# Supplementary material for: Network-based features enable prediction of essential genes across diverse organisms
Source: PLoS One. 2018 Dec 13;13(12):e0208722. doi: 10.1371/journal.pone.0208722 (PMC6292609; doi:10.1371/journal.pone.0208722)
Supplement: S1 Dataset — PPI Data of 27 organisms along with essential genes information. (ZIP) [file pone.0208722.s001.zip]

Archive with 57 entries (56 files):
- S1/
- S1/565050.ppi.txt
- S1/62977.ess
- S1/511145.ppi.txt
- S1/565050.ess
- S1/471876.ppi.txt
- S1/511145.ess
- S1/431947.ppi.txt
- S1/471876.ess
- S1/401614.ppi.txt
- S1/431947.ess
- S1/392499.ppi.txt
- S1/401614.ess
- S1/388919.ppi.txt
- S1/392499.ess
- S1/272635.ppi.txt
- S1/388919.ess
- S1/272560.ppi.txt
- S1/272635.ess
- S1/271848.ppi.txt
- S1/272560.ess
- S1/243277.ppi.txt
- S1/271848.ess
- S1/243273.ppi.txt
- S1/243277.ess
- S1/226186.ppi.txt
- S1/243273.ess
- S1/224308.ppi.txt
- S1/226186.ess
- S1/211586.ppi.txt
- S1/224308.ess
- S1/209261.ppi.txt
- S1/211586.ess
- S1/208964.ppi.txt
- S1/209261.ess
- S1/208963.ppi.txt
- S1/208964.ess
- S1/192222.ppi.txt
- S1/208963.ess
- S1/171101.ppi.txt
- S1/192222.ess
- S1/158879.ppi.txt
- S1/171101.ess
- S1/158879.ess
- S1/99287.ppi.txt
- S1/93061.ppi.txt
- S1/99287.ess
- S1/85962.ppi.txt
- S1/93061.ess
- S1/83332.ppi.txt
- S1/85962.ess
- S1/71421.ppi.txt
- S1/83332.ess
- S1/62977.ppi.txt
- S1/71421.ess
- S1/genesinliu.txt
- S1/README.txt
