# Supplementary material for: Network-based features enable prediction of essential genes across diverse organisms
Source: PLoS One. 2018 Dec 13;13(12):e0208722. doi: 10.1371/journal.pone.0208722 (PMC6292609; doi:10.1371/journal.pone.0208722)
Supplement: S1 Dataset — PPI Data of 27 organisms along with essential genes information. (ZIP) [file pone.0208722.s001.zip › S1/565050.ppi.txt]

565050.CCNA_00001 565050.CCNA_00002 949
565050.CCNA_00001 565050.CCNA_00003 957
565050.CCNA_00001 565050.CCNA_00004 931
565050.CCNA_00001 565050.CCNA_00005 893
565050.CCNA_00001 565050.CCNA_00006 486
565050.CCNA_00001 565050.CCNA_00007 584
565050.CCNA_00001 565050.CCNA_00008 575
565050.CCNA_00001 565050.CCNA_00012 159
565050.CCNA_00001 565050.CCNA_00018 151
565050.CCNA_00001 565050.CCNA_00028 389
565050.CCNA_00001 565050.CCNA_00029 424
565050.CCNA_00001 565050.CCNA_00051 231
565050.CCNA_00001 565050.CCNA_00052 272
565050.CCNA_00001 565050.CCNA_00053 234
565050.CCNA_00001 565050.CCNA_00055 289
565050.CCNA_00001 565050.CCNA_00066 302
565050.CCNA_00001 565050.CCNA_00135 157
565050.CCNA_00001 565050.CCNA_00138 188
565050.CCNA_00001 565050.CCNA_00152 185
565050.CCNA_00001 565050.CCNA_00153 182
565050.CCNA_00001 565050.CCNA_00155 185
565050.CCNA_00001 565050.CCNA_00178 424
565050.CCNA_00001 565050.CCNA_00185 224
565050.CCNA_00001 565050.CCNA_00198 157
565050.CCNA_00001 565050.CCNA_00228 424
565050.CCNA_00001 565050.CCNA_00252 156
565050.CCNA_00001 565050.CCNA_00305 248
565050.CCNA_00001 565050.CCNA_00372 224
565050.CCNA_00001 565050.CCNA_00485 191
565050.CCNA_00001 565050.CCNA_00492 344
565050.CCNA_00001 565050.CCNA_00520 191
565050.CCNA_00001 565050.CCNA_00534 154
565050.CCNA_00001 565050.CCNA_00595 291
565050.CCNA_00001 565050.CCNA_00652 155
565050.CCNA_00001 565050.CCNA_00667 269
565050.CCNA_00001 565050.CCNA_00670 255
565050.CCNA_00001 565050.CCNA_00671 230
565050.CCNA_00001 565050.CCNA_00696 163
565050.CCNA_00001 565050.CCNA_00701 188
565050.CCNA_00001 565050.CCNA_00748 217
565050.CCNA_00001 565050.CCNA_01032 291
565050.CCNA_00001 565050.CCNA_01113 242
565050.CCNA_00001 565050.CCNA_01116 385
565050.CCNA_00001 565050.CCNA_01118 156
565050.CCNA_00001 565050.CCNA_01187 291
565050.CCNA_00001 565050.CCNA_01194 224
565050.CCNA_00001 565050.CCNA_01236 159
565050.CCNA_00001 565050.CCNA_01263 272
565050.CCNA_00001 565050.CCNA_01273 276
565050.CCNA_00001 565050.CCNA_01298 262
565050.CCNA_00001 565050.CCNA_01397 198
565050.CCNA_00001 565050.CCNA_01403 353
565050.CCNA_00001 565050.CCNA_01404 388
565050.CCNA_00001 565050.CCNA_01420 152
565050.CCNA_00001 565050.CCNA_01423 196
565050.CCNA_00001 565050.CCNA_01424 424
565050.CCNA_00001 565050.CCNA_01427 226
565050.CCNA_00001 565050.CCNA_01429 318
565050.CCNA_00001 565050.CCNA_01438 240
565050.CCNA_00001 565050.CCNA_01448 153
565050.CCNA_00001 565050.CCNA_01451 188
565050.CCNA_00001 565050.CCNA_01496 242
565050.CCNA_00001 565050.CCNA_01517 185
565050.CCNA_00001 565050.CCNA_01538 716
565050.CCNA_00001 565050.CCNA_01555 152
565050.CCNA_00001 565050.CCNA_01560 271
565050.CCNA_00001 565050.CCNA_01584 198
565050.CCNA_00001 565050.CCNA_01591 295
565050.CCNA_00001 565050.CCNA_01594 314
565050.CCNA_00001 565050.CCNA_01624 157
565050.CCNA_00001 565050.CCNA_01625 216
565050.CCNA_00001 565050.CCNA_01629 172
565050.CCNA_00001 565050.CCNA_01633 291
565050.CCNA_00001 565050.CCNA_01635 291
565050.CCNA_00001 565050.CCNA_01686 227
565050.CCNA_00001 565050.CCNA_01689 258
565050.CCNA_00001 565050.CCNA_01713 228
565050.CCNA_00001 565050.CCNA_01738 224
565050.CCNA_00001 565050.CCNA_01745 154
565050.CCNA_00001 565050.CCNA_01814 202
565050.CCNA_00001 565050.CCNA_01947 154
565050.CCNA_00001 565050.CCNA_01957 196
565050.CCNA_00001 565050.CCNA_01993 202
565050.CCNA_00001 565050.CCNA_02023 197
565050.CCNA_00001 565050.CCNA_02033 219
565050.CCNA_00001 565050.CCNA_02036 332
565050.CCNA_00001 565050.CCNA_02042 166
565050.CCNA_00001 565050.CCNA_02080 289
565050.CCNA_00001 565050.CCNA_02087 393
565050.CCNA_00001 565050.CCNA_02109 152
565050.CCNA_00001 565050.CCNA_02121 219
565050.CCNA_00001 565050.CCNA_02122 216
565050.CCNA_00001 565050.CCNA_02183 153
565050.CCNA_00001 565050.CCNA_02233 172
565050.CCNA_00001 565050.CCNA_02265 271
565050.CCNA_00001 565050.CCNA_02274 424
565050.CCNA_00001 565050.CCNA_02277 389
565050.CCNA_00001 565050.CCNA_02346 261
565050.CCNA_00001 565050.CCNA_02421 245
565050.CCNA_00001 565050.CCNA_02427 269
565050.CCNA_00001 565050.CCNA_02452 424
565050.CCNA_00001 565050.CCNA_02613 155
565050.CCNA_00001 565050.CCNA_02638 257
565050.CCNA_00001 565050.CCNA_02705 188
565050.CCNA_00001 565050.CCNA_02709 257
565050.CCNA_00001 565050.CCNA_02727 234
565050.CCNA_00001 565050.CCNA_02736 372
565050.CCNA_00001 565050.CCNA_02790 291
565050.CCNA_00001 565050.CCNA_02845 198
565050.CCNA_00001 565050.CCNA_02962 182
565050.CCNA_00001 565050.CCNA_02997 188
565050.CCNA_00001 565050.CCNA_03023 188
565050.CCNA_00001 565050.CCNA_03032 191
565050.CCNA_00001 565050.CCNA_03107 270
565050.CCNA_00001 565050.CCNA_03127 160
565050.CCNA_00001 565050.CCNA_03128 575
565050.CCNA_00001 565050.CCNA_03142 274
565050.CCNA_00001 565050.CCNA_03144 343
565050.CCNA_00001 565050.CCNA_03187 168
565050.CCNA_00001 565050.CCNA_03191 257
565050.CCNA_00001 565050.CCNA_03195 235
565050.CCNA_00001 565050.CCNA_03226 157
565050.CCNA_00001 565050.CCNA_03263 224
565050.CCNA_00001 565050.CCNA_03303 262
565050.CCNA_00001 565050.CCNA_03314 413
565050.CCNA_00001 565050.CCNA_03371 228
565050.CCNA_00001 565050.CCNA_03372 226
565050.CCNA_00001 565050.CCNA_03373 424
565050.CCNA_00001 565050.CCNA_03378 151
565050.CCNA_00001 565050.CCNA_03384 158
565050.CCNA_00001 565050.CCNA_03406 289
565050.CCNA_00001 565050.CCNA_03430 223
565050.CCNA_00001 565050.CCNA_03513 224
565050.CCNA_00001 565050.CCNA_03528 314
565050.CCNA_00001 565050.CCNA_03548 175
565050.CCNA_00001 565050.CCNA_03563 299
565050.CCNA_00001 565050.CCNA_03569 152
565050.CCNA_00001 565050.CCNA_03577 157
565050.CCNA_00001 565050.CCNA_03626 170
565050.CCNA_00001 565050.CCNA_03642 307
565050.CCNA_00001 565050.CCNA_03644 221
565050.CCNA_00001 565050.CCNA_03653 303
565050.CCNA_00001 565050.CCNA_03701 418
565050.CCNA_00001 565050.CCNA_03710 184
565050.CCNA_00001 565050.CCNA_03711 247
565050.CCNA_00001 565050.CCNA_03713 234
565050.CCNA_00001 565050.CCNA_03716 150
565050.CCNA_00001 565050.CCNA_03722 159
565050.CCNA_00001 565050.CCNA_03725 219
565050.CCNA_00001 565050.CCNA_03727 222
565050.CCNA_00001 565050.CCNA_03759 219
565050.CCNA_00001 565050.CCNA_03767 154
565050.CCNA_00001 565050.CCNA_03776 228
565050.CCNA_00001 565050.CCNA_03781 187
565050.CCNA_00001 565050.CCNA_03786 257
565050.CCNA_00001 565050.CCNA_03822 220
565050.CCNA_00001 565050.CCNA_03865 160
565050.CCNA_00001 565050.CCNA_03870 424
565050.CCNA_00001 565050.CCNA_03871 159
565050.CCNA_00001 565050.CCNA_03872 158
565050.CCNA_00001 565050.CCNA_03875 160
565050.CCNA_00001 565050.CCNA_03876 536
565050.CCNA_00001 565050.CCNA_03877 711
565050.CCNA_00001 565050.CCNA_03878 230
565050.CCNA_00001 565050.CCNA_03879 545
565050.CCNA_00002 565050.CCNA_00001 949
565050.CCNA_00002 565050.CCNA_00003 931
565050.CCNA_00002 565050.CCNA_00004 933
565050.CCNA_00002 565050.CCNA_00005 876
565050.CCNA_00002 565050.CCNA_00006 486
565050.CCNA_00002 565050.CCNA_00007 330
565050.CCNA_00002 565050.CCNA_00012 180
565050.CCNA_00002 565050.CCNA_00050 168
565050.CCNA_00002 565050.CCNA_00055 182
565050.CCNA_00002 565050.CCNA_00083 201
565050.CCNA_00002 565050.CCNA_00094 168
565050.CCNA_00002 565050.CCNA_00100 169
565050.CCNA_00002 565050.CCNA_00101 319
565050.CCNA_00002 565050.CCNA_00143 157
565050.CCNA_00002 565050.CCNA_00197 191
565050.CCNA_00002 565050.CCNA_00251 248
565050.CCNA_00002 565050.CCNA_00252 209
565050.CCNA_00002 565050.CCNA_00299 168
565050.CCNA_00002 565050.CCNA_00305 326
565050.CCNA_00002 565050.CCNA_00328 209
565050.CCNA_00002 565050.CCNA_00377 161
565050.CCNA_00002 565050.CCNA_00383 179
565050.CCNA_00002 565050.CCNA_00520 170
565050.CCNA_00002 565050.CCNA_00540 158
565050.CCNA_00002 565050.CCNA_00667 260
565050.CCNA_00002 565050.CCNA_00685 156
565050.CCNA_00002 565050.CCNA_00731 230
565050.CCNA_00002 565050.CCNA_00908 176
565050.CCNA_00002 565050.CCNA_01001 170
565050.CCNA_00002 565050.CCNA_01050 275
565050.CCNA_00002 565050.CCNA_01090 268
565050.CCNA_00002 565050.CCNA_01095 165
565050.CCNA_00002 565050.CCNA_01102 168
565050.CCNA_00002 565050.CCNA_01109 196
565050.CCNA_00002 565050.CCNA_01110 170
565050.CCNA_00002 565050.CCNA_01114 172
565050.CCNA_00002 565050.CCNA_01118 202
565050.CCNA_00002 565050.CCNA_01139 196
565050.CCNA_00002 565050.CCNA_01220 298
565050.CCNA_00002 565050.CCNA_01221 183
565050.CCNA_00002 565050.CCNA_01243 161
565050.CCNA_00002 565050.CCNA_01356 170
565050.CCNA_00002 565050.CCNA_01381 232
565050.CCNA_00002 565050.CCNA_01387 236
565050.CCNA_00002 565050.CCNA_01417 204
565050.CCNA_00002 565050.CCNA_01431 488
565050.CCNA_00002 565050.CCNA_01432 411
565050.CCNA_00002 565050.CCNA_01474 167
565050.CCNA_00002 565050.CCNA_01509 411
565050.CCNA_00002 565050.CCNA_01560 268
565050.CCNA_00002 565050.CCNA_01563 170
565050.CCNA_00002 565050.CCNA_01584 209
565050.CCNA_00002 565050.CCNA_01591 224
565050.CCNA_00002 565050.CCNA_01612 332
565050.CCNA_00002 565050.CCNA_01613 410
565050.CCNA_00002 565050.CCNA_01615 207
565050.CCNA_00002 565050.CCNA_01627 192
565050.CCNA_00002 565050.CCNA_01647 204
565050.CCNA_00002 565050.CCNA_01659 228
565050.CCNA_00002 565050.CCNA_01684 187
565050.CCNA_00002 565050.CCNA_01691 346
565050.CCNA_00002 565050.CCNA_01721 323
565050.CCNA_00002 565050.CCNA_01725 192
565050.CCNA_00002 565050.CCNA_01746 475
565050.CCNA_00002 565050.CCNA_01747 473
565050.CCNA_00002 565050.CCNA_01749 456
565050.CCNA_00002 565050.CCNA_01750 278
565050.CCNA_00002 565050.CCNA_01751 329
565050.CCNA_00002 565050.CCNA_01769 275
565050.CCNA_00002 565050.CCNA_01770 157
565050.CCNA_00002 565050.CCNA_01792 263
565050.CCNA_00002 565050.CCNA_01793 158
565050.CCNA_00002 565050.CCNA_01795 224
565050.CCNA_00002 565050.CCNA_01813 473
565050.CCNA_00002 565050.CCNA_01827 204
565050.CCNA_00002 565050.CCNA_01898 222
565050.CCNA_00002 565050.CCNA_01900 316
565050.CCNA_00002 565050.CCNA_01920 337
565050.CCNA_00002 565050.CCNA_01945 167
565050.CCNA_00002 565050.CCNA_01954 238
565050.CCNA_00002 565050.CCNA_01964 153
565050.CCNA_00002 565050.CCNA_01999 230
565050.CCNA_00002 565050.CCNA_02000 232
565050.CCNA_00002 565050.CCNA_02014 255
565050.CCNA_00002 565050.CCNA_02054 152
565050.CCNA_00002 565050.CCNA_02059 265
565050.CCNA_00002 565050.CCNA_02083 282
565050.CCNA_00002 565050.CCNA_02093 196
565050.CCNA_00002 565050.CCNA_02181 210
565050.CCNA_00002 565050.CCNA_02183 235
565050.CCNA_00002 565050.CCNA_02210 216
565050.CCNA_00002 565050.CCNA_02250 200
565050.CCNA_00002 565050.CCNA_02252 152
565050.CCNA_00002 565050.CCNA_02261 200
565050.CCNA_00002 565050.CCNA_02325 167
565050.CCNA_00002 565050.CCNA_02333 152
565050.CCNA_00002 565050.CCNA_02356 150
565050.CCNA_00002 565050.CCNA_02425 235
565050.CCNA_00002 565050.CCNA_02426 238
565050.CCNA_00002 565050.CCNA_02427 389
565050.CCNA_00002 565050.CCNA_02428 542
565050.CCNA_00002 565050.CCNA_02430 191
565050.CCNA_00002 565050.CCNA_02431 192
565050.CCNA_00002 565050.CCNA_02462 168
565050.CCNA_00002 565050.CCNA_02520 191
565050.CCNA_00002 565050.CCNA_02528 211
565050.CCNA_00002 565050.CCNA_02609 167
565050.CCNA_00002 565050.CCNA_02612 291
565050.CCNA_00002 565050.CCNA_02643 207
565050.CCNA_00002 565050.CCNA_02681 179
565050.CCNA_00002 565050.CCNA_02693 165
565050.CCNA_00002 565050.CCNA_02726 215
565050.CCNA_00002 565050.CCNA_02762 357
565050.CCNA_00002 565050.CCNA_02776 204
565050.CCNA_00002 565050.CCNA_02830 357
565050.CCNA_00002 565050.CCNA_02902 168
565050.CCNA_00002 565050.CCNA_02962 247
565050.CCNA_00002 565050.CCNA_02964 168
565050.CCNA_00002 565050.CCNA_02975 168
565050.CCNA_00002 565050.CCNA_02980 188
565050.CCNA_00002 565050.CCNA_03047 317
565050.CCNA_00002 565050.CCNA_03107 318
565050.CCNA_00002 565050.CCNA_03148 196
565050.CCNA_00002 565050.CCNA_03158 260
565050.CCNA_00002 565050.CCNA_03201 168
565050.CCNA_00002 565050.CCNA_03234 167
565050.CCNA_00002 565050.CCNA_03320 159
565050.CCNA_00002 565050.CCNA_03334 192
565050.CCNA_00002 565050.CCNA_03335 234
565050.CCNA_00002 565050.CCNA_03352 234
565050.CCNA_00002 565050.CCNA_03359 151
565050.CCNA_00002 565050.CCNA_03385 247
565050.CCNA_00002 565050.CCNA_03386 209
565050.CCNA_00002 565050.CCNA_03544 254
565050.CCNA_00002 565050.CCNA_03545 259
565050.CCNA_00002 565050.CCNA_03546 263
565050.CCNA_00002 565050.CCNA_03577 157
565050.CCNA_00002 565050.CCNA_03655 234
565050.CCNA_00002 565050.CCNA_03710 286
565050.CCNA_00002 565050.CCNA_03711 255
565050.CCNA_00002 565050.CCNA_03719 235
565050.CCNA_00002 565050.CCNA_03727 194
565050.CCNA_00002 565050.CCNA_03775 320
565050.CCNA_00002 565050.CCNA_03823 182
565050.CCNA_00002 565050.CCNA_03835 278
565050.CCNA_00002 565050.CCNA_03849 170
565050.CCNA_00002 565050.CCNA_03861 603
565050.CCNA_00002 565050.CCNA_03865 184
565050.CCNA_00002 565050.CCNA_03876 288
565050.CCNA_00002 565050.CCNA_03877 378
565050.CCNA_00002 565050.CCNA_03878 200
565050.CCNA_00002 565050.CCNA_03879 421
565050.CCNA_00003 565050.CCNA_00001 957
565050.CCNA_00003 565050.CCNA_00002 931
565050.CCNA_00003 565050.CCNA_00004 941
565050.CCNA_00003 565050.CCNA_00005 887
565050.CCNA_00003 565050.CCNA_00006 486
565050.CCNA_00003 565050.CCNA_00007 333
565050.CCNA_00003 565050.CCNA_00010 516
565050.CCNA_00003 565050.CCNA_00012 392
565050.CCNA_00003 565050.CCNA_00048 613
565050.CCNA_00003 565050.CCNA_00053 393
565050.CCNA_00003 565050.CCNA_00054 153
565050.CCNA_00003 565050.CCNA_00055 447
565050.CCNA_00003 565050.CCNA_00056 209
565050.CCNA_00003 565050.CCNA_00062 274
565050.CCNA_00003 565050.CCNA_00083 258
565050.CCNA_00003 565050.CCNA_00100 251
565050.CCNA_00003 565050.CCNA_00101 274
565050.CCNA_00003 565050.CCNA_00104 157
565050.CCNA_00003 565050.CCNA_00117 566
565050.CCNA_00003 565050.CCNA_00128 383
565050.CCNA_00003 565050.CCNA_00143 152
565050.CCNA_00003 565050.CCNA_00153 339
565050.CCNA_00003 565050.CCNA_00159 151
565050.CCNA_00003 565050.CCNA_00163 191
565050.CCNA_00003 565050.CCNA_00167 214
565050.CCNA_00003 565050.CCNA_00173 461
565050.CCNA_00003 565050.CCNA_00174 342
565050.CCNA_00003 565050.CCNA_00183 467
565050.CCNA_00003 565050.CCNA_00192 196
565050.CCNA_00003 565050.CCNA_00193 364
565050.CCNA_00003 565050.CCNA_00222 478
565050.CCNA_00003 565050.CCNA_00230 154
565050.CCNA_00003 565050.CCNA_00231 311
565050.CCNA_00003 565050.CCNA_00252 321
565050.CCNA_00003 565050.CCNA_00253 275
565050.CCNA_00003 565050.CCNA_00261 270
565050.CCNA_00003 565050.CCNA_00265 158
565050.CCNA_00003 565050.CCNA_00268 239
565050.CCNA_00003 565050.CCNA_00272 239
565050.CCNA_00003 565050.CCNA_00273 468
565050.CCNA_00003 565050.CCNA_00281 447
565050.CCNA_00003 565050.CCNA_00283 198
565050.CCNA_00003 565050.CCNA_00285 197
565050.CCNA_00003 565050.CCNA_00299 309
565050.CCNA_00003 565050.CCNA_00305 362
565050.CCNA_00003 565050.CCNA_00311 274
565050.CCNA_00003 565050.CCNA_00316 238
565050.CCNA_00003 565050.CCNA_00328 505
565050.CCNA_00003 565050.CCNA_00377 188
565050.CCNA_00003 565050.CCNA_00381 223
565050.CCNA_00003 565050.CCNA_00386 442
565050.CCNA_00003 565050.CCNA_00390 329
565050.CCNA_00003 565050.CCNA_00392 161
565050.CCNA_00003 565050.CCNA_00435 185
565050.CCNA_00003 565050.CCNA_00472 167
565050.CCNA_00003 565050.CCNA_00485 160
565050.CCNA_00003 565050.CCNA_00489 377
565050.CCNA_00003 565050.CCNA_00491 182
565050.CCNA_00003 565050.CCNA_00494 336
565050.CCNA_00003 565050.CCNA_00496 184
565050.CCNA_00003 565050.CCNA_00506 161
565050.CCNA_00003 565050.CCNA_00523 153
565050.CCNA_00003 565050.CCNA_00528 252
565050.CCNA_00003 565050.CCNA_00540 523
565050.CCNA_00003 565050.CCNA_00555 275
565050.CCNA_00003 565050.CCNA_00556 226
565050.CCNA_00003 565050.CCNA_00667 224
565050.CCNA_00003 565050.CCNA_00721 313
565050.CCNA_00003 565050.CCNA_00736 378
565050.CCNA_00003 565050.CCNA_00740 442
565050.CCNA_00003 565050.CCNA_00748 183
565050.CCNA_00003 565050.CCNA_00749 207
565050.CCNA_00003 565050.CCNA_00757 490
565050.CCNA_00003 565050.CCNA_00758 432
565050.CCNA_00003 565050.CCNA_00808 190
565050.CCNA_00003 565050.CCNA_00873 274
565050.CCNA_00003 565050.CCNA_00874 223
565050.CCNA_00003 565050.CCNA_00886 199
565050.CCNA_00003 565050.CCNA_00892 168
565050.CCNA_00003 565050.CCNA_00898 154
565050.CCNA_00003 565050.CCNA_00929 418
565050.CCNA_00003 565050.CCNA_00931 322
565050.CCNA_00003 565050.CCNA_00941 204
565050.CCNA_00003 565050.CCNA_00970 196
565050.CCNA_00003 565050.CCNA_01028 323
565050.CCNA_00003 565050.CCNA_01050 226
565050.CCNA_00003 565050.CCNA_01062 167
565050.CCNA_00003 565050.CCNA_01101 240
565050.CCNA_00003 565050.CCNA_01118 202
565050.CCNA_00003 565050.CCNA_01141 601
565050.CCNA_00003 565050.CCNA_01153 160
565050.CCNA_00003 565050.CCNA_01154 231
565050.CCNA_00003 565050.CCNA_01173 461
565050.CCNA_00003 565050.CCNA_01184 192
565050.CCNA_00003 565050.CCNA_01242 185
565050.CCNA_00003 565050.CCNA_01246 217
565050.CCNA_00003 565050.CCNA_01251 194
565050.CCNA_00003 565050.CCNA_01253 183
565050.CCNA_00003 565050.CCNA_01259 156
565050.CCNA_00003 565050.CCNA_01263 199
565050.CCNA_00003 565050.CCNA_01275 254
565050.CCNA_00003 565050.CCNA_01279 198
565050.CCNA_00003 565050.CCNA_01313 291
565050.CCNA_00003 565050.CCNA_01327 337
565050.CCNA_00003 565050.CCNA_01342 432
565050.CCNA_00003 565050.CCNA_01358 219
565050.CCNA_00003 565050.CCNA_01363 320
565050.CCNA_00003 565050.CCNA_01381 240
565050.CCNA_00003 565050.CCNA_01400 275
565050.CCNA_00003 565050.CCNA_01409 479
565050.CCNA_00003 565050.CCNA_01419 503
565050.CCNA_00003 565050.CCNA_01422 240
565050.CCNA_00003 565050.CCNA_01423 220
565050.CCNA_00003 565050.CCNA_01442 276
565050.CCNA_00003 565050.CCNA_01447 202
565050.CCNA_00003 565050.CCNA_01449 351
565050.CCNA_00003 565050.CCNA_01450 379
565050.CCNA_00003 565050.CCNA_01477 205
565050.CCNA_00003 565050.CCNA_01496 497
565050.CCNA_00003 565050.CCNA_01506 172
565050.CCNA_00003 565050.CCNA_01538 336
565050.CCNA_00003 565050.CCNA_01543 210
565050.CCNA_00003 565050.CCNA_01545 191
565050.CCNA_00003 565050.CCNA_01554 330
565050.CCNA_00003 565050.CCNA_01572 197
565050.CCNA_00003 565050.CCNA_01584 321
565050.CCNA_00003 565050.CCNA_01591 325
565050.CCNA_00003 565050.CCNA_01593 153
565050.CCNA_00003 565050.CCNA_01603 181
565050.CCNA_00003 565050.CCNA_01615 182
565050.CCNA_00003 565050.CCNA_01629 266
565050.CCNA_00003 565050.CCNA_01646 192
565050.CCNA_00003 565050.CCNA_01652 198
565050.CCNA_00003 565050.CCNA_01658 344
565050.CCNA_00003 565050.CCNA_01691 274
565050.CCNA_00003 565050.CCNA_01692 343
565050.CCNA_00003 565050.CCNA_01701 219
565050.CCNA_00003 565050.CCNA_01703 219
565050.CCNA_00003 565050.CCNA_01723 183
565050.CCNA_00003 565050.CCNA_01726 321
565050.CCNA_00003 565050.CCNA_01731 291
565050.CCNA_00003 565050.CCNA_01737 274
565050.CCNA_00003 565050.CCNA_01739 224
565050.CCNA_00003 565050.CCNA_01741 349
565050.CCNA_00003 565050.CCNA_01751 562
565050.CCNA_00003 565050.CCNA_01753 487
565050.CCNA_00003 565050.CCNA_01757 274
565050.CCNA_00003 565050.CCNA_01763 420
565050.CCNA_00003 565050.CCNA_01769 226
565050.CCNA_00003 565050.CCNA_01772 156
565050.CCNA_00003 565050.CCNA_01775 384
565050.CCNA_00003 565050.CCNA_01782 183
565050.CCNA_00003 565050.CCNA_01800 187
565050.CCNA_00003 565050.CCNA_01812 164
565050.CCNA_00003 565050.CCNA_01813 188
565050.CCNA_00003 565050.CCNA_01818 159
565050.CCNA_00003 565050.CCNA_01820 306
565050.CCNA_00003 565050.CCNA_01889 196
565050.CCNA_00003 565050.CCNA_01898 424
565050.CCNA_00003 565050.CCNA_01915 154
565050.CCNA_00003 565050.CCNA_01916 183
565050.CCNA_00003 565050.CCNA_01941 168
565050.CCNA_00003 565050.CCNA_01945 318
565050.CCNA_00003 565050.CCNA_01954 268
565050.CCNA_00003 565050.CCNA_01957 217
565050.CCNA_00003 565050.CCNA_01959 986
565050.CCNA_00003 565050.CCNA_01960 152
565050.CCNA_00003 565050.CCNA_01962 192
565050.CCNA_00003 565050.CCNA_01969 349
565050.CCNA_00003 565050.CCNA_01970 308
565050.CCNA_00003 565050.CCNA_01972 781
565050.CCNA_00003 565050.CCNA_01974 581
565050.CCNA_00003 565050.CCNA_01975 276
565050.CCNA_00003 565050.CCNA_01976 592
565050.CCNA_00003 565050.CCNA_01981 156
565050.CCNA_00003 565050.CCNA_01982 157
565050.CCNA_00003 565050.CCNA_02013 192
565050.CCNA_00003 565050.CCNA_02029 360
565050.CCNA_00003 565050.CCNA_02039 330
565050.CCNA_00003 565050.CCNA_02046 275
565050.CCNA_00003 565050.CCNA_02047 525
565050.CCNA_00003 565050.CCNA_02050 192
565050.CCNA_00003 565050.CCNA_02051 220
565050.CCNA_00003 565050.CCNA_02052 151
565050.CCNA_00003 565050.CCNA_02064 224
565050.CCNA_00003 565050.CCNA_02080 357
565050.CCNA_00003 565050.CCNA_02109 198
565050.CCNA_00003 565050.CCNA_02130 268
565050.CCNA_00003 565050.CCNA_02136 688
565050.CCNA_00003 565050.CCNA_02150 207
565050.CCNA_00003 565050.CCNA_02164 196
565050.CCNA_00003 565050.CCNA_02173 166
565050.CCNA_00003 565050.CCNA_02180 267
565050.CCNA_00003 565050.CCNA_02183 238
565050.CCNA_00003 565050.CCNA_02185 403
565050.CCNA_00003 565050.CCNA_02186 160
565050.CCNA_00003 565050.CCNA_02194 353
565050.CCNA_00003 565050.CCNA_02204 335
565050.CCNA_00003 565050.CCNA_02233 266
565050.CCNA_00003 565050.CCNA_02239 202
565050.CCNA_00003 565050.CCNA_02247 198
565050.CCNA_00003 565050.CCNA_02256 388
565050.CCNA_00003 565050.CCNA_02293 151
565050.CCNA_00003 565050.CCNA_02294 183
565050.CCNA_00003 565050.CCNA_02296 229
565050.CCNA_00003 565050.CCNA_02299 160
565050.CCNA_00003 565050.CCNA_02305 461
565050.CCNA_00003 565050.CCNA_02307 608
565050.CCNA_00003 565050.CCNA_02329 330
565050.CCNA_00003 565050.CCNA_02349 158
565050.CCNA_00003 565050.CCNA_02385 207
565050.CCNA_00003 565050.CCNA_02388 441
565050.CCNA_00003 565050.CCNA_02414 173
565050.CCNA_00003 565050.CCNA_02427 262
565050.CCNA_00003 565050.CCNA_02429 168
565050.CCNA_00003 565050.CCNA_02431 300
565050.CCNA_00003 565050.CCNA_02453 168
565050.CCNA_00003 565050.CCNA_02477 425
565050.CCNA_00003 565050.CCNA_02487 332
565050.CCNA_00003 565050.CCNA_02493 177
565050.CCNA_00003 565050.CCNA_02520 291
565050.CCNA_00003 565050.CCNA_02521 488
565050.CCNA_00003 565050.CCNA_02528 301
565050.CCNA_00003 565050.CCNA_02529 475
565050.CCNA_00003 565050.CCNA_02537 437
565050.CCNA_00003 565050.CCNA_02576 232
565050.CCNA_00003 565050.CCNA_02586 372
565050.CCNA_00003 565050.CCNA_02594 199
565050.CCNA_00003 565050.CCNA_02596 253
565050.CCNA_00003 565050.CCNA_02607 169
565050.CCNA_00003 565050.CCNA_02612 533
565050.CCNA_00003 565050.CCNA_02616 233
565050.CCNA_00003 565050.CCNA_02621 154
565050.CCNA_00003 565050.CCNA_02626 418
565050.CCNA_00003 565050.CCNA_02629 152
565050.CCNA_00003 565050.CCNA_02640 311
565050.CCNA_00003 565050.CCNA_02643 196
565050.CCNA_00003 565050.CCNA_02663 181
565050.CCNA_00003 565050.CCNA_02673 194
565050.CCNA_00003 565050.CCNA_02691 221
565050.CCNA_00003 565050.CCNA_02704 184
565050.CCNA_00003 565050.CCNA_02708 159
565050.CCNA_00003 565050.CCNA_02727 230
565050.CCNA_00003 565050.CCNA_02734 191
565050.CCNA_00003 565050.CCNA_02779 193
565050.CCNA_00003 565050.CCNA_02853 320
565050.CCNA_00003 565050.CCNA_02925 433
565050.CCNA_00003 565050.CCNA_02962 326
565050.CCNA_00003 565050.CCNA_02975 307
565050.CCNA_00003 565050.CCNA_02985 316
565050.CCNA_00003 565050.CCNA_02994 271
565050.CCNA_00003 565050.CCNA_03006 198
565050.CCNA_00003 565050.CCNA_03012 186
565050.CCNA_00003 565050.CCNA_03024 159
565050.CCNA_00003 565050.CCNA_03027 152
565050.CCNA_00003 565050.CCNA_03028 797
565050.CCNA_00003 565050.CCNA_03032 304
565050.CCNA_00003 565050.CCNA_03047 159
565050.CCNA_00003 565050.CCNA_03048 847
565050.CCNA_00003 565050.CCNA_03074 184
565050.CCNA_00003 565050.CCNA_03103 999
565050.CCNA_00003 565050.CCNA_03104 965
565050.CCNA_00003 565050.CCNA_03144 372
565050.CCNA_00003 565050.CCNA_03152 192
565050.CCNA_00003 565050.CCNA_03159 184
565050.CCNA_00003 565050.CCNA_03160 268
565050.CCNA_00003 565050.CCNA_03201 235
565050.CCNA_00003 565050.CCNA_03226 185
565050.CCNA_00003 565050.CCNA_03230 200
565050.CCNA_00003 565050.CCNA_03240 199
565050.CCNA_00003 565050.CCNA_03256 939
565050.CCNA_00003 565050.CCNA_03277 183
565050.CCNA_00003 565050.CCNA_03310 184
565050.CCNA_00003 565050.CCNA_03314 425
565050.CCNA_00003 565050.CCNA_03330 245
565050.CCNA_00003 565050.CCNA_03339 292
565050.CCNA_00003 565050.CCNA_03340 181
565050.CCNA_00003 565050.CCNA_03346 269
565050.CCNA_00003 565050.CCNA_03351 232
565050.CCNA_00003 565050.CCNA_03358 337
565050.CCNA_00003 565050.CCNA_03386 321
565050.CCNA_00003 565050.CCNA_03393 339
565050.CCNA_00003 565050.CCNA_03469 267
565050.CCNA_00003 565050.CCNA_03474 219
565050.CCNA_00003 565050.CCNA_03501 611
565050.CCNA_00003 565050.CCNA_03506 151
565050.CCNA_00003 565050.CCNA_03508 309
565050.CCNA_00003 565050.CCNA_03522 274
565050.CCNA_00003 565050.CCNA_03531 219
565050.CCNA_00003 565050.CCNA_03534 168
565050.CCNA_00003 565050.CCNA_03544 544
565050.CCNA_00003 565050.CCNA_03545 469
565050.CCNA_00003 565050.CCNA_03569 194
565050.CCNA_00003 565050.CCNA_03577 426
565050.CCNA_00003 565050.CCNA_03594 253
565050.CCNA_00003 565050.CCNA_03599 275
565050.CCNA_00003 565050.CCNA_03613 292
565050.CCNA_00003 565050.CCNA_03626 373
565050.CCNA_00003 565050.CCNA_03628 263
565050.CCNA_00003 565050.CCNA_03636 188
565050.CCNA_00003 565050.CCNA_03649 151
565050.CCNA_00003 565050.CCNA_03650 151
565050.CCNA_00003 565050.CCNA_03655 394
565050.CCNA_00003 565050.CCNA_03657 598
565050.CCNA_00003 565050.CCNA_03658 504
565050.CCNA_00003 565050.CCNA_03659 158
565050.CCNA_00003 565050.CCNA_03663 197
565050.CCNA_00003 565050.CCNA_03664 335
565050.CCNA_00003 565050.CCNA_03704 975
565050.CCNA_00003 565050.CCNA_03710 286
565050.CCNA_00003 565050.CCNA_03711 255
565050.CCNA_00003 565050.CCNA_03719 393
565050.CCNA_00003 565050.CCNA_03722 461
565050.CCNA_00003 565050.CCNA_03729 247
565050.CCNA_00003 565050.CCNA_03735 498
565050.CCNA_00003 565050.CCNA_03770 374
565050.CCNA_00003 565050.CCNA_03774 185
565050.CCNA_00003 565050.CCNA_03800 335
565050.CCNA_00003 565050.CCNA_03823 301
565050.CCNA_00003 565050.CCNA_03827 279
565050.CCNA_00003 565050.CCNA_03840 188
565050.CCNA_00003 565050.CCNA_03842 320
565050.CCNA_00003 565050.CCNA_03851 182
565050.CCNA_00003 565050.CCNA_03852 162
565050.CCNA_00003 565050.CCNA_03853 205
565050.CCNA_00003 565050.CCNA_03861 224
565050.CCNA_00003 565050.CCNA_03867 220
565050.CCNA_00003 565050.CCNA_03870 229
565050.CCNA_00003 565050.CCNA_03875 207
565050.CCNA_00003 565050.CCNA_03876 290
565050.CCNA_00003 565050.CCNA_03877 715
565050.CCNA_00003 565050.CCNA_03878 324
565050.CCNA_00003 565050.CCNA_03879 368
565050.CCNA_00004 565050.CCNA_00001 931
565050.CCNA_00004 565050.CCNA_00002 933
565050.CCNA_00004 565050.CCNA_00003 941
565050.CCNA_00004 565050.CCNA_00005 876
565050.CCNA_00004 565050.CCNA_00006 486
565050.CCNA_00004 565050.CCNA_00007 332
565050.CCNA_00004 565050.CCNA_00012 301
565050.CCNA_00004 565050.CCNA_00033 182
565050.CCNA_00004 565050.CCNA_00035 224
565050.CCNA_00004 565050.CCNA_00051 200
565050.CCNA_00004 565050.CCNA_00052 193
565050.CCNA_00004 565050.CCNA_00055 190
565050.CCNA_00004 565050.CCNA_00062 155
565050.CCNA_00004 565050.CCNA_00068 161
565050.CCNA_00004 565050.CCNA_00073 155
565050.CCNA_00004 565050.CCNA_00084 355
565050.CCNA_00004 565050.CCNA_00090 208
565050.CCNA_00004 565050.CCNA_00100 469
565050.CCNA_00004 565050.CCNA_00139 153
565050.CCNA_00004 565050.CCNA_00144 156
565050.CCNA_00004 565050.CCNA_00173 506
565050.CCNA_00004 565050.CCNA_00174 548
565050.CCNA_00004 565050.CCNA_00175 343
565050.CCNA_00004 565050.CCNA_00183 579
565050.CCNA_00004 565050.CCNA_00222 495
565050.CCNA_00004 565050.CCNA_00227 192
565050.CCNA_00004 565050.CCNA_00239 186
565050.CCNA_00004 565050.CCNA_00262 198
565050.CCNA_00004 565050.CCNA_00277 182
565050.CCNA_00004 565050.CCNA_00283 314
565050.CCNA_00004 565050.CCNA_00291 386
565050.CCNA_00004 565050.CCNA_00299 155
565050.CCNA_00004 565050.CCNA_00304 301
565050.CCNA_00004 565050.CCNA_00305 442
565050.CCNA_00004 565050.CCNA_00310 154
565050.CCNA_00004 565050.CCNA_00317 199
565050.CCNA_00004 565050.CCNA_00321 206
565050.CCNA_00004 565050.CCNA_00369 395
565050.CCNA_00004 565050.CCNA_00390 318
565050.CCNA_00004 565050.CCNA_00413 530
565050.CCNA_00004 565050.CCNA_00423 151
565050.CCNA_00004 565050.CCNA_00458 173
565050.CCNA_00004 565050.CCNA_00485 624
565050.CCNA_00004 565050.CCNA_00491 220
565050.CCNA_00004 565050.CCNA_00496 330
565050.CCNA_00004 565050.CCNA_00512 329
565050.CCNA_00004 565050.CCNA_00524 158
565050.CCNA_00004 565050.CCNA_00572 173
565050.CCNA_00004 565050.CCNA_00667 224
565050.CCNA_00004 565050.CCNA_00696 207
565050.CCNA_00004 565050.CCNA_00725 320
565050.CCNA_00004 565050.CCNA_00737 150
565050.CCNA_00004 565050.CCNA_00740 509
565050.CCNA_00004 565050.CCNA_00742 180
565050.CCNA_00004 565050.CCNA_00746 207
565050.CCNA_00004 565050.CCNA_00778 307
565050.CCNA_00004 565050.CCNA_00805 338
565050.CCNA_00004 565050.CCNA_00853 301
565050.CCNA_00004 565050.CCNA_00872 318
565050.CCNA_00004 565050.CCNA_00874 198
565050.CCNA_00004 565050.CCNA_00876 230
565050.CCNA_00004 565050.CCNA_00918 377
565050.CCNA_00004 565050.CCNA_00937 223
565050.CCNA_00004 565050.CCNA_00941 193
565050.CCNA_00004 565050.CCNA_00976 344
565050.CCNA_00004 565050.CCNA_01012 232
565050.CCNA_00004 565050.CCNA_01050 296
565050.CCNA_00004 565050.CCNA_01096 182
565050.CCNA_00004 565050.CCNA_01108 151
565050.CCNA_00004 565050.CCNA_01118 216
565050.CCNA_00004 565050.CCNA_01215 156
565050.CCNA_00004 565050.CCNA_01234 300
565050.CCNA_00004 565050.CCNA_01243 172
565050.CCNA_00004 565050.CCNA_01245 191
565050.CCNA_00004 565050.CCNA_01252 536
565050.CCNA_00004 565050.CCNA_01253 156
565050.CCNA_00004 565050.CCNA_01263 249
565050.CCNA_00004 565050.CCNA_01275 507
565050.CCNA_00004 565050.CCNA_01279 343
565050.CCNA_00004 565050.CCNA_01306 187
565050.CCNA_00004 565050.CCNA_01307 241
565050.CCNA_00004 565050.CCNA_01343 232
565050.CCNA_00004 565050.CCNA_01354 448
565050.CCNA_00004 565050.CCNA_01358 177
565050.CCNA_00004 565050.CCNA_01381 150
565050.CCNA_00004 565050.CCNA_01393 283
565050.CCNA_00004 565050.CCNA_01397 308
565050.CCNA_00004 565050.CCNA_01419 280
565050.CCNA_00004 565050.CCNA_01420 469
565050.CCNA_00004 565050.CCNA_01422 264
565050.CCNA_00004 565050.CCNA_01427 201
565050.CCNA_00004 565050.CCNA_01433 168
565050.CCNA_00004 565050.CCNA_01440 217
565050.CCNA_00004 565050.CCNA_01442 183
565050.CCNA_00004 565050.CCNA_01446 173
565050.CCNA_00004 565050.CCNA_01477 157
565050.CCNA_00004 565050.CCNA_01478 179
565050.CCNA_00004 565050.CCNA_01504 403
565050.CCNA_00004 565050.CCNA_01525 264
565050.CCNA_00004 565050.CCNA_01591 404
565050.CCNA_00004 565050.CCNA_01593 256
565050.CCNA_00004 565050.CCNA_01596 499
565050.CCNA_00004 565050.CCNA_01627 926
565050.CCNA_00004 565050.CCNA_01630 179
565050.CCNA_00004 565050.CCNA_01633 192
565050.CCNA_00004 565050.CCNA_01646 245
565050.CCNA_00004 565050.CCNA_01648 257
565050.CCNA_00004 565050.CCNA_01652 954
565050.CCNA_00004 565050.CCNA_01677 189
565050.CCNA_00004 565050.CCNA_01689 318
565050.CCNA_00004 565050.CCNA_01691 155
565050.CCNA_00004 565050.CCNA_01701 177
565050.CCNA_00004 565050.CCNA_01703 177
565050.CCNA_00004 565050.CCNA_01711 192
565050.CCNA_00004 565050.CCNA_01713 294
565050.CCNA_00004 565050.CCNA_01714 151
565050.CCNA_00004 565050.CCNA_01723 424
565050.CCNA_00004 565050.CCNA_01732 376
565050.CCNA_00004 565050.CCNA_01749 197
565050.CCNA_00004 565050.CCNA_01750 156
565050.CCNA_00004 565050.CCNA_01753 222
565050.CCNA_00004 565050.CCNA_01757 210
565050.CCNA_00004 565050.CCNA_01769 296
565050.CCNA_00004 565050.CCNA_01775 443
565050.CCNA_00004 565050.CCNA_01776 171
565050.CCNA_00004 565050.CCNA_01791 167
565050.CCNA_00004 565050.CCNA_01800 152
565050.CCNA_00004 565050.CCNA_01811 474
565050.CCNA_00004 565050.CCNA_01818 173
565050.CCNA_00004 565050.CCNA_01821 160
565050.CCNA_00004 565050.CCNA_01855 343
565050.CCNA_00004 565050.CCNA_01897 192
565050.CCNA_00004 565050.CCNA_01916 183
565050.CCNA_00004 565050.CCNA_01920 450
565050.CCNA_00004 565050.CCNA_01932 183
565050.CCNA_00004 565050.CCNA_01937 180
565050.CCNA_00004 565050.CCNA_01938 207
565050.CCNA_00004 565050.CCNA_01940 180
565050.CCNA_00004 565050.CCNA_01941 197
565050.CCNA_00004 565050.CCNA_01955 167
565050.CCNA_00004 565050.CCNA_01957 199
565050.CCNA_00004 565050.CCNA_01970 496
565050.CCNA_00004 565050.CCNA_01974 245
565050.CCNA_00004 565050.CCNA_01982 186
565050.CCNA_00004 565050.CCNA_01987 332
565050.CCNA_00004 565050.CCNA_01995 242
565050.CCNA_00004 565050.CCNA_01998 214
565050.CCNA_00004 565050.CCNA_02003 343
565050.CCNA_00004 565050.CCNA_02005 222
565050.CCNA_00004 565050.CCNA_02008 157
565050.CCNA_00004 565050.CCNA_02013 539
565050.CCNA_00004 565050.CCNA_02014 316
565050.CCNA_00004 565050.CCNA_02062 261
565050.CCNA_00004 565050.CCNA_02071 349
565050.CCNA_00004 565050.CCNA_02075 160
565050.CCNA_00004 565050.CCNA_02109 228
565050.CCNA_00004 565050.CCNA_02130 222
565050.CCNA_00004 565050.CCNA_02150 260
565050.CCNA_00004 565050.CCNA_02164 156
565050.CCNA_00004 565050.CCNA_02183 368
565050.CCNA_00004 565050.CCNA_02184 205
565050.CCNA_00004 565050.CCNA_02198 253
565050.CCNA_00004 565050.CCNA_02208 197
565050.CCNA_00004 565050.CCNA_02231 296
565050.CCNA_00004 565050.CCNA_02247 453
565050.CCNA_00004 565050.CCNA_02279 168
565050.CCNA_00004 565050.CCNA_02293 274
565050.CCNA_00004 565050.CCNA_02294 161
565050.CCNA_00004 565050.CCNA_02296 307
565050.CCNA_00004 565050.CCNA_02302 182
565050.CCNA_00004 565050.CCNA_02335 154
565050.CCNA_00004 565050.CCNA_02351 272
565050.CCNA_00004 565050.CCNA_02358 170
565050.CCNA_00004 565050.CCNA_02380 418
565050.CCNA_00004 565050.CCNA_02388 156
565050.CCNA_00004 565050.CCNA_02389 205
565050.CCNA_00004 565050.CCNA_02416 154
565050.CCNA_00004 565050.CCNA_02425 472
565050.CCNA_00004 565050.CCNA_02427 296
565050.CCNA_00004 565050.CCNA_02435 159
565050.CCNA_00004 565050.CCNA_02466 208
565050.CCNA_00004 565050.CCNA_02498 283
565050.CCNA_00004 565050.CCNA_02525 174
565050.CCNA_00004 565050.CCNA_02535 178
565050.CCNA_00004 565050.CCNA_02549 274
565050.CCNA_00004 565050.CCNA_02555 157
565050.CCNA_00004 565050.CCNA_02623 244
565050.CCNA_00004 565050.CCNA_02624 248
565050.CCNA_00004 565050.CCNA_02626 224
565050.CCNA_00004 565050.CCNA_02642 171
565050.CCNA_00004 565050.CCNA_02650 244
565050.CCNA_00004 565050.CCNA_02670 180
565050.CCNA_00004 565050.CCNA_02673 428
565050.CCNA_00004 565050.CCNA_02677 179
565050.CCNA_00004 565050.CCNA_02698 227
565050.CCNA_00004 565050.CCNA_02699 232
565050.CCNA_00004 565050.CCNA_02708 159
565050.CCNA_00004 565050.CCNA_02710 299
565050.CCNA_00004 565050.CCNA_02714 296
565050.CCNA_00004 565050.CCNA_02737 244
565050.CCNA_00004 565050.CCNA_02756 228
565050.CCNA_00004 565050.CCNA_02762 279
565050.CCNA_00004 565050.CCNA_02812 168
565050.CCNA_00004 565050.CCNA_02830 279
565050.CCNA_00004 565050.CCNA_02912 167
565050.CCNA_00004 565050.CCNA_02925 183
565050.CCNA_00004 565050.CCNA_02962 326
565050.CCNA_00004 565050.CCNA_02964 302
565050.CCNA_00004 565050.CCNA_02975 319
565050.CCNA_00004 565050.CCNA_03006 202
565050.CCNA_00004 565050.CCNA_03009 392
565050.CCNA_00004 565050.CCNA_03024 173
565050.CCNA_00004 565050.CCNA_03033 162
565050.CCNA_00004 565050.CCNA_03047 173
565050.CCNA_00004 565050.CCNA_03074 184
565050.CCNA_00004 565050.CCNA_03076 500
565050.CCNA_00004 565050.CCNA_03103 183
565050.CCNA_00004 565050.CCNA_03104 197
565050.CCNA_00004 565050.CCNA_03112 378
565050.CCNA_00004 565050.CCNA_03162 449
565050.CCNA_00004 565050.CCNA_03233 257
565050.CCNA_00004 565050.CCNA_03245 257
565050.CCNA_00004 565050.CCNA_03256 332
565050.CCNA_00004 565050.CCNA_03317 260
565050.CCNA_00004 565050.CCNA_03322 168
565050.CCNA_00004 565050.CCNA_03358 306
565050.CCNA_00004 565050.CCNA_03373 210
565050.CCNA_00004 565050.CCNA_03378 301
565050.CCNA_00004 565050.CCNA_03464 224
565050.CCNA_00004 565050.CCNA_03492 219
565050.CCNA_00004 565050.CCNA_03501 252
565050.CCNA_00004 565050.CCNA_03509 273
565050.CCNA_00004 565050.CCNA_03511 200
565050.CCNA_00004 565050.CCNA_03528 156
565050.CCNA_00004 565050.CCNA_03544 218
565050.CCNA_00004 565050.CCNA_03568 205
565050.CCNA_00004 565050.CCNA_03577 655
565050.CCNA_00004 565050.CCNA_03618 159
565050.CCNA_00004 565050.CCNA_03626 198
565050.CCNA_00004 565050.CCNA_03636 198
565050.CCNA_00004 565050.CCNA_03648 207
565050.CCNA_00004 565050.CCNA_03652 151
565050.CCNA_00004 565050.CCNA_03653 162
565050.CCNA_00004 565050.CCNA_03664 198
565050.CCNA_00004 565050.CCNA_03672 343
565050.CCNA_00004 565050.CCNA_03702 515
565050.CCNA_00004 565050.CCNA_03704 198
565050.CCNA_00004 565050.CCNA_03710 322
565050.CCNA_00004 565050.CCNA_03711 264
565050.CCNA_00004 565050.CCNA_03722 150
565050.CCNA_00004 565050.CCNA_03727 212
565050.CCNA_00004 565050.CCNA_03729 185
565050.CCNA_00004 565050.CCNA_03731 274
565050.CCNA_00004 565050.CCNA_03735 252
565050.CCNA_00004 565050.CCNA_03768 194
565050.CCNA_00004 565050.CCNA_03772 156
565050.CCNA_00004 565050.CCNA_03776 294
565050.CCNA_00004 565050.CCNA_03778 156
565050.CCNA_00004 565050.CCNA_03793 210
565050.CCNA_00004 565050.CCNA_03796 238
565050.CCNA_00004 565050.CCNA_03800 542
565050.CCNA_00004 565050.CCNA_03819 182
565050.CCNA_00004 565050.CCNA_03822 906
565050.CCNA_00004 565050.CCNA_03827 721
565050.CCNA_00004 565050.CCNA_03833 232
565050.CCNA_00004 565050.CCNA_03841 164
565050.CCNA_00004 565050.CCNA_03842 194
565050.CCNA_00004 565050.CCNA_03845 207
565050.CCNA_00004 565050.CCNA_03852 183
565050.CCNA_00004 565050.CCNA_03853 183
565050.CCNA_00004 565050.CCNA_03859 276
565050.CCNA_00004 565050.CCNA_03861 271
565050.CCNA_00004 565050.CCNA_03872 162
565050.CCNA_00004 565050.CCNA_03876 494
565050.CCNA_00004 565050.CCNA_03877 344
565050.CCNA_00004 565050.CCNA_03879 428
565050.CCNA_00005 565050.CCNA_00001 893
565050.CCNA_00005 565050.CCNA_00002 876
565050.CCNA_00005 565050.CCNA_00003 887
565050.CCNA_00005 565050.CCNA_00004 876
565050.CCNA_00005 565050.CCNA_00006 756
565050.CCNA_00005 565050.CCNA_00007 474
565050.CCNA_00005 565050.CCNA_00008 308
565050.CCNA_00005 565050.CCNA_00010 159
565050.CCNA_00005 565050.CCNA_00012 576
565050.CCNA_00005 565050.CCNA_00035 311
565050.CCNA_00005 565050.CCNA_00043 275
565050.CCNA_00005 565050.CCNA_00047 210
565050.CCNA_00005 565050.CCNA_00054 204
565050.CCNA_00005 565050.CCNA_00055 182
565050.CCNA_00005 565050.CCNA_00095 589
565050.CCNA_00005 565050.CCNA_00100 263
565050.CCNA_00005 565050.CCNA_00101 159
565050.CCNA_00005 565050.CCNA_00117 156
565050.CCNA_00005 565050.CCNA_00140 185
565050.CCNA_00005 565050.CCNA_00151 201
565050.CCNA_00005 565050.CCNA_00155 893
565050.CCNA_00005 565050.CCNA_00158 370
565050.CCNA_00005 565050.CCNA_00159 216
565050.CCNA_00005 565050.CCNA_00198 313
565050.CCNA_00005 565050.CCNA_00227 170
565050.CCNA_00005 565050.CCNA_00231 192
565050.CCNA_00005 565050.CCNA_00249 286
565050.CCNA_00005 565050.CCNA_00265 166
565050.CCNA_00005 565050.CCNA_00267 440
565050.CCNA_00005 565050.CCNA_00268 713
565050.CCNA_00005 565050.CCNA_00270 183
565050.CCNA_00005 565050.CCNA_00277 207
565050.CCNA_00005 565050.CCNA_00280 159
565050.CCNA_00005 565050.CCNA_00291 312
565050.CCNA_00005 565050.CCNA_00305 159
565050.CCNA_00005 565050.CCNA_00317 200
565050.CCNA_00005 565050.CCNA_00326 188
565050.CCNA_00005 565050.CCNA_00351 189
565050.CCNA_00005 565050.CCNA_00362 175
565050.CCNA_00005 565050.CCNA_00373 201
565050.CCNA_00005 565050.CCNA_00381 332
565050.CCNA_00005 565050.CCNA_00390 329
565050.CCNA_00005 565050.CCNA_00392 161
565050.CCNA_00005 565050.CCNA_00401 318
565050.CCNA_00005 565050.CCNA_00405 318
565050.CCNA_00005 565050.CCNA_00496 245
565050.CCNA_00005 565050.CCNA_00525 164
565050.CCNA_00005 565050.CCNA_00530 178
565050.CCNA_00005 565050.CCNA_00537 301
565050.CCNA_00005 565050.CCNA_00553 664
565050.CCNA_00005 565050.CCNA_00554 252
565050.CCNA_00005 565050.CCNA_00579 212
565050.CCNA_00005 565050.CCNA_00580 161
565050.CCNA_00005 565050.CCNA_00677 192
565050.CCNA_00005 565050.CCNA_00690 156
565050.CCNA_00005 565050.CCNA_00691 184
565050.CCNA_00005 565050.CCNA_00694 184
565050.CCNA_00005 565050.CCNA_00699 188
565050.CCNA_00005 565050.CCNA_00731 377
565050.CCNA_00005 565050.CCNA_00736 302
565050.CCNA_00005 565050.CCNA_00740 196
565050.CCNA_00005 565050.CCNA_00754 168
565050.CCNA_00005 565050.CCNA_00809 589
565050.CCNA_00005 565050.CCNA_00850 223
565050.CCNA_00005 565050.CCNA_00876 372
565050.CCNA_00005 565050.CCNA_00878 184
565050.CCNA_00005 565050.CCNA_00881 274
565050.CCNA_00005 565050.CCNA_00883 167
565050.CCNA_00005 565050.CCNA_00899 160
565050.CCNA_00005 565050.CCNA_00941 183
565050.CCNA_00005 565050.CCNA_00946 154
565050.CCNA_00005 565050.CCNA_00950 308
565050.CCNA_00005 565050.CCNA_00951 320
565050.CCNA_00005 565050.CCNA_00981 163
565050.CCNA_00005 565050.CCNA_00996 484
565050.CCNA_00005 565050.CCNA_01008 274
565050.CCNA_00005 565050.CCNA_01010 274
565050.CCNA_00005 565050.CCNA_01070 152
565050.CCNA_00005 565050.CCNA_01095 277
565050.CCNA_00005 565050.CCNA_01096 243
565050.CCNA_00005 565050.CCNA_01118 230
565050.CCNA_00005 565050.CCNA_01130 183
565050.CCNA_00005 565050.CCNA_01141 302
565050.CCNA_00005 565050.CCNA_01198 199
565050.CCNA_00005 565050.CCNA_01199 274
565050.CCNA_00005 565050.CCNA_01261 316
565050.CCNA_00005 565050.CCNA_01262 223
565050.CCNA_00005 565050.CCNA_01298 295
565050.CCNA_00005 565050.CCNA_01309 257
565050.CCNA_00005 565050.CCNA_01314 193
565050.CCNA_00005 565050.CCNA_01316 188
565050.CCNA_00005 565050.CCNA_01318 235
565050.CCNA_00005 565050.CCNA_01323 260
565050.CCNA_00005 565050.CCNA_01330 166
565050.CCNA_00005 565050.CCNA_01387 159
565050.CCNA_00005 565050.CCNA_01431 280
565050.CCNA_00005 565050.CCNA_01441 235
565050.CCNA_00005 565050.CCNA_01450 549
565050.CCNA_00005 565050.CCNA_01504 397
565050.CCNA_00005 565050.CCNA_01506 172
565050.CCNA_00005 565050.CCNA_01535 236
565050.CCNA_00005 565050.CCNA_01546 184
565050.CCNA_00005 565050.CCNA_01591 834
565050.CCNA_00005 565050.CCNA_01593 157
565050.CCNA_00005 565050.CCNA_01596 169
565050.CCNA_00005 565050.CCNA_01621 216
565050.CCNA_00005 565050.CCNA_01635 183
565050.CCNA_00005 565050.CCNA_01640 589
565050.CCNA_00005 565050.CCNA_01652 274
565050.CCNA_00005 565050.CCNA_01687 232
565050.CCNA_00005 565050.CCNA_01689 160
565050.CCNA_00005 565050.CCNA_01691 159
565050.CCNA_00005 565050.CCNA_01692 160
565050.CCNA_00005 565050.CCNA_01723 190
565050.CCNA_00005 565050.CCNA_01728 191
565050.CCNA_00005 565050.CCNA_01737 371
565050.CCNA_00005 565050.CCNA_01757 197
565050.CCNA_00005 565050.CCNA_01764 202
565050.CCNA_00005 565050.CCNA_01770 901
565050.CCNA_00005 565050.CCNA_01776 220
565050.CCNA_00005 565050.CCNA_01791 444
565050.CCNA_00005 565050.CCNA_01792 199
565050.CCNA_00005 565050.CCNA_01812 393
565050.CCNA_00005 565050.CCNA_01821 904
565050.CCNA_00005 565050.CCNA_01866 223
565050.CCNA_00005 565050.CCNA_01899 203
565050.CCNA_00005 565050.CCNA_01916 183
565050.CCNA_00005 565050.CCNA_01923 184
565050.CCNA_00005 565050.CCNA_01925 318
565050.CCNA_00005 565050.CCNA_01927 484
565050.CCNA_00005 565050.CCNA_01934 267
565050.CCNA_00005 565050.CCNA_01941 205
565050.CCNA_00005 565050.CCNA_01942 278
565050.CCNA_00005 565050.CCNA_01945 162
565050.CCNA_00005 565050.CCNA_01950 160
565050.CCNA_00005 565050.CCNA_01979 382
565050.CCNA_00005 565050.CCNA_01987 364
565050.CCNA_00005 565050.CCNA_01993 170
565050.CCNA_00005 565050.CCNA_01998 344
565050.CCNA_00005 565050.CCNA_02003 935
565050.CCNA_00005 565050.CCNA_02005 185
565050.CCNA_00005 565050.CCNA_02006 454
565050.CCNA_00005 565050.CCNA_02027 415
565050.CCNA_00005 565050.CCNA_02029 415
565050.CCNA_00005 565050.CCNA_02037 193
565050.CCNA_00005 565050.CCNA_02042 185
565050.CCNA_00005 565050.CCNA_02062 180
565050.CCNA_00005 565050.CCNA_02063 276
565050.CCNA_00005 565050.CCNA_02087 899
565050.CCNA_00005 565050.CCNA_02090 179
565050.CCNA_00005 565050.CCNA_02118 535
565050.CCNA_00005 565050.CCNA_02130 899
565050.CCNA_00005 565050.CCNA_02209 589
565050.CCNA_00005 565050.CCNA_02224 161
565050.CCNA_00005 565050.CCNA_02247 190
565050.CCNA_00005 565050.CCNA_02293 151
565050.CCNA_00005 565050.CCNA_02294 161
565050.CCNA_00005 565050.CCNA_02320 899
565050.CCNA_00005 565050.CCNA_02324 152
565050.CCNA_00005 565050.CCNA_02349 166
565050.CCNA_00005 565050.CCNA_02380 195
565050.CCNA_00005 565050.CCNA_02388 290
565050.CCNA_00005 565050.CCNA_02389 195
565050.CCNA_00005 565050.CCNA_02416 198
565050.CCNA_00005 565050.CCNA_02427 224
565050.CCNA_00005 565050.CCNA_02438 589
565050.CCNA_00005 565050.CCNA_02473 223
565050.CCNA_00005 565050.CCNA_02537 195
565050.CCNA_00005 565050.CCNA_02543 202
565050.CCNA_00005 565050.CCNA_02550 321
565050.CCNA_00005 565050.CCNA_02596 369
565050.CCNA_00005 565050.CCNA_02623 156
565050.CCNA_00005 565050.CCNA_02624 329
565050.CCNA_00005 565050.CCNA_02626 271
565050.CCNA_00005 565050.CCNA_02641 271
565050.CCNA_00005 565050.CCNA_02663 242
565050.CCNA_00005 565050.CCNA_02673 198
565050.CCNA_00005 565050.CCNA_02708 159
565050.CCNA_00005 565050.CCNA_02759 154
565050.CCNA_00005 565050.CCNA_02809 223
565050.CCNA_00005 565050.CCNA_02925 181
565050.CCNA_00005 565050.CCNA_02971 151
565050.CCNA_00005 565050.CCNA_02994 180
565050.CCNA_00005 565050.CCNA_03076 174
565050.CCNA_00005 565050.CCNA_03107 203
565050.CCNA_00005 565050.CCNA_03130 385
565050.CCNA_00005 565050.CCNA_03142 194
565050.CCNA_00005 565050.CCNA_03144 213
565050.CCNA_00005 565050.CCNA_03195 229
565050.CCNA_00005 565050.CCNA_03219 223
565050.CCNA_00005 565050.CCNA_03277 183
565050.CCNA_00005 565050.CCNA_03301 223
565050.CCNA_00005 565050.CCNA_03303 295
565050.CCNA_00005 565050.CCNA_03304 533
565050.CCNA_00005 565050.CCNA_03305 471
565050.CCNA_00005 565050.CCNA_03317 470
565050.CCNA_00005 565050.CCNA_03344 417
565050.CCNA_00005 565050.CCNA_03401 161
565050.CCNA_00005 565050.CCNA_03402 589
565050.CCNA_00005 565050.CCNA_03476 939
565050.CCNA_00005 565050.CCNA_03511 200
565050.CCNA_00005 565050.CCNA_03561 191
565050.CCNA_00005 565050.CCNA_03577 230
565050.CCNA_00005 565050.CCNA_03578 418
565050.CCNA_00005 565050.CCNA_03628 198
565050.CCNA_00005 565050.CCNA_03639 170
565050.CCNA_00005 565050.CCNA_03648 281
565050.CCNA_00005 565050.CCNA_03652 262
565050.CCNA_00005 565050.CCNA_03664 179
565050.CCNA_00005 565050.CCNA_03702 337
565050.CCNA_00005 565050.CCNA_03710 326
565050.CCNA_00005 565050.CCNA_03711 302
565050.CCNA_00005 565050.CCNA_03717 220
565050.CCNA_00005 565050.CCNA_03727 276
565050.CCNA_00005 565050.CCNA_03730 199
565050.CCNA_00005 565050.CCNA_03744 274
565050.CCNA_00005 565050.CCNA_03745 377
565050.CCNA_00005 565050.CCNA_03748 274
565050.CCNA_00005 565050.CCNA_03781 182
565050.CCNA_00005 565050.CCNA_03811 204
565050.CCNA_00005 565050.CCNA_03821 179
565050.CCNA_00005 565050.CCNA_03833 176
565050.CCNA_00005 565050.CCNA_03847 196
565050.CCNA_00005 565050.CCNA_03850 235
565050.CCNA_00005 565050.CCNA_03851 235
565050.CCNA_00005 565050.CCNA_03852 296
565050.CCNA_00005 565050.CCNA_03853 215
565050.CCNA_00005 565050.CCNA_03854 182
565050.CCNA_00005 565050.CCNA_03857 249
565050.CCNA_00005 565050.CCNA_03858 362
565050.CCNA_00005 565050.CCNA_03867 310
565050.CCNA_00005 565050.CCNA_03870 354
565050.CCNA_00005 565050.CCNA_03871 470
565050.CCNA_00005 565050.CCNA_03872 421
565050.CCNA_00005 565050.CCNA_03875 589
565050.CCNA_00005 565050.CCNA_03876 556
565050.CCNA_00005 565050.CCNA_03877 697
565050.CCNA_00005 565050.CCNA_03879 416
565050.CCNA_00006 565050.CCNA_00001 486
565050.CCNA_00006 565050.CCNA_00002 486
565050.CCNA_00006 565050.CCNA_00003 486
565050.CCNA_00006 565050.CCNA_00004 486
565050.CCNA_00006 565050.CCNA_00005 756
565050.CCNA_00006 565050.CCNA_00007 845
565050.CCNA_00006 565050.CCNA_00008 515
565050.CCNA_00006 565050.CCNA_00012 531
565050.CCNA_00006 565050.CCNA_00034 194
565050.CCNA_00006 565050.CCNA_00041 205
565050.CCNA_00006 565050.CCNA_00047 220
565050.CCNA_00006 565050.CCNA_00074 910
565050.CCNA_00006 565050.CCNA_00075 632
565050.CCNA_00006 565050.CCNA_00077 847
565050.CCNA_00006 565050.CCNA_00078 958
565050.CCNA_00006 565050.CCNA_00091 260
565050.CCNA_00006 565050.CCNA_00095 619
565050.CCNA_00006 565050.CCNA_00104 184
565050.CCNA_00006 565050.CCNA_00106 166
565050.CCNA_00006 565050.CCNA_00110 301
565050.CCNA_00006 565050.CCNA_00123 968
565050.CCNA_00006 565050.CCNA_00158 244
565050.CCNA_00006 565050.CCNA_00266 632
565050.CCNA_00006 565050.CCNA_00358 229
565050.CCNA_00006 565050.CCNA_00380 220
565050.CCNA_00006 565050.CCNA_00382 257
565050.CCNA_00006 565050.CCNA_00401 921
565050.CCNA_00006 565050.CCNA_00436 953
565050.CCNA_00006 565050.CCNA_00500 332
565050.CCNA_00006 565050.CCNA_00544 531
565050.CCNA_00006 565050.CCNA_00607 156
565050.CCNA_00006 565050.CCNA_00652 424
565050.CCNA_00006 565050.CCNA_00726 922
565050.CCNA_00006 565050.CCNA_00731 274
565050.CCNA_00006 565050.CCNA_00732 228
565050.CCNA_00006 565050.CCNA_00737 198
565050.CCNA_00006 565050.CCNA_00741 159
565050.CCNA_00006 565050.CCNA_00752 997
565050.CCNA_00006 565050.CCNA_00763 635
565050.CCNA_00006 565050.CCNA_00764 557
565050.CCNA_00006 565050.CCNA_00809 600
565050.CCNA_00006 565050.CCNA_00820 602
565050.CCNA_00006 565050.CCNA_00932 349
565050.CCNA_00006 565050.CCNA_00938 531
565050.CCNA_00006 565050.CCNA_00981 239
565050.CCNA_00006 565050.CCNA_00991 163
565050.CCNA_00006 565050.CCNA_00996 213
565050.CCNA_00006 565050.CCNA_01017 436
565050.CCNA_00006 565050.CCNA_01130 184
565050.CCNA_00006 565050.CCNA_01167 939
565050.CCNA_00006 565050.CCNA_01168 647
565050.CCNA_00006 565050.CCNA_01199 151
565050.CCNA_00006 565050.CCNA_01223 424
565050.CCNA_00006 565050.CCNA_01305 194
565050.CCNA_00006 565050.CCNA_01315 192
565050.CCNA_00006 565050.CCNA_01323 193
565050.CCNA_00006 565050.CCNA_01329 192
565050.CCNA_00006 565050.CCNA_01337 900
565050.CCNA_00006 565050.CCNA_01360 408
565050.CCNA_00006 565050.CCNA_01368 922
565050.CCNA_00006 565050.CCNA_01369 472
565050.CCNA_00006 565050.CCNA_01412 963
565050.CCNA_00006 565050.CCNA_01414 962
565050.CCNA_00006 565050.CCNA_01416 619
565050.CCNA_00006 565050.CCNA_01422 349
565050.CCNA_00006 565050.CCNA_01441 192
565050.CCNA_00006 565050.CCNA_01493 168
565050.CCNA_00006 565050.CCNA_01499 307
565050.CCNA_00006 565050.CCNA_01538 304
565050.CCNA_00006 565050.CCNA_01624 184
565050.CCNA_00006 565050.CCNA_01640 589
565050.CCNA_00006 565050.CCNA_01752 182
565050.CCNA_00006 565050.CCNA_01753 182
565050.CCNA_00006 565050.CCNA_01791 380
565050.CCNA_00006 565050.CCNA_01794 192
565050.CCNA_00006 565050.CCNA_01816 318
565050.CCNA_00006 565050.CCNA_01841 429
565050.CCNA_00006 565050.CCNA_01855 188
565050.CCNA_00006 565050.CCNA_01875 953
565050.CCNA_00006 565050.CCNA_01883 922
565050.CCNA_00006 565050.CCNA_01884 448
565050.CCNA_00006 565050.CCNA_01890 501
565050.CCNA_00006 565050.CCNA_01891 202
565050.CCNA_00006 565050.CCNA_01917 224
565050.CCNA_00006 565050.CCNA_01921 165
565050.CCNA_00006 565050.CCNA_01927 851
565050.CCNA_00006 565050.CCNA_02000 192
565050.CCNA_00006 565050.CCNA_02006 239
565050.CCNA_00006 565050.CCNA_02045 307
565050.CCNA_00006 565050.CCNA_02054 466
565050.CCNA_00006 565050.CCNA_02128 925
565050.CCNA_00006 565050.CCNA_02129 264
565050.CCNA_00006 565050.CCNA_02180 195
565050.CCNA_00006 565050.CCNA_02194 164
565050.CCNA_00006 565050.CCNA_02209 589
565050.CCNA_00006 565050.CCNA_02215 922
565050.CCNA_00006 565050.CCNA_02250 903
565050.CCNA_00006 565050.CCNA_02251 301
565050.CCNA_00006 565050.CCNA_02252 919
565050.CCNA_00006 565050.CCNA_02254 971
565050.CCNA_00006 565050.CCNA_02312 228
565050.CCNA_00006 565050.CCNA_02322 151
565050.CCNA_00006 565050.CCNA_02357 408
565050.CCNA_00006 565050.CCNA_02413 939
565050.CCNA_00006 565050.CCNA_02435 316
565050.CCNA_00006 565050.CCNA_02438 589
565050.CCNA_00006 565050.CCNA_02459 350
565050.CCNA_00006 565050.CCNA_02484 254
565050.CCNA_00006 565050.CCNA_02490 646
565050.CCNA_00006 565050.CCNA_02509 221
565050.CCNA_00006 565050.CCNA_02563 934
565050.CCNA_00006 565050.CCNA_02564 150
565050.CCNA_00006 565050.CCNA_02568 384
565050.CCNA_00006 565050.CCNA_02596 192
565050.CCNA_00006 565050.CCNA_02622 381
565050.CCNA_00006 565050.CCNA_02641 315
565050.CCNA_00006 565050.CCNA_02658 232
565050.CCNA_00006 565050.CCNA_03049 222
565050.CCNA_00006 565050.CCNA_03052 479
565050.CCNA_00006 565050.CCNA_03146 381
565050.CCNA_00006 565050.CCNA_03180 221
565050.CCNA_00006 565050.CCNA_03181 384
565050.CCNA_00006 565050.CCNA_03184 922
565050.CCNA_00006 565050.CCNA_03203 156
565050.CCNA_00006 565050.CCNA_03209 314
565050.CCNA_00006 565050.CCNA_03221 226
565050.CCNA_00006 565050.CCNA_03293 913
565050.CCNA_00006 565050.CCNA_03305 194
565050.CCNA_00006 565050.CCNA_03322 186
565050.CCNA_00006 565050.CCNA_03402 613
565050.CCNA_00006 565050.CCNA_03504 943
565050.CCNA_00006 565050.CCNA_03567 926
565050.CCNA_00006 565050.CCNA_03575 602
565050.CCNA_00006 565050.CCNA_03578 151
565050.CCNA_00006 565050.CCNA_03613 155
565050.CCNA_00006 565050.CCNA_03672 196
565050.CCNA_00006 565050.CCNA_03677 911
565050.CCNA_00006 565050.CCNA_03696 184
565050.CCNA_00006 565050.CCNA_03740 168
565050.CCNA_00006 565050.CCNA_03751 151
565050.CCNA_00006 565050.CCNA_03767 192
565050.CCNA_00006 565050.CCNA_03770 160
565050.CCNA_00006 565050.CCNA_03771 155
565050.CCNA_00006 565050.CCNA_03822 604
565050.CCNA_00006 565050.CCNA_03823 510
565050.CCNA_00006 565050.CCNA_03824 508
565050.CCNA_00006 565050.CCNA_03827 159
565050.CCNA_00006 565050.CCNA_03828 279
565050.CCNA_00006 565050.CCNA_03833 172
565050.CCNA_00006 565050.CCNA_03842 162
565050.CCNA_00006 565050.CCNA_03847 328
565050.CCNA_00006 565050.CCNA_03856 271
565050.CCNA_00006 565050.CCNA_03870 508
565050.CCNA_00006 565050.CCNA_03871 427
565050.CCNA_00006 565050.CCNA_03872 304
565050.CCNA_00006 565050.CCNA_03875 609
565050.CCNA_00006 565050.CCNA_03876 452
565050.CCNA_00006 565050.CCNA_03878 274
565050.CCNA_00006 565050.CCNA_03879 184
565050.CCNA_00007 565050.CCNA_00001 584
565050.CCNA_00007 565050.CCNA_00002 330
565050.CCNA_00007 565050.CCNA_00003 333
565050.CCNA_00007 565050.CCNA_00004 332
565050.CCNA_00007 565050.CCNA_00005 474
565050.CCNA_00007 565050.CCNA_00006 845
565050.CCNA_00007 565050.CCNA_00008 634
565050.CCNA_00007 565050.CCNA_00010 469
565050.CCNA_00007 565050.CCNA_00011 193
565050.CCNA_00007 565050.CCNA_00012 278
565050.CCNA_00007 565050.CCNA_00033 644
565050.CCNA_00007 565050.CCNA_00034 966
565050.CCNA_00007 565050.CCNA_00035 169
565050.CCNA_00007 565050.CCNA_00041 330
565050.CCNA_00007 565050.CCNA_00044 221
565050.CCNA_00007 565050.CCNA_00045 539
565050.CCNA_00007 565050.CCNA_00048 297
565050.CCNA_00007 565050.CCNA_00050 156
565050.CCNA_00007 565050.CCNA_00052 335
565050.CCNA_00007 565050.CCNA_00053 234
565050.CCNA_00007 565050.CCNA_00062 165
565050.CCNA_00007 565050.CCNA_00063 521
565050.CCNA_00007 565050.CCNA_00070 332
565050.CCNA_00007 565050.CCNA_00095 380
565050.CCNA_00007 565050.CCNA_00116 446
565050.CCNA_00007 565050.CCNA_00141 267
565050.CCNA_00007 565050.CCNA_00144 313
565050.CCNA_00007 565050.CCNA_00151 214
565050.CCNA_00007 565050.CCNA_00152 275
565050.CCNA_00007 565050.CCNA_00153 223
565050.CCNA_00007 565050.CCNA_00155 464
565050.CCNA_00007 565050.CCNA_00158 488
565050.CCNA_00007 565050.CCNA_00159 442
565050.CCNA_00007 565050.CCNA_00197 665
565050.CCNA_00007 565050.CCNA_00198 395
565050.CCNA_00007 565050.CCNA_00230 217
565050.CCNA_00007 565050.CCNA_00237 150
565050.CCNA_00007 565050.CCNA_00238 151
565050.CCNA_00007 565050.CCNA_00270 160
565050.CCNA_00007 565050.CCNA_00273 160
565050.CCNA_00007 565050.CCNA_00281 155
565050.CCNA_00007 565050.CCNA_00294 163
565050.CCNA_00007 565050.CCNA_00320 819
565050.CCNA_00007 565050.CCNA_00321 708
565050.CCNA_00007 565050.CCNA_00373 199
565050.CCNA_00007 565050.CCNA_00382 380
565050.CCNA_00007 565050.CCNA_00413 205
565050.CCNA_00007 565050.CCNA_00496 167
565050.CCNA_00007 565050.CCNA_00512 251
565050.CCNA_00007 565050.CCNA_00518 665
565050.CCNA_00007 565050.CCNA_00520 186
565050.CCNA_00007 565050.CCNA_00530 806
565050.CCNA_00007 565050.CCNA_00531 230
565050.CCNA_00007 565050.CCNA_00536 401
565050.CCNA_00007 565050.CCNA_00677 310
565050.CCNA_00007 565050.CCNA_00678 550
565050.CCNA_00007 565050.CCNA_00699 796
565050.CCNA_00007 565050.CCNA_00732 227
565050.CCNA_00007 565050.CCNA_00736 469
565050.CCNA_00007 565050.CCNA_00737 474
565050.CCNA_00007 565050.CCNA_00740 475
565050.CCNA_00007 565050.CCNA_00758 659
565050.CCNA_00007 565050.CCNA_00778 246
565050.CCNA_00007 565050.CCNA_00806 357
565050.CCNA_00007 565050.CCNA_00807 456
565050.CCNA_00007 565050.CCNA_00808 733
565050.CCNA_00007 565050.CCNA_00809 380
565050.CCNA_00007 565050.CCNA_00899 770
565050.CCNA_00007 565050.CCNA_00941 346
565050.CCNA_00007 565050.CCNA_00985 184
565050.CCNA_00007 565050.CCNA_00996 427
565050.CCNA_00007 565050.CCNA_01086 398
565050.CCNA_00007 565050.CCNA_01097 559
565050.CCNA_00007 565050.CCNA_01098 281
565050.CCNA_00007 565050.CCNA_01101 688
565050.CCNA_00007 565050.CCNA_01105 152
565050.CCNA_00007 565050.CCNA_01123 686
565050.CCNA_00007 565050.CCNA_01130 183
565050.CCNA_00007 565050.CCNA_01141 154
565050.CCNA_00007 565050.CCNA_01192 200
565050.CCNA_00007 565050.CCNA_01221 232
565050.CCNA_00007 565050.CCNA_01245 184
565050.CCNA_00007 565050.CCNA_01254 594
565050.CCNA_00007 565050.CCNA_01272 488
565050.CCNA_00007 565050.CCNA_01297 195
565050.CCNA_00007 565050.CCNA_01298 610
565050.CCNA_00007 565050.CCNA_01305 891
565050.CCNA_00007 565050.CCNA_01306 526
565050.CCNA_00007 565050.CCNA_01307 536
565050.CCNA_00007 565050.CCNA_01308 488
565050.CCNA_00007 565050.CCNA_01309 293
565050.CCNA_00007 565050.CCNA_01310 732
565050.CCNA_00007 565050.CCNA_01311 193
565050.CCNA_00007 565050.CCNA_01312 788
565050.CCNA_00007 565050.CCNA_01313 311
565050.CCNA_00007 565050.CCNA_01314 383
565050.CCNA_00007 565050.CCNA_01315 732
565050.CCNA_00007 565050.CCNA_01316 381
565050.CCNA_00007 565050.CCNA_01317 208
565050.CCNA_00007 565050.CCNA_01318 245
565050.CCNA_00007 565050.CCNA_01319 749
565050.CCNA_00007 565050.CCNA_01320 719
565050.CCNA_00007 565050.CCNA_01321 382
565050.CCNA_00007 565050.CCNA_01322 218
565050.CCNA_00007 565050.CCNA_01323 756
565050.CCNA_00007 565050.CCNA_01324 238
565050.CCNA_00007 565050.CCNA_01325 409
565050.CCNA_00007 565050.CCNA_01326 299
565050.CCNA_00007 565050.CCNA_01327 343
565050.CCNA_00007 565050.CCNA_01328 787
565050.CCNA_00007 565050.CCNA_01329 792
565050.CCNA_00007 565050.CCNA_01330 521
565050.CCNA_00007 565050.CCNA_01332 685
565050.CCNA_00007 565050.CCNA_01334 170
565050.CCNA_00007 565050.CCNA_01364 221
565050.CCNA_00007 565050.CCNA_01403 184
565050.CCNA_00007 565050.CCNA_01404 216
565050.CCNA_00007 565050.CCNA_01417 181
565050.CCNA_00007 565050.CCNA_01431 159
565050.CCNA_00007 565050.CCNA_01433 204
565050.CCNA_00007 565050.CCNA_01440 509
565050.CCNA_00007 565050.CCNA_01441 891
565050.CCNA_00007 565050.CCNA_01448 157
565050.CCNA_00007 565050.CCNA_01477 301
565050.CCNA_00007 565050.CCNA_01491 576
565050.CCNA_00007 565050.CCNA_01543 191
565050.CCNA_00007 565050.CCNA_01583 160
565050.CCNA_00007 565050.CCNA_01594 156
565050.CCNA_00007 565050.CCNA_01612 243
565050.CCNA_00007 565050.CCNA_01621 238
565050.CCNA_00007 565050.CCNA_01622 201
565050.CCNA_00007 565050.CCNA_01635 156
565050.CCNA_00007 565050.CCNA_01640 380
565050.CCNA_00007 565050.CCNA_01674 154
565050.CCNA_00007 565050.CCNA_01679 153
565050.CCNA_00007 565050.CCNA_01692 174
565050.CCNA_00007 565050.CCNA_01726 188
565050.CCNA_00007 565050.CCNA_01739 771
565050.CCNA_00007 565050.CCNA_01740 787
565050.CCNA_00007 565050.CCNA_01741 781
565050.CCNA_00007 565050.CCNA_01747 170
565050.CCNA_00007 565050.CCNA_01749 339
565050.CCNA_00007 565050.CCNA_01757 656
565050.CCNA_00007 565050.CCNA_01770 159
565050.CCNA_00007 565050.CCNA_01774 244
565050.CCNA_00007 565050.CCNA_01775 221
565050.CCNA_00007 565050.CCNA_01790 295
565050.CCNA_00007 565050.CCNA_01791 397
565050.CCNA_00007 565050.CCNA_01792 246
565050.CCNA_00007 565050.CCNA_01811 172
565050.CCNA_00007 565050.CCNA_01812 204
565050.CCNA_00007 565050.CCNA_01813 728
565050.CCNA_00007 565050.CCNA_01819 456
565050.CCNA_00007 565050.CCNA_01820 269
565050.CCNA_00007 565050.CCNA_01854 175
565050.CCNA_00007 565050.CCNA_01898 336
565050.CCNA_00007 565050.CCNA_01905 152
565050.CCNA_00007 565050.CCNA_01914 156
565050.CCNA_00007 565050.CCNA_01927 427
565050.CCNA_00007 565050.CCNA_01950 540
565050.CCNA_00007 565050.CCNA_01954 361
565050.CCNA_00007 565050.CCNA_01961 152
565050.CCNA_00007 565050.CCNA_01982 291
565050.CCNA_00007 565050.CCNA_01983 248
565050.CCNA_00007 565050.CCNA_01987 150
565050.CCNA_00007 565050.CCNA_01990 267
565050.CCNA_00007 565050.CCNA_01997 673
565050.CCNA_00007 565050.CCNA_01998 243
565050.CCNA_00007 565050.CCNA_01999 429
565050.CCNA_00007 565050.CCNA_02000 742
565050.CCNA_00007 565050.CCNA_02003 369
565050.CCNA_00007 565050.CCNA_02036 256
565050.CCNA_00007 565050.CCNA_02042 685
565050.CCNA_00007 565050.CCNA_02070 151
565050.CCNA_00007 565050.CCNA_02077 156
565050.CCNA_00007 565050.CCNA_02118 153
565050.CCNA_00007 565050.CCNA_02183 206
565050.CCNA_00007 565050.CCNA_02209 380
565050.CCNA_00007 565050.CCNA_02243 159
565050.CCNA_00007 565050.CCNA_02250 152
565050.CCNA_00007 565050.CCNA_02261 152
565050.CCNA_00007 565050.CCNA_02279 186
565050.CCNA_00007 565050.CCNA_02302 468
565050.CCNA_00007 565050.CCNA_02312 227
565050.CCNA_00007 565050.CCNA_02321 197
565050.CCNA_00007 565050.CCNA_02347 193
565050.CCNA_00007 565050.CCNA_02351 170
565050.CCNA_00007 565050.CCNA_02399 184
565050.CCNA_00007 565050.CCNA_02416 204
565050.CCNA_00007 565050.CCNA_02426 269
565050.CCNA_00007 565050.CCNA_02428 637
565050.CCNA_00007 565050.CCNA_02431 272
565050.CCNA_00007 565050.CCNA_02435 170
565050.CCNA_00007 565050.CCNA_02438 380
565050.CCNA_00007 565050.CCNA_02535 375
565050.CCNA_00007 565050.CCNA_02537 216
565050.CCNA_00007 565050.CCNA_02543 823
565050.CCNA_00007 565050.CCNA_02576 209
565050.CCNA_00007 565050.CCNA_02596 701
565050.CCNA_00007 565050.CCNA_02623 159
565050.CCNA_00007 565050.CCNA_02759 273
565050.CCNA_00007 565050.CCNA_02925 167
565050.CCNA_00007 565050.CCNA_02994 151
565050.CCNA_00007 565050.CCNA_03101 181
565050.CCNA_00007 565050.CCNA_03103 168
565050.CCNA_00007 565050.CCNA_03142 391
565050.CCNA_00007 565050.CCNA_03144 221
565050.CCNA_00007 565050.CCNA_03244 154
565050.CCNA_00007 565050.CCNA_03303 610
565050.CCNA_00007 565050.CCNA_03304 602
565050.CCNA_00007 565050.CCNA_03305 714
565050.CCNA_00007 565050.CCNA_03306 744
565050.CCNA_00007 565050.CCNA_03310 163
565050.CCNA_00007 565050.CCNA_03311 585
565050.CCNA_00007 565050.CCNA_03320 152
565050.CCNA_00007 565050.CCNA_03342 159
565050.CCNA_00007 565050.CCNA_03351 209
565050.CCNA_00007 565050.CCNA_03359 188
565050.CCNA_00007 565050.CCNA_03378 160
565050.CCNA_00007 565050.CCNA_03384 352
565050.CCNA_00007 565050.CCNA_03402 380
565050.CCNA_00007 565050.CCNA_03406 838
565050.CCNA_00007 565050.CCNA_03417 156
565050.CCNA_00007 565050.CCNA_03421 191
565050.CCNA_00007 565050.CCNA_03430 152
565050.CCNA_00007 565050.CCNA_03469 160
565050.CCNA_00007 565050.CCNA_03471 460
565050.CCNA_00007 565050.CCNA_03528 182
565050.CCNA_00007 565050.CCNA_03545 158
565050.CCNA_00007 565050.CCNA_03546 170
565050.CCNA_00007 565050.CCNA_03553 191
565050.CCNA_00007 565050.CCNA_03626 383
565050.CCNA_00007 565050.CCNA_03628 155
565050.CCNA_00007 565050.CCNA_03652 385
565050.CCNA_00007 565050.CCNA_03664 199
565050.CCNA_00007 565050.CCNA_03696 206
565050.CCNA_00007 565050.CCNA_03701 204
565050.CCNA_00007 565050.CCNA_03702 160
565050.CCNA_00007 565050.CCNA_03703 159
565050.CCNA_00007 565050.CCNA_03741 188
565050.CCNA_00007 565050.CCNA_03757 176
565050.CCNA_00007 565050.CCNA_03766 212
565050.CCNA_00007 565050.CCNA_03767 909
565050.CCNA_00007 565050.CCNA_03781 160
565050.CCNA_00007 565050.CCNA_03822 527
565050.CCNA_00007 565050.CCNA_03823 510
565050.CCNA_00007 565050.CCNA_03824 471
565050.CCNA_00007 565050.CCNA_03827 403
565050.CCNA_00007 565050.CCNA_03828 303
565050.CCNA_00007 565050.CCNA_03842 184
565050.CCNA_00007 565050.CCNA_03847 176
565050.CCNA_00007 565050.CCNA_03870 502
565050.CCNA_00007 565050.CCNA_03871 471
565050.CCNA_00007 565050.CCNA_03872 324
565050.CCNA_00007 565050.CCNA_03875 380
565050.CCNA_00007 565050.CCNA_03876 531
565050.CCNA_00007 565050.CCNA_03877 347
565050.CCNA_00007 565050.CCNA_03878 183
565050.CCNA_00007 565050.CCNA_03879 589
565050.CCNA_00008 565050.CCNA_00001 575
565050.CCNA_00008 565050.CCNA_00005 308
565050.CCNA_00008 565050.CCNA_00006 515
565050.CCNA_00008 565050.CCNA_00007 634
565050.CCNA_00008 565050.CCNA_00009 429
565050.CCNA_00008 565050.CCNA_00010 595
565050.CCNA_00008 565050.CCNA_00011 188
565050.CCNA_00008 565050.CCNA_00012 202
565050.CCNA_00008 565050.CCNA_00033 151
565050.CCNA_00008 565050.CCNA_00041 163
565050.CCNA_00008 565050.CCNA_00043 188
565050.CCNA_00008 565050.CCNA_00047 357
565050.CCNA_00008 565050.CCNA_00057 183
565050.CCNA_00008 565050.CCNA_00069 196
565050.CCNA_00008 565050.CCNA_00075 152
565050.CCNA_00008 565050.CCNA_00087 209
565050.CCNA_00008 565050.CCNA_00095 184
565050.CCNA_00008 565050.CCNA_00117 163
565050.CCNA_00008 565050.CCNA_00137 185
565050.CCNA_00008 565050.CCNA_00139 273
565050.CCNA_00008 565050.CCNA_00140 189
565050.CCNA_00008 565050.CCNA_00151 388
565050.CCNA_00008 565050.CCNA_00152 391
565050.CCNA_00008 565050.CCNA_00153 380
565050.CCNA_00008 565050.CCNA_00155 866
565050.CCNA_00008 565050.CCNA_00158 821
565050.CCNA_00008 565050.CCNA_00159 819
565050.CCNA_00008 565050.CCNA_00162 180
565050.CCNA_00008 565050.CCNA_00163 180
565050.CCNA_00008 565050.CCNA_00166 185
565050.CCNA_00008 565050.CCNA_00173 176
565050.CCNA_00008 565050.CCNA_00174 155
565050.CCNA_00008 565050.CCNA_00197 199
565050.CCNA_00008 565050.CCNA_00198 687
565050.CCNA_00008 565050.CCNA_00230 402
565050.CCNA_00008 565050.CCNA_00253 173
565050.CCNA_00008 565050.CCNA_00266 152
565050.CCNA_00008 565050.CCNA_00268 654
565050.CCNA_00008 565050.CCNA_00270 633
565050.CCNA_00008 565050.CCNA_00286 180
565050.CCNA_00008 565050.CCNA_00287 180
565050.CCNA_00008 565050.CCNA_00317 724
565050.CCNA_00008 565050.CCNA_00320 199
565050.CCNA_00008 565050.CCNA_00340 173
565050.CCNA_00008 565050.CCNA_00342 160
565050.CCNA_00008 565050.CCNA_00346 187
565050.CCNA_00008 565050.CCNA_00349 372
565050.CCNA_00008 565050.CCNA_00351 272
565050.CCNA_00008 565050.CCNA_00362 330
565050.CCNA_00008 565050.CCNA_00377 272
565050.CCNA_00008 565050.CCNA_00382 789
565050.CCNA_00008 565050.CCNA_00413 217
565050.CCNA_00008 565050.CCNA_00439 384
565050.CCNA_00008 565050.CCNA_00445 373
565050.CCNA_00008 565050.CCNA_00485 221
565050.CCNA_00008 565050.CCNA_00494 162
565050.CCNA_00008 565050.CCNA_00495 397
565050.CCNA_00008 565050.CCNA_00512 196
565050.CCNA_00008 565050.CCNA_00515 163
565050.CCNA_00008 565050.CCNA_00531 374
565050.CCNA_00008 565050.CCNA_00536 528
565050.CCNA_00008 565050.CCNA_00537 197
565050.CCNA_00008 565050.CCNA_00579 595
565050.CCNA_00008 565050.CCNA_00599 167
565050.CCNA_00008 565050.CCNA_00633 448
565050.CCNA_00008 565050.CCNA_00656 156
565050.CCNA_00008 565050.CCNA_00677 199
565050.CCNA_00008 565050.CCNA_00678 199
565050.CCNA_00008 565050.CCNA_00696 307
565050.CCNA_00008 565050.CCNA_00699 304
565050.CCNA_00008 565050.CCNA_00711 196
565050.CCNA_00008 565050.CCNA_00721 380
565050.CCNA_00008 565050.CCNA_00722 325
565050.CCNA_00008 565050.CCNA_00725 324
565050.CCNA_00008 565050.CCNA_00731 421
565050.CCNA_00008 565050.CCNA_00738 172
565050.CCNA_00008 565050.CCNA_00758 274
565050.CCNA_00008 565050.CCNA_00778 184
565050.CCNA_00008 565050.CCNA_00781 424
565050.CCNA_00008 565050.CCNA_00795 180
565050.CCNA_00008 565050.CCNA_00796 180
565050.CCNA_00008 565050.CCNA_00806 477
565050.CCNA_00008 565050.CCNA_00807 299
565050.CCNA_00008 565050.CCNA_00808 735
565050.CCNA_00008 565050.CCNA_00809 184
565050.CCNA_00008 565050.CCNA_00834 185
565050.CCNA_00008 565050.CCNA_00835 185
565050.CCNA_00008 565050.CCNA_00836 185
565050.CCNA_00008 565050.CCNA_00847 199
565050.CCNA_00008 565050.CCNA_00866 424
565050.CCNA_00008 565050.CCNA_00873 150
565050.CCNA_00008 565050.CCNA_00894 161
565050.CCNA_00008 565050.CCNA_00899 361
565050.CCNA_00008 565050.CCNA_00950 416
565050.CCNA_00008 565050.CCNA_00956 421
565050.CCNA_00008 565050.CCNA_00996 383
565050.CCNA_00008 565050.CCNA_01040 156
565050.CCNA_00008 565050.CCNA_01071 183
565050.CCNA_00008 565050.CCNA_01086 455
565050.CCNA_00008 565050.CCNA_01096 200
565050.CCNA_00008 565050.CCNA_01097 199
565050.CCNA_00008 565050.CCNA_01111 642
565050.CCNA_00008 565050.CCNA_01116 380
565050.CCNA_00008 565050.CCNA_01130 384
565050.CCNA_00008 565050.CCNA_01141 332
565050.CCNA_00008 565050.CCNA_01193 199
565050.CCNA_00008 565050.CCNA_01217 152
565050.CCNA_00008 565050.CCNA_01236 180
565050.CCNA_00008 565050.CCNA_01243 179
565050.CCNA_00008 565050.CCNA_01253 168
565050.CCNA_00008 565050.CCNA_01254 718
565050.CCNA_00008 565050.CCNA_01261 164
565050.CCNA_00008 565050.CCNA_01269 324
565050.CCNA_00008 565050.CCNA_01296 322
565050.CCNA_00008 565050.CCNA_01298 709
565050.CCNA_00008 565050.CCNA_01305 217
565050.CCNA_00008 565050.CCNA_01306 306
565050.CCNA_00008 565050.CCNA_01307 253
565050.CCNA_00008 565050.CCNA_01308 192
565050.CCNA_00008 565050.CCNA_01309 306
565050.CCNA_00008 565050.CCNA_01310 199
565050.CCNA_00008 565050.CCNA_01312 226
565050.CCNA_00008 565050.CCNA_01313 306
565050.CCNA_00008 565050.CCNA_01316 306
565050.CCNA_00008 565050.CCNA_01317 322
565050.CCNA_00008 565050.CCNA_01318 199
565050.CCNA_00008 565050.CCNA_01319 188
565050.CCNA_00008 565050.CCNA_01321 199
565050.CCNA_00008 565050.CCNA_01322 372
565050.CCNA_00008 565050.CCNA_01328 632
565050.CCNA_00008 565050.CCNA_01329 199
565050.CCNA_00008 565050.CCNA_01330 198
565050.CCNA_00008 565050.CCNA_01341 188
565050.CCNA_00008 565050.CCNA_01380 385
565050.CCNA_00008 565050.CCNA_01381 155
565050.CCNA_00008 565050.CCNA_01392 373
565050.CCNA_00008 565050.CCNA_01418 180
565050.CCNA_00008 565050.CCNA_01419 244
565050.CCNA_00008 565050.CCNA_01426 184
565050.CCNA_00008 565050.CCNA_01433 170
565050.CCNA_00008 565050.CCNA_01440 423
565050.CCNA_00008 565050.CCNA_01441 227
565050.CCNA_00008 565050.CCNA_01450 221
565050.CCNA_00008 565050.CCNA_01495 321
565050.CCNA_00008 565050.CCNA_01504 247
565050.CCNA_00008 565050.CCNA_01530 185
565050.CCNA_00008 565050.CCNA_01571 419
565050.CCNA_00008 565050.CCNA_01590 186
565050.CCNA_00008 565050.CCNA_01596 302
565050.CCNA_00008 565050.CCNA_01606 394
565050.CCNA_00008 565050.CCNA_01610 172
565050.CCNA_00008 565050.CCNA_01612 306
565050.CCNA_00008 565050.CCNA_01616 448
565050.CCNA_00008 565050.CCNA_01620 202
565050.CCNA_00008 565050.CCNA_01622 238
565050.CCNA_00008 565050.CCNA_01624 218
565050.CCNA_00008 565050.CCNA_01630 168
565050.CCNA_00008 565050.CCNA_01633 206
565050.CCNA_00008 565050.CCNA_01637 312
565050.CCNA_00008 565050.CCNA_01640 184
565050.CCNA_00008 565050.CCNA_01651 779
565050.CCNA_00008 565050.CCNA_01652 335
565050.CCNA_00008 565050.CCNA_01667 179
565050.CCNA_00008 565050.CCNA_01668 448
565050.CCNA_00008 565050.CCNA_01689 168
565050.CCNA_00008 565050.CCNA_01692 168
565050.CCNA_00008 565050.CCNA_01723 210
565050.CCNA_00008 565050.CCNA_01737 936
565050.CCNA_00008 565050.CCNA_01753 160
565050.CCNA_00008 565050.CCNA_01757 341
565050.CCNA_00008 565050.CCNA_01759 154
565050.CCNA_00008 565050.CCNA_01766 185
565050.CCNA_00008 565050.CCNA_01769 182
565050.CCNA_00008 565050.CCNA_01774 256
565050.CCNA_00008 565050.CCNA_01775 270
565050.CCNA_00008 565050.CCNA_01782 234
565050.CCNA_00008 565050.CCNA_01783 281
565050.CCNA_00008 565050.CCNA_01791 530
565050.CCNA_00008 565050.CCNA_01795 203
565050.CCNA_00008 565050.CCNA_01805 187
565050.CCNA_00008 565050.CCNA_01813 179
565050.CCNA_00008 565050.CCNA_01819 474
565050.CCNA_00008 565050.CCNA_01841 330
565050.CCNA_00008 565050.CCNA_01898 198
565050.CCNA_00008 565050.CCNA_01899 443
565050.CCNA_00008 565050.CCNA_01920 365
565050.CCNA_00008 565050.CCNA_01927 383
565050.CCNA_00008 565050.CCNA_01950 421
565050.CCNA_00008 565050.CCNA_01969 188
565050.CCNA_00008 565050.CCNA_01971 170
565050.CCNA_00008 565050.CCNA_01976 247
565050.CCNA_00008 565050.CCNA_01979 381
565050.CCNA_00008 565050.CCNA_01982 413
565050.CCNA_00008 565050.CCNA_01983 448
565050.CCNA_00008 565050.CCNA_01984 224
565050.CCNA_00008 565050.CCNA_01997 199
565050.CCNA_00008 565050.CCNA_01999 575
565050.CCNA_00008 565050.CCNA_02000 199
565050.CCNA_00008 565050.CCNA_02003 635
565050.CCNA_00008 565050.CCNA_02006 294
565050.CCNA_00008 565050.CCNA_02012 196
565050.CCNA_00008 565050.CCNA_02014 337
565050.CCNA_00008 565050.CCNA_02037 510
565050.CCNA_00008 565050.CCNA_02039 460
565050.CCNA_00008 565050.CCNA_02041 382
565050.CCNA_00008 565050.CCNA_02042 471
565050.CCNA_00008 565050.CCNA_02052 769
565050.CCNA_00008 565050.CCNA_02069 282
565050.CCNA_00008 565050.CCNA_02078 274
565050.CCNA_00008 565050.CCNA_02125 188
565050.CCNA_00008 565050.CCNA_02130 150
565050.CCNA_00008 565050.CCNA_02136 152
565050.CCNA_00008 565050.CCNA_02140 380
565050.CCNA_00008 565050.CCNA_02174 159
565050.CCNA_00008 565050.CCNA_02208 196
565050.CCNA_00008 565050.CCNA_02209 184
565050.CCNA_00008 565050.CCNA_02246 470
565050.CCNA_00008 565050.CCNA_02255 385
565050.CCNA_00008 565050.CCNA_02325 196
565050.CCNA_00008 565050.CCNA_02328 324
565050.CCNA_00008 565050.CCNA_02329 193
565050.CCNA_00008 565050.CCNA_02368 199
565050.CCNA_00008 565050.CCNA_02390 159
565050.CCNA_00008 565050.CCNA_02416 183
565050.CCNA_00008 565050.CCNA_02429 186
565050.CCNA_00008 565050.CCNA_02435 220
565050.CCNA_00008 565050.CCNA_02438 184
565050.CCNA_00008 565050.CCNA_02453 394
565050.CCNA_00008 565050.CCNA_02505 186
565050.CCNA_00008 565050.CCNA_02518 163
565050.CCNA_00008 565050.CCNA_02535 528
565050.CCNA_00008 565050.CCNA_02546 380
565050.CCNA_00008 565050.CCNA_02547 380
565050.CCNA_00008 565050.CCNA_02612 265
565050.CCNA_00008 565050.CCNA_02616 180
565050.CCNA_00008 565050.CCNA_02623 388
565050.CCNA_00008 565050.CCNA_02624 188
565050.CCNA_00008 565050.CCNA_02625 577
565050.CCNA_00008 565050.CCNA_02635 448
565050.CCNA_00008 565050.CCNA_02642 221
565050.CCNA_00008 565050.CCNA_02643 457
565050.CCNA_00008 565050.CCNA_02646 272
565050.CCNA_00008 565050.CCNA_02663 183
565050.CCNA_00008 565050.CCNA_02664 448
565050.CCNA_00008 565050.CCNA_02673 675
565050.CCNA_00008 565050.CCNA_02681 265
565050.CCNA_00008 565050.CCNA_02687 185
565050.CCNA_00008 565050.CCNA_02727 183
565050.CCNA_00008 565050.CCNA_02737 239
565050.CCNA_00008 565050.CCNA_02846 188
565050.CCNA_00008 565050.CCNA_02886 188
565050.CCNA_00008 565050.CCNA_02914 189
565050.CCNA_00008 565050.CCNA_02915 189
565050.CCNA_00008 565050.CCNA_02941 260
565050.CCNA_00008 565050.CCNA_02967 159
565050.CCNA_00008 565050.CCNA_02971 209
565050.CCNA_00008 565050.CCNA_02975 372
565050.CCNA_00008 565050.CCNA_02978 162
565050.CCNA_00008 565050.CCNA_03002 192
565050.CCNA_00008 565050.CCNA_03071 185
565050.CCNA_00008 565050.CCNA_03076 486
565050.CCNA_00008 565050.CCNA_03101 418
565050.CCNA_00008 565050.CCNA_03103 157
565050.CCNA_00008 565050.CCNA_03104 203
565050.CCNA_00008 565050.CCNA_03130 254
565050.CCNA_00008 565050.CCNA_03142 388
565050.CCNA_00008 565050.CCNA_03144 735
565050.CCNA_00008 565050.CCNA_03164 417
565050.CCNA_00008 565050.CCNA_03195 554
565050.CCNA_00008 565050.CCNA_03256 168
565050.CCNA_00008 565050.CCNA_03300 190
565050.CCNA_00008 565050.CCNA_03303 709
565050.CCNA_00008 565050.CCNA_03304 160
565050.CCNA_00008 565050.CCNA_03305 230
565050.CCNA_00008 565050.CCNA_03306 421
565050.CCNA_00008 565050.CCNA_03310 319
565050.CCNA_00008 565050.CCNA_03334 216
565050.CCNA_00008 565050.CCNA_03340 183
565050.CCNA_00008 565050.CCNA_03344 517
565050.CCNA_00008 565050.CCNA_03345 357
565050.CCNA_00008 565050.CCNA_03346 594
565050.CCNA_00008 565050.CCNA_03352 288
565050.CCNA_00008 565050.CCNA_03402 184
565050.CCNA_00008 565050.CCNA_03424 180
565050.CCNA_00008 565050.CCNA_03469 158
565050.CCNA_00008 565050.CCNA_03476 417
565050.CCNA_00008 565050.CCNA_03500 152
565050.CCNA_00008 565050.CCNA_03514 168
565050.CCNA_00008 565050.CCNA_03562 418
565050.CCNA_00008 565050.CCNA_03577 302
565050.CCNA_00008 565050.CCNA_03584 424
565050.CCNA_00008 565050.CCNA_03587 182
565050.CCNA_00008 565050.CCNA_03588 180
565050.CCNA_00008 565050.CCNA_03590 182
565050.CCNA_00008 565050.CCNA_03591 382
565050.CCNA_00008 565050.CCNA_03598 320
565050.CCNA_00008 565050.CCNA_03599 173
565050.CCNA_00008 565050.CCNA_03607 216
565050.CCNA_00008 565050.CCNA_03626 468
565050.CCNA_00008 565050.CCNA_03652 359
565050.CCNA_00008 565050.CCNA_03653 167
565050.CCNA_00008 565050.CCNA_03658 332
565050.CCNA_00008 565050.CCNA_03672 181
565050.CCNA_00008 565050.CCNA_03689 154
565050.CCNA_00008 565050.CCNA_03702 261
565050.CCNA_00008 565050.CCNA_03713 184
565050.CCNA_00008 565050.CCNA_03729 155
565050.CCNA_00008 565050.CCNA_03757 373
565050.CCNA_00008 565050.CCNA_03768 497
565050.CCNA_00008 565050.CCNA_03792 154
565050.CCNA_00008 565050.CCNA_03793 427
565050.CCNA_00008 565050.CCNA_03809 157
565050.CCNA_00008 565050.CCNA_03819 620
565050.CCNA_00008 565050.CCNA_03822 341
565050.CCNA_00008 565050.CCNA_03823 261
565050.CCNA_00008 565050.CCNA_03824 261
565050.CCNA_00008 565050.CCNA_03833 297
565050.CCNA_00008 565050.CCNA_03842 326
565050.CCNA_00008 565050.CCNA_03844 165
565050.CCNA_00008 565050.CCNA_03851 168
565050.CCNA_00008 565050.CCNA_03858 356
565050.CCNA_00008 565050.CCNA_03868 543
565050.CCNA_00008 565050.CCNA_03869 860
565050.CCNA_00008 565050.CCNA_03870 423
565050.CCNA_00008 565050.CCNA_03871 819
565050.CCNA_00008 565050.CCNA_03872 460
565050.CCNA_00008 565050.CCNA_03875 184
565050.CCNA_00008 565050.CCNA_03876 398
565050.CCNA_00008 565050.CCNA_03879 599
565050.CCNA_00009 565050.CCNA_00008 429
565050.CCNA_00009 565050.CCNA_00010 713
565050.CCNA_00009 565050.CCNA_00011 475
565050.CCNA_00009 565050.CCNA_00012 627
565050.CCNA_00009 565050.CCNA_00013 170
565050.CCNA_00009 565050.CCNA_00159 385
565050.CCNA_00009 565050.CCNA_00311 318
565050.CCNA_00009 565050.CCNA_00378 150
565050.CCNA_00009 565050.CCNA_00386 156
565050.CCNA_00009 565050.CCNA_00389 150
565050.CCNA_00009 565050.CCNA_00481 152
565050.CCNA_00009 565050.CCNA_00483 190
565050.CCNA_00009 565050.CCNA_00487 164
565050.CCNA_00009 565050.CCNA_00490 329
565050.CCNA_00009 565050.CCNA_00493 151
565050.CCNA_00009 565050.CCNA_00503 187
565050.CCNA_00009 565050.CCNA_00540 217
565050.CCNA_00009 565050.CCNA_00658 196
565050.CCNA_00009 565050.CCNA_00684 198
565050.CCNA_00009 565050.CCNA_00694 169
565050.CCNA_00009 565050.CCNA_00696 677
565050.CCNA_00009 565050.CCNA_00721 382
565050.CCNA_00009 565050.CCNA_00725 666
565050.CCNA_00009 565050.CCNA_00745 475
565050.CCNA_00009 565050.CCNA_00746 437
565050.CCNA_00009 565050.CCNA_00766 152
565050.CCNA_00009 565050.CCNA_00871 206
565050.CCNA_00009 565050.CCNA_00962 176
565050.CCNA_00009 565050.CCNA_00984 226
565050.CCNA_00009 565050.CCNA_01028 472
565050.CCNA_00009 565050.CCNA_01039 194
565050.CCNA_00009 565050.CCNA_01063 261
565050.CCNA_00009 565050.CCNA_01118 183
565050.CCNA_00009 565050.CCNA_01176 206
565050.CCNA_00009 565050.CCNA_01177 166
565050.CCNA_00009 565050.CCNA_01197 318
565050.CCNA_00009 565050.CCNA_01272 375
565050.CCNA_00009 565050.CCNA_01376 151
565050.CCNA_00009 565050.CCNA_01543 315
565050.CCNA_00009 565050.CCNA_01732 474
565050.CCNA_00009 565050.CCNA_01763 472
565050.CCNA_00009 565050.CCNA_01813 191
565050.CCNA_00009 565050.CCNA_01899 304
565050.CCNA_00009 565050.CCNA_01938 191
565050.CCNA_00009 565050.CCNA_02097 164
565050.CCNA_00009 565050.CCNA_02208 200
565050.CCNA_00009 565050.CCNA_02222 152
565050.CCNA_00009 565050.CCNA_02281 285
565050.CCNA_00009 565050.CCNA_02284 509
565050.CCNA_00009 565050.CCNA_02303 362
565050.CCNA_00009 565050.CCNA_02328 161
565050.CCNA_00009 565050.CCNA_02329 474
565050.CCNA_00009 565050.CCNA_02344 468
565050.CCNA_00009 565050.CCNA_02385 247
565050.CCNA_00009 565050.CCNA_02419 175
565050.CCNA_00009 565050.CCNA_02541 178
565050.CCNA_00009 565050.CCNA_02575 203
565050.CCNA_00009 565050.CCNA_02589 227
565050.CCNA_00009 565050.CCNA_02615 163
565050.CCNA_00009 565050.CCNA_02673 369
565050.CCNA_00009 565050.CCNA_02762 368
565050.CCNA_00009 565050.CCNA_02801 171
565050.CCNA_00009 565050.CCNA_02833 176
565050.CCNA_00009 565050.CCNA_02959 182
565050.CCNA_00009 565050.CCNA_03089 352
565050.CCNA_00009 565050.CCNA_03106 227
565050.CCNA_00009 565050.CCNA_03126 181
565050.CCNA_00009 565050.CCNA_03142 382
565050.CCNA_00009 565050.CCNA_03155 154
565050.CCNA_00009 565050.CCNA_03156 155
565050.CCNA_00009 565050.CCNA_03158 152
565050.CCNA_00009 565050.CCNA_03345 494
565050.CCNA_00009 565050.CCNA_03361 154
565050.CCNA_00009 565050.CCNA_03388 168
565050.CCNA_00009 565050.CCNA_03417 171
565050.CCNA_00009 565050.CCNA_03486 241
565050.CCNA_00009 565050.CCNA_03532 193
565050.CCNA_00009 565050.CCNA_03561 188
565050.CCNA_00009 565050.CCNA_03578 474
565050.CCNA_00009 565050.CCNA_03612 196
565050.CCNA_00009 565050.CCNA_03664 327
565050.CCNA_00009 565050.CCNA_03753 152
565050.CCNA_00009 565050.CCNA_03780 176
565050.CCNA_00009 565050.CCNA_03822 302
565050.CCNA_00009 565050.CCNA_03845 437
565050.CCNA_00009 565050.CCNA_03854 575
565050.CCNA_00010 565050.CCNA_00003 516
565050.CCNA_00010 565050.CCNA_00005 159
565050.CCNA_00010 565050.CCNA_00007 469
565050.CCNA_00010 565050.CCNA_00008 595
565050.CCNA_00010 565050.CCNA_00009 713
565050.CCNA_00010 565050.CCNA_00011 998
565050.CCNA_00010 565050.CCNA_00012 510
565050.CCNA_00010 565050.CCNA_00013 407
565050.CCNA_00010 565050.CCNA_00025 196
565050.CCNA_00010 565050.CCNA_00033 687
565050.CCNA_00010 565050.CCNA_00034 344
565050.CCNA_00010 565050.CCNA_00035 614
565050.CCNA_00010 565050.CCNA_00036 241
565050.CCNA_00010 565050.CCNA_00041 342
565050.CCNA_00010 565050.CCNA_00043 269
565050.CCNA_00010 565050.CCNA_00045 420
565050.CCNA_00010 565050.CCNA_00047 158
565050.CCNA_00010 565050.CCNA_00048 484
565050.CCNA_00010 565050.CCNA_00050 304
565050.CCNA_00010 565050.CCNA_00052 298
565050.CCNA_00010 565050.CCNA_00053 244
565050.CCNA_00010 565050.CCNA_00054 307
565050.CCNA_00010 565050.CCNA_00055 575
565050.CCNA_00010 565050.CCNA_00056 201
565050.CCNA_00010 565050.CCNA_00060 216
565050.CCNA_00010 565050.CCNA_00062 350
565050.CCNA_00010 565050.CCNA_00063 231
565050.CCNA_00010 565050.CCNA_00069 213
565050.CCNA_00010 565050.CCNA_00077 421
565050.CCNA_00010 565050.CCNA_00079 178
565050.CCNA_00010 565050.CCNA_00083 251
565050.CCNA_00010 565050.CCNA_00084 266
565050.CCNA_00010 565050.CCNA_00095 290
565050.CCNA_00010 565050.CCNA_00100 203
565050.CCNA_00010 565050.CCNA_00104 289
565050.CCNA_00010 565050.CCNA_00105 263
565050.CCNA_00010 565050.CCNA_00118 199
565050.CCNA_00010 565050.CCNA_00131 197
565050.CCNA_00010 565050.CCNA_00135 180
565050.CCNA_00010 565050.CCNA_00144 504
565050.CCNA_00010 565050.CCNA_00145 212
565050.CCNA_00010 565050.CCNA_00146 250
565050.CCNA_00010 565050.CCNA_00150 180
565050.CCNA_00010 565050.CCNA_00151 491
565050.CCNA_00010 565050.CCNA_00152 929
565050.CCNA_00010 565050.CCNA_00153 998
565050.CCNA_00010 565050.CCNA_00155 427
565050.CCNA_00010 565050.CCNA_00158 424
565050.CCNA_00010 565050.CCNA_00159 848
565050.CCNA_00010 565050.CCNA_00167 210
565050.CCNA_00010 565050.CCNA_00169 188
565050.CCNA_00010 565050.CCNA_00192 163
565050.CCNA_00010 565050.CCNA_00193 167
565050.CCNA_00010 565050.CCNA_00195 210
565050.CCNA_00010 565050.CCNA_00196 238
565050.CCNA_00010 565050.CCNA_00220 266
565050.CCNA_00010 565050.CCNA_00227 416
565050.CCNA_00010 565050.CCNA_00231 235
565050.CCNA_00010 565050.CCNA_00237 188
565050.CCNA_00010 565050.CCNA_00238 155
565050.CCNA_00010 565050.CCNA_00248 320
565050.CCNA_00010 565050.CCNA_00257 200
565050.CCNA_00010 565050.CCNA_00260 208
565050.CCNA_00010 565050.CCNA_00264 151
565050.CCNA_00010 565050.CCNA_00268 385
565050.CCNA_00010 565050.CCNA_00270 268
565050.CCNA_00010 565050.CCNA_00280 341
565050.CCNA_00010 565050.CCNA_00285 154
565050.CCNA_00010 565050.CCNA_00290 188
565050.CCNA_00010 565050.CCNA_00299 188
565050.CCNA_00010 565050.CCNA_00304 312
565050.CCNA_00010 565050.CCNA_00307 188
565050.CCNA_00010 565050.CCNA_00315 244
565050.CCNA_00010 565050.CCNA_00317 182
565050.CCNA_00010 565050.CCNA_00326 429
565050.CCNA_00010 565050.CCNA_00341 198
565050.CCNA_00010 565050.CCNA_00342 164
565050.CCNA_00010 565050.CCNA_00343 160
565050.CCNA_00010 565050.CCNA_00346 303
565050.CCNA_00010 565050.CCNA_00365 258
565050.CCNA_00010 565050.CCNA_00372 263
565050.CCNA_00010 565050.CCNA_00377 200
565050.CCNA_00010 565050.CCNA_00382 389
565050.CCNA_00010 565050.CCNA_00384 195
565050.CCNA_00010 565050.CCNA_00387 188
565050.CCNA_00010 565050.CCNA_00397 184
565050.CCNA_00010 565050.CCNA_00398 188
565050.CCNA_00010 565050.CCNA_00413 212
565050.CCNA_00010 565050.CCNA_00415 199
565050.CCNA_00010 565050.CCNA_00436 372
565050.CCNA_00010 565050.CCNA_00439 385
565050.CCNA_00010 565050.CCNA_00441 185
565050.CCNA_00010 565050.CCNA_00442 159
565050.CCNA_00010 565050.CCNA_00445 173
565050.CCNA_00010 565050.CCNA_00459 421
565050.CCNA_00010 565050.CCNA_00480 197
565050.CCNA_00010 565050.CCNA_00484 188
565050.CCNA_00010 565050.CCNA_00491 228
565050.CCNA_00010 565050.CCNA_00492 304
565050.CCNA_00010 565050.CCNA_00494 676
565050.CCNA_00010 565050.CCNA_00496 178
565050.CCNA_00010 565050.CCNA_00502 214
565050.CCNA_00010 565050.CCNA_00505 651
565050.CCNA_00010 565050.CCNA_00506 185
565050.CCNA_00010 565050.CCNA_00509 186
565050.CCNA_00010 565050.CCNA_00512 175
565050.CCNA_00010 565050.CCNA_00513 188
565050.CCNA_00010 565050.CCNA_00518 176
565050.CCNA_00010 565050.CCNA_00528 212
565050.CCNA_00010 565050.CCNA_00530 335
565050.CCNA_00010 565050.CCNA_00531 183
565050.CCNA_00010 565050.CCNA_00536 538
565050.CCNA_00010 565050.CCNA_00537 508
565050.CCNA_00010 565050.CCNA_00540 192
565050.CCNA_00010 565050.CCNA_00556 192
565050.CCNA_00010 565050.CCNA_00562 166
565050.CCNA_00010 565050.CCNA_00574 195
565050.CCNA_00010 565050.CCNA_00579 474
565050.CCNA_00010 565050.CCNA_00599 188
565050.CCNA_00010 565050.CCNA_00609 172
565050.CCNA_00010 565050.CCNA_00611 199
565050.CCNA_00010 565050.CCNA_00628 176
565050.CCNA_00010 565050.CCNA_00630 159
565050.CCNA_00010 565050.CCNA_00633 173
565050.CCNA_00010 565050.CCNA_00648 156
565050.CCNA_00010 565050.CCNA_00649 156
565050.CCNA_00010 565050.CCNA_00653 191
565050.CCNA_00010 565050.CCNA_00656 175
565050.CCNA_00010 565050.CCNA_00677 341
565050.CCNA_00010 565050.CCNA_00678 332
565050.CCNA_00010 565050.CCNA_00691 201
565050.CCNA_00010 565050.CCNA_00693 653
565050.CCNA_00010 565050.CCNA_00696 429
565050.CCNA_00010 565050.CCNA_00699 174
565050.CCNA_00010 565050.CCNA_00711 162
565050.CCNA_00010 565050.CCNA_00721 993
565050.CCNA_00010 565050.CCNA_00722 884
565050.CCNA_00010 565050.CCNA_00725 479
565050.CCNA_00010 565050.CCNA_00726 196
565050.CCNA_00010 565050.CCNA_00730 286
565050.CCNA_00010 565050.CCNA_00731 637
565050.CCNA_00010 565050.CCNA_00737 264
565050.CCNA_00010 565050.CCNA_00738 425
565050.CCNA_00010 565050.CCNA_00740 363
565050.CCNA_00010 565050.CCNA_00758 411
565050.CCNA_00010 565050.CCNA_00789 188
565050.CCNA_00010 565050.CCNA_00809 290
565050.CCNA_00010 565050.CCNA_00810 188
565050.CCNA_00010 565050.CCNA_00811 172
565050.CCNA_00010 565050.CCNA_00818 208
565050.CCNA_00010 565050.CCNA_00831 196
565050.CCNA_00010 565050.CCNA_00834 424
565050.CCNA_00010 565050.CCNA_00835 424
565050.CCNA_00010 565050.CCNA_00836 424
565050.CCNA_00010 565050.CCNA_00841 217
565050.CCNA_00010 565050.CCNA_00846 210
565050.CCNA_00010 565050.CCNA_00866 380
565050.CCNA_00010 565050.CCNA_00886 230
565050.CCNA_00010 565050.CCNA_00899 501
565050.CCNA_00010 565050.CCNA_00921 224
565050.CCNA_00010 565050.CCNA_00922 986
565050.CCNA_00010 565050.CCNA_00941 324
565050.CCNA_00010 565050.CCNA_00942 380
565050.CCNA_00010 565050.CCNA_00945 464
565050.CCNA_00010 565050.CCNA_00946 184
565050.CCNA_00010 565050.CCNA_00947 178
565050.CCNA_00010 565050.CCNA_00950 382
565050.CCNA_00010 565050.CCNA_00951 188
565050.CCNA_00010 565050.CCNA_00952 180
565050.CCNA_00010 565050.CCNA_00953 232
565050.CCNA_00010 565050.CCNA_00956 193
565050.CCNA_00010 565050.CCNA_00965 817
565050.CCNA_00010 565050.CCNA_00966 161
565050.CCNA_00010 565050.CCNA_00970 163
565050.CCNA_00010 565050.CCNA_00976 331
565050.CCNA_00010 565050.CCNA_00993 198
565050.CCNA_00010 565050.CCNA_01028 376
565050.CCNA_00010 565050.CCNA_01030 389
565050.CCNA_00010 565050.CCNA_01031 196
565050.CCNA_00010 565050.CCNA_01046 385
565050.CCNA_00010 565050.CCNA_01050 188
565050.CCNA_00010 565050.CCNA_01057 188
565050.CCNA_00010 565050.CCNA_01071 196
565050.CCNA_00010 565050.CCNA_01086 560
565050.CCNA_00010 565050.CCNA_01091 385
565050.CCNA_00010 565050.CCNA_01095 233
565050.CCNA_00010 565050.CCNA_01096 252
565050.CCNA_00010 565050.CCNA_01097 499
565050.CCNA_00010 565050.CCNA_01101 397
565050.CCNA_00010 565050.CCNA_01113 272
565050.CCNA_00010 565050.CCNA_01127 188
565050.CCNA_00010 565050.CCNA_01129 188
565050.CCNA_00010 565050.CCNA_01130 425
565050.CCNA_00010 565050.CCNA_01131 225
565050.CCNA_00010 565050.CCNA_01141 305
565050.CCNA_00010 565050.CCNA_01161 151
565050.CCNA_00010 565050.CCNA_01163 258
565050.CCNA_00010 565050.CCNA_01167 375
565050.CCNA_00010 565050.CCNA_01182 208
565050.CCNA_00010 565050.CCNA_01215 474
565050.CCNA_00010 565050.CCNA_01251 307
565050.CCNA_00010 565050.CCNA_01254 341
565050.CCNA_00010 565050.CCNA_01259 224
565050.CCNA_00010 565050.CCNA_01268 289
565050.CCNA_00010 565050.CCNA_01279 414
565050.CCNA_00010 565050.CCNA_01281 203
565050.CCNA_00010 565050.CCNA_01284 188
565050.CCNA_00010 565050.CCNA_01285 157
565050.CCNA_00010 565050.CCNA_01297 275
565050.CCNA_00010 565050.CCNA_01298 773
565050.CCNA_00010 565050.CCNA_01301 202
565050.CCNA_00010 565050.CCNA_01305 415
565050.CCNA_00010 565050.CCNA_01306 289
565050.CCNA_00010 565050.CCNA_01307 369
565050.CCNA_00010 565050.CCNA_01308 238
565050.CCNA_00010 565050.CCNA_01309 716
565050.CCNA_00010 565050.CCNA_01310 306
565050.CCNA_00010 565050.CCNA_01311 331
565050.CCNA_00010 565050.CCNA_01312 383
565050.CCNA_00010 565050.CCNA_01313 404
565050.CCNA_00010 565050.CCNA_01314 162
565050.CCNA_00010 565050.CCNA_01315 250
565050.CCNA_00010 565050.CCNA_01316 553
565050.CCNA_00010 565050.CCNA_01317 233
565050.CCNA_00010 565050.CCNA_01318 535
565050.CCNA_00010 565050.CCNA_01319 382
565050.CCNA_00010 565050.CCNA_01320 315
565050.CCNA_00010 565050.CCNA_01321 302
565050.CCNA_00010 565050.CCNA_01322 253
565050.CCNA_00010 565050.CCNA_01323 512
565050.CCNA_00010 565050.CCNA_01324 212
565050.CCNA_00010 565050.CCNA_01325 192
565050.CCNA_00010 565050.CCNA_01326 576
565050.CCNA_00010 565050.CCNA_01328 348
565050.CCNA_00010 565050.CCNA_01329 266
565050.CCNA_00010 565050.CCNA_01330 629
565050.CCNA_00010 565050.CCNA_01332 448
565050.CCNA_00010 565050.CCNA_01336 188
565050.CCNA_00010 565050.CCNA_01341 425
565050.CCNA_00010 565050.CCNA_01342 199
565050.CCNA_00010 565050.CCNA_01369 421
565050.CCNA_00010 565050.CCNA_01373 188
565050.CCNA_00010 565050.CCNA_01374 212
565050.CCNA_00010 565050.CCNA_01376 208
565050.CCNA_00010 565050.CCNA_01381 496
565050.CCNA_00010 565050.CCNA_01382 181
565050.CCNA_00010 565050.CCNA_01392 184
565050.CCNA_00010 565050.CCNA_01394 159
565050.CCNA_00010 565050.CCNA_01396 315
565050.CCNA_00010 565050.CCNA_01398 387
565050.CCNA_00010 565050.CCNA_01399 200
565050.CCNA_00010 565050.CCNA_01409 190
565050.CCNA_00010 565050.CCNA_01412 421
565050.CCNA_00010 565050.CCNA_01413 186
565050.CCNA_00010 565050.CCNA_01419 684
565050.CCNA_00010 565050.CCNA_01432 162
565050.CCNA_00010 565050.CCNA_01433 168
565050.CCNA_00010 565050.CCNA_01434 178
565050.CCNA_00010 565050.CCNA_01438 382
565050.CCNA_00010 565050.CCNA_01440 503
565050.CCNA_00010 565050.CCNA_01441 635
565050.CCNA_00010 565050.CCNA_01447 195
565050.CCNA_00010 565050.CCNA_01449 196
565050.CCNA_00010 565050.CCNA_01450 246
565050.CCNA_00010 565050.CCNA_01476 188
565050.CCNA_00010 565050.CCNA_01477 249
565050.CCNA_00010 565050.CCNA_01478 188
565050.CCNA_00010 565050.CCNA_01479 199
565050.CCNA_00010 565050.CCNA_01491 246
565050.CCNA_00010 565050.CCNA_01493 418
565050.CCNA_00010 565050.CCNA_01518 188
565050.CCNA_00010 565050.CCNA_01524 199
565050.CCNA_00010 565050.CCNA_01530 424
565050.CCNA_00010 565050.CCNA_01532 188
565050.CCNA_00010 565050.CCNA_01543 257
565050.CCNA_00010 565050.CCNA_01547 439
565050.CCNA_00010 565050.CCNA_01560 332
565050.CCNA_00010 565050.CCNA_01594 522
565050.CCNA_00010 565050.CCNA_01596 258
565050.CCNA_00010 565050.CCNA_01602 208
565050.CCNA_00010 565050.CCNA_01612 206
565050.CCNA_00010 565050.CCNA_01616 182
565050.CCNA_00010 565050.CCNA_01624 524
565050.CCNA_00010 565050.CCNA_01629 391
565050.CCNA_00010 565050.CCNA_01633 238
565050.CCNA_00010 565050.CCNA_01637 662
565050.CCNA_00010 565050.CCNA_01640 290
565050.CCNA_00010 565050.CCNA_01650 447
565050.CCNA_00010 565050.CCNA_01651 895
565050.CCNA_00010 565050.CCNA_01652 298
565050.CCNA_00010 565050.CCNA_01653 488
565050.CCNA_00010 565050.CCNA_01654 425
565050.CCNA_00010 565050.CCNA_01655 504
565050.CCNA_00010 565050.CCNA_01686 198
565050.CCNA_00010 565050.CCNA_01687 672
565050.CCNA_00010 565050.CCNA_01692 242
565050.CCNA_00010 565050.CCNA_01699 172
565050.CCNA_00010 565050.CCNA_01704 220
565050.CCNA_00010 565050.CCNA_01711 196
565050.CCNA_00010 565050.CCNA_01723 196
565050.CCNA_00010 565050.CCNA_01730 197
565050.CCNA_00010 565050.CCNA_01737 336
565050.CCNA_00010 565050.CCNA_01739 241
565050.CCNA_00010 565050.CCNA_01741 477
565050.CCNA_00010 565050.CCNA_01749 166
565050.CCNA_00010 565050.CCNA_01750 203
565050.CCNA_00010 565050.CCNA_01752 343
565050.CCNA_00010 565050.CCNA_01753 225
565050.CCNA_00010 565050.CCNA_01757 273
565050.CCNA_00010 565050.CCNA_01759 196
565050.CCNA_00010 565050.CCNA_01763 376
565050.CCNA_00010 565050.CCNA_01764 191
565050.CCNA_00010 565050.CCNA_01769 188
565050.CCNA_00010 565050.CCNA_01770 169
565050.CCNA_00010 565050.CCNA_01780 198
565050.CCNA_00010 565050.CCNA_01782 169
565050.CCNA_00010 565050.CCNA_01791 445
565050.CCNA_00010 565050.CCNA_01795 608
565050.CCNA_00010 565050.CCNA_01805 303
565050.CCNA_00010 565050.CCNA_01810 309
565050.CCNA_00010 565050.CCNA_01819 359
565050.CCNA_00010 565050.CCNA_01827 374
565050.CCNA_00010 565050.CCNA_01833 186
565050.CCNA_00010 565050.CCNA_01846 320
565050.CCNA_00010 565050.CCNA_01855 448
565050.CCNA_00010 565050.CCNA_01875 372
565050.CCNA_00010 565050.CCNA_01878 299
565050.CCNA_00010 565050.CCNA_01879 186
565050.CCNA_00010 565050.CCNA_01884 332
565050.CCNA_00010 565050.CCNA_01889 163
565050.CCNA_00010 565050.CCNA_01898 154
565050.CCNA_00010 565050.CCNA_01899 196
565050.CCNA_00010 565050.CCNA_01900 198
565050.CCNA_00010 565050.CCNA_01902 168
565050.CCNA_00010 565050.CCNA_01934 495
565050.CCNA_00010 565050.CCNA_01941 636
565050.CCNA_00010 565050.CCNA_01942 197
565050.CCNA_00010 565050.CCNA_01946 307
565050.CCNA_00010 565050.CCNA_01950 411
565050.CCNA_00010 565050.CCNA_01954 855
565050.CCNA_00010 565050.CCNA_01970 332
565050.CCNA_00010 565050.CCNA_01979 169
565050.CCNA_00010 565050.CCNA_01983 577
565050.CCNA_00010 565050.CCNA_01992 448
565050.CCNA_00010 565050.CCNA_01993 174
565050.CCNA_00010 565050.CCNA_01997 209
565050.CCNA_00010 565050.CCNA_01998 156
565050.CCNA_00010 565050.CCNA_01999 486
565050.CCNA_00010 565050.CCNA_02000 596
565050.CCNA_00010 565050.CCNA_02003 292
565050.CCNA_00010 565050.CCNA_02008 453
565050.CCNA_00010 565050.CCNA_02032 212
565050.CCNA_00010 565050.CCNA_02033 211
565050.CCNA_00010 565050.CCNA_02036 170
565050.CCNA_00010 565050.CCNA_02037 502
565050.CCNA_00010 565050.CCNA_02039 562
565050.CCNA_00010 565050.CCNA_02041 738
565050.CCNA_00010 565050.CCNA_02042 593
565050.CCNA_00010 565050.CCNA_02044 186
565050.CCNA_00010 565050.CCNA_02047 378
565050.CCNA_00010 565050.CCNA_02052 710
565050.CCNA_00010 565050.CCNA_02062 508
565050.CCNA_00010 565050.CCNA_02077 226
565050.CCNA_00010 565050.CCNA_02078 358
565050.CCNA_00010 565050.CCNA_02080 577
565050.CCNA_00010 565050.CCNA_02082 417
565050.CCNA_00010 565050.CCNA_02088 299
565050.CCNA_00010 565050.CCNA_02090 231
565050.CCNA_00010 565050.CCNA_02094 222
565050.CCNA_00010 565050.CCNA_02111 199
565050.CCNA_00010 565050.CCNA_02120 227
565050.CCNA_00010 565050.CCNA_02125 227
565050.CCNA_00010 565050.CCNA_02130 544
565050.CCNA_00010 565050.CCNA_02136 756
565050.CCNA_00010 565050.CCNA_02137 188
565050.CCNA_00010 565050.CCNA_02140 411
565050.CCNA_00010 565050.CCNA_02143 221
565050.CCNA_00010 565050.CCNA_02149 200
565050.CCNA_00010 565050.CCNA_02167 208
565050.CCNA_00010 565050.CCNA_02170 208
565050.CCNA_00010 565050.CCNA_02181 196
565050.CCNA_00010 565050.CCNA_02183 272
565050.CCNA_00010 565050.CCNA_02185 185
565050.CCNA_00010 565050.CCNA_02194 322
565050.CCNA_00010 565050.CCNA_02204 379
565050.CCNA_00010 565050.CCNA_02208 256
565050.CCNA_00010 565050.CCNA_02209 290
565050.CCNA_00010 565050.CCNA_02210 302
565050.CCNA_00010 565050.CCNA_02213 186
565050.CCNA_00010 565050.CCNA_02218 771
565050.CCNA_00010 565050.CCNA_02231 203
565050.CCNA_00010 565050.CCNA_02233 391
565050.CCNA_00010 565050.CCNA_02245 562
565050.CCNA_00010 565050.CCNA_02247 192
565050.CCNA_00010 565050.CCNA_02253 188
565050.CCNA_00010 565050.CCNA_02254 175
565050.CCNA_00010 565050.CCNA_02281 264
565050.CCNA_00010 565050.CCNA_02293 296
565050.CCNA_00010 565050.CCNA_02306 282
565050.CCNA_00010 565050.CCNA_02307 301
565050.CCNA_00010 565050.CCNA_02324 477
565050.CCNA_00010 565050.CCNA_02325 188
565050.CCNA_00010 565050.CCNA_02341 666
565050.CCNA_00010 565050.CCNA_02344 308
565050.CCNA_00010 565050.CCNA_02360 184
565050.CCNA_00010 565050.CCNA_02378 421
565050.CCNA_00010 565050.CCNA_02380 185
565050.CCNA_00010 565050.CCNA_02383 188
565050.CCNA_00010 565050.CCNA_02394 208
565050.CCNA_00010 565050.CCNA_02398 188
565050.CCNA_00010 565050.CCNA_02404 198
565050.CCNA_00010 565050.CCNA_02413 375
565050.CCNA_00010 565050.CCNA_02426 318
565050.CCNA_00010 565050.CCNA_02435 211
565050.CCNA_00010 565050.CCNA_02438 290
565050.CCNA_00010 565050.CCNA_02454 188
565050.CCNA_00010 565050.CCNA_02477 188
565050.CCNA_00010 565050.CCNA_02483 181
565050.CCNA_00010 565050.CCNA_02502 178
565050.CCNA_00010 565050.CCNA_02503 419
565050.CCNA_00010 565050.CCNA_02509 184
565050.CCNA_00010 565050.CCNA_02515 227
565050.CCNA_00010 565050.CCNA_02516 217
565050.CCNA_00010 565050.CCNA_02519 296
565050.CCNA_00010 565050.CCNA_02520 440
565050.CCNA_00010 565050.CCNA_02528 224
565050.CCNA_00010 565050.CCNA_02535 180
565050.CCNA_00010 565050.CCNA_02537 248
565050.CCNA_00010 565050.CCNA_02543 204
565050.CCNA_00010 565050.CCNA_02545 188
565050.CCNA_00010 565050.CCNA_02552 253
565050.CCNA_00010 565050.CCNA_02553 749
565050.CCNA_00010 565050.CCNA_02555 608
565050.CCNA_00010 565050.CCNA_02558 296
565050.CCNA_00010 565050.CCNA_02561 188
565050.CCNA_00010 565050.CCNA_02562 227
565050.CCNA_00010 565050.CCNA_02563 417
565050.CCNA_00010 565050.CCNA_02566 316
565050.CCNA_00010 565050.CCNA_02569 208
565050.CCNA_00010 565050.CCNA_02572 269
565050.CCNA_00010 565050.CCNA_02591 217
565050.CCNA_00010 565050.CCNA_02594 470
565050.CCNA_00010 565050.CCNA_02596 482
565050.CCNA_00010 565050.CCNA_02607 220
565050.CCNA_00010 565050.CCNA_02612 477
565050.CCNA_00010 565050.CCNA_02617 282
565050.CCNA_00010 565050.CCNA_02623 435
565050.CCNA_00010 565050.CCNA_02624 577
565050.CCNA_00010 565050.CCNA_02625 199
565050.CCNA_00010 565050.CCNA_02642 255
565050.CCNA_00010 565050.CCNA_02643 469
565050.CCNA_00010 565050.CCNA_02644 156
565050.CCNA_00010 565050.CCNA_02645 220
565050.CCNA_00010 565050.CCNA_02663 385
565050.CCNA_00010 565050.CCNA_02664 380
565050.CCNA_00010 565050.CCNA_02670 188
565050.CCNA_00010 565050.CCNA_02673 614
565050.CCNA_00010 565050.CCNA_02677 208
565050.CCNA_00010 565050.CCNA_02681 221
565050.CCNA_00010 565050.CCNA_02696 268
565050.CCNA_00010 565050.CCNA_02708 197
565050.CCNA_00010 565050.CCNA_02713 188
565050.CCNA_00010 565050.CCNA_02714 203
565050.CCNA_00010 565050.CCNA_02730 208
565050.CCNA_00010 565050.CCNA_02759 218
565050.CCNA_00010 565050.CCNA_02762 282
565050.CCNA_00010 565050.CCNA_02776 374
565050.CCNA_00010 565050.CCNA_02785 188
565050.CCNA_00010 565050.CCNA_02815 188
565050.CCNA_00010 565050.CCNA_02830 216
565050.CCNA_00010 565050.CCNA_02846 454
565050.CCNA_00010 565050.CCNA_02860 954
565050.CCNA_00010 565050.CCNA_02889 217
565050.CCNA_00010 565050.CCNA_02925 563
565050.CCNA_00010 565050.CCNA_02936 208
565050.CCNA_00010 565050.CCNA_02941 340
565050.CCNA_00010 565050.CCNA_02964 196
565050.CCNA_00010 565050.CCNA_02975 490
565050.CCNA_00010 565050.CCNA_02983 184
565050.CCNA_00010 565050.CCNA_02994 350
565050.CCNA_00010 565050.CCNA_02995 208
565050.CCNA_00010 565050.CCNA_02997 155
565050.CCNA_00010 565050.CCNA_03004 192
565050.CCNA_00010 565050.CCNA_03006 200
565050.CCNA_00010 565050.CCNA_03007 320
565050.CCNA_00010 565050.CCNA_03012 463
565050.CCNA_00010 565050.CCNA_03027 182
565050.CCNA_00010 565050.CCNA_03028 274
565050.CCNA_00010 565050.CCNA_03029 262
565050.CCNA_00010 565050.CCNA_03030 248
565050.CCNA_00010 565050.CCNA_03032 522
565050.CCNA_00010 565050.CCNA_03068 208
565050.CCNA_00010 565050.CCNA_03071 424
565050.CCNA_00010 565050.CCNA_03076 480
565050.CCNA_00010 565050.CCNA_03103 186
565050.CCNA_00010 565050.CCNA_03104 215
565050.CCNA_00010 565050.CCNA_03105 501
565050.CCNA_00010 565050.CCNA_03107 166
565050.CCNA_00010 565050.CCNA_03127 191
565050.CCNA_00010 565050.CCNA_03130 380
565050.CCNA_00010 565050.CCNA_03138 182
565050.CCNA_00010 565050.CCNA_03142 587
565050.CCNA_00010 565050.CCNA_03144 304
565050.CCNA_00010 565050.CCNA_03164 606
565050.CCNA_00010 565050.CCNA_03178 178
565050.CCNA_00010 565050.CCNA_03179 186
565050.CCNA_00010 565050.CCNA_03181 194
565050.CCNA_00010 565050.CCNA_03184 331
565050.CCNA_00010 565050.CCNA_03185 208
565050.CCNA_00010 565050.CCNA_03195 986
565050.CCNA_00010 565050.CCNA_03201 238
565050.CCNA_00010 565050.CCNA_03206 259
565050.CCNA_00010 565050.CCNA_03228 199
565050.CCNA_00010 565050.CCNA_03230 424
565050.CCNA_00010 565050.CCNA_03240 424
565050.CCNA_00010 565050.CCNA_03256 168
565050.CCNA_00010 565050.CCNA_03273 385
565050.CCNA_00010 565050.CCNA_03292 198
565050.CCNA_00010 565050.CCNA_03302 183
565050.CCNA_00010 565050.CCNA_03303 773
565050.CCNA_00010 565050.CCNA_03304 827
565050.CCNA_00010 565050.CCNA_03305 572
565050.CCNA_00010 565050.CCNA_03306 350
565050.CCNA_00010 565050.CCNA_03310 180
565050.CCNA_00010 565050.CCNA_03314 188
565050.CCNA_00010 565050.CCNA_03332 172
565050.CCNA_00010 565050.CCNA_03334 599
565050.CCNA_00010 565050.CCNA_03335 196
565050.CCNA_00010 565050.CCNA_03338 174
565050.CCNA_00010 565050.CCNA_03344 356
565050.CCNA_00010 565050.CCNA_03345 168
565050.CCNA_00010 565050.CCNA_03346 321
565050.CCNA_00010 565050.CCNA_03358 733
565050.CCNA_00010 565050.CCNA_03359 603
565050.CCNA_00010 565050.CCNA_03360 455
565050.CCNA_00010 565050.CCNA_03361 188
565050.CCNA_00010 565050.CCNA_03362 188
565050.CCNA_00010 565050.CCNA_03364 185
565050.CCNA_00010 565050.CCNA_03366 193
565050.CCNA_00010 565050.CCNA_03371 162
565050.CCNA_00010 565050.CCNA_03383 188
565050.CCNA_00010 565050.CCNA_03392 195
565050.CCNA_00010 565050.CCNA_03393 220
565050.CCNA_00010 565050.CCNA_03402 293
565050.CCNA_00010 565050.CCNA_03406 250
565050.CCNA_00010 565050.CCNA_03456 188
565050.CCNA_00010 565050.CCNA_03469 671
565050.CCNA_00010 565050.CCNA_03471 157
565050.CCNA_00010 565050.CCNA_03485 163
565050.CCNA_00010 565050.CCNA_03492 184
565050.CCNA_00010 565050.CCNA_03505 191
565050.CCNA_00010 565050.CCNA_03510 177
565050.CCNA_00010 565050.CCNA_03516 196
565050.CCNA_00010 565050.CCNA_03528 326
565050.CCNA_00010 565050.CCNA_03531 196
565050.CCNA_00010 565050.CCNA_03533 188
565050.CCNA_00010 565050.CCNA_03560 418
565050.CCNA_00010 565050.CCNA_03561 304
565050.CCNA_00010 565050.CCNA_03562 577
565050.CCNA_00010 565050.CCNA_03577 177
565050.CCNA_00010 565050.CCNA_03582 218
565050.CCNA_00010 565050.CCNA_03594 191
565050.CCNA_00010 565050.CCNA_03607 174
565050.CCNA_00010 565050.CCNA_03617 184
565050.CCNA_00010 565050.CCNA_03619 178
565050.CCNA_00010 565050.CCNA_03626 295
565050.CCNA_00010 565050.CCNA_03628 195
565050.CCNA_00010 565050.CCNA_03639 546
565050.CCNA_00010 565050.CCNA_03640 192
565050.CCNA_00010 565050.CCNA_03641 186
565050.CCNA_00010 565050.CCNA_03642 368
565050.CCNA_00010 565050.CCNA_03650 188
565050.CCNA_00010 565050.CCNA_03653 498
565050.CCNA_00010 565050.CCNA_03655 221
565050.CCNA_00010 565050.CCNA_03657 159
565050.CCNA_00010 565050.CCNA_03664 689
565050.CCNA_00010 565050.CCNA_03665 188
565050.CCNA_00010 565050.CCNA_03670 187
565050.CCNA_00010 565050.CCNA_03672 448
565050.CCNA_00010 565050.CCNA_03683 208
565050.CCNA_00010 565050.CCNA_03684 223
565050.CCNA_00010 565050.CCNA_03686 187
565050.CCNA_00010 565050.CCNA_03687 194
565050.CCNA_00010 565050.CCNA_03700 153
565050.CCNA_00010 565050.CCNA_03702 599
565050.CCNA_00010 565050.CCNA_03703 283
565050.CCNA_00010 565050.CCNA_03704 438
565050.CCNA_00010 565050.CCNA_03706 666
565050.CCNA_00010 565050.CCNA_03717 167
565050.CCNA_00010 565050.CCNA_03729 242
565050.CCNA_00010 565050.CCNA_03735 304
565050.CCNA_00010 565050.CCNA_03740 303
565050.CCNA_00010 565050.CCNA_03744 176
565050.CCNA_00010 565050.CCNA_03751 229
565050.CCNA_00010 565050.CCNA_03752 176
565050.CCNA_00010 565050.CCNA_03754 208
565050.CCNA_00010 565050.CCNA_03757 474
565050.CCNA_00010 565050.CCNA_03758 198
565050.CCNA_00010 565050.CCNA_03768 411
565050.CCNA_00010 565050.CCNA_03770 500
565050.CCNA_00010 565050.CCNA_03772 474
565050.CCNA_00010 565050.CCNA_03773 188
565050.CCNA_00010 565050.CCNA_03778 226
565050.CCNA_00010 565050.CCNA_03781 279
565050.CCNA_00010 565050.CCNA_03788 423
565050.CCNA_00010 565050.CCNA_03793 390
565050.CCNA_00010 565050.CCNA_03798 498
565050.CCNA_00010 565050.CCNA_03810 280
565050.CCNA_00010 565050.CCNA_03813 292
565050.CCNA_00010 565050.CCNA_03816 195
565050.CCNA_00010 565050.CCNA_03819 441
565050.CCNA_00010 565050.CCNA_03821 196
565050.CCNA_00010 565050.CCNA_03824 320
565050.CCNA_00010 565050.CCNA_03827 282
565050.CCNA_00010 565050.CCNA_03828 232
565050.CCNA_00010 565050.CCNA_03830 183
565050.CCNA_00010 565050.CCNA_03835 203
565050.CCNA_00010 565050.CCNA_03842 345
565050.CCNA_00010 565050.CCNA_03843 835
565050.CCNA_00010 565050.CCNA_03844 834
565050.CCNA_00010 565050.CCNA_03847 190
565050.CCNA_00010 565050.CCNA_03849 182
565050.CCNA_00010 565050.CCNA_03850 396
565050.CCNA_00010 565050.CCNA_03852 325
565050.CCNA_00010 565050.CCNA_03853 206
565050.CCNA_00010 565050.CCNA_03856 249
565050.CCNA_00010 565050.CCNA_03858 371
565050.CCNA_00010 565050.CCNA_03861 187
565050.CCNA_00010 565050.CCNA_03865 166
565050.CCNA_00010 565050.CCNA_03870 383
565050.CCNA_00010 565050.CCNA_03871 430
565050.CCNA_00010 565050.CCNA_03872 150
565050.CCNA_00010 565050.CCNA_03875 372
565050.CCNA_00010 565050.CCNA_03876 171
565050.CCNA_00010 565050.CCNA_03878 191
565050.CCNA_00010 565050.CCNA_03879 618
565050.CCNA_00011 565050.CCNA_00007 193
565050.CCNA_00011 565050.CCNA_00008 188
565050.CCNA_00011 565050.CCNA_00009 475
565050.CCNA_00011 565050.CCNA_00010 998
565050.CCNA_00011 565050.CCNA_00012 684
565050.CCNA_00011 565050.CCNA_00013 553
565050.CCNA_00011 565050.CCNA_00014 469
565050.CCNA_00011 565050.CCNA_00035 304
565050.CCNA_00011 565050.CCNA_00036 193
565050.CCNA_00011 565050.CCNA_00041 274
565050.CCNA_00011 565050.CCNA_00043 198
565050.CCNA_00011 565050.CCNA_00045 218
565050.CCNA_00011 565050.CCNA_00047 290
565050.CCNA_00011 565050.CCNA_00048 552
565050.CCNA_00011 565050.CCNA_00051 354
565050.CCNA_00011 565050.CCNA_00052 391
565050.CCNA_00011 565050.CCNA_00053 545
565050.CCNA_00011 565050.CCNA_00054 431
565050.CCNA_00011 565050.CCNA_00057 223
565050.CCNA_00011 565050.CCNA_00060 236
565050.CCNA_00011 565050.CCNA_00062 307
565050.CCNA_00011 565050.CCNA_00063 203
565050.CCNA_00011 565050.CCNA_00068 293
565050.CCNA_00011 565050.CCNA_00079 200
565050.CCNA_00011 565050.CCNA_00083 152
565050.CCNA_00011 565050.CCNA_00084 201
565050.CCNA_00011 565050.CCNA_00104 402
565050.CCNA_00011 565050.CCNA_00105 261
565050.CCNA_00011 565050.CCNA_00109 212
565050.CCNA_00011 565050.CCNA_00118 215
565050.CCNA_00011 565050.CCNA_00133 172
565050.CCNA_00011 565050.CCNA_00142 156
565050.CCNA_00011 565050.CCNA_00143 156
565050.CCNA_00011 565050.CCNA_00144 498
565050.CCNA_00011 565050.CCNA_00145 156
565050.CCNA_00011 565050.CCNA_00146 205
565050.CCNA_00011 565050.CCNA_00151 296
565050.CCNA_00011 565050.CCNA_00152 689
565050.CCNA_00011 565050.CCNA_00153 994
565050.CCNA_00011 565050.CCNA_00158 219
565050.CCNA_00011 565050.CCNA_00159 755
565050.CCNA_00011 565050.CCNA_00167 242
565050.CCNA_00011 565050.CCNA_00173 309
565050.CCNA_00011 565050.CCNA_00174 239
565050.CCNA_00011 565050.CCNA_00188 180
565050.CCNA_00011 565050.CCNA_00197 225
565050.CCNA_00011 565050.CCNA_00220 289
565050.CCNA_00011 565050.CCNA_00230 161
565050.CCNA_00011 565050.CCNA_00260 184
565050.CCNA_00011 565050.CCNA_00270 469
565050.CCNA_00011 565050.CCNA_00294 279
565050.CCNA_00011 565050.CCNA_00307 201
565050.CCNA_00011 565050.CCNA_00315 151
565050.CCNA_00011 565050.CCNA_00317 197
565050.CCNA_00011 565050.CCNA_00326 224
565050.CCNA_00011 565050.CCNA_00340 188
565050.CCNA_00011 565050.CCNA_00369 299
565050.CCNA_00011 565050.CCNA_00413 253
565050.CCNA_00011 565050.CCNA_00415 215
565050.CCNA_00011 565050.CCNA_00459 333
565050.CCNA_00011 565050.CCNA_00495 187
565050.CCNA_00011 565050.CCNA_00496 500
565050.CCNA_00011 565050.CCNA_00502 212
565050.CCNA_00011 565050.CCNA_00512 378
565050.CCNA_00011 565050.CCNA_00520 420
565050.CCNA_00011 565050.CCNA_00537 155
565050.CCNA_00011 565050.CCNA_00574 227
565050.CCNA_00011 565050.CCNA_00611 215
565050.CCNA_00011 565050.CCNA_00693 678
565050.CCNA_00011 565050.CCNA_00694 199
565050.CCNA_00011 565050.CCNA_00721 697
565050.CCNA_00011 565050.CCNA_00722 495
565050.CCNA_00011 565050.CCNA_00725 197
565050.CCNA_00011 565050.CCNA_00730 200
565050.CCNA_00011 565050.CCNA_00731 181
565050.CCNA_00011 565050.CCNA_00737 272
565050.CCNA_00011 565050.CCNA_00740 304
565050.CCNA_00011 565050.CCNA_00757 198
565050.CCNA_00011 565050.CCNA_00763 188
565050.CCNA_00011 565050.CCNA_00806 759
565050.CCNA_00011 565050.CCNA_00818 184
565050.CCNA_00011 565050.CCNA_00831 488
565050.CCNA_00011 565050.CCNA_00871 190
565050.CCNA_00011 565050.CCNA_00878 199
565050.CCNA_00011 565050.CCNA_00899 274
565050.CCNA_00011 565050.CCNA_00918 264
565050.CCNA_00011 565050.CCNA_00921 377
565050.CCNA_00011 565050.CCNA_00922 904
565050.CCNA_00011 565050.CCNA_00941 597
565050.CCNA_00011 565050.CCNA_00945 195
565050.CCNA_00011 565050.CCNA_00954 212
565050.CCNA_00011 565050.CCNA_00965 557
565050.CCNA_00011 565050.CCNA_01001 209
565050.CCNA_00011 565050.CCNA_01014 244
565050.CCNA_00011 565050.CCNA_01028 191
565050.CCNA_00011 565050.CCNA_01030 240
565050.CCNA_00011 565050.CCNA_01050 234
565050.CCNA_00011 565050.CCNA_01086 552
565050.CCNA_00011 565050.CCNA_01101 204
565050.CCNA_00011 565050.CCNA_01102 264
565050.CCNA_00011 565050.CCNA_01141 369
565050.CCNA_00011 565050.CCNA_01182 184
565050.CCNA_00011 565050.CCNA_01215 240
565050.CCNA_00011 565050.CCNA_01217 181
565050.CCNA_00011 565050.CCNA_01275 188
565050.CCNA_00011 565050.CCNA_01279 320
565050.CCNA_00011 565050.CCNA_01285 524
565050.CCNA_00011 565050.CCNA_01297 451
565050.CCNA_00011 565050.CCNA_01298 587
565050.CCNA_00011 565050.CCNA_01309 276
565050.CCNA_00011 565050.CCNA_01311 204
565050.CCNA_00011 565050.CCNA_01317 191
565050.CCNA_00011 565050.CCNA_01326 224
565050.CCNA_00011 565050.CCNA_01329 188
565050.CCNA_00011 565050.CCNA_01364 198
565050.CCNA_00011 565050.CCNA_01376 184
565050.CCNA_00011 565050.CCNA_01387 335
565050.CCNA_00011 565050.CCNA_01392 188
565050.CCNA_00011 565050.CCNA_01396 231
565050.CCNA_00011 565050.CCNA_01398 271
565050.CCNA_00011 565050.CCNA_01403 453
565050.CCNA_00011 565050.CCNA_01404 466
565050.CCNA_00011 565050.CCNA_01419 257
565050.CCNA_00011 565050.CCNA_01433 219
565050.CCNA_00011 565050.CCNA_01434 200
565050.CCNA_00011 565050.CCNA_01452 196
565050.CCNA_00011 565050.CCNA_01477 262
565050.CCNA_00011 565050.CCNA_01479 215
565050.CCNA_00011 565050.CCNA_01519 188
565050.CCNA_00011 565050.CCNA_01524 215
565050.CCNA_00011 565050.CCNA_01543 841
565050.CCNA_00011 565050.CCNA_01546 199
565050.CCNA_00011 565050.CCNA_01547 319
565050.CCNA_00011 565050.CCNA_01594 562
565050.CCNA_00011 565050.CCNA_01596 412
565050.CCNA_00011 565050.CCNA_01602 184
565050.CCNA_00011 565050.CCNA_01612 197
565050.CCNA_00011 565050.CCNA_01621 469
565050.CCNA_00011 565050.CCNA_01622 528
565050.CCNA_00011 565050.CCNA_01633 493
565050.CCNA_00011 565050.CCNA_01635 270
565050.CCNA_00011 565050.CCNA_01637 440
565050.CCNA_00011 565050.CCNA_01651 560
565050.CCNA_00011 565050.CCNA_01653 356
565050.CCNA_00011 565050.CCNA_01654 303
565050.CCNA_00011 565050.CCNA_01655 423
565050.CCNA_00011 565050.CCNA_01687 724
565050.CCNA_00011 565050.CCNA_01725 181
565050.CCNA_00011 565050.CCNA_01726 349
565050.CCNA_00011 565050.CCNA_01752 250
565050.CCNA_00011 565050.CCNA_01757 248
565050.CCNA_00011 565050.CCNA_01760 188
565050.CCNA_00011 565050.CCNA_01763 191
565050.CCNA_00011 565050.CCNA_01769 234
565050.CCNA_00011 565050.CCNA_01791 418
565050.CCNA_00011 565050.CCNA_01795 249
565050.CCNA_00011 565050.CCNA_01799 204
565050.CCNA_00011 565050.CCNA_01813 280
565050.CCNA_00011 565050.CCNA_01815 212
565050.CCNA_00011 565050.CCNA_01817 212
565050.CCNA_00011 565050.CCNA_01851 188
565050.CCNA_00011 565050.CCNA_01878 175
565050.CCNA_00011 565050.CCNA_01923 199
565050.CCNA_00011 565050.CCNA_01941 465
565050.CCNA_00011 565050.CCNA_01982 372
565050.CCNA_00011 565050.CCNA_01986 192
565050.CCNA_00011 565050.CCNA_01989 199
565050.CCNA_00011 565050.CCNA_02000 293
565050.CCNA_00011 565050.CCNA_02008 220
565050.CCNA_00011 565050.CCNA_02012 231
565050.CCNA_00011 565050.CCNA_02036 219
565050.CCNA_00011 565050.CCNA_02037 669
565050.CCNA_00011 565050.CCNA_02039 163
565050.CCNA_00011 565050.CCNA_02041 439
565050.CCNA_00011 565050.CCNA_02042 402
565050.CCNA_00011 565050.CCNA_02052 672
565050.CCNA_00011 565050.CCNA_02062 468
565050.CCNA_00011 565050.CCNA_02078 253
565050.CCNA_00011 565050.CCNA_02087 212
565050.CCNA_00011 565050.CCNA_02094 276
565050.CCNA_00011 565050.CCNA_02111 315
565050.CCNA_00011 565050.CCNA_02118 293
565050.CCNA_00011 565050.CCNA_02136 752
565050.CCNA_00011 565050.CCNA_02153 188
565050.CCNA_00011 565050.CCNA_02167 184
565050.CCNA_00011 565050.CCNA_02170 184
565050.CCNA_00011 565050.CCNA_02180 206
565050.CCNA_00011 565050.CCNA_02218 368
565050.CCNA_00011 565050.CCNA_02230 192
565050.CCNA_00011 565050.CCNA_02231 194
565050.CCNA_00011 565050.CCNA_02245 312
565050.CCNA_00011 565050.CCNA_02265 364
565050.CCNA_00011 565050.CCNA_02288 180
565050.CCNA_00011 565050.CCNA_02293 311
565050.CCNA_00011 565050.CCNA_02307 192
565050.CCNA_00011 565050.CCNA_02324 559
565050.CCNA_00011 565050.CCNA_02341 523
565050.CCNA_00011 565050.CCNA_02344 199
565050.CCNA_00011 565050.CCNA_02355 311
565050.CCNA_00011 565050.CCNA_02358 340
565050.CCNA_00011 565050.CCNA_02360 188
565050.CCNA_00011 565050.CCNA_02389 224
565050.CCNA_00011 565050.CCNA_02394 184
565050.CCNA_00011 565050.CCNA_02416 219
565050.CCNA_00011 565050.CCNA_02428 320
565050.CCNA_00011 565050.CCNA_02435 159
565050.CCNA_00011 565050.CCNA_02449 186
565050.CCNA_00011 565050.CCNA_02509 188
565050.CCNA_00011 565050.CCNA_02516 184
565050.CCNA_00011 565050.CCNA_02550 230
565050.CCNA_00011 565050.CCNA_02553 717
565050.CCNA_00011 565050.CCNA_02555 240
565050.CCNA_00011 565050.CCNA_02569 184
565050.CCNA_00011 565050.CCNA_02586 150
565050.CCNA_00011 565050.CCNA_02594 219
565050.CCNA_00011 565050.CCNA_02624 196
565050.CCNA_00011 565050.CCNA_02634 205
565050.CCNA_00011 565050.CCNA_02635 205
565050.CCNA_00011 565050.CCNA_02639 302
565050.CCNA_00011 565050.CCNA_02640 340
565050.CCNA_00011 565050.CCNA_02641 305
565050.CCNA_00011 565050.CCNA_02642 307
565050.CCNA_00011 565050.CCNA_02644 184
565050.CCNA_00011 565050.CCNA_02645 224
565050.CCNA_00011 565050.CCNA_02661 282
565050.CCNA_00011 565050.CCNA_02663 152
565050.CCNA_00011 565050.CCNA_02670 188
565050.CCNA_00011 565050.CCNA_02673 298
565050.CCNA_00011 565050.CCNA_02677 184
565050.CCNA_00011 565050.CCNA_02690 152
565050.CCNA_00011 565050.CCNA_02714 194
565050.CCNA_00011 565050.CCNA_02721 282
565050.CCNA_00011 565050.CCNA_02727 263
565050.CCNA_00011 565050.CCNA_02730 184
565050.CCNA_00011 565050.CCNA_02762 364
565050.CCNA_00011 565050.CCNA_02830 278
565050.CCNA_00011 565050.CCNA_02860 447
565050.CCNA_00011 565050.CCNA_02925 443
565050.CCNA_00011 565050.CCNA_02936 184
565050.CCNA_00011 565050.CCNA_02941 370
565050.CCNA_00011 565050.CCNA_02983 188
565050.CCNA_00011 565050.CCNA_02994 316
565050.CCNA_00011 565050.CCNA_02995 184
565050.CCNA_00011 565050.CCNA_03002 181
565050.CCNA_00011 565050.CCNA_03026 405
565050.CCNA_00011 565050.CCNA_03068 184
565050.CCNA_00011 565050.CCNA_03105 312
565050.CCNA_00011 565050.CCNA_03107 316
565050.CCNA_00011 565050.CCNA_03112 299
565050.CCNA_00011 565050.CCNA_03142 674
565050.CCNA_00011 565050.CCNA_03158 372
565050.CCNA_00011 565050.CCNA_03175 188
565050.CCNA_00011 565050.CCNA_03178 200
565050.CCNA_00011 565050.CCNA_03185 184
565050.CCNA_00011 565050.CCNA_03195 808
565050.CCNA_00011 565050.CCNA_03201 221
565050.CCNA_00011 565050.CCNA_03209 150
565050.CCNA_00011 565050.CCNA_03228 215
565050.CCNA_00011 565050.CCNA_03284 193
565050.CCNA_00011 565050.CCNA_03285 227
565050.CCNA_00011 565050.CCNA_03303 587
565050.CCNA_00011 565050.CCNA_03318 187
565050.CCNA_00011 565050.CCNA_03334 304
565050.CCNA_00011 565050.CCNA_03338 157
565050.CCNA_00011 565050.CCNA_03344 314
565050.CCNA_00011 565050.CCNA_03360 379
565050.CCNA_00011 565050.CCNA_03383 201
565050.CCNA_00011 565050.CCNA_03402 312
565050.CCNA_00011 565050.CCNA_03406 303
565050.CCNA_00011 565050.CCNA_03407 191
565050.CCNA_00011 565050.CCNA_03408 220
565050.CCNA_00011 565050.CCNA_03421 151
565050.CCNA_00011 565050.CCNA_03424 212
565050.CCNA_00011 565050.CCNA_03469 204
565050.CCNA_00011 565050.CCNA_03506 157
565050.CCNA_00011 565050.CCNA_03509 282
565050.CCNA_00011 565050.CCNA_03528 472
565050.CCNA_00011 565050.CCNA_03533 201
565050.CCNA_00011 565050.CCNA_03560 200
565050.CCNA_00011 565050.CCNA_03577 206
565050.CCNA_00011 565050.CCNA_03578 189
565050.CCNA_00011 565050.CCNA_03594 211
565050.CCNA_00011 565050.CCNA_03617 157
565050.CCNA_00011 565050.CCNA_03637 212
565050.CCNA_00011 565050.CCNA_03640 187
565050.CCNA_00011 565050.CCNA_03653 432
565050.CCNA_00011 565050.CCNA_03655 195
565050.CCNA_00011 565050.CCNA_03658 224
565050.CCNA_00011 565050.CCNA_03664 536
565050.CCNA_00011 565050.CCNA_03683 184
565050.CCNA_00011 565050.CCNA_03699 282
565050.CCNA_00011 565050.CCNA_03701 219
565050.CCNA_00011 565050.CCNA_03703 386
565050.CCNA_00011 565050.CCNA_03706 525
565050.CCNA_00011 565050.CCNA_03754 184
565050.CCNA_00011 565050.CCNA_03763 188
565050.CCNA_00011 565050.CCNA_03768 173
565050.CCNA_00011 565050.CCNA_03770 188
565050.CCNA_00011 565050.CCNA_03772 240
565050.CCNA_00011 565050.CCNA_03788 487
565050.CCNA_00011 565050.CCNA_03798 623
565050.CCNA_00011 565050.CCNA_03806 152
565050.CCNA_00011 565050.CCNA_03813 197
565050.CCNA_00011 565050.CCNA_03816 275
565050.CCNA_00011 565050.CCNA_03819 219
565050.CCNA_00011 565050.CCNA_03823 220
565050.CCNA_00011 565050.CCNA_03824 446
565050.CCNA_00011 565050.CCNA_03838 192
565050.CCNA_00011 565050.CCNA_03843 636
565050.CCNA_00011 565050.CCNA_03844 680
565050.CCNA_00011 565050.CCNA_03847 252
565050.CCNA_00011 565050.CCNA_03849 252
565050.CCNA_00011 565050.CCNA_03856 234
565050.CCNA_00011 565050.CCNA_03875 312
565050.CCNA_00011 565050.CCNA_03876 192
565050.CCNA_00011 565050.CCNA_03878 208
565050.CCNA_00012 565050.CCNA_00001 159
565050.CCNA_00012 565050.CCNA_00002 180
565050.CCNA_00012 565050.CCNA_00003 392
565050.CCNA_00012 565050.CCNA_00004 301
565050.CCNA_00012 565050.CCNA_00005 576
565050.CCNA_00012 565050.CCNA_00006 531
565050.CCNA_00012 565050.CCNA_00007 278
565050.CCNA_00012 565050.CCNA_00008 202
565050.CCNA_00012 565050.CCNA_00009 627
565050.CCNA_00012 565050.CCNA_00010 510
565050.CCNA_00012 565050.CCNA_00011 684
565050.CCNA_00012 565050.CCNA_00013 871
565050.CCNA_00012 565050.CCNA_00034 210
565050.CCNA_00012 565050.CCNA_00035 237
565050.CCNA_00012 565050.CCNA_00036 153
565050.CCNA_00012 565050.CCNA_00041 283
565050.CCNA_00012 565050.CCNA_00043 359
565050.CCNA_00012 565050.CCNA_00044 224
565050.CCNA_00012 565050.CCNA_00050 341
565050.CCNA_00012 565050.CCNA_00054 562
565050.CCNA_00012 565050.CCNA_00057 264
565050.CCNA_00012 565050.CCNA_00062 328
565050.CCNA_00012 565050.CCNA_00063 553
565050.CCNA_00012 565050.CCNA_00084 288
565050.CCNA_00012 565050.CCNA_00088 152
565050.CCNA_00012 565050.CCNA_00090 161
565050.CCNA_00012 565050.CCNA_00095 606
565050.CCNA_00012 565050.CCNA_00100 224
565050.CCNA_00012 565050.CCNA_00104 257
565050.CCNA_00012 565050.CCNA_00117 211
565050.CCNA_00012 565050.CCNA_00130 248
565050.CCNA_00012 565050.CCNA_00140 190
565050.CCNA_00012 565050.CCNA_00143 329
565050.CCNA_00012 565050.CCNA_00153 456
565050.CCNA_00012 565050.CCNA_00155 792
565050.CCNA_00012 565050.CCNA_00158 371
565050.CCNA_00012 565050.CCNA_00159 557
565050.CCNA_00012 565050.CCNA_00193 199
565050.CCNA_00012 565050.CCNA_00217 158
565050.CCNA_00012 565050.CCNA_00261 221
565050.CCNA_00012 565050.CCNA_00270 200
565050.CCNA_00012 565050.CCNA_00277 160
565050.CCNA_00012 565050.CCNA_00281 318
565050.CCNA_00012 565050.CCNA_00291 167
565050.CCNA_00012 565050.CCNA_00299 206
565050.CCNA_00012 565050.CCNA_00310 159
565050.CCNA_00012 565050.CCNA_00315 196
565050.CCNA_00012 565050.CCNA_00316 325
565050.CCNA_00012 565050.CCNA_00320 224
565050.CCNA_00012 565050.CCNA_00323 196
565050.CCNA_00012 565050.CCNA_00326 188
565050.CCNA_00012 565050.CCNA_00340 184
565050.CCNA_00012 565050.CCNA_00341 184
565050.CCNA_00012 565050.CCNA_00342 202
565050.CCNA_00012 565050.CCNA_00349 401
565050.CCNA_00012 565050.CCNA_00350 192
565050.CCNA_00012 565050.CCNA_00351 535
565050.CCNA_00012 565050.CCNA_00365 233
565050.CCNA_00012 565050.CCNA_00372 187
565050.CCNA_00012 565050.CCNA_00377 293
565050.CCNA_00012 565050.CCNA_00381 735
565050.CCNA_00012 565050.CCNA_00382 177
565050.CCNA_00012 565050.CCNA_00383 424
565050.CCNA_00012 565050.CCNA_00386 154
565050.CCNA_00012 565050.CCNA_00410 157
565050.CCNA_00012 565050.CCNA_00474 278
565050.CCNA_00012 565050.CCNA_00496 288
565050.CCNA_00012 565050.CCNA_00506 183
565050.CCNA_00012 565050.CCNA_00512 241
565050.CCNA_00012 565050.CCNA_00556 153
565050.CCNA_00012 565050.CCNA_00623 206
565050.CCNA_00012 565050.CCNA_00650 333
565050.CCNA_00012 565050.CCNA_00674 152
565050.CCNA_00012 565050.CCNA_00691 505
565050.CCNA_00012 565050.CCNA_00721 464
565050.CCNA_00012 565050.CCNA_00722 274
565050.CCNA_00012 565050.CCNA_00731 991
565050.CCNA_00012 565050.CCNA_00736 199
565050.CCNA_00012 565050.CCNA_00737 320
565050.CCNA_00012 565050.CCNA_00740 424
565050.CCNA_00012 565050.CCNA_00758 316
565050.CCNA_00012 565050.CCNA_00809 606
565050.CCNA_00012 565050.CCNA_00853 153
565050.CCNA_00012 565050.CCNA_00854 211
565050.CCNA_00012 565050.CCNA_00873 230
565050.CCNA_00012 565050.CCNA_00876 576
565050.CCNA_00012 565050.CCNA_00886 266
565050.CCNA_00012 565050.CCNA_00894 193
565050.CCNA_00012 565050.CCNA_00932 363
565050.CCNA_00012 565050.CCNA_00962 161
565050.CCNA_00012 565050.CCNA_00984 158
565050.CCNA_00012 565050.CCNA_00996 510
565050.CCNA_00012 565050.CCNA_01001 247
565050.CCNA_00012 565050.CCNA_01028 200
565050.CCNA_00012 565050.CCNA_01050 209
565050.CCNA_00012 565050.CCNA_01061 181
565050.CCNA_00012 565050.CCNA_01086 183
565050.CCNA_00012 565050.CCNA_01101 196
565050.CCNA_00012 565050.CCNA_01115 151
565050.CCNA_00012 565050.CCNA_01123 167
565050.CCNA_00012 565050.CCNA_01130 185
565050.CCNA_00012 565050.CCNA_01131 171
565050.CCNA_00012 565050.CCNA_01141 746
565050.CCNA_00012 565050.CCNA_01145 186
565050.CCNA_00012 565050.CCNA_01168 231
565050.CCNA_00012 565050.CCNA_01209 180
565050.CCNA_00012 565050.CCNA_01213 201
565050.CCNA_00012 565050.CCNA_01215 217
565050.CCNA_00012 565050.CCNA_01243 234
565050.CCNA_00012 565050.CCNA_01252 366
565050.CCNA_00012 565050.CCNA_01253 182
565050.CCNA_00012 565050.CCNA_01275 283
565050.CCNA_00012 565050.CCNA_01285 170
565050.CCNA_00012 565050.CCNA_01298 566
565050.CCNA_00012 565050.CCNA_01363 320
565050.CCNA_00012 565050.CCNA_01364 256
565050.CCNA_00012 565050.CCNA_01372 153
565050.CCNA_00012 565050.CCNA_01381 197
565050.CCNA_00012 565050.CCNA_01409 200
565050.CCNA_00012 565050.CCNA_01419 169
565050.CCNA_00012 565050.CCNA_01421 221
565050.CCNA_00012 565050.CCNA_01422 274
565050.CCNA_00012 565050.CCNA_01427 184
565050.CCNA_00012 565050.CCNA_01438 325
565050.CCNA_00012 565050.CCNA_01446 307
565050.CCNA_00012 565050.CCNA_01447 424
565050.CCNA_00012 565050.CCNA_01450 521
565050.CCNA_00012 565050.CCNA_01462 180
565050.CCNA_00012 565050.CCNA_01504 460
565050.CCNA_00012 565050.CCNA_01535 683
565050.CCNA_00012 565050.CCNA_01545 164
565050.CCNA_00012 565050.CCNA_01554 330
565050.CCNA_00012 565050.CCNA_01570 205
565050.CCNA_00012 565050.CCNA_01591 167
565050.CCNA_00012 565050.CCNA_01596 858
565050.CCNA_00012 565050.CCNA_01603 220
565050.CCNA_00012 565050.CCNA_01610 210
565050.CCNA_00012 565050.CCNA_01615 240
565050.CCNA_00012 565050.CCNA_01616 260
565050.CCNA_00012 565050.CCNA_01633 196
565050.CCNA_00012 565050.CCNA_01635 312
565050.CCNA_00012 565050.CCNA_01637 279
565050.CCNA_00012 565050.CCNA_01640 591
565050.CCNA_00012 565050.CCNA_01651 476
565050.CCNA_00012 565050.CCNA_01658 525
565050.CCNA_00012 565050.CCNA_01659 349
565050.CCNA_00012 565050.CCNA_01675 316
565050.CCNA_00012 565050.CCNA_01676 158
565050.CCNA_00012 565050.CCNA_01688 164
565050.CCNA_00012 565050.CCNA_01700 196
565050.CCNA_00012 565050.CCNA_01711 228
565050.CCNA_00012 565050.CCNA_01732 428
565050.CCNA_00012 565050.CCNA_01737 183
565050.CCNA_00012 565050.CCNA_01752 171
565050.CCNA_00012 565050.CCNA_01757 168
565050.CCNA_00012 565050.CCNA_01761 197
565050.CCNA_00012 565050.CCNA_01763 198
565050.CCNA_00012 565050.CCNA_01769 159
565050.CCNA_00012 565050.CCNA_01770 458
565050.CCNA_00012 565050.CCNA_01774 319
565050.CCNA_00012 565050.CCNA_01776 208
565050.CCNA_00012 565050.CCNA_01791 475
565050.CCNA_00012 565050.CCNA_01811 475
565050.CCNA_00012 565050.CCNA_01813 373
565050.CCNA_00012 565050.CCNA_01819 620
565050.CCNA_00012 565050.CCNA_01820 424
565050.CCNA_00012 565050.CCNA_01855 217
565050.CCNA_00012 565050.CCNA_01899 304
565050.CCNA_00012 565050.CCNA_01900 347
565050.CCNA_00012 565050.CCNA_01920 535
565050.CCNA_00012 565050.CCNA_01927 510
565050.CCNA_00012 565050.CCNA_01945 397
565050.CCNA_00012 565050.CCNA_01952 496
565050.CCNA_00012 565050.CCNA_01959 274
565050.CCNA_00012 565050.CCNA_01962 207
565050.CCNA_00012 565050.CCNA_01966 251
565050.CCNA_00012 565050.CCNA_01979 312
565050.CCNA_00012 565050.CCNA_01982 171
565050.CCNA_00012 565050.CCNA_01991 265
565050.CCNA_00012 565050.CCNA_01992 350
565050.CCNA_00012 565050.CCNA_02003 383
565050.CCNA_00012 565050.CCNA_02005 191
565050.CCNA_00012 565050.CCNA_02037 160
565050.CCNA_00012 565050.CCNA_02039 500
565050.CCNA_00012 565050.CCNA_02041 437
565050.CCNA_00012 565050.CCNA_02042 207
565050.CCNA_00012 565050.CCNA_02050 191
565050.CCNA_00012 565050.CCNA_02052 359
565050.CCNA_00012 565050.CCNA_02062 200
565050.CCNA_00012 565050.CCNA_02069 198
565050.CCNA_00012 565050.CCNA_02071 221
565050.CCNA_00012 565050.CCNA_02075 453
565050.CCNA_00012 565050.CCNA_02076 212
565050.CCNA_00012 565050.CCNA_02077 284
565050.CCNA_00012 565050.CCNA_02083 307
565050.CCNA_00012 565050.CCNA_02085 301
565050.CCNA_00012 565050.CCNA_02090 299
565050.CCNA_00012 565050.CCNA_02101 187
565050.CCNA_00012 565050.CCNA_02118 366
565050.CCNA_00012 565050.CCNA_02136 192
565050.CCNA_00012 565050.CCNA_02149 207
565050.CCNA_00012 565050.CCNA_02150 258
565050.CCNA_00012 565050.CCNA_02153 648
565050.CCNA_00012 565050.CCNA_02183 689
565050.CCNA_00012 565050.CCNA_02184 292
565050.CCNA_00012 565050.CCNA_02187 158
565050.CCNA_00012 565050.CCNA_02190 161
565050.CCNA_00012 565050.CCNA_02194 183
565050.CCNA_00012 565050.CCNA_02198 154
565050.CCNA_00012 565050.CCNA_02208 345
565050.CCNA_00012 565050.CCNA_02209 591
565050.CCNA_00012 565050.CCNA_02210 160
565050.CCNA_00012 565050.CCNA_02284 491
565050.CCNA_00012 565050.CCNA_02294 211
565050.CCNA_00012 565050.CCNA_02296 470
565050.CCNA_00012 565050.CCNA_02324 326
565050.CCNA_00012 565050.CCNA_02325 183
565050.CCNA_00012 565050.CCNA_02329 218
565050.CCNA_00012 565050.CCNA_02335 159
565050.CCNA_00012 565050.CCNA_02355 237
565050.CCNA_00012 565050.CCNA_02387 237
565050.CCNA_00012 565050.CCNA_02427 384
565050.CCNA_00012 565050.CCNA_02435 456
565050.CCNA_00012 565050.CCNA_02438 591
565050.CCNA_00012 565050.CCNA_02454 193
565050.CCNA_00012 565050.CCNA_02464 196
565050.CCNA_00012 565050.CCNA_02465 196
565050.CCNA_00012 565050.CCNA_02466 161
565050.CCNA_00012 565050.CCNA_02490 231
565050.CCNA_00012 565050.CCNA_02521 424
565050.CCNA_00012 565050.CCNA_02535 771
565050.CCNA_00012 565050.CCNA_02537 424
565050.CCNA_00012 565050.CCNA_02539 173
565050.CCNA_00012 565050.CCNA_02550 528
565050.CCNA_00012 565050.CCNA_02555 217
565050.CCNA_00012 565050.CCNA_02567 152
565050.CCNA_00012 565050.CCNA_02574 156
565050.CCNA_00012 565050.CCNA_02591 266
565050.CCNA_00012 565050.CCNA_02594 159
565050.CCNA_00012 565050.CCNA_02605 320
565050.CCNA_00012 565050.CCNA_02612 509
565050.CCNA_00012 565050.CCNA_02634 420
565050.CCNA_00012 565050.CCNA_02635 323
565050.CCNA_00012 565050.CCNA_02642 419
565050.CCNA_00012 565050.CCNA_02670 153
565050.CCNA_00012 565050.CCNA_02673 590
565050.CCNA_00012 565050.CCNA_02698 188
565050.CCNA_00012 565050.CCNA_02704 456
565050.CCNA_00012 565050.CCNA_02726 397
565050.CCNA_00012 565050.CCNA_02733 224
565050.CCNA_00012 565050.CCNA_02734 152
565050.CCNA_00012 565050.CCNA_02735 214
565050.CCNA_00012 565050.CCNA_02737 217
565050.CCNA_00012 565050.CCNA_02762 619
565050.CCNA_00012 565050.CCNA_02830 313
565050.CCNA_00012 565050.CCNA_02848 325
565050.CCNA_00012 565050.CCNA_02853 320
565050.CCNA_00012 565050.CCNA_02883 186
565050.CCNA_00012 565050.CCNA_02925 184
565050.CCNA_00012 565050.CCNA_02941 156
565050.CCNA_00012 565050.CCNA_02975 679
565050.CCNA_00012 565050.CCNA_02994 183
565050.CCNA_00012 565050.CCNA_03007 173
565050.CCNA_00012 565050.CCNA_03012 215
565050.CCNA_00012 565050.CCNA_03076 256
565050.CCNA_00012 565050.CCNA_03090 152
565050.CCNA_00012 565050.CCNA_03101 656
565050.CCNA_00012 565050.CCNA_03103 277
565050.CCNA_00012 565050.CCNA_03142 326
565050.CCNA_00012 565050.CCNA_03144 445
565050.CCNA_00012 565050.CCNA_03159 249
565050.CCNA_00012 565050.CCNA_03164 162
565050.CCNA_00012 565050.CCNA_03183 167
565050.CCNA_00012 565050.CCNA_03284 187
565050.CCNA_00012 565050.CCNA_03303 566
565050.CCNA_00012 565050.CCNA_03317 348
565050.CCNA_00012 565050.CCNA_03318 348
565050.CCNA_00012 565050.CCNA_03334 172
565050.CCNA_00012 565050.CCNA_03344 623
565050.CCNA_00012 565050.CCNA_03345 665
565050.CCNA_00012 565050.CCNA_03346 183
565050.CCNA_00012 565050.CCNA_03353 432
565050.CCNA_00012 565050.CCNA_03359 167
565050.CCNA_00012 565050.CCNA_03378 439
565050.CCNA_00012 565050.CCNA_03402 591
565050.CCNA_00012 565050.CCNA_03428 170
565050.CCNA_00012 565050.CCNA_03469 477
565050.CCNA_00012 565050.CCNA_03471 308
565050.CCNA_00012 565050.CCNA_03476 350
565050.CCNA_00012 565050.CCNA_03484 151
565050.CCNA_00012 565050.CCNA_03485 151
565050.CCNA_00012 565050.CCNA_03494 253
565050.CCNA_00012 565050.CCNA_03501 218
565050.CCNA_00012 565050.CCNA_03514 424
565050.CCNA_00012 565050.CCNA_03516 196
565050.CCNA_00012 565050.CCNA_03532 330
565050.CCNA_00012 565050.CCNA_03543 549
565050.CCNA_00012 565050.CCNA_03545 220
565050.CCNA_00012 565050.CCNA_03547 151
565050.CCNA_00012 565050.CCNA_03563 167
565050.CCNA_00012 565050.CCNA_03577 796
565050.CCNA_00012 565050.CCNA_03578 766
565050.CCNA_00012 565050.CCNA_03607 251
565050.CCNA_00012 565050.CCNA_03617 162
565050.CCNA_00012 565050.CCNA_03641 183
565050.CCNA_00012 565050.CCNA_03642 173
565050.CCNA_00012 565050.CCNA_03652 335
565050.CCNA_00012 565050.CCNA_03653 190
565050.CCNA_00012 565050.CCNA_03659 223
565050.CCNA_00012 565050.CCNA_03663 469
565050.CCNA_00012 565050.CCNA_03672 217
565050.CCNA_00012 565050.CCNA_03702 409
565050.CCNA_00012 565050.CCNA_03713 165
565050.CCNA_00012 565050.CCNA_03714 305
565050.CCNA_00012 565050.CCNA_03725 220
565050.CCNA_00012 565050.CCNA_03729 224
565050.CCNA_00012 565050.CCNA_03739 332
565050.CCNA_00012 565050.CCNA_03741 222
565050.CCNA_00012 565050.CCNA_03750 156
565050.CCNA_00012 565050.CCNA_03759 211
565050.CCNA_00012 565050.CCNA_03763 451
565050.CCNA_00012 565050.CCNA_03770 360
565050.CCNA_00012 565050.CCNA_03772 217
565050.CCNA_00012 565050.CCNA_03796 223
565050.CCNA_00012 565050.CCNA_03798 325
565050.CCNA_00012 565050.CCNA_03800 318
565050.CCNA_00012 565050.CCNA_03811 159
565050.CCNA_00012 565050.CCNA_03819 419
565050.CCNA_00012 565050.CCNA_03821 209
565050.CCNA_00012 565050.CCNA_03822 332
565050.CCNA_00012 565050.CCNA_03824 274
565050.CCNA_00012 565050.CCNA_03828 345
565050.CCNA_00012 565050.CCNA_03843 154
565050.CCNA_00012 565050.CCNA_03844 357
565050.CCNA_00012 565050.CCNA_03847 317
565050.CCNA_00012 565050.CCNA_03865 256
565050.CCNA_00012 565050.CCNA_03868 360
565050.CCNA_00012 565050.CCNA_03869 352
565050.CCNA_00012 565050.CCNA_03870 494
565050.CCNA_00012 565050.CCNA_03871 425
565050.CCNA_00012 565050.CCNA_03875 591
565050.CCNA_00012 565050.CCNA_03876 465
565050.CCNA_00012 565050.CCNA_03877 332
565050.CCNA_00012 565050.CCNA_03878 304
565050.CCNA_00012 565050.CCNA_03879 184
565050.CCNA_00013 565050.CCNA_00009 170
565050.CCNA_00013 565050.CCNA_00010 407
565050.CCNA_00013 565050.CCNA_00011 553
565050.CCNA_00013 565050.CCNA_00012 871
565050.CCNA_00013 565050.CCNA_00029 181
565050.CCNA_00013 565050.CCNA_00047 260
565050.CCNA_00013 565050.CCNA_00048 260
565050.CCNA_00013 565050.CCNA_00049 227
565050.CCNA_00013 565050.CCNA_00050 428
565050.CCNA_00013 565050.CCNA_00051 261
565050.CCNA_00013 565050.CCNA_00052 261
565050.CCNA_00013 565050.CCNA_00053 261
565050.CCNA_00013 565050.CCNA_00054 261
565050.CCNA_00013 565050.CCNA_00055 262
565050.CCNA_00013 565050.CCNA_00056 263
565050.CCNA_00013 565050.CCNA_00057 263
565050.CCNA_00013 565050.CCNA_00060 288
565050.CCNA_00013 565050.CCNA_00062 512
565050.CCNA_00013 565050.CCNA_00063 732
565050.CCNA_00013 565050.CCNA_00068 182
565050.CCNA_00013 565050.CCNA_00083 151
565050.CCNA_00013 565050.CCNA_00087 321
565050.CCNA_00013 565050.CCNA_00104 191
565050.CCNA_00013 565050.CCNA_00109 161
565050.CCNA_00013 565050.CCNA_00115 180
565050.CCNA_00013 565050.CCNA_00117 471
565050.CCNA_00013 565050.CCNA_00140 476
565050.CCNA_00013 565050.CCNA_00143 379
565050.CCNA_00013 565050.CCNA_00153 347
565050.CCNA_00013 565050.CCNA_00158 191
565050.CCNA_00013 565050.CCNA_00186 334
565050.CCNA_00013 565050.CCNA_00197 224
565050.CCNA_00013 565050.CCNA_00198 308
565050.CCNA_00013 565050.CCNA_00204 448
565050.CCNA_00013 565050.CCNA_00252 327
565050.CCNA_00013 565050.CCNA_00254 193
565050.CCNA_00013 565050.CCNA_00277 453
565050.CCNA_00013 565050.CCNA_00278 577
565050.CCNA_00013 565050.CCNA_00280 157
565050.CCNA_00013 565050.CCNA_00283 537
565050.CCNA_00013 565050.CCNA_00302 351
565050.CCNA_00013 565050.CCNA_00304 205
565050.CCNA_00013 565050.CCNA_00349 240
565050.CCNA_00013 565050.CCNA_00377 274
565050.CCNA_00013 565050.CCNA_00383 342
565050.CCNA_00013 565050.CCNA_00472 188
565050.CCNA_00013 565050.CCNA_00496 314
565050.CCNA_00013 565050.CCNA_00506 193
565050.CCNA_00013 565050.CCNA_00524 247
565050.CCNA_00013 565050.CCNA_00525 248
565050.CCNA_00013 565050.CCNA_00536 196
565050.CCNA_00013 565050.CCNA_00545 422
565050.CCNA_00013 565050.CCNA_00555 831
565050.CCNA_00013 565050.CCNA_00562 304
565050.CCNA_00013 565050.CCNA_00650 152
565050.CCNA_00013 565050.CCNA_00694 157
565050.CCNA_00013 565050.CCNA_00731 281
565050.CCNA_00013 565050.CCNA_00766 193
565050.CCNA_00013 565050.CCNA_00775 155
565050.CCNA_00013 565050.CCNA_00780 173
565050.CCNA_00013 565050.CCNA_00805 577
565050.CCNA_00013 565050.CCNA_00847 424
565050.CCNA_00013 565050.CCNA_00876 181
565050.CCNA_00013 565050.CCNA_00898 435
565050.CCNA_00013 565050.CCNA_00932 151
565050.CCNA_00013 565050.CCNA_00954 303
565050.CCNA_00013 565050.CCNA_01011 180
565050.CCNA_00013 565050.CCNA_01062 188
565050.CCNA_00013 565050.CCNA_01086 329
565050.CCNA_00013 565050.CCNA_01115 448
565050.CCNA_00013 565050.CCNA_01118 259
565050.CCNA_00013 565050.CCNA_01226 350
565050.CCNA_00013 565050.CCNA_01251 187
565050.CCNA_00013 565050.CCNA_01399 730
565050.CCNA_00013 565050.CCNA_01400 869
565050.CCNA_00013 565050.CCNA_01422 151
565050.CCNA_00013 565050.CCNA_01423 249
565050.CCNA_00013 565050.CCNA_01444 422
565050.CCNA_00013 565050.CCNA_01446 155
565050.CCNA_00013 565050.CCNA_01476 155
565050.CCNA_00013 565050.CCNA_01512 240
565050.CCNA_00013 565050.CCNA_01527 197
565050.CCNA_00013 565050.CCNA_01530 230
565050.CCNA_00013 565050.CCNA_01538 340
565050.CCNA_00013 565050.CCNA_01546 644
565050.CCNA_00013 565050.CCNA_01571 190
565050.CCNA_00013 565050.CCNA_01584 209
565050.CCNA_00013 565050.CCNA_01603 166
565050.CCNA_00013 565050.CCNA_01613 212
565050.CCNA_00013 565050.CCNA_01616 254
565050.CCNA_00013 565050.CCNA_01621 174
565050.CCNA_00013 565050.CCNA_01672 197
565050.CCNA_00013 565050.CCNA_01675 192
565050.CCNA_00013 565050.CCNA_01687 206
565050.CCNA_00013 565050.CCNA_01711 159
565050.CCNA_00013 565050.CCNA_01714 469
565050.CCNA_00013 565050.CCNA_01761 333
565050.CCNA_00013 565050.CCNA_01762 360
565050.CCNA_00013 565050.CCNA_01764 213
565050.CCNA_00013 565050.CCNA_01814 577
565050.CCNA_00013 565050.CCNA_01815 577
565050.CCNA_00013 565050.CCNA_01817 303
565050.CCNA_00013 565050.CCNA_01840 186
565050.CCNA_00013 565050.CCNA_01886 216
565050.CCNA_00013 565050.CCNA_01905 577
565050.CCNA_00013 565050.CCNA_01930 205
565050.CCNA_00013 565050.CCNA_01951 209
565050.CCNA_00013 565050.CCNA_01952 396
565050.CCNA_00013 565050.CCNA_01971 310
565050.CCNA_00013 565050.CCNA_01979 240
565050.CCNA_00013 565050.CCNA_01982 327
565050.CCNA_00013 565050.CCNA_01986 318
565050.CCNA_00013 565050.CCNA_01988 328
565050.CCNA_00013 565050.CCNA_01989 338
565050.CCNA_00013 565050.CCNA_01990 348
565050.CCNA_00013 565050.CCNA_01991 182
565050.CCNA_00013 565050.CCNA_01992 484
565050.CCNA_00013 565050.CCNA_01993 438
565050.CCNA_00013 565050.CCNA_01994 436
565050.CCNA_00013 565050.CCNA_01995 440
565050.CCNA_00013 565050.CCNA_01996 441
565050.CCNA_00013 565050.CCNA_01997 444
565050.CCNA_00013 565050.CCNA_01998 446
565050.CCNA_00013 565050.CCNA_01999 477
565050.CCNA_00013 565050.CCNA_02000 533
565050.CCNA_00013 565050.CCNA_02001 172
565050.CCNA_00013 565050.CCNA_02007 176
565050.CCNA_00013 565050.CCNA_02013 170
565050.CCNA_00013 565050.CCNA_02040 203
565050.CCNA_00013 565050.CCNA_02042 261
565050.CCNA_00013 565050.CCNA_02046 983
565050.CCNA_00013 565050.CCNA_02047 697
565050.CCNA_00013 565050.CCNA_02050 180
565050.CCNA_00013 565050.CCNA_02051 180
565050.CCNA_00013 565050.CCNA_02063 153
565050.CCNA_00013 565050.CCNA_02088 153
565050.CCNA_00013 565050.CCNA_02101 387
565050.CCNA_00013 565050.CCNA_02111 157
565050.CCNA_00013 565050.CCNA_02120 252
565050.CCNA_00013 565050.CCNA_02125 167
565050.CCNA_00013 565050.CCNA_02182 448
565050.CCNA_00013 565050.CCNA_02230 424
565050.CCNA_00013 565050.CCNA_02239 184
565050.CCNA_00013 565050.CCNA_02288 227
565050.CCNA_00013 565050.CCNA_02297 197
565050.CCNA_00013 565050.CCNA_02305 161
565050.CCNA_00013 565050.CCNA_02306 267
565050.CCNA_00013 565050.CCNA_02333 308
565050.CCNA_00013 565050.CCNA_02347 151
565050.CCNA_00013 565050.CCNA_02355 170
565050.CCNA_00013 565050.CCNA_02415 227
565050.CCNA_00013 565050.CCNA_02435 172
565050.CCNA_00013 565050.CCNA_02439 200
565050.CCNA_00013 565050.CCNA_02515 255
565050.CCNA_00013 565050.CCNA_02535 192
565050.CCNA_00013 565050.CCNA_02539 166
565050.CCNA_00013 565050.CCNA_02550 249
565050.CCNA_00013 565050.CCNA_02567 448
565050.CCNA_00013 565050.CCNA_02575 224
565050.CCNA_00013 565050.CCNA_02583 184
565050.CCNA_00013 565050.CCNA_02586 318
565050.CCNA_00013 565050.CCNA_02612 222
565050.CCNA_00013 565050.CCNA_02634 201
565050.CCNA_00013 565050.CCNA_02635 170
565050.CCNA_00013 565050.CCNA_02663 304
565050.CCNA_00013 565050.CCNA_02704 216
565050.CCNA_00013 565050.CCNA_02754 351
565050.CCNA_00013 565050.CCNA_02757 247
565050.CCNA_00013 565050.CCNA_02759 579
565050.CCNA_00013 565050.CCNA_02839 860
565050.CCNA_00013 565050.CCNA_02925 183
565050.CCNA_00013 565050.CCNA_02941 156
565050.CCNA_00013 565050.CCNA_02971 321
565050.CCNA_00013 565050.CCNA_02994 183
565050.CCNA_00013 565050.CCNA_03007 156
565050.CCNA_00013 565050.CCNA_03076 150
565050.CCNA_00013 565050.CCNA_03101 444
565050.CCNA_00013 565050.CCNA_03138 198
565050.CCNA_00013 565050.CCNA_03142 259
565050.CCNA_00013 565050.CCNA_03146 182
565050.CCNA_00013 565050.CCNA_03162 182
565050.CCNA_00013 565050.CCNA_03225 351
565050.CCNA_00013 565050.CCNA_03229 150
565050.CCNA_00013 565050.CCNA_03230 365
565050.CCNA_00013 565050.CCNA_03240 365
565050.CCNA_00013 565050.CCNA_03263 177
565050.CCNA_00013 565050.CCNA_03331 192
565050.CCNA_00013 565050.CCNA_03386 327
565050.CCNA_00013 565050.CCNA_03422 226
565050.CCNA_00013 565050.CCNA_03424 303
565050.CCNA_00013 565050.CCNA_03444 167
565050.CCNA_00013 565050.CCNA_03471 177
565050.CCNA_00013 565050.CCNA_03506 315
565050.CCNA_00013 565050.CCNA_03609 188
565050.CCNA_00013 565050.CCNA_03611 448
565050.CCNA_00013 565050.CCNA_03617 184
565050.CCNA_00013 565050.CCNA_03653 197
565050.CCNA_00013 565050.CCNA_03663 216
565050.CCNA_00013 565050.CCNA_03713 400
565050.CCNA_00013 565050.CCNA_03714 156
565050.CCNA_00013 565050.CCNA_03722 368
565050.CCNA_00013 565050.CCNA_03734 325
565050.CCNA_00013 565050.CCNA_03750 156
565050.CCNA_00013 565050.CCNA_03766 205
565050.CCNA_00013 565050.CCNA_03767 344
565050.CCNA_00013 565050.CCNA_03768 498
565050.CCNA_00013 565050.CCNA_03779 167
565050.CCNA_00013 565050.CCNA_03793 432
565050.CCNA_00013 565050.CCNA_03847 330
565050.CCNA_00014 565050.CCNA_00011 469
565050.CCNA_00014 565050.CCNA_00015 998
565050.CCNA_00014 565050.CCNA_00016 999
565050.CCNA_00014 565050.CCNA_00017 995
565050.CCNA_00014 565050.CCNA_00018 999
565050.CCNA_00014 565050.CCNA_00019 771
565050.CCNA_00014 565050.CCNA_00024 161
565050.CCNA_00014 565050.CCNA_00056 198
565050.CCNA_00014 565050.CCNA_00104 166
565050.CCNA_00014 565050.CCNA_00117 246
565050.CCNA_00014 565050.CCNA_00133 577
565050.CCNA_00014 565050.CCNA_00139 164
565050.CCNA_00014 565050.CCNA_00189 172
565050.CCNA_00014 565050.CCNA_00193 200
565050.CCNA_00014 565050.CCNA_00197 192
565050.CCNA_00014 565050.CCNA_00272 442
565050.CCNA_00014 565050.CCNA_00277 331
565050.CCNA_00014 565050.CCNA_00280 166
565050.CCNA_00014 565050.CCNA_00296 191
565050.CCNA_00014 565050.CCNA_00311 297
565050.CCNA_00014 565050.CCNA_00317 200
565050.CCNA_00014 565050.CCNA_00330 156
565050.CCNA_00014 565050.CCNA_00331 622
565050.CCNA_00014 565050.CCNA_00332 536
565050.CCNA_00014 565050.CCNA_00373 330
565050.CCNA_00014 565050.CCNA_00383 152
565050.CCNA_00014 565050.CCNA_00491 902
565050.CCNA_00014 565050.CCNA_00504 224
565050.CCNA_00014 565050.CCNA_00511 200
565050.CCNA_00014 565050.CCNA_00520 267
565050.CCNA_00014 565050.CCNA_00525 424
565050.CCNA_00014 565050.CCNA_00536 802
565050.CCNA_00014 565050.CCNA_00537 802
565050.CCNA_00014 565050.CCNA_00594 159
565050.CCNA_00014 565050.CCNA_00650 316
565050.CCNA_00014 565050.CCNA_00651 409
565050.CCNA_00014 565050.CCNA_00653 409
565050.CCNA_00014 565050.CCNA_00677 188
565050.CCNA_00014 565050.CCNA_00695 206
565050.CCNA_00014 565050.CCNA_00699 197
565050.CCNA_00014 565050.CCNA_00721 207
565050.CCNA_00014 565050.CCNA_00722 224
565050.CCNA_00014 565050.CCNA_00745 164
565050.CCNA_00014 565050.CCNA_00817 577
565050.CCNA_00014 565050.CCNA_00876 344
565050.CCNA_00014 565050.CCNA_00931 388
565050.CCNA_00014 565050.CCNA_00941 222
565050.CCNA_00014 565050.CCNA_01050 167
565050.CCNA_00014 565050.CCNA_01103 151
565050.CCNA_00014 565050.CCNA_01175 274
565050.CCNA_00014 565050.CCNA_01198 220
565050.CCNA_00014 565050.CCNA_01209 255
565050.CCNA_00014 565050.CCNA_01254 200
565050.CCNA_00014 565050.CCNA_01273 158
565050.CCNA_00014 565050.CCNA_01296 161
565050.CCNA_00014 565050.CCNA_01300 432
565050.CCNA_00014 565050.CCNA_01309 292
565050.CCNA_00014 565050.CCNA_01330 800
565050.CCNA_00014 565050.CCNA_01351 200
565050.CCNA_00014 565050.CCNA_01364 151
565050.CCNA_00014 565050.CCNA_01409 191
565050.CCNA_00014 565050.CCNA_01419 291
565050.CCNA_00014 565050.CCNA_01450 180
565050.CCNA_00014 565050.CCNA_01462 255
565050.CCNA_00014 565050.CCNA_01473 171
565050.CCNA_00014 565050.CCNA_01476 182
565050.CCNA_00014 565050.CCNA_01493 307
565050.CCNA_00014 565050.CCNA_01496 199
565050.CCNA_00014 565050.CCNA_01592 333
565050.CCNA_00014 565050.CCNA_01621 886
565050.CCNA_00014 565050.CCNA_01622 800
565050.CCNA_00014 565050.CCNA_01668 163
565050.CCNA_00014 565050.CCNA_01670 480
565050.CCNA_00014 565050.CCNA_01673 301
565050.CCNA_00014 565050.CCNA_01708 167
565050.CCNA_00014 565050.CCNA_01732 318
565050.CCNA_00014 565050.CCNA_01769 167
565050.CCNA_00014 565050.CCNA_01770 800
565050.CCNA_00014 565050.CCNA_01790 160
565050.CCNA_00014 565050.CCNA_01791 312
565050.CCNA_00014 565050.CCNA_01795 198
565050.CCNA_00014 565050.CCNA_01799 183
565050.CCNA_00014 565050.CCNA_01800 304
565050.CCNA_00014 565050.CCNA_01803 284
565050.CCNA_00014 565050.CCNA_01805 274
565050.CCNA_00014 565050.CCNA_01809 693
565050.CCNA_00014 565050.CCNA_01812 274
565050.CCNA_00014 565050.CCNA_01821 800
565050.CCNA_00014 565050.CCNA_01849 330
565050.CCNA_00014 565050.CCNA_01850 320
565050.CCNA_00014 565050.CCNA_01851 330
565050.CCNA_00014 565050.CCNA_01899 196
565050.CCNA_00014 565050.CCNA_01941 282
565050.CCNA_00014 565050.CCNA_01948 200
565050.CCNA_00014 565050.CCNA_01955 469
565050.CCNA_00014 565050.CCNA_01957 200
565050.CCNA_00014 565050.CCNA_01969 194
565050.CCNA_00014 565050.CCNA_01970 508
565050.CCNA_00014 565050.CCNA_01971 548
565050.CCNA_00014 565050.CCNA_01972 525
565050.CCNA_00014 565050.CCNA_01974 595
565050.CCNA_00014 565050.CCNA_01975 639
565050.CCNA_00014 565050.CCNA_01976 645
565050.CCNA_00014 565050.CCNA_01979 576
565050.CCNA_00014 565050.CCNA_01986 188
565050.CCNA_00014 565050.CCNA_01988 159
565050.CCNA_00014 565050.CCNA_01989 159
565050.CCNA_00014 565050.CCNA_02043 655
565050.CCNA_00014 565050.CCNA_02047 150
565050.CCNA_00014 565050.CCNA_02064 320
565050.CCNA_00014 565050.CCNA_02080 384
565050.CCNA_00014 565050.CCNA_02082 274
565050.CCNA_00014 565050.CCNA_02084 206
565050.CCNA_00014 565050.CCNA_02109 211
565050.CCNA_00014 565050.CCNA_02130 800
565050.CCNA_00014 565050.CCNA_02198 232
565050.CCNA_00014 565050.CCNA_02210 200
565050.CCNA_00014 565050.CCNA_02231 167
565050.CCNA_00014 565050.CCNA_02240 191
565050.CCNA_00014 565050.CCNA_02258 240
565050.CCNA_00014 565050.CCNA_02297 352
565050.CCNA_00014 565050.CCNA_02344 247
565050.CCNA_00014 565050.CCNA_02535 168
565050.CCNA_00014 565050.CCNA_02605 268
565050.CCNA_00014 565050.CCNA_02623 393
565050.CCNA_00014 565050.CCNA_02624 385
565050.CCNA_00014 565050.CCNA_02626 353
565050.CCNA_00014 565050.CCNA_02628 321
565050.CCNA_00014 565050.CCNA_02629 224
565050.CCNA_00014 565050.CCNA_02634 196
565050.CCNA_00014 565050.CCNA_02635 164
565050.CCNA_00014 565050.CCNA_02639 196
565050.CCNA_00014 565050.CCNA_02643 206
565050.CCNA_00014 565050.CCNA_02645 223
565050.CCNA_00014 565050.CCNA_02663 328
565050.CCNA_00014 565050.CCNA_02700 232
565050.CCNA_00014 565050.CCNA_02701 247
565050.CCNA_00014 565050.CCNA_02708 194
565050.CCNA_00014 565050.CCNA_02714 167
565050.CCNA_00014 565050.CCNA_02726 247
565050.CCNA_00014 565050.CCNA_02734 220
565050.CCNA_00014 565050.CCNA_02811 154
565050.CCNA_00014 565050.CCNA_02833 283
565050.CCNA_00014 565050.CCNA_02834 337
565050.CCNA_00014 565050.CCNA_02915 297
565050.CCNA_00014 565050.CCNA_02964 378
565050.CCNA_00014 565050.CCNA_03048 400
565050.CCNA_00014 565050.CCNA_03076 195
565050.CCNA_00014 565050.CCNA_03113 182
565050.CCNA_00014 565050.CCNA_03160 826
565050.CCNA_00014 565050.CCNA_03162 274
565050.CCNA_00014 565050.CCNA_03164 231
565050.CCNA_00014 565050.CCNA_03165 195
565050.CCNA_00014 565050.CCNA_03201 151
565050.CCNA_00014 565050.CCNA_03235 457
565050.CCNA_00014 565050.CCNA_03241 156
565050.CCNA_00014 565050.CCNA_03242 183
565050.CCNA_00014 565050.CCNA_03276 191
565050.CCNA_00014 565050.CCNA_03315 960
565050.CCNA_00014 565050.CCNA_03335 187
565050.CCNA_00014 565050.CCNA_03354 291
565050.CCNA_00014 565050.CCNA_03370 247
565050.CCNA_00014 565050.CCNA_03381 191
565050.CCNA_00014 565050.CCNA_03399 301
565050.CCNA_00014 565050.CCNA_03406 156
565050.CCNA_00014 565050.CCNA_03465 200
565050.CCNA_00014 565050.CCNA_03469 179
565050.CCNA_00014 565050.CCNA_03516 577
565050.CCNA_00014 565050.CCNA_03517 320
565050.CCNA_00014 565050.CCNA_03558 199
565050.CCNA_00014 565050.CCNA_03560 353
565050.CCNA_00014 565050.CCNA_03562 227
565050.CCNA_00014 565050.CCNA_03648 380
565050.CCNA_00014 565050.CCNA_03655 361
565050.CCNA_00014 565050.CCNA_03664 276
565050.CCNA_00014 565050.CCNA_03684 275
565050.CCNA_00014 565050.CCNA_03687 307
565050.CCNA_00014 565050.CCNA_03692 247
565050.CCNA_00014 565050.CCNA_03702 197
565050.CCNA_00014 565050.CCNA_03722 243
565050.CCNA_00014 565050.CCNA_03730 220
565050.CCNA_00014 565050.CCNA_03740 307
565050.CCNA_00014 565050.CCNA_03752 459
565050.CCNA_00014 565050.CCNA_03764 334
565050.CCNA_00014 565050.CCNA_03768 156
565050.CCNA_00014 565050.CCNA_03794 158
565050.CCNA_00014 565050.CCNA_03811 155
565050.CCNA_00014 565050.CCNA_03831 195
565050.CCNA_00014 565050.CCNA_03842 771
565050.CCNA_00014 565050.CCNA_03847 160
565050.CCNA_00014 565050.CCNA_03856 151
565050.CCNA_00015 565050.CCNA_00014 998
565050.CCNA_00015 565050.CCNA_00016 997
565050.CCNA_00015 565050.CCNA_00017 907
565050.CCNA_00015 565050.CCNA_00018 980
565050.CCNA_00015 565050.CCNA_00019 771
565050.CCNA_00015 565050.CCNA_00024 174
565050.CCNA_00015 565050.CCNA_00056 156
565050.CCNA_00015 565050.CCNA_00087 169
565050.CCNA_00015 565050.CCNA_00128 156
565050.CCNA_00015 565050.CCNA_00142 231
565050.CCNA_00015 565050.CCNA_00151 345
565050.CCNA_00015 565050.CCNA_00197 248
565050.CCNA_00015 565050.CCNA_00230 150
565050.CCNA_00015 565050.CCNA_00273 247
565050.CCNA_00015 565050.CCNA_00281 192
565050.CCNA_00015 565050.CCNA_00326 187
565050.CCNA_00015 565050.CCNA_00331 526
565050.CCNA_00015 565050.CCNA_00332 500
565050.CCNA_00015 565050.CCNA_00373 349
565050.CCNA_00015 565050.CCNA_00381 151
565050.CCNA_00015 565050.CCNA_00383 299
565050.CCNA_00015 565050.CCNA_00495 267
565050.CCNA_00015 565050.CCNA_00511 196
565050.CCNA_00015 565050.CCNA_00512 196
565050.CCNA_00015 565050.CCNA_00525 253
565050.CCNA_00015 565050.CCNA_00555 178
565050.CCNA_00015 565050.CCNA_00590 171
565050.CCNA_00015 565050.CCNA_00650 273
565050.CCNA_00015 565050.CCNA_00651 220
565050.CCNA_00015 565050.CCNA_00653 318
565050.CCNA_00015 565050.CCNA_00699 187
565050.CCNA_00015 565050.CCNA_00722 217
565050.CCNA_00015 565050.CCNA_00736 156
565050.CCNA_00015 565050.CCNA_00853 381
565050.CCNA_00015 565050.CCNA_00915 717
565050.CCNA_00015 565050.CCNA_00929 216
565050.CCNA_00015 565050.CCNA_00931 440
565050.CCNA_00015 565050.CCNA_00945 165
565050.CCNA_00015 565050.CCNA_00988 619
565050.CCNA_00015 565050.CCNA_01010 334
565050.CCNA_00015 565050.CCNA_01013 169
565050.CCNA_00015 565050.CCNA_01028 154
565050.CCNA_00015 565050.CCNA_01199 152
565050.CCNA_00015 565050.CCNA_01243 185
565050.CCNA_00015 565050.CCNA_01254 187
565050.CCNA_00015 565050.CCNA_01289 219
565050.CCNA_00015 565050.CCNA_01300 327
565050.CCNA_00015 565050.CCNA_01327 151
565050.CCNA_00015 565050.CCNA_01372 381
565050.CCNA_00015 565050.CCNA_01387 160
565050.CCNA_00015 565050.CCNA_01391 468
565050.CCNA_00015 565050.CCNA_01393 509
565050.CCNA_00015 565050.CCNA_01394 524
565050.CCNA_00015 565050.CCNA_01395 468
565050.CCNA_00015 565050.CCNA_01396 471
565050.CCNA_00015 565050.CCNA_01397 510
565050.CCNA_00015 565050.CCNA_01400 178
565050.CCNA_00015 565050.CCNA_01423 220
565050.CCNA_00015 565050.CCNA_01476 182
565050.CCNA_00015 565050.CCNA_01494 170
565050.CCNA_00015 565050.CCNA_01566 751
565050.CCNA_00015 565050.CCNA_01618 165
565050.CCNA_00015 565050.CCNA_01637 196
565050.CCNA_00015 565050.CCNA_01651 196
565050.CCNA_00015 565050.CCNA_01668 156
565050.CCNA_00015 565050.CCNA_01670 298
565050.CCNA_00015 565050.CCNA_01692 160
565050.CCNA_00015 565050.CCNA_01723 331
565050.CCNA_00015 565050.CCNA_01733 156
565050.CCNA_00015 565050.CCNA_01759 191
565050.CCNA_00015 565050.CCNA_01763 154
565050.CCNA_00015 565050.CCNA_01773 318
565050.CCNA_00015 565050.CCNA_01811 180
565050.CCNA_00015 565050.CCNA_01818 159
565050.CCNA_00015 565050.CCNA_01921 156
565050.CCNA_00015 565050.CCNA_01932 175
565050.CCNA_00015 565050.CCNA_01936 619
565050.CCNA_00015 565050.CCNA_01971 191
565050.CCNA_00015 565050.CCNA_01977 175
565050.CCNA_00015 565050.CCNA_01986 155
565050.CCNA_00015 565050.CCNA_01996 197
565050.CCNA_00015 565050.CCNA_02043 160
565050.CCNA_00015 565050.CCNA_02046 178
565050.CCNA_00015 565050.CCNA_02112 154
565050.CCNA_00015 565050.CCNA_02133 171
565050.CCNA_00015 565050.CCNA_02166 165
565050.CCNA_00015 565050.CCNA_02181 200
565050.CCNA_00015 565050.CCNA_02184 180
565050.CCNA_00015 565050.CCNA_02198 285
565050.CCNA_00015 565050.CCNA_02240 179
565050.CCNA_00015 565050.CCNA_02297 155
565050.CCNA_00015 565050.CCNA_02302 175
565050.CCNA_00015 565050.CCNA_02346 170
565050.CCNA_00015 565050.CCNA_02418 165
565050.CCNA_00015 565050.CCNA_02431 156
565050.CCNA_00015 565050.CCNA_02463 178
565050.CCNA_00015 565050.CCNA_02508 150
565050.CCNA_00015 565050.CCNA_02514 166
565050.CCNA_00015 565050.CCNA_02525 255
565050.CCNA_00015 565050.CCNA_02526 255
565050.CCNA_00015 565050.CCNA_02528 255
565050.CCNA_00015 565050.CCNA_02540 178
565050.CCNA_00015 565050.CCNA_02572 184
565050.CCNA_00015 565050.CCNA_02663 197
565050.CCNA_00015 565050.CCNA_02683 150
565050.CCNA_00015 565050.CCNA_02684 158
565050.CCNA_00015 565050.CCNA_02687 196
565050.CCNA_00015 565050.CCNA_02700 232
565050.CCNA_00015 565050.CCNA_02747 152
565050.CCNA_00015 565050.CCNA_02866 183
565050.CCNA_00015 565050.CCNA_02876 159
565050.CCNA_00015 565050.CCNA_02900 178
565050.CCNA_00015 565050.CCNA_02930 155
565050.CCNA_00015 565050.CCNA_02971 169
565050.CCNA_00015 565050.CCNA_02979 619
565050.CCNA_00015 565050.CCNA_03010 150
565050.CCNA_00015 565050.CCNA_03029 166
565050.CCNA_00015 565050.CCNA_03032 154
565050.CCNA_00015 565050.CCNA_03092 151
565050.CCNA_00015 565050.CCNA_03101 156
565050.CCNA_00015 565050.CCNA_03104 318
565050.CCNA_00015 565050.CCNA_03139 161
565050.CCNA_00015 565050.CCNA_03160 445
565050.CCNA_00015 565050.CCNA_03163 197
565050.CCNA_00015 565050.CCNA_03201 177
565050.CCNA_00015 565050.CCNA_03208 152
565050.CCNA_00015 565050.CCNA_03235 192
565050.CCNA_00015 565050.CCNA_03239 266
565050.CCNA_00015 565050.CCNA_03269 171
565050.CCNA_00015 565050.CCNA_03276 179
565050.CCNA_00015 565050.CCNA_03315 976
565050.CCNA_00015 565050.CCNA_03334 198
565050.CCNA_00015 565050.CCNA_03354 303
565050.CCNA_00015 565050.CCNA_03381 179
565050.CCNA_00015 565050.CCNA_03471 156
565050.CCNA_00015 565050.CCNA_03501 182
565050.CCNA_00015 565050.CCNA_03529 223
565050.CCNA_00015 565050.CCNA_03534 193
565050.CCNA_00015 565050.CCNA_03562 326
565050.CCNA_00015 565050.CCNA_03577 247
565050.CCNA_00015 565050.CCNA_03644 178
565050.CCNA_00015 565050.CCNA_03664 153
565050.CCNA_00015 565050.CCNA_03683 151
565050.CCNA_00015 565050.CCNA_03684 178
565050.CCNA_00015 565050.CCNA_03692 326
565050.CCNA_00015 565050.CCNA_03700 182
565050.CCNA_00015 565050.CCNA_03703 192
565050.CCNA_00015 565050.CCNA_03727 224
565050.CCNA_00015 565050.CCNA_03752 267
565050.CCNA_00015 565050.CCNA_03798 318
565050.CCNA_00015 565050.CCNA_03842 341
565050.CCNA_00015 565050.CCNA_03849 178
565050.CCNA_00015 565050.CCNA_03865 317
565050.CCNA_00015 565050.CCNA_03868 151
565050.CCNA_00015 565050.CCNA_03869 151
565050.CCNA_00015 565050.CCNA_03871 244
565050.CCNA_00016 565050.CCNA_00014 999
565050.CCNA_00016 565050.CCNA_00015 997
565050.CCNA_00016 565050.CCNA_00017 998
565050.CCNA_00016 565050.CCNA_00018 999
565050.CCNA_00016 565050.CCNA_00019 780
565050.CCNA_00016 565050.CCNA_00045 335
565050.CCNA_00016 565050.CCNA_00052 227
565050.CCNA_00016 565050.CCNA_00060 152
565050.CCNA_00016 565050.CCNA_00082 222
565050.CCNA_00016 565050.CCNA_00084 190
565050.CCNA_00016 565050.CCNA_00152 192
565050.CCNA_00016 565050.CCNA_00253 174
565050.CCNA_00016 565050.CCNA_00272 250
565050.CCNA_00016 565050.CCNA_00277 330
565050.CCNA_00016 565050.CCNA_00294 304
565050.CCNA_00016 565050.CCNA_00326 187
565050.CCNA_00016 565050.CCNA_00330 165
565050.CCNA_00016 565050.CCNA_00331 628
565050.CCNA_00016 565050.CCNA_00332 565
565050.CCNA_00016 565050.CCNA_00373 330
565050.CCNA_00016 565050.CCNA_00422 509
565050.CCNA_00016 565050.CCNA_00452 223
565050.CCNA_00016 565050.CCNA_00494 192
565050.CCNA_00016 565050.CCNA_00511 244
565050.CCNA_00016 565050.CCNA_00568 223
565050.CCNA_00016 565050.CCNA_00644 244
565050.CCNA_00016 565050.CCNA_00650 441
565050.CCNA_00016 565050.CCNA_00651 258
565050.CCNA_00016 565050.CCNA_00653 362
565050.CCNA_00016 565050.CCNA_00693 320
565050.CCNA_00016 565050.CCNA_00736 182
565050.CCNA_00016 565050.CCNA_00745 198
565050.CCNA_00016 565050.CCNA_00763 156
565050.CCNA_00016 565050.CCNA_00764 156
565050.CCNA_00016 565050.CCNA_00785 251
565050.CCNA_00016 565050.CCNA_00841 219
565050.CCNA_00016 565050.CCNA_00915 229
565050.CCNA_00016 565050.CCNA_00922 397
565050.CCNA_00016 565050.CCNA_00941 151
565050.CCNA_00016 565050.CCNA_01015 196
565050.CCNA_00016 565050.CCNA_01103 151
565050.CCNA_00016 565050.CCNA_01123 274
565050.CCNA_00016 565050.CCNA_01153 264
565050.CCNA_00016 565050.CCNA_01172 318
565050.CCNA_00016 565050.CCNA_01217 293
565050.CCNA_00016 565050.CCNA_01243 164
565050.CCNA_00016 565050.CCNA_01246 312
565050.CCNA_00016 565050.CCNA_01300 389
565050.CCNA_00016 565050.CCNA_01301 253
565050.CCNA_00016 565050.CCNA_01318 157
565050.CCNA_00016 565050.CCNA_01320 185
565050.CCNA_00016 565050.CCNA_01364 151
565050.CCNA_00016 565050.CCNA_01391 220
565050.CCNA_00016 565050.CCNA_01399 180
565050.CCNA_00016 565050.CCNA_01447 399
565050.CCNA_00016 565050.CCNA_01473 163
565050.CCNA_00016 565050.CCNA_01476 182
565050.CCNA_00016 565050.CCNA_01495 175
565050.CCNA_00016 565050.CCNA_01603 332
565050.CCNA_00016 565050.CCNA_01646 196
565050.CCNA_00016 565050.CCNA_01711 187
565050.CCNA_00016 565050.CCNA_01774 192
565050.CCNA_00016 565050.CCNA_01809 155
565050.CCNA_00016 565050.CCNA_01849 333
565050.CCNA_00016 565050.CCNA_01850 337
565050.CCNA_00016 565050.CCNA_01851 330
565050.CCNA_00016 565050.CCNA_01941 750
565050.CCNA_00016 565050.CCNA_01955 193
565050.CCNA_00016 565050.CCNA_01957 155
565050.CCNA_00016 565050.CCNA_01989 192
565050.CCNA_00016 565050.CCNA_01995 156
565050.CCNA_00016 565050.CCNA_01998 224
565050.CCNA_00016 565050.CCNA_02060 267
565050.CCNA_00016 565050.CCNA_02068 224
565050.CCNA_00016 565050.CCNA_02088 162
565050.CCNA_00016 565050.CCNA_02098 304
565050.CCNA_00016 565050.CCNA_02099 151
565050.CCNA_00016 565050.CCNA_02118 332
565050.CCNA_00016 565050.CCNA_02180 246
565050.CCNA_00016 565050.CCNA_02244 150
565050.CCNA_00016 565050.CCNA_02258 192
565050.CCNA_00016 565050.CCNA_02429 150
565050.CCNA_00016 565050.CCNA_02681 222
565050.CCNA_00016 565050.CCNA_02700 194
565050.CCNA_00016 565050.CCNA_02701 209
565050.CCNA_00016 565050.CCNA_02834 391
565050.CCNA_00016 565050.CCNA_02839 191
565050.CCNA_00016 565050.CCNA_02845 151
565050.CCNA_00016 565050.CCNA_02909 219
565050.CCNA_00016 565050.CCNA_02956 819
565050.CCNA_00016 565050.CCNA_02975 527
565050.CCNA_00016 565050.CCNA_03002 584
565050.CCNA_00016 565050.CCNA_03070 188
565050.CCNA_00016 565050.CCNA_03090 184
565050.CCNA_00016 565050.CCNA_03141 163
565050.CCNA_00016 565050.CCNA_03160 644
565050.CCNA_00016 565050.CCNA_03276 179
565050.CCNA_00016 565050.CCNA_03315 982
565050.CCNA_00016 565050.CCNA_03331 298
565050.CCNA_00016 565050.CCNA_03360 151
565050.CCNA_00016 565050.CCNA_03378 276
565050.CCNA_00016 565050.CCNA_03395 193
565050.CCNA_00016 565050.CCNA_03462 252
565050.CCNA_00016 565050.CCNA_03463 393
565050.CCNA_00016 565050.CCNA_03464 244
565050.CCNA_00016 565050.CCNA_03465 274
565050.CCNA_00016 565050.CCNA_03477 819
565050.CCNA_00016 565050.CCNA_03510 435
565050.CCNA_00016 565050.CCNA_03513 202
565050.CCNA_00016 565050.CCNA_03516 369
565050.CCNA_00016 565050.CCNA_03517 337
565050.CCNA_00016 565050.CCNA_03558 199
565050.CCNA_00016 565050.CCNA_03560 330
565050.CCNA_00016 565050.CCNA_03562 199
565050.CCNA_00016 565050.CCNA_03599 174
565050.CCNA_00016 565050.CCNA_03607 156
565050.CCNA_00016 565050.CCNA_03636 158
565050.CCNA_00016 565050.CCNA_03637 171
565050.CCNA_00016 565050.CCNA_03640 185
565050.CCNA_00016 565050.CCNA_03664 224
565050.CCNA_00016 565050.CCNA_03692 383
565050.CCNA_00016 565050.CCNA_03722 181
565050.CCNA_00016 565050.CCNA_03723 160
565050.CCNA_00016 565050.CCNA_03734 252
565050.CCNA_00016 565050.CCNA_03753 208
565050.CCNA_00016 565050.CCNA_03792 154
565050.CCNA_00016 565050.CCNA_03822 156
565050.CCNA_00016 565050.CCNA_03836 188
565050.CCNA_00016 565050.CCNA_03842 874
565050.CCNA_00016 565050.CCNA_03852 220
565050.CCNA_00016 565050.CCNA_03853 223
565050.CCNA_00017 565050.CCNA_00014 995
565050.CCNA_00017 565050.CCNA_00015 907
565050.CCNA_00017 565050.CCNA_00016 998
565050.CCNA_00017 565050.CCNA_00018 992
565050.CCNA_00017 565050.CCNA_00019 780
565050.CCNA_00017 565050.CCNA_00045 335
565050.CCNA_00017 565050.CCNA_00061 158
565050.CCNA_00017 565050.CCNA_00138 184
565050.CCNA_00017 565050.CCNA_00145 183
565050.CCNA_00017 565050.CCNA_00151 159
565050.CCNA_00017 565050.CCNA_00224 183
565050.CCNA_00017 565050.CCNA_00272 158
565050.CCNA_00017 565050.CCNA_00277 183
565050.CCNA_00017 565050.CCNA_00317 166
565050.CCNA_00017 565050.CCNA_00330 196
565050.CCNA_00017 565050.CCNA_00331 300
565050.CCNA_00017 565050.CCNA_00332 291
565050.CCNA_00017 565050.CCNA_00422 329
565050.CCNA_00017 565050.CCNA_00464 167
565050.CCNA_00017 565050.CCNA_00479 155
565050.CCNA_00017 565050.CCNA_00493 157
565050.CCNA_00017 565050.CCNA_00494 154
565050.CCNA_00017 565050.CCNA_00531 187
565050.CCNA_00017 565050.CCNA_00693 155
565050.CCNA_00017 565050.CCNA_00700 163
565050.CCNA_00017 565050.CCNA_00732 250
565050.CCNA_00017 565050.CCNA_00743 198
565050.CCNA_00017 565050.CCNA_00796 176
565050.CCNA_00017 565050.CCNA_00802 192
565050.CCNA_00017 565050.CCNA_00987 175
565050.CCNA_00017 565050.CCNA_00992 333
565050.CCNA_00017 565050.CCNA_01015 265
565050.CCNA_00017 565050.CCNA_01051 197
565050.CCNA_00017 565050.CCNA_01113 159
565050.CCNA_00017 565050.CCNA_01167 191
565050.CCNA_00017 565050.CCNA_01172 192
565050.CCNA_00017 565050.CCNA_01173 248
565050.CCNA_00017 565050.CCNA_01217 304
565050.CCNA_00017 565050.CCNA_01224 247
565050.CCNA_00017 565050.CCNA_01234 250
565050.CCNA_00017 565050.CCNA_01236 298
565050.CCNA_00017 565050.CCNA_01246 252
565050.CCNA_00017 565050.CCNA_01447 268
565050.CCNA_00017 565050.CCNA_01493 373
565050.CCNA_00017 565050.CCNA_01614 208
565050.CCNA_00017 565050.CCNA_01841 163
565050.CCNA_00017 565050.CCNA_01876 173
565050.CCNA_00017 565050.CCNA_01894 167
565050.CCNA_00017 565050.CCNA_01957 166
565050.CCNA_00017 565050.CCNA_02027 153
565050.CCNA_00017 565050.CCNA_02037 186
565050.CCNA_00017 565050.CCNA_02060 270
565050.CCNA_00017 565050.CCNA_02068 156
565050.CCNA_00017 565050.CCNA_02118 192
565050.CCNA_00017 565050.CCNA_02149 577
565050.CCNA_00017 565050.CCNA_02156 155
565050.CCNA_00017 565050.CCNA_02163 160
565050.CCNA_00017 565050.CCNA_02172 198
565050.CCNA_00017 565050.CCNA_02189 204
565050.CCNA_00017 565050.CCNA_02200 166
565050.CCNA_00017 565050.CCNA_02240 214
565050.CCNA_00017 565050.CCNA_02242 173
565050.CCNA_00017 565050.CCNA_02336 160
565050.CCNA_00017 565050.CCNA_02394 199
565050.CCNA_00017 565050.CCNA_02434 161
565050.CCNA_00017 565050.CCNA_02461 175
565050.CCNA_00017 565050.CCNA_02500 161
565050.CCNA_00017 565050.CCNA_02541 165
565050.CCNA_00017 565050.CCNA_02552 263
565050.CCNA_00017 565050.CCNA_02583 156
565050.CCNA_00017 565050.CCNA_02686 156
565050.CCNA_00017 565050.CCNA_02710 222
565050.CCNA_00017 565050.CCNA_02741 203
565050.CCNA_00017 565050.CCNA_02812 294
565050.CCNA_00017 565050.CCNA_02923 282
565050.CCNA_00017 565050.CCNA_02951 154
565050.CCNA_00017 565050.CCNA_02974 185
565050.CCNA_00017 565050.CCNA_02975 320
565050.CCNA_00017 565050.CCNA_02995 166
565050.CCNA_00017 565050.CCNA_03002 304
565050.CCNA_00017 565050.CCNA_03072 189
565050.CCNA_00017 565050.CCNA_03160 507
565050.CCNA_00017 565050.CCNA_03263 171
565050.CCNA_00017 565050.CCNA_03276 214
565050.CCNA_00017 565050.CCNA_03315 676
565050.CCNA_00017 565050.CCNA_03319 169
565050.CCNA_00017 565050.CCNA_03331 680
565050.CCNA_00017 565050.CCNA_03381 214
565050.CCNA_00017 565050.CCNA_03398 307
565050.CCNA_00017 565050.CCNA_03409 311
565050.CCNA_00017 565050.CCNA_03463 228
565050.CCNA_00017 565050.CCNA_03465 153
565050.CCNA_00017 565050.CCNA_03510 320
565050.CCNA_00017 565050.CCNA_03605 508
565050.CCNA_00017 565050.CCNA_03612 155
565050.CCNA_00017 565050.CCNA_03665 187
565050.CCNA_00017 565050.CCNA_03670 153
565050.CCNA_00017 565050.CCNA_03680 158
565050.CCNA_00017 565050.CCNA_03725 183
565050.CCNA_00017 565050.CCNA_03740 373
565050.CCNA_00017 565050.CCNA_03760 242
565050.CCNA_00017 565050.CCNA_03761 209
565050.CCNA_00017 565050.CCNA_03817 262
565050.CCNA_00017 565050.CCNA_03842 808
565050.CCNA_00017 565050.CCNA_03849 162
565050.CCNA_00017 565050.CCNA_03867 154
565050.CCNA_00018 565050.CCNA_00001 151
565050.CCNA_00018 565050.CCNA_00014 999
565050.CCNA_00018 565050.CCNA_00015 980
565050.CCNA_00018 565050.CCNA_00016 999
565050.CCNA_00018 565050.CCNA_00017 992
565050.CCNA_00018 565050.CCNA_00019 781
565050.CCNA_00018 565050.CCNA_00021 239
565050.CCNA_00018 565050.CCNA_00022 451
565050.CCNA_00018 565050.CCNA_00024 315
565050.CCNA_00018 565050.CCNA_00030 187
565050.CCNA_00018 565050.CCNA_00035 435
565050.CCNA_00018 565050.CCNA_00062 166
565050.CCNA_00018 565050.CCNA_00068 151
565050.CCNA_00018 565050.CCNA_00133 591
565050.CCNA_00018 565050.CCNA_00142 156
565050.CCNA_00018 565050.CCNA_00143 344
565050.CCNA_00018 565050.CCNA_00144 321
565050.CCNA_00018 565050.CCNA_00145 296
565050.CCNA_00018 565050.CCNA_00155 267
565050.CCNA_00018 565050.CCNA_00159 627
565050.CCNA_00018 565050.CCNA_00163 167
565050.CCNA_00018 565050.CCNA_00192 275
565050.CCNA_00018 565050.CCNA_00304 357
565050.CCNA_00018 565050.CCNA_00307 194
565050.CCNA_00018 565050.CCNA_00330 376
565050.CCNA_00018 565050.CCNA_00331 607
565050.CCNA_00018 565050.CCNA_00332 460
565050.CCNA_00018 565050.CCNA_00422 329
565050.CCNA_00018 565050.CCNA_00442 188
565050.CCNA_00018 565050.CCNA_00491 928
565050.CCNA_00018 565050.CCNA_00505 205
565050.CCNA_00018 565050.CCNA_00506 216
565050.CCNA_00018 565050.CCNA_00528 168
565050.CCNA_00018 565050.CCNA_00536 803
565050.CCNA_00018 565050.CCNA_00537 803
565050.CCNA_00018 565050.CCNA_00552 291
565050.CCNA_00018 565050.CCNA_00603 197
565050.CCNA_00018 565050.CCNA_00630 188
565050.CCNA_00018 565050.CCNA_00644 196
565050.CCNA_00018 565050.CCNA_00650 581
565050.CCNA_00018 565050.CCNA_00653 677
565050.CCNA_00018 565050.CCNA_00654 233
565050.CCNA_00018 565050.CCNA_00720 194
565050.CCNA_00018 565050.CCNA_00721 256
565050.CCNA_00018 565050.CCNA_00741 577
565050.CCNA_00018 565050.CCNA_00903 157
565050.CCNA_00018 565050.CCNA_00929 207
565050.CCNA_00018 565050.CCNA_00970 275
565050.CCNA_00018 565050.CCNA_00991 577
565050.CCNA_00018 565050.CCNA_01008 304
565050.CCNA_00018 565050.CCNA_01010 303
565050.CCNA_00018 565050.CCNA_01013 170
565050.CCNA_00018 565050.CCNA_01055 156
565050.CCNA_00018 565050.CCNA_01060 194
565050.CCNA_00018 565050.CCNA_01103 176
565050.CCNA_00018 565050.CCNA_01131 274
565050.CCNA_00018 565050.CCNA_01175 446
565050.CCNA_00018 565050.CCNA_01234 196
565050.CCNA_00018 565050.CCNA_01246 312
565050.CCNA_00018 565050.CCNA_01253 176
565050.CCNA_00018 565050.CCNA_01254 567
565050.CCNA_00018 565050.CCNA_01279 508
565050.CCNA_00018 565050.CCNA_01281 183
565050.CCNA_00018 565050.CCNA_01297 233
565050.CCNA_00018 565050.CCNA_01298 566
565050.CCNA_00018 565050.CCNA_01300 574
565050.CCNA_00018 565050.CCNA_01301 333
565050.CCNA_00018 565050.CCNA_01305 156
565050.CCNA_00018 565050.CCNA_01330 800
565050.CCNA_00018 565050.CCNA_01364 159
565050.CCNA_00018 565050.CCNA_01374 205
565050.CCNA_00018 565050.CCNA_01397 577
565050.CCNA_00018 565050.CCNA_01446 198
565050.CCNA_00018 565050.CCNA_01447 197
565050.CCNA_00018 565050.CCNA_01468 332
565050.CCNA_00018 565050.CCNA_01470 332
565050.CCNA_00018 565050.CCNA_01473 161
565050.CCNA_00018 565050.CCNA_01476 185
565050.CCNA_00018 565050.CCNA_01477 426
565050.CCNA_00018 565050.CCNA_01578 157
565050.CCNA_00018 565050.CCNA_01593 291
565050.CCNA_00018 565050.CCNA_01621 800
565050.CCNA_00018 565050.CCNA_01622 800
565050.CCNA_00018 565050.CCNA_01645 184
565050.CCNA_00018 565050.CCNA_01668 162
565050.CCNA_00018 565050.CCNA_01670 318
565050.CCNA_00018 565050.CCNA_01687 320
565050.CCNA_00018 565050.CCNA_01757 150
565050.CCNA_00018 565050.CCNA_01770 813
565050.CCNA_00018 565050.CCNA_01809 586
565050.CCNA_00018 565050.CCNA_01821 800
565050.CCNA_00018 565050.CCNA_01855 168
565050.CCNA_00018 565050.CCNA_01889 275
565050.CCNA_00018 565050.CCNA_01941 234
565050.CCNA_00018 565050.CCNA_01946 166
565050.CCNA_00018 565050.CCNA_01954 234
565050.CCNA_00018 565050.CCNA_01970 198
565050.CCNA_00018 565050.CCNA_02003 304
565050.CCNA_00018 565050.CCNA_02047 289
565050.CCNA_00018 565050.CCNA_02052 512
565050.CCNA_00018 565050.CCNA_02109 158
565050.CCNA_00018 565050.CCNA_02130 802
565050.CCNA_00018 565050.CCNA_02180 424
565050.CCNA_00018 565050.CCNA_02183 274
565050.CCNA_00018 565050.CCNA_02196 307
565050.CCNA_00018 565050.CCNA_02221 373
565050.CCNA_00018 565050.CCNA_02258 160
565050.CCNA_00018 565050.CCNA_02347 312
565050.CCNA_00018 565050.CCNA_02352 239
565050.CCNA_00018 565050.CCNA_02353 233
565050.CCNA_00018 565050.CCNA_02390 178
565050.CCNA_00018 565050.CCNA_02426 234
565050.CCNA_00018 565050.CCNA_02518 151
565050.CCNA_00018 565050.CCNA_02550 304
565050.CCNA_00018 565050.CCNA_02628 222
565050.CCNA_00018 565050.CCNA_02660 158
565050.CCNA_00018 565050.CCNA_02661 173
565050.CCNA_00018 565050.CCNA_02663 176
565050.CCNA_00018 565050.CCNA_02700 260
565050.CCNA_00018 565050.CCNA_02701 341
565050.CCNA_00018 565050.CCNA_02702 198
565050.CCNA_00018 565050.CCNA_02704 195
565050.CCNA_00018 565050.CCNA_02833 226
565050.CCNA_00018 565050.CCNA_02834 393
565050.CCNA_00018 565050.CCNA_03006 319
565050.CCNA_00018 565050.CCNA_03076 302
565050.CCNA_00018 565050.CCNA_03124 183
565050.CCNA_00018 565050.CCNA_03160 644
565050.CCNA_00018 565050.CCNA_03230 208
565050.CCNA_00018 565050.CCNA_03235 225
565050.CCNA_00018 565050.CCNA_03240 208
565050.CCNA_00018 565050.CCNA_03250 152
565050.CCNA_00018 565050.CCNA_03260 291
565050.CCNA_00018 565050.CCNA_03261 301
565050.CCNA_00018 565050.CCNA_03283 221
565050.CCNA_00018 565050.CCNA_03303 566
565050.CCNA_00018 565050.CCNA_03315 960
565050.CCNA_00018 565050.CCNA_03337 301
565050.CCNA_00018 565050.CCNA_03359 155
565050.CCNA_00018 565050.CCNA_03383 194
565050.CCNA_00018 565050.CCNA_03384 154
565050.CCNA_00018 565050.CCNA_03401 182
565050.CCNA_00018 565050.CCNA_03510 321
565050.CCNA_00018 565050.CCNA_03513 159
565050.CCNA_00018 565050.CCNA_03518 173
565050.CCNA_00018 565050.CCNA_03528 233
565050.CCNA_00018 565050.CCNA_03533 194
565050.CCNA_00018 565050.CCNA_03534 446
565050.CCNA_00018 565050.CCNA_03548 196
565050.CCNA_00018 565050.CCNA_03561 217
565050.CCNA_00018 565050.CCNA_03583 254
565050.CCNA_00018 565050.CCNA_03613 577
565050.CCNA_00018 565050.CCNA_03636 577
565050.CCNA_00018 565050.CCNA_03640 192
565050.CCNA_00018 565050.CCNA_03653 158
565050.CCNA_00018 565050.CCNA_03663 195
565050.CCNA_00018 565050.CCNA_03672 168
565050.CCNA_00018 565050.CCNA_03684 360
565050.CCNA_00018 565050.CCNA_03692 475
565050.CCNA_00018 565050.CCNA_03699 173
565050.CCNA_00018 565050.CCNA_03722 196
565050.CCNA_00018 565050.CCNA_03734 160
565050.CCNA_00018 565050.CCNA_03752 255
565050.CCNA_00018 565050.CCNA_03764 429
565050.CCNA_00018 565050.CCNA_03771 577
565050.CCNA_00018 565050.CCNA_03798 332
565050.CCNA_00018 565050.CCNA_03842 523
565050.CCNA_00018 565050.CCNA_03879 163
565050.CCNA_00019 565050.CCNA_00014 771
565050.CCNA_00019 565050.CCNA_00015 771
565050.CCNA_00019 565050.CCNA_00016 780
565050.CCNA_00019 565050.CCNA_00017 780
565050.CCNA_00019 565050.CCNA_00018 781
565050.CCNA_00019 565050.CCNA_00021 611
565050.CCNA_00019 565050.CCNA_00022 859
565050.CCNA_00019 565050.CCNA_00105 157
565050.CCNA_00019 565050.CCNA_00330 242
565050.CCNA_00019 565050.CCNA_00377 185
565050.CCNA_00019 565050.CCNA_00392 194
565050.CCNA_00019 565050.CCNA_00395 157
565050.CCNA_00019 565050.CCNA_00406 196
565050.CCNA_00019 565050.CCNA_00482 196
565050.CCNA_00019 565050.CCNA_00488 215
565050.CCNA_00019 565050.CCNA_00494 318
565050.CCNA_00019 565050.CCNA_00509 235
565050.CCNA_00019 565050.CCNA_00521 192
565050.CCNA_00019 565050.CCNA_00562 192
565050.CCNA_00019 565050.CCNA_00601 188
565050.CCNA_00019 565050.CCNA_00610 167
565050.CCNA_00019 565050.CCNA_00825 199
565050.CCNA_00019 565050.CCNA_00879 150
565050.CCNA_00019 565050.CCNA_00891 163
565050.CCNA_00019 565050.CCNA_00908 159
565050.CCNA_00019 565050.CCNA_00967 235
565050.CCNA_00019 565050.CCNA_01004 209
565050.CCNA_00019 565050.CCNA_01012 181
565050.CCNA_00019 565050.CCNA_01085 154
565050.CCNA_00019 565050.CCNA_01413 253
565050.CCNA_00019 565050.CCNA_01444 181
565050.CCNA_00019 565050.CCNA_01522 283
565050.CCNA_00019 565050.CCNA_01623 192
565050.CCNA_00019 565050.CCNA_01734 157
565050.CCNA_00019 565050.CCNA_02044 235
565050.CCNA_00019 565050.CCNA_02155 164
565050.CCNA_00019 565050.CCNA_02307 269
565050.CCNA_00019 565050.CCNA_02352 582
565050.CCNA_00019 565050.CCNA_02353 863
565050.CCNA_00019 565050.CCNA_02432 368
565050.CCNA_00019 565050.CCNA_02526 194
565050.CCNA_00019 565050.CCNA_02648 245
565050.CCNA_00019 565050.CCNA_02653 204
565050.CCNA_00019 565050.CCNA_02693 157
565050.CCNA_00019 565050.CCNA_02699 181
565050.CCNA_00019 565050.CCNA_02700 835
565050.CCNA_00019 565050.CCNA_02701 468
565050.CCNA_00019 565050.CCNA_02702 369
565050.CCNA_00019 565050.CCNA_02703 153
565050.CCNA_00019 565050.CCNA_02821 229
565050.CCNA_00019 565050.CCNA_02917 188
565050.CCNA_00019 565050.CCNA_03020 151
565050.CCNA_00019 565050.CCNA_03027 158
565050.CCNA_00019 565050.CCNA_03103 155
565050.CCNA_00019 565050.CCNA_03104 197
565050.CCNA_00019 565050.CCNA_03115 188
565050.CCNA_00019 565050.CCNA_03160 156
565050.CCNA_00019 565050.CCNA_03289 176
565050.CCNA_00019 565050.CCNA_03315 353
565050.CCNA_00019 565050.CCNA_03446 155
565050.CCNA_00019 565050.CCNA_03493 192
565050.CCNA_00019 565050.CCNA_03660 156
565050.CCNA_00019 565050.CCNA_03692 938
565050.CCNA_00019 565050.CCNA_03772 171
565050.CCNA_00019 565050.CCNA_03838 301
565050.CCNA_00019 565050.CCNA_03842 153
565050.CCNA_00020 565050.CCNA_00021 504
565050.CCNA_00020 565050.CCNA_00022 504
565050.CCNA_00020 565050.CCNA_00023 401
565050.CCNA_00020 565050.CCNA_00024 377
565050.CCNA_00021 565050.CCNA_00018 239
565050.CCNA_00021 565050.CCNA_00019 611
565050.CCNA_00021 565050.CCNA_00020 504
565050.CCNA_00021 565050.CCNA_00022 987
565050.CCNA_00021 565050.CCNA_00023 661
565050.CCNA_00021 565050.CCNA_00024 637
565050.CCNA_00021 565050.CCNA_00061 180
565050.CCNA_00021 565050.CCNA_00330 161
565050.CCNA_00021 565050.CCNA_00392 150
565050.CCNA_00021 565050.CCNA_00408 168
565050.CCNA_00021 565050.CCNA_00480 167
565050.CCNA_00021 565050.CCNA_00552 157
565050.CCNA_00021 565050.CCNA_00600 193
565050.CCNA_00021 565050.CCNA_00783 208
565050.CCNA_00021 565050.CCNA_00796 241
565050.CCNA_00021 565050.CCNA_00907 172
565050.CCNA_00021 565050.CCNA_00939 159
565050.CCNA_00021 565050.CCNA_00995 416
565050.CCNA_00021 565050.CCNA_01012 150
565050.CCNA_00021 565050.CCNA_01060 192
565050.CCNA_00021 565050.CCNA_01070 166
565050.CCNA_00021 565050.CCNA_01144 224
565050.CCNA_00021 565050.CCNA_01157 228
565050.CCNA_00021 565050.CCNA_01163 234
565050.CCNA_00021 565050.CCNA_01406 151
565050.CCNA_00021 565050.CCNA_01666 173
565050.CCNA_00021 565050.CCNA_01704 289
565050.CCNA_00021 565050.CCNA_01924 156
565050.CCNA_00021 565050.CCNA_01930 171
565050.CCNA_00021 565050.CCNA_02093 178
565050.CCNA_00021 565050.CCNA_02180 196
565050.CCNA_00021 565050.CCNA_02200 205
565050.CCNA_00021 565050.CCNA_02307 230
565050.CCNA_00021 565050.CCNA_02352 197
565050.CCNA_00021 565050.CCNA_02353 911
565050.CCNA_00021 565050.CCNA_02354 176
565050.CCNA_00021 565050.CCNA_02355 174
565050.CCNA_00021 565050.CCNA_02432 301
565050.CCNA_00021 565050.CCNA_02491 188
565050.CCNA_00021 565050.CCNA_02526 150
565050.CCNA_00021 565050.CCNA_02579 180
565050.CCNA_00021 565050.CCNA_02687 351
565050.CCNA_00021 565050.CCNA_02689 180
565050.CCNA_00021 565050.CCNA_02699 150
565050.CCNA_00021 565050.CCNA_02700 378
565050.CCNA_00021 565050.CCNA_02702 231
565050.CCNA_00021 565050.CCNA_02703 257
565050.CCNA_00021 565050.CCNA_02812 156
565050.CCNA_00021 565050.CCNA_02849 158
565050.CCNA_00021 565050.CCNA_03065 170
565050.CCNA_00021 565050.CCNA_03090 158
565050.CCNA_00021 565050.CCNA_03092 416
565050.CCNA_00021 565050.CCNA_03094 178
565050.CCNA_00021 565050.CCNA_03315 168
565050.CCNA_00021 565050.CCNA_03320 285
565050.CCNA_00021 565050.CCNA_03348 160
565050.CCNA_00021 565050.CCNA_03436 174
565050.CCNA_00021 565050.CCNA_03568 227
565050.CCNA_00021 565050.CCNA_03569 227
565050.CCNA_00021 565050.CCNA_03570 232
565050.CCNA_00021 565050.CCNA_03573 164
565050.CCNA_00021 565050.CCNA_03692 672
565050.CCNA_00021 565050.CCNA_03759 204
565050.CCNA_00021 565050.CCNA_03786 158
565050.CCNA_00021 565050.CCNA_03808 172
565050.CCNA_00021 565050.CCNA_03878 348
565050.CCNA_00022 565050.CCNA_00018 451
565050.CCNA_00022 565050.CCNA_00019 859
565050.CCNA_00022 565050.CCNA_00020 504
565050.CCNA_00022 565050.CCNA_00021 987
565050.CCNA_00022 565050.CCNA_00023 661
565050.CCNA_00022 565050.CCNA_00024 717
565050.CCNA_00022 565050.CCNA_00061 198
565050.CCNA_00022 565050.CCNA_00330 160
565050.CCNA_00022 565050.CCNA_00392 170
565050.CCNA_00022 565050.CCNA_00800 155
565050.CCNA_00022 565050.CCNA_00966 175
565050.CCNA_00022 565050.CCNA_00995 479
565050.CCNA_00022 565050.CCNA_01012 150
565050.CCNA_00022 565050.CCNA_01259 196
565050.CCNA_00022 565050.CCNA_01364 156
565050.CCNA_00022 565050.CCNA_01704 286
565050.CCNA_00022 565050.CCNA_01952 188
565050.CCNA_00022 565050.CCNA_01959 162
565050.CCNA_00022 565050.CCNA_02095 155
565050.CCNA_00022 565050.CCNA_02166 163
565050.CCNA_00022 565050.CCNA_02307 235
565050.CCNA_00022 565050.CCNA_02352 918
565050.CCNA_00022 565050.CCNA_02491 191
565050.CCNA_00022 565050.CCNA_02526 170
565050.CCNA_00022 565050.CCNA_02579 198
565050.CCNA_00022 565050.CCNA_02687 204
565050.CCNA_00022 565050.CCNA_02689 171
565050.CCNA_00022 565050.CCNA_02697 188
565050.CCNA_00022 565050.CCNA_02699 150
565050.CCNA_00022 565050.CCNA_02700 850
565050.CCNA_00022 565050.CCNA_02701 944
565050.CCNA_00022 565050.CCNA_02702 502
565050.CCNA_00022 565050.CCNA_02703 215
565050.CCNA_00022 565050.CCNA_02849 182
565050.CCNA_00022 565050.CCNA_03092 479
565050.CCNA_00022 565050.CCNA_03284 159
565050.CCNA_00022 565050.CCNA_03315 170
565050.CCNA_00022 565050.CCNA_03692 869
565050.CCNA_00022 565050.CCNA_03721 161
565050.CCNA_00022 565050.CCNA_03725 160
565050.CCNA_00022 565050.CCNA_03759 235
565050.CCNA_00022 565050.CCNA_03786 182
565050.CCNA_00023 565050.CCNA_00020 401
565050.CCNA_00023 565050.CCNA_00021 661
565050.CCNA_00023 565050.CCNA_00022 661
565050.CCNA_00023 565050.CCNA_00024 800
565050.CCNA_00024 565050.CCNA_00014 161
565050.CCNA_00024 565050.CCNA_00015 174
565050.CCNA_00024 565050.CCNA_00018 315
565050.CCNA_00024 565050.CCNA_00020 377
565050.CCNA_00024 565050.CCNA_00021 637
565050.CCNA_00024 565050.CCNA_00022 717
565050.CCNA_00024 565050.CCNA_00023 800
565050.CCNA_00024 565050.CCNA_00066 385
565050.CCNA_00024 565050.CCNA_00070 742
565050.CCNA_00024 565050.CCNA_00104 195
565050.CCNA_00024 565050.CCNA_00117 186
565050.CCNA_00024 565050.CCNA_00214 186
565050.CCNA_00024 565050.CCNA_00226 153
565050.CCNA_00024 565050.CCNA_00245 269
565050.CCNA_00024 565050.CCNA_00288 380
565050.CCNA_00024 565050.CCNA_00304 159
565050.CCNA_00024 565050.CCNA_00316 299
565050.CCNA_00024 565050.CCNA_00362 181
565050.CCNA_00024 565050.CCNA_00376 217
565050.CCNA_00024 565050.CCNA_00383 198
565050.CCNA_00024 565050.CCNA_00432 282
565050.CCNA_00024 565050.CCNA_00504 181
565050.CCNA_00024 565050.CCNA_00515 326
565050.CCNA_00024 565050.CCNA_00559 559
565050.CCNA_00024 565050.CCNA_00616 282
565050.CCNA_00024 565050.CCNA_00646 178
565050.CCNA_00024 565050.CCNA_00647 277
565050.CCNA_00024 565050.CCNA_00648 247
565050.CCNA_00024 565050.CCNA_00650 373
565050.CCNA_00024 565050.CCNA_00651 666
565050.CCNA_00024 565050.CCNA_00652 385
565050.CCNA_00024 565050.CCNA_00653 353
565050.CCNA_00024 565050.CCNA_00654 984
565050.CCNA_00024 565050.CCNA_00774 173
565050.CCNA_00024 565050.CCNA_00833 248
565050.CCNA_00024 565050.CCNA_00847 282
565050.CCNA_00024 565050.CCNA_00915 369
565050.CCNA_00024 565050.CCNA_01042 197
565050.CCNA_00024 565050.CCNA_01124 264
565050.CCNA_00024 565050.CCNA_01144 150
565050.CCNA_00024 565050.CCNA_01157 450
565050.CCNA_00024 565050.CCNA_01175 973
565050.CCNA_00024 565050.CCNA_01176 250
565050.CCNA_00024 565050.CCNA_01177 940
565050.CCNA_00024 565050.CCNA_01178 463
565050.CCNA_00024 565050.CCNA_01179 868
565050.CCNA_00024 565050.CCNA_01196 154
565050.CCNA_00024 565050.CCNA_01210 223
565050.CCNA_00024 565050.CCNA_01221 150
565050.CCNA_00024 565050.CCNA_01249 228
565050.CCNA_00024 565050.CCNA_01251 196
565050.CCNA_00024 565050.CCNA_01301 353
565050.CCNA_00024 565050.CCNA_01327 164
565050.CCNA_00024 565050.CCNA_01342 384
565050.CCNA_00024 565050.CCNA_01365 212
565050.CCNA_00024 565050.CCNA_01367 425
565050.CCNA_00024 565050.CCNA_01381 219
565050.CCNA_00024 565050.CCNA_01409 670
565050.CCNA_00024 565050.CCNA_01450 212
565050.CCNA_00024 565050.CCNA_01470 150
565050.CCNA_00024 565050.CCNA_01491 179
565050.CCNA_00024 565050.CCNA_01492 167
565050.CCNA_00024 565050.CCNA_01493 275
565050.CCNA_00024 565050.CCNA_01549 915
565050.CCNA_00024 565050.CCNA_01550 883
565050.CCNA_00024 565050.CCNA_01583 174
565050.CCNA_00024 565050.CCNA_01658 165
565050.CCNA_00024 565050.CCNA_01659 167
565050.CCNA_00024 565050.CCNA_01668 219
565050.CCNA_00024 565050.CCNA_01669 221
565050.CCNA_00024 565050.CCNA_01670 299
565050.CCNA_00024 565050.CCNA_01767 150
565050.CCNA_00024 565050.CCNA_01774 239
565050.CCNA_00024 565050.CCNA_01797 224
565050.CCNA_00024 565050.CCNA_01812 276
565050.CCNA_00024 565050.CCNA_01826 215
565050.CCNA_00024 565050.CCNA_01827 460
565050.CCNA_00024 565050.CCNA_01886 281
565050.CCNA_00024 565050.CCNA_01907 354
565050.CCNA_00024 565050.CCNA_01908 178
565050.CCNA_00024 565050.CCNA_01975 258
565050.CCNA_00024 565050.CCNA_01986 159
565050.CCNA_00024 565050.CCNA_02060 382
565050.CCNA_00024 565050.CCNA_02063 192
565050.CCNA_00024 565050.CCNA_02078 418
565050.CCNA_00024 565050.CCNA_02150 216
565050.CCNA_00024 565050.CCNA_02189 295
565050.CCNA_00024 565050.CCNA_02198 216
565050.CCNA_00024 565050.CCNA_02200 150
565050.CCNA_00024 565050.CCNA_02256 164
565050.CCNA_00024 565050.CCNA_02294 274
565050.CCNA_00024 565050.CCNA_02296 278
565050.CCNA_00024 565050.CCNA_02306 264
565050.CCNA_00024 565050.CCNA_02321 179
565050.CCNA_00024 565050.CCNA_02431 213
565050.CCNA_00024 565050.CCNA_02476 173
565050.CCNA_00024 565050.CCNA_02477 163
565050.CCNA_00024 565050.CCNA_02576 193
565050.CCNA_00024 565050.CCNA_02577 216
565050.CCNA_00024 565050.CCNA_02583 216
565050.CCNA_00024 565050.CCNA_02595 155
565050.CCNA_00024 565050.CCNA_02613 385
565050.CCNA_00024 565050.CCNA_02617 264
565050.CCNA_00024 565050.CCNA_02618 282
565050.CCNA_00024 565050.CCNA_02641 276
565050.CCNA_00024 565050.CCNA_02717 277
565050.CCNA_00024 565050.CCNA_02718 178
565050.CCNA_00024 565050.CCNA_02734 429
565050.CCNA_00024 565050.CCNA_02776 460
565050.CCNA_00024 565050.CCNA_02822 174
565050.CCNA_00024 565050.CCNA_02882 150
565050.CCNA_00024 565050.CCNA_02955 217
565050.CCNA_00024 565050.CCNA_02981 282
565050.CCNA_00024 565050.CCNA_03065 150
565050.CCNA_00024 565050.CCNA_03123 171
565050.CCNA_00024 565050.CCNA_03159 836
565050.CCNA_00024 565050.CCNA_03160 384
565050.CCNA_00024 565050.CCNA_03222 173
565050.CCNA_00024 565050.CCNA_03241 664
565050.CCNA_00024 565050.CCNA_03263 271
565050.CCNA_00024 565050.CCNA_03270 282
565050.CCNA_00024 565050.CCNA_03271 179
565050.CCNA_00024 565050.CCNA_03281 282
565050.CCNA_00024 565050.CCNA_03298 200
565050.CCNA_00024 565050.CCNA_03309 559
565050.CCNA_00024 565050.CCNA_03314 163
565050.CCNA_00024 565050.CCNA_03322 209
565050.CCNA_00024 565050.CCNA_03328 192
565050.CCNA_00024 565050.CCNA_03351 193
565050.CCNA_00024 565050.CCNA_03385 169
565050.CCNA_00024 565050.CCNA_03444 204
565050.CCNA_00024 565050.CCNA_03577 317
565050.CCNA_00024 565050.CCNA_03600 217
565050.CCNA_00024 565050.CCNA_03688 282
565050.CCNA_00024 565050.CCNA_03725 198
565050.CCNA_00024 565050.CCNA_03726 192
565050.CCNA_00024 565050.CCNA_03740 275
565050.CCNA_00024 565050.CCNA_03786 425
565050.CCNA_00024 565050.CCNA_03819 353
565050.CCNA_00024 565050.CCNA_03820 382
565050.CCNA_00024 565050.CCNA_03842 271
565050.CCNA_00024 565050.CCNA_03878 373
565050.CCNA_00024 565050.CCNA_03879 322
565050.CCNA_00025 565050.CCNA_00010 196
565050.CCNA_00025 565050.CCNA_00026 666
565050.CCNA_00025 565050.CCNA_00027 463
565050.CCNA_00025 565050.CCNA_00028 312
565050.CCNA_00025 565050.CCNA_00029 265
565050.CCNA_00025 565050.CCNA_00030 234
565050.CCNA_00025 565050.CCNA_00055 181
565050.CCNA_00025 565050.CCNA_00141 205
565050.CCNA_00025 565050.CCNA_00494 221
565050.CCNA_00025 565050.CCNA_00543 288
565050.CCNA_00025 565050.CCNA_00665 325
565050.CCNA_00025 565050.CCNA_00692 448
565050.CCNA_00025 565050.CCNA_00753 418
565050.CCNA_00025 565050.CCNA_00777 448
565050.CCNA_00025 565050.CCNA_00788 165
565050.CCNA_00025 565050.CCNA_00879 325
565050.CCNA_00025 565050.CCNA_00933 215
565050.CCNA_00025 565050.CCNA_01071 294
565050.CCNA_00025 565050.CCNA_01087 183
565050.CCNA_00025 565050.CCNA_01088 182
565050.CCNA_00025 565050.CCNA_01140 325
565050.CCNA_00025 565050.CCNA_01167 169
565050.CCNA_00025 565050.CCNA_01193 325
565050.CCNA_00025 565050.CCNA_01302 180
565050.CCNA_00025 565050.CCNA_01360 217
565050.CCNA_00025 565050.CCNA_01495 225
565050.CCNA_00025 565050.CCNA_01653 422
565050.CCNA_00025 565050.CCNA_01654 422
565050.CCNA_00025 565050.CCNA_01655 422
565050.CCNA_00025 565050.CCNA_01659 418
565050.CCNA_00025 565050.CCNA_01732 216
565050.CCNA_00025 565050.CCNA_01733 317
565050.CCNA_00025 565050.CCNA_01755 325
565050.CCNA_00025 565050.CCNA_01820 158
565050.CCNA_00025 565050.CCNA_01847 193
565050.CCNA_00025 565050.CCNA_01848 240
565050.CCNA_00025 565050.CCNA_01849 239
565050.CCNA_00025 565050.CCNA_01851 260
565050.CCNA_00025 565050.CCNA_01852 354
565050.CCNA_00025 565050.CCNA_01920 153
565050.CCNA_00025 565050.CCNA_01925 190
565050.CCNA_00025 565050.CCNA_01947 182
565050.CCNA_00025 565050.CCNA_02142 154
565050.CCNA_00025 565050.CCNA_02179 167
565050.CCNA_00025 565050.CCNA_02231 222
565050.CCNA_00025 565050.CCNA_02307 416
565050.CCNA_00025 565050.CCNA_02357 217
565050.CCNA_00025 565050.CCNA_02714 222
565050.CCNA_00025 565050.CCNA_02960 420
565050.CCNA_00025 565050.CCNA_03106 420
565050.CCNA_00025 565050.CCNA_03143 325
565050.CCNA_00025 565050.CCNA_03191 448
565050.CCNA_00025 565050.CCNA_03214 163
565050.CCNA_00025 565050.CCNA_03272 325
565050.CCNA_00025 565050.CCNA_03285 230
565050.CCNA_00025 565050.CCNA_03331 227
565050.CCNA_00025 565050.CCNA_03373 241
565050.CCNA_00025 565050.CCNA_03414 164
565050.CCNA_00025 565050.CCNA_03588 325
565050.CCNA_00025 565050.CCNA_03767 192
565050.CCNA_00025 565050.CCNA_03794 199
565050.CCNA_00026 565050.CCNA_00025 666
565050.CCNA_00026 565050.CCNA_00027 586
565050.CCNA_00026 565050.CCNA_00028 378
565050.CCNA_00026 565050.CCNA_00029 313
565050.CCNA_00026 565050.CCNA_00030 270
565050.CCNA_00026 565050.CCNA_00069 166
565050.CCNA_00026 565050.CCNA_00089 198
565050.CCNA_00026 565050.CCNA_00137 303
565050.CCNA_00026 565050.CCNA_00139 154
565050.CCNA_00026 565050.CCNA_00204 188
565050.CCNA_00026 565050.CCNA_00238 199
565050.CCNA_00026 565050.CCNA_00291 299
565050.CCNA_00026 565050.CCNA_00293 177
565050.CCNA_00026 565050.CCNA_00326 188
565050.CCNA_00026 565050.CCNA_00355 172
565050.CCNA_00026 565050.CCNA_00398 150
565050.CCNA_00026 565050.CCNA_00442 413
565050.CCNA_00026 565050.CCNA_00444 155
565050.CCNA_00026 565050.CCNA_00445 219
565050.CCNA_00026 565050.CCNA_00447 151
565050.CCNA_00026 565050.CCNA_00564 353
565050.CCNA_00026 565050.CCNA_00603 420
565050.CCNA_00026 565050.CCNA_00620 256
565050.CCNA_00026 565050.CCNA_00623 304
565050.CCNA_00026 565050.CCNA_00624 210
565050.CCNA_00026 565050.CCNA_00628 229
565050.CCNA_00026 565050.CCNA_00630 474
565050.CCNA_00026 565050.CCNA_00633 219
565050.CCNA_00026 565050.CCNA_00634 155
565050.CCNA_00026 565050.CCNA_00689 271
565050.CCNA_00026 565050.CCNA_00747 178
565050.CCNA_00026 565050.CCNA_00760 220
565050.CCNA_00026 565050.CCNA_00796 167
565050.CCNA_00026 565050.CCNA_00879 293
565050.CCNA_00026 565050.CCNA_00954 234
565050.CCNA_00026 565050.CCNA_00969 238
565050.CCNA_00026 565050.CCNA_00983 245
565050.CCNA_00026 565050.CCNA_00999 168
565050.CCNA_00026 565050.CCNA_01115 286
565050.CCNA_00026 565050.CCNA_01116 371
565050.CCNA_00026 565050.CCNA_01352 209
565050.CCNA_00026 565050.CCNA_01426 224
565050.CCNA_00026 565050.CCNA_01572 186
565050.CCNA_00026 565050.CCNA_01606 214
565050.CCNA_00026 565050.CCNA_01648 172
565050.CCNA_00026 565050.CCNA_01666 236
565050.CCNA_00026 565050.CCNA_01688 188
565050.CCNA_00026 565050.CCNA_01753 184
565050.CCNA_00026 565050.CCNA_01769 177
565050.CCNA_00026 565050.CCNA_01777 244
565050.CCNA_00026 565050.CCNA_01799 191
565050.CCNA_00026 565050.CCNA_01814 185
565050.CCNA_00026 565050.CCNA_01815 234
565050.CCNA_00026 565050.CCNA_01817 234
565050.CCNA_00026 565050.CCNA_01918 232
565050.CCNA_00026 565050.CCNA_01967 169
565050.CCNA_00026 565050.CCNA_02043 191
565050.CCNA_00026 565050.CCNA_02044 156
565050.CCNA_00026 565050.CCNA_02127 166
565050.CCNA_00026 565050.CCNA_02136 150
565050.CCNA_00026 565050.CCNA_02140 244
565050.CCNA_00026 565050.CCNA_02167 191
565050.CCNA_00026 565050.CCNA_02326 256
565050.CCNA_00026 565050.CCNA_02332 232
565050.CCNA_00026 565050.CCNA_02343 150
565050.CCNA_00026 565050.CCNA_02409 293
565050.CCNA_00026 565050.CCNA_02426 179
565050.CCNA_00026 565050.CCNA_02546 311
565050.CCNA_00026 565050.CCNA_02547 325
565050.CCNA_00026 565050.CCNA_02567 392
565050.CCNA_00026 565050.CCNA_02587 211
565050.CCNA_00026 565050.CCNA_02606 298
565050.CCNA_00026 565050.CCNA_02617 187
565050.CCNA_00026 565050.CCNA_02714 164
565050.CCNA_00026 565050.CCNA_02715 252
565050.CCNA_00026 565050.CCNA_02752 386
565050.CCNA_00026 565050.CCNA_02786 191
565050.CCNA_00026 565050.CCNA_02842 310
565050.CCNA_00026 565050.CCNA_02845 231
565050.CCNA_00026 565050.CCNA_02945 226
565050.CCNA_00026 565050.CCNA_02967 238
565050.CCNA_00026 565050.CCNA_02975 249
565050.CCNA_00026 565050.CCNA_02978 326
565050.CCNA_00026 565050.CCNA_03026 210
565050.CCNA_00026 565050.CCNA_03066 387
565050.CCNA_00026 565050.CCNA_03083 208
565050.CCNA_00026 565050.CCNA_03088 251
565050.CCNA_00026 565050.CCNA_03143 298
565050.CCNA_00026 565050.CCNA_03171 336
565050.CCNA_00026 565050.CCNA_03198 244
565050.CCNA_00026 565050.CCNA_03200 204
565050.CCNA_00026 565050.CCNA_03233 172
565050.CCNA_00026 565050.CCNA_03245 172
565050.CCNA_00026 565050.CCNA_03265 335
565050.CCNA_00026 565050.CCNA_03295 161
565050.CCNA_00026 565050.CCNA_03296 181
565050.CCNA_00026 565050.CCNA_03297 181
565050.CCNA_00026 565050.CCNA_03326 235
565050.CCNA_00026 565050.CCNA_03358 193
565050.CCNA_00026 565050.CCNA_03424 205
565050.CCNA_00026 565050.CCNA_03436 156
565050.CCNA_00026 565050.CCNA_03507 179
565050.CCNA_00026 565050.CCNA_03552 161
565050.CCNA_00026 565050.CCNA_03586 155
565050.CCNA_00026 565050.CCNA_03598 389
565050.CCNA_00026 565050.CCNA_03611 188
565050.CCNA_00026 565050.CCNA_03651 187
565050.CCNA_00026 565050.CCNA_03675 387
565050.CCNA_00026 565050.CCNA_03738 252
565050.CCNA_00026 565050.CCNA_03859 430
565050.CCNA_00027 565050.CCNA_00025 463
565050.CCNA_00027 565050.CCNA_00026 586
565050.CCNA_00027 565050.CCNA_00028 972
565050.CCNA_00027 565050.CCNA_00029 421
565050.CCNA_00027 565050.CCNA_00030 352
565050.CCNA_00027 565050.CCNA_00214 232
565050.CCNA_00027 565050.CCNA_00455 174
565050.CCNA_00027 565050.CCNA_00486 232
565050.CCNA_00027 565050.CCNA_00576 172
565050.CCNA_00027 565050.CCNA_00607 246
565050.CCNA_00027 565050.CCNA_00826 167
565050.CCNA_00027 565050.CCNA_01047 150
565050.CCNA_00027 565050.CCNA_01149 207
565050.CCNA_00027 565050.CCNA_01173 190
565050.CCNA_00027 565050.CCNA_01189 151
565050.CCNA_00027 565050.CCNA_01209 413
565050.CCNA_00027 565050.CCNA_01214 229
565050.CCNA_00027 565050.CCNA_01278 158
565050.CCNA_00027 565050.CCNA_01462 514
565050.CCNA_00027 565050.CCNA_01488 160
565050.CCNA_00027 565050.CCNA_01519 172
565050.CCNA_00027 565050.CCNA_01585 508
565050.CCNA_00027 565050.CCNA_01611 161
565050.CCNA_00027 565050.CCNA_01714 245
565050.CCNA_00027 565050.CCNA_01738 245
565050.CCNA_00027 565050.CCNA_01856 508
565050.CCNA_00027 565050.CCNA_01860 242
565050.CCNA_00027 565050.CCNA_01950 301
565050.CCNA_00027 565050.CCNA_02120 288
565050.CCNA_00027 565050.CCNA_02125 191
565050.CCNA_00027 565050.CCNA_02194 220
565050.CCNA_00027 565050.CCNA_02421 476
565050.CCNA_00027 565050.CCNA_02515 191
565050.CCNA_00027 565050.CCNA_02537 224
565050.CCNA_00027 565050.CCNA_02562 288
565050.CCNA_00027 565050.CCNA_02682 164
565050.CCNA_00027 565050.CCNA_02723 152
565050.CCNA_00027 565050.CCNA_02885 154
565050.CCNA_00027 565050.CCNA_03017 223
565050.CCNA_00027 565050.CCNA_03022 290
565050.CCNA_00027 565050.CCNA_03023 224
565050.CCNA_00027 565050.CCNA_03155 445
565050.CCNA_00027 565050.CCNA_03156 441
565050.CCNA_00027 565050.CCNA_03157 318
565050.CCNA_00027 565050.CCNA_03158 207
565050.CCNA_00027 565050.CCNA_03159 706
565050.CCNA_00027 565050.CCNA_03339 253
565050.CCNA_00027 565050.CCNA_03366 161
565050.CCNA_00027 565050.CCNA_03375 247
565050.CCNA_00027 565050.CCNA_03616 205
565050.CCNA_00027 565050.CCNA_03693 181
565050.CCNA_00028 565050.CCNA_00001 389
565050.CCNA_00028 565050.CCNA_00025 312
565050.CCNA_00028 565050.CCNA_00026 378
565050.CCNA_00028 565050.CCNA_00027 972
565050.CCNA_00028 565050.CCNA_00029 782
565050.CCNA_00028 565050.CCNA_00030 538
565050.CCNA_00028 565050.CCNA_00055 385
565050.CCNA_00028 565050.CCNA_00066 188
565050.CCNA_00028 565050.CCNA_00113 178
565050.CCNA_00028 565050.CCNA_00126 154
565050.CCNA_00028 565050.CCNA_00138 287
565050.CCNA_00028 565050.CCNA_00146 165
565050.CCNA_00028 565050.CCNA_00152 182
565050.CCNA_00028 565050.CCNA_00153 180
565050.CCNA_00028 565050.CCNA_00155 182
565050.CCNA_00028 565050.CCNA_00178 389
565050.CCNA_00028 565050.CCNA_00185 270
565050.CCNA_00028 565050.CCNA_00214 422
565050.CCNA_00028 565050.CCNA_00224 375
565050.CCNA_00028 565050.CCNA_00228 389
565050.CCNA_00028 565050.CCNA_00324 399
565050.CCNA_00028 565050.CCNA_00338 241
565050.CCNA_00028 565050.CCNA_00372 188
565050.CCNA_00028 565050.CCNA_00455 183
565050.CCNA_00028 565050.CCNA_00486 303
565050.CCNA_00028 565050.CCNA_00573 241
565050.CCNA_00028 565050.CCNA_00595 339
565050.CCNA_00028 565050.CCNA_00607 176
565050.CCNA_00028 565050.CCNA_00609 324
565050.CCNA_00028 565050.CCNA_00615 310
565050.CCNA_00028 565050.CCNA_00682 190
565050.CCNA_00028 565050.CCNA_00700 365
565050.CCNA_00028 565050.CCNA_00720 158
565050.CCNA_00028 565050.CCNA_00748 390
565050.CCNA_00028 565050.CCNA_00858 282
565050.CCNA_00028 565050.CCNA_00916 229
565050.CCNA_00028 565050.CCNA_00939 165
565050.CCNA_00028 565050.CCNA_00941 192
565050.CCNA_00028 565050.CCNA_01032 191
565050.CCNA_00028 565050.CCNA_01033 309
565050.CCNA_00028 565050.CCNA_01042 169
565050.CCNA_00028 565050.CCNA_01047 186
565050.CCNA_00028 565050.CCNA_01116 384
565050.CCNA_00028 565050.CCNA_01149 213
565050.CCNA_00028 565050.CCNA_01170 279
565050.CCNA_00028 565050.CCNA_01182 205
565050.CCNA_00028 565050.CCNA_01187 292
565050.CCNA_00028 565050.CCNA_01188 327
565050.CCNA_00028 565050.CCNA_01189 160
565050.CCNA_00028 565050.CCNA_01194 277
565050.CCNA_00028 565050.CCNA_01200 274
565050.CCNA_00028 565050.CCNA_01209 368
565050.CCNA_00028 565050.CCNA_01217 165
565050.CCNA_00028 565050.CCNA_01219 160
565050.CCNA_00028 565050.CCNA_01353 174
565050.CCNA_00028 565050.CCNA_01387 304
565050.CCNA_00028 565050.CCNA_01424 389
565050.CCNA_00028 565050.CCNA_01462 368
565050.CCNA_00028 565050.CCNA_01519 210
565050.CCNA_00028 565050.CCNA_01571 183
565050.CCNA_00028 565050.CCNA_01585 427
565050.CCNA_00028 565050.CCNA_01611 304
565050.CCNA_00028 565050.CCNA_01738 550
565050.CCNA_00028 565050.CCNA_01826 307
565050.CCNA_00028 565050.CCNA_01856 469
565050.CCNA_00028 565050.CCNA_01860 176
565050.CCNA_00028 565050.CCNA_01886 189
565050.CCNA_00028 565050.CCNA_02033 408
565050.CCNA_00028 565050.CCNA_02071 165
565050.CCNA_00028 565050.CCNA_02082 264
565050.CCNA_00028 565050.CCNA_02120 172
565050.CCNA_00028 565050.CCNA_02208 172
565050.CCNA_00028 565050.CCNA_02266 177
565050.CCNA_00028 565050.CCNA_02274 389
565050.CCNA_00028 565050.CCNA_02275 165
565050.CCNA_00028 565050.CCNA_02277 422
565050.CCNA_00028 565050.CCNA_02325 155
565050.CCNA_00028 565050.CCNA_02365 247
565050.CCNA_00028 565050.CCNA_02419 153
565050.CCNA_00028 565050.CCNA_02420 399
565050.CCNA_00028 565050.CCNA_02421 592
565050.CCNA_00028 565050.CCNA_02452 389
565050.CCNA_00028 565050.CCNA_02453 189
565050.CCNA_00028 565050.CCNA_02562 172
565050.CCNA_00028 565050.CCNA_02573 171
565050.CCNA_00028 565050.CCNA_02741 156
565050.CCNA_00028 565050.CCNA_02790 204
565050.CCNA_00028 565050.CCNA_02791 326
565050.CCNA_00028 565050.CCNA_02792 409
565050.CCNA_00028 565050.CCNA_02910 237
565050.CCNA_00028 565050.CCNA_02912 162
565050.CCNA_00028 565050.CCNA_02969 214
565050.CCNA_00028 565050.CCNA_02982 153
565050.CCNA_00028 565050.CCNA_03019 174
565050.CCNA_00028 565050.CCNA_03022 377
565050.CCNA_00028 565050.CCNA_03023 409
565050.CCNA_00028 565050.CCNA_03065 188
565050.CCNA_00028 565050.CCNA_03084 217
565050.CCNA_00028 565050.CCNA_03104 172
565050.CCNA_00028 565050.CCNA_03108 280
565050.CCNA_00028 565050.CCNA_03152 158
565050.CCNA_00028 565050.CCNA_03155 288
565050.CCNA_00028 565050.CCNA_03156 355
565050.CCNA_00028 565050.CCNA_03157 249
565050.CCNA_00028 565050.CCNA_03159 469
565050.CCNA_00028 565050.CCNA_03173 165
565050.CCNA_00028 565050.CCNA_03227 266
565050.CCNA_00028 565050.CCNA_03263 408
565050.CCNA_00028 565050.CCNA_03298 185
565050.CCNA_00028 565050.CCNA_03306 419
565050.CCNA_00028 565050.CCNA_03314 386
565050.CCNA_00028 565050.CCNA_03339 207
565050.CCNA_00028 565050.CCNA_03348 289
565050.CCNA_00028 565050.CCNA_03371 231
565050.CCNA_00028 565050.CCNA_03372 313
565050.CCNA_00028 565050.CCNA_03373 389
565050.CCNA_00028 565050.CCNA_03435 238
565050.CCNA_00028 565050.CCNA_03475 153
565050.CCNA_00028 565050.CCNA_03513 188
565050.CCNA_00028 565050.CCNA_03543 173
565050.CCNA_00028 565050.CCNA_03563 188
565050.CCNA_00028 565050.CCNA_03574 152
565050.CCNA_00028 565050.CCNA_03588 158
565050.CCNA_00028 565050.CCNA_03615 244
565050.CCNA_00028 565050.CCNA_03642 218
565050.CCNA_00028 565050.CCNA_03644 419
565050.CCNA_00028 565050.CCNA_03680 261
565050.CCNA_00028 565050.CCNA_03741 172
565050.CCNA_00028 565050.CCNA_03781 386
565050.CCNA_00028 565050.CCNA_03879 180
565050.CCNA_00029 565050.CCNA_00001 424
565050.CCNA_00029 565050.CCNA_00013 181
565050.CCNA_00029 565050.CCNA_00025 265
565050.CCNA_00029 565050.CCNA_00026 313
565050.CCNA_00029 565050.CCNA_00027 421
565050.CCNA_00029 565050.CCNA_00028 782
565050.CCNA_00029 565050.CCNA_00030 703
565050.CCNA_00029 565050.CCNA_00055 185
565050.CCNA_00029 565050.CCNA_00066 226
565050.CCNA_00029 565050.CCNA_00125 281
565050.CCNA_00029 565050.CCNA_00138 188
565050.CCNA_00029 565050.CCNA_00152 185
565050.CCNA_00029 565050.CCNA_00153 251
565050.CCNA_00029 565050.CCNA_00155 185
565050.CCNA_00029 565050.CCNA_00178 424
565050.CCNA_00029 565050.CCNA_00185 224
565050.CCNA_00029 565050.CCNA_00228 424
565050.CCNA_00029 565050.CCNA_00316 221
565050.CCNA_00029 565050.CCNA_00336 160
565050.CCNA_00029 565050.CCNA_00345 154
565050.CCNA_00029 565050.CCNA_00372 224
565050.CCNA_00029 565050.CCNA_00435 162
565050.CCNA_00029 565050.CCNA_00488 244
565050.CCNA_00029 565050.CCNA_00489 161
565050.CCNA_00029 565050.CCNA_00595 291
565050.CCNA_00029 565050.CCNA_00602 164
565050.CCNA_00029 565050.CCNA_00748 217
565050.CCNA_00029 565050.CCNA_01032 291
565050.CCNA_00029 565050.CCNA_01116 385
565050.CCNA_00029 565050.CCNA_01187 291
565050.CCNA_00029 565050.CCNA_01194 224
565050.CCNA_00029 565050.CCNA_01242 162
565050.CCNA_00029 565050.CCNA_01373 351
565050.CCNA_00029 565050.CCNA_01408 231
565050.CCNA_00029 565050.CCNA_01423 164
565050.CCNA_00029 565050.CCNA_01424 424
565050.CCNA_00029 565050.CCNA_01576 162
565050.CCNA_00029 565050.CCNA_01738 224
565050.CCNA_00029 565050.CCNA_01834 200
565050.CCNA_00029 565050.CCNA_02033 219
565050.CCNA_00029 565050.CCNA_02092 192
565050.CCNA_00029 565050.CCNA_02188 153
565050.CCNA_00029 565050.CCNA_02274 424
565050.CCNA_00029 565050.CCNA_02277 389
565050.CCNA_00029 565050.CCNA_02421 245
565050.CCNA_00029 565050.CCNA_02452 424
565050.CCNA_00029 565050.CCNA_02730 316
565050.CCNA_00029 565050.CCNA_02790 291
565050.CCNA_00029 565050.CCNA_02883 156
565050.CCNA_00029 565050.CCNA_02918 173
565050.CCNA_00029 565050.CCNA_03023 188
565050.CCNA_00029 565050.CCNA_03175 160
565050.CCNA_00029 565050.CCNA_03207 204
565050.CCNA_00029 565050.CCNA_03215 301
565050.CCNA_00029 565050.CCNA_03226 162
565050.CCNA_00029 565050.CCNA_03263 224
565050.CCNA_00029 565050.CCNA_03314 413
565050.CCNA_00029 565050.CCNA_03320 168
565050.CCNA_00029 565050.CCNA_03354 290
565050.CCNA_00029 565050.CCNA_03371 228
565050.CCNA_00029 565050.CCNA_03372 226
565050.CCNA_00029 565050.CCNA_03373 424
565050.CCNA_00029 565050.CCNA_03513 224
565050.CCNA_00029 565050.CCNA_03543 227
565050.CCNA_00029 565050.CCNA_03563 224
565050.CCNA_00029 565050.CCNA_03577 176
565050.CCNA_00029 565050.CCNA_03588 181
565050.CCNA_00029 565050.CCNA_03594 202
565050.CCNA_00029 565050.CCNA_03642 307
565050.CCNA_00029 565050.CCNA_03644 221
565050.CCNA_00029 565050.CCNA_03781 193
565050.CCNA_00029 565050.CCNA_03879 182
565050.CCNA_00030 565050.CCNA_00018 187
565050.CCNA_00030 565050.CCNA_00025 234
565050.CCNA_00030 565050.CCNA_00026 270
565050.CCNA_00030 565050.CCNA_00027 352
565050.CCNA_00030 565050.CCNA_00028 538
565050.CCNA_00030 565050.CCNA_00029 703
565050.CCNA_00030 565050.CCNA_00187 192
565050.CCNA_00030 565050.CCNA_00189 427
565050.CCNA_00030 565050.CCNA_00202 175
565050.CCNA_00030 565050.CCNA_00217 577
565050.CCNA_00030 565050.CCNA_00220 577
565050.CCNA_00030 565050.CCNA_00297 157
565050.CCNA_00030 565050.CCNA_00378 577
565050.CCNA_00030 565050.CCNA_00379 577
565050.CCNA_00030 565050.CCNA_00383 342
565050.CCNA_00030 565050.CCNA_00489 221
565050.CCNA_00030 565050.CCNA_00507 168
565050.CCNA_00030 565050.CCNA_00520 192
565050.CCNA_00030 565050.CCNA_00599 174
565050.CCNA_00030 565050.CCNA_00619 166
565050.CCNA_00030 565050.CCNA_00637 253
565050.CCNA_00030 565050.CCNA_00660 151
565050.CCNA_00030 565050.CCNA_00733 200
565050.CCNA_00030 565050.CCNA_00740 182
565050.CCNA_00030 565050.CCNA_00748 165
565050.CCNA_00030 565050.CCNA_00807 182
565050.CCNA_00030 565050.CCNA_00842 171
565050.CCNA_00030 565050.CCNA_00971 160
565050.CCNA_00030 565050.CCNA_01089 266
565050.CCNA_00030 565050.CCNA_01090 184
565050.CCNA_00030 565050.CCNA_01112 231
565050.CCNA_00030 565050.CCNA_01121 186
565050.CCNA_00030 565050.CCNA_01152 520
565050.CCNA_00030 565050.CCNA_01163 159
565050.CCNA_00030 565050.CCNA_01225 231
565050.CCNA_00030 565050.CCNA_01252 319
565050.CCNA_00030 565050.CCNA_01399 173
565050.CCNA_00030 565050.CCNA_01430 201
565050.CCNA_00030 565050.CCNA_01453 152
565050.CCNA_00030 565050.CCNA_01472 178
565050.CCNA_00030 565050.CCNA_01685 159
565050.CCNA_00030 565050.CCNA_01745 580
565050.CCNA_00030 565050.CCNA_01834 162
565050.CCNA_00030 565050.CCNA_01861 253
565050.CCNA_00030 565050.CCNA_01956 593
565050.CCNA_00030 565050.CCNA_01964 302
565050.CCNA_00030 565050.CCNA_01996 156
565050.CCNA_00030 565050.CCNA_02012 182
565050.CCNA_00030 565050.CCNA_02013 255
565050.CCNA_00030 565050.CCNA_02014 329
565050.CCNA_00030 565050.CCNA_02056 169
565050.CCNA_00030 565050.CCNA_02163 161
565050.CCNA_00030 565050.CCNA_02268 166
565050.CCNA_00030 565050.CCNA_02279 577
565050.CCNA_00030 565050.CCNA_02293 577
565050.CCNA_00030 565050.CCNA_02336 338
565050.CCNA_00030 565050.CCNA_02430 299
565050.CCNA_00030 565050.CCNA_02479 154
565050.CCNA_00030 565050.CCNA_02530 191
565050.CCNA_00030 565050.CCNA_02545 154
565050.CCNA_00030 565050.CCNA_02573 151
565050.CCNA_00030 565050.CCNA_02575 390
565050.CCNA_00030 565050.CCNA_02591 244
565050.CCNA_00030 565050.CCNA_02592 159
565050.CCNA_00030 565050.CCNA_02600 192
565050.CCNA_00030 565050.CCNA_02601 154
565050.CCNA_00030 565050.CCNA_02657 168
565050.CCNA_00030 565050.CCNA_02721 166
565050.CCNA_00030 565050.CCNA_02739 151
565050.CCNA_00030 565050.CCNA_02753 151
565050.CCNA_00030 565050.CCNA_02814 151
565050.CCNA_00030 565050.CCNA_02834 252
565050.CCNA_00030 565050.CCNA_02862 154
565050.CCNA_00030 565050.CCNA_02864 160
565050.CCNA_00030 565050.CCNA_02865 178
565050.CCNA_00030 565050.CCNA_02880 180
565050.CCNA_00030 565050.CCNA_02974 173
565050.CCNA_00030 565050.CCNA_03006 298
565050.CCNA_00030 565050.CCNA_03009 508
565050.CCNA_00030 565050.CCNA_03062 169
565050.CCNA_00030 565050.CCNA_03063 159
565050.CCNA_00030 565050.CCNA_03065 178
565050.CCNA_00030 565050.CCNA_03106 272
565050.CCNA_00030 565050.CCNA_03124 154
565050.CCNA_00030 565050.CCNA_03331 152
565050.CCNA_00030 565050.CCNA_03348 200
565050.CCNA_00030 565050.CCNA_03359 151
565050.CCNA_00030 565050.CCNA_03381 159
565050.CCNA_00030 565050.CCNA_03401 404
565050.CCNA_00030 565050.CCNA_03514 159
565050.CCNA_00030 565050.CCNA_03569 155
565050.CCNA_00030 565050.CCNA_03570 198
565050.CCNA_00030 565050.CCNA_03574 181
565050.CCNA_00030 565050.CCNA_03733 159
565050.CCNA_00030 565050.CCNA_03770 152
565050.CCNA_00030 565050.CCNA_03779 547
565050.CCNA_00030 565050.CCNA_03828 156
565050.CCNA_00030 565050.CCNA_03854 221
565050.CCNA_00031 565050.CCNA_00032 909
565050.CCNA_00031 565050.CCNA_00033 347
565050.CCNA_00031 565050.CCNA_00034 261
565050.CCNA_00031 565050.CCNA_00035 261
565050.CCNA_00031 565050.CCNA_00036 261
565050.CCNA_00031 565050.CCNA_00037 260
565050.CCNA_00031 565050.CCNA_00041 256
565050.CCNA_00031 565050.CCNA_00042 248
565050.CCNA_00031 565050.CCNA_00043 247
565050.CCNA_00031 565050.CCNA_00044 247
565050.CCNA_00031 565050.CCNA_00045 247
565050.CCNA_00031 565050.CCNA_00197 400
565050.CCNA_00031 565050.CCNA_00198 411
565050.CCNA_00031 565050.CCNA_00253 216
565050.CCNA_00031 565050.CCNA_00338 234
565050.CCNA_00031 565050.CCNA_00384 159
565050.CCNA_00031 565050.CCNA_00426 252
565050.CCNA_00031 565050.CCNA_00486 159
565050.CCNA_00031 565050.CCNA_00576 151
565050.CCNA_00031 565050.CCNA_00638 219
565050.CCNA_00031 565050.CCNA_00669 160
565050.CCNA_00031 565050.CCNA_00694 265
565050.CCNA_00031 565050.CCNA_00707 267
565050.CCNA_00031 565050.CCNA_00759 191
565050.CCNA_00031 565050.CCNA_00823 165
565050.CCNA_00031 565050.CCNA_00985 156
565050.CCNA_00031 565050.CCNA_01010 155
565050.CCNA_00031 565050.CCNA_01157 152
565050.CCNA_00031 565050.CCNA_01206 230
565050.CCNA_00031 565050.CCNA_01353 196
565050.CCNA_00031 565050.CCNA_01585 183
565050.CCNA_00031 565050.CCNA_01694 213
565050.CCNA_00031 565050.CCNA_02086 176
565050.CCNA_00031 565050.CCNA_02209 187
565050.CCNA_00031 565050.CCNA_02236 154
565050.CCNA_00031 565050.CCNA_02419 199
565050.CCNA_00031 565050.CCNA_02510 154
565050.CCNA_00031 565050.CCNA_02531 314
565050.CCNA_00031 565050.CCNA_02590 185
565050.CCNA_00031 565050.CCNA_02620 275
565050.CCNA_00031 565050.CCNA_02688 154
565050.CCNA_00031 565050.CCNA_02745 183
565050.CCNA_00031 565050.CCNA_02746 161
565050.CCNA_00031 565050.CCNA_02794 167
565050.CCNA_00031 565050.CCNA_02831 206
565050.CCNA_00031 565050.CCNA_02876 187
565050.CCNA_00031 565050.CCNA_02891 154
565050.CCNA_00031 565050.CCNA_02905 260
565050.CCNA_00031 565050.CCNA_02930 265
565050.CCNA_00031 565050.CCNA_02950 205
565050.CCNA_00031 565050.CCNA_03132 210
565050.CCNA_00031 565050.CCNA_03133 245
565050.CCNA_00031 565050.CCNA_03173 158
565050.CCNA_00031 565050.CCNA_03382 166
565050.CCNA_00031 565050.CCNA_03501 154
565050.CCNA_00031 565050.CCNA_03547 160
565050.CCNA_00031 565050.CCNA_03580 197
565050.CCNA_00031 565050.CCNA_03599 216
565050.CCNA_00031 565050.CCNA_03630 193
565050.CCNA_00031 565050.CCNA_03695 205
565050.CCNA_00031 565050.CCNA_03736 178
565050.CCNA_00031 565050.CCNA_03766 247
565050.CCNA_00031 565050.CCNA_03769 155
565050.CCNA_00031 565050.CCNA_03776 156
565050.CCNA_00031 565050.CCNA_03804 195
565050.CCNA_00032 565050.CCNA_00031 909
565050.CCNA_00033 565050.CCNA_00004 182
565050.CCNA_00033 565050.CCNA_00007 644
565050.CCNA_00033 565050.CCNA_00008 151
565050.CCNA_00033 565050.CCNA_00010 687
565050.CCNA_00033 565050.CCNA_00031 347
565050.CCNA_00033 565050.CCNA_00034 923
565050.CCNA_00033 565050.CCNA_00035 889
565050.CCNA_00033 565050.CCNA_00036 709
565050.CCNA_00033 565050.CCNA_00037 317
565050.CCNA_00033 565050.CCNA_00038 267
565050.CCNA_00033 565050.CCNA_00039 267
565050.CCNA_00033 565050.CCNA_00040 241
565050.CCNA_00033 565050.CCNA_00041 938
565050.CCNA_00033 565050.CCNA_00042 497
565050.CCNA_00033 565050.CCNA_00043 822
565050.CCNA_00033 565050.CCNA_00044 634
565050.CCNA_00033 565050.CCNA_00045 225
565050.CCNA_00033 565050.CCNA_00048 183
565050.CCNA_00033 565050.CCNA_00050 207
565050.CCNA_00033 565050.CCNA_00052 156
565050.CCNA_00033 565050.CCNA_00053 224
565050.CCNA_00033 565050.CCNA_00054 633
565050.CCNA_00033 565050.CCNA_00055 231
565050.CCNA_00033 565050.CCNA_00057 160
565050.CCNA_00033 565050.CCNA_00062 172
565050.CCNA_00033 565050.CCNA_00063 308
565050.CCNA_00033 565050.CCNA_00069 576
565050.CCNA_00033 565050.CCNA_00100 261
565050.CCNA_00033 565050.CCNA_00133 389
565050.CCNA_00033 565050.CCNA_00143 378
565050.CCNA_00033 565050.CCNA_00144 646
565050.CCNA_00033 565050.CCNA_00145 899
565050.CCNA_00033 565050.CCNA_00151 224
565050.CCNA_00033 565050.CCNA_00159 186
565050.CCNA_00033 565050.CCNA_00183 160
565050.CCNA_00033 565050.CCNA_00197 338
565050.CCNA_00033 565050.CCNA_00198 575
565050.CCNA_00033 565050.CCNA_00222 152
565050.CCNA_00033 565050.CCNA_00227 255
565050.CCNA_00033 565050.CCNA_00230 331
565050.CCNA_00033 565050.CCNA_00231 317
565050.CCNA_00033 565050.CCNA_00253 307
565050.CCNA_00033 565050.CCNA_00261 899
565050.CCNA_00033 565050.CCNA_00265 167
565050.CCNA_00033 565050.CCNA_00273 346
565050.CCNA_00033 565050.CCNA_00277 161
565050.CCNA_00033 565050.CCNA_00299 646
565050.CCNA_00033 565050.CCNA_00305 224
565050.CCNA_00033 565050.CCNA_00317 445
565050.CCNA_00033 565050.CCNA_00321 281
565050.CCNA_00033 565050.CCNA_00326 560
565050.CCNA_00033 565050.CCNA_00360 164
565050.CCNA_00033 565050.CCNA_00370 184
565050.CCNA_00033 565050.CCNA_00371 184
565050.CCNA_00033 565050.CCNA_00372 192
565050.CCNA_00033 565050.CCNA_00373 197
565050.CCNA_00033 565050.CCNA_00383 391
565050.CCNA_00033 565050.CCNA_00413 852
565050.CCNA_00033 565050.CCNA_00414 249
565050.CCNA_00033 565050.CCNA_00435 155
565050.CCNA_00033 565050.CCNA_00442 196
565050.CCNA_00033 565050.CCNA_00445 180
565050.CCNA_00033 565050.CCNA_00447 155
565050.CCNA_00033 565050.CCNA_00492 501
565050.CCNA_00033 565050.CCNA_00495 216
565050.CCNA_00033 565050.CCNA_00496 170
565050.CCNA_00033 565050.CCNA_00497 181
565050.CCNA_00033 565050.CCNA_00518 379
565050.CCNA_00033 565050.CCNA_00520 466
565050.CCNA_00033 565050.CCNA_00525 288
565050.CCNA_00033 565050.CCNA_00530 555
565050.CCNA_00033 565050.CCNA_00531 324
565050.CCNA_00033 565050.CCNA_00532 237
565050.CCNA_00033 565050.CCNA_00536 958
565050.CCNA_00033 565050.CCNA_00537 927
565050.CCNA_00033 565050.CCNA_00553 221
565050.CCNA_00033 565050.CCNA_00556 187
565050.CCNA_00033 565050.CCNA_00604 237
565050.CCNA_00033 565050.CCNA_00630 196
565050.CCNA_00033 565050.CCNA_00633 180
565050.CCNA_00033 565050.CCNA_00677 547
565050.CCNA_00033 565050.CCNA_00678 476
565050.CCNA_00033 565050.CCNA_00694 436
565050.CCNA_00033 565050.CCNA_00701 261
565050.CCNA_00033 565050.CCNA_00721 424
565050.CCNA_00033 565050.CCNA_00722 325
565050.CCNA_00033 565050.CCNA_00725 177
565050.CCNA_00033 565050.CCNA_00736 275
565050.CCNA_00033 565050.CCNA_00737 264
565050.CCNA_00033 565050.CCNA_00740 571
565050.CCNA_00033 565050.CCNA_00758 278
565050.CCNA_00033 565050.CCNA_00778 510
565050.CCNA_00033 565050.CCNA_00792 153
565050.CCNA_00033 565050.CCNA_00794 168
565050.CCNA_00033 565050.CCNA_00806 230
565050.CCNA_00033 565050.CCNA_00807 191
565050.CCNA_00033 565050.CCNA_00831 275
565050.CCNA_00033 565050.CCNA_00874 508
565050.CCNA_00033 565050.CCNA_00878 769
565050.CCNA_00033 565050.CCNA_00886 337
565050.CCNA_00033 565050.CCNA_00893 163
565050.CCNA_00033 565050.CCNA_00894 321
565050.CCNA_00033 565050.CCNA_00898 195
565050.CCNA_00033 565050.CCNA_00899 179
565050.CCNA_00033 565050.CCNA_00905 159
565050.CCNA_00033 565050.CCNA_00918 391
565050.CCNA_00033 565050.CCNA_00929 210
565050.CCNA_00033 565050.CCNA_00931 159
565050.CCNA_00033 565050.CCNA_00932 160
565050.CCNA_00033 565050.CCNA_00941 650
565050.CCNA_00033 565050.CCNA_00950 206
565050.CCNA_00033 565050.CCNA_00976 224
565050.CCNA_00033 565050.CCNA_01086 526
565050.CCNA_00033 565050.CCNA_01095 211
565050.CCNA_00033 565050.CCNA_01096 274
565050.CCNA_00033 565050.CCNA_01097 485
565050.CCNA_00033 565050.CCNA_01101 247
565050.CCNA_00033 565050.CCNA_01123 160
565050.CCNA_00033 565050.CCNA_01134 154
565050.CCNA_00033 565050.CCNA_01141 611
565050.CCNA_00033 565050.CCNA_01213 168
565050.CCNA_00033 565050.CCNA_01214 168
565050.CCNA_00033 565050.CCNA_01217 260
565050.CCNA_00033 565050.CCNA_01226 235
565050.CCNA_00033 565050.CCNA_01242 155
565050.CCNA_00033 565050.CCNA_01243 634
565050.CCNA_00033 565050.CCNA_01253 554
565050.CCNA_00033 565050.CCNA_01254 501
565050.CCNA_00033 565050.CCNA_01263 166
565050.CCNA_00033 565050.CCNA_01288 151
565050.CCNA_00033 565050.CCNA_01290 183
565050.CCNA_00033 565050.CCNA_01297 541
565050.CCNA_00033 565050.CCNA_01298 473
565050.CCNA_00033 565050.CCNA_01305 539
565050.CCNA_00033 565050.CCNA_01306 579
565050.CCNA_00033 565050.CCNA_01307 695
565050.CCNA_00033 565050.CCNA_01308 564
565050.CCNA_00033 565050.CCNA_01309 607
565050.CCNA_00033 565050.CCNA_01310 398
565050.CCNA_00033 565050.CCNA_01311 354
565050.CCNA_00033 565050.CCNA_01312 810
565050.CCNA_00033 565050.CCNA_01313 301
565050.CCNA_00033 565050.CCNA_01314 153
565050.CCNA_00033 565050.CCNA_01315 218
565050.CCNA_00033 565050.CCNA_01316 300
565050.CCNA_00033 565050.CCNA_01317 241
565050.CCNA_00033 565050.CCNA_01318 607
565050.CCNA_00033 565050.CCNA_01319 516
565050.CCNA_00033 565050.CCNA_01320 510
565050.CCNA_00033 565050.CCNA_01321 398
565050.CCNA_00033 565050.CCNA_01322 275
565050.CCNA_00033 565050.CCNA_01323 718
565050.CCNA_00033 565050.CCNA_01325 286
565050.CCNA_00033 565050.CCNA_01326 702
565050.CCNA_00033 565050.CCNA_01327 923
565050.CCNA_00033 565050.CCNA_01328 465
565050.CCNA_00033 565050.CCNA_01329 514
565050.CCNA_00033 565050.CCNA_01330 949
565050.CCNA_00033 565050.CCNA_01332 595
565050.CCNA_00033 565050.CCNA_01381 253
565050.CCNA_00033 565050.CCNA_01387 207
565050.CCNA_00033 565050.CCNA_01403 176
565050.CCNA_00033 565050.CCNA_01404 196
565050.CCNA_00033 565050.CCNA_01419 448
565050.CCNA_00033 565050.CCNA_01431 241
565050.CCNA_00033 565050.CCNA_01432 265
565050.CCNA_00033 565050.CCNA_01433 212
565050.CCNA_00033 565050.CCNA_01440 160
565050.CCNA_00033 565050.CCNA_01441 416
565050.CCNA_00033 565050.CCNA_01448 158
565050.CCNA_00033 565050.CCNA_01451 230
565050.CCNA_00033 565050.CCNA_01473 159
565050.CCNA_00033 565050.CCNA_01496 332
565050.CCNA_00033 565050.CCNA_01497 207
565050.CCNA_00033 565050.CCNA_01509 244
565050.CCNA_00033 565050.CCNA_01519 268
565050.CCNA_00033 565050.CCNA_01543 264
565050.CCNA_00033 565050.CCNA_01546 625
565050.CCNA_00033 565050.CCNA_01547 231
565050.CCNA_00033 565050.CCNA_01589 153
565050.CCNA_00033 565050.CCNA_01612 396
565050.CCNA_00033 565050.CCNA_01621 919
565050.CCNA_00033 565050.CCNA_01622 180
565050.CCNA_00033 565050.CCNA_01629 489
565050.CCNA_00033 565050.CCNA_01630 614
565050.CCNA_00033 565050.CCNA_01637 179
565050.CCNA_00033 565050.CCNA_01650 220
565050.CCNA_00033 565050.CCNA_01651 389
565050.CCNA_00033 565050.CCNA_01652 276
565050.CCNA_00033 565050.CCNA_01659 383
565050.CCNA_00033 565050.CCNA_01668 450
565050.CCNA_00033 565050.CCNA_01689 631
565050.CCNA_00033 565050.CCNA_01692 539
565050.CCNA_00033 565050.CCNA_01726 343
565050.CCNA_00033 565050.CCNA_01730 379
565050.CCNA_00033 565050.CCNA_01733 169
565050.CCNA_00033 565050.CCNA_01737 460
565050.CCNA_00033 565050.CCNA_01739 386
565050.CCNA_00033 565050.CCNA_01740 578
565050.CCNA_00033 565050.CCNA_01741 291
565050.CCNA_00033 565050.CCNA_01746 170
565050.CCNA_00033 565050.CCNA_01749 425
565050.CCNA_00033 565050.CCNA_01750 175
565050.CCNA_00033 565050.CCNA_01753 900
565050.CCNA_00033 565050.CCNA_01760 523
565050.CCNA_00033 565050.CCNA_01761 168
565050.CCNA_00033 565050.CCNA_01762 188
565050.CCNA_00033 565050.CCNA_01770 913
565050.CCNA_00033 565050.CCNA_01782 304
565050.CCNA_00033 565050.CCNA_01790 156
565050.CCNA_00033 565050.CCNA_01791 221
565050.CCNA_00033 565050.CCNA_01795 862
565050.CCNA_00033 565050.CCNA_01805 183
565050.CCNA_00033 565050.CCNA_01811 177
565050.CCNA_00033 565050.CCNA_01813 178
565050.CCNA_00033 565050.CCNA_01819 665
565050.CCNA_00033 565050.CCNA_01850 156
565050.CCNA_00033 565050.CCNA_01855 377
565050.CCNA_00033 565050.CCNA_01898 197
565050.CCNA_00033 565050.CCNA_01905 212
565050.CCNA_00033 565050.CCNA_01914 471
565050.CCNA_00033 565050.CCNA_01915 208
565050.CCNA_00033 565050.CCNA_01923 838
565050.CCNA_00033 565050.CCNA_01926 160
565050.CCNA_00033 565050.CCNA_01946 302
565050.CCNA_00033 565050.CCNA_01950 212
565050.CCNA_00033 565050.CCNA_01954 902
565050.CCNA_00033 565050.CCNA_01960 246
565050.CCNA_00033 565050.CCNA_01961 212
565050.CCNA_00033 565050.CCNA_01962 225
565050.CCNA_00033 565050.CCNA_01966 902
565050.CCNA_00033 565050.CCNA_01969 286
565050.CCNA_00033 565050.CCNA_01970 530
565050.CCNA_00033 565050.CCNA_01975 212
565050.CCNA_00033 565050.CCNA_01982 354
565050.CCNA_00033 565050.CCNA_01990 163
565050.CCNA_00033 565050.CCNA_01992 285
565050.CCNA_00033 565050.CCNA_01993 468
565050.CCNA_00033 565050.CCNA_01994 274
565050.CCNA_00033 565050.CCNA_01995 286
565050.CCNA_00033 565050.CCNA_01996 519
565050.CCNA_00033 565050.CCNA_01997 341
565050.CCNA_00033 565050.CCNA_01998 931
565050.CCNA_00033 565050.CCNA_01999 452
565050.CCNA_00033 565050.CCNA_02000 533
565050.CCNA_00033 565050.CCNA_02008 300
565050.CCNA_00033 565050.CCNA_02012 519
565050.CCNA_00033 565050.CCNA_02013 188
565050.CCNA_00033 565050.CCNA_02015 245
565050.CCNA_00033 565050.CCNA_02016 151
565050.CCNA_00033 565050.CCNA_02018 151
565050.CCNA_00033 565050.CCNA_02019 151
565050.CCNA_00033 565050.CCNA_02020 272
565050.CCNA_00033 565050.CCNA_02022 166
565050.CCNA_00033 565050.CCNA_02023 180
565050.CCNA_00033 565050.CCNA_02027 151
565050.CCNA_00033 565050.CCNA_02029 226
565050.CCNA_00033 565050.CCNA_02031 216
565050.CCNA_00033 565050.CCNA_02032 241
565050.CCNA_00033 565050.CCNA_02033 224
565050.CCNA_00033 565050.CCNA_02036 215
565050.CCNA_00033 565050.CCNA_02039 200
565050.CCNA_00033 565050.CCNA_02041 454
565050.CCNA_00033 565050.CCNA_02042 640
565050.CCNA_00033 565050.CCNA_02047 204
565050.CCNA_00033 565050.CCNA_02052 186
565050.CCNA_00033 565050.CCNA_02063 154
565050.CCNA_00033 565050.CCNA_02070 159
565050.CCNA_00033 565050.CCNA_02078 378
565050.CCNA_00033 565050.CCNA_02088 317
565050.CCNA_00033 565050.CCNA_02090 173
565050.CCNA_00033 565050.CCNA_02118 226
565050.CCNA_00033 565050.CCNA_02130 917
565050.CCNA_00033 565050.CCNA_02135 230
565050.CCNA_00033 565050.CCNA_02150 248
565050.CCNA_00033 565050.CCNA_02151 188
565050.CCNA_00033 565050.CCNA_02183 354
565050.CCNA_00033 565050.CCNA_02193 157
565050.CCNA_00033 565050.CCNA_02194 184
565050.CCNA_00033 565050.CCNA_02198 208
565050.CCNA_00033 565050.CCNA_02233 366
565050.CCNA_00033 565050.CCNA_02243 166
565050.CCNA_00033 565050.CCNA_02247 424
565050.CCNA_00033 565050.CCNA_02250 212
565050.CCNA_00033 565050.CCNA_02261 212
565050.CCNA_00033 565050.CCNA_02285 191
565050.CCNA_00033 565050.CCNA_02325 211
565050.CCNA_00033 565050.CCNA_02346 328
565050.CCNA_00033 565050.CCNA_02355 340
565050.CCNA_00033 565050.CCNA_02390 157
565050.CCNA_00033 565050.CCNA_02426 495
565050.CCNA_00033 565050.CCNA_02428 629
565050.CCNA_00033 565050.CCNA_02493 199
565050.CCNA_00033 565050.CCNA_02504 448
565050.CCNA_00033 565050.CCNA_02529 192
565050.CCNA_00033 565050.CCNA_02535 338
565050.CCNA_00033 565050.CCNA_02537 438
565050.CCNA_00033 565050.CCNA_02572 361
565050.CCNA_00033 565050.CCNA_02574 316
565050.CCNA_00033 565050.CCNA_02576 212
565050.CCNA_00033 565050.CCNA_02583 210
565050.CCNA_00033 565050.CCNA_02596 746
565050.CCNA_00033 565050.CCNA_02612 208
565050.CCNA_00033 565050.CCNA_02623 266
565050.CCNA_00033 565050.CCNA_02640 197
565050.CCNA_00033 565050.CCNA_02645 597
565050.CCNA_00033 565050.CCNA_02661 371
565050.CCNA_00033 565050.CCNA_02685 162
565050.CCNA_00033 565050.CCNA_02705 417
565050.CCNA_00033 565050.CCNA_02721 360
565050.CCNA_00033 565050.CCNA_02734 349
565050.CCNA_00033 565050.CCNA_02759 342
565050.CCNA_00033 565050.CCNA_02767 181
565050.CCNA_00033 565050.CCNA_02914 178
565050.CCNA_00033 565050.CCNA_02941 567
565050.CCNA_00033 565050.CCNA_02964 233
565050.CCNA_00033 565050.CCNA_02975 152
565050.CCNA_00033 565050.CCNA_02994 206
565050.CCNA_00033 565050.CCNA_02997 261
565050.CCNA_00033 565050.CCNA_03002 260
565050.CCNA_00033 565050.CCNA_03070 164
565050.CCNA_00033 565050.CCNA_03103 184
565050.CCNA_00033 565050.CCNA_03142 584
565050.CCNA_00033 565050.CCNA_03144 477
565050.CCNA_00033 565050.CCNA_03164 287
565050.CCNA_00033 565050.CCNA_03195 587
565050.CCNA_00033 565050.CCNA_03226 155
565050.CCNA_00033 565050.CCNA_03302 183
565050.CCNA_00033 565050.CCNA_03303 473
565050.CCNA_00033 565050.CCNA_03304 878
565050.CCNA_00033 565050.CCNA_03305 421
565050.CCNA_00033 565050.CCNA_03306 419
565050.CCNA_00033 565050.CCNA_03310 527
565050.CCNA_00033 565050.CCNA_03320 212
565050.CCNA_00033 565050.CCNA_03334 209
565050.CCNA_00033 565050.CCNA_03336 243
565050.CCNA_00033 565050.CCNA_03338 160
565050.CCNA_00033 565050.CCNA_03358 260
565050.CCNA_00033 565050.CCNA_03359 634
565050.CCNA_00033 565050.CCNA_03384 206
565050.CCNA_00033 565050.CCNA_03399 207
565050.CCNA_00033 565050.CCNA_03402 447
565050.CCNA_00033 565050.CCNA_03469 672
565050.CCNA_00033 565050.CCNA_03471 156
565050.CCNA_00033 565050.CCNA_03485 409
565050.CCNA_00033 565050.CCNA_03492 159
565050.CCNA_00033 565050.CCNA_03501 194
565050.CCNA_00033 565050.CCNA_03509 566
565050.CCNA_00033 565050.CCNA_03510 340
565050.CCNA_00033 565050.CCNA_03517 156
565050.CCNA_00033 565050.CCNA_03522 219
565050.CCNA_00033 565050.CCNA_03545 195
565050.CCNA_00033 565050.CCNA_03553 603
565050.CCNA_00033 565050.CCNA_03560 247
565050.CCNA_00033 565050.CCNA_03561 517
565050.CCNA_00033 565050.CCNA_03562 479
565050.CCNA_00033 565050.CCNA_03599 307
565050.CCNA_00033 565050.CCNA_03607 905
565050.CCNA_00033 565050.CCNA_03628 553
565050.CCNA_00033 565050.CCNA_03652 335
565050.CCNA_00033 565050.CCNA_03653 248
565050.CCNA_00033 565050.CCNA_03658 160
565050.CCNA_00033 565050.CCNA_03664 517
565050.CCNA_00033 565050.CCNA_03689 207
565050.CCNA_00033 565050.CCNA_03696 205
565050.CCNA_00033 565050.CCNA_03699 371
565050.CCNA_00033 565050.CCNA_03700 187
565050.CCNA_00033 565050.CCNA_03702 930
565050.CCNA_00033 565050.CCNA_03703 914
565050.CCNA_00033 565050.CCNA_03714 157
565050.CCNA_00033 565050.CCNA_03719 214
565050.CCNA_00033 565050.CCNA_03729 214
565050.CCNA_00033 565050.CCNA_03736 152
565050.CCNA_00033 565050.CCNA_03750 157
565050.CCNA_00033 565050.CCNA_03766 200
565050.CCNA_00033 565050.CCNA_03767 372
565050.CCNA_00033 565050.CCNA_03768 215
565050.CCNA_00033 565050.CCNA_03781 589
565050.CCNA_00033 565050.CCNA_03798 268
565050.CCNA_00033 565050.CCNA_03819 485
565050.CCNA_00033 565050.CCNA_03823 436
565050.CCNA_00033 565050.CCNA_03828 562
565050.CCNA_00033 565050.CCNA_03835 175
565050.CCNA_00033 565050.CCNA_03843 221
565050.CCNA_00033 565050.CCNA_03844 421
565050.CCNA_00033 565050.CCNA_03847 500
565050.CCNA_00033 565050.CCNA_03861 276
565050.CCNA_00033 565050.CCNA_03865 445
565050.CCNA_00033 565050.CCNA_03871 341
565050.CCNA_00033 565050.CCNA_03876 469
565050.CCNA_00033 565050.CCNA_03879 167
565050.CCNA_00034 565050.CCNA_00006 194
565050.CCNA_00034 565050.CCNA_00007 966
565050.CCNA_00034 565050.CCNA_00010 344
565050.CCNA_00034 565050.CCNA_00012 210
565050.CCNA_00034 565050.CCNA_00031 261
565050.CCNA_00034 565050.CCNA_00033 923
565050.CCNA_00034 565050.CCNA_00035 969
565050.CCNA_00034 565050.CCNA_00036 895
565050.CCNA_00034 565050.CCNA_00037 562
565050.CCNA_00034 565050.CCNA_00038 433
565050.CCNA_00034 565050.CCNA_00039 433
565050.CCNA_00034 565050.CCNA_00040 373
565050.CCNA_00034 565050.CCNA_00041 949
565050.CCNA_00034 565050.CCNA_00042 548
565050.CCNA_00034 565050.CCNA_00043 673
565050.CCNA_00034 565050.CCNA_00044 763
565050.CCNA_00034 565050.CCNA_00045 612
565050.CCNA_00034 565050.CCNA_00047 244
565050.CCNA_00034 565050.CCNA_00048 303
565050.CCNA_00034 565050.CCNA_00050 247
565050.CCNA_00034 565050.CCNA_00052 234
565050.CCNA_00034 565050.CCNA_00053 274
565050.CCNA_00034 565050.CCNA_00054 278
565050.CCNA_00034 565050.CCNA_00055 184
565050.CCNA_00034 565050.CCNA_00057 181
565050.CCNA_00034 565050.CCNA_00062 170
565050.CCNA_00034 565050.CCNA_00063 205
565050.CCNA_00034 565050.CCNA_00068 197
565050.CCNA_00034 565050.CCNA_00069 291
565050.CCNA_00034 565050.CCNA_00074 194
565050.CCNA_00034 565050.CCNA_00100 160
565050.CCNA_00034 565050.CCNA_00118 188
565050.CCNA_00034 565050.CCNA_00131 213
565050.CCNA_00034 565050.CCNA_00145 320
565050.CCNA_00034 565050.CCNA_00146 188
565050.CCNA_00034 565050.CCNA_00152 174
565050.CCNA_00034 565050.CCNA_00153 310
565050.CCNA_00034 565050.CCNA_00155 228
565050.CCNA_00034 565050.CCNA_00164 188
565050.CCNA_00034 565050.CCNA_00175 192
565050.CCNA_00034 565050.CCNA_00197 758
565050.CCNA_00034 565050.CCNA_00198 545
565050.CCNA_00034 565050.CCNA_00222 235
565050.CCNA_00034 565050.CCNA_00227 219
565050.CCNA_00034 565050.CCNA_00231 224
565050.CCNA_00034 565050.CCNA_00241 169
565050.CCNA_00034 565050.CCNA_00253 340
565050.CCNA_00034 565050.CCNA_00257 163
565050.CCNA_00034 565050.CCNA_00260 188
565050.CCNA_00034 565050.CCNA_00268 479
565050.CCNA_00034 565050.CCNA_00270 174
565050.CCNA_00034 565050.CCNA_00281 188
565050.CCNA_00034 565050.CCNA_00320 924
565050.CCNA_00034 565050.CCNA_00321 822
565050.CCNA_00034 565050.CCNA_00326 542
565050.CCNA_00034 565050.CCNA_00358 194
565050.CCNA_00034 565050.CCNA_00364 291
565050.CCNA_00034 565050.CCNA_00372 156
565050.CCNA_00034 565050.CCNA_00373 197
565050.CCNA_00034 565050.CCNA_00383 450
565050.CCNA_00034 565050.CCNA_00392 171
565050.CCNA_00034 565050.CCNA_00401 194
565050.CCNA_00034 565050.CCNA_00413 401
565050.CCNA_00034 565050.CCNA_00414 245
565050.CCNA_00034 565050.CCNA_00415 188
565050.CCNA_00034 565050.CCNA_00435 155
565050.CCNA_00034 565050.CCNA_00465 333
565050.CCNA_00034 565050.CCNA_00485 155
565050.CCNA_00034 565050.CCNA_00492 253
565050.CCNA_00034 565050.CCNA_00495 220
565050.CCNA_00034 565050.CCNA_00496 252
565050.CCNA_00034 565050.CCNA_00502 196
565050.CCNA_00034 565050.CCNA_00504 153
565050.CCNA_00034 565050.CCNA_00512 257
565050.CCNA_00034 565050.CCNA_00515 312
565050.CCNA_00034 565050.CCNA_00517 286
565050.CCNA_00034 565050.CCNA_00518 458
565050.CCNA_00034 565050.CCNA_00520 325
565050.CCNA_00034 565050.CCNA_00528 166
565050.CCNA_00034 565050.CCNA_00530 981
565050.CCNA_00034 565050.CCNA_00531 441
565050.CCNA_00034 565050.CCNA_00533 188
565050.CCNA_00034 565050.CCNA_00536 315
565050.CCNA_00034 565050.CCNA_00537 159
565050.CCNA_00034 565050.CCNA_00611 188
565050.CCNA_00034 565050.CCNA_00677 957
565050.CCNA_00034 565050.CCNA_00678 951
565050.CCNA_00034 565050.CCNA_00694 351
565050.CCNA_00034 565050.CCNA_00699 761
565050.CCNA_00034 565050.CCNA_00721 264
565050.CCNA_00034 565050.CCNA_00722 506
565050.CCNA_00034 565050.CCNA_00727 308
565050.CCNA_00034 565050.CCNA_00740 728
565050.CCNA_00034 565050.CCNA_00757 220
565050.CCNA_00034 565050.CCNA_00758 869
565050.CCNA_00034 565050.CCNA_00778 594
565050.CCNA_00034 565050.CCNA_00805 214
565050.CCNA_00034 565050.CCNA_00806 280
565050.CCNA_00034 565050.CCNA_00807 324
565050.CCNA_00034 565050.CCNA_00808 762
565050.CCNA_00034 565050.CCNA_00818 188
565050.CCNA_00034 565050.CCNA_00874 412
565050.CCNA_00034 565050.CCNA_00878 432
565050.CCNA_00034 565050.CCNA_00886 155
565050.CCNA_00034 565050.CCNA_00893 217
565050.CCNA_00034 565050.CCNA_00894 320
565050.CCNA_00034 565050.CCNA_00899 676
565050.CCNA_00034 565050.CCNA_00922 214
565050.CCNA_00034 565050.CCNA_00931 157
565050.CCNA_00034 565050.CCNA_00956 537
565050.CCNA_00034 565050.CCNA_00989 174
565050.CCNA_00034 565050.CCNA_00996 194
565050.CCNA_00034 565050.CCNA_01086 452
565050.CCNA_00034 565050.CCNA_01095 325
565050.CCNA_00034 565050.CCNA_01097 623
565050.CCNA_00034 565050.CCNA_01098 222
565050.CCNA_00034 565050.CCNA_01101 809
565050.CCNA_00034 565050.CCNA_01123 696
565050.CCNA_00034 565050.CCNA_01141 428
565050.CCNA_00034 565050.CCNA_01182 188
565050.CCNA_00034 565050.CCNA_01215 180
565050.CCNA_00034 565050.CCNA_01217 158
565050.CCNA_00034 565050.CCNA_01221 160
565050.CCNA_00034 565050.CCNA_01242 155
565050.CCNA_00034 565050.CCNA_01243 272
565050.CCNA_00034 565050.CCNA_01245 185
565050.CCNA_00034 565050.CCNA_01253 476
565050.CCNA_00034 565050.CCNA_01254 728
565050.CCNA_00034 565050.CCNA_01272 555
565050.CCNA_00034 565050.CCNA_01297 205
565050.CCNA_00034 565050.CCNA_01298 757
565050.CCNA_00034 565050.CCNA_01305 986
565050.CCNA_00034 565050.CCNA_01306 973
565050.CCNA_00034 565050.CCNA_01307 919
565050.CCNA_00034 565050.CCNA_01308 963
565050.CCNA_00034 565050.CCNA_01309 958
565050.CCNA_00034 565050.CCNA_01310 984
565050.CCNA_00034 565050.CCNA_01311 959
565050.CCNA_00034 565050.CCNA_01312 984
565050.CCNA_00034 565050.CCNA_01313 974
565050.CCNA_00034 565050.CCNA_01314 959
565050.CCNA_00034 565050.CCNA_01315 987
565050.CCNA_00034 565050.CCNA_01316 925
565050.CCNA_00034 565050.CCNA_01317 958
565050.CCNA_00034 565050.CCNA_01318 958
565050.CCNA_00034 565050.CCNA_01319 985
565050.CCNA_00034 565050.CCNA_01320 981
565050.CCNA_00034 565050.CCNA_01321 958
565050.CCNA_00034 565050.CCNA_01322 966
565050.CCNA_00034 565050.CCNA_01323 981
565050.CCNA_00034 565050.CCNA_01324 951
565050.CCNA_00034 565050.CCNA_01325 975
565050.CCNA_00034 565050.CCNA_01326 260
565050.CCNA_00034 565050.CCNA_01327 217
565050.CCNA_00034 565050.CCNA_01328 988
565050.CCNA_00034 565050.CCNA_01329 982
565050.CCNA_00034 565050.CCNA_01330 628
565050.CCNA_00034 565050.CCNA_01332 896
565050.CCNA_00034 565050.CCNA_01364 169
565050.CCNA_00034 565050.CCNA_01376 188
565050.CCNA_00034 565050.CCNA_01381 251
565050.CCNA_00034 565050.CCNA_01396 188
565050.CCNA_00034 565050.CCNA_01414 197
565050.CCNA_00034 565050.CCNA_01419 285
565050.CCNA_00034 565050.CCNA_01431 215
565050.CCNA_00034 565050.CCNA_01440 972
565050.CCNA_00034 565050.CCNA_01441 990
565050.CCNA_00034 565050.CCNA_01448 160
565050.CCNA_00034 565050.CCNA_01450 384
565050.CCNA_00034 565050.CCNA_01463 154
565050.CCNA_00034 565050.CCNA_01479 188
565050.CCNA_00034 565050.CCNA_01496 354
565050.CCNA_00034 565050.CCNA_01502 151
565050.CCNA_00034 565050.CCNA_01524 188
565050.CCNA_00034 565050.CCNA_01535 186
565050.CCNA_00034 565050.CCNA_01543 227
565050.CCNA_00034 565050.CCNA_01546 432
565050.CCNA_00034 565050.CCNA_01550 198
565050.CCNA_00034 565050.CCNA_01590 364
565050.CCNA_00034 565050.CCNA_01602 188
565050.CCNA_00034 565050.CCNA_01612 548
565050.CCNA_00034 565050.CCNA_01615 198
565050.CCNA_00034 565050.CCNA_01621 441
565050.CCNA_00034 565050.CCNA_01624 154
565050.CCNA_00034 565050.CCNA_01629 681
565050.CCNA_00034 565050.CCNA_01630 426
565050.CCNA_00034 565050.CCNA_01633 305
565050.CCNA_00034 565050.CCNA_01652 159
565050.CCNA_00034 565050.CCNA_01658 281
565050.CCNA_00034 565050.CCNA_01659 375
565050.CCNA_00034 565050.CCNA_01689 670
565050.CCNA_00034 565050.CCNA_01692 557
565050.CCNA_00034 565050.CCNA_01694 174
565050.CCNA_00034 565050.CCNA_01726 314
565050.CCNA_00034 565050.CCNA_01739 743
565050.CCNA_00034 565050.CCNA_01740 923
565050.CCNA_00034 565050.CCNA_01741 866
565050.CCNA_00034 565050.CCNA_01746 162
565050.CCNA_00034 565050.CCNA_01747 172
565050.CCNA_00034 565050.CCNA_01749 333
565050.CCNA_00034 565050.CCNA_01751 206
565050.CCNA_00034 565050.CCNA_01752 354
565050.CCNA_00034 565050.CCNA_01753 474
565050.CCNA_00034 565050.CCNA_01757 666
565050.CCNA_00034 565050.CCNA_01770 415
565050.CCNA_00034 565050.CCNA_01790 248
565050.CCNA_00034 565050.CCNA_01792 313
565050.CCNA_00034 565050.CCNA_01794 195
565050.CCNA_00034 565050.CCNA_01795 384
565050.CCNA_00034 565050.CCNA_01811 189
565050.CCNA_00034 565050.CCNA_01813 485
565050.CCNA_00034 565050.CCNA_01819 577
565050.CCNA_00034 565050.CCNA_01855 433
565050.CCNA_00034 565050.CCNA_01888 184
565050.CCNA_00034 565050.CCNA_01890 194
565050.CCNA_00034 565050.CCNA_01891 194
565050.CCNA_00034 565050.CCNA_01905 216
565050.CCNA_00034 565050.CCNA_01914 200
565050.CCNA_00034 565050.CCNA_01915 238
565050.CCNA_00034 565050.CCNA_01923 432
565050.CCNA_00034 565050.CCNA_01926 213
565050.CCNA_00034 565050.CCNA_01927 194
565050.CCNA_00034 565050.CCNA_01938 192
565050.CCNA_00034 565050.CCNA_01942 292
565050.CCNA_00034 565050.CCNA_01946 369
565050.CCNA_00034 565050.CCNA_01950 776
565050.CCNA_00034 565050.CCNA_01952 187
565050.CCNA_00034 565050.CCNA_01954 327
565050.CCNA_00034 565050.CCNA_01959 293
565050.CCNA_00034 565050.CCNA_01960 238
565050.CCNA_00034 565050.CCNA_01961 216
565050.CCNA_00034 565050.CCNA_01969 426
565050.CCNA_00034 565050.CCNA_01970 480
565050.CCNA_00034 565050.CCNA_01972 166
565050.CCNA_00034 565050.CCNA_01975 197
565050.CCNA_00034 565050.CCNA_01982 227
565050.CCNA_00034 565050.CCNA_01989 162
565050.CCNA_00034 565050.CCNA_01990 199
565050.CCNA_00034 565050.CCNA_01993 432
565050.CCNA_00034 565050.CCNA_01994 393
565050.CCNA_00034 565050.CCNA_01995 340
565050.CCNA_00034 565050.CCNA_01996 293
565050.CCNA_00034 565050.CCNA_01997 821
565050.CCNA_00034 565050.CCNA_01998 440
565050.CCNA_00034 565050.CCNA_01999 659
565050.CCNA_00034 565050.CCNA_02000 985
565050.CCNA_00034 565050.CCNA_02008 396
565050.CCNA_00034 565050.CCNA_02012 497
565050.CCNA_00034 565050.CCNA_02016 183
565050.CCNA_00034 565050.CCNA_02020 185
565050.CCNA_00034 565050.CCNA_02024 170
565050.CCNA_00034 565050.CCNA_02027 213
565050.CCNA_00034 565050.CCNA_02031 150
565050.CCNA_00034 565050.CCNA_02032 170
565050.CCNA_00034 565050.CCNA_02042 608
565050.CCNA_00034 565050.CCNA_02069 220
565050.CCNA_00034 565050.CCNA_02070 351
565050.CCNA_00034 565050.CCNA_02078 398
565050.CCNA_00034 565050.CCNA_02088 188
565050.CCNA_00034 565050.CCNA_02111 188
565050.CCNA_00034 565050.CCNA_02120 159
565050.CCNA_00034 565050.CCNA_02122 155
565050.CCNA_00034 565050.CCNA_02140 196
565050.CCNA_00034 565050.CCNA_02150 172
565050.CCNA_00034 565050.CCNA_02167 188
565050.CCNA_00034 565050.CCNA_02170 188
565050.CCNA_00034 565050.CCNA_02183 199
565050.CCNA_00034 565050.CCNA_02184 168
565050.CCNA_00034 565050.CCNA_02185 163
565050.CCNA_00034 565050.CCNA_02193 313
565050.CCNA_00034 565050.CCNA_02198 158
565050.CCNA_00034 565050.CCNA_02204 467
565050.CCNA_00034 565050.CCNA_02221 200
565050.CCNA_00034 565050.CCNA_02224 258
565050.CCNA_00034 565050.CCNA_02233 681
565050.CCNA_00034 565050.CCNA_02250 216
565050.CCNA_00034 565050.CCNA_02251 194
565050.CCNA_00034 565050.CCNA_02261 216
565050.CCNA_00034 565050.CCNA_02285 191
565050.CCNA_00034 565050.CCNA_02299 165
565050.CCNA_00034 565050.CCNA_02305 162
565050.CCNA_00034 565050.CCNA_02306 162
565050.CCNA_00034 565050.CCNA_02307 162
565050.CCNA_00034 565050.CCNA_02321 372
565050.CCNA_00034 565050.CCNA_02333 216
565050.CCNA_00034 565050.CCNA_02344 218
565050.CCNA_00034 565050.CCNA_02346 351
565050.CCNA_00034 565050.CCNA_02351 195
565050.CCNA_00034 565050.CCNA_02386 188
565050.CCNA_00034 565050.CCNA_02394 188
565050.CCNA_00034 565050.CCNA_02399 185
565050.CCNA_00034 565050.CCNA_02426 217
565050.CCNA_00034 565050.CCNA_02428 840
565050.CCNA_00034 565050.CCNA_02435 184
565050.CCNA_00034 565050.CCNA_02484 194
565050.CCNA_00034 565050.CCNA_02511 188
565050.CCNA_00034 565050.CCNA_02516 188
565050.CCNA_00034 565050.CCNA_02525 155
565050.CCNA_00034 565050.CCNA_02526 171
565050.CCNA_00034 565050.CCNA_02537 243
565050.CCNA_00034 565050.CCNA_02543 723
565050.CCNA_00034 565050.CCNA_02553 159
565050.CCNA_00034 565050.CCNA_02555 170
565050.CCNA_00034 565050.CCNA_02569 188
565050.CCNA_00034 565050.CCNA_02572 238
565050.CCNA_00034 565050.CCNA_02596 981
565050.CCNA_00034 565050.CCNA_02623 236
565050.CCNA_00034 565050.CCNA_02628 198
565050.CCNA_00034 565050.CCNA_02638 279
565050.CCNA_00034 565050.CCNA_02640 272
565050.CCNA_00034 565050.CCNA_02643 188
565050.CCNA_00034 565050.CCNA_02645 229
565050.CCNA_00034 565050.CCNA_02658 194
565050.CCNA_00034 565050.CCNA_02661 266
565050.CCNA_00034 565050.CCNA_02663 157
565050.CCNA_00034 565050.CCNA_02673 392
565050.CCNA_00034 565050.CCNA_02677 188
565050.CCNA_00034 565050.CCNA_02708 213
565050.CCNA_00034 565050.CCNA_02709 279
565050.CCNA_00034 565050.CCNA_02721 266
565050.CCNA_00034 565050.CCNA_02727 169
565050.CCNA_00034 565050.CCNA_02730 188
565050.CCNA_00034 565050.CCNA_02759 296
565050.CCNA_00034 565050.CCNA_02925 200
565050.CCNA_00034 565050.CCNA_02936 188
565050.CCNA_00034 565050.CCNA_02941 514
565050.CCNA_00034 565050.CCNA_02964 222
565050.CCNA_00034 565050.CCNA_02975 200
565050.CCNA_00034 565050.CCNA_02994 217
565050.CCNA_00034 565050.CCNA_02995 188
565050.CCNA_00034 565050.CCNA_03002 158
565050.CCNA_00034 565050.CCNA_03003 152
565050.CCNA_00034 565050.CCNA_03068 188
565050.CCNA_00034 565050.CCNA_03103 159
565050.CCNA_00034 565050.CCNA_03142 487
565050.CCNA_00034 565050.CCNA_03144 368
565050.CCNA_00034 565050.CCNA_03164 174
565050.CCNA_00034 565050.CCNA_03180 194
565050.CCNA_00034 565050.CCNA_03185 188
565050.CCNA_00034 565050.CCNA_03191 279
565050.CCNA_00034 565050.CCNA_03195 255
565050.CCNA_00034 565050.CCNA_03201 152
565050.CCNA_00034 565050.CCNA_03226 155
565050.CCNA_00034 565050.CCNA_03228 188
565050.CCNA_00034 565050.CCNA_03271 372
565050.CCNA_00034 565050.CCNA_03293 194
565050.CCNA_00034 565050.CCNA_03303 757
565050.CCNA_00034 565050.CCNA_03304 934
565050.CCNA_00034 565050.CCNA_03305 985
565050.CCNA_00034 565050.CCNA_03306 986
565050.CCNA_00034 565050.CCNA_03310 278
565050.CCNA_00034 565050.CCNA_03311 153
565050.CCNA_00034 565050.CCNA_03320 216
565050.CCNA_00034 565050.CCNA_03334 206
565050.CCNA_00034 565050.CCNA_03344 186
565050.CCNA_00034 565050.CCNA_03345 479
565050.CCNA_00034 565050.CCNA_03346 164
565050.CCNA_00034 565050.CCNA_03353 207
565050.CCNA_00034 565050.CCNA_03358 157
565050.CCNA_00034 565050.CCNA_03359 230
565050.CCNA_00034 565050.CCNA_03384 273
565050.CCNA_00034 565050.CCNA_03402 274
565050.CCNA_00034 565050.CCNA_03406 736
565050.CCNA_00034 565050.CCNA_03430 240
565050.CCNA_00034 565050.CCNA_03469 364
565050.CCNA_00034 565050.CCNA_03492 332
565050.CCNA_00034 565050.CCNA_03505 171
565050.CCNA_00034 565050.CCNA_03509 562
565050.CCNA_00034 565050.CCNA_03521 221
565050.CCNA_00034 565050.CCNA_03545 245
565050.CCNA_00034 565050.CCNA_03553 577
565050.CCNA_00034 565050.CCNA_03560 314
565050.CCNA_00034 565050.CCNA_03561 207
565050.CCNA_00034 565050.CCNA_03562 277
565050.CCNA_00034 565050.CCNA_03563 198
565050.CCNA_00034 565050.CCNA_03599 340
565050.CCNA_00034 565050.CCNA_03628 327
565050.CCNA_00034 565050.CCNA_03653 226
565050.CCNA_00034 565050.CCNA_03656 214
565050.CCNA_00034 565050.CCNA_03664 469
565050.CCNA_00034 565050.CCNA_03672 405
565050.CCNA_00034 565050.CCNA_03683 188
565050.CCNA_00034 565050.CCNA_03696 335
565050.CCNA_00034 565050.CCNA_03699 266
565050.CCNA_00034 565050.CCNA_03702 440
565050.CCNA_00034 565050.CCNA_03731 196
565050.CCNA_00034 565050.CCNA_03754 188
565050.CCNA_00034 565050.CCNA_03766 266
565050.CCNA_00034 565050.CCNA_03767 981
565050.CCNA_00034 565050.CCNA_03768 791
565050.CCNA_00034 565050.CCNA_03770 159
565050.CCNA_00034 565050.CCNA_03772 170
565050.CCNA_00034 565050.CCNA_03778 160
565050.CCNA_00034 565050.CCNA_03793 740
565050.CCNA_00034 565050.CCNA_03798 195
565050.CCNA_00034 565050.CCNA_03819 468
565050.CCNA_00034 565050.CCNA_03822 153
565050.CCNA_00034 565050.CCNA_03823 432
565050.CCNA_00034 565050.CCNA_03828 512
565050.CCNA_00034 565050.CCNA_03861 238
565050.CCNA_00034 565050.CCNA_03865 275
565050.CCNA_00034 565050.CCNA_03871 188
565050.CCNA_00034 565050.CCNA_03876 251
565050.CCNA_00035 565050.CCNA_00004 224
565050.CCNA_00035 565050.CCNA_00005 311
565050.CCNA_00035 565050.CCNA_00007 169
565050.CCNA_00035 565050.CCNA_00010 614
565050.CCNA_00035 565050.CCNA_00011 304
565050.CCNA_00035 565050.CCNA_00012 237
565050.CCNA_00035 565050.CCNA_00018 435
565050.CCNA_00035 565050.CCNA_00031 261
565050.CCNA_00035 565050.CCNA_00033 889
565050.CCNA_00035 565050.CCNA_00034 969
565050.CCNA_00035 565050.CCNA_00036 956
565050.CCNA_00035 565050.CCNA_00037 615
565050.CCNA_00035 565050.CCNA_00038 458
565050.CCNA_00035 565050.CCNA_00039 458
565050.CCNA_00035 565050.CCNA_00040 393
565050.CCNA_00035 565050.CCNA_00041 919
565050.CCNA_00035 565050.CCNA_00042 694
565050.CCNA_00035 565050.CCNA_00043 677
565050.CCNA_00035 565050.CCNA_00044 719
565050.CCNA_00035 565050.CCNA_00045 163
565050.CCNA_00035 565050.CCNA_00047 730
565050.CCNA_00035 565050.CCNA_00048 485
565050.CCNA_00035 565050.CCNA_00050 158
565050.CCNA_00035 565050.CCNA_00051 201
565050.CCNA_00035 565050.CCNA_00052 157
565050.CCNA_00035 565050.CCNA_00053 157
565050.CCNA_00035 565050.CCNA_00054 310
565050.CCNA_00035 565050.CCNA_00056 153
565050.CCNA_00035 565050.CCNA_00062 371
565050.CCNA_00035 565050.CCNA_00063 449
565050.CCNA_00035 565050.CCNA_00065 174
565050.CCNA_00035 565050.CCNA_00069 440
565050.CCNA_00035 565050.CCNA_00084 261
565050.CCNA_00035 565050.CCNA_00088 192
565050.CCNA_00035 565050.CCNA_00100 345
565050.CCNA_00035 565050.CCNA_00101 487
565050.CCNA_00035 565050.CCNA_00104 243
565050.CCNA_00035 565050.CCNA_00106 154
565050.CCNA_00035 565050.CCNA_00107 164
565050.CCNA_00035 565050.CCNA_00132 168
565050.CCNA_00035 565050.CCNA_00139 279
565050.CCNA_00035 565050.CCNA_00143 212
565050.CCNA_00035 565050.CCNA_00144 343
565050.CCNA_00035 565050.CCNA_00145 279
565050.CCNA_00035 565050.CCNA_00151 393
565050.CCNA_00035 565050.CCNA_00152 393
565050.CCNA_00035 565050.CCNA_00153 422
565050.CCNA_00035 565050.CCNA_00155 239
565050.CCNA_00035 565050.CCNA_00159 648
565050.CCNA_00035 565050.CCNA_00163 208
565050.CCNA_00035 565050.CCNA_00167 243
565050.CCNA_00035 565050.CCNA_00197 539
565050.CCNA_00035 565050.CCNA_00198 431
565050.CCNA_00035 565050.CCNA_00220 208
565050.CCNA_00035 565050.CCNA_00230 758
565050.CCNA_00035 565050.CCNA_00257 163
565050.CCNA_00035 565050.CCNA_00261 237
565050.CCNA_00035 565050.CCNA_00268 475
565050.CCNA_00035 565050.CCNA_00270 182
565050.CCNA_00035 565050.CCNA_00273 195
565050.CCNA_00035 565050.CCNA_00280 904
565050.CCNA_00035 565050.CCNA_00281 152
565050.CCNA_00035 565050.CCNA_00291 196
565050.CCNA_00035 565050.CCNA_00299 172
565050.CCNA_00035 565050.CCNA_00304 554
565050.CCNA_00035 565050.CCNA_00320 353
565050.CCNA_00035 565050.CCNA_00321 315
565050.CCNA_00035 565050.CCNA_00326 346
565050.CCNA_00035 565050.CCNA_00336 157
565050.CCNA_00035 565050.CCNA_00352 155
565050.CCNA_00035 565050.CCNA_00364 336
565050.CCNA_00035 565050.CCNA_00376 269
565050.CCNA_00035 565050.CCNA_00383 201
565050.CCNA_00035 565050.CCNA_00386 278
565050.CCNA_00035 565050.CCNA_00388 170
565050.CCNA_00035 565050.CCNA_00414 407
565050.CCNA_00035 565050.CCNA_00474 677
565050.CCNA_00035 565050.CCNA_00485 838
565050.CCNA_00035 565050.CCNA_00492 341
565050.CCNA_00035 565050.CCNA_00496 211
565050.CCNA_00035 565050.CCNA_00512 478
565050.CCNA_00035 565050.CCNA_00518 160
565050.CCNA_00035 565050.CCNA_00520 244
565050.CCNA_00035 565050.CCNA_00524 205
565050.CCNA_00035 565050.CCNA_00525 267
565050.CCNA_00035 565050.CCNA_00526 168
565050.CCNA_00035 565050.CCNA_00527 281
565050.CCNA_00035 565050.CCNA_00530 680
565050.CCNA_00035 565050.CCNA_00531 215
565050.CCNA_00035 565050.CCNA_00536 735
565050.CCNA_00035 565050.CCNA_00537 698
565050.CCNA_00035 565050.CCNA_00554 174
565050.CCNA_00035 565050.CCNA_00556 156
565050.CCNA_00035 565050.CCNA_00558 244
565050.CCNA_00035 565050.CCNA_00559 157
565050.CCNA_00035 565050.CCNA_00562 249
565050.CCNA_00035 565050.CCNA_00579 160
565050.CCNA_00035 565050.CCNA_00670 245
565050.CCNA_00035 565050.CCNA_00671 174
565050.CCNA_00035 565050.CCNA_00677 293
565050.CCNA_00035 565050.CCNA_00678 293
565050.CCNA_00035 565050.CCNA_00690 160
565050.CCNA_00035 565050.CCNA_00694 302
565050.CCNA_00035 565050.CCNA_00695 274
565050.CCNA_00035 565050.CCNA_00699 163
565050.CCNA_00035 565050.CCNA_00721 220
565050.CCNA_00035 565050.CCNA_00727 316
565050.CCNA_00035 565050.CCNA_00737 177
565050.CCNA_00035 565050.CCNA_00740 686
565050.CCNA_00035 565050.CCNA_00742 194
565050.CCNA_00035 565050.CCNA_00754 195
565050.CCNA_00035 565050.CCNA_00758 456
565050.CCNA_00035 565050.CCNA_00778 719
565050.CCNA_00035 565050.CCNA_00787 331
565050.CCNA_00035 565050.CCNA_00805 204
565050.CCNA_00035 565050.CCNA_00808 251
565050.CCNA_00035 565050.CCNA_00862 152
565050.CCNA_00035 565050.CCNA_00871 209
565050.CCNA_00035 565050.CCNA_00873 428
565050.CCNA_00035 565050.CCNA_00874 555
565050.CCNA_00035 565050.CCNA_00878 340
565050.CCNA_00035 565050.CCNA_00881 226
565050.CCNA_00035 565050.CCNA_00883 304
565050.CCNA_00035 565050.CCNA_00886 238
565050.CCNA_00035 565050.CCNA_00892 166
565050.CCNA_00035 565050.CCNA_00894 424
565050.CCNA_00035 565050.CCNA_00898 564
565050.CCNA_00035 565050.CCNA_00918 211
565050.CCNA_00035 565050.CCNA_00929 211
565050.CCNA_00035 565050.CCNA_00941 201
565050.CCNA_00035 565050.CCNA_00965 221
565050.CCNA_00035 565050.CCNA_00985 485
565050.CCNA_00035 565050.CCNA_00989 288
565050.CCNA_00035 565050.CCNA_01004 194
565050.CCNA_00035 565050.CCNA_01005 244
565050.CCNA_00035 565050.CCNA_01006 192
565050.CCNA_00035 565050.CCNA_01018 308
565050.CCNA_00035 565050.CCNA_01050 272
565050.CCNA_00035 565050.CCNA_01056 174
565050.CCNA_00035 565050.CCNA_01069 174
565050.CCNA_00035 565050.CCNA_01086 357
565050.CCNA_00035 565050.CCNA_01095 499
565050.CCNA_00035 565050.CCNA_01096 557
565050.CCNA_00035 565050.CCNA_01097 172
565050.CCNA_00035 565050.CCNA_01101 255
565050.CCNA_00035 565050.CCNA_01102 192
565050.CCNA_00035 565050.CCNA_01105 212
565050.CCNA_00035 565050.CCNA_01141 239
565050.CCNA_00035 565050.CCNA_01165 174
565050.CCNA_00035 565050.CCNA_01205 178
565050.CCNA_00035 565050.CCNA_01216 201
565050.CCNA_00035 565050.CCNA_01234 222
565050.CCNA_00035 565050.CCNA_01243 448
565050.CCNA_00035 565050.CCNA_01245 236
565050.CCNA_00035 565050.CCNA_01251 191
565050.CCNA_00035 565050.CCNA_01252 171
565050.CCNA_00035 565050.CCNA_01253 171
565050.CCNA_00035 565050.CCNA_01254 475
565050.CCNA_00035 565050.CCNA_01275 159
565050.CCNA_00035 565050.CCNA_01283 308
565050.CCNA_00035 565050.CCNA_01295 155
565050.CCNA_00035 565050.CCNA_01297 251
565050.CCNA_00035 565050.CCNA_01298 200
565050.CCNA_00035 565050.CCNA_01305 215
565050.CCNA_00035 565050.CCNA_01306 722
565050.CCNA_00035 565050.CCNA_01307 415
565050.CCNA_00035 565050.CCNA_01308 392
565050.CCNA_00035 565050.CCNA_01309 354
565050.CCNA_00035 565050.CCNA_01310 381
565050.CCNA_00035 565050.CCNA_01311 511
565050.CCNA_00035 565050.CCNA_01312 420
565050.CCNA_00035 565050.CCNA_01313 201
565050.CCNA_00035 565050.CCNA_01314 318
565050.CCNA_00035 565050.CCNA_01315 429
565050.CCNA_00035 565050.CCNA_01316 364
565050.CCNA_00035 565050.CCNA_01317 392
565050.CCNA_00035 565050.CCNA_01318 409
565050.CCNA_00035 565050.CCNA_01319 366
565050.CCNA_00035 565050.CCNA_01320 707
565050.CCNA_00035 565050.CCNA_01321 536
565050.CCNA_00035 565050.CCNA_01322 550
565050.CCNA_00035 565050.CCNA_01323 454
565050.CCNA_00035 565050.CCNA_01324 606
565050.CCNA_00035 565050.CCNA_01325 522
565050.CCNA_00035 565050.CCNA_01326 473
565050.CCNA_00035 565050.CCNA_01327 301
565050.CCNA_00035 565050.CCNA_01328 332
565050.CCNA_00035 565050.CCNA_01329 373
565050.CCNA_00035 565050.CCNA_01330 800
565050.CCNA_00035 565050.CCNA_01332 469
565050.CCNA_00035 565050.CCNA_01342 161
565050.CCNA_00035 565050.CCNA_01343 676
565050.CCNA_00035 565050.CCNA_01354 308
565050.CCNA_00035 565050.CCNA_01364 284
565050.CCNA_00035 565050.CCNA_01381 198
565050.CCNA_00035 565050.CCNA_01387 335
565050.CCNA_00035 565050.CCNA_01388 174
565050.CCNA_00035 565050.CCNA_01397 424
565050.CCNA_00035 565050.CCNA_01414 351
565050.CCNA_00035 565050.CCNA_01419 154
565050.CCNA_00035 565050.CCNA_01422 417
565050.CCNA_00035 565050.CCNA_01423 271
565050.CCNA_00035 565050.CCNA_01431 470
565050.CCNA_00035 565050.CCNA_01434 196
565050.CCNA_00035 565050.CCNA_01438 448
565050.CCNA_00035 565050.CCNA_01440 594
565050.CCNA_00035 565050.CCNA_01441 353
565050.CCNA_00035 565050.CCNA_01448 180
565050.CCNA_00035 565050.CCNA_01473 292
565050.CCNA_00035 565050.CCNA_01477 191
565050.CCNA_00035 565050.CCNA_01488 152
565050.CCNA_00035 565050.CCNA_01493 191
565050.CCNA_00035 565050.CCNA_01535 240
565050.CCNA_00035 565050.CCNA_01543 423
565050.CCNA_00035 565050.CCNA_01546 340
565050.CCNA_00035 565050.CCNA_01547 259
565050.CCNA_00035 565050.CCNA_01591 201
565050.CCNA_00035 565050.CCNA_01596 488
565050.CCNA_00035 565050.CCNA_01612 327
565050.CCNA_00035 565050.CCNA_01616 223
565050.CCNA_00035 565050.CCNA_01620 397
565050.CCNA_00035 565050.CCNA_01621 326
565050.CCNA_00035 565050.CCNA_01624 247
565050.CCNA_00035 565050.CCNA_01629 298
565050.CCNA_00035 565050.CCNA_01630 405
565050.CCNA_00035 565050.CCNA_01637 520
565050.CCNA_00035 565050.CCNA_01651 526
565050.CCNA_00035 565050.CCNA_01658 534
565050.CCNA_00035 565050.CCNA_01659 302
565050.CCNA_00035 565050.CCNA_01687 526
565050.CCNA_00035 565050.CCNA_01689 427
565050.CCNA_00035 565050.CCNA_01691 487
565050.CCNA_00035 565050.CCNA_01692 742
565050.CCNA_00035 565050.CCNA_01694 288
565050.CCNA_00035 565050.CCNA_01702 308
565050.CCNA_00035 565050.CCNA_01723 158
565050.CCNA_00035 565050.CCNA_01726 196
565050.CCNA_00035 565050.CCNA_01730 243
565050.CCNA_00035 565050.CCNA_01733 202
565050.CCNA_00035 565050.CCNA_01737 168
565050.CCNA_00035 565050.CCNA_01739 444
565050.CCNA_00035 565050.CCNA_01741 242
565050.CCNA_00035 565050.CCNA_01747 247
565050.CCNA_00035 565050.CCNA_01748 222
565050.CCNA_00035 565050.CCNA_01749 171
565050.CCNA_00035 565050.CCNA_01752 276
565050.CCNA_00035 565050.CCNA_01753 319
565050.CCNA_00035 565050.CCNA_01757 639
565050.CCNA_00035 565050.CCNA_01760 192
565050.CCNA_00035 565050.CCNA_01764 254
565050.CCNA_00035 565050.CCNA_01769 443
565050.CCNA_00035 565050.CCNA_01770 337
565050.CCNA_00035 565050.CCNA_01774 153
565050.CCNA_00035 565050.CCNA_01775 294
565050.CCNA_00035 565050.CCNA_01776 321
565050.CCNA_00035 565050.CCNA_01791 464
565050.CCNA_00035 565050.CCNA_01795 197
565050.CCNA_00035 565050.CCNA_01800 175
565050.CCNA_00035 565050.CCNA_01811 293
565050.CCNA_00035 565050.CCNA_01813 271
565050.CCNA_00035 565050.CCNA_01819 195
565050.CCNA_00035 565050.CCNA_01899 330
565050.CCNA_00035 565050.CCNA_01900 156
565050.CCNA_00035 565050.CCNA_01901 479
565050.CCNA_00035 565050.CCNA_01905 157
565050.CCNA_00035 565050.CCNA_01907 154
565050.CCNA_00035 565050.CCNA_01914 553
565050.CCNA_00035 565050.CCNA_01915 577
565050.CCNA_00035 565050.CCNA_01918 181
565050.CCNA_00035 565050.CCNA_01922 277
565050.CCNA_00035 565050.CCNA_01923 340
565050.CCNA_00035 565050.CCNA_01942 307
565050.CCNA_00035 565050.CCNA_01946 410
565050.CCNA_00035 565050.CCNA_01954 175
565050.CCNA_00035 565050.CCNA_01956 176
565050.CCNA_00035 565050.CCNA_01959 470
565050.CCNA_00035 565050.CCNA_01961 157
565050.CCNA_00035 565050.CCNA_01962 393
565050.CCNA_00035 565050.CCNA_01966 197
565050.CCNA_00035 565050.CCNA_01970 274
565050.CCNA_00035 565050.CCNA_01982 436
565050.CCNA_00035 565050.CCNA_01986 501
565050.CCNA_00035 565050.CCNA_01989 262
565050.CCNA_00035 565050.CCNA_01992 242
565050.CCNA_00035 565050.CCNA_01993 459
565050.CCNA_00035 565050.CCNA_01994 444
565050.CCNA_00035 565050.CCNA_01995 465
565050.CCNA_00035 565050.CCNA_01996 518
565050.CCNA_00035 565050.CCNA_01997 498
565050.CCNA_00035 565050.CCNA_01998 460
565050.CCNA_00035 565050.CCNA_01999 423
565050.CCNA_00035 565050.CCNA_02000 476
565050.CCNA_00035 565050.CCNA_02002 174
565050.CCNA_00035 565050.CCNA_02005 205
565050.CCNA_00035 565050.CCNA_02006 159
565050.CCNA_00035 565050.CCNA_02008 536
565050.CCNA_00035 565050.CCNA_02012 163
565050.CCNA_00035 565050.CCNA_02014 308
565050.CCNA_00035 565050.CCNA_02015 152
565050.CCNA_00035 565050.CCNA_02016 151
565050.CCNA_00035 565050.CCNA_02039 186
565050.CCNA_00035 565050.CCNA_02042 274
565050.CCNA_00035 565050.CCNA_02043 195
565050.CCNA_00035 565050.CCNA_02052 648
565050.CCNA_00035 565050.CCNA_02056 225
565050.CCNA_00035 565050.CCNA_02059 674
565050.CCNA_00035 565050.CCNA_02066 333
565050.CCNA_00035 565050.CCNA_02069 362
565050.CCNA_00035 565050.CCNA_02070 466
565050.CCNA_00035 565050.CCNA_02071 163
565050.CCNA_00035 565050.CCNA_02078 412
565050.CCNA_00035 565050.CCNA_02080 159
565050.CCNA_00035 565050.CCNA_02083 240
565050.CCNA_00035 565050.CCNA_02084 212
565050.CCNA_00035 565050.CCNA_02094 308
565050.CCNA_00035 565050.CCNA_02099 195
565050.CCNA_00035 565050.CCNA_02109 212
565050.CCNA_00035 565050.CCNA_02125 160
565050.CCNA_00035 565050.CCNA_02134 152
565050.CCNA_00035 565050.CCNA_02149 220
565050.CCNA_00035 565050.CCNA_02173 207
565050.CCNA_00035 565050.CCNA_02183 338
565050.CCNA_00035 565050.CCNA_02193 315
565050.CCNA_00035 565050.CCNA_02208 205
565050.CCNA_00035 565050.CCNA_02225 174
565050.CCNA_00035 565050.CCNA_02231 272
565050.CCNA_00035 565050.CCNA_02233 298
565050.CCNA_00035 565050.CCNA_02245 191
565050.CCNA_00035 565050.CCNA_02250 157
565050.CCNA_00035 565050.CCNA_02256 348
565050.CCNA_00035 565050.CCNA_02258 326
565050.CCNA_00035 565050.CCNA_02261 157
565050.CCNA_00035 565050.CCNA_02285 181
565050.CCNA_00035 565050.CCNA_02288 385
565050.CCNA_00035 565050.CCNA_02293 208
565050.CCNA_00035 565050.CCNA_02294 272
565050.CCNA_00035 565050.CCNA_02296 245
565050.CCNA_00035 565050.CCNA_02297 182
565050.CCNA_00035 565050.CCNA_02299 295
565050.CCNA_00035 565050.CCNA_02300 303
565050.CCNA_00035 565050.CCNA_02305 183
565050.CCNA_00035 565050.CCNA_02306 253
565050.CCNA_00035 565050.CCNA_02307 183
565050.CCNA_00035 565050.CCNA_02325 156
565050.CCNA_00035 565050.CCNA_02331 316
565050.CCNA_00035 565050.CCNA_02344 162
565050.CCNA_00035 565050.CCNA_02346 226
565050.CCNA_00035 565050.CCNA_02351 160
565050.CCNA_00035 565050.CCNA_02388 244
565050.CCNA_00035 565050.CCNA_02390 174
565050.CCNA_00035 565050.CCNA_02399 604
565050.CCNA_00035 565050.CCNA_02422 168
565050.CCNA_00035 565050.CCNA_02428 246
565050.CCNA_00035 565050.CCNA_02430 186
565050.CCNA_00035 565050.CCNA_02493 231
565050.CCNA_00035 565050.CCNA_02525 426
565050.CCNA_00035 565050.CCNA_02529 241
565050.CCNA_00035 565050.CCNA_02530 191
565050.CCNA_00035 565050.CCNA_02535 300
565050.CCNA_00035 565050.CCNA_02537 381
565050.CCNA_00035 565050.CCNA_02546 448
565050.CCNA_00035 565050.CCNA_02552 443
565050.CCNA_00035 565050.CCNA_02553 448
565050.CCNA_00035 565050.CCNA_02571 194
565050.CCNA_00035 565050.CCNA_02572 372
565050.CCNA_00035 565050.CCNA_02573 200
565050.CCNA_00035 565050.CCNA_02596 442
565050.CCNA_00035 565050.CCNA_02612 605
565050.CCNA_00035 565050.CCNA_02617 206
565050.CCNA_00035 565050.CCNA_02623 262
565050.CCNA_00035 565050.CCNA_02635 196
565050.CCNA_00035 565050.CCNA_02638 165
565050.CCNA_00035 565050.CCNA_02639 307
565050.CCNA_00035 565050.CCNA_02641 151
565050.CCNA_00035 565050.CCNA_02643 422
565050.CCNA_00035 565050.CCNA_02661 201
565050.CCNA_00035 565050.CCNA_02663 160
565050.CCNA_00035 565050.CCNA_02670 282
565050.CCNA_00035 565050.CCNA_02705 198
565050.CCNA_00035 565050.CCNA_02709 165
565050.CCNA_00035 565050.CCNA_02714 272
565050.CCNA_00035 565050.CCNA_02721 201
565050.CCNA_00035 565050.CCNA_02733 301
565050.CCNA_00035 565050.CCNA_02759 522
565050.CCNA_00035 565050.CCNA_02811 195
565050.CCNA_00035 565050.CCNA_02848 344
565050.CCNA_00035 565050.CCNA_02849 464
565050.CCNA_00035 565050.CCNA_02860 221
565050.CCNA_00035 565050.CCNA_02886 166
565050.CCNA_00035 565050.CCNA_02889 340
565050.CCNA_00035 565050.CCNA_02912 200
565050.CCNA_00035 565050.CCNA_02925 190
565050.CCNA_00035 565050.CCNA_02941 268
565050.CCNA_00035 565050.CCNA_02983 165
565050.CCNA_00035 565050.CCNA_02994 179
565050.CCNA_00035 565050.CCNA_03003 216
565050.CCNA_00035 565050.CCNA_03032 154
565050.CCNA_00035 565050.CCNA_03105 191
565050.CCNA_00035 565050.CCNA_03107 417
565050.CCNA_00035 565050.CCNA_03139 163
565050.CCNA_00035 565050.CCNA_03142 274
565050.CCNA_00035 565050.CCNA_03144 424
565050.CCNA_00035 565050.CCNA_03191 165
565050.CCNA_00035 565050.CCNA_03201 185
565050.CCNA_00035 565050.CCNA_03206 164
565050.CCNA_00035 565050.CCNA_03284 620
565050.CCNA_00035 565050.CCNA_03303 200
565050.CCNA_00035 565050.CCNA_03304 293
565050.CCNA_00035 565050.CCNA_03305 203
565050.CCNA_00035 565050.CCNA_03306 238
565050.CCNA_00035 565050.CCNA_03310 186
565050.CCNA_00035 565050.CCNA_03320 157
565050.CCNA_00035 565050.CCNA_03334 341
565050.CCNA_00035 565050.CCNA_03338 330
565050.CCNA_00035 565050.CCNA_03340 200
565050.CCNA_00035 565050.CCNA_03341 418
565050.CCNA_00035 565050.CCNA_03346 307
565050.CCNA_00035 565050.CCNA_03352 436
565050.CCNA_00035 565050.CCNA_03359 152
565050.CCNA_00035 565050.CCNA_03378 237
565050.CCNA_00035 565050.CCNA_03389 303
565050.CCNA_00035 565050.CCNA_03393 153
565050.CCNA_00035 565050.CCNA_03406 273
565050.CCNA_00035 565050.CCNA_03422 438
565050.CCNA_00035 565050.CCNA_03431 359
565050.CCNA_00035 565050.CCNA_03449 174
565050.CCNA_00035 565050.CCNA_03469 409
565050.CCNA_00035 565050.CCNA_03492 399
565050.CCNA_00035 565050.CCNA_03501 263
565050.CCNA_00035 565050.CCNA_03509 474
565050.CCNA_00035 565050.CCNA_03528 338
565050.CCNA_00035 565050.CCNA_03545 234
565050.CCNA_00035 565050.CCNA_03558 157
565050.CCNA_00035 565050.CCNA_03560 161
565050.CCNA_00035 565050.CCNA_03561 167
565050.CCNA_00035 565050.CCNA_03562 222
565050.CCNA_00035 565050.CCNA_03595 174
565050.CCNA_00035 565050.CCNA_03603 151
565050.CCNA_00035 565050.CCNA_03607 198
565050.CCNA_00035 565050.CCNA_03610 174
565050.CCNA_00035 565050.CCNA_03628 454
565050.CCNA_00035 565050.CCNA_03636 252
565050.CCNA_00035 565050.CCNA_03642 214
565050.CCNA_00035 565050.CCNA_03648 260
565050.CCNA_00035 565050.CCNA_03649 160
565050.CCNA_00035 565050.CCNA_03650 224
565050.CCNA_00035 565050.CCNA_03651 172
565050.CCNA_00035 565050.CCNA_03652 160
565050.CCNA_00035 565050.CCNA_03653 447
565050.CCNA_00035 565050.CCNA_03655 436
565050.CCNA_00035 565050.CCNA_03656 195
565050.CCNA_00035 565050.CCNA_03657 301
565050.CCNA_00035 565050.CCNA_03658 353
565050.CCNA_00035 565050.CCNA_03664 441
565050.CCNA_00035 565050.CCNA_03671 201
565050.CCNA_00035 565050.CCNA_03689 441
565050.CCNA_00035 565050.CCNA_03699 201
565050.CCNA_00035 565050.CCNA_03702 889
565050.CCNA_00035 565050.CCNA_03703 386
565050.CCNA_00035 565050.CCNA_03716 233
565050.CCNA_00035 565050.CCNA_03717 321
565050.CCNA_00035 565050.CCNA_03719 524
565050.CCNA_00035 565050.CCNA_03727 190
565050.CCNA_00035 565050.CCNA_03733 478
565050.CCNA_00035 565050.CCNA_03735 162
565050.CCNA_00035 565050.CCNA_03740 191
565050.CCNA_00035 565050.CCNA_03751 340
565050.CCNA_00035 565050.CCNA_03752 301
565050.CCNA_00035 565050.CCNA_03766 212
565050.CCNA_00035 565050.CCNA_03767 247
565050.CCNA_00035 565050.CCNA_03768 370
565050.CCNA_00035 565050.CCNA_03778 157
565050.CCNA_00035 565050.CCNA_03782 339
565050.CCNA_00035 565050.CCNA_03786 451
565050.CCNA_00035 565050.CCNA_03788 208
565050.CCNA_00035 565050.CCNA_03793 360
565050.CCNA_00035 565050.CCNA_03796 155
565050.CCNA_00035 565050.CCNA_03801 153
565050.CCNA_00035 565050.CCNA_03802 153
565050.CCNA_00035 565050.CCNA_03810 168
565050.CCNA_00035 565050.CCNA_03819 316
565050.CCNA_00035 565050.CCNA_03824 222
565050.CCNA_00035 565050.CCNA_03828 537
565050.CCNA_00035 565050.CCNA_03847 159
565050.CCNA_00035 565050.CCNA_03852 152
565050.CCNA_00035 565050.CCNA_03865 350
565050.CCNA_00035 565050.CCNA_03872 418
565050.CCNA_00035 565050.CCNA_03879 151
565050.CCNA_00036 565050.CCNA_00010 241
565050.CCNA_00036 565050.CCNA_00011 193
565050.CCNA_00036 565050.CCNA_00012 153
565050.CCNA_00036 565050.CCNA_00031 261
565050.CCNA_00036 565050.CCNA_00033 709
565050.CCNA_00036 565050.CCNA_00034 895
565050.CCNA_00036 565050.CCNA_00035 956
565050.CCNA_00036 565050.CCNA_00037 615
565050.CCNA_00036 565050.CCNA_00038 458
565050.CCNA_00036 565050.CCNA_00039 458
565050.CCNA_00036 565050.CCNA_00040 393
565050.CCNA_00036 565050.CCNA_00041 824
565050.CCNA_00036 565050.CCNA_00042 590
565050.CCNA_00036 565050.CCNA_00043 635
565050.CCNA_00036 565050.CCNA_00044 612
565050.CCNA_00036 565050.CCNA_00045 164
565050.CCNA_00036 565050.CCNA_00047 193
565050.CCNA_00036 565050.CCNA_00048 158
565050.CCNA_00036 565050.CCNA_00050 153
565050.CCNA_00036 565050.CCNA_00051 172
565050.CCNA_00036 565050.CCNA_00057 318
565050.CCNA_00036 565050.CCNA_00063 154
565050.CCNA_00036 565050.CCNA_00088 192
565050.CCNA_00036 565050.CCNA_00139 220
565050.CCNA_00036 565050.CCNA_00152 193
565050.CCNA_00036 565050.CCNA_00153 220
565050.CCNA_00036 565050.CCNA_00270 223
565050.CCNA_00036 565050.CCNA_00273 177
565050.CCNA_00036 565050.CCNA_00295 268
565050.CCNA_00036 565050.CCNA_00296 165
565050.CCNA_00036 565050.CCNA_00317 589
565050.CCNA_00036 565050.CCNA_00320 182
565050.CCNA_00036 565050.CCNA_00369 172
565050.CCNA_00036 565050.CCNA_00528 156
565050.CCNA_00036 565050.CCNA_00530 180
565050.CCNA_00036 565050.CCNA_00540 156
565050.CCNA_00036 565050.CCNA_00690 235
565050.CCNA_00036 565050.CCNA_00695 157
565050.CCNA_00036 565050.CCNA_00699 628
565050.CCNA_00036 565050.CCNA_00730 193
565050.CCNA_00036 565050.CCNA_00736 216
565050.CCNA_00036 565050.CCNA_00740 472
565050.CCNA_00036 565050.CCNA_00742 353
565050.CCNA_00036 565050.CCNA_00748 150
565050.CCNA_00036 565050.CCNA_00778 335
565050.CCNA_00036 565050.CCNA_00805 235
565050.CCNA_00036 565050.CCNA_00807 479
565050.CCNA_00036 565050.CCNA_00839 216
565050.CCNA_00036 565050.CCNA_00873 226
565050.CCNA_00036 565050.CCNA_00880 163
565050.CCNA_00036 565050.CCNA_00894 269
565050.CCNA_00036 565050.CCNA_00929 491
565050.CCNA_00036 565050.CCNA_00980 233
565050.CCNA_00036 565050.CCNA_01019 216
565050.CCNA_00036 565050.CCNA_01086 154
565050.CCNA_00036 565050.CCNA_01101 577
565050.CCNA_00036 565050.CCNA_01131 159
565050.CCNA_00036 565050.CCNA_01162 216
565050.CCNA_00036 565050.CCNA_01243 156
565050.CCNA_00036 565050.CCNA_01268 157
565050.CCNA_00036 565050.CCNA_01321 162
565050.CCNA_00036 565050.CCNA_01325 160
565050.CCNA_00036 565050.CCNA_01393 252
565050.CCNA_00036 565050.CCNA_01422 167
565050.CCNA_00036 565050.CCNA_01450 156
565050.CCNA_00036 565050.CCNA_01658 214
565050.CCNA_00036 565050.CCNA_01659 223
565050.CCNA_00036 565050.CCNA_01704 165
565050.CCNA_00036 565050.CCNA_01718 164
565050.CCNA_00036 565050.CCNA_01726 577
565050.CCNA_00036 565050.CCNA_01739 164
565050.CCNA_00036 565050.CCNA_01752 156
565050.CCNA_00036 565050.CCNA_01753 155
565050.CCNA_00036 565050.CCNA_01757 483
565050.CCNA_00036 565050.CCNA_01832 216
565050.CCNA_00036 565050.CCNA_01914 253
565050.CCNA_00036 565050.CCNA_01934 176
565050.CCNA_00036 565050.CCNA_01946 195
565050.CCNA_00036 565050.CCNA_01950 478
565050.CCNA_00036 565050.CCNA_01970 183
565050.CCNA_00036 565050.CCNA_01976 154
565050.CCNA_00036 565050.CCNA_01992 150
565050.CCNA_00036 565050.CCNA_01993 265
565050.CCNA_00036 565050.CCNA_01994 271
565050.CCNA_00036 565050.CCNA_01995 275
565050.CCNA_00036 565050.CCNA_01996 268
565050.CCNA_00036 565050.CCNA_01997 332
565050.CCNA_00036 565050.CCNA_01998 332
565050.CCNA_00036 565050.CCNA_01999 403
565050.CCNA_00036 565050.CCNA_02000 223
565050.CCNA_00036 565050.CCNA_02003 220
565050.CCNA_00036 565050.CCNA_02007 233
565050.CCNA_00036 565050.CCNA_02008 272
565050.CCNA_00036 565050.CCNA_02014 197
565050.CCNA_00036 565050.CCNA_02015 153
565050.CCNA_00036 565050.CCNA_02037 282
565050.CCNA_00036 565050.CCNA_02039 261
565050.CCNA_00036 565050.CCNA_02041 245
565050.CCNA_00036 565050.CCNA_02042 437
565050.CCNA_00036 565050.CCNA_02043 161
565050.CCNA_00036 565050.CCNA_02064 302
565050.CCNA_00036 565050.CCNA_02069 223
565050.CCNA_00036 565050.CCNA_02070 223
565050.CCNA_00036 565050.CCNA_02071 163
565050.CCNA_00036 565050.CCNA_02083 194
565050.CCNA_00036 565050.CCNA_02084 205
565050.CCNA_00036 565050.CCNA_02085 216
565050.CCNA_00036 565050.CCNA_02099 303
565050.CCNA_00036 565050.CCNA_02131 216
565050.CCNA_00036 565050.CCNA_02193 218
565050.CCNA_00036 565050.CCNA_02199 192
565050.CCNA_00036 565050.CCNA_02256 158
565050.CCNA_00036 565050.CCNA_02278 206
565050.CCNA_00036 565050.CCNA_02298 154
565050.CCNA_00036 565050.CCNA_02307 222
565050.CCNA_00036 565050.CCNA_02329 266
565050.CCNA_00036 565050.CCNA_02351 224
565050.CCNA_00036 565050.CCNA_02486 205
565050.CCNA_00036 565050.CCNA_02498 213
565050.CCNA_00036 565050.CCNA_02622 160
565050.CCNA_00036 565050.CCNA_02646 268
565050.CCNA_00036 565050.CCNA_02661 156
565050.CCNA_00036 565050.CCNA_02681 327
565050.CCNA_00036 565050.CCNA_02721 156
565050.CCNA_00036 565050.CCNA_02965 150
565050.CCNA_00036 565050.CCNA_03006 155
565050.CCNA_00036 565050.CCNA_03048 150
565050.CCNA_00036 565050.CCNA_03062 185
565050.CCNA_00036 565050.CCNA_03144 288
565050.CCNA_00036 565050.CCNA_03149 216
565050.CCNA_00036 565050.CCNA_03195 187
565050.CCNA_00036 565050.CCNA_03240 150
565050.CCNA_00036 565050.CCNA_03267 155
565050.CCNA_00036 565050.CCNA_03317 220
565050.CCNA_00036 565050.CCNA_03338 207
565050.CCNA_00036 565050.CCNA_03352 156
565050.CCNA_00036 565050.CCNA_03422 157
565050.CCNA_00036 565050.CCNA_03431 156
565050.CCNA_00036 565050.CCNA_03466 164
565050.CCNA_00036 565050.CCNA_03469 220
565050.CCNA_00036 565050.CCNA_03492 223
565050.CCNA_00036 565050.CCNA_03501 329
565050.CCNA_00036 565050.CCNA_03509 156
565050.CCNA_00036 565050.CCNA_03527 151
565050.CCNA_00036 565050.CCNA_03545 160
565050.CCNA_00036 565050.CCNA_03546 220
565050.CCNA_00036 565050.CCNA_03577 263
565050.CCNA_00036 565050.CCNA_03628 221
565050.CCNA_00036 565050.CCNA_03646 158
565050.CCNA_00036 565050.CCNA_03648 267
565050.CCNA_00036 565050.CCNA_03655 163
565050.CCNA_00036 565050.CCNA_03664 268
565050.CCNA_00036 565050.CCNA_03699 156
565050.CCNA_00036 565050.CCNA_03702 180
565050.CCNA_00036 565050.CCNA_03703 196
565050.CCNA_00036 565050.CCNA_03742 160
565050.CCNA_00036 565050.CCNA_03752 159
565050.CCNA_00036 565050.CCNA_03766 577
565050.CCNA_00036 565050.CCNA_03793 234
565050.CCNA_00036 565050.CCNA_03806 156
565050.CCNA_00036 565050.CCNA_03807 161
565050.CCNA_00036 565050.CCNA_03819 156
565050.CCNA_00036 565050.CCNA_03823 267
565050.CCNA_00036 565050.CCNA_03828 272
565050.CCNA_00036 565050.CCNA_03837 212
565050.CCNA_00036 565050.CCNA_03859 150
565050.CCNA_00036 565050.CCNA_03871 196
565050.CCNA_00037 565050.CCNA_00031 260
565050.CCNA_00037 565050.CCNA_00033 317
565050.CCNA_00037 565050.CCNA_00034 562
565050.CCNA_00037 565050.CCNA_00035 615
565050.CCNA_00037 565050.CCNA_00036 615
565050.CCNA_00037 565050.CCNA_00038 661
565050.CCNA_00037 565050.CCNA_00039 661
565050.CCNA_00037 565050.CCNA_00040 555
565050.CCNA_00037 565050.CCNA_00041 443
565050.CCNA_00037 565050.CCNA_00042 284
565050.CCNA_00037 565050.CCNA_00043 235
565050.CCNA_00037 565050.CCNA_00044 235
565050.CCNA_00037 565050.CCNA_00045 179
565050.CCNA_00037 565050.CCNA_00083 160
565050.CCNA_00037 565050.CCNA_00115 190
565050.CCNA_00037 565050.CCNA_00140 229
565050.CCNA_00037 565050.CCNA_00141 174
565050.CCNA_00037 565050.CCNA_00355 153
565050.CCNA_00037 565050.CCNA_00361 232
565050.CCNA_00037 565050.CCNA_00378 174
565050.CCNA_00037 565050.CCNA_00395 179
565050.CCNA_00037 565050.CCNA_00421 162
565050.CCNA_00037 565050.CCNA_00454 156
565050.CCNA_00037 565050.CCNA_00508 349
565050.CCNA_00037 565050.CCNA_00510 224
565050.CCNA_00037 565050.CCNA_00556 306
565050.CCNA_00037 565050.CCNA_00570 152
565050.CCNA_00037 565050.CCNA_00590 278
565050.CCNA_00037 565050.CCNA_00593 179
565050.CCNA_00037 565050.CCNA_00594 170
565050.CCNA_00037 565050.CCNA_00624 153
565050.CCNA_00037 565050.CCNA_00636 269
565050.CCNA_00037 565050.CCNA_00688 242
565050.CCNA_00037 565050.CCNA_00694 246
565050.CCNA_00037 565050.CCNA_00810 293
565050.CCNA_00037 565050.CCNA_00859 269
565050.CCNA_00037 565050.CCNA_00866 267
565050.CCNA_00037 565050.CCNA_00905 166
565050.CCNA_00037 565050.CCNA_00910 463
565050.CCNA_00037 565050.CCNA_00926 163
565050.CCNA_00037 565050.CCNA_01077 272
565050.CCNA_00037 565050.CCNA_01078 220
565050.CCNA_00037 565050.CCNA_01212 154
565050.CCNA_00037 565050.CCNA_01229 190
565050.CCNA_00037 565050.CCNA_01236 201
565050.CCNA_00037 565050.CCNA_01238 167
565050.CCNA_00037 565050.CCNA_01291 229
565050.CCNA_00037 565050.CCNA_01338 192
565050.CCNA_00037 565050.CCNA_01448 230
565050.CCNA_00037 565050.CCNA_01500 158
565050.CCNA_00037 565050.CCNA_01543 353
565050.CCNA_00037 565050.CCNA_01611 217
565050.CCNA_00037 565050.CCNA_01614 224
565050.CCNA_00037 565050.CCNA_01690 169
565050.CCNA_00037 565050.CCNA_01783 228
565050.CCNA_00037 565050.CCNA_01837 297
565050.CCNA_00037 565050.CCNA_02001 192
565050.CCNA_00037 565050.CCNA_02065 216
565050.CCNA_00037 565050.CCNA_02167 177
565050.CCNA_00037 565050.CCNA_02194 191
565050.CCNA_00037 565050.CCNA_02227 226
565050.CCNA_00037 565050.CCNA_02266 187
565050.CCNA_00037 565050.CCNA_02300 160
565050.CCNA_00037 565050.CCNA_02305 204
565050.CCNA_00037 565050.CCNA_02396 249
565050.CCNA_00037 565050.CCNA_02412 155
565050.CCNA_00037 565050.CCNA_02620 158
565050.CCNA_00037 565050.CCNA_02625 221
565050.CCNA_00037 565050.CCNA_02653 202
565050.CCNA_00037 565050.CCNA_02794 222
565050.CCNA_00037 565050.CCNA_02801 179
565050.CCNA_00037 565050.CCNA_02881 309
565050.CCNA_00037 565050.CCNA_02942 151
565050.CCNA_00037 565050.CCNA_02951 175
565050.CCNA_00037 565050.CCNA_02979 232
565050.CCNA_00037 565050.CCNA_03028 161
565050.CCNA_00037 565050.CCNA_03056 253
565050.CCNA_00037 565050.CCNA_03063 153
565050.CCNA_00037 565050.CCNA_03153 182
565050.CCNA_00037 565050.CCNA_03241 160
565050.CCNA_00037 565050.CCNA_03317 168
565050.CCNA_00037 565050.CCNA_03339 165
565050.CCNA_00037 565050.CCNA_03412 198
565050.CCNA_00037 565050.CCNA_03429 206
565050.CCNA_00037 565050.CCNA_03446 201
565050.CCNA_00037 565050.CCNA_03529 195
565050.CCNA_00037 565050.CCNA_03573 212
565050.CCNA_00037 565050.CCNA_03577 151
565050.CCNA_00037 565050.CCNA_03593 471
565050.CCNA_00037 565050.CCNA_03756 155
565050.CCNA_00037 565050.CCNA_03817 195
565050.CCNA_00038 565050.CCNA_00033 267
565050.CCNA_00038 565050.CCNA_00034 433
565050.CCNA_00038 565050.CCNA_00035 458
565050.CCNA_00038 565050.CCNA_00036 458
565050.CCNA_00038 565050.CCNA_00037 661
565050.CCNA_00038 565050.CCNA_00039 865
565050.CCNA_00038 565050.CCNA_00040 718
565050.CCNA_00038 565050.CCNA_00041 563
565050.CCNA_00038 565050.CCNA_00042 341
565050.CCNA_00038 565050.CCNA_00043 273
565050.CCNA_00038 565050.CCNA_00044 273
565050.CCNA_00038 565050.CCNA_00045 195
565050.CCNA_00039 565050.CCNA_00033 267
565050.CCNA_00039 565050.CCNA_00034 433
565050.CCNA_00039 565050.CCNA_00035 458
565050.CCNA_00039 565050.CCNA_00036 458
565050.CCNA_00039 565050.CCNA_00037 661
565050.CCNA_00039 565050.CCNA_00038 865
565050.CCNA_00039 565050.CCNA_00040 718
565050.CCNA_00039 565050.CCNA_00041 563
565050.CCNA_00039 565050.CCNA_00042 341
565050.CCNA_00039 565050.CCNA_00043 273
565050.CCNA_00039 565050.CCNA_00044 273
565050.CCNA_00039 565050.CCNA_00045 195
565050.CCNA_00040 565050.CCNA_00033 241
565050.CCNA_00040 565050.CCNA_00034 373
565050.CCNA_00040 565050.CCNA_00035 393
565050.CCNA_00040 565050.CCNA_00036 393
565050.CCNA_00040 565050.CCNA_00037 555
565050.CCNA_00040 565050.CCNA_00038 718
565050.CCNA_00040 565050.CCNA_00039 718
565050.CCNA_00040 565050.CCNA_00041 670
565050.CCNA_00040 565050.CCNA_00042 393
565050.CCNA_00040 565050.CCNA_00043 307
565050.CCNA_00040 565050.CCNA_00044 307
565050.CCNA_00040 565050.CCNA_00045 209
565050.CCNA_00041 565050.CCNA_00006 205
565050.CCNA_00041 565050.CCNA_00007 330
565050.CCNA_00041 565050.CCNA_00008 163
565050.CCNA_00041 565050.CCNA_00010 342
565050.CCNA_00041 565050.CCNA_00011 274
565050.CCNA_00041 565050.CCNA_00012 283
565050.CCNA_00041 565050.CCNA_00031 256
565050.CCNA_00041 565050.CCNA_00033 938
565050.CCNA_00041 565050.CCNA_00034 949
565050.CCNA_00041 565050.CCNA_00035 919
565050.CCNA_00041 565050.CCNA_00036 824
565050.CCNA_00041 565050.CCNA_00037 443
565050.CCNA_00041 565050.CCNA_00038 563
565050.CCNA_00041 565050.CCNA_00039 563
565050.CCNA_00041 565050.CCNA_00040 670
565050.CCNA_00041 565050.CCNA_00042 793
565050.CCNA_00041 565050.CCNA_00043 955
565050.CCNA_00041 565050.CCNA_00044 858
565050.CCNA_00041 565050.CCNA_00045 353
565050.CCNA_00041 565050.CCNA_00047 416
565050.CCNA_00041 565050.CCNA_00048 383
565050.CCNA_00041 565050.CCNA_00049 158
565050.CCNA_00041 565050.CCNA_00050 326
565050.CCNA_00041 565050.CCNA_00051 184
565050.CCNA_00041 565050.CCNA_00052 285
565050.CCNA_00041 565050.CCNA_00053 304
565050.CCNA_00041 565050.CCNA_00054 409
565050.CCNA_00041 565050.CCNA_00055 251
565050.CCNA_00041 565050.CCNA_00056 251
565050.CCNA_00041 565050.CCNA_00057 320
565050.CCNA_00041 565050.CCNA_00062 416
565050.CCNA_00041 565050.CCNA_00063 220
565050.CCNA_00041 565050.CCNA_00069 224
565050.CCNA_00041 565050.CCNA_00072 159
565050.CCNA_00041 565050.CCNA_00101 181
565050.CCNA_00041 565050.CCNA_00116 151
565050.CCNA_00041 565050.CCNA_00133 212
565050.CCNA_00041 565050.CCNA_00139 324
565050.CCNA_00041 565050.CCNA_00140 282
565050.CCNA_00041 565050.CCNA_00143 169
565050.CCNA_00041 565050.CCNA_00152 229
565050.CCNA_00041 565050.CCNA_00153 433
565050.CCNA_00041 565050.CCNA_00155 199
565050.CCNA_00041 565050.CCNA_00159 262
565050.CCNA_00041 565050.CCNA_00193 419
565050.CCNA_00041 565050.CCNA_00197 666
565050.CCNA_00041 565050.CCNA_00198 574
565050.CCNA_00041 565050.CCNA_00230 319
565050.CCNA_00041 565050.CCNA_00261 265
565050.CCNA_00041 565050.CCNA_00268 184
565050.CCNA_00041 565050.CCNA_00281 466
565050.CCNA_00041 565050.CCNA_00306 164
565050.CCNA_00041 565050.CCNA_00317 697
565050.CCNA_00041 565050.CCNA_00320 427
565050.CCNA_00041 565050.CCNA_00321 171
565050.CCNA_00041 565050.CCNA_00326 224
565050.CCNA_00041 565050.CCNA_00346 255
565050.CCNA_00041 565050.CCNA_00351 195
565050.CCNA_00041 565050.CCNA_00365 171
565050.CCNA_00041 565050.CCNA_00369 180
565050.CCNA_00041 565050.CCNA_00384 187
565050.CCNA_00041 565050.CCNA_00398 174
565050.CCNA_00041 565050.CCNA_00413 182
565050.CCNA_00041 565050.CCNA_00414 225
565050.CCNA_00041 565050.CCNA_00492 475
565050.CCNA_00041 565050.CCNA_00496 506
565050.CCNA_00041 565050.CCNA_00512 725
565050.CCNA_00041 565050.CCNA_00530 855
565050.CCNA_00041 565050.CCNA_00531 470
565050.CCNA_00041 565050.CCNA_00536 904
565050.CCNA_00041 565050.CCNA_00537 766
565050.CCNA_00041 565050.CCNA_00599 233
565050.CCNA_00041 565050.CCNA_00601 188
565050.CCNA_00041 565050.CCNA_00620 153
565050.CCNA_00041 565050.CCNA_00659 291
565050.CCNA_00041 565050.CCNA_00677 941
565050.CCNA_00041 565050.CCNA_00678 879
565050.CCNA_00041 565050.CCNA_00694 274
565050.CCNA_00041 565050.CCNA_00699 205
565050.CCNA_00041 565050.CCNA_00721 324
565050.CCNA_00041 565050.CCNA_00725 177
565050.CCNA_00041 565050.CCNA_00737 261
565050.CCNA_00041 565050.CCNA_00740 570
565050.CCNA_00041 565050.CCNA_00742 192
565050.CCNA_00041 565050.CCNA_00763 158
565050.CCNA_00041 565050.CCNA_00764 158
565050.CCNA_00041 565050.CCNA_00778 589
565050.CCNA_00041 565050.CCNA_00806 216
565050.CCNA_00041 565050.CCNA_00807 200
565050.CCNA_00041 565050.CCNA_00850 234
565050.CCNA_00041 565050.CCNA_00873 223
565050.CCNA_00041 565050.CCNA_00878 404
565050.CCNA_00041 565050.CCNA_00882 238
565050.CCNA_00041 565050.CCNA_00883 183
565050.CCNA_00041 565050.CCNA_00894 473
565050.CCNA_00041 565050.CCNA_00899 682
565050.CCNA_00041 565050.CCNA_00922 597
565050.CCNA_00041 565050.CCNA_00929 556
565050.CCNA_00041 565050.CCNA_00931 247
565050.CCNA_00041 565050.CCNA_00943 175
565050.CCNA_00041 565050.CCNA_00988 216
565050.CCNA_00041 565050.CCNA_01050 272
565050.CCNA_00041 565050.CCNA_01086 629
565050.CCNA_00041 565050.CCNA_01095 378
565050.CCNA_00041 565050.CCNA_01096 511
565050.CCNA_00041 565050.CCNA_01097 165
565050.CCNA_00041 565050.CCNA_01101 490
565050.CCNA_00041 565050.CCNA_01131 307
565050.CCNA_00041 565050.CCNA_01141 449
565050.CCNA_00041 565050.CCNA_01205 186
565050.CCNA_00041 565050.CCNA_01243 188
565050.CCNA_00041 565050.CCNA_01245 188
565050.CCNA_00041 565050.CCNA_01254 433
565050.CCNA_00041 565050.CCNA_01259 217
565050.CCNA_00041 565050.CCNA_01262 418
565050.CCNA_00041 565050.CCNA_01263 217
565050.CCNA_00041 565050.CCNA_01275 406
565050.CCNA_00041 565050.CCNA_01285 220
565050.CCNA_00041 565050.CCNA_01297 366
565050.CCNA_00041 565050.CCNA_01298 316
565050.CCNA_00041 565050.CCNA_01305 813
565050.CCNA_00041 565050.CCNA_01306 954
565050.CCNA_00041 565050.CCNA_01307 921
565050.CCNA_00041 565050.CCNA_01308 875
565050.CCNA_00041 565050.CCNA_01309 975
565050.CCNA_00041 565050.CCNA_01310 875
565050.CCNA_00041 565050.CCNA_01311 689
565050.CCNA_00041 565050.CCNA_01312 956
565050.CCNA_00041 565050.CCNA_01313 833
565050.CCNA_00041 565050.CCNA_01314 843
565050.CCNA_00041 565050.CCNA_01315 789
565050.CCNA_00041 565050.CCNA_01316 774
565050.CCNA_00041 565050.CCNA_01317 665
565050.CCNA_00041 565050.CCNA_01318 929
565050.CCNA_00041 565050.CCNA_01319 821
565050.CCNA_00041 565050.CCNA_01320 965
565050.CCNA_00041 565050.CCNA_01321 885
565050.CCNA_00041 565050.CCNA_01322 908
565050.CCNA_00041 565050.CCNA_01323 947
565050.CCNA_00041 565050.CCNA_01324 818
565050.CCNA_00041 565050.CCNA_01325 842
565050.CCNA_00041 565050.CCNA_01326 586
565050.CCNA_00041 565050.CCNA_01327 315
565050.CCNA_00041 565050.CCNA_01328 820
565050.CCNA_00041 565050.CCNA_01329 802
565050.CCNA_00041 565050.CCNA_01330 546
565050.CCNA_00041 565050.CCNA_01332 558
565050.CCNA_00041 565050.CCNA_01343 349
565050.CCNA_00041 565050.CCNA_01381 547
565050.CCNA_00041 565050.CCNA_01385 150
565050.CCNA_00041 565050.CCNA_01399 321
565050.CCNA_00041 565050.CCNA_01414 317
565050.CCNA_00041 565050.CCNA_01419 179
565050.CCNA_00041 565050.CCNA_01422 167
565050.CCNA_00041 565050.CCNA_01431 151
565050.CCNA_00041 565050.CCNA_01432 251
565050.CCNA_00041 565050.CCNA_01440 752
565050.CCNA_00041 565050.CCNA_01441 808
565050.CCNA_00041 565050.CCNA_01450 239
565050.CCNA_00041 565050.CCNA_01509 159
565050.CCNA_00041 565050.CCNA_01522 188
565050.CCNA_00041 565050.CCNA_01543 168
565050.CCNA_00041 565050.CCNA_01546 380
565050.CCNA_00041 565050.CCNA_01547 494
565050.CCNA_00041 565050.CCNA_01596 216
565050.CCNA_00041 565050.CCNA_01612 231
565050.CCNA_00041 565050.CCNA_01620 396
565050.CCNA_00041 565050.CCNA_01626 154
565050.CCNA_00041 565050.CCNA_01627 220
565050.CCNA_00041 565050.CCNA_01629 332
565050.CCNA_00041 565050.CCNA_01630 379
565050.CCNA_00041 565050.CCNA_01633 200
565050.CCNA_00041 565050.CCNA_01646 152
565050.CCNA_00041 565050.CCNA_01648 176
565050.CCNA_00041 565050.CCNA_01651 276
565050.CCNA_00041 565050.CCNA_01658 340
565050.CCNA_00041 565050.CCNA_01659 181
565050.CCNA_00041 565050.CCNA_01687 240
565050.CCNA_00041 565050.CCNA_01689 360
565050.CCNA_00041 565050.CCNA_01691 181
565050.CCNA_00041 565050.CCNA_01692 435
565050.CCNA_00041 565050.CCNA_01704 176
565050.CCNA_00041 565050.CCNA_01726 297
565050.CCNA_00041 565050.CCNA_01730 180
565050.CCNA_00041 565050.CCNA_01732 224
565050.CCNA_00041 565050.CCNA_01733 338
565050.CCNA_00041 565050.CCNA_01737 209
565050.CCNA_00041 565050.CCNA_01739 416
565050.CCNA_00041 565050.CCNA_01740 339
565050.CCNA_00041 565050.CCNA_01741 398
565050.CCNA_00041 565050.CCNA_01746 180
565050.CCNA_00041 565050.CCNA_01750 185
565050.CCNA_00041 565050.CCNA_01752 246
565050.CCNA_00041 565050.CCNA_01753 360
565050.CCNA_00041 565050.CCNA_01757 417
565050.CCNA_00041 565050.CCNA_01769 272
565050.CCNA_00041 565050.CCNA_01770 581
565050.CCNA_00041 565050.CCNA_01774 209
565050.CCNA_00041 565050.CCNA_01775 315
565050.CCNA_00041 565050.CCNA_01790 156
565050.CCNA_00041 565050.CCNA_01791 184
565050.CCNA_00041 565050.CCNA_01805 177
565050.CCNA_00041 565050.CCNA_01813 210
565050.CCNA_00041 565050.CCNA_01866 234
565050.CCNA_00041 565050.CCNA_01898 302
565050.CCNA_00041 565050.CCNA_01899 192
565050.CCNA_00041 565050.CCNA_01914 162
565050.CCNA_00041 565050.CCNA_01921 239
565050.CCNA_00041 565050.CCNA_01923 404
565050.CCNA_00041 565050.CCNA_01926 157
565050.CCNA_00041 565050.CCNA_01936 425
565050.CCNA_00041 565050.CCNA_01937 274
565050.CCNA_00041 565050.CCNA_01938 436
565050.CCNA_00041 565050.CCNA_01940 435
565050.CCNA_00041 565050.CCNA_01946 549
565050.CCNA_00041 565050.CCNA_01950 397
565050.CCNA_00041 565050.CCNA_01951 190
565050.CCNA_00041 565050.CCNA_01960 153
565050.CCNA_00041 565050.CCNA_01969 567
565050.CCNA_00041 565050.CCNA_01970 318
565050.CCNA_00041 565050.CCNA_01975 184
565050.CCNA_00041 565050.CCNA_01982 429
565050.CCNA_00041 565050.CCNA_01987 316
565050.CCNA_00041 565050.CCNA_01989 199
565050.CCNA_00041 565050.CCNA_01990 162
565050.CCNA_00041 565050.CCNA_01992 367
565050.CCNA_00041 565050.CCNA_01993 469
565050.CCNA_00041 565050.CCNA_01994 472
565050.CCNA_00041 565050.CCNA_01995 500
565050.CCNA_00041 565050.CCNA_01996 460
565050.CCNA_00041 565050.CCNA_01997 694
565050.CCNA_00041 565050.CCNA_01998 661
565050.CCNA_00041 565050.CCNA_01999 765
565050.CCNA_00041 565050.CCNA_02000 841
565050.CCNA_00041 565050.CCNA_02003 616
565050.CCNA_00041 565050.CCNA_02008 574
565050.CCNA_00041 565050.CCNA_02012 213
565050.CCNA_00041 565050.CCNA_02014 316
565050.CCNA_00041 565050.CCNA_02015 274
565050.CCNA_00041 565050.CCNA_02016 268
565050.CCNA_00041 565050.CCNA_02017 224
565050.CCNA_00041 565050.CCNA_02018 199
565050.CCNA_00041 565050.CCNA_02019 216
565050.CCNA_00041 565050.CCNA_02022 152
565050.CCNA_00041 565050.CCNA_02024 151
565050.CCNA_00041 565050.CCNA_02029 153
565050.CCNA_00041 565050.CCNA_02037 276
565050.CCNA_00041 565050.CCNA_02039 340
565050.CCNA_00041 565050.CCNA_02041 365
565050.CCNA_00041 565050.CCNA_02042 761
565050.CCNA_00041 565050.CCNA_02043 290
565050.CCNA_00041 565050.CCNA_02052 308
565050.CCNA_00041 565050.CCNA_02059 316
565050.CCNA_00041 565050.CCNA_02064 469
565050.CCNA_00041 565050.CCNA_02069 176
565050.CCNA_00041 565050.CCNA_02070 318
565050.CCNA_00041 565050.CCNA_02078 334
565050.CCNA_00041 565050.CCNA_02080 204
565050.CCNA_00041 565050.CCNA_02083 378
565050.CCNA_00041 565050.CCNA_02084 224
565050.CCNA_00041 565050.CCNA_02099 272
565050.CCNA_00041 565050.CCNA_02130 154
565050.CCNA_00041 565050.CCNA_02136 188
565050.CCNA_00041 565050.CCNA_02153 198
565050.CCNA_00041 565050.CCNA_02173 157
565050.CCNA_00041 565050.CCNA_02193 179
565050.CCNA_00041 565050.CCNA_02198 206
565050.CCNA_00041 565050.CCNA_02231 272
565050.CCNA_00041 565050.CCNA_02233 332
565050.CCNA_00041 565050.CCNA_02284 186
565050.CCNA_00041 565050.CCNA_02285 166
565050.CCNA_00041 565050.CCNA_02288 239
565050.CCNA_00041 565050.CCNA_02305 175
565050.CCNA_00041 565050.CCNA_02307 230
565050.CCNA_00041 565050.CCNA_02326 153
565050.CCNA_00041 565050.CCNA_02329 441
565050.CCNA_00041 565050.CCNA_02351 210
565050.CCNA_00041 565050.CCNA_02387 173
565050.CCNA_00041 565050.CCNA_02388 205
565050.CCNA_00041 565050.CCNA_02399 329
565050.CCNA_00041 565050.CCNA_02415 158
565050.CCNA_00041 565050.CCNA_02428 801
565050.CCNA_00041 565050.CCNA_02435 186
565050.CCNA_00041 565050.CCNA_02459 224
565050.CCNA_00041 565050.CCNA_02473 234
565050.CCNA_00041 565050.CCNA_02528 220
565050.CCNA_00041 565050.CCNA_02535 241
565050.CCNA_00041 565050.CCNA_02537 304
565050.CCNA_00041 565050.CCNA_02553 237
565050.CCNA_00041 565050.CCNA_02596 840
565050.CCNA_00041 565050.CCNA_02612 209
565050.CCNA_00041 565050.CCNA_02615 182
565050.CCNA_00041 565050.CCNA_02623 325
565050.CCNA_00041 565050.CCNA_02629 231
565050.CCNA_00041 565050.CCNA_02643 227
565050.CCNA_00041 565050.CCNA_02645 349
565050.CCNA_00041 565050.CCNA_02661 168
565050.CCNA_00041 565050.CCNA_02670 282
565050.CCNA_00041 565050.CCNA_02681 215
565050.CCNA_00041 565050.CCNA_02714 272
565050.CCNA_00041 565050.CCNA_02721 168
565050.CCNA_00041 565050.CCNA_02751 189
565050.CCNA_00041 565050.CCNA_02759 191
565050.CCNA_00041 565050.CCNA_02794 184
565050.CCNA_00041 565050.CCNA_02809 234
565050.CCNA_00041 565050.CCNA_02917 188
565050.CCNA_00041 565050.CCNA_02925 169
565050.CCNA_00041 565050.CCNA_02941 444
565050.CCNA_00041 565050.CCNA_02979 216
565050.CCNA_00041 565050.CCNA_02994 232
565050.CCNA_00041 565050.CCNA_03006 272
565050.CCNA_00041 565050.CCNA_03009 312
565050.CCNA_00041 565050.CCNA_03030 235
565050.CCNA_00041 565050.CCNA_03076 199
565050.CCNA_00041 565050.CCNA_03084 194
565050.CCNA_00041 565050.CCNA_03090 235
565050.CCNA_00041 565050.CCNA_03103 157
565050.CCNA_00041 565050.CCNA_03112 180
565050.CCNA_00041 565050.CCNA_03115 188
565050.CCNA_00041 565050.CCNA_03135 219
565050.CCNA_00041 565050.CCNA_03142 366
565050.CCNA_00041 565050.CCNA_03144 391
565050.CCNA_00041 565050.CCNA_03162 155
565050.CCNA_00041 565050.CCNA_03163 172
565050.CCNA_00041 565050.CCNA_03164 539
565050.CCNA_00041 565050.CCNA_03195 208
565050.CCNA_00041 565050.CCNA_03219 234
565050.CCNA_00041 565050.CCNA_03233 176
565050.CCNA_00041 565050.CCNA_03261 267
565050.CCNA_00041 565050.CCNA_03301 234
565050.CCNA_00041 565050.CCNA_03303 316
565050.CCNA_00041 565050.CCNA_03304 741
565050.CCNA_00041 565050.CCNA_03305 916
565050.CCNA_00041 565050.CCNA_03306 789
565050.CCNA_00041 565050.CCNA_03310 639
565050.CCNA_00041 565050.CCNA_03311 321
565050.CCNA_00041 565050.CCNA_03317 257
565050.CCNA_00041 565050.CCNA_03332 150
565050.CCNA_00041 565050.CCNA_03334 668
565050.CCNA_00041 565050.CCNA_03352 321
565050.CCNA_00041 565050.CCNA_03358 245
565050.CCNA_00041 565050.CCNA_03359 183
565050.CCNA_00041 565050.CCNA_03393 164
565050.CCNA_00041 565050.CCNA_03430 193
565050.CCNA_00041 565050.CCNA_03469 394
565050.CCNA_00041 565050.CCNA_03492 274
565050.CCNA_00041 565050.CCNA_03500 178
565050.CCNA_00041 565050.CCNA_03501 329
565050.CCNA_00041 565050.CCNA_03509 465
565050.CCNA_00041 565050.CCNA_03534 391
565050.CCNA_00041 565050.CCNA_03546 271
565050.CCNA_00041 565050.CCNA_03560 378
565050.CCNA_00041 565050.CCNA_03561 162
565050.CCNA_00041 565050.CCNA_03562 378
565050.CCNA_00041 565050.CCNA_03577 539
565050.CCNA_00041 565050.CCNA_03607 183
565050.CCNA_00041 565050.CCNA_03627 160
565050.CCNA_00041 565050.CCNA_03628 725
565050.CCNA_00041 565050.CCNA_03646 407
565050.CCNA_00041 565050.CCNA_03651 326
565050.CCNA_00041 565050.CCNA_03653 151
565050.CCNA_00041 565050.CCNA_03656 272
565050.CCNA_00041 565050.CCNA_03658 199
565050.CCNA_00041 565050.CCNA_03664 280
565050.CCNA_00041 565050.CCNA_03699 168
565050.CCNA_00041 565050.CCNA_03701 182
565050.CCNA_00041 565050.CCNA_03702 626
565050.CCNA_00041 565050.CCNA_03703 301
565050.CCNA_00041 565050.CCNA_03733 320
565050.CCNA_00041 565050.CCNA_03754 213
565050.CCNA_00041 565050.CCNA_03763 195
565050.CCNA_00041 565050.CCNA_03766 516
565050.CCNA_00041 565050.CCNA_03767 326
565050.CCNA_00041 565050.CCNA_03768 202
565050.CCNA_00041 565050.CCNA_03770 474
565050.CCNA_00041 565050.CCNA_03798 155
565050.CCNA_00041 565050.CCNA_03806 169
565050.CCNA_00041 565050.CCNA_03807 161
565050.CCNA_00041 565050.CCNA_03812 577
565050.CCNA_00041 565050.CCNA_03819 324
565050.CCNA_00041 565050.CCNA_03820 197
565050.CCNA_00041 565050.CCNA_03822 321
565050.CCNA_00041 565050.CCNA_03823 454
565050.CCNA_00041 565050.CCNA_03828 432
565050.CCNA_00041 565050.CCNA_03835 185
565050.CCNA_00041 565050.CCNA_03865 608
565050.CCNA_00041 565050.CCNA_03867 224
565050.CCNA_00041 565050.CCNA_03868 262
565050.CCNA_00041 565050.CCNA_03870 288
565050.CCNA_00041 565050.CCNA_03871 655
565050.CCNA_00041 565050.CCNA_03872 335
565050.CCNA_00041 565050.CCNA_03876 188
565050.CCNA_00041 565050.CCNA_03879 185
565050.CCNA_00042 565050.CCNA_00031 248
565050.CCNA_00042 565050.CCNA_00033 497
565050.CCNA_00042 565050.CCNA_00034 548
565050.CCNA_00042 565050.CCNA_00035 694
565050.CCNA_00042 565050.CCNA_00036 590
565050.CCNA_00042 565050.CCNA_00037 284
565050.CCNA_00042 565050.CCNA_00038 341
565050.CCNA_00042 565050.CCNA_00039 341
565050.CCNA_00042 565050.CCNA_00040 393
565050.CCNA_00042 565050.CCNA_00041 793
565050.CCNA_00042 565050.CCNA_00043 828
565050.CCNA_00042 565050.CCNA_00044 825
565050.CCNA_00042 565050.CCNA_00045 338
565050.CCNA_00042 565050.CCNA_00047 440
565050.CCNA_00042 565050.CCNA_00048 306
565050.CCNA_00042 565050.CCNA_00050 216
565050.CCNA_00042 565050.CCNA_00051 216
565050.CCNA_00042 565050.CCNA_00052 162
565050.CCNA_00042 565050.CCNA_00053 158
565050.CCNA_00042 565050.CCNA_00054 178
565050.CCNA_00042 565050.CCNA_00057 291
565050.CCNA_00042 565050.CCNA_00072 183
565050.CCNA_00042 565050.CCNA_00082 155
565050.CCNA_00042 565050.CCNA_00099 201
565050.CCNA_00042 565050.CCNA_00101 156
565050.CCNA_00042 565050.CCNA_00109 153
565050.CCNA_00042 565050.CCNA_00139 156
565050.CCNA_00042 565050.CCNA_00145 182
565050.CCNA_00042 565050.CCNA_00152 242
565050.CCNA_00042 565050.CCNA_00158 167
565050.CCNA_00042 565050.CCNA_00189 172
565050.CCNA_00042 565050.CCNA_00233 171
565050.CCNA_00042 565050.CCNA_00238 159
565050.CCNA_00042 565050.CCNA_00257 160
565050.CCNA_00042 565050.CCNA_00268 224
565050.CCNA_00042 565050.CCNA_00342 161
565050.CCNA_00042 565050.CCNA_00354 197
565050.CCNA_00042 565050.CCNA_00377 196
565050.CCNA_00042 565050.CCNA_00380 503
565050.CCNA_00042 565050.CCNA_00411 247
565050.CCNA_00042 565050.CCNA_00412 226
565050.CCNA_00042 565050.CCNA_00422 248
565050.CCNA_00042 565050.CCNA_00526 181
565050.CCNA_00042 565050.CCNA_00527 632
565050.CCNA_00042 565050.CCNA_00554 151
565050.CCNA_00042 565050.CCNA_00637 150
565050.CCNA_00042 565050.CCNA_00694 303
565050.CCNA_00042 565050.CCNA_00708 154
565050.CCNA_00042 565050.CCNA_00735 318
565050.CCNA_00042 565050.CCNA_00740 472
565050.CCNA_00042 565050.CCNA_00742 192
565050.CCNA_00042 565050.CCNA_00780 151
565050.CCNA_00042 565050.CCNA_00883 158
565050.CCNA_00042 565050.CCNA_00892 159
565050.CCNA_00042 565050.CCNA_00894 270
565050.CCNA_00042 565050.CCNA_00929 328
565050.CCNA_00042 565050.CCNA_00982 585
565050.CCNA_00042 565050.CCNA_00998 556
565050.CCNA_00042 565050.CCNA_01067 163
565050.CCNA_00042 565050.CCNA_01073 314
565050.CCNA_00042 565050.CCNA_01089 164
565050.CCNA_00042 565050.CCNA_01090 196
565050.CCNA_00042 565050.CCNA_01118 436
565050.CCNA_00042 565050.CCNA_01176 153
565050.CCNA_00042 565050.CCNA_01226 167
565050.CCNA_00042 565050.CCNA_01273 157
565050.CCNA_00042 565050.CCNA_01285 182
565050.CCNA_00042 565050.CCNA_01288 262
565050.CCNA_00042 565050.CCNA_01387 195
565050.CCNA_00042 565050.CCNA_01418 515
565050.CCNA_00042 565050.CCNA_01427 487
565050.CCNA_00042 565050.CCNA_01441 182
565050.CCNA_00042 565050.CCNA_01450 153
565050.CCNA_00042 565050.CCNA_01452 173
565050.CCNA_00042 565050.CCNA_01472 246
565050.CCNA_00042 565050.CCNA_01597 423
565050.CCNA_00042 565050.CCNA_01614 277
565050.CCNA_00042 565050.CCNA_01630 156
565050.CCNA_00042 565050.CCNA_01637 155
565050.CCNA_00042 565050.CCNA_01643 205
565050.CCNA_00042 565050.CCNA_01675 236
565050.CCNA_00042 565050.CCNA_01686 582
565050.CCNA_00042 565050.CCNA_01724 174
565050.CCNA_00042 565050.CCNA_01760 362
565050.CCNA_00042 565050.CCNA_01761 230
565050.CCNA_00042 565050.CCNA_01762 279
565050.CCNA_00042 565050.CCNA_01764 642
565050.CCNA_00042 565050.CCNA_01776 210
565050.CCNA_00042 565050.CCNA_01780 536
565050.CCNA_00042 565050.CCNA_01816 239
565050.CCNA_00042 565050.CCNA_01899 200
565050.CCNA_00042 565050.CCNA_01914 201
565050.CCNA_00042 565050.CCNA_01956 159
565050.CCNA_00042 565050.CCNA_01964 152
565050.CCNA_00042 565050.CCNA_01991 303
565050.CCNA_00042 565050.CCNA_01992 224
565050.CCNA_00042 565050.CCNA_01993 271
565050.CCNA_00042 565050.CCNA_01994 272
565050.CCNA_00042 565050.CCNA_01995 298
565050.CCNA_00042 565050.CCNA_01996 271
565050.CCNA_00042 565050.CCNA_01997 267
565050.CCNA_00042 565050.CCNA_01998 267
565050.CCNA_00042 565050.CCNA_01999 337
565050.CCNA_00042 565050.CCNA_02000 219
565050.CCNA_00042 565050.CCNA_02003 168
565050.CCNA_00042 565050.CCNA_02008 292
565050.CCNA_00042 565050.CCNA_02014 217
565050.CCNA_00042 565050.CCNA_02037 157
565050.CCNA_00042 565050.CCNA_02039 215
565050.CCNA_00042 565050.CCNA_02041 198
565050.CCNA_00042 565050.CCNA_02042 265
565050.CCNA_00042 565050.CCNA_02056 290
565050.CCNA_00042 565050.CCNA_02064 269
565050.CCNA_00042 565050.CCNA_02066 163
565050.CCNA_00042 565050.CCNA_02099 193
565050.CCNA_00042 565050.CCNA_02118 215
565050.CCNA_00042 565050.CCNA_02138 235
565050.CCNA_00042 565050.CCNA_02141 339
565050.CCNA_00042 565050.CCNA_02145 152
565050.CCNA_00042 565050.CCNA_02187 214
565050.CCNA_00042 565050.CCNA_02249 307
565050.CCNA_00042 565050.CCNA_02288 168
565050.CCNA_00042 565050.CCNA_02300 166
565050.CCNA_00042 565050.CCNA_02307 280
565050.CCNA_00042 565050.CCNA_02328 151
565050.CCNA_00042 565050.CCNA_02329 158
565050.CCNA_00042 565050.CCNA_02411 163
565050.CCNA_00042 565050.CCNA_02430 393
565050.CCNA_00042 565050.CCNA_02575 277
565050.CCNA_00042 565050.CCNA_02666 372
565050.CCNA_00042 565050.CCNA_02681 179
565050.CCNA_00042 565050.CCNA_02839 264
565050.CCNA_00042 565050.CCNA_02940 156
565050.CCNA_00042 565050.CCNA_03031 185
565050.CCNA_00042 565050.CCNA_03105 151
565050.CCNA_00042 565050.CCNA_03254 157
565050.CCNA_00042 565050.CCNA_03317 168
565050.CCNA_00042 565050.CCNA_03323 192
565050.CCNA_00042 565050.CCNA_03356 193
565050.CCNA_00042 565050.CCNA_03385 471
565050.CCNA_00042 565050.CCNA_03406 202
565050.CCNA_00042 565050.CCNA_03428 367
565050.CCNA_00042 565050.CCNA_03501 258
565050.CCNA_00042 565050.CCNA_03512 197
565050.CCNA_00042 565050.CCNA_03527 163
565050.CCNA_00042 565050.CCNA_03546 217
565050.CCNA_00042 565050.CCNA_03577 199
565050.CCNA_00042 565050.CCNA_03580 250
565050.CCNA_00042 565050.CCNA_03591 306
565050.CCNA_00042 565050.CCNA_03651 409
565050.CCNA_00042 565050.CCNA_03652 482
565050.CCNA_00042 565050.CCNA_03703 192
565050.CCNA_00042 565050.CCNA_03704 260
565050.CCNA_00042 565050.CCNA_03705 169
565050.CCNA_00042 565050.CCNA_03716 387
565050.CCNA_00042 565050.CCNA_03807 150
565050.CCNA_00042 565050.CCNA_03820 377
565050.CCNA_00042 565050.CCNA_03823 195
565050.CCNA_00042 565050.CCNA_03828 156
565050.CCNA_00042 565050.CCNA_03859 254
565050.CCNA_00042 565050.CCNA_03864 457
565050.CCNA_00042 565050.CCNA_03867 153
565050.CCNA_00042 565050.CCNA_03871 180
565050.CCNA_00043 565050.CCNA_00005 275
565050.CCNA_00043 565050.CCNA_00008 188
565050.CCNA_00043 565050.CCNA_00010 269
565050.CCNA_00043 565050.CCNA_00011 198
565050.CCNA_00043 565050.CCNA_00012 359
565050.CCNA_00043 565050.CCNA_00031 247
565050.CCNA_00043 565050.CCNA_00033 822
565050.CCNA_00043 565050.CCNA_00034 673
565050.CCNA_00043 565050.CCNA_00035 677
565050.CCNA_00043 565050.CCNA_00036 635
565050.CCNA_00043 565050.CCNA_00037 235
565050.CCNA_00043 565050.CCNA_00038 273
565050.CCNA_00043 565050.CCNA_00039 273
565050.CCNA_00043 565050.CCNA_00040 307
565050.CCNA_00043 565050.CCNA_00041 955
565050.CCNA_00043 565050.CCNA_00042 828
565050.CCNA_00043 565050.CCNA_00044 978
565050.CCNA_00043 565050.CCNA_00045 501
565050.CCNA_00043 565050.CCNA_00047 508
565050.CCNA_00043 565050.CCNA_00048 468
565050.CCNA_00043 565050.CCNA_00049 216
565050.CCNA_00043 565050.CCNA_00050 362
565050.CCNA_00043 565050.CCNA_00051 255
565050.CCNA_00043 565050.CCNA_00052 252
565050.CCNA_00043 565050.CCNA_00053 326
565050.CCNA_00043 565050.CCNA_00054 492
565050.CCNA_00043 565050.CCNA_00055 286
565050.CCNA_00043 565050.CCNA_00057 324
565050.CCNA_00043 565050.CCNA_00062 217
565050.CCNA_00043 565050.CCNA_00063 340
565050.CCNA_00043 565050.CCNA_00069 510
565050.CCNA_00043 565050.CCNA_00108 151
565050.CCNA_00043 565050.CCNA_00116 225
565050.CCNA_00043 565050.CCNA_00139 340
565050.CCNA_00043 565050.CCNA_00140 253
565050.CCNA_00043 565050.CCNA_00143 162
565050.CCNA_00043 565050.CCNA_00152 275
565050.CCNA_00043 565050.CCNA_00153 322
565050.CCNA_00043 565050.CCNA_00155 760
565050.CCNA_00043 565050.CCNA_00159 153
565050.CCNA_00043 565050.CCNA_00186 185
565050.CCNA_00043 565050.CCNA_00197 403
565050.CCNA_00043 565050.CCNA_00198 830
565050.CCNA_00043 565050.CCNA_00230 340
565050.CCNA_00043 565050.CCNA_00261 158
565050.CCNA_00043 565050.CCNA_00270 164
565050.CCNA_00043 565050.CCNA_00281 528
565050.CCNA_00043 565050.CCNA_00306 459
565050.CCNA_00043 565050.CCNA_00320 172
565050.CCNA_00043 565050.CCNA_00321 377
565050.CCNA_00043 565050.CCNA_00349 268
565050.CCNA_00043 565050.CCNA_00351 417
565050.CCNA_00043 565050.CCNA_00369 168
565050.CCNA_00043 565050.CCNA_00407 318
565050.CCNA_00043 565050.CCNA_00492 393
565050.CCNA_00043 565050.CCNA_00520 275
565050.CCNA_00043 565050.CCNA_00525 173
565050.CCNA_00043 565050.CCNA_00530 490
565050.CCNA_00043 565050.CCNA_00531 267
565050.CCNA_00043 565050.CCNA_00536 948
565050.CCNA_00043 565050.CCNA_00537 912
565050.CCNA_00043 565050.CCNA_00677 596
565050.CCNA_00043 565050.CCNA_00678 303
565050.CCNA_00043 565050.CCNA_00699 167
565050.CCNA_00043 565050.CCNA_00721 208
565050.CCNA_00043 565050.CCNA_00731 217
565050.CCNA_00043 565050.CCNA_00736 241
565050.CCNA_00043 565050.CCNA_00740 740
565050.CCNA_00043 565050.CCNA_00742 192
565050.CCNA_00043 565050.CCNA_00758 231
565050.CCNA_00043 565050.CCNA_00778 542
565050.CCNA_00043 565050.CCNA_00806 594
565050.CCNA_00043 565050.CCNA_00808 159
565050.CCNA_00043 565050.CCNA_00850 265
565050.CCNA_00043 565050.CCNA_00871 191
565050.CCNA_00043 565050.CCNA_00873 220
565050.CCNA_00043 565050.CCNA_00878 195
565050.CCNA_00043 565050.CCNA_00883 160
565050.CCNA_00043 565050.CCNA_00886 181
565050.CCNA_00043 565050.CCNA_00894 480
565050.CCNA_00043 565050.CCNA_00908 154
565050.CCNA_00043 565050.CCNA_00918 289
565050.CCNA_00043 565050.CCNA_00931 170
565050.CCNA_00043 565050.CCNA_00988 179
565050.CCNA_00043 565050.CCNA_01086 262
565050.CCNA_00043 565050.CCNA_01095 721
565050.CCNA_00043 565050.CCNA_01096 378
565050.CCNA_00043 565050.CCNA_01101 302
565050.CCNA_00043 565050.CCNA_01141 294
565050.CCNA_00043 565050.CCNA_01243 191
565050.CCNA_00043 565050.CCNA_01254 606
565050.CCNA_00043 565050.CCNA_01262 438
565050.CCNA_00043 565050.CCNA_01279 305
565050.CCNA_00043 565050.CCNA_01285 251
565050.CCNA_00043 565050.CCNA_01298 305
565050.CCNA_00043 565050.CCNA_01305 614
565050.CCNA_00043 565050.CCNA_01306 549
565050.CCNA_00043 565050.CCNA_01307 540
565050.CCNA_00043 565050.CCNA_01308 555
565050.CCNA_00043 565050.CCNA_01309 591
565050.CCNA_00043 565050.CCNA_01310 275
565050.CCNA_00043 565050.CCNA_01311 489
565050.CCNA_00043 565050.CCNA_01312 588
565050.CCNA_00043 565050.CCNA_01313 491
565050.CCNA_00043 565050.CCNA_01314 170
565050.CCNA_00043 565050.CCNA_01315 155
565050.CCNA_00043 565050.CCNA_01316 275
565050.CCNA_00043 565050.CCNA_01317 308
565050.CCNA_00043 565050.CCNA_01318 483
565050.CCNA_00043 565050.CCNA_01319 490
565050.CCNA_00043 565050.CCNA_01320 480
565050.CCNA_00043 565050.CCNA_01321 478
565050.CCNA_00043 565050.CCNA_01322 272
565050.CCNA_00043 565050.CCNA_01323 632
565050.CCNA_00043 565050.CCNA_01324 196
565050.CCNA_00043 565050.CCNA_01325 370
565050.CCNA_00043 565050.CCNA_01326 766
565050.CCNA_00043 565050.CCNA_01327 150
565050.CCNA_00043 565050.CCNA_01328 268
565050.CCNA_00043 565050.CCNA_01329 273
565050.CCNA_00043 565050.CCNA_01330 904
565050.CCNA_00043 565050.CCNA_01332 271
565050.CCNA_00043 565050.CCNA_01343 191
565050.CCNA_00043 565050.CCNA_01381 292
565050.CCNA_00043 565050.CCNA_01385 163
565050.CCNA_00043 565050.CCNA_01387 424
565050.CCNA_00043 565050.CCNA_01403 159
565050.CCNA_00043 565050.CCNA_01414 274
565050.CCNA_00043 565050.CCNA_01419 172
565050.CCNA_00043 565050.CCNA_01422 606
565050.CCNA_00043 565050.CCNA_01431 221
565050.CCNA_00043 565050.CCNA_01432 394
565050.CCNA_00043 565050.CCNA_01433 258
565050.CCNA_00043 565050.CCNA_01440 187
565050.CCNA_00043 565050.CCNA_01441 353
565050.CCNA_00043 565050.CCNA_01450 318
565050.CCNA_00043 565050.CCNA_01491 331
565050.CCNA_00043 565050.CCNA_01504 186
565050.CCNA_00043 565050.CCNA_01509 250
565050.CCNA_00043 565050.CCNA_01519 201
565050.CCNA_00043 565050.CCNA_01535 163
565050.CCNA_00043 565050.CCNA_01546 195
565050.CCNA_00043 565050.CCNA_01583 194
565050.CCNA_00043 565050.CCNA_01590 227
565050.CCNA_00043 565050.CCNA_01596 269
565050.CCNA_00043 565050.CCNA_01612 160
565050.CCNA_00043 565050.CCNA_01616 228
565050.CCNA_00043 565050.CCNA_01621 509
565050.CCNA_00043 565050.CCNA_01629 309
565050.CCNA_00043 565050.CCNA_01630 285
565050.CCNA_00043 565050.CCNA_01633 373
565050.CCNA_00043 565050.CCNA_01652 232
565050.CCNA_00043 565050.CCNA_01658 323
565050.CCNA_00043 565050.CCNA_01659 226
565050.CCNA_00043 565050.CCNA_01687 228
565050.CCNA_00043 565050.CCNA_01689 413
565050.CCNA_00043 565050.CCNA_01726 249
565050.CCNA_00043 565050.CCNA_01730 159
565050.CCNA_00043 565050.CCNA_01732 223
565050.CCNA_00043 565050.CCNA_01737 490
565050.CCNA_00043 565050.CCNA_01739 452
565050.CCNA_00043 565050.CCNA_01740 195
565050.CCNA_00043 565050.CCNA_01741 252
565050.CCNA_00043 565050.CCNA_01746 345
565050.CCNA_00043 565050.CCNA_01750 241
565050.CCNA_00043 565050.CCNA_01752 190
565050.CCNA_00043 565050.CCNA_01753 181
565050.CCNA_00043 565050.CCNA_01757 190
565050.CCNA_00043 565050.CCNA_01790 192
565050.CCNA_00043 565050.CCNA_01813 160
565050.CCNA_00043 565050.CCNA_01866 265
565050.CCNA_00043 565050.CCNA_01898 320
565050.CCNA_00043 565050.CCNA_01899 179
565050.CCNA_00043 565050.CCNA_01900 181
565050.CCNA_00043 565050.CCNA_01920 330
565050.CCNA_00043 565050.CCNA_01923 195
565050.CCNA_00043 565050.CCNA_01936 344
565050.CCNA_00043 565050.CCNA_01937 239
565050.CCNA_00043 565050.CCNA_01938 389
565050.CCNA_00043 565050.CCNA_01940 393
565050.CCNA_00043 565050.CCNA_01946 417
565050.CCNA_00043 565050.CCNA_01950 290
565050.CCNA_00043 565050.CCNA_01954 436
565050.CCNA_00043 565050.CCNA_01969 510
565050.CCNA_00043 565050.CCNA_01970 441
565050.CCNA_00043 565050.CCNA_01986 192
565050.CCNA_00043 565050.CCNA_01987 326
565050.CCNA_00043 565050.CCNA_01989 161
565050.CCNA_00043 565050.CCNA_01990 161
565050.CCNA_00043 565050.CCNA_01992 389
565050.CCNA_00043 565050.CCNA_01993 505
565050.CCNA_00043 565050.CCNA_01994 466
565050.CCNA_00043 565050.CCNA_01995 469
565050.CCNA_00043 565050.CCNA_01996 473
565050.CCNA_00043 565050.CCNA_01997 680
565050.CCNA_00043 565050.CCNA_01998 515
565050.CCNA_00043 565050.CCNA_01999 546
565050.CCNA_00043 565050.CCNA_02000 465
565050.CCNA_00043 565050.CCNA_02003 305
565050.CCNA_00043 565050.CCNA_02006 197
565050.CCNA_00043 565050.CCNA_02008 485
565050.CCNA_00043 565050.CCNA_02014 340
565050.CCNA_00043 565050.CCNA_02015 320
565050.CCNA_00043 565050.CCNA_02016 316
565050.CCNA_00043 565050.CCNA_02017 240
565050.CCNA_00043 565050.CCNA_02018 226
565050.CCNA_00043 565050.CCNA_02019 244
565050.CCNA_00043 565050.CCNA_02020 152
565050.CCNA_00043 565050.CCNA_02022 198
565050.CCNA_00043 565050.CCNA_02023 194
565050.CCNA_00043 565050.CCNA_02024 175
565050.CCNA_00043 565050.CCNA_02027 151
565050.CCNA_00043 565050.CCNA_02029 160
565050.CCNA_00043 565050.CCNA_02031 150
565050.CCNA_00043 565050.CCNA_02036 258
565050.CCNA_00043 565050.CCNA_02037 274
565050.CCNA_00043 565050.CCNA_02039 278
565050.CCNA_00043 565050.CCNA_02041 307
565050.CCNA_00043 565050.CCNA_02042 503
565050.CCNA_00043 565050.CCNA_02043 274
565050.CCNA_00043 565050.CCNA_02059 202
565050.CCNA_00043 565050.CCNA_02063 463
565050.CCNA_00043 565050.CCNA_02069 152
565050.CCNA_00043 565050.CCNA_02070 313
565050.CCNA_00043 565050.CCNA_02078 160
565050.CCNA_00043 565050.CCNA_02080 182
565050.CCNA_00043 565050.CCNA_02083 307
565050.CCNA_00043 565050.CCNA_02084 226
565050.CCNA_00043 565050.CCNA_02088 287
565050.CCNA_00043 565050.CCNA_02099 181
565050.CCNA_00043 565050.CCNA_02142 192
565050.CCNA_00043 565050.CCNA_02143 208
565050.CCNA_00043 565050.CCNA_02183 325
565050.CCNA_00043 565050.CCNA_02187 206
565050.CCNA_00043 565050.CCNA_02193 162
565050.CCNA_00043 565050.CCNA_02198 227
565050.CCNA_00043 565050.CCNA_02302 173
565050.CCNA_00043 565050.CCNA_02330 175
565050.CCNA_00043 565050.CCNA_02388 239
565050.CCNA_00043 565050.CCNA_02415 216
565050.CCNA_00043 565050.CCNA_02416 193
565050.CCNA_00043 565050.CCNA_02428 154
565050.CCNA_00043 565050.CCNA_02435 352
565050.CCNA_00043 565050.CCNA_02473 265
565050.CCNA_00043 565050.CCNA_02518 155
565050.CCNA_00043 565050.CCNA_02521 184
565050.CCNA_00043 565050.CCNA_02526 161
565050.CCNA_00043 565050.CCNA_02529 280
565050.CCNA_00043 565050.CCNA_02591 158
565050.CCNA_00043 565050.CCNA_02596 419
565050.CCNA_00043 565050.CCNA_02612 450
565050.CCNA_00043 565050.CCNA_02624 482
565050.CCNA_00043 565050.CCNA_02629 283
565050.CCNA_00043 565050.CCNA_02635 332
565050.CCNA_00043 565050.CCNA_02640 244
565050.CCNA_00043 565050.CCNA_02641 257
565050.CCNA_00043 565050.CCNA_02642 286
565050.CCNA_00043 565050.CCNA_02643 279
565050.CCNA_00043 565050.CCNA_02646 242
565050.CCNA_00043 565050.CCNA_02663 210
565050.CCNA_00043 565050.CCNA_02673 224
565050.CCNA_00043 565050.CCNA_02755 153
565050.CCNA_00043 565050.CCNA_02759 360
565050.CCNA_00043 565050.CCNA_02809 265
565050.CCNA_00043 565050.CCNA_02940 157
565050.CCNA_00043 565050.CCNA_02941 563
565050.CCNA_00043 565050.CCNA_02979 179
565050.CCNA_00043 565050.CCNA_03103 186
565050.CCNA_00043 565050.CCNA_03142 907
565050.CCNA_00043 565050.CCNA_03144 594
565050.CCNA_00043 565050.CCNA_03164 206
565050.CCNA_00043 565050.CCNA_03195 869
565050.CCNA_00043 565050.CCNA_03219 265
565050.CCNA_00043 565050.CCNA_03261 198
565050.CCNA_00043 565050.CCNA_03267 173
565050.CCNA_00043 565050.CCNA_03301 265
565050.CCNA_00043 565050.CCNA_03303 305
565050.CCNA_00043 565050.CCNA_03304 629
565050.CCNA_00043 565050.CCNA_03305 689
565050.CCNA_00043 565050.CCNA_03306 704
565050.CCNA_00043 565050.CCNA_03310 859
565050.CCNA_00043 565050.CCNA_03317 168
565050.CCNA_00043 565050.CCNA_03332 152
565050.CCNA_00043 565050.CCNA_03334 429
565050.CCNA_00043 565050.CCNA_03338 183
565050.CCNA_00043 565050.CCNA_03346 165
565050.CCNA_00043 565050.CCNA_03352 181
565050.CCNA_00043 565050.CCNA_03358 303
565050.CCNA_00043 565050.CCNA_03359 255
565050.CCNA_00043 565050.CCNA_03384 256
565050.CCNA_00043 565050.CCNA_03399 189
565050.CCNA_00043 565050.CCNA_03401 325
565050.CCNA_00043 565050.CCNA_03406 182
565050.CCNA_00043 565050.CCNA_03428 216
565050.CCNA_00043 565050.CCNA_03475 167
565050.CCNA_00043 565050.CCNA_03492 274
565050.CCNA_00043 565050.CCNA_03501 303
565050.CCNA_00043 565050.CCNA_03509 459
565050.CCNA_00043 565050.CCNA_03534 410
565050.CCNA_00043 565050.CCNA_03544 234
565050.CCNA_00043 565050.CCNA_03546 263
565050.CCNA_00043 565050.CCNA_03561 162
565050.CCNA_00043 565050.CCNA_03577 559
565050.CCNA_00043 565050.CCNA_03628 436
565050.CCNA_00043 565050.CCNA_03646 219
565050.CCNA_00043 565050.CCNA_03651 313
565050.CCNA_00043 565050.CCNA_03653 329
565050.CCNA_00043 565050.CCNA_03701 286
565050.CCNA_00043 565050.CCNA_03702 625
565050.CCNA_00043 565050.CCNA_03703 455
565050.CCNA_00043 565050.CCNA_03767 411
565050.CCNA_00043 565050.CCNA_03768 249
565050.CCNA_00043 565050.CCNA_03798 219
565050.CCNA_00043 565050.CCNA_03806 159
565050.CCNA_00043 565050.CCNA_03807 182
565050.CCNA_00043 565050.CCNA_03819 436
565050.CCNA_00043 565050.CCNA_03822 283
565050.CCNA_00043 565050.CCNA_03828 397
565050.CCNA_00043 565050.CCNA_03835 241
565050.CCNA_00043 565050.CCNA_03854 220
565050.CCNA_00043 565050.CCNA_03858 183
565050.CCNA_00043 565050.CCNA_03865 197
565050.CCNA_00043 565050.CCNA_03871 389
565050.CCNA_00043 565050.CCNA_03876 406
565050.CCNA_00044 565050.CCNA_00007 221
565050.CCNA_00044 565050.CCNA_00012 224
565050.CCNA_00044 565050.CCNA_00031 247
565050.CCNA_00044 565050.CCNA_00033 634
565050.CCNA_00044 565050.CCNA_00034 763
565050.CCNA_00044 565050.CCNA_00035 719
565050.CCNA_00044 565050.CCNA_00036 612
565050.CCNA_00044 565050.CCNA_00037 235
565050.CCNA_00044 565050.CCNA_00038 273
565050.CCNA_00044 565050.CCNA_00039 273
565050.CCNA_00044 565050.CCNA_00040 307
565050.CCNA_00044 565050.CCNA_00041 858
565050.CCNA_00044 565050.CCNA_00042 825
565050.CCNA_00044 565050.CCNA_00043 978
565050.CCNA_00044 565050.CCNA_00045 439
565050.CCNA_00044 565050.CCNA_00047 508
565050.CCNA_00044 565050.CCNA_00048 331
565050.CCNA_00044 565050.CCNA_00049 158
565050.CCNA_00044 565050.CCNA_00050 249
565050.CCNA_00044 565050.CCNA_00051 248
565050.CCNA_00044 565050.CCNA_00052 316
565050.CCNA_00044 565050.CCNA_00053 190
565050.CCNA_00044 565050.CCNA_00054 247
565050.CCNA_00044 565050.CCNA_00055 239
565050.CCNA_00044 565050.CCNA_00056 289
565050.CCNA_00044 565050.CCNA_00057 303
565050.CCNA_00044 565050.CCNA_00062 200
565050.CCNA_00044 565050.CCNA_00101 476
565050.CCNA_00044 565050.CCNA_00104 184
565050.CCNA_00044 565050.CCNA_00116 221
565050.CCNA_00044 565050.CCNA_00133 195
565050.CCNA_00044 565050.CCNA_00143 393
565050.CCNA_00044 565050.CCNA_00173 224
565050.CCNA_00044 565050.CCNA_00174 235
565050.CCNA_00044 565050.CCNA_00197 162
565050.CCNA_00044 565050.CCNA_00198 163
565050.CCNA_00044 565050.CCNA_00227 321
565050.CCNA_00044 565050.CCNA_00230 314
565050.CCNA_00044 565050.CCNA_00252 476
565050.CCNA_00044 565050.CCNA_00320 243
565050.CCNA_00044 565050.CCNA_00321 467
565050.CCNA_00044 565050.CCNA_00324 174
565050.CCNA_00044 565050.CCNA_00328 231
565050.CCNA_00044 565050.CCNA_00495 160
565050.CCNA_00044 565050.CCNA_00512 338
565050.CCNA_00044 565050.CCNA_00520 243
565050.CCNA_00044 565050.CCNA_00523 256
565050.CCNA_00044 565050.CCNA_00528 152
565050.CCNA_00044 565050.CCNA_00530 151
565050.CCNA_00044 565050.CCNA_00531 223
565050.CCNA_00044 565050.CCNA_00536 390
565050.CCNA_00044 565050.CCNA_00586 164
565050.CCNA_00044 565050.CCNA_00677 373
565050.CCNA_00044 565050.CCNA_00678 308
565050.CCNA_00044 565050.CCNA_00690 358
565050.CCNA_00044 565050.CCNA_00699 251
565050.CCNA_00044 565050.CCNA_00740 536
565050.CCNA_00044 565050.CCNA_00742 156
565050.CCNA_00044 565050.CCNA_00778 572
565050.CCNA_00044 565050.CCNA_00806 151
565050.CCNA_00044 565050.CCNA_00807 264
565050.CCNA_00044 565050.CCNA_00808 461
565050.CCNA_00044 565050.CCNA_00871 274
565050.CCNA_00044 565050.CCNA_00873 220
565050.CCNA_00044 565050.CCNA_00876 169
565050.CCNA_00044 565050.CCNA_00883 160
565050.CCNA_00044 565050.CCNA_00886 174
565050.CCNA_00044 565050.CCNA_00894 358
565050.CCNA_00044 565050.CCNA_00929 502
565050.CCNA_00044 565050.CCNA_00941 158
565050.CCNA_00044 565050.CCNA_01086 415
565050.CCNA_00044 565050.CCNA_01096 292
565050.CCNA_00044 565050.CCNA_01097 150
565050.CCNA_00044 565050.CCNA_01101 186
565050.CCNA_00044 565050.CCNA_01110 156
565050.CCNA_00044 565050.CCNA_01123 276
565050.CCNA_00044 565050.CCNA_01131 156
565050.CCNA_00044 565050.CCNA_01220 237
565050.CCNA_00044 565050.CCNA_01281 175
565050.CCNA_00044 565050.CCNA_01285 251
565050.CCNA_00044 565050.CCNA_01298 155
565050.CCNA_00044 565050.CCNA_01305 461
565050.CCNA_00044 565050.CCNA_01306 242
565050.CCNA_00044 565050.CCNA_01307 245
565050.CCNA_00044 565050.CCNA_01308 159
565050.CCNA_00044 565050.CCNA_01309 159
565050.CCNA_00044 565050.CCNA_01310 159
565050.CCNA_00044 565050.CCNA_01312 162
565050.CCNA_00044 565050.CCNA_01313 242
565050.CCNA_00044 565050.CCNA_01314 158
565050.CCNA_00044 565050.CCNA_01316 243
565050.CCNA_00044 565050.CCNA_01317 240
565050.CCNA_00044 565050.CCNA_01318 160
565050.CCNA_00044 565050.CCNA_01319 464
565050.CCNA_00044 565050.CCNA_01320 160
565050.CCNA_00044 565050.CCNA_01321 390
565050.CCNA_00044 565050.CCNA_01322 159
565050.CCNA_00044 565050.CCNA_01323 247
565050.CCNA_00044 565050.CCNA_01326 159
565050.CCNA_00044 565050.CCNA_01328 243
565050.CCNA_00044 565050.CCNA_01329 159
565050.CCNA_00044 565050.CCNA_01330 160
565050.CCNA_00044 565050.CCNA_01332 531
565050.CCNA_00044 565050.CCNA_01343 163
565050.CCNA_00044 565050.CCNA_01364 202
565050.CCNA_00044 565050.CCNA_01387 424
565050.CCNA_00044 565050.CCNA_01403 347
565050.CCNA_00044 565050.CCNA_01404 381
565050.CCNA_00044 565050.CCNA_01417 269
565050.CCNA_00044 565050.CCNA_01431 189
565050.CCNA_00044 565050.CCNA_01440 213
565050.CCNA_00044 565050.CCNA_01441 197
565050.CCNA_00044 565050.CCNA_01447 193
565050.CCNA_00044 565050.CCNA_01448 204
565050.CCNA_00044 565050.CCNA_01504 180
565050.CCNA_00044 565050.CCNA_01584 361
565050.CCNA_00044 565050.CCNA_01594 309
565050.CCNA_00044 565050.CCNA_01596 158
565050.CCNA_00044 565050.CCNA_01612 160
565050.CCNA_00044 565050.CCNA_01615 181
565050.CCNA_00044 565050.CCNA_01616 204
565050.CCNA_00044 565050.CCNA_01621 279
565050.CCNA_00044 565050.CCNA_01622 549
565050.CCNA_00044 565050.CCNA_01630 180
565050.CCNA_00044 565050.CCNA_01633 457
565050.CCNA_00044 565050.CCNA_01646 199
565050.CCNA_00044 565050.CCNA_01658 414
565050.CCNA_00044 565050.CCNA_01659 308
565050.CCNA_00044 565050.CCNA_01689 154
565050.CCNA_00044 565050.CCNA_01691 215
565050.CCNA_00044 565050.CCNA_01692 184
565050.CCNA_00044 565050.CCNA_01733 386
565050.CCNA_00044 565050.CCNA_01739 280
565050.CCNA_00044 565050.CCNA_01740 160
565050.CCNA_00044 565050.CCNA_01741 240
565050.CCNA_00044 565050.CCNA_01749 190
565050.CCNA_00044 565050.CCNA_01760 236
565050.CCNA_00044 565050.CCNA_01761 302
565050.CCNA_00044 565050.CCNA_01776 177
565050.CCNA_00044 565050.CCNA_01790 243
565050.CCNA_00044 565050.CCNA_01795 168
565050.CCNA_00044 565050.CCNA_01813 486
565050.CCNA_00044 565050.CCNA_01941 184
565050.CCNA_00044 565050.CCNA_01942 269
565050.CCNA_00044 565050.CCNA_01949 266
565050.CCNA_00044 565050.CCNA_01950 162
565050.CCNA_00044 565050.CCNA_01951 410
565050.CCNA_00044 565050.CCNA_01952 253
565050.CCNA_00044 565050.CCNA_01959 160
565050.CCNA_00044 565050.CCNA_01970 279
565050.CCNA_00044 565050.CCNA_01989 163
565050.CCNA_00044 565050.CCNA_01990 163
565050.CCNA_00044 565050.CCNA_01992 196
565050.CCNA_00044 565050.CCNA_01993 461
565050.CCNA_00044 565050.CCNA_01994 424
565050.CCNA_00044 565050.CCNA_01995 435
565050.CCNA_00044 565050.CCNA_01996 493
565050.CCNA_00044 565050.CCNA_01997 432
565050.CCNA_00044 565050.CCNA_01998 484
565050.CCNA_00044 565050.CCNA_01999 507
565050.CCNA_00044 565050.CCNA_02000 415
565050.CCNA_00044 565050.CCNA_02008 464
565050.CCNA_00044 565050.CCNA_02014 307
565050.CCNA_00044 565050.CCNA_02015 320
565050.CCNA_00044 565050.CCNA_02016 316
565050.CCNA_00044 565050.CCNA_02017 223
565050.CCNA_00044 565050.CCNA_02018 216
565050.CCNA_00044 565050.CCNA_02019 226
565050.CCNA_00044 565050.CCNA_02020 195
565050.CCNA_00044 565050.CCNA_02022 219
565050.CCNA_00044 565050.CCNA_02023 206
565050.CCNA_00044 565050.CCNA_02024 161
565050.CCNA_00044 565050.CCNA_02027 152
565050.CCNA_00044 565050.CCNA_02029 151
565050.CCNA_00044 565050.CCNA_02031 151
565050.CCNA_00044 565050.CCNA_02032 151
565050.CCNA_00044 565050.CCNA_02037 219
565050.CCNA_00044 565050.CCNA_02039 169
565050.CCNA_00044 565050.CCNA_02041 213
565050.CCNA_00044 565050.CCNA_02042 469
565050.CCNA_00044 565050.CCNA_02059 177
565050.CCNA_00044 565050.CCNA_02062 216
565050.CCNA_00044 565050.CCNA_02063 171
565050.CCNA_00044 565050.CCNA_02064 445
565050.CCNA_00044 565050.CCNA_02069 175
565050.CCNA_00044 565050.CCNA_02070 172
565050.CCNA_00044 565050.CCNA_02083 223
565050.CCNA_00044 565050.CCNA_02084 222
565050.CCNA_00044 565050.CCNA_02099 185
565050.CCNA_00044 565050.CCNA_02142 176
565050.CCNA_00044 565050.CCNA_02143 195
565050.CCNA_00044 565050.CCNA_02193 162
565050.CCNA_00044 565050.CCNA_02199 205
565050.CCNA_00044 565050.CCNA_02246 290
565050.CCNA_00044 565050.CCNA_02288 196
565050.CCNA_00044 565050.CCNA_02307 174
565050.CCNA_00044 565050.CCNA_02324 477
565050.CCNA_00044 565050.CCNA_02329 268
565050.CCNA_00044 565050.CCNA_02388 192
565050.CCNA_00044 565050.CCNA_02415 158
565050.CCNA_00044 565050.CCNA_02424 156
565050.CCNA_00044 565050.CCNA_02427 196
565050.CCNA_00044 565050.CCNA_02428 248
565050.CCNA_00044 565050.CCNA_02435 419
565050.CCNA_00044 565050.CCNA_02537 255
565050.CCNA_00044 565050.CCNA_02543 172
565050.CCNA_00044 565050.CCNA_02583 160
565050.CCNA_00044 565050.CCNA_02596 252
565050.CCNA_00044 565050.CCNA_02605 290
565050.CCNA_00044 565050.CCNA_02629 350
565050.CCNA_00044 565050.CCNA_02634 188
565050.CCNA_00044 565050.CCNA_02635 200
565050.CCNA_00044 565050.CCNA_02681 304
565050.CCNA_00044 565050.CCNA_02714 216
565050.CCNA_00044 565050.CCNA_02759 160
565050.CCNA_00044 565050.CCNA_02940 157
565050.CCNA_00044 565050.CCNA_02941 173
565050.CCNA_00044 565050.CCNA_03006 155
565050.CCNA_00044 565050.CCNA_03009 152
565050.CCNA_00044 565050.CCNA_03040 150
565050.CCNA_00044 565050.CCNA_03103 265
565050.CCNA_00044 565050.CCNA_03144 238
565050.CCNA_00044 565050.CCNA_03253 167
565050.CCNA_00044 565050.CCNA_03261 193
565050.CCNA_00044 565050.CCNA_03267 156
565050.CCNA_00044 565050.CCNA_03277 182
565050.CCNA_00044 565050.CCNA_03303 155
565050.CCNA_00044 565050.CCNA_03304 160
565050.CCNA_00044 565050.CCNA_03305 304
565050.CCNA_00044 565050.CCNA_03306 632
565050.CCNA_00044 565050.CCNA_03310 425
565050.CCNA_00044 565050.CCNA_03311 212
565050.CCNA_00044 565050.CCNA_03332 152
565050.CCNA_00044 565050.CCNA_03340 317
565050.CCNA_00044 565050.CCNA_03352 359
565050.CCNA_00044 565050.CCNA_03385 152
565050.CCNA_00044 565050.CCNA_03386 419
565050.CCNA_00044 565050.CCNA_03406 190
565050.CCNA_00044 565050.CCNA_03430 186
565050.CCNA_00044 565050.CCNA_03466 159
565050.CCNA_00044 565050.CCNA_03469 243
565050.CCNA_00044 565050.CCNA_03492 201
565050.CCNA_00044 565050.CCNA_03501 248
565050.CCNA_00044 565050.CCNA_03509 343
565050.CCNA_00044 565050.CCNA_03541 173
565050.CCNA_00044 565050.CCNA_03545 223
565050.CCNA_00044 565050.CCNA_03546 186
565050.CCNA_00044 565050.CCNA_03548 222
565050.CCNA_00044 565050.CCNA_03582 158
565050.CCNA_00044 565050.CCNA_03628 280
565050.CCNA_00044 565050.CCNA_03636 151
565050.CCNA_00044 565050.CCNA_03643 242
565050.CCNA_00044 565050.CCNA_03646 188
565050.CCNA_00044 565050.CCNA_03648 165
565050.CCNA_00044 565050.CCNA_03653 281
565050.CCNA_00044 565050.CCNA_03656 172
565050.CCNA_00044 565050.CCNA_03685 152
565050.CCNA_00044 565050.CCNA_03702 156
565050.CCNA_00044 565050.CCNA_03703 346
565050.CCNA_00044 565050.CCNA_03766 155
565050.CCNA_00044 565050.CCNA_03767 463
565050.CCNA_00044 565050.CCNA_03768 393
565050.CCNA_00044 565050.CCNA_03806 162
565050.CCNA_00044 565050.CCNA_03807 243
565050.CCNA_00044 565050.CCNA_03811 155
565050.CCNA_00044 565050.CCNA_03817 158
565050.CCNA_00044 565050.CCNA_03823 269
565050.CCNA_00044 565050.CCNA_03828 296
565050.CCNA_00044 565050.CCNA_03861 166
565050.CCNA_00044 565050.CCNA_03876 458
565050.CCNA_00045 565050.CCNA_00007 539
565050.CCNA_00045 565050.CCNA_00010 420
565050.CCNA_00045 565050.CCNA_00011 218
565050.CCNA_00045 565050.CCNA_00016 335
565050.CCNA_00045 565050.CCNA_00017 335
565050.CCNA_00045 565050.CCNA_00031 247
565050.CCNA_00045 565050.CCNA_00033 225
565050.CCNA_00045 565050.CCNA_00034 612
565050.CCNA_00045 565050.CCNA_00035 163
565050.CCNA_00045 565050.CCNA_00036 164
565050.CCNA_00045 565050.CCNA_00037 179
565050.CCNA_00045 565050.CCNA_00038 195
565050.CCNA_00045 565050.CCNA_00039 195
565050.CCNA_00045 565050.CCNA_00040 209
565050.CCNA_00045 565050.CCNA_00041 353
565050.CCNA_00045 565050.CCNA_00042 338
565050.CCNA_00045 565050.CCNA_00043 501
565050.CCNA_00045 565050.CCNA_00044 439
565050.CCNA_00045 565050.CCNA_00048 173
565050.CCNA_00045 565050.CCNA_00050 177
565050.CCNA_00045 565050.CCNA_00051 247
565050.CCNA_00045 565050.CCNA_00052 192
565050.CCNA_00045 565050.CCNA_00056 192
565050.CCNA_00045 565050.CCNA_00057 192
565050.CCNA_00045 565050.CCNA_00063 307
565050.CCNA_00045 565050.CCNA_00069 166
565050.CCNA_00045 565050.CCNA_00070 344
565050.CCNA_00045 565050.CCNA_00084 189
565050.CCNA_00045 565050.CCNA_00090 186
565050.CCNA_00045 565050.CCNA_00104 205
565050.CCNA_00045 565050.CCNA_00107 238
565050.CCNA_00045 565050.CCNA_00116 167
565050.CCNA_00045 565050.CCNA_00128 482
565050.CCNA_00045 565050.CCNA_00136 288
565050.CCNA_00045 565050.CCNA_00146 184
565050.CCNA_00045 565050.CCNA_00197 388
565050.CCNA_00045 565050.CCNA_00198 347
565050.CCNA_00045 565050.CCNA_00206 188
565050.CCNA_00045 565050.CCNA_00220 195
565050.CCNA_00045 565050.CCNA_00222 233
565050.CCNA_00045 565050.CCNA_00227 351
565050.CCNA_00045 565050.CCNA_00245 153
565050.CCNA_00045 565050.CCNA_00251 156
565050.CCNA_00045 565050.CCNA_00257 340
565050.CCNA_00045 565050.CCNA_00260 184
565050.CCNA_00045 565050.CCNA_00261 212
565050.CCNA_00045 565050.CCNA_00281 168
565050.CCNA_00045 565050.CCNA_00283 164
565050.CCNA_00045 565050.CCNA_00303 244
565050.CCNA_00045 565050.CCNA_00304 231
565050.CCNA_00045 565050.CCNA_00305 272
565050.CCNA_00045 565050.CCNA_00306 268
565050.CCNA_00045 565050.CCNA_00311 317
565050.CCNA_00045 565050.CCNA_00317 261
565050.CCNA_00045 565050.CCNA_00320 487
565050.CCNA_00045 565050.CCNA_00321 605
565050.CCNA_00045 565050.CCNA_00326 194
565050.CCNA_00045 565050.CCNA_00340 182
565050.CCNA_00045 565050.CCNA_00341 244
565050.CCNA_00045 565050.CCNA_00349 160
565050.CCNA_00045 565050.CCNA_00369 247
565050.CCNA_00045 565050.CCNA_00370 901
565050.CCNA_00045 565050.CCNA_00371 901
565050.CCNA_00045 565050.CCNA_00372 957
565050.CCNA_00045 565050.CCNA_00373 910
565050.CCNA_00045 565050.CCNA_00377 154
565050.CCNA_00045 565050.CCNA_00381 418
565050.CCNA_00045 565050.CCNA_00421 264
565050.CCNA_00045 565050.CCNA_00485 314
565050.CCNA_00045 565050.CCNA_00491 291
565050.CCNA_00045 565050.CCNA_00492 263
565050.CCNA_00045 565050.CCNA_00496 167
565050.CCNA_00045 565050.CCNA_00505 170
565050.CCNA_00045 565050.CCNA_00507 212
565050.CCNA_00045 565050.CCNA_00509 192
565050.CCNA_00045 565050.CCNA_00512 301
565050.CCNA_00045 565050.CCNA_00520 168
565050.CCNA_00045 565050.CCNA_00530 241
565050.CCNA_00045 565050.CCNA_00531 161
565050.CCNA_00045 565050.CCNA_00536 226
565050.CCNA_00045 565050.CCNA_00537 198
565050.CCNA_00045 565050.CCNA_00555 247
565050.CCNA_00045 565050.CCNA_00677 212
565050.CCNA_00045 565050.CCNA_00678 198
565050.CCNA_00045 565050.CCNA_00699 641
565050.CCNA_00045 565050.CCNA_00721 199
565050.CCNA_00045 565050.CCNA_00722 236
565050.CCNA_00045 565050.CCNA_00727 153
565050.CCNA_00045 565050.CCNA_00736 192
565050.CCNA_00045 565050.CCNA_00737 166
565050.CCNA_00045 565050.CCNA_00740 199
565050.CCNA_00045 565050.CCNA_00757 360
565050.CCNA_00045 565050.CCNA_00758 514
565050.CCNA_00045 565050.CCNA_00763 391
565050.CCNA_00045 565050.CCNA_00764 208
565050.CCNA_00045 565050.CCNA_00766 166
565050.CCNA_00045 565050.CCNA_00773 309
565050.CCNA_00045 565050.CCNA_00778 520
565050.CCNA_00045 565050.CCNA_00805 230
565050.CCNA_00045 565050.CCNA_00808 159
565050.CCNA_00045 565050.CCNA_00810 199
565050.CCNA_00045 565050.CCNA_00818 184
565050.CCNA_00045 565050.CCNA_00833 188
565050.CCNA_00045 565050.CCNA_00899 360
565050.CCNA_00045 565050.CCNA_00918 305
565050.CCNA_00045 565050.CCNA_00920 159
565050.CCNA_00045 565050.CCNA_00921 244
565050.CCNA_00045 565050.CCNA_00941 271
565050.CCNA_00045 565050.CCNA_00943 170
565050.CCNA_00045 565050.CCNA_00950 238
565050.CCNA_00045 565050.CCNA_00976 198
565050.CCNA_00045 565050.CCNA_01004 180
565050.CCNA_00045 565050.CCNA_01005 155
565050.CCNA_00045 565050.CCNA_01006 155
565050.CCNA_00045 565050.CCNA_01028 321
565050.CCNA_00045 565050.CCNA_01030 164
565050.CCNA_00045 565050.CCNA_01046 267
565050.CCNA_00045 565050.CCNA_01086 165
565050.CCNA_00045 565050.CCNA_01095 336
565050.CCNA_00045 565050.CCNA_01096 205
565050.CCNA_00045 565050.CCNA_01097 164
565050.CCNA_00045 565050.CCNA_01123 325
565050.CCNA_00045 565050.CCNA_01141 170
565050.CCNA_00045 565050.CCNA_01179 166
565050.CCNA_00045 565050.CCNA_01182 184
565050.CCNA_00045 565050.CCNA_01215 161
565050.CCNA_00045 565050.CCNA_01221 197
565050.CCNA_00045 565050.CCNA_01243 231
565050.CCNA_00045 565050.CCNA_01247 155
565050.CCNA_00045 565050.CCNA_01254 320
565050.CCNA_00045 565050.CCNA_01279 356
565050.CCNA_00045 565050.CCNA_01298 347
565050.CCNA_00045 565050.CCNA_01300 200
565050.CCNA_00045 565050.CCNA_01305 393
565050.CCNA_00045 565050.CCNA_01306 228
565050.CCNA_00045 565050.CCNA_01307 253
565050.CCNA_00045 565050.CCNA_01308 388
565050.CCNA_00045 565050.CCNA_01309 318
565050.CCNA_00045 565050.CCNA_01310 253
565050.CCNA_00045 565050.CCNA_01311 200
565050.CCNA_00045 565050.CCNA_01312 393
565050.CCNA_00045 565050.CCNA_01313 171
565050.CCNA_00045 565050.CCNA_01314 169
565050.CCNA_00045 565050.CCNA_01315 200
565050.CCNA_00045 565050.CCNA_01316 314
565050.CCNA_00045 565050.CCNA_01317 163
565050.CCNA_00045 565050.CCNA_01318 382
565050.CCNA_00045 565050.CCNA_01319 376
565050.CCNA_00045 565050.CCNA_01320 263
565050.CCNA_00045 565050.CCNA_01321 382
565050.CCNA_00045 565050.CCNA_01322 225
565050.CCNA_00045 565050.CCNA_01323 254
565050.CCNA_00045 565050.CCNA_01324 208
565050.CCNA_00045 565050.CCNA_01325 236
565050.CCNA_00045 565050.CCNA_01326 176
565050.CCNA_00045 565050.CCNA_01327 762
565050.CCNA_00045 565050.CCNA_01328 259
565050.CCNA_00045 565050.CCNA_01329 267
565050.CCNA_00045 565050.CCNA_01330 196
565050.CCNA_00045 565050.CCNA_01332 206
565050.CCNA_00045 565050.CCNA_01343 209
565050.CCNA_00045 565050.CCNA_01353 156
565050.CCNA_00045 565050.CCNA_01376 184
565050.CCNA_00045 565050.CCNA_01381 379
565050.CCNA_00045 565050.CCNA_01398 164
565050.CCNA_00045 565050.CCNA_01400 247
565050.CCNA_00045 565050.CCNA_01404 349
565050.CCNA_00045 565050.CCNA_01409 224
565050.CCNA_00045 565050.CCNA_01413 192
565050.CCNA_00045 565050.CCNA_01416 192
565050.CCNA_00045 565050.CCNA_01419 223
565050.CCNA_00045 565050.CCNA_01425 889
565050.CCNA_00045 565050.CCNA_01440 587
565050.CCNA_00045 565050.CCNA_01441 340
565050.CCNA_00045 565050.CCNA_01449 446
565050.CCNA_00045 565050.CCNA_01493 154
565050.CCNA_00045 565050.CCNA_01497 181
565050.CCNA_00045 565050.CCNA_01543 157
565050.CCNA_00045 565050.CCNA_01549 302
565050.CCNA_00045 565050.CCNA_01550 167
565050.CCNA_00045 565050.CCNA_01590 204
565050.CCNA_00045 565050.CCNA_01593 192
565050.CCNA_00045 565050.CCNA_01594 199
565050.CCNA_00045 565050.CCNA_01602 184
565050.CCNA_00045 565050.CCNA_01615 430
565050.CCNA_00045 565050.CCNA_01616 274
565050.CCNA_00045 565050.CCNA_01620 389
565050.CCNA_00045 565050.CCNA_01652 411
565050.CCNA_00045 565050.CCNA_01653 164
565050.CCNA_00045 565050.CCNA_01654 164
565050.CCNA_00045 565050.CCNA_01655 195
565050.CCNA_00045 565050.CCNA_01686 183
565050.CCNA_00045 565050.CCNA_01689 239
565050.CCNA_00045 565050.CCNA_01692 165
565050.CCNA_00045 565050.CCNA_01711 187
565050.CCNA_00045 565050.CCNA_01726 454
565050.CCNA_00045 565050.CCNA_01737 199
565050.CCNA_00045 565050.CCNA_01739 159
565050.CCNA_00045 565050.CCNA_01740 240
565050.CCNA_00045 565050.CCNA_01741 158
565050.CCNA_00045 565050.CCNA_01746 152
565050.CCNA_00045 565050.CCNA_01749 266
565050.CCNA_00045 565050.CCNA_01753 199
565050.CCNA_00045 565050.CCNA_01759 196
565050.CCNA_00045 565050.CCNA_01760 199
565050.CCNA_00045 565050.CCNA_01763 321
565050.CCNA_00045 565050.CCNA_01770 524
565050.CCNA_00045 565050.CCNA_01780 183
565050.CCNA_00045 565050.CCNA_01782 905
565050.CCNA_00045 565050.CCNA_01791 588
565050.CCNA_00045 565050.CCNA_01795 457
565050.CCNA_00045 565050.CCNA_01800 301
565050.CCNA_00045 565050.CCNA_01809 152
565050.CCNA_00045 565050.CCNA_01818 230
565050.CCNA_00045 565050.CCNA_01821 602
565050.CCNA_00045 565050.CCNA_01843 188
565050.CCNA_00045 565050.CCNA_01855 211
565050.CCNA_00045 565050.CCNA_01898 358
565050.CCNA_00045 565050.CCNA_01899 230
565050.CCNA_00045 565050.CCNA_01901 329
565050.CCNA_00045 565050.CCNA_01920 590
565050.CCNA_00045 565050.CCNA_01950 167
565050.CCNA_00045 565050.CCNA_01957 191
565050.CCNA_00045 565050.CCNA_01960 160
565050.CCNA_00045 565050.CCNA_01969 468
565050.CCNA_00045 565050.CCNA_01970 436
565050.CCNA_00045 565050.CCNA_01976 334
565050.CCNA_00045 565050.CCNA_01979 199
565050.CCNA_00045 565050.CCNA_01982 249
565050.CCNA_00045 565050.CCNA_01997 391
565050.CCNA_00045 565050.CCNA_01998 172
565050.CCNA_00045 565050.CCNA_01999 270
565050.CCNA_00045 565050.CCNA_02000 213
565050.CCNA_00045 565050.CCNA_02008 412
565050.CCNA_00045 565050.CCNA_02015 205
565050.CCNA_00045 565050.CCNA_02016 198
565050.CCNA_00045 565050.CCNA_02017 270
565050.CCNA_00045 565050.CCNA_02018 215
565050.CCNA_00045 565050.CCNA_02019 181
565050.CCNA_00045 565050.CCNA_02020 243
565050.CCNA_00045 565050.CCNA_02027 195
565050.CCNA_00045 565050.CCNA_02029 195
565050.CCNA_00045 565050.CCNA_02031 171
565050.CCNA_00045 565050.CCNA_02032 189
565050.CCNA_00045 565050.CCNA_02042 687
565050.CCNA_00045 565050.CCNA_02043 348
565050.CCNA_00045 565050.CCNA_02044 192
565050.CCNA_00045 565050.CCNA_02046 258
565050.CCNA_00045 565050.CCNA_02059 291
565050.CCNA_00045 565050.CCNA_02062 330
565050.CCNA_00045 565050.CCNA_02070 162
565050.CCNA_00045 565050.CCNA_02071 157
565050.CCNA_00045 565050.CCNA_02077 180
565050.CCNA_00045 565050.CCNA_02078 235
565050.CCNA_00045 565050.CCNA_02088 182
565050.CCNA_00045 565050.CCNA_02090 240
565050.CCNA_00045 565050.CCNA_02120 282
565050.CCNA_00045 565050.CCNA_02125 275
565050.CCNA_00045 565050.CCNA_02130 475
565050.CCNA_00045 565050.CCNA_02140 224
565050.CCNA_00045 565050.CCNA_02153 196
565050.CCNA_00045 565050.CCNA_02164 477
565050.CCNA_00045 565050.CCNA_02167 184
565050.CCNA_00045 565050.CCNA_02170 184
565050.CCNA_00045 565050.CCNA_02186 159
565050.CCNA_00045 565050.CCNA_02194 283
565050.CCNA_00045 565050.CCNA_02198 246
565050.CCNA_00045 565050.CCNA_02199 155
565050.CCNA_00045 565050.CCNA_02231 247
565050.CCNA_00045 565050.CCNA_02240 184
565050.CCNA_00045 565050.CCNA_02243 370
565050.CCNA_00045 565050.CCNA_02247 240
565050.CCNA_00045 565050.CCNA_02256 151
565050.CCNA_00045 565050.CCNA_02258 316
565050.CCNA_00045 565050.CCNA_02265 159
565050.CCNA_00045 565050.CCNA_02293 195
565050.CCNA_00045 565050.CCNA_02294 277
565050.CCNA_00045 565050.CCNA_02297 507
565050.CCNA_00045 565050.CCNA_02302 159
565050.CCNA_00045 565050.CCNA_02346 477
565050.CCNA_00045 565050.CCNA_02351 189
565050.CCNA_00045 565050.CCNA_02380 260
565050.CCNA_00045 565050.CCNA_02388 232
565050.CCNA_00045 565050.CCNA_02394 184
565050.CCNA_00045 565050.CCNA_02428 199
565050.CCNA_00045 565050.CCNA_02431 166
565050.CCNA_00045 565050.CCNA_02435 165
565050.CCNA_00045 565050.CCNA_02466 186
565050.CCNA_00045 565050.CCNA_02477 333
565050.CCNA_00045 565050.CCNA_02488 188
565050.CCNA_00045 565050.CCNA_02515 275
565050.CCNA_00045 565050.CCNA_02516 245
565050.CCNA_00045 565050.CCNA_02535 301
565050.CCNA_00045 565050.CCNA_02537 193
565050.CCNA_00045 565050.CCNA_02543 502
565050.CCNA_00045 565050.CCNA_02552 153
565050.CCNA_00045 565050.CCNA_02555 161
565050.CCNA_00045 565050.CCNA_02562 282
565050.CCNA_00045 565050.CCNA_02569 184
565050.CCNA_00045 565050.CCNA_02572 233
565050.CCNA_00045 565050.CCNA_02576 197
565050.CCNA_00045 565050.CCNA_02596 159
565050.CCNA_00045 565050.CCNA_02607 159
565050.CCNA_00045 565050.CCNA_02612 226
565050.CCNA_00045 565050.CCNA_02623 159
565050.CCNA_00045 565050.CCNA_02638 188
565050.CCNA_00045 565050.CCNA_02645 199
565050.CCNA_00045 565050.CCNA_02663 182
565050.CCNA_00045 565050.CCNA_02677 184
565050.CCNA_00045 565050.CCNA_02709 188
565050.CCNA_00045 565050.CCNA_02730 184
565050.CCNA_00045 565050.CCNA_02734 235
565050.CCNA_00045 565050.CCNA_02756 334
565050.CCNA_00045 565050.CCNA_02759 249
565050.CCNA_00045 565050.CCNA_02762 195
565050.CCNA_00045 565050.CCNA_02830 194
565050.CCNA_00045 565050.CCNA_02849 182
565050.CCNA_00045 565050.CCNA_02889 302
565050.CCNA_00045 565050.CCNA_02936 192
565050.CCNA_00045 565050.CCNA_02964 248
565050.CCNA_00045 565050.CCNA_02975 151
565050.CCNA_00045 565050.CCNA_02977 151
565050.CCNA_00045 565050.CCNA_02995 184
565050.CCNA_00045 565050.CCNA_03012 196
565050.CCNA_00045 565050.CCNA_03029 346
565050.CCNA_00045 565050.CCNA_03068 184
565050.CCNA_00045 565050.CCNA_03103 165
565050.CCNA_00045 565050.CCNA_03112 247
565050.CCNA_00045 565050.CCNA_03138 208
565050.CCNA_00045 565050.CCNA_03164 183
565050.CCNA_00045 565050.CCNA_03185 184
565050.CCNA_00045 565050.CCNA_03191 198
565050.CCNA_00045 565050.CCNA_03201 152
565050.CCNA_00045 565050.CCNA_03276 184
565050.CCNA_00045 565050.CCNA_03303 347
565050.CCNA_00045 565050.CCNA_03304 261
565050.CCNA_00045 565050.CCNA_03305 346
565050.CCNA_00045 565050.CCNA_03306 447
565050.CCNA_00045 565050.CCNA_03314 333
565050.CCNA_00045 565050.CCNA_03331 268
565050.CCNA_00045 565050.CCNA_03332 315
565050.CCNA_00045 565050.CCNA_03334 494
565050.CCNA_00045 565050.CCNA_03335 348
565050.CCNA_00045 565050.CCNA_03337 164
565050.CCNA_00045 565050.CCNA_03344 172
565050.CCNA_00045 565050.CCNA_03347 231
565050.CCNA_00045 565050.CCNA_03351 197
565050.CCNA_00045 565050.CCNA_03352 336
565050.CCNA_00045 565050.CCNA_03358 390
565050.CCNA_00045 565050.CCNA_03359 219
565050.CCNA_00045 565050.CCNA_03360 200
565050.CCNA_00045 565050.CCNA_03371 157
565050.CCNA_00045 565050.CCNA_03381 184
565050.CCNA_00045 565050.CCNA_03384 153
565050.CCNA_00045 565050.CCNA_03399 381
565050.CCNA_00045 565050.CCNA_03406 159
565050.CCNA_00045 565050.CCNA_03412 200
565050.CCNA_00045 565050.CCNA_03431 155
565050.CCNA_00045 565050.CCNA_03469 438
565050.CCNA_00045 565050.CCNA_03510 424
565050.CCNA_00045 565050.CCNA_03516 167
565050.CCNA_00045 565050.CCNA_03529 196
565050.CCNA_00045 565050.CCNA_03558 910
565050.CCNA_00045 565050.CCNA_03560 928
565050.CCNA_00045 565050.CCNA_03561 916
565050.CCNA_00045 565050.CCNA_03562 947
565050.CCNA_00045 565050.CCNA_03563 910
565050.CCNA_00045 565050.CCNA_03568 156
565050.CCNA_00045 565050.CCNA_03577 181
565050.CCNA_00045 565050.CCNA_03607 198
565050.CCNA_00045 565050.CCNA_03628 401
565050.CCNA_00045 565050.CCNA_03641 275
565050.CCNA_00045 565050.CCNA_03646 188
565050.CCNA_00045 565050.CCNA_03653 231
565050.CCNA_00045 565050.CCNA_03656 157
565050.CCNA_00045 565050.CCNA_03659 197
565050.CCNA_00045 565050.CCNA_03672 211
565050.CCNA_00045 565050.CCNA_03682 227
565050.CCNA_00045 565050.CCNA_03683 184
565050.CCNA_00045 565050.CCNA_03684 250
565050.CCNA_00045 565050.CCNA_03689 303
565050.CCNA_00045 565050.CCNA_03696 284
565050.CCNA_00045 565050.CCNA_03701 188
565050.CCNA_00045 565050.CCNA_03702 315
565050.CCNA_00045 565050.CCNA_03721 168
565050.CCNA_00045 565050.CCNA_03722 274
565050.CCNA_00045 565050.CCNA_03729 266
565050.CCNA_00045 565050.CCNA_03731 334
565050.CCNA_00045 565050.CCNA_03734 436
565050.CCNA_00045 565050.CCNA_03735 361
565050.CCNA_00045 565050.CCNA_03751 395
565050.CCNA_00045 565050.CCNA_03754 184
565050.CCNA_00045 565050.CCNA_03755 151
565050.CCNA_00045 565050.CCNA_03763 196
565050.CCNA_00045 565050.CCNA_03767 349
565050.CCNA_00045 565050.CCNA_03770 437
565050.CCNA_00045 565050.CCNA_03772 161
565050.CCNA_00045 565050.CCNA_03788 195
565050.CCNA_00045 565050.CCNA_03810 168
565050.CCNA_00045 565050.CCNA_03817 170
565050.CCNA_00045 565050.CCNA_03821 250
565050.CCNA_00045 565050.CCNA_03849 274
565050.CCNA_00045 565050.CCNA_03850 213
565050.CCNA_00045 565050.CCNA_03858 244
565050.CCNA_00045 565050.CCNA_03865 299
565050.CCNA_00045 565050.CCNA_03871 168
565050.CCNA_00045 565050.CCNA_03872 157
565050.CCNA_00045 565050.CCNA_03879 170
565050.CCNA_00046 565050.CCNA_00047 583
565050.CCNA_00046 565050.CCNA_00048 421
565050.CCNA_00046 565050.CCNA_00049 301
565050.CCNA_00046 565050.CCNA_00050 277
565050.CCNA_00046 565050.CCNA_00051 277
565050.CCNA_00046 565050.CCNA_00052 272
565050.CCNA_00046 565050.CCNA_00053 257
565050.CCNA_00046 565050.CCNA_00054 257
565050.CCNA_00046 565050.CCNA_00055 196
565050.CCNA_00046 565050.CCNA_00056 183
565050.CCNA_00046 565050.CCNA_00057 181
565050.CCNA_00046 565050.CCNA_00058 181
565050.CCNA_00046 565050.CCNA_00059 161
565050.CCNA_00046 565050.CCNA_00060 154
565050.CCNA_00046 565050.CCNA_00061 150
565050.CCNA_00047 565050.CCNA_00005 210
565050.CCNA_00047 565050.CCNA_00006 220
565050.CCNA_00047 565050.CCNA_00008 357
565050.CCNA_00047 565050.CCNA_00010 158
565050.CCNA_00047 565050.CCNA_00011 290
565050.CCNA_00047 565050.CCNA_00013 260
565050.CCNA_00047 565050.CCNA_00034 244
565050.CCNA_00047 565050.CCNA_00035 730
565050.CCNA_00047 565050.CCNA_00036 193
565050.CCNA_00047 565050.CCNA_00041 416
565050.CCNA_00047 565050.CCNA_00042 440
565050.CCNA_00047 565050.CCNA_00043 508
565050.CCNA_00047 565050.CCNA_00044 508
565050.CCNA_00047 565050.CCNA_00046 583
565050.CCNA_00047 565050.CCNA_00048 823
565050.CCNA_00047 565050.CCNA_00049 639
565050.CCNA_00047 565050.CCNA_00050 662
565050.CCNA_00047 565050.CCNA_00051 732
565050.CCNA_00047 565050.CCNA_00052 647
565050.CCNA_00047 565050.CCNA_00053 817
565050.CCNA_00047 565050.CCNA_00054 648
565050.CCNA_00047 565050.CCNA_00055 407
565050.CCNA_00047 565050.CCNA_00056 342
565050.CCNA_00047 565050.CCNA_00057 282
565050.CCNA_00047 565050.CCNA_00058 208
565050.CCNA_00047 565050.CCNA_00059 176
565050.CCNA_00047 565050.CCNA_00060 223
565050.CCNA_00047 565050.CCNA_00061 250
565050.CCNA_00047 565050.CCNA_00062 608
565050.CCNA_00047 565050.CCNA_00063 260
565050.CCNA_00047 565050.CCNA_00065 160
565050.CCNA_00047 565050.CCNA_00068 459
565050.CCNA_00047 565050.CCNA_00070 278
565050.CCNA_00047 565050.CCNA_00075 214
565050.CCNA_00047 565050.CCNA_00084 254
565050.CCNA_00047 565050.CCNA_00087 156
565050.CCNA_00047 565050.CCNA_00090 167
565050.CCNA_00047 565050.CCNA_00094 197
565050.CCNA_00047 565050.CCNA_00100 207
565050.CCNA_00047 565050.CCNA_00101 618
565050.CCNA_00047 565050.CCNA_00104 253
565050.CCNA_00047 565050.CCNA_00105 244
565050.CCNA_00047 565050.CCNA_00139 152
565050.CCNA_00047 565050.CCNA_00140 150
565050.CCNA_00047 565050.CCNA_00151 243
565050.CCNA_00047 565050.CCNA_00158 151
565050.CCNA_00047 565050.CCNA_00183 253
565050.CCNA_00047 565050.CCNA_00198 577
565050.CCNA_00047 565050.CCNA_00222 320
565050.CCNA_00047 565050.CCNA_00227 349
565050.CCNA_00047 565050.CCNA_00230 205
565050.CCNA_00047 565050.CCNA_00241 324
565050.CCNA_00047 565050.CCNA_00261 274
565050.CCNA_00047 565050.CCNA_00278 435
565050.CCNA_00047 565050.CCNA_00280 690
565050.CCNA_00047 565050.CCNA_00299 156
565050.CCNA_00047 565050.CCNA_00304 384
565050.CCNA_00047 565050.CCNA_00317 201
565050.CCNA_00047 565050.CCNA_00326 166
565050.CCNA_00047 565050.CCNA_00351 152
565050.CCNA_00047 565050.CCNA_00364 240
565050.CCNA_00047 565050.CCNA_00369 193
565050.CCNA_00047 565050.CCNA_00372 156
565050.CCNA_00047 565050.CCNA_00373 156
565050.CCNA_00047 565050.CCNA_00380 165
565050.CCNA_00047 565050.CCNA_00381 490
565050.CCNA_00047 565050.CCNA_00383 222
565050.CCNA_00047 565050.CCNA_00386 156
565050.CCNA_00047 565050.CCNA_00410 157
565050.CCNA_00047 565050.CCNA_00414 159
565050.CCNA_00047 565050.CCNA_00422 152
565050.CCNA_00047 565050.CCNA_00454 154
565050.CCNA_00047 565050.CCNA_00457 165
565050.CCNA_00047 565050.CCNA_00465 153
565050.CCNA_00047 565050.CCNA_00485 636
565050.CCNA_00047 565050.CCNA_00496 448
565050.CCNA_00047 565050.CCNA_00504 596
565050.CCNA_00047 565050.CCNA_00511 164
565050.CCNA_00047 565050.CCNA_00512 239
565050.CCNA_00047 565050.CCNA_00518 387
565050.CCNA_00047 565050.CCNA_00520 221
565050.CCNA_00047 565050.CCNA_00524 317
565050.CCNA_00047 565050.CCNA_00530 537
565050.CCNA_00047 565050.CCNA_00531 157
565050.CCNA_00047 565050.CCNA_00536 248
565050.CCNA_00047 565050.CCNA_00537 193
565050.CCNA_00047 565050.CCNA_00554 160
565050.CCNA_00047 565050.CCNA_00556 191
565050.CCNA_00047 565050.CCNA_00558 209
565050.CCNA_00047 565050.CCNA_00570 154
565050.CCNA_00047 565050.CCNA_00571 165
565050.CCNA_00047 565050.CCNA_00579 531
565050.CCNA_00047 565050.CCNA_00620 162
565050.CCNA_00047 565050.CCNA_00678 246
565050.CCNA_00047 565050.CCNA_00694 243
565050.CCNA_00047 565050.CCNA_00699 168
565050.CCNA_00047 565050.CCNA_00737 359
565050.CCNA_00047 565050.CCNA_00740 152
565050.CCNA_00047 565050.CCNA_00752 243
565050.CCNA_00047 565050.CCNA_00763 158
565050.CCNA_00047 565050.CCNA_00764 158
565050.CCNA_00047 565050.CCNA_00785 672
565050.CCNA_00047 565050.CCNA_00789 318
565050.CCNA_00047 565050.CCNA_00805 200
565050.CCNA_00047 565050.CCNA_00874 160
565050.CCNA_00047 565050.CCNA_00878 252
565050.CCNA_00047 565050.CCNA_00908 155
565050.CCNA_00047 565050.CCNA_00918 823
565050.CCNA_00047 565050.CCNA_00943 189
565050.CCNA_00047 565050.CCNA_00947 187
565050.CCNA_00047 565050.CCNA_00962 152
565050.CCNA_00047 565050.CCNA_00976 274
565050.CCNA_00047 565050.CCNA_00981 175
565050.CCNA_00047 565050.CCNA_01002 151
565050.CCNA_00047 565050.CCNA_01005 342
565050.CCNA_00047 565050.CCNA_01013 154
565050.CCNA_00047 565050.CCNA_01028 195
565050.CCNA_00047 565050.CCNA_01056 160
565050.CCNA_00047 565050.CCNA_01069 160
565050.CCNA_00047 565050.CCNA_01086 327
565050.CCNA_00047 565050.CCNA_01096 160
565050.CCNA_00047 565050.CCNA_01108 247
565050.CCNA_00047 565050.CCNA_01111 209
565050.CCNA_00047 565050.CCNA_01153 281
565050.CCNA_00047 565050.CCNA_01165 160
565050.CCNA_00047 565050.CCNA_01204 318
565050.CCNA_00047 565050.CCNA_01210 307
565050.CCNA_00047 565050.CCNA_01215 234
565050.CCNA_00047 565050.CCNA_01234 172
565050.CCNA_00047 565050.CCNA_01243 279
565050.CCNA_00047 565050.CCNA_01245 347
565050.CCNA_00047 565050.CCNA_01246 300
565050.CCNA_00047 565050.CCNA_01252 184
565050.CCNA_00047 565050.CCNA_01254 150
565050.CCNA_00047 565050.CCNA_01285 328
565050.CCNA_00047 565050.CCNA_01289 415
565050.CCNA_00047 565050.CCNA_01297 346
565050.CCNA_00047 565050.CCNA_01307 221
565050.CCNA_00047 565050.CCNA_01309 217
565050.CCNA_00047 565050.CCNA_01317 158
565050.CCNA_00047 565050.CCNA_01318 170
565050.CCNA_00047 565050.CCNA_01320 164
565050.CCNA_00047 565050.CCNA_01321 257
565050.CCNA_00047 565050.CCNA_01324 243
565050.CCNA_00047 565050.CCNA_01328 217
565050.CCNA_00047 565050.CCNA_01330 602
565050.CCNA_00047 565050.CCNA_01343 240
565050.CCNA_00047 565050.CCNA_01364 533
565050.CCNA_00047 565050.CCNA_01381 163
565050.CCNA_00047 565050.CCNA_01387 310
565050.CCNA_00047 565050.CCNA_01388 160
565050.CCNA_00047 565050.CCNA_01393 184
565050.CCNA_00047 565050.CCNA_01394 167
565050.CCNA_00047 565050.CCNA_01395 303
565050.CCNA_00047 565050.CCNA_01420 344
565050.CCNA_00047 565050.CCNA_01423 281
565050.CCNA_00047 565050.CCNA_01427 209
565050.CCNA_00047 565050.CCNA_01431 315
565050.CCNA_00047 565050.CCNA_01432 278
565050.CCNA_00047 565050.CCNA_01440 246
565050.CCNA_00047 565050.CCNA_01509 276
565050.CCNA_00047 565050.CCNA_01535 152
565050.CCNA_00047 565050.CCNA_01546 402
565050.CCNA_00047 565050.CCNA_01586 224
565050.CCNA_00047 565050.CCNA_01591 198
565050.CCNA_00047 565050.CCNA_01594 278
565050.CCNA_00047 565050.CCNA_01615 274
565050.CCNA_00047 565050.CCNA_01616 469
565050.CCNA_00047 565050.CCNA_01621 366
565050.CCNA_00047 565050.CCNA_01622 444
565050.CCNA_00047 565050.CCNA_01630 246
565050.CCNA_00047 565050.CCNA_01641 203
565050.CCNA_00047 565050.CCNA_01649 152
565050.CCNA_00047 565050.CCNA_01652 308
565050.CCNA_00047 565050.CCNA_01659 354
565050.CCNA_00047 565050.CCNA_01687 488
565050.CCNA_00047 565050.CCNA_01691 618
565050.CCNA_00047 565050.CCNA_01692 247
565050.CCNA_00047 565050.CCNA_01715 196
565050.CCNA_00047 565050.CCNA_01723 159
565050.CCNA_00047 565050.CCNA_01730 229
565050.CCNA_00047 565050.CCNA_01753 395
565050.CCNA_00047 565050.CCNA_01757 463
565050.CCNA_00047 565050.CCNA_01759 177
565050.CCNA_00047 565050.CCNA_01761 150
565050.CCNA_00047 565050.CCNA_01763 195
565050.CCNA_00047 565050.CCNA_01774 152
565050.CCNA_00047 565050.CCNA_01776 574
565050.CCNA_00047 565050.CCNA_01780 158
565050.CCNA_00047 565050.CCNA_01782 175
565050.CCNA_00047 565050.CCNA_01791 254
565050.CCNA_00047 565050.CCNA_01795 152
565050.CCNA_00047 565050.CCNA_01800 197
565050.CCNA_00047 565050.CCNA_01813 375
565050.CCNA_00047 565050.CCNA_01820 152
565050.CCNA_00047 565050.CCNA_01835 167
565050.CCNA_00047 565050.CCNA_01867 179
565050.CCNA_00047 565050.CCNA_01914 381
565050.CCNA_00047 565050.CCNA_01922 160
565050.CCNA_00047 565050.CCNA_01923 252
565050.CCNA_00047 565050.CCNA_01941 335
565050.CCNA_00047 565050.CCNA_01946 499
565050.CCNA_00047 565050.CCNA_01952 441
565050.CCNA_00047 565050.CCNA_01957 500
565050.CCNA_00047 565050.CCNA_01958 488
565050.CCNA_00047 565050.CCNA_01969 443
565050.CCNA_00047 565050.CCNA_01971 177
565050.CCNA_00047 565050.CCNA_01982 454
565050.CCNA_00047 565050.CCNA_01992 159
565050.CCNA_00047 565050.CCNA_01998 500
565050.CCNA_00047 565050.CCNA_01999 243
565050.CCNA_00047 565050.CCNA_02000 455
565050.CCNA_00047 565050.CCNA_02002 160
565050.CCNA_00047 565050.CCNA_02006 175
565050.CCNA_00047 565050.CCNA_02008 179
565050.CCNA_00047 565050.CCNA_02012 287
565050.CCNA_00047 565050.CCNA_02013 287
565050.CCNA_00047 565050.CCNA_02014 288
565050.CCNA_00047 565050.CCNA_02015 286
565050.CCNA_00047 565050.CCNA_02016 255
565050.CCNA_00047 565050.CCNA_02017 255
565050.CCNA_00047 565050.CCNA_02018 253
565050.CCNA_00047 565050.CCNA_02019 159
565050.CCNA_00047 565050.CCNA_02020 159
565050.CCNA_00047 565050.CCNA_02037 274
565050.CCNA_00047 565050.CCNA_02042 160
565050.CCNA_00047 565050.CCNA_02043 442
565050.CCNA_00047 565050.CCNA_02059 240
565050.CCNA_00047 565050.CCNA_02063 182
565050.CCNA_00047 565050.CCNA_02071 276
565050.CCNA_00047 565050.CCNA_02075 226
565050.CCNA_00047 565050.CCNA_02077 165
565050.CCNA_00047 565050.CCNA_02120 267
565050.CCNA_00047 565050.CCNA_02125 268
565050.CCNA_00047 565050.CCNA_02130 182
565050.CCNA_00047 565050.CCNA_02173 175
565050.CCNA_00047 565050.CCNA_02181 182
565050.CCNA_00047 565050.CCNA_02183 562
565050.CCNA_00047 565050.CCNA_02225 160
565050.CCNA_00047 565050.CCNA_02256 234
565050.CCNA_00047 565050.CCNA_02288 445
565050.CCNA_00047 565050.CCNA_02299 500
565050.CCNA_00047 565050.CCNA_02320 152
565050.CCNA_00047 565050.CCNA_02324 306
565050.CCNA_00047 565050.CCNA_02351 196
565050.CCNA_00047 565050.CCNA_02355 240
565050.CCNA_00047 565050.CCNA_02388 336
565050.CCNA_00047 565050.CCNA_02390 196
565050.CCNA_00047 565050.CCNA_02399 346
565050.CCNA_00047 565050.CCNA_02414 154
565050.CCNA_00047 565050.CCNA_02415 432
565050.CCNA_00047 565050.CCNA_02428 160
565050.CCNA_00047 565050.CCNA_02454 150
565050.CCNA_00047 565050.CCNA_02457 203
565050.CCNA_00047 565050.CCNA_02466 167
565050.CCNA_00047 565050.CCNA_02498 184
565050.CCNA_00047 565050.CCNA_02525 213
565050.CCNA_00047 565050.CCNA_02535 282
565050.CCNA_00047 565050.CCNA_02543 266
565050.CCNA_00047 565050.CCNA_02546 152
565050.CCNA_00047 565050.CCNA_02555 234
565050.CCNA_00047 565050.CCNA_02562 267
565050.CCNA_00047 565050.CCNA_02573 200
565050.CCNA_00047 565050.CCNA_02596 475
565050.CCNA_00047 565050.CCNA_02635 210
565050.CCNA_00047 565050.CCNA_02645 160
565050.CCNA_00047 565050.CCNA_02668 187
565050.CCNA_00047 565050.CCNA_02681 417
565050.CCNA_00047 565050.CCNA_02710 156
565050.CCNA_00047 565050.CCNA_02724 193
565050.CCNA_00047 565050.CCNA_02727 326
565050.CCNA_00047 565050.CCNA_02755 384
565050.CCNA_00047 565050.CCNA_02759 575
565050.CCNA_00047 565050.CCNA_02889 208
565050.CCNA_00047 565050.CCNA_02912 200
565050.CCNA_00047 565050.CCNA_02971 151
565050.CCNA_00047 565050.CCNA_02994 247
565050.CCNA_00047 565050.CCNA_03009 185
565050.CCNA_00047 565050.CCNA_03085 203
565050.CCNA_00047 565050.CCNA_03093 192
565050.CCNA_00047 565050.CCNA_03099 233
565050.CCNA_00047 565050.CCNA_03112 153
565050.CCNA_00047 565050.CCNA_03163 177
565050.CCNA_00047 565050.CCNA_03195 315
565050.CCNA_00047 565050.CCNA_03201 242
565050.CCNA_00047 565050.CCNA_03229 154
565050.CCNA_00047 565050.CCNA_03256 238
565050.CCNA_00047 565050.CCNA_03267 468
565050.CCNA_00047 565050.CCNA_03278 308
565050.CCNA_00047 565050.CCNA_03284 160
565050.CCNA_00047 565050.CCNA_03305 243
565050.CCNA_00047 565050.CCNA_03310 389
565050.CCNA_00047 565050.CCNA_03343 210
565050.CCNA_00047 565050.CCNA_03353 151
565050.CCNA_00047 565050.CCNA_03359 225
565050.CCNA_00047 565050.CCNA_03392 192
565050.CCNA_00047 565050.CCNA_03393 164
565050.CCNA_00047 565050.CCNA_03449 160
565050.CCNA_00047 565050.CCNA_03464 389
565050.CCNA_00047 565050.CCNA_03469 298
565050.CCNA_00047 565050.CCNA_03489 203
565050.CCNA_00047 565050.CCNA_03501 458
565050.CCNA_00047 565050.CCNA_03536 187
565050.CCNA_00047 565050.CCNA_03546 152
565050.CCNA_00047 565050.CCNA_03577 164
565050.CCNA_00047 565050.CCNA_03582 528
565050.CCNA_00047 565050.CCNA_03595 160
565050.CCNA_00047 565050.CCNA_03607 238
565050.CCNA_00047 565050.CCNA_03610 160
565050.CCNA_00047 565050.CCNA_03615 188
565050.CCNA_00047 565050.CCNA_03628 293
565050.CCNA_00047 565050.CCNA_03637 188
565050.CCNA_00047 565050.CCNA_03655 331
565050.CCNA_00047 565050.CCNA_03659 197
565050.CCNA_00047 565050.CCNA_03664 362
565050.CCNA_00047 565050.CCNA_03702 544
565050.CCNA_00047 565050.CCNA_03703 333
565050.CCNA_00047 565050.CCNA_03704 364
565050.CCNA_00047 565050.CCNA_03717 574
565050.CCNA_00047 565050.CCNA_03719 287
565050.CCNA_00047 565050.CCNA_03729 150
565050.CCNA_00047 565050.CCNA_03731 152
565050.CCNA_00047 565050.CCNA_03734 165
565050.CCNA_00047 565050.CCNA_03751 208
565050.CCNA_00047 565050.CCNA_03752 175
565050.CCNA_00047 565050.CCNA_03756 216
565050.CCNA_00047 565050.CCNA_03765 205
565050.CCNA_00047 565050.CCNA_03768 389
565050.CCNA_00047 565050.CCNA_03770 224
565050.CCNA_00047 565050.CCNA_03772 234
565050.CCNA_00047 565050.CCNA_03777 216
565050.CCNA_00047 565050.CCNA_03793 183
565050.CCNA_00047 565050.CCNA_03798 239
565050.CCNA_00047 565050.CCNA_03807 247
565050.CCNA_00047 565050.CCNA_03813 153
565050.CCNA_00047 565050.CCNA_03817 164
565050.CCNA_00047 565050.CCNA_03835 181
565050.CCNA_00047 565050.CCNA_03836 223
565050.CCNA_00047 565050.CCNA_03844 242
565050.CCNA_00047 565050.CCNA_03847 508
565050.CCNA_00047 565050.CCNA_03871 715
565050.CCNA_00047 565050.CCNA_03872 637
565050.CCNA_00047 565050.CCNA_03878 384
565050.CCNA_00048 565050.CCNA_00003 613
565050.CCNA_00048 565050.CCNA_00007 297
565050.CCNA_00048 565050.CCNA_00010 484
565050.CCNA_00048 565050.CCNA_00011 552
565050.CCNA_00048 565050.CCNA_00013 260
565050.CCNA_00048 565050.CCNA_00033 183
565050.CCNA_00048 565050.CCNA_00034 303
565050.CCNA_00048 565050.CCNA_00035 485
565050.CCNA_00048 565050.CCNA_00036 158
565050.CCNA_00048 565050.CCNA_00041 383
565050.CCNA_00048 565050.CCNA_00042 306
565050.CCNA_00048 565050.CCNA_00043 468
565050.CCNA_00048 565050.CCNA_00044 331
565050.CCNA_00048 565050.CCNA_00045 173
565050.CCNA_00048 565050.CCNA_00046 421
565050.CCNA_00048 565050.CCNA_00047 823
565050.CCNA_00048 565050.CCNA_00049 731
565050.CCNA_00048 565050.CCNA_00050 751
565050.CCNA_00048 565050.CCNA_00051 793
565050.CCNA_00048 565050.CCNA_00052 714
565050.CCNA_00048 565050.CCNA_00053 693
565050.CCNA_00048 565050.CCNA_00054 687
565050.CCNA_00048 565050.CCNA_00055 578
565050.CCNA_00048 565050.CCNA_00056 297
565050.CCNA_00048 565050.CCNA_00057 468
565050.CCNA_00048 565050.CCNA_00058 247
565050.CCNA_00048 565050.CCNA_00059 197
565050.CCNA_00048 565050.CCNA_00060 223
565050.CCNA_00048 565050.CCNA_00061 176
565050.CCNA_00048 565050.CCNA_00062 324
565050.CCNA_00048 565050.CCNA_00063 260
565050.CCNA_00048 565050.CCNA_00065 187
565050.CCNA_00048 565050.CCNA_00068 238
565050.CCNA_00048 565050.CCNA_00069 477
565050.CCNA_00048 565050.CCNA_00083 274
565050.CCNA_00048 565050.CCNA_00084 257
565050.CCNA_00048 565050.CCNA_00100 711
565050.CCNA_00048 565050.CCNA_00101 428
565050.CCNA_00048 565050.CCNA_00104 291
565050.CCNA_00048 565050.CCNA_00109 418
565050.CCNA_00048 565050.CCNA_00117 601
565050.CCNA_00048 565050.CCNA_00133 371
565050.CCNA_00048 565050.CCNA_00138 200
565050.CCNA_00048 565050.CCNA_00140 447
565050.CCNA_00048 565050.CCNA_00153 486
565050.CCNA_00048 565050.CCNA_00155 191
565050.CCNA_00048 565050.CCNA_00158 607
565050.CCNA_00048 565050.CCNA_00159 231
565050.CCNA_00048 565050.CCNA_00160 155
565050.CCNA_00048 565050.CCNA_00193 377
565050.CCNA_00048 565050.CCNA_00195 231
565050.CCNA_00048 565050.CCNA_00198 349
565050.CCNA_00048 565050.CCNA_00203 197
565050.CCNA_00048 565050.CCNA_00207 186
565050.CCNA_00048 565050.CCNA_00211 325
565050.CCNA_00048 565050.CCNA_00222 265
565050.CCNA_00048 565050.CCNA_00223 207
565050.CCNA_00048 565050.CCNA_00239 179
565050.CCNA_00048 565050.CCNA_00240 337
565050.CCNA_00048 565050.CCNA_00241 390
565050.CCNA_00048 565050.CCNA_00253 265
565050.CCNA_00048 565050.CCNA_00257 808
565050.CCNA_00048 565050.CCNA_00265 271
565050.CCNA_00048 565050.CCNA_00270 311
565050.CCNA_00048 565050.CCNA_00273 300
565050.CCNA_00048 565050.CCNA_00277 160
565050.CCNA_00048 565050.CCNA_00281 543
565050.CCNA_00048 565050.CCNA_00294 565
565050.CCNA_00048 565050.CCNA_00310 304
565050.CCNA_00048 565050.CCNA_00316 192
565050.CCNA_00048 565050.CCNA_00320 182
565050.CCNA_00048 565050.CCNA_00343 192
565050.CCNA_00048 565050.CCNA_00349 393
565050.CCNA_00048 565050.CCNA_00350 222
565050.CCNA_00048 565050.CCNA_00351 562
565050.CCNA_00048 565050.CCNA_00369 275
565050.CCNA_00048 565050.CCNA_00382 192
565050.CCNA_00048 565050.CCNA_00392 380
565050.CCNA_00048 565050.CCNA_00397 187
565050.CCNA_00048 565050.CCNA_00435 212
565050.CCNA_00048 565050.CCNA_00442 192
565050.CCNA_00048 565050.CCNA_00457 367
565050.CCNA_00048 565050.CCNA_00471 151
565050.CCNA_00048 565050.CCNA_00474 240
565050.CCNA_00048 565050.CCNA_00475 197
565050.CCNA_00048 565050.CCNA_00489 596
565050.CCNA_00048 565050.CCNA_00492 154
565050.CCNA_00048 565050.CCNA_00496 159
565050.CCNA_00048 565050.CCNA_00506 325
565050.CCNA_00048 565050.CCNA_00512 375
565050.CCNA_00048 565050.CCNA_00515 980
565050.CCNA_00048 565050.CCNA_00520 462
565050.CCNA_00048 565050.CCNA_00525 207
565050.CCNA_00048 565050.CCNA_00530 275
565050.CCNA_00048 565050.CCNA_00536 549
565050.CCNA_00048 565050.CCNA_00553 204
565050.CCNA_00048 565050.CCNA_00554 187
565050.CCNA_00048 565050.CCNA_00558 187
565050.CCNA_00048 565050.CCNA_00562 309
565050.CCNA_00048 565050.CCNA_00571 367
565050.CCNA_00048 565050.CCNA_00630 192
565050.CCNA_00048 565050.CCNA_00638 151
565050.CCNA_00048 565050.CCNA_00711 150
565050.CCNA_00048 565050.CCNA_00721 804
565050.CCNA_00048 565050.CCNA_00722 164
565050.CCNA_00048 565050.CCNA_00736 200
565050.CCNA_00048 565050.CCNA_00737 372
565050.CCNA_00048 565050.CCNA_00740 377
565050.CCNA_00048 565050.CCNA_00757 218
565050.CCNA_00048 565050.CCNA_00758 364
565050.CCNA_00048 565050.CCNA_00862 196
565050.CCNA_00048 565050.CCNA_00873 307
565050.CCNA_00048 565050.CCNA_00874 187
565050.CCNA_00048 565050.CCNA_00876 327
565050.CCNA_00048 565050.CCNA_00878 200
565050.CCNA_00048 565050.CCNA_00886 189
565050.CCNA_00048 565050.CCNA_00892 271
565050.CCNA_00048 565050.CCNA_00899 170
565050.CCNA_00048 565050.CCNA_00918 169
565050.CCNA_00048 565050.CCNA_00920 244
565050.CCNA_00048 565050.CCNA_00922 231
565050.CCNA_00048 565050.CCNA_00929 350
565050.CCNA_00048 565050.CCNA_00930 307
565050.CCNA_00048 565050.CCNA_00931 279
565050.CCNA_00048 565050.CCNA_00932 530
565050.CCNA_00048 565050.CCNA_00968 274
565050.CCNA_00048 565050.CCNA_00981 188
565050.CCNA_00048 565050.CCNA_01046 575
565050.CCNA_00048 565050.CCNA_01050 438
565050.CCNA_00048 565050.CCNA_01056 187
565050.CCNA_00048 565050.CCNA_01069 187
565050.CCNA_00048 565050.CCNA_01085 900
565050.CCNA_00048 565050.CCNA_01086 274
565050.CCNA_00048 565050.CCNA_01091 561
565050.CCNA_00048 565050.CCNA_01130 219
565050.CCNA_00048 565050.CCNA_01141 624
565050.CCNA_00048 565050.CCNA_01163 151
565050.CCNA_00048 565050.CCNA_01165 187
565050.CCNA_00048 565050.CCNA_01198 324
565050.CCNA_00048 565050.CCNA_01199 157
565050.CCNA_00048 565050.CCNA_01220 306
565050.CCNA_00048 565050.CCNA_01242 250
565050.CCNA_00048 565050.CCNA_01253 198
565050.CCNA_00048 565050.CCNA_01254 272
565050.CCNA_00048 565050.CCNA_01275 587
565050.CCNA_00048 565050.CCNA_01298 203
565050.CCNA_00048 565050.CCNA_01309 197
565050.CCNA_00048 565050.CCNA_01313 564
565050.CCNA_00048 565050.CCNA_01317 161
565050.CCNA_00048 565050.CCNA_01323 184
565050.CCNA_00048 565050.CCNA_01327 307
565050.CCNA_00048 565050.CCNA_01364 240
565050.CCNA_00048 565050.CCNA_01385 184
565050.CCNA_00048 565050.CCNA_01388 187
565050.CCNA_00048 565050.CCNA_01395 162
565050.CCNA_00048 565050.CCNA_01397 157
565050.CCNA_00048 565050.CCNA_01399 200
565050.CCNA_00048 565050.CCNA_01403 258
565050.CCNA_00048 565050.CCNA_01404 197
565050.CCNA_00048 565050.CCNA_01417 306
565050.CCNA_00048 565050.CCNA_01419 570
565050.CCNA_00048 565050.CCNA_01420 315
565050.CCNA_00048 565050.CCNA_01421 177
565050.CCNA_00048 565050.CCNA_01422 224
565050.CCNA_00048 565050.CCNA_01431 274
565050.CCNA_00048 565050.CCNA_01432 224
565050.CCNA_00048 565050.CCNA_01446 469
565050.CCNA_00048 565050.CCNA_01447 161
565050.CCNA_00048 565050.CCNA_01488 196
565050.CCNA_00048 565050.CCNA_01491 602
565050.CCNA_00048 565050.CCNA_01493 183
565050.CCNA_00048 565050.CCNA_01498 272
565050.CCNA_00048 565050.CCNA_01504 226
565050.CCNA_00048 565050.CCNA_01546 355
565050.CCNA_00048 565050.CCNA_01547 371
565050.CCNA_00048 565050.CCNA_01596 351
565050.CCNA_00048 565050.CCNA_01603 166
565050.CCNA_00048 565050.CCNA_01612 272
565050.CCNA_00048 565050.CCNA_01620 275
565050.CCNA_00048 565050.CCNA_01621 420
565050.CCNA_00048 565050.CCNA_01626 193
565050.CCNA_00048 565050.CCNA_01637 196
565050.CCNA_00048 565050.CCNA_01647 306
565050.CCNA_00048 565050.CCNA_01648 158
565050.CCNA_00048 565050.CCNA_01650 187
565050.CCNA_00048 565050.CCNA_01651 546
565050.CCNA_00048 565050.CCNA_01652 620
565050.CCNA_00048 565050.CCNA_01653 208
565050.CCNA_00048 565050.CCNA_01658 201
565050.CCNA_00048 565050.CCNA_01670 363
565050.CCNA_00048 565050.CCNA_01687 180
565050.CCNA_00048 565050.CCNA_01689 248
565050.CCNA_00048 565050.CCNA_01691 428
565050.CCNA_00048 565050.CCNA_01692 486
565050.CCNA_00048 565050.CCNA_01723 151
565050.CCNA_00048 565050.CCNA_01729 595
565050.CCNA_00048 565050.CCNA_01741 431
565050.CCNA_00048 565050.CCNA_01743 159
565050.CCNA_00048 565050.CCNA_01752 384
565050.CCNA_00048 565050.CCNA_01753 665
565050.CCNA_00048 565050.CCNA_01769 438
565050.CCNA_00048 565050.CCNA_01770 439
565050.CCNA_00048 565050.CCNA_01791 305
565050.CCNA_00048 565050.CCNA_01800 192
565050.CCNA_00048 565050.CCNA_01803 192
565050.CCNA_00048 565050.CCNA_01809 199
565050.CCNA_00048 565050.CCNA_01813 320
565050.CCNA_00048 565050.CCNA_01819 272
565050.CCNA_00048 565050.CCNA_01820 455
565050.CCNA_00048 565050.CCNA_01855 483
565050.CCNA_00048 565050.CCNA_01905 183
565050.CCNA_00048 565050.CCNA_01922 187
565050.CCNA_00048 565050.CCNA_01923 251
565050.CCNA_00048 565050.CCNA_01932 303
565050.CCNA_00048 565050.CCNA_01934 162
565050.CCNA_00048 565050.CCNA_01941 242
565050.CCNA_00048 565050.CCNA_01946 224
565050.CCNA_00048 565050.CCNA_01948 480
565050.CCNA_00048 565050.CCNA_01954 274
565050.CCNA_00048 565050.CCNA_01960 418
565050.CCNA_00048 565050.CCNA_01962 222
565050.CCNA_00048 565050.CCNA_01970 469
565050.CCNA_00048 565050.CCNA_01972 348
565050.CCNA_00048 565050.CCNA_01974 211
565050.CCNA_00048 565050.CCNA_01976 291
565050.CCNA_00048 565050.CCNA_01977 303
565050.CCNA_00048 565050.CCNA_01979 167
565050.CCNA_00048 565050.CCNA_01982 354
565050.CCNA_00048 565050.CCNA_01983 577
565050.CCNA_00048 565050.CCNA_01990 160
565050.CCNA_00048 565050.CCNA_01992 170
565050.CCNA_00048 565050.CCNA_02002 187
565050.CCNA_00048 565050.CCNA_02003 182
565050.CCNA_00048 565050.CCNA_02006 188
565050.CCNA_00048 565050.CCNA_02008 574
565050.CCNA_00048 565050.CCNA_02014 220
565050.CCNA_00048 565050.CCNA_02029 190
565050.CCNA_00048 565050.CCNA_02031 186
565050.CCNA_00048 565050.CCNA_02037 507
565050.CCNA_00048 565050.CCNA_02039 548
565050.CCNA_00048 565050.CCNA_02041 219
565050.CCNA_00048 565050.CCNA_02042 501
565050.CCNA_00048 565050.CCNA_02047 196
565050.CCNA_00048 565050.CCNA_02052 202
565050.CCNA_00048 565050.CCNA_02075 155
565050.CCNA_00048 565050.CCNA_02078 330
565050.CCNA_00048 565050.CCNA_02088 201
565050.CCNA_00048 565050.CCNA_02130 279
565050.CCNA_00048 565050.CCNA_02134 239
565050.CCNA_00048 565050.CCNA_02140 152
565050.CCNA_00048 565050.CCNA_02142 199
565050.CCNA_00048 565050.CCNA_02149 684
565050.CCNA_00048 565050.CCNA_02182 304
565050.CCNA_00048 565050.CCNA_02183 369
565050.CCNA_00048 565050.CCNA_02185 187
565050.CCNA_00048 565050.CCNA_02208 176
565050.CCNA_00048 565050.CCNA_02218 187
565050.CCNA_00048 565050.CCNA_02221 955
565050.CCNA_00048 565050.CCNA_02222 930
565050.CCNA_00048 565050.CCNA_02224 705
565050.CCNA_00048 565050.CCNA_02225 539
565050.CCNA_00048 565050.CCNA_02231 277
565050.CCNA_00048 565050.CCNA_02247 510
565050.CCNA_00048 565050.CCNA_02294 303
565050.CCNA_00048 565050.CCNA_02302 370
565050.CCNA_00048 565050.CCNA_02307 285
565050.CCNA_00048 565050.CCNA_02321 543
565050.CCNA_00048 565050.CCNA_02331 155
565050.CCNA_00048 565050.CCNA_02333 485
565050.CCNA_00048 565050.CCNA_02341 196
565050.CCNA_00048 565050.CCNA_02346 307
565050.CCNA_00048 565050.CCNA_02349 271
565050.CCNA_00048 565050.CCNA_02380 323
565050.CCNA_00048 565050.CCNA_02382 155
565050.CCNA_00048 565050.CCNA_02388 159
565050.CCNA_00048 565050.CCNA_02415 431
565050.CCNA_00048 565050.CCNA_02428 213
565050.CCNA_00048 565050.CCNA_02431 536
565050.CCNA_00048 565050.CCNA_02445 194
565050.CCNA_00048 565050.CCNA_02464 161
565050.CCNA_00048 565050.CCNA_02465 161
565050.CCNA_00048 565050.CCNA_02489 186
565050.CCNA_00048 565050.CCNA_02516 156
565050.CCNA_00048 565050.CCNA_02521 153
565050.CCNA_00048 565050.CCNA_02525 459
565050.CCNA_00048 565050.CCNA_02526 380
565050.CCNA_00048 565050.CCNA_02552 265
565050.CCNA_00048 565050.CCNA_02553 275
565050.CCNA_00048 565050.CCNA_02615 152
565050.CCNA_00048 565050.CCNA_02623 172
565050.CCNA_00048 565050.CCNA_02624 163
565050.CCNA_00048 565050.CCNA_02626 167
565050.CCNA_00048 565050.CCNA_02635 339
565050.CCNA_00048 565050.CCNA_02643 216
565050.CCNA_00048 565050.CCNA_02645 435
565050.CCNA_00048 565050.CCNA_02670 272
565050.CCNA_00048 565050.CCNA_02673 199
565050.CCNA_00048 565050.CCNA_02687 154
565050.CCNA_00048 565050.CCNA_02714 277
565050.CCNA_00048 565050.CCNA_02727 228
565050.CCNA_00048 565050.CCNA_02734 199
565050.CCNA_00048 565050.CCNA_02747 278
565050.CCNA_00048 565050.CCNA_02750 476
565050.CCNA_00048 565050.CCNA_02751 528
565050.CCNA_00048 565050.CCNA_02755 342
565050.CCNA_00048 565050.CCNA_02759 528
565050.CCNA_00048 565050.CCNA_02925 535
565050.CCNA_00048 565050.CCNA_02941 416
565050.CCNA_00048 565050.CCNA_02975 239
565050.CCNA_00048 565050.CCNA_02980 153
565050.CCNA_00048 565050.CCNA_02994 520
565050.CCNA_00048 565050.CCNA_03009 276
565050.CCNA_00048 565050.CCNA_03012 232
565050.CCNA_00048 565050.CCNA_03028 314
565050.CCNA_00048 565050.CCNA_03048 348
565050.CCNA_00048 565050.CCNA_03096 151
565050.CCNA_00048 565050.CCNA_03101 191
565050.CCNA_00048 565050.CCNA_03103 674
565050.CCNA_00048 565050.CCNA_03104 720
565050.CCNA_00048 565050.CCNA_03112 275
565050.CCNA_00048 565050.CCNA_03129 155
565050.CCNA_00048 565050.CCNA_03135 202
565050.CCNA_00048 565050.CCNA_03139 453
565050.CCNA_00048 565050.CCNA_03144 241
565050.CCNA_00048 565050.CCNA_03164 458
565050.CCNA_00048 565050.CCNA_03165 180
565050.CCNA_00048 565050.CCNA_03174 235
565050.CCNA_00048 565050.CCNA_03201 190
565050.CCNA_00048 565050.CCNA_03226 242
565050.CCNA_00048 565050.CCNA_03235 363
565050.CCNA_00048 565050.CCNA_03236 267
565050.CCNA_00048 565050.CCNA_03238 370
565050.CCNA_00048 565050.CCNA_03239 323
565050.CCNA_00048 565050.CCNA_03248 151
565050.CCNA_00048 565050.CCNA_03249 151
565050.CCNA_00048 565050.CCNA_03256 328
565050.CCNA_00048 565050.CCNA_03267 336
565050.CCNA_00048 565050.CCNA_03271 951
565050.CCNA_00048 565050.CCNA_03303 203
565050.CCNA_00048 565050.CCNA_03320 296
565050.CCNA_00048 565050.CCNA_03322 264
565050.CCNA_00048 565050.CCNA_03334 425
565050.CCNA_00048 565050.CCNA_03344 294
565050.CCNA_00048 565050.CCNA_03352 191
565050.CCNA_00048 565050.CCNA_03353 349
565050.CCNA_00048 565050.CCNA_03354 253
565050.CCNA_00048 565050.CCNA_03358 321
565050.CCNA_00048 565050.CCNA_03359 531
565050.CCNA_00048 565050.CCNA_03360 244
565050.CCNA_00048 565050.CCNA_03410 155
565050.CCNA_00048 565050.CCNA_03422 317
565050.CCNA_00048 565050.CCNA_03429 224
565050.CCNA_00048 565050.CCNA_03430 193
565050.CCNA_00048 565050.CCNA_03433 221
565050.CCNA_00048 565050.CCNA_03449 187
565050.CCNA_00048 565050.CCNA_03501 182
565050.CCNA_00048 565050.CCNA_03506 152
565050.CCNA_00048 565050.CCNA_03516 202
565050.CCNA_00048 565050.CCNA_03528 443
565050.CCNA_00048 565050.CCNA_03530 192
565050.CCNA_00048 565050.CCNA_03543 192
565050.CCNA_00048 565050.CCNA_03553 151
565050.CCNA_00048 565050.CCNA_03560 212
565050.CCNA_00048 565050.CCNA_03562 188
565050.CCNA_00048 565050.CCNA_03577 265
565050.CCNA_00048 565050.CCNA_03582 188
565050.CCNA_00048 565050.CCNA_03594 225
565050.CCNA_00048 565050.CCNA_03595 187
565050.CCNA_00048 565050.CCNA_03599 265
565050.CCNA_00048 565050.CCNA_03610 187
565050.CCNA_00048 565050.CCNA_03636 577
565050.CCNA_00048 565050.CCNA_03653 629
565050.CCNA_00048 565050.CCNA_03658 217
565050.CCNA_00048 565050.CCNA_03659 229
565050.CCNA_00048 565050.CCNA_03664 484
565050.CCNA_00048 565050.CCNA_03672 585
565050.CCNA_00048 565050.CCNA_03696 194
565050.CCNA_00048 565050.CCNA_03702 429
565050.CCNA_00048 565050.CCNA_03704 658
565050.CCNA_00048 565050.CCNA_03706 196
565050.CCNA_00048 565050.CCNA_03711 153
565050.CCNA_00048 565050.CCNA_03713 324
565050.CCNA_00048 565050.CCNA_03730 324
565050.CCNA_00048 565050.CCNA_03735 586
565050.CCNA_00048 565050.CCNA_03740 183
565050.CCNA_00048 565050.CCNA_03741 901
565050.CCNA_00048 565050.CCNA_03745 319
565050.CCNA_00048 565050.CCNA_03746 196
565050.CCNA_00048 565050.CCNA_03752 239
565050.CCNA_00048 565050.CCNA_03757 474
565050.CCNA_00048 565050.CCNA_03758 297
565050.CCNA_00048 565050.CCNA_03768 387
565050.CCNA_00048 565050.CCNA_03770 458
565050.CCNA_00048 565050.CCNA_03781 209
565050.CCNA_00048 565050.CCNA_03793 657
565050.CCNA_00048 565050.CCNA_03798 224
565050.CCNA_00048 565050.CCNA_03800 464
565050.CCNA_00048 565050.CCNA_03817 274
565050.CCNA_00048 565050.CCNA_03827 696
565050.CCNA_00048 565050.CCNA_03831 180
565050.CCNA_00048 565050.CCNA_03833 350
565050.CCNA_00048 565050.CCNA_03835 255
565050.CCNA_00048 565050.CCNA_03836 279
565050.CCNA_00048 565050.CCNA_03842 195
565050.CCNA_00048 565050.CCNA_03843 301
565050.CCNA_00048 565050.CCNA_03844 397
565050.CCNA_00048 565050.CCNA_03849 152
565050.CCNA_00048 565050.CCNA_03854 542
565050.CCNA_00048 565050.CCNA_03861 226
565050.CCNA_00048 565050.CCNA_03865 488
565050.CCNA_00048 565050.CCNA_03868 155
565050.CCNA_00048 565050.CCNA_03872 198
565050.CCNA_00049 565050.CCNA_00013 227
565050.CCNA_00049 565050.CCNA_00041 158
565050.CCNA_00049 565050.CCNA_00043 216
565050.CCNA_00049 565050.CCNA_00044 158
565050.CCNA_00049 565050.CCNA_00046 301
565050.CCNA_00049 565050.CCNA_00047 639
565050.CCNA_00049 565050.CCNA_00048 731
565050.CCNA_00049 565050.CCNA_00050 861
565050.CCNA_00049 565050.CCNA_00051 850
565050.CCNA_00049 565050.CCNA_00052 843
565050.CCNA_00049 565050.CCNA_00053 795
565050.CCNA_00049 565050.CCNA_00054 795
565050.CCNA_00049 565050.CCNA_00055 577
565050.CCNA_00049 565050.CCNA_00056 452
565050.CCNA_00049 565050.CCNA_00057 380
565050.CCNA_00049 565050.CCNA_00058 327
565050.CCNA_00049 565050.CCNA_00059 244
565050.CCNA_00049 565050.CCNA_00060 302
565050.CCNA_00049 565050.CCNA_00061 187
565050.CCNA_00049 565050.CCNA_00062 228
565050.CCNA_00049 565050.CCNA_00063 227
565050.CCNA_00049 565050.CCNA_00073 199
565050.CCNA_00049 565050.CCNA_00095 171
565050.CCNA_00049 565050.CCNA_00099 158
565050.CCNA_00049 565050.CCNA_00158 272
565050.CCNA_00049 565050.CCNA_00163 172
565050.CCNA_00049 565050.CCNA_00239 158
565050.CCNA_00049 565050.CCNA_00240 158
565050.CCNA_00049 565050.CCNA_00248 296
565050.CCNA_00049 565050.CCNA_00300 219
565050.CCNA_00049 565050.CCNA_00349 257
565050.CCNA_00049 565050.CCNA_00472 150
565050.CCNA_00049 565050.CCNA_00482 271
565050.CCNA_00049 565050.CCNA_00605 282
565050.CCNA_00049 565050.CCNA_00722 321
565050.CCNA_00049 565050.CCNA_00806 249
565050.CCNA_00049 565050.CCNA_00809 171
565050.CCNA_00049 565050.CCNA_00874 162
565050.CCNA_00049 565050.CCNA_01062 150
565050.CCNA_00049 565050.CCNA_01104 215
565050.CCNA_00049 565050.CCNA_01279 187
565050.CCNA_00049 565050.CCNA_01381 344
565050.CCNA_00049 565050.CCNA_01404 154
565050.CCNA_00049 565050.CCNA_01546 227
565050.CCNA_00049 565050.CCNA_01724 246
565050.CCNA_00049 565050.CCNA_01770 233
565050.CCNA_00049 565050.CCNA_01797 211
565050.CCNA_00049 565050.CCNA_01841 163
565050.CCNA_00049 565050.CCNA_01943 152
565050.CCNA_00049 565050.CCNA_01947 179
565050.CCNA_00049 565050.CCNA_01963 231
565050.CCNA_00049 565050.CCNA_01964 246
565050.CCNA_00049 565050.CCNA_02101 154
565050.CCNA_00049 565050.CCNA_02111 196
565050.CCNA_00049 565050.CCNA_02187 521
565050.CCNA_00049 565050.CCNA_02244 182
565050.CCNA_00049 565050.CCNA_02262 240
565050.CCNA_00049 565050.CCNA_02320 168
565050.CCNA_00049 565050.CCNA_02334 156
565050.CCNA_00049 565050.CCNA_02335 222
565050.CCNA_00049 565050.CCNA_02469 349
565050.CCNA_00049 565050.CCNA_02557 274
565050.CCNA_00049 565050.CCNA_02567 163
565050.CCNA_00049 565050.CCNA_02720 162
565050.CCNA_00049 565050.CCNA_02732 245
565050.CCNA_00049 565050.CCNA_02821 271
565050.CCNA_00049 565050.CCNA_02858 271
565050.CCNA_00049 565050.CCNA_03046 181
565050.CCNA_00049 565050.CCNA_03101 150
565050.CCNA_00049 565050.CCNA_03105 195
565050.CCNA_00049 565050.CCNA_03153 158
565050.CCNA_00049 565050.CCNA_03164 375
565050.CCNA_00049 565050.CCNA_03215 182
565050.CCNA_00049 565050.CCNA_03236 174
565050.CCNA_00049 565050.CCNA_03238 174
565050.CCNA_00049 565050.CCNA_03239 174
565050.CCNA_00049 565050.CCNA_03306 182
565050.CCNA_00049 565050.CCNA_03311 180
565050.CCNA_00049 565050.CCNA_03335 201
565050.CCNA_00049 565050.CCNA_03392 171
565050.CCNA_00049 565050.CCNA_03401 684
565050.CCNA_00049 565050.CCNA_03404 158
565050.CCNA_00049 565050.CCNA_03428 323
565050.CCNA_00049 565050.CCNA_03473 577
565050.CCNA_00049 565050.CCNA_03651 190
565050.CCNA_00049 565050.CCNA_03696 188
565050.CCNA_00049 565050.CCNA_03820 153
565050.CCNA_00049 565050.CCNA_03837 173
565050.CCNA_00050 565050.CCNA_00002 168
565050.CCNA_00050 565050.CCNA_00007 156
565050.CCNA_00050 565050.CCNA_00010 304
565050.CCNA_00050 565050.CCNA_00012 341
565050.CCNA_00050 565050.CCNA_00013 428
565050.CCNA_00050 565050.CCNA_00033 207
565050.CCNA_00050 565050.CCNA_00034 247
565050.CCNA_00050 565050.CCNA_00035 158
565050.CCNA_00050 565050.CCNA_00036 153
565050.CCNA_00050 565050.CCNA_00041 326
565050.CCNA_00050 565050.CCNA_00042 216
565050.CCNA_00050 565050.CCNA_00043 362
565050.CCNA_00050 565050.CCNA_00044 249
565050.CCNA_00050 565050.CCNA_00045 177
565050.CCNA_00050 565050.CCNA_00046 277
565050.CCNA_00050 565050.CCNA_00047 662
565050.CCNA_00050 565050.CCNA_00048 751
565050.CCNA_00050 565050.CCNA_00049 861
565050.CCNA_00050 565050.CCNA_00051 931
565050.CCNA_00050 565050.CCNA_00052 924
565050.CCNA_00050 565050.CCNA_00053 881
565050.CCNA_00050 565050.CCNA_00054 881
565050.CCNA_00050 565050.CCNA_00055 713
565050.CCNA_00050 565050.CCNA_00056 653
565050.CCNA_00050 565050.CCNA_00057 649
565050.CCNA_00050 565050.CCNA_00058 361
565050.CCNA_00050 565050.CCNA_00059 295
565050.CCNA_00050 565050.CCNA_00060 451
565050.CCNA_00050 565050.CCNA_00061 341
565050.CCNA_00050 565050.CCNA_00062 263
565050.CCNA_00050 565050.CCNA_00063 269
565050.CCNA_00050 565050.CCNA_00099 163
565050.CCNA_00050 565050.CCNA_00100 158
565050.CCNA_00050 565050.CCNA_00133 170
565050.CCNA_00050 565050.CCNA_00143 274
565050.CCNA_00050 565050.CCNA_00144 274
565050.CCNA_00050 565050.CCNA_00155 185
565050.CCNA_00050 565050.CCNA_00190 223
565050.CCNA_00050 565050.CCNA_00222 314
565050.CCNA_00050 565050.CCNA_00227 203
565050.CCNA_00050 565050.CCNA_00234 400
565050.CCNA_00050 565050.CCNA_00251 156
565050.CCNA_00050 565050.CCNA_00281 319
565050.CCNA_00050 565050.CCNA_00302 176
565050.CCNA_00050 565050.CCNA_00304 163
565050.CCNA_00050 565050.CCNA_00307 195
565050.CCNA_00050 565050.CCNA_00310 242
565050.CCNA_00050 565050.CCNA_00316 163
565050.CCNA_00050 565050.CCNA_00317 182
565050.CCNA_00050 565050.CCNA_00323 151
565050.CCNA_00050 565050.CCNA_00335 193
565050.CCNA_00050 565050.CCNA_00362 184
565050.CCNA_00050 565050.CCNA_00364 171
565050.CCNA_00050 565050.CCNA_00369 444
565050.CCNA_00050 565050.CCNA_00392 277
565050.CCNA_00050 565050.CCNA_00483 209
565050.CCNA_00050 565050.CCNA_00495 165
565050.CCNA_00050 565050.CCNA_00496 321
565050.CCNA_00050 565050.CCNA_00502 195
565050.CCNA_00050 565050.CCNA_00512 224
565050.CCNA_00050 565050.CCNA_00518 266
565050.CCNA_00050 565050.CCNA_00525 686
565050.CCNA_00050 565050.CCNA_00536 421
565050.CCNA_00050 565050.CCNA_00558 301
565050.CCNA_00050 565050.CCNA_00559 167
565050.CCNA_00050 565050.CCNA_00683 219
565050.CCNA_00050 565050.CCNA_00690 183
565050.CCNA_00050 565050.CCNA_00695 268
565050.CCNA_00050 565050.CCNA_00720 195
565050.CCNA_00050 565050.CCNA_00721 373
565050.CCNA_00050 565050.CCNA_00722 193
565050.CCNA_00050 565050.CCNA_00736 638
565050.CCNA_00050 565050.CCNA_00738 176
565050.CCNA_00050 565050.CCNA_00794 243
565050.CCNA_00050 565050.CCNA_00801 196
565050.CCNA_00050 565050.CCNA_00806 268
565050.CCNA_00050 565050.CCNA_00880 161
565050.CCNA_00050 565050.CCNA_00886 580
565050.CCNA_00050 565050.CCNA_00904 301
565050.CCNA_00050 565050.CCNA_00918 171
565050.CCNA_00050 565050.CCNA_00920 314
565050.CCNA_00050 565050.CCNA_00929 278
565050.CCNA_00050 565050.CCNA_00931 353
565050.CCNA_00050 565050.CCNA_00932 205
565050.CCNA_00050 565050.CCNA_00976 155
565050.CCNA_00050 565050.CCNA_00980 338
565050.CCNA_00050 565050.CCNA_00981 274
565050.CCNA_00050 565050.CCNA_00998 196
565050.CCNA_00050 565050.CCNA_01060 195
565050.CCNA_00050 565050.CCNA_01064 400
565050.CCNA_00050 565050.CCNA_01141 161
565050.CCNA_00050 565050.CCNA_01213 242
565050.CCNA_00050 565050.CCNA_01214 183
565050.CCNA_00050 565050.CCNA_01220 180
565050.CCNA_00050 565050.CCNA_01253 197
565050.CCNA_00050 565050.CCNA_01262 324
565050.CCNA_00050 565050.CCNA_01272 278
565050.CCNA_00050 565050.CCNA_01285 152
565050.CCNA_00050 565050.CCNA_01326 374
565050.CCNA_00050 565050.CCNA_01340 160
565050.CCNA_00050 565050.CCNA_01341 176
565050.CCNA_00050 565050.CCNA_01351 305
565050.CCNA_00050 565050.CCNA_01374 195
565050.CCNA_00050 565050.CCNA_01392 195
565050.CCNA_00050 565050.CCNA_01403 474
565050.CCNA_00050 565050.CCNA_01404 471
565050.CCNA_00050 565050.CCNA_01417 180
565050.CCNA_00050 565050.CCNA_01419 244
565050.CCNA_00050 565050.CCNA_01422 200
565050.CCNA_00050 565050.CCNA_01423 211
565050.CCNA_00050 565050.CCNA_01433 153
565050.CCNA_00050 565050.CCNA_01493 202
565050.CCNA_00050 565050.CCNA_01502 318
565050.CCNA_00050 565050.CCNA_01546 285
565050.CCNA_00050 565050.CCNA_01567 150
565050.CCNA_00050 565050.CCNA_01590 151
565050.CCNA_00050 565050.CCNA_01615 255
565050.CCNA_00050 565050.CCNA_01626 317
565050.CCNA_00050 565050.CCNA_01647 180
565050.CCNA_00050 565050.CCNA_01651 328
565050.CCNA_00050 565050.CCNA_01658 307
565050.CCNA_00050 565050.CCNA_01675 363
565050.CCNA_00050 565050.CCNA_01687 157
565050.CCNA_00050 565050.CCNA_01723 307
565050.CCNA_00050 565050.CCNA_01731 156
565050.CCNA_00050 565050.CCNA_01737 200
565050.CCNA_00050 565050.CCNA_01743 222
565050.CCNA_00050 565050.CCNA_01750 163
565050.CCNA_00050 565050.CCNA_01752 161
565050.CCNA_00050 565050.CCNA_01760 424
565050.CCNA_00050 565050.CCNA_01761 421
565050.CCNA_00050 565050.CCNA_01762 348
565050.CCNA_00050 565050.CCNA_01782 158
565050.CCNA_00050 565050.CCNA_01791 270
565050.CCNA_00050 565050.CCNA_01795 179
565050.CCNA_00050 565050.CCNA_01920 335
565050.CCNA_00050 565050.CCNA_01926 268
565050.CCNA_00050 565050.CCNA_01932 159
565050.CCNA_00050 565050.CCNA_01949 189
565050.CCNA_00050 565050.CCNA_01950 545
565050.CCNA_00050 565050.CCNA_01954 151
565050.CCNA_00050 565050.CCNA_01966 160
565050.CCNA_00050 565050.CCNA_01969 242
565050.CCNA_00050 565050.CCNA_01977 159
565050.CCNA_00050 565050.CCNA_01986 220
565050.CCNA_00050 565050.CCNA_01987 277
565050.CCNA_00050 565050.CCNA_01988 308
565050.CCNA_00050 565050.CCNA_01989 349
565050.CCNA_00050 565050.CCNA_01991 196
565050.CCNA_00050 565050.CCNA_01992 643
565050.CCNA_00050 565050.CCNA_01993 166
565050.CCNA_00050 565050.CCNA_01995 167
565050.CCNA_00050 565050.CCNA_02000 153
565050.CCNA_00050 565050.CCNA_02003 169
565050.CCNA_00050 565050.CCNA_02006 381
565050.CCNA_00050 565050.CCNA_02007 547
565050.CCNA_00050 565050.CCNA_02036 153
565050.CCNA_00050 565050.CCNA_02044 184
565050.CCNA_00050 565050.CCNA_02064 441
565050.CCNA_00050 565050.CCNA_02069 662
565050.CCNA_00050 565050.CCNA_02070 568
565050.CCNA_00050 565050.CCNA_02071 326
565050.CCNA_00050 565050.CCNA_02072 197
565050.CCNA_00050 565050.CCNA_02074 182
565050.CCNA_00050 565050.CCNA_02077 167
565050.CCNA_00050 565050.CCNA_02080 313
565050.CCNA_00050 565050.CCNA_02130 195
565050.CCNA_00050 565050.CCNA_02153 198
565050.CCNA_00050 565050.CCNA_02183 161
565050.CCNA_00050 565050.CCNA_02227 191
565050.CCNA_00050 565050.CCNA_02247 151
565050.CCNA_00050 565050.CCNA_02292 247
565050.CCNA_00050 565050.CCNA_02302 453
565050.CCNA_00050 565050.CCNA_02320 192
565050.CCNA_00050 565050.CCNA_02335 253
565050.CCNA_00050 565050.CCNA_02360 294
565050.CCNA_00050 565050.CCNA_02406 577
565050.CCNA_00050 565050.CCNA_02415 468
565050.CCNA_00050 565050.CCNA_02416 153
565050.CCNA_00050 565050.CCNA_02423 193
565050.CCNA_00050 565050.CCNA_02426 183
565050.CCNA_00050 565050.CCNA_02427 301
565050.CCNA_00050 565050.CCNA_02502 325
565050.CCNA_00050 565050.CCNA_02509 195
565050.CCNA_00050 565050.CCNA_02521 192
565050.CCNA_00050 565050.CCNA_02525 152
565050.CCNA_00050 565050.CCNA_02526 277
565050.CCNA_00050 565050.CCNA_02535 421
565050.CCNA_00050 565050.CCNA_02580 205
565050.CCNA_00050 565050.CCNA_02616 439
565050.CCNA_00050 565050.CCNA_02624 163
565050.CCNA_00050 565050.CCNA_02643 188
565050.CCNA_00050 565050.CCNA_02660 272
565050.CCNA_00050 565050.CCNA_02726 150
565050.CCNA_00050 565050.CCNA_02727 404
565050.CCNA_00050 565050.CCNA_02734 165
565050.CCNA_00050 565050.CCNA_02754 176
565050.CCNA_00050 565050.CCNA_02755 396
565050.CCNA_00050 565050.CCNA_02846 176
565050.CCNA_00050 565050.CCNA_02889 241
565050.CCNA_00050 565050.CCNA_02957 196
565050.CCNA_00050 565050.CCNA_02959 209
565050.CCNA_00050 565050.CCNA_02961 318
565050.CCNA_00050 565050.CCNA_02975 496
565050.CCNA_00050 565050.CCNA_02983 202
565050.CCNA_00050 565050.CCNA_02994 325
565050.CCNA_00050 565050.CCNA_03027 230
565050.CCNA_00050 565050.CCNA_03029 173
565050.CCNA_00050 565050.CCNA_03040 309
565050.CCNA_00050 565050.CCNA_03052 183
565050.CCNA_00050 565050.CCNA_03076 165
565050.CCNA_00050 565050.CCNA_03079 161
565050.CCNA_00050 565050.CCNA_03112 518
565050.CCNA_00050 565050.CCNA_03117 189
565050.CCNA_00050 565050.CCNA_03164 416
565050.CCNA_00050 565050.CCNA_03225 176
565050.CCNA_00050 565050.CCNA_03241 196
565050.CCNA_00050 565050.CCNA_03267 411
565050.CCNA_00050 565050.CCNA_03305 163
565050.CCNA_00050 565050.CCNA_03309 167
565050.CCNA_00050 565050.CCNA_03334 233
565050.CCNA_00050 565050.CCNA_03336 501
565050.CCNA_00050 565050.CCNA_03337 223
565050.CCNA_00050 565050.CCNA_03340 244
565050.CCNA_00050 565050.CCNA_03341 153
565050.CCNA_00050 565050.CCNA_03346 231
565050.CCNA_00050 565050.CCNA_03358 184
565050.CCNA_00050 565050.CCNA_03373 216
565050.CCNA_00050 565050.CCNA_03378 301
565050.CCNA_00050 565050.CCNA_03383 195
565050.CCNA_00050 565050.CCNA_03469 325
565050.CCNA_00050 565050.CCNA_03485 281
565050.CCNA_00050 565050.CCNA_03506 557
565050.CCNA_00050 565050.CCNA_03528 217
565050.CCNA_00050 565050.CCNA_03533 195
565050.CCNA_00050 565050.CCNA_03543 161
565050.CCNA_00050 565050.CCNA_03544 219
565050.CCNA_00050 565050.CCNA_03546 227
565050.CCNA_00050 565050.CCNA_03547 188
565050.CCNA_00050 565050.CCNA_03582 226
565050.CCNA_00050 565050.CCNA_03599 174
565050.CCNA_00050 565050.CCNA_03647 269
565050.CCNA_00050 565050.CCNA_03655 315
565050.CCNA_00050 565050.CCNA_03700 204
565050.CCNA_00050 565050.CCNA_03701 153
565050.CCNA_00050 565050.CCNA_03703 390
565050.CCNA_00050 565050.CCNA_03704 151
565050.CCNA_00050 565050.CCNA_03714 656
565050.CCNA_00050 565050.CCNA_03731 272
565050.CCNA_00050 565050.CCNA_03740 202
565050.CCNA_00050 565050.CCNA_03745 477
565050.CCNA_00050 565050.CCNA_03751 298
565050.CCNA_00050 565050.CCNA_03753 160
565050.CCNA_00050 565050.CCNA_03754 160
565050.CCNA_00050 565050.CCNA_03768 249
565050.CCNA_00050 565050.CCNA_03778 159
565050.CCNA_00050 565050.CCNA_03793 190
565050.CCNA_00050 565050.CCNA_03794 150
565050.CCNA_00050 565050.CCNA_03798 335
565050.CCNA_00050 565050.CCNA_03816 343
565050.CCNA_00050 565050.CCNA_03820 325
565050.CCNA_00050 565050.CCNA_03827 164
565050.CCNA_00050 565050.CCNA_03833 247
565050.CCNA_00050 565050.CCNA_03836 228
565050.CCNA_00050 565050.CCNA_03844 337
565050.CCNA_00050 565050.CCNA_03847 163
565050.CCNA_00050 565050.CCNA_03852 170
565050.CCNA_00050 565050.CCNA_03857 177
565050.CCNA_00050 565050.CCNA_03865 469
565050.CCNA_00050 565050.CCNA_03867 272
565050.CCNA_00050 565050.CCNA_03871 227
565050.CCNA_00050 565050.CCNA_03879 178
565050.CCNA_00051 565050.CCNA_00001 231
565050.CCNA_00051 565050.CCNA_00004 200
565050.CCNA_00051 565050.CCNA_00011 354
565050.CCNA_00051 565050.CCNA_00013 261
565050.CCNA_00051 565050.CCNA_00035 201
565050.CCNA_00051 565050.CCNA_00036 172
565050.CCNA_00051 565050.CCNA_00041 184
565050.CCNA_00051 565050.CCNA_00042 216
565050.CCNA_00051 565050.CCNA_00043 255
565050.CCNA_00051 565050.CCNA_00044 248
565050.CCNA_00051 565050.CCNA_00045 247
565050.CCNA_00051 565050.CCNA_00046 277
565050.CCNA_00051 565050.CCNA_00047 732
565050.CCNA_00051 565050.CCNA_00048 793
565050.CCNA_00051 565050.CCNA_00049 850
565050.CCNA_00051 565050.CCNA_00050 931
565050.CCNA_00051 565050.CCNA_00052 979
565050.CCNA_00051 565050.CCNA_00053 925
565050.CCNA_00051 565050.CCNA_00054 885
565050.CCNA_00051 565050.CCNA_00055 696
565050.CCNA_00051 565050.CCNA_00056 654
565050.CCNA_00051 565050.CCNA_00057 627
565050.CCNA_00051 565050.CCNA_00058 361
565050.CCNA_00051 565050.CCNA_00059 295
565050.CCNA_00051 565050.CCNA_00060 494
565050.CCNA_00051 565050.CCNA_00061 341
565050.CCNA_00051 565050.CCNA_00062 263
565050.CCNA_00051 565050.CCNA_00063 285
565050.CCNA_00051 565050.CCNA_00069 154
565050.CCNA_00051 565050.CCNA_00070 224
565050.CCNA_00051 565050.CCNA_00106 150
565050.CCNA_00051 565050.CCNA_00133 224
565050.CCNA_00051 565050.CCNA_00142 199
565050.CCNA_00051 565050.CCNA_00144 159
565050.CCNA_00051 565050.CCNA_00152 316
565050.CCNA_00051 565050.CCNA_00153 171
565050.CCNA_00051 565050.CCNA_00155 178
565050.CCNA_00051 565050.CCNA_00158 179
565050.CCNA_00051 565050.CCNA_00159 343
565050.CCNA_00051 565050.CCNA_00173 184
565050.CCNA_00051 565050.CCNA_00183 190
565050.CCNA_00051 565050.CCNA_00198 240
565050.CCNA_00051 565050.CCNA_00212 220
565050.CCNA_00051 565050.CCNA_00230 151
565050.CCNA_00051 565050.CCNA_00251 230
565050.CCNA_00051 565050.CCNA_00272 372
565050.CCNA_00051 565050.CCNA_00273 190
565050.CCNA_00051 565050.CCNA_00277 152
565050.CCNA_00051 565050.CCNA_00278 220
565050.CCNA_00051 565050.CCNA_00281 222
565050.CCNA_00051 565050.CCNA_00307 299
565050.CCNA_00051 565050.CCNA_00311 319
565050.CCNA_00051 565050.CCNA_00319 183
565050.CCNA_00051 565050.CCNA_00323 159
565050.CCNA_00051 565050.CCNA_00352 310
565050.CCNA_00051 565050.CCNA_00369 292
565050.CCNA_00051 565050.CCNA_00381 276
565050.CCNA_00051 565050.CCNA_00492 368
565050.CCNA_00051 565050.CCNA_00540 372
565050.CCNA_00051 565050.CCNA_00556 301
565050.CCNA_00051 565050.CCNA_00691 157
565050.CCNA_00051 565050.CCNA_00730 178
565050.CCNA_00051 565050.CCNA_00731 179
565050.CCNA_00051 565050.CCNA_00738 176
565050.CCNA_00051 565050.CCNA_00740 180
565050.CCNA_00051 565050.CCNA_00793 248
565050.CCNA_00051 565050.CCNA_00806 375
565050.CCNA_00051 565050.CCNA_00817 358
565050.CCNA_00051 565050.CCNA_00874 212
565050.CCNA_00051 565050.CCNA_00903 196
565050.CCNA_00051 565050.CCNA_00921 164
565050.CCNA_00051 565050.CCNA_00922 185
565050.CCNA_00051 565050.CCNA_00932 300
565050.CCNA_00051 565050.CCNA_01011 275
565050.CCNA_00051 565050.CCNA_01018 577
565050.CCNA_00051 565050.CCNA_01086 367
565050.CCNA_00051 565050.CCNA_01096 343
565050.CCNA_00051 565050.CCNA_01123 235
565050.CCNA_00051 565050.CCNA_01254 368
565050.CCNA_00051 565050.CCNA_01275 455
565050.CCNA_00051 565050.CCNA_01281 170
565050.CCNA_00051 565050.CCNA_01282 578
565050.CCNA_00051 565050.CCNA_01283 439
565050.CCNA_00051 565050.CCNA_01297 248
565050.CCNA_00051 565050.CCNA_01326 281
565050.CCNA_00051 565050.CCNA_01327 220
565050.CCNA_00051 565050.CCNA_01340 167
565050.CCNA_00051 565050.CCNA_01342 247
565050.CCNA_00051 565050.CCNA_01354 156
565050.CCNA_00051 565050.CCNA_01374 218
565050.CCNA_00051 565050.CCNA_01385 451
565050.CCNA_00051 565050.CCNA_01403 446
565050.CCNA_00051 565050.CCNA_01404 440
565050.CCNA_00051 565050.CCNA_01416 178
565050.CCNA_00051 565050.CCNA_01419 329
565050.CCNA_00051 565050.CCNA_01422 301
565050.CCNA_00051 565050.CCNA_01423 200
565050.CCNA_00051 565050.CCNA_01425 164
565050.CCNA_00051 565050.CCNA_01473 276
565050.CCNA_00051 565050.CCNA_01535 191
565050.CCNA_00051 565050.CCNA_01538 177
565050.CCNA_00051 565050.CCNA_01546 285
565050.CCNA_00051 565050.CCNA_01547 150
565050.CCNA_00051 565050.CCNA_01557 220
565050.CCNA_00051 565050.CCNA_01590 502
565050.CCNA_00051 565050.CCNA_01596 167
565050.CCNA_00051 565050.CCNA_01616 285
565050.CCNA_00051 565050.CCNA_01622 162
565050.CCNA_00051 565050.CCNA_01624 170
565050.CCNA_00051 565050.CCNA_01629 182
565050.CCNA_00051 565050.CCNA_01633 418
565050.CCNA_00051 565050.CCNA_01637 348
565050.CCNA_00051 565050.CCNA_01651 216
565050.CCNA_00051 565050.CCNA_01652 188
565050.CCNA_00051 565050.CCNA_01659 199
565050.CCNA_00051 565050.CCNA_01675 157
565050.CCNA_00051 565050.CCNA_01676 372
565050.CCNA_00051 565050.CCNA_01686 321
565050.CCNA_00051 565050.CCNA_01687 159
565050.CCNA_00051 565050.CCNA_01733 171
565050.CCNA_00051 565050.CCNA_01735 152
565050.CCNA_00051 565050.CCNA_01737 373
565050.CCNA_00051 565050.CCNA_01739 347
565050.CCNA_00051 565050.CCNA_01740 175
565050.CCNA_00051 565050.CCNA_01770 220
565050.CCNA_00051 565050.CCNA_01774 233
565050.CCNA_00051 565050.CCNA_01780 418
565050.CCNA_00051 565050.CCNA_01791 244
565050.CCNA_00051 565050.CCNA_01795 181
565050.CCNA_00051 565050.CCNA_01799 196
565050.CCNA_00051 565050.CCNA_01800 197
565050.CCNA_00051 565050.CCNA_01809 245
565050.CCNA_00051 565050.CCNA_01821 158
565050.CCNA_00051 565050.CCNA_01855 193
565050.CCNA_00051 565050.CCNA_01882 577
565050.CCNA_00051 565050.CCNA_01899 239
565050.CCNA_00051 565050.CCNA_01900 194
565050.CCNA_00051 565050.CCNA_01941 160
565050.CCNA_00051 565050.CCNA_01950 458
565050.CCNA_00051 565050.CCNA_01970 437
565050.CCNA_00051 565050.CCNA_01971 325
565050.CCNA_00051 565050.CCNA_01988 190
565050.CCNA_00051 565050.CCNA_01996 179
565050.CCNA_00051 565050.CCNA_02008 183
565050.CCNA_00051 565050.CCNA_02015 165
565050.CCNA_00051 565050.CCNA_02016 159
565050.CCNA_00051 565050.CCNA_02037 173
565050.CCNA_00051 565050.CCNA_02039 157
565050.CCNA_00051 565050.CCNA_02052 379
565050.CCNA_00051 565050.CCNA_02062 334
565050.CCNA_00051 565050.CCNA_02074 151
565050.CCNA_00051 565050.CCNA_02078 389
565050.CCNA_00051 565050.CCNA_02084 162
565050.CCNA_00051 565050.CCNA_02087 156
565050.CCNA_00051 565050.CCNA_02094 351
565050.CCNA_00051 565050.CCNA_02130 150
565050.CCNA_00051 565050.CCNA_02135 158
565050.CCNA_00051 565050.CCNA_02188 206
565050.CCNA_00051 565050.CCNA_02198 220
565050.CCNA_00051 565050.CCNA_02233 182
565050.CCNA_00051 565050.CCNA_02253 363
565050.CCNA_00051 565050.CCNA_02256 244
565050.CCNA_00051 565050.CCNA_02297 159
565050.CCNA_00051 565050.CCNA_02302 332
565050.CCNA_00051 565050.CCNA_02320 174
565050.CCNA_00051 565050.CCNA_02389 175
565050.CCNA_00051 565050.CCNA_02415 425
565050.CCNA_00051 565050.CCNA_02431 243
565050.CCNA_00051 565050.CCNA_02535 159
565050.CCNA_00051 565050.CCNA_02546 324
565050.CCNA_00051 565050.CCNA_02577 199
565050.CCNA_00051 565050.CCNA_02578 180
565050.CCNA_00051 565050.CCNA_02583 152
565050.CCNA_00051 565050.CCNA_02594 180
565050.CCNA_00051 565050.CCNA_02616 220
565050.CCNA_00051 565050.CCNA_02623 156
565050.CCNA_00051 565050.CCNA_02641 163
565050.CCNA_00051 565050.CCNA_02642 176
565050.CCNA_00051 565050.CCNA_02660 267
565050.CCNA_00051 565050.CCNA_02673 213
565050.CCNA_00051 565050.CCNA_02727 316
565050.CCNA_00051 565050.CCNA_02747 179
565050.CCNA_00051 565050.CCNA_02755 383
565050.CCNA_00051 565050.CCNA_02759 151
565050.CCNA_00051 565050.CCNA_02811 451
565050.CCNA_00051 565050.CCNA_02839 167
565050.CCNA_00051 565050.CCNA_02846 178
565050.CCNA_00051 565050.CCNA_02848 231
565050.CCNA_00051 565050.CCNA_02983 184
565050.CCNA_00051 565050.CCNA_03024 185
565050.CCNA_00051 565050.CCNA_03101 165
565050.CCNA_00051 565050.CCNA_03103 319
565050.CCNA_00051 565050.CCNA_03104 349
565050.CCNA_00051 565050.CCNA_03107 415
565050.CCNA_00051 565050.CCNA_03112 326
565050.CCNA_00051 565050.CCNA_03139 320
565050.CCNA_00051 565050.CCNA_03144 180
565050.CCNA_00051 565050.CCNA_03164 254
565050.CCNA_00051 565050.CCNA_03267 367
565050.CCNA_00051 565050.CCNA_03285 334
565050.CCNA_00051 565050.CCNA_03300 161
565050.CCNA_00051 565050.CCNA_03306 177
565050.CCNA_00051 565050.CCNA_03334 254
565050.CCNA_00051 565050.CCNA_03358 190
565050.CCNA_00051 565050.CCNA_03359 186
565050.CCNA_00051 565050.CCNA_03399 220
565050.CCNA_00051 565050.CCNA_03501 191
565050.CCNA_00051 565050.CCNA_03506 197
565050.CCNA_00051 565050.CCNA_03508 418
565050.CCNA_00051 565050.CCNA_03528 254
565050.CCNA_00051 565050.CCNA_03533 217
565050.CCNA_00051 565050.CCNA_03544 241
565050.CCNA_00051 565050.CCNA_03546 316
565050.CCNA_00051 565050.CCNA_03601 258
565050.CCNA_00051 565050.CCNA_03628 152
565050.CCNA_00051 565050.CCNA_03636 329
565050.CCNA_00051 565050.CCNA_03655 180
565050.CCNA_00051 565050.CCNA_03664 160
565050.CCNA_00051 565050.CCNA_03672 330
565050.CCNA_00051 565050.CCNA_03690 252
565050.CCNA_00051 565050.CCNA_03703 190
565050.CCNA_00051 565050.CCNA_03714 204
565050.CCNA_00051 565050.CCNA_03721 184
565050.CCNA_00051 565050.CCNA_03722 626
565050.CCNA_00051 565050.CCNA_03734 193
565050.CCNA_00051 565050.CCNA_03753 162
565050.CCNA_00051 565050.CCNA_03754 162
565050.CCNA_00051 565050.CCNA_03755 191
565050.CCNA_00051 565050.CCNA_03768 344
565050.CCNA_00051 565050.CCNA_03793 303
565050.CCNA_00051 565050.CCNA_03798 220
565050.CCNA_00051 565050.CCNA_03809 162
565050.CCNA_00051 565050.CCNA_03823 185
565050.CCNA_00051 565050.CCNA_03836 152
565050.CCNA_00051 565050.CCNA_03844 173
565050.CCNA_00051 565050.CCNA_03847 177
565050.CCNA_00051 565050.CCNA_03852 230
565050.CCNA_00051 565050.CCNA_03865 429
565050.CCNA_00051 565050.CCNA_03871 337
565050.CCNA_00051 565050.CCNA_03879 183
565050.CCNA_00052 565050.CCNA_00001 272
565050.CCNA_00052 565050.CCNA_00004 193
565050.CCNA_00052 565050.CCNA_00007 335
565050.CCNA_00052 565050.CCNA_00010 298
565050.CCNA_00052 565050.CCNA_00011 391
565050.CCNA_00052 565050.CCNA_00013 261
565050.CCNA_00052 565050.CCNA_00016 227
565050.CCNA_00052 565050.CCNA_00033 156
565050.CCNA_00052 565050.CCNA_00034 234
565050.CCNA_00052 565050.CCNA_00035 157
565050.CCNA_00052 565050.CCNA_00041 285
565050.CCNA_00052 565050.CCNA_00042 162
565050.CCNA_00052 565050.CCNA_00043 252
565050.CCNA_00052 565050.CCNA_00044 316
565050.CCNA_00052 565050.CCNA_00045 192
565050.CCNA_00052 565050.CCNA_00046 272
565050.CCNA_00052 565050.CCNA_00047 647
565050.CCNA_00052 565050.CCNA_00048 714
565050.CCNA_00052 565050.CCNA_00049 843
565050.CCNA_00052 565050.CCNA_00050 924
565050.CCNA_00052 565050.CCNA_00051 979
565050.CCNA_00052 565050.CCNA_00053 979
565050.CCNA_00052 565050.CCNA_00054 905
565050.CCNA_00052 565050.CCNA_00055 700
565050.CCNA_00052 565050.CCNA_00056 660
565050.CCNA_00052 565050.CCNA_00057 653
565050.CCNA_00052 565050.CCNA_00058 370
565050.CCNA_00052 565050.CCNA_00059 302
565050.CCNA_00052 565050.CCNA_00060 499
565050.CCNA_00052 565050.CCNA_00061 345
565050.CCNA_00052 565050.CCNA_00062 263
565050.CCNA_00052 565050.CCNA_00063 261
565050.CCNA_00052 565050.CCNA_00070 189
565050.CCNA_00052 565050.CCNA_00140 223
565050.CCNA_00052 565050.CCNA_00143 336
565050.CCNA_00052 565050.CCNA_00144 191
565050.CCNA_00052 565050.CCNA_00152 336
565050.CCNA_00052 565050.CCNA_00153 210
565050.CCNA_00052 565050.CCNA_00165 164
565050.CCNA_00052 565050.CCNA_00197 379
565050.CCNA_00052 565050.CCNA_00198 247
565050.CCNA_00052 565050.CCNA_00227 355
565050.CCNA_00052 565050.CCNA_00230 412
565050.CCNA_00052 565050.CCNA_00256 196
565050.CCNA_00052 565050.CCNA_00265 168
565050.CCNA_00052 565050.CCNA_00269 331
565050.CCNA_00052 565050.CCNA_00273 453
565050.CCNA_00052 565050.CCNA_00340 157
565050.CCNA_00052 565050.CCNA_00341 168
565050.CCNA_00052 565050.CCNA_00351 230
565050.CCNA_00052 565050.CCNA_00362 161
565050.CCNA_00052 565050.CCNA_00363 236
565050.CCNA_00052 565050.CCNA_00369 404
565050.CCNA_00052 565050.CCNA_00378 166
565050.CCNA_00052 565050.CCNA_00379 166
565050.CCNA_00052 565050.CCNA_00383 326
565050.CCNA_00052 565050.CCNA_00414 167
565050.CCNA_00052 565050.CCNA_00434 216
565050.CCNA_00052 565050.CCNA_00492 151
565050.CCNA_00052 565050.CCNA_00517 200
565050.CCNA_00052 565050.CCNA_00530 154
565050.CCNA_00052 565050.CCNA_00556 156
565050.CCNA_00052 565050.CCNA_00558 157
565050.CCNA_00052 565050.CCNA_00693 159
565050.CCNA_00052 565050.CCNA_00720 336
565050.CCNA_00052 565050.CCNA_00721 171
565050.CCNA_00052 565050.CCNA_00722 151
565050.CCNA_00052 565050.CCNA_00778 191
565050.CCNA_00052 565050.CCNA_00793 184
565050.CCNA_00052 565050.CCNA_00806 169
565050.CCNA_00052 565050.CCNA_00817 184
565050.CCNA_00052 565050.CCNA_00872 200
565050.CCNA_00052 565050.CCNA_00898 199
565050.CCNA_00052 565050.CCNA_00922 159
565050.CCNA_00052 565050.CCNA_00932 238
565050.CCNA_00052 565050.CCNA_00998 158
565050.CCNA_00052 565050.CCNA_01045 196
565050.CCNA_00052 565050.CCNA_01046 186
565050.CCNA_00052 565050.CCNA_01076 257
565050.CCNA_00052 565050.CCNA_01086 253
565050.CCNA_00052 565050.CCNA_01091 186
565050.CCNA_00052 565050.CCNA_01140 157
565050.CCNA_00052 565050.CCNA_01215 240
565050.CCNA_00052 565050.CCNA_01228 168
565050.CCNA_00052 565050.CCNA_01272 254
565050.CCNA_00052 565050.CCNA_01297 154
565050.CCNA_00052 565050.CCNA_01312 195
565050.CCNA_00052 565050.CCNA_01313 195
565050.CCNA_00052 565050.CCNA_01320 221
565050.CCNA_00052 565050.CCNA_01323 197
565050.CCNA_00052 565050.CCNA_01329 199
565050.CCNA_00052 565050.CCNA_01332 215
565050.CCNA_00052 565050.CCNA_01340 160
565050.CCNA_00052 565050.CCNA_01342 183
565050.CCNA_00052 565050.CCNA_01397 265
565050.CCNA_00052 565050.CCNA_01403 440
565050.CCNA_00052 565050.CCNA_01404 436
565050.CCNA_00052 565050.CCNA_01418 158
565050.CCNA_00052 565050.CCNA_01419 296
565050.CCNA_00052 565050.CCNA_01422 202
565050.CCNA_00052 565050.CCNA_01423 244
565050.CCNA_00052 565050.CCNA_01477 191
565050.CCNA_00052 565050.CCNA_01538 260
565050.CCNA_00052 565050.CCNA_01546 261
565050.CCNA_00052 565050.CCNA_01547 156
565050.CCNA_00052 565050.CCNA_01553 150
565050.CCNA_00052 565050.CCNA_01594 195
565050.CCNA_00052 565050.CCNA_01606 155
565050.CCNA_00052 565050.CCNA_01615 151
565050.CCNA_00052 565050.CCNA_01623 167
565050.CCNA_00052 565050.CCNA_01626 765
565050.CCNA_00052 565050.CCNA_01633 498
565050.CCNA_00052 565050.CCNA_01635 472
565050.CCNA_00052 565050.CCNA_01651 418
565050.CCNA_00052 565050.CCNA_01658 154
565050.CCNA_00052 565050.CCNA_01687 197
565050.CCNA_00052 565050.CCNA_01692 256
565050.CCNA_00052 565050.CCNA_01723 244
565050.CCNA_00052 565050.CCNA_01733 325
565050.CCNA_00052 565050.CCNA_01737 205
565050.CCNA_00052 565050.CCNA_01739 159
565050.CCNA_00052 565050.CCNA_01740 156
565050.CCNA_00052 565050.CCNA_01746 192
565050.CCNA_00052 565050.CCNA_01748 195
565050.CCNA_00052 565050.CCNA_01753 194
565050.CCNA_00052 565050.CCNA_01790 197
565050.CCNA_00052 565050.CCNA_01791 155
565050.CCNA_00052 565050.CCNA_01792 196
565050.CCNA_00052 565050.CCNA_01795 250
565050.CCNA_00052 565050.CCNA_01809 250
565050.CCNA_00052 565050.CCNA_01811 228
565050.CCNA_00052 565050.CCNA_01820 285
565050.CCNA_00052 565050.CCNA_01821 332
565050.CCNA_00052 565050.CCNA_01867 164
565050.CCNA_00052 565050.CCNA_01897 197
565050.CCNA_00052 565050.CCNA_01915 199
565050.CCNA_00052 565050.CCNA_01932 155
565050.CCNA_00052 565050.CCNA_01950 274
565050.CCNA_00052 565050.CCNA_01956 166
565050.CCNA_00052 565050.CCNA_01960 198
565050.CCNA_00052 565050.CCNA_01969 291
565050.CCNA_00052 565050.CCNA_01970 247
565050.CCNA_00052 565050.CCNA_01974 300
565050.CCNA_00052 565050.CCNA_01977 155
565050.CCNA_00052 565050.CCNA_01985 152
565050.CCNA_00052 565050.CCNA_01993 388
565050.CCNA_00052 565050.CCNA_01995 156
565050.CCNA_00052 565050.CCNA_01996 268
565050.CCNA_00052 565050.CCNA_01997 216
565050.CCNA_00052 565050.CCNA_02037 157
565050.CCNA_00052 565050.CCNA_02039 159
565050.CCNA_00052 565050.CCNA_02041 157
565050.CCNA_00052 565050.CCNA_02066 196
565050.CCNA_00052 565050.CCNA_02074 243
565050.CCNA_00052 565050.CCNA_02087 228
565050.CCNA_00052 565050.CCNA_02108 180
565050.CCNA_00052 565050.CCNA_02118 264
565050.CCNA_00052 565050.CCNA_02130 190
565050.CCNA_00052 565050.CCNA_02183 192
565050.CCNA_00052 565050.CCNA_02184 228
565050.CCNA_00052 565050.CCNA_02230 215
565050.CCNA_00052 565050.CCNA_02235 153
565050.CCNA_00052 565050.CCNA_02246 155
565050.CCNA_00052 565050.CCNA_02247 266
565050.CCNA_00052 565050.CCNA_02265 197
565050.CCNA_00052 565050.CCNA_02302 155
565050.CCNA_00052 565050.CCNA_02303 156
565050.CCNA_00052 565050.CCNA_02324 159
565050.CCNA_00052 565050.CCNA_02349 168
565050.CCNA_00052 565050.CCNA_02415 453
565050.CCNA_00052 565050.CCNA_02459 194
565050.CCNA_00052 565050.CCNA_02467 150
565050.CCNA_00052 565050.CCNA_02537 156
565050.CCNA_00052 565050.CCNA_02555 240
565050.CCNA_00052 565050.CCNA_02568 181
565050.CCNA_00052 565050.CCNA_02596 205
565050.CCNA_00052 565050.CCNA_02623 597
565050.CCNA_00052 565050.CCNA_02727 560
565050.CCNA_00052 565050.CCNA_02734 155
565050.CCNA_00052 565050.CCNA_02755 321
565050.CCNA_00052 565050.CCNA_02756 252
565050.CCNA_00052 565050.CCNA_02789 176
565050.CCNA_00052 565050.CCNA_02812 200
565050.CCNA_00052 565050.CCNA_02885 168
565050.CCNA_00052 565050.CCNA_03071 166
565050.CCNA_00052 565050.CCNA_03104 162
565050.CCNA_00052 565050.CCNA_03107 821
565050.CCNA_00052 565050.CCNA_03112 389
565050.CCNA_00052 565050.CCNA_03113 236
565050.CCNA_00052 565050.CCNA_03142 411
565050.CCNA_00052 565050.CCNA_03144 348
565050.CCNA_00052 565050.CCNA_03164 158
565050.CCNA_00052 565050.CCNA_03177 194
565050.CCNA_00052 565050.CCNA_03195 276
565050.CCNA_00052 565050.CCNA_03235 158
565050.CCNA_00052 565050.CCNA_03236 206
565050.CCNA_00052 565050.CCNA_03238 206
565050.CCNA_00052 565050.CCNA_03239 152
565050.CCNA_00052 565050.CCNA_03262 500
565050.CCNA_00052 565050.CCNA_03267 367
565050.CCNA_00052 565050.CCNA_03285 196
565050.CCNA_00052 565050.CCNA_03320 168
565050.CCNA_00052 565050.CCNA_03322 169
565050.CCNA_00052 565050.CCNA_03330 156
565050.CCNA_00052 565050.CCNA_03334 159
565050.CCNA_00052 565050.CCNA_03344 206
565050.CCNA_00052 565050.CCNA_03345 318
565050.CCNA_00052 565050.CCNA_03358 164
565050.CCNA_00052 565050.CCNA_03359 199
565050.CCNA_00052 565050.CCNA_03360 166
565050.CCNA_00052 565050.CCNA_03406 352
565050.CCNA_00052 565050.CCNA_03469 252
565050.CCNA_00052 565050.CCNA_03471 304
565050.CCNA_00052 565050.CCNA_03493 167
565050.CCNA_00052 565050.CCNA_03528 420
565050.CCNA_00052 565050.CCNA_03534 220
565050.CCNA_00052 565050.CCNA_03577 318
565050.CCNA_00052 565050.CCNA_03641 661
565050.CCNA_00052 565050.CCNA_03701 154
565050.CCNA_00052 565050.CCNA_03719 157
565050.CCNA_00052 565050.CCNA_03740 150
565050.CCNA_00052 565050.CCNA_03753 183
565050.CCNA_00052 565050.CCNA_03754 183
565050.CCNA_00052 565050.CCNA_03766 247
565050.CCNA_00052 565050.CCNA_03772 240
565050.CCNA_00052 565050.CCNA_03798 730
565050.CCNA_00052 565050.CCNA_03801 167
565050.CCNA_00052 565050.CCNA_03802 167
565050.CCNA_00052 565050.CCNA_03809 162
565050.CCNA_00052 565050.CCNA_03816 183
565050.CCNA_00052 565050.CCNA_03822 152
565050.CCNA_00052 565050.CCNA_03843 246
565050.CCNA_00052 565050.CCNA_03844 245
565050.CCNA_00052 565050.CCNA_03847 182
565050.CCNA_00052 565050.CCNA_03851 152
565050.CCNA_00052 565050.CCNA_03853 152
565050.CCNA_00052 565050.CCNA_03865 320
565050.CCNA_00052 565050.CCNA_03867 222
565050.CCNA_00052 565050.CCNA_03868 288
565050.CCNA_00052 565050.CCNA_03869 313
565050.CCNA_00052 565050.CCNA_03871 318
565050.CCNA_00053 565050.CCNA_00001 234
565050.CCNA_00053 565050.CCNA_00003 393
565050.CCNA_00053 565050.CCNA_00007 234
565050.CCNA_00053 565050.CCNA_00010 244
565050.CCNA_00053 565050.CCNA_00011 545
565050.CCNA_00053 565050.CCNA_00013 261
565050.CCNA_00053 565050.CCNA_00033 224
565050.CCNA_00053 565050.CCNA_00034 274
565050.CCNA_00053 565050.CCNA_00035 157
565050.CCNA_00053 565050.CCNA_00041 304
565050.CCNA_00053 565050.CCNA_00042 158
565050.CCNA_00053 565050.CCNA_00043 326
565050.CCNA_00053 565050.CCNA_00044 190
565050.CCNA_00053 565050.CCNA_00046 257
565050.CCNA_00053 565050.CCNA_00047 817
565050.CCNA_00053 565050.CCNA_00048 693
565050.CCNA_00053 565050.CCNA_00049 795
565050.CCNA_00053 565050.CCNA_00050 881
565050.CCNA_00053 565050.CCNA_00051 925
565050.CCNA_00053 565050.CCNA_00052 979
565050.CCNA_00053 565050.CCNA_00054 931
565050.CCNA_00053 565050.CCNA_00055 751
565050.CCNA_00053 565050.CCNA_00056 671
565050.CCNA_00053 565050.CCNA_00057 667
565050.CCNA_00053 565050.CCNA_00058 398
565050.CCNA_00053 565050.CCNA_00059 332
565050.CCNA_00053 565050.CCNA_00060 483
565050.CCNA_00053 565050.CCNA_00061 350
565050.CCNA_00053 565050.CCNA_00062 263
565050.CCNA_00053 565050.CCNA_00063 261
565050.CCNA_00053 565050.CCNA_00100 154
565050.CCNA_00053 565050.CCNA_00101 239
565050.CCNA_00053 565050.CCNA_00128 223
565050.CCNA_00053 565050.CCNA_00144 344
565050.CCNA_00053 565050.CCNA_00152 493
565050.CCNA_00053 565050.CCNA_00153 267
565050.CCNA_00053 565050.CCNA_00230 404
565050.CCNA_00053 565050.CCNA_00231 222
565050.CCNA_00053 565050.CCNA_00256 307
565050.CCNA_00053 565050.CCNA_00261 163
565050.CCNA_00053 565050.CCNA_00277 274
565050.CCNA_00053 565050.CCNA_00291 151
565050.CCNA_00053 565050.CCNA_00296 151
565050.CCNA_00053 565050.CCNA_00346 570
565050.CCNA_00053 565050.CCNA_00369 565
565050.CCNA_00053 565050.CCNA_00381 194
565050.CCNA_00053 565050.CCNA_00383 226
565050.CCNA_00053 565050.CCNA_00434 258
565050.CCNA_00053 565050.CCNA_00518 221
565050.CCNA_00053 565050.CCNA_00556 188
565050.CCNA_00053 565050.CCNA_00693 243
565050.CCNA_00053 565050.CCNA_00737 162
565050.CCNA_00053 565050.CCNA_00817 184
565050.CCNA_00053 565050.CCNA_00878 194
565050.CCNA_00053 565050.CCNA_00894 223
565050.CCNA_00053 565050.CCNA_00922 161
565050.CCNA_00053 565050.CCNA_00932 238
565050.CCNA_00053 565050.CCNA_00941 199
565050.CCNA_00053 565050.CCNA_00985 220
565050.CCNA_00053 565050.CCNA_00998 212
565050.CCNA_00053 565050.CCNA_01010 418
565050.CCNA_00053 565050.CCNA_01086 339
565050.CCNA_00053 565050.CCNA_01097 346
565050.CCNA_00053 565050.CCNA_01175 206
565050.CCNA_00053 565050.CCNA_01215 204
565050.CCNA_00053 565050.CCNA_01250 203
565050.CCNA_00053 565050.CCNA_01317 292
565050.CCNA_00053 565050.CCNA_01318 213
565050.CCNA_00053 565050.CCNA_01321 220
565050.CCNA_00053 565050.CCNA_01364 151
565050.CCNA_00053 565050.CCNA_01397 167
565050.CCNA_00053 565050.CCNA_01399 233
565050.CCNA_00053 565050.CCNA_01403 317
565050.CCNA_00053 565050.CCNA_01404 316
565050.CCNA_00053 565050.CCNA_01418 212
565050.CCNA_00053 565050.CCNA_01422 202
565050.CCNA_00053 565050.CCNA_01423 219
565050.CCNA_00053 565050.CCNA_01431 405
565050.CCNA_00053 565050.CCNA_01447 197
565050.CCNA_00053 565050.CCNA_01477 166
565050.CCNA_00053 565050.CCNA_01497 459
565050.CCNA_00053 565050.CCNA_01538 343
565050.CCNA_00053 565050.CCNA_01546 365
565050.CCNA_00053 565050.CCNA_01594 274
565050.CCNA_00053 565050.CCNA_01596 216
565050.CCNA_00053 565050.CCNA_01623 222
565050.CCNA_00053 565050.CCNA_01626 463
[truncated: 17,859,601 more chars]
