# Supplementary material for: Network-based features enable prediction of essential genes across diverse organisms
Source: PLoS One. 2018 Dec 13;13(12):e0208722. doi: 10.1371/journal.pone.0208722 (PMC6292609; doi:10.1371/journal.pone.0208722)
Supplement: S1 Dataset — PPI Data of 27 organisms along with essential genes information. (ZIP) [file pone.0208722.s001.zip › S1/62977.ess]

62977.ACIAD0002
62977.ACIAD0004
62977.ACIAD0010
62977.ACIAD0013
62977.ACIAD0021
62977.ACIAD0022
62977.ACIAD0023
62977.ACIAD0044
62977.ACIAD0050
62977.ACIAD0062
62977.ACIAD0064
62977.ACIAD0072
62977.ACIAD0073
62977.ACIAD0074
62977.ACIAD0075
62977.ACIAD0081
62977.ACIAD0082
62977.ACIAD0151
62977.ACIAD0164
62977.ACIAD0173
62977.ACIAD0178
62977.ACIAD0180
62977.ACIAD0182
62977.ACIAD0183
62977.ACIAD0184
62977.ACIAD0185
62977.ACIAD0186
62977.ACIAD0187
62977.ACIAD0188
62977.ACIAD0208
62977.ACIAD0211
62977.ACIAD0234
62977.ACIAD0239
62977.ACIAD0247
62977.ACIAD0249
62977.ACIAD0255
62977.ACIAD0256
62977.ACIAD0263
62977.ACIAD0270
62977.ACIAD0271
62977.ACIAD0276
62977.ACIAD0283
62977.ACIAD0287
62977.ACIAD0297
62977.ACIAD0300
62977.ACIAD0301
62977.ACIAD0302
62977.ACIAD0304
62977.ACIAD0305
62977.ACIAD0306
62977.ACIAD0307
62977.ACIAD0308
62977.ACIAD0342
62977.ACIAD0359
62977.ACIAD0362
62977.ACIAD0363
62977.ACIAD0368
62977.ACIAD0369
62977.ACIAD0370
62977.ACIAD0371
62977.ACIAD0372
62977.ACIAD0373
62977.ACIAD0374
62977.ACIAD0375
62977.ACIAD0376
62977.ACIAD0380
62977.ACIAD0383
62977.ACIAD0384
62977.ACIAD0401
62977.ACIAD0402
62977.ACIAD0415
62977.ACIAD0417
62977.ACIAD0418
62977.ACIAD0438
62977.ACIAD0456
62977.ACIAD0461
62977.ACIAD0463
62977.ACIAD0466
62977.ACIAD0469
62977.ACIAD0472
62977.ACIAD0479
62977.ACIAD0493
62977.ACIAD0502
62977.ACIAD0505
62977.ACIAD0507
62977.ACIAD0514
62977.ACIAD0515
62977.ACIAD0518
62977.ACIAD0528
62977.ACIAD0529
62977.ACIAD0530
62977.ACIAD0547
62977.ACIAD0561
62977.ACIAD0562
62977.ACIAD0565
62977.ACIAD0587
62977.ACIAD0588
62977.ACIAD0597
62977.ACIAD0609
62977.ACIAD0635
62977.ACIAD0636
62977.ACIAD0642
62977.ACIAD0643
62977.ACIAD0644
62977.ACIAD0645
62977.ACIAD0648
62977.ACIAD0650
62977.ACIAD0651
62977.ACIAD0660
62977.ACIAD0661
62977.ACIAD0663
62977.ACIAD0664
62977.ACIAD0665
62977.ACIAD0677
62977.ACIAD0685
62977.ACIAD0714
62977.ACIAD0722
62977.ACIAD0724
62977.ACIAD0746
62977.ACIAD0747
62977.ACIAD0768
62977.ACIAD0782
62977.ACIAD0791
62977.ACIAD0822
62977.ACIAD0823
62977.ACIAD0824
62977.ACIAD0832
62977.ACIAD0840
62977.ACIAD0841
62977.ACIAD0848
62977.ACIAD0855
62977.ACIAD0856
62977.ACIAD0857
62977.ACIAD0858
62977.ACIAD0859
62977.ACIAD0868
62977.ACIAD0869
62977.ACIAD0871
62977.ACIAD0872
62977.ACIAD0875
62977.ACIAD0878
62977.ACIAD0879
62977.ACIAD0881
62977.ACIAD0883
62977.ACIAD0884
62977.ACIAD0890
62977.ACIAD0891
62977.ACIAD0900
62977.ACIAD0901
62977.ACIAD0903
62977.ACIAD0923
62977.ACIAD0941
62977.ACIAD0969
62977.ACIAD1000
62977.ACIAD1056
62977.ACIAD1069
62977.ACIAD1072
62977.ACIAD1073
62977.ACIAD1103
62977.ACIAD1105
62977.ACIAD1127
62977.ACIAD1128
62977.ACIAD1137
62977.ACIAD1150
62977.ACIAD1151
62977.ACIAD1200
62977.ACIAD1201
62977.ACIAD1219
62977.ACIAD1221
62977.ACIAD1223
62977.ACIAD1233
62977.ACIAD1252
62977.ACIAD1253
62977.ACIAD1255
62977.ACIAD1257
62977.ACIAD1258
62977.ACIAD1270
62977.ACIAD1271
62977.ACIAD1308
62977.ACIAD1309
62977.ACIAD1311
62977.ACIAD1312
62977.ACIAD1317
62977.ACIAD1321
62977.ACIAD1323
62977.ACIAD1326
62977.ACIAD1331
62977.ACIAD1332
62977.ACIAD1346
62977.ACIAD1357
62977.ACIAD1358
62977.ACIAD1360
62977.ACIAD1366
62977.ACIAD1372
62977.ACIAD1373
62977.ACIAD1374
62977.ACIAD1375
62977.ACIAD1376
62977.ACIAD1378
62977.ACIAD1380
62977.ACIAD1381
62977.ACIAD1389
62977.ACIAD1390
62977.ACIAD1398
62977.ACIAD1399
62977.ACIAD1400
62977.ACIAD1402
62977.ACIAD1403
62977.ACIAD1404
62977.ACIAD1481
62977.ACIAD1486
62977.ACIAD1498
62977.ACIAD1516
62977.ACIAD1520
62977.ACIAD1521
62977.ACIAD1522
62977.ACIAD1539
62977.ACIAD1718
62977.ACIAD1736
62977.ACIAD1737
62977.ACIAD1738
62977.ACIAD1764
62977.ACIAD1812
62977.ACIAD1814
62977.ACIAD1848
62977.ACIAD1857
62977.ACIAD1858
62977.ACIAD1859
62977.ACIAD1893
62977.ACIAD1894
62977.ACIAD1895
62977.ACIAD1920
62977.ACIAD1922
62977.ACIAD1925
62977.ACIAD1927
62977.ACIAD1945
62977.ACIAD1957
62977.ACIAD1965
62977.ACIAD1970
62977.ACIAD1996
62977.ACIAD1999
62977.ACIAD2000
62977.ACIAD2001
62977.ACIAD2002
62977.ACIAD2003
62977.ACIAD2028
62977.ACIAD2029
62977.ACIAD2037
62977.ACIAD2045
62977.ACIAD2086
62977.ACIAD2089
62977.ACIAD2107
62977.ACIAD2108
62977.ACIAD2139
62977.ACIAD2143
62977.ACIAD2190
62977.ACIAD2223
62977.ACIAD2227
62977.ACIAD2231
62977.ACIAD2244
62977.ACIAD2255
62977.ACIAD2268
62977.ACIAD2269
62977.ACIAD2288
62977.ACIAD2290
62977.ACIAD2296
62977.ACIAD2314
62977.ACIAD2324
62977.ACIAD2341
62977.ACIAD2347
62977.ACIAD2348
62977.ACIAD2361
62977.ACIAD2362
62977.ACIAD2363
62977.ACIAD2365
62977.ACIAD2374
62977.ACIAD2376
62977.ACIAD2384
62977.ACIAD2402
62977.ACIAD2403
62977.ACIAD2405
62977.ACIAD2408
62977.ACIAD2411
62977.ACIAD2418
62977.ACIAD2430
62977.ACIAD2431
62977.ACIAD2433
62977.ACIAD2446
62977.ACIAD2447
62977.ACIAD2448
62977.ACIAD2455
62977.ACIAD2458
62977.ACIAD2461
62977.ACIAD2462
62977.ACIAD2463
62977.ACIAD2470
62977.ACIAD2474
62977.ACIAD2481
62977.ACIAD2482
62977.ACIAD2483
62977.ACIAD2511
62977.ACIAD2524
62977.ACIAD2525
62977.ACIAD2535
62977.ACIAD2560
62977.ACIAD2561
62977.ACIAD2565
62977.ACIAD2577
62977.ACIAD2580
62977.ACIAD2583
62977.ACIAD2584
62977.ACIAD2587
62977.ACIAD2590
62977.ACIAD2599
62977.ACIAD2606
62977.ACIAD2608
62977.ACIAD2609
62977.ACIAD2612
62977.ACIAD2618
62977.ACIAD2625
62977.ACIAD2634
62977.ACIAD2640
62977.ACIAD2641
62977.ACIAD2647
62977.ACIAD2652
62977.ACIAD2653
62977.ACIAD2654
62977.ACIAD2655
62977.ACIAD2659
62977.ACIAD2660
62977.ACIAD2666
62977.ACIAD2711
62977.ACIAD2766
62977.ACIAD2788
62977.ACIAD2839
62977.ACIAD2842
62977.ACIAD2847
62977.ACIAD2851
62977.ACIAD2852
62977.ACIAD2853
62977.ACIAD2860
62977.ACIAD2861
62977.ACIAD2871
62977.ACIAD2879
62977.ACIAD2881
62977.ACIAD2882
62977.ACIAD2886
62977.ACIAD2888
62977.ACIAD2893
62977.ACIAD2898
62977.ACIAD2899
62977.ACIAD2900
62977.ACIAD2902
62977.ACIAD2907
62977.ACIAD2908
62977.ACIAD2909
62977.ACIAD2925
62977.ACIAD2927
62977.ACIAD2934
62977.ACIAD2935
62977.ACIAD2937
62977.ACIAD2939
62977.ACIAD2940
62977.ACIAD2950
62977.ACIAD2981
62977.ACIAD2982
62977.ACIAD2986
62977.ACIAD3010
62977.ACIAD3012
62977.ACIAD3013
62977.ACIAD3018
62977.ACIAD3019
62977.ACIAD3020
62977.ACIAD3030
62977.ACIAD3032
62977.ACIAD3034
62977.ACIAD3035
62977.ACIAD3036
62977.ACIAD3037
62977.ACIAD3041
62977.ACIAD3042
62977.ACIAD3046
62977.ACIAD3047
62977.ACIAD3054
62977.ACIAD3055
62977.ACIAD3060
62977.ACIAD3061
62977.ACIAD3062
62977.ACIAD3068
62977.ACIAD3099
62977.ACIAD3102
62977.ACIAD3103
62977.ACIAD3106
62977.ACIAD3108
62977.ACIAD3113
62977.ACIAD3116
62977.ACIAD3118
62977.ACIAD3125
62977.ACIAD3132
62977.ACIAD3145
62977.ACIAD3149
62977.ACIAD3155
62977.ACIAD3160
62977.ACIAD3189
62977.ACIAD3193
62977.ACIAD3194
62977.ACIAD3195
62977.ACIAD3196
62977.ACIAD3197
62977.ACIAD3199
62977.ACIAD3200
62977.ACIAD3201
62977.ACIAD3202
62977.ACIAD3203
62977.ACIAD3204
62977.ACIAD3205
62977.ACIAD3206
62977.ACIAD3207
62977.ACIAD3208
62977.ACIAD3209
62977.ACIAD3210
62977.ACIAD3211
62977.ACIAD3212
62977.ACIAD3213
62977.ACIAD3214
62977.ACIAD3215
62977.ACIAD3216
62977.ACIAD3217
62977.ACIAD3218
62977.ACIAD3219
62977.ACIAD3220
62977.ACIAD3228
62977.ACIAD3232
62977.ACIAD3237
62977.ACIAD3247
62977.ACIAD3249
62977.ACIAD3250
62977.ACIAD3255
62977.ACIAD3257
62977.ACIAD3268
62977.ACIAD3269
62977.ACIAD3302
62977.ACIAD3308
62977.ACIAD3310
62977.ACIAD3311
62977.ACIAD3312
62977.ACIAD3313
62977.ACIAD3322
62977.ACIAD3324
62977.ACIAD3349
62977.ACIAD3350
62977.ACIAD3353
62977.ACIAD3354
62977.ACIAD3363
62977.ACIAD3364
62977.ACIAD3365
62977.ACIAD3366
62977.ACIAD3367
62977.ACIAD3371
62977.ACIAD3388
62977.ACIAD3389
62977.ACIAD3394
62977.ACIAD3395
62977.ACIAD3396
62977.ACIAD3398
62977.ACIAD3404
62977.ACIAD3449
62977.ACIAD3470
62977.ACIAD3479
62977.ACIAD3498
62977.ACIAD3501
62977.ACIAD3502
62977.ACIAD3503
62977.ACIAD3504
62977.ACIAD3506
62977.ACIAD3511
62977.ACIAD3512
62977.ACIAD3514
62977.ACIAD3515
62977.ACIAD3516
62977.ACIAD3517
62977.ACIAD3523
62977.ACIAD3524
62977.ACIAD3525
62977.ACIAD3544
62977.ACIAD3560
62977.ACIAD3567
62977.ACIAD3571
62977.ACIAD3573
62977.ACIAD3575
62977.ACIAD3585
62977.ACIAD3587
62977.ACIAD3600
62977.ACIAD3619
62977.ACIAD3637
62977.ACIAD3642
62977.ACIAD3652
