# Supplementary material for: Network-based features enable prediction of essential genes across diverse organisms
Source: PLoS One. 2018 Dec 13;13(12):e0208722. doi: 10.1371/journal.pone.0208722 (PMC6292609; doi:10.1371/journal.pone.0208722)
Supplement: S1 Dataset — PPI Data of 27 organisms along with essential genes information. (ZIP) [file pone.0208722.s001.zip › S1/511145.ppi.txt]

511145.b0001 511145.b0002 639
511145.b0001 511145.b0003 632
511145.b0001 511145.b0004 615
511145.b0001 511145.b0005 569
511145.b0001 511145.b0006 241
511145.b0001 511145.b0007 208
511145.b0001 511145.b0073 279
511145.b0001 511145.b0075 371
511145.b0001 511145.b0243 160
511145.b0001 511145.b0273 224
511145.b0001 511145.b0294 235
511145.b0001 511145.b0343 241
511145.b0001 511145.b0411 445
511145.b0001 511145.b0423 165
511145.b0001 511145.b0855 151
511145.b0001 511145.b1265 629
511145.b0001 511145.b1597 160
511145.b0001 511145.b1715 176
511145.b0001 511145.b2011 170
511145.b0001 511145.b2018 649
511145.b0001 511145.b2247 190
511145.b0001 511145.b2598 456
511145.b0001 511145.b3342 443
511145.b0001 511145.b3523 238
511145.b0001 511145.b3672 221
511145.b0001 511145.b3766 275
511145.b0001 511145.b4246 219
511145.b0001 511145.b4254 372
511145.b0001 511145.b4314 208
511145.b0001 511145.b4349 160
511145.b0001 511145.b4350 257
511145.b0001 511145.b4558 257
511145.b0001 511145.b4605 371
511145.b0002 511145.b0001 639
511145.b0002 511145.b0003 999
511145.b0002 511145.b0004 999
511145.b0002 511145.b0005 599
511145.b0002 511145.b0006 188
511145.b0002 511145.b0007 154
511145.b0002 511145.b0025 338
511145.b0002 511145.b0031 460
511145.b0002 511145.b0033 192
511145.b0002 511145.b0053 239
511145.b0002 511145.b0054 244
511145.b0002 511145.b0071 156
511145.b0002 511145.b0072 286
511145.b0002 511145.b0073 305
511145.b0002 511145.b0074 353
511145.b0002 511145.b0077 292
511145.b0002 511145.b0078 365
511145.b0002 511145.b0088 191
511145.b0002 511145.b0091 208
511145.b0002 511145.b0099 205
511145.b0002 511145.b0126 164
511145.b0002 511145.b0149 373
511145.b0002 511145.b0166 693
511145.b0002 511145.b0175 256
511145.b0002 511145.b0179 179
511145.b0002 511145.b0181 695
511145.b0002 511145.b0185 218
511145.b0002 511145.b0188 471
511145.b0002 511145.b0191 200
511145.b0002 511145.b0222 256
511145.b0002 511145.b0242 154
511145.b0002 511145.b0243 164
511145.b0002 511145.b0261 800
511145.b0002 511145.b0268 924
511145.b0002 511145.b0273 246
511145.b0002 511145.b0296 243
511145.b0002 511145.b0306 166
511145.b0002 511145.b0352 203
511145.b0002 511145.b0386 156
511145.b0002 511145.b0388 208
511145.b0002 511145.b0393 151
511145.b0002 511145.b0405 239
511145.b0002 511145.b0413 170
511145.b0002 511145.b0414 172
511145.b0002 511145.b0415 244
511145.b0002 511145.b0416 234
511145.b0002 511145.b0428 286
511145.b0002 511145.b0431 159
511145.b0002 511145.b0436 640
511145.b0002 511145.b0442 159
511145.b0002 511145.b0443 205
511145.b0002 511145.b0452 168
511145.b0002 511145.b0470 369
511145.b0002 511145.b0472 404
511145.b0002 511145.b0473 319
511145.b0002 511145.b0526 307
511145.b0002 511145.b0529 394
511145.b0002 511145.b0565 152
511145.b0002 511145.b0577 152
511145.b0002 511145.b0600 227
511145.b0002 511145.b0604 176
511145.b0002 511145.b0605 164
511145.b0002 511145.b0606 151
511145.b0002 511145.b0628 168
511145.b0002 511145.b0640 217
511145.b0002 511145.b0674 814
511145.b0002 511145.b0723 188
511145.b0002 511145.b0724 188
511145.b0002 511145.b0736 205
511145.b0002 511145.b0739 323
511145.b0002 511145.b0774 272
511145.b0002 511145.b0784 234
511145.b0002 511145.b0785 202
511145.b0002 511145.b0826 228
511145.b0002 511145.b0827 761
511145.b0002 511145.b0835 180
511145.b0002 511145.b0871 170
511145.b0002 511145.b0882 239
511145.b0002 511145.b0885 239
511145.b0002 511145.b0890 239
511145.b0002 511145.b0907 489
511145.b0002 511145.b0908 595
511145.b0002 511145.b0923 228
511145.b0002 511145.b0928 904
511145.b0002 511145.b0948 154
511145.b0002 511145.b0967 279
511145.b0002 511145.b1033 229
511145.b0002 511145.b1062 185
511145.b0002 511145.b1069 198
511145.b0002 511145.b1088 196
511145.b0002 511145.b1096 287
511145.b0002 511145.b1098 157
511145.b0002 511145.b1099 282
511145.b0002 511145.b1134 184
511145.b0002 511145.b1208 209
511145.b0002 511145.b1211 404
511145.b0002 511145.b1212 401
511145.b0002 511145.b1214 289
511145.b0002 511145.b1232 206
511145.b0002 511145.b1238 230
511145.b0002 511145.b1262 168
511145.b0002 511145.b1263 302
511145.b0002 511145.b1264 352
511145.b0002 511145.b1266 308
511145.b0002 511145.b1267 166
511145.b0002 511145.b1302 257
511145.b0002 511145.b1329 156
511145.b0002 511145.b1337 156
511145.b0002 511145.b1338 156
511145.b0002 511145.b1344 150
511145.b0002 511145.b1428 215
511145.b0002 511145.b1448 190
511145.b0002 511145.b1496 220
511145.b0002 511145.b1537 328
511145.b0002 511145.b1557 166
511145.b0002 511145.b1602 191
511145.b0002 511145.b1622 801
511145.b0002 511145.b1640 302
511145.b0002 511145.b1641 155
511145.b0002 511145.b1651 239
511145.b0002 511145.b1679 286
511145.b0002 511145.b1687 239
511145.b0002 511145.b1714 279
511145.b0002 511145.b1748 257
511145.b0002 511145.b1759 184
511145.b0002 511145.b1761 363
511145.b0002 511145.b1767 800
511145.b0002 511145.b1813 184
511145.b0002 511145.b1814 803
511145.b0002 511145.b1830 279
511145.b0002 511145.b1852 171
511145.b0002 511145.b1856 212
511145.b0002 511145.b1861 710
511145.b0002 511145.b1863 200
511145.b0002 511145.b1865 184
511145.b0002 511145.b1870 383
511145.b0002 511145.b1876 335
511145.b0002 511145.b2019 289
511145.b0002 511145.b2020 303
511145.b0002 511145.b2021 235
511145.b0002 511145.b2023 238
511145.b0002 511145.b2025 199
511145.b0002 511145.b2028 194
511145.b0002 511145.b2051 184
511145.b0002 511145.b2068 157
511145.b0002 511145.b2114 195
511145.b0002 511145.b2153 246
511145.b0002 511145.b2232 436
511145.b0002 511145.b2239 370
511145.b0002 511145.b2243 302
511145.b0002 511145.b2249 323
511145.b0002 511145.b2251 184
511145.b0002 511145.b2290 227
511145.b0002 511145.b2295 206
511145.b0002 511145.b2299 184
511145.b0002 511145.b2312 183
511145.b0002 511145.b2315 190
511145.b0002 511145.b2319 972
511145.b0002 511145.b2320 229
511145.b0002 511145.b2327 239
511145.b0002 511145.b2329 176
511145.b0002 511145.b2330 284
511145.b0002 511145.b2372 179
511145.b0002 511145.b2373 170
511145.b0002 511145.b2379 435
511145.b0002 511145.b2383 328
511145.b0002 511145.b2411 400
511145.b0002 511145.b2416 328
511145.b0002 511145.b2467 184
511145.b0002 511145.b2478 951
511145.b0002 511145.b2499 350
511145.b0002 511145.b2509 522
511145.b0002 511145.b2514 239
511145.b0002 511145.b2515 400
511145.b0002 511145.b2551 239
511145.b0002 511145.b2563 400
511145.b0002 511145.b2564 369
511145.b0002 511145.b2568 359
511145.b0002 511145.b2571 161
511145.b0002 511145.b2574 809
511145.b0002 511145.b2575 293
511145.b0002 511145.b2580 168
511145.b0002 511145.b2581 223
511145.b0002 511145.b2599 191
511145.b0002 511145.b2600 269
511145.b0002 511145.b2607 155
511145.b0002 511145.b2662 257
511145.b0002 511145.b2687 800
511145.b0002 511145.b2696 267
511145.b0002 511145.b2697 485
511145.b0002 511145.b2698 242
511145.b0002 511145.b2699 429
511145.b0002 511145.b2700 328
511145.b0002 511145.b2733 196
511145.b0002 511145.b2748 153
511145.b0002 511145.b2765 169
511145.b0002 511145.b2779 286
511145.b0002 511145.b2784 697
511145.b0002 511145.b2795 287
511145.b0002 511145.b2797 803
511145.b0002 511145.b2811 205
511145.b0002 511145.b2818 270
511145.b0002 511145.b2820 383
511145.b0002 511145.b2827 169
511145.b0002 511145.b2829 328
511145.b0002 511145.b2830 304
511145.b0002 511145.b2838 514
511145.b0002 511145.b2871 171
511145.b0002 511145.b2890 201
511145.b0002 511145.b2891 200
511145.b0002 511145.b2892 307
511145.b0002 511145.b2893 176
511145.b0002 511145.b2894 194
511145.b0002 511145.b2912 240
511145.b0002 511145.b2913 492
511145.b0002 511145.b2916 325
511145.b0002 511145.b2923 167
511145.b0002 511145.b2924 166
511145.b0002 511145.b2930 290
511145.b0002 511145.b2946 170
511145.b0002 511145.b2949 165
511145.b0002 511145.b2951 208
511145.b0002 511145.b2955 404
511145.b0002 511145.b2957 800
511145.b0002 511145.b3008 836
511145.b0002 511145.b3020 227
511145.b0002 511145.b3034 184
511145.b0002 511145.b3040 157
511145.b0002 511145.b3052 262
511145.b0002 511145.b3059 168
511145.b0002 511145.b3064 187
511145.b0002 511145.b3067 154
511145.b0002 511145.b3073 257
511145.b0002 511145.b3117 171
511145.b0002 511145.b3146 264
511145.b0002 511145.b3148 279
511145.b0002 511145.b3163 157
511145.b0002 511145.b3164 274
511145.b0002 511145.b3166 207
511145.b0002 511145.b3172 876
511145.b0002 511145.b3176 239
511145.b0002 511145.b3177 433
511145.b0002 511145.b3201 191
511145.b0002 511145.b3212 407
511145.b0002 511145.b3213 151
511145.b0002 511145.b3225 290
511145.b0002 511145.b3255 168
511145.b0002 511145.b3282 166
511145.b0002 511145.b3289 441
511145.b0002 511145.b3314 225
511145.b0002 511145.b3321 193
511145.b0002 511145.b3340 762
511145.b0002 511145.b3344 288
511145.b0002 511145.b3347 273
511145.b0002 511145.b3359 257
511145.b0002 511145.b3384 168
511145.b0002 511145.b3385 279
511145.b0002 511145.b3390 208
511145.b0002 511145.b3396 169
511145.b0002 511145.b3397 184
511145.b0002 511145.b3407 151
511145.b0002 511145.b3426 163
511145.b0002 511145.b3430 234
511145.b0002 511145.b3433 980
511145.b0002 511145.b3458 229
511145.b0002 511145.b3481 332
511145.b0002 511145.b3559 281
511145.b0002 511145.b3607 800
511145.b0002 511145.b3608 208
511145.b0002 511145.b3647 204
511145.b0002 511145.b3651 223
511145.b0002 511145.b3670 218
511145.b0002 511145.b3671 180
511145.b0002 511145.b3700 169
511145.b0002 511145.b3705 647
511145.b0002 511145.b3708 217
511145.b0002 511145.b3733 317
511145.b0002 511145.b3734 306
511145.b0002 511145.b3735 176
511145.b0002 511145.b3736 173
511145.b0002 511145.b3744 800
511145.b0002 511145.b3770 431
511145.b0002 511145.b3771 197
511145.b0002 511145.b3772 227
511145.b0002 511145.b3774 543
511145.b0002 511145.b3780 626
511145.b0002 511145.b3783 276
511145.b0002 511145.b3809 432
511145.b0002 511145.b3819 168
511145.b0002 511145.b3829 820
511145.b0002 511145.b3839 239
511145.b0002 511145.b3843 264
511145.b0002 511145.b3856 168
511145.b0002 511145.b3865 167
511145.b0002 511145.b3870 168
511145.b0002 511145.b3925 290
511145.b0002 511145.b3930 195
511145.b0002 511145.b3931 401
511145.b0002 511145.b3934 156
511145.b0002 511145.b3935 168
511145.b0002 511145.b3936 247
511145.b0002 511145.b3937 157
511145.b0002 511145.b3938 566
511145.b0002 511145.b3939 839
511145.b0002 511145.b3940 950
511145.b0002 511145.b3941 436
511145.b0002 511145.b3947 328
511145.b0002 511145.b3956 395
511145.b0002 511145.b3958 342
511145.b0002 511145.b3959 266
511145.b0002 511145.b3960 403
511145.b0002 511145.b3967 168
511145.b0002 511145.b3983 219
511145.b0002 511145.b3984 218
511145.b0002 511145.b3985 763
511145.b0002 511145.b3992 228
511145.b0002 511145.b3993 162
511145.b0002 511145.b3999 157
511145.b0002 511145.b4013 912
511145.b0002 511145.b4019 863
511145.b0002 511145.b4024 642
511145.b0002 511145.b4052 484
511145.b0002 511145.b4056 156
511145.b0002 511145.b4077 160
511145.b0002 511145.b4129 201
511145.b0002 511145.b4139 800
511145.b0002 511145.b4144 193
511145.b0002 511145.b4147 239
511145.b0002 511145.b4153 188
511145.b0002 511145.b4154 188
511145.b0002 511145.b4167 424
511145.b0002 511145.b4168 271
511145.b0002 511145.b4170 221
511145.b0002 511145.b4177 878
511145.b0002 511145.b4180 223
511145.b0002 511145.b4207 371
511145.b0002 511145.b4232 191
511145.b0002 511145.b4244 800
511145.b0002 511145.b4245 809
511145.b0002 511145.b4254 237
511145.b0002 511145.b4258 243
511145.b0002 511145.b4298 924
511145.b0002 511145.b4388 501
511145.b0002 511145.b4401 224
511145.b0002 511145.b4403 352
511145.b0002 511145.b4467 162
511145.b0002 511145.b4471 803
511145.b0003 511145.b0001 632
511145.b0003 511145.b0002 999
511145.b0003 511145.b0004 999
511145.b0003 511145.b0005 631
511145.b0003 511145.b0006 210
511145.b0003 511145.b0007 165
511145.b0003 511145.b0031 371
511145.b0003 511145.b0071 260
511145.b0003 511145.b0072 358
511145.b0003 511145.b0073 693
511145.b0003 511145.b0074 316
511145.b0003 511145.b0078 414
511145.b0003 511145.b0084 180
511145.b0003 511145.b0096 498
511145.b0003 511145.b0109 343
511145.b0003 511145.b0130 226
511145.b0003 511145.b0142 274
511145.b0003 511145.b0149 166
511145.b0003 511145.b0166 345
511145.b0003 511145.b0177 199
511145.b0003 511145.b0261 800
511145.b0003 511145.b0262 152
511145.b0003 511145.b0296 168
511145.b0003 511145.b0306 165
511145.b0003 511145.b0311 190
511145.b0003 511145.b0337 188
511145.b0003 511145.b0405 224
511145.b0003 511145.b0414 425
511145.b0003 511145.b0417 155
511145.b0003 511145.b0431 162
511145.b0003 511145.b0444 185
511145.b0003 511145.b0491 329
511145.b0003 511145.b0529 321
511145.b0003 511145.b0599 233
511145.b0003 511145.b0600 176
511145.b0003 511145.b0631 240
511145.b0003 511145.b0687 186
511145.b0003 511145.b0727 205
511145.b0003 511145.b0750 349
511145.b0003 511145.b0757 241
511145.b0003 511145.b0780 324
511145.b0003 511145.b0813 209
511145.b0003 511145.b0827 227
511145.b0003 511145.b0852 600
511145.b0003 511145.b0855 152
511145.b0003 511145.b0870 243
511145.b0003 511145.b0890 238
511145.b0003 511145.b0907 375
511145.b0003 511145.b0908 358
511145.b0003 511145.b0930 192
511145.b0003 511145.b0945 240
511145.b0003 511145.b1087 191
511145.b0003 511145.b1096 172
511145.b0003 511145.b1126 152
511145.b0003 511145.b1176 272
511145.b0003 511145.b1185 180
511145.b0003 511145.b1208 373
511145.b0003 511145.b1211 307
511145.b0003 511145.b1212 248
511145.b0003 511145.b1214 186
511145.b0003 511145.b1238 167
511145.b0003 511145.b1243 235
511145.b0003 511145.b1262 166
511145.b0003 511145.b1263 291
511145.b0003 511145.b1267 168
511145.b0003 511145.b1329 246
511145.b0003 511145.b1377 173
511145.b0003 511145.b1441 152
511145.b0003 511145.b1537 172
511145.b0003 511145.b1538 368
511145.b0003 511145.b1602 268
511145.b0003 511145.b1603 347
511145.b0003 511145.b1622 800
511145.b0003 511145.b1654 157
511145.b0003 511145.b1686 301
511145.b0003 511145.b1719 552
511145.b0003 511145.b1761 322
511145.b0003 511145.b1763 169
511145.b0003 511145.b1780 165
511145.b0003 511145.b1807 337
511145.b0003 511145.b1813 281
511145.b0003 511145.b1814 800
511145.b0003 511145.b1829 189
511145.b0003 511145.b1854 152
511145.b0003 511145.b1876 459
511145.b0003 511145.b1880 315
511145.b0003 511145.b1950 160
511145.b0003 511145.b2011 170
511145.b0003 511145.b2019 286
511145.b0003 511145.b2020 353
511145.b0003 511145.b2021 704
511145.b0003 511145.b2022 223
511145.b0003 511145.b2024 198
511145.b0003 511145.b2153 157
511145.b0003 511145.b2171 172
511145.b0003 511145.b2186 224
511145.b0003 511145.b2187 230
511145.b0003 511145.b2214 156
511145.b0003 511145.b2249 214
511145.b0003 511145.b2261 197
511145.b0003 511145.b2277 232
511145.b0003 511145.b2290 176
511145.b0003 511145.b2297 172
511145.b0003 511145.b2303 217
511145.b0003 511145.b2315 308
511145.b0003 511145.b2319 643
511145.b0003 511145.b2320 278
511145.b0003 511145.b2325 162
511145.b0003 511145.b2329 233
511145.b0003 511145.b2334 283
511145.b0003 511145.b2379 176
511145.b0003 511145.b2388 459
511145.b0003 511145.b2422 188
511145.b0003 511145.b2477 160
511145.b0003 511145.b2478 243
511145.b0003 511145.b2498 307
511145.b0003 511145.b2509 274
511145.b0003 511145.b2512 267
511145.b0003 511145.b2514 156
511145.b0003 511145.b2532 221
511145.b0003 511145.b2551 357
511145.b0003 511145.b2560 169
511145.b0003 511145.b2564 187
511145.b0003 511145.b2571 160
511145.b0003 511145.b2574 192
511145.b0003 511145.b2599 392
511145.b0003 511145.b2600 216
511145.b0003 511145.b2616 346
511145.b0003 511145.b2620 308
511145.b0003 511145.b2624 151
511145.b0003 511145.b2687 800
511145.b0003 511145.b2697 188
511145.b0003 511145.b2700 172
511145.b0003 511145.b2762 216
511145.b0003 511145.b2797 800
511145.b0003 511145.b2836 180
511145.b0003 511145.b2838 632
511145.b0003 511145.b2912 252
511145.b0003 511145.b2913 463
511145.b0003 511145.b2916 222
511145.b0003 511145.b2926 244
511145.b0003 511145.b2942 603
511145.b0003 511145.b2944 220
511145.b0003 511145.b2947 226
511145.b0003 511145.b3008 909
511145.b0003 511145.b3018 352
511145.b0003 511145.b3020 288
511145.b0003 511145.b3058 217
511145.b0003 511145.b3059 312
511145.b0003 511145.b3064 340
511145.b0003 511145.b3117 451
511145.b0003 511145.b3167 320
511145.b0003 511145.b3168 497
511145.b0003 511145.b3170 437
511145.b0003 511145.b3172 169
511145.b0003 511145.b3177 274
511145.b0003 511145.b3187 253
511145.b0003 511145.b3212 399
511145.b0003 511145.b3213 276
511145.b0003 511145.b3248 191
511145.b0003 511145.b3255 350
511145.b0003 511145.b3257 154
511145.b0003 511145.b3281 187
511145.b0003 511145.b3282 168
511145.b0003 511145.b3287 158
511145.b0003 511145.b3289 231
511145.b0003 511145.b3290 269
511145.b0003 511145.b3300 428
511145.b0003 511145.b3303 159
511145.b0003 511145.b3304 165
511145.b0003 511145.b3344 246
511145.b0003 511145.b3347 171
511145.b0003 511145.b3360 175
511145.b0003 511145.b3384 393
511145.b0003 511145.b3389 170
511145.b0003 511145.b3407 246
511145.b0003 511145.b3426 384
511145.b0003 511145.b3433 784
511145.b0003 511145.b3450 152
511145.b0003 511145.b3454 334
511145.b0003 511145.b3458 188
511145.b0003 511145.b3498 368
511145.b0003 511145.b3604 156
511145.b0003 511145.b3606 198
511145.b0003 511145.b3607 800
511145.b0003 511145.b3619 353
511145.b0003 511145.b3660 189
511145.b0003 511145.b3670 288
511145.b0003 511145.b3671 501
511145.b0003 511145.b3733 335
511145.b0003 511145.b3734 377
511145.b0003 511145.b3736 171
511145.b0003 511145.b3745 156
511145.b0003 511145.b3769 162
511145.b0003 511145.b3770 542
511145.b0003 511145.b3771 369
511145.b0003 511145.b3772 371
511145.b0003 511145.b3774 796
511145.b0003 511145.b3783 424
511145.b0003 511145.b3794 181
511145.b0003 511145.b3807 314
511145.b0003 511145.b3819 307
511145.b0003 511145.b3829 824
511145.b0003 511145.b3833 307
511145.b0003 511145.b3862 180
511145.b0003 511145.b3936 223
511145.b0003 511145.b3938 229
511145.b0003 511145.b3939 874
511145.b0003 511145.b3940 993
511145.b0003 511145.b3946 162
511145.b0003 511145.b3956 219
511145.b0003 511145.b3981 239
511145.b0003 511145.b4006 193
511145.b0003 511145.b4019 828
511145.b0003 511145.b4024 945
511145.b0003 511145.b4035 152
511145.b0003 511145.b4077 176
511145.b0003 511145.b4143 151
511145.b0003 511145.b4147 308
511145.b0003 511145.b4167 314
511145.b0003 511145.b4207 171
511145.b0003 511145.b4255 243
511145.b0003 511145.b4329 232
511145.b0003 511145.b4346 225
511145.b0003 511145.b4388 299
511145.b0003 511145.b4394 153
511145.b0003 511145.b4401 279
511145.b0003 511145.b4403 459
511145.b0003 511145.b4471 800
511145.b0003 511145.b4473 153
511145.b0004 511145.b0001 615
511145.b0004 511145.b0002 999
511145.b0004 511145.b0003 999
511145.b0004 511145.b0005 533
511145.b0004 511145.b0014 493
511145.b0004 511145.b0015 261
511145.b0004 511145.b0025 194
511145.b0004 511145.b0026 281
511145.b0004 511145.b0031 581
511145.b0004 511145.b0032 163
511145.b0004 511145.b0048 156
511145.b0004 511145.b0052 901
511145.b0004 511145.b0060 210
511145.b0004 511145.b0071 714
511145.b0004 511145.b0072 648
511145.b0004 511145.b0073 639
511145.b0004 511145.b0074 517
511145.b0004 511145.b0077 625
511145.b0004 511145.b0078 208
511145.b0004 511145.b0085 177
511145.b0004 511145.b0095 256
511145.b0004 511145.b0104 287
511145.b0004 511145.b0129 203
511145.b0004 511145.b0166 403
511145.b0004 511145.b0186 241
511145.b0004 511145.b0191 200
511145.b0004 511145.b0199 365
511145.b0004 511145.b0212 171
511145.b0004 511145.b0213 161
511145.b0004 511145.b0224 182
511145.b0004 511145.b0241 193
511145.b0004 511145.b0243 234
511145.b0004 511145.b0296 167
511145.b0004 511145.b0304 155
511145.b0004 511145.b0344 629
511145.b0004 511145.b0386 311
511145.b0004 511145.b0388 399
511145.b0004 511145.b0425 180
511145.b0004 511145.b0428 443
511145.b0004 511145.b0430 304
511145.b0004 511145.b0431 277
511145.b0004 511145.b0432 222
511145.b0004 511145.b0437 221
511145.b0004 511145.b0452 192
511145.b0004 511145.b0512 233
511145.b0004 511145.b0523 154
511145.b0004 511145.b0529 489
511145.b0004 511145.b0600 273
511145.b0004 511145.b0604 169
511145.b0004 511145.b0639 189
511145.b0004 511145.b0683 173
511145.b0004 511145.b0687 161
511145.b0004 511145.b0720 355
511145.b0004 511145.b0726 349
511145.b0004 511145.b0727 172
511145.b0004 511145.b0728 163
511145.b0004 511145.b0760 227
511145.b0004 511145.b0781 274
511145.b0004 511145.b0784 452
511145.b0004 511145.b0785 435
511145.b0004 511145.b0827 324
511145.b0004 511145.b0833 174
511145.b0004 511145.b0839 170
511145.b0004 511145.b0842 323
511145.b0004 511145.b0870 912
511145.b0004 511145.b0871 181
511145.b0004 511145.b0893 447
511145.b0004 511145.b0907 957
511145.b0004 511145.b0908 254
511145.b0004 511145.b0915 291
511145.b0004 511145.b0918 459
511145.b0004 511145.b0927 274
511145.b0004 511145.b0929 241
511145.b0004 511145.b0931 184
511145.b0004 511145.b0948 233
511145.b0004 511145.b0963 192
511145.b0004 511145.b0967 233
511145.b0004 511145.b1014 240
511145.b0004 511145.b1020 206
511145.b0004 511145.b1066 487
511145.b0004 511145.b1096 190
511145.b0004 511145.b1128 151
511145.b0004 511145.b1131 151
511145.b0004 511145.b1181 207
511145.b0004 511145.b1211 267
511145.b0004 511145.b1212 168
511145.b0004 511145.b1214 164
511145.b0004 511145.b1237 177
511145.b0004 511145.b1241 157
511145.b0004 511145.b1246 172
511145.b0004 511145.b1247 180
511145.b0004 511145.b1261 441
511145.b0004 511145.b1262 498
511145.b0004 511145.b1263 360
511145.b0004 511145.b1264 369
511145.b0004 511145.b1266 291
511145.b0004 511145.b1267 170
511145.b0004 511145.b1285 274
511145.b0004 511145.b1334 165
511145.b0004 511145.b1382 184
511145.b0004 511145.b1427 462
511145.b0004 511145.b1428 169
511145.b0004 511145.b1448 318
511145.b0004 511145.b1489 174
511145.b0004 511145.b1494 292
511145.b0004 511145.b1581 692
511145.b0004 511145.b1602 236
511145.b0004 511145.b1603 198
511145.b0004 511145.b1637 279
511145.b0004 511145.b1640 307
511145.b0004 511145.b1719 351
511145.b0004 511145.b1740 265
511145.b0004 511145.b1751 235
511145.b0004 511145.b1761 214
511145.b0004 511145.b1763 196
511145.b0004 511145.b1779 201
511145.b0004 511145.b1851 241
511145.b0004 511145.b1868 156
511145.b0004 511145.b1870 378
511145.b0004 511145.b1876 346
511145.b0004 511145.b1896 321
511145.b0004 511145.b1941 156
511145.b0004 511145.b1985 307
511145.b0004 511145.b2011 172
511145.b0004 511145.b2019 374
511145.b0004 511145.b2020 479
511145.b0004 511145.b2021 623
511145.b0004 511145.b2022 313
511145.b0004 511145.b2023 391
511145.b0004 511145.b2024 281
511145.b0004 511145.b2025 329
511145.b0004 511145.b2026 201
511145.b0004 511145.b2114 458
511145.b0004 511145.b2153 189
511145.b0004 511145.b2157 152
511145.b0004 511145.b2214 156
511145.b0004 511145.b2249 184
511145.b0004 511145.b2290 582
511145.b0004 511145.b2312 188
511145.b0004 511145.b2319 494
511145.b0004 511145.b2329 312
511145.b0004 511145.b2330 168
511145.b0004 511145.b2366 518
511145.b0004 511145.b2373 181
511145.b0004 511145.b2379 513
511145.b0004 511145.b2411 301
511145.b0004 511145.b2414 505
511145.b0004 511145.b2421 208
511145.b0004 511145.b2472 495
511145.b0004 511145.b2478 520
511145.b0004 511145.b2480 307
511145.b0004 511145.b2499 221
511145.b0004 511145.b2500 210
511145.b0004 511145.b2508 287
511145.b0004 511145.b2521 161
511145.b0004 511145.b2551 621
511145.b0004 511145.b2557 226
511145.b0004 511145.b2560 169
511145.b0004 511145.b2580 492
511145.b0004 511145.b2592 299
511145.b0004 511145.b2599 468
511145.b0004 511145.b2600 295
511145.b0004 511145.b2606 290
511145.b0004 511145.b2607 194
511145.b0004 511145.b2608 193
511145.b0004 511145.b2609 183
511145.b0004 511145.b2614 252
511145.b0004 511145.b2616 232
511145.b0004 511145.b2727 192
511145.b0004 511145.b2732 276
511145.b0004 511145.b2743 194
511145.b0004 511145.b2751 237
511145.b0004 511145.b2762 221
511145.b0004 511145.b2797 160
511145.b0004 511145.b2818 401
511145.b0004 511145.b2827 279
511145.b0004 511145.b2836 212
511145.b0004 511145.b2838 714
511145.b0004 511145.b2890 424
511145.b0004 511145.b2891 488
511145.b0004 511145.b2892 448
511145.b0004 511145.b2893 169
511145.b0004 511145.b2894 342
511145.b0004 511145.b2903 190
511145.b0004 511145.b2905 165
511145.b0004 511145.b2912 223
511145.b0004 511145.b2913 599
511145.b0004 511145.b2925 210
511145.b0004 511145.b2926 255
511145.b0004 511145.b2942 283
511145.b0004 511145.b2944 150
511145.b0004 511145.b2960 153
511145.b0004 511145.b3008 372
511145.b0004 511145.b3018 432
511145.b0004 511145.b3059 392
511145.b0004 511145.b3060 157
511145.b0004 511145.b3064 325
511145.b0004 511145.b3117 971
511145.b0004 511145.b3168 194
511145.b0004 511145.b3172 270
511145.b0004 511145.b3183 197
511145.b0004 511145.b3187 159
511145.b0004 511145.b3209 211
511145.b0004 511145.b3210 193
511145.b0004 511145.b3212 516
511145.b0004 511145.b3213 416
511145.b0004 511145.b3236 205
511145.b0004 511145.b3244 219
511145.b0004 511145.b3282 170
511145.b0004 511145.b3288 157
511145.b0004 511145.b3289 261
511145.b0004 511145.b3340 190
511145.b0004 511145.b3346 223
511145.b0004 511145.b3359 188
511145.b0004 511145.b3384 398
511145.b0004 511145.b3389 324
511145.b0004 511145.b3390 557
511145.b0004 511145.b3399 176
511145.b0004 511145.b3429 285
511145.b0004 511145.b3433 889
511145.b0004 511145.b3454 190
511145.b0004 511145.b3456 188
511145.b0004 511145.b3461 176
511145.b0004 511145.b3463 199
511145.b0004 511145.b3509 397
511145.b0004 511145.b3526 633
511145.b0004 511145.b3527 292
511145.b0004 511145.b3529 174
511145.b0004 511145.b3565 240
511145.b0004 511145.b3592 222
511145.b0004 511145.b3607 328
511145.b0004 511145.b3616 906
511145.b0004 511145.b3642 160
511145.b0004 511145.b3647 190
511145.b0004 511145.b3652 202
511145.b0004 511145.b3670 387
511145.b0004 511145.b3671 669
511145.b0004 511145.b3679 201
511145.b0004 511145.b3690 160
511145.b0004 511145.b3702 230
511145.b0004 511145.b3726 156
511145.b0004 511145.b3727 156
511145.b0004 511145.b3728 156
511145.b0004 511145.b3733 348
511145.b0004 511145.b3734 367
511145.b0004 511145.b3735 150
511145.b0004 511145.b3769 224
511145.b0004 511145.b3770 547
511145.b0004 511145.b3771 649
511145.b0004 511145.b3772 955
511145.b0004 511145.b3774 788
511145.b0004 511145.b3783 300
511145.b0004 511145.b3784 156
511145.b0004 511145.b3829 537
511145.b0004 511145.b3831 155
511145.b0004 511145.b3843 198
511145.b0004 511145.b3856 393
511145.b0004 511145.b3862 212
511145.b0004 511145.b3870 373
511145.b0004 511145.b3919 201
511145.b0004 511145.b3936 167
511145.b0004 511145.b3938 165
511145.b0004 511145.b3939 282
511145.b0004 511145.b3940 808
511145.b0004 511145.b3941 297
511145.b0004 511145.b3952 156
511145.b0004 511145.b3956 393
511145.b0004 511145.b3958 475
511145.b0004 511145.b3959 520
511145.b0004 511145.b3973 237
511145.b0004 511145.b3992 159
511145.b0004 511145.b3996 170
511145.b0004 511145.b3997 160
511145.b0004 511145.b4005 242
511145.b0004 511145.b4006 418
511145.b0004 511145.b4013 290
511145.b0004 511145.b4019 399
511145.b0004 511145.b4024 894
511145.b0004 511145.b4031 185
511145.b0004 511145.b4040 244
511145.b0004 511145.b4053 152
511145.b0004 511145.b4054 160
511145.b0004 511145.b4058 193
511145.b0004 511145.b4129 424
511145.b0004 511145.b4131 291
511145.b0004 511145.b4137 666
511145.b0004 511145.b4143 160
511145.b0004 511145.b4149 192
511145.b0004 511145.b4180 163
511145.b0004 511145.b4200 182
511145.b0004 511145.b4202 164
511145.b0004 511145.b4203 155
511145.b0004 511145.b4235 465
511145.b0004 511145.b4352 186
511145.b0004 511145.b4365 199
511145.b0004 511145.b4388 509
511145.b0004 511145.b4401 266
511145.b0004 511145.b4403 452
511145.b0004 511145.b4473 239
511145.b0005 511145.b0001 569
511145.b0005 511145.b0002 599
511145.b0005 511145.b0003 631
511145.b0005 511145.b0004 533
511145.b0005 511145.b0006 730
511145.b0005 511145.b0007 649
511145.b0005 511145.b0013 178
511145.b0005 511145.b0075 698
511145.b0005 511145.b0097 254
511145.b0005 511145.b0108 436
511145.b0005 511145.b0111 202
511145.b0005 511145.b0122 241
511145.b0005 511145.b0137 229
511145.b0005 511145.b0138 690
511145.b0005 511145.b0147 212
511145.b0005 511145.b0233 225
511145.b0005 511145.b0283 202
511145.b0005 511145.b0294 252
511145.b0005 511145.b0303 512
511145.b0005 511145.b0366 169
511145.b0005 511145.b0379 693
511145.b0005 511145.b0380 689
511145.b0005 511145.b0382 527
511145.b0005 511145.b0391 182
511145.b0005 511145.b0410 188
511145.b0005 511145.b0412 383
511145.b0005 511145.b0461 309
511145.b0005 511145.b0513 182
511145.b0005 511145.b0534 167
511145.b0005 511145.b0544 209
511145.b0005 511145.b0547 318
511145.b0005 511145.b0549 192
511145.b0005 511145.b0558 388
511145.b0005 511145.b0560 293
511145.b0005 511145.b0565 541
511145.b0005 511145.b0567 515
511145.b0005 511145.b0568 479
511145.b0005 511145.b0569 187
511145.b0005 511145.b0618 434
511145.b0005 511145.b0622 281
511145.b0005 511145.b0645 347
511145.b0005 511145.b0646 263
511145.b0005 511145.b0648 201
511145.b0005 511145.b0699 251
511145.b0005 511145.b0719 225
511145.b0005 511145.b0740 353
511145.b0005 511145.b0753 612
511145.b0005 511145.b0772 203
511145.b0005 511145.b0791 544
511145.b0005 511145.b0802 313
511145.b0005 511145.b0806 288
511145.b0005 511145.b0814 151
511145.b0005 511145.b0837 271
511145.b0005 511145.b0850 335
511145.b0005 511145.b0858 158
511145.b0005 511145.b0913 486
511145.b0005 511145.b0946 225
511145.b0005 511145.b0964 360
511145.b0005 511145.b0984 370
511145.b0005 511145.b0985 494
511145.b0005 511145.b0986 496
511145.b0005 511145.b0987 536
511145.b0005 511145.b1024 646
511145.b0005 511145.b1044 231
511145.b0005 511145.b1061 269
511145.b0005 511145.b1085 505
511145.b0005 511145.b1104 539
511145.b0005 511145.b1112 684
511145.b0005 511145.b1116 277
511145.b0005 511145.b1160 761
511145.b0005 511145.b1164 765
511145.b0005 511145.b1165 758
511145.b0005 511145.b1205 150
511145.b0005 511145.b1295 180
511145.b0005 511145.b1332 727
511145.b0005 511145.b1345 255
511145.b0005 511145.b1381 223
511145.b0005 511145.b1407 236
511145.b0005 511145.b1418 215
511145.b0005 511145.b1454 356
511145.b0005 511145.b1500 753
511145.b0005 511145.b1532 862
511145.b0005 511145.b1541 606
511145.b0005 511145.b1547 167
511145.b0005 511145.b1549 479
511145.b0005 511145.b1560 496
511145.b0005 511145.b1561 355
511145.b0005 511145.b1569 157
511145.b0005 511145.b1576 511
511145.b0005 511145.b1585 324
511145.b0005 511145.b1598 179
511145.b0005 511145.b1648 204
511145.b0005 511145.b1668 751
511145.b0005 511145.b1669 559
511145.b0005 511145.b1675 249
511145.b0005 511145.b1724 205
511145.b0005 511145.b1731 308
511145.b0005 511145.b1751 161
511145.b0005 511145.b1796 685
511145.b0005 511145.b1797 538
511145.b0005 511145.b1810 728
511145.b0005 511145.b1811 679
511145.b0005 511145.b1815 269
511145.b0005 511145.b1825 691
511145.b0005 511145.b1834 244
511145.b0005 511145.b1839 267
511145.b0005 511145.b1904 474
511145.b0005 511145.b1921 314
511145.b0005 511145.b1950 184
511145.b0005 511145.b1956 206
511145.b0005 511145.b1957 170
511145.b0005 511145.b1963 210
511145.b0005 511145.b2027 649
511145.b0005 511145.b2043 313
511145.b0005 511145.b2045 200
511145.b0005 511145.b2056 378
511145.b0005 511145.b2057 193
511145.b0005 511145.b2063 171
511145.b0005 511145.b2075 373
511145.b0005 511145.b2076 438
511145.b0005 511145.b2077 511
511145.b0005 511145.b2080 165
511145.b0005 511145.b2085 381
511145.b0005 511145.b2112 708
511145.b0005 511145.b2118 173
511145.b0005 511145.b2127 248
511145.b0005 511145.b2258 701
511145.b0005 511145.b2269 609
511145.b0005 511145.b2294 464
511145.b0005 511145.b2321 441
511145.b0005 511145.b2354 165
511145.b0005 511145.b2359 234
511145.b0005 511145.b2360 453
511145.b0005 511145.b2361 338
511145.b0005 511145.b2376 750
511145.b0005 511145.b2390 204
511145.b0005 511145.b2398 434
511145.b0005 511145.b2399 544
511145.b0005 511145.b2437 196
511145.b0005 511145.b2466 244
511145.b0005 511145.b2482 354
511145.b0005 511145.b2484 195
511145.b0005 511145.b2486 155
511145.b0005 511145.b2503 187
511145.b0005 511145.b2522 257
511145.b0005 511145.b2535 766
511145.b0005 511145.b2555 168
511145.b0005 511145.b2581 403
511145.b0005 511145.b2586 320
511145.b0005 511145.b2602 245
511145.b0005 511145.b2605 151
511145.b0005 511145.b2627 247
511145.b0005 511145.b2628 176
511145.b0005 511145.b2670 394
511145.b0005 511145.b2671 250
511145.b0005 511145.b2675 173
511145.b0005 511145.b2683 339
511145.b0005 511145.b2749 613
511145.b0005 511145.b2805 157
511145.b0005 511145.b2823 404
511145.b0005 511145.b2824 339
511145.b0005 511145.b2871 647
511145.b0005 511145.b2929 378
511145.b0005 511145.b2940 295
511145.b0005 511145.b2962 168
511145.b0005 511145.b2966 158
511145.b0005 511145.b2971 435
511145.b0005 511145.b3024 243
511145.b0005 511145.b3026 152
511145.b0005 511145.b3027 519
511145.b0005 511145.b3033 150
511145.b0005 511145.b3048 189
511145.b0005 511145.b3060 239
511145.b0005 511145.b3071 518
511145.b0005 511145.b3082 442
511145.b0005 511145.b3083 218
511145.b0005 511145.b3090 169
511145.b0005 511145.b3096 742
511145.b0005 511145.b3099 157
511145.b0005 511145.b3100 334
511145.b0005 511145.b3119 706
511145.b0005 511145.b3145 158
511145.b0005 511145.b3192 512
511145.b0005 511145.b3224 274
511145.b0005 511145.b3238 371
511145.b0005 511145.b3240 245
511145.b0005 511145.b3270 189
511145.b0005 511145.b3282 159
511145.b0005 511145.b3283 157
511145.b0005 511145.b3299 230
511145.b0005 511145.b3362 763
511145.b0005 511145.b3371 281
511145.b0005 511145.b3392 676
511145.b0005 511145.b3393 542
511145.b0005 511145.b3394 201
511145.b0005 511145.b3398 192
511145.b0005 511145.b3448 453
511145.b0005 511145.b3459 332
511145.b0005 511145.b3467 285
511145.b0005 511145.b3472 150
511145.b0005 511145.b3488 563
511145.b0005 511145.b3491 396
511145.b0005 511145.b3507 179
511145.b0005 511145.b3509 595
511145.b0005 511145.b3512 157
511145.b0005 511145.b3525 168
511145.b0005 511145.b3535 691
511145.b0005 511145.b3536 706
511145.b0005 511145.b3537 684
511145.b0005 511145.b3554 206
511145.b0005 511145.b3596 659
511145.b0005 511145.b3601 506
511145.b0005 511145.b3604 151
511145.b0005 511145.b3618 450
511145.b0005 511145.b3647 176
511145.b0005 511145.b3655 174
511145.b0005 511145.b3663 352
511145.b0005 511145.b3668 207
511145.b0005 511145.b3675 265
511145.b0005 511145.b3677 751
511145.b0005 511145.b3678 181
511145.b0005 511145.b3680 163
511145.b0005 511145.b3688 187
511145.b0005 511145.b3716 328
511145.b0005 511145.b3719 586
511145.b0005 511145.b3739 227
511145.b0005 511145.b3766 156
511145.b0005 511145.b3784 163
511145.b0005 511145.b3785 466
511145.b0005 511145.b3790 386
511145.b0005 511145.b3828 328
511145.b0005 511145.b3889 421
511145.b0005 511145.b3902 160
511145.b0005 511145.b3920 507
511145.b0005 511145.b3995 272
511145.b0005 511145.b4001 419
511145.b0005 511145.b4011 171
511145.b0005 511145.b4017 158
511145.b0005 511145.b4023 636
511145.b0005 511145.b4027 355
511145.b0005 511145.b4028 159
511145.b0005 511145.b4050 495
511145.b0005 511145.b4055 238
511145.b0005 511145.b4066 184
511145.b0005 511145.b4100 158
511145.b0005 511145.b4110 716
511145.b0005 511145.b4111 184
511145.b0005 511145.b4188 185
511145.b0005 511145.b4189 342
511145.b0005 511145.b4204 415
511145.b0005 511145.b4206 689
511145.b0005 511145.b4246 186
511145.b0005 511145.b4252 170
511145.b0005 511145.b4279 266
511145.b0005 511145.b4347 241
511145.b0005 511145.b4360 150
511145.b0005 511145.b4362 328
511145.b0005 511145.b4367 310
511145.b0005 511145.b4419 206
511145.b0005 511145.b4421 200
511145.b0005 511145.b4423 206
511145.b0005 511145.b4453 166
511145.b0005 511145.b4487 689
511145.b0005 511145.b4522 504
511145.b0005 511145.b4523 484
511145.b0005 511145.b4533 487
511145.b0005 511145.b4537 442
511145.b0005 511145.b4543 279
511145.b0005 511145.b4553 240
511145.b0005 511145.b4555 244
511145.b0005 511145.b4567 154
511145.b0005 511145.b4589 392
511145.b0005 511145.b4595 581
511145.b0006 511145.b0001 241
511145.b0006 511145.b0002 188
511145.b0006 511145.b0003 210
511145.b0006 511145.b0005 730
511145.b0006 511145.b0007 839
511145.b0006 511145.b0008 450
511145.b0006 511145.b0009 382
511145.b0006 511145.b0101 182
511145.b0006 511145.b0132 770
511145.b0006 511145.b0176 155
511145.b0006 511145.b0178 155
511145.b0006 511145.b0183 223
511145.b0006 511145.b0194 268
511145.b0006 511145.b0273 154
511145.b0006 511145.b0305 162
511145.b0006 511145.b0386 179
511145.b0006 511145.b0389 252
511145.b0006 511145.b0397 301
511145.b0006 511145.b0404 172
511145.b0006 511145.b0407 192
511145.b0006 511145.b0408 263
511145.b0006 511145.b0409 289
511145.b0006 511145.b0415 222
511145.b0006 511145.b0416 216
511145.b0006 511145.b0417 183
511145.b0006 511145.b0418 150
511145.b0006 511145.b0447 293
511145.b0006 511145.b0503 154
511145.b0006 511145.b0570 221
511145.b0006 511145.b0578 217
511145.b0006 511145.b0600 317
511145.b0006 511145.b0603 152
511145.b0006 511145.b0604 188
511145.b0006 511145.b0636 380
511145.b0006 511145.b0654 342
511145.b0006 511145.b0695 204
511145.b0006 511145.b0714 180
511145.b0006 511145.b0717 156
511145.b0006 511145.b0722 190
511145.b0006 511145.b0774 230
511145.b0006 511145.b0776 192
511145.b0006 511145.b0848 562
511145.b0006 511145.b0849 188
511145.b0006 511145.b0856 163
511145.b0006 511145.b0881 430
511145.b0006 511145.b0950 233
511145.b0006 511145.b1109 192
511145.b0006 511145.b1128 407
511145.b0006 511145.b1214 246
511145.b0006 511145.b1233 221
511145.b0006 511145.b1234 150
511145.b0006 511145.b1262 192
511145.b0006 511145.b1271 360
511145.b0006 511145.b1326 267
511145.b0006 511145.b1395 152
511145.b0006 511145.b1593 221
511145.b0006 511145.b1679 210
511145.b0006 511145.b1680 160
511145.b0006 511145.b1682 165
511145.b0006 511145.b1683 162
511145.b0006 511145.b1684 165
511145.b0006 511145.b1695 165
511145.b0006 511145.b1742 281
511145.b0006 511145.b1785 512
511145.b0006 511145.b1831 360
511145.b0006 511145.b1833 241
511145.b0006 511145.b1858 153
511145.b0006 511145.b1919 155
511145.b0006 511145.b2023 156
511145.b0006 511145.b2044 156
511145.b0006 511145.b2066 223
511145.b0006 511145.b2135 179
511145.b0006 511145.b2150 179
511145.b0006 511145.b2178 281
511145.b0006 511145.b2209 241
511145.b0006 511145.b2232 191
511145.b0006 511145.b2268 242
511145.b0006 511145.b2272 240
511145.b0006 511145.b2302 190
511145.b0006 511145.b2346 219
511145.b0006 511145.b2370 236
511145.b0006 511145.b2388 212
511145.b0006 511145.b2464 252
511145.b0006 511145.b2480 459
511145.b0006 511145.b2495 181
511145.b0006 511145.b2531 193
511145.b0006 511145.b2532 168
511145.b0006 511145.b2558 205
511145.b0006 511145.b2580 481
511145.b0006 511145.b2794 239
511145.b0006 511145.b2820 301
511145.b0006 511145.b2834 152
511145.b0006 511145.b2950 353
511145.b0006 511145.b2951 240
511145.b0006 511145.b2952 205
511145.b0006 511145.b3047 191
511145.b0006 511145.b3064 150
511145.b0006 511145.b3084 167
511145.b0006 511145.b3157 209
511145.b0006 511145.b3192 192
511145.b0006 511145.b3200 270
511145.b0006 511145.b3210 217
511145.b0006 511145.b3230 150
511145.b0006 511145.b3282 177
511145.b0006 511145.b3287 154
511145.b0006 511145.b3327 179
511145.b0006 511145.b3331 192
511145.b0006 511145.b3339 218
511145.b0006 511145.b3354 188
511145.b0006 511145.b3412 224
511145.b0006 511145.b3452 298
511145.b0006 511145.b3617 192
511145.b0006 511145.b3635 458
511145.b0006 511145.b3724 198
511145.b0006 511145.b3726 347
511145.b0006 511145.b3731 156
511145.b0006 511145.b3732 156
511145.b0006 511145.b3816 223
511145.b0006 511145.b3822 439
511145.b0006 511145.b3834 217
511145.b0006 511145.b3870 309
511145.b0006 511145.b3887 152
511145.b0006 511145.b3893 230
511145.b0006 511145.b3910 198
511145.b0006 511145.b3915 486
511145.b0006 511145.b3916 288
511145.b0006 511145.b3924 159
511145.b0006 511145.b3946 185
511145.b0006 511145.b3956 151
511145.b0006 511145.b3980 304
511145.b0006 511145.b3987 643
511145.b0006 511145.b4054 169
511145.b0006 511145.b4062 160
511145.b0006 511145.b4096 283
511145.b0006 511145.b4105 170
511145.b0006 511145.b4161 161
511145.b0006 511145.b4179 196
511145.b0006 511145.b4254 154
511145.b0006 511145.b4258 152
511145.b0006 511145.b4371 167
511145.b0006 511145.b4378 151
511145.b0006 511145.b4396 251
511145.b0006 511145.b4473 367
511145.b0006 511145.b4475 159
511145.b0007 511145.b0001 208
511145.b0007 511145.b0002 154
511145.b0007 511145.b0003 165
511145.b0007 511145.b0005 649
511145.b0007 511145.b0006 839
511145.b0007 511145.b0008 464
511145.b0007 511145.b0009 452
511145.b0007 511145.b0028 154
511145.b0007 511145.b0030 329
511145.b0007 511145.b0033 306
511145.b0007 511145.b0045 441
511145.b0007 511145.b0109 314
511145.b0007 511145.b0164 158
511145.b0007 511145.b0173 153
511145.b0007 511145.b0190 150
511145.b0007 511145.b0231 191
511145.b0007 511145.b0243 272
511145.b0007 511145.b0333 169
511145.b0007 511145.b0385 216
511145.b0007 511145.b0464 184
511145.b0007 511145.b0512 152
511145.b0007 511145.b0637 236
511145.b0007 511145.b0704 430
511145.b0007 511145.b0720 169
511145.b0007 511145.b0726 152
511145.b0007 511145.b0780 369
511145.b0007 511145.b0842 159
511145.b0007 511145.b0852 155
511145.b0007 511145.b0855 152
511145.b0007 511145.b0931 172
511145.b0007 511145.b0936 329
511145.b0007 511145.b0966 160
511145.b0007 511145.b0968 225
511145.b0007 511145.b1006 277
511145.b0007 511145.b1012 281
511145.b0007 511145.b1015 253
511145.b0007 511145.b1065 341
511145.b0007 511145.b1088 163
511145.b0007 511145.b1115 441
511145.b0007 511145.b1189 273
511145.b0007 511145.b1190 372
511145.b0007 511145.b1592 168
511145.b0007 511145.b1701 184
511145.b0007 511145.b1767 351
511145.b0007 511145.b1777 194
511145.b0007 511145.b1831 236
511145.b0007 511145.b2102 163
511145.b0007 511145.b2182 152
511145.b0007 511145.b2292 252
511145.b0007 511145.b2368 226
511145.b0007 511145.b2436 230
511145.b0007 511145.b2438 360
511145.b0007 511145.b2452 178
511145.b0007 511145.b2464 178
511145.b0007 511145.b2497 277
511145.b0007 511145.b2498 344
511145.b0007 511145.b2515 272
511145.b0007 511145.b2567 277
511145.b0007 511145.b2575 182
511145.b0007 511145.b2581 448
511145.b0007 511145.b2778 171
511145.b0007 511145.b2880 152
511145.b0007 511145.b2905 168
511145.b0007 511145.b2957 230
511145.b0007 511145.b3059 171
511145.b0007 511145.b3113 152
511145.b0007 511145.b3151 296
511145.b0007 511145.b3166 191
511145.b0007 511145.b3280 185
511145.b0007 511145.b3282 152
511145.b0007 511145.b3469 220
511145.b0007 511145.b3589 360
511145.b0007 511145.b3635 274
511145.b0007 511145.b3653 151
511145.b0007 511145.b3660 155
511145.b0007 511145.b3703 433
511145.b0007 511145.b3710 154
511145.b0007 511145.b3745 171
511145.b0007 511145.b3832 301
511145.b0007 511145.b3988 331
511145.b0007 511145.b4005 221
511145.b0007 511145.b4053 343
511145.b0007 511145.b4160 367
511145.b0007 511145.b4176 511
511145.b0007 511145.b4187 150
511145.b0007 511145.b4210 275
511145.b0007 511145.b4226 222
511145.b0007 511145.b4259 163
511145.b0007 511145.b4263 160
511145.b0007 511145.b4334 511
511145.b0007 511145.b4345 150
511145.b0008 511145.b0006 450
511145.b0008 511145.b0007 464
511145.b0008 511145.b0009 690
511145.b0008 511145.b0014 177
511145.b0008 511145.b0029 164
511145.b0008 511145.b0031 296
511145.b0008 511145.b0049 211
511145.b0008 511145.b0050 423
511145.b0008 511145.b0054 207
511145.b0008 511145.b0061 223
511145.b0008 511145.b0062 224
511145.b0008 511145.b0063 468
511145.b0008 511145.b0071 685
511145.b0008 511145.b0072 435
511145.b0008 511145.b0074 304
511145.b0008 511145.b0084 368
511145.b0008 511145.b0114 804
511145.b0008 511145.b0116 280
511145.b0008 511145.b0118 160
511145.b0008 511145.b0134 457
511145.b0008 511145.b0142 396
511145.b0008 511145.b0149 394
511145.b0008 511145.b0172 151
511145.b0008 511145.b0175 164
511145.b0008 511145.b0182 194
511145.b0008 511145.b0207 224
511145.b0008 511145.b0273 230
511145.b0008 511145.b0312 201
511145.b0008 511145.b0351 202
511145.b0008 511145.b0388 150
511145.b0008 511145.b0394 407
511145.b0008 511145.b0420 233
511145.b0008 511145.b0428 227
511145.b0008 511145.b0436 222
511145.b0008 511145.b0439 259
511145.b0008 511145.b0474 183
511145.b0008 511145.b0516 201
511145.b0008 511145.b0524 204
511145.b0008 511145.b0543 203
511145.b0008 511145.b0605 389
511145.b0008 511145.b0610 219
511145.b0008 511145.b0675 167
511145.b0008 511145.b0678 335
511145.b0008 511145.b0688 948
511145.b0008 511145.b0720 524
511145.b0008 511145.b0721 173
511145.b0008 511145.b0723 247
511145.b0008 511145.b0726 160
511145.b0008 511145.b0728 256
511145.b0008 511145.b0729 178
511145.b0008 511145.b0732 225
511145.b0008 511145.b0741 157
511145.b0008 511145.b0755 890
511145.b0008 511145.b0757 232
511145.b0008 511145.b0758 207
511145.b0008 511145.b0759 254
511145.b0008 511145.b0787 182
511145.b0008 511145.b0825 343
511145.b0008 511145.b0885 198
511145.b0008 511145.b0910 168
511145.b0008 511145.b0911 186
511145.b0008 511145.b0928 231
511145.b0008 511145.b0929 511
511145.b0008 511145.b0948 180
511145.b0008 511145.b0967 180
511145.b0008 511145.b1004 260
511145.b0008 511145.b1014 288
511145.b0008 511145.b1095 374
511145.b0008 511145.b1101 838
511145.b0008 511145.b1109 194
511145.b0008 511145.b1136 537
511145.b0008 511145.b1197 192
511145.b0008 511145.b1204 225
511145.b0008 511145.b1214 161
511145.b0008 511145.b1241 221
511145.b0008 511145.b1275 159
511145.b0008 511145.b1276 151
511145.b0008 511145.b1300 238
511145.b0008 511145.b1380 198
511145.b0008 511145.b1385 201
511145.b0008 511145.b1408 177
511145.b0008 511145.b1415 187
511145.b0008 511145.b1449 156
511145.b0008 511145.b1479 347
511145.b0008 511145.b1493 160
511145.b0008 511145.b1525 201
511145.b0008 511145.b1611 430
511145.b0008 511145.b1612 165
511145.b0008 511145.b1621 800
511145.b0008 511145.b1656 246
511145.b0008 511145.b1676 945
511145.b0008 511145.b1702 768
511145.b0008 511145.b1706 199
511145.b0008 511145.b1723 899
511145.b0008 511145.b1732 260
511145.b0008 511145.b1758 177
511145.b0008 511145.b1773 215
511145.b0008 511145.b1779 922
511145.b0008 511145.b1780 800
511145.b0008 511145.b1781 224
511145.b0008 511145.b1798 168
511145.b0008 511145.b1851 259
511145.b0008 511145.b1852 827
511145.b0008 511145.b1853 208
511145.b0008 511145.b1854 928
511145.b0008 511145.b1866 209
511145.b0008 511145.b1888 244
511145.b0008 511145.b1896 224
511145.b0008 511145.b1897 224
511145.b0008 511145.b1912 356
511145.b0008 511145.b1938 150
511145.b0008 511145.b2021 209
511145.b0008 511145.b2028 173
511145.b0008 511145.b2029 939
511145.b0008 511145.b2096 293
511145.b0008 511145.b2097 916
511145.b0008 511145.b2150 159
511145.b0008 511145.b2168 177
511145.b0008 511145.b2185 246
511145.b0008 511145.b2224 151
511145.b0008 511145.b2296 445
511145.b0008 511145.b2297 447
511145.b0008 511145.b2304 195
511145.b0008 511145.b2323 374
511145.b0008 511145.b2329 163
511145.b0008 511145.b2388 822
511145.b0008 511145.b2400 152
511145.b0008 511145.b2415 159
511145.b0008 511145.b2417 824
511145.b0008 511145.b2427 208
511145.b0008 511145.b2436 411
511145.b0008 511145.b2463 207
511145.b0008 511145.b2465 990
511145.b0008 511145.b2472 586
511145.b0008 511145.b2478 281
511145.b0008 511145.b2518 385
511145.b0008 511145.b2535 234
511145.b0008 511145.b2547 182
511145.b0008 511145.b2551 249
511145.b0008 511145.b2560 209
511145.b0008 511145.b2599 333
511145.b0008 511145.b2600 214
511145.b0008 511145.b2661 323
511145.b0008 511145.b2669 363
511145.b0008 511145.b2697 159
511145.b0008 511145.b2703 175
511145.b0008 511145.b2708 175
511145.b0008 511145.b2727 239
511145.b0008 511145.b2779 900
511145.b0008 511145.b2780 219
511145.b0008 511145.b2821 180
511145.b0008 511145.b2838 195
511145.b0008 511145.b2894 197
511145.b0008 511145.b2914 625
511145.b0008 511145.b2925 962
511145.b0008 511145.b2926 744
511145.b0008 511145.b2930 208
511145.b0008 511145.b2935 994
511145.b0008 511145.b2950 200
511145.b0008 511145.b2976 327
511145.b0008 511145.b3012 224
511145.b0008 511145.b3137 285
511145.b0008 511145.b3141 288
511145.b0008 511145.b3146 290
511145.b0008 511145.b3172 347
511145.b0008 511145.b3178 173
511145.b0008 511145.b3181 185
511145.b0008 511145.b3197 254
511145.b0008 511145.b3225 155
511145.b0008 511145.b3236 534
511145.b0008 511145.b3319 446
511145.b0008 511145.b3340 231
511145.b0008 511145.b3342 190
511145.b0008 511145.b3357 157
511145.b0008 511145.b3386 732
511145.b0008 511145.b3390 150
511145.b0008 511145.b3403 512
511145.b0008 511145.b3406 162
511145.b0008 511145.b3412 208
511145.b0008 511145.b3428 185
511145.b0008 511145.b3432 232
511145.b0008 511145.b3437 176
511145.b0008 511145.b3517 178
511145.b0008 511145.b3519 192
511145.b0008 511145.b3549 156
511145.b0008 511145.b3553 198
511145.b0008 511145.b3564 756
511145.b0008 511145.b3565 590
511145.b0008 511145.b3588 201
511145.b0008 511145.b3612 820
511145.b0008 511145.b3656 180
511145.b0008 511145.b3686 198
511145.b0008 511145.b3687 198
511145.b0008 511145.b3706 169
511145.b0008 511145.b3718 288
511145.b0008 511145.b3732 375
511145.b0008 511145.b3778 161
511145.b0008 511145.b3781 631
511145.b0008 511145.b3783 294
511145.b0008 511145.b3809 285
511145.b0008 511145.b3810 202
511145.b0008 511145.b3811 377
511145.b0008 511145.b3831 219
511145.b0008 511145.b3870 266
511145.b0008 511145.b3897 234
511145.b0008 511145.b3908 297
511145.b0008 511145.b3916 913
511145.b0008 511145.b3919 894
511145.b0008 511145.b3925 916
511145.b0008 511145.b3926 229
511145.b0008 511145.b3927 176
511145.b0008 511145.b3931 200
511145.b0008 511145.b3932 184
511145.b0008 511145.b3935 376
511145.b0008 511145.b3946 397
511145.b0008 511145.b3956 256
511145.b0008 511145.b3958 207
511145.b0008 511145.b3959 214
511145.b0008 511145.b3960 356
511145.b0008 511145.b4014 327
511145.b0008 511145.b4015 373
511145.b0008 511145.b4025 989
511145.b0008 511145.b4034 165
511145.b0008 511145.b4049 469
511145.b0008 511145.b4069 229
511145.b0008 511145.b4085 346
511145.b0008 511145.b4090 402
511145.b0008 511145.b4122 162
511145.b0008 511145.b4143 177
511145.b0008 511145.b4154 192
511145.b0008 511145.b4167 386
511145.b0008 511145.b4177 152
511145.b0008 511145.b4221 150
511145.b0008 511145.b4226 229
511145.b0008 511145.b4232 943
511145.b0008 511145.b4245 156
511145.b0008 511145.b4254 230
511145.b0008 511145.b4268 176
511145.b0008 511145.b4381 915
511145.b0008 511145.b4388 242
511145.b0008 511145.b4395 908
511145.b0009 511145.b0006 382
511145.b0009 511145.b0007 452
511145.b0009 511145.b0008 690
511145.b0009 511145.b0014 204
511145.b0009 511145.b0027 269
511145.b0009 511145.b0029 274
511145.b0009 511145.b0030 210
511145.b0009 511145.b0031 205
511145.b0009 511145.b0043 189
511145.b0009 511145.b0121 164
511145.b0009 511145.b0126 316
511145.b0009 511145.b0176 192
511145.b0009 511145.b0181 151
511145.b0009 511145.b0182 272
511145.b0009 511145.b0183 344
511145.b0009 511145.b0283 201
511145.b0009 511145.b0312 230
511145.b0009 511145.b0344 160
511145.b0009 511145.b0414 307
511145.b0009 511145.b0417 334
511145.b0009 511145.b0418 333
511145.b0009 511145.b0428 208
511145.b0009 511145.b0450 314
511145.b0009 511145.b0642 202
511145.b0009 511145.b0659 153
511145.b0009 511145.b0724 168
511145.b0009 511145.b0757 256
511145.b0009 511145.b0758 330
511145.b0009 511145.b0763 483
511145.b0009 511145.b0764 457
511145.b0009 511145.b0765 455
511145.b0009 511145.b0781 930
511145.b0009 511145.b0782 243
511145.b0009 511145.b0783 965
511145.b0009 511145.b0784 942
511145.b0009 511145.b0785 995
511145.b0009 511145.b0826 430
511145.b0009 511145.b0827 999
511145.b0009 511145.b0854 186
511145.b0009 511145.b0866 152
511145.b0009 511145.b0910 301
511145.b0009 511145.b0920 226
511145.b0009 511145.b0947 668
511145.b0009 511145.b1033 176
511145.b0009 511145.b1054 161
511145.b0009 511145.b1123 186
511145.b0009 511145.b1190 239
511145.b0009 511145.b1203 170
511145.b0009 511145.b1208 393
511145.b0009 511145.b1221 623
511145.b0009 511145.b1222 520
511145.b0009 511145.b1223 585
511145.b0009 511145.b1224 899
511145.b0009 511145.b1225 332
511145.b0009 511145.b1226 433
511145.b0009 511145.b1227 621
511145.b0009 511145.b1236 424
511145.b0009 511145.b1262 229
511145.b0009 511145.b1269 197
511145.b0009 511145.b1277 360
511145.b0009 511145.b1300 230
511145.b0009 511145.b1315 150
511145.b0009 511145.b1334 580
511145.b0009 511145.b1385 230
511145.b0009 511145.b1408 291
511145.b0009 511145.b1409 310
511145.b0009 511145.b1427 340
511145.b0009 511145.b1440 186
511145.b0009 511145.b1465 378
511145.b0009 511145.b1466 204
511145.b0009 511145.b1467 332
511145.b0009 511145.b1468 353
511145.b0009 511145.b1469 205
511145.b0009 511145.b1476 210
511145.b0009 511145.b1525 230
511145.b0009 511145.b1537 290
511145.b0009 511145.b1601 391
511145.b0009 511145.b1637 152
511145.b0009 511145.b1655 224
511145.b0009 511145.b1680 679
511145.b0009 511145.b1699 189
511145.b0009 511145.b1716 192
511145.b0009 511145.b1727 758
511145.b0009 511145.b1743 158
511145.b0009 511145.b1764 226
511145.b0009 511145.b1839 156
511145.b0009 511145.b1972 177
511145.b0009 511145.b1993 151
511145.b0009 511145.b2019 274
511145.b0009 511145.b2020 274
511145.b0009 511145.b2039 212
511145.b0009 511145.b2042 202
511145.b0009 511145.b2076 151
511145.b0009 511145.b2175 243
511145.b0009 511145.b2194 152
511145.b0009 511145.b2206 222
511145.b0009 511145.b2212 152
511145.b0009 511145.b2231 582
511145.b0009 511145.b2239 169
511145.b0009 511145.b2292 312
511145.b0009 511145.b2293 637
511145.b0009 511145.b2297 191
511145.b0009 511145.b2315 342
511145.b0009 511145.b2330 288
511145.b0009 511145.b2344 150
511145.b0009 511145.b2379 301
511145.b0009 511145.b2421 221
511145.b0009 511145.b2422 260
511145.b0009 511145.b2424 239
511145.b0009 511145.b2434 210
511145.b0009 511145.b2458 191
511145.b0009 511145.b2464 335
511145.b0009 511145.b2475 194
511145.b0009 511145.b2496 159
511145.b0009 511145.b2499 208
511145.b0009 511145.b2507 152
511145.b0009 511145.b2513 231
511145.b0009 511145.b2527 166
511145.b0009 511145.b2553 343
511145.b0009 511145.b2568 204
511145.b0009 511145.b2587 213
511145.b0009 511145.b2606 216
511145.b0009 511145.b2618 237
511145.b0009 511145.b2620 201
511145.b0009 511145.b2661 230
511145.b0009 511145.b2699 205
511145.b0009 511145.b2700 290
511145.b0009 511145.b2711 171
511145.b0009 511145.b2712 318
511145.b0009 511145.b2766 189
511145.b0009 511145.b2784 177
511145.b0009 511145.b2785 195
511145.b0009 511145.b2795 362
511145.b0009 511145.b2798 169
511145.b0009 511145.b2810 679
511145.b0009 511145.b2828 301
511145.b0009 511145.b2836 152
511145.b0009 511145.b2875 228
511145.b0009 511145.b2876 304
511145.b0009 511145.b2877 237
511145.b0009 511145.b2897 266
511145.b0009 511145.b2912 275
511145.b0009 511145.b2954 163
511145.b0009 511145.b2987 171
511145.b0009 511145.b3018 152
511145.b0009 511145.b3041 194
511145.b0009 511145.b3059 170
511145.b0009 511145.b3148 200
511145.b0009 511145.b3172 152
511145.b0009 511145.b3178 172
511145.b0009 511145.b3187 151
511145.b0009 511145.b3201 151
511145.b0009 511145.b3202 151
511145.b0009 511145.b3205 224
511145.b0009 511145.b3253 167
511145.b0009 511145.b3282 159
511145.b0009 511145.b3287 216
511145.b0009 511145.b3288 301
511145.b0009 511145.b3294 170
511145.b0009 511145.b3353 333
511145.b0009 511145.b3365 208
511145.b0009 511145.b3367 229
511145.b0009 511145.b3389 468
511145.b0009 511145.b3426 176
511145.b0009 511145.b3449 169
511145.b0009 511145.b3469 193
511145.b0009 511145.b3474 391
511145.b0009 511145.b3492 189
511145.b0009 511145.b3493 195
511145.b0009 511145.b3551 632
511145.b0009 511145.b3588 230
511145.b0009 511145.b3604 217
511145.b0009 511145.b3630 180
511145.b0009 511145.b3631 215
511145.b0009 511145.b3643 815
511145.b0009 511145.b3698 157
511145.b0009 511145.b3733 168
511145.b0009 511145.b3741 239
511145.b0009 511145.b3789 212
511145.b0009 511145.b3816 244
511145.b0009 511145.b3856 828
511145.b0009 511145.b3857 831
511145.b0009 511145.b3862 152
511145.b0009 511145.b3863 187
511145.b0009 511145.b3895 344
511145.b0009 511145.b3910 410
511145.b0009 511145.b3986 158
511145.b0009 511145.b3992 296
511145.b0009 511145.b4040 320
511145.b0009 511145.b4042 184
511145.b0009 511145.b4051 167
511145.b0009 511145.b4053 239
511145.b0009 511145.b4079 189
511145.b0009 511145.b4142 188
511145.b0009 511145.b4143 274
511145.b0009 511145.b4147 224
511145.b0009 511145.b4234 291
511145.b0009 511145.b4235 469
511145.b0009 511145.b4377 172
511145.b0009 511145.b4399 371
511145.b0009 511145.b4483 191
511145.b0009 511145.b4557 232
511145.b0010 511145.b0011 789
511145.b0010 511145.b0013 470
511145.b0010 511145.b0014 311
511145.b0010 511145.b0015 488
511145.b0010 511145.b0016 155
511145.b0010 511145.b0025 221
511145.b0010 511145.b0032 224
511145.b0010 511145.b0034 207
511145.b0010 511145.b0122 373
511145.b0010 511145.b0334 158
511145.b0010 511145.b0335 371
511145.b0010 511145.b0451 154
511145.b0010 511145.b0464 176
511145.b0010 511145.b0529 180
511145.b0010 511145.b0544 449
511145.b0010 511145.b0685 583
511145.b0010 511145.b0806 324
511145.b0010 511145.b0875 179
511145.b0010 511145.b0955 190
511145.b0010 511145.b1123 340
511145.b0010 511145.b1214 435
511145.b0010 511145.b1251 327
511145.b0010 511145.b1407 458
511145.b0010 511145.b1470 176
511145.b0010 511145.b1530 215
511145.b0010 511145.b1642 170
511145.b0010 511145.b1732 159
511145.b0010 511145.b1752 217
511145.b0010 511145.b2234 158
511145.b0010 511145.b2241 154
511145.b0010 511145.b2261 168
511145.b0010 511145.b2263 457
511145.b0010 511145.b2264 230
511145.b0010 511145.b2265 180
511145.b0010 511145.b2675 158
511145.b0010 511145.b2684 224
511145.b0010 511145.b2710 157
511145.b0010 511145.b2876 180
511145.b0010 511145.b2920 212
511145.b0010 511145.b3002 192
511145.b0010 511145.b3154 188
511145.b0010 511145.b3363 166
511145.b0010 511145.b3403 192
511145.b0010 511145.b3426 154
511145.b0010 511145.b3605 162
511145.b0010 511145.b3850 224
511145.b0010 511145.b4015 192
511145.b0010 511145.b4020 160
511145.b0010 511145.b4069 408
511145.b0010 511145.b4132 160
511145.b0010 511145.b4133 153
511145.b0010 511145.b4152 150
511145.b0010 511145.b4232 229
511145.b0010 511145.b4394 449
511145.b0010 511145.b4533 734
511145.b0011 511145.b0010 789
511145.b0011 511145.b0013 964
511145.b0011 511145.b0014 462
511145.b0011 511145.b0015 342
511145.b0011 511145.b0016 170
511145.b0011 511145.b0124 215
511145.b0011 511145.b0129 235
511145.b0011 511145.b0186 161
511145.b0011 511145.b0253 341
511145.b0011 511145.b0272 208
511145.b0011 511145.b0277 184
511145.b0011 511145.b0294 360
511145.b0011 511145.b0379 155
511145.b0011 511145.b0404 197
511145.b0011 511145.b0411 174
511145.b0011 511145.b0448 197
511145.b0011 511145.b0458 163
511145.b0011 511145.b0465 159
511145.b0011 511145.b0492 315
511145.b0011 511145.b0504 456
511145.b0011 511145.b0518 345
511145.b0011 511145.b0520 298
511145.b0011 511145.b0558 740
511145.b0011 511145.b0572 152
511145.b0011 511145.b0613 245
511145.b0011 511145.b0632 314
511145.b0011 511145.b0677 182
511145.b0011 511145.b0687 200
511145.b0011 511145.b0791 157
511145.b0011 511145.b0839 293
511145.b0011 511145.b0850 658
511145.b0011 511145.b0877 200
511145.b0011 511145.b0942 155
511145.b0011 511145.b0949 162
511145.b0011 511145.b0959 170
511145.b0011 511145.b0977 161
511145.b0011 511145.b0985 242
511145.b0011 511145.b0986 172
511145.b0011 511145.b0993 297
511145.b0011 511145.b1029 193
511145.b0011 511145.b1034 268
511145.b0011 511145.b1035 349
511145.b0011 511145.b1135 170
511145.b0011 511145.b1145 157
511145.b0011 511145.b1159 214
511145.b0011 511145.b1161 528
511145.b0011 511145.b1172 152
511145.b0011 511145.b1182 157
511145.b0011 511145.b1198 287
511145.b0011 511145.b1256 236
511145.b0011 511145.b1287 557
511145.b0011 511145.b1321 150
511145.b0011 511145.b1358 185
511145.b0011 511145.b1451 296
511145.b0011 511145.b1452 286
511145.b0011 511145.b1497 265
511145.b0011 511145.b1514 174
511145.b0011 511145.b1532 229
511145.b0011 511145.b1539 157
511145.b0011 511145.b1547 230
511145.b0011 511145.b1549 728
511145.b0011 511145.b1559 354
511145.b0011 511145.b1560 165
511145.b0011 511145.b1598 457
511145.b0011 511145.b1664 152
511145.b0011 511145.b1672 217
511145.b0011 511145.b1718 238
511145.b0011 511145.b1751 702
511145.b0011 511145.b1782 250
511145.b0011 511145.b1796 241
511145.b0011 511145.b1797 189
511145.b0011 511145.b1799 219
511145.b0011 511145.b1802 194
511145.b0011 511145.b1820 687
511145.b0011 511145.b1825 327
511145.b0011 511145.b1838 281
511145.b0011 511145.b1872 172
511145.b0011 511145.b1915 196
511145.b0011 511145.b1916 246
511145.b0011 511145.b1921 164
511145.b0011 511145.b1923 170
511145.b0011 511145.b1924 249
511145.b0011 511145.b1925 297
511145.b0011 511145.b1926 617
511145.b0011 511145.b1928 702
511145.b0011 511145.b1931 226
511145.b0011 511145.b1943 281
511145.b0011 511145.b1951 150
511145.b0011 511145.b1952 511
511145.b0011 511145.b1953 730
511145.b0011 511145.b1955 261
511145.b0011 511145.b1956 237
511145.b0011 511145.b1957 203
511145.b0011 511145.b1959 164
511145.b0011 511145.b1961 267
511145.b0011 511145.b1963 594
511145.b0011 511145.b2010 281
511145.b0011 511145.b2072 159
511145.b0011 511145.b2073 268
511145.b0011 511145.b2106 234
511145.b0011 511145.b2107 180
511145.b0011 511145.b2108 272
511145.b0011 511145.b2109 199
511145.b0011 511145.b2111 418
511145.b0011 511145.b2137 159
511145.b0011 511145.b2176 315
511145.b0011 511145.b2216 521
511145.b0011 511145.b2237 177
511145.b0011 511145.b2248 155
511145.b0011 511145.b2250 239
511145.b0011 511145.b2272 317
511145.b0011 511145.b2304 230
511145.b0011 511145.b2332 644
511145.b0011 511145.b2334 166
511145.b0011 511145.b2339 172
511145.b0011 511145.b2365 268
511145.b0011 511145.b2370 168
511145.b0011 511145.b2375 739
511145.b0011 511145.b2377 169
511145.b0011 511145.b2390 178
511145.b0011 511145.b2392 261
511145.b0011 511145.b2399 207
511145.b0011 511145.b2419 160
511145.b0011 511145.b2432 502
511145.b0011 511145.b2534 194
511145.b0011 511145.b2558 186
511145.b0011 511145.b2577 190
511145.b0011 511145.b2578 238
511145.b0011 511145.b2632 255
511145.b0011 511145.b2664 162
511145.b0011 511145.b2669 152
511145.b0011 511145.b2823 625
511145.b0011 511145.b2824 338
511145.b0011 511145.b2825 192
511145.b0011 511145.b2833 184
511145.b0011 511145.b2848 350
511145.b0011 511145.b2956 749
511145.b0011 511145.b2985 232
511145.b0011 511145.b2988 336
511145.b0011 511145.b3013 210
511145.b0011 511145.b3107 155
511145.b0011 511145.b3119 183
511145.b0011 511145.b3208 163
511145.b0011 511145.b3214 154
511145.b0011 511145.b3215 286
511145.b0011 511145.b3216 191
511145.b0011 511145.b3219 183
511145.b0011 511145.b3220 183
511145.b0011 511145.b3257 239
511145.b0011 511145.b3393 180
511145.b0011 511145.b3461 152
511145.b0011 511145.b3509 529
511145.b0011 511145.b3520 392
511145.b0011 511145.b3524 236
511145.b0011 511145.b3551 170
511145.b0011 511145.b3567 220
511145.b0011 511145.b3571 159
511145.b0011 511145.b3624 285
511145.b0011 511145.b3674 450
511145.b0011 511145.b3710 218
511145.b0011 511145.b3711 150
511145.b0011 511145.b3720 151
511145.b0011 511145.b3740 262
511145.b0011 511145.b3800 157
511145.b0011 511145.b3866 748
511145.b0011 511145.b3881 221
511145.b0011 511145.b3888 458
511145.b0011 511145.b3896 241
511145.b0011 511145.b3906 231
511145.b0011 511145.b3947 235
511145.b0011 511145.b3955 343
511145.b0011 511145.b4003 211
511145.b0011 511145.b4011 169
511145.b0011 511145.b4028 211
511145.b0011 511145.b4061 617
511145.b0011 511145.b4118 169
511145.b0011 511145.b4131 197
511145.b0011 511145.b4132 206
511145.b0011 511145.b4145 749
511145.b0011 511145.b4183 188
511145.b0011 511145.b4184 201
511145.b0011 511145.b4185 298
511145.b0011 511145.b4187 204
511145.b0011 511145.b4204 197
511145.b0011 511145.b4347 220
511145.b0011 511145.b4385 212
511145.b0011 511145.b4398 205
511145.b0011 511145.b4400 359
511145.b0011 511145.b4415 157
511145.b0011 511145.b4473 218
511145.b0011 511145.b4515 157
511145.b0011 511145.b4523 194
511145.b0011 511145.b4543 152
511145.b0011 511145.b4551 197
511145.b0011 511145.b4555 224
511145.b0011 511145.b4596 247
511145.b0013 511145.b0005 178
511145.b0013 511145.b0010 470
511145.b0013 511145.b0011 964
511145.b0013 511145.b0014 379
511145.b0013 511145.b0015 339
511145.b0013 511145.b0016 175
511145.b0013 511145.b0019 160
511145.b0013 511145.b0034 177
511145.b0013 511145.b0108 227
511145.b0013 511145.b0111 211
511145.b0013 511145.b0130 294
511145.b0013 511145.b0132 172
511145.b0013 511145.b0136 362
511145.b0013 511145.b0193 209
511145.b0013 511145.b0289 573
511145.b0013 511145.b0290 476
511145.b0013 511145.b0291 621
511145.b0013 511145.b0292 173
511145.b0013 511145.b0294 612
511145.b0013 511145.b0301 151
511145.b0013 511145.b0303 552
511145.b0013 511145.b0305 234
511145.b0013 511145.b0310 276
511145.b0013 511145.b0347 159
511145.b0013 511145.b0348 158
511145.b0013 511145.b0353 183
511145.b0013 511145.b0358 151
511145.b0013 511145.b0379 628
511145.b0013 511145.b0380 478
511145.b0013 511145.b0382 341
511145.b0013 511145.b0458 759
511145.b0013 511145.b0504 474
511145.b0013 511145.b0513 319
511145.b0013 511145.b0515 150
511145.b0013 511145.b0518 169
511145.b0013 511145.b0520 299
511145.b0013 511145.b0527 210
511145.b0013 511145.b0534 161
511145.b0013 511145.b0546 157
511145.b0013 511145.b0558 766
511145.b0013 511145.b0560 192
511145.b0013 511145.b0567 302
511145.b0013 511145.b0583 180
511145.b0013 511145.b0638 162
511145.b0013 511145.b0753 413
511145.b0013 511145.b0790 154
511145.b0013 511145.b0791 598
511145.b0013 511145.b0805 238
511145.b0013 511145.b0806 152
511145.b0013 511145.b0846 217
511145.b0013 511145.b0848 229
511145.b0013 511145.b0850 766
511145.b0013 511145.b0858 288
511145.b0013 511145.b0865 558
511145.b0013 511145.b0871 517
511145.b0013 511145.b0903 772
511145.b0013 511145.b0938 159
511145.b0013 511145.b0941 336
511145.b0013 511145.b0942 335
511145.b0013 511145.b0943 361
511145.b0013 511145.b0946 223
511145.b0013 511145.b0967 172
511145.b0013 511145.b0987 281
511145.b0013 511145.b1003 316
511145.b0013 511145.b1009 383
511145.b0013 511145.b1039 510
511145.b0013 511145.b1058 346
511145.b0013 511145.b1060 163
511145.b0013 511145.b1106 342
511145.b0013 511145.b1112 699
511145.b0013 511145.b1128 276
511145.b0013 511145.b1160 270
511145.b0013 511145.b1161 766
511145.b0013 511145.b1163 232
511145.b0013 511145.b1165 223
511145.b0013 511145.b1166 235
511145.b0013 511145.b1167 206
511145.b0013 511145.b1172 212
511145.b0013 511145.b1182 186
511145.b0013 511145.b1213 247
511145.b0013 511145.b1241 511
511145.b0013 511145.b1258 162
511145.b0013 511145.b1287 162
511145.b0013 511145.b1295 289
511145.b0013 511145.b1298 150
511145.b0013 511145.b1380 240
511145.b0013 511145.b1428 194
511145.b0013 511145.b1438 178
511145.b0013 511145.b1440 353
511145.b0013 511145.b1442 173
511145.b0013 511145.b1443 227
511145.b0013 511145.b1466 159
511145.b0013 511145.b1500 152
511145.b0013 511145.b1502 490
511145.b0013 511145.b1518 162
511145.b0013 511145.b1532 187
511145.b0013 511145.b1534 399
511145.b0013 511145.b1536 351
511145.b0013 511145.b1541 195
511145.b0013 511145.b1549 766
511145.b0013 511145.b1561 627
511145.b0013 511145.b1569 165
511145.b0013 511145.b1583 347
511145.b0013 511145.b1643 519
511145.b0013 511145.b1672 257
511145.b0013 511145.b1675 154
511145.b0013 511145.b1685 393
511145.b0013 511145.b1689 420
511145.b0013 511145.b1690 247
511145.b0013 511145.b1691 247
511145.b0013 511145.b1692 228
511145.b0013 511145.b1696 179
511145.b0013 511145.b1702 160
511145.b0013 511145.b1724 304
511145.b0013 511145.b1731 748
511145.b0013 511145.b1733 215
511145.b0013 511145.b1751 419
511145.b0013 511145.b1769 184
511145.b0013 511145.b1772 316
511145.b0013 511145.b1773 173
511145.b0013 511145.b1775 234
511145.b0013 511145.b1794 233
511145.b0013 511145.b1796 655
511145.b0013 511145.b1797 288
511145.b0013 511145.b1810 300
511145.b0013 511145.b1825 509
511145.b0013 511145.b1840 287
511145.b0013 511145.b1844 218
511145.b0013 511145.b1862 543
511145.b0013 511145.b1873 152
511145.b0013 511145.b1890 153
511145.b0013 511145.b1926 260
511145.b0013 511145.b1931 157
511145.b0013 511145.b1943 157
511145.b0013 511145.b1948 151
511145.b0013 511145.b1951 154
511145.b0013 511145.b1953 597
511145.b0013 511145.b1956 293
511145.b0013 511145.b1968 162
511145.b0013 511145.b2015 188
511145.b0013 511145.b2040 168
511145.b0013 511145.b2085 339
511145.b0013 511145.b2092 160
511145.b0013 511145.b2093 222
511145.b0013 511145.b2098 214
511145.b0013 511145.b2100 161
511145.b0013 511145.b2106 176
511145.b0013 511145.b2107 221
511145.b0013 511145.b2108 372
511145.b0013 511145.b2111 150
511145.b0013 511145.b2112 426
511145.b0013 511145.b2123 316
511145.b0013 511145.b2155 202
511145.b0013 511145.b2216 564
511145.b0013 511145.b2230 179
511145.b0013 511145.b2237 364
511145.b0013 511145.b2246 274
511145.b0013 511145.b2247 228
511145.b0013 511145.b2248 684
511145.b0013 511145.b2251 183
511145.b0013 511145.b2252 198
511145.b0013 511145.b2256 150
511145.b0013 511145.b2257 233
511145.b0013 511145.b2258 641
511145.b0013 511145.b2296 243
511145.b0013 511145.b2305 324
511145.b0013 511145.b2321 329
511145.b0013 511145.b2339 230
511145.b0013 511145.b2369 195
511145.b0013 511145.b2370 350
511145.b0013 511145.b2375 725
511145.b0013 511145.b2377 390
511145.b0013 511145.b2398 490
511145.b0013 511145.b2399 698
511145.b0013 511145.b2409 181
511145.b0013 511145.b2419 500
511145.b0013 511145.b2437 299
511145.b0013 511145.b2438 160
511145.b0013 511145.b2451 166
511145.b0013 511145.b2466 211
511145.b0013 511145.b2505 228
511145.b0013 511145.b2522 180
511145.b0013 511145.b2534 239
511145.b0013 511145.b2535 264
511145.b0013 511145.b2577 601
511145.b0013 511145.b2578 365
511145.b0013 511145.b2586 157
511145.b0013 511145.b2603 244
511145.b0013 511145.b2604 533
511145.b0013 511145.b2668 230
511145.b0013 511145.b2670 334
511145.b0013 511145.b2706 385
511145.b0013 511145.b2725 753
511145.b0013 511145.b2735 265
511145.b0013 511145.b2737 163
511145.b0013 511145.b2799 155
511145.b0013 511145.b2803 469
511145.b0013 511145.b2805 152
511145.b0013 511145.b2823 762
511145.b0013 511145.b2824 740
511145.b0013 511145.b2825 717
511145.b0013 511145.b2841 188
511145.b0013 511145.b2846 167
511145.b0013 511145.b2847 157
511145.b0013 511145.b2848 544
511145.b0013 511145.b2851 219
511145.b0013 511145.b2865 156
511145.b0013 511145.b2896 174
511145.b0013 511145.b2939 275
511145.b0013 511145.b2956 570
511145.b0013 511145.b2983 336
511145.b0013 511145.b2984 638
511145.b0013 511145.b2985 636
511145.b0013 511145.b2986 353
511145.b0013 511145.b2988 150
511145.b0013 511145.b2998 204
511145.b0013 511145.b3013 213
511145.b0013 511145.b3023 204
511145.b0013 511145.b3049 530
511145.b0013 511145.b3050 469
511145.b0013 511145.b3060 171
511145.b0013 511145.b3080 184
511145.b0013 511145.b3086 173
511145.b0013 511145.b3090 219
511145.b0013 511145.b3096 195
511145.b0013 511145.b3107 153
511145.b0013 511145.b3114 288
511145.b0013 511145.b3115 324
511145.b0013 511145.b3118 351
511145.b0013 511145.b3119 541
511145.b0013 511145.b3120 186
511145.b0013 511145.b3145 500
511145.b0013 511145.b3186 175
511145.b0013 511145.b3289 301
511145.b0013 511145.b3324 170
511145.b0013 511145.b3343 173
511145.b0013 511145.b3393 266
511145.b0013 511145.b3411 157
511145.b0013 511145.b3459 158
511145.b0013 511145.b3473 190
511145.b0013 511145.b3488 188
511145.b0013 511145.b3507 168
511145.b0013 511145.b3509 745
511145.b0013 511145.b3554 210
511145.b0013 511145.b3555 291
511145.b0013 511145.b3563 205
511145.b0013 511145.b3647 571
511145.b0013 511145.b3663 436
511145.b0013 511145.b3674 526
511145.b0013 511145.b3675 165
511145.b0013 511145.b3719 169
511145.b0013 511145.b3720 551
511145.b0013 511145.b3723 165
511145.b0013 511145.b3738 202
511145.b0013 511145.b3861 181
511145.b0013 511145.b3875 195
511145.b0013 511145.b3889 176
511145.b0013 511145.b3896 250
511145.b0013 511145.b3920 323
511145.b0013 511145.b3922 159
511145.b0013 511145.b3966 154
511145.b0013 511145.b3995 169
511145.b0013 511145.b4001 232
511145.b0013 511145.b4002 569
511145.b0013 511145.b4003 481
511145.b0013 511145.b4004 175
511145.b0013 511145.b4037 498
511145.b0013 511145.b4061 443
511145.b0013 511145.b4074 154
511145.b0013 511145.b4078 195
511145.b0013 511145.b4110 211
511145.b0013 511145.b4118 572
511145.b0013 511145.b4120 241
511145.b0013 511145.b4128 372
511145.b0013 511145.b4181 269
511145.b0013 511145.b4183 263
511145.b0013 511145.b4185 612
511145.b0013 511145.b4186 191
511145.b0013 511145.b4188 351
511145.b0013 511145.b4194 180
511145.b0013 511145.b4300 280
511145.b0013 511145.b4301 150
511145.b0013 511145.b4309 310
511145.b0013 511145.b4311 177
511145.b0013 511145.b4320 358
511145.b0013 511145.b4347 180
511145.b0013 511145.b4360 319
511145.b0013 511145.b4362 347
511145.b0013 511145.b4398 188
511145.b0013 511145.b4402 164
511145.b0013 511145.b4411 306
511145.b0013 511145.b4415 299
511145.b0013 511145.b4419 165
511145.b0013 511145.b4421 167
511145.b0013 511145.b4423 165
511145.b0013 511145.b4542 181
511145.b0013 511145.b4543 517
511145.b0013 511145.b4555 213
511145.b0013 511145.b4558 383
511145.b0014 511145.b0004 493
511145.b0014 511145.b0008 177
511145.b0014 511145.b0009 204
511145.b0014 511145.b0010 311
511145.b0014 511145.b0011 462
511145.b0014 511145.b0013 379
511145.b0014 511145.b0015 999
511145.b0014 511145.b0016 386
511145.b0014 511145.b0019 525
511145.b0014 511145.b0020 232
511145.b0014 511145.b0023 350
511145.b0014 511145.b0025 353
511145.b0014 511145.b0026 284
511145.b0014 511145.b0027 208
511145.b0014 511145.b0028 208
511145.b0014 511145.b0029 228
511145.b0014 511145.b0031 593
511145.b0014 511145.b0032 520
511145.b0014 511145.b0033 471
511145.b0014 511145.b0037 151
511145.b0014 511145.b0043 171
511145.b0014 511145.b0048 734
511145.b0014 511145.b0049 221
511145.b0014 511145.b0050 372
511145.b0014 511145.b0051 192
511145.b0014 511145.b0053 622
511145.b0014 511145.b0055 926
511145.b0014 511145.b0059 281
511145.b0014 511145.b0060 814
511145.b0014 511145.b0064 373
511145.b0014 511145.b0071 204
511145.b0014 511145.b0072 203
511145.b0014 511145.b0073 180
511145.b0014 511145.b0074 175
511145.b0014 511145.b0080 151
511145.b0014 511145.b0082 201
511145.b0014 511145.b0084 525
511145.b0014 511145.b0085 287
511145.b0014 511145.b0089 324
511145.b0014 511145.b0093 510
511145.b0014 511145.b0094 655
511145.b0014 511145.b0095 791
511145.b0014 511145.b0098 785
511145.b0014 511145.b0114 162
511145.b0014 511145.b0115 201
511145.b0014 511145.b0116 446
511145.b0014 511145.b0118 219
511145.b0014 511145.b0121 166
511145.b0014 511145.b0122 188
511145.b0014 511145.b0123 255
511145.b0014 511145.b0126 527
511145.b0014 511145.b0134 228
511145.b0014 511145.b0143 271
511145.b0014 511145.b0145 518
511145.b0014 511145.b0148 157
511145.b0014 511145.b0150 151
511145.b0014 511145.b0155 154
511145.b0014 511145.b0156 179
511145.b0014 511145.b0159 232
511145.b0014 511145.b0161 799
511145.b0014 511145.b0169 691
511145.b0014 511145.b0170 557
511145.b0014 511145.b0171 220
511145.b0014 511145.b0172 394
511145.b0014 511145.b0174 150
511145.b0014 511145.b0176 192
511145.b0014 511145.b0177 445
511145.b0014 511145.b0178 511
511145.b0014 511145.b0183 255
511145.b0014 511145.b0184 506
511145.b0014 511145.b0192 165
511145.b0014 511145.b0194 424
511145.b0014 511145.b0196 339
511145.b0014 511145.b0197 157
511145.b0014 511145.b0215 407
511145.b0014 511145.b0221 438
511145.b0014 511145.b0237 303
511145.b0014 511145.b0268 180
511145.b0014 511145.b0273 360
511145.b0014 511145.b0285 238
511145.b0014 511145.b0294 730
511145.b0014 511145.b0311 182
511145.b0014 511145.b0320 157
511145.b0014 511145.b0339 512
511145.b0014 511145.b0340 156
511145.b0014 511145.b0343 221
511145.b0014 511145.b0344 893
511145.b0014 511145.b0345 518
511145.b0014 511145.b0351 150
511145.b0014 511145.b0383 821
511145.b0014 511145.b0400 185
511145.b0014 511145.b0403 192
511145.b0014 511145.b0407 163
511145.b0014 511145.b0408 372
511145.b0014 511145.b0409 372
511145.b0014 511145.b0416 210
511145.b0014 511145.b0432 177
511145.b0014 511145.b0435 426
511145.b0014 511145.b0436 898
511145.b0014 511145.b0437 960
511145.b0014 511145.b0438 881
511145.b0014 511145.b0439 809
511145.b0014 511145.b0440 199
511145.b0014 511145.b0441 734
511145.b0014 511145.b0444 195
511145.b0014 511145.b0452 176
511145.b0014 511145.b0459 223
511145.b0014 511145.b0469 168
511145.b0014 511145.b0470 328
511145.b0014 511145.b0472 241
511145.b0014 511145.b0473 995
511145.b0014 511145.b0474 511
511145.b0014 511145.b0475 290
511145.b0014 511145.b0476 181
511145.b0014 511145.b0480 223
511145.b0014 511145.b0481 221
511145.b0014 511145.b0490 160
511145.b0014 511145.b0492 550
511145.b0014 511145.b0504 162
511145.b0014 511145.b0505 188
511145.b0014 511145.b0511 221
511145.b0014 511145.b0512 256
511145.b0014 511145.b0518 157
511145.b0014 511145.b0521 175
511145.b0014 511145.b0525 404
511145.b0014 511145.b0526 197
511145.b0014 511145.b0529 347
511145.b0014 511145.b0531 455
511145.b0014 511145.b0555 208
511145.b0014 511145.b0556 160
511145.b0014 511145.b0565 510
511145.b0014 511145.b0568 242
511145.b0014 511145.b0578 152
511145.b0014 511145.b0588 150
511145.b0014 511145.b0591 281
511145.b0014 511145.b0595 276
511145.b0014 511145.b0598 322
511145.b0014 511145.b0604 157
511145.b0014 511145.b0605 665
511145.b0014 511145.b0606 210
511145.b0014 511145.b0607 222
511145.b0014 511145.b0611 511
511145.b0014 511145.b0623 515
511145.b0014 511145.b0627 340
511145.b0014 511145.b0630 188
511145.b0014 511145.b0631 293
511145.b0014 511145.b0642 200
511145.b0014 511145.b0644 175
511145.b0014 511145.b0646 173
511145.b0014 511145.b0647 175
511145.b0014 511145.b0649 453
511145.b0014 511145.b0650 324
511145.b0014 511145.b0657 188
511145.b0014 511145.b0658 165
511145.b0014 511145.b0659 497
511145.b0014 511145.b0660 223
511145.b0014 511145.b0661 275
511145.b0014 511145.b0662 687
511145.b0014 511145.b0680 428
511145.b0014 511145.b0683 879
511145.b0014 511145.b0700 178
511145.b0014 511145.b0708 285
511145.b0014 511145.b0720 770
511145.b0014 511145.b0723 259
511145.b0014 511145.b0724 208
511145.b0014 511145.b0726 165
511145.b0014 511145.b0727 160
511145.b0014 511145.b0728 371
511145.b0014 511145.b0729 255
511145.b0014 511145.b0755 415
511145.b0014 511145.b0756 234
511145.b0014 511145.b0757 243
511145.b0014 511145.b0773 212
511145.b0014 511145.b0775 187
511145.b0014 511145.b0779 327
511145.b0014 511145.b0788 168
511145.b0014 511145.b0809 175
511145.b0014 511145.b0812 281
511145.b0014 511145.b0814 219
511145.b0014 511145.b0819 308
511145.b0014 511145.b0826 238
511145.b0014 511145.b0828 257
511145.b0014 511145.b0835 242
511145.b0014 511145.b0842 647
511145.b0014 511145.b0849 234
511145.b0014 511145.b0851 157
511145.b0014 511145.b0871 201
511145.b0014 511145.b0880 319
511145.b0014 511145.b0881 569
511145.b0014 511145.b0882 443
511145.b0014 511145.b0887 180
511145.b0014 511145.b0888 511
511145.b0014 511145.b0890 456
511145.b0014 511145.b0893 285
511145.b0014 511145.b0894 737
511145.b0014 511145.b0900 189
511145.b0014 511145.b0907 286
511145.b0014 511145.b0908 187
511145.b0014 511145.b0910 275
511145.b0014 511145.b0911 868
511145.b0014 511145.b0918 176
511145.b0014 511145.b0924 241
511145.b0014 511145.b0928 863
511145.b0014 511145.b0929 732
511145.b0014 511145.b0930 349
511145.b0014 511145.b0939 587
511145.b0014 511145.b0945 181
511145.b0014 511145.b0947 204
511145.b0014 511145.b0957 687
511145.b0014 511145.b0958 240
511145.b0014 511145.b0962 275
511145.b0014 511145.b0977 168
511145.b0014 511145.b0990 207
511145.b0014 511145.b0993 518
511145.b0014 511145.b0997 526
511145.b0014 511145.b0999 373
511145.b0014 511145.b1000 983
511145.b0014 511145.b1012 168
511145.b0014 511145.b1014 245
511145.b0014 511145.b1018 168
511145.b0014 511145.b1019 221
511145.b0014 511145.b1047 188
511145.b0014 511145.b1055 249
511145.b0014 511145.b1071 488
511145.b0014 511145.b1082 201
511145.b0014 511145.b1084 997
511145.b0014 511145.b1086 255
511145.b0014 511145.b1094 353
511145.b0014 511145.b1095 330
511145.b0014 511145.b1101 165
511145.b0014 511145.b1103 300
511145.b0014 511145.b1109 372
511145.b0014 511145.b1114 160
511145.b0014 511145.b1127 328
511145.b0014 511145.b1129 328
511145.b0014 511145.b1130 511
511145.b0014 511145.b1131 197
511145.b0014 511145.b1133 303
511145.b0014 511145.b1136 474
511145.b0014 511145.b1159 169
511145.b0014 511145.b1174 210
511145.b0014 511145.b1175 413
511145.b0014 511145.b1176 252
511145.b0014 511145.b1178 157
511145.b0014 511145.b1183 430
511145.b0014 511145.b1184 372
511145.b0014 511145.b1185 329
511145.b0014 511145.b1202 210
511145.b0014 511145.b1207 306
511145.b0014 511145.b1211 307
511145.b0014 511145.b1216 206
511145.b0014 511145.b1220 219
511145.b0014 511145.b1222 273
511145.b0014 511145.b1227 243
511145.b0014 511145.b1235 449
511145.b0014 511145.b1237 685
511145.b0014 511145.b1241 865
511145.b0014 511145.b1243 371
511145.b0014 511145.b1252 190
511145.b0014 511145.b1262 160
511145.b0014 511145.b1264 318
511145.b0014 511145.b1274 484
511145.b0014 511145.b1276 168
511145.b0014 511145.b1281 285
511145.b0014 511145.b1283 162
511145.b0014 511145.b1294 238
511145.b0014 511145.b1299 511
511145.b0014 511145.b1300 371
511145.b0014 511145.b1304 627
511145.b0014 511145.b1324 323
511145.b0014 511145.b1349 160
511145.b0014 511145.b1380 174
511145.b0014 511145.b1389 151
511145.b0014 511145.b1415 435
511145.b0014 511145.b1439 238
511145.b0014 511145.b1478 166
511145.b0014 511145.b1482 372
511145.b0014 511145.b1493 455
511145.b0014 511145.b1530 228
511145.b0014 511145.b1554 208
511145.b0014 511145.b1569 168
511145.b0014 511145.b1587 191
511145.b0014 511145.b1588 191
511145.b0014 511145.b1591 240
511145.b0014 511145.b1599 371
511145.b0014 511145.b1600 226
511145.b0014 511145.b1610 165
511145.b0014 511145.b1611 285
511145.b0014 511145.b1613 158
511145.b0014 511145.b1614 151
511145.b0014 511145.b1615 446
511145.b0014 511145.b1617 348
511145.b0014 511145.b1623 279
511145.b0014 511145.b1633 343
511145.b0014 511145.b1635 787
511145.b0014 511145.b1637 280
511145.b0014 511145.b1639 151
511145.b0014 511145.b1646 426
511145.b0014 511145.b1651 325
511145.b0014 511145.b1654 275
511145.b0014 511145.b1656 804
511145.b0014 511145.b1663 190
511145.b0014 511145.b1667 252
511145.b0014 511145.b1676 689
511145.b0014 511145.b1677 221
511145.b0014 511145.b1679 286
511145.b0014 511145.b1680 257
511145.b0014 511145.b1681 160
511145.b0014 511145.b1682 210
511145.b0014 511145.b1683 188
511145.b0014 511145.b1684 250
511145.b0014 511145.b1692 369
511145.b0014 511145.b1699 208
511145.b0014 511145.b1710 372
511145.b0014 511145.b1712 202
511145.b0014 511145.b1714 178
511145.b0014 511145.b1716 479
511145.b0014 511145.b1718 526
511145.b0014 511145.b1719 511
511145.b0014 511145.b1732 776
511145.b0014 511145.b1739 230
511145.b0014 511145.b1749 646
511145.b0014 511145.b1763 256
511145.b0014 511145.b1768 248
511145.b0014 511145.b1772 151
511145.b0014 511145.b1773 467
511145.b0014 511145.b1776 205
511145.b0014 511145.b1779 888
511145.b0014 511145.b1804 167
511145.b0014 511145.b1807 201
511145.b0014 511145.b1818 221
511145.b0014 511145.b1823 513
511145.b0014 511145.b1829 576
511145.b0014 511145.b1832 164
511145.b0014 511145.b1842 190
511145.b0014 511145.b1844 213
511145.b0014 511145.b1851 170
511145.b0014 511145.b1852 961
511145.b0014 511145.b1854 673
511145.b0014 511145.b1860 364
511145.b0014 511145.b1865 200
511145.b0014 511145.b1872 191
511145.b0014 511145.b1873 579
511145.b0014 511145.b1876 342
511145.b0014 511145.b1879 198
511145.b0014 511145.b1882 324
511145.b0014 511145.b1883 173
511145.b0014 511145.b1884 177
511145.b0014 511145.b1886 371
511145.b0014 511145.b1888 186
511145.b0014 511145.b1890 160
511145.b0014 511145.b1891 432
511145.b0014 511145.b1892 499
511145.b0014 511145.b1896 298
511145.b0014 511145.b1897 304
511145.b0014 511145.b1913 311
511145.b0014 511145.b1914 210
511145.b0014 511145.b1916 183
511145.b0014 511145.b1922 511
511145.b0014 511145.b1923 754
511145.b0014 511145.b1924 281
511145.b0014 511145.b1930 151
511145.b0014 511145.b1945 160
511145.b0014 511145.b1951 397
511145.b0014 511145.b1960 152
511145.b0014 511145.b1961 188
511145.b0014 511145.b1967 457
511145.b0014 511145.b1970 207
511145.b0014 511145.b2002 240
511145.b0014 511145.b2005 156
511145.b0014 511145.b2021 359
511145.b0014 511145.b2024 304
511145.b0014 511145.b2029 160
511145.b0014 511145.b2069 303
511145.b0014 511145.b2070 162
511145.b0014 511145.b2091 157
511145.b0014 511145.b2096 307
511145.b0014 511145.b2097 158
511145.b0014 511145.b2103 390
511145.b0014 511145.b2113 241
511145.b0014 511145.b2114 214
511145.b0014 511145.b2150 256
511145.b0014 511145.b2155 212
511145.b0014 511145.b2171 226
511145.b0014 511145.b2185 160
511145.b0014 511145.b2186 210
511145.b0014 511145.b2212 436
511145.b0014 511145.b2215 373
511145.b0014 511145.b2217 475
511145.b0014 511145.b2218 372
511145.b0014 511145.b2231 918
511145.b0014 511145.b2232 176
511145.b0014 511145.b2234 346
511145.b0014 511145.b2235 275
511145.b0014 511145.b2236 204
511145.b0014 511145.b2239 177
511145.b0014 511145.b2255 256
511145.b0014 511145.b2260 166
511145.b0014 511145.b2264 188
511145.b0014 511145.b2269 351
511145.b0014 511145.b2276 164
511145.b0014 511145.b2277 178
511145.b0014 511145.b2278 203
511145.b0014 511145.b2279 232
511145.b0014 511145.b2281 354
511145.b0014 511145.b2282 234
511145.b0014 511145.b2284 263
511145.b0014 511145.b2286 326
511145.b0014 511145.b2287 332
511145.b0014 511145.b2288 239
511145.b0014 511145.b2296 369
511145.b0014 511145.b2297 324
511145.b0014 511145.b2312 160
511145.b0014 511145.b2315 193
511145.b0014 511145.b2318 483
511145.b0014 511145.b2321 285
511145.b0014 511145.b2323 235
511145.b0014 511145.b2400 188
511145.b0014 511145.b2411 243
511145.b0014 511145.b2412 429
511145.b0014 511145.b2414 410
511145.b0014 511145.b2416 257
511145.b0014 511145.b2418 176
511145.b0014 511145.b2421 259
511145.b0014 511145.b2424 372
511145.b0014 511145.b2436 400
511145.b0014 511145.b2464 152
511145.b0014 511145.b2469 333
511145.b0014 511145.b2478 166
511145.b0014 511145.b2484 203
511145.b0014 511145.b2501 473
511145.b0014 511145.b2502 188
511145.b0014 511145.b2507 249
511145.b0014 511145.b2508 237
511145.b0014 511145.b2514 165
511145.b0014 511145.b2518 595
511145.b0014 511145.b2523 172
511145.b0014 511145.b2524 201
511145.b0014 511145.b2525 582
511145.b0014 511145.b2526 329
511145.b0014 511145.b2527 900
511145.b0014 511145.b2528 595
511145.b0014 511145.b2529 801
511145.b0014 511145.b2530 738
511145.b0014 511145.b2531 368
511145.b0014 511145.b2551 600
511145.b0014 511145.b2559 224
511145.b0014 511145.b2566 238
511145.b0014 511145.b2567 457
511145.b0014 511145.b2568 277
511145.b0014 511145.b2569 655
511145.b0014 511145.b2571 358
511145.b0014 511145.b2572 511
511145.b0014 511145.b2573 512
511145.b0014 511145.b2576 328
511145.b0014 511145.b2580 188
511145.b0014 511145.b2582 249
511145.b0014 511145.b2585 360
511145.b0014 511145.b2592 999
511145.b0014 511145.b2599 310
511145.b0014 511145.b2600 164
511145.b0014 511145.b2606 158
511145.b0014 511145.b2607 177
511145.b0014 511145.b2608 229
511145.b0014 511145.b2609 204
511145.b0014 511145.b2610 741
511145.b0014 511145.b2614 999
511145.b0014 511145.b2615 519
511145.b0014 511145.b2616 667
511145.b0014 511145.b2620 345
511145.b0014 511145.b2627 158
511145.b0014 511145.b2675 189
511145.b0014 511145.b2687 909
511145.b0014 511145.b2690 436
511145.b0014 511145.b2696 281
511145.b0014 511145.b2697 267
511145.b0014 511145.b2699 581
511145.b0014 511145.b2702 229
511145.b0014 511145.b2707 238
511145.b0014 511145.b2713 184
511145.b0014 511145.b2721 716
511145.b0014 511145.b2733 224
511145.b0014 511145.b2741 789
511145.b0014 511145.b2742 205
511145.b0014 511145.b2744 171
511145.b0014 511145.b2748 207
511145.b0014 511145.b2768 248
511145.b0014 511145.b2779 635
511145.b0014 511145.b2780 251
511145.b0014 511145.b2783 222
511145.b0014 511145.b2784 243
511145.b0014 511145.b2798 213
511145.b0014 511145.b2812 178
511145.b0014 511145.b2813 249
511145.b0014 511145.b2820 241
511145.b0014 511145.b2827 292
511145.b0014 511145.b2839 371
511145.b0014 511145.b2851 174
511145.b0014 511145.b2852 174
511145.b0014 511145.b2890 257
511145.b0014 511145.b2891 216
511145.b0014 511145.b2892 230
511145.b0014 511145.b2893 449
511145.b0014 511145.b2924 221
511145.b0014 511145.b2925 501
511145.b0014 511145.b2926 834
511145.b0014 511145.b2927 365
511145.b0014 511145.b2935 179
511145.b0014 511145.b2937 190
511145.b0014 511145.b2942 520
511145.b0014 511145.b2943 438
511145.b0014 511145.b2946 509
511145.b0014 511145.b2954 292
511145.b0014 511145.b2955 500
511145.b0014 511145.b2957 151
511145.b0014 511145.b2960 180
511145.b0014 511145.b2961 259
511145.b0014 511145.b2976 288
511145.b0014 511145.b3003 205
511145.b0014 511145.b3008 193
511145.b0014 511145.b3019 310
511145.b0014 511145.b3030 469
511145.b0014 511145.b3035 512
511145.b0014 511145.b3056 151
511145.b0014 511145.b3059 224
511145.b0014 511145.b3065 262
511145.b0014 511145.b3066 733
511145.b0014 511145.b3067 833
511145.b0014 511145.b3137 264
511145.b0014 511145.b3143 517
511145.b0014 511145.b3162 172
511145.b0014 511145.b3164 857
511145.b0014 511145.b3165 390
511145.b0014 511145.b3166 397
511145.b0014 511145.b3167 489
511145.b0014 511145.b3168 499
511145.b0014 511145.b3169 266
511145.b0014 511145.b3175 221
511145.b0014 511145.b3178 838
511145.b0014 511145.b3179 819
511145.b0014 511145.b3181 666
511145.b0014 511145.b3183 369
511145.b0014 511145.b3185 253
511145.b0014 511145.b3186 152
511145.b0014 511145.b3189 224
511145.b0014 511145.b3195 239
511145.b0014 511145.b3202 281
511145.b0014 511145.b3203 188
511145.b0014 511145.b3212 256
511145.b0014 511145.b3224 446
511145.b0014 511145.b3227 200
511145.b0014 511145.b3228 182
511145.b0014 511145.b3229 240
511145.b0014 511145.b3230 496
511145.b0014 511145.b3231 454
511145.b0014 511145.b3236 743
511145.b0014 511145.b3247 427
511145.b0014 511145.b3251 392
511145.b0014 511145.b3253 179
511145.b0014 511145.b3255 163
511145.b0014 511145.b3256 228
511145.b0014 511145.b3258 165
511145.b0014 511145.b3259 523
511145.b0014 511145.b3261 377
511145.b0014 511145.b3281 372
511145.b0014 511145.b3291 374
511145.b0014 511145.b3293 182
511145.b0014 511145.b3294 158
511145.b0014 511145.b3295 643
511145.b0014 511145.b3296 308
511145.b0014 511145.b3297 209
511145.b0014 511145.b3298 400
511145.b0014 511145.b3300 764
511145.b0014 511145.b3302 160
511145.b0014 511145.b3303 407
511145.b0014 511145.b3304 195
511145.b0014 511145.b3305 384
511145.b0014 511145.b3306 200
511145.b0014 511145.b3307 178
511145.b0014 511145.b3308 422
511145.b0014 511145.b3309 161
511145.b0014 511145.b3310 348
511145.b0014 511145.b3311 236
511145.b0014 511145.b3313 562
511145.b0014 511145.b3314 278
511145.b0014 511145.b3315 181
511145.b0014 511145.b3316 304
511145.b0014 511145.b3317 536
511145.b0014 511145.b3318 221
511145.b0014 511145.b3319 444
511145.b0014 511145.b3320 365
511145.b0014 511145.b3321 309
511145.b0014 511145.b3336 430
511145.b0014 511145.b3339 816
511145.b0014 511145.b3340 794
511145.b0014 511145.b3341 330
511145.b0014 511145.b3342 499
511145.b0014 511145.b3343 151
511145.b0014 511145.b3347 538
511145.b0014 511145.b3349 341
511145.b0014 511145.b3357 532
511145.b0014 511145.b3359 445
511145.b0014 511145.b3363 435
511145.b0014 511145.b3384 352
511145.b0014 511145.b3386 196
511145.b0014 511145.b3400 784
511145.b0014 511145.b3401 778
511145.b0014 511145.b3403 326
511145.b0014 511145.b3404 240
511145.b0014 511145.b3405 443
511145.b0014 511145.b3406 201
511145.b0014 511145.b3414 251
511145.b0014 511145.b3417 516
511145.b0014 511145.b3426 219
511145.b0014 511145.b3428 518
511145.b0014 511145.b3429 255
511145.b0014 511145.b3430 160
511145.b0014 511145.b3433 359
511145.b0014 511145.b3445 732
511145.b0014 511145.b3447 451
511145.b0014 511145.b3460 160
511145.b0014 511145.b3461 999
511145.b0014 511145.b3463 221
511145.b0014 511145.b3464 529
511145.b0014 511145.b3465 490
511145.b0014 511145.b3479 209
511145.b0014 511145.b3495 583
511145.b0014 511145.b3498 379
511145.b0014 511145.b3500 583
511145.b0014 511145.b3509 221
511145.b0014 511145.b3510 221
511145.b0014 511145.b3517 489
511145.b0014 511145.b3519 210
511145.b0014 511145.b3529 184
511145.b0014 511145.b3530 174
511145.b0014 511145.b3544 219
511145.b0014 511145.b3551 191
511145.b0014 511145.b3556 512
511145.b0014 511145.b3567 162
511145.b0014 511145.b3570 224
511145.b0014 511145.b3571 162
511145.b0014 511145.b3590 158
511145.b0014 511145.b3592 176
511145.b0014 511145.b3594 286
511145.b0014 511145.b3609 800
511145.b0014 511145.b3610 164
511145.b0014 511145.b3619 328
511145.b0014 511145.b3634 208
511145.b0014 511145.b3636 270
511145.b0014 511145.b3637 155
511145.b0014 511145.b3638 225
511145.b0014 511145.b3639 164
511145.b0014 511145.b3640 220
511145.b0014 511145.b3642 157
511145.b0014 511145.b3643 382
511145.b0014 511145.b3644 311
511145.b0014 511145.b3648 328
511145.b0014 511145.b3649 245
511145.b0014 511145.b3661 168
511145.b0014 511145.b3671 160
511145.b0014 511145.b3686 903
511145.b0014 511145.b3687 973
511145.b0014 511145.b3697 346
511145.b0014 511145.b3699 763
511145.b0014 511145.b3700 313
511145.b0014 511145.b3701 449
511145.b0014 511145.b3702 802
511145.b0014 511145.b3704 157
511145.b0014 511145.b3705 511
511145.b0014 511145.b3708 400
511145.b0014 511145.b3725 160
511145.b0014 511145.b3729 176
511145.b0014 511145.b3732 373
511145.b0014 511145.b3733 160
511145.b0014 511145.b3734 221
511145.b0014 511145.b3735 256
511145.b0014 511145.b3736 160
511145.b0014 511145.b3738 358
511145.b0014 511145.b3739 329
511145.b0014 511145.b3741 157
511145.b0014 511145.b3746 252
511145.b0014 511145.b3751 285
511145.b0014 511145.b3753 219
511145.b0014 511145.b3774 241
511145.b0014 511145.b3775 281
511145.b0014 511145.b3779 188
511145.b0014 511145.b3780 541
511145.b0014 511145.b3781 474
511145.b0014 511145.b3806 281
511145.b0014 511145.b3813 256
511145.b0014 511145.b3829 327
511145.b0014 511145.b3831 512
511145.b0014 511145.b3835 309
511145.b0014 511145.b3836 446
511145.b0014 511145.b3839 241
511145.b0014 511145.b3845 169
511145.b0014 511145.b3860 534
511145.b0014 511145.b3863 175
511145.b0014 511145.b3867 330
511145.b0014 511145.b3868 227
511145.b0014 511145.b3870 588
511145.b0014 511145.b3871 241
511145.b0014 511145.b3873 238
511145.b0014 511145.b3875 160
511145.b0014 511145.b3908 806
511145.b0014 511145.b3911 358
511145.b0014 511145.b3912 360
511145.b0014 511145.b3917 185
511145.b0014 511145.b3919 376
511145.b0014 511145.b3926 240
511145.b0014 511145.b3927 160
511145.b0014 511145.b3931 968
511145.b0014 511145.b3932 959
511145.b0014 511145.b3933 252
511145.b0014 511145.b3936 162
511145.b0014 511145.b3942 443
511145.b0014 511145.b3954 457
511145.b0014 511145.b3956 770
511145.b0014 511145.b3958 156
511145.b0014 511145.b3961 511
511145.b0014 511145.b3962 257
511145.b0014 511145.b3963 254
511145.b0014 511145.b3980 910
511145.b0014 511145.b3981 443
511145.b0014 511145.b3982 378
511145.b0014 511145.b3983 266
511145.b0014 511145.b3984 459
511145.b0014 511145.b3985 422
511145.b0014 511145.b3986 487
511145.b0014 511145.b3987 562
511145.b0014 511145.b3988 496
511145.b0014 511145.b3989 450
511145.b0014 511145.b3991 178
511145.b0014 511145.b3995 201
511145.b0014 511145.b3997 952
511145.b0014 511145.b4000 443
511145.b0014 511145.b4006 158
511145.b0014 511145.b4014 226
511145.b0014 511145.b4015 462
511145.b0014 511145.b4024 388
511145.b0014 511145.b4025 208
511145.b0014 511145.b4034 512
511145.b0014 511145.b4036 458
511145.b0014 511145.b4042 173
511145.b0014 511145.b4043 686
511145.b0014 511145.b4051 344
511145.b0014 511145.b4052 738
511145.b0014 511145.b4055 238
511145.b0014 511145.b4058 410
511145.b0014 511145.b4062 243
511145.b0014 511145.b4063 338
511145.b0014 511145.b4078 175
511145.b0014 511145.b4092 161
511145.b0014 511145.b4109 183
511145.b0014 511145.b4111 341
511145.b0014 511145.b4117 201
511145.b0014 511145.b4129 477
511145.b0014 511145.b4131 204
511145.b0014 511145.b4136 173
511145.b0014 511145.b4142 987
511145.b0014 511145.b4143 999
511145.b0014 511145.b4147 413
511145.b0014 511145.b4149 152
511145.b0014 511145.b4150 193
511145.b0014 511145.b4161 274
511145.b0014 511145.b4168 168
511145.b0014 511145.b4170 412
511145.b0014 511145.b4171 381
511145.b0014 511145.b4172 558
511145.b0014 511145.b4174 208
511145.b0014 511145.b4177 274
511145.b0014 511145.b4178 176
511145.b0014 511145.b4179 252
511145.b0014 511145.b4180 274
511145.b0014 511145.b4187 238
511145.b0014 511145.b4200 399
511145.b0014 511145.b4201 165
511145.b0014 511145.b4203 297
511145.b0014 511145.b4219 221
511145.b0014 511145.b4226 529
511145.b0014 511145.b4235 447
511145.b0014 511145.b4241 213
511145.b0014 511145.b4258 288
511145.b0014 511145.b4259 238
511145.b0014 511145.b4260 224
511145.b0014 511145.b4314 204
511145.b0014 511145.b4320 369
511145.b0014 511145.b4348 162
511145.b0014 511145.b4350 154
511145.b0014 511145.b4355 432
511145.b0014 511145.b4361 490
511145.b0014 511145.b4365 583
511145.b0014 511145.b4372 435
511145.b0014 511145.b4376 372
511145.b0014 511145.b4380 325
511145.b0014 511145.b4381 155
511145.b0014 511145.b4382 210
511145.b0014 511145.b4386 185
511145.b0014 511145.b4471 282
511145.b0014 511145.b4484 241
511145.b0014 511145.b4601 281
511145.b0015 511145.b0004 261
511145.b0015 511145.b0010 488
511145.b0015 511145.b0011 342
511145.b0015 511145.b0013 339
511145.b0015 511145.b0014 999
511145.b0015 511145.b0016 527
511145.b0015 511145.b0019 640
511145.b0015 511145.b0020 327
511145.b0015 511145.b0023 274
511145.b0015 511145.b0025 304
511145.b0015 511145.b0026 411
511145.b0015 511145.b0027 336
511145.b0015 511145.b0028 349
511145.b0015 511145.b0031 584
511145.b0015 511145.b0032 545
511145.b0015 511145.b0033 365
511145.b0015 511145.b0034 281
511145.b0015 511145.b0054 399
511145.b0015 511145.b0055 687
511145.b0015 511145.b0059 172
511145.b0015 511145.b0060 407
511145.b0015 511145.b0066 212
511145.b0015 511145.b0082 224
511145.b0015 511145.b0085 307
511145.b0015 511145.b0086 305
511145.b0015 511145.b0087 340
511145.b0015 511145.b0088 302
511145.b0015 511145.b0089 205
511145.b0015 511145.b0090 205
511145.b0015 511145.b0094 503
511145.b0015 511145.b0106 208
511145.b0015 511145.b0107 239
511145.b0015 511145.b0116 238
511145.b0015 511145.b0143 220
511145.b0015 511145.b0161 162
511145.b0015 511145.b0169 242
511145.b0015 511145.b0171 192
511145.b0015 511145.b0180 202
511145.b0015 511145.b0182 385
511145.b0015 511145.b0184 339
511145.b0015 511145.b0194 220
511145.b0015 511145.b0212 355
511145.b0015 511145.b0224 151
511145.b0015 511145.b0279 152
511145.b0015 511145.b0294 160
511145.b0015 511145.b0330 172
511145.b0015 511145.b0335 154
511145.b0015 511145.b0344 232
511145.b0015 511145.b0408 372
511145.b0015 511145.b0432 303
511145.b0015 511145.b0436 397
511145.b0015 511145.b0437 642
511145.b0015 511145.b0438 591
511145.b0015 511145.b0439 831
511145.b0015 511145.b0440 227
511145.b0015 511145.b0449 234
511145.b0015 511145.b0472 469
511145.b0015 511145.b0473 983
511145.b0015 511145.b0481 244
511145.b0015 511145.b0487 191
511145.b0015 511145.b0492 761
511145.b0015 511145.b0528 160
511145.b0015 511145.b0529 294
511145.b0015 511145.b0531 210
511145.b0015 511145.b0568 189
511145.b0015 511145.b0603 241
511145.b0015 511145.b0607 498
511145.b0015 511145.b0631 274
511145.b0015 511145.b0649 163
511145.b0015 511145.b0650 911
511145.b0015 511145.b0658 474
511145.b0015 511145.b0659 546
511145.b0015 511145.b0660 621
511145.b0015 511145.b0661 580
511145.b0015 511145.b0683 371
511145.b0015 511145.b0687 615
511145.b0015 511145.b0710 152
511145.b0015 511145.b0713 152
511145.b0015 511145.b0720 344
511145.b0015 511145.b0755 182
511145.b0015 511145.b0783 469
511145.b0015 511145.b0799 186
511145.b0015 511145.b0800 154
511145.b0015 511145.b0820 156
511145.b0015 511145.b0835 260
511145.b0015 511145.b0877 240
511145.b0015 511145.b0882 703
511145.b0015 511145.b0890 219
511145.b0015 511145.b0893 529
511145.b0015 511145.b0910 386
511145.b0015 511145.b0911 626
511145.b0015 511145.b0918 152
511145.b0015 511145.b0920 274
511145.b0015 511145.b0924 567
511145.b0015 511145.b0928 188
511145.b0015 511145.b0939 433
511145.b0015 511145.b0945 206
511145.b0015 511145.b0960 190
511145.b0015 511145.b0962 153
511145.b0015 511145.b0999 583
511145.b0015 511145.b1000 544
511145.b0015 511145.b1007 170
511145.b0015 511145.b1020 263
511145.b0015 511145.b1054 178
511145.b0015 511145.b1069 208
511145.b0015 511145.b1103 318
511145.b0015 511145.b1133 779
511145.b0015 511145.b1162 191
511145.b0015 511145.b1164 156
511145.b0015 511145.b1185 162
511145.b0015 511145.b1186 150
511145.b0015 511145.b1201 172
511145.b0015 511145.b1203 306
511145.b0015 511145.b1207 404
511145.b0015 511145.b1211 274
511145.b0015 511145.b1212 238
511145.b0015 511145.b1217 151
511145.b0015 511145.b1224 458
511145.b0015 511145.b1261 224
511145.b0015 511145.b1269 161
511145.b0015 511145.b1274 176
511145.b0015 511145.b1281 355
511145.b0015 511145.b1286 350
511145.b0015 511145.b1335 197
511145.b0015 511145.b1344 317
511145.b0015 511145.b1380 185
511145.b0015 511145.b1462 170
511145.b0015 511145.b1468 205
511145.b0015 511145.b1494 320
511145.b0015 511145.b1538 169
511145.b0015 511145.b1563 260
511145.b0015 511145.b1599 204
511145.b0015 511145.b1600 185
511145.b0015 511145.b1623 430
511145.b0015 511145.b1633 220
511145.b0015 511145.b1635 162
511145.b0015 511145.b1652 153
511145.b0015 511145.b1654 176
511145.b0015 511145.b1718 175
511145.b0015 511145.b1772 216
511145.b0015 511145.b1779 232
511145.b0015 511145.b1790 157
511145.b0015 511145.b1807 223
511145.b0015 511145.b1808 186
511145.b0015 511145.b1823 200
511145.b0015 511145.b1829 219
511145.b0015 511145.b1852 952
511145.b0015 511145.b1860 546
511145.b0015 511145.b1875 247
511145.b0015 511145.b1876 153
511145.b0015 511145.b1924 159
511145.b0015 511145.b1930 256
511145.b0015 511145.b1983 162
511145.b0015 511145.b2002 300
511145.b0015 511145.b2012 256
511145.b0015 511145.b2037 169
511145.b0015 511145.b2069 451
511145.b0015 511145.b2070 353
511145.b0015 511145.b2096 657
511145.b0015 511145.b2097 298
511145.b0015 511145.b2113 243
511145.b0015 511145.b2114 319
511145.b0015 511145.b2127 191
511145.b0015 511145.b2143 195
511145.b0015 511145.b2188 253
511145.b0015 511145.b2195 246
511145.b0015 511145.b2212 345
511145.b0015 511145.b2215 307
511145.b0015 511145.b2218 163
511145.b0015 511145.b2220 172
511145.b0015 511145.b2231 572
511145.b0015 511145.b2276 163
511145.b0015 511145.b2277 163
511145.b0015 511145.b2279 169
511145.b0015 511145.b2281 232
511145.b0015 511145.b2282 232
511145.b0015 511145.b2284 235
511145.b0015 511145.b2286 235
511145.b0015 511145.b2287 263
511145.b0015 511145.b2288 163
511145.b0015 511145.b2291 208
511145.b0015 511145.b2297 453
511145.b0015 511145.b2304 197
511145.b0015 511145.b2313 250
511145.b0015 511145.b2315 556
511145.b0015 511145.b2318 577
511145.b0015 511145.b2320 156
511145.b0015 511145.b2330 230
511145.b0015 511145.b2349 219
511145.b0015 511145.b2392 207
511145.b0015 511145.b2394 162
511145.b0015 511145.b2411 238
511145.b0015 511145.b2414 153
511145.b0015 511145.b2416 185
511145.b0015 511145.b2418 223
511145.b0015 511145.b2421 166
511145.b0015 511145.b2454 152
511145.b0015 511145.b2478 156
511145.b0015 511145.b2491 254
511145.b0015 511145.b2511 349
511145.b0015 511145.b2517 221
511145.b0015 511145.b2526 953
511145.b0015 511145.b2527 732
511145.b0015 511145.b2528 152
511145.b0015 511145.b2529 340
511145.b0015 511145.b2532 192
511145.b0015 511145.b2554 172
511145.b0015 511145.b2557 232
511145.b0015 511145.b2565 270
511145.b0015 511145.b2566 593
511145.b0015 511145.b2569 498
511145.b0015 511145.b2576 576
511145.b0015 511145.b2582 353
511145.b0015 511145.b2584 296
511145.b0015 511145.b2592 990
511145.b0015 511145.b2600 241
511145.b0015 511145.b2606 173
511145.b0015 511145.b2610 159
511145.b0015 511145.b2614 999
511145.b0015 511145.b2615 360
511145.b0015 511145.b2616 495
511145.b0015 511145.b2682 192
511145.b0015 511145.b2699 639
511145.b0015 511145.b2709 172
511145.b0015 511145.b2727 169
511145.b0015 511145.b2729 160
511145.b0015 511145.b2731 172
511145.b0015 511145.b2733 236
511145.b0015 511145.b2734 169
511145.b0015 511145.b2779 317
511145.b0015 511145.b2784 319
511145.b0015 511145.b2813 230
511145.b0015 511145.b2819 152
511145.b0015 511145.b2851 189
511145.b0015 511145.b2852 189
511145.b0015 511145.b2869 172
511145.b0015 511145.b2892 203
511145.b0015 511145.b2907 152
511145.b0015 511145.b2925 343
511145.b0015 511145.b2942 682
511145.b0015 511145.b2946 562
511145.b0015 511145.b2948 157
511145.b0015 511145.b2950 220
511145.b0015 511145.b2955 498
511145.b0015 511145.b2960 247
511145.b0015 511145.b3019 604
511145.b0015 511145.b3030 329
511145.b0015 511145.b3053 375
511145.b0015 511145.b3054 206
511145.b0015 511145.b3056 220
511145.b0015 511145.b3065 303
511145.b0015 511145.b3066 280
511145.b0015 511145.b3067 341
511145.b0015 511145.b3137 239
511145.b0015 511145.b3143 360
511145.b0015 511145.b3162 170
511145.b0015 511145.b3166 304
511145.b0015 511145.b3167 235
511145.b0015 511145.b3168 278
511145.b0015 511145.b3169 198
511145.b0015 511145.b3178 819
511145.b0015 511145.b3179 778
511145.b0015 511145.b3181 480
511145.b0015 511145.b3183 197
511145.b0015 511145.b3210 225
511145.b0015 511145.b3230 193
511145.b0015 511145.b3237 152
511145.b0015 511145.b3244 152
511145.b0015 511145.b3250 303
511145.b0015 511145.b3251 536
511145.b0015 511145.b3255 166
511145.b0015 511145.b3259 562
511145.b0015 511145.b3260 402
511145.b0015 511145.b3284 154
511145.b0015 511145.b3292 191
511145.b0015 511145.b3300 276
511145.b0015 511145.b3307 164
511145.b0015 511145.b3309 225
511145.b0015 511145.b3315 171
511145.b0015 511145.b3318 165
511145.b0015 511145.b3320 238
511145.b0015 511145.b3321 156
511145.b0015 511145.b3326 239
511145.b0015 511145.b3327 208
511145.b0015 511145.b3339 526
511145.b0015 511145.b3340 154
511145.b0015 511145.b3344 263
511145.b0015 511145.b3352 156
511145.b0015 511145.b3371 155
511145.b0015 511145.b3384 307
511145.b0015 511145.b3385 260
511145.b0015 511145.b3400 876
511145.b0015 511145.b3401 853
511145.b0015 511145.b3405 352
511145.b0015 511145.b3414 263
511145.b0015 511145.b3418 621
511145.b0015 511145.b3426 274
511145.b0015 511145.b3429 274
511145.b0015 511145.b3453 162
511145.b0015 511145.b3461 998
511145.b0015 511145.b3470 256
511145.b0015 511145.b3498 368
511145.b0015 511145.b3527 320
511145.b0015 511145.b3530 189
511145.b0015 511145.b3559 370
511145.b0015 511145.b3560 605
511145.b0015 511145.b3590 341
511145.b0015 511145.b3608 293
511145.b0015 511145.b3609 152
511145.b0015 511145.b3613 342
511145.b0015 511145.b3635 185
511145.b0015 511145.b3638 300
511145.b0015 511145.b3643 612
511145.b0015 511145.b3644 460
511145.b0015 511145.b3645 152
511145.b0015 511145.b3649 299
511145.b0015 511145.b3650 319
511145.b0015 511145.b3656 315
511145.b0015 511145.b3686 645
511145.b0015 511145.b3687 875
511145.b0015 511145.b3699 669
511145.b0015 511145.b3700 219
511145.b0015 511145.b3702 285
511145.b0015 511145.b3705 720
511145.b0015 511145.b3725 519
511145.b0015 511145.b3729 171
511145.b0015 511145.b3730 224
511145.b0015 511145.b3732 263
511145.b0015 511145.b3741 155
511145.b0015 511145.b3752 273
511145.b0015 511145.b3781 244
511145.b0015 511145.b3783 407
511145.b0015 511145.b3833 220
511145.b0015 511145.b3835 156
511145.b0015 511145.b3842 154
511145.b0015 511145.b3843 151
511145.b0015 511145.b3860 227
511145.b0015 511145.b3867 262
511145.b0015 511145.b3868 172
511145.b0015 511145.b3878 315
511145.b0015 511145.b3927 177
511145.b0015 511145.b3931 940
511145.b0015 511145.b3932 878
511145.b0015 511145.b3956 154
511145.b0015 511145.b3962 164
511145.b0015 511145.b3963 163
511145.b0015 511145.b3973 184
511145.b0015 511145.b3980 532
511145.b0015 511145.b3982 212
511145.b0015 511145.b3987 206
511145.b0015 511145.b3988 527
511145.b0015 511145.b3997 281
511145.b0015 511145.b4004 172
511145.b0015 511145.b4006 195
511145.b0015 511145.b4034 716
511145.b0015 511145.b4042 322
511145.b0015 511145.b4045 260
511145.b0015 511145.b4049 198
511145.b0015 511145.b4052 445
511145.b0015 511145.b4058 230
511145.b0015 511145.b4063 191
511145.b0015 511145.b4114 152
511145.b0015 511145.b4140 238
511145.b0015 511145.b4142 679
511145.b0015 511145.b4143 922
511145.b0015 511145.b4160 182
511145.b0015 511145.b4161 500
511145.b0015 511145.b4170 299
511145.b0015 511145.b4171 198
511145.b0015 511145.b4172 252
511145.b0015 511145.b4174 293
511145.b0015 511145.b4177 221
511145.b0015 511145.b4180 451
511145.b0015 511145.b4183 263
511145.b0015 511145.b4187 279
511145.b0015 511145.b4191 161
511145.b0015 511145.b4200 265
511145.b0015 511145.b4218 280
511145.b0015 511145.b4226 240
511145.b0015 511145.b4245 176
511145.b0015 511145.b4287 180
511145.b0015 511145.b4381 232
511145.b0015 511145.b4386 207
511145.b0015 511145.b4390 222
511145.b0015 511145.b4461 280
511145.b0015 511145.b4482 157
511145.b0015 511145.b4483 151
511145.b0015 511145.b4501 160
511145.b0016 511145.b0010 155
511145.b0016 511145.b0011 170
511145.b0016 511145.b0013 175
511145.b0016 511145.b0014 386
511145.b0016 511145.b0015 527
511145.b0016 511145.b0019 152
511145.b0016 511145.b0055 200
511145.b0016 511145.b0136 188
511145.b0016 511145.b0183 151
511145.b0016 511145.b0193 161
511145.b0016 511145.b0213 563
511145.b0016 511145.b0256 204
511145.b0016 511145.b0274 520
511145.b0016 511145.b0283 330
511145.b0016 511145.b0316 210
511145.b0016 511145.b0317 161
511145.b0016 511145.b0318 221
511145.b0016 511145.b0361 323
511145.b0016 511145.b0368 163
511145.b0016 511145.b0382 181
511145.b0016 511145.b0412 207
511145.b0016 511145.b0435 163
511145.b0016 511145.b0466 160
511145.b0016 511145.b0497 183
511145.b0016 511145.b0533 195
511145.b0016 511145.b0629 163
511145.b0016 511145.b0700 175
511145.b0016 511145.b0719 155
511145.b0016 511145.b0751 166
511145.b0016 511145.b0798 157
511145.b0016 511145.b0804 219
511145.b0016 511145.b0806 173
511145.b0016 511145.b0840 230
511145.b0016 511145.b0850 171
511145.b0016 511145.b0865 165
511145.b0016 511145.b0902 162
511145.b0016 511145.b0941 249
511145.b0016 511145.b0942 174
511145.b0016 511145.b0943 283
511145.b0016 511145.b0944 168
511145.b0016 511145.b0962 227
511145.b0016 511145.b0974 160
511145.b0016 511145.b0985 253
511145.b0016 511145.b0986 197
511145.b0016 511145.b0987 567
511145.b0016 511145.b0994 151
511145.b0016 511145.b1001 401
511145.b0016 511145.b1044 314
511145.b0016 511145.b1046 337
511145.b0016 511145.b1155 362
511145.b0016 511145.b1166 244
511145.b0016 511145.b1202 177
511145.b0016 511145.b1259 391
511145.b0016 511145.b1293 343
511145.b0016 511145.b1375 372
511145.b0016 511145.b1384 236
511145.b0016 511145.b1402 323
511145.b0016 511145.b1404 208
511145.b0016 511145.b1431 207
511145.b0016 511145.b1449 198
511145.b0016 511145.b1502 281
511145.b0016 511145.b1503 196
511145.b0016 511145.b1527 285
511145.b0016 511145.b1544 371
511145.b0016 511145.b1553 183
511145.b0016 511145.b1555 295
511145.b0016 511145.b1559 293
511145.b0016 511145.b1561 639
511145.b0016 511145.b1569 205
511145.b0016 511145.b1760 325
511145.b0016 511145.b1762 352
511145.b0016 511145.b1839 169
511145.b0016 511145.b1844 157
511145.b0016 511145.b1904 156
511145.b0016 511145.b1960 164
511145.b0016 511145.b1978 153
511145.b0016 511145.b1996 223
511145.b0016 511145.b2040 170
511145.b0016 511145.b2082 191
511145.b0016 511145.b2085 419
511145.b0016 511145.b2219 447
511145.b0016 511145.b2220 174
511145.b0016 511145.b2226 150
511145.b0016 511145.b2248 354
511145.b0016 511145.b2256 210
511145.b0016 511145.b2333 172
511145.b0016 511145.b2334 280
511145.b0016 511145.b2354 233
511145.b0016 511145.b2394 268
511145.b0016 511145.b2399 153
511145.b0016 511145.b2420 234
511145.b0016 511145.b2504 325
511145.b0016 511145.b2546 401
511145.b0016 511145.b2547 188
511145.b0016 511145.b2548 708
511145.b0016 511145.b2581 433
511145.b0016 511145.b2627 733
511145.b0016 511145.b2628 712
511145.b0016 511145.b2642 178
511145.b0016 511145.b2647 166
511145.b0016 511145.b2706 152
511145.b0016 511145.b2724 164
511145.b0016 511145.b2756 213
511145.b0016 511145.b2757 194
511145.b0016 511145.b2758 159
511145.b0016 511145.b2760 416
511145.b0016 511145.b2761 230
511145.b0016 511145.b2846 261
511145.b0016 511145.b2860 323
511145.b0016 511145.b2984 209
511145.b0016 511145.b2985 224
511145.b0016 511145.b2986 162
511145.b0016 511145.b3013 153
511145.b0016 511145.b3043 355
511145.b0016 511145.b3045 319
511145.b0016 511145.b3047 197
511145.b0016 511145.b3048 448
511145.b0016 511145.b3053 199
511145.b0016 511145.b3059 166
511145.b0016 511145.b3070 173
511145.b0016 511145.b3119 380
511145.b0016 511145.b3142 245
511145.b0016 511145.b3145 695
511145.b0016 511145.b3323 536
511145.b0016 511145.b3324 636
511145.b0016 511145.b3329 450
511145.b0016 511145.b3330 303
511145.b0016 511145.b3331 383
511145.b0016 511145.b3332 269
511145.b0016 511145.b3333 687
511145.b0016 511145.b3334 719
511145.b0016 511145.b3338 618
511145.b0016 511145.b3371 213
511145.b0016 511145.b3445 327
511145.b0016 511145.b3451 160
511145.b0016 511145.b3482 330
511145.b0016 511145.b3488 233
511145.b0016 511145.b3527 177
511145.b0016 511145.b3557 273
511145.b0016 511145.b3585 169
511145.b0016 511145.b3593 206
511145.b0016 511145.b3594 339
511145.b0016 511145.b3622 466
511145.b0016 511145.b3628 164
511145.b0016 511145.b3629 188
511145.b0016 511145.b3674 245
511145.b0016 511145.b3716 334
511145.b0016 511145.b3817 157
511145.b0016 511145.b3897 246
511145.b0016 511145.b3910 160
511145.b0016 511145.b4047 442
511145.b0016 511145.b4048 453
511145.b0016 511145.b4110 156
511145.b0016 511145.b4180 224
511145.b0016 511145.b4209 162
511145.b0016 511145.b4249 204
511145.b0016 511145.b4273 202
511145.b0016 511145.b4278 241
511145.b0016 511145.b4284 160
511145.b0016 511145.b4291 298
511145.b0016 511145.b4309 210
511145.b0016 511145.b4504 296
511145.b0016 511145.b4518 449
511145.b0018 511145.b0024 462
511145.b0018 511145.b0075 434
511145.b0018 511145.b0150 169
511145.b0018 511145.b0192 543
511145.b0018 511145.b0217 537
511145.b0018 511145.b0228 227
511145.b0018 511145.b0233 324
511145.b0018 511145.b0319 260
511145.b0018 511145.b0390 698
511145.b0018 511145.b0412 484
511145.b0018 511145.b0549 609
511145.b0018 511145.b0557 320
511145.b0018 511145.b0768 183
511145.b0018 511145.b0913 188
511145.b0018 511145.b0922 174
511145.b0018 511145.b0923 160
511145.b0018 511145.b0953 199
511145.b0018 511145.b0986 182
511145.b0018 511145.b0987 441
511145.b0018 511145.b0991 707
511145.b0018 511145.b1014 150
511145.b0018 511145.b1044 422
511145.b0018 511145.b1058 739
511145.b0018 511145.b1075 189
511145.b0018 511145.b1085 308
511145.b0018 511145.b1153 471
511145.b0018 511145.b1154 263
511145.b0018 511145.b1156 306
511145.b0018 511145.b1315 193
511145.b0018 511145.b1332 177
511145.b0018 511145.b1350 272
511145.b0018 511145.b1352 759
511145.b0018 511145.b1358 757
511145.b0018 511145.b1375 165
511145.b0018 511145.b1381 679
511145.b0018 511145.b1407 221
511145.b0018 511145.b1420 372
511145.b0018 511145.b1447 154
511145.b0018 511145.b1451 151
511145.b0018 511145.b1461 150
511145.b0018 511145.b1466 162
511145.b0018 511145.b1500 228
511145.b0018 511145.b1514 152
511145.b0018 511145.b1544 165
511145.b0018 511145.b1554 270
511145.b0018 511145.b1555 496
511145.b0018 511145.b1559 426
511145.b0018 511145.b1571 762
511145.b0018 511145.b1635 207
511145.b0018 511145.b1689 284
511145.b0018 511145.b1705 285
511145.b0018 511145.b1713 167
511145.b0018 511145.b1747 634
511145.b0018 511145.b1760 553
511145.b0018 511145.b1788 398
511145.b0018 511145.b1810 195
511145.b0018 511145.b1820 152
511145.b0018 511145.b1826 160
511145.b0018 511145.b1843 209
511145.b0018 511145.b1904 163
511145.b0018 511145.b1915 187
511145.b0018 511145.b2109 364
511145.b0018 511145.b2112 333
511145.b0018 511145.b2118 634
511145.b0018 511145.b2123 290
511145.b0018 511145.b2137 172
511145.b0018 511145.b2169 152
511145.b0018 511145.b2244 219
511145.b0018 511145.b2247 165
511145.b0018 511145.b2272 256
511145.b0018 511145.b2305 281
511145.b0018 511145.b2349 152
511145.b0018 511145.b2361 200
511145.b0018 511145.b2376 182
511145.b0018 511145.b2469 175
511145.b0018 511145.b2505 162
511145.b0018 511145.b2559 188
511145.b0018 511145.b2663 257
511145.b0018 511145.b2783 188
511145.b0018 511145.b2786 210
511145.b0018 511145.b2824 210
511145.b0018 511145.b2826 160
511145.b0018 511145.b2869 254
511145.b0018 511145.b2896 165
511145.b0018 511145.b2897 200
511145.b0018 511145.b2939 177
511145.b0018 511145.b2940 696
511145.b0018 511145.b3027 717
511145.b0018 511145.b3043 153
511145.b0018 511145.b3083 154
511145.b0018 511145.b3085 154
511145.b0018 511145.b3173 242
511145.b0018 511145.b3184 367
511145.b0018 511145.b3193 219
511145.b0018 511145.b3323 187
511145.b0018 511145.b3334 154
511145.b0018 511145.b3348 230
511145.b0018 511145.b3391 210
511145.b0018 511145.b3392 152
511145.b0018 511145.b3393 201
511145.b0018 511145.b3394 162
511145.b0018 511145.b3398 162
511145.b0018 511145.b3411 160
511145.b0018 511145.b3488 321
511145.b0018 511145.b3535 178
511145.b0018 511145.b3624 529
511145.b0018 511145.b3707 440
511145.b0018 511145.b3716 528
511145.b0018 511145.b3765 190
511145.b0018 511145.b3890 238
511145.b0018 511145.b3897 596
511145.b0018 511145.b3937 159
511145.b0018 511145.b3966 163
511145.b0018 511145.b4194 197
511145.b0018 511145.b4206 152
511145.b0018 511145.b4217 295
511145.b0018 511145.b4224 286
511145.b0018 511145.b4225 160
511145.b0018 511145.b4240 151
511145.b0018 511145.b4246 430
511145.b0018 511145.b4253 227
511145.b0018 511145.b4257 186
511145.b0018 511145.b4310 172
511145.b0018 511145.b4311 276
511145.b0018 511145.b4319 175
511145.b0018 511145.b4341 528
511145.b0018 511145.b4385 294
511145.b0018 511145.b4402 568
511145.b0018 511145.b4410 281
511145.b0018 511145.b4415 377
511145.b0018 511145.b4428 430
511145.b0018 511145.b4453 329
511145.b0018 511145.b4455 876
511145.b0018 511145.b4480 152
511145.b0018 511145.b4482 209
511145.b0018 511145.b4527 762
511145.b0018 511145.b4542 513
511145.b0018 511145.b4589 182
511145.b0018 511145.b4595 152
511145.b0018 511145.b4615 160
511145.b0018 511145.b4622 549
511145.b0018 511145.b4665 227
511145.b0018 511145.b4687 190
511145.b0019 511145.b0013 160
511145.b0019 511145.b0014 525
511145.b0019 511145.b0015 640
511145.b0019 511145.b0016 152
511145.b0019 511145.b0020 995
511145.b0019 511145.b0025 163
511145.b0019 511145.b0046 358
511145.b0019 511145.b0047 583
511145.b0019 511145.b0109 367
511145.b0019 511145.b0166 193
511145.b0019 511145.b0243 166
511145.b0019 511145.b0343 516
511145.b0019 511145.b0344 329
511145.b0019 511145.b0383 357
511145.b0019 511145.b0401 239
511145.b0019 511145.b0407 320
511145.b0019 511145.b0408 319
511145.b0019 511145.b0409 317
511145.b0019 511145.b0420 274
511145.b0019 511145.b0451 150
511145.b0019 511145.b0463 152
511145.b0019 511145.b0543 623
511145.b0019 511145.b0569 224
511145.b0019 511145.b0582 152
511145.b0019 511145.b0633 195
511145.b0019 511145.b0642 224
511145.b0019 511145.b0683 254
511145.b0019 511145.b0842 240
511145.b0019 511145.b0892 151
511145.b0019 511145.b0965 320
511145.b0019 511145.b0974 151
511145.b0019 511145.b1015 381
511145.b0019 511145.b1035 159
511145.b0019 511145.b1098 229
511145.b0019 511145.b1100 321
511145.b0019 511145.b1109 224
511145.b0019 511145.b1114 245
511145.b0019 511145.b1133 164
511145.b0019 511145.b1186 919
511145.b0019 511145.b1211 238
511145.b0019 511145.b1212 272
511145.b0019 511145.b1216 879
511145.b0019 511145.b1237 841
511145.b0019 511145.b1267 224
511145.b0019 511145.b1272 211
511145.b0019 511145.b1482 280
511145.b0019 511145.b1592 212
511145.b0019 511145.b1710 200
511145.b0019 511145.b1804 179
511145.b0019 511145.b1955 155
511145.b0019 511145.b2049 220
511145.b0019 511145.b2065 192
511145.b0019 511145.b2114 318
511145.b0019 511145.b2210 257
511145.b0019 511145.b2214 219
511145.b0019 511145.b2240 221
511145.b0019 511145.b2315 224
511145.b0019 511145.b2340 152
511145.b0019 511145.b2394 152
511145.b0019 511145.b2514 207
511145.b0019 511145.b2712 151
511145.b0019 511145.b2727 151
511145.b0019 511145.b2729 151
511145.b0019 511145.b2741 243
511145.b0019 511145.b2779 221
511145.b0019 511145.b2781 224
511145.b0019 511145.b2784 207
511145.b0019 511145.b2796 168
511145.b0019 511145.b2820 271
511145.b0019 511145.b2827 243
511145.b0019 511145.b2828 239
511145.b0019 511145.b2839 512
511145.b0019 511145.b2892 196
511145.b0019 511145.b2897 280
511145.b0019 511145.b2924 208
511145.b0019 511145.b3072 253
511145.b0019 511145.b3155 224
511145.b0019 511145.b3176 364
511145.b0019 511145.b3265 152
511145.b0019 511145.b3291 242
511145.b0019 511145.b3350 511
511145.b0019 511145.b3409 190
511145.b0019 511145.b3481 272
511145.b0019 511145.b3502 167
511145.b0019 511145.b3513 152
511145.b0019 511145.b3547 511
511145.b0019 511145.b3649 166
511145.b0019 511145.b3650 207
511145.b0019 511145.b3666 160
511145.b0019 511145.b3824 241
511145.b0019 511145.b3919 364
511145.b0019 511145.b3927 160
511145.b0019 511145.b3936 224
511145.b0019 511145.b3954 515
511145.b0019 511145.b3956 511
511145.b0019 511145.b3961 168
511145.b0019 511145.b3962 163
511145.b0019 511145.b4065 261
511145.b0019 511145.b4069 397
511145.b0019 511145.b4120 629
511145.b0019 511145.b4133 511
511145.b0019 511145.b4155 195
511145.b0019 511145.b4226 232
511145.b0019 511145.b4258 291
511145.b0019 511145.b4259 243
511145.b0019 511145.b4260 194
511145.b0019 511145.b4365 219
511145.b0019 511145.b4378 155
511145.b0019 511145.b4483 155
511145.b0019 511145.b4502 151
511145.b0020 511145.b0014 232
511145.b0020 511145.b0015 327
511145.b0020 511145.b0019 995
511145.b0020 511145.b0052 208
511145.b0020 511145.b0076 390
511145.b0020 511145.b0094 191
511145.b0020 511145.b0117 162
511145.b0020 511145.b0119 312
511145.b0020 511145.b0148 158
511145.b0020 511145.b0162 184
511145.b0020 511145.b0208 216
511145.b0020 511145.b0316 191
511145.b0020 511145.b0344 328
511145.b0020 511145.b0401 158
511145.b0020 511145.b0435 165
511145.b0020 511145.b0466 171
511145.b0020 511145.b0477 362
511145.b0020 511145.b0495 281
511145.b0020 511145.b0504 198
511145.b0020 511145.b0522 196
511145.b0020 511145.b0573 204
511145.b0020 511145.b0628 317
511145.b0020 511145.b0629 256
511145.b0020 511145.b0630 317
511145.b0020 511145.b0632 256
511145.b0020 511145.b0676 201
511145.b0020 511145.b0699 165
511145.b0020 511145.b0719 164
511145.b0020 511145.b0839 256
511145.b0020 511145.b0857 213
511145.b0020 511145.b0871 152
511145.b0020 511145.b0925 185
511145.b0020 511145.b0946 384
511145.b0020 511145.b1024 327
511145.b0020 511145.b1036 177
511145.b0020 511145.b1044 210
511145.b0020 511145.b1066 153
511145.b0020 511145.b1067 208
511145.b0020 511145.b1164 227
511145.b0020 511145.b1186 817
511145.b0020 511145.b1208 274
511145.b0020 511145.b1215 161
511145.b0020 511145.b1216 647
511145.b0020 511145.b1237 329
511145.b0020 511145.b1253 179
511145.b0020 511145.b1273 328
511145.b0020 511145.b1275 511
511145.b0020 511145.b1280 152
511145.b0020 511145.b1286 155
511145.b0020 511145.b1304 157
511145.b0020 511145.b1306 155
511145.b0020 511145.b1324 231
511145.b0020 511145.b1429 186
511145.b0020 511145.b1435 159
511145.b0020 511145.b1461 159
511145.b0020 511145.b1482 511
511145.b0020 511145.b1590 150
511145.b0020 511145.b1625 168
511145.b0020 511145.b1659 370
511145.b0020 511145.b1660 171
511145.b0020 511145.b1683 159
511145.b0020 511145.b1808 183
511145.b0020 511145.b1816 176
511145.b0020 511145.b1829 386
511145.b0020 511145.b1836 199
511145.b0020 511145.b1851 174
511145.b0020 511145.b1885 156
511145.b0020 511145.b1925 177
511145.b0020 511145.b1948 164
511145.b0020 511145.b1951 160
511145.b0020 511145.b2010 256
511145.b0020 511145.b2063 176
511145.b0020 511145.b2064 297
511145.b0020 511145.b2124 157
511145.b0020 511145.b2125 218
511145.b0020 511145.b2126 164
511145.b0020 511145.b2153 168
511145.b0020 511145.b2212 247
511145.b0020 511145.b2216 257
511145.b0020 511145.b2217 285
511145.b0020 511145.b2218 329
511145.b0020 511145.b2290 253
511145.b0020 511145.b2292 229
511145.b0020 511145.b2300 199
511145.b0020 511145.b2322 168
511145.b0020 511145.b2339 172
511145.b0020 511145.b2344 201
511145.b0020 511145.b2494 194
511145.b0020 511145.b2495 288
511145.b0020 511145.b2557 174
511145.b0020 511145.b2559 274
511145.b0020 511145.b2571 232
511145.b0020 511145.b2607 178
511145.b0020 511145.b2669 188
511145.b0020 511145.b2682 154
511145.b0020 511145.b2696 247
511145.b0020 511145.b2741 210
511145.b0020 511145.b2808 338
511145.b0020 511145.b2827 242
511145.b0020 511145.b2828 235
511145.b0020 511145.b2832 176
511145.b0020 511145.b2835 179
511145.b0020 511145.b2839 507
511145.b0020 511145.b2897 274
511145.b0020 511145.b2898 181
511145.b0020 511145.b2916 247
511145.b0020 511145.b2947 158
511145.b0020 511145.b3006 190
511145.b0020 511145.b3035 332
511145.b0020 511145.b3039 154
511145.b0020 511145.b3051 168
511145.b0020 511145.b3066 175
511145.b0020 511145.b3085 175
511145.b0020 511145.b3088 443
511145.b0020 511145.b3089 152
511145.b0020 511145.b3093 171
511145.b0020 511145.b3105 164
511145.b0020 511145.b3131 205
511145.b0020 511145.b3152 152
511145.b0020 511145.b3163 152
511145.b0020 511145.b3170 175
511145.b0020 511145.b3198 181
511145.b0020 511145.b3207 191
511145.b0020 511145.b3213 158
511145.b0020 511145.b3221 344
511145.b0020 511145.b3237 189
511145.b0020 511145.b3381 169
511145.b0020 511145.b3418 179
511145.b0020 511145.b3570 150
511145.b0020 511145.b3576 216
511145.b0020 511145.b3585 154
511145.b0020 511145.b3659 167
511145.b0020 511145.b3773 513
511145.b0020 511145.b3792 170
511145.b0020 511145.b3828 511
511145.b0020 511145.b3930 151
511145.b0020 511145.b3940 159
511145.b0020 511145.b3961 240
511145.b0020 511145.b3982 185
511145.b0020 511145.b3997 152
511145.b0020 511145.b4123 190
511145.b0020 511145.b4133 243
511145.b0020 511145.b4138 173
511145.b0020 511145.b4179 156
511145.b0020 511145.b4217 237
511145.b0020 511145.b4252 217
511145.b0020 511145.b4354 150
511145.b0020 511145.b4361 185
511145.b0020 511145.b4363 151
511145.b0020 511145.b4365 326
511145.b0020 511145.b4469 153
511145.b0020 511145.b4480 176
511145.b0021 511145.b0022 888
511145.b0021 511145.b0023 433
511145.b0021 511145.b0024 339
511145.b0021 511145.b0025 334
511145.b0021 511145.b0026 291
511145.b0021 511145.b0027 291
511145.b0021 511145.b0028 225
511145.b0021 511145.b0029 225
511145.b0021 511145.b0030 199
511145.b0021 511145.b0031 170
511145.b0021 511145.b0256 443
511145.b0021 511145.b0265 220
511145.b0021 511145.b0275 220
511145.b0021 511145.b0289 243
511145.b0021 511145.b0298 286
511145.b0021 511145.b0299 369
511145.b0021 511145.b0361 227
511145.b0021 511145.b0372 371
511145.b0021 511145.b0373 288
511145.b0021 511145.b0540 256
511145.b0021 511145.b0541 371
511145.b0021 511145.b0557 369
511145.b0021 511145.b0627 163
511145.b0021 511145.b1026 371
511145.b0021 511145.b1027 288
511145.b0021 511145.b1140 210
511145.b0021 511145.b1402 227
511145.b0021 511145.b1404 345
511145.b0021 511145.b1534 210
511145.b0021 511145.b1544 219
511145.b0021 511145.b1741 208
511145.b0021 511145.b1886 180
511145.b0021 511145.b1894 220
511145.b0021 511145.b1930 286
511145.b0021 511145.b1996 179
511145.b0021 511145.b2088 224
511145.b0021 511145.b2089 323
511145.b0021 511145.b2860 227
511145.b0021 511145.b3045 224
511145.b0021 511145.b3130 160
511145.b0021 511145.b3309 151
511145.b0021 511145.b3310 179
511145.b0021 511145.b3444 593
511145.b0021 511145.b3660 227
511145.b0021 511145.b3826 241
511145.b0021 511145.b3946 173
511145.b0021 511145.b4273 445
511145.b0021 511145.b4280 286
511145.b0021 511145.b4284 257
511145.b0021 511145.b4294 220
511145.b0021 511145.b4516 220
511145.b0022 511145.b0021 888
511145.b0022 511145.b0023 429
511145.b0022 511145.b0024 339
511145.b0022 511145.b0025 333
511145.b0022 511145.b0026 291
511145.b0022 511145.b0027 291
511145.b0022 511145.b0028 225
511145.b0022 511145.b0029 225
511145.b0022 511145.b0030 199
511145.b0022 511145.b0031 170
511145.b0022 511145.b0246 171
511145.b0022 511145.b0264 220
511145.b0022 511145.b0274 220
511145.b0022 511145.b0277 154
511145.b0022 511145.b0570 182
511145.b0022 511145.b0573 153
511145.b0022 511145.b0988 220
511145.b0022 511145.b1893 220
511145.b0022 511145.b2004 153
511145.b0022 511145.b2626 161
511145.b0022 511145.b2645 182
511145.b0022 511145.b3329 150
511145.b0022 511145.b3445 220
511145.b0022 511145.b3745 155
511145.b0023 511145.b0014 350
511145.b0023 511145.b0015 274
511145.b0023 511145.b0021 433
511145.b0023 511145.b0022 429
511145.b0023 511145.b0024 643
511145.b0023 511145.b0025 797
511145.b0023 511145.b0026 827
511145.b0023 511145.b0027 788
511145.b0023 511145.b0028 540
511145.b0023 511145.b0029 720
511145.b0023 511145.b0030 293
511145.b0023 511145.b0031 643
511145.b0023 511145.b0032 364
511145.b0023 511145.b0033 329
511145.b0023 511145.b0048 232
511145.b0023 511145.b0049 150
511145.b0023 511145.b0051 902
511145.b0023 511145.b0088 171
511145.b0023 511145.b0095 198
511145.b0023 511145.b0119 159
511145.b0023 511145.b0120 521
511145.b0023 511145.b0121 374
511145.b0023 511145.b0125 246
511145.b0023 511145.b0126 193
511145.b0023 511145.b0143 564
511145.b0023 511145.b0166 215
511145.b0023 511145.b0168 406
511145.b0023 511145.b0169 975
511145.b0023 511145.b0170 785
511145.b0023 511145.b0171 523
511145.b0023 511145.b0172 913
511145.b0023 511145.b0174 198
511145.b0023 511145.b0175 428
511145.b0023 511145.b0179 292
511145.b0023 511145.b0180 232
511145.b0023 511145.b0181 249
511145.b0023 511145.b0182 170
511145.b0023 511145.b0183 357
511145.b0023 511145.b0185 226
511145.b0023 511145.b0191 448
511145.b0023 511145.b0194 210
511145.b0023 511145.b0208 163
511145.b0023 511145.b0211 463
511145.b0023 511145.b0214 163
511145.b0023 511145.b0238 623
511145.b0023 511145.b0296 170
511145.b0023 511145.b0333 176
511145.b0023 511145.b0335 179
511145.b0023 511145.b0344 205
511145.b0023 511145.b0405 226
511145.b0023 511145.b0406 227
511145.b0023 511145.b0407 196
511145.b0023 511145.b0408 225
511145.b0023 511145.b0409 247
511145.b0023 511145.b0411 152
511145.b0023 511145.b0416 156
511145.b0023 511145.b0423 179
511145.b0023 511145.b0431 165
511145.b0023 511145.b0434 205
511145.b0023 511145.b0436 860
511145.b0023 511145.b0440 323
511145.b0023 511145.b0464 152
511145.b0023 511145.b0469 633
511145.b0023 511145.b0472 296
511145.b0023 511145.b0474 533
511145.b0023 511145.b0516 157
511145.b0023 511145.b0587 151
511145.b0023 511145.b0611 223
511145.b0023 511145.b0623 221
511145.b0023 511145.b0632 384
511145.b0023 511145.b0636 291
511145.b0023 511145.b0637 557
511145.b0023 511145.b0650 167
511145.b0023 511145.b0657 156
511145.b0023 511145.b0659 206
511145.b0023 511145.b0660 241
511145.b0023 511145.b0680 159
511145.b0023 511145.b0693 952
511145.b0023 511145.b0714 279
511145.b0023 511145.b0720 176
511145.b0023 511145.b0736 339
511145.b0023 511145.b0741 187
511145.b0023 511145.b0742 223
511145.b0023 511145.b0799 296
511145.b0023 511145.b0822 154
511145.b0023 511145.b0835 238
511145.b0023 511145.b0867 170
511145.b0023 511145.b0868 154
511145.b0023 511145.b0877 276
511145.b0023 511145.b0880 372
511145.b0023 511145.b0884 889
511145.b0023 511145.b0888 241
511145.b0023 511145.b0908 163
511145.b0023 511145.b0910 290
511145.b0023 511145.b0911 444
511145.b0023 511145.b0912 204
511145.b0023 511145.b0919 269
511145.b0023 511145.b0930 168
511145.b0023 511145.b0931 575
511145.b0023 511145.b0945 207
511145.b0023 511145.b0949 172
511145.b0023 511145.b0954 154
511145.b0023 511145.b0957 326
511145.b0023 511145.b1013 154
511145.b0023 511145.b1053 163
511145.b0023 511145.b1055 317
511145.b0023 511145.b1062 172
511145.b0023 511145.b1069 544
511145.b0023 511145.b1084 851
511145.b0023 511145.b1086 261
511145.b0023 511145.b1088 847
511145.b0023 511145.b1089 853
511145.b0023 511145.b1090 317
511145.b0023 511145.b1092 151
511145.b0023 511145.b1093 163
511145.b0023 511145.b1094 415
511145.b0023 511145.b1095 258
511145.b0023 511145.b1099 284
511145.b0023 511145.b1100 270
511145.b0023 511145.b1126 269
511145.b0023 511145.b1129 368
511145.b0023 511145.b1132 428
511145.b0023 511145.b1133 532
511145.b0023 511145.b1194 239
511145.b0023 511145.b1203 347
511145.b0023 511145.b1204 165
511145.b0023 511145.b1207 256
511145.b0023 511145.b1208 159
511145.b0023 511145.b1211 709
511145.b0023 511145.b1214 223
511145.b0023 511145.b1232 185
511145.b0023 511145.b1269 491
511145.b0023 511145.b1281 155
511145.b0023 511145.b1286 383
511145.b0023 511145.b1393 471
511145.b0023 511145.b1409 192
511145.b0023 511145.b1434 238
511145.b0023 511145.b1436 176
511145.b0023 511145.b1452 189
511145.b0023 511145.b1483 159
511145.b0023 511145.b1628 165
511145.b0023 511145.b1637 198
511145.b0023 511145.b1658 395
511145.b0023 511145.b1659 178
511145.b0023 511145.b1662 155
511145.b0023 511145.b1712 204
511145.b0023 511145.b1716 655
511145.b0023 511145.b1717 543
511145.b0023 511145.b1718 761
511145.b0023 511145.b1719 223
511145.b0023 511145.b1724 184
511145.b0023 511145.b1736 154
511145.b0023 511145.b1782 180
511145.b0023 511145.b1789 235
511145.b0023 511145.b1807 157
511145.b0023 511145.b1808 282
511145.b0023 511145.b1809 152
511145.b0023 511145.b1823 244
511145.b0023 511145.b1826 178
511145.b0023 511145.b1831 472
511145.b0023 511145.b1845 152
511145.b0023 511145.b1866 247
511145.b0023 511145.b1876 288
511145.b0023 511145.b1913 166
511145.b0023 511145.b1948 163
511145.b0023 511145.b1961 187
511145.b0023 511145.b2014 514
511145.b0023 511145.b2020 272
511145.b0023 511145.b2027 260
511145.b0023 511145.b2048 193
511145.b0023 511145.b2069 167
511145.b0023 511145.b2125 166
511145.b0023 511145.b2171 512
511145.b0023 511145.b2185 927
511145.b0023 511145.b2187 221
511145.b0023 511145.b2231 162
511145.b0023 511145.b2235 163
511145.b0023 511145.b2261 193
511145.b0023 511145.b2312 188
511145.b0023 511145.b2313 177
511145.b0023 511145.b2316 215
511145.b0023 511145.b2400 655
511145.b0023 511145.b2411 178
511145.b0023 511145.b2476 196
511145.b0023 511145.b2498 396
511145.b0023 511145.b2499 298
511145.b0023 511145.b2500 244
511145.b0023 511145.b2507 264
511145.b0023 511145.b2509 150
511145.b0023 511145.b2514 230
511145.b0023 511145.b2517 230
511145.b0023 511145.b2518 285
511145.b0023 511145.b2526 167
511145.b0023 511145.b2533 442
511145.b0023 511145.b2551 152
511145.b0023 511145.b2565 156
511145.b0023 511145.b2567 471
511145.b0023 511145.b2569 536
511145.b0023 511145.b2579 189
511145.b0023 511145.b2581 494
511145.b0023 511145.b2584 281
511145.b0023 511145.b2606 913
511145.b0023 511145.b2607 732
511145.b0023 511145.b2608 689
511145.b0023 511145.b2609 994
511145.b0023 511145.b2610 172
511145.b0023 511145.b2614 514
511145.b0023 511145.b2620 586
511145.b0023 511145.b2742 156
511145.b0023 511145.b2744 156
511145.b0023 511145.b2780 202
511145.b0023 511145.b2830 292
511145.b0023 511145.b2890 352
511145.b0023 511145.b2891 561
511145.b0023 511145.b2926 321
511145.b0023 511145.b2938 953
511145.b0023 511145.b2942 424
511145.b0023 511145.b2946 224
511145.b0023 511145.b2955 471
511145.b0023 511145.b2960 289
511145.b0023 511145.b3018 318
511145.b0023 511145.b3049 196
511145.b0023 511145.b3065 998
511145.b0023 511145.b3066 407
511145.b0023 511145.b3107 205
511145.b0023 511145.b3152 150
511145.b0023 511145.b3162 170
511145.b0023 511145.b3164 729
511145.b0023 511145.b3165 998
511145.b0023 511145.b3166 212
511145.b0023 511145.b3168 261
511145.b0023 511145.b3170 444
511145.b0023 511145.b3175 856
511145.b0023 511145.b3176 446
511145.b0023 511145.b3178 198
511145.b0023 511145.b3180 791
511145.b0023 511145.b3181 174
511145.b0023 511145.b3185 982
511145.b0023 511145.b3186 911
511145.b0023 511145.b3189 255
511145.b0023 511145.b3190 641
511145.b0023 511145.b3228 160
511145.b0023 511145.b3230 996
511145.b0023 511145.b3231 963
511145.b0023 511145.b3237 201
511145.b0023 511145.b3247 609
511145.b0023 511145.b3250 162
511145.b0023 511145.b3251 386
511145.b0023 511145.b3252 173
511145.b0023 511145.b3255 229
511145.b0023 511145.b3256 406
511145.b0023 511145.b3259 229
511145.b0023 511145.b3260 946
511145.b0023 511145.b3261 967
511145.b0023 511145.b3294 899
511145.b0023 511145.b3295 640
511145.b0023 511145.b3296 947
511145.b0023 511145.b3297 970
511145.b0023 511145.b3298 974
511145.b0023 511145.b3299 411
511145.b0023 511145.b3300 338
511145.b0023 511145.b3301 663
511145.b0023 511145.b3302 592
511145.b0023 511145.b3303 982
511145.b0023 511145.b3304 674
511145.b0023 511145.b3305 791
511145.b0023 511145.b3306 974
511145.b0023 511145.b3307 976
511145.b0023 511145.b3308 532
511145.b0023 511145.b3309 555
511145.b0023 511145.b3310 620
511145.b0023 511145.b3311 985
511145.b0023 511145.b3312 801
511145.b0023 511145.b3313 694
511145.b0023 511145.b3314 976
511145.b0023 511145.b3315 782
511145.b0023 511145.b3316 970
511145.b0023 511145.b3317 657
511145.b0023 511145.b3318 827
511145.b0023 511145.b3319 879
511145.b0023 511145.b3320 792
511145.b0023 511145.b3321 993
511145.b0023 511145.b3336 191
511145.b0023 511145.b3339 298
511145.b0023 511145.b3340 606
511145.b0023 511145.b3341 959
511145.b0023 511145.b3342 962
511145.b0023 511145.b3344 197
511145.b0023 511145.b3349 171
511145.b0023 511145.b3387 192
511145.b0023 511145.b3390 340
511145.b0023 511145.b3407 221
511145.b0023 511145.b3461 235
511145.b0023 511145.b3464 267
511145.b0023 511145.b3465 287
511145.b0023 511145.b3487 152
511145.b0023 511145.b3556 415
511145.b0023 511145.b3559 216
511145.b0023 511145.b3560 184
511145.b0023 511145.b3590 242
511145.b0023 511145.b3611 204
511145.b0023 511145.b3635 468
511145.b0023 511145.b3636 946
511145.b0023 511145.b3637 965
511145.b0023 511145.b3639 329
511145.b0023 511145.b3640 196
511145.b0023 511145.b3643 197
511145.b0023 511145.b3649 677
511145.b0023 511145.b3650 347
511145.b0023 511145.b3700 206
511145.b0023 511145.b3701 297
511145.b0023 511145.b3702 389
511145.b0023 511145.b3703 967
511145.b0023 511145.b3704 938
511145.b0023 511145.b3705 623
511145.b0023 511145.b3706 182
511145.b0023 511145.b3733 199
511145.b0023 511145.b3734 284
511145.b0023 511145.b3735 171
511145.b0023 511145.b3736 268
511145.b0023 511145.b3738 229
511145.b0023 511145.b3741 252
511145.b0023 511145.b3742 338
511145.b0023 511145.b3780 551
511145.b0023 511145.b3781 305
511145.b0023 511145.b3783 453
511145.b0023 511145.b3833 428
511145.b0023 511145.b3835 317
511145.b0023 511145.b3838 173
511145.b0023 511145.b3867 282
511145.b0023 511145.b3871 627
511145.b0023 511145.b3922 157
511145.b0023 511145.b3936 793
511145.b0023 511145.b3980 938
511145.b0023 511145.b3981 372
511145.b0023 511145.b3982 352
511145.b0023 511145.b3983 853
511145.b0023 511145.b3984 689
511145.b0023 511145.b3985 835
511145.b0023 511145.b3986 330
511145.b0023 511145.b3987 494
511145.b0023 511145.b3999 160
511145.b0023 511145.b4000 234
511145.b0023 511145.b4042 205
511145.b0023 511145.b4052 157
511145.b0023 511145.b4062 151
511145.b0023 511145.b4069 179
511145.b0023 511145.b4112 155
511145.b0023 511145.b4147 925
511145.b0023 511145.b4161 903
511145.b0023 511145.b4171 206
511145.b0023 511145.b4172 346
511145.b0023 511145.b4173 340
511145.b0023 511145.b4179 385
511145.b0023 511145.b4187 213
511145.b0023 511145.b4191 154
511145.b0023 511145.b4200 988
511145.b0023 511145.b4201 834
511145.b0023 511145.b4202 989
511145.b0023 511145.b4203 881
511145.b0023 511145.b4226 786
511145.b0023 511145.b4258 168
511145.b0023 511145.b4312 198
511145.b0023 511145.b4320 178
511145.b0023 511145.b4337 182
511145.b0023 511145.b4375 919
511145.b0023 511145.b4377 181
511145.b0023 511145.b4378 270
511145.b0023 511145.b4382 156
511145.b0023 511145.b4391 155
511145.b0023 511145.b4401 157
511145.b0023 511145.b4469 184
511145.b0023 511145.b4483 270
511145.b0024 511145.b0018 462
511145.b0024 511145.b0021 339
511145.b0024 511145.b0022 339
511145.b0024 511145.b0023 643
511145.b0024 511145.b0025 879
511145.b0024 511145.b0026 696
511145.b0024 511145.b0027 696
511145.b0024 511145.b0028 450
511145.b0024 511145.b0029 468
511145.b0024 511145.b0030 357
511145.b0024 511145.b0031 250
511145.b0024 511145.b0053 254
511145.b0024 511145.b0075 761
511145.b0024 511145.b0135 641
511145.b0024 511145.b0136 533
511145.b0024 511145.b0137 675
511145.b0024 511145.b0138 562
511145.b0024 511145.b0139 219
511145.b0024 511145.b0140 279
511145.b0024 511145.b0141 158
511145.b0024 511145.b0193 561
511145.b0024 511145.b0196 615
511145.b0024 511145.b0197 201
511145.b0024 511145.b0211 160
511145.b0024 511145.b0217 744
511145.b0024 511145.b0227 508
511145.b0024 511145.b0294 183
511145.b0024 511145.b0303 633
511145.b0024 511145.b0378 372
511145.b0024 511145.b0389 297
511145.b0024 511145.b0412 683
511145.b0024 511145.b0434 369
511145.b0024 511145.b0453 281
511145.b0024 511145.b0494 154
511145.b0024 511145.b0497 493
511145.b0024 511145.b0498 512
511145.b0024 511145.b0504 242
511145.b0024 511145.b0506 187
511145.b0024 511145.b0513 219
511145.b0024 511145.b0550 250
511145.b0024 511145.b0551 740
511145.b0024 511145.b0572 207
511145.b0024 511145.b0578 186
511145.b0024 511145.b0589 240
511145.b0024 511145.b0633 247
511145.b0024 511145.b0641 328
511145.b0024 511145.b0682 516
511145.b0024 511145.b0689 643
511145.b0024 511145.b0699 205
511145.b0024 511145.b0700 493
511145.b0024 511145.b0716 490
511145.b0024 511145.b0719 151
511145.b0024 511145.b0735 591
511145.b0024 511145.b0739 218
511145.b0024 511145.b0772 446
511145.b0024 511145.b0802 164
511145.b0024 511145.b0830 372
511145.b0024 511145.b0843 199
511145.b0024 511145.b0865 433
511145.b0024 511145.b0909 160
511145.b0024 511145.b0941 265
511145.b0024 511145.b0959 419
511145.b0024 511145.b0983 511
511145.b0024 511145.b0984 518
511145.b0024 511145.b0986 517
511145.b0024 511145.b0987 241
511145.b0024 511145.b0991 761
511145.b0024 511145.b1023 450
511145.b0024 511145.b1037 174
511145.b0024 511145.b1038 164
511145.b0024 511145.b1050 541
511145.b0024 511145.b1058 255
511145.b0024 511145.b1060 279
511145.b0024 511145.b1063 511
511145.b0024 511145.b1075 269
511145.b0024 511145.b1085 700
511145.b0024 511145.b1088 523
511145.b0024 511145.b1104 449
511145.b0024 511145.b1105 511
511145.b0024 511145.b1118 164
511145.b0024 511145.b1121 259
511145.b0024 511145.b1122 199
511145.b0024 511145.b1248 162
511145.b0024 511145.b1255 366
511145.b0024 511145.b1285 406
511145.b0024 511145.b1307 314
511145.b0024 511145.b1310 631
511145.b0024 511145.b1328 160
511145.b0024 511145.b1357 333
511145.b0024 511145.b1372 527
511145.b0024 511145.b1375 236
511145.b0024 511145.b1382 561
511145.b0024 511145.b1428 179
511145.b0024 511145.b1431 447
511145.b0024 511145.b1436 683
511145.b0024 511145.b1446 541
511145.b0024 511145.b1481 190
511145.b0024 511145.b1491 360
511145.b0024 511145.b1544 237
511145.b0024 511145.b1555 163
511145.b0024 511145.b1571 534
511145.b0024 511145.b1575 766
511145.b0024 511145.b1576 512
511145.b0024 511145.b1585 204
511145.b0024 511145.b1675 710
511145.b0024 511145.b1705 750
511145.b0024 511145.b1785 171
511145.b0024 511145.b1788 765
511145.b0024 511145.b1793 152
511145.b0024 511145.b1824 263
511145.b0024 511145.b1826 723
511145.b0024 511145.b1836 194
511145.b0024 511145.b1843 672
511145.b0024 511145.b1878 416
511145.b0024 511145.b1915 458
511145.b0024 511145.b1916 227
511145.b0024 511145.b1953 375
511145.b0024 511145.b1957 706
511145.b0024 511145.b1963 424
511145.b0024 511145.b2000 180
511145.b0024 511145.b2062 163
511145.b0024 511145.b2082 168
511145.b0024 511145.b2112 290
511145.b0024 511145.b2123 443
511145.b0024 511145.b2145 722
511145.b0024 511145.b2181 206
511145.b0024 511145.b2187 164
511145.b0024 511145.b2198 293
511145.b0024 511145.b2199 184
511145.b0024 511145.b2208 246
511145.b0024 511145.b2233 157
511145.b0024 511145.b2269 267
511145.b0024 511145.b2270 623
511145.b0024 511145.b2315 160
511145.b0024 511145.b2332 188
511145.b0024 511145.b2335 308
511145.b0024 511145.b2345 155
511145.b0024 511145.b2375 177
511145.b0024 511145.b2376 745
511145.b0024 511145.b2377 699
511145.b0024 511145.b2419 746
511145.b0024 511145.b2433 414
511145.b0024 511145.b2505 514
511145.b0024 511145.b2506 322
511145.b0024 511145.b2511 318
511145.b0024 511145.b2520 450
511145.b0024 511145.b2555 300
511145.b0024 511145.b2636 623
511145.b0024 511145.b2659 297
511145.b0024 511145.b2809 154
511145.b0024 511145.b2823 365
511145.b0024 511145.b2825 664
511145.b0024 511145.b2826 181
511145.b0024 511145.b2848 345
511145.b0024 511145.b2865 160
511145.b0024 511145.b2939 766
511145.b0024 511145.b2940 766
511145.b0024 511145.b2968 219
511145.b0024 511145.b2971 322
511145.b0024 511145.b2972 188
511145.b0024 511145.b3013 690
511145.b0024 511145.b3027 245
511145.b0024 511145.b3050 680
511145.b0024 511145.b3129 159
511145.b0024 511145.b3267 482
511145.b0024 511145.b3280 192
511145.b0024 511145.b3350 308
511145.b0024 511145.b3369 219
511145.b0024 511145.b3388 409
511145.b0024 511145.b3393 766
511145.b0024 511145.b3395 766
511145.b0024 511145.b3410 189
511145.b0024 511145.b3442 253
511145.b0024 511145.b3446 741
511145.b0024 511145.b3482 507
511145.b0024 511145.b3506 160
511145.b0024 511145.b3507 239
511145.b0024 511145.b3509 174
511145.b0024 511145.b3512 278
511145.b0024 511145.b3513 174
511145.b0024 511145.b3535 540
511145.b0024 511145.b3552 329
511145.b0024 511145.b3577 194
511145.b0024 511145.b3593 429
511145.b0024 511145.b3596 172
511145.b0024 511145.b3615 611
511145.b0024 511145.b3625 222
511145.b0024 511145.b3672 766
511145.b0024 511145.b3677 596
511145.b0024 511145.b3688 480
511145.b0024 511145.b3689 160
511145.b0024 511145.b3696 205
511145.b0024 511145.b3707 766
511145.b0024 511145.b3716 263
511145.b0024 511145.b3739 451
511145.b0024 511145.b3766 653
511145.b0024 511145.b3769 185
511145.b0024 511145.b3779 207
511145.b0024 511145.b3827 227
511145.b0024 511145.b3861 219
511145.b0024 511145.b3896 446
511145.b0024 511145.b3947 191
511145.b0024 511145.b3953 191
511145.b0024 511145.b3989 766
511145.b0024 511145.b4001 631
511145.b0024 511145.b4027 445
511145.b0024 511145.b4029 430
511145.b0024 511145.b4041 260
511145.b0024 511145.b4060 652
511145.b0024 511145.b4080 433
511145.b0024 511145.b4109 355
511145.b0024 511145.b4128 458
511145.b0024 511145.b4140 200
511145.b0024 511145.b4144 200
511145.b0024 511145.b4183 150
511145.b0024 511145.b4199 758
511145.b0024 511145.b4201 381
511145.b0024 511145.b4217 735
511145.b0024 511145.b4246 766
511145.b0024 511145.b4253 179
511145.b0024 511145.b4300 187
511145.b0024 511145.b4301 154
511145.b0024 511145.b4309 229
511145.b0024 511145.b4311 446
511145.b0024 511145.b4385 292
511145.b0024 511145.b4402 766
511145.b0024 511145.b4403 155
511145.b0024 511145.b4409 184
511145.b0024 511145.b4410 240
511145.b0024 511145.b4415 153
511145.b0024 511145.b4466 440
511145.b0024 511145.b4487 655
511145.b0024 511145.b4520 454
511145.b0024 511145.b4527 542
511145.b0024 511145.b4533 748
511145.b0024 511145.b4542 653
511145.b0024 511145.b4543 271
511145.b0024 511145.b4544 254
511145.b0024 511145.b4550 320
511145.b0024 511145.b4558 343
511145.b0024 511145.b4589 759
511145.b0025 511145.b0002 338
511145.b0025 511145.b0004 194
511145.b0025 511145.b0010 221
511145.b0025 511145.b0014 353
511145.b0025 511145.b0015 304
511145.b0025 511145.b0019 163
511145.b0025 511145.b0021 334
511145.b0025 511145.b0022 333
511145.b0025 511145.b0023 797
511145.b0025 511145.b0024 879
511145.b0025 511145.b0026 965
511145.b0025 511145.b0027 887
511145.b0025 511145.b0028 803
511145.b0025 511145.b0029 842
511145.b0025 511145.b0030 441
511145.b0025 511145.b0031 657
511145.b0025 511145.b0032 398
511145.b0025 511145.b0033 332
511145.b0025 511145.b0048 474
511145.b0025 511145.b0052 269
511145.b0025 511145.b0066 162
511145.b0025 511145.b0081 560
511145.b0025 511145.b0082 439
511145.b0025 511145.b0083 210
511145.b0025 511145.b0103 607
511145.b0025 511145.b0106 171
511145.b0025 511145.b0109 161
511145.b0025 511145.b0114 361
511145.b0025 511145.b0125 301
511145.b0025 511145.b0126 177
511145.b0025 511145.b0133 243
511145.b0025 511145.b0134 571
511145.b0025 511145.b0136 160
511145.b0025 511145.b0137 360
511145.b0025 511145.b0138 240
511145.b0025 511145.b0142 299
511145.b0025 511145.b0143 170
511145.b0025 511145.b0155 234
511145.b0025 511145.b0168 212
511145.b0025 511145.b0169 460
511145.b0025 511145.b0170 433
511145.b0025 511145.b0171 605
511145.b0025 511145.b0172 264
511145.b0025 511145.b0173 522
511145.b0025 511145.b0174 424
511145.b0025 511145.b0175 425
511145.b0025 511145.b0176 526
511145.b0025 511145.b0177 419
511145.b0025 511145.b0179 160
511145.b0025 511145.b0194 452
511145.b0025 511145.b0196 193
511145.b0025 511145.b0208 152
511145.b0025 511145.b0215 196
511145.b0025 511145.b0241 262
511145.b0025 511145.b0242 261
511145.b0025 511145.b0341 167
511145.b0025 511145.b0342 288
511145.b0025 511145.b0405 205
511145.b0025 511145.b0407 192
511145.b0025 511145.b0408 456
511145.b0025 511145.b0409 346
511145.b0025 511145.b0413 190
511145.b0025 511145.b0414 685
511145.b0025 511145.b0415 548
511145.b0025 511145.b0417 293
511145.b0025 511145.b0420 243
511145.b0025 511145.b0421 298
511145.b0025 511145.b0422 257
511145.b0025 511145.b0425 176
511145.b0025 511145.b0436 550
511145.b0025 511145.b0437 274
511145.b0025 511145.b0438 274
511145.b0025 511145.b0439 274
511145.b0025 511145.b0441 270
511145.b0025 511145.b0459 288
511145.b0025 511145.b0470 219
511145.b0025 511145.b0516 167
511145.b0025 511145.b0522 332
511145.b0025 511145.b0523 342
511145.b0025 511145.b0634 307
511145.b0025 511145.b0639 342
511145.b0025 511145.b0641 160
511145.b0025 511145.b0650 167
511145.b0025 511145.b0651 268
511145.b0025 511145.b0652 180
511145.b0025 511145.b0655 185
511145.b0025 511145.b0658 180
511145.b0025 511145.b0675 350
511145.b0025 511145.b0687 151
511145.b0025 511145.b0736 193
511145.b0025 511145.b0755 235
511145.b0025 511145.b0775 183
511145.b0025 511145.b0788 291
511145.b0025 511145.b0849 219
511145.b0025 511145.b0859 150
511145.b0025 511145.b0870 264
511145.b0025 511145.b0882 174
511145.b0025 511145.b0888 183
511145.b0025 511145.b0890 480
511145.b0025 511145.b0893 282
511145.b0025 511145.b0910 727
511145.b0025 511145.b0911 238
511145.b0025 511145.b0913 154
511145.b0025 511145.b0918 318
511145.b0025 511145.b0929 199
511145.b0025 511145.b0930 190
511145.b0025 511145.b0931 316
511145.b0025 511145.b0967 200
511145.b0025 511145.b0980 899
511145.b0025 511145.b1069 805
511145.b0025 511145.b1072 157
511145.b0025 511145.b1075 168
511145.b0025 511145.b1086 228
511145.b0025 511145.b1093 177
511145.b0025 511145.b1094 543
511145.b0025 511145.b1099 291
511145.b0025 511145.b1100 246
511145.b0025 511145.b1103 290
511145.b0025 511145.b1107 150
511145.b0025 511145.b1133 772
511145.b0025 511145.b1176 165
511145.b0025 511145.b1177 199
511145.b0025 511145.b1181 445
511145.b0025 511145.b1203 243
511145.b0025 511145.b1204 405
511145.b0025 511145.b1207 252
511145.b0025 511145.b1237 184
511145.b0025 511145.b1241 352
511145.b0025 511145.b1267 191
511145.b0025 511145.b1274 359
511145.b0025 511145.b1277 280
511145.b0025 511145.b1285 172
511145.b0025 511145.b1377 276
511145.b0025 511145.b1419 173
511145.b0025 511145.b1448 151
511145.b0025 511145.b1479 191
511145.b0025 511145.b1494 235
511145.b0025 511145.b1592 450
511145.b0025 511145.b1633 408
511145.b0025 511145.b1637 457
511145.b0025 511145.b1662 918
511145.b0025 511145.b1692 385
511145.b0025 511145.b1713 178
511145.b0025 511145.b1779 292
511145.b0025 511145.b1791 301
511145.b0025 511145.b1816 264
511145.b0025 511145.b1831 218
511145.b0025 511145.b1835 315
511145.b0025 511145.b1864 220
511145.b0025 511145.b1865 172
511145.b0025 511145.b1870 472
511145.b0025 511145.b1914 260
511145.b0025 511145.b1942 159
511145.b0025 511145.b1950 243
511145.b0025 511145.b2007 291
511145.b0025 511145.b2019 152
511145.b0025 511145.b2028 224
511145.b0025 511145.b2042 165
511145.b0025 511145.b2063 264
511145.b0025 511145.b2069 167
511145.b0025 511145.b2076 263
511145.b0025 511145.b2103 210
511145.b0025 511145.b2104 179
511145.b0025 511145.b2114 162
511145.b0025 511145.b2119 194
511145.b0025 511145.b2129 239
511145.b0025 511145.b2130 160
511145.b0025 511145.b2153 207
511145.b0025 511145.b2159 156
511145.b0025 511145.b2162 268
511145.b0025 511145.b2217 154
511145.b0025 511145.b2249 711
511145.b0025 511145.b2255 194
511145.b0025 511145.b2264 155
511145.b0025 511145.b2315 281
511145.b0025 511145.b2323 188
511145.b0025 511145.b2327 318
511145.b0025 511145.b2380 178
511145.b0025 511145.b2389 234
511145.b0025 511145.b2407 269
511145.b0025 511145.b2411 469
511145.b0025 511145.b2465 215
511145.b0025 511145.b2470 403
511145.b0025 511145.b2472 386
511145.b0025 511145.b2478 449
511145.b0025 511145.b2480 206
511145.b0025 511145.b2494 152
511145.b0025 511145.b2499 183
511145.b0025 511145.b2500 335
511145.b0025 511145.b2513 187
511145.b0025 511145.b2514 461
511145.b0025 511145.b2515 479
511145.b0025 511145.b2526 167
511145.b0025 511145.b2533 274
511145.b0025 511145.b2539 153
511145.b0025 511145.b2551 255
511145.b0025 511145.b2559 209
511145.b0025 511145.b2564 477
511145.b0025 511145.b2569 152
511145.b0025 511145.b2580 238
511145.b0025 511145.b2595 574
511145.b0025 511145.b2608 252
511145.b0025 511145.b2614 430
511145.b0025 511145.b2615 372
511145.b0025 511145.b2616 328
511145.b0025 511145.b2617 235
511145.b0025 511145.b2618 174
511145.b0025 511145.b2620 306
511145.b0025 511145.b2673 219
511145.b0025 511145.b2677 239
511145.b0025 511145.b2678 224
511145.b0025 511145.b2683 364
511145.b0025 511145.b2699 433
511145.b0025 511145.b2712 276
511145.b0025 511145.b2727 160
511145.b0025 511145.b2733 424
511145.b0025 511145.b2741 179
511145.b0025 511145.b2744 259
511145.b0025 511145.b2752 708
511145.b0025 511145.b2762 708
511145.b0025 511145.b2817 191
511145.b0025 511145.b2818 171
511145.b0025 511145.b2819 793
511145.b0025 511145.b2830 514
511145.b0025 511145.b2832 167
511145.b0025 511145.b2872 167
511145.b0025 511145.b2891 207
511145.b0025 511145.b2898 303
511145.b0025 511145.b2904 266
511145.b0025 511145.b2913 207
511145.b0025 511145.b2927 209
511145.b0025 511145.b2928 216
511145.b0025 511145.b2935 302
511145.b0025 511145.b2936 152
511145.b0025 511145.b2942 276
511145.b0025 511145.b2946 151
511145.b0025 511145.b2947 193
511145.b0025 511145.b2950 274
511145.b0025 511145.b2951 191
511145.b0025 511145.b2954 195
511145.b0025 511145.b2955 436
511145.b0025 511145.b2960 152
511145.b0025 511145.b2979 187
511145.b0025 511145.b3037 157
511145.b0025 511145.b3055 177
511145.b0025 511145.b3057 424
511145.b0025 511145.b3058 188
511145.b0025 511145.b3066 439
511145.b0025 511145.b3067 179
511145.b0025 511145.b3088 167
511145.b0025 511145.b3150 175
511145.b0025 511145.b3156 167
511145.b0025 511145.b3164 589
511145.b0025 511145.b3165 610
511145.b0025 511145.b3166 581
511145.b0025 511145.b3167 562
511145.b0025 511145.b3168 763
511145.b0025 511145.b3169 613
511145.b0025 511145.b3170 472
511145.b0025 511145.b3177 615
511145.b0025 511145.b3248 167
511145.b0025 511145.b3253 242
511145.b0025 511145.b3281 385
511145.b0025 511145.b3282 191
511145.b0025 511145.b3283 176
511145.b0025 511145.b3287 440
511145.b0025 511145.b3288 361
511145.b0025 511145.b3289 443
511145.b0025 511145.b3293 201
511145.b0025 511145.b3300 186
511145.b0025 511145.b3327 171
511145.b0025 511145.b3349 247
511145.b0025 511145.b3357 285
511145.b0025 511145.b3366 159
511145.b0025 511145.b3386 540
511145.b0025 511145.b3388 187
511145.b0025 511145.b3389 248
511145.b0025 511145.b3390 384
511145.b0025 511145.b3413 156
511145.b0025 511145.b3426 307
511145.b0025 511145.b3462 235
511145.b0025 511145.b3464 168
511145.b0025 511145.b3469 185
511145.b0025 511145.b3499 251
511145.b0025 511145.b3508 238
511145.b0025 511145.b3520 216
511145.b0025 511145.b3527 235
511145.b0025 511145.b3538 165
511145.b0025 511145.b3606 156
511145.b0025 511145.b3610 444
511145.b0025 511145.b3634 596
511145.b0025 511145.b3639 585
511145.b0025 511145.b3640 360
511145.b0025 511145.b3644 308
511145.b0025 511145.b3647 277
511145.b0025 511145.b3648 473
511145.b0025 511145.b3652 248
511145.b0025 511145.b3664 201
511145.b0025 511145.b3700 198
511145.b0025 511145.b3714 201
511145.b0025 511145.b3726 195
511145.b0025 511145.b3732 192
511145.b0025 511145.b3741 177
511145.b0025 511145.b3746 194
511145.b0025 511145.b3765 205
511145.b0025 511145.b3781 228
511145.b0025 511145.b3783 250
511145.b0025 511145.b3838 267
511145.b0025 511145.b3839 444
511145.b0025 511145.b3846 176
511145.b0025 511145.b3848 200
511145.b0025 511145.b3850 160
511145.b0025 511145.b3863 238
511145.b0025 511145.b3867 279
511145.b0025 511145.b3886 152
511145.b0025 511145.b3940 234
511145.b0025 511145.b3957 167
511145.b0025 511145.b3959 271
511145.b0025 511145.b3973 320
511145.b0025 511145.b3987 184
511145.b0025 511145.b3993 314
511145.b0025 511145.b4020 274
511145.b0025 511145.b4024 338
511145.b0025 511145.b4025 274
511145.b0025 511145.b4055 899
511145.b0025 511145.b4085 202
511145.b0025 511145.b4092 272
511145.b0025 511145.b4094 307
511145.b0025 511145.b4142 330
511145.b0025 511145.b4143 339
511145.b0025 511145.b4149 192
511145.b0025 511145.b4161 185
511145.b0025 511145.b4166 238
511145.b0025 511145.b4168 206
511145.b0025 511145.b4169 191
511145.b0025 511145.b4170 244
511145.b0025 511145.b4179 381
511145.b0025 511145.b4218 180
511145.b0025 511145.b4234 194
511145.b0025 511145.b4242 573
511145.b0025 511145.b4245 321
511145.b0025 511145.b4263 192
511145.b0025 511145.b4301 315
511145.b0025 511145.b4307 167
511145.b0025 511145.b4362 462
511145.b0025 511145.b4461 180
511145.b0025 511145.b4473 156
511145.b0025 511145.b4480 158
511145.b0026 511145.b0004 281
511145.b0026 511145.b0014 284
511145.b0026 511145.b0015 411
511145.b0026 511145.b0021 291
511145.b0026 511145.b0022 291
511145.b0026 511145.b0023 827
511145.b0026 511145.b0024 696
511145.b0026 511145.b0025 965
511145.b0026 511145.b0027 991
511145.b0026 511145.b0028 906
511145.b0026 511145.b0029 881
511145.b0026 511145.b0030 503
511145.b0026 511145.b0031 845
511145.b0026 511145.b0032 589
511145.b0026 511145.b0033 544
511145.b0026 511145.b0048 461
511145.b0026 511145.b0051 198
511145.b0026 511145.b0058 318
511145.b0026 511145.b0060 179
511145.b0026 511145.b0071 351
511145.b0026 511145.b0072 152
511145.b0026 511145.b0073 438
511145.b0026 511145.b0074 491
511145.b0026 511145.b0077 334
511145.b0026 511145.b0081 223
511145.b0026 511145.b0082 439
511145.b0026 511145.b0084 344
511145.b0026 511145.b0085 224
511145.b0026 511145.b0086 274
511145.b0026 511145.b0087 372
511145.b0026 511145.b0088 472
511145.b0026 511145.b0090 354
511145.b0026 511145.b0091 278
511145.b0026 511145.b0092 196
511145.b0026 511145.b0093 220
511145.b0026 511145.b0094 430
511145.b0026 511145.b0095 491
511145.b0026 511145.b0104 280
511145.b0026 511145.b0126 176
511145.b0026 511145.b0134 341
511145.b0026 511145.b0144 760
511145.b0026 511145.b0145 279
511145.b0026 511145.b0146 207
511145.b0026 511145.b0158 237
511145.b0026 511145.b0159 231
511145.b0026 511145.b0168 338
511145.b0026 511145.b0169 151
511145.b0026 511145.b0170 406
511145.b0026 511145.b0176 230
511145.b0026 511145.b0177 159
511145.b0026 511145.b0181 151
511145.b0026 511145.b0194 985
511145.b0026 511145.b0195 301
511145.b0026 511145.b0198 311
511145.b0026 511145.b0222 194
511145.b0026 511145.b0231 424
511145.b0026 511145.b0242 161
511145.b0026 511145.b0243 160
511145.b0026 511145.b0344 326
511145.b0026 511145.b0381 191
511145.b0026 511145.b0383 154
511145.b0026 511145.b0386 256
511145.b0026 511145.b0408 168
511145.b0026 511145.b0415 318
511145.b0026 511145.b0421 218
511145.b0026 511145.b0422 193
511145.b0026 511145.b0423 685
511145.b0026 511145.b0436 352
511145.b0026 511145.b0446 186
511145.b0026 511145.b0470 184
511145.b0026 511145.b0474 160
511145.b0026 511145.b0475 302
511145.b0026 511145.b0477 152
511145.b0026 511145.b0481 362
511145.b0026 511145.b0484 206
511145.b0026 511145.b0503 162
511145.b0026 511145.b0504 162
511145.b0026 511145.b0506 399
511145.b0026 511145.b0522 238
511145.b0026 511145.b0523 297
511145.b0026 511145.b0526 548
511145.b0026 511145.b0529 211
511145.b0026 511145.b0588 239
511145.b0026 511145.b0623 250
511145.b0026 511145.b0635 274
511145.b0026 511145.b0640 267
511145.b0026 511145.b0642 938
511145.b0026 511145.b0660 153
511145.b0026 511145.b0661 220
511145.b0026 511145.b0674 159
511145.b0026 511145.b0675 264
511145.b0026 511145.b0680 945
511145.b0026 511145.b0688 307
511145.b0026 511145.b0742 370
511145.b0026 511145.b0755 150
511145.b0026 511145.b0759 224
511145.b0026 511145.b0766 176
511145.b0026 511145.b0775 161
511145.b0026 511145.b0776 154
511145.b0026 511145.b0779 242
511145.b0026 511145.b0781 171
511145.b0026 511145.b0803 279
511145.b0026 511145.b0822 176
511145.b0026 511145.b0844 176
511145.b0026 511145.b0859 192
511145.b0026 511145.b0864 189
511145.b0026 511145.b0880 250
511145.b0026 511145.b0882 188
511145.b0026 511145.b0885 162
511145.b0026 511145.b0890 324
511145.b0026 511145.b0893 884
511145.b0026 511145.b0907 223
511145.b0026 511145.b0910 162
511145.b0026 511145.b0911 310
511145.b0026 511145.b0912 301
511145.b0026 511145.b0918 158
511145.b0026 511145.b0923 167
511145.b0026 511145.b0930 930
511145.b0026 511145.b0931 160
511145.b0026 511145.b0948 733
511145.b0026 511145.b0975 405
511145.b0026 511145.b0989 250
511145.b0026 511145.b0990 250
511145.b0026 511145.b0993 158
511145.b0026 511145.b1064 155
511145.b0026 511145.b1069 854
511145.b0026 511145.b1073 299
511145.b0026 511145.b1074 192
511145.b0026 511145.b1086 264
511145.b0026 511145.b1092 316
511145.b0026 511145.b1103 266
511145.b0026 511145.b1107 192
511145.b0026 511145.b1131 157
511145.b0026 511145.b1133 274
511145.b0026 511145.b1184 168
511145.b0026 511145.b1198 160
511145.b0026 511145.b1203 549
511145.b0026 511145.b1211 433
511145.b0026 511145.b1213 277
511145.b0026 511145.b1261 214
511145.b0026 511145.b1269 151
511145.b0026 511145.b1274 252
511145.b0026 511145.b1281 488
511145.b0026 511145.b1286 207
511145.b0026 511145.b1322 151
511145.b0026 511145.b1474 199
511145.b0026 511145.b1537 408
511145.b0026 511145.b1552 250
511145.b0026 511145.b1557 250
511145.b0026 511145.b1558 250
511145.b0026 511145.b1637 847
511145.b0026 511145.b1647 198
511145.b0026 511145.b1676 261
511145.b0026 511145.b1680 201
511145.b0026 511145.b1706 362
511145.b0026 511145.b1713 852
511145.b0026 511145.b1714 634
511145.b0026 511145.b1717 252
511145.b0026 511145.b1718 326
511145.b0026 511145.b1719 895
511145.b0026 511145.b1778 195
511145.b0026 511145.b1779 248
511145.b0026 511145.b1794 272
511145.b0026 511145.b1800 264
511145.b0026 511145.b1823 250
511145.b0026 511145.b1835 192
511145.b0026 511145.b1854 255
511145.b0026 511145.b1860 198
511145.b0026 511145.b1863 301
511145.b0026 511145.b1866 242
511145.b0026 511145.b1876 940
511145.b0026 511145.b1937 158
511145.b0026 511145.b1941 260
511145.b0026 511145.b1982 231
511145.b0026 511145.b2021 188
511145.b0026 511145.b2114 944
511145.b0026 511145.b2125 164
511145.b0026 511145.b2143 206
511145.b0026 511145.b2201 176
511145.b0026 511145.b2206 302
511145.b0026 511145.b2219 274
511145.b0026 511145.b2231 304
511145.b0026 511145.b2235 167
511145.b0026 511145.b2312 323
511145.b0026 511145.b2315 506
511145.b0026 511145.b2318 244
511145.b0026 511145.b2324 258
511145.b0026 511145.b2373 348
511145.b0026 511145.b2380 194
511145.b0026 511145.b2400 917
511145.b0026 511145.b2407 160
511145.b0026 511145.b2411 194
511145.b0026 511145.b2413 288
511145.b0026 511145.b2422 155
511145.b0026 511145.b2474 326
511145.b0026 511145.b2480 238
511145.b0026 511145.b2493 502
511145.b0026 511145.b2499 226
511145.b0026 511145.b2500 376
511145.b0026 511145.b2501 402
511145.b0026 511145.b2507 645
511145.b0026 511145.b2508 506
511145.b0026 511145.b2511 192
511145.b0026 511145.b2514 841
511145.b0026 511145.b2518 464
511145.b0026 511145.b2530 197
511145.b0026 511145.b2532 188
511145.b0026 511145.b2548 263
511145.b0026 511145.b2551 197
511145.b0026 511145.b2552 162
511145.b0026 511145.b2557 581
511145.b0026 511145.b2569 387
511145.b0026 511145.b2585 180
511145.b0026 511145.b2592 358
511145.b0026 511145.b2593 384
511145.b0026 511145.b2594 536
511145.b0026 511145.b2607 165
511145.b0026 511145.b2615 307
511145.b0026 511145.b2616 260
511145.b0026 511145.b2620 290
511145.b0026 511145.b2697 829
511145.b0026 511145.b2700 408
511145.b0026 511145.b2708 176
511145.b0026 511145.b2728 266
511145.b0026 511145.b2733 320
511145.b0026 511145.b2744 301
511145.b0026 511145.b2748 173
511145.b0026 511145.b2763 164
511145.b0026 511145.b2780 622
511145.b0026 511145.b2781 192
511145.b0026 511145.b2784 225
511145.b0026 511145.b2791 392
511145.b0026 511145.b2795 253
511145.b0026 511145.b2798 214
511145.b0026 511145.b2800 260
511145.b0026 511145.b2810 201
511145.b0026 511145.b2818 160
511145.b0026 511145.b2827 217
511145.b0026 511145.b2828 498
511145.b0026 511145.b2838 232
511145.b0026 511145.b2890 896
511145.b0026 511145.b2891 360
511145.b0026 511145.b2927 239
511145.b0026 511145.b2942 373
511145.b0026 511145.b2946 274
511145.b0026 511145.b2950 390
511145.b0026 511145.b2951 469
511145.b0026 511145.b2952 304
511145.b0026 511145.b2953 156
511145.b0026 511145.b2960 349
511145.b0026 511145.b2975 239
511145.b0026 511145.b2989 224
511145.b0026 511145.b2990 180
511145.b0026 511145.b3019 164
511145.b0026 511145.b3057 235
511145.b0026 511145.b3059 231
511145.b0026 511145.b3064 408
511145.b0026 511145.b3067 262
511145.b0026 511145.b3074 680
511145.b0026 511145.b3092 201
511145.b0026 511145.b3136 154
511145.b0026 511145.b3149 344
511145.b0026 511145.b3164 517
511145.b0026 511145.b3166 177
511145.b0026 511145.b3167 160
511145.b0026 511145.b3168 358
511145.b0026 511145.b3178 163
511145.b0026 511145.b3183 392
511145.b0026 511145.b3185 339
511145.b0026 511145.b3186 159
511145.b0026 511145.b3187 237
511145.b0026 511145.b3189 270
511145.b0026 511145.b3197 176
511145.b0026 511145.b3201 195
511145.b0026 511145.b3210 227
511145.b0026 511145.b3251 326
511145.b0026 511145.b3259 188
511145.b0026 511145.b3288 219
511145.b0026 511145.b3289 185
511145.b0026 511145.b3295 262
511145.b0026 511145.b3296 427
511145.b0026 511145.b3297 284
511145.b0026 511145.b3298 300
511145.b0026 511145.b3300 379
511145.b0026 511145.b3301 312
511145.b0026 511145.b3302 383
511145.b0026 511145.b3303 462
511145.b0026 511145.b3304 502
511145.b0026 511145.b3305 427
511145.b0026 511145.b3306 398
511145.b0026 511145.b3307 348
511145.b0026 511145.b3308 655
511145.b0026 511145.b3309 384
511145.b0026 511145.b3310 339
511145.b0026 511145.b3311 340
511145.b0026 511145.b3312 440
511145.b0026 511145.b3313 294
511145.b0026 511145.b3314 357
511145.b0026 511145.b3315 420
511145.b0026 511145.b3316 439
511145.b0026 511145.b3317 546
511145.b0026 511145.b3318 471
511145.b0026 511145.b3319 478
511145.b0026 511145.b3320 497
511145.b0026 511145.b3321 231
511145.b0026 511145.b3339 624
511145.b0026 511145.b3340 620
511145.b0026 511145.b3341 374
511145.b0026 511145.b3342 335
511145.b0026 511145.b3349 300
511145.b0026 511145.b3353 164
511145.b0026 511145.b3357 163
511145.b0026 511145.b3382 158
511145.b0026 511145.b3384 831
511145.b0026 511145.b3386 223
511145.b0026 511145.b3387 301
511145.b0026 511145.b3389 523
511145.b0026 511145.b3400 153
511145.b0026 511145.b3407 385
511145.b0026 511145.b3417 262
511145.b0026 511145.b3426 308
511145.b0026 511145.b3428 262
511145.b0026 511145.b3433 177
511145.b0026 511145.b3455 165
511145.b0026 511145.b3464 178
511145.b0026 511145.b3465 238
511145.b0026 511145.b3469 188
511145.b0026 511145.b3479 236
511145.b0026 511145.b3556 250
511145.b0026 511145.b3559 400
511145.b0026 511145.b3560 614
511145.b0026 511145.b3603 239
511145.b0026 511145.b3606 343
511145.b0026 511145.b3607 154
511145.b0026 511145.b3608 187
511145.b0026 511145.b3633 193
511145.b0026 511145.b3637 171
511145.b0026 511145.b3639 440
511145.b0026 511145.b3640 316
511145.b0026 511145.b3642 295
511145.b0026 511145.b3652 246
511145.b0026 511145.b3670 221
511145.b0026 511145.b3671 597
511145.b0026 511145.b3697 176
511145.b0026 511145.b3699 356
511145.b0026 511145.b3708 303
511145.b0026 511145.b3729 179
511145.b0026 511145.b3734 210
511145.b0026 511145.b3736 157
511145.b0026 511145.b3739 160
511145.b0026 511145.b3740 274
511145.b0026 511145.b3741 236
511145.b0026 511145.b3747 151
511145.b0026 511145.b3751 403
511145.b0026 511145.b3770 943
511145.b0026 511145.b3771 521
511145.b0026 511145.b3772 517
511145.b0026 511145.b3774 661
511145.b0026 511145.b3804 163
511145.b0026 511145.b3809 207
511145.b0026 511145.b3826 176
511145.b0026 511145.b3829 371
511145.b0026 511145.b3862 196
511145.b0026 511145.b3865 226
511145.b0026 511145.b3871 170
511145.b0026 511145.b3886 371
511145.b0026 511145.b3894 238
511145.b0026 511145.b3907 150
511145.b0026 511145.b3915 182
511145.b0026 511145.b3932 236
511145.b0026 511145.b3936 188
511145.b0026 511145.b3939 199
511145.b0026 511145.b3941 188
511145.b0026 511145.b3956 314
511145.b0026 511145.b3972 210
511145.b0026 511145.b3980 692
511145.b0026 511145.b3983 301
511145.b0026 511145.b3984 322
511145.b0026 511145.b3985 195
511145.b0026 511145.b3986 185
511145.b0026 511145.b3987 545
511145.b0026 511145.b3988 312
511145.b0026 511145.b3997 363
511145.b0026 511145.b4005 205
511145.b0026 511145.b4006 232
511145.b0026 511145.b4020 274
511145.b0026 511145.b4024 218
511145.b0026 511145.b4025 188
511145.b0026 511145.b4030 469
511145.b0026 511145.b4043 174
511145.b0026 511145.b4058 235
511145.b0026 511145.b4102 156
511145.b0026 511145.b4129 904
511145.b0026 511145.b4142 248
511145.b0026 511145.b4143 461
511145.b0026 511145.b4168 232
511145.b0026 511145.b4170 438
511145.b0026 511145.b4172 288
511145.b0026 511145.b4177 158
511145.b0026 511145.b4192 150
511145.b0026 511145.b4200 152
511145.b0026 511145.b4202 213
511145.b0026 511145.b4226 345
511145.b0026 511145.b4233 150
511145.b0026 511145.b4242 210
511145.b0026 511145.b4245 259
511145.b0026 511145.b4253 398
511145.b0026 511145.b4258 872
511145.b0026 511145.b4287 239
511145.b0026 511145.b4375 160
511145.b0026 511145.b4393 152
511145.b0026 511145.b4394 158
511145.b0027 511145.b0009 269
511145.b0027 511145.b0014 208
511145.b0027 511145.b0015 336
511145.b0027 511145.b0021 291
511145.b0027 511145.b0022 291
511145.b0027 511145.b0023 788
511145.b0027 511145.b0024 696
511145.b0027 511145.b0025 887
511145.b0027 511145.b0026 991
511145.b0027 511145.b0028 854
511145.b0027 511145.b0029 839
511145.b0027 511145.b0030 480
511145.b0027 511145.b0031 798
511145.b0027 511145.b0032 450
511145.b0027 511145.b0033 449
511145.b0027 511145.b0048 331
511145.b0027 511145.b0049 189
511145.b0027 511145.b0054 190
511145.b0027 511145.b0058 360
511145.b0027 511145.b0060 371
511145.b0027 511145.b0082 153
511145.b0027 511145.b0086 239
511145.b0027 511145.b0087 209
511145.b0027 511145.b0088 224
511145.b0027 511145.b0089 413
511145.b0027 511145.b0090 241
511145.b0027 511145.b0094 343
511145.b0027 511145.b0095 264
511145.b0027 511145.b0098 767
511145.b0027 511145.b0125 637
511145.b0027 511145.b0145 410
511145.b0027 511145.b0152 327
511145.b0027 511145.b0161 291
511145.b0027 511145.b0166 677
511145.b0027 511145.b0168 308
511145.b0027 511145.b0176 190
511145.b0027 511145.b0177 210
511145.b0027 511145.b0184 591
511145.b0027 511145.b0192 329
511145.b0027 511145.b0193 152
511145.b0027 511145.b0194 452
511145.b0027 511145.b0212 174
511145.b0027 511145.b0214 191
511145.b0027 511145.b0222 194
511145.b0027 511145.b0242 161
511145.b0027 511145.b0344 512
511145.b0027 511145.b0364 235
511145.b0027 511145.b0383 649
511145.b0027 511145.b0407 400
511145.b0027 511145.b0408 683
511145.b0027 511145.b0409 493
511145.b0027 511145.b0413 272
511145.b0027 511145.b0415 187
511145.b0027 511145.b0421 213
511145.b0027 511145.b0436 346
511145.b0027 511145.b0437 326
511145.b0027 511145.b0442 201
511145.b0027 511145.b0450 278
511145.b0027 511145.b0463 221
511145.b0027 511145.b0467 173
511145.b0027 511145.b0475 274
511145.b0027 511145.b0512 345
511145.b0027 511145.b0513 155
511145.b0027 511145.b0514 188
511145.b0027 511145.b0530 512
511145.b0027 511145.b0535 199
511145.b0027 511145.b0555 512
511145.b0027 511145.b0587 184
511145.b0027 511145.b0589 156
511145.b0027 511145.b0592 152
511145.b0027 511145.b0621 151
511145.b0027 511145.b0632 223
511145.b0027 511145.b0633 188
511145.b0027 511145.b0640 271
511145.b0027 511145.b0641 433
511145.b0027 511145.b0657 786
511145.b0027 511145.b0675 220
511145.b0027 511145.b0687 366
511145.b0027 511145.b0710 270
511145.b0027 511145.b0741 766
511145.b0027 511145.b0742 442
511145.b0027 511145.b0750 196
511145.b0027 511145.b0775 271
511145.b0027 511145.b0788 155
511145.b0027 511145.b0803 410
511145.b0027 511145.b0812 164
511145.b0027 511145.b0815 168
511145.b0027 511145.b0822 151
511145.b0027 511145.b0841 187
511145.b0027 511145.b0842 445
511145.b0027 511145.b0844 152
511145.b0027 511145.b0849 209
511145.b0027 511145.b0891 561
511145.b0027 511145.b0902 157
511145.b0027 511145.b0911 158
511145.b0027 511145.b0912 216
511145.b0027 511145.b0924 419
511145.b0027 511145.b0929 160
511145.b0027 511145.b0945 308
511145.b0027 511145.b0948 304
511145.b0027 511145.b0957 447
511145.b0027 511145.b0967 254
511145.b0027 511145.b1006 341
511145.b0027 511145.b1054 186
511145.b0027 511145.b1059 201
511145.b0027 511145.b1069 690
511145.b0027 511145.b1079 327
511145.b0027 511145.b1084 151
511145.b0027 511145.b1086 360
511145.b0027 511145.b1092 316
511145.b0027 511145.b1100 424
511145.b0027 511145.b1118 192
511145.b0027 511145.b1123 236
511145.b0027 511145.b1133 283
511145.b0027 511145.b1189 201
511145.b0027 511145.b1191 239
511145.b0027 511145.b1202 151
511145.b0027 511145.b1209 512
511145.b0027 511145.b1211 272
511145.b0027 511145.b1220 257
511145.b0027 511145.b1244 152
511145.b0027 511145.b1252 173
511145.b0027 511145.b1262 192
511145.b0027 511145.b1281 298
511145.b0027 511145.b1289 194
511145.b0027 511145.b1301 201
511145.b0027 511145.b1314 164
511145.b0027 511145.b1316 170
511145.b0027 511145.b1390 209
511145.b0027 511145.b1554 516
511145.b0027 511145.b1615 327
511145.b0027 511145.b1640 164
511145.b0027 511145.b1647 196
511145.b0027 511145.b1656 160
511145.b0027 511145.b1676 237
511145.b0027 511145.b1677 808
511145.b0027 511145.b1692 352
511145.b0027 511145.b1718 204
511145.b0027 511145.b1719 312
511145.b0027 511145.b1749 177
511145.b0027 511145.b1766 490
511145.b0027 511145.b1767 191
511145.b0027 511145.b1778 274
511145.b0027 511145.b1779 170
511145.b0027 511145.b1807 300
511145.b0027 511145.b1835 150
511145.b0027 511145.b1854 237
511145.b0027 511145.b1860 156
511145.b0027 511145.b1863 220
511145.b0027 511145.b1864 459
511145.b0027 511145.b1875 259
511145.b0027 511145.b1884 267
511145.b0027 511145.b1894 241
511145.b0027 511145.b1912 302
511145.b0027 511145.b1983 253
511145.b0027 511145.b2026 161
511145.b0027 511145.b2048 240
511145.b0027 511145.b2062 160
511145.b0027 511145.b2103 208
511145.b0027 511145.b2125 197
511145.b0027 511145.b2129 169
511145.b0027 511145.b2130 196
511145.b0027 511145.b2147 233
511145.b0027 511145.b2188 174
511145.b0027 511145.b2214 156
511145.b0027 511145.b2231 238
511145.b0027 511145.b2280 214
511145.b0027 511145.b2313 358
511145.b0027 511145.b2315 386
511145.b0027 511145.b2324 202
511145.b0027 511145.b2346 304
511145.b0027 511145.b2372 253
511145.b0027 511145.b2380 242
511145.b0027 511145.b2407 156
511145.b0027 511145.b2413 288
511145.b0027 511145.b2434 232
511145.b0027 511145.b2477 201
511145.b0027 511145.b2497 341
511145.b0027 511145.b2500 320
511145.b0027 511145.b2546 182
511145.b0027 511145.b2553 278
511145.b0027 511145.b2557 265
511145.b0027 511145.b2568 892
511145.b0027 511145.b2569 208
511145.b0027 511145.b2580 304
511145.b0027 511145.b2593 300
511145.b0027 511145.b2594 564
511145.b0027 511145.b2608 169
511145.b0027 511145.b2609 192
511145.b0027 511145.b2610 460
511145.b0027 511145.b2615 192
511145.b0027 511145.b2616 353
511145.b0027 511145.b2617 339
511145.b0027 511145.b2673 209
511145.b0027 511145.b2699 511
511145.b0027 511145.b2733 199
511145.b0027 511145.b2739 165
511145.b0027 511145.b2779 193
511145.b0027 511145.b2780 156
511145.b0027 511145.b2784 208
511145.b0027 511145.b2785 217
511145.b0027 511145.b2791 360
511145.b0027 511145.b2823 153
511145.b0027 511145.b2828 918
511145.b0027 511145.b2873 232
511145.b0027 511145.b2882 155
511145.b0027 511145.b2888 155
511145.b0027 511145.b2892 454
511145.b0027 511145.b2897 367
511145.b0027 511145.b2916 184
511145.b0027 511145.b2930 178
511145.b0027 511145.b2937 151
511145.b0027 511145.b2942 176
511145.b0027 511145.b2946 194
511145.b0027 511145.b2951 424
511145.b0027 511145.b2952 271
511145.b0027 511145.b2954 222
511145.b0027 511145.b2957 191
511145.b0027 511145.b2972 238
511145.b0027 511145.b2983 152
511145.b0027 511145.b3019 188
511145.b0027 511145.b3030 170
511145.b0027 511145.b3053 204
511145.b0027 511145.b3059 240
511145.b0027 511145.b3064 214
511145.b0027 511145.b3124 188
511145.b0027 511145.b3146 152
511145.b0027 511145.b3149 194
511145.b0027 511145.b3168 165
511145.b0027 511145.b3173 168
511145.b0027 511145.b3176 321
511145.b0027 511145.b3178 445
511145.b0027 511145.b3189 162
511145.b0027 511145.b3192 159
511145.b0027 511145.b3201 307
511145.b0027 511145.b3204 231
511145.b0027 511145.b3220 371
511145.b0027 511145.b3253 177
511145.b0027 511145.b3262 157
511145.b0027 511145.b3281 352
511145.b0027 511145.b3288 316
511145.b0027 511145.b3289 230
511145.b0027 511145.b3300 724
511145.b0027 511145.b3303 156
511145.b0027 511145.b3314 176
511145.b0027 511145.b3320 345
511145.b0027 511145.b3340 177
511145.b0027 511145.b3349 257
511145.b0027 511145.b3357 163
511145.b0027 511145.b3359 446
511145.b0027 511145.b3385 195
511145.b0027 511145.b3389 385
511145.b0027 511145.b3407 252
511145.b0027 511145.b3421 170
511145.b0027 511145.b3447 160
511145.b0027 511145.b3464 369
511145.b0027 511145.b3469 220
511145.b0027 511145.b3518 230
511145.b0027 511145.b3559 222
511145.b0027 511145.b3560 269
511145.b0027 511145.b3571 201
511145.b0027 511145.b3609 352
511145.b0027 511145.b3610 320
511145.b0027 511145.b3634 601
511145.b0027 511145.b3636 194
511145.b0027 511145.b3639 442
511145.b0027 511145.b3640 321
511145.b0027 511145.b3642 269
511145.b0027 511145.b3650 208
511145.b0027 511145.b3654 155
511145.b0027 511145.b3661 174
511145.b0027 511145.b3699 177
511145.b0027 511145.b3705 451
511145.b0027 511145.b3711 182
511145.b0027 511145.b3731 169
511145.b0027 511145.b3738 184
511145.b0027 511145.b3740 159
511145.b0027 511145.b3750 150
511145.b0027 511145.b3751 177
511145.b0027 511145.b3775 288
511145.b0027 511145.b3793 256
511145.b0027 511145.b3819 270
511145.b0027 511145.b3821 343
511145.b0027 511145.b3839 223
511145.b0027 511145.b3844 156
511145.b0027 511145.b3860 242
511145.b0027 511145.b3887 156
511145.b0027 511145.b3908 252
511145.b0027 511145.b3925 161
511145.b0027 511145.b3941 224
511145.b0027 511145.b3954 281
511145.b0027 511145.b3956 373
511145.b0027 511145.b3981 321
511145.b0027 511145.b3997 455
511145.b0027 511145.b4006 443
511145.b0027 511145.b4020 266
511145.b0027 511145.b4034 283
511145.b0027 511145.b4052 360
511145.b0027 511145.b4064 153
511145.b0027 511145.b4142 156
511145.b0027 511145.b4143 430
511145.b0027 511145.b4149 732
511145.b0027 511145.b4166 244
511145.b0027 511145.b4168 232
511145.b0027 511145.b4170 436
511145.b0027 511145.b4220 209
511145.b0027 511145.b4226 192
511145.b0027 511145.b4245 308
511145.b0027 511145.b4279 230
511145.b0027 511145.b4314 443
511145.b0027 511145.b4320 240
511145.b0027 511145.b4327 169
511145.b0027 511145.b4373 232
511145.b0027 511145.b4374 185
511145.b0027 511145.b4377 159
511145.b0027 511145.b4378 218
511145.b0027 511145.b4381 156
511145.b0027 511145.b4390 152
511145.b0027 511145.b4396 237
511145.b0027 511145.b4410 160
511145.b0027 511145.b4481 399
511145.b0027 511145.b4483 218
511145.b0028 511145.b0007 154
511145.b0028 511145.b0014 208
511145.b0028 511145.b0015 349
511145.b0028 511145.b0021 225
511145.b0028 511145.b0022 225
511145.b0028 511145.b0023 540
511145.b0028 511145.b0024 450
511145.b0028 511145.b0025 803
511145.b0028 511145.b0026 906
511145.b0028 511145.b0027 854
511145.b0028 511145.b0029 982
511145.b0028 511145.b0030 786
511145.b0028 511145.b0031 633
511145.b0028 511145.b0032 271
511145.b0028 511145.b0033 270
511145.b0028 511145.b0053 268
511145.b0028 511145.b0063 236
511145.b0028 511145.b0109 157
511145.b0028 511145.b0121 167
511145.b0028 511145.b0154 167
511145.b0028 511145.b0159 228
511145.b0028 511145.b0171 168
511145.b0028 511145.b0177 177
511145.b0028 511145.b0179 162
511145.b0028 511145.b0180 189
511145.b0028 511145.b0182 212
511145.b0028 511145.b0183 168
511145.b0028 511145.b0188 156
511145.b0028 511145.b0260 263
511145.b0028 511145.b0356 235
511145.b0028 511145.b0436 329
511145.b0028 511145.b0437 225
511145.b0028 511145.b0485 165
511145.b0028 511145.b0486 327
511145.b0028 511145.b0492 160
511145.b0028 511145.b0495 157
511145.b0028 511145.b0630 185
511145.b0028 511145.b0651 286
511145.b0028 511145.b0655 172
511145.b0028 511145.b0659 167
511145.b0028 511145.b0723 245
511145.b0028 511145.b0740 253
511145.b0028 511145.b0741 177
511145.b0028 511145.b0750 166
511145.b0028 511145.b0781 170
511145.b0028 511145.b0783 189
511145.b0028 511145.b0787 154
511145.b0028 511145.b0841 179
511145.b0028 511145.b0893 304
511145.b0028 511145.b0902 267
511145.b0028 511145.b0955 155
511145.b0028 511145.b0957 177
511145.b0028 511145.b0967 201
511145.b0028 511145.b0974 153
511145.b0028 511145.b0975 152
511145.b0028 511145.b0979 177
511145.b0028 511145.b1069 538
511145.b0028 511145.b1080 396
511145.b0028 511145.b1092 276
511145.b0028 511145.b1117 184
511145.b0028 511145.b1128 298
511145.b0028 511145.b1161 396
511145.b0028 511145.b1214 186
511145.b0028 511145.b1249 192
511145.b0028 511145.b1252 187
511145.b0028 511145.b1260 314
511145.b0028 511145.b1266 235
511145.b0028 511145.b1296 398
511145.b0028 511145.b1340 195
511145.b0028 511145.b1344 409
511145.b0028 511145.b1357 154
511145.b0028 511145.b1379 160
511145.b0028 511145.b1428 345
511145.b0028 511145.b1435 308
511145.b0028 511145.b1524 221
511145.b0028 511145.b1549 263
511145.b0028 511145.b1664 151
511145.b0028 511145.b1670 398
511145.b0028 511145.b1767 154
511145.b0028 511145.b1795 219
511145.b0028 511145.b1841 164
511145.b0028 511145.b1850 396
511145.b0028 511145.b1888 157
511145.b0028 511145.b1923 379
511145.b0028 511145.b1982 228
511145.b0028 511145.b2125 197
511145.b0028 511145.b2162 286
511145.b0028 511145.b2171 225
511145.b0028 511145.b2281 396
511145.b0028 511145.b2286 188
511145.b0028 511145.b2291 168
511145.b0028 511145.b2316 367
511145.b0028 511145.b2341 161
511145.b0028 511145.b2378 157
511145.b0028 511145.b2380 242
511145.b0028 511145.b2413 288
511145.b0028 511145.b2437 150
511145.b0028 511145.b2532 221
511145.b0028 511145.b2545 263
511145.b0028 511145.b2551 167
511145.b0028 511145.b2566 191
511145.b0028 511145.b2605 177
511145.b0028 511145.b2606 170
511145.b0028 511145.b2609 163
511145.b0028 511145.b2616 260
511145.b0028 511145.b2720 254
511145.b0028 511145.b2746 208
511145.b0028 511145.b2779 246
511145.b0028 511145.b2834 308
511145.b0028 511145.b2880 515
511145.b0028 511145.b2899 194
511145.b0028 511145.b2914 202
511145.b0028 511145.b2947 173
511145.b0028 511145.b2992 152
511145.b0028 511145.b3076 398
511145.b0028 511145.b3103 379
511145.b0028 511145.b3180 170
511145.b0028 511145.b3193 224
511145.b0028 511145.b3212 154
511145.b0028 511145.b3228 202
511145.b0028 511145.b3230 176
511145.b0028 511145.b3231 192
511145.b0028 511145.b3251 229
511145.b0028 511145.b3294 198
511145.b0028 511145.b3296 250
511145.b0028 511145.b3301 308
511145.b0028 511145.b3307 331
511145.b0028 511145.b3314 174
511145.b0028 511145.b3317 319
511145.b0028 511145.b3320 308
511145.b0028 511145.b3321 239
511145.b0028 511145.b3342 369
511145.b0028 511145.b3349 448
511145.b0028 511145.b3357 163
511145.b0028 511145.b3385 188
511145.b0028 511145.b3400 179
511145.b0028 511145.b3421 157
511145.b0028 511145.b3426 301
511145.b0028 511145.b3519 213
511145.b0028 511145.b3552 180
511145.b0028 511145.b3605 219
511145.b0028 511145.b3638 187
511145.b0028 511145.b3679 207
511145.b0028 511145.b3687 160
511145.b0028 511145.b3731 235
511145.b0028 511145.b3732 240
511145.b0028 511145.b3733 232
511145.b0028 511145.b3734 232
511145.b0028 511145.b3735 230
511145.b0028 511145.b3857 168
511145.b0028 511145.b3936 150
511145.b0028 511145.b3965 185
511145.b0028 511145.b3973 279
511145.b0028 511145.b3987 387
511145.b0028 511145.b3988 339
511145.b0028 511145.b3997 314
511145.b0028 511145.b4019 157
511145.b0028 511145.b4090 161
511145.b0028 511145.b4119 263
511145.b0028 511145.b4142 191
511145.b0028 511145.b4147 225
511145.b0028 511145.b4179 213
511145.b0028 511145.b4207 257
511145.b0028 511145.b4219 162
511145.b0028 511145.b4233 152
511145.b0028 511145.b4234 163
511145.b0028 511145.b4259 157
511145.b0028 511145.b4403 221
511145.b0028 511145.b4469 398
511145.b0028 511145.b4473 176
511145.b0028 511145.b4475 171
511145.b0028 511145.b4482 184
511145.b0029 511145.b0008 164
511145.b0029 511145.b0009 274
511145.b0029 511145.b0014 228
511145.b0029 511145.b0021 225
511145.b0029 511145.b0022 225
511145.b0029 511145.b0023 720
511145.b0029 511145.b0024 468
511145.b0029 511145.b0025 842
511145.b0029 511145.b0026 881
511145.b0029 511145.b0027 839
511145.b0029 511145.b0028 982
511145.b0029 511145.b0030 742
511145.b0029 511145.b0031 745
511145.b0029 511145.b0032 508
511145.b0029 511145.b0033 492
511145.b0029 511145.b0048 424
511145.b0029 511145.b0051 274
511145.b0029 511145.b0060 204
511145.b0029 511145.b0084 219
511145.b0029 511145.b0090 192
511145.b0029 511145.b0091 304
511145.b0029 511145.b0114 191
511145.b0029 511145.b0120 192
511145.b0029 511145.b0146 235
511145.b0029 511145.b0156 567
511145.b0029 511145.b0157 162
511145.b0029 511145.b0159 168
511145.b0029 511145.b0173 980
511145.b0029 511145.b0185 196
511145.b0029 511145.b0212 175
511145.b0029 511145.b0214 515
511145.b0029 511145.b0247 204
511145.b0029 511145.b0344 160
511145.b0029 511145.b0369 164
511145.b0029 511145.b0399 152
511145.b0029 511145.b0416 266
511145.b0029 511145.b0420 904
511145.b0029 511145.b0421 949
511145.b0029 511145.b0422 336
511145.b0029 511145.b0428 315
511145.b0029 511145.b0442 201
511145.b0029 511145.b0450 279
511145.b0029 511145.b0451 424
511145.b0029 511145.b0469 316
511145.b0029 511145.b0583 181
511145.b0029 511145.b0638 220
511145.b0029 511145.b0651 318
511145.b0029 511145.b0726 195
511145.b0029 511145.b0750 215
511145.b0029 511145.b0815 168
511145.b0029 511145.b0825 164
511145.b0029 511145.b0893 319
511145.b0029 511145.b0908 562
511145.b0029 511145.b0910 562
511145.b0029 511145.b0911 946
511145.b0029 511145.b0912 316
511145.b0029 511145.b0929 243
511145.b0029 511145.b0945 177
511145.b0029 511145.b0967 220
511145.b0029 511145.b1033 241
511145.b0029 511145.b1069 542
511145.b0029 511145.b1080 151
511145.b0029 511145.b1103 468
511145.b0029 511145.b1107 214
511145.b0029 511145.b1114 195
511145.b0029 511145.b1118 231
511145.b0029 511145.b1135 204
511145.b0029 511145.b1190 220
511145.b0029 511145.b1203 393
511145.b0029 511145.b1204 933
511145.b0029 511145.b1206 164
511145.b0029 511145.b1208 931
511145.b0029 511145.b1209 156
511145.b0029 511145.b1212 205
511145.b0029 511145.b1214 158
511145.b0029 511145.b1232 164
511145.b0029 511145.b1237 183
511145.b0029 511145.b1258 174
511145.b0029 511145.b1260 321
511145.b0029 511145.b1267 274
511145.b0029 511145.b1269 344
511145.b0029 511145.b1335 240
511145.b0029 511145.b1340 318
511145.b0029 511145.b1411 167
511145.b0029 511145.b1684 356
511145.b0029 511145.b1713 500
511145.b0029 511145.b1714 500
511145.b0029 511145.b1766 309
511145.b0029 511145.b1829 184
511145.b0029 511145.b1853 202
511145.b0029 511145.b1866 464
511145.b0029 511145.b1876 445
511145.b0029 511145.b1884 266
511145.b0029 511145.b1889 153
511145.b0029 511145.b1890 156
511145.b0029 511145.b2002 388
511145.b0029 511145.b2023 267
511145.b0029 511145.b2025 244
511145.b0029 511145.b2081 191
511145.b0029 511145.b2114 229
511145.b0029 511145.b2125 197
511145.b0029 511145.b2140 243
511145.b0029 511145.b2147 268
511145.b0029 511145.b2159 457
511145.b0029 511145.b2162 360
511145.b0029 511145.b2171 237
511145.b0029 511145.b2183 204
511145.b0029 511145.b2283 196
511145.b0029 511145.b2316 436
511145.b0029 511145.b2320 241
511145.b0029 511145.b2331 161
511145.b0029 511145.b2372 217
511145.b0029 511145.b2380 242
511145.b0029 511145.b2407 276
511145.b0029 511145.b2413 288
511145.b0029 511145.b2427 202
511145.b0029 511145.b2434 172
511145.b0029 511145.b2464 164
511145.b0029 511145.b2494 326
511145.b0029 511145.b2509 536
511145.b0029 511145.b2511 500
511145.b0029 511145.b2515 997
511145.b0029 511145.b2523 171
511145.b0029 511145.b2528 319
511145.b0029 511145.b2529 210
511145.b0029 511145.b2553 316
511145.b0029 511145.b2561 202
511145.b0029 511145.b2567 153
511145.b0029 511145.b2594 274
511145.b0029 511145.b2599 441
511145.b0029 511145.b2600 398
511145.b0029 511145.b2615 224
511145.b0029 511145.b2616 271
511145.b0029 511145.b2620 395
511145.b0029 511145.b2644 204
511145.b0029 511145.b2688 169
511145.b0029 511145.b2697 195
511145.b0029 511145.b2699 164
511145.b0029 511145.b2703 208
511145.b0029 511145.b2733 308
511145.b0029 511145.b2746 967
511145.b0029 511145.b2747 979
511145.b0029 511145.b2811 202
511145.b0029 511145.b2812 257
511145.b0029 511145.b2823 156
511145.b0029 511145.b2836 378
511145.b0029 511145.b2889 960
511145.b0029 511145.b2897 367
511145.b0029 511145.b2913 469
511145.b0029 511145.b2926 305
511145.b0029 511145.b2930 169
511145.b0029 511145.b2946 182
511145.b0029 511145.b2949 194
511145.b0029 511145.b2954 295
511145.b0029 511145.b2955 167
511145.b0029 511145.b3018 378
511145.b0029 511145.b3041 160
511145.b0029 511145.b3059 498
511145.b0029 511145.b3074 217
511145.b0029 511145.b3152 206
511145.b0029 511145.b3164 156
511145.b0029 511145.b3169 165
511145.b0029 511145.b3173 168
511145.b0029 511145.b3187 286
511145.b0029 511145.b3189 275
511145.b0029 511145.b3196 218
511145.b0029 511145.b3237 263
511145.b0029 511145.b3260 468
511145.b0029 511145.b3319 218
511145.b0029 511145.b3349 289
511145.b0029 511145.b3357 163
511145.b0029 511145.b3384 394
511145.b0029 511145.b3386 279
511145.b0029 511145.b3400 260
511145.b0029 511145.b3414 323
511145.b0029 511145.b3455 196
511145.b0029 511145.b3456 219
511145.b0029 511145.b3457 220
511145.b0029 511145.b3492 292
511145.b0029 511145.b3552 180
511145.b0029 511145.b3564 446
511145.b0029 511145.b3605 158
511145.b0029 511145.b3608 452
511145.b0029 511145.b3609 228
511145.b0029 511145.b3620 281
511145.b0029 511145.b3633 239
511145.b0029 511145.b3634 244
511145.b0029 511145.b3636 196
511145.b0029 511145.b3637 267
511145.b0029 511145.b3638 388
511145.b0029 511145.b3640 243
511145.b0029 511145.b3648 381
511145.b0029 511145.b3649 159
511145.b0029 511145.b3675 249
511145.b0029 511145.b3859 350
511145.b0029 511145.b3860 255
511145.b0029 511145.b3862 378
511145.b0029 511145.b3879 205
511145.b0029 511145.b3916 317
511145.b0029 511145.b3919 258
511145.b0029 511145.b3924 776
511145.b0029 511145.b3925 169
511145.b0029 511145.b3936 152
511145.b0029 511145.b3946 164
511145.b0029 511145.b3967 196
511145.b0029 511145.b3986 201
511145.b0029 511145.b3997 321
511145.b0029 511145.b3998 156
511145.b0029 511145.b4022 204
511145.b0029 511145.b4049 243
511145.b0029 511145.b4053 220
511145.b0029 511145.b4089 202
511145.b0029 511145.b4143 450
511145.b0029 511145.b4147 350
511145.b0029 511145.b4170 316
511145.b0029 511145.b4171 427
511145.b0029 511145.b4172 288
511145.b0029 511145.b4177 150
511145.b0029 511145.b4180 281
511145.b0029 511145.b4220 293
511145.b0029 511145.b4226 155
511145.b0029 511145.b4233 170
511145.b0029 511145.b4260 171
511145.b0029 511145.b4373 172
511145.b0029 511145.b4382 276
511145.b0029 511145.b4395 223
511145.b0029 511145.b4473 176
511145.b0029 511145.b4511 155
511145.b0029 511145.b4520 322
511145.b0030 511145.b0007 329
511145.b0030 511145.b0009 210
511145.b0030 511145.b0021 199
511145.b0030 511145.b0022 199
511145.b0030 511145.b0023 293
511145.b0030 511145.b0024 357
511145.b0030 511145.b0025 441
511145.b0030 511145.b0026 503
511145.b0030 511145.b0027 480
511145.b0030 511145.b0028 786
511145.b0030 511145.b0029 742
511145.b0030 511145.b0031 598
511145.b0030 511145.b0086 403
511145.b0030 511145.b0162 160
511145.b0030 511145.b0208 219
511145.b0030 511145.b0345 152
511145.b0030 511145.b0413 190
511145.b0030 511145.b0426 160
511145.b0030 511145.b0447 188
511145.b0030 511145.b0469 900
511145.b0030 511145.b0477 265
511145.b0030 511145.b0559 210
511145.b0030 511145.b0577 321
511145.b0030 511145.b0597 165
511145.b0030 511145.b0621 578
511145.b0030 511145.b0650 327
511145.b0030 511145.b0651 306
511145.b0030 511145.b0653 228
511145.b0030 511145.b0654 228
511145.b0030 511145.b0655 168
511145.b0030 511145.b0660 249
511145.b0030 511145.b0710 201
511145.b0030 511145.b0711 257
511145.b0030 511145.b0800 371
511145.b0030 511145.b0951 235
511145.b0030 511145.b1104 219
511145.b0030 511145.b1119 162
511145.b0030 511145.b1120 163
511145.b0030 511145.b1234 160
511145.b0030 511145.b1267 201
511145.b0030 511145.b1320 247
511145.b0030 511145.b1372 219
511145.b0030 511145.b1396 210
511145.b0030 511145.b1428 207
511145.b0030 511145.b1498 213
511145.b0030 511145.b1517 191
511145.b0030 511145.b1621 164
511145.b0030 511145.b1658 264
511145.b0030 511145.b1706 212
511145.b0030 511145.b1754 256
511145.b0030 511145.b1772 151
511145.b0030 511145.b1794 219
511145.b0030 511145.b1853 248
511145.b0030 511145.b1900 173
511145.b0030 511145.b1919 372
511145.b0030 511145.b2044 190
511145.b0030 511145.b2066 333
511145.b0030 511145.b2068 154
511145.b0030 511145.b2098 227
511145.b0030 511145.b2100 151
511145.b0030 511145.b2126 152
511145.b0030 511145.b2143 189
511145.b0030 511145.b2148 160
511145.b0030 511145.b2149 201
511145.b0030 511145.b2150 162
511145.b0030 511145.b2151 165
511145.b0030 511145.b2160 151
511145.b0030 511145.b2161 316
511145.b0030 511145.b2162 272
511145.b0030 511145.b2164 224
511145.b0030 511145.b2166 151
511145.b0030 511145.b2251 165
511145.b0030 511145.b2315 216
511145.b0030 511145.b2316 200
511145.b0030 511145.b2383 221
511145.b0030 511145.b2393 193
511145.b0030 511145.b2406 151
511145.b0030 511145.b2407 569
511145.b0030 511145.b2460 160
511145.b0030 511145.b2550 240
511145.b0030 511145.b2564 190
511145.b0030 511145.b2690 241
511145.b0030 511145.b2746 165
511145.b0030 511145.b2781 160
511145.b0030 511145.b2799 171
511145.b0030 511145.b2802 168
511145.b0030 511145.b2823 152
511145.b0030 511145.b2837 264
511145.b0030 511145.b2879 353
511145.b0030 511145.b2914 207
511145.b0030 511145.b2955 167
511145.b0030 511145.b2971 173
511145.b0030 511145.b3001 185
511145.b0030 511145.b3227 460
511145.b0030 511145.b3374 151
511145.b0030 511145.b3499 219
511145.b0030 511145.b3526 151
511145.b0030 511145.b3528 152
511145.b0030 511145.b3561 219
511145.b0030 511145.b3574 165
511145.b0030 511145.b3581 219
511145.b0030 511145.b3623 160
511145.b0030 511145.b3644 228
511145.b0030 511145.b3707 165
511145.b0030 511145.b3708 306
511145.b0030 511145.b3709 165
511145.b0030 511145.b3711 208
511145.b0030 511145.b3746 160
511145.b0030 511145.b3748 248
511145.b0030 511145.b3750 155
511145.b0030 511145.b3752 606
511145.b0030 511145.b3753 264
511145.b0030 511145.b3879 202
511145.b0030 511145.b3882 210
511145.b0030 511145.b3883 251
511145.b0030 511145.b3897 324
511145.b0030 511145.b3898 167
511145.b0030 511145.b3899 524
511145.b0030 511145.b3900 436
511145.b0030 511145.b3934 308
511145.b0030 511145.b4020 263
511145.b0030 511145.b4021 167
511145.b0030 511145.b4029 176
511145.b0030 511145.b4032 170
511145.b0030 511145.b4033 254
511145.b0030 511145.b4036 181
511145.b0030 511145.b4037 162
511145.b0030 511145.b4055 162
511145.b0030 511145.b4128 169
511145.b0030 511145.b4213 157
511145.b0030 511145.b4239 165
511145.b0030 511145.b4240 240
511145.b0030 511145.b4280 238
511145.b0030 511145.b4298 212
511145.b0030 511145.b4300 322
511145.b0030 511145.b4305 179
511145.b0030 511145.b4384 371
511145.b0031 511145.b0002 460
511145.b0031 511145.b0003 371
511145.b0031 511145.b0004 581
511145.b0031 511145.b0008 296
511145.b0031 511145.b0009 205
511145.b0031 511145.b0014 593
511145.b0031 511145.b0015 584
511145.b0031 511145.b0021 170
511145.b0031 511145.b0022 170
511145.b0031 511145.b0023 643
511145.b0031 511145.b0024 250
511145.b0031 511145.b0025 657
511145.b0031 511145.b0026 845
511145.b0031 511145.b0027 798
511145.b0031 511145.b0028 633
511145.b0031 511145.b0029 745
511145.b0031 511145.b0030 598
511145.b0031 511145.b0032 757
511145.b0031 511145.b0033 644
511145.b0031 511145.b0043 220
511145.b0031 511145.b0048 694
511145.b0031 511145.b0049 316
511145.b0031 511145.b0050 256
511145.b0031 511145.b0058 174
511145.b0031 511145.b0071 372
511145.b0031 511145.b0072 441
511145.b0031 511145.b0073 430
511145.b0031 511145.b0074 452
511145.b0031 511145.b0077 251
511145.b0031 511145.b0078 259
511145.b0031 511145.b0085 226
511145.b0031 511145.b0088 220
511145.b0031 511145.b0091 369
511145.b0031 511145.b0093 286
511145.b0031 511145.b0099 166
511145.b0031 511145.b0118 257
511145.b0031 511145.b0125 191
511145.b0031 511145.b0129 158
511145.b0031 511145.b0131 229
511145.b0031 511145.b0133 266
511145.b0031 511145.b0134 378
511145.b0031 511145.b0142 481
511145.b0031 511145.b0143 469
511145.b0031 511145.b0149 183
511145.b0031 511145.b0166 995
511145.b0031 511145.b0169 235
511145.b0031 511145.b0170 219
511145.b0031 511145.b0171 274
511145.b0031 511145.b0172 179
511145.b0031 511145.b0173 207
511145.b0031 511145.b0174 194
511145.b0031 511145.b0175 213
511145.b0031 511145.b0176 207
511145.b0031 511145.b0179 212
511145.b0031 511145.b0181 335
511145.b0031 511145.b0191 191
511145.b0031 511145.b0194 295
511145.b0031 511145.b0219 232
511145.b0031 511145.b0243 311
511145.b0031 511145.b0268 944
511145.b0031 511145.b0273 293
511145.b0031 511145.b0347 202
511145.b0031 511145.b0388 191
511145.b0031 511145.b0401 152
511145.b0031 511145.b0415 364
511145.b0031 511145.b0416 328
511145.b0031 511145.b0417 488
511145.b0031 511145.b0418 488
511145.b0031 511145.b0438 199
511145.b0031 511145.b0529 160
511145.b0031 511145.b0600 229
511145.b0031 511145.b0601 294
511145.b0031 511145.b0613 328
511145.b0031 511145.b0614 514
511145.b0031 511145.b0617 512
511145.b0031 511145.b0618 469
511145.b0031 511145.b0619 191
511145.b0031 511145.b0620 191
511145.b0031 511145.b0629 179
511145.b0031 511145.b0633 225
511145.b0031 511145.b0640 333
511145.b0031 511145.b0641 263
511145.b0031 511145.b0642 441
511145.b0031 511145.b0650 227
511145.b0031 511145.b0655 324
511145.b0031 511145.b0662 340
511145.b0031 511145.b0680 181
511145.b0031 511145.b0683 472
511145.b0031 511145.b0720 186
511145.b0031 511145.b0726 204
511145.b0031 511145.b0738 172
511145.b0031 511145.b0741 161
511145.b0031 511145.b0755 492
511145.b0031 511145.b0771 162
511145.b0031 511145.b0774 339
511145.b0031 511145.b0778 152
511145.b0031 511145.b0779 449
511145.b0031 511145.b0783 205
511145.b0031 511145.b0785 224
511145.b0031 511145.b0811 176
511145.b0031 511145.b0825 169
511145.b0031 511145.b0838 175
511145.b0031 511145.b0841 170
511145.b0031 511145.b0860 214
511145.b0031 511145.b0863 176
511145.b0031 511145.b0885 312
511145.b0031 511145.b0888 496
511145.b0031 511145.b0890 452
511145.b0031 511145.b0892 152
511145.b0031 511145.b0908 443
511145.b0031 511145.b0916 158
511145.b0031 511145.b0929 240
511145.b0031 511145.b0963 459
511145.b0031 511145.b1007 255
511145.b0031 511145.b1054 187
511145.b0031 511145.b1069 331
511145.b0031 511145.b1120 332
511145.b0031 511145.b1159 192
511145.b0031 511145.b1175 234
511145.b0031 511145.b1190 523
511145.b0031 511145.b1203 155
511145.b0031 511145.b1260 240
511145.b0031 511145.b1261 342
511145.b0031 511145.b1262 402
511145.b0031 511145.b1263 283
511145.b0031 511145.b1277 367
511145.b0031 511145.b1278 170
511145.b0031 511145.b1280 194
511145.b0031 511145.b1281 450
511145.b0031 511145.b1302 296
511145.b0031 511145.b1321 161
511145.b0031 511145.b1337 279
511145.b0031 511145.b1338 279
511145.b0031 511145.b1365 294
511145.b0031 511145.b1383 152
511145.b0031 511145.b1390 197
511145.b0031 511145.b1411 170
511145.b0031 511145.b1439 246
511145.b0031 511145.b1462 255
511145.b0031 511145.b1494 295
511145.b0031 511145.b1594 191
511145.b0031 511145.b1633 469
511145.b0031 511145.b1637 179
511145.b0031 511145.b1656 367
511145.b0031 511145.b1692 205
511145.b0031 511145.b1699 220
511145.b0031 511145.b1713 230
511145.b0031 511145.b1714 230
511145.b0031 511145.b1740 272
511145.b0031 511145.b1748 296
511145.b0031 511145.b1759 160
511145.b0031 511145.b1763 170
511145.b0031 511145.b1772 318
511145.b0031 511145.b1804 185
511145.b0031 511145.b1843 232
511145.b0031 511145.b1853 165
511145.b0031 511145.b1856 222
511145.b0031 511145.b1857 297
511145.b0031 511145.b1859 192
511145.b0031 511145.b1860 205
511145.b0031 511145.b1861 277
511145.b0031 511145.b1871 181
511145.b0031 511145.b1883 291
511145.b0031 511145.b1887 299
511145.b0031 511145.b1888 291
511145.b0031 511145.b1912 244
511145.b0031 511145.b1920 176
511145.b0031 511145.b1992 233
511145.b0031 511145.b2012 168
511145.b0031 511145.b2019 167
511145.b0031 511145.b2020 160
511145.b0031 511145.b2021 319
511145.b0031 511145.b2022 160
511145.b0031 511145.b2023 381
511145.b0031 511145.b2024 280
511145.b0031 511145.b2025 245
511145.b0031 511145.b2069 227
511145.b0031 511145.b2113 243
511145.b0031 511145.b2119 168
511145.b0031 511145.b2174 170
511145.b0031 511145.b2178 263
511145.b0031 511145.b2179 186
511145.b0031 511145.b2212 321
511145.b0031 511145.b2288 157
511145.b0031 511145.b2290 229
511145.b0031 511145.b2309 176
511145.b0031 511145.b2310 176
511145.b0031 511145.b2312 521
511145.b0031 511145.b2319 513
511145.b0031 511145.b2329 289
511145.b0031 511145.b2370 176
511145.b0031 511145.b2379 501
511145.b0031 511145.b2388 361
511145.b0031 511145.b2411 468
511145.b0031 511145.b2414 221
511145.b0031 511145.b2427 211
511145.b0031 511145.b2455 186
511145.b0031 511145.b2464 296
511145.b0031 511145.b2472 799
511145.b0031 511145.b2478 998
511145.b0031 511145.b2494 236
511145.b0031 511145.b2499 317
511145.b0031 511145.b2500 388
511145.b0031 511145.b2521 179
511145.b0031 511145.b2526 227
511145.b0031 511145.b2551 382
511145.b0031 511145.b2563 245
511145.b0031 511145.b2568 338
511145.b0031 511145.b2599 294
511145.b0031 511145.b2600 257
511145.b0031 511145.b2614 549
511145.b0031 511145.b2615 224
511145.b0031 511145.b2616 343
511145.b0031 511145.b2617 475
511145.b0031 511145.b2662 296
511145.b0031 511145.b2699 224
511145.b0031 511145.b2730 150
511145.b0031 511145.b2766 220
511145.b0031 511145.b2781 292
511145.b0031 511145.b2806 181
511145.b0031 511145.b2817 191
511145.b0031 511145.b2818 294
511145.b0031 511145.b2820 320
511145.b0031 511145.b2827 398
511145.b0031 511145.b2838 937
511145.b0031 511145.b2891 316
511145.b0031 511145.b2892 220
511145.b0031 511145.b2893 207
511145.b0031 511145.b2898 399
511145.b0031 511145.b2906 340
511145.b0031 511145.b2907 340
511145.b0031 511145.b2913 247
511145.b0031 511145.b2916 804
511145.b0031 511145.b2942 394
511145.b0031 511145.b2951 183
511145.b0031 511145.b2960 328
511145.b0031 511145.b2979 244
511145.b0031 511145.b3005 172
511145.b0031 511145.b3056 291
511145.b0031 511145.b3073 301
511145.b0031 511145.b3117 200
511145.b0031 511145.b3146 224
511145.b0031 511145.b3148 193
511145.b0031 511145.b3161 172
511145.b0031 511145.b3164 517
511145.b0031 511145.b3165 469
511145.b0031 511145.b3166 424
511145.b0031 511145.b3167 266
511145.b0031 511145.b3168 325
511145.b0031 511145.b3170 209
511145.b0031 511145.b3172 291
511145.b0031 511145.b3176 216
511145.b0031 511145.b3181 539
511145.b0031 511145.b3187 226
511145.b0031 511145.b3211 468
511145.b0031 511145.b3212 363
511145.b0031 511145.b3213 165
511145.b0031 511145.b3222 191
511145.b0031 511145.b3225 371
511145.b0031 511145.b3229 166
511145.b0031 511145.b3281 259
511145.b0031 511145.b3296 189
511145.b0031 511145.b3297 185
511145.b0031 511145.b3315 154
511145.b0031 511145.b3321 222
511145.b0031 511145.b3336 152
511145.b0031 511145.b3340 160
511145.b0031 511145.b3348 152
511145.b0031 511145.b3355 230
511145.b0031 511145.b3359 687
511145.b0031 511145.b3389 327
511145.b0031 511145.b3390 318
511145.b0031 511145.b3433 892
511145.b0031 511145.b3465 150
511145.b0031 511145.b3527 295
511145.b0031 511145.b3528 185
511145.b0031 511145.b3607 167
511145.b0031 511145.b3634 150
511145.b0031 511145.b3639 274
511145.b0031 511145.b3647 254
511145.b0031 511145.b3670 340
511145.b0031 511145.b3671 461
511145.b0031 511145.b3709 186
511145.b0031 511145.b3724 179
511145.b0031 511145.b3725 468
511145.b0031 511145.b3730 289
511145.b0031 511145.b3732 169
511145.b0031 511145.b3746 168
511145.b0031 511145.b3770 545
511145.b0031 511145.b3771 461
511145.b0031 511145.b3772 469
511145.b0031 511145.b3774 626
511145.b0031 511145.b3781 459
511145.b0031 511145.b3787 156
511145.b0031 511145.b3809 917
511145.b0031 511145.b3829 340
511145.b0031 511145.b3838 250
511145.b0031 511145.b3844 156
511145.b0031 511145.b3870 386
511145.b0031 511145.b3908 273
511145.b0031 511145.b3910 151
511145.b0031 511145.b3936 253
511145.b0031 511145.b3939 288
511145.b0031 511145.b3940 394
511145.b0031 511145.b3941 263
511145.b0031 511145.b3946 296
511145.b0031 511145.b3957 161
511145.b0031 511145.b3958 380
511145.b0031 511145.b3959 298
511145.b0031 511145.b3960 426
511145.b0031 511145.b3967 156
511145.b0031 511145.b3972 151
511145.b0031 511145.b3973 463
511145.b0031 511145.b4006 318
511145.b0031 511145.b4024 799
511145.b0031 511145.b4040 376
511145.b0031 511145.b4046 255
511145.b0031 511145.b4053 330
511145.b0031 511145.b4058 380
511145.b0031 511145.b4121 307
511145.b0031 511145.b4143 175
511145.b0031 511145.b4169 191
511145.b0031 511145.b4180 247
511145.b0031 511145.b4212 230
511145.b0031 511145.b4245 210
511145.b0031 511145.b4252 160
511145.b0031 511145.b4254 239
511145.b0031 511145.b4256 276
511145.b0031 511145.b4298 939
511145.b0031 511145.b4373 162
511145.b0031 511145.b4382 452
511145.b0031 511145.b4389 269
511145.b0031 511145.b4396 201
511145.b0031 511145.b4482 358
511145.b0032 511145.b0004 163
511145.b0032 511145.b0010 224
511145.b0032 511145.b0014 520
511145.b0032 511145.b0015 545
511145.b0032 511145.b0023 364
511145.b0032 511145.b0025 398
511145.b0032 511145.b0026 589
511145.b0032 511145.b0027 450
511145.b0032 511145.b0028 271
511145.b0032 511145.b0029 508
511145.b0032 511145.b0031 757
511145.b0032 511145.b0033 999
511145.b0032 511145.b0034 442
511145.b0032 511145.b0046 203
511145.b0032 511145.b0048 661
511145.b0032 511145.b0051 326
511145.b0032 511145.b0052 207
511145.b0032 511145.b0060 232
511145.b0032 511145.b0064 319
511145.b0032 511145.b0071 276
511145.b0032 511145.b0072 227
511145.b0032 511145.b0073 210
511145.b0032 511145.b0074 210
511145.b0032 511145.b0078 222
511145.b0032 511145.b0082 229
511145.b0032 511145.b0085 289
511145.b0032 511145.b0087 294
511145.b0032 511145.b0092 395
511145.b0032 511145.b0098 221
511145.b0032 511145.b0104 554
511145.b0032 511145.b0109 161
511145.b0032 511145.b0115 246
511145.b0032 511145.b0120 288
511145.b0032 511145.b0121 263
511145.b0032 511145.b0127 280
511145.b0032 511145.b0128 191
511145.b0032 511145.b0134 247
511145.b0032 511145.b0143 206
511145.b0032 511145.b0154 162
511145.b0032 511145.b0167 151
511145.b0032 511145.b0168 280
511145.b0032 511145.b0169 342
511145.b0032 511145.b0171 926
511145.b0032 511145.b0180 150
511145.b0032 511145.b0181 151
511145.b0032 511145.b0182 152
511145.b0032 511145.b0183 152
511145.b0032 511145.b0184 431
511145.b0032 511145.b0194 387
511145.b0032 511145.b0214 201
511145.b0032 511145.b0242 321
511145.b0032 511145.b0243 241
511145.b0032 511145.b0273 996
511145.b0032 511145.b0323 882
511145.b0032 511145.b0331 152
511145.b0032 511145.b0336 830
511145.b0032 511145.b0337 678
511145.b0032 511145.b0341 181
511145.b0032 511145.b0344 432
511145.b0032 511145.b0363 212
511145.b0032 511145.b0364 155
511145.b0032 511145.b0369 191
511145.b0032 511145.b0376 164
511145.b0032 511145.b0381 395
511145.b0032 511145.b0386 179
511145.b0032 511145.b0388 239
511145.b0032 511145.b0407 291
511145.b0032 511145.b0414 315
511145.b0032 511145.b0415 167
511145.b0032 511145.b0416 299
511145.b0032 511145.b0421 215
511145.b0032 511145.b0436 675
511145.b0032 511145.b0437 182
511145.b0032 511145.b0440 154
511145.b0032 511145.b0474 165
511145.b0032 511145.b0482 152
511145.b0032 511145.b0485 899
511145.b0032 511145.b0512 688
511145.b0032 511145.b0513 207
511145.b0032 511145.b0516 204
511145.b0032 511145.b0521 896
511145.b0032 511145.b0522 440
511145.b0032 511145.b0523 570
511145.b0032 511145.b0525 175
511145.b0032 511145.b0526 153
511145.b0032 511145.b0586 529
511145.b0032 511145.b0610 283
511145.b0032 511145.b0623 279
511145.b0032 511145.b0642 268
511145.b0032 511145.b0674 184
511145.b0032 511145.b0680 183
511145.b0032 511145.b0683 275
511145.b0032 511145.b0721 217
511145.b0032 511145.b0726 216
511145.b0032 511145.b0728 259
511145.b0032 511145.b0735 198
511145.b0032 511145.b0750 230
511145.b0032 511145.b0774 388
511145.b0032 511145.b0787 158
511145.b0032 511145.b0800 255
511145.b0032 511145.b0813 181
511145.b0032 511145.b0852 235
511145.b0032 511145.b0860 163
511145.b0032 511145.b0882 154
511145.b0032 511145.b0884 176
511145.b0032 511145.b0893 309
511145.b0032 511145.b0908 165
511145.b0032 511145.b0911 563
511145.b0032 511145.b0918 469
511145.b0032 511145.b0927 226
511145.b0032 511145.b0929 256
511145.b0032 511145.b0930 272
511145.b0032 511145.b0931 193
511145.b0032 511145.b0945 995
511145.b0032 511145.b1006 431
511145.b0032 511145.b1013 281
511145.b0032 511145.b1014 158
511145.b0032 511145.b1022 212
511145.b0032 511145.b1033 235
511145.b0032 511145.b1062 968
511145.b0032 511145.b1093 180
511145.b0032 511145.b1095 160
511145.b0032 511145.b1189 166
511145.b0032 511145.b1207 494
511145.b0032 511145.b1208 214
511145.b0032 511145.b1216 232
511145.b0032 511145.b1261 235
511145.b0032 511145.b1262 255
511145.b0032 511145.b1263 446
511145.b0032 511145.b1274 168
511145.b0032 511145.b1281 897
511145.b0032 511145.b1289 207
511145.b0032 511145.b1297 166
511145.b0032 511145.b1302 344
511145.b0032 511145.b1356 165
511145.b0032 511145.b1394 224
511145.b0032 511145.b1438 226
511145.b0032 511145.b1493 315
511145.b0032 511145.b1511 176
511145.b0032 511145.b1524 899
511145.b0032 511145.b1570 227
511145.b0032 511145.b1633 272
511145.b0032 511145.b1637 207
511145.b0032 511145.b1658 228
511145.b0032 511145.b1692 206
511145.b0032 511145.b1713 233
511145.b0032 511145.b1714 293
511145.b0032 511145.b1718 153
511145.b0032 511145.b1719 248
511145.b0032 511145.b1748 390
511145.b0032 511145.b1779 184
511145.b0032 511145.b1791 161
511145.b0032 511145.b1798 363
511145.b0032 511145.b1835 201
511145.b0032 511145.b1849 165
511145.b0032 511145.b1876 194
511145.b0032 511145.b2014 272
511145.b0032 511145.b2019 156
511145.b0032 511145.b2021 215
511145.b0032 511145.b2024 208
511145.b0032 511145.b2026 172
511145.b0032 511145.b2114 291
511145.b0032 511145.b2143 281
511145.b0032 511145.b2147 899
511145.b0032 511145.b2156 184
511145.b0032 511145.b2171 286
511145.b0032 511145.b2234 391
511145.b0032 511145.b2235 255
511145.b0032 511145.b2255 247
511145.b0032 511145.b2277 210
511145.b0032 511145.b2278 188
511145.b0032 511145.b2289 205
511145.b0032 511145.b2312 990
511145.b0032 511145.b2313 736
511145.b0032 511145.b2315 188
511145.b0032 511145.b2318 176
511145.b0032 511145.b2320 235
511145.b0032 511145.b2329 319
511145.b0032 511145.b2336 162
511145.b0032 511145.b2346 488
511145.b0032 511145.b2351 198
511145.b0032 511145.b2385 267
511145.b0032 511145.b2393 188
511145.b0032 511145.b2400 181
511145.b0032 511145.b2411 282
511145.b0032 511145.b2414 228
511145.b0032 511145.b2420 178
511145.b0032 511145.b2472 310
511145.b0032 511145.b2476 397
511145.b0032 511145.b2478 243
511145.b0032 511145.b2497 839
511145.b0032 511145.b2498 736
511145.b0032 511145.b2499 720
511145.b0032 511145.b2500 433
511145.b0032 511145.b2507 888
511145.b0032 511145.b2508 702
511145.b0032 511145.b2511 199
511145.b0032 511145.b2514 175
511145.b0032 511145.b2518 363
511145.b0032 511145.b2530 196
511145.b0032 511145.b2551 363
511145.b0032 511145.b2557 766
511145.b0032 511145.b2568 316
511145.b0032 511145.b2569 381
511145.b0032 511145.b2576 345
511145.b0032 511145.b2593 174
511145.b0032 511145.b2594 449
511145.b0032 511145.b2600 223
511145.b0032 511145.b2606 239
511145.b0032 511145.b2607 187
511145.b0032 511145.b2609 249
511145.b0032 511145.b2614 324
511145.b0032 511145.b2616 259
511145.b0032 511145.b2617 274
511145.b0032 511145.b2662 344
511145.b0032 511145.b2675 160
511145.b0032 511145.b2697 175
511145.b0032 511145.b2708 233
511145.b0032 511145.b2729 220
511145.b0032 511145.b2733 160
511145.b0032 511145.b2741 397
511145.b0032 511145.b2750 161
511145.b0032 511145.b2762 170
511145.b0032 511145.b2776 176
511145.b0032 511145.b2777 193
511145.b0032 511145.b2779 452
511145.b0032 511145.b2780 668
511145.b0032 511145.b2784 208
511145.b0032 511145.b2803 176
511145.b0032 511145.b2818 947
511145.b0032 511145.b2870 857
511145.b0032 511145.b2872 204
511145.b0032 511145.b2873 478
511145.b0032 511145.b2874 801
511145.b0032 511145.b2882 204
511145.b0032 511145.b2888 207
511145.b0032 511145.b2889 230
511145.b0032 511145.b2891 274
511145.b0032 511145.b2892 425
511145.b0032 511145.b2908 267
511145.b0032 511145.b2913 269
511145.b0032 511145.b2924 172
511145.b0032 511145.b2926 166
511145.b0032 511145.b2942 505
511145.b0032 511145.b2947 235
511145.b0032 511145.b2949 181
511145.b0032 511145.b2951 178
511145.b0032 511145.b2972 213
511145.b0032 511145.b3008 179
511145.b0032 511145.b3041 156
511145.b0032 511145.b3052 257
511145.b0032 511145.b3057 317
511145.b0032 511145.b3064 344
511145.b0032 511145.b3065 206
511145.b0032 511145.b3066 471
511145.b0032 511145.b3067 510
511145.b0032 511145.b3073 390
511145.b0032 511145.b3074 215
511145.b0032 511145.b3117 236
511145.b0032 511145.b3164 174
511145.b0032 511145.b3165 304
511145.b0032 511145.b3166 191
511145.b0032 511145.b3168 179
511145.b0032 511145.b3172 926
511145.b0032 511145.b3177 151
511145.b0032 511145.b3179 289
511145.b0032 511145.b3181 733
511145.b0032 511145.b3183 248
511145.b0032 511145.b3186 202
511145.b0032 511145.b3187 169
511145.b0032 511145.b3189 164
511145.b0032 511145.b3197 233
511145.b0032 511145.b3212 930
511145.b0032 511145.b3213 907
511145.b0032 511145.b3230 206
511145.b0032 511145.b3231 324
511145.b0032 511145.b3237 730
511145.b0032 511145.b3256 170
511145.b0032 511145.b3261 177
511145.b0032 511145.b3281 330
511145.b0032 511145.b3287 157
511145.b0032 511145.b3288 363
511145.b0032 511145.b3289 318
511145.b0032 511145.b3294 393
511145.b0032 511145.b3295 448
511145.b0032 511145.b3296 365
511145.b0032 511145.b3297 344
511145.b0032 511145.b3298 246
511145.b0032 511145.b3300 220
511145.b0032 511145.b3302 230
511145.b0032 511145.b3303 308
511145.b0032 511145.b3304 301
511145.b0032 511145.b3305 267
511145.b0032 511145.b3306 178
511145.b0032 511145.b3307 170
511145.b0032 511145.b3308 296
511145.b0032 511145.b3309 158
511145.b0032 511145.b3310 162
511145.b0032 511145.b3311 253
511145.b0032 511145.b3313 263
511145.b0032 511145.b3314 166
511145.b0032 511145.b3315 185
511145.b0032 511145.b3316 298
511145.b0032 511145.b3317 188
511145.b0032 511145.b3318 313
511145.b0032 511145.b3319 367
511145.b0032 511145.b3320 234
511145.b0032 511145.b3321 300
511145.b0032 511145.b3335 213
511145.b0032 511145.b3339 387
511145.b0032 511145.b3340 366
511145.b0032 511145.b3341 237
511145.b0032 511145.b3342 185
511145.b0032 511145.b3347 403
511145.b0032 511145.b3351 203
511145.b0032 511145.b3359 679
511145.b0032 511145.b3360 183
511145.b0032 511145.b3363 308
511145.b0032 511145.b3384 161
511145.b0032 511145.b3386 239
511145.b0032 511145.b3389 365
511145.b0032 511145.b3390 313
511145.b0032 511145.b3406 283
511145.b0032 511145.b3433 220
511145.b0032 511145.b3517 315
511145.b0032 511145.b3533 212
511145.b0032 511145.b3544 166
511145.b0032 511145.b3560 163
511145.b0032 511145.b3564 204
511145.b0032 511145.b3580 176
511145.b0032 511145.b3612 287
511145.b0032 511145.b3619 232
511145.b0032 511145.b3625 194
511145.b0032 511145.b3633 446
511145.b0032 511145.b3636 185
511145.b0032 511145.b3639 470
511145.b0032 511145.b3642 854
511145.b0032 511145.b3648 510
511145.b0032 511145.b3649 317
511145.b0032 511145.b3650 208
511145.b0032 511145.b3654 207
511145.b0032 511145.b3671 279
511145.b0032 511145.b3699 238
511145.b0032 511145.b3701 256
511145.b0032 511145.b3704 157
511145.b0032 511145.b3706 291
511145.b0032 511145.b3729 921
511145.b0032 511145.b3732 240
511145.b0032 511145.b3734 292
511145.b0032 511145.b3771 236
511145.b0032 511145.b3772 415
511145.b0032 511145.b3774 382
511145.b0032 511145.b3781 221
511145.b0032 511145.b3805 215
511145.b0032 511145.b3809 164
511145.b0032 511145.b3829 247
511145.b0032 511145.b3833 167
511145.b0032 511145.b3844 357
511145.b0032 511145.b3847 163
511145.b0032 511145.b3863 169
511145.b0032 511145.b3869 193
511145.b0032 511145.b3870 951
511145.b0032 511145.b3871 288
511145.b0032 511145.b3887 156
511145.b0032 511145.b3904 176
511145.b0032 511145.b3915 232
511145.b0032 511145.b3916 177
511145.b0032 511145.b3919 185
511145.b0032 511145.b3926 175
511145.b0032 511145.b3935 424
511145.b0032 511145.b3936 268
511145.b0032 511145.b3939 326
511145.b0032 511145.b3956 371
511145.b0032 511145.b3957 549
511145.b0032 511145.b3958 960
511145.b0032 511145.b3959 961
511145.b0032 511145.b3960 753
511145.b0032 511145.b3980 376
511145.b0032 511145.b3984 256
511145.b0032 511145.b3985 239
511145.b0032 511145.b3987 324
511145.b0032 511145.b3988 361
511145.b0032 511145.b3996 206
511145.b0032 511145.b4000 263
511145.b0032 511145.b4005 477
511145.b0032 511145.b4006 758
511145.b0032 511145.b4117 188
511145.b0032 511145.b4131 221
511145.b0032 511145.b4143 252
511145.b0032 511145.b4147 478
511145.b0032 511145.b4160 184
511145.b0032 511145.b4177 578
511145.b0032 511145.b4180 459
511145.b0032 511145.b4200 185
511145.b0032 511145.b4201 162
511145.b0032 511145.b4214 152
511145.b0032 511145.b4219 224
511145.b0032 511145.b4232 164
511145.b0032 511145.b4237 193
511145.b0032 511145.b4244 991
511145.b0032 511145.b4245 999
511145.b0032 511145.b4254 993
511145.b0032 511145.b4258 361
511145.b0032 511145.b4364 260
511145.b0032 511145.b4371 184
511145.b0032 511145.b4375 188
511145.b0032 511145.b4383 203
511145.b0032 511145.b4384 204
511145.b0032 511145.b4403 375
511145.b0032 511145.b4475 192
511145.b0033 511145.b0002 192
511145.b0033 511145.b0007 306
511145.b0033 511145.b0014 471
511145.b0033 511145.b0015 365
511145.b0033 511145.b0023 329
511145.b0033 511145.b0025 332
511145.b0033 511145.b0026 544
511145.b0033 511145.b0027 449
511145.b0033 511145.b0028 270
511145.b0033 511145.b0029 492
511145.b0033 511145.b0031 644
511145.b0033 511145.b0032 999
511145.b0033 511145.b0034 448
511145.b0033 511145.b0046 453
511145.b0033 511145.b0048 644
511145.b0033 511145.b0051 217
511145.b0033 511145.b0058 168
511145.b0033 511145.b0082 220
511145.b0033 511145.b0104 489
511145.b0033 511145.b0120 222
511145.b0033 511145.b0121 320
511145.b0033 511145.b0133 181
511145.b0033 511145.b0144 352
511145.b0033 511145.b0149 188
511145.b0033 511145.b0167 151
511145.b0033 511145.b0168 211
511145.b0033 511145.b0169 470
511145.b0033 511145.b0170 429
511145.b0033 511145.b0171 376
511145.b0033 511145.b0179 152
511145.b0033 511145.b0180 469
511145.b0033 511145.b0181 469
511145.b0033 511145.b0182 220
511145.b0033 511145.b0183 152
511145.b0033 511145.b0184 219
511145.b0033 511145.b0194 322
511145.b0033 511145.b0225 169
511145.b0033 511145.b0242 231
511145.b0033 511145.b0270 156
511145.b0033 511145.b0273 987
511145.b0033 511145.b0323 810
511145.b0033 511145.b0324 192
511145.b0033 511145.b0336 659
511145.b0033 511145.b0337 874
511145.b0033 511145.b0342 168
511145.b0033 511145.b0364 184
511145.b0033 511145.b0388 233
511145.b0033 511145.b0413 158
511145.b0033 511145.b0416 292
511145.b0033 511145.b0436 708
511145.b0033 511145.b0437 224
511145.b0033 511145.b0438 469
511145.b0033 511145.b0459 168
511145.b0033 511145.b0474 195
511145.b0033 511145.b0485 899
511145.b0033 511145.b0512 699
511145.b0033 511145.b0513 190
511145.b0033 511145.b0516 221
511145.b0033 511145.b0521 806
511145.b0033 511145.b0522 172
511145.b0033 511145.b0523 349
511145.b0033 511145.b0525 268
511145.b0033 511145.b0526 272
511145.b0033 511145.b0586 450
511145.b0033 511145.b0600 173
511145.b0033 511145.b0606 156
511145.b0033 511145.b0610 385
511145.b0033 511145.b0637 397
511145.b0033 511145.b0642 347
511145.b0033 511145.b0680 355
511145.b0033 511145.b0683 197
511145.b0033 511145.b0774 321
511145.b0033 511145.b0775 209
511145.b0033 511145.b0813 194
511145.b0033 511145.b0827 205
511145.b0033 511145.b0829 224
511145.b0033 511145.b0852 235
511145.b0033 511145.b0868 160
511145.b0033 511145.b0888 211
511145.b0033 511145.b0890 170
511145.b0033 511145.b0893 410
511145.b0033 511145.b0911 284
511145.b0033 511145.b0927 240
511145.b0033 511145.b0945 970
511145.b0033 511145.b0954 255
511145.b0033 511145.b0970 201
511145.b0033 511145.b1006 438
511145.b0033 511145.b1034 156
511145.b0033 511145.b1062 912
511145.b0033 511145.b1086 168
511145.b0033 511145.b1131 278
511145.b0033 511145.b1207 230
511145.b0033 511145.b1216 232
511145.b0033 511145.b1246 224
511145.b0033 511145.b1247 224
511145.b0033 511145.b1262 388
511145.b0033 511145.b1263 179
511145.b0033 511145.b1264 169
511145.b0033 511145.b1274 159
511145.b0033 511145.b1281 762
511145.b0033 511145.b1302 321
511145.b0033 511145.b1493 315
511145.b0033 511145.b1524 899
511145.b0033 511145.b1633 299
511145.b0033 511145.b1637 151
511145.b0033 511145.b1653 219
511145.b0033 511145.b1692 158
511145.b0033 511145.b1701 191
511145.b0033 511145.b1713 215
511145.b0033 511145.b1748 321
511145.b0033 511145.b1749 198
511145.b0033 511145.b1765 174
511145.b0033 511145.b1798 340
511145.b0033 511145.b1805 191
511145.b0033 511145.b1812 169
511145.b0033 511145.b1817 178
511145.b0033 511145.b1835 253
511145.b0033 511145.b1876 194
511145.b0033 511145.b2016 160
511145.b0033 511145.b2021 153
511145.b0033 511145.b2026 165
511145.b0033 511145.b2033 168
511145.b0033 511145.b2038 250
511145.b0033 511145.b2047 268
511145.b0033 511145.b2052 160
511145.b0033 511145.b2053 274
511145.b0033 511145.b2054 168
511145.b0033 511145.b2114 208
511145.b0033 511145.b2147 892
511145.b0033 511145.b2171 287
511145.b0033 511145.b2180 224
511145.b0033 511145.b2182 177
511145.b0033 511145.b2185 152
511145.b0033 511145.b2231 237
511145.b0033 511145.b2253 254
511145.b0033 511145.b2255 315
511145.b0033 511145.b2312 975
511145.b0033 511145.b2319 422
511145.b0033 511145.b2329 274
511145.b0033 511145.b2346 364
511145.b0033 511145.b2385 238
511145.b0033 511145.b2400 488
511145.b0033 511145.b2472 221
511145.b0033 511145.b2476 437
511145.b0033 511145.b2497 823
511145.b0033 511145.b2498 687
511145.b0033 511145.b2499 413
511145.b0033 511145.b2507 916
511145.b0033 511145.b2508 652
511145.b0033 511145.b2530 326
511145.b0033 511145.b2543 179
511145.b0033 511145.b2551 182
511145.b0033 511145.b2557 807
511145.b0033 511145.b2567 154
511145.b0033 511145.b2569 151
511145.b0033 511145.b2592 163
511145.b0033 511145.b2594 464
511145.b0033 511145.b2610 192
511145.b0033 511145.b2614 317
511145.b0033 511145.b2616 207
511145.b0033 511145.b2617 250
511145.b0033 511145.b2662 321
511145.b0033 511145.b2697 505
511145.b0033 511145.b2699 367
511145.b0033 511145.b2708 314
511145.b0033 511145.b2733 151
511145.b0033 511145.b2741 268
511145.b0033 511145.b2763 455
511145.b0033 511145.b2764 472
511145.b0033 511145.b2777 193
511145.b0033 511145.b2780 578
511145.b0033 511145.b2784 208
511145.b0033 511145.b2791 168
511145.b0033 511145.b2818 770
511145.b0033 511145.b2820 354
511145.b0033 511145.b2838 178
511145.b0033 511145.b2870 830
511145.b0033 511145.b2872 221
511145.b0033 511145.b2873 491
511145.b0033 511145.b2874 802
511145.b0033 511145.b2879 192
511145.b0033 511145.b2882 190
511145.b0033 511145.b2883 192
511145.b0033 511145.b2888 190
511145.b0033 511145.b2892 486
511145.b0033 511145.b2908 468
511145.b0033 511145.b2942 505
511145.b0033 511145.b2947 235
511145.b0033 511145.b2949 181
511145.b0033 511145.b2960 387
511145.b0033 511145.b2972 274
511145.b0033 511145.b3038 277
511145.b0033 511145.b3041 171
511145.b0033 511145.b3057 274
511145.b0033 511145.b3066 434
511145.b0033 511145.b3067 320
511145.b0033 511145.b3073 321
511145.b0033 511145.b3074 202
511145.b0033 511145.b3101 179
511145.b0033 511145.b3117 285
511145.b0033 511145.b3164 273
511145.b0033 511145.b3165 248
511145.b0033 511145.b3168 227
511145.b0033 511145.b3172 945
511145.b0033 511145.b3177 197
511145.b0033 511145.b3179 367
511145.b0033 511145.b3181 699
511145.b0033 511145.b3197 447
511145.b0033 511145.b3212 914
511145.b0033 511145.b3213 904
511145.b0033 511145.b3230 389
511145.b0033 511145.b3231 229
511145.b0033 511145.b3250 292
511145.b0033 511145.b3251 488
511145.b0033 511145.b3255 179
511145.b0033 511145.b3281 158
511145.b0033 511145.b3287 163
511145.b0033 511145.b3288 389
511145.b0033 511145.b3289 374
511145.b0033 511145.b3295 178
511145.b0033 511145.b3296 172
511145.b0033 511145.b3297 265
511145.b0033 511145.b3302 225
511145.b0033 511145.b3303 198
511145.b0033 511145.b3304 192
511145.b0033 511145.b3305 198
511145.b0033 511145.b3308 351
511145.b0033 511145.b3309 163
511145.b0033 511145.b3310 349
511145.b0033 511145.b3311 229
511145.b0033 511145.b3313 349
511145.b0033 511145.b3315 160
511145.b0033 511145.b3316 229
511145.b0033 511145.b3317 192
511145.b0033 511145.b3318 192
511145.b0033 511145.b3319 230
511145.b0033 511145.b3320 229
511145.b0033 511145.b3321 222
511145.b0033 511145.b3335 274
511145.b0033 511145.b3339 207
511145.b0033 511145.b3340 412
511145.b0033 511145.b3341 397
511145.b0033 511145.b3342 364
511145.b0033 511145.b3351 203
511145.b0033 511145.b3359 353
511145.b0033 511145.b3360 359
511145.b0033 511145.b3363 268
511145.b0033 511145.b3386 271
511145.b0033 511145.b3389 419
511145.b0033 511145.b3390 233
511145.b0033 511145.b3396 188
511145.b0033 511145.b3399 201
511145.b0033 511145.b3406 508
511145.b0033 511145.b3426 175
511145.b0033 511145.b3433 315
511145.b0033 511145.b3457 231
511145.b0033 511145.b3517 315
511145.b0033 511145.b3540 224
511145.b0033 511145.b3541 224
511145.b0033 511145.b3619 160
511145.b0033 511145.b3639 479
511145.b0033 511145.b3642 733
511145.b0033 511145.b3648 513
511145.b0033 511145.b3649 304
511145.b0033 511145.b3650 208
511145.b0033 511145.b3652 272
511145.b0033 511145.b3654 190
511145.b0033 511145.b3703 274
511145.b0033 511145.b3729 929
511145.b0033 511145.b3730 180
511145.b0033 511145.b3733 246
511145.b0033 511145.b3772 285
511145.b0033 511145.b3781 238
511145.b0033 511145.b3786 180
511145.b0033 511145.b3791 254
511145.b0033 511145.b3812 201
511145.b0033 511145.b3844 358
511145.b0033 511145.b3869 241
511145.b0033 511145.b3870 927
511145.b0033 511145.b3885 201
511145.b0033 511145.b3887 155
511145.b0033 511145.b3911 314
511145.b0033 511145.b3916 154
511145.b0033 511145.b3935 424
511145.b0033 511145.b3940 192
511145.b0033 511145.b3957 258
511145.b0033 511145.b3958 724
511145.b0033 511145.b3959 877
511145.b0033 511145.b3960 751
511145.b0033 511145.b3980 207
511145.b0033 511145.b3982 413
511145.b0033 511145.b3983 224
511145.b0033 511145.b3985 235
511145.b0033 511145.b3987 261
511145.b0033 511145.b3988 397
511145.b0033 511145.b3996 206
511145.b0033 511145.b4005 575
511145.b0033 511145.b4006 675
511145.b0033 511145.b4024 192
511145.b0033 511145.b4139 183
511145.b0033 511145.b4143 283
511145.b0033 511145.b4147 491
511145.b0033 511145.b4186 277
511145.b0033 511145.b4232 164
511145.b0033 511145.b4237 193
511145.b0033 511145.b4244 993
511145.b0033 511145.b4245 999
511145.b0033 511145.b4254 988
511145.b0033 511145.b4258 237
511145.b0033 511145.b4260 160
511145.b0033 511145.b4314 238
511145.b0033 511145.b4364 327
511145.b0033 511145.b4371 152
511145.b0033 511145.b4374 201
511145.b0033 511145.b4383 197
511145.b0033 511145.b4473 163
511145.b0033 511145.b4475 192
511145.b0034 511145.b0010 207
511145.b0034 511145.b0013 177
511145.b0034 511145.b0015 281
511145.b0034 511145.b0032 442
511145.b0034 511145.b0033 448
511145.b0034 511145.b0035 360
511145.b0034 511145.b0036 600
511145.b0034 511145.b0037 619
511145.b0034 511145.b0038 538
511145.b0034 511145.b0039 458
511145.b0034 511145.b0040 549
511145.b0034 511145.b0041 351
511145.b0034 511145.b0042 321
511145.b0034 511145.b0097 766
511145.b0034 511145.b0108 174
511145.b0034 511145.b0136 413
511145.b0034 511145.b0137 233
511145.b0034 511145.b0138 211
511145.b0034 511145.b0221 298
511145.b0034 511145.b0232 161
511145.b0034 511145.b0233 154
511145.b0034 511145.b0248 168
511145.b0034 511145.b0249 171
511145.b0034 511145.b0319 200
511145.b0034 511145.b0328 233
511145.b0034 511145.b0345 196
511145.b0034 511145.b0354 306
511145.b0034 511145.b0375 807
511145.b0034 511145.b0379 187
511145.b0034 511145.b0403 170
511145.b0034 511145.b0434 766
511145.b0034 511145.b0458 159
511145.b0034 511145.b0490 270
511145.b0034 511145.b0533 420
511145.b0034 511145.b0549 222
511145.b0034 511145.b0551 368
511145.b0034 511145.b0566 269
511145.b0034 511145.b0567 399
511145.b0034 511145.b0568 156
511145.b0034 511145.b0587 186
511145.b0034 511145.b0602 155
511145.b0034 511145.b0603 246
511145.b0034 511145.b0606 220
511145.b0034 511145.b0619 264
511145.b0034 511145.b0627 157
511145.b0034 511145.b0681 471
511145.b0034 511145.b0716 550
511145.b0034 511145.b0719 177
511145.b0034 511145.b0753 169
511145.b0034 511145.b0806 276
511145.b0034 511145.b0848 748
511145.b0034 511145.b0953 158
511145.b0034 511145.b0964 286
511145.b0034 511145.b0976 234
511145.b0034 511145.b0993 155
511145.b0034 511145.b0994 276
511145.b0034 511145.b0999 160
511145.b0034 511145.b1000 179
511145.b0034 511145.b1001 158
511145.b0034 511145.b1003 705
511145.b0034 511145.b1039 423
511145.b0034 511145.b1041 174
511145.b0034 511145.b1043 698
511145.b0034 511145.b1071 170
511145.b0034 511145.b1081 256
511145.b0034 511145.b1104 395
511145.b0034 511145.b1160 522
511145.b0034 511145.b1171 267
511145.b0034 511145.b1193 633
511145.b0034 511145.b1202 231
511145.b0034 511145.b1221 201
511145.b0034 511145.b1237 174
511145.b0034 511145.b1248 578
511145.b0034 511145.b1273 165
511145.b0034 511145.b1287 746
511145.b0034 511145.b1407 400
511145.b0034 511145.b1445 236
511145.b0034 511145.b1470 158
511145.b0034 511145.b1480 255
511145.b0034 511145.b1502 387
511145.b0034 511145.b1520 600
511145.b0034 511145.b1534 259
511145.b0034 511145.b1535 151
511145.b0034 511145.b1553 195
511145.b0034 511145.b1561 174
511145.b0034 511145.b1583 497
511145.b0034 511145.b1643 178
511145.b0034 511145.b1670 517
511145.b0034 511145.b1672 173
511145.b0034 511145.b1674 166
511145.b0034 511145.b1685 766
511145.b0034 511145.b1731 626
511145.b0034 511145.b1750 152
511145.b0034 511145.b1751 441
511145.b0034 511145.b1762 180
511145.b0034 511145.b1775 150
511145.b0034 511145.b1776 207
511145.b0034 511145.b1790 343
511145.b0034 511145.b1810 229
511145.b0034 511145.b1824 522
511145.b0034 511145.b1828 292
511145.b0034 511145.b1837 287
511145.b0034 511145.b1847 313
511145.b0034 511145.b1862 161
511145.b0034 511145.b1904 443
511145.b0034 511145.b1906 179
511145.b0034 511145.b1921 766
511145.b0034 511145.b1926 444
511145.b0034 511145.b1940 282
511145.b0034 511145.b1943 355
511145.b0034 511145.b1953 291
511145.b0034 511145.b1956 161
511145.b0034 511145.b1957 359
511145.b0034 511145.b1985 548
511145.b0034 511145.b2027 218
511145.b0034 511145.b2063 429
511145.b0034 511145.b2085 181
511145.b0034 511145.b2108 410
511145.b0034 511145.b2145 621
511145.b0034 511145.b2163 244
511145.b0034 511145.b2198 489
511145.b0034 511145.b2207 741
511145.b0034 511145.b2219 365
511145.b0034 511145.b2230 151
511145.b0034 511145.b2233 517
511145.b0034 511145.b2237 463
511145.b0034 511145.b2252 450
511145.b0034 511145.b2259 233
511145.b0034 511145.b2330 744
511145.b0034 511145.b2339 416
511145.b0034 511145.b2377 302
511145.b0034 511145.b2378 562
511145.b0034 511145.b2383 269
511145.b0034 511145.b2384 174
511145.b0034 511145.b2398 201
511145.b0034 511145.b2399 318
511145.b0034 511145.b2491 175
511145.b0034 511145.b2505 427
511145.b0034 511145.b2511 591
511145.b0034 511145.b2554 152
511145.b0034 511145.b2556 766
511145.b0034 511145.b2575 603
511145.b0034 511145.b2611 709
511145.b0034 511145.b2643 180
511145.b0034 511145.b2659 475
511145.b0034 511145.b2725 702
511145.b0034 511145.b2749 555
511145.b0034 511145.b2775 155
511145.b0034 511145.b2776 246
511145.b0034 511145.b2803 166
511145.b0034 511145.b2813 761
511145.b0034 511145.b2817 704
511145.b0034 511145.b2824 569
511145.b0034 511145.b2825 336
511145.b0034 511145.b2846 491
511145.b0034 511145.b2851 179
511145.b0034 511145.b2891 254
511145.b0034 511145.b2914 628
511145.b0034 511145.b2984 178
511145.b0034 511145.b2986 195
511145.b0034 511145.b2988 252
511145.b0034 511145.b2992 409
511145.b0034 511145.b2995 288
511145.b0034 511145.b2996 181
511145.b0034 511145.b3010 283
511145.b0034 511145.b3049 559
511145.b0034 511145.b3096 229
511145.b0034 511145.b3099 198
511145.b0034 511145.b3120 215
511145.b0034 511145.b3145 284
511145.b0034 511145.b3164 716
511145.b0034 511145.b3207 384
511145.b0034 511145.b3212 252
511145.b0034 511145.b3220 168
511145.b0034 511145.b3320 154
511145.b0034 511145.b3362 561
511145.b0034 511145.b3369 182
511145.b0034 511145.b3395 274
511145.b0034 511145.b3398 200
511145.b0034 511145.b3448 181
511145.b0034 511145.b3459 184
511145.b0034 511145.b3467 281
511145.b0034 511145.b3507 210
511145.b0034 511145.b3509 224
511145.b0034 511145.b3512 251
511145.b0034 511145.b3526 456
511145.b0034 511145.b3574 257
511145.b0034 511145.b3601 190
511145.b0034 511145.b3639 531
511145.b0034 511145.b3662 283
511145.b0034 511145.b3663 341
511145.b0034 511145.b3672 580
511145.b0034 511145.b3677 517
511145.b0034 511145.b3678 160
511145.b0034 511145.b3679 150
511145.b0034 511145.b3688 366
511145.b0034 511145.b3689 649
511145.b0034 511145.b3696 182
511145.b0034 511145.b3739 220
511145.b0034 511145.b3826 601
511145.b0034 511145.b3827 410
511145.b0034 511145.b3873 150
511145.b0034 511145.b3875 178
511145.b0034 511145.b3877 186
511145.b0034 511145.b3889 654
511145.b0034 511145.b3890 151
511145.b0034 511145.b3918 592
511145.b0034 511145.b3947 190
511145.b0034 511145.b3954 195
511145.b0034 511145.b3963 676
511145.b0034 511145.b4027 232
511145.b0034 511145.b4028 263
511145.b0034 511145.b4037 201
511145.b0034 511145.b4050 766
511145.b0034 511145.b4060 767
511145.b0034 511145.b4081 165
511145.b0034 511145.b4106 168
511145.b0034 511145.b4109 174
511145.b0034 511145.b4110 709
511145.b0034 511145.b4112 184
511145.b0034 511145.b4116 228
511145.b0034 511145.b4133 185
511145.b0034 511145.b4145 160
511145.b0034 511145.b4181 221
511145.b0034 511145.b4189 250
511145.b0034 511145.b4246 267
511145.b0034 511145.b4257 156
511145.b0034 511145.b4341 209
511145.b0034 511145.b4379 232
511145.b0034 511145.b4402 154
511145.b0034 511145.b4419 572
511145.b0034 511145.b4421 559
511145.b0034 511145.b4423 572
511145.b0034 511145.b4453 591
511145.b0034 511145.b4463 172
511145.b0034 511145.b4542 632
511145.b0034 511145.b4550 152
511145.b0034 511145.b4553 211
511145.b0034 511145.b4559 201
511145.b0035 511145.b0034 360
511145.b0035 511145.b0036 955
511145.b0035 511145.b0037 892
511145.b0035 511145.b0038 916
511145.b0035 511145.b0039 726
511145.b0035 511145.b0040 712
511145.b0035 511145.b0041 323
511145.b0035 511145.b0042 249
511145.b0035 511145.b0045 285
511145.b0035 511145.b0048 193
511145.b0035 511145.b0126 192
511145.b0035 511145.b0157 187
511145.b0035 511145.b0174 271
511145.b0035 511145.b0179 154
511145.b0035 511145.b0290 329
511145.b0035 511145.b0339 192
511145.b0035 511145.b0353 160
511145.b0035 511145.b0369 213
511145.b0035 511145.b0386 151
511145.b0035 511145.b0408 214
511145.b0035 511145.b0409 213
511145.b0035 511145.b0415 241
511145.b0035 511145.b0417 178
511145.b0035 511145.b0750 155
511145.b0035 511145.b0779 184
511145.b0035 511145.b0788 158
511145.b0035 511145.b0846 170
511145.b0035 511145.b1208 155
511145.b0035 511145.b1209 155
511145.b0035 511145.b1219 327
511145.b0035 511145.b1279 163
511145.b0035 511145.b1387 484
511145.b0035 511145.b1388 280
511145.b0035 511145.b1389 244
511145.b0035 511145.b1390 275
511145.b0035 511145.b1392 290
511145.b0035 511145.b1393 251
511145.b0035 511145.b1394 386
511145.b0035 511145.b1395 255
511145.b0035 511145.b1396 389
511145.b0035 511145.b1398 397
511145.b0035 511145.b1399 584
511145.b0035 511145.b1497 188
511145.b0035 511145.b1538 184
511145.b0035 511145.b1835 156
511145.b0035 511145.b1983 325
511145.b0035 511145.b1992 154
511145.b0035 511145.b2021 213
511145.b0035 511145.b2026 260
511145.b0035 511145.b2086 177
511145.b0035 511145.b2153 154
511145.b0035 511145.b2309 176
511145.b0035 511145.b2310 180
511145.b0035 511145.b2364 176
511145.b0035 511145.b2438 168
511145.b0035 511145.b2456 419
511145.b0035 511145.b2457 168
511145.b0035 511145.b2501 240
511145.b0035 511145.b2536 177
511145.b0035 511145.b2580 203
511145.b0035 511145.b2597 186
511145.b0035 511145.b2607 154
511145.b0035 511145.b2608 154
511145.b0035 511145.b2664 191
511145.b0035 511145.b2733 158
511145.b0035 511145.b2812 172
511145.b0035 511145.b2876 168
511145.b0035 511145.b2956 165
511145.b0035 511145.b3162 161
511145.b0035 511145.b3201 158
511145.b0035 511145.b3203 186
511145.b0035 511145.b3279 322
511145.b0035 511145.b3289 156
511145.b0035 511145.b3369 213
511145.b0035 511145.b3401 228
511145.b0035 511145.b3466 172
511145.b0035 511145.b3498 184
511145.b0035 511145.b3644 215
511145.b0035 511145.b3646 187
511145.b0035 511145.b3648 327
511145.b0035 511145.b3674 188
511145.b0035 511145.b3800 188
511145.b0035 511145.b3820 168
511145.b0035 511145.b3958 214
511145.b0035 511145.b3973 204
511145.b0035 511145.b4058 187
511145.b0035 511145.b4210 187
511145.b0035 511145.b4341 352
511145.b0035 511145.b4379 165
511145.b0035 511145.b4380 152
511145.b0035 511145.b4394 214
511145.b0035 511145.b4407 154
511145.b0035 511145.b4546 154
511145.b0035 511145.b4551 164
511145.b0036 511145.b0034 600
511145.b0036 511145.b0035 955
511145.b0036 511145.b0037 997
511145.b0036 511145.b0038 997
511145.b0036 511145.b0039 996
511145.b0036 511145.b0040 820
511145.b0036 511145.b0041 795
511145.b0036 511145.b0042 798
511145.b0036 511145.b0043 260
511145.b0036 511145.b0044 248
511145.b0036 511145.b0045 532
511145.b0036 511145.b0048 193
511145.b0036 511145.b0158 163
511145.b0036 511145.b0169 176
511145.b0036 511145.b0209 163
511145.b0036 511145.b0221 290
511145.b0036 511145.b0406 167
511145.b0036 511145.b0454 243
511145.b0036 511145.b0466 549
511145.b0036 511145.b0507 173
511145.b0036 511145.b0597 175
511145.b0036 511145.b0840 170
511145.b0036 511145.b0929 188
511145.b0036 511145.b1003 205
511145.b0036 511145.b1039 187
511145.b0036 511145.b1070 188
511145.b0036 511145.b1093 226
511145.b0036 511145.b1127 282
511145.b0036 511145.b1136 151
511145.b0036 511145.b1249 186
511145.b0036 511145.b1387 226
511145.b0036 511145.b1393 232
511145.b0036 511145.b1394 249
511145.b0036 511145.b1395 715
511145.b0036 511145.b1397 285
511145.b0036 511145.b1400 494
511145.b0036 511145.b1496 153
511145.b0036 511145.b1583 155
511145.b0036 511145.b1656 168
511145.b0036 511145.b1695 520
511145.b0036 511145.b1697 530
511145.b0036 511145.b1698 515
511145.b0036 511145.b1700 197
511145.b0036 511145.b1732 192
511145.b0036 511145.b2188 179
511145.b0036 511145.b2224 356
511145.b0036 511145.b2262 311
511145.b0036 511145.b2341 294
511145.b0036 511145.b2342 285
511145.b0036 511145.b2469 151
511145.b0036 511145.b2534 340
511145.b0036 511145.b2541 210
511145.b0036 511145.b2570 339
511145.b0036 511145.b2584 329
511145.b0036 511145.b2609 176
511145.b0036 511145.b2662 158
511145.b0036 511145.b2711 185
511145.b0036 511145.b2726 162
511145.b0036 511145.b2727 156
511145.b0036 511145.b2729 188
511145.b0036 511145.b2730 187
511145.b0036 511145.b2767 220
511145.b0036 511145.b2769 229
511145.b0036 511145.b2770 153
511145.b0036 511145.b2787 160
511145.b0036 511145.b2793 238
511145.b0036 511145.b2844 289
511145.b0036 511145.b2867 169
511145.b0036 511145.b2908 159
511145.b0036 511145.b2919 265
511145.b0036 511145.b2991 162
511145.b0036 511145.b3041 154
511145.b0036 511145.b3075 166
511145.b0036 511145.b3080 300
511145.b0036 511145.b3165 184
511145.b0036 511145.b3230 176
511145.b0036 511145.b3279 226
511145.b0036 511145.b3296 176
511145.b0036 511145.b3297 176
511145.b0036 511145.b3303 184
511145.b0036 511145.b3311 176
511145.b0036 511145.b3321 184
511145.b0036 511145.b3341 184
511145.b0036 511145.b3426 164
511145.b0036 511145.b3845 285
511145.b0036 511145.b3846 260
511145.b0036 511145.b3908 168
511145.b0036 511145.b3957 166
511145.b0036 511145.b4054 159
511145.b0036 511145.b4063 173
511145.b0036 511145.b4110 184
511145.b0036 511145.b4118 568
511145.b0036 511145.b4187 277
511145.b0036 511145.b4387 173
511145.b0037 511145.b0014 151
511145.b0037 511145.b0034 619
511145.b0037 511145.b0035 892
511145.b0037 511145.b0036 997
511145.b0037 511145.b0038 983
511145.b0037 511145.b0039 950
511145.b0037 511145.b0040 876
511145.b0037 511145.b0041 545
511145.b0037 511145.b0042 347
511145.b0037 511145.b0043 300
511145.b0037 511145.b0044 251
511145.b0037 511145.b0045 746
511145.b0037 511145.b0048 194
511145.b0037 511145.b0136 157
511145.b0037 511145.b0221 180
511145.b0037 511145.b0241 171
511145.b0037 511145.b0331 160
511145.b0037 511145.b0335 344
511145.b0037 511145.b0405 241
511145.b0037 511145.b0425 160
511145.b0037 511145.b0443 202
511145.b0037 511145.b0452 281
511145.b0037 511145.b0466 250
511145.b0037 511145.b0476 321
511145.b0037 511145.b0492 435
511145.b0037 511145.b0518 272
511145.b0037 511145.b0525 185
511145.b0037 511145.b0593 220
511145.b0037 511145.b0594 263
511145.b0037 511145.b0660 199
511145.b0037 511145.b0679 231
511145.b0037 511145.b0687 150
511145.b0037 511145.b0736 202
511145.b0037 511145.b0811 195
511145.b0037 511145.b0860 174
511145.b0037 511145.b0886 167
511145.b0037 511145.b0887 181
511145.b0037 511145.b0929 207
511145.b0037 511145.b0933 157
511145.b0037 511145.b0936 161
511145.b0037 511145.b0993 393
511145.b0037 511145.b1043 179
511145.b0037 511145.b1065 170
511145.b0037 511145.b1082 174
511145.b0037 511145.b1110 172
511145.b0037 511145.b1129 150
511145.b0037 511145.b1206 163
511145.b0037 511145.b1272 257
511145.b0037 511145.b1325 178
511145.b0037 511145.b1397 286
511145.b0037 511145.b1398 292
511145.b0037 511145.b1400 263
511145.b0037 511145.b1410 172
511145.b0037 511145.b1557 154
511145.b0037 511145.b1581 178
511145.b0037 511145.b1596 180
511145.b0037 511145.b1634 198
511145.b0037 511145.b1697 313
511145.b0037 511145.b1701 277
511145.b0037 511145.b1765 251
511145.b0037 511145.b1766 203
511145.b0037 511145.b1782 188
511145.b0037 511145.b1786 221
511145.b0037 511145.b1794 158
511145.b0037 511145.b1805 299
511145.b0037 511145.b1820 198
511145.b0037 511145.b1828 187
511145.b0037 511145.b1880 171
511145.b0037 511145.b1901 319
511145.b0037 511145.b1906 163
511145.b0037 511145.b1949 156
511145.b0037 511145.b2086 177
511145.b0037 511145.b2100 164
511145.b0037 511145.b2129 162
511145.b0037 511145.b2130 172
511145.b0037 511145.b2159 160
511145.b0037 511145.b2163 286
511145.b0037 511145.b2176 197
511145.b0037 511145.b2218 185
511145.b0037 511145.b2242 174
511145.b0037 511145.b2247 178
511145.b0037 511145.b2250 345
511145.b0037 511145.b2260 437
511145.b0037 511145.b2261 214
511145.b0037 511145.b2262 340
511145.b0037 511145.b2264 245
511145.b0037 511145.b2265 220
511145.b0037 511145.b2332 175
511145.b0037 511145.b2344 211
511145.b0037 511145.b2367 245
511145.b0037 511145.b2432 284
511145.b0037 511145.b2605 219
511145.b0037 511145.b2672 198
511145.b0037 511145.b2686 217
511145.b0037 511145.b2706 177
511145.b0037 511145.b2731 188
511145.b0037 511145.b2769 166
511145.b0037 511145.b2787 178
511145.b0037 511145.b2788 178
511145.b0037 511145.b2836 164
511145.b0037 511145.b2937 175
511145.b0037 511145.b2956 187
511145.b0037 511145.b2988 227
511145.b0037 511145.b3049 191
511145.b0037 511145.b3051 212
511145.b0037 511145.b3163 165
511145.b0037 511145.b3210 185
511145.b0037 511145.b3219 347
511145.b0037 511145.b3221 219
511145.b0037 511145.b3363 204
511145.b0037 511145.b3470 155
511145.b0037 511145.b3496 214
511145.b0037 511145.b3520 178
511145.b0037 511145.b3524 169
511145.b0037 511145.b3538 197
511145.b0037 511145.b3561 228
511145.b0037 511145.b3580 158
511145.b0037 511145.b3586 458
511145.b0037 511145.b3624 257
511145.b0037 511145.b3631 165
511145.b0037 511145.b3674 183
511145.b0037 511145.b3677 169
511145.b0037 511145.b3690 163
511145.b0037 511145.b3813 212
511145.b0037 511145.b3825 172
511145.b0037 511145.b3847 175
511145.b0037 511145.b3866 559
511145.b0037 511145.b3902 199
511145.b0037 511145.b3906 239
511145.b0037 511145.b3910 216
511145.b0037 511145.b3911 164
511145.b0037 511145.b3930 275
511145.b0037 511145.b3955 220
511145.b0037 511145.b4003 172
511145.b0037 511145.b4061 154
511145.b0037 511145.b4064 372
511145.b0037 511145.b4069 351
511145.b0037 511145.b4110 192
511145.b0037 511145.b4145 561
511145.b0037 511145.b4192 160
511145.b0037 511145.b4478 178
511145.b0037 511145.b4529 171
511145.b0038 511145.b0034 538
511145.b0038 511145.b0035 916
511145.b0038 511145.b0036 997
511145.b0038 511145.b0037 983
511145.b0038 511145.b0039 997
511145.b0038 511145.b0040 948
511145.b0038 511145.b0041 753
511145.b0038 511145.b0042 542
511145.b0038 511145.b0043 552
511145.b0038 511145.b0044 457
511145.b0038 511145.b0045 785
511145.b0038 511145.b0048 195
511145.b0038 511145.b0147 193
511145.b0038 511145.b0221 163
511145.b0038 511145.b0249 150
511145.b0038 511145.b0321 155
511145.b0038 511145.b0363 185
511145.b0038 511145.b0406 161
511145.b0038 511145.b0443 156
511145.b0038 511145.b0466 718
511145.b0038 511145.b0476 257
511145.b0038 511145.b0497 307
511145.b0038 511145.b0564 156
511145.b0038 511145.b0602 207
511145.b0038 511145.b0616 164
511145.b0038 511145.b0684 372
511145.b0038 511145.b0723 308
511145.b0038 511145.b0736 156
511145.b0038 511145.b0762 163
511145.b0038 511145.b0828 152
511145.b0038 511145.b0833 153
511145.b0038 511145.b0887 176
511145.b0038 511145.b0921 204
511145.b0038 511145.b0929 516
511145.b0038 511145.b0998 150
511145.b0038 511145.b1040 165
511145.b0038 511145.b1070 186
511145.b0038 511145.b1104 182
511145.b0038 511145.b1108 165
511145.b0038 511145.b1137 150
511145.b0038 511145.b1383 213
511145.b0038 511145.b1400 344
511145.b0038 511145.b1445 167
511145.b0038 511145.b1470 231
511145.b0038 511145.b1583 212
511145.b0038 511145.b1695 492
511145.b0038 511145.b1697 399
511145.b0038 511145.b1699 244
511145.b0038 511145.b1700 636
511145.b0038 511145.b1801 156
511145.b0038 511145.b1869 208
511145.b0038 511145.b1921 181
511145.b0038 511145.b1926 186
511145.b0038 511145.b1952 291
511145.b0038 511145.b1982 203
511145.b0038 511145.b2108 228
511145.b0038 511145.b2109 175
511145.b0038 511145.b2133 384
511145.b0038 511145.b2182 160
511145.b0038 511145.b2205 170
511145.b0038 511145.b2216 204
511145.b0038 511145.b2217 184
511145.b0038 511145.b2263 151
511145.b0038 511145.b2345 278
511145.b0038 511145.b2371 332
511145.b0038 511145.b2374 551
511145.b0038 511145.b2459 161
511145.b0038 511145.b2474 179
511145.b0038 511145.b2570 179
511145.b0038 511145.b2626 184
511145.b0038 511145.b2710 296
511145.b0038 511145.b2769 168
511145.b0038 511145.b2771 292
511145.b0038 511145.b2776 185
511145.b0038 511145.b2793 223
511145.b0038 511145.b2847 349
511145.b0038 511145.b2848 204
511145.b0038 511145.b2851 151
511145.b0038 511145.b2852 238
511145.b0038 511145.b3226 156
511145.b0038 511145.b3249 150
511145.b0038 511145.b3279 230
511145.b0038 511145.b3593 308
511145.b0038 511145.b3690 191
511145.b0038 511145.b3957 157
511145.b0038 511145.b4011 154
511145.b0038 511145.b4017 174
511145.b0038 511145.b4073 210
511145.b0038 511145.b4116 202
511145.b0038 511145.b4118 485
511145.b0038 511145.b4181 169
511145.b0038 511145.b4387 161
511145.b0038 511145.b4559 235
511145.b0039 511145.b0034 458
511145.b0039 511145.b0035 726
511145.b0039 511145.b0036 996
511145.b0039 511145.b0037 950
511145.b0039 511145.b0038 997
511145.b0039 511145.b0040 965
511145.b0039 511145.b0041 916
511145.b0039 511145.b0042 921
511145.b0039 511145.b0043 283
511145.b0039 511145.b0044 248
511145.b0039 511145.b0045 795
511145.b0039 511145.b0048 197
511145.b0039 511145.b0126 151
511145.b0039 511145.b0131 235
511145.b0039 511145.b0152 179
511145.b0039 511145.b0221 234
511145.b0039 511145.b0333 160
511145.b0039 511145.b0335 249
511145.b0039 511145.b0364 200
511145.b0039 511145.b0367 175
511145.b0039 511145.b0452 160
511145.b0039 511145.b0457 158
511145.b0039 511145.b0466 171
511145.b0039 511145.b0720 160
511145.b0039 511145.b0723 158
511145.b0039 511145.b0840 155
511145.b0039 511145.b0929 160
511145.b0039 511145.b0933 169
511145.b0039 511145.b0934 175
511145.b0039 511145.b0936 200
511145.b0039 511145.b0945 152
511145.b0039 511145.b0948 168
511145.b0039 511145.b1070 214
511145.b0039 511145.b1104 156
511145.b0039 511145.b1108 172
511145.b0039 511145.b1114 153
511145.b0039 511145.b1136 196
511145.b0039 511145.b1191 190
511145.b0039 511145.b1210 230
511145.b0039 511145.b1287 175
511145.b0039 511145.b1387 423
511145.b0039 511145.b1393 722
511145.b0039 511145.b1394 277
511145.b0039 511145.b1395 741
511145.b0039 511145.b1397 417
511145.b0039 511145.b1445 157
511145.b0039 511145.b1496 160
511145.b0039 511145.b1670 204
511145.b0039 511145.b1697 832
511145.b0039 511145.b1698 835
511145.b0039 511145.b1699 184
511145.b0039 511145.b1700 239
511145.b0039 511145.b1701 156
511145.b0039 511145.b1732 226
511145.b0039 511145.b1734 153
511145.b0039 511145.b1753 175
511145.b0039 511145.b1801 245
511145.b0039 511145.b2224 309
511145.b0039 511145.b2341 607
511145.b0039 511145.b2342 315
511145.b0039 511145.b2371 263
511145.b0039 511145.b2439 160
511145.b0039 511145.b2459 198
511145.b0039 511145.b2497 291
511145.b0039 511145.b2505 202
511145.b0039 511145.b2701 318
511145.b0039 511145.b2710 270
511145.b0039 511145.b2767 158
511145.b0039 511145.b2769 377
511145.b0039 511145.b2770 332
511145.b0039 511145.b2771 168
511145.b0039 511145.b2844 309
511145.b0039 511145.b2919 553
511145.b0039 511145.b3110 151
511145.b0039 511145.b3256 267
511145.b0039 511145.b3401 161
511145.b0039 511145.b3516 180
511145.b0039 511145.b3539 217
511145.b0039 511145.b3625 178
511145.b0039 511145.b3690 251
511145.b0039 511145.b3821 169
511145.b0039 511145.b3822 193
511145.b0039 511145.b3827 191
511145.b0039 511145.b3829 203
511145.b0039 511145.b3845 377
511145.b0039 511145.b3846 551
511145.b0039 511145.b3882 556
511145.b0039 511145.b3892 230
511145.b0039 511145.b3910 150
511145.b0039 511145.b4069 215
511145.b0039 511145.b4105 204
511145.b0039 511145.b4118 189
511145.b0039 511145.b4173 188
511145.b0039 511145.b4187 220
511145.b0040 511145.b0034 549
511145.b0040 511145.b0035 712
511145.b0040 511145.b0036 820
511145.b0040 511145.b0037 876
511145.b0040 511145.b0038 948
511145.b0040 511145.b0039 965
511145.b0040 511145.b0041 569
511145.b0040 511145.b0042 236
511145.b0040 511145.b0044 155
511145.b0040 511145.b0045 633
511145.b0040 511145.b0046 167
511145.b0040 511145.b0047 167
511145.b0040 511145.b0048 198
511145.b0040 511145.b0247 204
511145.b0040 511145.b0311 231
511145.b0040 511145.b0312 173
511145.b0040 511145.b0313 251
511145.b0040 511145.b0314 407
511145.b0040 511145.b0466 328
511145.b0040 511145.b0621 243
511145.b0040 511145.b0782 184
511145.b0040 511145.b0811 188
511145.b0040 511145.b0901 158
511145.b0040 511145.b1015 188
511145.b0040 511145.b1106 215
511145.b0040 511145.b1137 160
511145.b0040 511145.b1384 188
511145.b0040 511145.b1699 163
511145.b0040 511145.b1700 155
511145.b0040 511145.b1761 180
511145.b0040 511145.b1776 241
511145.b0040 511145.b1799 195
511145.b0040 511145.b1800 275
511145.b0040 511145.b1801 202
511145.b0040 511145.b1802 260
511145.b0040 511145.b1803 204
511145.b0040 511145.b1889 155
511145.b0040 511145.b2252 164
511145.b0040 511145.b2448 257
511145.b0040 511145.b2505 226
511145.b0040 511145.b2570 180
511145.b0040 511145.b2736 165
511145.b0040 511145.b2767 155
511145.b0040 511145.b2769 185
511145.b0040 511145.b2771 168
511145.b0040 511145.b2774 219
511145.b0040 511145.b3291 161
511145.b0040 511145.b3350 167
511145.b0040 511145.b3351 167
511145.b0040 511145.b3442 283
511145.b0040 511145.b3577 219
511145.b0040 511145.b3578 188
511145.b0040 511145.b3679 152
511145.b0040 511145.b3690 234
511145.b0040 511145.b3930 156
511145.b0040 511145.b4111 518
511145.b0040 511145.b4115 224
511145.b0040 511145.b4141 160
511145.b0040 511145.b4249 155
511145.b0040 511145.b4299 281
511145.b0040 511145.b4356 165
511145.b0040 511145.b4399 163
511145.b0041 511145.b0034 351
511145.b0041 511145.b0035 323
511145.b0041 511145.b0036 795
511145.b0041 511145.b0037 545
511145.b0041 511145.b0038 753
511145.b0041 511145.b0039 916
511145.b0041 511145.b0040 569
511145.b0041 511145.b0042 999
511145.b0041 511145.b0043 990
511145.b0041 511145.b0044 988
511145.b0041 511145.b0045 756
511145.b0041 511145.b0046 502
511145.b0041 511145.b0047 502
511145.b0041 511145.b0048 372
511145.b0041 511145.b0162 205
511145.b0041 511145.b0212 193
511145.b0041 511145.b0221 344
511145.b0041 511145.b0320 270
511145.b0041 511145.b0344 441
511145.b0041 511145.b0383 156
511145.b0041 511145.b0518 225
511145.b0041 511145.b0613 154
511145.b0041 511145.b0729 225
511145.b0041 511145.b0774 315
511145.b0041 511145.b0782 369
511145.b0041 511145.b0869 159
511145.b0041 511145.b0872 202
511145.b0041 511145.b1035 156
511145.b0041 511145.b1099 170
511145.b0041 511145.b1103 198
511145.b0041 511145.b1133 154
511145.b0041 511145.b1237 156
511145.b0041 511145.b1392 199
511145.b0041 511145.b1393 337
511145.b0041 511145.b1394 153
511145.b0041 511145.b1395 189
511145.b0041 511145.b1464 189
511145.b0041 511145.b1494 279
511145.b0041 511145.b1570 205
511145.b0041 511145.b1642 171
511145.b0041 511145.b1687 228
511145.b0041 511145.b1695 831
511145.b0041 511145.b1698 974
511145.b0041 511145.b1699 896
511145.b0041 511145.b1700 677
511145.b0041 511145.b2022 161
511145.b0041 511145.b2039 172
511145.b0041 511145.b2040 197
511145.b0041 511145.b2041 211
511145.b0041 511145.b2133 170
511145.b0041 511145.b2163 173
511145.b0041 511145.b2237 152
511145.b0041 511145.b2281 191
511145.b0041 511145.b2284 348
511145.b0041 511145.b2285 157
511145.b0041 511145.b2286 388
511145.b0041 511145.b2287 224
511145.b0041 511145.b2315 310
511145.b0041 511145.b2341 263
511145.b0041 511145.b2384 151
511145.b0041 511145.b2488 191
511145.b0041 511145.b2529 333
511145.b0041 511145.b2530 214
511145.b0041 511145.b2557 260
511145.b0041 511145.b2684 158
511145.b0041 511145.b2720 191
511145.b0041 511145.b2766 901
511145.b0041 511145.b2767 375
511145.b0041 511145.b2769 977
511145.b0041 511145.b2770 423
511145.b0041 511145.b2771 364
511145.b0041 511145.b2919 240
511145.b0041 511145.b2979 290
511145.b0041 511145.b3061 187
511145.b0041 511145.b3152 159
511145.b0041 511145.b3202 490
511145.b0041 511145.b3247 208
511145.b0041 511145.b3265 162
511145.b0041 511145.b3350 273
511145.b0041 511145.b3351 273
511145.b0041 511145.b3370 160
511145.b0041 511145.b3398 183
511145.b0041 511145.b3527 279
511145.b0041 511145.b3528 165
511145.b0041 511145.b3607 196
511145.b0041 511145.b3690 855
511145.b0041 511145.b3731 199
511145.b0041 511145.b3733 259
511145.b0041 511145.b3735 224
511145.b0041 511145.b3788 211
511145.b0041 511145.b3789 172
511145.b0041 511145.b3807 240
511145.b0041 511145.b3830 154
511145.b0041 511145.b3844 178
511145.b0041 511145.b3846 263
511145.b0041 511145.b3868 652
511145.b0041 511145.b3869 160
511145.b0041 511145.b3883 161
511145.b0041 511145.b3919 203
511145.b0041 511145.b3930 379
511145.b0041 511145.b3956 327
511145.b0041 511145.b4187 332
511145.b0041 511145.b4211 159
511145.b0041 511145.b4258 178
511145.b0041 511145.b4463 309
511145.b0041 511145.b4468 170
511145.b0042 511145.b0034 321
511145.b0042 511145.b0035 249
511145.b0042 511145.b0036 798
511145.b0042 511145.b0037 347
511145.b0042 511145.b0038 542
511145.b0042 511145.b0039 921
511145.b0042 511145.b0040 236
511145.b0042 511145.b0041 999
511145.b0042 511145.b0043 997
511145.b0042 511145.b0044 987
511145.b0042 511145.b0045 788
511145.b0042 511145.b0046 416
511145.b0042 511145.b0047 507
511145.b0042 511145.b0048 410
511145.b0042 511145.b0085 193
511145.b0042 511145.b0115 193
511145.b0042 511145.b0116 224
511145.b0042 511145.b0168 156
511145.b0042 511145.b0221 308
511145.b0042 511145.b0272 372
511145.b0042 511145.b0304 224
511145.b0042 511145.b0320 227
511145.b0042 511145.b0356 226
511145.b0042 511145.b0375 157
511145.b0042 511145.b0400 155
511145.b0042 511145.b0428 180
511145.b0042 511145.b0493 215
511145.b0042 511145.b0518 227
511145.b0042 511145.b0721 224
511145.b0042 511145.b0724 415
511145.b0042 511145.b0727 193
511145.b0042 511145.b0728 226
511145.b0042 511145.b0729 227
511145.b0042 511145.b0777 399
511145.b0042 511145.b0783 187
511145.b0042 511145.b0827 176
511145.b0042 511145.b0869 227
511145.b0042 511145.b0903 154
511145.b0042 511145.b0915 192
511145.b0042 511145.b0929 226
511145.b0042 511145.b1094 245
511145.b0042 511145.b1133 272
511145.b0042 511145.b1326 251
511145.b0042 511145.b1393 550
511145.b0042 511145.b1394 237
511145.b0042 511145.b1395 651
511145.b0042 511145.b1397 203
511145.b0042 511145.b1494 352
511145.b0042 511145.b1611 227
511145.b0042 511145.b1656 192
511145.b0042 511145.b1684 222
511145.b0042 511145.b1687 242
511145.b0042 511145.b1695 852
511145.b0042 511145.b1697 990
511145.b0042 511145.b1698 182
511145.b0042 511145.b1699 932
511145.b0042 511145.b1700 710
511145.b0042 511145.b1701 341
511145.b0042 511145.b1832 175
511145.b0042 511145.b1874 233
511145.b0042 511145.b2022 172
511145.b0042 511145.b2038 151
511145.b0042 511145.b2040 175
511145.b0042 511145.b2041 188
511145.b0042 511145.b2049 195
511145.b0042 511145.b2133 170
511145.b0042 511145.b2137 152
511145.b0042 511145.b2157 263
511145.b0042 511145.b2161 154
511145.b0042 511145.b2163 160
511145.b0042 511145.b2164 154
511145.b0042 511145.b2224 239
511145.b0042 511145.b2259 341
511145.b0042 511145.b2283 199
511145.b0042 511145.b2284 192
511145.b0042 511145.b2285 202
511145.b0042 511145.b2286 496
511145.b0042 511145.b2297 152
511145.b0042 511145.b2341 330
511145.b0042 511145.b2342 156
511145.b0042 511145.b2407 189
511145.b0042 511145.b2468 176
511145.b0042 511145.b2488 209
511145.b0042 511145.b2530 348
511145.b0042 511145.b2609 189
511145.b0042 511145.b2616 192
511145.b0042 511145.b2697 168
511145.b0042 511145.b2701 161
511145.b0042 511145.b2720 313
511145.b0042 511145.b2731 321
511145.b0042 511145.b2766 932
511145.b0042 511145.b2767 491
511145.b0042 511145.b2768 171
511145.b0042 511145.b2769 423
511145.b0042 511145.b2770 975
511145.b0042 511145.b2771 463
511145.b0042 511145.b2775 150
511145.b0042 511145.b2776 280
511145.b0042 511145.b2779 387
511145.b0042 511145.b2844 203
511145.b0042 511145.b2919 237
511145.b0042 511145.b2926 177
511145.b0042 511145.b2971 160
511145.b0042 511145.b2979 351
511145.b0042 511145.b3152 326
511145.b0042 511145.b3187 220
511145.b0042 511145.b3213 171
511145.b0042 511145.b3236 192
511145.b0042 511145.b3305 155
511145.b0042 511145.b3350 260
511145.b0042 511145.b3356 183
511145.b0042 511145.b3384 263
511145.b0042 511145.b3418 263
511145.b0042 511145.b3432 174
511145.b0042 511145.b3500 224
511145.b0042 511145.b3527 352
511145.b0042 511145.b3590 396
511145.b0042 511145.b3690 805
511145.b0042 511145.b3696 200
511145.b0042 511145.b3732 192
511145.b0042 511145.b3733 455
511145.b0042 511145.b3734 227
511145.b0042 511145.b3735 318
511145.b0042 511145.b3781 225
511145.b0042 511145.b3783 414
511145.b0042 511145.b3788 188
511145.b0042 511145.b3807 240
511145.b0042 511145.b3830 154
511145.b0042 511145.b3845 203
511145.b0042 511145.b3846 330
511145.b0042 511145.b3856 158
511145.b0042 511145.b3863 228
511145.b0042 511145.b3868 369
511145.b0042 511145.b3874 150
511145.b0042 511145.b3883 173
511145.b0042 511145.b3904 180
511145.b0042 511145.b3908 192
511145.b0042 511145.b3919 190
511145.b0042 511145.b3924 316
511145.b0042 511145.b3930 470
511145.b0042 511145.b3962 224
511145.b0042 511145.b3985 385
511145.b0042 511145.b4128 180
511145.b0042 511145.b4143 179
511145.b0042 511145.b4153 412
511145.b0042 511145.b4187 305
511145.b0042 511145.b4211 227
511145.b0042 511145.b4226 355
511145.b0042 511145.b4242 224
511145.b0042 511145.b4463 521
511145.b0042 511145.b4468 248
511145.b0042 511145.b4529 181
511145.b0042 511145.b4553 232
511145.b0043 511145.b0009 189
511145.b0043 511145.b0014 171
511145.b0043 511145.b0031 220
511145.b0043 511145.b0036 260
511145.b0043 511145.b0037 300
511145.b0043 511145.b0038 552
511145.b0043 511145.b0039 283
511145.b0043 511145.b0041 990
511145.b0043 511145.b0042 997
511145.b0043 511145.b0044 995
511145.b0043 511145.b0045 780
511145.b0043 511145.b0046 500
511145.b0043 511145.b0047 487
511145.b0043 511145.b0048 323
511145.b0043 511145.b0060 446
511145.b0043 511145.b0103 190
511145.b0043 511145.b0116 581
511145.b0043 511145.b0124 326
511145.b0043 511145.b0172 164
511145.b0043 511145.b0183 188
511145.b0043 511145.b0221 786
511145.b0043 511145.b0283 163
511145.b0043 511145.b0307 180
511145.b0043 511145.b0311 219
511145.b0043 511145.b0344 326
511145.b0043 511145.b0383 445
511145.b0043 511145.b0410 191
511145.b0043 511145.b0421 182
511145.b0043 511145.b0422 161
511145.b0043 511145.b0560 281
511145.b0043 511145.b0578 256
511145.b0043 511145.b0605 241
511145.b0043 511145.b0606 173
511145.b0043 511145.b0618 232
511145.b0043 511145.b0627 160
511145.b0043 511145.b0662 533
511145.b0043 511145.b0708 647
511145.b0043 511145.b0720 372
511145.b0043 511145.b0721 555
511145.b0043 511145.b0723 739
511145.b0043 511145.b0724 749
511145.b0043 511145.b0727 160
511145.b0043 511145.b0851 257
511145.b0043 511145.b0871 732
511145.b0043 511145.b0915 242
511145.b0043 511145.b0929 732
511145.b0043 511145.b0945 177
511145.b0043 511145.b0994 154
511145.b0043 511145.b1014 587
511145.b0043 511145.b1075 251
511145.b0043 511145.b1109 627
511145.b0043 511145.b1133 317
511145.b0043 511145.b1136 351
511145.b0043 511145.b1185 513
511145.b0043 511145.b1208 375
511145.b0043 511145.b1225 165
511145.b0043 511145.b1299 360
511145.b0043 511145.b1300 208
511145.b0043 511145.b1387 200
511145.b0043 511145.b1412 188
511145.b0043 511145.b1415 188
511145.b0043 511145.b1635 188
511145.b0043 511145.b1651 225
511145.b0043 511145.b1656 730
511145.b0043 511145.b1695 187
511145.b0043 511145.b1697 891
511145.b0043 511145.b1698 922
511145.b0043 511145.b1700 835
511145.b0043 511145.b1710 446
511145.b0043 511145.b1732 772
511145.b0043 511145.b1779 372
511145.b0043 511145.b1808 290
511145.b0043 511145.b2217 443
511145.b0043 511145.b2221 177
511145.b0043 511145.b2232 231
511145.b0043 511145.b2234 160
511145.b0043 511145.b2264 174
511145.b0043 511145.b2276 200
511145.b0043 511145.b2277 200
511145.b0043 511145.b2279 204
511145.b0043 511145.b2280 206
511145.b0043 511145.b2281 163
511145.b0043 511145.b2282 204
511145.b0043 511145.b2283 249
511145.b0043 511145.b2284 203
511145.b0043 511145.b2285 319
511145.b0043 511145.b2286 397
511145.b0043 511145.b2287 206
511145.b0043 511145.b2288 227
511145.b0043 511145.b2341 160
511145.b0043 511145.b2342 250
511145.b0043 511145.b2371 220
511145.b0043 511145.b2414 181
511145.b0043 511145.b2454 177
511145.b0043 511145.b2488 163
511145.b0043 511145.b2525 328
511145.b0043 511145.b2552 219
511145.b0043 511145.b2564 180
511145.b0043 511145.b2574 369
511145.b0043 511145.b2610 169
511145.b0043 511145.b2720 163
511145.b0043 511145.b2745 318
511145.b0043 511145.b2764 521
511145.b0043 511145.b2767 847
511145.b0043 511145.b2769 805
511145.b0043 511145.b2770 727
511145.b0043 511145.b2785 156
511145.b0043 511145.b2799 208
511145.b0043 511145.b2802 165
511145.b0043 511145.b2917 430
511145.b0043 511145.b2960 199
511145.b0043 511145.b2976 160
511145.b0043 511145.b3073 153
511145.b0043 511145.b3081 738
511145.b0043 511145.b3187 311
511145.b0043 511145.b3210 205
511145.b0043 511145.b3212 758
511145.b0043 511145.b3236 435
511145.b0043 511145.b3293 163
511145.b0043 511145.b3319 196
511145.b0043 511145.b3336 224
511145.b0043 511145.b3351 160
511145.b0043 511145.b3417 227
511145.b0043 511145.b3428 257
511145.b0043 511145.b3500 804
511145.b0043 511145.b3639 513
511145.b0043 511145.b3771 188
511145.b0043 511145.b3833 302
511145.b0043 511145.b3844 511
511145.b0043 511145.b3845 234
511145.b0043 511145.b3846 160
511145.b0043 511145.b3868 289
511145.b0043 511145.b3870 279
511145.b0043 511145.b3908 730
511145.b0043 511145.b3924 439
511145.b0043 511145.b3930 356
511145.b0043 511145.b3941 188
511145.b0043 511145.b3954 324
511145.b0043 511145.b3956 647
511145.b0043 511145.b3997 894
511145.b0043 511145.b4019 567
511145.b0043 511145.b4051 623
511145.b0043 511145.b4062 168
511145.b0043 511145.b4143 231
511145.b0043 511145.b4151 772
511145.b0043 511145.b4152 162
511145.b0043 511145.b4153 247
511145.b0043 511145.b4154 192
511145.b0043 511145.b4167 156
511145.b0043 511145.b4262 199
511145.b0044 511145.b0036 248
511145.b0044 511145.b0037 251
511145.b0044 511145.b0038 457
511145.b0044 511145.b0039 248
511145.b0044 511145.b0040 155
511145.b0044 511145.b0041 988
511145.b0044 511145.b0042 987
511145.b0044 511145.b0043 995
511145.b0044 511145.b0045 832
511145.b0044 511145.b0046 516
511145.b0044 511145.b0047 516
511145.b0044 511145.b0048 424
511145.b0044 511145.b0052 167
511145.b0044 511145.b0199 156
511145.b0044 511145.b0307 196
511145.b0044 511145.b0349 156
511145.b0044 511145.b0466 153
511145.b0044 511145.b0617 219
511145.b0044 511145.b0785 216
511145.b0044 511145.b1305 155
511145.b0044 511145.b1426 186
511145.b0044 511145.b1684 167
511145.b0044 511145.b1697 671
511145.b0044 511145.b1698 486
511145.b0044 511145.b1699 898
511145.b0044 511145.b1701 423
511145.b0044 511145.b2303 160
511145.b0044 511145.b2529 282
511145.b0044 511145.b2765 192
511145.b0044 511145.b2766 847
511145.b0044 511145.b2768 172
511145.b0044 511145.b2769 390
511145.b0044 511145.b2770 304
511145.b0044 511145.b2771 388
511145.b0044 511145.b3092 333
511145.b0044 511145.b3187 335
511145.b0044 511145.b3350 168
511145.b0044 511145.b3351 168
511145.b0044 511145.b3355 159
511145.b0044 511145.b3690 545
511145.b0044 511145.b3833 239
511145.b0044 511145.b3868 205
511145.b0044 511145.b3930 655
511145.b0044 511145.b4080 162
511145.b0044 511145.b4196 188
511145.b0044 511145.b4566 202
511145.b0045 511145.b0007 441
511145.b0045 511145.b0035 285
511145.b0045 511145.b0036 532
511145.b0045 511145.b0037 746
511145.b0045 511145.b0038 785
511145.b0045 511145.b0039 795
511145.b0045 511145.b0040 633
511145.b0045 511145.b0041 756
511145.b0045 511145.b0042 788
511145.b0045 511145.b0043 780
511145.b0045 511145.b0044 832
511145.b0045 511145.b0046 646
511145.b0045 511145.b0047 733
511145.b0045 511145.b0048 535
511145.b0045 511145.b0147 202
511145.b0045 511145.b0196 160
511145.b0045 511145.b0220 182
511145.b0045 511145.b0253 447
511145.b0045 511145.b0466 539
511145.b0045 511145.b0569 164
511145.b0045 511145.b0570 154
511145.b0045 511145.b0592 150
511145.b0045 511145.b0601 164
511145.b0045 511145.b0780 279
511145.b0045 511145.b0793 433
511145.b0045 511145.b0834 159
511145.b0045 511145.b0936 240
511145.b0045 511145.b0938 336
511145.b0045 511145.b0939 229
511145.b0045 511145.b0994 163
511145.b0045 511145.b1006 283
511145.b0045 511145.b1012 208
511145.b0045 511145.b1039 201
511145.b0045 511145.b1040 245
511145.b0045 511145.b1065 176
511145.b0045 511145.b1066 173
511145.b0045 511145.b1070 152
511145.b0045 511145.b1115 360
511145.b0045 511145.b1195 154
511145.b0045 511145.b1222 179
511145.b0045 511145.b1247 187
511145.b0045 511145.b1316 159
511145.b0045 511145.b1383 163
511145.b0045 511145.b1400 153
511145.b0045 511145.b1595 180
511145.b0045 511145.b1605 449
511145.b0045 511145.b1634 193
511145.b0045 511145.b1697 219
511145.b0045 511145.b1699 271
511145.b0045 511145.b1700 603
511145.b0045 511145.b1719 170
511145.b0045 511145.b1769 356
511145.b0045 511145.b1775 349
511145.b0045 511145.b1929 329
511145.b0045 511145.b2103 262
511145.b0045 511145.b2106 285
511145.b0045 511145.b2163 201
511145.b0045 511145.b2252 165
511145.b0045 511145.b2292 188
511145.b0045 511145.b2326 281
511145.b0045 511145.b2368 180
511145.b0045 511145.b2409 443
511145.b0045 511145.b2438 256
511145.b0045 511145.b2460 268
511145.b0045 511145.b2570 237
511145.b0045 511145.b2586 195
511145.b0045 511145.b2626 167
511145.b0045 511145.b2710 153
511145.b0045 511145.b2715 154
511145.b0045 511145.b2767 388
511145.b0045 511145.b2769 463
511145.b0045 511145.b2770 480
511145.b0045 511145.b2771 174
511145.b0045 511145.b2793 153
511145.b0045 511145.b2841 307
511145.b0045 511145.b2943 286
511145.b0045 511145.b3060 160
511145.b0045 511145.b3079 157
511145.b0045 511145.b3081 196
511145.b0045 511145.b3093 176
511145.b0045 511145.b3140 162
511145.b0045 511145.b3141 162
511145.b0045 511145.b3143 188
511145.b0045 511145.b3224 349
511145.b0045 511145.b3249 232
511145.b0045 511145.b3350 356
511145.b0045 511145.b3351 223
511145.b0045 511145.b3364 197
511145.b0045 511145.b3370 403
511145.b0045 511145.b3521 360
511145.b0045 511145.b3541 154
511145.b0045 511145.b3589 252
511145.b0045 511145.b3619 175
511145.b0045 511145.b3684 159
511145.b0045 511145.b3690 411
511145.b0045 511145.b3755 174
511145.b0045 511145.b3765 347
511145.b0045 511145.b3832 188
511145.b0045 511145.b3899 165
511145.b0045 511145.b3905 163
511145.b0045 511145.b3991 239
511145.b0045 511145.b3994 242
511145.b0045 511145.b4031 326
511145.b0045 511145.b4080 162
511145.b0045 511145.b4095 156
511145.b0045 511145.b4096 156
511145.b0045 511145.b4097 156
511145.b0045 511145.b4098 156
511145.b0045 511145.b4099 156
511145.b0045 511145.b4100 156
511145.b0045 511145.b4101 156
511145.b0045 511145.b4102 161
511145.b0045 511145.b4118 296
511145.b0045 511145.b4176 441
511145.b0045 511145.b4194 512
511145.b0045 511145.b4279 301
511145.b0045 511145.b4334 443
511145.b0045 511145.b4356 189
511145.b0045 511145.b4463 346
511145.b0045 511145.b4480 188
511145.b0046 511145.b0019 358
511145.b0046 511145.b0032 203
511145.b0046 511145.b0033 453
511145.b0046 511145.b0040 167
511145.b0046 511145.b0041 502
511145.b0046 511145.b0042 416
511145.b0046 511145.b0043 500
511145.b0046 511145.b0044 516
511145.b0046 511145.b0045 646
511145.b0046 511145.b0047 991
511145.b0046 511145.b0048 660
511145.b0046 511145.b0060 324
511145.b0046 511145.b0083 156
511145.b0046 511145.b0150 162
511145.b0046 511145.b0197 403
511145.b0046 511145.b0478 542
511145.b0046 511145.b0491 320
511145.b0046 511145.b0511 157
511145.b0046 511145.b0723 157
511145.b0046 511145.b0901 356
511145.b0046 511145.b1063 196
511145.b0046 511145.b1250 352
511145.b0046 511145.b1276 153
511145.b0046 511145.b1291 207
511145.b0046 511145.b1394 360
511145.b0046 511145.b1460 372
511145.b0046 511145.b1511 210
511145.b0046 511145.b1518 179
511145.b0046 511145.b1611 156
511145.b0046 511145.b1700 168
511145.b0046 511145.b1719 151
511145.b0046 511145.b1895 237
511145.b0046 511145.b2493 162
511145.b0046 511145.b2509 168
511145.b0046 511145.b2560 156
511145.b0046 511145.b2688 518
511145.b0046 511145.b2731 385
511145.b0046 511145.b2753 187
511145.b0046 511145.b2767 168
511145.b0046 511145.b2771 223
511145.b0046 511145.b3028 348
511145.b0046 511145.b3029 179
511145.b0046 511145.b3071 156
511145.b0046 511145.b3103 647
511145.b0046 511145.b3107 211
511145.b0046 511145.b3349 310
511145.b0046 511145.b3350 891
511145.b0046 511145.b3351 306
511145.b0046 511145.b3353 216
511145.b0046 511145.b3484 255
511145.b0046 511145.b3495 237
511145.b0046 511145.b3690 235
511145.b0046 511145.b3822 372
511145.b0046 511145.b3923 237
511145.b0046 511145.b3997 188
511145.b0046 511145.b4051 229
511145.b0046 511145.b4212 204
511145.b0046 511145.b4551 504
511145.b0046 511145.b4667 190
511145.b0047 511145.b0019 583
511145.b0047 511145.b0040 167
511145.b0047 511145.b0041 502
511145.b0047 511145.b0042 507
511145.b0047 511145.b0043 487
511145.b0047 511145.b0044 516
511145.b0047 511145.b0045 733
511145.b0047 511145.b0046 991
511145.b0047 511145.b0048 676
511145.b0047 511145.b0085 242
511145.b0047 511145.b0109 319
511145.b0047 511145.b0110 168
511145.b0047 511145.b0119 184
511145.b0047 511145.b0148 191
511145.b0047 511145.b0161 215
511145.b0047 511145.b0194 191
511145.b0047 511145.b0219 176
511145.b0047 511145.b0238 234
511145.b0047 511145.b0310 151
511145.b0047 511145.b0314 151
511145.b0047 511145.b0408 253
511145.b0047 511145.b0409 202
511145.b0047 511145.b0433 296
511145.b0047 511145.b0437 425
511145.b0047 511145.b0465 650
511145.b0047 511145.b0469 234
511145.b0047 511145.b0478 303
511145.b0047 511145.b0487 169
511145.b0047 511145.b0491 320
511145.b0047 511145.b0601 177
511145.b0047 511145.b0622 194
511145.b0047 511145.b0637 288
511145.b0047 511145.b0661 192
511145.b0047 511145.b0677 152
511145.b0047 511145.b0694 332
511145.b0047 511145.b0695 211
511145.b0047 511145.b0698 188
511145.b0047 511145.b0756 155
511145.b0047 511145.b0775 172
511145.b0047 511145.b0820 227
511145.b0047 511145.b0882 164
511145.b0047 511145.b0885 168
511145.b0047 511145.b0901 291
511145.b0047 511145.b0963 331
511145.b0047 511145.b0967 152
511145.b0047 511145.b1000 357
511145.b0047 511145.b1001 155
511145.b0047 511145.b1053 197
511145.b0047 511145.b1098 161
511145.b0047 511145.b1162 169
511145.b0047 511145.b1186 446
511145.b0047 511145.b1191 276
511145.b0047 511145.b1210 158
511145.b0047 511145.b1216 446
511145.b0047 511145.b1233 191
511145.b0047 511145.b1236 275
511145.b0047 511145.b1250 686
511145.b0047 511145.b1269 196
511145.b0047 511145.b1274 229
511145.b0047 511145.b1291 177
511145.b0047 511145.b1321 157
511145.b0047 511145.b1363 622
511145.b0047 511145.b1365 177
511145.b0047 511145.b1381 155
511145.b0047 511145.b1413 191
511145.b0047 511145.b1439 169
511145.b0047 511145.b1564 157
511145.b0047 511145.b1605 179
511145.b0047 511145.b1622 153
511145.b0047 511145.b1628 152
511145.b0047 511145.b1635 206
511145.b0047 511145.b1650 160
511145.b0047 511145.b1651 446
511145.b0047 511145.b1654 207
511145.b0047 511145.b1700 168
511145.b0047 511145.b1725 186
511145.b0047 511145.b1743 210
511145.b0047 511145.b1762 168
511145.b0047 511145.b1772 208
511145.b0047 511145.b1780 256
511145.b0047 511145.b1805 156
511145.b0047 511145.b1807 203
511145.b0047 511145.b1839 285
511145.b0047 511145.b1842 256
511145.b0047 511145.b1847 288
511145.b0047 511145.b1866 212
511145.b0047 511145.b1895 237
511145.b0047 511145.b1907 180
511145.b0047 511145.b1958 222
511145.b0047 511145.b1971 208
511145.b0047 511145.b2042 230
511145.b0047 511145.b2049 256
511145.b0047 511145.b2127 263
511145.b0047 511145.b2193 173
511145.b0047 511145.b2195 162
511145.b0047 511145.b2261 164
511145.b0047 511145.b2269 157
511145.b0047 511145.b2281 161
511145.b0047 511145.b2326 171
511145.b0047 511145.b2390 150
511145.b0047 511145.b2409 160
511145.b0047 511145.b2488 167
511145.b0047 511145.b2507 310
511145.b0047 511145.b2524 173
511145.b0047 511145.b2543 186
511145.b0047 511145.b2544 155
511145.b0047 511145.b2559 172
511145.b0047 511145.b2582 162
511145.b0047 511145.b2597 211
511145.b0047 511145.b2606 179
511145.b0047 511145.b2607 179
511145.b0047 511145.b2620 172
511145.b0047 511145.b2688 512
511145.b0047 511145.b2708 316
511145.b0047 511145.b2733 164
511145.b0047 511145.b2744 252
511145.b0047 511145.b2745 313
511145.b0047 511145.b2746 220
511145.b0047 511145.b2747 253
511145.b0047 511145.b2748 200
511145.b0047 511145.b2757 182
511145.b0047 511145.b2758 175
511145.b0047 511145.b2760 166
511145.b0047 511145.b2767 168
511145.b0047 511145.b2769 260
511145.b0047 511145.b2771 356
511145.b0047 511145.b2871 238
511145.b0047 511145.b2924 150
511145.b0047 511145.b3013 221
511145.b0047 511145.b3028 338
511145.b0047 511145.b3040 301
511145.b0047 511145.b3103 285
511145.b0047 511145.b3117 238
511145.b0047 511145.b3180 158
511145.b0047 511145.b3187 220
511145.b0047 511145.b3197 368
511145.b0047 511145.b3198 355
511145.b0047 511145.b3199 328
511145.b0047 511145.b3200 310
511145.b0047 511145.b3201 271
511145.b0047 511145.b3202 249
511145.b0047 511145.b3203 211
511145.b0047 511145.b3234 215
511145.b0047 511145.b3235 215
511145.b0047 511145.b3251 294
511145.b0047 511145.b3267 158
511145.b0047 511145.b3290 261
511145.b0047 511145.b3291 162
511145.b0047 511145.b3292 275
511145.b0047 511145.b3349 407
511145.b0047 511145.b3350 208
511145.b0047 511145.b3351 908
511145.b0047 511145.b3352 227
511145.b0047 511145.b3353 288
511145.b0047 511145.b3354 288
511145.b0047 511145.b3355 364
511145.b0047 511145.b3385 256
511145.b0047 511145.b3417 191
511145.b0047 511145.b3428 191
511145.b0047 511145.b3432 168
511145.b0047 511145.b3439 189
511145.b0047 511145.b3495 237
511145.b0047 511145.b3563 155
511145.b0047 511145.b3619 177
511145.b0047 511145.b3625 157
511145.b0047 511145.b3636 154
511145.b0047 511145.b3637 216
511145.b0047 511145.b3639 224
511145.b0047 511145.b3648 197
511145.b0047 511145.b3674 168
511145.b0047 511145.b3690 235
511145.b0047 511145.b3697 256
511145.b0047 511145.b3698 207
511145.b0047 511145.b3729 256
511145.b0047 511145.b3747 210
511145.b0047 511145.b3772 238
511145.b0047 511145.b3781 162
511145.b0047 511145.b3805 158
511145.b0047 511145.b3806 220
511145.b0047 511145.b3843 158
511145.b0047 511145.b3849 707
511145.b0047 511145.b3860 162
511145.b0047 511145.b3879 155
511145.b0047 511145.b3895 168
511145.b0047 511145.b3915 181
511145.b0047 511145.b3923 237
511145.b0047 511145.b3935 211
511145.b0047 511145.b3937 225
511145.b0047 511145.b3958 152
511145.b0047 511145.b3996 206
511145.b0047 511145.b4040 210
511145.b0047 511145.b4063 169
511145.b0047 511145.b4065 511
511145.b0047 511145.b4069 157
511145.b0047 511145.b4137 156
511145.b0047 511145.b4155 242
511145.b0047 511145.b4171 169
511145.b0047 511145.b4175 177
511145.b0047 511145.b4235 188
511145.b0047 511145.b4242 389
511145.b0047 511145.b4340 169
511145.b0047 511145.b4551 509
511145.b0048 511145.b0004 156
511145.b0048 511145.b0014 734
511145.b0048 511145.b0023 232
511145.b0048 511145.b0025 474
511145.b0048 511145.b0026 461
511145.b0048 511145.b0027 331
511145.b0048 511145.b0029 424
511145.b0048 511145.b0031 694
511145.b0048 511145.b0032 661
511145.b0048 511145.b0033 644
511145.b0048 511145.b0035 193
511145.b0048 511145.b0036 193
511145.b0048 511145.b0037 194
511145.b0048 511145.b0038 195
511145.b0048 511145.b0039 197
511145.b0048 511145.b0040 198
511145.b0048 511145.b0041 372
511145.b0048 511145.b0042 410
511145.b0048 511145.b0043 323
511145.b0048 511145.b0044 424
511145.b0048 511145.b0045 535
511145.b0048 511145.b0046 660
511145.b0048 511145.b0047 676
511145.b0048 511145.b0049 457
511145.b0048 511145.b0050 210
511145.b0048 511145.b0051 372
511145.b0048 511145.b0052 444
511145.b0048 511145.b0053 367
511145.b0048 511145.b0054 150
511145.b0048 511145.b0060 934
511145.b0048 511145.b0064 252
511145.b0048 511145.b0073 188
511145.b0048 511145.b0090 231
511145.b0048 511145.b0098 327
511145.b0048 511145.b0116 905
511145.b0048 511145.b0125 774
511145.b0048 511145.b0126 219
511145.b0048 511145.b0142 766
511145.b0048 511145.b0143 260
511145.b0048 511145.b0148 360
511145.b0048 511145.b0160 192
511145.b0048 511145.b0169 180
511145.b0048 511145.b0171 153
511145.b0048 511145.b0172 246
511145.b0048 511145.b0176 192
511145.b0048 511145.b0183 580
511145.b0048 511145.b0194 405
511145.b0048 511145.b0209 182
511145.b0048 511145.b0224 200
511145.b0048 511145.b0238 772
511145.b0048 511145.b0242 331
511145.b0048 511145.b0294 281
511145.b0048 511145.b0339 223
511145.b0048 511145.b0344 647
511145.b0048 511145.b0345 583
511145.b0048 511145.b0383 649
511145.b0048 511145.b0385 152
511145.b0048 511145.b0388 219
511145.b0048 511145.b0397 155
511145.b0048 511145.b0398 155
511145.b0048 511145.b0435 152
511145.b0048 511145.b0436 199
511145.b0048 511145.b0438 220
511145.b0048 511145.b0439 227
511145.b0048 511145.b0469 562
511145.b0048 511145.b0474 457
511145.b0048 511145.b0488 203
511145.b0048 511145.b0516 169
511145.b0048 511145.b0522 434
511145.b0048 511145.b0523 428
511145.b0048 511145.b0529 524
511145.b0048 511145.b0568 191
511145.b0048 511145.b0611 256
511145.b0048 511145.b0630 293
511145.b0048 511145.b0636 157
511145.b0048 511145.b0642 252
511145.b0048 511145.b0662 327
511145.b0048 511145.b0683 241
511145.b0048 511145.b0708 152
511145.b0048 511145.b0720 372
511145.b0048 511145.b0723 157
511145.b0048 511145.b0754 283
511145.b0048 511145.b0755 266
511145.b0048 511145.b0757 162
511145.b0048 511145.b0772 403
511145.b0048 511145.b0779 275
511145.b0048 511145.b0782 238
511145.b0048 511145.b0827 160
511145.b0048 511145.b0842 345
511145.b0048 511145.b0885 318
511145.b0048 511145.b0916 321
511145.b0048 511145.b0929 241
511145.b0048 511145.b0930 327
511145.b0048 511145.b0935 403
511145.b0048 511145.b0957 252
511145.b0048 511145.b0967 231
511145.b0048 511145.b0968 194
511145.b0048 511145.b0993 165
511145.b0048 511145.b1001 162
511145.b0048 511145.b1045 192
511145.b0048 511145.b1062 286
511145.b0048 511145.b1086 164
511145.b0048 511145.b1087 263
511145.b0048 511145.b1094 205
511145.b0048 511145.b1096 326
511145.b0048 511145.b1098 487
511145.b0048 511145.b1114 434
511145.b0048 511145.b1187 179
511145.b0048 511145.b1227 224
511145.b0048 511145.b1232 901
511145.b0048 511145.b1238 300
511145.b0048 511145.b1265 151
511145.b0048 511145.b1274 330
511145.b0048 511145.b1277 151
511145.b0048 511145.b1286 188
511145.b0048 511145.b1299 324
511145.b0048 511145.b1300 221
511145.b0048 511145.b1374 188
511145.b0048 511145.b1415 204
511145.b0048 511145.b1495 162
511145.b0048 511145.b1606 895
511145.b0048 511145.b1623 774
511145.b0048 511145.b1631 159
511145.b0048 511145.b1633 247
511145.b0048 511145.b1635 511
511145.b0048 511145.b1637 241
511145.b0048 511145.b1651 229
511145.b0048 511145.b1656 269
511145.b0048 511145.b1663 395
511145.b0048 511145.b1676 339
511145.b0048 511145.b1700 238
511145.b0048 511145.b1704 154
511145.b0048 511145.b1719 239
511145.b0048 511145.b1725 192
511145.b0048 511145.b1732 327
511145.b0048 511145.b1749 597
511145.b0048 511145.b1763 329
511145.b0048 511145.b1779 512
511145.b0048 511145.b1812 279
511145.b0048 511145.b1849 899
511145.b0048 511145.b1854 328
511145.b0048 511145.b1868 153
511145.b0048 511145.b1879 153
511145.b0048 511145.b1880 160
511145.b0048 511145.b1886 160
511145.b0048 511145.b1895 174
511145.b0048 511145.b1922 152
511145.b0048 511145.b1985 179
511145.b0048 511145.b2000 151
511145.b0048 511145.b2029 188
511145.b0048 511145.b2103 169
511145.b0048 511145.b2114 365
511145.b0048 511145.b2142 309
511145.b0048 511145.b2143 243
511145.b0048 511145.b2153 587
511145.b0048 511145.b2188 160
511145.b0048 511145.b2200 150
511145.b0048 511145.b2213 210
511145.b0048 511145.b2217 160
511145.b0048 511145.b2231 163
511145.b0048 511145.b2234 613
511145.b0048 511145.b2235 865
511145.b0048 511145.b2239 243
511145.b0048 511145.b2303 270
511145.b0048 511145.b2312 160
511145.b0048 511145.b2315 983
511145.b0048 511145.b2318 229
511145.b0048 511145.b2319 193
511145.b0048 511145.b2327 221
511145.b0048 511145.b2383 188
511145.b0048 511145.b2393 195
511145.b0048 511145.b2411 222
511145.b0048 511145.b2416 275
511145.b0048 511145.b2472 210
511145.b0048 511145.b2500 904
511145.b0048 511145.b2518 225
511145.b0048 511145.b2551 951
511145.b0048 511145.b2556 151
511145.b0048 511145.b2567 160
511145.b0048 511145.b2580 389
511145.b0048 511145.b2601 277
511145.b0048 511145.b2614 165
511145.b0048 511145.b2618 199
511145.b0048 511145.b2674 156
511145.b0048 511145.b2675 491
511145.b0048 511145.b2676 766
511145.b0048 511145.b2689 432
511145.b0048 511145.b2733 156
511145.b0048 511145.b2741 157
511145.b0048 511145.b2767 238
511145.b0048 511145.b2769 260
511145.b0048 511145.b2771 332
511145.b0048 511145.b2778 242
511145.b0048 511145.b2780 274
511145.b0048 511145.b2818 242
511145.b0048 511145.b2827 999
511145.b0048 511145.b2828 582
511145.b0048 511145.b2829 275
511145.b0048 511145.b2830 486
511145.b0048 511145.b2836 256
511145.b0048 511145.b2851 191
511145.b0048 511145.b2852 191
511145.b0048 511145.b2872 169
511145.b0048 511145.b2876 168
511145.b0048 511145.b2890 154
511145.b0048 511145.b2903 909
511145.b0048 511145.b2905 901
511145.b0048 511145.b2917 210
511145.b0048 511145.b2926 360
511145.b0048 511145.b2942 205
511145.b0048 511145.b2943 221
511145.b0048 511145.b2945 160
511145.b0048 511145.b2960 258
511145.b0048 511145.b3018 509
511145.b0048 511145.b3035 205
511145.b0048 511145.b3056 260
511145.b0048 511145.b3058 751
511145.b0048 511145.b3064 196
511145.b0048 511145.b3066 372
511145.b0048 511145.b3067 157
511145.b0048 511145.b3148 225
511145.b0048 511145.b3177 928
511145.b0048 511145.b3183 538
511145.b0048 511145.b3185 368
511145.b0048 511145.b3186 267
511145.b0048 511145.b3187 152
511145.b0048 511145.b3224 188
511145.b0048 511145.b3231 210
511145.b0048 511145.b3236 347
511145.b0048 511145.b3251 192
511145.b0048 511145.b3288 920
511145.b0048 511145.b3300 218
511145.b0048 511145.b3303 187
511145.b0048 511145.b3309 179
511145.b0048 511145.b3340 156
511145.b0048 511145.b3342 273
511145.b0048 511145.b3350 369
511145.b0048 511145.b3351 364
511145.b0048 511145.b3356 329
511145.b0048 511145.b3360 732
511145.b0048 511145.b3364 156
511145.b0048 511145.b3385 192
511145.b0048 511145.b3407 192
511145.b0048 511145.b3417 273
511145.b0048 511145.b3428 288
511145.b0048 511145.b3433 249
511145.b0048 511145.b3441 278
511145.b0048 511145.b3461 157
511145.b0048 511145.b3475 150
511145.b0048 511145.b3500 210
511145.b0048 511145.b3530 191
511145.b0048 511145.b3605 482
511145.b0048 511145.b3606 250
511145.b0048 511145.b3640 808
511145.b0048 511145.b3690 376
511145.b0048 511145.b3700 266
511145.b0048 511145.b3701 766
511145.b0048 511145.b3702 160
511145.b0048 511145.b3754 403
511145.b0048 511145.b3770 163
511145.b0048 511145.b3813 165
511145.b0048 511145.b3829 219
511145.b0048 511145.b3831 329
511145.b0048 511145.b3836 369
511145.b0048 511145.b3862 256
511145.b0048 511145.b3863 159
511145.b0048 511145.b3865 198
511145.b0048 511145.b3870 344
511145.b0048 511145.b3886 152
511145.b0048 511145.b3908 351
511145.b0048 511145.b3916 248
511145.b0048 511145.b3930 152
511145.b0048 511145.b3941 511
511145.b0048 511145.b3947 188
511145.b0048 511145.b3956 730
511145.b0048 511145.b3957 194
511145.b0048 511145.b3972 216
511145.b0048 511145.b3997 514
511145.b0048 511145.b3998 440
511145.b0048 511145.b4000 206
511145.b0048 511145.b4006 899
511145.b0048 511145.b4019 940
511145.b0048 511145.b4042 180
511145.b0048 511145.b4043 243
511145.b0048 511145.b4044 179
511145.b0048 511145.b4056 364
511145.b0048 511145.b4058 180
511145.b0048 511145.b4127 182
511145.b0048 511145.b4143 823
511145.b0048 511145.b4150 281
511145.b0048 511145.b4162 192
511145.b0048 511145.b4168 155
511145.b0048 511145.b4174 468
511145.b0048 511145.b4175 468
511145.b0048 511145.b4179 389
511145.b0048 511145.b4214 220
511145.b0048 511145.b4219 150
511145.b0048 511145.b4235 275
511145.b0048 511145.b4244 189
511145.b0048 511145.b4245 557
511145.b0048 511145.b4258 376
511145.b0048 511145.b4295 150
511145.b0048 511145.b4320 177
511145.b0048 511145.b4351 216
511145.b0048 511145.b4355 152
511145.b0048 511145.b4359 403
511145.b0048 511145.b4363 460
511145.b0048 511145.b4364 543
511145.b0048 511145.b4382 454
511145.b0048 511145.b4473 196
511145.b0048 511145.b4589 511
511145.b0049 511145.b0008 211
511145.b0049 511145.b0014 221
511145.b0049 511145.b0023 150
511145.b0049 511145.b0027 189
511145.b0049 511145.b0031 316
511145.b0049 511145.b0048 457
511145.b0049 511145.b0050 975
511145.b0049 511145.b0051 979
511145.b0049 511145.b0052 976
511145.b0049 511145.b0053 953
511145.b0049 511145.b0054 839
511145.b0049 511145.b0055 671
511145.b0049 511145.b0058 234
511145.b0049 511145.b0065 228
511145.b0049 511145.b0071 164
511145.b0049 511145.b0072 163
511145.b0049 511145.b0073 163
511145.b0049 511145.b0074 163
511145.b0049 511145.b0084 243
511145.b0049 511145.b0088 183
511145.b0049 511145.b0089 381
511145.b0049 511145.b0099 625
511145.b0049 511145.b0110 169
511145.b0049 511145.b0178 181
511145.b0049 511145.b0194 228
511145.b0049 511145.b0212 203
511145.b0049 511145.b0237 184
511145.b0049 511145.b0318 188
511145.b0049 511145.b0397 155
511145.b0049 511145.b0398 157
511145.b0049 511145.b0416 241
511145.b0049 511145.b0427 186
511145.b0049 511145.b0441 257
511145.b0049 511145.b0473 466
511145.b0049 511145.b0474 257
511145.b0049 511145.b0517 155
511145.b0049 511145.b0522 201
511145.b0049 511145.b0523 200
511145.b0049 511145.b0525 181
511145.b0049 511145.b0566 167
511145.b0049 511145.b0640 279
511145.b0049 511145.b0652 165
511145.b0049 511145.b0653 157
511145.b0049 511145.b0654 157
511145.b0049 511145.b0679 154
511145.b0049 511145.b0708 329
511145.b0049 511145.b0724 173
511145.b0049 511145.b0758 171
511145.b0049 511145.b0759 309
511145.b0049 511145.b0777 167
511145.b0049 511145.b0790 177
511145.b0049 511145.b0809 165
511145.b0049 511145.b0810 157
511145.b0049 511145.b0879 206
511145.b0049 511145.b0901 171
511145.b0049 511145.b0907 199
511145.b0049 511145.b0949 191
511145.b0049 511145.b0969 163
511145.b0049 511145.b0989 157
511145.b0049 511145.b1003 182
511145.b0049 511145.b1069 173
511145.b0049 511145.b1089 194
511145.b0049 511145.b1098 168
511145.b0049 511145.b1099 176
511145.b0049 511145.b1100 206
511145.b0049 511145.b1101 222
511145.b0049 511145.b1175 182
511145.b0049 511145.b1176 156
511145.b0049 511145.b1203 178
511145.b0049 511145.b1220 174
511145.b0049 511145.b1237 234
511145.b0049 511145.b1246 162
511145.b0049 511145.b1249 194
511145.b0049 511145.b1254 174
511145.b0049 511145.b1255 184
511145.b0049 511145.b1280 260
511145.b0049 511145.b1286 196
511145.b0049 511145.b1288 181
511145.b0049 511145.b1363 524
511145.b0049 511145.b1372 174
511145.b0049 511145.b1411 191
511145.b0049 511145.b1423 171
511145.b0049 511145.b1470 320
511145.b0049 511145.b1539 151
511145.b0049 511145.b1596 152
511145.b0049 511145.b1633 213
511145.b0049 511145.b1638 210
511145.b0049 511145.b1692 204
511145.b0049 511145.b1743 156
511145.b0049 511145.b1766 360
511145.b0049 511145.b1779 236
511145.b0049 511145.b1838 451
511145.b0049 511145.b1876 194
511145.b0049 511145.b1917 165
511145.b0049 511145.b1918 157
511145.b0049 511145.b1978 174
511145.b0049 511145.b2022 260
511145.b0049 511145.b2028 177
511145.b0049 511145.b2038 197
511145.b0049 511145.b2040 207
511145.b0049 511145.b2041 180
511145.b0049 511145.b2046 182
511145.b0049 511145.b2136 228
511145.b0049 511145.b2209 191
511145.b0049 511145.b2234 155
511145.b0049 511145.b2235 201
511145.b0049 511145.b2270 217
511145.b0049 511145.b2280 181
511145.b0049 511145.b2300 179
511145.b0049 511145.b2317 165
511145.b0049 511145.b2318 160
511145.b0049 511145.b2319 161
511145.b0049 511145.b2320 306
511145.b0049 511145.b2388 366
511145.b0049 511145.b2419 188
511145.b0049 511145.b2464 211
511145.b0049 511145.b2508 174
511145.b0049 511145.b2513 182
511145.b0049 511145.b2514 241
511145.b0049 511145.b2533 222
511145.b0049 511145.b2536 356
511145.b0049 511145.b2543 168
511145.b0049 511145.b2559 157
511145.b0049 511145.b2564 185
511145.b0049 511145.b2567 182
511145.b0049 511145.b2592 154
511145.b0049 511145.b2615 363
511145.b0049 511145.b2617 316
511145.b0049 511145.b2698 236
511145.b0049 511145.b2699 315
511145.b0049 511145.b2701 286
511145.b0049 511145.b2708 174
511145.b0049 511145.b2734 390
511145.b0049 511145.b2748 485
511145.b0049 511145.b2785 204
511145.b0049 511145.b2798 176
511145.b0049 511145.b2807 473
511145.b0049 511145.b2820 175
511145.b0049 511145.b2822 158
511145.b0049 511145.b2828 206
511145.b0049 511145.b2829 207
511145.b0049 511145.b2830 730
511145.b0049 511145.b2892 158
511145.b0049 511145.b2898 152
511145.b0049 511145.b2912 329
511145.b0049 511145.b2947 202
511145.b0049 511145.b2948 279
511145.b0049 511145.b2952 235
511145.b0049 511145.b2953 188
511145.b0049 511145.b2962 405
511145.b0049 511145.b3024 238
511145.b0049 511145.b3034 516
511145.b0049 511145.b3056 570
511145.b0049 511145.b3068 218
511145.b0049 511145.b3086 167
511145.b0049 511145.b3095 211
511145.b0049 511145.b3113 268
511145.b0049 511145.b3150 195
511145.b0049 511145.b3166 314
511145.b0049 511145.b3197 174
511145.b0049 511145.b3208 316
511145.b0049 511145.b3228 458
511145.b0049 511145.b3229 228
511145.b0049 511145.b3255 426
511145.b0049 511145.b3256 251
511145.b0049 511145.b3270 157
511145.b0049 511145.b3271 165
511145.b0049 511145.b3281 204
511145.b0049 511145.b3319 192
511145.b0049 511145.b3338 174
511145.b0049 511145.b3347 184
511145.b0049 511145.b3363 168
511145.b0049 511145.b3417 371
511145.b0049 511145.b3425 537
511145.b0049 511145.b3428 369
511145.b0049 511145.b3461 175
511145.b0049 511145.b3502 186
511145.b0049 511145.b3541 150
511145.b0049 511145.b3592 159
511145.b0049 511145.b3621 151
511145.b0049 511145.b3633 360
511145.b0049 511145.b3641 151
511145.b0049 511145.b3642 246
511145.b0049 511145.b3648 279
511145.b0049 511145.b3650 162
511145.b0049 511145.b3670 160
511145.b0049 511145.b3699 261
511145.b0049 511145.b3701 232
511145.b0049 511145.b3705 170
511145.b0049 511145.b3726 178
511145.b0049 511145.b3727 178
511145.b0049 511145.b3729 317
511145.b0049 511145.b3730 253
511145.b0049 511145.b3733 227
511145.b0049 511145.b3737 353
511145.b0049 511145.b3738 509
511145.b0049 511145.b3775 175
511145.b0049 511145.b3788 180
511145.b0049 511145.b3792 255
511145.b0049 511145.b3804 165
511145.b0049 511145.b3809 211
511145.b0049 511145.b3812 511
511145.b0049 511145.b3822 214
511145.b0049 511145.b3833 326
511145.b0049 511145.b3849 603
511145.b0049 511145.b3863 176
511145.b0049 511145.b3887 276
511145.b0049 511145.b3930 175
511145.b0049 511145.b3944 367
511145.b0049 511145.b3988 235
511145.b0049 511145.b3991 183
511145.b0049 511145.b4017 188
511145.b0049 511145.b4108 154
511145.b0049 511145.b4129 372
511145.b0049 511145.b4143 299
511145.b0049 511145.b4147 238
511145.b0049 511145.b4153 163
511145.b0049 511145.b4162 210
511145.b0049 511145.b4179 316
511145.b0049 511145.b4207 184
511145.b0049 511145.b4218 274
511145.b0049 511145.b4220 450
511145.b0049 511145.b4221 450
511145.b0049 511145.b4226 397
511145.b0049 511145.b4233 152
511145.b0049 511145.b4243 239
511145.b0049 511145.b4258 172
511145.b0049 511145.b4262 318
511145.b0049 511145.b4362 235
511145.b0049 511145.b4363 241
511145.b0049 511145.b4378 206
511145.b0049 511145.b4461 274
511145.b0049 511145.b4481 176
511145.b0049 511145.b4483 206
511145.b0050 511145.b0008 423
511145.b0050 511145.b0014 372
511145.b0050 511145.b0031 256
511145.b0050 511145.b0048 210
511145.b0050 511145.b0049 975
511145.b0050 511145.b0051 993
511145.b0050 511145.b0052 964
511145.b0050 511145.b0053 949
511145.b0050 511145.b0054 830
511145.b0050 511145.b0055 674
511145.b0050 511145.b0058 232
511145.b0050 511145.b0060 734
511145.b0050 511145.b0064 160
511145.b0050 511145.b0073 316
511145.b0050 511145.b0095 162
511145.b0050 511145.b0126 188
511145.b0050 511145.b0155 160
511145.b0050 511145.b0158 200
511145.b0050 511145.b0161 160
511145.b0050 511145.b0166 188
511145.b0050 511145.b0174 627
511145.b0050 511145.b0183 288
511145.b0050 511145.b0294 256
511145.b0050 511145.b0339 162
511145.b0050 511145.b0343 179
511145.b0050 511145.b0344 518
511145.b0050 511145.b0345 162
511145.b0050 511145.b0366 238
511145.b0050 511145.b0383 587
511145.b0050 511145.b0404 304
511145.b0050 511145.b0417 328
511145.b0050 511145.b0425 152
511145.b0050 511145.b0437 166
511145.b0050 511145.b0439 372
511145.b0050 511145.b0441 177
511145.b0050 511145.b0453 155
511145.b0050 511145.b0474 216
511145.b0050 511145.b0475 318
511145.b0050 511145.b0477 163
511145.b0050 511145.b0479 152
511145.b0050 511145.b0504 229
511145.b0050 511145.b0511 219
511145.b0050 511145.b0522 393
511145.b0050 511145.b0529 163
511145.b0050 511145.b0548 256
511145.b0050 511145.b0550 430
511145.b0050 511145.b0555 160
511145.b0050 511145.b0557 188
511145.b0050 511145.b0581 152
511145.b0050 511145.b0591 734
511145.b0050 511145.b0594 371
511145.b0050 511145.b0611 730
511145.b0050 511145.b0627 436
511145.b0050 511145.b0630 240
511145.b0050 511145.b0658 188
511145.b0050 511145.b0662 193
511145.b0050 511145.b0678 215
511145.b0050 511145.b0726 167
511145.b0050 511145.b0817 181
511145.b0050 511145.b0825 164
511145.b0050 511145.b0838 325
511145.b0050 511145.b0842 434
511145.b0050 511145.b0929 372
511145.b0050 511145.b0946 162
511145.b0050 511145.b0957 511
511145.b0050 511145.b0993 324
511145.b0050 511145.b1008 222
511145.b0050 511145.b1101 177
511145.b0050 511145.b1110 202
511145.b0050 511145.b1120 200
511145.b0050 511145.b1131 219
511145.b0050 511145.b1140 629
511145.b0050 511145.b1174 515
511145.b0050 511145.b1187 451
511145.b0050 511145.b1208 152
511145.b0050 511145.b1237 373
511145.b0050 511145.b1252 280
511145.b0050 511145.b1262 246
511145.b0050 511145.b1263 262
511145.b0050 511145.b1264 349
511145.b0050 511145.b1342 225
511145.b0050 511145.b1344 173
511145.b0050 511145.b1349 256
511145.b0050 511145.b1363 312
511145.b0050 511145.b1393 151
511145.b0050 511145.b1422 184
511145.b0050 511145.b1467 188
511145.b0050 511145.b1492 154
511145.b0050 511145.b1520 274
511145.b0050 511145.b1539 176
511145.b0050 511145.b1584 222
511145.b0050 511145.b1633 512
511145.b0050 511145.b1635 208
511145.b0050 511145.b1638 224
511145.b0050 511145.b1656 188
511145.b0050 511145.b1664 150
511145.b0050 511145.b1703 345
511145.b0050 511145.b1732 372
511145.b0050 511145.b1742 288
511145.b0050 511145.b1749 243
511145.b0050 511145.b1758 226
511145.b0050 511145.b1765 178
511145.b0050 511145.b1778 151
511145.b0050 511145.b1779 221
511145.b0050 511145.b1793 155
511145.b0050 511145.b1800 218
511145.b0050 511145.b1812 304
511145.b0050 511145.b1818 512
511145.b0050 511145.b1838 300
511145.b0050 511145.b1869 205
511145.b0050 511145.b1873 515
511145.b0050 511145.b1886 281
511145.b0050 511145.b2027 240
511145.b0050 511145.b2065 305
511145.b0050 511145.b2103 637
511145.b0050 511145.b2153 231
511145.b0050 511145.b2159 188
511145.b0050 511145.b2200 150
511145.b0050 511145.b2201 337
511145.b0050 511145.b2209 436
511145.b0050 511145.b2231 190
511145.b0050 511145.b2284 192
511145.b0050 511145.b2313 183
511145.b0050 511145.b2314 166
511145.b0050 511145.b2318 293
511145.b0050 511145.b2341 462
511145.b0050 511145.b2388 489
511145.b0050 511145.b2411 219
511145.b0050 511145.b2436 572
511145.b0050 511145.b2464 423
511145.b0050 511145.b2472 474
511145.b0050 511145.b2493 360
511145.b0050 511145.b2494 201
511145.b0050 511145.b2511 583
511145.b0050 511145.b2512 187
511145.b0050 511145.b2514 160
511145.b0050 511145.b2523 151
511145.b0050 511145.b2527 189
511145.b0050 511145.b2528 152
511145.b0050 511145.b2565 540
511145.b0050 511145.b2568 201
511145.b0050 511145.b2572 160
511145.b0050 511145.b2574 210
511145.b0050 511145.b2580 334
511145.b0050 511145.b2611 223
511145.b0050 511145.b2700 210
511145.b0050 511145.b2727 208
511145.b0050 511145.b2734 300
511145.b0050 511145.b2744 221
511145.b0050 511145.b2746 222
511145.b0050 511145.b2747 158
511145.b0050 511145.b2779 511
511145.b0050 511145.b2798 190
511145.b0050 511145.b2807 194
511145.b0050 511145.b2808 319
511145.b0050 511145.b2813 468
511145.b0050 511145.b2820 219
511145.b0050 511145.b2827 160
511145.b0050 511145.b2889 371
511145.b0050 511145.b2898 254
511145.b0050 511145.b2908 153
511145.b0050 511145.b2976 369
511145.b0050 511145.b3008 273
511145.b0050 511145.b3035 160
511145.b0050 511145.b3056 486
511145.b0050 511145.b3066 441
511145.b0050 511145.b3141 215
511145.b0050 511145.b3180 267
511145.b0050 511145.b3206 160
511145.b0050 511145.b3209 164
511145.b0050 511145.b3224 565
511145.b0050 511145.b3225 160
511145.b0050 511145.b3229 186
511145.b0050 511145.b3251 511
511145.b0050 511145.b3260 222
511145.b0050 511145.b3280 207
511145.b0050 511145.b3287 152
511145.b0050 511145.b3342 350
511145.b0050 511145.b3360 267
511145.b0050 511145.b3363 432
511145.b0050 511145.b3385 447
511145.b0050 511145.b3386 527
511145.b0050 511145.b3417 210
511145.b0050 511145.b3425 491
511145.b0050 511145.b3428 160
511145.b0050 511145.b3433 446
511145.b0050 511145.b3447 257
511145.b0050 511145.b3461 327
511145.b0050 511145.b3531 176
511145.b0050 511145.b3592 279
511145.b0050 511145.b3630 176
511145.b0050 511145.b3640 457
511145.b0050 511145.b3673 162
511145.b0050 511145.b3699 208
511145.b0050 511145.b3702 443
511145.b0050 511145.b3708 511
511145.b0050 511145.b3718 215
511145.b0050 511145.b3772 157
511145.b0050 511145.b3775 177
511145.b0050 511145.b3778 372
511145.b0050 511145.b3831 351
511145.b0050 511145.b3838 268
511145.b0050 511145.b3848 171
511145.b0050 511145.b3849 381
511145.b0050 511145.b3868 213
511145.b0050 511145.b3875 683
511145.b0050 511145.b3898 182
511145.b0050 511145.b3908 224
511145.b0050 511145.b3911 188
511145.b0050 511145.b3939 490
511145.b0050 511145.b3944 323
511145.b0050 511145.b3946 164
511145.b0050 511145.b3956 452
511145.b0050 511145.b3957 441
511145.b0050 511145.b3962 256
511145.b0050 511145.b3984 239
511145.b0050 511145.b3991 331
511145.b0050 511145.b3995 164
511145.b0050 511145.b3997 281
511145.b0050 511145.b4036 188
511145.b0050 511145.b4052 205
511145.b0050 511145.b4075 150
511145.b0050 511145.b4080 247
511145.b0050 511145.b4085 242
511145.b0050 511145.b4131 154
511145.b0050 511145.b4141 152
511145.b0050 511145.b4143 290
511145.b0050 511145.b4150 373
511145.b0050 511145.b4167 214
511145.b0050 511145.b4182 156
511145.b0050 511145.b4191 457
511145.b0050 511145.b4226 227
511145.b0050 511145.b4235 162
511145.b0050 511145.b4245 165
511145.b0050 511145.b4301 408
511145.b0050 511145.b4305 182
511145.b0050 511145.b4320 238
511145.b0050 511145.b4355 241
511145.b0050 511145.b4361 283
511145.b0050 511145.b4362 240
511145.b0050 511145.b4372 251
511145.b0050 511145.b4373 369
511145.b0050 511145.b4396 329
511145.b0050 511145.b4397 187
511145.b0050 511145.b4400 243
511145.b0050 511145.b4407 193
511145.b0050 511145.b4409 151
511145.b0050 511145.b4501 160
511145.b0051 511145.b0014 192
511145.b0051 511145.b0023 902
511145.b0051 511145.b0026 198
511145.b0051 511145.b0029 274
511145.b0051 511145.b0032 326
511145.b0051 511145.b0033 217
511145.b0051 511145.b0048 372
511145.b0051 511145.b0049 979
511145.b0051 511145.b0050 993
511145.b0051 511145.b0052 991
511145.b0051 511145.b0053 950
511145.b0051 511145.b0054 866
511145.b0051 511145.b0055 676
511145.b0051 511145.b0058 480
511145.b0051 511145.b0065 304
511145.b0051 511145.b0069 184
511145.b0051 511145.b0071 283
511145.b0051 511145.b0072 239
511145.b0051 511145.b0073 232
511145.b0051 511145.b0074 239
511145.b0051 511145.b0085 154
511145.b0051 511145.b0087 697
511145.b0051 511145.b0088 337
511145.b0051 511145.b0104 434
511145.b0051 511145.b0116 188
511145.b0051 511145.b0125 424
511145.b0051 511145.b0143 175
511145.b0051 511145.b0144 242
511145.b0051 511145.b0148 225
511145.b0051 511145.b0158 197
511145.b0051 511145.b0159 167
511145.b0051 511145.b0161 160
511145.b0051 511145.b0168 389
511145.b0051 511145.b0169 916
511145.b0051 511145.b0170 154
511145.b0051 511145.b0171 238
511145.b0051 511145.b0172 180
511145.b0051 511145.b0175 770
511145.b0051 511145.b0176 252
511145.b0051 511145.b0177 292
511145.b0051 511145.b0179 229
511145.b0051 511145.b0194 156
511145.b0051 511145.b0198 195
511145.b0051 511145.b0215 230
511145.b0051 511145.b0237 224
511145.b0051 511145.b0270 166
511145.b0051 511145.b0335 274
511145.b0051 511145.b0344 152
511145.b0051 511145.b0376 243
511145.b0051 511145.b0386 177
511145.b0051 511145.b0406 159
511145.b0051 511145.b0408 339
511145.b0051 511145.b0409 316
511145.b0051 511145.b0418 153
511145.b0051 511145.b0440 190
511145.b0051 511145.b0441 337
511145.b0051 511145.b0443 167
511145.b0051 511145.b0445 154
511145.b0051 511145.b0470 241
511145.b0051 511145.b0471 284
511145.b0051 511145.b0472 424
511145.b0051 511145.b0474 320
511145.b0051 511145.b0490 155
511145.b0051 511145.b0526 157
511145.b0051 511145.b0529 436
511145.b0051 511145.b0571 329
511145.b0051 511145.b0583 300
511145.b0051 511145.b0630 339
511145.b0051 511145.b0633 210
511145.b0051 511145.b0636 261
511145.b0051 511145.b0642 583
511145.b0051 511145.b0661 266
511145.b0051 511145.b0662 220
511145.b0051 511145.b0678 285
511145.b0051 511145.b0680 250
511145.b0051 511145.b0736 301
511145.b0051 511145.b0740 198
511145.b0051 511145.b0741 230
511145.b0051 511145.b0772 160
511145.b0051 511145.b0778 416
511145.b0051 511145.b0781 161
511145.b0051 511145.b0807 160
511145.b0051 511145.b0820 223
511145.b0051 511145.b0827 226
511145.b0051 511145.b0835 210
511145.b0051 511145.b0849 175
511145.b0051 511145.b0859 472
511145.b0051 511145.b0879 316
511145.b0051 511145.b0884 271
511145.b0051 511145.b0892 445
511145.b0051 511145.b0893 508
511145.b0051 511145.b0907 188
511145.b0051 511145.b0908 190
511145.b0051 511145.b0910 221
511145.b0051 511145.b0911 584
511145.b0051 511145.b0912 297
511145.b0051 511145.b0913 300
511145.b0051 511145.b0948 392
511145.b0051 511145.b0949 223
511145.b0051 511145.b0967 285
511145.b0051 511145.b0980 176
511145.b0051 511145.b1004 196
511145.b0051 511145.b1020 445
511145.b0051 511145.b1033 157
511145.b0051 511145.b1086 440
511145.b0051 511145.b1094 169
511145.b0051 511145.b1100 562
511145.b0051 511145.b1103 222
511145.b0051 511145.b1135 343
511145.b0051 511145.b1174 153
511145.b0051 511145.b1175 249
511145.b0051 511145.b1176 157
511145.b0051 511145.b1179 241
511145.b0051 511145.b1183 224
511145.b0051 511145.b1184 224
511145.b0051 511145.b1185 153
511145.b0051 511145.b1203 397
511145.b0051 511145.b1204 236
511145.b0051 511145.b1207 524
511145.b0051 511145.b1208 841
511145.b0051 511145.b1212 546
511145.b0051 511145.b1232 179
511145.b0051 511145.b1236 353
511145.b0051 511145.b1267 313
511145.b0051 511145.b1269 469
511145.b0051 511145.b1360 252
511145.b0051 511145.b1387 192
511145.b0051 511145.b1395 155
511145.b0051 511145.b1409 461
511145.b0051 511145.b1411 194
511145.b0051 511145.b1413 225
511145.b0051 511145.b1419 395
511145.b0051 511145.b1454 190
511145.b0051 511145.b1478 320
511145.b0051 511145.b1593 239
511145.b0051 511145.b1594 191
511145.b0051 511145.b1595 162
511145.b0051 511145.b1616 166
511145.b0051 511145.b1623 192
511145.b0051 511145.b1633 774
511145.b0051 511145.b1637 465
511145.b0051 511145.b1638 340
511145.b0051 511145.b1651 200
511145.b0051 511145.b1652 272
511145.b0051 511145.b1654 257
511145.b0051 511145.b1680 279
511145.b0051 511145.b1692 239
511145.b0051 511145.b1713 200
511145.b0051 511145.b1714 258
511145.b0051 511145.b1718 188
511145.b0051 511145.b1764 349
511145.b0051 511145.b1778 198
511145.b0051 511145.b1781 307
511145.b0051 511145.b1822 538
511145.b0051 511145.b1830 194
511145.b0051 511145.b1835 839
511145.b0051 511145.b1838 375
511145.b0051 511145.b1840 155
511145.b0051 511145.b1844 224
511145.b0051 511145.b1861 166
511145.b0051 511145.b1865 180
511145.b0051 511145.b1866 274
511145.b0051 511145.b1868 156
511145.b0051 511145.b1870 157
511145.b0051 511145.b1876 474
511145.b0051 511145.b1896 438
511145.b0051 511145.b1897 244
511145.b0051 511145.b1900 157
511145.b0051 511145.b1982 167
511145.b0051 511145.b2025 469
511145.b0051 511145.b2028 255
511145.b0051 511145.b2042 232
511145.b0051 511145.b2068 189
511145.b0051 511145.b2096 164
511145.b0051 511145.b2114 595
511145.b0051 511145.b2136 288
511145.b0051 511145.b2140 227
511145.b0051 511145.b2183 355
511145.b0051 511145.b2186 174
511145.b0051 511145.b2188 166
511145.b0051 511145.b2231 463
511145.b0051 511145.b2255 170
511145.b0051 511145.b2268 266
511145.b0051 511145.b2286 240
511145.b0051 511145.b2299 563
511145.b0051 511145.b2304 378
511145.b0051 511145.b2312 160
511145.b0051 511145.b2315 151
511145.b0051 511145.b2318 590
511145.b0051 511145.b2319 163
511145.b0051 511145.b2320 499
511145.b0051 511145.b2330 413
511145.b0051 511145.b2341 227
511145.b0051 511145.b2349 157
511145.b0051 511145.b2359 165
511145.b0051 511145.b2366 367
511145.b0051 511145.b2372 272
511145.b0051 511145.b2379 166
511145.b0051 511145.b2385 375
511145.b0051 511145.b2400 495
511145.b0051 511145.b2407 159
511145.b0051 511145.b2418 303
511145.b0051 511145.b2432 160
511145.b0051 511145.b2460 464
511145.b0051 511145.b2474 500
511145.b0051 511145.b2476 379
511145.b0051 511145.b2496 171
511145.b0051 511145.b2500 158
511145.b0051 511145.b2507 657
511145.b0051 511145.b2508 630
511145.b0051 511145.b2511 342
511145.b0051 511145.b2514 434
511145.b0051 511145.b2515 168
511145.b0051 511145.b2517 493
511145.b0051 511145.b2518 295
511145.b0051 511145.b2523 227
511145.b0051 511145.b2525 197
511145.b0051 511145.b2527 332
511145.b0051 511145.b2530 328
511145.b0051 511145.b2532 410
511145.b0051 511145.b2540 154
511145.b0051 511145.b2559 205
511145.b0051 511145.b2564 432
511145.b0051 511145.b2566 780
511145.b0051 511145.b2567 467
511145.b0051 511145.b2569 220
511145.b0051 511145.b2572 186
511145.b0051 511145.b2576 204
511145.b0051 511145.b2581 176
511145.b0051 511145.b2592 176
511145.b0051 511145.b2594 722
511145.b0051 511145.b2595 282
511145.b0051 511145.b2607 540
511145.b0051 511145.b2608 518
511145.b0051 511145.b2609 902
511145.b0051 511145.b2610 318
511145.b0051 511145.b2617 194
511145.b0051 511145.b2620 388
511145.b0051 511145.b2673 175
511145.b0051 511145.b2689 223
511145.b0051 511145.b2696 319
511145.b0051 511145.b2708 528
511145.b0051 511145.b2712 168
511145.b0051 511145.b2720 164
511145.b0051 511145.b2733 182
511145.b0051 511145.b2734 375
511145.b0051 511145.b2745 608
511145.b0051 511145.b2746 198
511145.b0051 511145.b2777 193
511145.b0051 511145.b2779 356
511145.b0051 511145.b2780 539
511145.b0051 511145.b2785 447
511145.b0051 511145.b2791 165
511145.b0051 511145.b2807 486
511145.b0051 511145.b2808 163
511145.b0051 511145.b2810 279
511145.b0051 511145.b2838 206
511145.b0051 511145.b2869 220
511145.b0051 511145.b2871 157
511145.b0051 511145.b2892 274
511145.b0051 511145.b2893 298
511145.b0051 511145.b2906 220
511145.b0051 511145.b2907 220
511145.b0051 511145.b2908 436
511145.b0051 511145.b2913 274
511145.b0051 511145.b2914 388
511145.b0051 511145.b2917 238
511145.b0051 511145.b2918 224
511145.b0051 511145.b2925 238
511145.b0051 511145.b2946 594
511145.b0051 511145.b2949 171
511145.b0051 511145.b2955 175
511145.b0051 511145.b2960 574
511145.b0051 511145.b2962 181
511145.b0051 511145.b3011 219
511145.b0051 511145.b3019 168
511145.b0051 511145.b3030 428
511145.b0051 511145.b3056 485
511145.b0051 511145.b3059 304
511145.b0051 511145.b3062 180
511145.b0051 511145.b3064 563
511145.b0051 511145.b3065 918
511145.b0051 511145.b3066 345
511145.b0051 511145.b3067 280
511145.b0051 511145.b3074 200
511145.b0051 511145.b3080 166
511145.b0051 511145.b3084 510
511145.b0051 511145.b3117 285
511145.b0051 511145.b3129 155
511145.b0051 511145.b3137 164
511145.b0051 511145.b3146 533
511145.b0051 511145.b3148 156
511145.b0051 511145.b3162 172
511145.b0051 511145.b3164 420
511145.b0051 511145.b3165 904
511145.b0051 511145.b3166 679
511145.b0051 511145.b3167 547
511145.b0051 511145.b3168 241
511145.b0051 511145.b3179 771
511145.b0051 511145.b3180 152
511145.b0051 511145.b3183 398
511145.b0051 511145.b3185 168
511145.b0051 511145.b3186 163
511145.b0051 511145.b3187 265
511145.b0051 511145.b3197 604
511145.b0051 511145.b3205 176
511145.b0051 511145.b3222 191
511145.b0051 511145.b3230 930
511145.b0051 511145.b3231 265
511145.b0051 511145.b3244 195
511145.b0051 511145.b3249 290
511145.b0051 511145.b3255 375
511145.b0051 511145.b3256 216
511145.b0051 511145.b3259 255
511145.b0051 511145.b3260 337
511145.b0051 511145.b3281 270
511145.b0051 511145.b3282 734
511145.b0051 511145.b3287 219
511145.b0051 511145.b3288 400
511145.b0051 511145.b3289 740
511145.b0051 511145.b3295 418
511145.b0051 511145.b3296 939
511145.b0051 511145.b3297 905
511145.b0051 511145.b3298 907
511145.b0051 511145.b3302 388
511145.b0051 511145.b3303 905
511145.b0051 511145.b3304 530
511145.b0051 511145.b3305 152
511145.b0051 511145.b3306 910
511145.b0051 511145.b3307 909
511145.b0051 511145.b3308 279
511145.b0051 511145.b3311 904
511145.b0051 511145.b3313 154
511145.b0051 511145.b3314 905
511145.b0051 511145.b3316 904
511145.b0051 511145.b3318 312
511145.b0051 511145.b3319 181
511145.b0051 511145.b3321 904
511145.b0051 511145.b3331 218
511145.b0051 511145.b3340 271
511145.b0051 511145.b3341 902
511145.b0051 511145.b3342 917
511145.b0051 511145.b3347 412
511145.b0051 511145.b3352 223
511145.b0051 511145.b3370 176
511145.b0051 511145.b3374 204
511145.b0051 511145.b3384 451
511145.b0051 511145.b3386 424
511145.b0051 511145.b3425 446
511145.b0051 511145.b3429 274
511145.b0051 511145.b3430 274
511145.b0051 511145.b3464 306
511145.b0051 511145.b3465 186
511145.b0051 511145.b3577 185
511145.b0051 511145.b3594 604
511145.b0051 511145.b3608 344
511145.b0051 511145.b3609 153
511145.b0051 511145.b3610 224
511145.b0051 511145.b3620 189
511145.b0051 511145.b3635 318
511145.b0051 511145.b3637 255
511145.b0051 511145.b3641 179
511145.b0051 511145.b3643 412
511145.b0051 511145.b3649 351
511145.b0051 511145.b3651 201
511145.b0051 511145.b3657 166
511145.b0051 511145.b3699 642
511145.b0051 511145.b3701 388
511145.b0051 511145.b3702 308
511145.b0051 511145.b3703 523
511145.b0051 511145.b3704 384
511145.b0051 511145.b3705 303
511145.b0051 511145.b3706 507
511145.b0051 511145.b3725 187
511145.b0051 511145.b3730 315
511145.b0051 511145.b3732 221
511145.b0051 511145.b3734 265
511145.b0051 511145.b3740 478
511145.b0051 511145.b3772 285
511145.b0051 511145.b3775 332
511145.b0051 511145.b3780 157
511145.b0051 511145.b3781 224
511145.b0051 511145.b3807 237
511145.b0051 511145.b3829 264
511145.b0051 511145.b3832 228
511145.b0051 511145.b3846 227
511145.b0051 511145.b3847 215
511145.b0051 511145.b3885 181
511145.b0051 511145.b3919 726
511145.b0051 511145.b3930 307
511145.b0051 511145.b3932 220
511145.b0051 511145.b3941 224
511145.b0051 511145.b3944 323
511145.b0051 511145.b3957 173
511145.b0051 511145.b3960 437
511145.b0051 511145.b3965 279
511145.b0051 511145.b3972 221
511145.b0051 511145.b3982 288
511145.b0051 511145.b3983 192
511145.b0051 511145.b3984 250
511145.b0051 511145.b3985 573
511145.b0051 511145.b3986 163
511145.b0051 511145.b3987 536
511145.b0051 511145.b3988 236
511145.b0051 511145.b3991 239
511145.b0051 511145.b4000 319
511145.b0051 511145.b4006 233
511145.b0051 511145.b4022 359
511145.b0051 511145.b4049 227
511145.b0051 511145.b4071 168
511145.b0051 511145.b4085 213
511145.b0051 511145.b4143 170
511145.b0051 511145.b4161 470
511145.b0051 511145.b4167 372
511145.b0051 511145.b4170 220
511145.b0051 511145.b4171 167
511145.b0051 511145.b4179 150
511145.b0051 511145.b4180 473
511145.b0051 511145.b4200 905
511145.b0051 511145.b4202 904
511145.b0051 511145.b4207 388
511145.b0051 511145.b4210 167
511145.b0051 511145.b4214 216
511145.b0051 511145.b4220 330
511145.b0051 511145.b4221 330
511145.b0051 511145.b4237 193
511145.b0051 511145.b4242 205
511145.b0051 511145.b4259 424
511145.b0051 511145.b4260 490
511145.b0051 511145.b4261 469
511145.b0051 511145.b4262 475
511145.b0051 511145.b4293 239
511145.b0051 511145.b4301 213
511145.b0051 511145.b4306 221
511145.b0051 511145.b4365 150
511145.b0051 511145.b4371 730
511145.b0051 511145.b4373 282
511145.b0051 511145.b4378 378
511145.b0051 511145.b4381 192
511145.b0051 511145.b4389 315
511145.b0051 511145.b4391 238
511145.b0051 511145.b4403 410
511145.b0051 511145.b4407 155
511145.b0051 511145.b4475 456
511145.b0051 511145.b4483 389
511145.b0051 511145.b4539 224
511145.b0052 511145.b0004 901
511145.b0052 511145.b0020 208
511145.b0052 511145.b0025 269
511145.b0052 511145.b0032 207
511145.b0052 511145.b0044 167
511145.b0052 511145.b0048 444
511145.b0052 511145.b0049 976
511145.b0052 511145.b0050 964
511145.b0052 511145.b0051 991
511145.b0052 511145.b0053 952
511145.b0052 511145.b0054 863
511145.b0052 511145.b0055 677
511145.b0052 511145.b0058 232
511145.b0052 511145.b0071 240
511145.b0052 511145.b0072 232
511145.b0052 511145.b0073 271
511145.b0052 511145.b0074 244
511145.b0052 511145.b0077 268
511145.b0052 511145.b0078 332
511145.b0052 511145.b0086 199
511145.b0052 511145.b0094 202
511145.b0052 511145.b0127 430
511145.b0052 511145.b0128 263
511145.b0052 511145.b0134 151
511145.b0052 511145.b0143 228
511145.b0052 511145.b0146 318
511145.b0052 511145.b0171 186
511145.b0052 511145.b0177 191
511145.b0052 511145.b0178 205
511145.b0052 511145.b0179 154
511145.b0052 511145.b0183 321
511145.b0052 511145.b0243 224
511145.b0052 511145.b0271 265
511145.b0052 511145.b0330 190
511145.b0052 511145.b0396 179
511145.b0052 511145.b0406 340
511145.b0052 511145.b0417 220
511145.b0052 511145.b0420 241
511145.b0052 511145.b0421 183
511145.b0052 511145.b0441 353
511145.b0052 511145.b0470 288
511145.b0052 511145.b0474 320
511145.b0052 511145.b0484 178
511145.b0052 511145.b0662 269
511145.b0052 511145.b0710 433
511145.b0052 511145.b0750 223
511145.b0052 511145.b0774 249
511145.b0052 511145.b0776 154
511145.b0052 511145.b0777 249
511145.b0052 511145.b0778 154
511145.b0052 511145.b0826 296
511145.b0052 511145.b0830 156
511145.b0052 511145.b0835 274
511145.b0052 511145.b0840 166
511145.b0052 511145.b0867 182
511145.b0052 511145.b0885 189
511145.b0052 511145.b0890 232
511145.b0052 511145.b0907 960
511145.b0052 511145.b0908 361
511145.b0052 511145.b0911 417
511145.b0052 511145.b0916 154
511145.b0052 511145.b0918 318
511145.b0052 511145.b0929 162
511145.b0052 511145.b1041 207
511145.b0052 511145.b1043 181
511145.b0052 511145.b1049 168
511145.b0052 511145.b1090 327
511145.b0052 511145.b1098 272
511145.b0052 511145.b1103 232
511145.b0052 511145.b1107 332
511145.b0052 511145.b1114 227
511145.b0052 511145.b1117 244
511145.b0052 511145.b1201 190
511145.b0052 511145.b1243 156
511145.b0052 511145.b1262 162
511145.b0052 511145.b1264 247
511145.b0052 511145.b1267 227
511145.b0052 511145.b1284 166
511145.b0052 511145.b1294 156
511145.b0052 511145.b1315 152
511145.b0052 511145.b1329 156
511145.b0052 511145.b1337 183
511145.b0052 511145.b1342 172
511145.b0052 511145.b1478 315
511145.b0052 511145.b1606 175
511145.b0052 511145.b1636 326
511145.b0052 511145.b1637 372
511145.b0052 511145.b1638 734
511145.b0052 511145.b1640 320
511145.b0052 511145.b1650 168
511145.b0052 511145.b1657 179
511145.b0052 511145.b1662 268
511145.b0052 511145.b1694 198
511145.b0052 511145.b1697 150
511145.b0052 511145.b1770 166
511145.b0052 511145.b1791 169
511145.b0052 511145.b1812 383
511145.b0052 511145.b1813 188
511145.b0052 511145.b1838 303
511145.b0052 511145.b1863 196
511145.b0052 511145.b1874 212
511145.b0052 511145.b1880 154
511145.b0052 511145.b1976 274
511145.b0052 511145.b1988 170
511145.b0052 511145.b2009 162
511145.b0052 511145.b2026 151
511145.b0052 511145.b2048 198
511145.b0052 511145.b2132 172
511145.b0052 511145.b2203 151
511145.b0052 511145.b2204 151
511145.b0052 511145.b2205 151
511145.b0052 511145.b2206 151
511145.b0052 511145.b2208 254
511145.b0052 511145.b2220 190
511145.b0052 511145.b2246 302
511145.b0052 511145.b2260 210
511145.b0052 511145.b2306 166
511145.b0052 511145.b2312 158
511145.b0052 511145.b2315 225
511145.b0052 511145.b2317 150
511145.b0052 511145.b2318 323
511145.b0052 511145.b2319 163
511145.b0052 511145.b2320 840
511145.b0052 511145.b2327 174
511145.b0052 511145.b2365 302
511145.b0052 511145.b2373 264
511145.b0052 511145.b2385 368
511145.b0052 511145.b2418 643
511145.b0052 511145.b2430 159
511145.b0052 511145.b2438 150
511145.b0052 511145.b2453 245
511145.b0052 511145.b2491 190
511145.b0052 511145.b2499 162
511145.b0052 511145.b2502 239
511145.b0052 511145.b2517 307
511145.b0052 511145.b2518 239
511145.b0052 511145.b2523 201
511145.b0052 511145.b2527 226
511145.b0052 511145.b2539 221
511145.b0052 511145.b2554 190
511145.b0052 511145.b2564 982
511145.b0052 511145.b2575 181
511145.b0052 511145.b2599 210
511145.b0052 511145.b2607 199
511145.b0052 511145.b2609 175
511145.b0052 511145.b2616 236
511145.b0052 511145.b2617 194
511145.b0052 511145.b2697 210
511145.b0052 511145.b2707 166
511145.b0052 511145.b2709 190
511145.b0052 511145.b2731 190
511145.b0052 511145.b2734 303
511145.b0052 511145.b2735 166
511145.b0052 511145.b2737 641
511145.b0052 511145.b2740 156
511145.b0052 511145.b2741 164
511145.b0052 511145.b2799 206
511145.b0052 511145.b2805 166
511145.b0052 511145.b2807 536
511145.b0052 511145.b2818 156
511145.b0052 511145.b2820 230
511145.b0052 511145.b2869 190
511145.b0052 511145.b2893 219
511145.b0052 511145.b2906 259
511145.b0052 511145.b2907 245
511145.b0052 511145.b2908 440
511145.b0052 511145.b2913 331
511145.b0052 511145.b2922 178
511145.b0052 511145.b2927 328
511145.b0052 511145.b2935 165
511145.b0052 511145.b2946 301
511145.b0052 511145.b2948 204
511145.b0052 511145.b2979 194
511145.b0052 511145.b3020 156
511145.b0052 511145.b3056 485
511145.b0052 511145.b3064 152
511145.b0052 511145.b3081 306
511145.b0052 511145.b3131 166
511145.b0052 511145.b3148 226
511145.b0052 511145.b3169 185
511145.b0052 511145.b3170 182
511145.b0052 511145.b3193 321
511145.b0052 511145.b3194 291
511145.b0052 511145.b3195 291
511145.b0052 511145.b3208 393
511145.b0052 511145.b3230 151
511145.b0052 511145.b3249 177
511145.b0052 511145.b3255 224
511145.b0052 511145.b3256 238
511145.b0052 511145.b3260 186
511145.b0052 511145.b3282 176
511145.b0052 511145.b3287 154
511145.b0052 511145.b3300 159
511145.b0052 511145.b3342 162
511145.b0052 511145.b3360 238
511145.b0052 511145.b3384 279
511145.b0052 511145.b3389 179
511145.b0052 511145.b3400 192
511145.b0052 511145.b3407 318
511145.b0052 511145.b3415 302
511145.b0052 511145.b3423 195
511145.b0052 511145.b3425 393
511145.b0052 511145.b3433 197
511145.b0052 511145.b3462 231
511145.b0052 511145.b3463 469
511145.b0052 511145.b3544 156
511145.b0052 511145.b3578 195
511145.b0052 511145.b3589 206
511145.b0052 511145.b3633 318
511145.b0052 511145.b3641 179
511145.b0052 511145.b3644 274
511145.b0052 511145.b3650 276
511145.b0052 511145.b3651 291
511145.b0052 511145.b3652 266
511145.b0052 511145.b3665 185
511145.b0052 511145.b3670 179
511145.b0052 511145.b3671 268
511145.b0052 511145.b3675 185
511145.b0052 511145.b3678 166
511145.b0052 511145.b3679 151
511145.b0052 511145.b3699 331
511145.b0052 511145.b3701 236
511145.b0052 511145.b3704 184
511145.b0052 511145.b3712 198
511145.b0052 511145.b3731 150
511145.b0052 511145.b3775 348
511145.b0052 511145.b3779 248
511145.b0052 511145.b3784 196
511145.b0052 511145.b3804 266
511145.b0052 511145.b3816 172
511145.b0052 511145.b3844 155
511145.b0052 511145.b3847 213
511145.b0052 511145.b3868 190
511145.b0052 511145.b3884 195
511145.b0052 511145.b3909 459
511145.b0052 511145.b3919 191
511145.b0052 511145.b3944 323
511145.b0052 511145.b3958 179
511145.b0052 511145.b3972 166
511145.b0052 511145.b3991 207
511145.b0052 511145.b3992 296
511145.b0052 511145.b4004 190
511145.b0052 511145.b4058 394
511145.b0052 511145.b4170 344
511145.b0052 511145.b4191 166
511145.b0052 511145.b4220 330
511145.b0052 511145.b4221 330
511145.b0052 511145.b4259 269
511145.b0052 511145.b4260 468
511145.b0052 511145.b4261 472
511145.b0052 511145.b4262 475
511145.b0052 511145.b4265 302
511145.b0052 511145.b4296 302
511145.b0052 511145.b4298 164
511145.b0052 511145.b4300 166
511145.b0052 511145.b4321 302
511145.b0052 511145.b4388 245
511145.b0052 511145.b4407 155
511145.b0052 511145.b4476 302
511145.b0053 511145.b0002 239
511145.b0053 511145.b0014 622
511145.b0053 511145.b0024 254
511145.b0053 511145.b0028 268
511145.b0053 511145.b0048 367
511145.b0053 511145.b0049 953
511145.b0053 511145.b0050 949
511145.b0053 511145.b0051 950
511145.b0053 511145.b0052 952
511145.b0053 511145.b0054 944
511145.b0053 511145.b0055 700
511145.b0053 511145.b0058 232
511145.b0053 511145.b0065 388
511145.b0053 511145.b0071 240
511145.b0053 511145.b0072 232
511145.b0053 511145.b0073 232
511145.b0053 511145.b0074 232
511145.b0053 511145.b0083 184
511145.b0053 511145.b0094 301
511145.b0053 511145.b0095 279
511145.b0053 511145.b0098 482
511145.b0053 511145.b0128 367
511145.b0053 511145.b0145 463
511145.b0053 511145.b0148 262
511145.b0053 511145.b0161 817
511145.b0053 511145.b0168 210
511145.b0053 511145.b0170 162
511145.b0053 511145.b0176 533
511145.b0053 511145.b0177 953
511145.b0053 511145.b0178 929
511145.b0053 511145.b0179 266
511145.b0053 511145.b0180 197
511145.b0053 511145.b0181 235
511145.b0053 511145.b0184 201
511145.b0053 511145.b0192 458
511145.b0053 511145.b0193 172
511145.b0053 511145.b0214 152
511145.b0053 511145.b0241 468
511145.b0053 511145.b0344 446
511145.b0053 511145.b0346 150
511145.b0053 511145.b0365 340
511145.b0053 511145.b0383 210
511145.b0053 511145.b0393 234
511145.b0053 511145.b0406 399
511145.b0053 511145.b0408 392
511145.b0053 511145.b0409 350
511145.b0053 511145.b0415 183
511145.b0053 511145.b0416 234
511145.b0053 511145.b0435 162
511145.b0053 511145.b0436 668
511145.b0053 511145.b0438 163
511145.b0053 511145.b0439 178
511145.b0053 511145.b0440 155
511145.b0053 511145.b0441 616
511145.b0053 511145.b0463 283
511145.b0053 511145.b0474 330
511145.b0053 511145.b0495 207
511145.b0053 511145.b0525 247
511145.b0053 511145.b0531 241
511145.b0053 511145.b0533 242
511145.b0053 511145.b0565 180
511145.b0053 511145.b0576 210
511145.b0053 511145.b0635 237
511145.b0053 511145.b0640 217
511145.b0053 511145.b0641 262
511145.b0053 511145.b0642 215
511145.b0053 511145.b0655 185
511145.b0053 511145.b0662 247
511145.b0053 511145.b0695 324
511145.b0053 511145.b0720 210
511145.b0053 511145.b0740 221
511145.b0053 511145.b0800 155
511145.b0053 511145.b0842 179
511145.b0053 511145.b0884 153
511145.b0053 511145.b0886 257
511145.b0053 511145.b0891 371
511145.b0053 511145.b0911 152
511145.b0053 511145.b0914 243
511145.b0053 511145.b0929 669
511145.b0053 511145.b0931 239
511145.b0053 511145.b0948 221
511145.b0053 511145.b0957 734
511145.b0053 511145.b0991 278
511145.b0053 511145.b1048 275
511145.b0053 511145.b1058 404
511145.b0053 511145.b1079 200
511145.b0053 511145.b1081 254
511145.b0053 511145.b1086 168
511145.b0053 511145.b1097 194
511145.b0053 511145.b1098 194
511145.b0053 511145.b1099 288
511145.b0053 511145.b1100 186
511145.b0053 511145.b1103 216
511145.b0053 511145.b1105 197
511145.b0053 511145.b1114 474
511145.b0053 511145.b1116 251
511145.b0053 511145.b1117 293
511145.b0053 511145.b1118 690
511145.b0053 511145.b1129 188
511145.b0053 511145.b1130 221
511145.b0053 511145.b1155 167
511145.b0053 511145.b1156 189
511145.b0053 511145.b1185 505
511145.b0053 511145.b1202 328
511145.b0053 511145.b1204 394
511145.b0053 511145.b1208 187
511145.b0053 511145.b1209 371
511145.b0053 511145.b1220 316
511145.b0053 511145.b1224 184
511145.b0053 511145.b1225 185
511145.b0053 511145.b1226 185
511145.b0053 511145.b1227 186
511145.b0053 511145.b1237 211
511145.b0053 511145.b1252 221
511145.b0053 511145.b1254 177
511145.b0053 511145.b1262 159
511145.b0053 511145.b1263 221
511145.b0053 511145.b1264 155
511145.b0053 511145.b1269 331
511145.b0053 511145.b1329 175
511145.b0053 511145.b1375 179
511145.b0053 511145.b1377 304
511145.b0053 511145.b1413 262
511145.b0053 511145.b1465 186
511145.b0053 511145.b1466 185
511145.b0053 511145.b1467 185
511145.b0053 511145.b1468 184
511145.b0053 511145.b1502 484
511145.b0053 511145.b1544 180
511145.b0053 511145.b1554 161
511145.b0053 511145.b1555 197
511145.b0053 511145.b1560 301
511145.b0053 511145.b1571 208
511145.b0053 511145.b1575 571
511145.b0053 511145.b1576 628
511145.b0053 511145.b1654 262
511145.b0053 511145.b1697 150
511145.b0053 511145.b1737 403
511145.b0053 511145.b1740 154
511145.b0053 511145.b1788 548
511145.b0053 511145.b1804 240
511145.b0053 511145.b1812 155
511145.b0053 511145.b1826 684
511145.b0053 511145.b1838 228
511145.b0053 511145.b1855 150
511145.b0053 511145.b1863 249
511145.b0053 511145.b1864 162
511145.b0053 511145.b1874 162
511145.b0053 511145.b1876 238
511145.b0053 511145.b1914 167
511145.b0053 511145.b1915 511
511145.b0053 511145.b1916 238
511145.b0053 511145.b2007 162
511145.b0053 511145.b2019 290
511145.b0053 511145.b2020 291
511145.b0053 511145.b2021 291
511145.b0053 511145.b2022 308
511145.b0053 511145.b2023 227
511145.b0053 511145.b2024 243
511145.b0053 511145.b2025 242
511145.b0053 511145.b2026 151
511145.b0053 511145.b2048 198
511145.b0053 511145.b2129 263
511145.b0053 511145.b2136 388
511145.b0053 511145.b2188 188
511145.b0053 511145.b2199 200
511145.b0053 511145.b2215 601
511145.b0053 511145.b2276 160
511145.b0053 511145.b2308 193
511145.b0053 511145.b2314 198
511145.b0053 511145.b2316 362
511145.b0053 511145.b2318 163
511145.b0053 511145.b2319 163
511145.b0053 511145.b2320 163
511145.b0053 511145.b2330 213
511145.b0053 511145.b2354 204
511145.b0053 511145.b2385 369
511145.b0053 511145.b2386 187
511145.b0053 511145.b2411 151
511145.b0053 511145.b2435 197
511145.b0053 511145.b2477 732
511145.b0053 511145.b2479 171
511145.b0053 511145.b2494 241
511145.b0053 511145.b2500 184
511145.b0053 511145.b2504 168
511145.b0053 511145.b2508 163
511145.b0053 511145.b2511 200
511145.b0053 511145.b2512 868
511145.b0053 511145.b2513 319
511145.b0053 511145.b2514 449
511145.b0053 511145.b2530 172
511145.b0053 511145.b2533 202
511145.b0053 511145.b2564 318
511145.b0053 511145.b2567 180
511145.b0053 511145.b2568 191
511145.b0053 511145.b2570 512
511145.b0053 511145.b2571 567
511145.b0053 511145.b2572 647
511145.b0053 511145.b2573 687
511145.b0053 511145.b2595 819
511145.b0053 511145.b2614 165
511145.b0053 511145.b2617 771
511145.b0053 511145.b2660 263
511145.b0053 511145.b2697 222
511145.b0053 511145.b2701 238
511145.b0053 511145.b2730 274
511145.b0053 511145.b2734 175
511145.b0053 511145.b2741 512
511145.b0053 511145.b2747 172
511145.b0053 511145.b2748 545
511145.b0053 511145.b2781 224
511145.b0053 511145.b2805 153
511145.b0053 511145.b2807 455
511145.b0053 511145.b2817 233
511145.b0053 511145.b2818 511
511145.b0053 511145.b2893 765
511145.b0053 511145.b2906 247
511145.b0053 511145.b2907 247
511145.b0053 511145.b2908 442
511145.b0053 511145.b2912 256
511145.b0053 511145.b2939 666
511145.b0053 511145.b2942 220
511145.b0053 511145.b2946 318
511145.b0053 511145.b2947 167
511145.b0053 511145.b2958 160
511145.b0053 511145.b2960 177
511145.b0053 511145.b2968 457
511145.b0053 511145.b3017 201
511145.b0053 511145.b3035 462
511145.b0053 511145.b3043 154
511145.b0053 511145.b3052 194
511145.b0053 511145.b3053 197
511145.b0053 511145.b3056 510
511145.b0053 511145.b3087 171
511145.b0053 511145.b3095 160
511145.b0053 511145.b3150 318
511145.b0053 511145.b3164 213
511145.b0053 511145.b3173 189
511145.b0053 511145.b3178 226
511145.b0053 511145.b3181 196
511145.b0053 511145.b3189 240
511145.b0053 511145.b3197 150
511145.b0053 511145.b3199 185
511145.b0053 511145.b3200 160
511145.b0053 511145.b3201 280
511145.b0053 511145.b3202 356
511145.b0053 511145.b3205 195
511145.b0053 511145.b3231 224
511145.b0053 511145.b3234 398
511145.b0053 511145.b3235 399
511145.b0053 511145.b3255 360
511145.b0053 511145.b3256 191
511145.b0053 511145.b3260 191
511145.b0053 511145.b3264 155
511145.b0053 511145.b3282 216
511145.b0053 511145.b3284 403
511145.b0053 511145.b3288 251
511145.b0053 511145.b3298 160
511145.b0053 511145.b3300 256
511145.b0053 511145.b3307 249
511145.b0053 511145.b3342 153
511145.b0053 511145.b3347 983
511145.b0053 511145.b3349 456
511145.b0053 511145.b3353 192
511145.b0053 511145.b3363 576
511145.b0053 511145.b3384 152
511145.b0053 511145.b3388 639
511145.b0053 511145.b3404 190
511145.b0053 511145.b3405 230
511145.b0053 511145.b3425 393
511145.b0053 511145.b3461 511
511145.b0053 511145.b3463 308
511145.b0053 511145.b3559 440
511145.b0053 511145.b3560 442
511145.b0053 511145.b3609 541
511145.b0053 511145.b3610 157
511145.b0053 511145.b3613 184
511145.b0053 511145.b3619 372
511145.b0053 511145.b3630 163
511145.b0053 511145.b3639 184
511145.b0053 511145.b3641 150
511145.b0053 511145.b3648 155
511145.b0053 511145.b3652 426
511145.b0053 511145.b3699 350
511145.b0053 511145.b3701 237
511145.b0053 511145.b3707 558
511145.b0053 511145.b3720 384
511145.b0053 511145.b3730 307
511145.b0053 511145.b3732 163
511145.b0053 511145.b3738 257
511145.b0053 511145.b3769 423
511145.b0053 511145.b3772 403
511145.b0053 511145.b3775 391
511145.b0053 511145.b3779 220
511145.b0053 511145.b3780 202
511145.b0053 511145.b3811 170
511145.b0053 511145.b3812 163
511145.b0053 511145.b3828 167
511145.b0053 511145.b3860 730
511145.b0053 511145.b3887 153
511145.b0053 511145.b3911 455
511145.b0053 511145.b3912 512
511145.b0053 511145.b3919 185
511145.b0053 511145.b3933 254
511145.b0053 511145.b3940 343
511145.b0053 511145.b3944 323
511145.b0053 511145.b3958 158
511145.b0053 511145.b3959 448
511145.b0053 511145.b3960 274
511145.b0053 511145.b3986 157
511145.b0053 511145.b3987 267
511145.b0053 511145.b3988 416
511145.b0053 511145.b3991 183
511145.b0053 511145.b4000 170
511145.b0053 511145.b4001 150
511145.b0053 511145.b4006 244
511145.b0053 511145.b4024 239
511145.b0053 511145.b4034 281
511145.b0053 511145.b4036 962
511145.b0053 511145.b4041 733
511145.b0053 511145.b4058 274
511145.b0053 511145.b4059 158
511145.b0053 511145.b4065 160
511145.b0053 511145.b4086 166
511145.b0053 511145.b4136 243
511145.b0053 511145.b4143 371
511145.b0053 511145.b4149 360
511145.b0053 511145.b4170 205
511145.b0053 511145.b4172 160
511145.b0053 511145.b4174 379
511145.b0053 511145.b4175 394
511145.b0053 511145.b4177 179
511145.b0053 511145.b4179 284
511145.b0053 511145.b4180 454
511145.b0053 511145.b4207 235
511145.b0053 511145.b4214 286
511145.b0053 511145.b4220 330
511145.b0053 511145.b4221 407
511145.b0053 511145.b4226 196
511145.b0053 511145.b4234 173
511145.b0053 511145.b4244 225
511145.b0053 511145.b4246 335
511145.b0053 511145.b4259 159
511145.b0053 511145.b4260 393
511145.b0053 511145.b4261 394
511145.b0053 511145.b4262 468
511145.b0053 511145.b4280 186
511145.b0053 511145.b4320 200
511145.b0053 511145.b4362 499
511145.b0053 511145.b4376 166
511145.b0053 511145.b4385 153
511145.b0053 511145.b4392 273
511145.b0053 511145.b4472 230
511145.b0053 511145.b4484 446
511145.b0053 511145.b4527 221
511145.b0053 511145.b4533 306
511145.b0053 511145.b4589 272
511145.b0054 511145.b0002 244
511145.b0054 511145.b0008 207
511145.b0054 511145.b0015 399
511145.b0054 511145.b0027 190
511145.b0054 511145.b0048 150
511145.b0054 511145.b0049 839
511145.b0054 511145.b0050 830
511145.b0054 511145.b0051 866
511145.b0054 511145.b0052 863
511145.b0054 511145.b0053 944
511145.b0054 511145.b0055 716
511145.b0054 511145.b0058 426
511145.b0054 511145.b0059 485
511145.b0054 511145.b0066 212
511145.b0054 511145.b0067 201
511145.b0054 511145.b0071 328
511145.b0054 511145.b0072 260
511145.b0054 511145.b0073 256
511145.b0054 511145.b0074 235
511145.b0054 511145.b0081 171
511145.b0054 511145.b0083 227
511145.b0054 511145.b0093 348
511145.b0054 511145.b0094 269
511145.b0054 511145.b0096 244
511145.b0054 511145.b0102 191
511145.b0054 511145.b0108 368
511145.b0054 511145.b0119 280
511145.b0054 511145.b0122 195
511145.b0054 511145.b0128 367
511145.b0054 511145.b0149 421
511145.b0054 511145.b0150 210
511145.b0054 511145.b0161 255
511145.b0054 511145.b0162 209
511145.b0054 511145.b0166 165
511145.b0054 511145.b0167 292
511145.b0054 511145.b0174 189
511145.b0054 511145.b0176 266
511145.b0054 511145.b0177 776
511145.b0054 511145.b0178 511
511145.b0054 511145.b0181 334
511145.b0054 511145.b0184 579
511145.b0054 511145.b0408 740
511145.b0054 511145.b0441 386
511145.b0054 511145.b0442 192
511145.b0054 511145.b0460 171
511145.b0054 511145.b0474 394
511145.b0054 511145.b0526 426
511145.b0054 511145.b0581 156
511145.b0054 511145.b0587 246
511145.b0054 511145.b0604 167
511145.b0054 511145.b0607 174
511145.b0054 511145.b0641 999
511145.b0054 511145.b0662 247
511145.b0054 511145.b0675 265
511145.b0054 511145.b0687 765
511145.b0054 511145.b0722 211
511145.b0054 511145.b0737 424
511145.b0054 511145.b0738 221
511145.b0054 511145.b0740 173
511145.b0054 511145.b0741 190
511145.b0054 511145.b0767 157
511145.b0054 511145.b0779 223
511145.b0054 511145.b0786 178
511145.b0054 511145.b0814 205
511145.b0054 511145.b0815 259
511145.b0054 511145.b0891 372
511145.b0054 511145.b0895 239
511145.b0054 511145.b0902 282
511145.b0054 511145.b0905 365
511145.b0054 511145.b0911 523
511145.b0054 511145.b0914 601
511145.b0054 511145.b0915 240
511145.b0054 511145.b0923 715
511145.b0054 511145.b0924 751
511145.b0054 511145.b0950 331
511145.b0054 511145.b0953 218
511145.b0054 511145.b0957 747
511145.b0054 511145.b1048 241
511145.b0054 511145.b1049 210
511145.b0054 511145.b1054 680
511145.b0054 511145.b1064 150
511145.b0054 511145.b1086 387
511145.b0054 511145.b1088 151
511145.b0054 511145.b1089 173
511145.b0054 511145.b1098 471
511145.b0054 511145.b1099 154
511145.b0054 511145.b1125 264
511145.b0054 511145.b1131 192
511145.b0054 511145.b1133 307
511145.b0054 511145.b1185 544
511145.b0054 511145.b1186 249
511145.b0054 511145.b1190 275
511145.b0054 511145.b1206 186
511145.b0054 511145.b1209 432
511145.b0054 511145.b1220 191
511145.b0054 511145.b1237 166
511145.b0054 511145.b1252 192
511145.b0054 511145.b1253 203
511145.b0054 511145.b1256 210
511145.b0054 511145.b1260 318
511145.b0054 511145.b1261 268
511145.b0054 511145.b1267 168
511145.b0054 511145.b1269 162
511145.b0054 511145.b1272 369
511145.b0054 511145.b1304 160
511145.b0054 511145.b1333 174
511145.b0054 511145.b1344 302
511145.b0054 511145.b1357 156
511145.b0054 511145.b1376 174
511145.b0054 511145.b1478 224
511145.b0054 511145.b1495 308
511145.b0054 511145.b1528 195
511145.b0054 511145.b1564 157
511145.b0054 511145.b1589 214
511145.b0054 511145.b1604 334
511145.b0054 511145.b1614 163
511145.b0054 511145.b1654 262
511145.b0054 511145.b1676 151
511145.b0054 511145.b1677 154
511145.b0054 511145.b1714 248
511145.b0054 511145.b1722 182
511145.b0054 511145.b1766 538
511145.b0054 511145.b1782 166
511145.b0054 511145.b1804 160
511145.b0054 511145.b1830 185
511145.b0054 511145.b1833 425
511145.b0054 511145.b1834 539
511145.b0054 511145.b1838 265
511145.b0054 511145.b1839 244
511145.b0054 511145.b1855 224
511145.b0054 511145.b1856 290
511145.b0054 511145.b1863 274
511145.b0054 511145.b1875 482
511145.b0054 511145.b1876 238
511145.b0054 511145.b1895 174
511145.b0054 511145.b1912 422
511145.b0054 511145.b1913 294
511145.b0054 511145.b2019 240
511145.b0054 511145.b2020 240
511145.b0054 511145.b2021 240
511145.b0054 511145.b2022 240
511145.b0054 511145.b2023 196
511145.b0054 511145.b2024 154
511145.b0054 511145.b2025 274
511145.b0054 511145.b2026 485
511145.b0054 511145.b2040 320
511145.b0054 511145.b2041 287
511145.b0054 511145.b2049 180
511145.b0054 511145.b2064 177
511145.b0054 511145.b2114 164
511145.b0054 511145.b2155 151
511145.b0054 511145.b2182 186
511145.b0054 511145.b2188 738
511145.b0054 511145.b2215 274
511145.b0054 511145.b2216 161
511145.b0054 511145.b2218 161
511145.b0054 511145.b2223 191
511145.b0054 511145.b2234 282
511145.b0054 511145.b2235 341
511145.b0054 511145.b2252 509
511145.b0054 511145.b2295 588
511145.b0054 511145.b2313 405
511145.b0054 511145.b2315 853
511145.b0054 511145.b2316 468
511145.b0054 511145.b2318 747
511145.b0054 511145.b2319 163
511145.b0054 511145.b2320 234
511145.b0054 511145.b2344 189
511145.b0054 511145.b2367 427
511145.b0054 511145.b2370 161
511145.b0054 511145.b2378 707
511145.b0054 511145.b2385 368
511145.b0054 511145.b2398 224
511145.b0054 511145.b2399 243
511145.b0054 511145.b2400 166
511145.b0054 511145.b2442 188
511145.b0054 511145.b2464 207
511145.b0054 511145.b2477 712
511145.b0054 511145.b2507 312
511145.b0054 511145.b2509 150
511145.b0054 511145.b2511 219
511145.b0054 511145.b2512 897
511145.b0054 511145.b2513 221
511145.b0054 511145.b2514 176
511145.b0054 511145.b2517 364
511145.b0054 511145.b2518 320
511145.b0054 511145.b2523 235
511145.b0054 511145.b2527 226
511145.b0054 511145.b2532 571
511145.b0054 511145.b2564 318
511145.b0054 511145.b2566 681
511145.b0054 511145.b2568 203
511145.b0054 511145.b2571 216
511145.b0054 511145.b2572 182
511145.b0054 511145.b2581 158
511145.b0054 511145.b2594 457
511145.b0054 511145.b2595 658
511145.b0054 511145.b2611 156
511145.b0054 511145.b2616 355
511145.b0054 511145.b2617 430
511145.b0054 511145.b2686 477
511145.b0054 511145.b2734 265
511145.b0054 511145.b2742 185
511145.b0054 511145.b2744 152
511145.b0054 511145.b2745 211
511145.b0054 511145.b2748 191
511145.b0054 511145.b2785 202
511145.b0054 511145.b2786 161
511145.b0054 511145.b2801 199
511145.b0054 511145.b2803 168
511145.b0054 511145.b2807 260
511145.b0054 511145.b2826 194
511145.b0054 511145.b2892 205
511145.b0054 511145.b2893 459
511145.b0054 511145.b2896 248
511145.b0054 511145.b2906 342
511145.b0054 511145.b2907 247
511145.b0054 511145.b2908 442
511145.b0054 511145.b2910 320
511145.b0054 511145.b2944 187
511145.b0054 511145.b2946 274
511145.b0054 511145.b2952 186
511145.b0054 511145.b3017 150
511145.b0054 511145.b3019 418
511145.b0054 511145.b3030 221
511145.b0054 511145.b3035 256
511145.b0054 511145.b3037 191
511145.b0054 511145.b3053 457
511145.b0054 511145.b3056 375
511145.b0054 511145.b3099 441
511145.b0054 511145.b3100 198
511145.b0054 511145.b3147 184
511145.b0054 511145.b3150 243
511145.b0054 511145.b3164 503
511145.b0054 511145.b3166 534
511145.b0054 511145.b3167 174
511145.b0054 511145.b3175 192
511145.b0054 511145.b3178 692
511145.b0054 511145.b3188 250
511145.b0054 511145.b3189 274
511145.b0054 511145.b3190 156
511145.b0054 511145.b3193 192
511145.b0054 511145.b3196 210
511145.b0054 511145.b3197 150
511145.b0054 511145.b3199 878
511145.b0054 511145.b3200 795
511145.b0054 511145.b3201 767
511145.b0054 511145.b3205 346
511145.b0054 511145.b3210 183
511145.b0054 511145.b3228 184
511145.b0054 511145.b3239 234
511145.b0054 511145.b3250 402
511145.b0054 511145.b3255 360
511145.b0054 511145.b3256 192
511145.b0054 511145.b3260 197
511145.b0054 511145.b3282 328
511145.b0054 511145.b3289 158
511145.b0054 511145.b3320 660
511145.b0054 511145.b3344 159
511145.b0054 511145.b3347 290
511145.b0054 511145.b3384 152
511145.b0054 511145.b3398 221
511145.b0054 511145.b3410 205
511145.b0054 511145.b3425 368
511145.b0054 511145.b3459 167
511145.b0054 511145.b3495 174
511145.b0054 511145.b3522 511
511145.b0054 511145.b3543 175
511145.b0054 511145.b3549 288
511145.b0054 511145.b3554 208
511145.b0054 511145.b3609 214
511145.b0054 511145.b3613 190
511145.b0054 511145.b3620 151
511145.b0054 511145.b3622 256
511145.b0054 511145.b3633 336
511145.b0054 511145.b3651 158
511145.b0054 511145.b3699 332
511145.b0054 511145.b3701 237
511145.b0054 511145.b3705 468
511145.b0054 511145.b3727 165
511145.b0054 511145.b3737 157
511145.b0054 511145.b3772 152
511145.b0054 511145.b3775 463
511145.b0054 511145.b3785 413
511145.b0054 511145.b3788 287
511145.b0054 511145.b3804 353
511145.b0054 511145.b3826 219
511145.b0054 511145.b3834 277
511145.b0054 511145.b3835 582
511145.b0054 511145.b3847 216
511145.b0054 511145.b3860 910
511145.b0054 511145.b3866 184
511145.b0054 511145.b3867 237
511145.b0054 511145.b3870 330
511145.b0054 511145.b3890 187
511145.b0054 511145.b3920 202
511145.b0054 511145.b3923 174
511145.b0054 511145.b3938 457
511145.b0054 511145.b3944 323
511145.b0054 511145.b4001 244
511145.b0054 511145.b4005 526
511145.b0054 511145.b4006 272
511145.b0054 511145.b4036 372
511145.b0054 511145.b4052 770
511145.b0054 511145.b4053 275
511145.b0054 511145.b4058 372
511145.b0054 511145.b4073 408
511145.b0054 511145.b4075 185
511145.b0054 511145.b4076 155
511145.b0054 511145.b4143 186
511145.b0054 511145.b4159 246
511145.b0054 511145.b4160 234
511145.b0054 511145.b4161 154
511145.b0054 511145.b4170 445
511145.b0054 511145.b4174 243
511145.b0054 511145.b4175 243
511145.b0054 511145.b4177 179
511145.b0054 511145.b4179 179
511145.b0054 511145.b4180 454
511145.b0054 511145.b4200 151
511145.b0054 511145.b4214 259
511145.b0054 511145.b4220 235
511145.b0054 511145.b4221 425
511145.b0054 511145.b4226 199
511145.b0054 511145.b4233 196
511145.b0054 511145.b4238 226
511145.b0054 511145.b4259 427
511145.b0054 511145.b4260 474
511145.b0054 511145.b4261 845
511145.b0054 511145.b4262 909
511145.b0054 511145.b4390 189
511145.b0054 511145.b4399 186
511145.b0054 511145.b4464 194
511145.b0054 511145.b4543 189
511145.b0055 511145.b0014 926
511145.b0055 511145.b0015 687
511145.b0055 511145.b0016 200
511145.b0055 511145.b0049 671
511145.b0055 511145.b0050 674
511145.b0055 511145.b0051 676
511145.b0055 511145.b0052 677
511145.b0055 511145.b0053 700
511145.b0055 511145.b0054 716
511145.b0055 511145.b0058 433
511145.b0055 511145.b0068 174
511145.b0055 511145.b0081 210
511145.b0055 511145.b0094 371
511145.b0055 511145.b0095 369
511145.b0055 511145.b0101 154
511145.b0055 511145.b0110 473
511145.b0055 511145.b0125 301
511145.b0055 511145.b0144 194
511145.b0055 511145.b0156 220
511145.b0055 511145.b0167 168
511145.b0055 511145.b0176 161
511145.b0055 511145.b0192 162
511145.b0055 511145.b0196 730
511145.b0055 511145.b0344 372
511145.b0055 511145.b0377 249
511145.b0055 511145.b0379 358
511145.b0055 511145.b0393 189
511145.b0055 511145.b0405 230
511145.b0055 511145.b0406 230
511145.b0055 511145.b0420 308
511145.b0055 511145.b0421 243
511145.b0055 511145.b0422 192
511145.b0055 511145.b0442 257
511145.b0055 511145.b0471 369
511145.b0055 511145.b0472 201
511145.b0055 511145.b0484 153
511145.b0055 511145.b0508 362
511145.b0055 511145.b0509 451
511145.b0055 511145.b0526 320
511145.b0055 511145.b0546 160
511145.b0055 511145.b0581 153
511145.b0055 511145.b0582 201
511145.b0055 511145.b0627 161
511145.b0055 511145.b0641 190
511145.b0055 511145.b0644 210
511145.b0055 511145.b0646 583
511145.b0055 511145.b0649 734
511145.b0055 511145.b0650 638
511145.b0055 511145.b0658 197
511145.b0055 511145.b0687 216
511145.b0055 511145.b0708 291
511145.b0055 511145.b0720 311
511145.b0055 511145.b0740 198
511145.b0055 511145.b0741 150
511145.b0055 511145.b0783 152
511145.b0055 511145.b0818 209
511145.b0055 511145.b0849 188
511145.b0055 511145.b0852 157
511145.b0055 511145.b0867 459
511145.b0055 511145.b0891 329
511145.b0055 511145.b0922 221
511145.b0055 511145.b0924 226
511145.b0055 511145.b0932 187
511145.b0055 511145.b0947 329
511145.b0055 511145.b0950 195
511145.b0055 511145.b0951 164
511145.b0055 511145.b0952 193
511145.b0055 511145.b0974 154
511145.b0055 511145.b0992 155
511145.b0055 511145.b0999 165
511145.b0055 511145.b1000 550
511145.b0055 511145.b1045 191
511145.b0055 511145.b1047 160
511145.b0055 511145.b1049 517
511145.b0055 511145.b1099 154
511145.b0055 511145.b1130 170
511145.b0055 511145.b1131 164
511145.b0055 511145.b1162 151
511145.b0055 511145.b1185 157
511145.b0055 511145.b1215 179
511145.b0055 511145.b1226 160
511145.b0055 511145.b1263 301
511145.b0055 511145.b1275 221
511145.b0055 511145.b1280 260
511145.b0055 511145.b1286 153
511145.b0055 511145.b1290 178
511145.b0055 511145.b1314 367
511145.b0055 511145.b1319 436
511145.b0055 511145.b1322 263
511145.b0055 511145.b1374 160
511145.b0055 511145.b1375 154
511145.b0055 511145.b1448 230
511145.b0055 511145.b1481 279
511145.b0055 511145.b1482 446
511145.b0055 511145.b1496 208
511145.b0055 511145.b1520 228
511145.b0055 511145.b1533 201
511145.b0055 511145.b1536 174
511145.b0055 511145.b1604 173
511145.b0055 511145.b1613 167
511145.b0055 511145.b1646 480
511145.b0055 511145.b1671 154
511145.b0055 511145.b1684 220
511145.b0055 511145.b1706 235
511145.b0055 511145.b1710 167
511145.b0055 511145.b1725 194
511145.b0055 511145.b1768 189
511145.b0055 511145.b1809 158
511145.b0055 511145.b1860 179
511145.b0055 511145.b1883 244
511145.b0055 511145.b1884 244
511145.b0055 511145.b1895 179
511145.b0055 511145.b1951 647
511145.b0055 511145.b1967 157
511145.b0055 511145.b1985 163
511145.b0055 511145.b2058 204
511145.b0055 511145.b2062 356
511145.b0055 511145.b2064 305
511145.b0055 511145.b2069 222
511145.b0055 511145.b2127 308
511145.b0055 511145.b2140 489
511145.b0055 511145.b2147 160
511145.b0055 511145.b2188 204
511145.b0055 511145.b2200 172
511145.b0055 511145.b2201 234
511145.b0055 511145.b2216 734
511145.b0055 511145.b2217 518
511145.b0055 511145.b2218 952
511145.b0055 511145.b2236 329
511145.b0055 511145.b2283 160
511145.b0055 511145.b2299 170
511145.b0055 511145.b2321 200
511145.b0055 511145.b2331 243
511145.b0055 511145.b2344 158
511145.b0055 511145.b2346 167
511145.b0055 511145.b2412 289
511145.b0055 511145.b2413 154
511145.b0055 511145.b2472 211
511145.b0055 511145.b2476 179
511145.b0055 511145.b2477 174
511145.b0055 511145.b2493 283
511145.b0055 511145.b2496 308
511145.b0055 511145.b2515 173
511145.b0055 511145.b2521 164
511145.b0055 511145.b2524 294
511145.b0055 511145.b2525 329
511145.b0055 511145.b2526 460
511145.b0055 511145.b2527 228
511145.b0055 511145.b2528 220
511145.b0055 511145.b2529 443
511145.b0055 511145.b2530 489
511145.b0055 511145.b2531 240
511145.b0055 511145.b2532 156
511145.b0055 511145.b2536 187
511145.b0055 511145.b2551 316
511145.b0055 511145.b2557 441
511145.b0055 511145.b2558 167
511145.b0055 511145.b2565 338
511145.b0055 511145.b2571 403
511145.b0055 511145.b2572 156
511145.b0055 511145.b2609 197
511145.b0055 511145.b2614 796
511145.b0055 511145.b2739 362
511145.b0055 511145.b2741 251
511145.b0055 511145.b2790 208
511145.b0055 511145.b2792 214
511145.b0055 511145.b2795 187
511145.b0055 511145.b2806 198
511145.b0055 511145.b2831 300
511145.b0055 511145.b2894 367
511145.b0055 511145.b2897 218
511145.b0055 511145.b2898 336
511145.b0055 511145.b2917 196
511145.b0055 511145.b2928 177
511145.b0055 511145.b2948 350
511145.b0055 511145.b2951 227
511145.b0055 511145.b2988 154
511145.b0055 511145.b3008 165
511145.b0055 511145.b3019 162
511145.b0055 511145.b3030 172
511145.b0055 511145.b3033 164
511145.b0055 511145.b3034 166
511145.b0055 511145.b3037 168
511145.b0055 511145.b3042 387
511145.b0055 511145.b3052 280
511145.b0055 511145.b3056 192
511145.b0055 511145.b3099 205
511145.b0055 511145.b3125 287
511145.b0055 511145.b3150 169
511145.b0055 511145.b3154 243
511145.b0055 511145.b3192 294
511145.b0055 511145.b3199 157
511145.b0055 511145.b3206 179
511145.b0055 511145.b3229 436
511145.b0055 511145.b3236 155
511145.b0055 511145.b3242 216
511145.b0055 511145.b3342 194
511145.b0055 511145.b3347 173
511145.b0055 511145.b3360 487
511145.b0055 511145.b3386 468
511145.b0055 511145.b3398 447
511145.b0055 511145.b3414 236
511145.b0055 511145.b3425 200
511145.b0055 511145.b3462 177
511145.b0055 511145.b3464 190
511145.b0055 511145.b3483 160
511145.b0055 511145.b3607 167
511145.b0055 511145.b3613 160
511145.b0055 511145.b3633 244
511145.b0055 511145.b3642 290
511145.b0055 511145.b3643 194
511145.b0055 511145.b3644 331
511145.b0055 511145.b3650 156
511145.b0055 511145.b3657 150
511145.b0055 511145.b3703 320
511145.b0055 511145.b3704 180
511145.b0055 511145.b3705 360
511145.b0055 511145.b3706 421
511145.b0055 511145.b3802 586
511145.b0055 511145.b3803 660
511145.b0055 511145.b3807 709
511145.b0055 511145.b3821 323
511145.b0055 511145.b3834 285
511145.b0055 511145.b3848 244
511145.b0055 511145.b3866 154
511145.b0055 511145.b3938 446
511145.b0055 511145.b3939 167
511145.b0055 511145.b4006 442
511145.b0055 511145.b4026 179
511145.b0055 511145.b4027 188
511145.b0055 511145.b4028 188
511145.b0055 511145.b4029 160
511145.b0055 511145.b4043 178
511145.b0055 511145.b4065 151
511145.b0055 511145.b4143 264
511145.b0055 511145.b4144 200
511145.b0055 511145.b4155 194
511145.b0055 511145.b4166 235
511145.b0055 511145.b4178 240
511145.b0055 511145.b4179 160
511145.b0055 511145.b4202 228
511145.b0055 511145.b4255 188
511145.b0055 511145.b4258 164
511145.b0055 511145.b4301 468
511145.b0055 511145.b4360 204
511145.b0055 511145.b4374 379
511145.b0055 511145.b4389 180
511145.b0055 511145.b4401 188
511145.b0055 511145.b4403 156
511145.b0055 511145.b4461 407
511145.b0055 511145.b4501 183
511145.b0055 511145.b4557 171
511145.b0058 511145.b0026 318
511145.b0058 511145.b0027 360
511145.b0058 511145.b0031 174
511145.b0058 511145.b0033 168
511145.b0058 511145.b0049 234
511145.b0058 511145.b0050 232
511145.b0058 511145.b0051 480
511145.b0058 511145.b0052 232
511145.b0058 511145.b0053 232
511145.b0058 511145.b0054 426
511145.b0058 511145.b0055 433
511145.b0058 511145.b0059 867
511145.b0058 511145.b0060 534
511145.b0058 511145.b0061 262
511145.b0058 511145.b0062 298
511145.b0058 511145.b0063 273
511145.b0058 511145.b0064 198
511145.b0058 511145.b0065 203
511145.b0058 511145.b0067 221
511145.b0058 511145.b0068 221
511145.b0058 511145.b0077 256
511145.b0058 511145.b0083 241
511145.b0058 511145.b0090 191
511145.b0058 511145.b0092 180
511145.b0058 511145.b0095 204
511145.b0058 511145.b0103 205
511145.b0058 511145.b0134 167
511145.b0058 511145.b0144 163
511145.b0058 511145.b0145 220
511145.b0058 511145.b0167 367
511145.b0058 511145.b0168 363
511145.b0058 511145.b0184 226
511145.b0058 511145.b0191 318
511145.b0058 511145.b0234 274
511145.b0058 511145.b0301 174
511145.b0058 511145.b0313 200
511145.b0058 511145.b0354 165
511145.b0058 511145.b0381 180
511145.b0058 511145.b0405 227
511145.b0058 511145.b0406 382
511145.b0058 511145.b0418 205
511145.b0058 511145.b0420 316
511145.b0058 511145.b0421 301
511145.b0058 511145.b0451 154
511145.b0058 511145.b0512 200
511145.b0058 511145.b0523 344
511145.b0058 511145.b0525 151
511145.b0058 511145.b0572 166
511145.b0058 511145.b0624 204
511145.b0058 511145.b0635 174
511145.b0058 511145.b0680 163
511145.b0058 511145.b0710 174
511145.b0058 511145.b0774 162
511145.b0058 511145.b0803 220
511145.b0058 511145.b0859 372
511145.b0058 511145.b0879 161
511145.b0058 511145.b0882 155
511145.b0058 511145.b0890 330
511145.b0058 511145.b0892 200
511145.b0058 511145.b0948 339
511145.b0058 511145.b0950 203
511145.b0058 511145.b0967 232
511145.b0058 511145.b1020 230
511145.b0058 511145.b1046 430
511145.b0058 511145.b1086 377
511145.b0058 511145.b1098 151
511145.b0058 511145.b1099 323
511145.b0058 511145.b1111 176
511145.b0058 511145.b1131 360
511145.b0058 511145.b1135 941
511145.b0058 511145.b1174 366
511145.b0058 511145.b1175 366
511145.b0058 511145.b1181 160
511145.b0058 511145.b1190 261
511145.b0058 511145.b1213 204
511145.b0058 511145.b1262 181
511145.b0058 511145.b1263 152
511145.b0058 511145.b1269 932
511145.b0058 511145.b1306 177
511145.b0058 511145.b1432 163
511145.b0058 511145.b1434 152
511145.b0058 511145.b1435 268
511145.b0058 511145.b1663 360
511145.b0058 511145.b1749 167
511145.b0058 511145.b1765 150
511145.b0058 511145.b1772 221
511145.b0058 511145.b1822 229
511145.b0058 511145.b1832 224
511145.b0058 511145.b1833 165
511145.b0058 511145.b1835 360
511145.b0058 511145.b1864 166
511145.b0058 511145.b1870 359
511145.b0058 511145.b1871 382
511145.b0058 511145.b1889 210
511145.b0058 511145.b2016 161
511145.b0058 511145.b2066 173
511145.b0058 511145.b2081 268
511145.b0058 511145.b2136 203
511145.b0058 511145.b2183 959
511145.b0058 511145.b2234 216
511145.b0058 511145.b2252 270
511145.b0058 511145.b2290 318
511145.b0058 511145.b2318 954
511145.b0058 511145.b2373 256
511145.b0058 511145.b2400 308
511145.b0058 511145.b2514 164
511145.b0058 511145.b2519 151
511145.b0058 511145.b2520 151
511145.b0058 511145.b2522 233
511145.b0058 511145.b2533 165
511145.b0058 511145.b2559 170
511145.b0058 511145.b2563 200
511145.b0058 511145.b2570 229
511145.b0058 511145.b2575 219
511145.b0058 511145.b2593 481
511145.b0058 511145.b2594 351
511145.b0058 511145.b2595 240
511145.b0058 511145.b2607 165
511145.b0058 511145.b2610 206
511145.b0058 511145.b2615 316
511145.b0058 511145.b2627 281
511145.b0058 511145.b2628 327
511145.b0058 511145.b2675 216
511145.b0058 511145.b2678 188
511145.b0058 511145.b2697 151
511145.b0058 511145.b2699 164
511145.b0058 511145.b2745 891
511145.b0058 511145.b2780 305
511145.b0058 511145.b2785 399
511145.b0058 511145.b2791 382
511145.b0058 511145.b2828 204
511145.b0058 511145.b2836 163
511145.b0058 511145.b2847 151
511145.b0058 511145.b2873 293
511145.b0058 511145.b2891 285
511145.b0058 511145.b2892 303
511145.b0058 511145.b2951 202
511145.b0058 511145.b2952 183
511145.b0058 511145.b2960 220
511145.b0058 511145.b3018 163
511145.b0058 511145.b3031 302
511145.b0058 511145.b3056 235
511145.b0058 511145.b3057 266
511145.b0058 511145.b3070 159
511145.b0058 511145.b3084 360
511145.b0058 511145.b3155 316
511145.b0058 511145.b3166 973
511145.b0058 511145.b3179 540
511145.b0058 511145.b3183 304
511145.b0058 511145.b3200 266
511145.b0058 511145.b3215 212
511145.b0058 511145.b3236 307
511145.b0058 511145.b3262 202
511145.b0058 511145.b3279 177
511145.b0058 511145.b3340 201
511145.b0058 511145.b3385 199
511145.b0058 511145.b3423 168
511145.b0058 511145.b3424 227
511145.b0058 511145.b3497 618
511145.b0058 511145.b3583 262
511145.b0058 511145.b3608 340
511145.b0058 511145.b3609 340
511145.b0058 511145.b3633 388
511145.b0058 511145.b3639 168
511145.b0058 511145.b3671 256
511145.b0058 511145.b3743 199
511145.b0058 511145.b3774 249
511145.b0058 511145.b3819 152
511145.b0058 511145.b3820 159
511145.b0058 511145.b3848 360
511145.b0058 511145.b3862 163
511145.b0058 511145.b3866 196
511145.b0058 511145.b3867 192
511145.b0058 511145.b3871 192
511145.b0058 511145.b3884 168
511145.b0058 511145.b3944 164
511145.b0058 511145.b3958 179
511145.b0058 511145.b3965 430
511145.b0058 511145.b4022 829
511145.b0058 511145.b4049 190
511145.b0058 511145.b4053 199
511145.b0058 511145.b4075 192
511145.b0058 511145.b4121 194
511145.b0058 511145.b4142 169
511145.b0058 511145.b4180 241
511145.b0058 511145.b4198 262
511145.b0058 511145.b4258 150
511145.b0058 511145.b4263 151
511145.b0058 511145.b4371 221
511145.b0058 511145.b4399 297
511145.b0058 511145.b4400 308
511145.b0058 511145.b4473 188
511145.b0059 511145.b0014 281
511145.b0059 511145.b0015 172
511145.b0059 511145.b0054 485
511145.b0059 511145.b0058 867
511145.b0059 511145.b0060 871
511145.b0059 511145.b0061 506
511145.b0059 511145.b0062 365
511145.b0059 511145.b0063 298
511145.b0059 511145.b0064 301
511145.b0059 511145.b0065 272
511145.b0059 511145.b0066 324
511145.b0059 511145.b0067 429
511145.b0059 511145.b0068 232
511145.b0059 511145.b0073 215
511145.b0059 511145.b0075 225
511145.b0059 511145.b0076 161
511145.b0059 511145.b0080 228
511145.b0059 511145.b0119 912
511145.b0059 511145.b0149 231
511145.b0059 511145.b0167 434
511145.b0059 511145.b0231 334
511145.b0059 511145.b0242 242
511145.b0059 511145.b0251 179
511145.b0059 511145.b0318 171
511145.b0059 511145.b0329 257
511145.b0059 511145.b0344 219
511145.b0059 511145.b0354 203
511145.b0059 511145.b0383 160
511145.b0059 511145.b0397 298
511145.b0059 511145.b0398 496
511145.b0059 511145.b0416 221
511145.b0059 511145.b0427 162
511145.b0059 511145.b0452 239
511145.b0059 511145.b0454 175
511145.b0059 511145.b0473 182
511145.b0059 511145.b0529 176
511145.b0059 511145.b0602 220
511145.b0059 511145.b0605 316
511145.b0059 511145.b0611 208
511145.b0059 511145.b0623 281
511145.b0059 511145.b0641 168
511145.b0059 511145.b0650 216
511145.b0059 511145.b0685 330
511145.b0059 511145.b0687 416
511145.b0059 511145.b0710 359
511145.b0059 511145.b0718 259
511145.b0059 511145.b0737 174
511145.b0059 511145.b0757 173
511145.b0059 511145.b0799 171
511145.b0059 511145.b0826 194
511145.b0059 511145.b0876 196
511145.b0059 511145.b0892 261
511145.b0059 511145.b0908 275
511145.b0059 511145.b0911 195
511145.b0059 511145.b0923 571
511145.b0059 511145.b0930 172
511145.b0059 511145.b0945 155
511145.b0059 511145.b0951 170
511145.b0059 511145.b0952 256
511145.b0059 511145.b0962 364
511145.b0059 511145.b0969 190
511145.b0059 511145.b0970 153
511145.b0059 511145.b0981 323
511145.b0059 511145.b0982 170
511145.b0059 511145.b0993 400
511145.b0059 511145.b1003 332
511145.b0059 511145.b1020 320
511145.b0059 511145.b1025 223
511145.b0059 511145.b1098 175
511145.b0059 511145.b1099 487
511145.b0059 511145.b1108 165
511145.b0059 511145.b1109 276
511145.b0059 511145.b1114 286
511145.b0059 511145.b1120 184
511145.b0059 511145.b1123 226
511145.b0059 511145.b1124 164
511145.b0059 511145.b1135 163
511145.b0059 511145.b1137 164
511145.b0059 511145.b1139 188
511145.b0059 511145.b1141 181
511145.b0059 511145.b1159 156
511145.b0059 511145.b1179 150
511145.b0059 511145.b1184 334
511145.b0059 511145.b1203 153
511145.b0059 511145.b1220 356
511145.b0059 511145.b1266 275
511145.b0059 511145.b1271 172
511145.b0059 511145.b1272 208
511145.b0059 511145.b1274 592
511145.b0059 511145.b1279 220
511145.b0059 511145.b1282 223
511145.b0059 511145.b1289 264
511145.b0059 511145.b1291 155
511145.b0059 511145.b1343 167
511145.b0059 511145.b1372 315
511145.b0059 511145.b1383 185
511145.b0059 511145.b1429 172
511145.b0059 511145.b1432 163
511145.b0059 511145.b1479 204
511145.b0059 511145.b1494 170
511145.b0059 511145.b1521 154
511145.b0059 511145.b1570 201
511145.b0059 511145.b1633 492
511145.b0059 511145.b1635 221
511145.b0059 511145.b1643 195
511145.b0059 511145.b1652 248
511145.b0059 511145.b1658 288
511145.b0059 511145.b1659 153
511145.b0059 511145.b1745 161
511145.b0059 511145.b1749 201
511145.b0059 511145.b1763 485
511145.b0059 511145.b1777 411
511145.b0059 511145.b1779 189
511145.b0059 511145.b1780 179
511145.b0059 511145.b1804 434
511145.b0059 511145.b1808 291
511145.b0059 511145.b1812 157
511145.b0059 511145.b1834 358
511145.b0059 511145.b1848 245
511145.b0059 511145.b1870 201
511145.b0059 511145.b1871 352
511145.b0059 511145.b1873 165
511145.b0059 511145.b1879 263
511145.b0059 511145.b1913 237
511145.b0059 511145.b1914 309
511145.b0059 511145.b1960 153
511145.b0059 511145.b1961 299
511145.b0059 511145.b1978 315
511145.b0059 511145.b2011 279
511145.b0059 511145.b2060 358
511145.b0059 511145.b2061 170
511145.b0059 511145.b2068 463
511145.b0059 511145.b2069 208
511145.b0059 511145.b2072 244
511145.b0059 511145.b2086 182
511145.b0059 511145.b2108 259
511145.b0059 511145.b2114 195
511145.b0059 511145.b2124 159
511145.b0059 511145.b2136 196
511145.b0059 511145.b2159 184
511145.b0059 511145.b2169 202
511145.b0059 511145.b2184 214
511145.b0059 511145.b2186 203
511145.b0059 511145.b2188 337
511145.b0059 511145.b2231 156
511145.b0059 511145.b2234 297
511145.b0059 511145.b2235 242
511145.b0059 511145.b2243 159
511145.b0059 511145.b2283 180
511145.b0059 511145.b2295 603
511145.b0059 511145.b2318 256
511145.b0059 511145.b2326 622
511145.b0059 511145.b2370 257
511145.b0059 511145.b2473 192
511145.b0059 511145.b2474 215
511145.b0059 511145.b2496 278
511145.b0059 511145.b2517 166
511145.b0059 511145.b2526 208
511145.b0059 511145.b2542 175
511145.b0059 511145.b2565 160
511145.b0059 511145.b2571 164
511145.b0059 511145.b2576 204
511145.b0059 511145.b2593 188
511145.b0059 511145.b2616 471
511145.b0059 511145.b2627 271
511145.b0059 511145.b2628 271
511145.b0059 511145.b2634 179
511145.b0059 511145.b2636 179
511145.b0059 511145.b2647 246
511145.b0059 511145.b2672 162
511145.b0059 511145.b2675 152
511145.b0059 511145.b2684 168
511145.b0059 511145.b2697 223
511145.b0059 511145.b2699 698
511145.b0059 511145.b2733 275
511145.b0059 511145.b2745 270
511145.b0059 511145.b2756 192
511145.b0059 511145.b2757 159
511145.b0059 511145.b2765 190
511145.b0059 511145.b2777 232
511145.b0059 511145.b2785 210
511145.b0059 511145.b2792 196
511145.b0059 511145.b2795 204
511145.b0059 511145.b2798 490
511145.b0059 511145.b2806 193
511145.b0059 511145.b2818 183
511145.b0059 511145.b2819 336
511145.b0059 511145.b2838 176
511145.b0059 511145.b2892 262
511145.b0059 511145.b2900 173
511145.b0059 511145.b2908 207
511145.b0059 511145.b2909 269
511145.b0059 511145.b2927 189
511145.b0059 511145.b2945 393
511145.b0059 511145.b2949 170
511145.b0059 511145.b2993 155
511145.b0059 511145.b3019 234
511145.b0059 511145.b3030 381
511145.b0059 511145.b3067 151
511145.b0059 511145.b3099 150
511145.b0059 511145.b3138 152
511145.b0059 511145.b3150 348
511145.b0059 511145.b3155 194
511145.b0059 511145.b3162 156
511145.b0059 511145.b3167 170
511145.b0059 511145.b3169 777
511145.b0059 511145.b3179 199
511145.b0059 511145.b3181 202
511145.b0059 511145.b3189 430
511145.b0059 511145.b3202 159
511145.b0059 511145.b3220 198
511145.b0059 511145.b3224 210
511145.b0059 511145.b3240 240
511145.b0059 511145.b3250 247
511145.b0059 511145.b3251 163
511145.b0059 511145.b3290 165
511145.b0059 511145.b3295 768
511145.b0059 511145.b3303 232
511145.b0059 511145.b3310 202
511145.b0059 511145.b3313 175
511145.b0059 511145.b3338 486
511145.b0059 511145.b3340 173
511145.b0059 511145.b3344 219
511145.b0059 511145.b3345 243
511145.b0059 511145.b3354 209
511145.b0059 511145.b3384 450
511145.b0059 511145.b3395 326
511145.b0059 511145.b3406 326
511145.b0059 511145.b3407 205
511145.b0059 511145.b3410 151
511145.b0059 511145.b3423 168
511145.b0059 511145.b3424 310
511145.b0059 511145.b3499 275
511145.b0059 511145.b3522 151
511145.b0059 511145.b3527 170
511145.b0059 511145.b3536 276
511145.b0059 511145.b3583 242
511145.b0059 511145.b3639 519
511145.b0059 511145.b3640 464
511145.b0059 511145.b3645 332
511145.b0059 511145.b3649 767
511145.b0059 511145.b3699 195
511145.b0059 511145.b3700 446
511145.b0059 511145.b3701 502
511145.b0059 511145.b3729 210
511145.b0059 511145.b3753 165
511145.b0059 511145.b3773 215
511145.b0059 511145.b3778 364
511145.b0059 511145.b3802 181
511145.b0059 511145.b3803 592
511145.b0059 511145.b3806 795
511145.b0059 511145.b3810 294
511145.b0059 511145.b3813 378
511145.b0059 511145.b3822 666
511145.b0059 511145.b3832 152
511145.b0059 511145.b3834 452
511145.b0059 511145.b3848 318
511145.b0059 511145.b3862 217
511145.b0059 511145.b3863 491
511145.b0059 511145.b3884 168
511145.b0059 511145.b3938 382
511145.b0059 511145.b3956 211
511145.b0059 511145.b3957 156
511145.b0059 511145.b3965 267
511145.b0059 511145.b3973 169
511145.b0059 511145.b3982 802
511145.b0059 511145.b3985 172
511145.b0059 511145.b3987 743
511145.b0059 511145.b3988 685
511145.b0059 511145.b3992 188
511145.b0059 511145.b3995 176
511145.b0059 511145.b3997 257
511145.b0059 511145.b3999 272
511145.b0059 511145.b4017 171
511145.b0059 511145.b4041 151
511145.b0059 511145.b4043 269
511145.b0059 511145.b4051 279
511145.b0059 511145.b4059 221
511145.b0059 511145.b4109 183
511145.b0059 511145.b4137 154
511145.b0059 511145.b4143 186
511145.b0059 511145.b4146 156
511145.b0059 511145.b4160 176
511145.b0059 511145.b4161 204
511145.b0059 511145.b4198 242
511145.b0059 511145.b4201 266
511145.b0059 511145.b4202 192
511145.b0059 511145.b4203 196
511145.b0059 511145.b4226 215
511145.b0059 511145.b4234 166
511145.b0059 511145.b4237 232
511145.b0059 511145.b4255 405
511145.b0059 511145.b4326 414
511145.b0059 511145.b4330 152
511145.b0059 511145.b4333 223
511145.b0059 511145.b4337 182
511145.b0059 511145.b4348 247
511145.b0059 511145.b4349 181
511145.b0059 511145.b4357 188
511145.b0059 511145.b4359 400
511145.b0059 511145.b4403 219
511145.b0059 511145.b4665 152
511145.b0060 511145.b0004 210
511145.b0060 511145.b0014 814
511145.b0060 511145.b0015 407
511145.b0060 511145.b0026 179
511145.b0060 511145.b0027 371
511145.b0060 511145.b0029 204
511145.b0060 511145.b0032 232
511145.b0060 511145.b0043 446
511145.b0060 511145.b0046 324
511145.b0060 511145.b0048 934
511145.b0060 511145.b0050 734
511145.b0060 511145.b0058 534
511145.b0060 511145.b0059 871
511145.b0060 511145.b0061 883
511145.b0060 511145.b0062 782
511145.b0060 511145.b0063 657
511145.b0060 511145.b0064 819
511145.b0060 511145.b0065 437
511145.b0060 511145.b0066 235
511145.b0060 511145.b0067 332
511145.b0060 511145.b0068 332
511145.b0060 511145.b0069 232
511145.b0060 511145.b0070 391
511145.b0060 511145.b0071 159
511145.b0060 511145.b0073 439
511145.b0060 511145.b0075 347
511145.b0060 511145.b0084 324
511145.b0060 511145.b0086 243
511145.b0060 511145.b0092 163
511145.b0060 511145.b0093 210
511145.b0060 511145.b0094 328
511145.b0060 511145.b0095 583
511145.b0060 511145.b0096 160
511145.b0060 511145.b0098 452
511145.b0060 511145.b0099 772
511145.b0060 511145.b0110 190
511145.b0060 511145.b0116 324
511145.b0060 511145.b0117 382
511145.b0060 511145.b0122 251
511145.b0060 511145.b0124 218
511145.b0060 511145.b0125 621
511145.b0060 511145.b0126 776
511145.b0060 511145.b0131 165
511145.b0060 511145.b0132 162
511145.b0060 511145.b0133 243
511145.b0060 511145.b0143 739
511145.b0060 511145.b0148 511
511145.b0060 511145.b0150 575
511145.b0060 511145.b0154 229
511145.b0060 511145.b0155 589
511145.b0060 511145.b0159 441
511145.b0060 511145.b0160 285
511145.b0060 511145.b0161 372
511145.b0060 511145.b0163 188
511145.b0060 511145.b0168 257
511145.b0060 511145.b0170 190
511145.b0060 511145.b0172 162
511145.b0060 511145.b0173 210
511145.b0060 511145.b0174 457
511145.b0060 511145.b0179 228
511145.b0060 511145.b0183 907
511145.b0060 511145.b0184 879
511145.b0060 511145.b0198 180
511145.b0060 511145.b0214 829
511145.b0060 511145.b0215 806
511145.b0060 511145.b0221 512
511145.b0060 511145.b0231 941
511145.b0060 511145.b0238 372
511145.b0060 511145.b0241 177
511145.b0060 511145.b0242 631
511145.b0060 511145.b0243 734
511145.b0060 511145.b0256 188
511145.b0060 511145.b0273 772
511145.b0060 511145.b0274 207
511145.b0060 511145.b0294 915
511145.b0060 511145.b0298 210
511145.b0060 511145.b0337 397
511145.b0060 511145.b0339 778
511145.b0060 511145.b0340 208
511145.b0060 511145.b0342 241
511145.b0060 511145.b0343 732
511145.b0060 511145.b0344 919
511145.b0060 511145.b0345 808
511145.b0060 511145.b0347 190
511145.b0060 511145.b0373 219
511145.b0060 511145.b0383 919
511145.b0060 511145.b0386 243
511145.b0060 511145.b0393 191
511145.b0060 511145.b0397 664
511145.b0060 511145.b0398 423
511145.b0060 511145.b0399 152
511145.b0060 511145.b0400 372
511145.b0060 511145.b0401 227
511145.b0060 511145.b0411 567
511145.b0060 511145.b0416 160
511145.b0060 511145.b0423 243
511145.b0060 511145.b0436 441
511145.b0060 511145.b0437 446
511145.b0060 511145.b0438 257
511145.b0060 511145.b0439 625
511145.b0060 511145.b0446 458
511145.b0060 511145.b0448 326
511145.b0060 511145.b0449 326
511145.b0060 511145.b0459 210
511145.b0060 511145.b0463 371
511145.b0060 511145.b0467 452
511145.b0060 511145.b0469 369
511145.b0060 511145.b0470 802
511145.b0060 511145.b0472 455
511145.b0060 511145.b0473 311
511145.b0060 511145.b0474 515
511145.b0060 511145.b0475 160
511145.b0060 511145.b0494 203
511145.b0060 511145.b0495 194
511145.b0060 511145.b0496 194
511145.b0060 511145.b0497 371
511145.b0060 511145.b0504 732
511145.b0060 511145.b0505 512
511145.b0060 511145.b0506 372
511145.b0060 511145.b0511 625
511145.b0060 511145.b0512 627
511145.b0060 511145.b0517 252
511145.b0060 511145.b0521 160
511145.b0060 511145.b0523 329
511145.b0060 511145.b0529 569
511145.b0060 511145.b0530 210
511145.b0060 511145.b0540 200
511145.b0060 511145.b0548 257
511145.b0060 511145.b0550 772
511145.b0060 511145.b0555 520
511145.b0060 511145.b0556 492
511145.b0060 511145.b0557 518
511145.b0060 511145.b0565 770
511145.b0060 511145.b0568 188
511145.b0060 511145.b0578 160
511145.b0060 511145.b0584 345
511145.b0060 511145.b0591 679
511145.b0060 511145.b0594 240
511145.b0060 511145.b0605 455
511145.b0060 511145.b0611 804
511145.b0060 511145.b0622 241
511145.b0060 511145.b0623 188
511145.b0060 511145.b0627 563
511145.b0060 511145.b0630 732
511145.b0060 511145.b0657 160
511145.b0060 511145.b0658 177
511145.b0060 511145.b0662 659
511145.b0060 511145.b0683 804
511145.b0060 511145.b0687 512
511145.b0060 511145.b0688 217
511145.b0060 511145.b0708 629
511145.b0060 511145.b0714 732
511145.b0060 511145.b0720 512
511145.b0060 511145.b0723 162
511145.b0060 511145.b0726 345
511145.b0060 511145.b0737 360
511145.b0060 511145.b0757 778
511145.b0060 511145.b0759 514
511145.b0060 511145.b0762 160
511145.b0060 511145.b0777 446
511145.b0060 511145.b0779 750
511145.b0060 511145.b0781 324
511145.b0060 511145.b0782 511
511145.b0060 511145.b0796 153
511145.b0060 511145.b0799 270
511145.b0060 511145.b0801 299
511145.b0060 511145.b0817 371
511145.b0060 511145.b0827 178
511145.b0060 511145.b0829 154
511145.b0060 511145.b0840 649
511145.b0060 511145.b0842 891
511145.b0060 511145.b0847 178
511145.b0060 511145.b0880 520
511145.b0060 511145.b0882 170
511145.b0060 511145.b0887 185
511145.b0060 511145.b0888 279
511145.b0060 511145.b0889 251
511145.b0060 511145.b0890 346
511145.b0060 511145.b0892 492
511145.b0060 511145.b0907 256
511145.b0060 511145.b0908 240
511145.b0060 511145.b0909 259
511145.b0060 511145.b0910 283
511145.b0060 511145.b0911 225
511145.b0060 511145.b0912 165
511145.b0060 511145.b0924 372
511145.b0060 511145.b0928 372
511145.b0060 511145.b0929 774
511145.b0060 511145.b0930 358
511145.b0060 511145.b0942 163
511145.b0060 511145.b0945 260
511145.b0060 511145.b0954 221
511145.b0060 511145.b0957 734
511145.b0060 511145.b0958 441
511145.b0060 511145.b0962 237
511145.b0060 511145.b0982 165
511145.b0060 511145.b0993 776
511145.b0060 511145.b0994 205
511145.b0060 511145.b0995 281
511145.b0060 511145.b0996 649
511145.b0060 511145.b0997 511
511145.b0060 511145.b1001 324
511145.b0060 511145.b1007 173
511145.b0060 511145.b1013 198
511145.b0060 511145.b1014 201
511145.b0060 511145.b1015 208
511145.b0060 511145.b1027 219
511145.b0060 511145.b1047 563
511145.b0060 511145.b1061 279
511145.b0060 511145.b1062 188
511145.b0060 511145.b1067 168
511145.b0060 511145.b1071 190
511145.b0060 511145.b1084 374
511145.b0060 511145.b1086 511
511145.b0060 511145.b1088 265
511145.b0060 511145.b1092 177
511145.b0060 511145.b1094 371
511145.b0060 511145.b1095 210
511145.b0060 511145.b1096 160
511145.b0060 511145.b1098 749
511145.b0060 511145.b1099 710
511145.b0060 511145.b1101 443
511145.b0060 511145.b1109 445
511145.b0060 511145.b1114 452
511145.b0060 511145.b1127 371
511145.b0060 511145.b1129 243
511145.b0060 511145.b1130 511
511145.b0060 511145.b1136 454
511145.b0060 511145.b1140 360
511145.b0060 511145.b1141 153
511145.b0060 511145.b1145 158
511145.b0060 511145.b1159 734
511145.b0060 511145.b1174 358
511145.b0060 511145.b1175 210
511145.b0060 511145.b1176 210
511145.b0060 511145.b1183 891
511145.b0060 511145.b1184 935
511145.b0060 511145.b1185 219
511145.b0060 511145.b1187 452
511145.b0060 511145.b1193 629
511145.b0060 511145.b1202 372
511145.b0060 511145.b1207 686
511145.b0060 511145.b1211 459
511145.b0060 511145.b1220 288
511145.b0060 511145.b1221 517
511145.b0060 511145.b1222 165
511145.b0060 511145.b1224 163
511145.b0060 511145.b1227 804
511145.b0060 511145.b1235 229
511145.b0060 511145.b1236 730
511145.b0060 511145.b1237 742
511145.b0060 511145.b1238 211
511145.b0060 511145.b1252 447
511145.b0060 511145.b1261 223
511145.b0060 511145.b1262 449
511145.b0060 511145.b1264 514
511145.b0060 511145.b1265 732
511145.b0060 511145.b1266 195
511145.b0060 511145.b1274 823
511145.b0060 511145.b1281 464
511145.b0060 511145.b1285 203
511145.b0060 511145.b1288 328
511145.b0060 511145.b1293 221
511145.b0060 511145.b1296 198
511145.b0060 511145.b1299 734
511145.b0060 511145.b1300 372
511145.b0060 511145.b1304 454
511145.b0060 511145.b1305 184
511145.b0060 511145.b1344 449
511145.b0060 511145.b1349 518
511145.b0060 511145.b1350 593
511145.b0060 511145.b1352 326
511145.b0060 511145.b1373 311
511145.b0060 511145.b1387 284
511145.b0060 511145.b1406 185
511145.b0060 511145.b1410 269
511145.b0060 511145.b1411 311
511145.b0060 511145.b1413 511
511145.b0060 511145.b1415 348
511145.b0060 511145.b1432 232
511145.b0060 511145.b1454 151
511145.b0060 511145.b1462 167
511145.b0060 511145.b1467 360
511145.b0060 511145.b1480 193
511145.b0060 511145.b1503 200
511145.b0060 511145.b1519 240
511145.b0060 511145.b1530 210
511145.b0060 511145.b1531 436
511145.b0060 511145.b1546 308
511145.b0060 511145.b1547 198
511145.b0060 511145.b1551 160
511145.b0060 511145.b1553 184
511145.b0060 511145.b1554 583
511145.b0060 511145.b1559 254
511145.b0060 511145.b1560 261
511145.b0060 511145.b1608 319
511145.b0060 511145.b1610 565
511145.b0060 511145.b1611 200
511145.b0060 511145.b1615 679
511145.b0060 511145.b1617 649
511145.b0060 511145.b1622 191
511145.b0060 511145.b1623 623
511145.b0060 511145.b1625 241
511145.b0060 511145.b1633 885
511145.b0060 511145.b1635 893
511145.b0060 511145.b1637 288
511145.b0060 511145.b1652 625
511145.b0060 511145.b1656 734
511145.b0060 511145.b1663 435
511145.b0060 511145.b1676 770
511145.b0060 511145.b1677 241
511145.b0060 511145.b1699 446
511145.b0060 511145.b1710 441
511145.b0060 511145.b1712 371
511145.b0060 511145.b1718 177
511145.b0060 511145.b1719 235
511145.b0060 511145.b1732 802
511145.b0060 511145.b1741 156
511145.b0060 511145.b1742 396
511145.b0060 511145.b1749 986
511145.b0060 511145.b1763 821
511145.b0060 511145.b1768 581
511145.b0060 511145.b1779 889
511145.b0060 511145.b1804 514
511145.b0060 511145.b1808 270
511145.b0060 511145.b1812 284
511145.b0060 511145.b1818 512
511145.b0060 511145.b1831 160
511145.b0060 511145.b1842 252
511145.b0060 511145.b1844 321
511145.b0060 511145.b1850 188
511145.b0060 511145.b1852 201
511145.b0060 511145.b1854 770
511145.b0060 511145.b1860 518
511145.b0060 511145.b1861 512
511145.b0060 511145.b1863 579
511145.b0060 511145.b1868 160
511145.b0060 511145.b1873 772
511145.b0060 511145.b1876 294
511145.b0060 511145.b1882 372
511145.b0060 511145.b1883 160
511145.b0060 511145.b1884 188
511145.b0060 511145.b1886 683
511145.b0060 511145.b1887 256
511145.b0060 511145.b1888 229
511145.b0060 511145.b1889 160
511145.b0060 511145.b1890 360
511145.b0060 511145.b1892 152
511145.b0060 511145.b1912 181
511145.b0060 511145.b1913 756
511145.b0060 511145.b1914 503
511145.b0060 511145.b1919 443
511145.b0060 511145.b1922 329
511145.b0060 511145.b1923 727
511145.b0060 511145.b1924 512
511145.b0060 511145.b1941 188
511145.b0060 511145.b1945 155
511145.b0060 511145.b1947 210
511145.b0060 511145.b1960 372
511145.b0060 511145.b1961 815
511145.b0060 511145.b1968 290
511145.b0060 511145.b1992 165
511145.b0060 511145.b2000 223
511145.b0060 511145.b2011 804
511145.b0060 511145.b2014 178
511145.b0060 511145.b2019 647
511145.b0060 511145.b2020 204
511145.b0060 511145.b2021 433
511145.b0060 511145.b2022 439
511145.b0060 511145.b2024 518
511145.b0060 511145.b2027 358
511145.b0060 511145.b2029 440
511145.b0060 511145.b2037 160
511145.b0060 511145.b2039 154
511145.b0060 511145.b2042 165
511145.b0060 511145.b2046 165
511145.b0060 511145.b2049 188
511145.b0060 511145.b2051 210
511145.b0060 511145.b2060 167
511145.b0060 511145.b2068 814
511145.b0060 511145.b2088 241
511145.b0060 511145.b2103 457
511145.b0060 511145.b2113 238
511145.b0060 511145.b2114 210
511145.b0060 511145.b2124 193
511145.b0060 511145.b2136 369
511145.b0060 511145.b2143 450
511145.b0060 511145.b2147 174
511145.b0060 511145.b2156 188
511145.b0060 511145.b2159 875
511145.b0060 511145.b2170 510
511145.b0060 511145.b2171 516
511145.b0060 511145.b2186 221
511145.b0060 511145.b2209 447
511145.b0060 511145.b2212 372
511145.b0060 511145.b2213 525
511145.b0060 511145.b2215 464
511145.b0060 511145.b2217 732
511145.b0060 511145.b2218 152
511145.b0060 511145.b2220 283
511145.b0060 511145.b2224 210
511145.b0060 511145.b2231 811
511145.b0060 511145.b2234 827
511145.b0060 511145.b2235 794
511145.b0060 511145.b2255 730
511145.b0060 511145.b2256 264
511145.b0060 511145.b2264 446
511145.b0060 511145.b2268 161
511145.b0060 511145.b2269 162
511145.b0060 511145.b2289 228
511145.b0060 511145.b2296 188
511145.b0060 511145.b2310 183
511145.b0060 511145.b2312 221
511145.b0060 511145.b2318 456
511145.b0060 511145.b2320 184
511145.b0060 511145.b2321 441
511145.b0060 511145.b2323 190
511145.b0060 511145.b2327 189
511145.b0060 511145.b2340 353
511145.b0060 511145.b2342 327
511145.b0060 511145.b2349 243
511145.b0060 511145.b2359 169
511145.b0060 511145.b2378 372
511145.b0060 511145.b2380 372
511145.b0060 511145.b2392 188
511145.b0060 511145.b2394 451
511145.b0060 511145.b2411 784
511145.b0060 511145.b2415 288
511145.b0060 511145.b2416 264
511145.b0060 511145.b2417 281
511145.b0060 511145.b2424 457
511145.b0060 511145.b2436 433
511145.b0060 511145.b2474 762
511145.b0060 511145.b2478 152
511145.b0060 511145.b2493 348
511145.b0060 511145.b2496 512
511145.b0060 511145.b2498 162
511145.b0060 511145.b2511 545
511145.b0060 511145.b2514 188
511145.b0060 511145.b2518 443
511145.b0060 511145.b2533 184
511145.b0060 511145.b2551 356
511145.b0060 511145.b2563 241
511145.b0060 511145.b2565 589
511145.b0060 511145.b2567 681
511145.b0060 511145.b2568 241
511145.b0060 511145.b2574 441
511145.b0060 511145.b2580 928
511145.b0060 511145.b2584 455
511145.b0060 511145.b2585 372
511145.b0060 511145.b2586 370
511145.b0060 511145.b2592 363
511145.b0060 511145.b2599 162
511145.b0060 511145.b2603 471
511145.b0060 511145.b2608 319
511145.b0060 511145.b2610 322
511145.b0060 511145.b2611 510
511145.b0060 511145.b2614 455
511145.b0060 511145.b2616 440
511145.b0060 511145.b2620 162
511145.b0060 511145.b2659 335
511145.b0060 511145.b2675 693
511145.b0060 511145.b2676 605
511145.b0060 511145.b2687 402
511145.b0060 511145.b2698 210
511145.b0060 511145.b2699 987
511145.b0060 511145.b2701 201
511145.b0060 511145.b2709 305
511145.b0060 511145.b2710 218
511145.b0060 511145.b2727 452
511145.b0060 511145.b2733 953
511145.b0060 511145.b2741 761
511145.b0060 511145.b2743 513
511145.b0060 511145.b2744 356
511145.b0060 511145.b2764 214
511145.b0060 511145.b2779 433
511145.b0060 511145.b2780 221
511145.b0060 511145.b2786 512
511145.b0060 511145.b2792 150
511145.b0060 511145.b2793 277
511145.b0060 511145.b2798 896
511145.b0060 511145.b2800 326
511145.b0060 511145.b2807 446
511145.b0060 511145.b2818 153
511145.b0060 511145.b2819 794
511145.b0060 511145.b2820 778
511145.b0060 511145.b2822 597
511145.b0060 511145.b2827 947
511145.b0060 511145.b2830 204
511145.b0060 511145.b2831 802
511145.b0060 511145.b2834 210
511145.b0060 511145.b2837 372
511145.b0060 511145.b2838 390
511145.b0060 511145.b2839 511
511145.b0060 511145.b2841 160
511145.b0060 511145.b2851 188
511145.b0060 511145.b2852 188
511145.b0060 511145.b2889 329
511145.b0060 511145.b2890 441
511145.b0060 511145.b2892 686
511145.b0060 511145.b2894 372
511145.b0060 511145.b2916 516
511145.b0060 511145.b2917 585
511145.b0060 511145.b2925 227
511145.b0060 511145.b2926 629
511145.b0060 511145.b2927 151
511145.b0060 511145.b2928 234
511145.b0060 511145.b2929 331
511145.b0060 511145.b2937 202
511145.b0060 511145.b2942 210
511145.b0060 511145.b2943 774
511145.b0060 511145.b2945 804
511145.b0060 511145.b2952 154
511145.b0060 511145.b2954 683
511145.b0060 511145.b2959 528
511145.b0060 511145.b2961 778
511145.b0060 511145.b2964 372
511145.b0060 511145.b2972 226
511145.b0060 511145.b2976 730
511145.b0060 511145.b3005 160
511145.b0060 511145.b3006 223
511145.b0060 511145.b3008 184
511145.b0060 511145.b3019 771
511145.b0060 511145.b3024 187
511145.b0060 511145.b3030 779
511145.b0060 511145.b3035 687
511145.b0060 511145.b3065 160
511145.b0060 511145.b3066 919
511145.b0060 511145.b3067 734
511145.b0060 511145.b3068 681
511145.b0060 511145.b3070 157
511145.b0060 511145.b3072 243
511145.b0060 511145.b3086 200
511145.b0060 511145.b3096 153
511145.b0060 511145.b3128 188
511145.b0060 511145.b3137 371
511145.b0060 511145.b3139 512
511145.b0060 511145.b3155 158
511145.b0060 511145.b3162 443
511145.b0060 511145.b3164 451
511145.b0060 511145.b3165 165
511145.b0060 511145.b3166 158
511145.b0060 511145.b3168 219
511145.b0060 511145.b3169 322
511145.b0060 511145.b3177 180
511145.b0060 511145.b3178 329
511145.b0060 511145.b3181 511
511145.b0060 511145.b3183 234
511145.b0060 511145.b3189 243
511145.b0060 511145.b3191 205
511145.b0060 511145.b3202 380
511145.b0060 511145.b3203 241
511145.b0060 511145.b3212 190
511145.b0060 511145.b3224 802
511145.b0060 511145.b3225 372
511145.b0060 511145.b3236 562
511145.b0060 511145.b3237 221
511145.b0060 511145.b3240 239
511145.b0060 511145.b3242 177
511145.b0060 511145.b3250 160
511145.b0060 511145.b3251 730
511145.b0060 511145.b3256 446
511145.b0060 511145.b3261 647
511145.b0060 511145.b3262 329
511145.b0060 511145.b3291 177
511145.b0060 511145.b3295 373
511145.b0060 511145.b3300 413
511145.b0060 511145.b3303 372
511145.b0060 511145.b3339 178
511145.b0060 511145.b3340 356
511145.b0060 511145.b3342 808
511145.b0060 511145.b3349 160
511145.b0060 511145.b3355 152
511145.b0060 511145.b3357 732
511145.b0060 511145.b3359 732
511145.b0060 511145.b3360 221
511145.b0060 511145.b3363 443
511145.b0060 511145.b3384 188
511145.b0060 511145.b3387 449
511145.b0060 511145.b3403 160
511145.b0060 511145.b3404 369
511145.b0060 511145.b3405 512
511145.b0060 511145.b3406 241
511145.b0060 511145.b3409 186
511145.b0060 511145.b3417 774
511145.b0060 511145.b3418 443
511145.b0060 511145.b3428 776
511145.b0060 511145.b3429 221
511145.b0060 511145.b3433 565
511145.b0060 511145.b3445 232
511145.b0060 511145.b3447 919
511145.b0060 511145.b3450 154
511145.b0060 511145.b3461 583
511145.b0060 511145.b3464 221
511145.b0060 511145.b3500 730
511145.b0060 511145.b3501 160
511145.b0060 511145.b3517 160
511145.b0060 511145.b3530 188
511145.b0060 511145.b3531 511
511145.b0060 511145.b3536 211
511145.b0060 511145.b3549 326
511145.b0060 511145.b3556 163
511145.b0060 511145.b3565 372
511145.b0060 511145.b3569 223
511145.b0060 511145.b3571 204
511145.b0060 511145.b3583 438
511145.b0060 511145.b3593 371
511145.b0060 511145.b3609 210
511145.b0060 511145.b3633 243
511145.b0060 511145.b3635 891
511145.b0060 511145.b3638 512
511145.b0060 511145.b3639 499
511145.b0060 511145.b3640 860
511145.b0060 511145.b3642 387
511145.b0060 511145.b3643 346
511145.b0060 511145.b3648 445
511145.b0060 511145.b3652 629
511145.b0060 511145.b3659 371
511145.b0060 511145.b3671 160
511145.b0060 511145.b3690 162
511145.b0060 511145.b3691 171
511145.b0060 511145.b3699 836
511145.b0060 511145.b3700 732
511145.b0060 511145.b3701 987
511145.b0060 511145.b3702 879
511145.b0060 511145.b3708 516
511145.b0060 511145.b3717 152
511145.b0060 511145.b3720 281
511145.b0060 511145.b3722 165
511145.b0060 511145.b3723 232
511145.b0060 511145.b3729 238
511145.b0060 511145.b3731 221
511145.b0060 511145.b3738 241
511145.b0060 511145.b3739 645
511145.b0060 511145.b3741 314
511145.b0060 511145.b3753 369
511145.b0060 511145.b3778 439
511145.b0060 511145.b3781 512
511145.b0060 511145.b3783 372
511145.b0060 511145.b3784 176
511145.b0060 511145.b3792 160
511145.b0060 511145.b3803 410
511145.b0060 511145.b3806 741
511145.b0060 511145.b3811 163
511145.b0060 511145.b3813 834
511145.b0060 511145.b3819 185
511145.b0060 511145.b3821 513
511145.b0060 511145.b3822 836
511145.b0060 511145.b3828 151
511145.b0060 511145.b3829 283
511145.b0060 511145.b3831 774
511145.b0060 511145.b3836 730
511145.b0060 511145.b3839 512
511145.b0060 511145.b3842 160
511145.b0060 511145.b3845 241
511145.b0060 511145.b3857 152
511145.b0060 511145.b3860 371
511145.b0060 511145.b3863 846
511145.b0060 511145.b3868 581
511145.b0060 511145.b3869 323
511145.b0060 511145.b3870 589
511145.b0060 511145.b3875 511
511145.b0060 511145.b3890 157
511145.b0060 511145.b3900 179
511145.b0060 511145.b3908 774
511145.b0060 511145.b3911 221
511145.b0060 511145.b3912 165
511145.b0060 511145.b3915 160
511145.b0060 511145.b3918 158
511145.b0060 511145.b3919 301
511145.b0060 511145.b3926 167
511145.b0060 511145.b3931 160
511145.b0060 511145.b3932 162
511145.b0060 511145.b3935 581
511145.b0060 511145.b3939 360
511145.b0060 511145.b3941 166
511145.b0060 511145.b3942 445
511145.b0060 511145.b3947 242
511145.b0060 511145.b3954 734
511145.b0060 511145.b3956 919
511145.b0060 511145.b3958 223
511145.b0060 511145.b3961 443
511145.b0060 511145.b3962 160
511145.b0060 511145.b3966 201
511145.b0060 511145.b3973 440
511145.b0060 511145.b3980 447
511145.b0060 511145.b3981 154
511145.b0060 511145.b3982 360
511145.b0060 511145.b3984 221
511145.b0060 511145.b3987 772
511145.b0060 511145.b3988 513
511145.b0060 511145.b3993 190
511145.b0060 511145.b3997 804
511145.b0060 511145.b3998 770
511145.b0060 511145.b4000 730
511145.b0060 511145.b4011 457
511145.b0060 511145.b4015 439
511145.b0060 511145.b4019 371
511145.b0060 511145.b4020 248
511145.b0060 511145.b4024 569
511145.b0060 511145.b4025 163
511145.b0060 511145.b4026 649
511145.b0060 511145.b4031 512
511145.b0060 511145.b4033 281
511145.b0060 511145.b4034 732
511145.b0060 511145.b4035 179
511145.b0060 511145.b4036 449
511145.b0060 511145.b4042 165
511145.b0060 511145.b4043 892
511145.b0060 511145.b4051 257
511145.b0060 511145.b4052 891
511145.b0060 511145.b4058 809
511145.b0060 511145.b4059 561
511145.b0060 511145.b4062 326
511145.b0060 511145.b4063 256
511145.b0060 511145.b4081 187
511145.b0060 511145.b4082 173
511145.b0060 511145.b4111 188
511145.b0060 511145.b4112 281
511145.b0060 511145.b4113 160
511145.b0060 511145.b4115 155
511145.b0060 511145.b4116 348
511145.b0060 511145.b4117 327
511145.b0060 511145.b4129 188
511145.b0060 511145.b4131 257
511145.b0060 511145.b4133 320
511145.b0060 511145.b4143 734
511145.b0060 511145.b4149 160
511145.b0060 511145.b4150 772
511145.b0060 511145.b4162 371
511145.b0060 511145.b4170 887
511145.b0060 511145.b4171 160
511145.b0060 511145.b4172 281
511145.b0060 511145.b4191 210
511145.b0060 511145.b4198 438
511145.b0060 511145.b4201 443
511145.b0060 511145.b4226 640
511145.b0060 511145.b4233 162
511145.b0060 511145.b4235 770
511145.b0060 511145.b4238 160
511145.b0060 511145.b4245 372
511145.b0060 511145.b4258 433
511145.b0060 511145.b4259 208
511145.b0060 511145.b4260 243
511145.b0060 511145.b4272 369
511145.b0060 511145.b4278 328
511145.b0060 511145.b4284 188
511145.b0060 511145.b4310 159
511145.b0060 511145.b4312 160
511145.b0060 511145.b4314 511
511145.b0060 511145.b4315 241
511145.b0060 511145.b4319 190
511145.b0060 511145.b4320 732
511145.b0060 511145.b4327 164
511145.b0060 511145.b4333 195
511145.b0060 511145.b4345 240
511145.b0060 511145.b4346 585
511145.b0060 511145.b4348 647
511145.b0060 511145.b4349 730
511145.b0060 511145.b4350 772
511145.b0060 511145.b4351 730
511145.b0060 511145.b4354 221
511145.b0060 511145.b4355 768
511145.b0060 511145.b4356 163
511145.b0060 511145.b4360 188
511145.b0060 511145.b4361 804
511145.b0060 511145.b4362 730
511145.b0060 511145.b4365 561
511145.b0060 511145.b4372 512
511145.b0060 511145.b4373 233
511145.b0060 511145.b4381 200
511145.b0060 511145.b4382 730
511145.b0060 511145.b4388 228
511145.b0060 511145.b4389 281
511145.b0060 511145.b4393 326
511145.b0060 511145.b4396 256
511145.b0060 511145.b4397 177
511145.b0060 511145.b4399 311
511145.b0060 511145.b4400 152
511145.b0060 511145.b4401 160
511145.b0060 511145.b4409 649
511145.b0060 511145.b4461 372
511145.b0060 511145.b4479 258
511145.b0060 511145.b4501 221
511145.b0060 511145.b4546 377
511145.b0060 511145.b4557 210
511145.b0060 511145.b4637 160
511145.b0061 511145.b0008 223
511145.b0061 511145.b0058 262
511145.b0061 511145.b0059 506
511145.b0061 511145.b0060 883
511145.b0061 511145.b0062 993
511145.b0061 511145.b0063 999
511145.b0061 511145.b0064 826
511145.b0061 511145.b0065 235
511145.b0061 511145.b0073 324
511145.b0061 511145.b0074 319
511145.b0061 511145.b0082 190
511145.b0061 511145.b0150 518
511145.b0061 511145.b0232 188
511145.b0061 511145.b0243 475
511145.b0061 511145.b0271 189
511145.b0061 511145.b0273 751
511145.b0061 511145.b0287 187
511145.b0061 511145.b0324 160
511145.b0061 511145.b0337 160
511145.b0061 511145.b0342 151
511145.b0061 511145.b0343 645
511145.b0061 511145.b0344 774
511145.b0061 511145.b0345 378
511145.b0061 511145.b0383 445
511145.b0061 511145.b0408 160
511145.b0061 511145.b0409 160
511145.b0061 511145.b0411 360
511145.b0061 511145.b0417 184
511145.b0061 511145.b0425 152
511145.b0061 511145.b0508 199
511145.b0061 511145.b0523 160
511145.b0061 511145.b0565 450
511145.b0061 511145.b0584 227
511145.b0061 511145.b0756 316
511145.b0061 511145.b0757 810
511145.b0061 511145.b0759 629
511145.b0061 511145.b0766 322
511145.b0061 511145.b0779 188
511145.b0061 511145.b0822 296
511145.b0061 511145.b0840 461
511145.b0061 511145.b0842 583
511145.b0061 511145.b0929 241
511145.b0061 511145.b0944 360
511145.b0061 511145.b0955 212
511145.b0061 511145.b1159 372
511145.b0061 511145.b1236 732
511145.b0061 511145.b1264 210
511145.b0061 511145.b1511 164
511145.b0061 511145.b1676 233
511145.b0061 511145.b1774 242
511145.b0061 511145.b1854 218
511145.b0061 511145.b1892 512
511145.b0061 511145.b1894 167
511145.b0061 511145.b1900 385
511145.b0061 511145.b1961 443
511145.b0061 511145.b2011 313
511145.b0061 511145.b2019 172
511145.b0061 511145.b2093 163
511145.b0061 511145.b2167 732
511145.b0061 511145.b2215 152
511145.b0061 511145.b2231 522
511145.b0061 511145.b2407 222
511145.b0061 511145.b2464 177
511145.b0061 511145.b2465 224
511145.b0061 511145.b2599 223
511145.b0061 511145.b2690 270
511145.b0061 511145.b2737 221
511145.b0061 511145.b2738 237
511145.b0061 511145.b2739 199
511145.b0061 511145.b2776 164
511145.b0061 511145.b2800 284
511145.b0061 511145.b2802 204
511145.b0061 511145.b2803 164
511145.b0061 511145.b2804 177
511145.b0061 511145.b2827 281
511145.b0061 511145.b2837 171
511145.b0061 511145.b2841 815
511145.b0061 511145.b2879 160
511145.b0061 511145.b2883 160
511145.b0061 511145.b2916 241
511145.b0061 511145.b2935 241
511145.b0061 511145.b2943 180
511145.b0061 511145.b2945 452
511145.b0061 511145.b2964 160
511145.b0061 511145.b3071 152
511145.b0061 511145.b3168 152
511145.b0061 511145.b3221 153
511145.b0061 511145.b3303 772
511145.b0061 511145.b3342 873
511145.b0061 511145.b3357 329
511145.b0061 511145.b3379 187
511145.b0061 511145.b3386 915
511145.b0061 511145.b3389 445
511145.b0061 511145.b3423 178
511145.b0061 511145.b3461 224
511145.b0061 511145.b3464 218
511145.b0061 511145.b3564 948
511145.b0061 511145.b3565 458
511145.b0061 511145.b3568 316
511145.b0061 511145.b3575 189
511145.b0061 511145.b3576 161
511145.b0061 511145.b3577 232
511145.b0061 511145.b3578 232
511145.b0061 511145.b3579 256
511145.b0061 511145.b3580 388
511145.b0061 511145.b3581 446
511145.b0061 511145.b3582 979
511145.b0061 511145.b3643 177
511145.b0061 511145.b3679 341
511145.b0061 511145.b3723 154
511145.b0061 511145.b3753 734
511145.b0061 511145.b3901 160
511145.b0061 511145.b3902 583
511145.b0061 511145.b3903 252
511145.b0061 511145.b3904 625
511145.b0061 511145.b3939 360
511145.b0061 511145.b3956 221
511145.b0061 511145.b3987 734
511145.b0061 511145.b4031 196
511145.b0061 511145.b4033 156
511145.b0061 511145.b4034 283
511145.b0061 511145.b4043 260
511145.b0061 511145.b4191 281
511145.b0061 511145.b4192 335
511145.b0061 511145.b4193 365
511145.b0061 511145.b4194 335
511145.b0061 511145.b4195 457
511145.b0061 511145.b4196 557
511145.b0061 511145.b4197 750
511145.b0061 511145.b4227 247
511145.b0061 511145.b4230 251
511145.b0061 511145.b4231 289
511145.b0061 511145.b4254 160
511145.b0061 511145.b4346 447
511145.b0061 511145.b4348 446
511145.b0061 511145.b4349 647
511145.b0061 511145.b4350 734
511145.b0061 511145.b4351 433
511145.b0061 511145.b4381 625
511145.b0061 511145.b4460 467
511145.b0061 511145.b4565 163
511145.b0062 511145.b0008 224
511145.b0062 511145.b0058 298
511145.b0062 511145.b0059 365
511145.b0062 511145.b0060 782
511145.b0062 511145.b0061 993
511145.b0062 511145.b0063 999
511145.b0062 511145.b0064 943
511145.b0062 511145.b0065 305
511145.b0062 511145.b0069 152
511145.b0062 511145.b0074 279
511145.b0062 511145.b0114 171
511145.b0062 511145.b0150 188
511145.b0062 511145.b0188 152
511145.b0062 511145.b0242 451
511145.b0062 511145.b0243 486
511145.b0062 511145.b0273 281
511145.b0062 511145.b0305 168
511145.b0062 511145.b0336 167
511145.b0062 511145.b0342 221
511145.b0062 511145.b0343 538
511145.b0062 511145.b0344 687
511145.b0062 511145.b0345 426
511145.b0062 511145.b0383 329
511145.b0062 511145.b0396 165
511145.b0062 511145.b0523 205
511145.b0062 511145.b0565 188
511145.b0062 511145.b0599 194
511145.b0062 511145.b0756 233
511145.b0062 511145.b0757 573
511145.b0062 511145.b0759 208
511145.b0062 511145.b0840 435
511145.b0062 511145.b0842 281
511145.b0062 511145.b0876 203
511145.b0062 511145.b0944 210
511145.b0062 511145.b1051 181
511145.b0062 511145.b1159 511
511145.b0062 511145.b1236 511
511145.b0062 511145.b1265 162
511145.b0062 511145.b1511 155
511145.b0062 511145.b1521 217
511145.b0062 511145.b1531 288
511145.b0062 511145.b1623 647
511145.b0062 511145.b1627 239
511145.b0062 511145.b1628 239
511145.b0062 511145.b1629 239
511145.b0062 511145.b1630 239
511145.b0062 511145.b1631 237
511145.b0062 511145.b1632 237
511145.b0062 511145.b1633 237
511145.b0062 511145.b1741 150
511145.b0062 511145.b1749 152
511145.b0062 511145.b1774 301
511145.b0062 511145.b1900 764
511145.b0062 511145.b1901 180
511145.b0062 511145.b1919 243
511145.b0062 511145.b1941 160
511145.b0062 511145.b1961 221
511145.b0062 511145.b2011 367
511145.b0062 511145.b2024 257
511145.b0062 511145.b2026 167
511145.b0062 511145.b2046 155
511145.b0062 511145.b2136 159
511145.b0062 511145.b2202 154
511145.b0062 511145.b2231 243
511145.b0062 511145.b2234 161
511145.b0062 511145.b2464 183
511145.b0062 511145.b2601 165
511145.b0062 511145.b2690 365
511145.b0062 511145.b2697 165
511145.b0062 511145.b2738 329
511145.b0062 511145.b2776 155
511145.b0062 511145.b2800 329
511145.b0062 511145.b2802 241
511145.b0062 511145.b2803 155
511145.b0062 511145.b2818 177
511145.b0062 511145.b2837 210
511145.b0062 511145.b2838 211
511145.b0062 511145.b2841 821
511145.b0062 511145.b2916 221
511145.b0062 511145.b2943 188
511145.b0062 511145.b2945 371
511145.b0062 511145.b2964 454
511145.b0062 511145.b2976 152
511145.b0062 511145.b3237 221
511145.b0062 511145.b3342 806
511145.b0062 511145.b3357 372
511145.b0062 511145.b3366 150
511145.b0062 511145.b3564 559
511145.b0062 511145.b3565 685
511145.b0062 511145.b3566 164
511145.b0062 511145.b3568 352
511145.b0062 511145.b3571 178
511145.b0062 511145.b3580 155
511145.b0062 511145.b3583 836
511145.b0062 511145.b3656 268
511145.b0062 511145.b3679 307
511145.b0062 511145.b3770 162
511145.b0062 511145.b3806 341
511145.b0062 511145.b3824 158
511145.b0062 511145.b3879 216
511145.b0062 511145.b3902 399
511145.b0062 511145.b3904 155
511145.b0062 511145.b3939 450
511145.b0062 511145.b3945 194
511145.b0062 511145.b3956 283
511145.b0062 511145.b3987 160
511145.b0062 511145.b4031 189
511145.b0062 511145.b4198 849
511145.b0062 511145.b4227 350
511145.b0062 511145.b4230 507
511145.b0062 511145.b4231 274
511145.b0062 511145.b4317 151
511145.b0062 511145.b4348 160
511145.b0062 511145.b4349 251
511145.b0062 511145.b4350 511
511145.b0062 511145.b4351 458
511145.b0062 511145.b4460 796
511145.b0062 511145.b4485 226
511145.b0063 511145.b0008 468
511145.b0063 511145.b0028 236
511145.b0063 511145.b0058 273
511145.b0063 511145.b0059 298
511145.b0063 511145.b0060 657
511145.b0063 511145.b0061 999
511145.b0063 511145.b0062 999
511145.b0063 511145.b0064 991
511145.b0063 511145.b0065 373
511145.b0063 511145.b0071 154
511145.b0063 511145.b0073 205
511145.b0063 511145.b0074 372
511145.b0063 511145.b0098 200
511145.b0063 511145.b0243 210
511145.b0063 511145.b0273 257
511145.b0063 511145.b0343 337
511145.b0063 511145.b0344 833
511145.b0063 511145.b0345 160
511145.b0063 511145.b0383 441
511145.b0063 511145.b0396 152
511145.b0063 511145.b0435 173
511145.b0063 511145.b0436 190
511145.b0063 511145.b0495 167
511145.b0063 511145.b0529 329
511145.b0063 511145.b0531 279
511145.b0063 511145.b0565 190
511145.b0063 511145.b0566 154
511145.b0063 511145.b0599 230
511145.b0063 511145.b0622 212
511145.b0063 511145.b0675 180
511145.b0063 511145.b0679 257
511145.b0063 511145.b0699 644
511145.b0063 511145.b0717 214
511145.b0063 511145.b0731 581
511145.b0063 511145.b0756 224
511145.b0063 511145.b0757 388
511145.b0063 511145.b0767 237
511145.b0063 511145.b0822 268
511145.b0063 511145.b0836 396
511145.b0063 511145.b0842 327
511145.b0063 511145.b0908 160
511145.b0063 511145.b0921 175
511145.b0063 511145.b0924 511
511145.b0063 511145.b0957 369
511145.b0063 511145.b1061 156
511145.b0063 511145.b1068 192
511145.b0063 511145.b1120 158
511145.b0063 511145.b1128 270
511145.b0063 511145.b1236 160
511145.b0063 511145.b1250 460
511145.b0063 511145.b1263 171
511145.b0063 511145.b1264 208
511145.b0063 511145.b1301 180
511145.b0063 511145.b1316 216
511145.b0063 511145.b1418 175
511145.b0063 511145.b1439 161
511145.b0063 511145.b1539 266
511145.b0063 511145.b1627 232
511145.b0063 511145.b1628 232
511145.b0063 511145.b1629 232
511145.b0063 511145.b1630 232
511145.b0063 511145.b1631 232
511145.b0063 511145.b1632 232
511145.b0063 511145.b1633 232
511145.b0063 511145.b1643 425
511145.b0063 511145.b1651 158
511145.b0063 511145.b1676 241
511145.b0063 511145.b1774 301
511145.b0063 511145.b1812 171
511145.b0063 511145.b1854 257
511145.b0063 511145.b1896 172
511145.b0063 511145.b1897 173
511145.b0063 511145.b1900 487
511145.b0063 511145.b1901 335
511145.b0063 511145.b1961 205
511145.b0063 511145.b2011 360
511145.b0063 511145.b2029 241
511145.b0063 511145.b2110 173
511145.b0063 511145.b2136 237
511145.b0063 511145.b2144 156
511145.b0063 511145.b2250 160
511145.b0063 511145.b2259 183
511145.b0063 511145.b2329 165
511145.b0063 511145.b2370 363
511145.b0063 511145.b2417 257
511145.b0063 511145.b2436 377
511145.b0063 511145.b2438 356
511145.b0063 511145.b2451 211
511145.b0063 511145.b2464 391
511145.b0063 511145.b2465 271
511145.b0063 511145.b2599 160
511145.b0063 511145.b2601 227
511145.b0063 511145.b2610 257
511145.b0063 511145.b2690 336
511145.b0063 511145.b2697 210
511145.b0063 511145.b2738 329
511145.b0063 511145.b2747 153
511145.b0063 511145.b2791 212
511145.b0063 511145.b2800 485
511145.b0063 511145.b2801 188
511145.b0063 511145.b2802 575
511145.b0063 511145.b2803 356
511145.b0063 511145.b2818 281
511145.b0063 511145.b2827 219
511145.b0063 511145.b2841 798
511145.b0063 511145.b2916 219
511145.b0063 511145.b2925 372
511145.b0063 511145.b2935 317
511145.b0063 511145.b2976 152
511145.b0063 511145.b3033 153
511145.b0063 511145.b3035 172
511145.b0063 511145.b3086 189
511145.b0063 511145.b3163 170
511145.b0063 511145.b3237 188
511145.b0063 511145.b3281 154
511145.b0063 511145.b3300 210
511145.b0063 511145.b3314 186
511145.b0063 511145.b3342 334
511145.b0063 511145.b3347 263
511145.b0063 511145.b3357 452
511145.b0063 511145.b3360 171
511145.b0063 511145.b3366 210
511145.b0063 511145.b3386 910
511145.b0063 511145.b3464 351
511145.b0063 511145.b3526 800
511145.b0063 511145.b3535 322
511145.b0063 511145.b3536 248
511145.b0063 511145.b3537 473
511145.b0063 511145.b3564 687
511145.b0063 511145.b3565 526
511145.b0063 511145.b3566 198
511145.b0063 511145.b3568 394
511145.b0063 511145.b3572 200
511145.b0063 511145.b3580 380
511145.b0063 511145.b3582 899
511145.b0063 511145.b3583 954
511145.b0063 511145.b3609 188
511145.b0063 511145.b3643 188
511145.b0063 511145.b3679 419
511145.b0063 511145.b3722 257
511145.b0063 511145.b3806 445
511145.b0063 511145.b3880 155
511145.b0063 511145.b3902 748
511145.b0063 511145.b3903 219
511145.b0063 511145.b3904 690
511145.b0063 511145.b3926 165
511145.b0063 511145.b3945 230
511145.b0063 511145.b3954 241
511145.b0063 511145.b3956 190
511145.b0063 511145.b3958 208
511145.b0063 511145.b3960 248
511145.b0063 511145.b3981 177
511145.b0063 511145.b3993 154
511145.b0063 511145.b4193 647
511145.b0063 511145.b4198 645
511145.b0063 511145.b4227 439
511145.b0063 511145.b4230 586
511145.b0063 511145.b4231 552
511145.b0063 511145.b4269 164
511145.b0063 511145.b4279 224
511145.b0063 511145.b4316 237
[truncated: 24,129,511 more chars]
