# Supplementary material for: Network-based features enable prediction of essential genes across diverse organisms
Source: PLoS One. 2018 Dec 13;13(12):e0208722. doi: 10.1371/journal.pone.0208722 (PMC6292609; doi:10.1371/journal.pone.0208722)
Supplement: S1 Dataset — PPI Data of 27 organisms along with essential genes information. (ZIP) [file pone.0208722.s001.zip › S1/565050.ess]

565050.CCNA_00003
565050.CCNA_00004
565050.CCNA_00005
565050.CCNA_00008
565050.CCNA_00010
565050.CCNA_00033
565050.CCNA_00034
565050.CCNA_00043
565050.CCNA_00045
565050.CCNA_00048
565050.CCNA_00050
565050.CCNA_00057
565050.CCNA_00062
565050.CCNA_00063
565050.CCNA_00068
565050.CCNA_00069
565050.CCNA_00070
565050.CCNA_00071
565050.CCNA_00082
565050.CCNA_00106
565050.CCNA_00107
565050.CCNA_00116
565050.CCNA_00117
565050.CCNA_00153
565050.CCNA_00155
565050.CCNA_00197
565050.CCNA_00212
565050.CCNA_00222
565050.CCNA_00261
565050.CCNA_00273
565050.CCNA_00277
565050.CCNA_00283
565050.CCNA_00295
565050.CCNA_00303
565050.CCNA_00306
565050.CCNA_00307
565050.CCNA_00308
565050.CCNA_00309
565050.CCNA_00317
565050.CCNA_00320
565050.CCNA_00321
565050.CCNA_00340
565050.CCNA_00341
565050.CCNA_00342
565050.CCNA_00343
565050.CCNA_00354
565050.CCNA_00364
565050.CCNA_00365
565050.CCNA_00370
565050.CCNA_00371
565050.CCNA_00372
565050.CCNA_00373
565050.CCNA_00379
565050.CCNA_00380
565050.CCNA_00382
565050.CCNA_00390
565050.CCNA_00466
565050.CCNA_00467
565050.CCNA_00492
565050.CCNA_00494
565050.CCNA_00496
565050.CCNA_00500
565050.CCNA_00501
565050.CCNA_00502
565050.CCNA_00517
565050.CCNA_00520
565050.CCNA_00524
565050.CCNA_00525
565050.CCNA_00530
565050.CCNA_00531
565050.CCNA_00536
565050.CCNA_00537
565050.CCNA_00546
565050.CCNA_00564
565050.CCNA_00678
565050.CCNA_00684
565050.CCNA_00691
565050.CCNA_00699
565050.CCNA_00721
565050.CCNA_00722
565050.CCNA_00735
565050.CCNA_00737
565050.CCNA_00740
565050.CCNA_00749
565050.CCNA_00758
565050.CCNA_00761
565050.CCNA_00763
565050.CCNA_00764
565050.CCNA_00806
565050.CCNA_00807
565050.CCNA_00808
565050.CCNA_00874
565050.CCNA_00883
565050.CCNA_00886
565050.CCNA_00893
565050.CCNA_00894
565050.CCNA_00966
565050.CCNA_01001
565050.CCNA_01095
565050.CCNA_01096
565050.CCNA_01097
565050.CCNA_01098
565050.CCNA_01101
565050.CCNA_01103
565050.CCNA_01104
565050.CCNA_01114
565050.CCNA_01118
565050.CCNA_01132
565050.CCNA_01305
565050.CCNA_01306
565050.CCNA_01307
565050.CCNA_01308
565050.CCNA_01309
565050.CCNA_01310
565050.CCNA_01311
565050.CCNA_01312
565050.CCNA_01313
565050.CCNA_01314
565050.CCNA_01315
565050.CCNA_01316
565050.CCNA_01317
565050.CCNA_01318
565050.CCNA_01319
565050.CCNA_01321
565050.CCNA_01322
565050.CCNA_01323
565050.CCNA_01325
565050.CCNA_01326
565050.CCNA_01327
565050.CCNA_01328
565050.CCNA_01329
565050.CCNA_01330
565050.CCNA_01332
565050.CCNA_01380
565050.CCNA_01381
565050.CCNA_01394
565050.CCNA_01395
565050.CCNA_01397
565050.CCNA_01403
565050.CCNA_01404
565050.CCNA_01409
565050.CCNA_01417
565050.CCNA_01422
565050.CCNA_01427
565050.CCNA_01432
565050.CCNA_01438
565050.CCNA_01440
565050.CCNA_01441
565050.CCNA_01450
565050.CCNA_01496
565050.CCNA_01497
565050.CCNA_01535
565050.CCNA_01538
565050.CCNA_01547
565050.CCNA_01552
565050.CCNA_01590
565050.CCNA_01607
565050.CCNA_01612
565050.CCNA_01613
565050.CCNA_01614
565050.CCNA_01615
565050.CCNA_01616
565050.CCNA_01618
565050.CCNA_01620
565050.CCNA_01626
565050.CCNA_01627
565050.CCNA_01633
565050.CCNA_01637
565050.CCNA_01651
565050.CCNA_01652
565050.CCNA_01675
565050.CCNA_01687
565050.CCNA_01723
565050.CCNA_01724
565050.CCNA_01725
565050.CCNA_01726
565050.CCNA_01737
565050.CCNA_01740
565050.CCNA_01741
565050.CCNA_01746
565050.CCNA_01747
565050.CCNA_01749
565050.CCNA_01750
565050.CCNA_01753
565050.CCNA_01758
565050.CCNA_01759
565050.CCNA_01761
565050.CCNA_01762
565050.CCNA_01764
565050.CCNA_01770
565050.CCNA_01776
565050.CCNA_01783
565050.CCNA_01792
565050.CCNA_01809
565050.CCNA_01812
565050.CCNA_01819
565050.CCNA_01864
565050.CCNA_01899
565050.CCNA_01900
565050.CCNA_01921
565050.CCNA_01935
565050.CCNA_01936
565050.CCNA_01937
565050.CCNA_01938
565050.CCNA_01940
565050.CCNA_01941
565050.CCNA_01950
565050.CCNA_01957
565050.CCNA_01958
565050.CCNA_01959
565050.CCNA_01960
565050.CCNA_01961
565050.CCNA_01968
565050.CCNA_01969
565050.CCNA_01970
565050.CCNA_01971
565050.CCNA_01982
565050.CCNA_01986
565050.CCNA_01987
565050.CCNA_01988
565050.CCNA_01989
565050.CCNA_01990
565050.CCNA_01991
565050.CCNA_01992
565050.CCNA_01994
565050.CCNA_01995
565050.CCNA_01996
565050.CCNA_01997
565050.CCNA_01998
565050.CCNA_01999
565050.CCNA_02000
565050.CCNA_02003
565050.CCNA_02006
565050.CCNA_02007
565050.CCNA_02008
565050.CCNA_02013
565050.CCNA_02014
565050.CCNA_02015
565050.CCNA_02017
565050.CCNA_02018
565050.CCNA_02022
565050.CCNA_02023
565050.CCNA_02024
565050.CCNA_02027
565050.CCNA_02029
565050.CCNA_02031
565050.CCNA_02032
565050.CCNA_02033
565050.CCNA_02040
565050.CCNA_02041
565050.CCNA_02047
565050.CCNA_02052
565050.CCNA_02063
565050.CCNA_02064
565050.CCNA_02069
565050.CCNA_02070
565050.CCNA_02071
565050.CCNA_02075
565050.CCNA_02076
565050.CCNA_02078
565050.CCNA_02080
565050.CCNA_02082
565050.CCNA_02086
565050.CCNA_02094
565050.CCNA_02097
565050.CCNA_02149
565050.CCNA_02150
565050.CCNA_02180
565050.CCNA_02194
565050.CCNA_02204
565050.CCNA_02208
565050.CCNA_02210
565050.CCNA_02246
565050.CCNA_02247
565050.CCNA_02279
565050.CCNA_02280
565050.CCNA_02294
565050.CCNA_02300
565050.CCNA_02302
565050.CCNA_02333
565050.CCNA_02346
565050.CCNA_02388
565050.CCNA_02389
565050.CCNA_02435
565050.CCNA_02463
565050.CCNA_02519
565050.CCNA_02528
565050.CCNA_02535
565050.CCNA_02543
565050.CCNA_02547
565050.CCNA_02596
565050.CCNA_02607
565050.CCNA_02612
565050.CCNA_02623
565050.CCNA_02624
565050.CCNA_02625
565050.CCNA_02626
565050.CCNA_02628
565050.CCNA_02629
565050.CCNA_02634
565050.CCNA_02635
565050.CCNA_02639
565050.CCNA_02640
565050.CCNA_02641
565050.CCNA_02642
565050.CCNA_02643
565050.CCNA_02644
565050.CCNA_02704
565050.CCNA_02705
565050.CCNA_02759
565050.CCNA_02841
565050.CCNA_02844
565050.CCNA_02942
565050.CCNA_03002
565050.CCNA_03007
565050.CCNA_03009
565050.CCNA_03026
565050.CCNA_03029
565050.CCNA_03090
565050.CCNA_03103
565050.CCNA_03104
565050.CCNA_03115
565050.CCNA_03130
565050.CCNA_03144
565050.CCNA_03164
565050.CCNA_03195
565050.CCNA_03213
565050.CCNA_03256
565050.CCNA_03277
565050.CCNA_03304
565050.CCNA_03305
565050.CCNA_03306
565050.CCNA_03307
565050.CCNA_03310
565050.CCNA_03311
565050.CCNA_03331
565050.CCNA_03332
565050.CCNA_03334
565050.CCNA_03335
565050.CCNA_03337
565050.CCNA_03338
565050.CCNA_03339
565050.CCNA_03340
565050.CCNA_03341
565050.CCNA_03356
565050.CCNA_03373
565050.CCNA_03384
565050.CCNA_03401
565050.CCNA_03405
565050.CCNA_03428
565050.CCNA_03430
565050.CCNA_03455
565050.CCNA_03469
565050.CCNA_03471
565050.CCNA_03474
565050.CCNA_03510
565050.CCNA_03544
565050.CCNA_03558
565050.CCNA_03560
565050.CCNA_03561
565050.CCNA_03562
565050.CCNA_03582
565050.CCNA_03598
565050.CCNA_03607
565050.CCNA_03628
565050.CCNA_03630
565050.CCNA_03639
565050.CCNA_03641
565050.CCNA_03644
565050.CCNA_03648
565050.CCNA_03650
565050.CCNA_03655
565050.CCNA_03656
565050.CCNA_03702
565050.CCNA_03703
565050.CCNA_03704
565050.CCNA_03714
565050.CCNA_03715
565050.CCNA_03717
565050.CCNA_03719
565050.CCNA_03726
565050.CCNA_03729
565050.CCNA_03734
565050.CCNA_03766
565050.CCNA_03768
565050.CCNA_03770
565050.CCNA_03781
565050.CCNA_03793
565050.CCNA_03800
565050.CCNA_03819
565050.CCNA_03823
565050.CCNA_03828
565050.CCNA_03835
565050.CCNA_03836
565050.CCNA_03865
565050.CCNA_03866
565050.CCNA_03867
565050.CCNA_03869
565050.CCNA_03877
565050.CCNA_03878
