# Supplementary material for: Network-based features enable prediction of essential genes across diverse organisms
Source: PLoS One. 2018 Dec 13;13(12):e0208722. doi: 10.1371/journal.pone.0208722 (PMC6292609; doi:10.1371/journal.pone.0208722)
Supplement: S1 Dataset — PPI Data of 27 organisms along with essential genes information. (ZIP) [file pone.0208722.s001.zip › S1/471876.ppi.txt]

471876.Spy49_0001 471876.Spy49_0002 959
471876.Spy49_0001 471876.Spy49_0003 517
471876.Spy49_0001 471876.Spy49_0004 385
471876.Spy49_0001 471876.Spy49_0005 274
471876.Spy49_0001 471876.Spy49_0006 447
471876.Spy49_0001 471876.Spy49_0008 291
471876.Spy49_0001 471876.Spy49_0009 255
471876.Spy49_0001 471876.Spy49_0010 231
471876.Spy49_0001 471876.Spy49_0011 231
471876.Spy49_0001 471876.Spy49_0012 180
471876.Spy49_0001 471876.Spy49_0013 305
471876.Spy49_0001 471876.Spy49_0014 164
471876.Spy49_0001 471876.Spy49_0023 336
471876.Spy49_0001 471876.Spy49_0024 320
471876.Spy49_0001 471876.Spy49_0033 502
471876.Spy49_0001 471876.Spy49_0035 279
471876.Spy49_0001 471876.Spy49_0038 152
471876.Spy49_0001 471876.Spy49_0044 205
471876.Spy49_0001 471876.Spy49_0045 335
471876.Spy49_0001 471876.Spy49_0049 335
471876.Spy49_0001 471876.Spy49_0050 273
471876.Spy49_0001 471876.Spy49_0053 189
471876.Spy49_0001 471876.Spy49_0054 335
471876.Spy49_0001 471876.Spy49_0057 335
471876.Spy49_0001 471876.Spy49_0059 273
471876.Spy49_0001 471876.Spy49_0062 273
471876.Spy49_0001 471876.Spy49_0064 294
471876.Spy49_0001 471876.Spy49_0065 152
471876.Spy49_0001 471876.Spy49_0068 277
471876.Spy49_0001 471876.Spy49_0072 517
471876.Spy49_0001 471876.Spy49_0073 273
471876.Spy49_0001 471876.Spy49_0074 580
471876.Spy49_0001 471876.Spy49_0087 627
471876.Spy49_0001 471876.Spy49_0088 474
471876.Spy49_0001 471876.Spy49_0095 195
471876.Spy49_0001 471876.Spy49_0098 183
471876.Spy49_0001 471876.Spy49_0141 212
471876.Spy49_0001 471876.Spy49_0143 152
471876.Spy49_0001 471876.Spy49_0163 391
471876.Spy49_0001 471876.Spy49_0168 221
471876.Spy49_0001 471876.Spy49_0181 212
471876.Spy49_0001 471876.Spy49_0203 427
471876.Spy49_0001 471876.Spy49_0207 469
471876.Spy49_0001 471876.Spy49_0208 469
471876.Spy49_0001 471876.Spy49_0209 265
471876.Spy49_0001 471876.Spy49_0210 779
471876.Spy49_0001 471876.Spy49_0212 214
471876.Spy49_0001 471876.Spy49_0219 199
471876.Spy49_0001 471876.Spy49_0221 375
471876.Spy49_0001 471876.Spy49_0230 294
471876.Spy49_0001 471876.Spy49_0231 247
471876.Spy49_0001 471876.Spy49_0233 152
471876.Spy49_0001 471876.Spy49_0275 524
471876.Spy49_0001 471876.Spy49_0282 473
471876.Spy49_0001 471876.Spy49_0283 712
471876.Spy49_0001 471876.Spy49_0284 184
471876.Spy49_0001 471876.Spy49_0291 237
471876.Spy49_0001 471876.Spy49_0301 281
471876.Spy49_0001 471876.Spy49_0304 268
471876.Spy49_0001 471876.Spy49_0305 397
471876.Spy49_0001 471876.Spy49_0319c 173
471876.Spy49_0001 471876.Spy49_0323 432
471876.Spy49_0001 471876.Spy49_0326 163
471876.Spy49_0001 471876.Spy49_0327 184
471876.Spy49_0001 471876.Spy49_0329 642
471876.Spy49_0001 471876.Spy49_0339 182
471876.Spy49_0001 471876.Spy49_0341 218
471876.Spy49_0001 471876.Spy49_0375 433
471876.Spy49_0001 471876.Spy49_0382 184
471876.Spy49_0001 471876.Spy49_0385 438
471876.Spy49_0001 471876.Spy49_0387 273
471876.Spy49_0001 471876.Spy49_0388 273
471876.Spy49_0001 471876.Spy49_0391 273
471876.Spy49_0001 471876.Spy49_0403 173
471876.Spy49_0001 471876.Spy49_0416 256
471876.Spy49_0001 471876.Spy49_0423 331
471876.Spy49_0001 471876.Spy49_0447 184
471876.Spy49_0001 471876.Spy49_0448 184
471876.Spy49_0001 471876.Spy49_0460 190
471876.Spy49_0001 471876.Spy49_0482 294
471876.Spy49_0001 471876.Spy49_0495 157
471876.Spy49_0001 471876.Spy49_0514 387
471876.Spy49_0001 471876.Spy49_0515 778
471876.Spy49_0001 471876.Spy49_0520c 161
471876.Spy49_0001 471876.Spy49_0526c 184
471876.Spy49_0001 471876.Spy49_0536 225
471876.Spy49_0001 471876.Spy49_0543 152
471876.Spy49_0001 471876.Spy49_0549 184
471876.Spy49_0001 471876.Spy49_0555 216
471876.Spy49_0001 471876.Spy49_0558 181
471876.Spy49_0001 471876.Spy49_0560 872
471876.Spy49_0001 471876.Spy49_0563 166
471876.Spy49_0001 471876.Spy49_0564c 155
471876.Spy49_0001 471876.Spy49_0580 215
471876.Spy49_0001 471876.Spy49_0585 184
471876.Spy49_0001 471876.Spy49_0586 279
471876.Spy49_0001 471876.Spy49_0587 184
471876.Spy49_0001 471876.Spy49_0588 183
471876.Spy49_0001 471876.Spy49_0596 273
471876.Spy49_0001 471876.Spy49_0603 230
471876.Spy49_0001 471876.Spy49_0604 385
471876.Spy49_0001 471876.Spy49_0608 639
471876.Spy49_0001 471876.Spy49_0609 586
471876.Spy49_0001 471876.Spy49_0611 183
471876.Spy49_0001 471876.Spy49_0624 212
471876.Spy49_0001 471876.Spy49_0626c 219
471876.Spy49_0001 471876.Spy49_0629 154
471876.Spy49_0001 471876.Spy49_0631 273
471876.Spy49_0001 471876.Spy49_0635 184
471876.Spy49_0001 471876.Spy49_0637 152
471876.Spy49_0001 471876.Spy49_0645 273
471876.Spy49_0001 471876.Spy49_0648 221
471876.Spy49_0001 471876.Spy49_0654 183
471876.Spy49_0001 471876.Spy49_0667 461
471876.Spy49_0001 471876.Spy49_0682 213
471876.Spy49_0001 471876.Spy49_0696 184
471876.Spy49_0001 471876.Spy49_0697 184
471876.Spy49_0001 471876.Spy49_0700 432
471876.Spy49_0001 471876.Spy49_0701 184
471876.Spy49_0001 471876.Spy49_0705 156
471876.Spy49_0001 471876.Spy49_0720 652
471876.Spy49_0001 471876.Spy49_0721 395
471876.Spy49_0001 471876.Spy49_0735 264
471876.Spy49_0001 471876.Spy49_0737 782
471876.Spy49_0001 471876.Spy49_0745 183
471876.Spy49_0001 471876.Spy49_0768 154
471876.Spy49_0001 471876.Spy49_0794 261
471876.Spy49_0001 471876.Spy49_0810 177
471876.Spy49_0001 471876.Spy49_0842 296
471876.Spy49_0001 471876.Spy49_0845c 388
471876.Spy49_0001 471876.Spy49_0848 254
471876.Spy49_0001 471876.Spy49_0855 255
471876.Spy49_0001 471876.Spy49_0856 184
471876.Spy49_0001 471876.Spy49_0869 261
471876.Spy49_0001 471876.Spy49_0880 212
471876.Spy49_0001 471876.Spy49_0894 241
471876.Spy49_0001 471876.Spy49_0896 316
471876.Spy49_0001 471876.Spy49_0898 394
471876.Spy49_0001 471876.Spy49_0905 871
471876.Spy49_0001 471876.Spy49_0912 213
471876.Spy49_0001 471876.Spy49_0915 719
471876.Spy49_0001 471876.Spy49_0922 583
471876.Spy49_0001 471876.Spy49_0943c 184
471876.Spy49_0001 471876.Spy49_0945c 334
471876.Spy49_0001 471876.Spy49_0949 184
471876.Spy49_0001 471876.Spy49_0971c 240
471876.Spy49_0001 471876.Spy49_0975c 212
471876.Spy49_0001 471876.Spy49_0978 478
471876.Spy49_0001 471876.Spy49_0979c 184
471876.Spy49_0001 471876.Spy49_1007c 212
471876.Spy49_0001 471876.Spy49_1015c 163
471876.Spy49_0001 471876.Spy49_1017c 161
471876.Spy49_0001 471876.Spy49_1018c 192
471876.Spy49_0001 471876.Spy49_1019c 589
471876.Spy49_0001 471876.Spy49_1039c 610
471876.Spy49_0001 471876.Spy49_1053c 251
471876.Spy49_0001 471876.Spy49_1077c 212
471876.Spy49_0001 471876.Spy49_1083c 184
471876.Spy49_0001 471876.Spy49_1085 306
471876.Spy49_0001 471876.Spy49_1087c 553
471876.Spy49_0001 471876.Spy49_1097 218
471876.Spy49_0001 471876.Spy49_1099 184
471876.Spy49_0001 471876.Spy49_1108c 194
471876.Spy49_0001 471876.Spy49_1122c 183
471876.Spy49_0001 471876.Spy49_1137c 182
471876.Spy49_0001 471876.Spy49_1138c 395
471876.Spy49_0001 471876.Spy49_1147c 186
471876.Spy49_0001 471876.Spy49_1152c 225
471876.Spy49_0001 471876.Spy49_1157c 224
471876.Spy49_0001 471876.Spy49_1160c 288
471876.Spy49_0001 471876.Spy49_1168c 152
471876.Spy49_0001 471876.Spy49_1171c 184
471876.Spy49_0001 471876.Spy49_1173c 611
471876.Spy49_0001 471876.Spy49_1174c 211
471876.Spy49_0001 471876.Spy49_1176c 213
471876.Spy49_0001 471876.Spy49_1179c 171
471876.Spy49_0001 471876.Spy49_1180c 195
471876.Spy49_0001 471876.Spy49_1189c 166
471876.Spy49_0001 471876.Spy49_1191c 279
471876.Spy49_0001 471876.Spy49_1195c 212
471876.Spy49_0001 471876.Spy49_1197c 184
471876.Spy49_0001 471876.Spy49_1215c 193
471876.Spy49_0001 471876.Spy49_1221 210
471876.Spy49_0001 471876.Spy49_1226c 404
471876.Spy49_0001 471876.Spy49_1257c 159
471876.Spy49_0001 471876.Spy49_1259c 212
471876.Spy49_0001 471876.Spy49_1262c 472
471876.Spy49_0001 471876.Spy49_1273 472
471876.Spy49_0001 471876.Spy49_1278 184
471876.Spy49_0001 471876.Spy49_1281c 168
471876.Spy49_0001 471876.Spy49_1291c 398
471876.Spy49_0001 471876.Spy49_1292c 183
471876.Spy49_0001 471876.Spy49_1295c 159
471876.Spy49_0001 471876.Spy49_1311c 184
471876.Spy49_0001 471876.Spy49_1336c 171
471876.Spy49_0001 471876.Spy49_1337c 218
471876.Spy49_0001 471876.Spy49_1350c 450
471876.Spy49_0001 471876.Spy49_1358 274
471876.Spy49_0001 471876.Spy49_1374c 611
471876.Spy49_0001 471876.Spy49_1375c 305
471876.Spy49_0001 471876.Spy49_1376c 450
471876.Spy49_0001 471876.Spy49_1385c 184
471876.Spy49_0001 471876.Spy49_1394c 207
471876.Spy49_0001 471876.Spy49_1410c 474
471876.Spy49_0001 471876.Spy49_1421c 184
471876.Spy49_0001 471876.Spy49_1423c 559
471876.Spy49_0001 471876.Spy49_1427c 174
471876.Spy49_0001 471876.Spy49_1431 199
471876.Spy49_0001 471876.Spy49_1432c 184
471876.Spy49_0001 471876.Spy49_1438 159
471876.Spy49_0001 471876.Spy49_1439 184
471876.Spy49_0001 471876.Spy49_1500c 184
471876.Spy49_0001 471876.Spy49_1506c 366
471876.Spy49_0001 471876.Spy49_1540c 205
471876.Spy49_0001 471876.Spy49_1549 171
471876.Spy49_0001 471876.Spy49_1550c 152
471876.Spy49_0001 471876.Spy49_1553c 183
471876.Spy49_0001 471876.Spy49_1558c 177
471876.Spy49_0001 471876.Spy49_1561c 325
471876.Spy49_0001 471876.Spy49_1563c 159
471876.Spy49_0001 471876.Spy49_1567c 155
471876.Spy49_0001 471876.Spy49_1573 434
471876.Spy49_0001 471876.Spy49_1574 316
471876.Spy49_0001 471876.Spy49_1595c 188
471876.Spy49_0001 471876.Spy49_1596c 273
471876.Spy49_0001 471876.Spy49_1608c 184
471876.Spy49_0001 471876.Spy49_1627c 191
471876.Spy49_0001 471876.Spy49_1634 152
471876.Spy49_0001 471876.Spy49_1636c 204
471876.Spy49_0001 471876.Spy49_1638c 152
471876.Spy49_0001 471876.Spy49_1654 156
471876.Spy49_0001 471876.Spy49_1715c 472
471876.Spy49_0001 471876.Spy49_1716c 213
471876.Spy49_0001 471876.Spy49_1733 273
471876.Spy49_0001 471876.Spy49_1734 472
471876.Spy49_0001 471876.Spy49_1736c 172
471876.Spy49_0001 471876.Spy49_1745c 152
471876.Spy49_0001 471876.Spy49_1753c 279
471876.Spy49_0001 471876.Spy49_1756c 368
471876.Spy49_0001 471876.Spy49_1758c 472
471876.Spy49_0001 471876.Spy49_1759c 279
471876.Spy49_0001 471876.Spy49_1762 170
471876.Spy49_0001 471876.Spy49_1768c 155
471876.Spy49_0001 471876.Spy49_1777 156
471876.Spy49_0001 471876.Spy49_1788c 936
471876.Spy49_0001 471876.Spy49_1789c 351
471876.Spy49_0001 471876.Spy49_1791c 854
471876.Spy49_0001 471876.Spy49_1799c 184
471876.Spy49_0001 471876.Spy49_1800c 411
471876.Spy49_0001 471876.Spy49_1809 569
471876.Spy49_0001 471876.Spy49_1810 899
471876.Spy49_0001 471876.Spy49_1812c 184
471876.Spy49_0001 471876.Spy49_1819c 184
471876.Spy49_0001 471876.Spy49_1820c 191
471876.Spy49_0001 471876.Spy49_1821 350
471876.Spy49_0001 471876.Spy49_1822 665
471876.Spy49_0002 471876.Spy49_0001 959
471876.Spy49_0002 471876.Spy49_0003 792
471876.Spy49_0002 471876.Spy49_0004 577
471876.Spy49_0002 471876.Spy49_0005 355
471876.Spy49_0002 471876.Spy49_0006 361
471876.Spy49_0002 471876.Spy49_0008 272
471876.Spy49_0002 471876.Spy49_0009 358
471876.Spy49_0002 471876.Spy49_0010 247
471876.Spy49_0002 471876.Spy49_0011 247
471876.Spy49_0002 471876.Spy49_0012 249
471876.Spy49_0002 471876.Spy49_0013 390
471876.Spy49_0002 471876.Spy49_0014 218
471876.Spy49_0002 471876.Spy49_0016 168
471876.Spy49_0002 471876.Spy49_0020 243
471876.Spy49_0002 471876.Spy49_0021 464
471876.Spy49_0002 471876.Spy49_0022 471
471876.Spy49_0002 471876.Spy49_0028 678
471876.Spy49_0002 471876.Spy49_0033 273
471876.Spy49_0002 471876.Spy49_0050 232
471876.Spy49_0002 471876.Spy49_0053 381
471876.Spy49_0002 471876.Spy49_0074 533
471876.Spy49_0002 471876.Spy49_0083c 210
471876.Spy49_0002 471876.Spy49_0084 296
471876.Spy49_0002 471876.Spy49_0088 360
471876.Spy49_0002 471876.Spy49_0091 192
471876.Spy49_0002 471876.Spy49_0092 272
471876.Spy49_0002 471876.Spy49_0095 266
471876.Spy49_0002 471876.Spy49_0098 209
471876.Spy49_0002 471876.Spy49_0105 426
471876.Spy49_0002 471876.Spy49_0107 269
471876.Spy49_0002 471876.Spy49_0108c 408
471876.Spy49_0002 471876.Spy49_0109c 224
471876.Spy49_0002 471876.Spy49_0130 232
471876.Spy49_0002 471876.Spy49_0143 327
471876.Spy49_0002 471876.Spy49_0161 195
471876.Spy49_0002 471876.Spy49_0163 966
471876.Spy49_0002 471876.Spy49_0192c 450
471876.Spy49_0002 471876.Spy49_0199 683
471876.Spy49_0002 471876.Spy49_0200 152
471876.Spy49_0002 471876.Spy49_0207 537
471876.Spy49_0002 471876.Spy49_0208 487
471876.Spy49_0002 471876.Spy49_0210 835
471876.Spy49_0002 471876.Spy49_0219 274
471876.Spy49_0002 471876.Spy49_0220 252
471876.Spy49_0002 471876.Spy49_0221 494
471876.Spy49_0002 471876.Spy49_0227 236
471876.Spy49_0002 471876.Spy49_0228 168
471876.Spy49_0002 471876.Spy49_0230 152
471876.Spy49_0002 471876.Spy49_0240 165
471876.Spy49_0002 471876.Spy49_0242 238
471876.Spy49_0002 471876.Spy49_0244 483
471876.Spy49_0002 471876.Spy49_0275 523
471876.Spy49_0002 471876.Spy49_0278 189
471876.Spy49_0002 471876.Spy49_0282 154
471876.Spy49_0002 471876.Spy49_0283 472
471876.Spy49_0002 471876.Spy49_0284 296
471876.Spy49_0002 471876.Spy49_0285 384
471876.Spy49_0002 471876.Spy49_0287 163
471876.Spy49_0002 471876.Spy49_0290 273
471876.Spy49_0002 471876.Spy49_0291 234
471876.Spy49_0002 471876.Spy49_0304 307
471876.Spy49_0002 471876.Spy49_0305 373
471876.Spy49_0002 471876.Spy49_0320 161
471876.Spy49_0002 471876.Spy49_0326 514
471876.Spy49_0002 471876.Spy49_0327 956
471876.Spy49_0002 471876.Spy49_0329 778
471876.Spy49_0002 471876.Spy49_0330 218
471876.Spy49_0002 471876.Spy49_0333 182
471876.Spy49_0002 471876.Spy49_0334c 905
471876.Spy49_0002 471876.Spy49_0338 192
471876.Spy49_0002 471876.Spy49_0339 851
471876.Spy49_0002 471876.Spy49_0341 663
471876.Spy49_0002 471876.Spy49_0382 184
471876.Spy49_0002 471876.Spy49_0390 176
471876.Spy49_0002 471876.Spy49_0416 323
471876.Spy49_0002 471876.Spy49_0423 611
471876.Spy49_0002 471876.Spy49_0432 620
471876.Spy49_0002 471876.Spy49_0447 273
471876.Spy49_0002 471876.Spy49_0448 257
471876.Spy49_0002 471876.Spy49_0482 167
471876.Spy49_0002 471876.Spy49_0507c 475
471876.Spy49_0002 471876.Spy49_0508c 151
471876.Spy49_0002 471876.Spy49_0515 245
471876.Spy49_0002 471876.Spy49_0517c 164
471876.Spy49_0002 471876.Spy49_0541 821
471876.Spy49_0002 471876.Spy49_0547 195
471876.Spy49_0002 471876.Spy49_0555 276
471876.Spy49_0002 471876.Spy49_0559 175
471876.Spy49_0002 471876.Spy49_0560 973
471876.Spy49_0002 471876.Spy49_0563 367
471876.Spy49_0002 471876.Spy49_0580 731
471876.Spy49_0002 471876.Spy49_0586 169
471876.Spy49_0002 471876.Spy49_0596 531
471876.Spy49_0002 471876.Spy49_0597 577
471876.Spy49_0002 471876.Spy49_0603 534
471876.Spy49_0002 471876.Spy49_0604 400
471876.Spy49_0002 471876.Spy49_0608 597
471876.Spy49_0002 471876.Spy49_0609 184
471876.Spy49_0002 471876.Spy49_0615 318
471876.Spy49_0002 471876.Spy49_0635 610
471876.Spy49_0002 471876.Spy49_0648 319
471876.Spy49_0002 471876.Spy49_0667 385
471876.Spy49_0002 471876.Spy49_0696 937
471876.Spy49_0002 471876.Spy49_0697 773
471876.Spy49_0002 471876.Spy49_0701 296
471876.Spy49_0002 471876.Spy49_0706 182
471876.Spy49_0002 471876.Spy49_0712 370
471876.Spy49_0002 471876.Spy49_0713 328
471876.Spy49_0002 471876.Spy49_0717 898
471876.Spy49_0002 471876.Spy49_0719c 424
471876.Spy49_0002 471876.Spy49_0720 919
471876.Spy49_0002 471876.Spy49_0721 875
471876.Spy49_0002 471876.Spy49_0724 184
471876.Spy49_0002 471876.Spy49_0735 306
471876.Spy49_0002 471876.Spy49_0736 171
471876.Spy49_0002 471876.Spy49_0737 274
471876.Spy49_0002 471876.Spy49_0738 297
471876.Spy49_0002 471876.Spy49_0746c 152
471876.Spy49_0002 471876.Spy49_0762 407
471876.Spy49_0002 471876.Spy49_0765 384
471876.Spy49_0002 471876.Spy49_0793 184
471876.Spy49_0002 471876.Spy49_0828 918
471876.Spy49_0002 471876.Spy49_0841 152
471876.Spy49_0002 471876.Spy49_0842 475
471876.Spy49_0002 471876.Spy49_0845c 480
471876.Spy49_0002 471876.Spy49_0846 303
471876.Spy49_0002 471876.Spy49_0849 183
471876.Spy49_0002 471876.Spy49_0875c 168
471876.Spy49_0002 471876.Spy49_0878 200
471876.Spy49_0002 471876.Spy49_0879 240
471876.Spy49_0002 471876.Spy49_0884 195
471876.Spy49_0002 471876.Spy49_0887 168
471876.Spy49_0002 471876.Spy49_0893 175
471876.Spy49_0002 471876.Spy49_0894 207
471876.Spy49_0002 471876.Spy49_0896 152
471876.Spy49_0002 471876.Spy49_0898 675
471876.Spy49_0002 471876.Spy49_0905 951
471876.Spy49_0002 471876.Spy49_0912 387
471876.Spy49_0002 471876.Spy49_0913 768
471876.Spy49_0002 471876.Spy49_0914 206
471876.Spy49_0002 471876.Spy49_0915 400
471876.Spy49_0002 471876.Spy49_0922 182
471876.Spy49_0002 471876.Spy49_0949 390
471876.Spy49_0002 471876.Spy49_0957c 899
471876.Spy49_0002 471876.Spy49_0961c 174
471876.Spy49_0002 471876.Spy49_0967 547
471876.Spy49_0002 471876.Spy49_0968 610
471876.Spy49_0002 471876.Spy49_0972c 175
471876.Spy49_0002 471876.Spy49_0976c 183
471876.Spy49_0002 471876.Spy49_0978 287
471876.Spy49_0002 471876.Spy49_0991c 185
471876.Spy49_0002 471876.Spy49_0993c 223
471876.Spy49_0002 471876.Spy49_1007c 714
471876.Spy49_0002 471876.Spy49_1015c 314
471876.Spy49_0002 471876.Spy49_1017c 968
471876.Spy49_0002 471876.Spy49_1019c 907
471876.Spy49_0002 471876.Spy49_1030 303
471876.Spy49_0002 471876.Spy49_1039c 610
471876.Spy49_0002 471876.Spy49_1053c 237
471876.Spy49_0002 471876.Spy49_1064c 159
471876.Spy49_0002 471876.Spy49_1076c 209
471876.Spy49_0002 471876.Spy49_1083c 168
471876.Spy49_0002 471876.Spy49_1084c 324
471876.Spy49_0002 471876.Spy49_1087c 949
471876.Spy49_0002 471876.Spy49_1091 220
471876.Spy49_0002 471876.Spy49_1093c 152
471876.Spy49_0002 471876.Spy49_1097 663
471876.Spy49_0002 471876.Spy49_1099 851
471876.Spy49_0002 471876.Spy49_1108c 184
471876.Spy49_0002 471876.Spy49_1109c 231
471876.Spy49_0002 471876.Spy49_1114c 159
471876.Spy49_0002 471876.Spy49_1122c 277
471876.Spy49_0002 471876.Spy49_1123c 949
471876.Spy49_0002 471876.Spy49_1127c 206
471876.Spy49_0002 471876.Spy49_1132c 255
471876.Spy49_0002 471876.Spy49_1137c 238
471876.Spy49_0002 471876.Spy49_1138c 203
471876.Spy49_0002 471876.Spy49_1143c 213
471876.Spy49_0002 471876.Spy49_1147c 166
471876.Spy49_0002 471876.Spy49_1152c 387
471876.Spy49_0002 471876.Spy49_1168c 161
471876.Spy49_0002 471876.Spy49_1171c 194
471876.Spy49_0002 471876.Spy49_1173c 295
471876.Spy49_0002 471876.Spy49_1174c 359
471876.Spy49_0002 471876.Spy49_1176c 214
471876.Spy49_0002 471876.Spy49_1177c 218
471876.Spy49_0002 471876.Spy49_1215c 416
471876.Spy49_0002 471876.Spy49_1221 354
471876.Spy49_0002 471876.Spy49_1256c 159
471876.Spy49_0002 471876.Spy49_1257c 628
471876.Spy49_0002 471876.Spy49_1262c 366
471876.Spy49_0002 471876.Spy49_1263c 256
471876.Spy49_0002 471876.Spy49_1277c 173
471876.Spy49_0002 471876.Spy49_1289c 220
471876.Spy49_0002 471876.Spy49_1291c 279
471876.Spy49_0002 471876.Spy49_1292c 211
471876.Spy49_0002 471876.Spy49_1293c 189
471876.Spy49_0002 471876.Spy49_1295c 170
471876.Spy49_0002 471876.Spy49_1300c 265
471876.Spy49_0002 471876.Spy49_1311c 179
471876.Spy49_0002 471876.Spy49_1319 205
471876.Spy49_0002 471876.Spy49_1336c 250
471876.Spy49_0002 471876.Spy49_1337c 273
471876.Spy49_0002 471876.Spy49_1338c 210
471876.Spy49_0002 471876.Spy49_1340c 262
471876.Spy49_0002 471876.Spy49_1344c 187
471876.Spy49_0002 471876.Spy49_1346 210
471876.Spy49_0002 471876.Spy49_1348c 185
471876.Spy49_0002 471876.Spy49_1358 449
471876.Spy49_0002 471876.Spy49_1361c 174
471876.Spy49_0002 471876.Spy49_1365c 201
471876.Spy49_0002 471876.Spy49_1366c 156
471876.Spy49_0002 471876.Spy49_1371c 172
471876.Spy49_0002 471876.Spy49_1372c 152
471876.Spy49_0002 471876.Spy49_1374c 294
471876.Spy49_0002 471876.Spy49_1375c 293
471876.Spy49_0002 471876.Spy49_1376c 337
471876.Spy49_0002 471876.Spy49_1384c 198
471876.Spy49_0002 471876.Spy49_1405c 322
471876.Spy49_0002 471876.Spy49_1408c 225
471876.Spy49_0002 471876.Spy49_1420c 231
471876.Spy49_0002 471876.Spy49_1423c 283
471876.Spy49_0002 471876.Spy49_1427c 308
471876.Spy49_0002 471876.Spy49_1430 770
471876.Spy49_0002 471876.Spy49_1431 202
471876.Spy49_0002 471876.Spy49_1432c 276
471876.Spy49_0002 471876.Spy49_1439 765
471876.Spy49_0002 471876.Spy49_1441c 949
471876.Spy49_0002 471876.Spy49_1451 187
471876.Spy49_0002 471876.Spy49_1500c 321
471876.Spy49_0002 471876.Spy49_1533c 178
471876.Spy49_0002 471876.Spy49_1534c 658
471876.Spy49_0002 471876.Spy49_1553c 238
471876.Spy49_0002 471876.Spy49_1555c 186
471876.Spy49_0002 471876.Spy49_1556c 200
471876.Spy49_0002 471876.Spy49_1557c 200
471876.Spy49_0002 471876.Spy49_1558c 253
471876.Spy49_0002 471876.Spy49_1561c 325
471876.Spy49_0002 471876.Spy49_1563c 156
471876.Spy49_0002 471876.Spy49_1574 188
471876.Spy49_0002 471876.Spy49_1595c 226
471876.Spy49_0002 471876.Spy49_1596c 258
471876.Spy49_0002 471876.Spy49_1601c 224
471876.Spy49_0002 471876.Spy49_1613c 228
471876.Spy49_0002 471876.Spy49_1618c 398
471876.Spy49_0002 471876.Spy49_1619c 208
471876.Spy49_0002 471876.Spy49_1627c 292
471876.Spy49_0002 471876.Spy49_1638c 152
471876.Spy49_0002 471876.Spy49_1655 712
471876.Spy49_0002 471876.Spy49_1669c 169
471876.Spy49_0002 471876.Spy49_1709 214
471876.Spy49_0002 471876.Spy49_1715c 243
471876.Spy49_0002 471876.Spy49_1716c 366
471876.Spy49_0002 471876.Spy49_1719c 221
471876.Spy49_0002 471876.Spy49_1721 194
471876.Spy49_0002 471876.Spy49_1747c 899
471876.Spy49_0002 471876.Spy49_1752c 182
471876.Spy49_0002 471876.Spy49_1753c 841
471876.Spy49_0002 471876.Spy49_1756c 272
471876.Spy49_0002 471876.Spy49_1758c 740
471876.Spy49_0002 471876.Spy49_1759c 845
471876.Spy49_0002 471876.Spy49_1762 272
471876.Spy49_0002 471876.Spy49_1788c 476
471876.Spy49_0002 471876.Spy49_1789c 187
471876.Spy49_0002 471876.Spy49_1790c 188
471876.Spy49_0002 471876.Spy49_1791c 529
471876.Spy49_0002 471876.Spy49_1792c 185
471876.Spy49_0002 471876.Spy49_1809 608
471876.Spy49_0002 471876.Spy49_1810 887
471876.Spy49_0002 471876.Spy49_1819c 177
471876.Spy49_0002 471876.Spy49_1820c 266
471876.Spy49_0002 471876.Spy49_1822 268
471876.Spy49_0003 471876.Spy49_0001 517
471876.Spy49_0003 471876.Spy49_0002 792
471876.Spy49_0003 471876.Spy49_0004 857
471876.Spy49_0003 471876.Spy49_0005 397
471876.Spy49_0003 471876.Spy49_0006 351
471876.Spy49_0003 471876.Spy49_0008 290
471876.Spy49_0003 471876.Spy49_0009 290
471876.Spy49_0003 471876.Spy49_0010 256
471876.Spy49_0003 471876.Spy49_0011 256
471876.Spy49_0003 471876.Spy49_0012 252
471876.Spy49_0003 471876.Spy49_0013 252
471876.Spy49_0003 471876.Spy49_0014 194
471876.Spy49_0003 471876.Spy49_0046 164
471876.Spy49_0003 471876.Spy49_0107 217
471876.Spy49_0003 471876.Spy49_0141 206
471876.Spy49_0003 471876.Spy49_0168 260
471876.Spy49_0003 471876.Spy49_0188 169
471876.Spy49_0003 471876.Spy49_0206 161
471876.Spy49_0003 471876.Spy49_0265 473
471876.Spy49_0003 471876.Spy49_0274c 201
471876.Spy49_0003 471876.Spy49_0275 708
471876.Spy49_0003 471876.Spy49_0301 207
471876.Spy49_0003 471876.Spy49_0327 155
471876.Spy49_0003 471876.Spy49_0329 168
471876.Spy49_0003 471876.Spy49_0330 156
471876.Spy49_0003 471876.Spy49_0336 159
471876.Spy49_0003 471876.Spy49_0541 159
471876.Spy49_0003 471876.Spy49_0603 596
471876.Spy49_0003 471876.Spy49_0604 650
471876.Spy49_0003 471876.Spy49_0648 388
471876.Spy49_0003 471876.Spy49_0665 218
471876.Spy49_0003 471876.Spy49_0737 201
471876.Spy49_0003 471876.Spy49_0739 240
471876.Spy49_0003 471876.Spy49_0796c 430
471876.Spy49_0003 471876.Spy49_0813c 200
471876.Spy49_0003 471876.Spy49_0814c 177
471876.Spy49_0003 471876.Spy49_0816 181
471876.Spy49_0003 471876.Spy49_0829 307
471876.Spy49_0003 471876.Spy49_0867 368
471876.Spy49_0003 471876.Spy49_0896 389
471876.Spy49_0003 471876.Spy49_0897 389
471876.Spy49_0003 471876.Spy49_0961c 195
471876.Spy49_0003 471876.Spy49_0969 385
471876.Spy49_0003 471876.Spy49_1109c 190
471876.Spy49_0003 471876.Spy49_1112c 195
471876.Spy49_0003 471876.Spy49_1115c 188
471876.Spy49_0003 471876.Spy49_1126c 151
471876.Spy49_0003 471876.Spy49_1128 155
471876.Spy49_0003 471876.Spy49_1142c 211
471876.Spy49_0003 471876.Spy49_1143c 190
471876.Spy49_0003 471876.Spy49_1174c 194
471876.Spy49_0003 471876.Spy49_1188c 151
471876.Spy49_0003 471876.Spy49_1276c 181
471876.Spy49_0003 471876.Spy49_1296c 305
471876.Spy49_0003 471876.Spy49_1338c 217
471876.Spy49_0003 471876.Spy49_1339c 750
471876.Spy49_0003 471876.Spy49_1425 640
471876.Spy49_0003 471876.Spy49_1426c 301
471876.Spy49_0003 471876.Spy49_1427c 392
471876.Spy49_0003 471876.Spy49_1428c 320
471876.Spy49_0003 471876.Spy49_1431 285
471876.Spy49_0003 471876.Spy49_1434c 161
471876.Spy49_0003 471876.Spy49_1441c 303
471876.Spy49_0003 471876.Spy49_1500c 563
471876.Spy49_0003 471876.Spy49_1564 459
471876.Spy49_0003 471876.Spy49_1599c 159
471876.Spy49_0003 471876.Spy49_1620c 206
471876.Spy49_0003 471876.Spy49_1638c 156
471876.Spy49_0003 471876.Spy49_1687c 190
471876.Spy49_0003 471876.Spy49_1694 401
471876.Spy49_0003 471876.Spy49_1718c 235
471876.Spy49_0003 471876.Spy49_1726 192
471876.Spy49_0003 471876.Spy49_1750c 273
471876.Spy49_0003 471876.Spy49_1751c 626
471876.Spy49_0003 471876.Spy49_1762 246
471876.Spy49_0003 471876.Spy49_1788c 412
471876.Spy49_0003 471876.Spy49_1789c 496
471876.Spy49_0003 471876.Spy49_1790c 391
471876.Spy49_0003 471876.Spy49_1791c 158
471876.Spy49_0003 471876.Spy49_1809 181
471876.Spy49_0003 471876.Spy49_1812c 413
471876.Spy49_0003 471876.Spy49_1822 660
471876.Spy49_0004 471876.Spy49_0001 385
471876.Spy49_0004 471876.Spy49_0002 577
471876.Spy49_0004 471876.Spy49_0003 857
471876.Spy49_0004 471876.Spy49_0005 869
471876.Spy49_0004 471876.Spy49_0006 746
471876.Spy49_0004 471876.Spy49_0008 497
471876.Spy49_0004 471876.Spy49_0009 497
471876.Spy49_0004 471876.Spy49_0010 415
471876.Spy49_0004 471876.Spy49_0011 307
471876.Spy49_0004 471876.Spy49_0012 323
471876.Spy49_0004 471876.Spy49_0013 413
471876.Spy49_0004 471876.Spy49_0014 261
471876.Spy49_0004 471876.Spy49_0016 593
471876.Spy49_0004 471876.Spy49_0019 159
471876.Spy49_0004 471876.Spy49_0023 158
471876.Spy49_0004 471876.Spy49_0025 158
471876.Spy49_0004 471876.Spy49_0031 200
471876.Spy49_0004 471876.Spy49_0037 155
471876.Spy49_0004 471876.Spy49_0044 278
471876.Spy49_0004 471876.Spy49_0045 275
471876.Spy49_0004 471876.Spy49_0046 297
471876.Spy49_0004 471876.Spy49_0049 318
471876.Spy49_0004 471876.Spy49_0050 237
471876.Spy49_0004 471876.Spy49_0052 218
471876.Spy49_0004 471876.Spy49_0053 278
471876.Spy49_0004 471876.Spy49_0056 402
471876.Spy49_0004 471876.Spy49_0057 184
471876.Spy49_0004 471876.Spy49_0059 263
471876.Spy49_0004 471876.Spy49_0061 248
471876.Spy49_0004 471876.Spy49_0062 305
471876.Spy49_0004 471876.Spy49_0064 393
471876.Spy49_0004 471876.Spy49_0065 291
471876.Spy49_0004 471876.Spy49_0066 171
471876.Spy49_0004 471876.Spy49_0067 233
471876.Spy49_0004 471876.Spy49_0068 450
471876.Spy49_0004 471876.Spy49_0070 175
471876.Spy49_0004 471876.Spy49_0072 211
471876.Spy49_0004 471876.Spy49_0073 265
471876.Spy49_0004 471876.Spy49_0074 467
471876.Spy49_0004 471876.Spy49_0075 278
471876.Spy49_0004 471876.Spy49_0078 521
471876.Spy49_0004 471876.Spy49_0081 178
471876.Spy49_0004 471876.Spy49_0084 298
471876.Spy49_0004 471876.Spy49_0100 312
471876.Spy49_0004 471876.Spy49_0105 245
471876.Spy49_0004 471876.Spy49_0107 338
471876.Spy49_0004 471876.Spy49_0113 212
471876.Spy49_0004 471876.Spy49_0122c 161
471876.Spy49_0004 471876.Spy49_0135 621
471876.Spy49_0004 471876.Spy49_0136 158
471876.Spy49_0004 471876.Spy49_0138c 175
471876.Spy49_0004 471876.Spy49_0141 271
471876.Spy49_0004 471876.Spy49_0142 277
471876.Spy49_0004 471876.Spy49_0143 463
471876.Spy49_0004 471876.Spy49_0152 418
471876.Spy49_0004 471876.Spy49_0163 459
471876.Spy49_0004 471876.Spy49_0168 237
471876.Spy49_0004 471876.Spy49_0181 163
471876.Spy49_0004 471876.Spy49_0188 224
471876.Spy49_0004 471876.Spy49_0203 757
471876.Spy49_0004 471876.Spy49_0207 332
471876.Spy49_0004 471876.Spy49_0210 206
471876.Spy49_0004 471876.Spy49_0219 489
471876.Spy49_0004 471876.Spy49_0221 616
471876.Spy49_0004 471876.Spy49_0224 239
471876.Spy49_0004 471876.Spy49_0225 200
471876.Spy49_0004 471876.Spy49_0226 319
471876.Spy49_0004 471876.Spy49_0227 238
471876.Spy49_0004 471876.Spy49_0228 264
471876.Spy49_0004 471876.Spy49_0230 223
471876.Spy49_0004 471876.Spy49_0231 436
471876.Spy49_0004 471876.Spy49_0233 498
471876.Spy49_0004 471876.Spy49_0258 251
471876.Spy49_0004 471876.Spy49_0260 561
471876.Spy49_0004 471876.Spy49_0261 284
471876.Spy49_0004 471876.Spy49_0262 312
471876.Spy49_0004 471876.Spy49_0265 462
471876.Spy49_0004 471876.Spy49_0275 632
471876.Spy49_0004 471876.Spy49_0281 155
471876.Spy49_0004 471876.Spy49_0284 484
471876.Spy49_0004 471876.Spy49_0285 224
471876.Spy49_0004 471876.Spy49_0297 424
471876.Spy49_0004 471876.Spy49_0304 441
471876.Spy49_0004 471876.Spy49_0319c 227
471876.Spy49_0004 471876.Spy49_0323 212
471876.Spy49_0004 471876.Spy49_0326 159
471876.Spy49_0004 471876.Spy49_0330 301
471876.Spy49_0004 471876.Spy49_0334c 209
471876.Spy49_0004 471876.Spy49_0338 834
471876.Spy49_0004 471876.Spy49_0370 200
471876.Spy49_0004 471876.Spy49_0381 213
471876.Spy49_0004 471876.Spy49_0382 384
471876.Spy49_0004 471876.Spy49_0387 292
471876.Spy49_0004 471876.Spy49_0388 337
471876.Spy49_0004 471876.Spy49_0390 191
471876.Spy49_0004 471876.Spy49_0391 191
471876.Spy49_0004 471876.Spy49_0392 301
471876.Spy49_0004 471876.Spy49_0400 264
471876.Spy49_0004 471876.Spy49_0403 158
471876.Spy49_0004 471876.Spy49_0422 231
471876.Spy49_0004 471876.Spy49_0432 620
471876.Spy49_0004 471876.Spy49_0435 537
471876.Spy49_0004 471876.Spy49_0446 265
471876.Spy49_0004 471876.Spy49_0447 192
471876.Spy49_0004 471876.Spy49_0473 212
471876.Spy49_0004 471876.Spy49_0476 455
471876.Spy49_0004 471876.Spy49_0482 167
471876.Spy49_0004 471876.Spy49_0494 170
471876.Spy49_0004 471876.Spy49_0495 324
471876.Spy49_0004 471876.Spy49_0503c 226
471876.Spy49_0004 471876.Spy49_0511c 158
471876.Spy49_0004 471876.Spy49_0516 308
471876.Spy49_0004 471876.Spy49_0520c 238
471876.Spy49_0004 471876.Spy49_0531 218
471876.Spy49_0004 471876.Spy49_0539c 181
471876.Spy49_0004 471876.Spy49_0544 212
471876.Spy49_0004 471876.Spy49_0549 213
471876.Spy49_0004 471876.Spy49_0560 200
471876.Spy49_0004 471876.Spy49_0584 194
471876.Spy49_0004 471876.Spy49_0585 158
471876.Spy49_0004 471876.Spy49_0586 247
471876.Spy49_0004 471876.Spy49_0587 262
471876.Spy49_0004 471876.Spy49_0588 801
471876.Spy49_0004 471876.Spy49_0596 657
471876.Spy49_0004 471876.Spy49_0597 437
471876.Spy49_0004 471876.Spy49_0608 225
471876.Spy49_0004 471876.Spy49_0611 158
471876.Spy49_0004 471876.Spy49_0628 612
471876.Spy49_0004 471876.Spy49_0646 170
471876.Spy49_0004 471876.Spy49_0648 483
471876.Spy49_0004 471876.Spy49_0651 239
471876.Spy49_0004 471876.Spy49_0671 156
471876.Spy49_0004 471876.Spy49_0682 321
471876.Spy49_0004 471876.Spy49_0683 151
471876.Spy49_0004 471876.Spy49_0691 181
471876.Spy49_0004 471876.Spy49_0701 628
471876.Spy49_0004 471876.Spy49_0708 224
471876.Spy49_0004 471876.Spy49_0717 238
471876.Spy49_0004 471876.Spy49_0720 200
471876.Spy49_0004 471876.Spy49_0721 446
471876.Spy49_0004 471876.Spy49_0724 420
471876.Spy49_0004 471876.Spy49_0727 646
471876.Spy49_0004 471876.Spy49_0731 490
471876.Spy49_0004 471876.Spy49_0736 510
471876.Spy49_0004 471876.Spy49_0738 240
471876.Spy49_0004 471876.Spy49_0762 253
471876.Spy49_0004 471876.Spy49_0794 195
471876.Spy49_0004 471876.Spy49_0805 151
471876.Spy49_0004 471876.Spy49_0810 194
471876.Spy49_0004 471876.Spy49_0829 844
471876.Spy49_0004 471876.Spy49_0842 314
471876.Spy49_0004 471876.Spy49_0845c 519
471876.Spy49_0004 471876.Spy49_0846 281
471876.Spy49_0004 471876.Spy49_0849 212
471876.Spy49_0004 471876.Spy49_0875c 593
471876.Spy49_0004 471876.Spy49_0879 183
471876.Spy49_0004 471876.Spy49_0887 264
471876.Spy49_0004 471876.Spy49_0893 313
471876.Spy49_0004 471876.Spy49_0894 572
471876.Spy49_0004 471876.Spy49_0895 323
471876.Spy49_0004 471876.Spy49_0905 530
471876.Spy49_0004 471876.Spy49_0912 253
471876.Spy49_0004 471876.Spy49_0914 345
471876.Spy49_0004 471876.Spy49_0915 307
471876.Spy49_0004 471876.Spy49_0945c 162
471876.Spy49_0004 471876.Spy49_0949 411
471876.Spy49_0004 471876.Spy49_0952c 151
471876.Spy49_0004 471876.Spy49_0963c 190
471876.Spy49_0004 471876.Spy49_0966c 181
471876.Spy49_0004 471876.Spy49_0974c 277
471876.Spy49_0004 471876.Spy49_0975c 214
471876.Spy49_0004 471876.Spy49_0978 196
471876.Spy49_0004 471876.Spy49_0993c 484
471876.Spy49_0004 471876.Spy49_1007c 400
471876.Spy49_0004 471876.Spy49_1016c 212
471876.Spy49_0004 471876.Spy49_1053c 393
471876.Spy49_0004 471876.Spy49_1064c 211
471876.Spy49_0004 471876.Spy49_1072c 341
471876.Spy49_0004 471876.Spy49_1077c 157
471876.Spy49_0004 471876.Spy49_1083c 172
471876.Spy49_0004 471876.Spy49_1087c 283
471876.Spy49_0004 471876.Spy49_1114c 211
471876.Spy49_0004 471876.Spy49_1115c 201
471876.Spy49_0004 471876.Spy49_1122c 248
471876.Spy49_0004 471876.Spy49_1132c 163
471876.Spy49_0004 471876.Spy49_1136c 168
471876.Spy49_0004 471876.Spy49_1143c 258
471876.Spy49_0004 471876.Spy49_1147c 192
471876.Spy49_0004 471876.Spy49_1157c 372
471876.Spy49_0004 471876.Spy49_1158c 496
471876.Spy49_0004 471876.Spy49_1160c 192
471876.Spy49_0004 471876.Spy49_1167c 472
471876.Spy49_0004 471876.Spy49_1172c 320
471876.Spy49_0004 471876.Spy49_1173c 325
471876.Spy49_0004 471876.Spy49_1177c 183
471876.Spy49_0004 471876.Spy49_1185c 220
471876.Spy49_0004 471876.Spy49_1190c 227
471876.Spy49_0004 471876.Spy49_1215c 322
471876.Spy49_0004 471876.Spy49_1220 166
471876.Spy49_0004 471876.Spy49_1248c 164
471876.Spy49_0004 471876.Spy49_1257c 177
471876.Spy49_0004 471876.Spy49_1261c 212
471876.Spy49_0004 471876.Spy49_1262c 344
471876.Spy49_0004 471876.Spy49_1275c 252
471876.Spy49_0004 471876.Spy49_1284c 175
471876.Spy49_0004 471876.Spy49_1290c 156
471876.Spy49_0004 471876.Spy49_1291c 206
471876.Spy49_0004 471876.Spy49_1293c 544
471876.Spy49_0004 471876.Spy49_1295c 315
471876.Spy49_0004 471876.Spy49_1300c 235
471876.Spy49_0004 471876.Spy49_1325c 218
471876.Spy49_0004 471876.Spy49_1326c 218
471876.Spy49_0004 471876.Spy49_1337c 658
471876.Spy49_0004 471876.Spy49_1338c 152
471876.Spy49_0004 471876.Spy49_1340c 217
471876.Spy49_0004 471876.Spy49_1341c 448
471876.Spy49_0004 471876.Spy49_1342c 208
471876.Spy49_0004 471876.Spy49_1358 500
471876.Spy49_0004 471876.Spy49_1361c 159
471876.Spy49_0004 471876.Spy49_1366c 231
471876.Spy49_0004 471876.Spy49_1369c 198
471876.Spy49_0004 471876.Spy49_1372c 368
471876.Spy49_0004 471876.Spy49_1374c 249
471876.Spy49_0004 471876.Spy49_1375c 154
471876.Spy49_0004 471876.Spy49_1401c 177
471876.Spy49_0004 471876.Spy49_1410c 212
471876.Spy49_0004 471876.Spy49_1418c 220
471876.Spy49_0004 471876.Spy49_1420c 298
471876.Spy49_0004 471876.Spy49_1422c 344
471876.Spy49_0004 471876.Spy49_1423c 161
471876.Spy49_0004 471876.Spy49_1425 648
471876.Spy49_0004 471876.Spy49_1426c 350
471876.Spy49_0004 471876.Spy49_1427c 522
471876.Spy49_0004 471876.Spy49_1428c 387
471876.Spy49_0004 471876.Spy49_1431 525
471876.Spy49_0004 471876.Spy49_1432c 179
471876.Spy49_0004 471876.Spy49_1437 184
471876.Spy49_0004 471876.Spy49_1438 212
471876.Spy49_0004 471876.Spy49_1439 183
471876.Spy49_0004 471876.Spy49_1500c 495
471876.Spy49_0004 471876.Spy49_1540c 281
471876.Spy49_0004 471876.Spy49_1553c 215
471876.Spy49_0004 471876.Spy49_1555c 194
471876.Spy49_0004 471876.Spy49_1559c 467
471876.Spy49_0004 471876.Spy49_1561c 212
471876.Spy49_0004 471876.Spy49_1562c 296
471876.Spy49_0004 471876.Spy49_1563c 453
471876.Spy49_0004 471876.Spy49_1564 344
471876.Spy49_0004 471876.Spy49_1579c 235
471876.Spy49_0004 471876.Spy49_1589c 218
471876.Spy49_0004 471876.Spy49_1590c 218
471876.Spy49_0004 471876.Spy49_1595c 211
471876.Spy49_0004 471876.Spy49_1596c 227
471876.Spy49_0004 471876.Spy49_1604c 403
471876.Spy49_0004 471876.Spy49_1613c 450
471876.Spy49_0004 471876.Spy49_1619c 209
471876.Spy49_0004 471876.Spy49_1622c 441
471876.Spy49_0004 471876.Spy49_1667c 213
471876.Spy49_0004 471876.Spy49_1709 183
471876.Spy49_0004 471876.Spy49_1715c 230
471876.Spy49_0004 471876.Spy49_1729 163
471876.Spy49_0004 471876.Spy49_1733 415
471876.Spy49_0004 471876.Spy49_1734 166
471876.Spy49_0004 471876.Spy49_1737c 154
471876.Spy49_0004 471876.Spy49_1759c 185
471876.Spy49_0004 471876.Spy49_1762 259
471876.Spy49_0004 471876.Spy49_1768c 300
471876.Spy49_0004 471876.Spy49_1769c 455
471876.Spy49_0004 471876.Spy49_1786c 237
471876.Spy49_0004 471876.Spy49_1788c 292
471876.Spy49_0004 471876.Spy49_1789c 437
471876.Spy49_0004 471876.Spy49_1790c 295
471876.Spy49_0004 471876.Spy49_1791c 308
471876.Spy49_0004 471876.Spy49_1793c 323
471876.Spy49_0004 471876.Spy49_1800c 344
471876.Spy49_0004 471876.Spy49_1803c 234
471876.Spy49_0004 471876.Spy49_1812c 575
471876.Spy49_0004 471876.Spy49_1813c 460
471876.Spy49_0004 471876.Spy49_1815 151
471876.Spy49_0004 471876.Spy49_1820c 196
471876.Spy49_0004 471876.Spy49_1822 648
471876.Spy49_0005 471876.Spy49_0001 274
471876.Spy49_0005 471876.Spy49_0002 355
471876.Spy49_0005 471876.Spy49_0003 397
471876.Spy49_0005 471876.Spy49_0004 869
471876.Spy49_0005 471876.Spy49_0006 844
471876.Spy49_0005 471876.Spy49_0008 767
471876.Spy49_0005 471876.Spy49_0009 726
471876.Spy49_0005 471876.Spy49_0010 478
471876.Spy49_0005 471876.Spy49_0011 687
471876.Spy49_0005 471876.Spy49_0012 639
471876.Spy49_0005 471876.Spy49_0013 645
471876.Spy49_0005 471876.Spy49_0014 269
471876.Spy49_0005 471876.Spy49_0015 154
471876.Spy49_0005 471876.Spy49_0016 655
471876.Spy49_0005 471876.Spy49_0018 233
471876.Spy49_0005 471876.Spy49_0022 164
471876.Spy49_0005 471876.Spy49_0031 235
471876.Spy49_0005 471876.Spy49_0032 306
471876.Spy49_0005 471876.Spy49_0040 362
471876.Spy49_0005 471876.Spy49_0067 232
471876.Spy49_0005 471876.Spy49_0070 207
471876.Spy49_0005 471876.Spy49_0074 284
471876.Spy49_0005 471876.Spy49_0075 436
471876.Spy49_0005 471876.Spy49_0078 558
471876.Spy49_0005 471876.Spy49_0087 433
471876.Spy49_0005 471876.Spy49_0088 184
471876.Spy49_0005 471876.Spy49_0107 230
471876.Spy49_0005 471876.Spy49_0109c 287
471876.Spy49_0005 471876.Spy49_0110c 412
471876.Spy49_0005 471876.Spy49_0127 260
471876.Spy49_0005 471876.Spy49_0130 340
471876.Spy49_0005 471876.Spy49_0135 158
471876.Spy49_0005 471876.Spy49_0136 158
471876.Spy49_0005 471876.Spy49_0141 220
471876.Spy49_0005 471876.Spy49_0143 313
471876.Spy49_0005 471876.Spy49_0152 250
471876.Spy49_0005 471876.Spy49_0159 399
471876.Spy49_0005 471876.Spy49_0181 401
471876.Spy49_0005 471876.Spy49_0186c 192
471876.Spy49_0005 471876.Spy49_0203 214
471876.Spy49_0005 471876.Spy49_0207 583
471876.Spy49_0005 471876.Spy49_0219 200
471876.Spy49_0005 471876.Spy49_0221 221
471876.Spy49_0005 471876.Spy49_0228 420
471876.Spy49_0005 471876.Spy49_0230 341
471876.Spy49_0005 471876.Spy49_0231 409
471876.Spy49_0005 471876.Spy49_0233 466
471876.Spy49_0005 471876.Spy49_0234 274
471876.Spy49_0005 471876.Spy49_0241 162
471876.Spy49_0005 471876.Spy49_0253 154
471876.Spy49_0005 471876.Spy49_0260 285
471876.Spy49_0005 471876.Spy49_0262 220
471876.Spy49_0005 471876.Spy49_0276 155
471876.Spy49_0005 471876.Spy49_0284 219
471876.Spy49_0005 471876.Spy49_0287 323
471876.Spy49_0005 471876.Spy49_0290 345
471876.Spy49_0005 471876.Spy49_0300 179
471876.Spy49_0005 471876.Spy49_0301 224
471876.Spy49_0005 471876.Spy49_0319c 239
471876.Spy49_0005 471876.Spy49_0320 308
471876.Spy49_0005 471876.Spy49_0322 234
471876.Spy49_0005 471876.Spy49_0326 246
471876.Spy49_0005 471876.Spy49_0327 156
471876.Spy49_0005 471876.Spy49_0330 191
471876.Spy49_0005 471876.Spy49_0334c 171
471876.Spy49_0005 471876.Spy49_0335 212
471876.Spy49_0005 471876.Spy49_0338 247
471876.Spy49_0005 471876.Spy49_0370 185
471876.Spy49_0005 471876.Spy49_0375 598
471876.Spy49_0005 471876.Spy49_0387 510
471876.Spy49_0005 471876.Spy49_0388 445
471876.Spy49_0005 471876.Spy49_0390 323
471876.Spy49_0005 471876.Spy49_0391 365
471876.Spy49_0005 471876.Spy49_0394 274
471876.Spy49_0005 471876.Spy49_0401 191
471876.Spy49_0005 471876.Spy49_0416 241
471876.Spy49_0005 471876.Spy49_0423 312
471876.Spy49_0005 471876.Spy49_0447 267
471876.Spy49_0005 471876.Spy49_0482 265
471876.Spy49_0005 471876.Spy49_0494 433
471876.Spy49_0005 471876.Spy49_0495 536
471876.Spy49_0005 471876.Spy49_0503c 453
471876.Spy49_0005 471876.Spy49_0511c 181
471876.Spy49_0005 471876.Spy49_0515 317
471876.Spy49_0005 471876.Spy49_0520c 173
471876.Spy49_0005 471876.Spy49_0532 184
471876.Spy49_0005 471876.Spy49_0536 287
471876.Spy49_0005 471876.Spy49_0547 159
471876.Spy49_0005 471876.Spy49_0556 291
471876.Spy49_0005 471876.Spy49_0560 226
471876.Spy49_0005 471876.Spy49_0563 388
471876.Spy49_0005 471876.Spy49_0580 303
471876.Spy49_0005 471876.Spy49_0588 331
471876.Spy49_0005 471876.Spy49_0591 313
471876.Spy49_0005 471876.Spy49_0596 282
471876.Spy49_0005 471876.Spy49_0597 158
471876.Spy49_0005 471876.Spy49_0622 189
471876.Spy49_0005 471876.Spy49_0629 233
471876.Spy49_0005 471876.Spy49_0631 234
471876.Spy49_0005 471876.Spy49_0648 324
471876.Spy49_0005 471876.Spy49_0650 319
471876.Spy49_0005 471876.Spy49_0651 301
471876.Spy49_0005 471876.Spy49_0652 238
471876.Spy49_0005 471876.Spy49_0667 183
471876.Spy49_0005 471876.Spy49_0682 182
471876.Spy49_0005 471876.Spy49_0700 474
471876.Spy49_0005 471876.Spy49_0701 207
471876.Spy49_0005 471876.Spy49_0708 368
471876.Spy49_0005 471876.Spy49_0735 204
471876.Spy49_0005 471876.Spy49_0736 267
471876.Spy49_0005 471876.Spy49_0746c 166
471876.Spy49_0005 471876.Spy49_0795 187
471876.Spy49_0005 471876.Spy49_0819 284
471876.Spy49_0005 471876.Spy49_0821 353
471876.Spy49_0005 471876.Spy49_0829 399
471876.Spy49_0005 471876.Spy49_0853 206
471876.Spy49_0005 471876.Spy49_0870 156
471876.Spy49_0005 471876.Spy49_0875c 530
471876.Spy49_0005 471876.Spy49_0887 156
471876.Spy49_0005 471876.Spy49_0891c 197
471876.Spy49_0005 471876.Spy49_0893 331
471876.Spy49_0005 471876.Spy49_0894 543
471876.Spy49_0005 471876.Spy49_0904c 424
471876.Spy49_0005 471876.Spy49_0905 204
471876.Spy49_0005 471876.Spy49_0949 196
471876.Spy49_0005 471876.Spy49_0958c 241
471876.Spy49_0005 471876.Spy49_0975c 236
471876.Spy49_0005 471876.Spy49_0978 153
471876.Spy49_0005 471876.Spy49_0992c 307
471876.Spy49_0005 471876.Spy49_1007c 207
471876.Spy49_0005 471876.Spy49_1018c 153
471876.Spy49_0005 471876.Spy49_1039c 318
471876.Spy49_0005 471876.Spy49_1047c 190
471876.Spy49_0005 471876.Spy49_1053c 354
471876.Spy49_0005 471876.Spy49_1082c 313
471876.Spy49_0005 471876.Spy49_1108c 409
471876.Spy49_0005 471876.Spy49_1109c 255
471876.Spy49_0005 471876.Spy49_1122c 274
471876.Spy49_0005 471876.Spy49_1128 156
471876.Spy49_0005 471876.Spy49_1133c 231
471876.Spy49_0005 471876.Spy49_1137c 285
471876.Spy49_0005 471876.Spy49_1147c 420
471876.Spy49_0005 471876.Spy49_1149c 163
471876.Spy49_0005 471876.Spy49_1157c 274
471876.Spy49_0005 471876.Spy49_1158c 157
471876.Spy49_0005 471876.Spy49_1164 164
471876.Spy49_0005 471876.Spy49_1174c 294
471876.Spy49_0005 471876.Spy49_1184 303
471876.Spy49_0005 471876.Spy49_1189c 274
471876.Spy49_0005 471876.Spy49_1197c 171
471876.Spy49_0005 471876.Spy49_1201c 192
471876.Spy49_0005 471876.Spy49_1204c 170
471876.Spy49_0005 471876.Spy49_1215c 299
471876.Spy49_0005 471876.Spy49_1234 159
471876.Spy49_0005 471876.Spy49_1252c 263
471876.Spy49_0005 471876.Spy49_1253c 210
471876.Spy49_0005 471876.Spy49_1257c 158
471876.Spy49_0005 471876.Spy49_1261c 184
471876.Spy49_0005 471876.Spy49_1262c 354
471876.Spy49_0005 471876.Spy49_1263c 190
471876.Spy49_0005 471876.Spy49_1274c 211
471876.Spy49_0005 471876.Spy49_1283c 153
471876.Spy49_0005 471876.Spy49_1289c 183
471876.Spy49_0005 471876.Spy49_1290c 169
471876.Spy49_0005 471876.Spy49_1301c 239
471876.Spy49_0005 471876.Spy49_1310c 289
471876.Spy49_0005 471876.Spy49_1311c 294
471876.Spy49_0005 471876.Spy49_1316c 301
471876.Spy49_0005 471876.Spy49_1340c 215
471876.Spy49_0005 471876.Spy49_1352 183
471876.Spy49_0005 471876.Spy49_1353 183
471876.Spy49_0005 471876.Spy49_1358 441
471876.Spy49_0005 471876.Spy49_1362c 232
471876.Spy49_0005 471876.Spy49_1369c 249
471876.Spy49_0005 471876.Spy49_1394c 455
471876.Spy49_0005 471876.Spy49_1420c 210
471876.Spy49_0005 471876.Spy49_1421c 153
471876.Spy49_0005 471876.Spy49_1423c 310
471876.Spy49_0005 471876.Spy49_1426c 336
471876.Spy49_0005 471876.Spy49_1427c 230
471876.Spy49_0005 471876.Spy49_1428c 424
471876.Spy49_0005 471876.Spy49_1431 248
471876.Spy49_0005 471876.Spy49_1437 192
471876.Spy49_0005 471876.Spy49_1439 464
471876.Spy49_0005 471876.Spy49_1443c 192
471876.Spy49_0005 471876.Spy49_1500c 230
471876.Spy49_0005 471876.Spy49_1545c 211
471876.Spy49_0005 471876.Spy49_1567c 152
471876.Spy49_0005 471876.Spy49_1568c 230
471876.Spy49_0005 471876.Spy49_1577c 154
471876.Spy49_0005 471876.Spy49_1604c 172
471876.Spy49_0005 471876.Spy49_1609c 239
471876.Spy49_0005 471876.Spy49_1619c 152
471876.Spy49_0005 471876.Spy49_1622c 318
471876.Spy49_0005 471876.Spy49_1624c 200
471876.Spy49_0005 471876.Spy49_1637c 193
471876.Spy49_0005 471876.Spy49_1676c 236
471876.Spy49_0005 471876.Spy49_1687c 255
471876.Spy49_0005 471876.Spy49_1696c 239
471876.Spy49_0005 471876.Spy49_1715c 168
471876.Spy49_0005 471876.Spy49_1722 240
471876.Spy49_0005 471876.Spy49_1729 156
471876.Spy49_0005 471876.Spy49_1734 344
471876.Spy49_0005 471876.Spy49_1748c 256
471876.Spy49_0005 471876.Spy49_1750c 344
471876.Spy49_0005 471876.Spy49_1753c 166
471876.Spy49_0005 471876.Spy49_1757c 281
471876.Spy49_0005 471876.Spy49_1762 198
471876.Spy49_0005 471876.Spy49_1768c 370
471876.Spy49_0005 471876.Spy49_1783 322
471876.Spy49_0005 471876.Spy49_1786c 186
471876.Spy49_0005 471876.Spy49_1788c 534
471876.Spy49_0005 471876.Spy49_1789c 434
471876.Spy49_0005 471876.Spy49_1791c 432
471876.Spy49_0005 471876.Spy49_1812c 179
471876.Spy49_0005 471876.Spy49_1821 384
471876.Spy49_0006 471876.Spy49_0001 447
471876.Spy49_0006 471876.Spy49_0002 361
471876.Spy49_0006 471876.Spy49_0003 351
471876.Spy49_0006 471876.Spy49_0004 746
471876.Spy49_0006 471876.Spy49_0005 844
471876.Spy49_0006 471876.Spy49_0008 812
471876.Spy49_0006 471876.Spy49_0009 778
471876.Spy49_0006 471876.Spy49_0010 525
471876.Spy49_0006 471876.Spy49_0011 778
471876.Spy49_0006 471876.Spy49_0012 478
471876.Spy49_0006 471876.Spy49_0013 674
471876.Spy49_0006 471876.Spy49_0014 293
471876.Spy49_0006 471876.Spy49_0016 601
471876.Spy49_0006 471876.Spy49_0017 266
471876.Spy49_0006 471876.Spy49_0018 483
471876.Spy49_0006 471876.Spy49_0019 369
471876.Spy49_0006 471876.Spy49_0027 208
471876.Spy49_0006 471876.Spy49_0033 432
471876.Spy49_0006 471876.Spy49_0049 296
471876.Spy49_0006 471876.Spy49_0054 165
471876.Spy49_0006 471876.Spy49_0059 251
471876.Spy49_0006 471876.Spy49_0074 207
471876.Spy49_0006 471876.Spy49_0078 278
471876.Spy49_0006 471876.Spy49_0087 796
471876.Spy49_0006 471876.Spy49_0098 323
471876.Spy49_0006 471876.Spy49_0100 153
471876.Spy49_0006 471876.Spy49_0107 203
471876.Spy49_0006 471876.Spy49_0109c 313
471876.Spy49_0006 471876.Spy49_0110c 425
471876.Spy49_0006 471876.Spy49_0127 408
471876.Spy49_0006 471876.Spy49_0152 527
471876.Spy49_0006 471876.Spy49_0163 209
471876.Spy49_0006 471876.Spy49_0181 196
471876.Spy49_0006 471876.Spy49_0192c 191
471876.Spy49_0006 471876.Spy49_0200 347
471876.Spy49_0006 471876.Spy49_0221 167
471876.Spy49_0006 471876.Spy49_0224 192
471876.Spy49_0006 471876.Spy49_0226 193
471876.Spy49_0006 471876.Spy49_0228 323
471876.Spy49_0006 471876.Spy49_0230 184
471876.Spy49_0006 471876.Spy49_0231 169
471876.Spy49_0006 471876.Spy49_0233 343
471876.Spy49_0006 471876.Spy49_0239 156
471876.Spy49_0006 471876.Spy49_0252 193
471876.Spy49_0006 471876.Spy49_0264 253
471876.Spy49_0006 471876.Spy49_0277 177
471876.Spy49_0006 471876.Spy49_0284 206
471876.Spy49_0006 471876.Spy49_0285 216
471876.Spy49_0006 471876.Spy49_0287 318
471876.Spy49_0006 471876.Spy49_0289 155
471876.Spy49_0006 471876.Spy49_0290 335
471876.Spy49_0006 471876.Spy49_0291 212
471876.Spy49_0006 471876.Spy49_0297 153
471876.Spy49_0006 471876.Spy49_0300 158
471876.Spy49_0006 471876.Spy49_0304 346
471876.Spy49_0006 471876.Spy49_0319c 210
471876.Spy49_0006 471876.Spy49_0320 231
471876.Spy49_0006 471876.Spy49_0334c 256
471876.Spy49_0006 471876.Spy49_0338 154
471876.Spy49_0006 471876.Spy49_0341 183
471876.Spy49_0006 471876.Spy49_0370 185
471876.Spy49_0006 471876.Spy49_0373 168
471876.Spy49_0006 471876.Spy49_0375 583
471876.Spy49_0006 471876.Spy49_0391 156
471876.Spy49_0006 471876.Spy49_0399 250
471876.Spy49_0006 471876.Spy49_0416 338
471876.Spy49_0006 471876.Spy49_0429c 184
471876.Spy49_0006 471876.Spy49_0432 155
471876.Spy49_0006 471876.Spy49_0445 167
471876.Spy49_0006 471876.Spy49_0447 376
471876.Spy49_0006 471876.Spy49_0448 208
471876.Spy49_0006 471876.Spy49_0476 296
471876.Spy49_0006 471876.Spy49_0482 239
471876.Spy49_0006 471876.Spy49_0503c 283
471876.Spy49_0006 471876.Spy49_0515 199
471876.Spy49_0006 471876.Spy49_0516 207
471876.Spy49_0006 471876.Spy49_0536 287
471876.Spy49_0006 471876.Spy49_0560 182
471876.Spy49_0006 471876.Spy49_0563 428
471876.Spy49_0006 471876.Spy49_0580 341
471876.Spy49_0006 471876.Spy49_0585 225
471876.Spy49_0006 471876.Spy49_0591 309
471876.Spy49_0006 471876.Spy49_0601 160
471876.Spy49_0006 471876.Spy49_0604 318
471876.Spy49_0006 471876.Spy49_0622 231
471876.Spy49_0006 471876.Spy49_0628 192
471876.Spy49_0006 471876.Spy49_0629 197
471876.Spy49_0006 471876.Spy49_0638c 347
471876.Spy49_0006 471876.Spy49_0647 153
471876.Spy49_0006 471876.Spy49_0656 160
471876.Spy49_0006 471876.Spy49_0697 153
471876.Spy49_0006 471876.Spy49_0700 303
471876.Spy49_0006 471876.Spy49_0704 387
471876.Spy49_0006 471876.Spy49_0708 368
471876.Spy49_0006 471876.Spy49_0719c 181
471876.Spy49_0006 471876.Spy49_0724 198
471876.Spy49_0006 471876.Spy49_0735 491
471876.Spy49_0006 471876.Spy49_0738 369
471876.Spy49_0006 471876.Spy49_0817 209
471876.Spy49_0006 471876.Spy49_0819 347
471876.Spy49_0006 471876.Spy49_0829 296
471876.Spy49_0006 471876.Spy49_0841 292
471876.Spy49_0006 471876.Spy49_0842 622
471876.Spy49_0006 471876.Spy49_0845c 276
471876.Spy49_0006 471876.Spy49_0851 347
471876.Spy49_0006 471876.Spy49_0875c 330
471876.Spy49_0006 471876.Spy49_0898 151
471876.Spy49_0006 471876.Spy49_0904c 412
471876.Spy49_0006 471876.Spy49_0945c 163
471876.Spy49_0006 471876.Spy49_0968 225
471876.Spy49_0006 471876.Spy49_0988c 184
471876.Spy49_0006 471876.Spy49_0998c 160
471876.Spy49_0006 471876.Spy49_1007c 368
471876.Spy49_0006 471876.Spy49_1015c 391
471876.Spy49_0006 471876.Spy49_1017c 252
471876.Spy49_0006 471876.Spy49_1019c 267
471876.Spy49_0006 471876.Spy49_1039c 405
471876.Spy49_0006 471876.Spy49_1082c 309
471876.Spy49_0006 471876.Spy49_1087c 190
471876.Spy49_0006 471876.Spy49_1093c 292
471876.Spy49_0006 471876.Spy49_1097 183
471876.Spy49_0006 471876.Spy49_1108c 601
471876.Spy49_0006 471876.Spy49_1109c 332
471876.Spy49_0006 471876.Spy49_1116 251
471876.Spy49_0006 471876.Spy49_1122c 182
471876.Spy49_0006 471876.Spy49_1126c 156
471876.Spy49_0006 471876.Spy49_1138c 610
471876.Spy49_0006 471876.Spy49_1144 184
471876.Spy49_0006 471876.Spy49_1147c 572
471876.Spy49_0006 471876.Spy49_1150c 304
471876.Spy49_0006 471876.Spy49_1152c 712
471876.Spy49_0006 471876.Spy49_1155c 277
471876.Spy49_0006 471876.Spy49_1156c 184
471876.Spy49_0006 471876.Spy49_1157c 153
471876.Spy49_0006 471876.Spy49_1167c 325
471876.Spy49_0006 471876.Spy49_1169c 158
471876.Spy49_0006 471876.Spy49_1173c 191
471876.Spy49_0006 471876.Spy49_1174c 182
471876.Spy49_0006 471876.Spy49_1179c 196
471876.Spy49_0006 471876.Spy49_1181c 268
471876.Spy49_0006 471876.Spy49_1185c 264
471876.Spy49_0006 471876.Spy49_1189c 753
471876.Spy49_0006 471876.Spy49_1190c 436
471876.Spy49_0006 471876.Spy49_1192c 184
471876.Spy49_0006 471876.Spy49_1195c 177
471876.Spy49_0006 471876.Spy49_1215c 184
471876.Spy49_0006 471876.Spy49_1247c 153
471876.Spy49_0006 471876.Spy49_1251 223
471876.Spy49_0006 471876.Spy49_1252c 266
471876.Spy49_0006 471876.Spy49_1262c 369
471876.Spy49_0006 471876.Spy49_1265c 370
471876.Spy49_0006 471876.Spy49_1282c 278
471876.Spy49_0006 471876.Spy49_1284c 209
471876.Spy49_0006 471876.Spy49_1291c 249
471876.Spy49_0006 471876.Spy49_1310c 224
471876.Spy49_0006 471876.Spy49_1311c 243
471876.Spy49_0006 471876.Spy49_1336c 187
471876.Spy49_0006 471876.Spy49_1340c 291
471876.Spy49_0006 471876.Spy49_1355 184
471876.Spy49_0006 471876.Spy49_1361c 153
471876.Spy49_0006 471876.Spy49_1364c 210
471876.Spy49_0006 471876.Spy49_1365c 241
471876.Spy49_0006 471876.Spy49_1366c 221
471876.Spy49_0006 471876.Spy49_1376c 209
471876.Spy49_0006 471876.Spy49_1394c 540
471876.Spy49_0006 471876.Spy49_1408c 263
471876.Spy49_0006 471876.Spy49_1423c 903
471876.Spy49_0006 471876.Spy49_1424 155
471876.Spy49_0006 471876.Spy49_1427c 259
471876.Spy49_0006 471876.Spy49_1430 289
471876.Spy49_0006 471876.Spy49_1431 248
471876.Spy49_0006 471876.Spy49_1432c 209
471876.Spy49_0006 471876.Spy49_1434c 242
471876.Spy49_0006 471876.Spy49_1439 277
471876.Spy49_0006 471876.Spy49_1441c 184
471876.Spy49_0006 471876.Spy49_1500c 259
471876.Spy49_0006 471876.Spy49_1550c 267
471876.Spy49_0006 471876.Spy49_1556c 555
471876.Spy49_0006 471876.Spy49_1557c 408
471876.Spy49_0006 471876.Spy49_1558c 164
471876.Spy49_0006 471876.Spy49_1561c 576
471876.Spy49_0006 471876.Spy49_1564 183
471876.Spy49_0006 471876.Spy49_1567c 192
471876.Spy49_0006 471876.Spy49_1579c 160
471876.Spy49_0006 471876.Spy49_1603c 257
471876.Spy49_0006 471876.Spy49_1604c 182
471876.Spy49_0006 471876.Spy49_1606c 226
471876.Spy49_0006 471876.Spy49_1608c 228
471876.Spy49_0006 471876.Spy49_1624c 304
471876.Spy49_0006 471876.Spy49_1632c 297
471876.Spy49_0006 471876.Spy49_1663 193
471876.Spy49_0006 471876.Spy49_1679c 160
471876.Spy49_0006 471876.Spy49_1687c 332
471876.Spy49_0006 471876.Spy49_1715c 156
471876.Spy49_0006 471876.Spy49_1719c 152
471876.Spy49_0006 471876.Spy49_1722 304
471876.Spy49_0006 471876.Spy49_1729 155
471876.Spy49_0006 471876.Spy49_1733 251
471876.Spy49_0006 471876.Spy49_1734 299
471876.Spy49_0006 471876.Spy49_1745c 168
471876.Spy49_0006 471876.Spy49_1753c 336
471876.Spy49_0006 471876.Spy49_1756c 432
471876.Spy49_0006 471876.Spy49_1758c 318
471876.Spy49_0006 471876.Spy49_1759c 218
471876.Spy49_0006 471876.Spy49_1768c 275
471876.Spy49_0006 471876.Spy49_1769c 296
471876.Spy49_0006 471876.Spy49_1786c 158
471876.Spy49_0006 471876.Spy49_1788c 235
471876.Spy49_0006 471876.Spy49_1793c 180
471876.Spy49_0006 471876.Spy49_1795 368
471876.Spy49_0006 471876.Spy49_1801c 267
471876.Spy49_0006 471876.Spy49_1809 192
471876.Spy49_0006 471876.Spy49_1810 397
471876.Spy49_0006 471876.Spy49_1812c 158
471876.Spy49_0006 471876.Spy49_1821 410
471876.Spy49_0008 471876.Spy49_0001 291
471876.Spy49_0008 471876.Spy49_0002 272
471876.Spy49_0008 471876.Spy49_0003 290
471876.Spy49_0008 471876.Spy49_0004 497
471876.Spy49_0008 471876.Spy49_0005 767
471876.Spy49_0008 471876.Spy49_0006 812
471876.Spy49_0008 471876.Spy49_0009 935
471876.Spy49_0008 471876.Spy49_0010 742
471876.Spy49_0008 471876.Spy49_0011 789
471876.Spy49_0008 471876.Spy49_0012 719
471876.Spy49_0008 471876.Spy49_0013 764
471876.Spy49_0008 471876.Spy49_0014 356
471876.Spy49_0008 471876.Spy49_0016 394
471876.Spy49_0008 471876.Spy49_0078 267
471876.Spy49_0008 471876.Spy49_0091 193
471876.Spy49_0008 471876.Spy49_0109c 260
471876.Spy49_0008 471876.Spy49_0110c 705
471876.Spy49_0008 471876.Spy49_0200 182
471876.Spy49_0008 471876.Spy49_0219 232
471876.Spy49_0008 471876.Spy49_0226 198
471876.Spy49_0008 471876.Spy49_0228 155
471876.Spy49_0008 471876.Spy49_0290 158
471876.Spy49_0008 471876.Spy49_0320 261
471876.Spy49_0008 471876.Spy49_0327 181
471876.Spy49_0008 471876.Spy49_0338 232
471876.Spy49_0008 471876.Spy49_0375 315
471876.Spy49_0008 471876.Spy49_0403 155
471876.Spy49_0008 471876.Spy49_0446 181
471876.Spy49_0008 471876.Spy49_0503c 281
471876.Spy49_0008 471876.Spy49_0504 311
471876.Spy49_0008 471876.Spy49_0534 220
471876.Spy49_0008 471876.Spy49_0547 244
471876.Spy49_0008 471876.Spy49_0556 181
471876.Spy49_0008 471876.Spy49_0622 261
471876.Spy49_0008 471876.Spy49_0650 192
471876.Spy49_0008 471876.Spy49_0676 156
471876.Spy49_0008 471876.Spy49_0700 181
471876.Spy49_0008 471876.Spy49_0738 152
471876.Spy49_0008 471876.Spy49_0850c 184
471876.Spy49_0008 471876.Spy49_0856 156
471876.Spy49_0008 471876.Spy49_0875c 193
471876.Spy49_0008 471876.Spy49_0904c 306
471876.Spy49_0008 471876.Spy49_0946c 181
471876.Spy49_0008 471876.Spy49_0976c 182
471876.Spy49_0008 471876.Spy49_1019c 156
471876.Spy49_0008 471876.Spy49_1088c 226
471876.Spy49_0008 471876.Spy49_1091 214
471876.Spy49_0008 471876.Spy49_1092c 184
471876.Spy49_0008 471876.Spy49_1115c 396
471876.Spy49_0008 471876.Spy49_1132c 214
471876.Spy49_0008 471876.Spy49_1147c 583
471876.Spy49_0008 471876.Spy49_1156c 184
471876.Spy49_0008 471876.Spy49_1157c 157
471876.Spy49_0008 471876.Spy49_1167c 153
471876.Spy49_0008 471876.Spy49_1172c 158
471876.Spy49_0008 471876.Spy49_1250 253
471876.Spy49_0008 471876.Spy49_1251 157
471876.Spy49_0008 471876.Spy49_1252c 303
471876.Spy49_0008 471876.Spy49_1289c 214
471876.Spy49_0008 471876.Spy49_1312c 162
471876.Spy49_0008 471876.Spy49_1350c 332
471876.Spy49_0008 471876.Spy49_1372c 347
471876.Spy49_0008 471876.Spy49_1374c 168
471876.Spy49_0008 471876.Spy49_1375c 207
471876.Spy49_0008 471876.Spy49_1431 201
471876.Spy49_0008 471876.Spy49_1567c 152
471876.Spy49_0008 471876.Spy49_1619c 194
471876.Spy49_0008 471876.Spy49_1637c 184
471876.Spy49_0008 471876.Spy49_1721 181
471876.Spy49_0008 471876.Spy49_1729 152
471876.Spy49_0008 471876.Spy49_1750c 183
471876.Spy49_0008 471876.Spy49_1789c 156
471876.Spy49_0009 471876.Spy49_0001 255
471876.Spy49_0009 471876.Spy49_0002 358
471876.Spy49_0009 471876.Spy49_0003 290
471876.Spy49_0009 471876.Spy49_0004 497
471876.Spy49_0009 471876.Spy49_0005 726
471876.Spy49_0009 471876.Spy49_0006 778
471876.Spy49_0009 471876.Spy49_0008 935
471876.Spy49_0009 471876.Spy49_0010 764
471876.Spy49_0009 471876.Spy49_0011 789
471876.Spy49_0009 471876.Spy49_0012 755
471876.Spy49_0009 471876.Spy49_0013 748
471876.Spy49_0009 471876.Spy49_0014 356
471876.Spy49_0009 471876.Spy49_0015 213
471876.Spy49_0009 471876.Spy49_0016 262
471876.Spy49_0009 471876.Spy49_0026c 271
471876.Spy49_0009 471876.Spy49_0045 387
471876.Spy49_0009 471876.Spy49_0048 387
471876.Spy49_0009 471876.Spy49_0049 387
471876.Spy49_0009 471876.Spy49_0052 387
471876.Spy49_0009 471876.Spy49_0053 387
471876.Spy49_0009 471876.Spy49_0065 387
471876.Spy49_0009 471876.Spy49_0073 387
471876.Spy49_0009 471876.Spy49_0080 213
471876.Spy49_0009 471876.Spy49_0081 213
471876.Spy49_0009 471876.Spy49_0082 213
471876.Spy49_0009 471876.Spy49_0086 234
471876.Spy49_0009 471876.Spy49_0092 524
471876.Spy49_0009 471876.Spy49_0105 292
471876.Spy49_0009 471876.Spy49_0109c 176
471876.Spy49_0009 471876.Spy49_0110c 344
471876.Spy49_0009 471876.Spy49_0111 168
471876.Spy49_0009 471876.Spy49_0159 186
471876.Spy49_0009 471876.Spy49_0192c 159
471876.Spy49_0009 471876.Spy49_0203 295
471876.Spy49_0009 471876.Spy49_0228 231
471876.Spy49_0009 471876.Spy49_0230 387
471876.Spy49_0009 471876.Spy49_0231 387
471876.Spy49_0009 471876.Spy49_0237c 204
471876.Spy49_0009 471876.Spy49_0240 731
471876.Spy49_0009 471876.Spy49_0278 252
471876.Spy49_0009 471876.Spy49_0287 219
471876.Spy49_0009 471876.Spy49_0291 160
471876.Spy49_0009 471876.Spy49_0300 181
471876.Spy49_0009 471876.Spy49_0313 156
471876.Spy49_0009 471876.Spy49_0338 623
471876.Spy49_0009 471876.Spy49_0339 360
471876.Spy49_0009 471876.Spy49_0346c 169
471876.Spy49_0009 471876.Spy49_0375 211
471876.Spy49_0009 471876.Spy49_0385 592
471876.Spy49_0009 471876.Spy49_0388 387
471876.Spy49_0009 471876.Spy49_0395 283
471876.Spy49_0009 471876.Spy49_0399 184
471876.Spy49_0009 471876.Spy49_0403 387
471876.Spy49_0009 471876.Spy49_0423 387
471876.Spy49_0009 471876.Spy49_0501 177
471876.Spy49_0009 471876.Spy49_0503c 242
471876.Spy49_0009 471876.Spy49_0511c 186
471876.Spy49_0009 471876.Spy49_0514 659
471876.Spy49_0009 471876.Spy49_0515 172
471876.Spy49_0009 471876.Spy49_0561 592
471876.Spy49_0009 471876.Spy49_0563 472
471876.Spy49_0009 471876.Spy49_0579 251
471876.Spy49_0009 471876.Spy49_0580 192
471876.Spy49_0009 471876.Spy49_0581 165
471876.Spy49_0009 471876.Spy49_0597 600
471876.Spy49_0009 471876.Spy49_0607c 375
471876.Spy49_0009 471876.Spy49_0610 289
471876.Spy49_0009 471876.Spy49_0674 224
471876.Spy49_0009 471876.Spy49_0691 193
471876.Spy49_0009 471876.Spy49_0721 295
471876.Spy49_0009 471876.Spy49_0724 387
471876.Spy49_0009 471876.Spy49_0795 206
471876.Spy49_0009 471876.Spy49_0807 271
471876.Spy49_0009 471876.Spy49_0808 269
471876.Spy49_0009 471876.Spy49_0816 358
471876.Spy49_0009 471876.Spy49_0849 210
471876.Spy49_0009 471876.Spy49_0860 182
471876.Spy49_0009 471876.Spy49_0876c 507
471876.Spy49_0009 471876.Spy49_0896 264
471876.Spy49_0009 471876.Spy49_0905 295
471876.Spy49_0009 471876.Spy49_0909c 163
471876.Spy49_0009 471876.Spy49_0966c 246
471876.Spy49_0009 471876.Spy49_1033c 178
471876.Spy49_0009 471876.Spy49_1048c 243
471876.Spy49_0009 471876.Spy49_1076c 176
471876.Spy49_0009 471876.Spy49_1099 360
471876.Spy49_0009 471876.Spy49_1111c 162
471876.Spy49_0009 471876.Spy49_1113c 572
471876.Spy49_0009 471876.Spy49_1147c 412
471876.Spy49_0009 471876.Spy49_1148c 335
471876.Spy49_0009 471876.Spy49_1168c 592
471876.Spy49_0009 471876.Spy49_1171c 210
471876.Spy49_0009 471876.Spy49_1173c 615
471876.Spy49_0009 471876.Spy49_1174c 615
471876.Spy49_0009 471876.Spy49_1175c 456
471876.Spy49_0009 471876.Spy49_1228c 178
471876.Spy49_0009 471876.Spy49_1243 214
471876.Spy49_0009 471876.Spy49_1252c 236
471876.Spy49_0009 471876.Spy49_1256c 596
471876.Spy49_0009 471876.Spy49_1276c 184
471876.Spy49_0009 471876.Spy49_1278 372
471876.Spy49_0009 471876.Spy49_1291c 505
471876.Spy49_0009 471876.Spy49_1292c 536
471876.Spy49_0009 471876.Spy49_1296c 163
471876.Spy49_0009 471876.Spy49_1309c 472
471876.Spy49_0009 471876.Spy49_1327c 214
471876.Spy49_0009 471876.Spy49_1329c 254
471876.Spy49_0009 471876.Spy49_1335 178
471876.Spy49_0009 471876.Spy49_1343c 533
471876.Spy49_0009 471876.Spy49_1344c 415
471876.Spy49_0009 471876.Spy49_1389 169
471876.Spy49_0009 471876.Spy49_1403c 221
471876.Spy49_0009 471876.Spy49_1424 163
471876.Spy49_0009 471876.Spy49_1431 201
471876.Spy49_0009 471876.Spy49_1435c 265
471876.Spy49_0009 471876.Spy49_1548 173
471876.Spy49_0009 471876.Spy49_1561c 380
471876.Spy49_0009 471876.Spy49_1595c 182
471876.Spy49_0009 471876.Spy49_1608c 154
471876.Spy49_0009 471876.Spy49_1612c 281
471876.Spy49_0009 471876.Spy49_1615 262
471876.Spy49_0009 471876.Spy49_1621c 268
471876.Spy49_0009 471876.Spy49_1622c 268
471876.Spy49_0009 471876.Spy49_1670c 153
471876.Spy49_0009 471876.Spy49_1671c 153
471876.Spy49_0009 471876.Spy49_1672c 153
471876.Spy49_0009 471876.Spy49_1729 152
471876.Spy49_0009 471876.Spy49_1735c 216
471876.Spy49_0009 471876.Spy49_1736c 393
471876.Spy49_0009 471876.Spy49_1749c 230
471876.Spy49_0009 471876.Spy49_1773 294
471876.Spy49_0009 471876.Spy49_1777 184
471876.Spy49_0009 471876.Spy49_1779 263
471876.Spy49_0009 471876.Spy49_1784c 290
471876.Spy49_0009 471876.Spy49_1786c 387
471876.Spy49_0009 471876.Spy49_1804 225
471876.Spy49_0009 471876.Spy49_1822 186
471876.Spy49_0010 471876.Spy49_0001 231
471876.Spy49_0010 471876.Spy49_0002 247
471876.Spy49_0010 471876.Spy49_0003 256
471876.Spy49_0010 471876.Spy49_0004 415
471876.Spy49_0010 471876.Spy49_0005 478
471876.Spy49_0010 471876.Spy49_0006 525
471876.Spy49_0010 471876.Spy49_0008 742
471876.Spy49_0010 471876.Spy49_0009 764
471876.Spy49_0010 471876.Spy49_0011 916
471876.Spy49_0010 471876.Spy49_0012 903
471876.Spy49_0010 471876.Spy49_0013 832
471876.Spy49_0010 471876.Spy49_0014 504
471876.Spy49_0010 471876.Spy49_0030 206
471876.Spy49_0010 471876.Spy49_0111 218
471876.Spy49_0010 471876.Spy49_0112 153
471876.Spy49_0010 471876.Spy49_0144 230
471876.Spy49_0010 471876.Spy49_0151 162
471876.Spy49_0010 471876.Spy49_0209 272
471876.Spy49_0010 471876.Spy49_0249 196
471876.Spy49_0010 471876.Spy49_0278 195
471876.Spy49_0010 471876.Spy49_0282 525
471876.Spy49_0010 471876.Spy49_0449c 331
471876.Spy49_0010 471876.Spy49_0462c 183
471876.Spy49_0010 471876.Spy49_0476 248
471876.Spy49_0010 471876.Spy49_0508c 673
471876.Spy49_0010 471876.Spy49_0514 251
471876.Spy49_0010 471876.Spy49_0539c 181
471876.Spy49_0010 471876.Spy49_0559 272
471876.Spy49_0010 471876.Spy49_0579 197
471876.Spy49_0010 471876.Spy49_0603 623
471876.Spy49_0010 471876.Spy49_0605 170
471876.Spy49_0010 471876.Spy49_0618 228
471876.Spy49_0010 471876.Spy49_0621 327
471876.Spy49_0010 471876.Spy49_0644 481
471876.Spy49_0010 471876.Spy49_0647 184
471876.Spy49_0010 471876.Spy49_0697 153
471876.Spy49_0010 471876.Spy49_0784 240
471876.Spy49_0010 471876.Spy49_0803 162
471876.Spy49_0010 471876.Spy49_0822 321
471876.Spy49_0010 471876.Spy49_0850c 316
471876.Spy49_0010 471876.Spy49_0853 184
471876.Spy49_0010 471876.Spy49_0943c 543
471876.Spy49_0010 471876.Spy49_0946c 266
471876.Spy49_0010 471876.Spy49_0969 325
471876.Spy49_0010 471876.Spy49_0981c 197
471876.Spy49_0010 471876.Spy49_1040 278
471876.Spy49_0010 471876.Spy49_1050 153
471876.Spy49_0010 471876.Spy49_1073c 249
471876.Spy49_0010 471876.Spy49_1113c 187
471876.Spy49_0010 471876.Spy49_1122c 201
471876.Spy49_0010 471876.Spy49_1123c 199
471876.Spy49_0010 471876.Spy49_1184 161
471876.Spy49_0010 471876.Spy49_1190c 154
471876.Spy49_0010 471876.Spy49_1274c 703
471876.Spy49_0010 471876.Spy49_1291c 184
471876.Spy49_0010 471876.Spy49_1334c 389
471876.Spy49_0010 471876.Spy49_1343c 331
471876.Spy49_0010 471876.Spy49_1348c 173
471876.Spy49_0010 471876.Spy49_1378c 220
471876.Spy49_0010 471876.Spy49_1387c 163
471876.Spy49_0010 471876.Spy49_1390c 210
471876.Spy49_0010 471876.Spy49_1431 196
471876.Spy49_0010 471876.Spy49_1443c 184
471876.Spy49_0010 471876.Spy49_1451 475
471876.Spy49_0010 471876.Spy49_1453 151
471876.Spy49_0010 471876.Spy49_1458c 175
471876.Spy49_0010 471876.Spy49_1533c 178
471876.Spy49_0010 471876.Spy49_1535c 528
471876.Spy49_0010 471876.Spy49_1563c 181
471876.Spy49_0010 471876.Spy49_1565c 304
471876.Spy49_0010 471876.Spy49_1666c 189
471876.Spy49_0010 471876.Spy49_1673c 209
471876.Spy49_0010 471876.Spy49_1729 212
471876.Spy49_0010 471876.Spy49_1734 312
471876.Spy49_0010 471876.Spy49_1748c 336
471876.Spy49_0010 471876.Spy49_1817 659
471876.Spy49_0011 471876.Spy49_0001 231
471876.Spy49_0011 471876.Spy49_0002 247
471876.Spy49_0011 471876.Spy49_0003 256
471876.Spy49_0011 471876.Spy49_0004 307
471876.Spy49_0011 471876.Spy49_0005 687
471876.Spy49_0011 471876.Spy49_0006 778
471876.Spy49_0011 471876.Spy49_0008 789
471876.Spy49_0011 471876.Spy49_0009 789
471876.Spy49_0011 471876.Spy49_0010 916
471876.Spy49_0011 471876.Spy49_0012 980
471876.Spy49_0011 471876.Spy49_0013 930
471876.Spy49_0011 471876.Spy49_0014 504
471876.Spy49_0011 471876.Spy49_0016 156
471876.Spy49_0011 471876.Spy49_0025 184
471876.Spy49_0011 471876.Spy49_0033 343
471876.Spy49_0011 471876.Spy49_0045 183
471876.Spy49_0011 471876.Spy49_0054 159
471876.Spy49_0011 471876.Spy49_0057 183
471876.Spy49_0011 471876.Spy49_0069 161
471876.Spy49_0011 471876.Spy49_0075 168
471876.Spy49_0011 471876.Spy49_0078 257
471876.Spy49_0011 471876.Spy49_0081 472
471876.Spy49_0011 471876.Spy49_0087 163
471876.Spy49_0011 471876.Spy49_0088 323
471876.Spy49_0011 471876.Spy49_0100 274
471876.Spy49_0011 471876.Spy49_0109c 582
471876.Spy49_0011 471876.Spy49_0110c 614
471876.Spy49_0011 471876.Spy49_0131 275
471876.Spy49_0011 471876.Spy49_0143 187
471876.Spy49_0011 471876.Spy49_0158 213
471876.Spy49_0011 471876.Spy49_0163 172
471876.Spy49_0011 471876.Spy49_0176 274
471876.Spy49_0011 471876.Spy49_0181 150
471876.Spy49_0011 471876.Spy49_0184 183
471876.Spy49_0011 471876.Spy49_0185 212
471876.Spy49_0011 471876.Spy49_0219 169
471876.Spy49_0011 471876.Spy49_0230 169
471876.Spy49_0011 471876.Spy49_0231 249
471876.Spy49_0011 471876.Spy49_0233 193
471876.Spy49_0011 471876.Spy49_0240 212
471876.Spy49_0011 471876.Spy49_0243 616
471876.Spy49_0011 471876.Spy49_0245 163
471876.Spy49_0011 471876.Spy49_0246 169
471876.Spy49_0011 471876.Spy49_0252 157
471876.Spy49_0011 471876.Spy49_0253 181
471876.Spy49_0011 471876.Spy49_0260 195
471876.Spy49_0011 471876.Spy49_0263 181
471876.Spy49_0011 471876.Spy49_0265 205
471876.Spy49_0011 471876.Spy49_0271c 275
471876.Spy49_0011 471876.Spy49_0274c 214
471876.Spy49_0011 471876.Spy49_0289 308
471876.Spy49_0011 471876.Spy49_0290 258
471876.Spy49_0011 471876.Spy49_0297 192
471876.Spy49_0011 471876.Spy49_0304 155
471876.Spy49_0011 471876.Spy49_0306 156
471876.Spy49_0011 471876.Spy49_0310 181
471876.Spy49_0011 471876.Spy49_0311 206
471876.Spy49_0011 471876.Spy49_0326 223
471876.Spy49_0011 471876.Spy49_0327 222
471876.Spy49_0011 471876.Spy49_0330 156
471876.Spy49_0011 471876.Spy49_0338 312
471876.Spy49_0011 471876.Spy49_0378 525
471876.Spy49_0011 471876.Spy49_0387 270
471876.Spy49_0011 471876.Spy49_0388 353
471876.Spy49_0011 471876.Spy49_0390 274
471876.Spy49_0011 471876.Spy49_0391 240
471876.Spy49_0011 471876.Spy49_0408c 158
471876.Spy49_0011 471876.Spy49_0423 274
471876.Spy49_0011 471876.Spy49_0435 389
471876.Spy49_0011 471876.Spy49_0444 340
471876.Spy49_0011 471876.Spy49_0445 316
471876.Spy49_0011 471876.Spy49_0446 156
471876.Spy49_0011 471876.Spy49_0476 408
471876.Spy49_0011 471876.Spy49_0494 270
471876.Spy49_0011 471876.Spy49_0495 307
471876.Spy49_0011 471876.Spy49_0503c 511
471876.Spy49_0011 471876.Spy49_0534 156
471876.Spy49_0011 471876.Spy49_0536 251
471876.Spy49_0011 471876.Spy49_0539c 187
471876.Spy49_0011 471876.Spy49_0547 509
471876.Spy49_0011 471876.Spy49_0563 408
471876.Spy49_0011 471876.Spy49_0582 275
471876.Spy49_0011 471876.Spy49_0587 224
471876.Spy49_0011 471876.Spy49_0589 220
471876.Spy49_0011 471876.Spy49_0596 184
471876.Spy49_0011 471876.Spy49_0597 220
471876.Spy49_0011 471876.Spy49_0608 199
471876.Spy49_0011 471876.Spy49_0611 195
471876.Spy49_0011 471876.Spy49_0628 224
471876.Spy49_0011 471876.Spy49_0640 320
471876.Spy49_0011 471876.Spy49_0641 282
471876.Spy49_0011 471876.Spy49_0653 234
471876.Spy49_0011 471876.Spy49_0684 211
471876.Spy49_0011 471876.Spy49_0694c 184
471876.Spy49_0011 471876.Spy49_0696 305
471876.Spy49_0011 471876.Spy49_0697 184
471876.Spy49_0011 471876.Spy49_0701 436
471876.Spy49_0011 471876.Spy49_0708 475
471876.Spy49_0011 471876.Spy49_0712 293
471876.Spy49_0011 471876.Spy49_0720 184
471876.Spy49_0011 471876.Spy49_0724 203
471876.Spy49_0011 471876.Spy49_0730 184
471876.Spy49_0011 471876.Spy49_0733 583
471876.Spy49_0011 471876.Spy49_0745 281
471876.Spy49_0011 471876.Spy49_0794 257
471876.Spy49_0011 471876.Spy49_0815 181
471876.Spy49_0011 471876.Spy49_0817 396
471876.Spy49_0011 471876.Spy49_0821 209
471876.Spy49_0011 471876.Spy49_0822 172
471876.Spy49_0011 471876.Spy49_0828 264
471876.Spy49_0011 471876.Spy49_0845c 274
471876.Spy49_0011 471876.Spy49_0852 414
471876.Spy49_0011 471876.Spy49_0853 469
471876.Spy49_0011 471876.Spy49_0854 320
471876.Spy49_0011 471876.Spy49_0855 424
471876.Spy49_0011 471876.Spy49_0872c 205
471876.Spy49_0011 471876.Spy49_0874c 320
471876.Spy49_0011 471876.Spy49_0880 218
471876.Spy49_0011 471876.Spy49_0885 183
471876.Spy49_0011 471876.Spy49_0891c 181
471876.Spy49_0011 471876.Spy49_0893 223
471876.Spy49_0011 471876.Spy49_0900 184
471876.Spy49_0011 471876.Spy49_0904c 305
471876.Spy49_0011 471876.Spy49_0913 463
471876.Spy49_0011 471876.Spy49_0925 167
471876.Spy49_0011 471876.Spy49_0928c 192
471876.Spy49_0011 471876.Spy49_0954c 231
471876.Spy49_0011 471876.Spy49_0959c 353
471876.Spy49_0011 471876.Spy49_0969 164
471876.Spy49_0011 471876.Spy49_0973c 273
471876.Spy49_0011 471876.Spy49_0993c 284
471876.Spy49_0011 471876.Spy49_1007c 287
471876.Spy49_0011 471876.Spy49_1017c 153
471876.Spy49_0011 471876.Spy49_1018c 150
471876.Spy49_0011 471876.Spy49_1019c 518
471876.Spy49_0011 471876.Spy49_1026c 181
471876.Spy49_0011 471876.Spy49_1039c 393
471876.Spy49_0011 471876.Spy49_1064c 155
471876.Spy49_0011 471876.Spy49_1065 323
471876.Spy49_0011 471876.Spy49_1074c 418
471876.Spy49_0011 471876.Spy49_1084c 190
471876.Spy49_0011 471876.Spy49_1085 274
471876.Spy49_0011 471876.Spy49_1087c 218
471876.Spy49_0011 471876.Spy49_1105c 198
471876.Spy49_0011 471876.Spy49_1108c 220
471876.Spy49_0011 471876.Spy49_1114c 155
471876.Spy49_0011 471876.Spy49_1128 223
471876.Spy49_0011 471876.Spy49_1138c 217
471876.Spy49_0011 471876.Spy49_1147c 237
471876.Spy49_0011 471876.Spy49_1152c 224
471876.Spy49_0011 471876.Spy49_1155c 274
471876.Spy49_0011 471876.Spy49_1171c 183
471876.Spy49_0011 471876.Spy49_1172c 354
471876.Spy49_0011 471876.Spy49_1177c 184
471876.Spy49_0011 471876.Spy49_1180c 354
471876.Spy49_0011 471876.Spy49_1185c 240
471876.Spy49_0011 471876.Spy49_1186c 168
471876.Spy49_0011 471876.Spy49_1220 435
471876.Spy49_0011 471876.Spy49_1224c 181
471876.Spy49_0011 471876.Spy49_1226c 291
471876.Spy49_0011 471876.Spy49_1242 176
471876.Spy49_0011 471876.Spy49_1251 293
471876.Spy49_0011 471876.Spy49_1252c 303
471876.Spy49_0011 471876.Spy49_1257c 350
471876.Spy49_0011 471876.Spy49_1266c 274
471876.Spy49_0011 471876.Spy49_1272 157
471876.Spy49_0011 471876.Spy49_1274c 150
471876.Spy49_0011 471876.Spy49_1281c 197
471876.Spy49_0011 471876.Spy49_1290c 154
471876.Spy49_0011 471876.Spy49_1295c 176
471876.Spy49_0011 471876.Spy49_1296c 171
471876.Spy49_0011 471876.Spy49_1332c 191
471876.Spy49_0011 471876.Spy49_1350c 343
471876.Spy49_0011 471876.Spy49_1352 152
471876.Spy49_0011 471876.Spy49_1353 152
471876.Spy49_0011 471876.Spy49_1358 251
471876.Spy49_0011 471876.Spy49_1359c 403
471876.Spy49_0011 471876.Spy49_1360c 403
471876.Spy49_0011 471876.Spy49_1362c 424
471876.Spy49_0011 471876.Spy49_1364c 184
471876.Spy49_0011 471876.Spy49_1366c 225
471876.Spy49_0011 471876.Spy49_1374c 187
471876.Spy49_0011 471876.Spy49_1376c 220
471876.Spy49_0011 471876.Spy49_1394c 401
471876.Spy49_0011 471876.Spy49_1405c 180
471876.Spy49_0011 471876.Spy49_1410c 159
471876.Spy49_0011 471876.Spy49_1421c 152
471876.Spy49_0011 471876.Spy49_1423c 167
471876.Spy49_0011 471876.Spy49_1426c 156
471876.Spy49_0011 471876.Spy49_1428c 153
471876.Spy49_0011 471876.Spy49_1431 196
471876.Spy49_0011 471876.Spy49_1439 299
471876.Spy49_0011 471876.Spy49_1441c 206
471876.Spy49_0011 471876.Spy49_1466c 172
471876.Spy49_0011 471876.Spy49_1533c 153
471876.Spy49_0011 471876.Spy49_1535c 269
471876.Spy49_0011 471876.Spy49_1545c 153
471876.Spy49_0011 471876.Spy49_1551c 153
471876.Spy49_0011 471876.Spy49_1561c 452
471876.Spy49_0011 471876.Spy49_1567c 220
471876.Spy49_0011 471876.Spy49_1595c 328
471876.Spy49_0011 471876.Spy49_1604c 450
471876.Spy49_0011 471876.Spy49_1615 615
471876.Spy49_0011 471876.Spy49_1620c 308
471876.Spy49_0011 471876.Spy49_1621c 459
471876.Spy49_0011 471876.Spy49_1622c 278
471876.Spy49_0011 471876.Spy49_1631c 281
471876.Spy49_0011 471876.Spy49_1637c 153
471876.Spy49_0011 471876.Spy49_1663 157
471876.Spy49_0011 471876.Spy49_1704c 182
471876.Spy49_0011 471876.Spy49_1727 353
471876.Spy49_0011 471876.Spy49_1729 212
471876.Spy49_0011 471876.Spy49_1730 156
471876.Spy49_0011 471876.Spy49_1733 220
471876.Spy49_0011 471876.Spy49_1734 238
471876.Spy49_0011 471876.Spy49_1750c 220
471876.Spy49_0011 471876.Spy49_1756c 158
471876.Spy49_0011 471876.Spy49_1758c 343
471876.Spy49_0011 471876.Spy49_1768c 308
471876.Spy49_0011 471876.Spy49_1769c 408
471876.Spy49_0011 471876.Spy49_1784c 176
471876.Spy49_0011 471876.Spy49_1788c 420
471876.Spy49_0011 471876.Spy49_1789c 333
471876.Spy49_0011 471876.Spy49_1790c 341
471876.Spy49_0011 471876.Spy49_1791c 276
471876.Spy49_0011 471876.Spy49_1793c 513
471876.Spy49_0011 471876.Spy49_1812c 200
471876.Spy49_0011 471876.Spy49_1817 290
471876.Spy49_0012 471876.Spy49_0001 180
471876.Spy49_0012 471876.Spy49_0002 249
471876.Spy49_0012 471876.Spy49_0003 252
471876.Spy49_0012 471876.Spy49_0004 323
471876.Spy49_0012 471876.Spy49_0005 639
471876.Spy49_0012 471876.Spy49_0006 478
471876.Spy49_0012 471876.Spy49_0008 719
471876.Spy49_0012 471876.Spy49_0009 755
471876.Spy49_0012 471876.Spy49_0010 903
471876.Spy49_0012 471876.Spy49_0011 980
471876.Spy49_0012 471876.Spy49_0013 884
471876.Spy49_0012 471876.Spy49_0014 426
471876.Spy49_0012 471876.Spy49_0016 217
471876.Spy49_0012 471876.Spy49_0019 183
471876.Spy49_0012 471876.Spy49_0020 519
471876.Spy49_0012 471876.Spy49_0021 208
471876.Spy49_0012 471876.Spy49_0022 255
471876.Spy49_0012 471876.Spy49_0023 336
471876.Spy49_0012 471876.Spy49_0025 928
471876.Spy49_0012 471876.Spy49_0027 337
471876.Spy49_0012 471876.Spy49_0028 504
471876.Spy49_0012 471876.Spy49_0029 241
471876.Spy49_0012 471876.Spy49_0031 776
471876.Spy49_0012 471876.Spy49_0033 195
471876.Spy49_0012 471876.Spy49_0069 846
471876.Spy49_0012 471876.Spy49_0098 208
471876.Spy49_0012 471876.Spy49_0108c 300
471876.Spy49_0012 471876.Spy49_0109c 403
471876.Spy49_0012 471876.Spy49_0110c 270
471876.Spy49_0012 471876.Spy49_0141 984
471876.Spy49_0012 471876.Spy49_0191c 370
471876.Spy49_0012 471876.Spy49_0200 424
471876.Spy49_0012 471876.Spy49_0201 156
471876.Spy49_0012 471876.Spy49_0221 424
471876.Spy49_0012 471876.Spy49_0228 732
471876.Spy49_0012 471876.Spy49_0234 163
471876.Spy49_0012 471876.Spy49_0236c 249
471876.Spy49_0012 471876.Spy49_0269 238
471876.Spy49_0012 471876.Spy49_0290 460
471876.Spy49_0012 471876.Spy49_0300 489
471876.Spy49_0012 471876.Spy49_0304 301
471876.Spy49_0012 471876.Spy49_0311 183
471876.Spy49_0012 471876.Spy49_0322 416
471876.Spy49_0012 471876.Spy49_0326 324
471876.Spy49_0012 471876.Spy49_0330 224
471876.Spy49_0012 471876.Spy49_0341 475
471876.Spy49_0012 471876.Spy49_0378 397
471876.Spy49_0012 471876.Spy49_0390 221
471876.Spy49_0012 471876.Spy49_0446 159
471876.Spy49_0012 471876.Spy49_0448 343
471876.Spy49_0012 471876.Spy49_0482 397
471876.Spy49_0012 471876.Spy49_0503c 468
471876.Spy49_0012 471876.Spy49_0516 508
471876.Spy49_0012 471876.Spy49_0529c 154
471876.Spy49_0012 471876.Spy49_0536 251
471876.Spy49_0012 471876.Spy49_0537 459
471876.Spy49_0012 471876.Spy49_0538 291
471876.Spy49_0012 471876.Spy49_0580 459
471876.Spy49_0012 471876.Spy49_0586 400
471876.Spy49_0012 471876.Spy49_0587 400
471876.Spy49_0012 471876.Spy49_0589 184
471876.Spy49_0012 471876.Spy49_0631 231
471876.Spy49_0012 471876.Spy49_0647 208
471876.Spy49_0012 471876.Spy49_0651 268
471876.Spy49_0012 471876.Spy49_0665 156
471876.Spy49_0012 471876.Spy49_0667 318
471876.Spy49_0012 471876.Spy49_0686c 899
471876.Spy49_0012 471876.Spy49_0695c 294
471876.Spy49_0012 471876.Spy49_0697 184
471876.Spy49_0012 471876.Spy49_0705 606
471876.Spy49_0012 471876.Spy49_0707 979
471876.Spy49_0012 471876.Spy49_0708 973
471876.Spy49_0012 471876.Spy49_0717 186
471876.Spy49_0012 471876.Spy49_0736 685
471876.Spy49_0012 471876.Spy49_0817 239
471876.Spy49_0012 471876.Spy49_0833 154
471876.Spy49_0012 471876.Spy49_0852 492
471876.Spy49_0012 471876.Spy49_0853 513
471876.Spy49_0012 471876.Spy49_0854 320
471876.Spy49_0012 471876.Spy49_0855 496
471876.Spy49_0012 471876.Spy49_0875c 217
471876.Spy49_0012 471876.Spy49_0885 964
471876.Spy49_0012 471876.Spy49_0887 909
471876.Spy49_0012 471876.Spy49_0888 407
471876.Spy49_0012 471876.Spy49_0893 168
471876.Spy49_0012 471876.Spy49_0895 220
471876.Spy49_0012 471876.Spy49_0904c 399
471876.Spy49_0012 471876.Spy49_0945c 283
471876.Spy49_0012 471876.Spy49_0949 977
471876.Spy49_0012 471876.Spy49_0957c 296
471876.Spy49_0012 471876.Spy49_0959c 330
471876.Spy49_0012 471876.Spy49_0975c 203
471876.Spy49_0012 471876.Spy49_0983c 210
471876.Spy49_0012 471876.Spy49_0984c 320
471876.Spy49_0012 471876.Spy49_0992c 299
471876.Spy49_0012 471876.Spy49_0993c 177
471876.Spy49_0012 471876.Spy49_1015c 208
471876.Spy49_0012 471876.Spy49_1017c 373
471876.Spy49_0012 471876.Spy49_1018c 207
471876.Spy49_0012 471876.Spy49_1041 249
471876.Spy49_0012 471876.Spy49_1053c 462
471876.Spy49_0012 471876.Spy49_1072c 239
471876.Spy49_0012 471876.Spy49_1073c 191
471876.Spy49_0012 471876.Spy49_1084c 301
471876.Spy49_0012 471876.Spy49_1087c 150
471876.Spy49_0012 471876.Spy49_1095c 158
471876.Spy49_0012 471876.Spy49_1097 475
471876.Spy49_0012 471876.Spy49_1108c 304
471876.Spy49_0012 471876.Spy49_1115c 294
471876.Spy49_0012 471876.Spy49_1138c 236
471876.Spy49_0012 471876.Spy49_1146c 296
471876.Spy49_0012 471876.Spy49_1152c 472
471876.Spy49_0012 471876.Spy49_1158c 173
471876.Spy49_0012 471876.Spy49_1161c 249
471876.Spy49_0012 471876.Spy49_1172c 205
471876.Spy49_0012 471876.Spy49_1200c 198
471876.Spy49_0012 471876.Spy49_1252c 272
471876.Spy49_0012 471876.Spy49_1253c 208
471876.Spy49_0012 471876.Spy49_1265c 972
471876.Spy49_0012 471876.Spy49_1286c 249
471876.Spy49_0012 471876.Spy49_1300c 248
471876.Spy49_0012 471876.Spy49_1304c 183
471876.Spy49_0012 471876.Spy49_1332c 171
471876.Spy49_0012 471876.Spy49_1348c 191
471876.Spy49_0012 471876.Spy49_1351c 449
471876.Spy49_0012 471876.Spy49_1354 154
471876.Spy49_0012 471876.Spy49_1358 207
471876.Spy49_0012 471876.Spy49_1371c 295
471876.Spy49_0012 471876.Spy49_1374c 165
471876.Spy49_0012 471876.Spy49_1394c 256
471876.Spy49_0012 471876.Spy49_1396c 232
471876.Spy49_0012 471876.Spy49_1408c 183
471876.Spy49_0012 471876.Spy49_1418c 156
471876.Spy49_0012 471876.Spy49_1420c 152
471876.Spy49_0012 471876.Spy49_1423c 279
471876.Spy49_0012 471876.Spy49_1437 175
471876.Spy49_0012 471876.Spy49_1441c 224
471876.Spy49_0012 471876.Spy49_1542c 447
471876.Spy49_0012 471876.Spy49_1545c 183
471876.Spy49_0012 471876.Spy49_1546c 225
471876.Spy49_0012 471876.Spy49_1550c 153
471876.Spy49_0012 471876.Spy49_1553c 355
471876.Spy49_0012 471876.Spy49_1556c 164
471876.Spy49_0012 471876.Spy49_1557c 164
471876.Spy49_0012 471876.Spy49_1561c 201
471876.Spy49_0012 471876.Spy49_1563c 166
471876.Spy49_0012 471876.Spy49_1618c 156
471876.Spy49_0012 471876.Spy49_1657 364
471876.Spy49_0012 471876.Spy49_1723c 377
471876.Spy49_0012 471876.Spy49_1727 330
471876.Spy49_0012 471876.Spy49_1747c 296
471876.Spy49_0012 471876.Spy49_1750c 266
471876.Spy49_0012 471876.Spy49_1758c 274
471876.Spy49_0012 471876.Spy49_1788c 274
471876.Spy49_0012 471876.Spy49_1789c 153
471876.Spy49_0012 471876.Spy49_1793c 432
471876.Spy49_0012 471876.Spy49_1797c 344
471876.Spy49_0012 471876.Spy49_1799c 308
471876.Spy49_0012 471876.Spy49_1808 370
471876.Spy49_0012 471876.Spy49_1812c 984
471876.Spy49_0013 471876.Spy49_0001 305
471876.Spy49_0013 471876.Spy49_0002 390
471876.Spy49_0013 471876.Spy49_0003 252
471876.Spy49_0013 471876.Spy49_0004 413
471876.Spy49_0013 471876.Spy49_0005 645
471876.Spy49_0013 471876.Spy49_0006 674
471876.Spy49_0013 471876.Spy49_0008 764
471876.Spy49_0013 471876.Spy49_0009 748
471876.Spy49_0013 471876.Spy49_0010 832
471876.Spy49_0013 471876.Spy49_0011 930
471876.Spy49_0013 471876.Spy49_0012 884
471876.Spy49_0013 471876.Spy49_0014 536
471876.Spy49_0013 471876.Spy49_0016 358
471876.Spy49_0013 471876.Spy49_0019 217
471876.Spy49_0013 471876.Spy49_0027 184
471876.Spy49_0013 471876.Spy49_0033 474
471876.Spy49_0013 471876.Spy49_0053 201
471876.Spy49_0013 471876.Spy49_0057 200
471876.Spy49_0013 471876.Spy49_0068 675
471876.Spy49_0013 471876.Spy49_0069 324
471876.Spy49_0013 471876.Spy49_0072 167
471876.Spy49_0013 471876.Spy49_0074 194
471876.Spy49_0013 471876.Spy49_0075 193
471876.Spy49_0013 471876.Spy49_0081 184
471876.Spy49_0013 471876.Spy49_0084 225
471876.Spy49_0013 471876.Spy49_0087 213
471876.Spy49_0013 471876.Spy49_0088 184
471876.Spy49_0013 471876.Spy49_0098 339
471876.Spy49_0013 471876.Spy49_0104 294
471876.Spy49_0013 471876.Spy49_0105 186
471876.Spy49_0013 471876.Spy49_0109c 576
471876.Spy49_0013 471876.Spy49_0110c 673
471876.Spy49_0013 471876.Spy49_0113 204
471876.Spy49_0013 471876.Spy49_0141 313
471876.Spy49_0013 471876.Spy49_0143 474
471876.Spy49_0013 471876.Spy49_0152 257
471876.Spy49_0013 471876.Spy49_0176 176
471876.Spy49_0013 471876.Spy49_0181 172
471876.Spy49_0013 471876.Spy49_0185 238
471876.Spy49_0013 471876.Spy49_0188 168
471876.Spy49_0013 471876.Spy49_0191c 299
471876.Spy49_0013 471876.Spy49_0194 226
471876.Spy49_0013 471876.Spy49_0203 377
471876.Spy49_0013 471876.Spy49_0208 278
471876.Spy49_0013 471876.Spy49_0219 416
471876.Spy49_0013 471876.Spy49_0221 311
471876.Spy49_0013 471876.Spy49_0231 559
471876.Spy49_0013 471876.Spy49_0233 497
471876.Spy49_0013 471876.Spy49_0234 328
471876.Spy49_0013 471876.Spy49_0240 388
471876.Spy49_0013 471876.Spy49_0242 207
471876.Spy49_0013 471876.Spy49_0243 207
471876.Spy49_0013 471876.Spy49_0244 233
471876.Spy49_0013 471876.Spy49_0245 207
471876.Spy49_0013 471876.Spy49_0259 500
471876.Spy49_0013 471876.Spy49_0260 316
471876.Spy49_0013 471876.Spy49_0262 541
471876.Spy49_0013 471876.Spy49_0265 197
471876.Spy49_0013 471876.Spy49_0277 307
471876.Spy49_0013 471876.Spy49_0282 164
471876.Spy49_0013 471876.Spy49_0289 459
471876.Spy49_0013 471876.Spy49_0290 413
471876.Spy49_0013 471876.Spy49_0291 461
471876.Spy49_0013 471876.Spy49_0297 151
471876.Spy49_0013 471876.Spy49_0311 217
471876.Spy49_0013 471876.Spy49_0319c 213
471876.Spy49_0013 471876.Spy49_0322 409
471876.Spy49_0013 471876.Spy49_0323 722
471876.Spy49_0013 471876.Spy49_0326 347
471876.Spy49_0013 471876.Spy49_0327 154
471876.Spy49_0013 471876.Spy49_0338 380
471876.Spy49_0013 471876.Spy49_0375 274
471876.Spy49_0013 471876.Spy49_0385 592
471876.Spy49_0013 471876.Spy49_0408c 184
471876.Spy49_0013 471876.Spy49_0421 304
471876.Spy49_0013 471876.Spy49_0432 623
471876.Spy49_0013 471876.Spy49_0435 263
471876.Spy49_0013 471876.Spy49_0444 307
471876.Spy49_0013 471876.Spy49_0445 316
471876.Spy49_0013 471876.Spy49_0459 179
471876.Spy49_0013 471876.Spy49_0476 214
471876.Spy49_0013 471876.Spy49_0482 672
471876.Spy49_0013 471876.Spy49_0503c 627
471876.Spy49_0013 471876.Spy49_0508c 184
471876.Spy49_0013 471876.Spy49_0512c 182
471876.Spy49_0013 471876.Spy49_0514 214
471876.Spy49_0013 471876.Spy49_0515 306
471876.Spy49_0013 471876.Spy49_0516 547
471876.Spy49_0013 471876.Spy49_0522 203
471876.Spy49_0013 471876.Spy49_0534 156
471876.Spy49_0013 471876.Spy49_0537 279
471876.Spy49_0013 471876.Spy49_0538 184
471876.Spy49_0013 471876.Spy49_0558 287
471876.Spy49_0013 471876.Spy49_0575 188
471876.Spy49_0013 471876.Spy49_0581 171
471876.Spy49_0013 471876.Spy49_0585 175
471876.Spy49_0013 471876.Spy49_0586 888
471876.Spy49_0013 471876.Spy49_0587 620
471876.Spy49_0013 471876.Spy49_0588 826
471876.Spy49_0013 471876.Spy49_0591 277
471876.Spy49_0013 471876.Spy49_0596 330
471876.Spy49_0013 471876.Spy49_0597 546
471876.Spy49_0013 471876.Spy49_0604 156
471876.Spy49_0013 471876.Spy49_0606 164
471876.Spy49_0013 471876.Spy49_0609 267
471876.Spy49_0013 471876.Spy49_0630 213
471876.Spy49_0013 471876.Spy49_0631 217
471876.Spy49_0013 471876.Spy49_0635 161
471876.Spy49_0013 471876.Spy49_0640 184
471876.Spy49_0013 471876.Spy49_0643 160
471876.Spy49_0013 471876.Spy49_0648 274
471876.Spy49_0013 471876.Spy49_0652 490
471876.Spy49_0013 471876.Spy49_0682 282
471876.Spy49_0013 471876.Spy49_0694c 431
471876.Spy49_0013 471876.Spy49_0700 507
471876.Spy49_0013 471876.Spy49_0703c 387
471876.Spy49_0013 471876.Spy49_0724 253
471876.Spy49_0013 471876.Spy49_0730 197
471876.Spy49_0013 471876.Spy49_0731 185
471876.Spy49_0013 471876.Spy49_0736 225
471876.Spy49_0013 471876.Spy49_0773 150
471876.Spy49_0013 471876.Spy49_0795 172
471876.Spy49_0013 471876.Spy49_0810 274
471876.Spy49_0013 471876.Spy49_0815 320
471876.Spy49_0013 471876.Spy49_0817 562
471876.Spy49_0013 471876.Spy49_0828 267
471876.Spy49_0013 471876.Spy49_0842 189
471876.Spy49_0013 471876.Spy49_0845c 194
471876.Spy49_0013 471876.Spy49_0846 177
471876.Spy49_0013 471876.Spy49_0852 506
471876.Spy49_0013 471876.Spy49_0853 575
471876.Spy49_0013 471876.Spy49_0854 468
471876.Spy49_0013 471876.Spy49_0855 562
471876.Spy49_0013 471876.Spy49_0856 212
471876.Spy49_0013 471876.Spy49_0874c 184
471876.Spy49_0013 471876.Spy49_0875c 268
471876.Spy49_0013 471876.Spy49_0879 303
471876.Spy49_0013 471876.Spy49_0880 317
471876.Spy49_0013 471876.Spy49_0893 156
471876.Spy49_0013 471876.Spy49_0903 301
471876.Spy49_0013 471876.Spy49_0904c 234
471876.Spy49_0013 471876.Spy49_0905 238
471876.Spy49_0013 471876.Spy49_0909c 186
471876.Spy49_0013 471876.Spy49_0913 197
471876.Spy49_0013 471876.Spy49_0925 297
471876.Spy49_0013 471876.Spy49_0945c 203
471876.Spy49_0013 471876.Spy49_0949 307
471876.Spy49_0013 471876.Spy49_0958c 238
471876.Spy49_0013 471876.Spy49_0959c 456
471876.Spy49_0013 471876.Spy49_0961c 172
471876.Spy49_0013 471876.Spy49_0969 206
471876.Spy49_0013 471876.Spy49_0970 308
471876.Spy49_0013 471876.Spy49_0971c 341
471876.Spy49_0013 471876.Spy49_0972c 294
471876.Spy49_0013 471876.Spy49_0976c 184
471876.Spy49_0013 471876.Spy49_0984c 184
471876.Spy49_0013 471876.Spy49_0986 195
471876.Spy49_0013 471876.Spy49_1012c 288
471876.Spy49_0013 471876.Spy49_1015c 274
471876.Spy49_0013 471876.Spy49_1016c 288
471876.Spy49_0013 471876.Spy49_1017c 153
471876.Spy49_0013 471876.Spy49_1018c 254
471876.Spy49_0013 471876.Spy49_1035c 198
471876.Spy49_0013 471876.Spy49_1039c 256
471876.Spy49_0013 471876.Spy49_1053c 389
471876.Spy49_0013 471876.Spy49_1065 389
471876.Spy49_0013 471876.Spy49_1074c 184
471876.Spy49_0013 471876.Spy49_1082c 277
471876.Spy49_0013 471876.Spy49_1083c 307
471876.Spy49_0013 471876.Spy49_1084c 157
471876.Spy49_0013 471876.Spy49_1085 463
471876.Spy49_0013 471876.Spy49_1087c 160
471876.Spy49_0013 471876.Spy49_1090c 189
471876.Spy49_0013 471876.Spy49_1095c 210
471876.Spy49_0013 471876.Spy49_1108c 438
471876.Spy49_0013 471876.Spy49_1112c 182
471876.Spy49_0013 471876.Spy49_1116 195
471876.Spy49_0013 471876.Spy49_1122c 569
471876.Spy49_0013 471876.Spy49_1123c 197
471876.Spy49_0013 471876.Spy49_1132c 311
471876.Spy49_0013 471876.Spy49_1138c 185
471876.Spy49_0013 471876.Spy49_1142c 200
471876.Spy49_0013 471876.Spy49_1147c 156
471876.Spy49_0013 471876.Spy49_1158c 171
471876.Spy49_0013 471876.Spy49_1159c 308
471876.Spy49_0013 471876.Spy49_1164 445
471876.Spy49_0013 471876.Spy49_1171c 184
471876.Spy49_0013 471876.Spy49_1172c 274
471876.Spy49_0013 471876.Spy49_1173c 474
471876.Spy49_0013 471876.Spy49_1174c 554
471876.Spy49_0013 471876.Spy49_1175c 279
471876.Spy49_0013 471876.Spy49_1177c 213
471876.Spy49_0013 471876.Spy49_1195c 174
471876.Spy49_0013 471876.Spy49_1205c 183
471876.Spy49_0013 471876.Spy49_1215c 307
471876.Spy49_0013 471876.Spy49_1221 327
471876.Spy49_0013 471876.Spy49_1226c 434
471876.Spy49_0013 471876.Spy49_1251 399
471876.Spy49_0013 471876.Spy49_1252c 356
471876.Spy49_0013 471876.Spy49_1253c 593
471876.Spy49_0013 471876.Spy49_1257c 440
471876.Spy49_0013 471876.Spy49_1262c 613
471876.Spy49_0013 471876.Spy49_1265c 351
471876.Spy49_0013 471876.Spy49_1273 212
471876.Spy49_0013 471876.Spy49_1279 219
471876.Spy49_0013 471876.Spy49_1293c 215
471876.Spy49_0013 471876.Spy49_1295c 274
471876.Spy49_0013 471876.Spy49_1304c 404
471876.Spy49_0013 471876.Spy49_1314c 183
471876.Spy49_0013 471876.Spy49_1331c 517
471876.Spy49_0013 471876.Spy49_1332c 222
471876.Spy49_0013 471876.Spy49_1337c 535
471876.Spy49_0013 471876.Spy49_1345c 198
471876.Spy49_0013 471876.Spy49_1350c 385
471876.Spy49_0013 471876.Spy49_1358 275
471876.Spy49_0013 471876.Spy49_1364c 246
471876.Spy49_0013 471876.Spy49_1366c 195
471876.Spy49_0013 471876.Spy49_1368c 160
471876.Spy49_0013 471876.Spy49_1372c 243
471876.Spy49_0013 471876.Spy49_1374c 752
471876.Spy49_0013 471876.Spy49_1375c 886
471876.Spy49_0013 471876.Spy49_1376c 615
471876.Spy49_0013 471876.Spy49_1385c 238
471876.Spy49_0013 471876.Spy49_1394c 180
471876.Spy49_0013 471876.Spy49_1400c 217
471876.Spy49_0013 471876.Spy49_1407c 152
471876.Spy49_0013 471876.Spy49_1409c 267
471876.Spy49_0013 471876.Spy49_1410c 738
471876.Spy49_0013 471876.Spy49_1423c 448
471876.Spy49_0013 471876.Spy49_1431 196
471876.Spy49_0013 471876.Spy49_1432c 405
471876.Spy49_0013 471876.Spy49_1438 288
471876.Spy49_0013 471876.Spy49_1439 396
471876.Spy49_0013 471876.Spy49_1485c 572
471876.Spy49_0013 471876.Spy49_1500c 157
471876.Spy49_0013 471876.Spy49_1545c 283
471876.Spy49_0013 471876.Spy49_1550c 156
471876.Spy49_0013 471876.Spy49_1555c 651
471876.Spy49_0013 471876.Spy49_1561c 156
471876.Spy49_0013 471876.Spy49_1563c 610
471876.Spy49_0013 471876.Spy49_1564 156
471876.Spy49_0013 471876.Spy49_1567c 271
471876.Spy49_0013 471876.Spy49_1568c 211
471876.Spy49_0013 471876.Spy49_1574 172
471876.Spy49_0013 471876.Spy49_1579c 192
471876.Spy49_0013 471876.Spy49_1580c 654
471876.Spy49_0013 471876.Spy49_1595c 593
471876.Spy49_0013 471876.Spy49_1601c 158
471876.Spy49_0013 471876.Spy49_1608c 231
471876.Spy49_0013 471876.Spy49_1613c 206
471876.Spy49_0013 471876.Spy49_1620c 158
471876.Spy49_0013 471876.Spy49_1621c 551
471876.Spy49_0013 471876.Spy49_1622c 329
471876.Spy49_0013 471876.Spy49_1625c 183
471876.Spy49_0013 471876.Spy49_1629c 224
471876.Spy49_0013 471876.Spy49_1638c 521
471876.Spy49_0013 471876.Spy49_1657 324
471876.Spy49_0013 471876.Spy49_1673c 260
471876.Spy49_0013 471876.Spy49_1675c 152
471876.Spy49_0013 471876.Spy49_1691 156
471876.Spy49_0013 471876.Spy49_1704c 153
471876.Spy49_0013 471876.Spy49_1706c 226
471876.Spy49_0013 471876.Spy49_1709 201
471876.Spy49_0013 471876.Spy49_1715c 615
471876.Spy49_0013 471876.Spy49_1716c 390
471876.Spy49_0013 471876.Spy49_1717c 590
471876.Spy49_0013 471876.Spy49_1718c 712
471876.Spy49_0013 471876.Spy49_1719c 168
471876.Spy49_0013 471876.Spy49_1727 456
471876.Spy49_0013 471876.Spy49_1729 209
471876.Spy49_0013 471876.Spy49_1730 327
471876.Spy49_0013 471876.Spy49_1733 171
471876.Spy49_0013 471876.Spy49_1735c 185
471876.Spy49_0013 471876.Spy49_1750c 274
471876.Spy49_0013 471876.Spy49_1754c 286
471876.Spy49_0013 471876.Spy49_1756c 272
471876.Spy49_0013 471876.Spy49_1762 475
471876.Spy49_0013 471876.Spy49_1769c 214
471876.Spy49_0013 471876.Spy49_1770 640
471876.Spy49_0013 471876.Spy49_1777 184
471876.Spy49_0013 471876.Spy49_1784c 248
471876.Spy49_0013 471876.Spy49_1788c 194
471876.Spy49_0013 471876.Spy49_1791c 255
471876.Spy49_0013 471876.Spy49_1798c 173
471876.Spy49_0013 471876.Spy49_1799c 171
471876.Spy49_0013 471876.Spy49_1800c 286
471876.Spy49_0013 471876.Spy49_1804 195
471876.Spy49_0013 471876.Spy49_1806 179
471876.Spy49_0013 471876.Spy49_1808 299
471876.Spy49_0013 471876.Spy49_1813c 207
471876.Spy49_0013 471876.Spy49_1821 511
471876.Spy49_0014 471876.Spy49_0001 164
471876.Spy49_0014 471876.Spy49_0002 218
471876.Spy49_0014 471876.Spy49_0003 194
471876.Spy49_0014 471876.Spy49_0004 261
471876.Spy49_0014 471876.Spy49_0005 269
471876.Spy49_0014 471876.Spy49_0006 293
471876.Spy49_0014 471876.Spy49_0008 356
471876.Spy49_0014 471876.Spy49_0009 356
471876.Spy49_0014 471876.Spy49_0010 504
471876.Spy49_0014 471876.Spy49_0011 504
471876.Spy49_0014 471876.Spy49_0012 426
471876.Spy49_0014 471876.Spy49_0013 536
471876.Spy49_0014 471876.Spy49_0237c 156
471876.Spy49_0014 471876.Spy49_0242 288
471876.Spy49_0014 471876.Spy49_0268 295
471876.Spy49_0014 471876.Spy49_0334c 176
471876.Spy49_0014 471876.Spy49_0338 205
471876.Spy49_0014 471876.Spy49_0341 182
471876.Spy49_0014 471876.Spy49_0371 171
471876.Spy49_0014 471876.Spy49_0372 171
471876.Spy49_0014 471876.Spy49_0378 305
471876.Spy49_0014 471876.Spy49_0382 152
471876.Spy49_0014 471876.Spy49_0396 177
471876.Spy49_0014 471876.Spy49_0450 291
471876.Spy49_0014 471876.Spy49_0476 156
471876.Spy49_0014 471876.Spy49_0560 181
471876.Spy49_0014 471876.Spy49_0601 209
471876.Spy49_0014 471876.Spy49_0632c 177
471876.Spy49_0014 471876.Spy49_0646 209
471876.Spy49_0014 471876.Spy49_0651 391
471876.Spy49_0014 471876.Spy49_0653 208
471876.Spy49_0014 471876.Spy49_0656 209
471876.Spy49_0014 471876.Spy49_0674 208
471876.Spy49_0014 471876.Spy49_0684 183
471876.Spy49_0014 471876.Spy49_0696 183
471876.Spy49_0014 471876.Spy49_0710c 209
471876.Spy49_0014 471876.Spy49_0813c 177
471876.Spy49_0014 471876.Spy49_0860 199
471876.Spy49_0014 471876.Spy49_0871c 189
471876.Spy49_0014 471876.Spy49_0881 168
471876.Spy49_0014 471876.Spy49_0888 176
471876.Spy49_0014 471876.Spy49_0915 208
471876.Spy49_0014 471876.Spy49_0998c 209
471876.Spy49_0014 471876.Spy49_1040 156
471876.Spy49_0014 471876.Spy49_1072c 203
471876.Spy49_0014 471876.Spy49_1083c 394
471876.Spy49_0014 471876.Spy49_1097 182
471876.Spy49_0014 471876.Spy49_1108c 161
471876.Spy49_0014 471876.Spy49_1127c 265
471876.Spy49_0014 471876.Spy49_1128 208
471876.Spy49_0014 471876.Spy49_1129 208
471876.Spy49_0014 471876.Spy49_1164 183
471876.Spy49_0014 471876.Spy49_1192c 235
471876.Spy49_0014 471876.Spy49_1195c 266
471876.Spy49_0014 471876.Spy49_1197c 263
471876.Spy49_0014 471876.Spy49_1205c 176
471876.Spy49_0014 471876.Spy49_1206c 176
471876.Spy49_0014 471876.Spy49_1221 209
471876.Spy49_0014 471876.Spy49_1225c 291
471876.Spy49_0014 471876.Spy49_1241c 203
471876.Spy49_0014 471876.Spy49_1251 208
471876.Spy49_0014 471876.Spy49_1257c 171
471876.Spy49_0014 471876.Spy49_1283c 162
471876.Spy49_0014 471876.Spy49_1293c 184
471876.Spy49_0014 471876.Spy49_1296c 295
471876.Spy49_0014 471876.Spy49_1451 165
471876.Spy49_0014 471876.Spy49_1578c 190
471876.Spy49_0014 471876.Spy49_1579c 209
471876.Spy49_0014 471876.Spy49_1608c 168
471876.Spy49_0014 471876.Spy49_1613c 168
471876.Spy49_0014 471876.Spy49_1615 183
471876.Spy49_0014 471876.Spy49_1627c 168
471876.Spy49_0014 471876.Spy49_1666c 278
471876.Spy49_0014 471876.Spy49_1667c 247
471876.Spy49_0014 471876.Spy49_1679c 209
471876.Spy49_0014 471876.Spy49_1729 314
471876.Spy49_0014 471876.Spy49_1736c 168
471876.Spy49_0014 471876.Spy49_1740 264
471876.Spy49_0014 471876.Spy49_1768c 238
471876.Spy49_0014 471876.Spy49_1769c 156
471876.Spy49_0014 471876.Spy49_1811c 359
471876.Spy49_0015 471876.Spy49_0005 154
471876.Spy49_0015 471876.Spy49_0009 213
471876.Spy49_0015 471876.Spy49_0016 726
471876.Spy49_0015 471876.Spy49_0017 347
471876.Spy49_0015 471876.Spy49_0018 301
471876.Spy49_0015 471876.Spy49_0019 232
471876.Spy49_0015 471876.Spy49_0020 262
471876.Spy49_0015 471876.Spy49_0021 187
471876.Spy49_0015 471876.Spy49_0022 252
471876.Spy49_0015 471876.Spy49_0023 252
471876.Spy49_0015 471876.Spy49_0024 247
471876.Spy49_0015 471876.Spy49_0025 244
471876.Spy49_0015 471876.Spy49_0028 212
471876.Spy49_0015 471876.Spy49_0032 177
471876.Spy49_0015 471876.Spy49_0039 156
471876.Spy49_0015 471876.Spy49_0080 212
471876.Spy49_0015 471876.Spy49_0081 212
471876.Spy49_0015 471876.Spy49_0082 212
471876.Spy49_0015 471876.Spy49_0086 182
471876.Spy49_0015 471876.Spy49_0090 213
471876.Spy49_0015 471876.Spy49_0091 184
471876.Spy49_0015 471876.Spy49_0098 213
471876.Spy49_0015 471876.Spy49_0116 196
471876.Spy49_0015 471876.Spy49_0119 190
471876.Spy49_0015 471876.Spy49_0139c 166
471876.Spy49_0015 471876.Spy49_0206 184
471876.Spy49_0015 471876.Spy49_0229 484
471876.Spy49_0015 471876.Spy49_0241 184
471876.Spy49_0015 471876.Spy49_0249 472
471876.Spy49_0015 471876.Spy49_0252 213
471876.Spy49_0015 471876.Spy49_0279 184
471876.Spy49_0015 471876.Spy49_0303 214
471876.Spy49_0015 471876.Spy49_0323 157
471876.Spy49_0015 471876.Spy49_0330 194
471876.Spy49_0015 471876.Spy49_0336 183
471876.Spy49_0015 471876.Spy49_0396 202
471876.Spy49_0015 471876.Spy49_0444 214
471876.Spy49_0015 471876.Spy49_0445 474
471876.Spy49_0015 471876.Spy49_0446 184
471876.Spy49_0015 471876.Spy49_0517c 279
471876.Spy49_0015 471876.Spy49_0518c 357
471876.Spy49_0015 471876.Spy49_0528c 165
471876.Spy49_0015 471876.Spy49_0536 176
471876.Spy49_0015 471876.Spy49_0537 340
471876.Spy49_0015 471876.Spy49_0538 340
471876.Spy49_0015 471876.Spy49_0543 196
471876.Spy49_0015 471876.Spy49_0549 172
471876.Spy49_0015 471876.Spy49_0567 309
471876.Spy49_0015 471876.Spy49_0646 165
471876.Spy49_0015 471876.Spy49_0651 154
471876.Spy49_0015 471876.Spy49_0676 432
471876.Spy49_0015 471876.Spy49_0697 154
471876.Spy49_0015 471876.Spy49_0708 152
471876.Spy49_0015 471876.Spy49_0819 184
471876.Spy49_0015 471876.Spy49_0885 154
471876.Spy49_0015 471876.Spy49_0900 212
471876.Spy49_0015 471876.Spy49_0906 184
471876.Spy49_0015 471876.Spy49_0914 184
471876.Spy49_0015 471876.Spy49_0949 184
471876.Spy49_0015 471876.Spy49_0951c 318
471876.Spy49_0015 471876.Spy49_0976c 165
471876.Spy49_0015 471876.Spy49_0979c 296
471876.Spy49_0015 471876.Spy49_0991c 226
471876.Spy49_0015 471876.Spy49_0997c 205
471876.Spy49_0015 471876.Spy49_0998c 204
471876.Spy49_0015 471876.Spy49_1049c 152
471876.Spy49_0015 471876.Spy49_1056 152
471876.Spy49_0015 471876.Spy49_1113c 191
471876.Spy49_0015 471876.Spy49_1124c 213
471876.Spy49_0015 471876.Spy49_1128 192
471876.Spy49_0015 471876.Spy49_1175c 197
471876.Spy49_0015 471876.Spy49_1235c 152
471876.Spy49_0015 471876.Spy49_1254c 183
471876.Spy49_0015 471876.Spy49_1255c 184
471876.Spy49_0015 471876.Spy49_1259c 184
471876.Spy49_0015 471876.Spy49_1273 387
471876.Spy49_0015 471876.Spy49_1279 182
471876.Spy49_0015 471876.Spy49_1296c 432
471876.Spy49_0015 471876.Spy49_1300c 154
471876.Spy49_0015 471876.Spy49_1348c 213
471876.Spy49_0015 471876.Spy49_1351c 156
471876.Spy49_0015 471876.Spy49_1359c 159
471876.Spy49_0015 471876.Spy49_1372c 196
471876.Spy49_0015 471876.Spy49_1410c 235
471876.Spy49_0015 471876.Spy49_1427c 184
471876.Spy49_0015 471876.Spy49_1432c 154
471876.Spy49_0015 471876.Spy49_1451 183
471876.Spy49_0015 471876.Spy49_1555c 156
471876.Spy49_0015 471876.Spy49_1576c 183
471876.Spy49_0015 471876.Spy49_1600c 184
471876.Spy49_0015 471876.Spy49_1653 158
471876.Spy49_0015 471876.Spy49_1666c 184
471876.Spy49_0015 471876.Spy49_1669c 183
471876.Spy49_0015 471876.Spy49_1670c 225
471876.Spy49_0015 471876.Spy49_1672c 333
471876.Spy49_0015 471876.Spy49_1684c 166
471876.Spy49_0015 471876.Spy49_1706c 182
471876.Spy49_0015 471876.Spy49_1733 281
471876.Spy49_0015 471876.Spy49_1734 201
471876.Spy49_0015 471876.Spy49_1735c 152
471876.Spy49_0015 471876.Spy49_1753c 184
471876.Spy49_0015 471876.Spy49_1797c 362
471876.Spy49_0015 471876.Spy49_1798c 266
471876.Spy49_0015 471876.Spy49_1799c 266
471876.Spy49_0015 471876.Spy49_1800c 266
471876.Spy49_0015 471876.Spy49_1803c 201
471876.Spy49_0015 471876.Spy49_1810 200
471876.Spy49_0015 471876.Spy49_1821 639
471876.Spy49_0016 471876.Spy49_0002 168
471876.Spy49_0016 471876.Spy49_0004 593
471876.Spy49_0016 471876.Spy49_0005 655
471876.Spy49_0016 471876.Spy49_0006 601
471876.Spy49_0016 471876.Spy49_0008 394
471876.Spy49_0016 471876.Spy49_0009 262
471876.Spy49_0016 471876.Spy49_0011 156
471876.Spy49_0016 471876.Spy49_0012 217
471876.Spy49_0016 471876.Spy49_0013 358
471876.Spy49_0016 471876.Spy49_0015 726
471876.Spy49_0016 471876.Spy49_0017 689
471876.Spy49_0016 471876.Spy49_0018 549
471876.Spy49_0016 471876.Spy49_0019 476
471876.Spy49_0016 471876.Spy49_0020 393
471876.Spy49_0016 471876.Spy49_0021 357
471876.Spy49_0016 471876.Spy49_0022 963
471876.Spy49_0016 471876.Spy49_0023 394
471876.Spy49_0016 471876.Spy49_0024 374
471876.Spy49_0016 471876.Spy49_0025 298
471876.Spy49_0016 471876.Spy49_0027 206
471876.Spy49_0016 471876.Spy49_0028 210
471876.Spy49_0016 471876.Spy49_0029 236
471876.Spy49_0016 471876.Spy49_0031 535
471876.Spy49_0016 471876.Spy49_0039 171
471876.Spy49_0016 471876.Spy49_0044 490
471876.Spy49_0016 471876.Spy49_0045 724
471876.Spy49_0016 471876.Spy49_0046 400
471876.Spy49_0016 471876.Spy49_0048 168
471876.Spy49_0016 471876.Spy49_0049 408
471876.Spy49_0016 471876.Spy49_0050 219
471876.Spy49_0016 471876.Spy49_0052 181
471876.Spy49_0016 471876.Spy49_0053 504
471876.Spy49_0016 471876.Spy49_0054 418
471876.Spy49_0016 471876.Spy49_0055 411
471876.Spy49_0016 471876.Spy49_0056 183
471876.Spy49_0016 471876.Spy49_0057 242
471876.Spy49_0016 471876.Spy49_0059 176
471876.Spy49_0016 471876.Spy49_0060 221
471876.Spy49_0016 471876.Spy49_0061 283
471876.Spy49_0016 471876.Spy49_0062 172
471876.Spy49_0016 471876.Spy49_0064 177
471876.Spy49_0016 471876.Spy49_0065 475
471876.Spy49_0016 471876.Spy49_0069 183
471876.Spy49_0016 471876.Spy49_0070 312
471876.Spy49_0016 471876.Spy49_0071 350
471876.Spy49_0016 471876.Spy49_0072 274
471876.Spy49_0016 471876.Spy49_0073 420
471876.Spy49_0016 471876.Spy49_0074 350
471876.Spy49_0016 471876.Spy49_0075 460
471876.Spy49_0016 471876.Spy49_0078 663
471876.Spy49_0016 471876.Spy49_0084 175
471876.Spy49_0016 471876.Spy49_0087 377
471876.Spy49_0016 471876.Spy49_0090 193
471876.Spy49_0016 471876.Spy49_0100 196
471876.Spy49_0016 471876.Spy49_0105 219
471876.Spy49_0016 471876.Spy49_0109c 157
471876.Spy49_0016 471876.Spy49_0116 304
471876.Spy49_0016 471876.Spy49_0127 343
471876.Spy49_0016 471876.Spy49_0136 212
471876.Spy49_0016 471876.Spy49_0137 218
471876.Spy49_0016 471876.Spy49_0141 251
471876.Spy49_0016 471876.Spy49_0143 454
471876.Spy49_0016 471876.Spy49_0146 291
471876.Spy49_0016 471876.Spy49_0152 310
471876.Spy49_0016 471876.Spy49_0163 278
471876.Spy49_0016 471876.Spy49_0176 184
471876.Spy49_0016 471876.Spy49_0181 265
471876.Spy49_0016 471876.Spy49_0184 274
471876.Spy49_0016 471876.Spy49_0185 268
471876.Spy49_0016 471876.Spy49_0188 200
471876.Spy49_0016 471876.Spy49_0199 229
471876.Spy49_0016 471876.Spy49_0200 283
471876.Spy49_0016 471876.Spy49_0201 311
471876.Spy49_0016 471876.Spy49_0202 295
471876.Spy49_0016 471876.Spy49_0203 439
471876.Spy49_0016 471876.Spy49_0210 168
471876.Spy49_0016 471876.Spy49_0216 201
471876.Spy49_0016 471876.Spy49_0219 369
471876.Spy49_0016 471876.Spy49_0220 408
471876.Spy49_0016 471876.Spy49_0221 440
471876.Spy49_0016 471876.Spy49_0224 254
471876.Spy49_0016 471876.Spy49_0228 636
471876.Spy49_0016 471876.Spy49_0230 233
471876.Spy49_0016 471876.Spy49_0231 419
471876.Spy49_0016 471876.Spy49_0233 439
471876.Spy49_0016 471876.Spy49_0244 221
471876.Spy49_0016 471876.Spy49_0259 186
471876.Spy49_0016 471876.Spy49_0275 291
471876.Spy49_0016 471876.Spy49_0279 175
471876.Spy49_0016 471876.Spy49_0287 396
471876.Spy49_0016 471876.Spy49_0290 196
471876.Spy49_0016 471876.Spy49_0292c 278
471876.Spy49_0016 471876.Spy49_0299 198
471876.Spy49_0016 471876.Spy49_0322 478
471876.Spy49_0016 471876.Spy49_0323 207
471876.Spy49_0016 471876.Spy49_0326 393
471876.Spy49_0016 471876.Spy49_0327 650
471876.Spy49_0016 471876.Spy49_0330 406
471876.Spy49_0016 471876.Spy49_0335 150
471876.Spy49_0016 471876.Spy49_0338 377
471876.Spy49_0016 471876.Spy49_0373 168
471876.Spy49_0016 471876.Spy49_0375 891
471876.Spy49_0016 471876.Spy49_0376 899
471876.Spy49_0016 471876.Spy49_0387 632
471876.Spy49_0016 471876.Spy49_0388 514
471876.Spy49_0016 471876.Spy49_0390 411
471876.Spy49_0016 471876.Spy49_0396 203
471876.Spy49_0016 471876.Spy49_0416 392
471876.Spy49_0016 471876.Spy49_0423 370
471876.Spy49_0016 471876.Spy49_0431c 202
471876.Spy49_0016 471876.Spy49_0432 620
471876.Spy49_0016 471876.Spy49_0460 156
471876.Spy49_0016 471876.Spy49_0481 210
471876.Spy49_0016 471876.Spy49_0482 269
471876.Spy49_0016 471876.Spy49_0487 184
471876.Spy49_0016 471876.Spy49_0495 406
471876.Spy49_0016 471876.Spy49_0503c 214
471876.Spy49_0016 471876.Spy49_0505c 412
471876.Spy49_0016 471876.Spy49_0512c 277
471876.Spy49_0016 471876.Spy49_0515 604
471876.Spy49_0016 471876.Spy49_0516 270
471876.Spy49_0016 471876.Spy49_0519c 195
471876.Spy49_0016 471876.Spy49_0522 239
471876.Spy49_0016 471876.Spy49_0532 171
471876.Spy49_0016 471876.Spy49_0536 196
471876.Spy49_0016 471876.Spy49_0543 304
471876.Spy49_0016 471876.Spy49_0547 278
471876.Spy49_0016 471876.Spy49_0558 210
471876.Spy49_0016 471876.Spy49_0563 341
471876.Spy49_0016 471876.Spy49_0580 168
471876.Spy49_0016 471876.Spy49_0586 212
471876.Spy49_0016 471876.Spy49_0587 511
471876.Spy49_0016 471876.Spy49_0588 358
471876.Spy49_0016 471876.Spy49_0589 184
471876.Spy49_0016 471876.Spy49_0596 356
471876.Spy49_0016 471876.Spy49_0606 171
471876.Spy49_0016 471876.Spy49_0609 164
471876.Spy49_0016 471876.Spy49_0629 210
471876.Spy49_0016 471876.Spy49_0631 328
471876.Spy49_0016 471876.Spy49_0643 402
471876.Spy49_0016 471876.Spy49_0650 239
471876.Spy49_0016 471876.Spy49_0651 184
471876.Spy49_0016 471876.Spy49_0652 451
471876.Spy49_0016 471876.Spy49_0653 301
471876.Spy49_0016 471876.Spy49_0654 171
471876.Spy49_0016 471876.Spy49_0659 421
471876.Spy49_0016 471876.Spy49_0669 184
471876.Spy49_0016 471876.Spy49_0693 150
471876.Spy49_0016 471876.Spy49_0695c 181
471876.Spy49_0016 471876.Spy49_0696 312
471876.Spy49_0016 471876.Spy49_0704 920
471876.Spy49_0016 471876.Spy49_0705 944
471876.Spy49_0016 471876.Spy49_0708 393
471876.Spy49_0016 471876.Spy49_0712 353
471876.Spy49_0016 471876.Spy49_0713 889
471876.Spy49_0016 471876.Spy49_0722 219
471876.Spy49_0016 471876.Spy49_0724 159
471876.Spy49_0016 471876.Spy49_0733 274
471876.Spy49_0016 471876.Spy49_0736 486
471876.Spy49_0016 471876.Spy49_0738 160
471876.Spy49_0016 471876.Spy49_0762 181
471876.Spy49_0016 471876.Spy49_0795 232
471876.Spy49_0016 471876.Spy49_0817 320
471876.Spy49_0016 471876.Spy49_0829 408
471876.Spy49_0016 471876.Spy49_0831 237
471876.Spy49_0016 471876.Spy49_0845c 164
471876.Spy49_0016 471876.Spy49_0846 428
471876.Spy49_0016 471876.Spy49_0848 196
471876.Spy49_0016 471876.Spy49_0849 193
471876.Spy49_0016 471876.Spy49_0855 239
471876.Spy49_0016 471876.Spy49_0873c 199
471876.Spy49_0016 471876.Spy49_0875c 810
471876.Spy49_0016 471876.Spy49_0887 314
471876.Spy49_0016 471876.Spy49_0894 606
471876.Spy49_0016 471876.Spy49_0895 191
471876.Spy49_0016 471876.Spy49_0896 291
471876.Spy49_0016 471876.Spy49_0898 359
471876.Spy49_0016 471876.Spy49_0904c 282
471876.Spy49_0016 471876.Spy49_0918 184
471876.Spy49_0016 471876.Spy49_0923 182
471876.Spy49_0016 471876.Spy49_0925 182
471876.Spy49_0016 471876.Spy49_0928c 317
471876.Spy49_0016 471876.Spy49_0936 278
471876.Spy49_0016 471876.Spy49_0939 182
471876.Spy49_0016 471876.Spy49_0945c 211
471876.Spy49_0016 471876.Spy49_0949 679
471876.Spy49_0016 471876.Spy49_0961c 293
471876.Spy49_0016 471876.Spy49_0962c 207
471876.Spy49_0016 471876.Spy49_0975c 321
471876.Spy49_0016 471876.Spy49_0978 174
471876.Spy49_0016 471876.Spy49_0979c 171
471876.Spy49_0016 471876.Spy49_0980c 171
471876.Spy49_0016 471876.Spy49_0988c 161
471876.Spy49_0016 471876.Spy49_0989c 276
471876.Spy49_0016 471876.Spy49_0992c 544
471876.Spy49_0016 471876.Spy49_0993c 183
471876.Spy49_0016 471876.Spy49_1007c 239
471876.Spy49_0016 471876.Spy49_1015c 303
471876.Spy49_0016 471876.Spy49_1017c 261
471876.Spy49_0016 471876.Spy49_1018c 233
471876.Spy49_0016 471876.Spy49_1039c 239
471876.Spy49_0016 471876.Spy49_1054 249
471876.Spy49_0016 471876.Spy49_1056 249
471876.Spy49_0016 471876.Spy49_1077c 241
471876.Spy49_0016 471876.Spy49_1087c 226
471876.Spy49_0016 471876.Spy49_1089 288
471876.Spy49_0016 471876.Spy49_1090c 164
471876.Spy49_0016 471876.Spy49_1112c 277
471876.Spy49_0016 471876.Spy49_1122c 289
471876.Spy49_0016 471876.Spy49_1128 156
471876.Spy49_0016 471876.Spy49_1132c 180
471876.Spy49_0016 471876.Spy49_1136c 207
471876.Spy49_0016 471876.Spy49_1143c 187
471876.Spy49_0016 471876.Spy49_1147c 316
471876.Spy49_0016 471876.Spy49_1153c 181
471876.Spy49_0016 471876.Spy49_1156c 616
471876.Spy49_0016 471876.Spy49_1158c 197
471876.Spy49_0016 471876.Spy49_1173c 323
471876.Spy49_0016 471876.Spy49_1179c 311
471876.Spy49_0016 471876.Spy49_1181c 195
471876.Spy49_0016 471876.Spy49_1185c 212
471876.Spy49_0016 471876.Spy49_1189c 304
471876.Spy49_0016 471876.Spy49_1199 181
471876.Spy49_0016 471876.Spy49_1215c 196
471876.Spy49_0016 471876.Spy49_1220 301
471876.Spy49_0016 471876.Spy49_1221 209
471876.Spy49_0016 471876.Spy49_1248c 235
471876.Spy49_0016 471876.Spy49_1250 168
471876.Spy49_0016 471876.Spy49_1257c 373
471876.Spy49_0016 471876.Spy49_1259c 169
471876.Spy49_0016 471876.Spy49_1261c 212
471876.Spy49_0016 471876.Spy49_1262c 239
471876.Spy49_0016 471876.Spy49_1265c 309
471876.Spy49_0016 471876.Spy49_1282c 737
471876.Spy49_0016 471876.Spy49_1291c 170
471876.Spy49_0016 471876.Spy49_1296c 182
471876.Spy49_0016 471876.Spy49_1300c 924
471876.Spy49_0016 471876.Spy49_1313c 184
471876.Spy49_0016 471876.Spy49_1340c 197
471876.Spy49_0016 471876.Spy49_1342c 171
471876.Spy49_0016 471876.Spy49_1361c 318
471876.Spy49_0016 471876.Spy49_1363c 284
471876.Spy49_0016 471876.Spy49_1364c 187
471876.Spy49_0016 471876.Spy49_1366c 250
471876.Spy49_0016 471876.Spy49_1368c 208
471876.Spy49_0016 471876.Spy49_1369c 196
471876.Spy49_0016 471876.Spy49_1372c 332
471876.Spy49_0016 471876.Spy49_1374c 242
471876.Spy49_0016 471876.Spy49_1384c 229
471876.Spy49_0016 471876.Spy49_1385c 333
471876.Spy49_0016 471876.Spy49_1386c 434
471876.Spy49_0016 471876.Spy49_1394c 330
471876.Spy49_0016 471876.Spy49_1408c 297
471876.Spy49_0016 471876.Spy49_1410c 362
471876.Spy49_0016 471876.Spy49_1420c 189
471876.Spy49_0016 471876.Spy49_1421c 171
471876.Spy49_0016 471876.Spy49_1422c 344
471876.Spy49_0016 471876.Spy49_1426c 344
471876.Spy49_0016 471876.Spy49_1428c 373
471876.Spy49_0016 471876.Spy49_1430 196
471876.Spy49_0016 471876.Spy49_1439 334
471876.Spy49_0016 471876.Spy49_1442 212
471876.Spy49_0016 471876.Spy49_1550c 278
471876.Spy49_0016 471876.Spy49_1553c 281
471876.Spy49_0016 471876.Spy49_1561c 215
471876.Spy49_0016 471876.Spy49_1563c 460
471876.Spy49_0016 471876.Spy49_1565c 277
471876.Spy49_0016 471876.Spy49_1566c 166
471876.Spy49_0016 471876.Spy49_1568c 250
471876.Spy49_0016 471876.Spy49_1574 184
471876.Spy49_0016 471876.Spy49_1595c 189
471876.Spy49_0016 471876.Spy49_1596c 470
471876.Spy49_0016 471876.Spy49_1604c 201
471876.Spy49_0016 471876.Spy49_1608c 411
471876.Spy49_0016 471876.Spy49_1613c 190
471876.Spy49_0016 471876.Spy49_1628c 167
471876.Spy49_0016 471876.Spy49_1629c 395
471876.Spy49_0016 471876.Spy49_1654 363
471876.Spy49_0016 471876.Spy49_1655 345
471876.Spy49_0016 471876.Spy49_1657 183
471876.Spy49_0016 471876.Spy49_1696c 184
471876.Spy49_0016 471876.Spy49_1704c 170
471876.Spy49_0016 471876.Spy49_1715c 288
471876.Spy49_0016 471876.Spy49_1734 507
471876.Spy49_0016 471876.Spy49_1745c 168
471876.Spy49_0016 471876.Spy49_1753c 299
471876.Spy49_0016 471876.Spy49_1758c 178
471876.Spy49_0016 471876.Spy49_1762 598
471876.Spy49_0016 471876.Spy49_1768c 412
471876.Spy49_0016 471876.Spy49_1784c 502
471876.Spy49_0016 471876.Spy49_1786c 537
471876.Spy49_0016 471876.Spy49_1788c 180
471876.Spy49_0016 471876.Spy49_1789c 322
471876.Spy49_0016 471876.Spy49_1793c 558
471876.Spy49_0016 471876.Spy49_1800c 184
471876.Spy49_0016 471876.Spy49_1812c 347
471876.Spy49_0016 471876.Spy49_1813c 302
471876.Spy49_0016 471876.Spy49_1821 395
471876.Spy49_0017 471876.Spy49_0006 266
471876.Spy49_0017 471876.Spy49_0015 347
471876.Spy49_0017 471876.Spy49_0016 689
471876.Spy49_0017 471876.Spy49_0018 798
471876.Spy49_0017 471876.Spy49_0019 666
471876.Spy49_0017 471876.Spy49_0020 501
471876.Spy49_0017 471876.Spy49_0021 361
471876.Spy49_0017 471876.Spy49_0022 367
471876.Spy49_0017 471876.Spy49_0023 323
471876.Spy49_0017 471876.Spy49_0024 305
471876.Spy49_0017 471876.Spy49_0025 317
471876.Spy49_0017 471876.Spy49_0028 200
471876.Spy49_0017 471876.Spy49_0029 200
471876.Spy49_0017 471876.Spy49_0031 196
471876.Spy49_0017 471876.Spy49_0033 615
471876.Spy49_0017 471876.Spy49_0070 160
471876.Spy49_0017 471876.Spy49_0081 200
471876.Spy49_0017 471876.Spy49_0083c 189
471876.Spy49_0017 471876.Spy49_0107 604
471876.Spy49_0017 471876.Spy49_0110c 185
471876.Spy49_0017 471876.Spy49_0113 378
471876.Spy49_0017 471876.Spy49_0116 281
471876.Spy49_0017 471876.Spy49_0138c 152
471876.Spy49_0017 471876.Spy49_0163 362
471876.Spy49_0017 471876.Spy49_0165 181
471876.Spy49_0017 471876.Spy49_0181 156
471876.Spy49_0017 471876.Spy49_0185 288
471876.Spy49_0017 471876.Spy49_0199 153
471876.Spy49_0017 471876.Spy49_0200 315
471876.Spy49_0017 471876.Spy49_0221 612
471876.Spy49_0017 471876.Spy49_0223 217
471876.Spy49_0017 471876.Spy49_0224 159
471876.Spy49_0017 471876.Spy49_0230 184
471876.Spy49_0017 471876.Spy49_0260 184
471876.Spy49_0017 471876.Spy49_0264 167
471876.Spy49_0017 471876.Spy49_0278 185
471876.Spy49_0017 471876.Spy49_0281 252
471876.Spy49_0017 471876.Spy49_0282 181
471876.Spy49_0017 471876.Spy49_0283 155
471876.Spy49_0017 471876.Spy49_0284 217
471876.Spy49_0017 471876.Spy49_0311 156
471876.Spy49_0017 471876.Spy49_0382 160
471876.Spy49_0017 471876.Spy49_0390 237
471876.Spy49_0017 471876.Spy49_0391 237
471876.Spy49_0017 471876.Spy49_0399 632
471876.Spy49_0017 471876.Spy49_0401 632
471876.Spy49_0017 471876.Spy49_0402 618
471876.Spy49_0017 471876.Spy49_0403 747
471876.Spy49_0017 471876.Spy49_0416 272
471876.Spy49_0017 471876.Spy49_0423 156
471876.Spy49_0017 471876.Spy49_0445 152
471876.Spy49_0017 471876.Spy49_0447 704
471876.Spy49_0017 471876.Spy49_0448 158
471876.Spy49_0017 471876.Spy49_0466 192
471876.Spy49_0017 471876.Spy49_0496 184
471876.Spy49_0017 471876.Spy49_0505c 171
471876.Spy49_0017 471876.Spy49_0517c 232
471876.Spy49_0017 471876.Spy49_0518c 153
471876.Spy49_0017 471876.Spy49_0533 232
471876.Spy49_0017 471876.Spy49_0543 394
471876.Spy49_0017 471876.Spy49_0560 156
471876.Spy49_0017 471876.Spy49_0561 312
471876.Spy49_0017 471876.Spy49_0563 186
471876.Spy49_0017 471876.Spy49_0580 262
471876.Spy49_0017 471876.Spy49_0603 404
471876.Spy49_0017 471876.Spy49_0604 272
471876.Spy49_0017 471876.Spy49_0606 272
471876.Spy49_0017 471876.Spy49_0608 505
471876.Spy49_0017 471876.Spy49_0609 302
471876.Spy49_0017 471876.Spy49_0619 159
471876.Spy49_0017 471876.Spy49_0624 174
471876.Spy49_0017 471876.Spy49_0629 159
471876.Spy49_0017 471876.Spy49_0640 168
471876.Spy49_0017 471876.Spy49_0642 211
471876.Spy49_0017 471876.Spy49_0665 184
471876.Spy49_0017 471876.Spy49_0696 186
471876.Spy49_0017 471876.Spy49_0701 474
471876.Spy49_0017 471876.Spy49_0707 424
471876.Spy49_0017 471876.Spy49_0713 269
471876.Spy49_0017 471876.Spy49_0717 472
471876.Spy49_0017 471876.Spy49_0721 232
471876.Spy49_0017 471876.Spy49_0735 744
471876.Spy49_0017 471876.Spy49_0738 279
471876.Spy49_0017 471876.Spy49_0739 266
471876.Spy49_0017 471876.Spy49_0740 224
471876.Spy49_0017 471876.Spy49_0762 202
471876.Spy49_0017 471876.Spy49_0819 196
471876.Spy49_0017 471876.Spy49_0829 479
471876.Spy49_0017 471876.Spy49_0832 396
471876.Spy49_0017 471876.Spy49_0842 675
471876.Spy49_0017 471876.Spy49_0853 183
471876.Spy49_0017 471876.Spy49_0855 221
471876.Spy49_0017 471876.Spy49_0872c 712
471876.Spy49_0017 471876.Spy49_0874c 168
471876.Spy49_0017 471876.Spy49_0878 155
471876.Spy49_0017 471876.Spy49_0895 253
471876.Spy49_0017 471876.Spy49_0904c 184
471876.Spy49_0017 471876.Spy49_0905 232
471876.Spy49_0017 471876.Spy49_0946c 159
471876.Spy49_0017 471876.Spy49_0949 249
471876.Spy49_0017 471876.Spy49_0954c 192
471876.Spy49_0017 471876.Spy49_0955 161
471876.Spy49_0017 471876.Spy49_0958c 239
471876.Spy49_0017 471876.Spy49_0959c 275
471876.Spy49_0017 471876.Spy49_0975c 501
471876.Spy49_0017 471876.Spy49_0978 242
471876.Spy49_0017 471876.Spy49_0994c 189
471876.Spy49_0017 471876.Spy49_1007c 184
471876.Spy49_0017 471876.Spy49_1016c 378
471876.Spy49_0017 471876.Spy49_1017c 184
471876.Spy49_0017 471876.Spy49_1019c 284
471876.Spy49_0017 471876.Spy49_1034c 202
471876.Spy49_0017 471876.Spy49_1035c 202
471876.Spy49_0017 471876.Spy49_1036c 205
471876.Spy49_0017 471876.Spy49_1037c 205
471876.Spy49_0017 471876.Spy49_1039c 610
471876.Spy49_0017 471876.Spy49_1053c 387
471876.Spy49_0017 471876.Spy49_1054 190
471876.Spy49_0017 471876.Spy49_1072c 200
471876.Spy49_0017 471876.Spy49_1076c 248
471876.Spy49_0017 471876.Spy49_1113c 289
471876.Spy49_0017 471876.Spy49_1135c 239
471876.Spy49_0017 471876.Spy49_1138c 953
471876.Spy49_0017 471876.Spy49_1152c 712
471876.Spy49_0017 471876.Spy49_1156c 212
471876.Spy49_0017 471876.Spy49_1157c 182
471876.Spy49_0017 471876.Spy49_1158c 263
471876.Spy49_0017 471876.Spy49_1189c 273
471876.Spy49_0017 471876.Spy49_1190c 247
471876.Spy49_0017 471876.Spy49_1215c 184
471876.Spy49_0017 471876.Spy49_1222c 183
471876.Spy49_0017 471876.Spy49_1241c 200
471876.Spy49_0017 471876.Spy49_1242 473
471876.Spy49_0017 471876.Spy49_1247c 318
471876.Spy49_0017 471876.Spy49_1255c 241
471876.Spy49_0017 471876.Spy49_1256c 169
471876.Spy49_0017 471876.Spy49_1260c 476
471876.Spy49_0017 471876.Spy49_1261c 156
471876.Spy49_0017 471876.Spy49_1263c 331
471876.Spy49_0017 471876.Spy49_1265c 220
471876.Spy49_0017 471876.Spy49_1277c 170
471876.Spy49_0017 471876.Spy49_1278 610
471876.Spy49_0017 471876.Spy49_1295c 212
471876.Spy49_0017 471876.Spy49_1309c 505
471876.Spy49_0017 471876.Spy49_1310c 480
471876.Spy49_0017 471876.Spy49_1311c 480
471876.Spy49_0017 471876.Spy49_1336c 213
471876.Spy49_0017 471876.Spy49_1338c 159
471876.Spy49_0017 471876.Spy49_1339c 172
471876.Spy49_0017 471876.Spy49_1344c 309
471876.Spy49_0017 471876.Spy49_1346 189
471876.Spy49_0017 471876.Spy49_1357 184
471876.Spy49_0017 471876.Spy49_1368c 266
471876.Spy49_0017 471876.Spy49_1372c 270
471876.Spy49_0017 471876.Spy49_1375c 178
471876.Spy49_0017 471876.Spy49_1376c 266
471876.Spy49_0017 471876.Spy49_1382c 159
471876.Spy49_0017 471876.Spy49_1385c 223
471876.Spy49_0017 471876.Spy49_1391 480
471876.Spy49_0017 471876.Spy49_1394c 611
471876.Spy49_0017 471876.Spy49_1408c 281
471876.Spy49_0017 471876.Spy49_1409c 472
471876.Spy49_0017 471876.Spy49_1423c 610
471876.Spy49_0017 471876.Spy49_1426c 154
471876.Spy49_0017 471876.Spy49_1427c 604
471876.Spy49_0017 471876.Spy49_1435c 166
471876.Spy49_0017 471876.Spy49_1438 378
471876.Spy49_0017 471876.Spy49_1439 615
471876.Spy49_0017 471876.Spy49_1441c 184
471876.Spy49_0017 471876.Spy49_1451 202
471876.Spy49_0017 471876.Spy49_1500c 604
471876.Spy49_0017 471876.Spy49_1534c 212
471876.Spy49_0017 471876.Spy49_1540c 450
471876.Spy49_0017 471876.Spy49_1556c 266
471876.Spy49_0017 471876.Spy49_1564 154
471876.Spy49_0017 471876.Spy49_1567c 184
471876.Spy49_0017 471876.Spy49_1568c 279
471876.Spy49_0017 471876.Spy49_1580c 229
471876.Spy49_0017 471876.Spy49_1618c 239
471876.Spy49_0017 471876.Spy49_1619c 237
471876.Spy49_0017 471876.Spy49_1620c 237
471876.Spy49_0017 471876.Spy49_1621c 237
471876.Spy49_0017 471876.Spy49_1622c 481
471876.Spy49_0017 471876.Spy49_1632c 301
471876.Spy49_0017 471876.Spy49_1637c 300
471876.Spy49_0017 471876.Spy49_1655 150
471876.Spy49_0017 471876.Spy49_1727 275
471876.Spy49_0017 471876.Spy49_1733 199
471876.Spy49_0017 471876.Spy49_1734 325
471876.Spy49_0017 471876.Spy49_1751c 153
471876.Spy49_0017 471876.Spy49_1753c 474
471876.Spy49_0017 471876.Spy49_1754c 399
471876.Spy49_0017 471876.Spy49_1756c 615
471876.Spy49_0017 471876.Spy49_1758c 320
471876.Spy49_0017 471876.Spy49_1759c 273
471876.Spy49_0017 471876.Spy49_1762 301
471876.Spy49_0017 471876.Spy49_1768c 301
471876.Spy49_0017 471876.Spy49_1788c 425
471876.Spy49_0017 471876.Spy49_1789c 272
471876.Spy49_0017 471876.Spy49_1790c 272
471876.Spy49_0017 471876.Spy49_1791c 198
471876.Spy49_0017 471876.Spy49_1800c 190
471876.Spy49_0017 471876.Spy49_1801c 361
471876.Spy49_0017 471876.Spy49_1810 935
471876.Spy49_0017 471876.Spy49_1820c 159
471876.Spy49_0017 471876.Spy49_1821 259
471876.Spy49_0018 471876.Spy49_0005 233
471876.Spy49_0018 471876.Spy49_0006 483
471876.Spy49_0018 471876.Spy49_0015 301
471876.Spy49_0018 471876.Spy49_0016 549
471876.Spy49_0018 471876.Spy49_0017 798
471876.Spy49_0018 471876.Spy49_0019 971
471876.Spy49_0018 471876.Spy49_0020 688
471876.Spy49_0018 471876.Spy49_0021 495
471876.Spy49_0018 471876.Spy49_0022 458
471876.Spy49_0018 471876.Spy49_0023 324
471876.Spy49_0018 471876.Spy49_0024 315
471876.Spy49_0018 471876.Spy49_0025 296
471876.Spy49_0018 471876.Spy49_0028 301
471876.Spy49_0018 471876.Spy49_0029 200
471876.Spy49_0018 471876.Spy49_0031 356
471876.Spy49_0018 471876.Spy49_0059 217
471876.Spy49_0018 471876.Spy49_0062 224
471876.Spy49_0018 471876.Spy49_0084 182
471876.Spy49_0018 471876.Spy49_0098 775
471876.Spy49_0018 471876.Spy49_0109c 483
471876.Spy49_0018 471876.Spy49_0110c 184
471876.Spy49_0018 471876.Spy49_0116 272
471876.Spy49_0018 471876.Spy49_0137 182
471876.Spy49_0018 471876.Spy49_0143 327
471876.Spy49_0018 471876.Spy49_0152 169
471876.Spy49_0018 471876.Spy49_0158 308
471876.Spy49_0018 471876.Spy49_0181 339
471876.Spy49_0018 471876.Spy49_0191c 221
471876.Spy49_0018 471876.Spy49_0192c 972
471876.Spy49_0018 471876.Spy49_0200 424
471876.Spy49_0018 471876.Spy49_0207 184
471876.Spy49_0018 471876.Spy49_0219 344
471876.Spy49_0018 471876.Spy49_0223 314
471876.Spy49_0018 471876.Spy49_0224 342
471876.Spy49_0018 471876.Spy49_0230 303
471876.Spy49_0018 471876.Spy49_0234 179
471876.Spy49_0018 471876.Spy49_0261 172
471876.Spy49_0018 471876.Spy49_0262 282
471876.Spy49_0018 471876.Spy49_0264 387
471876.Spy49_0018 471876.Spy49_0278 545
471876.Spy49_0018 471876.Spy49_0281 224
471876.Spy49_0018 471876.Spy49_0287 184
471876.Spy49_0018 471876.Spy49_0289 459
471876.Spy49_0018 471876.Spy49_0293 238
471876.Spy49_0018 471876.Spy49_0303 250
471876.Spy49_0018 471876.Spy49_0304 197
471876.Spy49_0018 471876.Spy49_0310 168
471876.Spy49_0018 471876.Spy49_0311 188
471876.Spy49_0018 471876.Spy49_0326 469
471876.Spy49_0018 471876.Spy49_0327 272
471876.Spy49_0018 471876.Spy49_0330 335
471876.Spy49_0018 471876.Spy49_0341 287
471876.Spy49_0018 471876.Spy49_0372 243
471876.Spy49_0018 471876.Spy49_0387 172
471876.Spy49_0018 471876.Spy49_0388 237
471876.Spy49_0018 471876.Spy49_0390 577
471876.Spy49_0018 471876.Spy49_0391 359
471876.Spy49_0018 471876.Spy49_0401 276
471876.Spy49_0018 471876.Spy49_0416 459
471876.Spy49_0018 471876.Spy49_0420 159
471876.Spy49_0018 471876.Spy49_0422 279
471876.Spy49_0018 471876.Spy49_0423 157
471876.Spy49_0018 471876.Spy49_0435 285
471876.Spy49_0018 471876.Spy49_0444 241
471876.Spy49_0018 471876.Spy49_0447 632
471876.Spy49_0018 471876.Spy49_0448 584
471876.Spy49_0018 471876.Spy49_0476 179
471876.Spy49_0018 471876.Spy49_0482 767
471876.Spy49_0018 471876.Spy49_0491 188
471876.Spy49_0018 471876.Spy49_0511c 184
471876.Spy49_0018 471876.Spy49_0513 279
471876.Spy49_0018 471876.Spy49_0515 212
471876.Spy49_0018 471876.Spy49_0516 240
471876.Spy49_0018 471876.Spy49_0522 417
471876.Spy49_0018 471876.Spy49_0530 243
471876.Spy49_0018 471876.Spy49_0540 243
471876.Spy49_0018 471876.Spy49_0543 281
471876.Spy49_0018 471876.Spy49_0554c 384
471876.Spy49_0018 471876.Spy49_0558 184
471876.Spy49_0018 471876.Spy49_0560 329
471876.Spy49_0018 471876.Spy49_0563 184
471876.Spy49_0018 471876.Spy49_0628 495
471876.Spy49_0018 471876.Spy49_0629 252
471876.Spy49_0018 471876.Spy49_0631 193
471876.Spy49_0018 471876.Spy49_0633 151
471876.Spy49_0018 471876.Spy49_0641 378
471876.Spy49_0018 471876.Spy49_0645 210
471876.Spy49_0018 471876.Spy49_0659 586
471876.Spy49_0018 471876.Spy49_0660 207
471876.Spy49_0018 471876.Spy49_0665 401
471876.Spy49_0018 471876.Spy49_0667 608
471876.Spy49_0018 471876.Spy49_0668 167
471876.Spy49_0018 471876.Spy49_0682 299
471876.Spy49_0018 471876.Spy49_0684 159
471876.Spy49_0018 471876.Spy49_0686c 181
471876.Spy49_0018 471876.Spy49_0690 152
471876.Spy49_0018 471876.Spy49_0691 176
471876.Spy49_0018 471876.Spy49_0700 316
471876.Spy49_0018 471876.Spy49_0707 314
471876.Spy49_0018 471876.Spy49_0708 154
471876.Spy49_0018 471876.Spy49_0713 152
471876.Spy49_0018 471876.Spy49_0719c 984
471876.Spy49_0018 471876.Spy49_0724 414
471876.Spy49_0018 471876.Spy49_0737 192
471876.Spy49_0018 471876.Spy49_0738 332
471876.Spy49_0018 471876.Spy49_0742 273
471876.Spy49_0018 471876.Spy49_0808 185
471876.Spy49_0018 471876.Spy49_0828 335
471876.Spy49_0018 471876.Spy49_0832 396
471876.Spy49_0018 471876.Spy49_0842 307
471876.Spy49_0018 471876.Spy49_0857 214
471876.Spy49_0018 471876.Spy49_0859 232
471876.Spy49_0018 471876.Spy49_0871c 192
471876.Spy49_0018 471876.Spy49_0877 184
471876.Spy49_0018 471876.Spy49_0880 390
471876.Spy49_0018 471876.Spy49_0898 439
471876.Spy49_0018 471876.Spy49_0912 239
471876.Spy49_0018 471876.Spy49_0913 343
471876.Spy49_0018 471876.Spy49_0915 236
471876.Spy49_0018 471876.Spy49_0922 205
471876.Spy49_0018 471876.Spy49_0923 168
471876.Spy49_0018 471876.Spy49_0925 175
471876.Spy49_0018 471876.Spy49_0939 168
471876.Spy49_0018 471876.Spy49_0945c 538
471876.Spy49_0018 471876.Spy49_0946c 272
471876.Spy49_0018 471876.Spy49_0957c 184
471876.Spy49_0018 471876.Spy49_0958c 184
471876.Spy49_0018 471876.Spy49_0968 276
471876.Spy49_0018 471876.Spy49_0989c 153
471876.Spy49_0018 471876.Spy49_0993c 452
471876.Spy49_0018 471876.Spy49_1001c 150
471876.Spy49_0018 471876.Spy49_1003c 150
471876.Spy49_0018 471876.Spy49_1015c 488
471876.Spy49_0018 471876.Spy49_1016c 249
471876.Spy49_0018 471876.Spy49_1017c 175
471876.Spy49_0018 471876.Spy49_1019c 224
471876.Spy49_0018 471876.Spy49_1035c 581
471876.Spy49_0018 471876.Spy49_1070c 503
471876.Spy49_0018 471876.Spy49_1083c 274
471876.Spy49_0018 471876.Spy49_1097 287
471876.Spy49_0018 471876.Spy49_1127c 980
471876.Spy49_0018 471876.Spy49_1136c 239
471876.Spy49_0018 471876.Spy49_1137c 211
471876.Spy49_0018 471876.Spy49_1147c 258
471876.Spy49_0018 471876.Spy49_1150c 339
471876.Spy49_0018 471876.Spy49_1152c 200
471876.Spy49_0018 471876.Spy49_1154c 200
471876.Spy49_0018 471876.Spy49_1155c 215
471876.Spy49_0018 471876.Spy49_1157c 200
471876.Spy49_0018 471876.Spy49_1173c 152
471876.Spy49_0018 471876.Spy49_1177c 184
471876.Spy49_0018 471876.Spy49_1179c 456
471876.Spy49_0018 471876.Spy49_1185c 316
471876.Spy49_0018 471876.Spy49_1189c 393
471876.Spy49_0018 471876.Spy49_1190c 308
471876.Spy49_0018 471876.Spy49_1242 214
471876.Spy49_0018 471876.Spy49_1251 274
471876.Spy49_0018 471876.Spy49_1257c 480
471876.Spy49_0018 471876.Spy49_1259c 331
471876.Spy49_0018 471876.Spy49_1260c 315
471876.Spy49_0018 471876.Spy49_1261c 325
471876.Spy49_0018 471876.Spy49_1262c 195
471876.Spy49_0018 471876.Spy49_1265c 280
471876.Spy49_0018 471876.Spy49_1271 243
471876.Spy49_0018 471876.Spy49_1284c 333
471876.Spy49_0018 471876.Spy49_1290c 184
471876.Spy49_0018 471876.Spy49_1291c 183
471876.Spy49_0018 471876.Spy49_1300c 162
471876.Spy49_0018 471876.Spy49_1306c 944
471876.Spy49_0018 471876.Spy49_1307c 900
471876.Spy49_0018 471876.Spy49_1340c 167
471876.Spy49_0018 471876.Spy49_1342c 227
471876.Spy49_0018 471876.Spy49_1361c 370
471876.Spy49_0018 471876.Spy49_1362c 405
471876.Spy49_0018 471876.Spy49_1363c 723
471876.Spy49_0018 471876.Spy49_1364c 769
471876.Spy49_0018 471876.Spy49_1365c 676
471876.Spy49_0018 471876.Spy49_1366c 886
471876.Spy49_0018 471876.Spy49_1367c 590
471876.Spy49_0018 471876.Spy49_1368c 886
471876.Spy49_0018 471876.Spy49_1369c 951
471876.Spy49_0018 471876.Spy49_1376c 201
471876.Spy49_0018 471876.Spy49_1382c 153
471876.Spy49_0018 471876.Spy49_1394c 704
471876.Spy49_0018 471876.Spy49_1408c 225
471876.Spy49_0018 471876.Spy49_1409c 592
471876.Spy49_0018 471876.Spy49_1410c 213
471876.Spy49_0018 471876.Spy49_1418c 301
471876.Spy49_0018 471876.Spy49_1419c 150
471876.Spy49_0018 471876.Spy49_1423c 207
471876.Spy49_0018 471876.Spy49_1430 209
471876.Spy49_0018 471876.Spy49_1432c 379
471876.Spy49_0018 471876.Spy49_1434c 308
471876.Spy49_0018 471876.Spy49_1438 334
471876.Spy49_0018 471876.Spy49_1439 184
471876.Spy49_0018 471876.Spy49_1441c 273
471876.Spy49_0018 471876.Spy49_1533c 331
471876.Spy49_0018 471876.Spy49_1538 203
471876.Spy49_0018 471876.Spy49_1545c 308
471876.Spy49_0018 471876.Spy49_1551c 234
471876.Spy49_0018 471876.Spy49_1553c 241
471876.Spy49_0018 471876.Spy49_1556c 655
471876.Spy49_0018 471876.Spy49_1557c 664
471876.Spy49_0018 471876.Spy49_1558c 510
471876.Spy49_0018 471876.Spy49_1561c 238
471876.Spy49_0018 471876.Spy49_1563c 412
471876.Spy49_0018 471876.Spy49_1564 156
471876.Spy49_0018 471876.Spy49_1578c 154
471876.Spy49_0018 471876.Spy49_1604c 155
471876.Spy49_0018 471876.Spy49_1608c 204
471876.Spy49_0018 471876.Spy49_1613c 192
471876.Spy49_0018 471876.Spy49_1615 159
471876.Spy49_0018 471876.Spy49_1621c 273
471876.Spy49_0018 471876.Spy49_1622c 232
471876.Spy49_0018 471876.Spy49_1638c 180
471876.Spy49_0018 471876.Spy49_1654 184
471876.Spy49_0018 471876.Spy49_1715c 159
471876.Spy49_0018 471876.Spy49_1733 402
471876.Spy49_0018 471876.Spy49_1734 257
471876.Spy49_0018 471876.Spy49_1747c 184
471876.Spy49_0018 471876.Spy49_1758c 200
471876.Spy49_0018 471876.Spy49_1762 258
471876.Spy49_0018 471876.Spy49_1768c 253
471876.Spy49_0018 471876.Spy49_1769c 179
471876.Spy49_0018 471876.Spy49_1770 488
471876.Spy49_0018 471876.Spy49_1788c 284
471876.Spy49_0018 471876.Spy49_1789c 272
471876.Spy49_0018 471876.Spy49_1790c 272
471876.Spy49_0018 471876.Spy49_1791c 275
471876.Spy49_0018 471876.Spy49_1793c 449
471876.Spy49_0018 471876.Spy49_1794 570
471876.Spy49_0018 471876.Spy49_1795 573
471876.Spy49_0018 471876.Spy49_1808 221
471876.Spy49_0018 471876.Spy49_1815 200
471876.Spy49_0019 471876.Spy49_0004 159
471876.Spy49_0019 471876.Spy49_0006 369
471876.Spy49_0019 471876.Spy49_0012 183
471876.Spy49_0019 471876.Spy49_0013 217
471876.Spy49_0019 471876.Spy49_0015 232
471876.Spy49_0019 471876.Spy49_0016 476
471876.Spy49_0019 471876.Spy49_0017 666
471876.Spy49_0019 471876.Spy49_0018 971
471876.Spy49_0019 471876.Spy49_0020 619
471876.Spy49_0019 471876.Spy49_0021 431
471876.Spy49_0019 471876.Spy49_0022 465
471876.Spy49_0019 471876.Spy49_0023 384
471876.Spy49_0019 471876.Spy49_0024 310
471876.Spy49_0019 471876.Spy49_0025 248
471876.Spy49_0019 471876.Spy49_0031 626
471876.Spy49_0019 471876.Spy49_0044 231
471876.Spy49_0019 471876.Spy49_0054 175
471876.Spy49_0019 471876.Spy49_0061 226
471876.Spy49_0019 471876.Spy49_0065 170
471876.Spy49_0019 471876.Spy49_0070 241
471876.Spy49_0019 471876.Spy49_0071 498
471876.Spy49_0019 471876.Spy49_0072 404
471876.Spy49_0019 471876.Spy49_0073 170
471876.Spy49_0019 471876.Spy49_0075 240
471876.Spy49_0019 471876.Spy49_0083c 190
471876.Spy49_0019 471876.Spy49_0098 424
471876.Spy49_0019 471876.Spy49_0131 170
471876.Spy49_0019 471876.Spy49_0135 274
471876.Spy49_0019 471876.Spy49_0141 344
471876.Spy49_0019 471876.Spy49_0152 393
471876.Spy49_0019 471876.Spy49_0188 299
471876.Spy49_0019 471876.Spy49_0192c 433
471876.Spy49_0019 471876.Spy49_0200 389
471876.Spy49_0019 471876.Spy49_0219 493
471876.Spy49_0019 471876.Spy49_0221 151
471876.Spy49_0019 471876.Spy49_0224 150
471876.Spy49_0019 471876.Spy49_0230 303
471876.Spy49_0019 471876.Spy49_0233 301
471876.Spy49_0019 471876.Spy49_0234 255
471876.Spy49_0019 471876.Spy49_0269 184
471876.Spy49_0019 471876.Spy49_0278 283
471876.Spy49_0019 471876.Spy49_0281 463
471876.Spy49_0019 471876.Spy49_0289 562
471876.Spy49_0019 471876.Spy49_0301 229
471876.Spy49_0019 471876.Spy49_0304 258
471876.Spy49_0019 471876.Spy49_0323 257
471876.Spy49_0019 471876.Spy49_0326 571
471876.Spy49_0019 471876.Spy49_0327 270
471876.Spy49_0019 471876.Spy49_0372 270
471876.Spy49_0019 471876.Spy49_0375 189
471876.Spy49_0019 471876.Spy49_0385 162
471876.Spy49_0019 471876.Spy49_0387 446
471876.Spy49_0019 471876.Spy49_0388 339
471876.Spy49_0019 471876.Spy49_0403 161
471876.Spy49_0019 471876.Spy49_0416 162
471876.Spy49_0019 471876.Spy49_0417 159
471876.Spy49_0019 471876.Spy49_0435 194
471876.Spy49_0019 471876.Spy49_0441 377
471876.Spy49_0019 471876.Spy49_0447 562
471876.Spy49_0019 471876.Spy49_0448 500
471876.Spy49_0019 471876.Spy49_0474 383
471876.Spy49_0019 471876.Spy49_0482 500
471876.Spy49_0019 471876.Spy49_0495 185
471876.Spy49_0019 471876.Spy49_0503c 264
471876.Spy49_0019 471876.Spy49_0515 289
471876.Spy49_0019 471876.Spy49_0530 270
471876.Spy49_0019 471876.Spy49_0531 170
471876.Spy49_0019 471876.Spy49_0540 270
471876.Spy49_0019 471876.Spy49_0545 170
471876.Spy49_0019 471876.Spy49_0558 187
471876.Spy49_0019 471876.Spy49_0560 208
471876.Spy49_0019 471876.Spy49_0582 170
471876.Spy49_0019 471876.Spy49_0585 408
471876.Spy49_0019 471876.Spy49_0587 416
471876.Spy49_0019 471876.Spy49_0588 181
471876.Spy49_0019 471876.Spy49_0589 408
471876.Spy49_0019 471876.Spy49_0591 223
471876.Spy49_0019 471876.Spy49_0606 202
471876.Spy49_0019 471876.Spy49_0628 195
471876.Spy49_0019 471876.Spy49_0629 560
471876.Spy49_0019 471876.Spy49_0631 245
471876.Spy49_0019 471876.Spy49_0633 189
471876.Spy49_0019 471876.Spy49_0640 168
471876.Spy49_0019 471876.Spy49_0643 483
471876.Spy49_0019 471876.Spy49_0659 505
471876.Spy49_0019 471876.Spy49_0665 179
471876.Spy49_0019 471876.Spy49_0667 367
471876.Spy49_0019 471876.Spy49_0695c 216
471876.Spy49_0019 471876.Spy49_0700 276
471876.Spy49_0019 471876.Spy49_0708 184
471876.Spy49_0019 471876.Spy49_0719c 311
471876.Spy49_0019 471876.Spy49_0722 264
471876.Spy49_0019 471876.Spy49_0724 178
471876.Spy49_0019 471876.Spy49_0735 183
471876.Spy49_0019 471876.Spy49_0738 196
471876.Spy49_0019 471876.Spy49_0808 308
471876.Spy49_0019 471876.Spy49_0812 279
471876.Spy49_0019 471876.Spy49_0817 225
471876.Spy49_0019 471876.Spy49_0829 303
471876.Spy49_0019 471876.Spy49_0830 168
471876.Spy49_0019 471876.Spy49_0848 292
471876.Spy49_0019 471876.Spy49_0872c 210
471876.Spy49_0019 471876.Spy49_0874c 168
471876.Spy49_0019 471876.Spy49_0875c 172
471876.Spy49_0019 471876.Spy49_0877 294
471876.Spy49_0019 471876.Spy49_0880 238
471876.Spy49_0019 471876.Spy49_0887 152
471876.Spy49_0019 471876.Spy49_0898 501
471876.Spy49_0019 471876.Spy49_0904c 197
471876.Spy49_0019 471876.Spy49_0905 183
471876.Spy49_0019 471876.Spy49_0913 283
471876.Spy49_0019 471876.Spy49_0925 428
471876.Spy49_0019 471876.Spy49_0927c 182
471876.Spy49_0019 471876.Spy49_0934 152
471876.Spy49_0019 471876.Spy49_0938 181
471876.Spy49_0019 471876.Spy49_0945c 489
471876.Spy49_0019 471876.Spy49_0946c 205
471876.Spy49_0019 471876.Spy49_0958c 317
471876.Spy49_0019 471876.Spy49_0963c 372
471876.Spy49_0019 471876.Spy49_0978 235
471876.Spy49_0019 471876.Spy49_0979c 171
471876.Spy49_0019 471876.Spy49_0980c 171
471876.Spy49_0019 471876.Spy49_0992c 213
471876.Spy49_0019 471876.Spy49_1015c 425
471876.Spy49_0019 471876.Spy49_1016c 301
471876.Spy49_0019 471876.Spy49_1017c 549
471876.Spy49_0019 471876.Spy49_1019c 152
471876.Spy49_0019 471876.Spy49_1034c 370
471876.Spy49_0019 471876.Spy49_1036c 340
471876.Spy49_0019 471876.Spy49_1037c 332
471876.Spy49_0019 471876.Spy49_1070c 286
471876.Spy49_0019 471876.Spy49_1082c 223
471876.Spy49_0019 471876.Spy49_1122c 239
471876.Spy49_0019 471876.Spy49_1127c 398
471876.Spy49_0019 471876.Spy49_1138c 196
471876.Spy49_0019 471876.Spy49_1147c 384
471876.Spy49_0019 471876.Spy49_1150c 224
471876.Spy49_0019 471876.Spy49_1154c 184
471876.Spy49_0019 471876.Spy49_1157c 222
471876.Spy49_0019 471876.Spy49_1173c 297
471876.Spy49_0019 471876.Spy49_1177c 483
471876.Spy49_0019 471876.Spy49_1189c 518
471876.Spy49_0019 471876.Spy49_1190c 205
471876.Spy49_0019 471876.Spy49_1221 224
471876.Spy49_0019 471876.Spy49_1226c 156
471876.Spy49_0019 471876.Spy49_1261c 340
471876.Spy49_0019 471876.Spy49_1265c 495
471876.Spy49_0019 471876.Spy49_1271 270
471876.Spy49_0019 471876.Spy49_1290c 315
471876.Spy49_0019 471876.Spy49_1291c 159
471876.Spy49_0019 471876.Spy49_1295c 184
471876.Spy49_0019 471876.Spy49_1300c 464
471876.Spy49_0019 471876.Spy49_1310c 193
471876.Spy49_0019 471876.Spy49_1311c 193
471876.Spy49_0019 471876.Spy49_1325c 170
471876.Spy49_0019 471876.Spy49_1326c 170
471876.Spy49_0019 471876.Spy49_1346 190
471876.Spy49_0019 471876.Spy49_1358 168
471876.Spy49_0019 471876.Spy49_1359c 572
471876.Spy49_0019 471876.Spy49_1360c 618
471876.Spy49_0019 471876.Spy49_1361c 578
471876.Spy49_0019 471876.Spy49_1362c 610
471876.Spy49_0019 471876.Spy49_1363c 568
471876.Spy49_0019 471876.Spy49_1364c 940
471876.Spy49_0019 471876.Spy49_1365c 934
471876.Spy49_0019 471876.Spy49_1366c 851
471876.Spy49_0019 471876.Spy49_1367c 623
471876.Spy49_0019 471876.Spy49_1369c 861
471876.Spy49_0019 471876.Spy49_1374c 207
471876.Spy49_0019 471876.Spy49_1376c 214
471876.Spy49_0019 471876.Spy49_1394c 369
471876.Spy49_0019 471876.Spy49_1408c 189
471876.Spy49_0019 471876.Spy49_1409c 793
471876.Spy49_0019 471876.Spy49_1410c 746
471876.Spy49_0019 471876.Spy49_1418c 242
471876.Spy49_0019 471876.Spy49_1421c 214
471876.Spy49_0019 471876.Spy49_1426c 252
471876.Spy49_0019 471876.Spy49_1428c 274
471876.Spy49_0019 471876.Spy49_1434c 208
471876.Spy49_0019 471876.Spy49_1438 301
471876.Spy49_0019 471876.Spy49_1443c 215
471876.Spy49_0019 471876.Spy49_1556c 466
471876.Spy49_0019 471876.Spy49_1557c 433
471876.Spy49_0019 471876.Spy49_1558c 179
471876.Spy49_0019 471876.Spy49_1561c 182
471876.Spy49_0019 471876.Spy49_1563c 259
471876.Spy49_0019 471876.Spy49_1568c 184
471876.Spy49_0019 471876.Spy49_1589c 170
471876.Spy49_0019 471876.Spy49_1590c 170
471876.Spy49_0019 471876.Spy49_1595c 189
471876.Spy49_0019 471876.Spy49_1596c 636
471876.Spy49_0019 471876.Spy49_1608c 347
471876.Spy49_0019 471876.Spy49_1613c 181
471876.Spy49_0019 471876.Spy49_1621c 433
471876.Spy49_0019 471876.Spy49_1629c 212
471876.Spy49_0019 471876.Spy49_1631c 224
471876.Spy49_0019 471876.Spy49_1632c 173
471876.Spy49_0019 471876.Spy49_1633c 168
471876.Spy49_0019 471876.Spy49_1653 167
471876.Spy49_0019 471876.Spy49_1654 184
471876.Spy49_0019 471876.Spy49_1675c 160
471876.Spy49_0019 471876.Spy49_1715c 166
471876.Spy49_0019 471876.Spy49_1716c 233
471876.Spy49_0019 471876.Spy49_1717c 173
471876.Spy49_0019 471876.Spy49_1721 212
471876.Spy49_0019 471876.Spy49_1733 303
471876.Spy49_0019 471876.Spy49_1734 170
471876.Spy49_0019 471876.Spy49_1735c 264
471876.Spy49_0019 471876.Spy49_1753c 274
471876.Spy49_0019 471876.Spy49_1768c 193
471876.Spy49_0019 471876.Spy49_1770 417
471876.Spy49_0019 471876.Spy49_1786c 224
471876.Spy49_0019 471876.Spy49_1788c 308
471876.Spy49_0019 471876.Spy49_1789c 208
471876.Spy49_0019 471876.Spy49_1793c 239
471876.Spy49_0019 471876.Spy49_1795 340
471876.Spy49_0019 471876.Spy49_1802c 493
471876.Spy49_0019 471876.Spy49_1803c 493
471876.Spy49_0019 471876.Spy49_1821 171
471876.Spy49_0020 471876.Spy49_0002 243
471876.Spy49_0020 471876.Spy49_0012 519
471876.Spy49_0020 471876.Spy49_0015 262
471876.Spy49_0020 471876.Spy49_0016 393
471876.Spy49_0020 471876.Spy49_0017 501
471876.Spy49_0020 471876.Spy49_0018 688
471876.Spy49_0020 471876.Spy49_0019 619
471876.Spy49_0020 471876.Spy49_0021 988
471876.Spy49_0020 471876.Spy49_0022 968
471876.Spy49_0020 471876.Spy49_0023 978
471876.Spy49_0020 471876.Spy49_0024 974
471876.Spy49_0020 471876.Spy49_0025 903
471876.Spy49_0020 471876.Spy49_0027 983
471876.Spy49_0020 471876.Spy49_0028 999
471876.Spy49_0020 471876.Spy49_0029 985
471876.Spy49_0020 471876.Spy49_0031 997
471876.Spy49_0020 471876.Spy49_0038 266
471876.Spy49_0020 471876.Spy49_0069 159
471876.Spy49_0020 471876.Spy49_0087 209
471876.Spy49_0020 471876.Spy49_0105 260
471876.Spy49_0020 471876.Spy49_0116 200
471876.Spy49_0020 471876.Spy49_0141 486
471876.Spy49_0020 471876.Spy49_0152 184
471876.Spy49_0020 471876.Spy49_0163 178
471876.Spy49_0020 471876.Spy49_0165 184
471876.Spy49_0020 471876.Spy49_0184 168
471876.Spy49_0020 471876.Spy49_0191c 307
471876.Spy49_0020 471876.Spy49_0194 184
471876.Spy49_0020 471876.Spy49_0195 184
471876.Spy49_0020 471876.Spy49_0202 217
471876.Spy49_0020 471876.Spy49_0216 352
471876.Spy49_0020 471876.Spy49_0219 235
471876.Spy49_0020 471876.Spy49_0221 365
471876.Spy49_0020 471876.Spy49_0224 159
471876.Spy49_0020 471876.Spy49_0227 239
471876.Spy49_0020 471876.Spy49_0228 229
471876.Spy49_0020 471876.Spy49_0233 289
471876.Spy49_0020 471876.Spy49_0236c 279
471876.Spy49_0020 471876.Spy49_0237c 202
471876.Spy49_0020 471876.Spy49_0253 211
471876.Spy49_0020 471876.Spy49_0260 182
471876.Spy49_0020 471876.Spy49_0268 153
471876.Spy49_0020 471876.Spy49_0269 211
471876.Spy49_0020 471876.Spy49_0273c 153
471876.Spy49_0020 471876.Spy49_0274c 155
471876.Spy49_0020 471876.Spy49_0287 485
471876.Spy49_0020 471876.Spy49_0301 213
471876.Spy49_0020 471876.Spy49_0309 220
471876.Spy49_0020 471876.Spy49_0322 294
471876.Spy49_0020 471876.Spy49_0325 199
471876.Spy49_0020 471876.Spy49_0326 183
471876.Spy49_0020 471876.Spy49_0338 291
471876.Spy49_0020 471876.Spy49_0370 213
471876.Spy49_0020 471876.Spy49_0394 252
471876.Spy49_0020 471876.Spy49_0399 397
471876.Spy49_0020 471876.Spy49_0416 184
471876.Spy49_0020 471876.Spy49_0419 184
471876.Spy49_0020 471876.Spy49_0423 191
471876.Spy49_0020 471876.Spy49_0432 620
471876.Spy49_0020 471876.Spy49_0435 255
471876.Spy49_0020 471876.Spy49_0444 238
471876.Spy49_0020 471876.Spy49_0445 207
471876.Spy49_0020 471876.Spy49_0446 223
471876.Spy49_0020 471876.Spy49_0448 154
471876.Spy49_0020 471876.Spy49_0450 232
471876.Spy49_0020 471876.Spy49_0473 211
471876.Spy49_0020 471876.Spy49_0476 232
471876.Spy49_0020 471876.Spy49_0503c 239
471876.Spy49_0020 471876.Spy49_0507c 204
471876.Spy49_0020 471876.Spy49_0511c 164
471876.Spy49_0020 471876.Spy49_0516 194
471876.Spy49_0020 471876.Spy49_0522 273
471876.Spy49_0020 471876.Spy49_0534 180
471876.Spy49_0020 471876.Spy49_0543 316
471876.Spy49_0020 471876.Spy49_0544 211
471876.Spy49_0020 471876.Spy49_0552c 273
471876.Spy49_0020 471876.Spy49_0558 182
471876.Spy49_0020 471876.Spy49_0597 270
471876.Spy49_0020 471876.Spy49_0611 238
471876.Spy49_0020 471876.Spy49_0629 176
471876.Spy49_0020 471876.Spy49_0651 191
471876.Spy49_0020 471876.Spy49_0652 209
471876.Spy49_0020 471876.Spy49_0653 409
471876.Spy49_0020 471876.Spy49_0654 378
471876.Spy49_0020 471876.Spy49_0657 275
471876.Spy49_0020 471876.Spy49_0667 156
471876.Spy49_0020 471876.Spy49_0684 177
471876.Spy49_0020 471876.Spy49_0690 152
471876.Spy49_0020 471876.Spy49_0691 181
471876.Spy49_0020 471876.Spy49_0696 235
471876.Spy49_0020 471876.Spy49_0703c 155
471876.Spy49_0020 471876.Spy49_0705 152
471876.Spy49_0020 471876.Spy49_0707 293
471876.Spy49_0020 471876.Spy49_0708 289
471876.Spy49_0020 471876.Spy49_0712 301
471876.Spy49_0020 471876.Spy49_0713 239
471876.Spy49_0020 471876.Spy49_0722 151
471876.Spy49_0020 471876.Spy49_0731 213
471876.Spy49_0020 471876.Spy49_0733 168
471876.Spy49_0020 471876.Spy49_0735 170
471876.Spy49_0020 471876.Spy49_0736 279
471876.Spy49_0020 471876.Spy49_0738 152
471876.Spy49_0020 471876.Spy49_0746c 213
471876.Spy49_0020 471876.Spy49_0794 449
471876.Spy49_0020 471876.Spy49_0805 289
471876.Spy49_0020 471876.Spy49_0841 334
471876.Spy49_0020 471876.Spy49_0857 152
471876.Spy49_0020 471876.Spy49_0885 411
471876.Spy49_0020 471876.Spy49_0887 432
471876.Spy49_0020 471876.Spy49_0888 409
471876.Spy49_0020 471876.Spy49_0896 223
471876.Spy49_0020 471876.Spy49_0898 519
471876.Spy49_0020 471876.Spy49_0921 221
471876.Spy49_0020 471876.Spy49_0943c 213
471876.Spy49_0020 471876.Spy49_0949 800
471876.Spy49_0020 471876.Spy49_0957c 275
471876.Spy49_0020 471876.Spy49_0959c 439
471876.Spy49_0020 471876.Spy49_0963c 196
471876.Spy49_0020 471876.Spy49_0971c 156
471876.Spy49_0020 471876.Spy49_0978 294
471876.Spy49_0020 471876.Spy49_0981c 413
471876.Spy49_0020 471876.Spy49_1015c 359
471876.Spy49_0020 471876.Spy49_1017c 383
471876.Spy49_0020 471876.Spy49_1018c 156
471876.Spy49_0020 471876.Spy49_1019c 188
471876.Spy49_0020 471876.Spy49_1054 171
471876.Spy49_0020 471876.Spy49_1056 171
471876.Spy49_0020 471876.Spy49_1076c 156
471876.Spy49_0020 471876.Spy49_1077c 242
471876.Spy49_0020 471876.Spy49_1087c 231
471876.Spy49_0020 471876.Spy49_1090c 184
471876.Spy49_0020 471876.Spy49_1093c 334
471876.Spy49_0020 471876.Spy49_1099 212
471876.Spy49_0020 471876.Spy49_1124c 216
471876.Spy49_0020 471876.Spy49_1127c 414
471876.Spy49_0020 471876.Spy49_1133c 221
471876.Spy49_0020 471876.Spy49_1138c 220
471876.Spy49_0020 471876.Spy49_1143c 241
471876.Spy49_0020 471876.Spy49_1157c 184
471876.Spy49_0020 471876.Spy49_1158c 547
471876.Spy49_0020 471876.Spy49_1160c 274
471876.Spy49_0020 471876.Spy49_1164 155
471876.Spy49_0020 471876.Spy49_1167c 362
471876.Spy49_0020 471876.Spy49_1168c 292
471876.Spy49_0020 471876.Spy49_1188c 200
471876.Spy49_0020 471876.Spy49_1189c 424
471876.Spy49_0020 471876.Spy49_1190c 320
471876.Spy49_0020 471876.Spy49_1195c 152
471876.Spy49_0020 471876.Spy49_1197c 157
471876.Spy49_0020 471876.Spy49_1204c 256
471876.Spy49_0020 471876.Spy49_1225c 232
471876.Spy49_0020 471876.Spy49_1238 184
471876.Spy49_0020 471876.Spy49_1248c 404
471876.Spy49_0020 471876.Spy49_1259c 152
471876.Spy49_0020 471876.Spy49_1260c 238
471876.Spy49_0020 471876.Spy49_1261c 371
471876.Spy49_0020 471876.Spy49_1265c 297
471876.Spy49_0020 471876.Spy49_1300c 315
471876.Spy49_0020 471876.Spy49_1305c 176
471876.Spy49_0020 471876.Spy49_1332c 204
471876.Spy49_0020 471876.Spy49_1334c 204
471876.Spy49_0020 471876.Spy49_1336c 159
471876.Spy49_0020 471876.Spy49_1351c 435
471876.Spy49_0020 471876.Spy49_1361c 175
471876.Spy49_0020 471876.Spy49_1362c 475
471876.Spy49_0020 471876.Spy49_1368c 491
471876.Spy49_0020 471876.Spy49_1371c 168
471876.Spy49_0020 471876.Spy49_1384c 279
471876.Spy49_0020 471876.Spy49_1412c 184
471876.Spy49_0020 471876.Spy49_1435c 153
471876.Spy49_0020 471876.Spy49_1451 405
471876.Spy49_0020 471876.Spy49_1531 213
471876.Spy49_0020 471876.Spy49_1550c 233
471876.Spy49_0020 471876.Spy49_1551c 200
471876.Spy49_0020 471876.Spy49_1553c 364
471876.Spy49_0020 471876.Spy49_1559c 424
471876.Spy49_0020 471876.Spy49_1561c 203
471876.Spy49_0020 471876.Spy49_1563c 154
471876.Spy49_0020 471876.Spy49_1567c 264
471876.Spy49_0020 471876.Spy49_1568c 298
471876.Spy49_0020 471876.Spy49_1580c 267
471876.Spy49_0020 471876.Spy49_1594 213
471876.Spy49_0020 471876.Spy49_1608c 206
471876.Spy49_0020 471876.Spy49_1619c 210
471876.Spy49_0020 471876.Spy49_1631c 274
471876.Spy49_0020 471876.Spy49_1653 423
471876.Spy49_0020 471876.Spy49_1657 153
471876.Spy49_0020 471876.Spy49_1678c 275
471876.Spy49_0020 471876.Spy49_1715c 282
471876.Spy49_0020 471876.Spy49_1716c 153
471876.Spy49_0020 471876.Spy49_1717c 424
471876.Spy49_0020 471876.Spy49_1722 256
471876.Spy49_0020 471876.Spy49_1727 439
471876.Spy49_0020 471876.Spy49_1743c 320
471876.Spy49_0020 471876.Spy49_1747c 275
471876.Spy49_0020 471876.Spy49_1753c 184
471876.Spy49_0020 471876.Spy49_1769c 232
471876.Spy49_0020 471876.Spy49_1784c 198
471876.Spy49_0020 471876.Spy49_1788c 201
471876.Spy49_0020 471876.Spy49_1789c 200
471876.Spy49_0020 471876.Spy49_1790c 200
471876.Spy49_0020 471876.Spy49_1793c 509
471876.Spy49_0020 471876.Spy49_1802c 181
471876.Spy49_0020 471876.Spy49_1803c 181
471876.Spy49_0020 471876.Spy49_1808 307
471876.Spy49_0020 471876.Spy49_1812c 530
471876.Spy49_0020 471876.Spy49_1821 255
471876.Spy49_0021 471876.Spy49_0002 464
471876.Spy49_0021 471876.Spy49_0012 208
471876.Spy49_0021 471876.Spy49_0015 187
471876.Spy49_0021 471876.Spy49_0016 357
471876.Spy49_0021 471876.Spy49_0017 361
471876.Spy49_0021 471876.Spy49_0018 495
471876.Spy49_0021 471876.Spy49_0019 431
471876.Spy49_0021 471876.Spy49_0020 988
471876.Spy49_0021 471876.Spy49_0022 983
471876.Spy49_0021 471876.Spy49_0023 999
471876.Spy49_0021 471876.Spy49_0024 998
471876.Spy49_0021 471876.Spy49_0025 957
471876.Spy49_0021 471876.Spy49_0027 995
471876.Spy49_0021 471876.Spy49_0028 979
471876.Spy49_0021 471876.Spy49_0029 981
471876.Spy49_0021 471876.Spy49_0031 917
471876.Spy49_0021 471876.Spy49_0032 249
471876.Spy49_0021 471876.Spy49_0033 223
471876.Spy49_0021 471876.Spy49_0039 158
471876.Spy49_0021 471876.Spy49_0069 214
471876.Spy49_0021 471876.Spy49_0078 179
471876.Spy49_0021 471876.Spy49_0081 183
471876.Spy49_0021 471876.Spy49_0087 568
471876.Spy49_0021 471876.Spy49_0088 440
471876.Spy49_0021 471876.Spy49_0105 386
471876.Spy49_0021 471876.Spy49_0122c 163
471876.Spy49_0021 471876.Spy49_0127 208
471876.Spy49_0021 471876.Spy49_0139c 175
471876.Spy49_0021 471876.Spy49_0141 751
471876.Spy49_0021 471876.Spy49_0152 474
471876.Spy49_0021 471876.Spy49_0163 167
471876.Spy49_0021 471876.Spy49_0176 297
471876.Spy49_0021 471876.Spy49_0184 167
471876.Spy49_0021 471876.Spy49_0185 397
471876.Spy49_0021 471876.Spy49_0188 150
471876.Spy49_0021 471876.Spy49_0191c 308
471876.Spy49_0021 471876.Spy49_0192c 416
471876.Spy49_0021 471876.Spy49_0194 264
471876.Spy49_0021 471876.Spy49_0195 312
471876.Spy49_0021 471876.Spy49_0203 492
471876.Spy49_0021 471876.Spy49_0207 217
471876.Spy49_0021 471876.Spy49_0208 349
471876.Spy49_0021 471876.Spy49_0210 317
471876.Spy49_0021 471876.Spy49_0216 443
471876.Spy49_0021 471876.Spy49_0219 224
471876.Spy49_0021 471876.Spy49_0220 172
471876.Spy49_0021 471876.Spy49_0228 224
471876.Spy49_0021 471876.Spy49_0268 152
471876.Spy49_0021 471876.Spy49_0284 274
471876.Spy49_0021 471876.Spy49_0291 196
471876.Spy49_0021 471876.Spy49_0294 425
471876.Spy49_0021 471876.Spy49_0298 175
471876.Spy49_0021 471876.Spy49_0300 224
471876.Spy49_0021 471876.Spy49_0305 197
471876.Spy49_0021 471876.Spy49_0309 220
471876.Spy49_0021 471876.Spy49_0338 408
471876.Spy49_0021 471876.Spy49_0378 229
471876.Spy49_0021 471876.Spy49_0388 183
471876.Spy49_0021 471876.Spy49_0390 380
471876.Spy49_0021 471876.Spy49_0391 384
471876.Spy49_0021 471876.Spy49_0432 150
471876.Spy49_0021 471876.Spy49_0450 279
471876.Spy49_0021 471876.Spy49_0455 193
471876.Spy49_0021 471876.Spy49_0462c 150
471876.Spy49_0021 471876.Spy49_0466 202
471876.Spy49_0021 471876.Spy49_0474 163
471876.Spy49_0021 471876.Spy49_0476 421
471876.Spy49_0021 471876.Spy49_0488c 162
471876.Spy49_0021 471876.Spy49_0503c 174
471876.Spy49_0021 471876.Spy49_0504 198
471876.Spy49_0021 471876.Spy49_0511c 322
471876.Spy49_0021 471876.Spy49_0513 183
471876.Spy49_0021 471876.Spy49_0516 207
471876.Spy49_0021 471876.Spy49_0526c 182
471876.Spy49_0021 471876.Spy49_0549 183
471876.Spy49_0021 471876.Spy49_0556 184
471876.Spy49_0021 471876.Spy49_0557 247
471876.Spy49_0021 471876.Spy49_0563 290
471876.Spy49_0021 471876.Spy49_0596 484
471876.Spy49_0021 471876.Spy49_0597 422
471876.Spy49_0021 471876.Spy49_0604 189
471876.Spy49_0021 471876.Spy49_0646 163
471876.Spy49_0021 471876.Spy49_0647 265
471876.Spy49_0021 471876.Spy49_0651 241
471876.Spy49_0021 471876.Spy49_0652 662
471876.Spy49_0021 471876.Spy49_0653 678
471876.Spy49_0021 471876.Spy49_0654 776
471876.Spy49_0021 471876.Spy49_0664 388
471876.Spy49_0021 471876.Spy49_0673 214
471876.Spy49_0021 471876.Spy49_0703c 207
471876.Spy49_0021 471876.Spy49_0710c 163
471876.Spy49_0021 471876.Spy49_0712 296
471876.Spy49_0021 471876.Spy49_0713 653
471876.Spy49_0021 471876.Spy49_0717 184
471876.Spy49_0021 471876.Spy49_0718 572
471876.Spy49_0021 471876.Spy49_0719c 197
471876.Spy49_0021 471876.Spy49_0724 210
471876.Spy49_0021 471876.Spy49_0733 167
471876.Spy49_0021 471876.Spy49_0736 152
471876.Spy49_0021 471876.Spy49_0741 158
471876.Spy49_0021 471876.Spy49_0795 168
471876.Spy49_0021 471876.Spy49_0828 260
471876.Spy49_0021 471876.Spy49_0835 182
471876.Spy49_0021 471876.Spy49_0845c 349
471876.Spy49_0021 471876.Spy49_0853 152
471876.Spy49_0021 471876.Spy49_0855 274
471876.Spy49_0021 471876.Spy49_0867 307
471876.Spy49_0021 471876.Spy49_0875c 173
471876.Spy49_0021 471876.Spy49_0880 209
471876.Spy49_0021 471876.Spy49_0884 200
471876.Spy49_0021 471876.Spy49_0885 440
471876.Spy49_0021 471876.Spy49_0887 200
471876.Spy49_0021 471876.Spy49_0894 261
471876.Spy49_0021 471876.Spy49_0896 153
471876.Spy49_0021 471876.Spy49_0898 764
471876.Spy49_0021 471876.Spy49_0901 392
471876.Spy49_0021 471876.Spy49_0902 289
471876.Spy49_0021 471876.Spy49_0910c 166
471876.Spy49_0021 471876.Spy49_0914 307
471876.Spy49_0021 471876.Spy49_0916c 163
471876.Spy49_0021 471876.Spy49_0944 191
471876.Spy49_0021 471876.Spy49_0949 895
471876.Spy49_0021 471876.Spy49_0958c 191
471876.Spy49_0021 471876.Spy49_0959c 680
471876.Spy49_0021 471876.Spy49_0971c 152
471876.Spy49_0021 471876.Spy49_0981c 184
471876.Spy49_0021 471876.Spy49_0985c 206
471876.Spy49_0021 471876.Spy49_0988c 218
471876.Spy49_0021 471876.Spy49_0999 261
471876.Spy49_0021 471876.Spy49_1007c 197
471876.Spy49_0021 471876.Spy49_1015c 273
471876.Spy49_0021 471876.Spy49_1050 163
471876.Spy49_0021 471876.Spy49_1076c 220
471876.Spy49_0021 471876.Spy49_1077c 443
471876.Spy49_0021 471876.Spy49_1095c 156
471876.Spy49_0021 471876.Spy49_1100 247
471876.Spy49_0021 471876.Spy49_1108c 241
471876.Spy49_0021 471876.Spy49_1111c 269
471876.Spy49_0021 471876.Spy49_1116 179
471876.Spy49_0021 471876.Spy49_1122c 183
471876.Spy49_0021 471876.Spy49_1123c 178
471876.Spy49_0021 471876.Spy49_1127c 304
471876.Spy49_0021 471876.Spy49_1143c 256
471876.Spy49_0021 471876.Spy49_1144 191
471876.Spy49_0021 471876.Spy49_1154c 368
471876.Spy49_0021 471876.Spy49_1155c 277
471876.Spy49_0021 471876.Spy49_1158c 692
471876.Spy49_0021 471876.Spy49_1160c 152
471876.Spy49_0021 471876.Spy49_1164 327
471876.Spy49_0021 471876.Spy49_1167c 495
471876.Spy49_0021 471876.Spy49_1174c 224
471876.Spy49_0021 471876.Spy49_1189c 274
471876.Spy49_0021 471876.Spy49_1195c 361
471876.Spy49_0021 471876.Spy49_1202c 193
471876.Spy49_0021 471876.Spy49_1215c 298
471876.Spy49_0021 471876.Spy49_1225c 279
471876.Spy49_0021 471876.Spy49_1247c 207
471876.Spy49_0021 471876.Spy49_1248c 527
471876.Spy49_0021 471876.Spy49_1249c 315
471876.Spy49_0021 471876.Spy49_1257c 185
471876.Spy49_0021 471876.Spy49_1260c 228
471876.Spy49_0021 471876.Spy49_1265c 288
471876.Spy49_0021 471876.Spy49_1267c 163
471876.Spy49_0021 471876.Spy49_1305c 325
471876.Spy49_0021 471876.Spy49_1314c 301
471876.Spy49_0021 471876.Spy49_1319 368
471876.Spy49_0021 471876.Spy49_1323c 214
471876.Spy49_0021 471876.Spy49_1324c 214
471876.Spy49_0021 471876.Spy49_1348c 173
471876.Spy49_0021 471876.Spy49_1351c 386
471876.Spy49_0021 471876.Spy49_1355 297
471876.Spy49_0021 471876.Spy49_1361c 180
471876.Spy49_0021 471876.Spy49_1394c 152
471876.Spy49_0021 471876.Spy49_1398c 183
471876.Spy49_0021 471876.Spy49_1400c 163
471876.Spy49_0021 471876.Spy49_1410c 436
471876.Spy49_0021 471876.Spy49_1420c 178
471876.Spy49_0021 471876.Spy49_1424 245
471876.Spy49_0021 471876.Spy49_1432c 235
471876.Spy49_0021 471876.Spy49_1435c 196
471876.Spy49_0021 471876.Spy49_1547c 338
471876.Spy49_0021 471876.Spy49_1550c 404
471876.Spy49_0021 471876.Spy49_1553c 167
471876.Spy49_0021 471876.Spy49_1555c 330
471876.Spy49_0021 471876.Spy49_1561c 381
471876.Spy49_0021 471876.Spy49_1564 416
471876.Spy49_0021 471876.Spy49_1565c 224
471876.Spy49_0021 471876.Spy49_1568c 155
471876.Spy49_0021 471876.Spy49_1580c 225
471876.Spy49_0021 471876.Spy49_1588c 294
471876.Spy49_0021 471876.Spy49_1595c 156
471876.Spy49_0021 471876.Spy49_1596c 190
471876.Spy49_0021 471876.Spy49_1618c 165
471876.Spy49_0021 471876.Spy49_1619c 200
471876.Spy49_0021 471876.Spy49_1620c 444
471876.Spy49_0021 471876.Spy49_1621c 354
471876.Spy49_0021 471876.Spy49_1622c 388
471876.Spy49_0021 471876.Spy49_1657 214
471876.Spy49_0021 471876.Spy49_1717c 207
471876.Spy49_0021 471876.Spy49_1727 680
471876.Spy49_0021 471876.Spy49_1730 182
471876.Spy49_0021 471876.Spy49_1733 335
471876.Spy49_0021 471876.Spy49_1734 386
471876.Spy49_0021 471876.Spy49_1743c 480
471876.Spy49_0021 471876.Spy49_1754c 186
471876.Spy49_0021 471876.Spy49_1756c 238
471876.Spy49_0021 471876.Spy49_1758c 191
471876.Spy49_0021 471876.Spy49_1762 578
471876.Spy49_0021 471876.Spy49_1768c 183
471876.Spy49_0021 471876.Spy49_1769c 421
471876.Spy49_0021 471876.Spy49_1785 286
471876.Spy49_0021 471876.Spy49_1790c 220
471876.Spy49_0021 471876.Spy49_1791c 203
471876.Spy49_0021 471876.Spy49_1808 308
471876.Spy49_0021 471876.Spy49_1810 289
471876.Spy49_0021 471876.Spy49_1812c 553
471876.Spy49_0021 471876.Spy49_1821 343
471876.Spy49_0022 471876.Spy49_0002 471
471876.Spy49_0022 471876.Spy49_0005 164
471876.Spy49_0022 471876.Spy49_0012 255
471876.Spy49_0022 471876.Spy49_0015 252
471876.Spy49_0022 471876.Spy49_0016 963
471876.Spy49_0022 471876.Spy49_0017 367
471876.Spy49_0022 471876.Spy49_0018 458
471876.Spy49_0022 471876.Spy49_0019 465
471876.Spy49_0022 471876.Spy49_0020 968
471876.Spy49_0022 471876.Spy49_0021 983
471876.Spy49_0022 471876.Spy49_0023 999
471876.Spy49_0022 471876.Spy49_0024 989
471876.Spy49_0022 471876.Spy49_0025 989
471876.Spy49_0022 471876.Spy49_0027 998
471876.Spy49_0022 471876.Spy49_0028 993
471876.Spy49_0022 471876.Spy49_0029 967
471876.Spy49_0022 471876.Spy49_0031 980
471876.Spy49_0022 471876.Spy49_0054 170
471876.Spy49_0022 471876.Spy49_0069 184
471876.Spy49_0022 471876.Spy49_0074 178
471876.Spy49_0022 471876.Spy49_0087 184
471876.Spy49_0022 471876.Spy49_0090 184
471876.Spy49_0022 471876.Spy49_0101 302
471876.Spy49_0022 471876.Spy49_0105 290
471876.Spy49_0022 471876.Spy49_0109c 421
471876.Spy49_0022 471876.Spy49_0116 196
471876.Spy49_0022 471876.Spy49_0123 275
471876.Spy49_0022 471876.Spy49_0127 237
471876.Spy49_0022 471876.Spy49_0141 698
471876.Spy49_0022 471876.Spy49_0151 787
471876.Spy49_0022 471876.Spy49_0163 291
471876.Spy49_0022 471876.Spy49_0165 184
471876.Spy49_0022 471876.Spy49_0176 184
471876.Spy49_0022 471876.Spy49_0192c 196
471876.Spy49_0022 471876.Spy49_0195 210
471876.Spy49_0022 471876.Spy49_0200 500
471876.Spy49_0022 471876.Spy49_0202 156
471876.Spy49_0022 471876.Spy49_0203 453
471876.Spy49_0022 471876.Spy49_0208 192
471876.Spy49_0022 471876.Spy49_0221 153
471876.Spy49_0022 471876.Spy49_0227 240
471876.Spy49_0022 471876.Spy49_0228 302
471876.Spy49_0022 471876.Spy49_0230 163
471876.Spy49_0022 471876.Spy49_0237c 186
471876.Spy49_0022 471876.Spy49_0277 209
471876.Spy49_0022 471876.Spy49_0300 277
471876.Spy49_0022 471876.Spy49_0309 469
471876.Spy49_0022 471876.Spy49_0325 188
471876.Spy49_0022 471876.Spy49_0330 219
471876.Spy49_0022 471876.Spy49_0338 395
471876.Spy49_0022 471876.Spy49_0341 183
471876.Spy49_0022 471876.Spy49_0375 184
471876.Spy49_0022 471876.Spy49_0385 299
471876.Spy49_0022 471876.Spy49_0390 253
471876.Spy49_0022 471876.Spy49_0416 279
471876.Spy49_0022 471876.Spy49_0423 205
471876.Spy49_0022 471876.Spy49_0431c 194
471876.Spy49_0022 471876.Spy49_0432 635
471876.Spy49_0022 471876.Spy49_0459 191
471876.Spy49_0022 471876.Spy49_0474 431
471876.Spy49_0022 471876.Spy49_0507c 204
471876.Spy49_0022 471876.Spy49_0516 218
471876.Spy49_0022 471876.Spy49_0543 230
471876.Spy49_0022 471876.Spy49_0547 159
471876.Spy49_0022 471876.Spy49_0597 311
471876.Spy49_0022 471876.Spy49_0609 183
471876.Spy49_0022 471876.Spy49_0611 161
471876.Spy49_0022 471876.Spy49_0622 167
471876.Spy49_0022 471876.Spy49_0624 224
471876.Spy49_0022 471876.Spy49_0635 329
471876.Spy49_0022 471876.Spy49_0638c 519
471876.Spy49_0022 471876.Spy49_0648 212
471876.Spy49_0022 471876.Spy49_0650 184
471876.Spy49_0022 471876.Spy49_0651 189
471876.Spy49_0022 471876.Spy49_0652 654
471876.Spy49_0022 471876.Spy49_0653 970
471876.Spy49_0022 471876.Spy49_0654 960
471876.Spy49_0022 471876.Spy49_0665 279
471876.Spy49_0022 471876.Spy49_0668 196
471876.Spy49_0022 471876.Spy49_0671 184
471876.Spy49_0022 471876.Spy49_0682 193
471876.Spy49_0022 471876.Spy49_0690 184
471876.Spy49_0022 471876.Spy49_0696 205
471876.Spy49_0022 471876.Spy49_0710c 185
471876.Spy49_0022 471876.Spy49_0712 272
471876.Spy49_0022 471876.Spy49_0713 442
471876.Spy49_0022 471876.Spy49_0716 184
471876.Spy49_0022 471876.Spy49_0722 323
471876.Spy49_0022 471876.Spy49_0736 239
471876.Spy49_0022 471876.Spy49_0810 198
471876.Spy49_0022 471876.Spy49_0817 551
471876.Spy49_0022 471876.Spy49_0829 156
471876.Spy49_0022 471876.Spy49_0851 519
471876.Spy49_0022 471876.Spy49_0875c 946
471876.Spy49_0022 471876.Spy49_0880 231
471876.Spy49_0022 471876.Spy49_0885 478
471876.Spy49_0022 471876.Spy49_0887 198
471876.Spy49_0022 471876.Spy49_0888 197
471876.Spy49_0022 471876.Spy49_0891c 184
471876.Spy49_0022 471876.Spy49_0898 521
471876.Spy49_0022 471876.Spy49_0905 285
471876.Spy49_0022 471876.Spy49_0921 185
471876.Spy49_0022 471876.Spy49_0949 795
471876.Spy49_0022 471876.Spy49_0959c 316
471876.Spy49_0022 471876.Spy49_0970 218
471876.Spy49_0022 471876.Spy49_0971c 184
471876.Spy49_0022 471876.Spy49_0993c 224
471876.Spy49_0022 471876.Spy49_1011c 159
471876.Spy49_0022 471876.Spy49_1013c 184
471876.Spy49_0022 471876.Spy49_1015c 936
471876.Spy49_0022 471876.Spy49_1054 176
471876.Spy49_0022 471876.Spy49_1056 176
471876.Spy49_0022 471876.Spy49_1075c 217
471876.Spy49_0022 471876.Spy49_1083c 196
471876.Spy49_0022 471876.Spy49_1097 183
471876.Spy49_0022 471876.Spy49_1105c 191
471876.Spy49_0022 471876.Spy49_1108c 154
471876.Spy49_0022 471876.Spy49_1137c 374
471876.Spy49_0022 471876.Spy49_1143c 241
471876.Spy49_0022 471876.Spy49_1144 346
471876.Spy49_0022 471876.Spy49_1154c 341
471876.Spy49_0022 471876.Spy49_1158c 492
471876.Spy49_0022 471876.Spy49_1159c 218
471876.Spy49_0022 471876.Spy49_1167c 229
471876.Spy49_0022 471876.Spy49_1182c 168
471876.Spy49_0022 471876.Spy49_1188c 191
471876.Spy49_0022 471876.Spy49_1189c 191
471876.Spy49_0022 471876.Spy49_1190c 191
471876.Spy49_0022 471876.Spy49_1192c 177
471876.Spy49_0022 471876.Spy49_1195c 156
471876.Spy49_0022 471876.Spy49_1215c 184
471876.Spy49_0022 471876.Spy49_1221 152
471876.Spy49_0022 471876.Spy49_1226c 154
471876.Spy49_0022 471876.Spy49_1257c 168
471876.Spy49_0022 471876.Spy49_1265c 539
471876.Spy49_0022 471876.Spy49_1268 275
471876.Spy49_0022 471876.Spy49_1284c 489
471876.Spy49_0022 471876.Spy49_1305c 176
471876.Spy49_0022 471876.Spy49_1307c 176
471876.Spy49_0022 471876.Spy49_1332c 204
471876.Spy49_0022 471876.Spy49_1334c 204
471876.Spy49_0022 471876.Spy49_1337c 150
471876.Spy49_0022 471876.Spy49_1351c 471
471876.Spy49_0022 471876.Spy49_1358 196
471876.Spy49_0022 471876.Spy49_1359c 268
471876.Spy49_0022 471876.Spy49_1360c 405
471876.Spy49_0022 471876.Spy49_1361c 434
471876.Spy49_0022 471876.Spy49_1364c 347
471876.Spy49_0022 471876.Spy49_1365c 291
471876.Spy49_0022 471876.Spy49_1366c 274
471876.Spy49_0022 471876.Spy49_1368c 239
471876.Spy49_0022 471876.Spy49_1369c 265
471876.Spy49_0022 471876.Spy49_1377c 279
471876.Spy49_0022 471876.Spy49_1408c 484
471876.Spy49_0022 471876.Spy49_1420c 208
471876.Spy49_0022 471876.Spy49_1422c 391
471876.Spy49_0022 471876.Spy49_1426c 158
471876.Spy49_0022 471876.Spy49_1428c 158
471876.Spy49_0022 471876.Spy49_1432c 454
471876.Spy49_0022 471876.Spy49_1435c 742
471876.Spy49_0022 471876.Spy49_1550c 924
471876.Spy49_0022 471876.Spy49_1551c 200
471876.Spy49_0022 471876.Spy49_1561c 432
471876.Spy49_0022 471876.Spy49_1564 161
471876.Spy49_0022 471876.Spy49_1568c 620
471876.Spy49_0022 471876.Spy49_1580c 212
471876.Spy49_0022 471876.Spy49_1601c 224
471876.Spy49_0022 471876.Spy49_1604c 173
471876.Spy49_0022 471876.Spy49_1608c 213
471876.Spy49_0022 471876.Spy49_1619c 160
471876.Spy49_0022 471876.Spy49_1632c 388
471876.Spy49_0022 471876.Spy49_1653 315
471876.Spy49_0022 471876.Spy49_1654 184
471876.Spy49_0022 471876.Spy49_1655 316
471876.Spy49_0022 471876.Spy49_1657 153
471876.Spy49_0022 471876.Spy49_1717c 174
471876.Spy49_0022 471876.Spy49_1727 316
471876.Spy49_0022 471876.Spy49_1743c 265
471876.Spy49_0022 471876.Spy49_1755c 279
471876.Spy49_0022 471876.Spy49_1786c 189
471876.Spy49_0022 471876.Spy49_1788c 443
471876.Spy49_0022 471876.Spy49_1789c 198
471876.Spy49_0022 471876.Spy49_1790c 196
471876.Spy49_0022 471876.Spy49_1791c 177
471876.Spy49_0022 471876.Spy49_1793c 244
471876.Spy49_0022 471876.Spy49_1795 295
471876.Spy49_0022 471876.Spy49_1800c 314
471876.Spy49_0022 471876.Spy49_1806 191
471876.Spy49_0022 471876.Spy49_1812c 802
471876.Spy49_0023 471876.Spy49_0001 336
471876.Spy49_0023 471876.Spy49_0004 158
471876.Spy49_0023 471876.Spy49_0012 336
471876.Spy49_0023 471876.Spy49_0015 252
471876.Spy49_0023 471876.Spy49_0016 394
471876.Spy49_0023 471876.Spy49_0017 323
471876.Spy49_0023 471876.Spy49_0018 324
471876.Spy49_0023 471876.Spy49_0019 384
471876.Spy49_0023 471876.Spy49_0020 978
471876.Spy49_0023 471876.Spy49_0021 999
471876.Spy49_0023 471876.Spy49_0022 999
471876.Spy49_0023 471876.Spy49_0024 996
471876.Spy49_0023 471876.Spy49_0025 978
471876.Spy49_0023 471876.Spy49_0027 993
471876.Spy49_0023 471876.Spy49_0028 997
471876.Spy49_0023 471876.Spy49_0029 998
471876.Spy49_0023 471876.Spy49_0031 936
471876.Spy49_0023 471876.Spy49_0033 225
471876.Spy49_0023 471876.Spy49_0035 192
471876.Spy49_0023 471876.Spy49_0069 153
471876.Spy49_0023 471876.Spy49_0074 211
471876.Spy49_0023 471876.Spy49_0084 155
471876.Spy49_0023 471876.Spy49_0105 269
471876.Spy49_0023 471876.Spy49_0108c 155
471876.Spy49_0023 471876.Spy49_0127 255
471876.Spy49_0023 471876.Spy49_0141 706
471876.Spy49_0023 471876.Spy49_0152 229
471876.Spy49_0023 471876.Spy49_0153 212
471876.Spy49_0023 471876.Spy49_0163 196
471876.Spy49_0023 471876.Spy49_0176 343
471876.Spy49_0023 471876.Spy49_0192c 424
471876.Spy49_0023 471876.Spy49_0216 155
471876.Spy49_0023 471876.Spy49_0227 240
471876.Spy49_0023 471876.Spy49_0228 229
471876.Spy49_0023 471876.Spy49_0231 198
471876.Spy49_0023 471876.Spy49_0234 154
471876.Spy49_0023 471876.Spy49_0237c 186
471876.Spy49_0023 471876.Spy49_0264 182
471876.Spy49_0023 471876.Spy49_0284 279
471876.Spy49_0023 471876.Spy49_0289 178
471876.Spy49_0023 471876.Spy49_0297 234
471876.Spy49_0023 471876.Spy49_0298 187
471876.Spy49_0023 471876.Spy49_0300 231
471876.Spy49_0023 471876.Spy49_0309 220
471876.Spy49_0023 471876.Spy49_0322 432
471876.Spy49_0023 471876.Spy49_0325 188
471876.Spy49_0023 471876.Spy49_0337 155
471876.Spy49_0023 471876.Spy49_0338 293
471876.Spy49_0023 471876.Spy49_0340 158
471876.Spy49_0023 471876.Spy49_0341 200
471876.Spy49_0023 471876.Spy49_0417 271
471876.Spy49_0023 471876.Spy49_0422 223
471876.Spy49_0023 471876.Spy49_0433 169
471876.Spy49_0023 471876.Spy49_0434 169
471876.Spy49_0023 471876.Spy49_0450 304
471876.Spy49_0023 471876.Spy49_0473 193
471876.Spy49_0023 471876.Spy49_0474 152
471876.Spy49_0023 471876.Spy49_0476 206
471876.Spy49_0023 471876.Spy49_0503c 171
471876.Spy49_0023 471876.Spy49_0507c 204
471876.Spy49_0023 471876.Spy49_0515 263
471876.Spy49_0023 471876.Spy49_0520c 152
471876.Spy49_0023 471876.Spy49_0532 192
471876.Spy49_0023 471876.Spy49_0543 196
471876.Spy49_0023 471876.Spy49_0544 193
471876.Spy49_0023 471876.Spy49_0560 301
471876.Spy49_0023 471876.Spy49_0580 204
471876.Spy49_0023 471876.Spy49_0597 466
471876.Spy49_0023 471876.Spy49_0608 184
471876.Spy49_0023 471876.Spy49_0612 169
471876.Spy49_0023 471876.Spy49_0628 308
471876.Spy49_0023 471876.Spy49_0638c 194
471876.Spy49_0023 471876.Spy49_0650 266
471876.Spy49_0023 471876.Spy49_0651 241
471876.Spy49_0023 471876.Spy49_0652 348
471876.Spy49_0023 471876.Spy49_0653 401
471876.Spy49_0023 471876.Spy49_0654 427
471876.Spy49_0023 471876.Spy49_0673 212
471876.Spy49_0023 471876.Spy49_0675 164
471876.Spy49_0023 471876.Spy49_0676 164
471876.Spy49_0023 471876.Spy49_0682 398
471876.Spy49_0023 471876.Spy49_0696 192
471876.Spy49_0023 471876.Spy49_0708 154
471876.Spy49_0023 471876.Spy49_0712 303
471876.Spy49_0023 471876.Spy49_0713 283
471876.Spy49_0023 471876.Spy49_0719c 437
471876.Spy49_0023 471876.Spy49_0722 184
471876.Spy49_0023 471876.Spy49_0724 163
471876.Spy49_0023 471876.Spy49_0730 205
471876.Spy49_0023 471876.Spy49_0731 207
471876.Spy49_0023 471876.Spy49_0736 291
471876.Spy49_0023 471876.Spy49_0738 305
471876.Spy49_0023 471876.Spy49_0794 299
471876.Spy49_0023 471876.Spy49_0821 196
471876.Spy49_0023 471876.Spy49_0829 224
471876.Spy49_0023 471876.Spy49_0846 171
471876.Spy49_0023 471876.Spy49_0851 194
471876.Spy49_0023 471876.Spy49_0855 349
471876.Spy49_0023 471876.Spy49_0869 299
471876.Spy49_0023 471876.Spy49_0885 418
471876.Spy49_0023 471876.Spy49_0887 189
471876.Spy49_0023 471876.Spy49_0888 221
471876.Spy49_0023 471876.Spy49_0894 333
471876.Spy49_0023 471876.Spy49_0898 632
471876.Spy49_0023 471876.Spy49_0913 238
471876.Spy49_0023 471876.Spy49_0934 279
471876.Spy49_0023 471876.Spy49_0937 279
471876.Spy49_0023 471876.Spy49_0949 871
471876.Spy49_0023 471876.Spy49_0959c 614
471876.Spy49_0023 471876.Spy49_0968 209
471876.Spy49_0023 471876.Spy49_0981c 440
471876.Spy49_0023 471876.Spy49_0988c 164
471876.Spy49_0023 471876.Spy49_0991c 184
471876.Spy49_0023 471876.Spy49_0992c 352
471876.Spy49_0023 471876.Spy49_0993c 374
471876.Spy49_0023 471876.Spy49_1000c 191
471876.Spy49_0023 471876.Spy49_1007c 200
471876.Spy49_0023 471876.Spy49_1023c 222
471876.Spy49_0023 471876.Spy49_1054 232
471876.Spy49_0023 471876.Spy49_1056 232
471876.Spy49_0023 471876.Spy49_1075c 225
471876.Spy49_0023 471876.Spy49_1087c 200
471876.Spy49_0023 471876.Spy49_1095c 240
471876.Spy49_0023 471876.Spy49_1097 200
471876.Spy49_0023 471876.Spy49_1116 169
471876.Spy49_0023 471876.Spy49_1143c 514
471876.Spy49_0023 471876.Spy49_1144 353
471876.Spy49_0023 471876.Spy49_1158c 689
471876.Spy49_0023 471876.Spy49_1167c 290
471876.Spy49_0023 471876.Spy49_1176c 156
471876.Spy49_0023 471876.Spy49_1188c 191
471876.Spy49_0023 471876.Spy49_1189c 191
471876.Spy49_0023 471876.Spy49_1190c 191
471876.Spy49_0023 471876.Spy49_1215c 274
471876.Spy49_0023 471876.Spy49_1225c 304
471876.Spy49_0023 471876.Spy49_1247c 153
471876.Spy49_0023 471876.Spy49_1248c 410
471876.Spy49_0023 471876.Spy49_1251 184
471876.Spy49_0023 471876.Spy49_1259c 174
471876.Spy49_0023 471876.Spy49_1260c 286
471876.Spy49_0023 471876.Spy49_1261c 210
471876.Spy49_0023 471876.Spy49_1265c 255
471876.Spy49_0023 471876.Spy49_1282c 198
471876.Spy49_0023 471876.Spy49_1283c 152
471876.Spy49_0023 471876.Spy49_1301c 219
471876.Spy49_0023 471876.Spy49_1305c 175
471876.Spy49_0023 471876.Spy49_1332c 204
471876.Spy49_0023 471876.Spy49_1334c 204
471876.Spy49_0023 471876.Spy49_1337c 278
471876.Spy49_0023 471876.Spy49_1351c 491
471876.Spy49_0023 471876.Spy49_1361c 285
471876.Spy49_0023 471876.Spy49_1368c 157
471876.Spy49_0023 471876.Spy49_1374c 170
471876.Spy49_0023 471876.Spy49_1377c 164
471876.Spy49_0023 471876.Spy49_1382c 316
471876.Spy49_0023 471876.Spy49_1384c 288
471876.Spy49_0023 471876.Spy49_1387c 184
471876.Spy49_0023 471876.Spy49_1388c 307
471876.Spy49_0023 471876.Spy49_1420c 159
471876.Spy49_0023 471876.Spy49_1423c 297
471876.Spy49_0023 471876.Spy49_1435c 409
471876.Spy49_0023 471876.Spy49_1459c 164
471876.Spy49_0023 471876.Spy49_1545c 320
471876.Spy49_0023 471876.Spy49_1550c 214
471876.Spy49_0023 471876.Spy49_1551c 200
471876.Spy49_0023 471876.Spy49_1561c 387
471876.Spy49_0023 471876.Spy49_1572 176
471876.Spy49_0023 471876.Spy49_1573 184
471876.Spy49_0023 471876.Spy49_1580c 197
471876.Spy49_0023 471876.Spy49_1610c 212
471876.Spy49_0023 471876.Spy49_1618c 213
471876.Spy49_0023 471876.Spy49_1619c 201
471876.Spy49_0023 471876.Spy49_1638c 316
471876.Spy49_0023 471876.Spy49_1653 279
471876.Spy49_0023 471876.Spy49_1657 153
471876.Spy49_0023 471876.Spy49_1694 158
471876.Spy49_0023 471876.Spy49_1717c 211
471876.Spy49_0023 471876.Spy49_1727 614
471876.Spy49_0023 471876.Spy49_1743c 304
471876.Spy49_0023 471876.Spy49_1756c 224
471876.Spy49_0023 471876.Spy49_1758c 227
471876.Spy49_0023 471876.Spy49_1762 407
471876.Spy49_0023 471876.Spy49_1768c 183
471876.Spy49_0023 471876.Spy49_1769c 206
471876.Spy49_0023 471876.Spy49_1788c 196
471876.Spy49_0023 471876.Spy49_1789c 171
471876.Spy49_0023 471876.Spy49_1790c 171
471876.Spy49_0023 471876.Spy49_1793c 319
471876.Spy49_0023 471876.Spy49_1795 201
471876.Spy49_0023 471876.Spy49_1800c 270
471876.Spy49_0023 471876.Spy49_1812c 618
471876.Spy49_0023 471876.Spy49_1813c 286
471876.Spy49_0023 471876.Spy49_1815 185
471876.Spy49_0023 471876.Spy49_1821 158
471876.Spy49_0024 471876.Spy49_0001 320
471876.Spy49_0024 471876.Spy49_0015 247
471876.Spy49_0024 471876.Spy49_0016 374
471876.Spy49_0024 471876.Spy49_0017 305
471876.Spy49_0024 471876.Spy49_0018 315
471876.Spy49_0024 471876.Spy49_0019 310
471876.Spy49_0024 471876.Spy49_0020 974
471876.Spy49_0024 471876.Spy49_0021 998
471876.Spy49_0024 471876.Spy49_0022 989
471876.Spy49_0024 471876.Spy49_0023 996
471876.Spy49_0024 471876.Spy49_0025 999
471876.Spy49_0024 471876.Spy49_0027 997
471876.Spy49_0024 471876.Spy49_0028 994
471876.Spy49_0024 471876.Spy49_0029 963
471876.Spy49_0024 471876.Spy49_0031 960
471876.Spy49_0024 471876.Spy49_0061 292
471876.Spy49_0024 471876.Spy49_0069 153
471876.Spy49_0024 471876.Spy49_0070 184
471876.Spy49_0024 471876.Spy49_0098 292
471876.Spy49_0024 471876.Spy49_0123 198
471876.Spy49_0024 471876.Spy49_0141 772
471876.Spy49_0024 471876.Spy49_0163 262
471876.Spy49_0024 471876.Spy49_0188 192
471876.Spy49_0024 471876.Spy49_0211 156
471876.Spy49_0024 471876.Spy49_0221 158
471876.Spy49_0024 471876.Spy49_0226 192
471876.Spy49_0024 471876.Spy49_0227 240
471876.Spy49_0024 471876.Spy49_0228 217
471876.Spy49_0024 471876.Spy49_0237c 186
471876.Spy49_0024 471876.Spy49_0241 167
471876.Spy49_0024 471876.Spy49_0257 206
471876.Spy49_0024 471876.Spy49_0300 175
471876.Spy49_0024 471876.Spy49_0304 214
471876.Spy49_0024 471876.Spy49_0311 268
471876.Spy49_0024 471876.Spy49_0316 152
471876.Spy49_0024 471876.Spy49_0322 304
471876.Spy49_0024 471876.Spy49_0323 574
471876.Spy49_0024 471876.Spy49_0325 187
471876.Spy49_0024 471876.Spy49_0326 312
471876.Spy49_0024 471876.Spy49_0327 188
471876.Spy49_0024 471876.Spy49_0337 155
471876.Spy49_0024 471876.Spy49_0338 166
471876.Spy49_0024 471876.Spy49_0390 213
471876.Spy49_0024 471876.Spy49_0396 199
471876.Spy49_0024 471876.Spy49_0399 212
471876.Spy49_0024 471876.Spy49_0431c 224
471876.Spy49_0024 471876.Spy49_0446 192
471876.Spy49_0024 471876.Spy49_0447 217
471876.Spy49_0024 471876.Spy49_0473 182
471876.Spy49_0024 471876.Spy49_0474 403
471876.Spy49_0024 471876.Spy49_0503c 154
471876.Spy49_0024 471876.Spy49_0507c 204
471876.Spy49_0024 471876.Spy49_0532 270
471876.Spy49_0024 471876.Spy49_0543 196
471876.Spy49_0024 471876.Spy49_0544 182
471876.Spy49_0024 471876.Spy49_0558 190
471876.Spy49_0024 471876.Spy49_0560 210
471876.Spy49_0024 471876.Spy49_0563 162
471876.Spy49_0024 471876.Spy49_0580 200
471876.Spy49_0024 471876.Spy49_0583 174
471876.Spy49_0024 471876.Spy49_0617 214
471876.Spy49_0024 471876.Spy49_0624 184
471876.Spy49_0024 471876.Spy49_0638c 243
471876.Spy49_0024 471876.Spy49_0647 268
471876.Spy49_0024 471876.Spy49_0650 335
471876.Spy49_0024 471876.Spy49_0651 491
471876.Spy49_0024 471876.Spy49_0652 626
471876.Spy49_0024 471876.Spy49_0653 477
471876.Spy49_0024 471876.Spy49_0654 488
471876.Spy49_0024 471876.Spy49_0684 235
471876.Spy49_0024 471876.Spy49_0696 190
471876.Spy49_0024 471876.Spy49_0697 901
471876.Spy49_0024 471876.Spy49_0712 621
471876.Spy49_0024 471876.Spy49_0713 240
471876.Spy49_0024 471876.Spy49_0720 156
471876.Spy49_0024 471876.Spy49_0736 282
471876.Spy49_0024 471876.Spy49_0738 198
471876.Spy49_0024 471876.Spy49_0794 253
471876.Spy49_0024 471876.Spy49_0851 243
471876.Spy49_0024 471876.Spy49_0852 205
471876.Spy49_0024 471876.Spy49_0853 154
471876.Spy49_0024 471876.Spy49_0869 253
471876.Spy49_0024 471876.Spy49_0880 184
471876.Spy49_0024 471876.Spy49_0885 564
471876.Spy49_0024 471876.Spy49_0887 200
471876.Spy49_0024 471876.Spy49_0888 215
471876.Spy49_0024 471876.Spy49_0896 184
471876.Spy49_0024 471876.Spy49_0898 962
471876.Spy49_0024 471876.Spy49_0913 227
471876.Spy49_0024 471876.Spy49_0914 154
471876.Spy49_0024 471876.Spy49_0915 248
471876.Spy49_0024 471876.Spy49_0919 182
471876.Spy49_0024 471876.Spy49_0936 167
471876.Spy49_0024 471876.Spy49_0949 789
471876.Spy49_0024 471876.Spy49_0959c 968
471876.Spy49_0024 471876.Spy49_0978 153
471876.Spy49_0024 471876.Spy49_0988c 279
471876.Spy49_0024 471876.Spy49_0992c 217
471876.Spy49_0024 471876.Spy49_1014c 159
471876.Spy49_0024 471876.Spy49_1017c 301
471876.Spy49_0024 471876.Spy49_1035c 200
471876.Spy49_0024 471876.Spy49_1039c 184
471876.Spy49_0024 471876.Spy49_1054 232
471876.Spy49_0024 471876.Spy49_1056 232
471876.Spy49_0024 471876.Spy49_1079c 168
471876.Spy49_0024 471876.Spy49_1094c 199
471876.Spy49_0024 471876.Spy49_1095c 239
471876.Spy49_0024 471876.Spy49_1126c 266
471876.Spy49_0024 471876.Spy49_1137c 391
471876.Spy49_0024 471876.Spy49_1143c 539
471876.Spy49_0024 471876.Spy49_1144 660
471876.Spy49_0024 471876.Spy49_1157c 264
471876.Spy49_0024 471876.Spy49_1158c 990
471876.Spy49_0024 471876.Spy49_1164 174
471876.Spy49_0024 471876.Spy49_1167c 455
471876.Spy49_0024 471876.Spy49_1177c 192
471876.Spy49_0024 471876.Spy49_1188c 188
471876.Spy49_0024 471876.Spy49_1189c 213
471876.Spy49_0024 471876.Spy49_1190c 213
471876.Spy49_0024 471876.Spy49_1192c 184
471876.Spy49_0024 471876.Spy49_1195c 154
471876.Spy49_0024 471876.Spy49_1215c 322
471876.Spy49_0024 471876.Spy49_1217c 168
471876.Spy49_0024 471876.Spy49_1260c 279
471876.Spy49_0024 471876.Spy49_1261c 920
471876.Spy49_0024 471876.Spy49_1265c 232
471876.Spy49_0024 471876.Spy49_1268 198
471876.Spy49_0024 471876.Spy49_1275c 181
471876.Spy49_0024 471876.Spy49_1290c 167
471876.Spy49_0024 471876.Spy49_1305c 175
471876.Spy49_0024 471876.Spy49_1307c 154
471876.Spy49_0024 471876.Spy49_1319 184
471876.Spy49_0024 471876.Spy49_1332c 204
471876.Spy49_0024 471876.Spy49_1334c 204
471876.Spy49_0024 471876.Spy49_1348c 150
471876.Spy49_0024 471876.Spy49_1351c 222
471876.Spy49_0024 471876.Spy49_1361c 400
471876.Spy49_0024 471876.Spy49_1364c 156
471876.Spy49_0024 471876.Spy49_1368c 200
471876.Spy49_0024 471876.Spy49_1387c 181
471876.Spy49_0024 471876.Spy49_1410c 207
471876.Spy49_0024 471876.Spy49_1420c 170
471876.Spy49_0024 471876.Spy49_1423c 184
471876.Spy49_0024 471876.Spy49_1424 157
471876.Spy49_0024 471876.Spy49_1432c 244
471876.Spy49_0024 471876.Spy49_1435c 224
471876.Spy49_0024 471876.Spy49_1550c 241
471876.Spy49_0024 471876.Spy49_1551c 200
471876.Spy49_0024 471876.Spy49_1561c 209
471876.Spy49_0024 471876.Spy49_1563c 272
471876.Spy49_0024 471876.Spy49_1580c 197
471876.Spy49_0024 471876.Spy49_1615 235
471876.Spy49_0024 471876.Spy49_1619c 184
471876.Spy49_0024 471876.Spy49_1638c 192
471876.Spy49_0024 471876.Spy49_1657 153
471876.Spy49_0024 471876.Spy49_1694 156
471876.Spy49_0024 471876.Spy49_1715c 196
471876.Spy49_0024 471876.Spy49_1717c 231
471876.Spy49_0024 471876.Spy49_1725 899
471876.Spy49_0024 471876.Spy49_1726 935
471876.Spy49_0024 471876.Spy49_1727 968
471876.Spy49_0024 471876.Spy49_1743c 291
471876.Spy49_0024 471876.Spy49_1758c 300
471876.Spy49_0024 471876.Spy49_1788c 196
471876.Spy49_0024 471876.Spy49_1789c 171
471876.Spy49_0024 471876.Spy49_1790c 171
471876.Spy49_0024 471876.Spy49_1793c 216
471876.Spy49_0024 471876.Spy49_1800c 266
471876.Spy49_0024 471876.Spy49_1810 218
471876.Spy49_0024 471876.Spy49_1812c 794
471876.Spy49_0024 471876.Spy49_1821 434
471876.Spy49_0025 471876.Spy49_0004 158
471876.Spy49_0025 471876.Spy49_0011 184
471876.Spy49_0025 471876.Spy49_0012 928
471876.Spy49_0025 471876.Spy49_0015 244
471876.Spy49_0025 471876.Spy49_0016 298
471876.Spy49_0025 471876.Spy49_0017 317
471876.Spy49_0025 471876.Spy49_0018 296
471876.Spy49_0025 471876.Spy49_0019 248
471876.Spy49_0025 471876.Spy49_0020 903
471876.Spy49_0025 471876.Spy49_0021 957
471876.Spy49_0025 471876.Spy49_0022 989
471876.Spy49_0025 471876.Spy49_0023 978
471876.Spy49_0025 471876.Spy49_0024 999
471876.Spy49_0025 471876.Spy49_0027 951
471876.Spy49_0025 471876.Spy49_0028 959
471876.Spy49_0025 471876.Spy49_0029 953
471876.Spy49_0025 471876.Spy49_0031 997
471876.Spy49_0025 471876.Spy49_0033 400
471876.Spy49_0025 471876.Spy49_0038 260
471876.Spy49_0025 471876.Spy49_0045 175
471876.Spy49_0025 471876.Spy49_0053 162
471876.Spy49_0025 471876.Spy49_0061 357
471876.Spy49_0025 471876.Spy49_0068 184
471876.Spy49_0025 471876.Spy49_0069 194
471876.Spy49_0025 471876.Spy49_0075 182
471876.Spy49_0025 471876.Spy49_0087 160
471876.Spy49_0025 471876.Spy49_0098 184
471876.Spy49_0025 471876.Spy49_0109c 537
471876.Spy49_0025 471876.Spy49_0141 993
471876.Spy49_0025 471876.Spy49_0163 200
471876.Spy49_0025 471876.Spy49_0207 198
471876.Spy49_0025 471876.Spy49_0208 344
471876.Spy49_0025 471876.Spy49_0210 307
471876.Spy49_0025 471876.Spy49_0211 164
471876.Spy49_0025 471876.Spy49_0221 233
471876.Spy49_0025 471876.Spy49_0224 469
471876.Spy49_0025 471876.Spy49_0226 157
471876.Spy49_0025 471876.Spy49_0227 240
471876.Spy49_0025 471876.Spy49_0230 273
471876.Spy49_0025 471876.Spy49_0233 270
471876.Spy49_0025 471876.Spy49_0237c 186
471876.Spy49_0025 471876.Spy49_0252 194
471876.Spy49_0025 471876.Spy49_0253 194
471876.Spy49_0025 471876.Spy49_0259 175
471876.Spy49_0025 471876.Spy49_0260 152
471876.Spy49_0025 471876.Spy49_0269 192
471876.Spy49_0025 471876.Spy49_0277 274
471876.Spy49_0025 471876.Spy49_0291 194
471876.Spy49_0025 471876.Spy49_0297 200
471876.Spy49_0025 471876.Spy49_0300 753
471876.Spy49_0025 471876.Spy49_0301 184
471876.Spy49_0025 471876.Spy49_0305 197
471876.Spy49_0025 471876.Spy49_0309 274
471876.Spy49_0025 471876.Spy49_0311 429
471876.Spy49_0025 471876.Spy49_0322 191
471876.Spy49_0025 471876.Spy49_0323 184
471876.Spy49_0025 471876.Spy49_0325 185
471876.Spy49_0025 471876.Spy49_0341 161
471876.Spy49_0025 471876.Spy49_0374 154
471876.Spy49_0025 471876.Spy49_0375 232
471876.Spy49_0025 471876.Spy49_0385 184
471876.Spy49_0025 471876.Spy49_0390 362
471876.Spy49_0025 471876.Spy49_0396 200
471876.Spy49_0025 471876.Spy49_0417 322
471876.Spy49_0025 471876.Spy49_0422 171
471876.Spy49_0025 471876.Spy49_0431c 150
471876.Spy49_0025 471876.Spy49_0432 669
471876.Spy49_0025 471876.Spy49_0435 171
471876.Spy49_0025 471876.Spy49_0455 228
471876.Spy49_0025 471876.Spy49_0473 193
471876.Spy49_0025 471876.Spy49_0476 176
471876.Spy49_0025 471876.Spy49_0503c 270
471876.Spy49_0025 471876.Spy49_0507c 204
471876.Spy49_0025 471876.Spy49_0511c 171
471876.Spy49_0025 471876.Spy49_0514 156
471876.Spy49_0025 471876.Spy49_0515 188
471876.Spy49_0025 471876.Spy49_0516 292
471876.Spy49_0025 471876.Spy49_0532 204
471876.Spy49_0025 471876.Spy49_0533 192
471876.Spy49_0025 471876.Spy49_0543 196
471876.Spy49_0025 471876.Spy49_0544 193
471876.Spy49_0025 471876.Spy49_0560 429
471876.Spy49_0025 471876.Spy49_0563 287
471876.Spy49_0025 471876.Spy49_0580 219
471876.Spy49_0025 471876.Spy49_0603 167
471876.Spy49_0025 471876.Spy49_0604 156
471876.Spy49_0025 471876.Spy49_0610 224
471876.Spy49_0025 471876.Spy49_0638c 192
471876.Spy49_0025 471876.Spy49_0646 181
471876.Spy49_0025 471876.Spy49_0647 352
471876.Spy49_0025 471876.Spy49_0650 578
471876.Spy49_0025 471876.Spy49_0652 590
471876.Spy49_0025 471876.Spy49_0653 551
471876.Spy49_0025 471876.Spy49_0654 476
471876.Spy49_0025 471876.Spy49_0659 160
471876.Spy49_0025 471876.Spy49_0682 185
471876.Spy49_0025 471876.Spy49_0686c 899
471876.Spy49_0025 471876.Spy49_0694c 184
471876.Spy49_0025 471876.Spy49_0696 272
471876.Spy49_0025 471876.Spy49_0697 905
471876.Spy49_0025 471876.Spy49_0705 212
471876.Spy49_0025 471876.Spy49_0708 177
471876.Spy49_0025 471876.Spy49_0710c 181
471876.Spy49_0025 471876.Spy49_0712 232
471876.Spy49_0025 471876.Spy49_0713 505
471876.Spy49_0025 471876.Spy49_0717 210
471876.Spy49_0025 471876.Spy49_0718 250
471876.Spy49_0025 471876.Spy49_0719c 206
471876.Spy49_0025 471876.Spy49_0720 448
471876.Spy49_0025 471876.Spy49_0721 252
471876.Spy49_0025 471876.Spy49_0722 212
471876.Spy49_0025 471876.Spy49_0730 212
471876.Spy49_0025 471876.Spy49_0731 433
471876.Spy49_0025 471876.Spy49_0736 940
471876.Spy49_0025 471876.Spy49_0742 208
471876.Spy49_0025 471876.Spy49_0809 237
471876.Spy49_0025 471876.Spy49_0821 321
471876.Spy49_0025 471876.Spy49_0829 207
471876.Spy49_0025 471876.Spy49_0841 416
471876.Spy49_0025 471876.Spy49_0845c 393
471876.Spy49_0025 471876.Spy49_0846 156
471876.Spy49_0025 471876.Spy49_0851 192
471876.Spy49_0025 471876.Spy49_0865c 422
471876.Spy49_0025 471876.Spy49_0875c 218
471876.Spy49_0025 471876.Spy49_0880 273
471876.Spy49_0025 471876.Spy49_0885 980
471876.Spy49_0025 471876.Spy49_0887 208
471876.Spy49_0025 471876.Spy49_0888 248
471876.Spy49_0025 471876.Spy49_0894 472
471876.Spy49_0025 471876.Spy49_0896 265
471876.Spy49_0025 471876.Spy49_0898 973
471876.Spy49_0025 471876.Spy49_0905 330
471876.Spy49_0025 471876.Spy49_0914 220
471876.Spy49_0025 471876.Spy49_0922 239
471876.Spy49_0025 471876.Spy49_0925 172
471876.Spy49_0025 471876.Spy49_0936 171
471876.Spy49_0025 471876.Spy49_0949 876
471876.Spy49_0025 471876.Spy49_0959c 771
471876.Spy49_0025 471876.Spy49_0963c 171
471876.Spy49_0025 471876.Spy49_0967 183
471876.Spy49_0025 471876.Spy49_0968 196
471876.Spy49_0025 471876.Spy49_0988c 196
471876.Spy49_0025 471876.Spy49_0993c 206
471876.Spy49_0025 471876.Spy49_1007c 386
471876.Spy49_0025 471876.Spy49_1017c 378
471876.Spy49_0025 471876.Spy49_1018c 284
471876.Spy49_0025 471876.Spy49_1019c 184
471876.Spy49_0025 471876.Spy49_1026c 155
471876.Spy49_0025 471876.Spy49_1054 245
471876.Spy49_0025 471876.Spy49_1056 245
471876.Spy49_0025 471876.Spy49_1072c 206
471876.Spy49_0025 471876.Spy49_1074c 209
471876.Spy49_0025 471876.Spy49_1083c 265
471876.Spy49_0025 471876.Spy49_1093c 416
471876.Spy49_0025 471876.Spy49_1095c 281
471876.Spy49_0025 471876.Spy49_1097 161
471876.Spy49_0025 471876.Spy49_1100 238
471876.Spy49_0025 471876.Spy49_1115c 437
471876.Spy49_0025 471876.Spy49_1122c 208
471876.Spy49_0025 471876.Spy49_1124c 156
471876.Spy49_0025 471876.Spy49_1138c 273
471876.Spy49_0025 471876.Spy49_1143c 290
471876.Spy49_0025 471876.Spy49_1144 244
471876.Spy49_0025 471876.Spy49_1146c 154
471876.Spy49_0025 471876.Spy49_1147c 305
471876.Spy49_0025 471876.Spy49_1158c 983
471876.Spy49_0025 471876.Spy49_1164 205
471876.Spy49_0025 471876.Spy49_1167c 218
471876.Spy49_0025 471876.Spy49_1173c 205
471876.Spy49_0025 471876.Spy49_1188c 187
471876.Spy49_0025 471876.Spy49_1189c 316
471876.Spy49_0025 471876.Spy49_1190c 208
471876.Spy49_0025 471876.Spy49_1215c 174
471876.Spy49_0025 471876.Spy49_1248c 156
471876.Spy49_0025 471876.Spy49_1251 213
471876.Spy49_0025 471876.Spy49_1257c 242
471876.Spy49_0025 471876.Spy49_1260c 432
471876.Spy49_0025 471876.Spy49_1261c 159
471876.Spy49_0025 471876.Spy49_1265c 309
471876.Spy49_0025 471876.Spy49_1282c 240
471876.Spy49_0025 471876.Spy49_1291c 156
471876.Spy49_0025 471876.Spy49_1296c 292
471876.Spy49_0025 471876.Spy49_1300c 172
471876.Spy49_0025 471876.Spy49_1301c 357
471876.Spy49_0025 471876.Spy49_1305c 354
471876.Spy49_0025 471876.Spy49_1307c 156
471876.Spy49_0025 471876.Spy49_1314c 184
471876.Spy49_0025 471876.Spy49_1332c 204
471876.Spy49_0025 471876.Spy49_1334c 204
471876.Spy49_0025 471876.Spy49_1351c 348
471876.Spy49_0025 471876.Spy49_1361c 424
471876.Spy49_0025 471876.Spy49_1362c 424
471876.Spy49_0025 471876.Spy49_1363c 434
471876.Spy49_0025 471876.Spy49_1364c 218
471876.Spy49_0025 471876.Spy49_1368c 199
471876.Spy49_0025 471876.Spy49_1372c 238
471876.Spy49_0025 471876.Spy49_1374c 327
471876.Spy49_0025 471876.Spy49_1375c 163
471876.Spy49_0025 471876.Spy49_1383c 284
471876.Spy49_0025 471876.Spy49_1384c 260
471876.Spy49_0025 471876.Spy49_1385c 181
471876.Spy49_0025 471876.Spy49_1387c 184
471876.Spy49_0025 471876.Spy49_1408c 315
471876.Spy49_0025 471876.Spy49_1410c 224
471876.Spy49_0025 471876.Spy49_1420c 264
471876.Spy49_0025 471876.Spy49_1422c 337
471876.Spy49_0025 471876.Spy49_1435c 315
471876.Spy49_0025 471876.Spy49_1447c 184
471876.Spy49_0025 471876.Spy49_1545c 184
471876.Spy49_0025 471876.Spy49_1550c 227
471876.Spy49_0025 471876.Spy49_1551c 200
471876.Spy49_0025 471876.Spy49_1561c 394
471876.Spy49_0025 471876.Spy49_1606c 166
471876.Spy49_0025 471876.Spy49_1609c 160
471876.Spy49_0025 471876.Spy49_1618c 154
471876.Spy49_0025 471876.Spy49_1619c 389
471876.Spy49_0025 471876.Spy49_1620c 436
471876.Spy49_0025 471876.Spy49_1638c 463
471876.Spy49_0025 471876.Spy49_1653 184
471876.Spy49_0025 471876.Spy49_1657 164
471876.Spy49_0025 471876.Spy49_1696c 160
471876.Spy49_0025 471876.Spy49_1715c 222
471876.Spy49_0025 471876.Spy49_1716c 158
471876.Spy49_0025 471876.Spy49_1725 899
471876.Spy49_0025 471876.Spy49_1727 771
471876.Spy49_0025 471876.Spy49_1733 213
471876.Spy49_0025 471876.Spy49_1735c 165
471876.Spy49_0025 471876.Spy49_1743c 223
471876.Spy49_0025 471876.Spy49_1755c 192
471876.Spy49_0025 471876.Spy49_1756c 394
471876.Spy49_0025 471876.Spy49_1762 224
471876.Spy49_0025 471876.Spy49_1769c 176
471876.Spy49_0025 471876.Spy49_1788c 228
471876.Spy49_0025 471876.Spy49_1791c 205
471876.Spy49_0025 471876.Spy49_1793c 216
471876.Spy49_0025 471876.Spy49_1810 181
471876.Spy49_0025 471876.Spy49_1812c 994
471876.Spy49_0026c 471876.Spy49_0009 271
471876.Spy49_0026c 471876.Spy49_0027 604
471876.Spy49_0026c 471876.Spy49_0028 380
471876.Spy49_0026c 471876.Spy49_0029 380
471876.Spy49_0026c 471876.Spy49_0030 286
471876.Spy49_0026c 471876.Spy49_0031 213
471876.Spy49_0026c 471876.Spy49_0032 180
471876.Spy49_0026c 471876.Spy49_0033 157
471876.Spy49_0026c 471876.Spy49_0128 228
471876.Spy49_0026c 471876.Spy49_0138c 153
471876.Spy49_0026c 471876.Spy49_0180c 168
471876.Spy49_0026c 471876.Spy49_0186c 334
471876.Spy49_0026c 471876.Spy49_0212 298
471876.Spy49_0026c 471876.Spy49_0229 153
471876.Spy49_0026c 471876.Spy49_0240 218
471876.Spy49_0026c 471876.Spy49_0278 218
471876.Spy49_0026c 471876.Spy49_0319c 152
471876.Spy49_0026c 471876.Spy49_0408c 157
471876.Spy49_0026c 471876.Spy49_0514 299
471876.Spy49_0026c 471876.Spy49_0517c 723
471876.Spy49_0026c 471876.Spy49_0518c 683
471876.Spy49_0026c 471876.Spy49_0544 152
471876.Spy49_0026c 471876.Spy49_0561 173
471876.Spy49_0026c 471876.Spy49_0669 350
471876.Spy49_0026c 471876.Spy49_0675 259
471876.Spy49_0026c 471876.Spy49_0676 220
471876.Spy49_0026c 471876.Spy49_0687 207
471876.Spy49_0026c 471876.Spy49_0811c 630
471876.Spy49_0026c 471876.Spy49_0814c 151
471876.Spy49_0026c 471876.Spy49_0816 177
471876.Spy49_0026c 471876.Spy49_0899 427
471876.Spy49_0026c 471876.Spy49_0906 242
471876.Spy49_0026c 471876.Spy49_0911c 317
471876.Spy49_0026c 471876.Spy49_0918 219
471876.Spy49_0026c 471876.Spy49_0951c 716
471876.Spy49_0026c 471876.Spy49_0961c 168
471876.Spy49_0026c 471876.Spy49_1054 244
471876.Spy49_0026c 471876.Spy49_1113c 173
471876.Spy49_0026c 471876.Spy49_1230c 188
471876.Spy49_0026c 471876.Spy49_1256c 200
471876.Spy49_0026c 471876.Spy49_1318c 213
471876.Spy49_0026c 471876.Spy49_1343c 161
471876.Spy49_0026c 471876.Spy49_1344c 174
471876.Spy49_0026c 471876.Spy49_1378c 270
471876.Spy49_0026c 471876.Spy49_1395c 212
471876.Spy49_0026c 471876.Spy49_1407c 325
471876.Spy49_0026c 471876.Spy49_1453 556
471876.Spy49_0026c 471876.Spy49_1552c 398
471876.Spy49_0026c 471876.Spy49_1635c 152
471876.Spy49_0026c 471876.Spy49_1653 158
471876.Spy49_0026c 471876.Spy49_1668c 182
471876.Spy49_0026c 471876.Spy49_1675c 211
471876.Spy49_0026c 471876.Spy49_1735c 152
471876.Spy49_0026c 471876.Spy49_1817 413
471876.Spy49_0027 471876.Spy49_0006 208
471876.Spy49_0027 471876.Spy49_0012 337
471876.Spy49_0027 471876.Spy49_0013 184
471876.Spy49_0027 471876.Spy49_0016 206
471876.Spy49_0027 471876.Spy49_0020 983
471876.Spy49_0027 471876.Spy49_0021 995
471876.Spy49_0027 471876.Spy49_0022 998
471876.Spy49_0027 471876.Spy49_0023 993
471876.Spy49_0027 471876.Spy49_0024 997
471876.Spy49_0027 471876.Spy49_0025 951
471876.Spy49_0027 471876.Spy49_0026c 604
471876.Spy49_0027 471876.Spy49_0028 999
471876.Spy49_0027 471876.Spy49_0029 968
471876.Spy49_0027 471876.Spy49_0030 377
471876.Spy49_0027 471876.Spy49_0031 946
471876.Spy49_0027 471876.Spy49_0032 362
471876.Spy49_0027 471876.Spy49_0033 209
471876.Spy49_0027 471876.Spy49_0035 157
471876.Spy49_0027 471876.Spy49_0036 167
471876.Spy49_0027 471876.Spy49_0037 167
471876.Spy49_0027 471876.Spy49_0049 175
471876.Spy49_0027 471876.Spy49_0053 213
471876.Spy49_0027 471876.Spy49_0061 155
471876.Spy49_0027 471876.Spy49_0067 155
471876.Spy49_0027 471876.Spy49_0069 222
471876.Spy49_0027 471876.Spy49_0074 301
471876.Spy49_0027 471876.Spy49_0081 228
471876.Spy49_0027 471876.Spy49_0087 538
471876.Spy49_0027 471876.Spy49_0105 252
471876.Spy49_0027 471876.Spy49_0109c 495
471876.Spy49_0027 471876.Spy49_0127 208
471876.Spy49_0027 471876.Spy49_0141 682
471876.Spy49_0027 471876.Spy49_0152 258
471876.Spy49_0027 471876.Spy49_0158 192
471876.Spy49_0027 471876.Spy49_0163 177
471876.Spy49_0027 471876.Spy49_0185 307
471876.Spy49_0027 471876.Spy49_0191c 181
471876.Spy49_0027 471876.Spy49_0203 473
471876.Spy49_0027 471876.Spy49_0224 152
471876.Spy49_0027 471876.Spy49_0228 385
471876.Spy49_0027 471876.Spy49_0231 292
471876.Spy49_0027 471876.Spy49_0241 171
471876.Spy49_0027 471876.Spy49_0260 466
471876.Spy49_0027 471876.Spy49_0262 520
471876.Spy49_0027 471876.Spy49_0265 300
471876.Spy49_0027 471876.Spy49_0268 155
471876.Spy49_0027 471876.Spy49_0274c 220
471876.Spy49_0027 471876.Spy49_0277 167
471876.Spy49_0027 471876.Spy49_0284 161
471876.Spy49_0027 471876.Spy49_0299 205
471876.Spy49_0027 471876.Spy49_0300 240
471876.Spy49_0027 471876.Spy49_0303 229
471876.Spy49_0027 471876.Spy49_0306 207
471876.Spy49_0027 471876.Spy49_0309 281
471876.Spy49_0027 471876.Spy49_0322 236
471876.Spy49_0027 471876.Spy49_0326 233
471876.Spy49_0027 471876.Spy49_0338 269
471876.Spy49_0027 471876.Spy49_0375 253
471876.Spy49_0027 471876.Spy49_0381 274
471876.Spy49_0027 471876.Spy49_0385 152
471876.Spy49_0027 471876.Spy49_0387 192
471876.Spy49_0027 471876.Spy49_0388 183
471876.Spy49_0027 471876.Spy49_0390 200
471876.Spy49_0027 471876.Spy49_0417 155
471876.Spy49_0027 471876.Spy49_0418 385
471876.Spy49_0027 471876.Spy49_0433 169
471876.Spy49_0027 471876.Spy49_0434 169
471876.Spy49_0027 471876.Spy49_0445 536
471876.Spy49_0027 471876.Spy49_0450 262
471876.Spy49_0027 471876.Spy49_0476 158
471876.Spy49_0027 471876.Spy49_0503c 172
471876.Spy49_0027 471876.Spy49_0536 344
471876.Spy49_0027 471876.Spy49_0543 352
471876.Spy49_0027 471876.Spy49_0549 237
471876.Spy49_0027 471876.Spy49_0580 216
471876.Spy49_0027 471876.Spy49_0588 154
471876.Spy49_0027 471876.Spy49_0596 473
471876.Spy49_0027 471876.Spy49_0597 267
471876.Spy49_0027 471876.Spy49_0604 152
471876.Spy49_0027 471876.Spy49_0612 169
471876.Spy49_0027 471876.Spy49_0614 198
471876.Spy49_0027 471876.Spy49_0615 198
471876.Spy49_0027 471876.Spy49_0635 184
471876.Spy49_0027 471876.Spy49_0650 417
471876.Spy49_0027 471876.Spy49_0651 183
471876.Spy49_0027 471876.Spy49_0652 498
471876.Spy49_0027 471876.Spy49_0653 368
471876.Spy49_0027 471876.Spy49_0654 418
471876.Spy49_0027 471876.Spy49_0696 190
471876.Spy49_0027 471876.Spy49_0708 182
471876.Spy49_0027 471876.Spy49_0712 229
471876.Spy49_0027 471876.Spy49_0713 605
471876.Spy49_0027 471876.Spy49_0717 184
471876.Spy49_0027 471876.Spy49_0718 348
471876.Spy49_0027 471876.Spy49_0719c 301
471876.Spy49_0027 471876.Spy49_0736 152
471876.Spy49_0027 471876.Spy49_0842 198
471876.Spy49_0027 471876.Spy49_0853 152
471876.Spy49_0027 471876.Spy49_0865c 184
471876.Spy49_0027 471876.Spy49_0875c 194
471876.Spy49_0027 471876.Spy49_0885 323
471876.Spy49_0027 471876.Spy49_0887 272
471876.Spy49_0027 471876.Spy49_0888 194
471876.Spy49_0027 471876.Spy49_0894 208
471876.Spy49_0027 471876.Spy49_0896 291
471876.Spy49_0027 471876.Spy49_0898 730
471876.Spy49_0027 471876.Spy49_0904c 200
471876.Spy49_0027 471876.Spy49_0949 823
471876.Spy49_0027 471876.Spy49_0958c 192
471876.Spy49_0027 471876.Spy49_0959c 653
471876.Spy49_0027 471876.Spy49_0971c 152
471876.Spy49_0027 471876.Spy49_0977 183
471876.Spy49_0027 471876.Spy49_0984c 159
471876.Spy49_0027 471876.Spy49_0993c 150
471876.Spy49_0027 471876.Spy49_1007c 225
471876.Spy49_0027 471876.Spy49_1008 221
471876.Spy49_0027 471876.Spy49_1015c 182
471876.Spy49_0027 471876.Spy49_1016c 180
471876.Spy49_0027 471876.Spy49_1075c 180
471876.Spy49_0027 471876.Spy49_1095c 155
471876.Spy49_0027 471876.Spy49_1108c 231
471876.Spy49_0027 471876.Spy49_1111c 269
471876.Spy49_0027 471876.Spy49_1116 156
471876.Spy49_0027 471876.Spy49_1122c 205
471876.Spy49_0027 471876.Spy49_1124c 152
471876.Spy49_0027 471876.Spy49_1137c 360
471876.Spy49_0027 471876.Spy49_1143c 260
471876.Spy49_0027 471876.Spy49_1144 389
471876.Spy49_0027 471876.Spy49_1157c 506
471876.Spy49_0027 471876.Spy49_1158c 817
471876.Spy49_0027 471876.Spy49_1160c 152
471876.Spy49_0027 471876.Spy49_1164 184
471876.Spy49_0027 471876.Spy49_1167c 391
471876.Spy49_0027 471876.Spy49_1174c 214
471876.Spy49_0027 471876.Spy49_1190c 316
471876.Spy49_0027 471876.Spy49_1195c 392
471876.Spy49_0027 471876.Spy49_1215c 464
471876.Spy49_0027 471876.Spy49_1225c 262
471876.Spy49_0027 471876.Spy49_1248c 492
471876.Spy49_0027 471876.Spy49_1259c 359
471876.Spy49_0027 471876.Spy49_1265c 310
471876.Spy49_0027 471876.Spy49_1275c 316
471876.Spy49_0027 471876.Spy49_1290c 343
471876.Spy49_0027 471876.Spy49_1295c 155
471876.Spy49_0027 471876.Spy49_1305c 325
471876.Spy49_0027 471876.Spy49_1319 185
471876.Spy49_0027 471876.Spy49_1337c 207
471876.Spy49_0027 471876.Spy49_1351c 386
471876.Spy49_0027 471876.Spy49_1358 315
471876.Spy49_0027 471876.Spy49_1362c 353
471876.Spy49_0027 471876.Spy49_1363c 224
471876.Spy49_0027 471876.Spy49_1369c 152
471876.Spy49_0027 471876.Spy49_1374c 193
471876.Spy49_0027 471876.Spy49_1389 226
471876.Spy49_0027 471876.Spy49_1394c 208
471876.Spy49_0027 471876.Spy49_1408c 238
471876.Spy49_0027 471876.Spy49_1420c 152
471876.Spy49_0027 471876.Spy49_1422c 190
471876.Spy49_0027 471876.Spy49_1438 180
471876.Spy49_0027 471876.Spy49_1447c 184
471876.Spy49_0027 471876.Spy49_1542c 396
471876.Spy49_0027 471876.Spy49_1550c 290
471876.Spy49_0027 471876.Spy49_1561c 178
471876.Spy49_0027 471876.Spy49_1580c 225
471876.Spy49_0027 471876.Spy49_1606c 168
471876.Spy49_0027 471876.Spy49_1608c 508
471876.Spy49_0027 471876.Spy49_1619c 181
471876.Spy49_0027 471876.Spy49_1621c 298
471876.Spy49_0027 471876.Spy49_1624c 156
471876.Spy49_0027 471876.Spy49_1638c 384
471876.Spy49_0027 471876.Spy49_1653 152
471876.Spy49_0027 471876.Spy49_1657 153
471876.Spy49_0027 471876.Spy49_1727 653
471876.Spy49_0027 471876.Spy49_1730 182
471876.Spy49_0027 471876.Spy49_1743c 303
471876.Spy49_0027 471876.Spy49_1748c 301
471876.Spy49_0027 471876.Spy49_1758c 533
471876.Spy49_0027 471876.Spy49_1759c 206
471876.Spy49_0027 471876.Spy49_1762 162
471876.Spy49_0027 471876.Spy49_1769c 158
471876.Spy49_0027 471876.Spy49_1785 183
471876.Spy49_0027 471876.Spy49_1788c 304
471876.Spy49_0027 471876.Spy49_1791c 217
471876.Spy49_0027 471876.Spy49_1808 181
471876.Spy49_0027 471876.Spy49_1810 279
471876.Spy49_0027 471876.Spy49_1812c 561
471876.Spy49_0027 471876.Spy49_1820c 291
471876.Spy49_0027 471876.Spy49_1821 294
471876.Spy49_0028 471876.Spy49_0002 678
471876.Spy49_0028 471876.Spy49_0012 504
471876.Spy49_0028 471876.Spy49_0015 212
471876.Spy49_0028 471876.Spy49_0016 210
471876.Spy49_0028 471876.Spy49_0017 200
471876.Spy49_0028 471876.Spy49_0018 301
471876.Spy49_0028 471876.Spy49_0020 999
471876.Spy49_0028 471876.Spy49_0021 979
471876.Spy49_0028 471876.Spy49_0022 993
471876.Spy49_0028 471876.Spy49_0023 997
471876.Spy49_0028 471876.Spy49_0024 994
471876.Spy49_0028 471876.Spy49_0025 959
471876.Spy49_0028 471876.Spy49_0026c 380
471876.Spy49_0028 471876.Spy49_0027 999
471876.Spy49_0028 471876.Spy49_0029 999
471876.Spy49_0028 471876.Spy49_0030 660
471876.Spy49_0028 471876.Spy49_0031 993
471876.Spy49_0028 471876.Spy49_0032 416
471876.Spy49_0028 471876.Spy49_0033 277
471876.Spy49_0028 471876.Spy49_0035 250
471876.Spy49_0028 471876.Spy49_0036 243
471876.Spy49_0028 471876.Spy49_0037 243
471876.Spy49_0028 471876.Spy49_0038 181
471876.Spy49_0028 471876.Spy49_0039 177
471876.Spy49_0028 471876.Spy49_0040 310
471876.Spy49_0028 471876.Spy49_0044 310
471876.Spy49_0028 471876.Spy49_0045 273
471876.Spy49_0028 471876.Spy49_0046 244
471876.Spy49_0028 471876.Spy49_0048 218
471876.Spy49_0028 471876.Spy49_0049 193
471876.Spy49_0028 471876.Spy49_0053 164
471876.Spy49_0028 471876.Spy49_0062 152
471876.Spy49_0028 471876.Spy49_0064 165
471876.Spy49_0028 471876.Spy49_0067 166
471876.Spy49_0028 471876.Spy49_0069 284
471876.Spy49_0028 471876.Spy49_0070 159
471876.Spy49_0028 471876.Spy49_0071 202
471876.Spy49_0028 471876.Spy49_0074 177
471876.Spy49_0028 471876.Spy49_0086 389
471876.Spy49_0028 471876.Spy49_0087 160
471876.Spy49_0028 471876.Spy49_0098 162
471876.Spy49_0028 471876.Spy49_0100 214
471876.Spy49_0028 471876.Spy49_0108c 186
471876.Spy49_0028 471876.Spy49_0113 177
471876.Spy49_0028 471876.Spy49_0127 184
471876.Spy49_0028 471876.Spy49_0137 223
471876.Spy49_0028 471876.Spy49_0141 468
471876.Spy49_0028 471876.Spy49_0151 293
471876.Spy49_0028 471876.Spy49_0165 206
471876.Spy49_0028 471876.Spy49_0176 198
471876.Spy49_0028 471876.Spy49_0227 239
471876.Spy49_0028 471876.Spy49_0228 479
471876.Spy49_0028 471876.Spy49_0230 478
471876.Spy49_0028 471876.Spy49_0237c 202
471876.Spy49_0028 471876.Spy49_0277 408
471876.Spy49_0028 471876.Spy49_0300 230
471876.Spy49_0028 471876.Spy49_0309 307
471876.Spy49_0028 471876.Spy49_0316 152
471876.Spy49_0028 471876.Spy49_0373 303
471876.Spy49_0028 471876.Spy49_0422 166
471876.Spy49_0028 471876.Spy49_0432 627
471876.Spy49_0028 471876.Spy49_0444 226
471876.Spy49_0028 471876.Spy49_0450 182
471876.Spy49_0028 471876.Spy49_0476 173
471876.Spy49_0028 471876.Spy49_0499 291
471876.Spy49_0028 471876.Spy49_0500 498
471876.Spy49_0028 471876.Spy49_0507c 204
471876.Spy49_0028 471876.Spy49_0513 184
471876.Spy49_0028 471876.Spy49_0516 199
471876.Spy49_0028 471876.Spy49_0536 214
471876.Spy49_0028 471876.Spy49_0556 304
471876.Spy49_0028 471876.Spy49_0580 183
471876.Spy49_0028 471876.Spy49_0614 198
471876.Spy49_0028 471876.Spy49_0615 198
471876.Spy49_0028 471876.Spy49_0635 611
471876.Spy49_0028 471876.Spy49_0650 335
471876.Spy49_0028 471876.Spy49_0651 337
471876.Spy49_0028 471876.Spy49_0652 388
471876.Spy49_0028 471876.Spy49_0653 346
471876.Spy49_0028 471876.Spy49_0654 222
471876.Spy49_0028 471876.Spy49_0659 315
471876.Spy49_0028 471876.Spy49_0660 153
471876.Spy49_0028 471876.Spy49_0665 155
471876.Spy49_0028 471876.Spy49_0667 219
471876.Spy49_0028 471876.Spy49_0691 156
471876.Spy49_0028 471876.Spy49_0696 277
471876.Spy49_0028 471876.Spy49_0697 250
471876.Spy49_0028 471876.Spy49_0708 159
471876.Spy49_0028 471876.Spy49_0712 325
471876.Spy49_0028 471876.Spy49_0713 203
471876.Spy49_0028 471876.Spy49_0716 184
471876.Spy49_0028 471876.Spy49_0718 281
471876.Spy49_0028 471876.Spy49_0719c 235
471876.Spy49_0028 471876.Spy49_0722 152
471876.Spy49_0028 471876.Spy49_0735 213
471876.Spy49_0028 471876.Spy49_0736 221
471876.Spy49_0028 471876.Spy49_0738 157
471876.Spy49_0028 471876.Spy49_0740 370
471876.Spy49_0028 471876.Spy49_0793 184
471876.Spy49_0028 471876.Spy49_0794 317
471876.Spy49_0028 471876.Spy49_0819 155
471876.Spy49_0028 471876.Spy49_0828 271
471876.Spy49_0028 471876.Spy49_0846 180
471876.Spy49_0028 471876.Spy49_0855 152
471876.Spy49_0028 471876.Spy49_0856 301
471876.Spy49_0028 471876.Spy49_0860 213
471876.Spy49_0028 471876.Spy49_0869 305
471876.Spy49_0028 471876.Spy49_0881 429
471876.Spy49_0028 471876.Spy49_0885 698
471876.Spy49_0028 471876.Spy49_0887 600
471876.Spy49_0028 471876.Spy49_0888 256
471876.Spy49_0028 471876.Spy49_0896 547
471876.Spy49_0028 471876.Spy49_0898 641
471876.Spy49_0028 471876.Spy49_0905 204
471876.Spy49_0028 471876.Spy49_0914 266
471876.Spy49_0028 471876.Spy49_0915 279
471876.Spy49_0028 471876.Spy49_0945c 460
471876.Spy49_0028 471876.Spy49_0949 915
471876.Spy49_0028 471876.Spy49_0959c 567
471876.Spy49_0028 471876.Spy49_0963c 330
471876.Spy49_0028 471876.Spy49_0967 179
471876.Spy49_0028 471876.Spy49_0968 307
471876.Spy49_0028 471876.Spy49_0971c 184
471876.Spy49_0028 471876.Spy49_0981c 158
471876.Spy49_0028 471876.Spy49_0992c 585
471876.Spy49_0028 471876.Spy49_1013c 184
471876.Spy49_0028 471876.Spy49_1016c 177
471876.Spy49_0028 471876.Spy49_1017c 252
471876.Spy49_0028 471876.Spy49_1018c 260
471876.Spy49_0028 471876.Spy49_1053c 388
471876.Spy49_0028 471876.Spy49_1064c 208
471876.Spy49_0028 471876.Spy49_1075c 272
471876.Spy49_0028 471876.Spy49_1076c 192
471876.Spy49_0028 471876.Spy49_1085 344
471876.Spy49_0028 471876.Spy49_1087c 169
471876.Spy49_0028 471876.Spy49_1090c 184
471876.Spy49_0028 471876.Spy49_1095c 276
471876.Spy49_0028 471876.Spy49_1096 270
471876.Spy49_0028 471876.Spy49_1111c 433
471876.Spy49_0028 471876.Spy49_1114c 208
471876.Spy49_0028 471876.Spy49_1122c 228
471876.Spy49_0028 471876.Spy49_1136c 307
471876.Spy49_0028 471876.Spy49_1137c 406
471876.Spy49_0028 471876.Spy49_1143c 326
471876.Spy49_0028 471876.Spy49_1144 262
471876.Spy49_0028 471876.Spy49_1153c 182
471876.Spy49_0028 471876.Spy49_1158c 812
471876.Spy49_0028 471876.Spy49_1164 205
471876.Spy49_0028 471876.Spy49_1167c 318
471876.Spy49_0028 471876.Spy49_1173c 304
471876.Spy49_0028 471876.Spy49_1174c 274
471876.Spy49_0028 471876.Spy49_1175c 301
471876.Spy49_0028 471876.Spy49_1176c 179
471876.Spy49_0028 471876.Spy49_1185c 340
471876.Spy49_0028 471876.Spy49_1195c 242
471876.Spy49_0028 471876.Spy49_1199 182
471876.Spy49_0028 471876.Spy49_1225c 182
471876.Spy49_0028 471876.Spy49_1226c 184
471876.Spy49_0028 471876.Spy49_1265c 262
471876.Spy49_0028 471876.Spy49_1279 474
471876.Spy49_0028 471876.Spy49_1295c 475
471876.Spy49_0028 471876.Spy49_1296c 477
471876.Spy49_0028 471876.Spy49_1305c 204
471876.Spy49_0028 471876.Spy49_1306c 232
471876.Spy49_0028 471876.Spy49_1307c 234
471876.Spy49_0028 471876.Spy49_1310c 275
471876.Spy49_0028 471876.Spy49_1311c 320
471876.Spy49_0028 471876.Spy49_1314c 463
471876.Spy49_0028 471876.Spy49_1319 185
471876.Spy49_0028 471876.Spy49_1332c 204
471876.Spy49_0028 471876.Spy49_1334c 204
471876.Spy49_0028 471876.Spy49_1337c 164
471876.Spy49_0028 471876.Spy49_1351c 554
471876.Spy49_0028 471876.Spy49_1371c 171
471876.Spy49_0028 471876.Spy49_1374c 193
471876.Spy49_0028 471876.Spy49_1375c 184
471876.Spy49_0028 471876.Spy49_1387c 184
471876.Spy49_0028 471876.Spy49_1408c 338
471876.Spy49_0028 471876.Spy49_1412c 159
471876.Spy49_0028 471876.Spy49_1416 184
471876.Spy49_0028 471876.Spy49_1423c 436
471876.Spy49_0028 471876.Spy49_1434c 152
471876.Spy49_0028 471876.Spy49_1435c 348
471876.Spy49_0028 471876.Spy49_1438 177
471876.Spy49_0028 471876.Spy49_1538 185
471876.Spy49_0028 471876.Spy49_1540c 184
471876.Spy49_0028 471876.Spy49_1550c 621
471876.Spy49_0028 471876.Spy49_1551c 213
471876.Spy49_0028 471876.Spy49_1553c 304
471876.Spy49_0028 471876.Spy49_1559c 317
471876.Spy49_0028 471876.Spy49_1561c 261
471876.Spy49_0028 471876.Spy49_1604c 192
471876.Spy49_0028 471876.Spy49_1606c 178
471876.Spy49_0028 471876.Spy49_1619c 300
471876.Spy49_0028 471876.Spy49_1654 237
471876.Spy49_0028 471876.Spy49_1657 220
471876.Spy49_0028 471876.Spy49_1706c 474
471876.Spy49_0028 471876.Spy49_1710c 188
471876.Spy49_0028 471876.Spy49_1715c 260
471876.Spy49_0028 471876.Spy49_1717c 181
471876.Spy49_0028 471876.Spy49_1727 567
471876.Spy49_0028 471876.Spy49_1730 275
471876.Spy49_0028 471876.Spy49_1739c 163
471876.Spy49_0028 471876.Spy49_1745c 303
471876.Spy49_0028 471876.Spy49_1753c 390
471876.Spy49_0028 471876.Spy49_1758c 344
471876.Spy49_0028 471876.Spy49_1769c 173
471876.Spy49_0028 471876.Spy49_1785 184
471876.Spy49_0028 471876.Spy49_1800c 235
471876.Spy49_0028 471876.Spy49_1812c 616
471876.Spy49_0028 471876.Spy49_1813c 186
471876.Spy49_0028 471876.Spy49_1815 156
471876.Spy49_0028 471876.Spy49_1821 344
471876.Spy49_0029 471876.Spy49_0012 241
471876.Spy49_0029 471876.Spy49_0016 236
471876.Spy49_0029 471876.Spy49_0017 200
471876.Spy49_0029 471876.Spy49_0018 200
471876.Spy49_0029 471876.Spy49_0020 985
471876.Spy49_0029 471876.Spy49_0021 981
471876.Spy49_0029 471876.Spy49_0022 967
471876.Spy49_0029 471876.Spy49_0023 998
471876.Spy49_0029 471876.Spy49_0024 963
471876.Spy49_0029 471876.Spy49_0025 953
471876.Spy49_0029 471876.Spy49_0026c 380
471876.Spy49_0029 471876.Spy49_0027 968
471876.Spy49_0029 471876.Spy49_0028 999
471876.Spy49_0029 471876.Spy49_0030 660
471876.Spy49_0029 471876.Spy49_0031 989
471876.Spy49_0029 471876.Spy49_0032 416
471876.Spy49_0029 471876.Spy49_0033 264
471876.Spy49_0029 471876.Spy49_0035 247
471876.Spy49_0029 471876.Spy49_0036 243
471876.Spy49_0029 471876.Spy49_0037 243
471876.Spy49_0029 471876.Spy49_0038 285
471876.Spy49_0029 471876.Spy49_0040 208
471876.Spy49_0029 471876.Spy49_0044 310
471876.Spy49_0029 471876.Spy49_0045 279
471876.Spy49_0029 471876.Spy49_0046 218
471876.Spy49_0029 471876.Spy49_0048 218
471876.Spy49_0029 471876.Spy49_0049 297
471876.Spy49_0029 471876.Spy49_0050 158
471876.Spy49_0029 471876.Spy49_0052 158
471876.Spy49_0029 471876.Spy49_0053 182
471876.Spy49_0029 471876.Spy49_0054 178
471876.Spy49_0029 471876.Spy49_0055 158
471876.Spy49_0029 471876.Spy49_0056 158
471876.Spy49_0029 471876.Spy49_0057 158
471876.Spy49_0029 471876.Spy49_0058 158
471876.Spy49_0029 471876.Spy49_0059 195
471876.Spy49_0029 471876.Spy49_0060 158
471876.Spy49_0029 471876.Spy49_0061 238
471876.Spy49_0029 471876.Spy49_0062 195
471876.Spy49_0029 471876.Spy49_0065 158
471876.Spy49_0029 471876.Spy49_0067 158
471876.Spy49_0029 471876.Spy49_0068 158
471876.Spy49_0029 471876.Spy49_0069 309
471876.Spy49_0029 471876.Spy49_0070 173
471876.Spy49_0029 471876.Spy49_0071 205
471876.Spy49_0029 471876.Spy49_0072 159
471876.Spy49_0029 471876.Spy49_0073 197
471876.Spy49_0029 471876.Spy49_0074 172
471876.Spy49_0029 471876.Spy49_0075 161
471876.Spy49_0029 471876.Spy49_0086 300
471876.Spy49_0029 471876.Spy49_0087 278
471876.Spy49_0029 471876.Spy49_0125 391
471876.Spy49_0029 471876.Spy49_0127 185
471876.Spy49_0029 471876.Spy49_0141 475
471876.Spy49_0029 471876.Spy49_0152 184
471876.Spy49_0029 471876.Spy49_0165 206
471876.Spy49_0029 471876.Spy49_0185 448
471876.Spy49_0029 471876.Spy49_0227 239
471876.Spy49_0029 471876.Spy49_0237c 202
471876.Spy49_0029 471876.Spy49_0282 433
471876.Spy49_0029 471876.Spy49_0373 275
471876.Spy49_0029 471876.Spy49_0505c 150
471876.Spy49_0029 471876.Spy49_0513 184
471876.Spy49_0029 471876.Spy49_0563 224
471876.Spy49_0029 471876.Spy49_0580 316
471876.Spy49_0029 471876.Spy49_0636 170
471876.Spy49_0029 471876.Spy49_0643 196
471876.Spy49_0029 471876.Spy49_0650 543
471876.Spy49_0029 471876.Spy49_0651 244
471876.Spy49_0029 471876.Spy49_0652 214
471876.Spy49_0029 471876.Spy49_0653 228
471876.Spy49_0029 471876.Spy49_0696 162
471876.Spy49_0029 471876.Spy49_0697 260
471876.Spy49_0029 471876.Spy49_0712 295
471876.Spy49_0029 471876.Spy49_0713 213
471876.Spy49_0029 471876.Spy49_0716 184
471876.Spy49_0029 471876.Spy49_0722 152
471876.Spy49_0029 471876.Spy49_0726 279
471876.Spy49_0029 471876.Spy49_0735 213
471876.Spy49_0029 471876.Spy49_0793 184
471876.Spy49_0029 471876.Spy49_0794 317
471876.Spy49_0029 471876.Spy49_0829 372
471876.Spy49_0029 471876.Spy49_0842 157
471876.Spy49_0029 471876.Spy49_0855 184
471876.Spy49_0029 471876.Spy49_0856 192
471876.Spy49_0029 471876.Spy49_0860 184
471876.Spy49_0029 471876.Spy49_0885 266
471876.Spy49_0029 471876.Spy49_0887 554
471876.Spy49_0029 471876.Spy49_0888 341
471876.Spy49_0029 471876.Spy49_0896 291
471876.Spy49_0029 471876.Spy49_0898 501
471876.Spy49_0029 471876.Spy49_0915 168
471876.Spy49_0029 471876.Spy49_0945c 232
471876.Spy49_0029 471876.Spy49_0949 412
471876.Spy49_0029 471876.Spy49_0957c 183
471876.Spy49_0029 471876.Spy49_0959c 493
471876.Spy49_0029 471876.Spy49_0970 275
471876.Spy49_0029 471876.Spy49_0971c 184
471876.Spy49_0029 471876.Spy49_0983c 155
471876.Spy49_0029 471876.Spy49_0984c 155
471876.Spy49_0029 471876.Spy49_0987c 388
471876.Spy49_0029 471876.Spy49_0992c 205
471876.Spy49_0029 471876.Spy49_1007c 343
471876.Spy49_0029 471876.Spy49_1013c 184
471876.Spy49_0029 471876.Spy49_1014c 191
471876.Spy49_0029 471876.Spy49_1017c 186
471876.Spy49_0029 471876.Spy49_1018c 260
471876.Spy49_0029 471876.Spy49_1019c 184
471876.Spy49_0029 471876.Spy49_1053c 262
471876.Spy49_0029 471876.Spy49_1054 181
471876.Spy49_0029 471876.Spy49_1056 181
471876.Spy49_0029 471876.Spy49_1085 364
471876.Spy49_0029 471876.Spy49_1095c 262
471876.Spy49_0029 471876.Spy49_1122c 228
471876.Spy49_0029 471876.Spy49_1136c 192
471876.Spy49_0029 471876.Spy49_1137c 545
471876.Spy49_0029 471876.Spy49_1143c 196
471876.Spy49_0029 471876.Spy49_1144 238
471876.Spy49_0029 471876.Spy49_1155c 169
471876.Spy49_0029 471876.Spy49_1158c 830
471876.Spy49_0029 471876.Spy49_1159c 275
471876.Spy49_0029 471876.Spy49_1167c 204
471876.Spy49_0029 471876.Spy49_1173c 156
471876.Spy49_0029 471876.Spy49_1174c 157
471876.Spy49_0029 471876.Spy49_1203c 223
471876.Spy49_0029 471876.Spy49_1221 291
471876.Spy49_0029 471876.Spy49_1270 391
471876.Spy49_0029 471876.Spy49_1276c 215
471876.Spy49_0029 471876.Spy49_1279 300
471876.Spy49_0029 471876.Spy49_1290c 315
471876.Spy49_0029 471876.Spy49_1296c 220
471876.Spy49_0029 471876.Spy49_1300c 328
471876.Spy49_0029 471876.Spy49_1332c 321
471876.Spy49_0029 471876.Spy49_1336c 154
471876.Spy49_0029 471876.Spy49_1342c 159
471876.Spy49_0029 471876.Spy49_1351c 156
471876.Spy49_0029 471876.Spy49_1374c 174
471876.Spy49_0029 471876.Spy49_1377c 283
471876.Spy49_0029 471876.Spy49_1378c 241
471876.Spy49_0029 471876.Spy49_1382c 156
471876.Spy49_0029 471876.Spy49_1383c 156
471876.Spy49_0029 471876.Spy49_1384c 156
471876.Spy49_0029 471876.Spy49_1387c 213
471876.Spy49_0029 471876.Spy49_1389 184
471876.Spy49_0029 471876.Spy49_1394c 198
471876.Spy49_0029 471876.Spy49_1408c 184
471876.Spy49_0029 471876.Spy49_1410c 184
471876.Spy49_0029 471876.Spy49_1412c 159
471876.Spy49_0029 471876.Spy49_1416 196
471876.Spy49_0029 471876.Spy49_1423c 158
471876.Spy49_0029 471876.Spy49_1435c 175
471876.Spy49_0029 471876.Spy49_1546c 158
471876.Spy49_0029 471876.Spy49_1550c 535
471876.Spy49_0029 471876.Spy49_1551c 240
471876.Spy49_0029 471876.Spy49_1553c 175
471876.Spy49_0029 471876.Spy49_1559c 196
471876.Spy49_0029 471876.Spy49_1561c 194
471876.Spy49_0029 471876.Spy49_1619c 180
471876.Spy49_0029 471876.Spy49_1632c 216
471876.Spy49_0029 471876.Spy49_1657 219
471876.Spy49_0029 471876.Spy49_1706c 300
471876.Spy49_0029 471876.Spy49_1717c 241
471876.Spy49_0029 471876.Spy49_1727 493
471876.Spy49_0029 471876.Spy49_1730 275
471876.Spy49_0029 471876.Spy49_1745c 275
471876.Spy49_0029 471876.Spy49_1747c 183
471876.Spy49_0029 471876.Spy49_1758c 184
471876.Spy49_0029 471876.Spy49_1821 294
471876.Spy49_0030 471876.Spy49_0010 206
471876.Spy49_0030 471876.Spy49_0026c 286
471876.Spy49_0030 471876.Spy49_0027 377
471876.Spy49_0030 471876.Spy49_0028 660
471876.Spy49_0030 471876.Spy49_0029 660
471876.Spy49_0030 471876.Spy49_0031 560
471876.Spy49_0030 471876.Spy49_0032 354
471876.Spy49_0030 471876.Spy49_0033 230
471876.Spy49_0030 471876.Spy49_0035 189
471876.Spy49_0030 471876.Spy49_0036 183
471876.Spy49_0030 471876.Spy49_0037 183
471876.Spy49_0030 471876.Spy49_0038 156
471876.Spy49_0030 471876.Spy49_0146 227
471876.Spy49_0030 471876.Spy49_0205 199
471876.Spy49_0030 471876.Spy49_0258 153
471876.Spy49_0030 471876.Spy49_0332c 158
471876.Spy49_0030 471876.Spy49_0336 175
471876.Spy49_0030 471876.Spy49_0449c 415
471876.Spy49_0030 471876.Spy49_0462c 335
471876.Spy49_0030 471876.Spy49_0576 211
471876.Spy49_0030 471876.Spy49_0623 221
471876.Spy49_0030 471876.Spy49_0661 315
471876.Spy49_0030 471876.Spy49_0665 282
471876.Spy49_0030 471876.Spy49_0771 160
471876.Spy49_0030 471876.Spy49_0845c 172
471876.Spy49_0030 471876.Spy49_0848 198
471876.Spy49_0030 471876.Spy49_1414c 268
471876.Spy49_0030 471876.Spy49_1426c 177
471876.Spy49_0030 471876.Spy49_1466c 234
471876.Spy49_0030 471876.Spy49_1506c 159
471876.Spy49_0030 471876.Spy49_1531 166
471876.Spy49_0030 471876.Spy49_1582c 185
471876.Spy49_0030 471876.Spy49_1684c 332
471876.Spy49_0031 471876.Spy49_0004 200
471876.Spy49_0031 471876.Spy49_0005 235
471876.Spy49_0031 471876.Spy49_0012 776
471876.Spy49_0031 471876.Spy49_0016 535
471876.Spy49_0031 471876.Spy49_0017 196
471876.Spy49_0031 471876.Spy49_0018 356
471876.Spy49_0031 471876.Spy49_0019 626
471876.Spy49_0031 471876.Spy49_0020 997
471876.Spy49_0031 471876.Spy49_0021 917
471876.Spy49_0031 471876.Spy49_0022 980
471876.Spy49_0031 471876.Spy49_0023 936
471876.Spy49_0031 471876.Spy49_0024 960
471876.Spy49_0031 471876.Spy49_0025 997
471876.Spy49_0031 471876.Spy49_0026c 213
471876.Spy49_0031 471876.Spy49_0027 946
471876.Spy49_0031 471876.Spy49_0028 993
471876.Spy49_0031 471876.Spy49_0029 989
471876.Spy49_0031 471876.Spy49_0030 560
471876.Spy49_0031 471876.Spy49_0032 567
471876.Spy49_0031 471876.Spy49_0033 412
471876.Spy49_0031 471876.Spy49_0035 253
471876.Spy49_0031 471876.Spy49_0036 248
471876.Spy49_0031 471876.Spy49_0037 274
471876.Spy49_0031 471876.Spy49_0038 262
471876.Spy49_0031 471876.Spy49_0039 201
471876.Spy49_0031 471876.Spy49_0040 156
471876.Spy49_0031 471876.Spy49_0044 194
471876.Spy49_0031 471876.Spy49_0045 265
471876.Spy49_0031 471876.Spy49_0046 253
471876.Spy49_0031 471876.Spy49_0048 196
471876.Spy49_0031 471876.Spy49_0049 286
471876.Spy49_0031 471876.Spy49_0050 214
471876.Spy49_0031 471876.Spy49_0052 226
471876.Spy49_0031 471876.Spy49_0053 193
471876.Spy49_0031 471876.Spy49_0054 167
471876.Spy49_0031 471876.Spy49_0056 166
471876.Spy49_0031 471876.Spy49_0058 192
471876.Spy49_0031 471876.Spy49_0059 167
471876.Spy49_0031 471876.Spy49_0061 169
471876.Spy49_0031 471876.Spy49_0062 168
471876.Spy49_0031 471876.Spy49_0064 150
471876.Spy49_0031 471876.Spy49_0065 163
471876.Spy49_0031 471876.Spy49_0066 151
471876.Spy49_0031 471876.Spy49_0067 169
471876.Spy49_0031 471876.Spy49_0068 225
471876.Spy49_0031 471876.Spy49_0069 976
471876.Spy49_0031 471876.Spy49_0073 166
471876.Spy49_0031 471876.Spy49_0074 168
471876.Spy49_0031 471876.Spy49_0075 166
471876.Spy49_0031 471876.Spy49_0080 184
471876.Spy49_0031 471876.Spy49_0081 213
471876.Spy49_0031 471876.Spy49_0082 296
471876.Spy49_0031 471876.Spy49_0083c 196
471876.Spy49_0031 471876.Spy49_0100 301
471876.Spy49_0031 471876.Spy49_0108c 229
471876.Spy49_0031 471876.Spy49_0113 166
471876.Spy49_0031 471876.Spy49_0124 329
471876.Spy49_0031 471876.Spy49_0125 351
471876.Spy49_0031 471876.Spy49_0141 998
471876.Spy49_0031 471876.Spy49_0143 184
471876.Spy49_0031 471876.Spy49_0152 163
471876.Spy49_0031 471876.Spy49_0165 184
471876.Spy49_0031 471876.Spy49_0176 171
471876.Spy49_0031 471876.Spy49_0191c 183
471876.Spy49_0031 471876.Spy49_0192c 184
471876.Spy49_0031 471876.Spy49_0199 274
471876.Spy49_0031 471876.Spy49_0203 170
471876.Spy49_0031 471876.Spy49_0216 232
471876.Spy49_0031 471876.Spy49_0219 238
471876.Spy49_0031 471876.Spy49_0224 424
471876.Spy49_0031 471876.Spy49_0228 511
471876.Spy49_0031 471876.Spy49_0263 158
471876.Spy49_0031 471876.Spy49_0273c 223
471876.Spy49_0031 471876.Spy49_0274c 307
471876.Spy49_0031 471876.Spy49_0277 282
471876.Spy49_0031 471876.Spy49_0300 274
471876.Spy49_0031 471876.Spy49_0304 307
471876.Spy49_0031 471876.Spy49_0322 232
471876.Spy49_0031 471876.Spy49_0326 391
471876.Spy49_0031 471876.Spy49_0327 483
471876.Spy49_0031 471876.Spy49_0338 264
471876.Spy49_0031 471876.Spy49_0341 430
471876.Spy49_0031 471876.Spy49_0390 510
471876.Spy49_0031 471876.Spy49_0416 184
471876.Spy49_0031 471876.Spy49_0431c 205
471876.Spy49_0031 471876.Spy49_0432 637
471876.Spy49_0031 471876.Spy49_0435 155
471876.Spy49_0031 471876.Spy49_0445 192
471876.Spy49_0031 471876.Spy49_0446 274
471876.Spy49_0031 471876.Spy49_0447 307
471876.Spy49_0031 471876.Spy49_0451 192
471876.Spy49_0031 471876.Spy49_0473 372
471876.Spy49_0031 471876.Spy49_0475 185
471876.Spy49_0031 471876.Spy49_0476 208
471876.Spy49_0031 471876.Spy49_0482 220
471876.Spy49_0031 471876.Spy49_0495 294
471876.Spy49_0031 471876.Spy49_0503c 305
471876.Spy49_0031 471876.Spy49_0511c 157
471876.Spy49_0031 471876.Spy49_0532 206
471876.Spy49_0031 471876.Spy49_0536 172
471876.Spy49_0031 471876.Spy49_0541 153
471876.Spy49_0031 471876.Spy49_0543 425
471876.Spy49_0031 471876.Spy49_0544 372
471876.Spy49_0031 471876.Spy49_0549 184
471876.Spy49_0031 471876.Spy49_0560 167
471876.Spy49_0031 471876.Spy49_0580 206
471876.Spy49_0031 471876.Spy49_0589 203
471876.Spy49_0031 471876.Spy49_0596 222
471876.Spy49_0031 471876.Spy49_0624 230
471876.Spy49_0031 471876.Spy49_0633 232
471876.Spy49_0031 471876.Spy49_0634 268
471876.Spy49_0031 471876.Spy49_0635 314
471876.Spy49_0031 471876.Spy49_0638c 368
471876.Spy49_0031 471876.Spy49_0641 223
471876.Spy49_0031 471876.Spy49_0650 217
471876.Spy49_0031 471876.Spy49_0651 232
471876.Spy49_0031 471876.Spy49_0652 413
471876.Spy49_0031 471876.Spy49_0654 202
471876.Spy49_0031 471876.Spy49_0658 170
471876.Spy49_0031 471876.Spy49_0659 187
471876.Spy49_0031 471876.Spy49_0667 186
471876.Spy49_0031 471876.Spy49_0673 156
471876.Spy49_0031 471876.Spy49_0682 367
471876.Spy49_0031 471876.Spy49_0686c 903
471876.Spy49_0031 471876.Spy49_0696 314
471876.Spy49_0031 471876.Spy49_0700 169
471876.Spy49_0031 471876.Spy49_0707 306
471876.Spy49_0031 471876.Spy49_0712 442
471876.Spy49_0031 471876.Spy49_0713 618
471876.Spy49_0031 471876.Spy49_0722 152
471876.Spy49_0031 471876.Spy49_0735 248
471876.Spy49_0031 471876.Spy49_0736 965
471876.Spy49_0031 471876.Spy49_0746c 154
471876.Spy49_0031 471876.Spy49_0797 301
471876.Spy49_0031 471876.Spy49_0808 199
471876.Spy49_0031 471876.Spy49_0831 179
471876.Spy49_0031 471876.Spy49_0851 368
471876.Spy49_0031 471876.Spy49_0852 171
471876.Spy49_0031 471876.Spy49_0853 188
471876.Spy49_0031 471876.Spy49_0858 169
471876.Spy49_0031 471876.Spy49_0859 240
471876.Spy49_0031 471876.Spy49_0860 271
471876.Spy49_0031 471876.Spy49_0864 153
471876.Spy49_0031 471876.Spy49_0870 153
471876.Spy49_0031 471876.Spy49_0875c 533
471876.Spy49_0031 471876.Spy49_0877 206
471876.Spy49_0031 471876.Spy49_0878 153
471876.Spy49_0031 471876.Spy49_0885 840
471876.Spy49_0031 471876.Spy49_0887 720
471876.Spy49_0031 471876.Spy49_0888 391
471876.Spy49_0031 471876.Spy49_0898 509
471876.Spy49_0031 471876.Spy49_0900 219
471876.Spy49_0031 471876.Spy49_0904c 465
471876.Spy49_0031 471876.Spy49_0905 187
471876.Spy49_0031 471876.Spy49_0934 800
471876.Spy49_0031 471876.Spy49_0936 800
471876.Spy49_0031 471876.Spy49_0937 800
471876.Spy49_0031 471876.Spy49_0946c 294
471876.Spy49_0031 471876.Spy49_0949 934
471876.Spy49_0031 471876.Spy49_0957c 237
471876.Spy49_0031 471876.Spy49_0959c 658
471876.Spy49_0031 471876.Spy49_0961c 237
471876.Spy49_0031 471876.Spy49_0962c 329
471876.Spy49_0031 471876.Spy49_0973c 196
471876.Spy49_0031 471876.Spy49_0975c 345
471876.Spy49_0031 471876.Spy49_0978 213
471876.Spy49_0031 471876.Spy49_0981c 156
471876.Spy49_0031 471876.Spy49_0993c 388
471876.Spy49_0031 471876.Spy49_1007c 184
471876.Spy49_0031 471876.Spy49_1016c 166
471876.Spy49_0031 471876.Spy49_1019c 224
471876.Spy49_0031 471876.Spy49_1035c 183
471876.Spy49_0031 471876.Spy49_1053c 155
471876.Spy49_0031 471876.Spy49_1064c 183
471876.Spy49_0031 471876.Spy49_1072c 301
471876.Spy49_0031 471876.Spy49_1077c 374
471876.Spy49_0031 471876.Spy49_1085 343
471876.Spy49_0031 471876.Spy49_1095c 294
471876.Spy49_0031 471876.Spy49_1097 430
471876.Spy49_0031 471876.Spy49_1111c 360
471876.Spy49_0031 471876.Spy49_1114c 183
471876.Spy49_0031 471876.Spy49_1122c 152
471876.Spy49_0031 471876.Spy49_1128 159
471876.Spy49_0031 471876.Spy49_1138c 156
471876.Spy49_0031 471876.Spy49_1140c 479
471876.Spy49_0031 471876.Spy49_1143c 158
471876.Spy49_0031 471876.Spy49_1144 314
471876.Spy49_0031 471876.Spy49_1154c 446
471876.Spy49_0031 471876.Spy49_1155c 332
471876.Spy49_0031 471876.Spy49_1158c 671
471876.Spy49_0031 471876.Spy49_1167c 501
471876.Spy49_0031 471876.Spy49_1179c 315
471876.Spy49_0031 471876.Spy49_1184 156
471876.Spy49_0031 471876.Spy49_1187c 313
471876.Spy49_0031 471876.Spy49_1192c 184
471876.Spy49_0031 471876.Spy49_1195c 381
471876.Spy49_0031 471876.Spy49_1204c 179
471876.Spy49_0031 471876.Spy49_1215c 184
471876.Spy49_0031 471876.Spy49_1241c 167
471876.Spy49_0031 471876.Spy49_1257c 182
471876.Spy49_0031 471876.Spy49_1265c 213
471876.Spy49_0031 471876.Spy49_1266c 165
471876.Spy49_0031 471876.Spy49_1269 329
471876.Spy49_0031 471876.Spy49_1270 351
471876.Spy49_0031 471876.Spy49_1281c 185
471876.Spy49_0031 471876.Spy49_1282c 185
471876.Spy49_0031 471876.Spy49_1284c 218
471876.Spy49_0031 471876.Spy49_1295c 301
471876.Spy49_0031 471876.Spy49_1307c 308
471876.Spy49_0031 471876.Spy49_1346 196
471876.Spy49_0031 471876.Spy49_1351c 344
471876.Spy49_0031 471876.Spy49_1360c 229
471876.Spy49_0031 471876.Spy49_1361c 189
471876.Spy49_0031 471876.Spy49_1367c 181
471876.Spy49_0031 471876.Spy49_1368c 183
471876.Spy49_0031 471876.Spy49_1374c 379
471876.Spy49_0031 471876.Spy49_1375c 208
471876.Spy49_0031 471876.Spy49_1377c 204
471876.Spy49_0031 471876.Spy49_1382c 385
471876.Spy49_0031 471876.Spy49_1384c 253
471876.Spy49_0031 471876.Spy49_1385c 152
471876.Spy49_0031 471876.Spy49_1396c 153
471876.Spy49_0031 471876.Spy49_1410c 171
471876.Spy49_0031 471876.Spy49_1420c 349
471876.Spy49_0031 471876.Spy49_1426c 266
471876.Spy49_0031 471876.Spy49_1428c 266
471876.Spy49_0031 471876.Spy49_1432c 172
471876.Spy49_0031 471876.Spy49_1438 213
471876.Spy49_0031 471876.Spy49_1550c 542
471876.Spy49_0031 471876.Spy49_1559c 152
471876.Spy49_0031 471876.Spy49_1561c 188
471876.Spy49_0031 471876.Spy49_1563c 212
471876.Spy49_0031 471876.Spy49_1564 232
471876.Spy49_0031 471876.Spy49_1565c 177
471876.Spy49_0031 471876.Spy49_1568c 241
471876.Spy49_0031 471876.Spy49_1580c 214
471876.Spy49_0031 471876.Spy49_1608c 349
471876.Spy49_0031 471876.Spy49_1613c 238
471876.Spy49_0031 471876.Spy49_1618c 196
471876.Spy49_0031 471876.Spy49_1619c 253
471876.Spy49_0031 471876.Spy49_1638c 343
471876.Spy49_0031 471876.Spy49_1655 274
471876.Spy49_0031 471876.Spy49_1657 443
471876.Spy49_0031 471876.Spy49_1694 205
471876.Spy49_0031 471876.Spy49_1710c 198
471876.Spy49_0031 471876.Spy49_1727 658
471876.Spy49_0031 471876.Spy49_1730 282
471876.Spy49_0031 471876.Spy49_1733 171
471876.Spy49_0031 471876.Spy49_1734 201
471876.Spy49_0031 471876.Spy49_1747c 237
471876.Spy49_0031 471876.Spy49_1753c 189
471876.Spy49_0031 471876.Spy49_1754c 196
471876.Spy49_0031 471876.Spy49_1762 585
471876.Spy49_0031 471876.Spy49_1768c 198
471876.Spy49_0031 471876.Spy49_1769c 208
471876.Spy49_0031 471876.Spy49_1789c 268
471876.Spy49_0031 471876.Spy49_1791c 268
471876.Spy49_0031 471876.Spy49_1793c 640
471876.Spy49_0031 471876.Spy49_1803c 204
471876.Spy49_0031 471876.Spy49_1808 183
471876.Spy49_0031 471876.Spy49_1812c 836
471876.Spy49_0031 471876.Spy49_1813c 194
471876.Spy49_0031 471876.Spy49_1821 368
471876.Spy49_0032 471876.Spy49_0005 306
471876.Spy49_0032 471876.Spy49_0015 177
471876.Spy49_0032 471876.Spy49_0021 249
471876.Spy49_0032 471876.Spy49_0026c 180
471876.Spy49_0032 471876.Spy49_0027 362
471876.Spy49_0032 471876.Spy49_0028 416
471876.Spy49_0032 471876.Spy49_0029 416
471876.Spy49_0032 471876.Spy49_0030 354
471876.Spy49_0032 471876.Spy49_0031 567
471876.Spy49_0032 471876.Spy49_0033 626
471876.Spy49_0032 471876.Spy49_0035 352
471876.Spy49_0032 471876.Spy49_0036 322
471876.Spy49_0032 471876.Spy49_0037 322
471876.Spy49_0032 471876.Spy49_0038 278
471876.Spy49_0032 471876.Spy49_0039 252
471876.Spy49_0032 471876.Spy49_0040 181
471876.Spy49_0032 471876.Spy49_0045 200
471876.Spy49_0032 471876.Spy49_0046 169
471876.Spy49_0032 471876.Spy49_0048 169
471876.Spy49_0032 471876.Spy49_0049 184
471876.Spy49_0032 471876.Spy49_0050 223
471876.Spy49_0032 471876.Spy49_0052 217
471876.Spy49_0032 471876.Spy49_0053 201
471876.Spy49_0032 471876.Spy49_0054 199
471876.Spy49_0032 471876.Spy49_0055 186
471876.Spy49_0032 471876.Spy49_0056 159
471876.Spy49_0032 471876.Spy49_0080 284
471876.Spy49_0032 471876.Spy49_0087 291
471876.Spy49_0032 471876.Spy49_0090 177
471876.Spy49_0032 471876.Spy49_0091 212
471876.Spy49_0032 471876.Spy49_0098 212
471876.Spy49_0032 471876.Spy49_0109c 176
471876.Spy49_0032 471876.Spy49_0110c 158
471876.Spy49_0032 471876.Spy49_0111 295
471876.Spy49_0032 471876.Spy49_0143 172
471876.Spy49_0032 471876.Spy49_0158 188
471876.Spy49_0032 471876.Spy49_0159 513
471876.Spy49_0032 471876.Spy49_0186c 182
471876.Spy49_0032 471876.Spy49_0193 208
471876.Spy49_0032 471876.Spy49_0203 153
471876.Spy49_0032 471876.Spy49_0204 152
471876.Spy49_0032 471876.Spy49_0205 187
471876.Spy49_0032 471876.Spy49_0215 246
471876.Spy49_0032 471876.Spy49_0219 200
471876.Spy49_0032 471876.Spy49_0238 165
471876.Spy49_0032 471876.Spy49_0249 172
471876.Spy49_0032 471876.Spy49_0282 299
471876.Spy49_0032 471876.Spy49_0290 254
471876.Spy49_0032 471876.Spy49_0306 200
471876.Spy49_0032 471876.Spy49_0307 268
471876.Spy49_0032 471876.Spy49_0308 268
471876.Spy49_0032 471876.Spy49_0320 184
471876.Spy49_0032 471876.Spy49_0336 241
471876.Spy49_0032 471876.Spy49_0346c 279
471876.Spy49_0032 471876.Spy49_0394 173
471876.Spy49_0032 471876.Spy49_0415 299
471876.Spy49_0032 471876.Spy49_0449c 299
471876.Spy49_0032 471876.Spy49_0450 196
471876.Spy49_0032 471876.Spy49_0456 204
471876.Spy49_0032 471876.Spy49_0460 204
471876.Spy49_0032 471876.Spy49_0523c 152
471876.Spy49_0032 471876.Spy49_0530 156
471876.Spy49_0032 471876.Spy49_0534 302
471876.Spy49_0032 471876.Spy49_0596 163
471876.Spy49_0032 471876.Spy49_0603 183
471876.Spy49_0032 471876.Spy49_0609 184
471876.Spy49_0032 471876.Spy49_0622 184
471876.Spy49_0032 471876.Spy49_0647 213
471876.Spy49_0032 471876.Spy49_0655 155
471876.Spy49_0032 471876.Spy49_0684 150
471876.Spy49_0032 471876.Spy49_0773 271
471876.Spy49_0032 471876.Spy49_0822 160
471876.Spy49_0032 471876.Spy49_0857 151
471876.Spy49_0032 471876.Spy49_0858 178
471876.Spy49_0032 471876.Spy49_0859 178
471876.Spy49_0032 471876.Spy49_0860 178
471876.Spy49_0032 471876.Spy49_0899 422
471876.Spy49_0032 471876.Spy49_0904c 213
471876.Spy49_0032 471876.Spy49_0921 313
471876.Spy49_0032 471876.Spy49_0955 274
471876.Spy49_0032 471876.Spy49_1035c 163
471876.Spy49_0032 471876.Spy49_1047c 226
471876.Spy49_0032 471876.Spy49_1109c 190
471876.Spy49_0032 471876.Spy49_1124c 184
471876.Spy49_0032 471876.Spy49_1137c 484
471876.Spy49_0032 471876.Spy49_1160c 218
471876.Spy49_0032 471876.Spy49_1175c 165
471876.Spy49_0032 471876.Spy49_1193c 199
471876.Spy49_0032 471876.Spy49_1204c 173
471876.Spy49_0032 471876.Spy49_1215c 158
471876.Spy49_0032 471876.Spy49_1238 154
471876.Spy49_0032 471876.Spy49_1240c 152
471876.Spy49_0032 471876.Spy49_1274c 464
471876.Spy49_0032 471876.Spy49_1282c 173
471876.Spy49_0032 471876.Spy49_1297c 203
471876.Spy49_0032 471876.Spy49_1327c 459
471876.Spy49_0032 471876.Spy49_1329c 346
471876.Spy49_0032 471876.Spy49_1358 185
471876.Spy49_0032 471876.Spy49_1366c 172
471876.Spy49_0032 471876.Spy49_1370c 208
471876.Spy49_0032 471876.Spy49_1391 208
471876.Spy49_0032 471876.Spy49_1410c 182
471876.Spy49_0032 471876.Spy49_1414c 591
471876.Spy49_0032 471876.Spy49_1427c 184
471876.Spy49_0032 471876.Spy49_1535c 284
471876.Spy49_0032 471876.Spy49_1580c 196
471876.Spy49_0032 471876.Spy49_1582c 205
471876.Spy49_0032 471876.Spy49_1617c 208
471876.Spy49_0032 471876.Spy49_1620c 204
471876.Spy49_0032 471876.Spy49_1629c 151
471876.Spy49_0032 471876.Spy49_1666c 458
471876.Spy49_0032 471876.Spy49_1669c 288
471876.Spy49_0032 471876.Spy49_1673c 379
471876.Spy49_0032 471876.Spy49_1684c 258
471876.Spy49_0032 471876.Spy49_1690c 285
471876.Spy49_0032 471876.Spy49_1691 173
471876.Spy49_0032 471876.Spy49_1707c 211
471876.Spy49_0032 471876.Spy49_1710c 162
471876.Spy49_0032 471876.Spy49_1716c 159
471876.Spy49_0032 471876.Spy49_1738 159
471876.Spy49_0032 471876.Spy49_1774 153
471876.Spy49_0032 471876.Spy49_1801c 209
471876.Spy49_0032 471876.Spy49_1811c 213
471876.Spy49_0033 471876.Spy49_0001 502
471876.Spy49_0033 471876.Spy49_0002 273
471876.Spy49_0033 471876.Spy49_0006 432
471876.Spy49_0033 471876.Spy49_0011 343
471876.Spy49_0033 471876.Spy49_0012 195
471876.Spy49_0033 471876.Spy49_0013 474
471876.Spy49_0033 471876.Spy49_0017 615
471876.Spy49_0033 471876.Spy49_0021 223
471876.Spy49_0033 471876.Spy49_0023 225
471876.Spy49_0033 471876.Spy49_0025 400
471876.Spy49_0033 471876.Spy49_0026c 157
471876.Spy49_0033 471876.Spy49_0027 209
471876.Spy49_0033 471876.Spy49_0028 277
471876.Spy49_0033 471876.Spy49_0029 264
471876.Spy49_0033 471876.Spy49_0030 230
471876.Spy49_0033 471876.Spy49_0031 412
471876.Spy49_0033 471876.Spy49_0032 626
471876.Spy49_0033 471876.Spy49_0035 746
471876.Spy49_0033 471876.Spy49_0036 627
471876.Spy49_0033 471876.Spy49_0037 627
471876.Spy49_0033 471876.Spy49_0038 278
471876.Spy49_0033 471876.Spy49_0039 201
471876.Spy49_0033 471876.Spy49_0040 189
471876.Spy49_0033 471876.Spy49_0044 341
471876.Spy49_0033 471876.Spy49_0045 245
471876.Spy49_0033 471876.Spy49_0046 244
471876.Spy49_0033 471876.Spy49_0048 244
471876.Spy49_0033 471876.Spy49_0049 244
471876.Spy49_0033 471876.Spy49_0050 243
471876.Spy49_0033 471876.Spy49_0052 209
471876.Spy49_0033 471876.Spy49_0053 201
471876.Spy49_0033 471876.Spy49_0054 202
471876.Spy49_0033 471876.Spy49_0055 211
471876.Spy49_0033 471876.Spy49_0056 234
471876.Spy49_0033 471876.Spy49_0057 232
471876.Spy49_0033 471876.Spy49_0058 176
471876.Spy49_0033 471876.Spy49_0059 171
471876.Spy49_0033 471876.Spy49_0060 171
471876.Spy49_0033 471876.Spy49_0061 160
471876.Spy49_0033 471876.Spy49_0062 158
471876.Spy49_0033 471876.Spy49_0064 158
471876.Spy49_0033 471876.Spy49_0065 158
471876.Spy49_0033 471876.Spy49_0066 158
471876.Spy49_0033 471876.Spy49_0067 183
471876.Spy49_0033 471876.Spy49_0068 250
471876.Spy49_0033 471876.Spy49_0070 278
471876.Spy49_0033 471876.Spy49_0072 159
471876.Spy49_0033 471876.Spy49_0074 250
471876.Spy49_0033 471876.Spy49_0075 151
471876.Spy49_0033 471876.Spy49_0078 215
471876.Spy49_0033 471876.Spy49_0088 237
471876.Spy49_0033 471876.Spy49_0098 224
471876.Spy49_0033 471876.Spy49_0107 208
471876.Spy49_0033 471876.Spy49_0141 315
471876.Spy49_0033 471876.Spy49_0158 192
471876.Spy49_0033 471876.Spy49_0163 275
471876.Spy49_0033 471876.Spy49_0176 274
471876.Spy49_0033 471876.Spy49_0181 660
471876.Spy49_0033 471876.Spy49_0192c 168
471876.Spy49_0033 471876.Spy49_0198 521
471876.Spy49_0033 471876.Spy49_0200 272
471876.Spy49_0033 471876.Spy49_0228 243
471876.Spy49_0033 471876.Spy49_0234 211
471876.Spy49_0033 471876.Spy49_0241 184
471876.Spy49_0033 471876.Spy49_0250 233
471876.Spy49_0033 471876.Spy49_0259 271
471876.Spy49_0033 471876.Spy49_0262 297
471876.Spy49_0033 471876.Spy49_0265 472
471876.Spy49_0033 471876.Spy49_0275 231
471876.Spy49_0033 471876.Spy49_0277 315
471876.Spy49_0033 471876.Spy49_0284 358
471876.Spy49_0033 471876.Spy49_0297 506
471876.Spy49_0033 471876.Spy49_0298 472
471876.Spy49_0033 471876.Spy49_0299 412
471876.Spy49_0033 471876.Spy49_0301 219
471876.Spy49_0033 471876.Spy49_0304 301
471876.Spy49_0033 471876.Spy49_0323 152
471876.Spy49_0033 471876.Spy49_0326 214
471876.Spy49_0033 471876.Spy49_0334c 184
471876.Spy49_0033 471876.Spy49_0385 288
471876.Spy49_0033 471876.Spy49_0399 340
471876.Spy49_0033 471876.Spy49_0400 162
471876.Spy49_0033 471876.Spy49_0401 206
471876.Spy49_0033 471876.Spy49_0403 275
471876.Spy49_0033 471876.Spy49_0416 433
471876.Spy49_0033 471876.Spy49_0423 493
471876.Spy49_0033 471876.Spy49_0431c 259
471876.Spy49_0033 471876.Spy49_0435 402
471876.Spy49_0033 471876.Spy49_0448 305
471876.Spy49_0033 471876.Spy49_0473 385
471876.Spy49_0033 471876.Spy49_0476 335
471876.Spy49_0033 471876.Spy49_0482 255
471876.Spy49_0033 471876.Spy49_0490 191
471876.Spy49_0033 471876.Spy49_0494 424
471876.Spy49_0033 471876.Spy49_0495 191
471876.Spy49_0033 471876.Spy49_0514 157
471876.Spy49_0033 471876.Spy49_0515 172
471876.Spy49_0033 471876.Spy49_0517c 214
471876.Spy49_0033 471876.Spy49_0535 424
471876.Spy49_0033 471876.Spy49_0536 224
471876.Spy49_0033 471876.Spy49_0539c 155
471876.Spy49_0033 471876.Spy49_0541 182
471876.Spy49_0033 471876.Spy49_0544 385
471876.Spy49_0033 471876.Spy49_0554c 443
471876.Spy49_0033 471876.Spy49_0558 432
471876.Spy49_0033 471876.Spy49_0560 184
471876.Spy49_0033 471876.Spy49_0580 159
471876.Spy49_0033 471876.Spy49_0581 168
471876.Spy49_0033 471876.Spy49_0587 348
471876.Spy49_0033 471876.Spy49_0591 278
471876.Spy49_0033 471876.Spy49_0603 517
471876.Spy49_0033 471876.Spy49_0604 360
471876.Spy49_0033 471876.Spy49_0643 388
471876.Spy49_0033 471876.Spy49_0644 263
471876.Spy49_0033 471876.Spy49_0645 324
471876.Spy49_0033 471876.Spy49_0646 208
471876.Spy49_0033 471876.Spy49_0647 156
471876.Spy49_0033 471876.Spy49_0648 317
471876.Spy49_0033 471876.Spy49_0663c 158
471876.Spy49_0033 471876.Spy49_0667 327
471876.Spy49_0033 471876.Spy49_0696 164
471876.Spy49_0033 471876.Spy49_0703c 363
471876.Spy49_0033 471876.Spy49_0704 184
471876.Spy49_0033 471876.Spy49_0710c 208
471876.Spy49_0033 471876.Spy49_0713 205
471876.Spy49_0033 471876.Spy49_0717 154
471876.Spy49_0033 471876.Spy49_0719c 223
471876.Spy49_0033 471876.Spy49_0720 183
471876.Spy49_0033 471876.Spy49_0735 750
471876.Spy49_0033 471876.Spy49_0736 469
471876.Spy49_0033 471876.Spy49_0738 296
471876.Spy49_0033 471876.Spy49_0794 347
471876.Spy49_0033 471876.Spy49_0795 156
471876.Spy49_0033 471876.Spy49_0829 176
471876.Spy49_0033 471876.Spy49_0842 486
471876.Spy49_0033 471876.Spy49_0855 301
471876.Spy49_0033 471876.Spy49_0869 279
471876.Spy49_0033 471876.Spy49_0878 302
471876.Spy49_0033 471876.Spy49_0880 200
471876.Spy49_0033 471876.Spy49_0887 243
471876.Spy49_0033 471876.Spy49_0895 196
471876.Spy49_0033 471876.Spy49_0898 213
471876.Spy49_0033 471876.Spy49_0905 282
471876.Spy49_0033 471876.Spy49_0909c 305
471876.Spy49_0033 471876.Spy49_0914 289
471876.Spy49_0033 471876.Spy49_0915 275
471876.Spy49_0033 471876.Spy49_0925 202
471876.Spy49_0033 471876.Spy49_0943c 196
471876.Spy49_0033 471876.Spy49_0945c 186
471876.Spy49_0033 471876.Spy49_0957c 451
471876.Spy49_0033 471876.Spy49_0964c 238
471876.Spy49_0033 471876.Spy49_0975c 198
471876.Spy49_0033 471876.Spy49_0979c 213
471876.Spy49_0033 471876.Spy49_0982c 436
471876.Spy49_0033 471876.Spy49_1007c 391
471876.Spy49_0033 471876.Spy49_1015c 254
471876.Spy49_0033 471876.Spy49_1017c 193
471876.Spy49_0033 471876.Spy49_1019c 277
471876.Spy49_0033 471876.Spy49_1025c 200
471876.Spy49_0033 471876.Spy49_1026c 200
471876.Spy49_0033 471876.Spy49_1039c 472
471876.Spy49_0033 471876.Spy49_1053c 468
471876.Spy49_0033 471876.Spy49_1064c 154
471876.Spy49_0033 471876.Spy49_1072c 232
471876.Spy49_0033 471876.Spy49_1082c 278
471876.Spy49_0033 471876.Spy49_1083c 184
471876.Spy49_0033 471876.Spy49_1087c 392
471876.Spy49_0033 471876.Spy49_1108c 242
471876.Spy49_0033 471876.Spy49_1114c 154
471876.Spy49_0033 471876.Spy49_1115c 214
471876.Spy49_0033 471876.Spy49_1116 810
471876.Spy49_0033 471876.Spy49_1123c 192
471876.Spy49_0033 471876.Spy49_1124c 152
471876.Spy49_0033 471876.Spy49_1130c 316
471876.Spy49_0033 471876.Spy49_1132c 169
471876.Spy49_0033 471876.Spy49_1138c 738
471876.Spy49_0033 471876.Spy49_1142c 209
471876.Spy49_0033 471876.Spy49_1152c 761
471876.Spy49_0033 471876.Spy49_1156c 184
471876.Spy49_0033 471876.Spy49_1157c 184
471876.Spy49_0033 471876.Spy49_1158c 220
471876.Spy49_0033 471876.Spy49_1164 381
471876.Spy49_0033 471876.Spy49_1167c 198
471876.Spy49_0033 471876.Spy49_1170c 302
471876.Spy49_0033 471876.Spy49_1172c 469
471876.Spy49_0033 471876.Spy49_1173c 152
471876.Spy49_0033 471876.Spy49_1189c 296
471876.Spy49_0033 471876.Spy49_1190c 224
471876.Spy49_0033 471876.Spy49_1197c 230
471876.Spy49_0033 471876.Spy49_1215c 309
471876.Spy49_0033 471876.Spy49_1226c 184
471876.Spy49_0033 471876.Spy49_1261c 167
471876.Spy49_0033 471876.Spy49_1262c 217
471876.Spy49_0033 471876.Spy49_1263c 184
471876.Spy49_0033 471876.Spy49_1266c 304
471876.Spy49_0033 471876.Spy49_1278 712
471876.Spy49_0033 471876.Spy49_1281c 391
471876.Spy49_0033 471876.Spy49_1289c 418
471876.Spy49_0033 471876.Spy49_1291c 250
471876.Spy49_0033 471876.Spy49_1296c 301
471876.Spy49_0033 471876.Spy49_1307c 175
471876.Spy49_0033 471876.Spy49_1311c 156
471876.Spy49_0033 471876.Spy49_1321c 196
471876.Spy49_0033 471876.Spy49_1364c 184
471876.Spy49_0033 471876.Spy49_1365c 200
471876.Spy49_0033 471876.Spy49_1369c 220
471876.Spy49_0033 471876.Spy49_1372c 269
471876.Spy49_0033 471876.Spy49_1374c 355
471876.Spy49_0033 471876.Spy49_1375c 181
471876.Spy49_0033 471876.Spy49_1376c 467
471876.Spy49_0033 471876.Spy49_1382c 206
471876.Spy49_0033 471876.Spy49_1383c 206
471876.Spy49_0033 471876.Spy49_1387c 299
471876.Spy49_0033 471876.Spy49_1394c 712
471876.Spy49_0033 471876.Spy49_1408c 162
471876.Spy49_0033 471876.Spy49_1410c 368
471876.Spy49_0033 471876.Spy49_1423c 610
471876.Spy49_0033 471876.Spy49_1426c 307
471876.Spy49_0033 471876.Spy49_1427c 212
471876.Spy49_0033 471876.Spy49_1430 289
471876.Spy49_0033 471876.Spy49_1434c 549
471876.Spy49_0033 471876.Spy49_1439 615
471876.Spy49_0033 471876.Spy49_1441c 562
471876.Spy49_0033 471876.Spy49_1500c 212
471876.Spy49_0033 471876.Spy49_1534c 181
471876.Spy49_0033 471876.Spy49_1549 248
471876.Spy49_0033 471876.Spy49_1550c 196
471876.Spy49_0033 471876.Spy49_1551c 200
471876.Spy49_0033 471876.Spy49_1556c 200
471876.Spy49_0033 471876.Spy49_1563c 213
471876.Spy49_0033 471876.Spy49_1595c 192
471876.Spy49_0033 471876.Spy49_1596c 207
471876.Spy49_0033 471876.Spy49_1601c 224
471876.Spy49_0033 471876.Spy49_1606c 232
471876.Spy49_0033 471876.Spy49_1613c 218
471876.Spy49_0033 471876.Spy49_1619c 303
471876.Spy49_0033 471876.Spy49_1620c 203
471876.Spy49_0033 471876.Spy49_1621c 265
471876.Spy49_0033 471876.Spy49_1622c 588
471876.Spy49_0033 471876.Spy49_1624c 472
471876.Spy49_0033 471876.Spy49_1631c 417
471876.Spy49_0033 471876.Spy49_1632c 469
471876.Spy49_0033 471876.Spy49_1637c 447
471876.Spy49_0033 471876.Spy49_1655 264
471876.Spy49_0033 471876.Spy49_1660 154
471876.Spy49_0033 471876.Spy49_1661 233
471876.Spy49_0033 471876.Spy49_1709 221
471876.Spy49_0033 471876.Spy49_1715c 534
471876.Spy49_0033 471876.Spy49_1716c 331
471876.Spy49_0033 471876.Spy49_1717c 602
471876.Spy49_0033 471876.Spy49_1730 224
471876.Spy49_0033 471876.Spy49_1733 169
471876.Spy49_0033 471876.Spy49_1743c 269
471876.Spy49_0033 471876.Spy49_1747c 451
471876.Spy49_0033 471876.Spy49_1749c 188
471876.Spy49_0033 471876.Spy49_1750c 150
471876.Spy49_0033 471876.Spy49_1751c 202
471876.Spy49_0033 471876.Spy49_1753c 678
471876.Spy49_0033 471876.Spy49_1754c 436
471876.Spy49_0033 471876.Spy49_1756c 994
471876.Spy49_0033 471876.Spy49_1758c 785
471876.Spy49_0033 471876.Spy49_1759c 752
471876.Spy49_0033 471876.Spy49_1768c 503
471876.Spy49_0033 471876.Spy49_1769c 335
471876.Spy49_0033 471876.Spy49_1770 300
471876.Spy49_0033 471876.Spy49_1788c 495
471876.Spy49_0033 471876.Spy49_1799c 183
471876.Spy49_0033 471876.Spy49_1810 712
471876.Spy49_0033 471876.Spy49_1821 172
471876.Spy49_0035 471876.Spy49_0001 279
471876.Spy49_0035 471876.Spy49_0023 192
471876.Spy49_0035 471876.Spy49_0027 157
471876.Spy49_0035 471876.Spy49_0028 250
471876.Spy49_0035 471876.Spy49_0029 247
471876.Spy49_0035 471876.Spy49_0030 189
471876.Spy49_0035 471876.Spy49_0031 253
471876.Spy49_0035 471876.Spy49_0032 352
471876.Spy49_0035 471876.Spy49_0033 746
471876.Spy49_0035 471876.Spy49_0036 837
471876.Spy49_0035 471876.Spy49_0037 837
471876.Spy49_0035 471876.Spy49_0038 466
471876.Spy49_0035 471876.Spy49_0039 258
471876.Spy49_0035 471876.Spy49_0040 258
471876.Spy49_0035 471876.Spy49_0044 255
471876.Spy49_0035 471876.Spy49_0045 248
471876.Spy49_0035 471876.Spy49_0046 247
471876.Spy49_0035 471876.Spy49_0048 247
471876.Spy49_0035 471876.Spy49_0049 245
471876.Spy49_0035 471876.Spy49_0050 178
471876.Spy49_0035 471876.Spy49_0052 177
471876.Spy49_0035 471876.Spy49_0053 206
471876.Spy49_0035 471876.Spy49_0054 206
471876.Spy49_0035 471876.Spy49_0055 206
471876.Spy49_0035 471876.Spy49_0056 211
471876.Spy49_0035 471876.Spy49_0057 209
471876.Spy49_0035 471876.Spy49_0058 230
471876.Spy49_0035 471876.Spy49_0059 232
471876.Spy49_0035 471876.Spy49_0060 231
471876.Spy49_0035 471876.Spy49_0061 159
471876.Spy49_0035 471876.Spy49_0062 158
471876.Spy49_0035 471876.Spy49_0064 156
471876.Spy49_0035 471876.Spy49_0070 288
471876.Spy49_0035 471876.Spy49_0072 180
471876.Spy49_0035 471876.Spy49_0090 488
471876.Spy49_0035 471876.Spy49_0104 192
471876.Spy49_0035 471876.Spy49_0141 204
471876.Spy49_0035 471876.Spy49_0160 200
471876.Spy49_0035 471876.Spy49_0225 668
471876.Spy49_0035 471876.Spy49_0234 229
471876.Spy49_0035 471876.Spy49_0285 171
471876.Spy49_0035 471876.Spy49_0297 164
471876.Spy49_0035 471876.Spy49_0320 181
471876.Spy49_0035 471876.Spy49_0322 300
471876.Spy49_0035 471876.Spy49_0333 226
471876.Spy49_0035 471876.Spy49_0382 152
471876.Spy49_0035 471876.Spy49_0419 160
471876.Spy49_0035 471876.Spy49_0450 168
471876.Spy49_0035 471876.Spy49_0489c 337
471876.Spy49_0035 471876.Spy49_0494 712
471876.Spy49_0035 471876.Spy49_0531 282
471876.Spy49_0035 471876.Spy49_0543 274
471876.Spy49_0035 471876.Spy49_0549 162
471876.Spy49_0035 471876.Spy49_0552c 267
471876.Spy49_0035 471876.Spy49_0557 151
471876.Spy49_0035 471876.Spy49_0559 336
471876.Spy49_0035 471876.Spy49_0583 158
471876.Spy49_0035 471876.Spy49_0591 232
471876.Spy49_0035 471876.Spy49_0622 181
471876.Spy49_0035 471876.Spy49_0640 213
471876.Spy49_0035 471876.Spy49_0701 222
471876.Spy49_0035 471876.Spy49_0706 226
471876.Spy49_0035 471876.Spy49_0718 192
471876.Spy49_0035 471876.Spy49_0740 198
471876.Spy49_0035 471876.Spy49_0765 171
471876.Spy49_0035 471876.Spy49_0796c 276
471876.Spy49_0035 471876.Spy49_0815 200
471876.Spy49_0035 471876.Spy49_0817 237
471876.Spy49_0035 471876.Spy49_0842 254
471876.Spy49_0035 471876.Spy49_0856 298
471876.Spy49_0035 471876.Spy49_0857 199
471876.Spy49_0035 471876.Spy49_0859 184
471876.Spy49_0035 471876.Spy49_0860 184
471876.Spy49_0035 471876.Spy49_0874c 213
471876.Spy49_0035 471876.Spy49_0893 219
471876.Spy49_0035 471876.Spy49_0894 320
471876.Spy49_0035 471876.Spy49_0895 320
471876.Spy49_0035 471876.Spy49_0896 416
471876.Spy49_0035 471876.Spy49_0898 303
471876.Spy49_0035 471876.Spy49_0909c 301
471876.Spy49_0035 471876.Spy49_0961c 159
471876.Spy49_0035 471876.Spy49_0982c 260
471876.Spy49_0035 471876.Spy49_0983c 232
471876.Spy49_0035 471876.Spy49_0984c 232
471876.Spy49_0035 471876.Spy49_0985c 279
471876.Spy49_0035 471876.Spy49_0986 280
471876.Spy49_0035 471876.Spy49_0987c 223
471876.Spy49_0035 471876.Spy49_0991c 226
471876.Spy49_0035 471876.Spy49_1018c 172
471876.Spy49_0035 471876.Spy49_1078c 171
471876.Spy49_0035 471876.Spy49_1082c 232
471876.Spy49_0035 471876.Spy49_1092c 278
471876.Spy49_0035 471876.Spy49_1124c 390
471876.Spy49_0035 471876.Spy49_1138c 156
471876.Spy49_0035 471876.Spy49_1176c 156
471876.Spy49_0035 471876.Spy49_1205c 192
471876.Spy49_0035 471876.Spy49_1206c 221
471876.Spy49_0035 471876.Spy49_1225c 168
471876.Spy49_0035 471876.Spy49_1241c 156
471876.Spy49_0035 471876.Spy49_1248c 156
471876.Spy49_0035 471876.Spy49_1251 181
471876.Spy49_0035 471876.Spy49_1257c 170
471876.Spy49_0035 471876.Spy49_1261c 152
471876.Spy49_0035 471876.Spy49_1300c 265
471876.Spy49_0035 471876.Spy49_1305c 237
471876.Spy49_0035 471876.Spy49_1325c 282
471876.Spy49_0035 471876.Spy49_1326c 282
471876.Spy49_0035 471876.Spy49_1421c 272
471876.Spy49_0035 471876.Spy49_1432c 192
471876.Spy49_0035 471876.Spy49_1447c 237
471876.Spy49_0035 471876.Spy49_1532 182
471876.Spy49_0035 471876.Spy49_1550c 264
471876.Spy49_0035 471876.Spy49_1551c 286
471876.Spy49_0035 471876.Spy49_1565c 382
471876.Spy49_0035 471876.Spy49_1567c 326
471876.Spy49_0035 471876.Spy49_1571c 235
471876.Spy49_0035 471876.Spy49_1589c 282
471876.Spy49_0035 471876.Spy49_1590c 282
471876.Spy49_0035 471876.Spy49_1606c 192
471876.Spy49_0035 471876.Spy49_1613c 184
471876.Spy49_0035 471876.Spy49_1616c 402
471876.Spy49_0035 471876.Spy49_1625c 192
471876.Spy49_0035 471876.Spy49_1752c 226
471876.Spy49_0035 471876.Spy49_1756c 198
471876.Spy49_0035 471876.Spy49_1758c 196
471876.Spy49_0035 471876.Spy49_1774 351
471876.Spy49_0035 471876.Spy49_1800c 156
471876.Spy49_0036 471876.Spy49_0027 167
471876.Spy49_0036 471876.Spy49_0028 243
471876.Spy49_0036 471876.Spy49_0029 243
471876.Spy49_0036 471876.Spy49_0030 183
471876.Spy49_0036 471876.Spy49_0031 248
471876.Spy49_0036 471876.Spy49_0032 322
471876.Spy49_0036 471876.Spy49_0033 627
471876.Spy49_0036 471876.Spy49_0035 837
471876.Spy49_0036 471876.Spy49_0037 926
471876.Spy49_0036 471876.Spy49_0038 498
471876.Spy49_0036 471876.Spy49_0039 265
471876.Spy49_0036 471876.Spy49_0040 256
471876.Spy49_0036 471876.Spy49_0044 257
471876.Spy49_0036 471876.Spy49_0045 249
471876.Spy49_0036 471876.Spy49_0046 248
471876.Spy49_0036 471876.Spy49_0048 248
471876.Spy49_0036 471876.Spy49_0049 245
471876.Spy49_0036 471876.Spy49_0050 177
471876.Spy49_0036 471876.Spy49_0052 176
471876.Spy49_0036 471876.Spy49_0053 197
471876.Spy49_0036 471876.Spy49_0054 197
471876.Spy49_0036 471876.Spy49_0055 201
471876.Spy49_0036 471876.Spy49_0056 207
471876.Spy49_0036 471876.Spy49_0057 212
471876.Spy49_0036 471876.Spy49_0058 207
471876.Spy49_0036 471876.Spy49_0059 231
471876.Spy49_0036 471876.Spy49_0060 239
471876.Spy49_0036 471876.Spy49_0061 159
471876.Spy49_0036 471876.Spy49_0062 158
471876.Spy49_0036 471876.Spy49_0064 156
471876.Spy49_0036 471876.Spy49_0141 204
471876.Spy49_0036 471876.Spy49_0160 200
471876.Spy49_0036 471876.Spy49_0218c 206
471876.Spy49_0036 471876.Spy49_0384c 168
471876.Spy49_0036 471876.Spy49_0460 157
471876.Spy49_0036 471876.Spy49_0482 153
471876.Spy49_0036 471876.Spy49_0599 164
471876.Spy49_0036 471876.Spy49_0638c 239
471876.Spy49_0036 471876.Spy49_0770 169
471876.Spy49_0036 471876.Spy49_0851 239
471876.Spy49_0036 471876.Spy49_0989c 157
471876.Spy49_0036 471876.Spy49_1001c 166
471876.Spy49_0036 471876.Spy49_1003c 166
471876.Spy49_0036 471876.Spy49_1173c 186
471876.Spy49_0036 471876.Spy49_1281c 217
471876.Spy49_0036 471876.Spy49_1300c 265
471876.Spy49_0036 471876.Spy49_1451 191
471876.Spy49_0037 471876.Spy49_0004 155
471876.Spy49_0037 471876.Spy49_0027 167
471876.Spy49_0037 471876.Spy49_0028 243
471876.Spy49_0037 471876.Spy49_0029 243
471876.Spy49_0037 471876.Spy49_0030 183
471876.Spy49_0037 471876.Spy49_0031 274
471876.Spy49_0037 471876.Spy49_0032 322
471876.Spy49_0037 471876.Spy49_0033 627
471876.Spy49_0037 471876.Spy49_0035 837
471876.Spy49_0037 471876.Spy49_0036 926
471876.Spy49_0037 471876.Spy49_0038 483
471876.Spy49_0037 471876.Spy49_0039 521
471876.Spy49_0037 471876.Spy49_0040 256
471876.Spy49_0037 471876.Spy49_0044 257
471876.Spy49_0037 471876.Spy49_0045 249
471876.Spy49_0037 471876.Spy49_0046 248
471876.Spy49_0037 471876.Spy49_0048 248
471876.Spy49_0037 471876.Spy49_0049 245
471876.Spy49_0037 471876.Spy49_0050 177
471876.Spy49_0037 471876.Spy49_0052 176
471876.Spy49_0037 471876.Spy49_0053 197
471876.Spy49_0037 471876.Spy49_0054 197
471876.Spy49_0037 471876.Spy49_0055 201
471876.Spy49_0037 471876.Spy49_0056 207
471876.Spy49_0037 471876.Spy49_0057 212
471876.Spy49_0037 471876.Spy49_0058 207
471876.Spy49_0037 471876.Spy49_0059 231
471876.Spy49_0037 471876.Spy49_0060 239
471876.Spy49_0037 471876.Spy49_0061 159
471876.Spy49_0037 471876.Spy49_0062 158
471876.Spy49_0037 471876.Spy49_0064 156
471876.Spy49_0037 471876.Spy49_0089 196
471876.Spy49_0037 471876.Spy49_0141 204
471876.Spy49_0037 471876.Spy49_0164 155
471876.Spy49_0037 471876.Spy49_0180c 204
471876.Spy49_0037 471876.Spy49_0181 287
471876.Spy49_0037 471876.Spy49_0184 172
471876.Spy49_0037 471876.Spy49_0205 249
471876.Spy49_0037 471876.Spy49_0218c 214
471876.Spy49_0037 471876.Spy49_0229 161
471876.Spy49_0037 471876.Spy49_0238 175
471876.Spy49_0037 471876.Spy49_0240 184
471876.Spy49_0037 471876.Spy49_0283 181
471876.Spy49_0037 471876.Spy49_0284 180
471876.Spy49_0037 471876.Spy49_0309 272
471876.Spy49_0037 471876.Spy49_0320 248
471876.Spy49_0037 471876.Spy49_0325 173
471876.Spy49_0037 471876.Spy49_0394 168
471876.Spy49_0037 471876.Spy49_0599 236
471876.Spy49_0037 471876.Spy49_0611 263
471876.Spy49_0037 471876.Spy49_0614 271
471876.Spy49_0037 471876.Spy49_0615 272
471876.Spy49_0037 471876.Spy49_0618 195
471876.Spy49_0037 471876.Spy49_0622 248
471876.Spy49_0037 471876.Spy49_0733 172
471876.Spy49_0037 471876.Spy49_0734 218
471876.Spy49_0037 471876.Spy49_0742 268
471876.Spy49_0037 471876.Spy49_0744 291
471876.Spy49_0037 471876.Spy49_0745 231
471876.Spy49_0037 471876.Spy49_0770 348
471876.Spy49_0037 471876.Spy49_0773 224
471876.Spy49_0037 471876.Spy49_0842 156
471876.Spy49_0037 471876.Spy49_0971c 154
471876.Spy49_0037 471876.Spy49_0972c 154
471876.Spy49_0037 471876.Spy49_1001c 166
471876.Spy49_0037 471876.Spy49_1003c 166
471876.Spy49_0037 471876.Spy49_1053c 264
471876.Spy49_0037 471876.Spy49_1137c 182
471876.Spy49_0037 471876.Spy49_1204c 168
471876.Spy49_0037 471876.Spy49_1238 183
471876.Spy49_0037 471876.Spy49_1254c 276
471876.Spy49_0037 471876.Spy49_1297c 170
471876.Spy49_0037 471876.Spy49_1314c 283
471876.Spy49_0037 471876.Spy49_1343c 155
471876.Spy49_0037 471876.Spy49_1357 337
471876.Spy49_0037 471876.Spy49_1451 191
471876.Spy49_0037 471876.Spy49_1486c 215
471876.Spy49_0037 471876.Spy49_1506c 181
471876.Spy49_0037 471876.Spy49_1576c 276
471876.Spy49_0037 471876.Spy49_1620c 205
471876.Spy49_0037 471876.Spy49_1666c 159
471876.Spy49_0037 471876.Spy49_1710c 180
471876.Spy49_0037 471876.Spy49_1773 173
471876.Spy49_0037 471876.Spy49_1782 174
471876.Spy49_0038 471876.Spy49_0001 152
471876.Spy49_0038 471876.Spy49_0020 266
471876.Spy49_0038 471876.Spy49_0025 260
471876.Spy49_0038 471876.Spy49_0028 181
471876.Spy49_0038 471876.Spy49_0029 285
471876.Spy49_0038 471876.Spy49_0030 156
471876.Spy49_0038 471876.Spy49_0031 262
471876.Spy49_0038 471876.Spy49_0032 278
471876.Spy49_0038 471876.Spy49_0033 278
471876.Spy49_0038 471876.Spy49_0035 466
471876.Spy49_0038 471876.Spy49_0036 498
471876.Spy49_0038 471876.Spy49_0037 483
471876.Spy49_0038 471876.Spy49_0039 978
471876.Spy49_0038 471876.Spy49_0040 299
471876.Spy49_0038 471876.Spy49_0044 261
471876.Spy49_0038 471876.Spy49_0045 192
471876.Spy49_0038 471876.Spy49_0046 189
471876.Spy49_0038 471876.Spy49_0048 189
471876.Spy49_0038 471876.Spy49_0049 186
471876.Spy49_0038 471876.Spy49_0050 178
471876.Spy49_0038 471876.Spy49_0052 176
471876.Spy49_0038 471876.Spy49_0053 174
471876.Spy49_0038 471876.Spy49_0054 174
471876.Spy49_0038 471876.Spy49_0055 174
471876.Spy49_0038 471876.Spy49_0056 154
471876.Spy49_0038 471876.Spy49_0058 161
471876.Spy49_0038 471876.Spy49_0059 185
471876.Spy49_0038 471876.Spy49_0060 202
471876.Spy49_0038 471876.Spy49_0061 194
471876.Spy49_0038 471876.Spy49_0062 183
471876.Spy49_0038 471876.Spy49_0065 177
471876.Spy49_0038 471876.Spy49_0069 267
471876.Spy49_0038 471876.Spy49_0070 174
471876.Spy49_0038 471876.Spy49_0072 173
471876.Spy49_0038 471876.Spy49_0074 154
471876.Spy49_0038 471876.Spy49_0087 194
471876.Spy49_0038 471876.Spy49_0098 338
471876.Spy49_0038 471876.Spy49_0100 272
471876.Spy49_0038 471876.Spy49_0108c 155
471876.Spy49_0038 471876.Spy49_0123 916
471876.Spy49_0038 471876.Spy49_0124 960
471876.Spy49_0038 471876.Spy49_0125 497
471876.Spy49_0038 471876.Spy49_0127 168
471876.Spy49_0038 471876.Spy49_0141 235
471876.Spy49_0038 471876.Spy49_0158 521
471876.Spy49_0038 471876.Spy49_0181 186
471876.Spy49_0038 471876.Spy49_0192c 168
471876.Spy49_0038 471876.Spy49_0216 292
471876.Spy49_0038 471876.Spy49_0230 279
471876.Spy49_0038 471876.Spy49_0234 242
471876.Spy49_0038 471876.Spy49_0264 153
471876.Spy49_0038 471876.Spy49_0300 249
471876.Spy49_0038 471876.Spy49_0309 193
471876.Spy49_0038 471876.Spy49_0312 769
471876.Spy49_0038 471876.Spy49_0333 156
471876.Spy49_0038 471876.Spy49_0335 284
471876.Spy49_0038 471876.Spy49_0372 238
471876.Spy49_0038 471876.Spy49_0380c 412
471876.Spy49_0038 471876.Spy49_0429c 328
471876.Spy49_0038 471876.Spy49_0431c 212
471876.Spy49_0038 471876.Spy49_0432 391
471876.Spy49_0038 471876.Spy49_0435 184
471876.Spy49_0038 471876.Spy49_0440 907
471876.Spy49_0038 471876.Spy49_0441 329
471876.Spy49_0038 471876.Spy49_0451 187
471876.Spy49_0038 471876.Spy49_0503c 171
471876.Spy49_0038 471876.Spy49_0505c 239
471876.Spy49_0038 471876.Spy49_0516 365
471876.Spy49_0038 471876.Spy49_0530 238
471876.Spy49_0038 471876.Spy49_0532 196
471876.Spy49_0038 471876.Spy49_0533 251
471876.Spy49_0038 471876.Spy49_0537 182
471876.Spy49_0038 471876.Spy49_0540 679
471876.Spy49_0038 471876.Spy49_0560 184
471876.Spy49_0038 471876.Spy49_0563 303
471876.Spy49_0038 471876.Spy49_0580 219
471876.Spy49_0038 471876.Spy49_0607c 159
471876.Spy49_0038 471876.Spy49_0609 164
471876.Spy49_0038 471876.Spy49_0635 184
471876.Spy49_0038 471876.Spy49_0665 184
471876.Spy49_0038 471876.Spy49_0673 159
471876.Spy49_0038 471876.Spy49_0693 257
471876.Spy49_0038 471876.Spy49_0701 184
471876.Spy49_0038 471876.Spy49_0703c 178
471876.Spy49_0038 471876.Spy49_0704 155
471876.Spy49_0038 471876.Spy49_0705 214
471876.Spy49_0038 471876.Spy49_0741 212
471876.Spy49_0038 471876.Spy49_0797 235
471876.Spy49_0038 471876.Spy49_0799 235
471876.Spy49_0038 471876.Spy49_0800 235
471876.Spy49_0038 471876.Spy49_0803 277
471876.Spy49_0038 471876.Spy49_0807 728
471876.Spy49_0038 471876.Spy49_0808 749
471876.Spy49_0038 471876.Spy49_0809 918
471876.Spy49_0038 471876.Spy49_0810 244
471876.Spy49_0038 471876.Spy49_0812 168
471876.Spy49_0038 471876.Spy49_0831 152
471876.Spy49_0038 471876.Spy49_0841 623
471876.Spy49_0038 471876.Spy49_0864 171
471876.Spy49_0038 471876.Spy49_0865c 776
471876.Spy49_0038 471876.Spy49_0871c 293
471876.Spy49_0038 471876.Spy49_0872c 259
471876.Spy49_0038 471876.Spy49_0878 185
471876.Spy49_0038 471876.Spy49_0880 982
471876.Spy49_0038 471876.Spy49_0883 181
471876.Spy49_0038 471876.Spy49_0884 181
471876.Spy49_0038 471876.Spy49_0887 152
471876.Spy49_0038 471876.Spy49_0903 159
471876.Spy49_0038 471876.Spy49_0904c 680
471876.Spy49_0038 471876.Spy49_0907 229
471876.Spy49_0038 471876.Spy49_0919 212
471876.Spy49_0038 471876.Spy49_0926 478
471876.Spy49_0038 471876.Spy49_0933 478
471876.Spy49_0038 471876.Spy49_0945c 200
471876.Spy49_0038 471876.Spy49_0960c 155
471876.Spy49_0038 471876.Spy49_0966c 155
471876.Spy49_0038 471876.Spy49_0970 152
471876.Spy49_0038 471876.Spy49_0978 152
471876.Spy49_0038 471876.Spy49_0981c 171
471876.Spy49_0038 471876.Spy49_0983c 184
471876.Spy49_0038 471876.Spy49_0984c 184
471876.Spy49_0038 471876.Spy49_0992c 168
471876.Spy49_0038 471876.Spy49_1009 207
471876.Spy49_0038 471876.Spy49_1017c 242
471876.Spy49_0038 471876.Spy49_1020 181
471876.Spy49_0038 471876.Spy49_1025c 190
471876.Spy49_0038 471876.Spy49_1026c 232
471876.Spy49_0038 471876.Spy49_1036c 169
471876.Spy49_0038 471876.Spy49_1093c 623
471876.Spy49_0038 471876.Spy49_1127c 208
471876.Spy49_0038 471876.Spy49_1129 150
471876.Spy49_0038 471876.Spy49_1143c 357
471876.Spy49_0038 471876.Spy49_1154c 158
471876.Spy49_0038 471876.Spy49_1158c 211
471876.Spy49_0038 471876.Spy49_1159c 152
471876.Spy49_0038 471876.Spy49_1176c 226
471876.Spy49_0038 471876.Spy49_1195c 176
471876.Spy49_0038 471876.Spy49_1222c 168
471876.Spy49_0038 471876.Spy49_1223c 168
471876.Spy49_0038 471876.Spy49_1234 155
471876.Spy49_0038 471876.Spy49_1251 204
471876.Spy49_0038 471876.Spy49_1259c 168
471876.Spy49_0038 471876.Spy49_1268 916
471876.Spy49_0038 471876.Spy49_1269 960
471876.Spy49_0038 471876.Spy49_1270 946
471876.Spy49_0038 471876.Spy49_1271 238
471876.Spy49_0038 471876.Spy49_1300c 253
471876.Spy49_0038 471876.Spy49_1301c 183
471876.Spy49_0038 471876.Spy49_1313c 490
471876.Spy49_0038 471876.Spy49_1319 181
471876.Spy49_0038 471876.Spy49_1322c 173
471876.Spy49_0038 471876.Spy49_1332c 184
471876.Spy49_0038 471876.Spy49_1337c 152
471876.Spy49_0038 471876.Spy49_1359c 899
471876.Spy49_0038 471876.Spy49_1360c 899
471876.Spy49_0038 471876.Spy49_1361c 903
471876.Spy49_0038 471876.Spy49_1363c 899
471876.Spy49_0038 471876.Spy49_1365c 238
471876.Spy49_0038 471876.Spy49_1367c 294
471876.Spy49_0038 471876.Spy49_1369c 279
471876.Spy49_0038 471876.Spy49_1374c 322
471876.Spy49_0038 471876.Spy49_1379c 239
471876.Spy49_0038 471876.Spy49_1385c 158
471876.Spy49_0038 471876.Spy49_1386c 175
471876.Spy49_0038 471876.Spy49_1424 184
471876.Spy49_0038 471876.Spy49_1439 184
471876.Spy49_0038 471876.Spy49_1441c 186
471876.Spy49_0038 471876.Spy49_1442 991
471876.Spy49_0038 471876.Spy49_1535c 154
471876.Spy49_0038 471876.Spy49_1540c 722
471876.Spy49_0038 471876.Spy49_1550c 248
471876.Spy49_0038 471876.Spy49_1551c 184
471876.Spy49_0038 471876.Spy49_1553c 452
471876.Spy49_0038 471876.Spy49_1555c 200
471876.Spy49_0038 471876.Spy49_1559c 326
471876.Spy49_0038 471876.Spy49_1561c 152
471876.Spy49_0038 471876.Spy49_1563c 214
471876.Spy49_0038 471876.Spy49_1566c 240
471876.Spy49_0038 471876.Spy49_1584c 209
471876.Spy49_0038 471876.Spy49_1587c 173
471876.Spy49_0038 471876.Spy49_1609c 183
471876.Spy49_0038 471876.Spy49_1615 230
471876.Spy49_0038 471876.Spy49_1627c 184
471876.Spy49_0038 471876.Spy49_1628c 156
471876.Spy49_0038 471876.Spy49_1632c 168
471876.Spy49_0038 471876.Spy49_1695c 511
471876.Spy49_0038 471876.Spy49_1696c 183
471876.Spy49_0038 471876.Spy49_1697c 987
471876.Spy49_0038 471876.Spy49_1698c 159
471876.Spy49_0038 471876.Spy49_1703 715
471876.Spy49_0038 471876.Spy49_1715c 172
471876.Spy49_0038 471876.Spy49_1716c 150
471876.Spy49_0038 471876.Spy49_1721 178
471876.Spy49_0038 471876.Spy49_1731 182
471876.Spy49_0038 471876.Spy49_1733 225
471876.Spy49_0038 471876.Spy49_1737c 181
471876.Spy49_0038 471876.Spy49_1758c 159
471876.Spy49_0038 471876.Spy49_1781 181
471876.Spy49_0038 471876.Spy49_1785 181
471876.Spy49_0038 471876.Spy49_1795 155
471876.Spy49_0038 471876.Spy49_1812c 249
471876.Spy49_0039 471876.Spy49_0015 156
471876.Spy49_0039 471876.Spy49_0016 171
471876.Spy49_0039 471876.Spy49_0021 158
471876.Spy49_0039 471876.Spy49_0028 177
471876.Spy49_0039 471876.Spy49_0031 201
471876.Spy49_0039 471876.Spy49_0032 252
471876.Spy49_0039 471876.Spy49_0033 201
471876.Spy49_0039 471876.Spy49_0035 258
471876.Spy49_0039 471876.Spy49_0036 265
471876.Spy49_0039 471876.Spy49_0037 521
471876.Spy49_0039 471876.Spy49_0038 978
471876.Spy49_0039 471876.Spy49_0040 427
471876.Spy49_0039 471876.Spy49_0044 265
471876.Spy49_0039 471876.Spy49_0045 231
471876.Spy49_0039 471876.Spy49_0046 186
471876.Spy49_0039 471876.Spy49_0048 186
471876.Spy49_0039 471876.Spy49_0049 170
471876.Spy49_0039 471876.Spy49_0050 184
471876.Spy49_0039 471876.Spy49_0052 183
471876.Spy49_0039 471876.Spy49_0053 274
471876.Spy49_0039 471876.Spy49_0054 180
471876.Spy49_0039 471876.Spy49_0055 181
471876.Spy49_0039 471876.Spy49_0056 157
471876.Spy49_0039 471876.Spy49_0061 159
471876.Spy49_0039 471876.Spy49_0062 277
471876.Spy49_0039 471876.Spy49_0064 227
471876.Spy49_0039 471876.Spy49_0065 229
471876.Spy49_0039 471876.Spy49_0066 205
471876.Spy49_0039 471876.Spy49_0073 170
471876.Spy49_0039 471876.Spy49_0074 241
471876.Spy49_0039 471876.Spy49_0098 182
471876.Spy49_0039 471876.Spy49_0104 168
471876.Spy49_0039 471876.Spy49_0188 637
471876.Spy49_0039 471876.Spy49_0192c 174
471876.Spy49_0039 471876.Spy49_0203 198
471876.Spy49_0039 471876.Spy49_0204 275
471876.Spy49_0039 471876.Spy49_0205 275
471876.Spy49_0039 471876.Spy49_0221 320
471876.Spy49_0039 471876.Spy49_0233 175
471876.Spy49_0039 471876.Spy49_0234 429
471876.Spy49_0039 471876.Spy49_0303 712
471876.Spy49_0039 471876.Spy49_0338 388
471876.Spy49_0039 471876.Spy49_0372 211
471876.Spy49_0039 471876.Spy49_0388 214
471876.Spy49_0039 471876.Spy49_0399 247
471876.Spy49_0039 471876.Spy49_0445 154
471876.Spy49_0039 471876.Spy49_0447 224
471876.Spy49_0039 471876.Spy49_0504 168
471876.Spy49_0039 471876.Spy49_0513 198
471876.Spy49_0039 471876.Spy49_0516 773
471876.Spy49_0039 471876.Spy49_0522 274
471876.Spy49_0039 471876.Spy49_0530 407
471876.Spy49_0039 471876.Spy49_0539c 317
471876.Spy49_0039 471876.Spy49_0540 595
471876.Spy49_0039 471876.Spy49_0555 223
471876.Spy49_0039 471876.Spy49_0563 485
471876.Spy49_0039 471876.Spy49_0587 437
471876.Spy49_0039 471876.Spy49_0596 712
471876.Spy49_0039 471876.Spy49_0608 200
471876.Spy49_0039 471876.Spy49_0611 158
471876.Spy49_0039 471876.Spy49_0634 170
471876.Spy49_0039 471876.Spy49_0683 168
471876.Spy49_0039 471876.Spy49_0724 172
471876.Spy49_0039 471876.Spy49_0738 192
471876.Spy49_0039 471876.Spy49_0795 168
471876.Spy49_0039 471876.Spy49_0805 168
471876.Spy49_0039 471876.Spy49_0807 718
471876.Spy49_0039 471876.Spy49_0808 737
471876.Spy49_0039 471876.Spy49_0810 387
471876.Spy49_0039 471876.Spy49_0841 634
471876.Spy49_0039 471876.Spy49_0852 199
471876.Spy49_0039 471876.Spy49_0865c 585
471876.Spy49_0039 471876.Spy49_0875c 171
471876.Spy49_0039 471876.Spy49_0880 432
471876.Spy49_0039 471876.Spy49_0904c 511
471876.Spy49_0039 471876.Spy49_0910c 181
471876.Spy49_0039 471876.Spy49_0919 249
471876.Spy49_0039 471876.Spy49_0952c 168
471876.Spy49_0039 471876.Spy49_0961c 168
471876.Spy49_0039 471876.Spy49_0981c 161
471876.Spy49_0039 471876.Spy49_0988c 171
471876.Spy49_0039 471876.Spy49_1001c 183
471876.Spy49_0039 471876.Spy49_1003c 183
471876.Spy49_0039 471876.Spy49_1007c 172
471876.Spy49_0039 471876.Spy49_1017c 716
471876.Spy49_0039 471876.Spy49_1018c 356
471876.Spy49_0039 471876.Spy49_1020 156
471876.Spy49_0039 471876.Spy49_1033c 302
471876.Spy49_0039 471876.Spy49_1093c 634
471876.Spy49_0039 471876.Spy49_1100 180
471876.Spy49_0039 471876.Spy49_1105c 156
471876.Spy49_0039 471876.Spy49_1143c 501
471876.Spy49_0039 471876.Spy49_1158c 201
471876.Spy49_0039 471876.Spy49_1181c 472
471876.Spy49_0039 471876.Spy49_1192c 184
471876.Spy49_0039 471876.Spy49_1195c 160
471876.Spy49_0039 471876.Spy49_1205c 168
471876.Spy49_0039 471876.Spy49_1222c 227
471876.Spy49_0039 471876.Spy49_1223c 227
471876.Spy49_0039 471876.Spy49_1257c 168
471876.Spy49_0039 471876.Spy49_1260c 171
471876.Spy49_0039 471876.Spy49_1262c 156
471876.Spy49_0039 471876.Spy49_1271 211
471876.Spy49_0039 471876.Spy49_1300c 255
471876.Spy49_0039 471876.Spy49_1305c 169
471876.Spy49_0039 471876.Spy49_1313c 169
471876.Spy49_0039 471876.Spy49_1325c 183
471876.Spy49_0039 471876.Spy49_1327c 278
471876.Spy49_0039 471876.Spy49_1329c 278
471876.Spy49_0039 471876.Spy49_1335 302
471876.Spy49_0039 471876.Spy49_1337c 391
471876.Spy49_0039 471876.Spy49_1342c 214
471876.Spy49_0039 471876.Spy49_1351c 200
471876.Spy49_0039 471876.Spy49_1352 232
471876.Spy49_0039 471876.Spy49_1353 232
471876.Spy49_0039 471876.Spy49_1354 374
471876.Spy49_0039 471876.Spy49_1355 204
471876.Spy49_0039 471876.Spy49_1361c 182
471876.Spy49_0039 471876.Spy49_1365c 211
471876.Spy49_0039 471876.Spy49_1371c 396
471876.Spy49_0039 471876.Spy49_1398c 184
471876.Spy49_0039 471876.Spy49_1400c 184
471876.Spy49_0039 471876.Spy49_1407c 209
471876.Spy49_0039 471876.Spy49_1413c 214
471876.Spy49_0039 471876.Spy49_1431 377
471876.Spy49_0039 471876.Spy49_1432c 168
471876.Spy49_0039 471876.Spy49_1442 208
471876.Spy49_0039 471876.Spy49_1447c 169
471876.Spy49_0039 471876.Spy49_1550c 722
471876.Spy49_0039 471876.Spy49_1553c 746
471876.Spy49_0039 471876.Spy49_1559c 802
471876.Spy49_0039 471876.Spy49_1563c 388
471876.Spy49_0039 471876.Spy49_1584c 214
471876.Spy49_0039 471876.Spy49_1589c 183
471876.Spy49_0039 471876.Spy49_1618c 583
471876.Spy49_0039 471876.Spy49_1625c 168
471876.Spy49_0039 471876.Spy49_1627c 182
471876.Spy49_0039 471876.Spy49_1675c 209
471876.Spy49_0039 471876.Spy49_1695c 192
471876.Spy49_0039 471876.Spy49_1721 192
471876.Spy49_0039 471876.Spy49_1762 185
471876.Spy49_0039 471876.Spy49_1809 196
471876.Spy49_0039 471876.Spy49_1815 168
471876.Spy49_0040 471876.Spy49_0005 362
471876.Spy49_0040 471876.Spy49_0028 310
471876.Spy49_0040 471876.Spy49_0029 208
471876.Spy49_0040 471876.Spy49_0031 156
471876.Spy49_0040 471876.Spy49_0032 181
471876.Spy49_0040 471876.Spy49_0033 189
471876.Spy49_0040 471876.Spy49_0035 258
471876.Spy49_0040 471876.Spy49_0036 256
471876.Spy49_0040 471876.Spy49_0037 256
471876.Spy49_0040 471876.Spy49_0038 299
471876.Spy49_0040 471876.Spy49_0039 427
471876.Spy49_0040 471876.Spy49_0044 498
471876.Spy49_0040 471876.Spy49_0045 380
471876.Spy49_0040 471876.Spy49_0046 308
471876.Spy49_0040 471876.Spy49_0048 280
471876.Spy49_0040 471876.Spy49_0049 262
471876.Spy49_0040 471876.Spy49_0050 266
471876.Spy49_0040 471876.Spy49_0052 250
471876.Spy49_0040 471876.Spy49_0053 239
471876.Spy49_0040 471876.Spy49_0054 238
471876.Spy49_0040 471876.Spy49_0055 224
471876.Spy49_0040 471876.Spy49_0056 180
471876.Spy49_0040 471876.Spy49_0057 182
471876.Spy49_0040 471876.Spy49_0058 184
471876.Spy49_0040 471876.Spy49_0059 182
471876.Spy49_0040 471876.Spy49_0060 181
471876.Spy49_0040 471876.Spy49_0061 157
471876.Spy49_0040 471876.Spy49_0062 161
471876.Spy49_0040 471876.Spy49_0064 205
471876.Spy49_0040 471876.Spy49_0065 207
471876.Spy49_0040 471876.Spy49_0066 210
471876.Spy49_0040 471876.Spy49_0067 227
471876.Spy49_0040 471876.Spy49_0068 221
471876.Spy49_0040 471876.Spy49_0069 153
471876.Spy49_0040 471876.Spy49_0070 154
471876.Spy49_0040 471876.Spy49_0071 156
471876.Spy49_0040 471876.Spy49_0072 160
471876.Spy49_0040 471876.Spy49_0073 162
471876.Spy49_0040 471876.Spy49_0074 167
471876.Spy49_0040 471876.Spy49_0087 152
471876.Spy49_0040 471876.Spy49_0191c 184
471876.Spy49_0040 471876.Spy49_0202 229
471876.Spy49_0040 471876.Spy49_0217 150
471876.Spy49_0040 471876.Spy49_0250 211
471876.Spy49_0040 471876.Spy49_0265 293
471876.Spy49_0040 471876.Spy49_0271c 181
471876.Spy49_0040 471876.Spy49_0290 265
471876.Spy49_0040 471876.Spy49_0293 248
471876.Spy49_0040 471876.Spy49_0297 152
471876.Spy49_0040 471876.Spy49_0306 274
471876.Spy49_0040 471876.Spy49_0311 182
471876.Spy49_0040 471876.Spy49_0396 282
471876.Spy49_0040 471876.Spy49_0399 152
471876.Spy49_0040 471876.Spy49_0425c 196
471876.Spy49_0040 471876.Spy49_0436 224
471876.Spy49_0040 471876.Spy49_0437 169
471876.Spy49_0040 471876.Spy49_0457 175
471876.Spy49_0040 471876.Spy49_0500 152
471876.Spy49_0040 471876.Spy49_0531 391
471876.Spy49_0040 471876.Spy49_0533 181
471876.Spy49_0040 471876.Spy49_0538 181
471876.Spy49_0040 471876.Spy49_0552c 224
471876.Spy49_0040 471876.Spy49_0554c 300
471876.Spy49_0040 471876.Spy49_0563 247
471876.Spy49_0040 471876.Spy49_0573 172
471876.Spy49_0040 471876.Spy49_0591 182
471876.Spy49_0040 471876.Spy49_0603 243
471876.Spy49_0040 471876.Spy49_0604 351
471876.Spy49_0040 471876.Spy49_0621 166
471876.Spy49_0040 471876.Spy49_0647 177
471876.Spy49_0040 471876.Spy49_0655 183
471876.Spy49_0040 471876.Spy49_0659 163
471876.Spy49_0040 471876.Spy49_0690 378
471876.Spy49_0040 471876.Spy49_0691 282
471876.Spy49_0040 471876.Spy49_0692 282
471876.Spy49_0040 471876.Spy49_0693 268
471876.Spy49_0040 471876.Spy49_0697 223
471876.Spy49_0040 471876.Spy49_0705 154
471876.Spy49_0040 471876.Spy49_0730 227
471876.Spy49_0040 471876.Spy49_0738 263
471876.Spy49_0040 471876.Spy49_0809 171
471876.Spy49_0040 471876.Spy49_0810 171
471876.Spy49_0040 471876.Spy49_0831 194
471876.Spy49_0040 471876.Spy49_0856 156
471876.Spy49_0040 471876.Spy49_0920 157
471876.Spy49_0040 471876.Spy49_0955 154
471876.Spy49_0040 471876.Spy49_0993c 270
471876.Spy49_0040 471876.Spy49_1029 209
471876.Spy49_0040 471876.Spy49_1039c 168
471876.Spy49_0040 471876.Spy49_1050 184
471876.Spy49_0040 471876.Spy49_1082c 182
471876.Spy49_0040 471876.Spy49_1109c 221
471876.Spy49_0040 471876.Spy49_1133c 197
471876.Spy49_0040 471876.Spy49_1162c 182
471876.Spy49_0040 471876.Spy49_1177c 205
471876.Spy49_0040 471876.Spy49_1204c 194
471876.Spy49_0040 471876.Spy49_1215c 231
471876.Spy49_0040 471876.Spy49_1233c 399
471876.Spy49_0040 471876.Spy49_1251 154
471876.Spy49_0040 471876.Spy49_1300c 184
471876.Spy49_0040 471876.Spy49_1316c 182
471876.Spy49_0040 471876.Spy49_1336c 303
471876.Spy49_0040 471876.Spy49_1337c 272
471876.Spy49_0040 471876.Spy49_1339c 193
471876.Spy49_0040 471876.Spy49_1340c 181
471876.Spy49_0040 471876.Spy49_1341c 192
471876.Spy49_0040 471876.Spy49_1364c 183
471876.Spy49_0040 471876.Spy49_1371c 258
471876.Spy49_0040 471876.Spy49_1377c 200
471876.Spy49_0040 471876.Spy49_1378c 200
471876.Spy49_0040 471876.Spy49_1379c 200
471876.Spy49_0040 471876.Spy49_1395c 624
471876.Spy49_0040 471876.Spy49_1398c 624
471876.Spy49_0040 471876.Spy49_1400c 624
471876.Spy49_0040 471876.Spy49_1408c 164
471876.Spy49_0040 471876.Spy49_1419c 152
471876.Spy49_0040 471876.Spy49_1423c 166
471876.Spy49_0040 471876.Spy49_1441c 318
471876.Spy49_0040 471876.Spy49_1556c 286
471876.Spy49_0040 471876.Spy49_1557c 354
471876.Spy49_0040 471876.Spy49_1601c 248
471876.Spy49_0040 471876.Spy49_1609c 168
471876.Spy49_0040 471876.Spy49_1628c 399
471876.Spy49_0040 471876.Spy49_1661 211
471876.Spy49_0040 471876.Spy49_1680c 183
471876.Spy49_0040 471876.Spy49_1753c 152
471876.Spy49_0040 471876.Spy49_1754c 275
471876.Spy49_0040 471876.Spy49_1781 153
471876.Spy49_0040 471876.Spy49_1784c 223
471876.Spy49_0040 471876.Spy49_1788c 189
471876.Spy49_0040 471876.Spy49_1808 184
471876.Spy49_0044 471876.Spy49_0001 205
471876.Spy49_0044 471876.Spy49_0004 278
471876.Spy49_0044 471876.Spy49_0016 490
471876.Spy49_0044 471876.Spy49_0019 231
471876.Spy49_0044 471876.Spy49_0028 310
471876.Spy49_0044 471876.Spy49_0029 310
471876.Spy49_0044 471876.Spy49_0031 194
471876.Spy49_0044 471876.Spy49_0033 341
471876.Spy49_0044 471876.Spy49_0035 255
471876.Spy49_0044 471876.Spy49_0036 257
471876.Spy49_0044 471876.Spy49_0037 257
471876.Spy49_0044 471876.Spy49_0038 261
471876.Spy49_0044 471876.Spy49_0039 265
471876.Spy49_0044 471876.Spy49_0040 498
471876.Spy49_0044 471876.Spy49_0045 995
471876.Spy49_0044 471876.Spy49_0046 993
471876.Spy49_0044 471876.Spy49_0048 991
471876.Spy49_0044 471876.Spy49_0049 992
471876.Spy49_0044 471876.Spy49_0050 998
471876.Spy49_0044 471876.Spy49_0052 994
471876.Spy49_0044 471876.Spy49_0053 997
471876.Spy49_0044 471876.Spy49_0054 989
471876.Spy49_0044 471876.Spy49_0055 986
471876.Spy49_0044 471876.Spy49_0056 997
471876.Spy49_0044 471876.Spy49_0057 990
471876.Spy49_0044 471876.Spy49_0058 985
471876.Spy49_0044 471876.Spy49_0059 995
471876.Spy49_0044 471876.Spy49_0060 993
471876.Spy49_0044 471876.Spy49_0061 996
471876.Spy49_0044 471876.Spy49_0062 995
471876.Spy49_0044 471876.Spy49_0064 982
471876.Spy49_0044 471876.Spy49_0065 997
471876.Spy49_0044 471876.Spy49_0066 982
471876.Spy49_0044 471876.Spy49_0067 990
471876.Spy49_0044 471876.Spy49_0068 924
471876.Spy49_0044 471876.Spy49_0069 714
471876.Spy49_0044 471876.Spy49_0070 932
471876.Spy49_0044 471876.Spy49_0071 920
471876.Spy49_0044 471876.Spy49_0072 997
471876.Spy49_0044 471876.Spy49_0073 997
471876.Spy49_0044 471876.Spy49_0074 903
471876.Spy49_0044 471876.Spy49_0075 923
471876.Spy49_0044 471876.Spy49_0078 205
471876.Spy49_0044 471876.Spy49_0084 238
471876.Spy49_0044 471876.Spy49_0087 890
471876.Spy49_0044 471876.Spy49_0088 846
471876.Spy49_0044 471876.Spy49_0105 160
471876.Spy49_0044 471876.Spy49_0109c 475
471876.Spy49_0044 471876.Spy49_0110c 404
471876.Spy49_0044 471876.Spy49_0113 692
471876.Spy49_0044 471876.Spy49_0119 163
471876.Spy49_0044 471876.Spy49_0131 403
471876.Spy49_0044 471876.Spy49_0141 213
471876.Spy49_0044 471876.Spy49_0143 908
471876.Spy49_0044 471876.Spy49_0180c 199
471876.Spy49_0044 471876.Spy49_0181 369
471876.Spy49_0044 471876.Spy49_0203 457
471876.Spy49_0044 471876.Spy49_0207 373
471876.Spy49_0044 471876.Spy49_0208 404
471876.Spy49_0044 471876.Spy49_0210 717
471876.Spy49_0044 471876.Spy49_0221 729
471876.Spy49_0044 471876.Spy49_0223 622
471876.Spy49_0044 471876.Spy49_0228 169
471876.Spy49_0044 471876.Spy49_0230 993
471876.Spy49_0044 471876.Spy49_0231 996
471876.Spy49_0044 471876.Spy49_0233 989
471876.Spy49_0044 471876.Spy49_0236c 171
471876.Spy49_0044 471876.Spy49_0252 196
471876.Spy49_0044 471876.Spy49_0253 196
471876.Spy49_0044 471876.Spy49_0278 475
471876.Spy49_0044 471876.Spy49_0290 337
471876.Spy49_0044 471876.Spy49_0291 171
471876.Spy49_0044 471876.Spy49_0300 261
471876.Spy49_0044 471876.Spy49_0327 427
471876.Spy49_0044 471876.Spy49_0334c 156
471876.Spy49_0044 471876.Spy49_0338 194
471876.Spy49_0044 471876.Spy49_0385 280
471876.Spy49_0044 471876.Spy49_0387 985
471876.Spy49_0044 471876.Spy49_0388 982
471876.Spy49_0044 471876.Spy49_0390 492
471876.Spy49_0044 471876.Spy49_0391 848
471876.Spy49_0044 471876.Spy49_0420 587
471876.Spy49_0044 471876.Spy49_0423 794
471876.Spy49_0044 471876.Spy49_0432 620
471876.Spy49_0044 471876.Spy49_0476 201
471876.Spy49_0044 471876.Spy49_0482 752
471876.Spy49_0044 471876.Spy49_0503c 324
471876.Spy49_0044 471876.Spy49_0512c 196
471876.Spy49_0044 471876.Spy49_0515 987
471876.Spy49_0044 471876.Spy49_0536 876
471876.Spy49_0044 471876.Spy49_0552c 323
471876.Spy49_0044 471876.Spy49_0558 833
471876.Spy49_0044 471876.Spy49_0563 254
471876.Spy49_0044 471876.Spy49_0582 403
471876.Spy49_0044 471876.Spy49_0583 225
471876.Spy49_0044 471876.Spy49_0584 408
471876.Spy49_0044 471876.Spy49_0585 475
471876.Spy49_0044 471876.Spy49_0586 647
471876.Spy49_0044 471876.Spy49_0587 485
471876.Spy49_0044 471876.Spy49_0588 259
471876.Spy49_0044 471876.Spy49_0591 196
471876.Spy49_0044 471876.Spy49_0596 244
471876.Spy49_0044 471876.Spy49_0597 250
471876.Spy49_0044 471876.Spy49_0601 214
471876.Spy49_0044 471876.Spy49_0606 763
471876.Spy49_0044 471876.Spy49_0608 254
471876.Spy49_0044 471876.Spy49_0609 327
471876.Spy49_0044 471876.Spy49_0629 919
471876.Spy49_0044 471876.Spy49_0630 541
471876.Spy49_0044 471876.Spy49_0631 823
471876.Spy49_0044 471876.Spy49_0635 151
471876.Spy49_0044 471876.Spy49_0643 779
471876.Spy49_0044 471876.Spy49_0645 778
471876.Spy49_0044 471876.Spy49_0653 228
471876.Spy49_0044 471876.Spy49_0654 153
471876.Spy49_0044 471876.Spy49_0659 953
471876.Spy49_0044 471876.Spy49_0660 225
471876.Spy49_0044 471876.Spy49_0665 648
471876.Spy49_0044 471876.Spy49_0667 725
471876.Spy49_0044 471876.Spy49_0724 929
471876.Spy49_0044 471876.Spy49_0727 403
471876.Spy49_0044 471876.Spy49_0731 186
471876.Spy49_0044 471876.Spy49_0735 159
471876.Spy49_0044 471876.Spy49_0736 195
471876.Spy49_0044 471876.Spy49_0799 176
471876.Spy49_0044 471876.Spy49_0800 176
471876.Spy49_0044 471876.Spy49_0817 160
471876.Spy49_0044 471876.Spy49_0828 409
471876.Spy49_0044 471876.Spy49_0842 220
471876.Spy49_0044 471876.Spy49_0846 989
471876.Spy49_0044 471876.Spy49_0848 879
471876.Spy49_0044 471876.Spy49_0857 202
471876.Spy49_0044 471876.Spy49_0858 205
471876.Spy49_0044 471876.Spy49_0859 217
471876.Spy49_0044 471876.Spy49_0860 210
471876.Spy49_0044 471876.Spy49_0872c 233
471876.Spy49_0044 471876.Spy49_0875c 490
471876.Spy49_0044 471876.Spy49_0885 168
471876.Spy49_0044 471876.Spy49_0887 170
471876.Spy49_0044 471876.Spy49_0894 843
471876.Spy49_0044 471876.Spy49_0898 265
471876.Spy49_0044 471876.Spy49_0904c 427
471876.Spy49_0044 471876.Spy49_0913 240
471876.Spy49_0044 471876.Spy49_0925 172
471876.Spy49_0044 471876.Spy49_0945c 768
471876.Spy49_0044 471876.Spy49_0949 473
471876.Spy49_0044 471876.Spy49_0970 160
471876.Spy49_0044 471876.Spy49_0978 916
471876.Spy49_0044 471876.Spy49_0993c 176
471876.Spy49_0044 471876.Spy49_1016c 692
471876.Spy49_0044 471876.Spy49_1017c 164
471876.Spy49_0044 471876.Spy49_1035c 169
471876.Spy49_0044 471876.Spy49_1041 171
471876.Spy49_0044 471876.Spy49_1053c 152
471876.Spy49_0044 471876.Spy49_1077c 878
471876.Spy49_0044 471876.Spy49_1082c 196
471876.Spy49_0044 471876.Spy49_1087c 503
471876.Spy49_0044 471876.Spy49_1091 222
471876.Spy49_0044 471876.Spy49_1108c 263
471876.Spy49_0044 471876.Spy49_1112c 196
471876.Spy49_0044 471876.Spy49_1122c 627
471876.Spy49_0044 471876.Spy49_1132c 225
471876.Spy49_0044 471876.Spy49_1133c 725
471876.Spy49_0044 471876.Spy49_1143c 155
471876.Spy49_0044 471876.Spy49_1152c 153
471876.Spy49_0044 471876.Spy49_1159c 160
471876.Spy49_0044 471876.Spy49_1161c 171
471876.Spy49_0044 471876.Spy49_1167c 197
471876.Spy49_0044 471876.Spy49_1173c 465
471876.Spy49_0044 471876.Spy49_1179c 507
471876.Spy49_0044 471876.Spy49_1184 192
471876.Spy49_0044 471876.Spy49_1190c 178
471876.Spy49_0044 471876.Spy49_1215c 354
471876.Spy49_0044 471876.Spy49_1226c 184
471876.Spy49_0044 471876.Spy49_1253c 168
471876.Spy49_0044 471876.Spy49_1255c 152
471876.Spy49_0044 471876.Spy49_1263c 168
471876.Spy49_0044 471876.Spy49_1265c 176
471876.Spy49_0044 471876.Spy49_1278 474
471876.Spy49_0044 471876.Spy49_1281c 184
471876.Spy49_0044 471876.Spy49_1282c 189
471876.Spy49_0044 471876.Spy49_1286c 260
471876.Spy49_0044 471876.Spy49_1289c 222
471876.Spy49_0044 471876.Spy49_1291c 173
471876.Spy49_0044 471876.Spy49_1293c 194
471876.Spy49_0044 471876.Spy49_1337c 782
471876.Spy49_0044 471876.Spy49_1338c 957
471876.Spy49_0044 471876.Spy49_1340c 534
471876.Spy49_0044 471876.Spy49_1341c 172
471876.Spy49_0044 471876.Spy49_1358 189
471876.Spy49_0044 471876.Spy49_1361c 232
471876.Spy49_0044 471876.Spy49_1362c 175
471876.Spy49_0044 471876.Spy49_1363c 544
471876.Spy49_0044 471876.Spy49_1366c 434
471876.Spy49_0044 471876.Spy49_1368c 169
471876.Spy49_0044 471876.Spy49_1371c 616
471876.Spy49_0044 471876.Spy49_1374c 344
471876.Spy49_0044 471876.Spy49_1418c 857
471876.Spy49_0044 471876.Spy49_1420c 853
471876.Spy49_0044 471876.Spy49_1426c 964
471876.Spy49_0044 471876.Spy49_1428c 913
471876.Spy49_0044 471876.Spy49_1432c 211
471876.Spy49_0044 471876.Spy49_1438 692
471876.Spy49_0044 471876.Spy49_1439 184
471876.Spy49_0044 471876.Spy49_1544 973
471876.Spy49_0044 471876.Spy49_1550c 216
471876.Spy49_0044 471876.Spy49_1558c 779
471876.Spy49_0044 471876.Spy49_1561c 495
471876.Spy49_0044 471876.Spy49_1563c 745
471876.Spy49_0044 471876.Spy49_1568c 469
471876.Spy49_0044 471876.Spy49_1579c 197
471876.Spy49_0044 471876.Spy49_1595c 996
471876.Spy49_0044 471876.Spy49_1596c 975
471876.Spy49_0044 471876.Spy49_1604c 279
471876.Spy49_0044 471876.Spy49_1608c 497
471876.Spy49_0044 471876.Spy49_1613c 990
471876.Spy49_0044 471876.Spy49_1619c 305
471876.Spy49_0044 471876.Spy49_1657 618
471876.Spy49_0044 471876.Spy49_1704c 334
471876.Spy49_0044 471876.Spy49_1705c 724
471876.Spy49_0044 471876.Spy49_1715c 240
471876.Spy49_0044 471876.Spy49_1716c 348
471876.Spy49_0044 471876.Spy49_1733 993
471876.Spy49_0044 471876.Spy49_1734 847
471876.Spy49_0044 471876.Spy49_1744c 206
471876.Spy49_0044 471876.Spy49_1750c 219
471876.Spy49_0044 471876.Spy49_1762 576
471876.Spy49_0044 471876.Spy49_1768c 177
471876.Spy49_0044 471876.Spy49_1769c 201
471876.Spy49_0044 471876.Spy49_1770 482
471876.Spy49_0044 471876.Spy49_1771 572
471876.Spy49_0044 471876.Spy49_1777 277
471876.Spy49_0044 471876.Spy49_1786c 993
471876.Spy49_0044 471876.Spy49_1789c 690
471876.Spy49_0044 471876.Spy49_1795 171
471876.Spy49_0044 471876.Spy49_1797c 324
471876.Spy49_0044 471876.Spy49_1798c 399
471876.Spy49_0044 471876.Spy49_1799c 324
471876.Spy49_0044 471876.Spy49_1812c 323
471876.Spy49_0045 471876.Spy49_0001 335
471876.Spy49_0045 471876.Spy49_0004 275
471876.Spy49_0045 471876.Spy49_0009 387
471876.Spy49_0045 471876.Spy49_0011 183
471876.Spy49_0045 471876.Spy49_0016 724
471876.Spy49_0045 471876.Spy49_0025 175
471876.Spy49_0045 471876.Spy49_0028 273
471876.Spy49_0045 471876.Spy49_0029 279
471876.Spy49_0045 471876.Spy49_0031 265
471876.Spy49_0045 471876.Spy49_0032 200
471876.Spy49_0045 471876.Spy49_0033 245
471876.Spy49_0045 471876.Spy49_0035 248
471876.Spy49_0045 471876.Spy49_0036 249
471876.Spy49_0045 471876.Spy49_0037 249
471876.Spy49_0045 471876.Spy49_0038 192
471876.Spy49_0045 471876.Spy49_0039 231
471876.Spy49_0045 471876.Spy49_0040 380
471876.Spy49_0045 471876.Spy49_0044 995
471876.Spy49_0045 471876.Spy49_0046 999
471876.Spy49_0045 471876.Spy49_0048 999
471876.Spy49_0045 471876.Spy49_0049 998
471876.Spy49_0045 471876.Spy49_0050 997
471876.Spy49_0045 471876.Spy49_0052 998
471876.Spy49_0045 471876.Spy49_0053 997
471876.Spy49_0045 471876.Spy49_0054 998
471876.Spy49_0045 471876.Spy49_0055 997
471876.Spy49_0045 471876.Spy49_0056 993
471876.Spy49_0045 471876.Spy49_0057 998
471876.Spy49_0045 471876.Spy49_0058 997
471876.Spy49_0045 471876.Spy49_0059 997
471876.Spy49_0045 471876.Spy49_0060 970
471876.Spy49_0045 471876.Spy49_0061 990
471876.Spy49_0045 471876.Spy49_0062 997
471876.Spy49_0045 471876.Spy49_0064 995
471876.Spy49_0045 471876.Spy49_0065 995
471876.Spy49_0045 471876.Spy49_0066 994
471876.Spy49_0045 471876.Spy49_0067 996
471876.Spy49_0045 471876.Spy49_0068 906
471876.Spy49_0045 471876.Spy49_0069 677
471876.Spy49_0045 471876.Spy49_0070 916
471876.Spy49_0045 471876.Spy49_0071 964
471876.Spy49_0045 471876.Spy49_0072 988
471876.Spy49_0045 471876.Spy49_0073 992
471876.Spy49_0045 471876.Spy49_0074 914
471876.Spy49_0045 471876.Spy49_0075 985
471876.Spy49_0045 471876.Spy49_0084 235
471876.Spy49_0045 471876.Spy49_0087 884
471876.Spy49_0045 471876.Spy49_0088 885
471876.Spy49_0045 471876.Spy49_0105 373
471876.Spy49_0045 471876.Spy49_0109c 475
471876.Spy49_0045 471876.Spy49_0141 155
471876.Spy49_0045 471876.Spy49_0143 844
471876.Spy49_0045 471876.Spy49_0152 436
471876.Spy49_0045 471876.Spy49_0180c 196
471876.Spy49_0045 471876.Spy49_0181 295
471876.Spy49_0045 471876.Spy49_0191c 296
471876.Spy49_0045 471876.Spy49_0203 418
471876.Spy49_0045 471876.Spy49_0207 166
471876.Spy49_0045 471876.Spy49_0208 161
471876.Spy49_0045 471876.Spy49_0210 913
471876.Spy49_0045 471876.Spy49_0224 245
471876.Spy49_0045 471876.Spy49_0228 171
471876.Spy49_0045 471876.Spy49_0230 981
471876.Spy49_0045 471876.Spy49_0231 994
471876.Spy49_0045 471876.Spy49_0233 985
471876.Spy49_0045 471876.Spy49_0234 180
471876.Spy49_0045 471876.Spy49_0236c 179
471876.Spy49_0045 471876.Spy49_0252 234
471876.Spy49_0045 471876.Spy49_0253 234
471876.Spy49_0045 471876.Spy49_0258 327
471876.Spy49_0045 471876.Spy49_0259 186
471876.Spy49_0045 471876.Spy49_0275 186
471876.Spy49_0045 471876.Spy49_0278 408
471876.Spy49_0045 471876.Spy49_0280 390
471876.Spy49_0045 471876.Spy49_0284 213
471876.Spy49_0045 471876.Spy49_0288 168
471876.Spy49_0045 471876.Spy49_0290 246
471876.Spy49_0045 471876.Spy49_0291 160
471876.Spy49_0045 471876.Spy49_0300 264
471876.Spy49_0045 471876.Spy49_0304 157
471876.Spy49_0045 471876.Spy49_0335 183
471876.Spy49_0045 471876.Spy49_0338 655
471876.Spy49_0045 471876.Spy49_0387 996
471876.Spy49_0045 471876.Spy49_0388 996
471876.Spy49_0045 471876.Spy49_0390 421
471876.Spy49_0045 471876.Spy49_0391 805
471876.Spy49_0045 471876.Spy49_0403 593
471876.Spy49_0045 471876.Spy49_0420 802
471876.Spy49_0045 471876.Spy49_0422 152
471876.Spy49_0045 471876.Spy49_0423 598
471876.Spy49_0045 471876.Spy49_0435 169
471876.Spy49_0045 471876.Spy49_0447 233
471876.Spy49_0045 471876.Spy49_0476 224
471876.Spy49_0045 471876.Spy49_0482 737
471876.Spy49_0045 471876.Spy49_0503c 328
471876.Spy49_0045 471876.Spy49_0512c 199
471876.Spy49_0045 471876.Spy49_0515 866
471876.Spy49_0045 471876.Spy49_0516 216
471876.Spy49_0045 471876.Spy49_0536 687
471876.Spy49_0045 471876.Spy49_0552c 853
471876.Spy49_0045 471876.Spy49_0558 938
471876.Spy49_0045 471876.Spy49_0563 332
471876.Spy49_0045 471876.Spy49_0583 156
471876.Spy49_0045 471876.Spy49_0584 460
471876.Spy49_0045 471876.Spy49_0585 472
471876.Spy49_0045 471876.Spy49_0586 678
471876.Spy49_0045 471876.Spy49_0587 631
471876.Spy49_0045 471876.Spy49_0588 348
471876.Spy49_0045 471876.Spy49_0596 601
471876.Spy49_0045 471876.Spy49_0597 741
471876.Spy49_0045 471876.Spy49_0608 205
471876.Spy49_0045 471876.Spy49_0609 164
471876.Spy49_0045 471876.Spy49_0623 164
471876.Spy49_0045 471876.Spy49_0629 719
471876.Spy49_0045 471876.Spy49_0630 852
471876.Spy49_0045 471876.Spy49_0631 936
471876.Spy49_0045 471876.Spy49_0634 606
471876.Spy49_0045 471876.Spy49_0635 181
471876.Spy49_0045 471876.Spy49_0637 159
471876.Spy49_0045 471876.Spy49_0643 951
471876.Spy49_0045 471876.Spy49_0645 962
471876.Spy49_0045 471876.Spy49_0653 203
471876.Spy49_0045 471876.Spy49_0654 281
471876.Spy49_0045 471876.Spy49_0659 795
471876.Spy49_0045 471876.Spy49_0665 678
471876.Spy49_0045 471876.Spy49_0667 736
471876.Spy49_0045 471876.Spy49_0693 615
471876.Spy49_0045 471876.Spy49_0705 152
471876.Spy49_0045 471876.Spy49_0713 154
471876.Spy49_0045 471876.Spy49_0721 295
471876.Spy49_0045 471876.Spy49_0724 842
471876.Spy49_0045 471876.Spy49_0727 393
471876.Spy49_0045 471876.Spy49_0728 214
471876.Spy49_0045 471876.Spy49_0736 193
471876.Spy49_0045 471876.Spy49_0795 175
471876.Spy49_0045 471876.Spy49_0810 169
471876.Spy49_0045 471876.Spy49_0829 183
471876.Spy49_0045 471876.Spy49_0846 990
471876.Spy49_0045 471876.Spy49_0848 974
471876.Spy49_0045 471876.Spy49_0857 186
471876.Spy49_0045 471876.Spy49_0858 188
471876.Spy49_0045 471876.Spy49_0859 201
471876.Spy49_0045 471876.Spy49_0860 216
471876.Spy49_0045 471876.Spy49_0875c 662
471876.Spy49_0045 471876.Spy49_0885 338
471876.Spy49_0045 471876.Spy49_0887 172
471876.Spy49_0045 471876.Spy49_0894 258
471876.Spy49_0045 471876.Spy49_0897 168
471876.Spy49_0045 471876.Spy49_0898 359
471876.Spy49_0045 471876.Spy49_0905 586
471876.Spy49_0045 471876.Spy49_0912 327
471876.Spy49_0045 471876.Spy49_0913 267
471876.Spy49_0045 471876.Spy49_0925 171
471876.Spy49_0045 471876.Spy49_0945c 919
471876.Spy49_0045 471876.Spy49_0949 657
471876.Spy49_0045 471876.Spy49_0958c 157
471876.Spy49_0045 471876.Spy49_0959c 360
471876.Spy49_0045 471876.Spy49_0963c 174
471876.Spy49_0045 471876.Spy49_0977 184
471876.Spy49_0045 471876.Spy49_0978 278
471876.Spy49_0045 471876.Spy49_0988c 360
471876.Spy49_0045 471876.Spy49_0993c 754
471876.Spy49_0045 471876.Spy49_1016c 478
471876.Spy49_0045 471876.Spy49_1017c 163
471876.Spy49_0045 471876.Spy49_1041 179
471876.Spy49_0045 471876.Spy49_1053c 315
471876.Spy49_0045 471876.Spy49_1077c 939
471876.Spy49_0045 471876.Spy49_1078c 182
471876.Spy49_0045 471876.Spy49_1083c 179
471876.Spy49_0045 471876.Spy49_1087c 184
471876.Spy49_0045 471876.Spy49_1091 222
471876.Spy49_0045 471876.Spy49_1108c 210
471876.Spy49_0045 471876.Spy49_1112c 199
471876.Spy49_0045 471876.Spy49_1132c 225
471876.Spy49_0045 471876.Spy49_1143c 172
471876.Spy49_0045 471876.Spy49_1157c 168
471876.Spy49_0045 471876.Spy49_1158c 600
471876.Spy49_0045 471876.Spy49_1161c 179
471876.Spy49_0045 471876.Spy49_1164 158
471876.Spy49_0045 471876.Spy49_1167c 425
471876.Spy49_0045 471876.Spy49_1173c 190
471876.Spy49_0045 471876.Spy49_1185c 213
471876.Spy49_0045 471876.Spy49_1196c 168
471876.Spy49_0045 471876.Spy49_1215c 260
471876.Spy49_0045 471876.Spy49_1260c 379
471876.Spy49_0045 471876.Spy49_1265c 157
471876.Spy49_0045 471876.Spy49_1273 434
471876.Spy49_0045 471876.Spy49_1275c 168
471876.Spy49_0045 471876.Spy49_1278 169
471876.Spy49_0045 471876.Spy49_1286c 179
471876.Spy49_0045 471876.Spy49_1289c 222
471876.Spy49_0045 471876.Spy49_1300c 185
471876.Spy49_0045 471876.Spy49_1304c 195
471876.Spy49_0045 471876.Spy49_1337c 951
471876.Spy49_0045 471876.Spy49_1338c 950
471876.Spy49_0045 471876.Spy49_1340c 460
471876.Spy49_0045 471876.Spy49_1349c 168
471876.Spy49_0045 471876.Spy49_1358 229
471876.Spy49_0045 471876.Spy49_1359c 172
471876.Spy49_0045 471876.Spy49_1360c 168
471876.Spy49_0045 471876.Spy49_1361c 267
471876.Spy49_0045 471876.Spy49_1363c 408
471876.Spy49_0045 471876.Spy49_1364c 234
471876.Spy49_0045 471876.Spy49_1366c 476
471876.Spy49_0045 471876.Spy49_1369c 232
471876.Spy49_0045 471876.Spy49_1372c 209
471876.Spy49_0045 471876.Spy49_1374c 314
471876.Spy49_0045 471876.Spy49_1382c 180
471876.Spy49_0045 471876.Spy49_1383c 202
471876.Spy49_0045 471876.Spy49_1416 184
471876.Spy49_0045 471876.Spy49_1420c 539
471876.Spy49_0045 471876.Spy49_1426c 691
471876.Spy49_0045 471876.Spy49_1428c 689
471876.Spy49_0045 471876.Spy49_1432c 248
471876.Spy49_0045 471876.Spy49_1438 478
471876.Spy49_0045 471876.Spy49_1544 923
471876.Spy49_0045 471876.Spy49_1546c 187
471876.Spy49_0045 471876.Spy49_1553c 229
471876.Spy49_0045 471876.Spy49_1555c 201
471876.Spy49_0045 471876.Spy49_1558c 925
471876.Spy49_0045 471876.Spy49_1561c 547
471876.Spy49_0045 471876.Spy49_1563c 887
471876.Spy49_0045 471876.Spy49_1568c 552
471876.Spy49_0045 471876.Spy49_1595c 990
471876.Spy49_0045 471876.Spy49_1596c 993
471876.Spy49_0045 471876.Spy49_1601c 523
471876.Spy49_0045 471876.Spy49_1608c 589
471876.Spy49_0045 471876.Spy49_1613c 966
471876.Spy49_0045 471876.Spy49_1619c 241
471876.Spy49_0045 471876.Spy49_1656 168
471876.Spy49_0045 471876.Spy49_1657 524
471876.Spy49_0045 471876.Spy49_1690c 164
471876.Spy49_0045 471876.Spy49_1704c 332
471876.Spy49_0045 471876.Spy49_1705c 795
471876.Spy49_0045 471876.Spy49_1710c 188
471876.Spy49_0045 471876.Spy49_1715c 341
471876.Spy49_0045 471876.Spy49_1716c 252
471876.Spy49_0045 471876.Spy49_1719c 168
471876.Spy49_0045 471876.Spy49_1727 360
471876.Spy49_0045 471876.Spy49_1733 974
471876.Spy49_0045 471876.Spy49_1734 845
471876.Spy49_0045 471876.Spy49_1737c 170
471876.Spy49_0045 471876.Spy49_1744c 199
471876.Spy49_0045 471876.Spy49_1753c 531
471876.Spy49_0045 471876.Spy49_1762 474
471876.Spy49_0045 471876.Spy49_1768c 178
471876.Spy49_0045 471876.Spy49_1769c 224
471876.Spy49_0045 471876.Spy49_1770 857
471876.Spy49_0045 471876.Spy49_1771 810
471876.Spy49_0045 471876.Spy49_1786c 986
471876.Spy49_0045 471876.Spy49_1789c 922
471876.Spy49_0045 471876.Spy49_1791c 191
471876.Spy49_0045 471876.Spy49_1797c 324
471876.Spy49_0045 471876.Spy49_1798c 323
471876.Spy49_0045 471876.Spy49_1799c 324
471876.Spy49_0045 471876.Spy49_1802c 190
471876.Spy49_0045 471876.Spy49_1803c 190
471876.Spy49_0045 471876.Spy49_1808 296
471876.Spy49_0045 471876.Spy49_1812c 572
471876.Spy49_0045 471876.Spy49_1813c 191
471876.Spy49_0046 471876.Spy49_0003 164
471876.Spy49_0046 471876.Spy49_0004 297
471876.Spy49_0046 471876.Spy49_0016 400
471876.Spy49_0046 471876.Spy49_0028 244
471876.Spy49_0046 471876.Spy49_0029 218
471876.Spy49_0046 471876.Spy49_0031 253
471876.Spy49_0046 471876.Spy49_0032 169
471876.Spy49_0046 471876.Spy49_0033 244
471876.Spy49_0046 471876.Spy49_0035 247
471876.Spy49_0046 471876.Spy49_0036 248
471876.Spy49_0046 471876.Spy49_0037 248
471876.Spy49_0046 471876.Spy49_0038 189
471876.Spy49_0046 471876.Spy49_0039 186
471876.Spy49_0046 471876.Spy49_0040 308
471876.Spy49_0046 471876.Spy49_0044 993
471876.Spy49_0046 471876.Spy49_0045 999
471876.Spy49_0046 471876.Spy49_0048 999
471876.Spy49_0046 471876.Spy49_0049 998
471876.Spy49_0046 471876.Spy49_0050 993
471876.Spy49_0046 471876.Spy49_0052 998
471876.Spy49_0046 471876.Spy49_0053 997
471876.Spy49_0046 471876.Spy49_0054 998
471876.Spy49_0046 471876.Spy49_0055 997
471876.Spy49_0046 471876.Spy49_0056 993
471876.Spy49_0046 471876.Spy49_0057 997
471876.Spy49_0046 471876.Spy49_0058 996
471876.Spy49_0046 471876.Spy49_0059 997
471876.Spy49_0046 471876.Spy49_0060 964
471876.Spy49_0046 471876.Spy49_0061 987
471876.Spy49_0046 471876.Spy49_0062 997
471876.Spy49_0046 471876.Spy49_0064 993
471876.Spy49_0046 471876.Spy49_0065 984
471876.Spy49_0046 471876.Spy49_0066 994
471876.Spy49_0046 471876.Spy49_0067 996
471876.Spy49_0046 471876.Spy49_0068 904
471876.Spy49_0046 471876.Spy49_0069 750
471876.Spy49_0046 471876.Spy49_0070 910
471876.Spy49_0046 471876.Spy49_0071 929
471876.Spy49_0046 471876.Spy49_0072 982
471876.Spy49_0046 471876.Spy49_0073 992
471876.Spy49_0046 471876.Spy49_0074 836
471876.Spy49_0046 471876.Spy49_0075 973
471876.Spy49_0046 471876.Spy49_0087 903
471876.Spy49_0046 471876.Spy49_0088 693
471876.Spy49_0046 471876.Spy49_0105 172
471876.Spy49_0046 471876.Spy49_0112 190
471876.Spy49_0046 471876.Spy49_0131 191
471876.Spy49_0046 471876.Spy49_0138c 160
471876.Spy49_0046 471876.Spy49_0141 212
471876.Spy49_0046 471876.Spy49_0143 609
471876.Spy49_0046 471876.Spy49_0180c 171
471876.Spy49_0046 471876.Spy49_0181 275
471876.Spy49_0046 471876.Spy49_0194 198
471876.Spy49_0046 471876.Spy49_0195 198
471876.Spy49_0046 471876.Spy49_0203 235
471876.Spy49_0046 471876.Spy49_0207 223
471876.Spy49_0046 471876.Spy49_0208 192
471876.Spy49_0046 471876.Spy49_0221 210
471876.Spy49_0046 471876.Spy49_0225 168
471876.Spy49_0046 471876.Spy49_0230 963
471876.Spy49_0046 471876.Spy49_0231 991
471876.Spy49_0046 471876.Spy49_0233 980
471876.Spy49_0046 471876.Spy49_0253 169
471876.Spy49_0046 471876.Spy49_0262 157
471876.Spy49_0046 471876.Spy49_0278 473
471876.Spy49_0046 471876.Spy49_0282 229
471876.Spy49_0046 471876.Spy49_0284 203
471876.Spy49_0046 471876.Spy49_0290 268
471876.Spy49_0046 471876.Spy49_0291 192
471876.Spy49_0046 471876.Spy49_0293 185
471876.Spy49_0046 471876.Spy49_0297 188
471876.Spy49_0046 471876.Spy49_0323 273
471876.Spy49_0046 471876.Spy49_0334c 211
471876.Spy49_0046 471876.Spy49_0338 176
471876.Spy49_0046 471876.Spy49_0387 993
471876.Spy49_0046 471876.Spy49_0388 993
471876.Spy49_0046 471876.Spy49_0390 234
471876.Spy49_0046 471876.Spy49_0391 804
471876.Spy49_0046 471876.Spy49_0394 208
471876.Spy49_0046 471876.Spy49_0404 243
471876.Spy49_0046 471876.Spy49_0420 804
471876.Spy49_0046 471876.Spy49_0423 308
471876.Spy49_0046 471876.Spy49_0435 212
471876.Spy49_0046 471876.Spy49_0441 196
471876.Spy49_0046 471876.Spy49_0447 616
471876.Spy49_0046 471876.Spy49_0460 214
471876.Spy49_0046 471876.Spy49_0473 172
471876.Spy49_0046 471876.Spy49_0476 196
471876.Spy49_0046 471876.Spy49_0482 726
471876.Spy49_0046 471876.Spy49_0503c 471
471876.Spy49_0046 471876.Spy49_0515 914
471876.Spy49_0046 471876.Spy49_0516 187
471876.Spy49_0046 471876.Spy49_0536 403
471876.Spy49_0046 471876.Spy49_0544 172
471876.Spy49_0046 471876.Spy49_0552c 856
471876.Spy49_0046 471876.Spy49_0558 960
471876.Spy49_0046 471876.Spy49_0563 458
471876.Spy49_0046 471876.Spy49_0582 191
471876.Spy49_0046 471876.Spy49_0584 403
471876.Spy49_0046 471876.Spy49_0585 475
471876.Spy49_0046 471876.Spy49_0586 473
471876.Spy49_0046 471876.Spy49_0587 393
471876.Spy49_0046 471876.Spy49_0588 402
471876.Spy49_0046 471876.Spy49_0589 393
471876.Spy49_0046 471876.Spy49_0596 307
471876.Spy49_0046 471876.Spy49_0597 222
471876.Spy49_0046 471876.Spy49_0606 224
471876.Spy49_0046 471876.Spy49_0608 152
471876.Spy49_0046 471876.Spy49_0629 671
471876.Spy49_0046 471876.Spy49_0630 891
471876.Spy49_0046 471876.Spy49_0631 924
471876.Spy49_0046 471876.Spy49_0643 949
471876.Spy49_0046 471876.Spy49_0645 932
471876.Spy49_0046 471876.Spy49_0653 319
471876.Spy49_0046 471876.Spy49_0654 175
471876.Spy49_0046 471876.Spy49_0659 680
471876.Spy49_0046 471876.Spy49_0660 460
471876.Spy49_0046 471876.Spy49_0665 631
471876.Spy49_0046 471876.Spy49_0667 633
471876.Spy49_0046 471876.Spy49_0682 168
471876.Spy49_0046 471876.Spy49_0708 154
471876.Spy49_0046 471876.Spy49_0724 476
471876.Spy49_0046 471876.Spy49_0727 402
471876.Spy49_0046 471876.Spy49_0795 196
471876.Spy49_0046 471876.Spy49_0805 211
471876.Spy49_0046 471876.Spy49_0819 268
471876.Spy49_0046 471876.Spy49_0828 192
471876.Spy49_0046 471876.Spy49_0829 320
471876.Spy49_0046 471876.Spy49_0846 985
471876.Spy49_0046 471876.Spy49_0848 948
471876.Spy49_0046 471876.Spy49_0857 176
471876.Spy49_0046 471876.Spy49_0858 184
471876.Spy49_0046 471876.Spy49_0859 184
471876.Spy49_0046 471876.Spy49_0860 184
471876.Spy49_0046 471876.Spy49_0875c 400
471876.Spy49_0046 471876.Spy49_0885 172
471876.Spy49_0046 471876.Spy49_0887 240
471876.Spy49_0046 471876.Spy49_0894 390
471876.Spy49_0046 471876.Spy49_0898 154
471876.Spy49_0046 471876.Spy49_0905 583
471876.Spy49_0046 471876.Spy49_0913 151
471876.Spy49_0046 471876.Spy49_0925 168
471876.Spy49_0046 471876.Spy49_0945c 915
471876.Spy49_0046 471876.Spy49_0949 631
471876.Spy49_0046 471876.Spy49_0963c 171
471876.Spy49_0046 471876.Spy49_0978 307
471876.Spy49_0046 471876.Spy49_0988c 323
471876.Spy49_0046 471876.Spy49_0992c 152
471876.Spy49_0046 471876.Spy49_0993c 394
471876.Spy49_0046 471876.Spy49_1053c 199
471876.Spy49_0046 471876.Spy49_1077c 919
471876.Spy49_0046 471876.Spy49_1091 360
471876.Spy49_0046 471876.Spy49_1132c 360
471876.Spy49_0046 471876.Spy49_1143c 155
471876.Spy49_0046 471876.Spy49_1167c 474
471876.Spy49_0046 471876.Spy49_1173c 281
471876.Spy49_0046 471876.Spy49_1179c 175
471876.Spy49_0046 471876.Spy49_1181c 184
471876.Spy49_0046 471876.Spy49_1204c 208
471876.Spy49_0046 471876.Spy49_1215c 432
471876.Spy49_0046 471876.Spy49_1260c 323
471876.Spy49_0046 471876.Spy49_1263c 408
471876.Spy49_0046 471876.Spy49_1289c 360
471876.Spy49_0046 471876.Spy49_1300c 276
471876.Spy49_0046 471876.Spy49_1311c 222
471876.Spy49_0046 471876.Spy49_1322c 197
471876.Spy49_0046 471876.Spy49_1337c 886
471876.Spy49_0046 471876.Spy49_1338c 964
471876.Spy49_0046 471876.Spy49_1340c 212
471876.Spy49_0046 471876.Spy49_1358 343
471876.Spy49_0046 471876.Spy49_1363c 168
471876.Spy49_0046 471876.Spy49_1366c 350
471876.Spy49_0046 471876.Spy49_1368c 189
471876.Spy49_0046 471876.Spy49_1374c 279
471876.Spy49_0046 471876.Spy49_1375c 152
471876.Spy49_0046 471876.Spy49_1420c 678
471876.Spy49_0046 471876.Spy49_1426c 679
471876.Spy49_0046 471876.Spy49_1427c 288
471876.Spy49_0046 471876.Spy49_1428c 681
471876.Spy49_0046 471876.Spy49_1438 733
471876.Spy49_0046 471876.Spy49_1468c 181
471876.Spy49_0046 471876.Spy49_1526 196
471876.Spy49_0046 471876.Spy49_1544 933
471876.Spy49_0046 471876.Spy49_1553c 174
471876.Spy49_0046 471876.Spy49_1555c 225
471876.Spy49_0046 471876.Spy49_1558c 902
471876.Spy49_0046 471876.Spy49_1561c 377
471876.Spy49_0046 471876.Spy49_1563c 682
471876.Spy49_0046 471876.Spy49_1568c 333
471876.Spy49_0046 471876.Spy49_1587c 197
471876.Spy49_0046 471876.Spy49_1595c 987
471876.Spy49_0046 471876.Spy49_1596c 992
471876.Spy49_0046 471876.Spy49_1601c 179
471876.Spy49_0046 471876.Spy49_1604c 187
471876.Spy49_0046 471876.Spy49_1608c 403
471876.Spy49_0046 471876.Spy49_1613c 922
471876.Spy49_0046 471876.Spy49_1619c 238
471876.Spy49_0046 471876.Spy49_1632c 228
471876.Spy49_0046 471876.Spy49_1657 629
471876.Spy49_0046 471876.Spy49_1704c 333
471876.Spy49_0046 471876.Spy49_1705c 797
471876.Spy49_0046 471876.Spy49_1715c 198
471876.Spy49_0046 471876.Spy49_1733 963
471876.Spy49_0046 471876.Spy49_1734 805
471876.Spy49_0046 471876.Spy49_1744c 197
471876.Spy49_0046 471876.Spy49_1753c 720
471876.Spy49_0046 471876.Spy49_1762 408
471876.Spy49_0046 471876.Spy49_1769c 196
471876.Spy49_0046 471876.Spy49_1770 846
471876.Spy49_0046 471876.Spy49_1771 812
471876.Spy49_0046 471876.Spy49_1786c 980
471876.Spy49_0046 471876.Spy49_1789c 925
471876.Spy49_0046 471876.Spy49_1797c 324
471876.Spy49_0046 471876.Spy49_1798c 324
471876.Spy49_0046 471876.Spy49_1799c 324
471876.Spy49_0046 471876.Spy49_1812c 239
471876.Spy49_0046 471876.Spy49_1813c 172
471876.Spy49_0048 471876.Spy49_0009 387
471876.Spy49_0048 471876.Spy49_0016 168
471876.Spy49_0048 471876.Spy49_0028 218
471876.Spy49_0048 471876.Spy49_0029 218
471876.Spy49_0048 471876.Spy49_0031 196
471876.Spy49_0048 471876.Spy49_0032 169
471876.Spy49_0048 471876.Spy49_0033 244
471876.Spy49_0048 471876.Spy49_0035 247
471876.Spy49_0048 471876.Spy49_0036 248
471876.Spy49_0048 471876.Spy49_0037 248
471876.Spy49_0048 471876.Spy49_0038 189
471876.Spy49_0048 471876.Spy49_0039 186
471876.Spy49_0048 471876.Spy49_0040 280
471876.Spy49_0048 471876.Spy49_0044 991
471876.Spy49_0048 471876.Spy49_0045 999
471876.Spy49_0048 471876.Spy49_0046 999
471876.Spy49_0048 471876.Spy49_0049 999
471876.Spy49_0048 471876.Spy49_0050 997
471876.Spy49_0048 471876.Spy49_0052 998
471876.Spy49_0048 471876.Spy49_0053 997
471876.Spy49_0048 471876.Spy49_0054 998
471876.Spy49_0048 471876.Spy49_0055 998
471876.Spy49_0048 471876.Spy49_0056 995
471876.Spy49_0048 471876.Spy49_0057 997
471876.Spy49_0048 471876.Spy49_0058 997
471876.Spy49_0048 471876.Spy49_0059 997
471876.Spy49_0048 471876.Spy49_0060 973
471876.Spy49_0048 471876.Spy49_0061 993
471876.Spy49_0048 471876.Spy49_0062 996
471876.Spy49_0048 471876.Spy49_0064 995
471876.Spy49_0048 471876.Spy49_0065 975
471876.Spy49_0048 471876.Spy49_0066 994
471876.Spy49_0048 471876.Spy49_0067 996
471876.Spy49_0048 471876.Spy49_0068 946
471876.Spy49_0048 471876.Spy49_0069 745
471876.Spy49_0048 471876.Spy49_0070 952
471876.Spy49_0048 471876.Spy49_0071 902
471876.Spy49_0048 471876.Spy49_0072 992
471876.Spy49_0048 471876.Spy49_0073 988
471876.Spy49_0048 471876.Spy49_0074 855
471876.Spy49_0048 471876.Spy49_0075 979
471876.Spy49_0048 471876.Spy49_0084 209
471876.Spy49_0048 471876.Spy49_0087 629
471876.Spy49_0048 471876.Spy49_0088 568
471876.Spy49_0048 471876.Spy49_0105 374
471876.Spy49_0048 471876.Spy49_0131 192
471876.Spy49_0048 471876.Spy49_0133 198
471876.Spy49_0048 471876.Spy49_0135 154
471876.Spy49_0048 471876.Spy49_0141 163
471876.Spy49_0048 471876.Spy49_0143 425
471876.Spy49_0048 471876.Spy49_0152 155
471876.Spy49_0048 471876.Spy49_0180c 171
471876.Spy49_0048 471876.Spy49_0181 223
471876.Spy49_0048 471876.Spy49_0203 397
471876.Spy49_0048 471876.Spy49_0207 154
471876.Spy49_0048 471876.Spy49_0230 988
471876.Spy49_0048 471876.Spy49_0231 994
471876.Spy49_0048 471876.Spy49_0233 965
471876.Spy49_0048 471876.Spy49_0253 175
471876.Spy49_0048 471876.Spy49_0258 379
471876.Spy49_0048 471876.Spy49_0278 472
471876.Spy49_0048 471876.Spy49_0281 296
471876.Spy49_0048 471876.Spy49_0284 154
471876.Spy49_0048 471876.Spy49_0338 646
471876.Spy49_0048 471876.Spy49_0380c 310
471876.Spy49_0048 471876.Spy49_0387 990
471876.Spy49_0048 471876.Spy49_0388 989
471876.Spy49_0048 471876.Spy49_0390 242
471876.Spy49_0048 471876.Spy49_0391 670
471876.Spy49_0048 471876.Spy49_0403 387
471876.Spy49_0048 471876.Spy49_0420 830
471876.Spy49_0048 471876.Spy49_0423 397
471876.Spy49_0048 471876.Spy49_0448 158
471876.Spy49_0048 471876.Spy49_0462c 179
471876.Spy49_0048 471876.Spy49_0476 296
471876.Spy49_0048 471876.Spy49_0482 737
471876.Spy49_0048 471876.Spy49_0503c 276
471876.Spy49_0048 471876.Spy49_0515 634
471876.Spy49_0048 471876.Spy49_0552c 814
471876.Spy49_0048 471876.Spy49_0558 872
471876.Spy49_0048 471876.Spy49_0563 250
471876.Spy49_0048 471876.Spy49_0582 192
471876.Spy49_0048 471876.Spy49_0583 153
471876.Spy49_0048 471876.Spy49_0584 476
471876.Spy49_0048 471876.Spy49_0585 402
471876.Spy49_0048 471876.Spy49_0586 390
471876.Spy49_0048 471876.Spy49_0587 203
471876.Spy49_0048 471876.Spy49_0588 192
471876.Spy49_0048 471876.Spy49_0589 175
471876.Spy49_0048 471876.Spy49_0596 213
471876.Spy49_0048 471876.Spy49_0597 652
471876.Spy49_0048 471876.Spy49_0606 174
471876.Spy49_0048 471876.Spy49_0629 530
471876.Spy49_0048 471876.Spy49_0630 886
471876.Spy49_0048 471876.Spy49_0631 882
471876.Spy49_0048 471876.Spy49_0643 929
471876.Spy49_0048 471876.Spy49_0645 875
471876.Spy49_0048 471876.Spy49_0653 198
471876.Spy49_0048 471876.Spy49_0654 154
471876.Spy49_0048 471876.Spy49_0659 682
471876.Spy49_0048 471876.Spy49_0665 476
471876.Spy49_0048 471876.Spy49_0667 635
471876.Spy49_0048 471876.Spy49_0713 171
471876.Spy49_0048 471876.Spy49_0721 295
471876.Spy49_0048 471876.Spy49_0724 657
471876.Spy49_0048 471876.Spy49_0727 349
471876.Spy49_0048 471876.Spy49_0739 184
471876.Spy49_0048 471876.Spy49_0801 171
471876.Spy49_0048 471876.Spy49_0828 225
471876.Spy49_0048 471876.Spy49_0846 987
471876.Spy49_0048 471876.Spy49_0848 935
471876.Spy49_0048 471876.Spy49_0857 176
471876.Spy49_0048 471876.Spy49_0858 184
471876.Spy49_0048 471876.Spy49_0859 184
471876.Spy49_0048 471876.Spy49_0860 184
471876.Spy49_0048 471876.Spy49_0875c 168
471876.Spy49_0048 471876.Spy49_0880 437
471876.Spy49_0048 471876.Spy49_0905 295
471876.Spy49_0048 471876.Spy49_0912 379
471876.Spy49_0048 471876.Spy49_0913 239
471876.Spy49_0048 471876.Spy49_0914 150
471876.Spy49_0048 471876.Spy49_0925 168
471876.Spy49_0048 471876.Spy49_0945c 917
471876.Spy49_0048 471876.Spy49_0949 627
471876.Spy49_0048 471876.Spy49_0958c 156
471876.Spy49_0048 471876.Spy49_0978 276
471876.Spy49_0048 471876.Spy49_0988c 367
471876.Spy49_0048 471876.Spy49_0993c 355
471876.Spy49_0048 471876.Spy49_1075c 202
471876.Spy49_0048 471876.Spy49_1077c 712
471876.Spy49_0048 471876.Spy49_1091 334
471876.Spy49_0048 471876.Spy49_1132c 334
471876.Spy49_0048 471876.Spy49_1152c 267
471876.Spy49_0048 471876.Spy49_1167c 442
471876.Spy49_0048 471876.Spy49_1179c 171
471876.Spy49_0048 471876.Spy49_1215c 267
471876.Spy49_0048 471876.Spy49_1260c 367
471876.Spy49_0048 471876.Spy49_1263c 628
471876.Spy49_0048 471876.Spy49_1289c 334
471876.Spy49_0048 471876.Spy49_1311c 159
471876.Spy49_0048 471876.Spy49_1337c 775
471876.Spy49_0048 471876.Spy49_1338c 965
471876.Spy49_0048 471876.Spy49_1358 262
471876.Spy49_0048 471876.Spy49_1363c 168
471876.Spy49_0048 471876.Spy49_1366c 193
471876.Spy49_0048 471876.Spy49_1374c 199
471876.Spy49_0048 471876.Spy49_1420c 490
471876.Spy49_0048 471876.Spy49_1426c 721
471876.Spy49_0048 471876.Spy49_1428c 689
471876.Spy49_0048 471876.Spy49_1544 934
471876.Spy49_0048 471876.Spy49_1546c 228
471876.Spy49_0048 471876.Spy49_1549 171
471876.Spy49_0048 471876.Spy49_1558c 892
471876.Spy49_0048 471876.Spy49_1563c 816
471876.Spy49_0048 471876.Spy49_1568c 389
471876.Spy49_0048 471876.Spy49_1595c 977
471876.Spy49_0048 471876.Spy49_1596c 988
471876.Spy49_0048 471876.Spy49_1604c 180
471876.Spy49_0048 471876.Spy49_1613c 971
471876.Spy49_0048 471876.Spy49_1619c 218
471876.Spy49_0048 471876.Spy49_1657 623
471876.Spy49_0048 471876.Spy49_1704c 306
471876.Spy49_0048 471876.Spy49_1705c 824
471876.Spy49_0048 471876.Spy49_1715c 168
471876.Spy49_0048 471876.Spy49_1716c 174
471876.Spy49_0048 471876.Spy49_1733 928
471876.Spy49_0048 471876.Spy49_1734 696
471876.Spy49_0048 471876.Spy49_1744c 197
471876.Spy49_0048 471876.Spy49_1753c 560
471876.Spy49_0048 471876.Spy49_1769c 296
471876.Spy49_0048 471876.Spy49_1770 819
471876.Spy49_0048 471876.Spy49_1771 831
471876.Spy49_0048 471876.Spy49_1786c 989
471876.Spy49_0048 471876.Spy49_1789c 892
471876.Spy49_0048 471876.Spy49_1797c 323
471876.Spy49_0048 471876.Spy49_1798c 322
471876.Spy49_0048 471876.Spy49_1799c 323
471876.Spy49_0049 471876.Spy49_0001 335
471876.Spy49_0049 471876.Spy49_0004 318
471876.Spy49_0049 471876.Spy49_0006 296
471876.Spy49_0049 471876.Spy49_0009 387
471876.Spy49_0049 471876.Spy49_0016 408
471876.Spy49_0049 471876.Spy49_0027 175
471876.Spy49_0049 471876.Spy49_0028 193
471876.Spy49_0049 471876.Spy49_0029 297
471876.Spy49_0049 471876.Spy49_0031 286
471876.Spy49_0049 471876.Spy49_0032 184
471876.Spy49_0049 471876.Spy49_0033 244
471876.Spy49_0049 471876.Spy49_0035 245
471876.Spy49_0049 471876.Spy49_0036 245
471876.Spy49_0049 471876.Spy49_0037 245
471876.Spy49_0049 471876.Spy49_0038 186
471876.Spy49_0049 471876.Spy49_0039 170
471876.Spy49_0049 471876.Spy49_0040 262
471876.Spy49_0049 471876.Spy49_0044 992
471876.Spy49_0049 471876.Spy49_0045 998
471876.Spy49_0049 471876.Spy49_0046 998
471876.Spy49_0049 471876.Spy49_0048 999
471876.Spy49_0049 471876.Spy49_0050 998
471876.Spy49_0049 471876.Spy49_0052 998
471876.Spy49_0049 471876.Spy49_0053 998
471876.Spy49_0049 471876.Spy49_0054 999
471876.Spy49_0049 471876.Spy49_0055 997
471876.Spy49_0049 471876.Spy49_0056 992
471876.Spy49_0049 471876.Spy49_0057 998
471876.Spy49_0049 471876.Spy49_0058 996
471876.Spy49_0049 471876.Spy49_0059 999
471876.Spy49_0049 471876.Spy49_0060 973
471876.Spy49_0049 471876.Spy49_0061 993
471876.Spy49_0049 471876.Spy49_0062 997
471876.Spy49_0049 471876.Spy49_0064 996
471876.Spy49_0049 471876.Spy49_0065 998
471876.Spy49_0049 471876.Spy49_0066 993
471876.Spy49_0049 471876.Spy49_0067 994
471876.Spy49_0049 471876.Spy49_0068 909
471876.Spy49_0049 471876.Spy49_0069 772
471876.Spy49_0049 471876.Spy49_0070 920
471876.Spy49_0049 471876.Spy49_0071 965
471876.Spy49_0049 471876.Spy49_0072 994
471876.Spy49_0049 471876.Spy49_0073 995
471876.Spy49_0049 471876.Spy49_0074 926
471876.Spy49_0049 471876.Spy49_0075 983
471876.Spy49_0049 471876.Spy49_0087 960
471876.Spy49_0049 471876.Spy49_0088 883
471876.Spy49_0049 471876.Spy49_0105 341
471876.Spy49_0049 471876.Spy49_0109c 231
471876.Spy49_0049 471876.Spy49_0131 172
471876.Spy49_0049 471876.Spy49_0141 178
471876.Spy49_0049 471876.Spy49_0143 740
471876.Spy49_0049 471876.Spy49_0152 499
471876.Spy49_0049 471876.Spy49_0181 340
471876.Spy49_0049 471876.Spy49_0203 365
471876.Spy49_0049 471876.Spy49_0208 161
471876.Spy49_0049 471876.Spy49_0210 893
471876.Spy49_0049 471876.Spy49_0228 173
471876.Spy49_0049 471876.Spy49_0230 993
471876.Spy49_0049 471876.Spy49_0231 997
471876.Spy49_0049 471876.Spy49_0233 994
471876.Spy49_0049 471876.Spy49_0236c 179
471876.Spy49_0049 471876.Spy49_0252 299
471876.Spy49_0049 471876.Spy49_0253 299
471876.Spy49_0049 471876.Spy49_0258 171
471876.Spy49_0049 471876.Spy49_0259 201
471876.Spy49_0049 471876.Spy49_0278 402
471876.Spy49_0049 471876.Spy49_0284 321
471876.Spy49_0049 471876.Spy49_0290 251
471876.Spy49_0049 471876.Spy49_0300 172
471876.Spy49_0049 471876.Spy49_0304 225
471876.Spy49_0049 471876.Spy49_0323 243
471876.Spy49_0049 471876.Spy49_0335 279
471876.Spy49_0049 471876.Spy49_0338 678
471876.Spy49_0049 471876.Spy49_0387 995
471876.Spy49_0049 471876.Spy49_0388 995
471876.Spy49_0049 471876.Spy49_0390 434
471876.Spy49_0049 471876.Spy49_0391 790
471876.Spy49_0049 471876.Spy49_0403 595
471876.Spy49_0049 471876.Spy49_0420 784
471876.Spy49_0049 471876.Spy49_0422 169
471876.Spy49_0049 471876.Spy49_0423 596
471876.Spy49_0049 471876.Spy49_0432 620
471876.Spy49_0049 471876.Spy49_0435 213
471876.Spy49_0049 471876.Spy49_0476 300
471876.Spy49_0049 471876.Spy49_0482 741
471876.Spy49_0049 471876.Spy49_0493 433
471876.Spy49_0049 471876.Spy49_0503c 321
471876.Spy49_0049 471876.Spy49_0512c 200
471876.Spy49_0049 471876.Spy49_0515 907
471876.Spy49_0049 471876.Spy49_0536 587
471876.Spy49_0049 471876.Spy49_0552c 807
471876.Spy49_0049 471876.Spy49_0558 920
471876.Spy49_0049 471876.Spy49_0560 189
471876.Spy49_0049 471876.Spy49_0563 374
471876.Spy49_0049 471876.Spy49_0582 172
471876.Spy49_0049 471876.Spy49_0584 478
471876.Spy49_0049 471876.Spy49_0585 397
471876.Spy49_0049 471876.Spy49_0586 720
471876.Spy49_0049 471876.Spy49_0587 636
471876.Spy49_0049 471876.Spy49_0588 637
471876.Spy49_0049 471876.Spy49_0589 193
471876.Spy49_0049 471876.Spy49_0596 334
471876.Spy49_0049 471876.Spy49_0597 673
471876.Spy49_0049 471876.Spy49_0608 194
471876.Spy49_0049 471876.Spy49_0629 694
471876.Spy49_0049 471876.Spy49_0630 857
471876.Spy49_0049 471876.Spy49_0631 934
471876.Spy49_0049 471876.Spy49_0643 946
471876.Spy49_0049 471876.Spy49_0645 955
471876.Spy49_0049 471876.Spy49_0653 213
471876.Spy49_0049 471876.Spy49_0659 760
471876.Spy49_0049 471876.Spy49_0665 624
471876.Spy49_0049 471876.Spy49_0667 727
471876.Spy49_0049 471876.Spy49_0693 279
471876.Spy49_0049 471876.Spy49_0700 473
471876.Spy49_0049 471876.Spy49_0721 295
471876.Spy49_0049 471876.Spy49_0724 875
471876.Spy49_0049 471876.Spy49_0727 193
471876.Spy49_0049 471876.Spy49_0736 229
471876.Spy49_0049 471876.Spy49_0796c 438
471876.Spy49_0049 471876.Spy49_0828 175
471876.Spy49_0049 471876.Spy49_0829 452
471876.Spy49_0049 471876.Spy49_0846 987
471876.Spy49_0049 471876.Spy49_0848 974
471876.Spy49_0049 471876.Spy49_0858 172
471876.Spy49_0049 471876.Spy49_0859 183
471876.Spy49_0049 471876.Spy49_0860 202
471876.Spy49_0049 471876.Spy49_0875c 408
471876.Spy49_0049 471876.Spy49_0885 232
471876.Spy49_0049 471876.Spy49_0887 214
471876.Spy49_0049 471876.Spy49_0894 278
471876.Spy49_0049 471876.Spy49_0898 650
471876.Spy49_0049 471876.Spy49_0903 184
471876.Spy49_0049 471876.Spy49_0905 587
471876.Spy49_0049 471876.Spy49_0912 171
471876.Spy49_0049 471876.Spy49_0913 254
471876.Spy49_0049 471876.Spy49_0925 171
471876.Spy49_0049 471876.Spy49_0945c 922
471876.Spy49_0049 471876.Spy49_0949 486
471876.Spy49_0049 471876.Spy49_0954c 184
471876.Spy49_0049 471876.Spy49_0957c 188
471876.Spy49_0049 471876.Spy49_0959c 352
471876.Spy49_0049 471876.Spy49_0976c 172
471876.Spy49_0049 471876.Spy49_0978 211
471876.Spy49_0049 471876.Spy49_0988c 320
471876.Spy49_0049 471876.Spy49_0993c 391
471876.Spy49_0049 471876.Spy49_1007c 304
471876.Spy49_0049 471876.Spy49_1041 179
471876.Spy49_0049 471876.Spy49_1053c 215
471876.Spy49_0049 471876.Spy49_1077c 908
471876.Spy49_0049 471876.Spy49_1083c 172
471876.Spy49_0049 471876.Spy49_1091 338
471876.Spy49_0049 471876.Spy49_1108c 151
471876.Spy49_0049 471876.Spy49_1112c 200
471876.Spy49_0049 471876.Spy49_1132c 341
471876.Spy49_0049 471876.Spy49_1137c 196
471876.Spy49_0049 471876.Spy49_1158c 439
471876.Spy49_0049 471876.Spy49_1161c 179
471876.Spy49_0049 471876.Spy49_1167c 604
471876.Spy49_0049 471876.Spy49_1173c 193
471876.Spy49_0049 471876.Spy49_1179c 171
471876.Spy49_0049 471876.Spy49_1185c 187
471876.Spy49_0049 471876.Spy49_1215c 256
471876.Spy49_0049 471876.Spy49_1260c 336
471876.Spy49_0049 471876.Spy49_1261c 189
471876.Spy49_0049 471876.Spy49_1263c 476
471876.Spy49_0049 471876.Spy49_1286c 179
471876.Spy49_0049 471876.Spy49_1289c 338
471876.Spy49_0049 471876.Spy49_1337c 966
471876.Spy49_0049 471876.Spy49_1338c 962
471876.Spy49_0049 471876.Spy49_1340c 554
471876.Spy49_0049 471876.Spy49_1358 224
471876.Spy49_0049 471876.Spy49_1361c 232
471876.Spy49_0049 471876.Spy49_1362c 220
471876.Spy49_0049 471876.Spy49_1363c 458
471876.Spy49_0049 471876.Spy49_1364c 414
471876.Spy49_0049 471876.Spy49_1366c 409
471876.Spy49_0049 471876.Spy49_1369c 176
471876.Spy49_0049 471876.Spy49_1374c 403
471876.Spy49_0049 471876.Spy49_1384c 184
471876.Spy49_0049 471876.Spy49_1394c 526
471876.Spy49_0049 471876.Spy49_1420c 546
471876.Spy49_0049 471876.Spy49_1423c 468
471876.Spy49_0049 471876.Spy49_1426c 680
471876.Spy49_0049 471876.Spy49_1427c 182
471876.Spy49_0049 471876.Spy49_1428c 544
471876.Spy49_0049 471876.Spy49_1544 933
471876.Spy49_0049 471876.Spy49_1549 219
471876.Spy49_0049 471876.Spy49_1558c 922
471876.Spy49_0049 471876.Spy49_1561c 746
471876.Spy49_0049 471876.Spy49_1563c 718
471876.Spy49_0049 471876.Spy49_1568c 475
471876.Spy49_0049 471876.Spy49_1595c 990
471876.Spy49_0049 471876.Spy49_1596c 994
471876.Spy49_0049 471876.Spy49_1601c 303
471876.Spy49_0049 471876.Spy49_1604c 151
471876.Spy49_0049 471876.Spy49_1608c 561
471876.Spy49_0049 471876.Spy49_1613c 964
471876.Spy49_0049 471876.Spy49_1619c 244
471876.Spy49_0049 471876.Spy49_1657 658
471876.Spy49_0049 471876.Spy49_1704c 289
471876.Spy49_0049 471876.Spy49_1705c 776
471876.Spy49_0049 471876.Spy49_1715c 368
471876.Spy49_0049 471876.Spy49_1719c 200
471876.Spy49_0049 471876.Spy49_1727 352
471876.Spy49_0049 471876.Spy49_1733 968
471876.Spy49_0049 471876.Spy49_1734 893
471876.Spy49_0049 471876.Spy49_1744c 196
471876.Spy49_0049 471876.Spy49_1747c 188
471876.Spy49_0049 471876.Spy49_1753c 831
471876.Spy49_0049 471876.Spy49_1758c 184
471876.Spy49_0049 471876.Spy49_1762 236
471876.Spy49_0049 471876.Spy49_1768c 172
471876.Spy49_0049 471876.Spy49_1769c 300
471876.Spy49_0049 471876.Spy49_1770 841
471876.Spy49_0049 471876.Spy49_1771 810
471876.Spy49_0049 471876.Spy49_1786c 993
471876.Spy49_0049 471876.Spy49_1789c 891
471876.Spy49_0049 471876.Spy49_1791c 455
471876.Spy49_0049 471876.Spy49_1793c 423
471876.Spy49_0049 471876.Spy49_1797c 336
471876.Spy49_0049 471876.Spy49_1798c 329
471876.Spy49_0049 471876.Spy49_1799c 386
471876.Spy49_0049 471876.Spy49_1802c 186
471876.Spy49_0049 471876.Spy49_1803c 186
471876.Spy49_0049 471876.Spy49_1812c 408
471876.Spy49_0049 471876.Spy49_1813c 163
471876.Spy49_0050 471876.Spy49_0001 273
471876.Spy49_0050 471876.Spy49_0002 232
471876.Spy49_0050 471876.Spy49_0004 237
471876.Spy49_0050 471876.Spy49_0016 219
471876.Spy49_0050 471876.Spy49_0029 158
471876.Spy49_0050 471876.Spy49_0031 214
471876.Spy49_0050 471876.Spy49_0032 223
471876.Spy49_0050 471876.Spy49_0033 243
471876.Spy49_0050 471876.Spy49_0035 178
471876.Spy49_0050 471876.Spy49_0036 177
471876.Spy49_0050 471876.Spy49_0037 177
471876.Spy49_0050 471876.Spy49_0038 178
471876.Spy49_0050 471876.Spy49_0039 184
471876.Spy49_0050 471876.Spy49_0040 266
471876.Spy49_0050 471876.Spy49_0044 998
471876.Spy49_0050 471876.Spy49_0045 997
471876.Spy49_0050 471876.Spy49_0046 993
471876.Spy49_0050 471876.Spy49_0048 997
471876.Spy49_0050 471876.Spy49_0049 998
471876.Spy49_0050 471876.Spy49_0052 999
471876.Spy49_0050 471876.Spy49_0053 999
471876.Spy49_0050 471876.Spy49_0054 996
471876.Spy49_0050 471876.Spy49_0055 997
471876.Spy49_0050 471876.Spy49_0056 998
471876.Spy49_0050 471876.Spy49_0057 994
471876.Spy49_0050 471876.Spy49_0058 996
471876.Spy49_0050 471876.Spy49_0059 996
471876.Spy49_0050 471876.Spy49_0060 994
471876.Spy49_0050 471876.Spy49_0061 996
471876.Spy49_0050 471876.Spy49_0062 995
471876.Spy49_0050 471876.Spy49_0064 985
471876.Spy49_0050 471876.Spy49_0065 997
471876.Spy49_0050 471876.Spy49_0066 970
471876.Spy49_0050 471876.Spy49_0067 991
471876.Spy49_0050 471876.Spy49_0068 909
471876.Spy49_0050 471876.Spy49_0069 757
471876.Spy49_0050 471876.Spy49_0070 908
471876.Spy49_0050 471876.Spy49_0071 845
471876.Spy49_0050 471876.Spy49_0072 997
471876.Spy49_0050 471876.Spy49_0073 998
471876.Spy49_0050 471876.Spy49_0074 915
471876.Spy49_0050 471876.Spy49_0075 922
471876.Spy49_0050 471876.Spy49_0084 212
471876.Spy49_0050 471876.Spy49_0087 888
471876.Spy49_0050 471876.Spy49_0088 777
471876.Spy49_0050 471876.Spy49_0105 497
471876.Spy49_0050 471876.Spy49_0109c 232
471876.Spy49_0050 471876.Spy49_0131 208
471876.Spy49_0050 471876.Spy49_0134 172
471876.Spy49_0050 471876.Spy49_0141 160
471876.Spy49_0050 471876.Spy49_0143 707
471876.Spy49_0050 471876.Spy49_0152 245
471876.Spy49_0050 471876.Spy49_0181 285
471876.Spy49_0050 471876.Spy49_0203 177
471876.Spy49_0050 471876.Spy49_0210 545
471876.Spy49_0050 471876.Spy49_0221 724
471876.Spy49_0050 471876.Spy49_0223 622
471876.Spy49_0050 471876.Spy49_0228 173
471876.Spy49_0050 471876.Spy49_0230 992
471876.Spy49_0050 471876.Spy49_0231 996
471876.Spy49_0050 471876.Spy49_0233 987
471876.Spy49_0050 471876.Spy49_0234 274
471876.Spy49_0050 471876.Spy49_0236c 177
471876.Spy49_0050 471876.Spy49_0252 196
471876.Spy49_0050 471876.Spy49_0253 196
471876.Spy49_0050 471876.Spy49_0263 168
471876.Spy49_0050 471876.Spy49_0278 193
471876.Spy49_0050 471876.Spy49_0284 212
471876.Spy49_0050 471876.Spy49_0310 168
471876.Spy49_0050 471876.Spy49_0323 218
471876.Spy49_0050 471876.Spy49_0338 232
471876.Spy49_0050 471876.Spy49_0381 156
471876.Spy49_0050 471876.Spy49_0382 156
471876.Spy49_0050 471876.Spy49_0387 984
471876.Spy49_0050 471876.Spy49_0388 981
471876.Spy49_0050 471876.Spy49_0390 239
471876.Spy49_0050 471876.Spy49_0391 840
471876.Spy49_0050 471876.Spy49_0420 370
471876.Spy49_0050 471876.Spy49_0423 791
471876.Spy49_0050 471876.Spy49_0473 168
471876.Spy49_0050 471876.Spy49_0474 168
471876.Spy49_0050 471876.Spy49_0476 226
471876.Spy49_0050 471876.Spy49_0482 755
471876.Spy49_0050 471876.Spy49_0503c 544
471876.Spy49_0050 471876.Spy49_0512c 200
471876.Spy49_0050 471876.Spy49_0515 914
471876.Spy49_0050 471876.Spy49_0536 774
471876.Spy49_0050 471876.Spy49_0544 168
471876.Spy49_0050 471876.Spy49_0552c 298
471876.Spy49_0050 471876.Spy49_0558 678
471876.Spy49_0050 471876.Spy49_0559 172
471876.Spy49_0050 471876.Spy49_0563 466
471876.Spy49_0050 471876.Spy49_0582 208
471876.Spy49_0050 471876.Spy49_0583 202
471876.Spy49_0050 471876.Spy49_0584 402
471876.Spy49_0050 471876.Spy49_0585 226
471876.Spy49_0050 471876.Spy49_0586 675
471876.Spy49_0050 471876.Spy49_0587 548
471876.Spy49_0050 471876.Spy49_0588 540
471876.Spy49_0050 471876.Spy49_0589 175
471876.Spy49_0050 471876.Spy49_0596 571
471876.Spy49_0050 471876.Spy49_0597 615
471876.Spy49_0050 471876.Spy49_0606 634
471876.Spy49_0050 471876.Spy49_0608 223
471876.Spy49_0050 471876.Spy49_0629 929
471876.Spy49_0050 471876.Spy49_0630 403
471876.Spy49_0050 471876.Spy49_0631 695
471876.Spy49_0050 471876.Spy49_0635 176
471876.Spy49_0050 471876.Spy49_0643 724
471876.Spy49_0050 471876.Spy49_0645 696
471876.Spy49_0050 471876.Spy49_0653 248
471876.Spy49_0050 471876.Spy49_0654 174
471876.Spy49_0050 471876.Spy49_0659 966
471876.Spy49_0050 471876.Spy49_0665 831
471876.Spy49_0050 471876.Spy49_0667 724
471876.Spy49_0050 471876.Spy49_0668 231
471876.Spy49_0050 471876.Spy49_0724 502
471876.Spy49_0050 471876.Spy49_0727 408
471876.Spy49_0050 471876.Spy49_0736 188
471876.Spy49_0050 471876.Spy49_0801 175
471876.Spy49_0050 471876.Spy49_0828 393
471876.Spy49_0050 471876.Spy49_0846 989
471876.Spy49_0050 471876.Spy49_0848 903
471876.Spy49_0050 471876.Spy49_0860 159
471876.Spy49_0050 471876.Spy49_0875c 219
471876.Spy49_0050 471876.Spy49_0885 168
471876.Spy49_0050 471876.Spy49_0887 174
471876.Spy49_0050 471876.Spy49_0894 727
471876.Spy49_0050 471876.Spy49_0905 252
471876.Spy49_0050 471876.Spy49_0913 224
471876.Spy49_0050 471876.Spy49_0925 168
471876.Spy49_0050 471876.Spy49_0945c 763
471876.Spy49_0050 471876.Spy49_0949 474
471876.Spy49_0050 471876.Spy49_0954c 213
471876.Spy49_0050 471876.Spy49_0978 757
471876.Spy49_0050 471876.Spy49_0993c 366
471876.Spy49_0050 471876.Spy49_1017c 211
471876.Spy49_0050 471876.Spy49_1041 177
471876.Spy49_0050 471876.Spy49_1053c 189
471876.Spy49_0050 471876.Spy49_1077c 851
471876.Spy49_0050 471876.Spy49_1091 198
471876.Spy49_0050 471876.Spy49_1108c 358
471876.Spy49_0050 471876.Spy49_1112c 200
471876.Spy49_0050 471876.Spy49_1122c 632
471876.Spy49_0050 471876.Spy49_1132c 202
471876.Spy49_0050 471876.Spy49_1133c 721
471876.Spy49_0050 471876.Spy49_1138c 237
471876.Spy49_0050 471876.Spy49_1143c 170
471876.Spy49_0050 471876.Spy49_1161c 177
471876.Spy49_0050 471876.Spy49_1167c 452
471876.Spy49_0050 471876.Spy49_1215c 480
471876.Spy49_0050 471876.Spy49_1224c 168
471876.Spy49_0050 471876.Spy49_1253c 152
471876.Spy49_0050 471876.Spy49_1263c 490
471876.Spy49_0050 471876.Spy49_1280c 163
471876.Spy49_0050 471876.Spy49_1284c 231
471876.Spy49_0050 471876.Spy49_1286c 177
471876.Spy49_0050 471876.Spy49_1289c 198
471876.Spy49_0050 471876.Spy49_1311c 432
471876.Spy49_0050 471876.Spy49_1337c 894
471876.Spy49_0050 471876.Spy49_1338c 954
471876.Spy49_0050 471876.Spy49_1340c 253
471876.Spy49_0050 471876.Spy49_1358 450
471876.Spy49_0050 471876.Spy49_1361c 409
471876.Spy49_0050 471876.Spy49_1363c 413
471876.Spy49_0050 471876.Spy49_1364c 171
471876.Spy49_0050 471876.Spy49_1366c 232
471876.Spy49_0050 471876.Spy49_1374c 327
471876.Spy49_0050 471876.Spy49_1420c 852
471876.Spy49_0050 471876.Spy49_1426c 900
471876.Spy49_0050 471876.Spy49_1428c 857
471876.Spy49_0050 471876.Spy49_1544 973
471876.Spy49_0050 471876.Spy49_1549 236
471876.Spy49_0050 471876.Spy49_1550c 183
471876.Spy49_0050 471876.Spy49_1556c 232
471876.Spy49_0050 471876.Spy49_1558c 706
471876.Spy49_0050 471876.Spy49_1561c 506
471876.Spy49_0050 471876.Spy49_1563c 745
471876.Spy49_0050 471876.Spy49_1568c 477
471876.Spy49_0050 471876.Spy49_1580c 168
471876.Spy49_0050 471876.Spy49_1595c 995
471876.Spy49_0050 471876.Spy49_1596c 986
471876.Spy49_0050 471876.Spy49_1601c 304
471876.Spy49_0050 471876.Spy49_1604c 360
471876.Spy49_0050 471876.Spy49_1608c 368
471876.Spy49_0050 471876.Spy49_1613c 989
471876.Spy49_0050 471876.Spy49_1619c 241
471876.Spy49_0050 471876.Spy49_1657 627
471876.Spy49_0050 471876.Spy49_1704c 304
471876.Spy49_0050 471876.Spy49_1705c 347
471876.Spy49_0050 471876.Spy49_1715c 237
471876.Spy49_0050 471876.Spy49_1716c 259
471876.Spy49_0050 471876.Spy49_1733 993
471876.Spy49_0050 471876.Spy49_1734 843
471876.Spy49_0050 471876.Spy49_1753c 274
471876.Spy49_0050 471876.Spy49_1762 509
471876.Spy49_0050 471876.Spy49_1768c 533
471876.Spy49_0050 471876.Spy49_1769c 226
471876.Spy49_0050 471876.Spy49_1770 363
471876.Spy49_0050 471876.Spy49_1771 372
471876.Spy49_0050 471876.Spy49_1786c 996
471876.Spy49_0050 471876.Spy49_1789c 678
471876.Spy49_0050 471876.Spy49_1797c 384
471876.Spy49_0050 471876.Spy49_1798c 385
471876.Spy49_0050 471876.Spy49_1799c 389
471876.Spy49_0050 471876.Spy49_1812c 175
471876.Spy49_0052 471876.Spy49_0004 218
471876.Spy49_0052 471876.Spy49_0009 387
471876.Spy49_0052 471876.Spy49_0016 181
471876.Spy49_0052 471876.Spy49_0029 158
471876.Spy49_0052 471876.Spy49_0031 226
471876.Spy49_0052 471876.Spy49_0032 217
471876.Spy49_0052 471876.Spy49_0033 209
471876.Spy49_0052 471876.Spy49_0035 177
471876.Spy49_0052 471876.Spy49_0036 176
471876.Spy49_0052 471876.Spy49_0037 176
471876.Spy49_0052 471876.Spy49_0038 176
471876.Spy49_0052 471876.Spy49_0039 183
471876.Spy49_0052 471876.Spy49_0040 250
471876.Spy49_0052 471876.Spy49_0044 994
471876.Spy49_0052 471876.Spy49_0045 998
471876.Spy49_0052 471876.Spy49_0046 998
471876.Spy49_0052 471876.Spy49_0048 998
471876.Spy49_0052 471876.Spy49_0049 998
471876.Spy49_0052 471876.Spy49_0050 999
471876.Spy49_0052 471876.Spy49_0053 998
471876.Spy49_0052 471876.Spy49_0054 999
471876.Spy49_0052 471876.Spy49_0055 998
471876.Spy49_0052 471876.Spy49_0056 997
471876.Spy49_0052 471876.Spy49_0057 998
471876.Spy49_0052 471876.Spy49_0058 998
471876.Spy49_0052 471876.Spy49_0059 997
471876.Spy49_0052 471876.Spy49_0060 972
471876.Spy49_0052 471876.Spy49_0061 989
471876.Spy49_0052 471876.Spy49_0062 996
471876.Spy49_0052 471876.Spy49_0064 996
471876.Spy49_0052 471876.Spy49_0065 993
471876.Spy49_0052 471876.Spy49_0066 996
471876.Spy49_0052 471876.Spy49_0067 996
471876.Spy49_0052 471876.Spy49_0068 960
471876.Spy49_0052 471876.Spy49_0069 755
471876.Spy49_0052 471876.Spy49_0070 900
471876.Spy49_0052 471876.Spy49_0071 927
471876.Spy49_0052 471876.Spy49_0072 989
471876.Spy49_0052 471876.Spy49_0073 989
471876.Spy49_0052 471876.Spy49_0074 881
471876.Spy49_0052 471876.Spy49_0075 977
471876.Spy49_0052 471876.Spy49_0084 166
471876.Spy49_0052 471876.Spy49_0087 719
471876.Spy49_0052 471876.Spy49_0088 746
471876.Spy49_0052 471876.Spy49_0105 337
471876.Spy49_0052 471876.Spy49_0131 313
471876.Spy49_0052 471876.Spy49_0133 154
471876.Spy49_0052 471876.Spy49_0136 181
471876.Spy49_0052 471876.Spy49_0141 163
471876.Spy49_0052 471876.Spy49_0143 706
471876.Spy49_0052 471876.Spy49_0181 160
471876.Spy49_0052 471876.Spy49_0203 342
471876.Spy49_0052 471876.Spy49_0207 264
471876.Spy49_0052 471876.Spy49_0210 839
471876.Spy49_0052 471876.Spy49_0220 198
471876.Spy49_0052 471876.Spy49_0221 219
471876.Spy49_0052 471876.Spy49_0228 171
471876.Spy49_0052 471876.Spy49_0230 988
471876.Spy49_0052 471876.Spy49_0231 991
471876.Spy49_0052 471876.Spy49_0233 978
471876.Spy49_0052 471876.Spy49_0236c 179
471876.Spy49_0052 471876.Spy49_0245 183
471876.Spy49_0052 471876.Spy49_0252 196
471876.Spy49_0052 471876.Spy49_0253 196
471876.Spy49_0052 471876.Spy49_0258 171
471876.Spy49_0052 471876.Spy49_0278 472
471876.Spy49_0052 471876.Spy49_0297 157
471876.Spy49_0052 471876.Spy49_0298 198
471876.Spy49_0052 471876.Spy49_0300 165
471876.Spy49_0052 471876.Spy49_0330 184
471876.Spy49_0052 471876.Spy49_0338 632
471876.Spy49_0052 471876.Spy49_0387 995
471876.Spy49_0052 471876.Spy49_0388 992
471876.Spy49_0052 471876.Spy49_0390 189
471876.Spy49_0052 471876.Spy49_0391 711
471876.Spy49_0052 471876.Spy49_0403 579
471876.Spy49_0052 471876.Spy49_0404 184
471876.Spy49_0052 471876.Spy49_0420 824
471876.Spy49_0052 471876.Spy49_0423 592
471876.Spy49_0052 471876.Spy49_0435 210
471876.Spy49_0052 471876.Spy49_0448 217
471876.Spy49_0052 471876.Spy49_0474 225
471876.Spy49_0052 471876.Spy49_0476 587
471876.Spy49_0052 471876.Spy49_0482 737
471876.Spy49_0052 471876.Spy49_0500 198
471876.Spy49_0052 471876.Spy49_0503c 281
471876.Spy49_0052 471876.Spy49_0512c 200
471876.Spy49_0052 471876.Spy49_0515 743
471876.Spy49_0052 471876.Spy49_0536 181
471876.Spy49_0052 471876.Spy49_0552c 826
471876.Spy49_0052 471876.Spy49_0558 882
471876.Spy49_0052 471876.Spy49_0563 402
471876.Spy49_0052 471876.Spy49_0582 232
471876.Spy49_0052 471876.Spy49_0583 351
471876.Spy49_0052 471876.Spy49_0584 473
471876.Spy49_0052 471876.Spy49_0585 402
471876.Spy49_0052 471876.Spy49_0586 431
471876.Spy49_0052 471876.Spy49_0587 388
471876.Spy49_0052 471876.Spy49_0588 401
471876.Spy49_0052 471876.Spy49_0589 171
471876.Spy49_0052 471876.Spy49_0596 330
471876.Spy49_0052 471876.Spy49_0597 704
471876.Spy49_0052 471876.Spy49_0609 212
471876.Spy49_0052 471876.Spy49_0629 496
471876.Spy49_0052 471876.Spy49_0630 914
471876.Spy49_0052 471876.Spy49_0631 930
471876.Spy49_0052 471876.Spy49_0634 153
471876.Spy49_0052 471876.Spy49_0641 195
471876.Spy49_0052 471876.Spy49_0643 935
471876.Spy49_0052 471876.Spy49_0645 923
471876.Spy49_0052 471876.Spy49_0653 306
471876.Spy49_0052 471876.Spy49_0659 715
471876.Spy49_0052 471876.Spy49_0665 673
471876.Spy49_0052 471876.Spy49_0667 697
471876.Spy49_0052 471876.Spy49_0713 150
471876.Spy49_0052 471876.Spy49_0714 171
471876.Spy49_0052 471876.Spy49_0721 295
471876.Spy49_0052 471876.Spy49_0724 773
471876.Spy49_0052 471876.Spy49_0727 171
471876.Spy49_0052 471876.Spy49_0736 182
471876.Spy49_0052 471876.Spy49_0801 290
471876.Spy49_0052 471876.Spy49_0805 184
471876.Spy49_0052 471876.Spy49_0808 210
471876.Spy49_0052 471876.Spy49_0828 172
471876.Spy49_0052 471876.Spy49_0829 164
471876.Spy49_0052 471876.Spy49_0844 199
471876.Spy49_0052 471876.Spy49_0846 991
471876.Spy49_0052 471876.Spy49_0848 955
471876.Spy49_0052 471876.Spy49_0875c 181
471876.Spy49_0052 471876.Spy49_0877 198
471876.Spy49_0052 471876.Spy49_0885 211
471876.Spy49_0052 471876.Spy49_0887 204
471876.Spy49_0052 471876.Spy49_0894 189
471876.Spy49_0052 471876.Spy49_0905 579
471876.Spy49_0052 471876.Spy49_0912 171
471876.Spy49_0052 471876.Spy49_0913 220
471876.Spy49_0052 471876.Spy49_0925 204
471876.Spy49_0052 471876.Spy49_0945c 894
471876.Spy49_0052 471876.Spy49_0949 474
471876.Spy49_0052 471876.Spy49_0954c 214
471876.Spy49_0052 471876.Spy49_0973c 152
471876.Spy49_0052 471876.Spy49_0978 265
471876.Spy49_0052 471876.Spy49_0993c 492
471876.Spy49_0052 471876.Spy49_1007c 157
471876.Spy49_0052 471876.Spy49_1015c 197
471876.Spy49_0052 471876.Spy49_1041 179
471876.Spy49_0052 471876.Spy49_1053c 270
471876.Spy49_0052 471876.Spy49_1077c 808
471876.Spy49_0052 471876.Spy49_1087c 184
471876.Spy49_0052 471876.Spy49_1091 198
471876.Spy49_0052 471876.Spy49_1112c 200
471876.Spy49_0052 471876.Spy49_1132c 202
471876.Spy49_0052 471876.Spy49_1143c 172
471876.Spy49_0052 471876.Spy49_1144 264
471876.Spy49_0052 471876.Spy49_1147c 163
471876.Spy49_0052 471876.Spy49_1155c 221
471876.Spy49_0052 471876.Spy49_1161c 179
471876.Spy49_0052 471876.Spy49_1167c 356
471876.Spy49_0052 471876.Spy49_1168c 156
471876.Spy49_0052 471876.Spy49_1169c 198
471876.Spy49_0052 471876.Spy49_1190c 222
471876.Spy49_0052 471876.Spy49_1193c 199
471876.Spy49_0052 471876.Spy49_1215c 276
471876.Spy49_0052 471876.Spy49_1238 198
471876.Spy49_0052 471876.Spy49_1257c 168
471876.Spy49_0052 471876.Spy49_1263c 434
471876.Spy49_0052 471876.Spy49_1280c 215
471876.Spy49_0052 471876.Spy49_1286c 179
471876.Spy49_0052 471876.Spy49_1289c 198
471876.Spy49_0052 471876.Spy49_1293c 177
471876.Spy49_0052 471876.Spy49_1296c 168
471876.Spy49_0052 471876.Spy49_1300c 170
471876.Spy49_0052 471876.Spy49_1311c 313
471876.Spy49_0052 471876.Spy49_1337c 746
471876.Spy49_0052 471876.Spy49_1338c 947
471876.Spy49_0052 471876.Spy49_1340c 255
471876.Spy49_0052 471876.Spy49_1348c 198
471876.Spy49_0052 471876.Spy49_1358 222
471876.Spy49_0052 471876.Spy49_1361c 227
471876.Spy49_0052 471876.Spy49_1363c 219
471876.Spy49_0052 471876.Spy49_1366c 226
471876.Spy49_0052 471876.Spy49_1374c 318
471876.Spy49_0052 471876.Spy49_1383c 185
471876.Spy49_0052 471876.Spy49_1416 184
471876.Spy49_0052 471876.Spy49_1420c 550
471876.Spy49_0052 471876.Spy49_1426c 679
471876.Spy49_0052 471876.Spy49_1428c 679
471876.Spy49_0052 471876.Spy49_1438 624
471876.Spy49_0052 471876.Spy49_1544 932
471876.Spy49_0052 471876.Spy49_1549 204
471876.Spy49_0052 471876.Spy49_1558c 922
471876.Spy49_0052 471876.Spy49_1561c 217
471876.Spy49_0052 471876.Spy49_1563c 539
471876.Spy49_0052 471876.Spy49_1568c 474
471876.Spy49_0052 471876.Spy49_1595c 980
471876.Spy49_0052 471876.Spy49_1596c 992
471876.Spy49_0052 471876.Spy49_1601c 254
471876.Spy49_0052 471876.Spy49_1604c 533
471876.Spy49_0052 471876.Spy49_1608c 348
471876.Spy49_0052 471876.Spy49_1613c 958
471876.Spy49_0052 471876.Spy49_1619c 240
471876.Spy49_0052 471876.Spy49_1629c 198
471876.Spy49_0052 471876.Spy49_1657 622
471876.Spy49_0052 471876.Spy49_1704c 286
471876.Spy49_0052 471876.Spy49_1705c 817
471876.Spy49_0052 471876.Spy49_1715c 323
471876.Spy49_0052 471876.Spy49_1716c 167
471876.Spy49_0052 471876.Spy49_1733 941
471876.Spy49_0052 471876.Spy49_1734 695
471876.Spy49_0052 471876.Spy49_1749c 227
471876.Spy49_0052 471876.Spy49_1753c 560
471876.Spy49_0052 471876.Spy49_1762 314
471876.Spy49_0052 471876.Spy49_1764c 181
471876.Spy49_0052 471876.Spy49_1765c 181
471876.Spy49_0052 471876.Spy49_1768c 210
471876.Spy49_0052 471876.Spy49_1769c 587
471876.Spy49_0052 471876.Spy49_1770 862
471876.Spy49_0052 471876.Spy49_1771 831
471876.Spy49_0052 471876.Spy49_1786c 986
471876.Spy49_0052 471876.Spy49_1789c 919
471876.Spy49_0052 471876.Spy49_1793c 188
471876.Spy49_0052 471876.Spy49_1797c 387
471876.Spy49_0052 471876.Spy49_1798c 387
471876.Spy49_0052 471876.Spy49_1799c 391
471876.Spy49_0052 471876.Spy49_1802c 171
471876.Spy49_0052 471876.Spy49_1803c 171
471876.Spy49_0052 471876.Spy49_1812c 293
471876.Spy49_0052 471876.Spy49_1813c 201
471876.Spy49_0053 471876.Spy49_0001 189
471876.Spy49_0053 471876.Spy49_0002 381
471876.Spy49_0053 471876.Spy49_0004 278
471876.Spy49_0053 471876.Spy49_0009 387
471876.Spy49_0053 471876.Spy49_0013 201
471876.Spy49_0053 471876.Spy49_0016 504
471876.Spy49_0053 471876.Spy49_0025 162
471876.Spy49_0053 471876.Spy49_0027 213
471876.Spy49_0053 471876.Spy49_0028 164
471876.Spy49_0053 471876.Spy49_0029 182
471876.Spy49_0053 471876.Spy49_0031 193
471876.Spy49_0053 471876.Spy49_0032 201
471876.Spy49_0053 471876.Spy49_0033 201
471876.Spy49_0053 471876.Spy49_0035 206
471876.Spy49_0053 471876.Spy49_0036 197
471876.Spy49_0053 471876.Spy49_0037 197
471876.Spy49_0053 471876.Spy49_0038 174
471876.Spy49_0053 471876.Spy49_0039 274
471876.Spy49_0053 471876.Spy49_0040 239
471876.Spy49_0053 471876.Spy49_0044 997
471876.Spy49_0053 471876.Spy49_0045 997
471876.Spy49_0053 471876.Spy49_0046 997
471876.Spy49_0053 471876.Spy49_0048 997
471876.Spy49_0053 471876.Spy49_0049 998
471876.Spy49_0053 471876.Spy49_0050 999
471876.Spy49_0053 471876.Spy49_0052 998
471876.Spy49_0053 471876.Spy49_0054 999
471876.Spy49_0053 471876.Spy49_0055 996
471876.Spy49_0053 471876.Spy49_0056 999
471876.Spy49_0053 471876.Spy49_0057 997
471876.Spy49_0053 471876.Spy49_0058 995
471876.Spy49_0053 471876.Spy49_0059 998
471876.Spy49_0053 471876.Spy49_0060 995
471876.Spy49_0053 471876.Spy49_0061 997
471876.Spy49_0053 471876.Spy49_0062 996
471876.Spy49_0053 471876.Spy49_0064 991
471876.Spy49_0053 471876.Spy49_0065 998
471876.Spy49_0053 471876.Spy49_0066 991
471876.Spy49_0053 471876.Spy49_0067 993
471876.Spy49_0053 471876.Spy49_0068 957
471876.Spy49_0053 471876.Spy49_0069 758
471876.Spy49_0053 471876.Spy49_0070 970
471876.Spy49_0053 471876.Spy49_0071 872
471876.Spy49_0053 471876.Spy49_0072 997
471876.Spy49_0053 471876.Spy49_0073 997
471876.Spy49_0053 471876.Spy49_0074 964
471876.Spy49_0053 471876.Spy49_0075 935
471876.Spy49_0053 471876.Spy49_0084 251
471876.Spy49_0053 471876.Spy49_0087 955
471876.Spy49_0053 471876.Spy49_0088 938
471876.Spy49_0053 471876.Spy49_0104 175
471876.Spy49_0053 471876.Spy49_0105 318
471876.Spy49_0053 471876.Spy49_0109c 226
471876.Spy49_0053 471876.Spy49_0131 355
471876.Spy49_0053 471876.Spy49_0135 154
471876.Spy49_0053 471876.Spy49_0136 191
471876.Spy49_0053 471876.Spy49_0141 190
471876.Spy49_0053 471876.Spy49_0143 854
471876.Spy49_0053 471876.Spy49_0162 175
471876.Spy49_0053 471876.Spy49_0181 187
471876.Spy49_0053 471876.Spy49_0203 364
471876.Spy49_0053 471876.Spy49_0210 652
471876.Spy49_0053 471876.Spy49_0221 725
471876.Spy49_0053 471876.Spy49_0223 622
471876.Spy49_0053 471876.Spy49_0228 408
471876.Spy49_0053 471876.Spy49_0230 996
471876.Spy49_0053 471876.Spy49_0231 997
471876.Spy49_0053 471876.Spy49_0233 991
471876.Spy49_0053 471876.Spy49_0234 314
471876.Spy49_0053 471876.Spy49_0236c 179
471876.Spy49_0053 471876.Spy49_0244 246
471876.Spy49_0053 471876.Spy49_0252 196
471876.Spy49_0053 471876.Spy49_0253 196
471876.Spy49_0053 471876.Spy49_0278 432
471876.Spy49_0053 471876.Spy49_0284 214
471876.Spy49_0053 471876.Spy49_0288 168
471876.Spy49_0053 471876.Spy49_0290 234
471876.Spy49_0053 471876.Spy49_0300 358
471876.Spy49_0053 471876.Spy49_0304 220
471876.Spy49_0053 471876.Spy49_0322 158
471876.Spy49_0053 471876.Spy49_0338 634
471876.Spy49_0053 471876.Spy49_0375 168
471876.Spy49_0053 471876.Spy49_0384c 168
471876.Spy49_0053 471876.Spy49_0387 994
471876.Spy49_0053 471876.Spy49_0388 991
471876.Spy49_0053 471876.Spy49_0390 230
471876.Spy49_0053 471876.Spy49_0391 840
471876.Spy49_0053 471876.Spy49_0403 616
471876.Spy49_0053 471876.Spy49_0420 517
471876.Spy49_0053 471876.Spy49_0422 168
471876.Spy49_0053 471876.Spy49_0423 876
471876.Spy49_0053 471876.Spy49_0432 620
471876.Spy49_0053 471876.Spy49_0448 206
471876.Spy49_0053 471876.Spy49_0473 171
471876.Spy49_0053 471876.Spy49_0476 196
471876.Spy49_0053 471876.Spy49_0482 751
471876.Spy49_0053 471876.Spy49_0499 168
471876.Spy49_0053 471876.Spy49_0500 172
471876.Spy49_0053 471876.Spy49_0503c 496
471876.Spy49_0053 471876.Spy49_0512c 200
471876.Spy49_0053 471876.Spy49_0515 962
471876.Spy49_0053 471876.Spy49_0516 211
471876.Spy49_0053 471876.Spy49_0523c 168
471876.Spy49_0053 471876.Spy49_0536 776
471876.Spy49_0053 471876.Spy49_0544 171
471876.Spy49_0053 471876.Spy49_0552c 294
471876.Spy49_0053 471876.Spy49_0558 782
471876.Spy49_0053 471876.Spy49_0563 482
471876.Spy49_0053 471876.Spy49_0575 168
471876.Spy49_0053 471876.Spy49_0580 155
471876.Spy49_0053 471876.Spy49_0582 355
471876.Spy49_0053 471876.Spy49_0583 154
471876.Spy49_0053 471876.Spy49_0584 408
471876.Spy49_0053 471876.Spy49_0585 420
471876.Spy49_0053 471876.Spy49_0586 652
471876.Spy49_0053 471876.Spy49_0587 523
471876.Spy49_0053 471876.Spy49_0588 627
471876.Spy49_0053 471876.Spy49_0589 316
471876.Spy49_0053 471876.Spy49_0596 556
471876.Spy49_0053 471876.Spy49_0597 675
471876.Spy49_0053 471876.Spy49_0606 658
471876.Spy49_0053 471876.Spy49_0608 490
471876.Spy49_0053 471876.Spy49_0629 920
471876.Spy49_0053 471876.Spy49_0630 540
471876.Spy49_0053 471876.Spy49_0631 819
471876.Spy49_0053 471876.Spy49_0634 153
471876.Spy49_0053 471876.Spy49_0635 384
471876.Spy49_0053 471876.Spy49_0643 779
471876.Spy49_0053 471876.Spy49_0645 776
471876.Spy49_0053 471876.Spy49_0648 189
471876.Spy49_0053 471876.Spy49_0653 170
471876.Spy49_0053 471876.Spy49_0659 950
471876.Spy49_0053 471876.Spy49_0660 171
471876.Spy49_0053 471876.Spy49_0665 676
471876.Spy49_0053 471876.Spy49_0667 731
471876.Spy49_0053 471876.Spy49_0700 174
471876.Spy49_0053 471876.Spy49_0721 295
471876.Spy49_0053 471876.Spy49_0724 883
471876.Spy49_0053 471876.Spy49_0727 348
471876.Spy49_0053 471876.Spy49_0730 210
471876.Spy49_0053 471876.Spy49_0736 415
471876.Spy49_0053 471876.Spy49_0739 156
471876.Spy49_0053 471876.Spy49_0801 170
471876.Spy49_0053 471876.Spy49_0828 406
471876.Spy49_0053 471876.Spy49_0844 194
471876.Spy49_0053 471876.Spy49_0845c 159
471876.Spy49_0053 471876.Spy49_0846 987
471876.Spy49_0053 471876.Spy49_0848 978
471876.Spy49_0053 471876.Spy49_0849 198
471876.Spy49_0053 471876.Spy49_0875c 504
471876.Spy49_0053 471876.Spy49_0885 435
471876.Spy49_0053 471876.Spy49_0887 408
471876.Spy49_0053 471876.Spy49_0894 727
471876.Spy49_0053 471876.Spy49_0897 168
471876.Spy49_0053 471876.Spy49_0904c 163
471876.Spy49_0053 471876.Spy49_0905 651
471876.Spy49_0053 471876.Spy49_0913 220
471876.Spy49_0053 471876.Spy49_0915 635
471876.Spy49_0053 471876.Spy49_0945c 768
471876.Spy49_0053 471876.Spy49_0949 704
471876.Spy49_0053 471876.Spy49_0954c 279
471876.Spy49_0053 471876.Spy49_0958c 201
471876.Spy49_0053 471876.Spy49_0976c 222
471876.Spy49_0053 471876.Spy49_0978 783
471876.Spy49_0053 471876.Spy49_0993c 412
471876.Spy49_0053 471876.Spy49_1017c 485
471876.Spy49_0053 471876.Spy49_1019c 589
471876.Spy49_0053 471876.Spy49_1021 168
471876.Spy49_0053 471876.Spy49_1027c 168
471876.Spy49_0053 471876.Spy49_1039c 212
471876.Spy49_0053 471876.Spy49_1041 179
471876.Spy49_0053 471876.Spy49_1053c 340
471876.Spy49_0053 471876.Spy49_1077c 878
471876.Spy49_0053 471876.Spy49_1085 174
471876.Spy49_0053 471876.Spy49_1087c 184
471876.Spy49_0053 471876.Spy49_1091 390
471876.Spy49_0053 471876.Spy49_1112c 200
471876.Spy49_0053 471876.Spy49_1132c 404
471876.Spy49_0053 471876.Spy49_1133c 715
471876.Spy49_0053 471876.Spy49_1143c 176
471876.Spy49_0053 471876.Spy49_1147c 163
471876.Spy49_0053 471876.Spy49_1161c 179
471876.Spy49_0053 471876.Spy49_1167c 330
471876.Spy49_0053 471876.Spy49_1173c 330
471876.Spy49_0053 471876.Spy49_1174c 360
471876.Spy49_0053 471876.Spy49_1179c 233
471876.Spy49_0053 471876.Spy49_1185c 810
471876.Spy49_0053 471876.Spy49_1187c 170
471876.Spy49_0053 471876.Spy49_1193c 194
471876.Spy49_0053 471876.Spy49_1196c 168
471876.Spy49_0053 471876.Spy49_1205c 175
471876.Spy49_0053 471876.Spy49_1215c 582
471876.Spy49_0053 471876.Spy49_1237c 168
471876.Spy49_0053 471876.Spy49_1253c 168
471876.Spy49_0053 471876.Spy49_1257c 174
471876.Spy49_0053 471876.Spy49_1262c 281
471876.Spy49_0053 471876.Spy49_1263c 402
471876.Spy49_0053 471876.Spy49_1265c 167
471876.Spy49_0053 471876.Spy49_1275c 168
471876.Spy49_0053 471876.Spy49_1286c 179
471876.Spy49_0053 471876.Spy49_1289c 390
471876.Spy49_0053 471876.Spy49_1291c 194
471876.Spy49_0053 471876.Spy49_1298c 168
471876.Spy49_0053 471876.Spy49_1300c 172
471876.Spy49_0053 471876.Spy49_1337c 942
471876.Spy49_0053 471876.Spy49_1338c 951
471876.Spy49_0053 471876.Spy49_1340c 382
471876.Spy49_0053 471876.Spy49_1345c 168
471876.Spy49_0053 471876.Spy49_1349c 168
471876.Spy49_0053 471876.Spy49_1358 231
471876.Spy49_0053 471876.Spy49_1361c 233
471876.Spy49_0053 471876.Spy49_1362c 180
471876.Spy49_0053 471876.Spy49_1363c 256
471876.Spy49_0053 471876.Spy49_1366c 408
471876.Spy49_0053 471876.Spy49_1374c 403
471876.Spy49_0053 471876.Spy49_1393c 168
471876.Spy49_0053 471876.Spy49_1417 168
471876.Spy49_0053 471876.Spy49_1420c 869
471876.Spy49_0053 471876.Spy49_1426c 901
471876.Spy49_0053 471876.Spy49_1428c 901
471876.Spy49_0053 471876.Spy49_1430 203
471876.Spy49_0053 471876.Spy49_1432c 778
471876.Spy49_0053 471876.Spy49_1544 973
471876.Spy49_0053 471876.Spy49_1546c 447
471876.Spy49_0053 471876.Spy49_1549 204
471876.Spy49_0053 471876.Spy49_1550c 227
471876.Spy49_0053 471876.Spy49_1558c 542
471876.Spy49_0053 471876.Spy49_1559c 175
471876.Spy49_0053 471876.Spy49_1561c 565
471876.Spy49_0053 471876.Spy49_1562c 610
471876.Spy49_0053 471876.Spy49_1563c 771
471876.Spy49_0053 471876.Spy49_1568c 498
471876.Spy49_0053 471876.Spy49_1595c 995
471876.Spy49_0053 471876.Spy49_1596c 987
471876.Spy49_0053 471876.Spy49_1601c 269
471876.Spy49_0053 471876.Spy49_1604c 175
471876.Spy49_0053 471876.Spy49_1608c 527
471876.Spy49_0053 471876.Spy49_1613c 984
471876.Spy49_0053 471876.Spy49_1619c 373
471876.Spy49_0053 471876.Spy49_1625c 175
471876.Spy49_0053 471876.Spy49_1626c 184
471876.Spy49_0053 471876.Spy49_1638c 182
471876.Spy49_0053 471876.Spy49_1656 168
471876.Spy49_0053 471876.Spy49_1657 630
471876.Spy49_0053 471876.Spy49_1664 172
471876.Spy49_0053 471876.Spy49_1704c 289
471876.Spy49_0053 471876.Spy49_1705c 499
471876.Spy49_0053 471876.Spy49_1715c 517
471876.Spy49_0053 471876.Spy49_1719c 168
471876.Spy49_0053 471876.Spy49_1721 204
471876.Spy49_0053 471876.Spy49_1733 993
471876.Spy49_0053 471876.Spy49_1734 841
471876.Spy49_0053 471876.Spy49_1753c 309
471876.Spy49_0053 471876.Spy49_1762 445
471876.Spy49_0053 471876.Spy49_1768c 173
471876.Spy49_0053 471876.Spy49_1769c 196
471876.Spy49_0053 471876.Spy49_1770 368
471876.Spy49_0053 471876.Spy49_1771 518
471876.Spy49_0053 471876.Spy49_1786c 996
471876.Spy49_0053 471876.Spy49_1788c 360
471876.Spy49_0053 471876.Spy49_1789c 648
471876.Spy49_0053 471876.Spy49_1797c 388
471876.Spy49_0053 471876.Spy49_1798c 388
471876.Spy49_0053 471876.Spy49_1799c 392
471876.Spy49_0053 471876.Spy49_1809 200
471876.Spy49_0053 471876.Spy49_1812c 688
471876.Spy49_0053 471876.Spy49_1813c 281
471876.Spy49_0054 471876.Spy49_0001 335
471876.Spy49_0054 471876.Spy49_0006 165
471876.Spy49_0054 471876.Spy49_0011 159
471876.Spy49_0054 471876.Spy49_0016 418
471876.Spy49_0054 471876.Spy49_0019 175
471876.Spy49_0054 471876.Spy49_0022 170
471876.Spy49_0054 471876.Spy49_0029 178
471876.Spy49_0054 471876.Spy49_0031 167
471876.Spy49_0054 471876.Spy49_0032 199
471876.Spy49_0054 471876.Spy49_0033 202
471876.Spy49_0054 471876.Spy49_0035 206
471876.Spy49_0054 471876.Spy49_0036 197
471876.Spy49_0054 471876.Spy49_0037 197
471876.Spy49_0054 471876.Spy49_0038 174
471876.Spy49_0054 471876.Spy49_0039 180
471876.Spy49_0054 471876.Spy49_0040 238
471876.Spy49_0054 471876.Spy49_0044 989
471876.Spy49_0054 471876.Spy49_0045 998
471876.Spy49_0054 471876.Spy49_0046 998
471876.Spy49_0054 471876.Spy49_0048 998
471876.Spy49_0054 471876.Spy49_0049 999
471876.Spy49_0054 471876.Spy49_0050 996
471876.Spy49_0054 471876.Spy49_0052 999
471876.Spy49_0054 471876.Spy49_0053 999
471876.Spy49_0054 471876.Spy49_0055 999
471876.Spy49_0054 471876.Spy49_0056 998
471876.Spy49_0054 471876.Spy49_0057 999
471876.Spy49_0054 471876.Spy49_0058 998
471876.Spy49_0054 471876.Spy49_0059 998
471876.Spy49_0054 471876.Spy49_0060 981
471876.Spy49_0054 471876.Spy49_0061 992
471876.Spy49_0054 471876.Spy49_0062 997
471876.Spy49_0054 471876.Spy49_0064 996
471876.Spy49_0054 471876.Spy49_0065 993
471876.Spy49_0054 471876.Spy49_0066 996
471876.Spy49_0054 471876.Spy49_0067 996
471876.Spy49_0054 471876.Spy49_0068 951
471876.Spy49_0054 471876.Spy49_0069 559
471876.Spy49_0054 471876.Spy49_0070 927
471876.Spy49_0054 471876.Spy49_0071 972
471876.Spy49_0054 471876.Spy49_0072 995
471876.Spy49_0054 471876.Spy49_0073 994
471876.Spy49_0054 471876.Spy49_0074 922
471876.Spy49_0054 471876.Spy49_0075 991
471876.Spy49_0054 471876.Spy49_0087 881
471876.Spy49_0054 471876.Spy49_0088 863
471876.Spy49_0054 471876.Spy49_0109c 169
471876.Spy49_0054 471876.Spy49_0110c 600
471876.Spy49_0054 471876.Spy49_0131 171
471876.Spy49_0054 471876.Spy49_0143 831
471876.Spy49_0054 471876.Spy49_0181 166
471876.Spy49_0054 471876.Spy49_0188 159
471876.Spy49_0054 471876.Spy49_0203 162
471876.Spy49_0054 471876.Spy49_0210 913
471876.Spy49_0054 471876.Spy49_0221 161
471876.Spy49_0054 471876.Spy49_0230 983
471876.Spy49_0054 471876.Spy49_0231 993
471876.Spy49_0054 471876.Spy49_0233 987
471876.Spy49_0054 471876.Spy49_0234 264
471876.Spy49_0054 471876.Spy49_0236c 180
471876.Spy49_0054 471876.Spy49_0252 196
471876.Spy49_0054 471876.Spy49_0253 196
471876.Spy49_0054 471876.Spy49_0258 171
471876.Spy49_0054 471876.Spy49_0278 225
471876.Spy49_0054 471876.Spy49_0284 213
471876.Spy49_0054 471876.Spy49_0285 170
471876.Spy49_0054 471876.Spy49_0290 166
471876.Spy49_0054 471876.Spy49_0304 152
471876.Spy49_0054 471876.Spy49_0387 995
471876.Spy49_0054 471876.Spy49_0388 995
471876.Spy49_0054 471876.Spy49_0390 426
471876.Spy49_0054 471876.Spy49_0391 797
471876.Spy49_0054 471876.Spy49_0420 786
471876.Spy49_0054 471876.Spy49_0422 169
471876.Spy49_0054 471876.Spy49_0423 324
471876.Spy49_0054 471876.Spy49_0447 625
471876.Spy49_0054 471876.Spy49_0450 253
471876.Spy49_0054 471876.Spy49_0474 168
471876.Spy49_0054 471876.Spy49_0476 290
471876.Spy49_0054 471876.Spy49_0482 739
471876.Spy49_0054 471876.Spy49_0503c 248
471876.Spy49_0054 471876.Spy49_0512c 206
471876.Spy49_0054 471876.Spy49_0515 817
471876.Spy49_0054 471876.Spy49_0516 193
471876.Spy49_0054 471876.Spy49_0522 168
471876.Spy49_0054 471876.Spy49_0536 274
471876.Spy49_0054 471876.Spy49_0546 182
471876.Spy49_0054 471876.Spy49_0552c 825
471876.Spy49_0054 471876.Spy49_0556 272
471876.Spy49_0054 471876.Spy49_0558 942
471876.Spy49_0054 471876.Spy49_0563 244
471876.Spy49_0054 471876.Spy49_0582 171
471876.Spy49_0054 471876.Spy49_0583 168
471876.Spy49_0054 471876.Spy49_0584 460
471876.Spy49_0054 471876.Spy49_0585 185
471876.Spy49_0054 471876.Spy49_0586 653
471876.Spy49_0054 471876.Spy49_0587 593
471876.Spy49_0054 471876.Spy49_0588 482
471876.Spy49_0054 471876.Spy49_0589 232
471876.Spy49_0054 471876.Spy49_0596 252
471876.Spy49_0054 471876.Spy49_0597 171
471876.Spy49_0054 471876.Spy49_0608 194
471876.Spy49_0054 471876.Spy49_0629 795
471876.Spy49_0054 471876.Spy49_0630 935
471876.Spy49_0054 471876.Spy49_0631 967
471876.Spy49_0054 471876.Spy49_0634 300
471876.Spy49_0054 471876.Spy49_0635 322
471876.Spy49_0054 471876.Spy49_0643 952
471876.Spy49_0054 471876.Spy49_0645 944
471876.Spy49_0054 471876.Spy49_0653 204
471876.Spy49_0054 471876.Spy49_0654 200
471876.Spy49_0054 471876.Spy49_0659 779
471876.Spy49_0054 471876.Spy49_0665 544
471876.Spy49_0054 471876.Spy49_0667 731
471876.Spy49_0054 471876.Spy49_0701 270
471876.Spy49_0054 471876.Spy49_0712 152
471876.Spy49_0054 471876.Spy49_0724 662
471876.Spy49_0054 471876.Spy49_0727 408
471876.Spy49_0054 471876.Spy49_0730 184
471876.Spy49_0054 471876.Spy49_0735 303
471876.Spy49_0054 471876.Spy49_0765 170
471876.Spy49_0054 471876.Spy49_0828 175
471876.Spy49_0054 471876.Spy49_0846 990
471876.Spy49_0054 471876.Spy49_0848 978
471876.Spy49_0054 471876.Spy49_0875c 418
471876.Spy49_0054 471876.Spy49_0879 253
471876.Spy49_0054 471876.Spy49_0912 171
471876.Spy49_0054 471876.Spy49_0913 220
471876.Spy49_0054 471876.Spy49_0945c 923
471876.Spy49_0054 471876.Spy49_0949 344
471876.Spy49_0054 471876.Spy49_0954c 213
471876.Spy49_0054 471876.Spy49_0959c 360
471876.Spy49_0054 471876.Spy49_0978 160
471876.Spy49_0054 471876.Spy49_0993c 211
471876.Spy49_0054 471876.Spy49_1039c 187
471876.Spy49_0054 471876.Spy49_1041 180
471876.Spy49_0054 471876.Spy49_1053c 282
471876.Spy49_0054 471876.Spy49_1075c 272
471876.Spy49_0054 471876.Spy49_1077c 858
471876.Spy49_0054 471876.Spy49_1083c 626
471876.Spy49_0054 471876.Spy49_1084c 320
471876.Spy49_0054 471876.Spy49_1091 198
471876.Spy49_0054 471876.Spy49_1108c 336
471876.Spy49_0054 471876.Spy49_1112c 206
471876.Spy49_0054 471876.Spy49_1132c 206
471876.Spy49_0054 471876.Spy49_1143c 176
471876.Spy49_0054 471876.Spy49_1147c 165
471876.Spy49_0054 471876.Spy49_1158c 595
471876.Spy49_0054 471876.Spy49_1161c 180
471876.Spy49_0054 471876.Spy49_1167c 171
471876.Spy49_0054 471876.Spy49_1173c 231
471876.Spy49_0054 471876.Spy49_1179c 210
471876.Spy49_0054 471876.Spy49_1220 272
471876.Spy49_0054 471876.Spy49_1221 291
471876.Spy49_0054 471876.Spy49_1225c 253
471876.Spy49_0054 471876.Spy49_1253c 152
471876.Spy49_0054 471876.Spy49_1257c 380
471876.Spy49_0054 471876.Spy49_1259c 175
471876.Spy49_0054 471876.Spy49_1261c 201
471876.Spy49_0054 471876.Spy49_1263c 171
471876.Spy49_0054 471876.Spy49_1286c 180
471876.Spy49_0054 471876.Spy49_1289c 198
471876.Spy49_0054 471876.Spy49_1336c 212
471876.Spy49_0054 471876.Spy49_1337c 808
471876.Spy49_0054 471876.Spy49_1338c 946
471876.Spy49_0054 471876.Spy49_1340c 487
471876.Spy49_0054 471876.Spy49_1361c 405
471876.Spy49_0054 471876.Spy49_1362c 186
471876.Spy49_0054 471876.Spy49_1364c 171
471876.Spy49_0054 471876.Spy49_1366c 413
471876.Spy49_0054 471876.Spy49_1374c 403
471876.Spy49_0054 471876.Spy49_1375c 193
471876.Spy49_0054 471876.Spy49_1385c 269
471876.Spy49_0054 471876.Spy49_1391 153
471876.Spy49_0054 471876.Spy49_1394c 228
471876.Spy49_0054 471876.Spy49_1405c 320
471876.Spy49_0054 471876.Spy49_1420c 633
471876.Spy49_0054 471876.Spy49_1426c 849
471876.Spy49_0054 471876.Spy49_1428c 846
471876.Spy49_0054 471876.Spy49_1432c 157
471876.Spy49_0054 471876.Spy49_1544 934
471876.Spy49_0054 471876.Spy49_1550c 199
471876.Spy49_0054 471876.Spy49_1553c 177
471876.Spy49_0054 471876.Spy49_1558c 932
471876.Spy49_0054 471876.Spy49_1561c 483
471876.Spy49_0054 471876.Spy49_1562c 184
471876.Spy49_0054 471876.Spy49_1563c 747
471876.Spy49_0054 471876.Spy49_1568c 537
471876.Spy49_0054 471876.Spy49_1595c 990
471876.Spy49_0054 471876.Spy49_1596c 991
471876.Spy49_0054 471876.Spy49_1601c 275
471876.Spy49_0054 471876.Spy49_1608c 286
471876.Spy49_0054 471876.Spy49_1613c 970
471876.Spy49_0054 471876.Spy49_1657 516
471876.Spy49_0054 471876.Spy49_1704c 288
471876.Spy49_0054 471876.Spy49_1705c 786
471876.Spy49_0054 471876.Spy49_1715c 252
471876.Spy49_0054 471876.Spy49_1717c 194
471876.Spy49_0054 471876.Spy49_1721 157
471876.Spy49_0054 471876.Spy49_1727 360
471876.Spy49_0054 471876.Spy49_1733 966
471876.Spy49_0054 471876.Spy49_1734 840
471876.Spy49_0054 471876.Spy49_1743c 265
471876.Spy49_0054 471876.Spy49_1750c 182
471876.Spy49_0054 471876.Spy49_1753c 532
471876.Spy49_0054 471876.Spy49_1762 249
471876.Spy49_0054 471876.Spy49_1768c 247
471876.Spy49_0054 471876.Spy49_1769c 290
471876.Spy49_0054 471876.Spy49_1770 849
471876.Spy49_0054 471876.Spy49_1771 794
471876.Spy49_0054 471876.Spy49_1786c 996
471876.Spy49_0054 471876.Spy49_1789c 923
471876.Spy49_0054 471876.Spy49_1797c 307
471876.Spy49_0054 471876.Spy49_1798c 155
471876.Spy49_0054 471876.Spy49_1799c 307
471876.Spy49_0054 471876.Spy49_1821 152
471876.Spy49_0055 471876.Spy49_0016 411
471876.Spy49_0055 471876.Spy49_0029 158
471876.Spy49_0055 471876.Spy49_0032 186
471876.Spy49_0055 471876.Spy49_0033 211
471876.Spy49_0055 471876.Spy49_0035 206
471876.Spy49_0055 471876.Spy49_0036 201
471876.Spy49_0055 471876.Spy49_0037 201
471876.Spy49_0055 471876.Spy49_0038 174
471876.Spy49_0055 471876.Spy49_0039 181
471876.Spy49_0055 471876.Spy49_0040 224
471876.Spy49_0055 471876.Spy49_0044 986
471876.Spy49_0055 471876.Spy49_0045 997
471876.Spy49_0055 471876.Spy49_0046 997
471876.Spy49_0055 471876.Spy49_0048 998
471876.Spy49_0055 471876.Spy49_0049 997
471876.Spy49_0055 471876.Spy49_0050 997
471876.Spy49_0055 471876.Spy49_0052 998
471876.Spy49_0055 471876.Spy49_0053 996
471876.Spy49_0055 471876.Spy49_0054 999
471876.Spy49_0055 471876.Spy49_0056 995
471876.Spy49_0055 471876.Spy49_0057 998
471876.Spy49_0055 471876.Spy49_0058 998
471876.Spy49_0055 471876.Spy49_0059 998
471876.Spy49_0055 471876.Spy49_0060 980
471876.Spy49_0055 471876.Spy49_0061 982
471876.Spy49_0055 471876.Spy49_0062 997
471876.Spy49_0055 471876.Spy49_0064 996
471876.Spy49_0055 471876.Spy49_0065 970
471876.Spy49_0055 471876.Spy49_0066 995
471876.Spy49_0055 471876.Spy49_0067 995
471876.Spy49_0055 471876.Spy49_0068 857
471876.Spy49_0055 471876.Spy49_0069 628
471876.Spy49_0055 471876.Spy49_0070 918
471876.Spy49_0055 471876.Spy49_0071 922
471876.Spy49_0055 471876.Spy49_0072 967
471876.Spy49_0055 471876.Spy49_0073 986
471876.Spy49_0055 471876.Spy49_0074 831
471876.Spy49_0055 471876.Spy49_0075 961
471876.Spy49_0055 471876.Spy49_0084 154
471876.Spy49_0055 471876.Spy49_0087 575
471876.Spy49_0055 471876.Spy49_0088 550
471876.Spy49_0055 471876.Spy49_0131 168
471876.Spy49_0055 471876.Spy49_0143 518
471876.Spy49_0055 471876.Spy49_0181 156
471876.Spy49_0055 471876.Spy49_0230 983
471876.Spy49_0055 471876.Spy49_0231 985
471876.Spy49_0055 471876.Spy49_0233 967
471876.Spy49_0055 471876.Spy49_0258 169
471876.Spy49_0055 471876.Spy49_0278 232
471876.Spy49_0055 471876.Spy49_0281 449
471876.Spy49_0055 471876.Spy49_0387 990
471876.Spy49_0055 471876.Spy49_0388 981
471876.Spy49_0055 471876.Spy49_0391 709
471876.Spy49_0055 471876.Spy49_0420 705
471876.Spy49_0055 471876.Spy49_0448 197
471876.Spy49_0055 471876.Spy49_0476 183
471876.Spy49_0055 471876.Spy49_0482 769
471876.Spy49_0055 471876.Spy49_0494 295
471876.Spy49_0055 471876.Spy49_0515 607
471876.Spy49_0055 471876.Spy49_0522 172
471876.Spy49_0055 471876.Spy49_0552c 735
471876.Spy49_0055 471876.Spy49_0558 819
471876.Spy49_0055 471876.Spy49_0561 612
471876.Spy49_0055 471876.Spy49_0580 182
471876.Spy49_0055 471876.Spy49_0582 168
471876.Spy49_0055 471876.Spy49_0585 236
471876.Spy49_0055 471876.Spy49_0586 480
471876.Spy49_0055 471876.Spy49_0587 480
471876.Spy49_0055 471876.Spy49_0588 207
471876.Spy49_0055 471876.Spy49_0589 172
471876.Spy49_0055 471876.Spy49_0596 221
471876.Spy49_0055 471876.Spy49_0606 156
471876.Spy49_0055 471876.Spy49_0629 351
471876.Spy49_0055 471876.Spy49_0630 903
471876.Spy49_0055 471876.Spy49_0631 892
471876.Spy49_0055 471876.Spy49_0634 217
471876.Spy49_0055 471876.Spy49_0643 763
471876.Spy49_0055 471876.Spy49_0645 811
471876.Spy49_0055 471876.Spy49_0659 765
471876.Spy49_0055 471876.Spy49_0665 432
471876.Spy49_0055 471876.Spy49_0667 452
471876.Spy49_0055 471876.Spy49_0683 169
471876.Spy49_0055 471876.Spy49_0695c 168
471876.Spy49_0055 471876.Spy49_0721 183
471876.Spy49_0055 471876.Spy49_0724 298
471876.Spy49_0055 471876.Spy49_0734 169
471876.Spy49_0055 471876.Spy49_0805 168
471876.Spy49_0055 471876.Spy49_0828 225
471876.Spy49_0055 471876.Spy49_0844 191
471876.Spy49_0055 471876.Spy49_0846 986
471876.Spy49_0055 471876.Spy49_0848 909
471876.Spy49_0055 471876.Spy49_0875c 411
471876.Spy49_0055 471876.Spy49_0905 183
471876.Spy49_0055 471876.Spy49_0912 169
471876.Spy49_0055 471876.Spy49_0945c 892
471876.Spy49_0055 471876.Spy49_0949 173
471876.Spy49_0055 471876.Spy49_0952c 168
471876.Spy49_0055 471876.Spy49_0978 240
471876.Spy49_0055 471876.Spy49_0993c 327
471876.Spy49_0055 471876.Spy49_1077c 878
471876.Spy49_0055 471876.Spy49_1085 182
471876.Spy49_0055 471876.Spy49_1091 222
471876.Spy49_0055 471876.Spy49_1095c 152
471876.Spy49_0055 471876.Spy49_1132c 180
471876.Spy49_0055 471876.Spy49_1156c 612
471876.Spy49_0055 471876.Spy49_1167c 363
471876.Spy49_0055 471876.Spy49_1168c 474
471876.Spy49_0055 471876.Spy49_1173c 198
471876.Spy49_0055 471876.Spy49_1179c 171
471876.Spy49_0055 471876.Spy49_1193c 191
471876.Spy49_0055 471876.Spy49_1215c 239
471876.Spy49_0055 471876.Spy49_1257c 174
471876.Spy49_0055 471876.Spy49_1263c 393
471876.Spy49_0055 471876.Spy49_1289c 222
471876.Spy49_0055 471876.Spy49_1311c 184
471876.Spy49_0055 471876.Spy49_1337c 754
471876.Spy49_0055 471876.Spy49_1338c 972
471876.Spy49_0055 471876.Spy49_1358 232
471876.Spy49_0055 471876.Spy49_1375c 159
471876.Spy49_0055 471876.Spy49_1420c 629
471876.Spy49_0055 471876.Spy49_1426c 623
471876.Spy49_0055 471876.Spy49_1428c 632
471876.Spy49_0055 471876.Spy49_1544 932
471876.Spy49_0055 471876.Spy49_1546c 201
471876.Spy49_0055 471876.Spy49_1558c 813
471876.Spy49_0055 471876.Spy49_1563c 817
471876.Spy49_0055 471876.Spy49_1568c 399
471876.Spy49_0055 471876.Spy49_1595c 972
471876.Spy49_0055 471876.Spy49_1596c 989
471876.Spy49_0055 471876.Spy49_1604c 151
471876.Spy49_0055 471876.Spy49_1608c 198
471876.Spy49_0055 471876.Spy49_1613c 967
471876.Spy49_0055 471876.Spy49_1657 430
471876.Spy49_0055 471876.Spy49_1704c 181
471876.Spy49_0055 471876.Spy49_1705c 683
471876.Spy49_0055 471876.Spy49_1715c 302
471876.Spy49_0055 471876.Spy49_1716c 319
471876.Spy49_0055 471876.Spy49_1721 183
471876.Spy49_0055 471876.Spy49_1722 154
471876.Spy49_0055 471876.Spy49_1733 903
471876.Spy49_0055 471876.Spy49_1734 541
471876.Spy49_0055 471876.Spy49_1753c 544
471876.Spy49_0055 471876.Spy49_1769c 183
471876.Spy49_0055 471876.Spy49_1770 807
471876.Spy49_0055 471876.Spy49_1771 677
471876.Spy49_0055 471876.Spy49_1786c 964
471876.Spy49_0055 471876.Spy49_1789c 831
471876.Spy49_0055 471876.Spy49_1797c 389
471876.Spy49_0055 471876.Spy49_1798c 389
471876.Spy49_0055 471876.Spy49_1799c 394
471876.Spy49_0055 471876.Spy49_1815 168
471876.Spy49_0056 471876.Spy49_0004 402
471876.Spy49_0056 471876.Spy49_0016 183
471876.Spy49_0056 471876.Spy49_0029 158
471876.Spy49_0056 471876.Spy49_0031 166
471876.Spy49_0056 471876.Spy49_0032 159
471876.Spy49_0056 471876.Spy49_0033 234
471876.Spy49_0056 471876.Spy49_0035 211
471876.Spy49_0056 471876.Spy49_0036 207
471876.Spy49_0056 471876.Spy49_0037 207
471876.Spy49_0056 471876.Spy49_0038 154
471876.Spy49_0056 471876.Spy49_0039 157
471876.Spy49_0056 471876.Spy49_0040 180
471876.Spy49_0056 471876.Spy49_0044 997
471876.Spy49_0056 471876.Spy49_0045 993
471876.Spy49_0056 471876.Spy49_0046 993
471876.Spy49_0056 471876.Spy49_0048 995
471876.Spy49_0056 471876.Spy49_0049 992
471876.Spy49_0056 471876.Spy49_0050 998
471876.Spy49_0056 471876.Spy49_0052 997
471876.Spy49_0056 471876.Spy49_0053 999
471876.Spy49_0056 471876.Spy49_0054 998
471876.Spy49_0056 471876.Spy49_0055 995
471876.Spy49_0056 471876.Spy49_0057 997
471876.Spy49_0056 471876.Spy49_0058 996
471876.Spy49_0056 471876.Spy49_0059 995
471876.Spy49_0056 471876.Spy49_0060 996
471876.Spy49_0056 471876.Spy49_0061 997
471876.Spy49_0056 471876.Spy49_0062 982
471876.Spy49_0056 471876.Spy49_0064 993
471876.Spy49_0056 471876.Spy49_0065 996
471876.Spy49_0056 471876.Spy49_0066 985
471876.Spy49_0056 471876.Spy49_0067 986
471876.Spy49_0056 471876.Spy49_0068 922
471876.Spy49_0056 471876.Spy49_0069 755
471876.Spy49_0056 471876.Spy49_0070 939
471876.Spy49_0056 471876.Spy49_0071 689
471876.Spy49_0056 471876.Spy49_0072 995
471876.Spy49_0056 471876.Spy49_0073 994
471876.Spy49_0056 471876.Spy49_0074 894
471876.Spy49_0056 471876.Spy49_0075 934
471876.Spy49_0056 471876.Spy49_0084 185
471876.Spy49_0056 471876.Spy49_0087 724
471876.Spy49_0056 471876.Spy49_0088 762
471876.Spy49_0056 471876.Spy49_0105 154
471876.Spy49_0056 471876.Spy49_0108c 437
471876.Spy49_0056 471876.Spy49_0141 204
471876.Spy49_0056 471876.Spy49_0143 821
471876.Spy49_0056 471876.Spy49_0181 154
471876.Spy49_0056 471876.Spy49_0210 215
471876.Spy49_0056 471876.Spy49_0221 650
471876.Spy49_0056 471876.Spy49_0223 622
471876.Spy49_0056 471876.Spy49_0228 170
471876.Spy49_0056 471876.Spy49_0230 993
471876.Spy49_0056 471876.Spy49_0231 994
471876.Spy49_0056 471876.Spy49_0233 987
471876.Spy49_0056 471876.Spy49_0236c 181
471876.Spy49_0056 471876.Spy49_0252 348
471876.Spy49_0056 471876.Spy49_0253 348
471876.Spy49_0056 471876.Spy49_0278 175
471876.Spy49_0056 471876.Spy49_0284 272
471876.Spy49_0056 471876.Spy49_0290 264
471876.Spy49_0056 471876.Spy49_0300 200
471876.Spy49_0056 471876.Spy49_0323 231
471876.Spy49_0056 471876.Spy49_0338 195
471876.Spy49_0056 471876.Spy49_0387 984
471876.Spy49_0056 471876.Spy49_0388 984
471876.Spy49_0056 471876.Spy49_0391 760
471876.Spy49_0056 471876.Spy49_0420 535
471876.Spy49_0056 471876.Spy49_0423 722
471876.Spy49_0056 471876.Spy49_0432 152
471876.Spy49_0056 471876.Spy49_0435 185
471876.Spy49_0056 471876.Spy49_0476 197
471876.Spy49_0056 471876.Spy49_0482 751
471876.Spy49_0056 471876.Spy49_0489c 154
471876.Spy49_0056 471876.Spy49_0512c 206
471876.Spy49_0056 471876.Spy49_0515 902
471876.Spy49_0056 471876.Spy49_0536 728
471876.Spy49_0056 471876.Spy49_0552c 187
471876.Spy49_0056 471876.Spy49_0558 491
471876.Spy49_0056 471876.Spy49_0560 196
471876.Spy49_0056 471876.Spy49_0563 247
471876.Spy49_0056 471876.Spy49_0585 409
471876.Spy49_0056 471876.Spy49_0586 303
471876.Spy49_0056 471876.Spy49_0587 212
471876.Spy49_0056 471876.Spy49_0596 222
471876.Spy49_0056 471876.Spy49_0597 271
471876.Spy49_0056 471876.Spy49_0606 637
471876.Spy49_0056 471876.Spy49_0629 774
471876.Spy49_0056 471876.Spy49_0630 323
471876.Spy49_0056 471876.Spy49_0631 332
471876.Spy49_0056 471876.Spy49_0634 220
471876.Spy49_0056 471876.Spy49_0643 570
471876.Spy49_0056 471876.Spy49_0645 425
471876.Spy49_0056 471876.Spy49_0650 159
471876.Spy49_0056 471876.Spy49_0653 247
471876.Spy49_0056 471876.Spy49_0654 175
471876.Spy49_0056 471876.Spy49_0659 900
471876.Spy49_0056 471876.Spy49_0663c 168
471876.Spy49_0056 471876.Spy49_0665 503
471876.Spy49_0056 471876.Spy49_0667 452
471876.Spy49_0056 471876.Spy49_0668 230
471876.Spy49_0056 471876.Spy49_0673 213
471876.Spy49_0056 471876.Spy49_0720 194
471876.Spy49_0056 471876.Spy49_0721 169
471876.Spy49_0056 471876.Spy49_0724 744
471876.Spy49_0056 471876.Spy49_0727 348
471876.Spy49_0056 471876.Spy49_0736 181
471876.Spy49_0056 471876.Spy49_0796c 179
471876.Spy49_0056 471876.Spy49_0828 174
471876.Spy49_0056 471876.Spy49_0846 989
471876.Spy49_0056 471876.Spy49_0848 851
471876.Spy49_0056 471876.Spy49_0875c 183
471876.Spy49_0056 471876.Spy49_0885 266
471876.Spy49_0056 471876.Spy49_0887 171
471876.Spy49_0056 471876.Spy49_0894 727
471876.Spy49_0056 471876.Spy49_0913 207
471876.Spy49_0056 471876.Spy49_0945c 748
471876.Spy49_0056 471876.Spy49_0949 416
471876.Spy49_0056 471876.Spy49_0963c 168
471876.Spy49_0056 471876.Spy49_0978 785
471876.Spy49_0056 471876.Spy49_0993c 414
471876.Spy49_0056 471876.Spy49_1018c 614
471876.Spy49_0056 471876.Spy49_1041 181
471876.Spy49_0056 471876.Spy49_1077c 883
471876.Spy49_0056 471876.Spy49_1085 279
471876.Spy49_0056 471876.Spy49_1091 198
471876.Spy49_0056 471876.Spy49_1095c 152
471876.Spy49_0056 471876.Spy49_1112c 206
471876.Spy49_0056 471876.Spy49_1122c 449
471876.Spy49_0056 471876.Spy49_1132c 202
471876.Spy49_0056 471876.Spy49_1133c 622
471876.Spy49_0056 471876.Spy49_1161c 181
471876.Spy49_0056 471876.Spy49_1167c 391
471876.Spy49_0056 471876.Spy49_1173c 318
471876.Spy49_0056 471876.Spy49_1179c 171
471876.Spy49_0056 471876.Spy49_1215c 222
471876.Spy49_0056 471876.Spy49_1263c 427
471876.Spy49_0056 471876.Spy49_1284c 230
471876.Spy49_0056 471876.Spy49_1286c 181
471876.Spy49_0056 471876.Spy49_1289c 198
471876.Spy49_0056 471876.Spy49_1311c 184
471876.Spy49_0056 471876.Spy49_1336c 212
471876.Spy49_0056 471876.Spy49_1337c 737
471876.Spy49_0056 471876.Spy49_1338c 951
471876.Spy49_0056 471876.Spy49_1371c 487
471876.Spy49_0056 471876.Spy49_1374c 285
471876.Spy49_0056 471876.Spy49_1420c 794
471876.Spy49_0056 471876.Spy49_1426c 890
471876.Spy49_0056 471876.Spy49_1428c 896
471876.Spy49_0056 471876.Spy49_1459c 151
471876.Spy49_0056 471876.Spy49_1544 973
471876.Spy49_0056 471876.Spy49_1553c 267
471876.Spy49_0056 471876.Spy49_1558c 683
471876.Spy49_0056 471876.Spy49_1563c 541
471876.Spy49_0056 471876.Spy49_1568c 495
471876.Spy49_0056 471876.Spy49_1595c 993
471876.Spy49_0056 471876.Spy49_1596c 974
471876.Spy49_0056 471876.Spy49_1601c 238
471876.Spy49_0056 471876.Spy49_1604c 178
471876.Spy49_0056 471876.Spy49_1608c 186
471876.Spy49_0056 471876.Spy49_1613c 989
471876.Spy49_0056 471876.Spy49_1619c 210
471876.Spy49_0056 471876.Spy49_1657 622
471876.Spy49_0056 471876.Spy49_1704c 305
471876.Spy49_0056 471876.Spy49_1705c 518
471876.Spy49_0056 471876.Spy49_1715c 215
471876.Spy49_0056 471876.Spy49_1716c 536
471876.Spy49_0056 471876.Spy49_1721 166
471876.Spy49_0056 471876.Spy49_1722 154
471876.Spy49_0056 471876.Spy49_1733 980
471876.Spy49_0056 471876.Spy49_1734 536
471876.Spy49_0056 471876.Spy49_1753c 280
471876.Spy49_0056 471876.Spy49_1762 203
471876.Spy49_0056 471876.Spy49_1769c 197
471876.Spy49_0056 471876.Spy49_1770 250
471876.Spy49_0056 471876.Spy49_1771 460
471876.Spy49_0056 471876.Spy49_1786c 995
471876.Spy49_0056 471876.Spy49_1789c 639
471876.Spy49_0056 471876.Spy49_1797c 391
471876.Spy49_0056 471876.Spy49_1798c 391
471876.Spy49_0056 471876.Spy49_1799c 398
471876.Spy49_0056 471876.Spy49_1812c 295
471876.Spy49_0056 471876.Spy49_1822 168
471876.Spy49_0057 471876.Spy49_0001 335
471876.Spy49_0057 471876.Spy49_0004 184
471876.Spy49_0057 471876.Spy49_0011 183
471876.Spy49_0057 471876.Spy49_0013 200
471876.Spy49_0057 471876.Spy49_0016 242
471876.Spy49_0057 471876.Spy49_0029 158
471876.Spy49_0057 471876.Spy49_0033 232
471876.Spy49_0057 471876.Spy49_0035 209
471876.Spy49_0057 471876.Spy49_0036 212
471876.Spy49_0057 471876.Spy49_0037 212
471876.Spy49_0057 471876.Spy49_0040 182
471876.Spy49_0057 471876.Spy49_0044 990
471876.Spy49_0057 471876.Spy49_0045 998
471876.Spy49_0057 471876.Spy49_0046 997
471876.Spy49_0057 471876.Spy49_0048 997
471876.Spy49_0057 471876.Spy49_0049 998
471876.Spy49_0057 471876.Spy49_0050 994
471876.Spy49_0057 471876.Spy49_0052 998
471876.Spy49_0057 471876.Spy49_0053 997
471876.Spy49_0057 471876.Spy49_0054 999
471876.Spy49_0057 471876.Spy49_0055 998
471876.Spy49_0057 471876.Spy49_0056 997
471876.Spy49_0057 471876.Spy49_0058 998
471876.Spy49_0057 471876.Spy49_0059 998
471876.Spy49_0057 471876.Spy49_0060 991
471876.Spy49_0057 471876.Spy49_0061 989
471876.Spy49_0057 471876.Spy49_0062 998
471876.Spy49_0057 471876.Spy49_0064 995
471876.Spy49_0057 471876.Spy49_0065 993
471876.Spy49_0057 471876.Spy49_0066 995
471876.Spy49_0057 471876.Spy49_0067 996
471876.Spy49_0057 471876.Spy49_0068 910
471876.Spy49_0057 471876.Spy49_0069 758
471876.Spy49_0057 471876.Spy49_0070 945
471876.Spy49_0057 471876.Spy49_0071 972
471876.Spy49_0057 471876.Spy49_0072 988
471876.Spy49_0057 471876.Spy49_0073 988
471876.Spy49_0057 471876.Spy49_0074 904
471876.Spy49_0057 471876.Spy49_0075 983
471876.Spy49_0057 471876.Spy49_0081 184
471876.Spy49_0057 471876.Spy49_0084 191
471876.Spy49_0057 471876.Spy49_0087 911
471876.Spy49_0057 471876.Spy49_0088 831
471876.Spy49_0057 471876.Spy49_0127 172
471876.Spy49_0057 471876.Spy49_0131 224
471876.Spy49_0057 471876.Spy49_0136 154
471876.Spy49_0057 471876.Spy49_0143 802
471876.Spy49_0057 471876.Spy49_0152 207
471876.Spy49_0057 471876.Spy49_0181 160
471876.Spy49_0057 471876.Spy49_0203 244
471876.Spy49_0057 471876.Spy49_0210 872
471876.Spy49_0057 471876.Spy49_0230 970
471876.Spy49_0057 471876.Spy49_0231 979
471876.Spy49_0057 471876.Spy49_0233 991
471876.Spy49_0057 471876.Spy49_0234 286
471876.Spy49_0057 471876.Spy49_0236c 181
471876.Spy49_0057 471876.Spy49_0246 472
471876.Spy49_0057 471876.Spy49_0252 348
471876.Spy49_0057 471876.Spy49_0253 348
471876.Spy49_0057 471876.Spy49_0262 514
471876.Spy49_0057 471876.Spy49_0278 457
471876.Spy49_0057 471876.Spy49_0284 241
471876.Spy49_0057 471876.Spy49_0290 245
471876.Spy49_0057 471876.Spy49_0332c 472
471876.Spy49_0057 471876.Spy49_0338 194
471876.Spy49_0057 471876.Spy49_0387 996
471876.Spy49_0057 471876.Spy49_0388 995
471876.Spy49_0057 471876.Spy49_0391 796
471876.Spy49_0057 471876.Spy49_0420 805
471876.Spy49_0057 471876.Spy49_0423 325
471876.Spy49_0057 471876.Spy49_0435 198
471876.Spy49_0057 471876.Spy49_0476 214
471876.Spy49_0057 471876.Spy49_0482 744
471876.Spy49_0057 471876.Spy49_0503c 236
471876.Spy49_0057 471876.Spy49_0512c 207
471876.Spy49_0057 471876.Spy49_0515 771
471876.Spy49_0057 471876.Spy49_0536 235
471876.Spy49_0057 471876.Spy49_0552c 824
471876.Spy49_0057 471876.Spy49_0558 918
471876.Spy49_0057 471876.Spy49_0563 488
471876.Spy49_0057 471876.Spy49_0582 224
471876.Spy49_0057 471876.Spy49_0584 176
471876.Spy49_0057 471876.Spy49_0585 186
471876.Spy49_0057 471876.Spy49_0586 431
471876.Spy49_0057 471876.Spy49_0587 412
471876.Spy49_0057 471876.Spy49_0596 225
471876.Spy49_0057 471876.Spy49_0597 243
471876.Spy49_0057 471876.Spy49_0608 223
471876.Spy49_0057 471876.Spy49_0629 836
471876.Spy49_0057 471876.Spy49_0630 852
471876.Spy49_0057 471876.Spy49_0631 934
471876.Spy49_0057 471876.Spy49_0643 954
471876.Spy49_0057 471876.Spy49_0645 935
471876.Spy49_0057 471876.Spy49_0653 158
471876.Spy49_0057 471876.Spy49_0654 200
471876.Spy49_0057 471876.Spy49_0659 774
471876.Spy49_0057 471876.Spy49_0665 672
471876.Spy49_0057 471876.Spy49_0667 730
471876.Spy49_0057 471876.Spy49_0700 182
471876.Spy49_0057 471876.Spy49_0724 755
471876.Spy49_0057 471876.Spy49_0727 193
471876.Spy49_0057 471876.Spy49_0730 184
471876.Spy49_0057 471876.Spy49_0796c 262
471876.Spy49_0057 471876.Spy49_0828 401
471876.Spy49_0057 471876.Spy49_0846 989
471876.Spy49_0057 471876.Spy49_0848 973
471876.Spy49_0057 471876.Spy49_0866 156
471876.Spy49_0057 471876.Spy49_0875c 242
471876.Spy49_0057 471876.Spy49_0885 172
471876.Spy49_0057 471876.Spy49_0894 219
471876.Spy49_0057 471876.Spy49_0905 154
471876.Spy49_0057 471876.Spy49_0913 206
471876.Spy49_0057 471876.Spy49_0945c 925
471876.Spy49_0057 471876.Spy49_0949 243
471876.Spy49_0057 471876.Spy49_0961c 251
471876.Spy49_0057 471876.Spy49_0978 632
471876.Spy49_0057 471876.Spy49_0993c 338
471876.Spy49_0057 471876.Spy49_1015c 198
471876.Spy49_0057 471876.Spy49_1041 181
471876.Spy49_0057 471876.Spy49_1053c 189
471876.Spy49_0057 471876.Spy49_1066c 170
471876.Spy49_0057 471876.Spy49_1077c 883
471876.Spy49_0057 471876.Spy49_1087c 184
471876.Spy49_0057 471876.Spy49_1091 180
471876.Spy49_0057 471876.Spy49_1112c 207
471876.Spy49_0057 471876.Spy49_1132c 192
471876.Spy49_0057 471876.Spy49_1161c 181
471876.Spy49_0057 471876.Spy49_1167c 304
471876.Spy49_0057 471876.Spy49_1173c 301
471876.Spy49_0057 471876.Spy49_1215c 219
471876.Spy49_0057 471876.Spy49_1261c 227
471876.Spy49_0057 471876.Spy49_1263c 475
471876.Spy49_0057 471876.Spy49_1284c 167
471876.Spy49_0057 471876.Spy49_1286c 181
471876.Spy49_0057 471876.Spy49_1289c 180
471876.Spy49_0057 471876.Spy49_1331c 168
471876.Spy49_0057 471876.Spy49_1337c 770
471876.Spy49_0057 471876.Spy49_1338c 963
471876.Spy49_0057 471876.Spy49_1340c 253
471876.Spy49_0057 471876.Spy49_1358 193
471876.Spy49_0057 471876.Spy49_1362c 234
471876.Spy49_0057 471876.Spy49_1364c 196
471876.Spy49_0057 471876.Spy49_1366c 404
471876.Spy49_0057 471876.Spy49_1372c 184
471876.Spy49_0057 471876.Spy49_1374c 357
471876.Spy49_0057 471876.Spy49_1375c 194
471876.Spy49_0057 471876.Spy49_1383c 184
471876.Spy49_0057 471876.Spy49_1420c 547
471876.Spy49_0057 471876.Spy49_1422c 174
471876.Spy49_0057 471876.Spy49_1426c 677
471876.Spy49_0057 471876.Spy49_1428c 633
471876.Spy49_0057 471876.Spy49_1432c 421
471876.Spy49_0057 471876.Spy49_1544 934
471876.Spy49_0057 471876.Spy49_1558c 891
471876.Spy49_0057 471876.Spy49_1561c 535
471876.Spy49_0057 471876.Spy49_1563c 596
471876.Spy49_0057 471876.Spy49_1568c 476
471876.Spy49_0057 471876.Spy49_1595c 977
471876.Spy49_0057 471876.Spy49_1596c 994
471876.Spy49_0057 471876.Spy49_1601c 220
471876.Spy49_0057 471876.Spy49_1608c 285
471876.Spy49_0057 471876.Spy49_1613c 927
471876.Spy49_0057 471876.Spy49_1619c 197
471876.Spy49_0057 471876.Spy49_1657 627
471876.Spy49_0057 471876.Spy49_1704c 310
471876.Spy49_0057 471876.Spy49_1705c 805
471876.Spy49_0057 471876.Spy49_1707c 171
471876.Spy49_0057 471876.Spy49_1715c 418
471876.Spy49_0057 471876.Spy49_1716c 300
471876.Spy49_0057 471876.Spy49_1717c 207
471876.Spy49_0057 471876.Spy49_1721 154
471876.Spy49_0057 471876.Spy49_1722 154
471876.Spy49_0057 471876.Spy49_1733 969
471876.Spy49_0057 471876.Spy49_1734 838
471876.Spy49_0057 471876.Spy49_1744c 208
471876.Spy49_0057 471876.Spy49_1753c 565
471876.Spy49_0057 471876.Spy49_1758c 357
471876.Spy49_0057 471876.Spy49_1762 256
471876.Spy49_0057 471876.Spy49_1768c 177
471876.Spy49_0057 471876.Spy49_1769c 214
471876.Spy49_0057 471876.Spy49_1770 805
471876.Spy49_0057 471876.Spy49_1771 797
471876.Spy49_0057 471876.Spy49_1786c 972
471876.Spy49_0057 471876.Spy49_1789c 882
471876.Spy49_0057 471876.Spy49_1797c 335
471876.Spy49_0057 471876.Spy49_1798c 340
471876.Spy49_0057 471876.Spy49_1799c 387
471876.Spy49_0057 471876.Spy49_1812c 206
471876.Spy49_0057 471876.Spy49_1813c 230
471876.Spy49_0057 471876.Spy49_1821 152
471876.Spy49_0058 471876.Spy49_0029 158
471876.Spy49_0058 471876.Spy49_0031 192
471876.Spy49_0058 471876.Spy49_0033 176
471876.Spy49_0058 471876.Spy49_0035 230
471876.Spy49_0058 471876.Spy49_0036 207
471876.Spy49_0058 471876.Spy49_0037 207
471876.Spy49_0058 471876.Spy49_0038 161
471876.Spy49_0058 471876.Spy49_0040 184
471876.Spy49_0058 471876.Spy49_0044 985
471876.Spy49_0058 471876.Spy49_0045 997
471876.Spy49_0058 471876.Spy49_0046 996
471876.Spy49_0058 471876.Spy49_0048 997
471876.Spy49_0058 471876.Spy49_0049 996
471876.Spy49_0058 471876.Spy49_0050 996
471876.Spy49_0058 471876.Spy49_0052 998
471876.Spy49_0058 471876.Spy49_0053 995
471876.Spy49_0058 471876.Spy49_0054 998
471876.Spy49_0058 471876.Spy49_0055 998
471876.Spy49_0058 471876.Spy49_0056 996
471876.Spy49_0058 471876.Spy49_0057 998
471876.Spy49_0058 471876.Spy49_0059 999
471876.Spy49_0058 471876.Spy49_0060 991
471876.Spy49_0058 471876.Spy49_0061 995
471876.Spy49_0058 471876.Spy49_0062 997
471876.Spy49_0058 471876.Spy49_0064 996
471876.Spy49_0058 471876.Spy49_0065 986
471876.Spy49_0058 471876.Spy49_0066 996
471876.Spy49_0058 471876.Spy49_0067 995
471876.Spy49_0058 471876.Spy49_0068 934
471876.Spy49_0058 471876.Spy49_0069 691
471876.Spy49_0058 471876.Spy49_0070 938
471876.Spy49_0058 471876.Spy49_0071 922
471876.Spy49_0058 471876.Spy49_0072 993
471876.Spy49_0058 471876.Spy49_0073 993
471876.Spy49_0058 471876.Spy49_0074 882
471876.Spy49_0058 471876.Spy49_0075 984
471876.Spy49_0058 471876.Spy49_0084 234
471876.Spy49_0058 471876.Spy49_0087 643
471876.Spy49_0058 471876.Spy49_0088 680
471876.Spy49_0058 471876.Spy49_0110c 600
471876.Spy49_0058 471876.Spy49_0143 689
471876.Spy49_0058 471876.Spy49_0181 163
471876.Spy49_0058 471876.Spy49_0210 800
471876.Spy49_0058 471876.Spy49_0228 171
471876.Spy49_0058 471876.Spy49_0230 963
471876.Spy49_0058 471876.Spy49_0231 988
471876.Spy49_0058 471876.Spy49_0233 977
471876.Spy49_0058 471876.Spy49_0234 150
471876.Spy49_0058 471876.Spy49_0236c 181
471876.Spy49_0058 471876.Spy49_0252 348
471876.Spy49_0058 471876.Spy49_0253 348
471876.Spy49_0058 471876.Spy49_0257 183
471876.Spy49_0058 471876.Spy49_0278 404
471876.Spy49_0058 471876.Spy49_0284 214
471876.Spy49_0058 471876.Spy49_0323 215
471876.Spy49_0058 471876.Spy49_0387 987
471876.Spy49_0058 471876.Spy49_0388 989
471876.Spy49_0058 471876.Spy49_0391 640
471876.Spy49_0058 471876.Spy49_0403 181
471876.Spy49_0058 471876.Spy49_0420 781
471876.Spy49_0058 471876.Spy49_0422 170
471876.Spy49_0058 471876.Spy49_0476 198
471876.Spy49_0058 471876.Spy49_0482 743
471876.Spy49_0058 471876.Spy49_0512c 207
471876.Spy49_0058 471876.Spy49_0515 659
471876.Spy49_0058 471876.Spy49_0552c 904
471876.Spy49_0058 471876.Spy49_0558 886
471876.Spy49_0058 471876.Spy49_0563 254
471876.Spy49_0058 471876.Spy49_0576 174
471876.Spy49_0058 471876.Spy49_0577 167
471876.Spy49_0058 471876.Spy49_0584 154
471876.Spy49_0058 471876.Spy49_0585 348
471876.Spy49_0058 471876.Spy49_0589 154
471876.Spy49_0058 471876.Spy49_0596 204
471876.Spy49_0058 471876.Spy49_0597 235
471876.Spy49_0058 471876.Spy49_0629 260
471876.Spy49_0058 471876.Spy49_0630 871
471876.Spy49_0058 471876.Spy49_0631 860
471876.Spy49_0058 471876.Spy49_0643 905
471876.Spy49_0058 471876.Spy49_0645 858
471876.Spy49_0058 471876.Spy49_0653 172
471876.Spy49_0058 471876.Spy49_0654 245
471876.Spy49_0058 471876.Spy49_0659 661
471876.Spy49_0058 471876.Spy49_0665 475
471876.Spy49_0058 471876.Spy49_0667 424
471876.Spy49_0058 471876.Spy49_0682 184
471876.Spy49_0058 471876.Spy49_0724 513
471876.Spy49_0058 471876.Spy49_0727 172
471876.Spy49_0058 471876.Spy49_0730 184
471876.Spy49_0058 471876.Spy49_0736 175
471876.Spy49_0058 471876.Spy49_0796c 193
471876.Spy49_0058 471876.Spy49_0846 988
471876.Spy49_0058 471876.Spy49_0848 955
471876.Spy49_0058 471876.Spy49_0887 172
471876.Spy49_0058 471876.Spy49_0903 168
471876.Spy49_0058 471876.Spy49_0945c 898
471876.Spy49_0058 471876.Spy49_0949 232
471876.Spy49_0058 471876.Spy49_0963c 172
471876.Spy49_0058 471876.Spy49_0968 169
471876.Spy49_0058 471876.Spy49_0978 167
471876.Spy49_0058 471876.Spy49_0993c 396
471876.Spy49_0058 471876.Spy49_1041 181
471876.Spy49_0058 471876.Spy49_1077c 802
471876.Spy49_0058 471876.Spy49_1091 319
471876.Spy49_0058 471876.Spy49_1109c 209
471876.Spy49_0058 471876.Spy49_1112c 207
471876.Spy49_0058 471876.Spy49_1132c 392
471876.Spy49_0058 471876.Spy49_1143c 159
471876.Spy49_0058 471876.Spy49_1161c 181
471876.Spy49_0058 471876.Spy49_1167c 292
471876.Spy49_0058 471876.Spy49_1185c 337
471876.Spy49_0058 471876.Spy49_1261c 194
471876.Spy49_0058 471876.Spy49_1263c 541
471876.Spy49_0058 471876.Spy49_1286c 181
471876.Spy49_0058 471876.Spy49_1289c 319
471876.Spy49_0058 471876.Spy49_1293c 382
471876.Spy49_0058 471876.Spy49_1337c 729
471876.Spy49_0058 471876.Spy49_1338c 961
471876.Spy49_0058 471876.Spy49_1362c 191
471876.Spy49_0058 471876.Spy49_1366c 172
471876.Spy49_0058 471876.Spy49_1374c 241
471876.Spy49_0058 471876.Spy49_1420c 418
471876.Spy49_0058 471876.Spy49_1426c 839
471876.Spy49_0058 471876.Spy49_1428c 478
471876.Spy49_0058 471876.Spy49_1544 933
471876.Spy49_0058 471876.Spy49_1546c 195
471876.Spy49_0058 471876.Spy49_1558c 856
471876.Spy49_0058 471876.Spy49_1561c 171
471876.Spy49_0058 471876.Spy49_1562c 184
471876.Spy49_0058 471876.Spy49_1563c 795
471876.Spy49_0058 471876.Spy49_1568c 477
471876.Spy49_0058 471876.Spy49_1595c 981
471876.Spy49_0058 471876.Spy49_1596c 987
471876.Spy49_0058 471876.Spy49_1601c 220
471876.Spy49_0058 471876.Spy49_1604c 151
471876.Spy49_0058 471876.Spy49_1608c 195
471876.Spy49_0058 471876.Spy49_1613c 961
471876.Spy49_0058 471876.Spy49_1615 216
471876.Spy49_0058 471876.Spy49_1639c 207
471876.Spy49_0058 471876.Spy49_1657 516
471876.Spy49_0058 471876.Spy49_1704c 275
471876.Spy49_0058 471876.Spy49_1705c 773
471876.Spy49_0058 471876.Spy49_1716c 423
471876.Spy49_0058 471876.Spy49_1721 179
471876.Spy49_0058 471876.Spy49_1722 154
471876.Spy49_0058 471876.Spy49_1733 923
471876.Spy49_0058 471876.Spy49_1734 512
471876.Spy49_0058 471876.Spy49_1753c 563
471876.Spy49_0058 471876.Spy49_1769c 198
471876.Spy49_0058 471876.Spy49_1770 779
471876.Spy49_0058 471876.Spy49_1771 773
471876.Spy49_0058 471876.Spy49_1786c 967
471876.Spy49_0058 471876.Spy49_1789c 829
471876.Spy49_0058 471876.Spy49_1791c 213
471876.Spy49_0058 471876.Spy49_1797c 408
471876.Spy49_0058 471876.Spy49_1798c 410
471876.Spy49_0058 471876.Spy49_1799c 414
471876.Spy49_0058 471876.Spy49_1812c 168
471876.Spy49_0059 471876.Spy49_0001 273
471876.Spy49_0059 471876.Spy49_0004 263
471876.Spy49_0059 471876.Spy49_0006 251
471876.Spy49_0059 471876.Spy49_0016 176
471876.Spy49_0059 471876.Spy49_0018 217
471876.Spy49_0059 471876.Spy49_0029 195
471876.Spy49_0059 471876.Spy49_0031 167
471876.Spy49_0059 471876.Spy49_0033 171
471876.Spy49_0059 471876.Spy49_0035 232
471876.Spy49_0059 471876.Spy49_0036 231
471876.Spy49_0059 471876.Spy49_0037 231
471876.Spy49_0059 471876.Spy49_0038 185
471876.Spy49_0059 471876.Spy49_0040 182
471876.Spy49_0059 471876.Spy49_0044 995
471876.Spy49_0059 471876.Spy49_0045 997
471876.Spy49_0059 471876.Spy49_0046 997
471876.Spy49_0059 471876.Spy49_0048 997
471876.Spy49_0059 471876.Spy49_0049 999
471876.Spy49_0059 471876.Spy49_0050 996
471876.Spy49_0059 471876.Spy49_0052 997
471876.Spy49_0059 471876.Spy49_0053 998
471876.Spy49_0059 471876.Spy49_0054 998
471876.Spy49_0059 471876.Spy49_0055 998
471876.Spy49_0059 471876.Spy49_0056 995
471876.Spy49_0059 471876.Spy49_0057 998
471876.Spy49_0059 471876.Spy49_0058 999
471876.Spy49_0059 471876.Spy49_0060 994
471876.Spy49_0059 471876.Spy49_0061 995
471876.Spy49_0059 471876.Spy49_0062 998
471876.Spy49_0059 471876.Spy49_0064 995
471876.Spy49_0059 471876.Spy49_0065 997
471876.Spy49_0059 471876.Spy49_0066 995
471876.Spy49_0059 471876.Spy49_0067 995
471876.Spy49_0059 471876.Spy49_0068 946
471876.Spy49_0059 471876.Spy49_0069 764
471876.Spy49_0059 471876.Spy49_0070 946
471876.Spy49_0059 471876.Spy49_0071 967
471876.Spy49_0059 471876.Spy49_0072 995
471876.Spy49_0059 471876.Spy49_0073 993
471876.Spy49_0059 471876.Spy49_0074 916
471876.Spy49_0059 471876.Spy49_0075 984
471876.Spy49_0059 471876.Spy49_0083c 168
471876.Spy49_0059 471876.Spy49_0087 896
471876.Spy49_0059 471876.Spy49_0088 765
471876.Spy49_0059 471876.Spy49_0100 166
471876.Spy49_0059 471876.Spy49_0113 684
471876.Spy49_0059 471876.Spy49_0131 196
471876.Spy49_0059 471876.Spy49_0141 158
471876.Spy49_0059 471876.Spy49_0143 824
471876.Spy49_0059 471876.Spy49_0152 423
471876.Spy49_0059 471876.Spy49_0181 160
471876.Spy49_0059 471876.Spy49_0203 422
471876.Spy49_0059 471876.Spy49_0210 856
471876.Spy49_0059 471876.Spy49_0220 275
471876.Spy49_0059 471876.Spy49_0221 168
471876.Spy49_0059 471876.Spy49_0228 171
471876.Spy49_0059 471876.Spy49_0230 970
471876.Spy49_0059 471876.Spy49_0231 989
471876.Spy49_0059 471876.Spy49_0233 990
471876.Spy49_0059 471876.Spy49_0234 215
471876.Spy49_0059 471876.Spy49_0236c 205
471876.Spy49_0059 471876.Spy49_0252 348
471876.Spy49_0059 471876.Spy49_0253 348
471876.Spy49_0059 471876.Spy49_0258 171
471876.Spy49_0059 471876.Spy49_0278 393
471876.Spy49_0059 471876.Spy49_0284 214
471876.Spy49_0059 471876.Spy49_0290 325
471876.Spy49_0059 471876.Spy49_0299 222
471876.Spy49_0059 471876.Spy49_0300 226
471876.Spy49_0059 471876.Spy49_0323 238
471876.Spy49_0059 471876.Spy49_0327 428
471876.Spy49_0059 471876.Spy49_0330 324
471876.Spy49_0059 471876.Spy49_0338 195
471876.Spy49_0059 471876.Spy49_0384c 171
471876.Spy49_0059 471876.Spy49_0387 996
471876.Spy49_0059 471876.Spy49_0388 995
471876.Spy49_0059 471876.Spy49_0390 234
471876.Spy49_0059 471876.Spy49_0391 808
471876.Spy49_0059 471876.Spy49_0399 168
471876.Spy49_0059 471876.Spy49_0416 152
471876.Spy49_0059 471876.Spy49_0420 788
471876.Spy49_0059 471876.Spy49_0423 327
471876.Spy49_0059 471876.Spy49_0435 353
471876.Spy49_0059 471876.Spy49_0447 648
471876.Spy49_0059 471876.Spy49_0476 200
471876.Spy49_0059 471876.Spy49_0482 766
471876.Spy49_0059 471876.Spy49_0503c 210
471876.Spy49_0059 471876.Spy49_0512c 208
471876.Spy49_0059 471876.Spy49_0515 846
471876.Spy49_0059 471876.Spy49_0516 237
471876.Spy49_0059 471876.Spy49_0536 179
471876.Spy49_0059 471876.Spy49_0552c 819
471876.Spy49_0059 471876.Spy49_0558 940
471876.Spy49_0059 471876.Spy49_0563 490
471876.Spy49_0059 471876.Spy49_0582 196
471876.Spy49_0059 471876.Spy49_0583 316
471876.Spy49_0059 471876.Spy49_0584 408
471876.Spy49_0059 471876.Spy49_0585 476
471876.Spy49_0059 471876.Spy49_0586 648
471876.Spy49_0059 471876.Spy49_0587 408
471876.Spy49_0059 471876.Spy49_0588 286
471876.Spy49_0059 471876.Spy49_0596 247
471876.Spy49_0059 471876.Spy49_0597 271
471876.Spy49_0059 471876.Spy49_0608 194
471876.Spy49_0059 471876.Spy49_0624 184
471876.Spy49_0059 471876.Spy49_0629 724
471876.Spy49_0059 471876.Spy49_0630 883
471876.Spy49_0059 471876.Spy49_0631 922
471876.Spy49_0059 471876.Spy49_0635 169
471876.Spy49_0059 471876.Spy49_0643 955
471876.Spy49_0059 471876.Spy49_0645 910
471876.Spy49_0059 471876.Spy49_0648 225
471876.Spy49_0059 471876.Spy49_0653 247
471876.Spy49_0059 471876.Spy49_0654 256
471876.Spy49_0059 471876.Spy49_0659 781
471876.Spy49_0059 471876.Spy49_0665 672
471876.Spy49_0059 471876.Spy49_0667 729
471876.Spy49_0059 471876.Spy49_0673 213
471876.Spy49_0059 471876.Spy49_0682 185
471876.Spy49_0059 471876.Spy49_0701 193
471876.Spy49_0059 471876.Spy49_0704 155
471876.Spy49_0059 471876.Spy49_0713 191
471876.Spy49_0059 471876.Spy49_0724 778
471876.Spy49_0059 471876.Spy49_0727 474
471876.Spy49_0059 471876.Spy49_0735 182
471876.Spy49_0059 471876.Spy49_0736 175
471876.Spy49_0059 471876.Spy49_0828 348
471876.Spy49_0059 471876.Spy49_0846 993
471876.Spy49_0059 471876.Spy49_0848 978
471876.Spy49_0059 471876.Spy49_0875c 176
471876.Spy49_0059 471876.Spy49_0885 297
471876.Spy49_0059 471876.Spy49_0887 172
471876.Spy49_0059 471876.Spy49_0894 153
471876.Spy49_0059 471876.Spy49_0898 167
471876.Spy49_0059 471876.Spy49_0904c 239
471876.Spy49_0059 471876.Spy49_0905 217
471876.Spy49_0059 471876.Spy49_0912 171
471876.Spy49_0059 471876.Spy49_0913 236
471876.Spy49_0059 471876.Spy49_0915 198
471876.Spy49_0059 471876.Spy49_0925 168
471876.Spy49_0059 471876.Spy49_0945c 928
471876.Spy49_0059 471876.Spy49_0949 501
471876.Spy49_0059 471876.Spy49_0958c 246
471876.Spy49_0059 471876.Spy49_0963c 192
471876.Spy49_0059 471876.Spy49_0978 302
471876.Spy49_0059 471876.Spy49_0988c 399
471876.Spy49_0059 471876.Spy49_0993c 381
471876.Spy49_0059 471876.Spy49_1016c 689
471876.Spy49_0059 471876.Spy49_1017c 181
471876.Spy49_0059 471876.Spy49_1018c 222
471876.Spy49_0059 471876.Spy49_1019c 280
471876.Spy49_0059 471876.Spy49_1021 152
471876.Spy49_0059 471876.Spy49_1041 205
471876.Spy49_0059 471876.Spy49_1053c 448
471876.Spy49_0059 471876.Spy49_1077c 901
471876.Spy49_0059 471876.Spy49_1087c 184
471876.Spy49_0059 471876.Spy49_1091 268
471876.Spy49_0059 471876.Spy49_1095c 154
471876.Spy49_0059 471876.Spy49_1112c 208
471876.Spy49_0059 471876.Spy49_1116 156
471876.Spy49_0059 471876.Spy49_1122c 153
471876.Spy49_0059 471876.Spy49_1132c 277
471876.Spy49_0059 471876.Spy49_1143c 170
471876.Spy49_0059 471876.Spy49_1147c 159
471876.Spy49_0059 471876.Spy49_1152c 215
471876.Spy49_0059 471876.Spy49_1157c 209
471876.Spy49_0059 471876.Spy49_1161c 205
471876.Spy49_0059 471876.Spy49_1167c 372
471876.Spy49_0059 471876.Spy49_1179c 477
471876.Spy49_0059 471876.Spy49_1185c 161
471876.Spy49_0059 471876.Spy49_1215c 282
471876.Spy49_0059 471876.Spy49_1251 152
471876.Spy49_0059 471876.Spy49_1253c 176
471876.Spy49_0059 471876.Spy49_1260c 411
471876.Spy49_0059 471876.Spy49_1263c 475
471876.Spy49_0059 471876.Spy49_1280c 185
471876.Spy49_0059 471876.Spy49_1286c 205
471876.Spy49_0059 471876.Spy49_1289c 268
471876.Spy49_0059 471876.Spy49_1337c 846
471876.Spy49_0059 471876.Spy49_1338c 962
471876.Spy49_0059 471876.Spy49_1340c 508
471876.Spy49_0059 471876.Spy49_1346 168
471876.Spy49_0059 471876.Spy49_1358 246
471876.Spy49_0059 471876.Spy49_1361c 233
471876.Spy49_0059 471876.Spy49_1362c 236
471876.Spy49_0059 471876.Spy49_1363c 405
471876.Spy49_0059 471876.Spy49_1364c 276
471876.Spy49_0059 471876.Spy49_1366c 398
471876.Spy49_0059 471876.Spy49_1369c 206
471876.Spy49_0059 471876.Spy49_1374c 404
471876.Spy49_0059 471876.Spy49_1394c 311
471876.Spy49_0059 471876.Spy49_1420c 681
471876.Spy49_0059 471876.Spy49_1426c 676
471876.Spy49_0059 471876.Spy49_1428c 642
471876.Spy49_0059 471876.Spy49_1432c 189
471876.Spy49_0059 471876.Spy49_1438 689
471876.Spy49_0059 471876.Spy49_1442 277
471876.Spy49_0059 471876.Spy49_1532 154
471876.Spy49_0059 471876.Spy49_1544 933
471876.Spy49_0059 471876.Spy49_1549 163
471876.Spy49_0059 471876.Spy49_1553c 337
471876.Spy49_0059 471876.Spy49_1556c 224
471876.Spy49_0059 471876.Spy49_1558c 914
471876.Spy49_0059 471876.Spy49_1561c 565
471876.Spy49_0059 471876.Spy49_1563c 705
471876.Spy49_0059 471876.Spy49_1568c 538
471876.Spy49_0059 471876.Spy49_1595c 986
471876.Spy49_0059 471876.Spy49_1596c 993
471876.Spy49_0059 471876.Spy49_1601c 383
471876.Spy49_0059 471876.Spy49_1603c 175
471876.Spy49_0059 471876.Spy49_1604c 175
471876.Spy49_0059 471876.Spy49_1608c 649
471876.Spy49_0059 471876.Spy49_1613c 955
471876.Spy49_0059 471876.Spy49_1619c 369
471876.Spy49_0059 471876.Spy49_1638c 184
471876.Spy49_0059 471876.Spy49_1657 627
471876.Spy49_0059 471876.Spy49_1704c 461
471876.Spy49_0059 471876.Spy49_1705c 770
471876.Spy49_0059 471876.Spy49_1706c 160
471876.Spy49_0059 471876.Spy49_1715c 339
471876.Spy49_0059 471876.Spy49_1716c 498
471876.Spy49_0059 471876.Spy49_1721 191
471876.Spy49_0059 471876.Spy49_1722 154
471876.Spy49_0059 471876.Spy49_1733 966
471876.Spy49_0059 471876.Spy49_1734 838
471876.Spy49_0059 471876.Spy49_1753c 732
471876.Spy49_0059 471876.Spy49_1762 341
471876.Spy49_0059 471876.Spy49_1768c 437
471876.Spy49_0059 471876.Spy49_1769c 200
471876.Spy49_0059 471876.Spy49_1770 807
471876.Spy49_0059 471876.Spy49_1771 770
471876.Spy49_0059 471876.Spy49_1786c 992
471876.Spy49_0059 471876.Spy49_1788c 391
471876.Spy49_0059 471876.Spy49_1789c 939
471876.Spy49_0059 471876.Spy49_1791c 212
471876.Spy49_0059 471876.Spy49_1797c 412
471876.Spy49_0059 471876.Spy49_1798c 416
471876.Spy49_0059 471876.Spy49_1799c 417
471876.Spy49_0059 471876.Spy49_1812c 371
471876.Spy49_0059 471876.Spy49_1813c 220
471876.Spy49_0060 471876.Spy49_0016 221
471876.Spy49_0060 471876.Spy49_0029 158
471876.Spy49_0060 471876.Spy49_0033 171
471876.Spy49_0060 471876.Spy49_0035 231
471876.Spy49_0060 471876.Spy49_0036 239
471876.Spy49_0060 471876.Spy49_0037 239
471876.Spy49_0060 471876.Spy49_0038 202
471876.Spy49_0060 471876.Spy49_0040 181
471876.Spy49_0060 471876.Spy49_0044 993
471876.Spy49_0060 471876.Spy49_0045 970
471876.Spy49_0060 471876.Spy49_0046 964
471876.Spy49_0060 471876.Spy49_0048 973
471876.Spy49_0060 471876.Spy49_0049 973
471876.Spy49_0060 471876.Spy49_0050 994
471876.Spy49_0060 471876.Spy49_0052 972
471876.Spy49_0060 471876.Spy49_0053 995
471876.Spy49_0060 471876.Spy49_0054 981
471876.Spy49_0060 471876.Spy49_0055 980
471876.Spy49_0060 471876.Spy49_0056 996
471876.Spy49_0060 471876.Spy49_0057 991
471876.Spy49_0060 471876.Spy49_0058 991
471876.Spy49_0060 471876.Spy49_0059 994
471876.Spy49_0060 471876.Spy49_0061 997
471876.Spy49_0060 471876.Spy49_0062 988
471876.Spy49_0060 471876.Spy49_0064 977
471876.Spy49_0060 471876.Spy49_0065 992
471876.Spy49_0060 471876.Spy49_0066 972
471876.Spy49_0060 471876.Spy49_0067 973
471876.Spy49_0060 471876.Spy49_0068 853
471876.Spy49_0060 471876.Spy49_0069 680
471876.Spy49_0060 471876.Spy49_0070 914
471876.Spy49_0060 471876.Spy49_0071 703
471876.Spy49_0060 471876.Spy49_0072 991
471876.Spy49_0060 471876.Spy49_0073 991
471876.Spy49_0060 471876.Spy49_0074 845
471876.Spy49_0060 471876.Spy49_0075 865
471876.Spy49_0060 471876.Spy49_0080 476
471876.Spy49_0060 471876.Spy49_0084 170
471876.Spy49_0060 471876.Spy49_0087 666
471876.Spy49_0060 471876.Spy49_0088 596
471876.Spy49_0060 471876.Spy49_0110c 154
471876.Spy49_0060 471876.Spy49_0131 188
471876.Spy49_0060 471876.Spy49_0143 779
471876.Spy49_0060 471876.Spy49_0181 154
471876.Spy49_0060 471876.Spy49_0203 168
471876.Spy49_0060 471876.Spy49_0207 171
471876.Spy49_0060 471876.Spy49_0208 185
471876.Spy49_0060 471876.Spy49_0210 274
471876.Spy49_0060 471876.Spy49_0221 541
471876.Spy49_0060 471876.Spy49_0223 429
471876.Spy49_0060 471876.Spy49_0230 983
471876.Spy49_0060 471876.Spy49_0231 987
471876.Spy49_0060 471876.Spy49_0233 969
471876.Spy49_0060 471876.Spy49_0236c 180
471876.Spy49_0060 471876.Spy49_0237c 164
471876.Spy49_0060 471876.Spy49_0252 196
471876.Spy49_0060 471876.Spy49_0253 196
471876.Spy49_0060 471876.Spy49_0266 164
471876.Spy49_0060 471876.Spy49_0278 414
471876.Spy49_0060 471876.Spy49_0279 273
471876.Spy49_0060 471876.Spy49_0281 448
471876.Spy49_0060 471876.Spy49_0284 212
471876.Spy49_0060 471876.Spy49_0313 414
471876.Spy49_0060 471876.Spy49_0334c 232
471876.Spy49_0060 471876.Spy49_0340 182
471876.Spy49_0060 471876.Spy49_0387 933
471876.Spy49_0060 471876.Spy49_0388 936
471876.Spy49_0060 471876.Spy49_0391 730
471876.Spy49_0060 471876.Spy49_0420 542
471876.Spy49_0060 471876.Spy49_0423 725
471876.Spy49_0060 471876.Spy49_0435 245
471876.Spy49_0060 471876.Spy49_0482 703
471876.Spy49_0060 471876.Spy49_0512c 208
471876.Spy49_0060 471876.Spy49_0515 828
471876.Spy49_0060 471876.Spy49_0536 729
471876.Spy49_0060 471876.Spy49_0549 488
471876.Spy49_0060 471876.Spy49_0552c 283
471876.Spy49_0060 471876.Spy49_0558 261
471876.Spy49_0060 471876.Spy49_0563 244
471876.Spy49_0060 471876.Spy49_0582 188
471876.Spy49_0060 471876.Spy49_0583 192
471876.Spy49_0060 471876.Spy49_0584 345
471876.Spy49_0060 471876.Spy49_0585 225
471876.Spy49_0060 471876.Spy49_0586 478
471876.Spy49_0060 471876.Spy49_0588 172
471876.Spy49_0060 471876.Spy49_0605 164
471876.Spy49_0060 471876.Spy49_0606 517
471876.Spy49_0060 471876.Spy49_0608 194
471876.Spy49_0060 471876.Spy49_0629 844
471876.Spy49_0060 471876.Spy49_0630 407
471876.Spy49_0060 471876.Spy49_0631 387
471876.Spy49_0060 471876.Spy49_0643 628
471876.Spy49_0060 471876.Spy49_0645 427
471876.Spy49_0060 471876.Spy49_0659 876
471876.Spy49_0060 471876.Spy49_0665 474
471876.Spy49_0060 471876.Spy49_0667 486
471876.Spy49_0060 471876.Spy49_0715 164
471876.Spy49_0060 471876.Spy49_0720 306
471876.Spy49_0060 471876.Spy49_0721 412
471876.Spy49_0060 471876.Spy49_0724 483
471876.Spy49_0060 471876.Spy49_0738 246
471876.Spy49_0060 471876.Spy49_0828 168
471876.Spy49_0060 471876.Spy49_0846 963
471876.Spy49_0060 471876.Spy49_0848 908
471876.Spy49_0060 471876.Spy49_0860 184
471876.Spy49_0060 471876.Spy49_0875c 221
471876.Spy49_0060 471876.Spy49_0894 734
471876.Spy49_0060 471876.Spy49_0898 166
471876.Spy49_0060 471876.Spy49_0913 205
471876.Spy49_0060 471876.Spy49_0915 168
471876.Spy49_0060 471876.Spy49_0945c 736
471876.Spy49_0060 471876.Spy49_0949 170
471876.Spy49_0060 471876.Spy49_0978 751
471876.Spy49_0060 471876.Spy49_0993c 399
471876.Spy49_0060 471876.Spy49_1011c 164
471876.Spy49_0060 471876.Spy49_1014c 213
471876.Spy49_0060 471876.Spy49_1039c 152
471876.Spy49_0060 471876.Spy49_1040 243
471876.Spy49_0060 471876.Spy49_1041 180
471876.Spy49_0060 471876.Spy49_1077c 858
471876.Spy49_0060 471876.Spy49_1087c 184
471876.Spy49_0060 471876.Spy49_1090c 171
471876.Spy49_0060 471876.Spy49_1112c 208
471876.Spy49_0060 471876.Spy49_1122c 184
471876.Spy49_0060 471876.Spy49_1133c 429
471876.Spy49_0060 471876.Spy49_1147c 201
471876.Spy49_0060 471876.Spy49_1161c 180
471876.Spy49_0060 471876.Spy49_1167c 245
471876.Spy49_0060 471876.Spy49_1179c 172
471876.Spy49_0060 471876.Spy49_1263c 408
471876.Spy49_0060 471876.Spy49_1286c 180
471876.Spy49_0060 471876.Spy49_1306c 194
471876.Spy49_0060 471876.Spy49_1337c 743
471876.Spy49_0060 471876.Spy49_1338c 914
471876.Spy49_0060 471876.Spy49_1340c 271
471876.Spy49_0060 471876.Spy49_1341c 255
471876.Spy49_0060 471876.Spy49_1358 343
471876.Spy49_0060 471876.Spy49_1366c 172
471876.Spy49_0060 471876.Spy49_1374c 269
471876.Spy49_0060 471876.Spy49_1420c 592
471876.Spy49_0060 471876.Spy49_1422c 186
471876.Spy49_0060 471876.Spy49_1426c 853
471876.Spy49_0060 471876.Spy49_1428c 791
471876.Spy49_0060 471876.Spy49_1558c 773
471876.Spy49_0060 471876.Spy49_1561c 166
471876.Spy49_0060 471876.Spy49_1563c 490
471876.Spy49_0060 471876.Spy49_1568c 477
471876.Spy49_0060 471876.Spy49_1595c 981
471876.Spy49_0060 471876.Spy49_1596c 934
471876.Spy49_0060 471876.Spy49_1608c 319
471876.Spy49_0060 471876.Spy49_1613c 966
471876.Spy49_0060 471876.Spy49_1619c 175
471876.Spy49_0060 471876.Spy49_1620c 320
471876.Spy49_0060 471876.Spy49_1622c 194
471876.Spy49_0060 471876.Spy49_1638c 481
471876.Spy49_0060 471876.Spy49_1657 448
471876.Spy49_0060 471876.Spy49_1666c 274
471876.Spy49_0060 471876.Spy49_1704c 303
471876.Spy49_0060 471876.Spy49_1705c 517
471876.Spy49_0060 471876.Spy49_1733 967
471876.Spy49_0060 471876.Spy49_1734 515
471876.Spy49_0060 471876.Spy49_1753c 201
471876.Spy49_0060 471876.Spy49_1762 222
471876.Spy49_0060 471876.Spy49_1768c 168
471876.Spy49_0060 471876.Spy49_1770 291
471876.Spy49_0060 471876.Spy49_1771 745
471876.Spy49_0060 471876.Spy49_1786c 984
471876.Spy49_0060 471876.Spy49_1789c 207
471876.Spy49_0060 471876.Spy49_1791c 213
471876.Spy49_0060 471876.Spy49_1797c 411
471876.Spy49_0060 471876.Spy49_1798c 412
471876.Spy49_0060 471876.Spy49_1799c 416
471876.Spy49_0060 471876.Spy49_1813c 185
471876.Spy49_0060 471876.Spy49_1821 184
471876.Spy49_0061 471876.Spy49_0004 248
471876.Spy49_0061 471876.Spy49_0016 283
471876.Spy49_0061 471876.Spy49_0019 226
471876.Spy49_0061 471876.Spy49_0024 292
471876.Spy49_0061 471876.Spy49_0025 357
471876.Spy49_0061 471876.Spy49_0027 155
471876.Spy49_0061 471876.Spy49_0029 238
471876.Spy49_0061 471876.Spy49_0031 169
471876.Spy49_0061 471876.Spy49_0033 160
471876.Spy49_0061 471876.Spy49_0035 159
471876.Spy49_0061 471876.Spy49_0036 159
471876.Spy49_0061 471876.Spy49_0037 159
471876.Spy49_0061 471876.Spy49_0038 194
471876.Spy49_0061 471876.Spy49_0039 159
471876.Spy49_0061 471876.Spy49_0040 157
471876.Spy49_0061 471876.Spy49_0044 996
471876.Spy49_0061 471876.Spy49_0045 990
471876.Spy49_0061 471876.Spy49_0046 987
471876.Spy49_0061 471876.Spy49_0048 993
471876.Spy49_0061 471876.Spy49_0049 993
471876.Spy49_0061 471876.Spy49_0050 996
471876.Spy49_0061 471876.Spy49_0052 989
471876.Spy49_0061 471876.Spy49_0053 997
471876.Spy49_0061 471876.Spy49_0054 992
471876.Spy49_0061 471876.Spy49_0055 982
471876.Spy49_0061 471876.Spy49_0056 997
471876.Spy49_0061 471876.Spy49_0057 989
471876.Spy49_0061 471876.Spy49_0058 995
471876.Spy49_0061 471876.Spy49_0059 995
471876.Spy49_0061 471876.Spy49_0060 997
471876.Spy49_0061 471876.Spy49_0062 996
471876.Spy49_0061 471876.Spy49_0064 995
471876.Spy49_0061 471876.Spy49_0065 998
471876.Spy49_0061 471876.Spy49_0066 989
471876.Spy49_0061 471876.Spy49_0067 994
471876.Spy49_0061 471876.Spy49_0068 935
471876.Spy49_0061 471876.Spy49_0069 780
471876.Spy49_0061 471876.Spy49_0070 952
471876.Spy49_0061 471876.Spy49_0071 893
471876.Spy49_0061 471876.Spy49_0072 995
471876.Spy49_0061 471876.Spy49_0073 995
471876.Spy49_0061 471876.Spy49_0074 906
471876.Spy49_0061 471876.Spy49_0075 923
471876.Spy49_0061 471876.Spy49_0081 291
471876.Spy49_0061 471876.Spy49_0084 239
471876.Spy49_0061 471876.Spy49_0087 847
471876.Spy49_0061 471876.Spy49_0088 817
471876.Spy49_0061 471876.Spy49_0098 304
471876.Spy49_0061 471876.Spy49_0109c 198
471876.Spy49_0061 471876.Spy49_0131 172
471876.Spy49_0061 471876.Spy49_0141 157
471876.Spy49_0061 471876.Spy49_0143 798
471876.Spy49_0061 471876.Spy49_0152 222
471876.Spy49_0061 471876.Spy49_0203 352
471876.Spy49_0061 471876.Spy49_0207 203
471876.Spy49_0061 471876.Spy49_0210 593
471876.Spy49_0061 471876.Spy49_0221 742
471876.Spy49_0061 471876.Spy49_0223 622
471876.Spy49_0061 471876.Spy49_0228 174
471876.Spy49_0061 471876.Spy49_0230 992
471876.Spy49_0061 471876.Spy49_0231 997
471876.Spy49_0061 471876.Spy49_0233 987
471876.Spy49_0061 471876.Spy49_0234 229
471876.Spy49_0061 471876.Spy49_0236c 205
471876.Spy49_0061 471876.Spy49_0244 296
471876.Spy49_0061 471876.Spy49_0252 196
471876.Spy49_0061 471876.Spy49_0253 196
471876.Spy49_0061 471876.Spy49_0278 476
471876.Spy49_0061 471876.Spy49_0284 214
471876.Spy49_0061 471876.Spy49_0290 299
471876.Spy49_0061 471876.Spy49_0293 153
471876.Spy49_0061 471876.Spy49_0338 205
471876.Spy49_0061 471876.Spy49_0387 988
471876.Spy49_0061 471876.Spy49_0388 986
471876.Spy49_0061 471876.Spy49_0390 437
471876.Spy49_0061 471876.Spy49_0391 758
471876.Spy49_0061 471876.Spy49_0420 523
471876.Spy49_0061 471876.Spy49_0423 760
[truncated: 7,135,241 more chars]
