# Supplementary material for: Network-based features enable prediction of essential genes across diverse organisms
Source: PLoS One. 2018 Dec 13;13(12):e0208722. doi: 10.1371/journal.pone.0208722 (PMC6292609; doi:10.1371/journal.pone.0208722)
Supplement: S1 Dataset — PPI Data of 27 organisms along with essential genes information. (ZIP) [file pone.0208722.s001.zip › S1/511145.ess]

511145.b0025
511145.b0027
511145.b0029
511145.b0031
511145.b0048
511145.b0054
511145.b0083
511145.b0084
511145.b0085
511145.b0086
511145.b0087
511145.b0088
511145.b0089
511145.b0090
511145.b0091
511145.b0093
511145.b0094
511145.b0095
511145.b0096
511145.b0097
511145.b0098
511145.b0126
511145.b0142
511145.b0154
511145.b0156
511145.b0166
511145.b0168
511145.b0169
511145.b0170
511145.b0171
511145.b0172
511145.b0173
511145.b0174
511145.b0175
511145.b0176
511145.b0177
511145.b0179
511145.b0180
511145.b0181
511145.b0182
511145.b0184
511145.b0185
511145.b0188
511145.b0194
511145.b0270
511145.b0369
511145.b0408
511145.b0409
511145.b0414
511145.b0415
511145.b0417
511145.b0420
511145.b0421
511145.b0470
511145.b0474
511145.b0475
511145.b0524
511145.b0526
511145.b0529
511145.b0583
511145.b0634
511145.b0635
511145.b0639
511145.b0640
511145.b0641
511145.b0642
511145.b0657
511145.b0680
511145.b0684
511145.b0733
511145.b0884
511145.b0886
511145.b0890
511145.b0891
511145.b0893
511145.b0911
511145.b0914
511145.b0915
511145.b0918
511145.b0922
511145.b0923
511145.b0924
511145.b0930
511145.b0954
511145.b1069
511145.b1084
511145.b1085
511145.b1092
511145.b1093
511145.b1094
511145.b1098
511145.b1099
511145.b1116
511145.b1117
511145.b1118
511145.b1131
511145.b1145
511145.b1174
511145.b1175
511145.b1204
511145.b1207
511145.b1208
511145.b1209
511145.b1210
511145.b1211
511145.b1212
511145.b1215
511145.b1274
511145.b1277
511145.b1288
511145.b1356
511145.b1570
511145.b1572
511145.b1637
511145.b1662
511145.b1689
511145.b1713
511145.b1714
511145.b1716
511145.b1718
511145.b1719
511145.b1740
511145.b1779
511145.b1807
511145.b1866
511145.b1876
511145.b1912
511145.b2017
511145.b2114
511145.b2153
511145.b2188
511145.b2231
511145.b2234
511145.b2235
511145.b2315
511145.b2316
511145.b2323
511145.b2400
511145.b2411
511145.b2412
511145.b2472
511145.b2478
511145.b2511
511145.b2514
511145.b2515
511145.b2533
511145.b2559
511145.b2563
511145.b2566
511145.b2567
511145.b2568
511145.b2573
511145.b2585
511145.b2595
511145.b2606
511145.b2607
511145.b2609
511145.b2610
511145.b2614
511145.b2615
511145.b2696
511145.b2746
511145.b2747
511145.b2748
511145.b2779
511145.b2780
511145.b2783
511145.b2828
511145.b2925
511145.b2926
511145.b2942
511145.b2949
511145.b3018
511145.b3021
511145.b3030
511145.b3041
511145.b3056
511145.b3064
511145.b3113
511145.b3146
511145.b3159
511145.b3168
511145.b3169
511145.b3178
511145.b3183
511145.b3185
511145.b3186
511145.b3187
511145.b3189
511145.b3191
511145.b3199
511145.b3200
511145.b3230
511145.b3231
511145.b3235
511145.b3249
511145.b3250
511145.b3251
511145.b3255
511145.b3256
511145.b3282
511145.b3287
511145.b3288
511145.b3294
511145.b3295
511145.b3296
511145.b3297
511145.b3298
511145.b3300
511145.b3301
511145.b3302
511145.b3303
511145.b3304
511145.b3305
511145.b3306
511145.b3307
511145.b3308
511145.b3309
511145.b3310
511145.b3311
511145.b3312
511145.b3313
511145.b3314
511145.b3315
511145.b3316
511145.b3317
511145.b3318
511145.b3319
511145.b3320
511145.b3321
511145.b3340
511145.b3341
511145.b3342
511145.b3384
511145.b3398
511145.b3433
511145.b3461
511145.b3462
511145.b3463
511145.b3464
511145.b3471
511145.b3532
511145.b3560
511145.b3608
511145.b3623
511145.b3633
511145.b3634
511145.b3637
511145.b3639
511145.b3640
511145.b3648
511145.b3650
511145.b3699
511145.b3701
511145.b3702
511145.b3703
511145.b3704
511145.b3705
511145.b3709
511145.b3729
511145.b3730
511145.b3793
511145.b3804
511145.b3805
511145.b3834
511145.b3835
511145.b3843
511145.b3850
511145.b3865
511145.b3933
511145.b3967
511145.b3972
511145.b3973
511145.b3981
511145.b3982
511145.b3985
511145.b3986
511145.b3987
511145.b3988
511145.b4040
511145.b4041
511145.b4043
511145.b4052
511145.b4059
511145.b4084
511145.b4142
511145.b4160
511145.b4162
511145.b4168
511145.b4202
511145.b4224
511145.b4226
511145.b4258
511145.b4261
511145.b4262
511145.b4361
