# Supplementary material for: Network-based features enable prediction of essential genes across diverse organisms
Source: PLoS One. 2018 Dec 13;13(12):e0208722. doi: 10.1371/journal.pone.0208722 (PMC6292609; doi:10.1371/journal.pone.0208722)
Supplement: S1 Dataset — PPI Data of 27 organisms along with essential genes information. (ZIP) [file pone.0208722.s001.zip › S1/431947.ppi.txt]

431947.PGN_0001 431947.PGN_0002 818
431947.PGN_0001 431947.PGN_0017 327
431947.PGN_0001 431947.PGN_0033 183
431947.PGN_0001 431947.PGN_0034 419
431947.PGN_0001 431947.PGN_0035 305
431947.PGN_0001 431947.PGN_0043 190
431947.PGN_0001 431947.PGN_0044 218
431947.PGN_0001 431947.PGN_0079 167
431947.PGN_0001 431947.PGN_0084 184
431947.PGN_0001 431947.PGN_0159 155
431947.PGN_0001 431947.PGN_0192 185
431947.PGN_0001 431947.PGN_0221 184
431947.PGN_0001 431947.PGN_0248 344
431947.PGN_0001 431947.PGN_0254 516
431947.PGN_0001 431947.PGN_0255 880
431947.PGN_0001 431947.PGN_0264 316
431947.PGN_0001 431947.PGN_0269 308
431947.PGN_0001 431947.PGN_0270 223
431947.PGN_0001 431947.PGN_0282 176
431947.PGN_0001 431947.PGN_0283 412
431947.PGN_0001 431947.PGN_0308 397
431947.PGN_0001 431947.PGN_0330 309
431947.PGN_0001 431947.PGN_0355 236
431947.PGN_0001 431947.PGN_0365 204
431947.PGN_0001 431947.PGN_0368 158
431947.PGN_0001 431947.PGN_0369 206
431947.PGN_0001 431947.PGN_0377 176
431947.PGN_0001 431947.PGN_0385 307
431947.PGN_0001 431947.PGN_0413 866
431947.PGN_0001 431947.PGN_0420 417
431947.PGN_0001 431947.PGN_0433 176
431947.PGN_0001 431947.PGN_0434 184
431947.PGN_0001 431947.PGN_0465 200
431947.PGN_0001 431947.PGN_0472 413
431947.PGN_0001 431947.PGN_0484 160
431947.PGN_0001 431947.PGN_0487 305
431947.PGN_0001 431947.PGN_0490 160
431947.PGN_0001 431947.PGN_0491 524
431947.PGN_0001 431947.PGN_0497 181
431947.PGN_0001 431947.PGN_0512 300
431947.PGN_0001 431947.PGN_0535 181
431947.PGN_0001 431947.PGN_0543 378
431947.PGN_0001 431947.PGN_0548 176
431947.PGN_0001 431947.PGN_0549 176
431947.PGN_0001 431947.PGN_0564 236
431947.PGN_0001 431947.PGN_0568 249
431947.PGN_0001 431947.PGN_0572 158
431947.PGN_0001 431947.PGN_0582 184
431947.PGN_0001 431947.PGN_0584 295
431947.PGN_0001 431947.PGN_0618 173
431947.PGN_0001 431947.PGN_0622 419
431947.PGN_0001 431947.PGN_0623 233
431947.PGN_0001 431947.PGN_0626 409
431947.PGN_0001 431947.PGN_0630 202
431947.PGN_0001 431947.PGN_0631 506
431947.PGN_0001 431947.PGN_0634 328
431947.PGN_0001 431947.PGN_0635 184
431947.PGN_0001 431947.PGN_0637 216
431947.PGN_0001 431947.PGN_0638 358
431947.PGN_0001 431947.PGN_0662 176
431947.PGN_0001 431947.PGN_0694 735
431947.PGN_0001 431947.PGN_0696 455
431947.PGN_0001 431947.PGN_0733 183
431947.PGN_0001 431947.PGN_0747 152
431947.PGN_0001 431947.PGN_0760 159
431947.PGN_0001 431947.PGN_0761 221
431947.PGN_0001 431947.PGN_0781 425
431947.PGN_0001 431947.PGN_0792 184
431947.PGN_0001 431947.PGN_0793 361
431947.PGN_0001 431947.PGN_0813 302
431947.PGN_0001 431947.PGN_0824 157
431947.PGN_0001 431947.PGN_0833 408
431947.PGN_0001 431947.PGN_0863 160
431947.PGN_0001 431947.PGN_0866 214
431947.PGN_0001 431947.PGN_0870 409
431947.PGN_0001 431947.PGN_0875 848
431947.PGN_0001 431947.PGN_0894 362
431947.PGN_0001 431947.PGN_0904 246
431947.PGN_0001 431947.PGN_0916 412
431947.PGN_0001 431947.PGN_0965 305
431947.PGN_0001 431947.PGN_0975 235
431947.PGN_0001 431947.PGN_1015 276
431947.PGN_0001 431947.PGN_1020 176
431947.PGN_0001 431947.PGN_1024 310
431947.PGN_0001 431947.PGN_1045 188
431947.PGN_0001 431947.PGN_1049 160
431947.PGN_0001 431947.PGN_1057 310
431947.PGN_0001 431947.PGN_1062 367
431947.PGN_0001 431947.PGN_1096 372
431947.PGN_0001 431947.PGN_1104 184
431947.PGN_0001 431947.PGN_1113 549
431947.PGN_0001 431947.PGN_1126 305
431947.PGN_0001 431947.PGN_1130 236
431947.PGN_0001 431947.PGN_1136 268
431947.PGN_0001 431947.PGN_1153 208
431947.PGN_0001 431947.PGN_1175 155
431947.PGN_0001 431947.PGN_1178 176
431947.PGN_0001 431947.PGN_1179 184
431947.PGN_0001 431947.PGN_1205 312
431947.PGN_0001 431947.PGN_1209 158
431947.PGN_0001 431947.PGN_1226 281
431947.PGN_0001 431947.PGN_1229 186
431947.PGN_0001 431947.PGN_1244 225
431947.PGN_0001 431947.PGN_1304 204
431947.PGN_0001 431947.PGN_1305 203
431947.PGN_0001 431947.PGN_1314 176
431947.PGN_0001 431947.PGN_1316 482
431947.PGN_0001 431947.PGN_1327 156
431947.PGN_0001 431947.PGN_1354 189
431947.PGN_0001 431947.PGN_1374 159
431947.PGN_0001 431947.PGN_1377 247
431947.PGN_0001 431947.PGN_1378 940
431947.PGN_0001 431947.PGN_1381 156
431947.PGN_0001 431947.PGN_1382 150
431947.PGN_0001 431947.PGN_1388 189
431947.PGN_0001 431947.PGN_1390 502
431947.PGN_0001 431947.PGN_1405 180
431947.PGN_0001 431947.PGN_1432 198
431947.PGN_0001 431947.PGN_1443 177
431947.PGN_0001 431947.PGN_1445 155
431947.PGN_0001 431947.PGN_1446 573
431947.PGN_0001 431947.PGN_1447 355
431947.PGN_0001 431947.PGN_1449 184
431947.PGN_0001 431947.PGN_1451 188
431947.PGN_0001 431947.PGN_1452 413
431947.PGN_0001 431947.PGN_1458 491
431947.PGN_0001 431947.PGN_1470 316
431947.PGN_0001 431947.PGN_1472 176
431947.PGN_0001 431947.PGN_1482 522
431947.PGN_0001 431947.PGN_1516 274
431947.PGN_0001 431947.PGN_1527 492
431947.PGN_0001 431947.PGN_1549 411
431947.PGN_0001 431947.PGN_1550 411
431947.PGN_0001 431947.PGN_1555 415
431947.PGN_0001 431947.PGN_1566 173
431947.PGN_0001 431947.PGN_1567 720
431947.PGN_0001 431947.PGN_1570 304
431947.PGN_0001 431947.PGN_1571 511
431947.PGN_0001 431947.PGN_1572 192
431947.PGN_0001 431947.PGN_1574 305
431947.PGN_0001 431947.PGN_1575 305
431947.PGN_0001 431947.PGN_1578 744
431947.PGN_0001 431947.PGN_1579 307
431947.PGN_0001 431947.PGN_1585 411
431947.PGN_0001 431947.PGN_1587 413
431947.PGN_0001 431947.PGN_1588 305
431947.PGN_0001 431947.PGN_1590 390
431947.PGN_0001 431947.PGN_1593 185
431947.PGN_0001 431947.PGN_1594 564
431947.PGN_0001 431947.PGN_1613 439
431947.PGN_0001 431947.PGN_1625 158
431947.PGN_0001 431947.PGN_1646 274
431947.PGN_0001 431947.PGN_1647 305
431947.PGN_0001 431947.PGN_1703 184
431947.PGN_0001 431947.PGN_1706 320
431947.PGN_0001 431947.PGN_1711 305
431947.PGN_0001 431947.PGN_1712 218
431947.PGN_0001 431947.PGN_1714 513
431947.PGN_0001 431947.PGN_1715 417
431947.PGN_0001 431947.PGN_1728 176
431947.PGN_0001 431947.PGN_1733 176
431947.PGN_0001 431947.PGN_1736 413
431947.PGN_0001 431947.PGN_1743 158
431947.PGN_0001 431947.PGN_1751 784
431947.PGN_0001 431947.PGN_1757 317
431947.PGN_0001 431947.PGN_1771 304
431947.PGN_0001 431947.PGN_1782 172
431947.PGN_0001 431947.PGN_1786 884
431947.PGN_0001 431947.PGN_1791 158
431947.PGN_0001 431947.PGN_1796 184
431947.PGN_0001 431947.PGN_1812 291
431947.PGN_0001 431947.PGN_1832 305
431947.PGN_0001 431947.PGN_1841 304
431947.PGN_0001 431947.PGN_1843 305
431947.PGN_0001 431947.PGN_1844 436
431947.PGN_0001 431947.PGN_1847 176
431947.PGN_0001 431947.PGN_1848 256
431947.PGN_0001 431947.PGN_1852 354
431947.PGN_0001 431947.PGN_1853 305
431947.PGN_0001 431947.PGN_1856 305
431947.PGN_0001 431947.PGN_1858 333
431947.PGN_0001 431947.PGN_1861 333
431947.PGN_0001 431947.PGN_1864 305
431947.PGN_0001 431947.PGN_1865 333
431947.PGN_0001 431947.PGN_1866 150
431947.PGN_0001 431947.PGN_1868 333
431947.PGN_0001 431947.PGN_1869 176
431947.PGN_0001 431947.PGN_1871 191
431947.PGN_0001 431947.PGN_1872 354
431947.PGN_0001 431947.PGN_1882 300
431947.PGN_0001 431947.PGN_1891 162
431947.PGN_0001 431947.PGN_1895 184
431947.PGN_0001 431947.PGN_1903 310
431947.PGN_0001 431947.PGN_1937 822
431947.PGN_0001 431947.PGN_1938 409
431947.PGN_0001 431947.PGN_1941 236
431947.PGN_0001 431947.PGN_1970 176
431947.PGN_0001 431947.PGN_1979 440
431947.PGN_0001 431947.PGN_1982 422
431947.PGN_0001 431947.PGN_1996 184
431947.PGN_0001 431947.PGN_2001 194
431947.PGN_0001 431947.PGN_2003 237
431947.PGN_0001 431947.PGN_2022 234
431947.PGN_0001 431947.PGN_2023 336
431947.PGN_0001 431947.PGN_2042 184
431947.PGN_0001 431947.PGN_2043 223
431947.PGN_0001 431947.PGN_2050 337
431947.PGN_0001 431947.PGN_2062 184
431947.PGN_0001 431947.PGN_2075 511
431947.PGN_0001 431947.PGN_2080 176
431947.PGN_0001 431947.PGN_2083 310
431947.PGN_0002 431947.PGN_0001 818
431947.PGN_0002 431947.PGN_0168 716
431947.PGN_0002 431947.PGN_0169 180
431947.PGN_0002 431947.PGN_0187 166
431947.PGN_0002 431947.PGN_0190 156
431947.PGN_0002 431947.PGN_0224 466
431947.PGN_0002 431947.PGN_0225 178
431947.PGN_0002 431947.PGN_0227 152
431947.PGN_0002 431947.PGN_0232 178
431947.PGN_0002 431947.PGN_0233 272
431947.PGN_0002 431947.PGN_0234 594
431947.PGN_0002 431947.PGN_0242 152
431947.PGN_0002 431947.PGN_0358 159
431947.PGN_0002 431947.PGN_0361 230
431947.PGN_0002 431947.PGN_0428 152
431947.PGN_0002 431947.PGN_0518 156
431947.PGN_0002 431947.PGN_0546 520
431947.PGN_0002 431947.PGN_0547 317
431947.PGN_0002 431947.PGN_0548 235
431947.PGN_0002 431947.PGN_0549 481
431947.PGN_0002 431947.PGN_0613 466
431947.PGN_0002 431947.PGN_0635 157
431947.PGN_0002 431947.PGN_0643 183
431947.PGN_0002 431947.PGN_0676 196
431947.PGN_0002 431947.PGN_0700 331
431947.PGN_0002 431947.PGN_0753 166
431947.PGN_0002 431947.PGN_0767 156
431947.PGN_0002 431947.PGN_0777 178
431947.PGN_0002 431947.PGN_0782 156
431947.PGN_0002 431947.PGN_0808 193
431947.PGN_0002 431947.PGN_0829 307
431947.PGN_0002 431947.PGN_0941 328
431947.PGN_0002 431947.PGN_0946 194
431947.PGN_0002 431947.PGN_0990 256
431947.PGN_0002 431947.PGN_0991 152
431947.PGN_0002 431947.PGN_1019 166
431947.PGN_0002 431947.PGN_1026 178
431947.PGN_0002 431947.PGN_1068 612
431947.PGN_0002 431947.PGN_1073 466
431947.PGN_0002 431947.PGN_1078 317
431947.PGN_0002 431947.PGN_1079 216
431947.PGN_0002 431947.PGN_1131 180
431947.PGN_0002 431947.PGN_1134 152
431947.PGN_0002 431947.PGN_1135 152
431947.PGN_0002 431947.PGN_1146 191
431947.PGN_0002 431947.PGN_1186 166
431947.PGN_0002 431947.PGN_1189 342
431947.PGN_0002 431947.PGN_1202 192
431947.PGN_0002 431947.PGN_1233 397
431947.PGN_0002 431947.PGN_1234 303
431947.PGN_0002 431947.PGN_1235 546
431947.PGN_0002 431947.PGN_1236 730
431947.PGN_0002 431947.PGN_1239 230
431947.PGN_0002 431947.PGN_1240 152
431947.PGN_0002 431947.PGN_1242 374
431947.PGN_0002 431947.PGN_1243 300
431947.PGN_0002 431947.PGN_1251 152
431947.PGN_0002 431947.PGN_1255 156
431947.PGN_0002 431947.PGN_1302 223
431947.PGN_0002 431947.PGN_1310 152
431947.PGN_0002 431947.PGN_1370 216
431947.PGN_0002 431947.PGN_1389 191
431947.PGN_0002 431947.PGN_1443 223
431947.PGN_0002 431947.PGN_1523 334
431947.PGN_0002 431947.PGN_1524 426
431947.PGN_0002 431947.PGN_1525 246
431947.PGN_0002 431947.PGN_1528 479
431947.PGN_0002 431947.PGN_1614 310
431947.PGN_0002 431947.PGN_1628 178
431947.PGN_0002 431947.PGN_1651 178
431947.PGN_0002 431947.PGN_1667 192
431947.PGN_0002 431947.PGN_1668 178
431947.PGN_0002 431947.PGN_1768 166
431947.PGN_0002 431947.PGN_1886 216
431947.PGN_0002 431947.PGN_1896 397
431947.PGN_0002 431947.PGN_1920 194
431947.PGN_0002 431947.PGN_1943 193
431947.PGN_0002 431947.PGN_1955 342
431947.PGN_0002 431947.PGN_1969 230
431947.PGN_0002 431947.PGN_1991 193
431947.PGN_0002 431947.PGN_2019 314
431947.PGN_0002 431947.PGN_2054 193
431947.PGN_0002 431947.PGN_2079 220
431947.PGN_0002 431947.PGN_2086 264
431947.PGN_0002 431947.PGN_2087 230
431947.PGN_0003 431947.PGN_0004 650
431947.PGN_0003 431947.PGN_0014 199
431947.PGN_0003 431947.PGN_0234 224
431947.PGN_0003 431947.PGN_0291 195
431947.PGN_0003 431947.PGN_0348 188
431947.PGN_0003 431947.PGN_0400 308
431947.PGN_0003 431947.PGN_0463 178
431947.PGN_0003 431947.PGN_0490 218
431947.PGN_0003 431947.PGN_0511 416
431947.PGN_0003 431947.PGN_0513 224
431947.PGN_0003 431947.PGN_0549 274
431947.PGN_0003 431947.PGN_0628 150
431947.PGN_0003 431947.PGN_0639 176
431947.PGN_0003 431947.PGN_0642 176
431947.PGN_0003 431947.PGN_0777 176
431947.PGN_0003 431947.PGN_0828 162
431947.PGN_0003 431947.PGN_0857 188
431947.PGN_0003 431947.PGN_0863 161
431947.PGN_0003 431947.PGN_0923 316
431947.PGN_0003 431947.PGN_0931 155
431947.PGN_0003 431947.PGN_0989 205
431947.PGN_0003 431947.PGN_1057 310
431947.PGN_0003 431947.PGN_1360 159
431947.PGN_0003 431947.PGN_1451 310
431947.PGN_0003 431947.PGN_1502 189
431947.PGN_0003 431947.PGN_1675 253
431947.PGN_0003 431947.PGN_1728 205
431947.PGN_0003 431947.PGN_1806 289
431947.PGN_0003 431947.PGN_1846 187
431947.PGN_0003 431947.PGN_1970 272
431947.PGN_0003 431947.PGN_2053 196
431947.PGN_0003 431947.PGN_2068 153
431947.PGN_0004 431947.PGN_0003 650
431947.PGN_0004 431947.PGN_0008 152
431947.PGN_0004 431947.PGN_0017 411
431947.PGN_0004 431947.PGN_0020 256
431947.PGN_0004 431947.PGN_0038 156
431947.PGN_0004 431947.PGN_0041 261
431947.PGN_0004 431947.PGN_0043 152
431947.PGN_0004 431947.PGN_0099 168
431947.PGN_0004 431947.PGN_0137 531
431947.PGN_0004 431947.PGN_0143 219
431947.PGN_0004 431947.PGN_0149 539
431947.PGN_0004 431947.PGN_0157 274
431947.PGN_0004 431947.PGN_0158 274
431947.PGN_0004 431947.PGN_0161 274
431947.PGN_0004 431947.PGN_0173 532
431947.PGN_0004 431947.PGN_0207 157
431947.PGN_0004 431947.PGN_0230 156
431947.PGN_0004 431947.PGN_0267 205
431947.PGN_0004 431947.PGN_0270 156
431947.PGN_0004 431947.PGN_0367 549
431947.PGN_0004 431947.PGN_0369 248
431947.PGN_0004 431947.PGN_0375 152
431947.PGN_0004 431947.PGN_0378 238
431947.PGN_0004 431947.PGN_0380 262
431947.PGN_0004 431947.PGN_0381 262
431947.PGN_0004 431947.PGN_0396 493
431947.PGN_0004 431947.PGN_0420 397
431947.PGN_0004 431947.PGN_0465 192
431947.PGN_0004 431947.PGN_0469 153
431947.PGN_0004 431947.PGN_0491 424
431947.PGN_0004 431947.PGN_0520 205
431947.PGN_0004 431947.PGN_0522 245
431947.PGN_0004 431947.PGN_0528 160
431947.PGN_0004 431947.PGN_0529 176
431947.PGN_0004 431947.PGN_0530 263
431947.PGN_0004 431947.PGN_0531 447
431947.PGN_0004 431947.PGN_0543 176
431947.PGN_0004 431947.PGN_0564 287
431947.PGN_0004 431947.PGN_0568 264
431947.PGN_0004 431947.PGN_0570 174
431947.PGN_0004 431947.PGN_0628 308
431947.PGN_0004 431947.PGN_0630 306
431947.PGN_0004 431947.PGN_0660 237
431947.PGN_0004 431947.PGN_0663 168
431947.PGN_0004 431947.PGN_0664 168
431947.PGN_0004 431947.PGN_0665 168
431947.PGN_0004 431947.PGN_0667 168
431947.PGN_0004 431947.PGN_0675 305
431947.PGN_0004 431947.PGN_0692 207
431947.PGN_0004 431947.PGN_0696 301
431947.PGN_0004 431947.PGN_0714 246
431947.PGN_0004 431947.PGN_0733 161
431947.PGN_0004 431947.PGN_0736 752
431947.PGN_0004 431947.PGN_0738 391
431947.PGN_0004 431947.PGN_0742 320
431947.PGN_0004 431947.PGN_0744 336
431947.PGN_0004 431947.PGN_0747 196
431947.PGN_0004 431947.PGN_0767 307
431947.PGN_0004 431947.PGN_0770 195
431947.PGN_0004 431947.PGN_0781 327
431947.PGN_0004 431947.PGN_0841 169
431947.PGN_0004 431947.PGN_0856 240
431947.PGN_0004 431947.PGN_0877 152
431947.PGN_0004 431947.PGN_0886 219
431947.PGN_0004 431947.PGN_0905 170
431947.PGN_0004 431947.PGN_0916 152
431947.PGN_0004 431947.PGN_0932 189
431947.PGN_0004 431947.PGN_0941 159
431947.PGN_0004 431947.PGN_0974 200
431947.PGN_0004 431947.PGN_1000 336
431947.PGN_0004 431947.PGN_1046 408
431947.PGN_0004 431947.PGN_1057 343
431947.PGN_0004 431947.PGN_1117 304
431947.PGN_0004 431947.PGN_1140 334
431947.PGN_0004 431947.PGN_1150 195
431947.PGN_0004 431947.PGN_1155 900
431947.PGN_0004 431947.PGN_1156 152
431947.PGN_0004 431947.PGN_1168 202
431947.PGN_0004 431947.PGN_1179 184
431947.PGN_0004 431947.PGN_1198 261
431947.PGN_0004 431947.PGN_1206 395
431947.PGN_0004 431947.PGN_1208 152
431947.PGN_0004 431947.PGN_1220 391
431947.PGN_0004 431947.PGN_1225 307
431947.PGN_0004 431947.PGN_1267 207
431947.PGN_0004 431947.PGN_1314 337
431947.PGN_0004 431947.PGN_1315 152
431947.PGN_0004 431947.PGN_1342 274
431947.PGN_0004 431947.PGN_1346 154
431947.PGN_0004 431947.PGN_1349 196
431947.PGN_0004 431947.PGN_1364 152
431947.PGN_0004 431947.PGN_1373 161
431947.PGN_0004 431947.PGN_1378 172
431947.PGN_0004 431947.PGN_1387 220
431947.PGN_0004 431947.PGN_1388 152
431947.PGN_0004 431947.PGN_1409 274
431947.PGN_0004 431947.PGN_1412 157
431947.PGN_0004 431947.PGN_1441 250
431947.PGN_0004 431947.PGN_1443 152
431947.PGN_0004 431947.PGN_1444 152
431947.PGN_0004 431947.PGN_1449 171
431947.PGN_0004 431947.PGN_1452 152
431947.PGN_0004 431947.PGN_1484 223
431947.PGN_0004 431947.PGN_1501 899
431947.PGN_0004 431947.PGN_1516 261
431947.PGN_0004 431947.PGN_1517 194
431947.PGN_0004 431947.PGN_1533 283
431947.PGN_0004 431947.PGN_1551 409
431947.PGN_0004 431947.PGN_1570 571
431947.PGN_0004 431947.PGN_1571 185
431947.PGN_0004 431947.PGN_1581 424
431947.PGN_0004 431947.PGN_1585 220
431947.PGN_0004 431947.PGN_1596 152
431947.PGN_0004 431947.PGN_1613 168
431947.PGN_0004 431947.PGN_1629 192
431947.PGN_0004 431947.PGN_1701 189
431947.PGN_0004 431947.PGN_1702 238
431947.PGN_0004 431947.PGN_1712 246
431947.PGN_0004 431947.PGN_1719 291
431947.PGN_0004 431947.PGN_1722 152
431947.PGN_0004 431947.PGN_1737 409
431947.PGN_0004 431947.PGN_1757 192
431947.PGN_0004 431947.PGN_1768 153
431947.PGN_0004 431947.PGN_1771 604
431947.PGN_0004 431947.PGN_1772 224
431947.PGN_0004 431947.PGN_1781 393
431947.PGN_0004 431947.PGN_1784 162
431947.PGN_0004 431947.PGN_1786 231
431947.PGN_0004 431947.PGN_1813 156
431947.PGN_0004 431947.PGN_1827 203
431947.PGN_0004 431947.PGN_1832 355
431947.PGN_0004 431947.PGN_1847 207
431947.PGN_0004 431947.PGN_1855 152
431947.PGN_0004 431947.PGN_1858 185
431947.PGN_0004 431947.PGN_1872 235
431947.PGN_0004 431947.PGN_1880 222
431947.PGN_0004 431947.PGN_1898 156
431947.PGN_0004 431947.PGN_1947 315
431947.PGN_0004 431947.PGN_1973 391
431947.PGN_0004 431947.PGN_1975 197
431947.PGN_0004 431947.PGN_1983 307
431947.PGN_0004 431947.PGN_1999 170
431947.PGN_0004 431947.PGN_2006 599
431947.PGN_0004 431947.PGN_2007 407
431947.PGN_0004 431947.PGN_2017 225
431947.PGN_0004 431947.PGN_2021 389
431947.PGN_0004 431947.PGN_2060 207
431947.PGN_0005 431947.PGN_0006 678
431947.PGN_0005 431947.PGN_0007 531
431947.PGN_0005 431947.PGN_0024 176
431947.PGN_0005 431947.PGN_0035 222
431947.PGN_0005 431947.PGN_0101 172
431947.PGN_0005 431947.PGN_0137 151
431947.PGN_0005 431947.PGN_0142 153
431947.PGN_0005 431947.PGN_0159 192
431947.PGN_0005 431947.PGN_0168 163
431947.PGN_0005 431947.PGN_0201 155
431947.PGN_0005 431947.PGN_0256 154
431947.PGN_0005 431947.PGN_0278 220
431947.PGN_0005 431947.PGN_0346 175
431947.PGN_0005 431947.PGN_0491 276
431947.PGN_0005 431947.PGN_0521 230
431947.PGN_0005 431947.PGN_0537 157
431947.PGN_0005 431947.PGN_0571 223
431947.PGN_0005 431947.PGN_0632 320
431947.PGN_0005 431947.PGN_0750 403
431947.PGN_0005 431947.PGN_0767 301
431947.PGN_0005 431947.PGN_0782 265
431947.PGN_0005 431947.PGN_0824 206
431947.PGN_0005 431947.PGN_0833 223
431947.PGN_0005 431947.PGN_0841 292
431947.PGN_0005 431947.PGN_0856 247
431947.PGN_0005 431947.PGN_0984 233
431947.PGN_0005 431947.PGN_0985 163
431947.PGN_0005 431947.PGN_1026 344
431947.PGN_0005 431947.PGN_1027 344
431947.PGN_0005 431947.PGN_1094 173
431947.PGN_0005 431947.PGN_1119 195
431947.PGN_0005 431947.PGN_1141 154
431947.PGN_0005 431947.PGN_1201 156
431947.PGN_0005 431947.PGN_1223 301
431947.PGN_0005 431947.PGN_1273 172
431947.PGN_0005 431947.PGN_1300 157
431947.PGN_0005 431947.PGN_1314 305
431947.PGN_0005 431947.PGN_1384 302
431947.PGN_0005 431947.PGN_1403 267
431947.PGN_0005 431947.PGN_1430 191
431947.PGN_0005 431947.PGN_1441 276
431947.PGN_0005 431947.PGN_1482 272
431947.PGN_0005 431947.PGN_1502 205
431947.PGN_0005 431947.PGN_1515 221
431947.PGN_0005 431947.PGN_1538 163
431947.PGN_0005 431947.PGN_1569 157
431947.PGN_0005 431947.PGN_1601 307
431947.PGN_0005 431947.PGN_1691 153
431947.PGN_0005 431947.PGN_1714 166
431947.PGN_0005 431947.PGN_1771 305
431947.PGN_0005 431947.PGN_1780 264
431947.PGN_0005 431947.PGN_1784 178
431947.PGN_0005 431947.PGN_1979 198
431947.PGN_0006 431947.PGN_0005 678
431947.PGN_0006 431947.PGN_0007 668
431947.PGN_0006 431947.PGN_0015 262
431947.PGN_0006 431947.PGN_0024 183
431947.PGN_0006 431947.PGN_0081 223
431947.PGN_0006 431947.PGN_0082 411
431947.PGN_0006 431947.PGN_0140 262
431947.PGN_0006 431947.PGN_0240 354
431947.PGN_0006 431947.PGN_0256 315
431947.PGN_0006 431947.PGN_0257 275
431947.PGN_0006 431947.PGN_0278 240
431947.PGN_0006 431947.PGN_0335 155
431947.PGN_0006 431947.PGN_0355 197
431947.PGN_0006 431947.PGN_0370 308
431947.PGN_0006 431947.PGN_0423 192
431947.PGN_0006 431947.PGN_0490 247
431947.PGN_0006 431947.PGN_0530 174
431947.PGN_0006 431947.PGN_0634 150
431947.PGN_0006 431947.PGN_0636 162
431947.PGN_0006 431947.PGN_0677 382
431947.PGN_0006 431947.PGN_0686 275
431947.PGN_0006 431947.PGN_0707 275
431947.PGN_0006 431947.PGN_0886 194
431947.PGN_0006 431947.PGN_0898 275
431947.PGN_0006 431947.PGN_0999 156
431947.PGN_0006 431947.PGN_1024 219
431947.PGN_0006 431947.PGN_1153 153
431947.PGN_0006 431947.PGN_1156 150
431947.PGN_0006 431947.PGN_1157 171
431947.PGN_0006 431947.PGN_1175 156
431947.PGN_0006 431947.PGN_1187 217
431947.PGN_0006 431947.PGN_1207 364
431947.PGN_0006 431947.PGN_1211 165
431947.PGN_0006 431947.PGN_1225 170
431947.PGN_0006 431947.PGN_1229 168
431947.PGN_0006 431947.PGN_1244 181
431947.PGN_0006 431947.PGN_1332 315
431947.PGN_0006 431947.PGN_1333 315
431947.PGN_0006 431947.PGN_1430 183
431947.PGN_0006 431947.PGN_1511 308
431947.PGN_0006 431947.PGN_1538 183
431947.PGN_0006 431947.PGN_1584 184
431947.PGN_0006 431947.PGN_1617 159
431947.PGN_0006 431947.PGN_1657 153
431947.PGN_0006 431947.PGN_1658 153
431947.PGN_0006 431947.PGN_1689 310
431947.PGN_0006 431947.PGN_1712 183
431947.PGN_0006 431947.PGN_1730 158
431947.PGN_0006 431947.PGN_1750 239
431947.PGN_0006 431947.PGN_1796 165
431947.PGN_0006 431947.PGN_1829 156
431947.PGN_0006 431947.PGN_1954 154
431947.PGN_0006 431947.PGN_1964 279
431947.PGN_0006 431947.PGN_2013 183
431947.PGN_0006 431947.PGN_2050 192
431947.PGN_0006 431947.PGN_2061 161
431947.PGN_0006 431947.PGN_2062 150
431947.PGN_0007 431947.PGN_0005 531
431947.PGN_0007 431947.PGN_0006 668
431947.PGN_0008 431947.PGN_0004 152
431947.PGN_0008 431947.PGN_0009 557
431947.PGN_0008 431947.PGN_0010 439
431947.PGN_0008 431947.PGN_0011 426
431947.PGN_0008 431947.PGN_0024 312
431947.PGN_0008 431947.PGN_0031 159
431947.PGN_0008 431947.PGN_0033 361
431947.PGN_0008 431947.PGN_0034 215
431947.PGN_0008 431947.PGN_0041 868
431947.PGN_0008 431947.PGN_0043 493
431947.PGN_0008 431947.PGN_0137 168
431947.PGN_0008 431947.PGN_0173 200
431947.PGN_0008 431947.PGN_0189 279
431947.PGN_0008 431947.PGN_0190 390
431947.PGN_0008 431947.PGN_0191 226
431947.PGN_0008 431947.PGN_0206 236
431947.PGN_0008 431947.PGN_0207 411
431947.PGN_0008 431947.PGN_0209 182
431947.PGN_0008 431947.PGN_0235 176
431947.PGN_0008 431947.PGN_0250 236
431947.PGN_0008 431947.PGN_0264 193
431947.PGN_0008 431947.PGN_0268 268
431947.PGN_0008 431947.PGN_0271 184
431947.PGN_0008 431947.PGN_0277 426
431947.PGN_0008 431947.PGN_0279 225
431947.PGN_0008 431947.PGN_0282 184
431947.PGN_0008 431947.PGN_0283 158
431947.PGN_0008 431947.PGN_0285 366
431947.PGN_0008 431947.PGN_0299 219
431947.PGN_0008 431947.PGN_0313 309
431947.PGN_0008 431947.PGN_0330 436
431947.PGN_0008 431947.PGN_0340 323
431947.PGN_0008 431947.PGN_0355 458
431947.PGN_0008 431947.PGN_0360 195
431947.PGN_0008 431947.PGN_0365 207
431947.PGN_0008 431947.PGN_0376 152
431947.PGN_0008 431947.PGN_0389 151
431947.PGN_0008 431947.PGN_0393 154
431947.PGN_0008 431947.PGN_0420 275
431947.PGN_0008 431947.PGN_0423 228
431947.PGN_0008 431947.PGN_0433 236
431947.PGN_0008 431947.PGN_0461 310
431947.PGN_0008 431947.PGN_0465 304
431947.PGN_0008 431947.PGN_0466 208
431947.PGN_0008 431947.PGN_0487 155
431947.PGN_0008 431947.PGN_0497 236
431947.PGN_0008 431947.PGN_0508 158
431947.PGN_0008 431947.PGN_0510 194
431947.PGN_0008 431947.PGN_0512 150
431947.PGN_0008 431947.PGN_0517 307
431947.PGN_0008 431947.PGN_0519 264
431947.PGN_0008 431947.PGN_0532 191
431947.PGN_0008 431947.PGN_0533 309
431947.PGN_0008 431947.PGN_0534 168
431947.PGN_0008 431947.PGN_0543 239
431947.PGN_0008 431947.PGN_0564 409
431947.PGN_0008 431947.PGN_0630 184
431947.PGN_0008 431947.PGN_0637 311
431947.PGN_0008 431947.PGN_0638 363
431947.PGN_0008 431947.PGN_0646 207
431947.PGN_0008 431947.PGN_0660 183
431947.PGN_0008 431947.PGN_0662 541
431947.PGN_0008 431947.PGN_0665 239
431947.PGN_0008 431947.PGN_0680 191
431947.PGN_0008 431947.PGN_0684 174
431947.PGN_0008 431947.PGN_0692 153
431947.PGN_0008 431947.PGN_0694 338
431947.PGN_0008 431947.PGN_0714 187
431947.PGN_0008 431947.PGN_0743 158
431947.PGN_0008 431947.PGN_0756 310
431947.PGN_0008 431947.PGN_0761 432
431947.PGN_0008 431947.PGN_0769 209
431947.PGN_0008 431947.PGN_0771 180
431947.PGN_0008 431947.PGN_0787 169
431947.PGN_0008 431947.PGN_0788 187
431947.PGN_0008 431947.PGN_0791 333
431947.PGN_0008 431947.PGN_0792 158
431947.PGN_0008 431947.PGN_0813 157
431947.PGN_0008 431947.PGN_0819 181
431947.PGN_0008 431947.PGN_0826 308
431947.PGN_0008 431947.PGN_0833 178
431947.PGN_0008 431947.PGN_0841 268
431947.PGN_0008 431947.PGN_0875 464
431947.PGN_0008 431947.PGN_0876 363
431947.PGN_0008 431947.PGN_0894 336
431947.PGN_0008 431947.PGN_0916 912
431947.PGN_0008 431947.PGN_0952 323
431947.PGN_0008 431947.PGN_0976 368
431947.PGN_0008 431947.PGN_0985 298
431947.PGN_0008 431947.PGN_1012 180
431947.PGN_0008 431947.PGN_1014 227
431947.PGN_0008 431947.PGN_1027 171
431947.PGN_0008 431947.PGN_1039 167
431947.PGN_0008 431947.PGN_1050 158
431947.PGN_0008 431947.PGN_1062 294
431947.PGN_0008 431947.PGN_1088 422
431947.PGN_0008 431947.PGN_1104 181
431947.PGN_0008 431947.PGN_1156 154
431947.PGN_0008 431947.PGN_1157 277
431947.PGN_0008 431947.PGN_1178 238
431947.PGN_0008 431947.PGN_1189 243
431947.PGN_0008 431947.PGN_1198 415
431947.PGN_0008 431947.PGN_1205 234
431947.PGN_0008 431947.PGN_1208 201
431947.PGN_0008 431947.PGN_1244 298
431947.PGN_0008 431947.PGN_1267 153
431947.PGN_0008 431947.PGN_1311 262
431947.PGN_0008 431947.PGN_1316 156
431947.PGN_0008 431947.PGN_1318 203
431947.PGN_0008 431947.PGN_1346 158
431947.PGN_0008 431947.PGN_1354 324
431947.PGN_0008 431947.PGN_1356 319
431947.PGN_0008 431947.PGN_1363 156
431947.PGN_0008 431947.PGN_1364 204
431947.PGN_0008 431947.PGN_1384 307
431947.PGN_0008 431947.PGN_1387 267
431947.PGN_0008 431947.PGN_1393 176
431947.PGN_0008 431947.PGN_1430 152
431947.PGN_0008 431947.PGN_1434 235
431947.PGN_0008 431947.PGN_1436 415
431947.PGN_0008 431947.PGN_1446 275
431947.PGN_0008 431947.PGN_1451 357
431947.PGN_0008 431947.PGN_1452 513
431947.PGN_0008 431947.PGN_1458 202
431947.PGN_0008 431947.PGN_1474 309
431947.PGN_0008 431947.PGN_1482 465
431947.PGN_0008 431947.PGN_1517 254
431947.PGN_0008 431947.PGN_1538 152
431947.PGN_0008 431947.PGN_1549 736
431947.PGN_0008 431947.PGN_1550 449
431947.PGN_0008 431947.PGN_1570 334
431947.PGN_0008 431947.PGN_1571 298
431947.PGN_0008 431947.PGN_1576 201
431947.PGN_0008 431947.PGN_1578 269
431947.PGN_0008 431947.PGN_1582 283
431947.PGN_0008 431947.PGN_1585 403
431947.PGN_0008 431947.PGN_1593 262
431947.PGN_0008 431947.PGN_1626 197
431947.PGN_0008 431947.PGN_1638 420
431947.PGN_0008 431947.PGN_1648 184
431947.PGN_0008 431947.PGN_1666 200
431947.PGN_0008 431947.PGN_1699 161
431947.PGN_0008 431947.PGN_1703 227
431947.PGN_0008 431947.PGN_1704 343
431947.PGN_0008 431947.PGN_1705 155
431947.PGN_0008 431947.PGN_1708 415
431947.PGN_0008 431947.PGN_1712 404
431947.PGN_0008 431947.PGN_1715 913
431947.PGN_0008 431947.PGN_1716 824
431947.PGN_0008 431947.PGN_1743 194
431947.PGN_0008 431947.PGN_1757 304
431947.PGN_0008 431947.PGN_1767 158
431947.PGN_0008 431947.PGN_1772 200
431947.PGN_0008 431947.PGN_1776 187
431947.PGN_0008 431947.PGN_1781 239
431947.PGN_0008 431947.PGN_1788 323
431947.PGN_0008 431947.PGN_1789 158
431947.PGN_0008 431947.PGN_1804 182
431947.PGN_0008 431947.PGN_1805 239
431947.PGN_0008 431947.PGN_1818 152
431947.PGN_0008 431947.PGN_1821 152
431947.PGN_0008 431947.PGN_1827 245
431947.PGN_0008 431947.PGN_1829 170
431947.PGN_0008 431947.PGN_1841 189
431947.PGN_0008 431947.PGN_1842 152
431947.PGN_0008 431947.PGN_1844 181
431947.PGN_0008 431947.PGN_1851 183
431947.PGN_0008 431947.PGN_1853 183
431947.PGN_0008 431947.PGN_1854 183
431947.PGN_0008 431947.PGN_1855 181
431947.PGN_0008 431947.PGN_1858 181
431947.PGN_0008 431947.PGN_1861 183
431947.PGN_0008 431947.PGN_1870 216
431947.PGN_0008 431947.PGN_1871 169
431947.PGN_0008 431947.PGN_1872 203
431947.PGN_0008 431947.PGN_1883 348
431947.PGN_0008 431947.PGN_1914 323
431947.PGN_0008 431947.PGN_1938 325
431947.PGN_0008 431947.PGN_1944 153
431947.PGN_0008 431947.PGN_1946 178
431947.PGN_0008 431947.PGN_1996 191
431947.PGN_0008 431947.PGN_1997 168
431947.PGN_0008 431947.PGN_2003 184
431947.PGN_0008 431947.PGN_2013 152
431947.PGN_0008 431947.PGN_2022 235
431947.PGN_0008 431947.PGN_2033 184
431947.PGN_0008 431947.PGN_2057 444
431947.PGN_0008 431947.PGN_2064 157
431947.PGN_0008 431947.PGN_2066 156
431947.PGN_0008 431947.PGN_2072 156
431947.PGN_0008 431947.PGN_2075 156
431947.PGN_0008 431947.PGN_2079 305
431947.PGN_0008 431947.PGN_2081 231
431947.PGN_0009 431947.PGN_0008 557
431947.PGN_0009 431947.PGN_0010 751
431947.PGN_0009 431947.PGN_0011 666
431947.PGN_0009 431947.PGN_0017 169
431947.PGN_0009 431947.PGN_0030 272
431947.PGN_0009 431947.PGN_0035 361
431947.PGN_0009 431947.PGN_0039 353
431947.PGN_0009 431947.PGN_0128 155
431947.PGN_0009 431947.PGN_0140 150
431947.PGN_0009 431947.PGN_0173 183
431947.PGN_0009 431947.PGN_0190 469
431947.PGN_0009 431947.PGN_0192 198
431947.PGN_0009 431947.PGN_0202 232
431947.PGN_0009 431947.PGN_0207 235
431947.PGN_0009 431947.PGN_0253 199
431947.PGN_0009 431947.PGN_0258 152
431947.PGN_0009 431947.PGN_0268 158
431947.PGN_0009 431947.PGN_0275 189
431947.PGN_0009 431947.PGN_0278 192
431947.PGN_0009 431947.PGN_0281 216
431947.PGN_0009 431947.PGN_0282 484
431947.PGN_0009 431947.PGN_0294 156
431947.PGN_0009 431947.PGN_0307 377
431947.PGN_0009 431947.PGN_0334 666
431947.PGN_0009 431947.PGN_0340 424
431947.PGN_0009 431947.PGN_0345 187
431947.PGN_0009 431947.PGN_0365 500
431947.PGN_0009 431947.PGN_0367 208
431947.PGN_0009 431947.PGN_0376 318
431947.PGN_0009 431947.PGN_0380 155
431947.PGN_0009 431947.PGN_0398 173
431947.PGN_0009 431947.PGN_0414 168
431947.PGN_0009 431947.PGN_0418 332
431947.PGN_0009 431947.PGN_0419 377
431947.PGN_0009 431947.PGN_0424 223
431947.PGN_0009 431947.PGN_0433 159
431947.PGN_0009 431947.PGN_0450 224
431947.PGN_0009 431947.PGN_0461 403
431947.PGN_0009 431947.PGN_0470 232
431947.PGN_0009 431947.PGN_0472 167
431947.PGN_0009 431947.PGN_0483 180
431947.PGN_0009 431947.PGN_0532 232
431947.PGN_0009 431947.PGN_0546 207
431947.PGN_0009 431947.PGN_0548 231
431947.PGN_0009 431947.PGN_0564 198
431947.PGN_0009 431947.PGN_0595 226
431947.PGN_0009 431947.PGN_0606 480
431947.PGN_0009 431947.PGN_0608 424
431947.PGN_0009 431947.PGN_0622 269
431947.PGN_0009 431947.PGN_0623 238
431947.PGN_0009 431947.PGN_0628 213
431947.PGN_0009 431947.PGN_0633 219
431947.PGN_0009 431947.PGN_0637 515
431947.PGN_0009 431947.PGN_0671 496
431947.PGN_0009 431947.PGN_0690 152
431947.PGN_0009 431947.PGN_0696 219
431947.PGN_0009 431947.PGN_0697 301
431947.PGN_0009 431947.PGN_0701 189
431947.PGN_0009 431947.PGN_0733 305
431947.PGN_0009 431947.PGN_0748 223
431947.PGN_0009 431947.PGN_0815 499
431947.PGN_0009 431947.PGN_0817 337
431947.PGN_0009 431947.PGN_0827 480
431947.PGN_0009 431947.PGN_0829 180
431947.PGN_0009 431947.PGN_0869 210
431947.PGN_0009 431947.PGN_0884 266
431947.PGN_0009 431947.PGN_0885 180
431947.PGN_0009 431947.PGN_0889 162
431947.PGN_0009 431947.PGN_0896 207
431947.PGN_0009 431947.PGN_0904 167
431947.PGN_0009 431947.PGN_0929 224
431947.PGN_0009 431947.PGN_0941 172
431947.PGN_0009 431947.PGN_0952 246
431947.PGN_0009 431947.PGN_0962 160
431947.PGN_0009 431947.PGN_0977 162
431947.PGN_0009 431947.PGN_1003 180
431947.PGN_0009 431947.PGN_1024 320
431947.PGN_0009 431947.PGN_1045 189
431947.PGN_0009 431947.PGN_1061 377
431947.PGN_0009 431947.PGN_1093 186
431947.PGN_0009 431947.PGN_1094 178
431947.PGN_0009 431947.PGN_1130 203
431947.PGN_0009 431947.PGN_1134 151
431947.PGN_0009 431947.PGN_1140 223
431947.PGN_0009 431947.PGN_1155 176
431947.PGN_0009 431947.PGN_1156 424
431947.PGN_0009 431947.PGN_1157 243
431947.PGN_0009 431947.PGN_1158 181
431947.PGN_0009 431947.PGN_1189 368
431947.PGN_0009 431947.PGN_1190 424
431947.PGN_0009 431947.PGN_1194 287
431947.PGN_0009 431947.PGN_1196 744
431947.PGN_0009 431947.PGN_1197 168
431947.PGN_0009 431947.PGN_1203 263
431947.PGN_0009 431947.PGN_1204 415
431947.PGN_0009 431947.PGN_1258 380
431947.PGN_0009 431947.PGN_1301 207
431947.PGN_0009 431947.PGN_1304 272
431947.PGN_0009 431947.PGN_1305 362
431947.PGN_0009 431947.PGN_1314 234
431947.PGN_0009 431947.PGN_1318 268
431947.PGN_0009 431947.PGN_1320 346
431947.PGN_0009 431947.PGN_1363 154
431947.PGN_0009 431947.PGN_1377 436
431947.PGN_0009 431947.PGN_1412 327
431947.PGN_0009 431947.PGN_1440 224
431947.PGN_0009 431947.PGN_1455 239
431947.PGN_0009 431947.PGN_1494 340
431947.PGN_0009 431947.PGN_1498 265
431947.PGN_0009 431947.PGN_1553 167
431947.PGN_0009 431947.PGN_1564 152
431947.PGN_0009 431947.PGN_1613 183
431947.PGN_0009 431947.PGN_1634 308
431947.PGN_0009 431947.PGN_1646 424
431947.PGN_0009 431947.PGN_1685 187
431947.PGN_0009 431947.PGN_1702 178
431947.PGN_0009 431947.PGN_1703 487
431947.PGN_0009 431947.PGN_1705 285
431947.PGN_0009 431947.PGN_1708 410
431947.PGN_0009 431947.PGN_1728 233
431947.PGN_0009 431947.PGN_1733 233
431947.PGN_0009 431947.PGN_1787 205
431947.PGN_0009 431947.PGN_1788 368
431947.PGN_0009 431947.PGN_1805 216
431947.PGN_0009 431947.PGN_1832 186
431947.PGN_0009 431947.PGN_1855 770
431947.PGN_0009 431947.PGN_1907 230
431947.PGN_0009 431947.PGN_1914 246
431947.PGN_0009 431947.PGN_1938 424
431947.PGN_0009 431947.PGN_1945 254
431947.PGN_0009 431947.PGN_1946 254
431947.PGN_0009 431947.PGN_1948 513
431947.PGN_0009 431947.PGN_1954 219
431947.PGN_0009 431947.PGN_1955 172
431947.PGN_0009 431947.PGN_1970 233
431947.PGN_0009 431947.PGN_1985 316
431947.PGN_0009 431947.PGN_2006 157
431947.PGN_0009 431947.PGN_2024 183
431947.PGN_0009 431947.PGN_2031 205
431947.PGN_0009 431947.PGN_2042 301
431947.PGN_0009 431947.PGN_2055 308
431947.PGN_0009 431947.PGN_2057 178
431947.PGN_0009 431947.PGN_2073 305
431947.PGN_0009 431947.PGN_2078 261
431947.PGN_0009 431947.PGN_2080 233
431947.PGN_0010 431947.PGN_0008 439
431947.PGN_0010 431947.PGN_0009 751
431947.PGN_0010 431947.PGN_0011 832
431947.PGN_0010 431947.PGN_0022 238
431947.PGN_0010 431947.PGN_0035 280
431947.PGN_0010 431947.PGN_0053 210
431947.PGN_0010 431947.PGN_0097 160
431947.PGN_0010 431947.PGN_0100 185
431947.PGN_0010 431947.PGN_0109 165
431947.PGN_0010 431947.PGN_0125 195
431947.PGN_0010 431947.PGN_0133 152
431947.PGN_0010 431947.PGN_0140 190
431947.PGN_0010 431947.PGN_0143 170
431947.PGN_0010 431947.PGN_0159 185
431947.PGN_0010 431947.PGN_0235 168
431947.PGN_0010 431947.PGN_0265 185
431947.PGN_0010 431947.PGN_0278 254
431947.PGN_0010 431947.PGN_0279 237
431947.PGN_0010 431947.PGN_0281 282
431947.PGN_0010 431947.PGN_0298 157
431947.PGN_0010 431947.PGN_0315 408
431947.PGN_0010 431947.PGN_0316 635
431947.PGN_0010 431947.PGN_0317 494
431947.PGN_0010 431947.PGN_0318 629
431947.PGN_0010 431947.PGN_0333 231
431947.PGN_0010 431947.PGN_0365 168
431947.PGN_0010 431947.PGN_0509 161
431947.PGN_0010 431947.PGN_0534 159
431947.PGN_0010 431947.PGN_0556 503
431947.PGN_0010 431947.PGN_0611 282
431947.PGN_0010 431947.PGN_0612 278
431947.PGN_0010 431947.PGN_0622 188
431947.PGN_0010 431947.PGN_0623 223
431947.PGN_0010 431947.PGN_0635 223
431947.PGN_0010 431947.PGN_0645 367
431947.PGN_0010 431947.PGN_0646 331
431947.PGN_0010 431947.PGN_0684 267
431947.PGN_0010 431947.PGN_0685 201
431947.PGN_0010 431947.PGN_0686 227
431947.PGN_0010 431947.PGN_0687 201
431947.PGN_0010 431947.PGN_0692 187
431947.PGN_0010 431947.PGN_0698 154
431947.PGN_0010 431947.PGN_0705 190
431947.PGN_0010 431947.PGN_0706 201
431947.PGN_0010 431947.PGN_0707 227
431947.PGN_0010 431947.PGN_0708 201
431947.PGN_0010 431947.PGN_0735 572
431947.PGN_0010 431947.PGN_0736 520
431947.PGN_0010 431947.PGN_0737 559
431947.PGN_0010 431947.PGN_0738 268
431947.PGN_0010 431947.PGN_0747 155
431947.PGN_0010 431947.PGN_0765 154
431947.PGN_0010 431947.PGN_0778 163
431947.PGN_0010 431947.PGN_0832 213
431947.PGN_0010 431947.PGN_0889 170
431947.PGN_0010 431947.PGN_0902 155
431947.PGN_0010 431947.PGN_0905 239
431947.PGN_0010 431947.PGN_0913 232
431947.PGN_0010 431947.PGN_0974 214
431947.PGN_0010 431947.PGN_0991 248
431947.PGN_0010 431947.PGN_0999 173
431947.PGN_0010 431947.PGN_1019 173
431947.PGN_0010 431947.PGN_1027 171
431947.PGN_0010 431947.PGN_1053 180
431947.PGN_0010 431947.PGN_1088 232
431947.PGN_0010 431947.PGN_1089 167
431947.PGN_0010 431947.PGN_1104 194
431947.PGN_0010 431947.PGN_1130 219
431947.PGN_0010 431947.PGN_1153 236
431947.PGN_0010 431947.PGN_1221 298
431947.PGN_0010 431947.PGN_1232 231
431947.PGN_0010 431947.PGN_1234 191
431947.PGN_0010 431947.PGN_1258 983
431947.PGN_0010 431947.PGN_1260 854
431947.PGN_0010 431947.PGN_1261 481
431947.PGN_0010 431947.PGN_1262 666
431947.PGN_0010 431947.PGN_1267 187
431947.PGN_0010 431947.PGN_1272 185
431947.PGN_0010 431947.PGN_1288 210
431947.PGN_0010 431947.PGN_1296 257
431947.PGN_0010 431947.PGN_1317 204
431947.PGN_0010 431947.PGN_1332 365
431947.PGN_0010 431947.PGN_1342 167
431947.PGN_0010 431947.PGN_1359 279
431947.PGN_0010 431947.PGN_1382 189
431947.PGN_0010 431947.PGN_1393 168
431947.PGN_0010 431947.PGN_1403 236
431947.PGN_0010 431947.PGN_1444 152
431947.PGN_0010 431947.PGN_1447 251
431947.PGN_0010 431947.PGN_1464 187
431947.PGN_0010 431947.PGN_1471 180
431947.PGN_0010 431947.PGN_1490 274
431947.PGN_0010 431947.PGN_1504 238
431947.PGN_0010 431947.PGN_1613 168
431947.PGN_0010 431947.PGN_1646 217
431947.PGN_0010 431947.PGN_1652 154
431947.PGN_0010 431947.PGN_1673 297
431947.PGN_0010 431947.PGN_1674 175
431947.PGN_0010 431947.PGN_1677 173
431947.PGN_0010 431947.PGN_1702 168
431947.PGN_0010 431947.PGN_1743 184
431947.PGN_0010 431947.PGN_1783 216
431947.PGN_0010 431947.PGN_1874 292
431947.PGN_0010 431947.PGN_1973 268
431947.PGN_0010 431947.PGN_1982 168
431947.PGN_0010 431947.PGN_1989 250
431947.PGN_0010 431947.PGN_1997 189
431947.PGN_0010 431947.PGN_2001 261
431947.PGN_0010 431947.PGN_2021 155
431947.PGN_0010 431947.PGN_2045 163
431947.PGN_0010 431947.PGN_2055 166
431947.PGN_0010 431947.PGN_2060 243
431947.PGN_0010 431947.PGN_2073 169
431947.PGN_0010 431947.PGN_2081 283
431947.PGN_0011 431947.PGN_0008 426
431947.PGN_0011 431947.PGN_0009 666
431947.PGN_0011 431947.PGN_0010 832
431947.PGN_0011 431947.PGN_0016 228
431947.PGN_0011 431947.PGN_0034 373
431947.PGN_0011 431947.PGN_0096 309
431947.PGN_0011 431947.PGN_0099 274
431947.PGN_0011 431947.PGN_0194 220
431947.PGN_0011 431947.PGN_0281 191
431947.PGN_0011 431947.PGN_0333 274
431947.PGN_0011 431947.PGN_0340 180
431947.PGN_0011 431947.PGN_0420 199
431947.PGN_0011 431947.PGN_0428 220
431947.PGN_0011 431947.PGN_0433 174
431947.PGN_0011 431947.PGN_0462 411
431947.PGN_0011 431947.PGN_0487 446
431947.PGN_0011 431947.PGN_0509 306
431947.PGN_0011 431947.PGN_0517 157
431947.PGN_0011 431947.PGN_0518 316
431947.PGN_0011 431947.PGN_0550 563
431947.PGN_0011 431947.PGN_0635 195
431947.PGN_0011 431947.PGN_0674 170
431947.PGN_0011 431947.PGN_0739 424
431947.PGN_0011 431947.PGN_0761 301
431947.PGN_0011 431947.PGN_0767 304
431947.PGN_0011 431947.PGN_0807 191
431947.PGN_0011 431947.PGN_0817 307
431947.PGN_0011 431947.PGN_0836 308
431947.PGN_0011 431947.PGN_0952 180
431947.PGN_0011 431947.PGN_0976 310
431947.PGN_0011 431947.PGN_0996 215
431947.PGN_0011 431947.PGN_1056 171
431947.PGN_0011 431947.PGN_1184 425
431947.PGN_0011 431947.PGN_1218 176
431947.PGN_0011 431947.PGN_1220 156
431947.PGN_0011 431947.PGN_1305 396
431947.PGN_0011 431947.PGN_1391 267
431947.PGN_0011 431947.PGN_1412 156
431947.PGN_0011 431947.PGN_1444 770
431947.PGN_0011 431947.PGN_1458 304
431947.PGN_0011 431947.PGN_1479 156
431947.PGN_0011 431947.PGN_1585 191
431947.PGN_0011 431947.PGN_1601 176
431947.PGN_0011 431947.PGN_1633 322
431947.PGN_0011 431947.PGN_1666 269
431947.PGN_0011 431947.PGN_1722 189
431947.PGN_0011 431947.PGN_1751 770
431947.PGN_0011 431947.PGN_1771 183
431947.PGN_0011 431947.PGN_1788 180
431947.PGN_0011 431947.PGN_1804 301
431947.PGN_0011 431947.PGN_1811 182
431947.PGN_0011 431947.PGN_1833 770
431947.PGN_0011 431947.PGN_1847 156
431947.PGN_0011 431947.PGN_1874 344
431947.PGN_0011 431947.PGN_1907 166
431947.PGN_0011 431947.PGN_1914 180
431947.PGN_0011 431947.PGN_1928 235
431947.PGN_0011 431947.PGN_1930 154
431947.PGN_0011 431947.PGN_1938 179
431947.PGN_0011 431947.PGN_1943 424
431947.PGN_0011 431947.PGN_1966 297
431947.PGN_0011 431947.PGN_1976 154
431947.PGN_0012 431947.PGN_0013 969
431947.PGN_0012 431947.PGN_0014 831
431947.PGN_0012 431947.PGN_0015 587
431947.PGN_0012 431947.PGN_0016 401
431947.PGN_0012 431947.PGN_0024 325
431947.PGN_0012 431947.PGN_0096 158
431947.PGN_0012 431947.PGN_0133 153
431947.PGN_0012 431947.PGN_0259 284
431947.PGN_0012 431947.PGN_0260 449
431947.PGN_0012 431947.PGN_0261 254
431947.PGN_0012 431947.PGN_0267 157
431947.PGN_0012 431947.PGN_0268 157
431947.PGN_0012 431947.PGN_0277 157
431947.PGN_0012 431947.PGN_0281 157
431947.PGN_0012 431947.PGN_0392 268
431947.PGN_0012 431947.PGN_0450 181
431947.PGN_0012 431947.PGN_0472 208
431947.PGN_0012 431947.PGN_0492 153
431947.PGN_0012 431947.PGN_0544 156
431947.PGN_0012 431947.PGN_0618 404
431947.PGN_0012 431947.PGN_0627 279
431947.PGN_0012 431947.PGN_0630 213
431947.PGN_0012 431947.PGN_0638 168
431947.PGN_0012 431947.PGN_0692 177
431947.PGN_0012 431947.PGN_0711 308
431947.PGN_0012 431947.PGN_0716 307
431947.PGN_0012 431947.PGN_0719 226
431947.PGN_0012 431947.PGN_0721 181
431947.PGN_0012 431947.PGN_0774 632
431947.PGN_0012 431947.PGN_0801 184
431947.PGN_0012 431947.PGN_0824 176
431947.PGN_0012 431947.PGN_0826 189
431947.PGN_0012 431947.PGN_0828 189
431947.PGN_0012 431947.PGN_0841 214
431947.PGN_0012 431947.PGN_0875 404
431947.PGN_0012 431947.PGN_0894 262
431947.PGN_0012 431947.PGN_0904 271
431947.PGN_0012 431947.PGN_0972 307
431947.PGN_0012 431947.PGN_0987 185
431947.PGN_0012 431947.PGN_1005 183
431947.PGN_0012 431947.PGN_1012 179
431947.PGN_0012 431947.PGN_1015 185
431947.PGN_0012 431947.PGN_1045 183
431947.PGN_0012 431947.PGN_1108 158
431947.PGN_0012 431947.PGN_1112 157
431947.PGN_0012 431947.PGN_1113 154
431947.PGN_0012 431947.PGN_1153 207
431947.PGN_0012 431947.PGN_1155 223
431947.PGN_0012 431947.PGN_1157 176
431947.PGN_0012 431947.PGN_1173 184
431947.PGN_0012 431947.PGN_1178 348
431947.PGN_0012 431947.PGN_1187 151
431947.PGN_0012 431947.PGN_1202 865
431947.PGN_0012 431947.PGN_1207 152
431947.PGN_0012 431947.PGN_1229 180
431947.PGN_0012 431947.PGN_1233 221
431947.PGN_0012 431947.PGN_1267 177
431947.PGN_0012 431947.PGN_1316 155
431947.PGN_0012 431947.PGN_1363 159
431947.PGN_0012 431947.PGN_1373 192
431947.PGN_0012 431947.PGN_1390 157
431947.PGN_0012 431947.PGN_1401 176
431947.PGN_0012 431947.PGN_1403 153
431947.PGN_0012 431947.PGN_1447 183
431947.PGN_0012 431947.PGN_1455 168
431947.PGN_0012 431947.PGN_1458 239
431947.PGN_0012 431947.PGN_1494 205
431947.PGN_0012 431947.PGN_1518 160
431947.PGN_0012 431947.PGN_1571 173
431947.PGN_0012 431947.PGN_1574 150
431947.PGN_0012 431947.PGN_1630 150
431947.PGN_0012 431947.PGN_1643 167
431947.PGN_0012 431947.PGN_1689 182
431947.PGN_0012 431947.PGN_1690 157
431947.PGN_0012 431947.PGN_1713 158
431947.PGN_0012 431947.PGN_1715 279
431947.PGN_0012 431947.PGN_1716 239
431947.PGN_0012 431947.PGN_1736 243
431947.PGN_0012 431947.PGN_1743 158
431947.PGN_0012 431947.PGN_1764 157
431947.PGN_0012 431947.PGN_1768 489
431947.PGN_0012 431947.PGN_1784 157
431947.PGN_0012 431947.PGN_1805 167
431947.PGN_0012 431947.PGN_1813 155
431947.PGN_0012 431947.PGN_1815 157
431947.PGN_0012 431947.PGN_1828 195
431947.PGN_0012 431947.PGN_1841 186
431947.PGN_0012 431947.PGN_1883 165
431947.PGN_0012 431947.PGN_1896 221
431947.PGN_0012 431947.PGN_1988 167
431947.PGN_0012 431947.PGN_2001 271
431947.PGN_0012 431947.PGN_2003 259
431947.PGN_0012 431947.PGN_2043 163
431947.PGN_0012 431947.PGN_2050 168
431947.PGN_0012 431947.PGN_2055 262
431947.PGN_0012 431947.PGN_2066 159
431947.PGN_0012 431947.PGN_2072 159
431947.PGN_0012 431947.PGN_2075 155
431947.PGN_0012 431947.PGN_2082 369
431947.PGN_0012 431947.PGN_2083 234
431947.PGN_0013 431947.PGN_0012 969
431947.PGN_0013 431947.PGN_0014 864
431947.PGN_0013 431947.PGN_0015 608
431947.PGN_0013 431947.PGN_0016 533
431947.PGN_0013 431947.PGN_0024 492
431947.PGN_0013 431947.PGN_0030 294
431947.PGN_0013 431947.PGN_0035 276
431947.PGN_0013 431947.PGN_0075 283
431947.PGN_0013 431947.PGN_0084 156
431947.PGN_0013 431947.PGN_0096 274
431947.PGN_0013 431947.PGN_0125 306
431947.PGN_0013 431947.PGN_0139 290
431947.PGN_0013 431947.PGN_0152 181
431947.PGN_0013 431947.PGN_0167 307
431947.PGN_0013 431947.PGN_0169 385
431947.PGN_0013 431947.PGN_0191 274
431947.PGN_0013 431947.PGN_0220 170
431947.PGN_0013 431947.PGN_0221 156
431947.PGN_0013 431947.PGN_0240 152
431947.PGN_0013 431947.PGN_0243 194
431947.PGN_0013 431947.PGN_0251 222
431947.PGN_0013 431947.PGN_0261 339
431947.PGN_0013 431947.PGN_0346 307
431947.PGN_0013 431947.PGN_0376 281
431947.PGN_0013 431947.PGN_0392 462
431947.PGN_0013 431947.PGN_0412 175
431947.PGN_0013 431947.PGN_0517 424
431947.PGN_0013 431947.PGN_0518 229
431947.PGN_0013 431947.PGN_0582 156
431947.PGN_0013 431947.PGN_0595 214
431947.PGN_0013 431947.PGN_0609 236
431947.PGN_0013 431947.PGN_0643 274
431947.PGN_0013 431947.PGN_0667 176
431947.PGN_0013 431947.PGN_0669 352
431947.PGN_0013 431947.PGN_0670 185
431947.PGN_0013 431947.PGN_0716 799
431947.PGN_0013 431947.PGN_0718 730
431947.PGN_0013 431947.PGN_0719 603
431947.PGN_0013 431947.PGN_0720 657
431947.PGN_0013 431947.PGN_0721 549
431947.PGN_0013 431947.PGN_0740 255
431947.PGN_0013 431947.PGN_0753 375
431947.PGN_0013 431947.PGN_0764 424
431947.PGN_0013 431947.PGN_0767 275
431947.PGN_0013 431947.PGN_0774 350
431947.PGN_0013 431947.PGN_0775 705
431947.PGN_0013 431947.PGN_0781 385
431947.PGN_0013 431947.PGN_0814 151
431947.PGN_0013 431947.PGN_0841 320
431947.PGN_0013 431947.PGN_0900 152
431947.PGN_0013 431947.PGN_0901 158
431947.PGN_0013 431947.PGN_0904 641
431947.PGN_0013 431947.PGN_0925 171
431947.PGN_0013 431947.PGN_0960 304
431947.PGN_0013 431947.PGN_0967 170
431947.PGN_0013 431947.PGN_1019 194
431947.PGN_0013 431947.PGN_1089 459
431947.PGN_0013 431947.PGN_1104 184
431947.PGN_0013 431947.PGN_1155 230
431947.PGN_0013 431947.PGN_1175 447
431947.PGN_0013 431947.PGN_1186 529
431947.PGN_0013 431947.PGN_1201 157
431947.PGN_0013 431947.PGN_1202 352
431947.PGN_0013 431947.PGN_1204 352
431947.PGN_0013 431947.PGN_1388 193
431947.PGN_0013 431947.PGN_1445 252
431947.PGN_0013 431947.PGN_1447 321
431947.PGN_0013 431947.PGN_1457 193
431947.PGN_0013 431947.PGN_1516 221
431947.PGN_0013 431947.PGN_1518 170
431947.PGN_0013 431947.PGN_1527 171
431947.PGN_0013 431947.PGN_1528 350
431947.PGN_0013 431947.PGN_1570 343
431947.PGN_0013 431947.PGN_1571 272
431947.PGN_0013 431947.PGN_1581 224
431947.PGN_0013 431947.PGN_1593 316
431947.PGN_0013 431947.PGN_1643 172
431947.PGN_0013 431947.PGN_1645 189
431947.PGN_0013 431947.PGN_1652 161
431947.PGN_0013 431947.PGN_1667 459
431947.PGN_0013 431947.PGN_1680 349
431947.PGN_0013 431947.PGN_1683 194
431947.PGN_0013 431947.PGN_1708 181
431947.PGN_0013 431947.PGN_1713 228
431947.PGN_0013 431947.PGN_1719 198
431947.PGN_0013 431947.PGN_1743 307
431947.PGN_0013 431947.PGN_1768 401
431947.PGN_0013 431947.PGN_1798 240
431947.PGN_0013 431947.PGN_1805 361
431947.PGN_0013 431947.PGN_1813 523
431947.PGN_0013 431947.PGN_1823 206
431947.PGN_0013 431947.PGN_1873 263
431947.PGN_0013 431947.PGN_1969 508
431947.PGN_0013 431947.PGN_1979 396
431947.PGN_0013 431947.PGN_1982 341
431947.PGN_0013 431947.PGN_1998 160
431947.PGN_0013 431947.PGN_2001 439
431947.PGN_0013 431947.PGN_2019 432
431947.PGN_0013 431947.PGN_2022 239
431947.PGN_0013 431947.PGN_2055 227
431947.PGN_0013 431947.PGN_2067 150
431947.PGN_0013 431947.PGN_2068 497
431947.PGN_0013 431947.PGN_2075 156
431947.PGN_0013 431947.PGN_2082 562
431947.PGN_0013 431947.PGN_2083 488
431947.PGN_0014 431947.PGN_0003 199
431947.PGN_0014 431947.PGN_0012 831
431947.PGN_0014 431947.PGN_0013 864
431947.PGN_0014 431947.PGN_0015 609
431947.PGN_0014 431947.PGN_0020 189
431947.PGN_0014 431947.PGN_0021 173
431947.PGN_0014 431947.PGN_0024 177
431947.PGN_0014 431947.PGN_0076 261
431947.PGN_0014 431947.PGN_0141 282
431947.PGN_0014 431947.PGN_0144 434
431947.PGN_0014 431947.PGN_0145 667
431947.PGN_0014 431947.PGN_0148 699
431947.PGN_0014 431947.PGN_0152 764
431947.PGN_0014 431947.PGN_0159 172
431947.PGN_0014 431947.PGN_0184 615
431947.PGN_0014 431947.PGN_0198 177
431947.PGN_0014 431947.PGN_0241 256
431947.PGN_0014 431947.PGN_0259 209
431947.PGN_0014 431947.PGN_0262 252
431947.PGN_0014 431947.PGN_0283 300
431947.PGN_0014 431947.PGN_0291 635
431947.PGN_0014 431947.PGN_0294 342
431947.PGN_0014 431947.PGN_0303 238
431947.PGN_0014 431947.PGN_0309 268
431947.PGN_0014 431947.PGN_0350 226
431947.PGN_0014 431947.PGN_0356 185
431947.PGN_0014 431947.PGN_0386 179
431947.PGN_0014 431947.PGN_0391 276
431947.PGN_0014 431947.PGN_0400 430
431947.PGN_0014 431947.PGN_0415 201
431947.PGN_0014 431947.PGN_0431 631
431947.PGN_0014 431947.PGN_0463 745
431947.PGN_0014 431947.PGN_0476 292
431947.PGN_0014 431947.PGN_0477 217
431947.PGN_0014 431947.PGN_0486 767
431947.PGN_0014 431947.PGN_0501 155
431947.PGN_0014 431947.PGN_0513 169
431947.PGN_0014 431947.PGN_0525 269
431947.PGN_0014 431947.PGN_0526 184
431947.PGN_0014 431947.PGN_0530 239
431947.PGN_0014 431947.PGN_0561 289
431947.PGN_0014 431947.PGN_0579 192
431947.PGN_0014 431947.PGN_0583 624
431947.PGN_0014 431947.PGN_0609 207
431947.PGN_0014 431947.PGN_0617 667
431947.PGN_0014 431947.PGN_0629 516
431947.PGN_0014 431947.PGN_0642 159
431947.PGN_0014 431947.PGN_0664 357
431947.PGN_0014 431947.PGN_0666 289
431947.PGN_0014 431947.PGN_0674 524
431947.PGN_0014 431947.PGN_0689 292
431947.PGN_0014 431947.PGN_0718 337
431947.PGN_0014 431947.PGN_0720 272
431947.PGN_0014 431947.PGN_0732 338
431947.PGN_0014 431947.PGN_0758 361
431947.PGN_0014 431947.PGN_0789 278
431947.PGN_0014 431947.PGN_0795 657
431947.PGN_0014 431947.PGN_0811 722
431947.PGN_0014 431947.PGN_0836 742
431947.PGN_0014 431947.PGN_0860 723
431947.PGN_0014 431947.PGN_0868 279
431947.PGN_0014 431947.PGN_0890 229
431947.PGN_0014 431947.PGN_0898 227
431947.PGN_0014 431947.PGN_0900 744
431947.PGN_0014 431947.PGN_0904 225
431947.PGN_0014 431947.PGN_0942 160
431947.PGN_0014 431947.PGN_0948 189
431947.PGN_0014 431947.PGN_0968 643
431947.PGN_0014 431947.PGN_0996 198
431947.PGN_0014 431947.PGN_1015 170
431947.PGN_0014 431947.PGN_1037 346
431947.PGN_0014 431947.PGN_1061 665
431947.PGN_0014 431947.PGN_1093 334
431947.PGN_0014 431947.PGN_1097 204
431947.PGN_0014 431947.PGN_1147 606
431947.PGN_0014 431947.PGN_1159 283
431947.PGN_0014 431947.PGN_1167 162
431947.PGN_0014 431947.PGN_1180 157
431947.PGN_0014 431947.PGN_1195 279
431947.PGN_0014 431947.PGN_1196 394
431947.PGN_0014 431947.PGN_1197 394
431947.PGN_0014 431947.PGN_1198 394
431947.PGN_0014 431947.PGN_1200 432
431947.PGN_0014 431947.PGN_1201 430
431947.PGN_0014 431947.PGN_1234 352
431947.PGN_0014 431947.PGN_1238 496
431947.PGN_0014 431947.PGN_1263 768
431947.PGN_0014 431947.PGN_1296 156
431947.PGN_0014 431947.PGN_1302 249
431947.PGN_0014 431947.PGN_1313 214
431947.PGN_0014 431947.PGN_1317 673
431947.PGN_0014 431947.PGN_1335 359
431947.PGN_0014 431947.PGN_1340 154
431947.PGN_0014 431947.PGN_1343 239
431947.PGN_0014 431947.PGN_1347 238
431947.PGN_0014 431947.PGN_1416 391
431947.PGN_0014 431947.PGN_1455 302
431947.PGN_0014 431947.PGN_1466 611
431947.PGN_0014 431947.PGN_1470 299
431947.PGN_0014 431947.PGN_1486 313
431947.PGN_0014 431947.PGN_1489 160
431947.PGN_0014 431947.PGN_1498 453
431947.PGN_0014 431947.PGN_1510 154
431947.PGN_0014 431947.PGN_1514 172
431947.PGN_0014 431947.PGN_1520 479
431947.PGN_0014 431947.PGN_1553 236
431947.PGN_0014 431947.PGN_1556 761
431947.PGN_0014 431947.PGN_1566 688
431947.PGN_0014 431947.PGN_1599 721
431947.PGN_0014 431947.PGN_1600 222
431947.PGN_0014 431947.PGN_1608 204
431947.PGN_0014 431947.PGN_1617 161
431947.PGN_0014 431947.PGN_1623 767
431947.PGN_0014 431947.PGN_1625 270
431947.PGN_0014 431947.PGN_1642 156
431947.PGN_0014 431947.PGN_1673 478
431947.PGN_0014 431947.PGN_1674 174
431947.PGN_0014 431947.PGN_1675 162
431947.PGN_0014 431947.PGN_1677 424
431947.PGN_0014 431947.PGN_1707 245
431947.PGN_0014 431947.PGN_1711 180
431947.PGN_0014 431947.PGN_1728 484
431947.PGN_0014 431947.PGN_1729 198
431947.PGN_0014 431947.PGN_1733 719
431947.PGN_0014 431947.PGN_1735 527
431947.PGN_0014 431947.PGN_1744 354
431947.PGN_0014 431947.PGN_1767 313
431947.PGN_0014 431947.PGN_1777 203
431947.PGN_0014 431947.PGN_1796 190
431947.PGN_0014 431947.PGN_1811 306
431947.PGN_0014 431947.PGN_1830 354
431947.PGN_0014 431947.PGN_1873 424
431947.PGN_0014 431947.PGN_1877 275
431947.PGN_0014 431947.PGN_1904 628
431947.PGN_0014 431947.PGN_1907 721
431947.PGN_0014 431947.PGN_1918 189
431947.PGN_0014 431947.PGN_1927 159
431947.PGN_0014 431947.PGN_1932 433
431947.PGN_0014 431947.PGN_1970 724
431947.PGN_0014 431947.PGN_1976 348
431947.PGN_0014 431947.PGN_1978 398
431947.PGN_0014 431947.PGN_2004 262
431947.PGN_0014 431947.PGN_2005 768
431947.PGN_0014 431947.PGN_2028 251
431947.PGN_0014 431947.PGN_2050 381
431947.PGN_0014 431947.PGN_2070 194
431947.PGN_0014 431947.PGN_2078 162
431947.PGN_0014 431947.PGN_2080 256
431947.PGN_0014 431947.PGN_2090 171
431947.PGN_0015 431947.PGN_0006 262
431947.PGN_0015 431947.PGN_0012 587
431947.PGN_0015 431947.PGN_0013 608
431947.PGN_0015 431947.PGN_0014 609
431947.PGN_0015 431947.PGN_0081 262
431947.PGN_0015 431947.PGN_0226 247
431947.PGN_0015 431947.PGN_0466 173
431947.PGN_0015 431947.PGN_0486 280
431947.PGN_0015 431947.PGN_0795 228
431947.PGN_0015 431947.PGN_0836 225
431947.PGN_0015 431947.PGN_0861 154
431947.PGN_0015 431947.PGN_0900 316
431947.PGN_0015 431947.PGN_0928 153
431947.PGN_0015 431947.PGN_0935 185
431947.PGN_0015 431947.PGN_0972 185
431947.PGN_0015 431947.PGN_1198 186
431947.PGN_0015 431947.PGN_1227 158
431947.PGN_0015 431947.PGN_1343 152
431947.PGN_0015 431947.PGN_1376 215
431947.PGN_0015 431947.PGN_1416 207
431947.PGN_0015 431947.PGN_1454 155
431947.PGN_0015 431947.PGN_1466 361
431947.PGN_0015 431947.PGN_1520 189
431947.PGN_0015 431947.PGN_1551 201
431947.PGN_0015 431947.PGN_1596 277
431947.PGN_0015 431947.PGN_1638 166
431947.PGN_0015 431947.PGN_1642 190
431947.PGN_0015 431947.PGN_1728 309
431947.PGN_0015 431947.PGN_1767 349
431947.PGN_0015 431947.PGN_1878 230
431947.PGN_0015 431947.PGN_1928 194
431947.PGN_0015 431947.PGN_1968 175
431947.PGN_0015 431947.PGN_1970 330
431947.PGN_0015 431947.PGN_2070 234
431947.PGN_0016 431947.PGN_0011 228
431947.PGN_0016 431947.PGN_0012 401
431947.PGN_0016 431947.PGN_0013 533
431947.PGN_0016 431947.PGN_0017 874
431947.PGN_0016 431947.PGN_0018 445
431947.PGN_0016 431947.PGN_0019 187
431947.PGN_0016 431947.PGN_0020 226
431947.PGN_0016 431947.PGN_0021 187
431947.PGN_0016 431947.PGN_0022 160
431947.PGN_0016 431947.PGN_0023 153
431947.PGN_0016 431947.PGN_0024 557
431947.PGN_0016 431947.PGN_0035 442
431947.PGN_0016 431947.PGN_0041 174
431947.PGN_0016 431947.PGN_0042 450
431947.PGN_0016 431947.PGN_0043 463
431947.PGN_0016 431947.PGN_0099 172
431947.PGN_0016 431947.PGN_0139 471
431947.PGN_0016 431947.PGN_0140 158
431947.PGN_0016 431947.PGN_0143 300
431947.PGN_0016 431947.PGN_0149 205
431947.PGN_0016 431947.PGN_0167 541
431947.PGN_0016 431947.PGN_0178 175
431947.PGN_0016 431947.PGN_0191 224
431947.PGN_0016 431947.PGN_0193 160
431947.PGN_0016 431947.PGN_0209 430
431947.PGN_0016 431947.PGN_0239 305
431947.PGN_0016 431947.PGN_0248 386
431947.PGN_0016 431947.PGN_0252 203
431947.PGN_0016 431947.PGN_0261 164
431947.PGN_0016 431947.PGN_0263 208
431947.PGN_0016 431947.PGN_0264 204
431947.PGN_0016 431947.PGN_0265 301
431947.PGN_0016 431947.PGN_0277 156
431947.PGN_0016 431947.PGN_0278 155
431947.PGN_0016 431947.PGN_0282 151
431947.PGN_0016 431947.PGN_0285 174
431947.PGN_0016 431947.PGN_0298 192
431947.PGN_0016 431947.PGN_0299 307
431947.PGN_0016 431947.PGN_0308 361
431947.PGN_0016 431947.PGN_0313 191
431947.PGN_0016 431947.PGN_0330 184
431947.PGN_0016 431947.PGN_0346 276
431947.PGN_0016 431947.PGN_0366 486
431947.PGN_0016 431947.PGN_0386 433
431947.PGN_0016 431947.PGN_0389 177
431947.PGN_0016 431947.PGN_0392 497
431947.PGN_0016 431947.PGN_0413 276
431947.PGN_0016 431947.PGN_0423 469
431947.PGN_0016 431947.PGN_0487 223
431947.PGN_0016 431947.PGN_0497 193
431947.PGN_0016 431947.PGN_0512 488
431947.PGN_0016 431947.PGN_0520 189
431947.PGN_0016 431947.PGN_0522 469
431947.PGN_0016 431947.PGN_0533 281
431947.PGN_0016 431947.PGN_0534 354
431947.PGN_0016 431947.PGN_0535 253
431947.PGN_0016 431947.PGN_0546 274
431947.PGN_0016 431947.PGN_0548 274
431947.PGN_0016 431947.PGN_0566 324
431947.PGN_0016 431947.PGN_0567 345
431947.PGN_0016 431947.PGN_0568 490
431947.PGN_0016 431947.PGN_0569 187
431947.PGN_0016 431947.PGN_0570 295
431947.PGN_0016 431947.PGN_0618 472
431947.PGN_0016 431947.PGN_0625 179
431947.PGN_0016 431947.PGN_0626 191
431947.PGN_0016 431947.PGN_0628 301
431947.PGN_0016 431947.PGN_0630 192
431947.PGN_0016 431947.PGN_0631 207
431947.PGN_0016 431947.PGN_0634 220
431947.PGN_0016 431947.PGN_0635 410
431947.PGN_0016 431947.PGN_0637 272
431947.PGN_0016 431947.PGN_0638 274
431947.PGN_0016 431947.PGN_0640 296
431947.PGN_0016 431947.PGN_0646 191
431947.PGN_0016 431947.PGN_0647 460
431947.PGN_0016 431947.PGN_0658 530
431947.PGN_0016 431947.PGN_0676 558
431947.PGN_0016 431947.PGN_0694 669
431947.PGN_0016 431947.PGN_0695 425
431947.PGN_0016 431947.PGN_0697 274
431947.PGN_0016 431947.PGN_0738 168
431947.PGN_0016 431947.PGN_0747 405
431947.PGN_0016 431947.PGN_0764 307
431947.PGN_0016 431947.PGN_0767 368
431947.PGN_0016 431947.PGN_0769 184
431947.PGN_0016 431947.PGN_0775 401
431947.PGN_0016 431947.PGN_0779 187
431947.PGN_0016 431947.PGN_0782 296
431947.PGN_0016 431947.PGN_0791 701
431947.PGN_0016 431947.PGN_0807 308
431947.PGN_0016 431947.PGN_0813 493
431947.PGN_0016 431947.PGN_0814 191
431947.PGN_0016 431947.PGN_0815 394
431947.PGN_0016 431947.PGN_0818 237
431947.PGN_0016 431947.PGN_0819 262
431947.PGN_0016 431947.PGN_0824 466
431947.PGN_0016 431947.PGN_0828 274
431947.PGN_0016 431947.PGN_0833 265
431947.PGN_0016 431947.PGN_0841 382
431947.PGN_0016 431947.PGN_0863 322
431947.PGN_0016 431947.PGN_0865 536
431947.PGN_0016 431947.PGN_0866 435
431947.PGN_0016 431947.PGN_0875 385
431947.PGN_0016 431947.PGN_0905 331
431947.PGN_0016 431947.PGN_0946 153
431947.PGN_0016 431947.PGN_0977 237
431947.PGN_0016 431947.PGN_0981 187
431947.PGN_0016 431947.PGN_0984 239
431947.PGN_0016 431947.PGN_0985 164
431947.PGN_0016 431947.PGN_0987 161
431947.PGN_0016 431947.PGN_0989 364
431947.PGN_0016 431947.PGN_1001 153
431947.PGN_0016 431947.PGN_1004 175
431947.PGN_0016 431947.PGN_1012 253
431947.PGN_0016 431947.PGN_1013 415
431947.PGN_0016 431947.PGN_1041 278
431947.PGN_0016 431947.PGN_1042 278
431947.PGN_0016 431947.PGN_1057 476
431947.PGN_0016 431947.PGN_1062 461
431947.PGN_0016 431947.PGN_1080 193
431947.PGN_0016 431947.PGN_1088 187
431947.PGN_0016 431947.PGN_1111 351
431947.PGN_0016 431947.PGN_1112 176
431947.PGN_0016 431947.PGN_1113 436
431947.PGN_0016 431947.PGN_1131 166
431947.PGN_0016 431947.PGN_1148 495
431947.PGN_0016 431947.PGN_1157 577
431947.PGN_0016 431947.PGN_1190 186
431947.PGN_0016 431947.PGN_1194 481
431947.PGN_0016 431947.PGN_1201 156
431947.PGN_0016 431947.PGN_1202 158
431947.PGN_0016 431947.PGN_1203 220
431947.PGN_0016 431947.PGN_1204 565
431947.PGN_0016 431947.PGN_1205 153
431947.PGN_0016 431947.PGN_1234 236
431947.PGN_0016 431947.PGN_1262 192
431947.PGN_0016 431947.PGN_1311 339
431947.PGN_0016 431947.PGN_1314 152
431947.PGN_0016 431947.PGN_1333 193
431947.PGN_0016 431947.PGN_1341 274
431947.PGN_0016 431947.PGN_1342 344
431947.PGN_0016 431947.PGN_1377 504
431947.PGN_0016 431947.PGN_1388 344
431947.PGN_0016 431947.PGN_1390 189
431947.PGN_0016 431947.PGN_1418 177
431947.PGN_0016 431947.PGN_1446 528
431947.PGN_0016 431947.PGN_1447 330
431947.PGN_0016 431947.PGN_1449 186
431947.PGN_0016 431947.PGN_1454 180
431947.PGN_0016 431947.PGN_1457 157
431947.PGN_0016 431947.PGN_1464 157
431947.PGN_0016 431947.PGN_1472 470
431947.PGN_0016 431947.PGN_1492 307
431947.PGN_0016 431947.PGN_1494 459
431947.PGN_0016 431947.PGN_1515 557
431947.PGN_0016 431947.PGN_1528 210
431947.PGN_0016 431947.PGN_1549 187
431947.PGN_0016 431947.PGN_1570 375
431947.PGN_0016 431947.PGN_1571 218
431947.PGN_0016 431947.PGN_1573 187
431947.PGN_0016 431947.PGN_1574 484
431947.PGN_0016 431947.PGN_1575 191
431947.PGN_0016 431947.PGN_1576 191
431947.PGN_0016 431947.PGN_1579 180
431947.PGN_0016 431947.PGN_1587 188
431947.PGN_0016 431947.PGN_1589 526
431947.PGN_0016 431947.PGN_1615 280
431947.PGN_0016 431947.PGN_1626 184
431947.PGN_0016 431947.PGN_1646 280
431947.PGN_0016 431947.PGN_1647 630
431947.PGN_0016 431947.PGN_1667 318
431947.PGN_0016 431947.PGN_1689 184
431947.PGN_0016 431947.PGN_1698 440
431947.PGN_0016 431947.PGN_1702 191
431947.PGN_0016 431947.PGN_1716 280
431947.PGN_0016 431947.PGN_1737 172
431947.PGN_0016 431947.PGN_1751 507
431947.PGN_0016 431947.PGN_1771 467
431947.PGN_0016 431947.PGN_1786 224
431947.PGN_0016 431947.PGN_1787 156
431947.PGN_0016 431947.PGN_1797 184
431947.PGN_0016 431947.PGN_1813 460
431947.PGN_0016 431947.PGN_1827 179
431947.PGN_0016 431947.PGN_1831 229
431947.PGN_0016 431947.PGN_1832 188
431947.PGN_0016 431947.PGN_1833 343
431947.PGN_0016 431947.PGN_1840 191
431947.PGN_0016 431947.PGN_1841 211
431947.PGN_0016 431947.PGN_1842 186
431947.PGN_0016 431947.PGN_1846 191
431947.PGN_0016 431947.PGN_1853 187
431947.PGN_0016 431947.PGN_1854 188
431947.PGN_0016 431947.PGN_1855 191
431947.PGN_0016 431947.PGN_1861 151
431947.PGN_0016 431947.PGN_1862 189
431947.PGN_0016 431947.PGN_1864 191
431947.PGN_0016 431947.PGN_1865 191
431947.PGN_0016 431947.PGN_1866 191
431947.PGN_0016 431947.PGN_1867 340
431947.PGN_0016 431947.PGN_1868 448
431947.PGN_0016 431947.PGN_1869 448
431947.PGN_0016 431947.PGN_1878 154
431947.PGN_0016 431947.PGN_1882 156
431947.PGN_0016 431947.PGN_1889 172
431947.PGN_0016 431947.PGN_1890 172
431947.PGN_0016 431947.PGN_1891 201
431947.PGN_0016 431947.PGN_1920 153
431947.PGN_0016 431947.PGN_1937 203
431947.PGN_0016 431947.PGN_1948 489
431947.PGN_0016 431947.PGN_1973 168
431947.PGN_0016 431947.PGN_1980 154
431947.PGN_0016 431947.PGN_1982 489
431947.PGN_0016 431947.PGN_1989 316
431947.PGN_0016 431947.PGN_1991 453
431947.PGN_0016 431947.PGN_2006 191
431947.PGN_0016 431947.PGN_2007 460
431947.PGN_0016 431947.PGN_2017 192
431947.PGN_0016 431947.PGN_2019 234
431947.PGN_0016 431947.PGN_2035 380
431947.PGN_0016 431947.PGN_2042 306
431947.PGN_0016 431947.PGN_2057 186
431947.PGN_0016 431947.PGN_2082 467
431947.PGN_0016 431947.PGN_2085 249
431947.PGN_0016 431947.PGN_2086 220
431947.PGN_0017 431947.PGN_0001 327
431947.PGN_0017 431947.PGN_0004 411
431947.PGN_0017 431947.PGN_0009 169
431947.PGN_0017 431947.PGN_0016 874
431947.PGN_0017 431947.PGN_0018 445
431947.PGN_0017 431947.PGN_0019 187
431947.PGN_0017 431947.PGN_0020 172
431947.PGN_0017 431947.PGN_0021 186
431947.PGN_0017 431947.PGN_0022 160
431947.PGN_0017 431947.PGN_0023 153
431947.PGN_0017 431947.PGN_0024 153
431947.PGN_0017 431947.PGN_0041 157
431947.PGN_0017 431947.PGN_0190 176
431947.PGN_0017 431947.PGN_0191 274
431947.PGN_0017 431947.PGN_0274 164
431947.PGN_0017 431947.PGN_0281 336
431947.PGN_0017 431947.PGN_0285 180
431947.PGN_0017 431947.PGN_0302 250
431947.PGN_0017 431947.PGN_0348 263
431947.PGN_0017 431947.PGN_0483 307
431947.PGN_0017 431947.PGN_0497 250
431947.PGN_0017 431947.PGN_0535 250
431947.PGN_0017 431947.PGN_0539 274
431947.PGN_0017 431947.PGN_0634 185
431947.PGN_0017 431947.PGN_0647 164
431947.PGN_0017 431947.PGN_0760 163
431947.PGN_0017 431947.PGN_0859 361
431947.PGN_0017 431947.PGN_0974 224
431947.PGN_0017 431947.PGN_1037 160
431947.PGN_0017 431947.PGN_1104 189
431947.PGN_0017 431947.PGN_1111 176
431947.PGN_0017 431947.PGN_1131 154
431947.PGN_0017 431947.PGN_1314 183
431947.PGN_0017 431947.PGN_1367 239
431947.PGN_0017 431947.PGN_1452 415
431947.PGN_0017 431947.PGN_1492 185
431947.PGN_0017 431947.PGN_1533 897
431947.PGN_0017 431947.PGN_1551 168
431947.PGN_0017 431947.PGN_1614 184
431947.PGN_0017 431947.PGN_1703 265
431947.PGN_0017 431947.PGN_1705 646
431947.PGN_0017 431947.PGN_1708 307
431947.PGN_0017 431947.PGN_1731 185
431947.PGN_0017 431947.PGN_1737 168
431947.PGN_0017 431947.PGN_1780 301
431947.PGN_0017 431947.PGN_1784 207
431947.PGN_0017 431947.PGN_1827 231
431947.PGN_0017 431947.PGN_2033 172
431947.PGN_0017 431947.PGN_2082 192
431947.PGN_0018 431947.PGN_0016 445
431947.PGN_0018 431947.PGN_0017 445
431947.PGN_0018 431947.PGN_0019 252
431947.PGN_0018 431947.PGN_0020 216
431947.PGN_0018 431947.PGN_0021 192
431947.PGN_0018 431947.PGN_0022 189
431947.PGN_0018 431947.PGN_0023 172
431947.PGN_0018 431947.PGN_0024 172
431947.PGN_0019 431947.PGN_0016 187
431947.PGN_0019 431947.PGN_0017 187
431947.PGN_0019 431947.PGN_0018 252
431947.PGN_0019 431947.PGN_0020 634
431947.PGN_0019 431947.PGN_0021 481
431947.PGN_0019 431947.PGN_0022 459
431947.PGN_0019 431947.PGN_0023 353
431947.PGN_0019 431947.PGN_0024 348
431947.PGN_0020 431947.PGN_0004 256
431947.PGN_0020 431947.PGN_0014 189
431947.PGN_0020 431947.PGN_0016 226
431947.PGN_0020 431947.PGN_0017 172
431947.PGN_0020 431947.PGN_0018 216
431947.PGN_0020 431947.PGN_0019 634
431947.PGN_0020 431947.PGN_0021 689
431947.PGN_0020 431947.PGN_0022 737
431947.PGN_0020 431947.PGN_0023 492
431947.PGN_0020 431947.PGN_0024 636
431947.PGN_0020 431947.PGN_0114 176
431947.PGN_0020 431947.PGN_0115 176
431947.PGN_0020 431947.PGN_0116 176
431947.PGN_0020 431947.PGN_0117 176
431947.PGN_0020 431947.PGN_0118 176
431947.PGN_0020 431947.PGN_0119 176
431947.PGN_0020 431947.PGN_0167 427
431947.PGN_0020 431947.PGN_0207 305
431947.PGN_0020 431947.PGN_0243 188
431947.PGN_0020 431947.PGN_0249 224
431947.PGN_0020 431947.PGN_0268 164
431947.PGN_0020 431947.PGN_0279 307
431947.PGN_0020 431947.PGN_0284 156
431947.PGN_0020 431947.PGN_0302 191
431947.PGN_0020 431947.PGN_0330 205
431947.PGN_0020 431947.PGN_0342 183
431947.PGN_0020 431947.PGN_0346 208
431947.PGN_0020 431947.PGN_0350 238
431947.PGN_0020 431947.PGN_0351 301
431947.PGN_0020 431947.PGN_0393 343
431947.PGN_0020 431947.PGN_0414 213
431947.PGN_0020 431947.PGN_0503 218
431947.PGN_0020 431947.PGN_0510 224
431947.PGN_0020 431947.PGN_0523 220
431947.PGN_0020 431947.PGN_0547 178
431947.PGN_0020 431947.PGN_0571 224
431947.PGN_0020 431947.PGN_0622 275
431947.PGN_0020 431947.PGN_0639 191
431947.PGN_0020 431947.PGN_0658 274
431947.PGN_0020 431947.PGN_0676 178
431947.PGN_0020 431947.PGN_0695 277
431947.PGN_0020 431947.PGN_0700 173
431947.PGN_0020 431947.PGN_0723 224
431947.PGN_0020 431947.PGN_0782 261
431947.PGN_0020 431947.PGN_0791 188
431947.PGN_0020 431947.PGN_0802 222
431947.PGN_0020 431947.PGN_0814 186
431947.PGN_0020 431947.PGN_0819 302
431947.PGN_0020 431947.PGN_0826 309
431947.PGN_0020 431947.PGN_0866 239
431947.PGN_0020 431947.PGN_0869 224
431947.PGN_0020 431947.PGN_0963 194
431947.PGN_0020 431947.PGN_0964 191
431947.PGN_0020 431947.PGN_0998 176
431947.PGN_0020 431947.PGN_1046 156
431947.PGN_0020 431947.PGN_1175 192
431947.PGN_0020 431947.PGN_1194 224
431947.PGN_0020 431947.PGN_1204 174
431947.PGN_0020 431947.PGN_1206 424
431947.PGN_0020 431947.PGN_1229 290
431947.PGN_0020 431947.PGN_1312 176
431947.PGN_0020 431947.PGN_1363 340
431947.PGN_0020 431947.PGN_1393 162
431947.PGN_0020 431947.PGN_1411 320
431947.PGN_0020 431947.PGN_1451 320
431947.PGN_0020 431947.PGN_1452 307
431947.PGN_0020 431947.PGN_1455 153
431947.PGN_0020 431947.PGN_1505 307
431947.PGN_0020 431947.PGN_1574 190
431947.PGN_0020 431947.PGN_1587 341
431947.PGN_0020 431947.PGN_1590 428
431947.PGN_0020 431947.PGN_1597 192
431947.PGN_0020 431947.PGN_1614 191
431947.PGN_0020 431947.PGN_1648 194
431947.PGN_0020 431947.PGN_1705 199
431947.PGN_0020 431947.PGN_1712 156
431947.PGN_0020 431947.PGN_1722 301
431947.PGN_0020 431947.PGN_1724 225
431947.PGN_0020 431947.PGN_1758 268
431947.PGN_0020 431947.PGN_1780 272
431947.PGN_0020 431947.PGN_1801 160
431947.PGN_0020 431947.PGN_1869 193
431947.PGN_0020 431947.PGN_1897 184
431947.PGN_0020 431947.PGN_1943 354
431947.PGN_0020 431947.PGN_1969 389
431947.PGN_0020 431947.PGN_1979 341
431947.PGN_0020 431947.PGN_2007 305
431947.PGN_0020 431947.PGN_2017 416
431947.PGN_0020 431947.PGN_2022 199
431947.PGN_0020 431947.PGN_2035 293
431947.PGN_0020 431947.PGN_2050 411
431947.PGN_0020 431947.PGN_2057 192
431947.PGN_0020 431947.PGN_2066 340
431947.PGN_0020 431947.PGN_2068 241
431947.PGN_0020 431947.PGN_2072 340
431947.PGN_0021 431947.PGN_0014 173
431947.PGN_0021 431947.PGN_0016 187
431947.PGN_0021 431947.PGN_0017 186
431947.PGN_0021 431947.PGN_0018 192
431947.PGN_0021 431947.PGN_0019 481
431947.PGN_0021 431947.PGN_0020 689
431947.PGN_0021 431947.PGN_0022 899
431947.PGN_0021 431947.PGN_0023 640
431947.PGN_0021 431947.PGN_0024 835
431947.PGN_0021 431947.PGN_0137 264
431947.PGN_0021 431947.PGN_0140 247
431947.PGN_0021 431947.PGN_0158 229
431947.PGN_0021 431947.PGN_0173 165
431947.PGN_0021 431947.PGN_0194 261
431947.PGN_0021 431947.PGN_0195 298
431947.PGN_0021 431947.PGN_0256 215
431947.PGN_0021 431947.PGN_0275 152
431947.PGN_0021 431947.PGN_0277 316
431947.PGN_0021 431947.PGN_0278 180
431947.PGN_0021 431947.PGN_0350 338
431947.PGN_0021 431947.PGN_0382 229
431947.PGN_0021 431947.PGN_0392 475
431947.PGN_0021 431947.PGN_0497 198
431947.PGN_0021 431947.PGN_0531 194
431947.PGN_0021 431947.PGN_0543 278
431947.PGN_0021 431947.PGN_0545 154
431947.PGN_0021 431947.PGN_0550 152
431947.PGN_0021 431947.PGN_0633 268
431947.PGN_0021 431947.PGN_0639 253
431947.PGN_0021 431947.PGN_0723 205
431947.PGN_0021 431947.PGN_0727 205
431947.PGN_0021 431947.PGN_0782 158
431947.PGN_0021 431947.PGN_0800 168
431947.PGN_0021 431947.PGN_0826 234
431947.PGN_0021 431947.PGN_0829 180
431947.PGN_0021 431947.PGN_0905 274
431947.PGN_0021 431947.PGN_0906 191
431947.PGN_0021 431947.PGN_0913 240
431947.PGN_0021 431947.PGN_0985 242
431947.PGN_0021 431947.PGN_0987 301
431947.PGN_0021 431947.PGN_1027 471
431947.PGN_0021 431947.PGN_1058 477
431947.PGN_0021 431947.PGN_1080 223
431947.PGN_0021 431947.PGN_1092 154
431947.PGN_0021 431947.PGN_1119 219
431947.PGN_0021 431947.PGN_1141 215
431947.PGN_0021 431947.PGN_1174 168
431947.PGN_0021 431947.PGN_1184 205
431947.PGN_0021 431947.PGN_1200 192
431947.PGN_0021 431947.PGN_1297 216
431947.PGN_0021 431947.PGN_1395 216
431947.PGN_0021 431947.PGN_1396 220
431947.PGN_0021 431947.PGN_1401 205
431947.PGN_0021 431947.PGN_1403 194
431947.PGN_0021 431947.PGN_1412 211
431947.PGN_0021 431947.PGN_1441 215
431947.PGN_0021 431947.PGN_1504 153
431947.PGN_0021 431947.PGN_1551 167
431947.PGN_0021 431947.PGN_1587 158
431947.PGN_0021 431947.PGN_1588 224
431947.PGN_0021 431947.PGN_1602 268
431947.PGN_0021 431947.PGN_1647 305
431947.PGN_0021 431947.PGN_1648 307
431947.PGN_0021 431947.PGN_1688 377
431947.PGN_0021 431947.PGN_1689 403
431947.PGN_0021 431947.PGN_1713 194
431947.PGN_0021 431947.PGN_1737 167
431947.PGN_0021 431947.PGN_1743 161
431947.PGN_0021 431947.PGN_1752 186
431947.PGN_0021 431947.PGN_1785 524
431947.PGN_0021 431947.PGN_1787 346
431947.PGN_0021 431947.PGN_1812 377
431947.PGN_0021 431947.PGN_1883 278
431947.PGN_0021 431947.PGN_1890 182
431947.PGN_0021 431947.PGN_1891 281
431947.PGN_0021 431947.PGN_1967 154
431947.PGN_0021 431947.PGN_1981 191
431947.PGN_0021 431947.PGN_1992 154
431947.PGN_0021 431947.PGN_1999 274
431947.PGN_0021 431947.PGN_2011 154
431947.PGN_0021 431947.PGN_2022 181
431947.PGN_0021 431947.PGN_2050 267
431947.PGN_0021 431947.PGN_2064 238
431947.PGN_0022 431947.PGN_0010 238
431947.PGN_0022 431947.PGN_0016 160
431947.PGN_0022 431947.PGN_0017 160
431947.PGN_0022 431947.PGN_0018 189
431947.PGN_0022 431947.PGN_0019 459
431947.PGN_0022 431947.PGN_0020 737
431947.PGN_0022 431947.PGN_0021 899
431947.PGN_0022 431947.PGN_0023 947
431947.PGN_0022 431947.PGN_0024 704
431947.PGN_0022 431947.PGN_0026 179
431947.PGN_0022 431947.PGN_0053 252
431947.PGN_0022 431947.PGN_0087 241
431947.PGN_0022 431947.PGN_0109 696
431947.PGN_0022 431947.PGN_0136 157
431947.PGN_0022 431947.PGN_0138 166
431947.PGN_0022 431947.PGN_0144 676
431947.PGN_0022 431947.PGN_0147 397
431947.PGN_0022 431947.PGN_0148 163
431947.PGN_0022 431947.PGN_0152 570
431947.PGN_0022 431947.PGN_0183 308
431947.PGN_0022 431947.PGN_0192 326
431947.PGN_0022 431947.PGN_0202 214
431947.PGN_0022 431947.PGN_0221 192
431947.PGN_0022 431947.PGN_0226 155
431947.PGN_0022 431947.PGN_0231 386
431947.PGN_0022 431947.PGN_0246 365
431947.PGN_0022 431947.PGN_0249 413
431947.PGN_0022 431947.PGN_0253 751
431947.PGN_0022 431947.PGN_0258 220
431947.PGN_0022 431947.PGN_0259 328
431947.PGN_0022 431947.PGN_0260 298
431947.PGN_0022 431947.PGN_0297 473
431947.PGN_0022 431947.PGN_0316 174
431947.PGN_0022 431947.PGN_0317 156
431947.PGN_0022 431947.PGN_0341 758
431947.PGN_0022 431947.PGN_0361 356
431947.PGN_0022 431947.PGN_0391 320
431947.PGN_0022 431947.PGN_0400 241
431947.PGN_0022 431947.PGN_0411 198
431947.PGN_0022 431947.PGN_0476 163
431947.PGN_0022 431947.PGN_0488 415
431947.PGN_0022 431947.PGN_0491 415
431947.PGN_0022 431947.PGN_0509 767
431947.PGN_0022 431947.PGN_0561 335
431947.PGN_0022 431947.PGN_0580 345
431947.PGN_0022 431947.PGN_0607 300
431947.PGN_0022 431947.PGN_0609 169
431947.PGN_0022 431947.PGN_0617 515
431947.PGN_0022 431947.PGN_0645 769
431947.PGN_0022 431947.PGN_0666 513
431947.PGN_0022 431947.PGN_0688 663
431947.PGN_0022 431947.PGN_0689 606
431947.PGN_0022 431947.PGN_0725 412
431947.PGN_0022 431947.PGN_0732 367
431947.PGN_0022 431947.PGN_0778 580
431947.PGN_0022 431947.PGN_0832 752
431947.PGN_0022 431947.PGN_0836 299
431947.PGN_0022 431947.PGN_0852 233
431947.PGN_0022 431947.PGN_0884 204
431947.PGN_0022 431947.PGN_0900 273
431947.PGN_0022 431947.PGN_0907 275
431947.PGN_0022 431947.PGN_0923 176
431947.PGN_0022 431947.PGN_0973 278
431947.PGN_0022 431947.PGN_0997 158
431947.PGN_0022 431947.PGN_1004 277
431947.PGN_0022 431947.PGN_1005 515
431947.PGN_0022 431947.PGN_1014 330
431947.PGN_0022 431947.PGN_1015 173
431947.PGN_0022 431947.PGN_1019 724
431947.PGN_0022 431947.PGN_1038 165
431947.PGN_0022 431947.PGN_1054 180
431947.PGN_0022 431947.PGN_1055 177
431947.PGN_0022 431947.PGN_1056 225
431947.PGN_0022 431947.PGN_1093 629
431947.PGN_0022 431947.PGN_1103 157
431947.PGN_0022 431947.PGN_1162 415
431947.PGN_0022 431947.PGN_1180 154
431947.PGN_0022 431947.PGN_1185 167
431947.PGN_0022 431947.PGN_1193 746
431947.PGN_0022 431947.PGN_1194 574
431947.PGN_0022 431947.PGN_1203 222
431947.PGN_0022 431947.PGN_1206 176
431947.PGN_0022 431947.PGN_1242 290
431947.PGN_0022 431947.PGN_1259 199
431947.PGN_0022 431947.PGN_1288 252
431947.PGN_0022 431947.PGN_1309 308
431947.PGN_0022 431947.PGN_1317 620
431947.PGN_0022 431947.PGN_1349 152
431947.PGN_0022 431947.PGN_1358 472
431947.PGN_0022 431947.PGN_1364 157
431947.PGN_0022 431947.PGN_1372 182
431947.PGN_0022 431947.PGN_1437 527
431947.PGN_0022 431947.PGN_1445 173
431947.PGN_0022 431947.PGN_1466 322
431947.PGN_0022 431947.PGN_1479 296
431947.PGN_0022 431947.PGN_1498 427
431947.PGN_0022 431947.PGN_1513 152
431947.PGN_0022 431947.PGN_1514 210
431947.PGN_0022 431947.PGN_1520 598
431947.PGN_0022 431947.PGN_1528 208
431947.PGN_0022 431947.PGN_1553 354
431947.PGN_0022 431947.PGN_1556 657
431947.PGN_0022 431947.PGN_1565 153
431947.PGN_0022 431947.PGN_1642 256
431947.PGN_0022 431947.PGN_1643 200
431947.PGN_0022 431947.PGN_1673 218
431947.PGN_0022 431947.PGN_1677 432
431947.PGN_0022 431947.PGN_1678 573
431947.PGN_0022 431947.PGN_1707 162
431947.PGN_0022 431947.PGN_1713 284
431947.PGN_0022 431947.PGN_1718 169
431947.PGN_0022 431947.PGN_1735 527
431947.PGN_0022 431947.PGN_1744 192
431947.PGN_0022 431947.PGN_1767 213
431947.PGN_0022 431947.PGN_1775 457
431947.PGN_0022 431947.PGN_1783 788
431947.PGN_0022 431947.PGN_1791 415
431947.PGN_0022 431947.PGN_1801 415
431947.PGN_0022 431947.PGN_1828 151
431947.PGN_0022 431947.PGN_1877 669
431947.PGN_0022 431947.PGN_1888 412
431947.PGN_0022 431947.PGN_1924 163
431947.PGN_0022 431947.PGN_1946 160
431947.PGN_0022 431947.PGN_1964 267
431947.PGN_0022 431947.PGN_1966 447
431947.PGN_0022 431947.PGN_2001 630
431947.PGN_0022 431947.PGN_2052 254
431947.PGN_0022 431947.PGN_2070 562
431947.PGN_0022 431947.PGN_2078 328
431947.PGN_0022 431947.PGN_2080 152
431947.PGN_0022 431947.PGN_2090 650
431947.PGN_0023 431947.PGN_0016 153
431947.PGN_0023 431947.PGN_0017 153
431947.PGN_0023 431947.PGN_0018 172
431947.PGN_0023 431947.PGN_0019 353
431947.PGN_0023 431947.PGN_0020 492
431947.PGN_0023 431947.PGN_0021 640
431947.PGN_0023 431947.PGN_0022 947
431947.PGN_0023 431947.PGN_0024 908
431947.PGN_0023 431947.PGN_0026 377
431947.PGN_0023 431947.PGN_0053 151
431947.PGN_0023 431947.PGN_0103 178
431947.PGN_0023 431947.PGN_0109 763
431947.PGN_0023 431947.PGN_0144 769
431947.PGN_0023 431947.PGN_0147 229
431947.PGN_0023 431947.PGN_0187 461
431947.PGN_0023 431947.PGN_0192 533
431947.PGN_0023 431947.PGN_0231 285
431947.PGN_0023 431947.PGN_0253 761
431947.PGN_0023 431947.PGN_0259 186
431947.PGN_0023 431947.PGN_0260 641
431947.PGN_0023 431947.PGN_0274 209
431947.PGN_0023 431947.PGN_0293 545
431947.PGN_0023 431947.PGN_0294 668
431947.PGN_0023 431947.PGN_0297 693
431947.PGN_0023 431947.PGN_0310 433
431947.PGN_0023 431947.PGN_0341 436
431947.PGN_0023 431947.PGN_0391 363
431947.PGN_0023 431947.PGN_0397 219
431947.PGN_0023 431947.PGN_0400 589
431947.PGN_0023 431947.PGN_0411 371
431947.PGN_0023 431947.PGN_0431 185
431947.PGN_0023 431947.PGN_0477 387
431947.PGN_0023 431947.PGN_0486 708
431947.PGN_0023 431947.PGN_0509 577
431947.PGN_0023 431947.PGN_0525 173
431947.PGN_0023 431947.PGN_0526 418
431947.PGN_0023 431947.PGN_0530 480
431947.PGN_0023 431947.PGN_0572 343
431947.PGN_0023 431947.PGN_0607 475
431947.PGN_0023 431947.PGN_0617 210
431947.PGN_0023 431947.PGN_0645 497
431947.PGN_0023 431947.PGN_0664 304
431947.PGN_0023 431947.PGN_0666 181
431947.PGN_0023 431947.PGN_0674 337
431947.PGN_0023 431947.PGN_0688 667
431947.PGN_0023 431947.PGN_0697 157
431947.PGN_0023 431947.PGN_0741 151
431947.PGN_0023 431947.PGN_0778 789
431947.PGN_0023 431947.PGN_0804 499
431947.PGN_0023 431947.PGN_0808 184
431947.PGN_0023 431947.PGN_0811 761
431947.PGN_0023 431947.PGN_0824 202
431947.PGN_0023 431947.PGN_0832 769
431947.PGN_0023 431947.PGN_0836 307
431947.PGN_0023 431947.PGN_0884 670
431947.PGN_0023 431947.PGN_0890 560
431947.PGN_0023 431947.PGN_0973 302
431947.PGN_0023 431947.PGN_0985 177
431947.PGN_0023 431947.PGN_1003 195
431947.PGN_0023 431947.PGN_1004 237
431947.PGN_0023 431947.PGN_1005 323
431947.PGN_0023 431947.PGN_1019 769
431947.PGN_0023 431947.PGN_1054 309
431947.PGN_0023 431947.PGN_1055 320
431947.PGN_0023 431947.PGN_1061 195
431947.PGN_0023 431947.PGN_1089 167
431947.PGN_0023 431947.PGN_1093 748
431947.PGN_0023 431947.PGN_1095 177
431947.PGN_0023 431947.PGN_1099 158
431947.PGN_0023 431947.PGN_1103 415
431947.PGN_0023 431947.PGN_1140 155
431947.PGN_0023 431947.PGN_1180 190
431947.PGN_0023 431947.PGN_1193 159
431947.PGN_0023 431947.PGN_1194 172
431947.PGN_0023 431947.PGN_1195 195
431947.PGN_0023 431947.PGN_1197 201
431947.PGN_0023 431947.PGN_1203 180
431947.PGN_0023 431947.PGN_1238 261
431947.PGN_0023 431947.PGN_1254 181
431947.PGN_0023 431947.PGN_1275 178
431947.PGN_0023 431947.PGN_1288 151
431947.PGN_0023 431947.PGN_1296 355
431947.PGN_0023 431947.PGN_1317 734
431947.PGN_0023 431947.PGN_1347 295
431947.PGN_0023 431947.PGN_1356 237
431947.PGN_0023 431947.PGN_1358 443
431947.PGN_0023 431947.PGN_1416 169
431947.PGN_0023 431947.PGN_1437 739
431947.PGN_0023 431947.PGN_1445 154
431947.PGN_0023 431947.PGN_1479 412
431947.PGN_0023 431947.PGN_1486 273
431947.PGN_0023 431947.PGN_1488 617
431947.PGN_0023 431947.PGN_1498 334
431947.PGN_0023 431947.PGN_1514 763
431947.PGN_0023 431947.PGN_1518 451
431947.PGN_0023 431947.PGN_1520 349
431947.PGN_0023 431947.PGN_1553 209
431947.PGN_0023 431947.PGN_1577 164
431947.PGN_0023 431947.PGN_1599 209
431947.PGN_0023 431947.PGN_1625 242
431947.PGN_0023 431947.PGN_1642 306
431947.PGN_0023 431947.PGN_1643 573
431947.PGN_0023 431947.PGN_1673 715
431947.PGN_0023 431947.PGN_1674 706
431947.PGN_0023 431947.PGN_1675 407
431947.PGN_0023 431947.PGN_1676 204
431947.PGN_0023 431947.PGN_1677 768
431947.PGN_0023 431947.PGN_1718 503
431947.PGN_0023 431947.PGN_1735 188
431947.PGN_0023 431947.PGN_1783 785
431947.PGN_0023 431947.PGN_1785 154
431947.PGN_0023 431947.PGN_1830 360
431947.PGN_0023 431947.PGN_1877 763
431947.PGN_0023 431947.PGN_1953 161
431947.PGN_0023 431947.PGN_1966 170
431947.PGN_0023 431947.PGN_1968 668
431947.PGN_0023 431947.PGN_1978 488
431947.PGN_0023 431947.PGN_1992 150
431947.PGN_0023 431947.PGN_2001 757
431947.PGN_0023 431947.PGN_2005 182
431947.PGN_0023 431947.PGN_2028 575
431947.PGN_0023 431947.PGN_2078 521
431947.PGN_0023 431947.PGN_2079 173
431947.PGN_0023 431947.PGN_2080 224
431947.PGN_0023 431947.PGN_2090 468
431947.PGN_0024 431947.PGN_0005 176
431947.PGN_0024 431947.PGN_0006 183
431947.PGN_0024 431947.PGN_0008 312
431947.PGN_0024 431947.PGN_0012 325
431947.PGN_0024 431947.PGN_0013 492
431947.PGN_0024 431947.PGN_0014 177
431947.PGN_0024 431947.PGN_0016 557
431947.PGN_0024 431947.PGN_0017 153
431947.PGN_0024 431947.PGN_0018 172
431947.PGN_0024 431947.PGN_0019 348
431947.PGN_0024 431947.PGN_0020 636
431947.PGN_0024 431947.PGN_0021 835
431947.PGN_0024 431947.PGN_0022 704
431947.PGN_0024 431947.PGN_0023 908
431947.PGN_0024 431947.PGN_0025 240
431947.PGN_0024 431947.PGN_0038 274
431947.PGN_0024 431947.PGN_0042 240
431947.PGN_0024 431947.PGN_0043 253
431947.PGN_0024 431947.PGN_0081 183
431947.PGN_0024 431947.PGN_0099 227
431947.PGN_0024 431947.PGN_0133 158
431947.PGN_0024 431947.PGN_0137 239
431947.PGN_0024 431947.PGN_0160 436
431947.PGN_0024 431947.PGN_0190 349
431947.PGN_0024 431947.PGN_0207 500
431947.PGN_0024 431947.PGN_0230 319
431947.PGN_0024 431947.PGN_0243 274
431947.PGN_0024 431947.PGN_0248 657
431947.PGN_0024 431947.PGN_0250 154
431947.PGN_0024 431947.PGN_0251 339
431947.PGN_0024 431947.PGN_0261 216
431947.PGN_0024 431947.PGN_0263 190
431947.PGN_0024 431947.PGN_0298 299
431947.PGN_0024 431947.PGN_0330 500
431947.PGN_0024 431947.PGN_0350 336
431947.PGN_0024 431947.PGN_0375 207
431947.PGN_0024 431947.PGN_0376 459
431947.PGN_0024 431947.PGN_0380 239
431947.PGN_0024 431947.PGN_0381 239
431947.PGN_0024 431947.PGN_0392 555
431947.PGN_0024 431947.PGN_0423 190
431947.PGN_0024 431947.PGN_0487 308
431947.PGN_0024 431947.PGN_0490 183
431947.PGN_0024 431947.PGN_0507 168
431947.PGN_0024 431947.PGN_0533 326
431947.PGN_0024 431947.PGN_0543 552
431947.PGN_0024 431947.PGN_0569 404
431947.PGN_0024 431947.PGN_0628 223
431947.PGN_0024 431947.PGN_0632 174
431947.PGN_0024 431947.PGN_0633 192
431947.PGN_0024 431947.PGN_0637 465
431947.PGN_0024 431947.PGN_0638 307
431947.PGN_0024 431947.PGN_0647 943
431947.PGN_0024 431947.PGN_0670 353
431947.PGN_0024 431947.PGN_0677 183
431947.PGN_0024 431947.PGN_0692 343
431947.PGN_0024 431947.PGN_0733 224
431947.PGN_0024 431947.PGN_0772 240
431947.PGN_0024 431947.PGN_0775 325
431947.PGN_0024 431947.PGN_0802 196
431947.PGN_0024 431947.PGN_0807 176
431947.PGN_0024 431947.PGN_0808 331
431947.PGN_0024 431947.PGN_0815 272
431947.PGN_0024 431947.PGN_0841 995
431947.PGN_0024 431947.PGN_0905 179
431947.PGN_0024 431947.PGN_0963 196
431947.PGN_0024 431947.PGN_0965 279
431947.PGN_0024 431947.PGN_0981 339
431947.PGN_0024 431947.PGN_0987 274
431947.PGN_0024 431947.PGN_0990 459
431947.PGN_0024 431947.PGN_0995 224
431947.PGN_0024 431947.PGN_0996 156
431947.PGN_0024 431947.PGN_0997 225
431947.PGN_0024 431947.PGN_0998 997
431947.PGN_0024 431947.PGN_1012 997
431947.PGN_0024 431947.PGN_1043 167
431947.PGN_0024 431947.PGN_1057 313
431947.PGN_0024 431947.PGN_1124 164
431947.PGN_0024 431947.PGN_1130 162
431947.PGN_0024 431947.PGN_1151 966
431947.PGN_0024 431947.PGN_1153 372
431947.PGN_0024 431947.PGN_1194 150
431947.PGN_0024 431947.PGN_1203 274
431947.PGN_0024 431947.PGN_1204 410
431947.PGN_0024 431947.PGN_1206 309
431947.PGN_0024 431947.PGN_1207 183
431947.PGN_0024 431947.PGN_1208 312
431947.PGN_0024 431947.PGN_1219 166
431947.PGN_0024 431947.PGN_1232 162
431947.PGN_0024 431947.PGN_1256 166
431947.PGN_0024 431947.PGN_1267 343
431947.PGN_0024 431947.PGN_1377 332
431947.PGN_0024 431947.PGN_1378 301
431947.PGN_0024 431947.PGN_1390 426
431947.PGN_0024 431947.PGN_1403 158
431947.PGN_0024 431947.PGN_1434 154
431947.PGN_0024 431947.PGN_1447 461
431947.PGN_0024 431947.PGN_1449 164
431947.PGN_0024 431947.PGN_1470 224
431947.PGN_0024 431947.PGN_1509 238
431947.PGN_0024 431947.PGN_1517 274
431947.PGN_0024 431947.PGN_1524 269
431947.PGN_0024 431947.PGN_1542 153
431947.PGN_0024 431947.PGN_1549 217
431947.PGN_0024 431947.PGN_1576 190
431947.PGN_0024 431947.PGN_1585 197
431947.PGN_0024 431947.PGN_1593 239
431947.PGN_0024 431947.PGN_1613 300
431947.PGN_0024 431947.PGN_1618 199
431947.PGN_0024 431947.PGN_1628 157
431947.PGN_0024 431947.PGN_1646 274
431947.PGN_0024 431947.PGN_1688 220
431947.PGN_0024 431947.PGN_1689 184
431947.PGN_0024 431947.PGN_1708 223
431947.PGN_0024 431947.PGN_1711 277
431947.PGN_0024 431947.PGN_1714 300
431947.PGN_0024 431947.PGN_1740 182
431947.PGN_0024 431947.PGN_1743 493
431947.PGN_0024 431947.PGN_1768 156
431947.PGN_0024 431947.PGN_1771 185
431947.PGN_0024 431947.PGN_1772 206
431947.PGN_0024 431947.PGN_1773 156
431947.PGN_0024 431947.PGN_1781 562
431947.PGN_0024 431947.PGN_1786 424
431947.PGN_0024 431947.PGN_1805 584
431947.PGN_0024 431947.PGN_1806 167
431947.PGN_0024 431947.PGN_1813 384
431947.PGN_0024 431947.PGN_1832 240
431947.PGN_0024 431947.PGN_1872 259
431947.PGN_0024 431947.PGN_1880 232
431947.PGN_0024 431947.PGN_1883 424
431947.PGN_0024 431947.PGN_1884 377
431947.PGN_0024 431947.PGN_1938 207
431947.PGN_0024 431947.PGN_1939 463
431947.PGN_0024 431947.PGN_1941 185
431947.PGN_0024 431947.PGN_1943 353
431947.PGN_0024 431947.PGN_1945 167
431947.PGN_0024 431947.PGN_1946 167
431947.PGN_0024 431947.PGN_1953 163
431947.PGN_0024 431947.PGN_1969 207
431947.PGN_0024 431947.PGN_1982 859
431947.PGN_0024 431947.PGN_1983 168
431947.PGN_0024 431947.PGN_1989 248
431947.PGN_0024 431947.PGN_2017 414
431947.PGN_0024 431947.PGN_2037 177
431947.PGN_0024 431947.PGN_2055 257
431947.PGN_0024 431947.PGN_2061 312
431947.PGN_0024 431947.PGN_2081 883
431947.PGN_0024 431947.PGN_2082 459
431947.PGN_0025 431947.PGN_0024 240
431947.PGN_0025 431947.PGN_0042 210
431947.PGN_0025 431947.PGN_0192 299
431947.PGN_0025 431947.PGN_0201 197
431947.PGN_0025 431947.PGN_0203 481
431947.PGN_0025 431947.PGN_0206 214
431947.PGN_0025 431947.PGN_0209 156
431947.PGN_0025 431947.PGN_0230 243
431947.PGN_0025 431947.PGN_0251 309
431947.PGN_0025 431947.PGN_0253 171
431947.PGN_0025 431947.PGN_0264 291
431947.PGN_0025 431947.PGN_0281 162
431947.PGN_0025 431947.PGN_0298 183
431947.PGN_0025 431947.PGN_0330 203
431947.PGN_0025 431947.PGN_0346 224
431947.PGN_0025 431947.PGN_0365 156
431947.PGN_0025 431947.PGN_0375 176
431947.PGN_0025 431947.PGN_0387 179
431947.PGN_0025 431947.PGN_0396 428
431947.PGN_0025 431947.PGN_0412 161
431947.PGN_0025 431947.PGN_0457 179
431947.PGN_0025 431947.PGN_0465 268
431947.PGN_0025 431947.PGN_0484 286
431947.PGN_0025 431947.PGN_0543 188
431947.PGN_0025 431947.PGN_0544 309
431947.PGN_0025 431947.PGN_0546 156
431947.PGN_0025 431947.PGN_0570 172
431947.PGN_0025 431947.PGN_0636 257
431947.PGN_0025 431947.PGN_0638 155
431947.PGN_0025 431947.PGN_0639 301
431947.PGN_0025 431947.PGN_0640 260
431947.PGN_0025 431947.PGN_0641 236
431947.PGN_0025 431947.PGN_0646 337
431947.PGN_0025 431947.PGN_0665 248
431947.PGN_0025 431947.PGN_0669 177
431947.PGN_0025 431947.PGN_0670 155
431947.PGN_0025 431947.PGN_0679 155
431947.PGN_0025 431947.PGN_0680 176
431947.PGN_0025 431947.PGN_0697 166
431947.PGN_0025 431947.PGN_0764 203
431947.PGN_0025 431947.PGN_0767 213
431947.PGN_0025 431947.PGN_0772 238
431947.PGN_0025 431947.PGN_0792 154
431947.PGN_0025 431947.PGN_0824 226
431947.PGN_0025 431947.PGN_0841 235
431947.PGN_0025 431947.PGN_0866 163
431947.PGN_0025 431947.PGN_0962 176
431947.PGN_0025 431947.PGN_0963 300
431947.PGN_0025 431947.PGN_0964 234
431947.PGN_0025 431947.PGN_0965 328
431947.PGN_0025 431947.PGN_0987 213
431947.PGN_0025 431947.PGN_0989 298
431947.PGN_0025 431947.PGN_0993 196
431947.PGN_0025 431947.PGN_0995 151
431947.PGN_0025 431947.PGN_1047 158
431947.PGN_0025 431947.PGN_1088 221
431947.PGN_0025 431947.PGN_1116 214
431947.PGN_0025 431947.PGN_1150 222
431947.PGN_0025 431947.PGN_1190 182
431947.PGN_0025 431947.PGN_1194 154
431947.PGN_0025 431947.PGN_1206 156
431947.PGN_0025 431947.PGN_1232 213
431947.PGN_0025 431947.PGN_1316 153
431947.PGN_0025 431947.PGN_1324 159
431947.PGN_0025 431947.PGN_1327 152
431947.PGN_0025 431947.PGN_1329 159
431947.PGN_0025 431947.PGN_1330 159
431947.PGN_0025 431947.PGN_1378 216
431947.PGN_0025 431947.PGN_1381 152
431947.PGN_0025 431947.PGN_1388 213
431947.PGN_0025 431947.PGN_1459 214
431947.PGN_0025 431947.PGN_1460 240
431947.PGN_0025 431947.PGN_1471 154
431947.PGN_0025 431947.PGN_1504 234
431947.PGN_0025 431947.PGN_1527 224
431947.PGN_0025 431947.PGN_1528 283
431947.PGN_0025 431947.PGN_1555 187
431947.PGN_0025 431947.PGN_1575 213
431947.PGN_0025 431947.PGN_1576 293
431947.PGN_0025 431947.PGN_1585 210
431947.PGN_0025 431947.PGN_1597 254
431947.PGN_0025 431947.PGN_1613 211
431947.PGN_0025 431947.PGN_1641 160
431947.PGN_0025 431947.PGN_1711 239
431947.PGN_0025 431947.PGN_1719 307
431947.PGN_0025 431947.PGN_1737 199
431947.PGN_0025 431947.PGN_1750 164
431947.PGN_0025 431947.PGN_1757 268
431947.PGN_0025 431947.PGN_1781 298
431947.PGN_0025 431947.PGN_1785 263
431947.PGN_0025 431947.PGN_1801 240
431947.PGN_0025 431947.PGN_1805 378
431947.PGN_0025 431947.PGN_1828 153
431947.PGN_0025 431947.PGN_1832 203
431947.PGN_0025 431947.PGN_1849 316
431947.PGN_0025 431947.PGN_1874 154
431947.PGN_0025 431947.PGN_1883 188
431947.PGN_0025 431947.PGN_1940 161
431947.PGN_0025 431947.PGN_1946 239
431947.PGN_0025 431947.PGN_1982 179
431947.PGN_0025 431947.PGN_2017 294
431947.PGN_0025 431947.PGN_2018 213
431947.PGN_0025 431947.PGN_2019 178
431947.PGN_0025 431947.PGN_2020 178
431947.PGN_0025 431947.PGN_2021 237
431947.PGN_0025 431947.PGN_2042 480
431947.PGN_0025 431947.PGN_2045 319
431947.PGN_0025 431947.PGN_2057 376
431947.PGN_0025 431947.PGN_2069 307
431947.PGN_0025 431947.PGN_2075 153
431947.PGN_0025 431947.PGN_2082 238
431947.PGN_0025 431947.PGN_2083 210
431947.PGN_0026 431947.PGN_0022 179
431947.PGN_0026 431947.PGN_0023 377
431947.PGN_0026 431947.PGN_0027 470
431947.PGN_0026 431947.PGN_0028 425
431947.PGN_0026 431947.PGN_0034 391
431947.PGN_0026 431947.PGN_0100 191
431947.PGN_0026 431947.PGN_0139 343
431947.PGN_0026 431947.PGN_0149 423
431947.PGN_0026 431947.PGN_0173 152
431947.PGN_0026 431947.PGN_0190 562
431947.PGN_0026 431947.PGN_0201 393
431947.PGN_0026 431947.PGN_0207 905
431947.PGN_0026 431947.PGN_0209 274
431947.PGN_0026 431947.PGN_0247 344
431947.PGN_0026 431947.PGN_0248 453
431947.PGN_0026 431947.PGN_0267 311
431947.PGN_0026 431947.PGN_0281 454
431947.PGN_0026 431947.PGN_0342 381
431947.PGN_0026 431947.PGN_0370 450
431947.PGN_0026 431947.PGN_0375 967
431947.PGN_0026 431947.PGN_0378 224
431947.PGN_0026 431947.PGN_0389 411
431947.PGN_0026 431947.PGN_0398 220
431947.PGN_0026 431947.PGN_0410 153
431947.PGN_0026 431947.PGN_0412 316
431947.PGN_0026 431947.PGN_0462 156
431947.PGN_0026 431947.PGN_0466 206
431947.PGN_0026 431947.PGN_0517 206
431947.PGN_0026 431947.PGN_0521 536
431947.PGN_0026 431947.PGN_0570 411
431947.PGN_0026 431947.PGN_0617 303
431947.PGN_0026 431947.PGN_0632 349
431947.PGN_0026 431947.PGN_0635 274
431947.PGN_0026 431947.PGN_0638 307
431947.PGN_0026 431947.PGN_0665 238
431947.PGN_0026 431947.PGN_0733 183
431947.PGN_0026 431947.PGN_0761 164
431947.PGN_0026 431947.PGN_0766 381
431947.PGN_0026 431947.PGN_0769 178
431947.PGN_0026 431947.PGN_0774 168
431947.PGN_0026 431947.PGN_0775 168
431947.PGN_0026 431947.PGN_0779 736
431947.PGN_0026 431947.PGN_0782 228
431947.PGN_0026 431947.PGN_0791 164
431947.PGN_0026 431947.PGN_0811 158
431947.PGN_0026 431947.PGN_0815 203
431947.PGN_0026 431947.PGN_0831 304
431947.PGN_0026 431947.PGN_0833 220
431947.PGN_0026 431947.PGN_0870 274
431947.PGN_0026 431947.PGN_0905 329
431947.PGN_0026 431947.PGN_0914 171
431947.PGN_0026 431947.PGN_0916 171
431947.PGN_0026 431947.PGN_0926 164
431947.PGN_0026 431947.PGN_0950 220
431947.PGN_0026 431947.PGN_0962 343
431947.PGN_0026 431947.PGN_0977 562
431947.PGN_0026 431947.PGN_0992 172
431947.PGN_0026 431947.PGN_0997 403
431947.PGN_0026 431947.PGN_0998 219
431947.PGN_0026 431947.PGN_1002 274
431947.PGN_0026 431947.PGN_1013 250
431947.PGN_0026 431947.PGN_1022 958
431947.PGN_0026 431947.PGN_1050 171
431947.PGN_0026 431947.PGN_1062 411
431947.PGN_0026 431947.PGN_1158 968
431947.PGN_0026 431947.PGN_1187 239
431947.PGN_0026 431947.PGN_1189 370
431947.PGN_0026 431947.PGN_1194 224
431947.PGN_0026 431947.PGN_1205 764
431947.PGN_0026 431947.PGN_1218 355
431947.PGN_0026 431947.PGN_1220 341
431947.PGN_0026 431947.PGN_1226 655
431947.PGN_0026 431947.PGN_1272 191
431947.PGN_0026 431947.PGN_1338 227
431947.PGN_0026 431947.PGN_1342 195
431947.PGN_0026 431947.PGN_1374 153
431947.PGN_0026 431947.PGN_1377 196
431947.PGN_0026 431947.PGN_1378 308
431947.PGN_0026 431947.PGN_1387 180
431947.PGN_0026 431947.PGN_1396 313
431947.PGN_0026 431947.PGN_1411 456
431947.PGN_0026 431947.PGN_1412 948
431947.PGN_0026 431947.PGN_1444 185
431947.PGN_0026 431947.PGN_1447 484
431947.PGN_0026 431947.PGN_1457 191
431947.PGN_0026 431947.PGN_1462 814
431947.PGN_0026 431947.PGN_1463 150
431947.PGN_0026 431947.PGN_1480 175
431947.PGN_0026 431947.PGN_1482 198
431947.PGN_0026 431947.PGN_1511 450
431947.PGN_0026 431947.PGN_1572 152
431947.PGN_0026 431947.PGN_1604 436
431947.PGN_0026 431947.PGN_1633 424
431947.PGN_0026 431947.PGN_1634 350
431947.PGN_0026 431947.PGN_1680 202
431947.PGN_0026 431947.PGN_1681 172
431947.PGN_0026 431947.PGN_1685 153
431947.PGN_0026 431947.PGN_1691 381
431947.PGN_0026 431947.PGN_1715 192
431947.PGN_0026 431947.PGN_1716 316
431947.PGN_0026 431947.PGN_1722 987
431947.PGN_0026 431947.PGN_1743 161
431947.PGN_0026 431947.PGN_1751 424
431947.PGN_0026 431947.PGN_1782 373
431947.PGN_0026 431947.PGN_1784 184
431947.PGN_0026 431947.PGN_1789 408
431947.PGN_0026 431947.PGN_1805 305
431947.PGN_0026 431947.PGN_1831 155
431947.PGN_0026 431947.PGN_1833 353
431947.PGN_0026 431947.PGN_1885 155
431947.PGN_0026 431947.PGN_1903 195
431947.PGN_0026 431947.PGN_1916 220
431947.PGN_0026 431947.PGN_1938 200
431947.PGN_0026 431947.PGN_1941 699
431947.PGN_0026 431947.PGN_1948 316
431947.PGN_0026 431947.PGN_1955 534
431947.PGN_0026 431947.PGN_1982 193
431947.PGN_0026 431947.PGN_2018 228
431947.PGN_0026 431947.PGN_2019 229
431947.PGN_0026 431947.PGN_2020 229
431947.PGN_0026 431947.PGN_2021 282
431947.PGN_0026 431947.PGN_2022 361
431947.PGN_0026 431947.PGN_2023 361
431947.PGN_0026 431947.PGN_2024 321
431947.PGN_0026 431947.PGN_2057 236
431947.PGN_0026 431947.PGN_2062 409
431947.PGN_0026 431947.PGN_2079 307
431947.PGN_0026 431947.PGN_2085 343
431947.PGN_0027 431947.PGN_0026 470
431947.PGN_0027 431947.PGN_0028 767
431947.PGN_0027 431947.PGN_0039 184
431947.PGN_0027 431947.PGN_0074 180
431947.PGN_0027 431947.PGN_0254 158
431947.PGN_0027 431947.PGN_0456 184
431947.PGN_0027 431947.PGN_0517 184
431947.PGN_0027 431947.PGN_0579 184
431947.PGN_0027 431947.PGN_0584 180
431947.PGN_0027 431947.PGN_0629 184
431947.PGN_0027 431947.PGN_0733 184
431947.PGN_0027 431947.PGN_1057 184
431947.PGN_0027 431947.PGN_1578 184
431947.PGN_0028 431947.PGN_0026 425
431947.PGN_0028 431947.PGN_0027 767
431947.PGN_0028 431947.PGN_1009 778
431947.PGN_0029 431947.PGN_0030 536
431947.PGN_0029 431947.PGN_0031 413
431947.PGN_0029 431947.PGN_0032 336
431947.PGN_0030 431947.PGN_0009 272
431947.PGN_0030 431947.PGN_0013 294
431947.PGN_0030 431947.PGN_0029 536
431947.PGN_0030 431947.PGN_0031 726
431947.PGN_0030 431947.PGN_0032 499
431947.PGN_0030 431947.PGN_0039 843
431947.PGN_0030 431947.PGN_0141 210
431947.PGN_0030 431947.PGN_0361 168
431947.PGN_0030 431947.PGN_0367 189
431947.PGN_0030 431947.PGN_0405 254
431947.PGN_0030 431947.PGN_0406 242
431947.PGN_0030 431947.PGN_0472 155
431947.PGN_0030 431947.PGN_0483 222
431947.PGN_0030 431947.PGN_0484 448
431947.PGN_0030 431947.PGN_0488 166
431947.PGN_0030 431947.PGN_0546 167
431947.PGN_0030 431947.PGN_0547 167
431947.PGN_0030 431947.PGN_0548 167
431947.PGN_0030 431947.PGN_0564 178
431947.PGN_0030 431947.PGN_0612 309
431947.PGN_0030 431947.PGN_0637 160
431947.PGN_0030 431947.PGN_0701 364
431947.PGN_0030 431947.PGN_0721 169
431947.PGN_0030 431947.PGN_0750 417
431947.PGN_0030 431947.PGN_0774 234
431947.PGN_0030 431947.PGN_0866 309
431947.PGN_0030 431947.PGN_0875 155
431947.PGN_0030 431947.PGN_0912 162
431947.PGN_0030 431947.PGN_0916 184
431947.PGN_0030 431947.PGN_0980 254
431947.PGN_0030 431947.PGN_0982 159
431947.PGN_0030 431947.PGN_0999 158
431947.PGN_0030 431947.PGN_1036 159
431947.PGN_0030 431947.PGN_1039 430
431947.PGN_0030 431947.PGN_1045 379
431947.PGN_0030 431947.PGN_1049 306
431947.PGN_0030 431947.PGN_1126 153
431947.PGN_0030 431947.PGN_1198 306
431947.PGN_0030 431947.PGN_1328 306
431947.PGN_0030 431947.PGN_1377 191
431947.PGN_0030 431947.PGN_1452 184
431947.PGN_0030 431947.PGN_1474 309
431947.PGN_0030 431947.PGN_1503 154
431947.PGN_0030 431947.PGN_1506 247
431947.PGN_0030 431947.PGN_1614 281
431947.PGN_0030 431947.PGN_1646 181
431947.PGN_0030 431947.PGN_1690 443
431947.PGN_0030 431947.PGN_1704 184
431947.PGN_0030 431947.PGN_1705 156
431947.PGN_0030 431947.PGN_1751 183
431947.PGN_0030 431947.PGN_1768 204
431947.PGN_0030 431947.PGN_1771 185
431947.PGN_0030 431947.PGN_1806 192
431947.PGN_0030 431947.PGN_1811 559
431947.PGN_0030 431947.PGN_1823 211
431947.PGN_0030 431947.PGN_1869 158
431947.PGN_0030 431947.PGN_1872 305
431947.PGN_0030 431947.PGN_2022 158
431947.PGN_0030 431947.PGN_2032 321
431947.PGN_0030 431947.PGN_2069 305
431947.PGN_0030 431947.PGN_2073 171
431947.PGN_0031 431947.PGN_0008 159
431947.PGN_0031 431947.PGN_0029 413
431947.PGN_0031 431947.PGN_0030 726
431947.PGN_0031 431947.PGN_0032 660
431947.PGN_0031 431947.PGN_0044 488
431947.PGN_0031 431947.PGN_0167 316
431947.PGN_0031 431947.PGN_0248 228
431947.PGN_0031 431947.PGN_0327 207
431947.PGN_0031 431947.PGN_0370 307
431947.PGN_0031 431947.PGN_0414 185
431947.PGN_0031 431947.PGN_0434 304
431947.PGN_0031 431947.PGN_0466 191
431947.PGN_0031 431947.PGN_0515 155
431947.PGN_0031 431947.PGN_0518 263
431947.PGN_0031 431947.PGN_0524 161
431947.PGN_0031 431947.PGN_0570 150
431947.PGN_0031 431947.PGN_0620 220
431947.PGN_0031 431947.PGN_0685 284
431947.PGN_0031 431947.PGN_0686 261
431947.PGN_0031 431947.PGN_0687 261
431947.PGN_0031 431947.PGN_0706 261
431947.PGN_0031 431947.PGN_0707 261
431947.PGN_0031 431947.PGN_0708 284
431947.PGN_0031 431947.PGN_0739 156
431947.PGN_0031 431947.PGN_0747 307
431947.PGN_0031 431947.PGN_0772 380
431947.PGN_0031 431947.PGN_0782 424
431947.PGN_0031 431947.PGN_0791 238
431947.PGN_0031 431947.PGN_0826 354
431947.PGN_0031 431947.PGN_0833 312
431947.PGN_0031 431947.PGN_0865 164
431947.PGN_0031 431947.PGN_0893 342
431947.PGN_0031 431947.PGN_0894 278
431947.PGN_0031 431947.PGN_0905 354
431947.PGN_0031 431947.PGN_0911 192
431947.PGN_0031 431947.PGN_0974 239
431947.PGN_0031 431947.PGN_0975 424
431947.PGN_0031 431947.PGN_0985 383
431947.PGN_0031 431947.PGN_0991 264
431947.PGN_0031 431947.PGN_1081 191
431947.PGN_0031 431947.PGN_1089 194
431947.PGN_0031 431947.PGN_1113 191
431947.PGN_0031 431947.PGN_1119 224
431947.PGN_0031 431947.PGN_1156 151
431947.PGN_0031 431947.PGN_1158 159
431947.PGN_0031 431947.PGN_1324 192
431947.PGN_0031 431947.PGN_1329 301
431947.PGN_0031 431947.PGN_1330 301
431947.PGN_0031 431947.PGN_1377 159
431947.PGN_0031 431947.PGN_1390 341
431947.PGN_0031 431947.PGN_1461 156
431947.PGN_0031 431947.PGN_1472 222
431947.PGN_0031 431947.PGN_1511 307
431947.PGN_0031 431947.PGN_1512 185
431947.PGN_0031 431947.PGN_1515 185
431947.PGN_0031 431947.PGN_1549 238
431947.PGN_0031 431947.PGN_1555 268
431947.PGN_0031 431947.PGN_1585 312
431947.PGN_0031 431947.PGN_1646 368
431947.PGN_0031 431947.PGN_1706 192
431947.PGN_0031 431947.PGN_1708 311
431947.PGN_0031 431947.PGN_1714 193
431947.PGN_0031 431947.PGN_1798 234
431947.PGN_0031 431947.PGN_1828 232
431947.PGN_0031 431947.PGN_1831 262
431947.PGN_0031 431947.PGN_1969 425
431947.PGN_0031 431947.PGN_1999 181
431947.PGN_0031 431947.PGN_2006 179
431947.PGN_0031 431947.PGN_2017 307
431947.PGN_0031 431947.PGN_2050 262
431947.PGN_0031 431947.PGN_2068 469
431947.PGN_0032 431947.PGN_0029 336
431947.PGN_0032 431947.PGN_0030 499
431947.PGN_0032 431947.PGN_0031 660
431947.PGN_0033 431947.PGN_0001 183
431947.PGN_0033 431947.PGN_0008 361
431947.PGN_0033 431947.PGN_0034 890
431947.PGN_0033 431947.PGN_0035 352
431947.PGN_0033 431947.PGN_0041 350
431947.PGN_0033 431947.PGN_0043 208
431947.PGN_0033 431947.PGN_0096 180
431947.PGN_0033 431947.PGN_0133 152
431947.PGN_0033 431947.PGN_0137 246
431947.PGN_0033 431947.PGN_0140 406
431947.PGN_0033 431947.PGN_0142 221
431947.PGN_0033 431947.PGN_0160 184
431947.PGN_0033 431947.PGN_0167 244
431947.PGN_0033 431947.PGN_0173 534
431947.PGN_0033 431947.PGN_0175 357
431947.PGN_0033 431947.PGN_0189 159
431947.PGN_0033 431947.PGN_0191 344
431947.PGN_0033 431947.PGN_0208 170
431947.PGN_0033 431947.PGN_0209 160
431947.PGN_0033 431947.PGN_0235 186
431947.PGN_0033 431947.PGN_0248 224
431947.PGN_0033 431947.PGN_0255 205
431947.PGN_0033 431947.PGN_0264 182
431947.PGN_0033 431947.PGN_0266 365
431947.PGN_0033 431947.PGN_0283 534
431947.PGN_0033 431947.PGN_0285 212
431947.PGN_0033 431947.PGN_0299 239
431947.PGN_0033 431947.PGN_0302 309
431947.PGN_0033 431947.PGN_0333 158
431947.PGN_0033 431947.PGN_0340 160
431947.PGN_0033 431947.PGN_0346 397
431947.PGN_0033 431947.PGN_0348 156
431947.PGN_0033 431947.PGN_0349 152
431947.PGN_0033 431947.PGN_0350 152
431947.PGN_0033 431947.PGN_0351 274
431947.PGN_0033 431947.PGN_0354 219
431947.PGN_0033 431947.PGN_0368 159
431947.PGN_0033 431947.PGN_0369 310
431947.PGN_0033 431947.PGN_0373 188
431947.PGN_0033 431947.PGN_0378 459
431947.PGN_0033 431947.PGN_0388 378
431947.PGN_0033 431947.PGN_0393 479
431947.PGN_0033 431947.PGN_0411 533
431947.PGN_0033 431947.PGN_0413 223
431947.PGN_0033 431947.PGN_0419 280
431947.PGN_0033 431947.PGN_0433 214
431947.PGN_0033 431947.PGN_0450 376
431947.PGN_0033 431947.PGN_0488 213
431947.PGN_0033 431947.PGN_0497 177
431947.PGN_0033 431947.PGN_0510 160
431947.PGN_0033 431947.PGN_0518 247
431947.PGN_0033 431947.PGN_0520 215
431947.PGN_0033 431947.PGN_0535 177
431947.PGN_0033 431947.PGN_0543 216
431947.PGN_0033 431947.PGN_0564 295
431947.PGN_0033 431947.PGN_0569 415
431947.PGN_0033 431947.PGN_0570 457
431947.PGN_0033 431947.PGN_0616 237
431947.PGN_0033 431947.PGN_0625 181
431947.PGN_0033 431947.PGN_0631 335
431947.PGN_0033 431947.PGN_0638 310
431947.PGN_0033 431947.PGN_0646 159
431947.PGN_0033 431947.PGN_0660 578
431947.PGN_0033 431947.PGN_0661 411
431947.PGN_0033 431947.PGN_0665 380
431947.PGN_0033 431947.PGN_0669 306
431947.PGN_0033 431947.PGN_0694 391
431947.PGN_0033 431947.PGN_0742 177
431947.PGN_0033 431947.PGN_0743 248
431947.PGN_0033 431947.PGN_0744 177
431947.PGN_0033 431947.PGN_0761 158
431947.PGN_0033 431947.PGN_0779 160
431947.PGN_0033 431947.PGN_0781 373
431947.PGN_0033 431947.PGN_0782 196
431947.PGN_0033 431947.PGN_0800 243
431947.PGN_0033 431947.PGN_0813 341
431947.PGN_0033 431947.PGN_0817 305
431947.PGN_0033 431947.PGN_0824 393
431947.PGN_0033 431947.PGN_0826 819
431947.PGN_0033 431947.PGN_0852 152
431947.PGN_0033 431947.PGN_0866 395
431947.PGN_0033 431947.PGN_0875 276
431947.PGN_0033 431947.PGN_0880 306
431947.PGN_0033 431947.PGN_0913 154
431947.PGN_0033 431947.PGN_0916 467
431947.PGN_0033 431947.PGN_0938 153
431947.PGN_0033 431947.PGN_0952 174
431947.PGN_0033 431947.PGN_0962 462
431947.PGN_0033 431947.PGN_0963 206
431947.PGN_0033 431947.PGN_0975 308
431947.PGN_0033 431947.PGN_0981 158
431947.PGN_0033 431947.PGN_0984 316
431947.PGN_0033 431947.PGN_0985 273
431947.PGN_0033 431947.PGN_0987 164
431947.PGN_0033 431947.PGN_0988 444
431947.PGN_0033 431947.PGN_0992 228
431947.PGN_0033 431947.PGN_1009 151
431947.PGN_0033 431947.PGN_1012 186
431947.PGN_0033 431947.PGN_1014 310
431947.PGN_0033 431947.PGN_1020 497
431947.PGN_0033 431947.PGN_1041 304
431947.PGN_0033 431947.PGN_1045 152
431947.PGN_0033 431947.PGN_1049 264
431947.PGN_0033 431947.PGN_1057 440
431947.PGN_0033 431947.PGN_1058 310
431947.PGN_0033 431947.PGN_1062 160
431947.PGN_0033 431947.PGN_1078 711
431947.PGN_0033 431947.PGN_1088 367
431947.PGN_0033 431947.PGN_1089 425
431947.PGN_0033 431947.PGN_1111 321
431947.PGN_0033 431947.PGN_1113 188
431947.PGN_0033 431947.PGN_1155 346
431947.PGN_0033 431947.PGN_1156 163
431947.PGN_0033 431947.PGN_1174 243
431947.PGN_0033 431947.PGN_1178 246
431947.PGN_0033 431947.PGN_1181 157
431947.PGN_0033 431947.PGN_1184 321
431947.PGN_0033 431947.PGN_1189 306
431947.PGN_0033 431947.PGN_1200 307
431947.PGN_0033 431947.PGN_1205 443
431947.PGN_0033 431947.PGN_1208 361
431947.PGN_0033 431947.PGN_1211 168
431947.PGN_0033 431947.PGN_1226 418
431947.PGN_0033 431947.PGN_1229 696
431947.PGN_0033 431947.PGN_1232 992
431947.PGN_0033 431947.PGN_1259 166
431947.PGN_0033 431947.PGN_1308 180
431947.PGN_0033 431947.PGN_1314 307
431947.PGN_0033 431947.PGN_1316 158
431947.PGN_0033 431947.PGN_1327 196
431947.PGN_0033 431947.PGN_1328 175
431947.PGN_0033 431947.PGN_1375 162
431947.PGN_0033 431947.PGN_1378 184
431947.PGN_0033 431947.PGN_1381 196
431947.PGN_0033 431947.PGN_1388 184
431947.PGN_0033 431947.PGN_1396 330
431947.PGN_0033 431947.PGN_1401 181
431947.PGN_0033 431947.PGN_1403 152
431947.PGN_0033 431947.PGN_1405 237
431947.PGN_0033 431947.PGN_1443 328
431947.PGN_0033 431947.PGN_1444 305
431947.PGN_0033 431947.PGN_1449 376
431947.PGN_0033 431947.PGN_1451 173
431947.PGN_0033 431947.PGN_1452 736
431947.PGN_0033 431947.PGN_1458 214
431947.PGN_0033 431947.PGN_1470 212
431947.PGN_0033 431947.PGN_1489 153
431947.PGN_0033 431947.PGN_1516 307
431947.PGN_0033 431947.PGN_1547 412
431947.PGN_0033 431947.PGN_1548 412
431947.PGN_0033 431947.PGN_1549 523
431947.PGN_0033 431947.PGN_1550 354
431947.PGN_0033 431947.PGN_1570 244
431947.PGN_0033 431947.PGN_1571 741
431947.PGN_0033 431947.PGN_1572 219
431947.PGN_0033 431947.PGN_1575 190
431947.PGN_0033 431947.PGN_1576 442
431947.PGN_0033 431947.PGN_1578 721
431947.PGN_0033 431947.PGN_1581 496
431947.PGN_0033 431947.PGN_1582 224
431947.PGN_0033 431947.PGN_1585 189
431947.PGN_0033 431947.PGN_1587 388
431947.PGN_0033 431947.PGN_1593 248
431947.PGN_0033 431947.PGN_1594 175
431947.PGN_0033 431947.PGN_1611 152
431947.PGN_0033 431947.PGN_1630 768
431947.PGN_0033 431947.PGN_1648 499
431947.PGN_0033 431947.PGN_1666 327
431947.PGN_0033 431947.PGN_1689 223
431947.PGN_0033 431947.PGN_1698 152
431947.PGN_0033 431947.PGN_1705 171
431947.PGN_0033 431947.PGN_1716 321
431947.PGN_0033 431947.PGN_1719 359
431947.PGN_0033 431947.PGN_1721 153
431947.PGN_0033 431947.PGN_1722 152
431947.PGN_0033 431947.PGN_1736 645
431947.PGN_0033 431947.PGN_1738 153
431947.PGN_0033 431947.PGN_1743 497
431947.PGN_0033 431947.PGN_1748 286
431947.PGN_0033 431947.PGN_1761 260
431947.PGN_0033 431947.PGN_1772 702
431947.PGN_0033 431947.PGN_1781 424
431947.PGN_0033 431947.PGN_1786 256
431947.PGN_0033 431947.PGN_1788 160
431947.PGN_0033 431947.PGN_1796 152
431947.PGN_0033 431947.PGN_1803 173
431947.PGN_0033 431947.PGN_1805 242
431947.PGN_0033 431947.PGN_1833 306
431947.PGN_0033 431947.PGN_1840 421
431947.PGN_0033 431947.PGN_1842 210
431947.PGN_0033 431947.PGN_1843 221
431947.PGN_0033 431947.PGN_1844 221
431947.PGN_0033 431947.PGN_1847 196
431947.PGN_0033 431947.PGN_1851 192
431947.PGN_0033 431947.PGN_1853 154
431947.PGN_0033 431947.PGN_1855 187
431947.PGN_0033 431947.PGN_1856 204
431947.PGN_0033 431947.PGN_1858 428
431947.PGN_0033 431947.PGN_1862 721
431947.PGN_0033 431947.PGN_1868 184
431947.PGN_0033 431947.PGN_1869 160
431947.PGN_0033 431947.PGN_1870 845
431947.PGN_0033 431947.PGN_1871 416
431947.PGN_0033 431947.PGN_1872 437
431947.PGN_0033 431947.PGN_1880 168
431947.PGN_0033 431947.PGN_1895 185
431947.PGN_0033 431947.PGN_1899 165
431947.PGN_0033 431947.PGN_1914 174
431947.PGN_0033 431947.PGN_1938 504
431947.PGN_0033 431947.PGN_1947 459
431947.PGN_0033 431947.PGN_1982 241
431947.PGN_0033 431947.PGN_1988 415
431947.PGN_0033 431947.PGN_1998 176
431947.PGN_0033 431947.PGN_2018 344
431947.PGN_0033 431947.PGN_2020 188
431947.PGN_0033 431947.PGN_2022 174
431947.PGN_0033 431947.PGN_2031 152
431947.PGN_0033 431947.PGN_2050 545
431947.PGN_0033 431947.PGN_2051 173
431947.PGN_0033 431947.PGN_2060 274
431947.PGN_0033 431947.PGN_2061 170
431947.PGN_0033 431947.PGN_2069 277
431947.PGN_0033 431947.PGN_2075 415
431947.PGN_0034 431947.PGN_0001 419
431947.PGN_0034 431947.PGN_0008 215
431947.PGN_0034 431947.PGN_0011 373
431947.PGN_0034 431947.PGN_0026 391
431947.PGN_0034 431947.PGN_0033 890
431947.PGN_0034 431947.PGN_0035 389
431947.PGN_0034 431947.PGN_0042 461
431947.PGN_0034 431947.PGN_0084 160
431947.PGN_0034 431947.PGN_0120 156
431947.PGN_0034 431947.PGN_0133 332
431947.PGN_0034 431947.PGN_0137 388
431947.PGN_0034 431947.PGN_0140 306
431947.PGN_0034 431947.PGN_0148 175
431947.PGN_0034 431947.PGN_0149 187
431947.PGN_0034 431947.PGN_0167 160
431947.PGN_0034 431947.PGN_0173 170
431947.PGN_0034 431947.PGN_0175 277
431947.PGN_0034 431947.PGN_0206 610
431947.PGN_0034 431947.PGN_0207 354
431947.PGN_0034 431947.PGN_0221 160
431947.PGN_0034 431947.PGN_0230 157
431947.PGN_0034 431947.PGN_0237 275
431947.PGN_0034 431947.PGN_0248 304
431947.PGN_0034 431947.PGN_0255 245
431947.PGN_0034 431947.PGN_0264 305
431947.PGN_0034 431947.PGN_0266 381
431947.PGN_0034 431947.PGN_0269 412
431947.PGN_0034 431947.PGN_0275 336
431947.PGN_0034 431947.PGN_0277 156
431947.PGN_0034 431947.PGN_0279 160
431947.PGN_0034 431947.PGN_0283 738
431947.PGN_0034 431947.PGN_0298 467
431947.PGN_0034 431947.PGN_0299 474
431947.PGN_0034 431947.PGN_0302 306
431947.PGN_0034 431947.PGN_0327 625
431947.PGN_0034 431947.PGN_0330 306
431947.PGN_0034 431947.PGN_0346 160
431947.PGN_0034 431947.PGN_0354 305
431947.PGN_0034 431947.PGN_0355 596
431947.PGN_0034 431947.PGN_0360 345
431947.PGN_0034 431947.PGN_0365 721
431947.PGN_0034 431947.PGN_0369 480
431947.PGN_0034 431947.PGN_0373 156
431947.PGN_0034 431947.PGN_0376 274
431947.PGN_0034 431947.PGN_0377 231
431947.PGN_0034 431947.PGN_0390 221
431947.PGN_0034 431947.PGN_0410 240
431947.PGN_0034 431947.PGN_0412 899
431947.PGN_0034 431947.PGN_0413 673
431947.PGN_0034 431947.PGN_0420 468
431947.PGN_0034 431947.PGN_0423 430
431947.PGN_0034 431947.PGN_0424 194
431947.PGN_0034 431947.PGN_0448 223
431947.PGN_0034 431947.PGN_0462 156
431947.PGN_0034 431947.PGN_0465 217
431947.PGN_0034 431947.PGN_0472 177
431947.PGN_0034 431947.PGN_0483 183
431947.PGN_0034 431947.PGN_0487 769
431947.PGN_0034 431947.PGN_0488 156
431947.PGN_0034 431947.PGN_0499 195
431947.PGN_0034 431947.PGN_0512 350
431947.PGN_0034 431947.PGN_0513 159
431947.PGN_0034 431947.PGN_0517 174
431947.PGN_0034 431947.PGN_0518 389
431947.PGN_0034 431947.PGN_0520 501
431947.PGN_0034 431947.PGN_0521 209
431947.PGN_0034 431947.PGN_0544 274
431947.PGN_0034 431947.PGN_0567 180
431947.PGN_0034 431947.PGN_0570 179
431947.PGN_0034 431947.PGN_0571 274
431947.PGN_0034 431947.PGN_0582 160
431947.PGN_0034 431947.PGN_0618 425
431947.PGN_0034 431947.PGN_0620 451
431947.PGN_0034 431947.PGN_0622 241
431947.PGN_0034 431947.PGN_0627 249
431947.PGN_0034 431947.PGN_0631 332
431947.PGN_0034 431947.PGN_0635 274
431947.PGN_0034 431947.PGN_0637 156
431947.PGN_0034 431947.PGN_0638 307
431947.PGN_0034 431947.PGN_0639 305
431947.PGN_0034 431947.PGN_0640 423
431947.PGN_0034 431947.PGN_0641 229
431947.PGN_0034 431947.PGN_0665 163
431947.PGN_0034 431947.PGN_0668 307
431947.PGN_0034 431947.PGN_0675 274
431947.PGN_0034 431947.PGN_0694 187
431947.PGN_0034 431947.PGN_0721 176
431947.PGN_0034 431947.PGN_0760 385
431947.PGN_0034 431947.PGN_0761 517
431947.PGN_0034 431947.PGN_0766 421
431947.PGN_0034 431947.PGN_0767 598
431947.PGN_0034 431947.PGN_0779 197
431947.PGN_0034 431947.PGN_0780 180
431947.PGN_0034 431947.PGN_0781 166
431947.PGN_0034 431947.PGN_0782 364
431947.PGN_0034 431947.PGN_0813 228
431947.PGN_0034 431947.PGN_0819 304
431947.PGN_0034 431947.PGN_0828 304
431947.PGN_0034 431947.PGN_0829 186
431947.PGN_0034 431947.PGN_0831 258
431947.PGN_0034 431947.PGN_0833 191
431947.PGN_0034 431947.PGN_0865 176
431947.PGN_0034 431947.PGN_0875 697
431947.PGN_0034 431947.PGN_0894 930
431947.PGN_0034 431947.PGN_0905 223
431947.PGN_0034 431947.PGN_0916 184
431947.PGN_0034 431947.PGN_0963 184
431947.PGN_0034 431947.PGN_0974 176
431947.PGN_0034 431947.PGN_0977 240
431947.PGN_0034 431947.PGN_0984 328
431947.PGN_0034 431947.PGN_0985 294
431947.PGN_0034 431947.PGN_0987 469
431947.PGN_0034 431947.PGN_0988 288
431947.PGN_0034 431947.PGN_0991 183
431947.PGN_0034 431947.PGN_1001 694
431947.PGN_0034 431947.PGN_1012 183
431947.PGN_0034 431947.PGN_1014 721
431947.PGN_0034 431947.PGN_1015 732
431947.PGN_0034 431947.PGN_1024 253
431947.PGN_0034 431947.PGN_1025 232
431947.PGN_0034 431947.PGN_1026 408
431947.PGN_0034 431947.PGN_1046 153
431947.PGN_0034 431947.PGN_1057 318
431947.PGN_0034 431947.PGN_1062 328
431947.PGN_0034 431947.PGN_1088 369
431947.PGN_0034 431947.PGN_1096 192
431947.PGN_0034 431947.PGN_1113 190
431947.PGN_0034 431947.PGN_1126 454
431947.PGN_0034 431947.PGN_1127 497
431947.PGN_0034 431947.PGN_1130 268
431947.PGN_0034 431947.PGN_1151 466
431947.PGN_0034 431947.PGN_1155 200
431947.PGN_0034 431947.PGN_1157 386
431947.PGN_0034 431947.PGN_1178 223
431947.PGN_0034 431947.PGN_1179 180
431947.PGN_0034 431947.PGN_1181 156
431947.PGN_0034 431947.PGN_1187 279
431947.PGN_0034 431947.PGN_1208 151
431947.PGN_0034 431947.PGN_1219 378
431947.PGN_0034 431947.PGN_1220 224
431947.PGN_0034 431947.PGN_1226 294
431947.PGN_0034 431947.PGN_1229 343
431947.PGN_0034 431947.PGN_1232 395
431947.PGN_0034 431947.PGN_1236 281
431947.PGN_0034 431947.PGN_1256 378
431947.PGN_0034 431947.PGN_1296 154
431947.PGN_0034 431947.PGN_1298 294
431947.PGN_0034 431947.PGN_1311 187
431947.PGN_0034 431947.PGN_1314 398
431947.PGN_0034 431947.PGN_1316 226
431947.PGN_0034 431947.PGN_1338 196
431947.PGN_0034 431947.PGN_1374 240
431947.PGN_0034 431947.PGN_1377 224
431947.PGN_0034 431947.PGN_1378 724
431947.PGN_0034 431947.PGN_1382 424
431947.PGN_0034 431947.PGN_1387 561
431947.PGN_0034 431947.PGN_1388 241
431947.PGN_0034 431947.PGN_1390 626
431947.PGN_0034 431947.PGN_1396 901
431947.PGN_0034 431947.PGN_1403 332
431947.PGN_0034 431947.PGN_1409 312
431947.PGN_0034 431947.PGN_1431 238
431947.PGN_0034 431947.PGN_1443 375
431947.PGN_0034 431947.PGN_1444 450
431947.PGN_0034 431947.PGN_1447 278
431947.PGN_0034 431947.PGN_1449 459
431947.PGN_0034 431947.PGN_1451 184
431947.PGN_0034 431947.PGN_1452 228
431947.PGN_0034 431947.PGN_1458 726
431947.PGN_0034 431947.PGN_1462 156
431947.PGN_0034 431947.PGN_1482 255
431947.PGN_0034 431947.PGN_1487 298
431947.PGN_0034 431947.PGN_1492 206
431947.PGN_0034 431947.PGN_1515 238
431947.PGN_0034 431947.PGN_1537 215
431947.PGN_0034 431947.PGN_1551 187
431947.PGN_0034 431947.PGN_1555 462
431947.PGN_0034 431947.PGN_1567 412
431947.PGN_0034 431947.PGN_1570 844
431947.PGN_0034 431947.PGN_1571 414
431947.PGN_0034 431947.PGN_1576 204
431947.PGN_0034 431947.PGN_1578 744
431947.PGN_0034 431947.PGN_1582 464
431947.PGN_0034 431947.PGN_1584 164
431947.PGN_0034 431947.PGN_1585 728
431947.PGN_0034 431947.PGN_1587 463
431947.PGN_0034 431947.PGN_1588 492
431947.PGN_0034 431947.PGN_1593 426
431947.PGN_0034 431947.PGN_1594 456
431947.PGN_0034 431947.PGN_1604 179
431947.PGN_0034 431947.PGN_1613 264
431947.PGN_0034 431947.PGN_1626 609
431947.PGN_0034 431947.PGN_1646 188
431947.PGN_0034 431947.PGN_1653 192
431947.PGN_0034 431947.PGN_1667 307
431947.PGN_0034 431947.PGN_1681 176
431947.PGN_0034 431947.PGN_1685 425
431947.PGN_0034 431947.PGN_1691 421
431947.PGN_0034 431947.PGN_1707 156
431947.PGN_0034 431947.PGN_1711 343
431947.PGN_0034 431947.PGN_1712 205
431947.PGN_0034 431947.PGN_1714 172
431947.PGN_0034 431947.PGN_1737 187
431947.PGN_0034 431947.PGN_1743 370
431947.PGN_0034 431947.PGN_1751 693
431947.PGN_0034 431947.PGN_1757 217
431947.PGN_0034 431947.PGN_1771 751
431947.PGN_0034 431947.PGN_1781 274
431947.PGN_0034 431947.PGN_1782 305
431947.PGN_0034 431947.PGN_1785 625
431947.PGN_0034 431947.PGN_1786 861
431947.PGN_0034 431947.PGN_1787 265
431947.PGN_0034 431947.PGN_1818 150
431947.PGN_0034 431947.PGN_1827 160
431947.PGN_0034 431947.PGN_1832 479
431947.PGN_0034 431947.PGN_1833 593
431947.PGN_0034 431947.PGN_1842 329
431947.PGN_0034 431947.PGN_1847 369
431947.PGN_0034 431947.PGN_1849 160
431947.PGN_0034 431947.PGN_1851 204
431947.PGN_0034 431947.PGN_1856 255
431947.PGN_0034 431947.PGN_1862 407
431947.PGN_0034 431947.PGN_1865 172
431947.PGN_0034 431947.PGN_1870 721
431947.PGN_0034 431947.PGN_1872 184
431947.PGN_0034 431947.PGN_1874 262
431947.PGN_0034 431947.PGN_1880 184
431947.PGN_0034 431947.PGN_1939 425
431947.PGN_0034 431947.PGN_1948 906
431947.PGN_0034 431947.PGN_1955 236
431947.PGN_0034 431947.PGN_1969 274
431947.PGN_0034 431947.PGN_1975 156
431947.PGN_0034 431947.PGN_1979 412
431947.PGN_0034 431947.PGN_1982 152
431947.PGN_0034 431947.PGN_1991 499
431947.PGN_0034 431947.PGN_2018 528
431947.PGN_0034 431947.PGN_2019 300
431947.PGN_0034 431947.PGN_2020 497
431947.PGN_0034 431947.PGN_2042 277
431947.PGN_0034 431947.PGN_2043 432
431947.PGN_0034 431947.PGN_2060 150
431947.PGN_0034 431947.PGN_2068 205
431947.PGN_0034 431947.PGN_2069 176
431947.PGN_0034 431947.PGN_2075 226
431947.PGN_0034 431947.PGN_2079 185
431947.PGN_0035 431947.PGN_0001 305
431947.PGN_0035 431947.PGN_0005 222
431947.PGN_0035 431947.PGN_0009 361
431947.PGN_0035 431947.PGN_0010 280
431947.PGN_0035 431947.PGN_0013 276
431947.PGN_0035 431947.PGN_0016 442
431947.PGN_0035 431947.PGN_0033 352
431947.PGN_0035 431947.PGN_0034 389
431947.PGN_0035 431947.PGN_0038 170
431947.PGN_0035 431947.PGN_0084 201
431947.PGN_0035 431947.PGN_0094 172
431947.PGN_0035 431947.PGN_0101 416
431947.PGN_0035 431947.PGN_0137 200
431947.PGN_0035 431947.PGN_0149 414
431947.PGN_0035 431947.PGN_0167 909
431947.PGN_0035 431947.PGN_0188 892
431947.PGN_0035 431947.PGN_0189 159
431947.PGN_0035 431947.PGN_0191 407
431947.PGN_0035 431947.PGN_0209 305
431947.PGN_0035 431947.PGN_0221 201
431947.PGN_0035 431947.PGN_0251 164
431947.PGN_0035 431947.PGN_0254 319
431947.PGN_0035 431947.PGN_0255 316
431947.PGN_0035 431947.PGN_0264 496
431947.PGN_0035 431947.PGN_0268 306
431947.PGN_0035 431947.PGN_0270 155
431947.PGN_0035 431947.PGN_0279 901
431947.PGN_0035 431947.PGN_0281 307
431947.PGN_0035 431947.PGN_0282 318
431947.PGN_0035 431947.PGN_0299 189
431947.PGN_0035 431947.PGN_0346 493
431947.PGN_0035 431947.PGN_0355 261
431947.PGN_0035 431947.PGN_0360 396
431947.PGN_0035 431947.PGN_0365 325
431947.PGN_0035 431947.PGN_0366 260
431947.PGN_0035 431947.PGN_0369 188
431947.PGN_0035 431947.PGN_0376 226
431947.PGN_0035 431947.PGN_0385 400
431947.PGN_0035 431947.PGN_0386 189
431947.PGN_0035 431947.PGN_0393 239
431947.PGN_0035 431947.PGN_0413 210
431947.PGN_0035 431947.PGN_0423 249
431947.PGN_0035 431947.PGN_0465 249
431947.PGN_0035 431947.PGN_0497 279
431947.PGN_0035 431947.PGN_0498 217
431947.PGN_0035 431947.PGN_0510 185
431947.PGN_0035 431947.PGN_0518 274
431947.PGN_0035 431947.PGN_0535 279
431947.PGN_0035 431947.PGN_0543 327
431947.PGN_0035 431947.PGN_0544 315
431947.PGN_0035 431947.PGN_0567 180
431947.PGN_0035 431947.PGN_0570 495
431947.PGN_0035 431947.PGN_0582 201
431947.PGN_0035 431947.PGN_0611 183
431947.PGN_0035 431947.PGN_0616 439
431947.PGN_0035 431947.PGN_0618 320
431947.PGN_0035 431947.PGN_0630 309
431947.PGN_0035 431947.PGN_0631 245
431947.PGN_0035 431947.PGN_0635 191
431947.PGN_0035 431947.PGN_0636 875
431947.PGN_0035 431947.PGN_0639 648
431947.PGN_0035 431947.PGN_0640 577
431947.PGN_0035 431947.PGN_0641 922
431947.PGN_0035 431947.PGN_0658 448
431947.PGN_0035 431947.PGN_0669 274
431947.PGN_0035 431947.PGN_0694 881
431947.PGN_0035 431947.PGN_0695 322
431947.PGN_0035 431947.PGN_0766 208
431947.PGN_0035 431947.PGN_0767 562
431947.PGN_0035 431947.PGN_0779 340
431947.PGN_0035 431947.PGN_0780 180
431947.PGN_0035 431947.PGN_0781 425
431947.PGN_0035 431947.PGN_0791 689
431947.PGN_0035 431947.PGN_0792 316
431947.PGN_0035 431947.PGN_0799 220
431947.PGN_0035 431947.PGN_0802 153
431947.PGN_0035 431947.PGN_0808 278
431947.PGN_0035 431947.PGN_0813 177
431947.PGN_0035 431947.PGN_0856 447
431947.PGN_0035 431947.PGN_0865 217
431947.PGN_0035 431947.PGN_0866 191
431947.PGN_0035 431947.PGN_0874 173
431947.PGN_0035 431947.PGN_0875 230
431947.PGN_0035 431947.PGN_0881 168
431947.PGN_0035 431947.PGN_0883 168
431947.PGN_0035 431947.PGN_0895 267
431947.PGN_0035 431947.PGN_0916 176
431947.PGN_0035 431947.PGN_0917 172
431947.PGN_0035 431947.PGN_0936 183
431947.PGN_0035 431947.PGN_0963 887
431947.PGN_0035 431947.PGN_0964 861
431947.PGN_0035 431947.PGN_0965 987
431947.PGN_0035 431947.PGN_0976 166
431947.PGN_0035 431947.PGN_0999 215
431947.PGN_0035 431947.PGN_1011 224
431947.PGN_0035 431947.PGN_1014 615
431947.PGN_0035 431947.PGN_1020 382
431947.PGN_0035 431947.PGN_1088 708
431947.PGN_0035 431947.PGN_1089 234
431947.PGN_0035 431947.PGN_1113 417
431947.PGN_0035 431947.PGN_1117 224
431947.PGN_0035 431947.PGN_1136 156
431947.PGN_0035 431947.PGN_1149 195
431947.PGN_0035 431947.PGN_1152 480
431947.PGN_0035 431947.PGN_1157 152
431947.PGN_0035 431947.PGN_1162 174
431947.PGN_0035 431947.PGN_1178 219
431947.PGN_0035 431947.PGN_1179 238
431947.PGN_0035 431947.PGN_1189 416
431947.PGN_0035 431947.PGN_1202 274
431947.PGN_0035 431947.PGN_1205 847
431947.PGN_0035 431947.PGN_1206 175
431947.PGN_0035 431947.PGN_1229 245
431947.PGN_0035 431947.PGN_1244 270
431947.PGN_0035 431947.PGN_1258 158
431947.PGN_0035 431947.PGN_1273 416
431947.PGN_0035 431947.PGN_1377 208
431947.PGN_0035 431947.PGN_1378 242
431947.PGN_0035 431947.PGN_1387 264
431947.PGN_0035 431947.PGN_1405 439
431947.PGN_0035 431947.PGN_1411 161
431947.PGN_0035 431947.PGN_1441 207
431947.PGN_0035 431947.PGN_1446 228
431947.PGN_0035 431947.PGN_1447 623
431947.PGN_0035 431947.PGN_1450 417
431947.PGN_0035 431947.PGN_1451 249
431947.PGN_0035 431947.PGN_1458 379
431947.PGN_0035 431947.PGN_1460 279
431947.PGN_0035 431947.PGN_1462 181
431947.PGN_0035 431947.PGN_1469 195
431947.PGN_0035 431947.PGN_1470 747
431947.PGN_0035 431947.PGN_1482 467
431947.PGN_0035 431947.PGN_1484 397
431947.PGN_0035 431947.PGN_1527 279
431947.PGN_0035 431947.PGN_1549 183
431947.PGN_0035 431947.PGN_1564 164
431947.PGN_0035 431947.PGN_1570 292
431947.PGN_0035 431947.PGN_1571 629
431947.PGN_0035 431947.PGN_1572 970
431947.PGN_0035 431947.PGN_1573 879
431947.PGN_0035 431947.PGN_1574 990
431947.PGN_0035 431947.PGN_1575 983
431947.PGN_0035 431947.PGN_1576 579
431947.PGN_0035 431947.PGN_1578 735
431947.PGN_0035 431947.PGN_1579 400
431947.PGN_0035 431947.PGN_1585 164
431947.PGN_0035 431947.PGN_1587 944
431947.PGN_0035 431947.PGN_1588 875
431947.PGN_0035 431947.PGN_1589 946
431947.PGN_0035 431947.PGN_1590 980
431947.PGN_0035 431947.PGN_1593 153
431947.PGN_0035 431947.PGN_1613 426
431947.PGN_0035 431947.PGN_1618 196
431947.PGN_0035 431947.PGN_1626 454
431947.PGN_0035 431947.PGN_1639 217
431947.PGN_0035 431947.PGN_1646 237
431947.PGN_0035 431947.PGN_1647 961
431947.PGN_0035 431947.PGN_1648 944
431947.PGN_0035 431947.PGN_1667 488
431947.PGN_0035 431947.PGN_1691 208
431947.PGN_0035 431947.PGN_1698 815
431947.PGN_0035 431947.PGN_1703 716
431947.PGN_0035 431947.PGN_1704 277
431947.PGN_0035 431947.PGN_1705 406
431947.PGN_0035 431947.PGN_1708 499
431947.PGN_0035 431947.PGN_1711 372
431947.PGN_0035 431947.PGN_1714 309
431947.PGN_0035 431947.PGN_1715 164
431947.PGN_0035 431947.PGN_1722 160
431947.PGN_0035 431947.PGN_1743 191
431947.PGN_0035 431947.PGN_1751 330
431947.PGN_0035 431947.PGN_1757 279
431947.PGN_0035 431947.PGN_1771 239
431947.PGN_0035 431947.PGN_1784 176
431947.PGN_0035 431947.PGN_1787 160
431947.PGN_0035 431947.PGN_1801 472
431947.PGN_0035 431947.PGN_1805 185
431947.PGN_0035 431947.PGN_1832 899
431947.PGN_0035 431947.PGN_1833 322
431947.PGN_0035 431947.PGN_1840 960
431947.PGN_0035 431947.PGN_1841 706
431947.PGN_0035 431947.PGN_1842 811
431947.PGN_0035 431947.PGN_1843 926
431947.PGN_0035 431947.PGN_1844 909
431947.PGN_0035 431947.PGN_1846 296
431947.PGN_0035 431947.PGN_1847 420
431947.PGN_0035 431947.PGN_1848 680
431947.PGN_0035 431947.PGN_1849 892
431947.PGN_0035 431947.PGN_1850 571
431947.PGN_0035 431947.PGN_1851 925
431947.PGN_0035 431947.PGN_1852 926
431947.PGN_0035 431947.PGN_1853 978
431947.PGN_0035 431947.PGN_1854 627
431947.PGN_0035 431947.PGN_1855 536
431947.PGN_0035 431947.PGN_1856 971
431947.PGN_0035 431947.PGN_1857 877
431947.PGN_0035 431947.PGN_1858 970
431947.PGN_0035 431947.PGN_1859 562
431947.PGN_0035 431947.PGN_1861 980
431947.PGN_0035 431947.PGN_1862 925
431947.PGN_0035 431947.PGN_1863 898
431947.PGN_0035 431947.PGN_1864 868
431947.PGN_0035 431947.PGN_1865 972
431947.PGN_0035 431947.PGN_1866 940
431947.PGN_0035 431947.PGN_1867 981
431947.PGN_0035 431947.PGN_1868 970
431947.PGN_0035 431947.PGN_1869 839
431947.PGN_0035 431947.PGN_1870 889
431947.PGN_0035 431947.PGN_1871 674
431947.PGN_0035 431947.PGN_1872 750
431947.PGN_0035 431947.PGN_1885 267
431947.PGN_0035 431947.PGN_1890 885
431947.PGN_0035 431947.PGN_1891 875
431947.PGN_0035 431947.PGN_1945 410
431947.PGN_0035 431947.PGN_1946 410
431947.PGN_0035 431947.PGN_1955 191
431947.PGN_0035 431947.PGN_1969 594
431947.PGN_0035 431947.PGN_1979 424
431947.PGN_0035 431947.PGN_1981 220
431947.PGN_0035 431947.PGN_1982 926
431947.PGN_0035 431947.PGN_1989 195
431947.PGN_0035 431947.PGN_1990 307
431947.PGN_0035 431947.PGN_2010 185
431947.PGN_0035 431947.PGN_2017 224
431947.PGN_0035 431947.PGN_2022 324
431947.PGN_0035 431947.PGN_2085 424
431947.PGN_0036 431947.PGN_0037 609
431947.PGN_0036 431947.PGN_0038 316
431947.PGN_0036 431947.PGN_0039 232
431947.PGN_0037 431947.PGN_0036 609
431947.PGN_0037 431947.PGN_0038 412
431947.PGN_0037 431947.PGN_0039 283
431947.PGN_0038 431947.PGN_0004 156
431947.PGN_0038 431947.PGN_0024 274
431947.PGN_0038 431947.PGN_0035 170
431947.PGN_0038 431947.PGN_0036 316
431947.PGN_0038 431947.PGN_0037 412
431947.PGN_0038 431947.PGN_0039 558
431947.PGN_0038 431947.PGN_0042 180
431947.PGN_0038 431947.PGN_0096 456
431947.PGN_0038 431947.PGN_0100 219
431947.PGN_0038 431947.PGN_0137 318
431947.PGN_0038 431947.PGN_0143 159
431947.PGN_0038 431947.PGN_0149 402
431947.PGN_0038 431947.PGN_0151 251
431947.PGN_0038 431947.PGN_0167 155
431947.PGN_0038 431947.PGN_0168 197
431947.PGN_0038 431947.PGN_0173 451
431947.PGN_0038 431947.PGN_0188 390
431947.PGN_0038 431947.PGN_0189 398
431947.PGN_0038 431947.PGN_0191 584
431947.PGN_0038 431947.PGN_0195 355
431947.PGN_0038 431947.PGN_0196 423
431947.PGN_0038 431947.PGN_0209 171
431947.PGN_0038 431947.PGN_0223 500
431947.PGN_0038 431947.PGN_0224 172
431947.PGN_0038 431947.PGN_0234 495
431947.PGN_0038 431947.PGN_0248 160
431947.PGN_0038 431947.PGN_0250 800
431947.PGN_0038 431947.PGN_0251 332
431947.PGN_0038 431947.PGN_0252 264
431947.PGN_0038 431947.PGN_0266 433
431947.PGN_0038 431947.PGN_0267 655
431947.PGN_0038 431947.PGN_0268 507
431947.PGN_0038 431947.PGN_0281 268
431947.PGN_0038 431947.PGN_0285 350
431947.PGN_0038 431947.PGN_0287 180
431947.PGN_0038 431947.PGN_0317 350
431947.PGN_0038 431947.PGN_0318 208
431947.PGN_0038 431947.PGN_0333 221
431947.PGN_0038 431947.PGN_0342 370
431947.PGN_0038 431947.PGN_0360 328
431947.PGN_0038 431947.PGN_0365 197
431947.PGN_0038 431947.PGN_0367 221
431947.PGN_0038 431947.PGN_0370 213
431947.PGN_0038 431947.PGN_0375 220
431947.PGN_0038 431947.PGN_0377 185
431947.PGN_0038 431947.PGN_0389 194
431947.PGN_0038 431947.PGN_0392 318
431947.PGN_0038 431947.PGN_0396 274
431947.PGN_0038 431947.PGN_0398 175
431947.PGN_0038 431947.PGN_0413 172
431947.PGN_0038 431947.PGN_0414 157
431947.PGN_0038 431947.PGN_0419 274
431947.PGN_0038 431947.PGN_0420 181
431947.PGN_0038 431947.PGN_0422 366
431947.PGN_0038 431947.PGN_0423 160
431947.PGN_0038 431947.PGN_0433 390
431947.PGN_0038 431947.PGN_0456 264
431947.PGN_0038 431947.PGN_0457 159
431947.PGN_0038 431947.PGN_0465 241
431947.PGN_0038 431947.PGN_0483 305
431947.PGN_0038 431947.PGN_0487 163
431947.PGN_0038 431947.PGN_0491 807
431947.PGN_0038 431947.PGN_0497 192
431947.PGN_0038 431947.PGN_0500 221
431947.PGN_0038 431947.PGN_0503 267
431947.PGN_0038 431947.PGN_0517 194
431947.PGN_0038 431947.PGN_0520 185
431947.PGN_0038 431947.PGN_0522 324
431947.PGN_0038 431947.PGN_0539 274
431947.PGN_0038 431947.PGN_0543 577
431947.PGN_0038 431947.PGN_0550 984
431947.PGN_0038 431947.PGN_0564 355
431947.PGN_0038 431947.PGN_0569 196
431947.PGN_0038 431947.PGN_0610 238
431947.PGN_0038 431947.PGN_0611 521
431947.PGN_0038 431947.PGN_0612 570
431947.PGN_0038 431947.PGN_0613 172
431947.PGN_0038 431947.PGN_0618 302
431947.PGN_0038 431947.PGN_0624 253
431947.PGN_0038 431947.PGN_0627 185
431947.PGN_0038 431947.PGN_0631 278
431947.PGN_0038 431947.PGN_0634 415
431947.PGN_0038 431947.PGN_0635 471
431947.PGN_0038 431947.PGN_0636 326
431947.PGN_0038 431947.PGN_0638 224
431947.PGN_0038 431947.PGN_0639 320
431947.PGN_0038 431947.PGN_0640 362
431947.PGN_0038 431947.PGN_0641 507
431947.PGN_0038 431947.PGN_0643 660
431947.PGN_0038 431947.PGN_0658 186
431947.PGN_0038 431947.PGN_0662 465
431947.PGN_0038 431947.PGN_0665 269
431947.PGN_0038 431947.PGN_0667 273
431947.PGN_0038 431947.PGN_0669 216
431947.PGN_0038 431947.PGN_0670 397
431947.PGN_0038 431947.PGN_0671 194
431947.PGN_0038 431947.PGN_0677 176
431947.PGN_0038 431947.PGN_0678 498
431947.PGN_0038 431947.PGN_0692 969
431947.PGN_0038 431947.PGN_0711 224
431947.PGN_0038 431947.PGN_0714 252
431947.PGN_0038 431947.PGN_0723 581
431947.PGN_0038 431947.PGN_0764 562
431947.PGN_0038 431947.PGN_0766 334
431947.PGN_0038 431947.PGN_0767 295
431947.PGN_0038 431947.PGN_0769 344
431947.PGN_0038 431947.PGN_0779 720
431947.PGN_0038 431947.PGN_0791 626
431947.PGN_0038 431947.PGN_0792 429
431947.PGN_0038 431947.PGN_0814 222
431947.PGN_0038 431947.PGN_0817 173
431947.PGN_0038 431947.PGN_0819 568
431947.PGN_0038 431947.PGN_0824 352
431947.PGN_0038 431947.PGN_0826 490
431947.PGN_0038 431947.PGN_0831 472
431947.PGN_0038 431947.PGN_0865 969
431947.PGN_0038 431947.PGN_0875 499
431947.PGN_0038 431947.PGN_0880 160
431947.PGN_0038 431947.PGN_0883 301
431947.PGN_0038 431947.PGN_0893 190
431947.PGN_0038 431947.PGN_0894 181
431947.PGN_0038 431947.PGN_0895 326
431947.PGN_0038 431947.PGN_0901 544
431947.PGN_0038 431947.PGN_0916 591
431947.PGN_0038 431947.PGN_0936 511
431947.PGN_0038 431947.PGN_0950 175
431947.PGN_0038 431947.PGN_0962 325
431947.PGN_0038 431947.PGN_0965 247
431947.PGN_0038 431947.PGN_0974 459
431947.PGN_0038 431947.PGN_0976 462
431947.PGN_0038 431947.PGN_0981 196
431947.PGN_0038 431947.PGN_0985 899
431947.PGN_0038 431947.PGN_0987 491
431947.PGN_0038 431947.PGN_0992 165
431947.PGN_0038 431947.PGN_0998 331
431947.PGN_0038 431947.PGN_0999 621
431947.PGN_0038 431947.PGN_1000 722
431947.PGN_0038 431947.PGN_1011 362
431947.PGN_0038 431947.PGN_1014 314
431947.PGN_0038 431947.PGN_1022 630
431947.PGN_0038 431947.PGN_1043 180
431947.PGN_0038 431947.PGN_1062 219
431947.PGN_0038 431947.PGN_1080 310
431947.PGN_0038 431947.PGN_1088 201
431947.PGN_0038 431947.PGN_1094 992
431947.PGN_0038 431947.PGN_1095 196
431947.PGN_0038 431947.PGN_1099 315
431947.PGN_0038 431947.PGN_1104 205
431947.PGN_0038 431947.PGN_1105 192
431947.PGN_0038 431947.PGN_1111 992
431947.PGN_0038 431947.PGN_1130 195
431947.PGN_0038 431947.PGN_1148 721
431947.PGN_0038 431947.PGN_1151 318
431947.PGN_0038 431947.PGN_1153 531
431947.PGN_0038 431947.PGN_1156 274
431947.PGN_0038 431947.PGN_1157 688
431947.PGN_0038 431947.PGN_1187 183
431947.PGN_0038 431947.PGN_1189 187
431947.PGN_0038 431947.PGN_1190 223
431947.PGN_0038 431947.PGN_1194 202
431947.PGN_0038 431947.PGN_1200 397
431947.PGN_0038 431947.PGN_1205 568
431947.PGN_0038 431947.PGN_1206 996
431947.PGN_0038 431947.PGN_1218 353
431947.PGN_0038 431947.PGN_1219 268
431947.PGN_0038 431947.PGN_1220 492
431947.PGN_0038 431947.PGN_1223 177
431947.PGN_0038 431947.PGN_1226 429
431947.PGN_0038 431947.PGN_1229 197
431947.PGN_0038 431947.PGN_1232 191
431947.PGN_0038 431947.PGN_1243 367
431947.PGN_0038 431947.PGN_1256 268
431947.PGN_0038 431947.PGN_1267 713
431947.PGN_0038 431947.PGN_1269 153
431947.PGN_0038 431947.PGN_1272 219
431947.PGN_0038 431947.PGN_1311 280
431947.PGN_0038 431947.PGN_1332 221
431947.PGN_0038 431947.PGN_1333 156
431947.PGN_0038 431947.PGN_1338 415
431947.PGN_0038 431947.PGN_1342 165
431947.PGN_0038 431947.PGN_1359 426
431947.PGN_0038 431947.PGN_1363 186
431947.PGN_0038 431947.PGN_1375 212
431947.PGN_0038 431947.PGN_1377 269
431947.PGN_0038 431947.PGN_1378 354
431947.PGN_0038 431947.PGN_1382 338
431947.PGN_0038 431947.PGN_1388 177
431947.PGN_0038 431947.PGN_1390 172
431947.PGN_0038 431947.PGN_1401 581
431947.PGN_0038 431947.PGN_1403 244
431947.PGN_0038 431947.PGN_1411 238
431947.PGN_0038 431947.PGN_1434 800
431947.PGN_0038 431947.PGN_1443 212
431947.PGN_0038 431947.PGN_1445 449
431947.PGN_0038 431947.PGN_1447 795
431947.PGN_0038 431947.PGN_1449 310
431947.PGN_0038 431947.PGN_1452 678
431947.PGN_0038 431947.PGN_1458 303
431947.PGN_0038 431947.PGN_1460 160
431947.PGN_0038 431947.PGN_1462 195
431947.PGN_0038 431947.PGN_1464 579
431947.PGN_0038 431947.PGN_1468 472
431947.PGN_0038 431947.PGN_1475 185
431947.PGN_0038 431947.PGN_1484 274
431947.PGN_0038 431947.PGN_1487 517
431947.PGN_0038 431947.PGN_1489 899
431947.PGN_0038 431947.PGN_1492 235
431947.PGN_0038 431947.PGN_1495 975
431947.PGN_0038 431947.PGN_1503 206
431947.PGN_0038 431947.PGN_1504 380
431947.PGN_0038 431947.PGN_1505 849
431947.PGN_0038 431947.PGN_1511 213
431947.PGN_0038 431947.PGN_1515 223
431947.PGN_0038 431947.PGN_1549 246
431947.PGN_0038 431947.PGN_1570 304
431947.PGN_0038 431947.PGN_1571 185
431947.PGN_0038 431947.PGN_1572 309
431947.PGN_0038 431947.PGN_1573 225
431947.PGN_0038 431947.PGN_1574 237
431947.PGN_0038 431947.PGN_1575 240
431947.PGN_0038 431947.PGN_1576 169
431947.PGN_0038 431947.PGN_1578 400
431947.PGN_0038 431947.PGN_1585 193
431947.PGN_0038 431947.PGN_1587 260
431947.PGN_0038 431947.PGN_1588 171
431947.PGN_0038 431947.PGN_1590 164
431947.PGN_0038 431947.PGN_1603 210
431947.PGN_0038 431947.PGN_1604 429
431947.PGN_0038 431947.PGN_1613 198
431947.PGN_0038 431947.PGN_1618 181
431947.PGN_0038 431947.PGN_1630 374
431947.PGN_0038 431947.PGN_1633 899
431947.PGN_0038 431947.PGN_1637 156
431947.PGN_0038 431947.PGN_1646 518
431947.PGN_0038 431947.PGN_1648 252
431947.PGN_0038 431947.PGN_1653 156
431947.PGN_0038 431947.PGN_1654 247
431947.PGN_0038 431947.PGN_1655 247
431947.PGN_0038 431947.PGN_1658 247
431947.PGN_0038 431947.PGN_1666 746
431947.PGN_0038 431947.PGN_1685 207
431947.PGN_0038 431947.PGN_1688 896
431947.PGN_0038 431947.PGN_1689 411
431947.PGN_0038 431947.PGN_1691 334
431947.PGN_0038 431947.PGN_1698 234
431947.PGN_0038 431947.PGN_1700 289
431947.PGN_0038 431947.PGN_1703 274
431947.PGN_0038 431947.PGN_1704 566
431947.PGN_0038 431947.PGN_1705 494
431947.PGN_0038 431947.PGN_1706 955
431947.PGN_0038 431947.PGN_1711 663
431947.PGN_0038 431947.PGN_1712 237
431947.PGN_0038 431947.PGN_1714 152
431947.PGN_0038 431947.PGN_1715 260
431947.PGN_0038 431947.PGN_1722 184
431947.PGN_0038 431947.PGN_1743 432
431947.PGN_0038 431947.PGN_1751 223
431947.PGN_0038 431947.PGN_1757 241
431947.PGN_0038 431947.PGN_1758 260
431947.PGN_0038 431947.PGN_1771 297
431947.PGN_0038 431947.PGN_1782 311
431947.PGN_0038 431947.PGN_1784 170
431947.PGN_0038 431947.PGN_1786 574
431947.PGN_0038 431947.PGN_1787 434
431947.PGN_0038 431947.PGN_1789 517
431947.PGN_0038 431947.PGN_1805 663
431947.PGN_0038 431947.PGN_1806 180
431947.PGN_0038 431947.PGN_1827 559
431947.PGN_0038 431947.PGN_1832 323
431947.PGN_0038 431947.PGN_1833 581
431947.PGN_0038 431947.PGN_1840 187
431947.PGN_0038 431947.PGN_1841 160
431947.PGN_0038 431947.PGN_1848 150
431947.PGN_0038 431947.PGN_1851 228
431947.PGN_0038 431947.PGN_1852 305
431947.PGN_0038 431947.PGN_1859 415
431947.PGN_0038 431947.PGN_1865 625
431947.PGN_0038 431947.PGN_1866 228
431947.PGN_0038 431947.PGN_1868 183
431947.PGN_0038 431947.PGN_1869 213
431947.PGN_0038 431947.PGN_1870 615
431947.PGN_0038 431947.PGN_1872 185
431947.PGN_0038 431947.PGN_1876 222
431947.PGN_0038 431947.PGN_1880 272
431947.PGN_0038 431947.PGN_1895 531
431947.PGN_0038 431947.PGN_1916 175
431947.PGN_0038 431947.PGN_1937 423
431947.PGN_0038 431947.PGN_1938 185
431947.PGN_0038 431947.PGN_1939 274
431947.PGN_0038 431947.PGN_1947 244
431947.PGN_0038 431947.PGN_1969 936
431947.PGN_0038 431947.PGN_1982 299
431947.PGN_0038 431947.PGN_1996 236
431947.PGN_0038 431947.PGN_1998 202
431947.PGN_0038 431947.PGN_2003 274
431947.PGN_0038 431947.PGN_2007 349
431947.PGN_0038 431947.PGN_2017 249
431947.PGN_0038 431947.PGN_2018 157
431947.PGN_0038 431947.PGN_2020 207
431947.PGN_0038 431947.PGN_2022 526
431947.PGN_0038 431947.PGN_2023 632
431947.PGN_0038 431947.PGN_2031 965
431947.PGN_0038 431947.PGN_2042 175
431947.PGN_0038 431947.PGN_2043 319
431947.PGN_0038 431947.PGN_2045 463
431947.PGN_0038 431947.PGN_2053 643
431947.PGN_0038 431947.PGN_2057 393
431947.PGN_0038 431947.PGN_2060 487
431947.PGN_0038 431947.PGN_2061 977
431947.PGN_0038 431947.PGN_2062 981
431947.PGN_0038 431947.PGN_2066 186
431947.PGN_0038 431947.PGN_2072 186
431947.PGN_0038 431947.PGN_2081 472
431947.PGN_0039 431947.PGN_0009 353
431947.PGN_0039 431947.PGN_0027 184
431947.PGN_0039 431947.PGN_0030 843
431947.PGN_0039 431947.PGN_0036 232
431947.PGN_0039 431947.PGN_0037 283
431947.PGN_0039 431947.PGN_0038 558
431947.PGN_0039 431947.PGN_0104 184
431947.PGN_0039 431947.PGN_0108 184
431947.PGN_0039 431947.PGN_0114 160
431947.PGN_0039 431947.PGN_0116 161
431947.PGN_0039 431947.PGN_0119 160
431947.PGN_0039 431947.PGN_0126 221
431947.PGN_0039 431947.PGN_0131 184
431947.PGN_0039 431947.PGN_0135 158
431947.PGN_0039 431947.PGN_0210 184
431947.PGN_0039 431947.PGN_0212 184
431947.PGN_0039 431947.PGN_0218 184
431947.PGN_0039 431947.PGN_0271 415
431947.PGN_0039 431947.PGN_0313 158
431947.PGN_0039 431947.PGN_0324 184
431947.PGN_0039 431947.PGN_0335 240
431947.PGN_0039 431947.PGN_0380 152
431947.PGN_0039 431947.PGN_0381 152
431947.PGN_0039 431947.PGN_0388 176
431947.PGN_0039 431947.PGN_0405 486
431947.PGN_0039 431947.PGN_0406 377
431947.PGN_0039 431947.PGN_0413 415
431947.PGN_0039 431947.PGN_0456 415
431947.PGN_0039 431947.PGN_0548 158
431947.PGN_0039 431947.PGN_0565 167
431947.PGN_0039 431947.PGN_0567 157
431947.PGN_0039 431947.PGN_0575 184
431947.PGN_0039 431947.PGN_0577 184
431947.PGN_0039 431947.PGN_0587 184
431947.PGN_0039 431947.PGN_0602 184
431947.PGN_0039 431947.PGN_0605 184
431947.PGN_0039 431947.PGN_0606 241
431947.PGN_0039 431947.PGN_0610 168
431947.PGN_0039 431947.PGN_0611 166
431947.PGN_0039 431947.PGN_0612 158
431947.PGN_0039 431947.PGN_0629 415
431947.PGN_0039 431947.PGN_0644 184
431947.PGN_0039 431947.PGN_0671 415
431947.PGN_0039 431947.PGN_0700 363
431947.PGN_0039 431947.PGN_0701 665
431947.PGN_0039 431947.PGN_0718 256
431947.PGN_0039 431947.PGN_0719 282
431947.PGN_0039 431947.PGN_0720 196
431947.PGN_0039 431947.PGN_0733 415
431947.PGN_0039 431947.PGN_0749 184
431947.PGN_0039 431947.PGN_0750 473
431947.PGN_0039 431947.PGN_0793 180
431947.PGN_0039 431947.PGN_0800 158
431947.PGN_0039 431947.PGN_0801 158
431947.PGN_0039 431947.PGN_0819 177
431947.PGN_0039 431947.PGN_0834 184
431947.PGN_0039 431947.PGN_0842 184
431947.PGN_0039 431947.PGN_0890 212
431947.PGN_0039 431947.PGN_0903 178
431947.PGN_0039 431947.PGN_0916 415
431947.PGN_0039 431947.PGN_0918 184
431947.PGN_0039 431947.PGN_0971 184
431947.PGN_0039 431947.PGN_0980 419
431947.PGN_0039 431947.PGN_1039 442
431947.PGN_0039 431947.PGN_1045 665
431947.PGN_0039 431947.PGN_1057 415
431947.PGN_0039 431947.PGN_1077 184
431947.PGN_0039 431947.PGN_1110 184
431947.PGN_0039 431947.PGN_1118 184
431947.PGN_0039 431947.PGN_1132 184
431947.PGN_0039 431947.PGN_1161 184
431947.PGN_0039 431947.PGN_1173 158
431947.PGN_0039 431947.PGN_1174 158
431947.PGN_0039 431947.PGN_1177 184
431947.PGN_0039 431947.PGN_1191 184
431947.PGN_0039 431947.PGN_1196 302
431947.PGN_0039 431947.PGN_1197 174
431947.PGN_0039 431947.PGN_1198 169
431947.PGN_0039 431947.PGN_1216 184
431947.PGN_0039 431947.PGN_1276 184
431947.PGN_0039 431947.PGN_1280 184
431947.PGN_0039 431947.PGN_1319 184
431947.PGN_0039 431947.PGN_1335 188
431947.PGN_0039 431947.PGN_1373 178
431947.PGN_0039 431947.PGN_1397 184
431947.PGN_0039 431947.PGN_1420 184
431947.PGN_0039 431947.PGN_1433 184
431947.PGN_0039 431947.PGN_1442 184
431947.PGN_0039 431947.PGN_1519 155
431947.PGN_0039 431947.PGN_1578 415
431947.PGN_0039 431947.PGN_1585 210
431947.PGN_0039 431947.PGN_1619 184
431947.PGN_0039 431947.PGN_1644 184
431947.PGN_0039 431947.PGN_1669 184
431947.PGN_0039 431947.PGN_1690 501
431947.PGN_0039 431947.PGN_1727 184
431947.PGN_0039 431947.PGN_1734 192
431947.PGN_0039 431947.PGN_1759 160
431947.PGN_0039 431947.PGN_1762 160
431947.PGN_0039 431947.PGN_1768 326
431947.PGN_0039 431947.PGN_1811 440
431947.PGN_0039 431947.PGN_1830 161
431947.PGN_0039 431947.PGN_1839 184
431947.PGN_0039 431947.PGN_1874 158
431947.PGN_0039 431947.PGN_1901 184
431947.PGN_0039 431947.PGN_1904 155
431947.PGN_0039 431947.PGN_1906 155
431947.PGN_0039 431947.PGN_1926 184
431947.PGN_0039 431947.PGN_1957 184
431947.PGN_0039 431947.PGN_2032 656
431947.PGN_0039 431947.PGN_2085 169
431947.PGN_0039 431947.PGN_2086 169
431947.PGN_0039 431947.PGN_2087 169
431947.PGN_0040 431947.PGN_0041 560
431947.PGN_0041 431947.PGN_0004 261
431947.PGN_0041 431947.PGN_0008 868
431947.PGN_0041 431947.PGN_0016 174
431947.PGN_0041 431947.PGN_0017 157
431947.PGN_0041 431947.PGN_0033 350
431947.PGN_0041 431947.PGN_0040 560
431947.PGN_0041 431947.PGN_0043 528
431947.PGN_0041 431947.PGN_0044 249
431947.PGN_0041 431947.PGN_0100 266
431947.PGN_0041 431947.PGN_0120 327
431947.PGN_0041 431947.PGN_0126 152
431947.PGN_0041 431947.PGN_0133 152
431947.PGN_0041 431947.PGN_0150 152
431947.PGN_0041 431947.PGN_0173 217
431947.PGN_0041 431947.PGN_0208 304
431947.PGN_0041 431947.PGN_0240 192
431947.PGN_0041 431947.PGN_0243 437
431947.PGN_0041 431947.PGN_0263 301
431947.PGN_0041 431947.PGN_0264 306
431947.PGN_0041 431947.PGN_0266 224
431947.PGN_0041 431947.PGN_0268 312
431947.PGN_0041 431947.PGN_0277 192
431947.PGN_0041 431947.PGN_0302 160
431947.PGN_0041 431947.PGN_0303 152
431947.PGN_0041 431947.PGN_0340 233
431947.PGN_0041 431947.PGN_0349 310
431947.PGN_0041 431947.PGN_0368 172
431947.PGN_0041 431947.PGN_0370 309
431947.PGN_0041 431947.PGN_0373 351
431947.PGN_0041 431947.PGN_0378 201
431947.PGN_0041 431947.PGN_0398 246
431947.PGN_0041 431947.PGN_0403 152
431947.PGN_0041 431947.PGN_0424 237
431947.PGN_0041 431947.PGN_0433 641
431947.PGN_0041 431947.PGN_0488 327
431947.PGN_0041 431947.PGN_0492 225
431947.PGN_0041 431947.PGN_0498 159
431947.PGN_0041 431947.PGN_0508 240
431947.PGN_0041 431947.PGN_0510 152
431947.PGN_0041 431947.PGN_0520 621
431947.PGN_0041 431947.PGN_0526 307
431947.PGN_0041 431947.PGN_0527 195
431947.PGN_0041 431947.PGN_0528 389
431947.PGN_0041 431947.PGN_0529 385
431947.PGN_0041 431947.PGN_0531 307
431947.PGN_0041 431947.PGN_0532 335
431947.PGN_0041 431947.PGN_0556 155
431947.PGN_0041 431947.PGN_0564 386
431947.PGN_0041 431947.PGN_0570 201
431947.PGN_0041 431947.PGN_0616 209
431947.PGN_0041 431947.PGN_0618 361
431947.PGN_0041 431947.PGN_0629 164
431947.PGN_0041 431947.PGN_0638 199
431947.PGN_0041 431947.PGN_0640 219
431947.PGN_0041 431947.PGN_0641 222
431947.PGN_0041 431947.PGN_0662 597
431947.PGN_0041 431947.PGN_0663 180
431947.PGN_0041 431947.PGN_0668 181
431947.PGN_0041 431947.PGN_0696 175
431947.PGN_0041 431947.PGN_0704 235
431947.PGN_0041 431947.PGN_0722 151
431947.PGN_0041 431947.PGN_0728 176
431947.PGN_0041 431947.PGN_0729 176
431947.PGN_0041 431947.PGN_0742 304
431947.PGN_0041 431947.PGN_0743 304
431947.PGN_0041 431947.PGN_0744 304
431947.PGN_0041 431947.PGN_0782 158
431947.PGN_0041 431947.PGN_0791 452
431947.PGN_0041 431947.PGN_0792 152
431947.PGN_0041 431947.PGN_0814 540
431947.PGN_0041 431947.PGN_0817 183
431947.PGN_0041 431947.PGN_0818 514
431947.PGN_0041 431947.PGN_0819 298
431947.PGN_0041 431947.PGN_0852 309
431947.PGN_0041 431947.PGN_0862 242
431947.PGN_0041 431947.PGN_0868 160
431947.PGN_0041 431947.PGN_0870 183
431947.PGN_0041 431947.PGN_0875 171
431947.PGN_0041 431947.PGN_0876 170
431947.PGN_0041 431947.PGN_0894 425
431947.PGN_0041 431947.PGN_0903 308
431947.PGN_0041 431947.PGN_0916 909
431947.PGN_0041 431947.PGN_0949 246
431947.PGN_0041 431947.PGN_0950 246
431947.PGN_0041 431947.PGN_0952 233
431947.PGN_0041 431947.PGN_0972 375
431947.PGN_0041 431947.PGN_0974 571
431947.PGN_0041 431947.PGN_0976 363
431947.PGN_0041 431947.PGN_0987 256
431947.PGN_0041 431947.PGN_0990 349
431947.PGN_0041 431947.PGN_0995 375
431947.PGN_0041 431947.PGN_0999 237
431947.PGN_0041 431947.PGN_1001 169
431947.PGN_0041 431947.PGN_1009 201
431947.PGN_0041 431947.PGN_1014 173
431947.PGN_0041 431947.PGN_1015 235
431947.PGN_0041 431947.PGN_1036 424
431947.PGN_0041 431947.PGN_1057 384
431947.PGN_0041 431947.PGN_1085 184
431947.PGN_0041 431947.PGN_1089 221
431947.PGN_0041 431947.PGN_1104 475
431947.PGN_0041 431947.PGN_1116 151
431947.PGN_0041 431947.PGN_1142 185
431947.PGN_0041 431947.PGN_1146 152
431947.PGN_0041 431947.PGN_1153 154
431947.PGN_0041 431947.PGN_1154 250
431947.PGN_0041 431947.PGN_1155 593
431947.PGN_0041 431947.PGN_1156 250
431947.PGN_0041 431947.PGN_1157 167
431947.PGN_0041 431947.PGN_1181 327
431947.PGN_0041 431947.PGN_1202 184
431947.PGN_0041 431947.PGN_1205 176
431947.PGN_0041 431947.PGN_1206 220
431947.PGN_0041 431947.PGN_1208 783
431947.PGN_0041 431947.PGN_1218 450
431947.PGN_0041 431947.PGN_1226 421
431947.PGN_0041 431947.PGN_1227 375
431947.PGN_0041 431947.PGN_1232 296
431947.PGN_0041 431947.PGN_1246 210
431947.PGN_0041 431947.PGN_1252 172
431947.PGN_0041 431947.PGN_1272 266
431947.PGN_0041 431947.PGN_1296 179
431947.PGN_0041 431947.PGN_1316 459
431947.PGN_0041 431947.PGN_1340 375
431947.PGN_0041 431947.PGN_1346 309
431947.PGN_0041 431947.PGN_1354 320
431947.PGN_0041 431947.PGN_1356 317
431947.PGN_0041 431947.PGN_1363 568
431947.PGN_0041 431947.PGN_1364 638
431947.PGN_0041 431947.PGN_1375 152
431947.PGN_0041 431947.PGN_1382 571
431947.PGN_0041 431947.PGN_1384 212
431947.PGN_0041 431947.PGN_1389 152
431947.PGN_0041 431947.PGN_1390 437
431947.PGN_0041 431947.PGN_1403 237
431947.PGN_0041 431947.PGN_1405 209
431947.PGN_0041 431947.PGN_1409 265
431947.PGN_0041 431947.PGN_1449 157
431947.PGN_0041 431947.PGN_1451 766
431947.PGN_0041 431947.PGN_1452 833
431947.PGN_0041 431947.PGN_1458 508
431947.PGN_0041 431947.PGN_1494 220
431947.PGN_0041 431947.PGN_1511 309
431947.PGN_0041 431947.PGN_1547 412
431947.PGN_0041 431947.PGN_1548 412
431947.PGN_0041 431947.PGN_1549 491
431947.PGN_0041 431947.PGN_1550 456
431947.PGN_0041 431947.PGN_1566 170
431947.PGN_0041 431947.PGN_1567 232
431947.PGN_0041 431947.PGN_1570 166
431947.PGN_0041 431947.PGN_1573 238
431947.PGN_0041 431947.PGN_1578 164
431947.PGN_0041 431947.PGN_1588 260
431947.PGN_0041 431947.PGN_1593 221
431947.PGN_0041 431947.PGN_1604 153
431947.PGN_0041 431947.PGN_1611 309
431947.PGN_0041 431947.PGN_1666 226
431947.PGN_0041 431947.PGN_1704 151
431947.PGN_0041 431947.PGN_1705 235
431947.PGN_0041 431947.PGN_1707 327
431947.PGN_0041 431947.PGN_1711 162
431947.PGN_0041 431947.PGN_1715 662
431947.PGN_0041 431947.PGN_1716 893
431947.PGN_0041 431947.PGN_1738 166
431947.PGN_0041 431947.PGN_1752 220
431947.PGN_0041 431947.PGN_1768 160
431947.PGN_0041 431947.PGN_1780 254
431947.PGN_0041 431947.PGN_1782 210
431947.PGN_0041 431947.PGN_1783 168
431947.PGN_0041 431947.PGN_1784 266
431947.PGN_0041 431947.PGN_1785 191
431947.PGN_0041 431947.PGN_1786 168
431947.PGN_0041 431947.PGN_1788 233
431947.PGN_0041 431947.PGN_1796 309
431947.PGN_0041 431947.PGN_1827 381
431947.PGN_0041 431947.PGN_1841 381
431947.PGN_0041 431947.PGN_1848 183
431947.PGN_0041 431947.PGN_1851 311
431947.PGN_0041 431947.PGN_1852 166
431947.PGN_0041 431947.PGN_1862 170
431947.PGN_0041 431947.PGN_1864 206
431947.PGN_0041 431947.PGN_1870 175
431947.PGN_0041 431947.PGN_1874 571
431947.PGN_0041 431947.PGN_1880 181
431947.PGN_0041 431947.PGN_1890 263
431947.PGN_0041 431947.PGN_1891 316
431947.PGN_0041 431947.PGN_1892 182
431947.PGN_0041 431947.PGN_1898 159
431947.PGN_0041 431947.PGN_1899 375
431947.PGN_0041 431947.PGN_1914 233
431947.PGN_0041 431947.PGN_1916 246
431947.PGN_0041 431947.PGN_1917 246
431947.PGN_0041 431947.PGN_1937 305
431947.PGN_0041 431947.PGN_1943 321
431947.PGN_0041 431947.PGN_1946 197
431947.PGN_0041 431947.PGN_1978 191
431947.PGN_0041 431947.PGN_1983 198
431947.PGN_0041 431947.PGN_1991 183
431947.PGN_0041 431947.PGN_1998 288
431947.PGN_0041 431947.PGN_2022 279
431947.PGN_0041 431947.PGN_2023 152
431947.PGN_0041 431947.PGN_2033 152
431947.PGN_0041 431947.PGN_2035 296
431947.PGN_0041 431947.PGN_2042 330
431947.PGN_0041 431947.PGN_2043 180
431947.PGN_0041 431947.PGN_2050 167
431947.PGN_0041 431947.PGN_2053 152
431947.PGN_0041 431947.PGN_2060 535
431947.PGN_0041 431947.PGN_2066 376
431947.PGN_0041 431947.PGN_2067 375
431947.PGN_0041 431947.PGN_2068 180
431947.PGN_0041 431947.PGN_2072 376
431947.PGN_0041 431947.PGN_2075 445
431947.PGN_0042 431947.PGN_0016 450
431947.PGN_0042 431947.PGN_0024 240
431947.PGN_0042 431947.PGN_0025 210
431947.PGN_0042 431947.PGN_0034 461
431947.PGN_0042 431947.PGN_0038 180
431947.PGN_0042 431947.PGN_0043 902
431947.PGN_0042 431947.PGN_0044 428
431947.PGN_0042 431947.PGN_0045 399
431947.PGN_0042 431947.PGN_0069 238
431947.PGN_0042 431947.PGN_0158 224
431947.PGN_0042 431947.PGN_0173 198
431947.PGN_0042 431947.PGN_0175 301
431947.PGN_0042 431947.PGN_0189 310
431947.PGN_0042 431947.PGN_0190 307
431947.PGN_0042 431947.PGN_0195 230
431947.PGN_0042 431947.PGN_0196 228
431947.PGN_0042 431947.PGN_0206 560
431947.PGN_0042 431947.PGN_0235 185
431947.PGN_0042 431947.PGN_0263 183
431947.PGN_0042 431947.PGN_0268 191
431947.PGN_0042 431947.PGN_0275 156
431947.PGN_0042 431947.PGN_0298 672
431947.PGN_0042 431947.PGN_0299 562
431947.PGN_0042 431947.PGN_0317 153
431947.PGN_0042 431947.PGN_0330 348
431947.PGN_0042 431947.PGN_0354 557
431947.PGN_0042 431947.PGN_0355 536
431947.PGN_0042 431947.PGN_0360 294
431947.PGN_0042 431947.PGN_0365 233
431947.PGN_0042 431947.PGN_0369 319
431947.PGN_0042 431947.PGN_0375 160
431947.PGN_0042 431947.PGN_0388 184
431947.PGN_0042 431947.PGN_0392 404
431947.PGN_0042 431947.PGN_0393 469
431947.PGN_0042 431947.PGN_0398 200
431947.PGN_0042 431947.PGN_0410 181
431947.PGN_0042 431947.PGN_0420 156
431947.PGN_0042 431947.PGN_0423 206
431947.PGN_0042 431947.PGN_0466 971
431947.PGN_0042 431947.PGN_0487 156
431947.PGN_0042 431947.PGN_0490 415
431947.PGN_0042 431947.PGN_0491 180
431947.PGN_0042 431947.PGN_0512 532
431947.PGN_0042 431947.PGN_0523 219
431947.PGN_0042 431947.PGN_0564 175
431947.PGN_0042 431947.PGN_0568 330
431947.PGN_0042 431947.PGN_0570 524
431947.PGN_0042 431947.PGN_0618 349
431947.PGN_0042 431947.PGN_0631 224
431947.PGN_0042 431947.PGN_0635 345
431947.PGN_0042 431947.PGN_0636 158
431947.PGN_0042 431947.PGN_0646 340
431947.PGN_0042 431947.PGN_0665 453
431947.PGN_0042 431947.PGN_0675 195
431947.PGN_0042 431947.PGN_0692 226
431947.PGN_0042 431947.PGN_0695 195
431947.PGN_0042 431947.PGN_0696 274
431947.PGN_0042 431947.PGN_0698 165
431947.PGN_0042 431947.PGN_0760 162
431947.PGN_0042 431947.PGN_0765 165
431947.PGN_0042 431947.PGN_0767 500
431947.PGN_0042 431947.PGN_0769 206
431947.PGN_0042 431947.PGN_0772 349
431947.PGN_0042 431947.PGN_0781 426
431947.PGN_0042 431947.PGN_0792 336
431947.PGN_0042 431947.PGN_0802 320
431947.PGN_0042 431947.PGN_0814 341
431947.PGN_0042 431947.PGN_0815 179
431947.PGN_0042 431947.PGN_0874 213
431947.PGN_0042 431947.PGN_0895 238
431947.PGN_0042 431947.PGN_0977 274
431947.PGN_0042 431947.PGN_0984 694
431947.PGN_0042 431947.PGN_0985 975
431947.PGN_0042 431947.PGN_0987 562
431947.PGN_0042 431947.PGN_0992 425
431947.PGN_0042 431947.PGN_0997 397
431947.PGN_0042 431947.PGN_0998 562
431947.PGN_0042 431947.PGN_1004 155
431947.PGN_0042 431947.PGN_1009 264
431947.PGN_0042 431947.PGN_1014 233
431947.PGN_0042 431947.PGN_1015 235
431947.PGN_0042 431947.PGN_1020 285
431947.PGN_0042 431947.PGN_1024 272
431947.PGN_0042 431947.PGN_1057 370
431947.PGN_0042 431947.PGN_1080 219
431947.PGN_0042 431947.PGN_1081 733
431947.PGN_0042 431947.PGN_1088 206
431947.PGN_0042 431947.PGN_1098 274
431947.PGN_0042 431947.PGN_1140 422
431947.PGN_0042 431947.PGN_1142 618
431947.PGN_0042 431947.PGN_1147 150
431947.PGN_0042 431947.PGN_1148 298
431947.PGN_0042 431947.PGN_1151 618
431947.PGN_0042 431947.PGN_1153 384
431947.PGN_0042 431947.PGN_1156 583
431947.PGN_0042 431947.PGN_1187 344
431947.PGN_0042 431947.PGN_1201 500
431947.PGN_0042 431947.PGN_1202 222
431947.PGN_0042 431947.PGN_1219 204
431947.PGN_0042 431947.PGN_1223 389
431947.PGN_0042 431947.PGN_1236 219
431947.PGN_0042 431947.PGN_1238 309
431947.PGN_0042 431947.PGN_1256 204
431947.PGN_0042 431947.PGN_1267 226
431947.PGN_0042 431947.PGN_1314 191
431947.PGN_0042 431947.PGN_1323 225
431947.PGN_0042 431947.PGN_1327 406
431947.PGN_0042 431947.PGN_1333 170
431947.PGN_0042 431947.PGN_1342 197
431947.PGN_0042 431947.PGN_1367 745
431947.PGN_0042 431947.PGN_1377 356
431947.PGN_0042 431947.PGN_1381 406
431947.PGN_0042 431947.PGN_1384 977
431947.PGN_0042 431947.PGN_1389 307
431947.PGN_0042 431947.PGN_1391 157
431947.PGN_0042 431947.PGN_1450 244
431947.PGN_0042 431947.PGN_1454 524
431947.PGN_0042 431947.PGN_1458 245
431947.PGN_0042 431947.PGN_1462 156
431947.PGN_0042 431947.PGN_1463 330
431947.PGN_0042 431947.PGN_1464 226
431947.PGN_0042 431947.PGN_1466 164
431947.PGN_0042 431947.PGN_1484 150
431947.PGN_0042 431947.PGN_1515 266
431947.PGN_0042 431947.PGN_1516 156
431947.PGN_0042 431947.PGN_1555 391
431947.PGN_0042 431947.PGN_1565 158
431947.PGN_0042 431947.PGN_1571 259
431947.PGN_0042 431947.PGN_1582 760
431947.PGN_0042 431947.PGN_1587 562
431947.PGN_0042 431947.PGN_1588 585
431947.PGN_0042 431947.PGN_1604 197
431947.PGN_0042 431947.PGN_1626 566
431947.PGN_0042 431947.PGN_1652 165
431947.PGN_0042 431947.PGN_1666 354
431947.PGN_0042 431947.PGN_1667 344
431947.PGN_0042 431947.PGN_1688 347
431947.PGN_0042 431947.PGN_1698 340
431947.PGN_0042 431947.PGN_1705 455
431947.PGN_0042 431947.PGN_1708 313
431947.PGN_0042 431947.PGN_1722 163
431947.PGN_0042 431947.PGN_1729 215
431947.PGN_0042 431947.PGN_1751 297
431947.PGN_0042 431947.PGN_1757 240
431947.PGN_0042 431947.PGN_1758 159
431947.PGN_0042 431947.PGN_1762 270
431947.PGN_0042 431947.PGN_1771 211
431947.PGN_0042 431947.PGN_1781 311
431947.PGN_0042 431947.PGN_1784 181
431947.PGN_0042 431947.PGN_1792 190
431947.PGN_0042 431947.PGN_1832 575
431947.PGN_0042 431947.PGN_1833 562
431947.PGN_0042 431947.PGN_1847 553
431947.PGN_0042 431947.PGN_1848 588
431947.PGN_0042 431947.PGN_1872 156
431947.PGN_0042 431947.PGN_1880 192
431947.PGN_0042 431947.PGN_1882 291
431947.PGN_0042 431947.PGN_1895 187
431947.PGN_0042 431947.PGN_1898 154
431947.PGN_0042 431947.PGN_1927 166
431947.PGN_0042 431947.PGN_1937 232
431947.PGN_0042 431947.PGN_1943 155
431947.PGN_0042 431947.PGN_1947 194
431947.PGN_0042 431947.PGN_1991 355
431947.PGN_0042 431947.PGN_1996 239
431947.PGN_0042 431947.PGN_1997 415
431947.PGN_0042 431947.PGN_2017 252
431947.PGN_0042 431947.PGN_2018 578
431947.PGN_0042 431947.PGN_2019 484
431947.PGN_0042 431947.PGN_2020 579
431947.PGN_0042 431947.PGN_2021 456
431947.PGN_0042 431947.PGN_2033 176
431947.PGN_0042 431947.PGN_2057 500
431947.PGN_0042 431947.PGN_2060 386
431947.PGN_0042 431947.PGN_2085 183
431947.PGN_0043 431947.PGN_0001 190
431947.PGN_0043 431947.PGN_0004 152
431947.PGN_0043 431947.PGN_0008 493
431947.PGN_0043 431947.PGN_0016 463
431947.PGN_0043 431947.PGN_0024 253
431947.PGN_0043 431947.PGN_0033 208
431947.PGN_0043 431947.PGN_0041 528
431947.PGN_0043 431947.PGN_0042 902
431947.PGN_0043 431947.PGN_0044 591
431947.PGN_0043 431947.PGN_0045 447
431947.PGN_0043 431947.PGN_0096 172
431947.PGN_0043 431947.PGN_0097 180
431947.PGN_0043 431947.PGN_0100 271
431947.PGN_0043 431947.PGN_0120 159
431947.PGN_0043 431947.PGN_0137 207
431947.PGN_0043 431947.PGN_0143 468
431947.PGN_0043 431947.PGN_0149 459
431947.PGN_0043 431947.PGN_0159 275
431947.PGN_0043 431947.PGN_0173 202
431947.PGN_0043 431947.PGN_0175 274
431947.PGN_0043 431947.PGN_0188 538
431947.PGN_0043 431947.PGN_0204 240
431947.PGN_0043 431947.PGN_0206 410
431947.PGN_0043 431947.PGN_0207 410
431947.PGN_0043 431947.PGN_0224 320
431947.PGN_0043 431947.PGN_0248 306
431947.PGN_0043 431947.PGN_0251 218
431947.PGN_0043 431947.PGN_0254 411
431947.PGN_0043 431947.PGN_0255 410
431947.PGN_0043 431947.PGN_0264 508
431947.PGN_0043 431947.PGN_0265 172
431947.PGN_0043 431947.PGN_0277 311
431947.PGN_0043 431947.PGN_0278 561
431947.PGN_0043 431947.PGN_0279 285
431947.PGN_0043 431947.PGN_0281 567
431947.PGN_0043 431947.PGN_0285 489
431947.PGN_0043 431947.PGN_0298 240
431947.PGN_0043 431947.PGN_0307 229
431947.PGN_0043 431947.PGN_0342 221
431947.PGN_0043 431947.PGN_0355 200
431947.PGN_0043 431947.PGN_0358 207
431947.PGN_0043 431947.PGN_0359 207
431947.PGN_0043 431947.PGN_0360 225
431947.PGN_0043 431947.PGN_0365 510
431947.PGN_0043 431947.PGN_0370 163
431947.PGN_0043 431947.PGN_0373 159
431947.PGN_0043 431947.PGN_0375 198
431947.PGN_0043 431947.PGN_0378 301
431947.PGN_0043 431947.PGN_0392 158
431947.PGN_0043 431947.PGN_0393 337
431947.PGN_0043 431947.PGN_0398 283
431947.PGN_0043 431947.PGN_0418 459
431947.PGN_0043 431947.PGN_0423 264
431947.PGN_0043 431947.PGN_0430 271
431947.PGN_0043 431947.PGN_0456 307
431947.PGN_0043 431947.PGN_0457 237
431947.PGN_0043 431947.PGN_0466 217
431947.PGN_0043 431947.PGN_0487 353
431947.PGN_0043 431947.PGN_0488 159
431947.PGN_0043 431947.PGN_0490 415
431947.PGN_0043 431947.PGN_0491 180
431947.PGN_0043 431947.PGN_0492 206
431947.PGN_0043 431947.PGN_0498 196
431947.PGN_0043 431947.PGN_0499 274
431947.PGN_0043 431947.PGN_0500 274
431947.PGN_0043 431947.PGN_0503 238
431947.PGN_0043 431947.PGN_0512 619
431947.PGN_0043 431947.PGN_0522 567
431947.PGN_0043 431947.PGN_0523 518
431947.PGN_0043 431947.PGN_0543 492
431947.PGN_0043 431947.PGN_0564 633
431947.PGN_0043 431947.PGN_0568 562
431947.PGN_0043 431947.PGN_0569 155
431947.PGN_0043 431947.PGN_0573 310
431947.PGN_0043 431947.PGN_0581 158
431947.PGN_0043 431947.PGN_0583 197
431947.PGN_0043 431947.PGN_0591 206
431947.PGN_0043 431947.PGN_0613 320
431947.PGN_0043 431947.PGN_0620 239
431947.PGN_0043 431947.PGN_0623 186
431947.PGN_0043 431947.PGN_0625 186
431947.PGN_0043 431947.PGN_0626 408
431947.PGN_0043 431947.PGN_0630 349
431947.PGN_0043 431947.PGN_0631 508
431947.PGN_0043 431947.PGN_0635 201
431947.PGN_0043 431947.PGN_0637 239
431947.PGN_0043 431947.PGN_0638 226
431947.PGN_0043 431947.PGN_0662 575
431947.PGN_0043 431947.PGN_0665 534
431947.PGN_0043 431947.PGN_0667 500
431947.PGN_0043 431947.PGN_0670 188
431947.PGN_0043 431947.PGN_0671 388
431947.PGN_0043 431947.PGN_0676 518
431947.PGN_0043 431947.PGN_0680 408
431947.PGN_0043 431947.PGN_0695 320
431947.PGN_0043 431947.PGN_0697 393
431947.PGN_0043 431947.PGN_0702 220
431947.PGN_0043 431947.PGN_0714 184
431947.PGN_0043 431947.PGN_0728 164
431947.PGN_0043 431947.PGN_0729 164
431947.PGN_0043 431947.PGN_0761 269
431947.PGN_0043 431947.PGN_0766 193
431947.PGN_0043 431947.PGN_0767 159
431947.PGN_0043 431947.PGN_0769 327
431947.PGN_0043 431947.PGN_0773 179
431947.PGN_0043 431947.PGN_0779 274
431947.PGN_0043 431947.PGN_0782 169
431947.PGN_0043 431947.PGN_0791 409
431947.PGN_0043 431947.PGN_0792 205
431947.PGN_0043 431947.PGN_0807 410
431947.PGN_0043 431947.PGN_0813 610
431947.PGN_0043 431947.PGN_0814 461
431947.PGN_0043 431947.PGN_0815 562
431947.PGN_0043 431947.PGN_0819 247
431947.PGN_0043 431947.PGN_0824 168
431947.PGN_0043 431947.PGN_0826 214
431947.PGN_0043 431947.PGN_0833 270
431947.PGN_0043 431947.PGN_0858 382
431947.PGN_0043 431947.PGN_0866 152
431947.PGN_0043 431947.PGN_0870 214
431947.PGN_0043 431947.PGN_0875 279
431947.PGN_0043 431947.PGN_0876 151
431947.PGN_0043 431947.PGN_0894 160
431947.PGN_0043 431947.PGN_0896 354
431947.PGN_0043 431947.PGN_0916 684
431947.PGN_0043 431947.PGN_0962 263
431947.PGN_0043 431947.PGN_0975 226
431947.PGN_0043 431947.PGN_0981 155
431947.PGN_0043 431947.PGN_0984 524
431947.PGN_0043 431947.PGN_0985 500
431947.PGN_0043 431947.PGN_0990 410
431947.PGN_0043 431947.PGN_1001 197
431947.PGN_0043 431947.PGN_1009 168
431947.PGN_0043 431947.PGN_1014 426
431947.PGN_0043 431947.PGN_1020 385
431947.PGN_0043 431947.PGN_1022 274
431947.PGN_0043 431947.PGN_1062 418
431947.PGN_0043 431947.PGN_1081 152
431947.PGN_0043 431947.PGN_1088 209
431947.PGN_0043 431947.PGN_1089 180
431947.PGN_0043 431947.PGN_1092 212
431947.PGN_0043 431947.PGN_1111 472
431947.PGN_0043 431947.PGN_1113 343
431947.PGN_0043 431947.PGN_1124 595
431947.PGN_0043 431947.PGN_1131 327
431947.PGN_0043 431947.PGN_1137 208
431947.PGN_0043 431947.PGN_1147 242
431947.PGN_0043 431947.PGN_1148 184
431947.PGN_0043 431947.PGN_1151 174
431947.PGN_0043 431947.PGN_1153 313
431947.PGN_0043 431947.PGN_1157 577
431947.PGN_0043 431947.PGN_1168 189
431947.PGN_0043 431947.PGN_1178 396
431947.PGN_0043 431947.PGN_1179 335
431947.PGN_0043 431947.PGN_1181 159
431947.PGN_0043 431947.PGN_1189 562
431947.PGN_0043 431947.PGN_1193 312
431947.PGN_0043 431947.PGN_1204 277
431947.PGN_0043 431947.PGN_1205 203
431947.PGN_0043 431947.PGN_1206 189
431947.PGN_0043 431947.PGN_1208 493
431947.PGN_0043 431947.PGN_1211 177
431947.PGN_0043 431947.PGN_1229 380
431947.PGN_0043 431947.PGN_1238 198
431947.PGN_0043 431947.PGN_1243 205
431947.PGN_0043 431947.PGN_1272 271
431947.PGN_0043 431947.PGN_1296 164
431947.PGN_0043 431947.PGN_1316 389
431947.PGN_0043 431947.PGN_1318 287
431947.PGN_0043 431947.PGN_1327 431
431947.PGN_0043 431947.PGN_1329 224
431947.PGN_0043 431947.PGN_1330 279
431947.PGN_0043 431947.PGN_1343 362
431947.PGN_0043 431947.PGN_1367 209
431947.PGN_0043 431947.PGN_1378 162
431947.PGN_0043 431947.PGN_1381 410
431947.PGN_0043 431947.PGN_1382 303
431947.PGN_0043 431947.PGN_1390 183
431947.PGN_0043 431947.PGN_1446 336
431947.PGN_0043 431947.PGN_1451 428
431947.PGN_0043 431947.PGN_1452 411
431947.PGN_0043 431947.PGN_1458 503
431947.PGN_0043 431947.PGN_1460 234
431947.PGN_0043 431947.PGN_1470 187
431947.PGN_0043 431947.PGN_1471 206
431947.PGN_0043 431947.PGN_1472 159
431947.PGN_0043 431947.PGN_1474 157
431947.PGN_0043 431947.PGN_1482 465
431947.PGN_0043 431947.PGN_1492 493
431947.PGN_0043 431947.PGN_1504 307
431947.PGN_0043 431947.PGN_1511 163
431947.PGN_0043 431947.PGN_1515 499
431947.PGN_0043 431947.PGN_1549 718
431947.PGN_0043 431947.PGN_1550 363
431947.PGN_0043 431947.PGN_1571 184
431947.PGN_0043 431947.PGN_1576 508
431947.PGN_0043 431947.PGN_1578 363
431947.PGN_0043 431947.PGN_1582 174
431947.PGN_0043 431947.PGN_1585 234
431947.PGN_0043 431947.PGN_1589 594
431947.PGN_0043 431947.PGN_1590 326
431947.PGN_0043 431947.PGN_1604 508
431947.PGN_0043 431947.PGN_1613 195
431947.PGN_0043 431947.PGN_1614 224
431947.PGN_0043 431947.PGN_1623 190
431947.PGN_0043 431947.PGN_1626 168
431947.PGN_0043 431947.PGN_1638 246
431947.PGN_0043 431947.PGN_1641 274
431947.PGN_0043 431947.PGN_1646 275
431947.PGN_0043 431947.PGN_1685 159
431947.PGN_0043 431947.PGN_1691 193
431947.PGN_0043 431947.PGN_1698 206
431947.PGN_0043 431947.PGN_1700 367
431947.PGN_0043 431947.PGN_1702 209
431947.PGN_0043 431947.PGN_1705 225
431947.PGN_0043 431947.PGN_1707 159
431947.PGN_0043 431947.PGN_1711 379
431947.PGN_0043 431947.PGN_1714 267
431947.PGN_0043 431947.PGN_1715 835
431947.PGN_0043 431947.PGN_1716 211
431947.PGN_0043 431947.PGN_1717 207
431947.PGN_0043 431947.PGN_1718 405
431947.PGN_0043 431947.PGN_1722 166
431947.PGN_0043 431947.PGN_1786 398
431947.PGN_0043 431947.PGN_1796 167
431947.PGN_0043 431947.PGN_1807 179
431947.PGN_0043 431947.PGN_1813 166
431947.PGN_0043 431947.PGN_1827 428
431947.PGN_0043 431947.PGN_1840 211
431947.PGN_0043 431947.PGN_1841 165
431947.PGN_0043 431947.PGN_1844 276
431947.PGN_0043 431947.PGN_1847 232
431947.PGN_0043 431947.PGN_1848 445
431947.PGN_0043 431947.PGN_1851 226
431947.PGN_0043 431947.PGN_1862 443
431947.PGN_0043 431947.PGN_1864 155
431947.PGN_0043 431947.PGN_1870 558
431947.PGN_0043 431947.PGN_1871 608
431947.PGN_0043 431947.PGN_1872 179
431947.PGN_0043 431947.PGN_1877 302
431947.PGN_0043 431947.PGN_1882 159
431947.PGN_0043 431947.PGN_1898 156
431947.PGN_0043 431947.PGN_1937 462
431947.PGN_0043 431947.PGN_1943 285
431947.PGN_0043 431947.PGN_1945 181
431947.PGN_0043 431947.PGN_1946 181
431947.PGN_0043 431947.PGN_1955 335
431947.PGN_0043 431947.PGN_1978 299
431947.PGN_0043 431947.PGN_1979 758
431947.PGN_0043 431947.PGN_1991 779
431947.PGN_0043 431947.PGN_1992 212
431947.PGN_0043 431947.PGN_1998 164
431947.PGN_0043 431947.PGN_2007 316
431947.PGN_0043 431947.PGN_2011 212
431947.PGN_0043 431947.PGN_2017 286
431947.PGN_0043 431947.PGN_2018 319
431947.PGN_0043 431947.PGN_2019 304
431947.PGN_0043 431947.PGN_2021 176
431947.PGN_0043 431947.PGN_2022 155
431947.PGN_0043 431947.PGN_2033 311
431947.PGN_0043 431947.PGN_2043 385
431947.PGN_0043 431947.PGN_2045 585
431947.PGN_0043 431947.PGN_2060 423
431947.PGN_0043 431947.PGN_2064 231
431947.PGN_0043 431947.PGN_2069 274
431947.PGN_0043 431947.PGN_2071 254
431947.PGN_0043 431947.PGN_2075 389
431947.PGN_0043 431947.PGN_2083 207
431947.PGN_0044 431947.PGN_0001 218
431947.PGN_0044 431947.PGN_0031 488
431947.PGN_0044 431947.PGN_0041 249
431947.PGN_0044 431947.PGN_0042 428
431947.PGN_0044 431947.PGN_0043 591
431947.PGN_0044 431947.PGN_0045 791
431947.PGN_0044 431947.PGN_0065 184
431947.PGN_0044 431947.PGN_0097 202
431947.PGN_0044 431947.PGN_0100 239
431947.PGN_0044 431947.PGN_0137 396
431947.PGN_0044 431947.PGN_0139 152
431947.PGN_0044 431947.PGN_0148 415
431947.PGN_0044 431947.PGN_0149 707
431947.PGN_0044 431947.PGN_0169 387
431947.PGN_0044 431947.PGN_0175 320
431947.PGN_0044 431947.PGN_0189 188
431947.PGN_0044 431947.PGN_0190 431
431947.PGN_0044 431947.PGN_0191 718
431947.PGN_0044 431947.PGN_0195 327
431947.PGN_0044 431947.PGN_0207 344
431947.PGN_0044 431947.PGN_0235 168
431947.PGN_0044 431947.PGN_0247 415
431947.PGN_0044 431947.PGN_0248 570
431947.PGN_0044 431947.PGN_0251 191
431947.PGN_0044 431947.PGN_0254 472
431947.PGN_0044 431947.PGN_0255 469
431947.PGN_0044 431947.PGN_0266 341
431947.PGN_0044 431947.PGN_0268 548
431947.PGN_0044 431947.PGN_0278 634
431947.PGN_0044 431947.PGN_0279 620
431947.PGN_0044 431947.PGN_0281 767
431947.PGN_0044 431947.PGN_0298 413
431947.PGN_0044 431947.PGN_0307 279
431947.PGN_0044 431947.PGN_0316 168
431947.PGN_0044 431947.PGN_0317 224
431947.PGN_0044 431947.PGN_0342 257
431947.PGN_0044 431947.PGN_0346 301
431947.PGN_0044 431947.PGN_0355 602
431947.PGN_0044 431947.PGN_0360 311
431947.PGN_0044 431947.PGN_0365 221
431947.PGN_0044 431947.PGN_0366 297
431947.PGN_0044 431947.PGN_0367 220
431947.PGN_0044 431947.PGN_0369 464
431947.PGN_0044 431947.PGN_0375 165
431947.PGN_0044 431947.PGN_0376 152
431947.PGN_0044 431947.PGN_0390 301
431947.PGN_0044 431947.PGN_0396 171
431947.PGN_0044 431947.PGN_0410 159
431947.PGN_0044 431947.PGN_0412 274
431947.PGN_0044 431947.PGN_0413 164
431947.PGN_0044 431947.PGN_0433 262
431947.PGN_0044 431947.PGN_0445 161
431947.PGN_0044 431947.PGN_0456 152
431947.PGN_0044 431947.PGN_0457 152
431947.PGN_0044 431947.PGN_0472 474
431947.PGN_0044 431947.PGN_0517 473
431947.PGN_0044 431947.PGN_0518 239
431947.PGN_0044 431947.PGN_0533 203
431947.PGN_0044 431947.PGN_0543 717
431947.PGN_0044 431947.PGN_0544 224
431947.PGN_0044 431947.PGN_0550 283
431947.PGN_0044 431947.PGN_0564 232
431947.PGN_0044 431947.PGN_0570 438
431947.PGN_0044 431947.PGN_0600 184
431947.PGN_0044 431947.PGN_0616 269
431947.PGN_0044 431947.PGN_0620 669
431947.PGN_0044 431947.PGN_0622 161
431947.PGN_0044 431947.PGN_0623 224
431947.PGN_0044 431947.PGN_0626 158
431947.PGN_0044 431947.PGN_0631 304
431947.PGN_0044 431947.PGN_0635 310
431947.PGN_0044 431947.PGN_0639 504
431947.PGN_0044 431947.PGN_0640 469
431947.PGN_0044 431947.PGN_0641 443
431947.PGN_0044 431947.PGN_0646 670
431947.PGN_0044 431947.PGN_0647 425
431947.PGN_0044 431947.PGN_0658 165
431947.PGN_0044 431947.PGN_0665 308
431947.PGN_0044 431947.PGN_0680 307
431947.PGN_0044 431947.PGN_0689 307
431947.PGN_0044 431947.PGN_0694 206
431947.PGN_0044 431947.PGN_0695 220
431947.PGN_0044 431947.PGN_0739 471
431947.PGN_0044 431947.PGN_0748 165
431947.PGN_0044 431947.PGN_0761 464
431947.PGN_0044 431947.PGN_0781 307
431947.PGN_0044 431947.PGN_0791 191
431947.PGN_0044 431947.PGN_0793 200
431947.PGN_0044 431947.PGN_0807 442
431947.PGN_0044 431947.PGN_0813 411
431947.PGN_0044 431947.PGN_0819 521
431947.PGN_0044 431947.PGN_0824 204
431947.PGN_0044 431947.PGN_0826 178
431947.PGN_0044 431947.PGN_0829 404
431947.PGN_0044 431947.PGN_0831 220
431947.PGN_0044 431947.PGN_0869 224
431947.PGN_0044 431947.PGN_0875 529
431947.PGN_0044 431947.PGN_0891 204
431947.PGN_0044 431947.PGN_0914 224
431947.PGN_0044 431947.PGN_0916 209
431947.PGN_0044 431947.PGN_0962 296
431947.PGN_0044 431947.PGN_0972 187
431947.PGN_0044 431947.PGN_0987 206
431947.PGN_0044 431947.PGN_0989 180
431947.PGN_0044 431947.PGN_0995 425
431947.PGN_0044 431947.PGN_1000 253
431947.PGN_0044 431947.PGN_1012 506
431947.PGN_0044 431947.PGN_1013 156
431947.PGN_0044 431947.PGN_1014 488
431947.PGN_0044 431947.PGN_1015 232
431947.PGN_0044 431947.PGN_1022 469
431947.PGN_0044 431947.PGN_1062 536
431947.PGN_0044 431947.PGN_1088 447
431947.PGN_0044 431947.PGN_1089 184
431947.PGN_0044 431947.PGN_1095 318
431947.PGN_0044 431947.PGN_1096 320
431947.PGN_0044 431947.PGN_1098 274
431947.PGN_0044 431947.PGN_1119 178
431947.PGN_0044 431947.PGN_1124 200
431947.PGN_0044 431947.PGN_1131 401
431947.PGN_0044 431947.PGN_1150 252
431947.PGN_0044 431947.PGN_1155 299
431947.PGN_0044 431947.PGN_1157 213
431947.PGN_0044 431947.PGN_1190 366
431947.PGN_0044 431947.PGN_1202 185
431947.PGN_0044 431947.PGN_1206 479
431947.PGN_0044 431947.PGN_1218 244
431947.PGN_0044 431947.PGN_1219 416
431947.PGN_0044 431947.PGN_1220 188
431947.PGN_0044 431947.PGN_1223 239
431947.PGN_0044 431947.PGN_1225 372
431947.PGN_0044 431947.PGN_1229 418
431947.PGN_0044 431947.PGN_1232 187
431947.PGN_0044 431947.PGN_1255 410
431947.PGN_0044 431947.PGN_1256 409
431947.PGN_0044 431947.PGN_1272 239
431947.PGN_0044 431947.PGN_1314 279
431947.PGN_0044 431947.PGN_1374 159
431947.PGN_0044 431947.PGN_1377 758
431947.PGN_0044 431947.PGN_1378 238
431947.PGN_0044 431947.PGN_1388 188
431947.PGN_0044 431947.PGN_1393 168
431947.PGN_0044 431947.PGN_1405 269
431947.PGN_0044 431947.PGN_1449 351
431947.PGN_0044 431947.PGN_1451 192
431947.PGN_0044 431947.PGN_1452 288
431947.PGN_0044 431947.PGN_1458 185
431947.PGN_0044 431947.PGN_1461 223
431947.PGN_0044 431947.PGN_1462 211
431947.PGN_0044 431947.PGN_1472 163
431947.PGN_0044 431947.PGN_1484 192
431947.PGN_0044 431947.PGN_1504 241
431947.PGN_0044 431947.PGN_1516 170
431947.PGN_0044 431947.PGN_1527 167
431947.PGN_0044 431947.PGN_1549 236
431947.PGN_0044 431947.PGN_1573 187
431947.PGN_0044 431947.PGN_1574 293
431947.PGN_0044 431947.PGN_1575 268
431947.PGN_0044 431947.PGN_1576 427
431947.PGN_0044 431947.PGN_1587 334
431947.PGN_0044 431947.PGN_1588 352
431947.PGN_0044 431947.PGN_1589 177
431947.PGN_0044 431947.PGN_1590 280
431947.PGN_0044 431947.PGN_1594 323
431947.PGN_0044 431947.PGN_1614 278
431947.PGN_0044 431947.PGN_1615 775
431947.PGN_0044 431947.PGN_1630 160
431947.PGN_0044 431947.PGN_1646 489
431947.PGN_0044 431947.PGN_1667 373
431947.PGN_0044 431947.PGN_1680 172
431947.PGN_0044 431947.PGN_1688 468
431947.PGN_0044 431947.PGN_1689 259
431947.PGN_0044 431947.PGN_1698 242
431947.PGN_0044 431947.PGN_1699 265
431947.PGN_0044 431947.PGN_1703 192
431947.PGN_0044 431947.PGN_1708 276
431947.PGN_0044 431947.PGN_1711 648
431947.PGN_0044 431947.PGN_1714 223
431947.PGN_0044 431947.PGN_1716 368
431947.PGN_0044 431947.PGN_1743 208
431947.PGN_0044 431947.PGN_1751 187
431947.PGN_0044 431947.PGN_1761 216
431947.PGN_0044 431947.PGN_1762 570
431947.PGN_0044 431947.PGN_1771 459
431947.PGN_0044 431947.PGN_1786 255
431947.PGN_0044 431947.PGN_1787 178
431947.PGN_0044 431947.PGN_1805 399
431947.PGN_0044 431947.PGN_1813 542
431947.PGN_0044 431947.PGN_1827 152
431947.PGN_0044 431947.PGN_1828 157
431947.PGN_0044 431947.PGN_1832 240
431947.PGN_0044 431947.PGN_1833 155
431947.PGN_0044 431947.PGN_1841 427
431947.PGN_0044 431947.PGN_1844 170
431947.PGN_0044 431947.PGN_1846 187
431947.PGN_0044 431947.PGN_1848 411
431947.PGN_0044 431947.PGN_1849 285
431947.PGN_0044 431947.PGN_1851 187
431947.PGN_0044 431947.PGN_1852 408
431947.PGN_0044 431947.PGN_1853 292
431947.PGN_0044 431947.PGN_1854 209
431947.PGN_0044 431947.PGN_1856 233
431947.PGN_0044 431947.PGN_1858 184
431947.PGN_0044 431947.PGN_1862 186
431947.PGN_0044 431947.PGN_1865 318
431947.PGN_0044 431947.PGN_1867 224
431947.PGN_0044 431947.PGN_1868 221
431947.PGN_0044 431947.PGN_1869 186
431947.PGN_0044 431947.PGN_1870 488
431947.PGN_0044 431947.PGN_1871 440
431947.PGN_0044 431947.PGN_1872 191
431947.PGN_0044 431947.PGN_1883 472
431947.PGN_0044 431947.PGN_1884 196
431947.PGN_0044 431947.PGN_1898 300
431947.PGN_0044 431947.PGN_1937 313
431947.PGN_0044 431947.PGN_1938 224
431947.PGN_0044 431947.PGN_1941 192
431947.PGN_0044 431947.PGN_1943 444
431947.PGN_0044 431947.PGN_1945 229
431947.PGN_0044 431947.PGN_1946 229
431947.PGN_0044 431947.PGN_1947 155
431947.PGN_0044 431947.PGN_1966 195
431947.PGN_0044 431947.PGN_1968 156
431947.PGN_0044 431947.PGN_1969 193
431947.PGN_0044 431947.PGN_1979 344
431947.PGN_0044 431947.PGN_1997 156
431947.PGN_0044 431947.PGN_2007 544
431947.PGN_0044 431947.PGN_2022 580
431947.PGN_0044 431947.PGN_2042 207
431947.PGN_0044 431947.PGN_2043 234
431947.PGN_0044 431947.PGN_2045 453
431947.PGN_0044 431947.PGN_2057 193
431947.PGN_0044 431947.PGN_2060 420
431947.PGN_0044 431947.PGN_2071 475
431947.PGN_0044 431947.PGN_2079 307
431947.PGN_0045 431947.PGN_0042 399
431947.PGN_0045 431947.PGN_0043 447
431947.PGN_0045 431947.PGN_0044 791
431947.PGN_0046 431947.PGN_0047 818
431947.PGN_0046 431947.PGN_0048 773
431947.PGN_0046 431947.PGN_0049 698
431947.PGN_0046 431947.PGN_0050 647
431947.PGN_0046 431947.PGN_0051 573
431947.PGN_0046 431947.PGN_0052 569
431947.PGN_0046 431947.PGN_0053 323
431947.PGN_0046 431947.PGN_0054 323
431947.PGN_0047 431947.PGN_0046 818
431947.PGN_0047 431947.PGN_0048 827
431947.PGN_0047 431947.PGN_0049 737
431947.PGN_0047 431947.PGN_0050 698
431947.PGN_0047 431947.PGN_0051 698
431947.PGN_0047 431947.PGN_0052 599
431947.PGN_0047 431947.PGN_0053 336
431947.PGN_0047 431947.PGN_0054 336
431947.PGN_0047 431947.PGN_1290 287
431947.PGN_0048 431947.PGN_0046 773
431947.PGN_0048 431947.PGN_0047 827
431947.PGN_0048 431947.PGN_0049 779
431947.PGN_0048 431947.PGN_0050 721
431947.PGN_0048 431947.PGN_0051 641
431947.PGN_0048 431947.PGN_0052 631
431947.PGN_0048 431947.PGN_0053 349
431947.PGN_0048 431947.PGN_0054 349
431947.PGN_0049 431947.PGN_0046 698
431947.PGN_0049 431947.PGN_0047 737
431947.PGN_0049 431947.PGN_0048 779
431947.PGN_0049 431947.PGN_0050 800
431947.PGN_0049 431947.PGN_0051 703
431947.PGN_0049 431947.PGN_0052 698
431947.PGN_0049 431947.PGN_0053 378
431947.PGN_0049 431947.PGN_0054 378
431947.PGN_0049 431947.PGN_0103 204
431947.PGN_0049 431947.PGN_0114 246
431947.PGN_0049 431947.PGN_0141 292
431947.PGN_0049 431947.PGN_0142 157
431947.PGN_0049 431947.PGN_0205 232
431947.PGN_0049 431947.PGN_0351 150
431947.PGN_0049 431947.PGN_0371 204
431947.PGN_0049 431947.PGN_0381 160
431947.PGN_0049 431947.PGN_0385 177
431947.PGN_0049 431947.PGN_0412 721
431947.PGN_0049 431947.PGN_0415 152
431947.PGN_0049 431947.PGN_0553 178
431947.PGN_0049 431947.PGN_0584 391
431947.PGN_0049 431947.PGN_0590 390
431947.PGN_0049 431947.PGN_0705 167
431947.PGN_0049 431947.PGN_0716 186
431947.PGN_0049 431947.PGN_0843 178
431947.PGN_0049 431947.PGN_0860 248
431947.PGN_0049 431947.PGN_0877 177
431947.PGN_0049 431947.PGN_0926 160
431947.PGN_0049 431947.PGN_1044 170
431947.PGN_0049 431947.PGN_1275 204
431947.PGN_0049 431947.PGN_1315 177
431947.PGN_0049 431947.PGN_1436 344
431947.PGN_0049 431947.PGN_1533 265
431947.PGN_0049 431947.PGN_1579 177
431947.PGN_0049 431947.PGN_1723 213
431947.PGN_0050 431947.PGN_0046 647
431947.PGN_0050 431947.PGN_0047 698
431947.PGN_0050 431947.PGN_0048 721
431947.PGN_0050 431947.PGN_0049 800
431947.PGN_0050 431947.PGN_0051 761
431947.PGN_0050 431947.PGN_0052 753
431947.PGN_0050 431947.PGN_0053 402
431947.PGN_0050 431947.PGN_0054 402
431947.PGN_0051 431947.PGN_0046 573
431947.PGN_0051 431947.PGN_0047 698
431947.PGN_0051 431947.PGN_0048 641
431947.PGN_0051 431947.PGN_0049 703
431947.PGN_0051 431947.PGN_0050 761
431947.PGN_0051 431947.PGN_0052 858
431947.PGN_0051 431947.PGN_0053 447
431947.PGN_0051 431947.PGN_0054 447
431947.PGN_0051 431947.PGN_1294 287
431947.PGN_0052 431947.PGN_0046 569
431947.PGN_0052 431947.PGN_0047 599
431947.PGN_0052 431947.PGN_0048 631
431947.PGN_0052 431947.PGN_0049 698
431947.PGN_0052 431947.PGN_0050 753
431947.PGN_0052 431947.PGN_0051 858
431947.PGN_0052 431947.PGN_0053 450
431947.PGN_0052 431947.PGN_0054 450
431947.PGN_0053 431947.PGN_0010 210
431947.PGN_0053 431947.PGN_0022 252
431947.PGN_0053 431947.PGN_0023 151
431947.PGN_0053 431947.PGN_0046 323
431947.PGN_0053 431947.PGN_0047 336
431947.PGN_0053 431947.PGN_0048 349
431947.PGN_0053 431947.PGN_0049 378
431947.PGN_0053 431947.PGN_0050 402
431947.PGN_0053 431947.PGN_0051 447
431947.PGN_0053 431947.PGN_0052 450
431947.PGN_0053 431947.PGN_0054 897
431947.PGN_0053 431947.PGN_0109 597
431947.PGN_0053 431947.PGN_0198 220
431947.PGN_0053 431947.PGN_0231 411
431947.PGN_0053 431947.PGN_0253 160
431947.PGN_0053 431947.PGN_0259 199
431947.PGN_0053 431947.PGN_0303 169
431947.PGN_0053 431947.PGN_0309 610
431947.PGN_0053 431947.PGN_0457 176
431947.PGN_0053 431947.PGN_0645 324
431947.PGN_0053 431947.PGN_0683 310
431947.PGN_0053 431947.PGN_0741 633
431947.PGN_0053 431947.PGN_0852 259
431947.PGN_0053 431947.PGN_0890 713
431947.PGN_0053 431947.PGN_0933 170
431947.PGN_0053 431947.PGN_0959 308
431947.PGN_0053 431947.PGN_1019 321
431947.PGN_0053 431947.PGN_1070 170
431947.PGN_0053 431947.PGN_1093 173
431947.PGN_0053 431947.PGN_1180 195
431947.PGN_0053 431947.PGN_1197 158
431947.PGN_0053 431947.PGN_1227 634
431947.PGN_0053 431947.PGN_1246 160
431947.PGN_0053 431947.PGN_1259 458
431947.PGN_0053 431947.PGN_1287 282
431947.PGN_0053 431947.PGN_1312 160
431947.PGN_0053 431947.PGN_1362 240
431947.PGN_0053 431947.PGN_1436 188
431947.PGN_0053 431947.PGN_1514 250
431947.PGN_0053 431947.PGN_1629 255
431947.PGN_0053 431947.PGN_1783 236
431947.PGN_0053 431947.PGN_1903 153
431947.PGN_0053 431947.PGN_1928 195
431947.PGN_0053 431947.PGN_1930 232
431947.PGN_0053 431947.PGN_1953 506
431947.PGN_0053 431947.PGN_1964 622
431947.PGN_0053 431947.PGN_1966 428
431947.PGN_0053 431947.PGN_2001 225
431947.PGN_0053 431947.PGN_2065 209
431947.PGN_0053 431947.PGN_2078 158
431947.PGN_0054 431947.PGN_0046 323
431947.PGN_0054 431947.PGN_0047 336
431947.PGN_0054 431947.PGN_0048 349
431947.PGN_0054 431947.PGN_0049 378
431947.PGN_0054 431947.PGN_0050 402
431947.PGN_0054 431947.PGN_0051 447
431947.PGN_0054 431947.PGN_0052 450
431947.PGN_0054 431947.PGN_0053 897
431947.PGN_0054 431947.PGN_1288 282
431947.PGN_0054 431947.PGN_1903 153
431947.PGN_0055 431947.PGN_0056 865
431947.PGN_0055 431947.PGN_0057 767
431947.PGN_0055 431947.PGN_0058 786
431947.PGN_0055 431947.PGN_0059 767
431947.PGN_0055 431947.PGN_0060 653
431947.PGN_0055 431947.PGN_0061 639
431947.PGN_0055 431947.PGN_0062 658
431947.PGN_0055 431947.PGN_0063 585
431947.PGN_0055 431947.PGN_0064 585
431947.PGN_0055 431947.PGN_0065 385
431947.PGN_0055 431947.PGN_0066 385
431947.PGN_0055 431947.PGN_0067 382
431947.PGN_0055 431947.PGN_0068 260
431947.PGN_0055 431947.PGN_0069 260
431947.PGN_0055 431947.PGN_0070 241
431947.PGN_0055 431947.PGN_0071 241
431947.PGN_0055 431947.PGN_0072 226
431947.PGN_0055 431947.PGN_0073 226
431947.PGN_0056 431947.PGN_0055 865
431947.PGN_0056 431947.PGN_0057 767
431947.PGN_0056 431947.PGN_0058 767
431947.PGN_0056 431947.PGN_0059 768
431947.PGN_0056 431947.PGN_0060 641
431947.PGN_0056 431947.PGN_0061 639
431947.PGN_0056 431947.PGN_0062 716
431947.PGN_0056 431947.PGN_0063 585
431947.PGN_0056 431947.PGN_0064 586
431947.PGN_0056 431947.PGN_0065 395
431947.PGN_0056 431947.PGN_0066 385
431947.PGN_0056 431947.PGN_0067 442
431947.PGN_0056 431947.PGN_0068 260
431947.PGN_0056 431947.PGN_0069 306
431947.PGN_0056 431947.PGN_0070 241
431947.PGN_0056 431947.PGN_0071 241
431947.PGN_0056 431947.PGN_0072 226
431947.PGN_0056 431947.PGN_0073 275
431947.PGN_0056 431947.PGN_0593 353
431947.PGN_0057 431947.PGN_0055 767
431947.PGN_0057 431947.PGN_0056 767
431947.PGN_0057 431947.PGN_0058 865
431947.PGN_0057 431947.PGN_0059 865
431947.PGN_0057 431947.PGN_0060 718
431947.PGN_0057 431947.PGN_0061 718
431947.PGN_0057 431947.PGN_0062 718
431947.PGN_0057 431947.PGN_0063 655
431947.PGN_0057 431947.PGN_0064 655
431947.PGN_0057 431947.PGN_0065 423
431947.PGN_0057 431947.PGN_0066 423
431947.PGN_0057 431947.PGN_0067 478
431947.PGN_0057 431947.PGN_0068 279
431947.PGN_0057 431947.PGN_0069 279
431947.PGN_0057 431947.PGN_0070 257
431947.PGN_0057 431947.PGN_0071 257
431947.PGN_0057 431947.PGN_0072 240
431947.PGN_0057 431947.PGN_0073 240
431947.PGN_0057 431947.PGN_0144 261
431947.PGN_0057 431947.PGN_0193 152
431947.PGN_0057 431947.PGN_0231 155
431947.PGN_0057 431947.PGN_0297 512
431947.PGN_0057 431947.PGN_0303 207
431947.PGN_0057 431947.PGN_0391 243
431947.PGN_0057 431947.PGN_0473 152
431947.PGN_0057 431947.PGN_0645 173
431947.PGN_0057 431947.PGN_0778 343
431947.PGN_0057 431947.PGN_0811 379
431947.PGN_0057 431947.PGN_0816 177
431947.PGN_0057 431947.PGN_0832 298
431947.PGN_0057 431947.PGN_0925 253
431947.PGN_0057 431947.PGN_0927 181
431947.PGN_0057 431947.PGN_0928 257
431947.PGN_0057 431947.PGN_1038 151
431947.PGN_0057 431947.PGN_1055 178
431947.PGN_0057 431947.PGN_1317 409
431947.PGN_0057 431947.PGN_1436 151
431947.PGN_0057 431947.PGN_1449 205
431947.PGN_0057 431947.PGN_1530 159
431947.PGN_0057 431947.PGN_1673 330
431947.PGN_0057 431947.PGN_1674 353
431947.PGN_0057 431947.PGN_1675 181
431947.PGN_0057 431947.PGN_1677 331
431947.PGN_0057 431947.PGN_1680 157
431947.PGN_0057 431947.PGN_1693 150
431947.PGN_0057 431947.PGN_1735 182
431947.PGN_0057 431947.PGN_1740 175
431947.PGN_0057 431947.PGN_1783 170
431947.PGN_0057 431947.PGN_1877 172
431947.PGN_0057 431947.PGN_1999 411
431947.PGN_0058 431947.PGN_0055 786
431947.PGN_0058 431947.PGN_0056 767
431947.PGN_0058 431947.PGN_0057 865
431947.PGN_0058 431947.PGN_0059 876
431947.PGN_0058 431947.PGN_0060 733
431947.PGN_0058 431947.PGN_0061 718
431947.PGN_0058 431947.PGN_0062 734
431947.PGN_0058 431947.PGN_0063 655
431947.PGN_0058 431947.PGN_0064 655
431947.PGN_0058 431947.PGN_0065 423
431947.PGN_0058 431947.PGN_0066 423
431947.PGN_0058 431947.PGN_0067 421
431947.PGN_0058 431947.PGN_0068 279
431947.PGN_0058 431947.PGN_0069 279
431947.PGN_0058 431947.PGN_0070 257
431947.PGN_0058 431947.PGN_0071 257
431947.PGN_0058 431947.PGN_0072 240
431947.PGN_0058 431947.PGN_0073 240
431947.PGN_0059 431947.PGN_0055 767
431947.PGN_0059 431947.PGN_0056 768
431947.PGN_0059 431947.PGN_0057 865
431947.PGN_0059 431947.PGN_0058 876
431947.PGN_0059 431947.PGN_0060 759
431947.PGN_0059 431947.PGN_0061 718
431947.PGN_0059 431947.PGN_0062 741
431947.PGN_0059 431947.PGN_0063 672
431947.PGN_0059 431947.PGN_0064 664
431947.PGN_0059 431947.PGN_0065 447
431947.PGN_0059 431947.PGN_0066 423
431947.PGN_0059 431947.PGN_0067 523
431947.PGN_0059 431947.PGN_0068 279
431947.PGN_0059 431947.PGN_0069 279
431947.PGN_0059 431947.PGN_0070 257
431947.PGN_0059 431947.PGN_0071 257
431947.PGN_0059 431947.PGN_0072 240
431947.PGN_0059 431947.PGN_0073 240
431947.PGN_0059 431947.PGN_0572 156
431947.PGN_0059 431947.PGN_0595 273
431947.PGN_0059 431947.PGN_1091 156
431947.PGN_0059 431947.PGN_1281 199
431947.PGN_0059 431947.PGN_1625 156
431947.PGN_0059 431947.PGN_1977 156
431947.PGN_0060 431947.PGN_0055 653
431947.PGN_0060 431947.PGN_0056 641
431947.PGN_0060 431947.PGN_0057 718
431947.PGN_0060 431947.PGN_0058 733
431947.PGN_0060 431947.PGN_0059 759
431947.PGN_0060 431947.PGN_0061 865
431947.PGN_0060 431947.PGN_0062 931
431947.PGN_0060 431947.PGN_0063 863
431947.PGN_0060 431947.PGN_0064 954
431947.PGN_0060 431947.PGN_0065 888
431947.PGN_0060 431947.PGN_0066 510
431947.PGN_0060 431947.PGN_0067 594
431947.PGN_0060 431947.PGN_0068 315
431947.PGN_0060 431947.PGN_0069 315
431947.PGN_0060 431947.PGN_0070 286
431947.PGN_0060 431947.PGN_0071 286
431947.PGN_0060 431947.PGN_0072 285
431947.PGN_0060 431947.PGN_0073 356
431947.PGN_0060 431947.PGN_0074 242
431947.PGN_0060 431947.PGN_0075 692
431947.PGN_0060 431947.PGN_0076 755
431947.PGN_0060 431947.PGN_0083 681
431947.PGN_0060 431947.PGN_0095 180
431947.PGN_0060 431947.PGN_0211 155
431947.PGN_0060 431947.PGN_0241 295
431947.PGN_0060 431947.PGN_0245 187
431947.PGN_0060 431947.PGN_0303 221
431947.PGN_0060 431947.PGN_0309 226
431947.PGN_0060 431947.PGN_0400 341
431947.PGN_0060 431947.PGN_0405 157
431947.PGN_0060 431947.PGN_0579 714
431947.PGN_0060 431947.PGN_0581 749
431947.PGN_0060 431947.PGN_0593 562
431947.PGN_0060 431947.PGN_0594 199
431947.PGN_0060 431947.PGN_0597 233
431947.PGN_0060 431947.PGN_0598 397
431947.PGN_0060 431947.PGN_0599 775
431947.PGN_0060 431947.PGN_0609 451
431947.PGN_0060 431947.PGN_0645 239
431947.PGN_0060 431947.PGN_0664 151
431947.PGN_0060 431947.PGN_0685 162
431947.PGN_0060 431947.PGN_0687 233
431947.PGN_0060 431947.PGN_0706 203
431947.PGN_0060 431947.PGN_0732 171
431947.PGN_0060 431947.PGN_0737 162
431947.PGN_0060 431947.PGN_0811 151
431947.PGN_0060 431947.PGN_0837 242
431947.PGN_0060 431947.PGN_0907 170
431947.PGN_0060 431947.PGN_0915 175
431947.PGN_0060 431947.PGN_0917 591
431947.PGN_0060 431947.PGN_1097 199
431947.PGN_0060 431947.PGN_1193 172
431947.PGN_0060 431947.PGN_1282 199
431947.PGN_0060 431947.PGN_1295 180
431947.PGN_0060 431947.PGN_1333 150
431947.PGN_0060 431947.PGN_1419 192
431947.PGN_0060 431947.PGN_1457 185
431947.PGN_0060 431947.PGN_1498 171
431947.PGN_0060 431947.PGN_1502 154
431947.PGN_0060 431947.PGN_1632 172
431947.PGN_0060 431947.PGN_1680 302
431947.PGN_0060 431947.PGN_1735 352
431947.PGN_0060 431947.PGN_1760 192
431947.PGN_0060 431947.PGN_1764 152
431947.PGN_0060 431947.PGN_1777 214
431947.PGN_0060 431947.PGN_2078 236
431947.PGN_0061 431947.PGN_0055 639
431947.PGN_0061 431947.PGN_0056 639
431947.PGN_0061 431947.PGN_0057 718
431947.PGN_0061 431947.PGN_0058 718
431947.PGN_0061 431947.PGN_0059 718
431947.PGN_0061 431947.PGN_0060 865
431947.PGN_0061 431947.PGN_0062 865
431947.PGN_0061 431947.PGN_0063 787
431947.PGN_0061 431947.PGN_0064 787
431947.PGN_0061 431947.PGN_0065 496
431947.PGN_0061 431947.PGN_0066 496
431947.PGN_0061 431947.PGN_0067 492
431947.PGN_0061 431947.PGN_0068 315
431947.PGN_0061 431947.PGN_0069 315
431947.PGN_0061 431947.PGN_0070 286
431947.PGN_0061 431947.PGN_0071 286
431947.PGN_0061 431947.PGN_0072 266
431947.PGN_0061 431947.PGN_0073 266
431947.PGN_0062 431947.PGN_0055 658
431947.PGN_0062 431947.PGN_0056 716
431947.PGN_0062 431947.PGN_0057 718
431947.PGN_0062 431947.PGN_0058 734
431947.PGN_0062 431947.PGN_0059 741
431947.PGN_0062 431947.PGN_0060 931
431947.PGN_0062 431947.PGN_0061 865
431947.PGN_0062 431947.PGN_0063 918
431947.PGN_0062 431947.PGN_0064 850
431947.PGN_0062 431947.PGN_0065 544
431947.PGN_0062 431947.PGN_0066 540
431947.PGN_0062 431947.PGN_0067 617
431947.PGN_0062 431947.PGN_0068 315
431947.PGN_0062 431947.PGN_0069 333
431947.PGN_0062 431947.PGN_0070 286
431947.PGN_0062 431947.PGN_0071 286
431947.PGN_0062 431947.PGN_0072 290
431947.PGN_0062 431947.PGN_0073 285
431947.PGN_0062 431947.PGN_0074 279
431947.PGN_0062 431947.PGN_0075 283
431947.PGN_0062 431947.PGN_0083 242
431947.PGN_0062 431947.PGN_0572 415
431947.PGN_0062 431947.PGN_0579 283
431947.PGN_0062 431947.PGN_0581 242
431947.PGN_0062 431947.PGN_0592 263
431947.PGN_0062 431947.PGN_0593 658
431947.PGN_0062 431947.PGN_0598 641
431947.PGN_0062 431947.PGN_0837 279
431947.PGN_0062 431947.PGN_1091 415
431947.PGN_0062 431947.PGN_1281 520
431947.PGN_0062 431947.PGN_1285 263
431947.PGN_0062 431947.PGN_1625 415
431947.PGN_0062 431947.PGN_1977 415
431947.PGN_0063 431947.PGN_0055 585
431947.PGN_0063 431947.PGN_0056 585
431947.PGN_0063 431947.PGN_0057 655
431947.PGN_0063 431947.PGN_0058 655
431947.PGN_0063 431947.PGN_0059 672
431947.PGN_0063 431947.PGN_0060 863
431947.PGN_0063 431947.PGN_0061 787
431947.PGN_0063 431947.PGN_0062 918
431947.PGN_0063 431947.PGN_0064 887
431947.PGN_0063 431947.PGN_0065 597
431947.PGN_0063 431947.PGN_0066 539
431947.PGN_0063 431947.PGN_0067 538
431947.PGN_0063 431947.PGN_0068 336
431947.PGN_0063 431947.PGN_0069 336
431947.PGN_0063 431947.PGN_0070 304
431947.PGN_0063 431947.PGN_0071 304
431947.PGN_0063 431947.PGN_0072 281
431947.PGN_0063 431947.PGN_0073 281
431947.PGN_0063 431947.PGN_0074 242
431947.PGN_0063 431947.PGN_0075 251
431947.PGN_0063 431947.PGN_0083 211
431947.PGN_0063 431947.PGN_0572 412
431947.PGN_0063 431947.PGN_0579 251
431947.PGN_0063 431947.PGN_0581 211
431947.PGN_0063 431947.PGN_0593 370
431947.PGN_0063 431947.PGN_0597 380
431947.PGN_0063 431947.PGN_0599 380
431947.PGN_0063 431947.PGN_0837 242
431947.PGN_0063 431947.PGN_1091 412
431947.PGN_0063 431947.PGN_1281 397
431947.PGN_0063 431947.PGN_1625 412
431947.PGN_0063 431947.PGN_1977 412
431947.PGN_0064 431947.PGN_0055 585
431947.PGN_0064 431947.PGN_0056 586
431947.PGN_0064 431947.PGN_0057 655
431947.PGN_0064 431947.PGN_0058 655
431947.PGN_0064 431947.PGN_0059 664
431947.PGN_0064 431947.PGN_0060 954
431947.PGN_0064 431947.PGN_0061 787
431947.PGN_0064 431947.PGN_0062 850
431947.PGN_0064 431947.PGN_0063 887
431947.PGN_0064 431947.PGN_0065 918
431947.PGN_0064 431947.PGN_0066 539
431947.PGN_0064 431947.PGN_0067 673
431947.PGN_0064 431947.PGN_0068 336
431947.PGN_0064 431947.PGN_0069 485
431947.PGN_0064 431947.PGN_0070 304
431947.PGN_0064 431947.PGN_0071 304
431947.PGN_0064 431947.PGN_0072 360
431947.PGN_0064 431947.PGN_0073 398
431947.PGN_0064 431947.PGN_0074 158
431947.PGN_0064 431947.PGN_0075 666
431947.PGN_0064 431947.PGN_0076 789
431947.PGN_0064 431947.PGN_0083 632
431947.PGN_0064 431947.PGN_0086 164
431947.PGN_0064 431947.PGN_0245 275
431947.PGN_0064 431947.PGN_0303 227
431947.PGN_0064 431947.PGN_0309 405
431947.PGN_0064 431947.PGN_0400 260
431947.PGN_0064 431947.PGN_0579 789
431947.PGN_0064 431947.PGN_0581 752
431947.PGN_0064 431947.PGN_0593 196
431947.PGN_0064 431947.PGN_0595 800
431947.PGN_0064 431947.PGN_0597 279
431947.PGN_0064 431947.PGN_0598 212
431947.PGN_0064 431947.PGN_0599 211
431947.PGN_0064 431947.PGN_0600 330
431947.PGN_0064 431947.PGN_0609 206
431947.PGN_0064 431947.PGN_0645 254
431947.PGN_0064 431947.PGN_0664 203
431947.PGN_0064 431947.PGN_0907 250
431947.PGN_0064 431947.PGN_0915 300
431947.PGN_0064 431947.PGN_0917 682
431947.PGN_0064 431947.PGN_0927 238
431947.PGN_0064 431947.PGN_1186 152
431947.PGN_0064 431947.PGN_1281 805
431947.PGN_0064 431947.PGN_1372 353
431947.PGN_0064 431947.PGN_1455 157
431947.PGN_0064 431947.PGN_1498 284
431947.PGN_0064 431947.PGN_1632 246
431947.PGN_0064 431947.PGN_1735 399
431947.PGN_0064 431947.PGN_1777 213
431947.PGN_0064 431947.PGN_2032 165
431947.PGN_0064 431947.PGN_2050 243
431947.PGN_0064 431947.PGN_2078 214
431947.PGN_0065 431947.PGN_0044 184
431947.PGN_0065 431947.PGN_0055 385
431947.PGN_0065 431947.PGN_0056 395
431947.PGN_0065 431947.PGN_0057 423
431947.PGN_0065 431947.PGN_0058 423
431947.PGN_0065 431947.PGN_0059 447
431947.PGN_0065 431947.PGN_0060 888
431947.PGN_0065 431947.PGN_0061 496
431947.PGN_0065 431947.PGN_0062 544
431947.PGN_0065 431947.PGN_0063 597
431947.PGN_0065 431947.PGN_0064 918
431947.PGN_0065 431947.PGN_0066 868
431947.PGN_0065 431947.PGN_0067 880
431947.PGN_0065 431947.PGN_0068 497
431947.PGN_0065 431947.PGN_0069 621
431947.PGN_0065 431947.PGN_0070 439
431947.PGN_0065 431947.PGN_0071 439
431947.PGN_0065 431947.PGN_0072 397
431947.PGN_0065 431947.PGN_0073 457
431947.PGN_0065 431947.PGN_0075 644
431947.PGN_0065 431947.PGN_0076 863
431947.PGN_0065 431947.PGN_0083 733
431947.PGN_0065 431947.PGN_0084 189
431947.PGN_0065 431947.PGN_0086 342
431947.PGN_0065 431947.PGN_0147 169
431947.PGN_0065 431947.PGN_0221 189
431947.PGN_0065 431947.PGN_0241 173
431947.PGN_0065 431947.PGN_0245 386
431947.PGN_0065 431947.PGN_0252 223
431947.PGN_0065 431947.PGN_0309 215
431947.PGN_0065 431947.PGN_0430 150
431947.PGN_0065 431947.PGN_0431 250
431947.PGN_0065 431947.PGN_0519 184
431947.PGN_0065 431947.PGN_0564 193
431947.PGN_0065 431947.PGN_0579 862
431947.PGN_0065 431947.PGN_0581 753
431947.PGN_0065 431947.PGN_0582 279
431947.PGN_0065 431947.PGN_0595 746
431947.PGN_0065 431947.PGN_0597 233
431947.PGN_0065 431947.PGN_0598 180
431947.PGN_0065 431947.PGN_0599 783
431947.PGN_0065 431947.PGN_0609 163
431947.PGN_0065 431947.PGN_0658 158
431947.PGN_0065 431947.PGN_0664 156
431947.PGN_0065 431947.PGN_0759 189
431947.PGN_0065 431947.PGN_0781 191
431947.PGN_0065 431947.PGN_0917 757
431947.PGN_0065 431947.PGN_0929 168
431947.PGN_0065 431947.PGN_0942 162
431947.PGN_0065 431947.PGN_1089 237
431947.PGN_0065 431947.PGN_1213 168
431947.PGN_0065 431947.PGN_1225 217
431947.PGN_0065 431947.PGN_1238 257
431947.PGN_0065 431947.PGN_1255 184
431947.PGN_0065 431947.PGN_1281 795
431947.PGN_0065 431947.PGN_1349 306
431947.PGN_0065 431947.PGN_1455 174
431947.PGN_0065 431947.PGN_1480 167
431947.PGN_0065 431947.PGN_1611 376
431947.PGN_0065 431947.PGN_1625 281
431947.PGN_0065 431947.PGN_1735 359
431947.PGN_0065 431947.PGN_1777 326
431947.PGN_0065 431947.PGN_1860 200
431947.PGN_0065 431947.PGN_1878 306
431947.PGN_0066 431947.PGN_0055 385
431947.PGN_0066 431947.PGN_0056 385
431947.PGN_0066 431947.PGN_0057 423
431947.PGN_0066 431947.PGN_0058 423
431947.PGN_0066 431947.PGN_0059 423
431947.PGN_0066 431947.PGN_0060 510
431947.PGN_0066 431947.PGN_0061 496
431947.PGN_0066 431947.PGN_0062 540
431947.PGN_0066 431947.PGN_0063 539
431947.PGN_0066 431947.PGN_0064 539
431947.PGN_0066 431947.PGN_0065 868
431947.PGN_0066 431947.PGN_0067 903
431947.PGN_0066 431947.PGN_0068 497
431947.PGN_0066 431947.PGN_0069 497
431947.PGN_0066 431947.PGN_0070 439
431947.PGN_0066 431947.PGN_0071 439
431947.PGN_0066 431947.PGN_0072 398
431947.PGN_0066 431947.PGN_0073 397
431947.PGN_0066 431947.PGN_0075 165
431947.PGN_0066 431947.PGN_0579 165
431947.PGN_0066 431947.PGN_0593 172
431947.PGN_0067 431947.PGN_0055 382
431947.PGN_0067 431947.PGN_0056 442
431947.PGN_0067 431947.PGN_0057 478
431947.PGN_0067 431947.PGN_0058 421
431947.PGN_0067 431947.PGN_0059 523
431947.PGN_0067 431947.PGN_0060 594
431947.PGN_0067 431947.PGN_0061 492
431947.PGN_0067 431947.PGN_0062 617
431947.PGN_0067 431947.PGN_0063 538
431947.PGN_0067 431947.PGN_0064 673
431947.PGN_0067 431947.PGN_0065 880
431947.PGN_0067 431947.PGN_0066 903
431947.PGN_0067 431947.PGN_0068 500
431947.PGN_0067 431947.PGN_0069 571
431947.PGN_0067 431947.PGN_0070 442
431947.PGN_0067 431947.PGN_0071 442
431947.PGN_0067 431947.PGN_0072 489
431947.PGN_0067 431947.PGN_0073 484
431947.PGN_0067 431947.PGN_0074 165
431947.PGN_0067 431947.PGN_0075 172
431947.PGN_0067 431947.PGN_0572 176
431947.PGN_0067 431947.PGN_0579 170
431947.PGN_0067 431947.PGN_0592 153
431947.PGN_0067 431947.PGN_0593 386
431947.PGN_0067 431947.PGN_0594 228
431947.PGN_0067 431947.PGN_0600 187
431947.PGN_0067 431947.PGN_0781 158
431947.PGN_0067 431947.PGN_0923 156
431947.PGN_0067 431947.PGN_0925 158
431947.PGN_0067 431947.PGN_1014 158
431947.PGN_0067 431947.PGN_1091 176
431947.PGN_0067 431947.PGN_1281 251
431947.PGN_0067 431947.PGN_1282 228
431947.PGN_0067 431947.PGN_1284 156
431947.PGN_0067 431947.PGN_1285 153
431947.PGN_0067 431947.PGN_1625 176
431947.PGN_0067 431947.PGN_1870 158
431947.PGN_0067 431947.PGN_1872 158
431947.PGN_0067 431947.PGN_1977 176
431947.PGN_0067 431947.PGN_2062 159
431947.PGN_0068 431947.PGN_0055 260
431947.PGN_0068 431947.PGN_0056 260
431947.PGN_0068 431947.PGN_0057 279
431947.PGN_0068 431947.PGN_0058 279
431947.PGN_0068 431947.PGN_0059 279
431947.PGN_0068 431947.PGN_0060 315
431947.PGN_0068 431947.PGN_0061 315
431947.PGN_0068 431947.PGN_0062 315
431947.PGN_0068 431947.PGN_0063 336
431947.PGN_0068 431947.PGN_0064 336
431947.PGN_0068 431947.PGN_0065 497
431947.PGN_0068 431947.PGN_0066 497
431947.PGN_0068 431947.PGN_0067 500
431947.PGN_0068 431947.PGN_0069 879
431947.PGN_0068 431947.PGN_0070 748
431947.PGN_0068 431947.PGN_0071 748
431947.PGN_0068 431947.PGN_0072 662
431947.PGN_0068 431947.PGN_0073 698
431947.PGN_0069 431947.PGN_0042 238
431947.PGN_0069 431947.PGN_0055 260
431947.PGN_0069 431947.PGN_0056 306
431947.PGN_0069 431947.PGN_0057 279
431947.PGN_0069 431947.PGN_0058 279
431947.PGN_0069 431947.PGN_0059 279
431947.PGN_0069 431947.PGN_0060 315
431947.PGN_0069 431947.PGN_0061 315
431947.PGN_0069 431947.PGN_0062 333
431947.PGN_0069 431947.PGN_0063 336
431947.PGN_0069 431947.PGN_0064 485
431947.PGN_0069 431947.PGN_0065 621
431947.PGN_0069 431947.PGN_0066 497
431947.PGN_0069 431947.PGN_0067 571
431947.PGN_0069 431947.PGN_0068 879
431947.PGN_0069 431947.PGN_0070 748
431947.PGN_0069 431947.PGN_0071 748
431947.PGN_0069 431947.PGN_0072 814
431947.PGN_0069 431947.PGN_0073 662
431947.PGN_0069 431947.PGN_0075 270
431947.PGN_0069 431947.PGN_0076 416
431947.PGN_0069 431947.PGN_0083 334
431947.PGN_0069 431947.PGN_0086 176
431947.PGN_0069 431947.PGN_0353 210
431947.PGN_0069 431947.PGN_0397 336
431947.PGN_0069 431947.PGN_0422 197
431947.PGN_0069 431947.PGN_0490 175
431947.PGN_0069 431947.PGN_0579 538
431947.PGN_0069 431947.PGN_0581 355
431947.PGN_0069 431947.PGN_0593 170
431947.PGN_0069 431947.PGN_0599 250
431947.PGN_0069 431947.PGN_0780 163
431947.PGN_0069 431947.PGN_0831 231
431947.PGN_0069 431947.PGN_0860 234
431947.PGN_0069 431947.PGN_0917 522
431947.PGN_0069 431947.PGN_0925 189
431947.PGN_0069 431947.PGN_0989 158
431947.PGN_0069 431947.PGN_1076 195
431947.PGN_0069 431947.PGN_1605 189
431947.PGN_0069 431947.PGN_1733 199
431947.PGN_0069 431947.PGN_1932 182
431947.PGN_0069 431947.PGN_2013 207
431947.PGN_0069 431947.PGN_2090 161
431947.PGN_0070 431947.PGN_0055 241
431947.PGN_0070 431947.PGN_0056 241
431947.PGN_0070 431947.PGN_0057 257
431947.PGN_0070 431947.PGN_0058 257
431947.PGN_0070 431947.PGN_0059 257
431947.PGN_0070 431947.PGN_0060 286
431947.PGN_0070 431947.PGN_0061 286
431947.PGN_0070 431947.PGN_0062 286
431947.PGN_0070 431947.PGN_0063 304
431947.PGN_0070 431947.PGN_0064 304
431947.PGN_0070 431947.PGN_0065 439
431947.PGN_0070 431947.PGN_0066 439
431947.PGN_0070 431947.PGN_0067 442
431947.PGN_0070 431947.PGN_0068 748
431947.PGN_0070 431947.PGN_0069 748
431947.PGN_0070 431947.PGN_0071 865
431947.PGN_0070 431947.PGN_0072 763
431947.PGN_0070 431947.PGN_0073 763
431947.PGN_0071 431947.PGN_0055 241
431947.PGN_0071 431947.PGN_0056 241
431947.PGN_0071 431947.PGN_0057 257
431947.PGN_0071 431947.PGN_0058 257
431947.PGN_0071 431947.PGN_0059 257
431947.PGN_0071 431947.PGN_0060 286
431947.PGN_0071 431947.PGN_0061 286
431947.PGN_0071 431947.PGN_0062 286
431947.PGN_0071 431947.PGN_0063 304
431947.PGN_0071 431947.PGN_0064 304
431947.PGN_0071 431947.PGN_0065 439
431947.PGN_0071 431947.PGN_0066 439
431947.PGN_0071 431947.PGN_0067 442
431947.PGN_0071 431947.PGN_0068 748
431947.PGN_0071 431947.PGN_0069 748
431947.PGN_0071 431947.PGN_0070 865
431947.PGN_0071 431947.PGN_0072 763
431947.PGN_0071 431947.PGN_0073 763
431947.PGN_0072 431947.PGN_0055 226
431947.PGN_0072 431947.PGN_0056 226
431947.PGN_0072 431947.PGN_0057 240
431947.PGN_0072 431947.PGN_0058 240
431947.PGN_0072 431947.PGN_0059 240
431947.PGN_0072 431947.PGN_0060 285
431947.PGN_0072 431947.PGN_0061 266
431947.PGN_0072 431947.PGN_0062 290
431947.PGN_0072 431947.PGN_0063 281
431947.PGN_0072 431947.PGN_0064 360
431947.PGN_0072 431947.PGN_0065 397
431947.PGN_0072 431947.PGN_0066 398
431947.PGN_0072 431947.PGN_0067 489
431947.PGN_0072 431947.PGN_0068 662
431947.PGN_0072 431947.PGN_0069 814
431947.PGN_0072 431947.PGN_0070 763
431947.PGN_0072 431947.PGN_0071 763
431947.PGN_0072 431947.PGN_0073 926
431947.PGN_0072 431947.PGN_0074 168
431947.PGN_0072 431947.PGN_0075 198
431947.PGN_0072 431947.PGN_0076 169
431947.PGN_0072 431947.PGN_0181 412
431947.PGN_0072 431947.PGN_0182 412
431947.PGN_0072 431947.PGN_0579 172
431947.PGN_0072 431947.PGN_0593 196
431947.PGN_0072 431947.PGN_1595 415
431947.PGN_0073 431947.PGN_0055 226
431947.PGN_0073 431947.PGN_0056 275
431947.PGN_0073 431947.PGN_0057 240
431947.PGN_0073 431947.PGN_0058 240
431947.PGN_0073 431947.PGN_0059 240
431947.PGN_0073 431947.PGN_0060 356
431947.PGN_0073 431947.PGN_0061 266
431947.PGN_0073 431947.PGN_0062 285
431947.PGN_0073 431947.PGN_0063 281
431947.PGN_0073 431947.PGN_0064 398
431947.PGN_0073 431947.PGN_0065 457
431947.PGN_0073 431947.PGN_0066 397
431947.PGN_0073 431947.PGN_0067 484
431947.PGN_0073 431947.PGN_0068 698
431947.PGN_0073 431947.PGN_0069 662
431947.PGN_0073 431947.PGN_0070 763
431947.PGN_0073 431947.PGN_0071 763
431947.PGN_0073 431947.PGN_0072 926
431947.PGN_0073 431947.PGN_0075 310
431947.PGN_0073 431947.PGN_0076 588
431947.PGN_0073 431947.PGN_0083 523
431947.PGN_0073 431947.PGN_0086 181
431947.PGN_0073 431947.PGN_0141 216
431947.PGN_0073 431947.PGN_0255 664
431947.PGN_0073 431947.PGN_0379 151
431947.PGN_0073 431947.PGN_0415 186
431947.PGN_0073 431947.PGN_0462 150
431947.PGN_0073 431947.PGN_0579 565
431947.PGN_0073 431947.PGN_0581 572
431947.PGN_0073 431947.PGN_0584 214
431947.PGN_0073 431947.PGN_0593 170
431947.PGN_0073 431947.PGN_0595 230
431947.PGN_0073 431947.PGN_0599 175
431947.PGN_0073 431947.PGN_0817 158
431947.PGN_0073 431947.PGN_0917 338
431947.PGN_0073 431947.PGN_1225 177
431947.PGN_0073 431947.PGN_1281 166
431947.PGN_0073 431947.PGN_1542 156
431947.PGN_0073 431947.PGN_1777 225
431947.PGN_0074 431947.PGN_0027 180
431947.PGN_0074 431947.PGN_0060 242
431947.PGN_0074 431947.PGN_0062 279
431947.PGN_0074 431947.PGN_0063 242
431947.PGN_0074 431947.PGN_0064 158
431947.PGN_0074 431947.PGN_0067 165
431947.PGN_0074 431947.PGN_0072 168
431947.PGN_0074 431947.PGN_0075 913
431947.PGN_0074 431947.PGN_0076 532
431947.PGN_0074 431947.PGN_0077 358
431947.PGN_0074 431947.PGN_0078 311
431947.PGN_0074 431947.PGN_0079 283
431947.PGN_0074 431947.PGN_0083 242
431947.PGN_0074 431947.PGN_0104 180
431947.PGN_0074 431947.PGN_0108 180
431947.PGN_0074 431947.PGN_0131 180
431947.PGN_0074 431947.PGN_0210 180
431947.PGN_0074 431947.PGN_0212 180
431947.PGN_0074 431947.PGN_0218 180
431947.PGN_0074 431947.PGN_0324 180
431947.PGN_0074 431947.PGN_0575 180
431947.PGN_0074 431947.PGN_0577 180
431947.PGN_0074 431947.PGN_0579 644
431947.PGN_0074 431947.PGN_0581 242
431947.PGN_0074 431947.PGN_0587 180
431947.PGN_0074 431947.PGN_0593 279
431947.PGN_0074 431947.PGN_0598 242
431947.PGN_0074 431947.PGN_0602 180
431947.PGN_0074 431947.PGN_0605 180
431947.PGN_0074 431947.PGN_0644 180
431947.PGN_0074 431947.PGN_0749 180
431947.PGN_0074 431947.PGN_0834 180
431947.PGN_0074 431947.PGN_0837 279
431947.PGN_0074 431947.PGN_0842 180
431947.PGN_0074 431947.PGN_0918 180
431947.PGN_0074 431947.PGN_0971 180
431947.PGN_0074 431947.PGN_1077 180
431947.PGN_0074 431947.PGN_1110 180
431947.PGN_0074 431947.PGN_1118 180
431947.PGN_0074 431947.PGN_1132 180
431947.PGN_0074 431947.PGN_1161 180
431947.PGN_0074 431947.PGN_1177 180
431947.PGN_0074 431947.PGN_1191 180
431947.PGN_0074 431947.PGN_1216 180
431947.PGN_0074 431947.PGN_1276 180
431947.PGN_0074 431947.PGN_1280 180
431947.PGN_0074 431947.PGN_1281 242
431947.PGN_0074 431947.PGN_1319 180
431947.PGN_0074 431947.PGN_1397 180
431947.PGN_0074 431947.PGN_1420 180
431947.PGN_0074 431947.PGN_1433 180
431947.PGN_0074 431947.PGN_1442 180
431947.PGN_0074 431947.PGN_1619 180
431947.PGN_0074 431947.PGN_1644 180
431947.PGN_0074 431947.PGN_1669 180
431947.PGN_0074 431947.PGN_1727 180
431947.PGN_0074 431947.PGN_1839 180
431947.PGN_0074 431947.PGN_1901 180
431947.PGN_0074 431947.PGN_1926 180
431947.PGN_0074 431947.PGN_1957 180
431947.PGN_0075 431947.PGN_0013 283
431947.PGN_0075 431947.PGN_0060 692
431947.PGN_0075 431947.PGN_0062 283
431947.PGN_0075 431947.PGN_0063 251
431947.PGN_0075 431947.PGN_0064 666
431947.PGN_0075 431947.PGN_0065 644
431947.PGN_0075 431947.PGN_0066 165
431947.PGN_0075 431947.PGN_0067 172
431947.PGN_0075 431947.PGN_0069 270
431947.PGN_0075 431947.PGN_0072 198
431947.PGN_0075 431947.PGN_0073 310
431947.PGN_0075 431947.PGN_0074 913
431947.PGN_0075 431947.PGN_0076 882
431947.PGN_0075 431947.PGN_0077 358
431947.PGN_0075 431947.PGN_0078 311
431947.PGN_0075 431947.PGN_0079 283
431947.PGN_0075 431947.PGN_0083 798
431947.PGN_0075 431947.PGN_0086 151
431947.PGN_0075 431947.PGN_0109 169
431947.PGN_0075 431947.PGN_0141 199
431947.PGN_0075 431947.PGN_0194 171
431947.PGN_0075 431947.PGN_0245 360
431947.PGN_0075 431947.PGN_0477 172
431947.PGN_0075 431947.PGN_0539 158
431947.PGN_0075 431947.PGN_0579 901
431947.PGN_0075 431947.PGN_0581 801
431947.PGN_0075 431947.PGN_0584 489
431947.PGN_0075 431947.PGN_0593 279
431947.PGN_0075 431947.PGN_0595 754
431947.PGN_0075 431947.PGN_0598 251
431947.PGN_0075 431947.PGN_0599 664
431947.PGN_0075 431947.PGN_0601 168
431947.PGN_0075 431947.PGN_0606 158
431947.PGN_0075 431947.PGN_0664 232
431947.PGN_0075 431947.PGN_0685 173
431947.PGN_0075 431947.PGN_0716 156
431947.PGN_0075 431947.PGN_0718 164
431947.PGN_0075 431947.PGN_0719 199
431947.PGN_0075 431947.PGN_0774 317
431947.PGN_0075 431947.PGN_0837 430
431947.PGN_0075 431947.PGN_0915 234
431947.PGN_0075 431947.PGN_0917 724
431947.PGN_0075 431947.PGN_0925 352
431947.PGN_0075 431947.PGN_1044 268
431947.PGN_0075 431947.PGN_1061 152
431947.PGN_0075 431947.PGN_1281 741
431947.PGN_0075 431947.PGN_1445 194
431947.PGN_0075 431947.PGN_1456 403
431947.PGN_0075 431947.PGN_1498 176
431947.PGN_0075 431947.PGN_1539 159
431947.PGN_0075 431947.PGN_1542 214
431947.PGN_0075 431947.PGN_1632 491
431947.PGN_0075 431947.PGN_1679 161
431947.PGN_0075 431947.PGN_1744 246
431947.PGN_0075 431947.PGN_1823 256
431947.PGN_0076 431947.PGN_0014 261
431947.PGN_0076 431947.PGN_0060 755
431947.PGN_0076 431947.PGN_0064 789
431947.PGN_0076 431947.PGN_0065 863
431947.PGN_0076 431947.PGN_0069 416
431947.PGN_0076 431947.PGN_0072 169
431947.PGN_0076 431947.PGN_0073 588
431947.PGN_0076 431947.PGN_0074 532
431947.PGN_0076 431947.PGN_0075 882
431947.PGN_0076 431947.PGN_0077 586
431947.PGN_0076 431947.PGN_0078 490
431947.PGN_0076 431947.PGN_0079 433
431947.PGN_0076 431947.PGN_0083 768
431947.PGN_0076 431947.PGN_0084 189
431947.PGN_0076 431947.PGN_0086 668
431947.PGN_0076 431947.PGN_0141 537
431947.PGN_0076 431947.PGN_0221 189
431947.PGN_0076 431947.PGN_0245 709
431947.PGN_0076 431947.PGN_0268 152
431947.PGN_0076 431947.PGN_0309 150
431947.PGN_0076 431947.PGN_0378 170
431947.PGN_0076 431947.PGN_0379 273
431947.PGN_0076 431947.PGN_0415 326
431947.PGN_0076 431947.PGN_0430 250
431947.PGN_0076 431947.PGN_0431 224
431947.PGN_0076 431947.PGN_0519 307
431947.PGN_0076 431947.PGN_0564 185
431947.PGN_0076 431947.PGN_0581 785
431947.PGN_0076 431947.PGN_0582 304
431947.PGN_0076 431947.PGN_0584 569
431947.PGN_0076 431947.PGN_0595 754
431947.PGN_0076 431947.PGN_0599 756
431947.PGN_0076 431947.PGN_0600 249
431947.PGN_0076 431947.PGN_0643 178
431947.PGN_0076 431947.PGN_0687 181
431947.PGN_0076 431947.PGN_0781 189
431947.PGN_0076 431947.PGN_0819 185
431947.PGN_0076 431947.PGN_0860 414
431947.PGN_0076 431947.PGN_0917 767
431947.PGN_0076 431947.PGN_0925 233
431947.PGN_0076 431947.PGN_1076 577
431947.PGN_0076 431947.PGN_1092 448
431947.PGN_0076 431947.PGN_1281 770
431947.PGN_0076 431947.PGN_1480 202
431947.PGN_0076 431947.PGN_1632 159
431947.PGN_0076 431947.PGN_1777 479
431947.PGN_0076 431947.PGN_1827 185
431947.PGN_0076 431947.PGN_1976 383
431947.PGN_0076 431947.PGN_1992 448
431947.PGN_0076 431947.PGN_2011 448
431947.PGN_0076 431947.PGN_2032 223
431947.PGN_0076 431947.PGN_2041 164
431947.PGN_0076 431947.PGN_2078 150
431947.PGN_0076 431947.PGN_2090 190
431947.PGN_0077 431947.PGN_0074 358
431947.PGN_0077 431947.PGN_0075 358
431947.PGN_0077 431947.PGN_0076 586
431947.PGN_0077 431947.PGN_0078 709
431947.PGN_0077 431947.PGN_0079 617
431947.PGN_0078 431947.PGN_0074 311
431947.PGN_0078 431947.PGN_0075 311
431947.PGN_0078 431947.PGN_0076 490
431947.PGN_0078 431947.PGN_0077 709
431947.PGN_0078 431947.PGN_0079 748
431947.PGN_0079 431947.PGN_0001 167
431947.PGN_0079 431947.PGN_0074 283
431947.PGN_0079 431947.PGN_0075 283
431947.PGN_0079 431947.PGN_0076 433
431947.PGN_0079 431947.PGN_0077 617
431947.PGN_0079 431947.PGN_0078 748
431947.PGN_0079 431947.PGN_0101 167
431947.PGN_0079 431947.PGN_0692 239
431947.PGN_0079 431947.PGN_0863 221
431947.PGN_0079 431947.PGN_0877 199
431947.PGN_0079 431947.PGN_0881 182
431947.PGN_0079 431947.PGN_0928 156
431947.PGN_0079 431947.PGN_0929 175
431947.PGN_0079 431947.PGN_1068 150
431947.PGN_0079 431947.PGN_1267 239
431947.PGN_0079 431947.PGN_1273 167
431947.PGN_0079 431947.PGN_1304 170
431947.PGN_0079 431947.PGN_1305 170
431947.PGN_0079 431947.PGN_1315 199
431947.PGN_0079 431947.PGN_1411 156
431947.PGN_0079 431947.PGN_1801 408
431947.PGN_0080 431947.PGN_0081 437
431947.PGN_0080 431947.PGN_0082 324
431947.PGN_0080 431947.PGN_0083 201
431947.PGN_0080 431947.PGN_0084 188
431947.PGN_0080 431947.PGN_0085 166
431947.PGN_0080 431947.PGN_0086 166
431947.PGN_0080 431947.PGN_0584 172
431947.PGN_0080 431947.PGN_1721 182
431947.PGN_0080 431947.PGN_1870 158
431947.PGN_0081 431947.PGN_0006 223
431947.PGN_0081 431947.PGN_0015 262
431947.PGN_0081 431947.PGN_0024 183
431947.PGN_0081 431947.PGN_0080 437
431947.PGN_0081 431947.PGN_0082 742
431947.PGN_0081 431947.PGN_0083 285
431947.PGN_0081 431947.PGN_0084 258
431947.PGN_0081 431947.PGN_0085 204
431947.PGN_0081 431947.PGN_0086 204
431947.PGN_0081 431947.PGN_0140 262
431947.PGN_0081 431947.PGN_0240 354
431947.PGN_0081 431947.PGN_0256 315
431947.PGN_0081 431947.PGN_0257 275
431947.PGN_0081 431947.PGN_0278 240
431947.PGN_0081 431947.PGN_0335 237
431947.PGN_0081 431947.PGN_0355 197
431947.PGN_0081 431947.PGN_0370 308
431947.PGN_0081 431947.PGN_0423 192
431947.PGN_0081 431947.PGN_0490 183
431947.PGN_0081 431947.PGN_0525 165
431947.PGN_0081 431947.PGN_0530 182
431947.PGN_0081 431947.PGN_0634 150
431947.PGN_0081 431947.PGN_0636 162
431947.PGN_0081 431947.PGN_0677 349
431947.PGN_0081 431947.PGN_0686 275
431947.PGN_0081 431947.PGN_0707 275
431947.PGN_0081 431947.PGN_0886 194
431947.PGN_0081 431947.PGN_0898 275
431947.PGN_0081 431947.PGN_0946 181
431947.PGN_0081 431947.PGN_0999 156
431947.PGN_0081 431947.PGN_1024 219
431947.PGN_0081 431947.PGN_1153 153
431947.PGN_0081 431947.PGN_1156 150
431947.PGN_0081 431947.PGN_1157 171
431947.PGN_0081 431947.PGN_1175 156
431947.PGN_0081 431947.PGN_1187 217
431947.PGN_0081 431947.PGN_1207 764
431947.PGN_0081 431947.PGN_1225 170
431947.PGN_0081 431947.PGN_1229 168
431947.PGN_0081 431947.PGN_1244 181
431947.PGN_0081 431947.PGN_1332 315
431947.PGN_0081 431947.PGN_1333 315
431947.PGN_0081 431947.PGN_1430 183
431947.PGN_0081 431947.PGN_1511 308
431947.PGN_0081 431947.PGN_1538 183
431947.PGN_0081 431947.PGN_1584 184
431947.PGN_0081 431947.PGN_1608 167
431947.PGN_0081 431947.PGN_1617 159
431947.PGN_0081 431947.PGN_1657 153
431947.PGN_0081 431947.PGN_1658 153
431947.PGN_0081 431947.PGN_1689 310
431947.PGN_0081 431947.PGN_1712 183
431947.PGN_0081 431947.PGN_1730 158
431947.PGN_0081 431947.PGN_1750 239
431947.PGN_0081 431947.PGN_1829 156
431947.PGN_0081 431947.PGN_1920 181
431947.PGN_0081 431947.PGN_1964 279
431947.PGN_0081 431947.PGN_2013 183
431947.PGN_0081 431947.PGN_2050 192
431947.PGN_0081 431947.PGN_2061 161
431947.PGN_0081 431947.PGN_2062 150
431947.PGN_0082 431947.PGN_0006 411
431947.PGN_0082 431947.PGN_0080 324
431947.PGN_0082 431947.PGN_0081 742
431947.PGN_0082 431947.PGN_0083 375
431947.PGN_0082 431947.PGN_0084 331
431947.PGN_0082 431947.PGN_0085 243
431947.PGN_0082 431947.PGN_0086 350
431947.PGN_0082 431947.PGN_0102 412
431947.PGN_0082 431947.PGN_0158 167
431947.PGN_0082 431947.PGN_0174 365
431947.PGN_0082 431947.PGN_0205 219
431947.PGN_0082 431947.PGN_0219 160
431947.PGN_0082 431947.PGN_0227 170
431947.PGN_0082 431947.PGN_0246 221
431947.PGN_0082 431947.PGN_0368 318
431947.PGN_0082 431947.PGN_0379 181
431947.PGN_0082 431947.PGN_0531 208
431947.PGN_0082 431947.PGN_0601 157
431947.PGN_0082 431947.PGN_0638 255
431947.PGN_0082 431947.PGN_0795 273
431947.PGN_0082 431947.PGN_0923 154
431947.PGN_0082 431947.PGN_0931 279
431947.PGN_0082 431947.PGN_0933 173
431947.PGN_0082 431947.PGN_1076 172
431947.PGN_0082 431947.PGN_1100 186
431947.PGN_0082 431947.PGN_1146 167
431947.PGN_0082 431947.PGN_1274 412
431947.PGN_0082 431947.PGN_1333 180
431947.PGN_0082 431947.PGN_1353 192
431947.PGN_0082 431947.PGN_1373 247
431947.PGN_0082 431947.PGN_1383 232
431947.PGN_0082 431947.PGN_1454 151
431947.PGN_0082 431947.PGN_1516 167
431947.PGN_0082 431947.PGN_1679 232
431947.PGN_0082 431947.PGN_1690 178
431947.PGN_0082 431947.PGN_1841 152
431947.PGN_0082 431947.PGN_1868 173
431947.PGN_0082 431947.PGN_1982 167
431947.PGN_0083 431947.PGN_0060 681
431947.PGN_0083 431947.PGN_0062 242
431947.PGN_0083 431947.PGN_0063 211
431947.PGN_0083 431947.PGN_0064 632
431947.PGN_0083 431947.PGN_0065 733
431947.PGN_0083 431947.PGN_0069 334
431947.PGN_0083 431947.PGN_0073 523
431947.PGN_0083 431947.PGN_0074 242
431947.PGN_0083 431947.PGN_0075 798
431947.PGN_0083 431947.PGN_0076 768
431947.PGN_0083 431947.PGN_0080 201
431947.PGN_0083 431947.PGN_0081 285
431947.PGN_0083 431947.PGN_0082 375
431947.PGN_0083 431947.PGN_0084 819
431947.PGN_0083 431947.PGN_0085 461
431947.PGN_0083 431947.PGN_0086 590
431947.PGN_0083 431947.PGN_0141 239
431947.PGN_0083 431947.PGN_0152 222
431947.PGN_0083 431947.PGN_0211 173
431947.PGN_0083 431947.PGN_0221 181
431947.PGN_0083 431947.PGN_0245 694
431947.PGN_0083 431947.PGN_0379 216
431947.PGN_0083 431947.PGN_0415 187
431947.PGN_0083 431947.PGN_0430 179
431947.PGN_0083 431947.PGN_0431 154
431947.PGN_0083 431947.PGN_0472 213
431947.PGN_0083 431947.PGN_0579 767
431947.PGN_0083 431947.PGN_0582 461
431947.PGN_0083 431947.PGN_0584 346
431947.PGN_0083 431947.PGN_0593 242
431947.PGN_0083 431947.PGN_0595 708
431947.PGN_0083 431947.PGN_0598 211
431947.PGN_0083 431947.PGN_0599 694
431947.PGN_0083 431947.PGN_0606 276
431947.PGN_0083 431947.PGN_0732 242
431947.PGN_0083 431947.PGN_0837 375
431947.PGN_0083 431947.PGN_0860 225
431947.PGN_0083 431947.PGN_0917 762
431947.PGN_0083 431947.PGN_0941 154
431947.PGN_0083 431947.PGN_0942 203
431947.PGN_0083 431947.PGN_1076 206
431947.PGN_0083 431947.PGN_1242 167
431947.PGN_0083 431947.PGN_1281 690
431947.PGN_0083 431947.PGN_1594 153
431947.PGN_0083 431947.PGN_1777 453
431947.PGN_0083 431947.PGN_1787 152
431947.PGN_0083 431947.PGN_1949 221
431947.PGN_0083 431947.PGN_1992 268
431947.PGN_0083 431947.PGN_2004 152
431947.PGN_0083 431947.PGN_2005 239
431947.PGN_0083 431947.PGN_2011 155
431947.PGN_0083 431947.PGN_2032 197
431947.PGN_0083 431947.PGN_2041 165
431947.PGN_0083 431947.PGN_2090 365
431947.PGN_0084 431947.PGN_0001 184
431947.PGN_0084 431947.PGN_0013 156
431947.PGN_0084 431947.PGN_0034 160
431947.PGN_0084 431947.PGN_0035 201
431947.PGN_0084 431947.PGN_0065 189
431947.PGN_0084 431947.PGN_0076 189
431947.PGN_0084 431947.PGN_0080 188
431947.PGN_0084 431947.PGN_0081 258
431947.PGN_0084 431947.PGN_0082 331
431947.PGN_0084 431947.PGN_0083 819
431947.PGN_0084 431947.PGN_0085 534
431947.PGN_0084 431947.PGN_0086 619
431947.PGN_0084 431947.PGN_0094 153
431947.PGN_0084 431947.PGN_0134 254
431947.PGN_0084 431947.PGN_0175 177
431947.PGN_0084 431947.PGN_0221 190
431947.PGN_0084 431947.PGN_0223 411
431947.PGN_0084 431947.PGN_0234 414
431947.PGN_0084 431947.PGN_0235 645
431947.PGN_0084 431947.PGN_0237 162
431947.PGN_0084 431947.PGN_0281 153
431947.PGN_0084 431947.PGN_0282 163
431947.PGN_0084 431947.PGN_0285 154
431947.PGN_0084 431947.PGN_0355 180
431947.PGN_0084 431947.PGN_0365 176
431947.PGN_0084 431947.PGN_0369 491
431947.PGN_0084 431947.PGN_0385 300
431947.PGN_0084 431947.PGN_0396 288
431947.PGN_0084 431947.PGN_0413 317
431947.PGN_0084 431947.PGN_0422 176
431947.PGN_0084 431947.PGN_0430 202
431947.PGN_0084 431947.PGN_0472 380
431947.PGN_0084 431947.PGN_0512 174
431947.PGN_0084 431947.PGN_0565 232
431947.PGN_0084 431947.PGN_0579 189
431947.PGN_0084 431947.PGN_0581 176
431947.PGN_0084 431947.PGN_0611 231
431947.PGN_0084 431947.PGN_0631 249
431947.PGN_0084 431947.PGN_0646 199
431947.PGN_0084 431947.PGN_0736 221
431947.PGN_0084 431947.PGN_0760 221
431947.PGN_0084 431947.PGN_0764 220
431947.PGN_0084 431947.PGN_0767 227
431947.PGN_0084 431947.PGN_0781 206
431947.PGN_0084 431947.PGN_0792 183
431947.PGN_0084 431947.PGN_0833 312
431947.PGN_0084 431947.PGN_0856 152
431947.PGN_0084 431947.PGN_0875 317
431947.PGN_0084 431947.PGN_0877 330
431947.PGN_0084 431947.PGN_0917 153
431947.PGN_0084 431947.PGN_0948 184
431947.PGN_0084 431947.PGN_0970 189
431947.PGN_0084 431947.PGN_0985 169
431947.PGN_0084 431947.PGN_1024 180
431947.PGN_0084 431947.PGN_1027 150
431947.PGN_0084 431947.PGN_1057 472
431947.PGN_0084 431947.PGN_1076 234
431947.PGN_0084 431947.PGN_1088 183
431947.PGN_0084 431947.PGN_1092 154
431947.PGN_0084 431947.PGN_1098 167
431947.PGN_0084 431947.PGN_1099 227
431947.PGN_0084 431947.PGN_1113 184
431947.PGN_0084 431947.PGN_1127 176
431947.PGN_0084 431947.PGN_1194 262
431947.PGN_0084 431947.PGN_1200 309
431947.PGN_0084 431947.PGN_1219 172
431947.PGN_0084 431947.PGN_1229 177
431947.PGN_0084 431947.PGN_1234 500
431947.PGN_0084 431947.PGN_1243 411
431947.PGN_0084 431947.PGN_1244 256
431947.PGN_0084 431947.PGN_1256 172
431947.PGN_0084 431947.PGN_1305 176
431947.PGN_0084 431947.PGN_1314 421
431947.PGN_0084 431947.PGN_1315 309
431947.PGN_0084 431947.PGN_1327 183
431947.PGN_0084 431947.PGN_1329 164
431947.PGN_0084 431947.PGN_1343 159
431947.PGN_0084 431947.PGN_1359 231
431947.PGN_0084 431947.PGN_1381 183
431947.PGN_0084 431947.PGN_1390 232
431947.PGN_0084 431947.PGN_1393 165
431947.PGN_0084 431947.PGN_1452 152
431947.PGN_0084 431947.PGN_1470 232
431947.PGN_0084 431947.PGN_1482 184
431947.PGN_0084 431947.PGN_1551 556
431947.PGN_0084 431947.PGN_1555 184
431947.PGN_0084 431947.PGN_1565 202
431947.PGN_0084 431947.PGN_1567 177
431947.PGN_0084 431947.PGN_1570 334
431947.PGN_0084 431947.PGN_1571 176
431947.PGN_0084 431947.PGN_1579 300
431947.PGN_0084 431947.PGN_1581 152
431947.PGN_0084 431947.PGN_1588 431
431947.PGN_0084 431947.PGN_1594 416
431947.PGN_0084 431947.PGN_1604 222
431947.PGN_0084 431947.PGN_1613 158
431947.PGN_0084 431947.PGN_1654 163
431947.PGN_0084 431947.PGN_1655 163
431947.PGN_0084 431947.PGN_1657 163
431947.PGN_0084 431947.PGN_1658 163
431947.PGN_0084 431947.PGN_1666 203
431947.PGN_0084 431947.PGN_1667 357
431947.PGN_0084 431947.PGN_1693 204
431947.PGN_0084 431947.PGN_1708 207
431947.PGN_0084 431947.PGN_1714 158
431947.PGN_0084 431947.PGN_1737 533
431947.PGN_0084 431947.PGN_1751 269
431947.PGN_0084 431947.PGN_1771 312
431947.PGN_0084 431947.PGN_1780 172
431947.PGN_0084 431947.PGN_1782 184
431947.PGN_0084 431947.PGN_1786 226
431947.PGN_0084 431947.PGN_1801 206
431947.PGN_0084 431947.PGN_1841 352
431947.PGN_0084 431947.PGN_1851 408
431947.PGN_0084 431947.PGN_1862 408
431947.PGN_0084 431947.PGN_1874 173
431947.PGN_0084 431947.PGN_1890 203
431947.PGN_0084 431947.PGN_1891 200
431947.PGN_0084 431947.PGN_1895 176
431947.PGN_0084 431947.PGN_1918 184
431947.PGN_0084 431947.PGN_1937 220
431947.PGN_0084 431947.PGN_1938 161
431947.PGN_0084 431947.PGN_1944 203
431947.PGN_0084 431947.PGN_1969 233
431947.PGN_0084 431947.PGN_1982 168
431947.PGN_0084 431947.PGN_1983 180
431947.PGN_0084 431947.PGN_1992 154
431947.PGN_0084 431947.PGN_2003 391
431947.PGN_0084 431947.PGN_2011 154
431947.PGN_0084 431947.PGN_2042 341
431947.PGN_0084 431947.PGN_2050 186
431947.PGN_0084 431947.PGN_2064 152
431947.PGN_0084 431947.PGN_2068 206
431947.PGN_0085 431947.PGN_0080 166
431947.PGN_0085 431947.PGN_0081 204
431947.PGN_0085 431947.PGN_0082 243
431947.PGN_0085 431947.PGN_0083 461
431947.PGN_0085 431947.PGN_0084 534
431947.PGN_0085 431947.PGN_0086 880
431947.PGN_0085 431947.PGN_1076 162
431947.PGN_0086 431947.PGN_0064 164
431947.PGN_0086 431947.PGN_0065 342
431947.PGN_0086 431947.PGN_0069 176
431947.PGN_0086 431947.PGN_0073 181
431947.PGN_0086 431947.PGN_0075 151
431947.PGN_0086 431947.PGN_0076 668
431947.PGN_0086 431947.PGN_0080 166
431947.PGN_0086 431947.PGN_0081 204
431947.PGN_0086 431947.PGN_0082 350
431947.PGN_0086 431947.PGN_0083 590
431947.PGN_0086 431947.PGN_0084 619
431947.PGN_0086 431947.PGN_0085 880
431947.PGN_0086 431947.PGN_0087 232
431947.PGN_0086 431947.PGN_0120 192
431947.PGN_0086 431947.PGN_0141 331
431947.PGN_0086 431947.PGN_0143 163
431947.PGN_0086 431947.PGN_0173 158
431947.PGN_0086 431947.PGN_0221 234
431947.PGN_0086 431947.PGN_0245 154
431947.PGN_0086 431947.PGN_0277 179
431947.PGN_0086 431947.PGN_0351 259
431947.PGN_0086 431947.PGN_0379 310
431947.PGN_0086 431947.PGN_0388 237
431947.PGN_0086 431947.PGN_0393 167
431947.PGN_0086 431947.PGN_0415 710
431947.PGN_0086 431947.PGN_0416 152
431947.PGN_0086 431947.PGN_0488 173
431947.PGN_0086 431947.PGN_0579 630
431947.PGN_0086 431947.PGN_0581 437
431947.PGN_0086 431947.PGN_0582 234
431947.PGN_0086 431947.PGN_0584 243
431947.PGN_0086 431947.PGN_0595 215
431947.PGN_0086 431947.PGN_0599 250
431947.PGN_0086 431947.PGN_0609 179
431947.PGN_0086 431947.PGN_0665 158
431947.PGN_0086 431947.PGN_0781 207
431947.PGN_0086 431947.PGN_0860 166
431947.PGN_0086 431947.PGN_0917 299
431947.PGN_0086 431947.PGN_0938 175
431947.PGN_0086 431947.PGN_1053 171
431947.PGN_0086 431947.PGN_1076 161
431947.PGN_0086 431947.PGN_1178 279
431947.PGN_0086 431947.PGN_1239 191
431947.PGN_0086 431947.PGN_1271 172
431947.PGN_0086 431947.PGN_1489 175
431947.PGN_0086 431947.PGN_1551 234
431947.PGN_0086 431947.PGN_1721 175
431947.PGN_0086 431947.PGN_1737 234
431947.PGN_0086 431947.PGN_1847 157
431947.PGN_0086 431947.PGN_1968 171
431947.PGN_0086 431947.PGN_1991 152
431947.PGN_0087 431947.PGN_0022 241
431947.PGN_0087 431947.PGN_0086 232
431947.PGN_0087 431947.PGN_0088 865
431947.PGN_0087 431947.PGN_0089 521
431947.PGN_0087 431947.PGN_0090 521
431947.PGN_0087 431947.PGN_0091 343
431947.PGN_0087 431947.PGN_0092 311
431947.PGN_0087 431947.PGN_0109 304
431947.PGN_0087 431947.PGN_0226 156
431947.PGN_0087 431947.PGN_0258 254
431947.PGN_0087 431947.PGN_0278 161
431947.PGN_0087 431947.PGN_0316 244
431947.PGN_0087 431947.PGN_0415 232
431947.PGN_0087 431947.PGN_0572 254
431947.PGN_0087 431947.PGN_0617 158
431947.PGN_0087 431947.PGN_0666 250
431947.PGN_0087 431947.PGN_0674 185
431947.PGN_0087 431947.PGN_0716 157
431947.PGN_0087 431947.PGN_0719 237
431947.PGN_0087 431947.PGN_0740 170
431947.PGN_0087 431947.PGN_0748 201
431947.PGN_0087 431947.PGN_0923 163
431947.PGN_0087 431947.PGN_0932 154
431947.PGN_0087 431947.PGN_0941 430
431947.PGN_0087 431947.PGN_0942 358
431947.PGN_0087 431947.PGN_1014 161
431947.PGN_0087 431947.PGN_1061 246
431947.PGN_0087 431947.PGN_1147 151
431947.PGN_0087 431947.PGN_1185 325
431947.PGN_0087 431947.PGN_1193 170
431947.PGN_0087 431947.PGN_1211 169
431947.PGN_0087 431947.PGN_1229 182
431947.PGN_0087 431947.PGN_1242 305
431947.PGN_0087 431947.PGN_1343 159
431947.PGN_0087 431947.PGN_1502 177
431947.PGN_0087 431947.PGN_1518 228
431947.PGN_0087 431947.PGN_1524 170
431947.PGN_0087 431947.PGN_1539 225
431947.PGN_0087 431947.PGN_1625 158
431947.PGN_0087 431947.PGN_1679 299
431947.PGN_0087 431947.PGN_1744 542
431947.PGN_0087 431947.PGN_1775 224
431947.PGN_0087 431947.PGN_1777 432
431947.PGN_0087 431947.PGN_1927 192
431947.PGN_0087 431947.PGN_2043 178
431947.PGN_0087 431947.PGN_2090 222
431947.PGN_0088 431947.PGN_0087 865
431947.PGN_0088 431947.PGN_0089 521
431947.PGN_0088 431947.PGN_0090 521
431947.PGN_0088 431947.PGN_0091 343
431947.PGN_0088 431947.PGN_0092 311
431947.PGN_0088 431947.PGN_0093 152
431947.PGN_0088 431947.PGN_0174 412
431947.PGN_0088 431947.PGN_0638 412
431947.PGN_0088 431947.PGN_0863 153
431947.PGN_0088 431947.PGN_0903 306
431947.PGN_0088 431947.PGN_0904 412
431947.PGN_0088 431947.PGN_0945 410
431947.PGN_0088 431947.PGN_0970 158
431947.PGN_0088 431947.PGN_1019 412
431947.PGN_0088 431947.PGN_1308 412
431947.PGN_0088 431947.PGN_1460 412
431947.PGN_0088 431947.PGN_1461 412
431947.PGN_0088 431947.PGN_1463 412
431947.PGN_0088 431947.PGN_1740 412
431947.PGN_0088 431947.PGN_1921 410
431947.PGN_0089 431947.PGN_0087 521
431947.PGN_0089 431947.PGN_0088 521
431947.PGN_0089 431947.PGN_0090 920
431947.PGN_0089 431947.PGN_0091 526
431947.PGN_0089 431947.PGN_0092 466
431947.PGN_0089 431947.PGN_0584 482
431947.PGN_0090 431947.PGN_0087 521
431947.PGN_0090 431947.PGN_0088 521
431947.PGN_0090 431947.PGN_0089 920
431947.PGN_0090 431947.PGN_0091 526
431947.PGN_0090 431947.PGN_0092 466
431947.PGN_0090 431947.PGN_0584 211
431947.PGN_0090 431947.PGN_1208 159
431947.PGN_0091 431947.PGN_0087 343
431947.PGN_0091 431947.PGN_0088 343
431947.PGN_0091 431947.PGN_0089 526
431947.PGN_0091 431947.PGN_0090 526
431947.PGN_0091 431947.PGN_0092 754
431947.PGN_0092 431947.PGN_0087 311
431947.PGN_0092 431947.PGN_0088 311
431947.PGN_0092 431947.PGN_0089 466
431947.PGN_0092 431947.PGN_0090 466
431947.PGN_0092 431947.PGN_0091 754
431947.PGN_0093 431947.PGN_0088 152
431947.PGN_0093 431947.PGN_0094 809
431947.PGN_0093 431947.PGN_0095 661
431947.PGN_0093 431947.PGN_0096 385
431947.PGN_0093 431947.PGN_0097 361
431947.PGN_0093 431947.PGN_0098 253
431947.PGN_0093 431947.PGN_0099 220
431947.PGN_0093 431947.PGN_0100 217
431947.PGN_0093 431947.PGN_0101 217
431947.PGN_0093 431947.PGN_0102 188
431947.PGN_0093 431947.PGN_0103 179
431947.PGN_0093 431947.PGN_0193 176
431947.PGN_0093 431947.PGN_0241 167
431947.PGN_0093 431947.PGN_0254 160
431947.PGN_0093 431947.PGN_0415 176
431947.PGN_0093 431947.PGN_0590 274
431947.PGN_0093 431947.PGN_0591 166
431947.PGN_0093 431947.PGN_0648 151
431947.PGN_0093 431947.PGN_0691 163
431947.PGN_0093 431947.PGN_0715 173
431947.PGN_0093 431947.PGN_0795 158
431947.PGN_0093 431947.PGN_0862 612
431947.PGN_0093 431947.PGN_0863 463
431947.PGN_0093 431947.PGN_0865 252
431947.PGN_0093 431947.PGN_0877 424
431947.PGN_0093 431947.PGN_0927 152
431947.PGN_0093 431947.PGN_0933 316
431947.PGN_0093 431947.PGN_0935 159
431947.PGN_0093 431947.PGN_0959 175
431947.PGN_0093 431947.PGN_1009 176
431947.PGN_0093 431947.PGN_1103 183
431947.PGN_0093 431947.PGN_1116 217
431947.PGN_0093 431947.PGN_1148 163
431947.PGN_0093 431947.PGN_1193 159
431947.PGN_0093 431947.PGN_1353 244
431947.PGN_0093 431947.PGN_1388 279
431947.PGN_0093 431947.PGN_1549 187
431947.PGN_0093 431947.PGN_1954 169
431947.PGN_0093 431947.PGN_1960 301
431947.PGN_0093 431947.PGN_2042 232
431947.PGN_0094 431947.PGN_0035 172
431947.PGN_0094 431947.PGN_0084 153
431947.PGN_0094 431947.PGN_0093 809
431947.PGN_0094 431947.PGN_0095 706
431947.PGN_0094 431947.PGN_0096 520
431947.PGN_0094 431947.PGN_0097 380
431947.PGN_0094 431947.PGN_0098 262
431947.PGN_0094 431947.PGN_0099 227
431947.PGN_0094 431947.PGN_0100 223
431947.PGN_0094 431947.PGN_0101 223
431947.PGN_0094 431947.PGN_0102 192
431947.PGN_0094 431947.PGN_0103 182
431947.PGN_0094 431947.PGN_0109 221
431947.PGN_0094 431947.PGN_0221 153
431947.PGN_0094 431947.PGN_0228 222
431947.PGN_0094 431947.PGN_0240 230
431947.PGN_0094 431947.PGN_0253 173
431947.PGN_0094 431947.PGN_0287 165
431947.PGN_0094 431947.PGN_0293 420
431947.PGN_0094 431947.PGN_0294 183
431947.PGN_0094 431947.PGN_0356 207
431947.PGN_0094 431947.PGN_0385 341
431947.PGN_0094 431947.PGN_0582 153
431947.PGN_0094 431947.PGN_0609 428
431947.PGN_0094 431947.PGN_0636 307
431947.PGN_0094 431947.PGN_0638 152
431947.PGN_0094 431947.PGN_0670 172
431947.PGN_0094 431947.PGN_0767 172
431947.PGN_0094 431947.PGN_0781 307
431947.PGN_0094 431947.PGN_0804 278
431947.PGN_0094 431947.PGN_0806 378
431947.PGN_0094 431947.PGN_0906 160
431947.PGN_0094 431947.PGN_0907 338
431947.PGN_0094 431947.PGN_0911 154
431947.PGN_0094 431947.PGN_0915 455
431947.PGN_0094 431947.PGN_0917 214
431947.PGN_0094 431947.PGN_0928 195
431947.PGN_0094 431947.PGN_0935 154
431947.PGN_0094 431947.PGN_0976 307
431947.PGN_0094 431947.PGN_1044 222
431947.PGN_0094 431947.PGN_1110 189
431947.PGN_0094 431947.PGN_1156 244
431947.PGN_0094 431947.PGN_1193 169
431947.PGN_0094 431947.PGN_1221 164
431947.PGN_0094 431947.PGN_1261 164
431947.PGN_0094 431947.PGN_1445 485
431947.PGN_0094 431947.PGN_1469 171
431947.PGN_0094 431947.PGN_1498 376
431947.PGN_0094 431947.PGN_1579 367
431947.PGN_0094 431947.PGN_1588 160
431947.PGN_0094 431947.PGN_1629 152
431947.PGN_0094 431947.PGN_1667 351
431947.PGN_0094 431947.PGN_1694 157
431947.PGN_0094 431947.PGN_1708 277
431947.PGN_0094 431947.PGN_1723 150
431947.PGN_0094 431947.PGN_1725 174
431947.PGN_0094 431947.PGN_1745 157
431947.PGN_0094 431947.PGN_1747 184
431947.PGN_0094 431947.PGN_1752 162
431947.PGN_0094 431947.PGN_1782 172
431947.PGN_0094 431947.PGN_1801 263
431947.PGN_0094 431947.PGN_1880 250
431947.PGN_0094 431947.PGN_1892 227
431947.PGN_0094 431947.PGN_1945 150
431947.PGN_0094 431947.PGN_1946 150
431947.PGN_0094 431947.PGN_1953 162
431947.PGN_0094 431947.PGN_1979 167
431947.PGN_0094 431947.PGN_1997 170
431947.PGN_0095 431947.PGN_0060 180
431947.PGN_0095 431947.PGN_0093 661
431947.PGN_0095 431947.PGN_0094 706
431947.PGN_0095 431947.PGN_0096 481
431947.PGN_0095 431947.PGN_0097 448
431947.PGN_0095 431947.PGN_0098 297
431947.PGN_0095 431947.PGN_0099 252
431947.PGN_0095 431947.PGN_0100 247
431947.PGN_0095 431947.PGN_0101 247
431947.PGN_0095 431947.PGN_0102 207
431947.PGN_0095 431947.PGN_0103 194
431947.PGN_0095 431947.PGN_1281 180
431947.PGN_0095 431947.PGN_1295 180
431947.PGN_0096 431947.PGN_0011 309
431947.PGN_0096 431947.PGN_0012 158
431947.PGN_0096 431947.PGN_0013 274
431947.PGN_0096 431947.PGN_0033 180
431947.PGN_0096 431947.PGN_0038 456
431947.PGN_0096 431947.PGN_0043 172
431947.PGN_0096 431947.PGN_0093 385
431947.PGN_0096 431947.PGN_0094 520
431947.PGN_0096 431947.PGN_0095 481
431947.PGN_0096 431947.PGN_0097 810
431947.PGN_0096 431947.PGN_0098 475
431947.PGN_0096 431947.PGN_0099 385
431947.PGN_0096 431947.PGN_0100 880
431947.PGN_0096 431947.PGN_0101 606
431947.PGN_0096 431947.PGN_0102 541
431947.PGN_0096 431947.PGN_0103 441
431947.PGN_0096 431947.PGN_0133 433
431947.PGN_0096 431947.PGN_0159 264
431947.PGN_0096 431947.PGN_0170 855
431947.PGN_0096 431947.PGN_0173 475
431947.PGN_0096 431947.PGN_0175 252
431947.PGN_0096 431947.PGN_0191 160
431947.PGN_0096 431947.PGN_0192 174
431947.PGN_0096 431947.PGN_0193 159
431947.PGN_0096 431947.PGN_0208 309
431947.PGN_0096 431947.PGN_0240 415
431947.PGN_0096 431947.PGN_0263 207
431947.PGN_0096 431947.PGN_0265 318
431947.PGN_0096 431947.PGN_0268 460
431947.PGN_0096 431947.PGN_0281 263
431947.PGN_0096 431947.PGN_0285 258
431947.PGN_0096 431947.PGN_0298 218
431947.PGN_0096 431947.PGN_0318 234
431947.PGN_0096 431947.PGN_0346 151
431947.PGN_0096 431947.PGN_0366 184
431947.PGN_0096 431947.PGN_0368 152
431947.PGN_0096 431947.PGN_0377 800
431947.PGN_0096 431947.PGN_0386 155
431947.PGN_0096 431947.PGN_0392 318
431947.PGN_0096 431947.PGN_0400 165
431947.PGN_0096 431947.PGN_0423 176
431947.PGN_0096 431947.PGN_0433 215
431947.PGN_0096 431947.PGN_0462 155
431947.PGN_0096 431947.PGN_0465 157
431947.PGN_0096 431947.PGN_0487 275
431947.PGN_0096 431947.PGN_0492 173
431947.PGN_0096 431947.PGN_0497 270
431947.PGN_0096 431947.PGN_0498 270
431947.PGN_0096 431947.PGN_0520 299
431947.PGN_0096 431947.PGN_0522 498
431947.PGN_0096 431947.PGN_0523 224
431947.PGN_0096 431947.PGN_0535 800
431947.PGN_0096 431947.PGN_0539 163
431947.PGN_0096 431947.PGN_0550 179
431947.PGN_0096 431947.PGN_0569 239
431947.PGN_0096 431947.PGN_0570 238
431947.PGN_0096 431947.PGN_0604 170
431947.PGN_0096 431947.PGN_0611 299
431947.PGN_0096 431947.PGN_0612 332
431947.PGN_0096 431947.PGN_0616 239
431947.PGN_0096 431947.PGN_0618 995
431947.PGN_0096 431947.PGN_0623 156
431947.PGN_0096 431947.PGN_0625 219
431947.PGN_0096 431947.PGN_0628 239
431947.PGN_0096 431947.PGN_0635 172
431947.PGN_0096 431947.PGN_0638 225
431947.PGN_0096 431947.PGN_0643 177
431947.PGN_0096 431947.PGN_0646 240
431947.PGN_0096 431947.PGN_0660 189
431947.PGN_0096 431947.PGN_0669 219
431947.PGN_0096 431947.PGN_0671 424
431947.PGN_0096 431947.PGN_0676 178
431947.PGN_0096 431947.PGN_0732 162
431947.PGN_0096 431947.PGN_0742 309
431947.PGN_0096 431947.PGN_0743 309
431947.PGN_0096 431947.PGN_0744 309
431947.PGN_0096 431947.PGN_0775 158
431947.PGN_0096 431947.PGN_0791 184
431947.PGN_0096 431947.PGN_0792 311
431947.PGN_0096 431947.PGN_0811 220
431947.PGN_0096 431947.PGN_0824 224
431947.PGN_0096 431947.PGN_0830 184
431947.PGN_0096 431947.PGN_0865 421
431947.PGN_0096 431947.PGN_0880 322
431947.PGN_0096 431947.PGN_0884 190
431947.PGN_0096 431947.PGN_0891 467
431947.PGN_0096 431947.PGN_0894 454
431947.PGN_0096 431947.PGN_0901 435
431947.PGN_0096 431947.PGN_0916 241
431947.PGN_0096 431947.PGN_0917 243
431947.PGN_0096 431947.PGN_0936 299
431947.PGN_0096 431947.PGN_0938 155
431947.PGN_0096 431947.PGN_0962 160
431947.PGN_0096 431947.PGN_0974 211
431947.PGN_0096 431947.PGN_0981 239
431947.PGN_0096 431947.PGN_0992 388
431947.PGN_0096 431947.PGN_0997 220
431947.PGN_0096 431947.PGN_0998 459
431947.PGN_0096 431947.PGN_0999 185
431947.PGN_0096 431947.PGN_1001 270
431947.PGN_0096 431947.PGN_1015 233
431947.PGN_0096 431947.PGN_1019 172
431947.PGN_0096 431947.PGN_1020 468
431947.PGN_0096 431947.PGN_1057 519
431947.PGN_0096 431947.PGN_1080 206
431947.PGN_0096 431947.PGN_1104 325
431947.PGN_0096 431947.PGN_1108 198
431947.PGN_0096 431947.PGN_1116 415
431947.PGN_0096 431947.PGN_1156 225
431947.PGN_0096 431947.PGN_1189 286
431947.PGN_0096 431947.PGN_1190 160
431947.PGN_0096 431947.PGN_1194 248
431947.PGN_0096 431947.PGN_1206 227
431947.PGN_0096 431947.PGN_1218 192
431947.PGN_0096 431947.PGN_1220 587
431947.PGN_0096 431947.PGN_1229 289
431947.PGN_0096 431947.PGN_1234 806
431947.PGN_0096 431947.PGN_1236 426
431947.PGN_0096 431947.PGN_1243 224
431947.PGN_0096 431947.PGN_1268 304
431947.PGN_0096 431947.PGN_1272 822
431947.PGN_0096 431947.PGN_1273 416
431947.PGN_0096 431947.PGN_1274 400
431947.PGN_0096 431947.PGN_1275 295
431947.PGN_0096 431947.PGN_1302 159
431947.PGN_0096 431947.PGN_1327 479
431947.PGN_0096 431947.PGN_1332 153
431947.PGN_0096 431947.PGN_1333 206
431947.PGN_0096 431947.PGN_1359 179
431947.PGN_0096 431947.PGN_1364 177
431947.PGN_0096 431947.PGN_1367 220
431947.PGN_0096 431947.PGN_1378 293
431947.PGN_0096 431947.PGN_1381 479
431947.PGN_0096 431947.PGN_1382 407
431947.PGN_0096 431947.PGN_1388 459
431947.PGN_0096 431947.PGN_1390 487
431947.PGN_0096 431947.PGN_1403 536
431947.PGN_0096 431947.PGN_1405 239
431947.PGN_0096 431947.PGN_1409 184
431947.PGN_0096 431947.PGN_1443 186
431947.PGN_0096 431947.PGN_1444 184
431947.PGN_0096 431947.PGN_1449 194
431947.PGN_0096 431947.PGN_1458 377
431947.PGN_0096 431947.PGN_1468 160
431947.PGN_0096 431947.PGN_1489 155
431947.PGN_0096 431947.PGN_1494 464
431947.PGN_0096 431947.PGN_1504 845
431947.PGN_0096 431947.PGN_1516 301
431947.PGN_0096 431947.PGN_1550 179
431947.PGN_0096 431947.PGN_1552 168
431947.PGN_0096 431947.PGN_1555 332
431947.PGN_0096 431947.PGN_1581 200
431947.PGN_0096 431947.PGN_1593 305
431947.PGN_0096 431947.PGN_1597 321
431947.PGN_0096 431947.PGN_1603 800
431947.PGN_0096 431947.PGN_1604 826
431947.PGN_0096 431947.PGN_1618 228
431947.PGN_0096 431947.PGN_1646 222
431947.PGN_0096 431947.PGN_1685 189
431947.PGN_0096 431947.PGN_1698 155
431947.PGN_0096 431947.PGN_1706 183
431947.PGN_0096 431947.PGN_1721 155
431947.PGN_0096 431947.PGN_1738 168
431947.PGN_0096 431947.PGN_1743 409
431947.PGN_0096 431947.PGN_1784 264
431947.PGN_0096 431947.PGN_1802 156
431947.PGN_0096 431947.PGN_1803 156
431947.PGN_0096 431947.PGN_1805 353
431947.PGN_0096 431947.PGN_1812 309
431947.PGN_0096 431947.PGN_1827 194
431947.PGN_0096 431947.PGN_1833 198
431947.PGN_0096 431947.PGN_1874 617
431947.PGN_0096 431947.PGN_1886 216
431947.PGN_0096 431947.PGN_1907 248
431947.PGN_0096 431947.PGN_1938 200
431947.PGN_0096 431947.PGN_1947 837
431947.PGN_0096 431947.PGN_1948 171
431947.PGN_0096 431947.PGN_1991 459
431947.PGN_0096 431947.PGN_1996 717
431947.PGN_0096 431947.PGN_1997 196
431947.PGN_0096 431947.PGN_2001 252
431947.PGN_0096 431947.PGN_2017 488
431947.PGN_0096 431947.PGN_2022 464
431947.PGN_0096 431947.PGN_2023 384
431947.PGN_0096 431947.PGN_2035 276
431947.PGN_0096 431947.PGN_2042 224
431947.PGN_0096 431947.PGN_2050 307
431947.PGN_0096 431947.PGN_2051 156
431947.PGN_0096 431947.PGN_2060 311
431947.PGN_0097 431947.PGN_0010 160
431947.PGN_0097 431947.PGN_0043 180
431947.PGN_0097 431947.PGN_0044 202
431947.PGN_0097 431947.PGN_0093 361
431947.PGN_0097 431947.PGN_0094 380
431947.PGN_0097 431947.PGN_0095 448
431947.PGN_0097 431947.PGN_0096 810
431947.PGN_0097 431947.PGN_0098 511
431947.PGN_0097 431947.PGN_0099 545
431947.PGN_0097 431947.PGN_0100 725
431947.PGN_0097 431947.PGN_0101 589
431947.PGN_0097 431947.PGN_0102 470
431947.PGN_0097 431947.PGN_0103 450
431947.PGN_0097 431947.PGN_0125 181
431947.PGN_0097 431947.PGN_0192 177
431947.PGN_0097 431947.PGN_0233 268
431947.PGN_0097 431947.PGN_0240 180
431947.PGN_0097 431947.PGN_0264 628
431947.PGN_0097 431947.PGN_0303 232
431947.PGN_0097 431947.PGN_0333 260
431947.PGN_0097 431947.PGN_0340 341
431947.PGN_0097 431947.PGN_0342 220
431947.PGN_0097 431947.PGN_0355 185
431947.PGN_0097 431947.PGN_0358 187
431947.PGN_0097 431947.PGN_0365 225
431947.PGN_0097 431947.PGN_0393 244
431947.PGN_0097 431947.PGN_0396 217
431947.PGN_0097 431947.PGN_0418 165
431947.PGN_0097 431947.PGN_0420 202
431947.PGN_0097 431947.PGN_0446 176
431947.PGN_0097 431947.PGN_0448 190
431947.PGN_0097 431947.PGN_0463 264
431947.PGN_0097 431947.PGN_0464 286
431947.PGN_0097 431947.PGN_0470 341
431947.PGN_0097 431947.PGN_0487 184
431947.PGN_0097 431947.PGN_0544 194
431947.PGN_0097 431947.PGN_0546 173
431947.PGN_0097 431947.PGN_0570 185
431947.PGN_0097 431947.PGN_0571 158
431947.PGN_0097 431947.PGN_0573 894
431947.PGN_0097 431947.PGN_0604 172
431947.PGN_0097 431947.PGN_0622 185
431947.PGN_0097 431947.PGN_0626 156
431947.PGN_0097 431947.PGN_0630 408
431947.PGN_0097 431947.PGN_0631 717
431947.PGN_0097 431947.PGN_0637 157
431947.PGN_0097 431947.PGN_0638 289
431947.PGN_0097 431947.PGN_0670 156
431947.PGN_0097 431947.PGN_0695 158
431947.PGN_0097 431947.PGN_0721 157
431947.PGN_0097 431947.PGN_0723 159
431947.PGN_0097 431947.PGN_0807 230
431947.PGN_0097 431947.PGN_0813 153
431947.PGN_0097 431947.PGN_0815 291
431947.PGN_0097 431947.PGN_0819 201
431947.PGN_0097 431947.PGN_0841 155
431947.PGN_0097 431947.PGN_0869 152
431947.PGN_0097 431947.PGN_0870 156
431947.PGN_0097 431947.PGN_0894 181
431947.PGN_0097 431947.PGN_0952 341
431947.PGN_0097 431947.PGN_0962 265
431947.PGN_0097 431947.PGN_0987 160
431947.PGN_0097 431947.PGN_0993 233
431947.PGN_0097 431947.PGN_1004 216
431947.PGN_0097 431947.PGN_1015 374
431947.PGN_0097 431947.PGN_1070 226
431947.PGN_0097 431947.PGN_1089 382
431947.PGN_0097 431947.PGN_1142 260
431947.PGN_0097 431947.PGN_1205 161
431947.PGN_0097 431947.PGN_1226 266
431947.PGN_0097 431947.PGN_1236 151
431947.PGN_0097 431947.PGN_1244 472
431947.PGN_0097 431947.PGN_1259 160
431947.PGN_0097 431947.PGN_1272 575
431947.PGN_0097 431947.PGN_1273 367
431947.PGN_0097 431947.PGN_1274 291
431947.PGN_0097 431947.PGN_1275 294
431947.PGN_0097 431947.PGN_1316 405
431947.PGN_0097 431947.PGN_1317 182
431947.PGN_0097 431947.PGN_1318 167
431947.PGN_0097 431947.PGN_1324 156
431947.PGN_0097 431947.PGN_1329 241
431947.PGN_0097 431947.PGN_1330 221
431947.PGN_0097 431947.PGN_1343 177
431947.PGN_0097 431947.PGN_1384 260
431947.PGN_0097 431947.PGN_1401 159
431947.PGN_0097 431947.PGN_1458 292
431947.PGN_0097 431947.PGN_1459 176
431947.PGN_0097 431947.PGN_1470 420
431947.PGN_0097 431947.PGN_1566 243
431947.PGN_0097 431947.PGN_1567 320
431947.PGN_0097 431947.PGN_1575 189
431947.PGN_0097 431947.PGN_1578 152
431947.PGN_0097 431947.PGN_1585 460
431947.PGN_0097 431947.PGN_1589 230
431947.PGN_0097 431947.PGN_1593 291
431947.PGN_0097 431947.PGN_1668 524
431947.PGN_0097 431947.PGN_1681 199
431947.PGN_0097 431947.PGN_1698 245
431947.PGN_0097 431947.PGN_1700 196
431947.PGN_0097 431947.PGN_1771 176
431947.PGN_0097 431947.PGN_1782 261
431947.PGN_0097 431947.PGN_1788 341
431947.PGN_0097 431947.PGN_1851 210
431947.PGN_0097 431947.PGN_1885 268
431947.PGN_0097 431947.PGN_1898 152
431947.PGN_0097 431947.PGN_1914 341
431947.PGN_0097 431947.PGN_1969 307
431947.PGN_0097 431947.PGN_2035 232
431947.PGN_0097 431947.PGN_2055 475
431947.PGN_0097 431947.PGN_2060 165
431947.PGN_0097 431947.PGN_2075 405
431947.PGN_0098 431947.PGN_0093 253
431947.PGN_0098 431947.PGN_0094 262
431947.PGN_0098 431947.PGN_0095 297
431947.PGN_0098 431947.PGN_0096 475
431947.PGN_0098 431947.PGN_0097 511
431947.PGN_0098 431947.PGN_0099 658
431947.PGN_0098 431947.PGN_0100 634
431947.PGN_0098 431947.PGN_0101 634
431947.PGN_0098 431947.PGN_0102 451
431947.PGN_0098 431947.PGN_0103 394
431947.PGN_0099 431947.PGN_0004 168
431947.PGN_0099 431947.PGN_0011 274
431947.PGN_0099 431947.PGN_0016 172
431947.PGN_0099 431947.PGN_0024 227
431947.PGN_0099 431947.PGN_0093 220
431947.PGN_0099 431947.PGN_0094 227
431947.PGN_0099 431947.PGN_0095 252
431947.PGN_0099 431947.PGN_0096 385
431947.PGN_0099 431947.PGN_0097 545
431947.PGN_0099 431947.PGN_0098 658
431947.PGN_0099 431947.PGN_0100 832
431947.PGN_0099 431947.PGN_0101 832
431947.PGN_0099 431947.PGN_0102 577
431947.PGN_0099 431947.PGN_0103 495
431947.PGN_0099 431947.PGN_0135 309
431947.PGN_0099 431947.PGN_0138 191
431947.PGN_0099 431947.PGN_0191 158
431947.PGN_0099 431947.PGN_0201 268
431947.PGN_0099 431947.PGN_0207 359
431947.PGN_0099 431947.PGN_0223 302
431947.PGN_0099 431947.PGN_0235 311
431947.PGN_0099 431947.PGN_0247 170
431947.PGN_0099 431947.PGN_0252 156
431947.PGN_0099 431947.PGN_0264 276
431947.PGN_0099 431947.PGN_0308 302
431947.PGN_0099 431947.PGN_0330 216
431947.PGN_0099 431947.PGN_0333 155
431947.PGN_0099 431947.PGN_0340 263
431947.PGN_0099 431947.PGN_0341 182
431947.PGN_0099 431947.PGN_0360 268
431947.PGN_0099 431947.PGN_0418 244
431947.PGN_0099 431947.PGN_0450 197
431947.PGN_0099 431947.PGN_0470 168
431947.PGN_0099 431947.PGN_0546 183
431947.PGN_0099 431947.PGN_0570 274
431947.PGN_0099 431947.PGN_0573 298
431947.PGN_0099 431947.PGN_0622 178
431947.PGN_0099 431947.PGN_0623 168
431947.PGN_0099 431947.PGN_0627 190
431947.PGN_0099 431947.PGN_0628 276
431947.PGN_0099 431947.PGN_0635 226
431947.PGN_0099 431947.PGN_0647 158
431947.PGN_0099 431947.PGN_0660 185
431947.PGN_0099 431947.PGN_0662 185
431947.PGN_0099 431947.PGN_0663 365
431947.PGN_0099 431947.PGN_0664 364
431947.PGN_0099 431947.PGN_0665 361
431947.PGN_0099 431947.PGN_0667 260
431947.PGN_0099 431947.PGN_0671 202
431947.PGN_0099 431947.PGN_0672 202
431947.PGN_0099 431947.PGN_0673 190
431947.PGN_0099 431947.PGN_0674 205
431947.PGN_0099 431947.PGN_0675 210
431947.PGN_0099 431947.PGN_0690 152
431947.PGN_0099 431947.PGN_0724 309
431947.PGN_0099 431947.PGN_0739 301
431947.PGN_0099 431947.PGN_0742 184
431947.PGN_0099 431947.PGN_0744 171
431947.PGN_0099 431947.PGN_0747 185
431947.PGN_0099 431947.PGN_0760 282
431947.PGN_0099 431947.PGN_0808 459
431947.PGN_0099 431947.PGN_0817 375
431947.PGN_0099 431947.PGN_0819 227
431947.PGN_0099 431947.PGN_0841 361
431947.PGN_0099 431947.PGN_0907 205
431947.PGN_0099 431947.PGN_0922 180
431947.PGN_0099 431947.PGN_0952 291
431947.PGN_0099 431947.PGN_0962 326
431947.PGN_0099 431947.PGN_0987 389
431947.PGN_0099 431947.PGN_0989 196
431947.PGN_0099 431947.PGN_0993 465
431947.PGN_0099 431947.PGN_0998 349
431947.PGN_0099 431947.PGN_1027 302
431947.PGN_0099 431947.PGN_1058 263
431947.PGN_0099 431947.PGN_1062 219
431947.PGN_0099 431947.PGN_1079 183
431947.PGN_0099 431947.PGN_1130 171
431947.PGN_0099 431947.PGN_1153 420
431947.PGN_0099 431947.PGN_1156 159
431947.PGN_0099 431947.PGN_1194 273
431947.PGN_0099 431947.PGN_1202 311
431947.PGN_0099 431947.PGN_1203 186
431947.PGN_0099 431947.PGN_1225 500
431947.PGN_0099 431947.PGN_1232 408
431947.PGN_0099 431947.PGN_1244 463
431947.PGN_0099 431947.PGN_1301 156
431947.PGN_0099 431947.PGN_1305 179
431947.PGN_0099 431947.PGN_1314 274
431947.PGN_0099 431947.PGN_1383 162
431947.PGN_0099 431947.PGN_1391 292
431947.PGN_0099 431947.PGN_1393 309
431947.PGN_0099 431947.PGN_1449 238
431947.PGN_0099 431947.PGN_1458 220
431947.PGN_0099 431947.PGN_1459 244
431947.PGN_0099 431947.PGN_1470 301
431947.PGN_0099 431947.PGN_1537 193
431947.PGN_0099 431947.PGN_1540 165
431947.PGN_0099 431947.PGN_1564 227
431947.PGN_0099 431947.PGN_1581 234
431947.PGN_0099 431947.PGN_1582 156
431947.PGN_0099 431947.PGN_1587 192
431947.PGN_0099 431947.PGN_1588 223
431947.PGN_0099 431947.PGN_1593 212
431947.PGN_0099 431947.PGN_1600 202
431947.PGN_0099 431947.PGN_1613 363
431947.PGN_0099 431947.PGN_1630 152
431947.PGN_0099 431947.PGN_1646 156
431947.PGN_0099 431947.PGN_1656 155
431947.PGN_0099 431947.PGN_1678 163
431947.PGN_0099 431947.PGN_1685 313
431947.PGN_0099 431947.PGN_1700 231
431947.PGN_0099 431947.PGN_1731 307
431947.PGN_0099 431947.PGN_1758 309
431947.PGN_0099 431947.PGN_1771 226
431947.PGN_0099 431947.PGN_1777 415
431947.PGN_0099 431947.PGN_1788 168
431947.PGN_0099 431947.PGN_1813 153
431947.PGN_0099 431947.PGN_1827 222
431947.PGN_0099 431947.PGN_1833 192
431947.PGN_0099 431947.PGN_1876 219
431947.PGN_0099 431947.PGN_1883 220
431947.PGN_0099 431947.PGN_1889 166
431947.PGN_0099 431947.PGN_1890 166
431947.PGN_0099 431947.PGN_1891 166
431947.PGN_0099 431947.PGN_1896 183
431947.PGN_0099 431947.PGN_1914 291
431947.PGN_0099 431947.PGN_1946 184
431947.PGN_0099 431947.PGN_1979 181
431947.PGN_0099 431947.PGN_1990 195
431947.PGN_0099 431947.PGN_2003 352
431947.PGN_0099 431947.PGN_2019 168
431947.PGN_0099 431947.PGN_2021 192
431947.PGN_0099 431947.PGN_2024 156
431947.PGN_0099 431947.PGN_2042 251
431947.PGN_0099 431947.PGN_2043 279
431947.PGN_0099 431947.PGN_2071 165
431947.PGN_0099 431947.PGN_2081 424
431947.PGN_0100 431947.PGN_0010 185
431947.PGN_0100 431947.PGN_0026 191
431947.PGN_0100 431947.PGN_0038 219
431947.PGN_0100 431947.PGN_0041 266
431947.PGN_0100 431947.PGN_0043 271
431947.PGN_0100 431947.PGN_0044 239
431947.PGN_0100 431947.PGN_0093 217
431947.PGN_0100 431947.PGN_0094 223
431947.PGN_0100 431947.PGN_0095 247
431947.PGN_0100 431947.PGN_0096 880
431947.PGN_0100 431947.PGN_0097 725
431947.PGN_0100 431947.PGN_0098 634
431947.PGN_0100 431947.PGN_0099 832
431947.PGN_0100 431947.PGN_0101 915
431947.PGN_0100 431947.PGN_0102 690
431947.PGN_0100 431947.PGN_0103 622
431947.PGN_0100 431947.PGN_0133 398
431947.PGN_0100 431947.PGN_0134 385
431947.PGN_0100 431947.PGN_0137 516
431947.PGN_0100 431947.PGN_0140 307
431947.PGN_0100 431947.PGN_0158 157
431947.PGN_0100 431947.PGN_0189 167
431947.PGN_0100 431947.PGN_0206 345
431947.PGN_0100 431947.PGN_0223 195
431947.PGN_0100 431947.PGN_0248 180
431947.PGN_0100 431947.PGN_0268 298
431947.PGN_0100 431947.PGN_0270 157
431947.PGN_0100 431947.PGN_0278 403
431947.PGN_0100 431947.PGN_0279 239
431947.PGN_0100 431947.PGN_0298 451
431947.PGN_0100 431947.PGN_0333 239
431947.PGN_0100 431947.PGN_0360 179
431947.PGN_0100 431947.PGN_0365 556
431947.PGN_0100 431947.PGN_0366 214
431947.PGN_0100 431947.PGN_0385 349
431947.PGN_0100 431947.PGN_0403 180
431947.PGN_0100 431947.PGN_0423 207
431947.PGN_0100 431947.PGN_0488 334
431947.PGN_0100 431947.PGN_0510 221
431947.PGN_0100 431947.PGN_0512 181
431947.PGN_0100 431947.PGN_0517 185
431947.PGN_0100 431947.PGN_0523 404
431947.PGN_0100 431947.PGN_0534 268
431947.PGN_0100 431947.PGN_0543 153
431947.PGN_0100 431947.PGN_0546 151
431947.PGN_0100 431947.PGN_0547 207
431947.PGN_0100 431947.PGN_0568 370
431947.PGN_0100 431947.PGN_0570 181
431947.PGN_0100 431947.PGN_0604 276
431947.PGN_0100 431947.PGN_0611 306
431947.PGN_0100 431947.PGN_0612 741
431947.PGN_0100 431947.PGN_0618 891
431947.PGN_0100 431947.PGN_0623 901
431947.PGN_0100 431947.PGN_0625 178
431947.PGN_0100 431947.PGN_0631 210
431947.PGN_0100 431947.PGN_0635 273
431947.PGN_0100 431947.PGN_0637 581
431947.PGN_0100 431947.PGN_0640 194
431947.PGN_0100 431947.PGN_0662 485
431947.PGN_0100 431947.PGN_0692 233
431947.PGN_0100 431947.PGN_0713 940
431947.PGN_0100 431947.PGN_0739 263
431947.PGN_0100 431947.PGN_0747 193
431947.PGN_0100 431947.PGN_0813 184
431947.PGN_0100 431947.PGN_0819 226
431947.PGN_0100 431947.PGN_0824 216
431947.PGN_0100 431947.PGN_0826 159
431947.PGN_0100 431947.PGN_0829 243
431947.PGN_0100 431947.PGN_0830 952
431947.PGN_0100 431947.PGN_0833 174
431947.PGN_0100 431947.PGN_0841 203
431947.PGN_0100 431947.PGN_0865 191
431947.PGN_0100 431947.PGN_0936 306
431947.PGN_0100 431947.PGN_0974 321
431947.PGN_0100 431947.PGN_0975 316
431947.PGN_0100 431947.PGN_0976 412
431947.PGN_0100 431947.PGN_0977 183
431947.PGN_0100 431947.PGN_0987 368
431947.PGN_0100 431947.PGN_0997 181
431947.PGN_0100 431947.PGN_0999 412
431947.PGN_0100 431947.PGN_1015 239
431947.PGN_0100 431947.PGN_1062 153
431947.PGN_0100 431947.PGN_1080 275
431947.PGN_0100 431947.PGN_1094 412
431947.PGN_0100 431947.PGN_1104 309
431947.PGN_0100 431947.PGN_1116 312
431947.PGN_0100 431947.PGN_1140 412
431947.PGN_0100 431947.PGN_1148 393
431947.PGN_0100 431947.PGN_1153 185
431947.PGN_0100 431947.PGN_1157 432
431947.PGN_0100 431947.PGN_1166 803
431947.PGN_0100 431947.PGN_1190 236
431947.PGN_0100 431947.PGN_1194 298
431947.PGN_0100 431947.PGN_1219 242
431947.PGN_0100 431947.PGN_1223 412
431947.PGN_0100 431947.PGN_1225 168
431947.PGN_0100 431947.PGN_1236 209
431947.PGN_0100 431947.PGN_1244 367
431947.PGN_0100 431947.PGN_1256 242
431947.PGN_0100 431947.PGN_1259 185
431947.PGN_0100 431947.PGN_1267 233
431947.PGN_0100 431947.PGN_1273 406
431947.PGN_0100 431947.PGN_1274 279
431947.PGN_0100 431947.PGN_1275 272
431947.PGN_0100 431947.PGN_1332 239
431947.PGN_0100 431947.PGN_1333 189
431947.PGN_0100 431947.PGN_1342 388
431947.PGN_0100 431947.PGN_1382 153
431947.PGN_0100 431947.PGN_1388 273
431947.PGN_0100 431947.PGN_1403 398
431947.PGN_0100 431947.PGN_1409 169
431947.PGN_0100 431947.PGN_1447 306
431947.PGN_0100 431947.PGN_1458 185
431947.PGN_0100 431947.PGN_1472 217
431947.PGN_0100 431947.PGN_1482 177
431947.PGN_0100 431947.PGN_1505 223
431947.PGN_0100 431947.PGN_1565 239
431947.PGN_0100 431947.PGN_1570 209
431947.PGN_0100 431947.PGN_1579 349
431947.PGN_0100 431947.PGN_1593 239
431947.PGN_0100 431947.PGN_1614 179
431947.PGN_0100 431947.PGN_1618 300
431947.PGN_0100 431947.PGN_1630 400
431947.PGN_0100 431947.PGN_1704 175
431947.PGN_0100 431947.PGN_1711 286
431947.PGN_0100 431947.PGN_1712 412
431947.PGN_0100 431947.PGN_1722 412
431947.PGN_0100 431947.PGN_1730 300
431947.PGN_0100 431947.PGN_1749 590
431947.PGN_0100 431947.PGN_1751 198
431947.PGN_0100 431947.PGN_1895 168
431947.PGN_0100 431947.PGN_1947 797
431947.PGN_0100 431947.PGN_1980 203
431947.PGN_0100 431947.PGN_1996 724
431947.PGN_0100 431947.PGN_2017 171
431947.PGN_0100 431947.PGN_2021 261
431947.PGN_0100 431947.PGN_2022 299
431947.PGN_0100 431947.PGN_2041 170
431947.PGN_0100 431947.PGN_2042 400
431947.PGN_0100 431947.PGN_2050 159
431947.PGN_0100 431947.PGN_2060 213
431947.PGN_0100 431947.PGN_2061 156
431947.PGN_0100 431947.PGN_2062 406
431947.PGN_0100 431947.PGN_2068 165
431947.PGN_0100 431947.PGN_2081 425
431947.PGN_0101 431947.PGN_0005 172
431947.PGN_0101 431947.PGN_0035 416
431947.PGN_0101 431947.PGN_0079 167
431947.PGN_0101 431947.PGN_0093 217
431947.PGN_0101 431947.PGN_0094 223
431947.PGN_0101 431947.PGN_0095 247
431947.PGN_0101 431947.PGN_0096 606
431947.PGN_0101 431947.PGN_0097 589
431947.PGN_0101 431947.PGN_0098 634
431947.PGN_0101 431947.PGN_0099 832
431947.PGN_0101 431947.PGN_0100 915
431947.PGN_0101 431947.PGN_0102 690
431947.PGN_0101 431947.PGN_0103 622
431947.PGN_0101 431947.PGN_0209 268
431947.PGN_0101 431947.PGN_0234 181
431947.PGN_0101 431947.PGN_0243 298
431947.PGN_0101 431947.PGN_0248 268
431947.PGN_0101 431947.PGN_0256 410
431947.PGN_0101 431947.PGN_0257 388
431947.PGN_0101 431947.PGN_0298 563
431947.PGN_0101 431947.PGN_0313 152
431947.PGN_0101 431947.PGN_0390 156
431947.PGN_0101 431947.PGN_0808 423
431947.PGN_0101 431947.PGN_0813 151
431947.PGN_0101 431947.PGN_0833 191
431947.PGN_0101 431947.PGN_0895 227
431947.PGN_0101 431947.PGN_0898 156
431947.PGN_0101 431947.PGN_0975 973
431947.PGN_0101 431947.PGN_1001 268
431947.PGN_0101 431947.PGN_1003 156
431947.PGN_0101 431947.PGN_1012 235
431947.PGN_0101 431947.PGN_1041 157
431947.PGN_0101 431947.PGN_1042 157
431947.PGN_0101 431947.PGN_1268 167
431947.PGN_0101 431947.PGN_1269 262
431947.PGN_0101 431947.PGN_1272 406
431947.PGN_0101 431947.PGN_1273 901
431947.PGN_0101 431947.PGN_1274 279
431947.PGN_0101 431947.PGN_1275 272
431947.PGN_0101 431947.PGN_1375 329
431947.PGN_0101 431947.PGN_1389 230
431947.PGN_0101 431947.PGN_1458 268
431947.PGN_0101 431947.PGN_1463 444
431947.PGN_0101 431947.PGN_1618 184
431947.PGN_0101 431947.PGN_1628 226
431947.PGN_0101 431947.PGN_1648 176
431947.PGN_0101 431947.PGN_1653 193
431947.PGN_0101 431947.PGN_1798 412
431947.PGN_0101 431947.PGN_1928 258
431947.PGN_0101 431947.PGN_1943 936
431947.PGN_0101 431947.PGN_2064 191
431947.PGN_0101 431947.PGN_2085 250
431947.PGN_0101 431947.PGN_2087 156
431947.PGN_0102 431947.PGN_0082 412
431947.PGN_0102 431947.PGN_0093 188
431947.PGN_0102 431947.PGN_0094 192
431947.PGN_0102 431947.PGN_0095 207
431947.PGN_0102 431947.PGN_0096 541
431947.PGN_0102 431947.PGN_0097 470
431947.PGN_0102 431947.PGN_0098 451
431947.PGN_0102 431947.PGN_0099 577
431947.PGN_0102 431947.PGN_0100 690
431947.PGN_0102 431947.PGN_0101 690
431947.PGN_0102 431947.PGN_0103 855
431947.PGN_0102 431947.PGN_0281 164
431947.PGN_0102 431947.PGN_0368 159
431947.PGN_0102 431947.PGN_0421 174
431947.PGN_0102 431947.PGN_0718 287
431947.PGN_0102 431947.PGN_0720 305
431947.PGN_0102 431947.PGN_0757 150
431947.PGN_0102 431947.PGN_1272 279
431947.PGN_0102 431947.PGN_1273 279
431947.PGN_0102 431947.PGN_1275 495
431947.PGN_0102 431947.PGN_1340 191
431947.PGN_0102 431947.PGN_1347 234
431947.PGN_0102 431947.PGN_1456 187
431947.PGN_0102 431947.PGN_1457 172
431947.PGN_0102 431947.PGN_1661 336
431947.PGN_0102 431947.PGN_1758 318
431947.PGN_0102 431947.PGN_1759 315
431947.PGN_0102 431947.PGN_1760 315
431947.PGN_0102 431947.PGN_1762 315
431947.PGN_0102 431947.PGN_1946 195
431947.PGN_0102 431947.PGN_1976 174
431947.PGN_0102 431947.PGN_2017 158
431947.PGN_0103 431947.PGN_0023 178
431947.PGN_0103 431947.PGN_0049 204
431947.PGN_0103 431947.PGN_0093 179
431947.PGN_0103 431947.PGN_0094 182
431947.PGN_0103 431947.PGN_0095 194
431947.PGN_0103 431947.PGN_0096 441
431947.PGN_0103 431947.PGN_0097 450
431947.PGN_0103 431947.PGN_0098 394
431947.PGN_0103 431947.PGN_0099 495
431947.PGN_0103 431947.PGN_0100 622
431947.PGN_0103 431947.PGN_0101 622
431947.PGN_0103 431947.PGN_0102 855
431947.PGN_0103 431947.PGN_0205 199
431947.PGN_0103 431947.PGN_0253 182
431947.PGN_0103 431947.PGN_0557 261
431947.PGN_0103 431947.PGN_0617 187
431947.PGN_0103 431947.PGN_0646 161
431947.PGN_0103 431947.PGN_0704 247
431947.PGN_0103 431947.PGN_0772 276
431947.PGN_0103 431947.PGN_0794 160
431947.PGN_0103 431947.PGN_0804 167
431947.PGN_0103 431947.PGN_0973 153
431947.PGN_0103 431947.PGN_1049 241
431947.PGN_0103 431947.PGN_1159 166
431947.PGN_0103 431947.PGN_1272 272
431947.PGN_0103 431947.PGN_1273 272
431947.PGN_0103 431947.PGN_1274 495
431947.PGN_0103 431947.PGN_1292 204
431947.PGN_0103 431947.PGN_1347 212
431947.PGN_0103 431947.PGN_1411 165
431947.PGN_0103 431947.PGN_1733 180
431947.PGN_0103 431947.PGN_1873 172
431947.PGN_0103 431947.PGN_1968 180
431947.PGN_0103 431947.PGN_1970 163
431947.PGN_0103 431947.PGN_2014 171
431947.PGN_0103 431947.PGN_2090 191
431947.PGN_0104 431947.PGN_0039 184
431947.PGN_0104 431947.PGN_0074 180
431947.PGN_0104 431947.PGN_0105 626
431947.PGN_0104 431947.PGN_0254 158
431947.PGN_0104 431947.PGN_0456 184
431947.PGN_0104 431947.PGN_0517 184
431947.PGN_0104 431947.PGN_0579 184
431947.PGN_0104 431947.PGN_0584 180
431947.PGN_0104 431947.PGN_0629 184
431947.PGN_0104 431947.PGN_0733 184
431947.PGN_0104 431947.PGN_1057 184
431947.PGN_0104 431947.PGN_1578 184
431947.PGN_0105 431947.PGN_0104 626
431947.PGN_0106 431947.PGN_0107 928
431947.PGN_0106 431947.PGN_0298 371
431947.PGN_0106 431947.PGN_1279 766
431947.PGN_0107 431947.PGN_0106 928
431947.PGN_0107 431947.PGN_0411 153
431947.PGN_0107 431947.PGN_1278 766
431947.PGN_0107 431947.PGN_1384 162
431947.PGN_0107 431947.PGN_1830 158
431947.PGN_0107 431947.PGN_2013 288
431947.PGN_0108 431947.PGN_0039 184
431947.PGN_0108 431947.PGN_0074 180
431947.PGN_0108 431947.PGN_0109 865
431947.PGN_0108 431947.PGN_0110 681
431947.PGN_0108 431947.PGN_0111 351
431947.PGN_0108 431947.PGN_0456 184
431947.PGN_0108 431947.PGN_0517 184
431947.PGN_0108 431947.PGN_0579 184
431947.PGN_0108 431947.PGN_0584 180
431947.PGN_0108 431947.PGN_0629 184
431947.PGN_0108 431947.PGN_0733 184
431947.PGN_0108 431947.PGN_1057 184
431947.PGN_0108 431947.PGN_1353 193
431947.PGN_0108 431947.PGN_1578 184
431947.PGN_0109 431947.PGN_0010 165
431947.PGN_0109 431947.PGN_0022 696
431947.PGN_0109 431947.PGN_0023 763
431947.PGN_0109 431947.PGN_0053 597
431947.PGN_0109 431947.PGN_0075 169
431947.PGN_0109 431947.PGN_0087 304
431947.PGN_0109 431947.PGN_0094 221
431947.PGN_0109 431947.PGN_0108 865
431947.PGN_0109 431947.PGN_0110 681
431947.PGN_0109 431947.PGN_0111 351
431947.PGN_0109 431947.PGN_0138 151
431947.PGN_0109 431947.PGN_0144 670
431947.PGN_0109 431947.PGN_0147 378
431947.PGN_0109 431947.PGN_0152 359
431947.PGN_0109 431947.PGN_0176 173
431947.PGN_0109 431947.PGN_0187 671
431947.PGN_0109 431947.PGN_0192 266
431947.PGN_0109 431947.PGN_0194 175
431947.PGN_0109 431947.PGN_0223 167
431947.PGN_0109 431947.PGN_0231 188
431947.PGN_0109 431947.PGN_0246 555
431947.PGN_0109 431947.PGN_0249 224
431947.PGN_0109 431947.PGN_0253 757
431947.PGN_0109 431947.PGN_0259 465
431947.PGN_0109 431947.PGN_0260 623
431947.PGN_0109 431947.PGN_0263 221
431947.PGN_0109 431947.PGN_0294 469
431947.PGN_0109 431947.PGN_0297 244
431947.PGN_0109 431947.PGN_0309 182
431947.PGN_0109 431947.PGN_0310 318
431947.PGN_0109 431947.PGN_0316 208
431947.PGN_0109 431947.PGN_0353 176
431947.PGN_0109 431947.PGN_0388 317
431947.PGN_0109 431947.PGN_0400 221
431947.PGN_0109 431947.PGN_0405 155
431947.PGN_0109 431947.PGN_0411 449
431947.PGN_0109 431947.PGN_0463 155
431947.PGN_0109 431947.PGN_0472 450
431947.PGN_0109 431947.PGN_0486 762
431947.PGN_0109 431947.PGN_0509 255
431947.PGN_0109 431947.PGN_0530 187
431947.PGN_0109 431947.PGN_0544 362
431947.PGN_0109 431947.PGN_0572 690
431947.PGN_0109 431947.PGN_0584 167
431947.PGN_0109 431947.PGN_0609 614
431947.PGN_0109 431947.PGN_0617 192
431947.PGN_0109 431947.PGN_0645 701
431947.PGN_0109 431947.PGN_0648 151
431947.PGN_0109 431947.PGN_0664 655
431947.PGN_0109 431947.PGN_0674 188
431947.PGN_0109 431947.PGN_0688 760
431947.PGN_0109 431947.PGN_0732 619
431947.PGN_0109 431947.PGN_0740 190
431947.PGN_0109 431947.PGN_0741 482
431947.PGN_0109 431947.PGN_0769 248
431947.PGN_0109 431947.PGN_0778 678
431947.PGN_0109 431947.PGN_0808 171
431947.PGN_0109 431947.PGN_0811 761
431947.PGN_0109 431947.PGN_0832 748
431947.PGN_0109 431947.PGN_0836 163
431947.PGN_0109 431947.PGN_0884 344
431947.PGN_0109 431947.PGN_0890 600
431947.PGN_0109 431947.PGN_0907 639
431947.PGN_0109 431947.PGN_0927 213
431947.PGN_0109 431947.PGN_0935 244
431947.PGN_0109 431947.PGN_0973 192
431947.PGN_0109 431947.PGN_0989 376
431947.PGN_0109 431947.PGN_1004 215
431947.PGN_0109 431947.PGN_1005 240
431947.PGN_0109 431947.PGN_1014 161
431947.PGN_0109 431947.PGN_1019 535
431947.PGN_0109 431947.PGN_1022 330
431947.PGN_0109 431947.PGN_1061 548
431947.PGN_0109 431947.PGN_1093 605
431947.PGN_0109 431947.PGN_1108 243
431947.PGN_0109 431947.PGN_1119 335
431947.PGN_0109 431947.PGN_1154 530
431947.PGN_0109 431947.PGN_1158 257
431947.PGN_0109 431947.PGN_1180 555
431947.PGN_0109 431947.PGN_1193 733
431947.PGN_0109 431947.PGN_1194 495
431947.PGN_0109 431947.PGN_1195 435
431947.PGN_0109 431947.PGN_1197 604
431947.PGN_0109 431947.PGN_1198 205
431947.PGN_0109 431947.PGN_1238 314
431947.PGN_0109 431947.PGN_1259 195
431947.PGN_0109 431947.PGN_1288 597
431947.PGN_0109 431947.PGN_1317 274
431947.PGN_0109 431947.PGN_1318 174
431947.PGN_0109 431947.PGN_1358 508
431947.PGN_0109 431947.PGN_1436 171
431947.PGN_0109 431947.PGN_1445 484
431947.PGN_0109 431947.PGN_1446 153
431947.PGN_0109 431947.PGN_1447 156
431947.PGN_0109 431947.PGN_1457 344
431947.PGN_0109 431947.PGN_1488 763
431947.PGN_0109 431947.PGN_1498 590
431947.PGN_0109 431947.PGN_1512 446
431947.PGN_0109 431947.PGN_1514 703
431947.PGN_0109 431947.PGN_1520 342
431947.PGN_0109 431947.PGN_1523 163
431947.PGN_0109 431947.PGN_1524 221
431947.PGN_0109 431947.PGN_1553 556
431947.PGN_0109 431947.PGN_1566 658
431947.PGN_0109 431947.PGN_1599 600
431947.PGN_0109 431947.PGN_1612 156
431947.PGN_0109 431947.PGN_1625 378
431947.PGN_0109 431947.PGN_1642 500
431947.PGN_0109 431947.PGN_1643 699
431947.PGN_0109 431947.PGN_1673 181
431947.PGN_0109 431947.PGN_1677 669
431947.PGN_0109 431947.PGN_1678 217
431947.PGN_0109 431947.PGN_1717 155
431947.PGN_0109 431947.PGN_1718 440
431947.PGN_0109 431947.PGN_1744 708
431947.PGN_0109 431947.PGN_1767 170
431947.PGN_0109 431947.PGN_1777 179
431947.PGN_0109 431947.PGN_1783 756
431947.PGN_0109 431947.PGN_1785 257
431947.PGN_0109 431947.PGN_1830 658
431947.PGN_0109 431947.PGN_1877 313
431947.PGN_0109 431947.PGN_1940 200
431947.PGN_0109 431947.PGN_1953 421
431947.PGN_0109 431947.PGN_1964 229
431947.PGN_0109 431947.PGN_1968 661
431947.PGN_0109 431947.PGN_1978 736
431947.PGN_0109 431947.PGN_1992 251
431947.PGN_0109 431947.PGN_1999 172
431947.PGN_0109 431947.PGN_2001 327
431947.PGN_0109 431947.PGN_2004 244
431947.PGN_0109 431947.PGN_2011 173
431947.PGN_0109 431947.PGN_2017 154
431947.PGN_0109 431947.PGN_2019 160
431947.PGN_0109 431947.PGN_2023 318
431947.PGN_0109 431947.PGN_2028 318
431947.PGN_0109 431947.PGN_2078 330
431947.PGN_0109 431947.PGN_2081 331
431947.PGN_0109 431947.PGN_2090 332
431947.PGN_0110 431947.PGN_0108 681
431947.PGN_0110 431947.PGN_0109 681
431947.PGN_0110 431947.PGN_0111 424
431947.PGN_0111 431947.PGN_0108 351
431947.PGN_0111 431947.PGN_0109 351
431947.PGN_0111 431947.PGN_0110 424
431947.PGN_0111 431947.PGN_0954 300
431947.PGN_0111 431947.PGN_1912 300
431947.PGN_0112 431947.PGN_0113 800
431947.PGN_0112 431947.PGN_0114 292
431947.PGN_0112 431947.PGN_0115 267
431947.PGN_0112 431947.PGN_0116 250
431947.PGN_0112 431947.PGN_0117 248
431947.PGN_0112 431947.PGN_0118 226
431947.PGN_0112 431947.PGN_0119 217
431947.PGN_0113 431947.PGN_0112 800
431947.PGN_0113 431947.PGN_0114 308
431947.PGN_0113 431947.PGN_0115 280
431947.PGN_0113 431947.PGN_0116 261
431947.PGN_0113 431947.PGN_0117 259
431947.PGN_0113 431947.PGN_0118 234
431947.PGN_0113 431947.PGN_0119 225
431947.PGN_0114 431947.PGN_0020 176
431947.PGN_0114 431947.PGN_0039 160
431947.PGN_0114 431947.PGN_0049 246
431947.PGN_0114 431947.PGN_0112 292
431947.PGN_0114 431947.PGN_0113 308
431947.PGN_0114 431947.PGN_0115 994
431947.PGN_0114 431947.PGN_0116 992
431947.PGN_0114 431947.PGN_0117 983
431947.PGN_0114 431947.PGN_0118 977
431947.PGN_0114 431947.PGN_0119 988
431947.PGN_0114 431947.PGN_0135 295
431947.PGN_0114 431947.PGN_0144 479
431947.PGN_0114 431947.PGN_0508 176
431947.PGN_0114 431947.PGN_0610 169
431947.PGN_0114 431947.PGN_0611 171
431947.PGN_0114 431947.PGN_0612 172
431947.PGN_0114 431947.PGN_0800 307
431947.PGN_0114 431947.PGN_0801 307
431947.PGN_0114 431947.PGN_0866 159
431947.PGN_0114 431947.PGN_0901 176
431947.PGN_0114 431947.PGN_1000 185
431947.PGN_0114 431947.PGN_1041 461
431947.PGN_0114 431947.PGN_1042 560
431947.PGN_0114 431947.PGN_1122 415
431947.PGN_0114 431947.PGN_1173 307
431947.PGN_0114 431947.PGN_1174 307
431947.PGN_0114 431947.PGN_1186 415
431947.PGN_0114 431947.PGN_1198 295
431947.PGN_0114 431947.PGN_1292 246
431947.PGN_0114 431947.PGN_1352 182
431947.PGN_0114 431947.PGN_1542 182
431947.PGN_0114 431947.PGN_1653 514
431947.PGN_0114 431947.PGN_1655 160
431947.PGN_0114 431947.PGN_1759 310
431947.PGN_0114 431947.PGN_1762 310
431947.PGN_0114 431947.PGN_1873 305
431947.PGN_0115 431947.PGN_0020 176
431947.PGN_0115 431947.PGN_0112 267
431947.PGN_0115 431947.PGN_0113 280
431947.PGN_0115 431947.PGN_0114 994
431947.PGN_0115 431947.PGN_0116 995
431947.PGN_0115 431947.PGN_0117 990
431947.PGN_0115 431947.PGN_0118 982
431947.PGN_0115 431947.PGN_0119 990
431947.PGN_0115 431947.PGN_0144 466
431947.PGN_0115 431947.PGN_0375 176
431947.PGN_0115 431947.PGN_0396 305
431947.PGN_0115 431947.PGN_0508 174
431947.PGN_0115 431947.PGN_0610 170
431947.PGN_0115 431947.PGN_0611 171
431947.PGN_0115 431947.PGN_0612 172
431947.PGN_0115 431947.PGN_0901 160
431947.PGN_0115 431947.PGN_0962 415
431947.PGN_0115 431947.PGN_1041 425
431947.PGN_0115 431947.PGN_1042 425
431947.PGN_0115 431947.PGN_1352 307
431947.PGN_0115 431947.PGN_1452 178
431947.PGN_0115 431947.PGN_1542 182
431947.PGN_0115 431947.PGN_1653 566
431947.PGN_0115 431947.PGN_1654 630
431947.PGN_0115 431947.PGN_1655 551
431947.PGN_0115 431947.PGN_1656 294
431947.PGN_0115 431947.PGN_1657 199
431947.PGN_0115 431947.PGN_1658 240
431947.PGN_0115 431947.PGN_1659 184
431947.PGN_0115 431947.PGN_1722 415
431947.PGN_0115 431947.PGN_1760 158
431947.PGN_0115 431947.PGN_1804 157
431947.PGN_0115 431947.PGN_1873 302
431947.PGN_0115 431947.PGN_2068 239
431947.PGN_0116 431947.PGN_0020 176
431947.PGN_0116 431947.PGN_0039 161
431947.PGN_0116 431947.PGN_0112 250
431947.PGN_0116 431947.PGN_0113 261
431947.PGN_0116 431947.PGN_0114 992
431947.PGN_0116 431947.PGN_0115 995
431947.PGN_0116 431947.PGN_0117 993
431947.PGN_0116 431947.PGN_0118 984
431947.PGN_0116 431947.PGN_0119 991
431947.PGN_0116 431947.PGN_0144 378
431947.PGN_0116 431947.PGN_0390 152
431947.PGN_0116 431947.PGN_0508 174
431947.PGN_0116 431947.PGN_0564 176
431947.PGN_0116 431947.PGN_0610 170
431947.PGN_0116 431947.PGN_0611 172
431947.PGN_0116 431947.PGN_0612 172
431947.PGN_0116 431947.PGN_0759 406
431947.PGN_0116 431947.PGN_0901 184
431947.PGN_0116 431947.PGN_1041 473
431947.PGN_0116 431947.PGN_1352 307
431947.PGN_0116 431947.PGN_1653 500
431947.PGN_0116 431947.PGN_1656 180
431947.PGN_0116 431947.PGN_1657 267
431947.PGN_0116 431947.PGN_1873 302
431947.PGN_0116 431947.PGN_2068 305
431947.PGN_0117 431947.PGN_0020 176
431947.PGN_0117 431947.PGN_0112 248
431947.PGN_0117 431947.PGN_0113 259
431947.PGN_0117 431947.PGN_0114 983
431947.PGN_0117 431947.PGN_0115 990
431947.PGN_0117 431947.PGN_0116 993
431947.PGN_0117 431947.PGN_0118 950
431947.PGN_0117 431947.PGN_0119 983
431947.PGN_0117 431947.PGN_0144 377
431947.PGN_0117 431947.PGN_0508 161
431947.PGN_0117 431947.PGN_0610 170
431947.PGN_0117 431947.PGN_0611 172
431947.PGN_0117 431947.PGN_0612 172
431947.PGN_0117 431947.PGN_0901 353
431947.PGN_0117 431947.PGN_1352 307
431947.PGN_0117 431947.PGN_1653 586
431947.PGN_0117 431947.PGN_1654 360
431947.PGN_0117 431947.PGN_1655 209
431947.PGN_0117 431947.PGN_1656 424
431947.PGN_0117 431947.PGN_1657 849
431947.PGN_0117 431947.PGN_1658 327
431947.PGN_0117 431947.PGN_1659 310
431947.PGN_0117 431947.PGN_1873 302
431947.PGN_0117 431947.PGN_2068 311
431947.PGN_0118 431947.PGN_0020 176
431947.PGN_0118 431947.PGN_0112 226
431947.PGN_0118 431947.PGN_0113 234
431947.PGN_0118 431947.PGN_0114 977
431947.PGN_0118 431947.PGN_0115 982
431947.PGN_0118 431947.PGN_0116 984
431947.PGN_0118 431947.PGN_0117 950
431947.PGN_0118 431947.PGN_0119 989
431947.PGN_0118 431947.PGN_0144 363
431947.PGN_0118 431947.PGN_0610 171
431947.PGN_0118 431947.PGN_0611 172
431947.PGN_0118 431947.PGN_0612 173
431947.PGN_0118 431947.PGN_0901 176
431947.PGN_0118 431947.PGN_1352 283
431947.PGN_0118 431947.PGN_1418 301
431947.PGN_0118 431947.PGN_1653 621
431947.PGN_0118 431947.PGN_1654 154
431947.PGN_0118 431947.PGN_1655 329
431947.PGN_0118 431947.PGN_1656 509
431947.PGN_0118 431947.PGN_1657 858
431947.PGN_0118 431947.PGN_1658 276
431947.PGN_0118 431947.PGN_1659 405
431947.PGN_0118 431947.PGN_1712 180
431947.PGN_0118 431947.PGN_1872 176
431947.PGN_0118 431947.PGN_1873 237
431947.PGN_0119 431947.PGN_0020 176
431947.PGN_0119 431947.PGN_0039 160
431947.PGN_0119 431947.PGN_0112 217
431947.PGN_0119 431947.PGN_0113 225
431947.PGN_0119 431947.PGN_0114 988
431947.PGN_0119 431947.PGN_0115 990
431947.PGN_0119 431947.PGN_0116 991
431947.PGN_0119 431947.PGN_0117 983
431947.PGN_0119 431947.PGN_0118 989
431947.PGN_0119 431947.PGN_0135 295
431947.PGN_0119 431947.PGN_0144 361
431947.PGN_0119 431947.PGN_0413 184
431947.PGN_0119 431947.PGN_0610 171
431947.PGN_0119 431947.PGN_0611 172
431947.PGN_0119 431947.PGN_0612 173
431947.PGN_0119 431947.PGN_0640 160
431947.PGN_0119 431947.PGN_0800 344
431947.PGN_0119 431947.PGN_0801 311
431947.PGN_0119 431947.PGN_0901 176
431947.PGN_0119 431947.PGN_1041 560
431947.PGN_0119 431947.PGN_1042 561
431947.PGN_0119 431947.PGN_1112 184
431947.PGN_0119 431947.PGN_1122 415
431947.PGN_0119 431947.PGN_1131 156
431947.PGN_0119 431947.PGN_1173 311
431947.PGN_0119 431947.PGN_1174 344
431947.PGN_0119 431947.PGN_1198 295
431947.PGN_0119 431947.PGN_1316 157
431947.PGN_0119 431947.PGN_1352 283
431947.PGN_0119 431947.PGN_1468 156
431947.PGN_0119 431947.PGN_1653 512
431947.PGN_0119 431947.PGN_1654 176
431947.PGN_0119 431947.PGN_1655 187
431947.PGN_0119 431947.PGN_1759 310
431947.PGN_0119 431947.PGN_1762 310
431947.PGN_0119 431947.PGN_1872 160
431947.PGN_0119 431947.PGN_1873 227
431947.PGN_0119 431947.PGN_2068 305
431947.PGN_0119 431947.PGN_2075 157
431947.PGN_0120 431947.PGN_0034 156
431947.PGN_0120 431947.PGN_0041 327
431947.PGN_0120 431947.PGN_0043 159
431947.PGN_0120 431947.PGN_0086 192
431947.PGN_0120 431947.PGN_0121 670
431947.PGN_0120 431947.PGN_0122 613
431947.PGN_0120 431947.PGN_0123 613
431947.PGN_0120 431947.PGN_0124 534
431947.PGN_0120 431947.PGN_0125 399
431947.PGN_0120 431947.PGN_0126 346
431947.PGN_0120 431947.PGN_0140 317
431947.PGN_0120 431947.PGN_0173 395
431947.PGN_0120 431947.PGN_0208 170
431947.PGN_0120 431947.PGN_0264 182
431947.PGN_0120 431947.PGN_0333 158
431947.PGN_0120 431947.PGN_0411 388
431947.PGN_0120 431947.PGN_0418 188
431947.PGN_0120 431947.PGN_0433 210
431947.PGN_0120 431947.PGN_0488 216
431947.PGN_0120 431947.PGN_0510 160
431947.PGN_0120 431947.PGN_0516 152
431947.PGN_0120 431947.PGN_0564 155
431947.PGN_0120 431947.PGN_0570 187
431947.PGN_0120 431947.PGN_0606 168
431947.PGN_0120 431947.PGN_0625 152
431947.PGN_0120 431947.PGN_0630 215
431947.PGN_0120 431947.PGN_0660 395
431947.PGN_0120 431947.PGN_0742 170
431947.PGN_0120 431947.PGN_0743 170
431947.PGN_0120 431947.PGN_0744 170
431947.PGN_0120 431947.PGN_0781 155
431947.PGN_0120 431947.PGN_0826 375
431947.PGN_0120 431947.PGN_0852 152
431947.PGN_0120 431947.PGN_0912 209
431947.PGN_0120 431947.PGN_0913 154
431947.PGN_0120 431947.PGN_0916 260
431947.PGN_0120 431947.PGN_0987 152
431947.PGN_0120 431947.PGN_1012 183
431947.PGN_0120 431947.PGN_1014 235
431947.PGN_0120 431947.PGN_1049 254
431947.PGN_0120 431947.PGN_1076 186
431947.PGN_0120 431947.PGN_1181 371
431947.PGN_0120 431947.PGN_1226 307
431947.PGN_0120 431947.PGN_1229 152
431947.PGN_0120 431947.PGN_1232 514
431947.PGN_0120 431947.PGN_1328 160
431947.PGN_0120 431947.PGN_1452 266
431947.PGN_0120 431947.PGN_1458 183
431947.PGN_0120 431947.PGN_1571 152
431947.PGN_0120 431947.PGN_1578 152
431947.PGN_0120 431947.PGN_1611 152
431947.PGN_0120 431947.PGN_1630 195
431947.PGN_0120 431947.PGN_1716 294
431947.PGN_0120 431947.PGN_1743 241
431947.PGN_0120 431947.PGN_1748 286
431947.PGN_0120 431947.PGN_1761 229
431947.PGN_0120 431947.PGN_1772 152
431947.PGN_0120 431947.PGN_1796 152
431947.PGN_0120 431947.PGN_1862 152
431947.PGN_0120 431947.PGN_1870 235
431947.PGN_0120 431947.PGN_1988 158
431947.PGN_0120 431947.PGN_2050 152
431947.PGN_0121 431947.PGN_0120 670
431947.PGN_0121 431947.PGN_0122 787
431947.PGN_0121 431947.PGN_0123 787
431947.PGN_0121 431947.PGN_0124 679
431947.PGN_0121 431947.PGN_0125 494
431947.PGN_0121 431947.PGN_0126 422
431947.PGN_0122 431947.PGN_0120 613
431947.PGN_0122 431947.PGN_0121 787
431947.PGN_0122 431947.PGN_0123 865
431947.PGN_0122 431947.PGN_0124 745
431947.PGN_0122 431947.PGN_0125 537
431947.PGN_0122 431947.PGN_0126 456
431947.PGN_0123 431947.PGN_0120 613
431947.PGN_0123 431947.PGN_0121 787
431947.PGN_0123 431947.PGN_0122 865
431947.PGN_0123 431947.PGN_0124 745
431947.PGN_0123 431947.PGN_0125 537
431947.PGN_0123 431947.PGN_0126 456
431947.PGN_0124 431947.PGN_0120 534
431947.PGN_0124 431947.PGN_0121 679
431947.PGN_0124 431947.PGN_0122 745
431947.PGN_0124 431947.PGN_0123 745
431947.PGN_0124 431947.PGN_0125 617
431947.PGN_0124 431947.PGN_0126 520
431947.PGN_0125 431947.PGN_0010 195
431947.PGN_0125 431947.PGN_0013 306
431947.PGN_0125 431947.PGN_0097 181
431947.PGN_0125 431947.PGN_0120 399
431947.PGN_0125 431947.PGN_0121 494
431947.PGN_0125 431947.PGN_0122 537
431947.PGN_0125 431947.PGN_0123 537
431947.PGN_0125 431947.PGN_0124 617
431947.PGN_0125 431947.PGN_0126 718
431947.PGN_0125 431947.PGN_0133 169
431947.PGN_0125 431947.PGN_0173 561
431947.PGN_0125 431947.PGN_0243 340
431947.PGN_0125 431947.PGN_0249 197
431947.PGN_0125 431947.PGN_0298 178
431947.PGN_0125 431947.PGN_0333 206
431947.PGN_0125 431947.PGN_0377 173
431947.PGN_0125 431947.PGN_0389 220
431947.PGN_0125 431947.PGN_0433 200
431947.PGN_0125 431947.PGN_0461 264
431947.PGN_0125 431947.PGN_0518 158
431947.PGN_0125 431947.PGN_0564 163
431947.PGN_0125 431947.PGN_0569 239
431947.PGN_0125 431947.PGN_0610 284
431947.PGN_0125 431947.PGN_0611 286
431947.PGN_0125 431947.PGN_0612 849
431947.PGN_0125 431947.PGN_0627 307
431947.PGN_0125 431947.PGN_0628 307
431947.PGN_0125 431947.PGN_0733 221
431947.PGN_0125 431947.PGN_0760 328
431947.PGN_0125 431947.PGN_0769 220
431947.PGN_0125 431947.PGN_0936 230
431947.PGN_0125 431947.PGN_0981 239
431947.PGN_0125 431947.PGN_1005 168
431947.PGN_0125 431947.PGN_1009 168
431947.PGN_0125 431947.PGN_1020 274
431947.PGN_0125 431947.PGN_1029 151
431947.PGN_0125 431947.PGN_1095 532
431947.PGN_0125 431947.PGN_1104 308
431947.PGN_0125 431947.PGN_1111 405
431947.PGN_0125 431947.PGN_1116 326
431947.PGN_0125 431947.PGN_1120 163
431947.PGN_0125 431947.PGN_1157 248
431947.PGN_0125 431947.PGN_1196 186
431947.PGN_0125 431947.PGN_1206 208
431947.PGN_0125 431947.PGN_1259 157
431947.PGN_0125 431947.PGN_1268 189
431947.PGN_0125 431947.PGN_1269 281
431947.PGN_0125 431947.PGN_1329 157
431947.PGN_0125 431947.PGN_1359 345
431947.PGN_0125 431947.PGN_1375 154
431947.PGN_0125 431947.PGN_1383 593
431947.PGN_0125 431947.PGN_1437 180
431947.PGN_0125 431947.PGN_1440 196
431947.PGN_0125 431947.PGN_1447 393
431947.PGN_0125 431947.PGN_1461 480
431947.PGN_0125 431947.PGN_1462 363
431947.PGN_0125 431947.PGN_1501 167
431947.PGN_0125 431947.PGN_1542 384
431947.PGN_0125 431947.PGN_1581 377
431947.PGN_0125 431947.PGN_1635 150
431947.PGN_0125 431947.PGN_1670 154
431947.PGN_0125 431947.PGN_1676 228
431947.PGN_0125 431947.PGN_1736 170
431947.PGN_0125 431947.PGN_1743 185
431947.PGN_0125 431947.PGN_1772 249
431947.PGN_0125 431947.PGN_1792 810
431947.PGN_0125 431947.PGN_1833 164
431947.PGN_0125 431947.PGN_1880 257
431947.PGN_0125 431947.PGN_1943 208
431947.PGN_0125 431947.PGN_1998 196
431947.PGN_0125 431947.PGN_2006 196
431947.PGN_0125 431947.PGN_2017 189
431947.PGN_0125 431947.PGN_2053 154
431947.PGN_0125 431947.PGN_2082 227
431947.PGN_0125 431947.PGN_2083 227
431947.PGN_0126 431947.PGN_0039 221
431947.PGN_0126 431947.PGN_0041 152
431947.PGN_0126 431947.PGN_0120 346
431947.PGN_0126 431947.PGN_0121 422
431947.PGN_0126 431947.PGN_0122 456
431947.PGN_0126 431947.PGN_0123 456
431947.PGN_0126 431947.PGN_0124 520
431947.PGN_0126 431947.PGN_0125 718
431947.PGN_0126 431947.PGN_0258 323
431947.PGN_0126 431947.PGN_0294 392
431947.PGN_0126 431947.PGN_0309 388
431947.PGN_0126 431947.PGN_0380 172
431947.PGN_0126 431947.PGN_0381 172
431947.PGN_0126 431947.PGN_0389 168
431947.PGN_0126 431947.PGN_0406 162
431947.PGN_0126 431947.PGN_0419 197
431947.PGN_0126 431947.PGN_0428 181
431947.PGN_0126 431947.PGN_0462 192
431947.PGN_0126 431947.PGN_0483 361
431947.PGN_0126 431947.PGN_0484 474
431947.PGN_0126 431947.PGN_0492 156
431947.PGN_0126 431947.PGN_0607 284
431947.PGN_0126 431947.PGN_0700 153
431947.PGN_0126 431947.PGN_0715 163
431947.PGN_0126 431947.PGN_0740 244
431947.PGN_0126 431947.PGN_0741 238
431947.PGN_0126 431947.PGN_0751 309
431947.PGN_0126 431947.PGN_0753 182
431947.PGN_0126 431947.PGN_0800 306
431947.PGN_0126 431947.PGN_0801 306
431947.PGN_0126 431947.PGN_0907 206
431947.PGN_0126 431947.PGN_0980 320
431947.PGN_0126 431947.PGN_1039 299
431947.PGN_0126 431947.PGN_1173 306
431947.PGN_0126 431947.PGN_1174 306
431947.PGN_0126 431947.PGN_1313 153
431947.PGN_0126 431947.PGN_1372 150
431947.PGN_0126 431947.PGN_1452 235
431947.PGN_0126 431947.PGN_1479 254
431947.PGN_0126 431947.PGN_1501 204
431947.PGN_0126 431947.PGN_1505 249
431947.PGN_0126 431947.PGN_1506 165
431947.PGN_0126 431947.PGN_1599 168
431947.PGN_0126 431947.PGN_1689 250
431947.PGN_0126 431947.PGN_1690 254
431947.PGN_0126 431947.PGN_1715 173
431947.PGN_0126 431947.PGN_1716 197
431947.PGN_0126 431947.PGN_1723 182
431947.PGN_0126 431947.PGN_1734 229
431947.PGN_0126 431947.PGN_1752 171
431947.PGN_0126 431947.PGN_1755 170
431947.PGN_0126 431947.PGN_1756 169
431947.PGN_0126 431947.PGN_1786 164
431947.PGN_0126 431947.PGN_1840 192
431947.PGN_0126 431947.PGN_1841 156
431947.PGN_0126 431947.PGN_1842 152
431947.PGN_0126 431947.PGN_1941 192
431947.PGN_0126 431947.PGN_1953 224
431947.PGN_0126 431947.PGN_2043 300
431947.PGN_0126 431947.PGN_2072 172
431947.PGN_0128 431947.PGN_0009 155
431947.PGN_0128 431947.PGN_0129 712
431947.PGN_0128 431947.PGN_0145 201
431947.PGN_0128 431947.PGN_0148 195
431947.PGN_0128 431947.PGN_0200 227
431947.PGN_0128 431947.PGN_0208 150
431947.PGN_0128 431947.PGN_0277 194
431947.PGN_0128 431947.PGN_0387 168
431947.PGN_0128 431947.PGN_0428 164
431947.PGN_0128 431947.PGN_0463 188
431947.PGN_0128 431947.PGN_0470 465
431947.PGN_0128 431947.PGN_0557 153
431947.PGN_0128 431947.PGN_0604 151
431947.PGN_0128 431947.PGN_0607 252
431947.PGN_0128 431947.PGN_0609 331
431947.PGN_0128 431947.PGN_0617 207
431947.PGN_0128 431947.PGN_0729 223
431947.PGN_0128 431947.PGN_0732 518
431947.PGN_0128 431947.PGN_0741 260
431947.PGN_0128 431947.PGN_0748 267
431947.PGN_0128 431947.PGN_0778 168
431947.PGN_0128 431947.PGN_0860 153
431947.PGN_0128 431947.PGN_0911 168
431947.PGN_0128 431947.PGN_0926 178
431947.PGN_0128 431947.PGN_0941 210
431947.PGN_0128 431947.PGN_0942 181
431947.PGN_0128 431947.PGN_1042 151
431947.PGN_0128 431947.PGN_1056 227
431947.PGN_0128 431947.PGN_1061 246
431947.PGN_0128 431947.PGN_1093 283
431947.PGN_0128 431947.PGN_1131 161
431947.PGN_0128 431947.PGN_1149 180
431947.PGN_0128 431947.PGN_1232 157
431947.PGN_0128 431947.PGN_1238 192
431947.PGN_0128 431947.PGN_1263 183
431947.PGN_0128 431947.PGN_1314 158
431947.PGN_0128 431947.PGN_1335 169
431947.PGN_0128 431947.PGN_1372 200
431947.PGN_0128 431947.PGN_1469 152
431947.PGN_0128 431947.PGN_1479 206
431947.PGN_0128 431947.PGN_1556 159
431947.PGN_0128 431947.PGN_1642 270
431947.PGN_0128 431947.PGN_1679 155
431947.PGN_0128 431947.PGN_1701 170
431947.PGN_0128 431947.PGN_1705 157
431947.PGN_0128 431947.PGN_1725 184
431947.PGN_0128 431947.PGN_1735 222
431947.PGN_0128 431947.PGN_1741 245
431947.PGN_0128 431947.PGN_1744 255
431947.PGN_0128 431947.PGN_1747 175
431947.PGN_0128 431947.PGN_1750 152
431947.PGN_0128 431947.PGN_1818 236
431947.PGN_0128 431947.PGN_1821 212
431947.PGN_0128 431947.PGN_1823 164
431947.PGN_0128 431947.PGN_1825 157
431947.PGN_0128 431947.PGN_1878 215
431947.PGN_0128 431947.PGN_1904 252
431947.PGN_0128 431947.PGN_1944 461
431947.PGN_0128 431947.PGN_1982 162
431947.PGN_0128 431947.PGN_2041 260
431947.PGN_0128 431947.PGN_2052 197
431947.PGN_0129 431947.PGN_0128 712
431947.PGN_0130 431947.PGN_0131 697
431947.PGN_0130 431947.PGN_0132 373
431947.PGN_0130 431947.PGN_0133 359
431947.PGN_0130 431947.PGN_0134 359
431947.PGN_0130 431947.PGN_0135 268
431947.PGN_0130 431947.PGN_0136 249
431947.PGN_0130 431947.PGN_0254 158
431947.PGN_0130 431947.PGN_0270 174
431947.PGN_0130 431947.PGN_0509 165
431947.PGN_0130 431947.PGN_1348 194
431947.PGN_0131 431947.PGN_0039 184
431947.PGN_0131 431947.PGN_0074 180
431947.PGN_0131 431947.PGN_0130 697
431947.PGN_0131 431947.PGN_0132 444
431947.PGN_0131 431947.PGN_0133 426
431947.PGN_0131 431947.PGN_0134 426
431947.PGN_0131 431947.PGN_0135 306
431947.PGN_0131 431947.PGN_0136 283
431947.PGN_0131 431947.PGN_0456 184
431947.PGN_0131 431947.PGN_0517 184
431947.PGN_0131 431947.PGN_0579 184
431947.PGN_0131 431947.PGN_0584 180
431947.PGN_0131 431947.PGN_0629 184
431947.PGN_0131 431947.PGN_0733 184
431947.PGN_0131 431947.PGN_1057 184
431947.PGN_0131 431947.PGN_1353 237
431947.PGN_0131 431947.PGN_1578 184
431947.PGN_0132 431947.PGN_0130 373
431947.PGN_0132 431947.PGN_0131 444
431947.PGN_0132 431947.PGN_0133 823
431947.PGN_0132 431947.PGN_0134 823
431947.PGN_0132 431947.PGN_0135 538
431947.PGN_0132 431947.PGN_0136 482
431947.PGN_0133 431947.PGN_0010 152
431947.PGN_0133 431947.PGN_0012 153
431947.PGN_0133 431947.PGN_0024 158
431947.PGN_0133 431947.PGN_0033 152
431947.PGN_0133 431947.PGN_0034 332
431947.PGN_0133 431947.PGN_0041 152
431947.PGN_0133 431947.PGN_0096 433
431947.PGN_0133 431947.PGN_0100 398
431947.PGN_0133 431947.PGN_0125 169
431947.PGN_0133 431947.PGN_0130 359
431947.PGN_0133 431947.PGN_0131 426
431947.PGN_0133 431947.PGN_0132 823
431947.PGN_0133 431947.PGN_0134 996
431947.PGN_0133 431947.PGN_0135 673
431947.PGN_0133 431947.PGN_0136 515
431947.PGN_0133 431947.PGN_0157 410
431947.PGN_0133 431947.PGN_0167 224
431947.PGN_0133 431947.PGN_0175 323
431947.PGN_0133 431947.PGN_0201 318
431947.PGN_0133 431947.PGN_0211 433
431947.PGN_0133 431947.PGN_0261 415
431947.PGN_0133 431947.PGN_0267 415
431947.PGN_0133 431947.PGN_0268 423
431947.PGN_0133 431947.PGN_0277 415
431947.PGN_0133 431947.PGN_0281 172
431947.PGN_0133 431947.PGN_0313 415
431947.PGN_0133 431947.PGN_0316 152
431947.PGN_0133 431947.PGN_0317 152
431947.PGN_0133 431947.PGN_0318 152
431947.PGN_0133 431947.PGN_0354 179
431947.PGN_0133 431947.PGN_0360 543
431947.PGN_0133 431947.PGN_0376 212
431947.PGN_0133 431947.PGN_0377 443
431947.PGN_0133 431947.PGN_0386 178
431947.PGN_0133 431947.PGN_0396 171
431947.PGN_0133 431947.PGN_0414 182
431947.PGN_0133 431947.PGN_0420 345
431947.PGN_0133 431947.PGN_0448 319
431947.PGN_0133 431947.PGN_0468 566
431947.PGN_0133 431947.PGN_0469 590
431947.PGN_0133 431947.PGN_0512 317
431947.PGN_0133 431947.PGN_0520 265
431947.PGN_0133 431947.PGN_0612 158
431947.PGN_0133 431947.PGN_0618 564
431947.PGN_0133 431947.PGN_0620 223
431947.PGN_0133 431947.PGN_0630 291
431947.PGN_0133 431947.PGN_0631 268
431947.PGN_0133 431947.PGN_0640 330
431947.PGN_0133 431947.PGN_0678 194
431947.PGN_0133 431947.PGN_0694 181
431947.PGN_0133 431947.PGN_0713 323
431947.PGN_0133 431947.PGN_0721 319
431947.PGN_0133 431947.PGN_0723 316
431947.PGN_0133 431947.PGN_0724 316
431947.PGN_0133 431947.PGN_0735 152
431947.PGN_0133 431947.PGN_0747 157
431947.PGN_0133 431947.PGN_0775 153
431947.PGN_0133 431947.PGN_0782 156
431947.PGN_0133 431947.PGN_0801 408
431947.PGN_0133 431947.PGN_0818 452
431947.PGN_0133 431947.PGN_0826 167
431947.PGN_0133 431947.PGN_0870 150
431947.PGN_0133 431947.PGN_0895 192
431947.PGN_0133 431947.PGN_0896 220
431947.PGN_0133 431947.PGN_0901 184
431947.PGN_0133 431947.PGN_0905 169
431947.PGN_0133 431947.PGN_0936 169
431947.PGN_0133 431947.PGN_0938 967
431947.PGN_0133 431947.PGN_0941 155
431947.PGN_0133 431947.PGN_0965 183
431947.PGN_0133 431947.PGN_0974 168
431947.PGN_0133 431947.PGN_0991 152
431947.PGN_0133 431947.PGN_0997 208
431947.PGN_0133 431947.PGN_1020 156
431947.PGN_0133 431947.PGN_1062 164
431947.PGN_0133 431947.PGN_1104 219
431947.PGN_0133 431947.PGN_1131 182
431947.PGN_0133 431947.PGN_1157 231
431947.PGN_0133 431947.PGN_1162 172
431947.PGN_0133 431947.PGN_1171 163
431947.PGN_0133 431947.PGN_1173 408
431947.PGN_0133 431947.PGN_1179 200
431947.PGN_0133 431947.PGN_1190 307
431947.PGN_0133 431947.PGN_1195 197
431947.PGN_0133 431947.PGN_1204 324
431947.PGN_0133 431947.PGN_1206 304
431947.PGN_0133 431947.PGN_1224 219
431947.PGN_0133 431947.PGN_1245 158
431947.PGN_0133 431947.PGN_1260 316
431947.PGN_0133 431947.PGN_1272 398
431947.PGN_0133 431947.PGN_1305 217
431947.PGN_0133 431947.PGN_1327 150
431947.PGN_0133 431947.PGN_1342 410
431947.PGN_0133 431947.PGN_1359 152
431947.PGN_0133 431947.PGN_1367 440
431947.PGN_0133 431947.PGN_1381 150
431947.PGN_0133 431947.PGN_1382 217
431947.PGN_0133 431947.PGN_1383 151
431947.PGN_0133 431947.PGN_1401 433
431947.PGN_0133 431947.PGN_1409 351
431947.PGN_0133 431947.PGN_1443 400
431947.PGN_0133 431947.PGN_1444 440
431947.PGN_0133 431947.PGN_1447 444
431947.PGN_0133 431947.PGN_1451 156
431947.PGN_0133 431947.PGN_1463 156
431947.PGN_0133 431947.PGN_1470 159
431947.PGN_0133 431947.PGN_1484 182
431947.PGN_0133 431947.PGN_1487 192
431947.PGN_0133 431947.PGN_1489 607
431947.PGN_0133 431947.PGN_1492 325
431947.PGN_0133 431947.PGN_1505 298
431947.PGN_0133 431947.PGN_1517 152
431947.PGN_0133 431947.PGN_1555 182
431947.PGN_0133 431947.PGN_1570 482
431947.PGN_0133 431947.PGN_1571 315
431947.PGN_0133 431947.PGN_1574 181
431947.PGN_0133 431947.PGN_1589 181
431947.PGN_0133 431947.PGN_1590 181
431947.PGN_0133 431947.PGN_1626 164
431947.PGN_0133 431947.PGN_1630 181
431947.PGN_0133 431947.PGN_1648 181
431947.PGN_0133 431947.PGN_1651 190
431947.PGN_0133 431947.PGN_1681 319
431947.PGN_0133 431947.PGN_1685 315
431947.PGN_0133 431947.PGN_1690 443
431947.PGN_0133 431947.PGN_1704 247
431947.PGN_0133 431947.PGN_1705 324
431947.PGN_0133 431947.PGN_1711 195
431947.PGN_0133 431947.PGN_1712 307
431947.PGN_0133 431947.PGN_1721 843
431947.PGN_0133 431947.PGN_1722 236
431947.PGN_0133 431947.PGN_1738 558
431947.PGN_0133 431947.PGN_1768 358
431947.PGN_0133 431947.PGN_1780 155
431947.PGN_0133 431947.PGN_1805 321
431947.PGN_0133 431947.PGN_1833 343
431947.PGN_0133 431947.PGN_1842 181
431947.PGN_0133 431947.PGN_1843 181
431947.PGN_0133 431947.PGN_1844 181
431947.PGN_0133 431947.PGN_1852 181
431947.PGN_0133 431947.PGN_1854 181
431947.PGN_0133 431947.PGN_1858 181
431947.PGN_0133 431947.PGN_1861 181
431947.PGN_0133 431947.PGN_1862 181
431947.PGN_0133 431947.PGN_1863 181
431947.PGN_0133 431947.PGN_1864 181
431947.PGN_0133 431947.PGN_1866 181
431947.PGN_0133 431947.PGN_1867 181
431947.PGN_0133 431947.PGN_1868 181
431947.PGN_0133 431947.PGN_1871 181
431947.PGN_0133 431947.PGN_1874 219
431947.PGN_0133 431947.PGN_1880 155
431947.PGN_0133 431947.PGN_1947 448
431947.PGN_0133 431947.PGN_1996 426
431947.PGN_0133 431947.PGN_1997 998
431947.PGN_0133 431947.PGN_2007 196
431947.PGN_0133 431947.PGN_2017 192
431947.PGN_0133 431947.PGN_2043 334
431947.PGN_0133 431947.PGN_2045 208
431947.PGN_0133 431947.PGN_2055 170
431947.PGN_0134 431947.PGN_0084 254
431947.PGN_0134 431947.PGN_0100 385
431947.PGN_0134 431947.PGN_0130 359
431947.PGN_0134 431947.PGN_0131 426
431947.PGN_0134 431947.PGN_0132 823
431947.PGN_0134 431947.PGN_0133 996
431947.PGN_0134 431947.PGN_0135 679
431947.PGN_0134 431947.PGN_0136 515
431947.PGN_0134 431947.PGN_0157 438
431947.PGN_0134 431947.PGN_0158 165
431947.PGN_0134 431947.PGN_0159 172
431947.PGN_0134 431947.PGN_0160 194
431947.PGN_0134 431947.PGN_0175 226
431947.PGN_0134 431947.PGN_0189 156
431947.PGN_0134 431947.PGN_0191 315
431947.PGN_0134 431947.PGN_0203 159
431947.PGN_0134 431947.PGN_0211 433
431947.PGN_0134 431947.PGN_0221 254
431947.PGN_0134 431947.PGN_0247 229
431947.PGN_0134 431947.PGN_0248 160
431947.PGN_0134 431947.PGN_0251 244
431947.PGN_0134 431947.PGN_0263 184
431947.PGN_0134 431947.PGN_0265 229
431947.PGN_0134 431947.PGN_0266 274
431947.PGN_0134 431947.PGN_0267 176
431947.PGN_0134 431947.PGN_0270 498
431947.PGN_0134 431947.PGN_0281 273
431947.PGN_0134 431947.PGN_0298 459
431947.PGN_0134 431947.PGN_0330 177
431947.PGN_0134 431947.PGN_0370 192
431947.PGN_0134 431947.PGN_0377 291
431947.PGN_0134 431947.PGN_0389 167
431947.PGN_0134 431947.PGN_0398 220
431947.PGN_0134 431947.PGN_0456 424
431947.PGN_0134 431947.PGN_0457 370
431947.PGN_0134 431947.PGN_0468 550
431947.PGN_0134 431947.PGN_0469 692
431947.PGN_0134 431947.PGN_0498 173
431947.PGN_0134 431947.PGN_0499 274
431947.PGN_0134 431947.PGN_0500 274
431947.PGN_0134 431947.PGN_0512 964
431947.PGN_0134 431947.PGN_0517 161
431947.PGN_0134 431947.PGN_0523 424
431947.PGN_0134 431947.PGN_0534 178
431947.PGN_0134 431947.PGN_0544 206
431947.PGN_0134 431947.PGN_0564 521
431947.PGN_0134 431947.PGN_0568 162
431947.PGN_0134 431947.PGN_0569 183
431947.PGN_0134 431947.PGN_0570 244
431947.PGN_0134 431947.PGN_0582 254
431947.PGN_0134 431947.PGN_0646 179
431947.PGN_0134 431947.PGN_0678 189
431947.PGN_0134 431947.PGN_0680 179
431947.PGN_0134 431947.PGN_0692 157
431947.PGN_0134 431947.PGN_0705 212
431947.PGN_0134 431947.PGN_0764 338
431947.PGN_0134 431947.PGN_0766 310
431947.PGN_0134 431947.PGN_0767 301
431947.PGN_0134 431947.PGN_0769 301
431947.PGN_0134 431947.PGN_0781 499
431947.PGN_0134 431947.PGN_0913 174
431947.PGN_0134 431947.PGN_0938 554
431947.PGN_0134 431947.PGN_0950 220
431947.PGN_0134 431947.PGN_0974 188
431947.PGN_0134 431947.PGN_0981 183
431947.PGN_0134 431947.PGN_0991 267
431947.PGN_0134 431947.PGN_0992 176
431947.PGN_0134 431947.PGN_1088 176
431947.PGN_0134 431947.PGN_1089 412
431947.PGN_0134 431947.PGN_1098 197
431947.PGN_0134 431947.PGN_1099 297
431947.PGN_0134 431947.PGN_1104 220
431947.PGN_0134 431947.PGN_1150 305
431947.PGN_0134 431947.PGN_1166 311
431947.PGN_0134 431947.PGN_1195 155
431947.PGN_0134 431947.PGN_1204 333
431947.PGN_0134 431947.PGN_1206 508
431947.PGN_0134 431947.PGN_1226 415
431947.PGN_0134 431947.PGN_1243 301
431947.PGN_0134 431947.PGN_1267 157
431947.PGN_0134 431947.PGN_1269 313
431947.PGN_0134 431947.PGN_1272 385
431947.PGN_0134 431947.PGN_1297 186
431947.PGN_0134 431947.PGN_1298 193
431947.PGN_0134 431947.PGN_1305 379
431947.PGN_0134 431947.PGN_1327 310
431947.PGN_0134 431947.PGN_1332 185
431947.PGN_0134 431947.PGN_1342 431
431947.PGN_0134 431947.PGN_1381 310
431947.PGN_0134 431947.PGN_1382 274
431947.PGN_0134 431947.PGN_1391 157
431947.PGN_0134 431947.PGN_1395 186
431947.PGN_0134 431947.PGN_1396 185
431947.PGN_0134 431947.PGN_1403 743
431947.PGN_0134 431947.PGN_1418 153
431947.PGN_0134 431947.PGN_1443 186
431947.PGN_0134 431947.PGN_1447 305
431947.PGN_0134 431947.PGN_1449 165
431947.PGN_0134 431947.PGN_1458 160
431947.PGN_0134 431947.PGN_1468 715
431947.PGN_0134 431947.PGN_1470 184
431947.PGN_0134 431947.PGN_1489 554
431947.PGN_0134 431947.PGN_1494 310
431947.PGN_0134 431947.PGN_1511 192
431947.PGN_0134 431947.PGN_1567 310
431947.PGN_0134 431947.PGN_1582 278
431947.PGN_0134 431947.PGN_1585 169
431947.PGN_0134 431947.PGN_1593 206
431947.PGN_0134 431947.PGN_1613 158
431947.PGN_0134 431947.PGN_1614 176
431947.PGN_0134 431947.PGN_1618 301
431947.PGN_0134 431947.PGN_1630 422
431947.PGN_0134 431947.PGN_1646 198
431947.PGN_0134 431947.PGN_1691 310
431947.PGN_0134 431947.PGN_1702 218
431947.PGN_0134 431947.PGN_1704 174
431947.PGN_0134 431947.PGN_1706 156
431947.PGN_0134 431947.PGN_1708 171
431947.PGN_0134 431947.PGN_1714 415
431947.PGN_0134 431947.PGN_1721 554
431947.PGN_0134 431947.PGN_1738 458
431947.PGN_0134 431947.PGN_1743 185
431947.PGN_0134 431947.PGN_1751 185
431947.PGN_0134 431947.PGN_1773 198
431947.PGN_0134 431947.PGN_1787 184
431947.PGN_0134 431947.PGN_1827 508
431947.PGN_0134 431947.PGN_1874 224
431947.PGN_0134 431947.PGN_1880 248
431947.PGN_0134 431947.PGN_1916 220
431947.PGN_0134 431947.PGN_1944 240
431947.PGN_0134 431947.PGN_1964 184
431947.PGN_0134 431947.PGN_1982 157
431947.PGN_0134 431947.PGN_1989 205
431947.PGN_0134 431947.PGN_1996 184
431947.PGN_0134 431947.PGN_1997 997
431947.PGN_0134 431947.PGN_2045 326
431947.PGN_0134 431947.PGN_2053 344
431947.PGN_0134 431947.PGN_2085 184
431947.PGN_0135 431947.PGN_0039 158
431947.PGN_0135 431947.PGN_0099 309
431947.PGN_0135 431947.PGN_0114 295
431947.PGN_0135 431947.PGN_0119 295
431947.PGN_0135 431947.PGN_0130 268
431947.PGN_0135 431947.PGN_0131 306
431947.PGN_0135 431947.PGN_0132 538
431947.PGN_0135 431947.PGN_0133 673
431947.PGN_0135 431947.PGN_0134 679
431947.PGN_0135 431947.PGN_0136 763
431947.PGN_0135 431947.PGN_0196 181
431947.PGN_0135 431947.PGN_0198 204
431947.PGN_0135 431947.PGN_0201 175
431947.PGN_0135 431947.PGN_0211 430
431947.PGN_0135 431947.PGN_0230 156
431947.PGN_0135 431947.PGN_0235 428
431947.PGN_0135 431947.PGN_0250 184
431947.PGN_0135 431947.PGN_0271 620
431947.PGN_0135 431947.PGN_0294 408
431947.PGN_0135 431947.PGN_0302 415
431947.PGN_0135 431947.PGN_0303 310
431947.PGN_0135 431947.PGN_0330 154
431947.PGN_0135 431947.PGN_0366 174
431947.PGN_0135 431947.PGN_0430 152
431947.PGN_0135 431947.PGN_0469 233
431947.PGN_0135 431947.PGN_0490 191
431947.PGN_0135 431947.PGN_0518 161
431947.PGN_0135 431947.PGN_0545 152
431947.PGN_0135 431947.PGN_0607 157
431947.PGN_0135 431947.PGN_0633 194
431947.PGN_0135 431947.PGN_0663 207
431947.PGN_0135 431947.PGN_0704 184
431947.PGN_0135 431947.PGN_0723 194
431947.PGN_0135 431947.PGN_0724 415
431947.PGN_0135 431947.PGN_0758 154
431947.PGN_0135 431947.PGN_0767 224
431947.PGN_0135 431947.PGN_0791 415
431947.PGN_0135 431947.PGN_0794 209
431947.PGN_0135 431947.PGN_0800 184
431947.PGN_0135 431947.PGN_0801 184
431947.PGN_0135 431947.PGN_0813 172
431947.PGN_0135 431947.PGN_0814 173
431947.PGN_0135 431947.PGN_0815 200
431947.PGN_0135 431947.PGN_0893 310
431947.PGN_0135 431947.PGN_0914 459
431947.PGN_0135 431947.PGN_0962 415
431947.PGN_0135 431947.PGN_0996 274
431947.PGN_0135 431947.PGN_0997 238
431947.PGN_0135 431947.PGN_1050 193
431947.PGN_0135 431947.PGN_1148 180
431947.PGN_0135 431947.PGN_1149 332
431947.PGN_0135 431947.PGN_1159 150
431947.PGN_0135 431947.PGN_1173 184
431947.PGN_0135 431947.PGN_1174 184
431947.PGN_0135 431947.PGN_1189 164
431947.PGN_0135 431947.PGN_1198 234
431947.PGN_0135 431947.PGN_1202 422
431947.PGN_0135 431947.PGN_1207 193
431947.PGN_0135 431947.PGN_1221 300
431947.PGN_0135 431947.PGN_1252 220
431947.PGN_0135 431947.PGN_1261 300
431947.PGN_0135 431947.PGN_1316 317
431947.PGN_0135 431947.PGN_1343 152
431947.PGN_0135 431947.PGN_1346 156
431947.PGN_0135 431947.PGN_1391 415
431947.PGN_0135 431947.PGN_1393 415
431947.PGN_0135 431947.PGN_1434 184
431947.PGN_0135 431947.PGN_1469 405
431947.PGN_0135 431947.PGN_1479 152
431947.PGN_0135 431947.PGN_1517 409
431947.PGN_0135 431947.PGN_1518 177
431947.PGN_0135 431947.PGN_1576 415
431947.PGN_0135 431947.PGN_1599 161
431947.PGN_0135 431947.PGN_1617 213
431947.PGN_0135 431947.PGN_1655 162
431947.PGN_0135 431947.PGN_1734 220
431947.PGN_0135 431947.PGN_1737 153
431947.PGN_0135 431947.PGN_1758 415
431947.PGN_0135 431947.PGN_1759 295
431947.PGN_0135 431947.PGN_1762 295
431947.PGN_0135 431947.PGN_1773 343
431947.PGN_0135 431947.PGN_1777 309
431947.PGN_0135 431947.PGN_1828 166
431947.PGN_0135 431947.PGN_1873 399
431947.PGN_0135 431947.PGN_1874 415
431947.PGN_0135 431947.PGN_1967 202
431947.PGN_0135 431947.PGN_1997 296
431947.PGN_0135 431947.PGN_2033 175
431947.PGN_0135 431947.PGN_2038 152
431947.PGN_0135 431947.PGN_2039 152
431947.PGN_0135 431947.PGN_2071 415
431947.PGN_0136 431947.PGN_0022 157
431947.PGN_0136 431947.PGN_0130 249
431947.PGN_0136 431947.PGN_0131 283
431947.PGN_0136 431947.PGN_0132 482
431947.PGN_0136 431947.PGN_0133 515
431947.PGN_0136 431947.PGN_0134 515
431947.PGN_0136 431947.PGN_0135 763
431947.PGN_0136 431947.PGN_0388 154
431947.PGN_0136 431947.PGN_0607 160
431947.PGN_0136 431947.PGN_0876 154
431947.PGN_0136 431947.PGN_1103 159
431947.PGN_0136 431947.PGN_1349 157
431947.PGN_0136 431947.PGN_1364 168
431947.PGN_0136 431947.PGN_1783 168
431947.PGN_0136 431947.PGN_2017 204
431947.PGN_0137 431947.PGN_0004 531
431947.PGN_0137 431947.PGN_0005 151
431947.PGN_0137 431947.PGN_0008 168
431947.PGN_0137 431947.PGN_0021 264
431947.PGN_0137 431947.PGN_0024 239
431947.PGN_0137 431947.PGN_0033 246
431947.PGN_0137 431947.PGN_0034 388
431947.PGN_0137 431947.PGN_0035 200
431947.PGN_0137 431947.PGN_0038 318
431947.PGN_0137 431947.PGN_0043 207
431947.PGN_0137 431947.PGN_0044 396
431947.PGN_0137 431947.PGN_0100 516
431947.PGN_0137 431947.PGN_0138 673
431947.PGN_0137 431947.PGN_0139 713
431947.PGN_0137 431947.PGN_0140 560
431947.PGN_0137 431947.PGN_0141 416
431947.PGN_0137 431947.PGN_0142 197
431947.PGN_0137 431947.PGN_0144 187
431947.PGN_0137 431947.PGN_0149 337
431947.PGN_0137 431947.PGN_0167 272
431947.PGN_0137 431947.PGN_0189 357
431947.PGN_0137 431947.PGN_0191 498
431947.PGN_0137 431947.PGN_0195 197
431947.PGN_0137 431947.PGN_0205 179
431947.PGN_0137 431947.PGN_0209 156
431947.PGN_0137 431947.PGN_0235 192
431947.PGN_0137 431947.PGN_0240 183
431947.PGN_0137 431947.PGN_0248 578
431947.PGN_0137 431947.PGN_0251 312
431947.PGN_0137 431947.PGN_0255 317
431947.PGN_0137 431947.PGN_0263 305
431947.PGN_0137 431947.PGN_0264 343
431947.PGN_0137 431947.PGN_0265 314
431947.PGN_0137 431947.PGN_0266 333
431947.PGN_0137 431947.PGN_0267 391
431947.PGN_0137 431947.PGN_0278 198
431947.PGN_0137 431947.PGN_0279 191
431947.PGN_0137 431947.PGN_0281 524
431947.PGN_0137 431947.PGN_0316 292
431947.PGN_0137 431947.PGN_0333 179
431947.PGN_0137 431947.PGN_0348 253
431947.PGN_0137 431947.PGN_0351 274
431947.PGN_0137 431947.PGN_0354 227
431947.PGN_0137 431947.PGN_0355 398
431947.PGN_0137 431947.PGN_0360 642
431947.PGN_0137 431947.PGN_0365 711
431947.PGN_0137 431947.PGN_0366 305
431947.PGN_0137 431947.PGN_0367 263
431947.PGN_0137 431947.PGN_0370 172
431947.PGN_0137 431947.PGN_0375 513
431947.PGN_0137 431947.PGN_0376 424
431947.PGN_0137 431947.PGN_0378 268
431947.PGN_0137 431947.PGN_0385 162
431947.PGN_0137 431947.PGN_0396 306
431947.PGN_0137 431947.PGN_0400 187
431947.PGN_0137 431947.PGN_0413 304
431947.PGN_0137 431947.PGN_0414 192
431947.PGN_0137 431947.PGN_0418 272
431947.PGN_0137 431947.PGN_0420 401
431947.PGN_0137 431947.PGN_0422 500
431947.PGN_0137 431947.PGN_0433 274
431947.PGN_0137 431947.PGN_0448 177
431947.PGN_0137 431947.PGN_0477 151
431947.PGN_0137 431947.PGN_0515 182
431947.PGN_0137 431947.PGN_0517 606
431947.PGN_0137 431947.PGN_0518 732
431947.PGN_0137 431947.PGN_0520 492
431947.PGN_0137 431947.PGN_0521 162
431947.PGN_0137 431947.PGN_0523 219
431947.PGN_0137 431947.PGN_0525 205
431947.PGN_0137 431947.PGN_0526 179
431947.PGN_0137 431947.PGN_0530 215
431947.PGN_0137 431947.PGN_0543 420
431947.PGN_0137 431947.PGN_0544 173
431947.PGN_0137 431947.PGN_0564 205
431947.PGN_0137 431947.PGN_0570 340
431947.PGN_0137 431947.PGN_0572 171
431947.PGN_0137 431947.PGN_0616 180
431947.PGN_0137 431947.PGN_0628 307
431947.PGN_0137 431947.PGN_0631 202
431947.PGN_0137 431947.PGN_0633 193
431947.PGN_0137 431947.PGN_0635 492
431947.PGN_0137 431947.PGN_0639 284
431947.PGN_0137 431947.PGN_0640 275
431947.PGN_0137 431947.PGN_0641 207
431947.PGN_0137 431947.PGN_0643 304
431947.PGN_0137 431947.PGN_0646 341
431947.PGN_0137 431947.PGN_0647 394
431947.PGN_0137 431947.PGN_0665 153
431947.PGN_0137 431947.PGN_0666 175
431947.PGN_0137 431947.PGN_0669 187
431947.PGN_0137 431947.PGN_0670 300
431947.PGN_0137 431947.PGN_0676 195
431947.PGN_0137 431947.PGN_0678 281
431947.PGN_0137 431947.PGN_0714 220
431947.PGN_0137 431947.PGN_0721 177
431947.PGN_0137 431947.PGN_0739 172
431947.PGN_0137 431947.PGN_0747 486
431947.PGN_0137 431947.PGN_0760 273
431947.PGN_0137 431947.PGN_0764 320
431947.PGN_0137 431947.PGN_0767 184
431947.PGN_0137 431947.PGN_0779 199
431947.PGN_0137 431947.PGN_0782 251
431947.PGN_0137 431947.PGN_0788 268
431947.PGN_0137 431947.PGN_0791 184
431947.PGN_0137 431947.PGN_0792 174
431947.PGN_0137 431947.PGN_0800 314
431947.PGN_0137 431947.PGN_0802 195
431947.PGN_0137 431947.PGN_0811 296
431947.PGN_0137 431947.PGN_0813 348
431947.PGN_0137 431947.PGN_0819 618
431947.PGN_0137 431947.PGN_0824 303
431947.PGN_0137 431947.PGN_0826 156
431947.PGN_0137 431947.PGN_0828 375
431947.PGN_0137 431947.PGN_0829 193
431947.PGN_0137 431947.PGN_0831 380
431947.PGN_0137 431947.PGN_0832 175
431947.PGN_0137 431947.PGN_0833 152
431947.PGN_0137 431947.PGN_0841 239
431947.PGN_0137 431947.PGN_0875 176
431947.PGN_0137 431947.PGN_0877 337
431947.PGN_0137 431947.PGN_0880 899
431947.PGN_0137 431947.PGN_0886 156
431947.PGN_0137 431947.PGN_0894 239
431947.PGN_0137 431947.PGN_0901 372
431947.PGN_0137 431947.PGN_0916 369
431947.PGN_0137 431947.PGN_0962 795
431947.PGN_0137 431947.PGN_0965 224
431947.PGN_0137 431947.PGN_0974 274
431947.PGN_0137 431947.PGN_0985 192
431947.PGN_0137 431947.PGN_0987 488
431947.PGN_0137 431947.PGN_0989 328
431947.PGN_0137 431947.PGN_0990 380
431947.PGN_0137 431947.PGN_0991 264
431947.PGN_0137 431947.PGN_0995 283
431947.PGN_0137 431947.PGN_1001 156
431947.PGN_0137 431947.PGN_1002 243
431947.PGN_0137 431947.PGN_1012 368
431947.PGN_0137 431947.PGN_1014 272
431947.PGN_0137 431947.PGN_1020 205
431947.PGN_0137 431947.PGN_1029 155
431947.PGN_0137 431947.PGN_1062 184
431947.PGN_0137 431947.PGN_1100 301
431947.PGN_0137 431947.PGN_1111 299
431947.PGN_0137 431947.PGN_1124 156
431947.PGN_0137 431947.PGN_1142 179
431947.PGN_0137 431947.PGN_1156 163
431947.PGN_0137 431947.PGN_1157 647
431947.PGN_0137 431947.PGN_1174 314
431947.PGN_0137 431947.PGN_1178 178
431947.PGN_0137 431947.PGN_1187 253
431947.PGN_0137 431947.PGN_1190 430
431947.PGN_0137 431947.PGN_1205 188
431947.PGN_0137 431947.PGN_1206 397
431947.PGN_0137 431947.PGN_1208 168
431947.PGN_0137 431947.PGN_1218 399
431947.PGN_0137 431947.PGN_1219 489
431947.PGN_0137 431947.PGN_1220 170
431947.PGN_0137 431947.PGN_1221 172
431947.PGN_0137 431947.PGN_1225 160
431947.PGN_0137 431947.PGN_1226 219
431947.PGN_0137 431947.PGN_1229 432
431947.PGN_0137 431947.PGN_1244 393
431947.PGN_0137 431947.PGN_1256 489
431947.PGN_0137 431947.PGN_1261 156
431947.PGN_0137 431947.PGN_1269 319
431947.PGN_0137 431947.PGN_1272 516
431947.PGN_0137 431947.PGN_1296 168
431947.PGN_0137 431947.PGN_1297 168
431947.PGN_0137 431947.PGN_1301 184
431947.PGN_0137 431947.PGN_1315 337
431947.PGN_0137 431947.PGN_1317 295
431947.PGN_0137 431947.PGN_1327 365
431947.PGN_0137 431947.PGN_1332 322
431947.PGN_0137 431947.PGN_1342 160
431947.PGN_0137 431947.PGN_1343 298
431947.PGN_0137 431947.PGN_1377 392
431947.PGN_0137 431947.PGN_1381 365
431947.PGN_0137 431947.PGN_1382 498
431947.PGN_0137 431947.PGN_1384 427
431947.PGN_0137 431947.PGN_1388 215
431947.PGN_0137 431947.PGN_1391 160
431947.PGN_0137 431947.PGN_1395 168
431947.PGN_0137 431947.PGN_1405 180
431947.PGN_0137 431947.PGN_1412 219
431947.PGN_0137 431947.PGN_1418 240
431947.PGN_0137 431947.PGN_1444 201
431947.PGN_0137 431947.PGN_1447 229
431947.PGN_0137 431947.PGN_1449 299
431947.PGN_0137 431947.PGN_1452 301
431947.PGN_0137 431947.PGN_1460 259
431947.PGN_0137 431947.PGN_1461 208
431947.PGN_0137 431947.PGN_1470 247
431947.PGN_0137 431947.PGN_1475 453
431947.PGN_0137 431947.PGN_1484 219
431947.PGN_0137 431947.PGN_1504 164
431947.PGN_0137 431947.PGN_1505 196
431947.PGN_0137 431947.PGN_1511 172
431947.PGN_0137 431947.PGN_1515 154
431947.PGN_0137 431947.PGN_1524 167
431947.PGN_0137 431947.PGN_1528 156
431947.PGN_0137 431947.PGN_1530 331
431947.PGN_0137 431947.PGN_1555 189
431947.PGN_0137 431947.PGN_1564 207
431947.PGN_0137 431947.PGN_1570 233
431947.PGN_0137 431947.PGN_1571 239
431947.PGN_0137 431947.PGN_1573 164
431947.PGN_0137 431947.PGN_1574 216
431947.PGN_0137 431947.PGN_1575 157
431947.PGN_0137 431947.PGN_1576 207
431947.PGN_0137 431947.PGN_1578 358
431947.PGN_0137 431947.PGN_1579 162
431947.PGN_0137 431947.PGN_1585 483
431947.PGN_0137 431947.PGN_1587 166
431947.PGN_0137 431947.PGN_1588 178
431947.PGN_0137 431947.PGN_1589 288
431947.PGN_0137 431947.PGN_1590 204
431947.PGN_0137 431947.PGN_1594 152
431947.PGN_0137 431947.PGN_1604 252
431947.PGN_0137 431947.PGN_1612 222
431947.PGN_0137 431947.PGN_1614 198
431947.PGN_0137 431947.PGN_1615 192
431947.PGN_0137 431947.PGN_1618 176
431947.PGN_0137 431947.PGN_1625 455
431947.PGN_0137 431947.PGN_1630 228
431947.PGN_0137 431947.PGN_1640 415
431947.PGN_0137 431947.PGN_1646 707
431947.PGN_0137 431947.PGN_1673 506
431947.PGN_0137 431947.PGN_1674 474
431947.PGN_0137 431947.PGN_1676 172
431947.PGN_0137 431947.PGN_1677 294
431947.PGN_0137 431947.PGN_1681 177
431947.PGN_0137 431947.PGN_1685 274
431947.PGN_0137 431947.PGN_1700 210
431947.PGN_0137 431947.PGN_1702 196
431947.PGN_0137 431947.PGN_1703 377
431947.PGN_0137 431947.PGN_1708 238
431947.PGN_0137 431947.PGN_1711 629
431947.PGN_0137 431947.PGN_1712 158
431947.PGN_0137 431947.PGN_1715 471
431947.PGN_0137 431947.PGN_1716 307
431947.PGN_0137 431947.PGN_1736 235
431947.PGN_0137 431947.PGN_1743 292
431947.PGN_0137 431947.PGN_1750 268
431947.PGN_0137 431947.PGN_1751 183
431947.PGN_0137 431947.PGN_1753 331
431947.PGN_0137 431947.PGN_1771 306
431947.PGN_0137 431947.PGN_1775 278
431947.PGN_0137 431947.PGN_1776 268
431947.PGN_0137 431947.PGN_1777 280
431947.PGN_0137 431947.PGN_1781 308
431947.PGN_0137 431947.PGN_1782 337
431947.PGN_0137 431947.PGN_1789 285
431947.PGN_0137 431947.PGN_1805 627
431947.PGN_0137 431947.PGN_1813 274
431947.PGN_0137 431947.PGN_1827 196
431947.PGN_0137 431947.PGN_1832 375
431947.PGN_0137 431947.PGN_1841 261
431947.PGN_0137 431947.PGN_1842 173
431947.PGN_0137 431947.PGN_1843 161
431947.PGN_0137 431947.PGN_1844 160
431947.PGN_0137 431947.PGN_1847 215
431947.PGN_0137 431947.PGN_1848 197
431947.PGN_0137 431947.PGN_1851 220
431947.PGN_0137 431947.PGN_1853 198
431947.PGN_0137 431947.PGN_1856 195
431947.PGN_0137 431947.PGN_1858 207
431947.PGN_0137 431947.PGN_1862 239
431947.PGN_0137 431947.PGN_1867 166
431947.PGN_0137 431947.PGN_1868 162
431947.PGN_0137 431947.PGN_1870 427
431947.PGN_0137 431947.PGN_1871 167
431947.PGN_0137 431947.PGN_1872 169
431947.PGN_0137 431947.PGN_1876 222
431947.PGN_0137 431947.PGN_1880 153
431947.PGN_0137 431947.PGN_1882 272
431947.PGN_0137 431947.PGN_1883 414
431947.PGN_0137 431947.PGN_1885 235
431947.PGN_0137 431947.PGN_1895 236
431947.PGN_0137 431947.PGN_1898 336
431947.PGN_0137 431947.PGN_1903 436
431947.PGN_0137 431947.PGN_1943 164
431947.PGN_0137 431947.PGN_1979 274
431947.PGN_0137 431947.PGN_1990 301
431947.PGN_0137 431947.PGN_1996 301
431947.PGN_0137 431947.PGN_2004 363
431947.PGN_0137 431947.PGN_2005 188
431947.PGN_0137 431947.PGN_2017 307
431947.PGN_0137 431947.PGN_2021 156
431947.PGN_0137 431947.PGN_2022 173
431947.PGN_0137 431947.PGN_2023 159
431947.PGN_0137 431947.PGN_2042 280
431947.PGN_0137 431947.PGN_2045 510
431947.PGN_0137 431947.PGN_2055 274
431947.PGN_0137 431947.PGN_2060 483
431947.PGN_0137 431947.PGN_2069 185
431947.PGN_0137 431947.PGN_2081 232
431947.PGN_0138 431947.PGN_0022 166
431947.PGN_0138 431947.PGN_0099 191
431947.PGN_0138 431947.PGN_0109 151
431947.PGN_0138 431947.PGN_0137 673
431947.PGN_0138 431947.PGN_0139 865
431947.PGN_0138 431947.PGN_0140 656
431947.PGN_0138 431947.PGN_0141 515
431947.PGN_0138 431947.PGN_0144 209
431947.PGN_0138 431947.PGN_0145 158
431947.PGN_0138 431947.PGN_0148 309
431947.PGN_0138 431947.PGN_0192 156
431947.PGN_0138 431947.PGN_0248 152
431947.PGN_0138 431947.PGN_0249 461
431947.PGN_0138 431947.PGN_0258 170
431947.PGN_0138 431947.PGN_0283 327
431947.PGN_0138 431947.PGN_0297 268
431947.PGN_0138 431947.PGN_0341 542
431947.PGN_0138 431947.PGN_0463 360
431947.PGN_0138 431947.PGN_0468 150
431947.PGN_0138 431947.PGN_0486 254
431947.PGN_0138 431947.PGN_0501 513
431947.PGN_0138 431947.PGN_0544 220
431947.PGN_0138 431947.PGN_0561 187
431947.PGN_0138 431947.PGN_0580 623
431947.PGN_0138 431947.PGN_0609 377
431947.PGN_0138 431947.PGN_0638 576
431947.PGN_0138 431947.PGN_0648 475
431947.PGN_0138 431947.PGN_0663 270
431947.PGN_0138 431947.PGN_0688 659
431947.PGN_0138 431947.PGN_0732 227
431947.PGN_0138 431947.PGN_0758 620
431947.PGN_0138 431947.PGN_0778 547
431947.PGN_0138 431947.PGN_0804 159
431947.PGN_0138 431947.PGN_0836 199
431947.PGN_0138 431947.PGN_0868 704
431947.PGN_0138 431947.PGN_0895 175
431947.PGN_0138 431947.PGN_0900 179
431947.PGN_0138 431947.PGN_0907 756
431947.PGN_0138 431947.PGN_0911 176
431947.PGN_0138 431947.PGN_0931 457
431947.PGN_0138 431947.PGN_0973 183
431947.PGN_0138 431947.PGN_0981 174
431947.PGN_0138 431947.PGN_1015 179
431947.PGN_0138 431947.PGN_1126 291
431947.PGN_0138 431947.PGN_1127 221
431947.PGN_0138 431947.PGN_1193 261
431947.PGN_0138 431947.PGN_1195 633
431947.PGN_0138 431947.PGN_1262 256
431947.PGN_0138 431947.PGN_1310 276
431947.PGN_0138 431947.PGN_1311 377
431947.PGN_0138 431947.PGN_1317 181
431947.PGN_0138 431947.PGN_1327 152
431947.PGN_0138 431947.PGN_1372 200
431947.PGN_0138 431947.PGN_1381 152
431947.PGN_0138 431947.PGN_1445 153
431947.PGN_0138 431947.PGN_1488 347
431947.PGN_0138 431947.PGN_1498 641
431947.PGN_0138 431947.PGN_1520 206
431947.PGN_0138 431947.PGN_1553 336
431947.PGN_0138 431947.PGN_1581 199
431947.PGN_0138 431947.PGN_1642 285
431947.PGN_0138 431947.PGN_1643 254
431947.PGN_0138 431947.PGN_1659 186
431947.PGN_0138 431947.PGN_1677 173
431947.PGN_0138 431947.PGN_1680 201
431947.PGN_0138 431947.PGN_1723 289
431947.PGN_0138 431947.PGN_1735 339
431947.PGN_0138 431947.PGN_1747 556
431947.PGN_0138 431947.PGN_1782 174
431947.PGN_0138 431947.PGN_1784 175
431947.PGN_0138 431947.PGN_1785 257
431947.PGN_0138 431947.PGN_1786 203
431947.PGN_0138 431947.PGN_1793 373
431947.PGN_0138 431947.PGN_1807 155
431947.PGN_0138 431947.PGN_1877 244
431947.PGN_0138 431947.PGN_1968 197
431947.PGN_0138 431947.PGN_2070 366
431947.PGN_0139 431947.PGN_0013 290
431947.PGN_0139 431947.PGN_0016 471
431947.PGN_0139 431947.PGN_0026 343
431947.PGN_0139 431947.PGN_0044 152
431947.PGN_0139 431947.PGN_0137 713
431947.PGN_0139 431947.PGN_0138 865
431947.PGN_0139 431947.PGN_0140 687
431947.PGN_0139 431947.PGN_0141 515
431947.PGN_0139 431947.PGN_0169 469
431947.PGN_0139 431947.PGN_0190 274
431947.PGN_0139 431947.PGN_0206 164
431947.PGN_0139 431947.PGN_0248 305
431947.PGN_0139 431947.PGN_0270 221
431947.PGN_0139 431947.PGN_0299 344
431947.PGN_0139 431947.PGN_0340 376
431947.PGN_0139 431947.PGN_0350 182
431947.PGN_0139 431947.PGN_0354 263
431947.PGN_0139 431947.PGN_0355 270
431947.PGN_0139 431947.PGN_0360 163
431947.PGN_0139 431947.PGN_0370 343
431947.PGN_0139 431947.PGN_0392 220
431947.PGN_0139 431947.PGN_0422 433
431947.PGN_0139 431947.PGN_0470 243
431947.PGN_0139 431947.PGN_0510 377
431947.PGN_0139 431947.PGN_0512 343
431947.PGN_0139 431947.PGN_0533 156
431947.PGN_0139 431947.PGN_0534 480
431947.PGN_0139 431947.PGN_0565 281
431947.PGN_0139 431947.PGN_0572 183
431947.PGN_0139 431947.PGN_0622 268
431947.PGN_0139 431947.PGN_0626 263
431947.PGN_0139 431947.PGN_0637 373
431947.PGN_0139 431947.PGN_0665 196
431947.PGN_0139 431947.PGN_0676 347
431947.PGN_0139 431947.PGN_0679 164
431947.PGN_0139 431947.PGN_0695 459
431947.PGN_0139 431947.PGN_0779 344
431947.PGN_0139 431947.PGN_0813 464
431947.PGN_0139 431947.PGN_0819 317
431947.PGN_0139 431947.PGN_0869 473
431947.PGN_0139 431947.PGN_0870 460
431947.PGN_0139 431947.PGN_0891 172
431947.PGN_0139 431947.PGN_0929 172
431947.PGN_0139 431947.PGN_0952 376
431947.PGN_0139 431947.PGN_1001 320
431947.PGN_0139 431947.PGN_1012 279
431947.PGN_0139 431947.PGN_1024 220
431947.PGN_0139 431947.PGN_1089 183
431947.PGN_0139 431947.PGN_1096 220
431947.PGN_0139 431947.PGN_1100 157
431947.PGN_0139 431947.PGN_1124 270
431947.PGN_0139 431947.PGN_1125 233
431947.PGN_0139 431947.PGN_1126 307
431947.PGN_0139 431947.PGN_1127 307
431947.PGN_0139 431947.PGN_1131 456
431947.PGN_0139 431947.PGN_1148 396
431947.PGN_0139 431947.PGN_1150 185
431947.PGN_0139 431947.PGN_1153 199
431947.PGN_0139 431947.PGN_1157 253
431947.PGN_0139 431947.PGN_1200 273
431947.PGN_0139 431947.PGN_1204 194
431947.PGN_0139 431947.PGN_1205 274
431947.PGN_0139 431947.PGN_1206 153
431947.PGN_0139 431947.PGN_1213 172
431947.PGN_0139 431947.PGN_1229 184
431947.PGN_0139 431947.PGN_1238 301
431947.PGN_0139 431947.PGN_1244 223
431947.PGN_0139 431947.PGN_1367 276
431947.PGN_0139 431947.PGN_1383 155
431947.PGN_0139 431947.PGN_1388 301
431947.PGN_0139 431947.PGN_1391 307
431947.PGN_0139 431947.PGN_1468 264
431947.PGN_0139 431947.PGN_1470 196
431947.PGN_0139 431947.PGN_1511 343
431947.PGN_0139 431947.PGN_1555 263
431947.PGN_0139 431947.PGN_1633 397
431947.PGN_0139 431947.PGN_1634 301
431947.PGN_0139 431947.PGN_1647 344
431947.PGN_0139 431947.PGN_1648 315
431947.PGN_0139 431947.PGN_1668 305
431947.PGN_0139 431947.PGN_1786 236
431947.PGN_0139 431947.PGN_1788 376
431947.PGN_0139 431947.PGN_1805 274
431947.PGN_0139 431947.PGN_1895 433
431947.PGN_0139 431947.PGN_1914 376
431947.PGN_0139 431947.PGN_1937 433
431947.PGN_0139 431947.PGN_1938 340
431947.PGN_0139 431947.PGN_1969 196
431947.PGN_0139 431947.PGN_1979 290
431947.PGN_0139 431947.PGN_1980 197
431947.PGN_0139 431947.PGN_1982 200
431947.PGN_0139 431947.PGN_2007 562
431947.PGN_0139 431947.PGN_2019 238
431947.PGN_0139 431947.PGN_2033 175
431947.PGN_0139 431947.PGN_2043 360
431947.PGN_0139 431947.PGN_2061 274
431947.PGN_0139 431947.PGN_2081 224
431947.PGN_0140 431947.PGN_0006 262
431947.PGN_0140 431947.PGN_0009 150
431947.PGN_0140 431947.PGN_0010 190
431947.PGN_0140 431947.PGN_0016 158
431947.PGN_0140 431947.PGN_0021 247
431947.PGN_0140 431947.PGN_0033 406
431947.PGN_0140 431947.PGN_0034 306
431947.PGN_0140 431947.PGN_0081 262
431947.PGN_0140 431947.PGN_0100 307
431947.PGN_0140 431947.PGN_0120 317
431947.PGN_0140 431947.PGN_0137 560
431947.PGN_0140 431947.PGN_0138 656
431947.PGN_0140 431947.PGN_0139 687
431947.PGN_0140 431947.PGN_0141 668
431947.PGN_0140 431947.PGN_0158 156
431947.PGN_0140 431947.PGN_0173 207
431947.PGN_0140 431947.PGN_0206 343
431947.PGN_0140 431947.PGN_0209 224
431947.PGN_0140 431947.PGN_0230 156
431947.PGN_0140 431947.PGN_0237 173
431947.PGN_0140 431947.PGN_0248 186
431947.PGN_0140 431947.PGN_0264 203
431947.PGN_0140 431947.PGN_0265 176
431947.PGN_0140 431947.PGN_0266 320
431947.PGN_0140 431947.PGN_0267 156
431947.PGN_0140 431947.PGN_0278 195
431947.PGN_0140 431947.PGN_0285 195
431947.PGN_0140 431947.PGN_0299 180
431947.PGN_0140 431947.PGN_0302 184
431947.PGN_0140 431947.PGN_0307 331
431947.PGN_0140 431947.PGN_0328 341
431947.PGN_0140 431947.PGN_0330 252
431947.PGN_0140 431947.PGN_0340 153
431947.PGN_0140 431947.PGN_0345 169
431947.PGN_0140 431947.PGN_0360 321
431947.PGN_0140 431947.PGN_0373 317
431947.PGN_0140 431947.PGN_0393 194
431947.PGN_0140 431947.PGN_0403 304
431947.PGN_0140 431947.PGN_0411 241
431947.PGN_0140 431947.PGN_0420 181
431947.PGN_0140 431947.PGN_0430 185
431947.PGN_0140 431947.PGN_0446 204
431947.PGN_0140 431947.PGN_0448 168
431947.PGN_0140 431947.PGN_0456 159
431947.PGN_0140 431947.PGN_0457 170
431947.PGN_0140 431947.PGN_0461 170
431947.PGN_0140 431947.PGN_0465 180
431947.PGN_0140 431947.PGN_0470 153
431947.PGN_0140 431947.PGN_0472 159
431947.PGN_0140 431947.PGN_0488 332
431947.PGN_0140 431947.PGN_0490 161
431947.PGN_0140 431947.PGN_0492 171
431947.PGN_0140 431947.PGN_0517 448
431947.PGN_0140 431947.PGN_0539 152
431947.PGN_0140 431947.PGN_0564 230
431947.PGN_0140 431947.PGN_0571 156
431947.PGN_0140 431947.PGN_0611 168
431947.PGN_0140 431947.PGN_0623 415
431947.PGN_0140 431947.PGN_0628 159
431947.PGN_0140 431947.PGN_0634 323
431947.PGN_0140 431947.PGN_0638 274
431947.PGN_0140 431947.PGN_0667 158
431947.PGN_0140 431947.PGN_0676 231
431947.PGN_0140 431947.PGN_0677 161
431947.PGN_0140 431947.PGN_0760 408
431947.PGN_0140 431947.PGN_0773 200
431947.PGN_0140 431947.PGN_0779 193
431947.PGN_0140 431947.PGN_0781 153
431947.PGN_0140 431947.PGN_0802 170
431947.PGN_0140 431947.PGN_0807 331
431947.PGN_0140 431947.PGN_0818 161
431947.PGN_0140 431947.PGN_0865 162
431947.PGN_0140 431947.PGN_0875 184
431947.PGN_0140 431947.PGN_0885 342
431947.PGN_0140 431947.PGN_0895 179
431947.PGN_0140 431947.PGN_0905 242
431947.PGN_0140 431947.PGN_0952 153
431947.PGN_0140 431947.PGN_0960 224
431947.PGN_0140 431947.PGN_0976 250
431947.PGN_0140 431947.PGN_1012 304
431947.PGN_0140 431947.PGN_1020 160
431947.PGN_0140 431947.PGN_1025 180
431947.PGN_0140 431947.PGN_1037 231
431947.PGN_0140 431947.PGN_1041 184
431947.PGN_0140 431947.PGN_1042 184
431947.PGN_0140 431947.PGN_1047 214
431947.PGN_0140 431947.PGN_1116 178
431947.PGN_0140 431947.PGN_1127 180
431947.PGN_0140 431947.PGN_1181 317
431947.PGN_0140 431947.PGN_1190 163
431947.PGN_0140 431947.PGN_1205 206
431947.PGN_0140 431947.PGN_1207 161
431947.PGN_0140 431947.PGN_1220 205
431947.PGN_0140 431947.PGN_1232 192
431947.PGN_0140 431947.PGN_1259 190
431947.PGN_0140 431947.PGN_1272 307
431947.PGN_0140 431947.PGN_1343 185
431947.PGN_0140 431947.PGN_1349 258
431947.PGN_0140 431947.PGN_1359 168
431947.PGN_0140 431947.PGN_1360 175
431947.PGN_0140 431947.PGN_1364 188
431947.PGN_0140 431947.PGN_1387 180
431947.PGN_0140 431947.PGN_1388 222
431947.PGN_0140 431947.PGN_1409 192
431947.PGN_0140 431947.PGN_1430 155
431947.PGN_0140 431947.PGN_1447 206
431947.PGN_0140 431947.PGN_1451 155
431947.PGN_0140 431947.PGN_1452 156
431947.PGN_0140 431947.PGN_1460 202
431947.PGN_0140 431947.PGN_1462 425
431947.PGN_0140 431947.PGN_1470 307
431947.PGN_0140 431947.PGN_1495 174
431947.PGN_0140 431947.PGN_1516 246
431947.PGN_0140 431947.PGN_1538 155
431947.PGN_0140 431947.PGN_1540 155
431947.PGN_0140 431947.PGN_1542 190
431947.PGN_0140 431947.PGN_1550 194
431947.PGN_0140 431947.PGN_1571 176
431947.PGN_0140 431947.PGN_1578 215
431947.PGN_0140 431947.PGN_1613 415
431947.PGN_0140 431947.PGN_1618 745
431947.PGN_0140 431947.PGN_1646 415
431947.PGN_0140 431947.PGN_1653 272
431947.PGN_0140 431947.PGN_1707 317
431947.PGN_0140 431947.PGN_1714 158
431947.PGN_0140 431947.PGN_1715 195
431947.PGN_0140 431947.PGN_1716 361
431947.PGN_0140 431947.PGN_1717 189
431947.PGN_0140 431947.PGN_1719 328
431947.PGN_0140 431947.PGN_1743 176
431947.PGN_0140 431947.PGN_1746 156
431947.PGN_0140 431947.PGN_1751 224
431947.PGN_0140 431947.PGN_1757 180
431947.PGN_0140 431947.PGN_1758 342
431947.PGN_0140 431947.PGN_1759 246
431947.PGN_0140 431947.PGN_1768 201
431947.PGN_0140 431947.PGN_1780 178
431947.PGN_0140 431947.PGN_1788 153
431947.PGN_0140 431947.PGN_1789 192
431947.PGN_0140 431947.PGN_1792 173
431947.PGN_0140 431947.PGN_1827 741
431947.PGN_0140 431947.PGN_1831 159
431947.PGN_0140 431947.PGN_1847 184
431947.PGN_0140 431947.PGN_1854 242
431947.PGN_0140 431947.PGN_1878 258
431947.PGN_0140 431947.PGN_1899 324
431947.PGN_0140 431947.PGN_1914 153
431947.PGN_0140 431947.PGN_1941 304
431947.PGN_0140 431947.PGN_1989 270
431947.PGN_0140 431947.PGN_1999 242
431947.PGN_0140 431947.PGN_2007 339
431947.PGN_0140 431947.PGN_2018 343
431947.PGN_0140 431947.PGN_2019 316
431947.PGN_0140 431947.PGN_2043 408
431947.PGN_0140 431947.PGN_2060 316
431947.PGN_0140 431947.PGN_2062 227
431947.PGN_0140 431947.PGN_2081 207
431947.PGN_0140 431947.PGN_2083 422
431947.PGN_0141 431947.PGN_0014 282
431947.PGN_0141 431947.PGN_0030 210
431947.PGN_0141 431947.PGN_0049 292
431947.PGN_0141 431947.PGN_0073 216
431947.PGN_0141 431947.PGN_0075 199
431947.PGN_0141 431947.PGN_0076 537
431947.PGN_0141 431947.PGN_0083 239
431947.PGN_0141 431947.PGN_0086 331
431947.PGN_0141 431947.PGN_0137 416
431947.PGN_0141 431947.PGN_0138 515
431947.PGN_0141 431947.PGN_0139 515
431947.PGN_0141 431947.PGN_0140 668
431947.PGN_0141 431947.PGN_0147 165
431947.PGN_0141 431947.PGN_0148 223
431947.PGN_0141 431947.PGN_0152 263
431947.PGN_0141 431947.PGN_0200 238
431947.PGN_0141 431947.PGN_0211 367
431947.PGN_0141 431947.PGN_0259 174
431947.PGN_0141 431947.PGN_0284 206
431947.PGN_0141 431947.PGN_0293 164
431947.PGN_0141 431947.PGN_0329 424
431947.PGN_0141 431947.PGN_0378 291
431947.PGN_0141 431947.PGN_0379 488
431947.PGN_0141 431947.PGN_0415 592
431947.PGN_0141 431947.PGN_0430 157
431947.PGN_0141 431947.PGN_0488 385
431947.PGN_0141 431947.PGN_0545 184
431947.PGN_0141 431947.PGN_0579 319
431947.PGN_0141 431947.PGN_0581 605
431947.PGN_0141 431947.PGN_0584 768
431947.PGN_0141 431947.PGN_0595 200
431947.PGN_0141 431947.PGN_0601 151
431947.PGN_0141 431947.PGN_0609 176
431947.PGN_0141 431947.PGN_0617 329
431947.PGN_0141 431947.PGN_0648 213
431947.PGN_0141 431947.PGN_0674 298
431947.PGN_0141 431947.PGN_0700 153
431947.PGN_0141 431947.PGN_0732 236
431947.PGN_0141 431947.PGN_0773 327
431947.PGN_0141 431947.PGN_0804 216
431947.PGN_0141 431947.PGN_0860 760
431947.PGN_0141 431947.PGN_0900 188
431947.PGN_0141 431947.PGN_1076 405
431947.PGN_0141 431947.PGN_1159 154
431947.PGN_0141 431947.PGN_1198 215
431947.PGN_0141 431947.PGN_1263 163
431947.PGN_0141 431947.PGN_1292 292
431947.PGN_0141 431947.PGN_1323 220
431947.PGN_0141 431947.PGN_1363 321
431947.PGN_0141 431947.PGN_1456 165
431947.PGN_0141 431947.PGN_1506 243
431947.PGN_0141 431947.PGN_1512 168
431947.PGN_0141 431947.PGN_1553 162
431947.PGN_0141 431947.PGN_1596 168
431947.PGN_0141 431947.PGN_1598 153
431947.PGN_0141 431947.PGN_1599 203
431947.PGN_0141 431947.PGN_1617 252
431947.PGN_0141 431947.PGN_1623 247
431947.PGN_0141 431947.PGN_1729 271
431947.PGN_0141 431947.PGN_1744 323
431947.PGN_0141 431947.PGN_1747 164
431947.PGN_0141 431947.PGN_1780 177
431947.PGN_0141 431947.PGN_1790 444
431947.PGN_0141 431947.PGN_1823 220
431947.PGN_0141 431947.PGN_1884 177
431947.PGN_0141 431947.PGN_1907 179
431947.PGN_0141 431947.PGN_1954 157
431947.PGN_0141 431947.PGN_1968 234
431947.PGN_0141 431947.PGN_2005 195
431947.PGN_0141 431947.PGN_2024 152
431947.PGN_0141 431947.PGN_2041 370
431947.PGN_0142 431947.PGN_0005 153
431947.PGN_0142 431947.PGN_0033 221
431947.PGN_0142 431947.PGN_0049 157
431947.PGN_0142 431947.PGN_0137 197
431947.PGN_0142 431947.PGN_0143 709
431947.PGN_0142 431947.PGN_0195 156
431947.PGN_0142 431947.PGN_0209 156
431947.PGN_0142 431947.PGN_0223 179
431947.PGN_0142 431947.PGN_0230 193
431947.PGN_0142 431947.PGN_0256 321
431947.PGN_0142 431947.PGN_0257 394
431947.PGN_0142 431947.PGN_0267 180
431947.PGN_0142 431947.PGN_0268 185
431947.PGN_0142 431947.PGN_0270 156
431947.PGN_0142 431947.PGN_0275 232
431947.PGN_0142 431947.PGN_0342 294
431947.PGN_0142 431947.PGN_0346 223
431947.PGN_0142 431947.PGN_0360 274
431947.PGN_0142 431947.PGN_0379 443
431947.PGN_0142 431947.PGN_0389 232
431947.PGN_0142 431947.PGN_0396 335
431947.PGN_0142 431947.PGN_0403 467
431947.PGN_0142 431947.PGN_0423 190
431947.PGN_0142 431947.PGN_0424 192
431947.PGN_0142 431947.PGN_0462 156
431947.PGN_0142 431947.PGN_0465 279
431947.PGN_0142 431947.PGN_0499 240
431947.PGN_0142 431947.PGN_0507 172
431947.PGN_0142 431947.PGN_0565 339
431947.PGN_0142 431947.PGN_0567 172
431947.PGN_0142 431947.PGN_0569 192
431947.PGN_0142 431947.PGN_0618 208
431947.PGN_0142 431947.PGN_0625 206
431947.PGN_0142 431947.PGN_0675 274
431947.PGN_0142 431947.PGN_0678 241
431947.PGN_0142 431947.PGN_0714 198
431947.PGN_0142 431947.PGN_0747 152
431947.PGN_0142 431947.PGN_0769 393
431947.PGN_0142 431947.PGN_0779 155
431947.PGN_0142 431947.PGN_0802 157
431947.PGN_0142 431947.PGN_0813 231
431947.PGN_0142 431947.PGN_0824 221
431947.PGN_0142 431947.PGN_0885 194
431947.PGN_0142 431947.PGN_0886 324
431947.PGN_0142 431947.PGN_0898 234
431947.PGN_0142 431947.PGN_0975 206
431947.PGN_0142 431947.PGN_0981 192
431947.PGN_0142 431947.PGN_1009 230
431947.PGN_0142 431947.PGN_1049 305
431947.PGN_0142 431947.PGN_1079 310
431947.PGN_0142 431947.PGN_1085 159
431947.PGN_0142 431947.PGN_1134 185
431947.PGN_0142 431947.PGN_1136 307
431947.PGN_0142 431947.PGN_1153 376
431947.PGN_0142 431947.PGN_1154 376
431947.PGN_0142 431947.PGN_1157 352
431947.PGN_0142 431947.PGN_1202 174
431947.PGN_0142 431947.PGN_1221 296
431947.PGN_0142 431947.PGN_1235 152
431947.PGN_0142 431947.PGN_1261 296
431947.PGN_0142 431947.PGN_1292 157
431947.PGN_0142 431947.PGN_1314 382
431947.PGN_0142 431947.PGN_1329 354
431947.PGN_0142 431947.PGN_1330 355
431947.PGN_0142 431947.PGN_1382 206
431947.PGN_0142 431947.PGN_1411 162
431947.PGN_0142 431947.PGN_1444 232
431947.PGN_0142 431947.PGN_1458 176
431947.PGN_0142 431947.PGN_1463 152
431947.PGN_0142 431947.PGN_1472 192
431947.PGN_0142 431947.PGN_1497 307
431947.PGN_0142 431947.PGN_1501 271
431947.PGN_0142 431947.PGN_1527 168
431947.PGN_0142 431947.PGN_1580 178
431947.PGN_0142 431947.PGN_1613 329
431947.PGN_0142 431947.PGN_1671 159
431947.PGN_0142 431947.PGN_1672 159
431947.PGN_0142 431947.PGN_1702 316
431947.PGN_0142 431947.PGN_1712 169
431947.PGN_0142 431947.PGN_1714 329
431947.PGN_0142 431947.PGN_1743 223
431947.PGN_0142 431947.PGN_1748 156
431947.PGN_0142 431947.PGN_1752 156
431947.PGN_0142 431947.PGN_1757 279
431947.PGN_0142 431947.PGN_1880 303
431947.PGN_0142 431947.PGN_1885 157
431947.PGN_0142 431947.PGN_1886 443
431947.PGN_0142 431947.PGN_1897 238
431947.PGN_0142 431947.PGN_1938 175
431947.PGN_0142 431947.PGN_1939 438
431947.PGN_0142 431947.PGN_1983 172
431947.PGN_0142 431947.PGN_2003 307
431947.PGN_0142 431947.PGN_2022 222
431947.PGN_0142 431947.PGN_2089 222
431947.PGN_0143 431947.PGN_0004 219
431947.PGN_0143 431947.PGN_0010 170
431947.PGN_0143 431947.PGN_0016 300
431947.PGN_0143 431947.PGN_0038 159
431947.PGN_0143 431947.PGN_0043 468
431947.PGN_0143 431947.PGN_0086 163
431947.PGN_0143 431947.PGN_0142 709
431947.PGN_0143 431947.PGN_0159 499
431947.PGN_0143 431947.PGN_0267 165
431947.PGN_0143 431947.PGN_0380 220
431947.PGN_0143 431947.PGN_0381 220
431947.PGN_0143 431947.PGN_0393 313
431947.PGN_0143 431947.PGN_0433 157
431947.PGN_0143 431947.PGN_0462 222
431947.PGN_0143 431947.PGN_0509 203
431947.PGN_0143 431947.PGN_0510 158
431947.PGN_0143 431947.PGN_0512 198
431947.PGN_0143 431947.PGN_0513 378
431947.PGN_0143 431947.PGN_0522 974
431947.PGN_0143 431947.PGN_0533 307
431947.PGN_0143 431947.PGN_0534 272
431947.PGN_0143 431947.PGN_0535 232
431947.PGN_0143 431947.PGN_0550 196
431947.PGN_0143 431947.PGN_0564 222
431947.PGN_0143 431947.PGN_0568 999
431947.PGN_0143 431947.PGN_0571 300
431947.PGN_0143 431947.PGN_0623 159
431947.PGN_0143 431947.PGN_0634 163
431947.PGN_0143 431947.PGN_0638 249
431947.PGN_0143 431947.PGN_0667 838
431947.PGN_0143 431947.PGN_0690 230
431947.PGN_0143 431947.PGN_0747 494
431947.PGN_0143 431947.PGN_0781 193
431947.PGN_0143 431947.PGN_0793 405
431947.PGN_0143 431947.PGN_0815 320
431947.PGN_0143 431947.PGN_0818 184
431947.PGN_0143 431947.PGN_0852 241
431947.PGN_0143 431947.PGN_0896 267
431947.PGN_0143 431947.PGN_1000 159
431947.PGN_0143 431947.PGN_1023 180
431947.PGN_0143 431947.PGN_1049 899
431947.PGN_0143 431947.PGN_1080 458
431947.PGN_0143 431947.PGN_1094 309
431947.PGN_0143 431947.PGN_1111 155
431947.PGN_0143 431947.PGN_1128 159
431947.PGN_0143 431947.PGN_1130 157
431947.PGN_0143 431947.PGN_1136 265
431947.PGN_0143 431947.PGN_1155 212
431947.PGN_0143 431947.PGN_1157 320
431947.PGN_0143 431947.PGN_1204 291
431947.PGN_0143 431947.PGN_1259 170
431947.PGN_0143 431947.PGN_1298 340
431947.PGN_0143 431947.PGN_1308 163
431947.PGN_0143 431947.PGN_1332 299
431947.PGN_0143 431947.PGN_1333 458
431947.PGN_0143 431947.PGN_1390 157
431947.PGN_0143 431947.PGN_1460 181
431947.PGN_0143 431947.PGN_1492 336
431947.PGN_0143 431947.PGN_1505 663
431947.PGN_0143 431947.PGN_1515 269
431947.PGN_0143 431947.PGN_1550 221
431947.PGN_0143 431947.PGN_1564 230
431947.PGN_0143 431947.PGN_1585 192
431947.PGN_0143 431947.PGN_1751 181
431947.PGN_0143 431947.PGN_1880 153
431947.PGN_0143 431947.PGN_1938 267
431947.PGN_0143 431947.PGN_1969 159
431947.PGN_0143 431947.PGN_1989 222
431947.PGN_0143 431947.PGN_1991 320
431947.PGN_0143 431947.PGN_2021 517
431947.PGN_0143 431947.PGN_2061 383
431947.PGN_0144 431947.PGN_0014 434
431947.PGN_0144 431947.PGN_0022 676
431947.PGN_0144 431947.PGN_0023 769
431947.PGN_0144 431947.PGN_0057 261
431947.PGN_0144 431947.PGN_0109 670
431947.PGN_0144 431947.PGN_0114 479
431947.PGN_0144 431947.PGN_0115 466
431947.PGN_0144 431947.PGN_0116 378
431947.PGN_0144 431947.PGN_0117 377
431947.PGN_0144 431947.PGN_0118 363
431947.PGN_0144 431947.PGN_0119 361
431947.PGN_0144 431947.PGN_0137 187
431947.PGN_0144 431947.PGN_0138 209
431947.PGN_0144 431947.PGN_0145 332
431947.PGN_0144 431947.PGN_0147 203
431947.PGN_0144 431947.PGN_0148 233
431947.PGN_0144 431947.PGN_0152 233
431947.PGN_0144 431947.PGN_0184 256
431947.PGN_0144 431947.PGN_0192 484
431947.PGN_0144 431947.PGN_0242 182
431947.PGN_0144 431947.PGN_0246 264
431947.PGN_0144 431947.PGN_0252 155
431947.PGN_0144 431947.PGN_0253 573
431947.PGN_0144 431947.PGN_0260 334
431947.PGN_0144 431947.PGN_0274 291
431947.PGN_0144 431947.PGN_0291 160
431947.PGN_0144 431947.PGN_0293 503
431947.PGN_0144 431947.PGN_0294 750
431947.PGN_0144 431947.PGN_0297 760
431947.PGN_0144 431947.PGN_0299 165
431947.PGN_0144 431947.PGN_0310 721
431947.PGN_0144 431947.PGN_0341 704
431947.PGN_0144 431947.PGN_0391 591
431947.PGN_0144 431947.PGN_0397 351
431947.PGN_0144 431947.PGN_0400 410
431947.PGN_0144 431947.PGN_0411 245
431947.PGN_0144 431947.PGN_0431 495
431947.PGN_0144 431947.PGN_0463 552
431947.PGN_0144 431947.PGN_0464 179
431947.PGN_0144 431947.PGN_0472 196
431947.PGN_0144 431947.PGN_0477 659
431947.PGN_0144 431947.PGN_0486 768
431947.PGN_0144 431947.PGN_0509 436
431947.PGN_0144 431947.PGN_0526 150
431947.PGN_0144 431947.PGN_0530 285
431947.PGN_0144 431947.PGN_0572 178
431947.PGN_0144 431947.PGN_0580 150
431947.PGN_0144 431947.PGN_0583 223
431947.PGN_0144 431947.PGN_0607 291
431947.PGN_0144 431947.PGN_0617 525
431947.PGN_0144 431947.PGN_0625 187
431947.PGN_0144 431947.PGN_0642 192
431947.PGN_0144 431947.PGN_0645 729
431947.PGN_0144 431947.PGN_0663 415
431947.PGN_0144 431947.PGN_0664 385
431947.PGN_0144 431947.PGN_0666 579
431947.PGN_0144 431947.PGN_0674 515
431947.PGN_0144 431947.PGN_0688 519
431947.PGN_0144 431947.PGN_0697 283
431947.PGN_0144 431947.PGN_0725 151
431947.PGN_0144 431947.PGN_0732 247
431947.PGN_0144 431947.PGN_0778 769
431947.PGN_0144 431947.PGN_0795 278
431947.PGN_0144 431947.PGN_0803 415
431947.PGN_0144 431947.PGN_0804 353
431947.PGN_0144 431947.PGN_0811 767
431947.PGN_0144 431947.PGN_0832 769
431947.PGN_0144 431947.PGN_0836 547
431947.PGN_0144 431947.PGN_0868 478
431947.PGN_0144 431947.PGN_0874 157
431947.PGN_0144 431947.PGN_0884 548
431947.PGN_0144 431947.PGN_0900 310
431947.PGN_0144 431947.PGN_0905 236
431947.PGN_0144 431947.PGN_0907 212
431947.PGN_0144 431947.PGN_0968 483
431947.PGN_0144 431947.PGN_0973 251
431947.PGN_0144 431947.PGN_1003 290
431947.PGN_0144 431947.PGN_1005 198
431947.PGN_0144 431947.PGN_1015 175
431947.PGN_0144 431947.PGN_1019 711
431947.PGN_0144 431947.PGN_1038 172
431947.PGN_0144 431947.PGN_1054 248
431947.PGN_0144 431947.PGN_1055 389
431947.PGN_0144 431947.PGN_1056 244
431947.PGN_0144 431947.PGN_1061 506
431947.PGN_0144 431947.PGN_1093 713
431947.PGN_0144 431947.PGN_1095 240
431947.PGN_0144 431947.PGN_1140 151
431947.PGN_0144 431947.PGN_1154 415
431947.PGN_0144 431947.PGN_1193 357
431947.PGN_0144 431947.PGN_1194 386
431947.PGN_0144 431947.PGN_1200 186
431947.PGN_0144 431947.PGN_1238 303
431947.PGN_0144 431947.PGN_1254 156
431947.PGN_0144 431947.PGN_1263 617
431947.PGN_0144 431947.PGN_1284 261
431947.PGN_0144 431947.PGN_1296 553
431947.PGN_0144 431947.PGN_1317 768
431947.PGN_0144 431947.PGN_1335 389
431947.PGN_0144 431947.PGN_1343 230
431947.PGN_0144 431947.PGN_1347 366
431947.PGN_0144 431947.PGN_1348 167
431947.PGN_0144 431947.PGN_1350 164
431947.PGN_0144 431947.PGN_1356 566
431947.PGN_0144 431947.PGN_1358 173
431947.PGN_0144 431947.PGN_1387 160
431947.PGN_0144 431947.PGN_1416 648
431947.PGN_0144 431947.PGN_1437 696
431947.PGN_0144 431947.PGN_1466 440
431947.PGN_0144 431947.PGN_1479 289
431947.PGN_0144 431947.PGN_1486 175
431947.PGN_0144 431947.PGN_1488 744
431947.PGN_0144 431947.PGN_1498 718
431947.PGN_0144 431947.PGN_1510 246
431947.PGN_0144 431947.PGN_1513 415
431947.PGN_0144 431947.PGN_1514 705
431947.PGN_0144 431947.PGN_1520 679
431947.PGN_0144 431947.PGN_1553 358
431947.PGN_0144 431947.PGN_1556 449
431947.PGN_0144 431947.PGN_1566 697
431947.PGN_0144 431947.PGN_1577 233
431947.PGN_0144 431947.PGN_1599 791
431947.PGN_0144 431947.PGN_1623 442
431947.PGN_0144 431947.PGN_1625 153
431947.PGN_0144 431947.PGN_1642 435
431947.PGN_0144 431947.PGN_1643 243
431947.PGN_0144 431947.PGN_1653 175
431947.PGN_0144 431947.PGN_1673 765
431947.PGN_0144 431947.PGN_1674 763
431947.PGN_0144 431947.PGN_1675 693
431947.PGN_0144 431947.PGN_1676 324
431947.PGN_0144 431947.PGN_1677 769
431947.PGN_0144 431947.PGN_1707 188
431947.PGN_0144 431947.PGN_1713 151
431947.PGN_0144 431947.PGN_1718 324
431947.PGN_0144 431947.PGN_1728 188
431947.PGN_0144 431947.PGN_1733 321
431947.PGN_0144 431947.PGN_1735 552
431947.PGN_0144 431947.PGN_1744 378
431947.PGN_0144 431947.PGN_1775 408
431947.PGN_0144 431947.PGN_1777 331
431947.PGN_0144 431947.PGN_1783 855
431947.PGN_0144 431947.PGN_1785 246
431947.PGN_0144 431947.PGN_1847 242
431947.PGN_0144 431947.PGN_1873 514
431947.PGN_0144 431947.PGN_1877 768
431947.PGN_0144 431947.PGN_1888 151
431947.PGN_0144 431947.PGN_1904 428
431947.PGN_0144 431947.PGN_1907 521
431947.PGN_0144 431947.PGN_1946 256
431947.PGN_0144 431947.PGN_1968 435
431947.PGN_0144 431947.PGN_1970 548
431947.PGN_0144 431947.PGN_1978 666
431947.PGN_0144 431947.PGN_1992 157
431947.PGN_0144 431947.PGN_2001 615
431947.PGN_0144 431947.PGN_2004 182
431947.PGN_0144 431947.PGN_2005 652
431947.PGN_0144 431947.PGN_2028 447
431947.PGN_0144 431947.PGN_2056 415
431947.PGN_0144 431947.PGN_2070 154
431947.PGN_0144 431947.PGN_2078 412
431947.PGN_0144 431947.PGN_2080 205
431947.PGN_0144 431947.PGN_2090 351
431947.PGN_0145 431947.PGN_0014 667
431947.PGN_0145 431947.PGN_0128 201
431947.PGN_0145 431947.PGN_0138 158
431947.PGN_0145 431947.PGN_0144 332
431947.PGN_0145 431947.PGN_0146 783
431947.PGN_0145 431947.PGN_0147 522
431947.PGN_0145 431947.PGN_0148 816
431947.PGN_0145 431947.PGN_0149 281
431947.PGN_0145 431947.PGN_0150 208
431947.PGN_0145 431947.PGN_0152 480
431947.PGN_0145 431947.PGN_0184 288
431947.PGN_0145 431947.PGN_0192 359
431947.PGN_0145 431947.PGN_0201 284
431947.PGN_0145 431947.PGN_0205 161
431947.PGN_0145 431947.PGN_0208 212
431947.PGN_0145 431947.PGN_0253 436
431947.PGN_0145 431947.PGN_0256 346
431947.PGN_0145 431947.PGN_0257 330
431947.PGN_0145 431947.PGN_0259 499
431947.PGN_0145 431947.PGN_0260 433
431947.PGN_0145 431947.PGN_0262 185
431947.PGN_0145 431947.PGN_0263 172
431947.PGN_0145 431947.PGN_0264 172
431947.PGN_0145 431947.PGN_0281 410
431947.PGN_0145 431947.PGN_0291 240
431947.PGN_0145 431947.PGN_0293 189
431947.PGN_0145 431947.PGN_0294 357
431947.PGN_0145 431947.PGN_0297 184
431947.PGN_0145 431947.PGN_0299 225
431947.PGN_0145 431947.PGN_0349 168
431947.PGN_0145 431947.PGN_0391 493
431947.PGN_0145 431947.PGN_0392 383
431947.PGN_0145 431947.PGN_0393 624
431947.PGN_0145 431947.PGN_0396 163
431947.PGN_0145 431947.PGN_0397 619
431947.PGN_0145 431947.PGN_0431 160
431947.PGN_0145 431947.PGN_0463 587
431947.PGN_0145 431947.PGN_0464 485
431947.PGN_0145 431947.PGN_0476 175
431947.PGN_0145 431947.PGN_0477 151
431947.PGN_0145 431947.PGN_0483 318
431947.PGN_0145 431947.PGN_0486 473
431947.PGN_0145 431947.PGN_0513 212
431947.PGN_0145 431947.PGN_0521 454
431947.PGN_0145 431947.PGN_0525 168
431947.PGN_0145 431947.PGN_0526 168
431947.PGN_0145 431947.PGN_0527 168
431947.PGN_0145 431947.PGN_0528 168
431947.PGN_0145 431947.PGN_0529 168
431947.PGN_0145 431947.PGN_0530 168
431947.PGN_0145 431947.PGN_0531 168
431947.PGN_0145 431947.PGN_0532 169
431947.PGN_0145 431947.PGN_0583 178
431947.PGN_0145 431947.PGN_0609 448
431947.PGN_0145 431947.PGN_0617 272
431947.PGN_0145 431947.PGN_0622 226
431947.PGN_0145 431947.PGN_0629 439
431947.PGN_0145 431947.PGN_0642 469
431947.PGN_0145 431947.PGN_0663 196
431947.PGN_0145 431947.PGN_0664 461
431947.PGN_0145 431947.PGN_0666 234
431947.PGN_0145 431947.PGN_0668 152
431947.PGN_0145 431947.PGN_0674 457
431947.PGN_0145 431947.PGN_0689 722
431947.PGN_0145 431947.PGN_0728 192
431947.PGN_0145 431947.PGN_0729 249
431947.PGN_0145 431947.PGN_0732 433
431947.PGN_0145 431947.PGN_0795 230
431947.PGN_0145 431947.PGN_0804 340
431947.PGN_0145 431947.PGN_0811 471
431947.PGN_0145 431947.PGN_0836 474
431947.PGN_0145 431947.PGN_0860 241
431947.PGN_0145 431947.PGN_0868 482
431947.PGN_0145 431947.PGN_0884 418
431947.PGN_0145 431947.PGN_0894 152
431947.PGN_0145 431947.PGN_0898 330
431947.PGN_0145 431947.PGN_0900 621
431947.PGN_0145 431947.PGN_0941 190
431947.PGN_0145 431947.PGN_0942 176
431947.PGN_0145 431947.PGN_0973 421
431947.PGN_0145 431947.PGN_1003 442
431947.PGN_0145 431947.PGN_1015 199
431947.PGN_0145 431947.PGN_1037 297
431947.PGN_0145 431947.PGN_1044 196
431947.PGN_0145 431947.PGN_1055 167
431947.PGN_0145 431947.PGN_1061 726
431947.PGN_0145 431947.PGN_1093 504
431947.PGN_0145 431947.PGN_1147 639
431947.PGN_0145 431947.PGN_1154 483
431947.PGN_0145 431947.PGN_1159 308
431947.PGN_0145 431947.PGN_1180 178
431947.PGN_0145 431947.PGN_1195 180
431947.PGN_0145 431947.PGN_1238 294
431947.PGN_0145 431947.PGN_1263 610
431947.PGN_0145 431947.PGN_1296 176
431947.PGN_0145 431947.PGN_1302 161
431947.PGN_0145 431947.PGN_1317 339
431947.PGN_0145 431947.PGN_1335 278
431947.PGN_0145 431947.PGN_1356 365
431947.PGN_0145 431947.PGN_1382 285
431947.PGN_0145 431947.PGN_1430 410
431947.PGN_0145 431947.PGN_1455 274
431947.PGN_0145 431947.PGN_1456 409
431947.PGN_0145 431947.PGN_1458 310
431947.PGN_0145 431947.PGN_1466 163
431947.PGN_0145 431947.PGN_1470 307
431947.PGN_0145 431947.PGN_1471 274
431947.PGN_0145 431947.PGN_1498 531
431947.PGN_0145 431947.PGN_1513 297
431947.PGN_0145 431947.PGN_1520 300
431947.PGN_0145 431947.PGN_1547 156
431947.PGN_0145 431947.PGN_1553 673
431947.PGN_0145 431947.PGN_1556 406
431947.PGN_0145 431947.PGN_1566 678
431947.PGN_0145 431947.PGN_1599 715
431947.PGN_0145 431947.PGN_1608 180
431947.PGN_0145 431947.PGN_1623 701
431947.PGN_0145 431947.PGN_1673 531
431947.PGN_0145 431947.PGN_1674 215
431947.PGN_0145 431947.PGN_1675 270
431947.PGN_0145 431947.PGN_1677 187
431947.PGN_0145 431947.PGN_1679 188
431947.PGN_0145 431947.PGN_1702 169
431947.PGN_0145 431947.PGN_1723 153
431947.PGN_0145 431947.PGN_1733 386
431947.PGN_0145 431947.PGN_1735 336
431947.PGN_0145 431947.PGN_1737 169
431947.PGN_0145 431947.PGN_1744 230
431947.PGN_0145 431947.PGN_1767 153
431947.PGN_0145 431947.PGN_1768 156
431947.PGN_0145 431947.PGN_1775 211
431947.PGN_0145 431947.PGN_1796 205
431947.PGN_0145 431947.PGN_1877 314
431947.PGN_0145 431947.PGN_1890 200
431947.PGN_0145 431947.PGN_1891 207
431947.PGN_0145 431947.PGN_1904 293
431947.PGN_0145 431947.PGN_1907 711
431947.PGN_0145 431947.PGN_1944 155
431947.PGN_0145 431947.PGN_1946 332
431947.PGN_0145 431947.PGN_1970 302
431947.PGN_0145 431947.PGN_1976 289
431947.PGN_0145 431947.PGN_2004 440
431947.PGN_0145 431947.PGN_2005 504
431947.PGN_0145 431947.PGN_2028 491
431947.PGN_0145 431947.PGN_2050 443
431947.PGN_0145 431947.PGN_2060 150
431947.PGN_0145 431947.PGN_2070 210
431947.PGN_0145 431947.PGN_2078 204
431947.PGN_0145 431947.PGN_2090 359
431947.PGN_0146 431947.PGN_0145 783
431947.PGN_0146 431947.PGN_0147 450
431947.PGN_0146 431947.PGN_0148 440
431947.PGN_0146 431947.PGN_0149 299
431947.PGN_0146 431947.PGN_0150 217
431947.PGN_0147 431947.PGN_0022 397
431947.PGN_0147 431947.PGN_0023 229
431947.PGN_0147 431947.PGN_0065 169
431947.PGN_0147 431947.PGN_0109 378
431947.PGN_0147 431947.PGN_0141 165
431947.PGN_0147 431947.PGN_0144 203
431947.PGN_0147 431947.PGN_0145 522
431947.PGN_0147 431947.PGN_0146 450
431947.PGN_0147 431947.PGN_0148 949
431947.PGN_0147 431947.PGN_0149 598
431947.PGN_0147 431947.PGN_0150 446
431947.PGN_0147 431947.PGN_0187 213
431947.PGN_0147 431947.PGN_0192 283
431947.PGN_0147 431947.PGN_0206 157
431947.PGN_0147 431947.PGN_0211 210
431947.PGN_0147 431947.PGN_0249 167
431947.PGN_0147 431947.PGN_0253 399
431947.PGN_0147 431947.PGN_0259 306
431947.PGN_0147 431947.PGN_0260 520
431947.PGN_0147 431947.PGN_0271 170
431947.PGN_0147 431947.PGN_0272 317
431947.PGN_0147 431947.PGN_0299 251
431947.PGN_0147 431947.PGN_0341 300
431947.PGN_0147 431947.PGN_0379 198
431947.PGN_0147 431947.PGN_0386 193
431947.PGN_0147 431947.PGN_0398 210
431947.PGN_0147 431947.PGN_0400 481
431947.PGN_0147 431947.PGN_0411 159
431947.PGN_0147 431947.PGN_0463 182
431947.PGN_0147 431947.PGN_0464 195
431947.PGN_0147 431947.PGN_0486 554
431947.PGN_0147 431947.PGN_0509 264
431947.PGN_0147 431947.PGN_0561 422
431947.PGN_0147 431947.PGN_0580 390
431947.PGN_0147 431947.PGN_0607 160
431947.PGN_0147 431947.PGN_0609 262
431947.PGN_0147 431947.PGN_0617 393
431947.PGN_0147 431947.PGN_0629 242
431947.PGN_0147 431947.PGN_0642 206
431947.PGN_0147 431947.PGN_0645 422
431947.PGN_0147 431947.PGN_0663 154
431947.PGN_0147 431947.PGN_0674 209
431947.PGN_0147 431947.PGN_0688 495
431947.PGN_0147 431947.PGN_0689 425
431947.PGN_0147 431947.PGN_0732 469
431947.PGN_0147 431947.PGN_0778 289
431947.PGN_0147 431947.PGN_0811 256
431947.PGN_0147 431947.PGN_0832 247
431947.PGN_0147 431947.PGN_0836 203
431947.PGN_0147 431947.PGN_0860 252
431947.PGN_0147 431947.PGN_0865 167
431947.PGN_0147 431947.PGN_0866 170
431947.PGN_0147 431947.PGN_0867 170
431947.PGN_0147 431947.PGN_0868 170
431947.PGN_0147 431947.PGN_0869 170
431947.PGN_0147 431947.PGN_0870 170
431947.PGN_0147 431947.PGN_0884 446
431947.PGN_0147 431947.PGN_0927 164
431947.PGN_0147 431947.PGN_0973 290
431947.PGN_0147 431947.PGN_0984 210
431947.PGN_0147 431947.PGN_0991 480
431947.PGN_0147 431947.PGN_1014 243
431947.PGN_0147 431947.PGN_1019 223
431947.PGN_0147 431947.PGN_1033 280
431947.PGN_0147 431947.PGN_1037 171
431947.PGN_0147 431947.PGN_1056 179
431947.PGN_0147 431947.PGN_1061 206
431947.PGN_0147 431947.PGN_1072 165
431947.PGN_0147 431947.PGN_1093 373
431947.PGN_0147 431947.PGN_1137 258
431947.PGN_0147 431947.PGN_1154 231
431947.PGN_0147 431947.PGN_1180 324
431947.PGN_0147 431947.PGN_1193 315
431947.PGN_0147 431947.PGN_1194 197
431947.PGN_0147 431947.PGN_1207 255
431947.PGN_0147 431947.PGN_1238 255
431947.PGN_0147 431947.PGN_1255 210
431947.PGN_0147 431947.PGN_1317 272
431947.PGN_0147 431947.PGN_1356 533
431947.PGN_0147 431947.PGN_1358 210
431947.PGN_0147 431947.PGN_1364 255
431947.PGN_0147 431947.PGN_1387 193
431947.PGN_0147 431947.PGN_1437 187
431947.PGN_0147 431947.PGN_1471 491
431947.PGN_0147 431947.PGN_1479 221
431947.PGN_0147 431947.PGN_1512 393
431947.PGN_0147 431947.PGN_1514 159
431947.PGN_0147 431947.PGN_1520 194
431947.PGN_0147 431947.PGN_1524 255
431947.PGN_0147 431947.PGN_1553 677
431947.PGN_0147 431947.PGN_1566 167
431947.PGN_0147 431947.PGN_1599 383
431947.PGN_0147 431947.PGN_1642 280
431947.PGN_0147 431947.PGN_1643 347
431947.PGN_0147 431947.PGN_1677 192
431947.PGN_0147 431947.PGN_1678 507
431947.PGN_0147 431947.PGN_1718 386
431947.PGN_0147 431947.PGN_1735 180
431947.PGN_0147 431947.PGN_1736 173
431947.PGN_0147 431947.PGN_1751 153
431947.PGN_0147 431947.PGN_1783 206
431947.PGN_0147 431947.PGN_1847 156
431947.PGN_0147 431947.PGN_1877 190
431947.PGN_0147 431947.PGN_1891 170
431947.PGN_0147 431947.PGN_1907 282
431947.PGN_0147 431947.PGN_1990 171
431947.PGN_0147 431947.PGN_2005 207
431947.PGN_0147 431947.PGN_2014 167
431947.PGN_0147 431947.PGN_2028 343
431947.PGN_0147 431947.PGN_2070 183
431947.PGN_0147 431947.PGN_2078 489
431947.PGN_0148 431947.PGN_0014 699
431947.PGN_0148 431947.PGN_0022 163
431947.PGN_0148 431947.PGN_0034 175
431947.PGN_0148 431947.PGN_0044 415
431947.PGN_0148 431947.PGN_0128 195
431947.PGN_0148 431947.PGN_0138 309
431947.PGN_0148 431947.PGN_0141 223
431947.PGN_0148 431947.PGN_0144 233
431947.PGN_0148 431947.PGN_0145 816
431947.PGN_0148 431947.PGN_0146 440
431947.PGN_0148 431947.PGN_0147 949
431947.PGN_0148 431947.PGN_0149 615
431947.PGN_0148 431947.PGN_0150 458
431947.PGN_0148 431947.PGN_0152 522
431947.PGN_0148 431947.PGN_0184 439
431947.PGN_0148 431947.PGN_0190 415
431947.PGN_0148 431947.PGN_0191 415
431947.PGN_0148 431947.PGN_0198 276
431947.PGN_0148 431947.PGN_0253 318
431947.PGN_0148 431947.PGN_0259 634
431947.PGN_0148 431947.PGN_0260 264
431947.PGN_0148 431947.PGN_0262 194
431947.PGN_0148 431947.PGN_0271 170
431947.PGN_0148 431947.PGN_0272 317
431947.PGN_0148 431947.PGN_0284 157
431947.PGN_0148 431947.PGN_0291 212
431947.PGN_0148 431947.PGN_0341 407
431947.PGN_0148 431947.PGN_0380 242
431947.PGN_0148 431947.PGN_0381 242
431947.PGN_0148 431947.PGN_0386 159
431947.PGN_0148 431947.PGN_0391 177
431947.PGN_0148 431947.PGN_0397 203
431947.PGN_0148 431947.PGN_0400 191
431947.PGN_0148 431947.PGN_0421 156
431947.PGN_0148 431947.PGN_0431 154
431947.PGN_0148 431947.PGN_0463 544
431947.PGN_0148 431947.PGN_0464 171
431947.PGN_0148 431947.PGN_0472 236
431947.PGN_0148 431947.PGN_0486 695
431947.PGN_0148 431947.PGN_0501 196
431947.PGN_0148 431947.PGN_0509 198
431947.PGN_0148 431947.PGN_0543 161
431947.PGN_0148 431947.PGN_0609 375
431947.PGN_0148 431947.PGN_0617 520
431947.PGN_0148 431947.PGN_0629 254
431947.PGN_0148 431947.PGN_0637 178
431947.PGN_0148 431947.PGN_0639 156
431947.PGN_0148 431947.PGN_0642 620
431947.PGN_0148 431947.PGN_0645 269
431947.PGN_0148 431947.PGN_0663 181
431947.PGN_0148 431947.PGN_0664 251
431947.PGN_0148 431947.PGN_0668 152
431947.PGN_0148 431947.PGN_0674 422
431947.PGN_0148 431947.PGN_0689 502
431947.PGN_0148 431947.PGN_0697 265
431947.PGN_0148 431947.PGN_0732 479
431947.PGN_0148 431947.PGN_0740 190
431947.PGN_0148 431947.PGN_0741 156
431947.PGN_0148 431947.PGN_0758 152
431947.PGN_0148 431947.PGN_0759 179
431947.PGN_0148 431947.PGN_0778 526
431947.PGN_0148 431947.PGN_0786 238
431947.PGN_0148 431947.PGN_0795 318
431947.PGN_0148 431947.PGN_0804 200
431947.PGN_0148 431947.PGN_0811 495
431947.PGN_0148 431947.PGN_0836 548
431947.PGN_0148 431947.PGN_0860 465
431947.PGN_0148 431947.PGN_0865 167
431947.PGN_0148 431947.PGN_0866 170
431947.PGN_0148 431947.PGN_0867 315
431947.PGN_0148 431947.PGN_0868 422
431947.PGN_0148 431947.PGN_0869 170
431947.PGN_0148 431947.PGN_0870 170
431947.PGN_0148 431947.PGN_0884 195
431947.PGN_0148 431947.PGN_0898 207
431947.PGN_0148 431947.PGN_0900 652
431947.PGN_0148 431947.PGN_0968 196
431947.PGN_0148 431947.PGN_0973 258
431947.PGN_0148 431947.PGN_0991 480
431947.PGN_0148 431947.PGN_1054 257
431947.PGN_0148 431947.PGN_1061 445
431947.PGN_0148 431947.PGN_1093 593
431947.PGN_0148 431947.PGN_1116 161
431947.PGN_0148 431947.PGN_1147 396
431947.PGN_0148 431947.PGN_1154 189
431947.PGN_0148 431947.PGN_1180 291
431947.PGN_0148 431947.PGN_1185 179
431947.PGN_0148 431947.PGN_1193 205
431947.PGN_0148 431947.PGN_1198 276
431947.PGN_0148 431947.PGN_1207 318
431947.PGN_0148 431947.PGN_1236 409
431947.PGN_0148 431947.PGN_1238 243
431947.PGN_0148 431947.PGN_1263 569
431947.PGN_0148 431947.PGN_1296 224
431947.PGN_0148 431947.PGN_1302 248
431947.PGN_0148 431947.PGN_1317 475
431947.PGN_0148 431947.PGN_1347 159
431947.PGN_0148 431947.PGN_1364 333
431947.PGN_0148 431947.PGN_1372 248
431947.PGN_0148 431947.PGN_1377 415
431947.PGN_0148 431947.PGN_1436 170
431947.PGN_0148 431947.PGN_1455 220
431947.PGN_0148 431947.PGN_1466 241
431947.PGN_0148 431947.PGN_1471 199
431947.PGN_0148 431947.PGN_1486 173
431947.PGN_0148 431947.PGN_1498 287
431947.PGN_0148 431947.PGN_1512 411
431947.PGN_0148 431947.PGN_1514 293
431947.PGN_0148 431947.PGN_1520 155
431947.PGN_0148 431947.PGN_1542 208
431947.PGN_0148 431947.PGN_1553 723
431947.PGN_0148 431947.PGN_1556 790
431947.PGN_0148 431947.PGN_1566 413
431947.PGN_0148 431947.PGN_1599 704
431947.PGN_0148 431947.PGN_1615 415
431947.PGN_0148 431947.PGN_1623 527
431947.PGN_0148 431947.PGN_1642 392
431947.PGN_0148 431947.PGN_1673 457
431947.PGN_0148 431947.PGN_1674 281
431947.PGN_0148 431947.PGN_1677 235
431947.PGN_0148 431947.PGN_1728 162
431947.PGN_0148 431947.PGN_1733 477
431947.PGN_0148 431947.PGN_1735 407
431947.PGN_0148 431947.PGN_1764 195
431947.PGN_0148 431947.PGN_1797 186
431947.PGN_0148 431947.PGN_1830 152
431947.PGN_0148 431947.PGN_1877 237
431947.PGN_0148 431947.PGN_1904 223
431947.PGN_0148 431947.PGN_1907 528
431947.PGN_0148 431947.PGN_1928 167
431947.PGN_0148 431947.PGN_1932 203
431947.PGN_0148 431947.PGN_1953 176
431947.PGN_0148 431947.PGN_1970 235
431947.PGN_0148 431947.PGN_1978 161
431947.PGN_0148 431947.PGN_1991 162
431947.PGN_0148 431947.PGN_2005 667
431947.PGN_0148 431947.PGN_2028 576
431947.PGN_0148 431947.PGN_2041 153
431947.PGN_0148 431947.PGN_2050 294
431947.PGN_0148 431947.PGN_2052 203
431947.PGN_0148 431947.PGN_2060 150
431947.PGN_0148 431947.PGN_2070 239
431947.PGN_0148 431947.PGN_2078 273
431947.PGN_0148 431947.PGN_2080 254
431947.PGN_0148 431947.PGN_2086 165
431947.PGN_0149 431947.PGN_0004 539
431947.PGN_0149 431947.PGN_0016 205
431947.PGN_0149 431947.PGN_0026 423
431947.PGN_0149 431947.PGN_0034 187
431947.PGN_0149 431947.PGN_0035 414
431947.PGN_0149 431947.PGN_0038 402
431947.PGN_0149 431947.PGN_0043 459
431947.PGN_0149 431947.PGN_0044 707
431947.PGN_0149 431947.PGN_0137 337
431947.PGN_0149 431947.PGN_0145 281
431947.PGN_0149 431947.PGN_0146 299
431947.PGN_0149 431947.PGN_0147 598
431947.PGN_0149 431947.PGN_0148 615
431947.PGN_0149 431947.PGN_0150 745
431947.PGN_0149 431947.PGN_0167 455
431947.PGN_0149 431947.PGN_0189 191
431947.PGN_0149 431947.PGN_0195 466
431947.PGN_0149 431947.PGN_0201 156
431947.PGN_0149 431947.PGN_0235 239
431947.PGN_0149 431947.PGN_0237 192
431947.PGN_0149 431947.PGN_0247 415
431947.PGN_0149 431947.PGN_0248 500
431947.PGN_0149 431947.PGN_0251 271
431947.PGN_0149 431947.PGN_0266 423
431947.PGN_0149 431947.PGN_0268 463
431947.PGN_0149 431947.PGN_0270 270
431947.PGN_0149 431947.PGN_0277 222
431947.PGN_0149 431947.PGN_0278 590
431947.PGN_0149 431947.PGN_0279 902
431947.PGN_0149 431947.PGN_0281 431
431947.PGN_0149 431947.PGN_0299 194
431947.PGN_0149 431947.PGN_0307 233
431947.PGN_0149 431947.PGN_0346 467
431947.PGN_0149 431947.PGN_0351 180
431947.PGN_0149 431947.PGN_0354 173
431947.PGN_0149 431947.PGN_0360 188
431947.PGN_0149 431947.PGN_0365 626
431947.PGN_0149 431947.PGN_0366 604
431947.PGN_0149 431947.PGN_0376 321
431947.PGN_0149 431947.PGN_0380 195
431947.PGN_0149 431947.PGN_0381 195
431947.PGN_0149 431947.PGN_0386 238
431947.PGN_0149 431947.PGN_0389 200
431947.PGN_0149 431947.PGN_0412 434
431947.PGN_0149 431947.PGN_0422 291
431947.PGN_0149 431947.PGN_0423 191
431947.PGN_0149 431947.PGN_0433 322
431947.PGN_0149 431947.PGN_0434 183
431947.PGN_0149 431947.PGN_0503 180
431947.PGN_0149 431947.PGN_0518 518
431947.PGN_0149 431947.PGN_0521 206
431947.PGN_0149 431947.PGN_0533 600
431947.PGN_0149 431947.PGN_0534 183
431947.PGN_0149 431947.PGN_0543 483
431947.PGN_0149 431947.PGN_0564 167
431947.PGN_0149 431947.PGN_0568 274
431947.PGN_0149 431947.PGN_0570 189
431947.PGN_0149 431947.PGN_0616 455
431947.PGN_0149 431947.PGN_0628 274
431947.PGN_0149 431947.PGN_0631 308
431947.PGN_0149 431947.PGN_0635 697
431947.PGN_0149 431947.PGN_0637 436
431947.PGN_0149 431947.PGN_0638 183
431947.PGN_0149 431947.PGN_0639 681
431947.PGN_0149 431947.PGN_0640 655
431947.PGN_0149 431947.PGN_0641 661
431947.PGN_0149 431947.PGN_0643 184
431947.PGN_0149 431947.PGN_0658 451
431947.PGN_0149 431947.PGN_0662 224
431947.PGN_0149 431947.PGN_0665 371
431947.PGN_0149 431947.PGN_0694 186
431947.PGN_0149 431947.PGN_0695 196
431947.PGN_0149 431947.PGN_0747 479
431947.PGN_0149 431947.PGN_0760 161
431947.PGN_0149 431947.PGN_0766 195
431947.PGN_0149 431947.PGN_0769 377
431947.PGN_0149 431947.PGN_0770 345
431947.PGN_0149 431947.PGN_0779 610
431947.PGN_0149 431947.PGN_0782 278
431947.PGN_0149 431947.PGN_0791 492
431947.PGN_0149 431947.PGN_0792 427
431947.PGN_0149 431947.PGN_0793 164
431947.PGN_0149 431947.PGN_0807 424
431947.PGN_0149 431947.PGN_0813 151
431947.PGN_0149 431947.PGN_0814 385
431947.PGN_0149 431947.PGN_0815 231
431947.PGN_0149 431947.PGN_0829 466
431947.PGN_0149 431947.PGN_0833 164
431947.PGN_0149 431947.PGN_0856 224
431947.PGN_0149 431947.PGN_0865 234
431947.PGN_0149 431947.PGN_0866 457
431947.PGN_0149 431947.PGN_0894 248
431947.PGN_0149 431947.PGN_0901 391
431947.PGN_0149 431947.PGN_0905 192
431947.PGN_0149 431947.PGN_0914 232
431947.PGN_0149 431947.PGN_0965 350
431947.PGN_0149 431947.PGN_0972 187
431947.PGN_0149 431947.PGN_0989 187
431947.PGN_0149 431947.PGN_0990 408
431947.PGN_0149 431947.PGN_0992 421
431947.PGN_0149 431947.PGN_0995 508
431947.PGN_0149 431947.PGN_0998 174
431947.PGN_0149 431947.PGN_1009 175
431947.PGN_0149 431947.PGN_1012 741
431947.PGN_0149 431947.PGN_1015 316
431947.PGN_0149 431947.PGN_1027 156
431947.PGN_0149 431947.PGN_1045 184
431947.PGN_0149 431947.PGN_1046 176
431947.PGN_0149 431947.PGN_1050 232
431947.PGN_0149 431947.PGN_1062 189
431947.PGN_0149 431947.PGN_1080 485
431947.PGN_0149 431947.PGN_1088 169
431947.PGN_0149 431947.PGN_1096 335
431947.PGN_0149 431947.PGN_1140 874
431947.PGN_0149 431947.PGN_1148 224
431947.PGN_0149 431947.PGN_1153 152
431947.PGN_0149 431947.PGN_1155 229
431947.PGN_0149 431947.PGN_1157 194
431947.PGN_0149 431947.PGN_1194 307
431947.PGN_0149 431947.PGN_1200 396
431947.PGN_0149 431947.PGN_1203 238
431947.PGN_0149 431947.PGN_1205 205
431947.PGN_0149 431947.PGN_1206 222
431947.PGN_0149 431947.PGN_1220 611
431947.PGN_0149 431947.PGN_1224 156
431947.PGN_0149 431947.PGN_1226 153
431947.PGN_0149 431947.PGN_1227 187
431947.PGN_0149 431947.PGN_1229 226
431947.PGN_0149 431947.PGN_1234 245
431947.PGN_0149 431947.PGN_1244 191
431947.PGN_0149 431947.PGN_1252 211
431947.PGN_0149 431947.PGN_1258 412
431947.PGN_0149 431947.PGN_1314 274
431947.PGN_0149 431947.PGN_1318 164
431947.PGN_0149 431947.PGN_1338 379
431947.PGN_0149 431947.PGN_1340 187
431947.PGN_0149 431947.PGN_1377 454
431947.PGN_0149 431947.PGN_1378 207
431947.PGN_0149 431947.PGN_1388 150
431947.PGN_0149 431947.PGN_1396 170
431947.PGN_0149 431947.PGN_1405 455
431947.PGN_0149 431947.PGN_1418 183
431947.PGN_0149 431947.PGN_1441 224
431947.PGN_0149 431947.PGN_1443 187
431947.PGN_0149 431947.PGN_1444 238
431947.PGN_0149 431947.PGN_1445 933
431947.PGN_0149 431947.PGN_1447 204
431947.PGN_0149 431947.PGN_1449 228
431947.PGN_0149 431947.PGN_1458 397
431947.PGN_0149 431947.PGN_1460 315
431947.PGN_0149 431947.PGN_1462 180
431947.PGN_0149 431947.PGN_1470 425
431947.PGN_0149 431947.PGN_1472 286
431947.PGN_0149 431947.PGN_1493 202
431947.PGN_0149 431947.PGN_1504 342
431947.PGN_0149 431947.PGN_1505 195
431947.PGN_0149 431947.PGN_1516 194
431947.PGN_0149 431947.PGN_1524 190
431947.PGN_0149 431947.PGN_1525 304
431947.PGN_0149 431947.PGN_1527 261
431947.PGN_0149 431947.PGN_1552 156
431947.PGN_0149 431947.PGN_1565 318
431947.PGN_0149 431947.PGN_1566 204
431947.PGN_0149 431947.PGN_1571 436
431947.PGN_0149 431947.PGN_1572 276
431947.PGN_0149 431947.PGN_1573 425
431947.PGN_0149 431947.PGN_1574 415
431947.PGN_0149 431947.PGN_1575 734
431947.PGN_0149 431947.PGN_1576 553
431947.PGN_0149 431947.PGN_1578 483
431947.PGN_0149 431947.PGN_1585 274
431947.PGN_0149 431947.PGN_1587 652
431947.PGN_0149 431947.PGN_1589 190
431947.PGN_0149 431947.PGN_1590 516
431947.PGN_0149 431947.PGN_1593 239
431947.PGN_0149 431947.PGN_1604 504
431947.PGN_0149 431947.PGN_1613 379
431947.PGN_0149 431947.PGN_1630 456
431947.PGN_0149 431947.PGN_1637 156
431947.PGN_0149 431947.PGN_1648 427
431947.PGN_0149 431947.PGN_1653 274
431947.PGN_0149 431947.PGN_1666 198
431947.PGN_0149 431947.PGN_1688 933
431947.PGN_0149 431947.PGN_1689 937
431947.PGN_0149 431947.PGN_1691 195
431947.PGN_0149 431947.PGN_1698 189
431947.PGN_0149 431947.PGN_1703 159
431947.PGN_0149 431947.PGN_1705 238
431947.PGN_0149 431947.PGN_1711 223
431947.PGN_0149 431947.PGN_1714 379
431947.PGN_0149 431947.PGN_1715 236
431947.PGN_0149 431947.PGN_1716 359
431947.PGN_0149 431947.PGN_1719 238
431947.PGN_0149 431947.PGN_1743 303
431947.PGN_0149 431947.PGN_1771 353
431947.PGN_0149 431947.PGN_1780 229
431947.PGN_0149 431947.PGN_1786 180
431947.PGN_0149 431947.PGN_1805 215
431947.PGN_0149 431947.PGN_1827 397
431947.PGN_0149 431947.PGN_1831 156
431947.PGN_0149 431947.PGN_1832 414
431947.PGN_0149 431947.PGN_1833 437
431947.PGN_0149 431947.PGN_1840 465
431947.PGN_0149 431947.PGN_1841 417
431947.PGN_0149 431947.PGN_1842 534
431947.PGN_0149 431947.PGN_1843 458
431947.PGN_0149 431947.PGN_1844 193
431947.PGN_0149 431947.PGN_1846 308
431947.PGN_0149 431947.PGN_1847 223
431947.PGN_0149 431947.PGN_1851 490
431947.PGN_0149 431947.PGN_1852 199
431947.PGN_0149 431947.PGN_1853 199
431947.PGN_0149 431947.PGN_1854 205
431947.PGN_0149 431947.PGN_1856 202
431947.PGN_0149 431947.PGN_1858 236
431947.PGN_0149 431947.PGN_1859 206
431947.PGN_0149 431947.PGN_1861 469
431947.PGN_0149 431947.PGN_1862 517
431947.PGN_0149 431947.PGN_1863 208
431947.PGN_0149 431947.PGN_1864 246
431947.PGN_0149 431947.PGN_1865 468
431947.PGN_0149 431947.PGN_1866 497
431947.PGN_0149 431947.PGN_1867 442
431947.PGN_0149 431947.PGN_1868 695
431947.PGN_0149 431947.PGN_1869 641
431947.PGN_0149 431947.PGN_1870 448
431947.PGN_0149 431947.PGN_1871 451
431947.PGN_0149 431947.PGN_1872 239
431947.PGN_0149 431947.PGN_1874 159
431947.PGN_0149 431947.PGN_1880 156
431947.PGN_0149 431947.PGN_1883 229
431947.PGN_0149 431947.PGN_1895 436
431947.PGN_0149 431947.PGN_1899 187
431947.PGN_0149 431947.PGN_1937 224
431947.PGN_0149 431947.PGN_1940 150
431947.PGN_0149 431947.PGN_1969 308
431947.PGN_0149 431947.PGN_1979 274
431947.PGN_0149 431947.PGN_1982 151
431947.PGN_0149 431947.PGN_2006 473
431947.PGN_0149 431947.PGN_2007 250
431947.PGN_0149 431947.PGN_2010 202
431947.PGN_0149 431947.PGN_2017 204
431947.PGN_0149 431947.PGN_2020 542
431947.PGN_0149 431947.PGN_2021 314
431947.PGN_0149 431947.PGN_2022 558
431947.PGN_0149 431947.PGN_2033 167
431947.PGN_0149 431947.PGN_2034 178
431947.PGN_0149 431947.PGN_2043 193
431947.PGN_0149 431947.PGN_2057 305
431947.PGN_0149 431947.PGN_2062 414
431947.PGN_0149 431947.PGN_2067 187
431947.PGN_0149 431947.PGN_2085 239
431947.PGN_0150 431947.PGN_0041 152
431947.PGN_0150 431947.PGN_0145 208
431947.PGN_0150 431947.PGN_0146 217
431947.PGN_0150 431947.PGN_0147 446
431947.PGN_0150 431947.PGN_0148 458
431947.PGN_0150 431947.PGN_0149 745
431947.PGN_0150 431947.PGN_0167 161
431947.PGN_0150 431947.PGN_0207 170
431947.PGN_0150 431947.PGN_0277 232
431947.PGN_0150 431947.PGN_0345 150
431947.PGN_0150 431947.PGN_0350 152
431947.PGN_0150 431947.PGN_0355 341
431947.PGN_0150 431947.PGN_0360 168
431947.PGN_0150 431947.PGN_0365 186
431947.PGN_0150 431947.PGN_0392 232
431947.PGN_0150 431947.PGN_0396 355
431947.PGN_0150 431947.PGN_0430 240
431947.PGN_0150 431947.PGN_0431 242
431947.PGN_0150 431947.PGN_0469 152
431947.PGN_0150 431947.PGN_0524 167
431947.PGN_0150 431947.PGN_0564 152
431947.PGN_0150 431947.PGN_0567 236
431947.PGN_0150 431947.PGN_0570 278
431947.PGN_0150 431947.PGN_0611 410
431947.PGN_0150 431947.PGN_0616 168
431947.PGN_0150 431947.PGN_0635 187
431947.PGN_0150 431947.PGN_0638 459
431947.PGN_0150 431947.PGN_0640 152
431947.PGN_0150 431947.PGN_0668 409
431947.PGN_0150 431947.PGN_0692 386
431947.PGN_0150 431947.PGN_0761 158
431947.PGN_0150 431947.PGN_0792 583
431947.PGN_0150 431947.PGN_0813 351
431947.PGN_0150 431947.PGN_0824 333
431947.PGN_0150 431947.PGN_0916 177
431947.PGN_0150 431947.PGN_0936 158
431947.PGN_0150 431947.PGN_0972 152
431947.PGN_0150 431947.PGN_0987 179
431947.PGN_0150 431947.PGN_0989 180
431947.PGN_0150 431947.PGN_0995 152
431947.PGN_0150 431947.PGN_1027 194
431947.PGN_0150 431947.PGN_1050 221
431947.PGN_0150 431947.PGN_1088 486
431947.PGN_0150 431947.PGN_1104 189
431947.PGN_0150 431947.PGN_1124 227
431947.PGN_0150 431947.PGN_1194 168
431947.PGN_0150 431947.PGN_1200 242
431947.PGN_0150 431947.PGN_1227 152
431947.PGN_0150 431947.PGN_1267 386
431947.PGN_0150 431947.PGN_1340 152
431947.PGN_0150 431947.PGN_1364 222
431947.PGN_0150 431947.PGN_1391 435
431947.PGN_0150 431947.PGN_1405 168
431947.PGN_0150 431947.PGN_1449 276
431947.PGN_0150 431947.PGN_1450 167
431947.PGN_0150 431947.PGN_1528 355
431947.PGN_0150 431947.PGN_1551 152
431947.PGN_0150 431947.PGN_1570 358
431947.PGN_0150 431947.PGN_1571 201
431947.PGN_0150 431947.PGN_1573 396
431947.PGN_0150 431947.PGN_1574 348
431947.PGN_0150 431947.PGN_1576 184
431947.PGN_0150 431947.PGN_1578 316
431947.PGN_0150 431947.PGN_1588 370
431947.PGN_0150 431947.PGN_1589 337
431947.PGN_0150 431947.PGN_1590 163
431947.PGN_0150 431947.PGN_1626 167
431947.PGN_0150 431947.PGN_1647 152
431947.PGN_0150 431947.PGN_1698 295
431947.PGN_0150 431947.PGN_1712 187
431947.PGN_0150 431947.PGN_1716 304
431947.PGN_0150 431947.PGN_1737 329
431947.PGN_0150 431947.PGN_1743 168
431947.PGN_0150 431947.PGN_1751 191
431947.PGN_0150 431947.PGN_1752 168
431947.PGN_0150 431947.PGN_1782 246
431947.PGN_0150 431947.PGN_1786 177
431947.PGN_0150 431947.PGN_1841 361
431947.PGN_0150 431947.PGN_1842 181
431947.PGN_0150 431947.PGN_1843 162
431947.PGN_0150 431947.PGN_1844 152
431947.PGN_0150 431947.PGN_1847 179
431947.PGN_0150 431947.PGN_1851 181
431947.PGN_0150 431947.PGN_1852 544
431947.PGN_0150 431947.PGN_1853 314
431947.PGN_0150 431947.PGN_1854 415
431947.PGN_0150 431947.PGN_1856 386
431947.PGN_0150 431947.PGN_1857 408
431947.PGN_0150 431947.PGN_1859 165
431947.PGN_0150 431947.PGN_1861 164
431947.PGN_0150 431947.PGN_1862 486
431947.PGN_0150 431947.PGN_1863 163
431947.PGN_0150 431947.PGN_1864 164
431947.PGN_0150 431947.PGN_1865 416
431947.PGN_0150 431947.PGN_1866 417
431947.PGN_0150 431947.PGN_1867 429
431947.PGN_0150 431947.PGN_1868 181
431947.PGN_0150 431947.PGN_1869 181
431947.PGN_0150 431947.PGN_1871 181
431947.PGN_0150 431947.PGN_1899 152
431947.PGN_0150 431947.PGN_1966 170
431947.PGN_0150 431947.PGN_1989 301
431947.PGN_0150 431947.PGN_1998 178
431947.PGN_0150 431947.PGN_2033 197
431947.PGN_0150 431947.PGN_2043 191
431947.PGN_0150 431947.PGN_2050 202
431947.PGN_0150 431947.PGN_2067 152
431947.PGN_0150 431947.PGN_2068 170
431947.PGN_0151 431947.PGN_0038 251
431947.PGN_0151 431947.PGN_0152 503
431947.PGN_0151 431947.PGN_0153 318
431947.PGN_0151 431947.PGN_0274 159
431947.PGN_0151 431947.PGN_0307 361
431947.PGN_0151 431947.PGN_0309 361
431947.PGN_0151 431947.PGN_0310 361
431947.PGN_0151 431947.PGN_0311 361
431947.PGN_0151 431947.PGN_0360 233
431947.PGN_0151 431947.PGN_0470 377
431947.PGN_0151 431947.PGN_0638 154
431947.PGN_0151 431947.PGN_0826 364
431947.PGN_0151 431947.PGN_0875 157
431947.PGN_0151 431947.PGN_1124 159
431947.PGN_0151 431947.PGN_1186 415
431947.PGN_0151 431947.PGN_1475 415
431947.PGN_0151 431947.PGN_1552 159
431947.PGN_0151 431947.PGN_1603 172
431947.PGN_0151 431947.PGN_1604 172
431947.PGN_0151 431947.PGN_1697 359
431947.PGN_0151 431947.PGN_2067 159
431947.PGN_0152 431947.PGN_0013 181
431947.PGN_0152 431947.PGN_0014 764
431947.PGN_0152 431947.PGN_0022 570
431947.PGN_0152 431947.PGN_0083 222
431947.PGN_0152 431947.PGN_0109 359
431947.PGN_0152 431947.PGN_0141 263
431947.PGN_0152 431947.PGN_0144 233
431947.PGN_0152 431947.PGN_0145 480
431947.PGN_0152 431947.PGN_0148 522
431947.PGN_0152 431947.PGN_0151 503
431947.PGN_0152 431947.PGN_0153 496
431947.PGN_0152 431947.PGN_0184 414
431947.PGN_0152 431947.PGN_0246 255
431947.PGN_0152 431947.PGN_0253 464
431947.PGN_0152 431947.PGN_0259 468
431947.PGN_0152 431947.PGN_0260 156
431947.PGN_0152 431947.PGN_0262 165
431947.PGN_0152 431947.PGN_0291 634
431947.PGN_0152 431947.PGN_0294 220
431947.PGN_0152 431947.PGN_0331 155
431947.PGN_0152 431947.PGN_0341 493
431947.PGN_0152 431947.PGN_0391 156
431947.PGN_0152 431947.PGN_0415 282
431947.PGN_0152 431947.PGN_0431 209
431947.PGN_0152 431947.PGN_0463 741
431947.PGN_0152 431947.PGN_0464 346
431947.PGN_0152 431947.PGN_0476 439
431947.PGN_0152 431947.PGN_0477 209
431947.PGN_0152 431947.PGN_0486 696
431947.PGN_0152 431947.PGN_0509 346
431947.PGN_0152 431947.PGN_0531 163
431947.PGN_0152 431947.PGN_0561 191
431947.PGN_0152 431947.PGN_0581 195
431947.PGN_0152 431947.PGN_0583 333
431947.PGN_0152 431947.PGN_0584 225
431947.PGN_0152 431947.PGN_0609 256
431947.PGN_0152 431947.PGN_0617 706
431947.PGN_0152 431947.PGN_0629 253
431947.PGN_0152 431947.PGN_0645 542
431947.PGN_0152 431947.PGN_0666 195
431947.PGN_0152 431947.PGN_0674 273
431947.PGN_0152 431947.PGN_0685 158
431947.PGN_0152 431947.PGN_0688 224
431947.PGN_0152 431947.PGN_0689 566
431947.PGN_0152 431947.PGN_0718 322
431947.PGN_0152 431947.PGN_0719 171
431947.PGN_0152 431947.PGN_0732 452
431947.PGN_0152 431947.PGN_0789 251
431947.PGN_0152 431947.PGN_0795 499
431947.PGN_0152 431947.PGN_0811 277
431947.PGN_0152 431947.PGN_0836 755
431947.PGN_0152 431947.PGN_0852 310
431947.PGN_0152 431947.PGN_0860 448
431947.PGN_0152 431947.PGN_0898 421
431947.PGN_0152 431947.PGN_0900 472
431947.PGN_0152 431947.PGN_0904 155
431947.PGN_0152 431947.PGN_0907 425
431947.PGN_0152 431947.PGN_0935 190
431947.PGN_0152 431947.PGN_0942 152
431947.PGN_0152 431947.PGN_0948 211
431947.PGN_0152 431947.PGN_0968 530
431947.PGN_0152 431947.PGN_0996 169
431947.PGN_0152 431947.PGN_1052 178
431947.PGN_0152 431947.PGN_1061 352
431947.PGN_0152 431947.PGN_1093 688
431947.PGN_0152 431947.PGN_1147 540
431947.PGN_0152 431947.PGN_1185 245
431947.PGN_0152 431947.PGN_1193 267
431947.PGN_0152 431947.PGN_1234 210
431947.PGN_0152 431947.PGN_1238 655
431947.PGN_0152 431947.PGN_1242 232
431947.PGN_0152 431947.PGN_1263 767
431947.PGN_0152 431947.PGN_1302 219
431947.PGN_0152 431947.PGN_1317 457
431947.PGN_0152 431947.PGN_1335 198
431947.PGN_0152 431947.PGN_1347 249
431947.PGN_0152 431947.PGN_1402 272
431947.PGN_0152 431947.PGN_1466 631
431947.PGN_0152 431947.PGN_1498 546
431947.PGN_0152 431947.PGN_1512 256
431947.PGN_0152 431947.PGN_1514 230
431947.PGN_0152 431947.PGN_1520 675
431947.PGN_0152 431947.PGN_1553 232
431947.PGN_0152 431947.PGN_1556 763
431947.PGN_0152 431947.PGN_1566 646
431947.PGN_0152 431947.PGN_1599 510
431947.PGN_0152 431947.PGN_1605 173
431947.PGN_0152 431947.PGN_1611 163
431947.PGN_0152 431947.PGN_1623 766
431947.PGN_0152 431947.PGN_1642 243
431947.PGN_0152 431947.PGN_1645 173
431947.PGN_0152 431947.PGN_1661 232
431947.PGN_0152 431947.PGN_1678 153
431947.PGN_0152 431947.PGN_1683 343
431947.PGN_0152 431947.PGN_1707 307
431947.PGN_0152 431947.PGN_1713 160
431947.PGN_0152 431947.PGN_1728 383
431947.PGN_0152 431947.PGN_1733 765
431947.PGN_0152 431947.PGN_1735 633
431947.PGN_0152 431947.PGN_1744 380
431947.PGN_0152 431947.PGN_1767 413
431947.PGN_0152 431947.PGN_1796 229
431947.PGN_0152 431947.PGN_1823 344
431947.PGN_0152 431947.PGN_1873 566
431947.PGN_0152 431947.PGN_1877 264
431947.PGN_0152 431947.PGN_1904 550
431947.PGN_0152 431947.PGN_1907 244
431947.PGN_0152 431947.PGN_1918 211
431947.PGN_0152 431947.PGN_1930 176
431947.PGN_0152 431947.PGN_1932 609
431947.PGN_0152 431947.PGN_1966 579
431947.PGN_0152 431947.PGN_1968 260
431947.PGN_0152 431947.PGN_1970 662
431947.PGN_0152 431947.PGN_1988 193
431947.PGN_0152 431947.PGN_2004 342
431947.PGN_0152 431947.PGN_2005 764
431947.PGN_0152 431947.PGN_2012 204
431947.PGN_0152 431947.PGN_2023 171
431947.PGN_0152 431947.PGN_2028 404
431947.PGN_0152 431947.PGN_2070 371
431947.PGN_0152 431947.PGN_2080 229
431947.PGN_0152 431947.PGN_2090 425
431947.PGN_0153 431947.PGN_0151 318
431947.PGN_0153 431947.PGN_0152 496
431947.PGN_0154 431947.PGN_0155 712
431947.PGN_0154 431947.PGN_0156 647
431947.PGN_0155 431947.PGN_0154 712
431947.PGN_0155 431947.PGN_0156 783
431947.PGN_0156 431947.PGN_0154 647
431947.PGN_0156 431947.PGN_0155 783
431947.PGN_0157 431947.PGN_0004 274
431947.PGN_0157 431947.PGN_0133 410
431947.PGN_0157 431947.PGN_0134 438
431947.PGN_0157 431947.PGN_0158 999
431947.PGN_0157 431947.PGN_0159 993
431947.PGN_0157 431947.PGN_0160 976
431947.PGN_0157 431947.PGN_0161 764
431947.PGN_0157 431947.PGN_0162 217
431947.PGN_0157 431947.PGN_0163 172
431947.PGN_0157 431947.PGN_0167 200
431947.PGN_0157 431947.PGN_0191 319
431947.PGN_0157 431947.PGN_0263 185
431947.PGN_0157 431947.PGN_0265 165
431947.PGN_0157 431947.PGN_0268 156
431947.PGN_0157 431947.PGN_0285 152
431947.PGN_0157 431947.PGN_0299 156
431947.PGN_0157 431947.PGN_0317 180
431947.PGN_0157 431947.PGN_0377 468
431947.PGN_0157 431947.PGN_0390 333
431947.PGN_0157 431947.PGN_0404 152
431947.PGN_0157 431947.PGN_0405 158
431947.PGN_0157 431947.PGN_0511 176
431947.PGN_0157 431947.PGN_0539 152
431947.PGN_0157 431947.PGN_0540 152
431947.PGN_0157 431947.PGN_0545 203
431947.PGN_0157 431947.PGN_0564 168
431947.PGN_0157 431947.PGN_0618 177
431947.PGN_0157 431947.PGN_0628 274
431947.PGN_0157 431947.PGN_0643 235
431947.PGN_0157 431947.PGN_0692 156
431947.PGN_0157 431947.PGN_0698 160
431947.PGN_0157 431947.PGN_0765 178
431947.PGN_0157 431947.PGN_0771 185
431947.PGN_0157 431947.PGN_0813 412
431947.PGN_0157 431947.PGN_0867 211
431947.PGN_0157 431947.PGN_0925 309
431947.PGN_0157 431947.PGN_0975 188
431947.PGN_0157 431947.PGN_0976 156
431947.PGN_0157 431947.PGN_0992 415
431947.PGN_0157 431947.PGN_0999 188
431947.PGN_0157 431947.PGN_1002 325
431947.PGN_0157 431947.PGN_1062 172
431947.PGN_0157 431947.PGN_1113 239
431947.PGN_0157 431947.PGN_1267 156
431947.PGN_0157 431947.PGN_1314 166
431947.PGN_0157 431947.PGN_1342 410
431947.PGN_0157 431947.PGN_1375 415
431947.PGN_0157 431947.PGN_1403 157
431947.PGN_0157 431947.PGN_1419 194
431947.PGN_0157 431947.PGN_1451 172
431947.PGN_0157 431947.PGN_1452 385
431947.PGN_0157 431947.PGN_1463 265
431947.PGN_0157 431947.PGN_1464 156
431947.PGN_0157 431947.PGN_1470 412
431947.PGN_0157 431947.PGN_1475 325
431947.PGN_0157 431947.PGN_1494 185
431947.PGN_0157 431947.PGN_1516 847
431947.PGN_0157 431947.PGN_1581 274
431947.PGN_0157 431947.PGN_1613 192
431947.PGN_0157 431947.PGN_1618 262
431947.PGN_0157 431947.PGN_1652 160
431947.PGN_0157 431947.PGN_1653 600
431947.PGN_0157 431947.PGN_1715 177
431947.PGN_0157 431947.PGN_1743 176
431947.PGN_0157 431947.PGN_1747 380
431947.PGN_0157 431947.PGN_1748 218
431947.PGN_0157 431947.PGN_1798 188
431947.PGN_0157 431947.PGN_1805 236
431947.PGN_0157 431947.PGN_1831 211
431947.PGN_0157 431947.PGN_1832 176
431947.PGN_0157 431947.PGN_1833 180
431947.PGN_0157 431947.PGN_1945 171
431947.PGN_0157 431947.PGN_1946 171
431947.PGN_0157 431947.PGN_1997 551
431947.PGN_0157 431947.PGN_2057 185
431947.PGN_0157 431947.PGN_2062 189
431947.PGN_0157 431947.PGN_2081 628
431947.PGN_0158 431947.PGN_0004 274
431947.PGN_0158 431947.PGN_0021 229
431947.PGN_0158 431947.PGN_0042 224
431947.PGN_0158 431947.PGN_0082 167
431947.PGN_0158 431947.PGN_0100 157
431947.PGN_0158 431947.PGN_0134 165
431947.PGN_0158 431947.PGN_0140 156
431947.PGN_0158 431947.PGN_0157 999
431947.PGN_0158 431947.PGN_0159 999
431947.PGN_0158 431947.PGN_0160 986
431947.PGN_0158 431947.PGN_0161 977
431947.PGN_0158 431947.PGN_0162 223
431947.PGN_0158 431947.PGN_0163 175
431947.PGN_0158 431947.PGN_0174 167
431947.PGN_0158 431947.PGN_0204 301
431947.PGN_0158 431947.PGN_0248 239
431947.PGN_0158 431947.PGN_0256 415
431947.PGN_0158 431947.PGN_0263 428
431947.PGN_0158 431947.PGN_0265 172
431947.PGN_0158 431947.PGN_0285 316
431947.PGN_0158 431947.PGN_0365 307
431947.PGN_0158 431947.PGN_0386 468
431947.PGN_0158 431947.PGN_0390 306
431947.PGN_0158 431947.PGN_0393 224
431947.PGN_0158 431947.PGN_0404 198
431947.PGN_0158 431947.PGN_0450 221
431947.PGN_0158 431947.PGN_0503 312
431947.PGN_0158 431947.PGN_0539 207
431947.PGN_0158 431947.PGN_0540 198
431947.PGN_0158 431947.PGN_0543 312
431947.PGN_0158 431947.PGN_0557 220
431947.PGN_0158 431947.PGN_0564 347
431947.PGN_0158 431947.PGN_0627 307
431947.PGN_0158 431947.PGN_0628 343
431947.PGN_0158 431947.PGN_0632 349
431947.PGN_0158 431947.PGN_0678 309
431947.PGN_0158 431947.PGN_0680 274
431947.PGN_0158 431947.PGN_0771 185
431947.PGN_0158 431947.PGN_0791 299
431947.PGN_0158 431947.PGN_0813 412
431947.PGN_0158 431947.PGN_0828 155
431947.PGN_0158 431947.PGN_0857 268
431947.PGN_0158 431947.PGN_0901 160
431947.PGN_0158 431947.PGN_0912 155
431947.PGN_0158 431947.PGN_0916 317
431947.PGN_0158 431947.PGN_0964 154
431947.PGN_0158 431947.PGN_0965 315
431947.PGN_0158 431947.PGN_0989 353
431947.PGN_0158 431947.PGN_0999 223
431947.PGN_0158 431947.PGN_1022 415
431947.PGN_0158 431947.PGN_1141 415
431947.PGN_0158 431947.PGN_1148 309
431947.PGN_0158 431947.PGN_1149 158
431947.PGN_0158 431947.PGN_1151 224
431947.PGN_0158 431947.PGN_1168 192
431947.PGN_0158 431947.PGN_1184 224
431947.PGN_0158 431947.PGN_1204 415
431947.PGN_0158 431947.PGN_1272 157
431947.PGN_0158 431947.PGN_1314 172
431947.PGN_0158 431947.PGN_1324 155
431947.PGN_0158 431947.PGN_1409 162
431947.PGN_0158 431947.PGN_1449 234
431947.PGN_0158 431947.PGN_1452 308
431947.PGN_0158 431947.PGN_1469 415
431947.PGN_0158 431947.PGN_1470 412
431947.PGN_0158 431947.PGN_1482 358
431947.PGN_0158 431947.PGN_1492 238
431947.PGN_0158 431947.PGN_1516 890
431947.PGN_0158 431947.PGN_1549 252
431947.PGN_0158 431947.PGN_1581 340
431947.PGN_0158 431947.PGN_1618 283
431947.PGN_0158 431947.PGN_1646 349
431947.PGN_0158 431947.PGN_1706 192
431947.PGN_0158 431947.PGN_1708 308
431947.PGN_0158 431947.PGN_1712 410
431947.PGN_0158 431947.PGN_1736 301
431947.PGN_0158 431947.PGN_1747 380
431947.PGN_0158 431947.PGN_1748 192
431947.PGN_0158 431947.PGN_1833 173
431947.PGN_0158 431947.PGN_2017 456
431947.PGN_0158 431947.PGN_2019 161
431947.PGN_0158 431947.PGN_2055 207
431947.PGN_0158 431947.PGN_2057 187
431947.PGN_0158 431947.PGN_2081 643
431947.PGN_0159 431947.PGN_0001 155
431947.PGN_0159 431947.PGN_0005 192
431947.PGN_0159 431947.PGN_0010 185
431947.PGN_0159 431947.PGN_0014 172
431947.PGN_0159 431947.PGN_0043 275
431947.PGN_0159 431947.PGN_0096 264
431947.PGN_0159 431947.PGN_0134 172
431947.PGN_0159 431947.PGN_0143 499
431947.PGN_0159 431947.PGN_0157 993
431947.PGN_0159 431947.PGN_0158 999
431947.PGN_0159 431947.PGN_0160 996
431947.PGN_0159 431947.PGN_0161 845
431947.PGN_0159 431947.PGN_0162 255
431947.PGN_0159 431947.PGN_0163 188
431947.PGN_0159 431947.PGN_0167 200
431947.PGN_0159 431947.PGN_0173 414
431947.PGN_0159 431947.PGN_0175 195
431947.PGN_0159 431947.PGN_0207 740
431947.PGN_0159 431947.PGN_0251 153
431947.PGN_0159 431947.PGN_0263 415
431947.PGN_0159 431947.PGN_0265 172
431947.PGN_0159 431947.PGN_0267 183
431947.PGN_0159 431947.PGN_0270 192
431947.PGN_0159 431947.PGN_0275 236
431947.PGN_0159 431947.PGN_0277 158
431947.PGN_0159 431947.PGN_0285 228
431947.PGN_0159 431947.PGN_0298 180
431947.PGN_0159 431947.PGN_0307 168
431947.PGN_0159 431947.PGN_0315 235
431947.PGN_0159 431947.PGN_0316 269
431947.PGN_0159 431947.PGN_0317 234
431947.PGN_0159 431947.PGN_0333 160
431947.PGN_0159 431947.PGN_0342 161
431947.PGN_0159 431947.PGN_0365 169
431947.PGN_0159 431947.PGN_0366 527
431947.PGN_0159 431947.PGN_0369 191
431947.PGN_0159 431947.PGN_0379 206
431947.PGN_0159 431947.PGN_0387 156
431947.PGN_0159 431947.PGN_0393 274
431947.PGN_0159 431947.PGN_0404 183
431947.PGN_0159 431947.PGN_0414 373
431947.PGN_0159 431947.PGN_0424 350
431947.PGN_0159 431947.PGN_0433 424
431947.PGN_0159 431947.PGN_0484 236
431947.PGN_0159 431947.PGN_0487 193
431947.PGN_0159 431947.PGN_0491 486
431947.PGN_0159 431947.PGN_0492 174
431947.PGN_0159 431947.PGN_0499 151
431947.PGN_0159 431947.PGN_0510 902
431947.PGN_0159 431947.PGN_0512 215
431947.PGN_0159 431947.PGN_0522 328
431947.PGN_0159 431947.PGN_0527 181
431947.PGN_0159 431947.PGN_0539 183
431947.PGN_0159 431947.PGN_0540 183
431947.PGN_0159 431947.PGN_0543 301
431947.PGN_0159 431947.PGN_0550 168
431947.PGN_0159 431947.PGN_0564 211
431947.PGN_0159 431947.PGN_0567 334
431947.PGN_0159 431947.PGN_0569 191
431947.PGN_0159 431947.PGN_0570 153
431947.PGN_0159 431947.PGN_0571 342
431947.PGN_0159 431947.PGN_0616 401
431947.PGN_0159 431947.PGN_0617 189
431947.PGN_0159 431947.PGN_0618 236
431947.PGN_0159 431947.PGN_0631 308
431947.PGN_0159 431947.PGN_0634 168
431947.PGN_0159 431947.PGN_0635 219
431947.PGN_0159 431947.PGN_0643 310
431947.PGN_0159 431947.PGN_0669 192
431947.PGN_0159 431947.PGN_0675 339
431947.PGN_0159 431947.PGN_0678 987
431947.PGN_0159 431947.PGN_0680 548
431947.PGN_0159 431947.PGN_0732 155
431947.PGN_0159 431947.PGN_0761 172
431947.PGN_0159 431947.PGN_0767 307
431947.PGN_0159 431947.PGN_0773 151
431947.PGN_0159 431947.PGN_0782 339
431947.PGN_0159 431947.PGN_0793 163
431947.PGN_0159 431947.PGN_0795 254
431947.PGN_0159 431947.PGN_0802 223
431947.PGN_0159 431947.PGN_0807 168
431947.PGN_0159 431947.PGN_0813 179
431947.PGN_0159 431947.PGN_0818 218
431947.PGN_0159 431947.PGN_0819 337
431947.PGN_0159 431947.PGN_0857 422
431947.PGN_0159 431947.PGN_0858 340
431947.PGN_0159 431947.PGN_0859 357
431947.PGN_0159 431947.PGN_0866 176
431947.PGN_0159 431947.PGN_0880 172
431947.PGN_0159 431947.PGN_0903 258
431947.PGN_0159 431947.PGN_0976 264
431947.PGN_0159 431947.PGN_0981 191
431947.PGN_0159 431947.PGN_0987 268
431947.PGN_0159 431947.PGN_0991 261
431947.PGN_0159 431947.PGN_0992 506
431947.PGN_0159 431947.PGN_1020 343
431947.PGN_0159 431947.PGN_1053 234
431947.PGN_0159 431947.PGN_1070 156
431947.PGN_0159 431947.PGN_1112 181
431947.PGN_0159 431947.PGN_1131 337
431947.PGN_0159 431947.PGN_1136 195
431947.PGN_0159 431947.PGN_1137 335
431947.PGN_0159 431947.PGN_1175 169
431947.PGN_0159 431947.PGN_1178 276
431947.PGN_0159 431947.PGN_1184 224
431947.PGN_0159 431947.PGN_1189 268
431947.PGN_0159 431947.PGN_1194 322
431947.PGN_0159 431947.PGN_1204 309
431947.PGN_0159 431947.PGN_1206 156
431947.PGN_0159 431947.PGN_1224 286
431947.PGN_0159 431947.PGN_1226 302
431947.PGN_0159 431947.PGN_1229 329
431947.PGN_0159 431947.PGN_1243 226
431947.PGN_0159 431947.PGN_1245 198
431947.PGN_0159 431947.PGN_1259 185
431947.PGN_0159 431947.PGN_1263 210
431947.PGN_0159 431947.PGN_1313 176
431947.PGN_0159 431947.PGN_1314 197
431947.PGN_0159 431947.PGN_1364 200
431947.PGN_0159 431947.PGN_1375 206
431947.PGN_0159 431947.PGN_1396 159
431947.PGN_0159 431947.PGN_1405 401
431947.PGN_0159 431947.PGN_1452 213
431947.PGN_0159 431947.PGN_1458 254
431947.PGN_0159 431947.PGN_1459 206
431947.PGN_0159 431947.PGN_1460 239
431947.PGN_0159 431947.PGN_1487 345
431947.PGN_0159 431947.PGN_1504 205
431947.PGN_0159 431947.PGN_1505 316
431947.PGN_0159 431947.PGN_1509 192
431947.PGN_0159 431947.PGN_1515 185
431947.PGN_0159 431947.PGN_1516 863
431947.PGN_0159 431947.PGN_1556 206
431947.PGN_0159 431947.PGN_1576 177
431947.PGN_0159 431947.PGN_1585 218
431947.PGN_0159 431947.PGN_1604 189
431947.PGN_0159 431947.PGN_1623 243
431947.PGN_0159 431947.PGN_1626 239
431947.PGN_0159 431947.PGN_1653 160
431947.PGN_0159 431947.PGN_1667 287
431947.PGN_0159 431947.PGN_1679 205
431947.PGN_0159 431947.PGN_1689 223
431947.PGN_0159 431947.PGN_1693 329
431947.PGN_0159 431947.PGN_1695 267
431947.PGN_0159 431947.PGN_1702 274
431947.PGN_0159 431947.PGN_1712 307
431947.PGN_0159 431947.PGN_1714 237
431947.PGN_0159 431947.PGN_1715 235
431947.PGN_0159 431947.PGN_1718 265
431947.PGN_0159 431947.PGN_1730 222
431947.PGN_0159 431947.PGN_1738 261
431947.PGN_0159 431947.PGN_1743 254
431947.PGN_0159 431947.PGN_1744 199
431947.PGN_0159 431947.PGN_1780 239
431947.PGN_0159 431947.PGN_1782 220
431947.PGN_0159 431947.PGN_1784 503
431947.PGN_0159 431947.PGN_1787 341
431947.PGN_0159 431947.PGN_1801 160
431947.PGN_0159 431947.PGN_1828 803
431947.PGN_0159 431947.PGN_1831 422
431947.PGN_0159 431947.PGN_1833 157
431947.PGN_0159 431947.PGN_1882 223
431947.PGN_0159 431947.PGN_1897 346
431947.PGN_0159 431947.PGN_1907 212
431947.PGN_0159 431947.PGN_1938 172
431947.PGN_0159 431947.PGN_1943 174
431947.PGN_0159 431947.PGN_1955 268
431947.PGN_0159 431947.PGN_1967 184
431947.PGN_0159 431947.PGN_1969 185
431947.PGN_0159 431947.PGN_1970 150
431947.PGN_0159 431947.PGN_1989 219
431947.PGN_0159 431947.PGN_1991 269
431947.PGN_0159 431947.PGN_2005 185
431947.PGN_0159 431947.PGN_2017 171
431947.PGN_0159 431947.PGN_2043 224
431947.PGN_0159 431947.PGN_2081 310
431947.PGN_0160 431947.PGN_0024 436
431947.PGN_0160 431947.PGN_0033 184
431947.PGN_0160 431947.PGN_0134 194
431947.PGN_0160 431947.PGN_0157 976
431947.PGN_0160 431947.PGN_0158 986
431947.PGN_0160 431947.PGN_0159 996
431947.PGN_0160 431947.PGN_0161 822
431947.PGN_0160 431947.PGN_0162 255
431947.PGN_0160 431947.PGN_0163 188
431947.PGN_0160 431947.PGN_0173 160
431947.PGN_0160 431947.PGN_0201 176
431947.PGN_0160 431947.PGN_0207 176
431947.PGN_0160 431947.PGN_0243 224
431947.PGN_0160 431947.PGN_0256 415
431947.PGN_0160 431947.PGN_0265 172
431947.PGN_0160 431947.PGN_0278 355
431947.PGN_0160 431947.PGN_0315 299
431947.PGN_0160 431947.PGN_0316 325
431947.PGN_0160 431947.PGN_0317 232
431947.PGN_0160 431947.PGN_0357 184
431947.PGN_0160 431947.PGN_0368 185
431947.PGN_0160 431947.PGN_0387 158
431947.PGN_0160 431947.PGN_0390 240
431947.PGN_0160 431947.PGN_0393 307
431947.PGN_0160 431947.PGN_0414 150
431947.PGN_0160 431947.PGN_0470 197
431947.PGN_0160 431947.PGN_0487 160
431947.PGN_0160 431947.PGN_0511 192
431947.PGN_0160 431947.PGN_0518 193
431947.PGN_0160 431947.PGN_0522 152
431947.PGN_0160 431947.PGN_0533 202
431947.PGN_0160 431947.PGN_0543 309
431947.PGN_0160 431947.PGN_0546 203
431947.PGN_0160 431947.PGN_0564 303
431947.PGN_0160 431947.PGN_0571 308
431947.PGN_0160 431947.PGN_0618 355
431947.PGN_0160 431947.PGN_0630 184
431947.PGN_0160 431947.PGN_0636 160
431947.PGN_0160 431947.PGN_0678 499
431947.PGN_0160 431947.PGN_0767 196
431947.PGN_0160 431947.PGN_0782 197
431947.PGN_0160 431947.PGN_0802 251
431947.PGN_0160 431947.PGN_0813 413
431947.PGN_0160 431947.PGN_0819 205
431947.PGN_0160 431947.PGN_0824 301
431947.PGN_0160 431947.PGN_0829 355
431947.PGN_0160 431947.PGN_0841 283
431947.PGN_0160 431947.PGN_0865 206
431947.PGN_0160 431947.PGN_0976 154
431947.PGN_0160 431947.PGN_0990 467
431947.PGN_0160 431947.PGN_0999 224
431947.PGN_0160 431947.PGN_1014 213
431947.PGN_0160 431947.PGN_1020 308
431947.PGN_0160 431947.PGN_1022 415
431947.PGN_0160 431947.PGN_1035 222
431947.PGN_0160 431947.PGN_1092 174
431947.PGN_0160 431947.PGN_1100 153
431947.PGN_0160 431947.PGN_1136 223
431947.PGN_0160 431947.PGN_1141 415
431947.PGN_0160 431947.PGN_1148 358
431947.PGN_0160 431947.PGN_1149 158
431947.PGN_0160 431947.PGN_1206 415
431947.PGN_0160 431947.PGN_1232 185
431947.PGN_0160 431947.PGN_1234 192
431947.PGN_0160 431947.PGN_1314 201
431947.PGN_0160 431947.PGN_1430 155
431947.PGN_0160 431947.PGN_1459 301
431947.PGN_0160 431947.PGN_1469 415
431947.PGN_0160 431947.PGN_1470 544
431947.PGN_0160 431947.PGN_1482 513
431947.PGN_0160 431947.PGN_1516 793
431947.PGN_0160 431947.PGN_1524 260
431947.PGN_0160 431947.PGN_1538 155
431947.PGN_0160 431947.PGN_1550 358
431947.PGN_0160 431947.PGN_1615 377
431947.PGN_0160 431947.PGN_1617 205
431947.PGN_0160 431947.PGN_1618 176
431947.PGN_0160 431947.PGN_1646 412
431947.PGN_0160 431947.PGN_1653 184
431947.PGN_0160 431947.PGN_1666 254
431947.PGN_0160 431947.PGN_1708 275
431947.PGN_0160 431947.PGN_1712 304
431947.PGN_0160 431947.PGN_1743 159
431947.PGN_0160 431947.PGN_1870 380
431947.PGN_0160 431947.PGN_1943 238
431947.PGN_0160 431947.PGN_1996 185
431947.PGN_0160 431947.PGN_2013 155
431947.PGN_0160 431947.PGN_2023 800
431947.PGN_0160 431947.PGN_2081 304
431947.PGN_0161 431947.PGN_0004 274
431947.PGN_0161 431947.PGN_0157 764
431947.PGN_0161 431947.PGN_0158 977
431947.PGN_0161 431947.PGN_0159 845
431947.PGN_0161 431947.PGN_0160 822
431947.PGN_0161 431947.PGN_0162 308
431947.PGN_0161 431947.PGN_0163 211
431947.PGN_0161 431947.PGN_0285 279
431947.PGN_0161 431947.PGN_0415 202
431947.PGN_0161 431947.PGN_0564 175
431947.PGN_0161 431947.PGN_0628 274
431947.PGN_0161 431947.PGN_0857 221
431947.PGN_0161 431947.PGN_0913 224
431947.PGN_0161 431947.PGN_0992 320
431947.PGN_0161 431947.PGN_1185 178
431947.PGN_0161 431947.PGN_1314 160
431947.PGN_0161 431947.PGN_1444 197
431947.PGN_0161 431947.PGN_1472 302
431947.PGN_0161 431947.PGN_1516 743
431947.PGN_0161 431947.PGN_1581 274
431947.PGN_0161 431947.PGN_2060 308
431947.PGN_0162 431947.PGN_0157 217
431947.PGN_0162 431947.PGN_0158 223
431947.PGN_0162 431947.PGN_0159 255
431947.PGN_0162 431947.PGN_0160 255
431947.PGN_0162 431947.PGN_0161 308
431947.PGN_0162 431947.PGN_0163 449
431947.PGN_0163 431947.PGN_0157 172
431947.PGN_0163 431947.PGN_0158 175
431947.PGN_0163 431947.PGN_0159 188
431947.PGN_0163 431947.PGN_0160 188
431947.PGN_0163 431947.PGN_0161 211
431947.PGN_0163 431947.PGN_0162 449
431947.PGN_0164 431947.PGN_0165 620
431947.PGN_0164 431947.PGN_0166 377
431947.PGN_0165 431947.PGN_0164 620
431947.PGN_0165 431947.PGN_0166 498
431947.PGN_0166 431947.PGN_0164 377
431947.PGN_0166 431947.PGN_0165 498
431947.PGN_0167 431947.PGN_0013 307
431947.PGN_0167 431947.PGN_0016 541
431947.PGN_0167 431947.PGN_0020 427
431947.PGN_0167 431947.PGN_0031 316
431947.PGN_0167 431947.PGN_0033 244
431947.PGN_0167 431947.PGN_0034 160
431947.PGN_0167 431947.PGN_0035 909
431947.PGN_0167 431947.PGN_0038 155
431947.PGN_0167 431947.PGN_0133 224
431947.PGN_0167 431947.PGN_0137 272
431947.PGN_0167 431947.PGN_0149 455
431947.PGN_0167 431947.PGN_0150 161
431947.PGN_0167 431947.PGN_0157 200
431947.PGN_0167 431947.PGN_0159 200
431947.PGN_0167 431947.PGN_0170 158
431947.PGN_0167 431947.PGN_0188 675
431947.PGN_0167 431947.PGN_0189 303
431947.PGN_0167 431947.PGN_0191 254
431947.PGN_0167 431947.PGN_0243 213
431947.PGN_0167 431947.PGN_0248 658
431947.PGN_0167 431947.PGN_0251 655
431947.PGN_0167 431947.PGN_0264 542
431947.PGN_0167 431947.PGN_0268 406
431947.PGN_0167 431947.PGN_0279 790
431947.PGN_0167 431947.PGN_0281 274
431947.PGN_0167 431947.PGN_0302 188
431947.PGN_0167 431947.PGN_0303 160
431947.PGN_0167 431947.PGN_0313 639
431947.PGN_0167 431947.PGN_0346 424
431947.PGN_0167 431947.PGN_0354 432
431947.PGN_0167 431947.PGN_0355 305
431947.PGN_0167 431947.PGN_0360 294
431947.PGN_0167 431947.PGN_0365 234
431947.PGN_0167 431947.PGN_0368 196
431947.PGN_0167 431947.PGN_0369 188
431947.PGN_0167 431947.PGN_0376 274
431947.PGN_0167 431947.PGN_0385 304
431947.PGN_0167 431947.PGN_0392 204
431947.PGN_0167 431947.PGN_0393 219
431947.PGN_0167 431947.PGN_0413 304
431947.PGN_0167 431947.PGN_0423 267
431947.PGN_0167 431947.PGN_0424 175
431947.PGN_0167 431947.PGN_0497 180
431947.PGN_0167 431947.PGN_0508 262
431947.PGN_0167 431947.PGN_0510 179
431947.PGN_0167 431947.PGN_0518 266
431947.PGN_0167 431947.PGN_0534 192
431947.PGN_0167 431947.PGN_0535 180
431947.PGN_0167 431947.PGN_0543 191
431947.PGN_0167 431947.PGN_0544 384
431947.PGN_0167 431947.PGN_0564 572
431947.PGN_0167 431947.PGN_0567 239
431947.PGN_0167 431947.PGN_0570 229
431947.PGN_0167 431947.PGN_0604 286
431947.PGN_0167 431947.PGN_0616 645
431947.PGN_0167 431947.PGN_0618 316
431947.PGN_0167 431947.PGN_0625 307
431947.PGN_0167 431947.PGN_0631 195
431947.PGN_0167 431947.PGN_0635 195
431947.PGN_0167 431947.PGN_0636 418
431947.PGN_0167 431947.PGN_0639 928
431947.PGN_0167 431947.PGN_0640 954
431947.PGN_0167 431947.PGN_0641 680
431947.PGN_0167 431947.PGN_0668 201
431947.PGN_0167 431947.PGN_0669 307
431947.PGN_0167 431947.PGN_0694 769
431947.PGN_0167 431947.PGN_0701 151
431947.PGN_0167 431947.PGN_0767 558
431947.PGN_0167 431947.PGN_0772 248
431947.PGN_0167 431947.PGN_0779 319
431947.PGN_0167 431947.PGN_0780 239
431947.PGN_0167 431947.PGN_0781 343
431947.PGN_0167 431947.PGN_0791 692
431947.PGN_0167 431947.PGN_0792 386
431947.PGN_0167 431947.PGN_0813 675
431947.PGN_0167 431947.PGN_0818 264
431947.PGN_0167 431947.PGN_0819 297
431947.PGN_0167 431947.PGN_0856 304
431947.PGN_0167 431947.PGN_0866 430
431947.PGN_0167 431947.PGN_0884 157
431947.PGN_0167 431947.PGN_0895 168
431947.PGN_0167 431947.PGN_0901 249
431947.PGN_0167 431947.PGN_0963 739
431947.PGN_0167 431947.PGN_0964 577
431947.PGN_0167 431947.PGN_0965 614
431947.PGN_0167 431947.PGN_0977 459
431947.PGN_0167 431947.PGN_0999 315
431947.PGN_0167 431947.PGN_1011 163
431947.PGN_0167 431947.PGN_1012 192
431947.PGN_0167 431947.PGN_1014 642
431947.PGN_0167 431947.PGN_1020 224
431947.PGN_0167 431947.PGN_1088 702
431947.PGN_0167 431947.PGN_1096 160
431947.PGN_0167 431947.PGN_1098 206
431947.PGN_0167 431947.PGN_1117 274
431947.PGN_0167 431947.PGN_1131 174
431947.PGN_0167 431947.PGN_1152 659
431947.PGN_0167 431947.PGN_1157 161
431947.PGN_0167 431947.PGN_1175 442
431947.PGN_0167 431947.PGN_1179 235
431947.PGN_0167 431947.PGN_1201 289
431947.PGN_0167 431947.PGN_1202 315
431947.PGN_0167 431947.PGN_1205 805
431947.PGN_0167 431947.PGN_1220 163
431947.PGN_0167 431947.PGN_1229 166
431947.PGN_0167 431947.PGN_1244 907
431947.PGN_0167 431947.PGN_1327 206
431947.PGN_0167 431947.PGN_1343 207
431947.PGN_0167 431947.PGN_1381 206
431947.PGN_0167 431947.PGN_1403 224
431947.PGN_0167 431947.PGN_1405 645
431947.PGN_0167 431947.PGN_1411 221
431947.PGN_0167 431947.PGN_1446 202
431947.PGN_0167 431947.PGN_1447 284
431947.PGN_0167 431947.PGN_1458 205
431947.PGN_0167 431947.PGN_1460 239
431947.PGN_0167 431947.PGN_1470 769
431947.PGN_0167 431947.PGN_1472 160
431947.PGN_0167 431947.PGN_1484 342
431947.PGN_0167 431947.PGN_1486 289
431947.PGN_0167 431947.PGN_1495 193
431947.PGN_0167 431947.PGN_1514 178
431947.PGN_0167 431947.PGN_1527 232
431947.PGN_0167 431947.PGN_1555 189
431947.PGN_0167 431947.PGN_1570 274
431947.PGN_0167 431947.PGN_1571 689
431947.PGN_0167 431947.PGN_1572 772
431947.PGN_0167 431947.PGN_1573 919
431947.PGN_0167 431947.PGN_1574 792
431947.PGN_0167 431947.PGN_1575 788
431947.PGN_0167 431947.PGN_1576 693
431947.PGN_0167 431947.PGN_1578 860
431947.PGN_0167 431947.PGN_1579 304
431947.PGN_0167 431947.PGN_1587 792
431947.PGN_0167 431947.PGN_1588 931
431947.PGN_0167 431947.PGN_1589 954
431947.PGN_0167 431947.PGN_1590 777
431947.PGN_0167 431947.PGN_1593 156
431947.PGN_0167 431947.PGN_1618 206
431947.PGN_0167 431947.PGN_1626 224
431947.PGN_0167 431947.PGN_1630 341
431947.PGN_0167 431947.PGN_1634 198
431947.PGN_0167 431947.PGN_1639 153
431947.PGN_0167 431947.PGN_1647 839
431947.PGN_0167 431947.PGN_1648 833
431947.PGN_0167 431947.PGN_1667 424
431947.PGN_0167 431947.PGN_1698 959
431947.PGN_0167 431947.PGN_1702 189
431947.PGN_0167 431947.PGN_1703 467
431947.PGN_0167 431947.PGN_1704 288
431947.PGN_0167 431947.PGN_1705 479
431947.PGN_0167 431947.PGN_1708 459
431947.PGN_0167 431947.PGN_1712 176
431947.PGN_0167 431947.PGN_1715 225
431947.PGN_0167 431947.PGN_1722 179
431947.PGN_0167 431947.PGN_1758 408
431947.PGN_0167 431947.PGN_1771 272
431947.PGN_0167 431947.PGN_1781 198
431947.PGN_0167 431947.PGN_1782 150
431947.PGN_0167 431947.PGN_1787 175
431947.PGN_0167 431947.PGN_1801 337
431947.PGN_0167 431947.PGN_1831 746
431947.PGN_0167 431947.PGN_1832 693
431947.PGN_0167 431947.PGN_1833 441
431947.PGN_0167 431947.PGN_1840 810
431947.PGN_0167 431947.PGN_1841 772
431947.PGN_0167 431947.PGN_1842 957
431947.PGN_0167 431947.PGN_1843 961
431947.PGN_0167 431947.PGN_1844 959
431947.PGN_0167 431947.PGN_1846 329
431947.PGN_0167 431947.PGN_1847 205
431947.PGN_0167 431947.PGN_1848 760
431947.PGN_0167 431947.PGN_1849 676
431947.PGN_0167 431947.PGN_1851 942
431947.PGN_0167 431947.PGN_1852 731
431947.PGN_0167 431947.PGN_1853 754
431947.PGN_0167 431947.PGN_1854 951
431947.PGN_0167 431947.PGN_1855 903
431947.PGN_0167 431947.PGN_1856 734
431947.PGN_0167 431947.PGN_1857 533
431947.PGN_0167 431947.PGN_1858 775
431947.PGN_0167 431947.PGN_1859 874
431947.PGN_0167 431947.PGN_1861 774
431947.PGN_0167 431947.PGN_1862 951
431947.PGN_0167 431947.PGN_1863 757
431947.PGN_0167 431947.PGN_1864 951
431947.PGN_0167 431947.PGN_1865 739
431947.PGN_0167 431947.PGN_1866 771
431947.PGN_0167 431947.PGN_1867 825
431947.PGN_0167 431947.PGN_1868 835
431947.PGN_0167 431947.PGN_1869 963
431947.PGN_0167 431947.PGN_1870 899
431947.PGN_0167 431947.PGN_1871 952
431947.PGN_0167 431947.PGN_1872 947
431947.PGN_0167 431947.PGN_1874 483
431947.PGN_0167 431947.PGN_1885 223
431947.PGN_0167 431947.PGN_1890 637
431947.PGN_0167 431947.PGN_1891 606
431947.PGN_0167 431947.PGN_1943 305
431947.PGN_0167 431947.PGN_1945 333
431947.PGN_0167 431947.PGN_1946 333
431947.PGN_0167 431947.PGN_1969 342
431947.PGN_0167 431947.PGN_1978 254
431947.PGN_0167 431947.PGN_1979 345
431947.PGN_0167 431947.PGN_1982 926
431947.PGN_0167 431947.PGN_1989 218
431947.PGN_0167 431947.PGN_1990 343
431947.PGN_0167 431947.PGN_1996 156
431947.PGN_0167 431947.PGN_2020 151
431947.PGN_0167 431947.PGN_2022 774
431947.PGN_0167 431947.PGN_2033 180
431947.PGN_0167 431947.PGN_2043 244
431947.PGN_0167 431947.PGN_2050 192
431947.PGN_0167 431947.PGN_2055 173
431947.PGN_0167 431947.PGN_2057 274
431947.PGN_0167 431947.PGN_2078 157
431947.PGN_0167 431947.PGN_2085 236
431947.PGN_0168 431947.PGN_0002 716
431947.PGN_0168 431947.PGN_0005 163
431947.PGN_0168 431947.PGN_0038 197
431947.PGN_0168 431947.PGN_0206 283
431947.PGN_0168 431947.PGN_0223 214
431947.PGN_0168 431947.PGN_0224 652
431947.PGN_0168 431947.PGN_0225 410
431947.PGN_0168 431947.PGN_0228 491
431947.PGN_0168 431947.PGN_0231 180
431947.PGN_0168 431947.PGN_0232 410
431947.PGN_0168 431947.PGN_0233 280
431947.PGN_0168 431947.PGN_0234 667
431947.PGN_0168 431947.PGN_0240 210
431947.PGN_0168 431947.PGN_0281 416
431947.PGN_0168 431947.PGN_0299 214
431947.PGN_0168 431947.PGN_0365 223
431947.PGN_0168 431947.PGN_0390 156
431947.PGN_0168 431947.PGN_0415 229
431947.PGN_0168 431947.PGN_0484 402
431947.PGN_0168 431947.PGN_0544 203
431947.PGN_0168 431947.PGN_0570 290
431947.PGN_0168 431947.PGN_0613 652
431947.PGN_0168 431947.PGN_0679 213
431947.PGN_0168 431947.PGN_0777 152
431947.PGN_0168 431947.PGN_0809 209
431947.PGN_0168 431947.PGN_0843 198
431947.PGN_0168 431947.PGN_0901 157
431947.PGN_0168 431947.PGN_0933 152
431947.PGN_0168 431947.PGN_0999 325
431947.PGN_0168 431947.PGN_1011 150
431947.PGN_0168 431947.PGN_1033 180
431947.PGN_0168 431947.PGN_1062 156
431947.PGN_0168 431947.PGN_1068 244
431947.PGN_0168 431947.PGN_1073 404
431947.PGN_0168 431947.PGN_1135 152
431947.PGN_0168 431947.PGN_1157 224
431947.PGN_0168 431947.PGN_1226 157
431947.PGN_0168 431947.PGN_1233 294
431947.PGN_0168 431947.PGN_1234 278
431947.PGN_0168 431947.PGN_1235 785
431947.PGN_0168 431947.PGN_1236 738
431947.PGN_0168 431947.PGN_1240 180
431947.PGN_0168 431947.PGN_1243 274
431947.PGN_0168 431947.PGN_1360 153
431947.PGN_0168 431947.PGN_1391 155
431947.PGN_0168 431947.PGN_1466 214
431947.PGN_0168 431947.PGN_1501 307
431947.PGN_0168 431947.PGN_1524 205
431947.PGN_0168 431947.PGN_1614 184
431947.PGN_0168 431947.PGN_1714 155
431947.PGN_0168 431947.PGN_1896 194
431947.PGN_0168 431947.PGN_2018 242
431947.PGN_0168 431947.PGN_2019 275
431947.PGN_0168 431947.PGN_2020 240
431947.PGN_0168 431947.PGN_2021 304
431947.PGN_0168 431947.PGN_2079 221
431947.PGN_0168 431947.PGN_2086 178
431947.PGN_0169 431947.PGN_0002 180
431947.PGN_0169 431947.PGN_0013 385
431947.PGN_0169 431947.PGN_0044 387
431947.PGN_0169 431947.PGN_0139 469
431947.PGN_0169 431947.PGN_0170 740
431947.PGN_0169 431947.PGN_0171 498
431947.PGN_0169 431947.PGN_0172 401
431947.PGN_0169 431947.PGN_0173 419
431947.PGN_0169 431947.PGN_0175 316
431947.PGN_0169 431947.PGN_0277 152
431947.PGN_0169 431947.PGN_0281 394
431947.PGN_0169 431947.PGN_0298 279
431947.PGN_0169 431947.PGN_0307 390
431947.PGN_0169 431947.PGN_0346 206
431947.PGN_0169 431947.PGN_0355 161
431947.PGN_0169 431947.PGN_0367 194
431947.PGN_0169 431947.PGN_0380 277
431947.PGN_0169 431947.PGN_0414 191
431947.PGN_0169 431947.PGN_0415 182
431947.PGN_0169 431947.PGN_0416 190
431947.PGN_0169 431947.PGN_0418 236
431947.PGN_0169 431947.PGN_0465 183
431947.PGN_0169 431947.PGN_0487 389
431947.PGN_0169 431947.PGN_0510 224
431947.PGN_0169 431947.PGN_0570 236
431947.PGN_0169 431947.PGN_0571 301
431947.PGN_0169 431947.PGN_0630 301
431947.PGN_0169 431947.PGN_0633 480
431947.PGN_0169 431947.PGN_0637 469
431947.PGN_0169 431947.PGN_0641 224
431947.PGN_0169 431947.PGN_0647 322
431947.PGN_0169 431947.PGN_0692 194
431947.PGN_0169 431947.PGN_0725 165
431947.PGN_0169 431947.PGN_0770 307
431947.PGN_0169 431947.PGN_0792 396
431947.PGN_0169 431947.PGN_0807 390
431947.PGN_0169 431947.PGN_0823 220
431947.PGN_0169 431947.PGN_0824 152
431947.PGN_0169 431947.PGN_0828 235
431947.PGN_0169 431947.PGN_0856 161
431947.PGN_0169 431947.PGN_0976 424
431947.PGN_0169 431947.PGN_0992 236
431947.PGN_0169 431947.PGN_0997 349
431947.PGN_0169 431947.PGN_1057 194
431947.PGN_0169 431947.PGN_1058 308
431947.PGN_0169 431947.PGN_1070 389
431947.PGN_0169 431947.PGN_1095 297
431947.PGN_0169 431947.PGN_1112 519
431947.PGN_0169 431947.PGN_1131 372
431947.PGN_0169 431947.PGN_1153 349
431947.PGN_0169 431947.PGN_1196 160
431947.PGN_0169 431947.PGN_1220 274
431947.PGN_0169 431947.PGN_1243 158
431947.PGN_0169 431947.PGN_1360 180
431947.PGN_0169 431947.PGN_1373 153
431947.PGN_0169 431947.PGN_1378 239
431947.PGN_0169 431947.PGN_1391 192
431947.PGN_0169 431947.PGN_1462 185
431947.PGN_0169 431947.PGN_1472 246
431947.PGN_0169 431947.PGN_1487 168
431947.PGN_0169 431947.PGN_1498 172
431947.PGN_0169 431947.PGN_1504 272
431947.PGN_0169 431947.PGN_1582 354
431947.PGN_0169 431947.PGN_1666 308
431947.PGN_0169 431947.PGN_1688 224
431947.PGN_0169 431947.PGN_1698 275
431947.PGN_0169 431947.PGN_1706 167
431947.PGN_0169 431947.PGN_1757 183
431947.PGN_0169 431947.PGN_1768 676
431947.PGN_0169 431947.PGN_1771 294
431947.PGN_0169 431947.PGN_1775 363
431947.PGN_0169 431947.PGN_1888 165
431947.PGN_0169 431947.PGN_1898 191
431947.PGN_0169 431947.PGN_1989 197
431947.PGN_0169 431947.PGN_1991 247
431947.PGN_0169 431947.PGN_1996 500
431947.PGN_0169 431947.PGN_2017 216
431947.PGN_0169 431947.PGN_2034 224
431947.PGN_0169 431947.PGN_2035 274
431947.PGN_0169 431947.PGN_2068 185
431947.PGN_0170 431947.PGN_0096 855
431947.PGN_0170 431947.PGN_0167 158
431947.PGN_0170 431947.PGN_0169 740
431947.PGN_0170 431947.PGN_0171 622
431947.PGN_0170 431947.PGN_0172 492
431947.PGN_0170 431947.PGN_0173 489
431947.PGN_0170 431947.PGN_0190 207
431947.PGN_0170 431947.PGN_0193 214
431947.PGN_0170 431947.PGN_0224 208
431947.PGN_0170 431947.PGN_0250 800
431947.PGN_0170 431947.PGN_0254 195
431947.PGN_0170 431947.PGN_0284 156
431947.PGN_0170 431947.PGN_0307 237
431947.PGN_0170 431947.PGN_0330 172
431947.PGN_0170 431947.PGN_0365 233
431947.PGN_0170 431947.PGN_0366 185
431947.PGN_0170 431947.PGN_0377 930
431947.PGN_0170 431947.PGN_0393 157
431947.PGN_0170 431947.PGN_0410 170
431947.PGN_0170 431947.PGN_0492 217
431947.PGN_0170 431947.PGN_0534 195
431947.PGN_0170 431947.PGN_0535 901
431947.PGN_0170 431947.PGN_0539 188
431947.PGN_0170 431947.PGN_0550 899
431947.PGN_0170 431947.PGN_0613 208
431947.PGN_0170 431947.PGN_0633 580
431947.PGN_0170 431947.PGN_0646 267
431947.PGN_0170 431947.PGN_0680 450
431947.PGN_0170 431947.PGN_0714 426
431947.PGN_0170 431947.PGN_0747 420
431947.PGN_0170 431947.PGN_0756 175
431947.PGN_0170 431947.PGN_0759 524
431947.PGN_0170 431947.PGN_0761 170
431947.PGN_0170 431947.PGN_0782 157
431947.PGN_0170 431947.PGN_0803 177
431947.PGN_0170 431947.PGN_0804 180
431947.PGN_0170 431947.PGN_0806 158
431947.PGN_0170 431947.PGN_0807 623
431947.PGN_0170 431947.PGN_0811 160
431947.PGN_0170 431947.PGN_0815 178
431947.PGN_0170 431947.PGN_0823 172
431947.PGN_0170 431947.PGN_0857 192
431947.PGN_0170 431947.PGN_0880 899
431947.PGN_0170 431947.PGN_0903 156
431947.PGN_0170 431947.PGN_0906 159
431947.PGN_0170 431947.PGN_0929 220
431947.PGN_0170 431947.PGN_0963 222
431947.PGN_0170 431947.PGN_0977 156
431947.PGN_0170 431947.PGN_1055 214
431947.PGN_0170 431947.PGN_1088 158
431947.PGN_0170 431947.PGN_1126 156
431947.PGN_0170 431947.PGN_1128 180
431947.PGN_0170 431947.PGN_1156 154
431947.PGN_0170 431947.PGN_1187 175
431947.PGN_0170 431947.PGN_1204 800
431947.PGN_0170 431947.PGN_1213 220
431947.PGN_0170 431947.PGN_1220 191
431947.PGN_0170 431947.PGN_1232 156
431947.PGN_0170 431947.PGN_1234 851
431947.PGN_0170 431947.PGN_1235 163
431947.PGN_0170 431947.PGN_1252 158
431947.PGN_0170 431947.PGN_1311 152
431947.PGN_0170 431947.PGN_1367 899
431947.PGN_0170 431947.PGN_1373 156
431947.PGN_0170 431947.PGN_1374 170
431947.PGN_0170 431947.PGN_1401 800
431947.PGN_0170 431947.PGN_1434 800
431947.PGN_0170 431947.PGN_1447 155
431947.PGN_0170 431947.PGN_1462 156
431947.PGN_0170 431947.PGN_1472 164
431947.PGN_0170 431947.PGN_1504 899
431947.PGN_0170 431947.PGN_1515 192
431947.PGN_0170 431947.PGN_1555 161
431947.PGN_0170 431947.PGN_1597 185
431947.PGN_0170 431947.PGN_1603 899
431947.PGN_0170 431947.PGN_1604 901
431947.PGN_0170 431947.PGN_1633 800
431947.PGN_0170 431947.PGN_1638 910
431947.PGN_0170 431947.PGN_1711 250
431947.PGN_0170 431947.PGN_1725 214
431947.PGN_0170 431947.PGN_1746 899
431947.PGN_0170 431947.PGN_1775 474
431947.PGN_0170 431947.PGN_1784 156
431947.PGN_0170 431947.PGN_1861 153
431947.PGN_0170 431947.PGN_1874 306
431947.PGN_0170 431947.PGN_1882 156
431947.PGN_0170 431947.PGN_1975 196
431947.PGN_0170 431947.PGN_1980 176
431947.PGN_0170 431947.PGN_1982 192
431947.PGN_0170 431947.PGN_1989 157
431947.PGN_0170 431947.PGN_1991 174
431947.PGN_0171 431947.PGN_0169 498
431947.PGN_0171 431947.PGN_0170 622
431947.PGN_0171 431947.PGN_0172 670
431947.PGN_0171 431947.PGN_0173 643
431947.PGN_0172 431947.PGN_0169 401
431947.PGN_0172 431947.PGN_0170 492
431947.PGN_0172 431947.PGN_0171 670
431947.PGN_0172 431947.PGN_0173 827
431947.PGN_0173 431947.PGN_0004 532
431947.PGN_0173 431947.PGN_0008 200
431947.PGN_0173 431947.PGN_0009 183
431947.PGN_0173 431947.PGN_0021 165
431947.PGN_0173 431947.PGN_0026 152
431947.PGN_0173 431947.PGN_0033 534
431947.PGN_0173 431947.PGN_0034 170
431947.PGN_0173 431947.PGN_0038 451
431947.PGN_0173 431947.PGN_0041 217
431947.PGN_0173 431947.PGN_0042 198
431947.PGN_0173 431947.PGN_0043 202
431947.PGN_0173 431947.PGN_0086 158
431947.PGN_0173 431947.PGN_0096 475
431947.PGN_0173 431947.PGN_0120 395
431947.PGN_0173 431947.PGN_0125 561
431947.PGN_0173 431947.PGN_0140 207
431947.PGN_0173 431947.PGN_0159 414
431947.PGN_0173 431947.PGN_0160 160
431947.PGN_0173 431947.PGN_0169 419
431947.PGN_0173 431947.PGN_0170 489
431947.PGN_0173 431947.PGN_0171 643
431947.PGN_0173 431947.PGN_0172 827
431947.PGN_0173 431947.PGN_0189 221
431947.PGN_0173 431947.PGN_0190 210
431947.PGN_0173 431947.PGN_0195 416
431947.PGN_0173 431947.PGN_0201 344
431947.PGN_0173 431947.PGN_0207 233
431947.PGN_0173 431947.PGN_0243 875
431947.PGN_0173 431947.PGN_0256 184
431947.PGN_0173 431947.PGN_0264 190
431947.PGN_0173 431947.PGN_0268 308
431947.PGN_0173 431947.PGN_0270 276
431947.PGN_0173 431947.PGN_0275 500
431947.PGN_0173 431947.PGN_0278 274
431947.PGN_0173 431947.PGN_0281 396
431947.PGN_0173 431947.PGN_0285 371
431947.PGN_0173 431947.PGN_0333 874
431947.PGN_0173 431947.PGN_0342 339
431947.PGN_0173 431947.PGN_0346 207
431947.PGN_0173 431947.PGN_0348 300
431947.PGN_0173 431947.PGN_0351 180
431947.PGN_0173 431947.PGN_0354 311
431947.PGN_0173 431947.PGN_0355 249
431947.PGN_0173 431947.PGN_0360 345
431947.PGN_0173 431947.PGN_0365 305
431947.PGN_0173 431947.PGN_0367 195
431947.PGN_0173 431947.PGN_0370 220
431947.PGN_0173 431947.PGN_0373 447
431947.PGN_0173 431947.PGN_0375 371
431947.PGN_0173 431947.PGN_0376 480
431947.PGN_0173 431947.PGN_0393 172
431947.PGN_0173 431947.PGN_0396 344
431947.PGN_0173 431947.PGN_0403 236
431947.PGN_0173 431947.PGN_0413 191
431947.PGN_0173 431947.PGN_0418 210
431947.PGN_0173 431947.PGN_0420 286
431947.PGN_0173 431947.PGN_0423 207
431947.PGN_0173 431947.PGN_0424 306
431947.PGN_0173 431947.PGN_0433 999
431947.PGN_0173 431947.PGN_0434 353
431947.PGN_0173 431947.PGN_0466 152
431947.PGN_0173 431947.PGN_0488 395
431947.PGN_0173 431947.PGN_0491 221
431947.PGN_0173 431947.PGN_0492 152
431947.PGN_0173 431947.PGN_0497 209
431947.PGN_0173 431947.PGN_0517 300
431947.PGN_0173 431947.PGN_0518 564
431947.PGN_0173 431947.PGN_0533 160
431947.PGN_0173 431947.PGN_0546 185
431947.PGN_0173 431947.PGN_0547 184
431947.PGN_0173 431947.PGN_0548 185
431947.PGN_0173 431947.PGN_0549 185
431947.PGN_0173 431947.PGN_0550 183
431947.PGN_0173 431947.PGN_0564 465
431947.PGN_0173 431947.PGN_0606 403
431947.PGN_0173 431947.PGN_0610 308
431947.PGN_0173 431947.PGN_0611 483
431947.PGN_0173 431947.PGN_0612 235
431947.PGN_0173 431947.PGN_0616 331
431947.PGN_0173 431947.PGN_0618 515
431947.PGN_0173 431947.PGN_0623 217
431947.PGN_0173 431947.PGN_0624 156
431947.PGN_0173 431947.PGN_0628 349
431947.PGN_0173 431947.PGN_0631 225
431947.PGN_0173 431947.PGN_0635 352
431947.PGN_0173 431947.PGN_0638 273
431947.PGN_0173 431947.PGN_0660 228
431947.PGN_0173 431947.PGN_0662 183
431947.PGN_0173 431947.PGN_0665 997
431947.PGN_0173 431947.PGN_0670 221
431947.PGN_0173 431947.PGN_0671 305
431947.PGN_0173 431947.PGN_0679 267
431947.PGN_0173 431947.PGN_0680 343
431947.PGN_0173 431947.PGN_0723 189
431947.PGN_0173 431947.PGN_0733 624
431947.PGN_0173 431947.PGN_0735 192
431947.PGN_0173 431947.PGN_0738 319
431947.PGN_0173 431947.PGN_0739 467
431947.PGN_0173 431947.PGN_0747 271
431947.PGN_0173 431947.PGN_0760 305
431947.PGN_0173 431947.PGN_0764 191
431947.PGN_0173 431947.PGN_0767 212
431947.PGN_0173 431947.PGN_0779 360
431947.PGN_0173 431947.PGN_0782 152
431947.PGN_0173 431947.PGN_0791 450
431947.PGN_0173 431947.PGN_0792 243
431947.PGN_0173 431947.PGN_0807 209
431947.PGN_0173 431947.PGN_0813 307
431947.PGN_0173 431947.PGN_0814 409
431947.PGN_0173 431947.PGN_0818 157
431947.PGN_0173 431947.PGN_0826 455
431947.PGN_0173 431947.PGN_0827 403
431947.PGN_0173 431947.PGN_0841 221
431947.PGN_0173 431947.PGN_0866 239
431947.PGN_0173 431947.PGN_0877 304
431947.PGN_0173 431947.PGN_0894 515
431947.PGN_0173 431947.PGN_0902 177
431947.PGN_0173 431947.PGN_0916 831
431947.PGN_0173 431947.PGN_0932 421
431947.PGN_0173 431947.PGN_0936 425
431947.PGN_0173 431947.PGN_0962 259
431947.PGN_0173 431947.PGN_0972 172
431947.PGN_0173 431947.PGN_0974 300
431947.PGN_0173 431947.PGN_0987 175
431947.PGN_0173 431947.PGN_0992 189
431947.PGN_0173 431947.PGN_1014 176
431947.PGN_0173 431947.PGN_1015 234
431947.PGN_0173 431947.PGN_1020 281
[truncated: 5,419,909 more chars]
