# Supplementary material for: Network-based features enable prediction of essential genes across diverse organisms
Source: PLoS One. 2018 Dec 13;13(12):e0208722. doi: 10.1371/journal.pone.0208722 (PMC6292609; doi:10.1371/journal.pone.0208722)
Supplement: S1 Dataset — PPI Data of 27 organisms along with essential genes information. (ZIP) [file pone.0208722.s001.zip › S1/471876.ess]

471876.Spy49_0002
471876.Spy49_0005
471876.Spy49_0011
471876.Spy49_0013
471876.Spy49_0015
471876.Spy49_0016
471876.Spy49_0018
471876.Spy49_0036
471876.Spy49_0037
471876.Spy49_0045
471876.Spy49_0049
471876.Spy49_0053
471876.Spy49_0054
471876.Spy49_0058
471876.Spy49_0062
471876.Spy49_0068
471876.Spy49_0069
471876.Spy49_0072
471876.Spy49_0074
471876.Spy49_0084
471876.Spy49_0087
471876.Spy49_0088
471876.Spy49_0150c
471876.Spy49_0152
471876.Spy49_0163
471876.Spy49_0188
471876.Spy49_0191c
471876.Spy49_0192c
471876.Spy49_0203
471876.Spy49_0231
471876.Spy49_0233
471876.Spy49_0234
471876.Spy49_0241
471876.Spy49_0258
471876.Spy49_0273c
471876.Spy49_0274c
471876.Spy49_0280
471876.Spy49_0282
471876.Spy49_0283
471876.Spy49_0284
471876.Spy49_0287
471876.Spy49_0291
471876.Spy49_0297
471876.Spy49_0313
471876.Spy49_0319c
471876.Spy49_0320
471876.Spy49_0323
471876.Spy49_0326
471876.Spy49_0327
471876.Spy49_0338
471876.Spy49_0369
471876.Spy49_0375
471876.Spy49_0385
471876.Spy49_0388
471876.Spy49_0390
471876.Spy49_0391
471876.Spy49_0401
471876.Spy49_0402
471876.Spy49_0403
471876.Spy49_0417
471876.Spy49_0432
471876.Spy49_0433
471876.Spy49_0434
471876.Spy49_0435
471876.Spy49_0444
471876.Spy49_0482
471876.Spy49_0494
471876.Spy49_0503c
471876.Spy49_0514
471876.Spy49_0516
471876.Spy49_0517c
471876.Spy49_0518c
471876.Spy49_0522
471876.Spy49_0536
471876.Spy49_0538
471876.Spy49_0544
471876.Spy49_0545
471876.Spy49_0560
471876.Spy49_0561
471876.Spy49_0563
471876.Spy49_0580
471876.Spy49_0581
471876.Spy49_0583
471876.Spy49_0585
471876.Spy49_0586
471876.Spy49_0587
471876.Spy49_0588
471876.Spy49_0596
471876.Spy49_0597
471876.Spy49_0604
471876.Spy49_0608
471876.Spy49_0609
471876.Spy49_0611
471876.Spy49_0612
471876.Spy49_0613
471876.Spy49_0614
471876.Spy49_0615
471876.Spy49_0617
471876.Spy49_0618
471876.Spy49_0622
471876.Spy49_0623
471876.Spy49_0629
471876.Spy49_0632c
471876.Spy49_0659
471876.Spy49_0667
471876.Spy49_0682
471876.Spy49_0690
471876.Spy49_0691
471876.Spy49_0692
471876.Spy49_0693
471876.Spy49_0694c
471876.Spy49_0695c
471876.Spy49_0697
471876.Spy49_0701
471876.Spy49_0719c
471876.Spy49_0720
471876.Spy49_0721
471876.Spy49_0724
471876.Spy49_0733
471876.Spy49_0737
471876.Spy49_0739
471876.Spy49_0742
471876.Spy49_0745
471876.Spy49_0801
471876.Spy49_0813c
471876.Spy49_0814c
471876.Spy49_0815
471876.Spy49_0817
471876.Spy49_0820
471876.Spy49_0845c
471876.Spy49_0851
471876.Spy49_0856
471876.Spy49_0874c
471876.Spy49_0878
471876.Spy49_0894
471876.Spy49_0896
471876.Spy49_0905
471876.Spy49_0910c
471876.Spy49_0912
471876.Spy49_0915
471876.Spy49_0920
471876.Spy49_0945c
471876.Spy49_0958c
471876.Spy49_0967
471876.Spy49_0968
471876.Spy49_0970
471876.Spy49_0977
471876.Spy49_0980c
471876.Spy49_0988c
471876.Spy49_0992c
471876.Spy49_1007c
471876.Spy49_1015c
471876.Spy49_1017c
471876.Spy49_1018c
471876.Spy49_1019c
471876.Spy49_1023c
471876.Spy49_1053c
471876.Spy49_1077c
471876.Spy49_1083c
471876.Spy49_1085
471876.Spy49_1087c
471876.Spy49_1093c
471876.Spy49_1108c
471876.Spy49_1123c
471876.Spy49_1127c
471876.Spy49_1136c
471876.Spy49_1137c
471876.Spy49_1143c
471876.Spy49_1167c
471876.Spy49_1173c
471876.Spy49_1174c
471876.Spy49_1175c
471876.Spy49_1176c
471876.Spy49_1177c
471876.Spy49_1189c
471876.Spy49_1215c
471876.Spy49_1254c
471876.Spy49_1257c
471876.Spy49_1259c
471876.Spy49_1261c
471876.Spy49_1265c
471876.Spy49_1279
471876.Spy49_1281c
471876.Spy49_1282c
471876.Spy49_1289c
471876.Spy49_1290c
471876.Spy49_1291c
471876.Spy49_1310c
471876.Spy49_1311c
471876.Spy49_1337c
471876.Spy49_1340c
471876.Spy49_1343c
471876.Spy49_1358
471876.Spy49_1360c
471876.Spy49_1361c
471876.Spy49_1364c
471876.Spy49_1365c
471876.Spy49_1366c
471876.Spy49_1367c
471876.Spy49_1369c
471876.Spy49_1371c
471876.Spy49_1372c
471876.Spy49_1374c
471876.Spy49_1375c
471876.Spy49_1382c
471876.Spy49_1383c
471876.Spy49_1387c
471876.Spy49_1408c
471876.Spy49_1409c
471876.Spy49_1410c
471876.Spy49_1437
471876.Spy49_1438
471876.Spy49_1547c
471876.Spy49_1549
471876.Spy49_1556c
471876.Spy49_1559c
471876.Spy49_1595c
471876.Spy49_1604c
471876.Spy49_1618c
471876.Spy49_1619c
471876.Spy49_1621c
471876.Spy49_1622c
471876.Spy49_1715c
471876.Spy49_1733
471876.Spy49_1734
471876.Spy49_1736c
471876.Spy49_1745c
471876.Spy49_1762
471876.Spy49_1768c
471876.Spy49_1769c
471876.Spy49_1786c
471876.Spy49_1788c
471876.Spy49_1790c
471876.Spy49_1791c
471876.Spy49_1793c
471876.Spy49_1797c
471876.Spy49_1798c
471876.Spy49_1799c
471876.Spy49_1800c
471876.Spy49_1813c
471876.Spy49_1821
