# Supplementary material for: Network-based features enable prediction of essential genes across diverse organisms
Source: PLoS One. 2018 Dec 13;13(12):e0208722. doi: 10.1371/journal.pone.0208722 (PMC6292609; doi:10.1371/journal.pone.0208722)
Supplement: S1 Dataset — PPI Data of 27 organisms along with essential genes information. (ZIP) [file pone.0208722.s001.zip › S1/401614.ppi.txt]

401614.FTN_0001 401614.FTN_0002 956
401614.FTN_0001 401614.FTN_0020 168
401614.FTN_0001 401614.FTN_0058 377
401614.FTN_0001 401614.FTN_0062 191
401614.FTN_0001 401614.FTN_0073 467
401614.FTN_0001 401614.FTN_0074 397
401614.FTN_0001 401614.FTN_0075 336
401614.FTN_0001 401614.FTN_0076 729
401614.FTN_0001 401614.FTN_0079 224
401614.FTN_0001 401614.FTN_0098 293
401614.FTN_0001 401614.FTN_0104 693
401614.FTN_0001 401614.FTN_0106 502
401614.FTN_0001 401614.FTN_0107 213
401614.FTN_0001 401614.FTN_0121 284
401614.FTN_0001 401614.FTN_0122 380
401614.FTN_0001 401614.FTN_0123 150
401614.FTN_0001 401614.FTN_0126 205
401614.FTN_0001 401614.FTN_0150 265
401614.FTN_0001 401614.FTN_0164 439
401614.FTN_0001 401614.FTN_0166 511
401614.FTN_0001 401614.FTN_0167 260
401614.FTN_0001 401614.FTN_0172 170
401614.FTN_0001 401614.FTN_0189 220
401614.FTN_0001 401614.FTN_0220 259
401614.FTN_0001 401614.FTN_0221 442
401614.FTN_0001 401614.FTN_0227 222
401614.FTN_0001 401614.FTN_0228 384
401614.FTN_0001 401614.FTN_0230 222
401614.FTN_0001 401614.FTN_0234 329
401614.FTN_0001 401614.FTN_0235 376
401614.FTN_0001 401614.FTN_0236 160
401614.FTN_0001 401614.FTN_0238 175
401614.FTN_0001 401614.FTN_0239 269
401614.FTN_0001 401614.FTN_0240 187
401614.FTN_0001 401614.FTN_0242 269
401614.FTN_0001 401614.FTN_0243 222
401614.FTN_0001 401614.FTN_0245 153
401614.FTN_0001 401614.FTN_0246 269
401614.FTN_0001 401614.FTN_0249 269
401614.FTN_0001 401614.FTN_0251 222
401614.FTN_0001 401614.FTN_0254 222
401614.FTN_0001 401614.FTN_0255 376
401614.FTN_0001 401614.FTN_0261 420
401614.FTN_0001 401614.FTN_0262 222
401614.FTN_0001 401614.FTN_0264 202
401614.FTN_0001 401614.FTN_0270 386
401614.FTN_0001 401614.FTN_0294 380
401614.FTN_0001 401614.FTN_0331 377
401614.FTN_0001 401614.FTN_0333 195
401614.FTN_0001 401614.FTN_0335 151
401614.FTN_0001 401614.FTN_0402 177
401614.FTN_0001 401614.FTN_0419 336
401614.FTN_0001 401614.FTN_0421 320
401614.FTN_0001 401614.FTN_0432 397
401614.FTN_0001 401614.FTN_0433 744
401614.FTN_0001 401614.FTN_0434 419
401614.FTN_0001 401614.FTN_0437 195
401614.FTN_0001 401614.FTN_0438 176
401614.FTN_0001 401614.FTN_0455 173
401614.FTN_0001 401614.FTN_0461 235
401614.FTN_0001 401614.FTN_0484 540
401614.FTN_0001 401614.FTN_0485 163
401614.FTN_0001 401614.FTN_0492 388
401614.FTN_0001 401614.FTN_0499 643
401614.FTN_0001 401614.FTN_0516 205
401614.FTN_0001 401614.FTN_0519 170
401614.FTN_0001 401614.FTN_0520 157
401614.FTN_0001 401614.FTN_0524 441
401614.FTN_0001 401614.FTN_0527 247
401614.FTN_0001 401614.FTN_0540 258
401614.FTN_0001 401614.FTN_0543 379
401614.FTN_0001 401614.FTN_0560 332
401614.FTN_0001 401614.FTN_0568 256
401614.FTN_0001 401614.FTN_0569 271
401614.FTN_0001 401614.FTN_0570 300
401614.FTN_0001 401614.FTN_0577 376
401614.FTN_0001 401614.FTN_0594 179
401614.FTN_0001 401614.FTN_0600 845
401614.FTN_0001 401614.FTN_0601 196
401614.FTN_0001 401614.FTN_0603 440
401614.FTN_0001 401614.FTN_0607 389
401614.FTN_0001 401614.FTN_0621 150
401614.FTN_0001 401614.FTN_0636 377
401614.FTN_0001 401614.FTN_0638 177
401614.FTN_0001 401614.FTN_0647 274
401614.FTN_0001 401614.FTN_0661 177
401614.FTN_0001 401614.FTN_0666 674
401614.FTN_0001 401614.FTN_0668 150
401614.FTN_0001 401614.FTN_0672 375
401614.FTN_0001 401614.FTN_0676 222
401614.FTN_0001 401614.FTN_0680 376
401614.FTN_0001 401614.FTN_0704 158
401614.FTN_0001 401614.FTN_0734 856
401614.FTN_0001 401614.FTN_0736 170
401614.FTN_0001 401614.FTN_0763 171
401614.FTN_0001 401614.FTN_0781 169
401614.FTN_0001 401614.FTN_0787 220
401614.FTN_0001 401614.FTN_0810 154
401614.FTN_0001 401614.FTN_0811 256
401614.FTN_0001 401614.FTN_0819 248
401614.FTN_0001 401614.FTN_0843 304
401614.FTN_0001 401614.FTN_0881 376
401614.FTN_0001 401614.FTN_0883 222
401614.FTN_0001 401614.FTN_0891 439
401614.FTN_0001 401614.FTN_0897 177
401614.FTN_0001 401614.FTN_0905 356
401614.FTN_0001 401614.FTN_0913 376
401614.FTN_0001 401614.FTN_0914 689
401614.FTN_0001 401614.FTN_0919 171
401614.FTN_0001 401614.FTN_0945 419
401614.FTN_0001 401614.FTN_0948 902
401614.FTN_0001 401614.FTN_0968 319
401614.FTN_0001 401614.FTN_0981 267
401614.FTN_0001 401614.FTN_0984 150
401614.FTN_0001 401614.FTN_0996 176
401614.FTN_0001 401614.FTN_1004 211
401614.FTN_0001 401614.FTN_1007 212
401614.FTN_0001 401614.FTN_1025 398
401614.FTN_0001 401614.FTN_1027 532
401614.FTN_0001 401614.FTN_1028 168
401614.FTN_0001 401614.FTN_1029 170
401614.FTN_0001 401614.FTN_1039 360
401614.FTN_0001 401614.FTN_1044 177
401614.FTN_0001 401614.FTN_1046 276
401614.FTN_0001 401614.FTN_1051 384
401614.FTN_0001 401614.FTN_1056 379
401614.FTN_0001 401614.FTN_1057 379
401614.FTN_0001 401614.FTN_1076 159
401614.FTN_0001 401614.FTN_1089 375
401614.FTN_0001 401614.FTN_1091 382
401614.FTN_0001 401614.FTN_1092 619
401614.FTN_0001 401614.FTN_1094 280
401614.FTN_0001 401614.FTN_1115 171
401614.FTN_0001 401614.FTN_1116 152
401614.FTN_0001 401614.FTN_1121 478
401614.FTN_0001 401614.FTN_1131 384
401614.FTN_0001 401614.FTN_1135 181
401614.FTN_0001 401614.FTN_1145 164
401614.FTN_0001 401614.FTN_1176 378
401614.FTN_0001 401614.FTN_1182 868
401614.FTN_0001 401614.FTN_1188 222
401614.FTN_0001 401614.FTN_1197 371
401614.FTN_0001 401614.FTN_1198 158
401614.FTN_0001 401614.FTN_1212 159
401614.FTN_0001 401614.FTN_1228 274
401614.FTN_0001 401614.FTN_1248 312
401614.FTN_0001 401614.FTN_1259 232
401614.FTN_0001 401614.FTN_1264 221
401614.FTN_0001 401614.FTN_1271 219
401614.FTN_0001 401614.FTN_1284 503
401614.FTN_0001 401614.FTN_1285 385
401614.FTN_0001 401614.FTN_1288 382
401614.FTN_0001 401614.FTN_1289 187
401614.FTN_0001 401614.FTN_1298 361
401614.FTN_0001 401614.FTN_1350 205
401614.FTN_0001 401614.FTN_1352 248
401614.FTN_0001 401614.FTN_1356 177
401614.FTN_0001 401614.FTN_1357 404
401614.FTN_0001 401614.FTN_1363 219
401614.FTN_0001 401614.FTN_1400 310
401614.FTN_0001 401614.FTN_1408 227
401614.FTN_0001 401614.FTN_1412 202
401614.FTN_0001 401614.FTN_1415 174
401614.FTN_0001 401614.FTN_1428 156
401614.FTN_0001 401614.FTN_1463 177
401614.FTN_0001 401614.FTN_1484 805
401614.FTN_0001 401614.FTN_1493 384
401614.FTN_0001 401614.FTN_1509 201
401614.FTN_0001 401614.FTN_1510 221
401614.FTN_0001 401614.FTN_1513 248
401614.FTN_0001 401614.FTN_1525 188
401614.FTN_0001 401614.FTN_1538 502
401614.FTN_0001 401614.FTN_1539 208
401614.FTN_0001 401614.FTN_1544 171
401614.FTN_0001 401614.FTN_1545 197
401614.FTN_0001 401614.FTN_1550 664
401614.FTN_0001 401614.FTN_1558 375
401614.FTN_0001 401614.FTN_1559 222
401614.FTN_0001 401614.FTN_1560 273
401614.FTN_0001 401614.FTN_1567 219
401614.FTN_0001 401614.FTN_1568 629
401614.FTN_0001 401614.FTN_1569 190
401614.FTN_0001 401614.FTN_1571 222
401614.FTN_0001 401614.FTN_1572 222
401614.FTN_0001 401614.FTN_1576 800
401614.FTN_0001 401614.FTN_1595 233
401614.FTN_0001 401614.FTN_1604 376
401614.FTN_0001 401614.FTN_1607 207
401614.FTN_0001 401614.FTN_1619 384
401614.FTN_0001 401614.FTN_1631 413
401614.FTN_0001 401614.FTN_1635 176
401614.FTN_0001 401614.FTN_1640 379
401614.FTN_0001 401614.FTN_1646 202
401614.FTN_0001 401614.FTN_1648 375
401614.FTN_0001 401614.FTN_1664 394
401614.FTN_0001 401614.FTN_1665 233
401614.FTN_0001 401614.FTN_1683 193
401614.FTN_0001 401614.FTN_1710 470
401614.FTN_0001 401614.FTN_1714 201
401614.FTN_0001 401614.FTN_1739 380
401614.FTN_0001 401614.FTN_1770 150
401614.FTN_0002 401614.FTN_0001 956
401614.FTN_0002 401614.FTN_0031 210
401614.FTN_0002 401614.FTN_0035 316
401614.FTN_0002 401614.FTN_0046 170
401614.FTN_0002 401614.FTN_0050 188
401614.FTN_0002 401614.FTN_0069 280
401614.FTN_0002 401614.FTN_0073 501
401614.FTN_0002 401614.FTN_0074 540
401614.FTN_0002 401614.FTN_0075 338
401614.FTN_0002 401614.FTN_0076 754
401614.FTN_0002 401614.FTN_0080 206
401614.FTN_0002 401614.FTN_0092 274
401614.FTN_0002 401614.FTN_0098 288
401614.FTN_0002 401614.FTN_0106 519
401614.FTN_0002 401614.FTN_0107 376
401614.FTN_0002 401614.FTN_0122 798
401614.FTN_0002 401614.FTN_0124 219
401614.FTN_0002 401614.FTN_0125 201
401614.FTN_0002 401614.FTN_0140 151
401614.FTN_0002 401614.FTN_0150 291
401614.FTN_0002 401614.FTN_0161 238
401614.FTN_0002 401614.FTN_0163 177
401614.FTN_0002 401614.FTN_0164 375
401614.FTN_0002 401614.FTN_0166 969
401614.FTN_0002 401614.FTN_0171 219
401614.FTN_0002 401614.FTN_0172 158
401614.FTN_0002 401614.FTN_0173 940
401614.FTN_0002 401614.FTN_0189 337
401614.FTN_0002 401614.FTN_0204 152
401614.FTN_0002 401614.FTN_0205 152
401614.FTN_0002 401614.FTN_0209 176
401614.FTN_0002 401614.FTN_0214 494
401614.FTN_0002 401614.FTN_0220 249
401614.FTN_0002 401614.FTN_0226 763
401614.FTN_0002 401614.FTN_0229 181
401614.FTN_0002 401614.FTN_0233 623
401614.FTN_0002 401614.FTN_0238 190
401614.FTN_0002 401614.FTN_0243 191
401614.FTN_0002 401614.FTN_0245 324
401614.FTN_0002 401614.FTN_0253 175
401614.FTN_0002 401614.FTN_0255 203
401614.FTN_0002 401614.FTN_0259 262
401614.FTN_0002 401614.FTN_0264 282
401614.FTN_0002 401614.FTN_0270 302
401614.FTN_0002 401614.FTN_0271 912
401614.FTN_0002 401614.FTN_0276 439
401614.FTN_0002 401614.FTN_0277 316
401614.FTN_0002 401614.FTN_0313 154
401614.FTN_0002 401614.FTN_0333 263
401614.FTN_0002 401614.FTN_0338 233
401614.FTN_0002 401614.FTN_0345 288
401614.FTN_0002 401614.FTN_0350 220
401614.FTN_0002 401614.FTN_0357 154
401614.FTN_0002 401614.FTN_0397 450
401614.FTN_0002 401614.FTN_0399 204
401614.FTN_0002 401614.FTN_0402 376
401614.FTN_0002 401614.FTN_0412 298
401614.FTN_0002 401614.FTN_0414 155
401614.FTN_0002 401614.FTN_0420 224
401614.FTN_0002 401614.FTN_0422 460
401614.FTN_0002 401614.FTN_0424 192
401614.FTN_0002 401614.FTN_0428 265
401614.FTN_0002 401614.FTN_0432 304
401614.FTN_0002 401614.FTN_0433 258
401614.FTN_0002 401614.FTN_0437 267
401614.FTN_0002 401614.FTN_0438 269
401614.FTN_0002 401614.FTN_0455 219
401614.FTN_0002 401614.FTN_0468 179
401614.FTN_0002 401614.FTN_0483 235
401614.FTN_0002 401614.FTN_0485 340
401614.FTN_0002 401614.FTN_0488 156
401614.FTN_0002 401614.FTN_0492 869
401614.FTN_0002 401614.FTN_0499 932
401614.FTN_0002 401614.FTN_0519 201
401614.FTN_0002 401614.FTN_0529 196
401614.FTN_0002 401614.FTN_0531 224
401614.FTN_0002 401614.FTN_0540 154
401614.FTN_0002 401614.FTN_0542 251
401614.FTN_0002 401614.FTN_0543 501
401614.FTN_0002 401614.FTN_0551 944
401614.FTN_0002 401614.FTN_0557 236
401614.FTN_0002 401614.FTN_0560 592
401614.FTN_0002 401614.FTN_0562 224
401614.FTN_0002 401614.FTN_0569 396
401614.FTN_0002 401614.FTN_0577 668
401614.FTN_0002 401614.FTN_0582 257
401614.FTN_0002 401614.FTN_0600 962
401614.FTN_0002 401614.FTN_0601 235
401614.FTN_0002 401614.FTN_0603 525
401614.FTN_0002 401614.FTN_0608 228
401614.FTN_0002 401614.FTN_0621 339
401614.FTN_0002 401614.FTN_0622 247
401614.FTN_0002 401614.FTN_0632 899
401614.FTN_0002 401614.FTN_0647 455
401614.FTN_0002 401614.FTN_0665 222
401614.FTN_0002 401614.FTN_0666 232
401614.FTN_0002 401614.FTN_0668 515
401614.FTN_0002 401614.FTN_0671 369
401614.FTN_0002 401614.FTN_0680 536
401614.FTN_0002 401614.FTN_0690 220
401614.FTN_0002 401614.FTN_0695 274
401614.FTN_0002 401614.FTN_0701 164
401614.FTN_0002 401614.FTN_0704 173
401614.FTN_0002 401614.FTN_0722 301
401614.FTN_0002 401614.FTN_0723 156
401614.FTN_0002 401614.FTN_0734 849
401614.FTN_0002 401614.FTN_0735 156
401614.FTN_0002 401614.FTN_0736 195
401614.FTN_0002 401614.FTN_0751 188
401614.FTN_0002 401614.FTN_0776 330
401614.FTN_0002 401614.FTN_0787 330
401614.FTN_0002 401614.FTN_0831 220
401614.FTN_0002 401614.FTN_0838 895
401614.FTN_0002 401614.FTN_0852 238
401614.FTN_0002 401614.FTN_0853 210
401614.FTN_0002 401614.FTN_0873 899
401614.FTN_0002 401614.FTN_0882 554
401614.FTN_0002 401614.FTN_0883 490
401614.FTN_0002 401614.FTN_0891 222
401614.FTN_0002 401614.FTN_0897 262
401614.FTN_0002 401614.FTN_0899 163
401614.FTN_0002 401614.FTN_0909 221
401614.FTN_0002 401614.FTN_0911 194
401614.FTN_0002 401614.FTN_0913 167
401614.FTN_0002 401614.FTN_0914 467
401614.FTN_0002 401614.FTN_0945 307
401614.FTN_0002 401614.FTN_0948 392
401614.FTN_0002 401614.FTN_0968 958
401614.FTN_0002 401614.FTN_0981 600
401614.FTN_0002 401614.FTN_0983 878
401614.FTN_0002 401614.FTN_0986 921
401614.FTN_0002 401614.FTN_0987 224
401614.FTN_0002 401614.FTN_0988 151
401614.FTN_0002 401614.FTN_0992 376
401614.FTN_0002 401614.FTN_1003 150
401614.FTN_0002 401614.FTN_1004 249
401614.FTN_0002 401614.FTN_1008 172
401614.FTN_0002 401614.FTN_1025 220
401614.FTN_0002 401614.FTN_1035 399
401614.FTN_0002 401614.FTN_1044 177
401614.FTN_0002 401614.FTN_1054 176
401614.FTN_0002 401614.FTN_1060 180
401614.FTN_0002 401614.FTN_1069 172
401614.FTN_0002 401614.FTN_1070 172
401614.FTN_0002 401614.FTN_1071 172
401614.FTN_0002 401614.FTN_1073 256
401614.FTN_0002 401614.FTN_1092 413
401614.FTN_0002 401614.FTN_1099 275
401614.FTN_0002 401614.FTN_1105 424
401614.FTN_0002 401614.FTN_1110 424
401614.FTN_0002 401614.FTN_1116 301
401614.FTN_0002 401614.FTN_1125 168
401614.FTN_0002 401614.FTN_1128 680
401614.FTN_0002 401614.FTN_1135 354
401614.FTN_0002 401614.FTN_1142 211
401614.FTN_0002 401614.FTN_1148 167
401614.FTN_0002 401614.FTN_1164 539
401614.FTN_0002 401614.FTN_1174 194
401614.FTN_0002 401614.FTN_1176 375
401614.FTN_0002 401614.FTN_1179 208
401614.FTN_0002 401614.FTN_1182 526
401614.FTN_0002 401614.FTN_1184 224
401614.FTN_0002 401614.FTN_1195 175
401614.FTN_0002 401614.FTN_1229 278
401614.FTN_0002 401614.FTN_1231 380
401614.FTN_0002 401614.FTN_1237 174
401614.FTN_0002 401614.FTN_1247 337
401614.FTN_0002 401614.FTN_1248 927
401614.FTN_0002 401614.FTN_1259 625
401614.FTN_0002 401614.FTN_1261 192
401614.FTN_0002 401614.FTN_1264 270
401614.FTN_0002 401614.FTN_1284 260
401614.FTN_0002 401614.FTN_1285 199
401614.FTN_0002 401614.FTN_1288 249
401614.FTN_0002 401614.FTN_1289 226
401614.FTN_0002 401614.FTN_1293 686
401614.FTN_0002 401614.FTN_1298 399
401614.FTN_0002 401614.FTN_1330 966
401614.FTN_0002 401614.FTN_1331 222
401614.FTN_0002 401614.FTN_1333 268
401614.FTN_0002 401614.FTN_1338 158
401614.FTN_0002 401614.FTN_1339 152
401614.FTN_0002 401614.FTN_1344 193
401614.FTN_0002 401614.FTN_1350 631
401614.FTN_0002 401614.FTN_1352 177
401614.FTN_0002 401614.FTN_1356 696
401614.FTN_0002 401614.FTN_1357 161
401614.FTN_0002 401614.FTN_1374 181
401614.FTN_0002 401614.FTN_1377 160
401614.FTN_0002 401614.FTN_1381 226
401614.FTN_0002 401614.FTN_1397 189
401614.FTN_0002 401614.FTN_1408 361
401614.FTN_0002 401614.FTN_1412 282
401614.FTN_0002 401614.FTN_1413 680
401614.FTN_0002 401614.FTN_1415 236
401614.FTN_0002 401614.FTN_1432 193
401614.FTN_0002 401614.FTN_1438 156
401614.FTN_0002 401614.FTN_1462 215
401614.FTN_0002 401614.FTN_1463 222
401614.FTN_0002 401614.FTN_1482 200
401614.FTN_0002 401614.FTN_1484 953
401614.FTN_0002 401614.FTN_1486 881
401614.FTN_0002 401614.FTN_1509 767
401614.FTN_0002 401614.FTN_1522 160
401614.FTN_0002 401614.FTN_1532 215
401614.FTN_0002 401614.FTN_1538 162
401614.FTN_0002 401614.FTN_1539 276
401614.FTN_0002 401614.FTN_1543 236
401614.FTN_0002 401614.FTN_1545 173
401614.FTN_0002 401614.FTN_1550 917
401614.FTN_0002 401614.FTN_1559 176
401614.FTN_0002 401614.FTN_1560 666
401614.FTN_0002 401614.FTN_1567 329
401614.FTN_0002 401614.FTN_1570 245
401614.FTN_0002 401614.FTN_1573 489
401614.FTN_0002 401614.FTN_1576 336
401614.FTN_0002 401614.FTN_1580 590
401614.FTN_0002 401614.FTN_1582 176
401614.FTN_0002 401614.FTN_1594 330
401614.FTN_0002 401614.FTN_1598 425
401614.FTN_0002 401614.FTN_1604 966
401614.FTN_0002 401614.FTN_1611 332
401614.FTN_0002 401614.FTN_1633 150
401614.FTN_0002 401614.FTN_1635 380
401614.FTN_0002 401614.FTN_1657 151
401614.FTN_0002 401614.FTN_1659 171
401614.FTN_0002 401614.FTN_1660 222
401614.FTN_0002 401614.FTN_1661 454
401614.FTN_0002 401614.FTN_1665 238
401614.FTN_0002 401614.FTN_1691 198
401614.FTN_0002 401614.FTN_1699 464
401614.FTN_0002 401614.FTN_1700 445
401614.FTN_0002 401614.FTN_1710 421
401614.FTN_0002 401614.FTN_1732 156
401614.FTN_0002 401614.FTN_1770 192
401614.FTN_0002 401614.FTN_1778 160
401614.FTN_0003 401614.FTN_0004 562
401614.FTN_0003 401614.FTN_0005 436
401614.FTN_0003 401614.FTN_0086 219
401614.FTN_0003 401614.FTN_0127 162
401614.FTN_0003 401614.FTN_0128 225
401614.FTN_0003 401614.FTN_0195 224
401614.FTN_0003 401614.FTN_0197 208
401614.FTN_0003 401614.FTN_0271 313
401614.FTN_0003 401614.FTN_0289 256
401614.FTN_0003 401614.FTN_0299 635
401614.FTN_0003 401614.FTN_0316 176
401614.FTN_0003 401614.FTN_0536 190
401614.FTN_0003 401614.FTN_0631 244
401614.FTN_0003 401614.FTN_0746 176
401614.FTN_0003 401614.FTN_0767 224
401614.FTN_0003 401614.FTN_0787 223
401614.FTN_0003 401614.FTN_0875 219
401614.FTN_0003 401614.FTN_0963 162
401614.FTN_0003 401614.FTN_1100 267
401614.FTN_0003 401614.FTN_1121 261
401614.FTN_0003 401614.FTN_1129 172
401614.FTN_0003 401614.FTN_1166 208
401614.FTN_0003 401614.FTN_1168 156
401614.FTN_0003 401614.FTN_1173 244
401614.FTN_0003 401614.FTN_1198 165
401614.FTN_0003 401614.FTN_1199 189
401614.FTN_0003 401614.FTN_1200 189
401614.FTN_0003 401614.FTN_1201 184
401614.FTN_0003 401614.FTN_1202 180
401614.FTN_0003 401614.FTN_1361 224
401614.FTN_0003 401614.FTN_1562 162
401614.FTN_0003 401614.FTN_1681 378
401614.FTN_0003 401614.FTN_1755 202
401614.FTN_0003 401614.FTN_1756 177
401614.FTN_0003 401614.FTN_1762 190
401614.FTN_0003 401614.FTN_1763 263
401614.FTN_0004 401614.FTN_0003 562
401614.FTN_0004 401614.FTN_0005 649
401614.FTN_0004 401614.FTN_0155 164
401614.FTN_0004 401614.FTN_0319 178
401614.FTN_0004 401614.FTN_0365 164
401614.FTN_0004 401614.FTN_0503 200
401614.FTN_0004 401614.FTN_0504 205
401614.FTN_0004 401614.FTN_0616 160
401614.FTN_0004 401614.FTN_0747 233
401614.FTN_0004 401614.FTN_0852 207
401614.FTN_0004 401614.FTN_0860 175
401614.FTN_0004 401614.FTN_0894 233
401614.FTN_0004 401614.FTN_0895 175
401614.FTN_0004 401614.FTN_0896 175
401614.FTN_0004 401614.FTN_0897 220
401614.FTN_0004 401614.FTN_0898 235
401614.FTN_0004 401614.FTN_0899 347
401614.FTN_0004 401614.FTN_0900 347
401614.FTN_0004 401614.FTN_0901 250
401614.FTN_0004 401614.FTN_0902 179
401614.FTN_0004 401614.FTN_0905 232
401614.FTN_0004 401614.FTN_0906 207
401614.FTN_0004 401614.FTN_0907 184
401614.FTN_0004 401614.FTN_0908 183
401614.FTN_0004 401614.FTN_0909 183
401614.FTN_0004 401614.FTN_1130 174
401614.FTN_0004 401614.FTN_1401 160
401614.FTN_0004 401614.FTN_1415 186
401614.FTN_0004 401614.FTN_1523 310
401614.FTN_0005 401614.FTN_0003 436
401614.FTN_0005 401614.FTN_0004 649
401614.FTN_0005 401614.FTN_0036 175
401614.FTN_0005 401614.FTN_0064 213
401614.FTN_0005 401614.FTN_0084 218
401614.FTN_0005 401614.FTN_0125 156
401614.FTN_0005 401614.FTN_0143 261
401614.FTN_0005 401614.FTN_0150 223
401614.FTN_0005 401614.FTN_0154 281
401614.FTN_0005 401614.FTN_0168 193
401614.FTN_0005 401614.FTN_0226 272
401614.FTN_0005 401614.FTN_0295 216
401614.FTN_0005 401614.FTN_0310 223
401614.FTN_0005 401614.FTN_0421 157
401614.FTN_0005 401614.FTN_0437 150
401614.FTN_0005 401614.FTN_0519 181
401614.FTN_0005 401614.FTN_0566 155
401614.FTN_0005 401614.FTN_0585 180
401614.FTN_0005 401614.FTN_0599 367
401614.FTN_0005 401614.FTN_0600 380
401614.FTN_0005 401614.FTN_0616 362
401614.FTN_0005 401614.FTN_0623 382
401614.FTN_0005 401614.FTN_0649 367
401614.FTN_0005 401614.FTN_0673 272
401614.FTN_0005 401614.FTN_0728 380
401614.FTN_0005 401614.FTN_0729 164
401614.FTN_0005 401614.FTN_0736 151
401614.FTN_0005 401614.FTN_0739 152
401614.FTN_0005 401614.FTN_0809 256
401614.FTN_0005 401614.FTN_0872 155
401614.FTN_0005 401614.FTN_0876 283
401614.FTN_0005 401614.FTN_0877 283
401614.FTN_0005 401614.FTN_0971 380
401614.FTN_0005 401614.FTN_0990 256
401614.FTN_0005 401614.FTN_1039 155
401614.FTN_0005 401614.FTN_1066 195
401614.FTN_0005 401614.FTN_1076 152
401614.FTN_0005 401614.FTN_1100 267
401614.FTN_0005 401614.FTN_1143 256
401614.FTN_0005 401614.FTN_1150 151
401614.FTN_0005 401614.FTN_1197 155
401614.FTN_0005 401614.FTN_1211 152
401614.FTN_0005 401614.FTN_1227 207
401614.FTN_0005 401614.FTN_1233 184
401614.FTN_0005 401614.FTN_1331 192
401614.FTN_0005 401614.FTN_1346 234
401614.FTN_0005 401614.FTN_1355 319
401614.FTN_0005 401614.FTN_1390 195
401614.FTN_0005 401614.FTN_1414 156
401614.FTN_0005 401614.FTN_1439 156
401614.FTN_0005 401614.FTN_1444 300
401614.FTN_0005 401614.FTN_1472 216
401614.FTN_0005 401614.FTN_1484 638
401614.FTN_0005 401614.FTN_1546 150
401614.FTN_0005 401614.FTN_1550 313
401614.FTN_0005 401614.FTN_1581 155
401614.FTN_0005 401614.FTN_1584 274
401614.FTN_0005 401614.FTN_1594 201
401614.FTN_0005 401614.FTN_1605 196
401614.FTN_0005 401614.FTN_1613 226
401614.FTN_0005 401614.FTN_1659 210
401614.FTN_0005 401614.FTN_1690 192
401614.FTN_0005 401614.FTN_1691 174
401614.FTN_0005 401614.FTN_1694 216
401614.FTN_0005 401614.FTN_1699 245
401614.FTN_0005 401614.FTN_1751 316
401614.FTN_0005 401614.FTN_1753 380
401614.FTN_0006 401614.FTN_0007 622
401614.FTN_0006 401614.FTN_0008 446
401614.FTN_0006 401614.FTN_0009 342
401614.FTN_0007 401614.FTN_0006 622
401614.FTN_0007 401614.FTN_0008 601
401614.FTN_0007 401614.FTN_0009 444
401614.FTN_0008 401614.FTN_0006 446
401614.FTN_0008 401614.FTN_0007 601
401614.FTN_0008 401614.FTN_0009 619
401614.FTN_0008 401614.FTN_0023 212
401614.FTN_0008 401614.FTN_0111 191
401614.FTN_0008 401614.FTN_0143 213
401614.FTN_0008 401614.FTN_0167 152
401614.FTN_0008 401614.FTN_0170 198
401614.FTN_0008 401614.FTN_0172 151
401614.FTN_0008 401614.FTN_0259 248
401614.FTN_0008 401614.FTN_0299 210
401614.FTN_0008 401614.FTN_0395 200
401614.FTN_0008 401614.FTN_0437 210
401614.FTN_0008 401614.FTN_0554 210
401614.FTN_0008 401614.FTN_0609 182
401614.FTN_0008 401614.FTN_0611 195
401614.FTN_0008 401614.FTN_0620 163
401614.FTN_0008 401614.FTN_0689 182
401614.FTN_0008 401614.FTN_0690 182
401614.FTN_0008 401614.FTN_0714 201
401614.FTN_0008 401614.FTN_0731 373
401614.FTN_0008 401614.FTN_0884 512
401614.FTN_0008 401614.FTN_0945 160
401614.FTN_0008 401614.FTN_0964 167
401614.FTN_0008 401614.FTN_0993 196
401614.FTN_0008 401614.FTN_1040 202
401614.FTN_0008 401614.FTN_1045 152
401614.FTN_0008 401614.FTN_1077 157
401614.FTN_0008 401614.FTN_1099 152
401614.FTN_0008 401614.FTN_1158 162
401614.FTN_0008 401614.FTN_1191 251
401614.FTN_0008 401614.FTN_1223 150
401614.FTN_0008 401614.FTN_1348 178
401614.FTN_0008 401614.FTN_1361 211
401614.FTN_0008 401614.FTN_1384 190
401614.FTN_0008 401614.FTN_1469 200
401614.FTN_0008 401614.FTN_1521 338
401614.FTN_0008 401614.FTN_1528 469
401614.FTN_0008 401614.FTN_1613 155
401614.FTN_0008 401614.FTN_1618 206
401614.FTN_0008 401614.FTN_1655 154
401614.FTN_0009 401614.FTN_0006 342
401614.FTN_0009 401614.FTN_0007 444
401614.FTN_0009 401614.FTN_0008 619
401614.FTN_0010 401614.FTN_0011 461
401614.FTN_0010 401614.FTN_0012 461
401614.FTN_0011 401614.FTN_0010 461
401614.FTN_0011 401614.FTN_0012 865
401614.FTN_0012 401614.FTN_0010 461
401614.FTN_0012 401614.FTN_0011 865
401614.FTN_0013 401614.FTN_0014 865
401614.FTN_0013 401614.FTN_0015 864
401614.FTN_0013 401614.FTN_0016 485
401614.FTN_0013 401614.FTN_0017 481
401614.FTN_0013 401614.FTN_0091 167
401614.FTN_0013 401614.FTN_0119 239
401614.FTN_0013 401614.FTN_0322 161
401614.FTN_0013 401614.FTN_0373 174
401614.FTN_0013 401614.FTN_0389 603
401614.FTN_0013 401614.FTN_0394 165
401614.FTN_0013 401614.FTN_0415 150
401614.FTN_0013 401614.FTN_0416 176
401614.FTN_0013 401614.FTN_0451 202
401614.FTN_0013 401614.FTN_0456 226
401614.FTN_0013 401614.FTN_0465 161
401614.FTN_0013 401614.FTN_0597 198
401614.FTN_0013 401614.FTN_0622 164
401614.FTN_0013 401614.FTN_0756 189
401614.FTN_0013 401614.FTN_0894 277
401614.FTN_0013 401614.FTN_0907 164
401614.FTN_0013 401614.FTN_0919 196
401614.FTN_0013 401614.FTN_0929 272
401614.FTN_0013 401614.FTN_0932 164
401614.FTN_0013 401614.FTN_0948 170
401614.FTN_0013 401614.FTN_1160 182
401614.FTN_0013 401614.FTN_1258 482
401614.FTN_0013 401614.FTN_1354 155
401614.FTN_0013 401614.FTN_1552 291
401614.FTN_0013 401614.FTN_1553 181
401614.FTN_0013 401614.FTN_1630 153
401614.FTN_0013 401614.FTN_1737 159
401614.FTN_0014 401614.FTN_0013 865
401614.FTN_0014 401614.FTN_0015 907
401614.FTN_0014 401614.FTN_0016 485
401614.FTN_0014 401614.FTN_0017 481
401614.FTN_0014 401614.FTN_0058 151
401614.FTN_0014 401614.FTN_0075 173
401614.FTN_0014 401614.FTN_0084 300
401614.FTN_0014 401614.FTN_0372 287
401614.FTN_0014 401614.FTN_0378 604
401614.FTN_0014 401614.FTN_0386 242
401614.FTN_0014 401614.FTN_0456 163
401614.FTN_0014 401614.FTN_0457 154
401614.FTN_0014 401614.FTN_0462 213
401614.FTN_0014 401614.FTN_0721 215
401614.FTN_0014 401614.FTN_0798 204
401614.FTN_0014 401614.FTN_0954 191
401614.FTN_0014 401614.FTN_1132 163
401614.FTN_0014 401614.FTN_1151 170
401614.FTN_0014 401614.FTN_1164 168
401614.FTN_0014 401614.FTN_1277 179
401614.FTN_0014 401614.FTN_1421 157
401614.FTN_0014 401614.FTN_1527 154
401614.FTN_0014 401614.FTN_1594 175
401614.FTN_0014 401614.FTN_1655 160
401614.FTN_0014 401614.FTN_1665 209
401614.FTN_0014 401614.FTN_1751 177
401614.FTN_0015 401614.FTN_0013 864
401614.FTN_0015 401614.FTN_0014 907
401614.FTN_0015 401614.FTN_0016 485
401614.FTN_0015 401614.FTN_0017 683
401614.FTN_0015 401614.FTN_0167 255
401614.FTN_0015 401614.FTN_0367 399
401614.FTN_0015 401614.FTN_0372 263
401614.FTN_0015 401614.FTN_0373 248
401614.FTN_0015 401614.FTN_0378 185
401614.FTN_0015 401614.FTN_0617 168
401614.FTN_0015 401614.FTN_0618 168
401614.FTN_0015 401614.FTN_0983 221
401614.FTN_0015 401614.FTN_1357 265
401614.FTN_0015 401614.FTN_1359 206
401614.FTN_0015 401614.FTN_1551 177
401614.FTN_0015 401614.FTN_1708 188
401614.FTN_0016 401614.FTN_0013 485
401614.FTN_0016 401614.FTN_0014 485
401614.FTN_0016 401614.FTN_0015 485
401614.FTN_0016 401614.FTN_0017 858
401614.FTN_0017 401614.FTN_0013 481
401614.FTN_0017 401614.FTN_0014 481
401614.FTN_0017 401614.FTN_0015 683
401614.FTN_0017 401614.FTN_0016 858
401614.FTN_0017 401614.FTN_0189 154
401614.FTN_0017 401614.FTN_0221 160
401614.FTN_0017 401614.FTN_0226 256
401614.FTN_0017 401614.FTN_0249 171
401614.FTN_0017 401614.FTN_0278 222
401614.FTN_0017 401614.FTN_0325 160
401614.FTN_0017 401614.FTN_0345 305
401614.FTN_0017 401614.FTN_0372 617
401614.FTN_0017 401614.FTN_0373 231
401614.FTN_0017 401614.FTN_0411 185
401614.FTN_0017 401614.FTN_0412 159
401614.FTN_0017 401614.FTN_0415 172
401614.FTN_0017 401614.FTN_0420 222
401614.FTN_0017 401614.FTN_0424 243
401614.FTN_0017 401614.FTN_0432 206
401614.FTN_0017 401614.FTN_0454 183
401614.FTN_0017 401614.FTN_0535 175
401614.FTN_0017 401614.FTN_0593 175
401614.FTN_0017 401614.FTN_0604 287
401614.FTN_0017 401614.FTN_0661 253
401614.FTN_0017 401614.FTN_0798 188
401614.FTN_0017 401614.FTN_0809 379
401614.FTN_0017 401614.FTN_0812 157
401614.FTN_0017 401614.FTN_0897 411
401614.FTN_0017 401614.FTN_0914 182
401614.FTN_0017 401614.FTN_0931 219
401614.FTN_0017 401614.FTN_0937 273
401614.FTN_0017 401614.FTN_0980 222
401614.FTN_0017 401614.FTN_0995 154
401614.FTN_0017 401614.FTN_0996 154
401614.FTN_0017 401614.FTN_1004 173
401614.FTN_0017 401614.FTN_1089 256
401614.FTN_0017 401614.FTN_1120 220
401614.FTN_0017 401614.FTN_1152 175
401614.FTN_0017 401614.FTN_1275 312
401614.FTN_0017 401614.FTN_1293 159
401614.FTN_0017 401614.FTN_1402 158
401614.FTN_0017 401614.FTN_1464 159
401614.FTN_0017 401614.FTN_1513 256
401614.FTN_0017 401614.FTN_1548 259
401614.FTN_0017 401614.FTN_1558 256
401614.FTN_0017 401614.FTN_1559 158
401614.FTN_0017 401614.FTN_1568 388
401614.FTN_0017 401614.FTN_1580 160
401614.FTN_0017 401614.FTN_1597 312
401614.FTN_0017 401614.FTN_1602 154
401614.FTN_0017 401614.FTN_1623 165
401614.FTN_0017 401614.FTN_1664 196
401614.FTN_0017 401614.FTN_1665 256
401614.FTN_0017 401614.FTN_1674 222
401614.FTN_0018 401614.FTN_0019 533
401614.FTN_0018 401614.FTN_0020 352
401614.FTN_0018 401614.FTN_0021 350
401614.FTN_0018 401614.FTN_0058 203
401614.FTN_0018 401614.FTN_0097 231
401614.FTN_0018 401614.FTN_0125 231
401614.FTN_0018 401614.FTN_0176 305
401614.FTN_0018 401614.FTN_0187 377
401614.FTN_0018 401614.FTN_0200 191
401614.FTN_0018 401614.FTN_0291 257
401614.FTN_0018 401614.FTN_0485 208
401614.FTN_0018 401614.FTN_0580 168
401614.FTN_0018 401614.FTN_0624 183
401614.FTN_0018 401614.FTN_0671 198
401614.FTN_0018 401614.FTN_0750 627
401614.FTN_0018 401614.FTN_0799 257
401614.FTN_0018 401614.FTN_0955 223
401614.FTN_0018 401614.FTN_0966 236
401614.FTN_0018 401614.FTN_1028 196
401614.FTN_0018 401614.FTN_1058 229
401614.FTN_0018 401614.FTN_1347 208
401614.FTN_0018 401614.FTN_1480 191
401614.FTN_0018 401614.FTN_1512 185
401614.FTN_0018 401614.FTN_1632 205
401614.FTN_0018 401614.FTN_1682 165
401614.FTN_0018 401614.FTN_1683 179
401614.FTN_0018 401614.FTN_1711 323
401614.FTN_0018 401614.FTN_1752 257
401614.FTN_0018 401614.FTN_1756 375
401614.FTN_0019 401614.FTN_0018 533
401614.FTN_0019 401614.FTN_0020 999
401614.FTN_0019 401614.FTN_0021 999
401614.FTN_0019 401614.FTN_0024 999
401614.FTN_0019 401614.FTN_0035 659
401614.FTN_0019 401614.FTN_0036 890
401614.FTN_0019 401614.FTN_0056 275
401614.FTN_0019 401614.FTN_0059 197
401614.FTN_0019 401614.FTN_0060 187
401614.FTN_0019 401614.FTN_0069 463
401614.FTN_0019 401614.FTN_0078 246
401614.FTN_0019 401614.FTN_0090 213
401614.FTN_0019 401614.FTN_0099 307
401614.FTN_0019 401614.FTN_0107 443
401614.FTN_0019 401614.FTN_0110 230
401614.FTN_0019 401614.FTN_0112 275
401614.FTN_0019 401614.FTN_0113 302
401614.FTN_0019 401614.FTN_0114 206
401614.FTN_0019 401614.FTN_0118 267
401614.FTN_0019 401614.FTN_0133 386
401614.FTN_0019 401614.FTN_0146 223
401614.FTN_0019 401614.FTN_0150 206
401614.FTN_0019 401614.FTN_0153 230
401614.FTN_0019 401614.FTN_0155 322
401614.FTN_0019 401614.FTN_0159 231
401614.FTN_0019 401614.FTN_0161 177
401614.FTN_0019 401614.FTN_0162 258
401614.FTN_0019 401614.FTN_0163 653
401614.FTN_0019 401614.FTN_0164 658
401614.FTN_0019 401614.FTN_0172 160
401614.FTN_0019 401614.FTN_0177 583
401614.FTN_0019 401614.FTN_0178 918
401614.FTN_0019 401614.FTN_0189 425
401614.FTN_0019 401614.FTN_0202 155
401614.FTN_0019 401614.FTN_0214 556
401614.FTN_0019 401614.FTN_0221 437
401614.FTN_0019 401614.FTN_0226 196
401614.FTN_0019 401614.FTN_0227 218
401614.FTN_0019 401614.FTN_0229 636
401614.FTN_0019 401614.FTN_0232 197
401614.FTN_0019 401614.FTN_0236 634
401614.FTN_0019 401614.FTN_0237 645
401614.FTN_0019 401614.FTN_0266 171
401614.FTN_0019 401614.FTN_0270 752
401614.FTN_0019 401614.FTN_0271 209
401614.FTN_0019 401614.FTN_0272 277
401614.FTN_0019 401614.FTN_0273 223
401614.FTN_0019 401614.FTN_0275 263
401614.FTN_0019 401614.FTN_0277 218
401614.FTN_0019 401614.FTN_0279 649
401614.FTN_0019 401614.FTN_0332 318
401614.FTN_0019 401614.FTN_0333 438
401614.FTN_0019 401614.FTN_0343 899
401614.FTN_0019 401614.FTN_0345 500
401614.FTN_0019 401614.FTN_0361 235
401614.FTN_0019 401614.FTN_0402 381
401614.FTN_0019 401614.FTN_0410 915
401614.FTN_0019 401614.FTN_0419 427
401614.FTN_0019 401614.FTN_0420 550
401614.FTN_0019 401614.FTN_0421 200
401614.FTN_0019 401614.FTN_0422 361
401614.FTN_0019 401614.FTN_0423 225
401614.FTN_0019 401614.FTN_0425 230
401614.FTN_0019 401614.FTN_0432 476
401614.FTN_0019 401614.FTN_0435 202
401614.FTN_0019 401614.FTN_0438 170
401614.FTN_0019 401614.FTN_0440 274
401614.FTN_0019 401614.FTN_0441 264
401614.FTN_0019 401614.FTN_0442 321
401614.FTN_0019 401614.FTN_0448 166
401614.FTN_0019 401614.FTN_0468 166
401614.FTN_0019 401614.FTN_0485 265
401614.FTN_0019 401614.FTN_0524 168
401614.FTN_0019 401614.FTN_0525 826
401614.FTN_0019 401614.FTN_0529 852
401614.FTN_0019 401614.FTN_0536 182
401614.FTN_0019 401614.FTN_0540 227
401614.FTN_0019 401614.FTN_0555 906
401614.FTN_0019 401614.FTN_0557 694
401614.FTN_0019 401614.FTN_0561 175
401614.FTN_0019 401614.FTN_0563 274
401614.FTN_0019 401614.FTN_0564 553
401614.FTN_0019 401614.FTN_0569 196
401614.FTN_0019 401614.FTN_0588 899
401614.FTN_0019 401614.FTN_0600 154
401614.FTN_0019 401614.FTN_0610 360
401614.FTN_0019 401614.FTN_0612 176
401614.FTN_0019 401614.FTN_0613 319
401614.FTN_0019 401614.FTN_0628 774
401614.FTN_0019 401614.FTN_0635 159
401614.FTN_0019 401614.FTN_0639 501
401614.FTN_0019 401614.FTN_0640 201
401614.FTN_0019 401614.FTN_0647 290
401614.FTN_0019 401614.FTN_0651 404
401614.FTN_0019 401614.FTN_0652 316
401614.FTN_0019 401614.FTN_0660 194
401614.FTN_0019 401614.FTN_0661 224
401614.FTN_0019 401614.FTN_0665 178
401614.FTN_0019 401614.FTN_0666 154
401614.FTN_0019 401614.FTN_0668 634
401614.FTN_0019 401614.FTN_0673 213
401614.FTN_0019 401614.FTN_0691 514
401614.FTN_0019 401614.FTN_0694 914
401614.FTN_0019 401614.FTN_0734 375
401614.FTN_0019 401614.FTN_0735 214
401614.FTN_0019 401614.FTN_0742 238
401614.FTN_0019 401614.FTN_0781 207
401614.FTN_0019 401614.FTN_0787 300
401614.FTN_0019 401614.FTN_0789 151
401614.FTN_0019 401614.FTN_0798 190
401614.FTN_0019 401614.FTN_0803 343
401614.FTN_0019 401614.FTN_0804 540
401614.FTN_0019 401614.FTN_0805 551
401614.FTN_0019 401614.FTN_0812 156
401614.FTN_0019 401614.FTN_0822 182
401614.FTN_0019 401614.FTN_0823 281
401614.FTN_0019 401614.FTN_0829 202
401614.FTN_0019 401614.FTN_0856 309
401614.FTN_0019 401614.FTN_0866 588
401614.FTN_0019 401614.FTN_0867 595
401614.FTN_0019 401614.FTN_0891 192
401614.FTN_0019 401614.FTN_0896 305
401614.FTN_0019 401614.FTN_0897 456
401614.FTN_0019 401614.FTN_0899 457
401614.FTN_0019 401614.FTN_0902 151
401614.FTN_0019 401614.FTN_0905 151
401614.FTN_0019 401614.FTN_0917 159
401614.FTN_0019 401614.FTN_0935 909
401614.FTN_0019 401614.FTN_0943 230
401614.FTN_0019 401614.FTN_0947 224
401614.FTN_0019 401614.FTN_0963 805
401614.FTN_0019 401614.FTN_0980 176
401614.FTN_0019 401614.FTN_0984 182
401614.FTN_0019 401614.FTN_0992 176
401614.FTN_0019 401614.FTN_1000 244
401614.FTN_0019 401614.FTN_1003 259
401614.FTN_0019 401614.FTN_1007 193
401614.FTN_0019 401614.FTN_1008 504
401614.FTN_0019 401614.FTN_1018 153
401614.FTN_0019 401614.FTN_1019 252
401614.FTN_0019 401614.FTN_1025 288
401614.FTN_0019 401614.FTN_1035 291
401614.FTN_0019 401614.FTN_1040 165
401614.FTN_0019 401614.FTN_1043 165
401614.FTN_0019 401614.FTN_1044 161
401614.FTN_0019 401614.FTN_1055 219
401614.FTN_0019 401614.FTN_1057 210
401614.FTN_0019 401614.FTN_1067 152
401614.FTN_0019 401614.FTN_1075 223
401614.FTN_0019 401614.FTN_1084 267
401614.FTN_0019 401614.FTN_1088 899
401614.FTN_0019 401614.FTN_1100 152
401614.FTN_0019 401614.FTN_1105 579
401614.FTN_0019 401614.FTN_1121 446
401614.FTN_0019 401614.FTN_1128 436
401614.FTN_0019 401614.FTN_1131 801
401614.FTN_0019 401614.FTN_1135 338
401614.FTN_0019 401614.FTN_1146 899
401614.FTN_0019 401614.FTN_1149 328
401614.FTN_0019 401614.FTN_1164 344
401614.FTN_0019 401614.FTN_1191 310
401614.FTN_0019 401614.FTN_1197 375
401614.FTN_0019 401614.FTN_1198 171
401614.FTN_0019 401614.FTN_1208 899
401614.FTN_0019 401614.FTN_1212 155
401614.FTN_0019 401614.FTN_1220 275
401614.FTN_0019 401614.FTN_1221 307
401614.FTN_0019 401614.FTN_1227 192
401614.FTN_0019 401614.FTN_1237 165
401614.FTN_0019 401614.FTN_1245 168
401614.FTN_0019 401614.FTN_1247 156
401614.FTN_0019 401614.FTN_1253 169
401614.FTN_0019 401614.FTN_1259 434
401614.FTN_0019 401614.FTN_1264 535
401614.FTN_0019 401614.FTN_1271 195
401614.FTN_0019 401614.FTN_1330 384
401614.FTN_0019 401614.FTN_1347 289
401614.FTN_0019 401614.FTN_1354 805
401614.FTN_0019 401614.FTN_1370 194
401614.FTN_0019 401614.FTN_1377 205
401614.FTN_0019 401614.FTN_1384 291
401614.FTN_0019 401614.FTN_1400 155
401614.FTN_0019 401614.FTN_1407 318
401614.FTN_0019 401614.FTN_1408 225
401614.FTN_0019 401614.FTN_1421 931
401614.FTN_0019 401614.FTN_1429 275
401614.FTN_0019 401614.FTN_1437 241
401614.FTN_0019 401614.FTN_1461 432
401614.FTN_0019 401614.FTN_1462 381
401614.FTN_0019 401614.FTN_1464 469
401614.FTN_0019 401614.FTN_1467 296
401614.FTN_0019 401614.FTN_1499 250
401614.FTN_0019 401614.FTN_1508 258
401614.FTN_0019 401614.FTN_1518 171
401614.FTN_0019 401614.FTN_1532 809
401614.FTN_0019 401614.FTN_1538 463
401614.FTN_0019 401614.FTN_1563 459
401614.FTN_0019 401614.FTN_1567 614
401614.FTN_0019 401614.FTN_1568 405
401614.FTN_0019 401614.FTN_1572 212
401614.FTN_0019 401614.FTN_1573 634
401614.FTN_0019 401614.FTN_1576 518
401614.FTN_0019 401614.FTN_1585 179
401614.FTN_0019 401614.FTN_1592 262
401614.FTN_0019 401614.FTN_1594 300
401614.FTN_0019 401614.FTN_1595 634
401614.FTN_0019 401614.FTN_1618 220
401614.FTN_0019 401614.FTN_1637 196
401614.FTN_0019 401614.FTN_1640 179
401614.FTN_0019 401614.FTN_1689 244
401614.FTN_0019 401614.FTN_1690 223
401614.FTN_0019 401614.FTN_1691 344
401614.FTN_0019 401614.FTN_1694 296
401614.FTN_0019 401614.FTN_1699 556
401614.FTN_0019 401614.FTN_1700 247
401614.FTN_0019 401614.FTN_1701 840
401614.FTN_0019 401614.FTN_1705 224
401614.FTN_0019 401614.FTN_1725 899
401614.FTN_0019 401614.FTN_1730 826
401614.FTN_0019 401614.FTN_1732 214
401614.FTN_0019 401614.FTN_1737 250
401614.FTN_0019 401614.FTN_1745 348
401614.FTN_0019 401614.FTN_1762 182
401614.FTN_0019 401614.FTN_1768 256
401614.FTN_0019 401614.FTN_1770 201
401614.FTN_0019 401614.FTN_1777 192
401614.FTN_0019 401614.FTN_1778 218
401614.FTN_0020 401614.FTN_0001 168
401614.FTN_0020 401614.FTN_0018 352
401614.FTN_0020 401614.FTN_0019 999
401614.FTN_0020 401614.FTN_0021 999
401614.FTN_0020 401614.FTN_0024 933
401614.FTN_0020 401614.FTN_0035 708
401614.FTN_0020 401614.FTN_0036 922
401614.FTN_0020 401614.FTN_0056 240
401614.FTN_0020 401614.FTN_0059 178
401614.FTN_0020 401614.FTN_0066 164
401614.FTN_0020 401614.FTN_0069 537
401614.FTN_0020 401614.FTN_0076 274
401614.FTN_0020 401614.FTN_0078 159
401614.FTN_0020 401614.FTN_0089 218
401614.FTN_0020 401614.FTN_0106 184
401614.FTN_0020 401614.FTN_0107 151
401614.FTN_0020 401614.FTN_0112 274
401614.FTN_0020 401614.FTN_0119 205
401614.FTN_0020 401614.FTN_0122 360
401614.FTN_0020 401614.FTN_0135 173
401614.FTN_0020 401614.FTN_0154 235
401614.FTN_0020 401614.FTN_0164 155
401614.FTN_0020 401614.FTN_0171 899
401614.FTN_0020 401614.FTN_0172 907
401614.FTN_0020 401614.FTN_0177 391
401614.FTN_0020 401614.FTN_0189 424
401614.FTN_0020 401614.FTN_0221 353
401614.FTN_0020 401614.FTN_0226 541
401614.FTN_0020 401614.FTN_0227 369
401614.FTN_0020 401614.FTN_0228 203
401614.FTN_0020 401614.FTN_0229 205
401614.FTN_0020 401614.FTN_0235 206
401614.FTN_0020 401614.FTN_0236 203
401614.FTN_0020 401614.FTN_0237 223
401614.FTN_0020 401614.FTN_0239 199
401614.FTN_0020 401614.FTN_0240 180
401614.FTN_0020 401614.FTN_0243 179
401614.FTN_0020 401614.FTN_0246 188
401614.FTN_0020 401614.FTN_0248 180
401614.FTN_0020 401614.FTN_0249 188
401614.FTN_0020 401614.FTN_0250 317
401614.FTN_0020 401614.FTN_0251 203
401614.FTN_0020 401614.FTN_0256 258
401614.FTN_0020 401614.FTN_0258 378
401614.FTN_0020 401614.FTN_0262 442
401614.FTN_0020 401614.FTN_0270 439
401614.FTN_0020 401614.FTN_0279 358
401614.FTN_0020 401614.FTN_0322 316
401614.FTN_0020 401614.FTN_0335 272
401614.FTN_0020 401614.FTN_0348 378
401614.FTN_0020 401614.FTN_0357 221
401614.FTN_0020 401614.FTN_0402 274
401614.FTN_0020 401614.FTN_0412 207
401614.FTN_0020 401614.FTN_0419 326
401614.FTN_0020 401614.FTN_0420 483
401614.FTN_0020 401614.FTN_0422 159
401614.FTN_0020 401614.FTN_0435 292
401614.FTN_0020 401614.FTN_0438 293
401614.FTN_0020 401614.FTN_0440 441
401614.FTN_0020 401614.FTN_0441 388
401614.FTN_0020 401614.FTN_0442 274
401614.FTN_0020 401614.FTN_0468 212
401614.FTN_0020 401614.FTN_0484 180
401614.FTN_0020 401614.FTN_0485 922
401614.FTN_0020 401614.FTN_0488 239
401614.FTN_0020 401614.FTN_0496 224
401614.FTN_0020 401614.FTN_0499 237
401614.FTN_0020 401614.FTN_0505 202
401614.FTN_0020 401614.FTN_0524 432
401614.FTN_0020 401614.FTN_0529 626
401614.FTN_0020 401614.FTN_0539 321
401614.FTN_0020 401614.FTN_0561 158
401614.FTN_0020 401614.FTN_0562 274
401614.FTN_0020 401614.FTN_0564 269
401614.FTN_0020 401614.FTN_0569 486
401614.FTN_0020 401614.FTN_0580 205
401614.FTN_0020 401614.FTN_0588 258
401614.FTN_0020 401614.FTN_0608 164
401614.FTN_0020 401614.FTN_0613 304
401614.FTN_0020 401614.FTN_0617 185
401614.FTN_0020 401614.FTN_0628 395
401614.FTN_0020 401614.FTN_0647 399
401614.FTN_0020 401614.FTN_0661 408
401614.FTN_0020 401614.FTN_0665 645
401614.FTN_0020 401614.FTN_0691 500
401614.FTN_0020 401614.FTN_0723 239
401614.FTN_0020 401614.FTN_0766 162
401614.FTN_0020 401614.FTN_0774 397
401614.FTN_0020 401614.FTN_0778 474
401614.FTN_0020 401614.FTN_0803 384
401614.FTN_0020 401614.FTN_0804 235
401614.FTN_0020 401614.FTN_0806 215
401614.FTN_0020 401614.FTN_0815 185
401614.FTN_0020 401614.FTN_0816 459
401614.FTN_0020 401614.FTN_0819 151
401614.FTN_0020 401614.FTN_0822 272
401614.FTN_0020 401614.FTN_0823 175
401614.FTN_0020 401614.FTN_0838 198
401614.FTN_0020 401614.FTN_0867 181
401614.FTN_0020 401614.FTN_0882 223
401614.FTN_0020 401614.FTN_0883 227
401614.FTN_0020 401614.FTN_0897 723
401614.FTN_0020 401614.FTN_0912 174
401614.FTN_0020 401614.FTN_0913 320
401614.FTN_0020 401614.FTN_0914 434
401614.FTN_0020 401614.FTN_0915 441
401614.FTN_0020 401614.FTN_0945 391
401614.FTN_0020 401614.FTN_0985 193
401614.FTN_0020 401614.FTN_0992 181
401614.FTN_0020 401614.FTN_1000 315
401614.FTN_0020 401614.FTN_1007 200
401614.FTN_0020 401614.FTN_1008 180
401614.FTN_0020 401614.FTN_1019 252
401614.FTN_0020 401614.FTN_1035 272
401614.FTN_0020 401614.FTN_1038 201
401614.FTN_0020 401614.FTN_1056 469
401614.FTN_0020 401614.FTN_1057 224
401614.FTN_0020 401614.FTN_1058 431
401614.FTN_0020 401614.FTN_1067 221
401614.FTN_0020 401614.FTN_1128 464
401614.FTN_0020 401614.FTN_1135 340
401614.FTN_0020 401614.FTN_1136 269
401614.FTN_0020 401614.FTN_1160 316
401614.FTN_0020 401614.FTN_1198 208
401614.FTN_0020 401614.FTN_1211 266
401614.FTN_0020 401614.FTN_1220 234
401614.FTN_0020 401614.FTN_1221 271
401614.FTN_0020 401614.FTN_1222 415
401614.FTN_0020 401614.FTN_1223 206
401614.FTN_0020 401614.FTN_1240 224
401614.FTN_0020 401614.FTN_1245 184
401614.FTN_0020 401614.FTN_1247 222
401614.FTN_0020 401614.FTN_1264 464
401614.FTN_0020 401614.FTN_1273 191
401614.FTN_0020 401614.FTN_1283 365
401614.FTN_0020 401614.FTN_1284 471
401614.FTN_0020 401614.FTN_1285 317
401614.FTN_0020 401614.FTN_1288 193
401614.FTN_0020 401614.FTN_1289 193
401614.FTN_0020 401614.FTN_1293 152
401614.FTN_0020 401614.FTN_1347 325
401614.FTN_0020 401614.FTN_1370 240
401614.FTN_0020 401614.FTN_1377 203
401614.FTN_0020 401614.FTN_1384 292
401614.FTN_0020 401614.FTN_1400 190
401614.FTN_0020 401614.FTN_1415 238
401614.FTN_0020 401614.FTN_1417 218
401614.FTN_0020 401614.FTN_1425 220
401614.FTN_0020 401614.FTN_1428 223
401614.FTN_0020 401614.FTN_1429 234
401614.FTN_0020 401614.FTN_1430 291
401614.FTN_0020 401614.FTN_1431 197
401614.FTN_0020 401614.FTN_1436 191
401614.FTN_0020 401614.FTN_1467 186
401614.FTN_0020 401614.FTN_1477 220
401614.FTN_0020 401614.FTN_1478 469
401614.FTN_0020 401614.FTN_1479 469
401614.FTN_0020 401614.FTN_1484 190
401614.FTN_0020 401614.FTN_1487 181
401614.FTN_0020 401614.FTN_1509 151
401614.FTN_0020 401614.FTN_1518 208
401614.FTN_0020 401614.FTN_1538 218
401614.FTN_0020 401614.FTN_1539 379
401614.FTN_0020 401614.FTN_1563 484
401614.FTN_0020 401614.FTN_1567 282
401614.FTN_0020 401614.FTN_1568 213
401614.FTN_0020 401614.FTN_1570 179
401614.FTN_0020 401614.FTN_1573 188
401614.FTN_0020 401614.FTN_1576 263
401614.FTN_0020 401614.FTN_1589 184
401614.FTN_0020 401614.FTN_1590 184
401614.FTN_0020 401614.FTN_1610 208
401614.FTN_0020 401614.FTN_1655 194
401614.FTN_0020 401614.FTN_1660 205
401614.FTN_0020 401614.FTN_1681 197
401614.FTN_0020 401614.FTN_1699 673
401614.FTN_0020 401614.FTN_1700 957
401614.FTN_0020 401614.FTN_1701 252
401614.FTN_0020 401614.FTN_1729 544
401614.FTN_0020 401614.FTN_1770 316
401614.FTN_0020 401614.FTN_1778 169
401614.FTN_0021 401614.FTN_0018 350
401614.FTN_0021 401614.FTN_0019 999
401614.FTN_0021 401614.FTN_0020 999
401614.FTN_0021 401614.FTN_0024 901
401614.FTN_0021 401614.FTN_0035 718
401614.FTN_0021 401614.FTN_0036 957
401614.FTN_0021 401614.FTN_0055 223
401614.FTN_0021 401614.FTN_0056 274
401614.FTN_0021 401614.FTN_0059 153
401614.FTN_0021 401614.FTN_0066 156
401614.FTN_0021 401614.FTN_0069 474
401614.FTN_0021 401614.FTN_0078 501
401614.FTN_0021 401614.FTN_0090 168
401614.FTN_0021 401614.FTN_0099 178
401614.FTN_0021 401614.FTN_0106 193
401614.FTN_0021 401614.FTN_0107 381
401614.FTN_0021 401614.FTN_0111 151
401614.FTN_0021 401614.FTN_0112 274
401614.FTN_0021 401614.FTN_0113 221
401614.FTN_0021 401614.FTN_0114 269
401614.FTN_0021 401614.FTN_0122 173
401614.FTN_0021 401614.FTN_0146 218
401614.FTN_0021 401614.FTN_0154 235
401614.FTN_0021 401614.FTN_0159 227
401614.FTN_0021 401614.FTN_0161 458
401614.FTN_0021 401614.FTN_0167 274
401614.FTN_0021 401614.FTN_0171 899
401614.FTN_0021 401614.FTN_0172 919
401614.FTN_0021 401614.FTN_0177 427
401614.FTN_0021 401614.FTN_0178 552
401614.FTN_0021 401614.FTN_0189 424
401614.FTN_0021 401614.FTN_0214 239
401614.FTN_0021 401614.FTN_0221 157
401614.FTN_0021 401614.FTN_0226 576
401614.FTN_0021 401614.FTN_0227 279
401614.FTN_0021 401614.FTN_0229 607
401614.FTN_0021 401614.FTN_0233 169
401614.FTN_0021 401614.FTN_0235 267
401614.FTN_0021 401614.FTN_0236 273
401614.FTN_0021 401614.FTN_0237 282
401614.FTN_0021 401614.FTN_0238 183
401614.FTN_0021 401614.FTN_0239 172
401614.FTN_0021 401614.FTN_0240 243
401614.FTN_0021 401614.FTN_0241 198
401614.FTN_0021 401614.FTN_0242 204
401614.FTN_0021 401614.FTN_0243 252
401614.FTN_0021 401614.FTN_0244 213
401614.FTN_0021 401614.FTN_0246 181
401614.FTN_0021 401614.FTN_0248 251
401614.FTN_0021 401614.FTN_0251 251
401614.FTN_0021 401614.FTN_0254 206
401614.FTN_0021 401614.FTN_0255 228
401614.FTN_0021 401614.FTN_0256 222
401614.FTN_0021 401614.FTN_0257 180
401614.FTN_0021 401614.FTN_0258 196
401614.FTN_0021 401614.FTN_0259 302
401614.FTN_0021 401614.FTN_0261 225
401614.FTN_0021 401614.FTN_0262 271
401614.FTN_0021 401614.FTN_0263 335
401614.FTN_0021 401614.FTN_0264 317
401614.FTN_0021 401614.FTN_0265 393
401614.FTN_0021 401614.FTN_0270 551
401614.FTN_0021 401614.FTN_0278 268
401614.FTN_0021 401614.FTN_0279 432
401614.FTN_0021 401614.FTN_0298 204
401614.FTN_0021 401614.FTN_0300 230
401614.FTN_0021 401614.FTN_0310 161
401614.FTN_0021 401614.FTN_0322 425
401614.FTN_0021 401614.FTN_0348 451
401614.FTN_0021 401614.FTN_0394 375
401614.FTN_0021 401614.FTN_0402 312
401614.FTN_0021 401614.FTN_0412 270
401614.FTN_0021 401614.FTN_0417 179
401614.FTN_0021 401614.FTN_0419 370
401614.FTN_0021 401614.FTN_0420 557
401614.FTN_0021 401614.FTN_0422 239
401614.FTN_0021 401614.FTN_0423 160
401614.FTN_0021 401614.FTN_0432 171
401614.FTN_0021 401614.FTN_0435 339
401614.FTN_0021 401614.FTN_0436 151
401614.FTN_0021 401614.FTN_0438 228
401614.FTN_0021 401614.FTN_0440 360
401614.FTN_0021 401614.FTN_0441 524
401614.FTN_0021 401614.FTN_0442 308
401614.FTN_0021 401614.FTN_0446 199
401614.FTN_0021 401614.FTN_0447 154
401614.FTN_0021 401614.FTN_0453 230
401614.FTN_0021 401614.FTN_0468 237
401614.FTN_0021 401614.FTN_0481 193
401614.FTN_0021 401614.FTN_0485 932
401614.FTN_0021 401614.FTN_0490 205
401614.FTN_0021 401614.FTN_0496 218
401614.FTN_0021 401614.FTN_0499 424
401614.FTN_0021 401614.FTN_0511 299
401614.FTN_0021 401614.FTN_0519 205
401614.FTN_0021 401614.FTN_0520 166
401614.FTN_0021 401614.FTN_0529 641
401614.FTN_0021 401614.FTN_0531 465
401614.FTN_0021 401614.FTN_0539 193
401614.FTN_0021 401614.FTN_0553 191
401614.FTN_0021 401614.FTN_0560 150
401614.FTN_0021 401614.FTN_0562 252
401614.FTN_0021 401614.FTN_0569 457
401614.FTN_0021 401614.FTN_0600 318
401614.FTN_0021 401614.FTN_0613 317
401614.FTN_0021 401614.FTN_0617 185
401614.FTN_0021 401614.FTN_0621 454
401614.FTN_0021 401614.FTN_0628 463
401614.FTN_0021 401614.FTN_0647 356
401614.FTN_0021 401614.FTN_0648 384
401614.FTN_0021 401614.FTN_0651 382
401614.FTN_0021 401614.FTN_0661 379
401614.FTN_0021 401614.FTN_0665 613
401614.FTN_0021 401614.FTN_0672 175
401614.FTN_0021 401614.FTN_0683 469
401614.FTN_0021 401614.FTN_0685 215
401614.FTN_0021 401614.FTN_0691 509
401614.FTN_0021 401614.FTN_0728 232
401614.FTN_0021 401614.FTN_0729 226
401614.FTN_0021 401614.FTN_0766 196
401614.FTN_0021 401614.FTN_0778 158
401614.FTN_0021 401614.FTN_0803 350
401614.FTN_0021 401614.FTN_0804 235
401614.FTN_0021 401614.FTN_0816 504
401614.FTN_0021 401614.FTN_0823 367
401614.FTN_0021 401614.FTN_0867 181
401614.FTN_0021 401614.FTN_0870 150
401614.FTN_0021 401614.FTN_0882 246
401614.FTN_0021 401614.FTN_0883 402
401614.FTN_0021 401614.FTN_0897 693
401614.FTN_0021 401614.FTN_0899 237
401614.FTN_0021 401614.FTN_0913 593
401614.FTN_0021 401614.FTN_0914 468
401614.FTN_0021 401614.FTN_0915 500
401614.FTN_0021 401614.FTN_0921 168
401614.FTN_0021 401614.FTN_0922 167
401614.FTN_0021 401614.FTN_0951 185
401614.FTN_0021 401614.FTN_0981 207
401614.FTN_0021 401614.FTN_0983 377
401614.FTN_0021 401614.FTN_0992 247
401614.FTN_0021 401614.FTN_1000 244
401614.FTN_0021 401614.FTN_1008 237
401614.FTN_0021 401614.FTN_1019 252
401614.FTN_0021 401614.FTN_1035 272
401614.FTN_0021 401614.FTN_1040 229
401614.FTN_0021 401614.FTN_1043 156
401614.FTN_0021 401614.FTN_1050 188
401614.FTN_0021 401614.FTN_1054 235
401614.FTN_0021 401614.FTN_1058 338
401614.FTN_0021 401614.FTN_1074 272
401614.FTN_0021 401614.FTN_1075 174
401614.FTN_0021 401614.FTN_1091 169
401614.FTN_0021 401614.FTN_1096 425
401614.FTN_0021 401614.FTN_1112 325
401614.FTN_0021 401614.FTN_1126 224
401614.FTN_0021 401614.FTN_1128 463
401614.FTN_0021 401614.FTN_1131 164
401614.FTN_0021 401614.FTN_1135 322
401614.FTN_0021 401614.FTN_1136 341
401614.FTN_0021 401614.FTN_1160 425
401614.FTN_0021 401614.FTN_1164 221
401614.FTN_0021 401614.FTN_1191 272
401614.FTN_0021 401614.FTN_1198 208
401614.FTN_0021 401614.FTN_1221 283
401614.FTN_0021 401614.FTN_1222 188
401614.FTN_0021 401614.FTN_1240 217
401614.FTN_0021 401614.FTN_1245 168
401614.FTN_0021 401614.FTN_1249 312
401614.FTN_0021 401614.FTN_1264 449
401614.FTN_0021 401614.FTN_1283 548
401614.FTN_0021 401614.FTN_1284 560
401614.FTN_0021 401614.FTN_1285 428
401614.FTN_0021 401614.FTN_1288 257
401614.FTN_0021 401614.FTN_1289 151
401614.FTN_0021 401614.FTN_1293 152
401614.FTN_0021 401614.FTN_1347 401
401614.FTN_0021 401614.FTN_1350 274
401614.FTN_0021 401614.FTN_1354 175
401614.FTN_0021 401614.FTN_1360 168
401614.FTN_0021 401614.FTN_1370 226
401614.FTN_0021 401614.FTN_1377 314
401614.FTN_0021 401614.FTN_1384 299
401614.FTN_0021 401614.FTN_1404 191
401614.FTN_0021 401614.FTN_1405 191
401614.FTN_0021 401614.FTN_1412 317
401614.FTN_0021 401614.FTN_1415 221
401614.FTN_0021 401614.FTN_1417 213
401614.FTN_0021 401614.FTN_1425 161
401614.FTN_0021 401614.FTN_1464 316
401614.FTN_0021 401614.FTN_1467 308
401614.FTN_0021 401614.FTN_1469 446
401614.FTN_0021 401614.FTN_1477 152
401614.FTN_0021 401614.FTN_1478 151
401614.FTN_0021 401614.FTN_1479 150
401614.FTN_0021 401614.FTN_1486 165
401614.FTN_0021 401614.FTN_1487 185
401614.FTN_0021 401614.FTN_1493 156
401614.FTN_0021 401614.FTN_1499 192
401614.FTN_0021 401614.FTN_1509 151
401614.FTN_0021 401614.FTN_1511 169
401614.FTN_0021 401614.FTN_1518 208
401614.FTN_0021 401614.FTN_1538 288
401614.FTN_0021 401614.FTN_1550 200
401614.FTN_0021 401614.FTN_1563 496
401614.FTN_0021 401614.FTN_1565 344
401614.FTN_0021 401614.FTN_1567 201
401614.FTN_0021 401614.FTN_1568 382
401614.FTN_0021 401614.FTN_1570 150
401614.FTN_0021 401614.FTN_1576 307
401614.FTN_0021 401614.FTN_1602 232
401614.FTN_0021 401614.FTN_1640 275
401614.FTN_0021 401614.FTN_1646 380
401614.FTN_0021 401614.FTN_1668 219
401614.FTN_0021 401614.FTN_1681 269
401614.FTN_0021 401614.FTN_1690 307
401614.FTN_0021 401614.FTN_1699 610
401614.FTN_0021 401614.FTN_1700 967
401614.FTN_0021 401614.FTN_1701 252
401614.FTN_0021 401614.FTN_1728 380
401614.FTN_0021 401614.FTN_1729 642
401614.FTN_0021 401614.FTN_1756 176
401614.FTN_0021 401614.FTN_1770 153
401614.FTN_0021 401614.FTN_1776 340
401614.FTN_0021 401614.FTN_1777 396
401614.FTN_0022 401614.FTN_0023 208
401614.FTN_0022 401614.FTN_0090 226
401614.FTN_0022 401614.FTN_0113 899
401614.FTN_0022 401614.FTN_0209 185
401614.FTN_0022 401614.FTN_0225 173
401614.FTN_0022 401614.FTN_0289 168
401614.FTN_0022 401614.FTN_0311 171
401614.FTN_0022 401614.FTN_0354 192
401614.FTN_0022 401614.FTN_0403 459
401614.FTN_0022 401614.FTN_0442 899
401614.FTN_0022 401614.FTN_0521 372
401614.FTN_0022 401614.FTN_0523 318
401614.FTN_0022 401614.FTN_0549 210
401614.FTN_0022 401614.FTN_0581 151
401614.FTN_0022 401614.FTN_0585 166
401614.FTN_0022 401614.FTN_0643 339
401614.FTN_0022 401614.FTN_0681 289
401614.FTN_0022 401614.FTN_0780 150
401614.FTN_0022 401614.FTN_0786 183
401614.FTN_0022 401614.FTN_0834 151
401614.FTN_0022 401614.FTN_0879 252
401614.FTN_0022 401614.FTN_0924 298
401614.FTN_0022 401614.FTN_0954 469
401614.FTN_0022 401614.FTN_0989 152
401614.FTN_0022 401614.FTN_1000 175
401614.FTN_0022 401614.FTN_1038 292
401614.FTN_0022 401614.FTN_1060 224
401614.FTN_0022 401614.FTN_1061 384
401614.FTN_0022 401614.FTN_1069 157
401614.FTN_0022 401614.FTN_1070 214
401614.FTN_0022 401614.FTN_1071 154
401614.FTN_0022 401614.FTN_1088 176
401614.FTN_0022 401614.FTN_1100 166
401614.FTN_0022 401614.FTN_1238 237
401614.FTN_0022 401614.FTN_1262 527
401614.FTN_0022 401614.FTN_1331 177
401614.FTN_0022 401614.FTN_1346 220
401614.FTN_0022 401614.FTN_1405 231
401614.FTN_0022 401614.FTN_1445 152
401614.FTN_0022 401614.FTN_1545 391
401614.FTN_0022 401614.FTN_1556 384
401614.FTN_0022 401614.FTN_1582 187
401614.FTN_0022 401614.FTN_1604 167
401614.FTN_0022 401614.FTN_1682 250
401614.FTN_0023 401614.FTN_0008 212
401614.FTN_0023 401614.FTN_0022 208
401614.FTN_0023 401614.FTN_0024 634
401614.FTN_0023 401614.FTN_0035 151
401614.FTN_0023 401614.FTN_0082 168
401614.FTN_0023 401614.FTN_0111 218
401614.FTN_0023 401614.FTN_0143 212
401614.FTN_0023 401614.FTN_0179 162
401614.FTN_0023 401614.FTN_0192 479
401614.FTN_0023 401614.FTN_0207 368
401614.FTN_0023 401614.FTN_0208 228
401614.FTN_0023 401614.FTN_0209 214
401614.FTN_0023 401614.FTN_0210 200
401614.FTN_0023 401614.FTN_0218 160
401614.FTN_0023 401614.FTN_0235 202
401614.FTN_0023 401614.FTN_0452 172
401614.FTN_0023 401614.FTN_0485 367
401614.FTN_0023 401614.FTN_0488 230
401614.FTN_0023 401614.FTN_0527 278
401614.FTN_0023 401614.FTN_0536 195
401614.FTN_0023 401614.FTN_0550 323
401614.FTN_0023 401614.FTN_0552 174
401614.FTN_0023 401614.FTN_0557 158
401614.FTN_0023 401614.FTN_0577 216
401614.FTN_0023 401614.FTN_0583 176
401614.FTN_0023 401614.FTN_0599 211
401614.FTN_0023 401614.FTN_0608 208
401614.FTN_0023 401614.FTN_0609 174
401614.FTN_0023 401614.FTN_0626 213
401614.FTN_0023 401614.FTN_0640 160
401614.FTN_0023 401614.FTN_0685 201
401614.FTN_0023 401614.FTN_0716 150
401614.FTN_0023 401614.FTN_0723 263
401614.FTN_0023 401614.FTN_0768 176
401614.FTN_0023 401614.FTN_0774 203
401614.FTN_0023 401614.FTN_0812 306
401614.FTN_0023 401614.FTN_0814 213
401614.FTN_0023 401614.FTN_0815 289
401614.FTN_0023 401614.FTN_0816 288
401614.FTN_0023 401614.FTN_0861 213
401614.FTN_0023 401614.FTN_0962 288
401614.FTN_0023 401614.FTN_0971 207
401614.FTN_0023 401614.FTN_1033 152
401614.FTN_0023 401614.FTN_1052 254
401614.FTN_0023 401614.FTN_1057 182
401614.FTN_0023 401614.FTN_1065 180
401614.FTN_0023 401614.FTN_1067 202
401614.FTN_0023 401614.FTN_1081 172
401614.FTN_0023 401614.FTN_1142 150
401614.FTN_0023 401614.FTN_1159 376
401614.FTN_0023 401614.FTN_1190 202
401614.FTN_0023 401614.FTN_1290 247
401614.FTN_0023 401614.FTN_1369 150
401614.FTN_0023 401614.FTN_1437 381
401614.FTN_0023 401614.FTN_1462 183
401614.FTN_0023 401614.FTN_1471 380
401614.FTN_0023 401614.FTN_1521 212
401614.FTN_0023 401614.FTN_1531 309
401614.FTN_0023 401614.FTN_1568 154
401614.FTN_0023 401614.FTN_1580 152
401614.FTN_0023 401614.FTN_1719 194
401614.FTN_0023 401614.FTN_1731 174
401614.FTN_0024 401614.FTN_0019 999
401614.FTN_0024 401614.FTN_0020 933
401614.FTN_0024 401614.FTN_0021 901
401614.FTN_0024 401614.FTN_0023 634
401614.FTN_0024 401614.FTN_0035 596
401614.FTN_0024 401614.FTN_0036 986
401614.FTN_0024 401614.FTN_0056 206
401614.FTN_0024 401614.FTN_0059 172
401614.FTN_0024 401614.FTN_0069 461
401614.FTN_0024 401614.FTN_0072 177
401614.FTN_0024 401614.FTN_0074 540
401614.FTN_0024 401614.FTN_0087 216
401614.FTN_0024 401614.FTN_0089 216
401614.FTN_0024 401614.FTN_0107 392
401614.FTN_0024 401614.FTN_0112 275
401614.FTN_0024 401614.FTN_0113 274
401614.FTN_0024 401614.FTN_0118 436
401614.FTN_0024 401614.FTN_0127 185
401614.FTN_0024 401614.FTN_0133 360
401614.FTN_0024 401614.FTN_0149 367
401614.FTN_0024 401614.FTN_0156 255
401614.FTN_0024 401614.FTN_0161 238
401614.FTN_0024 401614.FTN_0170 223
401614.FTN_0024 401614.FTN_0177 208
401614.FTN_0024 401614.FTN_0181 183
401614.FTN_0024 401614.FTN_0182 360
401614.FTN_0024 401614.FTN_0183 367
401614.FTN_0024 401614.FTN_0189 393
401614.FTN_0024 401614.FTN_0220 244
401614.FTN_0024 401614.FTN_0221 251
401614.FTN_0024 401614.FTN_0227 168
401614.FTN_0024 401614.FTN_0270 224
401614.FTN_0024 401614.FTN_0279 582
401614.FTN_0024 401614.FTN_0332 274
401614.FTN_0024 401614.FTN_0339 274
401614.FTN_0024 401614.FTN_0345 494
401614.FTN_0024 401614.FTN_0347 181
401614.FTN_0024 401614.FTN_0358 307
401614.FTN_0024 401614.FTN_0361 230
401614.FTN_0024 401614.FTN_0397 343
401614.FTN_0024 401614.FTN_0402 274
401614.FTN_0024 401614.FTN_0420 340
401614.FTN_0024 401614.FTN_0422 274
401614.FTN_0024 401614.FTN_0425 244
401614.FTN_0024 401614.FTN_0432 443
401614.FTN_0024 401614.FTN_0436 180
401614.FTN_0024 401614.FTN_0440 274
401614.FTN_0024 401614.FTN_0457 191
401614.FTN_0024 401614.FTN_0464 318
401614.FTN_0024 401614.FTN_0485 376
401614.FTN_0024 401614.FTN_0503 192
401614.FTN_0024 401614.FTN_0529 484
401614.FTN_0024 401614.FTN_0539 251
401614.FTN_0024 401614.FTN_0545 207
401614.FTN_0024 401614.FTN_0550 228
401614.FTN_0024 401614.FTN_0562 308
401614.FTN_0024 401614.FTN_0563 291
401614.FTN_0024 401614.FTN_0564 287
401614.FTN_0024 401614.FTN_0569 196
401614.FTN_0024 401614.FTN_0590 169
401614.FTN_0024 401614.FTN_0608 196
401614.FTN_0024 401614.FTN_0613 291
401614.FTN_0024 401614.FTN_0629 200
401614.FTN_0024 401614.FTN_0640 151
401614.FTN_0024 401614.FTN_0647 174
401614.FTN_0024 401614.FTN_0665 244
401614.FTN_0024 401614.FTN_0673 328
401614.FTN_0024 401614.FTN_0679 151
401614.FTN_0024 401614.FTN_0690 197
401614.FTN_0024 401614.FTN_0691 499
401614.FTN_0024 401614.FTN_0694 196
401614.FTN_0024 401614.FTN_0753 344
401614.FTN_0024 401614.FTN_0769 152
401614.FTN_0024 401614.FTN_0781 219
401614.FTN_0024 401614.FTN_0786 270
401614.FTN_0024 401614.FTN_0803 274
401614.FTN_0024 401614.FTN_0804 444
401614.FTN_0024 401614.FTN_0822 167
401614.FTN_0024 401614.FTN_0823 162
401614.FTN_0024 401614.FTN_0827 274
401614.FTN_0024 401614.FTN_0831 197
401614.FTN_0024 401614.FTN_0838 168
401614.FTN_0024 401614.FTN_0856 246
401614.FTN_0024 401614.FTN_0866 527
401614.FTN_0024 401614.FTN_0867 493
401614.FTN_0024 401614.FTN_0880 360
401614.FTN_0024 401614.FTN_0881 308
401614.FTN_0024 401614.FTN_0882 224
401614.FTN_0024 401614.FTN_0897 298
401614.FTN_0024 401614.FTN_0901 267
401614.FTN_0024 401614.FTN_0931 170
401614.FTN_0024 401614.FTN_0947 224
401614.FTN_0024 401614.FTN_0978 152
401614.FTN_0024 401614.FTN_0993 156
401614.FTN_0024 401614.FTN_1008 152
401614.FTN_0024 401614.FTN_1018 155
401614.FTN_0024 401614.FTN_1046 340
401614.FTN_0024 401614.FTN_1063 152
401614.FTN_0024 401614.FTN_1067 318
401614.FTN_0024 401614.FTN_1080 380
401614.FTN_0024 401614.FTN_1084 214
401614.FTN_0024 401614.FTN_1097 195
401614.FTN_0024 401614.FTN_1105 521
401614.FTN_0024 401614.FTN_1113 195
401614.FTN_0024 401614.FTN_1115 252
401614.FTN_0024 401614.FTN_1121 440
401614.FTN_0024 401614.FTN_1128 464
401614.FTN_0024 401614.FTN_1135 307
401614.FTN_0024 401614.FTN_1136 156
401614.FTN_0024 401614.FTN_1191 152
401614.FTN_0024 401614.FTN_1198 179
401614.FTN_0024 401614.FTN_1221 238
401614.FTN_0024 401614.FTN_1239 198
401614.FTN_0024 401614.FTN_1264 424
401614.FTN_0024 401614.FTN_1347 240
401614.FTN_0024 401614.FTN_1360 156
401614.FTN_0024 401614.FTN_1370 194
401614.FTN_0024 401614.FTN_1380 200
401614.FTN_0024 401614.FTN_1383 274
401614.FTN_0024 401614.FTN_1384 270
401614.FTN_0024 401614.FTN_1403 207
401614.FTN_0024 401614.FTN_1414 189
401614.FTN_0024 401614.FTN_1437 160
401614.FTN_0024 401614.FTN_1461 393
401614.FTN_0024 401614.FTN_1464 469
401614.FTN_0024 401614.FTN_1477 152
401614.FTN_0024 401614.FTN_1484 195
401614.FTN_0024 401614.FTN_1486 220
401614.FTN_0024 401614.FTN_1511 169
401614.FTN_0024 401614.FTN_1518 179
401614.FTN_0024 401614.FTN_1563 436
401614.FTN_0024 401614.FTN_1567 190
401614.FTN_0024 401614.FTN_1576 193
401614.FTN_0024 401614.FTN_1581 268
401614.FTN_0024 401614.FTN_1637 196
401614.FTN_0024 401614.FTN_1655 263
401614.FTN_0024 401614.FTN_1687 243
401614.FTN_0024 401614.FTN_1689 381
401614.FTN_0024 401614.FTN_1690 266
401614.FTN_0024 401614.FTN_1691 151
401614.FTN_0024 401614.FTN_1699 496
401614.FTN_0024 401614.FTN_1739 192
401614.FTN_0024 401614.FTN_1740 192
401614.FTN_0024 401614.FTN_1743 196
401614.FTN_0024 401614.FTN_1748 649
401614.FTN_0024 401614.FTN_1758 360
401614.FTN_0024 401614.FTN_1770 291
401614.FTN_0024 401614.FTN_1776 194
401614.FTN_0024 401614.FTN_1777 162
401614.FTN_0024 401614.FTN_1778 167
401614.FTN_0025 401614.FTN_0026 389
401614.FTN_0026 401614.FTN_0025 389
401614.FTN_0027 401614.FTN_0113 155
401614.FTN_0027 401614.FTN_0332 151
401614.FTN_0027 401614.FTN_0333 181
401614.FTN_0027 401614.FTN_0415 157
401614.FTN_0027 401614.FTN_0417 362
401614.FTN_0027 401614.FTN_0587 200
401614.FTN_0027 401614.FTN_0632 200
401614.FTN_0027 401614.FTN_0765 159
401614.FTN_0027 401614.FTN_0779 154
401614.FTN_0027 401614.FTN_0788 191
401614.FTN_0027 401614.FTN_0790 270
401614.FTN_0027 401614.FTN_0886 157
401614.FTN_0027 401614.FTN_0893 268
401614.FTN_0027 401614.FTN_1001 285
401614.FTN_0027 401614.FTN_1052 270
401614.FTN_0027 401614.FTN_1135 151
401614.FTN_0027 401614.FTN_1138 206
401614.FTN_0027 401614.FTN_1150 237
401614.FTN_0027 401614.FTN_1162 158
401614.FTN_0027 401614.FTN_1215 155
401614.FTN_0027 401614.FTN_1301 159
401614.FTN_0027 401614.FTN_1369 184
401614.FTN_0027 401614.FTN_1438 168
401614.FTN_0027 401614.FTN_1469 367
401614.FTN_0027 401614.FTN_1638 518
401614.FTN_0027 401614.FTN_1656 246
401614.FTN_0027 401614.FTN_1703 154
401614.FTN_0028 401614.FTN_0029 865
401614.FTN_0028 401614.FTN_0030 606
401614.FTN_0028 401614.FTN_0031 455
401614.FTN_0028 401614.FTN_0040 164
401614.FTN_0028 401614.FTN_0090 254
401614.FTN_0028 401614.FTN_0103 176
401614.FTN_0028 401614.FTN_0304 268
401614.FTN_0028 401614.FTN_0386 230
401614.FTN_0028 401614.FTN_0444 166
401614.FTN_0028 401614.FTN_0445 218
401614.FTN_0028 401614.FTN_0466 168
401614.FTN_0028 401614.FTN_0523 205
401614.FTN_0028 401614.FTN_0534 534
401614.FTN_0028 401614.FTN_0558 213
401614.FTN_0028 401614.FTN_0573 176
401614.FTN_0028 401614.FTN_0597 182
401614.FTN_0028 401614.FTN_0599 389
401614.FTN_0028 401614.FTN_0664 170
401614.FTN_0028 401614.FTN_0681 172
401614.FTN_0028 401614.FTN_0687 191
401614.FTN_0028 401614.FTN_0717 464
401614.FTN_0028 401614.FTN_0718 587
401614.FTN_0028 401614.FTN_0720 283
401614.FTN_0028 401614.FTN_0771 227
401614.FTN_0028 401614.FTN_0820 151
401614.FTN_0028 401614.FTN_0900 178
401614.FTN_0028 401614.FTN_0969 241
401614.FTN_0028 401614.FTN_1138 373
401614.FTN_0028 401614.FTN_1252 176
401614.FTN_0028 401614.FTN_1260 192
401614.FTN_0028 401614.FTN_1274 495
401614.FTN_0028 401614.FTN_1309 206
401614.FTN_0028 401614.FTN_1319 317
401614.FTN_0028 401614.FTN_1325 409
401614.FTN_0028 401614.FTN_1367 247
401614.FTN_0028 401614.FTN_1369 452
401614.FTN_0028 401614.FTN_1371 310
401614.FTN_0028 401614.FTN_1442 198
401614.FTN_0028 401614.FTN_1505 384
401614.FTN_0028 401614.FTN_1552 179
401614.FTN_0028 401614.FTN_1557 179
401614.FTN_0028 401614.FTN_1582 193
401614.FTN_0028 401614.FTN_1615 177
401614.FTN_0028 401614.FTN_1644 236
401614.FTN_0028 401614.FTN_1691 175
401614.FTN_0028 401614.FTN_1703 152
401614.FTN_0029 401614.FTN_0028 865
401614.FTN_0029 401614.FTN_0030 606
401614.FTN_0029 401614.FTN_0031 501
401614.FTN_0029 401614.FTN_0040 302
401614.FTN_0029 401614.FTN_0050 150
401614.FTN_0029 401614.FTN_0083 383
401614.FTN_0029 401614.FTN_0171 383
401614.FTN_0029 401614.FTN_0229 201
401614.FTN_0029 401614.FTN_0294 260
401614.FTN_0029 401614.FTN_0350 289
401614.FTN_0029 401614.FTN_0357 173
401614.FTN_0029 401614.FTN_0383 150
401614.FTN_0029 401614.FTN_0403 383
401614.FTN_0029 401614.FTN_0454 331
401614.FTN_0029 401614.FTN_0458 224
401614.FTN_0029 401614.FTN_0491 207
401614.FTN_0029 401614.FTN_0578 187
401614.FTN_0029 401614.FTN_0690 189
401614.FTN_0029 401614.FTN_0717 233
401614.FTN_0029 401614.FTN_0718 360
401614.FTN_0029 401614.FTN_0729 150
401614.FTN_0029 401614.FTN_0779 235
401614.FTN_0029 401614.FTN_0830 224
401614.FTN_0029 401614.FTN_0831 189
401614.FTN_0029 401614.FTN_0858 240
401614.FTN_0029 401614.FTN_0865 210
401614.FTN_0029 401614.FTN_0914 168
401614.FTN_0029 401614.FTN_0921 383
401614.FTN_0029 401614.FTN_0943 232
401614.FTN_0029 401614.FTN_0989 167
401614.FTN_0029 401614.FTN_1011 183
401614.FTN_0029 401614.FTN_1027 158
401614.FTN_0029 401614.FTN_1051 169
401614.FTN_0029 401614.FTN_1151 383
401614.FTN_0029 401614.FTN_1181 162
401614.FTN_0029 401614.FTN_1253 170
401614.FTN_0029 401614.FTN_1275 844
401614.FTN_0029 401614.FTN_1276 399
401614.FTN_0029 401614.FTN_1277 500
401614.FTN_0029 401614.FTN_1281 188
401614.FTN_0029 401614.FTN_1292 225
401614.FTN_0029 401614.FTN_1298 162
401614.FTN_0029 401614.FTN_1310 153
401614.FTN_0029 401614.FTN_1367 243
401614.FTN_0029 401614.FTN_1371 231
401614.FTN_0029 401614.FTN_1409 217
401614.FTN_0029 401614.FTN_1414 383
401614.FTN_0029 401614.FTN_1448 218
401614.FTN_0029 401614.FTN_1482 150
401614.FTN_0029 401614.FTN_1547 175
401614.FTN_0029 401614.FTN_1609 277
401614.FTN_0029 401614.FTN_1610 240
401614.FTN_0029 401614.FTN_1692 267
401614.FTN_0029 401614.FTN_1693 479
401614.FTN_0029 401614.FTN_1703 416
401614.FTN_0029 401614.FTN_1743 201
401614.FTN_0030 401614.FTN_0028 606
401614.FTN_0030 401614.FTN_0029 606
401614.FTN_0030 401614.FTN_0031 630
401614.FTN_0031 401614.FTN_0002 210
401614.FTN_0031 401614.FTN_0028 455
401614.FTN_0031 401614.FTN_0029 501
401614.FTN_0031 401614.FTN_0030 630
401614.FTN_0031 401614.FTN_0094 202
401614.FTN_0031 401614.FTN_0101 315
401614.FTN_0031 401614.FTN_0127 152
401614.FTN_0031 401614.FTN_0133 210
401614.FTN_0031 401614.FTN_0161 152
401614.FTN_0031 401614.FTN_0190 155
401614.FTN_0031 401614.FTN_0251 162
401614.FTN_0031 401614.FTN_0392 452
401614.FTN_0031 401614.FTN_0395 185
401614.FTN_0031 401614.FTN_0400 210
401614.FTN_0031 401614.FTN_0483 160
401614.FTN_0031 401614.FTN_0583 328
401614.FTN_0031 401614.FTN_0584 473
401614.FTN_0031 401614.FTN_0688 155
401614.FTN_0031 401614.FTN_0723 180
401614.FTN_0031 401614.FTN_0770 169
401614.FTN_0031 401614.FTN_0840 475
401614.FTN_0031 401614.FTN_0881 210
401614.FTN_0031 401614.FTN_0957 488
401614.FTN_0031 401614.FTN_0959 686
401614.FTN_0031 401614.FTN_0963 152
401614.FTN_0031 401614.FTN_0973 187
401614.FTN_0031 401614.FTN_0991 184
401614.FTN_0031 401614.FTN_1099 756
401614.FTN_0031 401614.FTN_1179 370
401614.FTN_0031 401614.FTN_1254 238
401614.FTN_0031 401614.FTN_1282 303
401614.FTN_0031 401614.FTN_1300 397
401614.FTN_0031 401614.FTN_1345 193
401614.FTN_0031 401614.FTN_1351 210
401614.FTN_0031 401614.FTN_1355 210
401614.FTN_0031 401614.FTN_1509 162
401614.FTN_0031 401614.FTN_1530 184
401614.FTN_0031 401614.FTN_1549 158
401614.FTN_0031 401614.FTN_1550 330
401614.FTN_0031 401614.FTN_1684 154
401614.FTN_0031 401614.FTN_1716 376
401614.FTN_0031 401614.FTN_1717 376
401614.FTN_0031 401614.FTN_1718 376
401614.FTN_0032 401614.FTN_0033 633
401614.FTN_0032 401614.FTN_0160 152
401614.FTN_0032 401614.FTN_0187 173
401614.FTN_0032 401614.FTN_0321 171
401614.FTN_0032 401614.FTN_0361 190
401614.FTN_0032 401614.FTN_0384 312
401614.FTN_0032 401614.FTN_0420 163
401614.FTN_0032 401614.FTN_0763 266
401614.FTN_0032 401614.FTN_0774 153
401614.FTN_0032 401614.FTN_0930 239
401614.FTN_0032 401614.FTN_1100 162
401614.FTN_0032 401614.FTN_1106 158
401614.FTN_0032 401614.FTN_1107 156
401614.FTN_0032 401614.FTN_1121 190
401614.FTN_0032 401614.FTN_1156 152
401614.FTN_0032 401614.FTN_1266 154
401614.FTN_0032 401614.FTN_1267 150
401614.FTN_0032 401614.FTN_1351 150
401614.FTN_0032 401614.FTN_1487 151
401614.FTN_0032 401614.FTN_1548 161
401614.FTN_0032 401614.FTN_1582 166
401614.FTN_0033 401614.FTN_0032 633
401614.FTN_0033 401614.FTN_0055 974
401614.FTN_0033 401614.FTN_0093 376
401614.FTN_0033 401614.FTN_0311 154
401614.FTN_0033 401614.FTN_0349 800
401614.FTN_0033 401614.FTN_0386 800
401614.FTN_0033 401614.FTN_0402 950
401614.FTN_0033 401614.FTN_0748 950
401614.FTN_0033 401614.FTN_0822 800
401614.FTN_0033 401614.FTN_0823 899
401614.FTN_0033 401614.FTN_1213 318
401614.FTN_0033 401614.FTN_1214 499
401614.FTN_0033 401614.FTN_1767 177
401614.FTN_0033 401614.FTN_1777 899
401614.FTN_0033 401614.FTN_1778 899
401614.FTN_0034 401614.FTN_0035 419
401614.FTN_0034 401614.FTN_0036 474
401614.FTN_0034 401614.FTN_0123 215
401614.FTN_0034 401614.FTN_0129 274
401614.FTN_0034 401614.FTN_0155 156
401614.FTN_0034 401614.FTN_0204 378
401614.FTN_0034 401614.FTN_0205 378
401614.FTN_0034 401614.FTN_0275 152
401614.FTN_0034 401614.FTN_0394 154
401614.FTN_0034 401614.FTN_0420 175
401614.FTN_0034 401614.FTN_0435 273
401614.FTN_0034 401614.FTN_0570 150
401614.FTN_0034 401614.FTN_0680 158
401614.FTN_0034 401614.FTN_0700 252
401614.FTN_0034 401614.FTN_0761 202
401614.FTN_0034 401614.FTN_0869 217
401614.FTN_0034 401614.FTN_0897 494
401614.FTN_0034 401614.FTN_1140 162
401614.FTN_0034 401614.FTN_1147 341
401614.FTN_0034 401614.FTN_1170 743
401614.FTN_0034 401614.FTN_1171 690
401614.FTN_0034 401614.FTN_1172 653
401614.FTN_0034 401614.FTN_1214 157
401614.FTN_0034 401614.FTN_1353 177
401614.FTN_0034 401614.FTN_1413 223
401614.FTN_0034 401614.FTN_1465 150
401614.FTN_0034 401614.FTN_1548 215
401614.FTN_0034 401614.FTN_1697 231
401614.FTN_0035 401614.FTN_0002 316
401614.FTN_0035 401614.FTN_0019 659
401614.FTN_0035 401614.FTN_0020 708
401614.FTN_0035 401614.FTN_0021 718
401614.FTN_0035 401614.FTN_0023 151
401614.FTN_0035 401614.FTN_0024 596
401614.FTN_0035 401614.FTN_0034 419
401614.FTN_0035 401614.FTN_0036 965
401614.FTN_0035 401614.FTN_0055 298
401614.FTN_0035 401614.FTN_0056 274
401614.FTN_0035 401614.FTN_0058 258
401614.FTN_0035 401614.FTN_0066 209
401614.FTN_0035 401614.FTN_0069 320
401614.FTN_0035 401614.FTN_0073 293
401614.FTN_0035 401614.FTN_0080 264
401614.FTN_0035 401614.FTN_0098 311
401614.FTN_0035 401614.FTN_0108 351
401614.FTN_0035 401614.FTN_0111 474
401614.FTN_0035 401614.FTN_0112 277
401614.FTN_0035 401614.FTN_0113 161
401614.FTN_0035 401614.FTN_0114 334
401614.FTN_0035 401614.FTN_0118 235
401614.FTN_0035 401614.FTN_0124 158
401614.FTN_0035 401614.FTN_0146 240
401614.FTN_0035 401614.FTN_0150 224
401614.FTN_0035 401614.FTN_0153 231
401614.FTN_0035 401614.FTN_0159 560
401614.FTN_0035 401614.FTN_0160 438
401614.FTN_0035 401614.FTN_0165 155
401614.FTN_0035 401614.FTN_0166 154
401614.FTN_0035 401614.FTN_0167 500
401614.FTN_0035 401614.FTN_0178 240
401614.FTN_0035 401614.FTN_0189 271
401614.FTN_0035 401614.FTN_0211 202
401614.FTN_0035 401614.FTN_0229 983
401614.FTN_0035 401614.FTN_0235 380
401614.FTN_0035 401614.FTN_0270 586
401614.FTN_0035 401614.FTN_0271 274
401614.FTN_0035 401614.FTN_0272 510
401614.FTN_0035 401614.FTN_0273 497
401614.FTN_0035 401614.FTN_0279 490
401614.FTN_0035 401614.FTN_0294 154
401614.FTN_0035 401614.FTN_0321 182
401614.FTN_0035 401614.FTN_0350 360
401614.FTN_0035 401614.FTN_0397 198
401614.FTN_0035 401614.FTN_0399 440
401614.FTN_0035 401614.FTN_0402 178
401614.FTN_0035 401614.FTN_0417 208
401614.FTN_0035 401614.FTN_0419 285
401614.FTN_0035 401614.FTN_0420 403
401614.FTN_0035 401614.FTN_0421 176
401614.FTN_0035 401614.FTN_0422 384
401614.FTN_0035 401614.FTN_0423 375
401614.FTN_0035 401614.FTN_0424 156
401614.FTN_0035 401614.FTN_0440 340
401614.FTN_0035 401614.FTN_0443 197
401614.FTN_0035 401614.FTN_0446 321
401614.FTN_0035 401614.FTN_0462 160
401614.FTN_0035 401614.FTN_0471 444
401614.FTN_0035 401614.FTN_0485 274
401614.FTN_0035 401614.FTN_0502 393
401614.FTN_0035 401614.FTN_0519 169
401614.FTN_0035 401614.FTN_0524 205
401614.FTN_0035 401614.FTN_0529 996
401614.FTN_0035 401614.FTN_0531 496
401614.FTN_0035 401614.FTN_0542 164
401614.FTN_0035 401614.FTN_0550 311
401614.FTN_0035 401614.FTN_0562 206
401614.FTN_0035 401614.FTN_0563 151
401614.FTN_0035 401614.FTN_0564 198
401614.FTN_0035 401614.FTN_0569 459
401614.FTN_0035 401614.FTN_0577 324
401614.FTN_0035 401614.FTN_0582 192
401614.FTN_0035 401614.FTN_0597 154
401614.FTN_0035 401614.FTN_0611 469
401614.FTN_0035 401614.FTN_0612 920
401614.FTN_0035 401614.FTN_0613 335
401614.FTN_0035 401614.FTN_0623 207
401614.FTN_0035 401614.FTN_0628 956
401614.FTN_0035 401614.FTN_0647 265
401614.FTN_0035 401614.FTN_0651 224
401614.FTN_0035 401614.FTN_0652 161
401614.FTN_0035 401614.FTN_0660 220
401614.FTN_0035 401614.FTN_0685 376
401614.FTN_0035 401614.FTN_0691 517
401614.FTN_0035 401614.FTN_0729 360
401614.FTN_0035 401614.FTN_0735 179
401614.FTN_0035 401614.FTN_0736 213
401614.FTN_0035 401614.FTN_0748 360
401614.FTN_0035 401614.FTN_0754 286
401614.FTN_0035 401614.FTN_0766 257
401614.FTN_0035 401614.FTN_0771 154
401614.FTN_0035 401614.FTN_0786 257
401614.FTN_0035 401614.FTN_0803 220
401614.FTN_0035 401614.FTN_0819 640
401614.FTN_0035 401614.FTN_0820 579
401614.FTN_0035 401614.FTN_0822 182
401614.FTN_0035 401614.FTN_0846 270
401614.FTN_0035 401614.FTN_0873 438
401614.FTN_0035 401614.FTN_0874 160
401614.FTN_0035 401614.FTN_0883 413
401614.FTN_0035 401614.FTN_0897 233
401614.FTN_0035 401614.FTN_0906 205
401614.FTN_0035 401614.FTN_0912 184
401614.FTN_0035 401614.FTN_0914 215
401614.FTN_0035 401614.FTN_0926 154
401614.FTN_0035 401614.FTN_0943 231
401614.FTN_0035 401614.FTN_0955 486
401614.FTN_0035 401614.FTN_0956 975
401614.FTN_0035 401614.FTN_0968 163
401614.FTN_0035 401614.FTN_0981 154
401614.FTN_0035 401614.FTN_0983 292
401614.FTN_0035 401614.FTN_0992 467
401614.FTN_0035 401614.FTN_1001 154
401614.FTN_0035 401614.FTN_1008 305
401614.FTN_0035 401614.FTN_1024 168
401614.FTN_0035 401614.FTN_1027 221
401614.FTN_0035 401614.FTN_1028 194
401614.FTN_0035 401614.FTN_1030 278
401614.FTN_0035 401614.FTN_1035 150
401614.FTN_0035 401614.FTN_1044 376
401614.FTN_0035 401614.FTN_1051 218
401614.FTN_0035 401614.FTN_1054 291
401614.FTN_0035 401614.FTN_1055 154
401614.FTN_0035 401614.FTN_1058 150
401614.FTN_0035 401614.FTN_1061 452
401614.FTN_0035 401614.FTN_1065 159
401614.FTN_0035 401614.FTN_1075 220
401614.FTN_0035 401614.FTN_1076 274
401614.FTN_0035 401614.FTN_1087 341
401614.FTN_0035 401614.FTN_1091 492
401614.FTN_0035 401614.FTN_1100 195
401614.FTN_0035 401614.FTN_1110 200
401614.FTN_0035 401614.FTN_1113 202
401614.FTN_0035 401614.FTN_1128 300
401614.FTN_0035 401614.FTN_1131 165
401614.FTN_0035 401614.FTN_1135 156
401614.FTN_0035 401614.FTN_1136 317
401614.FTN_0035 401614.FTN_1142 274
401614.FTN_0035 401614.FTN_1148 157
401614.FTN_0035 401614.FTN_1155 375
401614.FTN_0035 401614.FTN_1164 355
401614.FTN_0035 401614.FTN_1182 255
401614.FTN_0035 401614.FTN_1198 240
401614.FTN_0035 401614.FTN_1211 156
401614.FTN_0035 401614.FTN_1219 298
401614.FTN_0035 401614.FTN_1221 156
401614.FTN_0035 401614.FTN_1222 187
401614.FTN_0035 401614.FTN_1229 575
401614.FTN_0035 401614.FTN_1237 222
401614.FTN_0035 401614.FTN_1238 154
401614.FTN_0035 401614.FTN_1242 224
401614.FTN_0035 401614.FTN_1246 318
401614.FTN_0035 401614.FTN_1247 259
401614.FTN_0035 401614.FTN_1248 596
401614.FTN_0035 401614.FTN_1249 262
401614.FTN_0035 401614.FTN_1250 380
401614.FTN_0035 401614.FTN_1260 178
401614.FTN_0035 401614.FTN_1264 307
401614.FTN_0035 401614.FTN_1283 370
401614.FTN_0035 401614.FTN_1284 267
401614.FTN_0035 401614.FTN_1288 224
401614.FTN_0035 401614.FTN_1289 207
401614.FTN_0035 401614.FTN_1296 231
401614.FTN_0035 401614.FTN_1302 316
401614.FTN_0035 401614.FTN_1309 218
401614.FTN_0035 401614.FTN_1331 176
401614.FTN_0035 401614.FTN_1346 179
401614.FTN_0035 401614.FTN_1347 230
401614.FTN_0035 401614.FTN_1353 381
401614.FTN_0035 401614.FTN_1356 188
401614.FTN_0035 401614.FTN_1357 319
401614.FTN_0035 401614.FTN_1370 424
401614.FTN_0035 401614.FTN_1377 468
401614.FTN_0035 401614.FTN_1384 352
401614.FTN_0035 401614.FTN_1390 180
401614.FTN_0035 401614.FTN_1400 195
401614.FTN_0035 401614.FTN_1408 401
401614.FTN_0035 401614.FTN_1417 376
401614.FTN_0035 401614.FTN_1438 168
401614.FTN_0035 401614.FTN_1462 186
401614.FTN_0035 401614.FTN_1464 328
401614.FTN_0035 401614.FTN_1471 168
401614.FTN_0035 401614.FTN_1479 155
401614.FTN_0035 401614.FTN_1482 183
401614.FTN_0035 401614.FTN_1483 208
401614.FTN_0035 401614.FTN_1484 452
401614.FTN_0035 401614.FTN_1499 274
401614.FTN_0035 401614.FTN_1509 249
401614.FTN_0035 401614.FTN_1514 218
401614.FTN_0035 401614.FTN_1518 240
401614.FTN_0035 401614.FTN_1523 181
401614.FTN_0035 401614.FTN_1530 176
401614.FTN_0035 401614.FTN_1545 272
401614.FTN_0035 401614.FTN_1563 291
401614.FTN_0035 401614.FTN_1602 381
401614.FTN_0035 401614.FTN_1618 156
401614.FTN_0035 401614.FTN_1661 193
401614.FTN_0035 401614.FTN_1674 192
401614.FTN_0035 401614.FTN_1690 244
401614.FTN_0035 401614.FTN_1691 153
401614.FTN_0035 401614.FTN_1694 550
401614.FTN_0035 401614.FTN_1699 377
401614.FTN_0035 401614.FTN_1700 152
401614.FTN_0035 401614.FTN_1726 221
401614.FTN_0035 401614.FTN_1727 162
401614.FTN_0035 401614.FTN_1729 446
401614.FTN_0035 401614.FTN_1730 221
401614.FTN_0035 401614.FTN_1732 179
401614.FTN_0035 401614.FTN_1739 503
401614.FTN_0035 401614.FTN_1740 472
401614.FTN_0035 401614.FTN_1743 170
401614.FTN_0035 401614.FTN_1748 313
401614.FTN_0035 401614.FTN_1770 570
401614.FTN_0035 401614.FTN_1776 176
401614.FTN_0035 401614.FTN_1782 201
401614.FTN_0036 401614.FTN_0005 175
401614.FTN_0036 401614.FTN_0019 890
401614.FTN_0036 401614.FTN_0020 922
401614.FTN_0036 401614.FTN_0021 957
401614.FTN_0036 401614.FTN_0024 986
401614.FTN_0036 401614.FTN_0034 474
401614.FTN_0036 401614.FTN_0035 965
401614.FTN_0036 401614.FTN_0055 376
401614.FTN_0036 401614.FTN_0078 453
401614.FTN_0036 401614.FTN_0099 468
401614.FTN_0036 401614.FTN_0145 180
401614.FTN_0036 401614.FTN_0146 183
401614.FTN_0036 401614.FTN_0150 237
401614.FTN_0036 401614.FTN_0158 366
401614.FTN_0036 401614.FTN_0161 258
401614.FTN_0036 401614.FTN_0177 366
401614.FTN_0036 401614.FTN_0178 380
401614.FTN_0036 401614.FTN_0221 316
401614.FTN_0036 401614.FTN_0229 520
401614.FTN_0036 401614.FTN_0231 224
401614.FTN_0036 401614.FTN_0234 474
401614.FTN_0036 401614.FTN_0235 170
401614.FTN_0036 401614.FTN_0243 210
401614.FTN_0036 401614.FTN_0264 202
401614.FTN_0036 401614.FTN_0270 479
401614.FTN_0036 401614.FTN_0271 177
401614.FTN_0036 401614.FTN_0276 442
401614.FTN_0036 401614.FTN_0294 274
401614.FTN_0036 401614.FTN_0300 376
401614.FTN_0036 401614.FTN_0310 442
401614.FTN_0036 401614.FTN_0335 200
401614.FTN_0036 401614.FTN_0386 171
401614.FTN_0036 401614.FTN_0397 151
401614.FTN_0036 401614.FTN_0402 212
401614.FTN_0036 401614.FTN_0408 268
401614.FTN_0036 401614.FTN_0412 162
401614.FTN_0036 401614.FTN_0419 280
401614.FTN_0036 401614.FTN_0420 548
401614.FTN_0036 401614.FTN_0421 270
401614.FTN_0036 401614.FTN_0422 448
401614.FTN_0036 401614.FTN_0431 208
401614.FTN_0036 401614.FTN_0432 242
401614.FTN_0036 401614.FTN_0440 279
401614.FTN_0036 401614.FTN_0442 210
401614.FTN_0036 401614.FTN_0446 210
401614.FTN_0036 401614.FTN_0448 488
401614.FTN_0036 401614.FTN_0478 157
401614.FTN_0036 401614.FTN_0496 193
401614.FTN_0036 401614.FTN_0499 223
401614.FTN_0036 401614.FTN_0509 178
401614.FTN_0036 401614.FTN_0513 256
401614.FTN_0036 401614.FTN_0520 187
401614.FTN_0036 401614.FTN_0522 194
401614.FTN_0036 401614.FTN_0529 993
401614.FTN_0036 401614.FTN_0536 391
401614.FTN_0036 401614.FTN_0554 344
401614.FTN_0036 401614.FTN_0577 509
401614.FTN_0036 401614.FTN_0623 167
401614.FTN_0036 401614.FTN_0628 699
401614.FTN_0036 401614.FTN_0640 318
401614.FTN_0036 401614.FTN_0641 247
401614.FTN_0036 401614.FTN_0642 247
401614.FTN_0036 401614.FTN_0651 246
401614.FTN_0036 401614.FTN_0652 202
401614.FTN_0036 401614.FTN_0657 486
401614.FTN_0036 401614.FTN_0661 218
401614.FTN_0036 401614.FTN_0665 301
401614.FTN_0036 401614.FTN_0672 299
401614.FTN_0036 401614.FTN_0680 257
401614.FTN_0036 401614.FTN_0685 357
401614.FTN_0036 401614.FTN_0686 154
401614.FTN_0036 401614.FTN_0691 463
401614.FTN_0036 401614.FTN_0694 239
401614.FTN_0036 401614.FTN_0722 239
401614.FTN_0036 401614.FTN_0786 226
401614.FTN_0036 401614.FTN_0798 635
401614.FTN_0036 401614.FTN_0805 375
401614.FTN_0036 401614.FTN_0816 195
401614.FTN_0036 401614.FTN_0822 248
401614.FTN_0036 401614.FTN_0825 191
401614.FTN_0036 401614.FTN_0826 191
401614.FTN_0036 401614.FTN_0851 191
401614.FTN_0036 401614.FTN_0852 197
401614.FTN_0036 401614.FTN_0865 546
401614.FTN_0036 401614.FTN_0897 168
401614.FTN_0036 401614.FTN_0914 198
401614.FTN_0036 401614.FTN_0943 445
401614.FTN_0036 401614.FTN_0948 176
401614.FTN_0036 401614.FTN_0953 367
401614.FTN_0036 401614.FTN_0955 345
401614.FTN_0036 401614.FTN_0963 201
401614.FTN_0036 401614.FTN_0984 180
401614.FTN_0036 401614.FTN_0987 328
401614.FTN_0036 401614.FTN_0992 272
401614.FTN_0036 401614.FTN_1000 150
401614.FTN_0036 401614.FTN_1001 173
401614.FTN_0036 401614.FTN_1008 251
401614.FTN_0036 401614.FTN_1024 503
401614.FTN_0036 401614.FTN_1025 244
401614.FTN_0036 401614.FTN_1034 343
401614.FTN_0036 401614.FTN_1035 484
401614.FTN_0036 401614.FTN_1036 358
401614.FTN_0036 401614.FTN_1039 375
401614.FTN_0036 401614.FTN_1055 189
401614.FTN_0036 401614.FTN_1067 213
401614.FTN_0036 401614.FTN_1076 213
401614.FTN_0036 401614.FTN_1081 275
401614.FTN_0036 401614.FTN_1089 463
401614.FTN_0036 401614.FTN_1091 379
401614.FTN_0036 401614.FTN_1110 163
401614.FTN_0036 401614.FTN_1113 152
401614.FTN_0036 401614.FTN_1128 251
401614.FTN_0036 401614.FTN_1135 158
401614.FTN_0036 401614.FTN_1140 210
401614.FTN_0036 401614.FTN_1149 279
401614.FTN_0036 401614.FTN_1158 361
401614.FTN_0036 401614.FTN_1159 360
401614.FTN_0036 401614.FTN_1182 396
401614.FTN_0036 401614.FTN_1185 360
401614.FTN_0036 401614.FTN_1187 277
401614.FTN_0036 401614.FTN_1219 202
401614.FTN_0036 401614.FTN_1248 319
401614.FTN_0036 401614.FTN_1254 343
401614.FTN_0036 401614.FTN_1264 364
401614.FTN_0036 401614.FTN_1283 206
401614.FTN_0036 401614.FTN_1284 238
401614.FTN_0036 401614.FTN_1298 289
401614.FTN_0036 401614.FTN_1330 177
401614.FTN_0036 401614.FTN_1331 188
401614.FTN_0036 401614.FTN_1340 151
401614.FTN_0036 401614.FTN_1355 393
401614.FTN_0036 401614.FTN_1356 210
401614.FTN_0036 401614.FTN_1357 252
401614.FTN_0036 401614.FTN_1369 190
401614.FTN_0036 401614.FTN_1412 202
401614.FTN_0036 401614.FTN_1413 228
401614.FTN_0036 401614.FTN_1418 268
401614.FTN_0036 401614.FTN_1435 444
401614.FTN_0036 401614.FTN_1439 184
401614.FTN_0036 401614.FTN_1463 222
401614.FTN_0036 401614.FTN_1467 255
401614.FTN_0036 401614.FTN_1468 153
401614.FTN_0036 401614.FTN_1470 612
401614.FTN_0036 401614.FTN_1483 170
401614.FTN_0036 401614.FTN_1484 420
401614.FTN_0036 401614.FTN_1492 193
401614.FTN_0036 401614.FTN_1509 507
401614.FTN_0036 401614.FTN_1527 277
401614.FTN_0036 401614.FTN_1532 318
401614.FTN_0036 401614.FTN_1538 171
401614.FTN_0036 401614.FTN_1550 167
401614.FTN_0036 401614.FTN_1553 314
401614.FTN_0036 401614.FTN_1563 194
401614.FTN_0036 401614.FTN_1567 235
401614.FTN_0036 401614.FTN_1569 344
401614.FTN_0036 401614.FTN_1570 307
401614.FTN_0036 401614.FTN_1603 386
401614.FTN_0036 401614.FTN_1605 281
401614.FTN_0036 401614.FTN_1606 357
401614.FTN_0036 401614.FTN_1608 315
401614.FTN_0036 401614.FTN_1635 375
401614.FTN_0036 401614.FTN_1637 239
401614.FTN_0036 401614.FTN_1640 375
401614.FTN_0036 401614.FTN_1641 152
401614.FTN_0036 401614.FTN_1646 318
401614.FTN_0036 401614.FTN_1648 190
401614.FTN_0036 401614.FTN_1655 151
401614.FTN_0036 401614.FTN_1664 177
401614.FTN_0036 401614.FTN_1683 173
401614.FTN_0036 401614.FTN_1694 434
401614.FTN_0036 401614.FTN_1700 571
401614.FTN_0036 401614.FTN_1705 274
401614.FTN_0036 401614.FTN_1728 475
401614.FTN_0036 401614.FTN_1752 163
401614.FTN_0036 401614.FTN_1762 180
401614.FTN_0036 401614.FTN_1768 489
401614.FTN_0037 401614.FTN_0038 791
401614.FTN_0037 401614.FTN_0039 791
401614.FTN_0037 401614.FTN_0040 740
401614.FTN_0037 401614.FTN_0041 678
401614.FTN_0037 401614.FTN_0042 290
401614.FTN_0037 401614.FTN_0043 290
401614.FTN_0037 401614.FTN_0044 263
401614.FTN_0037 401614.FTN_0045 252
401614.FTN_0037 401614.FTN_0046 244
401614.FTN_0037 401614.FTN_0047 234
401614.FTN_0037 401614.FTN_0048 230
401614.FTN_0037 401614.FTN_0049 225
401614.FTN_0037 401614.FTN_0050 225
401614.FTN_0037 401614.FTN_0051 222
401614.FTN_0037 401614.FTN_0052 220
401614.FTN_0037 401614.FTN_0053 216
401614.FTN_0037 401614.FTN_0054 216
401614.FTN_0038 401614.FTN_0037 791
401614.FTN_0038 401614.FTN_0039 865
401614.FTN_0038 401614.FTN_0040 809
401614.FTN_0038 401614.FTN_0041 740
401614.FTN_0038 401614.FTN_0042 307
401614.FTN_0038 401614.FTN_0043 307
401614.FTN_0038 401614.FTN_0044 277
401614.FTN_0038 401614.FTN_0045 265
401614.FTN_0038 401614.FTN_0046 256
401614.FTN_0038 401614.FTN_0047 245
401614.FTN_0038 401614.FTN_0048 240
401614.FTN_0038 401614.FTN_0049 235
401614.FTN_0038 401614.FTN_0050 235
401614.FTN_0038 401614.FTN_0051 231
401614.FTN_0038 401614.FTN_0052 229
401614.FTN_0038 401614.FTN_0053 225
401614.FTN_0038 401614.FTN_0054 225
401614.FTN_0039 401614.FTN_0037 791
401614.FTN_0039 401614.FTN_0038 865
401614.FTN_0039 401614.FTN_0040 809
401614.FTN_0039 401614.FTN_0041 740
401614.FTN_0039 401614.FTN_0042 307
401614.FTN_0039 401614.FTN_0043 307
401614.FTN_0039 401614.FTN_0044 277
401614.FTN_0039 401614.FTN_0045 265
401614.FTN_0039 401614.FTN_0046 256
401614.FTN_0039 401614.FTN_0047 245
401614.FTN_0039 401614.FTN_0048 240
401614.FTN_0039 401614.FTN_0049 235
401614.FTN_0039 401614.FTN_0050 235
401614.FTN_0039 401614.FTN_0051 231
401614.FTN_0039 401614.FTN_0052 229
401614.FTN_0039 401614.FTN_0053 225
401614.FTN_0039 401614.FTN_0054 225
401614.FTN_0040 401614.FTN_0028 164
401614.FTN_0040 401614.FTN_0029 302
401614.FTN_0040 401614.FTN_0037 740
401614.FTN_0040 401614.FTN_0038 809
401614.FTN_0040 401614.FTN_0039 809
401614.FTN_0040 401614.FTN_0041 917
401614.FTN_0040 401614.FTN_0042 554
401614.FTN_0040 401614.FTN_0043 609
401614.FTN_0040 401614.FTN_0044 288
401614.FTN_0040 401614.FTN_0045 673
401614.FTN_0040 401614.FTN_0046 638
401614.FTN_0040 401614.FTN_0047 804
401614.FTN_0040 401614.FTN_0048 289
401614.FTN_0040 401614.FTN_0049 244
401614.FTN_0040 401614.FTN_0050 689
401614.FTN_0040 401614.FTN_0051 545
401614.FTN_0040 401614.FTN_0052 775
401614.FTN_0040 401614.FTN_0053 233
401614.FTN_0040 401614.FTN_0054 338
401614.FTN_0040 401614.FTN_0173 158
401614.FTN_0040 401614.FTN_0209 151
401614.FTN_0040 401614.FTN_0238 159
401614.FTN_0040 401614.FTN_0253 184
401614.FTN_0040 401614.FTN_0276 236
401614.FTN_0040 401614.FTN_0304 294
401614.FTN_0040 401614.FTN_0308 194
401614.FTN_0040 401614.FTN_0316 191
401614.FTN_0040 401614.FTN_0413 190
401614.FTN_0040 401614.FTN_0457 158
401614.FTN_0040 401614.FTN_0491 346
401614.FTN_0040 401614.FTN_0591 259
401614.FTN_0040 401614.FTN_0595 274
401614.FTN_0040 401614.FTN_0604 160
401614.FTN_0040 401614.FTN_0656 151
401614.FTN_0040 401614.FTN_0668 155
401614.FTN_0040 401614.FTN_0671 299
401614.FTN_0040 401614.FTN_0746 152
401614.FTN_0040 401614.FTN_0757 394
401614.FTN_0040 401614.FTN_0869 229
401614.FTN_0040 401614.FTN_0890 163
401614.FTN_0040 401614.FTN_0925 277
401614.FTN_0040 401614.FTN_0932 192
401614.FTN_0040 401614.FTN_1037 438
401614.FTN_0040 401614.FTN_1053 511
401614.FTN_0040 401614.FTN_1108 151
401614.FTN_0040 401614.FTN_1156 164
401614.FTN_0040 401614.FTN_1168 164
401614.FTN_0040 401614.FTN_1178 167
401614.FTN_0040 401614.FTN_1213 231
401614.FTN_0040 401614.FTN_1214 198
401614.FTN_0040 401614.FTN_1217 150
401614.FTN_0040 401614.FTN_1250 287
401614.FTN_0040 401614.FTN_1261 173
401614.FTN_0040 401614.FTN_1292 197
401614.FTN_0040 401614.FTN_1309 598
401614.FTN_0040 401614.FTN_1310 479
401614.FTN_0040 401614.FTN_1313 570
401614.FTN_0040 401614.FTN_1314 191
401614.FTN_0040 401614.FTN_1315 594
401614.FTN_0040 401614.FTN_1317 673
401614.FTN_0040 401614.FTN_1319 351
401614.FTN_0040 401614.FTN_1325 591
401614.FTN_0040 401614.FTN_1367 477
401614.FTN_0040 401614.FTN_1371 239
401614.FTN_0040 401614.FTN_1372 381
401614.FTN_0040 401614.FTN_1377 180
401614.FTN_0040 401614.FTN_1378 193
401614.FTN_0040 401614.FTN_1381 620
401614.FTN_0040 401614.FTN_1409 187
401614.FTN_0040 401614.FTN_1490 433
401614.FTN_0040 401614.FTN_1530 247
401614.FTN_0040 401614.FTN_1554 571
401614.FTN_0040 401614.FTN_1606 240
401614.FTN_0040 401614.FTN_1655 180
401614.FTN_0040 401614.FTN_1726 165
401614.FTN_0041 401614.FTN_0037 678
401614.FTN_0041 401614.FTN_0038 740
401614.FTN_0041 401614.FTN_0039 740
401614.FTN_0041 401614.FTN_0040 917
401614.FTN_0041 401614.FTN_0042 342
401614.FTN_0041 401614.FTN_0043 342
401614.FTN_0041 401614.FTN_0044 305
401614.FTN_0041 401614.FTN_0045 632
401614.FTN_0041 401614.FTN_0046 432
401614.FTN_0041 401614.FTN_0047 458
401614.FTN_0041 401614.FTN_0048 490
401614.FTN_0041 401614.FTN_0049 255
401614.FTN_0041 401614.FTN_0050 699
401614.FTN_0041 401614.FTN_0051 527
401614.FTN_0041 401614.FTN_0052 479
401614.FTN_0041 401614.FTN_0053 243
401614.FTN_0041 401614.FTN_0054 525
401614.FTN_0041 401614.FTN_0057 156
401614.FTN_0041 401614.FTN_0099 151
401614.FTN_0041 401614.FTN_0142 158
401614.FTN_0041 401614.FTN_0209 170
401614.FTN_0041 401614.FTN_0265 164
401614.FTN_0041 401614.FTN_0304 467
401614.FTN_0041 401614.FTN_0332 158
401614.FTN_0041 401614.FTN_0333 159
401614.FTN_0041 401614.FTN_0413 262
401614.FTN_0041 401614.FTN_0442 175
401614.FTN_0041 401614.FTN_0491 373
401614.FTN_0041 401614.FTN_0494 191
401614.FTN_0041 401614.FTN_0520 165
401614.FTN_0041 401614.FTN_0534 171
401614.FTN_0041 401614.FTN_0542 216
401614.FTN_0041 401614.FTN_0590 166
401614.FTN_0041 401614.FTN_0593 236
401614.FTN_0041 401614.FTN_0594 275
401614.FTN_0041 401614.FTN_0595 457
401614.FTN_0041 401614.FTN_0604 217
401614.FTN_0041 401614.FTN_0624 166
401614.FTN_0041 401614.FTN_0668 212
401614.FTN_0041 401614.FTN_0671 216
401614.FTN_0041 401614.FTN_0675 168
401614.FTN_0041 401614.FTN_0691 304
401614.FTN_0041 401614.FTN_0714 195
401614.FTN_0041 401614.FTN_0752 182
401614.FTN_0041 401614.FTN_0757 179
401614.FTN_0041 401614.FTN_0769 184
401614.FTN_0041 401614.FTN_0776 222
401614.FTN_0041 401614.FTN_0807 160
401614.FTN_0041 401614.FTN_0853 209
401614.FTN_0041 401614.FTN_0862 289
401614.FTN_0041 401614.FTN_0887 177
401614.FTN_0041 401614.FTN_0925 415
401614.FTN_0041 401614.FTN_0932 169
401614.FTN_0041 401614.FTN_0980 299
401614.FTN_0041 401614.FTN_0994 469
401614.FTN_0041 401614.FTN_1003 212
401614.FTN_0041 401614.FTN_1082 154
401614.FTN_0041 401614.FTN_1184 195
401614.FTN_0041 401614.FTN_1213 170
401614.FTN_0041 401614.FTN_1221 264
401614.FTN_0041 401614.FTN_1245 157
401614.FTN_0041 401614.FTN_1257 158
401614.FTN_0041 401614.FTN_1261 196
401614.FTN_0041 401614.FTN_1289 154
401614.FTN_0041 401614.FTN_1309 366
401614.FTN_0041 401614.FTN_1310 652
401614.FTN_0041 401614.FTN_1312 435
401614.FTN_0041 401614.FTN_1313 704
401614.FTN_0041 401614.FTN_1314 412
401614.FTN_0041 401614.FTN_1315 588
401614.FTN_0041 401614.FTN_1316 409
401614.FTN_0041 401614.FTN_1317 612
401614.FTN_0041 401614.FTN_1319 514
401614.FTN_0041 401614.FTN_1325 361
401614.FTN_0041 401614.FTN_1367 262
401614.FTN_0041 401614.FTN_1371 182
401614.FTN_0041 401614.FTN_1372 349
401614.FTN_0041 401614.FTN_1381 727
401614.FTN_0041 401614.FTN_1422 260
401614.FTN_0041 401614.FTN_1434 287
401614.FTN_0041 401614.FTN_1468 311
401614.FTN_0041 401614.FTN_1490 391
401614.FTN_0041 401614.FTN_1505 269
401614.FTN_0041 401614.FTN_1511 182
401614.FTN_0041 401614.FTN_1552 167
401614.FTN_0041 401614.FTN_1554 295
401614.FTN_0041 401614.FTN_1558 235
401614.FTN_0041 401614.FTN_1596 208
401614.FTN_0041 401614.FTN_1606 225
401614.FTN_0041 401614.FTN_1631 224
401614.FTN_0041 401614.FTN_1664 160
401614.FTN_0042 401614.FTN_0037 290
401614.FTN_0042 401614.FTN_0038 307
401614.FTN_0042 401614.FTN_0039 307
401614.FTN_0042 401614.FTN_0040 554
401614.FTN_0042 401614.FTN_0041 342
401614.FTN_0042 401614.FTN_0043 986
401614.FTN_0042 401614.FTN_0044 734
401614.FTN_0042 401614.FTN_0045 684
401614.FTN_0042 401614.FTN_0046 645
401614.FTN_0042 401614.FTN_0047 596
401614.FTN_0042 401614.FTN_0048 828
401614.FTN_0042 401614.FTN_0049 555
401614.FTN_0042 401614.FTN_0050 555
401614.FTN_0042 401614.FTN_0051 695
401614.FTN_0042 401614.FTN_0052 527
401614.FTN_0042 401614.FTN_0053 512
401614.FTN_0042 401614.FTN_0054 535
401614.FTN_0042 401614.FTN_0309 151
401614.FTN_0042 401614.FTN_0546 155
401614.FTN_0042 401614.FTN_0653 175
401614.FTN_0042 401614.FTN_0861 378
401614.FTN_0042 401614.FTN_0888 156
401614.FTN_0042 401614.FTN_1169 203
401614.FTN_0042 401614.FTN_1310 193
401614.FTN_0042 401614.FTN_1321 418
401614.FTN_0042 401614.FTN_1323 865
401614.FTN_0042 401614.FTN_1328 269
401614.FTN_0042 401614.FTN_1422 155
401614.FTN_0042 401614.FTN_1628 187
401614.FTN_0042 401614.FTN_1743 172
401614.FTN_0043 401614.FTN_0037 290
401614.FTN_0043 401614.FTN_0038 307
401614.FTN_0043 401614.FTN_0039 307
401614.FTN_0043 401614.FTN_0040 609
401614.FTN_0043 401614.FTN_0041 342
401614.FTN_0043 401614.FTN_0042 986
401614.FTN_0043 401614.FTN_0044 734
401614.FTN_0043 401614.FTN_0045 684
401614.FTN_0043 401614.FTN_0046 645
401614.FTN_0043 401614.FTN_0047 596
401614.FTN_0043 401614.FTN_0048 819
401614.FTN_0043 401614.FTN_0049 555
401614.FTN_0043 401614.FTN_0050 555
401614.FTN_0043 401614.FTN_0051 705
401614.FTN_0043 401614.FTN_0052 527
401614.FTN_0043 401614.FTN_0053 512
401614.FTN_0043 401614.FTN_0054 550
401614.FTN_0043 401614.FTN_0183 177
401614.FTN_0043 401614.FTN_0391 378
401614.FTN_0043 401614.FTN_1310 248
401614.FTN_0043 401614.FTN_1321 419
401614.FTN_0043 401614.FTN_1324 865
401614.FTN_0043 401614.FTN_1328 268
401614.FTN_0043 401614.FTN_1623 378
401614.FTN_0043 401614.FTN_1646 375
401614.FTN_0043 401614.FTN_1674 375
401614.FTN_0043 401614.FTN_1734 378
401614.FTN_0043 401614.FTN_1743 172
401614.FTN_0044 401614.FTN_0037 263
401614.FTN_0044 401614.FTN_0038 277
401614.FTN_0044 401614.FTN_0039 277
401614.FTN_0044 401614.FTN_0040 288
401614.FTN_0044 401614.FTN_0041 305
401614.FTN_0044 401614.FTN_0042 734
401614.FTN_0044 401614.FTN_0043 734
401614.FTN_0044 401614.FTN_0045 804
401614.FTN_0044 401614.FTN_0046 756
401614.FTN_0044 401614.FTN_0047 697
401614.FTN_0044 401614.FTN_0048 671
401614.FTN_0044 401614.FTN_0049 647
401614.FTN_0044 401614.FTN_0050 647
401614.FTN_0044 401614.FTN_0051 624
401614.FTN_0044 401614.FTN_0052 612
401614.FTN_0044 401614.FTN_0053 594
401614.FTN_0044 401614.FTN_0054 594
401614.FTN_0045 401614.FTN_0037 252
401614.FTN_0045 401614.FTN_0038 265
401614.FTN_0045 401614.FTN_0039 265
401614.FTN_0045 401614.FTN_0040 673
401614.FTN_0045 401614.FTN_0041 632
401614.FTN_0045 401614.FTN_0042 684
401614.FTN_0045 401614.FTN_0043 684
401614.FTN_0045 401614.FTN_0044 804
401614.FTN_0045 401614.FTN_0046 855
401614.FTN_0045 401614.FTN_0047 922
401614.FTN_0045 401614.FTN_0048 720
401614.FTN_0045 401614.FTN_0049 694
401614.FTN_0045 401614.FTN_0050 890
401614.FTN_0045 401614.FTN_0051 714
401614.FTN_0045 401614.FTN_0052 905
401614.FTN_0045 401614.FTN_0053 636
401614.FTN_0045 401614.FTN_0054 671
401614.FTN_0045 401614.FTN_0119 178
401614.FTN_0045 401614.FTN_0175 167
401614.FTN_0045 401614.FTN_0184 197
401614.FTN_0045 401614.FTN_0214 169
401614.FTN_0045 401614.FTN_0253 187
401614.FTN_0045 401614.FTN_0265 167
401614.FTN_0045 401614.FTN_0269 152
401614.FTN_0045 401614.FTN_0304 534
401614.FTN_0045 401614.FTN_0308 335
401614.FTN_0045 401614.FTN_0309 224
401614.FTN_0045 401614.FTN_0346 159
401614.FTN_0045 401614.FTN_0413 171
401614.FTN_0045 401614.FTN_0428 221
401614.FTN_0045 401614.FTN_0438 175
401614.FTN_0045 401614.FTN_0449 369
401614.FTN_0045 401614.FTN_0491 540
401614.FTN_0045 401614.FTN_0494 249
401614.FTN_0045 401614.FTN_0496 160
401614.FTN_0045 401614.FTN_0500 156
401614.FTN_0045 401614.FTN_0532 625
401614.FTN_0045 401614.FTN_0579 195
401614.FTN_0045 401614.FTN_0598 250
401614.FTN_0045 401614.FTN_0655 161
401614.FTN_0045 401614.FTN_0668 160
401614.FTN_0045 401614.FTN_0671 460
401614.FTN_0045 401614.FTN_0713 467
401614.FTN_0045 401614.FTN_0717 153
401614.FTN_0045 401614.FTN_0757 259
401614.FTN_0045 401614.FTN_0783 195
401614.FTN_0045 401614.FTN_0803 239
401614.FTN_0045 401614.FTN_0813 226
401614.FTN_0045 401614.FTN_0862 286
401614.FTN_0045 401614.FTN_0879 356
401614.FTN_0045 401614.FTN_0925 173
401614.FTN_0045 401614.FTN_0929 232
401614.FTN_0045 401614.FTN_0969 197
401614.FTN_0045 401614.FTN_0972 293
401614.FTN_0045 401614.FTN_1011 156
401614.FTN_0045 401614.FTN_1037 243
401614.FTN_0045 401614.FTN_1053 233
401614.FTN_0045 401614.FTN_1071 224
401614.FTN_0045 401614.FTN_1129 162
401614.FTN_0045 401614.FTN_1156 363
401614.FTN_0045 401614.FTN_1213 222
401614.FTN_0045 401614.FTN_1214 325
401614.FTN_0045 401614.FTN_1250 184
401614.FTN_0045 401614.FTN_1261 201
401614.FTN_0045 401614.FTN_1283 329
401614.FTN_0045 401614.FTN_1285 291
401614.FTN_0045 401614.FTN_1292 195
401614.FTN_0045 401614.FTN_1309 593
401614.FTN_0045 401614.FTN_1310 529
401614.FTN_0045 401614.FTN_1313 512
401614.FTN_0045 401614.FTN_1314 152
401614.FTN_0045 401614.FTN_1315 569
401614.FTN_0045 401614.FTN_1316 191
401614.FTN_0045 401614.FTN_1317 275
401614.FTN_0045 401614.FTN_1319 325
401614.FTN_0045 401614.FTN_1367 428
401614.FTN_0045 401614.FTN_1371 453
401614.FTN_0045 401614.FTN_1381 728
401614.FTN_0045 401614.FTN_1424 196
401614.FTN_0045 401614.FTN_1481 151
401614.FTN_0045 401614.FTN_1490 222
401614.FTN_0045 401614.FTN_1502 159
401614.FTN_0045 401614.FTN_1505 159
401614.FTN_0045 401614.FTN_1554 273
401614.FTN_0045 401614.FTN_1642 170
401614.FTN_0045 401614.FTN_1742 150
401614.FTN_0046 401614.FTN_0002 170
401614.FTN_0046 401614.FTN_0037 244
401614.FTN_0046 401614.FTN_0038 256
401614.FTN_0046 401614.FTN_0039 256
401614.FTN_0046 401614.FTN_0040 638
401614.FTN_0046 401614.FTN_0041 432
401614.FTN_0046 401614.FTN_0042 645
401614.FTN_0046 401614.FTN_0043 645
401614.FTN_0046 401614.FTN_0044 756
401614.FTN_0046 401614.FTN_0045 855
401614.FTN_0046 401614.FTN_0047 898
401614.FTN_0046 401614.FTN_0048 765
401614.FTN_0046 401614.FTN_0049 737
401614.FTN_0046 401614.FTN_0050 865
401614.FTN_0046 401614.FTN_0051 710
401614.FTN_0046 401614.FTN_0052 842
401614.FTN_0046 401614.FTN_0053 675
401614.FTN_0046 401614.FTN_0054 675
401614.FTN_0046 401614.FTN_0182 232
401614.FTN_0046 401614.FTN_0209 509
401614.FTN_0046 401614.FTN_0276 176
401614.FTN_0046 401614.FTN_0310 303
401614.FTN_0046 401614.FTN_0321 174
401614.FTN_0046 401614.FTN_0355 180
401614.FTN_0046 401614.FTN_0358 247
401614.FTN_0046 401614.FTN_0370 164
401614.FTN_0046 401614.FTN_0413 245
401614.FTN_0046 401614.FTN_0429 226
401614.FTN_0046 401614.FTN_0433 212
401614.FTN_0046 401614.FTN_0490 168
401614.FTN_0046 401614.FTN_0491 194
401614.FTN_0046 401614.FTN_0579 162
401614.FTN_0046 401614.FTN_0595 197
401614.FTN_0046 401614.FTN_0607 274
401614.FTN_0046 401614.FTN_0639 247
401614.FTN_0046 401614.FTN_0641 328
401614.FTN_0046 401614.FTN_0642 321
401614.FTN_0046 401614.FTN_0666 203
401614.FTN_0046 401614.FTN_0668 180
401614.FTN_0046 401614.FTN_0671 225
401614.FTN_0046 401614.FTN_0692 256
401614.FTN_0046 401614.FTN_0757 325
401614.FTN_0046 401614.FTN_0776 225
401614.FTN_0046 401614.FTN_0779 470
401614.FTN_0046 401614.FTN_0806 215
401614.FTN_0046 401614.FTN_0824 316
401614.FTN_0046 401614.FTN_0846 156
401614.FTN_0046 401614.FTN_0899 310
401614.FTN_0046 401614.FTN_0907 277
401614.FTN_0046 401614.FTN_0925 156
401614.FTN_0046 401614.FTN_0932 343
401614.FTN_0046 401614.FTN_0935 170
401614.FTN_0046 401614.FTN_0994 153
401614.FTN_0046 401614.FTN_1037 175
401614.FTN_0046 401614.FTN_1040 153
401614.FTN_0046 401614.FTN_1054 196
401614.FTN_0046 401614.FTN_1065 185
401614.FTN_0046 401614.FTN_1113 257
401614.FTN_0046 401614.FTN_1150 213
401614.FTN_0046 401614.FTN_1156 253
401614.FTN_0046 401614.FTN_1213 221
401614.FTN_0046 401614.FTN_1214 167
401614.FTN_0046 401614.FTN_1250 339
401614.FTN_0046 401614.FTN_1283 172
401614.FTN_0046 401614.FTN_1284 204
401614.FTN_0046 401614.FTN_1309 387
401614.FTN_0046 401614.FTN_1310 352
401614.FTN_0046 401614.FTN_1313 523
401614.FTN_0046 401614.FTN_1317 167
401614.FTN_0046 401614.FTN_1319 177
401614.FTN_0046 401614.FTN_1325 251
401614.FTN_0046 401614.FTN_1330 417
401614.FTN_0046 401614.FTN_1372 166
401614.FTN_0046 401614.FTN_1381 243
401614.FTN_0046 401614.FTN_1397 296
401614.FTN_0046 401614.FTN_1422 264
401614.FTN_0046 401614.FTN_1424 263
401614.FTN_0046 401614.FTN_1428 211
401614.FTN_0046 401614.FTN_1439 223
401614.FTN_0046 401614.FTN_1454 160
401614.FTN_0046 401614.FTN_1468 178
401614.FTN_0046 401614.FTN_1474 215
401614.FTN_0046 401614.FTN_1538 256
401614.FTN_0046 401614.FTN_1554 184
401614.FTN_0046 401614.FTN_1563 189
401614.FTN_0046 401614.FTN_1606 150
401614.FTN_0046 401614.FTN_1631 171
401614.FTN_0046 401614.FTN_1658 169
401614.FTN_0046 401614.FTN_1705 223
401614.FTN_0046 401614.FTN_1770 331
401614.FTN_0047 401614.FTN_0037 234
401614.FTN_0047 401614.FTN_0038 245
401614.FTN_0047 401614.FTN_0039 245
401614.FTN_0047 401614.FTN_0040 804
401614.FTN_0047 401614.FTN_0041 458
401614.FTN_0047 401614.FTN_0042 596
401614.FTN_0047 401614.FTN_0043 596
401614.FTN_0047 401614.FTN_0044 697
401614.FTN_0047 401614.FTN_0045 922
401614.FTN_0047 401614.FTN_0046 898
401614.FTN_0047 401614.FTN_0048 832
401614.FTN_0047 401614.FTN_0049 801
401614.FTN_0047 401614.FTN_0050 910
401614.FTN_0047 401614.FTN_0051 771
401614.FTN_0047 401614.FTN_0052 938
401614.FTN_0047 401614.FTN_0053 732
401614.FTN_0047 401614.FTN_0054 732
401614.FTN_0047 401614.FTN_0063 184
401614.FTN_0047 401614.FTN_0182 218
401614.FTN_0047 401614.FTN_0187 188
401614.FTN_0047 401614.FTN_0209 373
401614.FTN_0047 401614.FTN_0221 209
401614.FTN_0047 401614.FTN_0253 193
401614.FTN_0047 401614.FTN_0261 176
401614.FTN_0047 401614.FTN_0293 227
401614.FTN_0047 401614.FTN_0304 192
401614.FTN_0047 401614.FTN_0308 352
401614.FTN_0047 401614.FTN_0310 179
401614.FTN_0047 401614.FTN_0316 187
401614.FTN_0047 401614.FTN_0321 216
401614.FTN_0047 401614.FTN_0325 157
401614.FTN_0047 401614.FTN_0413 168
401614.FTN_0047 401614.FTN_0428 180
401614.FTN_0047 401614.FTN_0429 210
401614.FTN_0047 401614.FTN_0491 294
401614.FTN_0047 401614.FTN_0494 436
401614.FTN_0047 401614.FTN_0496 229
401614.FTN_0047 401614.FTN_0558 301
401614.FTN_0047 401614.FTN_0579 180
401614.FTN_0047 401614.FTN_0595 181
401614.FTN_0047 401614.FTN_0655 150
401614.FTN_0047 401614.FTN_0666 150
401614.FTN_0047 401614.FTN_0668 153
401614.FTN_0047 401614.FTN_0671 490
401614.FTN_0047 401614.FTN_0705 179
401614.FTN_0047 401614.FTN_0711 175
401614.FTN_0047 401614.FTN_0713 325
401614.FTN_0047 401614.FTN_0734 152
401614.FTN_0047 401614.FTN_0748 187
401614.FTN_0047 401614.FTN_0749 253
401614.FTN_0047 401614.FTN_0757 423
401614.FTN_0047 401614.FTN_0797 186
401614.FTN_0047 401614.FTN_0813 459
401614.FTN_0047 401614.FTN_0869 180
401614.FTN_0047 401614.FTN_0910 233
401614.FTN_0047 401614.FTN_0925 532
401614.FTN_0047 401614.FTN_0929 184
401614.FTN_0047 401614.FTN_0932 317
401614.FTN_0047 401614.FTN_0954 155
401614.FTN_0047 401614.FTN_1012 221
401614.FTN_0047 401614.FTN_1037 630
401614.FTN_0047 401614.FTN_1053 360
401614.FTN_0047 401614.FTN_1156 323
401614.FTN_0047 401614.FTN_1168 171
401614.FTN_0047 401614.FTN_1181 278
401614.FTN_0047 401614.FTN_1213 272
401614.FTN_0047 401614.FTN_1214 212
401614.FTN_0047 401614.FTN_1257 216
401614.FTN_0047 401614.FTN_1309 699
401614.FTN_0047 401614.FTN_1310 712
401614.FTN_0047 401614.FTN_1313 686
401614.FTN_0047 401614.FTN_1315 282
401614.FTN_0047 401614.FTN_1317 695
401614.FTN_0047 401614.FTN_1319 363
401614.FTN_0047 401614.FTN_1325 347
401614.FTN_0047 401614.FTN_1370 152
401614.FTN_0047 401614.FTN_1372 371
401614.FTN_0047 401614.FTN_1381 453
401614.FTN_0047 401614.FTN_1397 602
401614.FTN_0047 401614.FTN_1422 409
401614.FTN_0047 401614.FTN_1424 527
401614.FTN_0047 401614.FTN_1547 182
401614.FTN_0047 401614.FTN_1554 599
401614.FTN_0047 401614.FTN_1680 212
401614.FTN_0047 401614.FTN_1726 150
401614.FTN_0048 401614.FTN_0037 230
401614.FTN_0048 401614.FTN_0038 240
401614.FTN_0048 401614.FTN_0039 240
401614.FTN_0048 401614.FTN_0040 289
401614.FTN_0048 401614.FTN_0041 490
401614.FTN_0048 401614.FTN_0042 828
401614.FTN_0048 401614.FTN_0043 819
401614.FTN_0048 401614.FTN_0044 671
401614.FTN_0048 401614.FTN_0045 720
401614.FTN_0048 401614.FTN_0046 765
401614.FTN_0048 401614.FTN_0047 832
401614.FTN_0048 401614.FTN_0049 832
401614.FTN_0048 401614.FTN_0050 832
401614.FTN_0048 401614.FTN_0051 801
401614.FTN_0048 401614.FTN_0052 785
401614.FTN_0048 401614.FTN_0053 760
401614.FTN_0048 401614.FTN_0054 760
401614.FTN_0048 401614.FTN_0119 198
401614.FTN_0048 401614.FTN_0221 187
401614.FTN_0048 401614.FTN_0289 159
401614.FTN_0048 401614.FTN_0450 161
401614.FTN_0048 401614.FTN_0675 161
401614.FTN_0048 401614.FTN_0772 195
401614.FTN_0048 401614.FTN_0779 205
401614.FTN_0048 401614.FTN_0997 160
401614.FTN_0048 401614.FTN_1158 381
401614.FTN_0048 401614.FTN_1215 212
401614.FTN_0048 401614.FTN_1239 150
401614.FTN_0048 401614.FTN_1317 179
401614.FTN_0048 401614.FTN_1323 601
401614.FTN_0048 401614.FTN_1324 640
401614.FTN_0048 401614.FTN_1328 204
401614.FTN_0048 401614.FTN_1342 152
401614.FTN_0048 401614.FTN_1463 322
401614.FTN_0048 401614.FTN_1481 289
401614.FTN_0048 401614.FTN_1511 154
401614.FTN_0048 401614.FTN_1557 324
401614.FTN_0049 401614.FTN_0037 225
401614.FTN_0049 401614.FTN_0038 235
401614.FTN_0049 401614.FTN_0039 235
401614.FTN_0049 401614.FTN_0040 244
401614.FTN_0049 401614.FTN_0041 255
401614.FTN_0049 401614.FTN_0042 555
401614.FTN_0049 401614.FTN_0043 555
401614.FTN_0049 401614.FTN_0044 647
401614.FTN_0049 401614.FTN_0045 694
401614.FTN_0049 401614.FTN_0046 737
401614.FTN_0049 401614.FTN_0047 801
401614.FTN_0049 401614.FTN_0048 832
401614.FTN_0049 401614.FTN_0050 865
401614.FTN_0049 401614.FTN_0051 832
401614.FTN_0049 401614.FTN_0052 816
401614.FTN_0049 401614.FTN_0053 789
401614.FTN_0049 401614.FTN_0054 789
401614.FTN_0050 401614.FTN_0002 188
401614.FTN_0050 401614.FTN_0029 150
401614.FTN_0050 401614.FTN_0037 225
401614.FTN_0050 401614.FTN_0038 235
401614.FTN_0050 401614.FTN_0039 235
401614.FTN_0050 401614.FTN_0040 689
401614.FTN_0050 401614.FTN_0041 699
401614.FTN_0050 401614.FTN_0042 555
401614.FTN_0050 401614.FTN_0043 555
401614.FTN_0050 401614.FTN_0044 647
401614.FTN_0050 401614.FTN_0045 890
401614.FTN_0050 401614.FTN_0046 865
401614.FTN_0050 401614.FTN_0047 910
401614.FTN_0050 401614.FTN_0048 832
401614.FTN_0050 401614.FTN_0049 865
401614.FTN_0050 401614.FTN_0051 832
401614.FTN_0050 401614.FTN_0052 886
401614.FTN_0050 401614.FTN_0053 789
401614.FTN_0050 401614.FTN_0054 789
401614.FTN_0050 401614.FTN_0084 220
401614.FTN_0050 401614.FTN_0110 212
401614.FTN_0050 401614.FTN_0142 176
401614.FTN_0050 401614.FTN_0209 216
401614.FTN_0050 401614.FTN_0232 192
401614.FTN_0050 401614.FTN_0285 187
401614.FTN_0050 401614.FTN_0304 398
401614.FTN_0050 401614.FTN_0308 407
401614.FTN_0050 401614.FTN_0354 249
401614.FTN_0050 401614.FTN_0393 209
401614.FTN_0050 401614.FTN_0413 150
401614.FTN_0050 401614.FTN_0428 352
401614.FTN_0050 401614.FTN_0449 662
401614.FTN_0050 401614.FTN_0450 238
401614.FTN_0050 401614.FTN_0452 184
401614.FTN_0050 401614.FTN_0491 356
401614.FTN_0050 401614.FTN_0494 234
401614.FTN_0050 401614.FTN_0496 150
401614.FTN_0050 401614.FTN_0500 245
401614.FTN_0050 401614.FTN_0595 248
401614.FTN_0050 401614.FTN_0635 183
401614.FTN_0050 401614.FTN_0671 202
401614.FTN_0050 401614.FTN_0714 172
401614.FTN_0050 401614.FTN_0731 151
401614.FTN_0050 401614.FTN_0757 269
401614.FTN_0050 401614.FTN_0811 243
401614.FTN_0050 401614.FTN_0813 156
401614.FTN_0050 401614.FTN_0819 173
401614.FTN_0050 401614.FTN_0853 161
401614.FTN_0050 401614.FTN_0879 240
401614.FTN_0050 401614.FTN_0924 553
401614.FTN_0050 401614.FTN_0925 528
401614.FTN_0050 401614.FTN_0929 271
401614.FTN_0050 401614.FTN_0932 176
401614.FTN_0050 401614.FTN_0969 299
401614.FTN_0050 401614.FTN_0972 381
401614.FTN_0050 401614.FTN_1037 448
401614.FTN_0050 401614.FTN_1100 156
401614.FTN_0050 401614.FTN_1156 233
401614.FTN_0050 401614.FTN_1191 170
401614.FTN_0050 401614.FTN_1192 162
401614.FTN_0050 401614.FTN_1213 296
401614.FTN_0050 401614.FTN_1214 227
401614.FTN_0050 401614.FTN_1217 172
401614.FTN_0050 401614.FTN_1227 198
401614.FTN_0050 401614.FTN_1250 295
401614.FTN_0050 401614.FTN_1257 179
401614.FTN_0050 401614.FTN_1261 163
401614.FTN_0050 401614.FTN_1284 153
401614.FTN_0050 401614.FTN_1309 355
401614.FTN_0050 401614.FTN_1310 391
401614.FTN_0050 401614.FTN_1313 572
401614.FTN_0050 401614.FTN_1315 364
401614.FTN_0050 401614.FTN_1317 413
401614.FTN_0050 401614.FTN_1319 417
401614.FTN_0050 401614.FTN_1325 313
401614.FTN_0050 401614.FTN_1367 283
401614.FTN_0050 401614.FTN_1371 298
401614.FTN_0050 401614.FTN_1381 737
401614.FTN_0050 401614.FTN_1395 162
401614.FTN_0050 401614.FTN_1397 154
401614.FTN_0050 401614.FTN_1422 152
401614.FTN_0050 401614.FTN_1424 220
401614.FTN_0050 401614.FTN_1448 154
401614.FTN_0050 401614.FTN_1490 388
401614.FTN_0050 401614.FTN_1505 310
401614.FTN_0050 401614.FTN_1522 183
401614.FTN_0050 401614.FTN_1530 211
401614.FTN_0050 401614.FTN_1554 202
401614.FTN_0050 401614.FTN_1582 515
401614.FTN_0050 401614.FTN_1631 269
401614.FTN_0050 401614.FTN_1639 194
401614.FTN_0050 401614.FTN_1682 390
401614.FTN_0050 401614.FTN_1686 169
401614.FTN_0050 401614.FTN_1687 156
401614.FTN_0050 401614.FTN_1727 151
401614.FTN_0051 401614.FTN_0037 222
401614.FTN_0051 401614.FTN_0038 231
401614.FTN_0051 401614.FTN_0039 231
401614.FTN_0051 401614.FTN_0040 545
401614.FTN_0051 401614.FTN_0041 527
401614.FTN_0051 401614.FTN_0042 695
401614.FTN_0051 401614.FTN_0043 705
401614.FTN_0051 401614.FTN_0044 624
401614.FTN_0051 401614.FTN_0045 714
401614.FTN_0051 401614.FTN_0046 710
401614.FTN_0051 401614.FTN_0047 771
401614.FTN_0051 401614.FTN_0048 801
401614.FTN_0051 401614.FTN_0049 832
401614.FTN_0051 401614.FTN_0050 832
401614.FTN_0051 401614.FTN_0052 848
401614.FTN_0051 401614.FTN_0053 820
401614.FTN_0051 401614.FTN_0054 887
401614.FTN_0051 401614.FTN_1309 434
401614.FTN_0051 401614.FTN_1310 266
401614.FTN_0051 401614.FTN_1312 434
401614.FTN_0051 401614.FTN_1313 435
401614.FTN_0051 401614.FTN_1314 411
401614.FTN_0051 401614.FTN_1315 196
401614.FTN_0051 401614.FTN_1317 191
401614.FTN_0052 401614.FTN_0037 220
401614.FTN_0052 401614.FTN_0038 229
401614.FTN_0052 401614.FTN_0039 229
401614.FTN_0052 401614.FTN_0040 775
401614.FTN_0052 401614.FTN_0041 479
401614.FTN_0052 401614.FTN_0042 527
401614.FTN_0052 401614.FTN_0043 527
401614.FTN_0052 401614.FTN_0044 612
401614.FTN_0052 401614.FTN_0045 905
401614.FTN_0052 401614.FTN_0046 842
401614.FTN_0052 401614.FTN_0047 938
401614.FTN_0052 401614.FTN_0048 785
401614.FTN_0052 401614.FTN_0049 816
401614.FTN_0052 401614.FTN_0050 886
401614.FTN_0052 401614.FTN_0051 848
401614.FTN_0052 401614.FTN_0053 837
401614.FTN_0052 401614.FTN_0054 837
401614.FTN_0052 401614.FTN_0209 151
401614.FTN_0052 401614.FTN_0221 188
401614.FTN_0052 401614.FTN_0276 161
401614.FTN_0052 401614.FTN_0304 328
401614.FTN_0052 401614.FTN_0310 163
401614.FTN_0052 401614.FTN_0316 300
401614.FTN_0052 401614.FTN_0360 176
401614.FTN_0052 401614.FTN_0413 204
401614.FTN_0052 401614.FTN_0433 190
401614.FTN_0052 401614.FTN_0491 588
401614.FTN_0052 401614.FTN_0494 284
401614.FTN_0052 401614.FTN_0579 178
401614.FTN_0052 401614.FTN_0668 173
401614.FTN_0052 401614.FTN_0671 373
401614.FTN_0052 401614.FTN_0746 169
401614.FTN_0052 401614.FTN_0757 380
401614.FTN_0052 401614.FTN_0813 406
401614.FTN_0052 401614.FTN_0862 324
401614.FTN_0052 401614.FTN_0890 159
401614.FTN_0052 401614.FTN_0925 423
401614.FTN_0052 401614.FTN_0929 326
401614.FTN_0052 401614.FTN_0932 251
401614.FTN_0052 401614.FTN_0947 151
401614.FTN_0052 401614.FTN_0954 167
401614.FTN_0052 401614.FTN_1037 358
401614.FTN_0052 401614.FTN_1053 621
401614.FTN_0052 401614.FTN_1070 202
401614.FTN_0052 401614.FTN_1085 211
401614.FTN_0052 401614.FTN_1156 419
401614.FTN_0052 401614.FTN_1213 250
401614.FTN_0052 401614.FTN_1214 260
401614.FTN_0052 401614.FTN_1250 173
401614.FTN_0052 401614.FTN_1309 653
401614.FTN_0052 401614.FTN_1310 710
401614.FTN_0052 401614.FTN_1313 519
401614.FTN_0052 401614.FTN_1315 544
401614.FTN_0052 401614.FTN_1317 736
401614.FTN_0052 401614.FTN_1319 487
401614.FTN_0052 401614.FTN_1325 262
401614.FTN_0052 401614.FTN_1367 364
401614.FTN_0052 401614.FTN_1371 153
401614.FTN_0052 401614.FTN_1372 165
401614.FTN_0052 401614.FTN_1381 634
401614.FTN_0052 401614.FTN_1397 244
401614.FTN_0052 401614.FTN_1422 300
401614.FTN_0052 401614.FTN_1424 448
401614.FTN_0052 401614.FTN_1463 202
401614.FTN_0052 401614.FTN_1496 164
401614.FTN_0052 401614.FTN_1544 268
401614.FTN_0052 401614.FTN_1554 708
401614.FTN_0053 401614.FTN_0037 216
401614.FTN_0053 401614.FTN_0038 225
401614.FTN_0053 401614.FTN_0039 225
401614.FTN_0053 401614.FTN_0040 233
401614.FTN_0053 401614.FTN_0041 243
401614.FTN_0053 401614.FTN_0042 512
401614.FTN_0053 401614.FTN_0043 512
401614.FTN_0053 401614.FTN_0044 594
401614.FTN_0053 401614.FTN_0045 636
401614.FTN_0053 401614.FTN_0046 675
401614.FTN_0053 401614.FTN_0047 732
401614.FTN_0053 401614.FTN_0048 760
401614.FTN_0053 401614.FTN_0049 789
401614.FTN_0053 401614.FTN_0050 789
401614.FTN_0053 401614.FTN_0051 820
401614.FTN_0053 401614.FTN_0052 837
401614.FTN_0053 401614.FTN_0054 865
401614.FTN_0054 401614.FTN_0037 216
401614.FTN_0054 401614.FTN_0038 225
401614.FTN_0054 401614.FTN_0039 225
401614.FTN_0054 401614.FTN_0040 338
401614.FTN_0054 401614.FTN_0041 525
401614.FTN_0054 401614.FTN_0042 535
401614.FTN_0054 401614.FTN_0043 550
401614.FTN_0054 401614.FTN_0044 594
401614.FTN_0054 401614.FTN_0045 671
401614.FTN_0054 401614.FTN_0046 675
401614.FTN_0054 401614.FTN_0047 732
401614.FTN_0054 401614.FTN_0048 760
401614.FTN_0054 401614.FTN_0049 789
401614.FTN_0054 401614.FTN_0050 789
401614.FTN_0054 401614.FTN_0051 887
401614.FTN_0054 401614.FTN_0052 837
401614.FTN_0054 401614.FTN_0053 865
401614.FTN_0054 401614.FTN_1309 412
401614.FTN_0054 401614.FTN_1310 191
401614.FTN_0054 401614.FTN_1312 434
401614.FTN_0054 401614.FTN_1313 434
401614.FTN_0054 401614.FTN_1315 196
401614.FTN_0054 401614.FTN_1316 411
401614.FTN_0054 401614.FTN_1317 202
401614.FTN_0055 401614.FTN_0021 223
401614.FTN_0055 401614.FTN_0033 974
401614.FTN_0055 401614.FTN_0035 298
401614.FTN_0055 401614.FTN_0036 376
401614.FTN_0055 401614.FTN_0056 704
401614.FTN_0055 401614.FTN_0057 267
401614.FTN_0055 401614.FTN_0058 254
401614.FTN_0055 401614.FTN_0059 234
401614.FTN_0055 401614.FTN_0060 216
401614.FTN_0055 401614.FTN_0061 216
401614.FTN_0055 401614.FTN_0062 234
401614.FTN_0055 401614.FTN_0063 361
401614.FTN_0055 401614.FTN_0064 165
401614.FTN_0055 401614.FTN_0065 150
401614.FTN_0055 401614.FTN_0078 544
401614.FTN_0055 401614.FTN_0084 440
401614.FTN_0055 401614.FTN_0096 291
401614.FTN_0055 401614.FTN_0111 210
401614.FTN_0055 401614.FTN_0118 280
401614.FTN_0055 401614.FTN_0156 239
401614.FTN_0055 401614.FTN_0159 353
401614.FTN_0055 401614.FTN_0160 267
401614.FTN_0055 401614.FTN_0165 193
401614.FTN_0055 401614.FTN_0172 338
401614.FTN_0055 401614.FTN_0180 503
401614.FTN_0055 401614.FTN_0191 234
401614.FTN_0055 401614.FTN_0202 196
401614.FTN_0055 401614.FTN_0221 376
401614.FTN_0055 401614.FTN_0233 380
401614.FTN_0055 401614.FTN_0246 291
401614.FTN_0055 401614.FTN_0270 156
401614.FTN_0055 401614.FTN_0321 260
401614.FTN_0055 401614.FTN_0343 341
401614.FTN_0055 401614.FTN_0348 320
401614.FTN_0055 401614.FTN_0349 968
401614.FTN_0055 401614.FTN_0385 198
401614.FTN_0055 401614.FTN_0397 195
401614.FTN_0055 401614.FTN_0402 784
401614.FTN_0055 401614.FTN_0410 929
401614.FTN_0055 401614.FTN_0422 250
401614.FTN_0055 401614.FTN_0433 158
401614.FTN_0055 401614.FTN_0446 352
401614.FTN_0055 401614.FTN_0465 193
401614.FTN_0055 401614.FTN_0479 156
401614.FTN_0055 401614.FTN_0492 263
401614.FTN_0055 401614.FTN_0505 214
401614.FTN_0055 401614.FTN_0507 269
401614.FTN_0055 401614.FTN_0508 582
401614.FTN_0055 401614.FTN_0511 498
401614.FTN_0055 401614.FTN_0525 433
401614.FTN_0055 401614.FTN_0526 180
401614.FTN_0055 401614.FTN_0529 292
401614.FTN_0055 401614.FTN_0538 447
401614.FTN_0055 401614.FTN_0555 300
401614.FTN_0055 401614.FTN_0562 447
401614.FTN_0055 401614.FTN_0569 320
401614.FTN_0055 401614.FTN_0584 503
401614.FTN_0055 401614.FTN_0600 168
401614.FTN_0055 401614.FTN_0661 188
401614.FTN_0055 401614.FTN_0692 211
401614.FTN_0055 401614.FTN_0728 232
401614.FTN_0055 401614.FTN_0748 999
401614.FTN_0055 401614.FTN_0798 227
401614.FTN_0055 401614.FTN_0821 256
401614.FTN_0055 401614.FTN_0822 482
401614.FTN_0055 401614.FTN_0823 633
401614.FTN_0055 401614.FTN_0842 899
401614.FTN_0055 401614.FTN_0843 150
401614.FTN_0055 401614.FTN_0854 185
401614.FTN_0055 401614.FTN_0861 316
401614.FTN_0055 401614.FTN_0867 198
401614.FTN_0055 401614.FTN_0914 159
401614.FTN_0055 401614.FTN_0926 202
401614.FTN_0055 401614.FTN_0945 350
401614.FTN_0055 401614.FTN_0955 476
401614.FTN_0055 401614.FTN_0956 472
401614.FTN_0055 401614.FTN_0998 216
401614.FTN_0055 401614.FTN_1044 220
401614.FTN_0055 401614.FTN_1054 156
401614.FTN_0055 401614.FTN_1055 192
401614.FTN_0055 401614.FTN_1088 300
401614.FTN_0055 401614.FTN_1091 567
401614.FTN_0055 401614.FTN_1105 195
401614.FTN_0055 401614.FTN_1135 558
401614.FTN_0055 401614.FTN_1136 650
401614.FTN_0055 401614.FTN_1146 932
401614.FTN_0055 401614.FTN_1148 157
401614.FTN_0055 401614.FTN_1157 156
401614.FTN_0055 401614.FTN_1177 223
401614.FTN_0055 401614.FTN_1219 156
401614.FTN_0055 401614.FTN_1221 156
401614.FTN_0055 401614.FTN_1249 339
401614.FTN_0055 401614.FTN_1258 161
401614.FTN_0055 401614.FTN_1273 256
401614.FTN_0055 401614.FTN_1283 241
401614.FTN_0055 401614.FTN_1284 234
401614.FTN_0055 401614.FTN_1285 159
401614.FTN_0055 401614.FTN_1294 177
401614.FTN_0055 401614.FTN_1331 156
401614.FTN_0055 401614.FTN_1333 151
401614.FTN_0055 401614.FTN_1351 222
401614.FTN_0055 401614.FTN_1380 341
401614.FTN_0055 401614.FTN_1401 292
401614.FTN_0055 401614.FTN_1402 304
401614.FTN_0055 401614.FTN_1436 256
401614.FTN_0055 401614.FTN_1462 194
401614.FTN_0055 401614.FTN_1467 256
401614.FTN_0055 401614.FTN_1482 304
401614.FTN_0055 401614.FTN_1484 263
401614.FTN_0055 401614.FTN_1492 353
401614.FTN_0055 401614.FTN_1522 156
401614.FTN_0055 401614.FTN_1526 260
401614.FTN_0055 401614.FTN_1543 156
401614.FTN_0055 401614.FTN_1550 168
401614.FTN_0055 401614.FTN_1558 206
401614.FTN_0055 401614.FTN_1559 448
401614.FTN_0055 401614.FTN_1560 360
401614.FTN_0055 401614.FTN_1561 317
401614.FTN_0055 401614.FTN_1562 290
401614.FTN_0055 401614.FTN_1563 156
401614.FTN_0055 401614.FTN_1631 155
401614.FTN_0055 401614.FTN_1659 222
401614.FTN_0055 401614.FTN_1662 378
401614.FTN_0055 401614.FTN_1689 375
401614.FTN_0055 401614.FTN_1690 378
401614.FTN_0055 401614.FTN_1705 156
401614.FTN_0055 401614.FTN_1725 932
401614.FTN_0055 401614.FTN_1730 657
401614.FTN_0055 401614.FTN_1739 450
401614.FTN_0055 401614.FTN_1740 529
401614.FTN_0055 401614.FTN_1748 155
401614.FTN_0055 401614.FTN_1749 239
401614.FTN_0055 401614.FTN_1750 239
401614.FTN_0055 401614.FTN_1770 829
401614.FTN_0055 401614.FTN_1776 580
401614.FTN_0055 401614.FTN_1777 456
401614.FTN_0055 401614.FTN_1778 540
401614.FTN_0056 401614.FTN_0019 275
401614.FTN_0056 401614.FTN_0020 240
401614.FTN_0056 401614.FTN_0021 274
401614.FTN_0056 401614.FTN_0024 206
401614.FTN_0056 401614.FTN_0035 274
401614.FTN_0056 401614.FTN_0055 704
401614.FTN_0056 401614.FTN_0057 442
401614.FTN_0056 401614.FTN_0058 411
401614.FTN_0056 401614.FTN_0059 322
401614.FTN_0056 401614.FTN_0060 322
401614.FTN_0056 401614.FTN_0061 322
401614.FTN_0056 401614.FTN_0062 322
401614.FTN_0056 401614.FTN_0063 402
401614.FTN_0056 401614.FTN_0064 201
401614.FTN_0056 401614.FTN_0065 165
401614.FTN_0056 401614.FTN_0066 151
401614.FTN_0056 401614.FTN_0080 160
401614.FTN_0056 401614.FTN_0087 224
401614.FTN_0056 401614.FTN_0088 291
401614.FTN_0056 401614.FTN_0089 222
401614.FTN_0056 401614.FTN_0112 318
401614.FTN_0056 401614.FTN_0123 158
401614.FTN_0056 401614.FTN_0129 499
401614.FTN_0056 401614.FTN_0172 172
401614.FTN_0056 401614.FTN_0178 253
401614.FTN_0056 401614.FTN_0187 828
401614.FTN_0056 401614.FTN_0190 150
401614.FTN_0056 401614.FTN_0214 274
401614.FTN_0056 401614.FTN_0239 150
401614.FTN_0056 401614.FTN_0311 172
401614.FTN_0056 401614.FTN_0316 263
401614.FTN_0056 401614.FTN_0397 247
401614.FTN_0056 401614.FTN_0399 384
401614.FTN_0056 401614.FTN_0440 156
401614.FTN_0056 401614.FTN_0446 274
401614.FTN_0056 401614.FTN_0458 274
401614.FTN_0056 401614.FTN_0459 307
401614.FTN_0056 401614.FTN_0462 301
401614.FTN_0056 401614.FTN_0481 343
401614.FTN_0056 401614.FTN_0499 444
401614.FTN_0056 401614.FTN_0500 200
401614.FTN_0056 401614.FTN_0528 153
401614.FTN_0056 401614.FTN_0529 196
401614.FTN_0056 401614.FTN_0538 447
401614.FTN_0056 401614.FTN_0555 206
401614.FTN_0056 401614.FTN_0561 378
401614.FTN_0056 401614.FTN_0562 151
401614.FTN_0056 401614.FTN_0569 536
401614.FTN_0056 401614.FTN_0574 432
401614.FTN_0056 401614.FTN_0577 194
401614.FTN_0056 401614.FTN_0582 180
401614.FTN_0056 401614.FTN_0593 288
401614.FTN_0056 401614.FTN_0594 288
401614.FTN_0056 401614.FTN_0598 224
401614.FTN_0056 401614.FTN_0600 151
401614.FTN_0056 401614.FTN_0623 291
401614.FTN_0056 401614.FTN_0661 164
401614.FTN_0056 401614.FTN_0680 344
401614.FTN_0056 401614.FTN_0683 425
401614.FTN_0056 401614.FTN_0684 316
401614.FTN_0056 401614.FTN_0728 440
401614.FTN_0056 401614.FTN_0731 318
401614.FTN_0056 401614.FTN_0746 263
401614.FTN_0056 401614.FTN_0750 274
401614.FTN_0056 401614.FTN_0786 218
401614.FTN_0056 401614.FTN_0803 224
401614.FTN_0056 401614.FTN_0891 351
401614.FTN_0056 401614.FTN_0902 224
401614.FTN_0056 401614.FTN_0913 307
401614.FTN_0056 401614.FTN_0976 224
401614.FTN_0056 401614.FTN_0978 151
401614.FTN_0056 401614.FTN_0987 152
401614.FTN_0056 401614.FTN_0988 268
401614.FTN_0056 401614.FTN_0992 445
401614.FTN_0056 401614.FTN_1025 227
401614.FTN_0056 401614.FTN_1027 316
401614.FTN_0056 401614.FTN_1075 318
401614.FTN_0056 401614.FTN_1094 459
401614.FTN_0056 401614.FTN_1095 462
401614.FTN_0056 401614.FTN_1096 320
401614.FTN_0056 401614.FTN_1100 393
401614.FTN_0056 401614.FTN_1105 274
401614.FTN_0056 401614.FTN_1110 463
401614.FTN_0056 401614.FTN_1120 330
401614.FTN_0056 401614.FTN_1157 538
401614.FTN_0056 401614.FTN_1182 340
401614.FTN_0056 401614.FTN_1198 552
401614.FTN_0056 401614.FTN_1211 334
401614.FTN_0056 401614.FTN_1221 230
401614.FTN_0056 401614.FTN_1234 394
401614.FTN_0056 401614.FTN_1249 219
401614.FTN_0056 401614.FTN_1250 361
401614.FTN_0056 401614.FTN_1258 192
401614.FTN_0056 401614.FTN_1259 274
401614.FTN_0056 401614.FTN_1264 351
401614.FTN_0056 401614.FTN_1271 266
401614.FTN_0056 401614.FTN_1326 320
401614.FTN_0056 401614.FTN_1340 224
401614.FTN_0056 401614.FTN_1370 536
401614.FTN_0056 401614.FTN_1389 184
401614.FTN_0056 401614.FTN_1390 462
401614.FTN_0056 401614.FTN_1402 234
401614.FTN_0056 401614.FTN_1413 308
401614.FTN_0056 401614.FTN_1468 385
401614.FTN_0056 401614.FTN_1513 234
401614.FTN_0056 401614.FTN_1518 552
401614.FTN_0056 401614.FTN_1542 152
401614.FTN_0056 401614.FTN_1544 172
401614.FTN_0056 401614.FTN_1558 234
401614.FTN_0056 401614.FTN_1565 206
401614.FTN_0056 401614.FTN_1581 206
401614.FTN_0056 401614.FTN_1601 253
401614.FTN_0056 401614.FTN_1607 585
401614.FTN_0056 401614.FTN_1626 266
401614.FTN_0056 401614.FTN_1633 520
401614.FTN_0056 401614.FTN_1640 307
401614.FTN_0056 401614.FTN_1658 505
401614.FTN_0056 401614.FTN_1691 262
401614.FTN_0056 401614.FTN_1731 583
401614.FTN_0056 401614.FTN_1782 321
401614.FTN_0057 401614.FTN_0041 156
401614.FTN_0057 401614.FTN_0055 267
401614.FTN_0057 401614.FTN_0056 442
401614.FTN_0057 401614.FTN_0058 810
401614.FTN_0057 401614.FTN_0059 576
401614.FTN_0057 401614.FTN_0060 576
401614.FTN_0057 401614.FTN_0061 576
401614.FTN_0057 401614.FTN_0062 576
401614.FTN_0057 401614.FTN_0063 553
401614.FTN_0057 401614.FTN_0064 288
401614.FTN_0057 401614.FTN_0065 201
401614.FTN_0057 401614.FTN_0066 168
401614.FTN_0057 401614.FTN_0067 157
401614.FTN_0057 401614.FTN_0068 156
401614.FTN_0057 401614.FTN_0069 156
401614.FTN_0057 401614.FTN_0070 152
401614.FTN_0057 401614.FTN_0071 151
401614.FTN_0057 401614.FTN_0102 284
401614.FTN_0057 401614.FTN_0184 172
401614.FTN_0057 401614.FTN_0190 152
401614.FTN_0057 401614.FTN_0304 228
401614.FTN_0057 401614.FTN_0312 167
401614.FTN_0057 401614.FTN_0578 212
401614.FTN_0057 401614.FTN_0595 178
401614.FTN_0057 401614.FTN_0623 171
401614.FTN_0057 401614.FTN_0632 163
401614.FTN_0057 401614.FTN_0678 182
401614.FTN_0057 401614.FTN_0685 193
401614.FTN_0057 401614.FTN_0721 159
401614.FTN_0057 401614.FTN_0809 188
401614.FTN_0057 401614.FTN_0975 158
401614.FTN_0057 401614.FTN_1026 162
401614.FTN_0057 401614.FTN_1037 193
401614.FTN_0057 401614.FTN_1113 159
401614.FTN_0057 401614.FTN_1129 230
401614.FTN_0057 401614.FTN_1212 180
401614.FTN_0057 401614.FTN_1246 193
401614.FTN_0057 401614.FTN_1309 258
401614.FTN_0057 401614.FTN_1343 200
401614.FTN_0057 401614.FTN_1344 233
401614.FTN_0057 401614.FTN_1345 151
401614.FTN_0057 401614.FTN_1384 192
401614.FTN_0057 401614.FTN_1417 160
401614.FTN_0057 401614.FTN_1423 190
401614.FTN_0057 401614.FTN_1430 192
401614.FTN_0057 401614.FTN_1549 205
401614.FTN_0057 401614.FTN_1555 201
401614.FTN_0057 401614.FTN_1586 162
401614.FTN_0057 401614.FTN_1665 150
401614.FTN_0057 401614.FTN_1684 152
401614.FTN_0057 401614.FTN_1744 185
401614.FTN_0058 401614.FTN_0001 377
401614.FTN_0058 401614.FTN_0014 151
401614.FTN_0058 401614.FTN_0018 203
401614.FTN_0058 401614.FTN_0035 258
401614.FTN_0058 401614.FTN_0055 254
401614.FTN_0058 401614.FTN_0056 411
401614.FTN_0058 401614.FTN_0057 810
401614.FTN_0058 401614.FTN_0059 626
401614.FTN_0058 401614.FTN_0060 626
401614.FTN_0058 401614.FTN_0061 626
401614.FTN_0058 401614.FTN_0062 626
401614.FTN_0058 401614.FTN_0063 601
401614.FTN_0058 401614.FTN_0064 306
401614.FTN_0058 401614.FTN_0065 208
401614.FTN_0058 401614.FTN_0066 172
401614.FTN_0058 401614.FTN_0067 159
401614.FTN_0058 401614.FTN_0068 158
401614.FTN_0058 401614.FTN_0069 161
401614.FTN_0058 401614.FTN_0070 154
401614.FTN_0058 401614.FTN_0071 153
401614.FTN_0058 401614.FTN_0085 198
401614.FTN_0058 401614.FTN_0091 158
401614.FTN_0058 401614.FTN_0094 170
401614.FTN_0058 401614.FTN_0116 428
401614.FTN_0058 401614.FTN_0166 224
401614.FTN_0058 401614.FTN_0178 151
401614.FTN_0058 401614.FTN_0225 221
401614.FTN_0058 401614.FTN_0226 172
401614.FTN_0058 401614.FTN_0239 177
401614.FTN_0058 401614.FTN_0244 177
401614.FTN_0058 401614.FTN_0259 265
401614.FTN_0058 401614.FTN_0422 176
401614.FTN_0058 401614.FTN_0423 176
401614.FTN_0058 401614.FTN_0450 220
401614.FTN_0058 401614.FTN_0468 177
401614.FTN_0058 401614.FTN_0515 221
401614.FTN_0058 401614.FTN_0562 201
401614.FTN_0058 401614.FTN_0617 569
401614.FTN_0058 401614.FTN_0618 332
401614.FTN_0058 401614.FTN_0646 813
401614.FTN_0058 401614.FTN_0663 176
401614.FTN_0058 401614.FTN_0685 177
401614.FTN_0058 401614.FTN_0687 243
401614.FTN_0058 401614.FTN_0688 243
401614.FTN_0058 401614.FTN_0771 168
401614.FTN_0058 401614.FTN_0790 207
401614.FTN_0058 401614.FTN_0803 177
401614.FTN_0058 401614.FTN_0805 274
401614.FTN_0058 401614.FTN_0810 324
401614.FTN_0058 401614.FTN_0868 199
401614.FTN_0058 401614.FTN_0933 162
401614.FTN_0058 401614.FTN_1041 177
401614.FTN_0058 401614.FTN_1079 243
401614.FTN_0058 401614.FTN_1196 156
401614.FTN_0058 401614.FTN_1197 274
401614.FTN_0058 401614.FTN_1210 382
401614.FTN_0058 401614.FTN_1272 181
401614.FTN_0058 401614.FTN_1325 210
401614.FTN_0058 401614.FTN_1346 192
401614.FTN_0058 401614.FTN_1359 201
401614.FTN_0058 401614.FTN_1361 155
401614.FTN_0058 401614.FTN_1377 201
401614.FTN_0058 401614.FTN_1441 318
401614.FTN_0058 401614.FTN_1445 235
401614.FTN_0058 401614.FTN_1466 235
401614.FTN_0058 401614.FTN_1767 441
401614.FTN_0059 401614.FTN_0019 197
401614.FTN_0059 401614.FTN_0020 178
401614.FTN_0059 401614.FTN_0021 153
401614.FTN_0059 401614.FTN_0024 172
401614.FTN_0059 401614.FTN_0055 234
401614.FTN_0059 401614.FTN_0056 322
401614.FTN_0059 401614.FTN_0057 576
401614.FTN_0059 401614.FTN_0058 626
401614.FTN_0059 401614.FTN_0060 999
401614.FTN_0059 401614.FTN_0061 999
401614.FTN_0059 401614.FTN_0062 994
401614.FTN_0059 401614.FTN_0063 932
401614.FTN_0059 401614.FTN_0064 480
401614.FTN_0059 401614.FTN_0065 242
401614.FTN_0059 401614.FTN_0066 206
401614.FTN_0059 401614.FTN_0067 169
401614.FTN_0059 401614.FTN_0068 167
401614.FTN_0059 401614.FTN_0069 167
401614.FTN_0059 401614.FTN_0070 161
401614.FTN_0059 401614.FTN_0071 159
401614.FTN_0059 401614.FTN_0072 154
401614.FTN_0059 401614.FTN_0073 153
401614.FTN_0059 401614.FTN_0074 153
401614.FTN_0059 401614.FTN_0075 153
401614.FTN_0059 401614.FTN_0076 153
401614.FTN_0059 401614.FTN_0078 312
401614.FTN_0059 401614.FTN_0082 267
401614.FTN_0059 401614.FTN_0098 151
401614.FTN_0059 401614.FTN_0114 155
401614.FTN_0059 401614.FTN_0127 226
401614.FTN_0059 401614.FTN_0154 214
401614.FTN_0059 401614.FTN_0169 277
401614.FTN_0059 401614.FTN_0200 380
401614.FTN_0059 401614.FTN_0217 377
401614.FTN_0059 401614.FTN_0220 184
401614.FTN_0059 401614.FTN_0221 336
401614.FTN_0059 401614.FTN_0226 222
401614.FTN_0059 401614.FTN_0235 224
401614.FTN_0059 401614.FTN_0237 244
401614.FTN_0059 401614.FTN_0239 288
401614.FTN_0059 401614.FTN_0240 270
401614.FTN_0059 401614.FTN_0241 270
401614.FTN_0059 401614.FTN_0242 269
401614.FTN_0059 401614.FTN_0243 266
401614.FTN_0059 401614.FTN_0244 276
401614.FTN_0059 401614.FTN_0245 261
401614.FTN_0059 401614.FTN_0248 240
401614.FTN_0059 401614.FTN_0249 222
401614.FTN_0059 401614.FTN_0250 220
401614.FTN_0059 401614.FTN_0251 219
401614.FTN_0059 401614.FTN_0252 217
401614.FTN_0059 401614.FTN_0253 214
401614.FTN_0059 401614.FTN_0254 198
401614.FTN_0059 401614.FTN_0255 198
401614.FTN_0059 401614.FTN_0256 198
401614.FTN_0059 401614.FTN_0257 197
401614.FTN_0059 401614.FTN_0258 224
401614.FTN_0059 401614.FTN_0259 206
401614.FTN_0059 401614.FTN_0266 178
401614.FTN_0059 401614.FTN_0270 185
401614.FTN_0059 401614.FTN_0272 440
401614.FTN_0059 401614.FTN_0273 392
401614.FTN_0059 401614.FTN_0350 344
401614.FTN_0059 401614.FTN_0385 568
401614.FTN_0059 401614.FTN_0402 455
401614.FTN_0059 401614.FTN_0420 301
401614.FTN_0059 401614.FTN_0421 237
401614.FTN_0059 401614.FTN_0440 202
401614.FTN_0059 401614.FTN_0441 304
401614.FTN_0059 401614.FTN_0468 274
401614.FTN_0059 401614.FTN_0481 156
401614.FTN_0059 401614.FTN_0503 206
401614.FTN_0059 401614.FTN_0505 377
401614.FTN_0059 401614.FTN_0506 398
401614.FTN_0059 401614.FTN_0507 176
401614.FTN_0059 401614.FTN_0508 377
401614.FTN_0059 401614.FTN_0511 246
401614.FTN_0059 401614.FTN_0514 352
401614.FTN_0059 401614.FTN_0524 561
401614.FTN_0059 401614.FTN_0525 203
401614.FTN_0059 401614.FTN_0527 153
401614.FTN_0059 401614.FTN_0554 468
401614.FTN_0059 401614.FTN_0557 174
401614.FTN_0059 401614.FTN_0563 302
401614.FTN_0059 401614.FTN_0564 153
401614.FTN_0059 401614.FTN_0569 182
401614.FTN_0059 401614.FTN_0590 153
401614.FTN_0059 401614.FTN_0593 423
401614.FTN_0059 401614.FTN_0594 385
401614.FTN_0059 401614.FTN_0600 205
401614.FTN_0059 401614.FTN_0621 209
401614.FTN_0059 401614.FTN_0629 469
401614.FTN_0059 401614.FTN_0641 197
401614.FTN_0059 401614.FTN_0647 323
401614.FTN_0059 401614.FTN_0660 205
401614.FTN_0059 401614.FTN_0661 151
401614.FTN_0059 401614.FTN_0665 344
401614.FTN_0059 401614.FTN_0666 177
401614.FTN_0059 401614.FTN_0680 377
401614.FTN_0059 401614.FTN_0693 485
401614.FTN_0059 401614.FTN_0694 213
401614.FTN_0059 401614.FTN_0730 254
401614.FTN_0059 401614.FTN_0736 313
401614.FTN_0059 401614.FTN_0748 350
401614.FTN_0059 401614.FTN_0780 236
401614.FTN_0059 401614.FTN_0786 375
401614.FTN_0059 401614.FTN_0804 222
401614.FTN_0059 401614.FTN_0816 156
401614.FTN_0059 401614.FTN_0822 363
401614.FTN_0059 401614.FTN_0823 222
401614.FTN_0059 401614.FTN_0834 405
401614.FTN_0059 401614.FTN_0843 329
401614.FTN_0059 401614.FTN_0865 262
401614.FTN_0059 401614.FTN_0867 264
401614.FTN_0059 401614.FTN_0870 248
401614.FTN_0059 401614.FTN_0874 168
401614.FTN_0059 401614.FTN_0880 207
401614.FTN_0059 401614.FTN_0894 190
401614.FTN_0059 401614.FTN_0897 182
401614.FTN_0059 401614.FTN_0899 543
401614.FTN_0059 401614.FTN_0901 157
401614.FTN_0059 401614.FTN_0913 350
401614.FTN_0059 401614.FTN_0915 307
401614.FTN_0059 401614.FTN_0920 205
401614.FTN_0059 401614.FTN_0928 205
401614.FTN_0059 401614.FTN_0955 180
401614.FTN_0059 401614.FTN_0963 226
401614.FTN_0059 401614.FTN_0964 249
401614.FTN_0059 401614.FTN_0973 156
401614.FTN_0059 401614.FTN_0980 579
401614.FTN_0059 401614.FTN_0984 344
401614.FTN_0059 401614.FTN_0991 377
401614.FTN_0059 401614.FTN_0992 237
401614.FTN_0059 401614.FTN_0993 224
401614.FTN_0059 401614.FTN_0999 423
401614.FTN_0059 401614.FTN_1000 343
401614.FTN_0059 401614.FTN_1004 197
401614.FTN_0059 401614.FTN_1035 156
401614.FTN_0059 401614.FTN_1040 801
401614.FTN_0059 401614.FTN_1041 899
401614.FTN_0059 401614.FTN_1042 989
401614.FTN_0059 401614.FTN_1043 797
401614.FTN_0059 401614.FTN_1044 630
401614.FTN_0059 401614.FTN_1055 604
401614.FTN_0059 401614.FTN_1084 220
401614.FTN_0059 401614.FTN_1091 193
401614.FTN_0059 401614.FTN_1092 180
401614.FTN_0059 401614.FTN_1097 247
401614.FTN_0059 401614.FTN_1099 275
401614.FTN_0059 401614.FTN_1131 196
401614.FTN_0059 401614.FTN_1135 222
401614.FTN_0059 401614.FTN_1136 215
401614.FTN_0059 401614.FTN_1142 152
401614.FTN_0059 401614.FTN_1152 224
401614.FTN_0059 401614.FTN_1155 375
401614.FTN_0059 401614.FTN_1165 205
401614.FTN_0059 401614.FTN_1190 379
401614.FTN_0059 401614.FTN_1194 398
401614.FTN_0059 401614.FTN_1243 265
401614.FTN_0059 401614.FTN_1249 509
401614.FTN_0059 401614.FTN_1284 180
401614.FTN_0059 401614.FTN_1285 568
401614.FTN_0059 401614.FTN_1293 222
401614.FTN_0059 401614.FTN_1329 153
401614.FTN_0059 401614.FTN_1330 173
401614.FTN_0059 401614.FTN_1331 282
401614.FTN_0059 401614.FTN_1360 696
401614.FTN_0059 401614.FTN_1437 176
401614.FTN_0059 401614.FTN_1467 176
401614.FTN_0059 401614.FTN_1471 179
401614.FTN_0059 401614.FTN_1480 380
401614.FTN_0059 401614.FTN_1482 638
401614.FTN_0059 401614.FTN_1492 439
401614.FTN_0059 401614.FTN_1493 447
401614.FTN_0059 401614.FTN_1508 239
401614.FTN_0059 401614.FTN_1509 222
401614.FTN_0059 401614.FTN_1511 153
401614.FTN_0059 401614.FTN_1526 439
401614.FTN_0059 401614.FTN_1532 599
401614.FTN_0059 401614.FTN_1538 257
401614.FTN_0059 401614.FTN_1559 453
401614.FTN_0059 401614.FTN_1560 444
401614.FTN_0059 401614.FTN_1562 393
401614.FTN_0059 401614.FTN_1563 339
401614.FTN_0059 401614.FTN_1568 177
401614.FTN_0059 401614.FTN_1576 221
401614.FTN_0059 401614.FTN_1585 222
401614.FTN_0059 401614.FTN_1596 274
401614.FTN_0059 401614.FTN_1602 301
401614.FTN_0059 401614.FTN_1607 440
401614.FTN_0059 401614.FTN_1623 813
401614.FTN_0059 401614.FTN_1634 596
401614.FTN_0059 401614.FTN_1635 687
401614.FTN_0059 401614.FTN_1636 438
401614.FTN_0059 401614.FTN_1637 331
401614.FTN_0059 401614.FTN_1639 300
401614.FTN_0059 401614.FTN_1640 674
401614.FTN_0059 401614.FTN_1642 181
401614.FTN_0059 401614.FTN_1645 195
401614.FTN_0059 401614.FTN_1646 632
401614.FTN_0059 401614.FTN_1647 166
401614.FTN_0059 401614.FTN_1648 613
401614.FTN_0059 401614.FTN_1649 161
401614.FTN_0059 401614.FTN_1660 379
401614.FTN_0059 401614.FTN_1675 188
401614.FTN_0059 401614.FTN_1678 199
401614.FTN_0059 401614.FTN_1699 200
401614.FTN_0059 401614.FTN_1700 332
401614.FTN_0059 401614.FTN_1728 376
401614.FTN_0059 401614.FTN_1729 377
401614.FTN_0059 401614.FTN_1739 510
401614.FTN_0059 401614.FTN_1740 441
401614.FTN_0059 401614.FTN_1748 280
401614.FTN_0059 401614.FTN_1770 395
401614.FTN_0059 401614.FTN_1776 497
401614.FTN_0059 401614.FTN_1777 222
401614.FTN_0059 401614.FTN_1778 238
401614.FTN_0060 401614.FTN_0019 187
401614.FTN_0060 401614.FTN_0055 216
401614.FTN_0060 401614.FTN_0056 322
401614.FTN_0060 401614.FTN_0057 576
401614.FTN_0060 401614.FTN_0058 626
401614.FTN_0060 401614.FTN_0059 999
401614.FTN_0060 401614.FTN_0061 999
401614.FTN_0060 401614.FTN_0062 999
401614.FTN_0060 401614.FTN_0063 905
401614.FTN_0060 401614.FTN_0064 879
401614.FTN_0060 401614.FTN_0065 242
401614.FTN_0060 401614.FTN_0066 188
401614.FTN_0060 401614.FTN_0067 169
401614.FTN_0060 401614.FTN_0068 213
401614.FTN_0060 401614.FTN_0069 213
401614.FTN_0060 401614.FTN_0070 161
401614.FTN_0060 401614.FTN_0071 159
401614.FTN_0060 401614.FTN_0072 154
401614.FTN_0060 401614.FTN_0073 189
401614.FTN_0060 401614.FTN_0074 169
401614.FTN_0060 401614.FTN_0075 153
401614.FTN_0060 401614.FTN_0076 170
401614.FTN_0060 401614.FTN_0078 212
401614.FTN_0060 401614.FTN_0079 186
401614.FTN_0060 401614.FTN_0080 186
401614.FTN_0060 401614.FTN_0092 151
401614.FTN_0060 401614.FTN_0107 229
401614.FTN_0060 401614.FTN_0122 206
401614.FTN_0060 401614.FTN_0127 358
401614.FTN_0060 401614.FTN_0140 611
401614.FTN_0060 401614.FTN_0141 232
401614.FTN_0060 401614.FTN_0151 232
401614.FTN_0060 401614.FTN_0152 460
401614.FTN_0060 401614.FTN_0154 249
401614.FTN_0060 401614.FTN_0161 343
401614.FTN_0060 401614.FTN_0172 226
401614.FTN_0060 401614.FTN_0217 800
401614.FTN_0060 401614.FTN_0270 326
401614.FTN_0060 401614.FTN_0271 197
401614.FTN_0060 401614.FTN_0272 361
401614.FTN_0060 401614.FTN_0273 343
401614.FTN_0060 401614.FTN_0345 527
401614.FTN_0060 401614.FTN_0350 364
401614.FTN_0060 401614.FTN_0361 255
401614.FTN_0060 401614.FTN_0397 424
401614.FTN_0060 401614.FTN_0402 498
401614.FTN_0060 401614.FTN_0412 224
401614.FTN_0060 401614.FTN_0443 800
401614.FTN_0060 401614.FTN_0447 598
401614.FTN_0060 401614.FTN_0468 477
401614.FTN_0060 401614.FTN_0481 157
401614.FTN_0060 401614.FTN_0505 634
401614.FTN_0060 401614.FTN_0506 384
401614.FTN_0060 401614.FTN_0507 176
401614.FTN_0060 401614.FTN_0508 634
401614.FTN_0060 401614.FTN_0519 214
401614.FTN_0060 401614.FTN_0524 661
401614.FTN_0060 401614.FTN_0527 271
401614.FTN_0060 401614.FTN_0529 215
401614.FTN_0060 401614.FTN_0541 362
401614.FTN_0060 401614.FTN_0554 468
401614.FTN_0060 401614.FTN_0558 207
401614.FTN_0060 401614.FTN_0560 415
401614.FTN_0060 401614.FTN_0593 163
401614.FTN_0060 401614.FTN_0594 150
401614.FTN_0060 401614.FTN_0626 176
401614.FTN_0060 401614.FTN_0629 469
401614.FTN_0060 401614.FTN_0640 150
401614.FTN_0060 401614.FTN_0647 362
401614.FTN_0060 401614.FTN_0665 224
401614.FTN_0060 401614.FTN_0666 214
401614.FTN_0060 401614.FTN_0672 408
401614.FTN_0060 401614.FTN_0694 236
401614.FTN_0060 401614.FTN_0695 274
401614.FTN_0060 401614.FTN_0713 207
401614.FTN_0060 401614.FTN_0720 272
401614.FTN_0060 401614.FTN_0736 278
401614.FTN_0060 401614.FTN_0750 177
401614.FTN_0060 401614.FTN_0781 248
401614.FTN_0060 401614.FTN_0804 249
401614.FTN_0060 401614.FTN_0822 277
401614.FTN_0060 401614.FTN_0823 222
401614.FTN_0060 401614.FTN_0843 344
401614.FTN_0060 401614.FTN_0870 395
401614.FTN_0060 401614.FTN_0899 480
401614.FTN_0060 401614.FTN_0913 333
401614.FTN_0060 401614.FTN_0915 230
401614.FTN_0060 401614.FTN_0935 411
401614.FTN_0060 401614.FTN_0959 235
401614.FTN_0060 401614.FTN_0963 358
401614.FTN_0060 401614.FTN_0980 268
401614.FTN_0060 401614.FTN_0991 800
401614.FTN_0060 401614.FTN_0992 237
401614.FTN_0060 401614.FTN_1025 367
401614.FTN_0060 401614.FTN_1040 792
401614.FTN_0060 401614.FTN_1042 836
401614.FTN_0060 401614.FTN_1043 866
401614.FTN_0060 401614.FTN_1044 747
401614.FTN_0060 401614.FTN_1054 396
401614.FTN_0060 401614.FTN_1058 164
401614.FTN_0060 401614.FTN_1089 220
401614.FTN_0060 401614.FTN_1092 180
401614.FTN_0060 401614.FTN_1112 191
401614.FTN_0060 401614.FTN_1113 452
401614.FTN_0060 401614.FTN_1121 255
401614.FTN_0060 401614.FTN_1131 421
401614.FTN_0060 401614.FTN_1142 288
401614.FTN_0060 401614.FTN_1191 152
401614.FTN_0060 401614.FTN_1194 384
401614.FTN_0060 401614.FTN_1229 596
401614.FTN_0060 401614.FTN_1259 425
401614.FTN_0060 401614.FTN_1302 157
401614.FTN_0060 401614.FTN_1330 804
401614.FTN_0060 401614.FTN_1333 276
401614.FTN_0060 401614.FTN_1360 263
401614.FTN_0060 401614.FTN_1421 291
401614.FTN_0060 401614.FTN_1439 440
401614.FTN_0060 401614.FTN_1462 176
401614.FTN_0060 401614.FTN_1463 154
401614.FTN_0060 401614.FTN_1471 192
401614.FTN_0060 401614.FTN_1477 154
401614.FTN_0060 401614.FTN_1494 800
401614.FTN_0060 401614.FTN_1499 238
401614.FTN_0060 401614.FTN_1530 375
401614.FTN_0060 401614.FTN_1559 468
401614.FTN_0060 401614.FTN_1560 446
401614.FTN_0060 401614.FTN_1561 221
401614.FTN_0060 401614.FTN_1562 440
401614.FTN_0060 401614.FTN_1563 220
401614.FTN_0060 401614.FTN_1567 375
401614.FTN_0060 401614.FTN_1595 316
401614.FTN_0060 401614.FTN_1607 434
401614.FTN_0060 401614.FTN_1623 857
401614.FTN_0060 401614.FTN_1635 177
401614.FTN_0060 401614.FTN_1636 442
401614.FTN_0060 401614.FTN_1637 273
401614.FTN_0060 401614.FTN_1638 151
401614.FTN_0060 401614.FTN_1639 225
401614.FTN_0060 401614.FTN_1640 480
401614.FTN_0060 401614.FTN_1643 151
401614.FTN_0060 401614.FTN_1674 152
401614.FTN_0060 401614.FTN_1700 331
401614.FTN_0060 401614.FTN_1730 415
401614.FTN_0060 401614.FTN_1739 480
401614.FTN_0060 401614.FTN_1740 370
401614.FTN_0060 401614.FTN_1770 415
401614.FTN_0060 401614.FTN_1776 634
401614.FTN_0060 401614.FTN_1777 222
401614.FTN_0060 401614.FTN_1778 157
401614.FTN_0061 401614.FTN_0055 216
401614.FTN_0061 401614.FTN_0056 322
401614.FTN_0061 401614.FTN_0057 576
401614.FTN_0061 401614.FTN_0058 626
401614.FTN_0061 401614.FTN_0059 999
401614.FTN_0061 401614.FTN_0060 999
401614.FTN_0061 401614.FTN_0062 999
401614.FTN_0061 401614.FTN_0063 921
401614.FTN_0061 401614.FTN_0064 878
401614.FTN_0061 401614.FTN_0065 242
401614.FTN_0061 401614.FTN_0066 201
401614.FTN_0061 401614.FTN_0067 169
401614.FTN_0061 401614.FTN_0068 213
401614.FTN_0061 401614.FTN_0069 213
401614.FTN_0061 401614.FTN_0070 161
401614.FTN_0061 401614.FTN_0071 159
401614.FTN_0061 401614.FTN_0072 154
401614.FTN_0061 401614.FTN_0073 168
401614.FTN_0061 401614.FTN_0074 169
401614.FTN_0061 401614.FTN_0075 153
401614.FTN_0061 401614.FTN_0076 169
401614.FTN_0061 401614.FTN_0078 208
401614.FTN_0061 401614.FTN_0079 186
401614.FTN_0061 401614.FTN_0080 186
401614.FTN_0061 401614.FTN_0107 267
401614.FTN_0061 401614.FTN_0114 166
401614.FTN_0061 401614.FTN_0127 394
401614.FTN_0061 401614.FTN_0140 611
401614.FTN_0061 401614.FTN_0141 232
401614.FTN_0061 401614.FTN_0151 232
401614.FTN_0061 401614.FTN_0152 460
401614.FTN_0061 401614.FTN_0154 245
401614.FTN_0061 401614.FTN_0161 180
401614.FTN_0061 401614.FTN_0169 261
401614.FTN_0061 401614.FTN_0172 375
401614.FTN_0061 401614.FTN_0217 800
401614.FTN_0061 401614.FTN_0220 312
401614.FTN_0061 401614.FTN_0232 343
401614.FTN_0061 401614.FTN_0271 174
401614.FTN_0061 401614.FTN_0272 332
401614.FTN_0061 401614.FTN_0273 320
401614.FTN_0061 401614.FTN_0293 155
401614.FTN_0061 401614.FTN_0298 376
401614.FTN_0061 401614.FTN_0311 317
401614.FTN_0061 401614.FTN_0337 212
401614.FTN_0061 401614.FTN_0345 525
401614.FTN_0061 401614.FTN_0350 440
401614.FTN_0061 401614.FTN_0361 255
401614.FTN_0061 401614.FTN_0397 263
401614.FTN_0061 401614.FTN_0402 504
401614.FTN_0061 401614.FTN_0443 806
401614.FTN_0061 401614.FTN_0447 264
401614.FTN_0061 401614.FTN_0468 440
401614.FTN_0061 401614.FTN_0481 192
401614.FTN_0061 401614.FTN_0505 645
401614.FTN_0061 401614.FTN_0506 393
401614.FTN_0061 401614.FTN_0507 200
401614.FTN_0061 401614.FTN_0508 639
401614.FTN_0061 401614.FTN_0514 151
401614.FTN_0061 401614.FTN_0524 553
401614.FTN_0061 401614.FTN_0541 368
401614.FTN_0061 401614.FTN_0593 177
401614.FTN_0061 401614.FTN_0594 347
401614.FTN_0061 401614.FTN_0600 171
401614.FTN_0061 401614.FTN_0616 268
401614.FTN_0061 401614.FTN_0647 369
401614.FTN_0061 401614.FTN_0660 267
401614.FTN_0061 401614.FTN_0661 161
401614.FTN_0061 401614.FTN_0665 174
401614.FTN_0061 401614.FTN_0668 266
401614.FTN_0061 401614.FTN_0672 163
401614.FTN_0061 401614.FTN_0694 298
401614.FTN_0061 401614.FTN_0720 292
401614.FTN_0061 401614.FTN_0763 239
401614.FTN_0061 401614.FTN_0774 152
401614.FTN_0061 401614.FTN_0780 178
401614.FTN_0061 401614.FTN_0804 251
401614.FTN_0061 401614.FTN_0822 311
401614.FTN_0061 401614.FTN_0843 367
401614.FTN_0061 401614.FTN_0865 227
401614.FTN_0061 401614.FTN_0867 220
401614.FTN_0061 401614.FTN_0896 264
401614.FTN_0061 401614.FTN_0897 220
401614.FTN_0061 401614.FTN_0899 704
401614.FTN_0061 401614.FTN_0963 394
401614.FTN_0061 401614.FTN_0980 478
401614.FTN_0061 401614.FTN_0991 800
401614.FTN_0061 401614.FTN_0992 239
401614.FTN_0061 401614.FTN_1025 367
401614.FTN_0061 401614.FTN_1040 652
401614.FTN_0061 401614.FTN_1042 814
401614.FTN_0061 401614.FTN_1043 824
401614.FTN_0061 401614.FTN_1044 704
401614.FTN_0061 401614.FTN_1054 275
401614.FTN_0061 401614.FTN_1089 261
401614.FTN_0061 401614.FTN_1112 170
401614.FTN_0061 401614.FTN_1113 400
401614.FTN_0061 401614.FTN_1121 255
401614.FTN_0061 401614.FTN_1131 375
401614.FTN_0061 401614.FTN_1142 394
401614.FTN_0061 401614.FTN_1194 393
401614.FTN_0061 401614.FTN_1229 616
401614.FTN_0061 401614.FTN_1259 384
401614.FTN_0061 401614.FTN_1264 265
401614.FTN_0061 401614.FTN_1284 171
401614.FTN_0061 401614.FTN_1330 814
401614.FTN_0061 401614.FTN_1332 226
401614.FTN_0061 401614.FTN_1360 224
401614.FTN_0061 401614.FTN_1421 289
401614.FTN_0061 401614.FTN_1434 466
401614.FTN_0061 401614.FTN_1439 453
401614.FTN_0061 401614.FTN_1466 314
401614.FTN_0061 401614.FTN_1471 229
401614.FTN_0061 401614.FTN_1483 267
401614.FTN_0061 401614.FTN_1486 324
401614.FTN_0061 401614.FTN_1493 250
401614.FTN_0061 401614.FTN_1494 800
401614.FTN_0061 401614.FTN_1530 151
401614.FTN_0061 401614.FTN_1539 161
401614.FTN_0061 401614.FTN_1550 171
401614.FTN_0061 401614.FTN_1559 469
401614.FTN_0061 401614.FTN_1560 476
401614.FTN_0061 401614.FTN_1561 266
401614.FTN_0061 401614.FTN_1562 459
401614.FTN_0061 401614.FTN_1565 239
401614.FTN_0061 401614.FTN_1623 555
401614.FTN_0061 401614.FTN_1631 376
401614.FTN_0061 401614.FTN_1632 152
401614.FTN_0061 401614.FTN_1634 250
401614.FTN_0061 401614.FTN_1635 222
401614.FTN_0061 401614.FTN_1636 519
401614.FTN_0061 401614.FTN_1637 331
401614.FTN_0061 401614.FTN_1638 251
401614.FTN_0061 401614.FTN_1639 250
401614.FTN_0061 401614.FTN_1640 812
401614.FTN_0061 401614.FTN_1643 151
401614.FTN_0061 401614.FTN_1674 198
401614.FTN_0061 401614.FTN_1676 195
401614.FTN_0061 401614.FTN_1678 176
401614.FTN_0061 401614.FTN_1689 172
401614.FTN_0061 401614.FTN_1690 192
401614.FTN_0061 401614.FTN_1691 223
401614.FTN_0061 401614.FTN_1700 283
401614.FTN_0061 401614.FTN_1709 184
401614.FTN_0061 401614.FTN_1730 150
401614.FTN_0061 401614.FTN_1739 392
401614.FTN_0061 401614.FTN_1740 334
401614.FTN_0061 401614.FTN_1770 298
401614.FTN_0061 401614.FTN_1776 634
401614.FTN_0062 401614.FTN_0001 191
401614.FTN_0062 401614.FTN_0055 234
401614.FTN_0062 401614.FTN_0056 322
401614.FTN_0062 401614.FTN_0057 576
401614.FTN_0062 401614.FTN_0058 626
401614.FTN_0062 401614.FTN_0059 994
401614.FTN_0062 401614.FTN_0060 999
401614.FTN_0062 401614.FTN_0061 999
401614.FTN_0062 401614.FTN_0063 989
401614.FTN_0062 401614.FTN_0064 872
401614.FTN_0062 401614.FTN_0065 242
401614.FTN_0062 401614.FTN_0066 188
401614.FTN_0062 401614.FTN_0067 169
401614.FTN_0062 401614.FTN_0068 233
401614.FTN_0062 401614.FTN_0069 213
401614.FTN_0062 401614.FTN_0070 161
401614.FTN_0062 401614.FTN_0071 159
401614.FTN_0062 401614.FTN_0072 154
401614.FTN_0062 401614.FTN_0073 168
401614.FTN_0062 401614.FTN_0074 169
401614.FTN_0062 401614.FTN_0075 153
401614.FTN_0062 401614.FTN_0076 169
401614.FTN_0062 401614.FTN_0078 312
401614.FTN_0062 401614.FTN_0079 186
401614.FTN_0062 401614.FTN_0080 186
401614.FTN_0062 401614.FTN_0126 902
401614.FTN_0062 401614.FTN_0127 338
401614.FTN_0062 401614.FTN_0153 200
401614.FTN_0062 401614.FTN_0158 179
401614.FTN_0062 401614.FTN_0187 152
401614.FTN_0062 401614.FTN_0211 202
401614.FTN_0062 401614.FTN_0214 176
401614.FTN_0062 401614.FTN_0217 800
401614.FTN_0062 401614.FTN_0221 176
401614.FTN_0062 401614.FTN_0229 189
401614.FTN_0062 401614.FTN_0232 272
401614.FTN_0062 401614.FTN_0263 185
401614.FTN_0062 401614.FTN_0272 900
401614.FTN_0062 401614.FTN_0275 151
401614.FTN_0062 401614.FTN_0299 170
401614.FTN_0062 401614.FTN_0310 492
401614.FTN_0062 401614.FTN_0350 538
401614.FTN_0062 401614.FTN_0402 334
401614.FTN_0062 401614.FTN_0419 229
401614.FTN_0062 401614.FTN_0420 195
401614.FTN_0062 401614.FTN_0428 193
401614.FTN_0062 401614.FTN_0441 290
401614.FTN_0062 401614.FTN_0443 800
401614.FTN_0062 401614.FTN_0446 247
401614.FTN_0062 401614.FTN_0449 159
401614.FTN_0062 401614.FTN_0468 176
401614.FTN_0062 401614.FTN_0481 229
401614.FTN_0062 401614.FTN_0505 176
401614.FTN_0062 401614.FTN_0524 276
401614.FTN_0062 401614.FTN_0525 231
401614.FTN_0062 401614.FTN_0563 899
401614.FTN_0062 401614.FTN_0564 905
401614.FTN_0062 401614.FTN_0567 188
401614.FTN_0062 401614.FTN_0593 313
401614.FTN_0062 401614.FTN_0594 159
401614.FTN_0062 401614.FTN_0611 186
401614.FTN_0062 401614.FTN_0621 173
401614.FTN_0062 401614.FTN_0640 202
401614.FTN_0062 401614.FTN_0647 358
401614.FTN_0062 401614.FTN_0663 316
401614.FTN_0062 401614.FTN_0664 159
401614.FTN_0062 401614.FTN_0668 459
401614.FTN_0062 401614.FTN_0672 153
401614.FTN_0062 401614.FTN_0692 213
401614.FTN_0062 401614.FTN_0702 245
401614.FTN_0062 401614.FTN_0729 200
401614.FTN_0062 401614.FTN_0730 902
401614.FTN_0062 401614.FTN_0735 183
401614.FTN_0062 401614.FTN_0748 820
401614.FTN_0062 401614.FTN_0761 156
401614.FTN_0062 401614.FTN_0781 350
401614.FTN_0062 401614.FTN_0822 254
401614.FTN_0062 401614.FTN_0870 358
401614.FTN_0062 401614.FTN_0882 226
401614.FTN_0062 401614.FTN_0901 343
401614.FTN_0062 401614.FTN_0913 240
401614.FTN_0062 401614.FTN_0943 544
401614.FTN_0062 401614.FTN_0963 582
401614.FTN_0062 401614.FTN_0964 157
401614.FTN_0062 401614.FTN_0988 446
401614.FTN_0062 401614.FTN_0991 800
401614.FTN_0062 401614.FTN_0992 330
401614.FTN_0062 401614.FTN_1040 845
401614.FTN_0062 401614.FTN_1041 800
401614.FTN_0062 401614.FTN_1042 983
401614.FTN_0062 401614.FTN_1043 994
401614.FTN_0062 401614.FTN_1044 541
401614.FTN_0062 401614.FTN_1091 166
401614.FTN_0062 401614.FTN_1100 195
401614.FTN_0062 401614.FTN_1128 161
401614.FTN_0062 401614.FTN_1131 362
401614.FTN_0062 401614.FTN_1191 233
401614.FTN_0062 401614.FTN_1243 234
401614.FTN_0062 401614.FTN_1249 193
401614.FTN_0062 401614.FTN_1254 165
401614.FTN_0062 401614.FTN_1294 227
401614.FTN_0062 401614.FTN_1330 807
401614.FTN_0062 401614.FTN_1377 176
401614.FTN_0062 401614.FTN_1431 152
401614.FTN_0062 401614.FTN_1438 254
401614.FTN_0062 401614.FTN_1468 151
401614.FTN_0062 401614.FTN_1471 242
401614.FTN_0062 401614.FTN_1493 900
401614.FTN_0062 401614.FTN_1494 806
401614.FTN_0062 401614.FTN_1499 274
401614.FTN_0062 401614.FTN_1508 899
401614.FTN_0062 401614.FTN_1509 210
401614.FTN_0062 401614.FTN_1530 201
401614.FTN_0062 401614.FTN_1532 185
401614.FTN_0062 401614.FTN_1535 377
401614.FTN_0062 401614.FTN_1538 196
401614.FTN_0062 401614.FTN_1576 222
401614.FTN_0062 401614.FTN_1592 319
401614.FTN_0062 401614.FTN_1593 155
401614.FTN_0062 401614.FTN_1597 243
401614.FTN_0062 401614.FTN_1598 248
401614.FTN_0062 401614.FTN_1623 817
401614.FTN_0062 401614.FTN_1631 202
401614.FTN_0062 401614.FTN_1635 150
401614.FTN_0062 401614.FTN_1641 384
401614.FTN_0062 401614.FTN_1684 160
401614.FTN_0062 401614.FTN_1694 235
401614.FTN_0062 401614.FTN_1730 220
401614.FTN_0062 401614.FTN_1739 222
401614.FTN_0062 401614.FTN_1778 316
401614.FTN_0063 401614.FTN_0047 184
401614.FTN_0063 401614.FTN_0055 361
401614.FTN_0063 401614.FTN_0056 402
401614.FTN_0063 401614.FTN_0057 553
401614.FTN_0063 401614.FTN_0058 601
401614.FTN_0063 401614.FTN_0059 932
401614.FTN_0063 401614.FTN_0060 905
401614.FTN_0063 401614.FTN_0061 921
401614.FTN_0063 401614.FTN_0062 989
401614.FTN_0063 401614.FTN_0064 401
401614.FTN_0063 401614.FTN_0065 248
401614.FTN_0063 401614.FTN_0066 202
401614.FTN_0063 401614.FTN_0067 171
401614.FTN_0063 401614.FTN_0068 214
401614.FTN_0063 401614.FTN_0069 233
401614.FTN_0063 401614.FTN_0070 162
401614.FTN_0063 401614.FTN_0071 160
401614.FTN_0063 401614.FTN_0072 154
401614.FTN_0063 401614.FTN_0073 176
401614.FTN_0063 401614.FTN_0074 177
401614.FTN_0063 401614.FTN_0075 153
401614.FTN_0063 401614.FTN_0076 177
401614.FTN_0063 401614.FTN_0078 225
401614.FTN_0063 401614.FTN_0079 195
401614.FTN_0063 401614.FTN_0080 195
401614.FTN_0063 401614.FTN_0108 223
401614.FTN_0063 401614.FTN_0109 215
401614.FTN_0063 401614.FTN_0110 360
401614.FTN_0063 401614.FTN_0116 586
401614.FTN_0063 401614.FTN_0127 251
401614.FTN_0063 401614.FTN_0130 245
401614.FTN_0063 401614.FTN_0139 494
401614.FTN_0063 401614.FTN_0161 176
401614.FTN_0063 401614.FTN_0164 527
401614.FTN_0063 401614.FTN_0166 468
401614.FTN_0063 401614.FTN_0177 158
401614.FTN_0063 401614.FTN_0195 244
401614.FTN_0063 401614.FTN_0196 244
401614.FTN_0063 401614.FTN_0197 244
401614.FTN_0063 401614.FTN_0201 183
401614.FTN_0063 401614.FTN_0211 171
401614.FTN_0063 401614.FTN_0214 908
401614.FTN_0063 401614.FTN_0221 424
401614.FTN_0063 401614.FTN_0226 375
401614.FTN_0063 401614.FTN_0231 220
401614.FTN_0063 401614.FTN_0232 219
401614.FTN_0063 401614.FTN_0234 150
401614.FTN_0063 401614.FTN_0235 202
401614.FTN_0063 401614.FTN_0238 187
401614.FTN_0063 401614.FTN_0253 161
401614.FTN_0063 401614.FTN_0255 154
401614.FTN_0063 401614.FTN_0270 156
401614.FTN_0063 401614.FTN_0271 239
401614.FTN_0063 401614.FTN_0273 185
401614.FTN_0063 401614.FTN_0282 155
401614.FTN_0063 401614.FTN_0337 190
401614.FTN_0063 401614.FTN_0402 170
401614.FTN_0063 401614.FTN_0417 240
401614.FTN_0063 401614.FTN_0441 910
401614.FTN_0063 401614.FTN_0446 221
401614.FTN_0063 401614.FTN_0468 264
401614.FTN_0063 401614.FTN_0499 152
401614.FTN_0063 401614.FTN_0500 200
401614.FTN_0063 401614.FTN_0505 452
401614.FTN_0063 401614.FTN_0506 260
401614.FTN_0063 401614.FTN_0508 375
401614.FTN_0063 401614.FTN_0511 150
401614.FTN_0063 401614.FTN_0519 360
401614.FTN_0063 401614.FTN_0522 230
401614.FTN_0063 401614.FTN_0524 275
401614.FTN_0063 401614.FTN_0525 338
401614.FTN_0063 401614.FTN_0526 172
401614.FTN_0063 401614.FTN_0527 444
401614.FTN_0063 401614.FTN_0529 186
401614.FTN_0063 401614.FTN_0551 290
401614.FTN_0063 401614.FTN_0557 340
401614.FTN_0063 401614.FTN_0566 259
401614.FTN_0063 401614.FTN_0598 168
401614.FTN_0063 401614.FTN_0600 226
401614.FTN_0063 401614.FTN_0634 152
401614.FTN_0063 401614.FTN_0645 235
401614.FTN_0063 401614.FTN_0659 344
401614.FTN_0063 401614.FTN_0660 424
401614.FTN_0063 401614.FTN_0661 176
401614.FTN_0063 401614.FTN_0675 270
401614.FTN_0063 401614.FTN_0735 152
401614.FTN_0063 401614.FTN_0748 664
401614.FTN_0063 401614.FTN_0752 172
401614.FTN_0063 401614.FTN_0753 229
401614.FTN_0063 401614.FTN_0786 159
401614.FTN_0063 401614.FTN_0789 316
401614.FTN_0063 401614.FTN_0790 151
401614.FTN_0063 401614.FTN_0803 377
401614.FTN_0063 401614.FTN_0819 680
401614.FTN_0063 401614.FTN_0820 382
401614.FTN_0063 401614.FTN_0822 458
401614.FTN_0063 401614.FTN_0823 653
401614.FTN_0063 401614.FTN_0830 165
401614.FTN_0063 401614.FTN_0843 307
401614.FTN_0063 401614.FTN_0870 914
401614.FTN_0063 401614.FTN_0874 236
401614.FTN_0063 401614.FTN_0896 564
401614.FTN_0063 401614.FTN_0901 207
401614.FTN_0063 401614.FTN_0907 232
401614.FTN_0063 401614.FTN_0908 235
401614.FTN_0063 401614.FTN_0909 234
401614.FTN_0063 401614.FTN_0912 162
401614.FTN_0063 401614.FTN_0926 266
401614.FTN_0063 401614.FTN_0927 206
401614.FTN_0063 401614.FTN_0950 340
401614.FTN_0063 401614.FTN_0951 172
401614.FTN_0063 401614.FTN_0963 327
401614.FTN_0063 401614.FTN_0987 168
401614.FTN_0063 401614.FTN_0993 174
401614.FTN_0063 401614.FTN_1000 194
401614.FTN_0063 401614.FTN_1008 247
401614.FTN_0063 401614.FTN_1014 384
401614.FTN_0063 401614.FTN_1027 377
401614.FTN_0063 401614.FTN_1028 288
401614.FTN_0063 401614.FTN_1030 276
401614.FTN_0063 401614.FTN_1040 746
401614.FTN_0063 401614.FTN_1042 884
401614.FTN_0063 401614.FTN_1043 996
401614.FTN_0063 401614.FTN_1044 832
401614.FTN_0063 401614.FTN_1047 155
401614.FTN_0063 401614.FTN_1048 155
401614.FTN_0063 401614.FTN_1056 151
401614.FTN_0063 401614.FTN_1092 152
401614.FTN_0063 401614.FTN_1115 233
401614.FTN_0063 401614.FTN_1128 159
401614.FTN_0063 401614.FTN_1131 163
401614.FTN_0063 401614.FTN_1146 323
401614.FTN_0063 401614.FTN_1163 196
401614.FTN_0063 401614.FTN_1164 442
401614.FTN_0063 401614.FTN_1168 199
401614.FTN_0063 401614.FTN_1181 185
401614.FTN_0063 401614.FTN_1194 260
401614.FTN_0063 401614.FTN_1196 439
401614.FTN_0063 401614.FTN_1197 457
401614.FTN_0063 401614.FTN_1213 360
401614.FTN_0063 401614.FTN_1249 320
401614.FTN_0063 401614.FTN_1259 375
401614.FTN_0063 401614.FTN_1330 151
401614.FTN_0063 401614.FTN_1331 218
401614.FTN_0063 401614.FTN_1338 424
401614.FTN_0063 401614.FTN_1340 260
401614.FTN_0063 401614.FTN_1341 156
401614.FTN_0063 401614.FTN_1343 351
401614.FTN_0063 401614.FTN_1352 911
401614.FTN_0063 401614.FTN_1356 267
401614.FTN_0063 401614.FTN_1408 152
401614.FTN_0063 401614.FTN_1421 157
401614.FTN_0063 401614.FTN_1469 239
401614.FTN_0063 401614.FTN_1470 151
401614.FTN_0063 401614.FTN_1492 724
401614.FTN_0063 401614.FTN_1493 375
401614.FTN_0063 401614.FTN_1496 202
401614.FTN_0063 401614.FTN_1526 348
401614.FTN_0063 401614.FTN_1530 382
401614.FTN_0063 401614.FTN_1532 278
401614.FTN_0063 401614.FTN_1550 226
401614.FTN_0063 401614.FTN_1553 153
401614.FTN_0063 401614.FTN_1563 246
401614.FTN_0063 401614.FTN_1584 236
401614.FTN_0063 401614.FTN_1592 256
401614.FTN_0063 401614.FTN_1598 287
401614.FTN_0063 401614.FTN_1604 238
401614.FTN_0063 401614.FTN_1606 350
401614.FTN_0063 401614.FTN_1634 527
401614.FTN_0063 401614.FTN_1635 350
401614.FTN_0063 401614.FTN_1641 383
401614.FTN_0063 401614.FTN_1642 176
401614.FTN_0063 401614.FTN_1658 360
401614.FTN_0063 401614.FTN_1665 196
401614.FTN_0063 401614.FTN_1669 317
401614.FTN_0063 401614.FTN_1684 353
401614.FTN_0063 401614.FTN_1700 162
401614.FTN_0063 401614.FTN_1725 323
401614.FTN_0063 401614.FTN_1726 266
401614.FTN_0063 401614.FTN_1727 271
401614.FTN_0063 401614.FTN_1728 462
401614.FTN_0063 401614.FTN_1729 210
401614.FTN_0063 401614.FTN_1730 178
401614.FTN_0063 401614.FTN_1732 152
401614.FTN_0063 401614.FTN_1743 151
401614.FTN_0063 401614.FTN_1756 393
401614.FTN_0063 401614.FTN_1776 256
401614.FTN_0063 401614.FTN_1777 459
401614.FTN_0063 401614.FTN_1778 458
401614.FTN_0064 401614.FTN_0005 213
401614.FTN_0064 401614.FTN_0055 165
401614.FTN_0064 401614.FTN_0056 201
401614.FTN_0064 401614.FTN_0057 288
401614.FTN_0064 401614.FTN_0058 306
401614.FTN_0064 401614.FTN_0059 480
401614.FTN_0064 401614.FTN_0060 879
401614.FTN_0064 401614.FTN_0061 878
401614.FTN_0064 401614.FTN_0062 872
401614.FTN_0064 401614.FTN_0063 401
401614.FTN_0064 401614.FTN_0065 441
401614.FTN_0064 401614.FTN_0066 282
401614.FTN_0064 401614.FTN_0067 227
401614.FTN_0064 401614.FTN_0068 294
401614.FTN_0064 401614.FTN_0069 294
401614.FTN_0064 401614.FTN_0070 203
401614.FTN_0064 401614.FTN_0071 271
401614.FTN_0064 401614.FTN_0072 256
401614.FTN_0064 401614.FTN_0073 207
401614.FTN_0064 401614.FTN_0074 215
401614.FTN_0064 401614.FTN_0075 179
401614.FTN_0064 401614.FTN_0076 215
401614.FTN_0064 401614.FTN_0077 164
401614.FTN_0064 401614.FTN_0078 471
401614.FTN_0064 401614.FTN_0079 168
401614.FTN_0064 401614.FTN_0080 168
401614.FTN_0064 401614.FTN_0118 328
401614.FTN_0064 401614.FTN_0120 171
401614.FTN_0064 401614.FTN_0125 375
401614.FTN_0064 401614.FTN_0126 606
401614.FTN_0064 401614.FTN_0146 172
401614.FTN_0064 401614.FTN_0164 190
401614.FTN_0064 401614.FTN_0177 245
401614.FTN_0064 401614.FTN_0217 923
401614.FTN_0064 401614.FTN_0220 375
401614.FTN_0064 401614.FTN_0237 205
401614.FTN_0064 401614.FTN_0246 269
401614.FTN_0064 401614.FTN_0253 222
401614.FTN_0064 401614.FTN_0282 200
401614.FTN_0064 401614.FTN_0298 151
401614.FTN_0064 401614.FTN_0387 180
401614.FTN_0064 401614.FTN_0404 151
401614.FTN_0064 401614.FTN_0443 979
401614.FTN_0064 401614.FTN_0468 291
401614.FTN_0064 401614.FTN_0479 201
401614.FTN_0064 401614.FTN_0483 157
401614.FTN_0064 401614.FTN_0484 156
401614.FTN_0064 401614.FTN_0499 388
401614.FTN_0064 401614.FTN_0500 151
401614.FTN_0064 401614.FTN_0513 152
401614.FTN_0064 401614.FTN_0514 255
401614.FTN_0064 401614.FTN_0516 152
401614.FTN_0064 401614.FTN_0519 488
401614.FTN_0064 401614.FTN_0540 946
401614.FTN_0064 401614.FTN_0542 212
401614.FTN_0064 401614.FTN_0546 221
401614.FTN_0064 401614.FTN_0550 190
401614.FTN_0064 401614.FTN_0553 151
401614.FTN_0064 401614.FTN_0564 223
401614.FTN_0064 401614.FTN_0566 367
401614.FTN_0064 401614.FTN_0568 196
401614.FTN_0064 401614.FTN_0577 383
401614.FTN_0064 401614.FTN_0587 260
401614.FTN_0064 401614.FTN_0593 375
401614.FTN_0064 401614.FTN_0621 769
401614.FTN_0064 401614.FTN_0632 260
401614.FTN_0064 401614.FTN_0647 375
401614.FTN_0064 401614.FTN_0649 500
401614.FTN_0064 401614.FTN_0651 227
401614.FTN_0064 401614.FTN_0661 367
401614.FTN_0064 401614.FTN_0663 405
401614.FTN_0064 401614.FTN_0668 151
401614.FTN_0064 401614.FTN_0694 224
401614.FTN_0064 401614.FTN_0700 273
401614.FTN_0064 401614.FTN_0729 252
401614.FTN_0064 401614.FTN_0736 519
401614.FTN_0064 401614.FTN_0751 271
401614.FTN_0064 401614.FTN_0781 232
401614.FTN_0064 401614.FTN_0798 338
401614.FTN_0064 401614.FTN_0811 196
401614.FTN_0064 401614.FTN_0834 246
401614.FTN_0064 401614.FTN_0882 191
401614.FTN_0064 401614.FTN_0897 380
401614.FTN_0064 401614.FTN_0909 271
401614.FTN_0064 401614.FTN_0913 252
401614.FTN_0064 401614.FTN_0914 298
401614.FTN_0064 401614.FTN_0922 317
401614.FTN_0064 401614.FTN_0926 268
401614.FTN_0064 401614.FTN_0951 231
401614.FTN_0064 401614.FTN_0980 811
401614.FTN_0064 401614.FTN_0990 365
401614.FTN_0064 401614.FTN_0991 953
401614.FTN_0064 401614.FTN_0999 246
401614.FTN_0064 401614.FTN_1007 156
401614.FTN_0064 401614.FTN_1008 331
401614.FTN_0064 401614.FTN_1019 279
401614.FTN_0064 401614.FTN_1030 271
401614.FTN_0064 401614.FTN_1041 800
401614.FTN_0064 401614.FTN_1042 800
401614.FTN_0064 401614.FTN_1043 204
401614.FTN_0064 401614.FTN_1045 175
401614.FTN_0064 401614.FTN_1064 223
401614.FTN_0064 401614.FTN_1065 260
401614.FTN_0064 401614.FTN_1076 151
401614.FTN_0064 401614.FTN_1092 234
401614.FTN_0064 401614.FTN_1109 171
401614.FTN_0064 401614.FTN_1143 365
401614.FTN_0064 401614.FTN_1145 285
401614.FTN_0064 401614.FTN_1190 168
401614.FTN_0064 401614.FTN_1215 212
401614.FTN_0064 401614.FTN_1222 289
401614.FTN_0064 401614.FTN_1229 304
401614.FTN_0064 401614.FTN_1243 223
401614.FTN_0064 401614.FTN_1249 346
401614.FTN_0064 401614.FTN_1262 156
401614.FTN_0064 401614.FTN_1284 232
401614.FTN_0064 401614.FTN_1329 233
401614.FTN_0064 401614.FTN_1330 817
401614.FTN_0064 401614.FTN_1331 256
401614.FTN_0064 401614.FTN_1332 213
401614.FTN_0064 401614.FTN_1333 196
401614.FTN_0064 401614.FTN_1341 260
401614.FTN_0064 401614.FTN_1346 256
401614.FTN_0064 401614.FTN_1350 196
401614.FTN_0064 401614.FTN_1352 151
401614.FTN_0064 401614.FTN_1357 206
401614.FTN_0064 401614.FTN_1377 156
401614.FTN_0064 401614.FTN_1391 308
401614.FTN_0064 401614.FTN_1392 177
401614.FTN_0064 401614.FTN_1425 153
401614.FTN_0064 401614.FTN_1463 634
401614.FTN_0064 401614.FTN_1464 195
401614.FTN_0064 401614.FTN_1468 182
401614.FTN_0064 401614.FTN_1492 351
401614.FTN_0064 401614.FTN_1493 473
401614.FTN_0064 401614.FTN_1494 905
401614.FTN_0064 401614.FTN_1499 152
401614.FTN_0064 401614.FTN_1526 351
401614.FTN_0064 401614.FTN_1581 488
401614.FTN_0064 401614.FTN_1584 376
401614.FTN_0064 401614.FTN_1585 376
401614.FTN_0064 401614.FTN_1601 197
401614.FTN_0064 401614.FTN_1631 161
401614.FTN_0064 401614.FTN_1633 309
401614.FTN_0064 401614.FTN_1634 473
401614.FTN_0064 401614.FTN_1637 224
401614.FTN_0064 401614.FTN_1640 209
401614.FTN_0064 401614.FTN_1675 382
401614.FTN_0064 401614.FTN_1677 380
401614.FTN_0064 401614.FTN_1699 230
401614.FTN_0064 401614.FTN_1701 279
401614.FTN_0064 401614.FTN_1727 158
401614.FTN_0064 401614.FTN_1757 291
401614.FTN_0064 401614.FTN_1778 318
401614.FTN_0065 401614.FTN_0055 150
401614.FTN_0065 401614.FTN_0056 165
401614.FTN_0065 401614.FTN_0057 201
401614.FTN_0065 401614.FTN_0058 208
401614.FTN_0065 401614.FTN_0059 242
401614.FTN_0065 401614.FTN_0060 242
401614.FTN_0065 401614.FTN_0061 242
401614.FTN_0065 401614.FTN_0062 242
401614.FTN_0065 401614.FTN_0063 248
401614.FTN_0065 401614.FTN_0064 441
401614.FTN_0065 401614.FTN_0066 483
401614.FTN_0065 401614.FTN_0067 350
401614.FTN_0065 401614.FTN_0068 333
401614.FTN_0065 401614.FTN_0069 333
401614.FTN_0065 401614.FTN_0070 292
401614.FTN_0065 401614.FTN_0071 282
401614.FTN_0065 401614.FTN_0072 241
401614.FTN_0065 401614.FTN_0073 239
401614.FTN_0065 401614.FTN_0074 235
401614.FTN_0065 401614.FTN_0075 235
401614.FTN_0065 401614.FTN_0076 235
401614.FTN_0065 401614.FTN_0077 200
401614.FTN_0065 401614.FTN_0078 180
401614.FTN_0065 401614.FTN_0079 167
401614.FTN_0065 401614.FTN_0080 167
401614.FTN_0066 401614.FTN_0020 164
401614.FTN_0066 401614.FTN_0021 156
401614.FTN_0066 401614.FTN_0035 209
401614.FTN_0066 401614.FTN_0056 151
401614.FTN_0066 401614.FTN_0057 168
401614.FTN_0066 401614.FTN_0058 172
401614.FTN_0066 401614.FTN_0059 206
401614.FTN_0066 401614.FTN_0060 188
401614.FTN_0066 401614.FTN_0061 201
401614.FTN_0066 401614.FTN_0062 188
401614.FTN_0066 401614.FTN_0063 202
401614.FTN_0066 401614.FTN_0064 282
401614.FTN_0066 401614.FTN_0065 483
401614.FTN_0066 401614.FTN_0067 583
401614.FTN_0066 401614.FTN_0068 548
401614.FTN_0066 401614.FTN_0069 548
401614.FTN_0066 401614.FTN_0070 462
401614.FTN_0066 401614.FTN_0071 454
401614.FTN_0066 401614.FTN_0072 371
401614.FTN_0066 401614.FTN_0073 349
401614.FTN_0066 401614.FTN_0074 341
401614.FTN_0066 401614.FTN_0075 341
401614.FTN_0066 401614.FTN_0076 341
401614.FTN_0066 401614.FTN_0077 267
401614.FTN_0066 401614.FTN_0078 323
401614.FTN_0066 401614.FTN_0079 198
401614.FTN_0066 401614.FTN_0080 235
401614.FTN_0066 401614.FTN_0082 185
401614.FTN_0066 401614.FTN_0083 230
401614.FTN_0066 401614.FTN_0084 230
401614.FTN_0066 401614.FTN_0085 232
401614.FTN_0066 401614.FTN_0112 177
401614.FTN_0066 401614.FTN_0113 159
401614.FTN_0066 401614.FTN_0114 231
401614.FTN_0066 401614.FTN_0124 436
401614.FTN_0066 401614.FTN_0150 194
401614.FTN_0066 401614.FTN_0175 181
401614.FTN_0066 401614.FTN_0181 209
401614.FTN_0066 401614.FTN_0182 235
401614.FTN_0066 401614.FTN_0188 201
401614.FTN_0066 401614.FTN_0266 177
401614.FTN_0066 401614.FTN_0297 311
401614.FTN_0066 401614.FTN_0301 164
401614.FTN_0066 401614.FTN_0365 201
401614.FTN_0066 401614.FTN_0417 192
401614.FTN_0066 401614.FTN_0458 239
401614.FTN_0066 401614.FTN_0479 274
401614.FTN_0066 401614.FTN_0506 207
401614.FTN_0066 401614.FTN_0539 180
401614.FTN_0066 401614.FTN_0542 218
401614.FTN_0066 401614.FTN_0553 213
401614.FTN_0066 401614.FTN_0569 188
401614.FTN_0066 401614.FTN_0633 177
401614.FTN_0066 401614.FTN_0639 151
401614.FTN_0066 401614.FTN_0672 420
401614.FTN_0066 401614.FTN_0679 156
401614.FTN_0066 401614.FTN_0751 165
401614.FTN_0066 401614.FTN_0805 205
401614.FTN_0066 401614.FTN_0820 158
401614.FTN_0066 401614.FTN_0851 160
401614.FTN_0066 401614.FTN_0852 328
401614.FTN_0066 401614.FTN_0881 333
401614.FTN_0066 401614.FTN_0910 174
401614.FTN_0066 401614.FTN_0913 376
401614.FTN_0066 401614.FTN_0915 274
401614.FTN_0066 401614.FTN_0959 377
401614.FTN_0066 401614.FTN_0981 154
401614.FTN_0066 401614.FTN_1014 201
401614.FTN_0066 401614.FTN_1029 176
401614.FTN_0066 401614.FTN_1031 406
401614.FTN_0066 401614.FTN_1042 337
401614.FTN_0066 401614.FTN_1081 218
401614.FTN_0066 401614.FTN_1120 174
401614.FTN_0066 401614.FTN_1182 197
401614.FTN_0066 401614.FTN_1194 207
401614.FTN_0066 401614.FTN_1271 157
401614.FTN_0066 401614.FTN_1275 301
401614.FTN_0066 401614.FTN_1276 158
401614.FTN_0066 401614.FTN_1332 192
401614.FTN_0066 401614.FTN_1353 224
401614.FTN_0066 401614.FTN_1361 152
401614.FTN_0066 401614.FTN_1368 192
401614.FTN_0066 401614.FTN_1391 188
401614.FTN_0066 401614.FTN_1401 218
401614.FTN_0066 401614.FTN_1410 173
401614.FTN_0066 401614.FTN_1458 156
401614.FTN_0066 401614.FTN_1467 194
401614.FTN_0066 401614.FTN_1501 218
401614.FTN_0066 401614.FTN_1536 232
401614.FTN_0066 401614.FTN_1538 331
401614.FTN_0066 401614.FTN_1539 310
401614.FTN_0066 401614.FTN_1540 361
401614.FTN_0066 401614.FTN_1558 194
401614.FTN_0066 401614.FTN_1604 234
401614.FTN_0066 401614.FTN_1623 161
401614.FTN_0066 401614.FTN_1632 190
401614.FTN_0066 401614.FTN_1642 379
401614.FTN_0066 401614.FTN_1656 182
401614.FTN_0066 401614.FTN_1664 226
401614.FTN_0066 401614.FTN_1681 626
401614.FTN_0066 401614.FTN_1682 382
401614.FTN_0066 401614.FTN_1707 218
401614.FTN_0066 401614.FTN_1733 201
401614.FTN_0066 401614.FTN_1742 213
401614.FTN_0066 401614.FTN_1752 218
401614.FTN_0066 401614.FTN_1760 192
401614.FTN_0067 401614.FTN_0057 157
401614.FTN_0067 401614.FTN_0058 159
401614.FTN_0067 401614.FTN_0059 169
401614.FTN_0067 401614.FTN_0060 169
401614.FTN_0067 401614.FTN_0061 169
401614.FTN_0067 401614.FTN_0062 169
401614.FTN_0067 401614.FTN_0063 171
401614.FTN_0067 401614.FTN_0064 227
401614.FTN_0067 401614.FTN_0065 350
401614.FTN_0067 401614.FTN_0066 583
401614.FTN_0067 401614.FTN_0068 809
401614.FTN_0067 401614.FTN_0069 809
401614.FTN_0067 401614.FTN_0070 667
401614.FTN_0067 401614.FTN_0071 632
401614.FTN_0067 401614.FTN_0072 492
401614.FTN_0067 401614.FTN_0073 483
401614.FTN_0067 401614.FTN_0074 470
401614.FTN_0067 401614.FTN_0075 470
401614.FTN_0067 401614.FTN_0076 470
401614.FTN_0067 401614.FTN_0077 348
401614.FTN_0067 401614.FTN_0078 280
401614.FTN_0067 401614.FTN_0079 235
401614.FTN_0067 401614.FTN_0080 235
401614.FTN_0068 401614.FTN_0057 156
401614.FTN_0068 401614.FTN_0058 158
401614.FTN_0068 401614.FTN_0059 167
401614.FTN_0068 401614.FTN_0060 213
401614.FTN_0068 401614.FTN_0061 213
401614.FTN_0068 401614.FTN_0062 233
401614.FTN_0068 401614.FTN_0063 214
401614.FTN_0068 401614.FTN_0064 294
401614.FTN_0068 401614.FTN_0065 333
401614.FTN_0068 401614.FTN_0066 548
401614.FTN_0068 401614.FTN_0067 809
401614.FTN_0068 401614.FTN_0069 870
401614.FTN_0068 401614.FTN_0070 712
401614.FTN_0068 401614.FTN_0071 674
401614.FTN_0068 401614.FTN_0072 522
401614.FTN_0068 401614.FTN_0073 512
401614.FTN_0068 401614.FTN_0074 513
401614.FTN_0068 401614.FTN_0075 498
401614.FTN_0068 401614.FTN_0076 513
401614.FTN_0068 401614.FTN_0077 366
401614.FTN_0068 401614.FTN_0078 334
401614.FTN_0068 401614.FTN_0079 243
401614.FTN_0068 401614.FTN_0080 243
401614.FTN_0068 401614.FTN_0107 342
401614.FTN_0068 401614.FTN_0120 180
401614.FTN_0068 401614.FTN_0124 282
401614.FTN_0068 401614.FTN_0146 454
401614.FTN_0068 401614.FTN_0160 194
401614.FTN_0068 401614.FTN_0231 206
401614.FTN_0068 401614.FTN_0233 220
401614.FTN_0068 401614.FTN_0238 377
401614.FTN_0068 401614.FTN_0240 221
401614.FTN_0068 401614.FTN_0256 186
401614.FTN_0068 401614.FTN_0274 491
401614.FTN_0068 401614.FTN_0325 158
401614.FTN_0068 401614.FTN_0329 381
401614.FTN_0068 401614.FTN_0332 381
401614.FTN_0068 401614.FTN_0390 222
401614.FTN_0068 401614.FTN_0405 150
401614.FTN_0068 401614.FTN_0406 152
401614.FTN_0068 401614.FTN_0432 172
401614.FTN_0068 401614.FTN_0478 225
401614.FTN_0068 401614.FTN_0481 543
401614.FTN_0068 401614.FTN_0517 200
401614.FTN_0068 401614.FTN_0523 243
401614.FTN_0068 401614.FTN_0528 192
401614.FTN_0068 401614.FTN_0535 377
401614.FTN_0068 401614.FTN_0549 246
401614.FTN_0068 401614.FTN_0564 338
401614.FTN_0068 401614.FTN_0574 732
401614.FTN_0068 401614.FTN_0577 288
401614.FTN_0068 401614.FTN_0609 376
401614.FTN_0068 401614.FTN_0621 381
401614.FTN_0068 401614.FTN_0654 465
401614.FTN_0068 401614.FTN_0663 440
401614.FTN_0068 401614.FTN_0668 247
401614.FTN_0068 401614.FTN_0679 586
401614.FTN_0068 401614.FTN_0702 349
401614.FTN_0068 401614.FTN_0750 381
401614.FTN_0068 401614.FTN_0754 424
401614.FTN_0068 401614.FTN_0787 381
401614.FTN_0068 401614.FTN_0905 183
401614.FTN_0068 401614.FTN_0951 404
401614.FTN_0068 401614.FTN_0968 457
401614.FTN_0068 401614.FTN_0988 318
401614.FTN_0068 401614.FTN_1007 201
401614.FTN_0068 401614.FTN_1008 196
401614.FTN_0068 401614.FTN_1024 184
401614.FTN_0068 401614.FTN_1035 377
401614.FTN_0068 401614.FTN_1040 196
401614.FTN_0068 401614.FTN_1042 281
401614.FTN_0068 401614.FTN_1045 153
401614.FTN_0068 401614.FTN_1052 394
401614.FTN_0068 401614.FTN_1074 158
401614.FTN_0068 401614.FTN_1089 274
401614.FTN_0068 401614.FTN_1114 360
401614.FTN_0068 401614.FTN_1115 180
401614.FTN_0068 401614.FTN_1127 202
401614.FTN_0068 401614.FTN_1191 377
401614.FTN_0068 401614.FTN_1236 162
401614.FTN_0068 401614.FTN_1246 463
401614.FTN_0068 401614.FTN_1247 220
401614.FTN_0068 401614.FTN_1250 381
401614.FTN_0068 401614.FTN_1271 191
401614.FTN_0068 401614.FTN_1288 381
401614.FTN_0068 401614.FTN_1336 170
401614.FTN_0068 401614.FTN_1341 182
401614.FTN_0068 401614.FTN_1353 172
401614.FTN_0068 401614.FTN_1354 377
401614.FTN_0068 401614.FTN_1432 258
401614.FTN_0068 401614.FTN_1461 177
401614.FTN_0068 401614.FTN_1463 490
401614.FTN_0068 401614.FTN_1469 424
401614.FTN_0068 401614.FTN_1553 381
401614.FTN_0068 401614.FTN_1558 182
401614.FTN_0068 401614.FTN_1559 202
401614.FTN_0068 401614.FTN_1560 196
401614.FTN_0068 401614.FTN_1561 184
401614.FTN_0068 401614.FTN_1562 184
401614.FTN_0068 401614.FTN_1570 246
401614.FTN_0068 401614.FTN_1607 414
401614.FTN_0068 401614.FTN_1660 248
401614.FTN_0068 401614.FTN_1699 159
401614.FTN_0068 401614.FTN_1729 170
401614.FTN_0068 401614.FTN_1731 207
401614.FTN_0068 401614.FTN_1776 365
401614.FTN_0068 401614.FTN_1782 270
401614.FTN_0069 401614.FTN_0002 280
401614.FTN_0069 401614.FTN_0019 463
401614.FTN_0069 401614.FTN_0020 537
401614.FTN_0069 401614.FTN_0021 474
401614.FTN_0069 401614.FTN_0024 461
401614.FTN_0069 401614.FTN_0035 320
401614.FTN_0069 401614.FTN_0057 156
401614.FTN_0069 401614.FTN_0058 161
401614.FTN_0069 401614.FTN_0059 167
401614.FTN_0069 401614.FTN_0060 213
401614.FTN_0069 401614.FTN_0061 213
401614.FTN_0069 401614.FTN_0062 213
401614.FTN_0069 401614.FTN_0063 233
401614.FTN_0069 401614.FTN_0064 294
401614.FTN_0069 401614.FTN_0065 333
401614.FTN_0069 401614.FTN_0066 548
401614.FTN_0069 401614.FTN_0067 809
401614.FTN_0069 401614.FTN_0068 870
401614.FTN_0069 401614.FTN_0070 712
401614.FTN_0069 401614.FTN_0071 674
401614.FTN_0069 401614.FTN_0072 522
401614.FTN_0069 401614.FTN_0073 512
401614.FTN_0069 401614.FTN_0074 514
401614.FTN_0069 401614.FTN_0075 498
401614.FTN_0069 401614.FTN_0076 690
401614.FTN_0069 401614.FTN_0077 366
401614.FTN_0069 401614.FTN_0078 557
401614.FTN_0069 401614.FTN_0079 422
401614.FTN_0069 401614.FTN_0080 243
401614.FTN_0069 401614.FTN_0082 266
401614.FTN_0069 401614.FTN_0106 726
401614.FTN_0069 401614.FTN_0107 359
401614.FTN_0069 401614.FTN_0108 224
401614.FTN_0069 401614.FTN_0110 172
401614.FTN_0069 401614.FTN_0114 193
401614.FTN_0069 401614.FTN_0120 171
401614.FTN_0069 401614.FTN_0146 191
401614.FTN_0069 401614.FTN_0156 158
401614.FTN_0069 401614.FTN_0159 541
401614.FTN_0069 401614.FTN_0164 248
401614.FTN_0069 401614.FTN_0165 459
401614.FTN_0069 401614.FTN_0166 211
401614.FTN_0069 401614.FTN_0167 224
401614.FTN_0069 401614.FTN_0168 475
401614.FTN_0069 401614.FTN_0189 316
401614.FTN_0069 401614.FTN_0200 325
401614.FTN_0069 401614.FTN_0209 175
401614.FTN_0069 401614.FTN_0219 176
401614.FTN_0069 401614.FTN_0221 300
401614.FTN_0069 401614.FTN_0226 192
401614.FTN_0069 401614.FTN_0227 793
401614.FTN_0069 401614.FTN_0228 520
401614.FTN_0069 401614.FTN_0229 462
401614.FTN_0069 401614.FTN_0230 357
401614.FTN_0069 401614.FTN_0234 592
401614.FTN_0069 401614.FTN_0235 849
401614.FTN_0069 401614.FTN_0236 837
401614.FTN_0069 401614.FTN_0237 508
401614.FTN_0069 401614.FTN_0238 858
401614.FTN_0069 401614.FTN_0239 446
401614.FTN_0069 401614.FTN_0240 539
401614.FTN_0069 401614.FTN_0241 360
401614.FTN_0069 401614.FTN_0242 510
401614.FTN_0069 401614.FTN_0243 861
401614.FTN_0069 401614.FTN_0244 448
401614.FTN_0069 401614.FTN_0245 843
401614.FTN_0069 401614.FTN_0246 584
401614.FTN_0069 401614.FTN_0248 786
401614.FTN_0069 401614.FTN_0249 436
401614.FTN_0069 401614.FTN_0250 353
401614.FTN_0069 401614.FTN_0251 634
401614.FTN_0069 401614.FTN_0252 714
401614.FTN_0069 401614.FTN_0253 785
401614.FTN_0069 401614.FTN_0254 584
401614.FTN_0069 401614.FTN_0255 588
401614.FTN_0069 401614.FTN_0256 878
401614.FTN_0069 401614.FTN_0257 430
401614.FTN_0069 401614.FTN_0258 431
401614.FTN_0069 401614.FTN_0259 298
401614.FTN_0069 401614.FTN_0260 188
401614.FTN_0069 401614.FTN_0261 843
401614.FTN_0069 401614.FTN_0262 834
401614.FTN_0069 401614.FTN_0263 854
401614.FTN_0069 401614.FTN_0265 193
401614.FTN_0069 401614.FTN_0266 232
401614.FTN_0069 401614.FTN_0270 452
401614.FTN_0069 401614.FTN_0271 188
401614.FTN_0069 401614.FTN_0275 319
401614.FTN_0069 401614.FTN_0278 164
401614.FTN_0069 401614.FTN_0293 200
401614.FTN_0069 401614.FTN_0294 447
401614.FTN_0069 401614.FTN_0321 312
401614.FTN_0069 401614.FTN_0332 213
401614.FTN_0069 401614.FTN_0345 224
401614.FTN_0069 401614.FTN_0347 188
401614.FTN_0069 401614.FTN_0348 360
401614.FTN_0069 401614.FTN_0352 246
401614.FTN_0069 401614.FTN_0353 237
401614.FTN_0069 401614.FTN_0355 216
401614.FTN_0069 401614.FTN_0397 360
401614.FTN_0069 401614.FTN_0402 491
401614.FTN_0069 401614.FTN_0412 469
401614.FTN_0069 401614.FTN_0417 620
401614.FTN_0069 401614.FTN_0438 230
401614.FTN_0069 401614.FTN_0446 339
401614.FTN_0069 401614.FTN_0447 280
401614.FTN_0069 401614.FTN_0458 340
401614.FTN_0069 401614.FTN_0459 264
401614.FTN_0069 401614.FTN_0468 288
401614.FTN_0069 401614.FTN_0481 331
401614.FTN_0069 401614.FTN_0487 165
401614.FTN_0069 401614.FTN_0488 184
401614.FTN_0069 401614.FTN_0490 324
401614.FTN_0069 401614.FTN_0495 159
401614.FTN_0069 401614.FTN_0499 152
401614.FTN_0069 401614.FTN_0500 172
401614.FTN_0069 401614.FTN_0506 170
401614.FTN_0069 401614.FTN_0511 236
401614.FTN_0069 401614.FTN_0522 157
401614.FTN_0069 401614.FTN_0524 224
401614.FTN_0069 401614.FTN_0525 239
401614.FTN_0069 401614.FTN_0526 197
401614.FTN_0069 401614.FTN_0530 189
401614.FTN_0069 401614.FTN_0539 171
401614.FTN_0069 401614.FTN_0543 212
401614.FTN_0069 401614.FTN_0549 294
401614.FTN_0069 401614.FTN_0551 167
401614.FTN_0069 401614.FTN_0560 167
401614.FTN_0069 401614.FTN_0562 633
401614.FTN_0069 401614.FTN_0563 581
401614.FTN_0069 401614.FTN_0564 520
401614.FTN_0069 401614.FTN_0567 960
401614.FTN_0069 401614.FTN_0569 307
401614.FTN_0069 401614.FTN_0570 195
401614.FTN_0069 401614.FTN_0577 258
401614.FTN_0069 401614.FTN_0590 305
401614.FTN_0069 401614.FTN_0593 393
401614.FTN_0069 401614.FTN_0594 222
401614.FTN_0069 401614.FTN_0608 824
401614.FTN_0069 401614.FTN_0609 220
401614.FTN_0069 401614.FTN_0613 276
401614.FTN_0069 401614.FTN_0621 304
401614.FTN_0069 401614.FTN_0628 342
401614.FTN_0069 401614.FTN_0672 209
401614.FTN_0069 401614.FTN_0675 502
401614.FTN_0069 401614.FTN_0676 463
401614.FTN_0069 401614.FTN_0680 444
401614.FTN_0069 401614.FTN_0690 307
401614.FTN_0069 401614.FTN_0691 452
401614.FTN_0069 401614.FTN_0692 151
401614.FTN_0069 401614.FTN_0693 151
401614.FTN_0069 401614.FTN_0702 317
401614.FTN_0069 401614.FTN_0722 929
401614.FTN_0069 401614.FTN_0723 184
401614.FTN_0069 401614.FTN_0736 386
401614.FTN_0069 401614.FTN_0778 396
401614.FTN_0069 401614.FTN_0803 404
401614.FTN_0069 401614.FTN_0816 205
401614.FTN_0069 401614.FTN_0831 307
401614.FTN_0069 401614.FTN_0841 231
401614.FTN_0069 401614.FTN_0843 487
401614.FTN_0069 401614.FTN_0846 506
401614.FTN_0069 401614.FTN_0856 156
401614.FTN_0069 401614.FTN_0865 176
401614.FTN_0069 401614.FTN_0867 272
401614.FTN_0069 401614.FTN_0868 180
401614.FTN_0069 401614.FTN_0870 182
401614.FTN_0069 401614.FTN_0874 230
401614.FTN_0069 401614.FTN_0882 376
401614.FTN_0069 401614.FTN_0883 405
401614.FTN_0069 401614.FTN_0891 223
401614.FTN_0069 401614.FTN_0896 424
401614.FTN_0069 401614.FTN_0897 305
401614.FTN_0069 401614.FTN_0900 297
401614.FTN_0069 401614.FTN_0902 316
401614.FTN_0069 401614.FTN_0906 369
401614.FTN_0069 401614.FTN_0913 270
401614.FTN_0069 401614.FTN_0916 165
401614.FTN_0069 401614.FTN_0921 244
401614.FTN_0069 401614.FTN_0922 234
401614.FTN_0069 401614.FTN_0945 489
401614.FTN_0069 401614.FTN_0949 499
401614.FTN_0069 401614.FTN_0950 729
401614.FTN_0069 401614.FTN_0951 784
401614.FTN_0069 401614.FTN_0953 247
401614.FTN_0069 401614.FTN_0956 441
401614.FTN_0069 401614.FTN_0964 172
401614.FTN_0069 401614.FTN_0985 231
401614.FTN_0069 401614.FTN_0986 224
401614.FTN_0069 401614.FTN_0992 174
401614.FTN_0069 401614.FTN_0999 162
401614.FTN_0069 401614.FTN_1000 385
401614.FTN_0069 401614.FTN_1003 196
401614.FTN_0069 401614.FTN_1004 339
401614.FTN_0069 401614.FTN_1007 217
401614.FTN_0069 401614.FTN_1008 408
401614.FTN_0069 401614.FTN_1018 192
401614.FTN_0069 401614.FTN_1028 192
401614.FTN_0069 401614.FTN_1031 188
401614.FTN_0069 401614.FTN_1040 224
401614.FTN_0069 401614.FTN_1045 442
401614.FTN_0069 401614.FTN_1052 462
401614.FTN_0069 401614.FTN_1054 245
401614.FTN_0069 401614.FTN_1055 304
401614.FTN_0069 401614.FTN_1056 194
401614.FTN_0069 401614.FTN_1057 163
401614.FTN_0069 401614.FTN_1058 723
401614.FTN_0069 401614.FTN_1063 224
401614.FTN_0069 401614.FTN_1074 482
401614.FTN_0069 401614.FTN_1077 234
401614.FTN_0069 401614.FTN_1091 424
401614.FTN_0069 401614.FTN_1092 217
401614.FTN_0069 401614.FTN_1115 274
401614.FTN_0069 401614.FTN_1116 299
401614.FTN_0069 401614.FTN_1128 441
401614.FTN_0069 401614.FTN_1135 496
401614.FTN_0069 401614.FTN_1136 514
401614.FTN_0069 401614.FTN_1137 253
401614.FTN_0069 401614.FTN_1139 199
401614.FTN_0069 401614.FTN_1140 307
401614.FTN_0069 401614.FTN_1142 252
401614.FTN_0069 401614.FTN_1148 264
401614.FTN_0069 401614.FTN_1150 207
401614.FTN_0069 401614.FTN_1151 180
401614.FTN_0069 401614.FTN_1157 272
401614.FTN_0069 401614.FTN_1164 194
401614.FTN_0069 401614.FTN_1168 500
401614.FTN_0069 401614.FTN_1178 220
401614.FTN_0069 401614.FTN_1185 154
401614.FTN_0069 401614.FTN_1188 191
401614.FTN_0069 401614.FTN_1194 170
401614.FTN_0069 401614.FTN_1195 156
401614.FTN_0069 401614.FTN_1221 207
401614.FTN_0069 401614.FTN_1222 274
401614.FTN_0069 401614.FTN_1229 229
401614.FTN_0069 401614.FTN_1238 330
401614.FTN_0069 401614.FTN_1239 156
401614.FTN_0069 401614.FTN_1243 237
401614.FTN_0069 401614.FTN_1249 444
401614.FTN_0069 401614.FTN_1271 267
401614.FTN_0069 401614.FTN_1278 155
401614.FTN_0069 401614.FTN_1284 386
401614.FTN_0069 401614.FTN_1285 176
401614.FTN_0069 401614.FTN_1288 673
401614.FTN_0069 401614.FTN_1289 859
401614.FTN_0069 401614.FTN_1290 294
401614.FTN_0069 401614.FTN_1298 175
401614.FTN_0069 401614.FTN_1329 409
401614.FTN_0069 401614.FTN_1330 151
401614.FTN_0069 401614.FTN_1331 436
401614.FTN_0069 401614.FTN_1332 390
401614.FTN_0069 401614.FTN_1333 469
401614.FTN_0069 401614.FTN_1337 247
401614.FTN_0069 401614.FTN_1340 184
401614.FTN_0069 401614.FTN_1343 151
401614.FTN_0069 401614.FTN_1346 579
401614.FTN_0069 401614.FTN_1347 220
401614.FTN_0069 401614.FTN_1377 303
401614.FTN_0069 401614.FTN_1384 472
401614.FTN_0069 401614.FTN_1402 425
401614.FTN_0069 401614.FTN_1413 274
401614.FTN_0069 401614.FTN_1415 307
401614.FTN_0069 401614.FTN_1416 182
401614.FTN_0069 401614.FTN_1462 453
401614.FTN_0069 401614.FTN_1470 498
401614.FTN_0069 401614.FTN_1478 443
401614.FTN_0069 401614.FTN_1479 292
401614.FTN_0069 401614.FTN_1480 325
401614.FTN_0069 401614.FTN_1499 206
401614.FTN_0069 401614.FTN_1509 316
401614.FTN_0069 401614.FTN_1511 305
401614.FTN_0069 401614.FTN_1525 192
401614.FTN_0069 401614.FTN_1538 328
401614.FTN_0069 401614.FTN_1539 227
401614.FTN_0069 401614.FTN_1545 239
401614.FTN_0069 401614.FTN_1553 226
401614.FTN_0069 401614.FTN_1559 392
401614.FTN_0069 401614.FTN_1560 337
401614.FTN_0069 401614.FTN_1561 157
401614.FTN_0069 401614.FTN_1562 768
401614.FTN_0069 401614.FTN_1563 343
401614.FTN_0069 401614.FTN_1569 284
401614.FTN_0069 401614.FTN_1570 452
401614.FTN_0069 401614.FTN_1571 481
401614.FTN_0069 401614.FTN_1572 470
401614.FTN_0069 401614.FTN_1573 391
401614.FTN_0069 401614.FTN_1576 267
401614.FTN_0069 401614.FTN_1595 195
401614.FTN_0069 401614.FTN_1610 159
401614.FTN_0069 401614.FTN_1622 224
401614.FTN_0069 401614.FTN_1623 171
401614.FTN_0069 401614.FTN_1631 353
401614.FTN_0069 401614.FTN_1633 383
401614.FTN_0069 401614.FTN_1646 401
401614.FTN_0069 401614.FTN_1655 380
401614.FTN_0069 401614.FTN_1658 238
401614.FTN_0069 401614.FTN_1690 153
401614.FTN_0069 401614.FTN_1700 207
401614.FTN_0069 401614.FTN_1728 219
401614.FTN_0069 401614.FTN_1730 239
401614.FTN_0069 401614.FTN_1749 158
401614.FTN_0069 401614.FTN_1750 158
401614.FTN_0069 401614.FTN_1756 220
401614.FTN_0069 401614.FTN_1760 161
401614.FTN_0069 401614.FTN_1779 153
401614.FTN_0070 401614.FTN_0057 152
401614.FTN_0070 401614.FTN_0058 154
401614.FTN_0070 401614.FTN_0059 161
401614.FTN_0070 401614.FTN_0060 161
401614.FTN_0070 401614.FTN_0061 161
401614.FTN_0070 401614.FTN_0062 161
401614.FTN_0070 401614.FTN_0063 162
401614.FTN_0070 401614.FTN_0064 203
401614.FTN_0070 401614.FTN_0065 292
401614.FTN_0070 401614.FTN_0066 462
401614.FTN_0070 401614.FTN_0067 667
401614.FTN_0070 401614.FTN_0068 712
401614.FTN_0070 401614.FTN_0069 712
401614.FTN_0070 401614.FTN_0071 818
401614.FTN_0070 401614.FTN_0072 624
401614.FTN_0070 401614.FTN_0073 613
401614.FTN_0070 401614.FTN_0074 594
401614.FTN_0070 401614.FTN_0075 594
401614.FTN_0070 401614.FTN_0076 594
401614.FTN_0070 401614.FTN_0077 426
401614.FTN_0070 401614.FTN_0078 333
401614.FTN_0070 401614.FTN_0079 271
401614.FTN_0070 401614.FTN_0080 271
401614.FTN_0070 401614.FTN_1465 384
401614.FTN_0071 401614.FTN_0057 151
401614.FTN_0071 401614.FTN_0058 153
401614.FTN_0071 401614.FTN_0059 159
401614.FTN_0071 401614.FTN_0060 159
401614.FTN_0071 401614.FTN_0061 159
401614.FTN_0071 401614.FTN_0062 159
401614.FTN_0071 401614.FTN_0063 160
401614.FTN_0071 401614.FTN_0064 271
401614.FTN_0071 401614.FTN_0065 282
401614.FTN_0071 401614.FTN_0066 454
401614.FTN_0071 401614.FTN_0067 632
401614.FTN_0071 401614.FTN_0068 674
401614.FTN_0071 401614.FTN_0069 674
401614.FTN_0071 401614.FTN_0070 818
401614.FTN_0071 401614.FTN_0072 675
401614.FTN_0071 401614.FTN_0073 663
401614.FTN_0071 401614.FTN_0074 647
401614.FTN_0071 401614.FTN_0075 647
401614.FTN_0071 401614.FTN_0076 640
401614.FTN_0071 401614.FTN_0077 446
401614.FTN_0071 401614.FTN_0078 347
401614.FTN_0071 401614.FTN_0079 290
401614.FTN_0071 401614.FTN_0080 529
401614.FTN_0071 401614.FTN_0104 259
401614.FTN_0071 401614.FTN_0165 803
401614.FTN_0071 401614.FTN_0200 557
401614.FTN_0071 401614.FTN_0219 198
401614.FTN_0071 401614.FTN_0234 233
401614.FTN_0071 401614.FTN_0293 204
401614.FTN_0071 401614.FTN_0311 179
401614.FTN_0071 401614.FTN_0316 176
401614.FTN_0071 401614.FTN_0331 253
401614.FTN_0071 401614.FTN_0353 351
401614.FTN_0071 401614.FTN_0385 167
401614.FTN_0071 401614.FTN_0401 204
401614.FTN_0071 401614.FTN_0415 378
401614.FTN_0071 401614.FTN_0431 317
401614.FTN_0071 401614.FTN_0458 231
401614.FTN_0071 401614.FTN_0492 168
401614.FTN_0071 401614.FTN_0495 246
401614.FTN_0071 401614.FTN_0496 257
401614.FTN_0071 401614.FTN_0525 168
401614.FTN_0071 401614.FTN_0528 383
401614.FTN_0071 401614.FTN_0536 300
401614.FTN_0071 401614.FTN_0545 342
401614.FTN_0071 401614.FTN_0548 162
401614.FTN_0071 401614.FTN_0550 157
401614.FTN_0071 401614.FTN_0563 249
401614.FTN_0071 401614.FTN_0601 279
401614.FTN_0071 401614.FTN_0602 263
401614.FTN_0071 401614.FTN_0608 191
401614.FTN_0071 401614.FTN_0611 218
401614.FTN_0071 401614.FTN_0637 257
401614.FTN_0071 401614.FTN_0641 176
401614.FTN_0071 401614.FTN_0642 176
401614.FTN_0071 401614.FTN_0658 209
401614.FTN_0071 401614.FTN_0659 287
401614.FTN_0071 401614.FTN_0683 373
401614.FTN_0071 401614.FTN_0684 231
401614.FTN_0071 401614.FTN_0714 165
401614.FTN_0071 401614.FTN_0746 176
401614.FTN_0071 401614.FTN_0747 378
401614.FTN_0071 401614.FTN_0755 168
401614.FTN_0071 401614.FTN_0779 250
401614.FTN_0071 401614.FTN_0865 198
401614.FTN_0071 401614.FTN_0869 154
401614.FTN_0071 401614.FTN_0886 203
401614.FTN_0071 401614.FTN_0891 194
401614.FTN_0071 401614.FTN_0901 312
401614.FTN_0071 401614.FTN_0905 208
401614.FTN_0071 401614.FTN_0914 191
401614.FTN_0071 401614.FTN_0920 184
401614.FTN_0071 401614.FTN_0932 266
401614.FTN_0071 401614.FTN_0945 171
401614.FTN_0071 401614.FTN_0946 210
401614.FTN_0071 401614.FTN_0987 191
401614.FTN_0071 401614.FTN_1012 362
401614.FTN_0071 401614.FTN_1025 203
401614.FTN_0071 401614.FTN_1027 235
401614.FTN_0071 401614.FTN_1028 409
401614.FTN_0071 401614.FTN_1031 159
401614.FTN_0071 401614.FTN_1095 198
401614.FTN_0071 401614.FTN_1128 195
401614.FTN_0071 401614.FTN_1137 172
401614.FTN_0071 401614.FTN_1138 224
401614.FTN_0071 401614.FTN_1161 233
401614.FTN_0071 401614.FTN_1165 184
401614.FTN_0071 401614.FTN_1191 278
401614.FTN_0071 401614.FTN_1213 207
401614.FTN_0071 401614.FTN_1214 188
401614.FTN_0071 401614.FTN_1217 266
401614.FTN_0071 401614.FTN_1219 406
401614.FTN_0071 401614.FTN_1222 351
401614.FTN_0071 401614.FTN_1238 189
401614.FTN_0071 401614.FTN_1253 480
401614.FTN_0071 401614.FTN_1291 206
401614.FTN_0071 401614.FTN_1292 177
401614.FTN_0071 401614.FTN_1296 159
401614.FTN_0071 401614.FTN_1298 169
401614.FTN_0071 401614.FTN_1319 180
401614.FTN_0071 401614.FTN_1334 256
401614.FTN_0071 401614.FTN_1340 417
401614.FTN_0071 401614.FTN_1354 161
401614.FTN_0071 401614.FTN_1403 342
401614.FTN_0071 401614.FTN_1414 232
401614.FTN_0071 401614.FTN_1417 382
401614.FTN_0071 401614.FTN_1418 415
401614.FTN_0071 401614.FTN_1420 384
401614.FTN_0071 401614.FTN_1428 230
401614.FTN_0071 401614.FTN_1431 397
401614.FTN_0071 401614.FTN_1469 992
401614.FTN_0071 401614.FTN_1477 774
401614.FTN_0071 401614.FTN_1478 560
401614.FTN_0071 401614.FTN_1480 771
401614.FTN_0071 401614.FTN_1513 208
401614.FTN_0071 401614.FTN_1525 233
401614.FTN_0071 401614.FTN_1550 253
401614.FTN_0071 401614.FTN_1553 198
401614.FTN_0071 401614.FTN_1558 208
401614.FTN_0071 401614.FTN_1563 391
401614.FTN_0071 401614.FTN_1594 256
401614.FTN_0071 401614.FTN_1604 378
401614.FTN_0071 401614.FTN_1605 833
401614.FTN_0071 401614.FTN_1606 484
401614.FTN_0071 401614.FTN_1699 375
401614.FTN_0071 401614.FTN_1703 256
401614.FTN_0071 401614.FTN_1728 168
401614.FTN_0071 401614.FTN_1760 194
401614.FTN_0072 401614.FTN_0024 177
401614.FTN_0072 401614.FTN_0059 154
401614.FTN_0072 401614.FTN_0060 154
401614.FTN_0072 401614.FTN_0061 154
401614.FTN_0072 401614.FTN_0062 154
401614.FTN_0072 401614.FTN_0063 154
401614.FTN_0072 401614.FTN_0064 256
401614.FTN_0072 401614.FTN_0065 241
401614.FTN_0072 401614.FTN_0066 371
401614.FTN_0072 401614.FTN_0067 492
401614.FTN_0072 401614.FTN_0068 522
401614.FTN_0072 401614.FTN_0069 522
401614.FTN_0072 401614.FTN_0070 624
401614.FTN_0072 401614.FTN_0071 675
401614.FTN_0072 401614.FTN_0073 855
401614.FTN_0072 401614.FTN_0074 830
401614.FTN_0072 401614.FTN_0075 830
401614.FTN_0072 401614.FTN_0076 827
401614.FTN_0072 401614.FTN_0077 569
401614.FTN_0072 401614.FTN_0078 429
401614.FTN_0072 401614.FTN_0079 346
401614.FTN_0072 401614.FTN_0080 566
401614.FTN_0072 401614.FTN_0104 447
401614.FTN_0072 401614.FTN_0165 802
401614.FTN_0072 401614.FTN_0167 176
401614.FTN_0072 401614.FTN_0168 200
401614.FTN_0072 401614.FTN_0200 660
401614.FTN_0072 401614.FTN_0219 198
401614.FTN_0072 401614.FTN_0234 233
401614.FTN_0072 401614.FTN_0295 318
401614.FTN_0072 401614.FTN_0309 170
401614.FTN_0072 401614.FTN_0311 180
401614.FTN_0072 401614.FTN_0316 200
401614.FTN_0072 401614.FTN_0331 253
401614.FTN_0072 401614.FTN_0347 185
401614.FTN_0072 401614.FTN_0353 283
401614.FTN_0072 401614.FTN_0357 375
401614.FTN_0072 401614.FTN_0385 167
401614.FTN_0072 401614.FTN_0401 256
401614.FTN_0072 401614.FTN_0415 378
401614.FTN_0072 401614.FTN_0431 267
401614.FTN_0072 401614.FTN_0458 231
401614.FTN_0072 401614.FTN_0492 168
401614.FTN_0072 401614.FTN_0495 246
401614.FTN_0072 401614.FTN_0496 240
401614.FTN_0072 401614.FTN_0502 216
401614.FTN_0072 401614.FTN_0503 244
401614.FTN_0072 401614.FTN_0525 168
401614.FTN_0072 401614.FTN_0528 383
401614.FTN_0072 401614.FTN_0536 260
401614.FTN_0072 401614.FTN_0545 342
401614.FTN_0072 401614.FTN_0546 160
401614.FTN_0072 401614.FTN_0550 266
401614.FTN_0072 401614.FTN_0563 312
401614.FTN_0072 401614.FTN_0601 279
401614.FTN_0072 401614.FTN_0602 263
401614.FTN_0072 401614.FTN_0603 200
401614.FTN_0072 401614.FTN_0608 216
401614.FTN_0072 401614.FTN_0611 282
401614.FTN_0072 401614.FTN_0637 257
401614.FTN_0072 401614.FTN_0641 176
401614.FTN_0072 401614.FTN_0642 176
401614.FTN_0072 401614.FTN_0658 360
401614.FTN_0072 401614.FTN_0659 423
401614.FTN_0072 401614.FTN_0683 257
401614.FTN_0072 401614.FTN_0684 231
401614.FTN_0072 401614.FTN_0746 200
401614.FTN_0072 401614.FTN_0747 378
401614.FTN_0072 401614.FTN_0749 171
401614.FTN_0072 401614.FTN_0755 442
401614.FTN_0072 401614.FTN_0779 291
401614.FTN_0072 401614.FTN_0789 152
401614.FTN_0072 401614.FTN_0865 198
401614.FTN_0072 401614.FTN_0886 203
401614.FTN_0072 401614.FTN_0891 194
401614.FTN_0072 401614.FTN_0899 167
401614.FTN_0072 401614.FTN_0901 312
401614.FTN_0072 401614.FTN_0902 254
401614.FTN_0072 401614.FTN_0914 201
401614.FTN_0072 401614.FTN_0920 184
401614.FTN_0072 401614.FTN_0932 266
401614.FTN_0072 401614.FTN_0945 328
401614.FTN_0072 401614.FTN_0987 216
401614.FTN_0072 401614.FTN_1012 198
401614.FTN_0072 401614.FTN_1025 203
401614.FTN_0072 401614.FTN_1027 244
401614.FTN_0072 401614.FTN_1028 409
401614.FTN_0072 401614.FTN_1031 159
401614.FTN_0072 401614.FTN_1046 168
401614.FTN_0072 401614.FTN_1094 181
401614.FTN_0072 401614.FTN_1095 221
401614.FTN_0072 401614.FTN_1128 195
401614.FTN_0072 401614.FTN_1161 300
401614.FTN_0072 401614.FTN_1165 184
401614.FTN_0072 401614.FTN_1191 278
401614.FTN_0072 401614.FTN_1213 179
401614.FTN_0072 401614.FTN_1214 179
401614.FTN_0072 401614.FTN_1217 266
401614.FTN_0072 401614.FTN_1219 471
401614.FTN_0072 401614.FTN_1222 307
401614.FTN_0072 401614.FTN_1238 184
401614.FTN_0072 401614.FTN_1253 227
401614.FTN_0072 401614.FTN_1289 172
401614.FTN_0072 401614.FTN_1291 218
401614.FTN_0072 401614.FTN_1296 159
401614.FTN_0072 401614.FTN_1298 194
401614.FTN_0072 401614.FTN_1319 187
401614.FTN_0072 401614.FTN_1334 256
401614.FTN_0072 401614.FTN_1340 481
401614.FTN_0072 401614.FTN_1354 161
401614.FTN_0072 401614.FTN_1384 154
401614.FTN_0072 401614.FTN_1403 342
401614.FTN_0072 401614.FTN_1406 156
401614.FTN_0072 401614.FTN_1414 436
401614.FTN_0072 401614.FTN_1425 329
401614.FTN_0072 401614.FTN_1426 160
401614.FTN_0072 401614.FTN_1427 173
401614.FTN_0072 401614.FTN_1428 230
401614.FTN_0072 401614.FTN_1469 993
401614.FTN_0072 401614.FTN_1477 861
401614.FTN_0072 401614.FTN_1478 711
401614.FTN_0072 401614.FTN_1480 833
401614.FTN_0072 401614.FTN_1482 262
401614.FTN_0072 401614.FTN_1513 446
401614.FTN_0072 401614.FTN_1525 233
401614.FTN_0072 401614.FTN_1528 200
401614.FTN_0072 401614.FTN_1550 253
401614.FTN_0072 401614.FTN_1553 198
401614.FTN_0072 401614.FTN_1558 208
401614.FTN_0072 401614.FTN_1563 483
401614.FTN_0072 401614.FTN_1594 270
401614.FTN_0072 401614.FTN_1604 378
401614.FTN_0072 401614.FTN_1605 867
401614.FTN_0072 401614.FTN_1606 634
401614.FTN_0072 401614.FTN_1649 164
401614.FTN_0072 401614.FTN_1699 375
401614.FTN_0072 401614.FTN_1703 291
401614.FTN_0072 401614.FTN_1728 222
401614.FTN_0072 401614.FTN_1760 194
401614.FTN_0072 401614.FTN_1770 250
401614.FTN_0073 401614.FTN_0001 467
401614.FTN_0073 401614.FTN_0002 501
401614.FTN_0073 401614.FTN_0035 293
401614.FTN_0073 401614.FTN_0059 153
401614.FTN_0073 401614.FTN_0060 189
401614.FTN_0073 401614.FTN_0061 168
401614.FTN_0073 401614.FTN_0062 168
401614.FTN_0073 401614.FTN_0063 176
401614.FTN_0073 401614.FTN_0064 207
401614.FTN_0073 401614.FTN_0065 239
401614.FTN_0073 401614.FTN_0066 349
401614.FTN_0073 401614.FTN_0067 483
401614.FTN_0073 401614.FTN_0068 512
401614.FTN_0073 401614.FTN_0069 512
401614.FTN_0073 401614.FTN_0070 613
401614.FTN_0073 401614.FTN_0071 663
401614.FTN_0073 401614.FTN_0072 855
401614.FTN_0073 401614.FTN_0074 975
401614.FTN_0073 401614.FTN_0075 924
401614.FTN_0073 401614.FTN_0076 965
401614.FTN_0073 401614.FTN_0077 580
401614.FTN_0073 401614.FTN_0078 437
401614.FTN_0073 401614.FTN_0079 368
401614.FTN_0073 401614.FTN_0080 347
401614.FTN_0073 401614.FTN_0098 484
401614.FTN_0073 401614.FTN_0106 333
401614.FTN_0073 401614.FTN_0107 597
401614.FTN_0073 401614.FTN_0111 376
401614.FTN_0073 401614.FTN_0121 382
401614.FTN_0073 401614.FTN_0145 546
401614.FTN_0073 401614.FTN_0146 383
401614.FTN_0073 401614.FTN_0159 356
401614.FTN_0073 401614.FTN_0162 872
401614.FTN_0073 401614.FTN_0164 176
401614.FTN_0073 401614.FTN_0166 177
401614.FTN_0073 401614.FTN_0168 153
401614.FTN_0073 401614.FTN_0169 157
401614.FTN_0073 401614.FTN_0177 360
401614.FTN_0073 401614.FTN_0195 722
401614.FTN_0073 401614.FTN_0196 194
401614.FTN_0073 401614.FTN_0197 581
401614.FTN_0073 401614.FTN_0200 201
401614.FTN_0073 401614.FTN_0214 342
401614.FTN_0073 401614.FTN_0220 160
401614.FTN_0073 401614.FTN_0221 660
401614.FTN_0073 401614.FTN_0234 349
401614.FTN_0073 401614.FTN_0238 352
401614.FTN_0073 401614.FTN_0240 352
401614.FTN_0073 401614.FTN_0245 180
401614.FTN_0073 401614.FTN_0252 261
401614.FTN_0073 401614.FTN_0259 821
401614.FTN_0073 401614.FTN_0265 192
401614.FTN_0073 401614.FTN_0270 498
401614.FTN_0073 401614.FTN_0276 193
401614.FTN_0073 401614.FTN_0278 224
401614.FTN_0073 401614.FTN_0282 310
401614.FTN_0073 401614.FTN_0294 672
401614.FTN_0073 401614.FTN_0301 299
401614.FTN_0073 401614.FTN_0310 156
401614.FTN_0073 401614.FTN_0332 201
401614.FTN_0073 401614.FTN_0346 231
401614.FTN_0073 401614.FTN_0348 152
401614.FTN_0073 401614.FTN_0350 219
401614.FTN_0073 401614.FTN_0353 193
401614.FTN_0073 401614.FTN_0357 321
401614.FTN_0073 401614.FTN_0390 187
401614.FTN_0073 401614.FTN_0394 175
401614.FTN_0073 401614.FTN_0399 224
401614.FTN_0073 401614.FTN_0411 200
401614.FTN_0073 401614.FTN_0433 301
401614.FTN_0073 401614.FTN_0434 436
401614.FTN_0073 401614.FTN_0446 541
401614.FTN_0073 401614.FTN_0447 155
401614.FTN_0073 401614.FTN_0448 225
401614.FTN_0073 401614.FTN_0459 183
401614.FTN_0073 401614.FTN_0466 369
401614.FTN_0073 401614.FTN_0468 321
401614.FTN_0073 401614.FTN_0481 360
401614.FTN_0073 401614.FTN_0487 180
401614.FTN_0073 401614.FTN_0502 315
401614.FTN_0073 401614.FTN_0525 155
401614.FTN_0073 401614.FTN_0539 389
401614.FTN_0073 401614.FTN_0541 787
401614.FTN_0073 401614.FTN_0543 216
401614.FTN_0073 401614.FTN_0557 216
401614.FTN_0073 401614.FTN_0559 219
401614.FTN_0073 401614.FTN_0560 303
401614.FTN_0073 401614.FTN_0564 191
401614.FTN_0073 401614.FTN_0577 381
401614.FTN_0073 401614.FTN_0600 272
401614.FTN_0073 401614.FTN_0605 180
401614.FTN_0073 401614.FTN_0608 225
401614.FTN_0073 401614.FTN_0609 304
401614.FTN_0073 401614.FTN_0616 435
401614.FTN_0073 401614.FTN_0647 343
401614.FTN_0073 401614.FTN_0656 352
401614.FTN_0073 401614.FTN_0661 262
401614.FTN_0073 401614.FTN_0665 176
401614.FTN_0073 401614.FTN_0666 320
401614.FTN_0073 401614.FTN_0668 380
401614.FTN_0073 401614.FTN_0672 777
401614.FTN_0073 401614.FTN_0675 169
401614.FTN_0073 401614.FTN_0676 258
401614.FTN_0073 401614.FTN_0689 219
401614.FTN_0073 401614.FTN_0717 176
401614.FTN_0073 401614.FTN_0725 180
401614.FTN_0073 401614.FTN_0734 477
401614.FTN_0073 401614.FTN_0754 182
401614.FTN_0073 401614.FTN_0756 191
401614.FTN_0073 401614.FTN_0772 201
401614.FTN_0073 401614.FTN_0774 228
401614.FTN_0073 401614.FTN_0779 341
401614.FTN_0073 401614.FTN_0790 198
401614.FTN_0073 401614.FTN_0840 207
401614.FTN_0073 401614.FTN_0843 650
401614.FTN_0073 401614.FTN_0846 194
401614.FTN_0073 401614.FTN_0867 284
401614.FTN_0073 401614.FTN_0882 240
401614.FTN_0073 401614.FTN_0913 181
401614.FTN_0073 401614.FTN_0914 184
401614.FTN_0073 401614.FTN_0915 249
401614.FTN_0073 401614.FTN_0916 180
401614.FTN_0073 401614.FTN_0920 179
401614.FTN_0073 401614.FTN_0922 268
401614.FTN_0073 401614.FTN_0948 443
401614.FTN_0073 401614.FTN_0949 359
401614.FTN_0073 401614.FTN_0950 404
401614.FTN_0073 401614.FTN_0951 307
401614.FTN_0073 401614.FTN_0956 195
401614.FTN_0073 401614.FTN_0987 525
401614.FTN_0073 401614.FTN_0996 197
401614.FTN_0073 401614.FTN_0998 195
401614.FTN_0073 401614.FTN_1006 299
401614.FTN_0073 401614.FTN_1040 254
401614.FTN_0073 401614.FTN_1045 579
401614.FTN_0073 401614.FTN_1047 360
401614.FTN_0073 401614.FTN_1048 310
401614.FTN_0073 401614.FTN_1053 252
401614.FTN_0073 401614.FTN_1058 290
401614.FTN_0073 401614.FTN_1066 483
401614.FTN_0073 401614.FTN_1089 205
401614.FTN_0073 401614.FTN_1092 160
401614.FTN_0073 401614.FTN_1094 634
401614.FTN_0073 401614.FTN_1095 722
401614.FTN_0073 401614.FTN_1096 503
401614.FTN_0073 401614.FTN_1135 224
401614.FTN_0073 401614.FTN_1157 432
401614.FTN_0073 401614.FTN_1164 151
401614.FTN_0073 401614.FTN_1165 179
401614.FTN_0073 401614.FTN_1182 721
401614.FTN_0073 401614.FTN_1187 289
401614.FTN_0073 401614.FTN_1188 185
401614.FTN_0073 401614.FTN_1189 274
401614.FTN_0073 401614.FTN_1190 153
401614.FTN_0073 401614.FTN_1191 150
401614.FTN_0073 401614.FTN_1196 177
401614.FTN_0073 401614.FTN_1197 177
401614.FTN_0073 401614.FTN_1211 447
401614.FTN_0073 401614.FTN_1221 239
401614.FTN_0073 401614.FTN_1234 172
401614.FTN_0073 401614.FTN_1247 358
401614.FTN_0073 401614.FTN_1248 162
401614.FTN_0073 401614.FTN_1260 150
401614.FTN_0073 401614.FTN_1271 316
401614.FTN_0073 401614.FTN_1283 758
401614.FTN_0073 401614.FTN_1288 217
401614.FTN_0073 401614.FTN_1289 503
401614.FTN_0073 401614.FTN_1298 792
401614.FTN_0073 401614.FTN_1329 207
401614.FTN_0073 401614.FTN_1347 204
401614.FTN_0073 401614.FTN_1357 381
401614.FTN_0073 401614.FTN_1384 290
401614.FTN_0073 401614.FTN_1400 181
401614.FTN_0073 401614.FTN_1404 295
401614.FTN_0073 401614.FTN_1405 283
401614.FTN_0073 401614.FTN_1406 266
401614.FTN_0073 401614.FTN_1408 167
401614.FTN_0073 401614.FTN_1416 329
401614.FTN_0073 401614.FTN_1425 156
401614.FTN_0073 401614.FTN_1443 184
401614.FTN_0073 401614.FTN_1464 550
401614.FTN_0073 401614.FTN_1480 201
401614.FTN_0073 401614.FTN_1481 376
401614.FTN_0073 401614.FTN_1482 649
401614.FTN_0073 401614.FTN_1483 482
401614.FTN_0073 401614.FTN_1484 274
401614.FTN_0073 401614.FTN_1494 318
401614.FTN_0073 401614.FTN_1510 382
401614.FTN_0073 401614.FTN_1514 416
401614.FTN_0073 401614.FTN_1525 190
401614.FTN_0073 401614.FTN_1527 289
401614.FTN_0073 401614.FTN_1538 189
401614.FTN_0073 401614.FTN_1539 194
401614.FTN_0073 401614.FTN_1543 152
401614.FTN_0073 401614.FTN_1544 238
401614.FTN_0073 401614.FTN_1545 274
401614.FTN_0073 401614.FTN_1548 274
401614.FTN_0073 401614.FTN_1550 262
401614.FTN_0073 401614.FTN_1551 311
401614.FTN_0073 401614.FTN_1559 229
401614.FTN_0073 401614.FTN_1562 202
401614.FTN_0073 401614.FTN_1567 159
401614.FTN_0073 401614.FTN_1568 370
401614.FTN_0073 401614.FTN_1573 322
401614.FTN_0073 401614.FTN_1595 687
401614.FTN_0073 401614.FTN_1597 648
401614.FTN_0073 401614.FTN_1598 160
401614.FTN_0073 401614.FTN_1630 375
401614.FTN_0073 401614.FTN_1633 226
401614.FTN_0073 401614.FTN_1643 207
401614.FTN_0073 401614.FTN_1646 158
401614.FTN_0073 401614.FTN_1648 198
401614.FTN_0073 401614.FTN_1649 350
401614.FTN_0073 401614.FTN_1650 160
401614.FTN_0073 401614.FTN_1651 682
401614.FTN_0073 401614.FTN_1652 721
401614.FTN_0073 401614.FTN_1660 316
401614.FTN_0073 401614.FTN_1661 326
401614.FTN_0073 401614.FTN_1677 687
401614.FTN_0073 401614.FTN_1678 680
401614.FTN_0073 401614.FTN_1699 380
401614.FTN_0073 401614.FTN_1700 189
401614.FTN_0073 401614.FTN_1727 443
401614.FTN_0073 401614.FTN_1743 298
401614.FTN_0073 401614.FTN_1762 180
401614.FTN_0073 401614.FTN_1779 317
401614.FTN_0074 401614.FTN_0001 397
401614.FTN_0074 401614.FTN_0002 540
401614.FTN_0074 401614.FTN_0024 540
401614.FTN_0074 401614.FTN_0059 153
401614.FTN_0074 401614.FTN_0060 169
401614.FTN_0074 401614.FTN_0061 169
401614.FTN_0074 401614.FTN_0062 169
401614.FTN_0074 401614.FTN_0063 177
401614.FTN_0074 401614.FTN_0064 215
401614.FTN_0074 401614.FTN_0065 235
401614.FTN_0074 401614.FTN_0066 341
401614.FTN_0074 401614.FTN_0067 470
401614.FTN_0074 401614.FTN_0068 513
401614.FTN_0074 401614.FTN_0069 514
401614.FTN_0074 401614.FTN_0070 594
401614.FTN_0074 401614.FTN_0071 647
401614.FTN_0074 401614.FTN_0072 830
401614.FTN_0074 401614.FTN_0073 975
401614.FTN_0074 401614.FTN_0075 929
401614.FTN_0074 401614.FTN_0076 948
401614.FTN_0074 401614.FTN_0077 597
401614.FTN_0074 401614.FTN_0078 457
401614.FTN_0074 401614.FTN_0079 376
401614.FTN_0074 401614.FTN_0080 350
401614.FTN_0074 401614.FTN_0098 472
401614.FTN_0074 401614.FTN_0127 184
401614.FTN_0074 401614.FTN_0166 288
401614.FTN_0074 401614.FTN_0177 197
401614.FTN_0074 401614.FTN_0183 184
401614.FTN_0074 401614.FTN_0263 459
401614.FTN_0074 401614.FTN_0278 219
401614.FTN_0074 401614.FTN_0310 469
401614.FTN_0074 401614.FTN_0311 161
401614.FTN_0074 401614.FTN_0399 163
401614.FTN_0074 401614.FTN_0433 292
401614.FTN_0074 401614.FTN_0434 320
401614.FTN_0074 401614.FTN_0447 195
401614.FTN_0074 401614.FTN_0448 235
401614.FTN_0074 401614.FTN_0506 264
401614.FTN_0074 401614.FTN_0520 538
401614.FTN_0074 401614.FTN_0543 192
401614.FTN_0074 401614.FTN_0553 229
401614.FTN_0074 401614.FTN_0587 239
401614.FTN_0074 401614.FTN_0600 230
401614.FTN_0074 401614.FTN_0609 154
401614.FTN_0074 401614.FTN_0610 197
401614.FTN_0074 401614.FTN_0616 424
401614.FTN_0074 401614.FTN_0632 239
401614.FTN_0074 401614.FTN_0675 184
401614.FTN_0074 401614.FTN_0676 249
401614.FTN_0074 401614.FTN_0725 260
401614.FTN_0074 401614.FTN_0734 237
401614.FTN_0074 401614.FTN_0751 238
401614.FTN_0074 401614.FTN_0830 445
401614.FTN_0074 401614.FTN_0851 219
401614.FTN_0074 401614.FTN_0867 263
401614.FTN_0074 401614.FTN_0880 391
401614.FTN_0074 401614.FTN_0881 291
401614.FTN_0074 401614.FTN_0896 213
401614.FTN_0074 401614.FTN_0920 343
401614.FTN_0074 401614.FTN_0922 470
401614.FTN_0074 401614.FTN_0945 301
401614.FTN_0074 401614.FTN_0956 195
401614.FTN_0074 401614.FTN_0987 436
401614.FTN_0074 401614.FTN_0992 208
401614.FTN_0074 401614.FTN_0996 190
401614.FTN_0074 401614.FTN_0998 159
401614.FTN_0074 401614.FTN_1045 469
401614.FTN_0074 401614.FTN_1087 192
401614.FTN_0074 401614.FTN_1107 292
401614.FTN_0074 401614.FTN_1111 239
401614.FTN_0074 401614.FTN_1112 243
401614.FTN_0074 401614.FTN_1148 156
401614.FTN_0074 401614.FTN_1165 343
401614.FTN_0074 401614.FTN_1174 344
401614.FTN_0074 401614.FTN_1182 537
401614.FTN_0074 401614.FTN_1189 274
401614.FTN_0074 401614.FTN_1191 493
401614.FTN_0074 401614.FTN_1194 264
401614.FTN_0074 401614.FTN_1196 254
401614.FTN_0074 401614.FTN_1197 243
401614.FTN_0074 401614.FTN_1211 307
401614.FTN_0074 401614.FTN_1221 220
401614.FTN_0074 401614.FTN_1234 325
401614.FTN_0074 401614.FTN_1247 303
401614.FTN_0074 401614.FTN_1293 153
401614.FTN_0074 401614.FTN_1298 613
401614.FTN_0074 401614.FTN_1302 155
401614.FTN_0074 401614.FTN_1342 318
401614.FTN_0074 401614.FTN_1406 151
401614.FTN_0074 401614.FTN_1413 163
401614.FTN_0074 401614.FTN_1414 196
401614.FTN_0074 401614.FTN_1416 279
401614.FTN_0074 401614.FTN_1468 344
401614.FTN_0074 401614.FTN_1513 304
401614.FTN_0074 401614.FTN_1527 229
401614.FTN_0074 401614.FTN_1544 280
401614.FTN_0074 401614.FTN_1545 307
401614.FTN_0074 401614.FTN_1548 274
401614.FTN_0074 401614.FTN_1551 238
401614.FTN_0074 401614.FTN_1558 304
401614.FTN_0074 401614.FTN_1597 164
401614.FTN_0074 401614.FTN_1623 192
401614.FTN_0074 401614.FTN_1645 231
401614.FTN_0074 401614.FTN_1646 344
401614.FTN_0074 401614.FTN_1647 320
401614.FTN_0074 401614.FTN_1648 308
401614.FTN_0074 401614.FTN_1649 193
401614.FTN_0074 401614.FTN_1650 249
401614.FTN_0074 401614.FTN_1651 265
401614.FTN_0074 401614.FTN_1652 350
401614.FTN_0074 401614.FTN_1676 333
401614.FTN_0074 401614.FTN_1677 227
401614.FTN_0074 401614.FTN_1699 197
401614.FTN_0074 401614.FTN_1727 224
401614.FTN_0074 401614.FTN_1758 183
401614.FTN_0074 401614.FTN_1762 193
401614.FTN_0075 401614.FTN_0001 336
401614.FTN_0075 401614.FTN_0002 338
401614.FTN_0075 401614.FTN_0014 173
401614.FTN_0075 401614.FTN_0059 153
401614.FTN_0075 401614.FTN_0060 153
401614.FTN_0075 401614.FTN_0061 153
401614.FTN_0075 401614.FTN_0062 153
401614.FTN_0075 401614.FTN_0063 153
401614.FTN_0075 401614.FTN_0064 179
401614.FTN_0075 401614.FTN_0065 235
401614.FTN_0075 401614.FTN_0066 341
401614.FTN_0075 401614.FTN_0067 470
401614.FTN_0075 401614.FTN_0068 498
401614.FTN_0075 401614.FTN_0069 498
401614.FTN_0075 401614.FTN_0070 594
401614.FTN_0075 401614.FTN_0071 647
401614.FTN_0075 401614.FTN_0072 830
401614.FTN_0075 401614.FTN_0073 924
401614.FTN_0075 401614.FTN_0074 929
401614.FTN_0075 401614.FTN_0076 968
401614.FTN_0075 401614.FTN_0077 597
401614.FTN_0075 401614.FTN_0078 448
401614.FTN_0075 401614.FTN_0079 350
401614.FTN_0075 401614.FTN_0080 350
401614.FTN_0075 401614.FTN_0098 420
401614.FTN_0075 401614.FTN_0105 568
401614.FTN_0075 401614.FTN_0106 354
401614.FTN_0075 401614.FTN_0108 184
401614.FTN_0075 401614.FTN_0121 330
401614.FTN_0075 401614.FTN_0130 154
401614.FTN_0075 401614.FTN_0146 284
401614.FTN_0075 401614.FTN_0177 198
401614.FTN_0075 401614.FTN_0206 168
401614.FTN_0075 401614.FTN_0210 367
401614.FTN_0075 401614.FTN_0221 249
401614.FTN_0075 401614.FTN_0230 218
401614.FTN_0075 401614.FTN_0238 286
401614.FTN_0075 401614.FTN_0240 184
401614.FTN_0075 401614.FTN_0249 207
401614.FTN_0075 401614.FTN_0332 188
401614.FTN_0075 401614.FTN_0333 191
401614.FTN_0075 401614.FTN_0386 239
401614.FTN_0075 401614.FTN_0433 268
401614.FTN_0075 401614.FTN_0434 272
401614.FTN_0075 401614.FTN_0460 708
401614.FTN_0075 401614.FTN_0464 152
401614.FTN_0075 401614.FTN_0487 391
401614.FTN_0075 401614.FTN_0539 249
401614.FTN_0075 401614.FTN_0550 182
401614.FTN_0075 401614.FTN_0560 291
401614.FTN_0075 401614.FTN_0600 209
401614.FTN_0075 401614.FTN_0608 208
401614.FTN_0075 401614.FTN_0624 165
401614.FTN_0075 401614.FTN_0667 158
401614.FTN_0075 401614.FTN_0676 297
401614.FTN_0075 401614.FTN_0734 236
401614.FTN_0075 401614.FTN_0774 184
401614.FTN_0075 401614.FTN_0820 199
401614.FTN_0075 401614.FTN_0867 280
401614.FTN_0075 401614.FTN_0916 391
401614.FTN_0075 401614.FTN_0921 232
401614.FTN_0075 401614.FTN_0947 169
401614.FTN_0075 401614.FTN_0949 180
401614.FTN_0075 401614.FTN_0950 247
401614.FTN_0075 401614.FTN_0951 192
401614.FTN_0075 401614.FTN_0977 218
401614.FTN_0075 401614.FTN_0998 182
401614.FTN_0075 401614.FTN_1003 218
401614.FTN_0075 401614.FTN_1045 365
401614.FTN_0075 401614.FTN_1052 218
401614.FTN_0075 401614.FTN_1132 750
401614.FTN_0075 401614.FTN_1157 184
401614.FTN_0075 401614.FTN_1163 162
401614.FTN_0075 401614.FTN_1182 549
401614.FTN_0075 401614.FTN_1188 153
401614.FTN_0075 401614.FTN_1210 258
401614.FTN_0075 401614.FTN_1275 163
401614.FTN_0075 401614.FTN_1288 207
401614.FTN_0075 401614.FTN_1289 202
401614.FTN_0075 401614.FTN_1298 512
401614.FTN_0075 401614.FTN_1323 154
401614.FTN_0075 401614.FTN_1329 195
401614.FTN_0075 401614.FTN_1372 187
401614.FTN_0075 401614.FTN_1409 262
401614.FTN_0075 401614.FTN_1416 180
401614.FTN_0075 401614.FTN_1425 157
401614.FTN_0075 401614.FTN_1443 157
401614.FTN_0075 401614.FTN_1461 154
401614.FTN_0075 401614.FTN_1463 222
401614.FTN_0075 401614.FTN_1510 164
401614.FTN_0075 401614.FTN_1514 194
401614.FTN_0075 401614.FTN_1548 156
401614.FTN_0075 401614.FTN_1550 209
401614.FTN_0075 401614.FTN_1560 315
401614.FTN_0075 401614.FTN_1561 202
401614.FTN_0075 401614.FTN_1562 272
401614.FTN_0075 401614.FTN_1597 191
401614.FTN_0075 401614.FTN_1608 372
401614.FTN_0075 401614.FTN_1662 207
401614.FTN_0075 401614.FTN_1682 336
401614.FTN_0075 401614.FTN_1699 217
401614.FTN_0075 401614.FTN_1727 163
401614.FTN_0076 401614.FTN_0001 729
401614.FTN_0076 401614.FTN_0002 754
401614.FTN_0076 401614.FTN_0020 274
401614.FTN_0076 401614.FTN_0059 153
401614.FTN_0076 401614.FTN_0060 170
401614.FTN_0076 401614.FTN_0061 169
401614.FTN_0076 401614.FTN_0062 169
401614.FTN_0076 401614.FTN_0063 177
401614.FTN_0076 401614.FTN_0064 215
401614.FTN_0076 401614.FTN_0065 235
401614.FTN_0076 401614.FTN_0066 341
401614.FTN_0076 401614.FTN_0067 470
401614.FTN_0076 401614.FTN_0068 513
401614.FTN_0076 401614.FTN_0069 690
401614.FTN_0076 401614.FTN_0070 594
401614.FTN_0076 401614.FTN_0071 640
401614.FTN_0076 401614.FTN_0072 827
401614.FTN_0076 401614.FTN_0073 965
401614.FTN_0076 401614.FTN_0074 948
401614.FTN_0076 401614.FTN_0075 968
401614.FTN_0076 401614.FTN_0077 597
401614.FTN_0076 401614.FTN_0078 479
401614.FTN_0076 401614.FTN_0079 421
401614.FTN_0076 401614.FTN_0080 362
401614.FTN_0076 401614.FTN_0098 493
401614.FTN_0076 401614.FTN_0106 706
401614.FTN_0076 401614.FTN_0129 420
401614.FTN_0076 401614.FTN_0146 292
401614.FTN_0076 401614.FTN_0159 261
401614.FTN_0076 401614.FTN_0161 206
401614.FTN_0076 401614.FTN_0166 199
401614.FTN_0076 401614.FTN_0167 190
401614.FTN_0076 401614.FTN_0177 320
401614.FTN_0076 401614.FTN_0200 203
401614.FTN_0076 401614.FTN_0221 668
401614.FTN_0076 401614.FTN_0228 190
401614.FTN_0076 401614.FTN_0229 154
401614.FTN_0076 401614.FTN_0230 697
401614.FTN_0076 401614.FTN_0235 639
401614.FTN_0076 401614.FTN_0236 570
401614.FTN_0076 401614.FTN_0237 701
401614.FTN_0076 401614.FTN_0238 676
401614.FTN_0076 401614.FTN_0239 923
401614.FTN_0076 401614.FTN_0240 934
401614.FTN_0076 401614.FTN_0241 908
401614.FTN_0076 401614.FTN_0242 889
401614.FTN_0076 401614.FTN_0243 573
401614.FTN_0076 401614.FTN_0244 893
401614.FTN_0076 401614.FTN_0245 724
401614.FTN_0076 401614.FTN_0246 923
401614.FTN_0076 401614.FTN_0247 843
401614.FTN_0076 401614.FTN_0248 196
401614.FTN_0076 401614.FTN_0249 887
401614.FTN_0076 401614.FTN_0250 823
401614.FTN_0076 401614.FTN_0251 832
401614.FTN_0076 401614.FTN_0252 731
401614.FTN_0076 401614.FTN_0253 643
401614.FTN_0076 401614.FTN_0254 916
401614.FTN_0076 401614.FTN_0255 873
401614.FTN_0076 401614.FTN_0256 528
401614.FTN_0076 401614.FTN_0257 861
401614.FTN_0076 401614.FTN_0258 819
401614.FTN_0076 401614.FTN_0260 884
401614.FTN_0076 401614.FTN_0261 570
401614.FTN_0076 401614.FTN_0262 574
401614.FTN_0076 401614.FTN_0263 459
401614.FTN_0076 401614.FTN_0264 290
401614.FTN_0076 401614.FTN_0265 923
401614.FTN_0076 401614.FTN_0278 885
401614.FTN_0076 401614.FTN_0332 953
401614.FTN_0076 401614.FTN_0333 959
401614.FTN_0076 401614.FTN_0399 197
401614.FTN_0076 401614.FTN_0411 194
401614.FTN_0076 401614.FTN_0433 280
401614.FTN_0076 401614.FTN_0434 388
401614.FTN_0076 401614.FTN_0446 425
401614.FTN_0076 401614.FTN_0448 274
401614.FTN_0076 401614.FTN_0487 592
401614.FTN_0076 401614.FTN_0504 583
401614.FTN_0076 401614.FTN_0539 233
401614.FTN_0076 401614.FTN_0552 190
401614.FTN_0076 401614.FTN_0557 294
401614.FTN_0076 401614.FTN_0560 646
401614.FTN_0076 401614.FTN_0563 198
401614.FTN_0076 401614.FTN_0572 203
401614.FTN_0076 401614.FTN_0577 376
401614.FTN_0076 401614.FTN_0600 661
401614.FTN_0076 401614.FTN_0608 612
401614.FTN_0076 401614.FTN_0616 307
401614.FTN_0076 401614.FTN_0656 251
401614.FTN_0076 401614.FTN_0657 251
401614.FTN_0076 401614.FTN_0675 943
401614.FTN_0076 401614.FTN_0676 954
401614.FTN_0076 401614.FTN_0725 592
401614.FTN_0076 401614.FTN_0729 319
401614.FTN_0076 401614.FTN_0734 542
401614.FTN_0076 401614.FTN_0774 219
401614.FTN_0076 401614.FTN_0778 213
401614.FTN_0076 401614.FTN_0781 376
401614.FTN_0076 401614.FTN_0816 176
401614.FTN_0076 401614.FTN_0838 163
401614.FTN_0076 401614.FTN_0843 700
401614.FTN_0076 401614.FTN_0846 357
401614.FTN_0076 401614.FTN_0867 225
401614.FTN_0076 401614.FTN_0881 376
401614.FTN_0076 401614.FTN_0883 203
401614.FTN_0076 401614.FTN_0905 221
401614.FTN_0076 401614.FTN_0916 656
401614.FTN_0076 401614.FTN_0920 288
401614.FTN_0076 401614.FTN_0948 375
401614.FTN_0076 401614.FTN_0949 880
401614.FTN_0076 401614.FTN_0950 741
401614.FTN_0076 401614.FTN_0951 621
401614.FTN_0076 401614.FTN_0956 219
401614.FTN_0076 401614.FTN_0987 637
401614.FTN_0076 401614.FTN_1004 206
401614.FTN_0076 401614.FTN_1007 876
401614.FTN_0076 401614.FTN_1030 396
401614.FTN_0076 401614.FTN_1045 486
401614.FTN_0076 401614.FTN_1058 401
401614.FTN_0076 401614.FTN_1091 166
401614.FTN_0076 401614.FTN_1135 158
401614.FTN_0076 401614.FTN_1136 250
401614.FTN_0076 401614.FTN_1146 260
401614.FTN_0076 401614.FTN_1157 464
401614.FTN_0076 401614.FTN_1164 230
401614.FTN_0076 401614.FTN_1165 288
401614.FTN_0076 401614.FTN_1182 778
401614.FTN_0076 401614.FTN_1187 285
401614.FTN_0076 401614.FTN_1188 909
401614.FTN_0076 401614.FTN_1189 789
401614.FTN_0076 401614.FTN_1190 285
401614.FTN_0076 401614.FTN_1196 178
401614.FTN_0076 401614.FTN_1197 228
401614.FTN_0076 401614.FTN_1211 230
401614.FTN_0076 401614.FTN_1264 224
401614.FTN_0076 401614.FTN_1285 202
401614.FTN_0076 401614.FTN_1288 901
401614.FTN_0076 401614.FTN_1289 796
401614.FTN_0076 401614.FTN_1293 193
401614.FTN_0076 401614.FTN_1298 781
401614.FTN_0076 401614.FTN_1329 180
401614.FTN_0076 401614.FTN_1334 601
401614.FTN_0076 401614.FTN_1335 903
401614.FTN_0076 401614.FTN_1377 199
401614.FTN_0076 401614.FTN_1408 173
401614.FTN_0076 401614.FTN_1412 290
401614.FTN_0076 401614.FTN_1415 315
401614.FTN_0076 401614.FTN_1416 482
401614.FTN_0076 401614.FTN_1425 157
401614.FTN_0076 401614.FTN_1462 187
401614.FTN_0076 401614.FTN_1464 238
401614.FTN_0076 401614.FTN_1467 152
401614.FTN_0076 401614.FTN_1479 170
401614.FTN_0076 401614.FTN_1480 203
401614.FTN_0076 401614.FTN_1484 510
401614.FTN_0076 401614.FTN_1527 285
401614.FTN_0076 401614.FTN_1550 517
401614.FTN_0076 401614.FTN_1551 194
401614.FTN_0076 401614.FTN_1559 863
401614.FTN_0076 401614.FTN_1560 477
401614.FTN_0076 401614.FTN_1561 585
401614.FTN_0076 401614.FTN_1562 770
401614.FTN_0076 401614.FTN_1569 852
401614.FTN_0076 401614.FTN_1570 824
401614.FTN_0076 401614.FTN_1571 907
401614.FTN_0076 401614.FTN_1572 912
401614.FTN_0076 401614.FTN_1583 222
401614.FTN_0076 401614.FTN_1585 222
401614.FTN_0076 401614.FTN_1633 240
401614.FTN_0076 401614.FTN_1646 171
401614.FTN_0076 401614.FTN_1648 171
401614.FTN_0076 401614.FTN_1650 173
401614.FTN_0076 401614.FTN_1652 281
401614.FTN_0076 401614.FTN_1662 356
401614.FTN_0076 401614.FTN_1699 320
401614.FTN_0076 401614.FTN_1725 260
401614.FTN_0076 401614.FTN_1727 208
401614.FTN_0076 401614.FTN_1743 398
401614.FTN_0076 401614.FTN_1762 193
401614.FTN_0077 401614.FTN_0064 164
401614.FTN_0077 401614.FTN_0065 200
401614.FTN_0077 401614.FTN_0066 267
401614.FTN_0077 401614.FTN_0067 348
401614.FTN_0077 401614.FTN_0068 366
401614.FTN_0077 401614.FTN_0069 366
401614.FTN_0077 401614.FTN_0070 426
401614.FTN_0077 401614.FTN_0071 446
401614.FTN_0077 401614.FTN_0072 569
401614.FTN_0077 401614.FTN_0073 580
401614.FTN_0077 401614.FTN_0074 597
401614.FTN_0077 401614.FTN_0075 597
401614.FTN_0077 401614.FTN_0076 597
401614.FTN_0077 401614.FTN_0078 629
401614.FTN_0077 401614.FTN_0079 473
401614.FTN_0077 401614.FTN_0080 473
401614.FTN_0078 401614.FTN_0019 246
401614.FTN_0078 401614.FTN_0020 159
401614.FTN_0078 401614.FTN_0021 501
401614.FTN_0078 401614.FTN_0036 453
401614.FTN_0078 401614.FTN_0055 544
401614.FTN_0078 401614.FTN_0059 312
401614.FTN_0078 401614.FTN_0060 212
401614.FTN_0078 401614.FTN_0061 208
401614.FTN_0078 401614.FTN_0062 312
401614.FTN_0078 401614.FTN_0063 225
401614.FTN_0078 401614.FTN_0064 471
401614.FTN_0078 401614.FTN_0065 180
401614.FTN_0078 401614.FTN_0066 323
401614.FTN_0078 401614.FTN_0067 280
401614.FTN_0078 401614.FTN_0068 334
401614.FTN_0078 401614.FTN_0069 557
401614.FTN_0078 401614.FTN_0070 333
401614.FTN_0078 401614.FTN_0071 347
401614.FTN_0078 401614.FTN_0072 429
401614.FTN_0078 401614.FTN_0073 437
401614.FTN_0078 401614.FTN_0074 457
401614.FTN_0078 401614.FTN_0075 448
401614.FTN_0078 401614.FTN_0076 479
401614.FTN_0078 401614.FTN_0077 629
401614.FTN_0078 401614.FTN_0079 661
401614.FTN_0078 401614.FTN_0080 661
401614.FTN_0078 401614.FTN_0082 410
401614.FTN_0078 401614.FTN_0092 320
401614.FTN_0078 401614.FTN_0099 224
401614.FTN_0078 401614.FTN_0108 196
401614.FTN_0078 401614.FTN_0110 540
401614.FTN_0078 401614.FTN_0114 368
401614.FTN_0078 401614.FTN_0122 416
401614.FTN_0078 401614.FTN_0123 448
401614.FTN_0078 401614.FTN_0129 349
401614.FTN_0078 401614.FTN_0133 380
401614.FTN_0078 401614.FTN_0158 734
401614.FTN_0078 401614.FTN_0160 312
401614.FTN_0078 401614.FTN_0161 381
401614.FTN_0078 401614.FTN_0165 224
401614.FTN_0078 401614.FTN_0166 239
401614.FTN_0078 401614.FTN_0168 487
401614.FTN_0078 401614.FTN_0172 558
401614.FTN_0078 401614.FTN_0173 191
401614.FTN_0078 401614.FTN_0220 458
401614.FTN_0078 401614.FTN_0235 195
401614.FTN_0078 401614.FTN_0246 253
401614.FTN_0078 401614.FTN_0263 224
401614.FTN_0078 401614.FTN_0266 430
401614.FTN_0078 401614.FTN_0270 217
401614.FTN_0078 401614.FTN_0273 571
401614.FTN_0078 401614.FTN_0291 156
401614.FTN_0078 401614.FTN_0296 380
401614.FTN_0078 401614.FTN_0325 193
401614.FTN_0078 401614.FTN_0345 548
401614.FTN_0078 401614.FTN_0349 244
401614.FTN_0078 401614.FTN_0359 152
401614.FTN_0078 401614.FTN_0398 390
401614.FTN_0078 401614.FTN_0402 824
401614.FTN_0078 401614.FTN_0407 380
401614.FTN_0078 401614.FTN_0419 384
401614.FTN_0078 401614.FTN_0420 336
401614.FTN_0078 401614.FTN_0422 486
401614.FTN_0078 401614.FTN_0440 459
401614.FTN_0078 401614.FTN_0442 442
401614.FTN_0078 401614.FTN_0447 265
401614.FTN_0078 401614.FTN_0449 168
401614.FTN_0078 401614.FTN_0461 301
401614.FTN_0078 401614.FTN_0465 243
401614.FTN_0078 401614.FTN_0468 155
401614.FTN_0078 401614.FTN_0481 340
401614.FTN_0078 401614.FTN_0485 424
401614.FTN_0078 401614.FTN_0493 158
401614.FTN_0078 401614.FTN_0499 259
401614.FTN_0078 401614.FTN_0500 206
401614.FTN_0078 401614.FTN_0511 896
401614.FTN_0078 401614.FTN_0514 398
401614.FTN_0078 401614.FTN_0524 218
401614.FTN_0078 401614.FTN_0530 429
401614.FTN_0078 401614.FTN_0541 301
401614.FTN_0078 401614.FTN_0552 468
401614.FTN_0078 401614.FTN_0553 549
401614.FTN_0078 401614.FTN_0557 232
401614.FTN_0078 401614.FTN_0560 274
401614.FTN_0078 401614.FTN_0561 246
401614.FTN_0078 401614.FTN_0562 986
401614.FTN_0078 401614.FTN_0563 152
401614.FTN_0078 401614.FTN_0569 335
401614.FTN_0078 401614.FTN_0574 202
401614.FTN_0078 401614.FTN_0577 172
401614.FTN_0078 401614.FTN_0607 205
401614.FTN_0078 401614.FTN_0611 496
401614.FTN_0078 401614.FTN_0617 263
401614.FTN_0078 401614.FTN_0618 263
401614.FTN_0078 401614.FTN_0626 192
401614.FTN_0078 401614.FTN_0635 343
401614.FTN_0078 401614.FTN_0638 244
401614.FTN_0078 401614.FTN_0648 155
401614.FTN_0078 401614.FTN_0656 176
401614.FTN_0078 401614.FTN_0658 234
401614.FTN_0078 401614.FTN_0660 384
401614.FTN_0078 401614.FTN_0663 399
401614.FTN_0078 401614.FTN_0666 164
401614.FTN_0078 401614.FTN_0673 442
401614.FTN_0078 401614.FTN_0680 307
401614.FTN_0078 401614.FTN_0685 160
401614.FTN_0078 401614.FTN_0691 425
401614.FTN_0078 401614.FTN_0729 421
401614.FTN_0078 401614.FTN_0735 186
401614.FTN_0078 401614.FTN_0748 786
401614.FTN_0078 401614.FTN_0750 176
401614.FTN_0078 401614.FTN_0774 469
401614.FTN_0078 401614.FTN_0778 521
401614.FTN_0078 401614.FTN_0780 172
401614.FTN_0078 401614.FTN_0788 308
401614.FTN_0078 401614.FTN_0798 189
401614.FTN_0078 401614.FTN_0803 538
401614.FTN_0078 401614.FTN_0815 188
401614.FTN_0078 401614.FTN_0816 193
401614.FTN_0078 401614.FTN_0822 579
401614.FTN_0078 401614.FTN_0823 559
401614.FTN_0078 401614.FTN_0842 386
401614.FTN_0078 401614.FTN_0849 461
401614.FTN_0078 401614.FTN_0860 380
401614.FTN_0078 401614.FTN_0866 192
401614.FTN_0078 401614.FTN_0867 410
401614.FTN_0078 401614.FTN_0873 288
401614.FTN_0078 401614.FTN_0874 360
401614.FTN_0078 401614.FTN_0876 172
401614.FTN_0078 401614.FTN_0877 172
401614.FTN_0078 401614.FTN_0897 384
401614.FTN_0078 401614.FTN_0912 163
401614.FTN_0078 401614.FTN_0914 503
401614.FTN_0078 401614.FTN_0917 320
401614.FTN_0078 401614.FTN_0945 167
401614.FTN_0078 401614.FTN_0948 274
401614.FTN_0078 401614.FTN_0949 224
401614.FTN_0078 401614.FTN_0951 349
401614.FTN_0078 401614.FTN_0953 606
401614.FTN_0078 401614.FTN_0968 638
401614.FTN_0078 401614.FTN_0980 505
401614.FTN_0078 401614.FTN_0983 155
401614.FTN_0078 401614.FTN_0984 330
401614.FTN_0078 401614.FTN_1000 467
401614.FTN_0078 401614.FTN_1024 243
401614.FTN_0078 401614.FTN_1027 269
401614.FTN_0078 401614.FTN_1040 381
401614.FTN_0078 401614.FTN_1042 389
401614.FTN_0078 401614.FTN_1043 210
401614.FTN_0078 401614.FTN_1044 275
401614.FTN_0078 401614.FTN_1046 168
401614.FTN_0078 401614.FTN_1052 238
401614.FTN_0078 401614.FTN_1056 377
401614.FTN_0078 401614.FTN_1064 393
401614.FTN_0078 401614.FTN_1074 295
401614.FTN_0078 401614.FTN_1075 153
401614.FTN_0078 401614.FTN_1077 274
401614.FTN_0078 401614.FTN_1091 973
401614.FTN_0078 401614.FTN_1105 301
401614.FTN_0078 401614.FTN_1112 177
401614.FTN_0078 401614.FTN_1115 558
401614.FTN_0078 401614.FTN_1116 342
401614.FTN_0078 401614.FTN_1120 209
401614.FTN_0078 401614.FTN_1128 274
401614.FTN_0078 401614.FTN_1135 951
401614.FTN_0078 401614.FTN_1136 998
401614.FTN_0078 401614.FTN_1137 238
401614.FTN_0078 401614.FTN_1142 383
401614.FTN_0078 401614.FTN_1146 156
401614.FTN_0078 401614.FTN_1150 232
401614.FTN_0078 401614.FTN_1168 330
401614.FTN_0078 401614.FTN_1185 437
401614.FTN_0078 401614.FTN_1190 249
401614.FTN_0078 401614.FTN_1221 207
401614.FTN_0078 401614.FTN_1234 344
401614.FTN_0078 401614.FTN_1245 167
401614.FTN_0078 401614.FTN_1246 360
401614.FTN_0078 401614.FTN_1259 530
401614.FTN_0078 401614.FTN_1264 383
401614.FTN_0078 401614.FTN_1284 477
401614.FTN_0078 401614.FTN_1285 379
401614.FTN_0078 401614.FTN_1290 163
401614.FTN_0078 401614.FTN_1296 202
401614.FTN_0078 401614.FTN_1326 367
401614.FTN_0078 401614.FTN_1330 197
401614.FTN_0078 401614.FTN_1332 293
401614.FTN_0078 401614.FTN_1333 451
401614.FTN_0078 401614.FTN_1347 365
401614.FTN_0078 401614.FTN_1384 193
401614.FTN_0078 401614.FTN_1408 424
401614.FTN_0078 401614.FTN_1413 432
401614.FTN_0078 401614.FTN_1416 244
401614.FTN_0078 401614.FTN_1421 152
401614.FTN_0078 401614.FTN_1461 393
401614.FTN_0078 401614.FTN_1464 264
401614.FTN_0078 401614.FTN_1467 219
401614.FTN_0078 401614.FTN_1486 189
401614.FTN_0078 401614.FTN_1494 221
401614.FTN_0078 401614.FTN_1496 579
401614.FTN_0078 401614.FTN_1499 274
401614.FTN_0078 401614.FTN_1509 435
401614.FTN_0078 401614.FTN_1521 301
401614.FTN_0078 401614.FTN_1530 219
401614.FTN_0078 401614.FTN_1532 181
401614.FTN_0078 401614.FTN_1533 255
401614.FTN_0078 401614.FTN_1538 170
401614.FTN_0078 401614.FTN_1563 454
401614.FTN_0078 401614.FTN_1583 256
401614.FTN_0078 401614.FTN_1593 167
401614.FTN_0078 401614.FTN_1596 167
401614.FTN_0078 401614.FTN_1604 424
401614.FTN_0078 401614.FTN_1622 478
401614.FTN_0078 401614.FTN_1631 291
401614.FTN_0078 401614.FTN_1642 163
401614.FTN_0078 401614.FTN_1658 238
401614.FTN_0078 401614.FTN_1664 391
401614.FTN_0078 401614.FTN_1677 403
401614.FTN_0078 401614.FTN_1681 447
401614.FTN_0078 401614.FTN_1691 254
401614.FTN_0078 401614.FTN_1694 211
401614.FTN_0078 401614.FTN_1699 383
401614.FTN_0078 401614.FTN_1700 227
401614.FTN_0078 401614.FTN_1705 189
401614.FTN_0078 401614.FTN_1725 156
401614.FTN_0078 401614.FTN_1727 216
401614.FTN_0078 401614.FTN_1729 313
401614.FTN_0078 401614.FTN_1732 186
401614.FTN_0078 401614.FTN_1739 467
401614.FTN_0078 401614.FTN_1740 382
401614.FTN_0078 401614.FTN_1770 367
401614.FTN_0078 401614.FTN_1776 183
401614.FTN_0078 401614.FTN_1777 245
401614.FTN_0078 401614.FTN_1778 685
401614.FTN_0078 401614.FTN_1782 233
401614.FTN_0079 401614.FTN_0001 224
401614.FTN_0079 401614.FTN_0060 186
401614.FTN_0079 401614.FTN_0061 186
401614.FTN_0079 401614.FTN_0062 186
401614.FTN_0079 401614.FTN_0063 195
401614.FTN_0079 401614.FTN_0064 168
401614.FTN_0079 401614.FTN_0065 167
401614.FTN_0079 401614.FTN_0066 198
401614.FTN_0079 401614.FTN_0067 235
401614.FTN_0079 401614.FTN_0068 243
401614.FTN_0079 401614.FTN_0069 422
401614.FTN_0079 401614.FTN_0070 271
401614.FTN_0079 401614.FTN_0071 290
401614.FTN_0079 401614.FTN_0072 346
401614.FTN_0079 401614.FTN_0073 368
401614.FTN_0079 401614.FTN_0074 376
401614.FTN_0079 401614.FTN_0075 350
401614.FTN_0079 401614.FTN_0076 421
401614.FTN_0079 401614.FTN_0077 473
401614.FTN_0079 401614.FTN_0078 661
401614.FTN_0079 401614.FTN_0080 872
401614.FTN_0079 401614.FTN_0099 493
401614.FTN_0079 401614.FTN_0150 232
401614.FTN_0079 401614.FTN_0159 164
401614.FTN_0079 401614.FTN_0160 224
401614.FTN_0079 401614.FTN_0161 953
401614.FTN_0079 401614.FTN_0162 608
401614.FTN_0079 401614.FTN_0163 637
401614.FTN_0079 401614.FTN_0164 626
401614.FTN_0079 401614.FTN_0165 544
401614.FTN_0079 401614.FTN_0181 184
401614.FTN_0079 401614.FTN_0183 180
401614.FTN_0079 401614.FTN_0214 396
401614.FTN_0079 401614.FTN_0231 600
401614.FTN_0079 401614.FTN_0234 394
401614.FTN_0079 401614.FTN_0259 233
401614.FTN_0079 401614.FTN_0273 424
401614.FTN_0079 401614.FTN_0276 614
401614.FTN_0079 401614.FTN_0294 218
401614.FTN_0079 401614.FTN_0316 437
401614.FTN_0079 401614.FTN_0330 388
401614.FTN_0079 401614.FTN_0348 317
401614.FTN_0079 401614.FTN_0357 336
401614.FTN_0079 401614.FTN_0412 344
401614.FTN_0079 401614.FTN_0441 278
401614.FTN_0079 401614.FTN_0446 344
401614.FTN_0079 401614.FTN_0447 918
401614.FTN_0079 401614.FTN_0448 999
401614.FTN_0079 401614.FTN_0484 433
401614.FTN_0079 401614.FTN_0485 296
401614.FTN_0079 401614.FTN_0515 274
401614.FTN_0079 401614.FTN_0520 908
401614.FTN_0079 401614.FTN_0522 950
401614.FTN_0079 401614.FTN_0524 249
401614.FTN_0079 401614.FTN_0525 208
401614.FTN_0079 401614.FTN_0530 407
401614.FTN_0079 401614.FTN_0541 955
401614.FTN_0079 401614.FTN_0542 995
401614.FTN_0079 401614.FTN_0543 953
401614.FTN_0079 401614.FTN_0554 262
401614.FTN_0079 401614.FTN_0555 198
401614.FTN_0079 401614.FTN_0557 160
401614.FTN_0079 401614.FTN_0563 276
401614.FTN_0079 401614.FTN_0605 608
401614.FTN_0079 401614.FTN_0606 498
401614.FTN_0079 401614.FTN_0607 922
401614.FTN_0079 401614.FTN_0613 172
401614.FTN_0079 401614.FTN_0621 343
401614.FTN_0079 401614.FTN_0623 467
401614.FTN_0079 401614.FTN_0639 195
401614.FTN_0079 401614.FTN_0661 470
401614.FTN_0079 401614.FTN_0665 152
401614.FTN_0079 401614.FTN_0672 308
401614.FTN_0079 401614.FTN_0734 489
401614.FTN_0079 401614.FTN_0746 408
401614.FTN_0079 401614.FTN_0751 196
401614.FTN_0079 401614.FTN_0765 262
401614.FTN_0079 401614.FTN_0778 229
401614.FTN_0079 401614.FTN_0803 202
401614.FTN_0079 401614.FTN_0804 150
401614.FTN_0079 401614.FTN_0829 343
401614.FTN_0079 401614.FTN_0843 255
401614.FTN_0079 401614.FTN_0851 186
401614.FTN_0079 401614.FTN_0852 194
401614.FTN_0079 401614.FTN_0853 195
401614.FTN_0079 401614.FTN_0907 301
401614.FTN_0079 401614.FTN_0914 214
401614.FTN_0079 401614.FTN_0915 308
401614.FTN_0079 401614.FTN_0948 209
401614.FTN_0079 401614.FTN_0949 166
401614.FTN_0079 401614.FTN_0987 301
401614.FTN_0079 401614.FTN_1003 274
401614.FTN_0079 401614.FTN_1008 274
401614.FTN_0079 401614.FTN_1027 241
401614.FTN_0079 401614.FTN_1030 151
401614.FTN_0079 401614.FTN_1038 235
401614.FTN_0079 401614.FTN_1052 261
401614.FTN_0079 401614.FTN_1054 158
401614.FTN_0079 401614.FTN_1056 202
401614.FTN_0079 401614.FTN_1075 459
401614.FTN_0079 401614.FTN_1076 171
401614.FTN_0079 401614.FTN_1100 168
401614.FTN_0079 401614.FTN_1110 467
401614.FTN_0079 401614.FTN_1111 603
401614.FTN_0079 401614.FTN_1112 685
401614.FTN_0079 401614.FTN_1149 377
401614.FTN_0079 401614.FTN_1154 272
401614.FTN_0079 401614.FTN_1162 182
401614.FTN_0079 401614.FTN_1163 182
401614.FTN_0079 401614.FTN_1164 206
401614.FTN_0079 401614.FTN_1174 202
401614.FTN_0079 401614.FTN_1182 244
401614.FTN_0079 401614.FTN_1190 204
401614.FTN_0079 401614.FTN_1195 954
401614.FTN_0079 401614.FTN_1196 260
401614.FTN_0079 401614.FTN_1222 208
401614.FTN_0079 401614.FTN_1263 359
401614.FTN_0079 401614.FTN_1264 342
401614.FTN_0079 401614.FTN_1301 262
401614.FTN_0079 401614.FTN_1330 256
401614.FTN_0079 401614.FTN_1331 224
401614.FTN_0079 401614.FTN_1332 349
401614.FTN_0079 401614.FTN_1339 190
401614.FTN_0079 401614.FTN_1350 334
401614.FTN_0079 401614.FTN_1401 168
401614.FTN_0079 401614.FTN_1402 220
401614.FTN_0079 401614.FTN_1416 170
401614.FTN_0079 401614.FTN_1431 230
401614.FTN_0079 401614.FTN_1443 232
401614.FTN_0079 401614.FTN_1499 307
401614.FTN_0079 401614.FTN_1533 224
401614.FTN_0079 401614.FTN_1573 470
401614.FTN_0079 401614.FTN_1576 702
401614.FTN_0079 401614.FTN_1595 203
401614.FTN_0079 401614.FTN_1604 207
401614.FTN_0079 401614.FTN_1613 369
401614.FTN_0079 401614.FTN_1626 217
401614.FTN_0079 401614.FTN_1632 626
401614.FTN_0079 401614.FTN_1655 164
401614.FTN_0079 401614.FTN_1658 302
401614.FTN_0079 401614.FTN_1661 213
401614.FTN_0079 401614.FTN_1662 206
401614.FTN_0079 401614.FTN_1690 394
401614.FTN_0079 401614.FTN_1704 256
401614.FTN_0079 401614.FTN_1710 334
401614.FTN_0079 401614.FTN_1729 274
401614.FTN_0079 401614.FTN_1730 208
401614.FTN_0079 401614.FTN_1737 195
401614.FTN_0079 401614.FTN_1748 270
401614.FTN_0079 401614.FTN_1760 167
401614.FTN_0080 401614.FTN_0002 206
401614.FTN_0080 401614.FTN_0035 264
401614.FTN_0080 401614.FTN_0056 160
401614.FTN_0080 401614.FTN_0060 186
401614.FTN_0080 401614.FTN_0061 186
401614.FTN_0080 401614.FTN_0062 186
401614.FTN_0080 401614.FTN_0063 195
401614.FTN_0080 401614.FTN_0064 168
401614.FTN_0080 401614.FTN_0065 167
401614.FTN_0080 401614.FTN_0066 235
401614.FTN_0080 401614.FTN_0067 235
401614.FTN_0080 401614.FTN_0068 243
401614.FTN_0080 401614.FTN_0069 243
401614.FTN_0080 401614.FTN_0070 271
401614.FTN_0080 401614.FTN_0071 529
401614.FTN_0080 401614.FTN_0072 566
401614.FTN_0080 401614.FTN_0073 347
401614.FTN_0080 401614.FTN_0074 350
401614.FTN_0080 401614.FTN_0075 350
401614.FTN_0080 401614.FTN_0076 362
401614.FTN_0080 401614.FTN_0077 473
401614.FTN_0080 401614.FTN_0078 661
401614.FTN_0080 401614.FTN_0079 872
401614.FTN_0080 401614.FTN_0098 371
401614.FTN_0080 401614.FTN_0099 232
401614.FTN_0080 401614.FTN_0104 620
401614.FTN_0080 401614.FTN_0118 162
401614.FTN_0080 401614.FTN_0122 381
401614.FTN_0080 401614.FTN_0146 619
401614.FTN_0080 401614.FTN_0153 227
401614.FTN_0080 401614.FTN_0154 277
401614.FTN_0080 401614.FTN_0158 202
401614.FTN_0080 401614.FTN_0160 521
401614.FTN_0080 401614.FTN_0163 169
401614.FTN_0080 401614.FTN_0166 500
401614.FTN_0080 401614.FTN_0173 264
401614.FTN_0080 401614.FTN_0179 224
401614.FTN_0080 401614.FTN_0190 216
401614.FTN_0080 401614.FTN_0235 186
401614.FTN_0080 401614.FTN_0248 189
401614.FTN_0080 401614.FTN_0251 269
401614.FTN_0080 401614.FTN_0255 228
401614.FTN_0080 401614.FTN_0259 302
401614.FTN_0080 401614.FTN_0276 432
401614.FTN_0080 401614.FTN_0278 500
401614.FTN_0080 401614.FTN_0310 318
401614.FTN_0080 401614.FTN_0312 267
401614.FTN_0080 401614.FTN_0316 266
401614.FTN_0080 401614.FTN_0337 307
401614.FTN_0080 401614.FTN_0343 161
401614.FTN_0080 401614.FTN_0353 166
401614.FTN_0080 401614.FTN_0385 274
401614.FTN_0080 401614.FTN_0387 196
401614.FTN_0080 401614.FTN_0397 320
401614.FTN_0080 401614.FTN_0399 173
401614.FTN_0080 401614.FTN_0408 172
401614.FTN_0080 401614.FTN_0410 474
401614.FTN_0080 401614.FTN_0415 381
401614.FTN_0080 401614.FTN_0418 320
401614.FTN_0080 401614.FTN_0424 739
401614.FTN_0080 401614.FTN_0440 152
401614.FTN_0080 401614.FTN_0447 224
401614.FTN_0080 401614.FTN_0465 202
401614.FTN_0080 401614.FTN_0468 500
401614.FTN_0080 401614.FTN_0479 301
401614.FTN_0080 401614.FTN_0485 280
401614.FTN_0080 401614.FTN_0488 194
401614.FTN_0080 401614.FTN_0504 464
401614.FTN_0080 401614.FTN_0525 418
401614.FTN_0080 401614.FTN_0531 499
401614.FTN_0080 401614.FTN_0533 216
401614.FTN_0080 401614.FTN_0536 286
401614.FTN_0080 401614.FTN_0545 378
401614.FTN_0080 401614.FTN_0550 162
401614.FTN_0080 401614.FTN_0551 472
401614.FTN_0080 401614.FTN_0552 225
401614.FTN_0080 401614.FTN_0558 377
401614.FTN_0080 401614.FTN_0560 555
401614.FTN_0080 401614.FTN_0569 393
401614.FTN_0080 401614.FTN_0577 151
401614.FTN_0080 401614.FTN_0580 329
401614.FTN_0080 401614.FTN_0605 473
401614.FTN_0080 401614.FTN_0609 307
401614.FTN_0080 401614.FTN_0616 162
401614.FTN_0080 401614.FTN_0617 239
401614.FTN_0080 401614.FTN_0618 354
401614.FTN_0080 401614.FTN_0625 322
401614.FTN_0080 401614.FTN_0627 377
401614.FTN_0080 401614.FTN_0628 196
401614.FTN_0080 401614.FTN_0647 307
401614.FTN_0080 401614.FTN_0655 492
401614.FTN_0080 401614.FTN_0661 274
401614.FTN_0080 401614.FTN_0665 237
401614.FTN_0080 401614.FTN_0672 235
401614.FTN_0080 401614.FTN_0678 216
401614.FTN_0080 401614.FTN_0690 262
401614.FTN_0080 401614.FTN_0691 247
401614.FTN_0080 401614.FTN_0711 340
401614.FTN_0080 401614.FTN_0713 377
401614.FTN_0080 401614.FTN_0723 194
401614.FTN_0080 401614.FTN_0728 192
401614.FTN_0080 401614.FTN_0735 288
401614.FTN_0080 401614.FTN_0746 266
401614.FTN_0080 401614.FTN_0747 381
401614.FTN_0080 401614.FTN_0749 191
401614.FTN_0080 401614.FTN_0766 279
401614.FTN_0080 401614.FTN_0767 319
401614.FTN_0080 401614.FTN_0768 151
401614.FTN_0080 401614.FTN_0769 260
401614.FTN_0080 401614.FTN_0770 216
401614.FTN_0080 401614.FTN_0781 152
401614.FTN_0080 401614.FTN_0801 202
401614.FTN_0080 401614.FTN_0803 197
401614.FTN_0080 401614.FTN_0804 498
401614.FTN_0080 401614.FTN_0818 152
401614.FTN_0080 401614.FTN_0827 169
401614.FTN_0080 401614.FTN_0831 262
401614.FTN_0080 401614.FTN_0843 424
401614.FTN_0080 401614.FTN_0845 168
401614.FTN_0080 401614.FTN_0870 228
401614.FTN_0080 401614.FTN_0899 424
401614.FTN_0080 401614.FTN_0901 381
401614.FTN_0080 401614.FTN_0922 484
401614.FTN_0080 401614.FTN_0943 227
401614.FTN_0080 401614.FTN_0945 226
401614.FTN_0080 401614.FTN_0947 163
401614.FTN_0080 401614.FTN_0984 166
401614.FTN_0080 401614.FTN_0987 276
401614.FTN_0080 401614.FTN_0989 274
401614.FTN_0080 401614.FTN_0992 238
401614.FTN_0080 401614.FTN_0993 292
401614.FTN_0080 401614.FTN_1003 172
401614.FTN_0080 401614.FTN_1004 301
401614.FTN_0080 401614.FTN_1007 156
401614.FTN_0080 401614.FTN_1008 467
401614.FTN_0080 401614.FTN_1027 199
401614.FTN_0080 401614.FTN_1052 393
401614.FTN_0080 401614.FTN_1065 382
401614.FTN_0080 401614.FTN_1067 274
401614.FTN_0080 401614.FTN_1077 162
401614.FTN_0080 401614.FTN_1092 424
401614.FTN_0080 401614.FTN_1107 205
401614.FTN_0080 401614.FTN_1145 227
401614.FTN_0080 401614.FTN_1146 161
401614.FTN_0080 401614.FTN_1148 285
401614.FTN_0080 401614.FTN_1150 432
401614.FTN_0080 401614.FTN_1164 468
401614.FTN_0080 401614.FTN_1168 301
401614.FTN_0080 401614.FTN_1182 308
401614.FTN_0080 401614.FTN_1196 320
401614.FTN_0080 401614.FTN_1197 509
401614.FTN_0080 401614.FTN_1198 210
401614.FTN_0080 401614.FTN_1210 194
401614.FTN_0080 401614.FTN_1219 344
401614.FTN_0080 401614.FTN_1232 176
401614.FTN_0080 401614.FTN_1239 258
401614.FTN_0080 401614.FTN_1246 262
401614.FTN_0080 401614.FTN_1264 239
401614.FTN_0080 401614.FTN_1271 269
401614.FTN_0080 401614.FTN_1278 298
401614.FTN_0080 401614.FTN_1293 500
401614.FTN_0080 401614.FTN_1332 231
401614.FTN_0080 401614.FTN_1333 170
401614.FTN_0080 401614.FTN_1335 196
401614.FTN_0080 401614.FTN_1336 326
401614.FTN_0080 401614.FTN_1339 274
401614.FTN_0080 401614.FTN_1341 367
401614.FTN_0080 401614.FTN_1346 349
401614.FTN_0080 401614.FTN_1350 198
401614.FTN_0080 401614.FTN_1353 463
401614.FTN_0080 401614.FTN_1354 307
401614.FTN_0080 401614.FTN_1370 241
401614.FTN_0080 401614.FTN_1380 161
401614.FTN_0080 401614.FTN_1383 169
401614.FTN_0080 401614.FTN_1391 162
401614.FTN_0080 401614.FTN_1403 378
401614.FTN_0080 401614.FTN_1408 670
401614.FTN_0080 401614.FTN_1413 459
401614.FTN_0080 401614.FTN_1415 556
401614.FTN_0080 401614.FTN_1418 172
401614.FTN_0080 401614.FTN_1432 318
401614.FTN_0080 401614.FTN_1462 205
401614.FTN_0080 401614.FTN_1467 272
401614.FTN_0080 401614.FTN_1468 435
401614.FTN_0080 401614.FTN_1509 329
401614.FTN_0080 401614.FTN_1518 196
401614.FTN_0080 401614.FTN_1528 396
401614.FTN_0080 401614.FTN_1549 267
401614.FTN_0080 401614.FTN_1555 381
401614.FTN_0080 401614.FTN_1559 493
401614.FTN_0080 401614.FTN_1560 549
401614.FTN_0080 401614.FTN_1561 440
401614.FTN_0080 401614.FTN_1562 440
401614.FTN_0080 401614.FTN_1565 393
401614.FTN_0080 401614.FTN_1570 302
401614.FTN_0080 401614.FTN_1571 302
401614.FTN_0080 401614.FTN_1572 243
401614.FTN_0080 401614.FTN_1573 319
401614.FTN_0080 401614.FTN_1589 223
401614.FTN_0080 401614.FTN_1598 596
401614.FTN_0080 401614.FTN_1607 156
401614.FTN_0080 401614.FTN_1626 436
401614.FTN_0080 401614.FTN_1637 155
401614.FTN_0080 401614.FTN_1660 171
401614.FTN_0080 401614.FTN_1661 162
401614.FTN_0080 401614.FTN_1662 447
401614.FTN_0080 401614.FTN_1665 328
401614.FTN_0080 401614.FTN_1685 216
401614.FTN_0080 401614.FTN_1699 381
401614.FTN_0080 401614.FTN_1700 219
401614.FTN_0080 401614.FTN_1705 197
401614.FTN_0080 401614.FTN_1710 487
401614.FTN_0080 401614.FTN_1725 161
401614.FTN_0080 401614.FTN_1728 180
401614.FTN_0080 401614.FTN_1729 224
401614.FTN_0080 401614.FTN_1732 288
401614.FTN_0080 401614.FTN_1762 476
401614.FTN_0080 401614.FTN_1772 155
401614.FTN_0080 401614.FTN_1782 262
401614.FTN_0081 401614.FTN_0082 651
401614.FTN_0081 401614.FTN_0083 488
401614.FTN_0081 401614.FTN_0084 488
401614.FTN_0081 401614.FTN_0085 373
401614.FTN_0081 401614.FTN_0086 275
401614.FTN_0081 401614.FTN_0087 252
401614.FTN_0081 401614.FTN_0088 252
401614.FTN_0081 401614.FTN_0089 251
401614.FTN_0082 401614.FTN_0023 168
401614.FTN_0082 401614.FTN_0059 267
401614.FTN_0082 401614.FTN_0066 185
401614.FTN_0082 401614.FTN_0069 266
401614.FTN_0082 401614.FTN_0078 410
401614.FTN_0082 401614.FTN_0081 651
401614.FTN_0082 401614.FTN_0083 675
401614.FTN_0082 401614.FTN_0084 646
401614.FTN_0082 401614.FTN_0085 470
401614.FTN_0082 401614.FTN_0086 332
401614.FTN_0082 401614.FTN_0087 303
401614.FTN_0082 401614.FTN_0088 305
401614.FTN_0082 401614.FTN_0089 297
401614.FTN_0082 401614.FTN_0133 151
401614.FTN_0082 401614.FTN_0155 196
401614.FTN_0082 401614.FTN_0173 176
401614.FTN_0082 401614.FTN_0189 376
401614.FTN_0082 401614.FTN_0200 344
401614.FTN_0082 401614.FTN_0272 157
401614.FTN_0082 401614.FTN_0273 189
401614.FTN_0082 401614.FTN_0349 180
401614.FTN_0082 401614.FTN_0385 151
401614.FTN_0082 401614.FTN_0393 586
401614.FTN_0082 401614.FTN_0402 304
401614.FTN_0082 401614.FTN_0419 233
401614.FTN_0082 401614.FTN_0428 198
401614.FTN_0082 401614.FTN_0445 229
401614.FTN_0082 401614.FTN_0450 168
401614.FTN_0082 401614.FTN_0481 223
401614.FTN_0082 401614.FTN_0490 155
401614.FTN_0082 401614.FTN_0493 195
401614.FTN_0082 401614.FTN_0511 410
401614.FTN_0082 401614.FTN_0552 384
401614.FTN_0082 401614.FTN_0554 152
401614.FTN_0082 401614.FTN_0562 270
401614.FTN_0082 401614.FTN_0570 157
401614.FTN_0082 401614.FTN_0655 373
401614.FTN_0082 401614.FTN_0665 425
401614.FTN_0082 401614.FTN_0734 162
401614.FTN_0082 401614.FTN_0774 393
401614.FTN_0082 401614.FTN_0778 316
401614.FTN_0082 401614.FTN_0788 158
401614.FTN_0082 401614.FTN_0813 161
401614.FTN_0082 401614.FTN_0867 586
401614.FTN_0082 401614.FTN_0870 294
401614.FTN_0082 401614.FTN_0945 224
401614.FTN_0082 401614.FTN_0969 158
401614.FTN_0082 401614.FTN_1000 205
401614.FTN_0082 401614.FTN_1062 270
401614.FTN_0082 401614.FTN_1064 196
401614.FTN_0082 401614.FTN_1074 222
401614.FTN_0082 401614.FTN_1075 265
401614.FTN_0082 401614.FTN_1115 301
401614.FTN_0082 401614.FTN_1116 228
401614.FTN_0082 401614.FTN_1135 299
401614.FTN_0082 401614.FTN_1136 303
401614.FTN_0082 401614.FTN_1145 248
401614.FTN_0082 401614.FTN_1150 320
401614.FTN_0082 401614.FTN_1158 168
401614.FTN_0082 401614.FTN_1188 154
401614.FTN_0082 401614.FTN_1254 152
401614.FTN_0082 401614.FTN_1256 222
401614.FTN_0082 401614.FTN_1331 195
401614.FTN_0082 401614.FTN_1351 223
401614.FTN_0082 401614.FTN_1391 363
401614.FTN_0082 401614.FTN_1440 150
401614.FTN_0082 401614.FTN_1478 367
401614.FTN_0082 401614.FTN_1479 366
401614.FTN_0082 401614.FTN_1480 344
401614.FTN_0082 401614.FTN_1481 360
401614.FTN_0082 401614.FTN_1482 181
401614.FTN_0082 401614.FTN_1493 153
401614.FTN_0082 401614.FTN_1505 208
401614.FTN_0082 401614.FTN_1514 168
401614.FTN_0082 401614.FTN_1607 165
401614.FTN_0082 401614.FTN_1622 272
401614.FTN_0082 401614.FTN_1634 213
401614.FTN_0082 401614.FTN_1658 199
401614.FTN_0082 401614.FTN_1689 238
401614.FTN_0083 401614.FTN_0029 383
401614.FTN_0083 401614.FTN_0066 230
401614.FTN_0083 401614.FTN_0081 488
401614.FTN_0083 401614.FTN_0082 675
401614.FTN_0083 401614.FTN_0084 868
401614.FTN_0083 401614.FTN_0085 625
401614.FTN_0083 401614.FTN_0086 441
401614.FTN_0083 401614.FTN_0087 374
401614.FTN_0083 401614.FTN_0088 374
401614.FTN_0083 401614.FTN_0089 371
401614.FTN_0083 401614.FTN_0115 291
401614.FTN_0083 401614.FTN_0141 209
401614.FTN_0083 401614.FTN_0151 172
401614.FTN_0083 401614.FTN_0171 383
401614.FTN_0083 401614.FTN_0309 156
401614.FTN_0083 401614.FTN_0403 383
401614.FTN_0083 401614.FTN_0491 333
401614.FTN_0083 401614.FTN_0544 207
401614.FTN_0083 401614.FTN_0627 281
401614.FTN_0083 401614.FTN_0643 254
401614.FTN_0083 401614.FTN_0645 381
401614.FTN_0083 401614.FTN_0695 166
401614.FTN_0083 401614.FTN_0718 383
401614.FTN_0083 401614.FTN_0765 152
401614.FTN_0083 401614.FTN_0778 178
401614.FTN_0083 401614.FTN_0797 242
401614.FTN_0083 401614.FTN_0862 248
401614.FTN_0083 401614.FTN_0865 210
401614.FTN_0083 401614.FTN_0921 383
401614.FTN_0083 401614.FTN_1070 175
401614.FTN_0083 401614.FTN_1073 192
401614.FTN_0083 401614.FTN_1113 197
401614.FTN_0083 401614.FTN_1151 383
401614.FTN_0083 401614.FTN_1181 299
401614.FTN_0083 401614.FTN_1217 210
401614.FTN_0083 401614.FTN_1276 383
401614.FTN_0083 401614.FTN_1287 193
401614.FTN_0083 401614.FTN_1301 159
401614.FTN_0083 401614.FTN_1309 155
401614.FTN_0083 401614.FTN_1315 200
401614.FTN_0083 401614.FTN_1319 179
401614.FTN_0083 401614.FTN_1358 199
401614.FTN_0083 401614.FTN_1392 169
401614.FTN_0083 401614.FTN_1501 155
401614.FTN_0083 401614.FTN_1505 230
401614.FTN_0083 401614.FTN_1521 218
401614.FTN_0083 401614.FTN_1563 225
401614.FTN_0083 401614.FTN_1631 223
401614.FTN_0083 401614.FTN_1644 279
401614.FTN_0083 401614.FTN_1693 383
401614.FTN_0083 401614.FTN_1703 212
401614.FTN_0083 401614.FTN_1744 297
401614.FTN_0084 401614.FTN_0005 218
401614.FTN_0084 401614.FTN_0014 300
401614.FTN_0084 401614.FTN_0050 220
401614.FTN_0084 401614.FTN_0055 440
401614.FTN_0084 401614.FTN_0066 230
401614.FTN_0084 401614.FTN_0081 488
401614.FTN_0084 401614.FTN_0082 646
401614.FTN_0084 401614.FTN_0083 868
401614.FTN_0084 401614.FTN_0085 635
401614.FTN_0084 401614.FTN_0086 442
401614.FTN_0084 401614.FTN_0087 374
401614.FTN_0084 401614.FTN_0088 374
401614.FTN_0084 401614.FTN_0089 372
401614.FTN_0084 401614.FTN_0091 248
401614.FTN_0084 401614.FTN_0102 157
401614.FTN_0084 401614.FTN_0107 366
401614.FTN_0084 401614.FTN_0201 176
401614.FTN_0084 401614.FTN_0209 431
401614.FTN_0084 401614.FTN_0214 566
401614.FTN_0084 401614.FTN_0219 261
401614.FTN_0084 401614.FTN_0221 252
401614.FTN_0084 401614.FTN_0235 376
401614.FTN_0084 401614.FTN_0239 174
401614.FTN_0084 401614.FTN_0264 710
401614.FTN_0084 401614.FTN_0266 249
401614.FTN_0084 401614.FTN_0273 257
401614.FTN_0084 401614.FTN_0310 378
401614.FTN_0084 401614.FTN_0312 167
401614.FTN_0084 401614.FTN_0368 219
401614.FTN_0084 401614.FTN_0409 192
401614.FTN_0084 401614.FTN_0458 224
401614.FTN_0084 401614.FTN_0539 252
401614.FTN_0084 401614.FTN_0579 165
401614.FTN_0084 401614.FTN_0595 191
401614.FTN_0084 401614.FTN_0639 220
401614.FTN_0084 401614.FTN_0654 187
401614.FTN_0084 401614.FTN_0663 153
401614.FTN_0084 401614.FTN_0690 176
401614.FTN_0084 401614.FTN_0714 173
401614.FTN_0084 401614.FTN_0722 168
401614.FTN_0084 401614.FTN_0831 176
401614.FTN_0084 401614.FTN_0838 156
401614.FTN_0084 401614.FTN_0865 332
401614.FTN_0084 401614.FTN_0914 152
401614.FTN_0084 401614.FTN_1035 377
401614.FTN_0084 401614.FTN_1037 257
401614.FTN_0084 401614.FTN_1061 189
401614.FTN_0084 401614.FTN_1155 174
401614.FTN_0084 401614.FTN_1156 157
401614.FTN_0084 401614.FTN_1184 220
401614.FTN_0084 401614.FTN_1232 303
401614.FTN_0084 401614.FTN_1260 275
401614.FTN_0084 401614.FTN_1261 174
401614.FTN_0084 401614.FTN_1270 165
401614.FTN_0084 401614.FTN_1285 202
401614.FTN_0084 401614.FTN_1313 281
401614.FTN_0084 401614.FTN_1325 237
401614.FTN_0084 401614.FTN_1333 151
401614.FTN_0084 401614.FTN_1356 174
401614.FTN_0084 401614.FTN_1381 162
401614.FTN_0084 401614.FTN_1391 164
401614.FTN_0084 401614.FTN_1412 710
401614.FTN_0084 401614.FTN_1414 222
401614.FTN_0084 401614.FTN_1431 189
401614.FTN_0084 401614.FTN_1444 229
401614.FTN_0084 401614.FTN_1491 266
401614.FTN_0084 401614.FTN_1509 175
401614.FTN_0084 401614.FTN_1553 261
401614.FTN_0084 401614.FTN_1567 857
401614.FTN_0084 401614.FTN_1573 712
401614.FTN_0084 401614.FTN_1604 888
401614.FTN_0084 401614.FTN_1691 192
401614.FTN_0085 401614.FTN_0058 198
401614.FTN_0085 401614.FTN_0066 232
401614.FTN_0085 401614.FTN_0081 373
401614.FTN_0085 401614.FTN_0082 470
401614.FTN_0085 401614.FTN_0083 625
401614.FTN_0085 401614.FTN_0084 635
401614.FTN_0085 401614.FTN_0086 587
401614.FTN_0085 401614.FTN_0087 490
401614.FTN_0085 401614.FTN_0088 490
401614.FTN_0085 401614.FTN_0089 486
401614.FTN_0085 401614.FTN_0117 168
401614.FTN_0085 401614.FTN_0167 156
401614.FTN_0085 401614.FTN_0211 223
401614.FTN_0085 401614.FTN_0264 186
401614.FTN_0085 401614.FTN_0289 216
401614.FTN_0085 401614.FTN_0382 232
401614.FTN_0085 401614.FTN_0387 410
401614.FTN_0085 401614.FTN_0390 159
401614.FTN_0085 401614.FTN_0403 157
401614.FTN_0085 401614.FTN_0420 235
401614.FTN_0085 401614.FTN_0432 188
401614.FTN_0085 401614.FTN_0488 226
401614.FTN_0085 401614.FTN_0505 163
401614.FTN_0085 401614.FTN_0549 224
401614.FTN_0085 401614.FTN_0558 217
401614.FTN_0085 401614.FTN_0569 154
401614.FTN_0085 401614.FTN_0577 214
401614.FTN_0085 401614.FTN_0609 231
401614.FTN_0085 401614.FTN_0638 263
401614.FTN_0085 401614.FTN_0713 217
401614.FTN_0085 401614.FTN_0742 190
401614.FTN_0085 401614.FTN_0951 160
401614.FTN_0085 401614.FTN_0976 264
401614.FTN_0085 401614.FTN_0996 224
401614.FTN_0085 401614.FTN_1013 202
401614.FTN_0085 401614.FTN_1044 161
401614.FTN_0085 401614.FTN_1050 212
401614.FTN_0085 401614.FTN_1051 228
401614.FTN_0085 401614.FTN_1054 216
401614.FTN_0085 401614.FTN_1055 200
401614.FTN_0085 401614.FTN_1057 166
401614.FTN_0085 401614.FTN_1074 156
401614.FTN_0085 401614.FTN_1150 222
401614.FTN_0085 401614.FTN_1253 201
401614.FTN_0085 401614.FTN_1330 151
401614.FTN_0085 401614.FTN_1331 330
401614.FTN_0085 401614.FTN_1332 310
401614.FTN_0085 401614.FTN_1347 215
401614.FTN_0085 401614.FTN_1404 150
401614.FTN_0085 401614.FTN_1405 150
401614.FTN_0085 401614.FTN_1412 153
401614.FTN_0085 401614.FTN_1452 281
401614.FTN_0085 401614.FTN_1464 229
401614.FTN_0085 401614.FTN_1465 281
401614.FTN_0085 401614.FTN_1499 253
401614.FTN_0085 401614.FTN_1509 188
401614.FTN_0085 401614.FTN_1538 649
401614.FTN_0085 401614.FTN_1539 221
401614.FTN_0085 401614.FTN_1556 162
401614.FTN_0085 401614.FTN_1570 168
401614.FTN_0085 401614.FTN_1642 168
401614.FTN_0085 401614.FTN_1707 232
401614.FTN_0085 401614.FTN_1714 231
401614.FTN_0085 401614.FTN_1715 153
401614.FTN_0085 401614.FTN_1743 216
401614.FTN_0085 401614.FTN_1769 187
401614.FTN_0086 401614.FTN_0003 219
401614.FTN_0086 401614.FTN_0081 275
401614.FTN_0086 401614.FTN_0082 332
401614.FTN_0086 401614.FTN_0083 441
401614.FTN_0086 401614.FTN_0084 442
401614.FTN_0086 401614.FTN_0085 587
401614.FTN_0086 401614.FTN_0087 741
401614.FTN_0086 401614.FTN_0088 746
401614.FTN_0086 401614.FTN_0089 741
401614.FTN_0086 401614.FTN_0127 162
401614.FTN_0086 401614.FTN_0128 251
401614.FTN_0086 401614.FTN_0195 224
401614.FTN_0086 401614.FTN_0197 208
401614.FTN_0086 401614.FTN_0271 313
401614.FTN_0086 401614.FTN_0289 256
401614.FTN_0086 401614.FTN_0299 635
401614.FTN_0086 401614.FTN_0316 176
401614.FTN_0086 401614.FTN_0536 190
401614.FTN_0086 401614.FTN_0631 277
401614.FTN_0086 401614.FTN_0746 176
401614.FTN_0086 401614.FTN_0767 224
401614.FTN_0086 401614.FTN_0787 223
401614.FTN_0086 401614.FTN_0875 253
401614.FTN_0086 401614.FTN_0963 162
401614.FTN_0086 401614.FTN_1100 267
401614.FTN_0086 401614.FTN_1121 261
401614.FTN_0086 401614.FTN_1166 247
401614.FTN_0086 401614.FTN_1168 156
401614.FTN_0086 401614.FTN_1173 299
401614.FTN_0086 401614.FTN_1198 165
401614.FTN_0086 401614.FTN_1199 189
401614.FTN_0086 401614.FTN_1200 189
401614.FTN_0086 401614.FTN_1201 184
401614.FTN_0086 401614.FTN_1202 235
401614.FTN_0086 401614.FTN_1361 224
401614.FTN_0086 401614.FTN_1562 162
401614.FTN_0086 401614.FTN_1681 378
401614.FTN_0086 401614.FTN_1755 222
401614.FTN_0086 401614.FTN_1756 177
401614.FTN_0086 401614.FTN_1762 190
401614.FTN_0086 401614.FTN_1763 281
401614.FTN_0087 401614.FTN_0024 216
401614.FTN_0087 401614.FTN_0056 224
401614.FTN_0087 401614.FTN_0081 252
401614.FTN_0087 401614.FTN_0082 303
401614.FTN_0087 401614.FTN_0083 374
401614.FTN_0087 401614.FTN_0084 374
401614.FTN_0087 401614.FTN_0085 490
401614.FTN_0087 401614.FTN_0086 741
401614.FTN_0087 401614.FTN_0088 995
401614.FTN_0087 401614.FTN_0089 999
401614.FTN_0087 401614.FTN_0141 235
401614.FTN_0087 401614.FTN_0151 235
401614.FTN_0087 401614.FTN_0211 463
401614.FTN_0087 401614.FTN_0244 247
401614.FTN_0087 401614.FTN_0269 207
401614.FTN_0087 401614.FTN_0299 200
401614.FTN_0087 401614.FTN_0312 196
401614.FTN_0087 401614.FTN_0539 198
401614.FTN_0087 401614.FTN_0563 565
401614.FTN_0087 401614.FTN_0564 545
401614.FTN_0087 401614.FTN_0590 371
401614.FTN_0087 401614.FTN_0599 224
401614.FTN_0087 401614.FTN_0720 338
401614.FTN_0087 401614.FTN_0754 274
401614.FTN_0087 401614.FTN_1034 207
401614.FTN_0087 401614.FTN_1077 821
401614.FTN_0087 401614.FTN_1120 245
401614.FTN_0087 401614.FTN_1121 327
401614.FTN_0087 401614.FTN_1182 151
401614.FTN_0087 401614.FTN_1219 151
401614.FTN_0087 401614.FTN_1233 153
401614.FTN_0087 401614.FTN_1286 375
401614.FTN_0087 401614.FTN_1350 220
401614.FTN_0087 401614.FTN_1356 166
401614.FTN_0087 401614.FTN_1377 247
401614.FTN_0087 401614.FTN_1511 371
401614.FTN_0087 401614.FTN_1549 196
401614.FTN_0087 401614.FTN_1604 151
401614.FTN_0087 401614.FTN_1690 485
401614.FTN_0088 401614.FTN_0056 291
401614.FTN_0088 401614.FTN_0081 252
401614.FTN_0088 401614.FTN_0082 305
401614.FTN_0088 401614.FTN_0083 374
401614.FTN_0088 401614.FTN_0084 374
401614.FTN_0088 401614.FTN_0085 490
401614.FTN_0088 401614.FTN_0086 746
401614.FTN_0088 401614.FTN_0087 995
401614.FTN_0088 401614.FTN_0089 987
401614.FTN_0088 401614.FTN_0172 316
401614.FTN_0088 401614.FTN_0181 196
401614.FTN_0088 401614.FTN_0182 196
401614.FTN_0088 401614.FTN_0183 192
401614.FTN_0088 401614.FTN_0211 488
401614.FTN_0088 401614.FTN_0259 334
401614.FTN_0088 401614.FTN_0361 168
401614.FTN_0088 401614.FTN_0519 150
401614.FTN_0088 401614.FTN_0539 184
401614.FTN_0088 401614.FTN_0563 424
401614.FTN_0088 401614.FTN_0564 460
401614.FTN_0088 401614.FTN_0590 216
401614.FTN_0088 401614.FTN_0599 308
401614.FTN_0088 401614.FTN_0720 192
401614.FTN_0088 401614.FTN_0736 180
401614.FTN_0088 401614.FTN_0788 194
401614.FTN_0088 401614.FTN_0806 313
401614.FTN_0088 401614.FTN_1077 467
401614.FTN_0088 401614.FTN_1120 314
401614.FTN_0088 401614.FTN_1121 407
401614.FTN_0088 401614.FTN_1182 151
401614.FTN_0088 401614.FTN_1219 184
401614.FTN_0088 401614.FTN_1350 220
401614.FTN_0088 401614.FTN_1443 156
401614.FTN_0088 401614.FTN_1464 221
401614.FTN_0088 401614.FTN_1474 313
401614.FTN_0088 401614.FTN_1511 216
401614.FTN_0088 401614.FTN_1581 301
401614.FTN_0088 401614.FTN_1604 151
401614.FTN_0089 401614.FTN_0020 218
401614.FTN_0089 401614.FTN_0024 216
401614.FTN_0089 401614.FTN_0056 222
401614.FTN_0089 401614.FTN_0081 251
401614.FTN_0089 401614.FTN_0082 297
401614.FTN_0089 401614.FTN_0083 371
401614.FTN_0089 401614.FTN_0084 372
401614.FTN_0089 401614.FTN_0085 486
401614.FTN_0089 401614.FTN_0086 741
401614.FTN_0089 401614.FTN_0087 999
401614.FTN_0089 401614.FTN_0088 987
401614.FTN_0089 401614.FTN_0141 235
401614.FTN_0089 401614.FTN_0151 235
401614.FTN_0089 401614.FTN_0211 488
401614.FTN_0089 401614.FTN_0244 247
401614.FTN_0089 401614.FTN_0299 200
401614.FTN_0089 401614.FTN_0346 153
401614.FTN_0089 401614.FTN_0519 150
401614.FTN_0089 401614.FTN_0539 198
401614.FTN_0089 401614.FTN_0563 448
401614.FTN_0089 401614.FTN_0564 706
401614.FTN_0089 401614.FTN_0590 370
401614.FTN_0089 401614.FTN_0720 220
401614.FTN_0089 401614.FTN_0736 180
401614.FTN_0089 401614.FTN_1034 207
401614.FTN_0089 401614.FTN_1077 746
401614.FTN_0089 401614.FTN_1114 165
401614.FTN_0089 401614.FTN_1120 245
401614.FTN_0089 401614.FTN_1121 320
401614.FTN_0089 401614.FTN_1182 151
401614.FTN_0089 401614.FTN_1233 153
401614.FTN_0089 401614.FTN_1265 153
401614.FTN_0089 401614.FTN_1292 152
401614.FTN_0089 401614.FTN_1377 247
401614.FTN_0089 401614.FTN_1511 370
401614.FTN_0089 401614.FTN_1604 151
401614.FTN_0089 401614.FTN_1690 487
401614.FTN_0090 401614.FTN_0019 213
401614.FTN_0090 401614.FTN_0021 168
401614.FTN_0090 401614.FTN_0022 226
401614.FTN_0090 401614.FTN_0028 254
401614.FTN_0090 401614.FTN_0091 396
401614.FTN_0090 401614.FTN_0092 335
401614.FTN_0090 401614.FTN_0093 321
401614.FTN_0090 401614.FTN_0183 352
401614.FTN_0090 401614.FTN_0235 199
401614.FTN_0090 401614.FTN_0346 224
401614.FTN_0090 401614.FTN_0350 800
401614.FTN_0090 401614.FTN_0467 358
401614.FTN_0090 401614.FTN_0477 223
401614.FTN_0090 401614.FTN_0481 899
401614.FTN_0090 401614.FTN_0516 172
401614.FTN_0090 401614.FTN_0517 352
401614.FTN_0090 401614.FTN_0549 210
401614.FTN_0090 401614.FTN_0573 229
401614.FTN_0090 401614.FTN_0627 218
401614.FTN_0090 401614.FTN_0691 175
401614.FTN_0090 401614.FTN_0808 440
401614.FTN_0090 401614.FTN_0876 899
401614.FTN_0090 401614.FTN_0877 899
401614.FTN_0090 401614.FTN_0898 206
401614.FTN_0090 401614.FTN_0900 207
401614.FTN_0090 401614.FTN_0954 226
401614.FTN_0090 401614.FTN_1002 218
401614.FTN_0090 401614.FTN_1049 165
401614.FTN_0090 401614.FTN_1060 313
401614.FTN_0090 401614.FTN_1061 226
401614.FTN_0090 401614.FTN_1072 224
401614.FTN_0090 401614.FTN_1087 383
401614.FTN_0090 401614.FTN_1091 165
401614.FTN_0090 401614.FTN_1096 226
401614.FTN_0090 401614.FTN_1117 152
401614.FTN_0090 401614.FTN_1126 221
401614.FTN_0090 401614.FTN_1168 173
401614.FTN_0090 401614.FTN_1192 160
401614.FTN_0090 401614.FTN_1284 369
401614.FTN_0090 401614.FTN_1323 215
401614.FTN_0090 401614.FTN_1324 245
401614.FTN_0090 401614.FTN_1346 899
401614.FTN_0090 401614.FTN_1402 426
401614.FTN_0090 401614.FTN_1443 210
401614.FTN_0090 401614.FTN_1451 361
401614.FTN_0090 401614.FTN_1471 902
401614.FTN_0090 401614.FTN_1485 224
401614.FTN_0090 401614.FTN_1538 382
401614.FTN_0090 401614.FTN_1556 449
401614.FTN_0090 401614.FTN_1605 218
401614.FTN_0090 401614.FTN_1606 215
401614.FTN_0090 401614.FTN_1624 165
401614.FTN_0090 401614.FTN_1642 257
401614.FTN_0090 401614.FTN_1742 196
401614.FTN_0090 401614.FTN_1744 213
401614.FTN_0091 401614.FTN_0013 167
401614.FTN_0091 401614.FTN_0058 158
401614.FTN_0091 401614.FTN_0084 248
401614.FTN_0091 401614.FTN_0090 396
401614.FTN_0091 401614.FTN_0092 959
401614.FTN_0091 401614.FTN_0093 576
401614.FTN_0091 401614.FTN_0214 161
401614.FTN_0091 401614.FTN_0273 253
401614.FTN_0091 401614.FTN_0491 155
401614.FTN_0091 401614.FTN_0671 212
401614.FTN_0091 401614.FTN_0678 154
401614.FTN_0091 401614.FTN_0734 192
401614.FTN_0091 401614.FTN_0770 197
401614.FTN_0091 401614.FTN_0887 200
401614.FTN_0091 401614.FTN_0924 171
401614.FTN_0091 401614.FTN_0948 234
401614.FTN_0091 401614.FTN_0972 162
401614.FTN_0091 401614.FTN_1242 222
401614.FTN_0091 401614.FTN_1260 229
401614.FTN_0091 401614.FTN_1358 217
401614.FTN_0091 401614.FTN_1438 227
401614.FTN_0091 401614.FTN_1502 159
401614.FTN_0091 401614.FTN_1505 270
401614.FTN_0091 401614.FTN_1644 249
401614.FTN_0091 401614.FTN_1709 228
401614.FTN_0092 401614.FTN_0002 274
401614.FTN_0092 401614.FTN_0060 151
401614.FTN_0092 401614.FTN_0078 320
401614.FTN_0092 401614.FTN_0090 335
401614.FTN_0092 401614.FTN_0091 959
401614.FTN_0092 401614.FTN_0093 642
401614.FTN_0092 401614.FTN_0132 152
401614.FTN_0092 401614.FTN_0145 197
401614.FTN_0092 401614.FTN_0146 178
401614.FTN_0092 401614.FTN_0161 274
401614.FTN_0092 401614.FTN_0192 381
401614.FTN_0092 401614.FTN_0214 226
401614.FTN_0092 401614.FTN_0227 256
401614.FTN_0092 401614.FTN_0239 254
401614.FTN_0092 401614.FTN_0273 307
401614.FTN_0092 401614.FTN_0275 185
401614.FTN_0092 401614.FTN_0279 195
401614.FTN_0092 401614.FTN_0293 256
401614.FTN_0092 401614.FTN_0294 163
401614.FTN_0092 401614.FTN_0301 200
401614.FTN_0092 401614.FTN_0317 260
401614.FTN_0092 401614.FTN_0345 219
401614.FTN_0092 401614.FTN_0394 172
401614.FTN_0092 401614.FTN_0399 194
401614.FTN_0092 401614.FTN_0511 172
401614.FTN_0092 401614.FTN_0520 274
401614.FTN_0092 401614.FTN_0553 483
401614.FTN_0092 401614.FTN_0571 216
401614.FTN_0092 401614.FTN_0580 380
401614.FTN_0092 401614.FTN_0600 177
401614.FTN_0092 401614.FTN_0640 177
401614.FTN_0092 401614.FTN_0680 274
401614.FTN_0092 401614.FTN_0702 158
401614.FTN_0092 401614.FTN_0734 251
401614.FTN_0092 401614.FTN_0752 169
401614.FTN_0092 401614.FTN_0798 250
401614.FTN_0092 401614.FTN_0848 216
401614.FTN_0092 401614.FTN_0870 370
401614.FTN_0092 401614.FTN_0874 220
401614.FTN_0092 401614.FTN_0882 175
401614.FTN_0092 401614.FTN_0899 155
401614.FTN_0092 401614.FTN_0915 178
401614.FTN_0092 401614.FTN_0926 195
401614.FTN_0092 401614.FTN_0928 223
401614.FTN_0092 401614.FTN_0945 274
401614.FTN_0092 401614.FTN_0948 244
401614.FTN_0092 401614.FTN_0949 200
401614.FTN_0092 401614.FTN_0974 154
401614.FTN_0092 401614.FTN_0978 247
401614.FTN_0092 401614.FTN_1006 200
401614.FTN_0092 401614.FTN_1007 267
401614.FTN_0092 401614.FTN_1008 167
401614.FTN_0092 401614.FTN_1066 165
401614.FTN_0092 401614.FTN_1081 177
401614.FTN_0092 401614.FTN_1085 238
401614.FTN_0092 401614.FTN_1100 156
401614.FTN_0092 401614.FTN_1120 166
401614.FTN_0092 401614.FTN_1151 185
401614.FTN_0092 401614.FTN_1159 193
401614.FTN_0092 401614.FTN_1164 220
401614.FTN_0092 401614.FTN_1168 275
401614.FTN_0092 401614.FTN_1182 274
401614.FTN_0092 401614.FTN_1234 181
401614.FTN_0092 401614.FTN_1242 195
401614.FTN_0092 401614.FTN_1284 224
401614.FTN_0092 401614.FTN_1293 154
401614.FTN_0092 401614.FTN_1326 224
401614.FTN_0092 401614.FTN_1331 307
401614.FTN_0092 401614.FTN_1340 151
401614.FTN_0092 401614.FTN_1529 216
401614.FTN_0092 401614.FTN_1536 216
401614.FTN_0092 401614.FTN_1563 152
401614.FTN_0092 401614.FTN_1589 193
401614.FTN_0092 401614.FTN_1590 170
401614.FTN_0092 401614.FTN_1601 194
401614.FTN_0092 401614.FTN_1604 224
401614.FTN_0092 401614.FTN_1607 472
401614.FTN_0092 401614.FTN_1658 356
401614.FTN_0092 401614.FTN_1709 164
401614.FTN_0093 401614.FTN_0033 376
401614.FTN_0093 401614.FTN_0090 321
401614.FTN_0093 401614.FTN_0091 576
401614.FTN_0093 401614.FTN_0092 642
401614.FTN_0093 401614.FTN_0158 233
401614.FTN_0093 401614.FTN_0167 233
401614.FTN_0093 401614.FTN_0210 214
401614.FTN_0093 401614.FTN_0358 180
401614.FTN_0093 401614.FTN_0426 187
401614.FTN_0093 401614.FTN_0436 167
401614.FTN_0093 401614.FTN_0465 233
401614.FTN_0093 401614.FTN_0495 636
401614.FTN_0093 401614.FTN_0496 166
401614.FTN_0093 401614.FTN_0547 151
401614.FTN_0093 401614.FTN_0582 192
401614.FTN_0093 401614.FTN_0632 154
401614.FTN_0093 401614.FTN_0649 265
401614.FTN_0093 401614.FTN_0656 241
401614.FTN_0093 401614.FTN_0888 294
401614.FTN_0093 401614.FTN_1281 199
401614.FTN_0093 401614.FTN_1400 175
401614.FTN_0093 401614.FTN_1417 225
401614.FTN_0093 401614.FTN_1544 157
401614.FTN_0093 401614.FTN_1617 194
401614.FTN_0093 401614.FTN_1737 157
401614.FTN_0093 401614.FTN_1754 767
401614.FTN_0093 401614.FTN_1765 152
401614.FTN_0094 401614.FTN_0031 202
401614.FTN_0094 401614.FTN_0058 170
401614.FTN_0094 401614.FTN_0095 640
401614.FTN_0094 401614.FTN_0101 206
401614.FTN_0094 401614.FTN_0103 178
401614.FTN_0094 401614.FTN_0169 153
401614.FTN_0094 401614.FTN_0173 184
401614.FTN_0094 401614.FTN_0295 193
401614.FTN_0094 401614.FTN_0300 202
401614.FTN_0094 401614.FTN_0313 185
401614.FTN_0094 401614.FTN_0316 163
401614.FTN_0094 401614.FTN_0478 151
401614.FTN_0094 401614.FTN_0483 223
401614.FTN_0094 401614.FTN_0573 168
401614.FTN_0094 401614.FTN_0583 215
401614.FTN_0094 401614.FTN_0597 232
401614.FTN_0094 401614.FTN_0605 163
401614.FTN_0094 401614.FTN_0627 154
401614.FTN_0094 401614.FTN_0771 254
401614.FTN_0094 401614.FTN_1067 200
401614.FTN_0094 401614.FTN_1137 157
401614.FTN_0094 401614.FTN_1179 215
401614.FTN_0094 401614.FTN_1232 192
401614.FTN_0094 401614.FTN_1257 226
401614.FTN_0094 401614.FTN_1282 199
401614.FTN_0094 401614.FTN_1444 241
401614.FTN_0094 401614.FTN_1448 409
401614.FTN_0094 401614.FTN_1568 157
401614.FTN_0094 401614.FTN_1569 172
401614.FTN_0094 401614.FTN_1596 251
401614.FTN_0094 401614.FTN_1617 193
401614.FTN_0094 401614.FTN_1684 247
401614.FTN_0094 401614.FTN_1750 153
401614.FTN_0094 401614.FTN_1769 153
401614.FTN_0095 401614.FTN_0094 640
401614.FTN_0095 401614.FTN_0096 313
401614.FTN_0095 401614.FTN_0153 168
401614.FTN_0095 401614.FTN_0232 180
401614.FTN_0095 401614.FTN_0310 196
401614.FTN_0095 401614.FTN_0425 251
401614.FTN_0095 401614.FTN_0461 193
401614.FTN_0095 401614.FTN_0557 227
401614.FTN_0095 401614.FTN_0595 207
401614.FTN_0095 401614.FTN_0705 167
401614.FTN_0095 401614.FTN_0763 189
401614.FTN_0095 401614.FTN_0943 168
401614.FTN_0095 401614.FTN_0981 168
401614.FTN_0095 401614.FTN_0994 152
401614.FTN_0095 401614.FTN_0995 316
401614.FTN_0095 401614.FTN_1089 183
401614.FTN_0095 401614.FTN_1091 169
401614.FTN_0095 401614.FTN_1148 192
401614.FTN_0095 401614.FTN_1216 199
401614.FTN_0095 401614.FTN_1247 194
401614.FTN_0095 401614.FTN_1352 152
401614.FTN_0095 401614.FTN_1483 161
401614.FTN_0095 401614.FTN_1509 150
401614.FTN_0095 401614.FTN_1513 416
401614.FTN_0095 401614.FTN_1542 173
401614.FTN_0095 401614.FTN_1595 167
401614.FTN_0095 401614.FTN_1743 151
401614.FTN_0096 401614.FTN_0055 291
401614.FTN_0096 401614.FTN_0095 313
401614.FTN_0096 401614.FTN_0297 170
401614.FTN_0096 401614.FTN_0300 182
401614.FTN_0096 401614.FTN_0313 158
401614.FTN_0096 401614.FTN_0360 198
401614.FTN_0096 401614.FTN_0419 212
401614.FTN_0096 401614.FTN_0445 158
401614.FTN_0096 401614.FTN_0468 163
401614.FTN_0096 401614.FTN_0534 240
401614.FTN_0096 401614.FTN_0576 154
401614.FTN_0096 401614.FTN_0717 360
401614.FTN_0096 401614.FTN_0842 289
401614.FTN_0096 401614.FTN_0947 192
401614.FTN_0096 401614.FTN_0949 164
401614.FTN_0096 401614.FTN_0978 225
401614.FTN_0096 401614.FTN_0993 192
401614.FTN_0096 401614.FTN_1087 206
401614.FTN_0096 401614.FTN_1132 163
401614.FTN_0096 401614.FTN_1228 152
401614.FTN_0096 401614.FTN_1334 164
401614.FTN_0096 401614.FTN_1348 386
401614.FTN_0096 401614.FTN_1352 192
401614.FTN_0096 401614.FTN_1369 335
401614.FTN_0096 401614.FTN_1377 196
401614.FTN_0096 401614.FTN_1435 175
401614.FTN_0096 401614.FTN_1533 237
401614.FTN_0096 401614.FTN_1674 203
401614.FTN_0096 401614.FTN_1756 193
401614.FTN_0097 401614.FTN_0018 231
401614.FTN_0097 401614.FTN_0098 655
401614.FTN_0097 401614.FTN_0099 655
401614.FTN_0097 401614.FTN_0100 155
401614.FTN_0097 401614.FTN_0363 242
401614.FTN_0097 401614.FTN_0485 176
401614.FTN_0097 401614.FTN_0599 152
401614.FTN_0097 401614.FTN_0624 177
401614.FTN_0097 401614.FTN_0634 259
401614.FTN_0097 401614.FTN_0636 163
401614.FTN_0097 401614.FTN_0639 220
401614.FTN_0097 401614.FTN_0648 224
401614.FTN_0097 401614.FTN_0750 180
401614.FTN_0097 401614.FTN_0842 208
401614.FTN_0097 401614.FTN_0897 177
401614.FTN_0097 401614.FTN_0898 172
401614.FTN_0097 401614.FTN_0983 224
401614.FTN_0097 401614.FTN_1108 231
401614.FTN_0097 401614.FTN_1178 202
401614.FTN_0097 401614.FTN_1465 256
401614.FTN_0097 401614.FTN_1471 201
401614.FTN_0097 401614.FTN_1512 199
401614.FTN_0097 401614.FTN_1520 166
401614.FTN_0097 401614.FTN_1617 202
401614.FTN_0097 401614.FTN_1632 165
401614.FTN_0097 401614.FTN_1711 220
401614.FTN_0097 401614.FTN_1740 223
401614.FTN_0098 401614.FTN_0001 293
401614.FTN_0098 401614.FTN_0002 288
401614.FTN_0098 401614.FTN_0035 311
401614.FTN_0098 401614.FTN_0059 151
401614.FTN_0098 401614.FTN_0073 484
401614.FTN_0098 401614.FTN_0074 472
401614.FTN_0098 401614.FTN_0075 420
401614.FTN_0098 401614.FTN_0076 493
401614.FTN_0098 401614.FTN_0080 371
401614.FTN_0098 401614.FTN_0097 655
401614.FTN_0098 401614.FTN_0099 870
401614.FTN_0098 401614.FTN_0106 207
401614.FTN_0098 401614.FTN_0112 262
401614.FTN_0098 401614.FTN_0117 216
401614.FTN_0098 401614.FTN_0135 224
401614.FTN_0098 401614.FTN_0164 151
401614.FTN_0098 401614.FTN_0174 395
401614.FTN_0098 401614.FTN_0177 151
401614.FTN_0098 401614.FTN_0204 192
401614.FTN_0098 401614.FTN_0205 195
401614.FTN_0098 401614.FTN_0234 206
401614.FTN_0098 401614.FTN_0235 218
401614.FTN_0098 401614.FTN_0271 265
401614.FTN_0098 401614.FTN_0291 163
401614.FTN_0098 401614.FTN_0297 151
401614.FTN_0098 401614.FTN_0325 181
401614.FTN_0098 401614.FTN_0385 262
401614.FTN_0098 401614.FTN_0390 156
401614.FTN_0098 401614.FTN_0391 185
401614.FTN_0098 401614.FTN_0408 219
401614.FTN_0098 401614.FTN_0433 472
401614.FTN_0098 401614.FTN_0434 609
401614.FTN_0098 401614.FTN_0440 216
401614.FTN_0098 401614.FTN_0441 230
401614.FTN_0098 401614.FTN_0446 217
401614.FTN_0098 401614.FTN_0471 151
401614.FTN_0098 401614.FTN_0479 224
401614.FTN_0098 401614.FTN_0484 314
401614.FTN_0098 401614.FTN_0485 201
401614.FTN_0098 401614.FTN_0499 192
401614.FTN_0098 401614.FTN_0502 301
401614.FTN_0098 401614.FTN_0507 226
401614.FTN_0098 401614.FTN_0508 281
401614.FTN_0098 401614.FTN_0522 156
401614.FTN_0098 401614.FTN_0524 189
401614.FTN_0098 401614.FTN_0531 174
401614.FTN_0098 401614.FTN_0551 154
401614.FTN_0098 401614.FTN_0553 360
401614.FTN_0098 401614.FTN_0555 200
401614.FTN_0098 401614.FTN_0557 223
401614.FTN_0098 401614.FTN_0560 223
401614.FTN_0098 401614.FTN_0577 239
401614.FTN_0098 401614.FTN_0587 164
401614.FTN_0098 401614.FTN_0605 192
401614.FTN_0098 401614.FTN_0607 258
401614.FTN_0098 401614.FTN_0632 164
401614.FTN_0098 401614.FTN_0636 156
401614.FTN_0098 401614.FTN_0647 318
401614.FTN_0098 401614.FTN_0660 230
401614.FTN_0098 401614.FTN_0683 224
401614.FTN_0098 401614.FTN_0693 302
401614.FTN_0098 401614.FTN_0711 201
401614.FTN_0098 401614.FTN_0735 217
401614.FTN_0098 401614.FTN_0736 217
401614.FTN_0098 401614.FTN_0749 201
401614.FTN_0098 401614.FTN_0766 190
401614.FTN_0098 401614.FTN_0774 219
401614.FTN_0098 401614.FTN_0780 230
401614.FTN_0098 401614.FTN_0834 249
401614.FTN_0098 401614.FTN_0849 248
401614.FTN_0098 401614.FTN_0852 157
401614.FTN_0098 401614.FTN_0891 218
401614.FTN_0098 401614.FTN_0896 267
401614.FTN_0098 401614.FTN_0905 301
401614.FTN_0098 401614.FTN_0945 226
401614.FTN_0098 401614.FTN_0948 216
401614.FTN_0098 401614.FTN_0951 231
401614.FTN_0098 401614.FTN_0968 202
401614.FTN_0098 401614.FTN_0993 272
401614.FTN_0098 401614.FTN_0999 249
401614.FTN_0098 401614.FTN_1004 320
401614.FTN_0098 401614.FTN_1008 335
401614.FTN_0098 401614.FTN_1025 182
401614.FTN_0098 401614.FTN_1028 220
401614.FTN_0098 401614.FTN_1053 157
401614.FTN_0098 401614.FTN_1074 159
401614.FTN_0098 401614.FTN_1100 195
401614.FTN_0098 401614.FTN_1145 602
401614.FTN_0098 401614.FTN_1148 217
401614.FTN_0098 401614.FTN_1182 773
401614.FTN_0098 401614.FTN_1186 156
401614.FTN_0098 401614.FTN_1191 263
401614.FTN_0098 401614.FTN_1198 456
401614.FTN_0098 401614.FTN_1221 381
401614.FTN_0098 401614.FTN_1223 177
401614.FTN_0098 401614.FTN_1234 442
401614.FTN_0098 401614.FTN_1247 267
401614.FTN_0098 401614.FTN_1271 289
401614.FTN_0098 401614.FTN_1278 257
401614.FTN_0098 401614.FTN_1291 176
401614.FTN_0098 401614.FTN_1298 684
401614.FTN_0098 401614.FTN_1329 150
401614.FTN_0098 401614.FTN_1330 200
401614.FTN_0098 401614.FTN_1333 152
401614.FTN_0098 401614.FTN_1338 156
401614.FTN_0098 401614.FTN_1352 152
401614.FTN_0098 401614.FTN_1370 301
401614.FTN_0098 401614.FTN_1390 168
401614.FTN_0098 401614.FTN_1406 202
401614.FTN_0098 401614.FTN_1408 486
401614.FTN_0098 401614.FTN_1416 486
401614.FTN_0098 401614.FTN_1418 219
401614.FTN_0098 401614.FTN_1492 249
401614.FTN_0098 401614.FTN_1509 217
401614.FTN_0098 401614.FTN_1518 371
401614.FTN_0098 401614.FTN_1525 206
401614.FTN_0098 401614.FTN_1526 249
401614.FTN_0098 401614.FTN_1528 158
401614.FTN_0098 401614.FTN_1543 186
401614.FTN_0098 401614.FTN_1560 186
401614.FTN_0098 401614.FTN_1561 269
401614.FTN_0098 401614.FTN_1565 150
401614.FTN_0098 401614.FTN_1598 156
401614.FTN_0098 401614.FTN_1604 179
401614.FTN_0098 401614.FTN_1605 191
401614.FTN_0098 401614.FTN_1606 191
401614.FTN_0098 401614.FTN_1645 365
401614.FTN_0098 401614.FTN_1646 455
401614.FTN_0098 401614.FTN_1647 488
401614.FTN_0098 401614.FTN_1648 492
401614.FTN_0098 401614.FTN_1649 537
401614.FTN_0098 401614.FTN_1650 537
401614.FTN_0098 401614.FTN_1651 300
401614.FTN_0098 401614.FTN_1652 540
401614.FTN_0098 401614.FTN_1655 364
401614.FTN_0098 401614.FTN_1664 156
401614.FTN_0098 401614.FTN_1702 266
401614.FTN_0098 401614.FTN_1732 217
401614.FTN_0098 401614.FTN_1739 216
401614.FTN_0099 401614.FTN_0019 307
401614.FTN_0099 401614.FTN_0021 178
401614.FTN_0099 401614.FTN_0036 468
401614.FTN_0099 401614.FTN_0041 151
401614.FTN_0099 401614.FTN_0078 224
401614.FTN_0099 401614.FTN_0079 493
401614.FTN_0099 401614.FTN_0080 232
401614.FTN_0099 401614.FTN_0097 655
401614.FTN_0099 401614.FTN_0098 870
401614.FTN_0099 401614.FTN_0150 724
401614.FTN_0099 401614.FTN_0159 208
401614.FTN_0099 401614.FTN_0160 307
401614.FTN_0099 401614.FTN_0162 320
401614.FTN_0099 401614.FTN_0163 533
401614.FTN_0099 401614.FTN_0164 576
401614.FTN_0099 401614.FTN_0173 268
401614.FTN_0099 401614.FTN_0179 205
401614.FTN_0099 401614.FTN_0202 221
401614.FTN_0099 401614.FTN_0207 197
401614.FTN_0099 401614.FTN_0232 301
401614.FTN_0099 401614.FTN_0234 475
401614.FTN_0099 401614.FTN_0253 254
401614.FTN_0099 401614.FTN_0270 216
401614.FTN_0099 401614.FTN_0274 217
401614.FTN_0099 401614.FTN_0276 320
401614.FTN_0099 401614.FTN_0279 266
401614.FTN_0099 401614.FTN_0294 164
401614.FTN_0099 401614.FTN_0310 274
401614.FTN_0099 401614.FTN_0315 272
401614.FTN_0099 401614.FTN_0345 151
401614.FTN_0099 401614.FTN_0405 194
401614.FTN_0099 401614.FTN_0410 328
401614.FTN_0099 401614.FTN_0412 224
401614.FTN_0099 401614.FTN_0432 396
401614.FTN_0099 401614.FTN_0440 316
401614.FTN_0099 401614.FTN_0441 481
401614.FTN_0099 401614.FTN_0442 203
401614.FTN_0099 401614.FTN_0446 436
401614.FTN_0099 401614.FTN_0448 274
401614.FTN_0099 401614.FTN_0459 274
401614.FTN_0099 401614.FTN_0485 291
401614.FTN_0099 401614.FTN_0489 208
401614.FTN_0099 401614.FTN_0493 199
401614.FTN_0099 401614.FTN_0499 277
401614.FTN_0099 401614.FTN_0520 466
401614.FTN_0099 401614.FTN_0522 491
401614.FTN_0099 401614.FTN_0525 218
401614.FTN_0099 401614.FTN_0528 318
401614.FTN_0099 401614.FTN_0530 279
401614.FTN_0099 401614.FTN_0531 276
401614.FTN_0099 401614.FTN_0540 367
401614.FTN_0099 401614.FTN_0541 495
401614.FTN_0099 401614.FTN_0542 494
401614.FTN_0099 401614.FTN_0543 495
401614.FTN_0099 401614.FTN_0582 230
401614.FTN_0099 401614.FTN_0605 300
401614.FTN_0099 401614.FTN_0607 469
401614.FTN_0099 401614.FTN_0608 238
401614.FTN_0099 401614.FTN_0609 252
401614.FTN_0099 401614.FTN_0616 232
401614.FTN_0099 401614.FTN_0639 195
401614.FTN_0099 401614.FTN_0657 468
401614.FTN_0099 401614.FTN_0658 254
401614.FTN_0099 401614.FTN_0659 254
401614.FTN_0099 401614.FTN_0668 274
401614.FTN_0099 401614.FTN_0691 369
401614.FTN_0099 401614.FTN_0712 158
401614.FTN_0099 401614.FTN_0734 316
401614.FTN_0099 401614.FTN_0735 213
401614.FTN_0099 401614.FTN_0742 155
401614.FTN_0099 401614.FTN_0798 213
401614.FTN_0099 401614.FTN_0803 188
401614.FTN_0099 401614.FTN_0804 363
401614.FTN_0099 401614.FTN_0815 308
401614.FTN_0099 401614.FTN_0816 536
401614.FTN_0099 401614.FTN_0850 180
401614.FTN_0099 401614.FTN_0866 360
401614.FTN_0099 401614.FTN_0867 750
401614.FTN_0099 401614.FTN_0870 469
401614.FTN_0099 401614.FTN_0891 469
401614.FTN_0099 401614.FTN_0899 499
401614.FTN_0099 401614.FTN_0900 272
401614.FTN_0099 401614.FTN_0902 316
401614.FTN_0099 401614.FTN_0905 242
401614.FTN_0099 401614.FTN_0920 217
401614.FTN_0099 401614.FTN_0922 316
401614.FTN_0099 401614.FTN_0947 186
401614.FTN_0099 401614.FTN_0948 344
401614.FTN_0099 401614.FTN_0949 178
401614.FTN_0099 401614.FTN_0955 343
401614.FTN_0099 401614.FTN_0992 443
401614.FTN_0099 401614.FTN_0995 151
401614.FTN_0099 401614.FTN_0996 151
401614.FTN_0099 401614.FTN_1004 320
401614.FTN_0099 401614.FTN_1025 206
401614.FTN_0099 401614.FTN_1028 151
401614.FTN_0099 401614.FTN_1052 320
401614.FTN_0099 401614.FTN_1075 828
401614.FTN_0099 401614.FTN_1080 231
401614.FTN_0099 401614.FTN_1089 225
401614.FTN_0099 401614.FTN_1100 220
401614.FTN_0099 401614.FTN_1111 213
401614.FTN_0099 401614.FTN_1112 230
401614.FTN_0099 401614.FTN_1135 308
401614.FTN_0099 401614.FTN_1136 425
401614.FTN_0099 401614.FTN_1145 488
401614.FTN_0099 401614.FTN_1157 159
401614.FTN_0099 401614.FTN_1165 217
401614.FTN_0099 401614.FTN_1191 222
401614.FTN_0099 401614.FTN_1195 492
401614.FTN_0099 401614.FTN_1221 244
401614.FTN_0099 401614.FTN_1234 412
401614.FTN_0099 401614.FTN_1249 274
401614.FTN_0099 401614.FTN_1250 354
401614.FTN_0099 401614.FTN_1264 469
401614.FTN_0099 401614.FTN_1310 261
401614.FTN_0099 401614.FTN_1313 204
401614.FTN_0099 401614.FTN_1338 239
401614.FTN_0099 401614.FTN_1341 169
401614.FTN_0099 401614.FTN_1352 502
401614.FTN_0099 401614.FTN_1353 316
401614.FTN_0099 401614.FTN_1367 199
401614.FTN_0099 401614.FTN_1402 463
401614.FTN_0099 401614.FTN_1405 318
401614.FTN_0099 401614.FTN_1408 432
401614.FTN_0099 401614.FTN_1413 318
401614.FTN_0099 401614.FTN_1415 395
401614.FTN_0099 401614.FTN_1443 389
401614.FTN_0099 401614.FTN_1467 608
401614.FTN_0099 401614.FTN_1468 631
401614.FTN_0099 401614.FTN_1472 329
401614.FTN_0099 401614.FTN_1482 153
401614.FTN_0099 401614.FTN_1525 276
401614.FTN_0099 401614.FTN_1538 187
401614.FTN_0099 401614.FTN_1542 240
401614.FTN_0099 401614.FTN_1554 159
401614.FTN_0099 401614.FTN_1565 240
401614.FTN_0099 401614.FTN_1593 301
401614.FTN_0099 401614.FTN_1604 196
401614.FTN_0099 401614.FTN_1622 731
401614.FTN_0099 401614.FTN_1626 609
401614.FTN_0099 401614.FTN_1631 211
401614.FTN_0099 401614.FTN_1647 238
401614.FTN_0099 401614.FTN_1648 186
401614.FTN_0099 401614.FTN_1655 232
401614.FTN_0099 401614.FTN_1656 223
401614.FTN_0099 401614.FTN_1658 228
401614.FTN_0099 401614.FTN_1665 318
401614.FTN_0099 401614.FTN_1684 164
401614.FTN_0099 401614.FTN_1728 469
401614.FTN_0099 401614.FTN_1730 226
401614.FTN_0099 401614.FTN_1732 213
401614.FTN_0099 401614.FTN_1768 194
401614.FTN_0100 401614.FTN_0097 155
401614.FTN_0100 401614.FTN_0101 636
401614.FTN_0100 401614.FTN_0102 483
401614.FTN_0100 401614.FTN_0170 175
401614.FTN_0100 401614.FTN_0201 354
401614.FTN_0100 401614.FTN_0389 191
401614.FTN_0100 401614.FTN_0445 201
401614.FTN_0100 401614.FTN_0499 225
401614.FTN_0100 401614.FTN_0534 160
401614.FTN_0100 401614.FTN_0558 172
401614.FTN_0100 401614.FTN_0599 196
401614.FTN_0100 401614.FTN_0609 266
401614.FTN_0100 401614.FTN_0664 170
401614.FTN_0100 401614.FTN_0757 211
401614.FTN_0100 401614.FTN_0839 211
401614.FTN_0100 401614.FTN_0888 198
401614.FTN_0100 401614.FTN_0900 269
401614.FTN_0100 401614.FTN_0975 300
401614.FTN_0100 401614.FTN_0998 195
401614.FTN_0100 401614.FTN_1053 242
401614.FTN_0100 401614.FTN_1069 228
401614.FTN_0100 401614.FTN_1070 291
401614.FTN_0100 401614.FTN_1071 271
401614.FTN_0100 401614.FTN_1092 207
401614.FTN_0100 401614.FTN_1108 204
401614.FTN_0100 401614.FTN_1164 279
401614.FTN_0100 401614.FTN_1256 271
401614.FTN_0100 401614.FTN_1257 153
401614.FTN_0100 401614.FTN_1263 205
401614.FTN_0100 401614.FTN_1319 197
401614.FTN_0100 401614.FTN_1325 375
401614.FTN_0100 401614.FTN_1351 317
401614.FTN_0100 401614.FTN_1367 160
401614.FTN_0100 401614.FTN_1446 182
401614.FTN_0100 401614.FTN_1447 384
401614.FTN_0100 401614.FTN_1485 184
401614.FTN_0100 401614.FTN_1505 319
401614.FTN_0100 401614.FTN_1574 193
401614.FTN_0100 401614.FTN_1644 481
401614.FTN_0100 401614.FTN_1711 182
401614.FTN_0100 401614.FTN_1771 242
401614.FTN_0100 401614.FTN_1779 309
401614.FTN_0101 401614.FTN_0031 315
401614.FTN_0101 401614.FTN_0094 206
401614.FTN_0101 401614.FTN_0100 636
401614.FTN_0101 401614.FTN_0102 718
401614.FTN_0101 401614.FTN_0110 155
401614.FTN_0101 401614.FTN_0124 209
401614.FTN_0101 401614.FTN_0127 376
401614.FTN_0101 401614.FTN_0186 332
401614.FTN_0101 401614.FTN_0238 161
401614.FTN_0101 401614.FTN_0392 757
401614.FTN_0101 401614.FTN_0409 364
401614.FTN_0101 401614.FTN_0432 169
401614.FTN_0101 401614.FTN_0447 222
401614.FTN_0101 401614.FTN_0448 193
401614.FTN_0101 401614.FTN_0500 266
401614.FTN_0101 401614.FTN_0522 163
401614.FTN_0101 401614.FTN_0530 171
401614.FTN_0101 401614.FTN_0569 225
401614.FTN_0101 401614.FTN_0583 304
401614.FTN_0101 401614.FTN_0681 164
401614.FTN_0101 401614.FTN_0702 238
401614.FTN_0101 401614.FTN_0830 153
401614.FTN_0101 401614.FTN_0846 503
401614.FTN_0101 401614.FTN_0907 169
401614.FTN_0101 401614.FTN_0959 413
401614.FTN_0101 401614.FTN_0973 187
401614.FTN_0101 401614.FTN_1099 425
401614.FTN_0101 401614.FTN_1121 256
401614.FTN_0101 401614.FTN_1179 309
401614.FTN_0101 401614.FTN_1254 228
401614.FTN_0101 401614.FTN_1281 386
401614.FTN_0101 401614.FTN_1282 274
401614.FTN_0101 401614.FTN_1300 373
401614.FTN_0101 401614.FTN_1345 193
401614.FTN_0101 401614.FTN_1530 216
401614.FTN_0101 401614.FTN_1559 259
401614.FTN_0101 401614.FTN_1717 636
401614.FTN_0101 401614.FTN_1718 636
401614.FTN_0102 401614.FTN_0057 284
401614.FTN_0102 401614.FTN_0084 157
401614.FTN_0102 401614.FTN_0100 483
401614.FTN_0102 401614.FTN_0101 718
401614.FTN_0102 401614.FTN_0190 317
401614.FTN_0102 401614.FTN_0304 178
401614.FTN_0102 401614.FTN_0312 339
401614.FTN_0102 401614.FTN_0422 150
401614.FTN_0102 401614.FTN_0533 359
401614.FTN_0102 401614.FTN_0579 163
401614.FTN_0102 401614.FTN_0583 249
401614.FTN_0102 401614.FTN_0667 343
401614.FTN_0102 401614.FTN_0678 328
401614.FTN_0102 401614.FTN_0731 152
401614.FTN_0102 401614.FTN_0757 159
401614.FTN_0102 401614.FTN_0770 347
401614.FTN_0102 401614.FTN_0975 155
401614.FTN_0102 401614.FTN_1138 168
401614.FTN_0102 401614.FTN_1146 203
401614.FTN_0102 401614.FTN_1257 198
401614.FTN_0102 401614.FTN_1282 249
401614.FTN_0102 401614.FTN_1285 158
401614.FTN_0102 401614.FTN_1372 154
401614.FTN_0102 401614.FTN_1380 201
401614.FTN_0102 401614.FTN_1409 194
401614.FTN_0102 401614.FTN_1549 299
401614.FTN_0102 401614.FTN_1664 160
401614.FTN_0102 401614.FTN_1683 273
401614.FTN_0102 401614.FTN_1685 323
401614.FTN_0102 401614.FTN_1706 347
401614.FTN_0103 401614.FTN_0028 176
401614.FTN_0103 401614.FTN_0094 178
401614.FTN_0103 401614.FTN_0104 589
401614.FTN_0103 401614.FTN_0105 575
401614.FTN_0103 401614.FTN_0170 371
401614.FTN_0103 401614.FTN_0255 163
401614.FTN_0103 401614.FTN_0384 165
401614.FTN_0103 401614.FTN_0435 166
401614.FTN_0103 401614.FTN_0436 232
401614.FTN_0103 401614.FTN_0627 463
401614.FTN_0103 401614.FTN_0833 160
401614.FTN_0103 401614.FTN_0929 193
401614.FTN_0103 401614.FTN_0931 236
401614.FTN_0103 401614.FTN_0932 206
401614.FTN_0103 401614.FTN_0933 193
401614.FTN_0103 401614.FTN_0937 174
401614.FTN_0103 401614.FTN_0946 157
401614.FTN_0103 401614.FTN_0965 197
401614.FTN_0103 401614.FTN_0966 168
401614.FTN_0103 401614.FTN_0993 201
401614.FTN_0103 401614.FTN_1074 251
401614.FTN_0103 401614.FTN_1158 174
401614.FTN_0103 401614.FTN_1178 446
401614.FTN_0103 401614.FTN_1192 763
401614.FTN_0103 401614.FTN_1485 199
401614.FTN_0103 401614.FTN_1495 153
401614.FTN_0103 401614.FTN_1499 193
401614.FTN_0103 401614.FTN_1599 159
401614.FTN_0103 401614.FTN_1687 205
401614.FTN_0103 401614.FTN_1707 153
401614.FTN_0104 401614.FTN_0001 693
401614.FTN_0104 401614.FTN_0071 259
401614.FTN_0104 401614.FTN_0072 447
401614.FTN_0104 401614.FTN_0080 620
401614.FTN_0104 401614.FTN_0103 589
401614.FTN_0104 401614.FTN_0105 847
401614.FTN_0104 401614.FTN_0111 272
401614.FTN_0104 401614.FTN_0135 459
401614.FTN_0104 401614.FTN_0155 192
401614.FTN_0104 401614.FTN_0204 224
401614.FTN_0104 401614.FTN_0205 156
401614.FTN_0104 401614.FTN_0207 239
401614.FTN_0104 401614.FTN_0233 271
401614.FTN_0104 401614.FTN_0274 192
401614.FTN_0104 401614.FTN_0401 178
401614.FTN_0104 401614.FTN_0424 740
401614.FTN_0104 401614.FTN_0438 194
401614.FTN_0104 401614.FTN_0440 359
401614.FTN_0104 401614.FTN_0441 344
401614.FTN_0104 401614.FTN_0462 444
401614.FTN_0104 401614.FTN_0513 195
401614.FTN_0104 401614.FTN_0515 282
401614.FTN_0104 401614.FTN_0516 194
401614.FTN_0104 401614.FTN_0517 207
401614.FTN_0104 401614.FTN_0518 195
401614.FTN_0104 401614.FTN_0536 164
401614.FTN_0104 401614.FTN_0658 163
401614.FTN_0104 401614.FTN_0665 274
401614.FTN_0104 401614.FTN_0683 388
401614.FTN_0104 401614.FTN_0729 157
401614.FTN_0104 401614.FTN_0767 151
401614.FTN_0104 401614.FTN_0899 163
401614.FTN_0104 401614.FTN_0948 503
401614.FTN_0104 401614.FTN_0968 200
401614.FTN_0104 401614.FTN_1027 301
401614.FTN_0104 401614.FTN_1089 318
401614.FTN_0104 401614.FTN_1106 174
401614.FTN_0104 401614.FTN_1178 232
401614.FTN_0104 401614.FTN_1221 231
401614.FTN_0104 401614.FTN_1222 498
401614.FTN_0104 401614.FTN_1245 197
401614.FTN_0104 401614.FTN_1249 274
401614.FTN_0104 401614.FTN_1253 453
401614.FTN_0104 401614.FTN_1285 248
401614.FTN_0104 401614.FTN_1326 376
401614.FTN_0104 401614.FTN_1346 201
401614.FTN_0104 401614.FTN_1402 459
401614.FTN_0104 401614.FTN_1425 328
401614.FTN_0104 401614.FTN_1428 393
401614.FTN_0104 401614.FTN_1431 191
401614.FTN_0104 401614.FTN_1469 265
401614.FTN_0104 401614.FTN_1477 259
401614.FTN_0104 401614.FTN_1528 165
401614.FTN_0104 401614.FTN_1664 274
401614.FTN_0104 401614.FTN_1665 274
401614.FTN_0104 401614.FTN_1689 224
401614.FTN_0104 401614.FTN_1710 379
401614.FTN_0104 401614.FTN_1762 331
401614.FTN_0105 401614.FTN_0075 568
401614.FTN_0105 401614.FTN_0103 575
401614.FTN_0105 401614.FTN_0104 847
401614.FTN_0105 401614.FTN_0139 161
401614.FTN_0105 401614.FTN_0145 151
401614.FTN_0105 401614.FTN_0162 212
401614.FTN_0105 401614.FTN_0181 194
401614.FTN_0105 401614.FTN_0293 176
401614.FTN_0105 401614.FTN_0412 231
401614.FTN_0105 401614.FTN_0460 199
401614.FTN_0105 401614.FTN_0464 204
401614.FTN_0105 401614.FTN_0547 278
401614.FTN_0105 401614.FTN_0549 230
401614.FTN_0105 401614.FTN_0558 180
401614.FTN_0105 401614.FTN_0559 220
401614.FTN_0105 401614.FTN_0586 197
401614.FTN_0105 401614.FTN_0682 160
401614.FTN_0105 401614.FTN_0713 196
401614.FTN_0105 401614.FTN_0786 249
401614.FTN_0105 401614.FTN_0868 207
401614.FTN_0105 401614.FTN_0914 434
401614.FTN_0105 401614.FTN_0962 159
401614.FTN_0105 401614.FTN_0978 206
401614.FTN_0105 401614.FTN_1132 441
401614.FTN_0105 401614.FTN_1140 211
401614.FTN_0105 401614.FTN_1177 456
401614.FTN_0105 401614.FTN_1218 151
401614.FTN_0105 401614.FTN_1243 502
401614.FTN_0105 401614.FTN_1263 223
401614.FTN_0105 401614.FTN_1291 498
401614.FTN_0105 401614.FTN_1369 209
401614.FTN_0105 401614.FTN_1442 166
401614.FTN_0105 401614.FTN_1446 156
401614.FTN_0105 401614.FTN_1457 254
401614.FTN_0105 401614.FTN_1458 291
401614.FTN_0105 401614.FTN_1461 293
401614.FTN_0105 401614.FTN_1548 177
401614.FTN_0105 401614.FTN_1608 204
401614.FTN_0105 401614.FTN_1621 157
401614.FTN_0105 401614.FTN_1681 491
401614.FTN_0105 401614.FTN_1729 486
401614.FTN_0105 401614.FTN_1758 160
401614.FTN_0106 401614.FTN_0001 502
401614.FTN_0106 401614.FTN_0002 519
401614.FTN_0106 401614.FTN_0020 184
401614.FTN_0106 401614.FTN_0021 193
401614.FTN_0106 401614.FTN_0069 726
401614.FTN_0106 401614.FTN_0073 333
401614.FTN_0106 401614.FTN_0075 354
401614.FTN_0106 401614.FTN_0076 706
401614.FTN_0106 401614.FTN_0098 207
401614.FTN_0106 401614.FTN_0107 606
401614.FTN_0106 401614.FTN_0108 573
401614.FTN_0106 401614.FTN_0122 150
401614.FTN_0106 401614.FTN_0135 380
401614.FTN_0106 401614.FTN_0159 188
401614.FTN_0106 401614.FTN_0167 696
401614.FTN_0106 401614.FTN_0221 263
401614.FTN_0106 401614.FTN_0227 743
401614.FTN_0106 401614.FTN_0228 297
401614.FTN_0106 401614.FTN_0229 190
401614.FTN_0106 401614.FTN_0230 687
401614.FTN_0106 401614.FTN_0233 156
401614.FTN_0106 401614.FTN_0235 746
401614.FTN_0106 401614.FTN_0236 727
401614.FTN_0106 401614.FTN_0237 696
401614.FTN_0106 401614.FTN_0238 886
401614.FTN_0106 401614.FTN_0239 386
401614.FTN_0106 401614.FTN_0240 497
401614.FTN_0106 401614.FTN_0241 391
401614.FTN_0106 401614.FTN_0242 233
401614.FTN_0106 401614.FTN_0243 780
401614.FTN_0106 401614.FTN_0244 157
401614.FTN_0106 401614.FTN_0245 794
401614.FTN_0106 401614.FTN_0246 262
401614.FTN_0106 401614.FTN_0248 750
401614.FTN_0106 401614.FTN_0249 321
401614.FTN_0106 401614.FTN_0251 156
401614.FTN_0106 401614.FTN_0252 761
401614.FTN_0106 401614.FTN_0253 763
401614.FTN_0106 401614.FTN_0254 300
401614.FTN_0106 401614.FTN_0255 223
401614.FTN_0106 401614.FTN_0256 760
401614.FTN_0106 401614.FTN_0257 178
401614.FTN_0106 401614.FTN_0258 273
401614.FTN_0106 401614.FTN_0259 224
401614.FTN_0106 401614.FTN_0260 188
401614.FTN_0106 401614.FTN_0261 803
401614.FTN_0106 401614.FTN_0262 824
401614.FTN_0106 401614.FTN_0263 725
401614.FTN_0106 401614.FTN_0264 361
401614.FTN_0106 401614.FTN_0265 632
401614.FTN_0106 401614.FTN_0276 544
401614.FTN_0106 401614.FTN_0278 517
401614.FTN_0106 401614.FTN_0291 414
401614.FTN_0106 401614.FTN_0332 772
401614.FTN_0106 401614.FTN_0333 781
401614.FTN_0106 401614.FTN_0347 364
401614.FTN_0106 401614.FTN_0348 540
401614.FTN_0106 401614.FTN_0419 200
401614.FTN_0106 401614.FTN_0420 252
401614.FTN_0106 401614.FTN_0421 244
401614.FTN_0106 401614.FTN_0432 356
401614.FTN_0106 401614.FTN_0440 543
401614.FTN_0106 401614.FTN_0441 544
401614.FTN_0106 401614.FTN_0442 544
401614.FTN_0106 401614.FTN_0459 317
401614.FTN_0106 401614.FTN_0461 428
401614.FTN_0106 401614.FTN_0487 857
401614.FTN_0106 401614.FTN_0490 155
401614.FTN_0106 401614.FTN_0504 581
401614.FTN_0106 401614.FTN_0519 184
401614.FTN_0106 401614.FTN_0552 468
401614.FTN_0106 401614.FTN_0560 695
401614.FTN_0106 401614.FTN_0574 696
401614.FTN_0106 401614.FTN_0598 158
401614.FTN_0106 401614.FTN_0600 489
401614.FTN_0106 401614.FTN_0603 468
401614.FTN_0106 401614.FTN_0608 938
401614.FTN_0106 401614.FTN_0609 539
401614.FTN_0106 401614.FTN_0613 161
401614.FTN_0106 401614.FTN_0675 623
401614.FTN_0106 401614.FTN_0676 836
401614.FTN_0106 401614.FTN_0725 851
401614.FTN_0106 401614.FTN_0730 206
401614.FTN_0106 401614.FTN_0734 266
401614.FTN_0106 401614.FTN_0735 270
401614.FTN_0106 401614.FTN_0736 216
401614.FTN_0106 401614.FTN_0774 209
401614.FTN_0106 401614.FTN_0803 153
401614.FTN_0106 401614.FTN_0819 152
401614.FTN_0106 401614.FTN_0846 585
401614.FTN_0106 401614.FTN_0906 539
401614.FTN_0106 401614.FTN_0914 283
401614.FTN_0106 401614.FTN_0916 880
401614.FTN_0106 401614.FTN_0945 161
401614.FTN_0106 401614.FTN_0949 647
401614.FTN_0106 401614.FTN_0950 872
401614.FTN_0106 401614.FTN_0951 843
401614.FTN_0106 401614.FTN_0987 697
401614.FTN_0106 401614.FTN_0988 156
401614.FTN_0106 401614.FTN_1004 219
401614.FTN_0106 401614.FTN_1007 624
401614.FTN_0106 401614.FTN_1050 269
401614.FTN_0106 401614.FTN_1051 356
401614.FTN_0106 401614.FTN_1052 206
401614.FTN_0106 401614.FTN_1054 290
401614.FTN_0106 401614.FTN_1058 603
401614.FTN_0106 401614.FTN_1064 153
401614.FTN_0106 401614.FTN_1065 206
401614.FTN_0106 401614.FTN_1067 156
401614.FTN_0106 401614.FTN_1128 224
401614.FTN_0106 401614.FTN_1142 323
401614.FTN_0106 401614.FTN_1157 276
401614.FTN_0106 401614.FTN_1164 739
401614.FTN_0106 401614.FTN_1168 150
401614.FTN_0106 401614.FTN_1172 154
401614.FTN_0106 401614.FTN_1182 370
401614.FTN_0106 401614.FTN_1188 492
401614.FTN_0106 401614.FTN_1189 150
401614.FTN_0106 401614.FTN_1190 728
401614.FTN_0106 401614.FTN_1191 160
401614.FTN_0106 401614.FTN_1198 198
401614.FTN_0106 401614.FTN_1243 156
401614.FTN_0106 401614.FTN_1246 534
401614.FTN_0106 401614.FTN_1266 151
401614.FTN_0106 401614.FTN_1267 151
401614.FTN_0106 401614.FTN_1268 151
401614.FTN_0106 401614.FTN_1271 182
401614.FTN_0106 401614.FTN_1283 193
401614.FTN_0106 401614.FTN_1284 238
401614.FTN_0106 401614.FTN_1285 223
401614.FTN_0106 401614.FTN_1288 410
401614.FTN_0106 401614.FTN_1289 893
401614.FTN_0106 401614.FTN_1298 207
401614.FTN_0106 401614.FTN_1334 482
401614.FTN_0106 401614.FTN_1335 595
401614.FTN_0106 401614.FTN_1340 324
401614.FTN_0106 401614.FTN_1357 512
401614.FTN_0106 401614.FTN_1408 270
401614.FTN_0106 401614.FTN_1412 361
401614.FTN_0106 401614.FTN_1416 282
401614.FTN_0106 401614.FTN_1417 193
401614.FTN_0106 401614.FTN_1461 261
401614.FTN_0106 401614.FTN_1543 209
401614.FTN_0106 401614.FTN_1545 822
401614.FTN_0106 401614.FTN_1550 376
401614.FTN_0106 401614.FTN_1559 522
401614.FTN_0106 401614.FTN_1560 366
401614.FTN_0106 401614.FTN_1561 366
401614.FTN_0106 401614.FTN_1562 869
401614.FTN_0106 401614.FTN_1563 343
401614.FTN_0106 401614.FTN_1568 343
401614.FTN_0106 401614.FTN_1569 257
401614.FTN_0106 401614.FTN_1570 828
401614.FTN_0106 401614.FTN_1571 216
401614.FTN_0106 401614.FTN_1572 499
401614.FTN_0106 401614.FTN_1573 158
401614.FTN_0106 401614.FTN_1576 677
401614.FTN_0106 401614.FTN_1597 695
401614.FTN_0106 401614.FTN_1626 395
401614.FTN_0106 401614.FTN_1630 191
401614.FTN_0106 401614.FTN_1632 446
401614.FTN_0106 401614.FTN_1633 280
401614.FTN_0106 401614.FTN_1640 201
401614.FTN_0106 401614.FTN_1660 375
401614.FTN_0106 401614.FTN_1662 193
401614.FTN_0106 401614.FTN_1664 151
401614.FTN_0106 401614.FTN_1729 242
401614.FTN_0106 401614.FTN_1732 270
401614.FTN_0106 401614.FTN_1749 277
401614.FTN_0106 401614.FTN_1750 277
401614.FTN_0106 401614.FTN_1782 276
401614.FTN_0107 401614.FTN_0001 213
401614.FTN_0107 401614.FTN_0002 376
401614.FTN_0107 401614.FTN_0019 443
401614.FTN_0107 401614.FTN_0020 151
401614.FTN_0107 401614.FTN_0021 381
401614.FTN_0107 401614.FTN_0024 392
401614.FTN_0107 401614.FTN_0060 229
401614.FTN_0107 401614.FTN_0061 267
401614.FTN_0107 401614.FTN_0068 342
401614.FTN_0107 401614.FTN_0069 359
401614.FTN_0107 401614.FTN_0073 597
401614.FTN_0107 401614.FTN_0084 366
401614.FTN_0107 401614.FTN_0106 606
401614.FTN_0107 401614.FTN_0108 879
401614.FTN_0107 401614.FTN_0110 193
401614.FTN_0107 401614.FTN_0113 274
401614.FTN_0107 401614.FTN_0122 238
401614.FTN_0107 401614.FTN_0124 195
401614.FTN_0107 401614.FTN_0129 635
401614.FTN_0107 401614.FTN_0154 167
401614.FTN_0107 401614.FTN_0158 170
401614.FTN_0107 401614.FTN_0159 191
401614.FTN_0107 401614.FTN_0164 164
401614.FTN_0107 401614.FTN_0166 333
401614.FTN_0107 401614.FTN_0167 274
401614.FTN_0107 401614.FTN_0168 575
401614.FTN_0107 401614.FTN_0173 268
401614.FTN_0107 401614.FTN_0177 207
401614.FTN_0107 401614.FTN_0182 187
401614.FTN_0107 401614.FTN_0205 153
401614.FTN_0107 401614.FTN_0214 280
401614.FTN_0107 401614.FTN_0221 260
401614.FTN_0107 401614.FTN_0228 169
401614.FTN_0107 401614.FTN_0229 175
401614.FTN_0107 401614.FTN_0230 559
401614.FTN_0107 401614.FTN_0231 245
401614.FTN_0107 401614.FTN_0232 316
401614.FTN_0107 401614.FTN_0234 668
401614.FTN_0107 401614.FTN_0235 696
401614.FTN_0107 401614.FTN_0236 160
401614.FTN_0107 401614.FTN_0237 388
401614.FTN_0107 401614.FTN_0239 198
401614.FTN_0107 401614.FTN_0240 234
401614.FTN_0107 401614.FTN_0242 394
401614.FTN_0107 401614.FTN_0244 160
401614.FTN_0107 401614.FTN_0253 164
401614.FTN_0107 401614.FTN_0256 386
401614.FTN_0107 401614.FTN_0262 165
401614.FTN_0107 401614.FTN_0270 631
401614.FTN_0107 401614.FTN_0276 319
401614.FTN_0107 401614.FTN_0282 224
401614.FTN_0107 401614.FTN_0301 163
401614.FTN_0107 401614.FTN_0321 288
401614.FTN_0107 401614.FTN_0335 389
401614.FTN_0107 401614.FTN_0390 192
401614.FTN_0107 401614.FTN_0394 153
401614.FTN_0107 401614.FTN_0408 208
401614.FTN_0107 401614.FTN_0412 331
401614.FTN_0107 401614.FTN_0417 365
401614.FTN_0107 401614.FTN_0421 252
401614.FTN_0107 401614.FTN_0425 192
401614.FTN_0107 401614.FTN_0432 190
401614.FTN_0107 401614.FTN_0440 152
401614.FTN_0107 401614.FTN_0441 407
401614.FTN_0107 401614.FTN_0446 543
401614.FTN_0107 401614.FTN_0450 222
401614.FTN_0107 401614.FTN_0457 298
401614.FTN_0107 401614.FTN_0458 279
401614.FTN_0107 401614.FTN_0465 170
401614.FTN_0107 401614.FTN_0468 371
401614.FTN_0107 401614.FTN_0487 162
401614.FTN_0107 401614.FTN_0490 507
401614.FTN_0107 401614.FTN_0493 238
401614.FTN_0107 401614.FTN_0496 389
401614.FTN_0107 401614.FTN_0499 224
401614.FTN_0107 401614.FTN_0500 193
401614.FTN_0107 401614.FTN_0515 207
401614.FTN_0107 401614.FTN_0538 216
401614.FTN_0107 401614.FTN_0542 390
401614.FTN_0107 401614.FTN_0543 240
401614.FTN_0107 401614.FTN_0551 212
401614.FTN_0107 401614.FTN_0552 152
401614.FTN_0107 401614.FTN_0559 228
401614.FTN_0107 401614.FTN_0560 220
401614.FTN_0107 401614.FTN_0561 151
401614.FTN_0107 401614.FTN_0562 152
401614.FTN_0107 401614.FTN_0568 268
401614.FTN_0107 401614.FTN_0569 341
401614.FTN_0107 401614.FTN_0593 196
401614.FTN_0107 401614.FTN_0598 237
401614.FTN_0107 401614.FTN_0600 313
401614.FTN_0107 401614.FTN_0605 514
401614.FTN_0107 401614.FTN_0608 328
401614.FTN_0107 401614.FTN_0609 462
401614.FTN_0107 401614.FTN_0612 199
401614.FTN_0107 401614.FTN_0616 455
401614.FTN_0107 401614.FTN_0617 346
401614.FTN_0107 401614.FTN_0618 346
401614.FTN_0107 401614.FTN_0621 228
401614.FTN_0107 401614.FTN_0637 168
401614.FTN_0107 401614.FTN_0646 150
401614.FTN_0107 401614.FTN_0651 196
401614.FTN_0107 401614.FTN_0654 156
401614.FTN_0107 401614.FTN_0658 181
401614.FTN_0107 401614.FTN_0659 244
401614.FTN_0107 401614.FTN_0660 229
401614.FTN_0107 401614.FTN_0661 170
401614.FTN_0107 401614.FTN_0666 403
401614.FTN_0107 401614.FTN_0672 188
401614.FTN_0107 401614.FTN_0676 451
401614.FTN_0107 401614.FTN_0680 249
401614.FTN_0107 401614.FTN_0691 433
401614.FTN_0107 401614.FTN_0694 314
401614.FTN_0107 401614.FTN_0700 192
401614.FTN_0107 401614.FTN_0722 301
401614.FTN_0107 401614.FTN_0735 296
401614.FTN_0107 401614.FTN_0749 274
401614.FTN_0107 401614.FTN_0766 197
401614.FTN_0107 401614.FTN_0774 261
401614.FTN_0107 401614.FTN_0776 326
401614.FTN_0107 401614.FTN_0778 601
401614.FTN_0107 401614.FTN_0787 382
401614.FTN_0107 401614.FTN_0799 274
401614.FTN_0107 401614.FTN_0803 511
401614.FTN_0107 401614.FTN_0804 318
401614.FTN_0107 401614.FTN_0806 408
401614.FTN_0107 401614.FTN_0810 150
401614.FTN_0107 401614.FTN_0811 268
401614.FTN_0107 401614.FTN_0819 208
401614.FTN_0107 401614.FTN_0827 152
401614.FTN_0107 401614.FTN_0843 600
401614.FTN_0107 401614.FTN_0870 601
401614.FTN_0107 401614.FTN_0876 170
401614.FTN_0107 401614.FTN_0877 170
401614.FTN_0107 401614.FTN_0880 179
401614.FTN_0107 401614.FTN_0882 455
401614.FTN_0107 401614.FTN_0883 494
401614.FTN_0107 401614.FTN_0896 343
401614.FTN_0107 401614.FTN_0902 264
401614.FTN_0107 401614.FTN_0909 171
401614.FTN_0107 401614.FTN_0912 375
401614.FTN_0107 401614.FTN_0915 221
401614.FTN_0107 401614.FTN_0916 181
401614.FTN_0107 401614.FTN_0926 328
401614.FTN_0107 401614.FTN_0927 404
401614.FTN_0107 401614.FTN_0948 641
401614.FTN_0107 401614.FTN_0951 159
401614.FTN_0107 401614.FTN_0956 343
401614.FTN_0107 401614.FTN_0961 150
401614.FTN_0107 401614.FTN_0980 265
401614.FTN_0107 401614.FTN_0987 527
401614.FTN_0107 401614.FTN_0988 300
401614.FTN_0107 401614.FTN_0995 316
401614.FTN_0107 401614.FTN_1003 325
401614.FTN_0107 401614.FTN_1004 826
401614.FTN_0107 401614.FTN_1006 163
401614.FTN_0107 401614.FTN_1008 470
401614.FTN_0107 401614.FTN_1024 159
401614.FTN_0107 401614.FTN_1030 652
401614.FTN_0107 401614.FTN_1039 376
401614.FTN_0107 401614.FTN_1045 186
401614.FTN_0107 401614.FTN_1052 224
401614.FTN_0107 401614.FTN_1054 424
401614.FTN_0107 401614.FTN_1055 318
401614.FTN_0107 401614.FTN_1063 157
401614.FTN_0107 401614.FTN_1064 339
401614.FTN_0107 401614.FTN_1065 253
401614.FTN_0107 401614.FTN_1066 270
401614.FTN_0107 401614.FTN_1095 179
401614.FTN_0107 401614.FTN_1100 193
401614.FTN_0107 401614.FTN_1110 323
401614.FTN_0107 401614.FTN_1114 168
401614.FTN_0107 401614.FTN_1128 308
401614.FTN_0107 401614.FTN_1145 651
401614.FTN_0107 401614.FTN_1155 176
401614.FTN_0107 401614.FTN_1157 396
401614.FTN_0107 401614.FTN_1168 238
401614.FTN_0107 401614.FTN_1182 550
401614.FTN_0107 401614.FTN_1188 349
401614.FTN_0107 401614.FTN_1191 281
401614.FTN_0107 401614.FTN_1198 320
401614.FTN_0107 401614.FTN_1217 159
401614.FTN_0107 401614.FTN_1221 220
401614.FTN_0107 401614.FTN_1243 590
401614.FTN_0107 401614.FTN_1249 220
401614.FTN_0107 401614.FTN_1259 285
401614.FTN_0107 401614.FTN_1264 206
401614.FTN_0107 401614.FTN_1271 320
401614.FTN_0107 401614.FTN_1283 527
401614.FTN_0107 401614.FTN_1284 512
401614.FTN_0107 401614.FTN_1285 506
401614.FTN_0107 401614.FTN_1288 351
401614.FTN_0107 401614.FTN_1298 297
401614.FTN_0107 401614.FTN_1331 353
401614.FTN_0107 401614.FTN_1332 431
401614.FTN_0107 401614.FTN_1333 202
401614.FTN_0107 401614.FTN_1338 343
401614.FTN_0107 401614.FTN_1339 238
401614.FTN_0107 401614.FTN_1340 303
401614.FTN_0107 401614.FTN_1341 304
401614.FTN_0107 401614.FTN_1350 263
401614.FTN_0107 401614.FTN_1360 160
401614.FTN_0107 401614.FTN_1377 364
401614.FTN_0107 401614.FTN_1400 301
401614.FTN_0107 401614.FTN_1408 361
401614.FTN_0107 401614.FTN_1416 238
401614.FTN_0107 401614.FTN_1418 227
401614.FTN_0107 401614.FTN_1430 239
401614.FTN_0107 401614.FTN_1461 201
401614.FTN_0107 401614.FTN_1462 319
401614.FTN_0107 401614.FTN_1463 726
401614.FTN_0107 401614.FTN_1464 752
401614.FTN_0107 401614.FTN_1470 238
401614.FTN_0107 401614.FTN_1474 408
401614.FTN_0107 401614.FTN_1479 268
401614.FTN_0107 401614.FTN_1482 217
401614.FTN_0107 401614.FTN_1483 161
401614.FTN_0107 401614.FTN_1484 220
401614.FTN_0107 401614.FTN_1486 194
401614.FTN_0107 401614.FTN_1499 443
401614.FTN_0107 401614.FTN_1513 210
401614.FTN_0107 401614.FTN_1518 208
401614.FTN_0107 401614.FTN_1523 155
401614.FTN_0107 401614.FTN_1528 161
401614.FTN_0107 401614.FTN_1538 185
401614.FTN_0107 401614.FTN_1543 172
401614.FTN_0107 401614.FTN_1544 178
401614.FTN_0107 401614.FTN_1545 650
401614.FTN_0107 401614.FTN_1558 273
401614.FTN_0107 401614.FTN_1559 189
401614.FTN_0107 401614.FTN_1560 234
401614.FTN_0107 401614.FTN_1563 274
401614.FTN_0107 401614.FTN_1565 713
401614.FTN_0107 401614.FTN_1567 181
401614.FTN_0107 401614.FTN_1568 378
401614.FTN_0107 401614.FTN_1569 209
401614.FTN_0107 401614.FTN_1571 330
401614.FTN_0107 401614.FTN_1572 697
401614.FTN_0107 401614.FTN_1581 240
401614.FTN_0107 401614.FTN_1591 324
401614.FTN_0107 401614.FTN_1594 413
401614.FTN_0107 401614.FTN_1595 269
401614.FTN_0107 401614.FTN_1601 156
401614.FTN_0107 401614.FTN_1604 342
401614.FTN_0107 401614.FTN_1618 150
401614.FTN_0107 401614.FTN_1626 710
401614.FTN_0107 401614.FTN_1633 345
401614.FTN_0107 401614.FTN_1637 455
401614.FTN_0107 401614.FTN_1642 384
401614.FTN_0107 401614.FTN_1646 210
401614.FTN_0107 401614.FTN_1647 198
401614.FTN_0107 401614.FTN_1648 251
401614.FTN_0107 401614.FTN_1650 151
401614.FTN_0107 401614.FTN_1651 223
401614.FTN_0107 401614.FTN_1652 182
401614.FTN_0107 401614.FTN_1655 518
401614.FTN_0107 401614.FTN_1658 180
401614.FTN_0107 401614.FTN_1660 593
401614.FTN_0107 401614.FTN_1662 409
401614.FTN_0107 401614.FTN_1665 276
401614.FTN_0107 401614.FTN_1675 389
401614.FTN_0107 401614.FTN_1705 166
401614.FTN_0107 401614.FTN_1710 782
401614.FTN_0107 401614.FTN_1739 163
401614.FTN_0107 401614.FTN_1745 279
401614.FTN_0107 401614.FTN_1756 297
401614.FTN_0108 401614.FTN_0035 351
401614.FTN_0108 401614.FTN_0063 223
401614.FTN_0108 401614.FTN_0069 224
401614.FTN_0108 401614.FTN_0075 184
401614.FTN_0108 401614.FTN_0078 196
401614.FTN_0108 401614.FTN_0106 573
401614.FTN_0108 401614.FTN_0107 879
401614.FTN_0108 401614.FTN_0111 539
401614.FTN_0108 401614.FTN_0113 478
401614.FTN_0108 401614.FTN_0118 432
401614.FTN_0108 401614.FTN_0122 156
401614.FTN_0108 401614.FTN_0129 467
401614.FTN_0108 401614.FTN_0134 264
401614.FTN_0108 401614.FTN_0144 150
401614.FTN_0108 401614.FTN_0159 294
401614.FTN_0108 401614.FTN_0160 256
401614.FTN_0108 401614.FTN_0166 396
401614.FTN_0108 401614.FTN_0167 364
401614.FTN_0108 401614.FTN_0171 375
401614.FTN_0108 401614.FTN_0178 275
401614.FTN_0108 401614.FTN_0179 432
401614.FTN_0108 401614.FTN_0217 307
401614.FTN_0108 401614.FTN_0219 166
401614.FTN_0108 401614.FTN_0221 254
401614.FTN_0108 401614.FTN_0229 281
401614.FTN_0108 401614.FTN_0237 223
401614.FTN_0108 401614.FTN_0244 325
401614.FTN_0108 401614.FTN_0246 228
401614.FTN_0108 401614.FTN_0270 421
401614.FTN_0108 401614.FTN_0277 260
401614.FTN_0108 401614.FTN_0293 308
401614.FTN_0108 401614.FTN_0330 206
401614.FTN_0108 401614.FTN_0358 274
401614.FTN_0108 401614.FTN_0408 170
401614.FTN_0108 401614.FTN_0419 263
401614.FTN_0108 401614.FTN_0420 167
401614.FTN_0108 401614.FTN_0424 307
401614.FTN_0108 401614.FTN_0440 236
401614.FTN_0108 401614.FTN_0441 291
401614.FTN_0108 401614.FTN_0442 450
401614.FTN_0108 401614.FTN_0446 343
401614.FTN_0108 401614.FTN_0468 216
401614.FTN_0108 401614.FTN_0487 291
401614.FTN_0108 401614.FTN_0493 360
401614.FTN_0108 401614.FTN_0511 172
401614.FTN_0108 401614.FTN_0539 236
401614.FTN_0108 401614.FTN_0548 891
401614.FTN_0108 401614.FTN_0557 332
401614.FTN_0108 401614.FTN_0560 165
401614.FTN_0108 401614.FTN_0562 459
401614.FTN_0108 401614.FTN_0568 268
401614.FTN_0108 401614.FTN_0569 266
401614.FTN_0108 401614.FTN_0598 158
401614.FTN_0108 401614.FTN_0605 323
401614.FTN_0108 401614.FTN_0609 392
401614.FTN_0108 401614.FTN_0613 194
401614.FTN_0108 401614.FTN_0637 161
401614.FTN_0108 401614.FTN_0639 196
401614.FTN_0108 401614.FTN_0660 189
401614.FTN_0108 401614.FTN_0665 432
401614.FTN_0108 401614.FTN_0675 150
401614.FTN_0108 401614.FTN_0676 152
401614.FTN_0108 401614.FTN_0691 329
401614.FTN_0108 401614.FTN_0702 424
401614.FTN_0108 401614.FTN_0725 291
401614.FTN_0108 401614.FTN_0739 192
401614.FTN_0108 401614.FTN_0750 225
401614.FTN_0108 401614.FTN_0751 236
401614.FTN_0108 401614.FTN_0752 272
401614.FTN_0108 401614.FTN_0754 301
401614.FTN_0108 401614.FTN_0766 282
401614.FTN_0108 401614.FTN_0774 343
401614.FTN_0108 401614.FTN_0778 498
401614.FTN_0108 401614.FTN_0803 306
401614.FTN_0108 401614.FTN_0811 268
401614.FTN_0108 401614.FTN_0819 268
401614.FTN_0108 401614.FTN_0827 234
401614.FTN_0108 401614.FTN_0838 205
401614.FTN_0108 401614.FTN_0841 159
401614.FTN_0108 401614.FTN_0846 385
401614.FTN_0108 401614.FTN_0850 320
401614.FTN_0108 401614.FTN_0865 166
401614.FTN_0108 401614.FTN_0867 320
401614.FTN_0108 401614.FTN_0870 191
401614.FTN_0108 401614.FTN_0882 231
401614.FTN_0108 401614.FTN_0883 331
401614.FTN_0108 401614.FTN_0899 377
401614.FTN_0108 401614.FTN_0914 267
401614.FTN_0108 401614.FTN_0916 291
401614.FTN_0108 401614.FTN_0920 721
401614.FTN_0108 401614.FTN_0945 155
401614.FTN_0108 401614.FTN_0948 195
401614.FTN_0108 401614.FTN_0956 415
401614.FTN_0108 401614.FTN_0968 151
401614.FTN_0108 401614.FTN_0985 159
401614.FTN_0108 401614.FTN_0987 406
401614.FTN_0108 401614.FTN_0991 307
401614.FTN_0108 401614.FTN_0995 186
401614.FTN_0108 401614.FTN_1004 306
401614.FTN_0108 401614.FTN_1008 561
401614.FTN_0108 401614.FTN_1028 225
401614.FTN_0108 401614.FTN_1031 376
401614.FTN_0108 401614.FTN_1039 360
401614.FTN_0108 401614.FTN_1040 224
401614.FTN_0108 401614.FTN_1043 195
401614.FTN_0108 401614.FTN_1050 212
401614.FTN_0108 401614.FTN_1052 330
401614.FTN_0108 401614.FTN_1056 189
401614.FTN_0108 401614.FTN_1058 295
401614.FTN_0108 401614.FTN_1063 671
401614.FTN_0108 401614.FTN_1064 168
401614.FTN_0108 401614.FTN_1074 271
401614.FTN_0108 401614.FTN_1076 317
401614.FTN_0108 401614.FTN_1088 179
401614.FTN_0108 401614.FTN_1089 174
401614.FTN_0108 401614.FTN_1109 302
401614.FTN_0108 401614.FTN_1110 308
401614.FTN_0108 401614.FTN_1115 162
401614.FTN_0108 401614.FTN_1116 315
401614.FTN_0108 401614.FTN_1145 361
401614.FTN_0108 401614.FTN_1161 377
401614.FTN_0108 401614.FTN_1165 721
401614.FTN_0108 401614.FTN_1182 846
401614.FTN_0108 401614.FTN_1184 320
401614.FTN_0108 401614.FTN_1187 200
401614.FTN_0108 401614.FTN_1198 343
401614.FTN_0108 401614.FTN_1221 307
401614.FTN_0108 401614.FTN_1228 274
401614.FTN_0108 401614.FTN_1229 459
401614.FTN_0108 401614.FTN_1245 835
401614.FTN_0108 401614.FTN_1247 327
401614.FTN_0108 401614.FTN_1250 728
401614.FTN_0108 401614.FTN_1263 151
401614.FTN_0108 401614.FTN_1278 270
401614.FTN_0108 401614.FTN_1283 640
401614.FTN_0108 401614.FTN_1284 319
401614.FTN_0108 401614.FTN_1293 303
401614.FTN_0108 401614.FTN_1294 177
401614.FTN_0108 401614.FTN_1298 885
401614.FTN_0108 401614.FTN_1302 224
401614.FTN_0108 401614.FTN_1336 383
401614.FTN_0108 401614.FTN_1337 219
401614.FTN_0108 401614.FTN_1338 253
401614.FTN_0108 401614.FTN_1340 359
401614.FTN_0108 401614.FTN_1343 377
401614.FTN_0108 401614.FTN_1346 188
401614.FTN_0108 401614.FTN_1347 274
401614.FTN_0108 401614.FTN_1350 496
401614.FTN_0108 401614.FTN_1354 275
401614.FTN_0108 401614.FTN_1355 308
401614.FTN_0108 401614.FTN_1356 469
401614.FTN_0108 401614.FTN_1360 344
401614.FTN_0108 401614.FTN_1370 197
401614.FTN_0108 401614.FTN_1377 383
401614.FTN_0108 401614.FTN_1383 234
401614.FTN_0108 401614.FTN_1413 493
401614.FTN_0108 401614.FTN_1418 170
401614.FTN_0108 401614.FTN_1425 247
401614.FTN_0108 401614.FTN_1434 491
401614.FTN_0108 401614.FTN_1435 316
401614.FTN_0108 401614.FTN_1462 204
401614.FTN_0108 401614.FTN_1463 445
401614.FTN_0108 401614.FTN_1464 243
401614.FTN_0108 401614.FTN_1496 193
401614.FTN_0108 401614.FTN_1499 218
401614.FTN_0108 401614.FTN_1514 279
401614.FTN_0108 401614.FTN_1518 343
401614.FTN_0108 401614.FTN_1527 274
401614.FTN_0108 401614.FTN_1530 244
401614.FTN_0108 401614.FTN_1538 150
401614.FTN_0108 401614.FTN_1543 188
401614.FTN_0108 401614.FTN_1545 200
401614.FTN_0108 401614.FTN_1553 166
401614.FTN_0108 401614.FTN_1560 512
401614.FTN_0108 401614.FTN_1561 215
401614.FTN_0108 401614.FTN_1580 263
401614.FTN_0108 401614.FTN_1595 436
401614.FTN_0108 401614.FTN_1597 232
401614.FTN_0108 401614.FTN_1598 328
401614.FTN_0108 401614.FTN_1603 196
401614.FTN_0108 401614.FTN_1606 182
401614.FTN_0108 401614.FTN_1607 294
401614.FTN_0108 401614.FTN_1622 279
401614.FTN_0108 401614.FTN_1623 316
401614.FTN_0108 401614.FTN_1626 307
401614.FTN_0108 401614.FTN_1633 235
401614.FTN_0108 401614.FTN_1658 364
401614.FTN_0108 401614.FTN_1668 177
401614.FTN_0108 401614.FTN_1689 349
401614.FTN_0108 401614.FTN_1690 464
401614.FTN_0108 401614.FTN_1691 412
401614.FTN_0108 401614.FTN_1694 740
401614.FTN_0108 401614.FTN_1705 151
401614.FTN_0108 401614.FTN_1710 462
401614.FTN_0108 401614.FTN_1730 161
401614.FTN_0108 401614.FTN_1739 206
401614.FTN_0108 401614.FTN_1752 164
401614.FTN_0109 401614.FTN_0063 215
401614.FTN_0109 401614.FTN_0110 592
401614.FTN_0109 401614.FTN_0111 592
401614.FTN_0109 401614.FTN_0112 572
401614.FTN_0109 401614.FTN_0113 572
401614.FTN_0109 401614.FTN_0114 572
401614.FTN_0109 401614.FTN_0115 196
401614.FTN_0109 401614.FTN_1014 358
401614.FTN_0109 401614.FTN_1027 224
401614.FTN_0110 401614.FTN_0019 230
401614.FTN_0110 401614.FTN_0050 212
401614.FTN_0110 401614.FTN_0063 360
401614.FTN_0110 401614.FTN_0069 172
401614.FTN_0110 401614.FTN_0078 540
401614.FTN_0110 401614.FTN_0101 155
401614.FTN_0110 401614.FTN_0107 193
401614.FTN_0110 401614.FTN_0109 592
401614.FTN_0110 401614.FTN_0111 887
401614.FTN_0110 401614.FTN_0112 884
401614.FTN_0110 401614.FTN_0113 861
401614.FTN_0110 401614.FTN_0114 886
401614.FTN_0110 401614.FTN_0115 242
401614.FTN_0110 401614.FTN_0127 201
401614.FTN_0110 401614.FTN_0129 469
401614.FTN_0110 401614.FTN_0132 177
401614.FTN_0110 401614.FTN_0158 541
401614.FTN_0110 401614.FTN_0163 200
401614.FTN_0110 401614.FTN_0165 380
401614.FTN_0110 401614.FTN_0166 178
401614.FTN_0110 401614.FTN_0189 492
401614.FTN_0110 401614.FTN_0195 194
401614.FTN_0110 401614.FTN_0196 194
401614.FTN_0110 401614.FTN_0197 194
401614.FTN_0110 401614.FTN_0240 166
401614.FTN_0110 401614.FTN_0250 339
401614.FTN_0110 401614.FTN_0282 167
401614.FTN_0110 401614.FTN_0291 537
401614.FTN_0110 401614.FTN_0294 219
401614.FTN_0110 401614.FTN_0298 217
401614.FTN_0110 401614.FTN_0301 190
401614.FTN_0110 401614.FTN_0304 178
401614.FTN_0110 401614.FTN_0317 176
401614.FTN_0110 401614.FTN_0331 150
401614.FTN_0110 401614.FTN_0345 587
401614.FTN_0110 401614.FTN_0348 395
401614.FTN_0110 401614.FTN_0390 447
401614.FTN_0110 401614.FTN_0402 235
401614.FTN_0110 401614.FTN_0417 213
401614.FTN_0110 401614.FTN_0421 454
401614.FTN_0110 401614.FTN_0422 191
401614.FTN_0110 401614.FTN_0432 537
401614.FTN_0110 401614.FTN_0442 440
401614.FTN_0110 401614.FTN_0446 182
401614.FTN_0110 401614.FTN_0458 191
401614.FTN_0110 401614.FTN_0465 221
401614.FTN_0110 401614.FTN_0487 201
401614.FTN_0110 401614.FTN_0500 515
401614.FTN_0110 401614.FTN_0502 634
401614.FTN_0110 401614.FTN_0511 206
401614.FTN_0110 401614.FTN_0519 487
401614.FTN_0110 401614.FTN_0520 341
401614.FTN_0110 401614.FTN_0522 196
401614.FTN_0110 401614.FTN_0554 150
401614.FTN_0110 401614.FTN_0560 530
401614.FTN_0110 401614.FTN_0562 334
401614.FTN_0110 401614.FTN_0569 321
401614.FTN_0110 401614.FTN_0571 200
401614.FTN_0110 401614.FTN_0574 306
401614.FTN_0110 401614.FTN_0578 193
401614.FTN_0110 401614.FTN_0593 151
401614.FTN_0110 401614.FTN_0605 181
401614.FTN_0110 401614.FTN_0613 252
401614.FTN_0110 401614.FTN_0635 253
401614.FTN_0110 401614.FTN_0655 250
401614.FTN_0110 401614.FTN_0658 226
401614.FTN_0110 401614.FTN_0663 189
401614.FTN_0110 401614.FTN_0676 360
401614.FTN_0110 401614.FTN_0684 191
401614.FTN_0110 401614.FTN_0691 453
401614.FTN_0110 401614.FTN_0694 395
401614.FTN_0110 401614.FTN_0702 468
401614.FTN_0110 401614.FTN_0774 330
401614.FTN_0110 401614.FTN_0780 152
401614.FTN_0110 401614.FTN_0799 318
401614.FTN_0110 401614.FTN_0803 902
401614.FTN_0110 401614.FTN_0822 200
401614.FTN_0110 401614.FTN_0830 444
401614.FTN_0110 401614.FTN_0838 202
401614.FTN_0110 401614.FTN_0848 197
401614.FTN_0110 401614.FTN_0849 597
401614.FTN_0110 401614.FTN_0867 332
401614.FTN_0110 401614.FTN_0884 167
401614.FTN_0110 401614.FTN_0899 563
401614.FTN_0110 401614.FTN_0900 232
401614.FTN_0110 401614.FTN_0902 168
401614.FTN_0110 401614.FTN_0916 201
401614.FTN_0110 401614.FTN_0917 253
401614.FTN_0110 401614.FTN_0920 219
401614.FTN_0110 401614.FTN_0922 309
401614.FTN_0110 401614.FTN_0947 424
401614.FTN_0110 401614.FTN_0953 504
401614.FTN_0110 401614.FTN_0963 201
401614.FTN_0110 401614.FTN_0987 151
401614.FTN_0110 401614.FTN_1024 343
401614.FTN_0110 401614.FTN_1047 162
401614.FTN_0110 401614.FTN_1048 194
401614.FTN_0110 401614.FTN_1057 488
401614.FTN_0110 401614.FTN_1058 522
401614.FTN_0110 401614.FTN_1063 276
401614.FTN_0110 401614.FTN_1065 285
401614.FTN_0110 401614.FTN_1074 194
401614.FTN_0110 401614.FTN_1075 172
401614.FTN_0110 401614.FTN_1096 231
401614.FTN_0110 401614.FTN_1128 308
401614.FTN_0110 401614.FTN_1157 191
401614.FTN_0110 401614.FTN_1165 219
401614.FTN_0110 401614.FTN_1188 311
401614.FTN_0110 401614.FTN_1190 168
401614.FTN_0110 401614.FTN_1197 455
401614.FTN_0110 401614.FTN_1221 468
401614.FTN_0110 401614.FTN_1234 225
401614.FTN_0110 401614.FTN_1245 315
401614.FTN_0110 401614.FTN_1250 171
401614.FTN_0110 401614.FTN_1331 198
401614.FTN_0110 401614.FTN_1336 159
401614.FTN_0110 401614.FTN_1347 608
401614.FTN_0110 401614.FTN_1350 171
401614.FTN_0110 401614.FTN_1384 189
401614.FTN_0110 401614.FTN_1393 216
401614.FTN_0110 401614.FTN_1398 328
401614.FTN_0110 401614.FTN_1404 150
401614.FTN_0110 401614.FTN_1405 150
401614.FTN_0110 401614.FTN_1416 634
401614.FTN_0110 401614.FTN_1462 157
401614.FTN_0110 401614.FTN_1492 280
401614.FTN_0110 401614.FTN_1493 280
401614.FTN_0110 401614.FTN_1526 176
401614.FTN_0110 401614.FTN_1529 215
401614.FTN_0110 401614.FTN_1530 367
401614.FTN_0110 401614.FTN_1536 167
401614.FTN_0110 401614.FTN_1545 170
401614.FTN_0110 401614.FTN_1563 260
401614.FTN_0110 401614.FTN_1591 190
401614.FTN_0110 401614.FTN_1592 190
401614.FTN_0110 401614.FTN_1593 186
401614.FTN_0110 401614.FTN_1602 275
401614.FTN_0110 401614.FTN_1634 176
401614.FTN_0110 401614.FTN_1637 395
401614.FTN_0110 401614.FTN_1658 468
401614.FTN_0110 401614.FTN_1665 475
401614.FTN_0110 401614.FTN_1689 170
401614.FTN_0110 401614.FTN_1691 168
401614.FTN_0110 401614.FTN_1704 216
401614.FTN_0110 401614.FTN_1727 235
401614.FTN_0111 401614.FTN_0008 191
401614.FTN_0111 401614.FTN_0021 151
401614.FTN_0111 401614.FTN_0023 218
401614.FTN_0111 401614.FTN_0035 474
401614.FTN_0111 401614.FTN_0055 210
401614.FTN_0111 401614.FTN_0073 376
401614.FTN_0111 401614.FTN_0104 272
401614.FTN_0111 401614.FTN_0108 539
401614.FTN_0111 401614.FTN_0109 592
401614.FTN_0111 401614.FTN_0110 887
401614.FTN_0111 401614.FTN_0112 999
401614.FTN_0111 401614.FTN_0113 999
401614.FTN_0111 401614.FTN_0114 998
401614.FTN_0111 401614.FTN_0115 230
401614.FTN_0111 401614.FTN_0144 300
401614.FTN_0111 401614.FTN_0177 226
401614.FTN_0111 401614.FTN_0188 240
401614.FTN_0111 401614.FTN_0189 231
401614.FTN_0111 401614.FTN_0202 180
401614.FTN_0111 401614.FTN_0226 316
401614.FTN_0111 401614.FTN_0229 281
401614.FTN_0111 401614.FTN_0264 243
401614.FTN_0111 401614.FTN_0270 174
401614.FTN_0111 401614.FTN_0322 159
401614.FTN_0111 401614.FTN_0333 150
401614.FTN_0111 401614.FTN_0335 319
401614.FTN_0111 401614.FTN_0343 192
401614.FTN_0111 401614.FTN_0350 151
401614.FTN_0111 401614.FTN_0352 431
401614.FTN_0111 401614.FTN_0410 192
401614.FTN_0111 401614.FTN_0422 630
401614.FTN_0111 401614.FTN_0423 253
401614.FTN_0111 401614.FTN_0442 845
401614.FTN_0111 401614.FTN_0446 368
401614.FTN_0111 401614.FTN_0484 315
401614.FTN_0111 401614.FTN_0485 331
401614.FTN_0111 401614.FTN_0500 215
401614.FTN_0111 401614.FTN_0525 289
401614.FTN_0111 401614.FTN_0539 188
401614.FTN_0111 401614.FTN_0546 157
401614.FTN_0111 401614.FTN_0553 347
401614.FTN_0111 401614.FTN_0566 247
401614.FTN_0111 401614.FTN_0577 270
401614.FTN_0111 401614.FTN_0580 220
401614.FTN_0111 401614.FTN_0600 161
401614.FTN_0111 401614.FTN_0611 480
401614.FTN_0111 401614.FTN_0616 194
401614.FTN_0111 401614.FTN_0647 282
401614.FTN_0111 401614.FTN_0656 431
401614.FTN_0111 401614.FTN_0666 220
401614.FTN_0111 401614.FTN_0673 197
401614.FTN_0111 401614.FTN_0680 270
401614.FTN_0111 401614.FTN_0712 188
401614.FTN_0111 401614.FTN_0731 191
401614.FTN_0111 401614.FTN_0734 253
401614.FTN_0111 401614.FTN_0799 223
401614.FTN_0111 401614.FTN_0803 272
401614.FTN_0111 401614.FTN_0816 205
401614.FTN_0111 401614.FTN_0819 192
401614.FTN_0111 401614.FTN_0843 179
401614.FTN_0111 401614.FTN_0870 484
401614.FTN_0111 401614.FTN_0884 191
401614.FTN_0111 401614.FTN_0896 482
401614.FTN_0111 401614.FTN_0913 312
401614.FTN_0111 401614.FTN_0947 186
401614.FTN_0111 401614.FTN_0948 171
401614.FTN_0111 401614.FTN_1008 232
401614.FTN_0111 401614.FTN_1014 317
401614.FTN_0111 401614.FTN_1055 171
401614.FTN_0111 401614.FTN_1063 305
401614.FTN_0111 401614.FTN_1064 286
401614.FTN_0111 401614.FTN_1065 286
401614.FTN_0111 401614.FTN_1066 271
401614.FTN_0111 401614.FTN_1067 243
401614.FTN_0111 401614.FTN_1087 446
401614.FTN_0111 401614.FTN_1094 313
401614.FTN_0111 401614.FTN_1095 308
401614.FTN_0111 401614.FTN_1096 265
401614.FTN_0111 401614.FTN_1128 156
401614.FTN_0111 401614.FTN_1136 532
401614.FTN_0111 401614.FTN_1145 361
401614.FTN_0111 401614.FTN_1146 192
401614.FTN_0111 401614.FTN_1160 159
401614.FTN_0111 401614.FTN_1221 340
401614.FTN_0111 401614.FTN_1242 201
401614.FTN_0111 401614.FTN_1259 589
401614.FTN_0111 401614.FTN_1264 169
401614.FTN_0111 401614.FTN_1286 360
401614.FTN_0111 401614.FTN_1336 151
401614.FTN_0111 401614.FTN_1339 228
401614.FTN_0111 401614.FTN_1340 360
401614.FTN_0111 401614.FTN_1341 332
401614.FTN_0111 401614.FTN_1347 272
401614.FTN_0111 401614.FTN_1353 272
401614.FTN_0111 401614.FTN_1380 192
401614.FTN_0111 401614.FTN_1384 703
401614.FTN_0111 401614.FTN_1395 173
401614.FTN_0111 401614.FTN_1401 158
401614.FTN_0111 401614.FTN_1412 243
401614.FTN_0111 401614.FTN_1430 155
401614.FTN_0111 401614.FTN_1443 192
401614.FTN_0111 401614.FTN_1499 358
401614.FTN_0111 401614.FTN_1509 249
401614.FTN_0111 401614.FTN_1521 191
401614.FTN_0111 401614.FTN_1542 222
401614.FTN_0111 401614.FTN_1555 191
401614.FTN_0111 401614.FTN_1563 241
401614.FTN_0111 401614.FTN_1570 151
401614.FTN_0111 401614.FTN_1595 252
401614.FTN_0111 401614.FTN_1597 184
401614.FTN_0111 401614.FTN_1655 169
401614.FTN_0111 401614.FTN_1673 164
401614.FTN_0111 401614.FTN_1678 153
401614.FTN_0111 401614.FTN_1679 156
401614.FTN_0111 401614.FTN_1680 156
401614.FTN_0111 401614.FTN_1705 151
401614.FTN_0111 401614.FTN_1725 192
401614.FTN_0111 401614.FTN_1729 364
401614.FTN_0111 401614.FTN_1733 258
401614.FTN_0111 401614.FTN_1742 252
401614.FTN_0111 401614.FTN_1762 194
401614.FTN_0112 401614.FTN_0019 275
401614.FTN_0112 401614.FTN_0020 274
401614.FTN_0112 401614.FTN_0021 274
401614.FTN_0112 401614.FTN_0024 275
401614.FTN_0112 401614.FTN_0035 277
401614.FTN_0112 401614.FTN_0056 318
401614.FTN_0112 401614.FTN_0066 177
401614.FTN_0112 401614.FTN_0098 262
401614.FTN_0112 401614.FTN_0109 572
401614.FTN_0112 401614.FTN_0110 884
401614.FTN_0112 401614.FTN_0111 999
401614.FTN_0112 401614.FTN_0113 998
401614.FTN_0112 401614.FTN_0114 999
401614.FTN_0112 401614.FTN_0115 329
401614.FTN_0112 401614.FTN_0143 178
401614.FTN_0112 401614.FTN_0153 324
401614.FTN_0112 401614.FTN_0155 160
401614.FTN_0112 401614.FTN_0158 189
401614.FTN_0112 401614.FTN_0160 529
401614.FTN_0112 401614.FTN_0177 212
401614.FTN_0112 401614.FTN_0179 359
401614.FTN_0112 401614.FTN_0188 372
401614.FTN_0112 401614.FTN_0189 378
401614.FTN_0112 401614.FTN_0200 197
401614.FTN_0112 401614.FTN_0202 224
401614.FTN_0112 401614.FTN_0209 171
401614.FTN_0112 401614.FTN_0219 256
401614.FTN_0112 401614.FTN_0261 151
401614.FTN_0112 401614.FTN_0262 210
401614.FTN_0112 401614.FTN_0264 826
401614.FTN_0112 401614.FTN_0265 219
401614.FTN_0112 401614.FTN_0271 800
401614.FTN_0112 401614.FTN_0287 216
401614.FTN_0112 401614.FTN_0293 162
401614.FTN_0112 401614.FTN_0294 459
401614.FTN_0112 401614.FTN_0295 156
401614.FTN_0112 401614.FTN_0348 156
401614.FTN_0112 401614.FTN_0352 368
401614.FTN_0112 401614.FTN_0402 514
401614.FTN_0112 401614.FTN_0412 224
401614.FTN_0112 401614.FTN_0416 156
401614.FTN_0112 401614.FTN_0419 274
401614.FTN_0112 401614.FTN_0421 212
401614.FTN_0112 401614.FTN_0424 153
401614.FTN_0112 401614.FTN_0442 526
401614.FTN_0112 401614.FTN_0464 380
401614.FTN_0112 401614.FTN_0465 189
401614.FTN_0112 401614.FTN_0483 217
401614.FTN_0112 401614.FTN_0484 265
401614.FTN_0112 401614.FTN_0485 237
401614.FTN_0112 401614.FTN_0500 352
401614.FTN_0112 401614.FTN_0502 271
401614.FTN_0112 401614.FTN_0503 206
401614.FTN_0112 401614.FTN_0525 269
401614.FTN_0112 401614.FTN_0539 238
401614.FTN_0112 401614.FTN_0553 369
401614.FTN_0112 401614.FTN_0557 230
401614.FTN_0112 401614.FTN_0562 269
401614.FTN_0112 401614.FTN_0574 245
401614.FTN_0112 401614.FTN_0593 716
401614.FTN_0112 401614.FTN_0594 716
401614.FTN_0112 401614.FTN_0603 224
401614.FTN_0112 401614.FTN_0611 169
401614.FTN_0112 401614.FTN_0613 820
401614.FTN_0112 401614.FTN_0628 267
401614.FTN_0112 401614.FTN_0647 316
401614.FTN_0112 401614.FTN_0658 288
401614.FTN_0112 401614.FTN_0659 288
401614.FTN_0112 401614.FTN_0661 192
401614.FTN_0112 401614.FTN_0665 466
401614.FTN_0112 401614.FTN_0680 432
401614.FTN_0112 401614.FTN_0691 223
401614.FTN_0112 401614.FTN_0704 274
401614.FTN_0112 401614.FTN_0710 239
401614.FTN_0112 401614.FTN_0799 208
401614.FTN_0112 401614.FTN_0803 459
401614.FTN_0112 401614.FTN_0830 168
401614.FTN_0112 401614.FTN_0865 256
401614.FTN_0112 401614.FTN_0866 332
401614.FTN_0112 401614.FTN_0867 280
401614.FTN_0112 401614.FTN_0870 394
401614.FTN_0112 401614.FTN_0883 182
401614.FTN_0112 401614.FTN_0896 206
401614.FTN_0112 401614.FTN_0900 267
401614.FTN_0112 401614.FTN_0915 274
401614.FTN_0112 401614.FTN_0928 223
401614.FTN_0112 401614.FTN_0943 324
401614.FTN_0112 401614.FTN_0947 308
401614.FTN_0112 401614.FTN_0949 224
401614.FTN_0112 401614.FTN_0983 153
401614.FTN_0112 401614.FTN_0995 150
401614.FTN_0112 401614.FTN_0996 150
401614.FTN_0112 401614.FTN_1008 176
401614.FTN_0112 401614.FTN_1012 152
401614.FTN_0112 401614.FTN_1013 218
401614.FTN_0112 401614.FTN_1014 372
401614.FTN_0112 401614.FTN_1042 243
401614.FTN_0112 401614.FTN_1049 379
401614.FTN_0112 401614.FTN_1067 353
401614.FTN_0112 401614.FTN_1087 335
401614.FTN_0112 401614.FTN_1096 191
401614.FTN_0112 401614.FTN_1113 195
401614.FTN_0112 401614.FTN_1120 318
401614.FTN_0112 401614.FTN_1128 224
401614.FTN_0112 401614.FTN_1145 150
401614.FTN_0112 401614.FTN_1146 368
401614.FTN_0112 401614.FTN_1157 152
401614.FTN_0112 401614.FTN_1164 442
401614.FTN_0112 401614.FTN_1178 193
401614.FTN_0112 401614.FTN_1190 220
401614.FTN_0112 401614.FTN_1210 209
401614.FTN_0112 401614.FTN_1212 206
401614.FTN_0112 401614.FTN_1221 492
401614.FTN_0112 401614.FTN_1236 379
401614.FTN_0112 401614.FTN_1237 379
401614.FTN_0112 401614.FTN_1259 665
401614.FTN_0112 401614.FTN_1264 228
401614.FTN_0112 401614.FTN_1293 367
401614.FTN_0112 401614.FTN_1296 162
401614.FTN_0112 401614.FTN_1326 163
401614.FTN_0112 401614.FTN_1330 800
401614.FTN_0112 401614.FTN_1331 201
401614.FTN_0112 401614.FTN_1339 250
401614.FTN_0112 401614.FTN_1340 436
401614.FTN_0112 401614.FTN_1341 513
401614.FTN_0112 401614.FTN_1347 432
401614.FTN_0112 401614.FTN_1370 248
401614.FTN_0112 401614.FTN_1377 172
401614.FTN_0112 401614.FTN_1384 726
401614.FTN_0112 401614.FTN_1412 826
401614.FTN_0112 401614.FTN_1413 223
401614.FTN_0112 401614.FTN_1428 169
401614.FTN_0112 401614.FTN_1434 718
401614.FTN_0112 401614.FTN_1439 197
401614.FTN_0112 401614.FTN_1443 230
401614.FTN_0112 401614.FTN_1468 316
401614.FTN_0112 401614.FTN_1470 362
401614.FTN_0112 401614.FTN_1480 197
401614.FTN_0112 401614.FTN_1499 304
401614.FTN_0112 401614.FTN_1501 178
401614.FTN_0112 401614.FTN_1518 800
401614.FTN_0112 401614.FTN_1531 197
401614.FTN_0112 401614.FTN_1552 156
401614.FTN_0112 401614.FTN_1553 256
401614.FTN_0112 401614.FTN_1558 224
401614.FTN_0112 401614.FTN_1563 278
401614.FTN_0112 401614.FTN_1567 800
401614.FTN_0112 401614.FTN_1568 800
401614.FTN_0112 401614.FTN_1590 181
401614.FTN_0112 401614.FTN_1595 225
401614.FTN_0112 401614.FTN_1597 152
401614.FTN_0112 401614.FTN_1648 445
401614.FTN_0112 401614.FTN_1649 444
401614.FTN_0112 401614.FTN_1655 192
401614.FTN_0112 401614.FTN_1660 193
401614.FTN_0112 401614.FTN_1705 152
401614.FTN_0112 401614.FTN_1716 375
401614.FTN_0112 401614.FTN_1717 176
401614.FTN_0112 401614.FTN_1718 176
401614.FTN_0112 401614.FTN_1725 368
401614.FTN_0112 401614.FTN_1733 372
401614.FTN_0112 401614.FTN_1742 372
401614.FTN_0112 401614.FTN_1762 322
401614.FTN_0112 401614.FTN_1767 209
401614.FTN_0112 401614.FTN_1770 265
401614.FTN_0113 401614.FTN_0019 302
401614.FTN_0113 401614.FTN_0021 221
401614.FTN_0113 401614.FTN_0022 899
401614.FTN_0113 401614.FTN_0024 274
401614.FTN_0113 401614.FTN_0027 155
401614.FTN_0113 401614.FTN_0035 161
401614.FTN_0113 401614.FTN_0066 159
401614.FTN_0113 401614.FTN_0107 274
401614.FTN_0113 401614.FTN_0108 478
401614.FTN_0113 401614.FTN_0109 572
401614.FTN_0113 401614.FTN_0110 861
401614.FTN_0113 401614.FTN_0111 999
401614.FTN_0113 401614.FTN_0112 998
401614.FTN_0113 401614.FTN_0114 990
401614.FTN_0113 401614.FTN_0115 234
401614.FTN_0113 401614.FTN_0160 164
401614.FTN_0113 401614.FTN_0177 226
401614.FTN_0113 401614.FTN_0188 242
401614.FTN_0113 401614.FTN_0189 394
401614.FTN_0113 401614.FTN_0202 219
401614.FTN_0113 401614.FTN_0227 152
401614.FTN_0113 401614.FTN_0228 152
401614.FTN_0113 401614.FTN_0229 512
401614.FTN_0113 401614.FTN_0231 238
401614.FTN_0113 401614.FTN_0264 256
401614.FTN_0113 401614.FTN_0293 156
401614.FTN_0113 401614.FTN_0294 193
401614.FTN_0113 401614.FTN_0295 156
401614.FTN_0113 401614.FTN_0352 332
401614.FTN_0113 401614.FTN_0358 275
401614.FTN_0113 401614.FTN_0397 190
401614.FTN_0113 401614.FTN_0408 239
401614.FTN_0113 401614.FTN_0416 156
401614.FTN_0113 401614.FTN_0419 274
401614.FTN_0113 401614.FTN_0442 971
401614.FTN_0113 401614.FTN_0496 352
401614.FTN_0113 401614.FTN_0500 220
401614.FTN_0113 401614.FTN_0502 207
401614.FTN_0113 401614.FTN_0503 319
401614.FTN_0113 401614.FTN_0519 151
401614.FTN_0113 401614.FTN_0529 174
401614.FTN_0113 401614.FTN_0531 220
401614.FTN_0113 401614.FTN_0553 329
401614.FTN_0113 401614.FTN_0557 274
401614.FTN_0113 401614.FTN_0563 159
401614.FTN_0113 401614.FTN_0564 195
401614.FTN_0113 401614.FTN_0574 274
401614.FTN_0113 401614.FTN_0598 168
401614.FTN_0113 401614.FTN_0600 312
401614.FTN_0113 401614.FTN_0603 238
401614.FTN_0113 401614.FTN_0613 157
401614.FTN_0113 401614.FTN_0617 243
401614.FTN_0113 401614.FTN_0618 243
401614.FTN_0113 401614.FTN_0621 159
401614.FTN_0113 401614.FTN_0647 207
401614.FTN_0113 401614.FTN_0680 452
401614.FTN_0113 401614.FTN_0691 342
401614.FTN_0113 401614.FTN_0729 301
401614.FTN_0113 401614.FTN_0735 166
401614.FTN_0113 401614.FTN_0751 195
401614.FTN_0113 401614.FTN_0766 220
401614.FTN_0113 401614.FTN_0787 384
401614.FTN_0113 401614.FTN_0798 251
401614.FTN_0113 401614.FTN_0799 164
401614.FTN_0113 401614.FTN_0803 468
401614.FTN_0113 401614.FTN_0805 238
401614.FTN_0113 401614.FTN_0815 358
401614.FTN_0113 401614.FTN_0823 178
401614.FTN_0113 401614.FTN_0856 151
401614.FTN_0113 401614.FTN_0866 331
401614.FTN_0113 401614.FTN_0867 186
401614.FTN_0113 401614.FTN_0870 394
401614.FTN_0113 401614.FTN_0905 164
401614.FTN_0113 401614.FTN_0913 312
401614.FTN_0113 401614.FTN_0914 172
401614.FTN_0113 401614.FTN_0943 151
401614.FTN_0113 401614.FTN_0947 224
401614.FTN_0113 401614.FTN_0987 321
401614.FTN_0113 401614.FTN_1014 242
401614.FTN_0113 401614.FTN_1034 360
401614.FTN_0113 401614.FTN_1055 524
401614.FTN_0113 401614.FTN_1063 393
401614.FTN_0113 401614.FTN_1075 458
401614.FTN_0113 401614.FTN_1094 372
401614.FTN_0113 401614.FTN_1095 372
401614.FTN_0113 401614.FTN_1096 274
401614.FTN_0113 401614.FTN_1106 274
401614.FTN_0113 401614.FTN_1107 380
401614.FTN_0113 401614.FTN_1128 308
401614.FTN_0113 401614.FTN_1136 274
401614.FTN_0113 401614.FTN_1146 239
401614.FTN_0113 401614.FTN_1157 152
401614.FTN_0113 401614.FTN_1182 445
401614.FTN_0113 401614.FTN_1190 220
401614.FTN_0113 401614.FTN_1221 500
401614.FTN_0113 401614.FTN_1240 219
401614.FTN_0113 401614.FTN_1243 156
401614.FTN_0113 401614.FTN_1246 234
401614.FTN_0113 401614.FTN_1247 188
401614.FTN_0113 401614.FTN_1250 183
401614.FTN_0113 401614.FTN_1259 579
401614.FTN_0113 401614.FTN_1264 384
401614.FTN_0113 401614.FTN_1293 364
401614.FTN_0113 401614.FTN_1332 212
401614.FTN_0113 401614.FTN_1336 187
401614.FTN_0113 401614.FTN_1339 343
401614.FTN_0113 401614.FTN_1340 444
401614.FTN_0113 401614.FTN_1341 449
401614.FTN_0113 401614.FTN_1347 464
401614.FTN_0113 401614.FTN_1370 223
401614.FTN_0113 401614.FTN_1384 586
401614.FTN_0113 401614.FTN_1387 247
401614.FTN_0113 401614.FTN_1408 274
401614.FTN_0113 401614.FTN_1412 256
401614.FTN_0113 401614.FTN_1413 437
401614.FTN_0113 401614.FTN_1417 216
401614.FTN_0113 401614.FTN_1418 239
401614.FTN_0113 401614.FTN_1464 320
401614.FTN_0113 401614.FTN_1468 301
401614.FTN_0113 401614.FTN_1482 207
401614.FTN_0113 401614.FTN_1499 320
401614.FTN_0113 401614.FTN_1538 232
401614.FTN_0113 401614.FTN_1539 223
401614.FTN_0113 401614.FTN_1552 156
401614.FTN_0113 401614.FTN_1563 307
401614.FTN_0113 401614.FTN_1576 151
401614.FTN_0113 401614.FTN_1594 159
401614.FTN_0113 401614.FTN_1595 340
401614.FTN_0113 401614.FTN_1605 274
401614.FTN_0113 401614.FTN_1608 215
401614.FTN_0113 401614.FTN_1643 228
401614.FTN_0113 401614.FTN_1658 233
401614.FTN_0113 401614.FTN_1699 274
401614.FTN_0113 401614.FTN_1700 274
401614.FTN_0113 401614.FTN_1705 152
401614.FTN_0113 401614.FTN_1725 239
401614.FTN_0113 401614.FTN_1732 166
401614.FTN_0113 401614.FTN_1733 242
401614.FTN_0113 401614.FTN_1742 396
401614.FTN_0113 401614.FTN_1762 288
401614.FTN_0113 401614.FTN_1776 178
401614.FTN_0113 401614.FTN_1777 178
401614.FTN_0113 401614.FTN_1782 234
401614.FTN_0114 401614.FTN_0019 206
401614.FTN_0114 401614.FTN_0021 269
401614.FTN_0114 401614.FTN_0035 334
401614.FTN_0114 401614.FTN_0059 155
401614.FTN_0114 401614.FTN_0061 166
401614.FTN_0114 401614.FTN_0066 231
401614.FTN_0114 401614.FTN_0069 193
401614.FTN_0114 401614.FTN_0078 368
401614.FTN_0114 401614.FTN_0109 572
401614.FTN_0114 401614.FTN_0110 886
401614.FTN_0114 401614.FTN_0111 998
401614.FTN_0114 401614.FTN_0112 999
401614.FTN_0114 401614.FTN_0113 990
401614.FTN_0114 401614.FTN_0115 234
401614.FTN_0114 401614.FTN_0124 347
401614.FTN_0114 401614.FTN_0127 264
401614.FTN_0114 401614.FTN_0146 225
401614.FTN_0114 401614.FTN_0153 220
401614.FTN_0114 401614.FTN_0160 543
401614.FTN_0114 401614.FTN_0165 438
401614.FTN_0114 401614.FTN_0167 325
401614.FTN_0114 401614.FTN_0177 224
401614.FTN_0114 401614.FTN_0179 307
401614.FTN_0114 401614.FTN_0188 348
401614.FTN_0114 401614.FTN_0189 424
401614.FTN_0114 401614.FTN_0202 227
401614.FTN_0114 401614.FTN_0221 196
401614.FTN_0114 401614.FTN_0231 311
401614.FTN_0114 401614.FTN_0264 186
401614.FTN_0114 401614.FTN_0270 256
401614.FTN_0114 401614.FTN_0272 269
401614.FTN_0114 401614.FTN_0293 157
401614.FTN_0114 401614.FTN_0311 453
401614.FTN_0114 401614.FTN_0331 175
401614.FTN_0114 401614.FTN_0335 242
401614.FTN_0114 401614.FTN_0352 328
401614.FTN_0114 401614.FTN_0358 276
401614.FTN_0114 401614.FTN_0391 169
401614.FTN_0114 401614.FTN_0394 245
401614.FTN_0114 401614.FTN_0403 160
401614.FTN_0114 401614.FTN_0419 274
401614.FTN_0114 401614.FTN_0421 204
401614.FTN_0114 401614.FTN_0422 180
401614.FTN_0114 401614.FTN_0437 247
401614.FTN_0114 401614.FTN_0442 927
401614.FTN_0114 401614.FTN_0457 308
401614.FTN_0114 401614.FTN_0458 274
401614.FTN_0114 401614.FTN_0461 459
401614.FTN_0114 401614.FTN_0465 219
401614.FTN_0114 401614.FTN_0466 467
401614.FTN_0114 401614.FTN_0484 174
401614.FTN_0114 401614.FTN_0500 363
401614.FTN_0114 401614.FTN_0503 291
401614.FTN_0114 401614.FTN_0511 368
401614.FTN_0114 401614.FTN_0525 228
401614.FTN_0114 401614.FTN_0526 443
401614.FTN_0114 401614.FTN_0529 182
401614.FTN_0114 401614.FTN_0553 200
401614.FTN_0114 401614.FTN_0557 319
401614.FTN_0114 401614.FTN_0563 590
401614.FTN_0114 401614.FTN_0564 394
401614.FTN_0114 401614.FTN_0569 231
401614.FTN_0114 401614.FTN_0574 274
401614.FTN_0114 401614.FTN_0587 291
401614.FTN_0114 401614.FTN_0590 247
401614.FTN_0114 401614.FTN_0609 166
401614.FTN_0114 401614.FTN_0610 201
401614.FTN_0114 401614.FTN_0613 238
401614.FTN_0114 401614.FTN_0623 217
401614.FTN_0114 401614.FTN_0632 291
401614.FTN_0114 401614.FTN_0637 322
401614.FTN_0114 401614.FTN_0645 216
401614.FTN_0114 401614.FTN_0647 356
401614.FTN_0114 401614.FTN_0651 259
401614.FTN_0114 401614.FTN_0652 181
401614.FTN_0114 401614.FTN_0680 396
401614.FTN_0114 401614.FTN_0691 224
401614.FTN_0114 401614.FTN_0692 304
401614.FTN_0114 401614.FTN_0693 244
401614.FTN_0114 401614.FTN_0711 243
401614.FTN_0114 401614.FTN_0728 151
401614.FTN_0114 401614.FTN_0735 320
401614.FTN_0114 401614.FTN_0749 243
401614.FTN_0114 401614.FTN_0786 172
401614.FTN_0114 401614.FTN_0787 166
401614.FTN_0114 401614.FTN_0803 469
401614.FTN_0114 401614.FTN_0805 274
401614.FTN_0114 401614.FTN_0815 151
401614.FTN_0114 401614.FTN_0816 375
401614.FTN_0114 401614.FTN_0820 165
401614.FTN_0114 401614.FTN_0823 178
401614.FTN_0114 401614.FTN_0830 565
401614.FTN_0114 401614.FTN_0845 223
401614.FTN_0114 401614.FTN_0856 246
401614.FTN_0114 401614.FTN_0870 332
401614.FTN_0114 401614.FTN_0876 200
401614.FTN_0114 401614.FTN_0877 200
401614.FTN_0114 401614.FTN_0930 157
401614.FTN_0114 401614.FTN_0943 228
401614.FTN_0114 401614.FTN_0945 150
401614.FTN_0114 401614.FTN_0947 224
401614.FTN_0114 401614.FTN_0963 264
401614.FTN_0114 401614.FTN_0973 155
401614.FTN_0114 401614.FTN_0996 269
401614.FTN_0114 401614.FTN_1014 348
401614.FTN_0114 401614.FTN_1040 174
401614.FTN_0114 401614.FTN_1042 381
401614.FTN_0114 401614.FTN_1043 359
401614.FTN_0114 401614.FTN_1049 243
401614.FTN_0114 401614.FTN_1055 206
401614.FTN_0114 401614.FTN_1063 159
401614.FTN_0114 401614.FTN_1067 278
401614.FTN_0114 401614.FTN_1094 432
401614.FTN_0114 401614.FTN_1095 431
401614.FTN_0114 401614.FTN_1096 316
401614.FTN_0114 401614.FTN_1099 151
401614.FTN_0114 401614.FTN_1100 370
401614.FTN_0114 401614.FTN_1105 224
401614.FTN_0114 401614.FTN_1112 157
401614.FTN_0114 401614.FTN_1114 322
401614.FTN_0114 401614.FTN_1128 461
401614.FTN_0114 401614.FTN_1136 222
401614.FTN_0114 401614.FTN_1146 173
401614.FTN_0114 401614.FTN_1147 152
401614.FTN_0114 401614.FTN_1148 418
401614.FTN_0114 401614.FTN_1158 318
401614.FTN_0114 401614.FTN_1168 442
401614.FTN_0114 401614.FTN_1186 176
401614.FTN_0114 401614.FTN_1220 275
401614.FTN_0114 401614.FTN_1221 513
401614.FTN_0114 401614.FTN_1233 241
401614.FTN_0114 401614.FTN_1234 344
401614.FTN_0114 401614.FTN_1236 243
401614.FTN_0114 401614.FTN_1237 243
401614.FTN_0114 401614.FTN_1248 347
401614.FTN_0114 401614.FTN_1259 655
401614.FTN_0114 401614.FTN_1264 315
401614.FTN_0114 401614.FTN_1278 300
401614.FTN_0114 401614.FTN_1285 385
401614.FTN_0114 401614.FTN_1286 171
401614.FTN_0114 401614.FTN_1293 195
401614.FTN_0114 401614.FTN_1298 161
401614.FTN_0114 401614.FTN_1336 220
401614.FTN_0114 401614.FTN_1337 152
401614.FTN_0114 401614.FTN_1338 245
401614.FTN_0114 401614.FTN_1339 343
401614.FTN_0114 401614.FTN_1340 452
401614.FTN_0114 401614.FTN_1341 445
401614.FTN_0114 401614.FTN_1342 556
401614.FTN_0114 401614.FTN_1343 195
401614.FTN_0114 401614.FTN_1347 473
401614.FTN_0114 401614.FTN_1350 224
401614.FTN_0114 401614.FTN_1356 310
401614.FTN_0114 401614.FTN_1357 309
401614.FTN_0114 401614.FTN_1359 448
401614.FTN_0114 401614.FTN_1370 206
401614.FTN_0114 401614.FTN_1384 665
401614.FTN_0114 401614.FTN_1387 268
401614.FTN_0114 401614.FTN_1389 220
401614.FTN_0114 401614.FTN_1406 220
401614.FTN_0114 401614.FTN_1412 166
401614.FTN_0114 401614.FTN_1413 224
401614.FTN_0114 401614.FTN_1415 221
401614.FTN_0114 401614.FTN_1420 216
401614.FTN_0114 401614.FTN_1428 276
401614.FTN_0114 401614.FTN_1429 275
401614.FTN_0114 401614.FTN_1443 192
401614.FTN_0114 401614.FTN_1462 157
401614.FTN_0114 401614.FTN_1467 244
401614.FTN_0114 401614.FTN_1499 391
401614.FTN_0114 401614.FTN_1511 247
401614.FTN_0114 401614.FTN_1528 151
401614.FTN_0114 401614.FTN_1532 189
401614.FTN_0114 401614.FTN_1544 472
401614.FTN_0114 401614.FTN_1563 347
401614.FTN_0114 401614.FTN_1580 205
401614.FTN_0114 401614.FTN_1594 166
401614.FTN_0114 401614.FTN_1595 460
401614.FTN_0114 401614.FTN_1633 153
401614.FTN_0114 401614.FTN_1640 313
401614.FTN_0114 401614.FTN_1655 272
401614.FTN_0114 401614.FTN_1656 248
401614.FTN_0114 401614.FTN_1658 224
401614.FTN_0114 401614.FTN_1659 491
401614.FTN_0114 401614.FTN_1660 530
401614.FTN_0114 401614.FTN_1661 174
401614.FTN_0114 401614.FTN_1662 493
401614.FTN_0114 401614.FTN_1725 173
401614.FTN_0114 401614.FTN_1733 348
401614.FTN_0114 401614.FTN_1742 348
401614.FTN_0114 401614.FTN_1762 492
401614.FTN_0114 401614.FTN_1776 178
401614.FTN_0114 401614.FTN_1777 178
401614.FTN_0115 401614.FTN_0083 291
401614.FTN_0115 401614.FTN_0109 196
401614.FTN_0115 401614.FTN_0110 242
401614.FTN_0115 401614.FTN_0111 230
401614.FTN_0115 401614.FTN_0112 329
401614.FTN_0115 401614.FTN_0113 234
401614.FTN_0115 401614.FTN_0114 234
401614.FTN_0115 401614.FTN_0143 383
401614.FTN_0115 401614.FTN_0187 168
401614.FTN_0115 401614.FTN_0291 161
401614.FTN_0115 401614.FTN_0326 154
401614.FTN_0115 401614.FTN_0448 211
401614.FTN_0115 401614.FTN_0498 314
401614.FTN_0115 401614.FTN_0874 216
401614.FTN_0115 401614.FTN_0876 166
401614.FTN_0115 401614.FTN_0877 173
401614.FTN_0115 401614.FTN_0998 189
401614.FTN_0115 401614.FTN_1013 354
401614.FTN_0115 401614.FTN_1053 156
401614.FTN_0115 401614.FTN_1120 150
401614.FTN_0115 401614.FTN_1128 248
401614.FTN_0115 401614.FTN_1250 239
401614.FTN_0115 401614.FTN_1278 234
401614.FTN_0115 401614.FTN_1343 180
401614.FTN_0115 401614.FTN_1426 234
401614.FTN_0115 401614.FTN_1492 196
401614.FTN_0115 401614.FTN_1493 197
401614.FTN_0115 401614.FTN_1494 196
401614.FTN_0115 401614.FTN_1495 164
401614.FTN_0115 401614.FTN_1499 435
401614.FTN_0115 401614.FTN_1501 156
401614.FTN_0115 401614.FTN_1644 203
401614.FTN_0115 401614.FTN_1669 272
401614.FTN_0116 401614.FTN_0058 428
401614.FTN_0116 401614.FTN_0063 586
401614.FTN_0116 401614.FTN_0117 583
401614.FTN_0116 401614.FTN_0118 453
401614.FTN_0116 401614.FTN_0119 338
401614.FTN_0116 401614.FTN_0120 249
401614.FTN_0116 401614.FTN_0121 233
401614.FTN_0116 401614.FTN_0122 312
401614.FTN_0116 401614.FTN_0123 220
401614.FTN_0116 401614.FTN_0124 180
401614.FTN_0116 401614.FTN_0125 191
401614.FTN_0116 401614.FTN_0126 338
401614.FTN_0116 401614.FTN_0127 336
401614.FTN_0116 401614.FTN_0128 156
401614.FTN_0116 401614.FTN_0143 158
401614.FTN_0116 401614.FTN_0194 150
401614.FTN_0116 401614.FTN_0275 162
401614.FTN_0116 401614.FTN_0296 257
401614.FTN_0116 401614.FTN_0300 203
401614.FTN_0116 401614.FTN_0383 372
401614.FTN_0116 401614.FTN_0397 175
401614.FTN_0116 401614.FTN_0407 257
401614.FTN_0116 401614.FTN_0409 726
401614.FTN_0116 401614.FTN_0521 200
401614.FTN_0116 401614.FTN_0566 171
401614.FTN_0116 401614.FTN_0593 151
401614.FTN_0116 401614.FTN_0621 272
401614.FTN_0116 401614.FTN_0623 152
401614.FTN_0116 401614.FTN_0663 595
401614.FTN_0116 401614.FTN_0698 184
401614.FTN_0116 401614.FTN_0756 181
401614.FTN_0116 401614.FTN_0771 273
401614.FTN_0116 401614.FTN_0822 289
401614.FTN_0116 401614.FTN_0860 257
401614.FTN_0116 401614.FTN_0887 240
401614.FTN_0116 401614.FTN_0901 300
401614.FTN_0116 401614.FTN_0910 172
401614.FTN_0116 401614.FTN_0953 173
401614.FTN_0116 401614.FTN_0963 920
401614.FTN_0116 401614.FTN_0989 554
401614.FTN_0116 401614.FTN_0997 374
401614.FTN_0116 401614.FTN_1040 279
401614.FTN_0116 401614.FTN_1042 337
401614.FTN_0116 401614.FTN_1043 355
401614.FTN_0116 401614.FTN_1110 152
401614.FTN_0116 401614.FTN_1131 302
401614.FTN_0116 401614.FTN_1181 183
401614.FTN_0116 401614.FTN_1252 161
401614.FTN_0116 401614.FTN_1329 619
401614.FTN_0116 401614.FTN_1330 303
401614.FTN_0116 401614.FTN_1331 619
401614.FTN_0116 401614.FTN_1333 203
401614.FTN_0116 401614.FTN_1338 247
401614.FTN_0116 401614.FTN_1448 162
401614.FTN_0116 401614.FTN_1452 160
401614.FTN_0116 401614.FTN_1492 540
401614.FTN_0116 401614.FTN_1493 624
401614.FTN_0116 401614.FTN_1494 601
401614.FTN_0116 401614.FTN_1526 348
401614.FTN_0116 401614.FTN_1529 151
401614.FTN_0116 401614.FTN_1538 168
401614.FTN_0116 401614.FTN_1583 151
401614.FTN_0116 401614.FTN_1634 417
401614.FTN_0116 401614.FTN_1635 561
401614.FTN_0116 401614.FTN_1683 199
401614.FTN_0116 401614.FTN_1754 198
401614.FTN_0117 401614.FTN_0085 168
401614.FTN_0117 401614.FTN_0098 216
401614.FTN_0117 401614.FTN_0116 583
401614.FTN_0117 401614.FTN_0118 652
401614.FTN_0117 401614.FTN_0119 465
401614.FTN_0117 401614.FTN_0120 318
401614.FTN_0117 401614.FTN_0121 292
401614.FTN_0117 401614.FTN_0122 272
401614.FTN_0117 401614.FTN_0123 272
401614.FTN_0117 401614.FTN_0124 206
401614.FTN_0117 401614.FTN_0125 179
401614.FTN_0117 401614.FTN_0126 177
401614.FTN_0117 401614.FTN_0127 174
401614.FTN_0117 401614.FTN_0128 167
401614.FTN_0117 401614.FTN_0129 153
401614.FTN_0117 401614.FTN_0297 485
401614.FTN_0117 401614.FTN_0310 164
401614.FTN_0117 401614.FTN_0330 196
401614.FTN_0117 401614.FTN_0362 200
401614.FTN_0117 401614.FTN_0425 150
401614.FTN_0117 401614.FTN_0434 332
401614.FTN_0117 401614.FTN_0437 175
401614.FTN_0117 401614.FTN_0507 155
401614.FTN_0117 401614.FTN_0508 155
401614.FTN_0117 401614.FTN_0530 216
401614.FTN_0117 401614.FTN_0553 200
401614.FTN_0117 401614.FTN_0568 200
401614.FTN_0117 401614.FTN_0572 360
401614.FTN_0117 401614.FTN_0610 182
401614.FTN_0117 401614.FTN_0692 318
401614.FTN_0117 401614.FTN_0716 316
401614.FTN_0117 401614.FTN_0737 360
401614.FTN_0117 401614.FTN_0738 332
401614.FTN_0117 401614.FTN_0739 156
401614.FTN_0117 401614.FTN_0755 292
401614.FTN_0117 401614.FTN_0811 200
401614.FTN_0117 401614.FTN_0882 367
401614.FTN_0117 401614.FTN_0907 357
401614.FTN_0117 401614.FTN_0908 159
401614.FTN_0117 401614.FTN_0909 266
401614.FTN_0117 401614.FTN_0935 155
401614.FTN_0117 401614.FTN_0947 192
401614.FTN_0117 401614.FTN_0948 320
401614.FTN_0117 401614.FTN_0978 313
401614.FTN_0117 401614.FTN_1030 222
401614.FTN_0117 401614.FTN_1034 660
401614.FTN_0117 401614.FTN_1182 334
401614.FTN_0117 401614.FTN_1266 197
401614.FTN_0117 401614.FTN_1268 201
401614.FTN_0117 401614.FTN_1288 192
401614.FTN_0117 401614.FTN_1289 182
401614.FTN_0117 401614.FTN_1298 441
401614.FTN_0117 401614.FTN_1350 207
401614.FTN_0117 401614.FTN_1355 200
401614.FTN_0117 401614.FTN_1402 192
401614.FTN_0117 401614.FTN_1483 316
401614.FTN_0117 401614.FTN_1533 150
401614.FTN_0117 401614.FTN_1603 200
401614.FTN_0117 401614.FTN_1604 243
401614.FTN_0117 401614.FTN_1674 271
401614.FTN_0117 401614.FTN_1675 924
401614.FTN_0117 401614.FTN_1676 559
401614.FTN_0117 401614.FTN_1751 163
401614.FTN_0118 401614.FTN_0019 267
401614.FTN_0118 401614.FTN_0024 436
401614.FTN_0118 401614.FTN_0035 235
401614.FTN_0118 401614.FTN_0055 280
401614.FTN_0118 401614.FTN_0064 328
401614.FTN_0118 401614.FTN_0080 162
401614.FTN_0118 401614.FTN_0108 432
401614.FTN_0118 401614.FTN_0116 453
401614.FTN_0118 401614.FTN_0117 652
401614.FTN_0118 401614.FTN_0119 683
401614.FTN_0118 401614.FTN_0120 393
401614.FTN_0118 401614.FTN_0121 356
401614.FTN_0118 401614.FTN_0122 330
401614.FTN_0118 401614.FTN_0123 327
401614.FTN_0118 401614.FTN_0124 233
401614.FTN_0118 401614.FTN_0125 210
401614.FTN_0118 401614.FTN_0126 193
401614.FTN_0118 401614.FTN_0127 189
401614.FTN_0118 401614.FTN_0128 179
401614.FTN_0118 401614.FTN_0129 159
401614.FTN_0118 401614.FTN_0130 207
401614.FTN_0118 401614.FTN_0146 274
401614.FTN_0118 401614.FTN_0159 500
401614.FTN_0118 401614.FTN_0186 486
401614.FTN_0118 401614.FTN_0187 243
401614.FTN_0118 401614.FTN_0221 207
401614.FTN_0118 401614.FTN_0233 320
401614.FTN_0118 401614.FTN_0234 251
401614.FTN_0118 401614.FTN_0258 232
401614.FTN_0118 401614.FTN_0259 151
401614.FTN_0118 401614.FTN_0270 196
401614.FTN_0118 401614.FTN_0316 179
401614.FTN_0118 401614.FTN_0337 151
401614.FTN_0118 401614.FTN_0349 264
401614.FTN_0118 401614.FTN_0358 320
401614.FTN_0118 401614.FTN_0390 157
401614.FTN_0118 401614.FTN_0425 202
401614.FTN_0118 401614.FTN_0432 204
401614.FTN_0118 401614.FTN_0440 170
401614.FTN_0118 401614.FTN_0468 282
401614.FTN_0118 401614.FTN_0496 198
401614.FTN_0118 401614.FTN_0518 200
401614.FTN_0118 401614.FTN_0519 436
401614.FTN_0118 401614.FTN_0531 331
401614.FTN_0118 401614.FTN_0541 319
401614.FTN_0118 401614.FTN_0542 330
401614.FTN_0118 401614.FTN_0550 376
401614.FTN_0118 401614.FTN_0558 215
401614.FTN_0118 401614.FTN_0561 360
401614.FTN_0118 401614.FTN_0562 469
401614.FTN_0118 401614.FTN_0582 232
401614.FTN_0118 401614.FTN_0629 442
401614.FTN_0118 401614.FTN_0639 244
401614.FTN_0118 401614.FTN_0665 215
401614.FTN_0118 401614.FTN_0668 177
401614.FTN_0118 401614.FTN_0672 210
401614.FTN_0118 401614.FTN_0680 410
401614.FTN_0118 401614.FTN_0702 157
401614.FTN_0118 401614.FTN_0713 215
401614.FTN_0118 401614.FTN_0736 360
401614.FTN_0118 401614.FTN_0746 179
401614.FTN_0118 401614.FTN_0766 166
401614.FTN_0118 401614.FTN_0772 218
401614.FTN_0118 401614.FTN_0774 154
401614.FTN_0118 401614.FTN_0781 190
401614.FTN_0118 401614.FTN_0819 277
401614.FTN_0118 401614.FTN_0838 244
401614.FTN_0118 401614.FTN_0896 175
401614.FTN_0118 401614.FTN_0900 170
401614.FTN_0118 401614.FTN_0902 200
401614.FTN_0118 401614.FTN_0922 425
401614.FTN_0118 401614.FTN_0945 168
401614.FTN_0118 401614.FTN_0956 446
401614.FTN_0118 401614.FTN_1004 170
401614.FTN_0118 401614.FTN_1054 446
401614.FTN_0118 401614.FTN_1057 170
401614.FTN_0118 401614.FTN_1058 150
401614.FTN_0118 401614.FTN_1074 236
401614.FTN_0118 401614.FTN_1076 251
401614.FTN_0118 401614.FTN_1088 540
401614.FTN_0118 401614.FTN_1115 218
401614.FTN_0118 401614.FTN_1141 218
401614.FTN_0118 401614.FTN_1161 256
401614.FTN_0118 401614.FTN_1171 151
401614.FTN_0118 401614.FTN_1172 151
401614.FTN_0118 401614.FTN_1221 380
401614.FTN_0118 401614.FTN_1223 193
401614.FTN_0118 401614.FTN_1229 335
401614.FTN_0118 401614.FTN_1232 181
401614.FTN_0118 401614.FTN_1246 265
401614.FTN_0118 401614.FTN_1264 168
401614.FTN_0118 401614.FTN_1284 189
401614.FTN_0118 401614.FTN_1293 190
401614.FTN_0118 401614.FTN_1332 488
401614.FTN_0118 401614.FTN_1339 216
401614.FTN_0118 401614.FTN_1343 256
401614.FTN_0118 401614.FTN_1353 162
401614.FTN_0118 401614.FTN_1389 223
401614.FTN_0118 401614.FTN_1400 244
401614.FTN_0118 401614.FTN_1402 579
401614.FTN_0118 401614.FTN_1404 200
401614.FTN_0118 401614.FTN_1405 200
401614.FTN_0118 401614.FTN_1416 274
401614.FTN_0118 401614.FTN_1435 486
401614.FTN_0118 401614.FTN_1468 160
401614.FTN_0118 401614.FTN_1481 311
401614.FTN_0118 401614.FTN_1496 274
401614.FTN_0118 401614.FTN_1535 184
401614.FTN_0118 401614.FTN_1565 192
401614.FTN_0118 401614.FTN_1581 316
401614.FTN_0118 401614.FTN_1589 254
401614.FTN_0118 401614.FTN_1596 165
401614.FTN_0118 401614.FTN_1604 371
401614.FTN_0118 401614.FTN_1605 194
401614.FTN_0118 401614.FTN_1606 151
401614.FTN_0118 401614.FTN_1655 579
401614.FTN_0118 401614.FTN_1728 167
401614.FTN_0118 401614.FTN_1740 169
401614.FTN_0118 401614.FTN_1743 291
401614.FTN_0118 401614.FTN_1752 600
401614.FTN_0118 401614.FTN_1770 196
401614.FTN_0119 401614.FTN_0013 239
401614.FTN_0119 401614.FTN_0020 205
401614.FTN_0119 401614.FTN_0045 178
401614.FTN_0119 401614.FTN_0048 198
401614.FTN_0119 401614.FTN_0116 338
401614.FTN_0119 401614.FTN_0117 465
401614.FTN_0119 401614.FTN_0118 683
401614.FTN_0119 401614.FTN_0120 538
401614.FTN_0119 401614.FTN_0121 480
401614.FTN_0119 401614.FTN_0122 435
401614.FTN_0119 401614.FTN_0123 435
401614.FTN_0119 401614.FTN_0124 287
401614.FTN_0119 401614.FTN_0125 228
401614.FTN_0119 401614.FTN_0126 224
401614.FTN_0119 401614.FTN_0127 217
401614.FTN_0119 401614.FTN_0128 202
401614.FTN_0119 401614.FTN_0129 171
401614.FTN_0119 401614.FTN_0130 156
401614.FTN_0119 401614.FTN_0177 319
401614.FTN_0119 401614.FTN_0200 434
401614.FTN_0119 401614.FTN_0228 238
401614.FTN_0119 401614.FTN_0229 388
401614.FTN_0119 401614.FTN_0230 424
401614.FTN_0119 401614.FTN_0231 459
401614.FTN_0119 401614.FTN_0232 459
401614.FTN_0119 401614.FTN_0294 207
401614.FTN_0119 401614.FTN_0308 176
401614.FTN_0119 401614.FTN_0346 257
401614.FTN_0119 401614.FTN_0393 185
401614.FTN_0119 401614.FTN_0429 172
401614.FTN_0119 401614.FTN_0440 205
401614.FTN_0119 401614.FTN_0449 257
401614.FTN_0119 401614.FTN_0494 424
401614.FTN_0119 401614.FTN_0499 224
401614.FTN_0119 401614.FTN_0532 164
401614.FTN_0119 401614.FTN_0546 169
401614.FTN_0119 401614.FTN_0595 162
401614.FTN_0119 401614.FTN_0636 168
401614.FTN_0119 401614.FTN_0671 150
401614.FTN_0119 401614.FTN_0713 322
401614.FTN_0119 401614.FTN_0772 192
401614.FTN_0119 401614.FTN_0783 161
401614.FTN_0119 401614.FTN_0894 197
401614.FTN_0119 401614.FTN_0902 424
401614.FTN_0119 401614.FTN_0924 191
401614.FTN_0119 401614.FTN_0925 168
401614.FTN_0119 401614.FTN_1024 229
401614.FTN_0119 401614.FTN_1028 227
401614.FTN_0119 401614.FTN_1067 281
401614.FTN_0119 401614.FTN_1070 151
401614.FTN_0119 401614.FTN_1115 210
401614.FTN_0119 401614.FTN_1141 196
401614.FTN_0119 401614.FTN_1181 168
401614.FTN_0119 401614.FTN_1225 157
401614.FTN_0119 401614.FTN_1243 279
401614.FTN_0119 401614.FTN_1247 203
401614.FTN_0119 401614.FTN_1261 292
401614.FTN_0119 401614.FTN_1293 249
401614.FTN_0119 401614.FTN_1309 197
401614.FTN_0119 401614.FTN_1315 169
401614.FTN_0119 401614.FTN_1319 208
401614.FTN_0119 401614.FTN_1381 242
401614.FTN_0119 401614.FTN_1477 432
401614.FTN_0119 401614.FTN_1478 467
401614.FTN_0119 401614.FTN_1479 499
401614.FTN_0119 401614.FTN_1480 434
401614.FTN_0119 401614.FTN_1482 500
401614.FTN_0119 401614.FTN_1483 434
401614.FTN_0119 401614.FTN_1502 153
401614.FTN_0119 401614.FTN_1511 207
401614.FTN_0119 401614.FTN_1547 269
401614.FTN_0119 401614.FTN_1552 178
401614.FTN_0119 401614.FTN_1555 168
401614.FTN_0119 401614.FTN_1610 203
401614.FTN_0119 401614.FTN_1631 155
401614.FTN_0119 401614.FTN_1708 204
401614.FTN_0119 401614.FTN_1732 151
401614.FTN_0119 401614.FTN_1771 159
401614.FTN_0119 401614.FTN_1779 174
401614.FTN_0120 401614.FTN_0064 171
401614.FTN_0120 401614.FTN_0068 180
401614.FTN_0120 401614.FTN_0069 171
401614.FTN_0120 401614.FTN_0116 249
401614.FTN_0120 401614.FTN_0117 318
401614.FTN_0120 401614.FTN_0118 393
401614.FTN_0120 401614.FTN_0119 538
401614.FTN_0120 401614.FTN_0121 906
401614.FTN_0120 401614.FTN_0122 695
401614.FTN_0120 401614.FTN_0123 695
401614.FTN_0120 401614.FTN_0124 466
401614.FTN_0120 401614.FTN_0125 332
401614.FTN_0120 401614.FTN_0126 335
401614.FTN_0120 401614.FTN_0127 348
401614.FTN_0120 401614.FTN_0128 254
401614.FTN_0120 401614.FTN_0129 196
401614.FTN_0120 401614.FTN_0130 170
401614.FTN_0120 401614.FTN_0188 384
401614.FTN_0120 401614.FTN_0197 201
401614.FTN_0120 401614.FTN_0335 183
401614.FTN_0120 401614.FTN_0397 579
401614.FTN_0120 401614.FTN_0410 899
401614.FTN_0120 401614.FTN_0417 274
401614.FTN_0120 401614.FTN_0432 201
401614.FTN_0120 401614.FTN_0461 161
401614.FTN_0120 401614.FTN_0502 263
401614.FTN_0120 401614.FTN_0503 263
401614.FTN_0120 401614.FTN_0516 166
401614.FTN_0120 401614.FTN_0517 225
401614.FTN_0120 401614.FTN_0561 176
401614.FTN_0120 401614.FTN_0570 383
401614.FTN_0120 401614.FTN_0574 319
401614.FTN_0120 401614.FTN_0612 414
401614.FTN_0120 401614.FTN_0617 194
401614.FTN_0120 401614.FTN_0618 194
401614.FTN_0120 401614.FTN_0648 488
401614.FTN_0120 401614.FTN_0748 164
401614.FTN_0120 401614.FTN_0762 182
401614.FTN_0120 401614.FTN_0823 453
401614.FTN_0120 401614.FTN_0846 166
401614.FTN_0120 401614.FTN_0865 152
401614.FTN_0120 401614.FTN_0906 215
401614.FTN_0120 401614.FTN_0912 182
401614.FTN_0120 401614.FTN_0960 182
401614.FTN_0120 401614.FTN_0967 219
401614.FTN_0120 401614.FTN_0982 583
401614.FTN_0120 401614.FTN_0983 182
401614.FTN_0120 401614.FTN_1058 279
401614.FTN_0120 401614.FTN_1062 173
401614.FTN_0120 401614.FTN_1136 210
401614.FTN_0120 401614.FTN_1146 899
401614.FTN_0120 401614.FTN_1180 383
401614.FTN_0120 401614.FTN_1239 200
401614.FTN_0120 401614.FTN_1245 897
401614.FTN_0120 401614.FTN_1250 399
401614.FTN_0120 401614.FTN_1271 193
401614.FTN_0120 401614.FTN_1330 277
401614.FTN_0120 401614.FTN_1390 586
401614.FTN_0120 401614.FTN_1391 157
401614.FTN_0120 401614.FTN_1393 445
401614.FTN_0120 401614.FTN_1398 230
401614.FTN_0120 401614.FTN_1420 376
401614.FTN_0120 401614.FTN_1481 237
401614.FTN_0120 401614.FTN_1510 650
401614.FTN_0120 401614.FTN_1571 163
401614.FTN_0120 401614.FTN_1609 383
401614.FTN_0120 401614.FTN_1640 278
401614.FTN_0120 401614.FTN_1647 188
401614.FTN_0120 401614.FTN_1650 188
401614.FTN_0120 401614.FTN_1700 194
401614.FTN_0120 401614.FTN_1703 182
401614.FTN_0120 401614.FTN_1725 899
401614.FTN_0120 401614.FTN_1728 173
401614.FTN_0121 401614.FTN_0001 284
401614.FTN_0121 401614.FTN_0073 382
401614.FTN_0121 401614.FTN_0075 330
401614.FTN_0121 401614.FTN_0116 233
401614.FTN_0121 401614.FTN_0117 292
401614.FTN_0121 401614.FTN_0118 356
401614.FTN_0121 401614.FTN_0119 480
401614.FTN_0121 401614.FTN_0120 906
401614.FTN_0121 401614.FTN_0122 781
401614.FTN_0121 401614.FTN_0123 772
401614.FTN_0121 401614.FTN_0124 465
401614.FTN_0121 401614.FTN_0125 352
401614.FTN_0121 401614.FTN_0126 345
401614.FTN_0121 401614.FTN_0127 334
401614.FTN_0121 401614.FTN_0128 274
401614.FTN_0121 401614.FTN_0129 206
401614.FTN_0121 401614.FTN_0130 176
401614.FTN_0121 401614.FTN_0214 215
401614.FTN_0121 401614.FTN_0229 193
401614.FTN_0121 401614.FTN_0259 639
401614.FTN_0121 401614.FTN_0276 230
401614.FTN_0121 401614.FTN_0393 272
401614.FTN_0121 401614.FTN_0397 587
401614.FTN_0121 401614.FTN_0403 150
401614.FTN_0121 401614.FTN_0464 366
401614.FTN_0121 401614.FTN_0477 322
401614.FTN_0121 401614.FTN_0487 378
401614.FTN_0121 401614.FTN_0549 218
401614.FTN_0121 401614.FTN_0554 268
401614.FTN_0121 401614.FTN_0559 213
401614.FTN_0121 401614.FTN_0560 210
401614.FTN_0121 401614.FTN_0574 156
401614.FTN_0121 401614.FTN_0610 151
401614.FTN_0121 401614.FTN_0627 384
401614.FTN_0121 401614.FTN_0648 469
401614.FTN_0121 401614.FTN_0672 934
401614.FTN_0121 401614.FTN_0725 378
401614.FTN_0121 401614.FTN_0762 280
401614.FTN_0121 401614.FTN_0771 264
401614.FTN_0121 401614.FTN_0779 376
401614.FTN_0121 401614.FTN_0798 215
401614.FTN_0121 401614.FTN_0843 639
401614.FTN_0121 401614.FTN_0873 191
401614.FTN_0121 401614.FTN_0913 382
401614.FTN_0121 401614.FTN_0914 382
401614.FTN_0121 401614.FTN_0916 378
401614.FTN_0121 401614.FTN_0945 163
401614.FTN_0121 401614.FTN_0960 280
401614.FTN_0121 401614.FTN_0968 350
401614.FTN_0121 401614.FTN_0982 570
401614.FTN_0121 401614.FTN_0983 280
401614.FTN_0121 401614.FTN_1034 200
401614.FTN_0121 401614.FTN_1035 432
401614.FTN_0121 401614.FTN_1039 250
401614.FTN_0121 401614.FTN_1051 177
401614.FTN_0121 401614.FTN_1053 211
401614.FTN_0121 401614.FTN_1058 764
401614.FTN_0121 401614.FTN_1094 639
401614.FTN_0121 401614.FTN_1095 639
401614.FTN_0121 401614.FTN_1096 379
401614.FTN_0121 401614.FTN_1109 200
401614.FTN_0121 401614.FTN_1145 163
401614.FTN_0121 401614.FTN_1162 196
401614.FTN_0121 401614.FTN_1185 202
401614.FTN_0121 401614.FTN_1210 165
401614.FTN_0121 401614.FTN_1236 180
401614.FTN_0121 401614.FTN_1238 153
401614.FTN_0121 401614.FTN_1263 202
401614.FTN_0121 401614.FTN_1271 320
401614.FTN_0121 401614.FTN_1284 382
401614.FTN_0121 401614.FTN_1285 204
401614.FTN_0121 401614.FTN_1286 276
401614.FTN_0121 401614.FTN_1291 548
401614.FTN_0121 401614.FTN_1387 290
401614.FTN_0121 401614.FTN_1391 200
401614.FTN_0121 401614.FTN_1392 200
401614.FTN_0121 401614.FTN_1408 152
401614.FTN_0121 401614.FTN_1464 256
401614.FTN_0121 401614.FTN_1481 157
401614.FTN_0121 401614.FTN_1499 202
401614.FTN_0121 401614.FTN_1510 158
401614.FTN_0121 401614.FTN_1514 470
401614.FTN_0121 401614.FTN_1533 206
401614.FTN_0121 401614.FTN_1538 382
401614.FTN_0121 401614.FTN_1585 378
401614.FTN_0121 401614.FTN_1595 639
401614.FTN_0121 401614.FTN_1609 201
401614.FTN_0121 401614.FTN_1623 181
401614.FTN_0121 401614.FTN_1630 224
401614.FTN_0121 401614.FTN_1640 202
401614.FTN_0121 401614.FTN_1643 150
401614.FTN_0121 401614.FTN_1661 237
401614.FTN_0121 401614.FTN_1702 150
401614.FTN_0121 401614.FTN_1703 376
401614.FTN_0121 401614.FTN_1744 384
401614.FTN_0122 401614.FTN_0001 380
401614.FTN_0122 401614.FTN_0002 798
401614.FTN_0122 401614.FTN_0020 360
401614.FTN_0122 401614.FTN_0021 173
401614.FTN_0122 401614.FTN_0060 206
401614.FTN_0122 401614.FTN_0078 416
401614.FTN_0122 401614.FTN_0080 381
401614.FTN_0122 401614.FTN_0106 150
401614.FTN_0122 401614.FTN_0107 238
401614.FTN_0122 401614.FTN_0108 156
401614.FTN_0122 401614.FTN_0116 312
401614.FTN_0122 401614.FTN_0117 272
401614.FTN_0122 401614.FTN_0118 330
401614.FTN_0122 401614.FTN_0119 435
401614.FTN_0122 401614.FTN_0120 695
401614.FTN_0122 401614.FTN_0121 781
401614.FTN_0122 401614.FTN_0123 991
401614.FTN_0122 401614.FTN_0124 720
401614.FTN_0122 401614.FTN_0125 380
401614.FTN_0122 401614.FTN_0126 402
401614.FTN_0122 401614.FTN_0127 333
401614.FTN_0122 401614.FTN_0128 294
401614.FTN_0122 401614.FTN_0129 225
401614.FTN_0122 401614.FTN_0130 181
401614.FTN_0122 401614.FTN_0133 190
401614.FTN_0122 401614.FTN_0158 242
401614.FTN_0122 401614.FTN_0159 459
401614.FTN_0122 401614.FTN_0163 203
401614.FTN_0122 401614.FTN_0164 500
401614.FTN_0122 401614.FTN_0166 153
401614.FTN_0122 401614.FTN_0173 155
401614.FTN_0122 401614.FTN_0183 181
401614.FTN_0122 401614.FTN_0202 193
401614.FTN_0122 401614.FTN_0214 400
401614.FTN_0122 401614.FTN_0227 429
401614.FTN_0122 401614.FTN_0228 304
401614.FTN_0122 401614.FTN_0229 342
401614.FTN_0122 401614.FTN_0230 238
401614.FTN_0122 401614.FTN_0231 225
401614.FTN_0122 401614.FTN_0232 515
401614.FTN_0122 401614.FTN_0233 264
401614.FTN_0122 401614.FTN_0234 410
401614.FTN_0122 401614.FTN_0235 378
401614.FTN_0122 401614.FTN_0237 165
401614.FTN_0122 401614.FTN_0239 536
401614.FTN_0122 401614.FTN_0240 572
401614.FTN_0122 401614.FTN_0241 548
401614.FTN_0122 401614.FTN_0242 672
401614.FTN_0122 401614.FTN_0243 249
401614.FTN_0122 401614.FTN_0244 549
401614.FTN_0122 401614.FTN_0245 271
401614.FTN_0122 401614.FTN_0246 559
401614.FTN_0122 401614.FTN_0248 254
401614.FTN_0122 401614.FTN_0249 554
401614.FTN_0122 401614.FTN_0250 555
401614.FTN_0122 401614.FTN_0251 665
401614.FTN_0122 401614.FTN_0252 222
401614.FTN_0122 401614.FTN_0253 275
401614.FTN_0122 401614.FTN_0254 567
401614.FTN_0122 401614.FTN_0255 566
401614.FTN_0122 401614.FTN_0256 328
401614.FTN_0122 401614.FTN_0257 585
401614.FTN_0122 401614.FTN_0258 679
401614.FTN_0122 401614.FTN_0259 353
401614.FTN_0122 401614.FTN_0263 205
401614.FTN_0122 401614.FTN_0264 412
401614.FTN_0122 401614.FTN_0265 173
401614.FTN_0122 401614.FTN_0266 329
401614.FTN_0122 401614.FTN_0270 300
401614.FTN_0122 401614.FTN_0271 268
401614.FTN_0122 401614.FTN_0276 307
401614.FTN_0122 401614.FTN_0294 498
401614.FTN_0122 401614.FTN_0295 211
401614.FTN_0122 401614.FTN_0310 221
401614.FTN_0122 401614.FTN_0311 151
401614.FTN_0122 401614.FTN_0335 847
401614.FTN_0122 401614.FTN_0345 710
401614.FTN_0122 401614.FTN_0348 164
401614.FTN_0122 401614.FTN_0353 153
401614.FTN_0122 401614.FTN_0358 536
401614.FTN_0122 401614.FTN_0359 173
401614.FTN_0122 401614.FTN_0382 160
401614.FTN_0122 401614.FTN_0387 448
401614.FTN_0122 401614.FTN_0397 225
401614.FTN_0122 401614.FTN_0399 380
401614.FTN_0122 401614.FTN_0412 859
401614.FTN_0122 401614.FTN_0416 211
401614.FTN_0122 401614.FTN_0417 207
401614.FTN_0122 401614.FTN_0432 835
401614.FTN_0122 401614.FTN_0434 218
401614.FTN_0122 401614.FTN_0440 440
401614.FTN_0122 401614.FTN_0442 433
401614.FTN_0122 401614.FTN_0446 307
401614.FTN_0122 401614.FTN_0448 424
401614.FTN_0122 401614.FTN_0450 239
401614.FTN_0122 401614.FTN_0457 151
401614.FTN_0122 401614.FTN_0458 236
401614.FTN_0122 401614.FTN_0468 274
401614.FTN_0122 401614.FTN_0483 270
401614.FTN_0122 401614.FTN_0485 190
401614.FTN_0122 401614.FTN_0492 206
401614.FTN_0122 401614.FTN_0496 156
401614.FTN_0122 401614.FTN_0499 387
401614.FTN_0122 401614.FTN_0511 279
401614.FTN_0122 401614.FTN_0524 444
401614.FTN_0122 401614.FTN_0525 446
401614.FTN_0122 401614.FTN_0527 151
401614.FTN_0122 401614.FTN_0529 227
401614.FTN_0122 401614.FTN_0531 224
401614.FTN_0122 401614.FTN_0536 180
401614.FTN_0122 401614.FTN_0551 605
401614.FTN_0122 401614.FTN_0554 164
401614.FTN_0122 401614.FTN_0557 396
401614.FTN_0122 401614.FTN_0561 579
401614.FTN_0122 401614.FTN_0563 216
401614.FTN_0122 401614.FTN_0564 152
401614.FTN_0122 401614.FTN_0569 737
401614.FTN_0122 401614.FTN_0570 194
401614.FTN_0122 401614.FTN_0573 159
401614.FTN_0122 401614.FTN_0577 585
401614.FTN_0122 401614.FTN_0580 255
401614.FTN_0122 401614.FTN_0587 249
401614.FTN_0122 401614.FTN_0593 191
401614.FTN_0122 401614.FTN_0594 224
401614.FTN_0122 401614.FTN_0598 254
401614.FTN_0122 401614.FTN_0600 343
401614.FTN_0122 401614.FTN_0603 420
401614.FTN_0122 401614.FTN_0608 411
401614.FTN_0122 401614.FTN_0609 517
401614.FTN_0122 401614.FTN_0612 198
401614.FTN_0122 401614.FTN_0621 559
401614.FTN_0122 401614.FTN_0632 249
401614.FTN_0122 401614.FTN_0634 173
401614.FTN_0122 401614.FTN_0651 151
401614.FTN_0122 401614.FTN_0656 201
401614.FTN_0122 401614.FTN_0657 425
401614.FTN_0122 401614.FTN_0660 176
401614.FTN_0122 401614.FTN_0663 381
401614.FTN_0122 401614.FTN_0665 522
401614.FTN_0122 401614.FTN_0666 718
401614.FTN_0122 401614.FTN_0673 155
401614.FTN_0122 401614.FTN_0676 217
401614.FTN_0122 401614.FTN_0679 157
401614.FTN_0122 401614.FTN_0680 376
401614.FTN_0122 401614.FTN_0684 236
401614.FTN_0122 401614.FTN_0689 242
401614.FTN_0122 401614.FTN_0690 354
401614.FTN_0122 401614.FTN_0729 206
401614.FTN_0122 401614.FTN_0734 783
401614.FTN_0122 401614.FTN_0738 280
401614.FTN_0122 401614.FTN_0748 315
401614.FTN_0122 401614.FTN_0751 320
401614.FTN_0122 401614.FTN_0766 215
401614.FTN_0122 401614.FTN_0776 385
401614.FTN_0122 401614.FTN_0778 649
401614.FTN_0122 401614.FTN_0786 301
401614.FTN_0122 401614.FTN_0787 616
401614.FTN_0122 401614.FTN_0790 380
401614.FTN_0122 401614.FTN_0803 150
401614.FTN_0122 401614.FTN_0807 173
401614.FTN_0122 401614.FTN_0816 157
401614.FTN_0122 401614.FTN_0822 180
401614.FTN_0122 401614.FTN_0831 354
401614.FTN_0122 401614.FTN_0838 415
401614.FTN_0122 401614.FTN_0842 192
401614.FTN_0122 401614.FTN_0843 276
401614.FTN_0122 401614.FTN_0856 280
401614.FTN_0122 401614.FTN_0867 394
401614.FTN_0122 401614.FTN_0876 370
401614.FTN_0122 401614.FTN_0877 370
401614.FTN_0122 401614.FTN_0882 326
401614.FTN_0122 401614.FTN_0883 284
401614.FTN_0122 401614.FTN_0891 765
401614.FTN_0122 401614.FTN_0892 173
401614.FTN_0122 401614.FTN_0896 674
401614.FTN_0122 401614.FTN_0899 221
401614.FTN_0122 401614.FTN_0902 436
401614.FTN_0122 401614.FTN_0906 162
401614.FTN_0122 401614.FTN_0913 272
401614.FTN_0122 401614.FTN_0914 435
401614.FTN_0122 401614.FTN_0921 176
401614.FTN_0122 401614.FTN_0945 600
401614.FTN_0122 401614.FTN_0948 501
401614.FTN_0122 401614.FTN_0950 192
401614.FTN_0122 401614.FTN_0956 437
401614.FTN_0122 401614.FTN_0957 173
401614.FTN_0122 401614.FTN_0964 194
401614.FTN_0122 401614.FTN_0968 376
401614.FTN_0122 401614.FTN_0973 556
401614.FTN_0122 401614.FTN_0980 220
401614.FTN_0122 401614.FTN_0981 175
401614.FTN_0122 401614.FTN_0983 227
401614.FTN_0122 401614.FTN_0984 237
401614.FTN_0122 401614.FTN_0986 883
401614.FTN_0122 401614.FTN_0987 459
401614.FTN_0122 401614.FTN_0996 262
401614.FTN_0122 401614.FTN_1007 217
401614.FTN_0122 401614.FTN_1025 694
401614.FTN_0122 401614.FTN_1027 637
401614.FTN_0122 401614.FTN_1029 200
401614.FTN_0122 401614.FTN_1035 361
401614.FTN_0122 401614.FTN_1039 400
401614.FTN_0122 401614.FTN_1050 305
401614.FTN_0122 401614.FTN_1052 467
401614.FTN_0122 401614.FTN_1055 274
401614.FTN_0122 401614.FTN_1056 306
401614.FTN_0122 401614.FTN_1057 356
401614.FTN_0122 401614.FTN_1058 451
401614.FTN_0122 401614.FTN_1063 500
401614.FTN_0122 401614.FTN_1067 176
401614.FTN_0122 401614.FTN_1089 291
401614.FTN_0122 401614.FTN_1091 608
401614.FTN_0122 401614.FTN_1100 244
401614.FTN_0122 401614.FTN_1105 274
401614.FTN_0122 401614.FTN_1110 230
401614.FTN_0122 401614.FTN_1113 615
401614.FTN_0122 401614.FTN_1121 172
401614.FTN_0122 401614.FTN_1125 173
401614.FTN_0122 401614.FTN_1135 614
401614.FTN_0122 401614.FTN_1136 754
401614.FTN_0122 401614.FTN_1142 486
401614.FTN_0122 401614.FTN_1146 239
401614.FTN_0122 401614.FTN_1164 195
401614.FTN_0122 401614.FTN_1168 152
401614.FTN_0122 401614.FTN_1176 627
401614.FTN_0122 401614.FTN_1177 640
401614.FTN_0122 401614.FTN_1182 158
401614.FTN_0122 401614.FTN_1188 275
401614.FTN_0122 401614.FTN_1191 192
401614.FTN_0122 401614.FTN_1197 790
401614.FTN_0122 401614.FTN_1233 311
401614.FTN_0122 401614.FTN_1243 648
401614.FTN_0122 401614.FTN_1248 281
401614.FTN_0122 401614.FTN_1250 162
401614.FTN_0122 401614.FTN_1255 316
401614.FTN_0122 401614.FTN_1271 161
401614.FTN_0122 401614.FTN_1283 288
401614.FTN_0122 401614.FTN_1284 312
401614.FTN_0122 401614.FTN_1288 622
401614.FTN_0122 401614.FTN_1289 160
401614.FTN_0122 401614.FTN_1293 336
401614.FTN_0122 401614.FTN_1296 320
401614.FTN_0122 401614.FTN_1330 377
401614.FTN_0122 401614.FTN_1332 380
401614.FTN_0122 401614.FTN_1338 179
401614.FTN_0122 401614.FTN_1339 443
401614.FTN_0122 401614.FTN_1340 274
401614.FTN_0122 401614.FTN_1341 188
401614.FTN_0122 401614.FTN_1347 246
401614.FTN_0122 401614.FTN_1356 741
401614.FTN_0122 401614.FTN_1357 648
401614.FTN_0122 401614.FTN_1359 648
401614.FTN_0122 401614.FTN_1363 765
401614.FTN_0122 401614.FTN_1377 607
401614.FTN_0122 401614.FTN_1384 169
401614.FTN_0122 401614.FTN_1408 462
401614.FTN_0122 401614.FTN_1412 412
401614.FTN_0122 401614.FTN_1413 728
401614.FTN_0122 401614.FTN_1415 446
401614.FTN_0122 401614.FTN_1416 175
401614.FTN_0122 401614.FTN_1432 170
401614.FTN_0122 401614.FTN_1456 207
401614.FTN_0122 401614.FTN_1459 173
401614.FTN_0122 401614.FTN_1461 320
401614.FTN_0122 401614.FTN_1462 239
401614.FTN_0122 401614.FTN_1463 185
401614.FTN_0122 401614.FTN_1464 221
401614.FTN_0122 401614.FTN_1465 368
401614.FTN_0122 401614.FTN_1467 220
401614.FTN_0122 401614.FTN_1468 366
401614.FTN_0122 401614.FTN_1479 274
401614.FTN_0122 401614.FTN_1481 232
401614.FTN_0122 401614.FTN_1484 487
401614.FTN_0122 401614.FTN_1486 164
401614.FTN_0122 401614.FTN_1509 758
401614.FTN_0122 401614.FTN_1513 392
401614.FTN_0122 401614.FTN_1525 410
401614.FTN_0122 401614.FTN_1535 173
401614.FTN_0122 401614.FTN_1538 207
401614.FTN_0122 401614.FTN_1539 375
401614.FTN_0122 401614.FTN_1545 172
401614.FTN_0122 401614.FTN_1550 234
401614.FTN_0122 401614.FTN_1552 211
401614.FTN_0122 401614.FTN_1558 229
401614.FTN_0122 401614.FTN_1561 226
401614.FTN_0122 401614.FTN_1563 592
401614.FTN_0122 401614.FTN_1565 222
401614.FTN_0122 401614.FTN_1567 370
401614.FTN_0122 401614.FTN_1568 363
401614.FTN_0122 401614.FTN_1570 590
401614.FTN_0122 401614.FTN_1572 440
401614.FTN_0122 401614.FTN_1576 210
401614.FTN_0122 401614.FTN_1580 426
401614.FTN_0122 401614.FTN_1594 791
401614.FTN_0122 401614.FTN_1595 249
401614.FTN_0122 401614.FTN_1598 298
401614.FTN_0122 401614.FTN_1604 773
401614.FTN_0122 401614.FTN_1622 354
401614.FTN_0122 401614.FTN_1632 183
401614.FTN_0122 401614.FTN_1646 219
401614.FTN_0122 401614.FTN_1648 221
401614.FTN_0122 401614.FTN_1652 178
401614.FTN_0122 401614.FTN_1659 194
401614.FTN_0122 401614.FTN_1660 364
401614.FTN_0122 401614.FTN_1661 339
401614.FTN_0122 401614.FTN_1682 166
401614.FTN_0122 401614.FTN_1691 291
401614.FTN_0122 401614.FTN_1705 235
401614.FTN_0122 401614.FTN_1708 576
401614.FTN_0122 401614.FTN_1710 274
401614.FTN_0122 401614.FTN_1714 193
401614.FTN_0122 401614.FTN_1725 239
401614.FTN_0122 401614.FTN_1729 224
401614.FTN_0122 401614.FTN_1730 446
401614.FTN_0122 401614.FTN_1739 225
401614.FTN_0122 401614.FTN_1743 150
401614.FTN_0122 401614.FTN_1748 361
401614.FTN_0122 401614.FTN_1749 233
401614.FTN_0122 401614.FTN_1751 167
401614.FTN_0122 401614.FTN_1756 364
401614.FTN_0122 401614.FTN_1762 247
401614.FTN_0122 401614.FTN_1765 182
401614.FTN_0123 401614.FTN_0001 150
401614.FTN_0123 401614.FTN_0034 215
401614.FTN_0123 401614.FTN_0056 158
401614.FTN_0123 401614.FTN_0078 448
401614.FTN_0123 401614.FTN_0116 220
401614.FTN_0123 401614.FTN_0117 272
401614.FTN_0123 401614.FTN_0118 327
401614.FTN_0123 401614.FTN_0119 435
401614.FTN_0123 401614.FTN_0120 695
401614.FTN_0123 401614.FTN_0121 772
401614.FTN_0123 401614.FTN_0122 991
401614.FTN_0123 401614.FTN_0124 570
401614.FTN_0123 401614.FTN_0125 357
401614.FTN_0123 401614.FTN_0126 349
401614.FTN_0123 401614.FTN_0127 333
401614.FTN_0123 401614.FTN_0128 294
401614.FTN_0123 401614.FTN_0129 216
401614.FTN_0123 401614.FTN_0130 181
401614.FTN_0123 401614.FTN_0142 158
401614.FTN_0123 401614.FTN_0143 301
401614.FTN_0123 401614.FTN_0158 448
401614.FTN_0123 401614.FTN_0167 192
401614.FTN_0123 401614.FTN_0173 155
401614.FTN_0123 401614.FTN_0233 196
401614.FTN_0123 401614.FTN_0234 278
401614.FTN_0123 401614.FTN_0270 205
401614.FTN_0123 401614.FTN_0276 154
401614.FTN_0123 401614.FTN_0294 192
401614.FTN_0123 401614.FTN_0335 256
401614.FTN_0123 401614.FTN_0358 334
401614.FTN_0123 401614.FTN_0399 185
401614.FTN_0123 401614.FTN_0412 461
401614.FTN_0123 401614.FTN_0418 219
401614.FTN_0123 401614.FTN_0457 180
401614.FTN_0123 401614.FTN_0490 153
401614.FTN_0123 401614.FTN_0495 182
401614.FTN_0123 401614.FTN_0511 168
401614.FTN_0123 401614.FTN_0525 263
401614.FTN_0123 401614.FTN_0569 200
401614.FTN_0123 401614.FTN_0573 165
401614.FTN_0123 401614.FTN_0580 177
401614.FTN_0123 401614.FTN_0582 216
401614.FTN_0123 401614.FTN_0616 156
401614.FTN_0123 401614.FTN_0672 192
401614.FTN_0123 401614.FTN_0689 184
401614.FTN_0123 401614.FTN_0702 247
401614.FTN_0123 401614.FTN_0712 244
401614.FTN_0123 401614.FTN_0717 220
401614.FTN_0123 401614.FTN_0734 624
401614.FTN_0123 401614.FTN_0778 540
401614.FTN_0123 401614.FTN_0790 502
401614.FTN_0123 401614.FTN_0856 182
401614.FTN_0123 401614.FTN_0869 215
401614.FTN_0123 401614.FTN_0902 318
401614.FTN_0123 401614.FTN_0986 375
401614.FTN_0123 401614.FTN_1006 230
401614.FTN_0123 401614.FTN_1052 268
401614.FTN_0123 401614.FTN_1063 278
401614.FTN_0123 401614.FTN_1075 214
401614.FTN_0123 401614.FTN_1113 270
401614.FTN_0123 401614.FTN_1140 154
401614.FTN_0123 401614.FTN_1142 151
401614.FTN_0123 401614.FTN_1161 151
401614.FTN_0123 401614.FTN_1170 215
401614.FTN_0123 401614.FTN_1197 395
401614.FTN_0123 401614.FTN_1243 176
401614.FTN_0123 401614.FTN_1288 185
401614.FTN_0123 401614.FTN_1289 222
401614.FTN_0123 401614.FTN_1296 206
401614.FTN_0123 401614.FTN_1363 219
401614.FTN_0123 401614.FTN_1377 179
401614.FTN_0123 401614.FTN_1388 243
401614.FTN_0123 401614.FTN_1414 215
401614.FTN_0123 401614.FTN_1427 183
401614.FTN_0123 401614.FTN_1432 151
401614.FTN_0123 401614.FTN_1446 201
401614.FTN_0123 401614.FTN_1465 230
401614.FTN_0123 401614.FTN_1509 485
401614.FTN_0123 401614.FTN_1525 278
401614.FTN_0123 401614.FTN_1565 192
401614.FTN_0123 401614.FTN_1618 269
401614.FTN_0123 401614.FTN_1624 172
401614.FTN_0123 401614.FTN_1646 150
401614.FTN_0123 401614.FTN_1730 263
401614.FTN_0123 401614.FTN_1748 216
401614.FTN_0124 401614.FTN_0002 219
401614.FTN_0124 401614.FTN_0035 158
401614.FTN_0124 401614.FTN_0066 436
401614.FTN_0124 401614.FTN_0068 282
401614.FTN_0124 401614.FTN_0101 209
401614.FTN_0124 401614.FTN_0107 195
401614.FTN_0124 401614.FTN_0114 347
401614.FTN_0124 401614.FTN_0116 180
401614.FTN_0124 401614.FTN_0117 206
401614.FTN_0124 401614.FTN_0118 233
401614.FTN_0124 401614.FTN_0119 287
401614.FTN_0124 401614.FTN_0120 466
401614.FTN_0124 401614.FTN_0121 465
401614.FTN_0124 401614.FTN_0122 720
401614.FTN_0124 401614.FTN_0123 570
401614.FTN_0124 401614.FTN_0125 608
401614.FTN_0124 401614.FTN_0126 556
401614.FTN_0124 401614.FTN_0127 523
401614.FTN_0124 401614.FTN_0128 473
401614.FTN_0124 401614.FTN_0129 502
401614.FTN_0124 401614.FTN_0130 224
401614.FTN_0124 401614.FTN_0133 385
401614.FTN_0124 401614.FTN_0159 200
401614.FTN_0124 401614.FTN_0162 173
401614.FTN_0124 401614.FTN_0164 215
401614.FTN_0124 401614.FTN_0166 199
401614.FTN_0124 401614.FTN_0168 245
401614.FTN_0124 401614.FTN_0171 156
401614.FTN_0124 401614.FTN_0173 299
401614.FTN_0124 401614.FTN_0178 222
401614.FTN_0124 401614.FTN_0181 151
401614.FTN_0124 401614.FTN_0182 151
401614.FTN_0124 401614.FTN_0189 732
401614.FTN_0124 401614.FTN_0194 605
401614.FTN_0124 401614.FTN_0229 378
401614.FTN_0124 401614.FTN_0230 164
401614.FTN_0124 401614.FTN_0233 194
401614.FTN_0124 401614.FTN_0235 255
401614.FTN_0124 401614.FTN_0236 180
401614.FTN_0124 401614.FTN_0237 156
401614.FTN_0124 401614.FTN_0252 271
401614.FTN_0124 401614.FTN_0263 215
401614.FTN_0124 401614.FTN_0264 470
401614.FTN_0124 401614.FTN_0265 345
401614.FTN_0124 401614.FTN_0272 332
401614.FTN_0124 401614.FTN_0287 174
401614.FTN_0124 401614.FTN_0294 285
401614.FTN_0124 401614.FTN_0300 219
401614.FTN_0124 401614.FTN_0301 197
401614.FTN_0124 401614.FTN_0335 441
401614.FTN_0124 401614.FTN_0345 415
401614.FTN_0124 401614.FTN_0347 151
401614.FTN_0124 401614.FTN_0354 233
401614.FTN_0124 401614.FTN_0387 164
401614.FTN_0124 401614.FTN_0405 206
401614.FTN_0124 401614.FTN_0412 380
401614.FTN_0124 401614.FTN_0432 746
401614.FTN_0124 401614.FTN_0477 154
401614.FTN_0124 401614.FTN_0479 155
401614.FTN_0124 401614.FTN_0485 318
401614.FTN_0124 401614.FTN_0487 156
401614.FTN_0124 401614.FTN_0492 582
401614.FTN_0124 401614.FTN_0499 177
401614.FTN_0124 401614.FTN_0524 221
401614.FTN_0124 401614.FTN_0536 259
401614.FTN_0124 401614.FTN_0551 243
401614.FTN_0124 401614.FTN_0557 440
401614.FTN_0124 401614.FTN_0564 232
401614.FTN_0124 401614.FTN_0569 751
401614.FTN_0124 401614.FTN_0577 491
401614.FTN_0124 401614.FTN_0590 166
401614.FTN_0124 401614.FTN_0598 308
401614.FTN_0124 401614.FTN_0603 378
401614.FTN_0124 401614.FTN_0623 208
401614.FTN_0124 401614.FTN_0627 212
401614.FTN_0124 401614.FTN_0635 170
401614.FTN_0124 401614.FTN_0648 378
401614.FTN_0124 401614.FTN_0655 151
401614.FTN_0124 401614.FTN_0660 191
401614.FTN_0124 401614.FTN_0666 722
401614.FTN_0124 401614.FTN_0675 356
401614.FTN_0124 401614.FTN_0676 295
401614.FTN_0124 401614.FTN_0679 177
401614.FTN_0124 401614.FTN_0680 389
401614.FTN_0124 401614.FTN_0710 174
401614.FTN_0124 401614.FTN_0734 507
401614.FTN_0124 401614.FTN_0754 630
401614.FTN_0124 401614.FTN_0778 220
401614.FTN_0124 401614.FTN_0780 191
401614.FTN_0124 401614.FTN_0787 260
401614.FTN_0124 401614.FTN_0799 316
401614.FTN_0124 401614.FTN_0823 151
401614.FTN_0124 401614.FTN_0838 605
401614.FTN_0124 401614.FTN_0865 376
401614.FTN_0124 401614.FTN_0867 154
401614.FTN_0124 401614.FTN_0883 167
401614.FTN_0124 401614.FTN_0891 378
401614.FTN_0124 401614.FTN_0913 155
401614.FTN_0124 401614.FTN_0914 176
401614.FTN_0124 401614.FTN_0916 156
401614.FTN_0124 401614.FTN_0917 170
401614.FTN_0124 401614.FTN_0922 201
401614.FTN_0124 401614.FTN_0945 151
401614.FTN_0124 401614.FTN_0948 634
401614.FTN_0124 401614.FTN_0949 540
401614.FTN_0124 401614.FTN_0950 696
401614.FTN_0124 401614.FTN_0951 731
401614.FTN_0124 401614.FTN_0968 187
401614.FTN_0124 401614.FTN_0976 196
401614.FTN_0124 401614.FTN_0986 503
401614.FTN_0124 401614.FTN_1003 328
401614.FTN_0124 401614.FTN_1004 383
401614.FTN_0124 401614.FTN_1007 250
401614.FTN_0124 401614.FTN_1019 270
401614.FTN_0124 401614.FTN_1025 377
401614.FTN_0124 401614.FTN_1027 381
401614.FTN_0124 401614.FTN_1035 218
401614.FTN_0124 401614.FTN_1039 375
401614.FTN_0124 401614.FTN_1040 315
401614.FTN_0124 401614.FTN_1054 462
401614.FTN_0124 401614.FTN_1057 278
401614.FTN_0124 401614.FTN_1058 254
401614.FTN_0124 401614.FTN_1060 218
401614.FTN_0124 401614.FTN_1063 151
401614.FTN_0124 401614.FTN_1065 274
401614.FTN_0124 401614.FTN_1070 155
401614.FTN_0124 401614.FTN_1088 361
401614.FTN_0124 401614.FTN_1089 674
401614.FTN_0124 401614.FTN_1092 284
401614.FTN_0124 401614.FTN_1100 153
401614.FTN_0124 401614.FTN_1105 360
401614.FTN_0124 401614.FTN_1113 203
401614.FTN_0124 401614.FTN_1168 458
401614.FTN_0124 401614.FTN_1176 378
401614.FTN_0124 401614.FTN_1177 704
401614.FTN_0124 401614.FTN_1197 627
401614.FTN_0124 401614.FTN_1198 183
401614.FTN_0124 401614.FTN_1231 174
401614.FTN_0124 401614.FTN_1243 811
401614.FTN_0124 401614.FTN_1248 205
401614.FTN_0124 401614.FTN_1263 314
401614.FTN_0124 401614.FTN_1288 188
401614.FTN_0124 401614.FTN_1331 186
401614.FTN_0124 401614.FTN_1340 203
401614.FTN_0124 401614.FTN_1356 170
401614.FTN_0124 401614.FTN_1412 155
401614.FTN_0124 401614.FTN_1415 380
401614.FTN_0124 401614.FTN_1461 385
401614.FTN_0124 401614.FTN_1462 184
401614.FTN_0124 401614.FTN_1468 154
401614.FTN_0124 401614.FTN_1481 183
401614.FTN_0124 401614.FTN_1484 587
401614.FTN_0124 401614.FTN_1486 168
401614.FTN_0124 401614.FTN_1508 444
401614.FTN_0124 401614.FTN_1509 764
401614.FTN_0124 401614.FTN_1511 166
401614.FTN_0124 401614.FTN_1545 163
401614.FTN_0124 401614.FTN_1559 188
401614.FTN_0124 401614.FTN_1562 188
401614.FTN_0124 401614.FTN_1569 279
401614.FTN_0124 401614.FTN_1570 273
401614.FTN_0124 401614.FTN_1571 186
401614.FTN_0124 401614.FTN_1572 188
401614.FTN_0124 401614.FTN_1576 249
401614.FTN_0124 401614.FTN_1594 503
401614.FTN_0124 401614.FTN_1596 164
401614.FTN_0124 401614.FTN_1598 200
401614.FTN_0124 401614.FTN_1604 548
401614.FTN_0124 401614.FTN_1689 276
401614.FTN_0124 401614.FTN_1690 159
401614.FTN_0124 401614.FTN_1701 582
401614.FTN_0124 401614.FTN_1728 320
401614.FTN_0124 401614.FTN_1749 278
401614.FTN_0124 401614.FTN_1750 278
401614.FTN_0124 401614.FTN_1762 169
401614.FTN_0125 401614.FTN_0002 201
401614.FTN_0125 401614.FTN_0005 156
401614.FTN_0125 401614.FTN_0018 231
401614.FTN_0125 401614.FTN_0064 375
401614.FTN_0125 401614.FTN_0116 191
401614.FTN_0125 401614.FTN_0117 179
401614.FTN_0125 401614.FTN_0118 210
401614.FTN_0125 401614.FTN_0119 228
401614.FTN_0125 401614.FTN_0120 332
401614.FTN_0125 401614.FTN_0121 352
401614.FTN_0125 401614.FTN_0122 380
401614.FTN_0125 401614.FTN_0123 357
401614.FTN_0125 401614.FTN_0124 608
401614.FTN_0125 401614.FTN_0126 999
401614.FTN_0125 401614.FTN_0127 800
401614.FTN_0125 401614.FTN_0128 654
401614.FTN_0125 401614.FTN_0129 505
401614.FTN_0125 401614.FTN_0130 280
401614.FTN_0125 401614.FTN_0133 201
401614.FTN_0125 401614.FTN_0146 192
401614.FTN_0125 401614.FTN_0156 168
401614.FTN_0125 401614.FTN_0161 221
401614.FTN_0125 401614.FTN_0168 168
401614.FTN_0125 401614.FTN_0172 247
401614.FTN_0125 401614.FTN_0177 177
401614.FTN_0125 401614.FTN_0179 208
401614.FTN_0125 401614.FTN_0180 192
401614.FTN_0125 401614.FTN_0189 274
401614.FTN_0125 401614.FTN_0200 171
401614.FTN_0125 401614.FTN_0217 201
401614.FTN_0125 401614.FTN_0221 203
401614.FTN_0125 401614.FTN_0229 399
401614.FTN_0125 401614.FTN_0230 174
401614.FTN_0125 401614.FTN_0237 177
401614.FTN_0125 401614.FTN_0253 211
401614.FTN_0125 401614.FTN_0266 152
401614.FTN_0125 401614.FTN_0274 221
401614.FTN_0125 401614.FTN_0299 164
401614.FTN_0125 401614.FTN_0301 156
401614.FTN_0125 401614.FTN_0345 343
401614.FTN_0125 401614.FTN_0397 482
401614.FTN_0125 401614.FTN_0417 150
401614.FTN_0125 401614.FTN_0422 159
401614.FTN_0125 401614.FTN_0432 175
401614.FTN_0125 401614.FTN_0443 315
401614.FTN_0125 401614.FTN_0446 307
401614.FTN_0125 401614.FTN_0458 274
401614.FTN_0125 401614.FTN_0484 151
401614.FTN_0125 401614.FTN_0485 364
401614.FTN_0125 401614.FTN_0499 223
401614.FTN_0125 401614.FTN_0515 242
401614.FTN_0125 401614.FTN_0517 280
401614.FTN_0125 401614.FTN_0522 247
401614.FTN_0125 401614.FTN_0534 202
401614.FTN_0125 401614.FTN_0540 221
401614.FTN_0125 401614.FTN_0563 222
401614.FTN_0125 401614.FTN_0564 256
401614.FTN_0125 401614.FTN_0617 189
401614.FTN_0125 401614.FTN_0618 189
401614.FTN_0125 401614.FTN_0621 445
401614.FTN_0125 401614.FTN_0623 192
401614.FTN_0125 401614.FTN_0624 223
401614.FTN_0125 401614.FTN_0628 164
401614.FTN_0125 401614.FTN_0633 386
401614.FTN_0125 401614.FTN_0639 405
401614.FTN_0125 401614.FTN_0661 162
401614.FTN_0125 401614.FTN_0663 292
401614.FTN_0125 401614.FTN_0668 416
401614.FTN_0125 401614.FTN_0693 367
401614.FTN_0125 401614.FTN_0704 218
401614.FTN_0125 401614.FTN_0730 984
401614.FTN_0125 401614.FTN_0750 216
401614.FTN_0125 401614.FTN_0754 481
401614.FTN_0125 401614.FTN_0803 181
401614.FTN_0125 401614.FTN_0808 292
401614.FTN_0125 401614.FTN_0821 258
401614.FTN_0125 401614.FTN_0834 224
401614.FTN_0125 401614.FTN_0843 157
401614.FTN_0125 401614.FTN_0891 180
401614.FTN_0125 401614.FTN_0906 205
401614.FTN_0125 401614.FTN_0963 909
401614.FTN_0125 401614.FTN_0980 416
401614.FTN_0125 401614.FTN_0991 201
401614.FTN_0125 401614.FTN_0993 285
401614.FTN_0125 401614.FTN_0999 167
401614.FTN_0125 401614.FTN_1000 224
401614.FTN_0125 401614.FTN_1006 156
401614.FTN_0125 401614.FTN_1034 156
401614.FTN_0125 401614.FTN_1039 241
401614.FTN_0125 401614.FTN_1042 417
401614.FTN_0125 401614.FTN_1045 317
401614.FTN_0125 401614.FTN_1051 154
401614.FTN_0125 401614.FTN_1058 203
401614.FTN_0125 401614.FTN_1066 156
401614.FTN_0125 401614.FTN_1105 305
401614.FTN_0125 401614.FTN_1115 224
401614.FTN_0125 401614.FTN_1116 264
401614.FTN_0125 401614.FTN_1125 227
401614.FTN_0125 401614.FTN_1142 378
401614.FTN_0125 401614.FTN_1148 155
401614.FTN_0125 401614.FTN_1150 220
401614.FTN_0125 401614.FTN_1168 276
401614.FTN_0125 401614.FTN_1195 167
401614.FTN_0125 401614.FTN_1228 450
401614.FTN_0125 401614.FTN_1247 150
401614.FTN_0125 401614.FTN_1259 155
401614.FTN_0125 401614.FTN_1273 274
401614.FTN_0125 401614.FTN_1278 221
401614.FTN_0125 401614.FTN_1284 375
401614.FTN_0125 401614.FTN_1298 341
401614.FTN_0125 401614.FTN_1329 488
401614.FTN_0125 401614.FTN_1330 608
401614.FTN_0125 401614.FTN_1331 401
401614.FTN_0125 401614.FTN_1332 311
401614.FTN_0125 401614.FTN_1333 393
401614.FTN_0125 401614.FTN_1335 335
401614.FTN_0125 401614.FTN_1336 769
401614.FTN_0125 401614.FTN_1337 550
401614.FTN_0125 401614.FTN_1338 424
401614.FTN_0125 401614.FTN_1339 424
401614.FTN_0125 401614.FTN_1340 424
401614.FTN_0125 401614.FTN_1341 324
401614.FTN_0125 401614.FTN_1391 295
401614.FTN_0125 401614.FTN_1400 164
401614.FTN_0125 401614.FTN_1407 207
401614.FTN_0125 401614.FTN_1415 237
401614.FTN_0125 401614.FTN_1436 274
401614.FTN_0125 401614.FTN_1437 175
401614.FTN_0125 401614.FTN_1438 239
401614.FTN_0125 401614.FTN_1439 221
401614.FTN_0125 401614.FTN_1461 203
401614.FTN_0125 401614.FTN_1463 424
401614.FTN_0125 401614.FTN_1480 171
401614.FTN_0125 401614.FTN_1481 180
401614.FTN_0125 401614.FTN_1492 338
401614.FTN_0125 401614.FTN_1493 584
401614.FTN_0125 401614.FTN_1499 203
401614.FTN_0125 401614.FTN_1522 282
401614.FTN_0125 401614.FTN_1526 317
401614.FTN_0125 401614.FTN_1545 152
401614.FTN_0125 401614.FTN_1559 219
401614.FTN_0125 401614.FTN_1560 210
401614.FTN_0125 401614.FTN_1573 202
401614.FTN_0125 401614.FTN_1576 195
401614.FTN_0125 401614.FTN_1585 377
401614.FTN_0125 401614.FTN_1595 451
401614.FTN_0125 401614.FTN_1631 414
401614.FTN_0125 401614.FTN_1634 584
401614.FTN_0125 401614.FTN_1640 478
401614.FTN_0125 401614.FTN_1642 318
401614.FTN_0125 401614.FTN_1645 151
401614.FTN_0125 401614.FTN_1647 245
401614.FTN_0125 401614.FTN_1650 177
401614.FTN_0125 401614.FTN_1661 391
401614.FTN_0125 401614.FTN_1664 379
401614.FTN_0125 401614.FTN_1674 159
401614.FTN_0125 401614.FTN_1715 384
401614.FTN_0125 401614.FTN_1730 162
401614.FTN_0125 401614.FTN_1743 250
401614.FTN_0125 401614.FTN_1748 151
401614.FTN_0125 401614.FTN_1757 312
401614.FTN_0125 401614.FTN_1760 177
401614.FTN_0126 401614.FTN_0001 205
401614.FTN_0126 401614.FTN_0062 902
401614.FTN_0126 401614.FTN_0064 606
401614.FTN_0126 401614.FTN_0116 338
401614.FTN_0126 401614.FTN_0117 177
401614.FTN_0126 401614.FTN_0118 193
401614.FTN_0126 401614.FTN_0119 224
401614.FTN_0126 401614.FTN_0120 335
401614.FTN_0126 401614.FTN_0121 345
401614.FTN_0126 401614.FTN_0122 402
401614.FTN_0126 401614.FTN_0123 349
401614.FTN_0126 401614.FTN_0124 556
401614.FTN_0126 401614.FTN_0125 999
401614.FTN_0126 401614.FTN_0127 864
401614.FTN_0126 401614.FTN_0128 679
401614.FTN_0126 401614.FTN_0129 452
401614.FTN_0126 401614.FTN_0130 286
401614.FTN_0126 401614.FTN_0156 152
401614.FTN_0126 401614.FTN_0177 222
401614.FTN_0126 401614.FTN_0178 159
401614.FTN_0126 401614.FTN_0217 201
401614.FTN_0126 401614.FTN_0220 315
401614.FTN_0126 401614.FTN_0235 221
401614.FTN_0126 401614.FTN_0236 425
401614.FTN_0126 401614.FTN_0241 440
401614.FTN_0126 401614.FTN_0253 232
401614.FTN_0126 401614.FTN_0265 158
401614.FTN_0126 401614.FTN_0272 901
401614.FTN_0126 401614.FTN_0274 354
401614.FTN_0126 401614.FTN_0276 168
401614.FTN_0126 401614.FTN_0310 164
401614.FTN_0126 401614.FTN_0397 232
401614.FTN_0126 401614.FTN_0434 156
401614.FTN_0126 401614.FTN_0443 222
401614.FTN_0126 401614.FTN_0446 166
401614.FTN_0126 401614.FTN_0468 224
401614.FTN_0126 401614.FTN_0484 785
401614.FTN_0126 401614.FTN_0485 174
401614.FTN_0126 401614.FTN_0506 194
401614.FTN_0126 401614.FTN_0522 208
401614.FTN_0126 401614.FTN_0540 200
401614.FTN_0126 401614.FTN_0563 899
401614.FTN_0126 401614.FTN_0564 920
401614.FTN_0126 401614.FTN_0569 301
401614.FTN_0126 401614.FTN_0598 199
401614.FTN_0126 401614.FTN_0612 195
401614.FTN_0126 401614.FTN_0621 175
401614.FTN_0126 401614.FTN_0636 205
401614.FTN_0126 401614.FTN_0652 381
401614.FTN_0126 401614.FTN_0663 222
401614.FTN_0126 401614.FTN_0665 204
401614.FTN_0126 401614.FTN_0668 287
401614.FTN_0126 401614.FTN_0691 389
401614.FTN_0126 401614.FTN_0693 243
401614.FTN_0126 401614.FTN_0730 984
401614.FTN_0126 401614.FTN_0754 469
401614.FTN_0126 401614.FTN_0808 269
401614.FTN_0126 401614.FTN_0821 258
401614.FTN_0126 401614.FTN_0834 406
401614.FTN_0126 401614.FTN_0843 167
401614.FTN_0126 401614.FTN_0891 157
401614.FTN_0126 401614.FTN_0963 382
401614.FTN_0126 401614.FTN_0980 398
401614.FTN_0126 401614.FTN_0991 201
401614.FTN_0126 401614.FTN_0993 264
401614.FTN_0126 401614.FTN_0999 406
401614.FTN_0126 401614.FTN_1025 298
401614.FTN_0126 401614.FTN_1042 611
401614.FTN_0126 401614.FTN_1045 355
401614.FTN_0126 401614.FTN_1058 236
401614.FTN_0126 401614.FTN_1084 244
401614.FTN_0126 401614.FTN_1094 163
401614.FTN_0126 401614.FTN_1113 308
401614.FTN_0126 401614.FTN_1125 222
401614.FTN_0126 401614.FTN_1131 345
401614.FTN_0126 401614.FTN_1142 201
401614.FTN_0126 401614.FTN_1148 222
401614.FTN_0126 401614.FTN_1150 279
401614.FTN_0126 401614.FTN_1194 194
401614.FTN_0126 401614.FTN_1197 153
401614.FTN_0126 401614.FTN_1250 227
401614.FTN_0126 401614.FTN_1273 309
401614.FTN_0126 401614.FTN_1284 420
401614.FTN_0126 401614.FTN_1298 318
401614.FTN_0126 401614.FTN_1329 241
401614.FTN_0126 401614.FTN_1330 525
401614.FTN_0126 401614.FTN_1331 451
401614.FTN_0126 401614.FTN_1332 539
401614.FTN_0126 401614.FTN_1333 219
401614.FTN_0126 401614.FTN_1335 233
401614.FTN_0126 401614.FTN_1336 307
401614.FTN_0126 401614.FTN_1337 196
401614.FTN_0126 401614.FTN_1338 164
401614.FTN_0126 401614.FTN_1340 238
401614.FTN_0126 401614.FTN_1345 454
401614.FTN_0126 401614.FTN_1353 201
401614.FTN_0126 401614.FTN_1378 156
401614.FTN_0126 401614.FTN_1391 155
401614.FTN_0126 401614.FTN_1402 266
401614.FTN_0126 401614.FTN_1417 312
401614.FTN_0126 401614.FTN_1436 309
401614.FTN_0126 401614.FTN_1437 933
401614.FTN_0126 401614.FTN_1439 948
401614.FTN_0126 401614.FTN_1463 224
401614.FTN_0126 401614.FTN_1481 180
401614.FTN_0126 401614.FTN_1486 469
401614.FTN_0126 401614.FTN_1492 711
401614.FTN_0126 401614.FTN_1493 984
401614.FTN_0126 401614.FTN_1494 762
401614.FTN_0126 401614.FTN_1499 153
401614.FTN_0126 401614.FTN_1504 177
401614.FTN_0126 401614.FTN_1508 901
401614.FTN_0126 401614.FTN_1509 270
401614.FTN_0126 401614.FTN_1526 550
401614.FTN_0126 401614.FTN_1532 153
401614.FTN_0126 401614.FTN_1538 266
401614.FTN_0126 401614.FTN_1559 238
401614.FTN_0126 401614.FTN_1560 226
401614.FTN_0126 401614.FTN_1562 235
401614.FTN_0126 401614.FTN_1576 248
401614.FTN_0126 401614.FTN_1583 222
401614.FTN_0126 401614.FTN_1585 203
401614.FTN_0126 401614.FTN_1595 469
401614.FTN_0126 401614.FTN_1602 395
401614.FTN_0126 401614.FTN_1631 376
401614.FTN_0126 401614.FTN_1632 380
401614.FTN_0126 401614.FTN_1634 620
401614.FTN_0126 401614.FTN_1640 590
401614.FTN_0126 401614.FTN_1642 177
401614.FTN_0126 401614.FTN_1699 313
401614.FTN_0126 401614.FTN_1700 240
401614.FTN_0126 401614.FTN_1739 167
401614.FTN_0126 401614.FTN_1748 229
401614.FTN_0126 401614.FTN_1757 312
401614.FTN_0127 401614.FTN_0003 162
401614.FTN_0127 401614.FTN_0024 185
401614.FTN_0127 401614.FTN_0031 152
401614.FTN_0127 401614.FTN_0059 226
401614.FTN_0127 401614.FTN_0060 358
401614.FTN_0127 401614.FTN_0061 394
401614.FTN_0127 401614.FTN_0062 338
401614.FTN_0127 401614.FTN_0063 251
401614.FTN_0127 401614.FTN_0074 184
401614.FTN_0127 401614.FTN_0086 162
401614.FTN_0127 401614.FTN_0101 376
401614.FTN_0127 401614.FTN_0110 201
401614.FTN_0127 401614.FTN_0114 264
401614.FTN_0127 401614.FTN_0116 336
401614.FTN_0127 401614.FTN_0117 174
401614.FTN_0127 401614.FTN_0118 189
401614.FTN_0127 401614.FTN_0119 217
401614.FTN_0127 401614.FTN_0120 348
401614.FTN_0127 401614.FTN_0121 334
401614.FTN_0127 401614.FTN_0122 333
401614.FTN_0127 401614.FTN_0123 333
401614.FTN_0127 401614.FTN_0124 523
401614.FTN_0127 401614.FTN_0125 800
401614.FTN_0127 401614.FTN_0126 864
401614.FTN_0127 401614.FTN_0128 738
401614.FTN_0127 401614.FTN_0129 431
401614.FTN_0127 401614.FTN_0130 299
401614.FTN_0127 401614.FTN_0177 332
401614.FTN_0127 401614.FTN_0178 364
401614.FTN_0127 401614.FTN_0217 731
401614.FTN_0127 401614.FTN_0220 808
401614.FTN_0127 401614.FTN_0230 165
401614.FTN_0127 401614.FTN_0266 186
401614.FTN_0127 401614.FTN_0278 216
401614.FTN_0127 401614.FTN_0289 312
401614.FTN_0127 401614.FTN_0299 499
401614.FTN_0127 401614.FTN_0335 160
401614.FTN_0127 401614.FTN_0337 806
401614.FTN_0127 401614.FTN_0409 616
401614.FTN_0127 401614.FTN_0417 270
401614.FTN_0127 401614.FTN_0420 169
401614.FTN_0127 401614.FTN_0451 175
401614.FTN_0127 401614.FTN_0456 175
401614.FTN_0127 401614.FTN_0467 201
401614.FTN_0127 401614.FTN_0504 176
401614.FTN_0127 401614.FTN_0506 223
401614.FTN_0127 401614.FTN_0508 277
401614.FTN_0127 401614.FTN_0540 800
401614.FTN_0127 401614.FTN_0568 162
401614.FTN_0127 401614.FTN_0574 340
401614.FTN_0127 401614.FTN_0577 327
401614.FTN_0127 401614.FTN_0594 173
401614.FTN_0127 401614.FTN_0617 259
401614.FTN_0127 401614.FTN_0618 259
401614.FTN_0127 401614.FTN_0621 236
401614.FTN_0127 401614.FTN_0625 361
401614.FTN_0127 401614.FTN_0631 162
401614.FTN_0127 401614.FTN_0633 528
401614.FTN_0127 401614.FTN_0647 176
401614.FTN_0127 401614.FTN_0661 197
401614.FTN_0127 401614.FTN_0663 180
401614.FTN_0127 401614.FTN_0679 175
401614.FTN_0127 401614.FTN_0694 665
401614.FTN_0127 401614.FTN_0730 665
401614.FTN_0127 401614.FTN_0738 206
401614.FTN_0127 401614.FTN_0739 202
401614.FTN_0127 401614.FTN_0767 433
401614.FTN_0127 401614.FTN_0778 174
401614.FTN_0127 401614.FTN_0781 269
401614.FTN_0127 401614.FTN_0809 257
401614.FTN_0127 401614.FTN_0811 162
401614.FTN_0127 401614.FTN_0816 416
401614.FTN_0127 401614.FTN_0821 269
401614.FTN_0127 401614.FTN_0901 163
401614.FTN_0127 401614.FTN_0955 256
401614.FTN_0127 401614.FTN_0957 208
401614.FTN_0127 401614.FTN_0962 353
401614.FTN_0127 401614.FTN_0963 167
401614.FTN_0127 401614.FTN_0964 407
401614.FTN_0127 401614.FTN_0974 191
401614.FTN_0127 401614.FTN_0980 863
401614.FTN_0127 401614.FTN_0989 541
401614.FTN_0127 401614.FTN_0991 731
401614.FTN_0127 401614.FTN_0996 220
401614.FTN_0127 401614.FTN_1018 295
401614.FTN_0127 401614.FTN_1019 151
401614.FTN_0127 401614.FTN_1020 298
401614.FTN_0127 401614.FTN_1025 191
401614.FTN_0127 401614.FTN_1039 160
401614.FTN_0127 401614.FTN_1042 311
401614.FTN_0127 401614.FTN_1044 186
401614.FTN_0127 401614.FTN_1048 180
401614.FTN_0127 401614.FTN_1058 243
401614.FTN_0127 401614.FTN_1076 183
401614.FTN_0127 401614.FTN_1084 265
401614.FTN_0127 401614.FTN_1092 184
401614.FTN_0127 401614.FTN_1128 295
401614.FTN_0127 401614.FTN_1131 499
401614.FTN_0127 401614.FTN_1132 196
401614.FTN_0127 401614.FTN_1142 332
401614.FTN_0127 401614.FTN_1161 230
401614.FTN_0127 401614.FTN_1166 162
401614.FTN_0127 401614.FTN_1169 318
401614.FTN_0127 401614.FTN_1194 223
401614.FTN_0127 401614.FTN_1202 162
401614.FTN_0127 401614.FTN_1229 250
401614.FTN_0127 401614.FTN_1236 157
401614.FTN_0127 401614.FTN_1249 261
401614.FTN_0127 401614.FTN_1259 344
401614.FTN_0127 401614.FTN_1264 234
401614.FTN_0127 401614.FTN_1273 281
401614.FTN_0127 401614.FTN_1286 172
401614.FTN_0127 401614.FTN_1302 200
401614.FTN_0127 401614.FTN_1329 282
401614.FTN_0127 401614.FTN_1330 165
401614.FTN_0127 401614.FTN_1331 322
401614.FTN_0127 401614.FTN_1332 183
401614.FTN_0127 401614.FTN_1333 304
401614.FTN_0127 401614.FTN_1339 186
401614.FTN_0127 401614.FTN_1341 222
401614.FTN_0127 401614.FTN_1346 207
401614.FTN_0127 401614.FTN_1360 367
401614.FTN_0127 401614.FTN_1434 800
401614.FTN_0127 401614.FTN_1436 281
401614.FTN_0127 401614.FTN_1437 169
401614.FTN_0127 401614.FTN_1439 309
401614.FTN_0127 401614.FTN_1467 383
401614.FTN_0127 401614.FTN_1482 166
401614.FTN_0127 401614.FTN_1493 303
401614.FTN_0127 401614.FTN_1509 168
401614.FTN_0127 401614.FTN_1532 294
401614.FTN_0127 401614.FTN_1535 156
401614.FTN_0127 401614.FTN_1538 176
401614.FTN_0127 401614.FTN_1546 201
401614.FTN_0127 401614.FTN_1584 187
401614.FTN_0127 401614.FTN_1585 304
401614.FTN_0127 401614.FTN_1601 533
401614.FTN_0127 401614.FTN_1623 382
401614.FTN_0127 401614.FTN_1631 280
401614.FTN_0127 401614.FTN_1635 942
401614.FTN_0127 401614.FTN_1636 955
401614.FTN_0127 401614.FTN_1637 967
401614.FTN_0127 401614.FTN_1638 924
401614.FTN_0127 401614.FTN_1639 926
401614.FTN_0127 401614.FTN_1640 811
401614.FTN_0127 401614.FTN_1658 194
401614.FTN_0127 401614.FTN_1664 201
401614.FTN_0127 401614.FTN_1701 163
401614.FTN_0127 401614.FTN_1716 152
401614.FTN_0127 401614.FTN_1719 156
401614.FTN_0127 401614.FTN_1728 279
401614.FTN_0127 401614.FTN_1743 161
401614.FTN_0127 401614.FTN_1755 162
401614.FTN_0127 401614.FTN_1756 287
401614.FTN_0127 401614.FTN_1760 407
401614.FTN_0127 401614.FTN_1763 162
401614.FTN_0127 401614.FTN_1768 256
401614.FTN_0128 401614.FTN_0003 225
401614.FTN_0128 401614.FTN_0086 251
401614.FTN_0128 401614.FTN_0116 156
401614.FTN_0128 401614.FTN_0117 167
401614.FTN_0128 401614.FTN_0118 179
401614.FTN_0128 401614.FTN_0119 202
401614.FTN_0128 401614.FTN_0120 254
401614.FTN_0128 401614.FTN_0121 274
401614.FTN_0128 401614.FTN_0122 294
401614.FTN_0128 401614.FTN_0123 294
401614.FTN_0128 401614.FTN_0124 473
401614.FTN_0128 401614.FTN_0125 654
401614.FTN_0128 401614.FTN_0126 679
401614.FTN_0128 401614.FTN_0127 738
401614.FTN_0128 401614.FTN_0129 501
401614.FTN_0128 401614.FTN_0130 337
401614.FTN_0128 401614.FTN_0195 224
401614.FTN_0128 401614.FTN_0197 208
401614.FTN_0128 401614.FTN_0271 267
401614.FTN_0128 401614.FTN_0299 219
401614.FTN_0128 401614.FTN_0316 176
401614.FTN_0128 401614.FTN_0536 176
401614.FTN_0128 401614.FTN_0631 234
401614.FTN_0128 401614.FTN_0746 176
401614.FTN_0128 401614.FTN_0767 224
401614.FTN_0128 401614.FTN_0875 199
401614.FTN_0128 401614.FTN_1100 266
401614.FTN_0128 401614.FTN_1166 238
401614.FTN_0128 401614.FTN_1173 279
401614.FTN_0128 401614.FTN_1184 183
401614.FTN_0128 401614.FTN_1202 265
401614.FTN_0128 401614.FTN_1562 154
401614.FTN_0128 401614.FTN_1681 176
401614.FTN_0128 401614.FTN_1755 231
401614.FTN_0128 401614.FTN_1756 177
401614.FTN_0128 401614.FTN_1762 176
401614.FTN_0128 401614.FTN_1763 270
401614.FTN_0129 401614.FTN_0034 274
401614.FTN_0129 401614.FTN_0056 499
401614.FTN_0129 401614.FTN_0076 420
401614.FTN_0129 401614.FTN_0078 349
401614.FTN_0129 401614.FTN_0107 635
401614.FTN_0129 401614.FTN_0108 467
401614.FTN_0129 401614.FTN_0110 469
401614.FTN_0129 401614.FTN_0117 153
401614.FTN_0129 401614.FTN_0118 159
401614.FTN_0129 401614.FTN_0119 171
401614.FTN_0129 401614.FTN_0120 196
401614.FTN_0129 401614.FTN_0121 206
401614.FTN_0129 401614.FTN_0122 225
401614.FTN_0129 401614.FTN_0123 216
401614.FTN_0129 401614.FTN_0124 502
401614.FTN_0129 401614.FTN_0125 505
401614.FTN_0129 401614.FTN_0126 452
401614.FTN_0129 401614.FTN_0127 431
401614.FTN_0129 401614.FTN_0128 501
401614.FTN_0129 401614.FTN_0130 537
401614.FTN_0129 401614.FTN_0133 238
401614.FTN_0129 401614.FTN_0153 172
401614.FTN_0129 401614.FTN_0159 507
401614.FTN_0129 401614.FTN_0166 274
401614.FTN_0129 401614.FTN_0167 209
401614.FTN_0129 401614.FTN_0168 430
401614.FTN_0129 401614.FTN_0172 256
401614.FTN_0129 401614.FTN_0173 195
401614.FTN_0129 401614.FTN_0178 326
401614.FTN_0129 401614.FTN_0187 424
401614.FTN_0129 401614.FTN_0214 330
401614.FTN_0129 401614.FTN_0221 493
401614.FTN_0129 401614.FTN_0228 179
401614.FTN_0129 401614.FTN_0229 291
401614.FTN_0129 401614.FTN_0230 605
401614.FTN_0129 401614.FTN_0235 216
401614.FTN_0129 401614.FTN_0237 161
401614.FTN_0129 401614.FTN_0238 155
401614.FTN_0129 401614.FTN_0239 160
401614.FTN_0129 401614.FTN_0240 323
401614.FTN_0129 401614.FTN_0242 155
401614.FTN_0129 401614.FTN_0243 282
401614.FTN_0129 401614.FTN_0245 155
401614.FTN_0129 401614.FTN_0246 239
401614.FTN_0129 401614.FTN_0249 158
401614.FTN_0129 401614.FTN_0250 160
401614.FTN_0129 401614.FTN_0251 265
401614.FTN_0129 401614.FTN_0252 241
401614.FTN_0129 401614.FTN_0253 167
401614.FTN_0129 401614.FTN_0254 254
401614.FTN_0129 401614.FTN_0256 169
401614.FTN_0129 401614.FTN_0261 245
401614.FTN_0129 401614.FTN_0263 167
401614.FTN_0129 401614.FTN_0266 224
401614.FTN_0129 401614.FTN_0270 485
401614.FTN_0129 401614.FTN_0274 192
401614.FTN_0129 401614.FTN_0276 240
401614.FTN_0129 401614.FTN_0316 239
401614.FTN_0129 401614.FTN_0335 172
401614.FTN_0129 401614.FTN_0337 180
401614.FTN_0129 401614.FTN_0348 464
401614.FTN_0129 401614.FTN_0352 488
401614.FTN_0129 401614.FTN_0353 485
401614.FTN_0129 401614.FTN_0355 494
401614.FTN_0129 401614.FTN_0357 327
401614.FTN_0129 401614.FTN_0358 221
401614.FTN_0129 401614.FTN_0361 248
401614.FTN_0129 401614.FTN_0390 287
401614.FTN_0129 401614.FTN_0397 316
401614.FTN_0129 401614.FTN_0402 188
401614.FTN_0129 401614.FTN_0404 319
401614.FTN_0129 401614.FTN_0412 454
401614.FTN_0129 401614.FTN_0419 176
401614.FTN_0129 401614.FTN_0443 267
401614.FTN_0129 401614.FTN_0446 497
401614.FTN_0129 401614.FTN_0457 196
401614.FTN_0129 401614.FTN_0459 343
401614.FTN_0129 401614.FTN_0461 161
401614.FTN_0129 401614.FTN_0468 421
401614.FTN_0129 401614.FTN_0490 338
401614.FTN_0129 401614.FTN_0492 491
401614.FTN_0129 401614.FTN_0493 183
401614.FTN_0129 401614.FTN_0499 403
401614.FTN_0129 401614.FTN_0500 259
401614.FTN_0129 401614.FTN_0505 425
401614.FTN_0129 401614.FTN_0511 218
401614.FTN_0129 401614.FTN_0539 211
401614.FTN_0129 401614.FTN_0554 240
401614.FTN_0129 401614.FTN_0557 516
401614.FTN_0129 401614.FTN_0560 274
401614.FTN_0129 401614.FTN_0563 188
401614.FTN_0129 401614.FTN_0566 174
401614.FTN_0129 401614.FTN_0568 208
401614.FTN_0129 401614.FTN_0569 459
401614.FTN_0129 401614.FTN_0572 162
401614.FTN_0129 401614.FTN_0580 440
401614.FTN_0129 401614.FTN_0581 170
401614.FTN_0129 401614.FTN_0608 376
401614.FTN_0129 401614.FTN_0609 219
401614.FTN_0129 401614.FTN_0611 191
401614.FTN_0129 401614.FTN_0647 252
401614.FTN_0129 401614.FTN_0657 200
401614.FTN_0129 401614.FTN_0665 192
401614.FTN_0129 401614.FTN_0675 217
401614.FTN_0129 401614.FTN_0676 242
401614.FTN_0129 401614.FTN_0679 487
401614.FTN_0129 401614.FTN_0680 192
401614.FTN_0129 401614.FTN_0692 540
401614.FTN_0129 401614.FTN_0701 238
401614.FTN_0129 401614.FTN_0721 171
401614.FTN_0129 401614.FTN_0735 212
401614.FTN_0129 401614.FTN_0746 239
401614.FTN_0129 401614.FTN_0769 305
401614.FTN_0129 401614.FTN_0778 713
401614.FTN_0129 401614.FTN_0781 224
401614.FTN_0129 401614.FTN_0787 174
401614.FTN_0129 401614.FTN_0797 154
401614.FTN_0129 401614.FTN_0803 543
401614.FTN_0129 401614.FTN_0811 208
401614.FTN_0129 401614.FTN_0815 274
401614.FTN_0129 401614.FTN_0822 307
401614.FTN_0129 401614.FTN_0827 234
401614.FTN_0129 401614.FTN_0833 271
401614.FTN_0129 401614.FTN_0843 223
401614.FTN_0129 401614.FTN_0846 489
401614.FTN_0129 401614.FTN_0867 270
401614.FTN_0129 401614.FTN_0870 290
401614.FTN_0129 401614.FTN_0872 174
401614.FTN_0129 401614.FTN_0876 268
401614.FTN_0129 401614.FTN_0877 268
401614.FTN_0129 401614.FTN_0882 292
401614.FTN_0129 401614.FTN_0883 287
401614.FTN_0129 401614.FTN_0891 540
401614.FTN_0129 401614.FTN_0905 330
401614.FTN_0129 401614.FTN_0906 468
401614.FTN_0129 401614.FTN_0911 164
401614.FTN_0129 401614.FTN_0920 214
401614.FTN_0129 401614.FTN_0921 358
401614.FTN_0129 401614.FTN_0926 151
401614.FTN_0129 401614.FTN_0943 172
401614.FTN_0129 401614.FTN_0947 416
401614.FTN_0129 401614.FTN_0948 390
401614.FTN_0129 401614.FTN_0949 342
401614.FTN_0129 401614.FTN_0950 333
401614.FTN_0129 401614.FTN_0956 469
401614.FTN_0129 401614.FTN_0959 206
401614.FTN_0129 401614.FTN_0961 274
401614.FTN_0129 401614.FTN_0976 488
401614.FTN_0129 401614.FTN_0980 198
401614.FTN_0129 401614.FTN_0986 301
401614.FTN_0129 401614.FTN_0992 378
401614.FTN_0129 401614.FTN_0996 238
401614.FTN_0129 401614.FTN_1000 274
401614.FTN_0129 401614.FTN_1003 528
401614.FTN_0129 401614.FTN_1004 264
401614.FTN_0129 401614.FTN_1008 362
401614.FTN_0129 401614.FTN_1013 227
401614.FTN_0129 401614.FTN_1025 543
401614.FTN_0129 401614.FTN_1027 557
401614.FTN_0129 401614.FTN_1028 922
401614.FTN_0129 401614.FTN_1030 376
401614.FTN_0129 401614.FTN_1039 267
401614.FTN_0129 401614.FTN_1045 330
401614.FTN_0129 401614.FTN_1057 238
401614.FTN_0129 401614.FTN_1058 473
401614.FTN_0129 401614.FTN_1060 206
401614.FTN_0129 401614.FTN_1064 443
401614.FTN_0129 401614.FTN_1065 291
401614.FTN_0129 401614.FTN_1067 235
401614.FTN_0129 401614.FTN_1075 213
401614.FTN_0129 401614.FTN_1082 207
401614.FTN_0129 401614.FTN_1092 152
401614.FTN_0129 401614.FTN_1094 302
401614.FTN_0129 401614.FTN_1095 460
401614.FTN_0129 401614.FTN_1100 356
401614.FTN_0129 401614.FTN_1105 469
401614.FTN_0129 401614.FTN_1107 188
401614.FTN_0129 401614.FTN_1111 381
401614.FTN_0129 401614.FTN_1113 308
401614.FTN_0129 401614.FTN_1121 248
401614.FTN_0129 401614.FTN_1142 491
401614.FTN_0129 401614.FTN_1148 192
401614.FTN_0129 401614.FTN_1165 214
401614.FTN_0129 401614.FTN_1190 253
401614.FTN_0129 401614.FTN_1191 303
401614.FTN_0129 401614.FTN_1197 209
401614.FTN_0129 401614.FTN_1198 436
401614.FTN_0129 401614.FTN_1227 267
401614.FTN_0129 401614.FTN_1228 197
401614.FTN_0129 401614.FTN_1233 156
401614.FTN_0129 401614.FTN_1234 312
401614.FTN_0129 401614.FTN_1243 192
401614.FTN_0129 401614.FTN_1250 308
401614.FTN_0129 401614.FTN_1259 442
401614.FTN_0129 401614.FTN_1264 315
401614.FTN_0129 401614.FTN_1285 180
401614.FTN_0129 401614.FTN_1296 217
401614.FTN_0129 401614.FTN_1330 481
401614.FTN_0129 401614.FTN_1331 273
401614.FTN_0129 401614.FTN_1336 207
401614.FTN_0129 401614.FTN_1337 468
401614.FTN_0129 401614.FTN_1338 468
401614.FTN_0129 401614.FTN_1340 161
401614.FTN_0129 401614.FTN_1347 453
401614.FTN_0129 401614.FTN_1350 239
401614.FTN_0129 401614.FTN_1352 205
401614.FTN_0129 401614.FTN_1355 182
401614.FTN_0129 401614.FTN_1370 463
401614.FTN_0129 401614.FTN_1377 189
401614.FTN_0129 401614.FTN_1390 315
401614.FTN_0129 401614.FTN_1400 276
401614.FTN_0129 401614.FTN_1402 490
401614.FTN_0129 401614.FTN_1408 393
401614.FTN_0129 401614.FTN_1413 499
401614.FTN_0129 401614.FTN_1414 174
401614.FTN_0129 401614.FTN_1415 360
401614.FTN_0129 401614.FTN_1421 203
401614.FTN_0129 401614.FTN_1425 278
401614.FTN_0129 401614.FTN_1432 277
401614.FTN_0129 401614.FTN_1434 152
401614.FTN_0129 401614.FTN_1443 343
401614.FTN_0129 401614.FTN_1456 166
401614.FTN_0129 401614.FTN_1464 304
401614.FTN_0129 401614.FTN_1472 316
401614.FTN_0129 401614.FTN_1479 205
401614.FTN_0129 401614.FTN_1484 318
401614.FTN_0129 401614.FTN_1499 320
401614.FTN_0129 401614.FTN_1518 436
[truncated: 5,667,733 more chars]
