# Supplementary material for: Network-based features enable prediction of essential genes across diverse organisms
Source: PLoS One. 2018 Dec 13;13(12):e0208722. doi: 10.1371/journal.pone.0208722 (PMC6292609; doi:10.1371/journal.pone.0208722)
Supplement: S1 Dataset — PPI Data of 27 organisms along with essential genes information. (ZIP) [file pone.0208722.s001.zip › S1/431947.ess]

431947.PGN_0001
431947.PGN_0023
431947.PGN_0024
431947.PGN_0033
431947.PGN_0034
431947.PGN_0042
431947.PGN_0043
431947.PGN_0096
431947.PGN_0097
431947.PGN_0137
431947.PGN_0138
431947.PGN_0143
431947.PGN_0149
431947.PGN_0158
431947.PGN_0172
431947.PGN_0173
431947.PGN_0189
431947.PGN_0190
431947.PGN_0191
431947.PGN_0192
431947.PGN_0198
431947.PGN_0202
431947.PGN_0203
431947.PGN_0206
431947.PGN_0207
431947.PGN_0208
431947.PGN_0209
431947.PGN_0242
431947.PGN_0243
431947.PGN_0247
431947.PGN_0248
431947.PGN_0249
431947.PGN_0250
431947.PGN_0251
431947.PGN_0253
431947.PGN_0254
431947.PGN_0255
431947.PGN_0256
431947.PGN_0258
431947.PGN_0260
431947.PGN_0261
431947.PGN_0264
431947.PGN_0266
431947.PGN_0267
431947.PGN_0272
431947.PGN_0278
431947.PGN_0279
431947.PGN_0281
431947.PGN_0293
431947.PGN_0297
431947.PGN_0298
431947.PGN_0299
431947.PGN_0300
431947.PGN_0301
431947.PGN_0309
431947.PGN_0310
431947.PGN_0311
431947.PGN_0353
431947.PGN_0354
431947.PGN_0355
431947.PGN_0357
431947.PGN_0358
431947.PGN_0359
431947.PGN_0360
431947.PGN_0365
431947.PGN_0366
431947.PGN_0369
431947.PGN_0370
431947.PGN_0371
431947.PGN_0374
431947.PGN_0376
431947.PGN_0393
431947.PGN_0398
431947.PGN_0403
431947.PGN_0408
431947.PGN_0413
431947.PGN_0418
431947.PGN_0419
431947.PGN_0420
431947.PGN_0433
431947.PGN_0449
431947.PGN_0472
431947.PGN_0473
431947.PGN_0487
431947.PGN_0499
431947.PGN_0500
431947.PGN_0501
431947.PGN_0502
431947.PGN_0503
431947.PGN_0510
431947.PGN_0511
431947.PGN_0512
431947.PGN_0515
431947.PGN_0516
431947.PGN_0517
431947.PGN_0518
431947.PGN_0522
431947.PGN_0523
431947.PGN_0540
431947.PGN_0543
431947.PGN_0544
431947.PGN_0546
431947.PGN_0547
431947.PGN_0548
431947.PGN_0549
431947.PGN_0568
431947.PGN_0569
431947.PGN_0572
431947.PGN_0573
431947.PGN_0610
431947.PGN_0611
431947.PGN_0612
431947.PGN_0618
431947.PGN_0620
431947.PGN_0621
431947.PGN_0622
431947.PGN_0623
431947.PGN_0624
431947.PGN_0625
431947.PGN_0626
431947.PGN_0627
431947.PGN_0628
431947.PGN_0629
431947.PGN_0630
431947.PGN_0635
431947.PGN_0638
431947.PGN_0639
431947.PGN_0642
431947.PGN_0643
431947.PGN_0645
431947.PGN_0646
431947.PGN_0647
431947.PGN_0662
431947.PGN_0663
431947.PGN_0664
431947.PGN_0665
431947.PGN_0666
431947.PGN_0667
431947.PGN_0669
431947.PGN_0670
431947.PGN_0671
431947.PGN_0679
431947.PGN_0680
431947.PGN_0713
431947.PGN_0717
431947.PGN_0723
431947.PGN_0726
431947.PGN_0734
431947.PGN_0759
431947.PGN_0760
431947.PGN_0761
431947.PGN_0762
431947.PGN_0764
431947.PGN_0765
431947.PGN_0766
431947.PGN_0777
431947.PGN_0781
431947.PGN_0799
431947.PGN_0800
431947.PGN_0801
431947.PGN_0803
431947.PGN_0804
431947.PGN_0805
431947.PGN_0806
431947.PGN_0809
431947.PGN_0813
431947.PGN_0814
431947.PGN_0815
431947.PGN_0816
431947.PGN_0817
431947.PGN_0819
431947.PGN_0820
431947.PGN_0824
431947.PGN_0827
431947.PGN_0828
431947.PGN_0829
431947.PGN_0830
431947.PGN_0831
431947.PGN_0833
431947.PGN_0841
431947.PGN_0851
431947.PGN_0865
431947.PGN_0866
431947.PGN_0867
431947.PGN_0868
431947.PGN_0870
431947.PGN_0875
431947.PGN_0883
431947.PGN_0884
431947.PGN_0894
431947.PGN_0901
431947.PGN_0902
431947.PGN_0907
431947.PGN_0916
431947.PGN_0962
431947.PGN_0963
431947.PGN_0964
431947.PGN_0965
431947.PGN_0970
431947.PGN_0984
431947.PGN_0985
431947.PGN_0987
431947.PGN_0988
431947.PGN_0992
431947.PGN_0993
431947.PGN_0994
431947.PGN_0997
431947.PGN_0998
431947.PGN_0999
431947.PGN_1000
431947.PGN_1001
431947.PGN_1002
431947.PGN_1003
431947.PGN_1005
431947.PGN_1010
431947.PGN_1011
431947.PGN_1012
431947.PGN_1019
431947.PGN_1020
431947.PGN_1022
431947.PGN_1023
431947.PGN_1024
431947.PGN_1025
431947.PGN_1026
431947.PGN_1033
431947.PGN_1038
431947.PGN_1058
431947.PGN_1078
431947.PGN_1079
431947.PGN_1129
431947.PGN_1130
431947.PGN_1134
431947.PGN_1151
431947.PGN_1152
431947.PGN_1153
431947.PGN_1154
431947.PGN_1155
431947.PGN_1156
431947.PGN_1157
431947.PGN_1173
431947.PGN_1178
431947.PGN_1179
431947.PGN_1187
431947.PGN_1188
431947.PGN_1189
431947.PGN_1194
431947.PGN_1202
431947.PGN_1203
431947.PGN_1204
431947.PGN_1205
431947.PGN_1215
431947.PGN_1218
431947.PGN_1219
431947.PGN_1220
431947.PGN_1222
431947.PGN_1223
431947.PGN_1229
431947.PGN_1232
431947.PGN_1240
431947.PGN_1241
431947.PGN_1242
431947.PGN_1244
431947.PGN_1250
431947.PGN_1251
431947.PGN_1301
431947.PGN_1312
431947.PGN_1315
431947.PGN_1356
431947.PGN_1357
431947.PGN_1358
431947.PGN_1359
431947.PGN_1367
431947.PGN_1375
431947.PGN_1376
431947.PGN_1377
431947.PGN_1378
431947.PGN_1381
431947.PGN_1387
431947.PGN_1388
431947.PGN_1389
431947.PGN_1390
431947.PGN_1391
431947.PGN_1393
431947.PGN_1441
431947.PGN_1446
431947.PGN_1447
431947.PGN_1449
431947.PGN_1451
431947.PGN_1452
431947.PGN_1457
431947.PGN_1458
431947.PGN_1459
431947.PGN_1460
431947.PGN_1461
431947.PGN_1462
431947.PGN_1464
431947.PGN_1470
431947.PGN_1471
431947.PGN_1472
431947.PGN_1481
431947.PGN_1482
431947.PGN_1484
431947.PGN_1485
431947.PGN_1486
431947.PGN_1487
431947.PGN_1500
431947.PGN_1501
431947.PGN_1503
431947.PGN_1504
431947.PGN_1505
431947.PGN_1510
431947.PGN_1512
431947.PGN_1513
431947.PGN_1514
431947.PGN_1515
431947.PGN_1516
431947.PGN_1518
431947.PGN_1552
431947.PGN_1554
431947.PGN_1555
431947.PGN_1562
431947.PGN_1564
431947.PGN_1565
431947.PGN_1566
431947.PGN_1568
431947.PGN_1570
431947.PGN_1571
431947.PGN_1572
431947.PGN_1573
431947.PGN_1574
431947.PGN_1575
431947.PGN_1576
431947.PGN_1577
431947.PGN_1578
431947.PGN_1587
431947.PGN_1588
431947.PGN_1589
431947.PGN_1590
431947.PGN_1593
431947.PGN_1594
431947.PGN_1599
431947.PGN_1600
431947.PGN_1601
431947.PGN_1602
431947.PGN_1615
431947.PGN_1630
431947.PGN_1646
431947.PGN_1647
431947.PGN_1648
431947.PGN_1650
431947.PGN_1651
431947.PGN_1652
431947.PGN_1653
431947.PGN_1654
431947.PGN_1655
431947.PGN_1656
431947.PGN_1657
431947.PGN_1658
431947.PGN_1659
431947.PGN_1660
431947.PGN_1678
431947.PGN_1688
431947.PGN_1689
431947.PGN_1695
431947.PGN_1698
431947.PGN_1702
431947.PGN_1704
431947.PGN_1705
431947.PGN_1711
431947.PGN_1716
431947.PGN_1717
431947.PGN_1718
431947.PGN_1736
431947.PGN_1749
431947.PGN_1750
431947.PGN_1751
431947.PGN_1757
431947.PGN_1766
431947.PGN_1773
431947.PGN_1784
431947.PGN_1785
431947.PGN_1786
431947.PGN_1789
431947.PGN_1794
431947.PGN_1805
431947.PGN_1806
431947.PGN_1807
431947.PGN_1827
431947.PGN_1829
431947.PGN_1832
431947.PGN_1833
431947.PGN_1834
431947.PGN_1841
431947.PGN_1842
431947.PGN_1843
431947.PGN_1844
431947.PGN_1845
431947.PGN_1846
431947.PGN_1847
431947.PGN_1848
431947.PGN_1849
431947.PGN_1850
431947.PGN_1851
431947.PGN_1852
431947.PGN_1853
431947.PGN_1854
431947.PGN_1855
431947.PGN_1856
431947.PGN_1857
431947.PGN_1858
431947.PGN_1859
431947.PGN_1861
431947.PGN_1862
431947.PGN_1863
431947.PGN_1864
431947.PGN_1865
431947.PGN_1866
431947.PGN_1867
431947.PGN_1868
431947.PGN_1869
431947.PGN_1870
431947.PGN_1871
431947.PGN_1872
431947.PGN_1883
431947.PGN_1884
431947.PGN_1885
431947.PGN_1886
431947.PGN_1892
431947.PGN_1895
431947.PGN_1934
431947.PGN_1946
431947.PGN_1947
431947.PGN_1955
431947.PGN_1968
431947.PGN_1969
431947.PGN_1990
431947.PGN_1991
431947.PGN_1996
431947.PGN_2005
431947.PGN_2006
431947.PGN_2007
431947.PGN_2018
431947.PGN_2019
431947.PGN_2020
431947.PGN_2022
431947.PGN_2023
431947.PGN_2024
431947.PGN_2034
431947.PGN_2045
431947.PGN_2051
431947.PGN_2053
431947.PGN_2054
431947.PGN_2055
431947.PGN_2056
431947.PGN_2060
431947.PGN_2061
431947.PGN_2062
431947.PGN_2079
431947.PGN_2081
431947.PGN_2085
431947.PGN_2086
431947.PGN_2087
