# Supplementary material for: Network-based features enable prediction of essential genes across diverse organisms
Source: PLoS One. 2018 Dec 13;13(12):e0208722. doi: 10.1371/journal.pone.0208722 (PMC6292609; doi:10.1371/journal.pone.0208722)
Supplement: S1 Dataset — PPI Data of 27 organisms along with essential genes information. (ZIP) [file pone.0208722.s001.zip › S1/392499.ppi.txt]

392499.Swit_0001 392499.Swit_0002 569
392499.Swit_0001 392499.Swit_0003 677
392499.Swit_0001 392499.Swit_0004 569
392499.Swit_0001 392499.Swit_0007 260
392499.Swit_0001 392499.Swit_0008 176
392499.Swit_0001 392499.Swit_0011 558
392499.Swit_0001 392499.Swit_0014 445
392499.Swit_0001 392499.Swit_0015 200
392499.Swit_0001 392499.Swit_0033 272
392499.Swit_0001 392499.Swit_0034 282
392499.Swit_0001 392499.Swit_0035 173
392499.Swit_0001 392499.Swit_0036 640
392499.Swit_0001 392499.Swit_0037 267
392499.Swit_0001 392499.Swit_0043 178
392499.Swit_0001 392499.Swit_0055 498
392499.Swit_0001 392499.Swit_0060 769
392499.Swit_0001 392499.Swit_0061 221
392499.Swit_0001 392499.Swit_0063 152
392499.Swit_0001 392499.Swit_0068 520
392499.Swit_0001 392499.Swit_0075 215
392499.Swit_0001 392499.Swit_0082 164
392499.Swit_0001 392499.Swit_0107 381
392499.Swit_0001 392499.Swit_0109 209
392499.Swit_0001 392499.Swit_0133 156
392499.Swit_0001 392499.Swit_0135 152
392499.Swit_0001 392499.Swit_0151 172
392499.Swit_0001 392499.Swit_0178 383
392499.Swit_0001 392499.Swit_0186 380
392499.Swit_0001 392499.Swit_0203 222
392499.Swit_0001 392499.Swit_0209 216
392499.Swit_0001 392499.Swit_0214 272
392499.Swit_0001 392499.Swit_0218 245
392499.Swit_0001 392499.Swit_0219 175
392499.Swit_0001 392499.Swit_0222 391
392499.Swit_0001 392499.Swit_0245 197
392499.Swit_0001 392499.Swit_0251 584
392499.Swit_0001 392499.Swit_0262 233
392499.Swit_0001 392499.Swit_0269 235
392499.Swit_0001 392499.Swit_0300 162
392499.Swit_0001 392499.Swit_0329 253
392499.Swit_0001 392499.Swit_0390 235
392499.Swit_0001 392499.Swit_0400 162
392499.Swit_0001 392499.Swit_0403 210
392499.Swit_0001 392499.Swit_0405 216
392499.Swit_0001 392499.Swit_0408 362
392499.Swit_0001 392499.Swit_0410 250
392499.Swit_0001 392499.Swit_0412 152
392499.Swit_0001 392499.Swit_0431 652
392499.Swit_0001 392499.Swit_0432 769
392499.Swit_0001 392499.Swit_0438 210
392499.Swit_0001 392499.Swit_0446 215
392499.Swit_0001 392499.Swit_0450 765
392499.Swit_0001 392499.Swit_0454 299
392499.Swit_0001 392499.Swit_0460 247
392499.Swit_0001 392499.Swit_0461 680
392499.Swit_0001 392499.Swit_0463 247
392499.Swit_0001 392499.Swit_0466 391
392499.Swit_0001 392499.Swit_0484 159
392499.Swit_0001 392499.Swit_0487 227
392499.Swit_0001 392499.Swit_0491 383
392499.Swit_0001 392499.Swit_0492 219
392499.Swit_0001 392499.Swit_0496 489
392499.Swit_0001 392499.Swit_0508 683
392499.Swit_0001 392499.Swit_0512 497
392499.Swit_0001 392499.Swit_0516 235
392499.Swit_0001 392499.Swit_0517 216
392499.Swit_0001 392499.Swit_0559 177
392499.Swit_0001 392499.Swit_0561 183
392499.Swit_0001 392499.Swit_0566 485
392499.Swit_0001 392499.Swit_0567 240
392499.Swit_0001 392499.Swit_0571 338
392499.Swit_0001 392499.Swit_0573 170
392499.Swit_0001 392499.Swit_0592 267
392499.Swit_0001 392499.Swit_0593 279
392499.Swit_0001 392499.Swit_0594 202
392499.Swit_0001 392499.Swit_0597 178
392499.Swit_0001 392499.Swit_0602 211
392499.Swit_0001 392499.Swit_0610 276
392499.Swit_0001 392499.Swit_0611 152
392499.Swit_0001 392499.Swit_0621 486
392499.Swit_0001 392499.Swit_0622 175
392499.Swit_0001 392499.Swit_0623 209
392499.Swit_0001 392499.Swit_0637 280
392499.Swit_0001 392499.Swit_0640 172
392499.Swit_0001 392499.Swit_0648 198
392499.Swit_0001 392499.Swit_0649 152
392499.Swit_0001 392499.Swit_0687 152
392499.Swit_0001 392499.Swit_0758 198
392499.Swit_0001 392499.Swit_0771 233
392499.Swit_0001 392499.Swit_0779 150
392499.Swit_0001 392499.Swit_0780 197
392499.Swit_0001 392499.Swit_0802 155
392499.Swit_0001 392499.Swit_0851 236
392499.Swit_0001 392499.Swit_0859 400
392499.Swit_0001 392499.Swit_0877 336
392499.Swit_0001 392499.Swit_0892 152
392499.Swit_0001 392499.Swit_0909 209
392499.Swit_0001 392499.Swit_1090 201
392499.Swit_0001 392499.Swit_1092 166
392499.Swit_0001 392499.Swit_1109 161
392499.Swit_0001 392499.Swit_1119 212
392499.Swit_0001 392499.Swit_1131 170
392499.Swit_0001 392499.Swit_1133 151
392499.Swit_0001 392499.Swit_1146 153
392499.Swit_0001 392499.Swit_1206 152
392499.Swit_0001 392499.Swit_1212 156
392499.Swit_0001 392499.Swit_1231 151
392499.Swit_0001 392499.Swit_1243 161
392499.Swit_0001 392499.Swit_1249 204
392499.Swit_0001 392499.Swit_1250 487
392499.Swit_0001 392499.Swit_1253 430
392499.Swit_0001 392499.Swit_1262 151
392499.Swit_0001 392499.Swit_1266 383
392499.Swit_0001 392499.Swit_1272 212
392499.Swit_0001 392499.Swit_1279 489
392499.Swit_0001 392499.Swit_1287 488
392499.Swit_0001 392499.Swit_1296 150
392499.Swit_0001 392499.Swit_1298 212
392499.Swit_0001 392499.Swit_1307 193
392499.Swit_0001 392499.Swit_1310 174
392499.Swit_0001 392499.Swit_1315 323
392499.Swit_0001 392499.Swit_1321 216
392499.Swit_0001 392499.Swit_1326 246
392499.Swit_0001 392499.Swit_1327 247
392499.Swit_0001 392499.Swit_1328 719
392499.Swit_0001 392499.Swit_1333 156
392499.Swit_0001 392499.Swit_1336 152
392499.Swit_0001 392499.Swit_1337 554
392499.Swit_0001 392499.Swit_1338 247
392499.Swit_0001 392499.Swit_1340 180
392499.Swit_0001 392499.Swit_1341 247
392499.Swit_0001 392499.Swit_1342 175
392499.Swit_0001 392499.Swit_1343 337
392499.Swit_0001 392499.Swit_1346 337
392499.Swit_0001 392499.Swit_1347 733
392499.Swit_0001 392499.Swit_1349 247
392499.Swit_0001 392499.Swit_1350 337
392499.Swit_0001 392499.Swit_1351 219
392499.Swit_0001 392499.Swit_1352 253
392499.Swit_0001 392499.Swit_1353 337
392499.Swit_0001 392499.Swit_1354 238
392499.Swit_0001 392499.Swit_1355 815
392499.Swit_0001 392499.Swit_1356 212
392499.Swit_0001 392499.Swit_1357 276
392499.Swit_0001 392499.Swit_1358 575
392499.Swit_0001 392499.Swit_1365 150
392499.Swit_0001 392499.Swit_1389 246
392499.Swit_0001 392499.Swit_1395 176
392499.Swit_0001 392499.Swit_1408 212
392499.Swit_0001 392499.Swit_1413 194
392499.Swit_0001 392499.Swit_1423 158
392499.Swit_0001 392499.Swit_1454 325
392499.Swit_0001 392499.Swit_1462 424
392499.Swit_0001 392499.Swit_1464 320
392499.Swit_0001 392499.Swit_1504 261
392499.Swit_0001 392499.Swit_1518 413
392499.Swit_0001 392499.Swit_1542 152
392499.Swit_0001 392499.Swit_1543 152
392499.Swit_0001 392499.Swit_1549 152
392499.Swit_0001 392499.Swit_1578 213
392499.Swit_0001 392499.Swit_1607 170
392499.Swit_0001 392499.Swit_1644 243
392499.Swit_0001 392499.Swit_1674 197
392499.Swit_0001 392499.Swit_1695 277
392499.Swit_0001 392499.Swit_1746 198
392499.Swit_0001 392499.Swit_1771 183
392499.Swit_0001 392499.Swit_1773 198
392499.Swit_0001 392499.Swit_1782 383
392499.Swit_0001 392499.Swit_1803 198
392499.Swit_0001 392499.Swit_1863 233
392499.Swit_0001 392499.Swit_1914 273
392499.Swit_0001 392499.Swit_1923 486
392499.Swit_0001 392499.Swit_1927 174
392499.Swit_0001 392499.Swit_2063 167
392499.Swit_0001 392499.Swit_2126 235
392499.Swit_0001 392499.Swit_2135 235
392499.Swit_0001 392499.Swit_2137 309
392499.Swit_0001 392499.Swit_2138 523
392499.Swit_0001 392499.Swit_2140 405
392499.Swit_0001 392499.Swit_2141 628
392499.Swit_0001 392499.Swit_2143 201
392499.Swit_0001 392499.Swit_2179 192
392499.Swit_0001 392499.Swit_2184 152
392499.Swit_0001 392499.Swit_2190 154
392499.Swit_0001 392499.Swit_2199 155
392499.Swit_0001 392499.Swit_2219 380
392499.Swit_0001 392499.Swit_2232 172
392499.Swit_0001 392499.Swit_2243 487
392499.Swit_0001 392499.Swit_2285 152
392499.Swit_0001 392499.Swit_2310 152
392499.Swit_0001 392499.Swit_2326 323
392499.Swit_0001 392499.Swit_2338 152
392499.Swit_0001 392499.Swit_2340 570
392499.Swit_0001 392499.Swit_2348 444
392499.Swit_0001 392499.Swit_2354 230
392499.Swit_0001 392499.Swit_2361 156
392499.Swit_0001 392499.Swit_2363 150
392499.Swit_0001 392499.Swit_2409 175
392499.Swit_0001 392499.Swit_2425 152
392499.Swit_0001 392499.Swit_2426 199
392499.Swit_0001 392499.Swit_2428 625
392499.Swit_0001 392499.Swit_2429 247
392499.Swit_0001 392499.Swit_2431 247
392499.Swit_0001 392499.Swit_2439 299
392499.Swit_0001 392499.Swit_2441 241
392499.Swit_0001 392499.Swit_2452 215
392499.Swit_0001 392499.Swit_2456 207
392499.Swit_0001 392499.Swit_2457 169
392499.Swit_0001 392499.Swit_2464 209
392499.Swit_0001 392499.Swit_2485 163
392499.Swit_0001 392499.Swit_2529 160
392499.Swit_0001 392499.Swit_2530 379
392499.Swit_0001 392499.Swit_2543 412
392499.Swit_0001 392499.Swit_2549 179
392499.Swit_0001 392499.Swit_2554 169
392499.Swit_0001 392499.Swit_2562 418
392499.Swit_0001 392499.Swit_2563 247
392499.Swit_0001 392499.Swit_2564 247
392499.Swit_0001 392499.Swit_2583 184
392499.Swit_0001 392499.Swit_2584 188
392499.Swit_0001 392499.Swit_2604 156
392499.Swit_0001 392499.Swit_2629 152
392499.Swit_0001 392499.Swit_2656 430
392499.Swit_0001 392499.Swit_2658 158
392499.Swit_0001 392499.Swit_2663 247
392499.Swit_0001 392499.Swit_2664 219
392499.Swit_0001 392499.Swit_2676 240
392499.Swit_0001 392499.Swit_2681 446
392499.Swit_0001 392499.Swit_2682 254
392499.Swit_0001 392499.Swit_2687 383
392499.Swit_0001 392499.Swit_2690 484
392499.Swit_0001 392499.Swit_2714 191
392499.Swit_0001 392499.Swit_2715 383
392499.Swit_0001 392499.Swit_2717 152
392499.Swit_0001 392499.Swit_2718 216
392499.Swit_0001 392499.Swit_2725 225
392499.Swit_0001 392499.Swit_2726 424
392499.Swit_0001 392499.Swit_2743 172
392499.Swit_0001 392499.Swit_2747 152
392499.Swit_0001 392499.Swit_2757 165
392499.Swit_0001 392499.Swit_2761 235
392499.Swit_0001 392499.Swit_2771 156
392499.Swit_0001 392499.Swit_2777 152
392499.Swit_0001 392499.Swit_2781 174
392499.Swit_0001 392499.Swit_2788 151
392499.Swit_0001 392499.Swit_2789 445
392499.Swit_0001 392499.Swit_2795 942
392499.Swit_0001 392499.Swit_2800 871
392499.Swit_0001 392499.Swit_2802 929
392499.Swit_0001 392499.Swit_2817 154
392499.Swit_0001 392499.Swit_2828 242
392499.Swit_0001 392499.Swit_2832 680
392499.Swit_0001 392499.Swit_2833 686
392499.Swit_0001 392499.Swit_2835 319
392499.Swit_0001 392499.Swit_2845 461
392499.Swit_0001 392499.Swit_2846 903
392499.Swit_0001 392499.Swit_2847 525
392499.Swit_0001 392499.Swit_2848 887
392499.Swit_0001 392499.Swit_2849 583
392499.Swit_0001 392499.Swit_2852 150
392499.Swit_0001 392499.Swit_2868 228
392499.Swit_0001 392499.Swit_2884 152
392499.Swit_0001 392499.Swit_2911 173
392499.Swit_0001 392499.Swit_2920 173
392499.Swit_0001 392499.Swit_2926 424
392499.Swit_0001 392499.Swit_2930 637
392499.Swit_0001 392499.Swit_2933 232
392499.Swit_0001 392499.Swit_2935 202
392499.Swit_0001 392499.Swit_2980 208
392499.Swit_0001 392499.Swit_2999 347
392499.Swit_0001 392499.Swit_3001 222
392499.Swit_0001 392499.Swit_3010 173
392499.Swit_0001 392499.Swit_3012 156
392499.Swit_0001 392499.Swit_3013 159
392499.Swit_0001 392499.Swit_3052 209
392499.Swit_0001 392499.Swit_3107 810
392499.Swit_0001 392499.Swit_3121 160
392499.Swit_0001 392499.Swit_3123 269
392499.Swit_0001 392499.Swit_3135 156
392499.Swit_0001 392499.Swit_3139 151
392499.Swit_0001 392499.Swit_3148 246
392499.Swit_0001 392499.Swit_3159 172
392499.Swit_0001 392499.Swit_3164 232
392499.Swit_0001 392499.Swit_3170 152
392499.Swit_0001 392499.Swit_3186 428
392499.Swit_0001 392499.Swit_3197 224
392499.Swit_0001 392499.Swit_3212 496
392499.Swit_0001 392499.Swit_3213 472
392499.Swit_0001 392499.Swit_3216 383
392499.Swit_0001 392499.Swit_3217 208
392499.Swit_0001 392499.Swit_3218 176
392499.Swit_0001 392499.Swit_3219 342
392499.Swit_0001 392499.Swit_3371 196
392499.Swit_0001 392499.Swit_3375 383
392499.Swit_0001 392499.Swit_3376 680
392499.Swit_0001 392499.Swit_3391 209
392499.Swit_0001 392499.Swit_3410 152
392499.Swit_0001 392499.Swit_3449 235
392499.Swit_0001 392499.Swit_3451 214
392499.Swit_0001 392499.Swit_3464 228
392499.Swit_0001 392499.Swit_3467 244
392499.Swit_0001 392499.Swit_3468 562
392499.Swit_0001 392499.Swit_3471 424
392499.Swit_0001 392499.Swit_3476 254
392499.Swit_0001 392499.Swit_3480 404
392499.Swit_0001 392499.Swit_3484 209
392499.Swit_0001 392499.Swit_3492 172
392499.Swit_0001 392499.Swit_3527 328
392499.Swit_0001 392499.Swit_3551 176
392499.Swit_0001 392499.Swit_3557 232
392499.Swit_0001 392499.Swit_3594 229
392499.Swit_0001 392499.Swit_3612 158
392499.Swit_0001 392499.Swit_3614 738
392499.Swit_0001 392499.Swit_3615 391
392499.Swit_0001 392499.Swit_3616 402
392499.Swit_0001 392499.Swit_3617 481
392499.Swit_0001 392499.Swit_3620 249
392499.Swit_0001 392499.Swit_3663 424
392499.Swit_0001 392499.Swit_3689 190
392499.Swit_0001 392499.Swit_3713 179
392499.Swit_0001 392499.Swit_3714 175
392499.Swit_0001 392499.Swit_3730 235
392499.Swit_0001 392499.Swit_3774 233
392499.Swit_0001 392499.Swit_3786 171
392499.Swit_0001 392499.Swit_3787 241
392499.Swit_0001 392499.Swit_3801 251
392499.Swit_0001 392499.Swit_3803 218
392499.Swit_0001 392499.Swit_3810 211
392499.Swit_0001 392499.Swit_3815 238
392499.Swit_0001 392499.Swit_3816 252
392499.Swit_0001 392499.Swit_3819 169
392499.Swit_0001 392499.Swit_3820 172
392499.Swit_0001 392499.Swit_3826 496
392499.Swit_0001 392499.Swit_3829 362
392499.Swit_0001 392499.Swit_3834 213
392499.Swit_0001 392499.Swit_3845 254
392499.Swit_0001 392499.Swit_3846 176
392499.Swit_0001 392499.Swit_3865 172
392499.Swit_0001 392499.Swit_3869 424
392499.Swit_0001 392499.Swit_3870 223
392499.Swit_0001 392499.Swit_3872 271
392499.Swit_0001 392499.Swit_3877 365
392499.Swit_0001 392499.Swit_3879 193
392499.Swit_0001 392499.Swit_3888 209
392499.Swit_0001 392499.Swit_3891 173
392499.Swit_0001 392499.Swit_3892 247
392499.Swit_0001 392499.Swit_3895 194
392499.Swit_0001 392499.Swit_3935 202
392499.Swit_0001 392499.Swit_3937 164
392499.Swit_0001 392499.Swit_3940 585
392499.Swit_0001 392499.Swit_3941 234
392499.Swit_0001 392499.Swit_3942 212
392499.Swit_0001 392499.Swit_3944 383
392499.Swit_0001 392499.Swit_3947 383
392499.Swit_0001 392499.Swit_3948 489
392499.Swit_0001 392499.Swit_3952 438
392499.Swit_0001 392499.Swit_3953 498
392499.Swit_0001 392499.Swit_3955 150
392499.Swit_0001 392499.Swit_4019 208
392499.Swit_0001 392499.Swit_4020 208
392499.Swit_0001 392499.Swit_4023 219
392499.Swit_0001 392499.Swit_4043 377
392499.Swit_0001 392499.Swit_4047 156
392499.Swit_0001 392499.Swit_4051 152
392499.Swit_0001 392499.Swit_4055 954
392499.Swit_0001 392499.Swit_4079 171
392499.Swit_0001 392499.Swit_4142 150
392499.Swit_0001 392499.Swit_4276 153
392499.Swit_0001 392499.Swit_4376 160
392499.Swit_0001 392499.Swit_4377 162
392499.Swit_0001 392499.Swit_4380 160
392499.Swit_0001 392499.Swit_4483 203
392499.Swit_0001 392499.Swit_4491 428
392499.Swit_0001 392499.Swit_4502 158
392499.Swit_0001 392499.Swit_4503 151
392499.Swit_0001 392499.Swit_4507 163
392499.Swit_0001 392499.Swit_4509 759
392499.Swit_0001 392499.Swit_4511 155
392499.Swit_0001 392499.Swit_4523 484
392499.Swit_0001 392499.Swit_4526 158
392499.Swit_0001 392499.Swit_4553 163
392499.Swit_0001 392499.Swit_4554 154
392499.Swit_0001 392499.Swit_4563 842
392499.Swit_0001 392499.Swit_4576 671
392499.Swit_0001 392499.Swit_4578 750
392499.Swit_0001 392499.Swit_4580 488
392499.Swit_0001 392499.Swit_4594 240
392499.Swit_0001 392499.Swit_4595 473
392499.Swit_0001 392499.Swit_4675 233
392499.Swit_0001 392499.Swit_4677 484
392499.Swit_0001 392499.Swit_4688 156
392499.Swit_0001 392499.Swit_4694 301
392499.Swit_0001 392499.Swit_4700 171
392499.Swit_0001 392499.Swit_4718 156
392499.Swit_0001 392499.Swit_4725 172
392499.Swit_0001 392499.Swit_4727 239
392499.Swit_0001 392499.Swit_4729 151
392499.Swit_0001 392499.Swit_4733 266
392499.Swit_0001 392499.Swit_4743 293
392499.Swit_0001 392499.Swit_4751 205
392499.Swit_0001 392499.Swit_4768 166
392499.Swit_0001 392499.Swit_4769 370
392499.Swit_0001 392499.Swit_4770 216
392499.Swit_0001 392499.Swit_4786 213
392499.Swit_0001 392499.Swit_4790 429
392499.Swit_0001 392499.Swit_4831 151
392499.Swit_0001 392499.Swit_4833 267
392499.Swit_0001 392499.Swit_4854 302
392499.Swit_0001 392499.Swit_4857 170
392499.Swit_0001 392499.Swit_4878 402
392499.Swit_0001 392499.Swit_4884 235
392499.Swit_0001 392499.Swit_4885 314
392499.Swit_0001 392499.Swit_4886 500
392499.Swit_0001 392499.Swit_4914 209
392499.Swit_0001 392499.Swit_4929 209
392499.Swit_0001 392499.Swit_4936 212
392499.Swit_0001 392499.Swit_4937 445
392499.Swit_0001 392499.Swit_4955 445
392499.Swit_0001 392499.Swit_4957 209
392499.Swit_0001 392499.Swit_4966 155
392499.Swit_0001 392499.Swit_4971 174
392499.Swit_0001 392499.Swit_4974 445
392499.Swit_0001 392499.Swit_4981 209
392499.Swit_0001 392499.Swit_4984 209
392499.Swit_0001 392499.Swit_5000 190
392499.Swit_0001 392499.Swit_5001 221
392499.Swit_0001 392499.Swit_5004 245
392499.Swit_0001 392499.Swit_5007 174
392499.Swit_0001 392499.Swit_5041 383
392499.Swit_0001 392499.Swit_5070 209
392499.Swit_0001 392499.Swit_5104 209
392499.Swit_0001 392499.Swit_5107 209
392499.Swit_0001 392499.Swit_5115 184
392499.Swit_0001 392499.Swit_5117 156
392499.Swit_0001 392499.Swit_5126 268
392499.Swit_0001 392499.Swit_5127 268
392499.Swit_0001 392499.Swit_5131 209
392499.Swit_0001 392499.Swit_5133 152
392499.Swit_0001 392499.Swit_5138 209
392499.Swit_0001 392499.Swit_5143 159
392499.Swit_0001 392499.Swit_5151 150
392499.Swit_0001 392499.Swit_5173 172
392499.Swit_0001 392499.Swit_5196 158
392499.Swit_0001 392499.Swit_5248 235
392499.Swit_0001 392499.Swit_5274 230
392499.Swit_0001 392499.Swit_5319 302
392499.Swit_0001 392499.Swit_5320 219
392499.Swit_0001 392499.Swit_5334 235
392499.Swit_0001 392499.Swit_5355 426
392499.Swit_0001 392499.Swit_5368 680
392499.Swit_0001 392499.Swit_5377 383
392499.Swit_0001 392499.Swit_5391 210
392499.Swit_0002 392499.Swit_0001 569
392499.Swit_0002 392499.Swit_0003 883
392499.Swit_0002 392499.Swit_0004 865
392499.Swit_0002 392499.Swit_0012 389
392499.Swit_0002 392499.Swit_0013 395
392499.Swit_0002 392499.Swit_0043 185
392499.Swit_0002 392499.Swit_0050 221
392499.Swit_0002 392499.Swit_0051 867
392499.Swit_0002 392499.Swit_0052 867
392499.Swit_0002 392499.Swit_0053 462
392499.Swit_0002 392499.Swit_0088 152
392499.Swit_0002 392499.Swit_0096 167
392499.Swit_0002 392499.Swit_0123 318
392499.Swit_0002 392499.Swit_0138 196
392499.Swit_0002 392499.Swit_0203 192
392499.Swit_0002 392499.Swit_0207 174
392499.Swit_0002 392499.Swit_0219 364
392499.Swit_0002 392499.Swit_0229 509
392499.Swit_0002 392499.Swit_0249 257
392499.Swit_0002 392499.Swit_0257 238
392499.Swit_0002 392499.Swit_0285 462
392499.Swit_0002 392499.Swit_0374 269
392499.Swit_0002 392499.Swit_0390 156
392499.Swit_0002 392499.Swit_0414 301
392499.Swit_0002 392499.Swit_0441 190
392499.Swit_0002 392499.Swit_0454 185
392499.Swit_0002 392499.Swit_0471 158
392499.Swit_0002 392499.Swit_0484 187
392499.Swit_0002 392499.Swit_0485 189
392499.Swit_0002 392499.Swit_0489 170
392499.Swit_0002 392499.Swit_0512 207
392499.Swit_0002 392499.Swit_0514 156
392499.Swit_0002 392499.Swit_0544 161
392499.Swit_0002 392499.Swit_0570 281
392499.Swit_0002 392499.Swit_0577 517
392499.Swit_0002 392499.Swit_0582 531
392499.Swit_0002 392499.Swit_0588 196
392499.Swit_0002 392499.Swit_0630 454
392499.Swit_0002 392499.Swit_0638 173
392499.Swit_0002 392499.Swit_0660 290
392499.Swit_0002 392499.Swit_0717 220
392499.Swit_0002 392499.Swit_0718 181
392499.Swit_0002 392499.Swit_0726 209
392499.Swit_0002 392499.Swit_0742 210
392499.Swit_0002 392499.Swit_0756 434
392499.Swit_0002 392499.Swit_0771 668
392499.Swit_0002 392499.Swit_0787 170
392499.Swit_0002 392499.Swit_0807 395
392499.Swit_0002 392499.Swit_0823 156
392499.Swit_0002 392499.Swit_0827 153
392499.Swit_0002 392499.Swit_0834 364
392499.Swit_0002 392499.Swit_0842 433
392499.Swit_0002 392499.Swit_0852 396
392499.Swit_0002 392499.Swit_0868 228
392499.Swit_0002 392499.Swit_0877 203
392499.Swit_0002 392499.Swit_0882 236
392499.Swit_0002 392499.Swit_0893 236
392499.Swit_0002 392499.Swit_0952 362
392499.Swit_0002 392499.Swit_0969 236
392499.Swit_0002 392499.Swit_0998 462
392499.Swit_0002 392499.Swit_1009 163
392499.Swit_0002 392499.Swit_1058 172
392499.Swit_0002 392499.Swit_1064 200
392499.Swit_0002 392499.Swit_1088 180
392499.Swit_0002 392499.Swit_1096 196
392499.Swit_0002 392499.Swit_1097 179
392499.Swit_0002 392499.Swit_1120 234
392499.Swit_0002 392499.Swit_1133 272
392499.Swit_0002 392499.Swit_1142 182
392499.Swit_0002 392499.Swit_1146 156
392499.Swit_0002 392499.Swit_1199 169
392499.Swit_0002 392499.Swit_1210 222
392499.Swit_0002 392499.Swit_1218 180
392499.Swit_0002 392499.Swit_1250 668
392499.Swit_0002 392499.Swit_1258 238
392499.Swit_0002 392499.Swit_1278 156
392499.Swit_0002 392499.Swit_1290 195
392499.Swit_0002 392499.Swit_1304 254
392499.Swit_0002 392499.Swit_1308 235
392499.Swit_0002 392499.Swit_1311 185
392499.Swit_0002 392499.Swit_1312 172
392499.Swit_0002 392499.Swit_1357 170
392499.Swit_0002 392499.Swit_1378 163
392499.Swit_0002 392499.Swit_1394 169
392499.Swit_0002 392499.Swit_1403 198
392499.Swit_0002 392499.Swit_1414 176
392499.Swit_0002 392499.Swit_1471 327
392499.Swit_0002 392499.Swit_1473 160
392499.Swit_0002 392499.Swit_1474 256
392499.Swit_0002 392499.Swit_1486 174
392499.Swit_0002 392499.Swit_1513 218
392499.Swit_0002 392499.Swit_1529 151
392499.Swit_0002 392499.Swit_1563 179
392499.Swit_0002 392499.Swit_1610 171
392499.Swit_0002 392499.Swit_1646 211
392499.Swit_0002 392499.Swit_1651 236
392499.Swit_0002 392499.Swit_1680 165
392499.Swit_0002 392499.Swit_1699 183
392499.Swit_0002 392499.Swit_1708 236
392499.Swit_0002 392499.Swit_1711 198
392499.Swit_0002 392499.Swit_1759 462
392499.Swit_0002 392499.Swit_1772 189
392499.Swit_0002 392499.Swit_1788 538
392499.Swit_0002 392499.Swit_1789 471
392499.Swit_0002 392499.Swit_1817 194
392499.Swit_0002 392499.Swit_1835 181
392499.Swit_0002 392499.Swit_1843 462
392499.Swit_0002 392499.Swit_1912 152
392499.Swit_0002 392499.Swit_1920 255
392499.Swit_0002 392499.Swit_1932 156
392499.Swit_0002 392499.Swit_1948 389
392499.Swit_0002 392499.Swit_1984 224
392499.Swit_0002 392499.Swit_1987 236
392499.Swit_0002 392499.Swit_2006 217
392499.Swit_0002 392499.Swit_2026 228
392499.Swit_0002 392499.Swit_2078 175
392499.Swit_0002 392499.Swit_2081 157
392499.Swit_0002 392499.Swit_2121 152
392499.Swit_0002 392499.Swit_2129 162
392499.Swit_0002 392499.Swit_2137 160
392499.Swit_0002 392499.Swit_2153 375
392499.Swit_0002 392499.Swit_2165 471
392499.Swit_0002 392499.Swit_2230 152
392499.Swit_0002 392499.Swit_2251 236
392499.Swit_0002 392499.Swit_2274 173
392499.Swit_0002 392499.Swit_2311 172
392499.Swit_0002 392499.Swit_2313 171
392499.Swit_0002 392499.Swit_2333 199
392499.Swit_0002 392499.Swit_2337 168
392499.Swit_0002 392499.Swit_2347 217
392499.Swit_0002 392499.Swit_2357 151
392499.Swit_0002 392499.Swit_2358 192
392499.Swit_0002 392499.Swit_2360 168
392499.Swit_0002 392499.Swit_2380 751
392499.Swit_0002 392499.Swit_2406 151
392499.Swit_0002 392499.Swit_2428 289
392499.Swit_0002 392499.Swit_2429 198
392499.Swit_0002 392499.Swit_2434 168
392499.Swit_0002 392499.Swit_2521 190
392499.Swit_0002 392499.Swit_2531 223
392499.Swit_0002 392499.Swit_2537 161
392499.Swit_0002 392499.Swit_2543 277
392499.Swit_0002 392499.Swit_2549 169
392499.Swit_0002 392499.Swit_2566 235
392499.Swit_0002 392499.Swit_2598 310
392499.Swit_0002 392499.Swit_2611 542
392499.Swit_0002 392499.Swit_2653 234
392499.Swit_0002 392499.Swit_2683 168
392499.Swit_0002 392499.Swit_2699 174
392499.Swit_0002 392499.Swit_2705 270
392499.Swit_0002 392499.Swit_2712 250
392499.Swit_0002 392499.Swit_2725 191
392499.Swit_0002 392499.Swit_2726 191
392499.Swit_0002 392499.Swit_2727 191
392499.Swit_0002 392499.Swit_2728 191
392499.Swit_0002 392499.Swit_2729 179
392499.Swit_0002 392499.Swit_2746 514
392499.Swit_0002 392499.Swit_2749 219
392499.Swit_0002 392499.Swit_2753 182
392499.Swit_0002 392499.Swit_2775 220
392499.Swit_0002 392499.Swit_2785 152
392499.Swit_0002 392499.Swit_2814 165
392499.Swit_0002 392499.Swit_2830 253
392499.Swit_0002 392499.Swit_2912 175
392499.Swit_0002 392499.Swit_2913 514
392499.Swit_0002 392499.Swit_2914 434
392499.Swit_0002 392499.Swit_2915 584
392499.Swit_0002 392499.Swit_2916 470
392499.Swit_0002 392499.Swit_2917 628
392499.Swit_0002 392499.Swit_2918 503
392499.Swit_0002 392499.Swit_2919 471
392499.Swit_0002 392499.Swit_2930 153
392499.Swit_0002 392499.Swit_2933 161
392499.Swit_0002 392499.Swit_2944 254
392499.Swit_0002 392499.Swit_2958 471
392499.Swit_0002 392499.Swit_2959 198
392499.Swit_0002 392499.Swit_2980 277
392499.Swit_0002 392499.Swit_2981 277
392499.Swit_0002 392499.Swit_2983 169
392499.Swit_0002 392499.Swit_2984 211
392499.Swit_0002 392499.Swit_2988 169
392499.Swit_0002 392499.Swit_2993 170
392499.Swit_0002 392499.Swit_3016 161
392499.Swit_0002 392499.Swit_3092 159
392499.Swit_0002 392499.Swit_3096 164
392499.Swit_0002 392499.Swit_3123 156
392499.Swit_0002 392499.Swit_3129 176
392499.Swit_0002 392499.Swit_3133 272
392499.Swit_0002 392499.Swit_3148 192
392499.Swit_0002 392499.Swit_3150 269
392499.Swit_0002 392499.Swit_3162 216
392499.Swit_0002 392499.Swit_3164 161
392499.Swit_0002 392499.Swit_3216 162
392499.Swit_0002 392499.Swit_3222 235
392499.Swit_0002 392499.Swit_3248 218
392499.Swit_0002 392499.Swit_3275 169
392499.Swit_0002 392499.Swit_3328 349
392499.Swit_0002 392499.Swit_3333 265
392499.Swit_0002 392499.Swit_3365 191
392499.Swit_0002 392499.Swit_3367 167
392499.Swit_0002 392499.Swit_3418 171
392499.Swit_0002 392499.Swit_3443 190
392499.Swit_0002 392499.Swit_3457 174
392499.Swit_0002 392499.Swit_3516 179
392499.Swit_0002 392499.Swit_3569 158
392499.Swit_0002 392499.Swit_3584 197
392499.Swit_0002 392499.Swit_3585 234
392499.Swit_0002 392499.Swit_3587 216
392499.Swit_0002 392499.Swit_3592 192
392499.Swit_0002 392499.Swit_3593 154
392499.Swit_0002 392499.Swit_3597 234
392499.Swit_0002 392499.Swit_3610 169
392499.Swit_0002 392499.Swit_3612 275
392499.Swit_0002 392499.Swit_3616 509
392499.Swit_0002 392499.Swit_3666 157
392499.Swit_0002 392499.Swit_3741 216
392499.Swit_0002 392499.Swit_3743 216
392499.Swit_0002 392499.Swit_3769 198
392499.Swit_0002 392499.Swit_3817 155
392499.Swit_0002 392499.Swit_3839 166
392499.Swit_0002 392499.Swit_3903 154
392499.Swit_0002 392499.Swit_3912 498
392499.Swit_0002 392499.Swit_3915 218
392499.Swit_0002 392499.Swit_3925 230
392499.Swit_0002 392499.Swit_3958 222
392499.Swit_0002 392499.Swit_3964 190
392499.Swit_0002 392499.Swit_3980 152
392499.Swit_0002 392499.Swit_3985 471
392499.Swit_0002 392499.Swit_3991 191
392499.Swit_0002 392499.Swit_4033 151
392499.Swit_0002 392499.Swit_4048 270
392499.Swit_0002 392499.Swit_4077 169
392499.Swit_0002 392499.Swit_4089 210
392499.Swit_0002 392499.Swit_4091 384
392499.Swit_0002 392499.Swit_4092 616
392499.Swit_0002 392499.Swit_4106 152
392499.Swit_0002 392499.Swit_4139 395
392499.Swit_0002 392499.Swit_4147 210
392499.Swit_0002 392499.Swit_4167 192
392499.Swit_0002 392499.Swit_4211 192
392499.Swit_0002 392499.Swit_4275 162
392499.Swit_0002 392499.Swit_4349 218
392499.Swit_0002 392499.Swit_4354 192
392499.Swit_0002 392499.Swit_4420 234
392499.Swit_0002 392499.Swit_4451 233
392499.Swit_0002 392499.Swit_4468 299
392499.Swit_0002 392499.Swit_4470 151
392499.Swit_0002 392499.Swit_4484 242
392499.Swit_0002 392499.Swit_4493 188
392499.Swit_0002 392499.Swit_4494 264
392499.Swit_0002 392499.Swit_4510 158
392499.Swit_0002 392499.Swit_4528 151
392499.Swit_0002 392499.Swit_4534 162
392499.Swit_0002 392499.Swit_4545 210
392499.Swit_0002 392499.Swit_4576 209
392499.Swit_0002 392499.Swit_4596 295
392499.Swit_0002 392499.Swit_4600 210
392499.Swit_0002 392499.Swit_4609 159
392499.Swit_0002 392499.Swit_4623 158
392499.Swit_0002 392499.Swit_4659 204
392499.Swit_0002 392499.Swit_4670 229
392499.Swit_0002 392499.Swit_4711 199
392499.Swit_0002 392499.Swit_4712 253
392499.Swit_0002 392499.Swit_4731 209
392499.Swit_0002 392499.Swit_4751 350
392499.Swit_0002 392499.Swit_4777 542
392499.Swit_0002 392499.Swit_4817 151
392499.Swit_0002 392499.Swit_4853 191
392499.Swit_0002 392499.Swit_4893 462
392499.Swit_0002 392499.Swit_4927 174
392499.Swit_0002 392499.Swit_4948 338
392499.Swit_0002 392499.Swit_5051 153
392499.Swit_0002 392499.Swit_5088 462
392499.Swit_0002 392499.Swit_5302 173
392499.Swit_0002 392499.Swit_5305 169
392499.Swit_0002 392499.Swit_5326 867
392499.Swit_0002 392499.Swit_5387 152
392499.Swit_0003 392499.Swit_0001 677
392499.Swit_0003 392499.Swit_0002 883
392499.Swit_0003 392499.Swit_0004 865
392499.Swit_0003 392499.Swit_0038 159
392499.Swit_0003 392499.Swit_0043 195
392499.Swit_0003 392499.Swit_0061 178
392499.Swit_0003 392499.Swit_0106 150
392499.Swit_0003 392499.Swit_0219 167
392499.Swit_0003 392499.Swit_0222 440
392499.Swit_0003 392499.Swit_0244 348
392499.Swit_0003 392499.Swit_0245 157
392499.Swit_0003 392499.Swit_0266 163
392499.Swit_0003 392499.Swit_0267 179
392499.Swit_0003 392499.Swit_0454 247
392499.Swit_0003 392499.Swit_0455 427
392499.Swit_0003 392499.Swit_0457 160
392499.Swit_0003 392499.Swit_0467 328
392499.Swit_0003 392499.Swit_0473 150
392499.Swit_0003 392499.Swit_0484 249
392499.Swit_0003 392499.Swit_0497 171
392499.Swit_0003 392499.Swit_0503 171
392499.Swit_0003 392499.Swit_0517 222
392499.Swit_0003 392499.Swit_0533 159
392499.Swit_0003 392499.Swit_0559 160
392499.Swit_0003 392499.Swit_0576 157
392499.Swit_0003 392499.Swit_0588 154
392499.Swit_0003 392499.Swit_0593 164
392499.Swit_0003 392499.Swit_0604 152
392499.Swit_0003 392499.Swit_0608 169
392499.Swit_0003 392499.Swit_0613 157
392499.Swit_0003 392499.Swit_0616 177
392499.Swit_0003 392499.Swit_0625 160
392499.Swit_0003 392499.Swit_0638 234
392499.Swit_0003 392499.Swit_0640 154
392499.Swit_0003 392499.Swit_0672 160
392499.Swit_0003 392499.Swit_0676 154
392499.Swit_0003 392499.Swit_0677 152
392499.Swit_0003 392499.Swit_0686 155
392499.Swit_0003 392499.Swit_0712 175
392499.Swit_0003 392499.Swit_0760 152
392499.Swit_0003 392499.Swit_0775 150
392499.Swit_0003 392499.Swit_0816 166
392499.Swit_0003 392499.Swit_0984 174
392499.Swit_0003 392499.Swit_1123 157
392499.Swit_0003 392499.Swit_1131 162
392499.Swit_0003 392499.Swit_1321 256
392499.Swit_0003 392499.Swit_1333 199
392499.Swit_0003 392499.Swit_1343 168
392499.Swit_0003 392499.Swit_1360 179
392499.Swit_0003 392499.Swit_1368 163
392499.Swit_0003 392499.Swit_1376 151
392499.Swit_0003 392499.Swit_1398 160
392499.Swit_0003 392499.Swit_1435 195
392499.Swit_0003 392499.Swit_1453 316
392499.Swit_0003 392499.Swit_1454 274
392499.Swit_0003 392499.Swit_1456 153
392499.Swit_0003 392499.Swit_1471 157
392499.Swit_0003 392499.Swit_1473 160
392499.Swit_0003 392499.Swit_1488 173
392499.Swit_0003 392499.Swit_1588 171
392499.Swit_0003 392499.Swit_1645 228
392499.Swit_0003 392499.Swit_1662 152
392499.Swit_0003 392499.Swit_1663 241
392499.Swit_0003 392499.Swit_1692 160
392499.Swit_0003 392499.Swit_1700 179
392499.Swit_0003 392499.Swit_1736 175
392499.Swit_0003 392499.Swit_1796 204
392499.Swit_0003 392499.Swit_1845 162
392499.Swit_0003 392499.Swit_1863 209
392499.Swit_0003 392499.Swit_1864 171
392499.Swit_0003 392499.Swit_1870 150
392499.Swit_0003 392499.Swit_1928 156
392499.Swit_0003 392499.Swit_1986 241
392499.Swit_0003 392499.Swit_1990 152
392499.Swit_0003 392499.Swit_2140 160
392499.Swit_0003 392499.Swit_2142 161
392499.Swit_0003 392499.Swit_2163 160
392499.Swit_0003 392499.Swit_2232 154
392499.Swit_0003 392499.Swit_2265 161
392499.Swit_0003 392499.Swit_2326 204
392499.Swit_0003 392499.Swit_2332 180
392499.Swit_0003 392499.Swit_2347 180
392499.Swit_0003 392499.Swit_2354 220
392499.Swit_0003 392499.Swit_2357 153
392499.Swit_0003 392499.Swit_2360 283
392499.Swit_0003 392499.Swit_2361 320
392499.Swit_0003 392499.Swit_2387 181
392499.Swit_0003 392499.Swit_2394 171
392499.Swit_0003 392499.Swit_2447 172
392499.Swit_0003 392499.Swit_2491 175
392499.Swit_0003 392499.Swit_2505 150
392499.Swit_0003 392499.Swit_2544 317
392499.Swit_0003 392499.Swit_2562 170
392499.Swit_0003 392499.Swit_2598 158
392499.Swit_0003 392499.Swit_2662 169
392499.Swit_0003 392499.Swit_2663 169
392499.Swit_0003 392499.Swit_2671 155
392499.Swit_0003 392499.Swit_2673 151
392499.Swit_0003 392499.Swit_2675 179
392499.Swit_0003 392499.Swit_2685 189
392499.Swit_0003 392499.Swit_2705 185
392499.Swit_0003 392499.Swit_2710 151
392499.Swit_0003 392499.Swit_2714 291
392499.Swit_0003 392499.Swit_2754 165
392499.Swit_0003 392499.Swit_2766 154
392499.Swit_0003 392499.Swit_2768 154
392499.Swit_0003 392499.Swit_2791 156
392499.Swit_0003 392499.Swit_2798 241
392499.Swit_0003 392499.Swit_2800 198
392499.Swit_0003 392499.Swit_2827 227
392499.Swit_0003 392499.Swit_2834 181
392499.Swit_0003 392499.Swit_2837 157
392499.Swit_0003 392499.Swit_2860 175
392499.Swit_0003 392499.Swit_2861 291
392499.Swit_0003 392499.Swit_2890 159
392499.Swit_0003 392499.Swit_2905 289
392499.Swit_0003 392499.Swit_2906 252
392499.Swit_0003 392499.Swit_2907 229
392499.Swit_0003 392499.Swit_2976 179
392499.Swit_0003 392499.Swit_2981 150
392499.Swit_0003 392499.Swit_3002 159
392499.Swit_0003 392499.Swit_3007 212
392499.Swit_0003 392499.Swit_3023 155
392499.Swit_0003 392499.Swit_3166 628
392499.Swit_0003 392499.Swit_3192 189
392499.Swit_0003 392499.Swit_3244 150
392499.Swit_0003 392499.Swit_3395 175
392499.Swit_0003 392499.Swit_3437 175
392499.Swit_0003 392499.Swit_3438 243
392499.Swit_0003 392499.Swit_3448 215
392499.Swit_0003 392499.Swit_3449 262
392499.Swit_0003 392499.Swit_3455 296
392499.Swit_0003 392499.Swit_3533 206
392499.Swit_0003 392499.Swit_3539 202
392499.Swit_0003 392499.Swit_3552 150
392499.Swit_0003 392499.Swit_3558 157
392499.Swit_0003 392499.Swit_3589 152
392499.Swit_0003 392499.Swit_3593 185
392499.Swit_0003 392499.Swit_3620 175
392499.Swit_0003 392499.Swit_3643 150
392499.Swit_0003 392499.Swit_3671 191
392499.Swit_0003 392499.Swit_3744 150
392499.Swit_0003 392499.Swit_3788 176
392499.Swit_0003 392499.Swit_3791 157
392499.Swit_0003 392499.Swit_3826 209
392499.Swit_0003 392499.Swit_3829 271
392499.Swit_0003 392499.Swit_3831 192
392499.Swit_0003 392499.Swit_3860 179
392499.Swit_0003 392499.Swit_3865 160
392499.Swit_0003 392499.Swit_3877 167
392499.Swit_0003 392499.Swit_3917 174
392499.Swit_0003 392499.Swit_3918 150
392499.Swit_0003 392499.Swit_3949 156
392499.Swit_0003 392499.Swit_3952 228
392499.Swit_0003 392499.Swit_3964 156
392499.Swit_0003 392499.Swit_3965 328
392499.Swit_0003 392499.Swit_3967 152
392499.Swit_0003 392499.Swit_4092 290
392499.Swit_0003 392499.Swit_4110 176
392499.Swit_0003 392499.Swit_4130 156
392499.Swit_0003 392499.Swit_4137 171
392499.Swit_0003 392499.Swit_4201 175
392499.Swit_0003 392499.Swit_4323 175
392499.Swit_0003 392499.Swit_4382 175
392499.Swit_0003 392499.Swit_4432 179
392499.Swit_0003 392499.Swit_4477 328
392499.Swit_0003 392499.Swit_4503 227
392499.Swit_0003 392499.Swit_4537 152
392499.Swit_0003 392499.Swit_4553 241
392499.Swit_0003 392499.Swit_4574 209
392499.Swit_0003 392499.Swit_4584 443
392499.Swit_0003 392499.Swit_4601 162
392499.Swit_0003 392499.Swit_4675 209
392499.Swit_0003 392499.Swit_4689 197
392499.Swit_0003 392499.Swit_4702 179
392499.Swit_0003 392499.Swit_4708 150
392499.Swit_0003 392499.Swit_4714 150
392499.Swit_0003 392499.Swit_4716 240
392499.Swit_0003 392499.Swit_4753 179
392499.Swit_0003 392499.Swit_4767 297
392499.Swit_0003 392499.Swit_4812 152
392499.Swit_0003 392499.Swit_4819 235
392499.Swit_0003 392499.Swit_4880 212
392499.Swit_0003 392499.Swit_4885 481
392499.Swit_0003 392499.Swit_4956 164
392499.Swit_0003 392499.Swit_5009 223
392499.Swit_0003 392499.Swit_5115 428
392499.Swit_0003 392499.Swit_5126 181
392499.Swit_0003 392499.Swit_5173 154
392499.Swit_0003 392499.Swit_5214 257
392499.Swit_0003 392499.Swit_5274 220
392499.Swit_0003 392499.Swit_5294 179
392499.Swit_0003 392499.Swit_5306 297
392499.Swit_0003 392499.Swit_5353 151
392499.Swit_0003 392499.Swit_5389 179
392499.Swit_0003 392499.Swit_5394 628
392499.Swit_0004 392499.Swit_0001 569
392499.Swit_0004 392499.Swit_0002 865
392499.Swit_0004 392499.Swit_0003 865
392499.Swit_0004 392499.Swit_0057 205
392499.Swit_0004 392499.Swit_0060 445
392499.Swit_0004 392499.Swit_0115 243
392499.Swit_0004 392499.Swit_0218 192
392499.Swit_0004 392499.Swit_0408 318
392499.Swit_0004 392499.Swit_0409 344
392499.Swit_0004 392499.Swit_0410 318
392499.Swit_0004 392499.Swit_0411 152
392499.Swit_0004 392499.Swit_0450 152
392499.Swit_0004 392499.Swit_0466 167
392499.Swit_0004 392499.Swit_0525 198
392499.Swit_0004 392499.Swit_0547 318
392499.Swit_0004 392499.Swit_0617 199
392499.Swit_0004 392499.Swit_0888 180
392499.Swit_0004 392499.Swit_0919 186
392499.Swit_0004 392499.Swit_1051 152
392499.Swit_0004 392499.Swit_1058 170
392499.Swit_0004 392499.Swit_1085 265
392499.Swit_0004 392499.Swit_1086 170
392499.Swit_0004 392499.Swit_1088 160
392499.Swit_0004 392499.Swit_1144 185
392499.Swit_0004 392499.Swit_1164 159
392499.Swit_0004 392499.Swit_1196 380
392499.Swit_0004 392499.Swit_1200 158
392499.Swit_0004 392499.Swit_1419 197
392499.Swit_0004 392499.Swit_1517 213
392499.Swit_0004 392499.Swit_1692 498
392499.Swit_0004 392499.Swit_1722 195
392499.Swit_0004 392499.Swit_1922 234
392499.Swit_0004 392499.Swit_1924 182
392499.Swit_0004 392499.Swit_2284 153
392499.Swit_0004 392499.Swit_2292 154
392499.Swit_0004 392499.Swit_2365 390
392499.Swit_0004 392499.Swit_2431 283
392499.Swit_0004 392499.Swit_2453 152
392499.Swit_0004 392499.Swit_2454 159
392499.Swit_0004 392499.Swit_2459 211
392499.Swit_0004 392499.Swit_2486 156
392499.Swit_0004 392499.Swit_2494 185
392499.Swit_0004 392499.Swit_2529 223
392499.Swit_0004 392499.Swit_2530 296
392499.Swit_0004 392499.Swit_2544 276
392499.Swit_0004 392499.Swit_2601 209
392499.Swit_0004 392499.Swit_2673 151
392499.Swit_0004 392499.Swit_2756 180
392499.Swit_0004 392499.Swit_2758 204
392499.Swit_0004 392499.Swit_2763 229
392499.Swit_0004 392499.Swit_2766 195
392499.Swit_0004 392499.Swit_2768 188
392499.Swit_0004 392499.Swit_2839 301
392499.Swit_0004 392499.Swit_2930 152
392499.Swit_0004 392499.Swit_2983 161
392499.Swit_0004 392499.Swit_3013 198
392499.Swit_0004 392499.Swit_3105 159
392499.Swit_0004 392499.Swit_3148 224
392499.Swit_0004 392499.Swit_3175 158
392499.Swit_0004 392499.Swit_3206 222
392499.Swit_0004 392499.Swit_3371 415
392499.Swit_0004 392499.Swit_3449 328
392499.Swit_0004 392499.Swit_3490 332
392499.Swit_0004 392499.Swit_3615 192
392499.Swit_0004 392499.Swit_3618 192
392499.Swit_0004 392499.Swit_3849 173
392499.Swit_0004 392499.Swit_3855 300
392499.Swit_0004 392499.Swit_3891 153
392499.Swit_0004 392499.Swit_3935 152
392499.Swit_0004 392499.Swit_3980 151
392499.Swit_0004 392499.Swit_3987 316
392499.Swit_0004 392499.Swit_4009 158
392499.Swit_0004 392499.Swit_4011 171
392499.Swit_0004 392499.Swit_4051 169
392499.Swit_0004 392499.Swit_4108 169
392499.Swit_0004 392499.Swit_4145 177
392499.Swit_0004 392499.Swit_4197 161
392499.Swit_0004 392499.Swit_4409 170
392499.Swit_0004 392499.Swit_4410 153
392499.Swit_0004 392499.Swit_4654 172
392499.Swit_0004 392499.Swit_4701 441
392499.Swit_0004 392499.Swit_4712 152
392499.Swit_0004 392499.Swit_4717 170
392499.Swit_0004 392499.Swit_4967 151
392499.Swit_0004 392499.Swit_5297 158
392499.Swit_0005 392499.Swit_0006 979
392499.Swit_0005 392499.Swit_0007 632
392499.Swit_0005 392499.Swit_0008 632
392499.Swit_0005 392499.Swit_0009 477
392499.Swit_0005 392499.Swit_0010 477
392499.Swit_0005 392499.Swit_0011 336
392499.Swit_0005 392499.Swit_0012 250
392499.Swit_0005 392499.Swit_0013 233
392499.Swit_0005 392499.Swit_0014 233
392499.Swit_0005 392499.Swit_0015 233
392499.Swit_0005 392499.Swit_0016 196
392499.Swit_0005 392499.Swit_0178 322
392499.Swit_0005 392499.Swit_0180 154
392499.Swit_0005 392499.Swit_0209 180
392499.Swit_0005 392499.Swit_0261 318
392499.Swit_0005 392499.Swit_0294 150
392499.Swit_0005 392499.Swit_0504 194
392499.Swit_0005 392499.Swit_0532 199
392499.Swit_0005 392499.Swit_0799 150
392499.Swit_0005 392499.Swit_0874 347
392499.Swit_0005 392499.Swit_0881 167
392499.Swit_0005 392499.Swit_0889 161
392499.Swit_0005 392499.Swit_0923 211
392499.Swit_0005 392499.Swit_1017 159
392499.Swit_0005 392499.Swit_1051 176
392499.Swit_0005 392499.Swit_1262 186
392499.Swit_0005 392499.Swit_1267 217
392499.Swit_0005 392499.Swit_1270 200
392499.Swit_0005 392499.Swit_1391 173
392499.Swit_0005 392499.Swit_1626 157
392499.Swit_0005 392499.Swit_1668 222
392499.Swit_0005 392499.Swit_1882 190
392499.Swit_0005 392499.Swit_1883 157
392499.Swit_0005 392499.Swit_2032 169
392499.Swit_0005 392499.Swit_2131 172
392499.Swit_0005 392499.Swit_2164 155
392499.Swit_0005 392499.Swit_2250 181
392499.Swit_0005 392499.Swit_2265 382
392499.Swit_0005 392499.Swit_2355 172
392499.Swit_0005 392499.Swit_2356 172
392499.Swit_0005 392499.Swit_2363 173
392499.Swit_0005 392499.Swit_2579 253
392499.Swit_0005 392499.Swit_2755 243
392499.Swit_0005 392499.Swit_2821 176
392499.Swit_0005 392499.Swit_2937 627
392499.Swit_0005 392499.Swit_3098 176
392499.Swit_0005 392499.Swit_3214 200
392499.Swit_0005 392499.Swit_3366 155
392499.Swit_0005 392499.Swit_3454 274
392499.Swit_0005 392499.Swit_3552 179
392499.Swit_0005 392499.Swit_3560 158
392499.Swit_0005 392499.Swit_3595 155
392499.Swit_0005 392499.Swit_3915 151
392499.Swit_0005 392499.Swit_3967 188
392499.Swit_0005 392499.Swit_4019 198
392499.Swit_0005 392499.Swit_4156 171
392499.Swit_0005 392499.Swit_4287 157
392499.Swit_0005 392499.Swit_4509 299
392499.Swit_0005 392499.Swit_4521 164
392499.Swit_0005 392499.Swit_4860 191
392499.Swit_0005 392499.Swit_5197 172
392499.Swit_0005 392499.Swit_5249 176
392499.Swit_0006 392499.Swit_0005 979
392499.Swit_0006 392499.Swit_0007 632
392499.Swit_0006 392499.Swit_0008 632
392499.Swit_0006 392499.Swit_0009 477
392499.Swit_0006 392499.Swit_0010 477
392499.Swit_0006 392499.Swit_0011 316
392499.Swit_0006 392499.Swit_0012 250
392499.Swit_0006 392499.Swit_0013 233
392499.Swit_0006 392499.Swit_0014 233
392499.Swit_0006 392499.Swit_0015 233
392499.Swit_0006 392499.Swit_0016 196
392499.Swit_0006 392499.Swit_0055 168
392499.Swit_0006 392499.Swit_0099 166
392499.Swit_0006 392499.Swit_0100 170
392499.Swit_0006 392499.Swit_0121 224
392499.Swit_0006 392499.Swit_0178 273
392499.Swit_0006 392499.Swit_0237 168
392499.Swit_0006 392499.Swit_0261 244
392499.Swit_0006 392499.Swit_0489 201
392499.Swit_0006 392499.Swit_0527 183
392499.Swit_0006 392499.Swit_0533 216
392499.Swit_0006 392499.Swit_0563 272
392499.Swit_0006 392499.Swit_0730 159
392499.Swit_0006 392499.Swit_0750 246
392499.Swit_0006 392499.Swit_0798 441
392499.Swit_0006 392499.Swit_0799 197
392499.Swit_0006 392499.Swit_0800 305
392499.Swit_0006 392499.Swit_0825 255
392499.Swit_0006 392499.Swit_0846 179
392499.Swit_0006 392499.Swit_0881 299
392499.Swit_0006 392499.Swit_0949 150
392499.Swit_0006 392499.Swit_0989 217
392499.Swit_0006 392499.Swit_0991 210
392499.Swit_0006 392499.Swit_1119 169
392499.Swit_0006 392499.Swit_1200 150
392499.Swit_0006 392499.Swit_1221 165
392499.Swit_0006 392499.Swit_1287 199
392499.Swit_0006 392499.Swit_1465 212
392499.Swit_0006 392499.Swit_1546 233
392499.Swit_0006 392499.Swit_1556 152
392499.Swit_0006 392499.Swit_1731 153
392499.Swit_0006 392499.Swit_1783 188
392499.Swit_0006 392499.Swit_1819 210
392499.Swit_0006 392499.Swit_1820 154
392499.Swit_0006 392499.Swit_1851 161
392499.Swit_0006 392499.Swit_1868 160
392499.Swit_0006 392499.Swit_1927 205
392499.Swit_0006 392499.Swit_1967 167
392499.Swit_0006 392499.Swit_2006 227
392499.Swit_0006 392499.Swit_2029 162
392499.Swit_0006 392499.Swit_2032 155
392499.Swit_0006 392499.Swit_2107 258
392499.Swit_0006 392499.Swit_2115 150
392499.Swit_0006 392499.Swit_2151 168
392499.Swit_0006 392499.Swit_2164 165
392499.Swit_0006 392499.Swit_2190 196
392499.Swit_0006 392499.Swit_2193 196
392499.Swit_0006 392499.Swit_2264 184
392499.Swit_0006 392499.Swit_2265 416
392499.Swit_0006 392499.Swit_2289 195
392499.Swit_0006 392499.Swit_2291 161
392499.Swit_0006 392499.Swit_2436 336
392499.Swit_0006 392499.Swit_2493 290
392499.Swit_0006 392499.Swit_2539 155
392499.Swit_0006 392499.Swit_2568 196
392499.Swit_0006 392499.Swit_2585 154
392499.Swit_0006 392499.Swit_2642 158
392499.Swit_0006 392499.Swit_2653 197
392499.Swit_0006 392499.Swit_2667 173
392499.Swit_0006 392499.Swit_2755 216
392499.Swit_0006 392499.Swit_2764 164
392499.Swit_0006 392499.Swit_2824 153
392499.Swit_0006 392499.Swit_2867 154
392499.Swit_0006 392499.Swit_2878 163
392499.Swit_0006 392499.Swit_2937 508
392499.Swit_0006 392499.Swit_3072 218
392499.Swit_0006 392499.Swit_3214 160
392499.Swit_0006 392499.Swit_3225 153
392499.Swit_0006 392499.Swit_3247 160
392499.Swit_0006 392499.Swit_3326 202
392499.Swit_0006 392499.Swit_3420 163
392499.Swit_0006 392499.Swit_3478 162
392499.Swit_0006 392499.Swit_3488 197
392499.Swit_0006 392499.Swit_3489 473
392499.Swit_0006 392499.Swit_3552 163
392499.Swit_0006 392499.Swit_3581 255
392499.Swit_0006 392499.Swit_3610 186
392499.Swit_0006 392499.Swit_3613 156
392499.Swit_0006 392499.Swit_3659 159
392499.Swit_0006 392499.Swit_3750 245
392499.Swit_0006 392499.Swit_3766 290
392499.Swit_0006 392499.Swit_3803 191
392499.Swit_0006 392499.Swit_3807 192
392499.Swit_0006 392499.Swit_3830 210
392499.Swit_0006 392499.Swit_3860 159
392499.Swit_0006 392499.Swit_3867 154
392499.Swit_0006 392499.Swit_3908 243
392499.Swit_0006 392499.Swit_3915 216
392499.Swit_0006 392499.Swit_3925 164
392499.Swit_0006 392499.Swit_3974 173
392499.Swit_0006 392499.Swit_4025 157
392499.Swit_0006 392499.Swit_4161 181
392499.Swit_0006 392499.Swit_4231 174
392499.Swit_0006 392499.Swit_4243 177
392499.Swit_0006 392499.Swit_4256 157
392499.Swit_0006 392499.Swit_4283 208
392499.Swit_0006 392499.Swit_4287 157
392499.Swit_0006 392499.Swit_4291 181
392499.Swit_0006 392499.Swit_4346 266
392499.Swit_0006 392499.Swit_4358 184
392499.Swit_0006 392499.Swit_4432 157
392499.Swit_0006 392499.Swit_4560 150
392499.Swit_0006 392499.Swit_4662 154
392499.Swit_0006 392499.Swit_4676 218
392499.Swit_0006 392499.Swit_4681 181
392499.Swit_0006 392499.Swit_4725 167
392499.Swit_0006 392499.Swit_4790 189
392499.Swit_0006 392499.Swit_4845 152
392499.Swit_0006 392499.Swit_4918 163
392499.Swit_0006 392499.Swit_4947 212
392499.Swit_0006 392499.Swit_5044 169
392499.Swit_0006 392499.Swit_5071 186
392499.Swit_0006 392499.Swit_5101 159
392499.Swit_0006 392499.Swit_5265 173
392499.Swit_0006 392499.Swit_5334 290
392499.Swit_0006 392499.Swit_5336 162
392499.Swit_0006 392499.Swit_5353 181
392499.Swit_0007 392499.Swit_0001 260
392499.Swit_0007 392499.Swit_0005 632
392499.Swit_0007 392499.Swit_0006 632
392499.Swit_0007 392499.Swit_0008 999
392499.Swit_0007 392499.Swit_0009 637
392499.Swit_0007 392499.Swit_0010 705
392499.Swit_0007 392499.Swit_0011 684
392499.Swit_0007 392499.Swit_0012 303
392499.Swit_0007 392499.Swit_0013 303
392499.Swit_0007 392499.Swit_0014 414
392499.Swit_0007 392499.Swit_0015 368
392499.Swit_0007 392499.Swit_0016 227
392499.Swit_0007 392499.Swit_0030 379
392499.Swit_0007 392499.Swit_0043 244
392499.Swit_0007 392499.Swit_0045 170
392499.Swit_0007 392499.Swit_0051 154
392499.Swit_0007 392499.Swit_0052 155
392499.Swit_0007 392499.Swit_0055 182
392499.Swit_0007 392499.Swit_0061 351
392499.Swit_0007 392499.Swit_0069 268
392499.Swit_0007 392499.Swit_0083 183
392499.Swit_0007 392499.Swit_0088 196
392499.Swit_0007 392499.Swit_0089 169
392499.Swit_0007 392499.Swit_0090 500
392499.Swit_0007 392499.Swit_0095 290
392499.Swit_0007 392499.Swit_0104 292
392499.Swit_0007 392499.Swit_0107 271
392499.Swit_0007 392499.Swit_0109 188
392499.Swit_0007 392499.Swit_0121 173
392499.Swit_0007 392499.Swit_0123 197
392499.Swit_0007 392499.Swit_0133 668
392499.Swit_0007 392499.Swit_0204 162
392499.Swit_0007 392499.Swit_0207 192
392499.Swit_0007 392499.Swit_0208 169
392499.Swit_0007 392499.Swit_0209 379
392499.Swit_0007 392499.Swit_0218 224
392499.Swit_0007 392499.Swit_0219 295
392499.Swit_0007 392499.Swit_0222 440
392499.Swit_0007 392499.Swit_0240 167
392499.Swit_0007 392499.Swit_0245 172
392499.Swit_0007 392499.Swit_0258 256
392499.Swit_0007 392499.Swit_0262 175
392499.Swit_0007 392499.Swit_0264 377
392499.Swit_0007 392499.Swit_0265 523
392499.Swit_0007 392499.Swit_0274 170
392499.Swit_0007 392499.Swit_0290 208
392499.Swit_0007 392499.Swit_0300 342
392499.Swit_0007 392499.Swit_0321 208
392499.Swit_0007 392499.Swit_0378 190
392499.Swit_0007 392499.Swit_0388 976
392499.Swit_0007 392499.Swit_0409 175
392499.Swit_0007 392499.Swit_0432 221
392499.Swit_0007 392499.Swit_0435 368
392499.Swit_0007 392499.Swit_0438 432
392499.Swit_0007 392499.Swit_0449 186
392499.Swit_0007 392499.Swit_0461 199
392499.Swit_0007 392499.Swit_0462 169
392499.Swit_0007 392499.Swit_0463 169
392499.Swit_0007 392499.Swit_0464 204
392499.Swit_0007 392499.Swit_0470 204
392499.Swit_0007 392499.Swit_0481 318
392499.Swit_0007 392499.Swit_0486 213
392499.Swit_0007 392499.Swit_0492 171
392499.Swit_0007 392499.Swit_0497 172
392499.Swit_0007 392499.Swit_0502 154
392499.Swit_0007 392499.Swit_0503 172
392499.Swit_0007 392499.Swit_0508 557
392499.Swit_0007 392499.Swit_0512 568
392499.Swit_0007 392499.Swit_0513 176
392499.Swit_0007 392499.Swit_0517 152
392499.Swit_0007 392499.Swit_0525 208
392499.Swit_0007 392499.Swit_0558 169
392499.Swit_0007 392499.Swit_0566 156
392499.Swit_0007 392499.Swit_0577 207
392499.Swit_0007 392499.Swit_0594 175
392499.Swit_0007 392499.Swit_0597 328
392499.Swit_0007 392499.Swit_0598 286
392499.Swit_0007 392499.Swit_0599 328
392499.Swit_0007 392499.Swit_0601 491
392499.Swit_0007 392499.Swit_0602 302
392499.Swit_0007 392499.Swit_0603 268
392499.Swit_0007 392499.Swit_0617 293
392499.Swit_0007 392499.Swit_0618 529
392499.Swit_0007 392499.Swit_0620 483
392499.Swit_0007 392499.Swit_0621 511
392499.Swit_0007 392499.Swit_0622 483
392499.Swit_0007 392499.Swit_0623 483
392499.Swit_0007 392499.Swit_0624 483
392499.Swit_0007 392499.Swit_0642 205
392499.Swit_0007 392499.Swit_0657 523
392499.Swit_0007 392499.Swit_0659 377
392499.Swit_0007 392499.Swit_0670 302
392499.Swit_0007 392499.Swit_0757 292
392499.Swit_0007 392499.Swit_0833 297
392499.Swit_0007 392499.Swit_0853 212
392499.Swit_0007 392499.Swit_0859 188
392499.Swit_0007 392499.Swit_0864 252
392499.Swit_0007 392499.Swit_0882 325
392499.Swit_0007 392499.Swit_0904 200
392499.Swit_0007 392499.Swit_0926 302
392499.Swit_0007 392499.Swit_0941 235
392499.Swit_0007 392499.Swit_1004 152
392499.Swit_0007 392499.Swit_1058 216
392499.Swit_0007 392499.Swit_1086 245
392499.Swit_0007 392499.Swit_1092 479
392499.Swit_0007 392499.Swit_1099 150
392499.Swit_0007 392499.Swit_1113 271
392499.Swit_0007 392499.Swit_1114 263
392499.Swit_0007 392499.Swit_1119 202
392499.Swit_0007 392499.Swit_1131 386
392499.Swit_0007 392499.Swit_1137 193
392499.Swit_0007 392499.Swit_1140 393
392499.Swit_0007 392499.Swit_1157 235
392499.Swit_0007 392499.Swit_1158 156
392499.Swit_0007 392499.Swit_1163 393
392499.Swit_0007 392499.Swit_1209 238
392499.Swit_0007 392499.Swit_1212 499
392499.Swit_0007 392499.Swit_1234 174
392499.Swit_0007 392499.Swit_1246 315
392499.Swit_0007 392499.Swit_1248 240
392499.Swit_0007 392499.Swit_1250 198
392499.Swit_0007 392499.Swit_1255 155
392499.Swit_0007 392499.Swit_1256 194
392499.Swit_0007 392499.Swit_1278 152
392499.Swit_0007 392499.Swit_1300 227
392499.Swit_0007 392499.Swit_1315 153
392499.Swit_0007 392499.Swit_1317 156
392499.Swit_0007 392499.Swit_1332 197
392499.Swit_0007 392499.Swit_1333 183
392499.Swit_0007 392499.Swit_1335 173
392499.Swit_0007 392499.Swit_1336 169
392499.Swit_0007 392499.Swit_1338 183
392499.Swit_0007 392499.Swit_1340 173
392499.Swit_0007 392499.Swit_1341 186
392499.Swit_0007 392499.Swit_1346 291
392499.Swit_0007 392499.Swit_1353 486
392499.Swit_0007 392499.Swit_1356 284
392499.Swit_0007 392499.Swit_1358 453
392499.Swit_0007 392499.Swit_1389 193
392499.Swit_0007 392499.Swit_1395 160
392499.Swit_0007 392499.Swit_1407 200
392499.Swit_0007 392499.Swit_1408 483
392499.Swit_0007 392499.Swit_1409 239
392499.Swit_0007 392499.Swit_1415 196
392499.Swit_0007 392499.Swit_1434 292
392499.Swit_0007 392499.Swit_1453 267
392499.Swit_0007 392499.Swit_1454 173
392499.Swit_0007 392499.Swit_1470 230
392499.Swit_0007 392499.Swit_1506 361
392499.Swit_0007 392499.Swit_1513 233
392499.Swit_0007 392499.Swit_1521 181
392499.Swit_0007 392499.Swit_1623 487
392499.Swit_0007 392499.Swit_1624 258
392499.Swit_0007 392499.Swit_1627 170
392499.Swit_0007 392499.Swit_1637 376
392499.Swit_0007 392499.Swit_1644 189
392499.Swit_0007 392499.Swit_1651 325
392499.Swit_0007 392499.Swit_1660 258
392499.Swit_0007 392499.Swit_1690 397
392499.Swit_0007 392499.Swit_1710 171
392499.Swit_0007 392499.Swit_1727 258
392499.Swit_0007 392499.Swit_1789 174
392499.Swit_0007 392499.Swit_1821 212
392499.Swit_0007 392499.Swit_1838 176
392499.Swit_0007 392499.Swit_1921 274
392499.Swit_0007 392499.Swit_1927 275
392499.Swit_0007 392499.Swit_1932 158
392499.Swit_0007 392499.Swit_1941 683
392499.Swit_0007 392499.Swit_2063 152
392499.Swit_0007 392499.Swit_2136 209
392499.Swit_0007 392499.Swit_2137 173
392499.Swit_0007 392499.Swit_2142 171
392499.Swit_0007 392499.Swit_2151 221
392499.Swit_0007 392499.Swit_2163 153
392499.Swit_0007 392499.Swit_2199 325
392499.Swit_0007 392499.Swit_2233 167
392499.Swit_0007 392499.Swit_2246 302
392499.Swit_0007 392499.Swit_2278 212
392499.Swit_0007 392499.Swit_2321 493
392499.Swit_0007 392499.Swit_2332 156
392499.Swit_0007 392499.Swit_2340 352
392499.Swit_0007 392499.Swit_2347 169
392499.Swit_0007 392499.Swit_2348 193
392499.Swit_0007 392499.Swit_2352 578
392499.Swit_0007 392499.Swit_2361 278
392499.Swit_0007 392499.Swit_2362 310
392499.Swit_0007 392499.Swit_2380 209
392499.Swit_0007 392499.Swit_2385 174
392499.Swit_0007 392499.Swit_2387 187
392499.Swit_0007 392499.Swit_2391 395
392499.Swit_0007 392499.Swit_2394 172
392499.Swit_0007 392499.Swit_2397 228
392499.Swit_0007 392499.Swit_2409 297
392499.Swit_0007 392499.Swit_2428 433
392499.Swit_0007 392499.Swit_2445 152
392499.Swit_0007 392499.Swit_2446 182
392499.Swit_0007 392499.Swit_2456 573
392499.Swit_0007 392499.Swit_2457 278
392499.Swit_0007 392499.Swit_2458 968
392499.Swit_0007 392499.Swit_2514 152
392499.Swit_0007 392499.Swit_2523 302
392499.Swit_0007 392499.Swit_2531 403
392499.Swit_0007 392499.Swit_2562 175
392499.Swit_0007 392499.Swit_2563 176
392499.Swit_0007 392499.Swit_2564 170
392499.Swit_0007 392499.Swit_2565 252
392499.Swit_0007 392499.Swit_2566 177
392499.Swit_0007 392499.Swit_2568 173
392499.Swit_0007 392499.Swit_2583 274
392499.Swit_0007 392499.Swit_2584 424
392499.Swit_0007 392499.Swit_2591 437
392499.Swit_0007 392499.Swit_2601 402
392499.Swit_0007 392499.Swit_2620 286
392499.Swit_0007 392499.Swit_2622 205
392499.Swit_0007 392499.Swit_2641 190
392499.Swit_0007 392499.Swit_2656 230
392499.Swit_0007 392499.Swit_2664 582
392499.Swit_0007 392499.Swit_2669 221
392499.Swit_0007 392499.Swit_2674 301
392499.Swit_0007 392499.Swit_2682 248
392499.Swit_0007 392499.Swit_2685 485
392499.Swit_0007 392499.Swit_2696 520
392499.Swit_0007 392499.Swit_2704 192
392499.Swit_0007 392499.Swit_2705 239
392499.Swit_0007 392499.Swit_2714 398
392499.Swit_0007 392499.Swit_2715 162
392499.Swit_0007 392499.Swit_2717 427
392499.Swit_0007 392499.Swit_2718 547
392499.Swit_0007 392499.Swit_2719 178
392499.Swit_0007 392499.Swit_2720 216
392499.Swit_0007 392499.Swit_2723 218
392499.Swit_0007 392499.Swit_2725 451
392499.Swit_0007 392499.Swit_2726 617
392499.Swit_0007 392499.Swit_2727 553
392499.Swit_0007 392499.Swit_2728 204
392499.Swit_0007 392499.Swit_2737 268
392499.Swit_0007 392499.Swit_2743 159
392499.Swit_0007 392499.Swit_2744 151
392499.Swit_0007 392499.Swit_2746 174
392499.Swit_0007 392499.Swit_2754 167
392499.Swit_0007 392499.Swit_2775 303
392499.Swit_0007 392499.Swit_2776 265
392499.Swit_0007 392499.Swit_2795 354
392499.Swit_0007 392499.Swit_2814 160
392499.Swit_0007 392499.Swit_2817 431
392499.Swit_0007 392499.Swit_2830 978
392499.Swit_0007 392499.Swit_2831 251
392499.Swit_0007 392499.Swit_2833 677
392499.Swit_0007 392499.Swit_2835 246
392499.Swit_0007 392499.Swit_2846 150
392499.Swit_0007 392499.Swit_2848 228
392499.Swit_0007 392499.Swit_2852 176
392499.Swit_0007 392499.Swit_2856 308
392499.Swit_0007 392499.Swit_2862 187
392499.Swit_0007 392499.Swit_2864 203
392499.Swit_0007 392499.Swit_2887 487
392499.Swit_0007 392499.Swit_2889 153
392499.Swit_0007 392499.Swit_2890 274
392499.Swit_0007 392499.Swit_2906 198
392499.Swit_0007 392499.Swit_2907 151
392499.Swit_0007 392499.Swit_2910 216
392499.Swit_0007 392499.Swit_2911 151
392499.Swit_0007 392499.Swit_2915 207
392499.Swit_0007 392499.Swit_2917 274
392499.Swit_0007 392499.Swit_2918 274
392499.Swit_0007 392499.Swit_2928 150
392499.Swit_0007 392499.Swit_2929 500
392499.Swit_0007 392499.Swit_2930 175
392499.Swit_0007 392499.Swit_2933 186
392499.Swit_0007 392499.Swit_2962 162
392499.Swit_0007 392499.Swit_2970 274
392499.Swit_0007 392499.Swit_2977 169
392499.Swit_0007 392499.Swit_2980 554
392499.Swit_0007 392499.Swit_2994 169
392499.Swit_0007 392499.Swit_3006 397
392499.Swit_0007 392499.Swit_3007 773
392499.Swit_0007 392499.Swit_3012 174
392499.Swit_0007 392499.Swit_3015 615
392499.Swit_0007 392499.Swit_3034 165
392499.Swit_0007 392499.Swit_3037 271
392499.Swit_0007 392499.Swit_3038 180
392499.Swit_0007 392499.Swit_3096 292
392499.Swit_0007 392499.Swit_3108 192
392499.Swit_0007 392499.Swit_3121 316
392499.Swit_0007 392499.Swit_3126 318
392499.Swit_0007 392499.Swit_3131 410
392499.Swit_0007 392499.Swit_3139 259
392499.Swit_0007 392499.Swit_3154 300
392499.Swit_0007 392499.Swit_3164 169
392499.Swit_0007 392499.Swit_3173 516
392499.Swit_0007 392499.Swit_3177 207
392499.Swit_0007 392499.Swit_3206 181
392499.Swit_0007 392499.Swit_3207 203
392499.Swit_0007 392499.Swit_3212 168
392499.Swit_0007 392499.Swit_3213 198
392499.Swit_0007 392499.Swit_3219 801
392499.Swit_0007 392499.Swit_3225 212
392499.Swit_0007 392499.Swit_3226 537
392499.Swit_0007 392499.Swit_3227 578
392499.Swit_0007 392499.Swit_3235 377
392499.Swit_0007 392499.Swit_3237 169
392499.Swit_0007 392499.Swit_3265 292
392499.Swit_0007 392499.Swit_3271 271
392499.Swit_0007 392499.Swit_3371 169
392499.Swit_0007 392499.Swit_3373 726
392499.Swit_0007 392499.Swit_3376 345
392499.Swit_0007 392499.Swit_3379 276
392499.Swit_0007 392499.Swit_3380 186
392499.Swit_0007 392499.Swit_3393 292
392499.Swit_0007 392499.Swit_3447 553
392499.Swit_0007 392499.Swit_3448 363
392499.Swit_0007 392499.Swit_3468 267
392499.Swit_0007 392499.Swit_3490 744
392499.Swit_0007 392499.Swit_3514 219
392499.Swit_0007 392499.Swit_3527 208
392499.Swit_0007 392499.Swit_3551 209
392499.Swit_0007 392499.Swit_3555 169
392499.Swit_0007 392499.Swit_3556 169
392499.Swit_0007 392499.Swit_3560 300
392499.Swit_0007 392499.Swit_3561 300
392499.Swit_0007 392499.Swit_3570 560
392499.Swit_0007 392499.Swit_3575 302
392499.Swit_0007 392499.Swit_3614 172
392499.Swit_0007 392499.Swit_3615 169
392499.Swit_0007 392499.Swit_3617 224
392499.Swit_0007 392499.Swit_3620 184
392499.Swit_0007 392499.Swit_3655 155
392499.Swit_0007 392499.Swit_3771 152
392499.Swit_0007 392499.Swit_3783 218
392499.Swit_0007 392499.Swit_3784 508
392499.Swit_0007 392499.Swit_3785 212
392499.Swit_0007 392499.Swit_3787 159
392499.Swit_0007 392499.Swit_3789 186
392499.Swit_0007 392499.Swit_3790 154
392499.Swit_0007 392499.Swit_3810 169
392499.Swit_0007 392499.Swit_3816 169
392499.Swit_0007 392499.Swit_3817 217
392499.Swit_0007 392499.Swit_3819 203
392499.Swit_0007 392499.Swit_3820 172
392499.Swit_0007 392499.Swit_3825 343
392499.Swit_0007 392499.Swit_3827 548
392499.Swit_0007 392499.Swit_3845 214
392499.Swit_0007 392499.Swit_3846 431
392499.Swit_0007 392499.Swit_3891 175
392499.Swit_0007 392499.Swit_3892 171
392499.Swit_0007 392499.Swit_3917 169
392499.Swit_0007 392499.Swit_3935 642
392499.Swit_0007 392499.Swit_3937 500
392499.Swit_0007 392499.Swit_3952 153
392499.Swit_0007 392499.Swit_3986 216
392499.Swit_0007 392499.Swit_3990 156
392499.Swit_0007 392499.Swit_4003 213
392499.Swit_0007 392499.Swit_4019 378
392499.Swit_0007 392499.Swit_4020 169
392499.Swit_0007 392499.Swit_4023 171
392499.Swit_0007 392499.Swit_4025 212
392499.Swit_0007 392499.Swit_4035 268
392499.Swit_0007 392499.Swit_4041 188
392499.Swit_0007 392499.Swit_4042 311
392499.Swit_0007 392499.Swit_4045 190
392499.Swit_0007 392499.Swit_4047 176
392499.Swit_0007 392499.Swit_4048 192
392499.Swit_0007 392499.Swit_4058 203
392499.Swit_0007 392499.Swit_4060 171
392499.Swit_0007 392499.Swit_4077 154
392499.Swit_0007 392499.Swit_4082 302
392499.Swit_0007 392499.Swit_4089 187
392499.Swit_0007 392499.Swit_4097 318
392499.Swit_0007 392499.Swit_4111 544
392499.Swit_0007 392499.Swit_4167 194
392499.Swit_0007 392499.Swit_4172 152
392499.Swit_0007 392499.Swit_4199 302
392499.Swit_0007 392499.Swit_4207 161
392499.Swit_0007 392499.Swit_4211 194
392499.Swit_0007 392499.Swit_4220 162
392499.Swit_0007 392499.Swit_4299 397
392499.Swit_0007 392499.Swit_4342 160
392499.Swit_0007 392499.Swit_4354 194
392499.Swit_0007 392499.Swit_4357 180
392499.Swit_0007 392499.Swit_4409 518
392499.Swit_0007 392499.Swit_4468 168
392499.Swit_0007 392499.Swit_4472 160
392499.Swit_0007 392499.Swit_4483 545
392499.Swit_0007 392499.Swit_4494 359
392499.Swit_0007 392499.Swit_4502 152
392499.Swit_0007 392499.Swit_4503 413
392499.Swit_0007 392499.Swit_4509 397
392499.Swit_0007 392499.Swit_4553 589
392499.Swit_0007 392499.Swit_4554 159
392499.Swit_0007 392499.Swit_4563 514
392499.Swit_0007 392499.Swit_4594 224
392499.Swit_0007 392499.Swit_4654 293
392499.Swit_0007 392499.Swit_4656 271
392499.Swit_0007 392499.Swit_4660 162
392499.Swit_0007 392499.Swit_4685 156
392499.Swit_0007 392499.Swit_4688 720
392499.Swit_0007 392499.Swit_4690 170
392499.Swit_0007 392499.Swit_4694 176
392499.Swit_0007 392499.Swit_4698 248
392499.Swit_0007 392499.Swit_4699 537
392499.Swit_0007 392499.Swit_4700 992
392499.Swit_0007 392499.Swit_4719 320
392499.Swit_0007 392499.Swit_4731 291
392499.Swit_0007 392499.Swit_4733 320
392499.Swit_0007 392499.Swit_4751 178
392499.Swit_0007 392499.Swit_4753 206
392499.Swit_0007 392499.Swit_4754 274
392499.Swit_0007 392499.Swit_4770 950
392499.Swit_0007 392499.Swit_4771 195
392499.Swit_0007 392499.Swit_4776 151
392499.Swit_0007 392499.Swit_4784 220
392499.Swit_0007 392499.Swit_4786 320
392499.Swit_0007 392499.Swit_4790 166
392499.Swit_0007 392499.Swit_4819 254
392499.Swit_0007 392499.Swit_4833 189
392499.Swit_0007 392499.Swit_4857 169
392499.Swit_0007 392499.Swit_4858 169
392499.Swit_0007 392499.Swit_4868 219
392499.Swit_0007 392499.Swit_4878 320
392499.Swit_0007 392499.Swit_4884 521
392499.Swit_0007 392499.Swit_5203 384
392499.Swit_0007 392499.Swit_5215 297
392499.Swit_0007 392499.Swit_5264 167
392499.Swit_0007 392499.Swit_5290 254
392499.Swit_0007 392499.Swit_5299 384
392499.Swit_0007 392499.Swit_5320 171
392499.Swit_0007 392499.Swit_5326 155
392499.Swit_0007 392499.Swit_5351 594
392499.Swit_0007 392499.Swit_5354 242
392499.Swit_0007 392499.Swit_5387 196
392499.Swit_0008 392499.Swit_0001 176
392499.Swit_0008 392499.Swit_0005 632
392499.Swit_0008 392499.Swit_0006 632
392499.Swit_0008 392499.Swit_0007 999
392499.Swit_0008 392499.Swit_0009 637
392499.Swit_0008 392499.Swit_0010 705
392499.Swit_0008 392499.Swit_0011 683
392499.Swit_0008 392499.Swit_0012 332
392499.Swit_0008 392499.Swit_0013 307
392499.Swit_0008 392499.Swit_0014 315
392499.Swit_0008 392499.Swit_0015 296
392499.Swit_0008 392499.Swit_0016 225
392499.Swit_0008 392499.Swit_0022 230
392499.Swit_0008 392499.Swit_0025 177
392499.Swit_0008 392499.Swit_0042 151
392499.Swit_0008 392499.Swit_0043 244
392499.Swit_0008 392499.Swit_0055 200
392499.Swit_0008 392499.Swit_0056 169
392499.Swit_0008 392499.Swit_0075 294
392499.Swit_0008 392499.Swit_0083 335
392499.Swit_0008 392499.Swit_0084 247
392499.Swit_0008 392499.Swit_0086 169
392499.Swit_0008 392499.Swit_0090 496
392499.Swit_0008 392499.Swit_0104 292
392499.Swit_0008 392499.Swit_0109 183
392499.Swit_0008 392499.Swit_0123 155
392499.Swit_0008 392499.Swit_0133 245
392499.Swit_0008 392499.Swit_0172 170
392499.Swit_0008 392499.Swit_0178 216
392499.Swit_0008 392499.Swit_0204 252
392499.Swit_0008 392499.Swit_0207 254
392499.Swit_0008 392499.Swit_0209 200
392499.Swit_0008 392499.Swit_0219 338
392499.Swit_0008 392499.Swit_0222 438
392499.Swit_0008 392499.Swit_0245 389
392499.Swit_0008 392499.Swit_0251 247
392499.Swit_0008 392499.Swit_0252 520
392499.Swit_0008 392499.Swit_0262 184
392499.Swit_0008 392499.Swit_0264 336
392499.Swit_0008 392499.Swit_0265 504
392499.Swit_0008 392499.Swit_0402 178
392499.Swit_0008 392499.Swit_0425 155
392499.Swit_0008 392499.Swit_0435 381
392499.Swit_0008 392499.Swit_0438 372
392499.Swit_0008 392499.Swit_0439 169
392499.Swit_0008 392499.Swit_0446 483
392499.Swit_0008 392499.Swit_0460 199
392499.Swit_0008 392499.Swit_0461 189
392499.Swit_0008 392499.Swit_0462 172
392499.Swit_0008 392499.Swit_0463 247
392499.Swit_0008 392499.Swit_0464 172
392499.Swit_0008 392499.Swit_0470 184
392499.Swit_0008 392499.Swit_0471 173
392499.Swit_0008 392499.Swit_0486 157
392499.Swit_0008 392499.Swit_0491 278
392499.Swit_0008 392499.Swit_0492 175
392499.Swit_0008 392499.Swit_0493 244
392499.Swit_0008 392499.Swit_0508 531
392499.Swit_0008 392499.Swit_0512 727
392499.Swit_0008 392499.Swit_0517 216
392499.Swit_0008 392499.Swit_0544 211
392499.Swit_0008 392499.Swit_0558 169
392499.Swit_0008 392499.Swit_0566 188
392499.Swit_0008 392499.Swit_0570 156
392499.Swit_0008 392499.Swit_0573 234
392499.Swit_0008 392499.Swit_0577 203
392499.Swit_0008 392499.Swit_0594 384
392499.Swit_0008 392499.Swit_0601 487
392499.Swit_0008 392499.Swit_0608 278
392499.Swit_0008 392499.Swit_0610 285
392499.Swit_0008 392499.Swit_0617 240
392499.Swit_0008 392499.Swit_0618 456
392499.Swit_0008 392499.Swit_0619 312
392499.Swit_0008 392499.Swit_0620 179
392499.Swit_0008 392499.Swit_0621 273
392499.Swit_0008 392499.Swit_0622 272
392499.Swit_0008 392499.Swit_0623 199
392499.Swit_0008 392499.Swit_0624 152
392499.Swit_0008 392499.Swit_0637 494
392499.Swit_0008 392499.Swit_0642 224
392499.Swit_0008 392499.Swit_0657 504
392499.Swit_0008 392499.Swit_0659 336
392499.Swit_0008 392499.Swit_0716 180
392499.Swit_0008 392499.Swit_0757 292
392499.Swit_0008 392499.Swit_0859 262
392499.Swit_0008 392499.Swit_0864 233
392499.Swit_0008 392499.Swit_0882 304
392499.Swit_0008 392499.Swit_0937 154
392499.Swit_0008 392499.Swit_1058 240
392499.Swit_0008 392499.Swit_1086 240
392499.Swit_0008 392499.Swit_1091 229
392499.Swit_0008 392499.Swit_1092 293
392499.Swit_0008 392499.Swit_1097 151
392499.Swit_0008 392499.Swit_1113 327
392499.Swit_0008 392499.Swit_1119 172
392499.Swit_0008 392499.Swit_1131 246
392499.Swit_0008 392499.Swit_1132 207
392499.Swit_0008 392499.Swit_1140 328
392499.Swit_0008 392499.Swit_1146 152
392499.Swit_0008 392499.Swit_1150 173
392499.Swit_0008 392499.Swit_1163 396
392499.Swit_0008 392499.Swit_1256 233
392499.Swit_0008 392499.Swit_1280 224
392499.Swit_0008 392499.Swit_1317 156
392499.Swit_0008 392499.Swit_1325 195
392499.Swit_0008 392499.Swit_1326 206
392499.Swit_0008 392499.Swit_1327 205
392499.Swit_0008 392499.Swit_1328 241
392499.Swit_0008 392499.Swit_1332 299
392499.Swit_0008 392499.Swit_1333 195
392499.Swit_0008 392499.Swit_1335 214
392499.Swit_0008 392499.Swit_1336 191
392499.Swit_0008 392499.Swit_1337 201
392499.Swit_0008 392499.Swit_1338 186
392499.Swit_0008 392499.Swit_1339 217
392499.Swit_0008 392499.Swit_1340 187
392499.Swit_0008 392499.Swit_1341 284
392499.Swit_0008 392499.Swit_1342 178
392499.Swit_0008 392499.Swit_1343 199
392499.Swit_0008 392499.Swit_1345 170
392499.Swit_0008 392499.Swit_1346 188
392499.Swit_0008 392499.Swit_1347 221
392499.Swit_0008 392499.Swit_1349 188
392499.Swit_0008 392499.Swit_1350 221
392499.Swit_0008 392499.Swit_1351 215
392499.Swit_0008 392499.Swit_1352 207
392499.Swit_0008 392499.Swit_1353 191
392499.Swit_0008 392499.Swit_1354 202
392499.Swit_0008 392499.Swit_1356 233
392499.Swit_0008 392499.Swit_1357 236
392499.Swit_0008 392499.Swit_1358 240
392499.Swit_0008 392499.Swit_1373 203
392499.Swit_0008 392499.Swit_1386 521
392499.Swit_0008 392499.Swit_1389 184
392499.Swit_0008 392499.Swit_1407 199
392499.Swit_0008 392499.Swit_1408 261
392499.Swit_0008 392499.Swit_1409 262
392499.Swit_0008 392499.Swit_1413 483
392499.Swit_0008 392499.Swit_1419 169
392499.Swit_0008 392499.Swit_1434 292
392499.Swit_0008 392499.Swit_1435 159
392499.Swit_0008 392499.Swit_1449 232
392499.Swit_0008 392499.Swit_1452 172
392499.Swit_0008 392499.Swit_1453 182
392499.Swit_0008 392499.Swit_1457 150
392499.Swit_0008 392499.Swit_1461 252
392499.Swit_0008 392499.Swit_1464 160
392499.Swit_0008 392499.Swit_1470 261
392499.Swit_0008 392499.Swit_1506 293
392499.Swit_0008 392499.Swit_1521 191
392499.Swit_0008 392499.Swit_1565 171
392499.Swit_0008 392499.Swit_1595 161
392499.Swit_0008 392499.Swit_1612 170
392499.Swit_0008 392499.Swit_1623 424
392499.Swit_0008 392499.Swit_1644 261
392499.Swit_0008 392499.Swit_1647 156
392499.Swit_0008 392499.Swit_1651 304
392499.Swit_0008 392499.Swit_1666 243
392499.Swit_0008 392499.Swit_1690 171
392499.Swit_0008 392499.Swit_1838 176
392499.Swit_0008 392499.Swit_1878 156
392499.Swit_0008 392499.Swit_1921 274
392499.Swit_0008 392499.Swit_1941 723
392499.Swit_0008 392499.Swit_2136 199
392499.Swit_0008 392499.Swit_2137 172
392499.Swit_0008 392499.Swit_2142 169
392499.Swit_0008 392499.Swit_2199 366
392499.Swit_0008 392499.Swit_2272 188
392499.Swit_0008 392499.Swit_2321 469
392499.Swit_0008 392499.Swit_2326 246
392499.Swit_0008 392499.Swit_2337 389
392499.Swit_0008 392499.Swit_2340 220
392499.Swit_0008 392499.Swit_2348 258
392499.Swit_0008 392499.Swit_2352 165
392499.Swit_0008 392499.Swit_2358 180
392499.Swit_0008 392499.Swit_2361 274
392499.Swit_0008 392499.Swit_2362 366
392499.Swit_0008 392499.Swit_2372 155
392499.Swit_0008 392499.Swit_2376 177
392499.Swit_0008 392499.Swit_2391 350
392499.Swit_0008 392499.Swit_2428 236
392499.Swit_0008 392499.Swit_2429 296
392499.Swit_0008 392499.Swit_2439 251
392499.Swit_0008 392499.Swit_2443 216
392499.Swit_0008 392499.Swit_2444 274
392499.Swit_0008 392499.Swit_2446 239
392499.Swit_0008 392499.Swit_2449 152
392499.Swit_0008 392499.Swit_2456 325
392499.Swit_0008 392499.Swit_2457 286
392499.Swit_0008 392499.Swit_2458 999
392499.Swit_0008 392499.Swit_2514 235
392499.Swit_0008 392499.Swit_2531 207
392499.Swit_0008 392499.Swit_2532 205
392499.Swit_0008 392499.Swit_2543 156
392499.Swit_0008 392499.Swit_2544 173
392499.Swit_0008 392499.Swit_2545 169
392499.Swit_0008 392499.Swit_2546 179
392499.Swit_0008 392499.Swit_2547 246
392499.Swit_0008 392499.Swit_2554 196
392499.Swit_0008 392499.Swit_2562 212
392499.Swit_0008 392499.Swit_2563 212
392499.Swit_0008 392499.Swit_2564 237
392499.Swit_0008 392499.Swit_2565 215
392499.Swit_0008 392499.Swit_2583 373
392499.Swit_0008 392499.Swit_2584 464
392499.Swit_0008 392499.Swit_2587 232
392499.Swit_0008 392499.Swit_2589 232
392499.Swit_0008 392499.Swit_2591 437
392499.Swit_0008 392499.Swit_2601 251
392499.Swit_0008 392499.Swit_2641 162
392499.Swit_0008 392499.Swit_2656 249
392499.Swit_0008 392499.Swit_2657 198
392499.Swit_0008 392499.Swit_2662 188
392499.Swit_0008 392499.Swit_2663 334
392499.Swit_0008 392499.Swit_2664 415
392499.Swit_0008 392499.Swit_2673 162
392499.Swit_0008 392499.Swit_2674 192
392499.Swit_0008 392499.Swit_2682 366
392499.Swit_0008 392499.Swit_2685 153
392499.Swit_0008 392499.Swit_2694 274
392499.Swit_0008 392499.Swit_2696 281
392499.Swit_0008 392499.Swit_2697 304
392499.Swit_0008 392499.Swit_2705 228
392499.Swit_0008 392499.Swit_2714 399
392499.Swit_0008 392499.Swit_2717 167
392499.Swit_0008 392499.Swit_2718 258
392499.Swit_0008 392499.Swit_2719 169
392499.Swit_0008 392499.Swit_2720 261
392499.Swit_0008 392499.Swit_2723 427
392499.Swit_0008 392499.Swit_2726 421
392499.Swit_0008 392499.Swit_2727 378
392499.Swit_0008 392499.Swit_2728 263
392499.Swit_0008 392499.Swit_2729 212
392499.Swit_0008 392499.Swit_2736 159
392499.Swit_0008 392499.Swit_2746 210
392499.Swit_0008 392499.Swit_2747 169
392499.Swit_0008 392499.Swit_2757 154
392499.Swit_0008 392499.Swit_2761 280
392499.Swit_0008 392499.Swit_2775 344
392499.Swit_0008 392499.Swit_2776 432
392499.Swit_0008 392499.Swit_2777 183
392499.Swit_0008 392499.Swit_2780 209
392499.Swit_0008 392499.Swit_2786 380
392499.Swit_0008 392499.Swit_2817 434
392499.Swit_0008 392499.Swit_2830 999
392499.Swit_0008 392499.Swit_2833 510
392499.Swit_0008 392499.Swit_2835 184
392499.Swit_0008 392499.Swit_2838 203
392499.Swit_0008 392499.Swit_2846 205
392499.Swit_0008 392499.Swit_2852 202
392499.Swit_0008 392499.Swit_2856 339
392499.Swit_0008 392499.Swit_2864 233
392499.Swit_0008 392499.Swit_2887 424
392499.Swit_0008 392499.Swit_2899 307
392499.Swit_0008 392499.Swit_2906 169
392499.Swit_0008 392499.Swit_2910 426
392499.Swit_0008 392499.Swit_2911 242
392499.Swit_0008 392499.Swit_2915 171
392499.Swit_0008 392499.Swit_2930 205
392499.Swit_0008 392499.Swit_2933 159
392499.Swit_0008 392499.Swit_2954 173
392499.Swit_0008 392499.Swit_2970 247
392499.Swit_0008 392499.Swit_2977 169
392499.Swit_0008 392499.Swit_2978 281
392499.Swit_0008 392499.Swit_2980 559
392499.Swit_0008 392499.Swit_2981 306
392499.Swit_0008 392499.Swit_2983 209
392499.Swit_0008 392499.Swit_3006 171
392499.Swit_0008 392499.Swit_3007 631
392499.Swit_0008 392499.Swit_3015 653
392499.Swit_0008 392499.Swit_3096 292
392499.Swit_0008 392499.Swit_3121 322
392499.Swit_0008 392499.Swit_3126 483
392499.Swit_0008 392499.Swit_3139 157
392499.Swit_0008 392499.Swit_3164 159
392499.Swit_0008 392499.Swit_3173 516
392499.Swit_0008 392499.Swit_3177 354
392499.Swit_0008 392499.Swit_3212 227
392499.Swit_0008 392499.Swit_3213 262
392499.Swit_0008 392499.Swit_3219 484
392499.Swit_0008 392499.Swit_3226 274
392499.Swit_0008 392499.Swit_3227 446
392499.Swit_0008 392499.Swit_3235 330
392499.Swit_0008 392499.Swit_3236 195
392499.Swit_0008 392499.Swit_3237 312
392499.Swit_0008 392499.Swit_3265 292
392499.Swit_0008 392499.Swit_3294 151
392499.Swit_0008 392499.Swit_3324 211
392499.Swit_0008 392499.Swit_3371 203
392499.Swit_0008 392499.Swit_3373 673
392499.Swit_0008 392499.Swit_3376 295
392499.Swit_0008 392499.Swit_3379 276
392499.Swit_0008 392499.Swit_3393 292
392499.Swit_0008 392499.Swit_3427 156
392499.Swit_0008 392499.Swit_3447 385
392499.Swit_0008 392499.Swit_3448 224
392499.Swit_0008 392499.Swit_3468 169
392499.Swit_0008 392499.Swit_3476 177
392499.Swit_0008 392499.Swit_3477 173
392499.Swit_0008 392499.Swit_3490 558
392499.Swit_0008 392499.Swit_3514 220
392499.Swit_0008 392499.Swit_3528 156
392499.Swit_0008 392499.Swit_3544 186
392499.Swit_0008 392499.Swit_3551 235
392499.Swit_0008 392499.Swit_3555 211
392499.Swit_0008 392499.Swit_3556 169
392499.Swit_0008 392499.Swit_3570 165
392499.Swit_0008 392499.Swit_3575 276
392499.Swit_0008 392499.Swit_3577 160
392499.Swit_0008 392499.Swit_3594 283
392499.Swit_0008 392499.Swit_3614 227
392499.Swit_0008 392499.Swit_3615 170
392499.Swit_0008 392499.Swit_3616 169
392499.Swit_0008 392499.Swit_3617 171
392499.Swit_0008 392499.Swit_3663 242
392499.Swit_0008 392499.Swit_3667 153
392499.Swit_0008 392499.Swit_3715 178
392499.Swit_0008 392499.Swit_3781 396
392499.Swit_0008 392499.Swit_3784 150
392499.Swit_0008 392499.Swit_3785 463
392499.Swit_0008 392499.Swit_3786 176
392499.Swit_0008 392499.Swit_3787 205
392499.Swit_0008 392499.Swit_3788 169
392499.Swit_0008 392499.Swit_3801 229
392499.Swit_0008 392499.Swit_3809 182
392499.Swit_0008 392499.Swit_3810 233
392499.Swit_0008 392499.Swit_3816 206
392499.Swit_0008 392499.Swit_3819 209
392499.Swit_0008 392499.Swit_3820 228
392499.Swit_0008 392499.Swit_3826 368
392499.Swit_0008 392499.Swit_3827 518
392499.Swit_0008 392499.Swit_3845 432
392499.Swit_0008 392499.Swit_3846 434
392499.Swit_0008 392499.Swit_3869 172
392499.Swit_0008 392499.Swit_3872 243
392499.Swit_0008 392499.Swit_3891 238
392499.Swit_0008 392499.Swit_3892 244
392499.Swit_0008 392499.Swit_3896 459
392499.Swit_0008 392499.Swit_3911 153
392499.Swit_0008 392499.Swit_3917 169
392499.Swit_0008 392499.Swit_3925 180
392499.Swit_0008 392499.Swit_3931 219
392499.Swit_0008 392499.Swit_3932 300
392499.Swit_0008 392499.Swit_3935 175
392499.Swit_0008 392499.Swit_3937 496
392499.Swit_0008 392499.Swit_3950 171
392499.Swit_0008 392499.Swit_3986 155
392499.Swit_0008 392499.Swit_4023 175
392499.Swit_0008 392499.Swit_4027 215
392499.Swit_0008 392499.Swit_4035 248
392499.Swit_0008 392499.Swit_4041 354
392499.Swit_0008 392499.Swit_4042 221
392499.Swit_0008 392499.Swit_4043 183
392499.Swit_0008 392499.Swit_4045 190
392499.Swit_0008 392499.Swit_4048 156
392499.Swit_0008 392499.Swit_4058 252
392499.Swit_0008 392499.Swit_4074 275
392499.Swit_0008 392499.Swit_4079 160
392499.Swit_0008 392499.Swit_4089 323
392499.Swit_0008 392499.Swit_4100 169
392499.Swit_0008 392499.Swit_4107 274
392499.Swit_0008 392499.Swit_4110 239
392499.Swit_0008 392499.Swit_4130 154
392499.Swit_0008 392499.Swit_4167 233
392499.Swit_0008 392499.Swit_4172 235
392499.Swit_0008 392499.Swit_4211 233
392499.Swit_0008 392499.Swit_4245 150
392499.Swit_0008 392499.Swit_4299 171
392499.Swit_0008 392499.Swit_4354 233
392499.Swit_0008 392499.Swit_4398 152
392499.Swit_0008 392499.Swit_4409 500
392499.Swit_0008 392499.Swit_4450 260
392499.Swit_0008 392499.Swit_4468 164
392499.Swit_0008 392499.Swit_4472 333
392499.Swit_0008 392499.Swit_4483 262
392499.Swit_0008 392499.Swit_4494 322
392499.Swit_0008 392499.Swit_4503 409
392499.Swit_0008 392499.Swit_4508 291
392499.Swit_0008 392499.Swit_4516 163
392499.Swit_0008 392499.Swit_4543 207
392499.Swit_0008 392499.Swit_4553 587
392499.Swit_0008 392499.Swit_4576 240
392499.Swit_0008 392499.Swit_4577 418
392499.Swit_0008 392499.Swit_4594 236
392499.Swit_0008 392499.Swit_4595 230
392499.Swit_0008 392499.Swit_4603 171
392499.Swit_0008 392499.Swit_4606 174
392499.Swit_0008 392499.Swit_4645 182
392499.Swit_0008 392499.Swit_4654 240
392499.Swit_0008 392499.Swit_4660 194
392499.Swit_0008 392499.Swit_4686 220
392499.Swit_0008 392499.Swit_4688 725
392499.Swit_0008 392499.Swit_4689 181
392499.Swit_0008 392499.Swit_4694 250
392499.Swit_0008 392499.Swit_4698 185
392499.Swit_0008 392499.Swit_4699 364
392499.Swit_0008 392499.Swit_4700 710
392499.Swit_0008 392499.Swit_4715 196
392499.Swit_0008 392499.Swit_4731 229
392499.Swit_0008 392499.Swit_4742 174
392499.Swit_0008 392499.Swit_4751 183
392499.Swit_0008 392499.Swit_4754 207
392499.Swit_0008 392499.Swit_4767 168
392499.Swit_0008 392499.Swit_4770 844
392499.Swit_0008 392499.Swit_4784 195
392499.Swit_0008 392499.Swit_4790 227
392499.Swit_0008 392499.Swit_4819 180
392499.Swit_0008 392499.Swit_4833 261
392499.Swit_0008 392499.Swit_4857 248
392499.Swit_0008 392499.Swit_4858 169
392499.Swit_0008 392499.Swit_4868 220
392499.Swit_0008 392499.Swit_4879 169
392499.Swit_0008 392499.Swit_4884 332
392499.Swit_0008 392499.Swit_4986 283
392499.Swit_0008 392499.Swit_5034 168
392499.Swit_0008 392499.Swit_5127 229
392499.Swit_0008 392499.Swit_5159 216
392499.Swit_0008 392499.Swit_5203 384
392499.Swit_0008 392499.Swit_5204 185
392499.Swit_0008 392499.Swit_5223 216
392499.Swit_0008 392499.Swit_5278 224
392499.Swit_0008 392499.Swit_5283 153
392499.Swit_0008 392499.Swit_5288 180
392499.Swit_0008 392499.Swit_5290 180
392499.Swit_0008 392499.Swit_5299 384
392499.Swit_0008 392499.Swit_5306 192
392499.Swit_0008 392499.Swit_5320 175
392499.Swit_0008 392499.Swit_5334 233
392499.Swit_0008 392499.Swit_5351 590
392499.Swit_0008 392499.Swit_5357 164
392499.Swit_0009 392499.Swit_0005 477
392499.Swit_0009 392499.Swit_0006 477
392499.Swit_0009 392499.Swit_0007 637
392499.Swit_0009 392499.Swit_0008 637
392499.Swit_0009 392499.Swit_0010 865
392499.Swit_0009 392499.Swit_0011 519
392499.Swit_0009 392499.Swit_0012 379
392499.Swit_0009 392499.Swit_0013 341
392499.Swit_0009 392499.Swit_0014 341
392499.Swit_0009 392499.Swit_0015 341
392499.Swit_0009 392499.Swit_0016 261
392499.Swit_0010 392499.Swit_0005 477
392499.Swit_0010 392499.Swit_0006 477
392499.Swit_0010 392499.Swit_0007 705
392499.Swit_0010 392499.Swit_0008 705
392499.Swit_0010 392499.Swit_0009 865
392499.Swit_0010 392499.Swit_0011 620
392499.Swit_0010 392499.Swit_0012 379
392499.Swit_0010 392499.Swit_0013 341
392499.Swit_0010 392499.Swit_0014 341
392499.Swit_0010 392499.Swit_0015 341
392499.Swit_0010 392499.Swit_0016 261
392499.Swit_0010 392499.Swit_0031 426
392499.Swit_0010 392499.Swit_0035 334
392499.Swit_0010 392499.Swit_0063 205
392499.Swit_0010 392499.Swit_0079 150
392499.Swit_0010 392499.Swit_0105 266
392499.Swit_0010 392499.Swit_0112 161
392499.Swit_0010 392499.Swit_0117 185
392499.Swit_0010 392499.Swit_0130 156
392499.Swit_0010 392499.Swit_0136 210
392499.Swit_0010 392499.Swit_0142 218
392499.Swit_0010 392499.Swit_0183 195
392499.Swit_0010 392499.Swit_0215 161
392499.Swit_0010 392499.Swit_0235 392
392499.Swit_0010 392499.Swit_0259 180
392499.Swit_0010 392499.Swit_0274 180
392499.Swit_0010 392499.Swit_0275 161
392499.Swit_0010 392499.Swit_0279 156
392499.Swit_0010 392499.Swit_0285 310
392499.Swit_0010 392499.Swit_0372 279
392499.Swit_0010 392499.Swit_0400 193
392499.Swit_0010 392499.Swit_0411 154
392499.Swit_0010 392499.Swit_0415 151
392499.Swit_0010 392499.Swit_0441 188
392499.Swit_0010 392499.Swit_0445 446
392499.Swit_0010 392499.Swit_0449 289
392499.Swit_0010 392499.Swit_0454 183
392499.Swit_0010 392499.Swit_0485 164
392499.Swit_0010 392499.Swit_0493 169
392499.Swit_0010 392499.Swit_0494 297
392499.Swit_0010 392499.Swit_0500 184
392499.Swit_0010 392499.Swit_0534 160
392499.Swit_0010 392499.Swit_0570 175
392499.Swit_0010 392499.Swit_0579 153
392499.Swit_0010 392499.Swit_0596 364
392499.Swit_0010 392499.Swit_0600 295
392499.Swit_0010 392499.Swit_0604 236
392499.Swit_0010 392499.Swit_0618 266
392499.Swit_0010 392499.Swit_0634 189
392499.Swit_0010 392499.Swit_0692 167
392499.Swit_0010 392499.Swit_0736 220
392499.Swit_0010 392499.Swit_0754 159
392499.Swit_0010 392499.Swit_0799 300
392499.Swit_0010 392499.Swit_0811 325
392499.Swit_0010 392499.Swit_0820 206
392499.Swit_0010 392499.Swit_0835 150
392499.Swit_0010 392499.Swit_0868 430
392499.Swit_0010 392499.Swit_0871 311
392499.Swit_0010 392499.Swit_0879 159
392499.Swit_0010 392499.Swit_0884 411
392499.Swit_0010 392499.Swit_0895 270
392499.Swit_0010 392499.Swit_0896 166
392499.Swit_0010 392499.Swit_0921 160
392499.Swit_0010 392499.Swit_0952 165
392499.Swit_0010 392499.Swit_1117 188
392499.Swit_0010 392499.Swit_1162 390
392499.Swit_0010 392499.Swit_1281 217
392499.Swit_0010 392499.Swit_1292 211
392499.Swit_0010 392499.Swit_1352 155
392499.Swit_0010 392499.Swit_1371 161
392499.Swit_0010 392499.Swit_1383 308
392499.Swit_0010 392499.Swit_1416 236
392499.Swit_0010 392499.Swit_1428 200
392499.Swit_0010 392499.Swit_1455 201
392499.Swit_0010 392499.Swit_1495 195
392499.Swit_0010 392499.Swit_1606 180
392499.Swit_0010 392499.Swit_1639 194
392499.Swit_0010 392499.Swit_1682 159
392499.Swit_0010 392499.Swit_1716 152
392499.Swit_0010 392499.Swit_1717 164
392499.Swit_0010 392499.Swit_1783 198
392499.Swit_0010 392499.Swit_1788 157
392499.Swit_0010 392499.Swit_1811 254
392499.Swit_0010 392499.Swit_1817 191
392499.Swit_0010 392499.Swit_1879 153
392499.Swit_0010 392499.Swit_1927 165
392499.Swit_0010 392499.Swit_1931 211
392499.Swit_0010 392499.Swit_1942 564
392499.Swit_0010 392499.Swit_2036 216
392499.Swit_0010 392499.Swit_2049 292
392499.Swit_0010 392499.Swit_2058 237
392499.Swit_0010 392499.Swit_2095 202
392499.Swit_0010 392499.Swit_2128 170
392499.Swit_0010 392499.Swit_2134 154
392499.Swit_0010 392499.Swit_2164 181
392499.Swit_0010 392499.Swit_2220 157
392499.Swit_0010 392499.Swit_2299 170
392499.Swit_0010 392499.Swit_2303 169
392499.Swit_0010 392499.Swit_2332 205
392499.Swit_0010 392499.Swit_2339 552
392499.Swit_0010 392499.Swit_2340 157
392499.Swit_0010 392499.Swit_2351 292
392499.Swit_0010 392499.Swit_2390 157
392499.Swit_0010 392499.Swit_2397 164
392499.Swit_0010 392499.Swit_2431 230
392499.Swit_0010 392499.Swit_2459 356
392499.Swit_0010 392499.Swit_2472 507
392499.Swit_0010 392499.Swit_2489 160
392499.Swit_0010 392499.Swit_2542 170
392499.Swit_0010 392499.Swit_2546 179
392499.Swit_0010 392499.Swit_2575 198
392499.Swit_0010 392499.Swit_2620 156
392499.Swit_0010 392499.Swit_2680 206
392499.Swit_0010 392499.Swit_2698 184
392499.Swit_0010 392499.Swit_2721 163
392499.Swit_0010 392499.Swit_2744 151
392499.Swit_0010 392499.Swit_2745 297
392499.Swit_0010 392499.Swit_2751 190
392499.Swit_0010 392499.Swit_2757 173
392499.Swit_0010 392499.Swit_2803 156
392499.Swit_0010 392499.Swit_2824 357
392499.Swit_0010 392499.Swit_2838 446
392499.Swit_0010 392499.Swit_2851 349
392499.Swit_0010 392499.Swit_2874 186
392499.Swit_0010 392499.Swit_2879 557
392499.Swit_0010 392499.Swit_2880 191
392499.Swit_0010 392499.Swit_2897 315
392499.Swit_0010 392499.Swit_2901 323
392499.Swit_0010 392499.Swit_2904 162
392499.Swit_0010 392499.Swit_2968 426
392499.Swit_0010 392499.Swit_2971 166
392499.Swit_0010 392499.Swit_2973 209
392499.Swit_0010 392499.Swit_2974 353
392499.Swit_0010 392499.Swit_3016 319
392499.Swit_0010 392499.Swit_3061 156
392499.Swit_0010 392499.Swit_3097 269
392499.Swit_0010 392499.Swit_3103 155
392499.Swit_0010 392499.Swit_3141 237
392499.Swit_0010 392499.Swit_3150 175
392499.Swit_0010 392499.Swit_3200 153
392499.Swit_0010 392499.Swit_3269 156
392499.Swit_0010 392499.Swit_3274 161
392499.Swit_0010 392499.Swit_3331 444
392499.Swit_0010 392499.Swit_3340 178
392499.Swit_0010 392499.Swit_3356 160
392499.Swit_0010 392499.Swit_3367 232
392499.Swit_0010 392499.Swit_3400 176
392499.Swit_0010 392499.Swit_3431 160
392499.Swit_0010 392499.Swit_3440 165
392499.Swit_0010 392499.Swit_3443 229
392499.Swit_0010 392499.Swit_3458 663
392499.Swit_0010 392499.Swit_3468 164
392499.Swit_0010 392499.Swit_3496 162
392499.Swit_0010 392499.Swit_3498 170
392499.Swit_0010 392499.Swit_3530 206
392499.Swit_0010 392499.Swit_3565 438
392499.Swit_0010 392499.Swit_3584 520
392499.Swit_0010 392499.Swit_3588 214
392499.Swit_0010 392499.Swit_3622 153
392499.Swit_0010 392499.Swit_3724 151
392499.Swit_0010 392499.Swit_3763 156
392499.Swit_0010 392499.Swit_3764 401
392499.Swit_0010 392499.Swit_3782 499
392499.Swit_0010 392499.Swit_3809 169
392499.Swit_0010 392499.Swit_3849 246
392499.Swit_0010 392499.Swit_3850 150
392499.Swit_0010 392499.Swit_3855 175
392499.Swit_0010 392499.Swit_3861 156
392499.Swit_0010 392499.Swit_3862 247
392499.Swit_0010 392499.Swit_3884 153
392499.Swit_0010 392499.Swit_3885 230
392499.Swit_0010 392499.Swit_3903 165
392499.Swit_0010 392499.Swit_3943 175
392499.Swit_0010 392499.Swit_3958 151
392499.Swit_0010 392499.Swit_3966 181
392499.Swit_0010 392499.Swit_3993 307
392499.Swit_0010 392499.Swit_3995 504
392499.Swit_0010 392499.Swit_4014 187
392499.Swit_0010 392499.Swit_4048 166
392499.Swit_0010 392499.Swit_4059 337
392499.Swit_0010 392499.Swit_4080 157
392499.Swit_0010 392499.Swit_4091 174
392499.Swit_0010 392499.Swit_4108 293
392499.Swit_0010 392499.Swit_4112 249
392499.Swit_0010 392499.Swit_4113 178
392499.Swit_0010 392499.Swit_4175 152
392499.Swit_0010 392499.Swit_4359 169
392499.Swit_0010 392499.Swit_4390 517
392499.Swit_0010 392499.Swit_4396 153
392499.Swit_0010 392499.Swit_4433 288
392499.Swit_0010 392499.Swit_4471 186
392499.Swit_0010 392499.Swit_4479 653
392499.Swit_0010 392499.Swit_4484 191
392499.Swit_0010 392499.Swit_4485 201
392499.Swit_0010 392499.Swit_4493 310
392499.Swit_0010 392499.Swit_4507 160
392499.Swit_0010 392499.Swit_4558 213
392499.Swit_0010 392499.Swit_4566 153
392499.Swit_0010 392499.Swit_4568 170
392499.Swit_0010 392499.Swit_4580 356
392499.Swit_0010 392499.Swit_4605 275
392499.Swit_0010 392499.Swit_4661 161
392499.Swit_0010 392499.Swit_4669 168
392499.Swit_0010 392499.Swit_4683 186
392499.Swit_0010 392499.Swit_4691 165
392499.Swit_0010 392499.Swit_4693 237
392499.Swit_0010 392499.Swit_4710 153
392499.Swit_0010 392499.Swit_4731 185
392499.Swit_0010 392499.Swit_4738 165
392499.Swit_0010 392499.Swit_4762 166
392499.Swit_0010 392499.Swit_4768 155
392499.Swit_0010 392499.Swit_4773 177
392499.Swit_0010 392499.Swit_4782 175
392499.Swit_0010 392499.Swit_4815 185
392499.Swit_0010 392499.Swit_4827 472
392499.Swit_0010 392499.Swit_4828 556
392499.Swit_0010 392499.Swit_4867 226
392499.Swit_0010 392499.Swit_4868 156
392499.Swit_0010 392499.Swit_4869 153
392499.Swit_0010 392499.Swit_4912 246
392499.Swit_0010 392499.Swit_4945 354
392499.Swit_0010 392499.Swit_5198 205
392499.Swit_0010 392499.Swit_5217 261
392499.Swit_0010 392499.Swit_5234 191
392499.Swit_0010 392499.Swit_5253 267
392499.Swit_0010 392499.Swit_5338 263
392499.Swit_0010 392499.Swit_5370 556
392499.Swit_0011 392499.Swit_0001 558
392499.Swit_0011 392499.Swit_0005 336
392499.Swit_0011 392499.Swit_0006 316
392499.Swit_0011 392499.Swit_0007 684
392499.Swit_0011 392499.Swit_0008 683
392499.Swit_0011 392499.Swit_0009 519
392499.Swit_0011 392499.Swit_0010 620
392499.Swit_0011 392499.Swit_0012 597
392499.Swit_0011 392499.Swit_0013 561
392499.Swit_0011 392499.Swit_0014 526
392499.Swit_0011 392499.Swit_0015 526
392499.Swit_0011 392499.Swit_0016 372
392499.Swit_0011 392499.Swit_0020 213
392499.Swit_0011 392499.Swit_0022 184
392499.Swit_0011 392499.Swit_0023 164
392499.Swit_0011 392499.Swit_0030 443
392499.Swit_0011 392499.Swit_0042 184
392499.Swit_0011 392499.Swit_0070 165
392499.Swit_0011 392499.Swit_0075 238
392499.Swit_0011 392499.Swit_0088 294
392499.Swit_0011 392499.Swit_0090 152
392499.Swit_0011 392499.Swit_0093 162
392499.Swit_0011 392499.Swit_0098 155
392499.Swit_0011 392499.Swit_0102 179
392499.Swit_0011 392499.Swit_0106 184
392499.Swit_0011 392499.Swit_0107 154
392499.Swit_0011 392499.Swit_0120 193
392499.Swit_0011 392499.Swit_0133 318
392499.Swit_0011 392499.Swit_0154 361
392499.Swit_0011 392499.Swit_0186 241
392499.Swit_0011 392499.Swit_0203 240
392499.Swit_0011 392499.Swit_0204 181
392499.Swit_0011 392499.Swit_0209 268
392499.Swit_0011 392499.Swit_0218 629
392499.Swit_0011 392499.Swit_0219 291
392499.Swit_0011 392499.Swit_0221 220
392499.Swit_0011 392499.Swit_0222 793
392499.Swit_0011 392499.Swit_0232 180
392499.Swit_0011 392499.Swit_0238 288
392499.Swit_0011 392499.Swit_0244 183
392499.Swit_0011 392499.Swit_0252 177
392499.Swit_0011 392499.Swit_0406 220
392499.Swit_0011 392499.Swit_0410 179
392499.Swit_0011 392499.Swit_0412 468
392499.Swit_0011 392499.Swit_0431 305
392499.Swit_0011 392499.Swit_0447 208
392499.Swit_0011 392499.Swit_0450 277
392499.Swit_0011 392499.Swit_0460 299
392499.Swit_0011 392499.Swit_0461 269
392499.Swit_0011 392499.Swit_0467 173
392499.Swit_0011 392499.Swit_0485 175
392499.Swit_0011 392499.Swit_0508 455
392499.Swit_0011 392499.Swit_0512 260
392499.Swit_0011 392499.Swit_0513 281
392499.Swit_0011 392499.Swit_0516 292
392499.Swit_0011 392499.Swit_0518 424
392499.Swit_0011 392499.Swit_0551 220
392499.Swit_0011 392499.Swit_0568 533
392499.Swit_0011 392499.Swit_0569 204
392499.Swit_0011 392499.Swit_0572 192
392499.Swit_0011 392499.Swit_0617 230
392499.Swit_0011 392499.Swit_0618 575
392499.Swit_0011 392499.Swit_0635 219
392499.Swit_0011 392499.Swit_0638 156
392499.Swit_0011 392499.Swit_0662 235
392499.Swit_0011 392499.Swit_0822 305
392499.Swit_0011 392499.Swit_0859 254
392499.Swit_0011 392499.Swit_0877 454
392499.Swit_0011 392499.Swit_0882 155
392499.Swit_0011 392499.Swit_0901 233
392499.Swit_0011 392499.Swit_1004 180
392499.Swit_0011 392499.Swit_1048 152
392499.Swit_0011 392499.Swit_1087 167
392499.Swit_0011 392499.Swit_1092 246
392499.Swit_0011 392499.Swit_1101 248
392499.Swit_0011 392499.Swit_1102 255
392499.Swit_0011 392499.Swit_1127 220
392499.Swit_0011 392499.Swit_1185 192
392499.Swit_0011 392499.Swit_1201 171
392499.Swit_0011 392499.Swit_1212 295
392499.Swit_0011 392499.Swit_1248 413
392499.Swit_0011 392499.Swit_1249 152
392499.Swit_0011 392499.Swit_1259 192
392499.Swit_0011 392499.Swit_1267 207
392499.Swit_0011 392499.Swit_1270 184
392499.Swit_0011 392499.Swit_1274 176
392499.Swit_0011 392499.Swit_1287 200
392499.Swit_0011 392499.Swit_1298 233
392499.Swit_0011 392499.Swit_1299 278
392499.Swit_0011 392499.Swit_1304 233
392499.Swit_0011 392499.Swit_1310 233
392499.Swit_0011 392499.Swit_1317 200
392499.Swit_0011 392499.Swit_1326 217
392499.Swit_0011 392499.Swit_1352 198
392499.Swit_0011 392499.Swit_1358 300
392499.Swit_0011 392499.Swit_1373 270
392499.Swit_0011 392499.Swit_1378 195
392499.Swit_0011 392499.Swit_1393 291
392499.Swit_0011 392499.Swit_1395 157
392499.Swit_0011 392499.Swit_1408 259
392499.Swit_0011 392499.Swit_1413 191
392499.Swit_0011 392499.Swit_1421 155
392499.Swit_0011 392499.Swit_1461 285
392499.Swit_0011 392499.Swit_1516 163
392499.Swit_0011 392499.Swit_1521 303
392499.Swit_0011 392499.Swit_1572 154
392499.Swit_0011 392499.Swit_1595 307
392499.Swit_0011 392499.Swit_1663 212
392499.Swit_0011 392499.Swit_1690 252
392499.Swit_0011 392499.Swit_1692 152
392499.Swit_0011 392499.Swit_1774 150
392499.Swit_0011 392499.Swit_1856 178
392499.Swit_0011 392499.Swit_1927 233
392499.Swit_0011 392499.Swit_1932 214
392499.Swit_0011 392499.Swit_1935 168
392499.Swit_0011 392499.Swit_1940 239
392499.Swit_0011 392499.Swit_1986 212
392499.Swit_0011 392499.Swit_2063 298
392499.Swit_0011 392499.Swit_2138 414
392499.Swit_0011 392499.Swit_2140 426
392499.Swit_0011 392499.Swit_2141 359
392499.Swit_0011 392499.Swit_2196 300
392499.Swit_0011 392499.Swit_2321 468
392499.Swit_0011 392499.Swit_2337 334
392499.Swit_0011 392499.Swit_2340 231
392499.Swit_0011 392499.Swit_2348 413
392499.Swit_0011 392499.Swit_2387 293
392499.Swit_0011 392499.Swit_2391 186
392499.Swit_0011 392499.Swit_2419 204
392499.Swit_0011 392499.Swit_2428 436
392499.Swit_0011 392499.Swit_2431 152
392499.Swit_0011 392499.Swit_2445 180
392499.Swit_0011 392499.Swit_2451 152
392499.Swit_0011 392499.Swit_2456 220
392499.Swit_0011 392499.Swit_2457 270
392499.Swit_0011 392499.Swit_2465 235
392499.Swit_0011 392499.Swit_2514 261
392499.Swit_0011 392499.Swit_2534 157
392499.Swit_0011 392499.Swit_2547 175
392499.Swit_0011 392499.Swit_2656 317
392499.Swit_0011 392499.Swit_2657 468
392499.Swit_0011 392499.Swit_2658 300
392499.Swit_0011 392499.Swit_2662 470
392499.Swit_0011 392499.Swit_2663 475
392499.Swit_0011 392499.Swit_2676 152
392499.Swit_0011 392499.Swit_2677 214
392499.Swit_0011 392499.Swit_2681 268
392499.Swit_0011 392499.Swit_2696 203
392499.Swit_0011 392499.Swit_2697 209
392499.Swit_0011 392499.Swit_2704 164
392499.Swit_0011 392499.Swit_2705 445
392499.Swit_0011 392499.Swit_2716 397
392499.Swit_0011 392499.Swit_2761 543
392499.Swit_0011 392499.Swit_2766 387
392499.Swit_0011 392499.Swit_2768 387
392499.Swit_0011 392499.Swit_2776 315
392499.Swit_0011 392499.Swit_2798 212
392499.Swit_0011 392499.Swit_2800 332
392499.Swit_0011 392499.Swit_2819 288
392499.Swit_0011 392499.Swit_2843 475
392499.Swit_0011 392499.Swit_2845 270
392499.Swit_0011 392499.Swit_2847 424
392499.Swit_0011 392499.Swit_2848 251
392499.Swit_0011 392499.Swit_2849 300
392499.Swit_0011 392499.Swit_2862 401
392499.Swit_0011 392499.Swit_2864 154
392499.Swit_0011 392499.Swit_2891 424
392499.Swit_0011 392499.Swit_2899 268
392499.Swit_0011 392499.Swit_2903 160
392499.Swit_0011 392499.Swit_2906 204
392499.Swit_0011 392499.Swit_2907 370
392499.Swit_0011 392499.Swit_2910 216
392499.Swit_0011 392499.Swit_2919 201
392499.Swit_0011 392499.Swit_2928 467
392499.Swit_0011 392499.Swit_2929 317
392499.Swit_0011 392499.Swit_2930 195
392499.Swit_0011 392499.Swit_2970 196
392499.Swit_0011 392499.Swit_3007 209
392499.Swit_0011 392499.Swit_3010 200
392499.Swit_0011 392499.Swit_3031 242
392499.Swit_0011 392499.Swit_3107 351
392499.Swit_0011 392499.Swit_3121 293
392499.Swit_0011 392499.Swit_3126 279
392499.Swit_0011 392499.Swit_3143 192
392499.Swit_0011 392499.Swit_3148 158
392499.Swit_0011 392499.Swit_3177 316
392499.Swit_0011 392499.Swit_3189 175
392499.Swit_0011 392499.Swit_3197 278
392499.Swit_0011 392499.Swit_3212 240
392499.Swit_0011 392499.Swit_3216 179
392499.Swit_0011 392499.Swit_3303 187
392499.Swit_0011 392499.Swit_3305 163
392499.Swit_0011 392499.Swit_3342 202
392499.Swit_0011 392499.Swit_3373 191
392499.Swit_0011 392499.Swit_3376 153
392499.Swit_0011 392499.Swit_3436 152
392499.Swit_0011 392499.Swit_3444 156
392499.Swit_0011 392499.Swit_3446 195
392499.Swit_0011 392499.Swit_3448 250
392499.Swit_0011 392499.Swit_3451 243
392499.Swit_0011 392499.Swit_3462 442
392499.Swit_0011 392499.Swit_3480 194
392499.Swit_0011 392499.Swit_3490 197
392499.Swit_0011 392499.Swit_3527 236
392499.Swit_0011 392499.Swit_3548 183
392499.Swit_0011 392499.Swit_3558 165
392499.Swit_0011 392499.Swit_3561 179
392499.Swit_0011 392499.Swit_3594 231
392499.Swit_0011 392499.Swit_3612 434
392499.Swit_0011 392499.Swit_3616 304
392499.Swit_0011 392499.Swit_3663 742
392499.Swit_0011 392499.Swit_3752 308
392499.Swit_0011 392499.Swit_3771 195
392499.Swit_0011 392499.Swit_3781 168
392499.Swit_0011 392499.Swit_3801 235
392499.Swit_0011 392499.Swit_3814 193
392499.Swit_0011 392499.Swit_3825 436
392499.Swit_0011 392499.Swit_3826 710
392499.Swit_0011 392499.Swit_3827 198
392499.Swit_0011 392499.Swit_3829 281
392499.Swit_0011 392499.Swit_3845 272
392499.Swit_0011 392499.Swit_3847 436
392499.Swit_0011 392499.Swit_3850 242
392499.Swit_0011 392499.Swit_3865 151
392499.Swit_0011 392499.Swit_3871 209
392499.Swit_0011 392499.Swit_3872 161
392499.Swit_0011 392499.Swit_3877 267
392499.Swit_0011 392499.Swit_3879 424
392499.Swit_0011 392499.Swit_3908 154
392499.Swit_0011 392499.Swit_3920 227
392499.Swit_0011 392499.Swit_3931 434
392499.Swit_0011 392499.Swit_3932 432
392499.Swit_0011 392499.Swit_3940 464
392499.Swit_0011 392499.Swit_3944 151
392499.Swit_0011 392499.Swit_3947 244
392499.Swit_0011 392499.Swit_3948 400
392499.Swit_0011 392499.Swit_3955 164
392499.Swit_0011 392499.Swit_3961 202
392499.Swit_0011 392499.Swit_4006 427
392499.Swit_0011 392499.Swit_4038 182
392499.Swit_0011 392499.Swit_4043 656
392499.Swit_0011 392499.Swit_4045 156
392499.Swit_0011 392499.Swit_4055 233
392499.Swit_0011 392499.Swit_4089 189
392499.Swit_0011 392499.Swit_4097 156
392499.Swit_0011 392499.Swit_4099 213
392499.Swit_0011 392499.Swit_4106 194
392499.Swit_0011 392499.Swit_4111 196
392499.Swit_0011 392499.Swit_4172 243
392499.Swit_0011 392499.Swit_4198 175
392499.Swit_0011 392499.Swit_4233 305
392499.Swit_0011 392499.Swit_4337 232
392499.Swit_0011 392499.Swit_4376 455
392499.Swit_0011 392499.Swit_4377 455
392499.Swit_0011 392499.Swit_4409 202
392499.Swit_0011 392499.Swit_4468 304
392499.Swit_0011 392499.Swit_4472 360
392499.Swit_0011 392499.Swit_4474 228
392499.Swit_0011 392499.Swit_4503 151
392499.Swit_0011 392499.Swit_4555 205
392499.Swit_0011 392499.Swit_4574 361
392499.Swit_0011 392499.Swit_4677 196
392499.Swit_0011 392499.Swit_4689 192
392499.Swit_0011 392499.Swit_4692 242
392499.Swit_0011 392499.Swit_4693 242
392499.Swit_0011 392499.Swit_4700 268
392499.Swit_0011 392499.Swit_4718 198
392499.Swit_0011 392499.Swit_4729 425
392499.Swit_0011 392499.Swit_4731 395
392499.Swit_0011 392499.Swit_4733 477
392499.Swit_0011 392499.Swit_4777 260
392499.Swit_0011 392499.Swit_4790 240
392499.Swit_0011 392499.Swit_4792 152
392499.Swit_0011 392499.Swit_4854 284
392499.Swit_0011 392499.Swit_4878 181
392499.Swit_0011 392499.Swit_4885 213
392499.Swit_0011 392499.Swit_5029 235
392499.Swit_0011 392499.Swit_5067 224
392499.Swit_0011 392499.Swit_5073 235
392499.Swit_0011 392499.Swit_5092 224
392499.Swit_0011 392499.Swit_5115 814
392499.Swit_0011 392499.Swit_5122 215
392499.Swit_0011 392499.Swit_5123 224
392499.Swit_0011 392499.Swit_5125 224
392499.Swit_0011 392499.Swit_5126 304
392499.Swit_0011 392499.Swit_5127 235
392499.Swit_0011 392499.Swit_5132 163
392499.Swit_0011 392499.Swit_5319 264
392499.Swit_0011 392499.Swit_5334 380
392499.Swit_0011 392499.Swit_5361 172
392499.Swit_0011 392499.Swit_5369 242
392499.Swit_0011 392499.Swit_5387 294
392499.Swit_0011 392499.Swit_5398 224
392499.Swit_0012 392499.Swit_0002 389
392499.Swit_0012 392499.Swit_0005 250
392499.Swit_0012 392499.Swit_0006 250
392499.Swit_0012 392499.Swit_0007 303
392499.Swit_0012 392499.Swit_0008 332
392499.Swit_0012 392499.Swit_0009 379
392499.Swit_0012 392499.Swit_0010 379
392499.Swit_0012 392499.Swit_0011 597
392499.Swit_0012 392499.Swit_0013 843
392499.Swit_0012 392499.Swit_0014 752
392499.Swit_0012 392499.Swit_0015 752
392499.Swit_0012 392499.Swit_0016 509
392499.Swit_0012 392499.Swit_0024 152
392499.Swit_0012 392499.Swit_0082 220
392499.Swit_0012 392499.Swit_0095 154
392499.Swit_0012 392499.Swit_0133 154
392499.Swit_0012 392499.Swit_0238 199
392499.Swit_0012 392499.Swit_0431 157
392499.Swit_0012 392499.Swit_0540 156
392499.Swit_0012 392499.Swit_0630 504
392499.Swit_0012 392499.Swit_0652 187
392499.Swit_0012 392499.Swit_0661 157
392499.Swit_0012 392499.Swit_0807 406
392499.Swit_0012 392499.Swit_0878 244
392499.Swit_0012 392499.Swit_1183 174
392499.Swit_0012 392499.Swit_1305 175
392499.Swit_0012 392499.Swit_1510 249
392499.Swit_0012 392499.Swit_1611 153
392499.Swit_0012 392499.Swit_1654 187
392499.Swit_0012 392499.Swit_1794 152
392499.Swit_0012 392499.Swit_1863 224
392499.Swit_0012 392499.Swit_1885 523
392499.Swit_0012 392499.Swit_2139 311
392499.Swit_0012 392499.Swit_2333 154
392499.Swit_0012 392499.Swit_2385 234
392499.Swit_0012 392499.Swit_2477 164
392499.Swit_0012 392499.Swit_2657 170
392499.Swit_0012 392499.Swit_2664 158
392499.Swit_0012 392499.Swit_2735 214
392499.Swit_0012 392499.Swit_2765 153
392499.Swit_0012 392499.Swit_2766 203
392499.Swit_0012 392499.Swit_2877 175
392499.Swit_0012 392499.Swit_2978 153
392499.Swit_0012 392499.Swit_3007 154
392499.Swit_0012 392499.Swit_3129 176
392499.Swit_0012 392499.Swit_3141 169
392499.Swit_0012 392499.Swit_3151 251
392499.Swit_0012 392499.Swit_3190 241
392499.Swit_0012 392499.Swit_3376 213
392499.Swit_0012 392499.Swit_3402 162
392499.Swit_0012 392499.Swit_3446 199
392499.Swit_0012 392499.Swit_3452 195
392499.Swit_0012 392499.Swit_3531 152
392499.Swit_0012 392499.Swit_3652 156
392499.Swit_0012 392499.Swit_3656 187
392499.Swit_0012 392499.Swit_3793 210
392499.Swit_0012 392499.Swit_3872 153
392499.Swit_0012 392499.Swit_3920 234
392499.Swit_0012 392499.Swit_3968 156
392499.Swit_0012 392499.Swit_4048 240
392499.Swit_0012 392499.Swit_4088 179
392499.Swit_0012 392499.Swit_4091 236
392499.Swit_0012 392499.Swit_4092 348
392499.Swit_0012 392499.Swit_4119 153
392499.Swit_0012 392499.Swit_4138 180
392499.Swit_0012 392499.Swit_4139 406
392499.Swit_0012 392499.Swit_4494 154
392499.Swit_0012 392499.Swit_4675 221
392499.Swit_0012 392499.Swit_4702 156
392499.Swit_0012 392499.Swit_4773 211
392499.Swit_0012 392499.Swit_4818 166
392499.Swit_0012 392499.Swit_4910 150
392499.Swit_0012 392499.Swit_5017 187
392499.Swit_0012 392499.Swit_5025 187
392499.Swit_0012 392499.Swit_5297 154
392499.Swit_0012 392499.Swit_5349 211
392499.Swit_0013 392499.Swit_0002 395
392499.Swit_0013 392499.Swit_0005 233
392499.Swit_0013 392499.Swit_0006 233
392499.Swit_0013 392499.Swit_0007 303
392499.Swit_0013 392499.Swit_0008 307
392499.Swit_0013 392499.Swit_0009 341
392499.Swit_0013 392499.Swit_0010 341
392499.Swit_0013 392499.Swit_0011 561
392499.Swit_0013 392499.Swit_0012 843
392499.Swit_0013 392499.Swit_0014 924
392499.Swit_0013 392499.Swit_0015 921
392499.Swit_0013 392499.Swit_0016 577
392499.Swit_0013 392499.Swit_0025 251
392499.Swit_0013 392499.Swit_0043 239
392499.Swit_0013 392499.Swit_0045 377
392499.Swit_0013 392499.Swit_0057 317
392499.Swit_0013 392499.Swit_0061 211
392499.Swit_0013 392499.Swit_0067 170
392499.Swit_0013 392499.Swit_0081 327
392499.Swit_0013 392499.Swit_0082 359
392499.Swit_0013 392499.Swit_0083 436
392499.Swit_0013 392499.Swit_0084 434
392499.Swit_0013 392499.Swit_0086 161
392499.Swit_0013 392499.Swit_0087 282
392499.Swit_0013 392499.Swit_0088 164
392499.Swit_0013 392499.Swit_0089 164
392499.Swit_0013 392499.Swit_0090 455
392499.Swit_0013 392499.Swit_0095 181
392499.Swit_0013 392499.Swit_0105 283
392499.Swit_0013 392499.Swit_0109 239
392499.Swit_0013 392499.Swit_0124 208
392499.Swit_0013 392499.Swit_0133 200
392499.Swit_0013 392499.Swit_0140 349
392499.Swit_0013 392499.Swit_0204 335
392499.Swit_0013 392499.Swit_0208 262
392499.Swit_0013 392499.Swit_0229 605
392499.Swit_0013 392499.Swit_0231 346
392499.Swit_0013 392499.Swit_0241 151
392499.Swit_0013 392499.Swit_0245 288
392499.Swit_0013 392499.Swit_0253 173
392499.Swit_0013 392499.Swit_0258 157
392499.Swit_0013 392499.Swit_0409 212
392499.Swit_0013 392499.Swit_0411 530
392499.Swit_0013 392499.Swit_0432 238
392499.Swit_0013 392499.Swit_0447 279
392499.Swit_0013 392499.Swit_0460 172
392499.Swit_0013 392499.Swit_0464 235
392499.Swit_0013 392499.Swit_0467 235
392499.Swit_0013 392499.Swit_0485 172
392499.Swit_0013 392499.Swit_0491 218
392499.Swit_0013 392499.Swit_0492 210
392499.Swit_0013 392499.Swit_0496 435
392499.Swit_0013 392499.Swit_0517 163
392499.Swit_0013 392499.Swit_0571 266
392499.Swit_0013 392499.Swit_0578 468
392499.Swit_0013 392499.Swit_0579 383
392499.Swit_0013 392499.Swit_0594 196
392499.Swit_0013 392499.Swit_0599 190
392499.Swit_0013 392499.Swit_0602 208
392499.Swit_0013 392499.Swit_0608 238
392499.Swit_0013 392499.Swit_0630 576
392499.Swit_0013 392499.Swit_0639 313
392499.Swit_0013 392499.Swit_0643 158
392499.Swit_0013 392499.Swit_0665 164
392499.Swit_0013 392499.Swit_0736 156
392499.Swit_0013 392499.Swit_0806 321
392499.Swit_0013 392499.Swit_0807 164
392499.Swit_0013 392499.Swit_0808 760
392499.Swit_0013 392499.Swit_0809 251
392499.Swit_0013 392499.Swit_0817 262
392499.Swit_0013 392499.Swit_0864 153
392499.Swit_0013 392499.Swit_0939 164
392499.Swit_0013 392499.Swit_0945 164
392499.Swit_0013 392499.Swit_0975 288
392499.Swit_0013 392499.Swit_1058 161
392499.Swit_0013 392499.Swit_1094 179
392499.Swit_0013 392499.Swit_1114 153
392499.Swit_0013 392499.Swit_1115 365
392499.Swit_0013 392499.Swit_1116 178
392499.Swit_0013 392499.Swit_1131 216
392499.Swit_0013 392499.Swit_1133 205
392499.Swit_0013 392499.Swit_1159 227
392499.Swit_0013 392499.Swit_1163 206
392499.Swit_0013 392499.Swit_1165 173
392499.Swit_0013 392499.Swit_1171 181
392499.Swit_0013 392499.Swit_1203 277
392499.Swit_0013 392499.Swit_1204 195
392499.Swit_0013 392499.Swit_1210 280
392499.Swit_0013 392499.Swit_1212 298
392499.Swit_0013 392499.Swit_1220 204
392499.Swit_0013 392499.Swit_1245 196
392499.Swit_0013 392499.Swit_1248 208
392499.Swit_0013 392499.Swit_1250 155
392499.Swit_0013 392499.Swit_1251 240
392499.Swit_0013 392499.Swit_1258 196
392499.Swit_0013 392499.Swit_1259 151
392499.Swit_0013 392499.Swit_1293 154
392499.Swit_0013 392499.Swit_1315 187
392499.Swit_0013 392499.Swit_1355 155
392499.Swit_0013 392499.Swit_1363 280
392499.Swit_0013 392499.Swit_1366 235
392499.Swit_0013 392499.Swit_1373 234
392499.Swit_0013 392499.Swit_1376 165
392499.Swit_0013 392499.Swit_1377 152
392499.Swit_0013 392499.Swit_1378 152
392499.Swit_0013 392499.Swit_1397 277
392499.Swit_0013 392499.Swit_1414 277
392499.Swit_0013 392499.Swit_1429 164
392499.Swit_0013 392499.Swit_1457 279
392499.Swit_0013 392499.Swit_1470 154
392499.Swit_0013 392499.Swit_1471 236
392499.Swit_0013 392499.Swit_1477 208
392499.Swit_0013 392499.Swit_1510 198
392499.Swit_0013 392499.Swit_1516 162
392499.Swit_0013 392499.Swit_1518 670
392499.Swit_0013 392499.Swit_1592 164
392499.Swit_0013 392499.Swit_1690 156
392499.Swit_0013 392499.Swit_1693 158
392499.Swit_0013 392499.Swit_1716 185
392499.Swit_0013 392499.Swit_1724 164
392499.Swit_0013 392499.Swit_1794 155
392499.Swit_0013 392499.Swit_1796 240
392499.Swit_0013 392499.Swit_1823 158
392499.Swit_0013 392499.Swit_1863 198
392499.Swit_0013 392499.Swit_1889 158
392499.Swit_0013 392499.Swit_1931 403
392499.Swit_0013 392499.Swit_1933 443
392499.Swit_0013 392499.Swit_1935 329
392499.Swit_0013 392499.Swit_1948 406
392499.Swit_0013 392499.Swit_2030 162
392499.Swit_0013 392499.Swit_2062 210
392499.Swit_0013 392499.Swit_2063 921
392499.Swit_0013 392499.Swit_2076 329
392499.Swit_0013 392499.Swit_2133 155
392499.Swit_0013 392499.Swit_2135 155
392499.Swit_0013 392499.Swit_2136 155
392499.Swit_0013 392499.Swit_2147 186
392499.Swit_0013 392499.Swit_2326 215
392499.Swit_0013 392499.Swit_2327 190
392499.Swit_0013 392499.Swit_2348 443
392499.Swit_0013 392499.Swit_2362 235
392499.Swit_0013 392499.Swit_2371 383
392499.Swit_0013 392499.Swit_2383 289
392499.Swit_0013 392499.Swit_2389 179
392499.Swit_0013 392499.Swit_2391 165
392499.Swit_0013 392499.Swit_2409 425
392499.Swit_0013 392499.Swit_2426 449
392499.Swit_0013 392499.Swit_2438 315
392499.Swit_0013 392499.Swit_2457 262
392499.Swit_0013 392499.Swit_2469 800
392499.Swit_0013 392499.Swit_2475 198
392499.Swit_0013 392499.Swit_2476 318
392499.Swit_0013 392499.Swit_2477 155
392499.Swit_0013 392499.Swit_2496 934
392499.Swit_0013 392499.Swit_2498 164
392499.Swit_0013 392499.Swit_2508 152
392499.Swit_0013 392499.Swit_2514 282
392499.Swit_0013 392499.Swit_2541 240
392499.Swit_0013 392499.Swit_2547 351
392499.Swit_0013 392499.Swit_2554 161
392499.Swit_0013 392499.Swit_2567 211
392499.Swit_0013 392499.Swit_2601 237
392499.Swit_0013 392499.Swit_2618 164
392499.Swit_0013 392499.Swit_2626 203
392499.Swit_0013 392499.Swit_2640 383
392499.Swit_0013 392499.Swit_2642 383
392499.Swit_0013 392499.Swit_2658 182
392499.Swit_0013 392499.Swit_2664 348
392499.Swit_0013 392499.Swit_2669 172
392499.Swit_0013 392499.Swit_2676 566
392499.Swit_0013 392499.Swit_2685 277
392499.Swit_0013 392499.Swit_2687 458
392499.Swit_0013 392499.Swit_2692 220
392499.Swit_0013 392499.Swit_2697 229
392499.Swit_0013 392499.Swit_2705 514
392499.Swit_0013 392499.Swit_2710 344
392499.Swit_0013 392499.Swit_2712 169
392499.Swit_0013 392499.Swit_2723 320
392499.Swit_0013 392499.Swit_2729 243
392499.Swit_0013 392499.Swit_2735 198
392499.Swit_0013 392499.Swit_2742 220
392499.Swit_0013 392499.Swit_2743 344
392499.Swit_0013 392499.Swit_2744 160
392499.Swit_0013 392499.Swit_2773 312
392499.Swit_0013 392499.Swit_2791 397
392499.Swit_0013 392499.Swit_2800 269
392499.Swit_0013 392499.Swit_2817 631
392499.Swit_0013 392499.Swit_2820 308
392499.Swit_0013 392499.Swit_2827 536
392499.Swit_0013 392499.Swit_2833 206
392499.Swit_0013 392499.Swit_2853 352
392499.Swit_0013 392499.Swit_2855 226
392499.Swit_0013 392499.Swit_2861 282
392499.Swit_0013 392499.Swit_2862 402
392499.Swit_0013 392499.Swit_2880 224
392499.Swit_0013 392499.Swit_2894 177
392499.Swit_0013 392499.Swit_2906 245
392499.Swit_0013 392499.Swit_2911 213
392499.Swit_0013 392499.Swit_2926 376
392499.Swit_0013 392499.Swit_2928 153
392499.Swit_0013 392499.Swit_2939 466
392499.Swit_0013 392499.Swit_2962 341
392499.Swit_0013 392499.Swit_2964 278
392499.Swit_0013 392499.Swit_2978 234
392499.Swit_0013 392499.Swit_2980 164
392499.Swit_0013 392499.Swit_2981 164
392499.Swit_0013 392499.Swit_2999 343
392499.Swit_0013 392499.Swit_3000 343
392499.Swit_0013 392499.Swit_3002 182
392499.Swit_0013 392499.Swit_3006 156
392499.Swit_0013 392499.Swit_3009 235
392499.Swit_0013 392499.Swit_3011 200
392499.Swit_0013 392499.Swit_3107 208
392499.Swit_0013 392499.Swit_3111 216
392499.Swit_0013 392499.Swit_3121 224
392499.Swit_0013 392499.Swit_3124 153
392499.Swit_0013 392499.Swit_3129 153
392499.Swit_0013 392499.Swit_3132 296
392499.Swit_0013 392499.Swit_3133 243
392499.Swit_0013 392499.Swit_3148 277
392499.Swit_0013 392499.Swit_3149 213
392499.Swit_0013 392499.Swit_3151 174
392499.Swit_0013 392499.Swit_3217 216
392499.Swit_0013 392499.Swit_3375 300
392499.Swit_0013 392499.Swit_3376 160
392499.Swit_0013 392499.Swit_3386 305
392499.Swit_0013 392499.Swit_3413 193
392499.Swit_0013 392499.Swit_3439 383
392499.Swit_0013 392499.Swit_3455 172
392499.Swit_0013 392499.Swit_3477 219
392499.Swit_0013 392499.Swit_3534 206
392499.Swit_0013 392499.Swit_3537 159
392499.Swit_0013 392499.Swit_3541 168
392499.Swit_0013 392499.Swit_3551 282
392499.Swit_0013 392499.Swit_3583 164
392499.Swit_0013 392499.Swit_3585 208
392499.Swit_0013 392499.Swit_3610 168
392499.Swit_0013 392499.Swit_3664 263
392499.Swit_0013 392499.Swit_3705 163
392499.Swit_0013 392499.Swit_3761 164
392499.Swit_0013 392499.Swit_3772 202
392499.Swit_0013 392499.Swit_3775 298
392499.Swit_0013 392499.Swit_3776 285
392499.Swit_0013 392499.Swit_3798 425
392499.Swit_0013 392499.Swit_3808 197
392499.Swit_0013 392499.Swit_3810 167
392499.Swit_0013 392499.Swit_3814 217
392499.Swit_0013 392499.Swit_3816 314
392499.Swit_0013 392499.Swit_3820 223
392499.Swit_0013 392499.Swit_3824 303
392499.Swit_0013 392499.Swit_3825 196
392499.Swit_0013 392499.Swit_3826 442
392499.Swit_0013 392499.Swit_3828 176
392499.Swit_0013 392499.Swit_3831 300
392499.Swit_0013 392499.Swit_3846 706
392499.Swit_0013 392499.Swit_3872 489
392499.Swit_0013 392499.Swit_3873 208
392499.Swit_0013 392499.Swit_3879 155
392499.Swit_0013 392499.Swit_3905 243
392499.Swit_0013 392499.Swit_3911 233
392499.Swit_0013 392499.Swit_3913 161
392499.Swit_0013 392499.Swit_3935 265
392499.Swit_0013 392499.Swit_3937 191
392499.Swit_0013 392499.Swit_3940 153
392499.Swit_0013 392499.Swit_3943 965
392499.Swit_0013 392499.Swit_3946 224
392499.Swit_0013 392499.Swit_3948 383
392499.Swit_0013 392499.Swit_3949 174
392499.Swit_0013 392499.Swit_3951 906
392499.Swit_0013 392499.Swit_3958 172
392499.Swit_0013 392499.Swit_3982 156
392499.Swit_0013 392499.Swit_3988 213
392499.Swit_0013 392499.Swit_3989 173
392499.Swit_0013 392499.Swit_3990 177
392499.Swit_0013 392499.Swit_3997 176
392499.Swit_0013 392499.Swit_4023 210
392499.Swit_0013 392499.Swit_4027 153
392499.Swit_0013 392499.Swit_4048 307
392499.Swit_0013 392499.Swit_4050 208
392499.Swit_0013 392499.Swit_4051 195
392499.Swit_0013 392499.Swit_4053 161
392499.Swit_0013 392499.Swit_4055 504
392499.Swit_0013 392499.Swit_4091 217
392499.Swit_0013 392499.Swit_4092 504
392499.Swit_0013 392499.Swit_4093 342
392499.Swit_0013 392499.Swit_4099 204
392499.Swit_0013 392499.Swit_4139 766
392499.Swit_0013 392499.Swit_4170 174
392499.Swit_0013 392499.Swit_4172 282
392499.Swit_0013 392499.Swit_4207 164
392499.Swit_0013 392499.Swit_4213 181
392499.Swit_0013 392499.Swit_4235 215
392499.Swit_0013 392499.Swit_4252 208
392499.Swit_0013 392499.Swit_4299 156
392499.Swit_0013 392499.Swit_4327 165
392499.Swit_0013 392499.Swit_4352 174
392499.Swit_0013 392499.Swit_4376 269
392499.Swit_0013 392499.Swit_4377 196
392499.Swit_0013 392499.Swit_4380 208
392499.Swit_0013 392499.Swit_4420 208
392499.Swit_0013 392499.Swit_4425 368
392499.Swit_0013 392499.Swit_4468 199
392499.Swit_0013 392499.Swit_4471 184
392499.Swit_0013 392499.Swit_4473 155
392499.Swit_0013 392499.Swit_4491 377
392499.Swit_0013 392499.Swit_4496 166
392499.Swit_0013 392499.Swit_4503 227
392499.Swit_0013 392499.Swit_4517 212
392499.Swit_0013 392499.Swit_4532 383
392499.Swit_0013 392499.Swit_4534 265
392499.Swit_0013 392499.Swit_4535 190
392499.Swit_0013 392499.Swit_4544 172
392499.Swit_0013 392499.Swit_4553 408
392499.Swit_0013 392499.Swit_4578 154
392499.Swit_0013 392499.Swit_4594 239
392499.Swit_0013 392499.Swit_4595 239
392499.Swit_0013 392499.Swit_4596 155
392499.Swit_0013 392499.Swit_4609 158
392499.Swit_0013 392499.Swit_4626 247
392499.Swit_0013 392499.Swit_4644 171
392499.Swit_0013 392499.Swit_4659 563
392499.Swit_0013 392499.Swit_4675 198
392499.Swit_0013 392499.Swit_4677 267
392499.Swit_0013 392499.Swit_4686 172
392499.Swit_0013 392499.Swit_4688 202
392499.Swit_0013 392499.Swit_4701 152
392499.Swit_0013 392499.Swit_4718 195
392499.Swit_0013 392499.Swit_4724 349
392499.Swit_0013 392499.Swit_4729 636
392499.Swit_0013 392499.Swit_4769 150
392499.Swit_0013 392499.Swit_4772 293
392499.Swit_0013 392499.Swit_4782 283
392499.Swit_0013 392499.Swit_4793 156
392499.Swit_0013 392499.Swit_4813 383
392499.Swit_0013 392499.Swit_4828 151
392499.Swit_0013 392499.Swit_4878 226
392499.Swit_0013 392499.Swit_4879 195
392499.Swit_0013 392499.Swit_4959 251
392499.Swit_0013 392499.Swit_5267 156
392499.Swit_0013 392499.Swit_5282 156
392499.Swit_0013 392499.Swit_5283 233
392499.Swit_0013 392499.Swit_5290 203
392499.Swit_0013 392499.Swit_5320 210
392499.Swit_0013 392499.Swit_5339 171
392499.Swit_0013 392499.Swit_5387 164
392499.Swit_0014 392499.Swit_0001 445
392499.Swit_0014 392499.Swit_0005 233
392499.Swit_0014 392499.Swit_0006 233
392499.Swit_0014 392499.Swit_0007 414
392499.Swit_0014 392499.Swit_0008 315
392499.Swit_0014 392499.Swit_0009 341
392499.Swit_0014 392499.Swit_0010 341
392499.Swit_0014 392499.Swit_0011 526
392499.Swit_0014 392499.Swit_0012 752
392499.Swit_0014 392499.Swit_0013 924
392499.Swit_0014 392499.Swit_0015 994
392499.Swit_0014 392499.Swit_0016 577
392499.Swit_0014 392499.Swit_0018 170
392499.Swit_0014 392499.Swit_0020 266
392499.Swit_0014 392499.Swit_0056 172
392499.Swit_0014 392499.Swit_0065 428
392499.Swit_0014 392499.Swit_0083 436
392499.Swit_0014 392499.Swit_0084 393
392499.Swit_0014 392499.Swit_0086 274
392499.Swit_0014 392499.Swit_0087 255
392499.Swit_0014 392499.Swit_0105 354
392499.Swit_0014 392499.Swit_0133 152
392499.Swit_0014 392499.Swit_0262 197
392499.Swit_0014 392499.Swit_0264 351
392499.Swit_0014 392499.Swit_0265 321
392499.Swit_0014 392499.Swit_0367 158
392499.Swit_0014 392499.Swit_0397 380
392499.Swit_0014 392499.Swit_0399 436
392499.Swit_0014 392499.Swit_0409 224
392499.Swit_0014 392499.Swit_0442 532
392499.Swit_0014 392499.Swit_0450 253
392499.Swit_0014 392499.Swit_0458 191
392499.Swit_0014 392499.Swit_0459 170
392499.Swit_0014 392499.Swit_0462 301
392499.Swit_0014 392499.Swit_0468 558
392499.Swit_0014 392499.Swit_0495 184
392499.Swit_0014 392499.Swit_0513 180
392499.Swit_0014 392499.Swit_0544 190
392499.Swit_0014 392499.Swit_0553 199
392499.Swit_0014 392499.Swit_0578 412
392499.Swit_0014 392499.Swit_0579 302
392499.Swit_0014 392499.Swit_0657 321
392499.Swit_0014 392499.Swit_0659 351
392499.Swit_0014 392499.Swit_0807 473
392499.Swit_0014 392499.Swit_0859 578
392499.Swit_0014 392499.Swit_0872 199
392499.Swit_0014 392499.Swit_0919 158
392499.Swit_0014 392499.Swit_1073 155
392499.Swit_0014 392499.Swit_1136 215
392499.Swit_0014 392499.Swit_1140 160
392499.Swit_0014 392499.Swit_1164 160
392499.Swit_0014 392499.Swit_1215 161
392499.Swit_0014 392499.Swit_1243 192
392499.Swit_0014 392499.Swit_1310 239
392499.Swit_0014 392499.Swit_1377 164
392499.Swit_0014 392499.Swit_1378 164
392499.Swit_0014 392499.Swit_1403 168
392499.Swit_0014 392499.Swit_1421 331
392499.Swit_0014 392499.Swit_1453 186
392499.Swit_0014 392499.Swit_1457 462
392499.Swit_0014 392499.Swit_1476 272
392499.Swit_0014 392499.Swit_1549 215
392499.Swit_0014 392499.Swit_1586 349
392499.Swit_0014 392499.Swit_1690 173
392499.Swit_0014 392499.Swit_1744 157
392499.Swit_0014 392499.Swit_1805 157
392499.Swit_0014 392499.Swit_1818 158
392499.Swit_0014 392499.Swit_1899 155
392499.Swit_0014 392499.Swit_1926 490
392499.Swit_0014 392499.Swit_1927 239
392499.Swit_0014 392499.Swit_1941 332
392499.Swit_0014 392499.Swit_1957 159
392499.Swit_0014 392499.Swit_2028 176
392499.Swit_0014 392499.Swit_2078 171
392499.Swit_0014 392499.Swit_2080 165
392499.Swit_0014 392499.Swit_2099 158
392499.Swit_0014 392499.Swit_2107 183
392499.Swit_0014 392499.Swit_2135 449
392499.Swit_0014 392499.Swit_2136 217
392499.Swit_0014 392499.Swit_2140 170
392499.Swit_0014 392499.Swit_2141 318
392499.Swit_0014 392499.Swit_2346 203
392499.Swit_0014 392499.Swit_2357 251
392499.Swit_0014 392499.Swit_2386 167
392499.Swit_0014 392499.Swit_2388 162
392499.Swit_0014 392499.Swit_2389 162
392499.Swit_0014 392499.Swit_2391 162
392499.Swit_0014 392499.Swit_2403 570
392499.Swit_0014 392499.Swit_2438 274
392499.Swit_0014 392499.Swit_2439 230
392499.Swit_0014 392499.Swit_2548 294
392499.Swit_0014 392499.Swit_2554 960
392499.Swit_0014 392499.Swit_2583 152
392499.Swit_0014 392499.Swit_2584 151
392499.Swit_0014 392499.Swit_2591 151
392499.Swit_0014 392499.Swit_2601 171
392499.Swit_0014 392499.Swit_2622 315
392499.Swit_0014 392499.Swit_2638 151
392499.Swit_0014 392499.Swit_2644 428
392499.Swit_0014 392499.Swit_2673 223
392499.Swit_0014 392499.Swit_2681 152
392499.Swit_0014 392499.Swit_2683 238
392499.Swit_0014 392499.Swit_2716 434
392499.Swit_0014 392499.Swit_2717 151
392499.Swit_0014 392499.Swit_2742 226
392499.Swit_0014 392499.Swit_2743 887
392499.Swit_0014 392499.Swit_2744 714
392499.Swit_0014 392499.Swit_2745 217
392499.Swit_0014 392499.Swit_2753 188
392499.Swit_0014 392499.Swit_2776 469
392499.Swit_0014 392499.Swit_2777 469
392499.Swit_0014 392499.Swit_2780 151
392499.Swit_0014 392499.Swit_2789 187
392499.Swit_0014 392499.Swit_2795 180
392499.Swit_0014 392499.Swit_2800 306
392499.Swit_0014 392499.Swit_2826 275
392499.Swit_0014 392499.Swit_2827 167
392499.Swit_0014 392499.Swit_2886 241
392499.Swit_0014 392499.Swit_2894 184
392499.Swit_0014 392499.Swit_2903 249
392499.Swit_0014 392499.Swit_2905 255
392499.Swit_0014 392499.Swit_2906 545
392499.Swit_0014 392499.Swit_2907 445
392499.Swit_0014 392499.Swit_2929 313
392499.Swit_0014 392499.Swit_2930 169
392499.Swit_0014 392499.Swit_3006 173
392499.Swit_0014 392499.Swit_3015 224
392499.Swit_0014 392499.Swit_3042 175
392499.Swit_0014 392499.Swit_3079 158
392499.Swit_0014 392499.Swit_3111 217
392499.Swit_0014 392499.Swit_3125 156
392499.Swit_0014 392499.Swit_3151 199
392499.Swit_0014 392499.Swit_3226 219
392499.Swit_0014 392499.Swit_3235 351
392499.Swit_0014 392499.Swit_3315 216
392499.Swit_0014 392499.Swit_3409 215
392499.Swit_0014 392499.Swit_3476 220
392499.Swit_0014 392499.Swit_3504 244
392499.Swit_0014 392499.Swit_3533 224
392499.Swit_0014 392499.Swit_3555 160
392499.Swit_0014 392499.Swit_3556 160
392499.Swit_0014 392499.Swit_3578 207
392499.Swit_0014 392499.Swit_3585 239
392499.Swit_0014 392499.Swit_3617 190
392499.Swit_0014 392499.Swit_3634 163
392499.Swit_0014 392499.Swit_3706 305
392499.Swit_0014 392499.Swit_3707 176
392499.Swit_0014 392499.Swit_3708 164
392499.Swit_0014 392499.Swit_3720 174
392499.Swit_0014 392499.Swit_3724 178
392499.Swit_0014 392499.Swit_3736 174
392499.Swit_0014 392499.Swit_3737 179
392499.Swit_0014 392499.Swit_3772 252
392499.Swit_0014 392499.Swit_3860 177
392499.Swit_0014 392499.Swit_3872 168
392499.Swit_0014 392499.Swit_3873 236
392499.Swit_0014 392499.Swit_3905 168
392499.Swit_0014 392499.Swit_3906 278
392499.Swit_0014 392499.Swit_3929 160
392499.Swit_0014 392499.Swit_3930 158
392499.Swit_0014 392499.Swit_3935 393
392499.Swit_0014 392499.Swit_3943 344
392499.Swit_0014 392499.Swit_3952 171
392499.Swit_0014 392499.Swit_3953 176
392499.Swit_0014 392499.Swit_3965 408
392499.Swit_0014 392499.Swit_4006 424
392499.Swit_0014 392499.Swit_4035 198
392499.Swit_0014 392499.Swit_4042 152
392499.Swit_0014 392499.Swit_4055 514
392499.Swit_0014 392499.Swit_4092 514
392499.Swit_0014 392499.Swit_4093 306
392499.Swit_0014 392499.Swit_4106 229
392499.Swit_0014 392499.Swit_4107 273
392499.Swit_0014 392499.Swit_4109 155
392499.Swit_0014 392499.Swit_4139 454
392499.Swit_0014 392499.Swit_4147 165
392499.Swit_0014 392499.Swit_4252 252
392499.Swit_0014 392499.Swit_4267 155
392499.Swit_0014 392499.Swit_4276 177
392499.Swit_0014 392499.Swit_4299 173
392499.Swit_0014 392499.Swit_4418 301
392499.Swit_0014 392499.Swit_4420 239
392499.Swit_0014 392499.Swit_4477 408
392499.Swit_0014 392499.Swit_4514 151
392499.Swit_0014 392499.Swit_4526 183
392499.Swit_0014 392499.Swit_4534 160
392499.Swit_0014 392499.Swit_4581 488
392499.Swit_0014 392499.Swit_4612 158
392499.Swit_0014 392499.Swit_4701 302
392499.Swit_0014 392499.Swit_4706 158
392499.Swit_0014 392499.Swit_4739 158
392499.Swit_0014 392499.Swit_4751 301
392499.Swit_0014 392499.Swit_4768 159
392499.Swit_0014 392499.Swit_4782 354
392499.Swit_0014 392499.Swit_4828 188
392499.Swit_0014 392499.Swit_4868 161
392499.Swit_0014 392499.Swit_5251 186
392499.Swit_0014 392499.Swit_5319 162
392499.Swit_0014 392499.Swit_5357 156
392499.Swit_0015 392499.Swit_0001 200
392499.Swit_0015 392499.Swit_0005 233
392499.Swit_0015 392499.Swit_0006 233
392499.Swit_0015 392499.Swit_0007 368
392499.Swit_0015 392499.Swit_0008 296
392499.Swit_0015 392499.Swit_0009 341
392499.Swit_0015 392499.Swit_0010 341
392499.Swit_0015 392499.Swit_0011 526
392499.Swit_0015 392499.Swit_0012 752
392499.Swit_0015 392499.Swit_0013 921
392499.Swit_0015 392499.Swit_0014 994
392499.Swit_0015 392499.Swit_0016 577
392499.Swit_0015 392499.Swit_0018 168
392499.Swit_0015 392499.Swit_0020 337
392499.Swit_0015 392499.Swit_0022 287
392499.Swit_0015 392499.Swit_0055 178
392499.Swit_0015 392499.Swit_0056 172
392499.Swit_0015 392499.Swit_0083 262
392499.Swit_0015 392499.Swit_0084 249
392499.Swit_0015 392499.Swit_0086 164
392499.Swit_0015 392499.Swit_0087 255
392499.Swit_0015 392499.Swit_0095 213
392499.Swit_0015 392499.Swit_0105 352
392499.Swit_0015 392499.Swit_0114 181
392499.Swit_0015 392499.Swit_0125 172
392499.Swit_0015 392499.Swit_0133 172
392499.Swit_0015 392499.Swit_0207 240
392499.Swit_0015 392499.Swit_0221 328
392499.Swit_0015 392499.Swit_0229 395
392499.Swit_0015 392499.Swit_0264 312
392499.Swit_0015 392499.Swit_0265 296
392499.Swit_0015 392499.Swit_0367 158
392499.Swit_0015 392499.Swit_0397 287
392499.Swit_0015 392499.Swit_0399 388
392499.Swit_0015 392499.Swit_0400 169
392499.Swit_0015 392499.Swit_0408 244
392499.Swit_0015 392499.Swit_0409 238
392499.Swit_0015 392499.Swit_0414 233
392499.Swit_0015 392499.Swit_0439 213
392499.Swit_0015 392499.Swit_0442 486
392499.Swit_0015 392499.Swit_0450 252
392499.Swit_0015 392499.Swit_0462 195
392499.Swit_0015 392499.Swit_0470 187
392499.Swit_0015 392499.Swit_0485 263
392499.Swit_0015 392499.Swit_0487 201
392499.Swit_0015 392499.Swit_0496 234
392499.Swit_0015 392499.Swit_0562 202
392499.Swit_0015 392499.Swit_0568 224
392499.Swit_0015 392499.Swit_0571 156
392499.Swit_0015 392499.Swit_0572 156
392499.Swit_0015 392499.Swit_0578 383
392499.Swit_0015 392499.Swit_0579 283
392499.Swit_0015 392499.Swit_0622 172
392499.Swit_0015 392499.Swit_0623 224
392499.Swit_0015 392499.Swit_0637 216
392499.Swit_0015 392499.Swit_0638 175
392499.Swit_0015 392499.Swit_0643 334
392499.Swit_0015 392499.Swit_0657 296
392499.Swit_0015 392499.Swit_0659 419
392499.Swit_0015 392499.Swit_0660 224
392499.Swit_0015 392499.Swit_0712 206
392499.Swit_0015 392499.Swit_0771 176
392499.Swit_0015 392499.Swit_0786 475
392499.Swit_0015 392499.Swit_0787 164
392499.Swit_0015 392499.Swit_0807 452
392499.Swit_0015 392499.Swit_0821 226
392499.Swit_0015 392499.Swit_0829 200
392499.Swit_0015 392499.Swit_0859 538
392499.Swit_0015 392499.Swit_0872 182
392499.Swit_0015 392499.Swit_0919 158
392499.Swit_0015 392499.Swit_0975 334
392499.Swit_0015 392499.Swit_1092 170
392499.Swit_0015 392499.Swit_1140 156
392499.Swit_0015 392499.Swit_1243 178
392499.Swit_0015 392499.Swit_1250 301
392499.Swit_0015 392499.Swit_1280 175
392499.Swit_0015 392499.Swit_1304 236
392499.Swit_0015 392499.Swit_1310 208
392499.Swit_0015 392499.Swit_1325 343
392499.Swit_0015 392499.Swit_1326 369
392499.Swit_0015 392499.Swit_1327 320
392499.Swit_0015 392499.Swit_1328 320
392499.Swit_0015 392499.Swit_1332 275
392499.Swit_0015 392499.Swit_1333 474
392499.Swit_0015 392499.Swit_1334 274
392499.Swit_0015 392499.Swit_1336 275
392499.Swit_0015 392499.Swit_1337 240
392499.Swit_0015 392499.Swit_1338 240
392499.Swit_0015 392499.Swit_1339 413
392499.Swit_0015 392499.Swit_1341 376
392499.Swit_0015 392499.Swit_1342 238
392499.Swit_0015 392499.Swit_1343 238
392499.Swit_0015 392499.Swit_1344 237
392499.Swit_0015 392499.Swit_1346 237
392499.Swit_0015 392499.Swit_1347 229
392499.Swit_0015 392499.Swit_1348 229
392499.Swit_0015 392499.Swit_1349 229
392499.Swit_0015 392499.Swit_1350 229
392499.Swit_0015 392499.Swit_1352 228
392499.Swit_0015 392499.Swit_1353 228
392499.Swit_0015 392499.Swit_1354 224
392499.Swit_0015 392499.Swit_1355 288
392499.Swit_0015 392499.Swit_1357 150
392499.Swit_0015 392499.Swit_1389 234
392499.Swit_0015 392499.Swit_1403 175
392499.Swit_0015 392499.Swit_1421 331
392499.Swit_0015 392499.Swit_1457 384
392499.Swit_0015 392499.Swit_1467 161
392499.Swit_0015 392499.Swit_1468 162
392499.Swit_0015 392499.Swit_1506 172
392499.Swit_0015 392499.Swit_1570 167
392499.Swit_0015 392499.Swit_1627 177
392499.Swit_0015 392499.Swit_1644 239
392499.Swit_0015 392499.Swit_1677 250
392499.Swit_0015 392499.Swit_1690 155
392499.Swit_0015 392499.Swit_1697 160
392499.Swit_0015 392499.Swit_1781 215
392499.Swit_0015 392499.Swit_1794 344
392499.Swit_0015 392499.Swit_1814 160
392499.Swit_0015 392499.Swit_1818 158
392499.Swit_0015 392499.Swit_1899 155
392499.Swit_0015 392499.Swit_1904 254
392499.Swit_0015 392499.Swit_1926 492
392499.Swit_0015 392499.Swit_1927 208
392499.Swit_0015 392499.Swit_1932 427
392499.Swit_0015 392499.Swit_1933 520
392499.Swit_0015 392499.Swit_1941 329
392499.Swit_0015 392499.Swit_2015 189
392499.Swit_0015 392499.Swit_2028 221
392499.Swit_0015 392499.Swit_2099 158
392499.Swit_0015 392499.Swit_2140 301
392499.Swit_0015 392499.Swit_2149 184
392499.Swit_0015 392499.Swit_2150 180
392499.Swit_0015 392499.Swit_2171 152
392499.Swit_0015 392499.Swit_2198 168
392499.Swit_0015 392499.Swit_2345 218
392499.Swit_0015 392499.Swit_2346 188
392499.Swit_0015 392499.Swit_2357 161
392499.Swit_0015 392499.Swit_2380 287
392499.Swit_0015 392499.Swit_2403 565
392499.Swit_0015 392499.Swit_2438 164
392499.Swit_0015 392499.Swit_2439 501
392499.Swit_0015 392499.Swit_2449 155
392499.Swit_0015 392499.Swit_2477 344
392499.Swit_0015 392499.Swit_2492 181
392499.Swit_0015 392499.Swit_2510 172
392499.Swit_0015 392499.Swit_2529 326
392499.Swit_0015 392499.Swit_2554 899
392499.Swit_0015 392499.Swit_2556 199
392499.Swit_0015 392499.Swit_2564 203
392499.Swit_0015 392499.Swit_2601 317
392499.Swit_0015 392499.Swit_2611 199
392499.Swit_0015 392499.Swit_2622 488
392499.Swit_0015 392499.Swit_2644 424
392499.Swit_0015 392499.Swit_2673 307
392499.Swit_0015 392499.Swit_2699 150
392499.Swit_0015 392499.Swit_2716 218
392499.Swit_0015 392499.Swit_2729 235
392499.Swit_0015 392499.Swit_2742 836
392499.Swit_0015 392499.Swit_2743 155
392499.Swit_0015 392499.Swit_2744 703
392499.Swit_0015 392499.Swit_2745 217
392499.Swit_0015 392499.Swit_2746 374
392499.Swit_0015 392499.Swit_2755 167
392499.Swit_0015 392499.Swit_2760 272
392499.Swit_0015 392499.Swit_2776 464
392499.Swit_0015 392499.Swit_2777 468
392499.Swit_0015 392499.Swit_2788 280
392499.Swit_0015 392499.Swit_2826 275
392499.Swit_0015 392499.Swit_2827 266
392499.Swit_0015 392499.Swit_2853 303
392499.Swit_0015 392499.Swit_2883 172
392499.Swit_0015 392499.Swit_2903 230
392499.Swit_0015 392499.Swit_2905 255
392499.Swit_0015 392499.Swit_2906 577
392499.Swit_0015 392499.Swit_2907 432
392499.Swit_0015 392499.Swit_2929 242
392499.Swit_0015 392499.Swit_2936 172
392499.Swit_0015 392499.Swit_2938 152
392499.Swit_0015 392499.Swit_2981 164
392499.Swit_0015 392499.Swit_3006 155
392499.Swit_0015 392499.Swit_3013 223
392499.Swit_0015 392499.Swit_3015 189
392499.Swit_0015 392499.Swit_3079 158
392499.Swit_0015 392499.Swit_3111 183
392499.Swit_0015 392499.Swit_3125 190
392499.Swit_0015 392499.Swit_3126 158
392499.Swit_0015 392499.Swit_3128 273
392499.Swit_0015 392499.Swit_3213 167
392499.Swit_0015 392499.Swit_3235 312
392499.Swit_0015 392499.Swit_3376 249
392499.Swit_0015 392499.Swit_3378 216
392499.Swit_0015 392499.Swit_3408 152
392499.Swit_0015 392499.Swit_3410 159
392499.Swit_0015 392499.Swit_3467 177
392499.Swit_0015 392499.Swit_3468 208
392499.Swit_0015 392499.Swit_3476 384
392499.Swit_0015 392499.Swit_3477 253
392499.Swit_0015 392499.Swit_3533 257
392499.Swit_0015 392499.Swit_3552 305
392499.Swit_0015 392499.Swit_3555 160
392499.Swit_0015 392499.Swit_3556 160
392499.Swit_0015 392499.Swit_3566 253
392499.Swit_0015 392499.Swit_3578 177
392499.Swit_0015 392499.Swit_3585 150
392499.Swit_0015 392499.Swit_3588 156
392499.Swit_0015 392499.Swit_3720 170
392499.Swit_0015 392499.Swit_3737 226
392499.Swit_0015 392499.Swit_3738 220
392499.Swit_0015 392499.Swit_3772 252
392499.Swit_0015 392499.Swit_3782 155
392499.Swit_0015 392499.Swit_3826 165
392499.Swit_0015 392499.Swit_3827 150
392499.Swit_0015 392499.Swit_3828 231
392499.Swit_0015 392499.Swit_3845 274
392499.Swit_0015 392499.Swit_3853 212
392499.Swit_0015 392499.Swit_3873 357
392499.Swit_0015 392499.Swit_3895 214
392499.Swit_0015 392499.Swit_3943 275
392499.Swit_0015 392499.Swit_3952 234
392499.Swit_0015 392499.Swit_3955 170
392499.Swit_0015 392499.Swit_3956 197
392499.Swit_0015 392499.Swit_3965 407
392499.Swit_0015 392499.Swit_3967 196
392499.Swit_0015 392499.Swit_4006 234
392499.Swit_0015 392499.Swit_4035 196
392499.Swit_0015 392499.Swit_4041 343
392499.Swit_0015 392499.Swit_4042 267
392499.Swit_0015 392499.Swit_4052 178
392499.Swit_0015 392499.Swit_4055 509
392499.Swit_0015 392499.Swit_4079 209
392499.Swit_0015 392499.Swit_4092 512
392499.Swit_0015 392499.Swit_4093 308
392499.Swit_0015 392499.Swit_4107 235
392499.Swit_0015 392499.Swit_4109 155
392499.Swit_0015 392499.Swit_4110 307
392499.Swit_0015 392499.Swit_4139 452
392499.Swit_0015 392499.Swit_4147 154
392499.Swit_0015 392499.Swit_4156 160
392499.Swit_0015 392499.Swit_4252 252
392499.Swit_0015 392499.Swit_4267 155
392499.Swit_0015 392499.Swit_4292 164
392499.Swit_0015 392499.Swit_4299 155
392499.Swit_0015 392499.Swit_4317 257
392499.Swit_0015 392499.Swit_4402 235
392499.Swit_0015 392499.Swit_4416 191
392499.Swit_0015 392499.Swit_4420 150
392499.Swit_0015 392499.Swit_4477 407
392499.Swit_0015 392499.Swit_4493 197
392499.Swit_0015 392499.Swit_4499 167
392499.Swit_0015 392499.Swit_4509 158
392499.Swit_0015 392499.Swit_4525 186
392499.Swit_0015 392499.Swit_4526 251
392499.Swit_0015 392499.Swit_4534 160
392499.Swit_0015 392499.Swit_4537 167
392499.Swit_0015 392499.Swit_4577 235
392499.Swit_0015 392499.Swit_4578 276
392499.Swit_0015 392499.Swit_4581 479
392499.Swit_0015 392499.Swit_4594 420
392499.Swit_0015 392499.Swit_4597 180
392499.Swit_0015 392499.Swit_4609 239
392499.Swit_0015 392499.Swit_4612 158
392499.Swit_0015 392499.Swit_4683 339
392499.Swit_0015 392499.Swit_4685 172
392499.Swit_0015 392499.Swit_4706 158
392499.Swit_0015 392499.Swit_4777 197
392499.Swit_0015 392499.Swit_4782 352
392499.Swit_0015 392499.Swit_4812 161
392499.Swit_0015 392499.Swit_4828 180
392499.Swit_0015 392499.Swit_4833 239
392499.Swit_0015 392499.Swit_4910 185
392499.Swit_0015 392499.Swit_4927 150
392499.Swit_0015 392499.Swit_4993 211
392499.Swit_0015 392499.Swit_5153 157
392499.Swit_0016 392499.Swit_0005 196
392499.Swit_0016 392499.Swit_0006 196
392499.Swit_0016 392499.Swit_0007 227
392499.Swit_0016 392499.Swit_0008 225
392499.Swit_0016 392499.Swit_0009 261
392499.Swit_0016 392499.Swit_0010 261
392499.Swit_0016 392499.Swit_0011 372
392499.Swit_0016 392499.Swit_0012 509
392499.Swit_0016 392499.Swit_0013 577
392499.Swit_0016 392499.Swit_0014 577
392499.Swit_0016 392499.Swit_0015 577
392499.Swit_0016 392499.Swit_0028 159
392499.Swit_0016 392499.Swit_0059 168
392499.Swit_0016 392499.Swit_0219 203
392499.Swit_0016 392499.Swit_0241 284
392499.Swit_0016 392499.Swit_0269 330
392499.Swit_0016 392499.Swit_0487 157
392499.Swit_0016 392499.Swit_0488 157
392499.Swit_0016 392499.Swit_0518 151
392499.Swit_0016 392499.Swit_0539 184
392499.Swit_0016 392499.Swit_0542 278
392499.Swit_0016 392499.Swit_0558 627
392499.Swit_0016 392499.Swit_0623 209
392499.Swit_0016 392499.Swit_0624 170
392499.Swit_0016 392499.Swit_0771 177
392499.Swit_0016 392499.Swit_0852 198
392499.Swit_0016 392499.Swit_0917 177
392499.Swit_0016 392499.Swit_0925 174
392499.Swit_0016 392499.Swit_1050 152
392499.Swit_0016 392499.Swit_1062 192
392499.Swit_0016 392499.Swit_1199 452
392499.Swit_0016 392499.Swit_1250 233
392499.Swit_0016 392499.Swit_1304 198
392499.Swit_0016 392499.Swit_1344 172
392499.Swit_0016 392499.Swit_1409 157
392499.Swit_0016 392499.Swit_1413 167
392499.Swit_0016 392499.Swit_1462 232
392499.Swit_0016 392499.Swit_1618 155
392499.Swit_0016 392499.Swit_1623 199
392499.Swit_0016 392499.Swit_1663 301
392499.Swit_0016 392499.Swit_1700 164
392499.Swit_0016 392499.Swit_1932 244
392499.Swit_0016 392499.Swit_1986 301
392499.Swit_0016 392499.Swit_1990 165
392499.Swit_0016 392499.Swit_2154 153
392499.Swit_0016 392499.Swit_2199 167
392499.Swit_0016 392499.Swit_2350 180
392499.Swit_0016 392499.Swit_2385 232
392499.Swit_0016 392499.Swit_2537 207
392499.Swit_0016 392499.Swit_2604 171
392499.Swit_0016 392499.Swit_2670 151
392499.Swit_0016 392499.Swit_2673 262
392499.Swit_0016 392499.Swit_2682 783
392499.Swit_0016 392499.Swit_2704 172
392499.Swit_0016 392499.Swit_2722 601
392499.Swit_0016 392499.Swit_2798 301
392499.Swit_0016 392499.Swit_2857 175
392499.Swit_0016 392499.Swit_2865 319
392499.Swit_0016 392499.Swit_2887 199
392499.Swit_0016 392499.Swit_2907 227
392499.Swit_0016 392499.Swit_2931 185
392499.Swit_0016 392499.Swit_2933 207
392499.Swit_0016 392499.Swit_2956 176
392499.Swit_0016 392499.Swit_2957 214
392499.Swit_0016 392499.Swit_3019 273
392499.Swit_0016 392499.Swit_3133 171
392499.Swit_0016 392499.Swit_3142 158
392499.Swit_0016 392499.Swit_3162 770
392499.Swit_0016 392499.Swit_3164 207
392499.Swit_0016 392499.Swit_3232 214
392499.Swit_0016 392499.Swit_3260 153
392499.Swit_0016 392499.Swit_3468 174
392499.Swit_0016 392499.Swit_3477 293
392499.Swit_0016 392499.Swit_3587 553
392499.Swit_0016 392499.Swit_3588 650
392499.Swit_0016 392499.Swit_3593 424
392499.Swit_0016 392499.Swit_3637 219
392499.Swit_0016 392499.Swit_3681 178
392499.Swit_0016 392499.Swit_3730 330
392499.Swit_0016 392499.Swit_3732 179
392499.Swit_0016 392499.Swit_3733 319
392499.Swit_0016 392499.Swit_3741 609
392499.Swit_0016 392499.Swit_3742 319
392499.Swit_0016 392499.Swit_3743 465
392499.Swit_0016 392499.Swit_3788 152
392499.Swit_0016 392499.Swit_3799 212
392499.Swit_0016 392499.Swit_3800 189
392499.Swit_0016 392499.Swit_3847 176
392499.Swit_0016 392499.Swit_3865 154
392499.Swit_0016 392499.Swit_3882 167
392499.Swit_0016 392499.Swit_3895 241
392499.Swit_0016 392499.Swit_3911 429
392499.Swit_0016 392499.Swit_3920 424
392499.Swit_0016 392499.Swit_3940 167
392499.Swit_0016 392499.Swit_3975 166
392499.Swit_0016 392499.Swit_3991 319
392499.Swit_0016 392499.Swit_4077 481
392499.Swit_0016 392499.Swit_4122 274
392499.Swit_0016 392499.Swit_4147 176
392499.Swit_0016 392499.Swit_4237 161
392499.Swit_0016 392499.Swit_4473 175
392499.Swit_0016 392499.Swit_4697 152
392499.Swit_0016 392499.Swit_4701 241
392499.Swit_0016 392499.Swit_4712 424
392499.Swit_0016 392499.Swit_4786 152
392499.Swit_0016 392499.Swit_4846 319
392499.Swit_0016 392499.Swit_4878 209
392499.Swit_0016 392499.Swit_5247 179
392499.Swit_0016 392499.Swit_5248 330
392499.Swit_0016 392499.Swit_5283 429
392499.Swit_0017 392499.Swit_0018 531
392499.Swit_0017 392499.Swit_0019 495
392499.Swit_0017 392499.Swit_0020 428
392499.Swit_0017 392499.Swit_0021 245
392499.Swit_0017 392499.Swit_0022 294
392499.Swit_0017 392499.Swit_0023 227
392499.Swit_0017 392499.Swit_0024 195
392499.Swit_0017 392499.Swit_0025 201
392499.Swit_0017 392499.Swit_0041 168
392499.Swit_0017 392499.Swit_0079 172
392499.Swit_0017 392499.Swit_0126 197
392499.Swit_0017 392499.Swit_0128 318
392499.Swit_0017 392499.Swit_0145 344
392499.Swit_0017 392499.Swit_0152 170
392499.Swit_0017 392499.Swit_0176 172
392499.Swit_0017 392499.Swit_0219 171
392499.Swit_0017 392499.Swit_0234 184
392499.Swit_0017 392499.Swit_0255 171
392499.Swit_0017 392499.Swit_0264 256
392499.Swit_0017 392499.Swit_0265 287
392499.Swit_0017 392499.Swit_0269 169
392499.Swit_0017 392499.Swit_0272 153
392499.Swit_0017 392499.Swit_0328 173
392499.Swit_0017 392499.Swit_0346 154
392499.Swit_0017 392499.Swit_0405 200
392499.Swit_0017 392499.Swit_0446 222
392499.Swit_0017 392499.Swit_0454 151
392499.Swit_0017 392499.Swit_0460 210
392499.Swit_0017 392499.Swit_0482 169
392499.Swit_0017 392499.Swit_0489 163
392499.Swit_0017 392499.Swit_0494 208
392499.Swit_0017 392499.Swit_0500 215
392499.Swit_0017 392499.Swit_0503 152
392499.Swit_0017 392499.Swit_0510 485
392499.Swit_0017 392499.Swit_0525 319
392499.Swit_0017 392499.Swit_0559 176
392499.Swit_0017 392499.Swit_0573 903
392499.Swit_0017 392499.Swit_0657 287
392499.Swit_0017 392499.Swit_0659 256
392499.Swit_0017 392499.Swit_0668 154
392499.Swit_0017 392499.Swit_0710 162
392499.Swit_0017 392499.Swit_0771 224
392499.Swit_0017 392499.Swit_0782 154
392499.Swit_0017 392499.Swit_0835 215
392499.Swit_0017 392499.Swit_0839 154
392499.Swit_0017 392499.Swit_0847 317
392499.Swit_0017 392499.Swit_0918 222
392499.Swit_0017 392499.Swit_0920 160
392499.Swit_0017 392499.Swit_1036 187
392499.Swit_0017 392499.Swit_1040 154
392499.Swit_0017 392499.Swit_1057 154
392499.Swit_0017 392499.Swit_1099 172
392499.Swit_0017 392499.Swit_1119 162
392499.Swit_0017 392499.Swit_1140 184
392499.Swit_0017 392499.Swit_1180 163
392499.Swit_0017 392499.Swit_1199 903
392499.Swit_0017 392499.Swit_1214 165
392499.Swit_0017 392499.Swit_1224 154
392499.Swit_0017 392499.Swit_1233 200
392499.Swit_0017 392499.Swit_1250 224
392499.Swit_0017 392499.Swit_1258 159
392499.Swit_0017 392499.Swit_1300 176
392499.Swit_0017 392499.Swit_1321 203
392499.Swit_0017 392499.Swit_1327 182
392499.Swit_0017 392499.Swit_1328 189
392499.Swit_0017 392499.Swit_1334 170
392499.Swit_0017 392499.Swit_1335 184
392499.Swit_0017 392499.Swit_1336 189
392499.Swit_0017 392499.Swit_1337 212
392499.Swit_0017 392499.Swit_1338 224
392499.Swit_0017 392499.Swit_1339 171
392499.Swit_0017 392499.Swit_1341 224
392499.Swit_0017 392499.Swit_1342 172
392499.Swit_0017 392499.Swit_1343 174
392499.Swit_0017 392499.Swit_1344 188
392499.Swit_0017 392499.Swit_1346 213
392499.Swit_0017 392499.Swit_1347 188
392499.Swit_0017 392499.Swit_1348 171
392499.Swit_0017 392499.Swit_1349 213
392499.Swit_0017 392499.Swit_1350 174
392499.Swit_0017 392499.Swit_1351 189
392499.Swit_0017 392499.Swit_1352 212
392499.Swit_0017 392499.Swit_1353 210
392499.Swit_0017 392499.Swit_1354 212
392499.Swit_0017 392499.Swit_1356 174
392499.Swit_0017 392499.Swit_1357 174
392499.Swit_0017 392499.Swit_1358 188
392499.Swit_0017 392499.Swit_1389 264
392499.Swit_0017 392499.Swit_1433 899
392499.Swit_0017 392499.Swit_1434 158
392499.Swit_0017 392499.Swit_1437 268
392499.Swit_0017 392499.Swit_1559 170
392499.Swit_0017 392499.Swit_1573 248
392499.Swit_0017 392499.Swit_1646 237
392499.Swit_0017 392499.Swit_1664 293
392499.Swit_0017 392499.Swit_1692 266
392499.Swit_0017 392499.Swit_1706 211
392499.Swit_0017 392499.Swit_1710 291
392499.Swit_0017 392499.Swit_1768 153
392499.Swit_0017 392499.Swit_1796 179
392499.Swit_0017 392499.Swit_1859 157
392499.Swit_0017 392499.Swit_1871 197
392499.Swit_0017 392499.Swit_1874 152
392499.Swit_0017 392499.Swit_1943 190
392499.Swit_0017 392499.Swit_1973 198
392499.Swit_0017 392499.Swit_1986 152
392499.Swit_0017 392499.Swit_2119 188
392499.Swit_0017 392499.Swit_2135 205
392499.Swit_0017 392499.Swit_2145 154
392499.Swit_0017 392499.Swit_2190 169
392499.Swit_0017 392499.Swit_2245 195
392499.Swit_0017 392499.Swit_2264 167
392499.Swit_0017 392499.Swit_2270 154
392499.Swit_0017 392499.Swit_2271 199
392499.Swit_0017 392499.Swit_2307 158
392499.Swit_0017 392499.Swit_2347 252
392499.Swit_0017 392499.Swit_2348 169
392499.Swit_0017 392499.Swit_2350 173
392499.Swit_0017 392499.Swit_2394 152
392499.Swit_0017 392499.Swit_2465 165
392499.Swit_0017 392499.Swit_2470 166
392499.Swit_0017 392499.Swit_2563 171
392499.Swit_0017 392499.Swit_2564 173
392499.Swit_0017 392499.Swit_2573 157
392499.Swit_0017 392499.Swit_2574 227
392499.Swit_0017 392499.Swit_2575 223
392499.Swit_0017 392499.Swit_2604 206
392499.Swit_0017 392499.Swit_2655 899
392499.Swit_0017 392499.Swit_2674 169
392499.Swit_0017 392499.Swit_2684 223
392499.Swit_0017 392499.Swit_2690 318
392499.Swit_0017 392499.Swit_2692 150
392499.Swit_0017 392499.Swit_2698 244
392499.Swit_0017 392499.Swit_2703 150
392499.Swit_0017 392499.Swit_2722 899
392499.Swit_0017 392499.Swit_2737 223
392499.Swit_0017 392499.Swit_2770 151
392499.Swit_0017 392499.Swit_2810 186
392499.Swit_0017 392499.Swit_2878 244
392499.Swit_0017 392499.Swit_2980 208
392499.Swit_0017 392499.Swit_3058 169
392499.Swit_0017 392499.Swit_3071 264
392499.Swit_0017 392499.Swit_3121 154
392499.Swit_0017 392499.Swit_3128 162
392499.Swit_0017 392499.Swit_3133 171
392499.Swit_0017 392499.Swit_3147 172
392499.Swit_0017 392499.Swit_3172 188
392499.Swit_0017 392499.Swit_3174 224
392499.Swit_0017 392499.Swit_3184 224
392499.Swit_0017 392499.Swit_3235 256
392499.Swit_0017 392499.Swit_3452 177
392499.Swit_0017 392499.Swit_3457 199
392499.Swit_0017 392499.Swit_3477 182
392499.Swit_0017 392499.Swit_3551 327
392499.Swit_0017 392499.Swit_3730 169
392499.Swit_0017 392499.Swit_3758 159
392499.Swit_0017 392499.Swit_3809 188
392499.Swit_0017 392499.Swit_3820 232
392499.Swit_0017 392499.Swit_3840 172
392499.Swit_0017 392499.Swit_3893 318
392499.Swit_0017 392499.Swit_3974 153
392499.Swit_0017 392499.Swit_4056 361
392499.Swit_0017 392499.Swit_4057 436
392499.Swit_0017 392499.Swit_4058 436
392499.Swit_0017 392499.Swit_4060 291
392499.Swit_0017 392499.Swit_4077 903
392499.Swit_0017 392499.Swit_4086 168
392499.Swit_0017 392499.Swit_4120 283
392499.Swit_0017 392499.Swit_4163 287
392499.Swit_0017 392499.Swit_4179 208
392499.Swit_0017 392499.Swit_4202 170
392499.Swit_0017 392499.Swit_4250 288
392499.Swit_0017 392499.Swit_4344 270
392499.Swit_0017 392499.Swit_4353 255
392499.Swit_0017 392499.Swit_4404 238
392499.Swit_0017 392499.Swit_4426 899
392499.Swit_0017 392499.Swit_4457 188
392499.Swit_0017 392499.Swit_4506 150
392499.Swit_0017 392499.Swit_4565 151
392499.Swit_0017 392499.Swit_4594 210
392499.Swit_0017 392499.Swit_4595 201
392499.Swit_0017 392499.Swit_4608 159
392499.Swit_0017 392499.Swit_4616 197
392499.Swit_0017 392499.Swit_4625 235
392499.Swit_0017 392499.Swit_4626 157
392499.Swit_0017 392499.Swit_4663 169
392499.Swit_0017 392499.Swit_4686 190
392499.Swit_0017 392499.Swit_4720 159
392499.Swit_0017 392499.Swit_4722 156
392499.Swit_0017 392499.Swit_4748 177
392499.Swit_0017 392499.Swit_4754 222
392499.Swit_0017 392499.Swit_4804 184
392499.Swit_0017 392499.Swit_5136 168
392499.Swit_0017 392499.Swit_5154 154
392499.Swit_0017 392499.Swit_5157 417
392499.Swit_0017 392499.Swit_5219 240
392499.Swit_0017 392499.Swit_5248 169
392499.Swit_0017 392499.Swit_5301 155
392499.Swit_0017 392499.Swit_5329 151
392499.Swit_0017 392499.Swit_5334 185
392499.Swit_0017 392499.Swit_5388 157
392499.Swit_0018 392499.Swit_0014 170
392499.Swit_0018 392499.Swit_0015 168
392499.Swit_0018 392499.Swit_0017 531
392499.Swit_0018 392499.Swit_0019 974
392499.Swit_0018 392499.Swit_0020 633
392499.Swit_0018 392499.Swit_0021 354
392499.Swit_0018 392499.Swit_0022 347
392499.Swit_0018 392499.Swit_0023 319
392499.Swit_0018 392499.Swit_0024 400
392499.Swit_0018 392499.Swit_0025 249
392499.Swit_0018 392499.Swit_0037 271
392499.Swit_0018 392499.Swit_0065 300
392499.Swit_0018 392499.Swit_0082 285
392499.Swit_0018 392499.Swit_0083 195
392499.Swit_0018 392499.Swit_0095 318
392499.Swit_0018 392499.Swit_0109 232
392499.Swit_0018 392499.Swit_0117 150
392499.Swit_0018 392499.Swit_0124 178
392499.Swit_0018 392499.Swit_0126 182
392499.Swit_0018 392499.Swit_0128 277
392499.Swit_0018 392499.Swit_0133 158
392499.Swit_0018 392499.Swit_0219 268
392499.Swit_0018 392499.Swit_0227 336
392499.Swit_0018 392499.Swit_0228 302
392499.Swit_0018 392499.Swit_0229 350
392499.Swit_0018 392499.Swit_0266 155
392499.Swit_0018 392499.Swit_0302 213
392499.Swit_0018 392499.Swit_0330 156
392499.Swit_0018 392499.Swit_0395 219
392499.Swit_0018 392499.Swit_0439 219
392499.Swit_0018 392499.Swit_0497 224
392499.Swit_0018 392499.Swit_0503 224
392499.Swit_0018 392499.Swit_0556 169
392499.Swit_0018 392499.Swit_0569 198
392499.Swit_0018 392499.Swit_0607 237
392499.Swit_0018 392499.Swit_0618 155
392499.Swit_0018 392499.Swit_0638 253
392499.Swit_0018 392499.Swit_0756 233
392499.Swit_0018 392499.Swit_0791 152
392499.Swit_0018 392499.Swit_0877 155
392499.Swit_0018 392499.Swit_0879 703
392499.Swit_0018 392499.Swit_0904 156
392499.Swit_0018 392499.Swit_0968 150
392499.Swit_0018 392499.Swit_1031 255
392499.Swit_0018 392499.Swit_1071 167
392499.Swit_0018 392499.Swit_1200 253
392499.Swit_0018 392499.Swit_1377 217
392499.Swit_0018 392499.Swit_1378 207
392499.Swit_0018 392499.Swit_1450 151
392499.Swit_0018 392499.Swit_1633 323
392499.Swit_0018 392499.Swit_1635 150
392499.Swit_0018 392499.Swit_1649 151
392499.Swit_0018 392499.Swit_1676 163
392499.Swit_0018 392499.Swit_1716 247
392499.Swit_0018 392499.Swit_1904 159
392499.Swit_0018 392499.Swit_1920 318
392499.Swit_0018 392499.Swit_1963 201
392499.Swit_0018 392499.Swit_2075 263
392499.Swit_0018 392499.Swit_2230 189
392499.Swit_0018 392499.Swit_2273 162
392499.Swit_0018 392499.Swit_2299 212
392499.Swit_0018 392499.Swit_2394 224
392499.Swit_0018 392499.Swit_2412 193
392499.Swit_0018 392499.Swit_2489 247
392499.Swit_0018 392499.Swit_2490 219
392499.Swit_0018 392499.Swit_2506 214
392499.Swit_0018 392499.Swit_2529 215
392499.Swit_0018 392499.Swit_2537 206
392499.Swit_0018 392499.Swit_2607 153
392499.Swit_0018 392499.Swit_2644 182
392499.Swit_0018 392499.Swit_2671 245
392499.Swit_0018 392499.Swit_2741 237
392499.Swit_0018 392499.Swit_2742 170
392499.Swit_0018 392499.Swit_2743 168
392499.Swit_0018 392499.Swit_2760 159
392499.Swit_0018 392499.Swit_2774 157
392499.Swit_0018 392499.Swit_2777 271
392499.Swit_0018 392499.Swit_2786 195
392499.Swit_0018 392499.Swit_2795 155
392499.Swit_0018 392499.Swit_2840 153
392499.Swit_0018 392499.Swit_2856 192
392499.Swit_0018 392499.Swit_2869 318
392499.Swit_0018 392499.Swit_2886 494
392499.Swit_0018 392499.Swit_2914 233
392499.Swit_0018 392499.Swit_2952 159
392499.Swit_0018 392499.Swit_2953 200
392499.Swit_0018 392499.Swit_3011 191
392499.Swit_0018 392499.Swit_3131 192
392499.Swit_0018 392499.Swit_3132 192
392499.Swit_0018 392499.Swit_3144 176
392499.Swit_0018 392499.Swit_3199 152
392499.Swit_0018 392499.Swit_3312 150
392499.Swit_0018 392499.Swit_3314 373
392499.Swit_0018 392499.Swit_3383 247
392499.Swit_0018 392499.Swit_3404 191
392499.Swit_0018 392499.Swit_3447 153
392499.Swit_0018 392499.Swit_3488 192
392499.Swit_0018 392499.Swit_3489 167
392499.Swit_0018 392499.Swit_3490 173
392499.Swit_0018 392499.Swit_3514 164
392499.Swit_0018 392499.Swit_3531 247
392499.Swit_0018 392499.Swit_3545 157
392499.Swit_0018 392499.Swit_3653 201
392499.Swit_0018 392499.Swit_3706 152
392499.Swit_0018 392499.Swit_3731 199
392499.Swit_0018 392499.Swit_3760 152
392499.Swit_0018 392499.Swit_3792 185
392499.Swit_0018 392499.Swit_3800 151
392499.Swit_0018 392499.Swit_3802 633
392499.Swit_0018 392499.Swit_3855 402
392499.Swit_0018 392499.Swit_3874 192
392499.Swit_0018 392499.Swit_3935 192
392499.Swit_0018 392499.Swit_3940 192
392499.Swit_0018 392499.Swit_3987 160
392499.Swit_0018 392499.Swit_4063 151
392499.Swit_0018 392499.Swit_4108 247
392499.Swit_0018 392499.Swit_4274 206
392499.Swit_0018 392499.Swit_4282 159
392499.Swit_0018 392499.Swit_4396 404
392499.Swit_0018 392499.Swit_4474 167
392499.Swit_0018 392499.Swit_4499 163
392499.Swit_0018 392499.Swit_4529 210
392499.Swit_0018 392499.Swit_4574 221
392499.Swit_0018 392499.Swit_4611 153
392499.Swit_0018 392499.Swit_4677 157
392499.Swit_0018 392499.Swit_4682 192
392499.Swit_0018 392499.Swit_4688 153
392499.Swit_0018 392499.Swit_4692 168
392499.Swit_0018 392499.Swit_4727 404
392499.Swit_0018 392499.Swit_4729 408
392499.Swit_0018 392499.Swit_4733 164
392499.Swit_0018 392499.Swit_4757 157
392499.Swit_0018 392499.Swit_4758 245
392499.Swit_0018 392499.Swit_4844 219
392499.Swit_0018 392499.Swit_4852 205
392499.Swit_0018 392499.Swit_4995 154
392499.Swit_0018 392499.Swit_5008 180
392499.Swit_0018 392499.Swit_5120 166
392499.Swit_0018 392499.Swit_5287 204
392499.Swit_0018 392499.Swit_5293 202
392499.Swit_0018 392499.Swit_5318 221
392499.Swit_0018 392499.Swit_5337 219
392499.Swit_0018 392499.Swit_5366 165
392499.Swit_0019 392499.Swit_0017 495
392499.Swit_0019 392499.Swit_0018 974
392499.Swit_0019 392499.Swit_0020 633
392499.Swit_0019 392499.Swit_0021 354
392499.Swit_0019 392499.Swit_0022 347
392499.Swit_0019 392499.Swit_0023 467
392499.Swit_0019 392499.Swit_0024 254
392499.Swit_0019 392499.Swit_0025 256
392499.Swit_0019 392499.Swit_0037 275
392499.Swit_0019 392499.Swit_0067 181
392499.Swit_0019 392499.Swit_0075 194
392499.Swit_0019 392499.Swit_0082 284
392499.Swit_0019 392499.Swit_0087 257
392499.Swit_0019 392499.Swit_0099 159
392499.Swit_0019 392499.Swit_0100 159
392499.Swit_0019 392499.Swit_0115 160
392499.Swit_0019 392499.Swit_0126 267
392499.Swit_0019 392499.Swit_0128 343
392499.Swit_0019 392499.Swit_0162 157
392499.Swit_0019 392499.Swit_0188 410
392499.Swit_0019 392499.Swit_0227 336
392499.Swit_0019 392499.Swit_0228 208
392499.Swit_0019 392499.Swit_0290 191
392499.Swit_0019 392499.Swit_0321 191
392499.Swit_0019 392499.Swit_0338 165
392499.Swit_0019 392499.Swit_0343 251
392499.Swit_0019 392499.Swit_0431 182
392499.Swit_0019 392499.Swit_0432 222
392499.Swit_0019 392499.Swit_0466 172
392499.Swit_0019 392499.Swit_0497 180
392499.Swit_0019 392499.Swit_0503 180
392499.Swit_0019 392499.Swit_0539 205
392499.Swit_0019 392499.Swit_0569 166
392499.Swit_0019 392499.Swit_0574 193
392499.Swit_0019 392499.Swit_0617 160
392499.Swit_0019 392499.Swit_0647 164
392499.Swit_0019 392499.Swit_0751 159
392499.Swit_0019 392499.Swit_0848 153
392499.Swit_0019 392499.Swit_0879 328
392499.Swit_0019 392499.Swit_0902 150
392499.Swit_0019 392499.Swit_0920 166
392499.Swit_0019 392499.Swit_0948 151
392499.Swit_0019 392499.Swit_1143 154
392499.Swit_0019 392499.Swit_1201 155
392499.Swit_0019 392499.Swit_1237 177
392499.Swit_0019 392499.Swit_1249 152
392499.Swit_0019 392499.Swit_1295 208
392499.Swit_0019 392499.Swit_1303 159
392499.Swit_0019 392499.Swit_1432 256
392499.Swit_0019 392499.Swit_1456 391
392499.Swit_0019 392499.Swit_1474 191
392499.Swit_0019 392499.Swit_1594 235
392499.Swit_0019 392499.Swit_1622 160
392499.Swit_0019 392499.Swit_1623 167
392499.Swit_0019 392499.Swit_1783 190
392499.Swit_0019 392499.Swit_1802 454
392499.Swit_0019 392499.Swit_1811 372
392499.Swit_0019 392499.Swit_1814 598
392499.Swit_0019 392499.Swit_1815 166
392499.Swit_0019 392499.Swit_1857 159
392499.Swit_0019 392499.Swit_1890 171
392499.Swit_0019 392499.Swit_1905 175
392499.Swit_0019 392499.Swit_1926 217
392499.Swit_0019 392499.Swit_1930 207
392499.Swit_0019 392499.Swit_1936 170
392499.Swit_0019 392499.Swit_1975 177
392499.Swit_0019 392499.Swit_1997 198
392499.Swit_0019 392499.Swit_2101 161
392499.Swit_0019 392499.Swit_2237 186
392499.Swit_0019 392499.Swit_2272 198
392499.Swit_0019 392499.Swit_2276 242
392499.Swit_0019 392499.Swit_2324 159
392499.Swit_0019 392499.Swit_2339 328
392499.Swit_0019 392499.Swit_2341 157
392499.Swit_0019 392499.Swit_2384 405
392499.Swit_0019 392499.Swit_2386 263
392499.Swit_0019 392499.Swit_2394 180
392499.Swit_0019 392499.Swit_2426 242
392499.Swit_0019 392499.Swit_2431 176
392499.Swit_0019 392499.Swit_2439 214
392499.Swit_0019 392499.Swit_2533 252
392499.Swit_0019 392499.Swit_2547 318
392499.Swit_0019 392499.Swit_2586 201
392499.Swit_0019 392499.Swit_2588 195
392499.Swit_0019 392499.Swit_2643 181
392499.Swit_0019 392499.Swit_2656 162
392499.Swit_0019 392499.Swit_2671 560
392499.Swit_0019 392499.Swit_2704 180
392499.Swit_0019 392499.Swit_2746 310
392499.Swit_0019 392499.Swit_2763 159
392499.Swit_0019 392499.Swit_2786 210
392499.Swit_0019 392499.Swit_2791 205
392499.Swit_0019 392499.Swit_2794 187
392499.Swit_0019 392499.Swit_2880 152
392499.Swit_0019 392499.Swit_2886 375
392499.Swit_0019 392499.Swit_2887 167
392499.Swit_0019 392499.Swit_2902 192
392499.Swit_0019 392499.Swit_2906 165
392499.Swit_0019 392499.Swit_2921 158
392499.Swit_0019 392499.Swit_2986 220
392499.Swit_0019 392499.Swit_2988 191
392499.Swit_0019 392499.Swit_2999 242
392499.Swit_0019 392499.Swit_3072 182
392499.Swit_0019 392499.Swit_3105 178
392499.Swit_0019 392499.Swit_3121 173
392499.Swit_0019 392499.Swit_3143 221
392499.Swit_0019 392499.Swit_3191 151
392499.Swit_0019 392499.Swit_3199 248
392499.Swit_0019 392499.Swit_3213 214
392499.Swit_0019 392499.Swit_3264 180
392499.Swit_0019 392499.Swit_3337 162
392499.Swit_0019 392499.Swit_3438 298
392499.Swit_0019 392499.Swit_3448 151
392499.Swit_0019 392499.Swit_3491 214
392499.Swit_0019 392499.Swit_3492 264
392499.Swit_0019 392499.Swit_3507 155
392499.Swit_0019 392499.Swit_3690 183
392499.Swit_0019 392499.Swit_3715 158
392499.Swit_0019 392499.Swit_3775 167
392499.Swit_0019 392499.Swit_3779 172
392499.Swit_0019 392499.Swit_3792 185
392499.Swit_0019 392499.Swit_3802 326
392499.Swit_0019 392499.Swit_3830 237
392499.Swit_0019 392499.Swit_3855 402
392499.Swit_0019 392499.Swit_3894 175
392499.Swit_0019 392499.Swit_3895 247
392499.Swit_0019 392499.Swit_3919 170
392499.Swit_0019 392499.Swit_3967 214
392499.Swit_0019 392499.Swit_3987 160
392499.Swit_0019 392499.Swit_4016 243
392499.Swit_0019 392499.Swit_4017 153
392499.Swit_0019 392499.Swit_4018 168
392499.Swit_0019 392499.Swit_4067 164
392499.Swit_0019 392499.Swit_4155 166
392499.Swit_0019 392499.Swit_4170 184
392499.Swit_0019 392499.Swit_4202 154
392499.Swit_0019 392499.Swit_4279 191
392499.Swit_0019 392499.Swit_4396 404
392499.Swit_0019 392499.Swit_4428 190
392499.Swit_0019 392499.Swit_4501 178
392499.Swit_0019 392499.Swit_4505 275
392499.Swit_0019 392499.Swit_4518 210
392499.Swit_0019 392499.Swit_4534 274
392499.Swit_0019 392499.Swit_4542 168
392499.Swit_0019 392499.Swit_4543 242
392499.Swit_0019 392499.Swit_4574 223
392499.Swit_0019 392499.Swit_4635 156
392499.Swit_0019 392499.Swit_4659 173
392499.Swit_0019 392499.Swit_4661 187
392499.Swit_0019 392499.Swit_4666 250
392499.Swit_0019 392499.Swit_4674 154
392499.Swit_0019 392499.Swit_4682 206
392499.Swit_0019 392499.Swit_4701 275
392499.Swit_0019 392499.Swit_4719 167
392499.Swit_0019 392499.Swit_4727 404
392499.Swit_0019 392499.Swit_4729 408
392499.Swit_0019 392499.Swit_4757 157
392499.Swit_0019 392499.Swit_4778 177
392499.Swit_0019 392499.Swit_4812 214
392499.Swit_0019 392499.Swit_4821 165
392499.Swit_0019 392499.Swit_4868 156
392499.Swit_0019 392499.Swit_4880 156
392499.Swit_0019 392499.Swit_4881 170
392499.Swit_0019 392499.Swit_4884 373
392499.Swit_0019 392499.Swit_4926 195
392499.Swit_0019 392499.Swit_4992 196
392499.Swit_0019 392499.Swit_5108 153
392499.Swit_0019 392499.Swit_5207 420
392499.Swit_0019 392499.Swit_5269 198
392499.Swit_0019 392499.Swit_5385 168
392499.Swit_0020 392499.Swit_0011 213
392499.Swit_0020 392499.Swit_0014 266
392499.Swit_0020 392499.Swit_0015 337
392499.Swit_0020 392499.Swit_0017 428
392499.Swit_0020 392499.Swit_0018 633
392499.Swit_0020 392499.Swit_0019 633
392499.Swit_0020 392499.Swit_0021 619
392499.Swit_0020 392499.Swit_0022 626
392499.Swit_0020 392499.Swit_0023 557
392499.Swit_0020 392499.Swit_0024 352
392499.Swit_0020 392499.Swit_0025 353
392499.Swit_0020 392499.Swit_0036 335
392499.Swit_0020 392499.Swit_0043 237
392499.Swit_0020 392499.Swit_0050 623
392499.Swit_0020 392499.Swit_0060 557
392499.Swit_0020 392499.Swit_0063 749
392499.Swit_0020 392499.Swit_0081 188
392499.Swit_0020 392499.Swit_0086 163
392499.Swit_0020 392499.Swit_0097 189
392499.Swit_0020 392499.Swit_0102 294
392499.Swit_0020 392499.Swit_0107 188
392499.Swit_0020 392499.Swit_0109 348
392499.Swit_0020 392499.Swit_0111 216
392499.Swit_0020 392499.Swit_0114 204
392499.Swit_0020 392499.Swit_0121 202
392499.Swit_0020 392499.Swit_0126 175
392499.Swit_0020 392499.Swit_0128 510
392499.Swit_0020 392499.Swit_0136 211
392499.Swit_0020 392499.Swit_0203 150
392499.Swit_0020 392499.Swit_0218 250
392499.Swit_0020 392499.Swit_0222 401
392499.Swit_0020 392499.Swit_0249 598
392499.Swit_0020 392499.Swit_0250 577
392499.Swit_0020 392499.Swit_0401 178
392499.Swit_0020 392499.Swit_0408 221
392499.Swit_0020 392499.Swit_0411 276
392499.Swit_0020 392499.Swit_0431 256
392499.Swit_0020 392499.Swit_0432 228
392499.Swit_0020 392499.Swit_0442 517
392499.Swit_0020 392499.Swit_0468 223
392499.Swit_0020 392499.Swit_0471 431
392499.Swit_0020 392499.Swit_0488 481
392499.Swit_0020 392499.Swit_0494 168
392499.Swit_0020 392499.Swit_0517 170
392499.Swit_0020 392499.Swit_0518 611
392499.Swit_0020 392499.Swit_0542 160
392499.Swit_0020 392499.Swit_0556 221
392499.Swit_0020 392499.Swit_0560 205
392499.Swit_0020 392499.Swit_0570 236
392499.Swit_0020 392499.Swit_0575 467
392499.Swit_0020 392499.Swit_0579 207
392499.Swit_0020 392499.Swit_0582 199
392499.Swit_0020 392499.Swit_0601 164
392499.Swit_0020 392499.Swit_0616 178
392499.Swit_0020 392499.Swit_0619 183
392499.Swit_0020 392499.Swit_0627 163
392499.Swit_0020 392499.Swit_0635 164
392499.Swit_0020 392499.Swit_0688 158
392499.Swit_0020 392499.Swit_0809 160
392499.Swit_0020 392499.Swit_0849 260
392499.Swit_0020 392499.Swit_1086 319
392499.Swit_0020 392499.Swit_1095 151
392499.Swit_0020 392499.Swit_1096 154
392499.Swit_0020 392499.Swit_1140 405
392499.Swit_0020 392499.Swit_1181 254
392499.Swit_0020 392499.Swit_1221 592
392499.Swit_0020 392499.Swit_1225 334
392499.Swit_0020 392499.Swit_1243 534
392499.Swit_0020 392499.Swit_1245 311
392499.Swit_0020 392499.Swit_1258 236
392499.Swit_0020 392499.Swit_1311 468
392499.Swit_0020 392499.Swit_1326 439
392499.Swit_0020 392499.Swit_1398 276
392499.Swit_0020 392499.Swit_1457 660
392499.Swit_0020 392499.Swit_1469 182
392499.Swit_0020 392499.Swit_1504 277
392499.Swit_0020 392499.Swit_1506 412
392499.Swit_0020 392499.Swit_1517 627
392499.Swit_0020 392499.Swit_1518 231
392499.Swit_0020 392499.Swit_1520 182
392499.Swit_0020 392499.Swit_1521 719
392499.Swit_0020 392499.Swit_1802 290
392499.Swit_0020 392499.Swit_1805 228
392499.Swit_0020 392499.Swit_1929 444
392499.Swit_0020 392499.Swit_1931 301
392499.Swit_0020 392499.Swit_1937 179
392499.Swit_0020 392499.Swit_1942 432
392499.Swit_0020 392499.Swit_2132 152
392499.Swit_0020 392499.Swit_2133 480
392499.Swit_0020 392499.Swit_2134 581
392499.Swit_0020 392499.Swit_2135 338
392499.Swit_0020 392499.Swit_2136 461
392499.Swit_0020 392499.Swit_2142 181
392499.Swit_0020 392499.Swit_2234 297
392499.Swit_0020 392499.Swit_2327 158
392499.Swit_0020 392499.Swit_2329 508
392499.Swit_0020 392499.Swit_2331 150
392499.Swit_0020 392499.Swit_2332 266
392499.Swit_0020 392499.Swit_2337 205
392499.Swit_0020 392499.Swit_2356 154
392499.Swit_0020 392499.Swit_2361 165
392499.Swit_0020 392499.Swit_2380 389
392499.Swit_0020 392499.Swit_2384 320
392499.Swit_0020 392499.Swit_2387 183
392499.Swit_0020 392499.Swit_2426 190
392499.Swit_0020 392499.Swit_2428 215
392499.Swit_0020 392499.Swit_2438 156
392499.Swit_0020 392499.Swit_2457 230
392499.Swit_0020 392499.Swit_2459 727
392499.Swit_0020 392499.Swit_2483 150
392499.Swit_0020 392499.Swit_2528 411
392499.Swit_0020 392499.Swit_2541 239
392499.Swit_0020 392499.Swit_2543 490
392499.Swit_0020 392499.Swit_2544 193
392499.Swit_0020 392499.Swit_2545 176
392499.Swit_0020 392499.Swit_2546 175
392499.Swit_0020 392499.Swit_2547 165
392499.Swit_0020 392499.Swit_2548 784
392499.Swit_0020 392499.Swit_2549 165
392499.Swit_0020 392499.Swit_2555 527
392499.Swit_0020 392499.Swit_2568 166
392499.Swit_0020 392499.Swit_2581 154
392499.Swit_0020 392499.Swit_2598 158
392499.Swit_0020 392499.Swit_2600 413
392499.Swit_0020 392499.Swit_2601 184
392499.Swit_0020 392499.Swit_2602 184
392499.Swit_0020 392499.Swit_2604 184
392499.Swit_0020 392499.Swit_2606 184
392499.Swit_0020 392499.Swit_2662 309
392499.Swit_0020 392499.Swit_2676 210
392499.Swit_0020 392499.Swit_2680 545
392499.Swit_0020 392499.Swit_2681 313
392499.Swit_0020 392499.Swit_2690 183
392499.Swit_0020 392499.Swit_2691 246
392499.Swit_0020 392499.Swit_2692 252
392499.Swit_0020 392499.Swit_2716 825
392499.Swit_0020 392499.Swit_2729 319
392499.Swit_0020 392499.Swit_2757 237
392499.Swit_0020 392499.Swit_2760 291
392499.Swit_0020 392499.Swit_2773 272
392499.Swit_0020 392499.Swit_2780 181
392499.Swit_0020 392499.Swit_2789 271
392499.Swit_0020 392499.Swit_2793 612
392499.Swit_0020 392499.Swit_2800 305
392499.Swit_0020 392499.Swit_2824 253
392499.Swit_0020 392499.Swit_2827 183
392499.Swit_0020 392499.Swit_2834 596
392499.Swit_0020 392499.Swit_2835 247
392499.Swit_0020 392499.Swit_2851 292
392499.Swit_0020 392499.Swit_2852 182
392499.Swit_0020 392499.Swit_2853 426
392499.Swit_0020 392499.Swit_2865 237
392499.Swit_0020 392499.Swit_2903 759
392499.Swit_0020 392499.Swit_2931 481
392499.Swit_0020 392499.Swit_2944 163
392499.Swit_0020 392499.Swit_2945 226
392499.Swit_0020 392499.Swit_2980 281
392499.Swit_0020 392499.Swit_2981 184
392499.Swit_0020 392499.Swit_2991 152
392499.Swit_0020 392499.Swit_3001 511
392499.Swit_0020 392499.Swit_3011 440
392499.Swit_0020 392499.Swit_3147 727
392499.Swit_0020 392499.Swit_3148 418
392499.Swit_0020 392499.Swit_3151 184
392499.Swit_0020 392499.Swit_3230 169
392499.Swit_0020 392499.Swit_3308 156
392499.Swit_0020 392499.Swit_3443 175
392499.Swit_0020 392499.Swit_3444 151
392499.Swit_0020 392499.Swit_3450 403
392499.Swit_0020 392499.Swit_3479 158
392499.Swit_0020 392499.Swit_3534 322
392499.Swit_0020 392499.Swit_3537 716
392499.Swit_0020 392499.Swit_3546 242
392499.Swit_0020 392499.Swit_3566 622
392499.Swit_0020 392499.Swit_3584 563
392499.Swit_0020 392499.Swit_3615 164
392499.Swit_0020 392499.Swit_3617 714
392499.Swit_0020 392499.Swit_3782 251
392499.Swit_0020 392499.Swit_3784 161
392499.Swit_0020 392499.Swit_3788 175
392499.Swit_0020 392499.Swit_3792 382
392499.Swit_0020 392499.Swit_3819 411
392499.Swit_0020 392499.Swit_3823 234
392499.Swit_0020 392499.Swit_3826 373
392499.Swit_0020 392499.Swit_3829 508
392499.Swit_0020 392499.Swit_3830 602
392499.Swit_0020 392499.Swit_3832 168
392499.Swit_0020 392499.Swit_3848 220
392499.Swit_0020 392499.Swit_3869 403
392499.Swit_0020 392499.Swit_3871 180
392499.Swit_0020 392499.Swit_3877 152
392499.Swit_0020 392499.Swit_3935 159
392499.Swit_0020 392499.Swit_3944 392
392499.Swit_0020 392499.Swit_3953 313
392499.Swit_0020 392499.Swit_3970 177
392499.Swit_0020 392499.Swit_4007 283
392499.Swit_0020 392499.Swit_4008 168
392499.Swit_0020 392499.Swit_4043 150
392499.Swit_0020 392499.Swit_4052 188
392499.Swit_0020 392499.Swit_4098 254
392499.Swit_0020 392499.Swit_4099 218
392499.Swit_0020 392499.Swit_4109 208
392499.Swit_0020 392499.Swit_4404 737
392499.Swit_0020 392499.Swit_4470 278
392499.Swit_0020 392499.Swit_4471 704
392499.Swit_0020 392499.Swit_4474 282
392499.Swit_0020 392499.Swit_4476 187
392499.Swit_0020 392499.Swit_4482 164
392499.Swit_0020 392499.Swit_4485 658
392499.Swit_0020 392499.Swit_4493 622
392499.Swit_0020 392499.Swit_4504 195
392499.Swit_0020 392499.Swit_4514 215
392499.Swit_0020 392499.Swit_4563 150
392499.Swit_0020 392499.Swit_4568 160
392499.Swit_0020 392499.Swit_4576 171
392499.Swit_0020 392499.Swit_4580 604
392499.Swit_0020 392499.Swit_4584 499
392499.Swit_0020 392499.Swit_4600 205
392499.Swit_0020 392499.Swit_4648 156
392499.Swit_0020 392499.Swit_4686 237
392499.Swit_0020 392499.Swit_4687 159
392499.Swit_0020 392499.Swit_4691 242
392499.Swit_0020 392499.Swit_4692 344
392499.Swit_0020 392499.Swit_4693 348
392499.Swit_0020 392499.Swit_4710 315
392499.Swit_0020 392499.Swit_4715 162
392499.Swit_0020 392499.Swit_4717 404
392499.Swit_0020 392499.Swit_4722 256
392499.Swit_0020 392499.Swit_4750 456
392499.Swit_0020 392499.Swit_4754 172
392499.Swit_0020 392499.Swit_4769 153
392499.Swit_0020 392499.Swit_4799 166
392499.Swit_0020 392499.Swit_4831 155
392499.Swit_0020 392499.Swit_4854 667
392499.Swit_0020 392499.Swit_4878 177
392499.Swit_0020 392499.Swit_5009 279
392499.Swit_0020 392499.Swit_5153 305
392499.Swit_0020 392499.Swit_5207 283
392499.Swit_0020 392499.Swit_5269 349
392499.Swit_0020 392499.Swit_5319 686
392499.Swit_0020 392499.Swit_5385 174
392499.Swit_0020 392499.Swit_5396 251
392499.Swit_0021 392499.Swit_0017 245
392499.Swit_0021 392499.Swit_0018 354
392499.Swit_0021 392499.Swit_0019 354
392499.Swit_0021 392499.Swit_0020 619
392499.Swit_0021 392499.Swit_0022 929
392499.Swit_0021 392499.Swit_0023 834
392499.Swit_0021 392499.Swit_0024 621
392499.Swit_0021 392499.Swit_0025 611
392499.Swit_0021 392499.Swit_0060 163
392499.Swit_0021 392499.Swit_0107 216
392499.Swit_0021 392499.Swit_0109 170
392499.Swit_0021 392499.Swit_0240 238
392499.Swit_0021 392499.Swit_0249 181
392499.Swit_0021 392499.Swit_0279 162
392499.Swit_0021 392499.Swit_0316 160
392499.Swit_0021 392499.Swit_0320 200
392499.Swit_0021 392499.Swit_0405 192
392499.Swit_0021 392499.Swit_0442 484
392499.Swit_0021 392499.Swit_0467 179
392499.Swit_0021 392499.Swit_0484 218
392499.Swit_0021 392499.Swit_0488 201
392499.Swit_0021 392499.Swit_0538 368
392499.Swit_0021 392499.Swit_0559 156
392499.Swit_0021 392499.Swit_0637 192
392499.Swit_0021 392499.Swit_0662 194
392499.Swit_0021 392499.Swit_0706 167
392499.Swit_0021 392499.Swit_0720 152
392499.Swit_0021 392499.Swit_0783 169
392499.Swit_0021 392499.Swit_0877 172
392499.Swit_0021 392499.Swit_0940 384
392499.Swit_0021 392499.Swit_1004 351
392499.Swit_0021 392499.Swit_1092 151
392499.Swit_0021 392499.Swit_1139 488
392499.Swit_0021 392499.Swit_1186 156
392499.Swit_0021 392499.Swit_1235 175
392499.Swit_0021 392499.Swit_1260 201
392499.Swit_0021 392499.Swit_1272 371
392499.Swit_0021 392499.Swit_1345 172
392499.Swit_0021 392499.Swit_1453 174
392499.Swit_0021 392499.Swit_1461 594
392499.Swit_0021 392499.Swit_1469 158
392499.Swit_0021 392499.Swit_1487 163
392499.Swit_0021 392499.Swit_1492 159
392499.Swit_0021 392499.Swit_1521 213
392499.Swit_0021 392499.Swit_1565 150
392499.Swit_0021 392499.Swit_1580 198
392499.Swit_0021 392499.Swit_1914 434
392499.Swit_0021 392499.Swit_1920 269
392499.Swit_0021 392499.Swit_2019 162
392499.Swit_0021 392499.Swit_2064 384
392499.Swit_0021 392499.Swit_2137 169
392499.Swit_0021 392499.Swit_2140 152
392499.Swit_0021 392499.Swit_2147 355
392499.Swit_0021 392499.Swit_2198 152
392499.Swit_0021 392499.Swit_2233 238
392499.Swit_0021 392499.Swit_2235 152
392499.Swit_0021 392499.Swit_2351 160
392499.Swit_0021 392499.Swit_2401 221
392499.Swit_0021 392499.Swit_2438 291
392499.Swit_0021 392499.Swit_2445 351
392499.Swit_0021 392499.Swit_2452 152
392499.Swit_0021 392499.Swit_2455 156
392499.Swit_0021 392499.Swit_2465 194
392499.Swit_0021 392499.Swit_2531 184
392499.Swit_0021 392499.Swit_2534 216
392499.Swit_0021 392499.Swit_2545 195
392499.Swit_0021 392499.Swit_2658 159
392499.Swit_0021 392499.Swit_2662 167
392499.Swit_0021 392499.Swit_2677 150
392499.Swit_0021 392499.Swit_2681 424
392499.Swit_0021 392499.Swit_2692 336
392499.Swit_0021 392499.Swit_2704 221
392499.Swit_0021 392499.Swit_2715 193
392499.Swit_0021 392499.Swit_2718 161
392499.Swit_0021 392499.Swit_2775 406
392499.Swit_0021 392499.Swit_2777 200
392499.Swit_0021 392499.Swit_2834 156
392499.Swit_0021 392499.Swit_2836 164
392499.Swit_0021 392499.Swit_2845 222
392499.Swit_0021 392499.Swit_2852 169
392499.Swit_0021 392499.Swit_2872 384
392499.Swit_0021 392499.Swit_2905 214
392499.Swit_0021 392499.Swit_2928 159
392499.Swit_0021 392499.Swit_2929 159
392499.Swit_0021 392499.Swit_2937 223
392499.Swit_0021 392499.Swit_2962 249
392499.Swit_0021 392499.Swit_2970 160
392499.Swit_0021 392499.Swit_2980 274
392499.Swit_0021 392499.Swit_3060 151
392499.Swit_0021 392499.Swit_3107 320
392499.Swit_0021 392499.Swit_3148 981
392499.Swit_0021 392499.Swit_3151 152
392499.Swit_0021 392499.Swit_3177 153
392499.Swit_0021 392499.Swit_3188 176
392499.Swit_0021 392499.Swit_3214 156
392499.Swit_0021 392499.Swit_3216 198
392499.Swit_0021 392499.Swit_3248 528
392499.Swit_0021 392499.Swit_3299 171
392499.Swit_0021 392499.Swit_3342 197
392499.Swit_0021 392499.Swit_3447 152
392499.Swit_0021 392499.Swit_3448 423
392499.Swit_0021 392499.Swit_3464 177
392499.Swit_0021 392499.Swit_3537 412
392499.Swit_0021 392499.Swit_3539 488
392499.Swit_0021 392499.Swit_3593 170
392499.Swit_0021 392499.Swit_3617 174
392499.Swit_0021 392499.Swit_3771 351
392499.Swit_0021 392499.Swit_3775 264
392499.Swit_0021 392499.Swit_3785 247
392499.Swit_0021 392499.Swit_3788 172
392499.Swit_0021 392499.Swit_3789 175
392499.Swit_0021 392499.Swit_3810 219
392499.Swit_0021 392499.Swit_3826 160
392499.Swit_0021 392499.Swit_3857 191
392499.Swit_0021 392499.Swit_3870 157
392499.Swit_0021 392499.Swit_3871 156
392499.Swit_0021 392499.Swit_3911 172
392499.Swit_0021 392499.Swit_3915 256
392499.Swit_0021 392499.Swit_3970 224
392499.Swit_0021 392499.Swit_4043 376
392499.Swit_0021 392499.Swit_4078 275
392499.Swit_0021 392499.Swit_4234 164
392499.Swit_0021 392499.Swit_4347 222
392499.Swit_0021 392499.Swit_4349 521
392499.Swit_0021 392499.Swit_4359 221
392499.Swit_0021 392499.Swit_4409 258
392499.Swit_0021 392499.Swit_4468 529
392499.Swit_0021 392499.Swit_4491 315
392499.Swit_0021 392499.Swit_4493 155
392499.Swit_0021 392499.Swit_4500 156
392499.Swit_0021 392499.Swit_4528 152
392499.Swit_0021 392499.Swit_4570 224
392499.Swit_0021 392499.Swit_4578 318
392499.Swit_0021 392499.Swit_4660 318
392499.Swit_0021 392499.Swit_4663 152
392499.Swit_0021 392499.Swit_4674 167
392499.Swit_0021 392499.Swit_4677 322
392499.Swit_0021 392499.Swit_4680 177
392499.Swit_0021 392499.Swit_4699 265
392499.Swit_0021 392499.Swit_4714 175
392499.Swit_0021 392499.Swit_4729 411
392499.Swit_0021 392499.Swit_4751 179
392499.Swit_0021 392499.Swit_4770 442
392499.Swit_0021 392499.Swit_4772 156
392499.Swit_0021 392499.Swit_4817 152
392499.Swit_0021 392499.Swit_4836 244
392499.Swit_0021 392499.Swit_4846 159
392499.Swit_0021 392499.Swit_4884 156
392499.Swit_0021 392499.Swit_4966 152
392499.Swit_0021 392499.Swit_5012 201
392499.Swit_0021 392499.Swit_5029 194
392499.Swit_0021 392499.Swit_5169 152
392499.Swit_0021 392499.Swit_5233 152
392499.Swit_0021 392499.Swit_5283 172
392499.Swit_0022 392499.Swit_0008 230
392499.Swit_0022 392499.Swit_0011 184
392499.Swit_0022 392499.Swit_0015 287
392499.Swit_0022 392499.Swit_0017 294
392499.Swit_0022 392499.Swit_0018 347
392499.Swit_0022 392499.Swit_0019 347
392499.Swit_0022 392499.Swit_0020 626
392499.Swit_0022 392499.Swit_0021 929
392499.Swit_0022 392499.Swit_0023 892
392499.Swit_0022 392499.Swit_0024 681
392499.Swit_0022 392499.Swit_0025 752
392499.Swit_0022 392499.Swit_0027 177
392499.Swit_0022 392499.Swit_0030 356
392499.Swit_0022 392499.Swit_0033 174
392499.Swit_0022 392499.Swit_0055 176
392499.Swit_0022 392499.Swit_0056 254
392499.Swit_0022 392499.Swit_0057 510
392499.Swit_0022 392499.Swit_0075 285
392499.Swit_0022 392499.Swit_0078 169
392499.Swit_0022 392499.Swit_0088 215
392499.Swit_0022 392499.Swit_0089 247
392499.Swit_0022 392499.Swit_0095 212
392499.Swit_0022 392499.Swit_0098 154
392499.Swit_0022 392499.Swit_0107 221
392499.Swit_0022 392499.Swit_0109 212
392499.Swit_0022 392499.Swit_0110 150
392499.Swit_0022 392499.Swit_0133 213
392499.Swit_0022 392499.Swit_0209 274
392499.Swit_0022 392499.Swit_0218 211
392499.Swit_0022 392499.Swit_0222 189
392499.Swit_0022 392499.Swit_0228 240
392499.Swit_0022 392499.Swit_0244 443
392499.Swit_0022 392499.Swit_0245 184
392499.Swit_0022 392499.Swit_0262 331
392499.Swit_0022 392499.Swit_0264 247
392499.Swit_0022 392499.Swit_0288 221
392499.Swit_0022 392499.Swit_0293 185
392499.Swit_0022 392499.Swit_0306 221
392499.Swit_0022 392499.Swit_0380 207
392499.Swit_0022 392499.Swit_0399 167
392499.Swit_0022 392499.Swit_0405 196
392499.Swit_0022 392499.Swit_0409 169
392499.Swit_0022 392499.Swit_0410 169
392499.Swit_0022 392499.Swit_0412 427
392499.Swit_0022 392499.Swit_0414 167
392499.Swit_0022 392499.Swit_0431 385
392499.Swit_0022 392499.Swit_0432 365
392499.Swit_0022 392499.Swit_0435 159
392499.Swit_0022 392499.Swit_0446 323
392499.Swit_0022 392499.Swit_0457 203
392499.Swit_0022 392499.Swit_0459 292
392499.Swit_0022 392499.Swit_0460 279
392499.Swit_0022 392499.Swit_0464 938
392499.Swit_0022 392499.Swit_0465 491
392499.Swit_0022 392499.Swit_0466 613
392499.Swit_0022 392499.Swit_0468 473
392499.Swit_0022 392499.Swit_0483 179
392499.Swit_0022 392499.Swit_0486 193
392499.Swit_0022 392499.Swit_0487 425
392499.Swit_0022 392499.Swit_0491 379
392499.Swit_0022 392499.Swit_0493 174
392499.Swit_0022 392499.Swit_0537 585
392499.Swit_0022 392499.Swit_0538 447
392499.Swit_0022 392499.Swit_0568 280
392499.Swit_0022 392499.Swit_0582 266
392499.Swit_0022 392499.Swit_0594 203
392499.Swit_0022 392499.Swit_0623 155
392499.Swit_0022 392499.Swit_0638 463
392499.Swit_0022 392499.Swit_0642 173
392499.Swit_0022 392499.Swit_0653 151
392499.Swit_0022 392499.Swit_0659 247
392499.Swit_0022 392499.Swit_0660 320
392499.Swit_0022 392499.Swit_0697 191
392499.Swit_0022 392499.Swit_0710 268
392499.Swit_0022 392499.Swit_0716 166
392499.Swit_0022 392499.Swit_0720 207
392499.Swit_0022 392499.Swit_0737 150
392499.Swit_0022 392499.Swit_0763 261
392499.Swit_0022 392499.Swit_0770 221
392499.Swit_0022 392499.Swit_0771 159
392499.Swit_0022 392499.Swit_0786 315
392499.Swit_0022 392499.Swit_0793 168
392499.Swit_0022 392499.Swit_0821 155
392499.Swit_0022 392499.Swit_0830 195
392499.Swit_0022 392499.Swit_0852 250
392499.Swit_0022 392499.Swit_0859 244
392499.Swit_0022 392499.Swit_0872 274
392499.Swit_0022 392499.Swit_0897 155
392499.Swit_0022 392499.Swit_0904 207
392499.Swit_0022 392499.Swit_0917 166
392499.Swit_0022 392499.Swit_0933 454
392499.Swit_0022 392499.Swit_0940 564
392499.Swit_0022 392499.Swit_1004 239
392499.Swit_0022 392499.Swit_1056 169
392499.Swit_0022 392499.Swit_1071 154
392499.Swit_0022 392499.Swit_1091 167
392499.Swit_0022 392499.Swit_1092 153
392499.Swit_0022 392499.Swit_1097 172
392499.Swit_0022 392499.Swit_1112 183
392499.Swit_0022 392499.Swit_1137 355
392499.Swit_0022 392499.Swit_1140 346
392499.Swit_0022 392499.Swit_1187 241
392499.Swit_0022 392499.Swit_1201 172
392499.Swit_0022 392499.Swit_1204 196
392499.Swit_0022 392499.Swit_1212 288
392499.Swit_0022 392499.Swit_1227 800
392499.Swit_0022 392499.Swit_1231 155
392499.Swit_0022 392499.Swit_1235 170
392499.Swit_0022 392499.Swit_1250 166
392499.Swit_0022 392499.Swit_1253 477
392499.Swit_0022 392499.Swit_1255 195
392499.Swit_0022 392499.Swit_1256 233
392499.Swit_0022 392499.Swit_1272 424
392499.Swit_0022 392499.Swit_1304 234
392499.Swit_0022 392499.Swit_1321 386
392499.Swit_0022 392499.Swit_1325 234
392499.Swit_0022 392499.Swit_1326 347
392499.Swit_0022 392499.Swit_1327 301
392499.Swit_0022 392499.Swit_1328 260
392499.Swit_0022 392499.Swit_1334 208
392499.Swit_0022 392499.Swit_1336 209
392499.Swit_0022 392499.Swit_1338 199
392499.Swit_0022 392499.Swit_1347 196
392499.Swit_0022 392499.Swit_1349 196
392499.Swit_0022 392499.Swit_1351 171
392499.Swit_0022 392499.Swit_1354 214
392499.Swit_0022 392499.Swit_1356 215
392499.Swit_0022 392499.Swit_1363 179
392499.Swit_0022 392499.Swit_1393 237
392499.Swit_0022 392499.Swit_1398 210
392499.Swit_0022 392499.Swit_1409 188
392499.Swit_0022 392499.Swit_1421 164
392499.Swit_0022 392499.Swit_1422 292
392499.Swit_0022 392499.Swit_1426 191
392499.Swit_0022 392499.Swit_1442 151
392499.Swit_0022 392499.Swit_1453 173
392499.Swit_0022 392499.Swit_1461 878
392499.Swit_0022 392499.Swit_1469 156
392499.Swit_0022 392499.Swit_1480 168
392499.Swit_0022 392499.Swit_1506 160
392499.Swit_0022 392499.Swit_1513 160
392499.Swit_0022 392499.Swit_1516 157
392499.Swit_0022 392499.Swit_1521 411
392499.Swit_0022 392499.Swit_1562 193
392499.Swit_0022 392499.Swit_1643 322
392499.Swit_0022 392499.Swit_1690 161
392499.Swit_0022 392499.Swit_1696 585
392499.Swit_0022 392499.Swit_1777 161
392499.Swit_0022 392499.Swit_1822 164
392499.Swit_0022 392499.Swit_1856 396
392499.Swit_0022 392499.Swit_1878 235
392499.Swit_0022 392499.Swit_1920 270
392499.Swit_0022 392499.Swit_1933 291
392499.Swit_0022 392499.Swit_1936 371
392499.Swit_0022 392499.Swit_1939 299
392499.Swit_0022 392499.Swit_1941 233
392499.Swit_0022 392499.Swit_1945 255
392499.Swit_0022 392499.Swit_1949 244
392499.Swit_0022 392499.Swit_1996 168
392499.Swit_0022 392499.Swit_2064 564
392499.Swit_0022 392499.Swit_2082 296
392499.Swit_0022 392499.Swit_2123 508
392499.Swit_0022 392499.Swit_2126 485
392499.Swit_0022 392499.Swit_2128 156
392499.Swit_0022 392499.Swit_2131 191
392499.Swit_0022 392499.Swit_2133 169
392499.Swit_0022 392499.Swit_2137 257
392499.Swit_0022 392499.Swit_2140 212
392499.Swit_0022 392499.Swit_2147 274
392499.Swit_0022 392499.Swit_2163 472
392499.Swit_0022 392499.Swit_2198 172
392499.Swit_0022 392499.Swit_2255 221
392499.Swit_0022 392499.Swit_2272 153
392499.Swit_0022 392499.Swit_2293 164
392499.Swit_0022 392499.Swit_2306 332
392499.Swit_0022 392499.Swit_2345 257
392499.Swit_0022 392499.Swit_2347 431
392499.Swit_0022 392499.Swit_2352 198
392499.Swit_0022 392499.Swit_2355 191
392499.Swit_0022 392499.Swit_2356 191
392499.Swit_0022 392499.Swit_2362 355
392499.Swit_0022 392499.Swit_2380 468
392499.Swit_0022 392499.Swit_2385 153
392499.Swit_0022 392499.Swit_2386 225
392499.Swit_0022 392499.Swit_2401 201
392499.Swit_0022 392499.Swit_2403 224
392499.Swit_0022 392499.Swit_2405 221
392499.Swit_0022 392499.Swit_2438 164
392499.Swit_0022 392499.Swit_2439 255
392499.Swit_0022 392499.Swit_2445 239
392499.Swit_0022 392499.Swit_2452 172
392499.Swit_0022 392499.Swit_2456 353
392499.Swit_0022 392499.Swit_2457 439
392499.Swit_0022 392499.Swit_2458 173
392499.Swit_0022 392499.Swit_2470 175
392499.Swit_0022 392499.Swit_2526 303
392499.Swit_0022 392499.Swit_2529 308
392499.Swit_0022 392499.Swit_2530 307
392499.Swit_0022 392499.Swit_2531 245
392499.Swit_0022 392499.Swit_2532 165
392499.Swit_0022 392499.Swit_2543 321
392499.Swit_0022 392499.Swit_2545 231
392499.Swit_0022 392499.Swit_2547 214
392499.Swit_0022 392499.Swit_2549 159
392499.Swit_0022 392499.Swit_2561 487
392499.Swit_0022 392499.Swit_2563 173
392499.Swit_0022 392499.Swit_2564 164
392499.Swit_0022 392499.Swit_2568 154
392499.Swit_0022 392499.Swit_2598 232
392499.Swit_0022 392499.Swit_2601 513
392499.Swit_0022 392499.Swit_2604 164
392499.Swit_0022 392499.Swit_2606 190
392499.Swit_0022 392499.Swit_2641 168
392499.Swit_0022 392499.Swit_2663 278
392499.Swit_0022 392499.Swit_2664 252
392499.Swit_0022 392499.Swit_2674 210
392499.Swit_0022 392499.Swit_2685 171
392499.Swit_0022 392499.Swit_2687 206
392499.Swit_0022 392499.Swit_2692 950
392499.Swit_0022 392499.Swit_2700 209
392499.Swit_0022 392499.Swit_2704 396
392499.Swit_0022 392499.Swit_2705 448
392499.Swit_0022 392499.Swit_2714 194
392499.Swit_0022 392499.Swit_2728 345
392499.Swit_0022 392499.Swit_2742 330
392499.Swit_0022 392499.Swit_2743 308
392499.Swit_0022 392499.Swit_2744 330
392499.Swit_0022 392499.Swit_2761 245
392499.Swit_0022 392499.Swit_2775 415
392499.Swit_0022 392499.Swit_2788 152
392499.Swit_0022 392499.Swit_2792 161
392499.Swit_0022 392499.Swit_2798 191
392499.Swit_0022 392499.Swit_2829 295
392499.Swit_0022 392499.Swit_2831 210
392499.Swit_0022 392499.Swit_2833 476
392499.Swit_0022 392499.Swit_2846 247
392499.Swit_0022 392499.Swit_2872 564
392499.Swit_0022 392499.Swit_2882 150
392499.Swit_0022 392499.Swit_2889 472
392499.Swit_0022 392499.Swit_2920 168
392499.Swit_0022 392499.Swit_2928 159
392499.Swit_0022 392499.Swit_2929 159
392499.Swit_0022 392499.Swit_2930 211
392499.Swit_0022 392499.Swit_2931 181
392499.Swit_0022 392499.Swit_2959 326
392499.Swit_0022 392499.Swit_2962 249
392499.Swit_0022 392499.Swit_2970 230
392499.Swit_0022 392499.Swit_2977 152
392499.Swit_0022 392499.Swit_2978 308
392499.Swit_0022 392499.Swit_2980 567
392499.Swit_0022 392499.Swit_2983 186
392499.Swit_0022 392499.Swit_2985 159
392499.Swit_0022 392499.Swit_2991 179
392499.Swit_0022 392499.Swit_2992 170
392499.Swit_0022 392499.Swit_2993 167
392499.Swit_0022 392499.Swit_2994 280
392499.Swit_0022 392499.Swit_2995 279
392499.Swit_0022 392499.Swit_2996 213
392499.Swit_0022 392499.Swit_2997 320
392499.Swit_0022 392499.Swit_2998 229
392499.Swit_0022 392499.Swit_2999 265
392499.Swit_0022 392499.Swit_3001 478
392499.Swit_0022 392499.Swit_3006 194
392499.Swit_0022 392499.Swit_3010 225
392499.Swit_0022 392499.Swit_3013 264
392499.Swit_0022 392499.Swit_3031 172
392499.Swit_0022 392499.Swit_3040 208
392499.Swit_0022 392499.Swit_3110 255
392499.Swit_0022 392499.Swit_3123 154
392499.Swit_0022 392499.Swit_3126 168
392499.Swit_0022 392499.Swit_3128 180
392499.Swit_0022 392499.Swit_3132 169
392499.Swit_0022 392499.Swit_3137 154
392499.Swit_0022 392499.Swit_3146 468
392499.Swit_0022 392499.Swit_3148 596
392499.Swit_0022 392499.Swit_3157 176
392499.Swit_0022 392499.Swit_3159 193
392499.Swit_0022 392499.Swit_3166 274
392499.Swit_0022 392499.Swit_3177 238
392499.Swit_0022 392499.Swit_3207 154
392499.Swit_0022 392499.Swit_3213 255
392499.Swit_0022 392499.Swit_3216 424
392499.Swit_0022 392499.Swit_3235 247
392499.Swit_0022 392499.Swit_3248 458
392499.Swit_0022 392499.Swit_3288 156
392499.Swit_0022 392499.Swit_3309 163
392499.Swit_0022 392499.Swit_3348 159
392499.Swit_0022 392499.Swit_3373 276
392499.Swit_0022 392499.Swit_3375 164
392499.Swit_0022 392499.Swit_3376 198
392499.Swit_0022 392499.Swit_3446 182
392499.Swit_0022 392499.Swit_3448 931
392499.Swit_0022 392499.Swit_3480 163
392499.Swit_0022 392499.Swit_3527 175
392499.Swit_0022 392499.Swit_3528 234
392499.Swit_0022 392499.Swit_3531 170
392499.Swit_0022 392499.Swit_3552 313
392499.Swit_0022 392499.Swit_3554 329
392499.Swit_0022 392499.Swit_3555 242
392499.Swit_0022 392499.Swit_3565 200
392499.Swit_0022 392499.Swit_3566 173
392499.Swit_0022 392499.Swit_3570 198
392499.Swit_0022 392499.Swit_3577 239
392499.Swit_0022 392499.Swit_3584 158
392499.Swit_0022 392499.Swit_3608 164
392499.Swit_0022 392499.Swit_3610 215
392499.Swit_0022 392499.Swit_3618 158
392499.Swit_0022 392499.Swit_3619 218
392499.Swit_0022 392499.Swit_3638 240
392499.Swit_0022 392499.Swit_3640 264
392499.Swit_0022 392499.Swit_3644 221
392499.Swit_0022 392499.Swit_3671 216
392499.Swit_0022 392499.Swit_3726 185
392499.Swit_0022 392499.Swit_3775 334
392499.Swit_0022 392499.Swit_3779 196
392499.Swit_0022 392499.Swit_3784 441
392499.Swit_0022 392499.Swit_3785 254
392499.Swit_0022 392499.Swit_3809 190
392499.Swit_0022 392499.Swit_3810 174
392499.Swit_0022 392499.Swit_3824 336
392499.Swit_0022 392499.Swit_3825 425
392499.Swit_0022 392499.Swit_3826 304
392499.Swit_0022 392499.Swit_3847 567
392499.Swit_0022 392499.Swit_3870 157
392499.Swit_0022 392499.Swit_3871 159
392499.Swit_0022 392499.Swit_3872 181
392499.Swit_0022 392499.Swit_3891 397
392499.Swit_0022 392499.Swit_3892 424
392499.Swit_0022 392499.Swit_3895 320
392499.Swit_0022 392499.Swit_3896 154
392499.Swit_0022 392499.Swit_3914 151
392499.Swit_0022 392499.Swit_3931 424
392499.Swit_0022 392499.Swit_3932 435
392499.Swit_0022 392499.Swit_3933 196
392499.Swit_0022 392499.Swit_3935 293
392499.Swit_0022 392499.Swit_3937 523
392499.Swit_0022 392499.Swit_3950 260
392499.Swit_0022 392499.Swit_3952 462
392499.Swit_0022 392499.Swit_3953 206
392499.Swit_0022 392499.Swit_3955 206
392499.Swit_0022 392499.Swit_3967 241
392499.Swit_0022 392499.Swit_3970 452
392499.Swit_0022 392499.Swit_3987 240
392499.Swit_0022 392499.Swit_4003 153
392499.Swit_0022 392499.Swit_4041 342
392499.Swit_0022 392499.Swit_4043 272
392499.Swit_0022 392499.Swit_4048 397
392499.Swit_0022 392499.Swit_4078 275
392499.Swit_0022 392499.Swit_4079 251
392499.Swit_0022 392499.Swit_4092 164
392499.Swit_0022 392499.Swit_4100 328
392499.Swit_0022 392499.Swit_4106 776
392499.Swit_0022 392499.Swit_4111 218
392499.Swit_0022 392499.Swit_4116 152
392499.Swit_0022 392499.Swit_4172 152
392499.Swit_0022 392499.Swit_4230 322
392499.Swit_0022 392499.Swit_4248 304
392499.Swit_0022 392499.Swit_4251 387
392499.Swit_0022 392499.Swit_4288 176
392499.Swit_0022 392499.Swit_4322 193
392499.Swit_0022 392499.Swit_4349 458
392499.Swit_0022 392499.Swit_4377 806
392499.Swit_0022 392499.Swit_4380 219
392499.Swit_0022 392499.Swit_4409 537
392499.Swit_0022 392499.Swit_4468 744
392499.Swit_0022 392499.Swit_4472 308
392499.Swit_0022 392499.Swit_4474 460
392499.Swit_0022 392499.Swit_4494 213
392499.Swit_0022 392499.Swit_4502 241
392499.Swit_0022 392499.Swit_4505 366
392499.Swit_0022 392499.Swit_4543 171
392499.Swit_0022 392499.Swit_4555 487
392499.Swit_0022 392499.Swit_4559 153
392499.Swit_0022 392499.Swit_4574 275
392499.Swit_0022 392499.Swit_4578 296
392499.Swit_0022 392499.Swit_4588 224
392499.Swit_0022 392499.Swit_4594 260
392499.Swit_0022 392499.Swit_4595 346
392499.Swit_0022 392499.Swit_4598 170
392499.Swit_0022 392499.Swit_4613 284
392499.Swit_0022 392499.Swit_4638 322
392499.Swit_0022 392499.Swit_4644 169
392499.Swit_0022 392499.Swit_4659 150
392499.Swit_0022 392499.Swit_4660 246
392499.Swit_0022 392499.Swit_4663 229
392499.Swit_0022 392499.Swit_4673 161
392499.Swit_0022 392499.Swit_4674 167
392499.Swit_0022 392499.Swit_4682 342
392499.Swit_0022 392499.Swit_4683 296
392499.Swit_0022 392499.Swit_4690 229
392499.Swit_0022 392499.Swit_4698 472
392499.Swit_0022 392499.Swit_4699 588
392499.Swit_0022 392499.Swit_4716 272
392499.Swit_0022 392499.Swit_4718 220
392499.Swit_0022 392499.Swit_4725 162
392499.Swit_0022 392499.Swit_4727 224
392499.Swit_0022 392499.Swit_4729 633
392499.Swit_0022 392499.Swit_4731 188
392499.Swit_0022 392499.Swit_4754 238
392499.Swit_0022 392499.Swit_4764 250
392499.Swit_0022 392499.Swit_4770 307
392499.Swit_0022 392499.Swit_4772 229
392499.Swit_0022 392499.Swit_4788 151
392499.Swit_0022 392499.Swit_4812 241
392499.Swit_0022 392499.Swit_4819 160
392499.Swit_0022 392499.Swit_4830 152
392499.Swit_0022 392499.Swit_4834 152
392499.Swit_0022 392499.Swit_4836 474
392499.Swit_0022 392499.Swit_4878 247
392499.Swit_0022 392499.Swit_4883 250
392499.Swit_0022 392499.Swit_4884 337
392499.Swit_0022 392499.Swit_4966 172
392499.Swit_0022 392499.Swit_4978 181
392499.Swit_0022 392499.Swit_5143 235
392499.Swit_0022 392499.Swit_5169 172
392499.Swit_0022 392499.Swit_5204 182
392499.Swit_0022 392499.Swit_5233 172
392499.Swit_0022 392499.Swit_5272 244
392499.Swit_0022 392499.Swit_5339 169
392499.Swit_0022 392499.Swit_5387 215
392499.Swit_0022 392499.Swit_5390 155
392499.Swit_0022 392499.Swit_5394 274
392499.Swit_0022 392499.Swit_5397 250
392499.Swit_0023 392499.Swit_0011 164
392499.Swit_0023 392499.Swit_0017 227
392499.Swit_0023 392499.Swit_0018 319
392499.Swit_0023 392499.Swit_0019 467
392499.Swit_0023 392499.Swit_0020 557
392499.Swit_0023 392499.Swit_0021 834
392499.Swit_0023 392499.Swit_0022 892
392499.Swit_0023 392499.Swit_0024 785
392499.Swit_0023 392499.Swit_0025 766
392499.Swit_0023 392499.Swit_0030 344
392499.Swit_0023 392499.Swit_0033 418
392499.Swit_0023 392499.Swit_0060 355
392499.Swit_0023 392499.Swit_0061 225
392499.Swit_0023 392499.Swit_0082 180
392499.Swit_0023 392499.Swit_0086 279
392499.Swit_0023 392499.Swit_0087 271
392499.Swit_0023 392499.Swit_0088 485
392499.Swit_0023 392499.Swit_0089 409
392499.Swit_0023 392499.Swit_0102 269
392499.Swit_0023 392499.Swit_0107 294
392499.Swit_0023 392499.Swit_0109 327
392499.Swit_0023 392499.Swit_0121 301
392499.Swit_0023 392499.Swit_0133 508
392499.Swit_0023 392499.Swit_0137 301
392499.Swit_0023 392499.Swit_0198 318
392499.Swit_0023 392499.Swit_0204 166
392499.Swit_0023 392499.Swit_0208 238
392499.Swit_0023 392499.Swit_0209 500
392499.Swit_0023 392499.Swit_0218 192
392499.Swit_0023 392499.Swit_0222 194
392499.Swit_0023 392499.Swit_0244 170
392499.Swit_0023 392499.Swit_0249 333
392499.Swit_0023 392499.Swit_0262 396
392499.Swit_0023 392499.Swit_0348 179
392499.Swit_0023 392499.Swit_0360 216
392499.Swit_0023 392499.Swit_0390 232
392499.Swit_0023 392499.Swit_0406 378
392499.Swit_0023 392499.Swit_0410 208
392499.Swit_0023 392499.Swit_0440 336
392499.Swit_0023 392499.Swit_0446 224
392499.Swit_0023 392499.Swit_0447 316
392499.Swit_0023 392499.Swit_0450 170
392499.Swit_0023 392499.Swit_0458 328
392499.Swit_0023 392499.Swit_0459 331
392499.Swit_0023 392499.Swit_0461 349
392499.Swit_0023 392499.Swit_0462 216
392499.Swit_0023 392499.Swit_0464 179
392499.Swit_0023 392499.Swit_0465 198
392499.Swit_0023 392499.Swit_0468 358
392499.Swit_0023 392499.Swit_0470 178
392499.Swit_0023 392499.Swit_0484 520
392499.Swit_0023 392499.Swit_0486 237
392499.Swit_0023 392499.Swit_0495 299
392499.Swit_0023 392499.Swit_0496 359
392499.Swit_0023 392499.Swit_0516 308
392499.Swit_0023 392499.Swit_0517 161
392499.Swit_0023 392499.Swit_0559 268
392499.Swit_0023 392499.Swit_0568 530
392499.Swit_0023 392499.Swit_0573 335
392499.Swit_0023 392499.Swit_0590 235
392499.Swit_0023 392499.Swit_0598 166
392499.Swit_0023 392499.Swit_0602 185
392499.Swit_0023 392499.Swit_0608 488
392499.Swit_0023 392499.Swit_0609 163
392499.Swit_0023 392499.Swit_0610 167
392499.Swit_0023 392499.Swit_0614 695
392499.Swit_0023 392499.Swit_0637 272
392499.Swit_0023 392499.Swit_0642 274
392499.Swit_0023 392499.Swit_0652 180
392499.Swit_0023 392499.Swit_0660 213
392499.Swit_0023 392499.Swit_0728 518
392499.Swit_0023 392499.Swit_0756 174
392499.Swit_0023 392499.Swit_0849 169
392499.Swit_0023 392499.Swit_0859 438
392499.Swit_0023 392499.Swit_0862 286
392499.Swit_0023 392499.Swit_0864 204
392499.Swit_0023 392499.Swit_0872 191
392499.Swit_0023 392499.Swit_0879 266
392499.Swit_0023 392499.Swit_0901 424
392499.Swit_0023 392499.Swit_0940 199
392499.Swit_0023 392499.Swit_0951 439
392499.Swit_0023 392499.Swit_1058 150
392499.Swit_0023 392499.Swit_1064 518
392499.Swit_0023 392499.Swit_1069 156
392499.Swit_0023 392499.Swit_1089 177
392499.Swit_0023 392499.Swit_1092 344
392499.Swit_0023 392499.Swit_1112 183
392499.Swit_0023 392499.Swit_1119 231
392499.Swit_0023 392499.Swit_1146 232
392499.Swit_0023 392499.Swit_1163 180
392499.Swit_0023 392499.Swit_1212 435
392499.Swit_0023 392499.Swit_1231 416
392499.Swit_0023 392499.Swit_1243 177
392499.Swit_0023 392499.Swit_1250 343
392499.Swit_0023 392499.Swit_1253 177
392499.Swit_0023 392499.Swit_1254 160
392499.Swit_0023 392499.Swit_1256 158
392499.Swit_0023 392499.Swit_1269 300
392499.Swit_0023 392499.Swit_1288 166
392499.Swit_0023 392499.Swit_1300 236
392499.Swit_0023 392499.Swit_1316 152
392499.Swit_0023 392499.Swit_1332 176
392499.Swit_0023 392499.Swit_1345 195
392499.Swit_0023 392499.Swit_1359 240
392499.Swit_0023 392499.Swit_1366 198
392499.Swit_0023 392499.Swit_1373 152
392499.Swit_0023 392499.Swit_1377 224
392499.Swit_0023 392499.Swit_1378 274
392499.Swit_0023 392499.Swit_1389 151
392499.Swit_0023 392499.Swit_1409 222
392499.Swit_0023 392499.Swit_1414 254
392499.Swit_0023 392499.Swit_1421 167
392499.Swit_0023 392499.Swit_1433 382
392499.Swit_0023 392499.Swit_1453 250
392499.Swit_0023 392499.Swit_1457 157
392499.Swit_0023 392499.Swit_1504 249
392499.Swit_0023 392499.Swit_1516 537
392499.Swit_0023 392499.Swit_1518 435
392499.Swit_0023 392499.Swit_1586 156
392499.Swit_0023 392499.Swit_1595 500
392499.Swit_0023 392499.Swit_1632 518
392499.Swit_0023 392499.Swit_1654 180
392499.Swit_0023 392499.Swit_1662 180
392499.Swit_0023 392499.Swit_1716 224
392499.Swit_0023 392499.Swit_1755 206
392499.Swit_0023 392499.Swit_1797 178
392499.Swit_0023 392499.Swit_1815 150
392499.Swit_0023 392499.Swit_1904 263
392499.Swit_0023 392499.Swit_1927 223
392499.Swit_0023 392499.Swit_1932 393
392499.Swit_0023 392499.Swit_1933 246
392499.Swit_0023 392499.Swit_1935 292
392499.Swit_0023 392499.Swit_1940 380
392499.Swit_0023 392499.Swit_1990 180
392499.Swit_0023 392499.Swit_2064 199
392499.Swit_0023 392499.Swit_2126 326
392499.Swit_0023 392499.Swit_2138 224
392499.Swit_0023 392499.Swit_2150 159
392499.Swit_0023 392499.Swit_2154 164
392499.Swit_0023 392499.Swit_2163 192
392499.Swit_0023 392499.Swit_2198 660
392499.Swit_0023 392499.Swit_2321 222
392499.Swit_0023 392499.Swit_2323 152
392499.Swit_0023 392499.Swit_2326 317
392499.Swit_0023 392499.Swit_2340 387
392499.Swit_0023 392499.Swit_2345 278
392499.Swit_0023 392499.Swit_2347 321
392499.Swit_0023 392499.Swit_2348 174
392499.Swit_0023 392499.Swit_2350 238
392499.Swit_0023 392499.Swit_2355 208
392499.Swit_0023 392499.Swit_2356 243
392499.Swit_0023 392499.Swit_2387 240
392499.Swit_0023 392499.Swit_2389 243
392499.Swit_0023 392499.Swit_2391 204
392499.Swit_0023 392499.Swit_2409 563
392499.Swit_0023 392499.Swit_2419 204
392499.Swit_0023 392499.Swit_2429 166
392499.Swit_0023 392499.Swit_2431 269
392499.Swit_0023 392499.Swit_2438 269
392499.Swit_0023 392499.Swit_2452 660
392499.Swit_0023 392499.Swit_2456 192
392499.Swit_0023 392499.Swit_2489 224
392499.Swit_0023 392499.Swit_2494 150
392499.Swit_0023 392499.Swit_2496 369
392499.Swit_0023 392499.Swit_2514 429
392499.Swit_0023 392499.Swit_2526 358
392499.Swit_0023 392499.Swit_2529 342
392499.Swit_0023 392499.Swit_2530 339
392499.Swit_0023 392499.Swit_2531 471
392499.Swit_0023 392499.Swit_2532 438
392499.Swit_0023 392499.Swit_2543 157
392499.Swit_0023 392499.Swit_2544 231
392499.Swit_0023 392499.Swit_2547 424
392499.Swit_0023 392499.Swit_2601 429
392499.Swit_0023 392499.Swit_2604 268
392499.Swit_0023 392499.Swit_2619 153
392499.Swit_0023 392499.Swit_2620 166
392499.Swit_0023 392499.Swit_2644 198
392499.Swit_0023 392499.Swit_2653 255
392499.Swit_0023 392499.Swit_2655 402
392499.Swit_0023 392499.Swit_2656 153
392499.Swit_0023 392499.Swit_2657 156
392499.Swit_0023 392499.Swit_2658 156
392499.Swit_0023 392499.Swit_2662 156
392499.Swit_0023 392499.Swit_2663 177
392499.Swit_0023 392499.Swit_2664 332
392499.Swit_0023 392499.Swit_2668 174
392499.Swit_0023 392499.Swit_2676 316
392499.Swit_0023 392499.Swit_2682 252
392499.Swit_0023 392499.Swit_2692 213
392499.Swit_0023 392499.Swit_2699 156
392499.Swit_0023 392499.Swit_2704 579
392499.Swit_0023 392499.Swit_2714 252
392499.Swit_0023 392499.Swit_2718 207
392499.Swit_0023 392499.Swit_2719 225
392499.Swit_0023 392499.Swit_2726 226
392499.Swit_0023 392499.Swit_2727 487
392499.Swit_0023 392499.Swit_2728 160
392499.Swit_0023 392499.Swit_2746 340
392499.Swit_0023 392499.Swit_2760 263
392499.Swit_0023 392499.Swit_2773 366
392499.Swit_0023 392499.Swit_2775 200
392499.Swit_0023 392499.Swit_2780 186
392499.Swit_0023 392499.Swit_2785 178
392499.Swit_0023 392499.Swit_2788 487
392499.Swit_0023 392499.Swit_2800 156
392499.Swit_0023 392499.Swit_2802 190
392499.Swit_0023 392499.Swit_2817 180
392499.Swit_0023 392499.Swit_2828 274
392499.Swit_0023 392499.Swit_2829 958
392499.Swit_0023 392499.Swit_2833 321
392499.Swit_0023 392499.Swit_2834 265
392499.Swit_0023 392499.Swit_2850 320
392499.Swit_0023 392499.Swit_2852 231
392499.Swit_0023 392499.Swit_2855 609
392499.Swit_0023 392499.Swit_2861 339
392499.Swit_0023 392499.Swit_2862 280
392499.Swit_0023 392499.Swit_2872 199
392499.Swit_0023 392499.Swit_2889 192
392499.Swit_0023 392499.Swit_2890 206
392499.Swit_0023 392499.Swit_2906 385
392499.Swit_0023 392499.Swit_2913 266
392499.Swit_0023 392499.Swit_2914 279
392499.Swit_0023 392499.Swit_2915 224
392499.Swit_0023 392499.Swit_2930 521
392499.Swit_0023 392499.Swit_2934 162
392499.Swit_0023 392499.Swit_2938 246
392499.Swit_0023 392499.Swit_2962 222
392499.Swit_0023 392499.Swit_2970 385
392499.Swit_0023 392499.Swit_2978 220
392499.Swit_0023 392499.Swit_2980 239
392499.Swit_0023 392499.Swit_2981 221
392499.Swit_0023 392499.Swit_3000 945
392499.Swit_0023 392499.Swit_3001 196
392499.Swit_0023 392499.Swit_3005 504
392499.Swit_0023 392499.Swit_3013 459
392499.Swit_0023 392499.Swit_3067 165
392499.Swit_0023 392499.Swit_3107 331
392499.Swit_0023 392499.Swit_3121 376
392499.Swit_0023 392499.Swit_3123 160
392499.Swit_0023 392499.Swit_3126 397
392499.Swit_0023 392499.Swit_3128 343
392499.Swit_0023 392499.Swit_3129 499
392499.Swit_0023 392499.Swit_3206 308
392499.Swit_0023 392499.Swit_3214 272
392499.Swit_0023 392499.Swit_3217 152
392499.Swit_0023 392499.Swit_3219 495
392499.Swit_0023 392499.Swit_3342 233
392499.Swit_0023 392499.Swit_3371 308
392499.Swit_0023 392499.Swit_3373 551
392499.Swit_0023 392499.Swit_3383 316
392499.Swit_0023 392499.Swit_3438 165
392499.Swit_0023 392499.Swit_3446 246
392499.Swit_0023 392499.Swit_3448 252
392499.Swit_0023 392499.Swit_3531 492
392499.Swit_0023 392499.Swit_3538 189
392499.Swit_0023 392499.Swit_3551 475
392499.Swit_0023 392499.Swit_3554 300
392499.Swit_0023 392499.Swit_3555 393
392499.Swit_0023 392499.Swit_3556 394
392499.Swit_0023 392499.Swit_3557 232
392499.Swit_0023 392499.Swit_3585 411
392499.Swit_0023 392499.Swit_3594 278
392499.Swit_0023 392499.Swit_3618 332
392499.Swit_0023 392499.Swit_3663 304
392499.Swit_0023 392499.Swit_3783 165
392499.Swit_0023 392499.Swit_3785 487
392499.Swit_0023 392499.Swit_3802 266
392499.Swit_0023 392499.Swit_3809 159
392499.Swit_0023 392499.Swit_3829 164
392499.Swit_0023 392499.Swit_3845 376
392499.Swit_0023 392499.Swit_3846 180
392499.Swit_0023 392499.Swit_3847 319
392499.Swit_0023 392499.Swit_3848 199
392499.Swit_0023 392499.Swit_3849 156
392499.Swit_0023 392499.Swit_3871 277
392499.Swit_0023 392499.Swit_3872 320
392499.Swit_0023 392499.Swit_3873 461
392499.Swit_0023 392499.Swit_3877 222
392499.Swit_0023 392499.Swit_3900 160
392499.Swit_0023 392499.Swit_3906 217
392499.Swit_0023 392499.Swit_3908 316
392499.Swit_0023 392499.Swit_3920 157
392499.Swit_0023 392499.Swit_3937 343
392499.Swit_0023 392499.Swit_3943 685
392499.Swit_0023 392499.Swit_3947 342
392499.Swit_0023 392499.Swit_3948 493
392499.Swit_0023 392499.Swit_3952 277
392499.Swit_0023 392499.Swit_3964 220
392499.Swit_0023 392499.Swit_3967 343
392499.Swit_0023 392499.Swit_3970 452
392499.Swit_0023 392499.Swit_3978 381
392499.Swit_0023 392499.Swit_4027 523
392499.Swit_0023 392499.Swit_4042 255
392499.Swit_0023 392499.Swit_4043 247
392499.Swit_0023 392499.Swit_4055 343
392499.Swit_0023 392499.Swit_4056 156
392499.Swit_0023 392499.Swit_4092 437
392499.Swit_0023 392499.Swit_4106 242
392499.Swit_0023 392499.Swit_4108 224
392499.Swit_0023 392499.Swit_4138 180
392499.Swit_0023 392499.Swit_4172 429
392499.Swit_0023 392499.Swit_4292 159
392499.Swit_0023 392499.Swit_4347 172
392499.Swit_0023 392499.Swit_4376 238
392499.Swit_0023 392499.Swit_4420 411
392499.Swit_0023 392499.Swit_4426 382
392499.Swit_0023 392499.Swit_4472 220
392499.Swit_0023 392499.Swit_4476 197
392499.Swit_0023 392499.Swit_4491 424
392499.Swit_0023 392499.Swit_4493 160
392499.Swit_0023 392499.Swit_4499 274
392499.Swit_0023 392499.Swit_4503 247
392499.Swit_0023 392499.Swit_4530 229
392499.Swit_0023 392499.Swit_4535 345
392499.Swit_0023 392499.Swit_4553 224
392499.Swit_0023 392499.Swit_4554 239
392499.Swit_0023 392499.Swit_4563 629
392499.Swit_0023 392499.Swit_4574 206
392499.Swit_0023 392499.Swit_4576 153
392499.Swit_0023 392499.Swit_4578 172
392499.Swit_0023 392499.Swit_4589 229
392499.Swit_0023 392499.Swit_4665 199
392499.Swit_0023 392499.Swit_4677 219
392499.Swit_0023 392499.Swit_4685 196
392499.Swit_0023 392499.Swit_4688 375
392499.Swit_0023 392499.Swit_4694 343
392499.Swit_0023 392499.Swit_4698 192
392499.Swit_0023 392499.Swit_4699 220
392499.Swit_0023 392499.Swit_4715 481
392499.Swit_0023 392499.Swit_4725 204
392499.Swit_0023 392499.Swit_4733 329
392499.Swit_0023 392499.Swit_4738 181
392499.Swit_0023 392499.Swit_4751 301
392499.Swit_0023 392499.Swit_4754 194
392499.Swit_0023 392499.Swit_4771 181
392499.Swit_0023 392499.Swit_4776 161
392499.Swit_0023 392499.Swit_4777 274
392499.Swit_0023 392499.Swit_4812 343
392499.Swit_0023 392499.Swit_4836 474
392499.Swit_0023 392499.Swit_4857 213
392499.Swit_0023 392499.Swit_4878 153
392499.Swit_0023 392499.Swit_4880 955
392499.Swit_0023 392499.Swit_4884 274
392499.Swit_0023 392499.Swit_4885 541
392499.Swit_0023 392499.Swit_4927 156
392499.Swit_0023 392499.Swit_4966 254
392499.Swit_0023 392499.Swit_4971 156
392499.Swit_0023 392499.Swit_5017 180
392499.Swit_0023 392499.Swit_5025 180
392499.Swit_0023 392499.Swit_5169 254
392499.Swit_0023 392499.Swit_5215 209
392499.Swit_0023 392499.Swit_5233 254
392499.Swit_0023 392499.Swit_5264 159
392499.Swit_0023 392499.Swit_5276 215
392499.Swit_0023 392499.Swit_5334 206
392499.Swit_0023 392499.Swit_5351 221
392499.Swit_0023 392499.Swit_5385 169
392499.Swit_0023 392499.Swit_5386 192
392499.Swit_0023 392499.Swit_5387 485
392499.Swit_0024 392499.Swit_0012 152
392499.Swit_0024 392499.Swit_0017 195
392499.Swit_0024 392499.Swit_0018 400
392499.Swit_0024 392499.Swit_0019 254
392499.Swit_0024 392499.Swit_0020 352
392499.Swit_0024 392499.Swit_0021 621
392499.Swit_0024 392499.Swit_0022 681
392499.Swit_0024 392499.Swit_0023 785
392499.Swit_0024 392499.Swit_0025 906
392499.Swit_0024 392499.Swit_0030 209
392499.Swit_0024 392499.Swit_0084 173
392499.Swit_0024 392499.Swit_0086 205
392499.Swit_0024 392499.Swit_0107 193
392499.Swit_0024 392499.Swit_0109 198
392499.Swit_0024 392499.Swit_0126 294
392499.Swit_0024 392499.Swit_0133 506
392499.Swit_0024 392499.Swit_0174 296
392499.Swit_0024 392499.Swit_0196 171
392499.Swit_0024 392499.Swit_0207 205
392499.Swit_0024 392499.Swit_0212 196
392499.Swit_0024 392499.Swit_0229 434
392499.Swit_0024 392499.Swit_0245 199
392499.Swit_0024 392499.Swit_0249 192
392499.Swit_0024 392499.Swit_0262 259
392499.Swit_0024 392499.Swit_0401 416
392499.Swit_0024 392499.Swit_0402 208
392499.Swit_0024 392499.Swit_0406 299
392499.Swit_0024 392499.Swit_0410 530
392499.Swit_0024 392499.Swit_0435 225
392499.Swit_0024 392499.Swit_0438 288
392499.Swit_0024 392499.Swit_0440 224
392499.Swit_0024 392499.Swit_0446 237
392499.Swit_0024 392499.Swit_0460 199
392499.Swit_0024 392499.Swit_0466 378
392499.Swit_0024 392499.Swit_0470 327
392499.Swit_0024 392499.Swit_0492 220
392499.Swit_0024 392499.Swit_0493 152
392499.Swit_0024 392499.Swit_0516 233
392499.Swit_0024 392499.Swit_0518 376
392499.Swit_0024 392499.Swit_0525 172
392499.Swit_0024 392499.Swit_0570 157
392499.Swit_0024 392499.Swit_0591 257
392499.Swit_0024 392499.Swit_0592 330
392499.Swit_0024 392499.Swit_0594 172
392499.Swit_0024 392499.Swit_0602 191
392499.Swit_0024 392499.Swit_0603 168
392499.Swit_0024 392499.Swit_0619 170
392499.Swit_0024 392499.Swit_0635 174
392499.Swit_0024 392499.Swit_0637 159
392499.Swit_0024 392499.Swit_0771 224
392499.Swit_0024 392499.Swit_0852 220
392499.Swit_0024 392499.Swit_0873 218
392499.Swit_0024 392499.Swit_1091 186
392499.Swit_0024 392499.Swit_1114 206
392499.Swit_0024 392499.Swit_1140 198
392499.Swit_0024 392499.Swit_1142 190
392499.Swit_0024 392499.Swit_1206 208
392499.Swit_0024 392499.Swit_1250 488
392499.Swit_0024 392499.Swit_1272 177
392499.Swit_0024 392499.Swit_1292 180
392499.Swit_0024 392499.Swit_1300 370
392499.Swit_0024 392499.Swit_1328 201
392499.Swit_0024 392499.Swit_1335 170
392499.Swit_0024 392499.Swit_1336 198
392499.Swit_0024 392499.Swit_1338 201
392499.Swit_0024 392499.Swit_1341 211
392499.Swit_0024 392499.Swit_1342 199
392499.Swit_0024 392499.Swit_1343 198
392499.Swit_0024 392499.Swit_1344 199
392499.Swit_0024 392499.Swit_1345 202
392499.Swit_0024 392499.Swit_1346 201
392499.Swit_0024 392499.Swit_1347 205
392499.Swit_0024 392499.Swit_1348 198
392499.Swit_0024 392499.Swit_1349 201
392499.Swit_0024 392499.Swit_1351 193
392499.Swit_0024 392499.Swit_1352 199
392499.Swit_0024 392499.Swit_1353 198
392499.Swit_0024 392499.Swit_1354 201
392499.Swit_0024 392499.Swit_1355 205
392499.Swit_0024 392499.Swit_1357 198
392499.Swit_0024 392499.Swit_1358 199
392499.Swit_0024 392499.Swit_1377 157
392499.Swit_0024 392499.Swit_1387 512
392499.Swit_0024 392499.Swit_1393 185
392499.Swit_0024 392499.Swit_1422 154
392499.Swit_0024 392499.Swit_1513 205
392499.Swit_0024 392499.Swit_1716 677
392499.Swit_0024 392499.Swit_1863 154
392499.Swit_0024 392499.Swit_1912 156
392499.Swit_0024 392499.Swit_1939 154
392499.Swit_0024 392499.Swit_1940 299
392499.Swit_0024 392499.Swit_1942 152
392499.Swit_0024 392499.Swit_1948 152
392499.Swit_0024 392499.Swit_2132 199
392499.Swit_0024 392499.Swit_2133 460
392499.Swit_0024 392499.Swit_2135 152
392499.Swit_0024 392499.Swit_2136 182
392499.Swit_0024 392499.Swit_2142 386
392499.Swit_0024 392499.Swit_2167 153
392499.Swit_0024 392499.Swit_2198 312
392499.Swit_0024 392499.Swit_2321 260
392499.Swit_0024 392499.Swit_2337 152
392499.Swit_0024 392499.Swit_2338 238
392499.Swit_0024 392499.Swit_2350 198
392499.Swit_0024 392499.Swit_2370 343
392499.Swit_0024 392499.Swit_2391 161
392499.Swit_0024 392499.Swit_2408 376
392499.Swit_0024 392499.Swit_2427 191
392499.Swit_0024 392499.Swit_2452 312
392499.Swit_0024 392499.Swit_2489 344
392499.Swit_0024 392499.Swit_2498 172
392499.Swit_0024 392499.Swit_2531 218
392499.Swit_0024 392499.Swit_2532 214
392499.Swit_0024 392499.Swit_2595 268
392499.Swit_0024 392499.Swit_2600 181
392499.Swit_0024 392499.Swit_2604 353
392499.Swit_0024 392499.Swit_2629 208
392499.Swit_0024 392499.Swit_2652 158
392499.Swit_0024 392499.Swit_2684 216
392499.Swit_0024 392499.Swit_2706 150
392499.Swit_0024 392499.Swit_2737 168
392499.Swit_0024 392499.Swit_2800 166
392499.Swit_0024 392499.Swit_2806 160
392499.Swit_0024 392499.Swit_2846 151
392499.Swit_0024 392499.Swit_2856 188
392499.Swit_0024 392499.Swit_2884 238
392499.Swit_0024 392499.Swit_2910 211
392499.Swit_0024 392499.Swit_2933 209
392499.Swit_0024 392499.Swit_2949 170
392499.Swit_0024 392499.Swit_2954 171
392499.Swit_0024 392499.Swit_2977 235
392499.Swit_0024 392499.Swit_2980 274
392499.Swit_0024 392499.Swit_3001 202
392499.Swit_0024 392499.Swit_3007 164
392499.Swit_0024 392499.Swit_3077 193
392499.Swit_0024 392499.Swit_3107 222
392499.Swit_0024 392499.Swit_3121 172
392499.Swit_0024 392499.Swit_3128 307
392499.Swit_0024 392499.Swit_3148 172
392499.Swit_0024 392499.Swit_3213 173
392499.Swit_0024 392499.Swit_3216 405
392499.Swit_0024 392499.Swit_3236 184
392499.Swit_0024 392499.Swit_3248 225
392499.Swit_0024 392499.Swit_3375 222
392499.Swit_0024 392499.Swit_3376 234
392499.Swit_0024 392499.Swit_3378 208
392499.Swit_0024 392499.Swit_3383 328
392499.Swit_0024 392499.Swit_3446 170
392499.Swit_0024 392499.Swit_3448 297
392499.Swit_0024 392499.Swit_3449 191
392499.Swit_0024 392499.Swit_3467 172
392499.Swit_0024 392499.Swit_3477 171
392499.Swit_0024 392499.Swit_3480 246
392499.Swit_0024 392499.Swit_3488 234
392499.Swit_0024 392499.Swit_3533 475
392499.Swit_0024 392499.Swit_3534 305
392499.Swit_0024 392499.Swit_3565 265
392499.Swit_0024 392499.Swit_3575 264
392499.Swit_0024 392499.Swit_3589 175
392499.Swit_0024 392499.Swit_3616 156
392499.Swit_0024 392499.Swit_3617 220
392499.Swit_0024 392499.Swit_3797 159
392499.Swit_0024 392499.Swit_3805 245
392499.Swit_0024 392499.Swit_3809 201
392499.Swit_0024 392499.Swit_3817 172
392499.Swit_0024 392499.Swit_3853 173
392499.Swit_0024 392499.Swit_3856 154
392499.Swit_0024 392499.Swit_3872 199
392499.Swit_0024 392499.Swit_3891 259
392499.Swit_0024 392499.Swit_3892 162
392499.Swit_0024 392499.Swit_3896 171
392499.Swit_0024 392499.Swit_3915 225
392499.Swit_0024 392499.Swit_3921 163
392499.Swit_0024 392499.Swit_3922 163
392499.Swit_0024 392499.Swit_3939 216
392499.Swit_0024 392499.Swit_3956 170
392499.Swit_0024 392499.Swit_3967 175
392499.Swit_0024 392499.Swit_3968 156
392499.Swit_0024 392499.Swit_3970 167
392499.Swit_0024 392499.Swit_4023 220
392499.Swit_0024 392499.Swit_4027 178
392499.Swit_0024 392499.Swit_4040 256
392499.Swit_0024 392499.Swit_4043 268
392499.Swit_0024 392499.Swit_4107 150
392499.Swit_0024 392499.Swit_4108 358
392499.Swit_0024 392499.Swit_4349 225
392499.Swit_0024 392499.Swit_4471 204
392499.Swit_0024 392499.Swit_4474 166
392499.Swit_0024 392499.Swit_4509 204
392499.Swit_0024 392499.Swit_4537 175
392499.Swit_0024 392499.Swit_4563 578
392499.Swit_0024 392499.Swit_4594 199
392499.Swit_0024 392499.Swit_4595 198
392499.Swit_0024 392499.Swit_4675 154
392499.Swit_0024 392499.Swit_4682 455
392499.Swit_0024 392499.Swit_4702 156
392499.Swit_0024 392499.Swit_4710 302
392499.Swit_0024 392499.Swit_4712 170
392499.Swit_0024 392499.Swit_4729 281
392499.Swit_0024 392499.Swit_4746 376
392499.Swit_0024 392499.Swit_4751 188
392499.Swit_0024 392499.Swit_4754 168
392499.Swit_0024 392499.Swit_4769 170
392499.Swit_0024 392499.Swit_4812 175
392499.Swit_0024 392499.Swit_4835 224
392499.Swit_0024 392499.Swit_4873 175
392499.Swit_0024 392499.Swit_4878 323
392499.Swit_0024 392499.Swit_5128 154
392499.Swit_0024 392499.Swit_5288 218
392499.Swit_0024 392499.Swit_5290 298
392499.Swit_0024 392499.Swit_5320 220
392499.Swit_0024 392499.Swit_5351 409
392499.Swit_0025 392499.Swit_0008 177
392499.Swit_0025 392499.Swit_0013 251
392499.Swit_0025 392499.Swit_0017 201
392499.Swit_0025 392499.Swit_0018 249
392499.Swit_0025 392499.Swit_0019 256
392499.Swit_0025 392499.Swit_0020 353
392499.Swit_0025 392499.Swit_0021 611
392499.Swit_0025 392499.Swit_0022 752
392499.Swit_0025 392499.Swit_0023 766
392499.Swit_0025 392499.Swit_0024 906
392499.Swit_0025 392499.Swit_0034 162
392499.Swit_0025 392499.Swit_0043 386
392499.Swit_0025 392499.Swit_0056 359
392499.Swit_0025 392499.Swit_0061 406
392499.Swit_0025 392499.Swit_0075 300
392499.Swit_0025 392499.Swit_0081 274
392499.Swit_0025 392499.Swit_0083 231
392499.Swit_0025 392499.Swit_0090 343
392499.Swit_0025 392499.Swit_0109 178
392499.Swit_0025 392499.Swit_0133 996
392499.Swit_0025 392499.Swit_0136 158
392499.Swit_0025 392499.Swit_0215 156
392499.Swit_0025 392499.Swit_0229 160
392499.Swit_0025 392499.Swit_0241 382
392499.Swit_0025 392499.Swit_0244 392
392499.Swit_0025 392499.Swit_0245 267
392499.Swit_0025 392499.Swit_0253 156
392499.Swit_0025 392499.Swit_0262 492
392499.Swit_0025 392499.Swit_0274 181
392499.Swit_0025 392499.Swit_0300 164
392499.Swit_0025 392499.Swit_0348 163
392499.Swit_0025 392499.Swit_0432 219
392499.Swit_0025 392499.Swit_0435 156
392499.Swit_0025 392499.Swit_0439 432
392499.Swit_0025 392499.Swit_0441 153
392499.Swit_0025 392499.Swit_0446 156
392499.Swit_0025 392499.Swit_0450 365
392499.Swit_0025 392499.Swit_0461 174
392499.Swit_0025 392499.Swit_0462 216
392499.Swit_0025 392499.Swit_0463 156
392499.Swit_0025 392499.Swit_0464 365
392499.Swit_0025 392499.Swit_0466 275
392499.Swit_0025 392499.Swit_0467 275
392499.Swit_0025 392499.Swit_0470 187
392499.Swit_0025 392499.Swit_0484 192
392499.Swit_0025 392499.Swit_0485 157
392499.Swit_0025 392499.Swit_0491 371
392499.Swit_0025 392499.Swit_0493 246
392499.Swit_0025 392499.Swit_0495 302
392499.Swit_0025 392499.Swit_0496 228
392499.Swit_0025 392499.Swit_0510 296
392499.Swit_0025 392499.Swit_0516 307
392499.Swit_0025 392499.Swit_0517 175
392499.Swit_0025 392499.Swit_0561 157
392499.Swit_0025 392499.Swit_0567 326
392499.Swit_0025 392499.Swit_0568 177
392499.Swit_0025 392499.Swit_0569 513
392499.Swit_0025 392499.Swit_0572 155
392499.Swit_0025 392499.Swit_0574 194
392499.Swit_0025 392499.Swit_0578 150
392499.Swit_0025 392499.Swit_0594 446
392499.Swit_0025 392499.Swit_0595 187
392499.Swit_0025 392499.Swit_0599 221
392499.Swit_0025 392499.Swit_0601 155
392499.Swit_0025 392499.Swit_0608 247
392499.Swit_0025 392499.Swit_0611 434
392499.Swit_0025 392499.Swit_0637 231
392499.Swit_0025 392499.Swit_0642 169
392499.Swit_0025 392499.Swit_0761 163
392499.Swit_0025 392499.Swit_0780 304
392499.Swit_0025 392499.Swit_0807 163
392499.Swit_0025 392499.Swit_0808 152
392499.Swit_0025 392499.Swit_0841 163
392499.Swit_0025 392499.Swit_0882 168
392499.Swit_0025 392499.Swit_0937 165
392499.Swit_0025 392499.Swit_0940 159
392499.Swit_0025 392499.Swit_1038 304
392499.Swit_0025 392499.Swit_1055 163
392499.Swit_0025 392499.Swit_1090 278
392499.Swit_0025 392499.Swit_1092 311
392499.Swit_0025 392499.Swit_1112 271
392499.Swit_0025 392499.Swit_1131 255
392499.Swit_0025 392499.Swit_1133 346
392499.Swit_0025 392499.Swit_1140 175
392499.Swit_0025 392499.Swit_1158 185
392499.Swit_0025 392499.Swit_1198 157
392499.Swit_0025 392499.Swit_1203 301
392499.Swit_0025 392499.Swit_1212 205
392499.Swit_0025 392499.Swit_1225 198
392499.Swit_0025 392499.Swit_1231 168
392499.Swit_0025 392499.Swit_1250 173
392499.Swit_0025 392499.Swit_1256 152
392499.Swit_0025 392499.Swit_1261 206
392499.Swit_0025 392499.Swit_1262 274
392499.Swit_0025 392499.Swit_1263 224
392499.Swit_0025 392499.Swit_1267 155
392499.Swit_0025 392499.Swit_1278 157
392499.Swit_0025 392499.Swit_1297 304
392499.Swit_0025 392499.Swit_1300 489
392499.Swit_0025 392499.Swit_1302 329
392499.Swit_0025 392499.Swit_1304 154
392499.Swit_0025 392499.Swit_1310 163
392499.Swit_0025 392499.Swit_1315 352
392499.Swit_0025 392499.Swit_1321 222
392499.Swit_0025 392499.Swit_1326 174
392499.Swit_0025 392499.Swit_1348 191
392499.Swit_0025 392499.Swit_1349 181
392499.Swit_0025 392499.Swit_1354 152
392499.Swit_0025 392499.Swit_1356 156
392499.Swit_0025 392499.Swit_1365 216
392499.Swit_0025 392499.Swit_1367 304
392499.Swit_0025 392499.Swit_1376 182
392499.Swit_0025 392499.Swit_1401 224
392499.Swit_0025 392499.Swit_1404 458
392499.Swit_0025 392499.Swit_1408 493
392499.Swit_0025 392499.Swit_1452 741
392499.Swit_0025 392499.Swit_1453 629
392499.Swit_0025 392499.Swit_1454 581
392499.Swit_0025 392499.Swit_1457 401
392499.Swit_0025 392499.Swit_1461 241
392499.Swit_0025 392499.Swit_1513 159
392499.Swit_0025 392499.Swit_1516 539
392499.Swit_0025 392499.Swit_1518 266
392499.Swit_0025 392499.Swit_1528 174
392499.Swit_0025 392499.Swit_1642 220
392499.Swit_0025 392499.Swit_1651 168
392499.Swit_0025 392499.Swit_1716 176
392499.Swit_0025 392499.Swit_1729 301
392499.Swit_0025 392499.Swit_1789 223
392499.Swit_0025 392499.Swit_1815 276
392499.Swit_0025 392499.Swit_1872 220
392499.Swit_0025 392499.Swit_1919 235
392499.Swit_0025 392499.Swit_1927 163
392499.Swit_0025 392499.Swit_1940 233
392499.Swit_0025 392499.Swit_2064 159
392499.Swit_0025 392499.Swit_2126 247
392499.Swit_0025 392499.Swit_2136 169
392499.Swit_0025 392499.Swit_2138 804
392499.Swit_0025 392499.Swit_2140 798
392499.Swit_0025 392499.Swit_2141 522
392499.Swit_0025 392499.Swit_2142 469
392499.Swit_0025 392499.Swit_2143 304
392499.Swit_0025 392499.Swit_2161 159
392499.Swit_0025 392499.Swit_2268 304
392499.Swit_0025 392499.Swit_2321 272
392499.Swit_0025 392499.Swit_2347 154
392499.Swit_0025 392499.Swit_2354 150
392499.Swit_0025 392499.Swit_2362 248
392499.Swit_0025 392499.Swit_2363 564
392499.Swit_0025 392499.Swit_2385 160
392499.Swit_0025 392499.Swit_2388 239
392499.Swit_0025 392499.Swit_2389 154
392499.Swit_0025 392499.Swit_2428 526
392499.Swit_0025 392499.Swit_2429 258
392499.Swit_0025 392499.Swit_2431 226
392499.Swit_0025 392499.Swit_2443 344
392499.Swit_0025 392499.Swit_2458 274
392499.Swit_0025 392499.Swit_2489 176
392499.Swit_0025 392499.Swit_2494 379
392499.Swit_0025 392499.Swit_2529 424
392499.Swit_0025 392499.Swit_2530 445
392499.Swit_0025 392499.Swit_2531 177
392499.Swit_0025 392499.Swit_2537 152
392499.Swit_0025 392499.Swit_2544 187
392499.Swit_0025 392499.Swit_2545 184
392499.Swit_0025 392499.Swit_2547 177
392499.Swit_0025 392499.Swit_2562 175
392499.Swit_0025 392499.Swit_2595 196
392499.Swit_0025 392499.Swit_2644 305
392499.Swit_0025 392499.Swit_2653 166
392499.Swit_0025 392499.Swit_2662 394
392499.Swit_0025 392499.Swit_2676 307
392499.Swit_0025 392499.Swit_2681 173
392499.Swit_0025 392499.Swit_2684 336
392499.Swit_0025 392499.Swit_2687 229
392499.Swit_0025 392499.Swit_2704 424
392499.Swit_0025 392499.Swit_2705 259
392499.Swit_0025 392499.Swit_2710 415
392499.Swit_0025 392499.Swit_2716 288
392499.Swit_0025 392499.Swit_2729 150
392499.Swit_0025 392499.Swit_2746 238
392499.Swit_0025 392499.Swit_2747 166
392499.Swit_0025 392499.Swit_2761 403
392499.Swit_0025 392499.Swit_2776 274
392499.Swit_0025 392499.Swit_2812 156
392499.Swit_0025 392499.Swit_2830 344
392499.Swit_0025 392499.Swit_2846 212
392499.Swit_0025 392499.Swit_2847 267
392499.Swit_0025 392499.Swit_2852 159
392499.Swit_0025 392499.Swit_2856 452
392499.Swit_0025 392499.Swit_2869 194
392499.Swit_0025 392499.Swit_2872 159
392499.Swit_0025 392499.Swit_2886 182
392499.Swit_0025 392499.Swit_2888 168
392499.Swit_0025 392499.Swit_2890 232
392499.Swit_0025 392499.Swit_2899 956
392499.Swit_0025 392499.Swit_2907 247
392499.Swit_0025 392499.Swit_2919 249
392499.Swit_0025 392499.Swit_2930 229
392499.Swit_0025 392499.Swit_2933 428
392499.Swit_0025 392499.Swit_2949 274
392499.Swit_0025 392499.Swit_2962 357
392499.Swit_0025 392499.Swit_2981 176
392499.Swit_0025 392499.Swit_3000 173
392499.Swit_0025 392499.Swit_3111 158
392499.Swit_0025 392499.Swit_3123 220
392499.Swit_0025 392499.Swit_3139 152
392499.Swit_0025 392499.Swit_3149 193
392499.Swit_0025 392499.Swit_3151 219
392499.Swit_0025 392499.Swit_3154 157
392499.Swit_0025 392499.Swit_3164 428
392499.Swit_0025 392499.Swit_3236 238
392499.Swit_0025 392499.Swit_3273 158
392499.Swit_0025 392499.Swit_3332 156
392499.Swit_0025 392499.Swit_3341 301
392499.Swit_0025 392499.Swit_3363 156
392499.Swit_0025 392499.Swit_3373 527
392499.Swit_0025 392499.Swit_3374 307
392499.Swit_0025 392499.Swit_3383 176
392499.Swit_0025 392499.Swit_3403 153
392499.Swit_0025 392499.Swit_3432 156
392499.Swit_0025 392499.Swit_3442 152
392499.Swit_0025 392499.Swit_3448 579
392499.Swit_0025 392499.Swit_3455 182
392499.Swit_0025 392499.Swit_3467 175
392499.Swit_0025 392499.Swit_3480 170
392499.Swit_0025 392499.Swit_3527 433
392499.Swit_0025 392499.Swit_3531 475
392499.Swit_0025 392499.Swit_3541 274
392499.Swit_0025 392499.Swit_3557 252
392499.Swit_0025 392499.Swit_3575 156
392499.Swit_0025 392499.Swit_3584 208
392499.Swit_0025 392499.Swit_3585 163
392499.Swit_0025 392499.Swit_3587 278
392499.Swit_0025 392499.Swit_3588 265
392499.Swit_0025 392499.Swit_3605 150
392499.Swit_0025 392499.Swit_3614 170
392499.Swit_0025 392499.Swit_3615 174
392499.Swit_0025 392499.Swit_3616 336
392499.Swit_0025 392499.Swit_3617 269
392499.Swit_0025 392499.Swit_3626 181
392499.Swit_0025 392499.Swit_3659 169
392499.Swit_0025 392499.Swit_3741 183
392499.Swit_0025 392499.Swit_3774 601
392499.Swit_0025 392499.Swit_3779 214
392499.Swit_0025 392499.Swit_3785 307
392499.Swit_0025 392499.Swit_3801 174
392499.Swit_0025 392499.Swit_3808 568
392499.Swit_0025 392499.Swit_3809 321
392499.Swit_0025 392499.Swit_3815 316
392499.Swit_0025 392499.Swit_3816 360
392499.Swit_0025 392499.Swit_3819 274
392499.Swit_0025 392499.Swit_3820 293
392499.Swit_0025 392499.Swit_3824 169
392499.Swit_0025 392499.Swit_3826 361
392499.Swit_0025 392499.Swit_3829 161
392499.Swit_0025 392499.Swit_3835 152
392499.Swit_0025 392499.Swit_3872 420
392499.Swit_0025 392499.Swit_3891 248
392499.Swit_0025 392499.Swit_3892 266
392499.Swit_0025 392499.Swit_3895 472
392499.Swit_0025 392499.Swit_3914 252
392499.Swit_0025 392499.Swit_3917 328
392499.Swit_0025 392499.Swit_3920 332
392499.Swit_0025 392499.Swit_3928 500
392499.Swit_0025 392499.Swit_3929 279
392499.Swit_0025 392499.Swit_3930 279
392499.Swit_0025 392499.Swit_3935 150
392499.Swit_0025 392499.Swit_3940 183
392499.Swit_0025 392499.Swit_3941 175
392499.Swit_0025 392499.Swit_3948 185
392499.Swit_0025 392499.Swit_3953 169
392499.Swit_0025 392499.Swit_3970 302
392499.Swit_0025 392499.Swit_4041 304
392499.Swit_0025 392499.Swit_4042 363
392499.Swit_0025 392499.Swit_4050 151
392499.Swit_0025 392499.Swit_4055 243
392499.Swit_0025 392499.Swit_4089 194
392499.Swit_0025 392499.Swit_4093 150
392499.Swit_0025 392499.Swit_4106 236
392499.Swit_0025 392499.Swit_4108 176
392499.Swit_0025 392499.Swit_4112 154
392499.Swit_0025 392499.Swit_4220 180
392499.Swit_0025 392499.Swit_4227 312
392499.Swit_0025 392499.Swit_4377 234
392499.Swit_0025 392499.Swit_4410 165
392499.Swit_0025 392499.Swit_4420 163
392499.Swit_0025 392499.Swit_4468 219
392499.Swit_0025 392499.Swit_4471 180
392499.Swit_0025 392499.Swit_4472 166
392499.Swit_0025 392499.Swit_4503 341
392499.Swit_0025 392499.Swit_4509 233
392499.Swit_0025 392499.Swit_4540 176
392499.Swit_0025 392499.Swit_4554 152
392499.Swit_0025 392499.Swit_4563 289
392499.Swit_0025 392499.Swit_4577 245
392499.Swit_0025 392499.Swit_4583 220
392499.Swit_0025 392499.Swit_4589 198
392499.Swit_0025 392499.Swit_4600 274
392499.Swit_0025 392499.Swit_4632 224
392499.Swit_0025 392499.Swit_4659 224
392499.Swit_0025 392499.Swit_4666 171
392499.Swit_0025 392499.Swit_4672 344
392499.Swit_0025 392499.Swit_4699 278
392499.Swit_0025 392499.Swit_4700 192
392499.Swit_0025 392499.Swit_4712 424
392499.Swit_0025 392499.Swit_4716 274
392499.Swit_0025 392499.Swit_4727 248
392499.Swit_0025 392499.Swit_4733 532
392499.Swit_0025 392499.Swit_4739 157
392499.Swit_0025 392499.Swit_4751 217
392499.Swit_0025 392499.Swit_4753 267
392499.Swit_0025 392499.Swit_4754 414
392499.Swit_0025 392499.Swit_4772 232
392499.Swit_0025 392499.Swit_4836 274
392499.Swit_0025 392499.Swit_4880 333
392499.Swit_0025 392499.Swit_4884 334
392499.Swit_0025 392499.Swit_4993 235
392499.Swit_0025 392499.Swit_5043 206
392499.Swit_0025 392499.Swit_5127 174
392499.Swit_0025 392499.Swit_5151 216
392499.Swit_0025 392499.Swit_5152 304
392499.Swit_0025 392499.Swit_5153 198
392499.Swit_0025 392499.Swit_5249 226
392499.Swit_0025 392499.Swit_5274 150
392499.Swit_0025 392499.Swit_5347 150
392499.Swit_0025 392499.Swit_5354 161
392499.Swit_0025 392499.Swit_5388 152
392499.Swit_0026 392499.Swit_0027 607
392499.Swit_0026 392499.Swit_0090 301
392499.Swit_0026 392499.Swit_2928 274
392499.Swit_0026 392499.Swit_4050 274
392499.Swit_0027 392499.Swit_0022 177
392499.Swit_0027 392499.Swit_0026 607
392499.Swit_0027 392499.Swit_0070 196
392499.Swit_0027 392499.Swit_0126 177
392499.Swit_0027 392499.Swit_0130 161
392499.Swit_0027 392499.Swit_0207 198
392499.Swit_0027 392499.Swit_0241 162
392499.Swit_0027 392499.Swit_0262 169
392499.Swit_0027 392499.Swit_0327 162
392499.Swit_0027 392499.Swit_0363 239
392499.Swit_0027 392499.Swit_0428 160
392499.Swit_0027 392499.Swit_0449 150
392499.Swit_0027 392499.Swit_0515 170
392499.Swit_0027 392499.Swit_0525 169
392499.Swit_0027 392499.Swit_0550 162
392499.Swit_0027 392499.Swit_0554 214
392499.Swit_0027 392499.Swit_0578 262
392499.Swit_0027 392499.Swit_0717 198
392499.Swit_0027 392499.Swit_0741 155
392499.Swit_0027 392499.Swit_0780 202
392499.Swit_0027 392499.Swit_0788 154
392499.Swit_0027 392499.Swit_0843 163
392499.Swit_0027 392499.Swit_0952 161
392499.Swit_0027 392499.Swit_0985 161
392499.Swit_0027 392499.Swit_1013 174
392499.Swit_0027 392499.Swit_1029 159
392499.Swit_0027 392499.Swit_1086 186
392499.Swit_0027 392499.Swit_1094 425
392499.Swit_0027 392499.Swit_1111 153
392499.Swit_0027 392499.Swit_1112 478
392499.Swit_0027 392499.Swit_1152 171
392499.Swit_0027 392499.Swit_1305 203
392499.Swit_0027 392499.Swit_1324 232
392499.Swit_0027 392499.Swit_1396 160
392499.Swit_0027 392499.Swit_1423 161
392499.Swit_0027 392499.Swit_1439 180
392499.Swit_0027 392499.Swit_1489 202
392499.Swit_0027 392499.Swit_1642 158
392499.Swit_0027 392499.Swit_1744 186
392499.Swit_0027 392499.Swit_1759 239
392499.Swit_0027 392499.Swit_1765 279
392499.Swit_0027 392499.Swit_1817 262
392499.Swit_0027 392499.Swit_1824 205
392499.Swit_0027 392499.Swit_1844 154
392499.Swit_0027 392499.Swit_1923 174
392499.Swit_0027 392499.Swit_2030 247
392499.Swit_0027 392499.Swit_2143 189
392499.Swit_0027 392499.Swit_2272 175
392499.Swit_0027 392499.Swit_2356 170
392499.Swit_0027 392499.Swit_2365 209
392499.Swit_0027 392499.Swit_2416 194
392499.Swit_0027 392499.Swit_2427 400
392499.Swit_0027 392499.Swit_2444 239
392499.Swit_0027 392499.Swit_2485 173
392499.Swit_0027 392499.Swit_2507 176
392499.Swit_0027 392499.Swit_2525 183
392499.Swit_0027 392499.Swit_2558 333
392499.Swit_0027 392499.Swit_2559 404
392499.Swit_0027 392499.Swit_2566 275
392499.Swit_0027 392499.Swit_2601 376
392499.Swit_0027 392499.Swit_2695 159
392499.Swit_0027 392499.Swit_2741 172
392499.Swit_0027 392499.Swit_2754 174
392499.Swit_0027 392499.Swit_2952 453
392499.Swit_0027 392499.Swit_3008 174
392499.Swit_0027 392499.Swit_3040 442
392499.Swit_0027 392499.Swit_3072 179
392499.Swit_0027 392499.Swit_3092 169
392499.Swit_0027 392499.Swit_3100 157
392499.Swit_0027 392499.Swit_3104 188
392499.Swit_0027 392499.Swit_3113 153
392499.Swit_0027 392499.Swit_3143 187
392499.Swit_0027 392499.Swit_3197 159
392499.Swit_0027 392499.Swit_3219 174
392499.Swit_0027 392499.Swit_3244 156
392499.Swit_0027 392499.Swit_3339 168
392499.Swit_0027 392499.Swit_3344 152
392499.Swit_0027 392499.Swit_3383 175
392499.Swit_0027 392499.Swit_3426 177
392499.Swit_0027 392499.Swit_3436 160
392499.Swit_0027 392499.Swit_3478 159
392499.Swit_0027 392499.Swit_3538 178
392499.Swit_0027 392499.Swit_3590 187
392499.Swit_0027 392499.Swit_3591 181
392499.Swit_0027 392499.Swit_3598 171
392499.Swit_0027 392499.Swit_3666 169
392499.Swit_0027 392499.Swit_3830 182
392499.Swit_0027 392499.Swit_3903 175
392499.Swit_0027 392499.Swit_3907 158
392499.Swit_0027 392499.Swit_3940 164
392499.Swit_0027 392499.Swit_3941 175
392499.Swit_0027 392499.Swit_3942 175
392499.Swit_0027 392499.Swit_3943 175
392499.Swit_0027 392499.Swit_3944 175
392499.Swit_0027 392499.Swit_3946 175
392499.Swit_0027 392499.Swit_3947 175
392499.Swit_0027 392499.Swit_3948 175
392499.Swit_0027 392499.Swit_3949 175
392499.Swit_0027 392499.Swit_3950 175
392499.Swit_0027 392499.Swit_3951 177
392499.Swit_0027 392499.Swit_3952 177
392499.Swit_0027 392499.Swit_3953 177
392499.Swit_0027 392499.Swit_3955 177
392499.Swit_0027 392499.Swit_3958 269
392499.Swit_0027 392499.Swit_3970 267
392499.Swit_0027 392499.Swit_4000 258
392499.Swit_0027 392499.Swit_4039 261
392499.Swit_0027 392499.Swit_4045 296
392499.Swit_0027 392499.Swit_4048 162
392499.Swit_0027 392499.Swit_4181 150
392499.Swit_0027 392499.Swit_4244 400
392499.Swit_0027 392499.Swit_4342 181
392499.Swit_0027 392499.Swit_4519 177
392499.Swit_0027 392499.Swit_4548 261
392499.Swit_0027 392499.Swit_4563 153
392499.Swit_0027 392499.Swit_4583 158
392499.Swit_0027 392499.Swit_4584 156
392499.Swit_0027 392499.Swit_4609 151
392499.Swit_0027 392499.Swit_4683 156
392499.Swit_0027 392499.Swit_4730 152
392499.Swit_0027 392499.Swit_4768 185
392499.Swit_0027 392499.Swit_4833 179
392499.Swit_0027 392499.Swit_4853 255
392499.Swit_0027 392499.Swit_4958 327
392499.Swit_0027 392499.Swit_4983 326
392499.Swit_0027 392499.Swit_5033 182
392499.Swit_0027 392499.Swit_5139 349
392499.Swit_0027 392499.Swit_5295 245
392499.Swit_0028 392499.Swit_0016 159
392499.Swit_0028 392499.Swit_0029 570
392499.Swit_0028 392499.Swit_0030 423
392499.Swit_0028 392499.Swit_0074 152
392499.Swit_0028 392499.Swit_0076 152
392499.Swit_0028 392499.Swit_0206 161
392499.Swit_0028 392499.Swit_0241 183
392499.Swit_0028 392499.Swit_0264 290
392499.Swit_0028 392499.Swit_0265 526
392499.Swit_0028 392499.Swit_0274 153
392499.Swit_0028 392499.Swit_0346 154
392499.Swit_0028 392499.Swit_0465 152
392499.Swit_0028 392499.Swit_0468 155
392499.Swit_0028 392499.Swit_0470 155
392499.Swit_0028 392499.Swit_0520 164
392499.Swit_0028 392499.Swit_0594 160
392499.Swit_0028 392499.Swit_0646 167
392499.Swit_0028 392499.Swit_0657 526
392499.Swit_0028 392499.Swit_0659 290
392499.Swit_0028 392499.Swit_0660 157
392499.Swit_0028 392499.Swit_0668 154
392499.Swit_0028 392499.Swit_0762 212
392499.Swit_0028 392499.Swit_0782 154
392499.Swit_0028 392499.Swit_0839 154
392499.Swit_0028 392499.Swit_0851 246
392499.Swit_0028 392499.Swit_0880 158
392499.Swit_0028 392499.Swit_1040 154
392499.Swit_0028 392499.Swit_1057 154
392499.Swit_0028 392499.Swit_1195 206
392499.Swit_0028 392499.Swit_1210 205
392499.Swit_0028 392499.Swit_1211 157
392499.Swit_0028 392499.Swit_1224 154
392499.Swit_0028 392499.Swit_1396 170
392499.Swit_0028 392499.Swit_1510 156
392499.Swit_0028 392499.Swit_1707 152
392499.Swit_0028 392499.Swit_1726 152
392499.Swit_0028 392499.Swit_1886 172
392499.Swit_0028 392499.Swit_1904 198
392499.Swit_0028 392499.Swit_1914 156
392499.Swit_0028 392499.Swit_1932 274
392499.Swit_0028 392499.Swit_2145 154
392499.Swit_0028 392499.Swit_2228 152
392499.Swit_0028 392499.Swit_2242 354
392499.Swit_0028 392499.Swit_2270 154
392499.Swit_0028 392499.Swit_2345 182
392499.Swit_0028 392499.Swit_2346 182
392499.Swit_0028 392499.Swit_2350 233
392499.Swit_0028 392499.Swit_2360 172
392499.Swit_0028 392499.Swit_2386 211
392499.Swit_0028 392499.Swit_2434 177
392499.Swit_0028 392499.Swit_2602 233
392499.Swit_0028 392499.Swit_2609 157
392499.Swit_0028 392499.Swit_2683 172
392499.Swit_0028 392499.Swit_2705 288
392499.Swit_0028 392499.Swit_2714 234
392499.Swit_0028 392499.Swit_2735 156
392499.Swit_0028 392499.Swit_2746 157
392499.Swit_0028 392499.Swit_2760 198
392499.Swit_0028 392499.Swit_2785 271
392499.Swit_0028 392499.Swit_2811 246
392499.Swit_0028 392499.Swit_2830 233
392499.Swit_0028 392499.Swit_2978 233
392499.Swit_0028 392499.Swit_2981 172
392499.Swit_0028 392499.Swit_3010 223
392499.Swit_0028 392499.Swit_3015 184
392499.Swit_0028 392499.Swit_3108 155
392499.Swit_0028 392499.Swit_3126 206
392499.Swit_0028 392499.Swit_3166 200
392499.Swit_0028 392499.Swit_3235 290
392499.Swit_0028 392499.Swit_3314 150
392499.Swit_0028 392499.Swit_3375 156
392499.Swit_0028 392499.Swit_3378 167
392499.Swit_0028 392499.Swit_3446 184
392499.Swit_0028 392499.Swit_3455 213
392499.Swit_0028 392499.Swit_3550 152
392499.Swit_0028 392499.Swit_3605 153
392499.Swit_0028 392499.Swit_3610 343
392499.Swit_0028 392499.Swit_3653 152
392499.Swit_0028 392499.Swit_3717 225
392499.Swit_0028 392499.Swit_3769 161
392499.Swit_0028 392499.Swit_3869 158
392499.Swit_0028 392499.Swit_3875 170
392499.Swit_0028 392499.Swit_3879 156
392499.Swit_0028 392499.Swit_3884 212
392499.Swit_0028 392499.Swit_3917 156
392499.Swit_0028 392499.Swit_3941 156
392499.Swit_0028 392499.Swit_3942 156
392499.Swit_0028 392499.Swit_3943 191
392499.Swit_0028 392499.Swit_3958 274
392499.Swit_0028 392499.Swit_4219 230
392499.Swit_0028 392499.Swit_4220 739
392499.Swit_0028 392499.Swit_4221 715
392499.Swit_0028 392499.Swit_4505 240
392499.Swit_0028 392499.Swit_4523 155
392499.Swit_0028 392499.Swit_4544 343
392499.Swit_0028 392499.Swit_4550 167
392499.Swit_0028 392499.Swit_4570 172
392499.Swit_0028 392499.Swit_4689 155
392499.Swit_0028 392499.Swit_4713 282
392499.Swit_0028 392499.Swit_4784 291
392499.Swit_0028 392499.Swit_4819 218
392499.Swit_0028 392499.Swit_4832 152
392499.Swit_0028 392499.Swit_4845 167
392499.Swit_0028 392499.Swit_5154 154
392499.Swit_0028 392499.Swit_5290 218
392499.Swit_0028 392499.Swit_5351 197
392499.Swit_0028 392499.Swit_5390 152
392499.Swit_0028 392499.Swit_5394 200
392499.Swit_0029 392499.Swit_0028 570
392499.Swit_0029 392499.Swit_0030 573
392499.Swit_0029 392499.Swit_0105 273
392499.Swit_0029 392499.Swit_0141 158
392499.Swit_0029 392499.Swit_0237 715
392499.Swit_0029 392499.Swit_0245 175
392499.Swit_0029 392499.Swit_0271 152
392499.Swit_0029 392499.Swit_0296 170
392499.Swit_0029 392499.Swit_0410 168
392499.Swit_0029 392499.Swit_0514 316
392499.Swit_0029 392499.Swit_0522 254
392499.Swit_0029 392499.Swit_0541 195
392499.Swit_0029 392499.Swit_0592 161
392499.Swit_0029 392499.Swit_0595 157
392499.Swit_0029 392499.Swit_0629 484
392499.Swit_0029 392499.Swit_0762 389
392499.Swit_0029 392499.Swit_0915 574
392499.Swit_0029 392499.Swit_0924 150
392499.Swit_0029 392499.Swit_0984 193
392499.Swit_0029 392499.Swit_1035 165
392499.Swit_0029 392499.Swit_1049 234
392499.Swit_0029 392499.Swit_1094 322
392499.Swit_0029 392499.Swit_1112 151
392499.Swit_0029 392499.Swit_1116 743
392499.Swit_0029 392499.Swit_1304 150
392499.Swit_0029 392499.Swit_1316 197
392499.Swit_0029 392499.Swit_1369 168
392499.Swit_0029 392499.Swit_1371 328
392499.Swit_0029 392499.Swit_1628 213
392499.Swit_0029 392499.Swit_1633 163
392499.Swit_0029 392499.Swit_1805 193
392499.Swit_0029 392499.Swit_1824 249
392499.Swit_0029 392499.Swit_1826 152
392499.Swit_0029 392499.Swit_1853 153
392499.Swit_0029 392499.Swit_1868 734
392499.Swit_0029 392499.Swit_1892 173
392499.Swit_0029 392499.Swit_1893 162
392499.Swit_0029 392499.Swit_1895 223
392499.Swit_0029 392499.Swit_1896 327
392499.Swit_0029 392499.Swit_1900 171
392499.Swit_0029 392499.Swit_1942 220
392499.Swit_0029 392499.Swit_1996 159
392499.Swit_0029 392499.Swit_2128 201
392499.Swit_0029 392499.Swit_2248 182
392499.Swit_0029 392499.Swit_2291 654
392499.Swit_0029 392499.Swit_2336 388
392499.Swit_0029 392499.Swit_2364 233
392499.Swit_0029 392499.Swit_2390 156
392499.Swit_0029 392499.Swit_2428 156
392499.Swit_0029 392499.Swit_2450 476
392499.Swit_0029 392499.Swit_2472 161
392499.Swit_0029 392499.Swit_2575 243
392499.Swit_0029 392499.Swit_2621 164
392499.Swit_0029 392499.Swit_2664 179
392499.Swit_0029 392499.Swit_2667 155
392499.Swit_0029 392499.Swit_2885 243
392499.Swit_0029 392499.Swit_2908 176
392499.Swit_0029 392499.Swit_3003 254
392499.Swit_0029 392499.Swit_3032 260
392499.Swit_0029 392499.Swit_3111 155
392499.Swit_0029 392499.Swit_3119 152
392499.Swit_0029 392499.Swit_3129 485
392499.Swit_0029 392499.Swit_3144 660
392499.Swit_0029 392499.Swit_3156 282
392499.Swit_0029 392499.Swit_3222 152
392499.Swit_0029 392499.Swit_3228 741
392499.Swit_0029 392499.Swit_3244 185
392499.Swit_0029 392499.Swit_3329 207
392499.Swit_0029 392499.Swit_3383 191
392499.Swit_0029 392499.Swit_3392 156
392499.Swit_0029 392499.Swit_3456 592
392499.Swit_0029 392499.Swit_3488 158
392499.Swit_0029 392499.Swit_3489 214
392499.Swit_0029 392499.Swit_3567 632
392499.Swit_0029 392499.Swit_3704 150
392499.Swit_0029 392499.Swit_3721 160
392499.Swit_0029 392499.Swit_3739 154
392499.Swit_0029 392499.Swit_3766 638
392499.Swit_0029 392499.Swit_3793 240
392499.Swit_0029 392499.Swit_3817 254
392499.Swit_0029 392499.Swit_3835 152
392499.Swit_0029 392499.Swit_3839 203
392499.Swit_0029 392499.Swit_3854 749
392499.Swit_0029 392499.Swit_3855 207
392499.Swit_0029 392499.Swit_3857 265
392499.Swit_0029 392499.Swit_3861 355
392499.Swit_0029 392499.Swit_3907 159
392499.Swit_0029 392499.Swit_3936 309
392499.Swit_0029 392499.Swit_4016 200
392499.Swit_0029 392499.Swit_4035 193
392499.Swit_0029 392499.Swit_4042 234
392499.Swit_0029 392499.Swit_4100 162
392499.Swit_0029 392499.Swit_4207 241
392499.Swit_0029 392499.Swit_4318 687
392499.Swit_0029 392499.Swit_4392 592
392499.Swit_0029 392499.Swit_4409 294
392499.Swit_0029 392499.Swit_4464 213
392499.Swit_0029 392499.Swit_4481 181
392499.Swit_0029 392499.Swit_4514 212
392499.Swit_0029 392499.Swit_4585 267
392499.Swit_0029 392499.Swit_4588 322
392499.Swit_0029 392499.Swit_4625 287
392499.Swit_0029 392499.Swit_4640 411
392499.Swit_0029 392499.Swit_4669 153
392499.Swit_0029 392499.Swit_4696 212
392499.Swit_0029 392499.Swit_4706 212
392499.Swit_0029 392499.Swit_4739 325
392499.Swit_0029 392499.Swit_4748 152
392499.Swit_0029 392499.Swit_4782 333
392499.Swit_0029 392499.Swit_4794 152
392499.Swit_0029 392499.Swit_4815 160
392499.Swit_0029 392499.Swit_4844 163
392499.Swit_0029 392499.Swit_4852 323
392499.Swit_0029 392499.Swit_4878 249
392499.Swit_0029 392499.Swit_4902 188
392499.Swit_0029 392499.Swit_4988 155
392499.Swit_0029 392499.Swit_5129 160
392499.Swit_0029 392499.Swit_5132 174
392499.Swit_0030 392499.Swit_0007 379
392499.Swit_0030 392499.Swit_0011 443
392499.Swit_0030 392499.Swit_0022 356
392499.Swit_0030 392499.Swit_0023 344
392499.Swit_0030 392499.Swit_0024 209
392499.Swit_0030 392499.Swit_0028 423
392499.Swit_0030 392499.Swit_0029 573
392499.Swit_0030 392499.Swit_0034 209
392499.Swit_0030 392499.Swit_0037 424
392499.Swit_0030 392499.Swit_0039 206
392499.Swit_0030 392499.Swit_0044 219
392499.Swit_0030 392499.Swit_0045 251
392499.Swit_0030 392499.Swit_0051 369
392499.Swit_0030 392499.Swit_0052 369
392499.Swit_0030 392499.Swit_0053 332
392499.Swit_0030 392499.Swit_0055 922
392499.Swit_0030 392499.Swit_0056 158
392499.Swit_0030 392499.Swit_0057 202
392499.Swit_0030 392499.Swit_0061 152
392499.Swit_0030 392499.Swit_0069 285
392499.Swit_0030 392499.Swit_0074 274
392499.Swit_0030 392499.Swit_0077 152
392499.Swit_0030 392499.Swit_0083 301
392499.Swit_0030 392499.Swit_0088 207
392499.Swit_0030 392499.Swit_0098 440
392499.Swit_0030 392499.Swit_0102 199
392499.Swit_0030 392499.Swit_0128 483
392499.Swit_0030 392499.Swit_0192 168
392499.Swit_0030 392499.Swit_0203 503
392499.Swit_0030 392499.Swit_0208 199
392499.Swit_0030 392499.Swit_0209 196
392499.Swit_0030 392499.Swit_0222 363
392499.Swit_0030 392499.Swit_0231 899
392499.Swit_0030 392499.Swit_0238 343
392499.Swit_0030 392499.Swit_0244 210
392499.Swit_0030 392499.Swit_0245 255
392499.Swit_0030 392499.Swit_0251 370
392499.Swit_0030 392499.Swit_0252 318
392499.Swit_0030 392499.Swit_0253 911
392499.Swit_0030 392499.Swit_0262 233
392499.Swit_0030 392499.Swit_0269 218
392499.Swit_0030 392499.Swit_0273 219
392499.Swit_0030 392499.Swit_0285 264
392499.Swit_0030 392499.Swit_0325 176
392499.Swit_0030 392499.Swit_0390 156
392499.Swit_0030 392499.Swit_0405 301
392499.Swit_0030 392499.Swit_0406 172
392499.Swit_0030 392499.Swit_0408 380
392499.Swit_0030 392499.Swit_0409 301
392499.Swit_0030 392499.Swit_0410 217
392499.Swit_0030 392499.Swit_0411 332
392499.Swit_0030 392499.Swit_0412 526
392499.Swit_0030 392499.Swit_0418 377
392499.Swit_0030 392499.Swit_0435 217
392499.Swit_0030 392499.Swit_0446 557
392499.Swit_0030 392499.Swit_0447 177
392499.Swit_0030 392499.Swit_0450 903
392499.Swit_0030 392499.Swit_0457 220
392499.Swit_0030 392499.Swit_0458 157
392499.Swit_0030 392499.Swit_0459 301
392499.Swit_0030 392499.Swit_0460 255
392499.Swit_0030 392499.Swit_0461 204
392499.Swit_0030 392499.Swit_0462 969
392499.Swit_0030 392499.Swit_0463 253
392499.Swit_0030 392499.Swit_0465 203
392499.Swit_0030 392499.Swit_0466 153
392499.Swit_0030 392499.Swit_0471 171
392499.Swit_0030 392499.Swit_0484 980
392499.Swit_0030 392499.Swit_0485 905
392499.Swit_0030 392499.Swit_0486 209
392499.Swit_0030 392499.Swit_0491 265
392499.Swit_0030 392499.Swit_0492 344
392499.Swit_0030 392499.Swit_0493 220
392499.Swit_0030 392499.Swit_0495 389
392499.Swit_0030 392499.Swit_0496 393
392499.Swit_0030 392499.Swit_0512 451
392499.Swit_0030 392499.Swit_0539 169
392499.Swit_0030 392499.Swit_0568 932
392499.Swit_0030 392499.Swit_0577 167
392499.Swit_0030 392499.Swit_0578 220
392499.Swit_0030 392499.Swit_0582 856
392499.Swit_0030 392499.Swit_0592 314
392499.Swit_0030 392499.Swit_0593 315
392499.Swit_0030 392499.Swit_0594 638
392499.Swit_0030 392499.Swit_0597 398
392499.Swit_0030 392499.Swit_0602 244
392499.Swit_0030 392499.Swit_0608 212
392499.Swit_0030 392499.Swit_0611 152
392499.Swit_0030 392499.Swit_0618 151
392499.Swit_0030 392499.Swit_0620 355
392499.Swit_0030 392499.Swit_0621 210
392499.Swit_0030 392499.Swit_0622 211
392499.Swit_0030 392499.Swit_0623 241
392499.Swit_0030 392499.Swit_0624 244
392499.Swit_0030 392499.Swit_0632 154
392499.Swit_0030 392499.Swit_0638 272
392499.Swit_0030 392499.Swit_0642 169
392499.Swit_0030 392499.Swit_0660 231
392499.Swit_0030 392499.Swit_0685 252
392499.Swit_0030 392499.Swit_0763 185
392499.Swit_0030 392499.Swit_0771 154
392499.Swit_0030 392499.Swit_0778 260
392499.Swit_0030 392499.Swit_0779 165
392499.Swit_0030 392499.Swit_0859 489
392499.Swit_0030 392499.Swit_0873 219
392499.Swit_0030 392499.Swit_0881 159
392499.Swit_0030 392499.Swit_0901 187
392499.Swit_0030 392499.Swit_0940 289
392499.Swit_0030 392499.Swit_0941 154
392499.Swit_0030 392499.Swit_1004 800
392499.Swit_0030 392499.Swit_1005 176
392499.Swit_0030 392499.Swit_1037 184
392499.Swit_0030 392499.Swit_1092 687
392499.Swit_0030 392499.Swit_1099 286
392499.Swit_0030 392499.Swit_1113 167
392499.Swit_0030 392499.Swit_1131 254
392499.Swit_0030 392499.Swit_1133 446
392499.Swit_0030 392499.Swit_1137 319
392499.Swit_0030 392499.Swit_1140 294
392499.Swit_0030 392499.Swit_1150 178
392499.Swit_0030 392499.Swit_1157 154
392499.Swit_0030 392499.Swit_1163 337
392499.Swit_0030 392499.Swit_1250 215
392499.Swit_0030 392499.Swit_1253 156
392499.Swit_0030 392499.Swit_1256 155
392499.Swit_0030 392499.Swit_1296 165
392499.Swit_0030 392499.Swit_1298 461
392499.Swit_0030 392499.Swit_1299 493
392499.Swit_0030 392499.Swit_1300 356
392499.Swit_0030 392499.Swit_1302 167
392499.Swit_0030 392499.Swit_1304 293
392499.Swit_0030 392499.Swit_1308 182
392499.Swit_0030 392499.Swit_1310 283
392499.Swit_0030 392499.Swit_1311 224
392499.Swit_0030 392499.Swit_1312 409
392499.Swit_0030 392499.Swit_1315 151
392499.Swit_0030 392499.Swit_1318 164
392499.Swit_0030 392499.Swit_1321 154
392499.Swit_0030 392499.Swit_1323 330
392499.Swit_0030 392499.Swit_1324 220
392499.Swit_0030 392499.Swit_1325 277
392499.Swit_0030 392499.Swit_1326 927
392499.Swit_0030 392499.Swit_1327 254
392499.Swit_0030 392499.Swit_1328 305
392499.Swit_0030 392499.Swit_1330 377
392499.Swit_0030 392499.Swit_1332 970
392499.Swit_0030 392499.Swit_1333 298
392499.Swit_0030 392499.Swit_1334 215
392499.Swit_0030 392499.Swit_1335 247
392499.Swit_0030 392499.Swit_1336 326
392499.Swit_0030 392499.Swit_1337 267
392499.Swit_0030 392499.Swit_1338 430
392499.Swit_0030 392499.Swit_1339 289
392499.Swit_0030 392499.Swit_1340 254
392499.Swit_0030 392499.Swit_1341 423
392499.Swit_0030 392499.Swit_1342 202
392499.Swit_0030 392499.Swit_1343 426
392499.Swit_0030 392499.Swit_1344 309
392499.Swit_0030 392499.Swit_1345 225
392499.Swit_0030 392499.Swit_1346 232
392499.Swit_0030 392499.Swit_1347 408
392499.Swit_0030 392499.Swit_1348 229
392499.Swit_0030 392499.Swit_1349 400
392499.Swit_0030 392499.Swit_1350 230
392499.Swit_0030 392499.Swit_1351 230
392499.Swit_0030 392499.Swit_1352 228
392499.Swit_0030 392499.Swit_1353 197
392499.Swit_0030 392499.Swit_1354 397
392499.Swit_0030 392499.Swit_1355 182
392499.Swit_0030 392499.Swit_1356 349
392499.Swit_0030 392499.Swit_1357 184
392499.Swit_0030 392499.Swit_1358 373
392499.Swit_0030 392499.Swit_1365 165
392499.Swit_0030 392499.Swit_1377 244
392499.Swit_0030 392499.Swit_1378 243
392499.Swit_0030 392499.Swit_1389 215
392499.Swit_0030 392499.Swit_1392 268
392499.Swit_0030 392499.Swit_1393 360
392499.Swit_0030 392499.Swit_1394 173
392499.Swit_0030 392499.Swit_1396 209
392499.Swit_0030 392499.Swit_1414 172
392499.Swit_0030 392499.Swit_1449 383
392499.Swit_0030 392499.Swit_1450 169
392499.Swit_0030 392499.Swit_1453 301
392499.Swit_0030 392499.Swit_1465 571
392499.Swit_0030 392499.Swit_1477 899
392499.Swit_0030 392499.Swit_1504 914
392499.Swit_0030 392499.Swit_1506 915
392499.Swit_0030 392499.Swit_1512 224
392499.Swit_0030 392499.Swit_1520 813
392499.Swit_0030 392499.Swit_1565 173
392499.Swit_0030 392499.Swit_1578 168
392499.Swit_0030 392499.Swit_1595 271
392499.Swit_0030 392499.Swit_1647 172
392499.Swit_0030 392499.Swit_1652 252
392499.Swit_0030 392499.Swit_1690 240
392499.Swit_0030 392499.Swit_1705 424
392499.Swit_0030 392499.Swit_1716 208
392499.Swit_0030 392499.Swit_1759 206
392499.Swit_0030 392499.Swit_1801 189
392499.Swit_0030 392499.Swit_1830 176
392499.Swit_0030 392499.Swit_1838 169
392499.Swit_0030 392499.Swit_1839 176
392499.Swit_0030 392499.Swit_1855 152
392499.Swit_0030 392499.Swit_1860 176
392499.Swit_0030 392499.Swit_1927 283
392499.Swit_0030 392499.Swit_1932 401
392499.Swit_0030 392499.Swit_1936 176
392499.Swit_0030 392499.Swit_1939 274
392499.Swit_0030 392499.Swit_1940 197
392499.Swit_0030 392499.Swit_1941 236
392499.Swit_0030 392499.Swit_1949 205
392499.Swit_0030 392499.Swit_2064 289
392499.Swit_0030 392499.Swit_2126 595
392499.Swit_0030 392499.Swit_2133 169
392499.Swit_0030 392499.Swit_2140 240
392499.Swit_0030 392499.Swit_2141 276
392499.Swit_0030 392499.Swit_2142 187
392499.Swit_0030 392499.Swit_2154 172
392499.Swit_0030 392499.Swit_2163 169
392499.Swit_0030 392499.Swit_2199 194
392499.Swit_0030 392499.Swit_2294 483
392499.Swit_0030 392499.Swit_2315 217
392499.Swit_0030 392499.Swit_2316 198
392499.Swit_0030 392499.Swit_2321 239
392499.Swit_0030 392499.Swit_2323 234
392499.Swit_0030 392499.Swit_2326 230
392499.Swit_0030 392499.Swit_2340 911
392499.Swit_0030 392499.Swit_2346 225
392499.Swit_0030 392499.Swit_2347 179
392499.Swit_0030 392499.Swit_2348 979
392499.Swit_0030 392499.Swit_2350 311
392499.Swit_0030 392499.Swit_2352 311
392499.Swit_0030 392499.Swit_2354 153
392499.Swit_0030 392499.Swit_2355 247
392499.Swit_0030 392499.Swit_2356 293
392499.Swit_0030 392499.Swit_2362 550
392499.Swit_0030 392499.Swit_2391 239
392499.Swit_0030 392499.Swit_2409 251
392499.Swit_0030 392499.Swit_2411 170
392499.Swit_0030 392499.Swit_2426 151
392499.Swit_0030 392499.Swit_2429 283
392499.Swit_0030 392499.Swit_2431 186
392499.Swit_0030 392499.Swit_2445 800
392499.Swit_0030 392499.Swit_2456 302
392499.Swit_0030 392499.Swit_2457 907
392499.Swit_0030 392499.Swit_2458 274
392499.Swit_0030 392499.Swit_2485 209
392499.Swit_0030 392499.Swit_2489 208
392499.Swit_0030 392499.Swit_2490 210
392499.Swit_0030 392499.Swit_2514 180
392499.Swit_0030 392499.Swit_2531 620
392499.Swit_0030 392499.Swit_2532 556
392499.Swit_0030 392499.Swit_2537 237
392499.Swit_0030 392499.Swit_2539 252
392499.Swit_0030 392499.Swit_2543 379
392499.Swit_0030 392499.Swit_2544 196
392499.Swit_0030 392499.Swit_2546 168
392499.Swit_0030 392499.Swit_2547 274
392499.Swit_0030 392499.Swit_2562 209
392499.Swit_0030 392499.Swit_2563 390
392499.Swit_0030 392499.Swit_2564 255
392499.Swit_0030 392499.Swit_2565 152
392499.Swit_0030 392499.Swit_2566 182
392499.Swit_0030 392499.Swit_2598 169
392499.Swit_0030 392499.Swit_2601 260
392499.Swit_0030 392499.Swit_2602 223
392499.Swit_0030 392499.Swit_2604 476
392499.Swit_0030 392499.Swit_2656 327
392499.Swit_0030 392499.Swit_2657 216
392499.Swit_0030 392499.Swit_2662 223
392499.Swit_0030 392499.Swit_2663 202
392499.Swit_0030 392499.Swit_2664 225
392499.Swit_0030 392499.Swit_2673 487
392499.Swit_0030 392499.Swit_2674 246
392499.Swit_0030 392499.Swit_2676 341
392499.Swit_0030 392499.Swit_2682 333
392499.Swit_0030 392499.Swit_2683 289
392499.Swit_0030 392499.Swit_2687 248
392499.Swit_0030 392499.Swit_2695 274
392499.Swit_0030 392499.Swit_2704 169
392499.Swit_0030 392499.Swit_2705 358
392499.Swit_0030 392499.Swit_2714 982
392499.Swit_0030 392499.Swit_2715 202
392499.Swit_0030 392499.Swit_2719 153
392499.Swit_0030 392499.Swit_2723 293
392499.Swit_0030 392499.Swit_2726 204
392499.Swit_0030 392499.Swit_2727 176
392499.Swit_0030 392499.Swit_2728 218
392499.Swit_0030 392499.Swit_2729 577
392499.Swit_0030 392499.Swit_2732 169
392499.Swit_0030 392499.Swit_2746 288
392499.Swit_0030 392499.Swit_2761 519
392499.Swit_0030 392499.Swit_2773 306
392499.Swit_0030 392499.Swit_2776 153
392499.Swit_0030 392499.Swit_2777 210
392499.Swit_0030 392499.Swit_2780 172
392499.Swit_0030 392499.Swit_2788 271
392499.Swit_0030 392499.Swit_2795 930
392499.Swit_0030 392499.Swit_2800 488
392499.Swit_0030 392499.Swit_2817 333
392499.Swit_0030 392499.Swit_2828 904
392499.Swit_0030 392499.Swit_2831 157
392499.Swit_0030 392499.Swit_2833 201
392499.Swit_0030 392499.Swit_2839 161
392499.Swit_0030 392499.Swit_2841 483
392499.Swit_0030 392499.Swit_2845 156
392499.Swit_0030 392499.Swit_2846 364
392499.Swit_0030 392499.Swit_2847 364
392499.Swit_0030 392499.Swit_2848 364
392499.Swit_0030 392499.Swit_2849 317
392499.Swit_0030 392499.Swit_2850 899
392499.Swit_0030 392499.Swit_2864 156
392499.Swit_0030 392499.Swit_2865 291
392499.Swit_0030 392499.Swit_2872 289
392499.Swit_0030 392499.Swit_2873 238
392499.Swit_0030 392499.Swit_2876 227
392499.Swit_0030 392499.Swit_2888 170
392499.Swit_0030 392499.Swit_2889 169
392499.Swit_0030 392499.Swit_2911 206
392499.Swit_0030 392499.Swit_2913 462
392499.Swit_0030 392499.Swit_2914 165
392499.Swit_0030 392499.Swit_2917 171
392499.Swit_0030 392499.Swit_2920 152
392499.Swit_0030 392499.Swit_2930 251
392499.Swit_0030 392499.Swit_2933 324
392499.Swit_0030 392499.Swit_2944 177
392499.Swit_0030 392499.Swit_2959 204
392499.Swit_0030 392499.Swit_2962 652
392499.Swit_0030 392499.Swit_2970 353
392499.Swit_0030 392499.Swit_2980 297
392499.Swit_0030 392499.Swit_2981 246
392499.Swit_0030 392499.Swit_2983 221
392499.Swit_0030 392499.Swit_2984 226
392499.Swit_0030 392499.Swit_2985 264
392499.Swit_0030 392499.Swit_2992 162
392499.Swit_0030 392499.Swit_2993 224
392499.Swit_0030 392499.Swit_2994 178
392499.Swit_0030 392499.Swit_2996 250
392499.Swit_0030 392499.Swit_2998 213
392499.Swit_0030 392499.Swit_2999 158
392499.Swit_0030 392499.Swit_3001 170
392499.Swit_0030 392499.Swit_3006 240
392499.Swit_0030 392499.Swit_3011 185
392499.Swit_0030 392499.Swit_3013 187
392499.Swit_0030 392499.Swit_3015 201
392499.Swit_0030 392499.Swit_3121 938
392499.Swit_0030 392499.Swit_3123 272
392499.Swit_0030 392499.Swit_3125 519
392499.Swit_0030 392499.Swit_3126 547
392499.Swit_0030 392499.Swit_3128 177
392499.Swit_0030 392499.Swit_3129 172
392499.Swit_0030 392499.Swit_3132 282
392499.Swit_0030 392499.Swit_3149 152
392499.Swit_0030 392499.Swit_3151 203
392499.Swit_0030 392499.Swit_3162 275
392499.Swit_0030 392499.Swit_3164 324
392499.Swit_0030 392499.Swit_3166 239
392499.Swit_0030 392499.Swit_3177 324
392499.Swit_0030 392499.Swit_3195 185
392499.Swit_0030 392499.Swit_3196 169
392499.Swit_0030 392499.Swit_3197 536
392499.Swit_0030 392499.Swit_3201 213
392499.Swit_0030 392499.Swit_3206 761
392499.Swit_0030 392499.Swit_3212 324
392499.Swit_0030 392499.Swit_3213 183
392499.Swit_0030 392499.Swit_3216 159
392499.Swit_0030 392499.Swit_3218 800
392499.Swit_0030 392499.Swit_3219 177
392499.Swit_0030 392499.Swit_3226 391
392499.Swit_0030 392499.Swit_3227 338
392499.Swit_0030 392499.Swit_3255 170
392499.Swit_0030 392499.Swit_3260 172
392499.Swit_0030 392499.Swit_3335 176
392499.Swit_0030 392499.Swit_3339 176
392499.Swit_0030 392499.Swit_3358 176
392499.Swit_0030 392499.Swit_3373 453
392499.Swit_0030 392499.Swit_3375 359
392499.Swit_0030 392499.Swit_3376 233
392499.Swit_0030 392499.Swit_3383 208
392499.Swit_0030 392499.Swit_3438 297
392499.Swit_0030 392499.Swit_3446 221
392499.Swit_0030 392499.Swit_3448 611
392499.Swit_0030 392499.Swit_3449 176
392499.Swit_0030 392499.Swit_3453 268
392499.Swit_0030 392499.Swit_3454 318
392499.Swit_0030 392499.Swit_3467 905
392499.Swit_0030 392499.Swit_3468 957
392499.Swit_0030 392499.Swit_3472 176
392499.Swit_0030 392499.Swit_3476 218
392499.Swit_0030 392499.Swit_3477 249
392499.Swit_0030 392499.Swit_3480 557
392499.Swit_0030 392499.Swit_3490 224
392499.Swit_0030 392499.Swit_3527 153
392499.Swit_0030 392499.Swit_3528 925
392499.Swit_0030 392499.Swit_3531 209
392499.Swit_0030 392499.Swit_3551 180
392499.Swit_0030 392499.Swit_3554 320
392499.Swit_0030 392499.Swit_3555 558
392499.Swit_0030 392499.Swit_3556 539
392499.Swit_0030 392499.Swit_3565 268
392499.Swit_0030 392499.Swit_3566 173
392499.Swit_0030 392499.Swit_3585 291
392499.Swit_0030 392499.Swit_3587 447
392499.Swit_0030 392499.Swit_3588 207
392499.Swit_0030 392499.Swit_3589 216
392499.Swit_0030 392499.Swit_3602 154
392499.Swit_0030 392499.Swit_3614 182
392499.Swit_0030 392499.Swit_3615 174
392499.Swit_0030 392499.Swit_3617 203
392499.Swit_0030 392499.Swit_3659 209
392499.Swit_0030 392499.Swit_3664 159
392499.Swit_0030 392499.Swit_3672 168
392499.Swit_0030 392499.Swit_3723 252
392499.Swit_0030 392499.Swit_3730 218
392499.Swit_0030 392499.Swit_3733 291
392499.Swit_0030 392499.Swit_3735 152
392499.Swit_0030 392499.Swit_3741 396
392499.Swit_0030 392499.Swit_3742 291
392499.Swit_0030 392499.Swit_3743 275
392499.Swit_0030 392499.Swit_3771 800
392499.Swit_0030 392499.Swit_3775 151
392499.Swit_0030 392499.Swit_3780 169
392499.Swit_0030 392499.Swit_3784 485
392499.Swit_0030 392499.Swit_3786 229
392499.Swit_0030 392499.Swit_3787 249
392499.Swit_0030 392499.Swit_3788 169
392499.Swit_0030 392499.Swit_3789 800
392499.Swit_0030 392499.Swit_3808 415
392499.Swit_0030 392499.Swit_3809 428
392499.Swit_0030 392499.Swit_3810 923
392499.Swit_0030 392499.Swit_3812 286
392499.Swit_0030 392499.Swit_3816 593
392499.Swit_0030 392499.Swit_3826 522
392499.Swit_0030 392499.Swit_3827 220
392499.Swit_0030 392499.Swit_3833 169
392499.Swit_0030 392499.Swit_3845 162
392499.Swit_0030 392499.Swit_3846 333
392499.Swit_0030 392499.Swit_3848 254
392499.Swit_0030 392499.Swit_3870 363
392499.Swit_0030 392499.Swit_3871 203
392499.Swit_0030 392499.Swit_3874 152
392499.Swit_0030 392499.Swit_3875 232
392499.Swit_0030 392499.Swit_3876 493
392499.Swit_0030 392499.Swit_3877 272
392499.Swit_0030 392499.Swit_3880 208
392499.Swit_0030 392499.Swit_3891 258
392499.Swit_0030 392499.Swit_3892 322
392499.Swit_0030 392499.Swit_3895 303
392499.Swit_0030 392499.Swit_3896 285
392499.Swit_0030 392499.Swit_3911 253
392499.Swit_0030 392499.Swit_3920 220
392499.Swit_0030 392499.Swit_3931 320
392499.Swit_0030 392499.Swit_3935 168
392499.Swit_0030 392499.Swit_3937 903
392499.Swit_0030 392499.Swit_3944 227
392499.Swit_0030 392499.Swit_3947 483
392499.Swit_0030 392499.Swit_3951 154
392499.Swit_0030 392499.Swit_3952 483
392499.Swit_0030 392499.Swit_3955 383
392499.Swit_0030 392499.Swit_3967 216
392499.Swit_0030 392499.Swit_3970 255
392499.Swit_0030 392499.Swit_3986 377
392499.Swit_0030 392499.Swit_3991 291
392499.Swit_0030 392499.Swit_4018 186
392499.Swit_0030 392499.Swit_4020 389
392499.Swit_0030 392499.Swit_4021 284
392499.Swit_0030 392499.Swit_4023 344
392499.Swit_0030 392499.Swit_4027 289
392499.Swit_0030 392499.Swit_4040 333
392499.Swit_0030 392499.Swit_4041 260
392499.Swit_0030 392499.Swit_4045 200
392499.Swit_0030 392499.Swit_4048 223
392499.Swit_0030 392499.Swit_4050 906
392499.Swit_0030 392499.Swit_4055 487
392499.Swit_0030 392499.Swit_4067 155
392499.Swit_0030 392499.Swit_4089 384
392499.Swit_0030 392499.Swit_4092 185
392499.Swit_0030 392499.Swit_4093 189
392499.Swit_0030 392499.Swit_4106 193
392499.Swit_0030 392499.Swit_4108 208
392499.Swit_0030 392499.Swit_4110 198
392499.Swit_0030 392499.Swit_4111 157
392499.Swit_0030 392499.Swit_4131 170
392499.Swit_0030 392499.Swit_4172 180
392499.Swit_0030 392499.Swit_4192 164
392499.Swit_0030 392499.Swit_4221 176
392499.Swit_0030 392499.Swit_4299 205
392499.Swit_0030 392499.Swit_4326 169
392499.Swit_0030 392499.Swit_4420 291
392499.Swit_0030 392499.Swit_4468 220
392499.Swit_0030 392499.Swit_4472 495
392499.Swit_0030 392499.Swit_4474 152
392499.Swit_0030 392499.Swit_4476 224
392499.Swit_0030 392499.Swit_4483 169
392499.Swit_0030 392499.Swit_4494 318
392499.Swit_0030 392499.Swit_4502 167
392499.Swit_0030 392499.Swit_4503 175
392499.Swit_0030 392499.Swit_4505 163
392499.Swit_0030 392499.Swit_4508 271
392499.Swit_0030 392499.Swit_4509 647
392499.Swit_0030 392499.Swit_4520 188
392499.Swit_0030 392499.Swit_4537 216
392499.Swit_0030 392499.Swit_4540 235
392499.Swit_0030 392499.Swit_4577 153
392499.Swit_0030 392499.Swit_4581 222
392499.Swit_0030 392499.Swit_4594 342
392499.Swit_0030 392499.Swit_4595 415
392499.Swit_0030 392499.Swit_4596 177
392499.Swit_0030 392499.Swit_4598 340
392499.Swit_0030 392499.Swit_4639 152
392499.Swit_0030 392499.Swit_4645 169
392499.Swit_0030 392499.Swit_4648 173
392499.Swit_0030 392499.Swit_4659 241
392499.Swit_0030 392499.Swit_4660 224
392499.Swit_0030 392499.Swit_4665 169
392499.Swit_0030 392499.Swit_4682 304
392499.Swit_0030 392499.Swit_4683 378
392499.Swit_0030 392499.Swit_4687 170
392499.Swit_0030 392499.Swit_4694 349
392499.Swit_0030 392499.Swit_4698 169
392499.Swit_0030 392499.Swit_4699 239
392499.Swit_0030 392499.Swit_4707 198
392499.Swit_0030 392499.Swit_4709 217
392499.Swit_0030 392499.Swit_4718 152
392499.Swit_0030 392499.Swit_4719 258
392499.Swit_0030 392499.Swit_4731 234
392499.Swit_0030 392499.Swit_4732 224
392499.Swit_0030 392499.Swit_4734 236
392499.Swit_0030 392499.Swit_4752 189
392499.Swit_0030 392499.Swit_4757 160
392499.Swit_0030 392499.Swit_4769 156
392499.Swit_0030 392499.Swit_4770 381
392499.Swit_0030 392499.Swit_4772 169
392499.Swit_0030 392499.Swit_4790 324
392499.Swit_0030 392499.Swit_4794 156
392499.Swit_0030 392499.Swit_4812 216
392499.Swit_0030 392499.Swit_4831 164
392499.Swit_0030 392499.Swit_4846 291
392499.Swit_0030 392499.Swit_4879 935
392499.Swit_0030 392499.Swit_4884 473
392499.Swit_0030 392499.Swit_4885 152
392499.Swit_0030 392499.Swit_4936 288
392499.Swit_0030 392499.Swit_4937 266
392499.Swit_0030 392499.Swit_4951 168
392499.Swit_0030 392499.Swit_4954 168
392499.Swit_0030 392499.Swit_4974 266
392499.Swit_0030 392499.Swit_4975 168
392499.Swit_0030 392499.Swit_5151 165
392499.Swit_0030 392499.Swit_5170 151
392499.Swit_0030 392499.Swit_5196 317
392499.Swit_0030 392499.Swit_5215 251
392499.Swit_0030 392499.Swit_5219 286
392499.Swit_0030 392499.Swit_5248 218
392499.Swit_0030 392499.Swit_5262 168
392499.Swit_0030 392499.Swit_5270 286
392499.Swit_0030 392499.Swit_5272 205
392499.Swit_0030 392499.Swit_5274 153
392499.Swit_0030 392499.Swit_5283 253
392499.Swit_0030 392499.Swit_5288 219
392499.Swit_0030 392499.Swit_5320 344
392499.Swit_0030 392499.Swit_5321 377
392499.Swit_0030 392499.Swit_5326 357
392499.Swit_0030 392499.Swit_5337 210
392499.Swit_0030 392499.Swit_5351 173
392499.Swit_0030 392499.Swit_5354 309
392499.Swit_0030 392499.Swit_5387 207
392499.Swit_0030 392499.Swit_5394 239
392499.Swit_0031 392499.Swit_0010 426
392499.Swit_0031 392499.Swit_0032 865
392499.Swit_0031 392499.Swit_0033 954
392499.Swit_0031 392499.Swit_0034 751
392499.Swit_0031 392499.Swit_0035 575
392499.Swit_0031 392499.Swit_0036 547
392499.Swit_0031 392499.Swit_0037 528
392499.Swit_0031 392499.Swit_0048 301
392499.Swit_0031 392499.Swit_0134 400
392499.Swit_0031 392499.Swit_0180 150
392499.Swit_0031 392499.Swit_0224 162
392499.Swit_0031 392499.Swit_0319 220
392499.Swit_0031 392499.Swit_0327 177
392499.Swit_0031 392499.Swit_0339 158
392499.Swit_0031 392499.Swit_0372 196
392499.Swit_0031 392499.Swit_0394 193
392499.Swit_0031 392499.Swit_0422 153
392499.Swit_0031 392499.Swit_0489 300
392499.Swit_0031 392499.Swit_0563 179
392499.Swit_0031 392499.Swit_0564 181
392499.Swit_0031 392499.Swit_0626 360
392499.Swit_0031 392499.Swit_0647 150
392499.Swit_0031 392499.Swit_0724 312
392499.Swit_0031 392499.Swit_0791 168
392499.Swit_0031 392499.Swit_0794 190
392499.Swit_0031 392499.Swit_0799 156
392499.Swit_0031 392499.Swit_0800 186
392499.Swit_0031 392499.Swit_0862 217
392499.Swit_0031 392499.Swit_0866 462
392499.Swit_0031 392499.Swit_0880 321
392499.Swit_0031 392499.Swit_0883 754
392499.Swit_0031 392499.Swit_0915 385
392499.Swit_0031 392499.Swit_0916 196
392499.Swit_0031 392499.Swit_0929 172
392499.Swit_0031 392499.Swit_0938 518
392499.Swit_0031 392499.Swit_1010 202
392499.Swit_0031 392499.Swit_1023 152
392499.Swit_0031 392499.Swit_1026 157
392499.Swit_0031 392499.Swit_1070 328
392499.Swit_0031 392499.Swit_1096 204
392499.Swit_0031 392499.Swit_1098 262
392499.Swit_0031 392499.Swit_1108 305
392499.Swit_0031 392499.Swit_1109 159
392499.Swit_0031 392499.Swit_1110 161
392499.Swit_0031 392499.Swit_1134 408
392499.Swit_0031 392499.Swit_1137 227
392499.Swit_0031 392499.Swit_1232 153
392499.Swit_0031 392499.Swit_1251 215
392499.Swit_0031 392499.Swit_1289 179
392499.Swit_0031 392499.Swit_1420 176
392499.Swit_0031 392499.Swit_1425 304
392499.Swit_0031 392499.Swit_1431 161
392499.Swit_0031 392499.Swit_1434 178
392499.Swit_0031 392499.Swit_1446 202
392499.Swit_0031 392499.Swit_1470 154
392499.Swit_0031 392499.Swit_1485 189
392499.Swit_0031 392499.Swit_1499 158
392499.Swit_0031 392499.Swit_1502 166
392499.Swit_0031 392499.Swit_1514 370
392499.Swit_0031 392499.Swit_1538 201
392499.Swit_0031 392499.Swit_1607 539
392499.Swit_0031 392499.Swit_1668 163
392499.Swit_0031 392499.Swit_1716 331
392499.Swit_0031 392499.Swit_1733 192
392499.Swit_0031 392499.Swit_1737 240
392499.Swit_0031 392499.Swit_1769 252
392499.Swit_0031 392499.Swit_1788 155
392499.Swit_0031 392499.Swit_1811 424
392499.Swit_0031 392499.Swit_1820 156
392499.Swit_0031 392499.Swit_1823 180
392499.Swit_0031 392499.Swit_1835 161
392499.Swit_0031 392499.Swit_1850 162
392499.Swit_0031 392499.Swit_1852 256
392499.Swit_0031 392499.Swit_1857 197
392499.Swit_0031 392499.Swit_1896 200
392499.Swit_0031 392499.Swit_1915 152
392499.Swit_0031 392499.Swit_1944 326
392499.Swit_0031 392499.Swit_1966 162
392499.Swit_0031 392499.Swit_2036 223
392499.Swit_0031 392499.Swit_2049 220
392499.Swit_0031 392499.Swit_2058 293
392499.Swit_0031 392499.Swit_2076 173
392499.Swit_0031 392499.Swit_2129 191
392499.Swit_0031 392499.Swit_2242 174
392499.Swit_0031 392499.Swit_2309 439
392499.Swit_0031 392499.Swit_2373 153
392499.Swit_0031 392499.Swit_2386 186
392499.Swit_0031 392499.Swit_2479 265
392499.Swit_0031 392499.Swit_2489 270
392499.Swit_0031 392499.Swit_2503 200
392499.Swit_0031 392499.Swit_2679 195
392499.Swit_0031 392499.Swit_2690 203
392499.Swit_0031 392499.Swit_2703 229
392499.Swit_0031 392499.Swit_2723 217
392499.Swit_0031 392499.Swit_2736 170
392499.Swit_0031 392499.Swit_2748 211
392499.Swit_0031 392499.Swit_2749 154
392499.Swit_0031 392499.Swit_2885 160
392499.Swit_0031 392499.Swit_2886 289
392499.Swit_0031 392499.Swit_2909 197
392499.Swit_0031 392499.Swit_2939 195
392499.Swit_0031 392499.Swit_2961 395
392499.Swit_0031 392499.Swit_2967 207
392499.Swit_0031 392499.Swit_2973 307
392499.Swit_0031 392499.Swit_3019 152
392499.Swit_0031 392499.Swit_3023 163
392499.Swit_0031 392499.Swit_3200 210
392499.Swit_0031 392499.Swit_3228 171
392499.Swit_0031 392499.Swit_3253 746
392499.Swit_0031 392499.Swit_3276 243
392499.Swit_0031 392499.Swit_3285 253
392499.Swit_0031 392499.Swit_3293 566
392499.Swit_0031 392499.Swit_3313 159
392499.Swit_0031 392499.Swit_3323 212
392499.Swit_0031 392499.Swit_3340 326
392499.Swit_0031 392499.Swit_3353 169
392499.Swit_0031 392499.Swit_3356 229
392499.Swit_0031 392499.Swit_3368 233
392499.Swit_0031 392499.Swit_3447 153
392499.Swit_0031 392499.Swit_3589 175
392499.Swit_0031 392499.Swit_3591 153
392499.Swit_0031 392499.Swit_3720 190
392499.Swit_0031 392499.Swit_3804 204
392499.Swit_0031 392499.Swit_3888 166
392499.Swit_0031 392499.Swit_3894 179
392499.Swit_0031 392499.Swit_3986 167
392499.Swit_0031 392499.Swit_4091 221
392499.Swit_0031 392499.Swit_4108 238
392499.Swit_0031 392499.Swit_4203 200
392499.Swit_0031 392499.Swit_4207 267
392499.Swit_0031 392499.Swit_4252 170
392499.Swit_0031 392499.Swit_4305 159
392499.Swit_0031 392499.Swit_4346 167
392499.Swit_0031 392499.Swit_4351 191
392499.Swit_0031 392499.Swit_4408 201
392499.Swit_0031 392499.Swit_4492 185
392499.Swit_0031 392499.Swit_4495 212
392499.Swit_0031 392499.Swit_4496 193
392499.Swit_0031 392499.Swit_4589 175
392499.Swit_0031 392499.Swit_4604 232
392499.Swit_0031 392499.Swit_4611 163
392499.Swit_0031 392499.Swit_4693 206
392499.Swit_0031 392499.Swit_4727 274
392499.Swit_0031 392499.Swit_4743 232
392499.Swit_0031 392499.Swit_4762 168
392499.Swit_0031 392499.Swit_4783 156
392499.Swit_0031 392499.Swit_4828 163
392499.Swit_0031 392499.Swit_4861 157
392499.Swit_0031 392499.Swit_4943 171
392499.Swit_0031 392499.Swit_4967 163
392499.Swit_0031 392499.Swit_4968 284
392499.Swit_0031 392499.Swit_5129 180
392499.Swit_0031 392499.Swit_5232 170
392499.Swit_0031 392499.Swit_5245 266
392499.Swit_0031 392499.Swit_5265 230
392499.Swit_0032 392499.Swit_0031 865
392499.Swit_0032 392499.Swit_0033 865
392499.Swit_0032 392499.Swit_0034 712
392499.Swit_0032 392499.Swit_0035 547
392499.Swit_0032 392499.Swit_0036 547
392499.Swit_0032 392499.Swit_0037 528
392499.Swit_0033 392499.Swit_0001 272
392499.Swit_0033 392499.Swit_0022 174
392499.Swit_0033 392499.Swit_0023 418
392499.Swit_0033 392499.Swit_0031 954
392499.Swit_0033 392499.Swit_0032 865
392499.Swit_0033 392499.Swit_0034 998
392499.Swit_0033 392499.Swit_0035 722
392499.Swit_0033 392499.Swit_0036 780
392499.Swit_0033 392499.Swit_0037 736
392499.Swit_0033 392499.Swit_0039 508
392499.Swit_0033 392499.Swit_0042 402
392499.Swit_0033 392499.Swit_0043 190
392499.Swit_0033 392499.Swit_0044 208
392499.Swit_0033 392499.Swit_0082 187
392499.Swit_0033 392499.Swit_0087 152
392499.Swit_0033 392499.Swit_0088 274
392499.Swit_0033 392499.Swit_0089 224
392499.Swit_0033 392499.Swit_0098 237
392499.Swit_0033 392499.Swit_0102 963
392499.Swit_0033 392499.Swit_0105 194
392499.Swit_0033 392499.Swit_0121 204
392499.Swit_0033 392499.Swit_0122 226
392499.Swit_0033 392499.Swit_0128 224
392499.Swit_0033 392499.Swit_0203 599
392499.Swit_0033 392499.Swit_0204 614
392499.Swit_0033 392499.Swit_0209 224
392499.Swit_0033 392499.Swit_0219 346
392499.Swit_0033 392499.Swit_0232 301
392499.Swit_0033 392499.Swit_0238 170
392499.Swit_0033 392499.Swit_0245 169
392499.Swit_0033 392499.Swit_0253 300
392499.Swit_0033 392499.Swit_0273 208
392499.Swit_0033 392499.Swit_0319 160
392499.Swit_0033 392499.Swit_0356 154
392499.Swit_0033 392499.Swit_0405 477
392499.Swit_0033 392499.Swit_0406 468
392499.Swit_0033 392499.Swit_0408 158
392499.Swit_0033 392499.Swit_0409 223
392499.Swit_0033 392499.Swit_0410 151
392499.Swit_0033 392499.Swit_0412 453
392499.Swit_0033 392499.Swit_0425 997
392499.Swit_0033 392499.Swit_0426 962
392499.Swit_0033 392499.Swit_0435 209
392499.Swit_0033 392499.Swit_0438 221
392499.Swit_0033 392499.Swit_0446 276
392499.Swit_0033 392499.Swit_0447 999
392499.Swit_0033 392499.Swit_0450 335
392499.Swit_0033 392499.Swit_0462 232
392499.Swit_0033 392499.Swit_0482 220
392499.Swit_0033 392499.Swit_0484 419
392499.Swit_0033 392499.Swit_0485 394
392499.Swit_0033 392499.Swit_0487 318
392499.Swit_0033 392499.Swit_0488 318
392499.Swit_0033 392499.Swit_0491 475
392499.Swit_0033 392499.Swit_0492 156
392499.Swit_0033 392499.Swit_0493 163
392499.Swit_0033 392499.Swit_0517 177
392499.Swit_0033 392499.Swit_0567 199
392499.Swit_0033 392499.Swit_0578 960
392499.Swit_0033 392499.Swit_0582 356
392499.Swit_0033 392499.Swit_0593 605
392499.Swit_0033 392499.Swit_0594 447
392499.Swit_0033 392499.Swit_0602 455
392499.Swit_0033 392499.Swit_0607 178
392499.Swit_0033 392499.Swit_0622 155
392499.Swit_0033 392499.Swit_0632 296
392499.Swit_0033 392499.Swit_0659 190
392499.Swit_0033 392499.Swit_0734 167
392499.Swit_0033 392499.Swit_0746 159
392499.Swit_0033 392499.Swit_0781 161
392499.Swit_0033 392499.Swit_0815 198
392499.Swit_0033 392499.Swit_0850 358
392499.Swit_0033 392499.Swit_0916 226
392499.Swit_0033 392499.Swit_0940 956
392499.Swit_0033 392499.Swit_0941 908
392499.Swit_0033 392499.Swit_0951 318
392499.Swit_0033 392499.Swit_0995 160
392499.Swit_0033 392499.Swit_1004 158
392499.Swit_0033 392499.Swit_1071 567
392499.Swit_0033 392499.Swit_1072 181
392499.Swit_0033 392499.Swit_1091 151
392499.Swit_0033 392499.Swit_1092 399
392499.Swit_0033 392499.Swit_1131 939
392499.Swit_0033 392499.Swit_1156 198
392499.Swit_0033 392499.Swit_1157 914
392499.Swit_0033 392499.Swit_1158 150
392499.Swit_0033 392499.Swit_1165 195
392499.Swit_0033 392499.Swit_1197 177
392499.Swit_0033 392499.Swit_1236 154
392499.Swit_0033 392499.Swit_1238 360
392499.Swit_0033 392499.Swit_1243 265
392499.Swit_0033 392499.Swit_1279 334
392499.Swit_0033 392499.Swit_1290 329
392499.Swit_0033 392499.Swit_1299 384
392499.Swit_0033 392499.Swit_1307 232
392499.Swit_0033 392499.Swit_1315 301
392499.Swit_0033 392499.Swit_1321 533
392499.Swit_0033 392499.Swit_1326 169
392499.Swit_0033 392499.Swit_1329 301
392499.Swit_0033 392499.Swit_1332 307
392499.Swit_0033 392499.Swit_1339 235
392499.Swit_0033 392499.Swit_1356 172
392499.Swit_0033 392499.Swit_1378 160
392499.Swit_0033 392499.Swit_1393 169
392499.Swit_0033 392499.Swit_1401 213
392499.Swit_0033 392499.Swit_1403 291
392499.Swit_0033 392499.Swit_1425 157
392499.Swit_0033 392499.Swit_1440 151
392499.Swit_0033 392499.Swit_1454 155
392499.Swit_0033 392499.Swit_1455 265
392499.Swit_0033 392499.Swit_1464 151
392499.Swit_0033 392499.Swit_1465 151
392499.Swit_0033 392499.Swit_1506 210
392499.Swit_0033 392499.Swit_1518 153
392499.Swit_0033 392499.Swit_1623 154
392499.Swit_0033 392499.Swit_1644 169
392499.Swit_0033 392499.Swit_1699 204
392499.Swit_0033 392499.Swit_1710 408
392499.Swit_0033 392499.Swit_1738 154
392499.Swit_0033 392499.Swit_1816 166
392499.Swit_0033 392499.Swit_1881 207
392499.Swit_0033 392499.Swit_1890 204
392499.Swit_0033 392499.Swit_1937 302
392499.Swit_0033 392499.Swit_1940 497
392499.Swit_0033 392499.Swit_1941 159
392499.Swit_0033 392499.Swit_1949 187
392499.Swit_0033 392499.Swit_1967 424
392499.Swit_0033 392499.Swit_1989 215
392499.Swit_0033 392499.Swit_1990 380
392499.Swit_0033 392499.Swit_2006 152
392499.Swit_0033 392499.Swit_2062 195
392499.Swit_0033 392499.Swit_2064 958
392499.Swit_0033 392499.Swit_2141 198
392499.Swit_0033 392499.Swit_2190 307
392499.Swit_0033 392499.Swit_2299 169
392499.Swit_0033 392499.Swit_2321 304
392499.Swit_0033 392499.Swit_2323 169
392499.Swit_0033 392499.Swit_2346 204
392499.Swit_0033 392499.Swit_2348 294
392499.Swit_0033 392499.Swit_2354 217
392499.Swit_0033 392499.Swit_2391 311
392499.Swit_0033 392499.Swit_2399 900
392499.Swit_0033 392499.Swit_2400 899
392499.Swit_0033 392499.Swit_2401 224
392499.Swit_0033 392499.Swit_2409 176
392499.Swit_0033 392499.Swit_2418 170
392499.Swit_0033 392499.Swit_2421 154
392499.Swit_0033 392499.Swit_2426 170
392499.Swit_0033 392499.Swit_2428 182
392499.Swit_0033 392499.Swit_2431 245
392499.Swit_0033 392499.Swit_2438 175
392499.Swit_0033 392499.Swit_2439 280
392499.Swit_0033 392499.Swit_2443 254
392499.Swit_0033 392499.Swit_2444 226
392499.Swit_0033 392499.Swit_2445 158
392499.Swit_0033 392499.Swit_2456 208
392499.Swit_0033 392499.Swit_2457 151
392499.Swit_0033 392499.Swit_2458 150
392499.Swit_0033 392499.Swit_2485 160
392499.Swit_0033 392499.Swit_2488 170
392499.Swit_0033 392499.Swit_2496 904
392499.Swit_0033 392499.Swit_2510 157
392499.Swit_0033 392499.Swit_2526 157
392499.Swit_0033 392499.Swit_2528 153
392499.Swit_0033 392499.Swit_2531 163
392499.Swit_0033 392499.Swit_2544 207
392499.Swit_0033 392499.Swit_2546 172
392499.Swit_0033 392499.Swit_2568 204
392499.Swit_0033 392499.Swit_2598 904
392499.Swit_0033 392499.Swit_2662 257
392499.Swit_0033 392499.Swit_2682 187
392499.Swit_0033 392499.Swit_2687 207
392499.Swit_0033 392499.Swit_2690 225
392499.Swit_0033 392499.Swit_2694 904
392499.Swit_0033 392499.Swit_2695 216
392499.Swit_0033 392499.Swit_2696 216
392499.Swit_0033 392499.Swit_2697 215
392499.Swit_0033 392499.Swit_2704 281
392499.Swit_0033 392499.Swit_2705 190
392499.Swit_0033 392499.Swit_2714 373
392499.Swit_0033 392499.Swit_2717 178
392499.Swit_0033 392499.Swit_2720 250
392499.Swit_0033 392499.Swit_2723 275
392499.Swit_0033 392499.Swit_2725 312
392499.Swit_0033 392499.Swit_2726 153
392499.Swit_0033 392499.Swit_2727 156
392499.Swit_0033 392499.Swit_2728 155
392499.Swit_0033 392499.Swit_2729 296
392499.Swit_0033 392499.Swit_2741 256
392499.Swit_0033 392499.Swit_2746 184
392499.Swit_0033 392499.Swit_2776 179
392499.Swit_0033 392499.Swit_2777 222
392499.Swit_0033 392499.Swit_2785 176
392499.Swit_0033 392499.Swit_2795 169
392499.Swit_0033 392499.Swit_2802 270
392499.Swit_0033 392499.Swit_2833 348
392499.Swit_0033 392499.Swit_2839 230
392499.Swit_0033 392499.Swit_2845 155
392499.Swit_0033 392499.Swit_2864 383
392499.Swit_0033 392499.Swit_2868 253
392499.Swit_0033 392499.Swit_2871 173
392499.Swit_0033 392499.Swit_2872 954
392499.Swit_0033 392499.Swit_2887 154
392499.Swit_0033 392499.Swit_2890 437
392499.Swit_0033 392499.Swit_2902 435
392499.Swit_0033 392499.Swit_2920 342
392499.Swit_0033 392499.Swit_2923 169
392499.Swit_0033 392499.Swit_2961 383
392499.Swit_0033 392499.Swit_2968 241
392499.Swit_0033 392499.Swit_2970 383
392499.Swit_0033 392499.Swit_2997 208
392499.Swit_0033 392499.Swit_3005 383
392499.Swit_0033 392499.Swit_3102 337
392499.Swit_0033 392499.Swit_3110 380
392499.Swit_0033 392499.Swit_3121 177
392499.Swit_0033 392499.Swit_3131 905
392499.Swit_0033 392499.Swit_3132 986
392499.Swit_0033 392499.Swit_3148 264
392499.Swit_0033 392499.Swit_3149 998
392499.Swit_0033 392499.Swit_3157 157
392499.Swit_0033 392499.Swit_3195 157
392499.Swit_0033 392499.Swit_3197 360
392499.Swit_0033 392499.Swit_3202 176
392499.Swit_0033 392499.Swit_3212 195
392499.Swit_0033 392499.Swit_3219 216
392499.Swit_0033 392499.Swit_3226 390
392499.Swit_0033 392499.Swit_3244 216
392499.Swit_0033 392499.Swit_3287 170
392499.Swit_0033 392499.Swit_3343 184
392499.Swit_0033 392499.Swit_3371 173
392499.Swit_0033 392499.Swit_3376 203
392499.Swit_0033 392499.Swit_3427 468
392499.Swit_0033 392499.Swit_3446 170
392499.Swit_0033 392499.Swit_3464 253
392499.Swit_0033 392499.Swit_3468 170
392499.Swit_0033 392499.Swit_3477 173
392499.Swit_0033 392499.Swit_3480 170
392499.Swit_0033 392499.Swit_3528 186
392499.Swit_0033 392499.Swit_3539 151
392499.Swit_0033 392499.Swit_3557 229
392499.Swit_0033 392499.Swit_3559 326
392499.Swit_0033 392499.Swit_3584 384
392499.Swit_0033 392499.Swit_3585 398
392499.Swit_0033 392499.Swit_3594 232
392499.Swit_0033 392499.Swit_3602 296
392499.Swit_0033 392499.Swit_3612 468
392499.Swit_0033 392499.Swit_3617 169
392499.Swit_0033 392499.Swit_3620 383
392499.Swit_0033 392499.Swit_3656 204
392499.Swit_0033 392499.Swit_3664 240
392499.Swit_0033 392499.Swit_3700 158
392499.Swit_0033 392499.Swit_3739 157
392499.Swit_0033 392499.Swit_3771 158
392499.Swit_0033 392499.Swit_3783 340
392499.Swit_0033 392499.Swit_3784 488
392499.Swit_0033 392499.Swit_3785 361
392499.Swit_0033 392499.Swit_3786 904
392499.Swit_0033 392499.Swit_3787 197
392499.Swit_0033 392499.Swit_3788 170
392499.Swit_0033 392499.Swit_3807 154
392499.Swit_0033 392499.Swit_3808 174
392499.Swit_0033 392499.Swit_3818 162
392499.Swit_0033 392499.Swit_3825 154
392499.Swit_0033 392499.Swit_3826 190
392499.Swit_0033 392499.Swit_3827 224
392499.Swit_0033 392499.Swit_3870 189
392499.Swit_0033 392499.Swit_3874 453
392499.Swit_0033 392499.Swit_3911 186
392499.Swit_0033 392499.Swit_3935 173
392499.Swit_0033 392499.Swit_3949 318
392499.Swit_0033 392499.Swit_3950 318
392499.Swit_0033 392499.Swit_3955 374
392499.Swit_0033 392499.Swit_3965 157
392499.Swit_0033 392499.Swit_3970 996
392499.Swit_0033 392499.Swit_4008 200
392499.Swit_0033 392499.Swit_4012 156
392499.Swit_0033 392499.Swit_4023 156
392499.Swit_0033 392499.Swit_4032 151
392499.Swit_0033 392499.Swit_4039 243
392499.Swit_0033 392499.Swit_4040 189
392499.Swit_0033 392499.Swit_4041 169
392499.Swit_0033 392499.Swit_4042 902
392499.Swit_0033 392499.Swit_4045 454
392499.Swit_0033 392499.Swit_4050 317
392499.Swit_0033 392499.Swit_4060 408
392499.Swit_0033 392499.Swit_4089 304
392499.Swit_0033 392499.Swit_4093 548
392499.Swit_0033 392499.Swit_4097 169
392499.Swit_0033 392499.Swit_4106 169
392499.Swit_0033 392499.Swit_4107 185
392499.Swit_0033 392499.Swit_4187 158
392499.Swit_0033 392499.Swit_4227 365
392499.Swit_0033 392499.Swit_4311 150
392499.Swit_0033 392499.Swit_4380 954
392499.Swit_0033 392499.Swit_4468 301
392499.Swit_0033 392499.Swit_4474 739
392499.Swit_0033 392499.Swit_4477 157
392499.Swit_0033 392499.Swit_4494 297
392499.Swit_0033 392499.Swit_4503 213
392499.Swit_0033 392499.Swit_4540 178
392499.Swit_0033 392499.Swit_4548 243
392499.Swit_0033 392499.Swit_4555 370
392499.Swit_0033 392499.Swit_4563 194
392499.Swit_0033 392499.Swit_4574 315
392499.Swit_0033 392499.Swit_4577 273
392499.Swit_0033 392499.Swit_4578 318
392499.Swit_0033 392499.Swit_4632 249
392499.Swit_0033 392499.Swit_4659 469
392499.Swit_0033 392499.Swit_4682 588
392499.Swit_0033 392499.Swit_4685 175
392499.Swit_0033 392499.Swit_4686 205
392499.Swit_0033 392499.Swit_4687 160
392499.Swit_0033 392499.Swit_4701 345
392499.Swit_0033 392499.Swit_4713 176
392499.Swit_0033 392499.Swit_4714 240
392499.Swit_0033 392499.Swit_4716 182
392499.Swit_0033 392499.Swit_4718 174
392499.Swit_0033 392499.Swit_4719 286
392499.Swit_0033 392499.Swit_4721 175
392499.Swit_0033 392499.Swit_4752 152
392499.Swit_0033 392499.Swit_4764 172
392499.Swit_0033 392499.Swit_4776 355
392499.Swit_0033 392499.Swit_4782 194
392499.Swit_0033 392499.Swit_4790 195
392499.Swit_0033 392499.Swit_4828 178
392499.Swit_0033 392499.Swit_4833 169
392499.Swit_0033 392499.Swit_4838 157
392499.Swit_0033 392499.Swit_4846 183
392499.Swit_0033 392499.Swit_4880 280
392499.Swit_0033 392499.Swit_4883 172
392499.Swit_0033 392499.Swit_4884 173
392499.Swit_0033 392499.Swit_4886 153
392499.Swit_0033 392499.Swit_5061 182
392499.Swit_0033 392499.Swit_5128 159
392499.Swit_0033 392499.Swit_5215 176
392499.Swit_0033 392499.Swit_5232 320
392499.Swit_0033 392499.Swit_5272 187
392499.Swit_0033 392499.Swit_5273 249
392499.Swit_0033 392499.Swit_5274 217
392499.Swit_0033 392499.Swit_5283 186
392499.Swit_0033 392499.Swit_5320 156
392499.Swit_0033 392499.Swit_5361 151
392499.Swit_0033 392499.Swit_5369 159
392499.Swit_0033 392499.Swit_5387 274
392499.Swit_0033 392499.Swit_5397 172
392499.Swit_0034 392499.Swit_0001 282
392499.Swit_0034 392499.Swit_0025 162
392499.Swit_0034 392499.Swit_0030 209
392499.Swit_0034 392499.Swit_0031 751
392499.Swit_0034 392499.Swit_0032 712
392499.Swit_0034 392499.Swit_0033 998
392499.Swit_0034 392499.Swit_0035 814
392499.Swit_0034 392499.Swit_0036 831
392499.Swit_0034 392499.Swit_0037 794
392499.Swit_0034 392499.Swit_0039 509
392499.Swit_0034 392499.Swit_0042 528
392499.Swit_0034 392499.Swit_0043 258
392499.Swit_0034 392499.Swit_0044 179
392499.Swit_0034 392499.Swit_0055 259
392499.Swit_0034 392499.Swit_0086 162
392499.Swit_0034 392499.Swit_0088 254
392499.Swit_0034 392499.Swit_0090 204
392499.Swit_0034 392499.Swit_0096 155
392499.Swit_0034 392499.Swit_0102 974
392499.Swit_0034 392499.Swit_0107 206
392499.Swit_0034 392499.Swit_0109 473
392499.Swit_0034 392499.Swit_0122 225
392499.Swit_0034 392499.Swit_0203 599
392499.Swit_0034 392499.Swit_0204 599
392499.Swit_0034 392499.Swit_0219 251
392499.Swit_0034 392499.Swit_0222 152
392499.Swit_0034 392499.Swit_0238 174
392499.Swit_0034 392499.Swit_0245 170
392499.Swit_0034 392499.Swit_0252 207
392499.Swit_0034 392499.Swit_0253 304
392499.Swit_0034 392499.Swit_0273 179
392499.Swit_0034 392499.Swit_0325 170
392499.Swit_0034 392499.Swit_0362 173
392499.Swit_0034 392499.Swit_0405 594
392499.Swit_0034 392499.Swit_0406 319
392499.Swit_0034 392499.Swit_0409 169
392499.Swit_0034 392499.Swit_0425 997
392499.Swit_0034 392499.Swit_0426 956
392499.Swit_0034 392499.Swit_0432 241
392499.Swit_0034 392499.Swit_0435 401
392499.Swit_0034 392499.Swit_0438 414
392499.Swit_0034 392499.Swit_0447 971
392499.Swit_0034 392499.Swit_0450 257
392499.Swit_0034 392499.Swit_0460 173
392499.Swit_0034 392499.Swit_0462 205
392499.Swit_0034 392499.Swit_0482 197
392499.Swit_0034 392499.Swit_0484 179
392499.Swit_0034 392499.Swit_0485 169
392499.Swit_0034 392499.Swit_0486 173
392499.Swit_0034 392499.Swit_0491 185
392499.Swit_0034 392499.Swit_0497 170
392499.Swit_0034 392499.Swit_0503 170
392499.Swit_0034 392499.Swit_0508 217
392499.Swit_0034 392499.Swit_0517 277
392499.Swit_0034 392499.Swit_0561 229
392499.Swit_0034 392499.Swit_0567 170
392499.Swit_0034 392499.Swit_0574 318
392499.Swit_0034 392499.Swit_0577 282
392499.Swit_0034 392499.Swit_0578 994
392499.Swit_0034 392499.Swit_0586 156
392499.Swit_0034 392499.Swit_0594 169
392499.Swit_0034 392499.Swit_0597 337
392499.Swit_0034 392499.Swit_0599 186
392499.Swit_0034 392499.Swit_0602 375
392499.Swit_0034 392499.Swit_0604 153
392499.Swit_0034 392499.Swit_0607 235
392499.Swit_0034 392499.Swit_0608 205
392499.Swit_0034 392499.Swit_0611 199
392499.Swit_0034 392499.Swit_0617 233
392499.Swit_0034 392499.Swit_0620 200
392499.Swit_0034 392499.Swit_0622 203
392499.Swit_0034 392499.Swit_0850 396
392499.Swit_0034 392499.Swit_0851 192
392499.Swit_0034 392499.Swit_0940 522
392499.Swit_0034 392499.Swit_0993 299
392499.Swit_0034 392499.Swit_1004 239
392499.Swit_0034 392499.Swit_1005 170
392499.Swit_0034 392499.Swit_1037 170
392499.Swit_0034 392499.Swit_1071 657
392499.Swit_0034 392499.Swit_1092 293
392499.Swit_0034 392499.Swit_1131 675
392499.Swit_0034 392499.Swit_1138 291
392499.Swit_0034 392499.Swit_1159 158
392499.Swit_0034 392499.Swit_1162 155
392499.Swit_0034 392499.Swit_1163 159
392499.Swit_0034 392499.Swit_1210 188
392499.Swit_0034 392499.Swit_1212 224
392499.Swit_0034 392499.Swit_1238 389
392499.Swit_0034 392499.Swit_1244 218
392499.Swit_0034 392499.Swit_1299 169
392499.Swit_0034 392499.Swit_1304 270
392499.Swit_0034 392499.Swit_1307 235
392499.Swit_0034 392499.Swit_1310 170
392499.Swit_0034 392499.Swit_1312 187
392499.Swit_0034 392499.Swit_1315 316
392499.Swit_0034 392499.Swit_1321 770
392499.Swit_0034 392499.Swit_1326 249
392499.Swit_0034 392499.Swit_1327 169
392499.Swit_0034 392499.Swit_1329 301
392499.Swit_0034 392499.Swit_1332 383
392499.Swit_0034 392499.Swit_1335 172
392499.Swit_0034 392499.Swit_1336 170
392499.Swit_0034 392499.Swit_1337 169
392499.Swit_0034 392499.Swit_1338 170
392499.Swit_0034 392499.Swit_1339 169
392499.Swit_0034 392499.Swit_1341 266
392499.Swit_0034 392499.Swit_1344 169
392499.Swit_0034 392499.Swit_1347 176
392499.Swit_0034 392499.Swit_1348 172
392499.Swit_0034 392499.Swit_1351 170
392499.Swit_0034 392499.Swit_1352 174
392499.Swit_0034 392499.Swit_1353 169
392499.Swit_0034 392499.Swit_1355 256
392499.Swit_0034 392499.Swit_1356 177
392499.Swit_0034 392499.Swit_1357 216
392499.Swit_0034 392499.Swit_1366 195
392499.Swit_0034 392499.Swit_1377 204
392499.Swit_0034 392499.Swit_1389 213
392499.Swit_0034 392499.Swit_1403 304
392499.Swit_0034 392499.Swit_1416 162
392499.Swit_0034 392499.Swit_1456 178
392499.Swit_0034 392499.Swit_1464 157
392499.Swit_0034 392499.Swit_1465 151
392499.Swit_0034 392499.Swit_1504 255
392499.Swit_0034 392499.Swit_1506 336
392499.Swit_0034 392499.Swit_1513 228
392499.Swit_0034 392499.Swit_1557 216
392499.Swit_0034 392499.Swit_1567 159
392499.Swit_0034 392499.Swit_1588 170
392499.Swit_0034 392499.Swit_1624 184
392499.Swit_0034 392499.Swit_1637 202
392499.Swit_0034 392499.Swit_1644 179
392499.Swit_0034 392499.Swit_1652 151
392499.Swit_0034 392499.Swit_1660 184
392499.Swit_0034 392499.Swit_1727 184
392499.Swit_0034 392499.Swit_1830 170
392499.Swit_0034 392499.Swit_1839 170
392499.Swit_0034 392499.Swit_1860 170
392499.Swit_0034 392499.Swit_1864 170
392499.Swit_0034 392499.Swit_1932 424
392499.Swit_0034 392499.Swit_1933 344
392499.Swit_0034 392499.Swit_1940 346
392499.Swit_0034 392499.Swit_1941 159
392499.Swit_0034 392499.Swit_1949 190
392499.Swit_0034 392499.Swit_1970 161
392499.Swit_0034 392499.Swit_1989 150
392499.Swit_0034 392499.Swit_2064 522
392499.Swit_0034 392499.Swit_2126 473
392499.Swit_0034 392499.Swit_2138 225
392499.Swit_0034 392499.Swit_2140 224
392499.Swit_0034 392499.Swit_2141 162
392499.Swit_0034 392499.Swit_2142 207
392499.Swit_0034 392499.Swit_2163 389
392499.Swit_0034 392499.Swit_2235 157
392499.Swit_0034 392499.Swit_2258 151
392499.Swit_0034 392499.Swit_2299 170
392499.Swit_0034 392499.Swit_2306 164
392499.Swit_0034 392499.Swit_2347 218
392499.Swit_0034 392499.Swit_2348 311
392499.Swit_0034 392499.Swit_2352 234
392499.Swit_0034 392499.Swit_2393 206
392499.Swit_0034 392499.Swit_2394 170
392499.Swit_0034 392499.Swit_2409 200
392499.Swit_0034 392499.Swit_2428 530
392499.Swit_0034 392499.Swit_2429 171
392499.Swit_0034 392499.Swit_2438 251
392499.Swit_0034 392499.Swit_2439 174
392499.Swit_0034 392499.Swit_2443 274
392499.Swit_0034 392499.Swit_2444 356
392499.Swit_0034 392499.Swit_2445 239
392499.Swit_0034 392499.Swit_2456 217
392499.Swit_0034 392499.Swit_2457 308
392499.Swit_0034 392499.Swit_2458 291
392499.Swit_0034 392499.Swit_2488 170
392499.Swit_0034 392499.Swit_2526 270
392499.Swit_0034 392499.Swit_2530 333
392499.Swit_0034 392499.Swit_2531 244
392499.Swit_0034 392499.Swit_2545 196
392499.Swit_0034 392499.Swit_2548 152
392499.Swit_0034 392499.Swit_2552 206
392499.Swit_0034 392499.Swit_2564 170
392499.Swit_0034 392499.Swit_2565 185
392499.Swit_0034 392499.Swit_2584 233
392499.Swit_0034 392499.Swit_2645 161
392499.Swit_0034 392499.Swit_2657 192
392499.Swit_0034 392499.Swit_2662 176
392499.Swit_0034 392499.Swit_2663 179
392499.Swit_0034 392499.Swit_2664 264
392499.Swit_0034 392499.Swit_2695 176
392499.Swit_0034 392499.Swit_2696 219
392499.Swit_0034 392499.Swit_2697 243
392499.Swit_0034 392499.Swit_2714 303
392499.Swit_0034 392499.Swit_2717 302
392499.Swit_0034 392499.Swit_2718 348
392499.Swit_0034 392499.Swit_2719 313
392499.Swit_0034 392499.Swit_2720 579
392499.Swit_0034 392499.Swit_2726 169
392499.Swit_0034 392499.Swit_2728 182
392499.Swit_0034 392499.Swit_2729 257
392499.Swit_0034 392499.Swit_2741 515
392499.Swit_0034 392499.Swit_2746 205
392499.Swit_0034 392499.Swit_2756 182
392499.Swit_0034 392499.Swit_2757 202
392499.Swit_0034 392499.Swit_2773 377
392499.Swit_0034 392499.Swit_2776 408
392499.Swit_0034 392499.Swit_2777 403
392499.Swit_0034 392499.Swit_2780 169
392499.Swit_0034 392499.Swit_2788 384
392499.Swit_0034 392499.Swit_2795 202
392499.Swit_0034 392499.Swit_2796 160
392499.Swit_0034 392499.Swit_2802 220
392499.Swit_0034 392499.Swit_2827 153
392499.Swit_0034 392499.Swit_2829 443
392499.Swit_0034 392499.Swit_2830 384
392499.Swit_0034 392499.Swit_2845 187
392499.Swit_0034 392499.Swit_2852 218
392499.Swit_0034 392499.Swit_2864 272
392499.Swit_0034 392499.Swit_2868 317
392499.Swit_0034 392499.Swit_2872 522
392499.Swit_0034 392499.Swit_2889 467
392499.Swit_0034 392499.Swit_2890 235
392499.Swit_0034 392499.Swit_2920 441
392499.Swit_0034 392499.Swit_2928 446
392499.Swit_0034 392499.Swit_2946 222
392499.Swit_0034 392499.Swit_2970 431
392499.Swit_0034 392499.Swit_2981 151
392499.Swit_0034 392499.Swit_3011 253
392499.Swit_0034 392499.Swit_3020 383
392499.Swit_0034 392499.Swit_3037 213
392499.Swit_0034 392499.Swit_3038 171
392499.Swit_0034 392499.Swit_3102 389
392499.Swit_0034 392499.Swit_3107 260
392499.Swit_0034 392499.Swit_3110 169
392499.Swit_0034 392499.Swit_3123 195
392499.Swit_0034 392499.Swit_3126 316
392499.Swit_0034 392499.Swit_3131 993
392499.Swit_0034 392499.Swit_3132 999
392499.Swit_0034 392499.Swit_3149 989
392499.Swit_0034 392499.Swit_3157 281
392499.Swit_0034 392499.Swit_3177 153
392499.Swit_0034 392499.Swit_3201 806
392499.Swit_0034 392499.Swit_3202 231
392499.Swit_0034 392499.Swit_3206 151
392499.Swit_0034 392499.Swit_3212 454
392499.Swit_0034 392499.Swit_3213 182
392499.Swit_0034 392499.Swit_3236 169
392499.Swit_0034 392499.Swit_3237 173
392499.Swit_0034 392499.Swit_3271 213
392499.Swit_0034 392499.Swit_3335 170
392499.Swit_0034 392499.Swit_3339 170
392499.Swit_0034 392499.Swit_3358 170
392499.Swit_0034 392499.Swit_3371 177
392499.Swit_0034 392499.Swit_3376 212
392499.Swit_0034 392499.Swit_3446 174
392499.Swit_0034 392499.Swit_3454 234
392499.Swit_0034 392499.Swit_3464 317
392499.Swit_0034 392499.Swit_3467 166
392499.Swit_0034 392499.Swit_3468 209
392499.Swit_0034 392499.Swit_3477 212
392499.Swit_0034 392499.Swit_3480 174
392499.Swit_0034 392499.Swit_3528 208
392499.Swit_0034 392499.Swit_3555 259
392499.Swit_0034 392499.Swit_3559 401
392499.Swit_0034 392499.Swit_3570 234
392499.Swit_0034 392499.Swit_3584 384
392499.Swit_0034 392499.Swit_3585 397
392499.Swit_0034 392499.Swit_3594 235
392499.Swit_0034 392499.Swit_3614 170
392499.Swit_0034 392499.Swit_3615 173
392499.Swit_0034 392499.Swit_3617 173
392499.Swit_0034 392499.Swit_3739 281
392499.Swit_0034 392499.Swit_3771 186
392499.Swit_0034 392499.Swit_3784 261
392499.Swit_0034 392499.Swit_3785 231
392499.Swit_0034 392499.Swit_3787 201
392499.Swit_0034 392499.Swit_3788 170
392499.Swit_0034 392499.Swit_3805 156
392499.Swit_0034 392499.Swit_3808 340
392499.Swit_0034 392499.Swit_3810 233
392499.Swit_0034 392499.Swit_3814 169
392499.Swit_0034 392499.Swit_3824 249
392499.Swit_0034 392499.Swit_3826 203
392499.Swit_0034 392499.Swit_3827 317
392499.Swit_0034 392499.Swit_3828 339
392499.Swit_0034 392499.Swit_3864 230
392499.Swit_0034 392499.Swit_3867 154
392499.Swit_0034 392499.Swit_3874 329
392499.Swit_0034 392499.Swit_3882 156
392499.Swit_0034 392499.Swit_3892 177
392499.Swit_0034 392499.Swit_3895 165
392499.Swit_0034 392499.Swit_3911 186
392499.Swit_0034 392499.Swit_3935 428
392499.Swit_0034 392499.Swit_3947 274
392499.Swit_0034 392499.Swit_3955 168
392499.Swit_0034 392499.Swit_3958 241
392499.Swit_0034 392499.Swit_3965 270
392499.Swit_0034 392499.Swit_3970 997
392499.Swit_0034 392499.Swit_4041 169
392499.Swit_0034 392499.Swit_4043 152
392499.Swit_0034 392499.Swit_4058 173
392499.Swit_0034 392499.Swit_4077 156
392499.Swit_0034 392499.Swit_4089 378
392499.Swit_0034 392499.Swit_4093 703
392499.Swit_0034 392499.Swit_4097 159
392499.Swit_0034 392499.Swit_4111 312
392499.Swit_0034 392499.Swit_4137 170
392499.Swit_0034 392499.Swit_4357 171
392499.Swit_0034 392499.Swit_4380 744
392499.Swit_0034 392499.Swit_4405 153
392499.Swit_0034 392499.Swit_4472 169
392499.Swit_0034 392499.Swit_4474 832
392499.Swit_0034 392499.Swit_4477 270
392499.Swit_0034 392499.Swit_4500 264
392499.Swit_0034 392499.Swit_4503 384
392499.Swit_0034 392499.Swit_4545 257
392499.Swit_0034 392499.Swit_4563 201
392499.Swit_0034 392499.Swit_4574 326
392499.Swit_0034 392499.Swit_4578 220
392499.Swit_0034 392499.Swit_4595 169
392499.Swit_0034 392499.Swit_4654 234
392499.Swit_0034 392499.Swit_4656 213
392499.Swit_0034 392499.Swit_4660 169
392499.Swit_0034 392499.Swit_4663 169
392499.Swit_0034 392499.Swit_4682 763
392499.Swit_0034 392499.Swit_4686 184
392499.Swit_0034 392499.Swit_4698 233
392499.Swit_0034 392499.Swit_4712 160
392499.Swit_0034 392499.Swit_4715 207
392499.Swit_0034 392499.Swit_4716 343
392499.Swit_0034 392499.Swit_4718 188
392499.Swit_0034 392499.Swit_4719 344
392499.Swit_0034 392499.Swit_4727 155
392499.Swit_0034 392499.Swit_4731 224
392499.Swit_0034 392499.Swit_4732 152
392499.Swit_0034 392499.Swit_4751 449
392499.Swit_0034 392499.Swit_4790 454
392499.Swit_0034 392499.Swit_4833 179
392499.Swit_0034 392499.Swit_4838 281
392499.Swit_0034 392499.Swit_4879 170
392499.Swit_0034 392499.Swit_4880 237
392499.Swit_0034 392499.Swit_5033 174
392499.Swit_0034 392499.Swit_5056 154
392499.Swit_0034 392499.Swit_5215 176
392499.Swit_0034 392499.Swit_5248 177
392499.Swit_0034 392499.Swit_5272 190
392499.Swit_0034 392499.Swit_5273 249
392499.Swit_0034 392499.Swit_5283 186
392499.Swit_0034 392499.Swit_5285 222
392499.Swit_0034 392499.Swit_5351 314
392499.Swit_0034 392499.Swit_5356 186
392499.Swit_0034 392499.Swit_5361 151
392499.Swit_0034 392499.Swit_5387 254
392499.Swit_0035 392499.Swit_0001 173
392499.Swit_0035 392499.Swit_0010 334
392499.Swit_0035 392499.Swit_0031 575
392499.Swit_0035 392499.Swit_0032 547
392499.Swit_0035 392499.Swit_0033 722
392499.Swit_0035 392499.Swit_0034 814
392499.Swit_0035 392499.Swit_0036 908
392499.Swit_0035 392499.Swit_0037 881
392499.Swit_0035 392499.Swit_0039 386
392499.Swit_0035 392499.Swit_0063 274
392499.Swit_0035 392499.Swit_0105 174
392499.Swit_0035 392499.Swit_0117 188
392499.Swit_0035 392499.Swit_0119 198
392499.Swit_0035 392499.Swit_0137 413
392499.Swit_0035 392499.Swit_0143 228
392499.Swit_0035 392499.Swit_0147 180
392499.Swit_0035 392499.Swit_0165 179
392499.Swit_0035 392499.Swit_0183 161
392499.Swit_0035 392499.Swit_0223 399
392499.Swit_0035 392499.Swit_0224 468
392499.Swit_0035 392499.Swit_0225 231
392499.Swit_0035 392499.Swit_0226 183
392499.Swit_0035 392499.Swit_0227 160
392499.Swit_0035 392499.Swit_0232 219
392499.Swit_0035 392499.Swit_0261 235
392499.Swit_0035 392499.Swit_0410 207
392499.Swit_0035 392499.Swit_0411 305
392499.Swit_0035 392499.Swit_0413 185
392499.Swit_0035 392499.Swit_0423 150
392499.Swit_0035 392499.Swit_0449 215
392499.Swit_0035 392499.Swit_0468 222
392499.Swit_0035 392499.Swit_0469 418
392499.Swit_0035 392499.Swit_0472 245
392499.Swit_0035 392499.Swit_0481 188
392499.Swit_0035 392499.Swit_0493 278
392499.Swit_0035 392499.Swit_0494 453
392499.Swit_0035 392499.Swit_0513 301
392499.Swit_0035 392499.Swit_0522 212
392499.Swit_0035 392499.Swit_0529 151
392499.Swit_0035 392499.Swit_0588 277
392499.Swit_0035 392499.Swit_0590 173
392499.Swit_0035 392499.Swit_0604 266
392499.Swit_0035 392499.Swit_0644 326
392499.Swit_0035 392499.Swit_0724 224
392499.Swit_0035 392499.Swit_0853 164
392499.Swit_0035 392499.Swit_0879 269
392499.Swit_0035 392499.Swit_0884 416
392499.Swit_0035 392499.Swit_0897 205
392499.Swit_0035 392499.Swit_0916 224
392499.Swit_0035 392499.Swit_1047 151
392499.Swit_0035 392499.Swit_1094 217
392499.Swit_0035 392499.Swit_1135 189
392499.Swit_0035 392499.Swit_1162 187
392499.Swit_0035 392499.Swit_1163 266
392499.Swit_0035 392499.Swit_1196 287
392499.Swit_0035 392499.Swit_1209 162
392499.Swit_0035 392499.Swit_1214 176
392499.Swit_0035 392499.Swit_1243 250
392499.Swit_0035 392499.Swit_1274 560
392499.Swit_0035 392499.Swit_1284 161
392499.Swit_0035 392499.Swit_1289 392
392499.Swit_0035 392499.Swit_1368 328
392499.Swit_0035 392499.Swit_1375 263
392499.Swit_0035 392499.Swit_1411 239
392499.Swit_0035 392499.Swit_1489 257
392499.Swit_0035 392499.Swit_1506 169
392499.Swit_0035 392499.Swit_1615 177
392499.Swit_0035 392499.Swit_1675 155
392499.Swit_0035 392499.Swit_1723 157
392499.Swit_0035 392499.Swit_1774 153
392499.Swit_0035 392499.Swit_1911 156
392499.Swit_0035 392499.Swit_1924 596
392499.Swit_0035 392499.Swit_1929 150
392499.Swit_0035 392499.Swit_1931 246
392499.Swit_0035 392499.Swit_1942 254
392499.Swit_0035 392499.Swit_2058 293
392499.Swit_0035 392499.Swit_2073 151
392499.Swit_0035 392499.Swit_2074 174
392499.Swit_0035 392499.Swit_2104 187
392499.Swit_0035 392499.Swit_2107 169
392499.Swit_0035 392499.Swit_2108 194
392499.Swit_0035 392499.Swit_2153 285
392499.Swit_0035 392499.Swit_2185 235
392499.Swit_0035 392499.Swit_2235 241
392499.Swit_0035 392499.Swit_2265 218
392499.Swit_0035 392499.Swit_2278 225
392499.Swit_0035 392499.Swit_2339 551
392499.Swit_0035 392499.Swit_2342 160
392499.Swit_0035 392499.Swit_2344 181
392499.Swit_0035 392499.Swit_2353 184
392499.Swit_0035 392499.Swit_2363 153
392499.Swit_0035 392499.Swit_2382 191
392499.Swit_0035 392499.Swit_2397 288
392499.Swit_0035 392499.Swit_2398 436
392499.Swit_0035 392499.Swit_2459 635
392499.Swit_0035 392499.Swit_2528 238
392499.Swit_0035 392499.Swit_2533 158
392499.Swit_0035 392499.Swit_2541 363
392499.Swit_0035 392499.Swit_2542 198
392499.Swit_0035 392499.Swit_2548 272
392499.Swit_0035 392499.Swit_2568 190
392499.Swit_0035 392499.Swit_2621 155
392499.Swit_0035 392499.Swit_2675 179
392499.Swit_0035 392499.Swit_2680 194
392499.Swit_0035 392499.Swit_2716 170
392499.Swit_0035 392499.Swit_2722 159
392499.Swit_0035 392499.Swit_2744 603
392499.Swit_0035 392499.Swit_2758 175
392499.Swit_0035 392499.Swit_2777 204
392499.Swit_0035 392499.Swit_2791 156
392499.Swit_0035 392499.Swit_2794 207
392499.Swit_0035 392499.Swit_2830 247
392499.Swit_0035 392499.Swit_2844 164
392499.Swit_0035 392499.Swit_2851 560
392499.Swit_0035 392499.Swit_2853 200
392499.Swit_0035 392499.Swit_2868 199
392499.Swit_0035 392499.Swit_2874 472
392499.Swit_0035 392499.Swit_2878 171
392499.Swit_0035 392499.Swit_2879 232
392499.Swit_0035 392499.Swit_2901 497
392499.Swit_0035 392499.Swit_2904 599
392499.Swit_0035 392499.Swit_2938 253
392499.Swit_0035 392499.Swit_2948 203
392499.Swit_0035 392499.Swit_2949 239
392499.Swit_0035 392499.Swit_3001 201
392499.Swit_0035 392499.Swit_3011 254
392499.Swit_0035 392499.Swit_3022 188
392499.Swit_0035 392499.Swit_3124 295
392499.Swit_0035 392499.Swit_3125 154
392499.Swit_0035 392499.Swit_3129 334
392499.Swit_0035 392499.Swit_3176 169
392499.Swit_0035 392499.Swit_3190 279
392499.Swit_0035 392499.Swit_3191 178
392499.Swit_0035 392499.Swit_3192 397
392499.Swit_0035 392499.Swit_3209 317
392499.Swit_0035 392499.Swit_3211 160
392499.Swit_0035 392499.Swit_3266 150
392499.Swit_0035 392499.Swit_3308 152
392499.Swit_0035 392499.Swit_3348 225
392499.Swit_0035 392499.Swit_3354 182
392499.Swit_0035 392499.Swit_3380 202
392499.Swit_0035 392499.Swit_3443 248
392499.Swit_0035 392499.Swit_3458 215
392499.Swit_0035 392499.Swit_3459 499
392499.Swit_0035 392499.Swit_3464 199
392499.Swit_0035 392499.Swit_3470 226
392499.Swit_0035 392499.Swit_3516 205
392499.Swit_0035 392499.Swit_3530 232
392499.Swit_0035 392499.Swit_3541 195
392499.Swit_0035 392499.Swit_3553 186
392499.Swit_0035 392499.Swit_3565 356
392499.Swit_0035 392499.Swit_3568 154
392499.Swit_0035 392499.Swit_3584 348
392499.Swit_0035 392499.Swit_3585 217
392499.Swit_0035 392499.Swit_3609 183
392499.Swit_0035 392499.Swit_3615 225
392499.Swit_0035 392499.Swit_3625 157
392499.Swit_0035 392499.Swit_3657 183
392499.Swit_0035 392499.Swit_3682 263
392499.Swit_0035 392499.Swit_3683 225
392499.Swit_0035 392499.Swit_3684 185
392499.Swit_0035 392499.Swit_3693 159
392499.Swit_0035 392499.Swit_3695 216
392499.Swit_0035 392499.Swit_3782 436
392499.Swit_0035 392499.Swit_3830 214
392499.Swit_0035 392499.Swit_3855 224
392499.Swit_0035 392499.Swit_3871 249
392499.Swit_0035 392499.Swit_3882 174
392499.Swit_0035 392499.Swit_3894 165
392499.Swit_0035 392499.Swit_3903 457
392499.Swit_0035 392499.Swit_3905 258
392499.Swit_0035 392499.Swit_4001 173
392499.Swit_0035 392499.Swit_4006 190
392499.Swit_0035 392499.Swit_4029 357
392499.Swit_0035 392499.Swit_4030 183
392499.Swit_0035 392499.Swit_4034 465
392499.Swit_0035 392499.Swit_4059 256
392499.Swit_0035 392499.Swit_4091 360
392499.Swit_0035 392499.Swit_4098 504
392499.Swit_0035 392499.Swit_4112 447
392499.Swit_0035 392499.Swit_4258 217
392499.Swit_0035 392499.Swit_4263 273
392499.Swit_0035 392499.Swit_4387 161
392499.Swit_0035 392499.Swit_4420 217
392499.Swit_0035 392499.Swit_4452 159
392499.Swit_0035 392499.Swit_4466 230
392499.Swit_0035 392499.Swit_4469 193
392499.Swit_0035 392499.Swit_4471 179
392499.Swit_0035 392499.Swit_4479 431
392499.Swit_0035 392499.Swit_4480 171
392499.Swit_0035 392499.Swit_4484 332
392499.Swit_0035 392499.Swit_4499 157
392499.Swit_0035 392499.Swit_4500 155
392499.Swit_0035 392499.Swit_4507 175
392499.Swit_0035 392499.Swit_4539 160
392499.Swit_0035 392499.Swit_4544 150
392499.Swit_0035 392499.Swit_4567 150
392499.Swit_0035 392499.Swit_4568 193
392499.Swit_0035 392499.Swit_4580 258
392499.Swit_0035 392499.Swit_4605 728
392499.Swit_0035 392499.Swit_4639 176
392499.Swit_0035 392499.Swit_4642 278
392499.Swit_0035 392499.Swit_4683 435
392499.Swit_0035 392499.Swit_4691 314
392499.Swit_0035 392499.Swit_4704 191
392499.Swit_0035 392499.Swit_4719 425
392499.Swit_0035 392499.Swit_4762 312
392499.Swit_0035 392499.Swit_4782 166
392499.Swit_0035 392499.Swit_4828 349
392499.Swit_0035 392499.Swit_4851 177
392499.Swit_0035 392499.Swit_4863 168
392499.Swit_0035 392499.Swit_4986 156
392499.Swit_0035 392499.Swit_4993 214
392499.Swit_0035 392499.Swit_5073 188
392499.Swit_0035 392499.Swit_5105 153
392499.Swit_0035 392499.Swit_5366 165
392499.Swit_0035 392499.Swit_5370 156
392499.Swit_0036 392499.Swit_0001 640
392499.Swit_0036 392499.Swit_0020 335
392499.Swit_0036 392499.Swit_0031 547
392499.Swit_0036 392499.Swit_0032 547
392499.Swit_0036 392499.Swit_0033 780
392499.Swit_0036 392499.Swit_0034 831
392499.Swit_0036 392499.Swit_0035 908
392499.Swit_0036 392499.Swit_0037 907
392499.Swit_0036 392499.Swit_0039 604
392499.Swit_0036 392499.Swit_0055 180
392499.Swit_0036 392499.Swit_0060 156
392499.Swit_0036 392499.Swit_0063 272
392499.Swit_0036 392499.Swit_0068 153
392499.Swit_0036 392499.Swit_0075 260
392499.Swit_0036 392499.Swit_0082 508
392499.Swit_0036 392499.Swit_0103 153
392499.Swit_0036 392499.Swit_0107 381
392499.Swit_0036 392499.Swit_0109 176
392499.Swit_0036 392499.Swit_0115 224
392499.Swit_0036 392499.Swit_0203 452
392499.Swit_0036 392499.Swit_0204 452
392499.Swit_0036 392499.Swit_0251 236
392499.Swit_0036 392499.Swit_0341 156
392499.Swit_0036 392499.Swit_0408 203
392499.Swit_0036 392499.Swit_0431 156
392499.Swit_0036 392499.Swit_0432 337
392499.Swit_0036 392499.Swit_0450 170
392499.Swit_0036 392499.Swit_0454 185
392499.Swit_0036 392499.Swit_0461 153
392499.Swit_0036 392499.Swit_0469 396
392499.Swit_0036 392499.Swit_0481 152
392499.Swit_0036 392499.Swit_0566 235
392499.Swit_0036 392499.Swit_0567 234
392499.Swit_0036 392499.Swit_0578 158
392499.Swit_0036 392499.Swit_0592 158
392499.Swit_0036 392499.Swit_0593 154
392499.Swit_0036 392499.Swit_0726 151
392499.Swit_0036 392499.Swit_0771 233
392499.Swit_0036 392499.Swit_0848 345
392499.Swit_0036 392499.Swit_0851 236
392499.Swit_0036 392499.Swit_0859 221
392499.Swit_0036 392499.Swit_0871 250
392499.Swit_0036 392499.Swit_0877 152
392499.Swit_0036 392499.Swit_0909 209
392499.Swit_0036 392499.Swit_0970 165
392499.Swit_0036 392499.Swit_1018 231
392499.Swit_0036 392499.Swit_1088 215
392499.Swit_0036 392499.Swit_1119 212
392499.Swit_0036 392499.Swit_1140 158
392499.Swit_0036 392499.Swit_1167 154
392499.Swit_0036 392499.Swit_1250 233
392499.Swit_0036 392499.Swit_1253 237
392499.Swit_0036 392499.Swit_1259 183
392499.Swit_0036 392499.Swit_1274 174
392499.Swit_0036 392499.Swit_1307 193
392499.Swit_0036 392499.Swit_1311 164
392499.Swit_0036 392499.Swit_1321 152
392499.Swit_0036 392499.Swit_1328 153
392499.Swit_0036 392499.Swit_1340 167
392499.Swit_0036 392499.Swit_1355 459
392499.Swit_0036 392499.Swit_1399 151
392499.Swit_0036 392499.Swit_1520 181
392499.Swit_0036 392499.Swit_1578 213
392499.Swit_0036 392499.Swit_1627 296
392499.Swit_0036 392499.Swit_1698 165
392499.Swit_0036 392499.Swit_1712 150
392499.Swit_0036 392499.Swit_1816 168
392499.Swit_0036 392499.Swit_1830 190
392499.Swit_0036 392499.Swit_1853 185
392499.Swit_0036 392499.Swit_1912 188
392499.Swit_0036 392499.Swit_1929 263
392499.Swit_0036 392499.Swit_1940 159
392499.Swit_0036 392499.Swit_1975 184
392499.Swit_0036 392499.Swit_2047 204
392499.Swit_0036 392499.Swit_2052 159
392499.Swit_0036 392499.Swit_2063 167
392499.Swit_0036 392499.Swit_2138 294
392499.Swit_0036 392499.Swit_2140 153
392499.Swit_0036 392499.Swit_2141 236
392499.Swit_0036 392499.Swit_2190 154
392499.Swit_0036 392499.Swit_2199 155
392499.Swit_0036 392499.Swit_2340 212
392499.Swit_0036 392499.Swit_2345 161
392499.Swit_0036 392499.Swit_2346 161
392499.Swit_0036 392499.Swit_2347 329
392499.Swit_0036 392499.Swit_2348 163
392499.Swit_0036 392499.Swit_2357 173
392499.Swit_0036 392499.Swit_2363 164
392499.Swit_0036 392499.Swit_2382 156
392499.Swit_0036 392499.Swit_2393 329
392499.Swit_0036 392499.Swit_2395 157
392499.Swit_0036 392499.Swit_2397 204
392499.Swit_0036 392499.Swit_2429 152
392499.Swit_0036 392499.Swit_2452 223
392499.Swit_0036 392499.Swit_2464 209
392499.Swit_0036 392499.Swit_2543 365
392499.Swit_0036 392499.Swit_2555 563
392499.Swit_0036 392499.Swit_2585 161
392499.Swit_0036 392499.Swit_2603 159
392499.Swit_0036 392499.Swit_2690 235
392499.Swit_0036 392499.Swit_2716 346
392499.Swit_0036 392499.Swit_2717 152
392499.Swit_0036 392499.Swit_2726 152
392499.Swit_0036 392499.Swit_2765 155
392499.Swit_0036 392499.Swit_2789 445
392499.Swit_0036 392499.Swit_2795 610
392499.Swit_0036 392499.Swit_2800 416
392499.Swit_0036 392499.Swit_2802 482
392499.Swit_0036 392499.Swit_2832 159
392499.Swit_0036 392499.Swit_2833 153
392499.Swit_0036 392499.Swit_2835 159
392499.Swit_0036 392499.Swit_2840 205
392499.Swit_0036 392499.Swit_2846 474
392499.Swit_0036 392499.Swit_2847 292
392499.Swit_0036 392499.Swit_2848 445
392499.Swit_0036 392499.Swit_2868 228
392499.Swit_0036 392499.Swit_2878 157
392499.Swit_0036 392499.Swit_2944 160
392499.Swit_0036 392499.Swit_2980 175
392499.Swit_0036 392499.Swit_3001 176
392499.Swit_0036 392499.Swit_3052 209
392499.Swit_0036 392499.Swit_3094 162
392499.Swit_0036 392499.Swit_3107 235
392499.Swit_0036 392499.Swit_3123 166
392499.Swit_0036 392499.Swit_3124 191
392499.Swit_0036 392499.Swit_3186 153
392499.Swit_0036 392499.Swit_3212 154
392499.Swit_0036 392499.Swit_3297 155
392499.Swit_0036 392499.Swit_3376 235
392499.Swit_0036 392499.Swit_3391 209
392499.Swit_0036 392499.Swit_3464 331
392499.Swit_0036 392499.Swit_3484 209
392499.Swit_0036 392499.Swit_3494 181
392499.Swit_0036 392499.Swit_3552 165
392499.Swit_0036 392499.Swit_3569 182
392499.Swit_0036 392499.Swit_3584 495
392499.Swit_0036 392499.Swit_3585 577
392499.Swit_0036 392499.Swit_3594 193
392499.Swit_0036 392499.Swit_3606 167
392499.Swit_0036 392499.Swit_3614 319
392499.Swit_0036 392499.Swit_3615 391
392499.Swit_0036 392499.Swit_3616 172
392499.Swit_0036 392499.Swit_3617 238
392499.Swit_0036 392499.Swit_3750 300
392499.Swit_0036 392499.Swit_3769 331
392499.Swit_0036 392499.Swit_3774 233
392499.Swit_0036 392499.Swit_3791 202
392499.Swit_0036 392499.Swit_3826 298
392499.Swit_0036 392499.Swit_3829 213
392499.Swit_0036 392499.Swit_3874 175
392499.Swit_0036 392499.Swit_3877 198
392499.Swit_0036 392499.Swit_3881 348
392499.Swit_0036 392499.Swit_3890 235
392499.Swit_0036 392499.Swit_3940 299
392499.Swit_0036 392499.Swit_3969 156
392499.Swit_0036 392499.Swit_3998 190
392499.Swit_0036 392499.Swit_4041 175
392499.Swit_0036 392499.Swit_4050 199
392499.Swit_0036 392499.Swit_4055 637
392499.Swit_0036 392499.Swit_4093 294
392499.Swit_0036 392499.Swit_4170 156
392499.Swit_0036 392499.Swit_4183 162
392499.Swit_0036 392499.Swit_4206 182
392499.Swit_0036 392499.Swit_4209 178
392499.Swit_0036 392499.Swit_4276 157
392499.Swit_0036 392499.Swit_4294 155
392499.Swit_0036 392499.Swit_4397 168
392499.Swit_0036 392499.Swit_4420 275
392499.Swit_0036 392499.Swit_4471 184
392499.Swit_0036 392499.Swit_4491 235
392499.Swit_0036 392499.Swit_4563 381
392499.Swit_0036 392499.Swit_4578 482
392499.Swit_0036 392499.Swit_4642 167
392499.Swit_0036 392499.Swit_4660 155
392499.Swit_0036 392499.Swit_4677 235
392499.Swit_0036 392499.Swit_4692 189
392499.Swit_0036 392499.Swit_4717 223
392499.Swit_0036 392499.Swit_4719 386
392499.Swit_0036 392499.Swit_4784 184
392499.Swit_0036 392499.Swit_4785 222
392499.Swit_0036 392499.Swit_4790 154
392499.Swit_0036 392499.Swit_4845 180
392499.Swit_0036 392499.Swit_4886 254
392499.Swit_0036 392499.Swit_4914 209
392499.Swit_0036 392499.Swit_4929 209
392499.Swit_0036 392499.Swit_4937 445
392499.Swit_0036 392499.Swit_4955 445
392499.Swit_0036 392499.Swit_4957 209
392499.Swit_0036 392499.Swit_4974 445
392499.Swit_0036 392499.Swit_4981 209
392499.Swit_0036 392499.Swit_4984 209
392499.Swit_0036 392499.Swit_5070 209
392499.Swit_0036 392499.Swit_5104 209
392499.Swit_0036 392499.Swit_5107 209
392499.Swit_0036 392499.Swit_5131 209
392499.Swit_0036 392499.Swit_5138 209
392499.Swit_0036 392499.Swit_5154 176
392499.Swit_0036 392499.Swit_5214 151
392499.Swit_0036 392499.Swit_5318 151
392499.Swit_0036 392499.Swit_5320 214
392499.Swit_0036 392499.Swit_5355 153
392499.Swit_0036 392499.Swit_5368 299
392499.Swit_0037 392499.Swit_0001 267
392499.Swit_0037 392499.Swit_0018 271
392499.Swit_0037 392499.Swit_0019 275
392499.Swit_0037 392499.Swit_0030 424
392499.Swit_0037 392499.Swit_0031 528
392499.Swit_0037 392499.Swit_0032 528
392499.Swit_0037 392499.Swit_0033 736
392499.Swit_0037 392499.Swit_0034 794
392499.Swit_0037 392499.Swit_0035 881
392499.Swit_0037 392499.Swit_0036 907
392499.Swit_0037 392499.Swit_0039 969
392499.Swit_0037 392499.Swit_0044 720
392499.Swit_0037 392499.Swit_0057 242
392499.Swit_0037 392499.Swit_0060 156
392499.Swit_0037 392499.Swit_0096 152
392499.Swit_0037 392499.Swit_0138 268
392499.Swit_0037 392499.Swit_0203 212
392499.Swit_0037 392499.Swit_0204 212
392499.Swit_0037 392499.Swit_0238 164
392499.Swit_0037 392499.Swit_0265 153
392499.Swit_0037 392499.Swit_0273 455
392499.Swit_0037 392499.Swit_0274 204
392499.Swit_0037 392499.Swit_0359 165
392499.Swit_0037 392499.Swit_0361 165
392499.Swit_0037 392499.Swit_0364 165
392499.Swit_0037 392499.Swit_0413 239
392499.Swit_0037 392499.Swit_0431 453
392499.Swit_0037 392499.Swit_0446 150
392499.Swit_0037 392499.Swit_0484 362
392499.Swit_0037 392499.Swit_0514 205
392499.Swit_0037 392499.Swit_0517 224
392499.Swit_0037 392499.Swit_0525 440
392499.Swit_0037 392499.Swit_0571 220
392499.Swit_0037 392499.Swit_0579 176
392499.Swit_0037 392499.Swit_0603 239
392499.Swit_0037 392499.Swit_0631 202
392499.Swit_0037 392499.Swit_0657 153
392499.Swit_0037 392499.Swit_0660 336
392499.Swit_0037 392499.Swit_0734 268
392499.Swit_0037 392499.Swit_0808 159
392499.Swit_0037 392499.Swit_0827 380
392499.Swit_0037 392499.Swit_0864 244
392499.Swit_0037 392499.Swit_0879 275
392499.Swit_0037 392499.Swit_0940 256
392499.Swit_0037 392499.Swit_0991 268
392499.Swit_0037 392499.Swit_0997 165
392499.Swit_0037 392499.Swit_1016 161
392499.Swit_0037 392499.Swit_1021 165
392499.Swit_0037 392499.Swit_1027 165
392499.Swit_0037 392499.Swit_1034 227
392499.Swit_0037 392499.Swit_1087 469
392499.Swit_0037 392499.Swit_1089 441
392499.Swit_0037 392499.Swit_1101 516
392499.Swit_0037 392499.Swit_1102 330
392499.Swit_0037 392499.Swit_1103 370
392499.Swit_0037 392499.Swit_1104 401
392499.Swit_0037 392499.Swit_1115 209
392499.Swit_0037 392499.Swit_1119 251
392499.Swit_0037 392499.Swit_1130 435
392499.Swit_0037 392499.Swit_1131 159
392499.Swit_0037 392499.Swit_1149 268
392499.Swit_0037 392499.Swit_1151 154
392499.Swit_0037 392499.Swit_1189 205
392499.Swit_0037 392499.Swit_1250 228
392499.Swit_0037 392499.Swit_1259 183
392499.Swit_0037 392499.Swit_1307 162
392499.Swit_0037 392499.Swit_1310 153
392499.Swit_0037 392499.Swit_1312 214
392499.Swit_0037 392499.Swit_1332 449
392499.Swit_0037 392499.Swit_1356 247
392499.Swit_0037 392499.Swit_1365 346
392499.Swit_0037 392499.Swit_1408 263
392499.Swit_0037 392499.Swit_1462 159
392499.Swit_0037 392499.Swit_1480 161
392499.Swit_0037 392499.Swit_1521 428
392499.Swit_0037 392499.Swit_1601 406
392499.Swit_0037 392499.Swit_1710 208
392499.Swit_0037 392499.Swit_1743 165
392499.Swit_0037 392499.Swit_1790 152
392499.Swit_0037 392499.Swit_1904 235
392499.Swit_0037 392499.Swit_1920 193
392499.Swit_0037 392499.Swit_1927 153
392499.Swit_0037 392499.Swit_1928 152
392499.Swit_0037 392499.Swit_1932 343
392499.Swit_0037 392499.Swit_1943 316
392499.Swit_0037 392499.Swit_1964 165
392499.Swit_0037 392499.Swit_1989 268
392499.Swit_0037 392499.Swit_1995 165
392499.Swit_0037 392499.Swit_2020 165
392499.Swit_0037 392499.Swit_2063 177
392499.Swit_0037 392499.Swit_2064 256
392499.Swit_0037 392499.Swit_2131 245
392499.Swit_0037 392499.Swit_2163 156
392499.Swit_0037 392499.Swit_2345 158
392499.Swit_0037 392499.Swit_2346 158
392499.Swit_0037 392499.Swit_2347 255
392499.Swit_0037 392499.Swit_2357 226
392499.Swit_0037 392499.Swit_2363 230
392499.Swit_0037 392499.Swit_2383 163
392499.Swit_0037 392499.Swit_2388 216
392499.Swit_0037 392499.Swit_2393 329
392499.Swit_0037 392499.Swit_2395 157
392499.Swit_0037 392499.Swit_2514 241
392499.Swit_0037 392499.Swit_2532 909
392499.Swit_0037 392499.Swit_2574 175
392499.Swit_0037 392499.Swit_2575 193
392499.Swit_0037 392499.Swit_2595 156
392499.Swit_0037 392499.Swit_2598 270
392499.Swit_0037 392499.Swit_2682 152
392499.Swit_0037 392499.Swit_2701 179
392499.Swit_0037 392499.Swit_2706 299
392499.Swit_0037 392499.Swit_2715 196
392499.Swit_0037 392499.Swit_2723 188
392499.Swit_0037 392499.Swit_2737 239
392499.Swit_0037 392499.Swit_2742 221
392499.Swit_0037 392499.Swit_2743 221
392499.Swit_0037 392499.Swit_2744 216
392499.Swit_0037 392499.Swit_2760 302
392499.Swit_0037 392499.Swit_2772 900
392499.Swit_0037 392499.Swit_2773 188
392499.Swit_0037 392499.Swit_2788 163
392499.Swit_0037 392499.Swit_2791 209
392499.Swit_0037 392499.Swit_2802 166
392499.Swit_0037 392499.Swit_2806 326
392499.Swit_0037 392499.Swit_2823 169
392499.Swit_0037 392499.Swit_2824 179
392499.Swit_0037 392499.Swit_2830 235
392499.Swit_0037 392499.Swit_2835 301
392499.Swit_0037 392499.Swit_2852 354
392499.Swit_0037 392499.Swit_2869 151
392499.Swit_0037 392499.Swit_2872 256
392499.Swit_0037 392499.Swit_2886 333
392499.Swit_0037 392499.Swit_2889 156
392499.Swit_0037 392499.Swit_2923 222
392499.Swit_0037 392499.Swit_2931 221
392499.Swit_0037 392499.Swit_2933 264
392499.Swit_0037 392499.Swit_2975 152
392499.Swit_0037 392499.Swit_2981 158
392499.Swit_0037 392499.Swit_3015 170
392499.Swit_0037 392499.Swit_3025 165
392499.Swit_0037 392499.Swit_3031 189
392499.Swit_0037 392499.Swit_3041 208
392499.Swit_0037 392499.Swit_3060 274
392499.Swit_0037 392499.Swit_3069 165
392499.Swit_0037 392499.Swit_3097 163
392499.Swit_0037 392499.Swit_3121 158
392499.Swit_0037 392499.Swit_3129 220
392499.Swit_0037 392499.Swit_3137 186
392499.Swit_0037 392499.Swit_3164 255
392499.Swit_0037 392499.Swit_3177 252
392499.Swit_0037 392499.Swit_3219 383
392499.Swit_0037 392499.Swit_3269 165
392499.Swit_0037 392499.Swit_3376 583
392499.Swit_0037 392499.Swit_3434 208
392499.Swit_0037 392499.Swit_3446 164
392499.Swit_0037 392499.Swit_3460 156
392499.Swit_0037 392499.Swit_3480 156
392499.Swit_0037 392499.Swit_3527 424
392499.Swit_0037 392499.Swit_3533 246
392499.Swit_0037 392499.Swit_3540 336
392499.Swit_0037 392499.Swit_3551 152
392499.Swit_0037 392499.Swit_3559 350
392499.Swit_0037 392499.Swit_3575 521
392499.Swit_0037 392499.Swit_3576 582
392499.Swit_0037 392499.Swit_3577 283
392499.Swit_0037 392499.Swit_3587 218
392499.Swit_0037 392499.Swit_3594 162
392499.Swit_0037 392499.Swit_3605 332
392499.Swit_0037 392499.Swit_3606 186
392499.Swit_0037 392499.Swit_3615 191
392499.Swit_0037 392499.Swit_3657 430
392499.Swit_0037 392499.Swit_3679 176
392499.Swit_0037 392499.Swit_3706 205
392499.Swit_0037 392499.Swit_3707 205
392499.Swit_0037 392499.Swit_3708 174
392499.Swit_0037 392499.Swit_3784 372
392499.Swit_0037 392499.Swit_3787 176
392499.Swit_0037 392499.Swit_3802 275
392499.Swit_0037 392499.Swit_3810 302
392499.Swit_0037 392499.Swit_3824 192
392499.Swit_0037 392499.Swit_3848 389
392499.Swit_0037 392499.Swit_3849 151
392499.Swit_0037 392499.Swit_3898 238
392499.Swit_0037 392499.Swit_3928 164
392499.Swit_0037 392499.Swit_3943 315
392499.Swit_0037 392499.Swit_4060 208
392499.Swit_0037 392499.Swit_4106 301
392499.Swit_0037 392499.Swit_4117 208
392499.Swit_0037 392499.Swit_4170 157
392499.Swit_0037 392499.Swit_4172 152
392499.Swit_0037 392499.Swit_4303 208
392499.Swit_0037 392499.Swit_4377 174
392499.Swit_0037 392499.Swit_4408 463
392499.Swit_0037 392499.Swit_4559 165
392499.Swit_0037 392499.Swit_4567 169
392499.Swit_0037 392499.Swit_4578 163
392499.Swit_0037 392499.Swit_4633 187
392499.Swit_0037 392499.Swit_4677 248
392499.Swit_0037 392499.Swit_4680 190
392499.Swit_0037 392499.Swit_4698 156
392499.Swit_0037 392499.Swit_4719 956
392499.Swit_0037 392499.Swit_4727 212
392499.Swit_0037 392499.Swit_4770 151
392499.Swit_0037 392499.Swit_4835 350
392499.Swit_0037 392499.Swit_4993 152
392499.Swit_0037 392499.Swit_5001 416
392499.Swit_0037 392499.Swit_5002 151
392499.Swit_0037 392499.Swit_5005 276
392499.Swit_0037 392499.Swit_5007 276
392499.Swit_0037 392499.Swit_5048 268
392499.Swit_0037 392499.Swit_5151 346
392499.Swit_0037 392499.Swit_5271 159
392499.Swit_0038 392499.Swit_0003 159
392499.Swit_0038 392499.Swit_0039 645
392499.Swit_0038 392499.Swit_0040 369
392499.Swit_0038 392499.Swit_0041 260
392499.Swit_0038 392499.Swit_0293 268
392499.Swit_0038 392499.Swit_0424 160
392499.Swit_0038 392499.Swit_0454 159
392499.Swit_0038 392499.Swit_0459 191
392499.Swit_0038 392499.Swit_0536 262
392499.Swit_0038 392499.Swit_0560 244
392499.Swit_0038 392499.Swit_0574 427
392499.Swit_0038 392499.Swit_0601 153
392499.Swit_0038 392499.Swit_0605 156
392499.Swit_0038 392499.Swit_0683 195
392499.Swit_0038 392499.Swit_0873 152
392499.Swit_0038 392499.Swit_0982 166
392499.Swit_0038 392499.Swit_1062 178
392499.Swit_0038 392499.Swit_1090 444
392499.Swit_0038 392499.Swit_1091 154
392499.Swit_0038 392499.Swit_1133 162
392499.Swit_0038 392499.Swit_1164 165
392499.Swit_0038 392499.Swit_1186 153
392499.Swit_0038 392499.Swit_1210 192
392499.Swit_0038 392499.Swit_1236 161
392499.Swit_0038 392499.Swit_1262 161
392499.Swit_0038 392499.Swit_1427 160
392499.Swit_0038 392499.Swit_1627 166
392499.Swit_0038 392499.Swit_1655 182
392499.Swit_0038 392499.Swit_1878 157
392499.Swit_0038 392499.Swit_1916 291
392499.Swit_0038 392499.Swit_1920 442
392499.Swit_0038 392499.Swit_2019 189
392499.Swit_0038 392499.Swit_2126 361
392499.Swit_0038 392499.Swit_2128 186
392499.Swit_0038 392499.Swit_2140 318
392499.Swit_0038 392499.Swit_2301 165
392499.Swit_0038 392499.Swit_2331 163
392499.Swit_0038 392499.Swit_2351 160
392499.Swit_0038 392499.Swit_2362 200
392499.Swit_0038 392499.Swit_2372 282
392499.Swit_0038 392499.Swit_2441 190
392499.Swit_0038 392499.Swit_2493 176
392499.Swit_0038 392499.Swit_2513 191
392499.Swit_0038 392499.Swit_2531 301
392499.Swit_0038 392499.Swit_2667 162
392499.Swit_0038 392499.Swit_2722 151
392499.Swit_0038 392499.Swit_2743 152
392499.Swit_0038 392499.Swit_2803 151
392499.Swit_0038 392499.Swit_2806 184
392499.Swit_0038 392499.Swit_2826 248
392499.Swit_0038 392499.Swit_2830 236
392499.Swit_0038 392499.Swit_2869 409
392499.Swit_0038 392499.Swit_2894 155
392499.Swit_0038 392499.Swit_2899 239
392499.Swit_0038 392499.Swit_3141 171
392499.Swit_0038 392499.Swit_3217 182
392499.Swit_0038 392499.Swit_3218 182
392499.Swit_0038 392499.Swit_3219 182
392499.Swit_0038 392499.Swit_3226 182
392499.Swit_0038 392499.Swit_3228 232
392499.Swit_0038 392499.Swit_3279 176
392499.Swit_0038 392499.Swit_3294 164
392499.Swit_0038 392499.Swit_3344 172
392499.Swit_0038 392499.Swit_3355 413
392499.Swit_0038 392499.Swit_3365 211
392499.Swit_0038 392499.Swit_3428 155
392499.Swit_0038 392499.Swit_3588 151
392499.Swit_0038 392499.Swit_3621 199
392499.Swit_0038 392499.Swit_3662 183
392499.Swit_0038 392499.Swit_3706 150
392499.Swit_0038 392499.Swit_3717 333
392499.Swit_0038 392499.Swit_3732 156
392499.Swit_0038 392499.Swit_3783 336
392499.Swit_0038 392499.Swit_3817 201
392499.Swit_0038 392499.Swit_3843 245
392499.Swit_0038 392499.Swit_3867 186
392499.Swit_0038 392499.Swit_3894 179
392499.Swit_0038 392499.Swit_3913 239
392499.Swit_0038 392499.Swit_3973 166
392499.Swit_0038 392499.Swit_4030 181
392499.Swit_0038 392499.Swit_4079 159
392499.Swit_0038 392499.Swit_4107 175
392499.Swit_0038 392499.Swit_4112 164
392499.Swit_0038 392499.Swit_4116 165
392499.Swit_0038 392499.Swit_4142 177
392499.Swit_0038 392499.Swit_4148 154
392499.Swit_0038 392499.Swit_4191 172
392499.Swit_0038 392499.Swit_4227 182
392499.Swit_0038 392499.Swit_4274 165
392499.Swit_0038 392499.Swit_4282 165
392499.Swit_0038 392499.Swit_4379 173
392499.Swit_0038 392499.Swit_4418 170
392499.Swit_0038 392499.Swit_4476 318
392499.Swit_0038 392499.Swit_4622 170
392499.Swit_0038 392499.Swit_4637 228
392499.Swit_0038 392499.Swit_4662 204
392499.Swit_0038 392499.Swit_4664 223
392499.Swit_0038 392499.Swit_4685 207
392499.Swit_0038 392499.Swit_4853 150
392499.Swit_0038 392499.Swit_4879 165
392499.Swit_0038 392499.Swit_4880 229
392499.Swit_0038 392499.Swit_5106 150
392499.Swit_0038 392499.Swit_5247 156
392499.Swit_0038 392499.Swit_5344 191
392499.Swit_0038 392499.Swit_5348 152
392499.Swit_0039 392499.Swit_0030 206
392499.Swit_0039 392499.Swit_0033 508
392499.Swit_0039 392499.Swit_0034 509
392499.Swit_0039 392499.Swit_0035 386
392499.Swit_0039 392499.Swit_0036 604
392499.Swit_0039 392499.Swit_0037 969
392499.Swit_0039 392499.Swit_0038 645
392499.Swit_0039 392499.Swit_0040 469
392499.Swit_0039 392499.Swit_0041 313
392499.Swit_0039 392499.Swit_0042 285
392499.Swit_0039 392499.Swit_0044 436
392499.Swit_0039 392499.Swit_0057 379
392499.Swit_0039 392499.Swit_0063 233
392499.Swit_0039 392499.Swit_0111 157
392499.Swit_0039 392499.Swit_0134 209
392499.Swit_0039 392499.Swit_0142 156
392499.Swit_0039 392499.Swit_0196 220
392499.Swit_0039 392499.Swit_0203 191
392499.Swit_0039 392499.Swit_0204 191
392499.Swit_0039 392499.Swit_0209 277
392499.Swit_0039 392499.Swit_0253 172
392499.Swit_0039 392499.Swit_0269 211
392499.Swit_0039 392499.Swit_0273 235
392499.Swit_0039 392499.Swit_0320 211
392499.Swit_0039 392499.Swit_0388 152
392499.Swit_0039 392499.Swit_0401 196
392499.Swit_0039 392499.Swit_0405 343
392499.Swit_0039 392499.Swit_0409 195
392499.Swit_0039 392499.Swit_0434 188
392499.Swit_0039 392499.Swit_0446 276
392499.Swit_0039 392499.Swit_0452 234
392499.Swit_0039 392499.Swit_0484 427
392499.Swit_0039 392499.Swit_0503 201
392499.Swit_0039 392499.Swit_0518 175
392499.Swit_0039 392499.Swit_0525 167
392499.Swit_0039 392499.Swit_0566 298
392499.Swit_0039 392499.Swit_0575 204
392499.Swit_0039 392499.Swit_0579 213
392499.Swit_0039 392499.Swit_0592 334
392499.Swit_0039 392499.Swit_0618 299
392499.Swit_0039 392499.Swit_0635 228
392499.Swit_0039 392499.Swit_0697 153
392499.Swit_0039 392499.Swit_0763 221
392499.Swit_0039 392499.Swit_0771 195
392499.Swit_0039 392499.Swit_0882 181
392499.Swit_0039 392499.Swit_0916 190
392499.Swit_0039 392499.Swit_1003 150
392499.Swit_0039 392499.Swit_1097 167
392499.Swit_0039 392499.Swit_1101 405
392499.Swit_0039 392499.Swit_1102 327
392499.Swit_0039 392499.Swit_1103 339
392499.Swit_0039 392499.Swit_1104 366
392499.Swit_0039 392499.Swit_1131 267
392499.Swit_0039 392499.Swit_1137 150
392499.Swit_0039 392499.Swit_1144 234
392499.Swit_0039 392499.Swit_1212 245
392499.Swit_0039 392499.Swit_1235 202
392499.Swit_0039 392499.Swit_1250 174
392499.Swit_0039 392499.Swit_1259 183
392499.Swit_0039 392499.Swit_1293 176
392499.Swit_0039 392499.Swit_1307 411
392499.Swit_0039 392499.Swit_1310 175
392499.Swit_0039 392499.Swit_1315 249
392499.Swit_0039 392499.Swit_1353 182
392499.Swit_0039 392499.Swit_1368 340
392499.Swit_0039 392499.Swit_1408 215
392499.Swit_0039 392499.Swit_1409 184
392499.Swit_0039 392499.Swit_1410 222
392499.Swit_0039 392499.Swit_1487 202
392499.Swit_0039 392499.Swit_1518 172
392499.Swit_0039 392499.Swit_1521 680
392499.Swit_0039 392499.Swit_1604 166
392499.Swit_0039 392499.Swit_1628 209
392499.Swit_0039 392499.Swit_1635 209
392499.Swit_0039 392499.Swit_1636 156
392499.Swit_0039 392499.Swit_1651 181
392499.Swit_0039 392499.Swit_1775 160
392499.Swit_0039 392499.Swit_1886 205
392499.Swit_0039 392499.Swit_1892 209
392499.Swit_0039 392499.Swit_1893 209
392499.Swit_0039 392499.Swit_1902 209
392499.Swit_0039 392499.Swit_1920 183
392499.Swit_0039 392499.Swit_1945 177
392499.Swit_0039 392499.Swit_1981 245
392499.Swit_0039 392499.Swit_2080 163
392499.Swit_0039 392499.Swit_2089 185
392499.Swit_0039 392499.Swit_2133 290
392499.Swit_0039 392499.Swit_2135 286
392499.Swit_0039 392499.Swit_2136 200
392499.Swit_0039 392499.Swit_2141 181
392499.Swit_0039 392499.Swit_2254 209
392499.Swit_0039 392499.Swit_2259 161
392499.Swit_0039 392499.Swit_2321 152
392499.Swit_0039 392499.Swit_2347 457
392499.Swit_0039 392499.Swit_2362 150
392499.Swit_0039 392499.Swit_2370 177
392499.Swit_0039 392499.Swit_2391 486
392499.Swit_0039 392499.Swit_2393 329
392499.Swit_0039 392499.Swit_2394 201
392499.Swit_0039 392499.Swit_2395 157
392499.Swit_0039 392499.Swit_2401 158
392499.Swit_0039 392499.Swit_2456 249
392499.Swit_0039 392499.Swit_2505 154
392499.Swit_0039 392499.Swit_2532 240
392499.Swit_0039 392499.Swit_2574 176
392499.Swit_0039 392499.Swit_2575 165
392499.Swit_0039 392499.Swit_2681 186
392499.Swit_0039 392499.Swit_2682 408
392499.Swit_0039 392499.Swit_2700 221
392499.Swit_0039 392499.Swit_2715 164
392499.Swit_0039 392499.Swit_2742 343
392499.Swit_0039 392499.Swit_2744 320
392499.Swit_0039 392499.Swit_2772 173
392499.Swit_0039 392499.Swit_2790 287
392499.Swit_0039 392499.Swit_2806 329
392499.Swit_0039 392499.Swit_2833 247
392499.Swit_0039 392499.Swit_2835 343
392499.Swit_0039 392499.Swit_2903 209
392499.Swit_0039 392499.Swit_2931 156
392499.Swit_0039 392499.Swit_2978 388
392499.Swit_0039 392499.Swit_3007 280
392499.Swit_0039 392499.Swit_3015 159
392499.Swit_0039 392499.Swit_3168 234
392499.Swit_0039 392499.Swit_3212 380
392499.Swit_0039 392499.Swit_3216 157
392499.Swit_0039 392499.Swit_3229 209
392499.Swit_0039 392499.Swit_3230 234
392499.Swit_0039 392499.Swit_3236 157
392499.Swit_0039 392499.Swit_3237 162
392499.Swit_0039 392499.Swit_3304 209
392499.Swit_0039 392499.Swit_3397 158
392499.Swit_0039 392499.Swit_3527 382
392499.Swit_0039 392499.Swit_3532 209
392499.Swit_0039 392499.Swit_3546 274
392499.Swit_0039 392499.Swit_3559 410
392499.Swit_0039 392499.Swit_3575 365
392499.Swit_0039 392499.Swit_3576 479
392499.Swit_0039 392499.Swit_3577 235
392499.Swit_0039 392499.Swit_3594 595
392499.Swit_0039 392499.Swit_3618 159
392499.Swit_0039 392499.Swit_3663 486
392499.Swit_0039 392499.Swit_3689 368
392499.Swit_0039 392499.Swit_3712 150
392499.Swit_0039 392499.Swit_3713 204
392499.Swit_0039 392499.Swit_3730 211
392499.Swit_0039 392499.Swit_3817 180
392499.Swit_0039 392499.Swit_3824 172
392499.Swit_0039 392499.Swit_3848 270
392499.Swit_0039 392499.Swit_3870 193
392499.Swit_0039 392499.Swit_3907 165
392499.Swit_0039 392499.Swit_3921 342
392499.Swit_0039 392499.Swit_3922 161
392499.Swit_0039 392499.Swit_4011 187
392499.Swit_0039 392499.Swit_4040 193
392499.Swit_0039 392499.Swit_4053 234
392499.Swit_0039 392499.Swit_4056 282
392499.Swit_0039 392499.Swit_4086 153
392499.Swit_0039 392499.Swit_4102 152
392499.Swit_0039 392499.Swit_4106 167
392499.Swit_0039 392499.Swit_4107 325
392499.Swit_0039 392499.Swit_4192 221
392499.Swit_0039 392499.Swit_4408 302
392499.Swit_0039 392499.Swit_4471 403
392499.Swit_0039 392499.Swit_4472 275
392499.Swit_0039 392499.Swit_4508 189
392499.Swit_0039 392499.Swit_4511 571
392499.Swit_0039 392499.Swit_4512 209
392499.Swit_0039 392499.Swit_4528 188
392499.Swit_0039 392499.Swit_4554 181
392499.Swit_0039 392499.Swit_4683 161
392499.Swit_0039 392499.Swit_4699 169
392499.Swit_0039 392499.Swit_4718 460
392499.Swit_0039 392499.Swit_4719 462
392499.Swit_0039 392499.Swit_4733 299
392499.Swit_0039 392499.Swit_4744 224
392499.Swit_0039 392499.Swit_4790 378
392499.Swit_0039 392499.Swit_4819 151
392499.Swit_0039 392499.Swit_4827 287
392499.Swit_0039 392499.Swit_4828 192
392499.Swit_0039 392499.Swit_4993 232
392499.Swit_0039 392499.Swit_5000 368
392499.Swit_0039 392499.Swit_5001 454
392499.Swit_0039 392499.Swit_5002 235
392499.Swit_0039 392499.Swit_5005 276
392499.Swit_0039 392499.Swit_5007 349
392499.Swit_0039 392499.Swit_5126 222
392499.Swit_0039 392499.Swit_5248 211
392499.Swit_0039 392499.Swit_5334 151
392499.Swit_0039 392499.Swit_5351 220
392499.Swit_0039 392499.Swit_5379 383
392499.Swit_0040 392499.Swit_0038 369
392499.Swit_0040 392499.Swit_0039 469
392499.Swit_0040 392499.Swit_0041 522
392499.Swit_0040 392499.Swit_0143 179
392499.Swit_0040 392499.Swit_0570 189
392499.Swit_0040 392499.Swit_0670 211
392499.Swit_0040 392499.Swit_0694 211
392499.Swit_0040 392499.Swit_0722 194
392499.Swit_0040 392499.Swit_0759 399
392499.Swit_0040 392499.Swit_0769 154
392499.Swit_0040 392499.Swit_0804 211
392499.Swit_0040 392499.Swit_0844 152
392499.Swit_0040 392499.Swit_0851 168
392499.Swit_0040 392499.Swit_0865 154
392499.Swit_0040 392499.Swit_0935 153
392499.Swit_0040 392499.Swit_1079 155
392499.Swit_0040 392499.Swit_1159 211
392499.Swit_0040 392499.Swit_1201 268
392499.Swit_0040 392499.Swit_1202 194
392499.Swit_0040 392499.Swit_1244 291
392499.Swit_0040 392499.Swit_1329 452
392499.Swit_0040 392499.Swit_1389 219
392499.Swit_0040 392499.Swit_1405 186
392499.Swit_0040 392499.Swit_1449 232
392499.Swit_0040 392499.Swit_1513 196
392499.Swit_0040 392499.Swit_1523 271
392499.Swit_0040 392499.Swit_1815 242
392499.Swit_0040 392499.Swit_1820 155
392499.Swit_0040 392499.Swit_1913 406
392499.Swit_0040 392499.Swit_2039 159
392499.Swit_0040 392499.Swit_2063 212
392499.Swit_0040 392499.Swit_2096 151
392499.Swit_0040 392499.Swit_2327 190
392499.Swit_0040 392499.Swit_2340 235
392499.Swit_0040 392499.Swit_2358 235
392499.Swit_0040 392499.Swit_2493 179
392499.Swit_0040 392499.Swit_2494 242
392499.Swit_0040 392499.Swit_2523 211
392499.Swit_0040 392499.Swit_2641 289
392499.Swit_0040 392499.Swit_2644 161
392499.Swit_0040 392499.Swit_2645 358
392499.Swit_0040 392499.Swit_2652 179
392499.Swit_0040 392499.Swit_2725 168
392499.Swit_0040 392499.Swit_2764 186
392499.Swit_0040 392499.Swit_2789 191
392499.Swit_0040 392499.Swit_2906 169
392499.Swit_0040 392499.Swit_2907 171
392499.Swit_0040 392499.Swit_3020 195
392499.Swit_0040 392499.Swit_3054 152
392499.Swit_0040 392499.Swit_3138 154
392499.Swit_0040 392499.Swit_3154 156
392499.Swit_0040 392499.Swit_3182 153
392499.Swit_0040 392499.Swit_3199 449
392499.Swit_0040 392499.Swit_3283 163
392499.Swit_0040 392499.Swit_3287 168
392499.Swit_0040 392499.Swit_3378 344
392499.Swit_0040 392499.Swit_3379 210
392499.Swit_0040 392499.Swit_3380 171
392499.Swit_0040 392499.Swit_3417 160
392499.Swit_0040 392499.Swit_3467 157
392499.Swit_0040 392499.Swit_3468 241
392499.Swit_0040 392499.Swit_3493 197
392499.Swit_0040 392499.Swit_3558 170
392499.Swit_0040 392499.Swit_3710 171
392499.Swit_0040 392499.Swit_3847 299
392499.Swit_0040 392499.Swit_3895 369
392499.Swit_0040 392499.Swit_3993 166
392499.Swit_0040 392499.Swit_4009 189
392499.Swit_0040 392499.Swit_4015 196
392499.Swit_0040 392499.Swit_4018 385
392499.Swit_0040 392499.Swit_4019 313
392499.Swit_0040 392499.Swit_4020 298
392499.Swit_0040 392499.Swit_4021 338
392499.Swit_0040 392499.Swit_4033 223
392499.Swit_0040 392499.Swit_4036 304
392499.Swit_0040 392499.Swit_4037 216
392499.Swit_0040 392499.Swit_4041 162
392499.Swit_0040 392499.Swit_4089 237
392499.Swit_0040 392499.Swit_4118 192
392499.Swit_0040 392499.Swit_4276 165
392499.Swit_0040 392499.Swit_4376 173
392499.Swit_0040 392499.Swit_4474 313
392499.Swit_0040 392499.Swit_4476 242
392499.Swit_0040 392499.Swit_4479 180
392499.Swit_0040 392499.Swit_4491 239
392499.Swit_0040 392499.Swit_4527 179
392499.Swit_0040 392499.Swit_4528 173
392499.Swit_0040 392499.Swit_4534 180
392499.Swit_0040 392499.Swit_4535 290
392499.Swit_0040 392499.Swit_4542 184
392499.Swit_0040 392499.Swit_4550 344
392499.Swit_0040 392499.Swit_4551 159
392499.Swit_0040 392499.Swit_4615 164
392499.Swit_0040 392499.Swit_4664 233
392499.Swit_0040 392499.Swit_4666 223
392499.Swit_0040 392499.Swit_4746 169
392499.Swit_0040 392499.Swit_4815 165
392499.Swit_0040 392499.Swit_4817 173
392499.Swit_0040 392499.Swit_4934 368
392499.Swit_0040 392499.Swit_4977 309
392499.Swit_0040 392499.Swit_4991 184
392499.Swit_0040 392499.Swit_4999 186
392499.Swit_0040 392499.Swit_5126 277
392499.Swit_0040 392499.Swit_5312 180
392499.Swit_0041 392499.Swit_0017 168
392499.Swit_0041 392499.Swit_0038 260
392499.Swit_0041 392499.Swit_0039 313
392499.Swit_0041 392499.Swit_0040 522
392499.Swit_0041 392499.Swit_0251 210
392499.Swit_0041 392499.Swit_0256 156
392499.Swit_0041 392499.Swit_0313 161
392499.Swit_0041 392499.Swit_0318 168
392499.Swit_0041 392499.Swit_0357 159
392499.Swit_0041 392499.Swit_0386 158
392499.Swit_0041 392499.Swit_0423 390
392499.Swit_0041 392499.Swit_0450 179
392499.Swit_0041 392499.Swit_0494 156
392499.Swit_0041 392499.Swit_0666 160
392499.Swit_0041 392499.Swit_0674 169
392499.Swit_0041 392499.Swit_0676 278
392499.Swit_0041 392499.Swit_0677 264
392499.Swit_0041 392499.Swit_0729 180
392499.Swit_0041 392499.Swit_0870 335
392499.Swit_0041 392499.Swit_0880 198
392499.Swit_0041 392499.Swit_0883 155
392499.Swit_0041 392499.Swit_0902 181
392499.Swit_0041 392499.Swit_0920 168
392499.Swit_0041 392499.Swit_0938 314
392499.Swit_0041 392499.Swit_0955 157
392499.Swit_0041 392499.Swit_0986 174
392499.Swit_0041 392499.Swit_1083 168
392499.Swit_0041 392499.Swit_1108 280
392499.Swit_0041 392499.Swit_1170 164
392499.Swit_0041 392499.Swit_1189 247
392499.Swit_0041 392499.Swit_1303 202
392499.Swit_0041 392499.Swit_1428 265
392499.Swit_0041 392499.Swit_1471 159
392499.Swit_0041 392499.Swit_1473 151
392499.Swit_0041 392499.Swit_1493 158
392499.Swit_0041 392499.Swit_1522 152
392499.Swit_0041 392499.Swit_1544 198
392499.Swit_0041 392499.Swit_1594 286
392499.Swit_0041 392499.Swit_1616 230
392499.Swit_0041 392499.Swit_1619 248
392499.Swit_0041 392499.Swit_1628 199
392499.Swit_0041 392499.Swit_1697 529
392499.Swit_0041 392499.Swit_1753 183
392499.Swit_0041 392499.Swit_1767 178
392499.Swit_0041 392499.Swit_1812 188
392499.Swit_0041 392499.Swit_1892 269
392499.Swit_0041 392499.Swit_1893 339
392499.Swit_0041 392499.Swit_1903 187
392499.Swit_0041 392499.Swit_1982 167
392499.Swit_0041 392499.Swit_2026 153
392499.Swit_0041 392499.Swit_2042 226
392499.Swit_0041 392499.Swit_2047 162
392499.Swit_0041 392499.Swit_2166 301
392499.Swit_0041 392499.Swit_2196 156
392499.Swit_0041 392499.Swit_2313 222
392499.Swit_0041 392499.Swit_2314 166
392499.Swit_0041 392499.Swit_2331 150
392499.Swit_0041 392499.Swit_2336 404
392499.Swit_0041 392499.Swit_2482 161
392499.Swit_0041 392499.Swit_2508 195
392499.Swit_0041 392499.Swit_2575 187
392499.Swit_0041 392499.Swit_2641 183
392499.Swit_0041 392499.Swit_2701 197
392499.Swit_0041 392499.Swit_2945 162
392499.Swit_0041 392499.Swit_3015 156
392499.Swit_0041 392499.Swit_3027 372
392499.Swit_0041 392499.Swit_3173 153
392499.Swit_0041 392499.Swit_3221 229
392499.Swit_0041 392499.Swit_3252 185
392499.Swit_0041 392499.Swit_3263 465
392499.Swit_0041 392499.Swit_3304 166
392499.Swit_0041 392499.Swit_3328 264
392499.Swit_0041 392499.Swit_3503 164
392499.Swit_0041 392499.Swit_3544 177
392499.Swit_0041 392499.Swit_3568 183
392499.Swit_0041 392499.Swit_3790 320
392499.Swit_0041 392499.Swit_3804 165
392499.Swit_0041 392499.Swit_3812 199
392499.Swit_0041 392499.Swit_3883 170
392499.Swit_0041 392499.Swit_3979 166
392499.Swit_0041 392499.Swit_3997 209
392499.Swit_0041 392499.Swit_4067 293
392499.Swit_0041 392499.Swit_4088 170
392499.Swit_0041 392499.Swit_4159 248
392499.Swit_0041 392499.Swit_4170 154
392499.Swit_0041 392499.Swit_4177 194
392499.Swit_0041 392499.Swit_4198 173
392499.Swit_0041 392499.Swit_4223 181
392499.Swit_0041 392499.Swit_4254 197
392499.Swit_0041 392499.Swit_4296 213
392499.Swit_0041 392499.Swit_4401 173
392499.Swit_0041 392499.Swit_4408 159
392499.Swit_0041 392499.Swit_4421 167
392499.Swit_0041 392499.Swit_4501 162
392499.Swit_0041 392499.Swit_4603 153
392499.Swit_0041 392499.Swit_4605 150
392499.Swit_0041 392499.Swit_4745 154
392499.Swit_0041 392499.Swit_4786 156
392499.Swit_0041 392499.Swit_5053 314
392499.Swit_0041 392499.Swit_5201 303
392499.Swit_0042 392499.Swit_0008 151
392499.Swit_0042 392499.Swit_0011 184
392499.Swit_0042 392499.Swit_0033 402
392499.Swit_0042 392499.Swit_0034 528
392499.Swit_0042 392499.Swit_0039 285
392499.Swit_0042 392499.Swit_0043 823
392499.Swit_0042 392499.Swit_0044 583
392499.Swit_0042 392499.Swit_0045 266
392499.Swit_0042 392499.Swit_0055 447
392499.Swit_0042 392499.Swit_0056 468
392499.Swit_0042 392499.Swit_0063 194
392499.Swit_0042 392499.Swit_0065 247
392499.Swit_0042 392499.Swit_0075 235
392499.Swit_0042 392499.Swit_0088 220
392499.Swit_0042 392499.Swit_0089 192
392499.Swit_0042 392499.Swit_0090 191
392499.Swit_0042 392499.Swit_0107 152
392499.Swit_0042 392499.Swit_0109 185
392499.Swit_0042 392499.Swit_0111 282
392499.Swit_0042 392499.Swit_0133 214
392499.Swit_0042 392499.Swit_0140 295
392499.Swit_0042 392499.Swit_0178 191
392499.Swit_0042 392499.Swit_0196 221
392499.Swit_0042 392499.Swit_0203 174
392499.Swit_0042 392499.Swit_0207 216
392499.Swit_0042 392499.Swit_0209 473
392499.Swit_0042 392499.Swit_0222 187
392499.Swit_0042 392499.Swit_0238 570
392499.Swit_0042 392499.Swit_0245 314
392499.Swit_0042 392499.Swit_0246 301
392499.Swit_0042 392499.Swit_0249 470
392499.Swit_0042 392499.Swit_0253 357
392499.Swit_0042 392499.Swit_0282 371
392499.Swit_0042 392499.Swit_0284 152
392499.Swit_0042 392499.Swit_0310 371
392499.Swit_0042 392499.Swit_0322 276
392499.Swit_0042 392499.Swit_0362 154
392499.Swit_0042 392499.Swit_0384 371
392499.Swit_0042 392499.Swit_0399 163
392499.Swit_0042 392499.Swit_0401 295
392499.Swit_0042 392499.Swit_0406 350
392499.Swit_0042 392499.Swit_0410 500
392499.Swit_0042 392499.Swit_0411 549
392499.Swit_0042 392499.Swit_0451 154
392499.Swit_0042 392499.Swit_0452 152
392499.Swit_0042 392499.Swit_0464 169
392499.Swit_0042 392499.Swit_0465 169
392499.Swit_0042 392499.Swit_0481 316
392499.Swit_0042 392499.Swit_0486 240
392499.Swit_0042 392499.Swit_0491 488
392499.Swit_0042 392499.Swit_0494 164
392499.Swit_0042 392499.Swit_0508 217
392499.Swit_0042 392499.Swit_0539 180
392499.Swit_0042 392499.Swit_0566 301
392499.Swit_0042 392499.Swit_0567 747
392499.Swit_0042 392499.Swit_0594 191
392499.Swit_0042 392499.Swit_0603 182
392499.Swit_0042 392499.Swit_0608 269
392499.Swit_0042 392499.Swit_0632 174
392499.Swit_0042 392499.Swit_0635 317
392499.Swit_0042 392499.Swit_0659 181
392499.Swit_0042 392499.Swit_0666 162
392499.Swit_0042 392499.Swit_0669 371
392499.Swit_0042 392499.Swit_0686 168
392499.Swit_0042 392499.Swit_0717 442
392499.Swit_0042 392499.Swit_0720 301
392499.Swit_0042 392499.Swit_0771 153
392499.Swit_0042 392499.Swit_0778 246
392499.Swit_0042 392499.Swit_0789 371
392499.Swit_0042 392499.Swit_0828 276
392499.Swit_0042 392499.Swit_0829 371
392499.Swit_0042 392499.Swit_0843 371
392499.Swit_0042 392499.Swit_0865 206
392499.Swit_0042 392499.Swit_0881 170
392499.Swit_0042 392499.Swit_0882 187
392499.Swit_0042 392499.Swit_0901 173
392499.Swit_0042 392499.Swit_0979 189
392499.Swit_0042 392499.Swit_1010 247
392499.Swit_0042 392499.Swit_1016 371
392499.Swit_0042 392499.Swit_1034 371
392499.Swit_0042 392499.Swit_1087 161
392499.Swit_0042 392499.Swit_1091 154
392499.Swit_0042 392499.Swit_1095 225
392499.Swit_0042 392499.Swit_1096 597
392499.Swit_0042 392499.Swit_1144 379
392499.Swit_0042 392499.Swit_1152 241
392499.Swit_0042 392499.Swit_1153 153
392499.Swit_0042 392499.Swit_1154 153
392499.Swit_0042 392499.Swit_1191 167
392499.Swit_0042 392499.Swit_1196 240
392499.Swit_0042 392499.Swit_1231 208
392499.Swit_0042 392499.Swit_1246 152
392499.Swit_0042 392499.Swit_1250 153
392499.Swit_0042 392499.Swit_1256 168
392499.Swit_0042 392499.Swit_1311 388
392499.Swit_0042 392499.Swit_1326 400
392499.Swit_0042 392499.Swit_1329 329
392499.Swit_0042 392499.Swit_1335 212
392499.Swit_0042 392499.Swit_1350 160
392499.Swit_0042 392499.Swit_1353 170
392499.Swit_0042 392499.Swit_1356 301
392499.Swit_0042 392499.Swit_1441 202
392499.Swit_0042 392499.Swit_1448 371
392499.Swit_0042 392499.Swit_1507 155
392499.Swit_0042 392499.Swit_1511 244
392499.Swit_0042 392499.Swit_1519 198
392499.Swit_0042 392499.Swit_1521 254
392499.Swit_0042 392499.Swit_1530 371
392499.Swit_0042 392499.Swit_1585 154
392499.Swit_0042 392499.Swit_1595 173
392499.Swit_0042 392499.Swit_1644 205
392499.Swit_0042 392499.Swit_1645 243
392499.Swit_0042 392499.Swit_1651 161
392499.Swit_0042 392499.Swit_1690 331
392499.Swit_0042 392499.Swit_1730 371
392499.Swit_0042 392499.Swit_1763 371
392499.Swit_0042 392499.Swit_1811 347
392499.Swit_0042 392499.Swit_1841 371
392499.Swit_0042 392499.Swit_1904 158
392499.Swit_0042 392499.Swit_1914 428
392499.Swit_0042 392499.Swit_1928 155
392499.Swit_0042 392499.Swit_1931 405
392499.Swit_0042 392499.Swit_1935 424
392499.Swit_0042 392499.Swit_1937 195
392499.Swit_0042 392499.Swit_1939 162
392499.Swit_0042 392499.Swit_1940 467
392499.Swit_0042 392499.Swit_1941 249
392499.Swit_0042 392499.Swit_1951 154
392499.Swit_0042 392499.Swit_1952 153
392499.Swit_0042 392499.Swit_2100 371
392499.Swit_0042 392499.Swit_2105 371
392499.Swit_0042 392499.Swit_2130 168
392499.Swit_0042 392499.Swit_2137 329
392499.Swit_0042 392499.Swit_2151 319
392499.Swit_0042 392499.Swit_2152 154
392499.Swit_0042 392499.Swit_2198 296
392499.Swit_0042 392499.Swit_2266 371
392499.Swit_0042 392499.Swit_2299 169
392499.Swit_0042 392499.Swit_2348 172
392499.Swit_0042 392499.Swit_2357 171
392499.Swit_0042 392499.Swit_2362 200
392499.Swit_0042 392499.Swit_2383 157
392499.Swit_0042 392499.Swit_2384 167
392499.Swit_0042 392499.Swit_2412 168
392499.Swit_0042 392499.Swit_2426 172
392499.Swit_0042 392499.Swit_2427 172
392499.Swit_0042 392499.Swit_2428 341
392499.Swit_0042 392499.Swit_2439 193
392499.Swit_0042 392499.Swit_2452 296
392499.Swit_0042 392499.Swit_2456 291
392499.Swit_0042 392499.Swit_2458 194
392499.Swit_0042 392499.Swit_2459 211
392499.Swit_0042 392499.Swit_2482 161
392499.Swit_0042 392499.Swit_2488 171
392499.Swit_0042 392499.Swit_2492 371
392499.Swit_0042 392499.Swit_2495 162
392499.Swit_0042 392499.Swit_2530 182
392499.Swit_0042 392499.Swit_2538 150
392499.Swit_0042 392499.Swit_2544 271
392499.Swit_0042 392499.Swit_2545 349
392499.Swit_0042 392499.Swit_2547 487
392499.Swit_0042 392499.Swit_2566 224
392499.Swit_0042 392499.Swit_2568 150
392499.Swit_0042 392499.Swit_2585 176
392499.Swit_0042 392499.Swit_2591 152
392499.Swit_0042 392499.Swit_2607 153
392499.Swit_0042 392499.Swit_2608 424
392499.Swit_0042 392499.Swit_2609 376
392499.Swit_0042 392499.Swit_2619 152
392499.Swit_0042 392499.Swit_2638 268
392499.Swit_0042 392499.Swit_2662 242
392499.Swit_0042 392499.Swit_2680 156
392499.Swit_0042 392499.Swit_2681 455
392499.Swit_0042 392499.Swit_2682 261
392499.Swit_0042 392499.Swit_2690 394
392499.Swit_0042 392499.Swit_2705 330
392499.Swit_0042 392499.Swit_2712 207
392499.Swit_0042 392499.Swit_2714 179
392499.Swit_0042 392499.Swit_2722 159
392499.Swit_0042 392499.Swit_2728 178
392499.Swit_0042 392499.Swit_2729 178
392499.Swit_0042 392499.Swit_2731 150
392499.Swit_0042 392499.Swit_2736 248
392499.Swit_0042 392499.Swit_2741 152
392499.Swit_0042 392499.Swit_2746 338
392499.Swit_0042 392499.Swit_2753 221
392499.Swit_0042 392499.Swit_2760 158
392499.Swit_0042 392499.Swit_2761 219
392499.Swit_0042 392499.Swit_2766 264
392499.Swit_0042 392499.Swit_2768 224
392499.Swit_0042 392499.Swit_2800 374
392499.Swit_0042 392499.Swit_2802 488
392499.Swit_0042 392499.Swit_2816 306
392499.Swit_0042 392499.Swit_2819 844
392499.Swit_0042 392499.Swit_2828 342
392499.Swit_0042 392499.Swit_2829 181
392499.Swit_0042 392499.Swit_2833 459
392499.Swit_0042 392499.Swit_2851 159
392499.Swit_0042 392499.Swit_2852 156
392499.Swit_0042 392499.Swit_2870 212
392499.Swit_0042 392499.Swit_2877 156
392499.Swit_0042 392499.Swit_2878 157
392499.Swit_0042 392499.Swit_2880 229
392499.Swit_0042 392499.Swit_2900 184
392499.Swit_0042 392499.Swit_2903 325
392499.Swit_0042 392499.Swit_2904 223
392499.Swit_0042 392499.Swit_2905 227
392499.Swit_0042 392499.Swit_2906 253
392499.Swit_0042 392499.Swit_2907 165
392499.Swit_0042 392499.Swit_2927 198
392499.Swit_0042 392499.Swit_2928 222
392499.Swit_0042 392499.Swit_2932 196
392499.Swit_0042 392499.Swit_2944 194
392499.Swit_0042 392499.Swit_2946 467
392499.Swit_0042 392499.Swit_3000 252
392499.Swit_0042 392499.Swit_3006 331
392499.Swit_0042 392499.Swit_3009 151
392499.Swit_0042 392499.Swit_3011 179
392499.Swit_0042 392499.Swit_3012 187
392499.Swit_0042 392499.Swit_3013 200
392499.Swit_0042 392499.Swit_3021 189
392499.Swit_0042 392499.Swit_3125 255
392499.Swit_0042 392499.Swit_3148 307
392499.Swit_0042 392499.Swit_3149 159
392499.Swit_0042 392499.Swit_3167 153
392499.Swit_0042 392499.Swit_3168 152
392499.Swit_0042 392499.Swit_3207 181
392499.Swit_0042 392499.Swit_3213 292
392499.Swit_0042 392499.Swit_3216 257
392499.Swit_0042 392499.Swit_3229 303
392499.Swit_0042 392499.Swit_3230 379
392499.Swit_0042 392499.Swit_3235 172
392499.Swit_0042 392499.Swit_3306 371
392499.Swit_0042 392499.Swit_3371 577
392499.Swit_0042 392499.Swit_3378 174
392499.Swit_0042 392499.Swit_3379 182
392499.Swit_0042 392499.Swit_3399 371
392499.Swit_0042 392499.Swit_3446 171
392499.Swit_0042 392499.Swit_3449 487
392499.Swit_0042 392499.Swit_3455 157
392499.Swit_0042 392499.Swit_3467 493
392499.Swit_0042 392499.Swit_3468 547
392499.Swit_0042 392499.Swit_3477 172
392499.Swit_0042 392499.Swit_3480 195
392499.Swit_0042 392499.Swit_3528 547
392499.Swit_0042 392499.Swit_3532 303
392499.Swit_0042 392499.Swit_3540 269
392499.Swit_0042 392499.Swit_3565 611
392499.Swit_0042 392499.Swit_3588 643
392499.Swit_0042 392499.Swit_3594 177
392499.Swit_0042 392499.Swit_3595 190
392499.Swit_0042 392499.Swit_3602 174
392499.Swit_0042 392499.Swit_3612 174
392499.Swit_0042 392499.Swit_3617 212
392499.Swit_0042 392499.Swit_3618 170
392499.Swit_0042 392499.Swit_3663 367
392499.Swit_0042 392499.Swit_3664 275
392499.Swit_0042 392499.Swit_3667 207
392499.Swit_0042 392499.Swit_3709 154
392499.Swit_0042 392499.Swit_3712 153
392499.Swit_0042 392499.Swit_3720 522
392499.Swit_0042 392499.Swit_3725 153
392499.Swit_0042 392499.Swit_3774 253
392499.Swit_0042 392499.Swit_3775 191
392499.Swit_0042 392499.Swit_3786 155
392499.Swit_0042 392499.Swit_3792 371
392499.Swit_0042 392499.Swit_3796 168
392499.Swit_0042 392499.Swit_3798 295
392499.Swit_0042 392499.Swit_3808 375
392499.Swit_0042 392499.Swit_3810 237
392499.Swit_0042 392499.Swit_3817 151
392499.Swit_0042 392499.Swit_3822 174
392499.Swit_0042 392499.Swit_3826 301
392499.Swit_0042 392499.Swit_3829 159
392499.Swit_0042 392499.Swit_3830 300
392499.Swit_0042 392499.Swit_3836 151
392499.Swit_0042 392499.Swit_3841 154
392499.Swit_0042 392499.Swit_3842 494
392499.Swit_0042 392499.Swit_3843 424
392499.Swit_0042 392499.Swit_3855 428
392499.Swit_0042 392499.Swit_3862 184
392499.Swit_0042 392499.Swit_3870 226
392499.Swit_0042 392499.Swit_3874 156
392499.Swit_0042 392499.Swit_3877 301
392499.Swit_0042 392499.Swit_3895 172
392499.Swit_0042 392499.Swit_3903 207
392499.Swit_0042 392499.Swit_3910 465
392499.Swit_0042 392499.Swit_3921 248
392499.Swit_0042 392499.Swit_3922 239
392499.Swit_0042 392499.Swit_3928 488
392499.Swit_0042 392499.Swit_3929 211
392499.Swit_0042 392499.Swit_3935 197
392499.Swit_0042 392499.Swit_3943 215
392499.Swit_0042 392499.Swit_3965 260
392499.Swit_0042 392499.Swit_3979 169
392499.Swit_0042 392499.Swit_3982 169
392499.Swit_0042 392499.Swit_4008 522
392499.Swit_0042 392499.Swit_4029 371
392499.Swit_0042 392499.Swit_4041 203
392499.Swit_0042 392499.Swit_4043 469
392499.Swit_0042 392499.Swit_4048 628
392499.Swit_0042 392499.Swit_4052 158
392499.Swit_0042 392499.Swit_4053 152
392499.Swit_0042 392499.Swit_4079 175
392499.Swit_0042 392499.Swit_4110 174
392499.Swit_0042 392499.Swit_4121 371
392499.Swit_0042 392499.Swit_4181 371
392499.Swit_0042 392499.Swit_4275 200
392499.Swit_0042 392499.Swit_4299 331
392499.Swit_0042 392499.Swit_4342 164
392499.Swit_0042 392499.Swit_4371 371
392499.Swit_0042 392499.Swit_4372 371
392499.Swit_0042 392499.Swit_4429 152
392499.Swit_0042 392499.Swit_4464 154
392499.Swit_0042 392499.Swit_4470 165
392499.Swit_0042 392499.Swit_4471 620
392499.Swit_0042 392499.Swit_4477 260
392499.Swit_0042 392499.Swit_4489 172
392499.Swit_0042 392499.Swit_4491 327
392499.Swit_0042 392499.Swit_4493 207
392499.Swit_0042 392499.Swit_4503 162
392499.Swit_0042 392499.Swit_4505 204
392499.Swit_0042 392499.Swit_4508 172
392499.Swit_0042 392499.Swit_4511 152
392499.Swit_0042 392499.Swit_4512 303
392499.Swit_0042 392499.Swit_4513 154
392499.Swit_0042 392499.Swit_4517 178
392499.Swit_0042 392499.Swit_4553 158
392499.Swit_0042 392499.Swit_4563 488
392499.Swit_0042 392499.Swit_4577 496
392499.Swit_0042 392499.Swit_4578 488
392499.Swit_0042 392499.Swit_4589 153
392499.Swit_0042 392499.Swit_4628 186
392499.Swit_0042 392499.Swit_4644 208
392499.Swit_0042 392499.Swit_4650 153
392499.Swit_0042 392499.Swit_4652 154
392499.Swit_0042 392499.Swit_4660 229
392499.Swit_0042 392499.Swit_4690 197
392499.Swit_0042 392499.Swit_4691 290
392499.Swit_0042 392499.Swit_4718 266
392499.Swit_0042 392499.Swit_4719 347
392499.Swit_0042 392499.Swit_4722 284
392499.Swit_0042 392499.Swit_4724 295
392499.Swit_0042 392499.Swit_4744 153
392499.Swit_0042 392499.Swit_4769 234
392499.Swit_0042 392499.Swit_4787 150
392499.Swit_0042 392499.Swit_4793 152
392499.Swit_0042 392499.Swit_4801 155
392499.Swit_0042 392499.Swit_4830 442
392499.Swit_0042 392499.Swit_4833 205
392499.Swit_0042 392499.Swit_4978 174
392499.Swit_0042 392499.Swit_5134 371
392499.Swit_0042 392499.Swit_5159 191
392499.Swit_0042 392499.Swit_5207 159
392499.Swit_0042 392499.Swit_5213 198
392499.Swit_0042 392499.Swit_5223 191
392499.Swit_0042 392499.Swit_5266 203
392499.Swit_0042 392499.Swit_5282 169
392499.Swit_0042 392499.Swit_5285 467
392499.Swit_0042 392499.Swit_5334 211
392499.Swit_0042 392499.Swit_5339 208
392499.Swit_0042 392499.Swit_5369 178
392499.Swit_0042 392499.Swit_5387 220
392499.Swit_0042 392499.Swit_5400 376
392499.Swit_0043 392499.Swit_0001 178
392499.Swit_0043 392499.Swit_0002 185
392499.Swit_0043 392499.Swit_0003 195
392499.Swit_0043 392499.Swit_0007 244
392499.Swit_0043 392499.Swit_0008 244
392499.Swit_0043 392499.Swit_0013 239
392499.Swit_0043 392499.Swit_0020 237
392499.Swit_0043 392499.Swit_0025 386
392499.Swit_0043 392499.Swit_0033 190
392499.Swit_0043 392499.Swit_0034 258
392499.Swit_0043 392499.Swit_0042 823
392499.Swit_0043 392499.Swit_0044 717
392499.Swit_0043 392499.Swit_0045 325
392499.Swit_0043 392499.Swit_0048 247
392499.Swit_0043 392499.Swit_0053 169
392499.Swit_0043 392499.Swit_0055 300
392499.Swit_0043 392499.Swit_0056 176
392499.Swit_0043 392499.Swit_0060 152
392499.Swit_0043 392499.Swit_0061 315
392499.Swit_0043 392499.Swit_0074 305
392499.Swit_0043 392499.Swit_0083 495
392499.Swit_0043 392499.Swit_0084 336
392499.Swit_0043 392499.Swit_0086 466
392499.Swit_0043 392499.Swit_0087 169
392499.Swit_0043 392499.Swit_0088 296
392499.Swit_0043 392499.Swit_0089 310
392499.Swit_0043 392499.Swit_0090 424
392499.Swit_0043 392499.Swit_0098 172
392499.Swit_0043 392499.Swit_0102 195
392499.Swit_0043 392499.Swit_0107 613
392499.Swit_0043 392499.Swit_0125 196
392499.Swit_0043 392499.Swit_0133 313
392499.Swit_0043 392499.Swit_0142 264
392499.Swit_0043 392499.Swit_0208 174
392499.Swit_0043 392499.Swit_0209 256
392499.Swit_0043 392499.Swit_0218 208
392499.Swit_0043 392499.Swit_0219 349
392499.Swit_0043 392499.Swit_0229 289
392499.Swit_0043 392499.Swit_0241 299
392499.Swit_0043 392499.Swit_0243 220
392499.Swit_0043 392499.Swit_0245 175
392499.Swit_0043 392499.Swit_0253 425
392499.Swit_0043 392499.Swit_0264 175
392499.Swit_0043 392499.Swit_0273 250
392499.Swit_0043 392499.Swit_0285 166
392499.Swit_0043 392499.Swit_0390 152
392499.Swit_0043 392499.Swit_0406 391
392499.Swit_0043 392499.Swit_0408 274
392499.Swit_0043 392499.Swit_0412 158
392499.Swit_0043 392499.Swit_0425 156
392499.Swit_0043 392499.Swit_0431 256
392499.Swit_0043 392499.Swit_0438 159
392499.Swit_0043 392499.Swit_0439 210
392499.Swit_0043 392499.Swit_0446 207
392499.Swit_0043 392499.Swit_0447 172
392499.Swit_0043 392499.Swit_0450 174
392499.Swit_0043 392499.Swit_0454 195
392499.Swit_0043 392499.Swit_0460 205
392499.Swit_0043 392499.Swit_0461 216
392499.Swit_0043 392499.Swit_0462 577
392499.Swit_0043 392499.Swit_0463 206
392499.Swit_0043 392499.Swit_0464 389
392499.Swit_0043 392499.Swit_0468 188
392499.Swit_0043 392499.Swit_0470 240
392499.Swit_0043 392499.Swit_0473 163
392499.Swit_0043 392499.Swit_0482 337
392499.Swit_0043 392499.Swit_0484 284
392499.Swit_0043 392499.Swit_0486 309
392499.Swit_0043 392499.Swit_0487 393
392499.Swit_0043 392499.Swit_0492 182
392499.Swit_0043 392499.Swit_0495 342
392499.Swit_0043 392499.Swit_0508 708
392499.Swit_0043 392499.Swit_0512 194
392499.Swit_0043 392499.Swit_0539 170
392499.Swit_0043 392499.Swit_0541 152
392499.Swit_0043 392499.Swit_0559 196
392499.Swit_0043 392499.Swit_0569 253
392499.Swit_0043 392499.Swit_0573 161
392499.Swit_0043 392499.Swit_0590 168
392499.Swit_0043 392499.Swit_0593 244
392499.Swit_0043 392499.Swit_0594 509
392499.Swit_0043 392499.Swit_0597 618
392499.Swit_0043 392499.Swit_0598 509
392499.Swit_0043 392499.Swit_0599 243
392499.Swit_0043 392499.Swit_0601 343
392499.Swit_0043 392499.Swit_0608 254
392499.Swit_0043 392499.Swit_0637 313
392499.Swit_0043 392499.Swit_0642 221
392499.Swit_0043 392499.Swit_0659 175
392499.Swit_0043 392499.Swit_0686 163
392499.Swit_0043 392499.Swit_0717 165
392499.Swit_0043 392499.Swit_0775 163
392499.Swit_0043 392499.Swit_0797 271
392499.Swit_0043 392499.Swit_0807 239
392499.Swit_0043 392499.Swit_0844 587
392499.Swit_0043 392499.Swit_0851 269
392499.Swit_0043 392499.Swit_0859 169
392499.Swit_0043 392499.Swit_0862 173
392499.Swit_0043 392499.Swit_0882 547
392499.Swit_0043 392499.Swit_0892 154
392499.Swit_0043 392499.Swit_0921 154
392499.Swit_0043 392499.Swit_0939 216
392499.Swit_0043 392499.Swit_0943 216
392499.Swit_0043 392499.Swit_0971 165
392499.Swit_0043 392499.Swit_1071 171
392499.Swit_0043 392499.Swit_1086 162
392499.Swit_0043 392499.Swit_1087 184
392499.Swit_0043 392499.Swit_1092 361
392499.Swit_0043 392499.Swit_1113 192
392499.Swit_0043 392499.Swit_1119 159
392499.Swit_0043 392499.Swit_1120 154
392499.Swit_0043 392499.Swit_1131 492
392499.Swit_0043 392499.Swit_1140 271
392499.Swit_0043 392499.Swit_1176 161
392499.Swit_0043 392499.Swit_1183 170
392499.Swit_0043 392499.Swit_1187 169
392499.Swit_0043 392499.Swit_1202 263
392499.Swit_0043 392499.Swit_1212 243
392499.Swit_0043 392499.Swit_1238 169
392499.Swit_0043 392499.Swit_1246 207
392499.Swit_0043 392499.Swit_1249 195
392499.Swit_0043 392499.Swit_1254 228
392499.Swit_0043 392499.Swit_1256 210
392499.Swit_0043 392499.Swit_1283 210
392499.Swit_0043 392499.Swit_1284 210
392499.Swit_0043 392499.Swit_1300 198
392499.Swit_0043 392499.Swit_1315 167
392499.Swit_0043 392499.Swit_1321 176
392499.Swit_0043 392499.Swit_1326 308
392499.Swit_0043 392499.Swit_1327 226
392499.Swit_0043 392499.Swit_1328 344
392499.Swit_0043 392499.Swit_1329 247
392499.Swit_0043 392499.Swit_1332 539
392499.Swit_0043 392499.Swit_1333 806
392499.Swit_0043 392499.Swit_1334 179
392499.Swit_0043 392499.Swit_1335 202
392499.Swit_0043 392499.Swit_1336 274
392499.Swit_0043 392499.Swit_1337 271
392499.Swit_0043 392499.Swit_1338 381
392499.Swit_0043 392499.Swit_1339 379
392499.Swit_0043 392499.Swit_1340 302
392499.Swit_0043 392499.Swit_1341 385
392499.Swit_0043 392499.Swit_1342 353
392499.Swit_0043 392499.Swit_1343 267
392499.Swit_0043 392499.Swit_1344 167
392499.Swit_0043 392499.Swit_1345 207
392499.Swit_0043 392499.Swit_1346 261
392499.Swit_0043 392499.Swit_1347 261
392499.Swit_0043 392499.Swit_1348 160
392499.Swit_0043 392499.Swit_1349 376
392499.Swit_0043 392499.Swit_1350 261
392499.Swit_0043 392499.Swit_1351 233
392499.Swit_0043 392499.Swit_1352 266
392499.Swit_0043 392499.Swit_1353 270
392499.Swit_0043 392499.Swit_1354 264
392499.Swit_0043 392499.Swit_1355 243
392499.Swit_0043 392499.Swit_1356 271
392499.Swit_0043 392499.Swit_1357 308
392499.Swit_0043 392499.Swit_1358 259
392499.Swit_0043 392499.Swit_1366 175
392499.Swit_0043 392499.Swit_1377 258
392499.Swit_0043 392499.Swit_1378 211
392499.Swit_0043 392499.Swit_1389 298
392499.Swit_0043 392499.Swit_1397 268
392499.Swit_0043 392499.Swit_1403 228
392499.Swit_0043 392499.Swit_1404 343
392499.Swit_0043 392499.Swit_1410 183
392499.Swit_0043 392499.Swit_1414 240
392499.Swit_0043 392499.Swit_1416 233
392499.Swit_0043 392499.Swit_1421 181
392499.Swit_0043 392499.Swit_1450 154
392499.Swit_0043 392499.Swit_1451 156
392499.Swit_0043 392499.Swit_1452 229
392499.Swit_0043 392499.Swit_1453 460
392499.Swit_0043 392499.Swit_1454 302
392499.Swit_0043 392499.Swit_1455 211
392499.Swit_0043 392499.Swit_1492 253
392499.Swit_0043 392499.Swit_1499 190
392499.Swit_0043 392499.Swit_1504 169
392499.Swit_0043 392499.Swit_1506 169
392499.Swit_0043 392499.Swit_1513 437
392499.Swit_0043 392499.Swit_1516 201
392499.Swit_0043 392499.Swit_1518 334
392499.Swit_0043 392499.Swit_1521 466
392499.Swit_0043 392499.Swit_1601 184
392499.Swit_0043 392499.Swit_1637 193
392499.Swit_0043 392499.Swit_1644 740
392499.Swit_0043 392499.Swit_1651 561
392499.Swit_0043 392499.Swit_1663 163
392499.Swit_0043 392499.Swit_1667 584
392499.Swit_0043 392499.Swit_1668 218
392499.Swit_0043 392499.Swit_1674 163
392499.Swit_0043 392499.Swit_1822 163
392499.Swit_0043 392499.Swit_1904 369
392499.Swit_0043 392499.Swit_1912 289
392499.Swit_0043 392499.Swit_1916 443
392499.Swit_0043 392499.Swit_1932 316
392499.Swit_0043 392499.Swit_1933 274
392499.Swit_0043 392499.Swit_1939 254
392499.Swit_0043 392499.Swit_1940 438
392499.Swit_0043 392499.Swit_1950 156
392499.Swit_0043 392499.Swit_1967 154
392499.Swit_0043 392499.Swit_1986 163
392499.Swit_0043 392499.Swit_2006 154
392499.Swit_0043 392499.Swit_2030 241
392499.Swit_0043 392499.Swit_2118 181
392499.Swit_0043 392499.Swit_2132 416
392499.Swit_0043 392499.Swit_2133 410
392499.Swit_0043 392499.Swit_2135 357
392499.Swit_0043 392499.Swit_2136 360
392499.Swit_0043 392499.Swit_2137 316
392499.Swit_0043 392499.Swit_2138 499
392499.Swit_0043 392499.Swit_2140 501
392499.Swit_0043 392499.Swit_2141 560
392499.Swit_0043 392499.Swit_2142 865
392499.Swit_0043 392499.Swit_2157 247
392499.Swit_0043 392499.Swit_2163 170
392499.Swit_0043 392499.Swit_2198 245
392499.Swit_0043 392499.Swit_2318 224
392499.Swit_0043 392499.Swit_2326 203
392499.Swit_0043 392499.Swit_2337 178
392499.Swit_0043 392499.Swit_2338 182
392499.Swit_0043 392499.Swit_2340 509
392499.Swit_0043 392499.Swit_2347 297
392499.Swit_0043 392499.Swit_2348 553
392499.Swit_0043 392499.Swit_2350 220
392499.Swit_0043 392499.Swit_2355 189
392499.Swit_0043 392499.Swit_2356 298
392499.Swit_0043 392499.Swit_2357 169
392499.Swit_0043 392499.Swit_2380 213
392499.Swit_0043 392499.Swit_2383 197
392499.Swit_0043 392499.Swit_2387 231
392499.Swit_0043 392499.Swit_2388 443
392499.Swit_0043 392499.Swit_2389 392
392499.Swit_0043 392499.Swit_2391 194
392499.Swit_0043 392499.Swit_2402 296
392499.Swit_0043 392499.Swit_2409 183
392499.Swit_0043 392499.Swit_2426 202
392499.Swit_0043 392499.Swit_2428 497
392499.Swit_0043 392499.Swit_2429 262
392499.Swit_0043 392499.Swit_2431 200
392499.Swit_0043 392499.Swit_2438 399
392499.Swit_0043 392499.Swit_2439 438
392499.Swit_0043 392499.Swit_2452 216
392499.Swit_0043 392499.Swit_2456 538
392499.Swit_0043 392499.Swit_2457 529
392499.Swit_0043 392499.Swit_2465 157
392499.Swit_0043 392499.Swit_2489 209
392499.Swit_0043 392499.Swit_2498 163
392499.Swit_0043 392499.Swit_2505 163
392499.Swit_0043 392499.Swit_2528 194
392499.Swit_0043 392499.Swit_2530 448
392499.Swit_0043 392499.Swit_2531 741
392499.Swit_0043 392499.Swit_2532 469
392499.Swit_0043 392499.Swit_2543 192
392499.Swit_0043 392499.Swit_2544 347
392499.Swit_0043 392499.Swit_2554 169
392499.Swit_0043 392499.Swit_2555 240
392499.Swit_0043 392499.Swit_2556 239
392499.Swit_0043 392499.Swit_2562 219
392499.Swit_0043 392499.Swit_2563 230
392499.Swit_0043 392499.Swit_2564 305
392499.Swit_0043 392499.Swit_2604 309
392499.Swit_0043 392499.Swit_2620 509
392499.Swit_0043 392499.Swit_2656 260
392499.Swit_0043 392499.Swit_2657 241
392499.Swit_0043 392499.Swit_2658 182
392499.Swit_0043 392499.Swit_2662 289
392499.Swit_0043 392499.Swit_2663 202
392499.Swit_0043 392499.Swit_2669 183
392499.Swit_0043 392499.Swit_2676 305
392499.Swit_0043 392499.Swit_2682 485
392499.Swit_0043 392499.Swit_2685 160
392499.Swit_0043 392499.Swit_2692 464
392499.Swit_0043 392499.Swit_2694 425
392499.Swit_0043 392499.Swit_2712 152
392499.Swit_0043 392499.Swit_2714 161
392499.Swit_0043 392499.Swit_2717 347
392499.Swit_0043 392499.Swit_2723 170
392499.Swit_0043 392499.Swit_2728 182
392499.Swit_0043 392499.Swit_2729 219
392499.Swit_0043 392499.Swit_2746 658
392499.Swit_0043 392499.Swit_2747 347
392499.Swit_0043 392499.Swit_2753 241
392499.Swit_0043 392499.Swit_2758 193
392499.Swit_0043 392499.Swit_2760 369
392499.Swit_0043 392499.Swit_2775 177
392499.Swit_0043 392499.Swit_2789 160
392499.Swit_0043 392499.Swit_2795 191
392499.Swit_0043 392499.Swit_2798 163
392499.Swit_0043 392499.Swit_2802 202
392499.Swit_0043 392499.Swit_2827 218
392499.Swit_0043 392499.Swit_2830 355
392499.Swit_0043 392499.Swit_2835 335
392499.Swit_0043 392499.Swit_2836 169
392499.Swit_0043 392499.Swit_2846 210
392499.Swit_0043 392499.Swit_2850 195
392499.Swit_0043 392499.Swit_2852 418
392499.Swit_0043 392499.Swit_2880 169
392499.Swit_0043 392499.Swit_2889 170
392499.Swit_0043 392499.Swit_2890 274
392499.Swit_0043 392499.Swit_2892 179
392499.Swit_0043 392499.Swit_2903 227
392499.Swit_0043 392499.Swit_2905 205
392499.Swit_0043 392499.Swit_2907 315
392499.Swit_0043 392499.Swit_2930 359
392499.Swit_0043 392499.Swit_2962 242
392499.Swit_0043 392499.Swit_2980 288
392499.Swit_0043 392499.Swit_2983 180
392499.Swit_0043 392499.Swit_2985 174
392499.Swit_0043 392499.Swit_2999 238
392499.Swit_0043 392499.Swit_3000 151
392499.Swit_0043 392499.Swit_3001 170
392499.Swit_0043 392499.Swit_3102 169
392499.Swit_0043 392499.Swit_3108 156
392499.Swit_0043 392499.Swit_3110 209
392499.Swit_0043 392499.Swit_3121 278
392499.Swit_0043 392499.Swit_3123 205
392499.Swit_0043 392499.Swit_3126 524
392499.Swit_0043 392499.Swit_3129 240
392499.Swit_0043 392499.Swit_3132 183
392499.Swit_0043 392499.Swit_3149 169
392499.Swit_0043 392499.Swit_3177 521
392499.Swit_0043 392499.Swit_3213 499
392499.Swit_0043 392499.Swit_3218 202
392499.Swit_0043 392499.Swit_3235 175
392499.Swit_0043 392499.Swit_3236 156
392499.Swit_0043 392499.Swit_3244 193
392499.Swit_0043 392499.Swit_3300 230
392499.Swit_0043 392499.Swit_3371 347
392499.Swit_0043 392499.Swit_3373 252
392499.Swit_0043 392499.Swit_3374 269
392499.Swit_0043 392499.Swit_3404 202
392499.Swit_0043 392499.Swit_3449 236
392499.Swit_0043 392499.Swit_3467 333
392499.Swit_0043 392499.Swit_3468 270
392499.Swit_0043 392499.Swit_3476 227
392499.Swit_0043 392499.Swit_3477 175
392499.Swit_0043 392499.Swit_3480 169
392499.Swit_0043 392499.Swit_3488 173
392499.Swit_0043 392499.Swit_3489 169
392499.Swit_0043 392499.Swit_3490 230
392499.Swit_0043 392499.Swit_3527 500
392499.Swit_0043 392499.Swit_3541 152
392499.Swit_0043 392499.Swit_3550 237
392499.Swit_0043 392499.Swit_3552 463
392499.Swit_0043 392499.Swit_3553 291
392499.Swit_0043 392499.Swit_3554 201
392499.Swit_0043 392499.Swit_3555 268
392499.Swit_0043 392499.Swit_3556 467
392499.Swit_0043 392499.Swit_3565 301
392499.Swit_0043 392499.Swit_3566 257
392499.Swit_0043 392499.Swit_3588 276
392499.Swit_0043 392499.Swit_3597 301
392499.Swit_0043 392499.Swit_3606 278
392499.Swit_0043 392499.Swit_3618 330
392499.Swit_0043 392499.Swit_3643 163
392499.Swit_0043 392499.Swit_3732 232
392499.Swit_0043 392499.Swit_3744 163
392499.Swit_0043 392499.Swit_3784 228
392499.Swit_0043 392499.Swit_3787 169
392499.Swit_0043 392499.Swit_3809 474
392499.Swit_0043 392499.Swit_3810 360
392499.Swit_0043 392499.Swit_3814 206
392499.Swit_0043 392499.Swit_3816 509
392499.Swit_0043 392499.Swit_3819 491
392499.Swit_0043 392499.Swit_3820 169
392499.Swit_0043 392499.Swit_3823 295
392499.Swit_0043 392499.Swit_3826 412
392499.Swit_0043 392499.Swit_3827 477
392499.Swit_0043 392499.Swit_3828 240
392499.Swit_0043 392499.Swit_3833 154
392499.Swit_0043 392499.Swit_3836 151
392499.Swit_0043 392499.Swit_3845 257
392499.Swit_0043 392499.Swit_3847 197
392499.Swit_0043 392499.Swit_3870 369
392499.Swit_0043 392499.Swit_3871 304
392499.Swit_0043 392499.Swit_3891 316
392499.Swit_0043 392499.Swit_3892 340
392499.Swit_0043 392499.Swit_3895 173
392499.Swit_0043 392499.Swit_3900 228
392499.Swit_0043 392499.Swit_3935 549
392499.Swit_0043 392499.Swit_3952 181
392499.Swit_0043 392499.Swit_3972 153
392499.Swit_0043 392499.Swit_3990 486
392499.Swit_0043 392499.Swit_4020 170
392499.Swit_0043 392499.Swit_4023 182
392499.Swit_0043 392499.Swit_4027 417
392499.Swit_0043 392499.Swit_4039 233
392499.Swit_0043 392499.Swit_4040 202
392499.Swit_0043 392499.Swit_4041 265
392499.Swit_0043 392499.Swit_4042 486
392499.Swit_0043 392499.Swit_4043 341
392499.Swit_0043 392499.Swit_4045 533
392499.Swit_0043 392499.Swit_4048 159
392499.Swit_0043 392499.Swit_4055 628
392499.Swit_0043 392499.Swit_4099 200
392499.Swit_0043 392499.Swit_4106 186
392499.Swit_0043 392499.Swit_4110 395
392499.Swit_0043 392499.Swit_4142 193
392499.Swit_0043 392499.Swit_4292 216
392499.Swit_0043 392499.Swit_4377 238
392499.Swit_0043 392499.Swit_4409 268
392499.Swit_0043 392499.Swit_4451 171
392499.Swit_0043 392499.Swit_4474 225
392499.Swit_0043 392499.Swit_4483 169
392499.Swit_0043 392499.Swit_4491 211
392499.Swit_0043 392499.Swit_4493 192
392499.Swit_0043 392499.Swit_4502 184
392499.Swit_0043 392499.Swit_4508 267
392499.Swit_0043 392499.Swit_4539 241
392499.Swit_0043 392499.Swit_4548 233
392499.Swit_0043 392499.Swit_4554 160
392499.Swit_0043 392499.Swit_4563 363
392499.Swit_0043 392499.Swit_4574 276
392499.Swit_0043 392499.Swit_4578 189
392499.Swit_0043 392499.Swit_4594 257
392499.Swit_0043 392499.Swit_4595 161
392499.Swit_0043 392499.Swit_4603 159
392499.Swit_0043 392499.Swit_4604 151
392499.Swit_0043 392499.Swit_4616 157
392499.Swit_0043 392499.Swit_4637 354
392499.Swit_0043 392499.Swit_4644 157
392499.Swit_0043 392499.Swit_4645 298
392499.Swit_0043 392499.Swit_4660 169
392499.Swit_0043 392499.Swit_4665 301
392499.Swit_0043 392499.Swit_4672 180
392499.Swit_0043 392499.Swit_4682 395
392499.Swit_0043 392499.Swit_4694 173
392499.Swit_0043 392499.Swit_4698 170
392499.Swit_0043 392499.Swit_4699 225
392499.Swit_0043 392499.Swit_4708 163
392499.Swit_0043 392499.Swit_4712 175
392499.Swit_0043 392499.Swit_4714 163
392499.Swit_0043 392499.Swit_4715 469
392499.Swit_0043 392499.Swit_4718 153
392499.Swit_0043 392499.Swit_4727 239
392499.Swit_0043 392499.Swit_4729 465
392499.Swit_0043 392499.Swit_4733 459
392499.Swit_0043 392499.Swit_4751 761
392499.Swit_0043 392499.Swit_4752 154
392499.Swit_0043 392499.Swit_4758 274
392499.Swit_0043 392499.Swit_4759 274
392499.Swit_0043 392499.Swit_4764 275
392499.Swit_0043 392499.Swit_4768 712
392499.Swit_0043 392499.Swit_4769 271
392499.Swit_0043 392499.Swit_4770 188
392499.Swit_0043 392499.Swit_4819 188
392499.Swit_0043 392499.Swit_4831 301
392499.Swit_0043 392499.Swit_4833 675
392499.Swit_0043 392499.Swit_4834 299
392499.Swit_0043 392499.Swit_4854 231
392499.Swit_0043 392499.Swit_4857 271
392499.Swit_0043 392499.Swit_4858 225
392499.Swit_0043 392499.Swit_4883 275
392499.Swit_0043 392499.Swit_4884 161
392499.Swit_0043 392499.Swit_4948 154
392499.Swit_0043 392499.Swit_4993 307
392499.Swit_0043 392499.Swit_5029 157
392499.Swit_0043 392499.Swit_5034 192
392499.Swit_0043 392499.Swit_5089 156
392499.Swit_0043 392499.Swit_5214 195
392499.Swit_0043 392499.Swit_5215 171
392499.Swit_0043 392499.Swit_5247 232
392499.Swit_0043 392499.Swit_5290 188
392499.Swit_0043 392499.Swit_5319 165
392499.Swit_0043 392499.Swit_5320 182
392499.Swit_0043 392499.Swit_5339 157
392499.Swit_0043 392499.Swit_5351 224
392499.Swit_0043 392499.Swit_5387 296
392499.Swit_0043 392499.Swit_5397 275
392499.Swit_0044 392499.Swit_0030 219
392499.Swit_0044 392499.Swit_0033 208
392499.Swit_0044 392499.Swit_0034 179
392499.Swit_0044 392499.Swit_0037 720
392499.Swit_0044 392499.Swit_0039 436
392499.Swit_0044 392499.Swit_0042 583
392499.Swit_0044 392499.Swit_0043 717
392499.Swit_0044 392499.Swit_0045 535
392499.Swit_0044 392499.Swit_0243 276
392499.Swit_0044 392499.Swit_0273 200
392499.Swit_0044 392499.Swit_0274 239
392499.Swit_0044 392499.Swit_0390 172
392499.Swit_0044 392499.Swit_0447 195
392499.Swit_0044 392499.Swit_0542 227
392499.Swit_0044 392499.Swit_0578 204
392499.Swit_0044 392499.Swit_0786 156
392499.Swit_0044 392499.Swit_0787 156
392499.Swit_0044 392499.Swit_0792 158
392499.Swit_0044 392499.Swit_0873 181
392499.Swit_0044 392499.Swit_0874 191
392499.Swit_0044 392499.Swit_0929 171
392499.Swit_0044 392499.Swit_1080 168
392499.Swit_0044 392499.Swit_1101 217
392499.Swit_0044 392499.Swit_1102 204
392499.Swit_0044 392499.Swit_1103 196
392499.Swit_0044 392499.Swit_1104 208
392499.Swit_0044 392499.Swit_1140 183
392499.Swit_0044 392499.Swit_1146 172
392499.Swit_0044 392499.Swit_1159 189
392499.Swit_0044 392499.Swit_1162 156
392499.Swit_0044 392499.Swit_1164 155
392499.Swit_0044 392499.Swit_1236 187
392499.Swit_0044 392499.Swit_1287 154
392499.Swit_0044 392499.Swit_1313 191
392499.Swit_0044 392499.Swit_1498 163
392499.Swit_0044 392499.Swit_1576 187
392499.Swit_0044 392499.Swit_1761 229
392499.Swit_0044 392499.Swit_1798 166
392499.Swit_0044 392499.Swit_1899 202
392499.Swit_0044 392499.Swit_2029 158
392499.Swit_0044 392499.Swit_2147 171
392499.Swit_0044 392499.Swit_2235 201
392499.Swit_0044 392499.Swit_2358 200
392499.Swit_0044 392499.Swit_2363 343
392499.Swit_0044 392499.Swit_2374 181
392499.Swit_0044 392499.Swit_2531 171
392499.Swit_0044 392499.Swit_2532 171
392499.Swit_0044 392499.Swit_2673 311
392499.Swit_0044 392499.Swit_2690 262
392499.Swit_0044 392499.Swit_2715 229
392499.Swit_0044 392499.Swit_2852 171
392499.Swit_0044 392499.Swit_2858 163
392499.Swit_0044 392499.Swit_3440 168
392499.Swit_0044 392499.Swit_3491 151
392499.Swit_0044 392499.Swit_3568 172
392499.Swit_0044 392499.Swit_3575 302
392499.Swit_0044 392499.Swit_3784 179
392499.Swit_0044 392499.Swit_3807 282
392499.Swit_0044 392499.Swit_3948 157
392499.Swit_0044 392499.Swit_4097 194
392499.Swit_0044 392499.Swit_4267 202
392499.Swit_0044 392499.Swit_4321 208
392499.Swit_0044 392499.Swit_4408 153
392499.Swit_0044 392499.Swit_4601 182
392499.Swit_0044 392499.Swit_4608 229
392499.Swit_0044 392499.Swit_4719 500
392499.Swit_0044 392499.Swit_5253 151
392499.Swit_0044 392499.Swit_5267 159
392499.Swit_0045 392499.Swit_0007 170
392499.Swit_0045 392499.Swit_0013 377
392499.Swit_0045 392499.Swit_0030 251
392499.Swit_0045 392499.Swit_0042 266
392499.Swit_0045 392499.Swit_0043 325
392499.Swit_0045 392499.Swit_0044 535
392499.Swit_0045 392499.Swit_0055 179
392499.Swit_0045 392499.Swit_0056 222
392499.Swit_0045 392499.Swit_0083 348
392499.Swit_0045 392499.Swit_0087 217
392499.Swit_0045 392499.Swit_0088 366
392499.Swit_0045 392499.Swit_0109 337
392499.Swit_0045 392499.Swit_0126 152
392499.Swit_0045 392499.Swit_0133 197
392499.Swit_0045 392499.Swit_0156 301
392499.Swit_0045 392499.Swit_0208 213
392499.Swit_0045 392499.Swit_0251 157
392499.Swit_0045 392499.Swit_0253 428
392499.Swit_0045 392499.Swit_0347 152
392499.Swit_0045 392499.Swit_0390 559
392499.Swit_0045 392499.Swit_0408 256
392499.Swit_0045 392499.Swit_0410 184
392499.Swit_0045 392499.Swit_0425 169
392499.Swit_0045 392499.Swit_0431 180
392499.Swit_0045 392499.Swit_0435 272
392499.Swit_0045 392499.Swit_0447 338
392499.Swit_0045 392499.Swit_0450 322
392499.Swit_0045 392499.Swit_0460 204
392499.Swit_0045 392499.Swit_0461 229
392499.Swit_0045 392499.Swit_0467 181
392499.Swit_0045 392499.Swit_0485 270
392499.Swit_0045 392499.Swit_0491 152
392499.Swit_0045 392499.Swit_0506 175
392499.Swit_0045 392499.Swit_0508 156
392499.Swit_0045 392499.Swit_0516 242
392499.Swit_0045 392499.Swit_0522 547
392499.Swit_0045 392499.Swit_0558 201
392499.Swit_0045 392499.Swit_0566 155
392499.Swit_0045 392499.Swit_0568 450
392499.Swit_0045 392499.Swit_0572 171
392499.Swit_0045 392499.Swit_0573 152
392499.Swit_0045 392499.Swit_0576 223
392499.Swit_0045 392499.Swit_0592 524
392499.Swit_0045 392499.Swit_0593 519
392499.Swit_0045 392499.Swit_0594 527
392499.Swit_0045 392499.Swit_0608 181
392499.Swit_0045 392499.Swit_0610 243
392499.Swit_0045 392499.Swit_0611 170
392499.Swit_0045 392499.Swit_0621 176
392499.Swit_0045 392499.Swit_0622 245
392499.Swit_0045 392499.Swit_0623 207
392499.Swit_0045 392499.Swit_0638 324
392499.Swit_0045 392499.Swit_0667 152
392499.Swit_0045 392499.Swit_0762 152
392499.Swit_0045 392499.Swit_0781 152
392499.Swit_0045 392499.Swit_0782 296
392499.Swit_0045 392499.Swit_0807 377
392499.Swit_0045 392499.Swit_0840 152
392499.Swit_0045 392499.Swit_0859 166
392499.Swit_0045 392499.Swit_0884 181
392499.Swit_0045 392499.Swit_1033 162
392499.Swit_0045 392499.Swit_1039 152
392499.Swit_0045 392499.Swit_1047 154
392499.Swit_0045 392499.Swit_1056 152
392499.Swit_0045 392499.Swit_1123 223
392499.Swit_0045 392499.Swit_1140 296
392499.Swit_0045 392499.Swit_1146 559
392499.Swit_0045 392499.Swit_1209 500
392499.Swit_0045 392499.Swit_1210 156
392499.Swit_0045 392499.Swit_1212 420
392499.Swit_0045 392499.Swit_1225 152
392499.Swit_0045 392499.Swit_1249 219
392499.Swit_0045 392499.Swit_1250 190
392499.Swit_0045 392499.Swit_1325 301
392499.Swit_0045 392499.Swit_1326 223
392499.Swit_0045 392499.Swit_1327 182
392499.Swit_0045 392499.Swit_1328 308
392499.Swit_0045 392499.Swit_1332 216
392499.Swit_0045 392499.Swit_1333 224
392499.Swit_0045 392499.Swit_1336 211
392499.Swit_0045 392499.Swit_1337 208
392499.Swit_0045 392499.Swit_1339 215
392499.Swit_0045 392499.Swit_1340 255
392499.Swit_0045 392499.Swit_1343 210
392499.Swit_0045 392499.Swit_1344 183
392499.Swit_0045 392499.Swit_1346 222
392499.Swit_0045 392499.Swit_1347 222
392499.Swit_0045 392499.Swit_1348 222
392499.Swit_0045 392499.Swit_1349 150
392499.Swit_0045 392499.Swit_1351 150
392499.Swit_0045 392499.Swit_1352 229
392499.Swit_0045 392499.Swit_1353 272
392499.Swit_0045 392499.Swit_1354 218
392499.Swit_0045 392499.Swit_1355 331
392499.Swit_0045 392499.Swit_1356 214
392499.Swit_0045 392499.Swit_1357 343
392499.Swit_0045 392499.Swit_1358 200
392499.Swit_0045 392499.Swit_1366 152
392499.Swit_0045 392499.Swit_1378 316
392499.Swit_0045 392499.Swit_1414 179
392499.Swit_0045 392499.Swit_1457 176
392499.Swit_0045 392499.Swit_1462 172
392499.Swit_0045 392499.Swit_1506 180
392499.Swit_0045 392499.Swit_1516 294
392499.Swit_0045 392499.Swit_1518 248
392499.Swit_0045 392499.Swit_1637 397
392499.Swit_0045 392499.Swit_1644 206
392499.Swit_0045 392499.Swit_1677 156
392499.Swit_0045 392499.Swit_1690 207
392499.Swit_0045 392499.Swit_1698 175
392499.Swit_0045 392499.Swit_1890 164
392499.Swit_0045 392499.Swit_1908 155
392499.Swit_0045 392499.Swit_1914 166
392499.Swit_0045 392499.Swit_1932 376
392499.Swit_0045 392499.Swit_1935 227
392499.Swit_0045 392499.Swit_1941 200
392499.Swit_0045 392499.Swit_2132 211
392499.Swit_0045 392499.Swit_2144 152
392499.Swit_0045 392499.Swit_2145 296
392499.Swit_0045 392499.Swit_2198 523
392499.Swit_0045 392499.Swit_2243 157
392499.Swit_0045 392499.Swit_2269 152
392499.Swit_0045 392499.Swit_2315 255
392499.Swit_0045 392499.Swit_2316 181
392499.Swit_0045 392499.Swit_2326 214
392499.Swit_0045 392499.Swit_2340 261
392499.Swit_0045 392499.Swit_2346 204
392499.Swit_0045 392499.Swit_2347 207
392499.Swit_0045 392499.Swit_2350 266
392499.Swit_0045 392499.Swit_2358 152
392499.Swit_0045 392499.Swit_2362 180
392499.Swit_0045 392499.Swit_2385 172
392499.Swit_0045 392499.Swit_2389 152
392499.Swit_0045 392499.Swit_2409 290
392499.Swit_0045 392499.Swit_2426 247
392499.Swit_0045 392499.Swit_2428 339
392499.Swit_0045 392499.Swit_2429 254
392499.Swit_0045 392499.Swit_2431 334
392499.Swit_0045 392499.Swit_2432 214
392499.Swit_0045 392499.Swit_2438 221
392499.Swit_0045 392499.Swit_2452 523
392499.Swit_0045 392499.Swit_2456 441
392499.Swit_0045 392499.Swit_2457 402
392499.Swit_0045 392499.Swit_2458 278
392499.Swit_0045 392499.Swit_2530 201
392499.Swit_0045 392499.Swit_2532 196
392499.Swit_0045 392499.Swit_2536 173
392499.Swit_0045 392499.Swit_2547 172
392499.Swit_0045 392499.Swit_2562 209
392499.Swit_0045 392499.Swit_2563 203
392499.Swit_0045 392499.Swit_2564 302
392499.Swit_0045 392499.Swit_2657 201
392499.Swit_0045 392499.Swit_2662 152
392499.Swit_0045 392499.Swit_2663 179
392499.Swit_0045 392499.Swit_2669 246
392499.Swit_0045 392499.Swit_2682 395
392499.Swit_0045 392499.Swit_2690 223
392499.Swit_0045 392499.Swit_2694 191
392499.Swit_0045 392499.Swit_2696 180
392499.Swit_0045 392499.Swit_2697 180
392499.Swit_0045 392499.Swit_2705 355
392499.Swit_0045 392499.Swit_2706 262
392499.Swit_0045 392499.Swit_2714 180
392499.Swit_0045 392499.Swit_2718 167
392499.Swit_0045 392499.Swit_2725 348
392499.Swit_0045 392499.Swit_2726 251
392499.Swit_0045 392499.Swit_2731 389
392499.Swit_0045 392499.Swit_2746 217
392499.Swit_0045 392499.Swit_2747 307
392499.Swit_0045 392499.Swit_2780 208
392499.Swit_0045 392499.Swit_2802 209
392499.Swit_0045 392499.Swit_2829 184
392499.Swit_0045 392499.Swit_2832 424
392499.Swit_0045 392499.Swit_2833 527
392499.Swit_0045 392499.Swit_2835 169
392499.Swit_0045 392499.Swit_2837 223
392499.Swit_0045 392499.Swit_2890 169
392499.Swit_0045 392499.Swit_2930 259
392499.Swit_0045 392499.Swit_2962 704
392499.Swit_0045 392499.Swit_2980 282
392499.Swit_0045 392499.Swit_2999 160
392499.Swit_0045 392499.Swit_3000 483
392499.Swit_0045 392499.Swit_3001 156
392499.Swit_0045 392499.Swit_3006 207
392499.Swit_0045 392499.Swit_3017 152
392499.Swit_0045 392499.Swit_3034 177
392499.Swit_0045 392499.Swit_3110 275
392499.Swit_0045 392499.Swit_3121 213
392499.Swit_0045 392499.Swit_3126 402
392499.Swit_0045 392499.Swit_3128 152
392499.Swit_0045 392499.Swit_3177 500
392499.Swit_0045 392499.Swit_3284 150
392499.Swit_0045 392499.Swit_3374 168
392499.Swit_0045 392499.Swit_3375 427
392499.Swit_0045 392499.Swit_3448 272
392499.Swit_0045 392499.Swit_3455 301
392499.Swit_0045 392499.Swit_3464 279
392499.Swit_0045 392499.Swit_3467 443
392499.Swit_0045 392499.Swit_3468 269
392499.Swit_0045 392499.Swit_3476 182
392499.Swit_0045 392499.Swit_3477 152
392499.Swit_0045 392499.Swit_3533 169
392499.Swit_0045 392499.Swit_3539 267
392499.Swit_0045 392499.Swit_3546 158
392499.Swit_0045 392499.Swit_3554 183
392499.Swit_0045 392499.Swit_3555 191
392499.Swit_0045 392499.Swit_3557 448
392499.Swit_0045 392499.Swit_3558 516
392499.Swit_0045 392499.Swit_3559 152
392499.Swit_0045 392499.Swit_3587 170
392499.Swit_0045 392499.Swit_3594 196
392499.Swit_0045 392499.Swit_3663 232
392499.Swit_0045 392499.Swit_3666 382
392499.Swit_0045 392499.Swit_3741 170
392499.Swit_0045 392499.Swit_3786 193
392499.Swit_0045 392499.Swit_3791 223
392499.Swit_0045 392499.Swit_3808 174
392499.Swit_0045 392499.Swit_3809 169
392499.Swit_0045 392499.Swit_3810 206
392499.Swit_0045 392499.Swit_3819 252
392499.Swit_0045 392499.Swit_3825 180
392499.Swit_0045 392499.Swit_3826 658
392499.Swit_0045 392499.Swit_3827 166
392499.Swit_0045 392499.Swit_3829 169
392499.Swit_0045 392499.Swit_3834 245
392499.Swit_0045 392499.Swit_3845 213
392499.Swit_0045 392499.Swit_3848 179
392499.Swit_0045 392499.Swit_3884 152
392499.Swit_0045 392499.Swit_3891 325
392499.Swit_0045 392499.Swit_3940 392
392499.Swit_0045 392499.Swit_3946 151
392499.Swit_0045 392499.Swit_3947 194
392499.Swit_0045 392499.Swit_3958 156
392499.Swit_0045 392499.Swit_4042 294
392499.Swit_0045 392499.Swit_4048 204
392499.Swit_0045 392499.Swit_4055 166
392499.Swit_0045 392499.Swit_4089 254
392499.Swit_0045 392499.Swit_4106 209
392499.Swit_0045 392499.Swit_4110 199
392499.Swit_0045 392499.Swit_4138 153
392499.Swit_0045 392499.Swit_4142 221
392499.Swit_0045 392499.Swit_4236 179
392499.Swit_0045 392499.Swit_4299 207
392499.Swit_0045 392499.Swit_4326 281
392499.Swit_0045 392499.Swit_4327 150
392499.Swit_0045 392499.Swit_4378 157
392499.Swit_0045 392499.Swit_4384 487
392499.Swit_0045 392499.Swit_4417 424
392499.Swit_0045 392499.Swit_4491 172
392499.Swit_0045 392499.Swit_4493 424
392499.Swit_0045 392499.Swit_4535 203
392499.Swit_0045 392499.Swit_4553 151
392499.Swit_0045 392499.Swit_4554 247
392499.Swit_0045 392499.Swit_4563 157
392499.Swit_0045 392499.Swit_4574 177
392499.Swit_0045 392499.Swit_4594 309
392499.Swit_0045 392499.Swit_4595 428
392499.Swit_0045 392499.Swit_4644 256
392499.Swit_0045 392499.Swit_4677 320
392499.Swit_0045 392499.Swit_4689 225
392499.Swit_0045 392499.Swit_4690 176
392499.Swit_0045 392499.Swit_4697 157
392499.Swit_0045 392499.Swit_4707 181
392499.Swit_0045 392499.Swit_4709 255
392499.Swit_0045 392499.Swit_4719 155
392499.Swit_0045 392499.Swit_4732 176
392499.Swit_0045 392499.Swit_4770 204
392499.Swit_0045 392499.Swit_4787 389
392499.Swit_0045 392499.Swit_4833 206
392499.Swit_0045 392499.Swit_4884 247
392499.Swit_0045 392499.Swit_4885 291
392499.Swit_0045 392499.Swit_4886 188
392499.Swit_0045 392499.Swit_5009 185
392499.Swit_0045 392499.Swit_5153 152
392499.Swit_0045 392499.Swit_5215 320
392499.Swit_0045 392499.Swit_5334 177
392499.Swit_0045 392499.Swit_5339 256
392499.Swit_0045 392499.Swit_5387 366
392499.Swit_0046 392499.Swit_0047 967
392499.Swit_0046 392499.Swit_0048 615
392499.Swit_0046 392499.Swit_0049 460
392499.Swit_0046 392499.Swit_0186 269
392499.Swit_0046 392499.Swit_0336 177
392499.Swit_0046 392499.Swit_0435 286
392499.Swit_0046 392499.Swit_0583 167
392499.Swit_0046 392499.Swit_0794 167
392499.Swit_0046 392499.Swit_0796 248
392499.Swit_0046 392499.Swit_0877 151
392499.Swit_0046 392499.Swit_1099 191
392499.Swit_0046 392499.Swit_1141 162
392499.Swit_0046 392499.Swit_1212 356
392499.Swit_0046 392499.Swit_1404 195
392499.Swit_0046 392499.Swit_1408 173
392499.Swit_0046 392499.Swit_1456 162
392499.Swit_0046 392499.Swit_1506 192
392499.Swit_0046 392499.Swit_1536 214
392499.Swit_0046 392499.Swit_1695 165
392499.Swit_0046 392499.Swit_1828 158
392499.Swit_0046 392499.Swit_1861 235
392499.Swit_0046 392499.Swit_1924 155
392499.Swit_0046 392499.Swit_1926 159
392499.Swit_0046 392499.Swit_1947 235
392499.Swit_0046 392499.Swit_1988 166
392499.Swit_0046 392499.Swit_2209 223
392499.Swit_0046 392499.Swit_2260 177
392499.Swit_0046 392499.Swit_2332 174
392499.Swit_0046 392499.Swit_2379 168
392499.Swit_0046 392499.Swit_2439 156
392499.Swit_0046 392499.Swit_2465 214
392499.Swit_0046 392499.Swit_2847 189
392499.Swit_0046 392499.Swit_2864 192
392499.Swit_0046 392499.Swit_2970 192
392499.Swit_0046 392499.Swit_3234 180
392499.Swit_0046 392499.Swit_3384 186
392499.Swit_0046 392499.Swit_3517 215
392499.Swit_0046 392499.Swit_3748 176
392499.Swit_0046 392499.Swit_4066 168
392499.Swit_0046 392499.Swit_4265 180
392499.Swit_0046 392499.Swit_4293 215
392499.Swit_0046 392499.Swit_4635 151
392499.Swit_0046 392499.Swit_4966 191
392499.Swit_0046 392499.Swit_5029 190
392499.Swit_0046 392499.Swit_5245 157
392499.Swit_0046 392499.Swit_5317 176
392499.Swit_0046 392499.Swit_5334 236
392499.Swit_0046 392499.Swit_5336 225
392499.Swit_0046 392499.Swit_5365 225
392499.Swit_0046 392499.Swit_5366 243
392499.Swit_0046 392499.Swit_5371 154
392499.Swit_0047 392499.Swit_0046 967
392499.Swit_0047 392499.Swit_0048 683
392499.Swit_0047 392499.Swit_0049 506
392499.Swit_0047 392499.Swit_0192 152
392499.Swit_0047 392499.Swit_0196 169
392499.Swit_0047 392499.Swit_0215 244
392499.Swit_0047 392499.Swit_0216 244
392499.Swit_0047 392499.Swit_1212 235
392499.Swit_0047 392499.Swit_1318 192
392499.Swit_0047 392499.Swit_1560 163
392499.Swit_0047 392499.Swit_2121 246
392499.Swit_0047 392499.Swit_2265 157
392499.Swit_0047 392499.Swit_2425 233
392499.Swit_0047 392499.Swit_2586 214
392499.Swit_0047 392499.Swit_3500 198
392499.Swit_0047 392499.Swit_3581 152
392499.Swit_0047 392499.Swit_4294 153
392499.Swit_0047 392499.Swit_4635 152
392499.Swit_0047 392499.Swit_4915 156
392499.Swit_0047 392499.Swit_5262 160
392499.Swit_0048 392499.Swit_0031 301
392499.Swit_0048 392499.Swit_0043 247
392499.Swit_0048 392499.Swit_0046 615
392499.Swit_0048 392499.Swit_0047 683
392499.Swit_0048 392499.Swit_0049 628
392499.Swit_0048 392499.Swit_0083 215
392499.Swit_0048 392499.Swit_0137 204
392499.Swit_0048 392499.Swit_0198 173
392499.Swit_0048 392499.Swit_0378 203
392499.Swit_0048 392499.Swit_0401 194
392499.Swit_0048 392499.Swit_0445 219
392499.Swit_0048 392499.Swit_0502 152
392499.Swit_0048 392499.Swit_0520 160
392499.Swit_0048 392499.Swit_0530 287
392499.Swit_0048 392499.Swit_0670 182
392499.Swit_0048 392499.Swit_0833 249
392499.Swit_0048 392499.Swit_0866 158
392499.Swit_0048 392499.Swit_0916 309
392499.Swit_0048 392499.Swit_0937 150
392499.Swit_0048 392499.Swit_0998 184
392499.Swit_0048 392499.Swit_1017 270
392499.Swit_0048 392499.Swit_1060 168
392499.Swit_0048 392499.Swit_1135 168
392499.Swit_0048 392499.Swit_1150 156
392499.Swit_0048 392499.Swit_1189 285
392499.Swit_0048 392499.Swit_1232 256
392499.Swit_0048 392499.Swit_1258 181
392499.Swit_0048 392499.Swit_1277 234
392499.Swit_0048 392499.Swit_1416 407
392499.Swit_0048 392499.Swit_1432 299
392499.Swit_0048 392499.Swit_1489 157
392499.Swit_0048 392499.Swit_1551 185
392499.Swit_0048 392499.Swit_1578 216
392499.Swit_0048 392499.Swit_1593 199
392499.Swit_0048 392499.Swit_1649 153
392499.Swit_0048 392499.Swit_1790 183
392499.Swit_0048 392499.Swit_1818 164
392499.Swit_0048 392499.Swit_1822 340
392499.Swit_0048 392499.Swit_1853 187
392499.Swit_0048 392499.Swit_1857 189
392499.Swit_0048 392499.Swit_1923 158
392499.Swit_0048 392499.Swit_1934 154
392499.Swit_0048 392499.Swit_1949 162
392499.Swit_0048 392499.Swit_1950 177
392499.Swit_0048 392499.Swit_1973 167
392499.Swit_0048 392499.Swit_1982 214
392499.Swit_0048 392499.Swit_1987 185
392499.Swit_0048 392499.Swit_2095 341
392499.Swit_0048 392499.Swit_2137 156
392499.Swit_0048 392499.Swit_2145 167
392499.Swit_0048 392499.Swit_2155 186
392499.Swit_0048 392499.Swit_2176 263
392499.Swit_0048 392499.Swit_2219 152
392499.Swit_0048 392499.Swit_2228 189
392499.Swit_0048 392499.Swit_2246 164
392499.Swit_0048 392499.Swit_2252 153
392499.Swit_0048 392499.Swit_2274 212
392499.Swit_0048 392499.Swit_2462 185
392499.Swit_0048 392499.Swit_2497 327
392499.Swit_0048 392499.Swit_2503 174
392499.Swit_0048 392499.Swit_2528 310
392499.Swit_0048 392499.Swit_2535 185
392499.Swit_0048 392499.Swit_2541 161
392499.Swit_0048 392499.Swit_2544 159
392499.Swit_0048 392499.Swit_2546 180
392499.Swit_0048 392499.Swit_2628 155
392499.Swit_0048 392499.Swit_2677 150
392499.Swit_0048 392499.Swit_2691 154
392499.Swit_0048 392499.Swit_2724 158
392499.Swit_0048 392499.Swit_2748 308
392499.Swit_0048 392499.Swit_2749 485
392499.Swit_0048 392499.Swit_2847 151
392499.Swit_0048 392499.Swit_2903 151
392499.Swit_0048 392499.Swit_3077 162
392499.Swit_0048 392499.Swit_3092 192
392499.Swit_0048 392499.Swit_3222 154
392499.Swit_0048 392499.Swit_3253 206
392499.Swit_0048 392499.Swit_3334 160
392499.Swit_0048 392499.Swit_3356 170
392499.Swit_0048 392499.Swit_3379 186
392499.Swit_0048 392499.Swit_3406 190
392499.Swit_0048 392499.Swit_3412 206
392499.Swit_0048 392499.Swit_3442 195
392499.Swit_0048 392499.Swit_3459 158
392499.Swit_0048 392499.Swit_3463 275
392499.Swit_0048 392499.Swit_3542 189
392499.Swit_0048 392499.Swit_3543 158
392499.Swit_0048 392499.Swit_3544 225
392499.Swit_0048 392499.Swit_3755 169
392499.Swit_0048 392499.Swit_3786 152
392499.Swit_0048 392499.Swit_3788 150
392499.Swit_0048 392499.Swit_3803 150
392499.Swit_0048 392499.Swit_3834 155
392499.Swit_0048 392499.Swit_3848 240
392499.Swit_0048 392499.Swit_3859 241
392499.Swit_0048 392499.Swit_3907 238
392499.Swit_0048 392499.Swit_3921 153
392499.Swit_0048 392499.Swit_4010 177
392499.Swit_0048 392499.Swit_4065 300
392499.Swit_0048 392499.Swit_4085 162
392499.Swit_0048 392499.Swit_4148 201
392499.Swit_0048 392499.Swit_4256 168
392499.Swit_0048 392499.Swit_4371 180
392499.Swit_0048 392499.Swit_4549 162
392499.Swit_0048 392499.Swit_4550 223
392499.Swit_0048 392499.Swit_4556 190
392499.Swit_0048 392499.Swit_4612 152
392499.Swit_0048 392499.Swit_4723 234
392499.Swit_0048 392499.Swit_4762 528
392499.Swit_0048 392499.Swit_4828 151
392499.Swit_0048 392499.Swit_4988 316
392499.Swit_0048 392499.Swit_5034 184
392499.Swit_0048 392499.Swit_5043 168
392499.Swit_0048 392499.Swit_5051 157
392499.Swit_0049 392499.Swit_0046 460
392499.Swit_0049 392499.Swit_0047 506
392499.Swit_0049 392499.Swit_0048 628
392499.Swit_0050 392499.Swit_0002 221
392499.Swit_0050 392499.Swit_0020 623
392499.Swit_0050 392499.Swit_0051 823
392499.Swit_0050 392499.Swit_0052 790
392499.Swit_0050 392499.Swit_0053 780
392499.Swit_0050 392499.Swit_0054 463
392499.Swit_0050 392499.Swit_0055 366
392499.Swit_0050 392499.Swit_0056 297
392499.Swit_0050 392499.Swit_0082 189
392499.Swit_0050 392499.Swit_0105 210
392499.Swit_0050 392499.Swit_0107 189
392499.Swit_0050 392499.Swit_0117 180
392499.Swit_0050 392499.Swit_0241 318
392499.Swit_0050 392499.Swit_0244 192
392499.Swit_0050 392499.Swit_0253 192
392499.Swit_0050 392499.Swit_0285 163
392499.Swit_0050 392499.Swit_0390 176
392499.Swit_0050 392499.Swit_0425 266
392499.Swit_0050 392499.Swit_0426 178
392499.Swit_0050 392499.Swit_0431 172
392499.Swit_0050 392499.Swit_0457 250
392499.Swit_0050 392499.Swit_0458 157
392499.Swit_0050 392499.Swit_0481 152
392499.Swit_0050 392499.Swit_0483 385
392499.Swit_0050 392499.Swit_0486 269
392499.Swit_0050 392499.Swit_0488 234
392499.Swit_0050 392499.Swit_0498 160
392499.Swit_0050 392499.Swit_0516 566
392499.Swit_0050 392499.Swit_0558 262
392499.Swit_0050 392499.Swit_0573 193
392499.Swit_0050 392499.Swit_0594 164
392499.Swit_0050 392499.Swit_0617 150
392499.Swit_0050 392499.Swit_0619 164
392499.Swit_0050 392499.Swit_0756 233
392499.Swit_0050 392499.Swit_0785 153
392499.Swit_0050 392499.Swit_0874 194
392499.Swit_0050 392499.Swit_0998 163
392499.Swit_0050 392499.Swit_1046 195
392499.Swit_0050 392499.Swit_1096 156
392499.Swit_0050 392499.Swit_1130 272
392499.Swit_0050 392499.Swit_1131 272
392499.Swit_0050 392499.Swit_1132 261
392499.Swit_0050 392499.Swit_1133 261
392499.Swit_0050 392499.Swit_1176 301
392499.Swit_0050 392499.Swit_1198 244
392499.Swit_0050 392499.Swit_1278 160
392499.Swit_0050 392499.Swit_1302 468
392499.Swit_0050 392499.Swit_1311 163
392499.Swit_0050 392499.Swit_1321 159
392499.Swit_0050 392499.Swit_1336 251
392499.Swit_0050 392499.Swit_1347 248
392499.Swit_0050 392499.Swit_1359 152
392499.Swit_0050 392499.Swit_1363 385
392499.Swit_0050 392499.Swit_1379 183
392499.Swit_0050 392499.Swit_1401 334
392499.Swit_0050 392499.Swit_1416 161
392499.Swit_0050 392499.Swit_1436 152
392499.Swit_0050 392499.Swit_1457 164
392499.Swit_0050 392499.Swit_1480 168
392499.Swit_0050 392499.Swit_1513 326
392499.Swit_0050 392499.Swit_1517 202
392499.Swit_0050 392499.Swit_1521 318
392499.Swit_0050 392499.Swit_1759 163
392499.Swit_0050 392499.Swit_1789 197
392499.Swit_0050 392499.Swit_1843 163
392499.Swit_0050 392499.Swit_1855 156
392499.Swit_0050 392499.Swit_1911 152
392499.Swit_0050 392499.Swit_1920 163
392499.Swit_0050 392499.Swit_2133 187
392499.Swit_0050 392499.Swit_2165 197
392499.Swit_0050 392499.Swit_2167 174
392499.Swit_0050 392499.Swit_2348 159
392499.Swit_0050 392499.Swit_2451 244
392499.Swit_0050 392499.Swit_2510 181
392499.Swit_0050 392499.Swit_2512 180
392499.Swit_0050 392499.Swit_2555 175
392499.Swit_0050 392499.Swit_2611 212
392499.Swit_0050 392499.Swit_2618 190
392499.Swit_0050 392499.Swit_2679 161
392499.Swit_0050 392499.Swit_2680 159
392499.Swit_0050 392499.Swit_2691 187
392499.Swit_0050 392499.Swit_2716 603
392499.Swit_0050 392499.Swit_2742 330
392499.Swit_0050 392499.Swit_2743 176
392499.Swit_0050 392499.Swit_2744 331
392499.Swit_0050 392499.Swit_2748 212
392499.Swit_0050 392499.Swit_2757 218
392499.Swit_0050 392499.Swit_2769 196
392499.Swit_0050 392499.Swit_2788 152
392499.Swit_0050 392499.Swit_2828 150
392499.Swit_0050 392499.Swit_2834 267
392499.Swit_0050 392499.Swit_2849 153
392499.Swit_0050 392499.Swit_2853 208
392499.Swit_0050 392499.Swit_2903 347
392499.Swit_0050 392499.Swit_2913 512
392499.Swit_0050 392499.Swit_2914 508
392499.Swit_0050 392499.Swit_2915 514
392499.Swit_0050 392499.Swit_2916 512
392499.Swit_0050 392499.Swit_2917 524
392499.Swit_0050 392499.Swit_2918 527
392499.Swit_0050 392499.Swit_2919 197
392499.Swit_0050 392499.Swit_2931 163
392499.Swit_0050 392499.Swit_2937 156
392499.Swit_0050 392499.Swit_2958 197
392499.Swit_0050 392499.Swit_2999 317
392499.Swit_0050 392499.Swit_3000 317
392499.Swit_0050 392499.Swit_3009 247
392499.Swit_0050 392499.Swit_3021 302
392499.Swit_0050 392499.Swit_3060 153
392499.Swit_0050 392499.Swit_3111 150
392499.Swit_0050 392499.Swit_3123 176
392499.Swit_0050 392499.Swit_3135 171
392499.Swit_0050 392499.Swit_3148 198
392499.Swit_0050 392499.Swit_3150 307
392499.Swit_0050 392499.Swit_3154 160
392499.Swit_0050 392499.Swit_3166 218
392499.Swit_0050 392499.Swit_3244 285
392499.Swit_0050 392499.Swit_3328 157
392499.Swit_0050 392499.Swit_3392 173
392499.Swit_0050 392499.Swit_3490 150
392499.Swit_0050 392499.Swit_3519 161
392499.Swit_0050 392499.Swit_3538 422
392499.Swit_0050 392499.Swit_3566 335
392499.Swit_0050 392499.Swit_3583 158
392499.Swit_0050 392499.Swit_3585 255
392499.Swit_0050 392499.Swit_3595 171
392499.Swit_0050 392499.Swit_3617 159
392499.Swit_0050 392499.Swit_3745 181
392499.Swit_0050 392499.Swit_3760 210
392499.Swit_0050 392499.Swit_3764 190
392499.Swit_0050 392499.Swit_3800 150
392499.Swit_0050 392499.Swit_3819 609
392499.Swit_0050 392499.Swit_3825 182
392499.Swit_0050 392499.Swit_3827 193
392499.Swit_0050 392499.Swit_3832 175
392499.Swit_0050 392499.Swit_3843 200
392499.Swit_0050 392499.Swit_3877 211
392499.Swit_0050 392499.Swit_3912 160
392499.Swit_0050 392499.Swit_3931 150
392499.Swit_0050 392499.Swit_3942 290
392499.Swit_0050 392499.Swit_3985 197
392499.Swit_0050 392499.Swit_3988 176
392499.Swit_0050 392499.Swit_4010 189
392499.Swit_0050 392499.Swit_4016 167
392499.Swit_0050 392499.Swit_4055 320
392499.Swit_0050 392499.Swit_4099 152
392499.Swit_0050 392499.Swit_4110 156
392499.Swit_0050 392499.Swit_4215 183
392499.Swit_0050 392499.Swit_4231 193
392499.Swit_0050 392499.Swit_4379 152
392499.Swit_0050 392499.Swit_4420 167
392499.Swit_0050 392499.Swit_4460 230
392499.Swit_0050 392499.Swit_4483 157
392499.Swit_0050 392499.Swit_4493 181
392499.Swit_0050 392499.Swit_4568 226
392499.Swit_0050 392499.Swit_4584 153
392499.Swit_0050 392499.Swit_4625 167
392499.Swit_0050 392499.Swit_4663 204
392499.Swit_0050 392499.Swit_4664 278
392499.Swit_0050 392499.Swit_4732 249
392499.Swit_0050 392499.Swit_4733 178
392499.Swit_0050 392499.Swit_4777 212
392499.Swit_0050 392499.Swit_4782 181
392499.Swit_0050 392499.Swit_4854 272
392499.Swit_0050 392499.Swit_4863 416
392499.Swit_0050 392499.Swit_4884 210
392499.Swit_0050 392499.Swit_4893 163
392499.Swit_0050 392499.Swit_5039 160
392499.Swit_0050 392499.Swit_5088 163
392499.Swit_0050 392499.Swit_5272 178
392499.Swit_0050 392499.Swit_5295 217
392499.Swit_0050 392499.Swit_5319 305
392499.Swit_0050 392499.Swit_5326 459
392499.Swit_0050 392499.Swit_5396 186
392499.Swit_0051 392499.Swit_0002 867
392499.Swit_0051 392499.Swit_0007 154
392499.Swit_0051 392499.Swit_0030 369
392499.Swit_0051 392499.Swit_0050 823
392499.Swit_0051 392499.Swit_0052 935
392499.Swit_0051 392499.Swit_0053 978
392499.Swit_0051 392499.Swit_0054 611
392499.Swit_0051 392499.Swit_0055 394
392499.Swit_0051 392499.Swit_0056 369
392499.Swit_0051 392499.Swit_0075 169
392499.Swit_0051 392499.Swit_0081 369
392499.Swit_0051 392499.Swit_0082 154
392499.Swit_0051 392499.Swit_0088 176
392499.Swit_0051 392499.Swit_0089 183
392499.Swit_0051 392499.Swit_0098 245
392499.Swit_0051 392499.Swit_0107 193
392499.Swit_0051 392499.Swit_0109 277
392499.Swit_0051 392499.Swit_0117 166
392499.Swit_0051 392499.Swit_0203 211
392499.Swit_0051 392499.Swit_0207 227
392499.Swit_0051 392499.Swit_0243 176
392499.Swit_0051 392499.Swit_0245 170
392499.Swit_0051 392499.Swit_0285 830
392499.Swit_0051 392499.Swit_0304 170
392499.Swit_0051 392499.Swit_0326 166
392499.Swit_0051 392499.Swit_0340 167
392499.Swit_0051 392499.Swit_0390 158
392499.Swit_0051 392499.Swit_0399 174
392499.Swit_0051 392499.Swit_0405 268
392499.Swit_0051 392499.Swit_0408 345
392499.Swit_0051 392499.Swit_0415 220
392499.Swit_0051 392499.Swit_0427 314
392499.Swit_0051 392499.Swit_0435 233
392499.Swit_0051 392499.Swit_0438 246
392499.Swit_0051 392499.Swit_0459 195
392499.Swit_0051 392499.Swit_0460 186
392499.Swit_0051 392499.Swit_0486 235
392499.Swit_0051 392499.Swit_0491 195
392499.Swit_0051 392499.Swit_0500 154
392499.Swit_0051 392499.Swit_0506 161
392499.Swit_0051 392499.Swit_0539 195
392499.Swit_0051 392499.Swit_0559 165
392499.Swit_0051 392499.Swit_0577 180
392499.Swit_0051 392499.Swit_0582 256
392499.Swit_0051 392499.Swit_0586 191
392499.Swit_0051 392499.Swit_0593 219
392499.Swit_0051 392499.Swit_0594 271
392499.Swit_0051 392499.Swit_0602 216
392499.Swit_0051 392499.Swit_0605 161
392499.Swit_0051 392499.Swit_0637 156
392499.Swit_0051 392499.Swit_0642 268
392499.Swit_0051 392499.Swit_0685 594
392499.Swit_0051 392499.Swit_0756 211
392499.Swit_0051 392499.Swit_0771 264
392499.Swit_0051 392499.Swit_0835 154
392499.Swit_0051 392499.Swit_0851 209
392499.Swit_0051 392499.Swit_0852 400
392499.Swit_0051 392499.Swit_0859 195
392499.Swit_0051 392499.Swit_0870 159
392499.Swit_0051 392499.Swit_0882 330
392499.Swit_0051 392499.Swit_0998 413
392499.Swit_0051 392499.Swit_1053 157
392499.Swit_0051 392499.Swit_1089 222
392499.Swit_0051 392499.Swit_1130 311
392499.Swit_0051 392499.Swit_1133 535
392499.Swit_0051 392499.Swit_1140 195
392499.Swit_0051 392499.Swit_1158 280
392499.Swit_0051 392499.Swit_1210 351
392499.Swit_0051 392499.Swit_1212 210
392499.Swit_0051 392499.Swit_1225 237
392499.Swit_0051 392499.Swit_1238 182
392499.Swit_0051 392499.Swit_1248 196
392499.Swit_0051 392499.Swit_1249 211
392499.Swit_0051 392499.Swit_1250 511
392499.Swit_0051 392499.Swit_1278 191
392499.Swit_0051 392499.Swit_1290 275
392499.Swit_0051 392499.Swit_1308 180
392499.Swit_0051 392499.Swit_1309 179
392499.Swit_0051 392499.Swit_1310 266
392499.Swit_0051 392499.Swit_1321 262
392499.Swit_0051 392499.Swit_1337 216
392499.Swit_0051 392499.Swit_1352 169
392499.Swit_0051 392499.Swit_1355 191
392499.Swit_0051 392499.Swit_1389 360
392499.Swit_0051 392499.Swit_1397 195
392499.Swit_0051 392499.Swit_1462 152
392499.Swit_0051 392499.Swit_1471 428
392499.Swit_0051 392499.Swit_1480 176
392499.Swit_0051 392499.Swit_1513 209
392499.Swit_0051 392499.Swit_1520 230
392499.Swit_0051 392499.Swit_1585 187
392499.Swit_0051 392499.Swit_1651 330
392499.Swit_0051 392499.Swit_1759 576
392499.Swit_0051 392499.Swit_1789 422
392499.Swit_0051 392499.Swit_1796 222
392499.Swit_0051 392499.Swit_1843 413
392499.Swit_0051 392499.Swit_1912 153
392499.Swit_0051 392499.Swit_1927 272
392499.Swit_0051 392499.Swit_1931 193
392499.Swit_0051 392499.Swit_1932 239
392499.Swit_0051 392499.Swit_1941 307
392499.Swit_0051 392499.Swit_2011 150
392499.Swit_0051 392499.Swit_2028 176
392499.Swit_0051 392499.Swit_2126 216
392499.Swit_0051 392499.Swit_2151 180
392499.Swit_0051 392499.Swit_2154 156
392499.Swit_0051 392499.Swit_2165 422
392499.Swit_0051 392499.Swit_2348 170
392499.Swit_0051 392499.Swit_2357 402
392499.Swit_0051 392499.Swit_2360 166
392499.Swit_0051 392499.Swit_2363 239
392499.Swit_0051 392499.Swit_2380 524
392499.Swit_0051 392499.Swit_2385 302
392499.Swit_0051 392499.Swit_2386 299
392499.Swit_0051 392499.Swit_2387 685
392499.Swit_0051 392499.Swit_2406 180
392499.Swit_0051 392499.Swit_2429 190
392499.Swit_0051 392499.Swit_2434 174
392499.Swit_0051 392499.Swit_2457 242
392499.Swit_0051 392499.Swit_2458 208
392499.Swit_0051 392499.Swit_2489 166
392499.Swit_0051 392499.Swit_2526 182
392499.Swit_0051 392499.Swit_2531 450
392499.Swit_0051 392499.Swit_2539 594
392499.Swit_0051 392499.Swit_2601 199
392499.Swit_0051 392499.Swit_2602 196
392499.Swit_0051 392499.Swit_2611 562
392499.Swit_0051 392499.Swit_2653 246
392499.Swit_0051 392499.Swit_2669 218
392499.Swit_0051 392499.Swit_2678 169
392499.Swit_0051 392499.Swit_2680 236
392499.Swit_0051 392499.Swit_2681 246
392499.Swit_0051 392499.Swit_2682 208
392499.Swit_0051 392499.Swit_2683 166
392499.Swit_0051 392499.Swit_2694 175
392499.Swit_0051 392499.Swit_2705 206
392499.Swit_0051 392499.Swit_2714 309
392499.Swit_0051 392499.Swit_2720 191
392499.Swit_0051 392499.Swit_2742 167
392499.Swit_0051 392499.Swit_2743 167
392499.Swit_0051 392499.Swit_2744 166
392499.Swit_0051 392499.Swit_2773 424
392499.Swit_0051 392499.Swit_2777 240
392499.Swit_0051 392499.Swit_2791 185
392499.Swit_0051 392499.Swit_2795 276
392499.Swit_0051 392499.Swit_2828 233
392499.Swit_0051 392499.Swit_2830 170
392499.Swit_0051 392499.Swit_2845 235
392499.Swit_0051 392499.Swit_2846 235
392499.Swit_0051 392499.Swit_2852 214
392499.Swit_0051 392499.Swit_2878 164
392499.Swit_0051 392499.Swit_2886 210
392499.Swit_0051 392499.Swit_2890 208
392499.Swit_0051 392499.Swit_2913 923
392499.Swit_0051 392499.Swit_2914 541
392499.Swit_0051 392499.Swit_2915 719
392499.Swit_0051 392499.Swit_2916 633
392499.Swit_0051 392499.Swit_2917 704
392499.Swit_0051 392499.Swit_2918 686
392499.Swit_0051 392499.Swit_2919 512
392499.Swit_0051 392499.Swit_2928 401
392499.Swit_0051 392499.Swit_2929 352
392499.Swit_0051 392499.Swit_2944 405
392499.Swit_0051 392499.Swit_2954 208
392499.Swit_0051 392499.Swit_2958 422
392499.Swit_0051 392499.Swit_2962 278
392499.Swit_0051 392499.Swit_2978 216
392499.Swit_0051 392499.Swit_2981 421
392499.Swit_0051 392499.Swit_3009 212
392499.Swit_0051 392499.Swit_3010 155
392499.Swit_0051 392499.Swit_3013 302
392499.Swit_0051 392499.Swit_3102 182
392499.Swit_0051 392499.Swit_3125 208
392499.Swit_0051 392499.Swit_3126 272
392499.Swit_0051 392499.Swit_3133 208
392499.Swit_0051 392499.Swit_3157 182
392499.Swit_0051 392499.Swit_3195 399
392499.Swit_0051 392499.Swit_3196 242
392499.Swit_0051 392499.Swit_3210 161
392499.Swit_0051 392499.Swit_3217 191
392499.Swit_0051 392499.Swit_3218 268
392499.Swit_0051 392499.Swit_3297 153
392499.Swit_0051 392499.Swit_3371 303
392499.Swit_0051 392499.Swit_3376 192
392499.Swit_0051 392499.Swit_3448 159
392499.Swit_0051 392499.Swit_3468 170
392499.Swit_0051 392499.Swit_3470 223
392499.Swit_0051 392499.Swit_3477 170
392499.Swit_0051 392499.Swit_3480 180
392499.Swit_0051 392499.Swit_3528 166
392499.Swit_0051 392499.Swit_3539 154
392499.Swit_0051 392499.Swit_3585 558
392499.Swit_0051 392499.Swit_3592 662
392499.Swit_0051 392499.Swit_3612 295
392499.Swit_0051 392499.Swit_3619 283
392499.Swit_0051 392499.Swit_3638 226
392499.Swit_0051 392499.Swit_3715 157
392499.Swit_0051 392499.Swit_3723 594
392499.Swit_0051 392499.Swit_3739 182
392499.Swit_0051 392499.Swit_3746 154
392499.Swit_0051 392499.Swit_3775 862
392499.Swit_0051 392499.Swit_3784 207
392499.Swit_0051 392499.Swit_3808 197
392499.Swit_0051 392499.Swit_3871 182
392499.Swit_0051 392499.Swit_3872 190
392499.Swit_0051 392499.Swit_3875 168
392499.Swit_0051 392499.Swit_3879 157
392499.Swit_0051 392499.Swit_3912 607
392499.Swit_0051 392499.Swit_3931 297
392499.Swit_0051 392499.Swit_3951 176
392499.Swit_0051 392499.Swit_3958 351
392499.Swit_0051 392499.Swit_3965 182
392499.Swit_0051 392499.Swit_3985 581
392499.Swit_0051 392499.Swit_3992 159
392499.Swit_0051 392499.Swit_4033 180
392499.Swit_0051 392499.Swit_4045 196
392499.Swit_0051 392499.Swit_4092 194
392499.Swit_0051 392499.Swit_4243 194
392499.Swit_0051 392499.Swit_4420 442
392499.Swit_0051 392499.Swit_4471 157
392499.Swit_0051 392499.Swit_4477 182
392499.Swit_0051 392499.Swit_4493 155
392499.Swit_0051 392499.Swit_4508 256
392499.Swit_0051 392499.Swit_4509 208
392499.Swit_0051 392499.Swit_4528 180
392499.Swit_0051 392499.Swit_4534 172
392499.Swit_0051 392499.Swit_4540 169
392499.Swit_0051 392499.Swit_4553 431
392499.Swit_0051 392499.Swit_4578 188
392499.Swit_0051 392499.Swit_4620 153
392499.Swit_0051 392499.Swit_4635 180
392499.Swit_0051 392499.Swit_4663 321
392499.Swit_0051 392499.Swit_4664 205
392499.Swit_0051 392499.Swit_4677 196
392499.Swit_0051 392499.Swit_4694 151
392499.Swit_0051 392499.Swit_4701 319
392499.Swit_0051 392499.Swit_4715 463
392499.Swit_0051 392499.Swit_4716 451
392499.Swit_0051 392499.Swit_4718 393
392499.Swit_0051 392499.Swit_4727 406
392499.Swit_0051 392499.Swit_4751 793
392499.Swit_0051 392499.Swit_4777 486
[truncated: 31,072,905 more chars]
