# Supplementary material for: Network-based features enable prediction of essential genes across diverse organisms
Source: PLoS One. 2018 Dec 13;13(12):e0208722. doi: 10.1371/journal.pone.0208722 (PMC6292609; doi:10.1371/journal.pone.0208722)
Supplement: S1 Dataset — PPI Data of 27 organisms along with essential genes information. (ZIP) [file pone.0208722.s001.zip › S1/401614.ess]

401614.FTN_0001
401614.FTN_0002
401614.FTN_0015
401614.FTN_0068
401614.FTN_0069
401614.FTN_0072
401614.FTN_0073
401614.FTN_0075
401614.FTN_0076
401614.FTN_0082
401614.FTN_0091
401614.FTN_0092
401614.FTN_0093
401614.FTN_0104
401614.FTN_0105
401614.FTN_0106
401614.FTN_0110
401614.FTN_0112
401614.FTN_0124
401614.FTN_0129
401614.FTN_0134
401614.FTN_0135
401614.FTN_0145
401614.FTN_0146
401614.FTN_0156
401614.FTN_0158
401614.FTN_0160
401614.FTN_0161
401614.FTN_0162
401614.FTN_0163
401614.FTN_0164
401614.FTN_0165
401614.FTN_0166
401614.FTN_0167
401614.FTN_0168
401614.FTN_0173
401614.FTN_0214
401614.FTN_0221
401614.FTN_0226
401614.FTN_0227
401614.FTN_0228
401614.FTN_0229
401614.FTN_0230
401614.FTN_0231
401614.FTN_0232
401614.FTN_0233
401614.FTN_0234
401614.FTN_0235
401614.FTN_0236
401614.FTN_0237
401614.FTN_0238
401614.FTN_0239
401614.FTN_0240
401614.FTN_0241
401614.FTN_0242
401614.FTN_0243
401614.FTN_0244
401614.FTN_0245
401614.FTN_0246
401614.FTN_0247
401614.FTN_0248
401614.FTN_0249
401614.FTN_0250
401614.FTN_0251
401614.FTN_0252
401614.FTN_0253
401614.FTN_0254
401614.FTN_0255
401614.FTN_0256
401614.FTN_0257
401614.FTN_0258
401614.FTN_0259
401614.FTN_0260
401614.FTN_0261
401614.FTN_0262
401614.FTN_0263
401614.FTN_0264
401614.FTN_0265
401614.FTN_0270
401614.FTN_0272
401614.FTN_0274
401614.FTN_0277
401614.FTN_0278
401614.FTN_0279
401614.FTN_0291
401614.FTN_0293
401614.FTN_0295
401614.FTN_0310
401614.FTN_0314
401614.FTN_0321
401614.FTN_0324
401614.FTN_0333
401614.FTN_0348
401614.FTN_0350
401614.FTN_0352
401614.FTN_0353
401614.FTN_0356
401614.FTN_0370
401614.FTN_0371
401614.FTN_0381
401614.FTN_0385
401614.FTN_0417
401614.FTN_0418
401614.FTN_0440
401614.FTN_0441
401614.FTN_0442
401614.FTN_0446
401614.FTN_0447
401614.FTN_0448
401614.FTN_0450
401614.FTN_0459
401614.FTN_0460
401614.FTN_0461
401614.FTN_0468
401614.FTN_0478
401614.FTN_0481
401614.FTN_0484
401614.FTN_0485
401614.FTN_0486
401614.FTN_0490
401614.FTN_0491
401614.FTN_0492
401614.FTN_0493
401614.FTN_0499
401614.FTN_0502
401614.FTN_0503
401614.FTN_0510
401614.FTN_0519
401614.FTN_0520
401614.FTN_0521
401614.FTN_0522
401614.FTN_0528
401614.FTN_0539
401614.FTN_0541
401614.FTN_0542
401614.FTN_0547
401614.FTN_0549
401614.FTN_0551
401614.FTN_0553
401614.FTN_0557
401614.FTN_0559
401614.FTN_0562
401614.FTN_0563
401614.FTN_0564
401614.FTN_0575
401614.FTN_0600
401614.FTN_0607
401614.FTN_0608
401614.FTN_0610
401614.FTN_0621
401614.FTN_0623
401614.FTN_0645
401614.FTN_0647
401614.FTN_0648
401614.FTN_0658
401614.FTN_0659
401614.FTN_0662
401614.FTN_0663
401614.FTN_0668
401614.FTN_0672
401614.FTN_0675
401614.FTN_0676
401614.FTN_0682
401614.FTN_0691
401614.FTN_0719
401614.FTN_0723
401614.FTN_0724
401614.FTN_0725
401614.FTN_0735
401614.FTN_0736
401614.FTN_0743
401614.FTN_0749
401614.FTN_0751
401614.FTN_0752
401614.FTN_0754
401614.FTN_0775
401614.FTN_0778
401614.FTN_0803
401614.FTN_0805
401614.FTN_0811
401614.FTN_0813
401614.FTN_0819
401614.FTN_0820
401614.FTN_0834
401614.FTN_0837
401614.FTN_0843
401614.FTN_0846
401614.FTN_0849
401614.FTN_0851
401614.FTN_0852
401614.FTN_0853
401614.FTN_0867
401614.FTN_0870
401614.FTN_0874
401614.FTN_0882
401614.FTN_0883
401614.FTN_0886
401614.FTN_0889
401614.FTN_0890
401614.FTN_0892
401614.FTN_0896
401614.FTN_0897
401614.FTN_0902
401614.FTN_0903
401614.FTN_0904
401614.FTN_0906
401614.FTN_0909
401614.FTN_0913
401614.FTN_0914
401614.FTN_0922
401614.FTN_0924
401614.FTN_0941
401614.FTN_0942
401614.FTN_0944
401614.FTN_0948
401614.FTN_0950
401614.FTN_0951
401614.FTN_0953
401614.FTN_0955
401614.FTN_0956
401614.FTN_0959
401614.FTN_0968
401614.FTN_0978
401614.FTN_0981
401614.FTN_0983
401614.FTN_0992
401614.FTN_0993
401614.FTN_1003
401614.FTN_1007
401614.FTN_1008
401614.FTN_1030
401614.FTN_1037
401614.FTN_1045
401614.FTN_1052
401614.FTN_1065
401614.FTN_1076
401614.FTN_1084
401614.FTN_1092
401614.FTN_1094
401614.FTN_1095
401614.FTN_1096
401614.FTN_1105
401614.FTN_1110
401614.FTN_1120
401614.FTN_1122
401614.FTN_1125
401614.FTN_1126
401614.FTN_1128
401614.FTN_1132
401614.FTN_1136
401614.FTN_1142
401614.FTN_1145
401614.FTN_1148
401614.FTN_1150
401614.FTN_1163
401614.FTN_1167
401614.FTN_1174
401614.FTN_1182
401614.FTN_1183
401614.FTN_1184
401614.FTN_1188
401614.FTN_1189
401614.FTN_1190
401614.FTN_1191
401614.FTN_1193
401614.FTN_1195
401614.FTN_1198
401614.FTN_1228
401614.FTN_1236
401614.FTN_1237
401614.FTN_1244
401614.FTN_1246
401614.FTN_1247
401614.FTN_1248
401614.FTN_1249
401614.FTN_1250
401614.FTN_1258
401614.FTN_1259
401614.FTN_1269
401614.FTN_1287
401614.FTN_1288
401614.FTN_1289
401614.FTN_1295
401614.FTN_1296
401614.FTN_1297
401614.FTN_1301
401614.FTN_1302
401614.FTN_1335
401614.FTN_1336
401614.FTN_1337
401614.FTN_1338
401614.FTN_1339
401614.FTN_1340
401614.FTN_1341
401614.FTN_1350
401614.FTN_1369
401614.FTN_1373
401614.FTN_1374
401614.FTN_1377
401614.FTN_1402
401614.FTN_1412
401614.FTN_1416
401614.FTN_1434
401614.FTN_1464
401614.FTN_1477
401614.FTN_1478
401614.FTN_1479
401614.FTN_1480
401614.FTN_1481
401614.FTN_1482
401614.FTN_1483
401614.FTN_1484
401614.FTN_1492
401614.FTN_1495
401614.FTN_1499
401614.FTN_1508
401614.FTN_1538
401614.FTN_1539
401614.FTN_1545
401614.FTN_1546
401614.FTN_1550
401614.FTN_1560
401614.FTN_1561
401614.FTN_1562
401614.FTN_1563
401614.FTN_1564
401614.FTN_1565
401614.FTN_1567
401614.FTN_1568
401614.FTN_1569
401614.FTN_1570
401614.FTN_1571
401614.FTN_1572
401614.FTN_1573
401614.FTN_1574
401614.FTN_1576
401614.FTN_1595
401614.FTN_1596
401614.FTN_1598
401614.FTN_1605
401614.FTN_1606
401614.FTN_1623
401614.FTN_1631
401614.FTN_1632
401614.FTN_1634
401614.FTN_1635
401614.FTN_1637
401614.FTN_1638
401614.FTN_1642
401614.FTN_1643
401614.FTN_1646
401614.FTN_1647
401614.FTN_1648
401614.FTN_1650
401614.FTN_1651
401614.FTN_1652
401614.FTN_1658
401614.FTN_1659
401614.FTN_1660
401614.FTN_1661
401614.FTN_1664
401614.FTN_1666
401614.FTN_1668
401614.FTN_1669
401614.FTN_1670
401614.FTN_1671
401614.FTN_1672
401614.FTN_1673
401614.FTN_1674
401614.FTN_1675
401614.FTN_1676
401614.FTN_1677
401614.FTN_1678
401614.FTN_1679
401614.FTN_1680
401614.FTN_1689
401614.FTN_1690
401614.FTN_1691
401614.FTN_1694
401614.FTN_1702
401614.FTN_1707
401614.FTN_1710
401614.FTN_1747
401614.FTN_1748
401614.FTN_1749
401614.FTN_1751
