# Supplementary material for: Network-based features enable prediction of essential genes across diverse organisms
Source: PLoS One. 2018 Dec 13;13(12):e0208722. doi: 10.1371/journal.pone.0208722 (PMC6292609; doi:10.1371/journal.pone.0208722)
Supplement: S1 Dataset — PPI Data of 27 organisms along with essential genes information. (ZIP) [file pone.0208722.s001.zip › S1/388919.ppi.txt]

388919.SSA_0001 388919.SSA_0002 912
388919.SSA_0001 388919.SSA_0005 281
388919.SSA_0001 388919.SSA_0006 200
388919.SSA_0001 388919.SSA_0008 464
388919.SSA_0001 388919.SSA_0009 234
388919.SSA_0001 388919.SSA_0010 197
388919.SSA_0001 388919.SSA_0012 169
388919.SSA_0001 388919.SSA_0013 195
388919.SSA_0001 388919.SSA_0014 187
388919.SSA_0001 388919.SSA_0015 244
388919.SSA_0001 388919.SSA_0032 336
388919.SSA_0001 388919.SSA_0033 320
388919.SSA_0001 388919.SSA_0063 633
388919.SSA_0001 388919.SSA_0065 267
388919.SSA_0001 388919.SSA_0100 287
388919.SSA_0001 388919.SSA_0104 168
388919.SSA_0001 388919.SSA_0106 167
388919.SSA_0001 388919.SSA_0107 323
388919.SSA_0001 388919.SSA_0110 323
388919.SSA_0001 388919.SSA_0111 257
388919.SSA_0001 388919.SSA_0114 323
388919.SSA_0001 388919.SSA_0117 323
388919.SSA_0001 388919.SSA_0119 257
388919.SSA_0001 388919.SSA_0122 257
388919.SSA_0001 388919.SSA_0123 286
388919.SSA_0001 388919.SSA_0130 542
388919.SSA_0001 388919.SSA_0131 257
388919.SSA_0001 388919.SSA_0132 551
388919.SSA_0001 388919.SSA_0138 150
388919.SSA_0001 388919.SSA_0176 512
388919.SSA_0001 388919.SSA_0177 518
388919.SSA_0001 388919.SSA_0189 195
388919.SSA_0001 388919.SSA_0200 252
388919.SSA_0001 388919.SSA_0212 190
388919.SSA_0001 388919.SSA_0225 172
388919.SSA_0001 388919.SSA_0226 498
388919.SSA_0001 388919.SSA_0233 227
388919.SSA_0001 388919.SSA_0250 150
388919.SSA_0001 388919.SSA_0262 150
388919.SSA_0001 388919.SSA_0312 150
388919.SSA_0001 388919.SSA_0318 181
388919.SSA_0001 388919.SSA_0350 158
388919.SSA_0001 388919.SSA_0415 227
388919.SSA_0001 388919.SSA_0416 157
388919.SSA_0001 388919.SSA_0438 151
388919.SSA_0001 388919.SSA_0448 600
388919.SSA_0001 388919.SSA_0456 154
388919.SSA_0001 388919.SSA_0467 152
388919.SSA_0001 388919.SSA_0481 152
388919.SSA_0001 388919.SSA_0541 172
388919.SSA_0001 388919.SSA_0543 500
388919.SSA_0001 388919.SSA_0549 186
388919.SSA_0001 388919.SSA_0587 339
388919.SSA_0001 388919.SSA_0605 551
388919.SSA_0001 388919.SSA_0625 192
388919.SSA_0001 388919.SSA_0631 261
388919.SSA_0001 388919.SSA_0635 224
388919.SSA_0001 388919.SSA_0637 261
388919.SSA_0001 388919.SSA_0642 165
388919.SSA_0001 388919.SSA_0649 199
388919.SSA_0001 388919.SSA_0650 177
388919.SSA_0001 388919.SSA_0653 172
388919.SSA_0001 388919.SSA_0655 168
388919.SSA_0001 388919.SSA_0656 567
388919.SSA_0001 388919.SSA_0658 150
388919.SSA_0001 388919.SSA_0674 214
388919.SSA_0001 388919.SSA_0679 184
388919.SSA_0001 388919.SSA_0683 153
388919.SSA_0001 388919.SSA_0690 433
388919.SSA_0001 388919.SSA_0703 402
388919.SSA_0001 388919.SSA_0722 169
388919.SSA_0001 388919.SSA_0737 150
388919.SSA_0001 388919.SSA_0738 170
388919.SSA_0001 388919.SSA_0756 178
388919.SSA_0001 388919.SSA_0768 150
388919.SSA_0001 388919.SSA_0770 207
388919.SSA_0001 388919.SSA_0778 168
388919.SSA_0001 388919.SSA_0779 156
388919.SSA_0001 388919.SSA_0786 193
388919.SSA_0001 388919.SSA_0787 152
388919.SSA_0001 388919.SSA_0807 212
388919.SSA_0001 388919.SSA_0824 638
388919.SSA_0001 388919.SSA_0825 524
388919.SSA_0001 388919.SSA_0829 171
388919.SSA_0001 388919.SSA_0836 179
388919.SSA_0001 388919.SSA_0846 433
388919.SSA_0001 388919.SSA_0847 281
388919.SSA_0001 388919.SSA_0852 171
388919.SSA_0001 388919.SSA_0864 161
388919.SSA_0001 388919.SSA_0869 200
388919.SSA_0001 388919.SSA_0875 286
388919.SSA_0001 388919.SSA_0878 863
388919.SSA_0001 388919.SSA_0899 227
388919.SSA_0001 388919.SSA_0904 172
388919.SSA_0001 388919.SSA_0906 172
388919.SSA_0001 388919.SSA_0912 257
388919.SSA_0001 388919.SSA_0959 170
388919.SSA_0001 388919.SSA_0960 151
388919.SSA_0001 388919.SSA_0975 167
388919.SSA_0001 388919.SSA_0997 611
388919.SSA_0001 388919.SSA_0999 358
388919.SSA_0001 388919.SSA_1008 263
388919.SSA_0001 388919.SSA_1032 423
388919.SSA_0001 388919.SSA_1036 213
388919.SSA_0001 388919.SSA_1037 170
388919.SSA_0001 388919.SSA_1041 200
388919.SSA_0001 388919.SSA_1053 178
388919.SSA_0001 388919.SSA_1055 497
388919.SSA_0001 388919.SSA_1062 257
388919.SSA_0001 388919.SSA_1069 227
388919.SSA_0001 388919.SSA_1070 221
388919.SSA_0001 388919.SSA_1086 201
388919.SSA_0001 388919.SSA_1091 158
388919.SSA_0001 388919.SSA_1092 150
388919.SSA_0001 388919.SSA_1093 402
388919.SSA_0001 388919.SSA_1094 151
388919.SSA_0001 388919.SSA_1099 172
388919.SSA_0001 388919.SSA_1105 223
388919.SSA_0001 388919.SSA_1152 207
388919.SSA_0001 388919.SSA_1154 310
388919.SSA_0001 388919.SSA_1155 260
388919.SSA_0001 388919.SSA_1163 158
388919.SSA_0001 388919.SSA_1167 399
388919.SSA_0001 388919.SSA_1171 150
388919.SSA_0001 388919.SSA_1182 558
388919.SSA_0001 388919.SSA_1184 573
388919.SSA_0001 388919.SSA_1189 172
388919.SSA_0001 388919.SSA_1193 158
388919.SSA_0001 388919.SSA_1194 165
388919.SSA_0001 388919.SSA_1207 194
388919.SSA_0001 388919.SSA_1220 860
388919.SSA_0001 388919.SSA_1226 364
388919.SSA_0001 388919.SSA_1232 683
388919.SSA_0001 388919.SSA_1262 356
388919.SSA_0001 388919.SSA_1270 172
388919.SSA_0001 388919.SSA_1297 354
388919.SSA_0001 388919.SSA_1302 496
388919.SSA_0001 388919.SSA_1326 170
388919.SSA_0001 388919.SSA_1356 655
388919.SSA_0001 388919.SSA_1419 708
388919.SSA_0001 388919.SSA_1423 225
388919.SSA_0001 388919.SSA_1424 195
388919.SSA_0001 388919.SSA_1444 158
388919.SSA_0001 388919.SSA_1448 182
388919.SSA_0001 388919.SSA_1451 241
388919.SSA_0001 388919.SSA_1452 292
388919.SSA_0001 388919.SSA_1467 158
388919.SSA_0001 388919.SSA_1468 175
388919.SSA_0001 388919.SSA_1484 173
388919.SSA_0001 388919.SSA_1490 193
388919.SSA_0001 388919.SSA_1491 168
388919.SSA_0001 388919.SSA_1495 150
388919.SSA_0001 388919.SSA_1498 257
388919.SSA_0001 388919.SSA_1503 219
388919.SSA_0001 388919.SSA_1517 156
388919.SSA_0001 388919.SSA_1520 767
388919.SSA_0001 388919.SSA_1522 326
388919.SSA_0001 388919.SSA_1540 155
388919.SSA_0001 388919.SSA_1557 293
388919.SSA_0001 388919.SSA_1560 157
388919.SSA_0001 388919.SSA_1561 158
388919.SSA_0001 388919.SSA_1582 155
388919.SSA_0001 388919.SSA_1601 236
388919.SSA_0001 388919.SSA_1607 232
388919.SSA_0001 388919.SSA_1611 194
388919.SSA_0001 388919.SSA_1615 192
388919.SSA_0001 388919.SSA_1619 257
388919.SSA_0001 388919.SSA_1622 257
388919.SSA_0001 388919.SSA_1623 257
388919.SSA_0001 388919.SSA_1626 478
388919.SSA_0001 388919.SSA_1710 172
388919.SSA_0001 388919.SSA_1711 187
388919.SSA_0001 388919.SSA_1717 480
388919.SSA_0001 388919.SSA_1718 287
388919.SSA_0001 388919.SSA_1720 697
388919.SSA_0001 388919.SSA_1721 151
388919.SSA_0001 388919.SSA_1731 402
388919.SSA_0001 388919.SSA_1739 153
388919.SSA_0001 388919.SSA_1751 188
388919.SSA_0001 388919.SSA_1762 227
388919.SSA_0001 388919.SSA_1777 212
388919.SSA_0001 388919.SSA_1780 266
388919.SSA_0001 388919.SSA_1792 237
388919.SSA_0001 388919.SSA_1803 151
388919.SSA_0001 388919.SSA_1805 688
388919.SSA_0001 388919.SSA_1806 499
388919.SSA_0001 388919.SSA_1809 298
388919.SSA_0001 388919.SSA_1811 375
388919.SSA_0001 388919.SSA_1819 186
388919.SSA_0001 388919.SSA_1846 170
388919.SSA_0001 388919.SSA_1849 498
388919.SSA_0001 388919.SSA_1853 152
388919.SSA_0001 388919.SSA_1859 151
388919.SSA_0001 388919.SSA_1871 298
388919.SSA_0001 388919.SSA_1880 151
388919.SSA_0001 388919.SSA_1895 151
388919.SSA_0001 388919.SSA_1896 249
388919.SSA_0001 388919.SSA_1911 497
388919.SSA_0001 388919.SSA_1925 274
388919.SSA_0001 388919.SSA_1980 174
388919.SSA_0001 388919.SSA_1994 311
388919.SSA_0001 388919.SSA_1998 198
388919.SSA_0001 388919.SSA_2001 155
388919.SSA_0001 388919.SSA_2007 567
388919.SSA_0001 388919.SSA_2008 296
388919.SSA_0001 388919.SSA_2009 513
388919.SSA_0001 388919.SSA_2033 170
388919.SSA_0001 388919.SSA_2034 257
388919.SSA_0001 388919.SSA_2049 151
388919.SSA_0001 388919.SSA_2059 177
388919.SSA_0001 388919.SSA_2107 163
388919.SSA_0001 388919.SSA_2110 186
388919.SSA_0001 388919.SSA_2111 286
388919.SSA_0001 388919.SSA_2123 341
388919.SSA_0001 388919.SSA_2126 154
388919.SSA_0001 388919.SSA_2136 761
388919.SSA_0001 388919.SSA_2138 483
388919.SSA_0001 388919.SSA_2139 460
388919.SSA_0001 388919.SSA_2140 458
388919.SSA_0001 388919.SSA_2144 339
388919.SSA_0001 388919.SSA_2185 170
388919.SSA_0001 388919.SSA_2202 498
388919.SSA_0001 388919.SSA_2203 257
388919.SSA_0001 388919.SSA_2216 170
388919.SSA_0001 388919.SSA_2245 263
388919.SSA_0001 388919.SSA_2247 172
388919.SSA_0001 388919.SSA_2254 355
388919.SSA_0001 388919.SSA_2255 198
388919.SSA_0001 388919.SSA_2257 498
388919.SSA_0001 388919.SSA_2260 263
388919.SSA_0001 388919.SSA_2262 154
388919.SSA_0001 388919.SSA_2318 183
388919.SSA_0001 388919.SSA_2356 930
388919.SSA_0001 388919.SSA_2357 345
388919.SSA_0001 388919.SSA_2359 827
388919.SSA_0001 388919.SSA_2367 158
388919.SSA_0001 388919.SSA_2368 291
388919.SSA_0001 388919.SSA_2372 569
388919.SSA_0001 388919.SSA_2373 904
388919.SSA_0001 388919.SSA_2374 158
388919.SSA_0001 388919.SSA_2381 331
388919.SSA_0001 388919.SSA_2382 679
388919.SSA_0001 388919.SSA_2390 483
388919.SSA_0002 388919.SSA_0001 912
388919.SSA_0002 388919.SSA_0005 471
388919.SSA_0002 388919.SSA_0006 297
388919.SSA_0002 388919.SSA_0008 286
388919.SSA_0002 388919.SSA_0009 201
388919.SSA_0002 388919.SSA_0010 283
388919.SSA_0002 388919.SSA_0012 174
388919.SSA_0002 388919.SSA_0013 200
388919.SSA_0002 388919.SSA_0014 294
388919.SSA_0002 388919.SSA_0015 473
388919.SSA_0002 388919.SSA_0028 239
388919.SSA_0002 388919.SSA_0030 464
388919.SSA_0002 388919.SSA_0031 452
388919.SSA_0002 388919.SSA_0039 634
388919.SSA_0002 388919.SSA_0063 257
388919.SSA_0002 388919.SSA_0085 214
388919.SSA_0002 388919.SSA_0100 961
388919.SSA_0002 388919.SSA_0111 214
388919.SSA_0002 388919.SSA_0113 325
388919.SSA_0002 388919.SSA_0123 306
388919.SSA_0002 388919.SSA_0127 380
388919.SSA_0002 388919.SSA_0132 541
388919.SSA_0002 388919.SSA_0174 286
388919.SSA_0002 388919.SSA_0177 317
388919.SSA_0002 388919.SSA_0185 167
388919.SSA_0002 388919.SSA_0186 205
388919.SSA_0002 388919.SSA_0189 266
388919.SSA_0002 388919.SSA_0192 157
388919.SSA_0002 388919.SSA_0212 275
388919.SSA_0002 388919.SSA_0214 201
388919.SSA_0002 388919.SSA_0215 279
388919.SSA_0002 388919.SSA_0225 374
388919.SSA_0002 388919.SSA_0226 207
388919.SSA_0002 388919.SSA_0236 700
388919.SSA_0002 388919.SSA_0295 154
388919.SSA_0002 388919.SSA_0302 207
388919.SSA_0002 388919.SSA_0316 155
388919.SSA_0002 388919.SSA_0318 177
388919.SSA_0002 388919.SSA_0343 899
388919.SSA_0002 388919.SSA_0350 741
388919.SSA_0002 388919.SSA_0357 188
388919.SSA_0002 388919.SSA_0362 188
388919.SSA_0002 388919.SSA_0371 224
388919.SSA_0002 388919.SSA_0386 195
388919.SSA_0002 388919.SSA_0388 666
388919.SSA_0002 388919.SSA_0438 303
388919.SSA_0002 388919.SSA_0448 267
388919.SSA_0002 388919.SSA_0450 235
388919.SSA_0002 388919.SSA_0463 192
388919.SSA_0002 388919.SSA_0486 263
388919.SSA_0002 388919.SSA_0541 157
388919.SSA_0002 388919.SSA_0569 198
388919.SSA_0002 388919.SSA_0579 164
388919.SSA_0002 388919.SSA_0605 585
388919.SSA_0002 388919.SSA_0621 752
388919.SSA_0002 388919.SSA_0635 306
388919.SSA_0002 388919.SSA_0649 159
388919.SSA_0002 388919.SSA_0652 183
388919.SSA_0002 388919.SSA_0653 172
388919.SSA_0002 388919.SSA_0655 303
388919.SSA_0002 388919.SSA_0656 286
388919.SSA_0002 388919.SSA_0679 355
388919.SSA_0002 388919.SSA_0688 172
388919.SSA_0002 388919.SSA_0690 170
388919.SSA_0002 388919.SSA_0691 238
388919.SSA_0002 388919.SSA_0694 233
388919.SSA_0002 388919.SSA_0706 212
388919.SSA_0002 388919.SSA_0720 897
388919.SSA_0002 388919.SSA_0721 171
388919.SSA_0002 388919.SSA_0722 174
388919.SSA_0002 388919.SSA_0749 172
388919.SSA_0002 388919.SSA_0753 175
388919.SSA_0002 388919.SSA_0756 367
388919.SSA_0002 388919.SSA_0757 226
388919.SSA_0002 388919.SSA_0768 901
388919.SSA_0002 388919.SSA_0770 731
388919.SSA_0002 388919.SSA_0807 205
388919.SSA_0002 388919.SSA_0812 160
388919.SSA_0002 388919.SSA_0824 612
388919.SSA_0002 388919.SSA_0825 167
388919.SSA_0002 388919.SSA_0832 167
388919.SSA_0002 388919.SSA_0846 782
388919.SSA_0002 388919.SSA_0848 960
388919.SSA_0002 388919.SSA_0852 642
388919.SSA_0002 388919.SSA_0859 177
388919.SSA_0002 388919.SSA_0873 660
388919.SSA_0002 388919.SSA_0878 971
388919.SSA_0002 388919.SSA_0886 353
388919.SSA_0002 388919.SSA_0912 572
388919.SSA_0002 388919.SSA_0914 557
388919.SSA_0002 388919.SSA_0935 213
388919.SSA_0002 388919.SSA_0964 192
388919.SSA_0002 388919.SSA_0987 195
388919.SSA_0002 388919.SSA_0997 891
388919.SSA_0002 388919.SSA_1013 220
388919.SSA_0002 388919.SSA_1032 271
388919.SSA_0002 388919.SSA_1040 187
388919.SSA_0002 388919.SSA_1068 154
388919.SSA_0002 388919.SSA_1070 212
388919.SSA_0002 388919.SSA_1091 940
388919.SSA_0002 388919.SSA_1092 751
388919.SSA_0002 388919.SSA_1094 286
388919.SSA_0002 388919.SSA_1151 187
388919.SSA_0002 388919.SSA_1152 172
388919.SSA_0002 388919.SSA_1155 583
388919.SSA_0002 388919.SSA_1161 152
388919.SSA_0002 388919.SSA_1163 391
388919.SSA_0002 388919.SSA_1184 344
388919.SSA_0002 388919.SSA_1185 194
388919.SSA_0002 388919.SSA_1188 690
388919.SSA_0002 388919.SSA_1189 326
388919.SSA_0002 388919.SSA_1201 514
388919.SSA_0002 388919.SSA_1202 582
388919.SSA_0002 388919.SSA_1203 170
388919.SSA_0002 388919.SSA_1206 751
388919.SSA_0002 388919.SSA_1208 198
388919.SSA_0002 388919.SSA_1209 200
388919.SSA_0002 388919.SSA_1219 191
388919.SSA_0002 388919.SSA_1220 948
388919.SSA_0002 388919.SSA_1223 161
388919.SSA_0002 388919.SSA_1226 876
388919.SSA_0002 388919.SSA_1232 926
388919.SSA_0002 388919.SSA_1233 424
388919.SSA_0002 388919.SSA_1235 167
388919.SSA_0002 388919.SSA_1236 152
388919.SSA_0002 388919.SSA_1237 901
388919.SSA_0002 388919.SSA_1240 293
388919.SSA_0002 388919.SSA_1241 345
388919.SSA_0002 388919.SSA_1245 154
388919.SSA_0002 388919.SSA_1256 190
388919.SSA_0002 388919.SSA_1262 472
388919.SSA_0002 388919.SSA_1270 224
388919.SSA_0002 388919.SSA_1297 469
388919.SSA_0002 388919.SSA_1300 296
388919.SSA_0002 388919.SSA_1302 588
388919.SSA_0002 388919.SSA_1350 152
388919.SSA_0002 388919.SSA_1356 566
388919.SSA_0002 388919.SSA_1413 156
388919.SSA_0002 388919.SSA_1419 353
388919.SSA_0002 388919.SSA_1421 150
388919.SSA_0002 388919.SSA_1423 375
388919.SSA_0002 388919.SSA_1424 267
388919.SSA_0002 388919.SSA_1446 256
388919.SSA_0002 388919.SSA_1451 400
388919.SSA_0002 388919.SSA_1452 486
388919.SSA_0002 388919.SSA_1457 153
388919.SSA_0002 388919.SSA_1467 566
388919.SSA_0002 388919.SSA_1468 354
388919.SSA_0002 388919.SSA_1484 653
388919.SSA_0002 388919.SSA_1490 179
388919.SSA_0002 388919.SSA_1507 396
388919.SSA_0002 388919.SSA_1508 171
388919.SSA_0002 388919.SSA_1520 205
388919.SSA_0002 388919.SSA_1522 183
388919.SSA_0002 388919.SSA_1555 157
388919.SSA_0002 388919.SSA_1560 225
388919.SSA_0002 388919.SSA_1561 257
388919.SSA_0002 388919.SSA_1576 532
388919.SSA_0002 388919.SSA_1601 556
388919.SSA_0002 388919.SSA_1607 316
388919.SSA_0002 388919.SSA_1615 214
388919.SSA_0002 388919.SSA_1620 188
388919.SSA_0002 388919.SSA_1702 150
388919.SSA_0002 388919.SSA_1703 182
388919.SSA_0002 388919.SSA_1706 898
388919.SSA_0002 388919.SSA_1710 176
388919.SSA_0002 388919.SSA_1711 281
388919.SSA_0002 388919.SSA_1719 211
388919.SSA_0002 388919.SSA_1720 732
388919.SSA_0002 388919.SSA_1721 948
388919.SSA_0002 388919.SSA_1722 478
388919.SSA_0002 388919.SSA_1738 197
388919.SSA_0002 388919.SSA_1766 217
388919.SSA_0002 388919.SSA_1777 159
388919.SSA_0002 388919.SSA_1792 234
388919.SSA_0002 388919.SSA_1796 257
388919.SSA_0002 388919.SSA_1802 542
388919.SSA_0002 388919.SSA_1803 286
388919.SSA_0002 388919.SSA_1805 443
388919.SSA_0002 388919.SSA_1811 548
388919.SSA_0002 388919.SSA_1812 599
388919.SSA_0002 388919.SSA_1819 403
388919.SSA_0002 388919.SSA_1823 156
388919.SSA_0002 388919.SSA_1845 548
388919.SSA_0002 388919.SSA_1849 195
388919.SSA_0002 388919.SSA_1855 161
388919.SSA_0002 388919.SSA_1858 192
388919.SSA_0002 388919.SSA_1869 192
388919.SSA_0002 388919.SSA_1871 263
388919.SSA_0002 388919.SSA_1872 168
388919.SSA_0002 388919.SSA_1873 170
388919.SSA_0002 388919.SSA_1895 215
388919.SSA_0002 388919.SSA_1896 257
388919.SSA_0002 388919.SSA_1897 222
388919.SSA_0002 388919.SSA_1900 201
388919.SSA_0002 388919.SSA_1904 245
388919.SSA_0002 388919.SSA_1906 207
388919.SSA_0002 388919.SSA_1909 185
388919.SSA_0002 388919.SSA_1925 438
388919.SSA_0002 388919.SSA_1936 206
388919.SSA_0002 388919.SSA_1942 150
388919.SSA_0002 388919.SSA_1954 550
388919.SSA_0002 388919.SSA_1956 238
388919.SSA_0002 388919.SSA_1958 190
388919.SSA_0002 388919.SSA_1965 165
388919.SSA_0002 388919.SSA_1978 191
388919.SSA_0002 388919.SSA_1979 191
388919.SSA_0002 388919.SSA_1980 253
388919.SSA_0002 388919.SSA_1994 326
388919.SSA_0002 388919.SSA_2007 213
388919.SSA_0002 388919.SSA_2008 374
388919.SSA_0002 388919.SSA_2009 322
388919.SSA_0002 388919.SSA_2033 226
388919.SSA_0002 388919.SSA_2034 258
388919.SSA_0002 388919.SSA_2037 224
388919.SSA_0002 388919.SSA_2045 743
388919.SSA_0002 388919.SSA_2052 188
388919.SSA_0002 388919.SSA_2058 228
388919.SSA_0002 388919.SSA_2059 159
388919.SSA_0002 388919.SSA_2066 390
388919.SSA_0002 388919.SSA_2069 171
388919.SSA_0002 388919.SSA_2075 282
388919.SSA_0002 388919.SSA_2107 306
388919.SSA_0002 388919.SSA_2116 236
388919.SSA_0002 388919.SSA_2123 482
388919.SSA_0002 388919.SSA_2125 236
388919.SSA_0002 388919.SSA_2126 342
388919.SSA_0002 388919.SSA_2136 822
388919.SSA_0002 388919.SSA_2139 475
388919.SSA_0002 388919.SSA_2140 521
388919.SSA_0002 388919.SSA_2157 197
388919.SSA_0002 388919.SSA_2160 700
388919.SSA_0002 388919.SSA_2168 450
388919.SSA_0002 388919.SSA_2186 227
388919.SSA_0002 388919.SSA_2191 224
388919.SSA_0002 388919.SSA_2193 233
388919.SSA_0002 388919.SSA_2205 320
388919.SSA_0002 388919.SSA_2210 263
388919.SSA_0002 388919.SSA_2230 899
388919.SSA_0002 388919.SSA_2245 834
388919.SSA_0002 388919.SSA_2247 176
388919.SSA_0002 388919.SSA_2254 256
388919.SSA_0002 388919.SSA_2255 201
388919.SSA_0002 388919.SSA_2257 675
388919.SSA_0002 388919.SSA_2260 697
388919.SSA_0002 388919.SSA_2262 237
388919.SSA_0002 388919.SSA_2313 205
388919.SSA_0002 388919.SSA_2314 205
388919.SSA_0002 388919.SSA_2315 205
388919.SSA_0002 388919.SSA_2316 301
388919.SSA_0002 388919.SSA_2356 328
388919.SSA_0002 388919.SSA_2357 187
388919.SSA_0002 388919.SSA_2358 188
388919.SSA_0002 388919.SSA_2359 514
388919.SSA_0002 388919.SSA_2372 608
388919.SSA_0002 388919.SSA_2373 879
388919.SSA_0002 388919.SSA_2380 245
388919.SSA_0002 388919.SSA_2382 230
388919.SSA_0002 388919.SSA_2390 783
388919.SSA_0004 388919.SSA_0005 600
388919.SSA_0004 388919.SSA_0006 452
388919.SSA_0004 388919.SSA_0008 452
388919.SSA_0004 388919.SSA_0009 337
388919.SSA_0004 388919.SSA_0010 355
388919.SSA_0004 388919.SSA_0012 252
388919.SSA_0004 388919.SSA_0013 252
388919.SSA_0004 388919.SSA_0014 252
388919.SSA_0004 388919.SSA_0015 241
388919.SSA_0004 388919.SSA_0020 176
388919.SSA_0004 388919.SSA_0135 174
388919.SSA_0004 388919.SSA_0136 343
388919.SSA_0004 388919.SSA_0137 174
388919.SSA_0004 388919.SSA_0260 302
388919.SSA_0004 388919.SSA_0508 170
388919.SSA_0004 388919.SSA_0588 369
388919.SSA_0004 388919.SSA_1069 177
388919.SSA_0004 388919.SSA_1122 423
388919.SSA_0004 388919.SSA_1382 422
388919.SSA_0004 388919.SSA_1546 302
388919.SSA_0004 388919.SSA_1976 420
388919.SSA_0004 388919.SSA_1990 369
388919.SSA_0004 388919.SSA_2145 200
388919.SSA_0004 388919.SSA_2243 369
388919.SSA_0004 388919.SSA_2374 198
388919.SSA_0004 388919.SSA_2375 201
388919.SSA_0004 388919.SSA_2376 288
388919.SSA_0004 388919.SSA_2377 538
388919.SSA_0005 388919.SSA_0001 281
388919.SSA_0005 388919.SSA_0002 471
388919.SSA_0005 388919.SSA_0004 600
388919.SSA_0005 388919.SSA_0006 858
388919.SSA_0005 388919.SSA_0008 785
388919.SSA_0005 388919.SSA_0009 598
388919.SSA_0005 388919.SSA_0010 598
388919.SSA_0005 388919.SSA_0012 475
388919.SSA_0005 388919.SSA_0013 370
388919.SSA_0005 388919.SSA_0014 363
388919.SSA_0005 388919.SSA_0015 469
388919.SSA_0005 388919.SSA_0020 584
388919.SSA_0005 388919.SSA_0032 160
388919.SSA_0005 388919.SSA_0035 160
388919.SSA_0005 388919.SSA_0046 191
388919.SSA_0005 388919.SSA_0067 155
388919.SSA_0005 388919.SSA_0091 533
388919.SSA_0005 388919.SSA_0100 459
388919.SSA_0005 388919.SSA_0104 163
388919.SSA_0005 388919.SSA_0106 260
388919.SSA_0005 388919.SSA_0107 218
388919.SSA_0005 388919.SSA_0108 264
388919.SSA_0005 388919.SSA_0110 302
388919.SSA_0005 388919.SSA_0111 197
388919.SSA_0005 388919.SSA_0112 185
388919.SSA_0005 388919.SSA_0113 260
388919.SSA_0005 388919.SSA_0116 323
388919.SSA_0005 388919.SSA_0117 158
388919.SSA_0005 388919.SSA_0119 218
388919.SSA_0005 388919.SSA_0120 207
388919.SSA_0005 388919.SSA_0122 279
388919.SSA_0005 388919.SSA_0123 356
388919.SSA_0005 388919.SSA_0124 258
388919.SSA_0005 388919.SSA_0125 184
388919.SSA_0005 388919.SSA_0126 199
388919.SSA_0005 388919.SSA_0127 404
388919.SSA_0005 388919.SSA_0129 187
388919.SSA_0005 388919.SSA_0130 169
388919.SSA_0005 388919.SSA_0131 218
388919.SSA_0005 388919.SSA_0132 430
388919.SSA_0005 388919.SSA_0133 262
388919.SSA_0005 388919.SSA_0138 201
388919.SSA_0005 388919.SSA_0174 309
388919.SSA_0005 388919.SSA_0211 163
388919.SSA_0005 388919.SSA_0212 304
388919.SSA_0005 388919.SSA_0214 329
388919.SSA_0005 388919.SSA_0226 223
388919.SSA_0005 388919.SSA_0233 264
388919.SSA_0005 388919.SSA_0260 201
388919.SSA_0005 388919.SSA_0262 246
388919.SSA_0005 388919.SSA_0274 205
388919.SSA_0005 388919.SSA_0289 419
388919.SSA_0005 388919.SSA_0351 229
388919.SSA_0005 388919.SSA_0352 150
388919.SSA_0005 388919.SSA_0365 300
388919.SSA_0005 388919.SSA_0393 170
388919.SSA_0005 388919.SSA_0415 264
388919.SSA_0005 388919.SSA_0417 183
388919.SSA_0005 388919.SSA_0437 509
388919.SSA_0005 388919.SSA_0438 503
388919.SSA_0005 388919.SSA_0440 338
388919.SSA_0005 388919.SSA_0446 648
388919.SSA_0005 388919.SSA_0449 330
388919.SSA_0005 388919.SSA_0450 283
388919.SSA_0005 388919.SSA_0452 220
388919.SSA_0005 388919.SSA_0461 249
388919.SSA_0005 388919.SSA_0462 303
388919.SSA_0005 388919.SSA_0468 220
388919.SSA_0005 388919.SSA_0484 384
388919.SSA_0005 388919.SSA_0488 207
388919.SSA_0005 388919.SSA_0494 171
388919.SSA_0005 388919.SSA_0543 171
388919.SSA_0005 388919.SSA_0568 247
388919.SSA_0005 388919.SSA_0576 221
388919.SSA_0005 388919.SSA_0578 537
388919.SSA_0005 388919.SSA_0579 268
388919.SSA_0005 388919.SSA_0581 234
388919.SSA_0005 388919.SSA_0586 416
388919.SSA_0005 388919.SSA_0591 235
388919.SSA_0005 388919.SSA_0605 632
388919.SSA_0005 388919.SSA_0624 180
388919.SSA_0005 388919.SSA_0628 186
388919.SSA_0005 388919.SSA_0631 239
388919.SSA_0005 388919.SSA_0637 239
388919.SSA_0005 388919.SSA_0638 307
388919.SSA_0005 388919.SSA_0642 212
388919.SSA_0005 388919.SSA_0649 168
388919.SSA_0005 388919.SSA_0652 166
388919.SSA_0005 388919.SSA_0656 302
388919.SSA_0005 388919.SSA_0657 320
388919.SSA_0005 388919.SSA_0659 188
388919.SSA_0005 388919.SSA_0661 471
388919.SSA_0005 388919.SSA_0671 473
388919.SSA_0005 388919.SSA_0674 353
388919.SSA_0005 388919.SSA_0680 344
388919.SSA_0005 388919.SSA_0683 192
388919.SSA_0005 388919.SSA_0688 246
388919.SSA_0005 388919.SSA_0692 168
388919.SSA_0005 388919.SSA_0721 239
388919.SSA_0005 388919.SSA_0722 183
388919.SSA_0005 388919.SSA_0724 189
388919.SSA_0005 388919.SSA_0746 201
388919.SSA_0005 388919.SSA_0784 194
388919.SSA_0005 388919.SSA_0786 239
388919.SSA_0005 388919.SSA_0787 246
388919.SSA_0005 388919.SSA_0788 732
388919.SSA_0005 388919.SSA_0807 377
388919.SSA_0005 388919.SSA_0824 177
388919.SSA_0005 388919.SSA_0832 168
388919.SSA_0005 388919.SSA_0849 229
388919.SSA_0005 388919.SSA_0852 513
388919.SSA_0005 388919.SSA_0858 151
388919.SSA_0005 388919.SSA_0859 308
388919.SSA_0005 388919.SSA_0864 238
388919.SSA_0005 388919.SSA_0870 286
388919.SSA_0005 388919.SSA_0878 181
388919.SSA_0005 388919.SSA_0899 195
388919.SSA_0005 388919.SSA_0912 644
388919.SSA_0005 388919.SSA_0914 384
388919.SSA_0005 388919.SSA_0935 458
388919.SSA_0005 388919.SSA_0961 156
388919.SSA_0005 388919.SSA_1010 278
388919.SSA_0005 388919.SSA_1032 196
388919.SSA_0005 388919.SSA_1035 154
388919.SSA_0005 388919.SSA_1036 281
388919.SSA_0005 388919.SSA_1037 173
388919.SSA_0005 388919.SSA_1038 270
388919.SSA_0005 388919.SSA_1065 209
388919.SSA_0005 388919.SSA_1070 455
388919.SSA_0005 388919.SSA_1073 315
388919.SSA_0005 388919.SSA_1074 312
388919.SSA_0005 388919.SSA_1085 155
388919.SSA_0005 388919.SSA_1086 283
388919.SSA_0005 388919.SSA_1087 277
388919.SSA_0005 388919.SSA_1088 307
388919.SSA_0005 388919.SSA_1094 599
388919.SSA_0005 388919.SSA_1104 263
388919.SSA_0005 388919.SSA_1107 249
388919.SSA_0005 388919.SSA_1113 479
388919.SSA_0005 388919.SSA_1132 394
388919.SSA_0005 388919.SSA_1134 256
388919.SSA_0005 388919.SSA_1151 307
388919.SSA_0005 388919.SSA_1152 558
388919.SSA_0005 388919.SSA_1153 416
388919.SSA_0005 388919.SSA_1163 383
388919.SSA_0005 388919.SSA_1170 151
388919.SSA_0005 388919.SSA_1184 307
388919.SSA_0005 388919.SSA_1185 330
388919.SSA_0005 388919.SSA_1189 223
388919.SSA_0005 388919.SSA_1212 584
388919.SSA_0005 388919.SSA_1220 533
388919.SSA_0005 388919.SSA_1223 401
388919.SSA_0005 388919.SSA_1226 449
388919.SSA_0005 388919.SSA_1232 181
388919.SSA_0005 388919.SSA_1237 198
388919.SSA_0005 388919.SSA_1243 164
388919.SSA_0005 388919.SSA_1258 224
388919.SSA_0005 388919.SSA_1262 542
388919.SSA_0005 388919.SSA_1265 255
388919.SSA_0005 388919.SSA_1281 264
388919.SSA_0005 388919.SSA_1291 150
388919.SSA_0005 388919.SSA_1297 314
388919.SSA_0005 388919.SSA_1311 238
388919.SSA_0005 388919.SSA_1318 832
388919.SSA_0005 388919.SSA_1340 201
388919.SSA_0005 388919.SSA_1344 239
388919.SSA_0005 388919.SSA_1373 241
388919.SSA_0005 388919.SSA_1377 242
388919.SSA_0005 388919.SSA_1413 274
388919.SSA_0005 388919.SSA_1418 418
388919.SSA_0005 388919.SSA_1421 511
388919.SSA_0005 388919.SSA_1432 484
388919.SSA_0005 388919.SSA_1459 320
388919.SSA_0005 388919.SSA_1480 307
388919.SSA_0005 388919.SSA_1495 151
388919.SSA_0005 388919.SSA_1501 603
388919.SSA_0005 388919.SSA_1522 153
388919.SSA_0005 388919.SSA_1529 206
388919.SSA_0005 388919.SSA_1546 324
388919.SSA_0005 388919.SSA_1547 170
388919.SSA_0005 388919.SSA_1561 192
388919.SSA_0005 388919.SSA_1563 265
388919.SSA_0005 388919.SSA_1571 484
388919.SSA_0005 388919.SSA_1576 532
388919.SSA_0005 388919.SSA_1583 192
388919.SSA_0005 388919.SSA_1587 193
388919.SSA_0005 388919.SSA_1618 301
388919.SSA_0005 388919.SSA_1619 301
388919.SSA_0005 388919.SSA_1620 159
388919.SSA_0005 388919.SSA_1622 287
388919.SSA_0005 388919.SSA_1623 272
388919.SSA_0005 388919.SSA_1658 197
388919.SSA_0005 388919.SSA_1698 262
388919.SSA_0005 388919.SSA_1699 262
388919.SSA_0005 388919.SSA_1703 806
388919.SSA_0005 388919.SSA_1706 202
388919.SSA_0005 388919.SSA_1710 457
388919.SSA_0005 388919.SSA_1711 285
388919.SSA_0005 388919.SSA_1717 205
388919.SSA_0005 388919.SSA_1719 301
388919.SSA_0005 388919.SSA_1722 151
388919.SSA_0005 388919.SSA_1731 168
388919.SSA_0005 388919.SSA_1735 418
388919.SSA_0005 388919.SSA_1739 227
388919.SSA_0005 388919.SSA_1777 168
388919.SSA_0005 388919.SSA_1784 424
388919.SSA_0005 388919.SSA_1787 286
388919.SSA_0005 388919.SSA_1802 224
388919.SSA_0005 388919.SSA_1803 551
388919.SSA_0005 388919.SSA_1807 155
388919.SSA_0005 388919.SSA_1819 306
388919.SSA_0005 388919.SSA_1830 154
388919.SSA_0005 388919.SSA_1845 156
388919.SSA_0005 388919.SSA_1848 179
388919.SSA_0005 388919.SSA_1849 344
388919.SSA_0005 388919.SSA_1855 252
388919.SSA_0005 388919.SSA_1865 187
388919.SSA_0005 388919.SSA_1870 156
388919.SSA_0005 388919.SSA_1871 189
388919.SSA_0005 388919.SSA_1873 539
388919.SSA_0005 388919.SSA_1896 598
388919.SSA_0005 388919.SSA_1900 176
388919.SSA_0005 388919.SSA_1901 496
388919.SSA_0005 388919.SSA_1902 195
388919.SSA_0005 388919.SSA_1925 480
388919.SSA_0005 388919.SSA_1937 212
388919.SSA_0005 388919.SSA_1940 191
388919.SSA_0005 388919.SSA_1951 211
388919.SSA_0005 388919.SSA_1965 163
388919.SSA_0005 388919.SSA_1990 201
388919.SSA_0005 388919.SSA_1992 459
388919.SSA_0005 388919.SSA_1994 181
388919.SSA_0005 388919.SSA_1996 296
388919.SSA_0005 388919.SSA_1998 430
388919.SSA_0005 388919.SSA_2005 348
388919.SSA_0005 388919.SSA_2007 207
388919.SSA_0005 388919.SSA_2033 169
388919.SSA_0005 388919.SSA_2034 210
388919.SSA_0005 388919.SSA_2044 400
388919.SSA_0005 388919.SSA_2058 396
388919.SSA_0005 388919.SSA_2059 168
388919.SSA_0005 388919.SSA_2063 156
388919.SSA_0005 388919.SSA_2069 213
388919.SSA_0005 388919.SSA_2073 403
388919.SSA_0005 388919.SSA_2075 278
388919.SSA_0005 388919.SSA_2109 477
388919.SSA_0005 388919.SSA_2110 405
388919.SSA_0005 388919.SSA_2111 202
388919.SSA_0005 388919.SSA_2114 256
388919.SSA_0005 388919.SSA_2116 238
388919.SSA_0005 388919.SSA_2117 319
388919.SSA_0005 388919.SSA_2118 200
388919.SSA_0005 388919.SSA_2119 239
388919.SSA_0005 388919.SSA_2123 635
388919.SSA_0005 388919.SSA_2126 463
388919.SSA_0005 388919.SSA_2136 206
388919.SSA_0005 388919.SSA_2140 317
388919.SSA_0005 388919.SSA_2144 747
388919.SSA_0005 388919.SSA_2183 314
388919.SSA_0005 388919.SSA_2185 283
388919.SSA_0005 388919.SSA_2203 417
388919.SSA_0005 388919.SSA_2205 434
388919.SSA_0005 388919.SSA_2247 457
388919.SSA_0005 388919.SSA_2255 300
388919.SSA_0005 388919.SSA_2260 160
388919.SSA_0005 388919.SSA_2261 171
388919.SSA_0005 388919.SSA_2262 227
388919.SSA_0005 388919.SSA_2270 247
388919.SSA_0005 388919.SSA_2284 516
388919.SSA_0005 388919.SSA_2302 212
388919.SSA_0005 388919.SSA_2350 198
388919.SSA_0005 388919.SSA_2356 292
388919.SSA_0005 388919.SSA_2357 414
388919.SSA_0005 388919.SSA_2358 295
388919.SSA_0005 388919.SSA_2359 287
388919.SSA_0005 388919.SSA_2360 289
388919.SSA_0005 388919.SSA_2368 344
388919.SSA_0005 388919.SSA_2371 234
388919.SSA_0005 388919.SSA_2374 551
388919.SSA_0005 388919.SSA_2375 415
388919.SSA_0005 388919.SSA_2378 203
388919.SSA_0005 388919.SSA_2379 203
388919.SSA_0005 388919.SSA_2380 196
388919.SSA_0005 388919.SSA_2382 648
388919.SSA_0005 388919.SSA_2390 757
388919.SSA_0006 388919.SSA_0001 200
388919.SSA_0006 388919.SSA_0002 297
388919.SSA_0006 388919.SSA_0004 452
388919.SSA_0006 388919.SSA_0005 858
388919.SSA_0006 388919.SSA_0008 937
388919.SSA_0006 388919.SSA_0009 841
388919.SSA_0006 388919.SSA_0010 809
388919.SSA_0006 388919.SSA_0012 569
388919.SSA_0006 388919.SSA_0013 734
388919.SSA_0006 388919.SSA_0014 702
388919.SSA_0006 388919.SSA_0015 686
388919.SSA_0006 388919.SSA_0020 633
388919.SSA_0006 388919.SSA_0026 215
388919.SSA_0006 388919.SSA_0031 164
388919.SSA_0006 388919.SSA_0046 208
388919.SSA_0006 388919.SSA_0079 198
388919.SSA_0006 388919.SSA_0085 325
388919.SSA_0006 388919.SSA_0087 186
388919.SSA_0006 388919.SSA_0091 158
388919.SSA_0006 388919.SSA_0092 158
388919.SSA_0006 388919.SSA_0097 258
388919.SSA_0006 388919.SSA_0104 377
388919.SSA_0006 388919.SSA_0126 166
388919.SSA_0006 388919.SSA_0129 165
388919.SSA_0006 388919.SSA_0132 309
388919.SSA_0006 388919.SSA_0133 515
388919.SSA_0006 388919.SSA_0159 161
388919.SSA_0006 388919.SSA_0167 172
388919.SSA_0006 388919.SSA_0176 401
388919.SSA_0006 388919.SSA_0197 206
388919.SSA_0006 388919.SSA_0205 191
388919.SSA_0006 388919.SSA_0214 243
388919.SSA_0006 388919.SSA_0242 193
388919.SSA_0006 388919.SSA_0286 297
388919.SSA_0006 388919.SSA_0318 177
388919.SSA_0006 388919.SSA_0324 200
388919.SSA_0006 388919.SSA_0350 464
388919.SSA_0006 388919.SSA_0374 170
388919.SSA_0006 388919.SSA_0402 258
388919.SSA_0006 388919.SSA_0437 540
388919.SSA_0006 388919.SSA_0438 243
388919.SSA_0006 388919.SSA_0440 336
388919.SSA_0006 388919.SSA_0448 281
388919.SSA_0006 388919.SSA_0450 203
388919.SSA_0006 388919.SSA_0484 424
388919.SSA_0006 388919.SSA_0498 181
388919.SSA_0006 388919.SSA_0510 254
388919.SSA_0006 388919.SSA_0549 499
388919.SSA_0006 388919.SSA_0561 159
388919.SSA_0006 388919.SSA_0568 449
388919.SSA_0006 388919.SSA_0578 278
388919.SSA_0006 388919.SSA_0581 184
388919.SSA_0006 388919.SSA_0625 274
388919.SSA_0006 388919.SSA_0642 268
388919.SSA_0006 388919.SSA_0655 286
388919.SSA_0006 388919.SSA_0669 164
388919.SSA_0006 388919.SSA_0671 150
388919.SSA_0006 388919.SSA_0674 274
388919.SSA_0006 388919.SSA_0680 224
388919.SSA_0006 388919.SSA_0683 420
388919.SSA_0006 388919.SSA_0691 349
388919.SSA_0006 388919.SSA_0698 213
388919.SSA_0006 388919.SSA_0711 156
388919.SSA_0006 388919.SSA_0721 274
388919.SSA_0006 388919.SSA_0722 326
388919.SSA_0006 388919.SSA_0737 150
388919.SSA_0006 388919.SSA_0744 209
388919.SSA_0006 388919.SSA_0753 292
388919.SSA_0006 388919.SSA_0756 383
388919.SSA_0006 388919.SSA_0757 307
388919.SSA_0006 388919.SSA_0778 167
388919.SSA_0006 388919.SSA_0783 249
388919.SSA_0006 388919.SSA_0788 324
388919.SSA_0006 388919.SSA_0791 298
388919.SSA_0006 388919.SSA_0794 255
388919.SSA_0006 388919.SSA_0807 340
388919.SSA_0006 388919.SSA_0809 260
388919.SSA_0006 388919.SSA_0812 159
388919.SSA_0006 388919.SSA_0847 153
388919.SSA_0006 388919.SSA_0852 268
388919.SSA_0006 388919.SSA_0869 263
388919.SSA_0006 388919.SSA_0878 192
388919.SSA_0006 388919.SSA_0882 425
388919.SSA_0006 388919.SSA_0886 373
388919.SSA_0006 388919.SSA_0900 167
388919.SSA_0006 388919.SSA_0909 196
388919.SSA_0006 388919.SSA_0912 253
388919.SSA_0006 388919.SSA_0914 151
388919.SSA_0006 388919.SSA_0936 307
388919.SSA_0006 388919.SSA_0971 305
388919.SSA_0006 388919.SSA_1014 255
388919.SSA_0006 388919.SSA_1032 153
388919.SSA_0006 388919.SSA_1037 196
388919.SSA_0006 388919.SSA_1053 220
388919.SSA_0006 388919.SSA_1054 156
388919.SSA_0006 388919.SSA_1070 296
388919.SSA_0006 388919.SSA_1075 354
388919.SSA_0006 388919.SSA_1077 337
388919.SSA_0006 388919.SSA_1086 166
388919.SSA_0006 388919.SSA_1093 445
388919.SSA_0006 388919.SSA_1094 169
388919.SSA_0006 388919.SSA_1114 194
388919.SSA_0006 388919.SSA_1118 170
388919.SSA_0006 388919.SSA_1126 225
388919.SSA_0006 388919.SSA_1133 435
388919.SSA_0006 388919.SSA_1134 156
388919.SSA_0006 388919.SSA_1135 544
388919.SSA_0006 388919.SSA_1143 258
388919.SSA_0006 388919.SSA_1151 295
388919.SSA_0006 388919.SSA_1152 528
388919.SSA_0006 388919.SSA_1163 154
388919.SSA_0006 388919.SSA_1170 261
388919.SSA_0006 388919.SSA_1194 286
388919.SSA_0006 388919.SSA_1212 514
388919.SSA_0006 388919.SSA_1218 156
388919.SSA_0006 388919.SSA_1220 169
388919.SSA_0006 388919.SSA_1221 424
388919.SSA_0006 388919.SSA_1258 368
388919.SSA_0006 388919.SSA_1268 291
388919.SSA_0006 388919.SSA_1302 229
388919.SSA_0006 388919.SSA_1318 504
388919.SSA_0006 388919.SSA_1343 220
388919.SSA_0006 388919.SSA_1344 301
388919.SSA_0006 388919.SSA_1345 319
388919.SSA_0006 388919.SSA_1356 306
388919.SSA_0006 388919.SSA_1404 192
388919.SSA_0006 388919.SSA_1421 267
388919.SSA_0006 388919.SSA_1423 204
388919.SSA_0006 388919.SSA_1449 254
388919.SSA_0006 388919.SSA_1462 459
388919.SSA_0006 388919.SSA_1484 303
388919.SSA_0006 388919.SSA_1494 298
388919.SSA_0006 388919.SSA_1498 213
388919.SSA_0006 388919.SSA_1500 194
388919.SSA_0006 388919.SSA_1501 216
388919.SSA_0006 388919.SSA_1519 189
388919.SSA_0006 388919.SSA_1520 176
388919.SSA_0006 388919.SSA_1529 429
388919.SSA_0006 388919.SSA_1546 579
388919.SSA_0006 388919.SSA_1547 433
388919.SSA_0006 388919.SSA_1557 232
388919.SSA_0006 388919.SSA_1561 227
388919.SSA_0006 388919.SSA_1601 295
388919.SSA_0006 388919.SSA_1607 241
388919.SSA_0006 388919.SSA_1613 468
388919.SSA_0006 388919.SSA_1619 462
388919.SSA_0006 388919.SSA_1620 279
388919.SSA_0006 388919.SSA_1622 439
388919.SSA_0006 388919.SSA_1623 474
388919.SSA_0006 388919.SSA_1642 594
388919.SSA_0006 388919.SSA_1656 197
388919.SSA_0006 388919.SSA_1658 200
388919.SSA_0006 388919.SSA_1703 222
388919.SSA_0006 388919.SSA_1710 216
388919.SSA_0006 388919.SSA_1715 195
388919.SSA_0006 388919.SSA_1719 191
388919.SSA_0006 388919.SSA_1721 156
388919.SSA_0006 388919.SSA_1722 216
388919.SSA_0006 388919.SSA_1724 156
388919.SSA_0006 388919.SSA_1732 193
388919.SSA_0006 388919.SSA_1738 197
388919.SSA_0006 388919.SSA_1780 224
388919.SSA_0006 388919.SSA_1781 156
388919.SSA_0006 388919.SSA_1787 463
388919.SSA_0006 388919.SSA_1796 331
388919.SSA_0006 388919.SSA_1799 216
388919.SSA_0006 388919.SSA_1800 323
388919.SSA_0006 388919.SSA_1803 179
388919.SSA_0006 388919.SSA_1806 199
388919.SSA_0006 388919.SSA_1819 268
388919.SSA_0006 388919.SSA_1825 153
388919.SSA_0006 388919.SSA_1840 263
388919.SSA_0006 388919.SSA_1841 210
388919.SSA_0006 388919.SSA_1845 157
388919.SSA_0006 388919.SSA_1848 150
388919.SSA_0006 388919.SSA_1849 354
388919.SSA_0006 388919.SSA_1854 474
388919.SSA_0006 388919.SSA_1879 275
388919.SSA_0006 388919.SSA_1880 280
388919.SSA_0006 388919.SSA_1900 173
388919.SSA_0006 388919.SSA_1916 151
388919.SSA_0006 388919.SSA_1925 429
388919.SSA_0006 388919.SSA_1933 225
388919.SSA_0006 388919.SSA_1940 243
388919.SSA_0006 388919.SSA_1944 154
388919.SSA_0006 388919.SSA_1967 156
388919.SSA_0006 388919.SSA_1994 150
388919.SSA_0006 388919.SSA_2002 188
388919.SSA_0006 388919.SSA_2018 224
388919.SSA_0006 388919.SSA_2019 224
388919.SSA_0006 388919.SSA_2044 153
388919.SSA_0006 388919.SSA_2073 310
388919.SSA_0006 388919.SSA_2074 164
388919.SSA_0006 388919.SSA_2108 274
388919.SSA_0006 388919.SSA_2109 456
388919.SSA_0006 388919.SSA_2110 389
388919.SSA_0006 388919.SSA_2111 341
388919.SSA_0006 388919.SSA_2114 420
388919.SSA_0006 388919.SSA_2123 221
388919.SSA_0006 388919.SSA_2126 200
388919.SSA_0006 388919.SSA_2140 551
388919.SSA_0006 388919.SSA_2144 171
388919.SSA_0006 388919.SSA_2185 220
388919.SSA_0006 388919.SSA_2190 412
388919.SSA_0006 388919.SSA_2191 281
388919.SSA_0006 388919.SSA_2202 369
388919.SSA_0006 388919.SSA_2205 282
388919.SSA_0006 388919.SSA_2216 370
388919.SSA_0006 388919.SSA_2234 216
388919.SSA_0006 388919.SSA_2240 344
388919.SSA_0006 388919.SSA_2245 201
388919.SSA_0006 388919.SSA_2247 216
388919.SSA_0006 388919.SSA_2250 159
388919.SSA_0006 388919.SSA_2255 201
388919.SSA_0006 388919.SSA_2262 155
388919.SSA_0006 388919.SSA_2270 436
388919.SSA_0006 388919.SSA_2284 156
388919.SSA_0006 388919.SSA_2290 189
388919.SSA_0006 388919.SSA_2302 268
388919.SSA_0006 388919.SSA_2307 177
388919.SSA_0006 388919.SSA_2317 352
388919.SSA_0006 388919.SSA_2329 151
388919.SSA_0006 388919.SSA_2330 690
388919.SSA_0006 388919.SSA_2350 150
388919.SSA_0006 388919.SSA_2356 523
388919.SSA_0006 388919.SSA_2357 423
388919.SSA_0006 388919.SSA_2359 400
388919.SSA_0006 388919.SSA_2374 156
388919.SSA_0006 388919.SSA_2378 200
388919.SSA_0006 388919.SSA_2379 200
388919.SSA_0006 388919.SSA_2381 384
388919.SSA_0006 388919.SSA_2390 283
388919.SSA_0008 388919.SSA_0001 464
388919.SSA_0008 388919.SSA_0002 286
388919.SSA_0008 388919.SSA_0004 452
388919.SSA_0008 388919.SSA_0005 785
388919.SSA_0008 388919.SSA_0006 937
388919.SSA_0008 388919.SSA_0009 842
388919.SSA_0008 388919.SSA_0010 810
388919.SSA_0008 388919.SSA_0012 569
388919.SSA_0008 388919.SSA_0013 790
388919.SSA_0008 388919.SSA_0014 700
388919.SSA_0008 388919.SSA_0015 695
388919.SSA_0008 388919.SSA_0020 593
388919.SSA_0008 388919.SSA_0025 236
388919.SSA_0008 388919.SSA_0026 460
388919.SSA_0008 388919.SSA_0027 369
388919.SSA_0008 388919.SSA_0037 168
388919.SSA_0008 388919.SSA_0063 441
388919.SSA_0008 388919.SSA_0077 168
388919.SSA_0008 388919.SSA_0100 168
388919.SSA_0008 388919.SSA_0104 196
388919.SSA_0008 388919.SSA_0113 218
388919.SSA_0008 388919.SSA_0119 161
388919.SSA_0008 388919.SSA_0127 161
388919.SSA_0008 388919.SSA_0132 179
388919.SSA_0008 388919.SSA_0176 790
388919.SSA_0008 388919.SSA_0192 268
388919.SSA_0008 388919.SSA_0198 337
388919.SSA_0008 388919.SSA_0214 168
388919.SSA_0008 388919.SSA_0250 297
388919.SSA_0008 388919.SSA_0289 370
388919.SSA_0008 388919.SSA_0307 241
388919.SSA_0008 388919.SSA_0343 151
388919.SSA_0008 388919.SSA_0350 261
388919.SSA_0008 388919.SSA_0355 202
388919.SSA_0008 388919.SSA_0357 153
388919.SSA_0008 388919.SSA_0362 153
388919.SSA_0008 388919.SSA_0365 300
388919.SSA_0008 388919.SSA_0425 156
388919.SSA_0008 388919.SSA_0438 244
388919.SSA_0008 388919.SSA_0448 874
388919.SSA_0008 388919.SSA_0486 192
388919.SSA_0008 388919.SSA_0487 158
388919.SSA_0008 388919.SSA_0488 172
388919.SSA_0008 388919.SSA_0494 178
388919.SSA_0008 388919.SSA_0503 178
388919.SSA_0008 388919.SSA_0541 268
388919.SSA_0008 388919.SSA_0549 512
388919.SSA_0008 388919.SSA_0568 232
388919.SSA_0008 388919.SSA_0583 253
388919.SSA_0008 388919.SSA_0624 436
388919.SSA_0008 388919.SSA_0625 791
388919.SSA_0008 388919.SSA_0628 334
388919.SSA_0008 388919.SSA_0655 262
388919.SSA_0008 388919.SSA_0656 155
388919.SSA_0008 388919.SSA_0661 317
388919.SSA_0008 388919.SSA_0675 150
388919.SSA_0008 388919.SSA_0676 325
388919.SSA_0008 388919.SSA_0679 688
388919.SSA_0008 388919.SSA_0682 264
388919.SSA_0008 388919.SSA_0683 564
388919.SSA_0008 388919.SSA_0690 566
388919.SSA_0008 388919.SSA_0715 156
388919.SSA_0008 388919.SSA_0722 326
388919.SSA_0008 388919.SSA_0739 150
388919.SSA_0008 388919.SSA_0744 239
388919.SSA_0008 388919.SSA_0753 380
388919.SSA_0008 388919.SSA_0756 576
388919.SSA_0008 388919.SSA_0770 150
388919.SSA_0008 388919.SSA_0774 351
388919.SSA_0008 388919.SSA_0784 294
388919.SSA_0008 388919.SSA_0791 279
388919.SSA_0008 388919.SSA_0804 288
388919.SSA_0008 388919.SSA_0809 408
388919.SSA_0008 388919.SSA_0846 227
388919.SSA_0008 388919.SSA_0848 215
388919.SSA_0008 388919.SSA_0852 405
388919.SSA_0008 388919.SSA_0859 176
388919.SSA_0008 388919.SSA_0869 271
388919.SSA_0008 388919.SSA_0882 305
388919.SSA_0008 388919.SSA_0886 291
388919.SSA_0008 388919.SSA_0891 156
388919.SSA_0008 388919.SSA_0900 177
388919.SSA_0008 388919.SSA_0909 268
388919.SSA_0008 388919.SSA_0940 150
388919.SSA_0008 388919.SSA_0962 150
388919.SSA_0008 388919.SSA_0965 168
388919.SSA_0008 388919.SSA_0997 172
388919.SSA_0008 388919.SSA_1017 157
388919.SSA_0008 388919.SSA_1069 197
388919.SSA_0008 388919.SSA_1074 153
388919.SSA_0008 388919.SSA_1075 370
388919.SSA_0008 388919.SSA_1090 231
388919.SSA_0008 388919.SSA_1093 296
388919.SSA_0008 388919.SSA_1111 170
388919.SSA_0008 388919.SSA_1153 170
388919.SSA_0008 388919.SSA_1184 212
388919.SSA_0008 388919.SSA_1202 200
388919.SSA_0008 388919.SSA_1206 273
388919.SSA_0008 388919.SSA_1212 330
388919.SSA_0008 388919.SSA_1221 412
388919.SSA_0008 388919.SSA_1223 198
388919.SSA_0008 388919.SSA_1233 181
388919.SSA_0008 388919.SSA_1242 168
388919.SSA_0008 388919.SSA_1258 368
388919.SSA_0008 388919.SSA_1261 326
388919.SSA_0008 388919.SSA_1262 264
388919.SSA_0008 388919.SSA_1297 628
388919.SSA_0008 388919.SSA_1356 380
388919.SSA_0008 388919.SSA_1400 171
388919.SSA_0008 388919.SSA_1423 256
388919.SSA_0008 388919.SSA_1446 232
388919.SSA_0008 388919.SSA_1449 152
388919.SSA_0008 388919.SSA_1451 303
388919.SSA_0008 388919.SSA_1484 306
388919.SSA_0008 388919.SSA_1494 279
388919.SSA_0008 388919.SSA_1500 168
388919.SSA_0008 388919.SSA_1501 192
388919.SSA_0008 388919.SSA_1519 231
388919.SSA_0008 388919.SSA_1520 158
388919.SSA_0008 388919.SSA_1522 225
388919.SSA_0008 388919.SSA_1529 283
388919.SSA_0008 388919.SSA_1557 239
388919.SSA_0008 388919.SSA_1560 208
388919.SSA_0008 388919.SSA_1561 376
388919.SSA_0008 388919.SSA_1607 303
388919.SSA_0008 388919.SSA_1616 211
388919.SSA_0008 388919.SSA_1642 583
388919.SSA_0008 388919.SSA_1658 200
388919.SSA_0008 388919.SSA_1706 226
388919.SSA_0008 388919.SSA_1710 216
388919.SSA_0008 388919.SSA_1711 444
388919.SSA_0008 388919.SSA_1738 231
388919.SSA_0008 388919.SSA_1739 188
388919.SSA_0008 388919.SSA_1777 267
388919.SSA_0008 388919.SSA_1780 150
388919.SSA_0008 388919.SSA_1783 279
388919.SSA_0008 388919.SSA_1796 305
388919.SSA_0008 388919.SSA_1797 158
388919.SSA_0008 388919.SSA_1800 318
388919.SSA_0008 388919.SSA_1802 156
388919.SSA_0008 388919.SSA_1803 206
388919.SSA_0008 388919.SSA_1819 152
388919.SSA_0008 388919.SSA_1834 153
388919.SSA_0008 388919.SSA_1839 223
388919.SSA_0008 388919.SSA_1840 266
388919.SSA_0008 388919.SSA_1849 396
388919.SSA_0008 388919.SSA_1851 344
388919.SSA_0008 388919.SSA_1864 262
388919.SSA_0008 388919.SSA_1865 168
388919.SSA_0008 388919.SSA_1879 216
388919.SSA_0008 388919.SSA_1880 236
388919.SSA_0008 388919.SSA_1895 218
388919.SSA_0008 388919.SSA_1900 241
388919.SSA_0008 388919.SSA_1919 150
388919.SSA_0008 388919.SSA_1935 168
388919.SSA_0008 388919.SSA_1936 241
388919.SSA_0008 388919.SSA_1937 208
388919.SSA_0008 388919.SSA_1945 178
388919.SSA_0008 388919.SSA_1959 156
388919.SSA_0008 388919.SSA_1969 155
388919.SSA_0008 388919.SSA_1978 538
388919.SSA_0008 388919.SSA_1979 408
388919.SSA_0008 388919.SSA_1980 164
388919.SSA_0008 388919.SSA_1994 221
388919.SSA_0008 388919.SSA_2001 214
388919.SSA_0008 388919.SSA_2009 168
388919.SSA_0008 388919.SSA_2035 264
388919.SSA_0008 388919.SSA_2042 171
388919.SSA_0008 388919.SSA_2048 210
388919.SSA_0008 388919.SSA_2049 264
388919.SSA_0008 388919.SSA_2052 153
388919.SSA_0008 388919.SSA_2073 223
388919.SSA_0008 388919.SSA_2074 304
388919.SSA_0008 388919.SSA_2107 279
388919.SSA_0008 388919.SSA_2110 247
388919.SSA_0008 388919.SSA_2111 166
388919.SSA_0008 388919.SSA_2114 323
388919.SSA_0008 388919.SSA_2117 193
388919.SSA_0008 388919.SSA_2119 155
388919.SSA_0008 388919.SSA_2123 150
388919.SSA_0008 388919.SSA_2157 332
388919.SSA_0008 388919.SSA_2168 191
388919.SSA_0008 388919.SSA_2169 156
388919.SSA_0008 388919.SSA_2186 180
388919.SSA_0008 388919.SSA_2190 425
388919.SSA_0008 388919.SSA_2191 313
388919.SSA_0008 388919.SSA_2202 292
388919.SSA_0008 388919.SSA_2203 239
388919.SSA_0008 388919.SSA_2205 254
388919.SSA_0008 388919.SSA_2214 363
388919.SSA_0008 388919.SSA_2237 337
388919.SSA_0008 388919.SSA_2245 330
388919.SSA_0008 388919.SSA_2247 216
388919.SSA_0008 388919.SSA_2254 262
388919.SSA_0008 388919.SSA_2255 201
388919.SSA_0008 388919.SSA_2257 296
388919.SSA_0008 388919.SSA_2260 183
388919.SSA_0008 388919.SSA_2270 232
388919.SSA_0008 388919.SSA_2284 288
388919.SSA_0008 388919.SSA_2317 200
388919.SSA_0008 388919.SSA_2356 203
388919.SSA_0008 388919.SSA_2360 180
388919.SSA_0008 388919.SSA_2362 368
388919.SSA_0008 388919.SSA_2369 267
388919.SSA_0008 388919.SSA_2370 228
388919.SSA_0008 388919.SSA_2372 192
388919.SSA_0008 388919.SSA_2373 469
388919.SSA_0008 388919.SSA_2378 200
388919.SSA_0008 388919.SSA_2379 200
388919.SSA_0008 388919.SSA_2381 386
388919.SSA_0008 388919.SSA_2390 283
388919.SSA_0009 388919.SSA_0001 234
388919.SSA_0009 388919.SSA_0002 201
388919.SSA_0009 388919.SSA_0004 337
388919.SSA_0009 388919.SSA_0005 598
388919.SSA_0009 388919.SSA_0006 841
388919.SSA_0009 388919.SSA_0008 842
388919.SSA_0009 388919.SSA_0010 935
388919.SSA_0009 388919.SSA_0012 738
388919.SSA_0009 388919.SSA_0013 788
388919.SSA_0009 388919.SSA_0014 786
388919.SSA_0009 388919.SSA_0015 774
388919.SSA_0009 388919.SSA_0020 394
388919.SSA_0009 388919.SSA_0185 168
388919.SSA_0009 388919.SSA_0242 150
388919.SSA_0009 388919.SSA_0265 175
388919.SSA_0009 388919.SSA_0634 268
388919.SSA_0009 388919.SSA_0657 158
388919.SSA_0009 388919.SSA_0661 153
388919.SSA_0009 388919.SSA_0674 157
388919.SSA_0009 388919.SSA_0675 157
388919.SSA_0009 388919.SSA_0683 583
388919.SSA_0009 388919.SSA_0706 214
388919.SSA_0009 388919.SSA_0715 154
388919.SSA_0009 388919.SSA_0722 452
388919.SSA_0009 388919.SSA_0753 156
388919.SSA_0009 388919.SSA_0812 285
388919.SSA_0009 388919.SSA_0827 194
388919.SSA_0009 388919.SSA_0846 156
388919.SSA_0009 388919.SSA_0909 264
388919.SSA_0009 388919.SSA_0963 152
388919.SSA_0009 388919.SSA_0964 214
388919.SSA_0009 388919.SSA_0996 226
388919.SSA_0009 388919.SSA_1042 152
388919.SSA_0009 388919.SSA_1047 156
388919.SSA_0009 388919.SSA_1166 184
388919.SSA_0009 388919.SSA_1212 193
388919.SSA_0009 388919.SSA_1221 306
388919.SSA_0009 388919.SSA_1311 260
388919.SSA_0009 388919.SSA_1321 266
388919.SSA_0009 388919.SSA_1345 192
388919.SSA_0009 388919.SSA_1361 175
388919.SSA_0009 388919.SSA_1417 164
388919.SSA_0009 388919.SSA_1446 156
388919.SSA_0009 388919.SSA_1519 240
388919.SSA_0009 388919.SSA_1529 281
388919.SSA_0009 388919.SSA_1583 192
388919.SSA_0009 388919.SSA_1611 155
388919.SSA_0009 388919.SSA_1642 315
388919.SSA_0009 388919.SSA_1658 201
388919.SSA_0009 388919.SSA_1703 198
388919.SSA_0009 388919.SSA_1710 175
388919.SSA_0009 388919.SSA_1738 240
388919.SSA_0009 388919.SSA_1796 158
388919.SSA_0009 388919.SSA_1837 253
388919.SSA_0009 388919.SSA_1840 303
388919.SSA_0009 388919.SSA_1869 214
388919.SSA_0009 388919.SSA_1911 317
388919.SSA_0009 388919.SSA_1967 231
388919.SSA_0009 388919.SSA_2005 320
388919.SSA_0009 388919.SSA_2008 203
388919.SSA_0009 388919.SSA_2069 194
388919.SSA_0009 388919.SSA_2114 155
388919.SSA_0009 388919.SSA_2126 198
388919.SSA_0009 388919.SSA_2142 268
388919.SSA_0009 388919.SSA_2174 153
388919.SSA_0009 388919.SSA_2190 675
388919.SSA_0009 388919.SSA_2191 260
388919.SSA_0009 388919.SSA_2247 175
388919.SSA_0009 388919.SSA_2255 200
388919.SSA_0009 388919.SSA_2316 168
388919.SSA_0009 388919.SSA_2354 260
388919.SSA_0009 388919.SSA_2357 156
388919.SSA_0009 388919.SSA_2378 198
388919.SSA_0009 388919.SSA_2379 198
388919.SSA_0009 388919.SSA_2390 201
388919.SSA_0010 388919.SSA_0001 197
388919.SSA_0010 388919.SSA_0002 283
388919.SSA_0010 388919.SSA_0004 355
388919.SSA_0010 388919.SSA_0005 598
388919.SSA_0010 388919.SSA_0006 809
388919.SSA_0010 388919.SSA_0008 810
388919.SSA_0010 388919.SSA_0009 935
388919.SSA_0010 388919.SSA_0012 753
388919.SSA_0010 388919.SSA_0013 788
388919.SSA_0010 388919.SSA_0014 786
388919.SSA_0010 388919.SSA_0015 759
388919.SSA_0010 388919.SSA_0019 157
388919.SSA_0010 388919.SSA_0020 262
388919.SSA_0010 388919.SSA_0095 370
388919.SSA_0010 388919.SSA_0107 326
388919.SSA_0010 388919.SSA_0109 326
388919.SSA_0010 388919.SSA_0110 326
388919.SSA_0010 388919.SSA_0112 326
388919.SSA_0010 388919.SSA_0113 326
388919.SSA_0010 388919.SSA_0124 326
388919.SSA_0010 388919.SSA_0131 326
388919.SSA_0010 388919.SSA_0135 157
388919.SSA_0010 388919.SSA_0136 172
388919.SSA_0010 388919.SSA_0137 157
388919.SSA_0010 388919.SSA_0212 286
388919.SSA_0010 388919.SSA_0263 171
388919.SSA_0010 388919.SSA_0474 158
388919.SSA_0010 388919.SSA_0483 159
388919.SSA_0010 388919.SSA_0654 435
388919.SSA_0010 388919.SSA_0655 585
388919.SSA_0010 388919.SSA_0656 586
388919.SSA_0010 388919.SSA_0658 168
388919.SSA_0010 388919.SSA_0660 559
388919.SSA_0010 388919.SSA_0683 412
388919.SSA_0010 388919.SSA_0689 191
388919.SSA_0010 388919.SSA_0722 484
388919.SSA_0010 388919.SSA_0768 531
388919.SSA_0010 388919.SSA_0822 425
388919.SSA_0010 388919.SSA_0826 262
388919.SSA_0010 388919.SSA_0875 243
388919.SSA_0010 388919.SSA_0879 499
388919.SSA_0010 388919.SSA_0886 472
388919.SSA_0010 388919.SSA_0914 562
388919.SSA_0010 388919.SSA_1011 233
388919.SSA_0010 388919.SSA_1082 214
388919.SSA_0010 388919.SSA_1138 235
388919.SSA_0010 388919.SSA_1139 234
388919.SSA_0010 388919.SSA_1154 264
388919.SSA_0010 388919.SSA_1176 234
388919.SSA_0010 388919.SSA_1178 235
388919.SSA_0010 388919.SSA_1220 286
388919.SSA_0010 388919.SSA_1223 326
388919.SSA_0010 388919.SSA_1226 286
388919.SSA_0010 388919.SSA_1402 168
388919.SSA_0010 388919.SSA_1462 283
388919.SSA_0010 388919.SSA_1484 192
388919.SSA_0010 388919.SSA_1520 150
388919.SSA_0010 388919.SSA_1522 622
388919.SSA_0010 388919.SSA_1523 363
388919.SSA_0010 388919.SSA_1526 263
388919.SSA_0010 388919.SSA_1529 242
388919.SSA_0010 388919.SSA_1601 326
388919.SSA_0010 388919.SSA_1611 326
388919.SSA_0010 388919.SSA_1616 420
388919.SSA_0010 388919.SSA_1622 326
388919.SSA_0010 388919.SSA_1626 559
388919.SSA_0010 388919.SSA_1642 211
388919.SSA_0010 388919.SSA_1658 201
388919.SSA_0010 388919.SSA_1703 588
388919.SSA_0010 388919.SSA_1710 175
388919.SSA_0010 388919.SSA_1748 156
388919.SSA_0010 388919.SSA_1751 178
388919.SSA_0010 388919.SSA_1840 221
388919.SSA_0010 388919.SSA_1871 349
388919.SSA_0010 388919.SSA_1872 526
388919.SSA_0010 388919.SSA_1951 168
388919.SSA_0010 388919.SSA_1994 380
388919.SSA_0010 388919.SSA_2072 233
388919.SSA_0010 388919.SSA_2073 268
388919.SSA_0010 388919.SSA_2110 326
388919.SSA_0010 388919.SSA_2111 326
388919.SSA_0010 388919.SSA_2114 191
388919.SSA_0010 388919.SSA_2144 286
388919.SSA_0010 388919.SSA_2190 344
388919.SSA_0010 388919.SSA_2191 176
388919.SSA_0010 388919.SSA_2214 522
388919.SSA_0010 388919.SSA_2223 152
388919.SSA_0010 388919.SSA_2247 175
388919.SSA_0010 388919.SSA_2255 200
388919.SSA_0010 388919.SSA_2257 213
388919.SSA_0010 388919.SSA_2285 262
388919.SSA_0010 388919.SSA_2343 280
388919.SSA_0010 388919.SSA_2350 326
388919.SSA_0010 388919.SSA_2378 198
388919.SSA_0010 388919.SSA_2379 198
388919.SSA_0010 388919.SSA_2390 201
388919.SSA_0012 388919.SSA_0001 169
388919.SSA_0012 388919.SSA_0002 174
388919.SSA_0012 388919.SSA_0004 252
388919.SSA_0012 388919.SSA_0005 475
388919.SSA_0012 388919.SSA_0006 569
388919.SSA_0012 388919.SSA_0008 569
388919.SSA_0012 388919.SSA_0009 738
388919.SSA_0012 388919.SSA_0010 753
388919.SSA_0012 388919.SSA_0013 929
388919.SSA_0012 388919.SSA_0014 927
388919.SSA_0012 388919.SSA_0015 892
388919.SSA_0012 388919.SSA_0018 177
388919.SSA_0012 388919.SSA_0019 197
388919.SSA_0012 388919.SSA_0134 151
388919.SSA_0012 388919.SSA_0135 166
388919.SSA_0012 388919.SSA_0139 353
388919.SSA_0012 388919.SSA_0175 150
388919.SSA_0012 388919.SSA_0197 157
388919.SSA_0012 388919.SSA_0278 224
388919.SSA_0012 388919.SSA_0320 251
388919.SSA_0012 388919.SSA_0324 207
388919.SSA_0012 388919.SSA_0336 161
388919.SSA_0012 388919.SSA_0392 152
388919.SSA_0012 388919.SSA_0440 162
388919.SSA_0012 388919.SSA_0566 165
388919.SSA_0012 388919.SSA_0579 154
388919.SSA_0012 388919.SSA_0616 270
388919.SSA_0012 388919.SSA_0624 154
388919.SSA_0012 388919.SSA_0642 239
388919.SSA_0012 388919.SSA_0668 152
388919.SSA_0012 388919.SSA_0722 457
388919.SSA_0012 388919.SSA_0749 577
388919.SSA_0012 388919.SSA_0800 208
388919.SSA_0012 388919.SSA_0801 345
388919.SSA_0012 388919.SSA_0811 158
388919.SSA_0012 388919.SSA_0816 353
388919.SSA_0012 388919.SSA_0817 386
388919.SSA_0012 388919.SSA_0824 154
388919.SSA_0012 388919.SSA_0833 328
388919.SSA_0012 388919.SSA_0868 307
388919.SSA_0012 388919.SSA_0872 156
388919.SSA_0012 388919.SSA_0873 189
388919.SSA_0012 388919.SSA_0960 343
388919.SSA_0012 388919.SSA_0985 183
388919.SSA_0012 388919.SSA_1018 178
388919.SSA_0012 388919.SSA_1023 228
388919.SSA_0012 388919.SSA_1043 153
388919.SSA_0012 388919.SSA_1056 247
388919.SSA_0012 388919.SSA_1069 152
388919.SSA_0012 388919.SSA_1070 160
388919.SSA_0012 388919.SSA_1078 200
388919.SSA_0012 388919.SSA_1106 198
388919.SSA_0012 388919.SSA_1112 349
388919.SSA_0012 388919.SSA_1119 150
388919.SSA_0012 388919.SSA_1171 355
388919.SSA_0012 388919.SSA_1201 173
388919.SSA_0012 388919.SSA_1203 164
388919.SSA_0012 388919.SSA_1233 174
388919.SSA_0012 388919.SSA_1291 307
388919.SSA_0012 388919.SSA_1359 200
388919.SSA_0012 388919.SSA_1452 209
388919.SSA_0012 388919.SSA_1455 154
388919.SSA_0012 388919.SSA_1460 368
388919.SSA_0012 388919.SSA_1479 315
388919.SSA_0012 388919.SSA_1506 229
388919.SSA_0012 388919.SSA_1512 246
388919.SSA_0012 388919.SSA_1516 172
388919.SSA_0012 388919.SSA_1525 632
388919.SSA_0012 388919.SSA_1545 182
388919.SSA_0012 388919.SSA_1582 161
388919.SSA_0012 388919.SSA_1658 248
388919.SSA_0012 388919.SSA_1721 225
388919.SSA_0012 388919.SSA_1787 165
388919.SSA_0012 388919.SSA_1806 436
388919.SSA_0012 388919.SSA_1825 542
388919.SSA_0012 388919.SSA_1836 203
388919.SSA_0012 388919.SSA_1850 192
388919.SSA_0012 388919.SSA_1854 491
388919.SSA_0012 388919.SSA_1904 417
388919.SSA_0012 388919.SSA_1927 185
388919.SSA_0012 388919.SSA_1981 280
388919.SSA_0012 388919.SSA_1999 201
388919.SSA_0012 388919.SSA_2001 176
388919.SSA_0012 388919.SSA_2015 161
388919.SSA_0012 388919.SSA_2138 256
388919.SSA_0012 388919.SSA_2144 216
388919.SSA_0012 388919.SSA_2171 223
388919.SSA_0012 388919.SSA_2192 156
388919.SSA_0012 388919.SSA_2197 204
388919.SSA_0012 388919.SSA_2202 213
388919.SSA_0012 388919.SSA_2231 624
388919.SSA_0012 388919.SSA_2255 171
388919.SSA_0012 388919.SSA_2290 221
388919.SSA_0012 388919.SSA_2302 239
388919.SSA_0012 388919.SSA_2377 399
388919.SSA_0012 388919.SSA_2390 174
388919.SSA_0013 388919.SSA_0001 195
388919.SSA_0013 388919.SSA_0002 200
388919.SSA_0013 388919.SSA_0004 252
388919.SSA_0013 388919.SSA_0005 370
388919.SSA_0013 388919.SSA_0006 734
388919.SSA_0013 388919.SSA_0008 790
388919.SSA_0013 388919.SSA_0009 788
388919.SSA_0013 388919.SSA_0010 788
388919.SSA_0013 388919.SSA_0012 929
388919.SSA_0013 388919.SSA_0014 985
388919.SSA_0013 388919.SSA_0015 944
388919.SSA_0013 388919.SSA_0019 161
388919.SSA_0013 388919.SSA_0020 156
388919.SSA_0013 388919.SSA_0035 152
388919.SSA_0013 388919.SSA_0062 260
388919.SSA_0013 388919.SSA_0063 343
388919.SSA_0013 388919.SSA_0086 259
388919.SSA_0013 388919.SSA_0130 220
388919.SSA_0013 388919.SSA_0136 498
388919.SSA_0013 388919.SSA_0140 160
388919.SSA_0013 388919.SSA_0177 293
388919.SSA_0013 388919.SSA_0178 236
388919.SSA_0013 388919.SSA_0197 469
388919.SSA_0013 388919.SSA_0199 350
388919.SSA_0013 388919.SSA_0200 504
388919.SSA_0013 388919.SSA_0242 153
388919.SSA_0013 388919.SSA_0251 281
388919.SSA_0013 388919.SSA_0305 152
388919.SSA_0013 388919.SSA_0324 284
388919.SSA_0013 388919.SSA_0337 150
388919.SSA_0013 388919.SSA_0339 301
388919.SSA_0013 388919.SSA_0341 272
388919.SSA_0013 388919.SSA_0343 206
388919.SSA_0013 388919.SSA_0350 299
388919.SSA_0013 388919.SSA_0417 215
388919.SSA_0013 388919.SSA_0429 156
388919.SSA_0013 388919.SSA_0432 345
388919.SSA_0013 388919.SSA_0437 153
388919.SSA_0013 388919.SSA_0440 156
388919.SSA_0013 388919.SSA_0458 168
388919.SSA_0013 388919.SSA_0483 396
388919.SSA_0013 388919.SSA_0484 435
388919.SSA_0013 388919.SSA_0543 290
388919.SSA_0013 388919.SSA_0549 384
388919.SSA_0013 388919.SSA_0568 268
388919.SSA_0013 388919.SSA_0578 195
388919.SSA_0013 388919.SSA_0586 205
388919.SSA_0013 388919.SSA_0628 203
388919.SSA_0013 388919.SSA_0634 197
388919.SSA_0013 388919.SSA_0647 229
388919.SSA_0013 388919.SSA_0649 155
388919.SSA_0013 388919.SSA_0652 152
388919.SSA_0013 388919.SSA_0657 354
388919.SSA_0013 388919.SSA_0676 274
388919.SSA_0013 388919.SSA_0679 224
388919.SSA_0013 388919.SSA_0683 222
388919.SSA_0013 388919.SSA_0690 217
388919.SSA_0013 388919.SSA_0711 223
388919.SSA_0013 388919.SSA_0722 506
388919.SSA_0013 388919.SSA_0756 220
388919.SSA_0013 388919.SSA_0765 169
388919.SSA_0013 388919.SSA_0766 150
388919.SSA_0013 388919.SSA_0782 259
388919.SSA_0013 388919.SSA_0787 224
388919.SSA_0013 388919.SSA_0802 181
388919.SSA_0013 388919.SSA_0804 396
388919.SSA_0013 388919.SSA_0812 550
388919.SSA_0013 388919.SSA_0824 164
388919.SSA_0013 388919.SSA_0836 174
388919.SSA_0013 388919.SSA_0846 504
388919.SSA_0013 388919.SSA_0847 150
388919.SSA_0013 388919.SSA_0848 153
388919.SSA_0013 388919.SSA_0852 275
388919.SSA_0013 388919.SSA_0858 195
388919.SSA_0013 388919.SSA_0869 251
388919.SSA_0013 388919.SSA_0886 401
388919.SSA_0013 388919.SSA_0912 248
388919.SSA_0013 388919.SSA_0914 208
388919.SSA_0013 388919.SSA_0935 274
388919.SSA_0013 388919.SSA_0997 218
388919.SSA_0013 388919.SSA_0999 274
388919.SSA_0013 388919.SSA_1011 171
388919.SSA_0013 388919.SSA_1014 224
388919.SSA_0013 388919.SSA_1035 316
388919.SSA_0013 388919.SSA_1039 257
388919.SSA_0013 388919.SSA_1043 150
388919.SSA_0013 388919.SSA_1057 313
388919.SSA_0013 388919.SSA_1058 267
388919.SSA_0013 388919.SSA_1067 166
388919.SSA_0013 388919.SSA_1074 274
388919.SSA_0013 388919.SSA_1077 168
388919.SSA_0013 388919.SSA_1091 305
388919.SSA_0013 388919.SSA_1092 150
388919.SSA_0013 388919.SSA_1094 264
388919.SSA_0013 388919.SSA_1104 188
388919.SSA_0013 388919.SSA_1106 186
388919.SSA_0013 388919.SSA_1111 259
388919.SSA_0013 388919.SSA_1126 286
388919.SSA_0013 388919.SSA_1133 195
388919.SSA_0013 388919.SSA_1135 150
388919.SSA_0013 388919.SSA_1151 223
388919.SSA_0013 388919.SSA_1157 152
388919.SSA_0013 388919.SSA_1186 168
388919.SSA_0013 388919.SSA_1188 463
388919.SSA_0013 388919.SSA_1193 222
388919.SSA_0013 388919.SSA_1200 345
388919.SSA_0013 388919.SSA_1203 164
388919.SSA_0013 388919.SSA_1207 560
388919.SSA_0013 388919.SSA_1213 313
388919.SSA_0013 388919.SSA_1216 172
388919.SSA_0013 388919.SSA_1221 305
388919.SSA_0013 388919.SSA_1223 165
388919.SSA_0013 388919.SSA_1232 151
388919.SSA_0013 388919.SSA_1241 286
388919.SSA_0013 388919.SSA_1262 259
388919.SSA_0013 388919.SSA_1278 229
388919.SSA_0013 388919.SSA_1336 154
388919.SSA_0013 388919.SSA_1342 194
388919.SSA_0013 388919.SSA_1354 338
388919.SSA_0013 388919.SSA_1356 393
388919.SSA_0013 388919.SSA_1400 196
388919.SSA_0013 388919.SSA_1409 281
388919.SSA_0013 388919.SSA_1430 551
388919.SSA_0013 388919.SSA_1433 152
388919.SSA_0013 388919.SSA_1439 226
388919.SSA_0013 388919.SSA_1442 313
388919.SSA_0013 388919.SSA_1444 280
388919.SSA_0013 388919.SSA_1463 291
388919.SSA_0013 388919.SSA_1490 207
388919.SSA_0013 388919.SSA_1497 152
388919.SSA_0013 388919.SSA_1501 224
388919.SSA_0013 388919.SSA_1525 221
388919.SSA_0013 388919.SSA_1529 502
388919.SSA_0013 388919.SSA_1546 307
388919.SSA_0013 388919.SSA_1547 270
388919.SSA_0013 388919.SSA_1555 281
388919.SSA_0013 388919.SSA_1563 156
388919.SSA_0013 388919.SSA_1564 316
388919.SSA_0013 388919.SSA_1565 340
388919.SSA_0013 388919.SSA_1571 327
388919.SSA_0013 388919.SSA_1601 274
388919.SSA_0013 388919.SSA_1619 240
388919.SSA_0013 388919.SSA_1620 260
388919.SSA_0013 388919.SSA_1622 337
388919.SSA_0013 388919.SSA_1623 270
388919.SSA_0013 388919.SSA_1639 263
388919.SSA_0013 388919.SSA_1658 285
388919.SSA_0013 388919.SSA_1703 370
388919.SSA_0013 388919.SSA_1710 171
388919.SSA_0013 388919.SSA_1713 276
388919.SSA_0013 388919.SSA_1715 194
388919.SSA_0013 388919.SSA_1719 154
388919.SSA_0013 388919.SSA_1721 222
388919.SSA_0013 388919.SSA_1722 223
388919.SSA_0013 388919.SSA_1747 183
388919.SSA_0013 388919.SSA_1761 206
388919.SSA_0013 388919.SSA_1776 206
388919.SSA_0013 388919.SSA_1777 155
388919.SSA_0013 388919.SSA_1784 176
388919.SSA_0013 388919.SSA_1796 258
388919.SSA_0013 388919.SSA_1797 308
388919.SSA_0013 388919.SSA_1811 301
388919.SSA_0013 388919.SSA_1836 159
388919.SSA_0013 388919.SSA_1839 277
388919.SSA_0013 388919.SSA_1840 303
388919.SSA_0013 388919.SSA_1845 366
388919.SSA_0013 388919.SSA_1851 157
388919.SSA_0013 388919.SSA_1852 368
388919.SSA_0013 388919.SSA_1854 194
388919.SSA_0013 388919.SSA_1863 197
388919.SSA_0013 388919.SSA_1870 252
388919.SSA_0013 388919.SSA_1911 343
388919.SSA_0013 388919.SSA_1925 235
388919.SSA_0013 388919.SSA_1930 403
388919.SSA_0013 388919.SSA_1931 403
388919.SSA_0013 388919.SSA_1933 424
388919.SSA_0013 388919.SSA_1935 150
388919.SSA_0013 388919.SSA_1937 225
388919.SSA_0013 388919.SSA_1943 209
388919.SSA_0013 388919.SSA_1944 181
388919.SSA_0013 388919.SSA_1949 168
388919.SSA_0013 388919.SSA_1955 490
388919.SSA_0013 388919.SSA_1958 170
388919.SSA_0013 388919.SSA_1994 452
388919.SSA_0013 388919.SSA_2001 220
388919.SSA_0013 388919.SSA_2007 173
388919.SSA_0013 388919.SSA_2009 220
388919.SSA_0013 388919.SSA_2033 204
388919.SSA_0013 388919.SSA_2044 438
388919.SSA_0013 388919.SSA_2059 155
388919.SSA_0013 388919.SSA_2061 591
388919.SSA_0013 388919.SSA_2070 308
388919.SSA_0013 388919.SSA_2072 355
388919.SSA_0013 388919.SSA_2073 278
388919.SSA_0013 388919.SSA_2079 168
388919.SSA_0013 388919.SSA_2085 276
388919.SSA_0013 388919.SSA_2088 172
388919.SSA_0013 388919.SSA_2109 176
388919.SSA_0013 388919.SSA_2110 231
388919.SSA_0013 388919.SSA_2111 169
388919.SSA_0013 388919.SSA_2126 161
388919.SSA_0013 388919.SSA_2141 192
388919.SSA_0013 388919.SSA_2144 162
388919.SSA_0013 388919.SSA_2151 207
388919.SSA_0013 388919.SSA_2174 275
388919.SSA_0013 388919.SSA_2184 211
388919.SSA_0013 388919.SSA_2190 614
388919.SSA_0013 388919.SSA_2191 573
388919.SSA_0013 388919.SSA_2202 224
388919.SSA_0013 388919.SSA_2203 206
388919.SSA_0013 388919.SSA_2205 151
388919.SSA_0013 388919.SSA_2240 220
388919.SSA_0013 388919.SSA_2247 171
388919.SSA_0013 388919.SSA_2254 158
388919.SSA_0013 388919.SSA_2255 196
388919.SSA_0013 388919.SSA_2257 343
388919.SSA_0013 388919.SSA_2266 286
388919.SSA_0013 388919.SSA_2270 268
388919.SSA_0013 388919.SSA_2284 477
388919.SSA_0013 388919.SSA_2343 176
388919.SSA_0013 388919.SSA_2356 420
388919.SSA_0013 388919.SSA_2357 324
388919.SSA_0013 388919.SSA_2358 322
388919.SSA_0013 388919.SSA_2359 260
388919.SSA_0013 388919.SSA_2360 576
388919.SSA_0013 388919.SSA_2374 160
388919.SSA_0013 388919.SSA_2390 200
388919.SSA_0014 388919.SSA_0001 187
388919.SSA_0014 388919.SSA_0002 294
388919.SSA_0014 388919.SSA_0004 252
388919.SSA_0014 388919.SSA_0005 363
388919.SSA_0014 388919.SSA_0006 702
388919.SSA_0014 388919.SSA_0008 700
388919.SSA_0014 388919.SSA_0009 786
388919.SSA_0014 388919.SSA_0010 786
388919.SSA_0014 388919.SSA_0012 927
388919.SSA_0014 388919.SSA_0013 985
388919.SSA_0014 388919.SSA_0015 910
388919.SSA_0014 388919.SSA_0020 192
388919.SSA_0014 388919.SSA_0026 168
388919.SSA_0014 388919.SSA_0028 277
388919.SSA_0014 388919.SSA_0030 222
388919.SSA_0014 388919.SSA_0031 210
388919.SSA_0014 388919.SSA_0032 238
388919.SSA_0014 388919.SSA_0033 156
388919.SSA_0014 388919.SSA_0035 927
388919.SSA_0014 388919.SSA_0037 323
388919.SSA_0014 388919.SSA_0039 499
388919.SSA_0014 388919.SSA_0040 177
388919.SSA_0014 388919.SSA_0046 707
388919.SSA_0014 388919.SSA_0050 226
388919.SSA_0014 388919.SSA_0057 154
388919.SSA_0014 388919.SSA_0063 195
388919.SSA_0014 388919.SSA_0107 196
388919.SSA_0014 388919.SSA_0128 830
388919.SSA_0014 388919.SSA_0192 181
388919.SSA_0014 388919.SSA_0197 507
388919.SSA_0014 388919.SSA_0199 368
388919.SSA_0014 388919.SSA_0200 513
388919.SSA_0014 388919.SSA_0219 154
388919.SSA_0014 388919.SSA_0302 319
388919.SSA_0014 388919.SSA_0307 170
388919.SSA_0014 388919.SSA_0317 180
388919.SSA_0014 388919.SSA_0329 182
388919.SSA_0014 388919.SSA_0338 286
388919.SSA_0014 388919.SSA_0339 301
388919.SSA_0014 388919.SSA_0341 223
388919.SSA_0014 388919.SSA_0343 224
388919.SSA_0014 388919.SSA_0376 238
388919.SSA_0014 388919.SSA_0417 198
388919.SSA_0014 388919.SSA_0429 156
388919.SSA_0014 388919.SSA_0432 340
388919.SSA_0014 388919.SSA_0442 224
388919.SSA_0014 388919.SSA_0448 279
388919.SSA_0014 388919.SSA_0452 274
388919.SSA_0014 388919.SSA_0479 214
388919.SSA_0014 388919.SSA_0488 286
388919.SSA_0014 388919.SSA_0510 172
388919.SSA_0014 388919.SSA_0540 168
388919.SSA_0014 388919.SSA_0541 181
388919.SSA_0014 388919.SSA_0549 251
388919.SSA_0014 388919.SSA_0582 155
388919.SSA_0014 388919.SSA_0603 214
388919.SSA_0014 388919.SSA_0635 198
388919.SSA_0014 388919.SSA_0657 205
388919.SSA_0014 388919.SSA_0671 155
388919.SSA_0014 388919.SSA_0673 225
388919.SSA_0014 388919.SSA_0683 153
388919.SSA_0014 388919.SSA_0690 229
388919.SSA_0014 388919.SSA_0722 491
388919.SSA_0014 388919.SSA_0746 286
388919.SSA_0014 388919.SSA_0752 164
388919.SSA_0014 388919.SSA_0756 304
388919.SSA_0014 388919.SSA_0770 162
388919.SSA_0014 388919.SSA_0772 158
388919.SSA_0014 388919.SSA_0804 239
388919.SSA_0014 388919.SSA_0807 462
388919.SSA_0014 388919.SSA_0847 162
388919.SSA_0014 388919.SSA_0848 345
388919.SSA_0014 388919.SSA_0859 528
388919.SSA_0014 388919.SSA_0869 244
388919.SSA_0014 388919.SSA_0870 459
388919.SSA_0014 388919.SSA_0871 291
388919.SSA_0014 388919.SSA_0935 170
388919.SSA_0014 388919.SSA_0936 340
388919.SSA_0014 388919.SSA_0944 312
388919.SSA_0014 388919.SSA_0945 168
388919.SSA_0014 388919.SSA_0966 170
388919.SSA_0014 388919.SSA_1031 323
388919.SSA_0014 388919.SSA_1037 177
388919.SSA_0014 388919.SSA_1043 154
388919.SSA_0014 388919.SSA_1044 154
388919.SSA_0014 388919.SSA_1054 376
388919.SSA_0014 388919.SSA_1065 499
388919.SSA_0014 388919.SSA_1067 180
388919.SSA_0014 388919.SSA_1069 222
388919.SSA_0014 388919.SSA_1122 238
388919.SSA_0014 388919.SSA_1134 842
388919.SSA_0014 388919.SSA_1151 236
388919.SSA_0014 388919.SSA_1152 209
388919.SSA_0014 388919.SSA_1153 220
388919.SSA_0014 388919.SSA_1163 979
388919.SSA_0014 388919.SSA_1167 243
388919.SSA_0014 388919.SSA_1190 500
388919.SSA_0014 388919.SSA_1200 340
388919.SSA_0014 388919.SSA_1212 192
388919.SSA_0014 388919.SSA_1221 362
388919.SSA_0014 388919.SSA_1234 901
388919.SSA_0014 388919.SSA_1237 160
388919.SSA_0014 388919.SSA_1258 911
388919.SSA_0014 388919.SSA_1259 940
388919.SSA_0014 388919.SSA_1260 367
388919.SSA_0014 388919.SSA_1280 231
388919.SSA_0014 388919.SSA_1302 318
388919.SSA_0014 388919.SSA_1303 156
388919.SSA_0014 388919.SSA_1311 198
388919.SSA_0014 388919.SSA_1344 305
388919.SSA_0014 388919.SSA_1360 310
388919.SSA_0014 388919.SSA_1421 569
388919.SSA_0014 388919.SSA_1432 153
388919.SSA_0014 388919.SSA_1459 239
388919.SSA_0014 388919.SSA_1460 176
388919.SSA_0014 388919.SSA_1484 459
388919.SSA_0014 388919.SSA_1487 172
388919.SSA_0014 388919.SSA_1529 478
388919.SSA_0014 388919.SSA_1557 397
388919.SSA_0014 388919.SSA_1560 343
388919.SSA_0014 388919.SSA_1563 159
388919.SSA_0014 388919.SSA_1566 314
388919.SSA_0014 388919.SSA_1571 150
388919.SSA_0014 388919.SSA_1586 157
388919.SSA_0014 388919.SSA_1615 164
388919.SSA_0014 388919.SSA_1620 173
388919.SSA_0014 388919.SSA_1658 285
388919.SSA_0014 388919.SSA_1710 171
388919.SSA_0014 388919.SSA_1719 224
388919.SSA_0014 388919.SSA_1721 232
388919.SSA_0014 388919.SSA_1722 294
388919.SSA_0014 388919.SSA_1724 376
388919.SSA_0014 388919.SSA_1732 385
388919.SSA_0014 388919.SSA_1761 183
388919.SSA_0014 388919.SSA_1781 376
388919.SSA_0014 388919.SSA_1796 460
388919.SSA_0014 388919.SSA_1828 177
388919.SSA_0014 388919.SSA_1839 260
388919.SSA_0014 388919.SSA_1840 272
388919.SSA_0014 388919.SSA_1845 165
388919.SSA_0014 388919.SSA_1851 911
388919.SSA_0014 388919.SSA_1867 244
388919.SSA_0014 388919.SSA_1909 176
388919.SSA_0014 388919.SSA_1913 492
388919.SSA_0014 388919.SSA_1916 236
388919.SSA_0014 388919.SSA_1918 154
388919.SSA_0014 388919.SSA_1925 207
388919.SSA_0014 388919.SSA_1928 158
388919.SSA_0014 388919.SSA_1942 286
388919.SSA_0014 388919.SSA_1962 314
388919.SSA_0014 388919.SSA_1978 164
388919.SSA_0014 388919.SSA_1979 164
388919.SSA_0014 388919.SSA_1986 180
388919.SSA_0014 388919.SSA_1994 176
388919.SSA_0014 388919.SSA_1995 172
388919.SSA_0014 388919.SSA_2027 256
388919.SSA_0014 388919.SSA_2066 156
388919.SSA_0014 388919.SSA_2075 215
388919.SSA_0014 388919.SSA_2097 244
388919.SSA_0014 388919.SSA_2107 208
388919.SSA_0014 388919.SSA_2114 700
388919.SSA_0014 388919.SSA_2123 424
388919.SSA_0014 388919.SSA_2154 156
388919.SSA_0014 388919.SSA_2157 424
388919.SSA_0014 388919.SSA_2169 425
388919.SSA_0014 388919.SSA_2174 150
388919.SSA_0014 388919.SSA_2185 969
388919.SSA_0014 388919.SSA_2190 614
388919.SSA_0014 388919.SSA_2191 458
388919.SSA_0014 388919.SSA_2214 305
388919.SSA_0014 388919.SSA_2221 307
388919.SSA_0014 388919.SSA_2225 176
388919.SSA_0014 388919.SSA_2230 500
388919.SSA_0014 388919.SSA_2240 266
388919.SSA_0014 388919.SSA_2247 171
388919.SSA_0014 388919.SSA_2257 274
388919.SSA_0014 388919.SSA_2356 323
388919.SSA_0014 388919.SSA_2357 291
388919.SSA_0014 388919.SSA_2358 202
388919.SSA_0014 388919.SSA_2360 432
388919.SSA_0014 388919.SSA_2365 344
388919.SSA_0014 388919.SSA_2367 308
388919.SSA_0014 388919.SSA_2374 977
388919.SSA_0014 388919.SSA_2390 200
388919.SSA_0015 388919.SSA_0001 244
388919.SSA_0015 388919.SSA_0002 473
388919.SSA_0015 388919.SSA_0004 241
388919.SSA_0015 388919.SSA_0005 469
388919.SSA_0015 388919.SSA_0006 686
388919.SSA_0015 388919.SSA_0008 695
388919.SSA_0015 388919.SSA_0009 774
388919.SSA_0015 388919.SSA_0010 759
388919.SSA_0015 388919.SSA_0012 892
388919.SSA_0015 388919.SSA_0013 944
388919.SSA_0015 388919.SSA_0014 910
388919.SSA_0015 388919.SSA_0018 199
388919.SSA_0015 388919.SSA_0020 247
388919.SSA_0015 388919.SSA_0037 195
388919.SSA_0015 388919.SSA_0050 272
388919.SSA_0015 388919.SSA_0063 444
388919.SSA_0015 388919.SSA_0078 187
388919.SSA_0015 388919.SSA_0091 194
388919.SSA_0015 388919.SSA_0104 159
388919.SSA_0015 388919.SSA_0109 165
388919.SSA_0015 388919.SSA_0111 191
388919.SSA_0015 388919.SSA_0113 322
388919.SSA_0015 388919.SSA_0117 382
388919.SSA_0015 388919.SSA_0120 204
388919.SSA_0015 388919.SSA_0124 309
388919.SSA_0015 388919.SSA_0127 668
388919.SSA_0015 388919.SSA_0128 340
388919.SSA_0015 388919.SSA_0130 172
388919.SSA_0015 388919.SSA_0132 161
388919.SSA_0015 388919.SSA_0133 158
388919.SSA_0015 388919.SSA_0136 364
388919.SSA_0015 388919.SSA_0140 202
388919.SSA_0015 388919.SSA_0156 562
388919.SSA_0015 388919.SSA_0174 225
388919.SSA_0015 388919.SSA_0176 168
388919.SSA_0015 388919.SSA_0177 367
388919.SSA_0015 388919.SSA_0181 195
388919.SSA_0015 388919.SSA_0192 299
388919.SSA_0015 388919.SSA_0197 570
388919.SSA_0015 388919.SSA_0199 472
388919.SSA_0015 388919.SSA_0200 654
388919.SSA_0015 388919.SSA_0211 286
388919.SSA_0015 388919.SSA_0212 152
388919.SSA_0015 388919.SSA_0214 430
388919.SSA_0015 388919.SSA_0225 430
388919.SSA_0015 388919.SSA_0226 657
388919.SSA_0015 388919.SSA_0241 511
388919.SSA_0015 388919.SSA_0289 233
388919.SSA_0015 388919.SSA_0295 150
388919.SSA_0015 388919.SSA_0307 156
388919.SSA_0015 388919.SSA_0318 229
388919.SSA_0015 388919.SSA_0337 426
388919.SSA_0015 388919.SSA_0350 396
388919.SSA_0015 388919.SSA_0351 170
388919.SSA_0015 388919.SSA_0357 332
388919.SSA_0015 388919.SSA_0362 332
388919.SSA_0015 388919.SSA_0365 156
388919.SSA_0015 388919.SSA_0371 187
388919.SSA_0015 388919.SSA_0393 296
388919.SSA_0015 388919.SSA_0429 312
388919.SSA_0015 388919.SSA_0432 375
388919.SSA_0015 388919.SSA_0442 224
388919.SSA_0015 388919.SSA_0448 419
388919.SSA_0015 388919.SSA_0480 241
388919.SSA_0015 388919.SSA_0494 233
388919.SSA_0015 388919.SSA_0495 284
388919.SSA_0015 388919.SSA_0504 172
388919.SSA_0015 388919.SSA_0541 299
388919.SSA_0015 388919.SSA_0543 632
388919.SSA_0015 388919.SSA_0544 150
388919.SSA_0015 388919.SSA_0546 150
388919.SSA_0015 388919.SSA_0547 267
388919.SSA_0015 388919.SSA_0549 178
388919.SSA_0015 388919.SSA_0577 500
388919.SSA_0015 388919.SSA_0578 316
388919.SSA_0015 388919.SSA_0581 384
388919.SSA_0015 388919.SSA_0586 197
388919.SSA_0015 388919.SSA_0606 277
388919.SSA_0015 388919.SSA_0611 286
388919.SSA_0015 388919.SSA_0617 256
388919.SSA_0015 388919.SSA_0631 152
388919.SSA_0015 388919.SSA_0637 152
388919.SSA_0015 388919.SSA_0652 172
388919.SSA_0015 388919.SSA_0654 263
388919.SSA_0015 388919.SSA_0655 576
388919.SSA_0015 388919.SSA_0656 517
388919.SSA_0015 388919.SSA_0657 274
388919.SSA_0015 388919.SSA_0658 151
388919.SSA_0015 388919.SSA_0669 311
388919.SSA_0015 388919.SSA_0671 356
388919.SSA_0015 388919.SSA_0673 220
388919.SSA_0015 388919.SSA_0683 156
388919.SSA_0015 388919.SSA_0690 168
388919.SSA_0015 388919.SSA_0702 493
388919.SSA_0015 388919.SSA_0703 376
388919.SSA_0015 388919.SSA_0706 295
388919.SSA_0015 388919.SSA_0720 197
388919.SSA_0015 388919.SSA_0721 583
388919.SSA_0015 388919.SSA_0722 508
388919.SSA_0015 388919.SSA_0724 228
388919.SSA_0015 388919.SSA_0738 156
388919.SSA_0015 388919.SSA_0744 176
388919.SSA_0015 388919.SSA_0756 480
388919.SSA_0015 388919.SSA_0760 162
388919.SSA_0015 388919.SSA_0772 178
388919.SSA_0015 388919.SSA_0776 156
388919.SSA_0015 388919.SSA_0785 208
388919.SSA_0015 388919.SSA_0786 833
388919.SSA_0015 388919.SSA_0787 528
388919.SSA_0015 388919.SSA_0788 780
388919.SSA_0015 388919.SSA_0791 261
388919.SSA_0015 388919.SSA_0802 320
388919.SSA_0015 388919.SSA_0804 562
388919.SSA_0015 388919.SSA_0807 315
388919.SSA_0015 388919.SSA_0814 165
388919.SSA_0015 388919.SSA_0824 172
388919.SSA_0015 388919.SSA_0825 396
388919.SSA_0015 388919.SSA_0832 733
388919.SSA_0015 388919.SSA_0836 533
388919.SSA_0015 388919.SSA_0847 223
388919.SSA_0015 388919.SSA_0848 153
388919.SSA_0015 388919.SSA_0849 249
388919.SSA_0015 388919.SSA_0859 731
388919.SSA_0015 388919.SSA_0870 263
388919.SSA_0015 388919.SSA_0871 152
388919.SSA_0015 388919.SSA_0875 204
388919.SSA_0015 388919.SSA_0886 172
388919.SSA_0015 388919.SSA_0900 150
388919.SSA_0015 388919.SSA_0912 418
388919.SSA_0015 388919.SSA_0914 553
388919.SSA_0015 388919.SSA_0925 200
388919.SSA_0015 388919.SSA_0928 177
388919.SSA_0015 388919.SSA_0929 222
388919.SSA_0015 388919.SSA_0942 195
388919.SSA_0015 388919.SSA_0944 167
388919.SSA_0015 388919.SSA_0956 252
388919.SSA_0015 388919.SSA_0966 221
388919.SSA_0015 388919.SSA_0975 459
388919.SSA_0015 388919.SSA_0980 266
388919.SSA_0015 388919.SSA_0997 160
388919.SSA_0015 388919.SSA_0999 463
388919.SSA_0015 388919.SSA_1010 224
388919.SSA_0015 388919.SSA_1011 260
388919.SSA_0015 388919.SSA_1013 500
388919.SSA_0015 388919.SSA_1014 271
388919.SSA_0015 388919.SSA_1023 169
388919.SSA_0015 388919.SSA_1031 340
388919.SSA_0015 388919.SSA_1035 340
388919.SSA_0015 388919.SSA_1040 267
388919.SSA_0015 388919.SSA_1041 334
388919.SSA_0015 388919.SSA_1047 171
388919.SSA_0015 388919.SSA_1053 246
388919.SSA_0015 388919.SSA_1057 152
388919.SSA_0015 388919.SSA_1073 274
388919.SSA_0015 388919.SSA_1086 220
388919.SSA_0015 388919.SSA_1093 507
388919.SSA_0015 388919.SSA_1104 150
388919.SSA_0015 388919.SSA_1127 327
388919.SSA_0015 388919.SSA_1136 562
388919.SSA_0015 388919.SSA_1151 156
388919.SSA_0015 388919.SSA_1152 207
388919.SSA_0015 388919.SSA_1163 301
388919.SSA_0015 388919.SSA_1167 178
388919.SSA_0015 388919.SSA_1188 158
388919.SSA_0015 388919.SSA_1193 195
388919.SSA_0015 388919.SSA_1200 575
388919.SSA_0015 388919.SSA_1203 206
388919.SSA_0015 388919.SSA_1204 335
388919.SSA_0015 388919.SSA_1207 291
388919.SSA_0015 388919.SSA_1208 191
388919.SSA_0015 388919.SSA_1212 247
388919.SSA_0015 388919.SSA_1213 152
388919.SSA_0015 388919.SSA_1220 220
388919.SSA_0015 388919.SSA_1221 224
388919.SSA_0015 388919.SSA_1223 356
388919.SSA_0015 388919.SSA_1246 158
388919.SSA_0015 388919.SSA_1256 151
388919.SSA_0015 388919.SSA_1262 169
388919.SSA_0015 388919.SSA_1265 169
388919.SSA_0015 388919.SSA_1297 155
388919.SSA_0015 388919.SSA_1301 248
388919.SSA_0015 388919.SSA_1335 155
388919.SSA_0015 388919.SSA_1343 508
388919.SSA_0015 388919.SSA_1349 200
388919.SSA_0015 388919.SSA_1356 233
388919.SSA_0015 388919.SSA_1421 225
388919.SSA_0015 388919.SSA_1432 166
388919.SSA_0015 388919.SSA_1433 183
388919.SSA_0015 388919.SSA_1443 467
388919.SSA_0015 388919.SSA_1444 526
388919.SSA_0015 388919.SSA_1457 151
388919.SSA_0015 388919.SSA_1462 194
388919.SSA_0015 388919.SSA_1463 150
388919.SSA_0015 388919.SSA_1468 303
388919.SSA_0015 388919.SSA_1491 166
388919.SSA_0015 388919.SSA_1494 261
388919.SSA_0015 388919.SSA_1495 370
388919.SSA_0015 388919.SSA_1498 278
388919.SSA_0015 388919.SSA_1499 172
388919.SSA_0015 388919.SSA_1520 299
388919.SSA_0015 388919.SSA_1522 287
388919.SSA_0015 388919.SSA_1529 674
388919.SSA_0015 388919.SSA_1533 196
388919.SSA_0015 388919.SSA_1555 167
388919.SSA_0015 388919.SSA_1557 617
388919.SSA_0015 388919.SSA_1564 316
388919.SSA_0015 388919.SSA_1565 307
388919.SSA_0015 388919.SSA_1571 246
388919.SSA_0015 388919.SSA_1576 494
388919.SSA_0015 388919.SSA_1579 165
388919.SSA_0015 388919.SSA_1601 259
388919.SSA_0015 388919.SSA_1604 292
388919.SSA_0015 388919.SSA_1626 559
388919.SSA_0015 388919.SSA_1642 274
388919.SSA_0015 388919.SSA_1658 345
388919.SSA_0015 388919.SSA_1702 208
388919.SSA_0015 388919.SSA_1703 350
388919.SSA_0015 388919.SSA_1710 171
388919.SSA_0015 388919.SSA_1721 154
388919.SSA_0015 388919.SSA_1722 257
388919.SSA_0015 388919.SSA_1731 327
388919.SSA_0015 388919.SSA_1732 317
388919.SSA_0015 388919.SSA_1739 172
388919.SSA_0015 388919.SSA_1749 171
388919.SSA_0015 388919.SSA_1761 182
388919.SSA_0015 388919.SSA_1776 207
388919.SSA_0015 388919.SSA_1784 151
388919.SSA_0015 388919.SSA_1787 355
388919.SSA_0015 388919.SSA_1792 400
388919.SSA_0015 388919.SSA_1796 451
388919.SSA_0015 388919.SSA_1797 459
388919.SSA_0015 388919.SSA_1809 172
388919.SSA_0015 388919.SSA_1811 308
388919.SSA_0015 388919.SSA_1819 307
388919.SSA_0015 388919.SSA_1839 399
388919.SSA_0015 388919.SSA_1840 330
388919.SSA_0015 388919.SSA_1841 553
388919.SSA_0015 388919.SSA_1845 426
388919.SSA_0015 388919.SSA_1849 663
388919.SSA_0015 388919.SSA_1851 387
388919.SSA_0015 388919.SSA_1853 171
388919.SSA_0015 388919.SSA_1860 169
388919.SSA_0015 388919.SSA_1867 228
388919.SSA_0015 388919.SSA_1873 175
388919.SSA_0015 388919.SSA_1888 166
388919.SSA_0015 388919.SSA_1896 375
388919.SSA_0015 388919.SSA_1905 213
388919.SSA_0015 388919.SSA_1906 180
388919.SSA_0015 388919.SSA_1911 385
388919.SSA_0015 388919.SSA_1925 275
388919.SSA_0015 388919.SSA_1935 333
388919.SSA_0015 388919.SSA_1937 181
388919.SSA_0015 388919.SSA_1953 207
388919.SSA_0015 388919.SSA_1954 222
388919.SSA_0015 388919.SSA_1955 207
388919.SSA_0015 388919.SSA_1956 207
388919.SSA_0015 388919.SSA_1958 327
388919.SSA_0015 388919.SSA_1965 557
388919.SSA_0015 388919.SSA_1967 159
388919.SSA_0015 388919.SSA_1975 504
388919.SSA_0015 388919.SSA_1994 156
388919.SSA_0015 388919.SSA_1998 566
388919.SSA_0015 388919.SSA_2001 271
388919.SSA_0015 388919.SSA_2005 438
388919.SSA_0015 388919.SSA_2007 628
388919.SSA_0015 388919.SSA_2008 738
388919.SSA_0015 388919.SSA_2009 578
388919.SSA_0015 388919.SSA_2011 212
388919.SSA_0015 388919.SSA_2029 151
388919.SSA_0015 388919.SSA_2033 440
388919.SSA_0015 388919.SSA_2044 192
388919.SSA_0015 388919.SSA_2049 191
388919.SSA_0015 388919.SSA_2052 332
388919.SSA_0015 388919.SSA_2058 206
388919.SSA_0015 388919.SSA_2072 698
388919.SSA_0015 388919.SSA_2073 211
388919.SSA_0015 388919.SSA_2096 230
388919.SSA_0015 388919.SSA_2107 274
388919.SSA_0015 388919.SSA_2108 374
388919.SSA_0015 388919.SSA_2109 519
388919.SSA_0015 388919.SSA_2110 570
388919.SSA_0015 388919.SSA_2123 237
388919.SSA_0015 388919.SSA_2126 478
388919.SSA_0015 388919.SSA_2138 173
388919.SSA_0015 388919.SSA_2139 230
388919.SSA_0015 388919.SSA_2144 478
388919.SSA_0015 388919.SSA_2152 187
388919.SSA_0015 388919.SSA_2166 168
388919.SSA_0015 388919.SSA_2167 204
388919.SSA_0015 388919.SSA_2169 344
388919.SSA_0015 388919.SSA_2183 151
388919.SSA_0015 388919.SSA_2184 238
388919.SSA_0015 388919.SSA_2185 307
388919.SSA_0015 388919.SSA_2190 664
388919.SSA_0015 388919.SSA_2191 576
388919.SSA_0015 388919.SSA_2199 562
388919.SSA_0015 388919.SSA_2200 688
388919.SSA_0015 388919.SSA_2205 348
388919.SSA_0015 388919.SSA_2221 349
388919.SSA_0015 388919.SSA_2234 269
388919.SSA_0015 388919.SSA_2240 274
388919.SSA_0015 388919.SSA_2246 289
388919.SSA_0015 388919.SSA_2247 171
388919.SSA_0015 388919.SSA_2249 401
388919.SSA_0015 388919.SSA_2254 257
388919.SSA_0015 388919.SSA_2255 187
388919.SSA_0015 388919.SSA_2262 501
388919.SSA_0015 388919.SSA_2284 190
388919.SSA_0015 388919.SSA_2287 553
388919.SSA_0015 388919.SSA_2307 156
388919.SSA_0015 388919.SSA_2343 261
388919.SSA_0015 388919.SSA_2356 175
388919.SSA_0015 388919.SSA_2359 232
388919.SSA_0015 388919.SSA_2367 159
388919.SSA_0015 388919.SSA_2368 268
388919.SSA_0015 388919.SSA_2375 207
388919.SSA_0015 388919.SSA_2381 574
388919.SSA_0015 388919.SSA_2390 200
388919.SSA_0016 388919.SSA_2246 262
388919.SSA_0017 388919.SSA_0018 973
388919.SSA_0017 388919.SSA_0019 850
388919.SSA_0017 388919.SSA_0020 439
388919.SSA_0017 388919.SSA_0021 240
388919.SSA_0017 388919.SSA_0022 202
388919.SSA_0017 388919.SSA_0023 204
388919.SSA_0017 388919.SSA_0025 306
388919.SSA_0017 388919.SSA_0026 252
388919.SSA_0017 388919.SSA_0027 170
388919.SSA_0017 388919.SSA_0028 252
388919.SSA_0017 388919.SSA_0030 172
388919.SSA_0017 388919.SSA_0031 248
388919.SSA_0017 388919.SSA_0032 189
388919.SSA_0017 388919.SSA_0033 233
388919.SSA_0017 388919.SSA_0035 437
388919.SSA_0017 388919.SSA_0063 176
388919.SSA_0017 388919.SSA_0094 173
388919.SSA_0017 388919.SSA_0104 243
388919.SSA_0017 388919.SSA_0134 158
388919.SSA_0017 388919.SSA_0174 349
388919.SSA_0017 388919.SSA_0175 158
388919.SSA_0017 388919.SSA_0178 158
388919.SSA_0017 388919.SSA_0197 155
388919.SSA_0017 388919.SSA_0198 358
388919.SSA_0017 388919.SSA_0212 213
388919.SSA_0017 388919.SSA_0214 167
388919.SSA_0017 388919.SSA_0226 289
388919.SSA_0017 388919.SSA_0236 198
388919.SSA_0017 388919.SSA_0243 168
388919.SSA_0017 388919.SSA_0253 175
388919.SSA_0017 388919.SSA_0312 157
388919.SSA_0017 388919.SSA_0428 242
388919.SSA_0017 388919.SSA_0438 167
388919.SSA_0017 388919.SSA_0452 156
388919.SSA_0017 388919.SSA_0543 214
388919.SSA_0017 388919.SSA_0548 154
388919.SSA_0017 388919.SSA_0569 392
388919.SSA_0017 388919.SSA_0570 272
388919.SSA_0017 388919.SSA_0571 317
388919.SSA_0017 388919.SSA_0578 156
388919.SSA_0017 388919.SSA_0642 180
388919.SSA_0017 388919.SSA_0652 237
388919.SSA_0017 388919.SSA_0653 155
388919.SSA_0017 388919.SSA_0655 660
388919.SSA_0017 388919.SSA_0656 688
388919.SSA_0017 388919.SSA_0660 151
388919.SSA_0017 388919.SSA_0689 786
388919.SSA_0017 388919.SSA_0691 276
388919.SSA_0017 388919.SSA_0692 157
388919.SSA_0017 388919.SSA_0744 176
388919.SSA_0017 388919.SSA_0747 293
388919.SSA_0017 388919.SSA_0785 264
388919.SSA_0017 388919.SSA_0786 220
388919.SSA_0017 388919.SSA_0787 194
388919.SSA_0017 388919.SSA_0788 156
388919.SSA_0017 388919.SSA_0789 155
388919.SSA_0017 388919.SSA_0800 262
388919.SSA_0017 388919.SSA_0802 233
388919.SSA_0017 388919.SSA_0807 393
388919.SSA_0017 388919.SSA_0810 160
388919.SSA_0017 388919.SSA_0859 224
388919.SSA_0017 388919.SSA_0862 150
388919.SSA_0017 388919.SSA_0870 286
388919.SSA_0017 388919.SSA_0871 286
388919.SSA_0017 388919.SSA_0875 903
388919.SSA_0017 388919.SSA_0879 424
388919.SSA_0017 388919.SSA_0900 192
388919.SSA_0017 388919.SSA_1010 156
388919.SSA_0017 388919.SSA_1036 192
388919.SSA_0017 388919.SSA_1061 458
388919.SSA_0017 388919.SSA_1062 452
388919.SSA_0017 388919.SSA_1065 393
388919.SSA_0017 388919.SSA_1072 153
388919.SSA_0017 388919.SSA_1073 154
388919.SSA_0017 388919.SSA_1092 152
388919.SSA_0017 388919.SSA_1093 349
388919.SSA_0017 388919.SSA_1206 172
388919.SSA_0017 388919.SSA_1216 293
388919.SSA_0017 388919.SSA_1218 586
388919.SSA_0017 388919.SSA_1219 150
388919.SSA_0017 388919.SSA_1316 152
388919.SSA_0017 388919.SSA_1341 292
388919.SSA_0017 388919.SSA_1398 199
388919.SSA_0017 388919.SSA_1403 183
388919.SSA_0017 388919.SSA_1410 154
388919.SSA_0017 388919.SSA_1411 158
388919.SSA_0017 388919.SSA_1433 293
388919.SSA_0017 388919.SSA_1445 156
388919.SSA_0017 388919.SSA_1452 171
388919.SSA_0017 388919.SSA_1522 624
388919.SSA_0017 388919.SSA_1529 288
388919.SSA_0017 388919.SSA_1561 197
388919.SSA_0017 388919.SSA_1571 223
388919.SSA_0017 388919.SSA_1601 394
388919.SSA_0017 388919.SSA_1629 190
388919.SSA_0017 388919.SSA_1652 183
388919.SSA_0017 388919.SSA_1713 158
388919.SSA_0017 388919.SSA_1770 267
388919.SSA_0017 388919.SSA_1790 172
388919.SSA_0017 388919.SSA_1797 379
388919.SSA_0017 388919.SSA_1800 309
388919.SSA_0017 388919.SSA_1807 225
388919.SSA_0017 388919.SSA_1819 403
388919.SSA_0017 388919.SSA_1835 180
388919.SSA_0017 388919.SSA_1841 190
388919.SSA_0017 388919.SSA_1860 263
388919.SSA_0017 388919.SSA_1863 156
388919.SSA_0017 388919.SSA_1871 551
388919.SSA_0017 388919.SSA_1873 150
388919.SSA_0017 388919.SSA_1901 169
388919.SSA_0017 388919.SSA_1925 156
388919.SSA_0017 388919.SSA_1932 194
388919.SSA_0017 388919.SSA_1933 336
388919.SSA_0017 388919.SSA_1942 162
388919.SSA_0017 388919.SSA_1951 621
388919.SSA_0017 388919.SSA_2070 198
388919.SSA_0017 388919.SSA_2088 155
388919.SSA_0017 388919.SSA_2140 324
388919.SSA_0017 388919.SSA_2146 165
388919.SSA_0017 388919.SSA_2189 156
388919.SSA_0017 388919.SSA_2194 152
388919.SSA_0017 388919.SSA_2202 199
388919.SSA_0017 388919.SSA_2203 201
388919.SSA_0017 388919.SSA_2209 236
388919.SSA_0017 388919.SSA_2213 151
388919.SSA_0017 388919.SSA_2234 493
388919.SSA_0017 388919.SSA_2237 358
388919.SSA_0017 388919.SSA_2245 237
388919.SSA_0017 388919.SSA_2257 375
388919.SSA_0017 388919.SSA_2260 206
388919.SSA_0017 388919.SSA_2292 198
388919.SSA_0017 388919.SSA_2302 180
388919.SSA_0017 388919.SSA_2321 155
388919.SSA_0017 388919.SSA_2324 179
388919.SSA_0017 388919.SSA_2359 174
388919.SSA_0017 388919.SSA_2365 419
388919.SSA_0017 388919.SSA_2366 419
388919.SSA_0017 388919.SSA_2367 419
388919.SSA_0017 388919.SSA_2368 419
388919.SSA_0017 388919.SSA_2369 826
388919.SSA_0017 388919.SSA_2370 484
388919.SSA_0017 388919.SSA_2371 484
388919.SSA_0017 388919.SSA_2373 201
388919.SSA_0018 388919.SSA_0012 177
388919.SSA_0018 388919.SSA_0015 199
388919.SSA_0018 388919.SSA_0017 973
388919.SSA_0018 388919.SSA_0019 741
388919.SSA_0018 388919.SSA_0020 411
388919.SSA_0018 388919.SSA_0021 240
388919.SSA_0018 388919.SSA_0022 202
388919.SSA_0018 388919.SSA_0023 204
388919.SSA_0018 388919.SSA_0025 252
388919.SSA_0018 388919.SSA_0026 252
388919.SSA_0018 388919.SSA_0027 170
388919.SSA_0018 388919.SSA_0028 252
388919.SSA_0018 388919.SSA_0030 156
388919.SSA_0018 388919.SSA_0031 248
388919.SSA_0018 388919.SSA_0032 189
388919.SSA_0018 388919.SSA_0033 189
388919.SSA_0018 388919.SSA_0035 183
388919.SSA_0018 388919.SSA_0106 284
388919.SSA_0018 388919.SSA_0108 498
388919.SSA_0018 388919.SSA_0109 383
388919.SSA_0018 388919.SSA_0110 287
388919.SSA_0018 388919.SSA_0111 283
388919.SSA_0018 388919.SSA_0112 327
388919.SSA_0018 388919.SSA_0113 544
388919.SSA_0018 388919.SSA_0117 404
388919.SSA_0018 388919.SSA_0120 152
388919.SSA_0018 388919.SSA_0136 159
388919.SSA_0018 388919.SSA_0144 458
388919.SSA_0018 388919.SSA_0167 157
388919.SSA_0018 388919.SSA_0186 151
388919.SSA_0018 388919.SSA_0198 362
388919.SSA_0018 388919.SSA_0205 221
388919.SSA_0018 388919.SSA_0236 196
388919.SSA_0018 388919.SSA_0257 160
388919.SSA_0018 388919.SSA_0272 451
388919.SSA_0018 388919.SSA_0298 186
388919.SSA_0018 388919.SSA_0333 150
388919.SSA_0018 388919.SSA_0384 153
388919.SSA_0018 388919.SSA_0424 154
388919.SSA_0018 388919.SSA_0437 168
388919.SSA_0018 388919.SSA_0460 154
388919.SSA_0018 388919.SSA_0505 157
388919.SSA_0018 388919.SSA_0569 320
388919.SSA_0018 388919.SSA_0570 264
388919.SSA_0018 388919.SSA_0571 300
388919.SSA_0018 388919.SSA_0576 212
388919.SSA_0018 388919.SSA_0629 177
388919.SSA_0018 388919.SSA_0656 383
388919.SSA_0018 388919.SSA_0659 194
388919.SSA_0018 388919.SSA_0689 360
388919.SSA_0018 388919.SSA_0692 157
388919.SSA_0018 388919.SSA_0782 236
388919.SSA_0018 388919.SSA_0807 154
388919.SSA_0018 388919.SSA_0831 230
388919.SSA_0018 388919.SSA_0864 221
388919.SSA_0018 388919.SSA_0870 168
388919.SSA_0018 388919.SSA_0875 328
388919.SSA_0018 388919.SSA_0879 191
388919.SSA_0018 388919.SSA_0936 169
388919.SSA_0018 388919.SSA_0938 695
388919.SSA_0018 388919.SSA_0960 254
388919.SSA_0018 388919.SSA_1023 246
388919.SSA_0018 388919.SSA_1032 499
388919.SSA_0018 388919.SSA_1058 327
388919.SSA_0018 388919.SSA_1061 621
388919.SSA_0018 388919.SSA_1062 608
388919.SSA_0018 388919.SSA_1085 231
388919.SSA_0018 388919.SSA_1095 167
388919.SSA_0018 388919.SSA_1110 159
388919.SSA_0018 388919.SSA_1112 154
388919.SSA_0018 388919.SSA_1144 184
388919.SSA_0018 388919.SSA_1193 182
388919.SSA_0018 388919.SSA_1218 269
388919.SSA_0018 388919.SSA_1309 175
388919.SSA_0018 388919.SSA_1350 228
388919.SSA_0018 388919.SSA_1384 168
388919.SSA_0018 388919.SSA_1396 202
388919.SSA_0018 388919.SSA_1398 199
388919.SSA_0018 388919.SSA_1479 228
388919.SSA_0018 388919.SSA_1518 156
388919.SSA_0018 388919.SSA_1522 328
388919.SSA_0018 388919.SSA_1525 304
388919.SSA_0018 388919.SSA_1529 383
388919.SSA_0018 388919.SSA_1618 171
388919.SSA_0018 388919.SSA_1781 170
388919.SSA_0018 388919.SSA_1819 416
388919.SSA_0018 388919.SSA_1825 157
388919.SSA_0018 388919.SSA_1858 332
388919.SSA_0018 388919.SSA_1871 272
388919.SSA_0018 388919.SSA_1904 504
388919.SSA_0018 388919.SSA_1996 429
388919.SSA_0018 388919.SSA_2005 196
388919.SSA_0018 388919.SSA_2033 562
388919.SSA_0018 388919.SSA_2034 383
388919.SSA_0018 388919.SSA_2138 203
388919.SSA_0018 388919.SSA_2198 360
388919.SSA_0018 388919.SSA_2234 479
388919.SSA_0018 388919.SSA_2237 362
388919.SSA_0018 388919.SSA_2245 237
388919.SSA_0018 388919.SSA_2277 154
388919.SSA_0018 388919.SSA_2284 168
388919.SSA_0018 388919.SSA_2290 261
388919.SSA_0018 388919.SSA_2304 274
388919.SSA_0018 388919.SSA_2320 210
388919.SSA_0018 388919.SSA_2332 165
388919.SSA_0018 388919.SSA_2350 379
388919.SSA_0018 388919.SSA_2369 416
388919.SSA_0018 388919.SSA_2370 477
388919.SSA_0018 388919.SSA_2371 477
388919.SSA_0019 388919.SSA_0010 157
388919.SSA_0019 388919.SSA_0012 197
388919.SSA_0019 388919.SSA_0013 161
388919.SSA_0019 388919.SSA_0017 850
388919.SSA_0019 388919.SSA_0018 741
388919.SSA_0019 388919.SSA_0020 745
388919.SSA_0019 388919.SSA_0021 302
388919.SSA_0019 388919.SSA_0022 278
388919.SSA_0019 388919.SSA_0023 270
388919.SSA_0019 388919.SSA_0025 314
388919.SSA_0019 388919.SSA_0026 290
388919.SSA_0019 388919.SSA_0027 188
388919.SSA_0019 388919.SSA_0028 247
388919.SSA_0019 388919.SSA_0030 180
388919.SSA_0019 388919.SSA_0031 252
388919.SSA_0019 388919.SSA_0032 250
388919.SSA_0019 388919.SSA_0033 250
388919.SSA_0019 388919.SSA_0035 248
388919.SSA_0019 388919.SSA_0039 172
388919.SSA_0019 388919.SSA_0074 189
388919.SSA_0019 388919.SSA_0094 171
388919.SSA_0019 388919.SSA_0146 313
388919.SSA_0019 388919.SSA_0154 256
388919.SSA_0019 388919.SSA_0185 152
388919.SSA_0019 388919.SSA_0303 386
388919.SSA_0019 388919.SSA_0438 152
388919.SSA_0019 388919.SSA_0514 204
388919.SSA_0019 388919.SSA_0543 196
388919.SSA_0019 388919.SSA_0565 243
388919.SSA_0019 388919.SSA_0566 174
388919.SSA_0019 388919.SSA_0603 151
388919.SSA_0019 388919.SSA_0612 151
388919.SSA_0019 388919.SSA_0613 297
388919.SSA_0019 388919.SSA_0689 172
388919.SSA_0019 388919.SSA_0711 192
388919.SSA_0019 388919.SSA_0716 310
388919.SSA_0019 388919.SSA_0728 165
388919.SSA_0019 388919.SSA_0741 170
388919.SSA_0019 388919.SSA_0771 308
388919.SSA_0019 388919.SSA_0831 169
388919.SSA_0019 388919.SSA_0844 162
388919.SSA_0019 388919.SSA_0862 150
388919.SSA_0019 388919.SSA_0869 176
388919.SSA_0019 388919.SSA_0870 340
388919.SSA_0019 388919.SSA_0871 340
388919.SSA_0019 388919.SSA_0875 172
388919.SSA_0019 388919.SSA_0879 428
388919.SSA_0019 388919.SSA_0932 221
388919.SSA_0019 388919.SSA_0956 237
388919.SSA_0019 388919.SSA_0959 172
388919.SSA_0019 388919.SSA_0960 353
388919.SSA_0019 388919.SSA_0963 249
388919.SSA_0019 388919.SSA_1012 192
388919.SSA_0019 388919.SSA_1018 156
388919.SSA_0019 388919.SSA_1064 263
388919.SSA_0019 388919.SSA_1066 287
388919.SSA_0019 388919.SSA_1072 396
388919.SSA_0019 388919.SSA_1075 369
388919.SSA_0019 388919.SSA_1106 197
388919.SSA_0019 388919.SSA_1157 170
388919.SSA_0019 388919.SSA_1163 152
388919.SSA_0019 388919.SSA_1185 151
388919.SSA_0019 388919.SSA_1219 172
388919.SSA_0019 388919.SSA_1274 234
388919.SSA_0019 388919.SSA_1283 179
388919.SSA_0019 388919.SSA_1301 403
388919.SSA_0019 388919.SSA_1326 171
388919.SSA_0019 388919.SSA_1339 164
388919.SSA_0019 388919.SSA_1383 156
388919.SSA_0019 388919.SSA_1398 151
388919.SSA_0019 388919.SSA_1432 157
388919.SSA_0019 388919.SSA_1452 211
388919.SSA_0019 388919.SSA_1460 150
388919.SSA_0019 388919.SSA_1527 169
388919.SSA_0019 388919.SSA_1549 180
388919.SSA_0019 388919.SSA_1563 151
388919.SSA_0019 388919.SSA_1564 500
388919.SSA_0019 388919.SSA_1565 174
388919.SSA_0019 388919.SSA_1588 205
388919.SSA_0019 388919.SSA_1589 204
388919.SSA_0019 388919.SSA_1719 194
388919.SSA_0019 388919.SSA_1778 174
388919.SSA_0019 388919.SSA_1802 159
388919.SSA_0019 388919.SSA_1825 156
388919.SSA_0019 388919.SSA_1842 150
388919.SSA_0019 388919.SSA_1843 150
388919.SSA_0019 388919.SSA_1846 151
388919.SSA_0019 388919.SSA_1854 173
388919.SSA_0019 388919.SSA_1909 155
388919.SSA_0019 388919.SSA_1925 271
388919.SSA_0019 388919.SSA_1945 172
388919.SSA_0019 388919.SSA_1948 287
388919.SSA_0019 388919.SSA_1949 287
388919.SSA_0019 388919.SSA_1950 287
388919.SSA_0019 388919.SSA_1957 151
388919.SSA_0019 388919.SSA_1969 167
388919.SSA_0019 388919.SSA_1991 482
388919.SSA_0019 388919.SSA_2005 196
388919.SSA_0019 388919.SSA_2036 150
388919.SSA_0019 388919.SSA_2165 287
388919.SSA_0019 388919.SSA_2188 163
388919.SSA_0019 388919.SSA_2202 201
388919.SSA_0019 388919.SSA_2203 281
388919.SSA_0019 388919.SSA_2245 151
388919.SSA_0019 388919.SSA_2282 230
388919.SSA_0019 388919.SSA_2338 187
388919.SSA_0019 388919.SSA_2365 336
388919.SSA_0019 388919.SSA_2366 266
388919.SSA_0019 388919.SSA_2367 266
388919.SSA_0019 388919.SSA_2368 266
388919.SSA_0019 388919.SSA_2369 204
388919.SSA_0019 388919.SSA_2370 201
388919.SSA_0019 388919.SSA_2371 201
388919.SSA_0019 388919.SSA_2373 200
388919.SSA_0019 388919.SSA_2381 620
388919.SSA_0020 388919.SSA_0004 176
388919.SSA_0020 388919.SSA_0005 584
388919.SSA_0020 388919.SSA_0006 633
388919.SSA_0020 388919.SSA_0008 593
388919.SSA_0020 388919.SSA_0009 394
388919.SSA_0020 388919.SSA_0010 262
388919.SSA_0020 388919.SSA_0013 156
388919.SSA_0020 388919.SSA_0014 192
388919.SSA_0020 388919.SSA_0015 247
388919.SSA_0020 388919.SSA_0017 439
388919.SSA_0020 388919.SSA_0018 411
388919.SSA_0020 388919.SSA_0019 745
388919.SSA_0020 388919.SSA_0021 427
388919.SSA_0020 388919.SSA_0022 399
388919.SSA_0020 388919.SSA_0023 367
388919.SSA_0020 388919.SSA_0025 573
388919.SSA_0020 388919.SSA_0026 466
388919.SSA_0020 388919.SSA_0027 342
388919.SSA_0020 388919.SSA_0028 352
388919.SSA_0020 388919.SSA_0030 322
388919.SSA_0020 388919.SSA_0031 930
388919.SSA_0020 388919.SSA_0032 347
388919.SSA_0020 388919.SSA_0033 342
388919.SSA_0020 388919.SSA_0034 154
388919.SSA_0020 388919.SSA_0035 282
388919.SSA_0020 388919.SSA_0037 194
388919.SSA_0020 388919.SSA_0039 196
388919.SSA_0020 388919.SSA_0040 219
388919.SSA_0020 388919.SSA_0046 470
388919.SSA_0020 388919.SSA_0078 170
388919.SSA_0020 388919.SSA_0088 171
388919.SSA_0020 388919.SSA_0092 170
388919.SSA_0020 388919.SSA_0094 172
388919.SSA_0020 388919.SSA_0100 263
388919.SSA_0020 388919.SSA_0104 265
388919.SSA_0020 388919.SSA_0106 440
388919.SSA_0020 388919.SSA_0107 675
388919.SSA_0020 388919.SSA_0108 357
388919.SSA_0020 388919.SSA_0109 169
388919.SSA_0020 388919.SSA_0110 387
388919.SSA_0020 388919.SSA_0111 230
388919.SSA_0020 388919.SSA_0112 154
388919.SSA_0020 388919.SSA_0113 458
388919.SSA_0020 388919.SSA_0114 374
388919.SSA_0020 388919.SSA_0115 366
388919.SSA_0020 388919.SSA_0116 195
388919.SSA_0020 388919.SSA_0117 236
388919.SSA_0020 388919.SSA_0120 335
388919.SSA_0020 388919.SSA_0123 189
388919.SSA_0020 388919.SSA_0124 427
388919.SSA_0020 388919.SSA_0129 292
388919.SSA_0020 388919.SSA_0130 188
388919.SSA_0020 388919.SSA_0131 367
388919.SSA_0020 388919.SSA_0132 352
388919.SSA_0020 388919.SSA_0133 424
388919.SSA_0020 388919.SSA_0174 187
388919.SSA_0020 388919.SSA_0176 367
388919.SSA_0020 388919.SSA_0184 168
388919.SSA_0020 388919.SSA_0200 239
388919.SSA_0020 388919.SSA_0226 188
388919.SSA_0020 388919.SSA_0236 345
388919.SSA_0020 388919.SSA_0264 283
388919.SSA_0020 388919.SSA_0265 249
388919.SSA_0020 388919.SSA_0286 152
388919.SSA_0020 388919.SSA_0289 301
388919.SSA_0020 388919.SSA_0295 175
388919.SSA_0020 388919.SSA_0302 423
388919.SSA_0020 388919.SSA_0307 241
388919.SSA_0020 388919.SSA_0336 172
388919.SSA_0020 388919.SSA_0342 171
388919.SSA_0020 388919.SSA_0350 321
388919.SSA_0020 388919.SSA_0426 250
388919.SSA_0020 388919.SSA_0437 589
388919.SSA_0020 388919.SSA_0440 339
388919.SSA_0020 388919.SSA_0449 344
388919.SSA_0020 388919.SSA_0450 201
388919.SSA_0020 388919.SSA_0484 408
388919.SSA_0020 388919.SSA_0488 168
388919.SSA_0020 388919.SSA_0498 263
388919.SSA_0020 388919.SSA_0510 323
388919.SSA_0020 388919.SSA_0543 337
388919.SSA_0020 388919.SSA_0548 283
388919.SSA_0020 388919.SSA_0549 330
388919.SSA_0020 388919.SSA_0561 233
388919.SSA_0020 388919.SSA_0567 469
388919.SSA_0020 388919.SSA_0568 270
388919.SSA_0020 388919.SSA_0569 229
388919.SSA_0020 388919.SSA_0577 152
388919.SSA_0020 388919.SSA_0605 343
388919.SSA_0020 388919.SSA_0625 321
388919.SSA_0020 388919.SSA_0628 251
388919.SSA_0020 388919.SSA_0631 208
388919.SSA_0020 388919.SSA_0633 303
388919.SSA_0020 388919.SSA_0634 303
388919.SSA_0020 388919.SSA_0635 259
388919.SSA_0020 388919.SSA_0637 208
388919.SSA_0020 388919.SSA_0638 239
388919.SSA_0020 388919.SSA_0650 401
388919.SSA_0020 388919.SSA_0656 312
388919.SSA_0020 388919.SSA_0671 208
388919.SSA_0020 388919.SSA_0675 490
388919.SSA_0020 388919.SSA_0680 254
388919.SSA_0020 388919.SSA_0683 316
388919.SSA_0020 388919.SSA_0686 151
388919.SSA_0020 388919.SSA_0692 207
388919.SSA_0020 388919.SSA_0711 156
388919.SSA_0020 388919.SSA_0751 261
388919.SSA_0020 388919.SSA_0757 150
388919.SSA_0020 388919.SSA_0760 271
388919.SSA_0020 388919.SSA_0785 167
388919.SSA_0020 388919.SSA_0786 173
388919.SSA_0020 388919.SSA_0787 550
388919.SSA_0020 388919.SSA_0788 290
388919.SSA_0020 388919.SSA_0789 151
388919.SSA_0020 388919.SSA_0798 156
388919.SSA_0020 388919.SSA_0804 438
388919.SSA_0020 388919.SSA_0809 343
388919.SSA_0020 388919.SSA_0812 262
388919.SSA_0020 388919.SSA_0820 184
388919.SSA_0020 388919.SSA_0825 179
388919.SSA_0020 388919.SSA_0836 164
388919.SSA_0020 388919.SSA_0847 192
388919.SSA_0020 388919.SSA_0848 228
388919.SSA_0020 388919.SSA_0852 239
388919.SSA_0020 388919.SSA_0854 190
388919.SSA_0020 388919.SSA_0859 231
388919.SSA_0020 388919.SSA_0863 185
388919.SSA_0020 388919.SSA_0866 194
388919.SSA_0020 388919.SSA_0869 190
388919.SSA_0020 388919.SSA_0872 173
388919.SSA_0020 388919.SSA_0882 156
388919.SSA_0020 388919.SSA_0886 468
388919.SSA_0020 388919.SSA_0900 232
388919.SSA_0020 388919.SSA_0901 151
388919.SSA_0020 388919.SSA_0912 343
388919.SSA_0020 388919.SSA_0935 188
388919.SSA_0020 388919.SSA_0936 567
388919.SSA_0020 388919.SSA_0937 156
388919.SSA_0020 388919.SSA_0939 260
388919.SSA_0020 388919.SSA_0967 184
388919.SSA_0020 388919.SSA_0988 334
388919.SSA_0020 388919.SSA_0997 210
388919.SSA_0020 388919.SSA_1012 213
388919.SSA_0020 388919.SSA_1016 213
388919.SSA_0020 388919.SSA_1032 166
388919.SSA_0020 388919.SSA_1035 259
388919.SSA_0020 388919.SSA_1037 284
388919.SSA_0020 388919.SSA_1053 327
388919.SSA_0020 388919.SSA_1061 359
388919.SSA_0020 388919.SSA_1072 166
388919.SSA_0020 388919.SSA_1074 196
388919.SSA_0020 388919.SSA_1090 195
388919.SSA_0020 388919.SSA_1091 283
388919.SSA_0020 388919.SSA_1101 152
388919.SSA_0020 388919.SSA_1104 375
388919.SSA_0020 388919.SSA_1105 190
388919.SSA_0020 388919.SSA_1126 239
388919.SSA_0020 388919.SSA_1134 281
388919.SSA_0020 388919.SSA_1152 612
388919.SSA_0020 388919.SSA_1153 191
388919.SSA_0020 388919.SSA_1154 291
388919.SSA_0020 388919.SSA_1155 324
388919.SSA_0020 388919.SSA_1163 637
388919.SSA_0020 388919.SSA_1167 191
388919.SSA_0020 388919.SSA_1174 171
388919.SSA_0020 388919.SSA_1197 243
388919.SSA_0020 388919.SSA_1206 180
388919.SSA_0020 388919.SSA_1211 195
388919.SSA_0020 388919.SSA_1212 810
388919.SSA_0020 388919.SSA_1214 199
388919.SSA_0020 388919.SSA_1221 267
388919.SSA_0020 388919.SSA_1225 205
388919.SSA_0020 388919.SSA_1240 819
388919.SSA_0020 388919.SSA_1242 181
388919.SSA_0020 388919.SSA_1256 441
388919.SSA_0020 388919.SSA_1258 380
388919.SSA_0020 388919.SSA_1260 947
388919.SSA_0020 388919.SSA_1261 918
388919.SSA_0020 388919.SSA_1262 164
388919.SSA_0020 388919.SSA_1310 367
388919.SSA_0020 388919.SSA_1318 408
388919.SSA_0020 388919.SSA_1341 184
388919.SSA_0020 388919.SSA_1342 281
388919.SSA_0020 388919.SSA_1343 535
388919.SSA_0020 388919.SSA_1344 150
388919.SSA_0020 388919.SSA_1345 239
388919.SSA_0020 388919.SSA_1356 239
388919.SSA_0020 388919.SSA_1361 249
388919.SSA_0020 388919.SSA_1383 232
388919.SSA_0020 388919.SSA_1421 474
388919.SSA_0020 388919.SSA_1430 309
388919.SSA_0020 388919.SSA_1446 194
388919.SSA_0020 388919.SSA_1447 800
388919.SSA_0020 388919.SSA_1448 805
388919.SSA_0020 388919.SSA_1468 168
388919.SSA_0020 388919.SSA_1491 192
388919.SSA_0020 388919.SSA_1495 247
388919.SSA_0020 388919.SSA_1497 171
388919.SSA_0020 388919.SSA_1498 310
388919.SSA_0020 388919.SSA_1500 161
388919.SSA_0020 388919.SSA_1520 433
388919.SSA_0020 388919.SSA_1528 412
388919.SSA_0020 388919.SSA_1529 215
388919.SSA_0020 388919.SSA_1546 406
388919.SSA_0020 388919.SSA_1557 269
388919.SSA_0020 388919.SSA_1558 200
388919.SSA_0020 388919.SSA_1576 532
388919.SSA_0020 388919.SSA_1577 202
388919.SSA_0020 388919.SSA_1592 250
388919.SSA_0020 388919.SSA_1601 370
388919.SSA_0020 388919.SSA_1607 368
388919.SSA_0020 388919.SSA_1620 359
388919.SSA_0020 388919.SSA_1622 604
388919.SSA_0020 388919.SSA_1623 663
388919.SSA_0020 388919.SSA_1641 899
388919.SSA_0020 388919.SSA_1642 898
388919.SSA_0020 388919.SSA_1703 371
388919.SSA_0020 388919.SSA_1712 156
388919.SSA_0020 388919.SSA_1719 406
388919.SSA_0020 388919.SSA_1721 610
388919.SSA_0020 388919.SSA_1722 379
388919.SSA_0020 388919.SSA_1731 187
388919.SSA_0020 388919.SSA_1732 457
388919.SSA_0020 388919.SSA_1745 170
388919.SSA_0020 388919.SSA_1791 262
388919.SSA_0020 388919.SSA_1796 190
388919.SSA_0020 388919.SSA_1800 396
388919.SSA_0020 388919.SSA_1819 196
388919.SSA_0020 388919.SSA_1835 235
388919.SSA_0020 388919.SSA_1837 168
388919.SSA_0020 388919.SSA_1845 343
388919.SSA_0020 388919.SSA_1848 171
388919.SSA_0020 388919.SSA_1849 239
388919.SSA_0020 388919.SSA_1851 278
388919.SSA_0020 388919.SSA_1864 423
388919.SSA_0020 388919.SSA_1891 150
388919.SSA_0020 388919.SSA_1900 177
388919.SSA_0020 388919.SSA_1902 184
388919.SSA_0020 388919.SSA_1917 150
388919.SSA_0020 388919.SSA_1932 299
388919.SSA_0020 388919.SSA_1934 270
388919.SSA_0020 388919.SSA_1935 216
388919.SSA_0020 388919.SSA_1937 240
388919.SSA_0020 388919.SSA_1940 190
388919.SSA_0020 388919.SSA_1951 192
388919.SSA_0020 388919.SSA_1954 178
388919.SSA_0020 388919.SSA_1967 320
388919.SSA_0020 388919.SSA_1994 184
388919.SSA_0020 388919.SSA_1998 446
388919.SSA_0020 388919.SSA_1999 261
388919.SSA_0020 388919.SSA_2000 166
388919.SSA_0020 388919.SSA_2002 230
388919.SSA_0020 388919.SSA_2005 317
388919.SSA_0020 388919.SSA_2007 290
388919.SSA_0020 388919.SSA_2033 167
388919.SSA_0020 388919.SSA_2034 419
388919.SSA_0020 388919.SSA_2041 395
388919.SSA_0020 388919.SSA_2044 188
388919.SSA_0020 388919.SSA_2049 359
388919.SSA_0020 388919.SSA_2051 261
388919.SSA_0020 388919.SSA_2058 188
388919.SSA_0020 388919.SSA_2075 923
388919.SSA_0020 388919.SSA_2082 235
388919.SSA_0020 388919.SSA_2109 375
388919.SSA_0020 388919.SSA_2110 377
388919.SSA_0020 388919.SSA_2111 214
388919.SSA_0020 388919.SSA_2114 618
388919.SSA_0020 388919.SSA_2119 217
388919.SSA_0020 388919.SSA_2123 422
388919.SSA_0020 388919.SSA_2125 408
388919.SSA_0020 388919.SSA_2126 369
388919.SSA_0020 388919.SSA_2141 152
388919.SSA_0020 388919.SSA_2144 397
388919.SSA_0020 388919.SSA_2154 283
388919.SSA_0020 388919.SSA_2155 286
388919.SSA_0020 388919.SSA_2156 286
388919.SSA_0020 388919.SSA_2157 283
388919.SSA_0020 388919.SSA_2159 201
388919.SSA_0020 388919.SSA_2160 229
388919.SSA_0020 388919.SSA_2183 226
388919.SSA_0020 388919.SSA_2184 268
388919.SSA_0020 388919.SSA_2185 324
388919.SSA_0020 388919.SSA_2186 156
388919.SSA_0020 388919.SSA_2191 164
388919.SSA_0020 388919.SSA_2193 285
388919.SSA_0020 388919.SSA_2202 460
388919.SSA_0020 388919.SSA_2205 428
388919.SSA_0020 388919.SSA_2208 170
388919.SSA_0020 388919.SSA_2222 190
388919.SSA_0020 388919.SSA_2224 567
388919.SSA_0020 388919.SSA_2244 156
388919.SSA_0020 388919.SSA_2245 284
388919.SSA_0020 388919.SSA_2257 161
388919.SSA_0020 388919.SSA_2261 151
388919.SSA_0020 388919.SSA_2262 543
388919.SSA_0020 388919.SSA_2270 270
388919.SSA_0020 388919.SSA_2284 154
388919.SSA_0020 388919.SSA_2318 296
388919.SSA_0020 388919.SSA_2343 527
388919.SSA_0020 388919.SSA_2350 496
388919.SSA_0020 388919.SSA_2356 180
388919.SSA_0020 388919.SSA_2357 332
388919.SSA_0020 388919.SSA_2360 526
388919.SSA_0020 388919.SSA_2374 461
388919.SSA_0020 388919.SSA_2375 302
388919.SSA_0020 388919.SSA_2381 361
388919.SSA_0020 388919.SSA_2391 190
388919.SSA_0020 388919.SSA_2392 352
388919.SSA_0021 388919.SSA_0017 240
388919.SSA_0021 388919.SSA_0018 240
388919.SSA_0021 388919.SSA_0019 302
388919.SSA_0021 388919.SSA_0020 427
388919.SSA_0021 388919.SSA_0022 592
388919.SSA_0021 388919.SSA_0023 362
388919.SSA_0021 388919.SSA_0025 362
388919.SSA_0021 388919.SSA_0026 358
388919.SSA_0021 388919.SSA_0027 358
388919.SSA_0021 388919.SSA_0028 252
388919.SSA_0021 388919.SSA_0030 240
388919.SSA_0021 388919.SSA_0031 202
388919.SSA_0021 388919.SSA_0032 184
388919.SSA_0021 388919.SSA_0033 184
388919.SSA_0021 388919.SSA_0034 178
388919.SSA_0021 388919.SSA_0035 178
388919.SSA_0022 388919.SSA_0017 202
388919.SSA_0022 388919.SSA_0018 202
388919.SSA_0022 388919.SSA_0019 278
388919.SSA_0022 388919.SSA_0020 399
388919.SSA_0022 388919.SSA_0021 592
388919.SSA_0022 388919.SSA_0023 497
388919.SSA_0022 388919.SSA_0025 497
388919.SSA_0022 388919.SSA_0026 490
388919.SSA_0022 388919.SSA_0027 490
388919.SSA_0022 388919.SSA_0028 320
388919.SSA_0022 388919.SSA_0030 300
388919.SSA_0022 388919.SSA_0031 308
388919.SSA_0022 388919.SSA_0032 276
388919.SSA_0022 388919.SSA_0033 276
388919.SSA_0022 388919.SSA_0034 201
388919.SSA_0022 388919.SSA_0035 214
388919.SSA_0022 388919.SSA_0427 314
388919.SSA_0022 388919.SSA_0829 299
388919.SSA_0022 388919.SSA_1219 172
388919.SSA_0022 388919.SSA_1631 307
388919.SSA_0022 388919.SSA_1632 303
388919.SSA_0022 388919.SSA_1633 363
388919.SSA_0022 388919.SSA_1634 305
388919.SSA_0022 388919.SSA_1635 307
388919.SSA_0022 388919.SSA_1744 397
388919.SSA_0022 388919.SSA_1959 155
388919.SSA_0022 388919.SSA_1992 316
388919.SSA_0022 388919.SSA_2190 198
388919.SSA_0022 388919.SSA_2191 198
388919.SSA_0022 388919.SSA_2351 199
388919.SSA_0022 388919.SSA_2352 199
388919.SSA_0022 388919.SSA_2353 200
388919.SSA_0023 388919.SSA_0017 204
388919.SSA_0023 388919.SSA_0018 204
388919.SSA_0023 388919.SSA_0019 270
388919.SSA_0023 388919.SSA_0020 367
388919.SSA_0023 388919.SSA_0021 362
388919.SSA_0023 388919.SSA_0022 497
388919.SSA_0023 388919.SSA_0025 893
388919.SSA_0023 388919.SSA_0026 856
388919.SSA_0023 388919.SSA_0027 853
388919.SSA_0023 388919.SSA_0028 607
388919.SSA_0023 388919.SSA_0030 469
388919.SSA_0023 388919.SSA_0031 389
388919.SSA_0023 388919.SSA_0032 353
388919.SSA_0023 388919.SSA_0033 353
388919.SSA_0023 388919.SSA_0034 265
388919.SSA_0023 388919.SSA_0035 334
388919.SSA_0023 388919.SSA_0037 307
388919.SSA_0023 388919.SSA_0046 370
388919.SSA_0023 388919.SSA_0065 239
388919.SSA_0023 388919.SSA_0078 267
388919.SSA_0023 388919.SSA_0095 252
388919.SSA_0023 388919.SSA_0104 191
388919.SSA_0023 388919.SSA_0192 152
388919.SSA_0023 388919.SSA_0226 215
388919.SSA_0023 388919.SSA_0316 239
388919.SSA_0023 388919.SSA_0333 163
388919.SSA_0023 388919.SSA_0334 152
388919.SSA_0023 388919.SSA_0343 176
388919.SSA_0023 388919.SSA_0355 205
388919.SSA_0023 388919.SSA_0371 151
388919.SSA_0023 388919.SSA_0374 179
388919.SSA_0023 388919.SSA_0413 211
388919.SSA_0023 388919.SSA_0437 172
388919.SSA_0023 388919.SSA_0448 276
388919.SSA_0023 388919.SSA_0452 239
388919.SSA_0023 388919.SSA_0488 157
388919.SSA_0023 388919.SSA_0506 163
388919.SSA_0023 388919.SSA_0510 163
388919.SSA_0023 388919.SSA_0517 155
388919.SSA_0023 388919.SSA_0541 152
388919.SSA_0023 388919.SSA_0548 342
388919.SSA_0023 388919.SSA_0578 614
388919.SSA_0023 388919.SSA_0587 162
388919.SSA_0023 388919.SSA_0624 432
388919.SSA_0023 388919.SSA_0625 465
388919.SSA_0023 388919.SSA_0632 220
388919.SSA_0023 388919.SSA_0633 241
388919.SSA_0023 388919.SSA_0634 235
388919.SSA_0023 388919.SSA_0635 257
388919.SSA_0023 388919.SSA_0636 240
388919.SSA_0023 388919.SSA_0638 251
388919.SSA_0023 388919.SSA_0652 228
388919.SSA_0023 388919.SSA_0671 150
388919.SSA_0023 388919.SSA_0692 196
388919.SSA_0023 388919.SSA_0703 239
388919.SSA_0023 388919.SSA_0760 279
388919.SSA_0023 388919.SSA_0791 233
388919.SSA_0023 388919.SSA_0807 404
388919.SSA_0023 388919.SSA_0810 172
388919.SSA_0023 388919.SSA_0811 172
388919.SSA_0023 388919.SSA_0812 172
388919.SSA_0023 388919.SSA_0846 208
388919.SSA_0023 388919.SSA_0863 193
388919.SSA_0023 388919.SSA_0872 173
388919.SSA_0023 388919.SSA_0873 444
388919.SSA_0023 388919.SSA_0878 256
388919.SSA_0023 388919.SSA_0908 292
388919.SSA_0023 388919.SSA_0912 261
388919.SSA_0023 388919.SSA_0914 288
388919.SSA_0023 388919.SSA_1009 208
388919.SSA_0023 388919.SSA_1026 187
388919.SSA_0023 388919.SSA_1042 262
388919.SSA_0023 388919.SSA_1043 278
388919.SSA_0023 388919.SSA_1044 152
388919.SSA_0023 388919.SSA_1061 170
388919.SSA_0023 388919.SSA_1069 179
388919.SSA_0023 388919.SSA_1070 179
388919.SSA_0023 388919.SSA_1076 152
388919.SSA_0023 388919.SSA_1085 494
388919.SSA_0023 388919.SSA_1111 156
388919.SSA_0023 388919.SSA_1118 179
388919.SSA_0023 388919.SSA_1140 239
388919.SSA_0023 388919.SSA_1175 225
388919.SSA_0023 388919.SSA_1182 196
388919.SSA_0023 388919.SSA_1193 422
388919.SSA_0023 388919.SSA_1194 520
388919.SSA_0023 388919.SSA_1202 176
388919.SSA_0023 388919.SSA_1223 223
388919.SSA_0023 388919.SSA_1225 159
388919.SSA_0023 388919.SSA_1272 178
388919.SSA_0023 388919.SSA_1307 239
388919.SSA_0023 388919.SSA_1343 160
388919.SSA_0023 388919.SSA_1356 408
388919.SSA_0023 388919.SSA_1377 529
388919.SSA_0023 388919.SSA_1383 187
388919.SSA_0023 388919.SSA_1384 491
388919.SSA_0023 388919.SSA_1419 227
388919.SSA_0023 388919.SSA_1424 215
388919.SSA_0023 388919.SSA_1432 178
388919.SSA_0023 388919.SSA_1433 187
388919.SSA_0023 388919.SSA_1441 180
388919.SSA_0023 388919.SSA_1444 161
388919.SSA_0023 388919.SSA_1447 268
388919.SSA_0023 388919.SSA_1459 343
388919.SSA_0023 388919.SSA_1462 478
388919.SSA_0023 388919.SSA_1463 170
388919.SSA_0023 388919.SSA_1466 923
388919.SSA_0023 388919.SSA_1467 150
388919.SSA_0023 388919.SSA_1469 155
388919.SSA_0023 388919.SSA_1494 233
388919.SSA_0023 388919.SSA_1518 183
388919.SSA_0023 388919.SSA_1547 151
388919.SSA_0023 388919.SSA_1574 260
388919.SSA_0023 388919.SSA_1575 260
388919.SSA_0023 388919.SSA_1576 362
388919.SSA_0023 388919.SSA_1602 191
388919.SSA_0023 388919.SSA_1611 369
388919.SSA_0023 388919.SSA_1622 237
388919.SSA_0023 388919.SSA_1623 240
388919.SSA_0023 388919.SSA_1703 285
388919.SSA_0023 388919.SSA_1713 231
388919.SSA_0023 388919.SSA_1719 179
388919.SSA_0023 388919.SSA_1722 380
388919.SSA_0023 388919.SSA_1736 258
388919.SSA_0023 388919.SSA_1753 497
388919.SSA_0023 388919.SSA_1774 384
388919.SSA_0023 388919.SSA_1784 261
388919.SSA_0023 388919.SSA_1787 415
388919.SSA_0023 388919.SSA_1789 180
388919.SSA_0023 388919.SSA_1790 186
388919.SSA_0023 388919.SSA_1791 216
388919.SSA_0023 388919.SSA_1800 165
388919.SSA_0023 388919.SSA_1840 396
388919.SSA_0023 388919.SSA_1845 194
388919.SSA_0023 388919.SSA_1852 336
388919.SSA_0023 388919.SSA_1853 164
388919.SSA_0023 388919.SSA_1860 208
388919.SSA_0023 388919.SSA_1865 296
388919.SSA_0023 388919.SSA_1879 156
388919.SSA_0023 388919.SSA_1893 239
388919.SSA_0023 388919.SSA_1905 318
388919.SSA_0023 388919.SSA_1932 621
388919.SSA_0023 388919.SSA_1936 899
388919.SSA_0023 388919.SSA_1939 171
388919.SSA_0023 388919.SSA_1961 227
388919.SSA_0023 388919.SSA_2002 575
388919.SSA_0023 388919.SSA_2027 173
388919.SSA_0023 388919.SSA_2037 258
388919.SSA_0023 388919.SSA_2044 224
388919.SSA_0023 388919.SSA_2048 417
388919.SSA_0023 388919.SSA_2070 186
388919.SSA_0023 388919.SSA_2075 339
388919.SSA_0023 388919.SSA_2083 232
388919.SSA_0023 388919.SSA_2085 210
388919.SSA_0023 388919.SSA_2119 218
388919.SSA_0023 388919.SSA_2136 261
388919.SSA_0023 388919.SSA_2157 261
388919.SSA_0023 388919.SSA_2169 261
388919.SSA_0023 388919.SSA_2173 931
388919.SSA_0023 388919.SSA_2174 504
388919.SSA_0023 388919.SSA_2191 168
388919.SSA_0023 388919.SSA_2200 173
388919.SSA_0023 388919.SSA_2205 304
388919.SSA_0023 388919.SSA_2209 208
388919.SSA_0023 388919.SSA_2239 153
388919.SSA_0023 388919.SSA_2241 161
388919.SSA_0023 388919.SSA_2245 239
388919.SSA_0023 388919.SSA_2254 206
388919.SSA_0023 388919.SSA_2257 334
388919.SSA_0023 388919.SSA_2260 158
388919.SSA_0023 388919.SSA_2262 175
388919.SSA_0023 388919.SSA_2269 163
388919.SSA_0023 388919.SSA_2284 400
388919.SSA_0023 388919.SSA_2329 258
388919.SSA_0023 388919.SSA_2355 173
388919.SSA_0023 388919.SSA_2356 298
388919.SSA_0023 388919.SSA_2357 172
388919.SSA_0023 388919.SSA_2358 172
388919.SSA_0025 388919.SSA_0008 236
388919.SSA_0025 388919.SSA_0017 306
388919.SSA_0025 388919.SSA_0018 252
388919.SSA_0025 388919.SSA_0019 314
388919.SSA_0025 388919.SSA_0020 573
388919.SSA_0025 388919.SSA_0021 362
388919.SSA_0025 388919.SSA_0022 497
388919.SSA_0025 388919.SSA_0023 893
388919.SSA_0025 388919.SSA_0026 877
388919.SSA_0025 388919.SSA_0027 860
388919.SSA_0025 388919.SSA_0028 548
388919.SSA_0025 388919.SSA_0030 468
388919.SSA_0025 388919.SSA_0031 430
388919.SSA_0025 388919.SSA_0032 342
388919.SSA_0025 388919.SSA_0033 342
388919.SSA_0025 388919.SSA_0034 265
388919.SSA_0025 388919.SSA_0035 320
388919.SSA_0025 388919.SSA_0039 200
388919.SSA_0025 388919.SSA_0040 200
388919.SSA_0025 388919.SSA_0046 196
388919.SSA_0025 388919.SSA_0063 591
388919.SSA_0025 388919.SSA_0064 173
388919.SSA_0025 388919.SSA_0100 351
388919.SSA_0025 388919.SSA_0104 156
388919.SSA_0025 388919.SSA_0200 221
388919.SSA_0025 388919.SSA_0214 618
388919.SSA_0025 388919.SSA_0235 277
388919.SSA_0025 388919.SSA_0242 300
388919.SSA_0025 388919.SSA_0250 301
388919.SSA_0025 388919.SSA_0261 193
388919.SSA_0025 388919.SSA_0307 157
388919.SSA_0025 388919.SSA_0343 151
388919.SSA_0025 388919.SSA_0350 591
388919.SSA_0025 388919.SSA_0351 410
388919.SSA_0025 388919.SSA_0365 154
388919.SSA_0025 388919.SSA_0376 158
388919.SSA_0025 388919.SSA_0432 259
388919.SSA_0025 388919.SSA_0438 618
388919.SSA_0025 388919.SSA_0440 154
388919.SSA_0025 388919.SSA_0448 566
388919.SSA_0025 388919.SSA_0449 370
388919.SSA_0025 388919.SSA_0488 196
388919.SSA_0025 388919.SSA_0547 472
388919.SSA_0025 388919.SSA_0548 281
388919.SSA_0025 388919.SSA_0549 567
388919.SSA_0025 388919.SSA_0551 480
388919.SSA_0025 388919.SSA_0566 222
388919.SSA_0025 388919.SSA_0568 262
388919.SSA_0025 388919.SSA_0578 152
388919.SSA_0025 388919.SSA_0589 171
388919.SSA_0025 388919.SSA_0616 206
388919.SSA_0025 388919.SSA_0624 247
388919.SSA_0025 388919.SSA_0625 257
388919.SSA_0025 388919.SSA_0627 243
388919.SSA_0025 388919.SSA_0671 219
388919.SSA_0025 388919.SSA_0675 171
388919.SSA_0025 388919.SSA_0679 689
388919.SSA_0025 388919.SSA_0690 919
388919.SSA_0025 388919.SSA_0787 202
388919.SSA_0025 388919.SSA_0807 326
388919.SSA_0025 388919.SSA_0820 272
388919.SSA_0025 388919.SSA_0824 499
388919.SSA_0025 388919.SSA_0825 302
388919.SSA_0025 388919.SSA_0846 158
388919.SSA_0025 388919.SSA_0848 184
388919.SSA_0025 388919.SSA_0849 410
388919.SSA_0025 388919.SSA_0852 152
388919.SSA_0025 388919.SSA_0876 169
388919.SSA_0025 388919.SSA_0886 187
388919.SSA_0025 388919.SSA_0888 267
388919.SSA_0025 388919.SSA_0941 152
388919.SSA_0025 388919.SSA_0975 268
388919.SSA_0025 388919.SSA_0977 265
388919.SSA_0025 388919.SSA_0999 240
388919.SSA_0025 388919.SSA_1012 179
388919.SSA_0025 388919.SSA_1016 179
388919.SSA_0025 388919.SSA_1032 200
388919.SSA_0025 388919.SSA_1036 450
388919.SSA_0025 388919.SSA_1037 491
388919.SSA_0025 388919.SSA_1053 179
388919.SSA_0025 388919.SSA_1055 291
388919.SSA_0025 388919.SSA_1057 168
388919.SSA_0025 388919.SSA_1065 303
388919.SSA_0025 388919.SSA_1073 170
388919.SSA_0025 388919.SSA_1075 196
388919.SSA_0025 388919.SSA_1091 150
388919.SSA_0025 388919.SSA_1094 500
388919.SSA_0025 388919.SSA_1100 214
388919.SSA_0025 388919.SSA_1163 249
388919.SSA_0025 388919.SSA_1200 259
388919.SSA_0025 388919.SSA_1209 155
388919.SSA_0025 388919.SSA_1213 168
388919.SSA_0025 388919.SSA_1216 692
388919.SSA_0025 388919.SSA_1220 232
388919.SSA_0025 388919.SSA_1221 184
388919.SSA_0025 388919.SSA_1226 232
388919.SSA_0025 388919.SSA_1237 498
388919.SSA_0025 388919.SSA_1240 269
388919.SSA_0025 388919.SSA_1259 424
388919.SSA_0025 388919.SSA_1260 171
388919.SSA_0025 388919.SSA_1297 650
388919.SSA_0025 388919.SSA_1303 150
388919.SSA_0025 388919.SSA_1309 201
388919.SSA_0025 388919.SSA_1318 472
388919.SSA_0025 388919.SSA_1326 151
388919.SSA_0025 388919.SSA_1356 566
388919.SSA_0025 388919.SSA_1383 255
388919.SSA_0025 388919.SSA_1400 192
388919.SSA_0025 388919.SSA_1416 224
388919.SSA_0025 388919.SSA_1417 341
388919.SSA_0025 388919.SSA_1419 198
388919.SSA_0025 388919.SSA_1423 738
388919.SSA_0025 388919.SSA_1441 472
388919.SSA_0025 388919.SSA_1451 334
388919.SSA_0025 388919.SSA_1452 383
388919.SSA_0025 388919.SSA_1459 200
388919.SSA_0025 388919.SSA_1484 224
388919.SSA_0025 388919.SSA_1490 168
388919.SSA_0025 388919.SSA_1503 177
388919.SSA_0025 388919.SSA_1525 154
388919.SSA_0025 388919.SSA_1536 240
388919.SSA_0025 388919.SSA_1550 207
388919.SSA_0025 388919.SSA_1551 213
388919.SSA_0025 388919.SSA_1560 158
388919.SSA_0025 388919.SSA_1561 611
388919.SSA_0025 388919.SSA_1577 272
388919.SSA_0025 388919.SSA_1601 156
388919.SSA_0025 388919.SSA_1607 256
388919.SSA_0025 388919.SSA_1611 744
388919.SSA_0025 388919.SSA_1612 618
388919.SSA_0025 388919.SSA_1613 632
388919.SSA_0025 388919.SSA_1616 632
388919.SSA_0025 388919.SSA_1619 237
388919.SSA_0025 388919.SSA_1620 237
388919.SSA_0025 388919.SSA_1711 425
388919.SSA_0025 388919.SSA_1721 161
388919.SSA_0025 388919.SSA_1761 156
388919.SSA_0025 388919.SSA_1799 161
388919.SSA_0025 388919.SSA_1803 183
388919.SSA_0025 388919.SSA_1807 252
388919.SSA_0025 388919.SSA_1819 198
388919.SSA_0025 388919.SSA_1829 200
388919.SSA_0025 388919.SSA_1831 499
388919.SSA_0025 388919.SSA_1834 384
388919.SSA_0025 388919.SSA_1847 502
388919.SSA_0025 388919.SSA_1848 156
388919.SSA_0025 388919.SSA_1850 304
388919.SSA_0025 388919.SSA_1851 220
388919.SSA_0025 388919.SSA_1854 213
388919.SSA_0025 388919.SSA_1859 219
388919.SSA_0025 388919.SSA_1878 181
388919.SSA_0025 388919.SSA_1879 480
388919.SSA_0025 388919.SSA_1880 480
388919.SSA_0025 388919.SSA_1895 172
388919.SSA_0025 388919.SSA_1897 212
388919.SSA_0025 388919.SSA_1904 322
388919.SSA_0025 388919.SSA_1906 217
388919.SSA_0025 388919.SSA_1910 198
388919.SSA_0025 388919.SSA_1921 150
388919.SSA_0025 388919.SSA_1925 170
388919.SSA_0025 388919.SSA_1939 266
388919.SSA_0025 388919.SSA_1978 266
388919.SSA_0025 388919.SSA_1998 308
388919.SSA_0025 388919.SSA_2002 429
388919.SSA_0025 388919.SSA_2005 270
388919.SSA_0025 388919.SSA_2006 169
388919.SSA_0025 388919.SSA_2009 266
388919.SSA_0025 388919.SSA_2066 239
388919.SSA_0025 388919.SSA_2069 237
388919.SSA_0025 388919.SSA_2070 237
388919.SSA_0025 388919.SSA_2072 237
388919.SSA_0025 388919.SSA_2073 455
388919.SSA_0025 388919.SSA_2111 150
388919.SSA_0025 388919.SSA_2119 159
388919.SSA_0025 388919.SSA_2120 217
388919.SSA_0025 388919.SSA_2123 567
388919.SSA_0025 388919.SSA_2139 218
388919.SSA_0025 388919.SSA_2141 185
388919.SSA_0025 388919.SSA_2142 185
388919.SSA_0025 388919.SSA_2157 374
388919.SSA_0025 388919.SSA_2184 273
388919.SSA_0025 388919.SSA_2190 185
388919.SSA_0025 388919.SSA_2202 287
388919.SSA_0025 388919.SSA_2203 199
388919.SSA_0025 388919.SSA_2212 166
388919.SSA_0025 388919.SSA_2234 239
388919.SSA_0025 388919.SSA_2245 500
388919.SSA_0025 388919.SSA_2246 367
388919.SSA_0025 388919.SSA_2254 567
388919.SSA_0025 388919.SSA_2257 311
388919.SSA_0025 388919.SSA_2260 257
388919.SSA_0025 388919.SSA_2262 301
388919.SSA_0025 388919.SSA_2270 262
388919.SSA_0025 388919.SSA_2331 202
388919.SSA_0025 388919.SSA_2332 202
388919.SSA_0025 388919.SSA_2333 205
388919.SSA_0025 388919.SSA_2334 205
388919.SSA_0025 388919.SSA_2355 284
388919.SSA_0025 388919.SSA_2356 425
388919.SSA_0025 388919.SSA_2357 272
388919.SSA_0025 388919.SSA_2358 272
388919.SSA_0025 388919.SSA_2359 198
388919.SSA_0025 388919.SSA_2368 173
388919.SSA_0025 388919.SSA_2369 334
388919.SSA_0025 388919.SSA_2373 868
388919.SSA_0025 388919.SSA_2377 170
388919.SSA_0025 388919.SSA_2381 258
388919.SSA_0026 388919.SSA_0006 215
388919.SSA_0026 388919.SSA_0008 460
388919.SSA_0026 388919.SSA_0014 168
388919.SSA_0026 388919.SSA_0017 252
388919.SSA_0026 388919.SSA_0018 252
388919.SSA_0026 388919.SSA_0019 290
388919.SSA_0026 388919.SSA_0020 466
388919.SSA_0026 388919.SSA_0021 358
388919.SSA_0026 388919.SSA_0022 490
388919.SSA_0026 388919.SSA_0023 856
388919.SSA_0026 388919.SSA_0025 877
388919.SSA_0026 388919.SSA_0027 952
388919.SSA_0026 388919.SSA_0028 644
388919.SSA_0026 388919.SSA_0030 525
388919.SSA_0026 388919.SSA_0031 483
388919.SSA_0026 388919.SSA_0032 350
388919.SSA_0026 388919.SSA_0033 344
388919.SSA_0026 388919.SSA_0034 267
388919.SSA_0026 388919.SSA_0035 322
388919.SSA_0026 388919.SSA_0039 270
388919.SSA_0026 388919.SSA_0040 200
388919.SSA_0026 388919.SSA_0046 340
388919.SSA_0026 388919.SSA_0104 339
388919.SSA_0026 388919.SSA_0119 193
388919.SSA_0026 388919.SSA_0122 208
388919.SSA_0026 388919.SSA_0192 548
388919.SSA_0026 388919.SSA_0233 161
388919.SSA_0026 388919.SSA_0243 158
388919.SSA_0026 388919.SSA_0291 254
388919.SSA_0026 388919.SSA_0302 207
388919.SSA_0026 388919.SSA_0306 216
388919.SSA_0026 388919.SSA_0311 200
388919.SSA_0026 388919.SSA_0318 308
388919.SSA_0026 388919.SSA_0322 216
388919.SSA_0026 388919.SSA_0323 203
388919.SSA_0026 388919.SSA_0343 257
388919.SSA_0026 388919.SSA_0350 158
388919.SSA_0026 388919.SSA_0355 308
388919.SSA_0026 388919.SSA_0357 288
388919.SSA_0026 388919.SSA_0362 288
388919.SSA_0026 388919.SSA_0365 156
388919.SSA_0026 388919.SSA_0378 291
388919.SSA_0026 388919.SSA_0389 285
388919.SSA_0026 388919.SSA_0448 207
388919.SSA_0026 388919.SSA_0451 155
388919.SSA_0026 388919.SSA_0452 337
388919.SSA_0026 388919.SSA_0458 159
388919.SSA_0026 388919.SSA_0541 548
388919.SSA_0026 388919.SSA_0543 172
388919.SSA_0026 388919.SSA_0547 559
388919.SSA_0026 388919.SSA_0548 184
388919.SSA_0026 388919.SSA_0549 691
388919.SSA_0026 388919.SSA_0568 207
388919.SSA_0026 388919.SSA_0571 167
388919.SSA_0026 388919.SSA_0581 271
388919.SSA_0026 388919.SSA_0583 387
388919.SSA_0026 388919.SSA_0616 542
388919.SSA_0026 388919.SSA_0624 308
388919.SSA_0026 388919.SSA_0625 393
388919.SSA_0026 388919.SSA_0628 317
388919.SSA_0026 388919.SSA_0631 168
388919.SSA_0026 388919.SSA_0633 151
388919.SSA_0026 388919.SSA_0634 151
388919.SSA_0026 388919.SSA_0635 189
388919.SSA_0026 388919.SSA_0637 168
388919.SSA_0026 388919.SSA_0650 427
388919.SSA_0026 388919.SSA_0652 152
388919.SSA_0026 388919.SSA_0674 200
388919.SSA_0026 388919.SSA_0676 208
388919.SSA_0026 388919.SSA_0677 200
388919.SSA_0026 388919.SSA_0679 200
388919.SSA_0026 388919.SSA_0682 339
388919.SSA_0026 388919.SSA_0683 238
388919.SSA_0026 388919.SSA_0686 203
388919.SSA_0026 388919.SSA_0691 171
388919.SSA_0026 388919.SSA_0692 210
388919.SSA_0026 388919.SSA_0712 168
388919.SSA_0026 388919.SSA_0713 934
388919.SSA_0026 388919.SSA_0765 173
388919.SSA_0026 388919.SSA_0770 300
388919.SSA_0026 388919.SSA_0813 167
388919.SSA_0026 388919.SSA_0846 185
388919.SSA_0026 388919.SSA_0848 155
388919.SSA_0026 388919.SSA_0849 247
388919.SSA_0026 388919.SSA_0854 564
388919.SSA_0026 388919.SSA_0859 207
388919.SSA_0026 388919.SSA_0866 307
388919.SSA_0026 388919.SSA_0873 187
388919.SSA_0026 388919.SSA_0878 294
388919.SSA_0026 388919.SSA_0886 158
388919.SSA_0026 388919.SSA_0923 183
388919.SSA_0026 388919.SSA_0935 417
388919.SSA_0026 388919.SSA_0936 162
388919.SSA_0026 388919.SSA_0939 153
388919.SSA_0026 388919.SSA_1011 168
388919.SSA_0026 388919.SSA_1019 169
388919.SSA_0026 388919.SSA_1058 467
388919.SSA_0026 388919.SSA_1062 161
388919.SSA_0026 388919.SSA_1086 248
388919.SSA_0026 388919.SSA_1093 316
388919.SSA_0026 388919.SSA_1139 151
388919.SSA_0026 388919.SSA_1155 436
388919.SSA_0026 388919.SSA_1166 272
388919.SSA_0026 388919.SSA_1167 538
388919.SSA_0026 388919.SSA_1176 151
388919.SSA_0026 388919.SSA_1182 172
388919.SSA_0026 388919.SSA_1184 202
388919.SSA_0026 388919.SSA_1188 283
388919.SSA_0026 388919.SSA_1189 239
388919.SSA_0026 388919.SSA_1190 157
388919.SSA_0026 388919.SSA_1202 237
388919.SSA_0026 388919.SSA_1206 177
388919.SSA_0026 388919.SSA_1207 307
388919.SSA_0026 388919.SSA_1210 151
388919.SSA_0026 388919.SSA_1217 168
388919.SSA_0026 388919.SSA_1223 391
388919.SSA_0026 388919.SSA_1233 980
388919.SSA_0026 388919.SSA_1259 314
388919.SSA_0026 388919.SSA_1265 234
388919.SSA_0026 388919.SSA_1271 384
388919.SSA_0026 388919.SSA_1297 307
388919.SSA_0026 388919.SSA_1302 584
388919.SSA_0026 388919.SSA_1303 410
388919.SSA_0026 388919.SSA_1309 207
388919.SSA_0026 388919.SSA_1310 552
388919.SSA_0026 388919.SSA_1357 171
388919.SSA_0026 388919.SSA_1358 171
388919.SSA_0026 388919.SSA_1411 257
388919.SSA_0026 388919.SSA_1419 192
388919.SSA_0026 388919.SSA_1462 172
388919.SSA_0026 388919.SSA_1466 216
388919.SSA_0026 388919.SSA_1471 151
388919.SSA_0026 388919.SSA_1495 274
388919.SSA_0026 388919.SSA_1498 168
388919.SSA_0026 388919.SSA_1500 220
388919.SSA_0026 388919.SSA_1501 498
388919.SSA_0026 388919.SSA_1520 170
388919.SSA_0026 388919.SSA_1521 263
388919.SSA_0026 388919.SSA_1522 168
388919.SSA_0026 388919.SSA_1523 150
388919.SSA_0026 388919.SSA_1550 188
388919.SSA_0026 388919.SSA_1557 747
388919.SSA_0026 388919.SSA_1560 584
388919.SSA_0026 388919.SSA_1561 616
388919.SSA_0026 388919.SSA_1565 226
388919.SSA_0026 388919.SSA_1571 278
388919.SSA_0026 388919.SSA_1602 263
388919.SSA_0026 388919.SSA_1607 459
388919.SSA_0026 388919.SSA_1613 276
388919.SSA_0026 388919.SSA_1619 324
388919.SSA_0026 388919.SSA_1620 563
388919.SSA_0026 388919.SSA_1622 208
388919.SSA_0026 388919.SSA_1623 158
388919.SSA_0026 388919.SSA_1650 254
388919.SSA_0026 388919.SSA_1684 283
388919.SSA_0026 388919.SSA_1711 384
388919.SSA_0026 388919.SSA_1719 335
388919.SSA_0026 388919.SSA_1721 272
388919.SSA_0026 388919.SSA_1722 464
388919.SSA_0026 388919.SSA_1734 307
388919.SSA_0026 388919.SSA_1761 162
388919.SSA_0026 388919.SSA_1769 168
388919.SSA_0026 388919.SSA_1777 168
388919.SSA_0026 388919.SSA_1778 250
388919.SSA_0026 388919.SSA_1790 238
388919.SSA_0026 388919.SSA_1797 459
388919.SSA_0026 388919.SSA_1800 152
388919.SSA_0026 388919.SSA_1807 224
388919.SSA_0026 388919.SSA_1826 900
388919.SSA_0026 388919.SSA_1827 899
388919.SSA_0026 388919.SSA_1831 173
388919.SSA_0026 388919.SSA_1839 274
388919.SSA_0026 388919.SSA_1845 464
388919.SSA_0026 388919.SSA_1846 309
388919.SSA_0026 388919.SSA_1847 315
388919.SSA_0026 388919.SSA_1848 320
388919.SSA_0026 388919.SSA_1849 195
388919.SSA_0026 388919.SSA_1851 242
388919.SSA_0026 388919.SSA_1865 319
388919.SSA_0026 388919.SSA_1870 152
388919.SSA_0026 388919.SSA_1900 167
388919.SSA_0026 388919.SSA_1902 211
388919.SSA_0026 388919.SSA_1932 336
388919.SSA_0026 388919.SSA_1933 378
388919.SSA_0026 388919.SSA_1934 692
388919.SSA_0026 388919.SSA_1935 797
388919.SSA_0026 388919.SSA_1936 670
388919.SSA_0026 388919.SSA_1937 870
388919.SSA_0026 388919.SSA_1938 590
388919.SSA_0026 388919.SSA_1939 836
388919.SSA_0026 388919.SSA_1940 946
388919.SSA_0026 388919.SSA_1978 648
388919.SSA_0026 388919.SSA_1979 668
388919.SSA_0026 388919.SSA_1980 510
388919.SSA_0026 388919.SSA_1994 208
388919.SSA_0026 388919.SSA_1998 385
388919.SSA_0026 388919.SSA_2022 216
388919.SSA_0026 388919.SSA_2035 243
388919.SSA_0026 388919.SSA_2049 217
388919.SSA_0026 388919.SSA_2052 288
388919.SSA_0026 388919.SSA_2058 184
388919.SSA_0026 388919.SSA_2061 159
388919.SSA_0026 388919.SSA_2072 169
388919.SSA_0026 388919.SSA_2073 215
388919.SSA_0026 388919.SSA_2088 279
388919.SSA_0026 388919.SSA_2107 474
388919.SSA_0026 388919.SSA_2108 156
388919.SSA_0026 388919.SSA_2111 288
388919.SSA_0026 388919.SSA_2119 328
388919.SSA_0026 388919.SSA_2120 314
388919.SSA_0026 388919.SSA_2124 254
388919.SSA_0026 388919.SSA_2126 344
388919.SSA_0026 388919.SSA_2148 155
388919.SSA_0026 388919.SSA_2157 424
388919.SSA_0026 388919.SSA_2164 168
388919.SSA_0026 388919.SSA_2168 912
388919.SSA_0026 388919.SSA_2169 230
388919.SSA_0026 388919.SSA_2186 160
388919.SSA_0026 388919.SSA_2190 158
388919.SSA_0026 388919.SSA_2191 431
388919.SSA_0026 388919.SSA_2202 217
388919.SSA_0026 388919.SSA_2203 389
388919.SSA_0026 388919.SSA_2205 283
388919.SSA_0026 388919.SSA_2230 157
388919.SSA_0026 388919.SSA_2234 158
388919.SSA_0026 388919.SSA_2257 168
388919.SSA_0026 388919.SSA_2262 258
388919.SSA_0026 388919.SSA_2270 207
388919.SSA_0026 388919.SSA_2284 204
388919.SSA_0026 388919.SSA_2287 482
388919.SSA_0026 388919.SSA_2332 407
388919.SSA_0026 388919.SSA_2346 632
388919.SSA_0026 388919.SSA_2355 284
388919.SSA_0026 388919.SSA_2356 284
388919.SSA_0026 388919.SSA_2357 272
388919.SSA_0026 388919.SSA_2358 272
388919.SSA_0026 388919.SSA_2359 239
388919.SSA_0026 388919.SSA_2360 404
388919.SSA_0026 388919.SSA_2361 570
388919.SSA_0026 388919.SSA_2362 573
388919.SSA_0026 388919.SSA_2376 200
388919.SSA_0027 388919.SSA_0008 369
388919.SSA_0027 388919.SSA_0017 170
388919.SSA_0027 388919.SSA_0018 170
388919.SSA_0027 388919.SSA_0019 188
388919.SSA_0027 388919.SSA_0020 342
388919.SSA_0027 388919.SSA_0021 358
388919.SSA_0027 388919.SSA_0022 490
388919.SSA_0027 388919.SSA_0023 853
388919.SSA_0027 388919.SSA_0025 860
388919.SSA_0027 388919.SSA_0026 952
388919.SSA_0027 388919.SSA_0028 569
388919.SSA_0027 388919.SSA_0030 475
388919.SSA_0027 388919.SSA_0031 522
388919.SSA_0027 388919.SSA_0032 387
388919.SSA_0027 388919.SSA_0033 393
388919.SSA_0027 388919.SSA_0034 267
388919.SSA_0027 388919.SSA_0035 306
388919.SSA_0027 388919.SSA_0046 499
388919.SSA_0027 388919.SSA_0086 151
388919.SSA_0027 388919.SSA_0091 274
388919.SSA_0027 388919.SSA_0106 212
388919.SSA_0027 388919.SSA_0114 187
388919.SSA_0027 388919.SSA_0120 201
388919.SSA_0027 388919.SSA_0128 447
388919.SSA_0027 388919.SSA_0129 224
388919.SSA_0027 388919.SSA_0130 359
388919.SSA_0027 388919.SSA_0133 214
388919.SSA_0027 388919.SSA_0192 369
388919.SSA_0027 388919.SSA_0225 216
388919.SSA_0027 388919.SSA_0250 152
388919.SSA_0027 388919.SSA_0251 224
388919.SSA_0027 388919.SSA_0289 393
388919.SSA_0027 388919.SSA_0291 275
388919.SSA_0027 388919.SSA_0338 172
388919.SSA_0027 388919.SSA_0355 208
388919.SSA_0027 388919.SSA_0376 156
388919.SSA_0027 388919.SSA_0378 224
388919.SSA_0027 388919.SSA_0413 156
388919.SSA_0027 388919.SSA_0437 568
388919.SSA_0027 388919.SSA_0440 243
388919.SSA_0027 388919.SSA_0452 493
388919.SSA_0027 388919.SSA_0472 201
388919.SSA_0027 388919.SSA_0541 369
388919.SSA_0027 388919.SSA_0543 726
388919.SSA_0027 388919.SSA_0547 562
388919.SSA_0027 388919.SSA_0548 171
388919.SSA_0027 388919.SSA_0549 369
388919.SSA_0027 388919.SSA_0616 283
388919.SSA_0027 388919.SSA_0624 205
388919.SSA_0027 388919.SSA_0625 493
388919.SSA_0027 388919.SSA_0628 291
388919.SSA_0027 388919.SSA_0631 168
388919.SSA_0027 388919.SSA_0632 166
388919.SSA_0027 388919.SSA_0633 151
388919.SSA_0027 388919.SSA_0634 151
388919.SSA_0027 388919.SSA_0635 170
388919.SSA_0027 388919.SSA_0637 168
388919.SSA_0027 388919.SSA_0652 324
388919.SSA_0027 388919.SSA_0656 231
388919.SSA_0027 388919.SSA_0672 180
388919.SSA_0027 388919.SSA_0674 222
388919.SSA_0027 388919.SSA_0677 158
388919.SSA_0027 388919.SSA_0682 194
388919.SSA_0027 388919.SSA_0683 364
388919.SSA_0027 388919.SSA_0690 196
388919.SSA_0027 388919.SSA_0713 159
388919.SSA_0027 388919.SSA_0721 247
388919.SSA_0027 388919.SSA_0782 151
388919.SSA_0027 388919.SSA_0785 360
388919.SSA_0027 388919.SSA_0787 360
388919.SSA_0027 388919.SSA_0788 172
388919.SSA_0027 388919.SSA_0789 360
388919.SSA_0027 388919.SSA_0791 193
388919.SSA_0027 388919.SSA_0804 182
388919.SSA_0027 388919.SSA_0820 194
388919.SSA_0027 388919.SSA_0836 212
388919.SSA_0027 388919.SSA_0848 411
388919.SSA_0027 388919.SSA_0849 327
388919.SSA_0027 388919.SSA_0878 173
388919.SSA_0027 388919.SSA_0888 184
388919.SSA_0027 388919.SSA_0936 175
388919.SSA_0027 388919.SSA_0961 156
388919.SSA_0027 388919.SSA_1032 189
388919.SSA_0027 388919.SSA_1061 431
388919.SSA_0027 388919.SSA_1073 158
388919.SSA_0027 388919.SSA_1105 261
388919.SSA_0027 388919.SSA_1132 370
388919.SSA_0027 388919.SSA_1155 486
388919.SSA_0027 388919.SSA_1166 205
388919.SSA_0027 388919.SSA_1167 489
388919.SSA_0027 388919.SSA_1173 263
388919.SSA_0027 388919.SSA_1188 242
388919.SSA_0027 388919.SSA_1206 540
388919.SSA_0027 388919.SSA_1207 238
388919.SSA_0027 388919.SSA_1210 286
388919.SSA_0027 388919.SSA_1212 203
388919.SSA_0027 388919.SSA_1216 202
388919.SSA_0027 388919.SSA_1221 169
388919.SSA_0027 388919.SSA_1223 178
388919.SSA_0027 388919.SSA_1225 231
388919.SSA_0027 388919.SSA_1233 296
388919.SSA_0027 388919.SSA_1258 156
388919.SSA_0027 388919.SSA_1265 192
388919.SSA_0027 388919.SSA_1302 361
388919.SSA_0027 388919.SSA_1303 165
388919.SSA_0027 388919.SSA_1310 493
388919.SSA_0027 388919.SSA_1318 303
388919.SSA_0027 388919.SSA_1441 156
388919.SSA_0027 388919.SSA_1445 156
388919.SSA_0027 388919.SSA_1468 224
388919.SSA_0027 388919.SSA_1471 189
388919.SSA_0027 388919.SSA_1494 193
388919.SSA_0027 388919.SSA_1497 214
388919.SSA_0027 388919.SSA_1498 204
388919.SSA_0027 388919.SSA_1500 505
388919.SSA_0027 388919.SSA_1501 195
388919.SSA_0027 388919.SSA_1520 214
388919.SSA_0027 388919.SSA_1529 230
388919.SSA_0027 388919.SSA_1546 185
388919.SSA_0027 388919.SSA_1557 500
388919.SSA_0027 388919.SSA_1560 500
388919.SSA_0027 388919.SSA_1561 562
388919.SSA_0027 388919.SSA_1571 194
388919.SSA_0027 388919.SSA_1622 269
388919.SSA_0027 388919.SSA_1623 404
388919.SSA_0027 388919.SSA_1642 170
388919.SSA_0027 388919.SSA_1650 275
388919.SSA_0027 388919.SSA_1698 204
388919.SSA_0027 388919.SSA_1699 204
388919.SSA_0027 388919.SSA_1711 196
388919.SSA_0027 388919.SSA_1721 270
388919.SSA_0027 388919.SSA_1722 552
388919.SSA_0027 388919.SSA_1731 196
388919.SSA_0027 388919.SSA_1780 225
388919.SSA_0027 388919.SSA_1797 562
388919.SSA_0027 388919.SSA_1807 463
388919.SSA_0027 388919.SSA_1845 206
388919.SSA_0027 388919.SSA_1847 291
388919.SSA_0027 388919.SSA_1848 371
388919.SSA_0027 388919.SSA_1851 484
388919.SSA_0027 388919.SSA_1870 315
388919.SSA_0027 388919.SSA_1879 167
388919.SSA_0027 388919.SSA_1880 167
388919.SSA_0027 388919.SSA_1906 217
388919.SSA_0027 388919.SSA_1930 318
388919.SSA_0027 388919.SSA_1931 382
388919.SSA_0027 388919.SSA_1932 296
388919.SSA_0027 388919.SSA_1933 472
388919.SSA_0027 388919.SSA_1934 237
388919.SSA_0027 388919.SSA_1935 935
388919.SSA_0027 388919.SSA_1936 889
388919.SSA_0027 388919.SSA_1937 746
388919.SSA_0027 388919.SSA_1938 619
388919.SSA_0027 388919.SSA_1940 806
388919.SSA_0027 388919.SSA_1978 466
388919.SSA_0027 388919.SSA_1979 433
388919.SSA_0027 388919.SSA_1980 165
388919.SSA_0027 388919.SSA_1994 164
388919.SSA_0027 388919.SSA_1998 248
388919.SSA_0027 388919.SSA_2007 157
388919.SSA_0027 388919.SSA_2009 157
388919.SSA_0027 388919.SSA_2033 163
388919.SSA_0027 388919.SSA_2034 603
388919.SSA_0027 388919.SSA_2035 194
388919.SSA_0027 388919.SSA_2041 212
388919.SSA_0027 388919.SSA_2049 333
388919.SSA_0027 388919.SSA_2058 154
388919.SSA_0027 388919.SSA_2075 464
388919.SSA_0027 388919.SSA_2107 425
388919.SSA_0027 388919.SSA_2109 272
388919.SSA_0027 388919.SSA_2111 274
388919.SSA_0027 388919.SSA_2119 206
388919.SSA_0027 388919.SSA_2120 206
388919.SSA_0027 388919.SSA_2124 275
388919.SSA_0027 388919.SSA_2126 493
388919.SSA_0027 388919.SSA_2157 389
388919.SSA_0027 388919.SSA_2203 265
388919.SSA_0027 388919.SSA_2210 171
388919.SSA_0027 388919.SSA_2234 327
388919.SSA_0027 388919.SSA_2245 274
388919.SSA_0027 388919.SSA_2287 411
388919.SSA_0027 388919.SSA_2331 263
388919.SSA_0027 388919.SSA_2333 227
388919.SSA_0027 388919.SSA_2334 304
388919.SSA_0027 388919.SSA_2346 470
388919.SSA_0027 388919.SSA_2350 208
388919.SSA_0027 388919.SSA_2356 308
388919.SSA_0027 388919.SSA_2357 200
388919.SSA_0027 388919.SSA_2360 216
388919.SSA_0027 388919.SSA_2362 340
388919.SSA_0027 388919.SSA_2370 421
388919.SSA_0027 388919.SSA_2371 421
388919.SSA_0027 388919.SSA_2392 441
388919.SSA_0028 388919.SSA_0002 239
388919.SSA_0028 388919.SSA_0014 277
388919.SSA_0028 388919.SSA_0017 252
388919.SSA_0028 388919.SSA_0018 252
388919.SSA_0028 388919.SSA_0019 247
388919.SSA_0028 388919.SSA_0020 352
388919.SSA_0028 388919.SSA_0021 252
388919.SSA_0028 388919.SSA_0022 320
388919.SSA_0028 388919.SSA_0023 607
388919.SSA_0028 388919.SSA_0025 548
388919.SSA_0028 388919.SSA_0026 644
388919.SSA_0028 388919.SSA_0027 569
388919.SSA_0028 388919.SSA_0030 990
388919.SSA_0028 388919.SSA_0031 964
388919.SSA_0028 388919.SSA_0032 986
388919.SSA_0028 388919.SSA_0033 983
388919.SSA_0028 388919.SSA_0034 387
388919.SSA_0028 388919.SSA_0035 937
388919.SSA_0028 388919.SSA_0037 983
388919.SSA_0028 388919.SSA_0039 997
388919.SSA_0028 388919.SSA_0040 994
388919.SSA_0028 388919.SSA_0046 997
388919.SSA_0028 388919.SSA_0078 307
388919.SSA_0028 388919.SSA_0100 170
388919.SSA_0028 388919.SSA_0140 204
388919.SSA_0028 388919.SSA_0156 340
388919.SSA_0028 388919.SSA_0176 166
388919.SSA_0028 388919.SSA_0212 256
388919.SSA_0028 388919.SSA_0225 153
388919.SSA_0028 388919.SSA_0226 285
388919.SSA_0028 388919.SSA_0235 256
388919.SSA_0028 388919.SSA_0251 274
388919.SSA_0028 388919.SSA_0265 171
388919.SSA_0028 388919.SSA_0289 150
388919.SSA_0028 388919.SSA_0302 341
388919.SSA_0028 388919.SSA_0306 200
388919.SSA_0028 388919.SSA_0307 211
388919.SSA_0028 388919.SSA_0311 540
388919.SSA_0028 388919.SSA_0328 344
388919.SSA_0028 388919.SSA_0374 205
388919.SSA_0028 388919.SSA_0376 168
388919.SSA_0028 388919.SSA_0413 364
388919.SSA_0028 388919.SSA_0432 360
388919.SSA_0028 388919.SSA_0437 175
388919.SSA_0028 388919.SSA_0474 268
388919.SSA_0028 388919.SSA_0486 197
388919.SSA_0028 388919.SSA_0540 152
388919.SSA_0028 388919.SSA_0569 263
388919.SSA_0028 388919.SSA_0591 221
388919.SSA_0028 388919.SSA_0624 320
388919.SSA_0028 388919.SSA_0625 424
388919.SSA_0028 388919.SSA_0626 175
388919.SSA_0028 388919.SSA_0660 277
388919.SSA_0028 388919.SSA_0661 321
388919.SSA_0028 388919.SSA_0671 505
388919.SSA_0028 388919.SSA_0674 152
388919.SSA_0028 388919.SSA_0686 152
388919.SSA_0028 388919.SSA_0688 241
388919.SSA_0028 388919.SSA_0690 220
388919.SSA_0028 388919.SSA_0698 208
388919.SSA_0028 388919.SSA_0703 231
388919.SSA_0028 388919.SSA_0704 156
388919.SSA_0028 388919.SSA_0713 384
388919.SSA_0028 388919.SSA_0716 174
388919.SSA_0028 388919.SSA_0721 153
388919.SSA_0028 388919.SSA_0757 424
388919.SSA_0028 388919.SSA_0759 424
388919.SSA_0028 388919.SSA_0768 187
388919.SSA_0028 388919.SSA_0774 157
388919.SSA_0028 388919.SSA_0776 191
388919.SSA_0028 388919.SSA_0781 150
388919.SSA_0028 388919.SSA_0796 283
388919.SSA_0028 388919.SSA_0846 154
388919.SSA_0028 388919.SSA_0848 351
388919.SSA_0028 388919.SSA_0858 238
388919.SSA_0028 388919.SSA_0859 152
388919.SSA_0028 388919.SSA_0866 257
388919.SSA_0028 388919.SSA_0882 348
388919.SSA_0028 388919.SSA_0891 356
388919.SSA_0028 388919.SSA_0895 260
388919.SSA_0028 388919.SSA_0899 334
388919.SSA_0028 388919.SSA_0901 203
388919.SSA_0028 388919.SSA_0914 256
388919.SSA_0028 388919.SSA_0966 151
388919.SSA_0028 388919.SSA_0975 151
388919.SSA_0028 388919.SSA_0977 551
388919.SSA_0028 388919.SSA_0980 156
388919.SSA_0028 388919.SSA_0990 221
388919.SSA_0028 388919.SSA_0997 220
388919.SSA_0028 388919.SSA_1013 308
388919.SSA_0028 388919.SSA_1014 192
388919.SSA_0028 388919.SSA_1032 263
388919.SSA_0028 388919.SSA_1035 152
388919.SSA_0028 388919.SSA_1061 171
388919.SSA_0028 388919.SSA_1091 247
388919.SSA_0028 388919.SSA_1100 267
388919.SSA_0028 388919.SSA_1118 205
388919.SSA_0028 388919.SSA_1134 312
388919.SSA_0028 388919.SSA_1136 340
388919.SSA_0028 388919.SSA_1154 223
388919.SSA_0028 388919.SSA_1155 466
388919.SSA_0028 388919.SSA_1163 773
388919.SSA_0028 388919.SSA_1171 256
388919.SSA_0028 388919.SSA_1190 260
388919.SSA_0028 388919.SSA_1193 526
388919.SSA_0028 388919.SSA_1194 263
388919.SSA_0028 388919.SSA_1197 231
388919.SSA_0028 388919.SSA_1200 393
388919.SSA_0028 388919.SSA_1240 190
388919.SSA_0028 388919.SSA_1241 320
388919.SSA_0028 388919.SSA_1242 427
388919.SSA_0028 388919.SSA_1258 282
388919.SSA_0028 388919.SSA_1259 287
388919.SSA_0028 388919.SSA_1265 172
388919.SSA_0028 388919.SSA_1266 234
388919.SSA_0028 388919.SSA_1267 234
388919.SSA_0028 388919.SSA_1272 256
388919.SSA_0028 388919.SSA_1302 156
388919.SSA_0028 388919.SSA_1321 217
388919.SSA_0028 388919.SSA_1341 353
388919.SSA_0028 388919.SSA_1342 385
388919.SSA_0028 388919.SSA_1343 174
388919.SSA_0028 388919.SSA_1344 168
388919.SSA_0028 388919.SSA_1361 171
388919.SSA_0028 388919.SSA_1377 194
388919.SSA_0028 388919.SSA_1383 252
388919.SSA_0028 388919.SSA_1414 156
388919.SSA_0028 388919.SSA_1421 263
388919.SSA_0028 388919.SSA_1430 192
388919.SSA_0028 388919.SSA_1432 171
388919.SSA_0028 388919.SSA_1440 296
388919.SSA_0028 388919.SSA_1441 484
388919.SSA_0028 388919.SSA_1442 431
388919.SSA_0028 388919.SSA_1443 433
388919.SSA_0028 388919.SSA_1444 514
388919.SSA_0028 388919.SSA_1445 483
388919.SSA_0028 388919.SSA_1446 515
388919.SSA_0028 388919.SSA_1447 264
388919.SSA_0028 388919.SSA_1448 200
388919.SSA_0028 388919.SSA_1457 343
388919.SSA_0028 388919.SSA_1469 266
388919.SSA_0028 388919.SSA_1490 156
388919.SSA_0028 388919.SSA_1491 233
388919.SSA_0028 388919.SSA_1500 154
388919.SSA_0028 388919.SSA_1523 164
388919.SSA_0028 388919.SSA_1529 211
388919.SSA_0028 388919.SSA_1530 260
388919.SSA_0028 388919.SSA_1563 223
388919.SSA_0028 388919.SSA_1564 207
388919.SSA_0028 388919.SSA_1565 224
388919.SSA_0028 388919.SSA_1571 233
388919.SSA_0028 388919.SSA_1576 532
388919.SSA_0028 388919.SSA_1601 191
388919.SSA_0028 388919.SSA_1605 151
388919.SSA_0028 388919.SSA_1607 425
388919.SSA_0028 388919.SSA_1616 397
388919.SSA_0028 388919.SSA_1703 282
388919.SSA_0028 388919.SSA_1711 197
388919.SSA_0028 388919.SSA_1715 183
388919.SSA_0028 388919.SSA_1722 175
388919.SSA_0028 388919.SSA_1732 286
388919.SSA_0028 388919.SSA_1770 220
388919.SSA_0028 388919.SSA_1780 256
388919.SSA_0028 388919.SSA_1787 173
388919.SSA_0028 388919.SSA_1800 511
388919.SSA_0028 388919.SSA_1828 152
388919.SSA_0028 388919.SSA_1847 238
388919.SSA_0028 388919.SSA_1848 345
388919.SSA_0028 388919.SSA_1851 288
388919.SSA_0028 388919.SSA_1895 159
388919.SSA_0028 388919.SSA_1913 424
388919.SSA_0028 388919.SSA_1933 453
388919.SSA_0028 388919.SSA_1939 473
388919.SSA_0028 388919.SSA_1944 201
388919.SSA_0028 388919.SSA_1961 202
388919.SSA_0028 388919.SSA_1962 263
388919.SSA_0028 388919.SSA_1967 173
388919.SSA_0028 388919.SSA_1968 326
388919.SSA_0028 388919.SSA_1970 327
388919.SSA_0028 388919.SSA_1992 413
388919.SSA_0028 388919.SSA_1994 166
388919.SSA_0028 388919.SSA_2001 264
388919.SSA_0028 388919.SSA_2002 280
388919.SSA_0028 388919.SSA_2049 167
388919.SSA_0028 388919.SSA_2050 196
388919.SSA_0028 388919.SSA_2069 166
388919.SSA_0028 388919.SSA_2075 315
388919.SSA_0028 388919.SSA_2107 332
388919.SSA_0028 388919.SSA_2109 283
388919.SSA_0028 388919.SSA_2114 189
388919.SSA_0028 388919.SSA_2116 239
388919.SSA_0028 388919.SSA_2119 159
388919.SSA_0028 388919.SSA_2123 354
388919.SSA_0028 388919.SSA_2126 235
388919.SSA_0028 388919.SSA_2141 331
388919.SSA_0028 388919.SSA_2142 289
388919.SSA_0028 388919.SSA_2155 188
388919.SSA_0028 388919.SSA_2156 188
388919.SSA_0028 388919.SSA_2161 240
388919.SSA_0028 388919.SSA_2166 150
388919.SSA_0028 388919.SSA_2167 150
388919.SSA_0028 388919.SSA_2169 378
388919.SSA_0028 388919.SSA_2174 168
388919.SSA_0028 388919.SSA_2185 544
388919.SSA_0028 388919.SSA_2199 365
388919.SSA_0028 388919.SSA_2220 157
388919.SSA_0028 388919.SSA_2226 320
388919.SSA_0028 388919.SSA_2230 260
388919.SSA_0028 388919.SSA_2245 151
388919.SSA_0028 388919.SSA_2261 152
388919.SSA_0028 388919.SSA_2284 266
388919.SSA_0028 388919.SSA_2295 256
388919.SSA_0028 388919.SSA_2298 175
388919.SSA_0028 388919.SSA_2343 168
388919.SSA_0028 388919.SSA_2355 201
388919.SSA_0028 388919.SSA_2356 201
388919.SSA_0028 388919.SSA_2357 200
388919.SSA_0028 388919.SSA_2358 200
388919.SSA_0028 388919.SSA_2360 492
388919.SSA_0028 388919.SSA_2370 173
388919.SSA_0028 388919.SSA_2371 173
388919.SSA_0028 388919.SSA_2374 572
388919.SSA_0028 388919.SSA_2381 226
388919.SSA_0030 388919.SSA_0002 464
388919.SSA_0030 388919.SSA_0014 222
388919.SSA_0030 388919.SSA_0017 172
388919.SSA_0030 388919.SSA_0018 156
388919.SSA_0030 388919.SSA_0019 180
388919.SSA_0030 388919.SSA_0020 322
388919.SSA_0030 388919.SSA_0021 240
388919.SSA_0030 388919.SSA_0022 300
388919.SSA_0030 388919.SSA_0023 469
388919.SSA_0030 388919.SSA_0025 468
388919.SSA_0030 388919.SSA_0026 525
388919.SSA_0030 388919.SSA_0027 475
388919.SSA_0030 388919.SSA_0028 990
388919.SSA_0030 388919.SSA_0031 975
388919.SSA_0030 388919.SSA_0032 999
388919.SSA_0030 388919.SSA_0033 999
388919.SSA_0030 388919.SSA_0034 417
388919.SSA_0030 388919.SSA_0035 954
388919.SSA_0030 388919.SSA_0037 996
388919.SSA_0030 388919.SSA_0039 967
388919.SSA_0030 388919.SSA_0040 996
388919.SSA_0030 388919.SSA_0046 938
388919.SSA_0030 388919.SSA_0063 223
388919.SSA_0030 388919.SSA_0073 281
388919.SSA_0030 388919.SSA_0078 391
388919.SSA_0030 388919.SSA_0100 167
388919.SSA_0030 388919.SSA_0108 209
388919.SSA_0030 388919.SSA_0128 173
388919.SSA_0030 388919.SSA_0135 308
388919.SSA_0030 388919.SSA_0136 423
388919.SSA_0030 388919.SSA_0137 308
388919.SSA_0030 388919.SSA_0138 423
388919.SSA_0030 388919.SSA_0169 369
388919.SSA_0030 388919.SSA_0176 298
388919.SSA_0030 388919.SSA_0177 382
388919.SSA_0030 388919.SSA_0200 311
388919.SSA_0030 388919.SSA_0212 386
388919.SSA_0030 388919.SSA_0253 274
388919.SSA_0030 388919.SSA_0276 211
388919.SSA_0030 388919.SSA_0289 436
388919.SSA_0030 388919.SSA_0293 216
388919.SSA_0030 388919.SSA_0295 184
388919.SSA_0030 388919.SSA_0302 169
388919.SSA_0030 388919.SSA_0307 261
388919.SSA_0030 388919.SSA_0311 176
388919.SSA_0030 388919.SSA_0354 190
388919.SSA_0030 388919.SSA_0356 178
388919.SSA_0030 388919.SSA_0357 180
388919.SSA_0030 388919.SSA_0362 180
388919.SSA_0030 388919.SSA_0365 416
388919.SSA_0030 388919.SSA_0378 278
388919.SSA_0030 388919.SSA_0432 636
388919.SSA_0030 388919.SSA_0447 209
388919.SSA_0030 388919.SSA_0458 196
388919.SSA_0030 388919.SSA_0461 240
388919.SSA_0030 388919.SSA_0462 212
388919.SSA_0030 388919.SSA_0474 270
388919.SSA_0030 388919.SSA_0486 222
388919.SSA_0030 388919.SSA_0505 242
388919.SSA_0030 388919.SSA_0540 296
388919.SSA_0030 388919.SSA_0543 436
388919.SSA_0030 388919.SSA_0549 152
388919.SSA_0030 388919.SSA_0561 195
388919.SSA_0030 388919.SSA_0568 154
388919.SSA_0030 388919.SSA_0590 348
388919.SSA_0030 388919.SSA_0625 274
388919.SSA_0030 388919.SSA_0636 195
388919.SSA_0030 388919.SSA_0655 185
388919.SSA_0030 388919.SSA_0661 470
388919.SSA_0030 388919.SSA_0669 197
388919.SSA_0030 388919.SSA_0671 649
388919.SSA_0030 388919.SSA_0672 344
388919.SSA_0030 388919.SSA_0673 444
388919.SSA_0030 388919.SSA_0676 277
388919.SSA_0030 388919.SSA_0677 368
388919.SSA_0030 388919.SSA_0688 246
388919.SSA_0030 388919.SSA_0689 363
388919.SSA_0030 388919.SSA_0701 209
388919.SSA_0030 388919.SSA_0703 211
388919.SSA_0030 388919.SSA_0710 165
388919.SSA_0030 388919.SSA_0713 304
388919.SSA_0030 388919.SSA_0720 178
388919.SSA_0030 388919.SSA_0731 449
388919.SSA_0030 388919.SSA_0734 150
388919.SSA_0030 388919.SSA_0735 464
388919.SSA_0030 388919.SSA_0738 303
388919.SSA_0030 388919.SSA_0744 164
388919.SSA_0030 388919.SSA_0756 221
388919.SSA_0030 388919.SSA_0809 168
388919.SSA_0030 388919.SSA_0830 473
388919.SSA_0030 388919.SSA_0836 247
388919.SSA_0030 388919.SSA_0852 197
388919.SSA_0030 388919.SSA_0859 207
388919.SSA_0030 388919.SSA_0886 278
388919.SSA_0030 388919.SSA_0912 184
388919.SSA_0030 388919.SSA_0914 417
388919.SSA_0030 388919.SSA_0923 153
388919.SSA_0030 388919.SSA_0940 203
388919.SSA_0030 388919.SSA_0943 206
388919.SSA_0030 388919.SSA_0955 184
388919.SSA_0030 388919.SSA_0967 194
388919.SSA_0030 388919.SSA_0977 197
388919.SSA_0030 388919.SSA_0987 200
388919.SSA_0030 388919.SSA_1011 309
388919.SSA_0030 388919.SSA_1013 362
388919.SSA_0030 388919.SSA_1014 275
388919.SSA_0030 388919.SSA_1030 337
388919.SSA_0030 388919.SSA_1031 173
388919.SSA_0030 388919.SSA_1044 447
388919.SSA_0030 388919.SSA_1053 228
388919.SSA_0030 388919.SSA_1054 171
388919.SSA_0030 388919.SSA_1068 184
388919.SSA_0030 388919.SSA_1069 265
388919.SSA_0030 388919.SSA_1081 259
388919.SSA_0030 388919.SSA_1096 231
388919.SSA_0030 388919.SSA_1100 191
388919.SSA_0030 388919.SSA_1107 207
388919.SSA_0030 388919.SSA_1109 182
388919.SSA_0030 388919.SSA_1128 312
388919.SSA_0030 388919.SSA_1132 207
388919.SSA_0030 388919.SSA_1154 153
388919.SSA_0030 388919.SSA_1155 764
388919.SSA_0030 388919.SSA_1163 886
388919.SSA_0030 388919.SSA_1173 154
388919.SSA_0030 388919.SSA_1185 307
388919.SSA_0030 388919.SSA_1193 459
388919.SSA_0030 388919.SSA_1200 636
388919.SSA_0030 388919.SSA_1207 168
388919.SSA_0030 388919.SSA_1212 185
388919.SSA_0030 388919.SSA_1223 184
388919.SSA_0030 388919.SSA_1233 197
388919.SSA_0030 388919.SSA_1235 551
388919.SSA_0030 388919.SSA_1237 158
388919.SSA_0030 388919.SSA_1240 644
388919.SSA_0030 388919.SSA_1241 287
388919.SSA_0030 388919.SSA_1245 184
388919.SSA_0030 388919.SSA_1262 349
388919.SSA_0030 388919.SSA_1266 236
388919.SSA_0030 388919.SSA_1267 236
388919.SSA_0030 388919.SSA_1268 150
388919.SSA_0030 388919.SSA_1311 150
388919.SSA_0030 388919.SSA_1341 751
388919.SSA_0030 388919.SSA_1342 653
388919.SSA_0030 388919.SSA_1343 613
388919.SSA_0030 388919.SSA_1344 207
388919.SSA_0030 388919.SSA_1346 179
388919.SSA_0030 388919.SSA_1374 182
388919.SSA_0030 388919.SSA_1375 204
388919.SSA_0030 388919.SSA_1398 166
388919.SSA_0030 388919.SSA_1415 158
388919.SSA_0030 388919.SSA_1430 192
388919.SSA_0030 388919.SSA_1440 302
388919.SSA_0030 388919.SSA_1441 286
388919.SSA_0030 388919.SSA_1442 155
388919.SSA_0030 388919.SSA_1444 156
388919.SSA_0030 388919.SSA_1446 380
388919.SSA_0030 388919.SSA_1466 219
388919.SSA_0030 388919.SSA_1469 286
388919.SSA_0030 388919.SSA_1490 220
388919.SSA_0030 388919.SSA_1491 436
388919.SSA_0030 388919.SSA_1521 166
388919.SSA_0030 388919.SSA_1523 292
388919.SSA_0030 388919.SSA_1529 186
388919.SSA_0030 388919.SSA_1619 384
388919.SSA_0030 388919.SSA_1620 348
388919.SSA_0030 388919.SSA_1632 181
388919.SSA_0030 388919.SSA_1639 229
388919.SSA_0030 388919.SSA_1686 485
388919.SSA_0030 388919.SSA_1697 286
388919.SSA_0030 388919.SSA_1703 408
388919.SSA_0030 388919.SSA_1724 171
388919.SSA_0030 388919.SSA_1770 220
388919.SSA_0030 388919.SSA_1781 171
388919.SSA_0030 388919.SSA_1789 238
388919.SSA_0030 388919.SSA_1792 196
388919.SSA_0030 388919.SSA_1803 274
388919.SSA_0030 388919.SSA_1819 189
388919.SSA_0030 388919.SSA_1828 296
388919.SSA_0030 388919.SSA_1834 207
388919.SSA_0030 388919.SSA_1835 152
388919.SSA_0030 388919.SSA_1845 210
388919.SSA_0030 388919.SSA_1847 212
388919.SSA_0030 388919.SSA_1851 265
388919.SSA_0030 388919.SSA_1893 301
388919.SSA_0030 388919.SSA_1913 355
388919.SSA_0030 388919.SSA_1917 158
388919.SSA_0030 388919.SSA_1919 289
388919.SSA_0030 388919.SSA_1932 192
388919.SSA_0030 388919.SSA_1965 332
388919.SSA_0030 388919.SSA_1994 331
388919.SSA_0030 388919.SSA_1999 224
388919.SSA_0030 388919.SSA_2002 155
388919.SSA_0030 388919.SSA_2033 156
388919.SSA_0030 388919.SSA_2034 179
388919.SSA_0030 388919.SSA_2052 180
388919.SSA_0030 388919.SSA_2070 444
388919.SSA_0030 388919.SSA_2072 340
388919.SSA_0030 388919.SSA_2073 388
388919.SSA_0030 388919.SSA_2107 273
388919.SSA_0030 388919.SSA_2114 185
388919.SSA_0030 388919.SSA_2125 194
388919.SSA_0030 388919.SSA_2126 224
388919.SSA_0030 388919.SSA_2136 307
388919.SSA_0030 388919.SSA_2139 349
388919.SSA_0030 388919.SSA_2140 217
388919.SSA_0030 388919.SSA_2141 510
388919.SSA_0030 388919.SSA_2142 423
388919.SSA_0030 388919.SSA_2144 197
388919.SSA_0030 388919.SSA_2151 167
388919.SSA_0030 388919.SSA_2161 207
388919.SSA_0030 388919.SSA_2168 416
388919.SSA_0030 388919.SSA_2169 260
388919.SSA_0030 388919.SSA_2183 151
388919.SSA_0030 388919.SSA_2184 397
388919.SSA_0030 388919.SSA_2185 718
388919.SSA_0030 388919.SSA_2202 379
388919.SSA_0030 388919.SSA_2203 335
388919.SSA_0030 388919.SSA_2224 192
388919.SSA_0030 388919.SSA_2226 480
388919.SSA_0030 388919.SSA_2234 171
388919.SSA_0030 388919.SSA_2246 186
388919.SSA_0030 388919.SSA_2254 238
388919.SSA_0030 388919.SSA_2257 191
388919.SSA_0030 388919.SSA_2262 558
388919.SSA_0030 388919.SSA_2270 154
388919.SSA_0030 388919.SSA_2284 494
388919.SSA_0030 388919.SSA_2286 422
388919.SSA_0030 388919.SSA_2330 171
388919.SSA_0030 388919.SSA_2354 150
388919.SSA_0030 388919.SSA_2359 192
388919.SSA_0030 388919.SSA_2373 273
388919.SSA_0030 388919.SSA_2374 506
388919.SSA_0030 388919.SSA_2379 341
388919.SSA_0030 388919.SSA_2381 223
388919.SSA_0030 388919.SSA_2382 156
388919.SSA_0031 388919.SSA_0002 452
388919.SSA_0031 388919.SSA_0006 164
388919.SSA_0031 388919.SSA_0014 210
388919.SSA_0031 388919.SSA_0017 248
388919.SSA_0031 388919.SSA_0018 248
388919.SSA_0031 388919.SSA_0019 252
388919.SSA_0031 388919.SSA_0020 930
388919.SSA_0031 388919.SSA_0021 202
388919.SSA_0031 388919.SSA_0022 308
388919.SSA_0031 388919.SSA_0023 389
388919.SSA_0031 388919.SSA_0025 430
388919.SSA_0031 388919.SSA_0026 483
388919.SSA_0031 388919.SSA_0027 522
388919.SSA_0031 388919.SSA_0028 964
388919.SSA_0031 388919.SSA_0030 975
388919.SSA_0031 388919.SSA_0032 998
388919.SSA_0031 388919.SSA_0033 991
388919.SSA_0031 388919.SSA_0034 584
388919.SSA_0031 388919.SSA_0035 993
388919.SSA_0031 388919.SSA_0037 998
388919.SSA_0031 388919.SSA_0039 986
388919.SSA_0031 388919.SSA_0040 946
388919.SSA_0031 388919.SSA_0046 972
388919.SSA_0031 388919.SSA_0100 254
388919.SSA_0031 388919.SSA_0128 151
388919.SSA_0031 388919.SSA_0140 204
388919.SSA_0031 388919.SSA_0184 443
388919.SSA_0031 388919.SSA_0198 505
388919.SSA_0031 388919.SSA_0209 252
388919.SSA_0031 388919.SSA_0212 260
388919.SSA_0031 388919.SSA_0236 316
388919.SSA_0031 388919.SSA_0250 327
388919.SSA_0031 388919.SSA_0265 176
388919.SSA_0031 388919.SSA_0303 153
388919.SSA_0031 388919.SSA_0306 200
388919.SSA_0031 388919.SSA_0307 919
388919.SSA_0031 388919.SSA_0311 540
388919.SSA_0031 388919.SSA_0333 150
388919.SSA_0031 388919.SSA_0354 706
388919.SSA_0031 388919.SSA_0357 358
388919.SSA_0031 388919.SSA_0362 358
388919.SSA_0031 388919.SSA_0373 274
388919.SSA_0031 388919.SSA_0432 304
388919.SSA_0031 388919.SSA_0437 158
388919.SSA_0031 388919.SSA_0440 158
388919.SSA_0031 388919.SSA_0449 391
388919.SSA_0031 388919.SSA_0450 163
388919.SSA_0031 388919.SSA_0464 279
388919.SSA_0031 388919.SSA_0474 155
388919.SSA_0031 388919.SSA_0483 155
388919.SSA_0031 388919.SSA_0540 152
388919.SSA_0031 388919.SSA_0548 473
388919.SSA_0031 388919.SSA_0611 178
388919.SSA_0031 388919.SSA_0624 191
388919.SSA_0031 388919.SSA_0625 191
388919.SSA_0031 388919.SSA_0626 166
388919.SSA_0031 388919.SSA_0631 431
388919.SSA_0031 388919.SSA_0633 150
388919.SSA_0031 388919.SSA_0636 320
388919.SSA_0031 388919.SSA_0637 431
388919.SSA_0031 388919.SSA_0638 499
388919.SSA_0031 388919.SSA_0661 194
388919.SSA_0031 388919.SSA_0671 494
388919.SSA_0031 388919.SSA_0677 341
388919.SSA_0031 388919.SSA_0688 241
388919.SSA_0031 388919.SSA_0702 239
388919.SSA_0031 388919.SSA_0703 230
388919.SSA_0031 388919.SSA_0704 154
388919.SSA_0031 388919.SSA_0758 154
388919.SSA_0031 388919.SSA_0759 202
388919.SSA_0031 388919.SSA_0765 167
388919.SSA_0031 388919.SSA_0770 154
388919.SSA_0031 388919.SSA_0804 262
388919.SSA_0031 388919.SSA_0809 205
388919.SSA_0031 388919.SSA_0813 196
388919.SSA_0031 388919.SSA_0814 159
388919.SSA_0031 388919.SSA_0855 595
388919.SSA_0031 388919.SSA_0858 153
388919.SSA_0031 388919.SSA_0859 182
388919.SSA_0031 388919.SSA_0875 224
388919.SSA_0031 388919.SSA_0876 239
388919.SSA_0031 388919.SSA_0901 203
388919.SSA_0031 388919.SSA_0914 271
388919.SSA_0031 388919.SSA_0928 183
388919.SSA_0031 388919.SSA_0935 208
388919.SSA_0031 388919.SSA_0961 152
388919.SSA_0031 388919.SSA_0977 342
388919.SSA_0031 388919.SSA_0980 239
388919.SSA_0031 388919.SSA_0981 282
388919.SSA_0031 388919.SSA_0990 185
388919.SSA_0031 388919.SSA_1010 220
388919.SSA_0031 388919.SSA_1013 222
388919.SSA_0031 388919.SSA_1014 152
388919.SSA_0031 388919.SSA_1021 322
388919.SSA_0031 388919.SSA_1023 164
388919.SSA_0031 388919.SSA_1041 150
388919.SSA_0031 388919.SSA_1043 240
388919.SSA_0031 388919.SSA_1070 169
388919.SSA_0031 388919.SSA_1085 499
388919.SSA_0031 388919.SSA_1086 185
388919.SSA_0031 388919.SSA_1091 173
388919.SSA_0031 388919.SSA_1096 210
388919.SSA_0031 388919.SSA_1100 199
388919.SSA_0031 388919.SSA_1126 286
388919.SSA_0031 388919.SSA_1134 168
388919.SSA_0031 388919.SSA_1137 159
388919.SSA_0031 388919.SSA_1155 467
388919.SSA_0031 388919.SSA_1163 770
388919.SSA_0031 388919.SSA_1174 159
388919.SSA_0031 388919.SSA_1194 405
388919.SSA_0031 388919.SSA_1200 304
388919.SSA_0031 388919.SSA_1202 239
388919.SSA_0031 388919.SSA_1207 190
388919.SSA_0031 388919.SSA_1212 911
388919.SSA_0031 388919.SSA_1220 263
388919.SSA_0031 388919.SSA_1223 197
388919.SSA_0031 388919.SSA_1240 407
388919.SSA_0031 388919.SSA_1241 225
388919.SSA_0031 388919.SSA_1242 522
388919.SSA_0031 388919.SSA_1245 229
388919.SSA_0031 388919.SSA_1274 155
388919.SSA_0031 388919.SSA_1303 263
388919.SSA_0031 388919.SSA_1326 224
388919.SSA_0031 388919.SSA_1341 957
388919.SSA_0031 388919.SSA_1342 967
388919.SSA_0031 388919.SSA_1343 567
388919.SSA_0031 388919.SSA_1344 150
388919.SSA_0031 388919.SSA_1345 150
388919.SSA_0031 388919.SSA_1361 176
388919.SSA_0031 388919.SSA_1414 205
388919.SSA_0031 388919.SSA_1421 208
388919.SSA_0031 388919.SSA_1440 155
388919.SSA_0031 388919.SSA_1441 320
388919.SSA_0031 388919.SSA_1442 338
388919.SSA_0031 388919.SSA_1443 346
388919.SSA_0031 388919.SSA_1444 461
388919.SSA_0031 388919.SSA_1445 324
388919.SSA_0031 388919.SSA_1446 403
388919.SSA_0031 388919.SSA_1448 152
388919.SSA_0031 388919.SSA_1464 185
388919.SSA_0031 388919.SSA_1467 315
388919.SSA_0031 388919.SSA_1495 157
388919.SSA_0031 388919.SSA_1505 160
388919.SSA_0031 388919.SSA_1568 150
388919.SSA_0031 388919.SSA_1576 537
388919.SSA_0031 388919.SSA_1577 194
388919.SSA_0031 388919.SSA_1601 205
388919.SSA_0031 388919.SSA_1607 279
388919.SSA_0031 388919.SSA_1620 214
388919.SSA_0031 388919.SSA_1626 261
388919.SSA_0031 388919.SSA_1632 156
388919.SSA_0031 388919.SSA_1642 157
388919.SSA_0031 388919.SSA_1703 383
388919.SSA_0031 388919.SSA_1713 194
388919.SSA_0031 388919.SSA_1719 219
388919.SSA_0031 388919.SSA_1737 692
388919.SSA_0031 388919.SSA_1770 469
388919.SSA_0031 388919.SSA_1811 256
388919.SSA_0031 388919.SSA_1826 160
388919.SSA_0031 388919.SSA_1828 152
388919.SSA_0031 388919.SSA_1851 294
388919.SSA_0031 388919.SSA_1865 475
388919.SSA_0031 388919.SSA_1913 441
388919.SSA_0031 388919.SSA_1925 196
388919.SSA_0031 388919.SSA_1930 268
388919.SSA_0031 388919.SSA_1931 393
388919.SSA_0031 388919.SSA_1935 329
388919.SSA_0031 388919.SSA_1936 280
388919.SSA_0031 388919.SSA_1937 274
388919.SSA_0031 388919.SSA_1939 207
388919.SSA_0031 388919.SSA_1940 245
388919.SSA_0031 388919.SSA_1961 186
388919.SSA_0031 388919.SSA_1967 335
388919.SSA_0031 388919.SSA_1968 151
388919.SSA_0031 388919.SSA_1970 172
388919.SSA_0031 388919.SSA_1994 408
388919.SSA_0031 388919.SSA_2001 198
388919.SSA_0031 388919.SSA_2002 752
388919.SSA_0031 388919.SSA_2006 239
388919.SSA_0031 388919.SSA_2037 224
388919.SSA_0031 388919.SSA_2044 156
388919.SSA_0031 388919.SSA_2049 295
388919.SSA_0031 388919.SSA_2052 358
388919.SSA_0031 388919.SSA_2063 192
388919.SSA_0031 388919.SSA_2098 150
388919.SSA_0031 388919.SSA_2099 150
388919.SSA_0031 388919.SSA_2107 941
388919.SSA_0031 388919.SSA_2114 295
388919.SSA_0031 388919.SSA_2116 240
388919.SSA_0031 388919.SSA_2133 260
388919.SSA_0031 388919.SSA_2139 166
388919.SSA_0031 388919.SSA_2141 156
388919.SSA_0031 388919.SSA_2142 269
388919.SSA_0031 388919.SSA_2144 442
388919.SSA_0031 388919.SSA_2157 500
388919.SSA_0031 388919.SSA_2161 303
388919.SSA_0031 388919.SSA_2166 158
388919.SSA_0031 388919.SSA_2168 196
388919.SSA_0031 388919.SSA_2185 704
388919.SSA_0031 388919.SSA_2226 265
388919.SSA_0031 388919.SSA_2237 505
388919.SSA_0031 388919.SSA_2253 260
388919.SSA_0031 388919.SSA_2286 209
388919.SSA_0031 388919.SSA_2298 166
388919.SSA_0031 388919.SSA_2350 151
388919.SSA_0031 388919.SSA_2355 197
388919.SSA_0031 388919.SSA_2356 436
388919.SSA_0031 388919.SSA_2357 198
388919.SSA_0031 388919.SSA_2358 196
388919.SSA_0031 388919.SSA_2359 156
388919.SSA_0031 388919.SSA_2360 206
388919.SSA_0031 388919.SSA_2362 279
388919.SSA_0031 388919.SSA_2368 197
388919.SSA_0031 388919.SSA_2374 724
388919.SSA_0031 388919.SSA_2378 171
388919.SSA_0031 388919.SSA_2379 171
388919.SSA_0032 388919.SSA_0001 336
388919.SSA_0032 388919.SSA_0005 160
388919.SSA_0032 388919.SSA_0014 238
388919.SSA_0032 388919.SSA_0017 189
388919.SSA_0032 388919.SSA_0018 189
388919.SSA_0032 388919.SSA_0019 250
388919.SSA_0032 388919.SSA_0020 347
388919.SSA_0032 388919.SSA_0021 184
388919.SSA_0032 388919.SSA_0022 276
388919.SSA_0032 388919.SSA_0023 353
388919.SSA_0032 388919.SSA_0025 342
388919.SSA_0032 388919.SSA_0026 350
388919.SSA_0032 388919.SSA_0027 387
388919.SSA_0032 388919.SSA_0028 986
388919.SSA_0032 388919.SSA_0030 999
388919.SSA_0032 388919.SSA_0031 998
388919.SSA_0032 388919.SSA_0033 995
388919.SSA_0032 388919.SSA_0034 759
388919.SSA_0032 388919.SSA_0035 991
388919.SSA_0032 388919.SSA_0037 987
388919.SSA_0032 388919.SSA_0039 999
388919.SSA_0032 388919.SSA_0040 993
388919.SSA_0032 388919.SSA_0046 936
388919.SSA_0032 388919.SSA_0063 225
388919.SSA_0032 388919.SSA_0065 192
388919.SSA_0032 388919.SSA_0095 150
388919.SSA_0032 388919.SSA_0100 185
388919.SSA_0032 388919.SSA_0132 158
388919.SSA_0032 388919.SSA_0140 204
388919.SSA_0032 388919.SSA_0156 158
388919.SSA_0032 388919.SSA_0198 152
388919.SSA_0032 388919.SSA_0200 349
388919.SSA_0032 388919.SSA_0212 262
388919.SSA_0032 388919.SSA_0233 250
388919.SSA_0032 388919.SSA_0241 316
388919.SSA_0032 388919.SSA_0265 232
388919.SSA_0032 388919.SSA_0289 190
388919.SSA_0032 388919.SSA_0306 200
388919.SSA_0032 388919.SSA_0307 202
388919.SSA_0032 388919.SSA_0311 201
388919.SSA_0032 388919.SSA_0318 320
388919.SSA_0032 388919.SSA_0354 366
388919.SSA_0032 388919.SSA_0373 319
388919.SSA_0032 388919.SSA_0413 263
388919.SSA_0032 388919.SSA_0415 250
388919.SSA_0032 388919.SSA_0432 390
388919.SSA_0032 388919.SSA_0448 281
388919.SSA_0032 388919.SSA_0468 283
388919.SSA_0032 388919.SSA_0540 152
388919.SSA_0032 388919.SSA_0564 307
388919.SSA_0032 388919.SSA_0566 150
388919.SSA_0032 388919.SSA_0568 158
388919.SSA_0032 388919.SSA_0569 252
388919.SSA_0032 388919.SSA_0571 316
388919.SSA_0032 388919.SSA_0574 222
388919.SSA_0032 388919.SSA_0587 200
388919.SSA_0032 388919.SSA_0624 191
388919.SSA_0032 388919.SSA_0625 191
388919.SSA_0032 388919.SSA_0626 166
388919.SSA_0032 388919.SSA_0653 156
388919.SSA_0032 388919.SSA_0661 228
388919.SSA_0032 388919.SSA_0671 535
388919.SSA_0032 388919.SSA_0688 242
388919.SSA_0032 388919.SSA_0703 357
388919.SSA_0032 388919.SSA_0704 251
388919.SSA_0032 388919.SSA_0744 153
388919.SSA_0032 388919.SSA_0770 227
388919.SSA_0032 388919.SSA_0772 200
388919.SSA_0032 388919.SSA_0809 226
388919.SSA_0032 388919.SSA_0824 158
388919.SSA_0032 388919.SSA_0852 195
388919.SSA_0032 388919.SSA_0864 152
388919.SSA_0032 388919.SSA_0878 287
388919.SSA_0032 388919.SSA_0882 180
388919.SSA_0032 388919.SSA_0899 250
388919.SSA_0032 388919.SSA_0914 452
388919.SSA_0032 388919.SSA_0935 378
388919.SSA_0032 388919.SSA_0936 338
388919.SSA_0032 388919.SSA_0937 150
388919.SSA_0032 388919.SSA_0940 155
388919.SSA_0032 388919.SSA_0967 155
388919.SSA_0032 388919.SSA_0975 258
388919.SSA_0032 388919.SSA_0977 150
388919.SSA_0032 388919.SSA_0980 156
388919.SSA_0032 388919.SSA_0997 196
388919.SSA_0032 388919.SSA_1014 301
388919.SSA_0032 388919.SSA_1043 232
388919.SSA_0032 388919.SSA_1054 191
388919.SSA_0032 388919.SSA_1061 171
388919.SSA_0032 388919.SSA_1077 196
388919.SSA_0032 388919.SSA_1081 171
388919.SSA_0032 388919.SSA_1085 278
388919.SSA_0032 388919.SSA_1086 394
388919.SSA_0032 388919.SSA_1095 217
388919.SSA_0032 388919.SSA_1100 197
388919.SSA_0032 388919.SSA_1104 184
388919.SSA_0032 388919.SSA_1131 150
388919.SSA_0032 388919.SSA_1134 313
388919.SSA_0032 388919.SSA_1136 158
388919.SSA_0032 388919.SSA_1152 318
388919.SSA_0032 388919.SSA_1155 598
388919.SSA_0032 388919.SSA_1163 829
388919.SSA_0032 388919.SSA_1188 187
388919.SSA_0032 388919.SSA_1193 308
388919.SSA_0032 388919.SSA_1194 193
388919.SSA_0032 388919.SSA_1200 590
388919.SSA_0032 388919.SSA_1202 183
388919.SSA_0032 388919.SSA_1223 165
388919.SSA_0032 388919.SSA_1225 152
388919.SSA_0032 388919.SSA_1233 437
388919.SSA_0032 388919.SSA_1240 258
388919.SSA_0032 388919.SSA_1241 323
388919.SSA_0032 388919.SSA_1242 372
388919.SSA_0032 388919.SSA_1318 257
388919.SSA_0032 388919.SSA_1341 390
388919.SSA_0032 388919.SSA_1342 388
388919.SSA_0032 388919.SSA_1343 299
388919.SSA_0032 388919.SSA_1344 211
388919.SSA_0032 388919.SSA_1345 227
388919.SSA_0032 388919.SSA_1361 232
388919.SSA_0032 388919.SSA_1377 165
388919.SSA_0032 388919.SSA_1383 150
388919.SSA_0032 388919.SSA_1414 205
388919.SSA_0032 388919.SSA_1420 263
388919.SSA_0032 388919.SSA_1421 262
388919.SSA_0032 388919.SSA_1428 175
388919.SSA_0032 388919.SSA_1432 207
388919.SSA_0032 388919.SSA_1433 205
388919.SSA_0032 388919.SSA_1440 155
388919.SSA_0032 388919.SSA_1441 357
388919.SSA_0032 388919.SSA_1442 470
388919.SSA_0032 388919.SSA_1443 323
388919.SSA_0032 388919.SSA_1444 357
388919.SSA_0032 388919.SSA_1445 324
388919.SSA_0032 388919.SSA_1446 435
388919.SSA_0032 388919.SSA_1447 342
388919.SSA_0032 388919.SSA_1448 156
388919.SSA_0032 388919.SSA_1464 225
388919.SSA_0032 388919.SSA_1469 349
388919.SSA_0032 388919.SSA_1484 204
388919.SSA_0032 388919.SSA_1501 308
388919.SSA_0032 388919.SSA_1520 219
388919.SSA_0032 388919.SSA_1529 184
388919.SSA_0032 388919.SSA_1602 181
388919.SSA_0032 388919.SSA_1606 271
388919.SSA_0032 388919.SSA_1697 154
388919.SSA_0032 388919.SSA_1703 295
388919.SSA_0032 388919.SSA_1711 305
388919.SSA_0032 388919.SSA_1724 191
388919.SSA_0032 388919.SSA_1732 410
388919.SSA_0032 388919.SSA_1762 250
388919.SSA_0032 388919.SSA_1770 220
388919.SSA_0032 388919.SSA_1781 191
388919.SSA_0032 388919.SSA_1783 254
388919.SSA_0032 388919.SSA_1784 223
388919.SSA_0032 388919.SSA_1787 160
388919.SSA_0032 388919.SSA_1803 279
388919.SSA_0032 388919.SSA_1819 303
388919.SSA_0032 388919.SSA_1828 152
388919.SSA_0032 388919.SSA_1834 153
388919.SSA_0032 388919.SSA_1846 170
388919.SSA_0032 388919.SSA_1847 278
388919.SSA_0032 388919.SSA_1848 168
388919.SSA_0032 388919.SSA_1851 222
388919.SSA_0032 388919.SSA_1864 198
388919.SSA_0032 388919.SSA_1896 275
388919.SSA_0032 388919.SSA_1913 468
388919.SSA_0032 388919.SSA_1932 279
388919.SSA_0032 388919.SSA_1943 384
388919.SSA_0032 388919.SSA_1961 186
388919.SSA_0032 388919.SSA_1994 383
388919.SSA_0032 388919.SSA_2066 172
388919.SSA_0032 388919.SSA_2093 170
388919.SSA_0032 388919.SSA_2110 165
388919.SSA_0032 388919.SSA_2114 189
388919.SSA_0032 388919.SSA_2116 240
388919.SSA_0032 388919.SSA_2141 272
388919.SSA_0032 388919.SSA_2142 363
388919.SSA_0032 388919.SSA_2161 303
388919.SSA_0032 388919.SSA_2168 424
388919.SSA_0032 388919.SSA_2185 721
388919.SSA_0032 388919.SSA_2199 190
388919.SSA_0032 388919.SSA_2226 304
388919.SSA_0032 388919.SSA_2237 152
388919.SSA_0032 388919.SSA_2254 224
388919.SSA_0032 388919.SSA_2257 185
388919.SSA_0032 388919.SSA_2262 396
388919.SSA_0032 388919.SSA_2270 158
388919.SSA_0032 388919.SSA_2284 237
388919.SSA_0032 388919.SSA_2286 264
388919.SSA_0032 388919.SSA_2298 166
388919.SSA_0032 388919.SSA_2318 233
388919.SSA_0032 388919.SSA_2355 196
388919.SSA_0032 388919.SSA_2356 196
388919.SSA_0032 388919.SSA_2357 171
388919.SSA_0032 388919.SSA_2358 171
388919.SSA_0032 388919.SSA_2360 298
388919.SSA_0032 388919.SSA_2362 166
388919.SSA_0032 388919.SSA_2368 270
388919.SSA_0032 388919.SSA_2374 715
388919.SSA_0032 388919.SSA_2375 279
388919.SSA_0032 388919.SSA_2376 174
388919.SSA_0032 388919.SSA_2381 158
388919.SSA_0033 388919.SSA_0001 320
388919.SSA_0033 388919.SSA_0014 156
388919.SSA_0033 388919.SSA_0017 233
388919.SSA_0033 388919.SSA_0018 189
388919.SSA_0033 388919.SSA_0019 250
388919.SSA_0033 388919.SSA_0020 342
388919.SSA_0033 388919.SSA_0021 184
388919.SSA_0033 388919.SSA_0022 276
388919.SSA_0033 388919.SSA_0023 353
388919.SSA_0033 388919.SSA_0025 342
388919.SSA_0033 388919.SSA_0026 344
388919.SSA_0033 388919.SSA_0027 393
388919.SSA_0033 388919.SSA_0028 983
388919.SSA_0033 388919.SSA_0030 999
388919.SSA_0033 388919.SSA_0031 991
388919.SSA_0033 388919.SSA_0032 995
388919.SSA_0033 388919.SSA_0034 759
388919.SSA_0033 388919.SSA_0035 999
388919.SSA_0033 388919.SSA_0037 995
388919.SSA_0033 388919.SSA_0039 993
388919.SSA_0033 388919.SSA_0040 948
388919.SSA_0033 388919.SSA_0046 915
388919.SSA_0033 388919.SSA_0071 156
388919.SSA_0033 388919.SSA_0094 199
388919.SSA_0033 388919.SSA_0100 260
388919.SSA_0033 388919.SSA_0120 286
388919.SSA_0033 388919.SSA_0129 151
388919.SSA_0033 388919.SSA_0140 204
388919.SSA_0033 388919.SSA_0156 158
388919.SSA_0033 388919.SSA_0192 263
388919.SSA_0033 388919.SSA_0197 202
388919.SSA_0033 388919.SSA_0198 230
388919.SSA_0033 388919.SSA_0199 205
388919.SSA_0033 388919.SSA_0201 163
388919.SSA_0033 388919.SSA_0233 220
388919.SSA_0033 388919.SSA_0241 192
388919.SSA_0033 388919.SSA_0265 232
388919.SSA_0033 388919.SSA_0306 200
388919.SSA_0033 388919.SSA_0307 202
388919.SSA_0033 388919.SSA_0311 201
388919.SSA_0033 388919.SSA_0354 208
388919.SSA_0033 388919.SSA_0373 601
388919.SSA_0033 388919.SSA_0415 220
388919.SSA_0033 388919.SSA_0417 192
388919.SSA_0033 388919.SSA_0432 934
388919.SSA_0033 388919.SSA_0433 899
388919.SSA_0033 388919.SSA_0434 899
388919.SSA_0033 388919.SSA_0448 151
388919.SSA_0033 388919.SSA_0458 235
388919.SSA_0033 388919.SSA_0474 297
388919.SSA_0033 388919.SSA_0486 297
388919.SSA_0033 388919.SSA_0540 152
388919.SSA_0033 388919.SSA_0541 263
388919.SSA_0033 388919.SSA_0543 180
388919.SSA_0033 388919.SSA_0624 213
388919.SSA_0033 388919.SSA_0625 213
388919.SSA_0033 388919.SSA_0626 163
388919.SSA_0033 388919.SSA_0634 161
388919.SSA_0033 388919.SSA_0635 152
388919.SSA_0033 388919.SSA_0636 195
388919.SSA_0033 388919.SSA_0652 192
388919.SSA_0033 388919.SSA_0661 399
388919.SSA_0033 388919.SSA_0671 976
388919.SSA_0033 388919.SSA_0673 300
388919.SSA_0033 388919.SSA_0674 264
388919.SSA_0033 388919.SSA_0688 280
388919.SSA_0033 388919.SSA_0703 356
388919.SSA_0033 388919.SSA_0704 154
388919.SSA_0033 388919.SSA_0772 199
388919.SSA_0033 388919.SSA_0773 186
388919.SSA_0033 388919.SSA_0836 180
388919.SSA_0033 388919.SSA_0837 216
388919.SSA_0033 388919.SSA_0848 294
388919.SSA_0033 388919.SSA_0878 160
388919.SSA_0033 388919.SSA_0886 162
388919.SSA_0033 388919.SSA_0899 220
388919.SSA_0033 388919.SSA_0936 217
388919.SSA_0033 388919.SSA_0940 272
388919.SSA_0033 388919.SSA_0955 188
388919.SSA_0033 388919.SSA_0967 155
388919.SSA_0033 388919.SSA_0977 278
388919.SSA_0033 388919.SSA_0980 154
388919.SSA_0033 388919.SSA_1010 170
388919.SSA_0033 388919.SSA_1012 286
388919.SSA_0033 388919.SSA_1032 153
388919.SSA_0033 388919.SSA_1061 171
388919.SSA_0033 388919.SSA_1069 268
388919.SSA_0033 388919.SSA_1085 180
388919.SSA_0033 388919.SSA_1092 899
388919.SSA_0033 388919.SSA_1100 197
388919.SSA_0033 388919.SSA_1136 158
388919.SSA_0033 388919.SSA_1155 942
388919.SSA_0033 388919.SSA_1163 700
388919.SSA_0033 388919.SSA_1165 161
388919.SSA_0033 388919.SSA_1184 248
388919.SSA_0033 388919.SSA_1185 154
388919.SSA_0033 388919.SSA_1188 227
388919.SSA_0033 388919.SSA_1193 150
388919.SSA_0033 388919.SSA_1200 956
388919.SSA_0033 388919.SSA_1220 150
388919.SSA_0033 388919.SSA_1232 159
388919.SSA_0033 388919.SSA_1240 187
388919.SSA_0033 388919.SSA_1241 219
388919.SSA_0033 388919.SSA_1242 235
388919.SSA_0033 388919.SSA_1265 156
388919.SSA_0033 388919.SSA_1341 188
388919.SSA_0033 388919.SSA_1342 354
388919.SSA_0033 388919.SSA_1343 584
388919.SSA_0033 388919.SSA_1344 201
388919.SSA_0033 388919.SSA_1345 308
388919.SSA_0033 388919.SSA_1347 159
388919.SSA_0033 388919.SSA_1356 152
388919.SSA_0033 388919.SSA_1361 232
388919.SSA_0033 388919.SSA_1383 150
388919.SSA_0033 388919.SSA_1414 205
388919.SSA_0033 388919.SSA_1421 263
388919.SSA_0033 388919.SSA_1442 242
388919.SSA_0033 388919.SSA_1445 156
388919.SSA_0033 388919.SSA_1446 167
388919.SSA_0033 388919.SSA_1448 156
388919.SSA_0033 388919.SSA_1449 160
388919.SSA_0033 388919.SSA_1484 200
388919.SSA_0033 388919.SSA_1561 217
388919.SSA_0033 388919.SSA_1563 192
388919.SSA_0033 388919.SSA_1577 181
388919.SSA_0033 388919.SSA_1607 184
388919.SSA_0033 388919.SSA_1616 171
388919.SSA_0033 388919.SSA_1620 172
388919.SSA_0033 388919.SSA_1711 198
388919.SSA_0033 388919.SSA_1721 180
388919.SSA_0033 388919.SSA_1722 304
388919.SSA_0033 388919.SSA_1731 545
388919.SSA_0033 388919.SSA_1732 265
388919.SSA_0033 388919.SSA_1761 345
388919.SSA_0033 388919.SSA_1762 220
388919.SSA_0033 388919.SSA_1777 174
388919.SSA_0033 388919.SSA_1819 317
388919.SSA_0033 388919.SSA_1828 152
388919.SSA_0033 388919.SSA_1847 272
388919.SSA_0033 388919.SSA_1848 908
388919.SSA_0033 388919.SSA_1851 200
388919.SSA_0033 388919.SSA_1870 167
388919.SSA_0033 388919.SSA_1896 282
388919.SSA_0033 388919.SSA_1913 222
388919.SSA_0033 388919.SSA_1935 156
388919.SSA_0033 388919.SSA_1939 200
388919.SSA_0033 388919.SSA_1943 156
388919.SSA_0033 388919.SSA_1957 167
388919.SSA_0033 388919.SSA_1961 186
388919.SSA_0033 388919.SSA_1967 150
388919.SSA_0033 388919.SSA_1970 203
388919.SSA_0033 388919.SSA_1994 166
388919.SSA_0033 388919.SSA_1998 342
388919.SSA_0033 388919.SSA_2005 151
388919.SSA_0033 388919.SSA_2061 235
388919.SSA_0033 388919.SSA_2063 154
388919.SSA_0033 388919.SSA_2114 172
388919.SSA_0033 388919.SSA_2116 240
388919.SSA_0033 388919.SSA_2117 192
388919.SSA_0033 388919.SSA_2123 158
388919.SSA_0033 388919.SSA_2161 303
388919.SSA_0033 388919.SSA_2171 911
388919.SSA_0033 388919.SSA_2183 192
388919.SSA_0033 388919.SSA_2185 562
388919.SSA_0033 388919.SSA_2199 190
388919.SSA_0033 388919.SSA_2226 291
388919.SSA_0033 388919.SSA_2237 230
388919.SSA_0033 388919.SSA_2257 268
388919.SSA_0033 388919.SSA_2286 152
388919.SSA_0033 388919.SSA_2298 163
388919.SSA_0033 388919.SSA_2332 200
388919.SSA_0033 388919.SSA_2355 196
388919.SSA_0033 388919.SSA_2356 196
388919.SSA_0033 388919.SSA_2357 171
388919.SSA_0033 388919.SSA_2358 171
388919.SSA_0033 388919.SSA_2360 184
388919.SSA_0033 388919.SSA_2368 266
388919.SSA_0033 388919.SSA_2374 605
388919.SSA_0033 388919.SSA_2381 404
388919.SSA_0034 388919.SSA_0020 154
388919.SSA_0034 388919.SSA_0021 178
388919.SSA_0034 388919.SSA_0022 201
388919.SSA_0034 388919.SSA_0023 265
388919.SSA_0034 388919.SSA_0025 265
388919.SSA_0034 388919.SSA_0026 267
388919.SSA_0034 388919.SSA_0027 267
388919.SSA_0034 388919.SSA_0028 387
388919.SSA_0034 388919.SSA_0030 417
388919.SSA_0034 388919.SSA_0031 584
388919.SSA_0034 388919.SSA_0032 759
388919.SSA_0034 388919.SSA_0033 759
388919.SSA_0034 388919.SSA_0035 864
388919.SSA_0035 388919.SSA_0005 160
388919.SSA_0035 388919.SSA_0013 152
388919.SSA_0035 388919.SSA_0014 927
388919.SSA_0035 388919.SSA_0017 437
388919.SSA_0035 388919.SSA_0018 183
388919.SSA_0035 388919.SSA_0019 248
388919.SSA_0035 388919.SSA_0020 282
388919.SSA_0035 388919.SSA_0021 178
388919.SSA_0035 388919.SSA_0022 214
388919.SSA_0035 388919.SSA_0023 334
388919.SSA_0035 388919.SSA_0025 320
388919.SSA_0035 388919.SSA_0026 322
388919.SSA_0035 388919.SSA_0027 306
388919.SSA_0035 388919.SSA_0028 937
388919.SSA_0035 388919.SSA_0030 954
388919.SSA_0035 388919.SSA_0031 993
388919.SSA_0035 388919.SSA_0032 991
388919.SSA_0035 388919.SSA_0033 999
388919.SSA_0035 388919.SSA_0034 864
388919.SSA_0035 388919.SSA_0037 934
388919.SSA_0035 388919.SSA_0039 965
388919.SSA_0035 388919.SSA_0040 950
388919.SSA_0035 388919.SSA_0046 997
388919.SSA_0035 388919.SSA_0063 390
388919.SSA_0035 388919.SSA_0071 164
388919.SSA_0035 388919.SSA_0094 200
388919.SSA_0035 388919.SSA_0095 500
388919.SSA_0035 388919.SSA_0100 200
388919.SSA_0035 388919.SSA_0107 187
388919.SSA_0035 388919.SSA_0120 326
388919.SSA_0035 388919.SSA_0128 155
388919.SSA_0035 388919.SSA_0140 204
388919.SSA_0035 388919.SSA_0192 152
388919.SSA_0035 388919.SSA_0198 192
388919.SSA_0035 388919.SSA_0226 208
388919.SSA_0035 388919.SSA_0241 463
388919.SSA_0035 388919.SSA_0265 245
388919.SSA_0035 388919.SSA_0286 188
388919.SSA_0035 388919.SSA_0306 200
388919.SSA_0035 388919.SSA_0307 218
388919.SSA_0035 388919.SSA_0311 196
388919.SSA_0035 388919.SSA_0318 158
388919.SSA_0035 388919.SSA_0329 157
388919.SSA_0035 388919.SSA_0337 150
388919.SSA_0035 388919.SSA_0354 309
388919.SSA_0035 388919.SSA_0373 178
388919.SSA_0035 388919.SSA_0376 150
388919.SSA_0035 388919.SSA_0413 156
388919.SSA_0035 388919.SSA_0416 152
388919.SSA_0035 388919.SSA_0417 159
388919.SSA_0035 388919.SSA_0419 171
388919.SSA_0035 388919.SSA_0432 557
388919.SSA_0035 388919.SSA_0434 899
388919.SSA_0035 388919.SSA_0449 321
388919.SSA_0035 388919.SSA_0450 217
388919.SSA_0035 388919.SSA_0488 274
388919.SSA_0035 388919.SSA_0490 157
388919.SSA_0035 388919.SSA_0493 157
388919.SSA_0035 388919.SSA_0540 313
388919.SSA_0035 388919.SSA_0541 152
388919.SSA_0035 388919.SSA_0543 224
388919.SSA_0035 388919.SSA_0548 315
388919.SSA_0035 388919.SSA_0549 184
388919.SSA_0035 388919.SSA_0566 151
388919.SSA_0035 388919.SSA_0569 231
388919.SSA_0035 388919.SSA_0570 246
388919.SSA_0035 388919.SSA_0587 200
388919.SSA_0035 388919.SSA_0611 274
388919.SSA_0035 388919.SSA_0624 208
388919.SSA_0035 388919.SSA_0625 316
388919.SSA_0035 388919.SSA_0626 162
388919.SSA_0035 388919.SSA_0631 152
388919.SSA_0035 388919.SSA_0635 295
388919.SSA_0035 388919.SSA_0637 152
388919.SSA_0035 388919.SSA_0656 168
388919.SSA_0035 388919.SSA_0661 185
388919.SSA_0035 388919.SSA_0669 437
388919.SSA_0035 388919.SSA_0671 967
388919.SSA_0035 388919.SSA_0680 150
388919.SSA_0035 388919.SSA_0683 304
388919.SSA_0035 388919.SSA_0688 280
388919.SSA_0035 388919.SSA_0690 257
388919.SSA_0035 388919.SSA_0703 261
388919.SSA_0035 388919.SSA_0704 160
388919.SSA_0035 388919.SSA_0716 156
388919.SSA_0035 388919.SSA_0721 157
388919.SSA_0035 388919.SSA_0746 428
388919.SSA_0035 388919.SSA_0770 157
388919.SSA_0035 388919.SSA_0772 199
388919.SSA_0035 388919.SSA_0775 218
388919.SSA_0035 388919.SSA_0779 195
388919.SSA_0035 388919.SSA_0826 224
388919.SSA_0035 388919.SSA_0847 274
388919.SSA_0035 388919.SSA_0848 298
388919.SSA_0035 388919.SSA_0852 367
388919.SSA_0035 388919.SSA_0859 286
388919.SSA_0035 388919.SSA_0875 434
388919.SSA_0035 388919.SSA_0878 424
388919.SSA_0035 388919.SSA_0886 268
388919.SSA_0035 388919.SSA_0935 202
388919.SSA_0035 388919.SSA_0940 196
388919.SSA_0035 388919.SSA_0977 187
388919.SSA_0035 388919.SSA_0980 154
388919.SSA_0035 388919.SSA_1002 171
388919.SSA_0035 388919.SSA_1008 188
388919.SSA_0035 388919.SSA_1010 372
388919.SSA_0035 388919.SSA_1012 286
388919.SSA_0035 388919.SSA_1016 157
388919.SSA_0035 388919.SSA_1054 524
388919.SSA_0035 388919.SSA_1069 352
388919.SSA_0035 388919.SSA_1072 286
388919.SSA_0035 388919.SSA_1077 334
388919.SSA_0035 388919.SSA_1085 274
388919.SSA_0035 388919.SSA_1086 167
388919.SSA_0035 388919.SSA_1091 341
388919.SSA_0035 388919.SSA_1092 902
388919.SSA_0035 388919.SSA_1134 168
388919.SSA_0035 388919.SSA_1140 406
388919.SSA_0035 388919.SSA_1152 470
388919.SSA_0035 388919.SSA_1154 234
388919.SSA_0035 388919.SSA_1155 975
388919.SSA_0035 388919.SSA_1163 864
388919.SSA_0035 388919.SSA_1182 239
388919.SSA_0035 388919.SSA_1185 220
388919.SSA_0035 388919.SSA_1193 184
388919.SSA_0035 388919.SSA_1194 224
388919.SSA_0035 388919.SSA_1200 557
388919.SSA_0035 388919.SSA_1202 160
388919.SSA_0035 388919.SSA_1207 257
388919.SSA_0035 388919.SSA_1212 204
388919.SSA_0035 388919.SSA_1220 338
388919.SSA_0035 388919.SSA_1225 173
388919.SSA_0035 388919.SSA_1226 234
388919.SSA_0035 388919.SSA_1232 455
388919.SSA_0035 388919.SSA_1233 206
388919.SSA_0035 388919.SSA_1234 899
388919.SSA_0035 388919.SSA_1235 225
388919.SSA_0035 388919.SSA_1237 168
388919.SSA_0035 388919.SSA_1240 563
388919.SSA_0035 388919.SSA_1241 188
388919.SSA_0035 388919.SSA_1242 344
388919.SSA_0035 388919.SSA_1262 393
388919.SSA_0035 388919.SSA_1310 160
388919.SSA_0035 388919.SSA_1311 282
388919.SSA_0035 388919.SSA_1318 207
388919.SSA_0035 388919.SSA_1321 174
388919.SSA_0035 388919.SSA_1341 452
388919.SSA_0035 388919.SSA_1342 498
388919.SSA_0035 388919.SSA_1343 560
388919.SSA_0035 388919.SSA_1345 536
388919.SSA_0035 388919.SSA_1361 245
388919.SSA_0035 388919.SSA_1377 167
388919.SSA_0035 388919.SSA_1383 152
388919.SSA_0035 388919.SSA_1411 208
388919.SSA_0035 388919.SSA_1414 384
388919.SSA_0035 388919.SSA_1421 939
388919.SSA_0035 388919.SSA_1432 433
388919.SSA_0035 388919.SSA_1433 166
388919.SSA_0035 388919.SSA_1440 306
388919.SSA_0035 388919.SSA_1441 413
388919.SSA_0035 388919.SSA_1442 869
388919.SSA_0035 388919.SSA_1443 336
388919.SSA_0035 388919.SSA_1444 858
388919.SSA_0035 388919.SSA_1445 432
388919.SSA_0035 388919.SSA_1446 440
388919.SSA_0035 388919.SSA_1448 200
388919.SSA_0035 388919.SSA_1449 156
388919.SSA_0035 388919.SSA_1451 156
388919.SSA_0035 388919.SSA_1452 167
388919.SSA_0035 388919.SSA_1458 221
388919.SSA_0035 388919.SSA_1459 206
388919.SSA_0035 388919.SSA_1462 184
388919.SSA_0035 388919.SSA_1466 152
388919.SSA_0035 388919.SSA_1484 219
388919.SSA_0035 388919.SSA_1495 247
388919.SSA_0035 388919.SSA_1523 150
388919.SSA_0035 388919.SSA_1529 254
388919.SSA_0035 388919.SSA_1551 171
388919.SSA_0035 388919.SSA_1571 158
388919.SSA_0035 388919.SSA_1576 573
388919.SSA_0035 388919.SSA_1587 150
388919.SSA_0035 388919.SSA_1602 154
388919.SSA_0035 388919.SSA_1606 316
388919.SSA_0035 388919.SSA_1620 472
388919.SSA_0035 388919.SSA_1626 369
388919.SSA_0035 388919.SSA_1642 337
388919.SSA_0035 388919.SSA_1648 153
388919.SSA_0035 388919.SSA_1678 307
388919.SSA_0035 388919.SSA_1715 205
388919.SSA_0035 388919.SSA_1724 524
388919.SSA_0035 388919.SSA_1727 364
388919.SSA_0035 388919.SSA_1731 281
388919.SSA_0035 388919.SSA_1732 165
388919.SSA_0035 388919.SSA_1770 274
388919.SSA_0035 388919.SSA_1780 158
388919.SSA_0035 388919.SSA_1781 524
388919.SSA_0035 388919.SSA_1784 181
388919.SSA_0035 388919.SSA_1787 570
388919.SSA_0035 388919.SSA_1792 194
388919.SSA_0035 388919.SSA_1828 313
388919.SSA_0035 388919.SSA_1835 156
388919.SSA_0035 388919.SSA_1839 267
388919.SSA_0035 388919.SSA_1845 221
388919.SSA_0035 388919.SSA_1847 432
388919.SSA_0035 388919.SSA_1851 303
388919.SSA_0035 388919.SSA_1864 240
388919.SSA_0035 388919.SSA_1893 152
388919.SSA_0035 388919.SSA_1913 339
388919.SSA_0035 388919.SSA_1932 417
388919.SSA_0035 388919.SSA_1933 424
388919.SSA_0035 388919.SSA_1934 429
388919.SSA_0035 388919.SSA_1935 185
388919.SSA_0035 388919.SSA_1939 150
388919.SSA_0035 388919.SSA_1944 194
388919.SSA_0035 388919.SSA_1945 194
388919.SSA_0035 388919.SSA_1958 170
388919.SSA_0035 388919.SSA_1961 186
388919.SSA_0035 388919.SSA_1968 613
388919.SSA_0035 388919.SSA_1970 326
388919.SSA_0035 388919.SSA_1994 365
388919.SSA_0035 388919.SSA_2005 195
388919.SSA_0035 388919.SSA_2007 312
388919.SSA_0035 388919.SSA_2069 281
388919.SSA_0035 388919.SSA_2070 436
388919.SSA_0035 388919.SSA_2109 186
388919.SSA_0035 388919.SSA_2111 288
388919.SSA_0035 388919.SSA_2116 240
388919.SSA_0035 388919.SSA_2117 157
388919.SSA_0035 388919.SSA_2119 469
388919.SSA_0035 388919.SSA_2123 233
388919.SSA_0035 388919.SSA_2133 301
388919.SSA_0035 388919.SSA_2136 307
388919.SSA_0035 388919.SSA_2139 344
388919.SSA_0035 388919.SSA_2140 198
388919.SSA_0035 388919.SSA_2142 188
388919.SSA_0035 388919.SSA_2161 303
388919.SSA_0035 388919.SSA_2183 211
388919.SSA_0035 388919.SSA_2185 994
388919.SSA_0035 388919.SSA_2191 536
388919.SSA_0035 388919.SSA_2203 174
388919.SSA_0035 388919.SSA_2221 424
388919.SSA_0035 388919.SSA_2226 223
388919.SSA_0035 388919.SSA_2237 192
388919.SSA_0035 388919.SSA_2253 167
388919.SSA_0035 388919.SSA_2254 394
388919.SSA_0035 388919.SSA_2257 226
388919.SSA_0035 388919.SSA_2262 208
388919.SSA_0035 388919.SSA_2284 206
388919.SSA_0035 388919.SSA_2286 574
388919.SSA_0035 388919.SSA_2298 162
388919.SSA_0035 388919.SSA_2316 168
388919.SSA_0035 388919.SSA_2355 196
388919.SSA_0035 388919.SSA_2356 205
388919.SSA_0035 388919.SSA_2359 205
388919.SSA_0035 388919.SSA_2360 183
388919.SSA_0035 388919.SSA_2374 993
388919.SSA_0036 388919.SSA_0037 302
388919.SSA_0036 388919.SSA_0039 205
388919.SSA_0036 388919.SSA_0040 205
388919.SSA_0036 388919.SSA_0041 167
388919.SSA_0036 388919.SSA_0042 167
388919.SSA_0036 388919.SSA_0043 152
388919.SSA_0036 388919.SSA_0044 151
388919.SSA_0036 388919.SSA_0159 269
388919.SSA_0036 388919.SSA_0161 157
388919.SSA_0036 388919.SSA_0233 176
388919.SSA_0036 388919.SSA_0257 198
388919.SSA_0036 388919.SSA_0352 179
388919.SSA_0036 388919.SSA_0357 150
388919.SSA_0036 388919.SSA_0362 150
388919.SSA_0036 388919.SSA_0443 198
388919.SSA_0036 388919.SSA_0458 312
388919.SSA_0036 388919.SSA_0590 260
388919.SSA_0036 388919.SSA_0613 150
388919.SSA_0036 388919.SSA_0829 244
388919.SSA_0036 388919.SSA_0833 187
388919.SSA_0036 388919.SSA_0861 241
388919.SSA_0036 388919.SSA_0891 211
388919.SSA_0036 388919.SSA_0904 223
388919.SSA_0036 388919.SSA_0905 210
388919.SSA_0036 388919.SSA_0906 286
388919.SSA_0036 388919.SSA_0915 205
388919.SSA_0036 388919.SSA_0932 189
388919.SSA_0036 388919.SSA_0937 182
388919.SSA_0036 388919.SSA_0990 187
388919.SSA_0036 388919.SSA_1009 150
388919.SSA_0036 388919.SSA_1028 219
388919.SSA_0036 388919.SSA_1156 204
388919.SSA_0036 388919.SSA_1162 337
388919.SSA_0036 388919.SSA_1350 163
388919.SSA_0036 388919.SSA_1386 151
388919.SSA_0036 388919.SSA_1432 167
388919.SSA_0036 388919.SSA_1503 379
388919.SSA_0036 388919.SSA_1514 283
388919.SSA_0036 388919.SSA_1559 193
388919.SSA_0036 388919.SSA_1584 283
388919.SSA_0036 388919.SSA_1610 157
388919.SSA_0036 388919.SSA_1798 159
388919.SSA_0036 388919.SSA_1803 184
388919.SSA_0036 388919.SSA_1909 191
388919.SSA_0036 388919.SSA_1927 275
388919.SSA_0036 388919.SSA_2016 157
388919.SSA_0036 388919.SSA_2052 150
388919.SSA_0036 388919.SSA_2121 296
388919.SSA_0036 388919.SSA_2179 166
388919.SSA_0036 388919.SSA_2198 157
388919.SSA_0036 388919.SSA_2320 208
388919.SSA_0036 388919.SSA_2330 268
388919.SSA_0036 388919.SSA_2332 223
388919.SSA_0036 388919.SSA_2333 157
388919.SSA_0036 388919.SSA_2340 255
388919.SSA_0037 388919.SSA_0008 168
388919.SSA_0037 388919.SSA_0014 323
388919.SSA_0037 388919.SSA_0015 195
388919.SSA_0037 388919.SSA_0020 194
388919.SSA_0037 388919.SSA_0023 307
388919.SSA_0037 388919.SSA_0028 983
388919.SSA_0037 388919.SSA_0030 996
388919.SSA_0037 388919.SSA_0031 998
388919.SSA_0037 388919.SSA_0032 987
388919.SSA_0037 388919.SSA_0033 995
388919.SSA_0037 388919.SSA_0035 934
388919.SSA_0037 388919.SSA_0036 302
388919.SSA_0037 388919.SSA_0039 999
388919.SSA_0037 388919.SSA_0040 990
388919.SSA_0037 388919.SSA_0041 263
388919.SSA_0037 388919.SSA_0042 280
388919.SSA_0037 388919.SSA_0043 214
388919.SSA_0037 388919.SSA_0044 193
388919.SSA_0037 388919.SSA_0045 167
388919.SSA_0037 388919.SSA_0046 911
388919.SSA_0037 388919.SSA_0100 152
388919.SSA_0037 388919.SSA_0132 191
388919.SSA_0037 388919.SSA_0176 273
388919.SSA_0037 388919.SSA_0178 208
388919.SSA_0037 388919.SSA_0197 367
388919.SSA_0037 388919.SSA_0212 244
388919.SSA_0037 388919.SSA_0217 208
388919.SSA_0037 388919.SSA_0241 384
388919.SSA_0037 388919.SSA_0260 297
388919.SSA_0037 388919.SSA_0289 236
388919.SSA_0037 388919.SSA_0299 207
388919.SSA_0037 388919.SSA_0311 176
388919.SSA_0037 388919.SSA_0329 157
388919.SSA_0037 388919.SSA_0363 221
388919.SSA_0037 388919.SSA_0373 275
388919.SSA_0037 388919.SSA_0394 191
388919.SSA_0037 388919.SSA_0417 174
388919.SSA_0037 388919.SSA_0432 462
388919.SSA_0037 388919.SSA_0437 193
388919.SSA_0037 388919.SSA_0449 190
388919.SSA_0037 388919.SSA_0486 272
388919.SSA_0037 388919.SSA_0488 158
388919.SSA_0037 388919.SSA_0540 296
388919.SSA_0037 388919.SSA_0548 238
388919.SSA_0037 388919.SSA_0549 168
388919.SSA_0037 388919.SSA_0563 226
388919.SSA_0037 388919.SSA_0578 466
388919.SSA_0037 388919.SSA_0581 292
388919.SSA_0037 388919.SSA_0586 300
388919.SSA_0037 388919.SSA_0587 164
388919.SSA_0037 388919.SSA_0599 191
388919.SSA_0037 388919.SSA_0611 169
388919.SSA_0037 388919.SSA_0624 316
388919.SSA_0037 388919.SSA_0631 152
388919.SSA_0037 388919.SSA_0635 360
388919.SSA_0037 388919.SSA_0637 152
388919.SSA_0037 388919.SSA_0655 174
388919.SSA_0037 388919.SSA_0661 418
388919.SSA_0037 388919.SSA_0669 367
388919.SSA_0037 388919.SSA_0671 623
388919.SSA_0037 388919.SSA_0672 344
388919.SSA_0037 388919.SSA_0674 499
388919.SSA_0037 388919.SSA_0688 250
388919.SSA_0037 388919.SSA_0691 326
388919.SSA_0037 388919.SSA_0721 156
388919.SSA_0037 388919.SSA_0738 383
388919.SSA_0037 388919.SSA_0756 207
388919.SSA_0037 388919.SSA_0759 279
388919.SSA_0037 388919.SSA_0809 168
388919.SSA_0037 388919.SSA_0849 198
388919.SSA_0037 388919.SSA_0852 218
388919.SSA_0037 388919.SSA_0869 344
388919.SSA_0037 388919.SSA_0912 168
388919.SSA_0037 388919.SSA_0914 260
388919.SSA_0037 388919.SSA_0975 185
388919.SSA_0037 388919.SSA_0980 159
388919.SSA_0037 388919.SSA_1010 372
388919.SSA_0037 388919.SSA_1011 260
388919.SSA_0037 388919.SSA_1015 223
388919.SSA_0037 388919.SSA_1073 155
388919.SSA_0037 388919.SSA_1100 191
388919.SSA_0037 388919.SSA_1134 207
388919.SSA_0037 388919.SSA_1140 305
388919.SSA_0037 388919.SSA_1152 428
388919.SSA_0037 388919.SSA_1154 291
388919.SSA_0037 388919.SSA_1155 693
388919.SSA_0037 388919.SSA_1163 777
388919.SSA_0037 388919.SSA_1200 604
388919.SSA_0037 388919.SSA_1212 194
388919.SSA_0037 388919.SSA_1221 181
388919.SSA_0037 388919.SSA_1233 301
388919.SSA_0037 388919.SSA_1235 341
388919.SSA_0037 388919.SSA_1237 158
388919.SSA_0037 388919.SSA_1240 626
388919.SSA_0037 388919.SSA_1241 201
388919.SSA_0037 388919.SSA_1242 541
388919.SSA_0037 388919.SSA_1297 198
388919.SSA_0037 388919.SSA_1307 220
388919.SSA_0037 388919.SSA_1318 264
388919.SSA_0037 388919.SSA_1326 302
388919.SSA_0037 388919.SSA_1341 396
388919.SSA_0037 388919.SSA_1342 348
388919.SSA_0037 388919.SSA_1343 461
388919.SSA_0037 388919.SSA_1345 403
388919.SSA_0037 388919.SSA_1383 307
388919.SSA_0037 388919.SSA_1440 196
388919.SSA_0037 388919.SSA_1441 276
388919.SSA_0037 388919.SSA_1442 363
388919.SSA_0037 388919.SSA_1443 377
388919.SSA_0037 388919.SSA_1444 338
388919.SSA_0037 388919.SSA_1445 384
388919.SSA_0037 388919.SSA_1446 424
388919.SSA_0037 388919.SSA_1447 348
388919.SSA_0037 388919.SSA_1448 197
388919.SSA_0037 388919.SSA_1462 158
388919.SSA_0037 388919.SSA_1464 155
388919.SSA_0037 388919.SSA_1467 158
388919.SSA_0037 388919.SSA_1469 301
388919.SSA_0037 388919.SSA_1484 205
388919.SSA_0037 388919.SSA_1495 201
388919.SSA_0037 388919.SSA_1507 198
388919.SSA_0037 388919.SSA_1508 198
388919.SSA_0037 388919.SSA_1529 162
388919.SSA_0037 388919.SSA_1564 522
388919.SSA_0037 388919.SSA_1606 155
388919.SSA_0037 388919.SSA_1607 167
388919.SSA_0037 388919.SSA_1620 175
388919.SSA_0037 388919.SSA_1623 170
388919.SSA_0037 388919.SSA_1642 237
388919.SSA_0037 388919.SSA_1678 171
388919.SSA_0037 388919.SSA_1703 261
388919.SSA_0037 388919.SSA_1722 191
388919.SSA_0037 388919.SSA_1727 305
388919.SSA_0037 388919.SSA_1731 185
388919.SSA_0037 388919.SSA_1732 224
388919.SSA_0037 388919.SSA_1770 281
388919.SSA_0037 388919.SSA_1774 207
388919.SSA_0037 388919.SSA_1776 193
388919.SSA_0037 388919.SSA_1778 229
388919.SSA_0037 388919.SSA_1782 205
388919.SSA_0037 388919.SSA_1787 415
388919.SSA_0037 388919.SSA_1819 541
388919.SSA_0037 388919.SSA_1828 296
388919.SSA_0037 388919.SSA_1846 342
388919.SSA_0037 388919.SSA_1851 294
388919.SSA_0037 388919.SSA_1855 316
388919.SSA_0037 388919.SSA_1870 343
388919.SSA_0037 388919.SSA_1913 355
388919.SSA_0037 388919.SSA_1925 315
388919.SSA_0037 388919.SSA_1933 344
388919.SSA_0037 388919.SSA_1934 224
388919.SSA_0037 388919.SSA_1957 171
388919.SSA_0037 388919.SSA_1967 165
388919.SSA_0037 388919.SSA_1969 197
388919.SSA_0037 388919.SSA_1970 161
388919.SSA_0037 388919.SSA_1994 164
388919.SSA_0037 388919.SSA_2048 150
388919.SSA_0037 388919.SSA_2049 499
388919.SSA_0037 388919.SSA_2072 260
388919.SSA_0037 388919.SSA_2074 156
388919.SSA_0037 388919.SSA_2088 192
388919.SSA_0037 388919.SSA_2107 165
388919.SSA_0037 388919.SSA_2110 251
388919.SSA_0037 388919.SSA_2114 298
388919.SSA_0037 388919.SSA_2141 270
388919.SSA_0037 388919.SSA_2142 271
388919.SSA_0037 388919.SSA_2144 168
388919.SSA_0037 388919.SSA_2161 207
388919.SSA_0037 388919.SSA_2169 172
388919.SSA_0037 388919.SSA_2184 307
388919.SSA_0037 388919.SSA_2185 694
388919.SSA_0037 388919.SSA_2186 171
388919.SSA_0037 388919.SSA_2191 495
388919.SSA_0037 388919.SSA_2226 303
388919.SSA_0037 388919.SSA_2231 301
388919.SSA_0037 388919.SSA_2234 192
388919.SSA_0037 388919.SSA_2257 508
388919.SSA_0037 388919.SSA_2260 206
388919.SSA_0037 388919.SSA_2284 162
388919.SSA_0037 388919.SSA_2286 300
388919.SSA_0037 388919.SSA_2356 290
388919.SSA_0037 388919.SSA_2359 206
388919.SSA_0037 388919.SSA_2373 263
388919.SSA_0037 388919.SSA_2374 583
388919.SSA_0037 388919.SSA_2380 291
388919.SSA_0037 388919.SSA_2381 166
388919.SSA_0039 388919.SSA_0002 634
388919.SSA_0039 388919.SSA_0014 499
388919.SSA_0039 388919.SSA_0019 172
388919.SSA_0039 388919.SSA_0020 196
388919.SSA_0039 388919.SSA_0025 200
388919.SSA_0039 388919.SSA_0026 270
388919.SSA_0039 388919.SSA_0028 997
388919.SSA_0039 388919.SSA_0030 967
388919.SSA_0039 388919.SSA_0031 986
388919.SSA_0039 388919.SSA_0032 999
388919.SSA_0039 388919.SSA_0033 993
388919.SSA_0039 388919.SSA_0035 965
388919.SSA_0039 388919.SSA_0036 205
388919.SSA_0039 388919.SSA_0037 999
388919.SSA_0039 388919.SSA_0040 999
388919.SSA_0039 388919.SSA_0041 447
388919.SSA_0039 388919.SSA_0042 702
388919.SSA_0039 388919.SSA_0043 376
388919.SSA_0039 388919.SSA_0044 272
388919.SSA_0039 388919.SSA_0045 209
388919.SSA_0039 388919.SSA_0046 988
388919.SSA_0039 388919.SSA_0063 200
388919.SSA_0039 388919.SSA_0065 196
388919.SSA_0039 388919.SSA_0066 196
388919.SSA_0039 388919.SSA_0067 196
388919.SSA_0039 388919.SSA_0077 287
388919.SSA_0039 388919.SSA_0081 196
388919.SSA_0039 388919.SSA_0093 223
388919.SSA_0039 388919.SSA_0095 227
388919.SSA_0039 388919.SSA_0097 178
388919.SSA_0039 388919.SSA_0128 181
388919.SSA_0039 388919.SSA_0140 204
388919.SSA_0039 388919.SSA_0176 167
388919.SSA_0039 388919.SSA_0200 203
388919.SSA_0039 388919.SSA_0226 220
388919.SSA_0039 388919.SSA_0298 153
388919.SSA_0039 388919.SSA_0302 291
388919.SSA_0039 388919.SSA_0306 200
388919.SSA_0039 388919.SSA_0307 602
388919.SSA_0039 388919.SSA_0323 185
388919.SSA_0039 388919.SSA_0351 192
388919.SSA_0039 388919.SSA_0354 352
388919.SSA_0039 388919.SSA_0371 152
388919.SSA_0039 388919.SSA_0373 210
388919.SSA_0039 388919.SSA_0416 286
388919.SSA_0039 388919.SSA_0432 552
388919.SSA_0039 388919.SSA_0448 423
388919.SSA_0039 388919.SSA_0455 151
388919.SSA_0039 388919.SSA_0486 263
388919.SSA_0039 388919.SSA_0488 192
388919.SSA_0039 388919.SSA_0540 178
388919.SSA_0039 388919.SSA_0548 324
388919.SSA_0039 388919.SSA_0566 151
388919.SSA_0039 388919.SSA_0611 384
388919.SSA_0039 388919.SSA_0625 215
388919.SSA_0039 388919.SSA_0628 340
388919.SSA_0039 388919.SSA_0631 172
388919.SSA_0039 388919.SSA_0635 201
388919.SSA_0039 388919.SSA_0637 172
388919.SSA_0039 388919.SSA_0649 168
388919.SSA_0039 388919.SSA_0653 165
388919.SSA_0039 388919.SSA_0654 301
388919.SSA_0039 388919.SSA_0655 274
388919.SSA_0039 388919.SSA_0656 290
388919.SSA_0039 388919.SSA_0661 297
388919.SSA_0039 388919.SSA_0669 180
388919.SSA_0039 388919.SSA_0671 696
388919.SSA_0039 388919.SSA_0672 598
388919.SSA_0039 388919.SSA_0673 188
388919.SSA_0039 388919.SSA_0686 206
388919.SSA_0039 388919.SSA_0688 319
388919.SSA_0039 388919.SSA_0691 395
388919.SSA_0039 388919.SSA_0692 307
388919.SSA_0039 388919.SSA_0703 156
388919.SSA_0039 388919.SSA_0704 308
388919.SSA_0039 388919.SSA_0721 198
388919.SSA_0039 388919.SSA_0738 210
388919.SSA_0039 388919.SSA_0760 231
388919.SSA_0039 388919.SSA_0771 270
388919.SSA_0039 388919.SSA_0772 238
388919.SSA_0039 388919.SSA_0781 159
388919.SSA_0039 388919.SSA_0807 388
388919.SSA_0039 388919.SSA_0809 150
388919.SSA_0039 388919.SSA_0847 260
388919.SSA_0039 388919.SSA_0848 239
388919.SSA_0039 388919.SSA_0849 192
388919.SSA_0039 388919.SSA_0855 263
388919.SSA_0039 388919.SSA_0869 174
388919.SSA_0039 388919.SSA_0901 275
388919.SSA_0039 388919.SSA_0917 174
388919.SSA_0039 388919.SSA_0936 342
388919.SSA_0039 388919.SSA_0955 158
388919.SSA_0039 388919.SSA_0965 287
388919.SSA_0039 388919.SSA_0966 152
388919.SSA_0039 388919.SSA_0980 156
388919.SSA_0039 388919.SSA_0997 151
388919.SSA_0039 388919.SSA_0999 344
388919.SSA_0039 388919.SSA_1010 209
388919.SSA_0039 388919.SSA_1030 152
388919.SSA_0039 388919.SSA_1031 181
388919.SSA_0039 388919.SSA_1036 157
388919.SSA_0039 388919.SSA_1041 150
388919.SSA_0039 388919.SSA_1047 301
388919.SSA_0039 388919.SSA_1051 481
388919.SSA_0039 388919.SSA_1054 185
388919.SSA_0039 388919.SSA_1072 472
388919.SSA_0039 388919.SSA_1073 544
388919.SSA_0039 388919.SSA_1074 174
388919.SSA_0039 388919.SSA_1075 155
388919.SSA_0039 388919.SSA_1091 257
388919.SSA_0039 388919.SSA_1092 384
388919.SSA_0039 388919.SSA_1134 562
388919.SSA_0039 388919.SSA_1154 457
388919.SSA_0039 388919.SSA_1155 595
388919.SSA_0039 388919.SSA_1163 937
388919.SSA_0039 388919.SSA_1167 459
388919.SSA_0039 388919.SSA_1184 279
388919.SSA_0039 388919.SSA_1185 266
388919.SSA_0039 388919.SSA_1193 225
388919.SSA_0039 388919.SSA_1194 164
388919.SSA_0039 388919.SSA_1197 280
388919.SSA_0039 388919.SSA_1200 552
388919.SSA_0039 388919.SSA_1202 406
388919.SSA_0039 388919.SSA_1220 152
388919.SSA_0039 388919.SSA_1233 235
388919.SSA_0039 388919.SSA_1235 274
388919.SSA_0039 388919.SSA_1236 446
388919.SSA_0039 388919.SSA_1240 176
388919.SSA_0039 388919.SSA_1241 309
388919.SSA_0039 388919.SSA_1242 269
388919.SSA_0039 388919.SSA_1268 292
388919.SSA_0039 388919.SSA_1302 219
388919.SSA_0039 388919.SSA_1303 155
388919.SSA_0039 388919.SSA_1309 153
388919.SSA_0039 388919.SSA_1310 315
388919.SSA_0039 388919.SSA_1341 175
388919.SSA_0039 388919.SSA_1342 313
388919.SSA_0039 388919.SSA_1343 355
388919.SSA_0039 388919.SSA_1344 323
388919.SSA_0039 388919.SSA_1345 320
388919.SSA_0039 388919.SSA_1376 240
388919.SSA_0039 388919.SSA_1416 367
388919.SSA_0039 388919.SSA_1421 173
388919.SSA_0039 388919.SSA_1423 449
388919.SSA_0039 388919.SSA_1439 264
388919.SSA_0039 388919.SSA_1440 304
388919.SSA_0039 388919.SSA_1441 443
388919.SSA_0039 388919.SSA_1442 447
388919.SSA_0039 388919.SSA_1443 362
388919.SSA_0039 388919.SSA_1444 443
388919.SSA_0039 388919.SSA_1445 315
388919.SSA_0039 388919.SSA_1446 466
388919.SSA_0039 388919.SSA_1447 210
388919.SSA_0039 388919.SSA_1462 158
388919.SSA_0039 388919.SSA_1464 256
388919.SSA_0039 388919.SSA_1467 567
388919.SSA_0039 388919.SSA_1469 202
388919.SSA_0039 388919.SSA_1484 168
388919.SSA_0039 388919.SSA_1486 299
388919.SSA_0039 388919.SSA_1490 192
388919.SSA_0039 388919.SSA_1507 198
388919.SSA_0039 388919.SSA_1508 198
388919.SSA_0039 388919.SSA_1520 200
388919.SSA_0039 388919.SSA_1521 184
388919.SSA_0039 388919.SSA_1541 498
388919.SSA_0039 388919.SSA_1542 291
388919.SSA_0039 388919.SSA_1565 204
388919.SSA_0039 388919.SSA_1568 150
388919.SSA_0039 388919.SSA_1576 532
388919.SSA_0039 388919.SSA_1697 154
388919.SSA_0039 388919.SSA_1715 224
388919.SSA_0039 388919.SSA_1724 185
388919.SSA_0039 388919.SSA_1731 308
388919.SSA_0039 388919.SSA_1737 263
388919.SSA_0039 388919.SSA_1770 307
388919.SSA_0039 388919.SSA_1773 158
388919.SSA_0039 388919.SSA_1781 185
388919.SSA_0039 388919.SSA_1783 150
388919.SSA_0039 388919.SSA_1787 171
388919.SSA_0039 388919.SSA_1811 158
388919.SSA_0039 388919.SSA_1826 217
388919.SSA_0039 388919.SSA_1827 215
388919.SSA_0039 388919.SSA_1828 178
388919.SSA_0039 388919.SSA_1851 246
388919.SSA_0039 388919.SSA_1879 275
388919.SSA_0039 388919.SSA_1880 320
388919.SSA_0039 388919.SSA_1893 463
388919.SSA_0039 388919.SSA_1896 164
388919.SSA_0039 388919.SSA_1913 531
388919.SSA_0039 388919.SSA_1942 150
388919.SSA_0039 388919.SSA_1961 202
388919.SSA_0039 388919.SSA_1968 170
388919.SSA_0039 388919.SSA_1992 317
388919.SSA_0039 388919.SSA_1994 234
388919.SSA_0039 388919.SSA_2007 161
388919.SSA_0039 388919.SSA_2008 157
388919.SSA_0039 388919.SSA_2023 151
388919.SSA_0039 388919.SSA_2044 192
388919.SSA_0039 388919.SSA_2045 217
388919.SSA_0039 388919.SSA_2048 178
388919.SSA_0039 388919.SSA_2059 168
388919.SSA_0039 388919.SSA_2063 159
388919.SSA_0039 388919.SSA_2069 292
388919.SSA_0039 388919.SSA_2098 150
388919.SSA_0039 388919.SSA_2099 150
388919.SSA_0039 388919.SSA_2111 504
388919.SSA_0039 388919.SSA_2114 505
388919.SSA_0039 388919.SSA_2116 239
388919.SSA_0039 388919.SSA_2161 240
388919.SSA_0039 388919.SSA_2185 451
388919.SSA_0039 388919.SSA_2186 249
388919.SSA_0039 388919.SSA_2199 363
388919.SSA_0039 388919.SSA_2245 443
388919.SSA_0039 388919.SSA_2257 344
388919.SSA_0039 388919.SSA_2284 177
388919.SSA_0039 388919.SSA_2286 519
388919.SSA_0039 388919.SSA_2368 235
388919.SSA_0039 388919.SSA_2374 595
388919.SSA_0039 388919.SSA_2375 154
388919.SSA_0039 388919.SSA_2376 156
388919.SSA_0039 388919.SSA_2381 211
388919.SSA_0039 388919.SSA_2382 158
388919.SSA_0040 388919.SSA_0014 177
388919.SSA_0040 388919.SSA_0020 219
388919.SSA_0040 388919.SSA_0025 200
388919.SSA_0040 388919.SSA_0026 200
388919.SSA_0040 388919.SSA_0028 994
388919.SSA_0040 388919.SSA_0030 996
388919.SSA_0040 388919.SSA_0031 946
388919.SSA_0040 388919.SSA_0032 993
388919.SSA_0040 388919.SSA_0033 948
388919.SSA_0040 388919.SSA_0035 950
388919.SSA_0040 388919.SSA_0036 205
388919.SSA_0040 388919.SSA_0037 990
388919.SSA_0040 388919.SSA_0039 999
388919.SSA_0040 388919.SSA_0041 447
388919.SSA_0040 388919.SSA_0042 702
388919.SSA_0040 388919.SSA_0043 376
388919.SSA_0040 388919.SSA_0044 272
388919.SSA_0040 388919.SSA_0045 209
388919.SSA_0040 388919.SSA_0046 922
388919.SSA_0040 388919.SSA_0063 200
388919.SSA_0040 388919.SSA_0065 196
388919.SSA_0040 388919.SSA_0066 196
388919.SSA_0040 388919.SSA_0067 196
388919.SSA_0040 388919.SSA_0068 200
388919.SSA_0040 388919.SSA_0077 259
388919.SSA_0040 388919.SSA_0081 196
388919.SSA_0040 388919.SSA_0110 386
388919.SSA_0040 388919.SSA_0128 216
388919.SSA_0040 388919.SSA_0140 306
388919.SSA_0040 388919.SSA_0176 171
388919.SSA_0040 388919.SSA_0200 167
388919.SSA_0040 388919.SSA_0250 175
388919.SSA_0040 388919.SSA_0289 362
388919.SSA_0040 388919.SSA_0302 159
388919.SSA_0040 388919.SSA_0306 223
388919.SSA_0040 388919.SSA_0307 463
388919.SSA_0040 388919.SSA_0354 187
388919.SSA_0040 388919.SSA_0373 195
388919.SSA_0040 388919.SSA_0422 154
388919.SSA_0040 388919.SSA_0426 156
388919.SSA_0040 388919.SSA_0432 470
388919.SSA_0040 388919.SSA_0448 158
388919.SSA_0040 388919.SSA_0455 155
388919.SSA_0040 388919.SSA_0488 192
388919.SSA_0040 388919.SSA_0491 164
388919.SSA_0040 388919.SSA_0547 288
388919.SSA_0040 388919.SSA_0548 158
388919.SSA_0040 388919.SSA_0549 362
388919.SSA_0040 388919.SSA_0563 150
388919.SSA_0040 388919.SSA_0566 172
388919.SSA_0040 388919.SSA_0569 156
388919.SSA_0040 388919.SSA_0570 156
388919.SSA_0040 388919.SSA_0571 156
388919.SSA_0040 388919.SSA_0593 279
388919.SSA_0040 388919.SSA_0632 176
388919.SSA_0040 388919.SSA_0635 177
388919.SSA_0040 388919.SSA_0655 157
388919.SSA_0040 388919.SSA_0656 156
388919.SSA_0040 388919.SSA_0661 204
388919.SSA_0040 388919.SSA_0671 563
388919.SSA_0040 388919.SSA_0672 401
388919.SSA_0040 388919.SSA_0686 206
388919.SSA_0040 388919.SSA_0688 196
388919.SSA_0040 388919.SSA_0691 302
388919.SSA_0040 388919.SSA_0692 192
388919.SSA_0040 388919.SSA_0721 169
388919.SSA_0040 388919.SSA_0772 223
388919.SSA_0040 388919.SSA_0776 151
388919.SSA_0040 388919.SSA_0777 151
388919.SSA_0040 388919.SSA_0781 159
388919.SSA_0040 388919.SSA_0807 262
388919.SSA_0040 388919.SSA_0809 152
388919.SSA_0040 388919.SSA_0846 151
388919.SSA_0040 388919.SSA_0847 260
388919.SSA_0040 388919.SSA_0848 169
388919.SSA_0040 388919.SSA_0852 343
388919.SSA_0040 388919.SSA_0878 219
388919.SSA_0040 388919.SSA_0886 191
388919.SSA_0040 388919.SSA_0936 205
388919.SSA_0040 388919.SSA_0941 327
388919.SSA_0040 388919.SSA_0965 259
388919.SSA_0040 388919.SSA_0999 336
388919.SSA_0040 388919.SSA_1031 180
388919.SSA_0040 388919.SSA_1041 150
388919.SSA_0040 388919.SSA_1047 192
388919.SSA_0040 388919.SSA_1051 427
388919.SSA_0040 388919.SSA_1061 196
388919.SSA_0040 388919.SSA_1072 246
388919.SSA_0040 388919.SSA_1085 188
388919.SSA_0040 388919.SSA_1090 219
388919.SSA_0040 388919.SSA_1092 245
388919.SSA_0040 388919.SSA_1119 320
388919.SSA_0040 388919.SSA_1127 310
388919.SSA_0040 388919.SSA_1134 601
388919.SSA_0040 388919.SSA_1154 291
388919.SSA_0040 388919.SSA_1155 461
388919.SSA_0040 388919.SSA_1163 390
388919.SSA_0040 388919.SSA_1167 231
388919.SSA_0040 388919.SSA_1193 171
388919.SSA_0040 388919.SSA_1197 184
388919.SSA_0040 388919.SSA_1200 470
388919.SSA_0040 388919.SSA_1204 262
388919.SSA_0040 388919.SSA_1220 171
388919.SSA_0040 388919.SSA_1236 422
388919.SSA_0040 388919.SSA_1240 172
388919.SSA_0040 388919.SSA_1241 286
388919.SSA_0040 388919.SSA_1242 153
388919.SSA_0040 388919.SSA_1318 515
388919.SSA_0040 388919.SSA_1342 196
388919.SSA_0040 388919.SSA_1343 172
388919.SSA_0040 388919.SSA_1344 231
388919.SSA_0040 388919.SSA_1345 150
388919.SSA_0040 388919.SSA_1347 191
388919.SSA_0040 388919.SSA_1376 240
388919.SSA_0040 388919.SSA_1423 423
388919.SSA_0040 388919.SSA_1440 263
388919.SSA_0040 388919.SSA_1441 263
388919.SSA_0040 388919.SSA_1442 280
388919.SSA_0040 388919.SSA_1444 263
388919.SSA_0040 388919.SSA_1446 264
388919.SSA_0040 388919.SSA_1465 338
388919.SSA_0040 388919.SSA_1468 275
388919.SSA_0040 388919.SSA_1484 316
388919.SSA_0040 388919.SSA_1486 300
388919.SSA_0040 388919.SSA_1521 184
388919.SSA_0040 388919.SSA_1555 328
388919.SSA_0040 388919.SSA_1568 150
388919.SSA_0040 388919.SSA_1731 173
388919.SSA_0040 388919.SSA_1773 156
388919.SSA_0040 388919.SSA_1806 402
388919.SSA_0040 388919.SSA_1870 315
388919.SSA_0040 388919.SSA_1902 159
388919.SSA_0040 388919.SSA_1913 156
388919.SSA_0040 388919.SSA_1961 202
388919.SSA_0040 388919.SSA_1992 196
388919.SSA_0040 388919.SSA_1994 368
388919.SSA_0040 388919.SSA_2007 153
388919.SSA_0040 388919.SSA_2014 150
388919.SSA_0040 388919.SSA_2020 231
388919.SSA_0040 388919.SSA_2023 155
388919.SSA_0040 388919.SSA_2045 227
388919.SSA_0040 388919.SSA_2069 180
388919.SSA_0040 388919.SSA_2075 316
388919.SSA_0040 388919.SSA_2098 150
388919.SSA_0040 388919.SSA_2099 150
388919.SSA_0040 388919.SSA_2109 306
388919.SSA_0040 388919.SSA_2116 239
388919.SSA_0040 388919.SSA_2161 240
388919.SSA_0040 388919.SSA_2185 459
388919.SSA_0040 388919.SSA_2186 268
388919.SSA_0040 388919.SSA_2199 447
388919.SSA_0040 388919.SSA_2230 369
388919.SSA_0040 388919.SSA_2257 362
388919.SSA_0040 388919.SSA_2286 168
388919.SSA_0040 388919.SSA_2381 151
388919.SSA_0041 388919.SSA_0036 167
388919.SSA_0041 388919.SSA_0037 263
388919.SSA_0041 388919.SSA_0039 447
388919.SSA_0041 388919.SSA_0040 447
388919.SSA_0041 388919.SSA_0042 864
388919.SSA_0041 388919.SSA_0043 475
388919.SSA_0041 388919.SSA_0044 453
388919.SSA_0041 388919.SSA_0045 303
388919.SSA_0041 388919.SSA_0046 281
388919.SSA_0042 388919.SSA_0036 167
388919.SSA_0042 388919.SSA_0037 280
388919.SSA_0042 388919.SSA_0039 702
388919.SSA_0042 388919.SSA_0040 702
388919.SSA_0042 388919.SSA_0041 864
388919.SSA_0042 388919.SSA_0043 526
388919.SSA_0042 388919.SSA_0044 454
388919.SSA_0042 388919.SSA_0045 303
388919.SSA_0042 388919.SSA_0046 379
388919.SSA_0042 388919.SSA_0140 274
388919.SSA_0042 388919.SSA_0343 161
388919.SSA_0042 388919.SSA_0363 260
388919.SSA_0042 388919.SSA_0371 800
388919.SSA_0042 388919.SSA_0428 800
388919.SSA_0042 388919.SSA_0434 800
388919.SSA_0042 388919.SSA_0482 233
388919.SSA_0042 388919.SSA_0513 233
388919.SSA_0042 388919.SSA_0551 899
388919.SSA_0042 388919.SSA_0652 175
388919.SSA_0042 388919.SSA_0691 163
388919.SSA_0042 388919.SSA_0758 800
388919.SSA_0042 388919.SSA_0770 157
388919.SSA_0042 388919.SSA_0787 190
388919.SSA_0042 388919.SSA_0801 194
388919.SSA_0042 388919.SSA_0804 153
388919.SSA_0042 388919.SSA_0975 220
388919.SSA_0042 388919.SSA_1072 828
388919.SSA_0042 388919.SSA_1077 157
388919.SSA_0042 388919.SSA_1197 180
388919.SSA_0042 388919.SSA_1242 220
388919.SSA_0042 388919.SSA_1259 256
388919.SSA_0042 388919.SSA_1276 219
388919.SSA_0042 388919.SSA_1281 199
388919.SSA_0042 388919.SSA_1343 899
388919.SSA_0042 388919.SSA_1551 196
388919.SSA_0042 388919.SSA_1739 213
388919.SSA_0042 388919.SSA_1800 224
388919.SSA_0042 388919.SSA_1811 223
388919.SSA_0042 388919.SSA_1849 195
388919.SSA_0042 388919.SSA_1943 800
388919.SSA_0042 388919.SSA_2142 899
388919.SSA_0042 388919.SSA_2185 902
388919.SSA_0042 388919.SSA_2286 340
388919.SSA_0043 388919.SSA_0036 152
388919.SSA_0043 388919.SSA_0037 214
388919.SSA_0043 388919.SSA_0039 376
388919.SSA_0043 388919.SSA_0040 376
388919.SSA_0043 388919.SSA_0041 475
388919.SSA_0043 388919.SSA_0042 526
388919.SSA_0043 388919.SSA_0044 818
388919.SSA_0043 388919.SSA_0045 493
388919.SSA_0043 388919.SSA_0046 454
388919.SSA_0044 388919.SSA_0036 151
388919.SSA_0044 388919.SSA_0037 193
388919.SSA_0044 388919.SSA_0039 272
388919.SSA_0044 388919.SSA_0040 272
388919.SSA_0044 388919.SSA_0041 453
388919.SSA_0044 388919.SSA_0042 454
388919.SSA_0044 388919.SSA_0043 818
388919.SSA_0044 388919.SSA_0045 518
388919.SSA_0044 388919.SSA_0046 466
388919.SSA_0045 388919.SSA_0037 167
388919.SSA_0045 388919.SSA_0039 209
388919.SSA_0045 388919.SSA_0040 209
388919.SSA_0045 388919.SSA_0041 303
388919.SSA_0045 388919.SSA_0042 303
388919.SSA_0045 388919.SSA_0043 493
388919.SSA_0045 388919.SSA_0044 518
388919.SSA_0045 388919.SSA_0046 767
388919.SSA_0046 388919.SSA_0005 191
388919.SSA_0046 388919.SSA_0006 208
388919.SSA_0046 388919.SSA_0014 707
388919.SSA_0046 388919.SSA_0020 470
388919.SSA_0046 388919.SSA_0023 370
388919.SSA_0046 388919.SSA_0025 196
388919.SSA_0046 388919.SSA_0026 340
388919.SSA_0046 388919.SSA_0027 499
388919.SSA_0046 388919.SSA_0028 997
388919.SSA_0046 388919.SSA_0030 938
388919.SSA_0046 388919.SSA_0031 972
388919.SSA_0046 388919.SSA_0032 936
388919.SSA_0046 388919.SSA_0033 915
388919.SSA_0046 388919.SSA_0035 997
388919.SSA_0046 388919.SSA_0037 911
388919.SSA_0046 388919.SSA_0039 988
388919.SSA_0046 388919.SSA_0040 922
388919.SSA_0046 388919.SSA_0041 281
388919.SSA_0046 388919.SSA_0042 379
388919.SSA_0046 388919.SSA_0043 454
388919.SSA_0046 388919.SSA_0044 466
388919.SSA_0046 388919.SSA_0045 767
388919.SSA_0046 388919.SSA_0063 249
388919.SSA_0046 388919.SSA_0065 198
388919.SSA_0046 388919.SSA_0066 198
388919.SSA_0046 388919.SSA_0067 198
388919.SSA_0046 388919.SSA_0068 180
388919.SSA_0046 388919.SSA_0078 183
388919.SSA_0046 388919.SSA_0107 173
388919.SSA_0046 388919.SSA_0108 169
388919.SSA_0046 388919.SSA_0111 155
388919.SSA_0046 388919.SSA_0128 914
388919.SSA_0046 388919.SSA_0135 308
388919.SSA_0046 388919.SSA_0136 423
388919.SSA_0046 388919.SSA_0137 308
388919.SSA_0046 388919.SSA_0138 423
388919.SSA_0046 388919.SSA_0169 369
388919.SSA_0046 388919.SSA_0197 156
388919.SSA_0046 388919.SSA_0198 340
388919.SSA_0046 388919.SSA_0199 184
388919.SSA_0046 388919.SSA_0236 274
388919.SSA_0046 388919.SSA_0241 337
388919.SSA_0046 388919.SSA_0291 301
388919.SSA_0046 388919.SSA_0297 250
388919.SSA_0046 388919.SSA_0307 298
388919.SSA_0046 388919.SSA_0351 159
388919.SSA_0046 388919.SSA_0365 232
388919.SSA_0046 388919.SSA_0373 258
388919.SSA_0046 388919.SSA_0374 179
388919.SSA_0046 388919.SSA_0432 634
388919.SSA_0046 388919.SSA_0437 308
388919.SSA_0046 388919.SSA_0440 266
388919.SSA_0046 388919.SSA_0450 306
388919.SSA_0046 388919.SSA_0465 191
388919.SSA_0046 388919.SSA_0466 191
388919.SSA_0046 388919.SSA_0474 152
388919.SSA_0046 388919.SSA_0543 151
388919.SSA_0046 388919.SSA_0568 187
388919.SSA_0046 388919.SSA_0569 213
388919.SSA_0046 388919.SSA_0571 385
388919.SSA_0046 388919.SSA_0587 263
388919.SSA_0046 388919.SSA_0611 266
388919.SSA_0046 388919.SSA_0631 299
388919.SSA_0046 388919.SSA_0636 158
388919.SSA_0046 388919.SSA_0637 299
388919.SSA_0046 388919.SSA_0638 316
388919.SSA_0046 388919.SSA_0642 239
388919.SSA_0046 388919.SSA_0649 183
388919.SSA_0046 388919.SSA_0650 182
388919.SSA_0046 388919.SSA_0661 351
388919.SSA_0046 388919.SSA_0671 693
388919.SSA_0046 388919.SSA_0676 325
388919.SSA_0046 388919.SSA_0677 431
388919.SSA_0046 388919.SSA_0686 150
388919.SSA_0046 388919.SSA_0688 158
388919.SSA_0046 388919.SSA_0689 363
388919.SSA_0046 388919.SSA_0703 806
388919.SSA_0046 388919.SSA_0704 841
388919.SSA_0046 388919.SSA_0711 159
388919.SSA_0046 388919.SSA_0738 368
388919.SSA_0046 388919.SSA_0739 152
388919.SSA_0046 388919.SSA_0770 479
388919.SSA_0046 388919.SSA_0772 294
388919.SSA_0046 388919.SSA_0789 186
388919.SSA_0046 388919.SSA_0809 158
388919.SSA_0046 388919.SSA_0820 295
388919.SSA_0046 388919.SSA_0846 224
388919.SSA_0046 388919.SSA_0849 159
388919.SSA_0046 388919.SSA_0852 184
388919.SSA_0046 388919.SSA_0869 165
388919.SSA_0046 388919.SSA_0873 153
388919.SSA_0046 388919.SSA_0901 265
388919.SSA_0046 388919.SSA_0908 301
388919.SSA_0046 388919.SSA_0912 198
388919.SSA_0046 388919.SSA_0935 366
388919.SSA_0046 388919.SSA_0955 156
388919.SSA_0046 388919.SSA_0977 229
388919.SSA_0046 388919.SSA_0999 307
388919.SSA_0046 388919.SSA_1006 164
388919.SSA_0046 388919.SSA_1010 166
388919.SSA_0046 388919.SSA_1013 312
388919.SSA_0046 388919.SSA_1014 193
388919.SSA_0046 388919.SSA_1032 172
388919.SSA_0046 388919.SSA_1037 317
388919.SSA_0046 388919.SSA_1039 196
388919.SSA_0046 388919.SSA_1044 511
388919.SSA_0046 388919.SSA_1051 236
388919.SSA_0046 388919.SSA_1054 172
388919.SSA_0046 388919.SSA_1058 223
388919.SSA_0046 388919.SSA_1073 301
388919.SSA_0046 388919.SSA_1074 301
388919.SSA_0046 388919.SSA_1086 365
388919.SSA_0046 388919.SSA_1091 172
388919.SSA_0046 388919.SSA_1098 195
388919.SSA_0046 388919.SSA_1100 183
388919.SSA_0046 388919.SSA_1118 179
388919.SSA_0046 388919.SSA_1134 610
388919.SSA_0046 388919.SSA_1139 159
388919.SSA_0046 388919.SSA_1144 151
388919.SSA_0046 388919.SSA_1155 451
388919.SSA_0046 388919.SSA_1157 219
388919.SSA_0046 388919.SSA_1163 862
388919.SSA_0046 388919.SSA_1166 151
388919.SSA_0046 388919.SSA_1176 159
388919.SSA_0046 388919.SSA_1182 158
388919.SSA_0046 388919.SSA_1188 204
388919.SSA_0046 388919.SSA_1190 182
388919.SSA_0046 388919.SSA_1193 289
388919.SSA_0046 388919.SSA_1197 544
388919.SSA_0046 388919.SSA_1200 634
388919.SSA_0046 388919.SSA_1209 153
388919.SSA_0046 388919.SSA_1210 206
388919.SSA_0046 388919.SSA_1212 518
388919.SSA_0046 388919.SSA_1218 153
388919.SSA_0046 388919.SSA_1220 189
388919.SSA_0046 388919.SSA_1234 901
388919.SSA_0046 388919.SSA_1240 577
388919.SSA_0046 388919.SSA_1241 414
388919.SSA_0046 388919.SSA_1242 344
388919.SSA_0046 388919.SSA_1256 266
388919.SSA_0046 388919.SSA_1259 291
388919.SSA_0046 388919.SSA_1306 194
388919.SSA_0046 388919.SSA_1307 307
388919.SSA_0046 388919.SSA_1310 175
388919.SSA_0046 388919.SSA_1326 196
388919.SSA_0046 388919.SSA_1341 158
388919.SSA_0046 388919.SSA_1343 373
388919.SSA_0046 388919.SSA_1344 199
388919.SSA_0046 388919.SSA_1345 185
388919.SSA_0046 388919.SSA_1376 201
388919.SSA_0046 388919.SSA_1377 386
388919.SSA_0046 388919.SSA_1383 370
388919.SSA_0046 388919.SSA_1421 954
388919.SSA_0046 388919.SSA_1423 248
388919.SSA_0046 388919.SSA_1441 302
388919.SSA_0046 388919.SSA_1442 853
388919.SSA_0046 388919.SSA_1443 297
388919.SSA_0046 388919.SSA_1444 849
388919.SSA_0046 388919.SSA_1445 315
388919.SSA_0046 388919.SSA_1446 333
388919.SSA_0046 388919.SSA_1447 226
388919.SSA_0046 388919.SSA_1459 301
388919.SSA_0046 388919.SSA_1467 173
388919.SSA_0046 388919.SSA_1470 268
388919.SSA_0046 388919.SSA_1471 214
388919.SSA_0046 388919.SSA_1484 206
388919.SSA_0046 388919.SSA_1491 354
388919.SSA_0046 388919.SSA_1523 157
388919.SSA_0046 388919.SSA_1529 250
388919.SSA_0046 388919.SSA_1546 287
388919.SSA_0046 388919.SSA_1557 220
388919.SSA_0046 388919.SSA_1561 307
388919.SSA_0046 388919.SSA_1563 274
388919.SSA_0046 388919.SSA_1564 176
388919.SSA_0046 388919.SSA_1576 544
388919.SSA_0046 388919.SSA_1577 170
388919.SSA_0046 388919.SSA_1583 206
388919.SSA_0046 388919.SSA_1607 152
388919.SSA_0046 388919.SSA_1620 452
388919.SSA_0046 388919.SSA_1703 233
388919.SSA_0046 388919.SSA_1715 431
388919.SSA_0046 388919.SSA_1721 550
388919.SSA_0046 388919.SSA_1722 381
388919.SSA_0046 388919.SSA_1724 172
388919.SSA_0046 388919.SSA_1732 215
388919.SSA_0046 388919.SSA_1735 462
388919.SSA_0046 388919.SSA_1741 156
388919.SSA_0046 388919.SSA_1775 274
388919.SSA_0046 388919.SSA_1776 194
388919.SSA_0046 388919.SSA_1777 183
388919.SSA_0046 388919.SSA_1781 172
388919.SSA_0046 388919.SSA_1787 154
388919.SSA_0046 388919.SSA_1819 152
388919.SSA_0046 388919.SSA_1826 186
388919.SSA_0046 388919.SSA_1829 167
388919.SSA_0046 388919.SSA_1851 171
388919.SSA_0046 388919.SSA_1852 165
388919.SSA_0046 388919.SSA_1863 185
388919.SSA_0046 388919.SSA_1864 185
388919.SSA_0046 388919.SSA_1865 184
388919.SSA_0046 388919.SSA_1906 226
388919.SSA_0046 388919.SSA_1913 331
388919.SSA_0046 388919.SSA_1931 218
388919.SSA_0046 388919.SSA_1939 152
388919.SSA_0046 388919.SSA_1943 183
388919.SSA_0046 388919.SSA_1968 285
388919.SSA_0046 388919.SSA_1992 152
388919.SSA_0046 388919.SSA_1998 167
388919.SSA_0046 388919.SSA_2002 227
388919.SSA_0046 388919.SSA_2007 348
388919.SSA_0046 388919.SSA_2008 207
388919.SSA_0046 388919.SSA_2049 349
388919.SSA_0046 388919.SSA_2058 238
388919.SSA_0046 388919.SSA_2059 183
388919.SSA_0046 388919.SSA_2066 196
388919.SSA_0046 388919.SSA_2069 196
388919.SSA_0046 388919.SSA_2114 300
388919.SSA_0046 388919.SSA_2119 424
388919.SSA_0046 388919.SSA_2126 238
388919.SSA_0046 388919.SSA_2141 899
388919.SSA_0046 388919.SSA_2160 265
388919.SSA_0046 388919.SSA_2168 151
388919.SSA_0046 388919.SSA_2169 150
388919.SSA_0046 388919.SSA_2185 998
388919.SSA_0046 388919.SSA_2202 184
388919.SSA_0046 388919.SSA_2205 150
388919.SSA_0046 388919.SSA_2230 211
388919.SSA_0046 388919.SSA_2237 340
388919.SSA_0046 388919.SSA_2245 170
388919.SSA_0046 388919.SSA_2246 196
388919.SSA_0046 388919.SSA_2261 150
388919.SSA_0046 388919.SSA_2262 492
388919.SSA_0046 388919.SSA_2270 187
388919.SSA_0046 388919.SSA_2284 196
388919.SSA_0046 388919.SSA_2302 239
388919.SSA_0046 388919.SSA_2332 152
388919.SSA_0046 388919.SSA_2339 185
388919.SSA_0046 388919.SSA_2357 268
388919.SSA_0046 388919.SSA_2359 268
388919.SSA_0046 388919.SSA_2360 632
388919.SSA_0046 388919.SSA_2374 751
388919.SSA_0046 388919.SSA_2375 167
388919.SSA_0046 388919.SSA_2379 341
388919.SSA_0046 388919.SSA_2381 240
388919.SSA_0047 388919.SSA_0048 865
388919.SSA_0047 388919.SSA_0049 530
388919.SSA_0047 388919.SSA_0050 510
388919.SSA_0047 388919.SSA_0051 510
388919.SSA_0047 388919.SSA_0112 192
388919.SSA_0047 388919.SSA_0580 158
388919.SSA_0047 388919.SSA_0628 152
388919.SSA_0047 388919.SSA_0674 192
388919.SSA_0047 388919.SSA_0694 453
388919.SSA_0047 388919.SSA_0903 208
388919.SSA_0047 388919.SSA_1035 262
388919.SSA_0047 388919.SSA_1189 168
388919.SSA_0047 388919.SSA_1265 245
388919.SSA_0047 388919.SSA_1627 162
388919.SSA_0047 388919.SSA_1787 432
388919.SSA_0047 388919.SSA_1923 221
388919.SSA_0047 388919.SSA_2000 171
388919.SSA_0047 388919.SSA_2055 260
388919.SSA_0047 388919.SSA_2198 219
388919.SSA_0048 388919.SSA_0047 865
388919.SSA_0048 388919.SSA_0049 530
388919.SSA_0048 388919.SSA_0050 510
388919.SSA_0048 388919.SSA_0051 561
388919.SSA_0048 388919.SSA_0292 152
388919.SSA_0048 388919.SSA_0349 222
388919.SSA_0048 388919.SSA_0382 151
388919.SSA_0048 388919.SSA_0441 218
388919.SSA_0048 388919.SSA_0463 188
388919.SSA_0048 388919.SSA_0517 153
388919.SSA_0048 388919.SSA_0917 153
388919.SSA_0048 388919.SSA_0927 167
388919.SSA_0048 388919.SSA_1001 163
388919.SSA_0048 388919.SSA_1067 193
388919.SSA_0048 388919.SSA_1197 156
388919.SSA_0048 388919.SSA_1510 205
388919.SSA_0048 388919.SSA_1527 199
388919.SSA_0048 388919.SSA_1655 158
388919.SSA_0048 388919.SSA_1664 150
388919.SSA_0048 388919.SSA_1670 179
388919.SSA_0048 388919.SSA_1678 153
388919.SSA_0048 388919.SSA_1742 172
388919.SSA_0048 388919.SSA_1768 380
388919.SSA_0048 388919.SSA_1846 206
388919.SSA_0048 388919.SSA_1922 198
388919.SSA_0048 388919.SSA_1928 173
388919.SSA_0048 388919.SSA_1929 166
388919.SSA_0048 388919.SSA_1961 153
388919.SSA_0048 388919.SSA_2022 187
388919.SSA_0049 388919.SSA_0047 530
388919.SSA_0049 388919.SSA_0048 530
388919.SSA_0049 388919.SSA_0050 999
388919.SSA_0049 388919.SSA_0051 991
388919.SSA_0049 388919.SSA_0169 366
388919.SSA_0049 388919.SSA_0258 283
388919.SSA_0049 388919.SSA_0279 360
388919.SSA_0049 388919.SSA_0287 972
388919.SSA_0049 388919.SSA_0319 260
388919.SSA_0049 388919.SSA_0329 466
388919.SSA_0049 388919.SSA_0352 424
388919.SSA_0049 388919.SSA_0540 672
388919.SSA_0049 388919.SSA_0575 215
388919.SSA_0049 388919.SSA_0578 424
388919.SSA_0049 388919.SSA_0586 203
388919.SSA_0049 388919.SSA_0588 198
388919.SSA_0049 388919.SSA_0688 329
388919.SSA_0049 388919.SSA_0706 200
388919.SSA_0049 388919.SSA_0772 200
388919.SSA_0049 388919.SSA_0773 444
388919.SSA_0049 388919.SSA_0791 371
388919.SSA_0049 388919.SSA_0800 215
388919.SSA_0049 388919.SSA_0859 326
388919.SSA_0049 388919.SSA_1033 215
388919.SSA_0049 388919.SSA_1039 252
388919.SSA_0049 388919.SSA_1069 158
388919.SSA_0049 388919.SSA_1188 422
388919.SSA_0049 388919.SSA_1201 215
388919.SSA_0049 388919.SSA_1202 170
388919.SSA_0049 388919.SSA_1217 201
388919.SSA_0049 388919.SSA_1415 500
388919.SSA_0049 388919.SSA_1494 424
388919.SSA_0049 388919.SSA_1523 336
388919.SSA_0049 388919.SSA_1547 324
388919.SSA_0049 388919.SSA_1563 198
388919.SSA_0049 388919.SSA_1564 198
388919.SSA_0049 388919.SSA_1565 198
388919.SSA_0049 388919.SSA_1576 281
388919.SSA_0049 388919.SSA_1601 168
388919.SSA_0049 388919.SSA_1698 204
388919.SSA_0049 388919.SSA_1699 204
388919.SSA_0049 388919.SSA_1725 424
388919.SSA_0049 388919.SSA_1726 344
388919.SSA_0049 388919.SSA_1728 322
388919.SSA_0049 388919.SSA_1729 274
388919.SSA_0049 388919.SSA_1741 259
388919.SSA_0049 388919.SSA_1743 185
388919.SSA_0049 388919.SSA_1744 185
388919.SSA_0049 388919.SSA_1783 157
388919.SSA_0049 388919.SSA_1784 262
388919.SSA_0049 388919.SSA_1787 262
388919.SSA_0049 388919.SSA_1793 235
388919.SSA_0049 388919.SSA_1794 239
388919.SSA_0049 388919.SSA_1826 672
388919.SSA_0049 388919.SSA_1827 898
388919.SSA_0049 388919.SSA_1828 672
388919.SSA_0049 388919.SSA_1846 283
388919.SSA_0049 388919.SSA_1865 184
388919.SSA_0049 388919.SSA_1893 168
388919.SSA_0049 388919.SSA_1903 215
388919.SSA_0049 388919.SSA_1992 328
388919.SSA_0049 388919.SSA_2035 152
388919.SSA_0049 388919.SSA_2066 201
388919.SSA_0049 388919.SSA_2082 157
388919.SSA_0049 388919.SSA_2102 200
388919.SSA_0049 388919.SSA_2105 200
388919.SSA_0049 388919.SSA_2108 168
388919.SSA_0049 388919.SSA_2126 152
388919.SSA_0049 388919.SSA_2168 877
388919.SSA_0049 388919.SSA_2173 500
388919.SSA_0049 388919.SSA_2195 424
388919.SSA_0050 388919.SSA_0014 226
388919.SSA_0050 388919.SSA_0015 272
388919.SSA_0050 388919.SSA_0047 510
388919.SSA_0050 388919.SSA_0048 510
388919.SSA_0050 388919.SSA_0049 999
388919.SSA_0050 388919.SSA_0051 991
388919.SSA_0050 388919.SSA_0062 169
388919.SSA_0050 388919.SSA_0169 366
388919.SSA_0050 388919.SSA_0182 158
388919.SSA_0050 388919.SSA_0258 284
388919.SSA_0050 388919.SSA_0279 172
388919.SSA_0050 388919.SSA_0287 964
388919.SSA_0050 388919.SSA_0319 246
388919.SSA_0050 388919.SSA_0329 461
388919.SSA_0050 388919.SSA_0352 424
388919.SSA_0050 388919.SSA_0540 673
388919.SSA_0050 388919.SSA_0563 500
388919.SSA_0050 388919.SSA_0575 215
388919.SSA_0050 388919.SSA_0578 424
388919.SSA_0050 388919.SSA_0586 201
388919.SSA_0050 388919.SSA_0588 196
388919.SSA_0050 388919.SSA_0688 329
388919.SSA_0050 388919.SSA_0706 200
388919.SSA_0050 388919.SSA_0772 200
388919.SSA_0050 388919.SSA_0773 486
388919.SSA_0050 388919.SSA_0791 371
388919.SSA_0050 388919.SSA_0800 215
388919.SSA_0050 388919.SSA_0859 326
388919.SSA_0050 388919.SSA_1033 215
388919.SSA_0050 388919.SSA_1188 423
388919.SSA_0050 388919.SSA_1201 215
388919.SSA_0050 388919.SSA_1202 170
388919.SSA_0050 388919.SSA_1217 200
388919.SSA_0050 388919.SSA_1235 262
388919.SSA_0050 388919.SSA_1345 263
388919.SSA_0050 388919.SSA_1359 500
388919.SSA_0050 388919.SSA_1360 401
388919.SSA_0050 388919.SSA_1410 262
388919.SSA_0050 388919.SSA_1494 424
388919.SSA_0050 388919.SSA_1523 336
388919.SSA_0050 388919.SSA_1547 194
388919.SSA_0050 388919.SSA_1560 219
388919.SSA_0050 388919.SSA_1563 198
388919.SSA_0050 388919.SSA_1564 198
388919.SSA_0050 388919.SSA_1565 198
388919.SSA_0050 388919.SSA_1698 204
388919.SSA_0050 388919.SSA_1699 204
388919.SSA_0050 388919.SSA_1722 179
388919.SSA_0050 388919.SSA_1725 274
388919.SSA_0050 388919.SSA_1726 201
388919.SSA_0050 388919.SSA_1728 317
388919.SSA_0050 388919.SSA_1729 200
388919.SSA_0050 388919.SSA_1784 262
388919.SSA_0050 388919.SSA_1787 262
388919.SSA_0050 388919.SSA_1790 159
388919.SSA_0050 388919.SSA_1793 204
388919.SSA_0050 388919.SSA_1794 206
388919.SSA_0050 388919.SSA_1826 672
388919.SSA_0050 388919.SSA_1827 904
388919.SSA_0050 388919.SSA_1828 673
388919.SSA_0050 388919.SSA_1865 206
388919.SSA_0050 388919.SSA_1903 215
388919.SSA_0050 388919.SSA_1992 243
388919.SSA_0050 388919.SSA_2035 152
388919.SSA_0050 388919.SSA_2066 201
388919.SSA_0050 388919.SSA_2126 153
388919.SSA_0050 388919.SSA_2168 877
388919.SSA_0050 388919.SSA_2195 424
388919.SSA_0050 388919.SSA_2262 150
388919.SSA_0051 388919.SSA_0047 510
388919.SSA_0051 388919.SSA_0048 561
388919.SSA_0051 388919.SSA_0049 991
388919.SSA_0051 388919.SSA_0050 991
388919.SSA_0051 388919.SSA_0064 257
388919.SSA_0051 388919.SSA_0258 284
388919.SSA_0051 388919.SSA_0278 260
388919.SSA_0051 388919.SSA_0287 473
388919.SSA_0051 388919.SSA_0319 246
388919.SSA_0051 388919.SSA_0328 190
388919.SSA_0051 388919.SSA_0329 383
388919.SSA_0051 388919.SSA_0426 158
388919.SSA_0051 388919.SSA_0540 497
388919.SSA_0051 388919.SSA_0586 201
388919.SSA_0051 388919.SSA_0588 196
388919.SSA_0051 388919.SSA_0673 160
388919.SSA_0051 388919.SSA_0706 200
388919.SSA_0051 388919.SSA_0718 154
388919.SSA_0051 388919.SSA_0772 822
388919.SSA_0051 388919.SSA_0773 799
388919.SSA_0051 388919.SSA_0917 198
388919.SSA_0051 388919.SSA_1086 155
388919.SSA_0051 388919.SSA_1179 236
388919.SSA_0051 388919.SSA_1180 190
388919.SSA_0051 388919.SSA_1217 200
388919.SSA_0051 388919.SSA_1235 196
388919.SSA_0051 388919.SSA_1237 196
388919.SSA_0051 388919.SSA_1298 157
388919.SSA_0051 388919.SSA_1302 344
388919.SSA_0051 388919.SSA_1303 272
388919.SSA_0051 388919.SSA_1311 201
388919.SSA_0051 388919.SSA_1455 209
388919.SSA_0051 388919.SSA_1506 154
388919.SSA_0051 388919.SSA_1540 172
388919.SSA_0051 388919.SSA_1563 198
388919.SSA_0051 388919.SSA_1564 198
388919.SSA_0051 388919.SSA_1565 198
388919.SSA_0051 388919.SSA_1577 162
388919.SSA_0051 388919.SSA_1592 156
388919.SSA_0051 388919.SSA_1652 172
388919.SSA_0051 388919.SSA_1741 198
388919.SSA_0051 388919.SSA_1743 183
388919.SSA_0051 388919.SSA_1744 183
388919.SSA_0051 388919.SSA_1826 472
388919.SSA_0051 388919.SSA_1827 192
388919.SSA_0051 388919.SSA_1828 497
388919.SSA_0051 388919.SSA_1847 224
388919.SSA_0051 388919.SSA_1865 167
388919.SSA_0051 388919.SSA_2066 201
388919.SSA_0051 388919.SSA_2126 156
388919.SSA_0051 388919.SSA_2360 220
388919.SSA_0052 388919.SSA_0053 818
388919.SSA_0052 388919.SSA_0054 764
388919.SSA_0052 388919.SSA_0055 820
388919.SSA_0052 388919.SSA_0056 725
388919.SSA_0052 388919.SSA_0057 633
388919.SSA_0052 388919.SSA_0060 719
388919.SSA_0052 388919.SSA_0061 313
388919.SSA_0052 388919.SSA_0062 282
388919.SSA_0052 388919.SSA_0081 150
388919.SSA_0052 388919.SSA_0085 263
388919.SSA_0052 388919.SSA_0233 260
388919.SSA_0052 388919.SSA_0271 550
388919.SSA_0052 388919.SSA_0282 174
388919.SSA_0052 388919.SSA_0378 280
388919.SSA_0052 388919.SSA_0379 163
388919.SSA_0052 388919.SSA_0415 260
388919.SSA_0052 388919.SSA_0429 297
388919.SSA_0052 388919.SSA_0431 200
388919.SSA_0052 388919.SSA_0435 310
388919.SSA_0052 388919.SSA_0436 260
388919.SSA_0052 388919.SSA_0454 181
388919.SSA_0052 388919.SSA_0456 163
388919.SSA_0052 388919.SSA_0492 160
388919.SSA_0052 388919.SSA_0622 163
388919.SSA_0052 388919.SSA_0638 168
388919.SSA_0052 388919.SSA_0831 248
388919.SSA_0052 388919.SSA_0858 263
388919.SSA_0052 388919.SSA_0927 153
388919.SSA_0052 388919.SSA_1019 153
388919.SSA_0052 388919.SSA_1037 168
388919.SSA_0052 388919.SSA_1039 172
388919.SSA_0052 388919.SSA_1040 176
388919.SSA_0052 388919.SSA_1041 176
388919.SSA_0052 388919.SSA_1112 184
388919.SSA_0052 388919.SSA_1165 329
388919.SSA_0052 388919.SSA_1221 200
388919.SSA_0052 388919.SSA_1227 155
388919.SSA_0052 388919.SSA_1240 156
388919.SSA_0052 388919.SSA_1428 151
388919.SSA_0052 388919.SSA_1449 232
388919.SSA_0052 388919.SSA_1662 175
388919.SSA_0052 388919.SSA_1687 160
388919.SSA_0052 388919.SSA_1752 163
388919.SSA_0052 388919.SSA_1753 382
388919.SSA_0052 388919.SSA_1764 158
388919.SSA_0052 388919.SSA_1809 163
388919.SSA_0052 388919.SSA_1825 202
388919.SSA_0052 388919.SSA_1848 157
388919.SSA_0052 388919.SSA_1888 163
388919.SSA_0052 388919.SSA_1893 241
388919.SSA_0052 388919.SSA_1909 262
388919.SSA_0052 388919.SSA_1973 169
388919.SSA_0052 388919.SSA_2004 195
388919.SSA_0052 388919.SSA_2022 189
388919.SSA_0052 388919.SSA_2117 151
388919.SSA_0052 388919.SSA_2145 198
388919.SSA_0052 388919.SSA_2267 165
388919.SSA_0052 388919.SSA_2304 226
388919.SSA_0052 388919.SSA_2378 226
388919.SSA_0053 388919.SSA_0052 818
388919.SSA_0053 388919.SSA_0054 927
388919.SSA_0053 388919.SSA_0055 869
388919.SSA_0053 388919.SSA_0056 874
388919.SSA_0053 388919.SSA_0057 829
388919.SSA_0053 388919.SSA_0060 558
388919.SSA_0053 388919.SSA_0061 376
388919.SSA_0053 388919.SSA_0062 447
388919.SSA_0053 388919.SSA_0070 192
388919.SSA_0053 388919.SSA_0271 905
388919.SSA_0053 388919.SSA_0273 322
388919.SSA_0053 388919.SSA_0383 152
388919.SSA_0053 388919.SSA_0392 323
388919.SSA_0053 388919.SSA_0395 286
388919.SSA_0053 388919.SSA_0419 935
388919.SSA_0053 388919.SSA_0779 152
388919.SSA_0053 388919.SSA_0861 201
388919.SSA_0053 388919.SSA_0862 258
388919.SSA_0053 388919.SSA_1002 935
388919.SSA_0053 388919.SSA_1008 920
388919.SSA_0053 388919.SSA_1110 150
388919.SSA_0053 388919.SSA_1119 551
388919.SSA_0053 388919.SSA_1149 286
388919.SSA_0053 388919.SSA_1279 150
388919.SSA_0053 388919.SSA_1300 215
388919.SSA_0053 388919.SSA_1305 167
388919.SSA_0053 388919.SSA_1405 151
388919.SSA_0053 388919.SSA_1607 176
388919.SSA_0053 388919.SSA_1692 152
388919.SSA_0053 388919.SSA_1697 290
388919.SSA_0053 388919.SSA_1698 260
388919.SSA_0053 388919.SSA_1703 361
388919.SSA_0053 388919.SSA_1805 262
388919.SSA_0053 388919.SSA_1893 163
388919.SSA_0053 388919.SSA_2088 173
388919.SSA_0053 388919.SSA_2214 156
388919.SSA_0054 388919.SSA_0052 764
388919.SSA_0054 388919.SSA_0053 927
388919.SSA_0054 388919.SSA_0055 995
388919.SSA_0054 388919.SSA_0056 995
388919.SSA_0054 388919.SSA_0057 981
388919.SSA_0054 388919.SSA_0060 636
388919.SSA_0054 388919.SSA_0061 366
388919.SSA_0054 388919.SSA_0062 400
388919.SSA_0054 388919.SSA_0219 729
388919.SSA_0054 388919.SSA_0220 323
388919.SSA_0054 388919.SSA_0221 924
388919.SSA_0054 388919.SSA_0222 877
388919.SSA_0054 388919.SSA_0264 275
388919.SSA_0054 388919.SSA_0271 491
388919.SSA_0054 388919.SSA_0282 150
388919.SSA_0054 388919.SSA_0379 161
388919.SSA_0054 388919.SSA_0395 150
388919.SSA_0054 388919.SSA_0456 151
388919.SSA_0054 388919.SSA_0457 800
388919.SSA_0054 388919.SSA_0458 171
388919.SSA_0054 388919.SSA_0696 158
388919.SSA_0054 388919.SSA_0707 173
388919.SSA_0054 388919.SSA_0772 312
388919.SSA_0054 388919.SSA_0773 235
388919.SSA_0054 388919.SSA_0781 904
388919.SSA_0054 388919.SSA_0810 256
388919.SSA_0054 388919.SSA_0936 173
388919.SSA_0054 388919.SSA_1003 152
388919.SSA_0054 388919.SSA_1005 171
388919.SSA_0054 388919.SSA_1038 150
388919.SSA_0054 388919.SSA_1039 151
388919.SSA_0054 388919.SSA_1080 151
388919.SSA_0054 388919.SSA_1082 624
388919.SSA_0054 388919.SSA_1119 173
388919.SSA_0054 388919.SSA_1144 327
388919.SSA_0054 388919.SSA_1204 899
388919.SSA_0054 388919.SSA_1318 157
388919.SSA_0054 388919.SSA_1495 193
388919.SSA_0054 388919.SSA_1547 159
388919.SSA_0054 388919.SSA_1576 151
388919.SSA_0054 388919.SSA_1693 151
388919.SSA_0054 388919.SSA_1697 185
388919.SSA_0054 388919.SSA_1752 171
388919.SSA_0054 388919.SSA_1809 150
388919.SSA_0054 388919.SSA_1834 218
388919.SSA_0054 388919.SSA_1893 203
388919.SSA_0054 388919.SSA_1918 399
388919.SSA_0054 388919.SSA_1919 973
388919.SSA_0054 388919.SSA_1920 974
388919.SSA_0054 388919.SSA_1921 215
388919.SSA_0054 388919.SSA_1992 203
388919.SSA_0054 388919.SSA_2091 264
388919.SSA_0054 388919.SSA_2093 150
388919.SSA_0054 388919.SSA_2331 158
388919.SSA_0055 388919.SSA_0052 820
388919.SSA_0055 388919.SSA_0053 869
388919.SSA_0055 388919.SSA_0054 995
388919.SSA_0055 388919.SSA_0056 997
388919.SSA_0055 388919.SSA_0057 990
388919.SSA_0055 388919.SSA_0060 844
388919.SSA_0055 388919.SSA_0061 396
388919.SSA_0055 388919.SSA_0062 456
388919.SSA_0055 388919.SSA_0078 213
388919.SSA_0055 388919.SSA_0219 605
388919.SSA_0055 388919.SSA_0220 930
388919.SSA_0055 388919.SSA_0222 870
388919.SSA_0055 388919.SSA_0264 610
388919.SSA_0055 388919.SSA_0271 482
388919.SSA_0055 388919.SSA_0457 800
388919.SSA_0055 388919.SSA_0772 212
388919.SSA_0055 388919.SSA_0773 212
388919.SSA_0055 388919.SSA_0781 904
388919.SSA_0055 388919.SSA_0817 161
388919.SSA_0055 388919.SSA_0831 153
388919.SSA_0055 388919.SSA_0999 284
388919.SSA_0055 388919.SSA_1204 899
388919.SSA_0055 388919.SSA_1316 160
388919.SSA_0055 388919.SSA_1486 364
388919.SSA_0055 388919.SSA_1567 251
388919.SSA_0055 388919.SSA_1584 169
388919.SSA_0055 388919.SSA_1679 197
388919.SSA_0055 388919.SSA_1697 175
388919.SSA_0055 388919.SSA_1764 157
388919.SSA_0055 388919.SSA_1808 222
388919.SSA_0055 388919.SSA_1893 320
388919.SSA_0055 388919.SSA_1918 971
388919.SSA_0055 388919.SSA_1919 272
388919.SSA_0055 388919.SSA_1920 974
388919.SSA_0055 388919.SSA_1921 237
388919.SSA_0055 388919.SSA_1991 150
388919.SSA_0055 388919.SSA_1992 201
388919.SSA_0055 388919.SSA_2051 209
388919.SSA_0055 388919.SSA_2092 208
388919.SSA_0055 388919.SSA_2151 209
388919.SSA_0055 388919.SSA_2331 276
388919.SSA_0056 388919.SSA_0052 725
388919.SSA_0056 388919.SSA_0053 874
388919.SSA_0056 388919.SSA_0054 995
388919.SSA_0056 388919.SSA_0055 997
388919.SSA_0056 388919.SSA_0057 993
388919.SSA_0056 388919.SSA_0060 664
388919.SSA_0056 388919.SSA_0061 396
388919.SSA_0056 388919.SSA_0062 456
388919.SSA_0056 388919.SSA_0078 263
388919.SSA_0056 388919.SSA_0219 663
388919.SSA_0056 388919.SSA_0220 956
388919.SSA_0056 388919.SSA_0221 922
388919.SSA_0056 388919.SSA_0222 236
388919.SSA_0056 388919.SSA_0264 503
388919.SSA_0056 388919.SSA_0271 501
388919.SSA_0056 388919.SSA_0282 174
388919.SSA_0056 388919.SSA_0379 163
388919.SSA_0056 388919.SSA_0407 549
388919.SSA_0056 388919.SSA_0409 549
388919.SSA_0056 388919.SSA_0412 549
388919.SSA_0056 388919.SSA_0457 800
388919.SSA_0056 388919.SSA_0772 305
388919.SSA_0056 388919.SSA_0773 282
388919.SSA_0056 388919.SSA_0781 906
388919.SSA_0056 388919.SSA_0810 211
388919.SSA_0056 388919.SSA_0833 151
388919.SSA_0056 388919.SSA_0834 152
388919.SSA_0056 388919.SSA_0999 184
388919.SSA_0056 388919.SSA_1119 151
388919.SSA_0056 388919.SSA_1151 152
388919.SSA_0056 388919.SSA_1188 234
388919.SSA_0056 388919.SSA_1204 899
388919.SSA_0056 388919.SSA_1265 212
388919.SSA_0056 388919.SSA_1302 154
388919.SSA_0056 388919.SSA_1316 196
388919.SSA_0056 388919.SSA_1318 174
388919.SSA_0056 388919.SSA_1360 172
388919.SSA_0056 388919.SSA_1486 227
388919.SSA_0056 388919.SSA_1495 178
388919.SSA_0056 388919.SSA_1547 159
388919.SSA_0056 388919.SSA_1574 152
388919.SSA_0056 388919.SSA_1584 169
388919.SSA_0056 388919.SSA_1601 217
388919.SSA_0056 388919.SSA_1697 175
388919.SSA_0056 388919.SSA_1719 234
388919.SSA_0056 388919.SSA_1893 200
388919.SSA_0056 388919.SSA_1918 986
388919.SSA_0056 388919.SSA_1919 976
388919.SSA_0056 388919.SSA_1920 243
388919.SSA_0056 388919.SSA_1921 252
388919.SSA_0056 388919.SSA_1962 173
388919.SSA_0056 388919.SSA_1992 201
388919.SSA_0056 388919.SSA_2078 169
388919.SSA_0056 388919.SSA_2151 162
388919.SSA_0056 388919.SSA_2194 154
388919.SSA_0056 388919.SSA_2331 321
388919.SSA_0057 388919.SSA_0014 154
388919.SSA_0057 388919.SSA_0052 633
388919.SSA_0057 388919.SSA_0053 829
388919.SSA_0057 388919.SSA_0054 981
388919.SSA_0057 388919.SSA_0055 990
388919.SSA_0057 388919.SSA_0056 993
388919.SSA_0057 388919.SSA_0060 718
388919.SSA_0057 388919.SSA_0061 541
388919.SSA_0057 388919.SSA_0062 434
388919.SSA_0057 388919.SSA_0073 154
388919.SSA_0057 388919.SSA_0219 268
388919.SSA_0057 388919.SSA_0220 515
388919.SSA_0057 388919.SSA_0221 896
388919.SSA_0057 388919.SSA_0222 762
388919.SSA_0057 388919.SSA_0271 414
388919.SSA_0057 388919.SSA_0316 241
388919.SSA_0057 388919.SSA_0389 168
388919.SSA_0057 388919.SSA_0420 168
388919.SSA_0057 388919.SSA_0457 806
388919.SSA_0057 388919.SSA_0458 171
388919.SSA_0057 388919.SSA_0552 168
388919.SSA_0057 388919.SSA_0672 168
388919.SSA_0057 388919.SSA_0707 173
388919.SSA_0057 388919.SSA_0772 553
388919.SSA_0057 388919.SSA_0773 379
388919.SSA_0057 388919.SSA_0781 903
388919.SSA_0057 388919.SSA_0810 437
388919.SSA_0057 388919.SSA_0863 168
388919.SSA_0057 388919.SSA_0935 178
388919.SSA_0057 388919.SSA_0936 173
388919.SSA_0057 388919.SSA_1003 171
388919.SSA_0057 388919.SSA_1005 171
388919.SSA_0057 388919.SSA_1080 170
388919.SSA_0057 388919.SSA_1082 384
388919.SSA_0057 388919.SSA_1119 173
388919.SSA_0057 388919.SSA_1120 156
388919.SSA_0057 388919.SSA_1144 327
388919.SSA_0057 388919.SSA_1165 207
388919.SSA_0057 388919.SSA_1204 899
388919.SSA_0057 388919.SSA_1318 175
388919.SSA_0057 388919.SSA_1319 168
388919.SSA_0057 388919.SSA_1547 511
388919.SSA_0057 388919.SSA_1558 168
388919.SSA_0057 388919.SSA_1559 168
388919.SSA_0057 388919.SSA_1576 151
388919.SSA_0057 388919.SSA_1584 180
388919.SSA_0057 388919.SSA_1697 281
388919.SSA_0057 388919.SSA_1753 272
388919.SSA_0057 388919.SSA_1788 180
388919.SSA_0057 388919.SSA_1834 282
388919.SSA_0057 388919.SSA_1841 168
388919.SSA_0057 388919.SSA_1893 259
388919.SSA_0057 388919.SSA_1895 166
388919.SSA_0057 388919.SSA_1900 177
388919.SSA_0057 388919.SSA_1916 168
388919.SSA_0057 388919.SSA_1918 425
388919.SSA_0057 388919.SSA_1919 946
388919.SSA_0057 388919.SSA_1920 966
388919.SSA_0057 388919.SSA_1921 216
388919.SSA_0057 388919.SSA_2091 311
388919.SSA_0057 388919.SSA_2329 168
388919.SSA_0060 388919.SSA_0052 719
388919.SSA_0060 388919.SSA_0053 558
388919.SSA_0060 388919.SSA_0054 636
388919.SSA_0060 388919.SSA_0055 844
388919.SSA_0060 388919.SSA_0056 664
388919.SSA_0060 388919.SSA_0057 718
388919.SSA_0060 388919.SSA_0061 908
388919.SSA_0060 388919.SSA_0062 760
388919.SSA_0060 388919.SSA_0138 280
388919.SSA_0060 388919.SSA_0219 424
388919.SSA_0060 388919.SSA_0220 315
388919.SSA_0060 388919.SSA_0221 362
388919.SSA_0060 388919.SSA_0222 216
388919.SSA_0060 388919.SSA_0271 340
388919.SSA_0060 388919.SSA_0356 158
388919.SSA_0060 388919.SSA_0379 586
388919.SSA_0060 388919.SSA_0387 236
388919.SSA_0060 388919.SSA_0392 155
388919.SSA_0060 388919.SSA_0456 583
388919.SSA_0060 388919.SSA_0530 154
388919.SSA_0060 388919.SSA_0755 151
388919.SSA_0060 388919.SSA_0772 156
388919.SSA_0060 388919.SSA_0773 266
388919.SSA_0060 388919.SSA_0781 188
388919.SSA_0060 388919.SSA_0810 196
388919.SSA_0060 388919.SSA_0811 196
388919.SSA_0060 388919.SSA_0812 196
388919.SSA_0060 388919.SSA_0831 294
388919.SSA_0060 388919.SSA_0888 175
388919.SSA_0060 388919.SSA_1006 256
388919.SSA_0060 388919.SSA_1065 156
388919.SSA_0060 388919.SSA_1080 274
388919.SSA_0060 388919.SSA_1081 232
388919.SSA_0060 388919.SSA_1090 342
388919.SSA_0060 388919.SSA_1144 280
388919.SSA_0060 388919.SSA_1165 236
388919.SSA_0060 388919.SSA_1313 410
388919.SSA_0060 388919.SSA_1405 181
388919.SSA_0060 388919.SSA_1486 192
388919.SSA_0060 388919.SSA_1521 163
388919.SSA_0060 388919.SSA_1584 200
388919.SSA_0060 388919.SSA_1591 158
388919.SSA_0060 388919.SSA_1593 257
388919.SSA_0060 388919.SSA_1656 189
388919.SSA_0060 388919.SSA_1696 541
388919.SSA_0060 388919.SSA_1697 564
388919.SSA_0060 388919.SSA_1701 424
388919.SSA_0060 388919.SSA_1750 161
388919.SSA_0060 388919.SSA_1752 583
388919.SSA_0060 388919.SSA_1753 236
388919.SSA_0060 388919.SSA_1809 583
388919.SSA_0060 388919.SSA_1893 602
388919.SSA_0060 388919.SSA_1918 347
388919.SSA_0060 388919.SSA_1919 216
388919.SSA_0060 388919.SSA_1920 216
388919.SSA_0060 388919.SSA_1992 477
388919.SSA_0060 388919.SSA_2091 156
388919.SSA_0060 388919.SSA_2093 206
388919.SSA_0060 388919.SSA_2107 336
388919.SSA_0061 388919.SSA_0052 313
388919.SSA_0061 388919.SSA_0053 376
388919.SSA_0061 388919.SSA_0054 366
388919.SSA_0061 388919.SSA_0055 396
388919.SSA_0061 388919.SSA_0056 396
388919.SSA_0061 388919.SSA_0057 541
388919.SSA_0061 388919.SSA_0060 908
388919.SSA_0061 388919.SSA_0062 788
388919.SSA_0061 388919.SSA_0108 168
388919.SSA_0061 388919.SSA_0193 215
388919.SSA_0061 388919.SSA_0227 191
388919.SSA_0061 388919.SSA_0379 168
388919.SSA_0061 388919.SSA_0707 310
388919.SSA_0061 388919.SSA_0737 161
388919.SSA_0061 388919.SSA_0746 156
388919.SSA_0061 388919.SSA_0781 184
388919.SSA_0061 388919.SSA_0847 907
388919.SSA_0061 388919.SSA_0848 168
388919.SSA_0061 388919.SSA_0921 153
388919.SSA_0061 388919.SSA_1008 286
388919.SSA_0061 388919.SSA_1010 195
388919.SSA_0061 388919.SSA_1024 168
388919.SSA_0061 388919.SSA_1056 208
388919.SSA_0061 388919.SSA_1081 300
388919.SSA_0061 388919.SSA_1221 168
388919.SSA_0061 388919.SSA_1319 174
388919.SSA_0061 388919.SSA_1347 286
388919.SSA_0061 388919.SSA_1349 152
388919.SSA_0061 388919.SSA_1465 171
388919.SSA_0061 388919.SSA_1466 171
388919.SSA_0061 388919.SSA_1467 171
388919.SSA_0061 388919.SSA_1470 245
388919.SSA_0061 388919.SSA_1471 171
388919.SSA_0061 388919.SSA_1535 205
388919.SSA_0061 388919.SSA_1575 191
388919.SSA_0061 388919.SSA_1576 548
388919.SSA_0061 388919.SSA_1663 291
388919.SSA_0061 388919.SSA_1666 246
388919.SSA_0061 388919.SSA_1676 161
388919.SSA_0061 388919.SSA_1692 201
388919.SSA_0061 388919.SSA_1693 475
388919.SSA_0061 388919.SSA_1694 455
388919.SSA_0061 388919.SSA_1695 197
388919.SSA_0061 388919.SSA_1696 332
388919.SSA_0061 388919.SSA_1697 953
388919.SSA_0061 388919.SSA_1698 507
388919.SSA_0061 388919.SSA_1699 529
388919.SSA_0061 388919.SSA_1701 197
388919.SSA_0061 388919.SSA_1783 157
388919.SSA_0061 388919.SSA_1893 424
388919.SSA_0061 388919.SSA_1900 168
388919.SSA_0061 388919.SSA_1918 168
388919.SSA_0061 388919.SSA_2041 232
388919.SSA_0061 388919.SSA_2091 222
388919.SSA_0061 388919.SSA_2123 157
388919.SSA_0061 388919.SSA_2227 232
388919.SSA_0062 388919.SSA_0013 260
388919.SSA_0062 388919.SSA_0050 169
388919.SSA_0062 388919.SSA_0052 282
388919.SSA_0062 388919.SSA_0053 447
388919.SSA_0062 388919.SSA_0054 400
388919.SSA_0062 388919.SSA_0055 456
388919.SSA_0062 388919.SSA_0056 456
388919.SSA_0062 388919.SSA_0057 434
388919.SSA_0062 388919.SSA_0060 760
388919.SSA_0062 388919.SSA_0061 788
388919.SSA_0062 388919.SSA_0067 217
388919.SSA_0062 388919.SSA_0164 152
388919.SSA_0062 388919.SSA_0174 230
388919.SSA_0062 388919.SSA_0200 157
388919.SSA_0062 388919.SSA_0215 195
388919.SSA_0062 388919.SSA_0243 170
388919.SSA_0062 388919.SSA_0267 271
388919.SSA_0062 388919.SSA_0271 232
388919.SSA_0062 388919.SSA_0307 171
388919.SSA_0062 388919.SSA_0336 264
388919.SSA_0062 388919.SSA_0342 151
388919.SSA_0062 388919.SSA_0391 303
388919.SSA_0062 388919.SSA_0427 151
388919.SSA_0062 388919.SSA_0429 170
388919.SSA_0062 388919.SSA_0447 222
388919.SSA_0062 388919.SSA_0449 164
388919.SSA_0062 388919.SSA_0454 157
388919.SSA_0062 388919.SSA_0636 192
388919.SSA_0062 388919.SSA_0652 302
388919.SSA_0062 388919.SSA_0688 474
388919.SSA_0062 388919.SSA_0700 151
388919.SSA_0062 388919.SSA_0756 172
388919.SSA_0062 388919.SSA_0810 208
388919.SSA_0062 388919.SSA_0811 208
388919.SSA_0062 388919.SSA_0812 207
388919.SSA_0062 388919.SSA_0817 201
388919.SSA_0062 388919.SSA_0846 156
388919.SSA_0062 388919.SSA_0847 230
388919.SSA_0062 388919.SSA_0856 171
388919.SSA_0062 388919.SSA_0858 313
388919.SSA_0062 388919.SSA_0886 170
388919.SSA_0062 388919.SSA_0900 161
388919.SSA_0062 388919.SSA_0955 151
388919.SSA_0062 388919.SSA_0971 192
388919.SSA_0062 388919.SSA_1000 650
388919.SSA_0062 388919.SSA_1006 207
388919.SSA_0062 388919.SSA_1008 988
388919.SSA_0062 388919.SSA_1009 517
388919.SSA_0062 388919.SSA_1010 931
388919.SSA_0062 388919.SSA_1033 192
388919.SSA_0062 388919.SSA_1047 310
388919.SSA_0062 388919.SSA_1079 151
388919.SSA_0062 388919.SSA_1090 911
388919.SSA_0062 388919.SSA_1128 231
388919.SSA_0062 388919.SSA_1155 257
388919.SSA_0062 388919.SSA_1202 306
388919.SSA_0062 388919.SSA_1204 676
388919.SSA_0062 388919.SSA_1221 171
388919.SSA_0062 388919.SSA_1234 158
388919.SSA_0062 388919.SSA_1241 170
388919.SSA_0062 388919.SSA_1243 159
388919.SSA_0062 388919.SSA_1261 321
388919.SSA_0062 388919.SSA_1274 158
388919.SSA_0062 388919.SSA_1405 192
388919.SSA_0062 388919.SSA_1409 207
388919.SSA_0062 388919.SSA_1410 152
388919.SSA_0062 388919.SSA_1411 182
388919.SSA_0062 388919.SSA_1420 223
388919.SSA_0062 388919.SSA_1457 306
388919.SSA_0062 388919.SSA_1505 191
388919.SSA_0062 388919.SSA_1551 582
388919.SSA_0062 388919.SSA_1576 394
388919.SSA_0062 388919.SSA_1584 267
388919.SSA_0062 388919.SSA_1642 318
388919.SSA_0062 388919.SSA_1656 228
388919.SSA_0062 388919.SSA_1696 372
388919.SSA_0062 388919.SSA_1697 316
388919.SSA_0062 388919.SSA_1698 306
388919.SSA_0062 388919.SSA_1800 310
388919.SSA_0062 388919.SSA_1819 196
388919.SSA_0062 388919.SSA_1827 170
388919.SSA_0062 388919.SSA_1861 300
388919.SSA_0062 388919.SSA_1865 211
388919.SSA_0062 388919.SSA_1891 151
388919.SSA_0062 388919.SSA_1909 208
388919.SSA_0062 388919.SSA_1967 214
388919.SSA_0062 388919.SSA_1992 308
388919.SSA_0062 388919.SSA_2082 371
388919.SSA_0062 388919.SSA_2087 260
388919.SSA_0062 388919.SSA_2088 409
388919.SSA_0062 388919.SSA_2107 310
388919.SSA_0062 388919.SSA_2108 165
388919.SSA_0062 388919.SSA_2111 171
388919.SSA_0062 388919.SSA_2169 429
388919.SSA_0062 388919.SSA_2179 155
388919.SSA_0062 388919.SSA_2183 301
388919.SSA_0062 388919.SSA_2185 171
388919.SSA_0062 388919.SSA_2192 179
388919.SSA_0062 388919.SSA_2202 156
388919.SSA_0062 388919.SSA_2224 220
388919.SSA_0062 388919.SSA_2225 151
388919.SSA_0062 388919.SSA_2267 157
388919.SSA_0062 388919.SSA_2305 194
388919.SSA_0062 388919.SSA_2374 198
388919.SSA_0062 388919.SSA_2379 167
388919.SSA_0063 388919.SSA_0001 633
388919.SSA_0063 388919.SSA_0002 257
388919.SSA_0063 388919.SSA_0008 441
388919.SSA_0063 388919.SSA_0013 343
388919.SSA_0063 388919.SSA_0014 195
388919.SSA_0063 388919.SSA_0015 444
388919.SSA_0063 388919.SSA_0017 176
388919.SSA_0063 388919.SSA_0025 591
388919.SSA_0063 388919.SSA_0030 223
388919.SSA_0063 388919.SSA_0032 225
388919.SSA_0063 388919.SSA_0035 390
388919.SSA_0063 388919.SSA_0039 200
388919.SSA_0063 388919.SSA_0040 200
388919.SSA_0063 388919.SSA_0046 249
388919.SSA_0063 388919.SSA_0064 865
388919.SSA_0063 388919.SSA_0065 716
388919.SSA_0063 388919.SSA_0066 623
388919.SSA_0063 388919.SSA_0067 623
388919.SSA_0063 388919.SSA_0068 260
388919.SSA_0063 388919.SSA_0069 189
388919.SSA_0063 388919.SSA_0070 168
388919.SSA_0063 388919.SSA_0071 158
388919.SSA_0063 388919.SSA_0076 154
388919.SSA_0063 388919.SSA_0100 259
388919.SSA_0063 388919.SSA_0104 660
388919.SSA_0063 388919.SSA_0106 264
388919.SSA_0063 388919.SSA_0107 200
388919.SSA_0063 388919.SSA_0108 200
388919.SSA_0063 388919.SSA_0109 200
388919.SSA_0063 388919.SSA_0110 199
388919.SSA_0063 388919.SSA_0111 196
388919.SSA_0063 388919.SSA_0112 168
388919.SSA_0063 388919.SSA_0127 178
388919.SSA_0063 388919.SSA_0129 191
388919.SSA_0063 388919.SSA_0132 204
388919.SSA_0063 388919.SSA_0156 568
388919.SSA_0063 388919.SSA_0176 158
388919.SSA_0063 388919.SSA_0177 246
388919.SSA_0063 388919.SSA_0192 175
388919.SSA_0063 388919.SSA_0200 301
388919.SSA_0063 388919.SSA_0214 168
388919.SSA_0063 388919.SSA_0225 313
388919.SSA_0063 388919.SSA_0226 495
388919.SSA_0063 388919.SSA_0233 313
388919.SSA_0063 388919.SSA_0236 245
388919.SSA_0063 388919.SSA_0242 447
388919.SSA_0063 388919.SSA_0250 469
388919.SSA_0063 388919.SSA_0251 417
388919.SSA_0063 388919.SSA_0306 200
388919.SSA_0063 388919.SSA_0307 196
388919.SSA_0063 388919.SSA_0312 248
388919.SSA_0063 388919.SSA_0343 556
388919.SSA_0063 388919.SSA_0350 591
388919.SSA_0063 388919.SSA_0355 606
388919.SSA_0063 388919.SSA_0388 322
388919.SSA_0063 388919.SSA_0415 242
388919.SSA_0063 388919.SSA_0429 224
388919.SSA_0063 388919.SSA_0438 257
388919.SSA_0063 388919.SSA_0440 291
388919.SSA_0063 388919.SSA_0448 566
388919.SSA_0063 388919.SSA_0497 215
388919.SSA_0063 388919.SSA_0500 215
388919.SSA_0063 388919.SSA_0506 424
388919.SSA_0063 388919.SSA_0541 175
388919.SSA_0063 388919.SSA_0543 348
388919.SSA_0063 388919.SSA_0548 162
388919.SSA_0063 388919.SSA_0549 369
388919.SSA_0063 388919.SSA_0566 150
388919.SSA_0063 388919.SSA_0568 432
388919.SSA_0063 388919.SSA_0570 206
388919.SSA_0063 388919.SSA_0571 206
388919.SSA_0063 388919.SSA_0577 256
388919.SSA_0063 388919.SSA_0581 212
388919.SSA_0063 388919.SSA_0586 472
388919.SSA_0063 388919.SSA_0587 464
388919.SSA_0063 388919.SSA_0605 237
388919.SSA_0063 388919.SSA_0611 315
388919.SSA_0063 388919.SSA_0621 234
388919.SSA_0063 388919.SSA_0624 224
388919.SSA_0063 388919.SSA_0625 302
388919.SSA_0063 388919.SSA_0638 432
388919.SSA_0063 388919.SSA_0649 154
388919.SSA_0063 388919.SSA_0657 469
388919.SSA_0063 388919.SSA_0661 198
388919.SSA_0063 388919.SSA_0669 383
388919.SSA_0063 388919.SSA_0671 220
388919.SSA_0063 388919.SSA_0673 153
388919.SSA_0063 388919.SSA_0674 151
388919.SSA_0063 388919.SSA_0675 150
388919.SSA_0063 388919.SSA_0679 740
388919.SSA_0063 388919.SSA_0690 716
388919.SSA_0063 388919.SSA_0706 150
388919.SSA_0063 388919.SSA_0720 192
388919.SSA_0063 388919.SSA_0737 236
388919.SSA_0063 388919.SSA_0744 808
388919.SSA_0063 388919.SSA_0746 441
388919.SSA_0063 388919.SSA_0756 242
388919.SSA_0063 388919.SSA_0767 155
388919.SSA_0063 388919.SSA_0782 310
388919.SSA_0063 388919.SSA_0785 173
388919.SSA_0063 388919.SSA_0787 319
388919.SSA_0063 388919.SSA_0791 278
388919.SSA_0063 388919.SSA_0807 468
388919.SSA_0063 388919.SSA_0815 156
388919.SSA_0063 388919.SSA_0836 156
388919.SSA_0063 388919.SSA_0846 239
388919.SSA_0063 388919.SSA_0848 158
388919.SSA_0063 388919.SSA_0852 358
388919.SSA_0063 388919.SSA_0854 247
388919.SSA_0063 388919.SSA_0861 173
388919.SSA_0063 388919.SSA_0869 181
388919.SSA_0063 388919.SSA_0878 158
388919.SSA_0063 388919.SSA_0899 242
388919.SSA_0063 388919.SSA_0900 156
388919.SSA_0063 388919.SSA_0916 150
388919.SSA_0063 388919.SSA_0946 436
388919.SSA_0063 388919.SSA_0997 379
388919.SSA_0063 388919.SSA_1037 198
388919.SSA_0063 388919.SSA_1061 388
388919.SSA_0063 388919.SSA_1062 324
388919.SSA_0063 388919.SSA_1069 258
388919.SSA_0063 388919.SSA_1070 317
388919.SSA_0063 388919.SSA_1072 263
388919.SSA_0063 388919.SSA_1085 205
388919.SSA_0063 388919.SSA_1091 164
388919.SSA_0063 388919.SSA_1092 274
388919.SSA_0063 388919.SSA_1096 274
388919.SSA_0063 388919.SSA_1134 243
388919.SSA_0063 388919.SSA_1136 505
388919.SSA_0063 388919.SSA_1153 403
388919.SSA_0063 388919.SSA_1155 240
388919.SSA_0063 388919.SSA_1167 189
388919.SSA_0063 388919.SSA_1171 168
388919.SSA_0063 388919.SSA_1184 298
388919.SSA_0063 388919.SSA_1185 261
388919.SSA_0063 388919.SSA_1206 273
388919.SSA_0063 388919.SSA_1207 164
388919.SSA_0063 388919.SSA_1209 302
388919.SSA_0063 388919.SSA_1220 266
388919.SSA_0063 388919.SSA_1233 223
388919.SSA_0063 388919.SSA_1237 154
388919.SSA_0063 388919.SSA_1240 174
388919.SSA_0063 388919.SSA_1245 446
388919.SSA_0063 388919.SSA_1261 157
388919.SSA_0063 388919.SSA_1265 426
388919.SSA_0063 388919.SSA_1271 431
388919.SSA_0063 388919.SSA_1281 162
388919.SSA_0063 388919.SSA_1297 531
388919.SSA_0063 388919.SSA_1302 360
388919.SSA_0063 388919.SSA_1318 176
388919.SSA_0063 388919.SSA_1321 310
388919.SSA_0063 388919.SSA_1349 209
388919.SSA_0063 388919.SSA_1356 498
388919.SSA_0063 388919.SSA_1377 442
388919.SSA_0063 388919.SSA_1398 170
388919.SSA_0063 388919.SSA_1413 225
388919.SSA_0063 388919.SSA_1421 469
388919.SSA_0063 388919.SSA_1423 729
388919.SSA_0063 388919.SSA_1442 307
388919.SSA_0063 388919.SSA_1451 262
388919.SSA_0063 388919.SSA_1452 497
388919.SSA_0063 388919.SSA_1459 232
388919.SSA_0063 388919.SSA_1480 195
388919.SSA_0063 388919.SSA_1483 155
388919.SSA_0063 388919.SSA_1494 278
388919.SSA_0063 388919.SSA_1495 152
388919.SSA_0063 388919.SSA_1520 151
388919.SSA_0063 388919.SSA_1546 191
388919.SSA_0063 388919.SSA_1547 424
388919.SSA_0063 388919.SSA_1551 191
388919.SSA_0063 388919.SSA_1555 412
388919.SSA_0063 388919.SSA_1557 232
388919.SSA_0063 388919.SSA_1560 296
388919.SSA_0063 388919.SSA_1571 393
388919.SSA_0063 388919.SSA_1577 259
388919.SSA_0063 388919.SSA_1601 508
388919.SSA_0063 388919.SSA_1602 237
388919.SSA_0063 388919.SSA_1607 401
388919.SSA_0063 388919.SSA_1611 314
388919.SSA_0063 388919.SSA_1613 206
388919.SSA_0063 388919.SSA_1616 340
388919.SSA_0063 388919.SSA_1626 335
388919.SSA_0063 388919.SSA_1648 192
388919.SSA_0063 388919.SSA_1706 150
388919.SSA_0063 388919.SSA_1711 287
388919.SSA_0063 388919.SSA_1718 152
388919.SSA_0063 388919.SSA_1722 179
388919.SSA_0063 388919.SSA_1762 242
388919.SSA_0063 388919.SSA_1777 154
388919.SSA_0063 388919.SSA_1780 194
388919.SSA_0063 388919.SSA_1782 412
388919.SSA_0063 388919.SSA_1783 443
388919.SSA_0063 388919.SSA_1784 479
388919.SSA_0063 388919.SSA_1787 210
388919.SSA_0063 388919.SSA_1803 342
388919.SSA_0063 388919.SSA_1819 274
388919.SSA_0063 388919.SSA_1826 155
388919.SSA_0063 388919.SSA_1849 208
388919.SSA_0063 388919.SSA_1850 151
388919.SSA_0063 388919.SSA_1852 304
388919.SSA_0063 388919.SSA_1859 692
388919.SSA_0063 388919.SSA_1863 391
388919.SSA_0063 388919.SSA_1869 418
388919.SSA_0063 388919.SSA_1871 198
388919.SSA_0063 388919.SSA_1880 156
388919.SSA_0063 388919.SSA_1906 153
388919.SSA_0063 388919.SSA_1935 157
388919.SSA_0063 388919.SSA_1936 200
388919.SSA_0063 388919.SSA_1940 220
388919.SSA_0063 388919.SSA_1947 215
388919.SSA_0063 388919.SSA_1968 239
388919.SSA_0063 388919.SSA_1978 200
388919.SSA_0063 388919.SSA_1998 171
388919.SSA_0063 388919.SSA_2005 232
388919.SSA_0063 388919.SSA_2007 322
388919.SSA_0063 388919.SSA_2008 163
388919.SSA_0063 388919.SSA_2009 437
388919.SSA_0063 388919.SSA_2030 155
388919.SSA_0063 388919.SSA_2033 192
388919.SSA_0063 388919.SSA_2034 207
388919.SSA_0063 388919.SSA_2037 224
388919.SSA_0063 388919.SSA_2048 199
388919.SSA_0063 388919.SSA_2058 185
388919.SSA_0063 388919.SSA_2059 154
388919.SSA_0063 388919.SSA_2069 303
388919.SSA_0063 388919.SSA_2070 203
388919.SSA_0063 388919.SSA_2072 265
388919.SSA_0063 388919.SSA_2073 550
388919.SSA_0063 388919.SSA_2074 472
388919.SSA_0063 388919.SSA_2088 192
388919.SSA_0063 388919.SSA_2096 378
388919.SSA_0063 388919.SSA_2107 230
388919.SSA_0063 388919.SSA_2108 169
388919.SSA_0063 388919.SSA_2114 243
388919.SSA_0063 388919.SSA_2148 150
388919.SSA_0063 388919.SSA_2157 256
388919.SSA_0063 388919.SSA_2168 168
388919.SSA_0063 388919.SSA_2171 246
388919.SSA_0063 388919.SSA_2173 259
388919.SSA_0063 388919.SSA_2185 315
388919.SSA_0063 388919.SSA_2199 475
388919.SSA_0063 388919.SSA_2210 186
388919.SSA_0063 388919.SSA_2226 269
388919.SSA_0063 388919.SSA_2230 423
388919.SSA_0063 388919.SSA_2239 188
388919.SSA_0063 388919.SSA_2241 202
388919.SSA_0063 388919.SSA_2245 650
388919.SSA_0063 388919.SSA_2246 265
388919.SSA_0063 388919.SSA_2254 994
388919.SSA_0063 388919.SSA_2257 806
388919.SSA_0063 388919.SSA_2260 700
388919.SSA_0063 388919.SSA_2265 200
388919.SSA_0063 388919.SSA_2266 200
388919.SSA_0063 388919.SSA_2267 314
388919.SSA_0063 388919.SSA_2270 432
388919.SSA_0063 388919.SSA_2284 414
388919.SSA_0063 388919.SSA_2287 284
388919.SSA_0063 388919.SSA_2321 158
388919.SSA_0063 388919.SSA_2325 220
388919.SSA_0063 388919.SSA_2340 201
388919.SSA_0063 388919.SSA_2356 484
388919.SSA_0063 388919.SSA_2373 447
388919.SSA_0063 388919.SSA_2381 167
388919.SSA_0063 388919.SSA_2382 180
388919.SSA_0064 388919.SSA_0025 173
388919.SSA_0064 388919.SSA_0051 257
388919.SSA_0064 388919.SSA_0063 865
388919.SSA_0064 388919.SSA_0065 465
388919.SSA_0064 388919.SSA_0066 462
388919.SSA_0064 388919.SSA_0067 462
388919.SSA_0064 388919.SSA_0068 260
388919.SSA_0064 388919.SSA_0069 189
388919.SSA_0064 388919.SSA_0070 168
388919.SSA_0064 388919.SSA_0071 150
388919.SSA_0064 388919.SSA_0072 161
388919.SSA_0064 388919.SSA_0104 624
388919.SSA_0064 388919.SSA_0197 195
388919.SSA_0064 388919.SSA_0286 235
388919.SSA_0064 388919.SSA_0314 277
388919.SSA_0064 388919.SSA_0333 203
388919.SSA_0064 388919.SSA_0334 203
388919.SSA_0064 388919.SSA_0335 203
388919.SSA_0064 388919.SSA_0336 201
388919.SSA_0064 388919.SSA_0614 218
388919.SSA_0064 388919.SSA_0760 157
388919.SSA_0064 388919.SSA_0798 188
388919.SSA_0064 388919.SSA_0812 692
388919.SSA_0064 388919.SSA_0813 692
388919.SSA_0064 388919.SSA_0844 283
388919.SSA_0064 388919.SSA_0904 166
388919.SSA_0064 388919.SSA_0912 264
388919.SSA_0064 388919.SSA_0914 290
388919.SSA_0064 388919.SSA_0984 170
388919.SSA_0064 388919.SSA_0992 159
388919.SSA_0064 388919.SSA_1031 268
388919.SSA_0064 388919.SSA_1125 172
388919.SSA_0064 388919.SSA_1134 154
388919.SSA_0064 388919.SSA_1238 349
388919.SSA_0064 388919.SSA_1386 172
388919.SSA_0064 388919.SSA_1404 192
388919.SSA_0064 388919.SSA_1421 154
388919.SSA_0064 388919.SSA_1439 152
388919.SSA_0064 388919.SSA_1608 196
388919.SSA_0064 388919.SSA_1612 554
388919.SSA_0064 388919.SSA_1613 554
388919.SSA_0064 388919.SSA_1616 203
388919.SSA_0064 388919.SSA_1764 192
388919.SSA_0064 388919.SSA_1773 263
388919.SSA_0064 388919.SSA_2001 222
388919.SSA_0064 388919.SSA_2014 195
388919.SSA_0064 388919.SSA_2055 266
388919.SSA_0064 388919.SSA_2066 286
388919.SSA_0064 388919.SSA_2069 538
388919.SSA_0064 388919.SSA_2070 287
388919.SSA_0064 388919.SSA_2072 283
388919.SSA_0064 388919.SSA_2073 668
388919.SSA_0064 388919.SSA_2114 154
388919.SSA_0064 388919.SSA_2121 256
388919.SSA_0064 388919.SSA_2184 692
388919.SSA_0064 388919.SSA_2185 566
388919.SSA_0064 388919.SSA_2189 192
388919.SSA_0064 388919.SSA_2197 158
388919.SSA_0064 388919.SSA_2209 150
388919.SSA_0064 388919.SSA_2227 276
388919.SSA_0064 388919.SSA_2239 282
388919.SSA_0064 388919.SSA_2241 268
388919.SSA_0064 388919.SSA_2245 196
388919.SSA_0064 388919.SSA_2265 200
388919.SSA_0064 388919.SSA_2266 200
388919.SSA_0064 388919.SSA_2383 180
388919.SSA_0065 388919.SSA_0001 267
388919.SSA_0065 388919.SSA_0023 239
388919.SSA_0065 388919.SSA_0032 192
388919.SSA_0065 388919.SSA_0039 196
388919.SSA_0065 388919.SSA_0040 196
388919.SSA_0065 388919.SSA_0046 198
388919.SSA_0065 388919.SSA_0063 716
388919.SSA_0065 388919.SSA_0064 465
388919.SSA_0065 388919.SSA_0066 877
388919.SSA_0065 388919.SSA_0067 877
388919.SSA_0065 388919.SSA_0068 483
388919.SSA_0065 388919.SSA_0069 260
388919.SSA_0065 388919.SSA_0070 210
388919.SSA_0065 388919.SSA_0071 165
388919.SSA_0065 388919.SSA_0072 163
388919.SSA_0065 388919.SSA_0073 160
388919.SSA_0065 388919.SSA_0074 158
388919.SSA_0065 388919.SSA_0075 152
388919.SSA_0065 388919.SSA_0076 152
388919.SSA_0065 388919.SSA_0095 200
388919.SSA_0065 388919.SSA_0097 198
388919.SSA_0065 388919.SSA_0098 233
388919.SSA_0065 388919.SSA_0106 201
388919.SSA_0065 388919.SSA_0107 197
388919.SSA_0065 388919.SSA_0108 196
388919.SSA_0065 388919.SSA_0109 196
388919.SSA_0065 388919.SSA_0110 196
388919.SSA_0065 388919.SSA_0129 225
388919.SSA_0065 388919.SSA_0178 291
388919.SSA_0065 388919.SSA_0184 192
388919.SSA_0065 388919.SSA_0211 161
388919.SSA_0065 388919.SSA_0306 286
388919.SSA_0065 388919.SSA_0307 264
388919.SSA_0065 388919.SSA_0326 182
388919.SSA_0065 388919.SSA_0329 219
388919.SSA_0065 388919.SSA_0357 161
388919.SSA_0065 388919.SSA_0362 161
388919.SSA_0065 388919.SSA_0378 220
388919.SSA_0065 388919.SSA_0486 195
388919.SSA_0065 388919.SSA_0540 219
388919.SSA_0065 388919.SSA_0644 260
388919.SSA_0065 388919.SSA_0653 156
388919.SSA_0065 388919.SSA_0690 156
388919.SSA_0065 388919.SSA_0716 390
388919.SSA_0065 388919.SSA_0730 247
388919.SSA_0065 388919.SSA_0734 247
388919.SSA_0065 388919.SSA_0783 158
388919.SSA_0065 388919.SSA_0791 232
388919.SSA_0065 388919.SSA_0802 200
388919.SSA_0065 388919.SSA_0803 200
388919.SSA_0065 388919.SSA_0804 222
388919.SSA_0065 388919.SSA_0847 151
388919.SSA_0065 388919.SSA_0877 233
388919.SSA_0065 388919.SSA_0883 235
388919.SSA_0065 388919.SSA_0901 151
388919.SSA_0065 388919.SSA_0937 222
388919.SSA_0065 388919.SSA_0941 223
388919.SSA_0065 388919.SSA_0942 267
388919.SSA_0065 388919.SSA_0943 267
388919.SSA_0065 388919.SSA_0944 232
388919.SSA_0065 388919.SSA_0945 232
388919.SSA_0065 388919.SSA_0946 260
388919.SSA_0065 388919.SSA_0963 278
388919.SSA_0065 388919.SSA_0994 158
388919.SSA_0065 388919.SSA_1047 298
388919.SSA_0065 388919.SSA_1048 185
388919.SSA_0065 388919.SSA_1050 184
388919.SSA_0065 388919.SSA_1051 184
388919.SSA_0065 388919.SSA_1057 177
388919.SSA_0065 388919.SSA_1094 222
388919.SSA_0065 388919.SSA_1115 192
388919.SSA_0065 388919.SSA_1117 161
388919.SSA_0065 388919.SSA_1121 192
388919.SSA_0065 388919.SSA_1122 161
388919.SSA_0065 388919.SSA_1124 350
388919.SSA_0065 388919.SSA_1125 350
388919.SSA_0065 388919.SSA_1151 219
388919.SSA_0065 388919.SSA_1152 320
388919.SSA_0065 388919.SSA_1153 320
388919.SSA_0065 388919.SSA_1154 416
388919.SSA_0065 388919.SSA_1155 303
388919.SSA_0065 388919.SSA_1205 161
388919.SSA_0065 388919.SSA_1213 177
388919.SSA_0065 388919.SSA_1235 192
388919.SSA_0065 388919.SSA_1256 206
388919.SSA_0065 388919.SSA_1272 267
388919.SSA_0065 388919.SSA_1297 240
388919.SSA_0065 388919.SSA_1383 239
388919.SSA_0065 388919.SSA_1386 350
388919.SSA_0065 388919.SSA_1413 223
388919.SSA_0065 388919.SSA_1416 198
388919.SSA_0065 388919.SSA_1446 292
388919.SSA_0065 388919.SSA_1469 192
388919.SSA_0065 388919.SSA_1494 232
388919.SSA_0065 388919.SSA_1497 272
388919.SSA_0065 388919.SSA_1547 688
388919.SSA_0065 388919.SSA_1553 337
388919.SSA_0065 388919.SSA_1605 238
388919.SSA_0065 388919.SSA_1698 520
388919.SSA_0065 388919.SSA_1699 515
388919.SSA_0065 388919.SSA_1712 222
388919.SSA_0065 388919.SSA_1732 300
388919.SSA_0065 388919.SSA_1784 164
388919.SSA_0065 388919.SSA_1802 163
388919.SSA_0065 388919.SSA_1828 219
388919.SSA_0065 388919.SSA_1835 156
388919.SSA_0065 388919.SSA_1917 199
388919.SSA_0065 388919.SSA_1932 156
388919.SSA_0065 388919.SSA_1972 196
388919.SSA_0065 388919.SSA_1973 196
388919.SSA_0065 388919.SSA_1974 196
388919.SSA_0065 388919.SSA_1975 196
388919.SSA_0065 388919.SSA_1999 355
388919.SSA_0065 388919.SSA_2048 156
388919.SSA_0065 388919.SSA_2052 161
388919.SSA_0065 388919.SSA_2058 152
388919.SSA_0065 388919.SSA_2075 265
388919.SSA_0065 388919.SSA_2076 200
388919.SSA_0065 388919.SSA_2108 221
388919.SSA_0065 388919.SSA_2185 204
388919.SSA_0065 388919.SSA_2220 179
388919.SSA_0065 388919.SSA_2222 759
388919.SSA_0065 388919.SSA_2223 703
388919.SSA_0065 388919.SSA_2224 567
388919.SSA_0065 388919.SSA_2225 692
388919.SSA_0065 388919.SSA_2244 222
388919.SSA_0065 388919.SSA_2257 196
388919.SSA_0065 388919.SSA_2289 247
388919.SSA_0065 388919.SSA_2340 200
388919.SSA_0065 388919.SSA_2363 233
388919.SSA_0065 388919.SSA_2368 156
388919.SSA_0065 388919.SSA_2387 247
388919.SSA_0065 388919.SSA_2389 247
388919.SSA_0066 388919.SSA_0039 196
388919.SSA_0066 388919.SSA_0040 196
388919.SSA_0066 388919.SSA_0046 198
388919.SSA_0066 388919.SSA_0063 623
388919.SSA_0066 388919.SSA_0064 462
388919.SSA_0066 388919.SSA_0065 877
388919.SSA_0066 388919.SSA_0067 925
388919.SSA_0066 388919.SSA_0068 493
388919.SSA_0066 388919.SSA_0069 261
388919.SSA_0066 388919.SSA_0070 210
388919.SSA_0066 388919.SSA_0071 165
388919.SSA_0066 388919.SSA_0072 163
388919.SSA_0066 388919.SSA_0073 175
388919.SSA_0066 388919.SSA_0074 158
388919.SSA_0066 388919.SSA_0075 152
388919.SSA_0066 388919.SSA_0076 152
388919.SSA_0066 388919.SSA_0081 182
388919.SSA_0066 388919.SSA_0095 200
388919.SSA_0066 388919.SSA_0097 198
388919.SSA_0066 388919.SSA_0106 201
388919.SSA_0066 388919.SSA_0107 197
388919.SSA_0066 388919.SSA_0108 196
388919.SSA_0066 388919.SSA_0109 196
388919.SSA_0066 388919.SSA_0110 196
388919.SSA_0066 388919.SSA_0129 182
388919.SSA_0066 388919.SSA_0198 239
388919.SSA_0066 388919.SSA_0247 152
388919.SSA_0066 388919.SSA_0328 191
388919.SSA_0066 388919.SSA_0514 164
388919.SSA_0066 388919.SSA_0644 200
388919.SSA_0066 388919.SSA_0656 150
388919.SSA_0066 388919.SSA_0807 155
388919.SSA_0066 388919.SSA_0830 261
388919.SSA_0066 388919.SSA_0939 157
388919.SSA_0066 388919.SSA_1018 190
388919.SSA_0066 388919.SSA_1124 253
388919.SSA_0066 388919.SSA_1161 159
388919.SSA_0066 388919.SSA_1170 169
388919.SSA_0066 388919.SSA_1339 157
388919.SSA_0066 388919.SSA_1557 153
388919.SSA_0066 388919.SSA_1812 156
388919.SSA_0066 388919.SSA_1863 217
388919.SSA_0066 388919.SSA_1917 199
388919.SSA_0066 388919.SSA_2075 265
388919.SSA_0066 388919.SSA_2076 200
388919.SSA_0066 388919.SSA_2084 171
388919.SSA_0066 388919.SSA_2148 191
388919.SSA_0066 388919.SSA_2179 190
388919.SSA_0066 388919.SSA_2185 204
388919.SSA_0066 388919.SSA_2237 239
388919.SSA_0066 388919.SSA_2258 173
388919.SSA_0066 388919.SSA_2311 168
388919.SSA_0066 388919.SSA_2340 196
388919.SSA_0067 388919.SSA_0005 155
388919.SSA_0067 388919.SSA_0039 196
388919.SSA_0067 388919.SSA_0040 196
388919.SSA_0067 388919.SSA_0046 198
388919.SSA_0067 388919.SSA_0062 217
388919.SSA_0067 388919.SSA_0063 623
388919.SSA_0067 388919.SSA_0064 462
388919.SSA_0067 388919.SSA_0065 877
388919.SSA_0067 388919.SSA_0066 925
388919.SSA_0067 388919.SSA_0068 485
388919.SSA_0067 388919.SSA_0069 261
388919.SSA_0067 388919.SSA_0070 210
388919.SSA_0067 388919.SSA_0071 165
388919.SSA_0067 388919.SSA_0072 163
388919.SSA_0067 388919.SSA_0073 160
388919.SSA_0067 388919.SSA_0074 158
388919.SSA_0067 388919.SSA_0075 152
388919.SSA_0067 388919.SSA_0076 152
388919.SSA_0067 388919.SSA_0077 170
388919.SSA_0067 388919.SSA_0079 169
388919.SSA_0067 388919.SSA_0095 200
388919.SSA_0067 388919.SSA_0097 198
388919.SSA_0067 388919.SSA_0103 204
388919.SSA_0067 388919.SSA_0104 287
388919.SSA_0067 388919.SSA_0106 201
388919.SSA_0067 388919.SSA_0107 197
388919.SSA_0067 388919.SSA_0108 196
388919.SSA_0067 388919.SSA_0109 196
388919.SSA_0067 388919.SSA_0110 196
388919.SSA_0067 388919.SSA_0178 268
388919.SSA_0067 388919.SSA_0183 196
388919.SSA_0067 388919.SSA_0217 258
388919.SSA_0067 388919.SSA_0293 384
388919.SSA_0067 388919.SSA_0300 203
388919.SSA_0067 388919.SSA_0301 222
388919.SSA_0067 388919.SSA_0305 167
388919.SSA_0067 388919.SSA_0315 156
388919.SSA_0067 388919.SSA_0320 184
388919.SSA_0067 388919.SSA_0328 191
388919.SSA_0067 388919.SSA_0374 168
388919.SSA_0067 388919.SSA_0419 286
388919.SSA_0067 388919.SSA_0644 200
388919.SSA_0067 388919.SSA_0684 152
388919.SSA_0067 388919.SSA_0712 207
388919.SSA_0067 388919.SSA_0807 264
388919.SSA_0067 388919.SSA_0858 263
388919.SSA_0067 388919.SSA_0967 169
388919.SSA_0067 388919.SSA_0977 153
388919.SSA_0067 388919.SSA_1002 286
388919.SSA_0067 388919.SSA_1003 327
388919.SSA_0067 388919.SSA_1021 153
388919.SSA_0067 388919.SSA_1040 154
388919.SSA_0067 388919.SSA_1041 154
388919.SSA_0067 388919.SSA_1118 168
388919.SSA_0067 388919.SSA_1124 305
388919.SSA_0067 388919.SSA_1144 152
388919.SSA_0067 388919.SSA_1297 156
388919.SSA_0067 388919.SSA_1313 183
388919.SSA_0067 388919.SSA_1325 190
388919.SSA_0067 388919.SSA_1376 338
388919.SSA_0067 388919.SSA_1409 231
388919.SSA_0067 388919.SSA_1410 291
388919.SSA_0067 388919.SSA_1411 268
388919.SSA_0067 388919.SSA_1429 190
388919.SSA_0067 388919.SSA_1430 198
388919.SSA_0067 388919.SSA_1466 154
388919.SSA_0067 388919.SSA_1502 256
388919.SSA_0067 388919.SSA_1506 170
388919.SSA_0067 388919.SSA_1507 272
388919.SSA_0067 388919.SSA_1508 271
388919.SSA_0067 388919.SSA_1513 170
388919.SSA_0067 388919.SSA_1519 376
388919.SSA_0067 388919.SSA_1587 209
388919.SSA_0067 388919.SSA_1615 243
388919.SSA_0067 388919.SSA_1635 263
388919.SSA_0067 388919.SSA_1670 172
388919.SSA_0067 388919.SSA_1736 263
388919.SSA_0067 388919.SSA_1738 236
388919.SSA_0067 388919.SSA_1765 165
388919.SSA_0067 388919.SSA_1770 256
388919.SSA_0067 388919.SSA_1834 156
388919.SSA_0067 388919.SSA_1842 258
388919.SSA_0067 388919.SSA_1890 168
388919.SSA_0067 388919.SSA_1893 283
388919.SSA_0067 388919.SSA_1917 424
388919.SSA_0067 388919.SSA_1921 283
388919.SSA_0067 388919.SSA_1958 151
388919.SSA_0067 388919.SSA_1960 150
388919.SSA_0067 388919.SSA_1972 309
388919.SSA_0067 388919.SSA_1986 213
388919.SSA_0067 388919.SSA_2023 435
388919.SSA_0067 388919.SSA_2070 182
388919.SSA_0067 388919.SSA_2148 191
388919.SSA_0067 388919.SSA_2159 179
388919.SSA_0067 388919.SSA_2185 204
388919.SSA_0067 388919.SSA_2198 152
388919.SSA_0067 388919.SSA_2211 211
388919.SSA_0067 388919.SSA_2220 267
388919.SSA_0067 388919.SSA_2222 195
388919.SSA_0067 388919.SSA_2223 192
388919.SSA_0067 388919.SSA_2340 196
388919.SSA_0067 388919.SSA_2355 171
388919.SSA_0068 388919.SSA_0040 200
388919.SSA_0068 388919.SSA_0046 180
388919.SSA_0068 388919.SSA_0063 260
388919.SSA_0068 388919.SSA_0064 260
388919.SSA_0068 388919.SSA_0065 483
388919.SSA_0068 388919.SSA_0066 493
388919.SSA_0068 388919.SSA_0067 485
388919.SSA_0068 388919.SSA_0069 444
388919.SSA_0068 388919.SSA_0070 317
388919.SSA_0068 388919.SSA_0071 210
388919.SSA_0068 388919.SSA_0072 221
388919.SSA_0068 388919.SSA_0073 192
388919.SSA_0068 388919.SSA_0074 187
388919.SSA_0068 388919.SSA_0075 172
388919.SSA_0068 388919.SSA_0076 172
388919.SSA_0068 388919.SSA_0077 176
388919.SSA_0068 388919.SSA_0078 206
388919.SSA_0068 388919.SSA_0079 189
388919.SSA_0068 388919.SSA_0080 150
388919.SSA_0068 388919.SSA_0095 242
388919.SSA_0068 388919.SSA_0097 201
388919.SSA_0068 388919.SSA_0104 186
388919.SSA_0068 388919.SSA_0106 197
388919.SSA_0068 388919.SSA_0140 151
388919.SSA_0068 388919.SSA_0176 158
388919.SSA_0068 388919.SSA_0192 307
388919.SSA_0068 388919.SSA_0226 150
388919.SSA_0068 388919.SSA_0256 412
388919.SSA_0068 388919.SSA_0277 350
388919.SSA_0068 388919.SSA_0285 958
388919.SSA_0068 388919.SSA_0286 219
388919.SSA_0068 388919.SSA_0287 159
388919.SSA_0068 388919.SSA_0297 150
388919.SSA_0068 388919.SSA_0302 245
388919.SSA_0068 388919.SSA_0306 151
388919.SSA_0068 388919.SSA_0307 206
388919.SSA_0068 388919.SSA_0322 150
388919.SSA_0068 388919.SSA_0342 977
388919.SSA_0068 388919.SSA_0343 186
388919.SSA_0068 388919.SSA_0350 150
388919.SSA_0068 388919.SSA_0369 160
388919.SSA_0068 388919.SSA_0371 160
388919.SSA_0068 388919.SSA_0382 186
388919.SSA_0068 388919.SSA_0391 165
388919.SSA_0068 388919.SSA_0447 150
388919.SSA_0068 388919.SSA_0482 186
388919.SSA_0068 388919.SSA_0509 248
388919.SSA_0068 388919.SSA_0513 186
388919.SSA_0068 388919.SSA_0514 221
388919.SSA_0068 388919.SSA_0515 261
388919.SSA_0068 388919.SSA_0516 150
388919.SSA_0068 388919.SSA_0518 416
388919.SSA_0068 388919.SSA_0519 388
388919.SSA_0068 388919.SSA_0520 256
388919.SSA_0068 388919.SSA_0521 414
388919.SSA_0068 388919.SSA_0522 404
388919.SSA_0068 388919.SSA_0523 917
388919.SSA_0068 388919.SSA_0524 398
388919.SSA_0068 388919.SSA_0525 398
388919.SSA_0068 388919.SSA_0527 339
388919.SSA_0068 388919.SSA_0529 523
388919.SSA_0068 388919.SSA_0530 416
388919.SSA_0068 388919.SSA_0531 218
388919.SSA_0068 388919.SSA_0532 251
388919.SSA_0068 388919.SSA_0538 164
388919.SSA_0068 388919.SSA_0539 251
388919.SSA_0068 388919.SSA_0541 307
388919.SSA_0068 388919.SSA_0567 162
388919.SSA_0068 388919.SSA_0632 168
388919.SSA_0068 388919.SSA_0653 175
388919.SSA_0068 388919.SSA_0671 158
388919.SSA_0068 388919.SSA_0703 213
388919.SSA_0068 388919.SSA_0709 150
388919.SSA_0068 388919.SSA_0755 175
388919.SSA_0068 388919.SSA_0760 168
388919.SSA_0068 388919.SSA_0774 913
388919.SSA_0068 388919.SSA_0777 150
388919.SSA_0068 388919.SSA_0809 162
388919.SSA_0068 388919.SSA_0848 219
388919.SSA_0068 388919.SSA_0851 172
388919.SSA_0068 388919.SSA_0859 155
388919.SSA_0068 388919.SSA_0878 151
388919.SSA_0068 388919.SSA_0886 236
388919.SSA_0068 388919.SSA_0891 282
388919.SSA_0068 388919.SSA_0908 235
388919.SSA_0068 388919.SSA_0921 393
388919.SSA_0068 388919.SSA_0962 150
388919.SSA_0068 388919.SSA_0975 899
388919.SSA_0068 388919.SSA_0977 187
388919.SSA_0068 388919.SSA_1010 329
388919.SSA_0068 388919.SSA_1035 165
388919.SSA_0068 388919.SSA_1074 176
388919.SSA_0068 388919.SSA_1094 150
388919.SSA_0068 388919.SSA_1098 151
388919.SSA_0068 388919.SSA_1140 902
388919.SSA_0068 388919.SSA_1167 152
388919.SSA_0068 388919.SSA_1173 168
388919.SSA_0068 388919.SSA_1175 902
388919.SSA_0068 388919.SSA_1176 428
388919.SSA_0068 388919.SSA_1204 308
388919.SSA_0068 388919.SSA_1207 923
388919.SSA_0068 388919.SSA_1209 155
388919.SSA_0068 388919.SSA_1216 216
388919.SSA_0068 388919.SSA_1221 569
388919.SSA_0068 388919.SSA_1260 171
388919.SSA_0068 388919.SSA_1276 168
388919.SSA_0068 388919.SSA_1303 150
388919.SSA_0068 388919.SSA_1386 900
388919.SSA_0068 388919.SSA_1415 212
388919.SSA_0068 388919.SSA_1462 157
388919.SSA_0068 388919.SSA_1467 150
388919.SSA_0068 388919.SSA_1484 175
388919.SSA_0068 388919.SSA_1555 399
388919.SSA_0068 388919.SSA_1576 339
388919.SSA_0068 388919.SSA_1577 162
388919.SSA_0068 388919.SSA_1583 152
388919.SSA_0068 388919.SSA_1692 168
388919.SSA_0068 388919.SSA_1712 156
388919.SSA_0068 388919.SSA_1749 629
388919.SSA_0068 388919.SSA_1770 160
388919.SSA_0068 388919.SSA_1809 150
388919.SSA_0068 388919.SSA_1811 181
388919.SSA_0068 388919.SSA_1839 161
388919.SSA_0068 388919.SSA_1917 845
388919.SSA_0068 388919.SSA_1928 178
388919.SSA_0068 388919.SSA_1930 899
388919.SSA_0068 388919.SSA_1931 899
388919.SSA_0068 388919.SSA_1932 901
388919.SSA_0068 388919.SSA_1934 899
388919.SSA_0068 388919.SSA_1938 281
388919.SSA_0068 388919.SSA_1965 200
388919.SSA_0068 388919.SSA_1967 241
388919.SSA_0068 388919.SSA_1970 908
388919.SSA_0068 388919.SSA_1998 310
388919.SSA_0068 388919.SSA_2000 240
388919.SSA_0068 388919.SSA_2001 540
388919.SSA_0068 388919.SSA_2007 240
388919.SSA_0068 388919.SSA_2060 268
388919.SSA_0068 388919.SSA_2061 209
388919.SSA_0068 388919.SSA_2076 215
388919.SSA_0068 388919.SSA_2088 247
388919.SSA_0068 388919.SSA_2108 221
388919.SSA_0068 388919.SSA_2152 235
388919.SSA_0068 388919.SSA_2153 235
388919.SSA_0068 388919.SSA_2203 204
388919.SSA_0068 388919.SSA_2221 175
388919.SSA_0068 388919.SSA_2257 159
388919.SSA_0068 388919.SSA_2265 153
388919.SSA_0068 388919.SSA_2266 198
388919.SSA_0069 388919.SSA_0063 189
388919.SSA_0069 388919.SSA_0064 189
388919.SSA_0069 388919.SSA_0065 260
388919.SSA_0069 388919.SSA_0066 261
388919.SSA_0069 388919.SSA_0067 261
388919.SSA_0069 388919.SSA_0068 444
388919.SSA_0069 388919.SSA_0070 562
388919.SSA_0069 388919.SSA_0071 295
388919.SSA_0069 388919.SSA_0072 284
388919.SSA_0069 388919.SSA_0073 265
388919.SSA_0069 388919.SSA_0074 253
388919.SSA_0069 388919.SSA_0075 218
388919.SSA_0069 388919.SSA_0076 218
388919.SSA_0069 388919.SSA_0077 196
388919.SSA_0069 388919.SSA_0078 180
388919.SSA_0069 388919.SSA_0079 172
388919.SSA_0069 388919.SSA_0080 165
388919.SSA_0069 388919.SSA_1059 192
388919.SSA_0070 388919.SSA_0053 192
388919.SSA_0070 388919.SSA_0063 168
388919.SSA_0070 388919.SSA_0064 168
388919.SSA_0070 388919.SSA_0065 210
388919.SSA_0070 388919.SSA_0066 210
388919.SSA_0070 388919.SSA_0067 210
388919.SSA_0070 388919.SSA_0068 317
388919.SSA_0070 388919.SSA_0069 562
388919.SSA_0070 388919.SSA_0071 465
388919.SSA_0070 388919.SSA_0072 388
388919.SSA_0070 388919.SSA_0073 658
388919.SSA_0070 388919.SSA_0074 334
388919.SSA_0070 388919.SSA_0075 274
388919.SSA_0070 388919.SSA_0076 304
388919.SSA_0070 388919.SSA_0077 237
388919.SSA_0070 388919.SSA_0078 602
388919.SSA_0070 388919.SSA_0079 665
388919.SSA_0070 388919.SSA_0080 183
388919.SSA_0070 388919.SSA_0094 196
388919.SSA_0070 388919.SSA_0200 162
388919.SSA_0070 388919.SSA_0201 184
388919.SSA_0070 388919.SSA_0271 196
388919.SSA_0070 388919.SSA_0273 212
388919.SSA_0070 388919.SSA_0511 152
388919.SSA_0070 388919.SSA_0543 198
388919.SSA_0070 388919.SSA_0547 201
388919.SSA_0070 388919.SSA_0548 201
388919.SSA_0070 388919.SSA_0549 203
388919.SSA_0070 388919.SSA_0671 233
388919.SSA_0070 388919.SSA_0733 384
388919.SSA_0070 388919.SSA_0773 156
388919.SSA_0070 388919.SSA_0845 179
388919.SSA_0070 388919.SSA_0984 173
388919.SSA_0070 388919.SSA_1063 162
388919.SSA_0070 388919.SSA_1065 217
388919.SSA_0070 388919.SSA_1119 161
388919.SSA_0070 388919.SSA_1120 212
388919.SSA_0070 388919.SSA_1130 162
388919.SSA_0070 388919.SSA_1161 326
388919.SSA_0070 388919.SSA_1180 408
388919.SSA_0070 388919.SSA_1366 208
388919.SSA_0070 388919.SSA_1377 156
388919.SSA_0070 388919.SSA_1513 231
388919.SSA_0070 388919.SSA_1680 196
388919.SSA_0070 388919.SSA_1771 269
388919.SSA_0070 388919.SSA_1913 156
388919.SSA_0070 388919.SSA_1948 224
388919.SSA_0070 388919.SSA_2013 235
388919.SSA_0070 388919.SSA_2023 162
388919.SSA_0070 388919.SSA_2044 253
388919.SSA_0070 388919.SSA_2101 171
388919.SSA_0070 388919.SSA_2136 200
388919.SSA_0070 388919.SSA_2145 226
388919.SSA_0070 388919.SSA_2179 184
388919.SSA_0070 388919.SSA_2331 166
388919.SSA_0070 388919.SSA_2352 216
388919.SSA_0071 388919.SSA_0033 156
388919.SSA_0071 388919.SSA_0035 164
388919.SSA_0071 388919.SSA_0063 158
388919.SSA_0071 388919.SSA_0064 150
388919.SSA_0071 388919.SSA_0065 165
388919.SSA_0071 388919.SSA_0066 165
388919.SSA_0071 388919.SSA_0067 165
388919.SSA_0071 388919.SSA_0068 210
388919.SSA_0071 388919.SSA_0069 295
388919.SSA_0071 388919.SSA_0070 465
388919.SSA_0071 388919.SSA_0072 813
388919.SSA_0071 388919.SSA_0073 838
388919.SSA_0071 388919.SSA_0074 714
388919.SSA_0071 388919.SSA_0075 742
388919.SSA_0071 388919.SSA_0076 759
388919.SSA_0071 388919.SSA_0077 465
388919.SSA_0071 388919.SSA_0078 627
388919.SSA_0071 388919.SSA_0079 968
388919.SSA_0071 388919.SSA_0080 258
388919.SSA_0071 388919.SSA_0081 624
388919.SSA_0071 388919.SSA_0094 249
388919.SSA_0071 388919.SSA_0145 152
388919.SSA_0071 388919.SSA_0265 174
388919.SSA_0071 388919.SSA_0267 307
388919.SSA_0071 388919.SSA_0379 209
388919.SSA_0071 388919.SSA_0383 168
388919.SSA_0071 388919.SSA_0390 224
388919.SSA_0071 388919.SSA_0456 209
388919.SSA_0071 388919.SSA_0457 307
388919.SSA_0071 388919.SSA_0605 257
388919.SSA_0071 388919.SSA_0721 257
388919.SSA_0071 388919.SSA_0746 734
388919.SSA_0071 388919.SSA_0813 168
388919.SSA_0071 388919.SSA_0899 196
388919.SSA_0071 388919.SSA_1003 313
388919.SSA_0071 388919.SSA_1005 156
388919.SSA_0071 388919.SSA_1063 165
388919.SSA_0071 388919.SSA_1081 152
388919.SSA_0071 388919.SSA_1090 814
388919.SSA_0071 388919.SSA_1163 187
388919.SSA_0071 388919.SSA_1193 341
388919.SSA_0071 388919.SSA_1245 162
388919.SSA_0071 388919.SSA_1299 260
388919.SSA_0071 388919.SSA_1361 174
388919.SSA_0071 388919.SSA_1459 198
388919.SSA_0071 388919.SSA_1564 150
388919.SSA_0071 388919.SSA_1668 160
388919.SSA_0071 388919.SSA_1678 227
388919.SSA_0071 388919.SSA_1752 209
388919.SSA_0071 388919.SSA_1809 209
388919.SSA_0071 388919.SSA_1865 168
388919.SSA_0071 388919.SSA_1893 950
388919.SSA_0071 388919.SSA_1974 227
388919.SSA_0071 388919.SSA_1987 169
388919.SSA_0071 388919.SSA_1993 169
388919.SSA_0071 388919.SSA_2136 268
388919.SSA_0071 388919.SSA_2138 197
388919.SSA_0071 388919.SSA_2139 196
388919.SSA_0071 388919.SSA_2140 196
388919.SSA_0071 388919.SSA_2183 256
388919.SSA_0071 388919.SSA_2216 256
388919.SSA_0071 388919.SSA_2284 496
388919.SSA_0071 388919.SSA_2360 208
388919.SSA_0072 388919.SSA_0064 161
388919.SSA_0072 388919.SSA_0065 163
388919.SSA_0072 388919.SSA_0066 163
388919.SSA_0072 388919.SSA_0067 163
388919.SSA_0072 388919.SSA_0068 221
388919.SSA_0072 388919.SSA_0069 284
388919.SSA_0072 388919.SSA_0070 388
388919.SSA_0072 388919.SSA_0071 813
388919.SSA_0072 388919.SSA_0073 771
388919.SSA_0072 388919.SSA_0074 981
388919.SSA_0072 388919.SSA_0075 921
388919.SSA_0072 388919.SSA_0076 929
388919.SSA_0072 388919.SSA_0077 426
388919.SSA_0072 388919.SSA_0078 342
388919.SSA_0072 388919.SSA_0079 336
388919.SSA_0072 388919.SSA_0080 267
388919.SSA_0072 388919.SSA_0097 302
388919.SSA_0072 388919.SSA_0140 217
388919.SSA_0072 388919.SSA_0218 723
388919.SSA_0072 388919.SSA_0250 152
388919.SSA_0072 388919.SSA_0251 153
388919.SSA_0072 388919.SSA_0262 228
388919.SSA_0072 388919.SSA_0298 157
388919.SSA_0072 388919.SSA_0318 334
388919.SSA_0072 388919.SSA_0325 198
388919.SSA_0072 388919.SSA_0328 228
388919.SSA_0072 388919.SSA_0379 150
388919.SSA_0072 388919.SSA_0418 164
388919.SSA_0072 388919.SSA_0456 150
388919.SSA_0072 388919.SSA_0474 175
388919.SSA_0072 388919.SSA_0656 280
388919.SSA_0072 388919.SSA_0690 217
388919.SSA_0072 388919.SSA_0691 177
388919.SSA_0072 388919.SSA_0706 286
388919.SSA_0072 388919.SSA_0738 297
388919.SSA_0072 388919.SSA_0772 300
388919.SSA_0072 388919.SSA_0777 155
388919.SSA_0072 388919.SSA_0804 202
388919.SSA_0072 388919.SSA_0859 181
388919.SSA_0072 388919.SSA_0864 263
388919.SSA_0072 388919.SSA_0868 168
388919.SSA_0072 388919.SSA_0870 312
388919.SSA_0072 388919.SSA_0871 308
388919.SSA_0072 388919.SSA_0878 176
388919.SSA_0072 388919.SSA_0886 234
388919.SSA_0072 388919.SSA_0943 200
388919.SSA_0072 388919.SSA_0964 286
388919.SSA_0072 388919.SSA_1001 164
388919.SSA_0072 388919.SSA_1003 765
388919.SSA_0072 388919.SSA_1004 877
388919.SSA_0072 388919.SSA_1005 882
388919.SSA_0072 388919.SSA_1006 217
388919.SSA_0072 388919.SSA_1010 152
388919.SSA_0072 388919.SSA_1021 174
388919.SSA_0072 388919.SSA_1040 260
388919.SSA_0072 388919.SSA_1041 260
388919.SSA_0072 388919.SSA_1043 162
388919.SSA_0072 388919.SSA_1044 163
388919.SSA_0072 388919.SSA_1047 215
388919.SSA_0072 388919.SSA_1048 194
388919.SSA_0072 388919.SSA_1049 641
388919.SSA_0072 388919.SSA_1050 428
388919.SSA_0072 388919.SSA_1051 546
388919.SSA_0072 388919.SSA_1081 179
388919.SSA_0072 388919.SSA_1133 247
388919.SSA_0072 388919.SSA_1189 171
388919.SSA_0072 388919.SSA_1220 231
388919.SSA_0072 388919.SSA_1298 477
388919.SSA_0072 388919.SSA_1299 907
388919.SSA_0072 388919.SSA_1300 953
388919.SSA_0072 388919.SSA_1457 440
388919.SSA_0072 388919.SSA_1465 260
388919.SSA_0072 388919.SSA_1483 202
388919.SSA_0072 388919.SSA_1484 163
388919.SSA_0072 388919.SSA_1495 292
388919.SSA_0072 388919.SSA_1520 209
388919.SSA_0072 388919.SSA_1611 199
388919.SSA_0072 388919.SSA_1649 198
388919.SSA_0072 388919.SSA_1697 152
388919.SSA_0072 388919.SSA_1698 152
388919.SSA_0072 388919.SSA_1699 169
388919.SSA_0072 388919.SSA_1701 300
388919.SSA_0072 388919.SSA_1711 231
388919.SSA_0072 388919.SSA_1722 172
388919.SSA_0072 388919.SSA_1751 197
388919.SSA_0072 388919.SSA_1752 169
388919.SSA_0072 388919.SSA_1770 153
388919.SSA_0072 388919.SSA_1809 173
388919.SSA_0072 388919.SSA_1826 184
388919.SSA_0072 388919.SSA_1839 177
388919.SSA_0072 388919.SSA_1845 152
388919.SSA_0072 388919.SSA_1869 286
388919.SSA_0072 388919.SSA_1918 155
388919.SSA_0072 388919.SSA_1965 240
388919.SSA_0072 388919.SSA_2041 673
388919.SSA_0072 388919.SSA_2042 201
388919.SSA_0072 388919.SSA_2044 216
388919.SSA_0072 388919.SSA_2048 222
388919.SSA_0072 388919.SSA_2119 152
388919.SSA_0072 388919.SSA_2120 152
388919.SSA_0072 388919.SSA_2169 157
388919.SSA_0072 388919.SSA_2191 164
388919.SSA_0072 388919.SSA_2266 195
388919.SSA_0072 388919.SSA_2267 322
388919.SSA_0073 388919.SSA_0030 281
388919.SSA_0073 388919.SSA_0057 154
388919.SSA_0073 388919.SSA_0065 160
388919.SSA_0073 388919.SSA_0066 175
388919.SSA_0073 388919.SSA_0067 160
388919.SSA_0073 388919.SSA_0068 192
388919.SSA_0073 388919.SSA_0069 265
388919.SSA_0073 388919.SSA_0070 658
388919.SSA_0073 388919.SSA_0071 838
388919.SSA_0073 388919.SSA_0072 771
388919.SSA_0073 388919.SSA_0074 905
388919.SSA_0073 388919.SSA_0075 594
388919.SSA_0073 388919.SSA_0076 825
388919.SSA_0073 388919.SSA_0077 516
388919.SSA_0073 388919.SSA_0078 674
388919.SSA_0073 388919.SSA_0079 653
388919.SSA_0073 388919.SSA_0080 286
388919.SSA_0073 388919.SSA_0081 403
388919.SSA_0073 388919.SSA_0094 198
388919.SSA_0073 388919.SSA_0103 158
388919.SSA_0073 388919.SSA_0219 154
388919.SSA_0073 388919.SSA_0240 164
388919.SSA_0073 388919.SSA_0257 164
388919.SSA_0073 388919.SSA_0267 222
388919.SSA_0073 388919.SSA_0277 161
388919.SSA_0073 388919.SSA_0410 236
388919.SSA_0073 388919.SSA_0443 158
388919.SSA_0073 388919.SSA_0457 222
388919.SSA_0073 388919.SSA_0505 155
388919.SSA_0073 388919.SSA_0568 167
388919.SSA_0073 388919.SSA_0586 192
388919.SSA_0073 388919.SSA_0589 155
388919.SSA_0073 388919.SSA_0688 154
388919.SSA_0073 388919.SSA_0709 159
388919.SSA_0073 388919.SSA_0741 155
388919.SSA_0073 388919.SSA_0760 192
388919.SSA_0073 388919.SSA_0765 154
388919.SSA_0073 388919.SSA_0775 274
388919.SSA_0073 388919.SSA_0814 195
388919.SSA_0073 388919.SSA_0830 323
388919.SSA_0073 388919.SSA_0860 165
388919.SSA_0073 388919.SSA_0904 173
388919.SSA_0073 388919.SSA_0905 168
388919.SSA_0073 388919.SSA_0942 154
388919.SSA_0073 388919.SSA_0943 177
388919.SSA_0073 388919.SSA_0994 236
388919.SSA_0073 388919.SSA_1090 222
388919.SSA_0073 388919.SSA_1120 214
388919.SSA_0073 388919.SSA_1156 162
388919.SSA_0073 388919.SSA_1180 158
388919.SSA_0073 388919.SSA_1193 273
388919.SSA_0073 388919.SSA_1282 155
388919.SSA_0073 388919.SSA_1514 270
388919.SSA_0073 388919.SSA_1602 229
388919.SSA_0073 388919.SSA_1687 164
388919.SSA_0073 388919.SSA_1749 254
388919.SSA_0073 388919.SSA_1893 238
388919.SSA_0073 388919.SSA_1918 154
388919.SSA_0073 388919.SSA_2082 192
388919.SSA_0073 388919.SSA_2089 156
388919.SSA_0073 388919.SSA_2090 192
388919.SSA_0073 388919.SSA_2114 499
388919.SSA_0073 388919.SSA_2121 237
388919.SSA_0073 388919.SSA_2136 200
388919.SSA_0073 388919.SSA_2160 192
388919.SSA_0073 388919.SSA_2169 157
388919.SSA_0073 388919.SSA_2183 177
388919.SSA_0073 388919.SSA_2270 167
388919.SSA_0073 388919.SSA_2284 223
388919.SSA_0073 388919.SSA_2320 220
388919.SSA_0073 388919.SSA_2330 174
388919.SSA_0073 388919.SSA_2369 216
388919.SSA_0074 388919.SSA_0019 189
388919.SSA_0074 388919.SSA_0065 158
388919.SSA_0074 388919.SSA_0066 158
388919.SSA_0074 388919.SSA_0067 158
388919.SSA_0074 388919.SSA_0068 187
388919.SSA_0074 388919.SSA_0069 253
388919.SSA_0074 388919.SSA_0070 334
388919.SSA_0074 388919.SSA_0071 714
388919.SSA_0074 388919.SSA_0072 981
388919.SSA_0074 388919.SSA_0073 905
388919.SSA_0074 388919.SSA_0075 951
388919.SSA_0074 388919.SSA_0076 971
388919.SSA_0074 388919.SSA_0077 902
388919.SSA_0074 388919.SSA_0078 411
388919.SSA_0074 388919.SSA_0079 368
388919.SSA_0074 388919.SSA_0080 302
388919.SSA_0074 388919.SSA_0117 190
388919.SSA_0074 388919.SSA_0148 447
388919.SSA_0074 388919.SSA_0215 155
388919.SSA_0074 388919.SSA_0218 353
388919.SSA_0074 388919.SSA_0264 579
388919.SSA_0074 388919.SSA_0267 194
388919.SSA_0074 388919.SSA_0279 280
388919.SSA_0074 388919.SSA_0311 423
388919.SSA_0074 388919.SSA_0318 154
388919.SSA_0074 388919.SSA_0319 201
388919.SSA_0074 388919.SSA_0325 204
388919.SSA_0074 388919.SSA_0419 275
388919.SSA_0074 388919.SSA_0426 152
388919.SSA_0074 388919.SSA_0454 350
388919.SSA_0074 388919.SSA_0615 168
388919.SSA_0074 388919.SSA_0650 173
388919.SSA_0074 388919.SSA_0672 385
388919.SSA_0074 388919.SSA_0683 151
388919.SSA_0074 388919.SSA_0796 327
388919.SSA_0074 388919.SSA_0797 168
388919.SSA_0074 388919.SSA_0798 174
388919.SSA_0074 388919.SSA_0804 173
388919.SSA_0074 388919.SSA_0844 161
388919.SSA_0074 388919.SSA_0846 196
388919.SSA_0074 388919.SSA_0963 161
388919.SSA_0074 388919.SSA_1002 275
388919.SSA_0074 388919.SSA_1003 266
388919.SSA_0074 388919.SSA_1004 562
388919.SSA_0074 388919.SSA_1005 471
388919.SSA_0074 388919.SSA_1007 426
388919.SSA_0074 388919.SSA_1066 165
388919.SSA_0074 388919.SSA_1283 151
388919.SSA_0074 388919.SSA_1299 344
388919.SSA_0074 388919.SSA_1360 172
388919.SSA_0074 388919.SSA_1405 152
388919.SSA_0074 388919.SSA_1423 327
388919.SSA_0074 388919.SSA_1484 327
388919.SSA_0074 388919.SSA_1535 173
388919.SSA_0074 388919.SSA_1592 310
388919.SSA_0074 388919.SSA_1649 204
388919.SSA_0074 388919.SSA_1735 220
388919.SSA_0074 388919.SSA_1736 173
388919.SSA_0074 388919.SSA_1740 678
388919.SSA_0074 388919.SSA_1766 165
388919.SSA_0074 388919.SSA_1804 151
388919.SSA_0074 388919.SSA_1890 534
388919.SSA_0074 388919.SSA_1948 207
388919.SSA_0074 388919.SSA_1953 151
388919.SSA_0074 388919.SSA_1993 205
388919.SSA_0074 388919.SSA_2040 448
388919.SSA_0074 388919.SSA_2076 162
388919.SSA_0074 388919.SSA_2089 260
388919.SSA_0074 388919.SSA_2142 327
388919.SSA_0074 388919.SSA_2164 327
388919.SSA_0074 388919.SSA_2165 154
388919.SSA_0074 388919.SSA_2166 327
388919.SSA_0074 388919.SSA_2167 327
388919.SSA_0074 388919.SSA_2186 159
388919.SSA_0074 388919.SSA_2227 207
388919.SSA_0074 388919.SSA_2228 215
388919.SSA_0074 388919.SSA_2260 174
388919.SSA_0074 388919.SSA_2267 209
388919.SSA_0074 388919.SSA_2352 160
388919.SSA_0075 388919.SSA_0065 152
388919.SSA_0075 388919.SSA_0066 152
388919.SSA_0075 388919.SSA_0067 152
388919.SSA_0075 388919.SSA_0068 172
388919.SSA_0075 388919.SSA_0069 218
388919.SSA_0075 388919.SSA_0070 274
388919.SSA_0075 388919.SSA_0071 742
388919.SSA_0075 388919.SSA_0072 921
388919.SSA_0075 388919.SSA_0073 594
388919.SSA_0075 388919.SSA_0074 951
388919.SSA_0075 388919.SSA_0076 996
388919.SSA_0075 388919.SSA_0077 912
388919.SSA_0075 388919.SSA_0078 525
388919.SSA_0075 388919.SSA_0079 483
388919.SSA_0075 388919.SSA_0080 374
388919.SSA_0075 388919.SSA_0148 834
388919.SSA_0075 388919.SSA_0218 537
388919.SSA_0075 388919.SSA_0264 333
388919.SSA_0075 388919.SSA_0311 216
388919.SSA_0075 388919.SSA_0325 257
388919.SSA_0075 388919.SSA_0672 220
388919.SSA_0075 388919.SSA_0708 152
388919.SSA_0075 388919.SSA_1003 468
388919.SSA_0075 388919.SSA_1004 184
388919.SSA_0075 388919.SSA_1005 626
388919.SSA_0075 388919.SSA_1006 159
388919.SSA_0075 388919.SSA_1007 833
388919.SSA_0075 388919.SSA_1024 159
388919.SSA_0075 388919.SSA_1298 626
388919.SSA_0075 388919.SSA_1300 819
388919.SSA_0075 388919.SSA_1457 159
388919.SSA_0075 388919.SSA_1649 209
388919.SSA_0075 388919.SSA_1735 248
388919.SSA_0075 388919.SSA_1740 472
388919.SSA_0075 388919.SSA_1751 159
388919.SSA_0075 388919.SSA_1890 293
388919.SSA_0075 388919.SSA_1993 335
388919.SSA_0075 388919.SSA_2040 834
388919.SSA_0075 388919.SSA_2227 152
388919.SSA_0076 388919.SSA_0063 154
388919.SSA_0076 388919.SSA_0065 152
388919.SSA_0076 388919.SSA_0066 152
388919.SSA_0076 388919.SSA_0067 152
388919.SSA_0076 388919.SSA_0068 172
388919.SSA_0076 388919.SSA_0069 218
388919.SSA_0076 388919.SSA_0070 304
388919.SSA_0076 388919.SSA_0071 759
388919.SSA_0076 388919.SSA_0072 929
388919.SSA_0076 388919.SSA_0073 825
388919.SSA_0076 388919.SSA_0074 971
388919.SSA_0076 388919.SSA_0075 996
388919.SSA_0076 388919.SSA_0077 877
388919.SSA_0076 388919.SSA_0078 532
388919.SSA_0076 388919.SSA_0079 483
388919.SSA_0076 388919.SSA_0080 374
388919.SSA_0076 388919.SSA_0148 861
388919.SSA_0076 388919.SSA_0218 535
388919.SSA_0076 388919.SSA_0262 176
388919.SSA_0076 388919.SSA_0264 270
388919.SSA_0076 388919.SSA_0311 249
388919.SSA_0076 388919.SSA_0325 244
388919.SSA_0076 388919.SSA_0419 196
388919.SSA_0076 388919.SSA_0455 173
388919.SSA_0076 388919.SSA_0672 188
388919.SSA_0076 388919.SSA_0746 472
388919.SSA_0076 388919.SSA_0774 156
388919.SSA_0076 388919.SSA_0804 276
388919.SSA_0076 388919.SSA_0868 169
388919.SSA_0076 388919.SSA_0883 260
388919.SSA_0076 388919.SSA_1002 196
388919.SSA_0076 388919.SSA_1003 465
388919.SSA_0076 388919.SSA_1004 649
388919.SSA_0076 388919.SSA_1005 207
388919.SSA_0076 388919.SSA_1007 855
388919.SSA_0076 388919.SSA_1043 206
388919.SSA_0076 388919.SSA_1048 412
388919.SSA_0076 388919.SSA_1049 412
388919.SSA_0076 388919.SSA_1298 180
388919.SSA_0076 388919.SSA_1299 570
388919.SSA_0076 388919.SSA_1300 201
388919.SSA_0076 388919.SSA_1576 156
388919.SSA_0076 388919.SSA_1592 159
388919.SSA_0076 388919.SSA_1649 244
388919.SSA_0076 388919.SSA_1735 226
388919.SSA_0076 388919.SSA_1740 515
388919.SSA_0076 388919.SSA_1751 343
388919.SSA_0076 388919.SSA_1826 188
388919.SSA_0076 388919.SSA_1890 279
388919.SSA_0076 388919.SSA_1993 238
388919.SSA_0076 388919.SSA_2023 173
388919.SSA_0076 388919.SSA_2040 862
388919.SSA_0076 388919.SSA_2045 274
388919.SSA_0076 388919.SSA_2088 289
388919.SSA_0076 388919.SSA_2221 207
388919.SSA_0076 388919.SSA_2267 328
388919.SSA_0077 388919.SSA_0008 168
388919.SSA_0077 388919.SSA_0039 287
388919.SSA_0077 388919.SSA_0040 259
388919.SSA_0077 388919.SSA_0067 170
388919.SSA_0077 388919.SSA_0068 176
388919.SSA_0077 388919.SSA_0069 196
388919.SSA_0077 388919.SSA_0070 237
388919.SSA_0077 388919.SSA_0071 465
388919.SSA_0077 388919.SSA_0072 426
388919.SSA_0077 388919.SSA_0073 516
388919.SSA_0077 388919.SSA_0074 902
388919.SSA_0077 388919.SSA_0075 912
388919.SSA_0077 388919.SSA_0076 877
388919.SSA_0077 388919.SSA_0078 659
388919.SSA_0077 388919.SSA_0079 602
388919.SSA_0077 388919.SSA_0080 463
388919.SSA_0077 388919.SSA_0085 266
388919.SSA_0077 388919.SSA_0086 218
388919.SSA_0077 388919.SSA_0087 204
388919.SSA_0077 388919.SSA_0088 197
388919.SSA_0077 388919.SSA_0089 198
388919.SSA_0077 388919.SSA_0093 162
388919.SSA_0077 388919.SSA_0135 157
388919.SSA_0077 388919.SSA_0178 328
388919.SSA_0077 388919.SSA_0264 287
388919.SSA_0077 388919.SSA_0298 172
388919.SSA_0077 388919.SSA_0299 178
388919.SSA_0077 388919.SSA_0311 187
388919.SSA_0077 388919.SSA_0382 263
388919.SSA_0077 388919.SSA_0485 235
388919.SSA_0077 388919.SSA_0572 159
388919.SSA_0077 388919.SSA_0586 381
388919.SSA_0077 388919.SSA_0672 203
388919.SSA_0077 388919.SSA_0781 332
388919.SSA_0077 388919.SSA_0814 311
388919.SSA_0077 388919.SSA_0831 207
388919.SSA_0077 388919.SSA_0855 167
388919.SSA_0077 388919.SSA_0935 308
388919.SSA_0077 388919.SSA_0940 385
388919.SSA_0077 388919.SSA_0965 318
388919.SSA_0077 388919.SSA_0994 178
388919.SSA_0077 388919.SSA_1008 441
388919.SSA_0077 388919.SSA_1010 168
388919.SSA_0077 388919.SSA_1090 151
388919.SSA_0077 388919.SSA_1124 173
388919.SSA_0077 388919.SSA_1125 168
388919.SSA_0077 388919.SSA_1186 405
388919.SSA_0077 388919.SSA_1241 259
388919.SSA_0077 388919.SSA_1256 150
388919.SSA_0077 388919.SSA_1321 228
388919.SSA_0077 388919.SSA_1386 168
388919.SSA_0077 388919.SSA_1405 163
388919.SSA_0077 388919.SSA_1413 197
388919.SSA_0077 388919.SSA_1519 207
388919.SSA_0077 388919.SSA_1555 238
388919.SSA_0077 388919.SSA_1592 164
388919.SSA_0077 388919.SSA_1618 169
388919.SSA_0077 388919.SSA_1621 499
388919.SSA_0077 388919.SSA_1648 251
388919.SSA_0077 388919.SSA_1735 255
388919.SSA_0077 388919.SSA_1737 167
388919.SSA_0077 388919.SSA_1738 207
388919.SSA_0077 388919.SSA_1740 393
388919.SSA_0077 388919.SSA_1802 150
388919.SSA_0077 388919.SSA_1890 370
388919.SSA_0077 388919.SSA_1933 235
388919.SSA_0077 388919.SSA_1948 177
388919.SSA_0077 388919.SSA_2004 196
388919.SSA_0077 388919.SSA_2076 217
388919.SSA_0077 388919.SSA_2079 427
388919.SSA_0077 388919.SSA_2107 150
388919.SSA_0077 388919.SSA_2165 161
388919.SSA_0077 388919.SSA_2220 237
388919.SSA_0077 388919.SSA_2221 321
388919.SSA_0077 388919.SSA_2228 156
388919.SSA_0078 388919.SSA_0015 187
388919.SSA_0078 388919.SSA_0020 170
388919.SSA_0078 388919.SSA_0023 267
388919.SSA_0078 388919.SSA_0028 307
388919.SSA_0078 388919.SSA_0030 391
388919.SSA_0078 388919.SSA_0046 183
388919.SSA_0078 388919.SSA_0055 213
388919.SSA_0078 388919.SSA_0056 263
388919.SSA_0078 388919.SSA_0068 206
388919.SSA_0078 388919.SSA_0069 180
388919.SSA_0078 388919.SSA_0070 602
388919.SSA_0078 388919.SSA_0071 627
388919.SSA_0078 388919.SSA_0072 342
388919.SSA_0078 388919.SSA_0073 674
388919.SSA_0078 388919.SSA_0074 411
388919.SSA_0078 388919.SSA_0075 525
388919.SSA_0078 388919.SSA_0076 532
388919.SSA_0078 388919.SSA_0077 659
388919.SSA_0078 388919.SSA_0079 979
388919.SSA_0078 388919.SSA_0080 596
388919.SSA_0078 388919.SSA_0081 228
388919.SSA_0078 388919.SSA_0094 197
388919.SSA_0078 388919.SSA_0134 190
388919.SSA_0078 388919.SSA_0156 158
388919.SSA_0078 388919.SSA_0175 189
388919.SSA_0078 388919.SSA_0178 899
388919.SSA_0078 388919.SSA_0200 235
388919.SSA_0078 388919.SSA_0209 158
388919.SSA_0078 388919.SSA_0267 186
388919.SSA_0078 388919.SSA_0286 297
388919.SSA_0078 388919.SSA_0312 357
388919.SSA_0078 388919.SSA_0373 256
388919.SSA_0078 388919.SSA_0413 225
388919.SSA_0078 388919.SSA_0450 190
388919.SSA_0078 388919.SSA_0457 186
388919.SSA_0078 388919.SSA_0496 301
388919.SSA_0078 388919.SSA_0547 179
388919.SSA_0078 388919.SSA_0564 267
388919.SSA_0078 388919.SSA_0569 304
388919.SSA_0078 388919.SSA_0587 242
388919.SSA_0078 388919.SSA_0589 164
388919.SSA_0078 388919.SSA_0590 182
388919.SSA_0078 388919.SSA_0657 262
388919.SSA_0078 388919.SSA_0679 237
388919.SSA_0078 388919.SSA_0737 168
388919.SSA_0078 388919.SSA_0741 164
388919.SSA_0078 388919.SSA_0760 338
388919.SSA_0078 388919.SSA_0787 175
388919.SSA_0078 388919.SSA_0802 203
388919.SSA_0078 388919.SSA_0814 161
388919.SSA_0078 388919.SSA_0845 264
388919.SSA_0078 388919.SSA_0869 185
388919.SSA_0078 388919.SSA_0914 275
388919.SSA_0078 388919.SSA_1010 152
388919.SSA_0078 388919.SSA_1021 158
388919.SSA_0078 388919.SSA_1074 167
388919.SSA_0078 388919.SSA_1085 529
388919.SSA_0078 388919.SSA_1090 186
388919.SSA_0078 388919.SSA_1112 165
388919.SSA_0078 388919.SSA_1127 218
388919.SSA_0078 388919.SSA_1136 158
388919.SSA_0078 388919.SSA_1157 202
388919.SSA_0078 388919.SSA_1193 299
388919.SSA_0078 388919.SSA_1194 532
388919.SSA_0078 388919.SSA_1201 204
388919.SSA_0078 388919.SSA_1202 204
388919.SSA_0078 388919.SSA_1206 187
388919.SSA_0078 388919.SSA_1212 152
388919.SSA_0078 388919.SSA_1225 221
388919.SSA_0078 388919.SSA_1234 219
388919.SSA_0078 388919.SSA_1240 151
388919.SSA_0078 388919.SSA_1242 256
388919.SSA_0078 388919.SSA_1268 279
388919.SSA_0078 388919.SSA_1282 164
388919.SSA_0078 388919.SSA_1350 164
388919.SSA_0078 388919.SSA_1383 267
388919.SSA_0078 388919.SSA_1462 172
388919.SSA_0078 388919.SSA_1467 186
388919.SSA_0078 388919.SSA_1484 237
388919.SSA_0078 388919.SSA_1563 277
388919.SSA_0078 388919.SSA_1574 286
388919.SSA_0078 388919.SSA_1601 407
388919.SSA_0078 388919.SSA_1615 152
388919.SSA_0078 388919.SSA_1626 204
388919.SSA_0078 388919.SSA_1703 156
388919.SSA_0078 388919.SSA_1764 219
388919.SSA_0078 388919.SSA_1787 334
388919.SSA_0078 388919.SSA_1792 215
388919.SSA_0078 388919.SSA_1860 211
388919.SSA_0078 388919.SSA_1939 195
388919.SSA_0078 388919.SSA_1943 534
388919.SSA_0078 388919.SSA_1975 191
388919.SSA_0078 388919.SSA_1991 154
388919.SSA_0078 388919.SSA_1998 231
388919.SSA_0078 388919.SSA_2044 229
388919.SSA_0078 388919.SSA_2049 255
388919.SSA_0078 388919.SSA_2058 235
388919.SSA_0078 388919.SSA_2070 277
388919.SSA_0078 388919.SSA_2136 198
388919.SSA_0078 388919.SSA_2141 233
388919.SSA_0078 388919.SSA_2142 189
388919.SSA_0078 388919.SSA_2146 357
388919.SSA_0078 388919.SSA_2173 242
388919.SSA_0078 388919.SSA_2174 528
388919.SSA_0078 388919.SSA_2199 158
388919.SSA_0078 388919.SSA_2209 196
388919.SSA_0078 388919.SSA_2246 296
388919.SSA_0078 388919.SSA_2254 194
388919.SSA_0078 388919.SSA_2277 204
388919.SSA_0078 388919.SSA_2292 204
388919.SSA_0078 388919.SSA_2342 200
388919.SSA_0078 388919.SSA_2351 239
388919.SSA_0078 388919.SSA_2368 279
388919.SSA_0078 388919.SSA_2370 228
388919.SSA_0078 388919.SSA_2371 228
388919.SSA_0079 388919.SSA_0006 198
388919.SSA_0079 388919.SSA_0067 169
388919.SSA_0079 388919.SSA_0068 189
388919.SSA_0079 388919.SSA_0069 172
388919.SSA_0079 388919.SSA_0070 665
388919.SSA_0079 388919.SSA_0071 968
388919.SSA_0079 388919.SSA_0072 336
388919.SSA_0079 388919.SSA_0073 653
388919.SSA_0079 388919.SSA_0074 368
388919.SSA_0079 388919.SSA_0075 483
388919.SSA_0079 388919.SSA_0076 483
388919.SSA_0079 388919.SSA_0077 602
388919.SSA_0079 388919.SSA_0078 979
388919.SSA_0079 388919.SSA_0080 697
388919.SSA_0079 388919.SSA_0081 514
388919.SSA_0079 388919.SSA_0085 272
388919.SSA_0079 388919.SSA_0086 222
388919.SSA_0079 388919.SSA_0087 270
388919.SSA_0079 388919.SSA_0088 266
388919.SSA_0079 388919.SSA_0089 266
388919.SSA_0079 388919.SSA_0094 196
388919.SSA_0079 388919.SSA_0126 203
388919.SSA_0079 388919.SSA_0127 179
388919.SSA_0079 388919.SSA_0167 157
388919.SSA_0079 388919.SSA_0200 191
388919.SSA_0079 388919.SSA_0242 200
388919.SSA_0079 388919.SSA_0267 472
388919.SSA_0079 388919.SSA_0285 150
388919.SSA_0079 388919.SSA_0379 169
388919.SSA_0079 388919.SSA_0448 191
388919.SSA_0079 388919.SSA_0456 169
388919.SSA_0079 388919.SSA_0457 324
388919.SSA_0079 388919.SSA_0646 228
388919.SSA_0079 388919.SSA_0688 307
388919.SSA_0079 388919.SSA_0775 204
388919.SSA_0079 388919.SSA_0776 250
388919.SSA_0079 388919.SSA_0778 220
388919.SSA_0079 388919.SSA_0832 179
388919.SSA_0079 388919.SSA_0847 324
388919.SSA_0079 388919.SSA_0999 256
388919.SSA_0079 388919.SSA_1073 202
388919.SSA_0079 388919.SSA_1082 263
388919.SSA_0079 388919.SSA_1090 252
388919.SSA_0079 388919.SSA_1114 179
388919.SSA_0079 388919.SSA_1184 267
388919.SSA_0079 388919.SSA_1193 281
388919.SSA_0079 388919.SSA_1297 205
388919.SSA_0079 388919.SSA_1318 150
388919.SSA_0079 388919.SSA_1326 155
388919.SSA_0079 388919.SSA_1356 200
388919.SSA_0079 388919.SSA_1405 176
388919.SSA_0079 388919.SSA_1443 174
388919.SSA_0079 388919.SSA_1467 166
388919.SSA_0079 388919.SSA_1547 188
388919.SSA_0079 388919.SSA_1695 174
388919.SSA_0079 388919.SSA_1697 177
388919.SSA_0079 388919.SSA_1752 169
388919.SSA_0079 388919.SSA_1809 169
388919.SSA_0079 388919.SSA_1826 174
388919.SSA_0079 388919.SSA_1835 201
388919.SSA_0079 388919.SSA_1893 258
388919.SSA_0079 388919.SSA_2035 174
388919.SSA_0079 388919.SSA_2078 176
388919.SSA_0079 388919.SSA_2082 168
388919.SSA_0079 388919.SSA_2125 170
388919.SSA_0079 388919.SSA_2136 200
388919.SSA_0079 388919.SSA_2170 216
388919.SSA_0079 388919.SSA_2171 191
388919.SSA_0079 388919.SSA_2183 368
388919.SSA_0079 388919.SSA_2240 167
388919.SSA_0079 388919.SSA_2274 161
388919.SSA_0080 388919.SSA_0068 150
388919.SSA_0080 388919.SSA_0069 165
388919.SSA_0080 388919.SSA_0070 183
388919.SSA_0080 388919.SSA_0071 258
388919.SSA_0080 388919.SSA_0072 267
388919.SSA_0080 388919.SSA_0073 286
388919.SSA_0080 388919.SSA_0074 302
388919.SSA_0080 388919.SSA_0075 374
388919.SSA_0080 388919.SSA_0076 374
388919.SSA_0080 388919.SSA_0077 463
388919.SSA_0080 388919.SSA_0078 596
388919.SSA_0080 388919.SSA_0079 697
388919.SSA_0081 388919.SSA_0039 196
388919.SSA_0081 388919.SSA_0040 196
388919.SSA_0081 388919.SSA_0052 150
388919.SSA_0081 388919.SSA_0066 182
388919.SSA_0081 388919.SSA_0071 624
388919.SSA_0081 388919.SSA_0073 403
388919.SSA_0081 388919.SSA_0078 228
388919.SSA_0081 388919.SSA_0079 514
388919.SSA_0081 388919.SSA_0085 351
388919.SSA_0081 388919.SSA_0086 276
388919.SSA_0081 388919.SSA_0087 293
388919.SSA_0081 388919.SSA_0088 293
388919.SSA_0081 388919.SSA_0089 293
388919.SSA_0081 388919.SSA_0090 200
388919.SSA_0081 388919.SSA_0091 172
388919.SSA_0081 388919.SSA_0092 172
388919.SSA_0081 388919.SSA_0093 246
388919.SSA_0081 388919.SSA_0144 183
388919.SSA_0081 388919.SSA_0219 168
388919.SSA_0081 388919.SSA_0318 155
388919.SSA_0081 388919.SSA_0323 267
388919.SSA_0081 388919.SSA_0328 152
388919.SSA_0081 388919.SSA_0379 176
388919.SSA_0081 388919.SSA_0382 191
388919.SSA_0081 388919.SSA_0435 158
388919.SSA_0081 388919.SSA_0454 244
388919.SSA_0081 388919.SSA_0456 176
388919.SSA_0081 388919.SSA_0462 152
388919.SSA_0081 388919.SSA_0517 159
388919.SSA_0081 388919.SSA_0689 286
388919.SSA_0081 388919.SSA_0690 284
388919.SSA_0081 388919.SSA_0691 201
388919.SSA_0081 388919.SSA_0692 198
388919.SSA_0081 388919.SSA_0694 198
388919.SSA_0081 388919.SSA_0746 307
388919.SSA_0081 388919.SSA_0830 171
388919.SSA_0081 388919.SSA_0838 152
388919.SSA_0081 388919.SSA_0848 156
388919.SSA_0081 388919.SSA_0879 190
388919.SSA_0081 388919.SSA_0912 256
388919.SSA_0081 388919.SSA_1018 275
388919.SSA_0081 388919.SSA_1065 175
388919.SSA_0081 388919.SSA_1106 310
388919.SSA_0081 388919.SSA_1165 254
388919.SSA_0081 388919.SSA_1193 193
388919.SSA_0081 388919.SSA_1223 221
388919.SSA_0081 388919.SSA_1242 165
388919.SSA_0081 388919.SSA_1501 268
388919.SSA_0081 388919.SSA_1555 281
388919.SSA_0081 388919.SSA_1576 201
388919.SSA_0081 388919.SSA_1632 182
388919.SSA_0081 388919.SSA_1752 176
388919.SSA_0081 388919.SSA_1753 161
388919.SSA_0081 388919.SSA_1809 176
388919.SSA_0081 388919.SSA_1893 199
388919.SSA_0081 388919.SSA_2078 176
388919.SSA_0081 388919.SSA_2087 249
388919.SSA_0081 388919.SSA_2125 266
388919.SSA_0081 388919.SSA_2126 266
388919.SSA_0081 388919.SSA_2183 195
388919.SSA_0081 388919.SSA_2211 161
388919.SSA_0081 388919.SSA_2267 168
388919.SSA_0081 388919.SSA_2305 155
388919.SSA_0081 388919.SSA_2311 170
388919.SSA_0081 388919.SSA_2323 192
388919.SSA_0081 388919.SSA_2358 154
388919.SSA_0083 388919.SSA_0085 865
388919.SSA_0083 388919.SSA_0086 540
388919.SSA_0083 388919.SSA_0087 519
388919.SSA_0083 388919.SSA_0088 499
388919.SSA_0083 388919.SSA_0089 499
388919.SSA_0083 388919.SSA_0090 488
388919.SSA_0083 388919.SSA_0091 366
388919.SSA_0083 388919.SSA_0092 366
388919.SSA_0083 388919.SSA_0093 366
388919.SSA_0085 388919.SSA_0002 214
388919.SSA_0085 388919.SSA_0006 325
388919.SSA_0085 388919.SSA_0052 263
388919.SSA_0085 388919.SSA_0077 266
388919.SSA_0085 388919.SSA_0079 272
388919.SSA_0085 388919.SSA_0081 351
388919.SSA_0085 388919.SSA_0083 865
388919.SSA_0085 388919.SSA_0086 992
388919.SSA_0085 388919.SSA_0087 894
388919.SSA_0085 388919.SSA_0088 997
388919.SSA_0085 388919.SSA_0089 996
388919.SSA_0085 388919.SSA_0090 488
388919.SSA_0085 388919.SSA_0091 991
388919.SSA_0085 388919.SSA_0092 995
388919.SSA_0085 388919.SSA_0093 994
388919.SSA_0085 388919.SSA_0128 899
388919.SSA_0085 388919.SSA_0233 260
388919.SSA_0085 388919.SSA_0276 152
388919.SSA_0085 388919.SSA_0318 246
388919.SSA_0085 388919.SSA_0374 211
388919.SSA_0085 388919.SSA_0415 260
388919.SSA_0085 388919.SSA_0417 317
388919.SSA_0085 388919.SSA_0420 153
388919.SSA_0085 388919.SSA_0462 500
388919.SSA_0085 388919.SSA_0498 208
388919.SSA_0085 388919.SSA_0548 278
388919.SSA_0085 388919.SSA_0549 266
388919.SSA_0085 388919.SSA_0626 168
388919.SSA_0085 388919.SSA_0753 159
388919.SSA_0085 388919.SSA_0782 782
388919.SSA_0085 388919.SSA_0786 150
388919.SSA_0085 388919.SSA_0810 156
388919.SSA_0085 388919.SSA_0811 156
388919.SSA_0085 388919.SSA_0830 551
388919.SSA_0085 388919.SSA_0837 150
388919.SSA_0085 388919.SSA_0838 500
388919.SSA_0085 388919.SSA_0844 161
388919.SSA_0085 388919.SSA_0847 169
388919.SSA_0085 388919.SSA_0852 181
388919.SSA_0085 388919.SSA_0868 192
388919.SSA_0085 388919.SSA_0888 151
388919.SSA_0085 388919.SSA_1018 184
388919.SSA_0085 388919.SSA_1047 156
388919.SSA_0085 388919.SSA_1105 153
388919.SSA_0085 388919.SSA_1118 211
388919.SSA_0085 388919.SSA_1154 156
388919.SSA_0085 388919.SSA_1163 194
388919.SSA_0085 388919.SSA_1221 152
388919.SSA_0085 388919.SSA_1223 223
388919.SSA_0085 388919.SSA_1306 237
388919.SSA_0085 388919.SSA_1344 152
388919.SSA_0085 388919.SSA_1536 169
388919.SSA_0085 388919.SSA_1574 150
388919.SSA_0085 388919.SSA_1615 212
388919.SSA_0085 388919.SSA_1721 190
388919.SSA_0085 388919.SSA_1732 201
388919.SSA_0085 388919.SSA_1748 900
388919.SSA_0085 388919.SSA_1775 268
388919.SSA_0085 388919.SSA_1776 427
388919.SSA_0085 388919.SSA_1840 159
388919.SSA_0085 388919.SSA_1909 262
388919.SSA_0085 388919.SSA_1932 191
388919.SSA_0085 388919.SSA_1961 193
388919.SSA_0085 388919.SSA_1980 156
388919.SSA_0085 388919.SSA_1986 196
388919.SSA_0085 388919.SSA_2069 291
388919.SSA_0085 388919.SSA_2075 359
388919.SSA_0085 388919.SSA_2109 191
388919.SSA_0085 388919.SSA_2183 165
388919.SSA_0085 388919.SSA_2202 213
388919.SSA_0085 388919.SSA_2205 368
388919.SSA_0085 388919.SSA_2330 200
388919.SSA_0085 388919.SSA_2351 314
388919.SSA_0085 388919.SSA_2353 165
388919.SSA_0086 388919.SSA_0013 259
388919.SSA_0086 388919.SSA_0027 151
388919.SSA_0086 388919.SSA_0077 218
388919.SSA_0086 388919.SSA_0079 222
388919.SSA_0086 388919.SSA_0081 276
388919.SSA_0086 388919.SSA_0083 540
388919.SSA_0086 388919.SSA_0085 992
388919.SSA_0086 388919.SSA_0087 930
388919.SSA_0086 388919.SSA_0088 981
388919.SSA_0086 388919.SSA_0089 992
388919.SSA_0086 388919.SSA_0090 771
388919.SSA_0086 388919.SSA_0091 983
388919.SSA_0086 388919.SSA_0092 971
388919.SSA_0086 388919.SSA_0093 980
388919.SSA_0086 388919.SSA_0100 338
388919.SSA_0086 388919.SSA_0106 359
388919.SSA_0086 388919.SSA_0108 188
388919.SSA_0086 388919.SSA_0109 188
388919.SSA_0086 388919.SSA_0110 185
388919.SSA_0086 388919.SSA_0111 198
388919.SSA_0086 388919.SSA_0112 228
388919.SSA_0086 388919.SSA_0113 312
388919.SSA_0086 388919.SSA_0114 184
388919.SSA_0086 388919.SSA_0117 208
388919.SSA_0086 388919.SSA_0119 188
388919.SSA_0086 388919.SSA_0120 185
388919.SSA_0086 388919.SSA_0122 184
388919.SSA_0086 388919.SSA_0123 188
388919.SSA_0086 388919.SSA_0124 185
388919.SSA_0086 388919.SSA_0128 903
388919.SSA_0086 388919.SSA_0130 184
388919.SSA_0086 388919.SSA_0131 264
388919.SSA_0086 388919.SSA_0178 217
388919.SSA_0086 388919.SSA_0181 168
388919.SSA_0086 388919.SSA_0226 206
388919.SSA_0086 388919.SSA_0276 567
388919.SSA_0086 388919.SSA_0374 256
388919.SSA_0086 388919.SSA_0437 156
388919.SSA_0086 388919.SSA_0449 150
388919.SSA_0086 388919.SSA_0462 174
388919.SSA_0086 388919.SSA_0605 260
388919.SSA_0086 388919.SSA_0631 154
388919.SSA_0086 388919.SSA_0703 375
388919.SSA_0086 388919.SSA_0768 172
388919.SSA_0086 388919.SSA_0783 943
388919.SSA_0086 388919.SSA_0784 815
388919.SSA_0086 388919.SSA_0785 923
388919.SSA_0086 388919.SSA_0786 942
388919.SSA_0086 388919.SSA_0787 915
388919.SSA_0086 388919.SSA_0788 908
388919.SSA_0086 388919.SSA_0789 915
388919.SSA_0086 388919.SSA_0810 156
388919.SSA_0086 388919.SSA_0811 156
388919.SSA_0086 388919.SSA_0830 689
388919.SSA_0086 388919.SSA_0837 150
388919.SSA_0086 388919.SSA_0838 567
388919.SSA_0086 388919.SSA_0848 172
388919.SSA_0086 388919.SSA_0859 262
388919.SSA_0086 388919.SSA_0886 281
388919.SSA_0086 388919.SSA_0929 152
388919.SSA_0086 388919.SSA_0988 150
388919.SSA_0086 388919.SSA_1038 152
388919.SSA_0086 388919.SSA_1047 154
388919.SSA_0086 388919.SSA_1075 188
388919.SSA_0086 388919.SSA_1104 150
388919.SSA_0086 388919.SSA_1118 256
388919.SSA_0086 388919.SSA_1152 232
388919.SSA_0086 388919.SSA_1153 345
388919.SSA_0086 388919.SSA_1154 237
388919.SSA_0086 388919.SSA_1155 227
388919.SSA_0086 388919.SSA_1161 209
388919.SSA_0086 388919.SSA_1216 233
388919.SSA_0086 388919.SSA_1306 206
388919.SSA_0086 388919.SSA_1310 228
388919.SSA_0086 388919.SSA_1311 177
388919.SSA_0086 388919.SSA_1318 194
388919.SSA_0086 388919.SSA_1344 152
388919.SSA_0086 388919.SSA_1433 168
388919.SSA_0086 388919.SSA_1560 160
388919.SSA_0086 388919.SSA_1574 150
388919.SSA_0086 388919.SSA_1576 151
388919.SSA_0086 388919.SSA_1577 150
388919.SSA_0086 388919.SSA_1606 197
388919.SSA_0086 388919.SSA_1614 150
388919.SSA_0086 388919.SSA_1622 163
388919.SSA_0086 388919.SSA_1623 184
388919.SSA_0086 388919.SSA_1642 254
388919.SSA_0086 388919.SSA_1698 367
388919.SSA_0086 388919.SSA_1699 367
388919.SSA_0086 388919.SSA_1732 235
388919.SSA_0086 388919.SSA_1748 909
388919.SSA_0086 388919.SSA_1775 206
388919.SSA_0086 388919.SSA_1786 168
388919.SSA_0086 388919.SSA_1792 364
388919.SSA_0086 388919.SSA_1819 274
388919.SSA_0086 388919.SSA_1834 188
388919.SSA_0086 388919.SSA_1845 218
388919.SSA_0086 388919.SSA_1918 567
388919.SSA_0086 388919.SSA_1939 151
388919.SSA_0086 388919.SSA_1960 208
388919.SSA_0086 388919.SSA_1961 170
388919.SSA_0086 388919.SSA_2007 227
388919.SSA_0086 388919.SSA_2025 151
388919.SSA_0086 388919.SSA_2034 222
388919.SSA_0086 388919.SSA_2038 259
388919.SSA_0086 388919.SSA_2049 245
388919.SSA_0086 388919.SSA_2061 177
388919.SSA_0086 388919.SSA_2069 293
388919.SSA_0086 388919.SSA_2107 202
388919.SSA_0086 388919.SSA_2109 210
388919.SSA_0086 388919.SSA_2110 190
388919.SSA_0086 388919.SSA_2111 210
388919.SSA_0086 388919.SSA_2123 199
388919.SSA_0086 388919.SSA_2139 364
388919.SSA_0086 388919.SSA_2330 172
388919.SSA_0086 388919.SSA_2332 151
388919.SSA_0086 388919.SSA_2359 277
388919.SSA_0086 388919.SSA_2382 260
388919.SSA_0086 388919.SSA_2391 208
388919.SSA_0087 388919.SSA_0006 186
388919.SSA_0087 388919.SSA_0077 204
388919.SSA_0087 388919.SSA_0079 270
388919.SSA_0087 388919.SSA_0081 293
388919.SSA_0087 388919.SSA_0083 519
388919.SSA_0087 388919.SSA_0085 894
388919.SSA_0087 388919.SSA_0086 930
388919.SSA_0087 388919.SSA_0088 963
388919.SSA_0087 388919.SSA_0089 961
388919.SSA_0087 388919.SSA_0090 806
388919.SSA_0087 388919.SSA_0091 780
388919.SSA_0087 388919.SSA_0092 780
388919.SSA_0087 388919.SSA_0093 790
388919.SSA_0087 388919.SSA_0132 186
388919.SSA_0087 388919.SSA_0264 344
388919.SSA_0087 388919.SSA_0266 151
388919.SSA_0087 388919.SSA_0276 173
388919.SSA_0087 388919.SSA_0440 164
388919.SSA_0087 388919.SSA_0462 500
388919.SSA_0087 388919.SSA_0593 175
388919.SSA_0087 388919.SSA_0657 235
388919.SSA_0087 388919.SSA_0696 219
388919.SSA_0087 388919.SSA_0741 155
388919.SSA_0087 388919.SSA_0782 203
388919.SSA_0087 388919.SSA_0830 558
388919.SSA_0087 388919.SSA_0837 151
388919.SSA_0087 388919.SSA_0838 500
388919.SSA_0087 388919.SSA_0844 298
388919.SSA_0087 388919.SSA_0862 183
388919.SSA_0087 388919.SSA_0936 263
388919.SSA_0087 388919.SSA_1018 196
388919.SSA_0087 388919.SSA_1106 165
388919.SSA_0087 388919.SSA_1112 150
388919.SSA_0087 388919.SSA_1156 181
388919.SSA_0087 388919.SSA_1223 170
388919.SSA_0087 388919.SSA_1236 201
388919.SSA_0087 388919.SSA_1310 150
388919.SSA_0087 388919.SSA_1362 151
388919.SSA_0087 388919.SSA_1377 174
388919.SSA_0087 388919.SSA_1498 262
388919.SSA_0087 388919.SSA_1499 263
388919.SSA_0087 388919.SSA_1500 170
388919.SSA_0087 388919.SSA_1574 151
388919.SSA_0087 388919.SSA_1623 171
388919.SSA_0087 388919.SSA_1748 900
388919.SSA_0087 388919.SSA_1792 156
388919.SSA_0087 388919.SSA_1799 168
388919.SSA_0087 388919.SSA_1809 176
388919.SSA_0087 388919.SSA_1825 405
388919.SSA_0087 388919.SSA_1844 183
388919.SSA_0087 388919.SSA_1980 175
388919.SSA_0087 388919.SSA_1991 688
388919.SSA_0087 388919.SSA_1996 218
388919.SSA_0087 388919.SSA_2033 170
388919.SSA_0087 388919.SSA_2058 175
388919.SSA_0087 388919.SSA_2151 178
388919.SSA_0087 388919.SSA_2375 180
388919.SSA_0088 388919.SSA_0020 171
388919.SSA_0088 388919.SSA_0077 197
388919.SSA_0088 388919.SSA_0079 266
388919.SSA_0088 388919.SSA_0081 293
388919.SSA_0088 388919.SSA_0083 499
388919.SSA_0088 388919.SSA_0085 997
388919.SSA_0088 388919.SSA_0086 981
388919.SSA_0088 388919.SSA_0087 963
388919.SSA_0088 388919.SSA_0089 999
388919.SSA_0088 388919.SSA_0090 848
388919.SSA_0088 388919.SSA_0091 988
388919.SSA_0088 388919.SSA_0092 995
388919.SSA_0088 388919.SSA_0093 994
388919.SSA_0088 388919.SSA_0116 239
388919.SSA_0088 388919.SSA_0164 189
388919.SSA_0088 388919.SSA_0226 286
388919.SSA_0088 388919.SSA_0276 152
388919.SSA_0088 388919.SSA_0334 184
388919.SSA_0088 388919.SSA_0402 180
388919.SSA_0088 388919.SSA_0462 498
388919.SSA_0088 388919.SSA_0577 212
388919.SSA_0088 388919.SSA_0583 214
388919.SSA_0088 388919.SSA_0696 342
388919.SSA_0088 388919.SSA_0712 152
388919.SSA_0088 388919.SSA_0721 170
388919.SSA_0088 388919.SSA_0774 158
388919.SSA_0088 388919.SSA_0782 760
388919.SSA_0088 388919.SSA_0804 424
388919.SSA_0088 388919.SSA_0810 152
388919.SSA_0088 388919.SSA_0811 152
388919.SSA_0088 388919.SSA_0830 551
388919.SSA_0088 388919.SSA_0837 150
388919.SSA_0088 388919.SSA_0838 500
388919.SSA_0088 388919.SSA_0862 165
388919.SSA_0088 388919.SSA_0866 152
388919.SSA_0088 388919.SSA_0868 192
388919.SSA_0088 388919.SSA_0878 159
388919.SSA_0088 388919.SSA_0886 187
388919.SSA_0088 388919.SSA_0897 159
388919.SSA_0088 388919.SSA_1009 165
388919.SSA_0088 388919.SSA_1044 217
388919.SSA_0088 388919.SSA_1047 150
388919.SSA_0088 388919.SSA_1114 282
388919.SSA_0088 388919.SSA_1154 152
388919.SSA_0088 388919.SSA_1174 218
388919.SSA_0088 388919.SSA_1176 170
388919.SSA_0088 388919.SSA_1220 196
388919.SSA_0088 388919.SSA_1226 156
388919.SSA_0088 388919.SSA_1306 233
388919.SSA_0088 388919.SSA_1406 377
388919.SSA_0088 388919.SSA_1416 247
388919.SSA_0088 388919.SSA_1536 183
388919.SSA_0088 388919.SSA_1554 168
388919.SSA_0088 388919.SSA_1560 307
388919.SSA_0088 388919.SSA_1574 150
388919.SSA_0088 388919.SSA_1622 434
388919.SSA_0088 388919.SSA_1732 163
388919.SSA_0088 388919.SSA_1734 152
388919.SSA_0088 388919.SSA_1748 900
388919.SSA_0088 388919.SSA_1775 233
388919.SSA_0088 388919.SSA_1825 232
388919.SSA_0088 388919.SSA_1840 431
388919.SSA_0088 388919.SSA_1934 238
388919.SSA_0088 388919.SSA_1935 171
388919.SSA_0088 388919.SSA_1961 299
388919.SSA_0088 388919.SSA_1986 261
388919.SSA_0088 388919.SSA_1991 230
388919.SSA_0088 388919.SSA_2007 171
388919.SSA_0088 388919.SSA_2020 428
388919.SSA_0088 388919.SSA_2025 155
388919.SSA_0088 388919.SSA_2078 165
388919.SSA_0088 388919.SSA_2205 320
388919.SSA_0088 388919.SSA_2374 499
388919.SSA_0089 388919.SSA_0077 198
388919.SSA_0089 388919.SSA_0079 266
388919.SSA_0089 388919.SSA_0081 293
388919.SSA_0089 388919.SSA_0083 499
388919.SSA_0089 388919.SSA_0085 996
388919.SSA_0089 388919.SSA_0086 992
388919.SSA_0089 388919.SSA_0087 961
388919.SSA_0089 388919.SSA_0088 999
388919.SSA_0089 388919.SSA_0090 848
388919.SSA_0089 388919.SSA_0091 993
388919.SSA_0089 388919.SSA_0092 994
388919.SSA_0089 388919.SSA_0093 998
388919.SSA_0089 388919.SSA_0111 184
388919.SSA_0089 388919.SSA_0116 175
388919.SSA_0089 388919.SSA_0128 899
388919.SSA_0089 388919.SSA_0176 264
388919.SSA_0089 388919.SSA_0265 275
388919.SSA_0089 388919.SSA_0266 151
388919.SSA_0089 388919.SSA_0276 174
388919.SSA_0089 388919.SSA_0305 153
388919.SSA_0089 388919.SSA_0425 192
388919.SSA_0089 388919.SSA_0462 500
388919.SSA_0089 388919.SSA_0510 187
388919.SSA_0089 388919.SSA_0583 155
388919.SSA_0089 388919.SSA_0696 392
388919.SSA_0089 388919.SSA_0782 792
388919.SSA_0089 388919.SSA_0785 184
388919.SSA_0089 388919.SSA_0810 152
388919.SSA_0089 388919.SSA_0811 152
388919.SSA_0089 388919.SSA_0830 558
388919.SSA_0089 388919.SSA_0837 151
388919.SSA_0089 388919.SSA_0838 500
388919.SSA_0089 388919.SSA_1003 160
388919.SSA_0089 388919.SSA_1011 254
388919.SSA_0089 388919.SSA_1021 207
388919.SSA_0089 388919.SSA_1047 150
388919.SSA_0089 388919.SSA_1154 152
388919.SSA_0089 388919.SSA_1161 504
388919.SSA_0089 388919.SSA_1170 365
388919.SSA_0089 388919.SSA_1276 157
388919.SSA_0089 388919.SSA_1306 233
388919.SSA_0089 388919.SSA_1361 275
388919.SSA_0089 388919.SSA_1362 151
388919.SSA_0089 388919.SSA_1406 278
388919.SSA_0089 388919.SSA_1536 183
388919.SSA_0089 388919.SSA_1574 151
388919.SSA_0089 388919.SSA_1702 159
388919.SSA_0089 388919.SSA_1705 173
388919.SSA_0089 388919.SSA_1732 163
388919.SSA_0089 388919.SSA_1748 900
388919.SSA_0089 388919.SSA_1775 233
388919.SSA_0089 388919.SSA_1840 175
388919.SSA_0089 388919.SSA_1921 158
388919.SSA_0089 388919.SSA_1961 297
388919.SSA_0089 388919.SSA_1986 299
388919.SSA_0089 388919.SSA_2005 321
388919.SSA_0089 388919.SSA_2025 232
388919.SSA_0089 388919.SSA_2038 210
388919.SSA_0089 388919.SSA_2069 317
388919.SSA_0089 388919.SSA_2072 254
388919.SSA_0089 388919.SSA_2125 162
388919.SSA_0089 388919.SSA_2161 267
388919.SSA_0089 388919.SSA_2257 175
388919.SSA_0089 388919.SSA_2260 500
388919.SSA_0089 388919.SSA_2374 195
388919.SSA_0090 388919.SSA_0081 200
388919.SSA_0090 388919.SSA_0083 488
388919.SSA_0090 388919.SSA_0085 488
388919.SSA_0090 388919.SSA_0086 771
388919.SSA_0090 388919.SSA_0087 806
388919.SSA_0090 388919.SSA_0088 848
388919.SSA_0090 388919.SSA_0089 848
388919.SSA_0090 388919.SSA_0091 611
388919.SSA_0090 388919.SSA_0092 611
388919.SSA_0090 388919.SSA_0093 611
388919.SSA_0090 388919.SSA_0289 282
388919.SSA_0090 388919.SSA_0336 154
388919.SSA_0090 388919.SSA_0373 180
388919.SSA_0090 388919.SSA_0568 300
388919.SSA_0090 388919.SSA_0758 159
388919.SSA_0090 388919.SSA_0926 555
388919.SSA_0090 388919.SSA_1061 286
388919.SSA_0090 388919.SSA_1062 420
388919.SSA_0090 388919.SSA_1083 268
388919.SSA_0090 388919.SSA_1163 176
388919.SSA_0090 388919.SSA_1409 152
388919.SSA_0090 388919.SSA_1410 156
388919.SSA_0090 388919.SSA_1444 198
388919.SSA_0090 388919.SSA_1464 152
388919.SSA_0090 388919.SSA_1529 158
388919.SSA_0090 388919.SSA_1668 160
388919.SSA_0090 388919.SSA_1821 189
388919.SSA_0090 388919.SSA_1862 205
388919.SSA_0090 388919.SSA_1922 165
388919.SSA_0090 388919.SSA_1994 185
388919.SSA_0090 388919.SSA_2107 152
388919.SSA_0090 388919.SSA_2120 151
388919.SSA_0090 388919.SSA_2169 185
388919.SSA_0090 388919.SSA_2171 188
388919.SSA_0090 388919.SSA_2221 278
388919.SSA_0090 388919.SSA_2270 300
388919.SSA_0091 388919.SSA_0005 533
388919.SSA_0091 388919.SSA_0006 158
388919.SSA_0091 388919.SSA_0015 194
388919.SSA_0091 388919.SSA_0027 274
388919.SSA_0091 388919.SSA_0081 172
388919.SSA_0091 388919.SSA_0083 366
388919.SSA_0091 388919.SSA_0085 991
388919.SSA_0091 388919.SSA_0086 983
388919.SSA_0091 388919.SSA_0087 780
388919.SSA_0091 388919.SSA_0088 988
388919.SSA_0091 388919.SSA_0089 993
388919.SSA_0091 388919.SSA_0090 611
388919.SSA_0091 388919.SSA_0092 999
388919.SSA_0091 388919.SSA_0093 999
388919.SSA_0091 388919.SSA_0124 311
388919.SSA_0091 388919.SSA_0128 900
388919.SSA_0091 388919.SSA_0140 151
388919.SSA_0091 388919.SSA_0176 268
388919.SSA_0091 388919.SSA_0226 452
388919.SSA_0091 388919.SSA_0302 152
388919.SSA_0091 388919.SSA_0324 255
388919.SSA_0091 388919.SSA_0355 158
388919.SSA_0091 388919.SSA_0548 305
388919.SSA_0091 388919.SSA_0555 158
388919.SSA_0091 388919.SSA_0568 173
388919.SSA_0091 388919.SSA_0676 254
388919.SSA_0091 388919.SSA_0704 356
388919.SSA_0091 388919.SSA_0712 211
388919.SSA_0091 388919.SSA_0782 870
388919.SSA_0091 388919.SSA_0783 374
388919.SSA_0091 388919.SSA_0784 598
388919.SSA_0091 388919.SSA_0785 360
388919.SSA_0091 388919.SSA_0786 504
388919.SSA_0091 388919.SSA_0787 658
388919.SSA_0091 388919.SSA_0788 801
388919.SSA_0091 388919.SSA_0789 640
388919.SSA_0091 388919.SSA_0796 209
388919.SSA_0091 388919.SSA_0847 184
388919.SSA_0091 388919.SSA_0866 211
388919.SSA_0091 388919.SSA_0868 426
388919.SSA_0091 388919.SSA_0873 340
388919.SSA_0091 388919.SSA_0886 208
388919.SSA_0091 388919.SSA_0925 202
388919.SSA_0091 388919.SSA_0936 233
388919.SSA_0091 388919.SSA_0977 235
388919.SSA_0091 388919.SSA_1011 235
388919.SSA_0091 388919.SSA_1043 173
388919.SSA_0091 388919.SSA_1087 209
388919.SSA_0091 388919.SSA_1139 184
388919.SSA_0091 388919.SSA_1176 184
388919.SSA_0091 388919.SSA_1223 196
388919.SSA_0091 388919.SSA_1246 200
388919.SSA_0091 388919.SSA_1306 232
388919.SSA_0091 388919.SSA_1373 209
388919.SSA_0091 388919.SSA_1377 167
388919.SSA_0091 388919.SSA_1469 168
388919.SSA_0091 388919.SSA_1520 489
388919.SSA_0091 388919.SSA_1536 183
388919.SSA_0091 388919.SSA_1623 192
388919.SSA_0091 388919.SSA_1636 209
388919.SSA_0091 388919.SSA_1732 150
388919.SSA_0091 388919.SSA_1734 211
388919.SSA_0091 388919.SSA_1748 900
388919.SSA_0091 388919.SSA_1775 232
388919.SSA_0091 388919.SSA_1841 155
388919.SSA_0091 388919.SSA_1845 195
388919.SSA_0091 388919.SSA_1935 274
388919.SSA_0091 388919.SSA_1980 156
388919.SSA_0091 388919.SSA_2005 352
388919.SSA_0091 388919.SSA_2027 151
388919.SSA_0091 388919.SSA_2034 153
388919.SSA_0091 388919.SSA_2069 318
388919.SSA_0091 388919.SSA_2072 235
388919.SSA_0091 388919.SSA_2109 188
388919.SSA_0091 388919.SSA_2120 158
388919.SSA_0091 388919.SSA_2123 305
388919.SSA_0091 388919.SSA_2213 249
388919.SSA_0091 388919.SSA_2249 235
388919.SSA_0091 388919.SSA_2270 177
388919.SSA_0091 388919.SSA_2376 209
388919.SSA_0092 388919.SSA_0006 158
388919.SSA_0092 388919.SSA_0020 170
388919.SSA_0092 388919.SSA_0081 172
388919.SSA_0092 388919.SSA_0083 366
388919.SSA_0092 388919.SSA_0085 995
388919.SSA_0092 388919.SSA_0086 971
388919.SSA_0092 388919.SSA_0087 780
388919.SSA_0092 388919.SSA_0088 995
388919.SSA_0092 388919.SSA_0089 994
388919.SSA_0092 388919.SSA_0090 611
388919.SSA_0092 388919.SSA_0091 999
388919.SSA_0092 388919.SSA_0093 999
388919.SSA_0092 388919.SSA_0112 157
388919.SSA_0092 388919.SSA_0113 203
388919.SSA_0092 388919.SSA_0122 232
388919.SSA_0092 388919.SSA_0123 168
388919.SSA_0092 388919.SSA_0124 239
388919.SSA_0092 388919.SSA_0126 163
388919.SSA_0092 388919.SSA_0127 240
388919.SSA_0092 388919.SSA_0128 899
388919.SSA_0092 388919.SSA_0130 163
388919.SSA_0092 388919.SSA_0131 231
388919.SSA_0092 388919.SSA_0132 251
388919.SSA_0092 388919.SSA_0133 225
388919.SSA_0092 388919.SSA_0211 152
388919.SSA_0092 388919.SSA_0302 179
388919.SSA_0092 388919.SSA_0318 175
388919.SSA_0092 388919.SSA_0338 297
388919.SSA_0092 388919.SSA_0357 227
388919.SSA_0092 388919.SSA_0362 227
388919.SSA_0092 388919.SSA_0369 184
388919.SSA_0092 388919.SSA_0371 184
388919.SSA_0092 388919.SSA_0548 305
388919.SSA_0092 388919.SSA_0676 439
388919.SSA_0092 388919.SSA_0688 205
388919.SSA_0092 388919.SSA_0704 356
388919.SSA_0092 388919.SSA_0712 170
388919.SSA_0092 388919.SSA_0721 208
388919.SSA_0092 388919.SSA_0779 208
388919.SSA_0092 388919.SSA_0782 822
388919.SSA_0092 388919.SSA_0783 361
388919.SSA_0092 388919.SSA_0784 586
388919.SSA_0092 388919.SSA_0785 388
388919.SSA_0092 388919.SSA_0786 219
388919.SSA_0092 388919.SSA_0787 598
388919.SSA_0092 388919.SSA_0788 524
388919.SSA_0092 388919.SSA_0789 459
388919.SSA_0092 388919.SSA_0814 184
388919.SSA_0092 388919.SSA_0832 185
388919.SSA_0092 388919.SSA_0847 184
388919.SSA_0092 388919.SSA_0848 188
388919.SSA_0092 388919.SSA_0866 170
388919.SSA_0092 388919.SSA_0868 181
388919.SSA_0092 388919.SSA_0886 398
388919.SSA_0092 388919.SSA_0910 163
388919.SSA_0092 388919.SSA_1026 195
388919.SSA_0092 388919.SSA_1036 175
388919.SSA_0092 388919.SSA_1117 152
388919.SSA_0092 388919.SSA_1122 152
388919.SSA_0092 388919.SSA_1137 184
388919.SSA_0092 388919.SSA_1174 184
388919.SSA_0092 388919.SSA_1205 152
388919.SSA_0092 388919.SSA_1221 180
388919.SSA_0092 388919.SSA_1223 196
388919.SSA_0092 388919.SSA_1306 232
388919.SSA_0092 388919.SSA_1348 150
388919.SSA_0092 388919.SSA_1533 184
388919.SSA_0092 388919.SSA_1536 183
388919.SSA_0092 388919.SSA_1601 386
388919.SSA_0092 388919.SSA_1732 156
388919.SSA_0092 388919.SSA_1734 170
388919.SSA_0092 388919.SSA_1748 900
388919.SSA_0092 388919.SSA_1775 232
388919.SSA_0092 388919.SSA_1776 424
388919.SSA_0092 388919.SSA_1783 531
388919.SSA_0092 388919.SSA_1796 460
388919.SSA_0092 388919.SSA_1839 208
388919.SSA_0092 388919.SSA_1845 556
388919.SSA_0092 388919.SSA_1861 530
388919.SSA_0092 388919.SSA_1891 154
388919.SSA_0092 388919.SSA_1936 220
388919.SSA_0092 388919.SSA_1980 156
388919.SSA_0092 388919.SSA_1999 170
388919.SSA_0092 388919.SSA_2052 227
388919.SSA_0092 388919.SSA_2069 319
388919.SSA_0092 388919.SSA_2075 248
388919.SSA_0092 388919.SSA_2107 174
388919.SSA_0092 388919.SSA_2108 154
388919.SSA_0092 388919.SSA_2109 188
388919.SSA_0092 388919.SSA_2183 208
388919.SSA_0092 388919.SSA_2259 157
388919.SSA_0092 388919.SSA_2265 184
388919.SSA_0093 388919.SSA_0039 223
388919.SSA_0093 388919.SSA_0077 162
388919.SSA_0093 388919.SSA_0081 246
388919.SSA_0093 388919.SSA_0083 366
388919.SSA_0093 388919.SSA_0085 994
388919.SSA_0093 388919.SSA_0086 980
388919.SSA_0093 388919.SSA_0087 790
388919.SSA_0093 388919.SSA_0088 994
388919.SSA_0093 388919.SSA_0089 998
388919.SSA_0093 388919.SSA_0090 611
388919.SSA_0093 388919.SSA_0091 999
388919.SSA_0093 388919.SSA_0092 999
388919.SSA_0093 388919.SSA_0128 903
388919.SSA_0093 388919.SSA_0462 151
388919.SSA_0093 388919.SSA_0548 301
388919.SSA_0093 388919.SSA_0576 237
388919.SSA_0093 388919.SSA_0691 175
388919.SSA_0093 388919.SSA_0696 237
388919.SSA_0093 388919.SSA_0780 150
388919.SSA_0093 388919.SSA_0782 805
388919.SSA_0093 388919.SSA_0783 362
388919.SSA_0093 388919.SSA_0784 360
388919.SSA_0093 388919.SSA_0785 372
388919.SSA_0093 388919.SSA_0787 508
388919.SSA_0093 388919.SSA_0788 386
388919.SSA_0093 388919.SSA_0789 360
388919.SSA_0093 388919.SSA_0868 181
388919.SSA_0093 388919.SSA_0946 212
388919.SSA_0093 388919.SSA_0988 171
388919.SSA_0093 388919.SSA_1161 160
388919.SSA_0093 388919.SSA_1189 237
388919.SSA_0093 388919.SSA_1223 224
388919.SSA_0093 388919.SSA_1237 301
388919.SSA_0093 388919.SSA_1306 190
388919.SSA_0093 388919.SSA_1348 152
388919.SSA_0093 388919.SSA_1536 203
388919.SSA_0093 388919.SSA_1614 171
388919.SSA_0093 388919.SSA_1732 156
388919.SSA_0093 388919.SSA_1748 900
388919.SSA_0093 388919.SSA_1775 190
388919.SSA_0093 388919.SSA_1776 427
388919.SSA_0093 388919.SSA_1782 186
388919.SSA_0093 388919.SSA_1840 231
388919.SSA_0093 388919.SSA_1921 160
388919.SSA_0093 388919.SSA_1961 310
388919.SSA_0093 388919.SSA_1980 156
388919.SSA_0093 388919.SSA_1981 151
388919.SSA_0093 388919.SSA_1982 151
388919.SSA_0093 388919.SSA_1986 242
388919.SSA_0093 388919.SSA_2038 165
388919.SSA_0093 388919.SSA_2069 319
388919.SSA_0094 388919.SSA_0017 173
388919.SSA_0094 388919.SSA_0019 171
388919.SSA_0094 388919.SSA_0020 172
388919.SSA_0094 388919.SSA_0033 199
388919.SSA_0094 388919.SSA_0035 200
388919.SSA_0094 388919.SSA_0070 196
388919.SSA_0094 388919.SSA_0071 249
388919.SSA_0094 388919.SSA_0073 198
388919.SSA_0094 388919.SSA_0078 197
388919.SSA_0094 388919.SSA_0079 196
388919.SSA_0094 388919.SSA_0095 566
388919.SSA_0094 388919.SSA_0097 450
388919.SSA_0094 388919.SSA_0098 393
388919.SSA_0094 388919.SSA_0101 234
388919.SSA_0094 388919.SSA_0184 150
388919.SSA_0094 388919.SSA_0185 150
388919.SSA_0094 388919.SSA_0255 194
388919.SSA_0094 388919.SSA_0262 172
388919.SSA_0094 388919.SSA_0307 150
388919.SSA_0094 388919.SSA_0328 178
388919.SSA_0094 388919.SSA_0350 196
388919.SSA_0094 388919.SSA_0351 174
388919.SSA_0094 388919.SSA_0352 200
388919.SSA_0094 388919.SSA_0374 173
388919.SSA_0094 388919.SSA_0590 201
388919.SSA_0094 388919.SSA_0603 150
388919.SSA_0094 388919.SSA_0660 207
388919.SSA_0094 388919.SSA_0689 344
388919.SSA_0094 388919.SSA_0713 224
388919.SSA_0094 388919.SSA_0772 155
388919.SSA_0094 388919.SSA_0775 150
388919.SSA_0094 388919.SSA_0816 305
388919.SSA_0094 388919.SSA_0849 174
388919.SSA_0094 388919.SSA_0875 152
388919.SSA_0094 388919.SSA_0904 158
388919.SSA_0094 388919.SSA_0907 172
388919.SSA_0094 388919.SSA_1112 157
388919.SSA_0094 388919.SSA_1118 173
388919.SSA_0094 388919.SSA_1161 182
388919.SSA_0094 388919.SSA_1185 150
388919.SSA_0094 388919.SSA_1221 150
388919.SSA_0094 388919.SSA_1281 198
388919.SSA_0094 388919.SSA_1341 156
388919.SSA_0094 388919.SSA_1555 150
388919.SSA_0094 388919.SSA_1616 393
388919.SSA_0094 388919.SSA_1617 286
388919.SSA_0094 388919.SSA_1618 265
388919.SSA_0094 388919.SSA_1619 201
388919.SSA_0094 388919.SSA_1620 201
388919.SSA_0094 388919.SSA_1633 175
388919.SSA_0094 388919.SSA_1841 223
388919.SSA_0094 388919.SSA_1888 181
388919.SSA_0094 388919.SSA_1933 173
388919.SSA_0094 388919.SSA_1938 256
388919.SSA_0094 388919.SSA_1945 152
388919.SSA_0094 388919.SSA_1992 152
388919.SSA_0094 388919.SSA_1998 151
388919.SSA_0094 388919.SSA_2004 291
388919.SSA_0094 388919.SSA_2010 193
388919.SSA_0094 388919.SSA_2029 150
388919.SSA_0094 388919.SSA_2036 150
388919.SSA_0094 388919.SSA_2138 154
388919.SSA_0094 388919.SSA_2365 150
388919.SSA_0095 388919.SSA_0010 370
388919.SSA_0095 388919.SSA_0023 252
388919.SSA_0095 388919.SSA_0032 150
388919.SSA_0095 388919.SSA_0035 500
388919.SSA_0095 388919.SSA_0039 227
388919.SSA_0095 388919.SSA_0065 200
388919.SSA_0095 388919.SSA_0066 200
388919.SSA_0095 388919.SSA_0067 200
388919.SSA_0095 388919.SSA_0068 242
388919.SSA_0095 388919.SSA_0094 566
388919.SSA_0095 388919.SSA_0097 752
388919.SSA_0095 388919.SSA_0098 571
388919.SSA_0095 388919.SSA_0106 203
388919.SSA_0095 388919.SSA_0107 200
388919.SSA_0095 388919.SSA_0108 199
388919.SSA_0095 388919.SSA_0109 199
388919.SSA_0095 388919.SSA_0110 198
388919.SSA_0095 388919.SSA_0111 168
388919.SSA_0095 388919.SSA_0167 292
388919.SSA_0095 388919.SSA_0174 236
388919.SSA_0095 388919.SSA_0198 152
388919.SSA_0095 388919.SSA_0226 173
388919.SSA_0095 388919.SSA_0293 186
388919.SSA_0095 388919.SSA_0307 171
388919.SSA_0095 388919.SSA_0318 343
388919.SSA_0095 388919.SSA_0333 201
388919.SSA_0095 388919.SSA_0334 201
388919.SSA_0095 388919.SSA_0335 201
388919.SSA_0095 388919.SSA_0336 238
388919.SSA_0095 388919.SSA_0338 208
388919.SSA_0095 388919.SSA_0364 158
388919.SSA_0095 388919.SSA_0371 172
388919.SSA_0095 388919.SSA_0391 217
388919.SSA_0095 388919.SSA_0413 267
388919.SSA_0095 388919.SSA_0416 345
388919.SSA_0095 388919.SSA_0437 182
388919.SSA_0095 388919.SSA_0440 164
388919.SSA_0095 388919.SSA_0448 193
388919.SSA_0095 388919.SSA_0450 152
388919.SSA_0095 388919.SSA_0551 151
388919.SSA_0095 388919.SSA_0564 519
388919.SSA_0095 388919.SSA_0566 318
388919.SSA_0095 388919.SSA_0567 172
388919.SSA_0095 388919.SSA_0578 169
388919.SSA_0095 388919.SSA_0631 152
388919.SSA_0095 388919.SSA_0632 202
388919.SSA_0095 388919.SSA_0634 171
388919.SSA_0095 388919.SSA_0635 326
388919.SSA_0095 388919.SSA_0637 199
388919.SSA_0095 388919.SSA_0653 259
388919.SSA_0095 388919.SSA_0661 212
388919.SSA_0095 388919.SSA_0671 258
388919.SSA_0095 388919.SSA_0677 276
388919.SSA_0095 388919.SSA_0679 232
388919.SSA_0095 388919.SSA_0698 152
388919.SSA_0095 388919.SSA_0703 220
388919.SSA_0095 388919.SSA_0713 263
388919.SSA_0095 388919.SSA_0757 242
388919.SSA_0095 388919.SSA_0759 462
388919.SSA_0095 388919.SSA_0786 312
388919.SSA_0095 388919.SSA_0787 343
388919.SSA_0095 388919.SSA_0855 260
388919.SSA_0095 388919.SSA_0869 461
388919.SSA_0095 388919.SSA_0870 199
388919.SSA_0095 388919.SSA_0872 207
388919.SSA_0095 388919.SSA_0882 172
388919.SSA_0095 388919.SSA_0936 194
388919.SSA_0095 388919.SSA_0941 156
388919.SSA_0095 388919.SSA_0942 156
388919.SSA_0095 388919.SSA_0943 156
388919.SSA_0095 388919.SSA_0966 227
388919.SSA_0095 388919.SSA_0977 431
388919.SSA_0095 388919.SSA_0980 190
388919.SSA_0095 388919.SSA_0981 519
388919.SSA_0095 388919.SSA_1015 153
388919.SSA_0095 388919.SSA_1043 892
388919.SSA_0095 388919.SSA_1044 997
388919.SSA_0095 388919.SSA_1051 150
388919.SSA_0095 388919.SSA_1065 159
388919.SSA_0095 388919.SSA_1072 420
388919.SSA_0095 388919.SSA_1073 407
388919.SSA_0095 388919.SSA_1074 302
388919.SSA_0095 388919.SSA_1085 558
388919.SSA_0095 388919.SSA_1091 238
388919.SSA_0095 388919.SSA_1110 192
388919.SSA_0095 388919.SSA_1114 178
388919.SSA_0095 388919.SSA_1126 156
388919.SSA_0095 388919.SSA_1127 152
388919.SSA_0095 388919.SSA_1128 156
388919.SSA_0095 388919.SSA_1130 156
388919.SSA_0095 388919.SSA_1152 282
388919.SSA_0095 388919.SSA_1153 194
388919.SSA_0095 388919.SSA_1154 196
388919.SSA_0095 388919.SSA_1155 497
388919.SSA_0095 388919.SSA_1182 155
388919.SSA_0095 388919.SSA_1184 156
388919.SSA_0095 388919.SSA_1185 239
388919.SSA_0095 388919.SSA_1193 286
388919.SSA_0095 388919.SSA_1194 631
388919.SSA_0095 388919.SSA_1199 167
388919.SSA_0095 388919.SSA_1212 200
388919.SSA_0095 388919.SSA_1216 271
388919.SSA_0095 388919.SSA_1225 623
388919.SSA_0095 388919.SSA_1233 267
388919.SSA_0095 388919.SSA_1237 248
388919.SSA_0095 388919.SSA_1272 192
388919.SSA_0095 388919.SSA_1281 384
388919.SSA_0095 388919.SSA_1305 192
388919.SSA_0095 388919.SSA_1311 170
388919.SSA_0095 388919.SSA_1319 291
388919.SSA_0095 388919.SSA_1383 252
388919.SSA_0095 388919.SSA_1406 167
388919.SSA_0095 388919.SSA_1423 317
388919.SSA_0095 388919.SSA_1444 211
388919.SSA_0095 388919.SSA_1445 168
388919.SSA_0095 388919.SSA_1451 171
388919.SSA_0095 388919.SSA_1457 193
388919.SSA_0095 388919.SSA_1462 310
388919.SSA_0095 388919.SSA_1466 157
388919.SSA_0095 388919.SSA_1467 237
388919.SSA_0095 388919.SSA_1468 326
388919.SSA_0095 388919.SSA_1471 268
388919.SSA_0095 388919.SSA_1484 301
388919.SSA_0095 388919.SSA_1529 347
388919.SSA_0095 388919.SSA_1558 511
388919.SSA_0095 388919.SSA_1571 302
388919.SSA_0095 388919.SSA_1616 238
388919.SSA_0095 388919.SSA_1622 151
388919.SSA_0095 388919.SSA_1646 205
388919.SSA_0095 388919.SSA_1703 248
388919.SSA_0095 388919.SSA_1713 202
388919.SSA_0095 388919.SSA_1715 922
388919.SSA_0095 388919.SSA_1731 172
388919.SSA_0095 388919.SSA_1735 222
388919.SSA_0095 388919.SSA_1737 260
388919.SSA_0095 388919.SSA_1787 784
388919.SSA_0095 388919.SSA_1819 177
388919.SSA_0095 388919.SSA_1839 268
388919.SSA_0095 388919.SSA_1847 207
388919.SSA_0095 388919.SSA_1853 171
388919.SSA_0095 388919.SSA_1863 265
388919.SSA_0095 388919.SSA_1864 245
388919.SSA_0095 388919.SSA_1880 165
388919.SSA_0095 388919.SSA_1917 369
388919.SSA_0095 388919.SSA_1918 400
388919.SSA_0095 388919.SSA_1925 272
388919.SSA_0095 388919.SSA_1934 257
388919.SSA_0095 388919.SSA_1943 814
388919.SSA_0095 388919.SSA_1967 925
388919.SSA_0095 388919.SSA_1968 623
388919.SSA_0095 388919.SSA_1969 233
388919.SSA_0095 388919.SSA_1970 420
388919.SSA_0095 388919.SSA_1978 212
388919.SSA_0095 388919.SSA_1979 212
388919.SSA_0095 388919.SSA_1994 152
388919.SSA_0095 388919.SSA_1998 152
388919.SSA_0095 388919.SSA_2007 212
388919.SSA_0095 388919.SSA_2009 150
388919.SSA_0095 388919.SSA_2021 267
388919.SSA_0095 388919.SSA_2049 273
388919.SSA_0095 388919.SSA_2069 154
388919.SSA_0095 388919.SSA_2109 170
388919.SSA_0095 388919.SSA_2133 221
388919.SSA_0095 388919.SSA_2171 237
388919.SSA_0095 388919.SSA_2200 172
388919.SSA_0095 388919.SSA_2205 285
388919.SSA_0095 388919.SSA_2237 152
388919.SSA_0095 388919.SSA_2246 237
388919.SSA_0095 388919.SSA_2262 354
388919.SSA_0095 388919.SSA_2286 321
388919.SSA_0095 388919.SSA_2348 171
388919.SSA_0095 388919.SSA_2352 152
388919.SSA_0095 388919.SSA_2354 170
388919.SSA_0095 388919.SSA_2357 155
388919.SSA_0095 388919.SSA_2370 292
388919.SSA_0095 388919.SSA_2371 292
388919.SSA_0095 388919.SSA_2374 311
388919.SSA_0095 388919.SSA_2375 345
388919.SSA_0097 388919.SSA_0006 258
388919.SSA_0097 388919.SSA_0039 178
388919.SSA_0097 388919.SSA_0065 198
388919.SSA_0097 388919.SSA_0066 198
388919.SSA_0097 388919.SSA_0067 198
388919.SSA_0097 388919.SSA_0068 201
388919.SSA_0097 388919.SSA_0072 302
388919.SSA_0097 388919.SSA_0094 450
388919.SSA_0097 388919.SSA_0095 752
388919.SSA_0097 388919.SSA_0098 865
388919.SSA_0097 388919.SSA_0106 282
388919.SSA_0097 388919.SSA_0107 237
388919.SSA_0097 388919.SSA_0108 200
388919.SSA_0097 388919.SSA_0109 200
388919.SSA_0097 388919.SSA_0110 200
388919.SSA_0097 388919.SSA_0111 196
388919.SSA_0097 388919.SSA_0112 196
388919.SSA_0097 388919.SSA_0113 184
388919.SSA_0097 388919.SSA_0114 183
388919.SSA_0097 388919.SSA_0115 170
388919.SSA_0097 388919.SSA_0148 302
388919.SSA_0097 388919.SSA_0173 453
388919.SSA_0097 388919.SSA_0274 198
388919.SSA_0097 388919.SSA_0333 282
388919.SSA_0097 388919.SSA_0334 282
388919.SSA_0097 388919.SSA_0335 282
388919.SSA_0097 388919.SSA_0336 268
388919.SSA_0097 388919.SSA_0341 176
388919.SSA_0097 388919.SSA_0343 307
388919.SSA_0097 388919.SSA_0374 156
388919.SSA_0097 388919.SSA_0415 270
388919.SSA_0097 388919.SSA_0426 165
388919.SSA_0097 388919.SSA_0461 227
388919.SSA_0097 388919.SSA_0462 260
388919.SSA_0097 388919.SSA_0497 151
388919.SSA_0097 388919.SSA_0500 151
388919.SSA_0097 388919.SSA_0586 286
388919.SSA_0097 388919.SSA_0652 164
388919.SSA_0097 388919.SSA_0698 158
388919.SSA_0097 388919.SSA_0766 186
388919.SSA_0097 388919.SSA_0868 176
388919.SSA_0097 388919.SSA_0876 261
388919.SSA_0097 388919.SSA_0899 208
388919.SSA_0097 388919.SSA_0935 193
388919.SSA_0097 388919.SSA_1007 302
388919.SSA_0097 388919.SSA_1013 395
388919.SSA_0097 388919.SSA_1092 156
388919.SSA_0097 388919.SSA_1107 227
388919.SSA_0097 388919.SSA_1118 156
388919.SSA_0097 388919.SSA_1135 375
388919.SSA_0097 388919.SSA_1143 360
388919.SSA_0097 388919.SSA_1271 240
388919.SSA_0097 388919.SSA_1272 180
388919.SSA_0097 388919.SSA_1278 176
388919.SSA_0097 388919.SSA_1299 176
388919.SSA_0097 388919.SSA_1366 167
388919.SSA_0097 388919.SSA_1369 172
388919.SSA_0097 388919.SSA_1371 169
388919.SSA_0097 388919.SSA_1451 213
388919.SSA_0097 388919.SSA_1457 208
388919.SSA_0097 388919.SSA_1701 452
388919.SSA_0097 388919.SSA_1711 168
388919.SSA_0097 388919.SSA_1762 177
388919.SSA_0097 388919.SSA_1774 274
388919.SSA_0097 388919.SSA_1790 157
388919.SSA_0097 388919.SSA_1796 213
388919.SSA_0097 388919.SSA_1819 185
388919.SSA_0097 388919.SSA_1854 218
388919.SSA_0097 388919.SSA_1895 243
388919.SSA_0097 388919.SSA_1896 218
388919.SSA_0097 388919.SSA_1899 155
388919.SSA_0097 388919.SSA_1917 202
388919.SSA_0097 388919.SSA_1942 258
388919.SSA_0097 388919.SSA_1947 151
388919.SSA_0097 388919.SSA_1965 177
388919.SSA_0097 388919.SSA_1969 196
388919.SSA_0097 388919.SSA_1970 196
388919.SSA_0097 388919.SSA_1978 286
388919.SSA_0097 388919.SSA_1979 317
388919.SSA_0097 388919.SSA_2006 261
388919.SSA_0097 388919.SSA_2014 200
388919.SSA_0097 388919.SSA_2015 173
388919.SSA_0097 388919.SSA_2016 173
388919.SSA_0097 388919.SSA_2018 201
388919.SSA_0097 388919.SSA_2019 202
388919.SSA_0097 388919.SSA_2037 157
388919.SSA_0097 388919.SSA_2040 302
388919.SSA_0097 388919.SSA_2045 156
388919.SSA_0097 388919.SSA_2237 161
388919.SSA_0097 388919.SSA_2246 168
388919.SSA_0097 388919.SSA_2317 158
388919.SSA_0098 388919.SSA_0065 233
388919.SSA_0098 388919.SSA_0094 393
388919.SSA_0098 388919.SSA_0095 571
388919.SSA_0098 388919.SSA_0097 865
388919.SSA_0098 388919.SSA_0100 193
388919.SSA_0098 388919.SSA_0293 156
388919.SSA_0098 388919.SSA_0316 270
388919.SSA_0098 388919.SSA_0355 155
388919.SSA_0098 388919.SSA_0365 280
388919.SSA_0098 388919.SSA_0378 214
388919.SSA_0098 388919.SSA_0624 155
388919.SSA_0098 388919.SSA_0633 182
388919.SSA_0098 388919.SSA_0877 204
388919.SSA_0098 388919.SSA_0886 214
388919.SSA_0098 388919.SSA_1070 169
388919.SSA_0098 388919.SSA_1099 198
388919.SSA_0098 388919.SSA_1170 156
388919.SSA_0098 388919.SSA_1184 156
388919.SSA_0098 388919.SSA_1186 213
388919.SSA_0098 388919.SSA_1208 169
388919.SSA_0098 388919.SSA_1241 155
388919.SSA_0098 388919.SSA_1261 214
388919.SSA_0098 388919.SSA_1266 157
388919.SSA_0098 388919.SSA_1267 157
388919.SSA_0098 388919.SSA_1297 159
388919.SSA_0098 388919.SSA_1385 180
388919.SSA_0098 388919.SSA_1416 183
388919.SSA_0098 388919.SSA_1439 174
388919.SSA_0098 388919.SSA_1441 176
388919.SSA_0098 388919.SSA_1442 179
388919.SSA_0098 388919.SSA_1443 182
388919.SSA_0098 388919.SSA_1444 182
388919.SSA_0098 388919.SSA_1445 182
388919.SSA_0098 388919.SSA_1446 203
388919.SSA_0098 388919.SSA_1447 214
388919.SSA_0098 388919.SSA_1535 180
388919.SSA_0098 388919.SSA_1546 234
388919.SSA_0098 388919.SSA_1547 287
388919.SSA_0098 388919.SSA_1642 235
388919.SSA_0098 388919.SSA_1713 217
388919.SSA_0098 388919.SSA_1715 176
388919.SSA_0098 388919.SSA_1718 157
388919.SSA_0098 388919.SSA_1943 211
388919.SSA_0098 388919.SSA_2079 213
388919.SSA_0098 388919.SSA_2107 213
388919.SSA_0098 388919.SSA_2119 272
388919.SSA_0098 388919.SSA_2210 169
388919.SSA_0098 388919.SSA_2363 343
388919.SSA_0098 388919.SSA_2375 236
388919.SSA_0099 388919.SSA_0100 638
388919.SSA_0099 388919.SSA_0101 347
388919.SSA_0099 388919.SSA_0102 347
388919.SSA_0100 388919.SSA_0001 287
388919.SSA_0100 388919.SSA_0002 961
388919.SSA_0100 388919.SSA_0005 459
388919.SSA_0100 388919.SSA_0008 168
388919.SSA_0100 388919.SSA_0020 263
388919.SSA_0100 388919.SSA_0025 351
388919.SSA_0100 388919.SSA_0028 170
388919.SSA_0100 388919.SSA_0030 167
388919.SSA_0100 388919.SSA_0031 254
388919.SSA_0100 388919.SSA_0032 185
388919.SSA_0100 388919.SSA_0033 260
388919.SSA_0100 388919.SSA_0035 200
388919.SSA_0100 388919.SSA_0037 152
388919.SSA_0100 388919.SSA_0063 259
388919.SSA_0100 388919.SSA_0086 338
388919.SSA_0100 388919.SSA_0098 193
388919.SSA_0100 388919.SSA_0099 638
388919.SSA_0100 388919.SSA_0101 700
388919.SSA_0100 388919.SSA_0102 442
388919.SSA_0100 388919.SSA_0128 156
388919.SSA_0100 388919.SSA_0132 788
388919.SSA_0100 388919.SSA_0136 232
388919.SSA_0100 388919.SSA_0139 200
388919.SSA_0100 388919.SSA_0140 204
388919.SSA_0100 388919.SSA_0174 276
388919.SSA_0100 388919.SSA_0175 167
388919.SSA_0100 388919.SSA_0176 444
388919.SSA_0100 388919.SSA_0177 666
388919.SSA_0100 388919.SSA_0178 324
388919.SSA_0100 388919.SSA_0186 208
388919.SSA_0100 388919.SSA_0200 150
388919.SSA_0100 388919.SSA_0212 240
388919.SSA_0100 388919.SSA_0219 185
388919.SSA_0100 388919.SSA_0220 188
388919.SSA_0100 388919.SSA_0222 201
388919.SSA_0100 388919.SSA_0225 181
388919.SSA_0100 388919.SSA_0226 230
388919.SSA_0100 388919.SSA_0235 278
388919.SSA_0100 388919.SSA_0236 206
388919.SSA_0100 388919.SSA_0242 370
388919.SSA_0100 388919.SSA_0250 173
388919.SSA_0100 388919.SSA_0259 196
388919.SSA_0100 388919.SSA_0262 232
388919.SSA_0100 388919.SSA_0272 235
388919.SSA_0100 388919.SSA_0286 193
388919.SSA_0100 388919.SSA_0289 383
388919.SSA_0100 388919.SSA_0292 199
388919.SSA_0100 388919.SSA_0306 281
388919.SSA_0100 388919.SSA_0307 294
388919.SSA_0100 388919.SSA_0318 281
388919.SSA_0100 388919.SSA_0319 157
388919.SSA_0100 388919.SSA_0325 267
388919.SSA_0100 388919.SSA_0343 779
388919.SSA_0100 388919.SSA_0350 518
388919.SSA_0100 388919.SSA_0355 422
388919.SSA_0100 388919.SSA_0357 192
388919.SSA_0100 388919.SSA_0362 192
388919.SSA_0100 388919.SSA_0378 315
388919.SSA_0100 388919.SSA_0379 150
388919.SSA_0100 388919.SSA_0385 287
388919.SSA_0100 388919.SSA_0386 284
388919.SSA_0100 388919.SSA_0388 622
388919.SSA_0100 388919.SSA_0425 244
388919.SSA_0100 388919.SSA_0438 433
388919.SSA_0100 388919.SSA_0448 542
388919.SSA_0100 388919.SSA_0449 206
388919.SSA_0100 388919.SSA_0456 150
388919.SSA_0100 388919.SSA_0483 304
388919.SSA_0100 388919.SSA_0484 303
388919.SSA_0100 388919.SSA_0485 300
388919.SSA_0100 388919.SSA_0486 331
388919.SSA_0100 388919.SSA_0487 395
388919.SSA_0100 388919.SSA_0488 299
388919.SSA_0100 388919.SSA_0489 318
388919.SSA_0100 388919.SSA_0490 316
388919.SSA_0100 388919.SSA_0493 192
388919.SSA_0100 388919.SSA_0494 220
388919.SSA_0100 388919.SSA_0497 196
388919.SSA_0100 388919.SSA_0499 192
388919.SSA_0100 388919.SSA_0500 196
388919.SSA_0100 388919.SSA_0503 220
388919.SSA_0100 388919.SSA_0516 447
388919.SSA_0100 388919.SSA_0543 369
388919.SSA_0100 388919.SSA_0567 202
388919.SSA_0100 388919.SSA_0571 164
388919.SSA_0100 388919.SSA_0578 274
388919.SSA_0100 388919.SSA_0580 202
388919.SSA_0100 388919.SSA_0581 243
388919.SSA_0100 388919.SSA_0586 353
388919.SSA_0100 388919.SSA_0621 655
388919.SSA_0100 388919.SSA_0625 175
388919.SSA_0100 388919.SSA_0631 286
388919.SSA_0100 388919.SSA_0637 286
388919.SSA_0100 388919.SSA_0650 214
388919.SSA_0100 388919.SSA_0652 156
388919.SSA_0100 388919.SSA_0655 409
388919.SSA_0100 388919.SSA_0657 196
388919.SSA_0100 388919.SSA_0661 172
388919.SSA_0100 388919.SSA_0671 303
388919.SSA_0100 388919.SSA_0673 195
388919.SSA_0100 388919.SSA_0674 348
388919.SSA_0100 388919.SSA_0679 162
388919.SSA_0100 388919.SSA_0680 368
388919.SSA_0100 388919.SSA_0683 377
388919.SSA_0100 388919.SSA_0686 238
388919.SSA_0100 388919.SSA_0690 377
388919.SSA_0100 388919.SSA_0691 468
388919.SSA_0100 388919.SSA_0692 179
388919.SSA_0100 388919.SSA_0698 165
388919.SSA_0100 388919.SSA_0703 312
388919.SSA_0100 388919.SSA_0704 400
388919.SSA_0100 388919.SSA_0711 267
388919.SSA_0100 388919.SSA_0720 263
388919.SSA_0100 388919.SSA_0738 188
388919.SSA_0100 388919.SSA_0739 215
388919.SSA_0100 388919.SSA_0744 365
388919.SSA_0100 388919.SSA_0753 204
388919.SSA_0100 388919.SSA_0757 356
388919.SSA_0100 388919.SSA_0768 365
388919.SSA_0100 388919.SSA_0770 711
388919.SSA_0100 388919.SSA_0775 289
388919.SSA_0100 388919.SSA_0776 424
388919.SSA_0100 388919.SSA_0779 424
388919.SSA_0100 388919.SSA_0780 244
388919.SSA_0100 388919.SSA_0781 154
388919.SSA_0100 388919.SSA_0782 338
388919.SSA_0100 388919.SSA_0783 418
388919.SSA_0100 388919.SSA_0784 348
388919.SSA_0100 388919.SSA_0785 356
388919.SSA_0100 388919.SSA_0786 522
388919.SSA_0100 388919.SSA_0787 351
388919.SSA_0100 388919.SSA_0788 329
388919.SSA_0100 388919.SSA_0789 330
388919.SSA_0100 388919.SSA_0791 335
388919.SSA_0100 388919.SSA_0796 322
388919.SSA_0100 388919.SSA_0804 347
388919.SSA_0100 388919.SSA_0810 324
388919.SSA_0100 388919.SSA_0812 356
388919.SSA_0100 388919.SSA_0813 347
388919.SSA_0100 388919.SSA_0824 185
388919.SSA_0100 388919.SSA_0836 348
388919.SSA_0100 388919.SSA_0846 809
388919.SSA_0100 388919.SSA_0848 914
388919.SSA_0100 388919.SSA_0852 656
388919.SSA_0100 388919.SSA_0856 174
388919.SSA_0100 388919.SSA_0859 360
388919.SSA_0100 388919.SSA_0869 194
388919.SSA_0100 388919.SSA_0870 271
388919.SSA_0100 388919.SSA_0871 176
388919.SSA_0100 388919.SSA_0873 831
388919.SSA_0100 388919.SSA_0875 281
388919.SSA_0100 388919.SSA_0877 193
388919.SSA_0100 388919.SSA_0878 397
388919.SSA_0100 388919.SSA_0886 221
388919.SSA_0100 388919.SSA_0893 191
388919.SSA_0100 388919.SSA_0912 230
388919.SSA_0100 388919.SSA_0914 226
388919.SSA_0100 388919.SSA_0936 243
388919.SSA_0100 388919.SSA_0941 259
388919.SSA_0100 388919.SSA_0945 176
388919.SSA_0100 388919.SSA_0946 355
388919.SSA_0100 388919.SSA_0957 210
388919.SSA_0100 388919.SSA_0963 267
388919.SSA_0100 388919.SSA_0997 374
388919.SSA_0100 388919.SSA_1010 235
388919.SSA_0100 388919.SSA_1031 156
388919.SSA_0100 388919.SSA_1036 247
388919.SSA_0100 388919.SSA_1042 267
388919.SSA_0100 388919.SSA_1050 171
388919.SSA_0100 388919.SSA_1058 424
388919.SSA_0100 388919.SSA_1061 293
388919.SSA_0100 388919.SSA_1070 224
388919.SSA_0100 388919.SSA_1075 224
388919.SSA_0100 388919.SSA_1091 366
388919.SSA_0100 388919.SSA_1092 181
388919.SSA_0100 388919.SSA_1101 191
388919.SSA_0100 388919.SSA_1104 218
388919.SSA_0100 388919.SSA_1113 221
388919.SSA_0100 388919.SSA_1114 197
388919.SSA_0100 388919.SSA_1134 165
388919.SSA_0100 388919.SSA_1151 158
388919.SSA_0100 388919.SSA_1153 183
388919.SSA_0100 388919.SSA_1155 355
388919.SSA_0100 388919.SSA_1157 503
388919.SSA_0100 388919.SSA_1167 423
388919.SSA_0100 388919.SSA_1182 315
388919.SSA_0100 388919.SSA_1184 502
388919.SSA_0100 388919.SSA_1185 197
388919.SSA_0100 388919.SSA_1188 848
388919.SSA_0100 388919.SSA_1201 170
388919.SSA_0100 388919.SSA_1202 208
388919.SSA_0100 388919.SSA_1206 698
388919.SSA_0100 388919.SSA_1212 263
388919.SSA_0100 388919.SSA_1218 356
388919.SSA_0100 388919.SSA_1219 190
388919.SSA_0100 388919.SSA_1220 229
388919.SSA_0100 388919.SSA_1223 515
388919.SSA_0100 388919.SSA_1225 238
388919.SSA_0100 388919.SSA_1226 218
388919.SSA_0100 388919.SSA_1232 295
388919.SSA_0100 388919.SSA_1234 197
388919.SSA_0100 388919.SSA_1236 548
388919.SSA_0100 388919.SSA_1237 366
388919.SSA_0100 388919.SSA_1240 348
388919.SSA_0100 388919.SSA_1243 266
388919.SSA_0100 388919.SSA_1256 627
388919.SSA_0100 388919.SSA_1260 250
388919.SSA_0100 388919.SSA_1261 274
388919.SSA_0100 388919.SSA_1265 182
388919.SSA_0100 388919.SSA_1271 451
388919.SSA_0100 388919.SSA_1281 257
388919.SSA_0100 388919.SSA_1297 227
388919.SSA_0100 388919.SSA_1302 375
388919.SSA_0100 388919.SSA_1303 246
388919.SSA_0100 388919.SSA_1310 272
388919.SSA_0100 388919.SSA_1318 358
388919.SSA_0100 388919.SSA_1319 285
388919.SSA_0100 388919.SSA_1350 548
388919.SSA_0100 388919.SSA_1356 544
388919.SSA_0100 388919.SSA_1413 355
388919.SSA_0100 388919.SSA_1416 247
388919.SSA_0100 388919.SSA_1423 157
388919.SSA_0100 388919.SSA_1440 157
388919.SSA_0100 388919.SSA_1441 157
388919.SSA_0100 388919.SSA_1451 409
388919.SSA_0100 388919.SSA_1459 361
388919.SSA_0100 388919.SSA_1462 461
388919.SSA_0100 388919.SSA_1467 426
388919.SSA_0100 388919.SSA_1469 424
388919.SSA_0100 388919.SSA_1470 156
388919.SSA_0100 388919.SSA_1471 260
388919.SSA_0100 388919.SSA_1484 370
388919.SSA_0100 388919.SSA_1494 335
388919.SSA_0100 388919.SSA_1495 212
388919.SSA_0100 388919.SSA_1498 224
388919.SSA_0100 388919.SSA_1499 260
388919.SSA_0100 388919.SSA_1500 281
388919.SSA_0100 388919.SSA_1526 214
388919.SSA_0100 388919.SSA_1532 191
388919.SSA_0100 388919.SSA_1557 401
388919.SSA_0100 388919.SSA_1560 600
388919.SSA_0100 388919.SSA_1563 386
388919.SSA_0100 388919.SSA_1564 199
388919.SSA_0100 388919.SSA_1565 288
388919.SSA_0100 388919.SSA_1571 345
388919.SSA_0100 388919.SSA_1583 401
388919.SSA_0100 388919.SSA_1587 368
388919.SSA_0100 388919.SSA_1588 201
388919.SSA_0100 388919.SSA_1589 201
388919.SSA_0100 388919.SSA_1606 655
388919.SSA_0100 388919.SSA_1607 834
388919.SSA_0100 388919.SSA_1612 206
388919.SSA_0100 388919.SSA_1613 247
388919.SSA_0100 388919.SSA_1616 164
388919.SSA_0100 388919.SSA_1619 187
388919.SSA_0100 388919.SSA_1626 493
388919.SSA_0100 388919.SSA_1641 174
388919.SSA_0100 388919.SSA_1649 267
388919.SSA_0100 388919.SSA_1698 320
388919.SSA_0100 388919.SSA_1699 320
388919.SSA_0100 388919.SSA_1703 155
388919.SSA_0100 388919.SSA_1706 797
388919.SSA_0100 388919.SSA_1711 813
388919.SSA_0100 388919.SSA_1713 424
388919.SSA_0100 388919.SSA_1721 608
388919.SSA_0100 388919.SSA_1722 454
388919.SSA_0100 388919.SSA_1732 324
388919.SSA_0100 388919.SSA_1752 150
388919.SSA_0100 388919.SSA_1771 208
388919.SSA_0100 388919.SSA_1772 308
388919.SSA_0100 388919.SSA_1779 224
388919.SSA_0100 388919.SSA_1780 186
388919.SSA_0100 388919.SSA_1788 451
388919.SSA_0100 388919.SSA_1800 412
388919.SSA_0100 388919.SSA_1802 551
388919.SSA_0100 388919.SSA_1803 240
388919.SSA_0100 388919.SSA_1805 493
388919.SSA_0100 388919.SSA_1806 629
388919.SSA_0100 388919.SSA_1807 628
388919.SSA_0100 388919.SSA_1809 150
388919.SSA_0100 388919.SSA_1819 511
388919.SSA_0100 388919.SSA_1829 361
388919.SSA_0100 388919.SSA_1834 176
388919.SSA_0100 388919.SSA_1837 356
388919.SSA_0100 388919.SSA_1845 426
388919.SSA_0100 388919.SSA_1847 263
388919.SSA_0100 388919.SSA_1849 206
388919.SSA_0100 388919.SSA_1851 168
388919.SSA_0100 388919.SSA_1853 198
388919.SSA_0100 388919.SSA_1859 305
388919.SSA_0100 388919.SSA_1860 180
388919.SSA_0100 388919.SSA_1864 314
388919.SSA_0100 388919.SSA_1865 379
388919.SSA_0100 388919.SSA_1873 255
388919.SSA_0100 388919.SSA_1895 263
388919.SSA_0100 388919.SSA_1896 514
388919.SSA_0100 388919.SSA_1899 199
388919.SSA_0100 388919.SSA_1900 413
388919.SSA_0100 388919.SSA_1911 340
388919.SSA_0100 388919.SSA_1925 152
388919.SSA_0100 388919.SSA_1937 180
388919.SSA_0100 388919.SSA_1944 280
388919.SSA_0100 388919.SSA_1945 220
388919.SSA_0100 388919.SSA_1947 196
388919.SSA_0100 388919.SSA_1951 164
388919.SSA_0100 388919.SSA_1957 392
388919.SSA_0100 388919.SSA_1959 274
388919.SSA_0100 388919.SSA_1994 182
388919.SSA_0100 388919.SSA_2007 231
388919.SSA_0100 388919.SSA_2009 242
388919.SSA_0100 388919.SSA_2018 295
388919.SSA_0100 388919.SSA_2019 320
388919.SSA_0100 388919.SSA_2037 196
388919.SSA_0100 388919.SSA_2044 463
388919.SSA_0100 388919.SSA_2052 192
388919.SSA_0100 388919.SSA_2056 301
388919.SSA_0100 388919.SSA_2066 319
388919.SSA_0100 388919.SSA_2074 165
388919.SSA_0100 388919.SSA_2075 165
388919.SSA_0100 388919.SSA_2076 196
388919.SSA_0100 388919.SSA_2108 329
388919.SSA_0100 388919.SSA_2109 259
388919.SSA_0100 388919.SSA_2119 401
388919.SSA_0100 388919.SSA_2123 259
388919.SSA_0100 388919.SSA_2126 342
388919.SSA_0100 388919.SSA_2141 429
388919.SSA_0100 388919.SSA_2142 429
388919.SSA_0100 388919.SSA_2144 277
388919.SSA_0100 388919.SSA_2157 338
388919.SSA_0100 388919.SSA_2169 286
388919.SSA_0100 388919.SSA_2186 181
388919.SSA_0100 388919.SSA_2191 487
388919.SSA_0100 388919.SSA_2202 163
388919.SSA_0100 388919.SSA_2205 286
388919.SSA_0100 388919.SSA_2209 180
388919.SSA_0100 388919.SSA_2214 269
388919.SSA_0100 388919.SSA_2230 899
388919.SSA_0100 388919.SSA_2245 746
388919.SSA_0100 388919.SSA_2246 341
388919.SSA_0100 388919.SSA_2254 329
388919.SSA_0100 388919.SSA_2257 862
388919.SSA_0100 388919.SSA_2260 713
388919.SSA_0100 388919.SSA_2262 345
388919.SSA_0100 388919.SSA_2265 454
388919.SSA_0100 388919.SSA_2286 155
388919.SSA_0100 388919.SSA_2287 246
388919.SSA_0100 388919.SSA_2313 208
388919.SSA_0100 388919.SSA_2314 208
388919.SSA_0100 388919.SSA_2315 208
388919.SSA_0100 388919.SSA_2347 224
388919.SSA_0100 388919.SSA_2350 508
388919.SSA_0100 388919.SSA_2356 214
388919.SSA_0100 388919.SSA_2359 300
388919.SSA_0100 388919.SSA_2363 193
388919.SSA_0100 388919.SSA_2368 227
388919.SSA_0100 388919.SSA_2373 642
388919.SSA_0100 388919.SSA_2375 259
388919.SSA_0101 388919.SSA_0094 234
388919.SSA_0101 388919.SSA_0099 347
388919.SSA_0101 388919.SSA_0100 700
388919.SSA_0101 388919.SSA_0102 865
388919.SSA_0101 388919.SSA_0139 199
388919.SSA_0101 388919.SSA_0140 200
388919.SSA_0101 388919.SSA_0199 268
388919.SSA_0101 388919.SSA_0289 151
388919.SSA_0101 388919.SSA_0292 196
388919.SSA_0101 388919.SSA_0297 155
388919.SSA_0101 388919.SSA_0357 432
388919.SSA_0101 388919.SSA_0362 432
388919.SSA_0101 388919.SSA_0385 201
388919.SSA_0101 388919.SSA_0386 200
388919.SSA_0101 388919.SSA_0391 162
388919.SSA_0101 388919.SSA_0488 217
388919.SSA_0101 388919.SSA_0543 200
388919.SSA_0101 388919.SSA_0613 172
388919.SSA_0101 388919.SSA_0647 160
388919.SSA_0101 388919.SSA_0691 232
388919.SSA_0101 388919.SSA_0804 179
388919.SSA_0101 388919.SSA_0836 200
388919.SSA_0101 388919.SSA_0855 635
388919.SSA_0101 388919.SSA_0986 157
388919.SSA_0101 388919.SSA_0987 270
388919.SSA_0101 388919.SSA_1055 217
388919.SSA_0101 388919.SSA_1064 172
388919.SSA_0101 388919.SSA_1113 199
388919.SSA_0101 388919.SSA_1114 199
388919.SSA_0101 388919.SSA_1131 157
388919.SSA_0101 388919.SSA_1173 197
388919.SSA_0101 388919.SSA_1194 156
388919.SSA_0101 388919.SSA_1204 179
388919.SSA_0101 388919.SSA_1206 268
388919.SSA_0101 388919.SSA_1226 468
388919.SSA_0101 388919.SSA_1232 476
388919.SSA_0101 388919.SSA_1233 541
388919.SSA_0101 388919.SSA_1278 160
388919.SSA_0101 388919.SSA_1319 281
388919.SSA_0101 388919.SSA_1451 158
388919.SSA_0101 388919.SSA_1452 183
388919.SSA_0101 388919.SSA_1459 230
388919.SSA_0101 388919.SSA_1464 196
388919.SSA_0101 388919.SSA_1588 199
388919.SSA_0101 388919.SSA_1589 199
388919.SSA_0101 388919.SSA_1711 230
388919.SSA_0101 388919.SSA_1774 384
388919.SSA_0101 388919.SSA_1778 192
388919.SSA_0101 388919.SSA_1779 157
388919.SSA_0101 388919.SSA_1812 268
388919.SSA_0101 388919.SSA_1829 230
388919.SSA_0101 388919.SSA_1837 340
388919.SSA_0101 388919.SSA_1863 299
388919.SSA_0101 388919.SSA_1953 192
388919.SSA_0101 388919.SSA_1954 192
388919.SSA_0101 388919.SSA_1967 317
388919.SSA_0101 388919.SSA_1969 192
388919.SSA_0101 388919.SSA_1970 162
388919.SSA_0101 388919.SSA_2033 207
388919.SSA_0101 388919.SSA_2034 206
388919.SSA_0101 388919.SSA_2052 432
388919.SSA_0101 388919.SSA_2116 197
388919.SSA_0101 388919.SSA_2117 197
388919.SSA_0101 388919.SSA_2118 197
388919.SSA_0101 388919.SSA_2119 197
388919.SSA_0101 388919.SSA_2120 197
388919.SSA_0101 388919.SSA_2123 203
388919.SSA_0101 388919.SSA_2125 420
388919.SSA_0101 388919.SSA_2126 420
388919.SSA_0101 388919.SSA_2141 291
388919.SSA_0101 388919.SSA_2186 232
388919.SSA_0101 388919.SSA_2286 195
388919.SSA_0101 388919.SSA_2383 158
388919.SSA_0102 388919.SSA_0099 347
388919.SSA_0102 388919.SSA_0100 442
388919.SSA_0102 388919.SSA_0101 865
388919.SSA_0102 388919.SSA_0250 199
388919.SSA_0102 388919.SSA_0251 198
388919.SSA_0102 388919.SSA_0852 479
388919.SSA_0102 388919.SSA_1000 287
388919.SSA_0102 388919.SSA_1008 243
388919.SSA_0102 388919.SSA_1009 169
388919.SSA_0102 388919.SSA_1021 624
388919.SSA_0102 388919.SSA_1484 476
388919.SSA_0102 388919.SSA_1608 483
388919.SSA_0102 388919.SSA_1646 235
388919.SSA_0102 388919.SSA_2255 184
388919.SSA_0102 388919.SSA_2263 557
388919.SSA_0103 388919.SSA_0067 204
388919.SSA_0103 388919.SSA_0073 158
388919.SSA_0103 388919.SSA_0104 767
388919.SSA_0103 388919.SSA_0105 545
388919.SSA_0103 388919.SSA_0106 289
388919.SSA_0103 388919.SSA_0107 236
388919.SSA_0103 388919.SSA_0108 223
388919.SSA_0103 388919.SSA_0109 223
388919.SSA_0103 388919.SSA_0110 215
388919.SSA_0103 388919.SSA_0111 188
388919.SSA_0103 388919.SSA_0112 185
388919.SSA_0103 388919.SSA_0113 182
388919.SSA_0103 388919.SSA_0114 182
388919.SSA_0103 388919.SSA_0115 180
388919.SSA_0103 388919.SSA_0116 175
388919.SSA_0103 388919.SSA_0117 170
388919.SSA_0103 388919.SSA_0118 160
388919.SSA_0103 388919.SSA_0119 157
388919.SSA_0103 388919.SSA_0144 152
388919.SSA_0103 388919.SSA_0221 157
388919.SSA_0103 388919.SSA_0265 364
388919.SSA_0103 388919.SSA_0313 167
388919.SSA_0103 388919.SSA_0384 302
388919.SSA_0103 388919.SSA_0588 162
388919.SSA_0103 388919.SSA_0627 529
388919.SSA_0103 388919.SSA_0629 541
388919.SSA_0103 388919.SSA_0646 464
388919.SSA_0103 388919.SSA_0662 167
388919.SSA_0103 388919.SSA_0780 300
388919.SSA_0103 388919.SSA_0831 211
388919.SSA_0103 388919.SSA_0851 175
388919.SSA_0103 388919.SSA_0938 519
388919.SSA_0103 388919.SSA_0961 167
388919.SSA_0103 388919.SSA_0983 158
388919.SSA_0103 388919.SSA_0988 204
388919.SSA_0103 388919.SSA_0995 173
388919.SSA_0103 388919.SSA_1015 192
388919.SSA_0103 388919.SSA_1023 283
388919.SSA_0103 388919.SSA_1029 204
388919.SSA_0103 388919.SSA_1048 228
388919.SSA_0103 388919.SSA_1049 162
388919.SSA_0103 388919.SSA_1050 181
388919.SSA_0103 388919.SSA_1064 299
388919.SSA_0103 388919.SSA_1078 192
388919.SSA_0103 388919.SSA_1156 163
388919.SSA_0103 388919.SSA_1279 228
388919.SSA_0103 388919.SSA_1357 183
388919.SSA_0103 388919.SSA_1358 151
388919.SSA_0103 388919.SSA_1361 364
388919.SSA_0103 388919.SSA_1395 306
388919.SSA_0103 388919.SSA_1396 389
388919.SSA_0103 388919.SSA_1399 340
388919.SSA_0103 388919.SSA_1503 223
388919.SSA_0103 388919.SSA_1545 264
388919.SSA_0103 388919.SSA_1606 192
388919.SSA_0103 388919.SSA_1607 192
388919.SSA_0103 388919.SSA_1618 534
388919.SSA_0103 388919.SSA_1740 221
388919.SSA_0103 388919.SSA_1789 486
388919.SSA_0103 388919.SSA_1793 191
388919.SSA_0103 388919.SSA_1806 192
388919.SSA_0103 388919.SSA_1836 172
388919.SSA_0103 388919.SSA_1893 200
388919.SSA_0103 388919.SSA_1921 242
388919.SSA_0103 388919.SSA_1981 161
388919.SSA_0103 388919.SSA_1996 275
388919.SSA_0103 388919.SSA_2000 245
388919.SSA_0103 388919.SSA_2014 160
388919.SSA_0103 388919.SSA_2038 239
388919.SSA_0103 388919.SSA_2083 263
388919.SSA_0103 388919.SSA_2184 265
388919.SSA_0103 388919.SSA_2259 499
388919.SSA_0103 388919.SSA_2330 239
388919.SSA_0103 388919.SSA_2331 200
388919.SSA_0103 388919.SSA_2332 200
388919.SSA_0103 388919.SSA_2333 188
388919.SSA_0103 388919.SSA_2334 188
388919.SSA_0103 388919.SSA_2342 152
388919.SSA_0103 388919.SSA_2355 160
388919.SSA_0103 388919.SSA_2377 220
388919.SSA_0103 388919.SSA_2383 165
388919.SSA_0103 388919.SSA_2391 155
388919.SSA_0104 388919.SSA_0001 168
388919.SSA_0104 388919.SSA_0005 163
388919.SSA_0104 388919.SSA_0006 377
388919.SSA_0104 388919.SSA_0008 196
388919.SSA_0104 388919.SSA_0015 159
388919.SSA_0104 388919.SSA_0017 243
388919.SSA_0104 388919.SSA_0020 265
388919.SSA_0104 388919.SSA_0023 191
388919.SSA_0104 388919.SSA_0025 156
388919.SSA_0104 388919.SSA_0026 339
388919.SSA_0104 388919.SSA_0063 660
388919.SSA_0104 388919.SSA_0064 624
388919.SSA_0104 388919.SSA_0067 287
388919.SSA_0104 388919.SSA_0068 186
388919.SSA_0104 388919.SSA_0103 767
388919.SSA_0104 388919.SSA_0105 763
388919.SSA_0104 388919.SSA_0106 485
388919.SSA_0104 388919.SSA_0107 401
388919.SSA_0104 388919.SSA_0108 327
388919.SSA_0104 388919.SSA_0109 283
388919.SSA_0104 388919.SSA_0110 392
388919.SSA_0104 388919.SSA_0111 348
388919.SSA_0104 388919.SSA_0112 232
388919.SSA_0104 388919.SSA_0113 273
388919.SSA_0104 388919.SSA_0114 249
388919.SSA_0104 388919.SSA_0115 220
388919.SSA_0104 388919.SSA_0116 224
388919.SSA_0104 388919.SSA_0117 232
388919.SSA_0104 388919.SSA_0118 221
388919.SSA_0104 388919.SSA_0119 211
388919.SSA_0104 388919.SSA_0120 195
388919.SSA_0104 388919.SSA_0122 182
388919.SSA_0104 388919.SSA_0123 167
388919.SSA_0104 388919.SSA_0124 253
388919.SSA_0104 388919.SSA_0127 179
388919.SSA_0104 388919.SSA_0128 295
388919.SSA_0104 388919.SSA_0129 370
388919.SSA_0104 388919.SSA_0130 164
388919.SSA_0104 388919.SSA_0131 179
388919.SSA_0104 388919.SSA_0132 285
388919.SSA_0104 388919.SSA_0133 250
388919.SSA_0104 388919.SSA_0176 230
388919.SSA_0104 388919.SSA_0177 217
388919.SSA_0104 388919.SSA_0181 158
388919.SSA_0104 388919.SSA_0198 180
388919.SSA_0104 388919.SSA_0205 245
388919.SSA_0104 388919.SSA_0236 207
388919.SSA_0104 388919.SSA_0250 493
388919.SSA_0104 388919.SSA_0251 450
388919.SSA_0104 388919.SSA_0265 245
388919.SSA_0104 388919.SSA_0318 307
388919.SSA_0104 388919.SSA_0324 301
388919.SSA_0104 388919.SSA_0343 305
388919.SSA_0104 388919.SSA_0351 168
388919.SSA_0104 388919.SSA_0365 268
388919.SSA_0104 388919.SSA_0388 196
388919.SSA_0104 388919.SSA_0413 192
388919.SSA_0104 388919.SSA_0429 156
388919.SSA_0104 388919.SSA_0433 303
388919.SSA_0104 388919.SSA_0437 154
388919.SSA_0104 388919.SSA_0438 164
388919.SSA_0104 388919.SSA_0447 232
388919.SSA_0104 388919.SSA_0483 154
388919.SSA_0104 388919.SSA_0490 272
388919.SSA_0104 388919.SSA_0506 424
388919.SSA_0104 388919.SSA_0547 223
388919.SSA_0104 388919.SSA_0548 229
388919.SSA_0104 388919.SSA_0549 267
388919.SSA_0104 388919.SSA_0551 154
388919.SSA_0104 388919.SSA_0568 279
388919.SSA_0104 388919.SSA_0586 291
388919.SSA_0104 388919.SSA_0588 198
388919.SSA_0104 388919.SSA_0589 151
388919.SSA_0104 388919.SSA_0605 195
388919.SSA_0104 388919.SSA_0625 459
388919.SSA_0104 388919.SSA_0631 323
388919.SSA_0104 388919.SSA_0637 323
388919.SSA_0104 388919.SSA_0650 188
388919.SSA_0104 388919.SSA_0653 158
388919.SSA_0104 388919.SSA_0656 160
388919.SSA_0104 388919.SSA_0657 221
388919.SSA_0104 388919.SSA_0671 277
388919.SSA_0104 388919.SSA_0673 251
388919.SSA_0104 388919.SSA_0680 189
388919.SSA_0104 388919.SSA_0689 177
388919.SSA_0104 388919.SSA_0698 514
388919.SSA_0104 388919.SSA_0701 232
388919.SSA_0104 388919.SSA_0703 156
388919.SSA_0104 388919.SSA_0706 249
388919.SSA_0104 388919.SSA_0711 263
388919.SSA_0104 388919.SSA_0736 189
388919.SSA_0104 388919.SSA_0741 151
388919.SSA_0104 388919.SSA_0744 990
388919.SSA_0104 388919.SSA_0756 334
388919.SSA_0104 388919.SSA_0778 263
388919.SSA_0104 388919.SSA_0801 189
388919.SSA_0104 388919.SSA_0802 500
388919.SSA_0104 388919.SSA_0804 344
388919.SSA_0104 388919.SSA_0807 455
388919.SSA_0104 388919.SSA_0825 490
388919.SSA_0104 388919.SSA_0826 344
388919.SSA_0104 388919.SSA_0849 188
388919.SSA_0104 388919.SSA_0851 192
388919.SSA_0104 388919.SSA_0852 151
388919.SSA_0104 388919.SSA_0872 228
388919.SSA_0104 388919.SSA_0875 521
388919.SSA_0104 388919.SSA_0878 190
388919.SSA_0104 388919.SSA_0886 170
388919.SSA_0104 388919.SSA_0888 340
388919.SSA_0104 388919.SSA_0912 286
388919.SSA_0104 388919.SSA_0914 213
388919.SSA_0104 388919.SSA_0935 612
388919.SSA_0104 388919.SSA_0975 205
388919.SSA_0104 388919.SSA_0977 156
388919.SSA_0104 388919.SSA_1013 221
388919.SSA_0104 388919.SSA_1031 232
388919.SSA_0104 388919.SSA_1036 424
388919.SSA_0104 388919.SSA_1048 168
388919.SSA_0104 388919.SSA_1058 323
388919.SSA_0104 388919.SSA_1061 301
388919.SSA_0104 388919.SSA_1062 364
388919.SSA_0104 388919.SSA_1069 176
388919.SSA_0104 388919.SSA_1074 156
388919.SSA_0104 388919.SSA_1086 201
388919.SSA_0104 388919.SSA_1126 350
388919.SSA_0104 388919.SSA_1134 155
388919.SSA_0104 388919.SSA_1153 291
388919.SSA_0104 388919.SSA_1154 158
388919.SSA_0104 388919.SSA_1155 200
388919.SSA_0104 388919.SSA_1163 302
388919.SSA_0104 388919.SSA_1212 265
388919.SSA_0104 388919.SSA_1218 268
388919.SSA_0104 388919.SSA_1220 320
388919.SSA_0104 388919.SSA_1233 274
388919.SSA_0104 388919.SSA_1241 195
388919.SSA_0104 388919.SSA_1271 477
388919.SSA_0104 388919.SSA_1302 378
388919.SSA_0104 388919.SSA_1310 182
388919.SSA_0104 388919.SSA_1311 217
388919.SSA_0104 388919.SSA_1318 196
388919.SSA_0104 388919.SSA_1321 158
388919.SSA_0104 388919.SSA_1343 152
388919.SSA_0104 388919.SSA_1344 161
388919.SSA_0104 388919.SSA_1345 432
388919.SSA_0104 388919.SSA_1349 208
388919.SSA_0104 388919.SSA_1356 160
388919.SSA_0104 388919.SSA_1361 245
388919.SSA_0104 388919.SSA_1377 162
388919.SSA_0104 388919.SSA_1383 191
388919.SSA_0104 388919.SSA_1421 468
388919.SSA_0104 388919.SSA_1423 475
388919.SSA_0104 388919.SSA_1430 406
388919.SSA_0104 388919.SSA_1433 555
388919.SSA_0104 388919.SSA_1463 166
388919.SSA_0104 388919.SSA_1466 184
388919.SSA_0104 388919.SSA_1467 455
388919.SSA_0104 388919.SSA_1468 575
388919.SSA_0104 388919.SSA_1471 168
388919.SSA_0104 388919.SSA_1484 321
388919.SSA_0104 388919.SSA_1490 192
388919.SSA_0104 388919.SSA_1491 177
388919.SSA_0104 388919.SSA_1495 317
388919.SSA_0104 388919.SSA_1498 229
388919.SSA_0104 388919.SSA_1501 168
388919.SSA_0104 388919.SSA_1522 224
388919.SSA_0104 388919.SSA_1529 158
388919.SSA_0104 388919.SSA_1533 150
388919.SSA_0104 388919.SSA_1536 200
388919.SSA_0104 388919.SSA_1546 279
388919.SSA_0104 388919.SSA_1555 281
388919.SSA_0104 388919.SSA_1563 197
388919.SSA_0104 388919.SSA_1601 344
388919.SSA_0104 388919.SSA_1602 185
388919.SSA_0104 388919.SSA_1608 189
388919.SSA_0104 388919.SSA_1620 163
388919.SSA_0104 388919.SSA_1622 196
388919.SSA_0104 388919.SSA_1629 194
388919.SSA_0104 388919.SSA_1639 171
388919.SSA_0104 388919.SSA_1642 274
388919.SSA_0104 388919.SSA_1703 260
388919.SSA_0104 388919.SSA_1711 387
388919.SSA_0104 388919.SSA_1722 196
388919.SSA_0104 388919.SSA_1739 207
388919.SSA_0104 388919.SSA_1761 247
388919.SSA_0104 388919.SSA_1783 172
388919.SSA_0104 388919.SSA_1787 249
388919.SSA_0104 388919.SSA_1791 263
388919.SSA_0104 388919.SSA_1800 192
388919.SSA_0104 388919.SSA_1803 200
388919.SSA_0104 388919.SSA_1807 153
388919.SSA_0104 388919.SSA_1819 216
388919.SSA_0104 388919.SSA_1829 207
388919.SSA_0104 388919.SSA_1841 194
388919.SSA_0104 388919.SSA_1848 321
388919.SSA_0104 388919.SSA_1849 307
388919.SSA_0104 388919.SSA_1852 301
388919.SSA_0104 388919.SSA_1855 275
388919.SSA_0104 388919.SSA_1863 204
388919.SSA_0104 388919.SSA_1869 443
388919.SSA_0104 388919.SSA_1893 201
388919.SSA_0104 388919.SSA_1895 228
388919.SSA_0104 388919.SSA_1896 152
388919.SSA_0104 388919.SSA_1899 190
388919.SSA_0104 388919.SSA_1900 209
388919.SSA_0104 388919.SSA_1901 274
388919.SSA_0104 388919.SSA_1902 243
388919.SSA_0104 388919.SSA_1930 221
388919.SSA_0104 388919.SSA_1934 264
388919.SSA_0104 388919.SSA_1936 218
388919.SSA_0104 388919.SSA_1940 242
388919.SSA_0104 388919.SSA_1951 191
388919.SSA_0104 388919.SSA_1953 286
388919.SSA_0104 388919.SSA_1967 172
388919.SSA_0104 388919.SSA_1979 150
388919.SSA_0104 388919.SSA_1998 431
388919.SSA_0104 388919.SSA_2002 221
388919.SSA_0104 388919.SSA_2018 292
388919.SSA_0104 388919.SSA_2019 314
388919.SSA_0104 388919.SSA_2033 210
388919.SSA_0104 388919.SSA_2037 157
388919.SSA_0104 388919.SSA_2049 391
388919.SSA_0104 388919.SSA_2058 333
388919.SSA_0104 388919.SSA_2074 635
388919.SSA_0104 388919.SSA_2075 238
388919.SSA_0104 388919.SSA_2109 192
388919.SSA_0104 388919.SSA_2111 209
388919.SSA_0104 388919.SSA_2114 155
388919.SSA_0104 388919.SSA_2117 274
388919.SSA_0104 388919.SSA_2123 513
388919.SSA_0104 388919.SSA_2126 467
388919.SSA_0104 388919.SSA_2136 235
388919.SSA_0104 388919.SSA_2144 199
388919.SSA_0104 388919.SSA_2155 167
388919.SSA_0104 388919.SSA_2156 167
388919.SSA_0104 388919.SSA_2168 200
388919.SSA_0104 388919.SSA_2171 248
388919.SSA_0104 388919.SSA_2174 274
388919.SSA_0104 388919.SSA_2183 197
388919.SSA_0104 388919.SSA_2184 417
388919.SSA_0104 388919.SSA_2191 416
388919.SSA_0104 388919.SSA_2202 339
388919.SSA_0104 388919.SSA_2237 180
388919.SSA_0104 388919.SSA_2240 305
388919.SSA_0104 388919.SSA_2241 184
388919.SSA_0104 388919.SSA_2245 274
388919.SSA_0104 388919.SSA_2254 611
388919.SSA_0104 388919.SSA_2257 484
388919.SSA_0104 388919.SSA_2260 483
388919.SSA_0104 388919.SSA_2270 279
388919.SSA_0104 388919.SSA_2284 372
388919.SSA_0104 388919.SSA_2285 203
388919.SSA_0104 388919.SSA_2286 418
388919.SSA_0104 388919.SSA_2287 274
388919.SSA_0104 388919.SSA_2348 228
388919.SSA_0104 388919.SSA_2354 217
388919.SSA_0104 388919.SSA_2356 224
388919.SSA_0104 388919.SSA_2357 244
388919.SSA_0104 388919.SSA_2366 150
388919.SSA_0104 388919.SSA_2367 152
388919.SSA_0104 388919.SSA_2391 218
388919.SSA_0104 388919.SSA_2392 156
388919.SSA_0105 388919.SSA_0103 545
388919.SSA_0105 388919.SSA_0104 763
388919.SSA_0105 388919.SSA_0106 408
388919.SSA_0105 388919.SSA_0107 313
388919.SSA_0105 388919.SSA_0108 289
388919.SSA_0105 388919.SSA_0109 289
388919.SSA_0105 388919.SSA_0110 275
388919.SSA_0105 388919.SSA_0111 227
388919.SSA_0105 388919.SSA_0112 222
388919.SSA_0105 388919.SSA_0113 216
388919.SSA_0105 388919.SSA_0114 216
388919.SSA_0105 388919.SSA_0115 212
388919.SSA_0105 388919.SSA_0116 203
388919.SSA_0105 388919.SSA_0117 194
388919.SSA_0105 388919.SSA_0118 176
388919.SSA_0105 388919.SSA_0119 171
388919.SSA_0105 388919.SSA_0120 153
388919.SSA_0105 388919.SSA_0123 159
388919.SSA_0105 388919.SSA_0243 899
388919.SSA_0105 388919.SSA_0322 151
388919.SSA_0105 388919.SSA_0489 156
388919.SSA_0105 388919.SSA_0593 266
388919.SSA_0105 388919.SSA_0831 151
388919.SSA_0105 388919.SSA_0966 948
388919.SSA_0105 388919.SSA_1035 899
388919.SSA_0105 388919.SSA_1037 899
388919.SSA_0105 388919.SSA_1112 191
388919.SSA_0105 388919.SSA_1181 169
388919.SSA_0105 388919.SSA_1190 557
388919.SSA_0105 388919.SSA_1241 899
388919.SSA_0105 388919.SSA_1345 899
388919.SSA_0105 388919.SSA_1501 899
388919.SSA_0105 388919.SSA_1620 899
388919.SSA_0105 388919.SSA_1732 899
388919.SSA_0105 388919.SSA_1927 201
388919.SSA_0105 388919.SSA_1935 178
388919.SSA_0105 388919.SSA_2005 150
388919.SSA_0105 388919.SSA_2091 187
388919.SSA_0105 388919.SSA_2092 156
388919.SSA_0105 388919.SSA_2096 152
388919.SSA_0105 388919.SSA_2190 251
388919.SSA_0105 388919.SSA_2226 301
388919.SSA_0105 388919.SSA_2227 543
388919.SSA_0105 388919.SSA_2228 543
388919.SSA_0105 388919.SSA_2230 565
388919.SSA_0105 388919.SSA_2234 200
388919.SSA_0105 388919.SSA_2265 283
388919.SSA_0105 388919.SSA_2266 265
388919.SSA_0105 388919.SSA_2321 327
388919.SSA_0105 388919.SSA_2391 168
388919.SSA_0106 388919.SSA_0001 167
388919.SSA_0106 388919.SSA_0005 260
388919.SSA_0106 388919.SSA_0018 284
388919.SSA_0106 388919.SSA_0020 440
388919.SSA_0106 388919.SSA_0027 212
388919.SSA_0106 388919.SSA_0063 264
388919.SSA_0106 388919.SSA_0065 201
388919.SSA_0106 388919.SSA_0066 201
388919.SSA_0106 388919.SSA_0067 201
388919.SSA_0106 388919.SSA_0068 197
388919.SSA_0106 388919.SSA_0086 359
388919.SSA_0106 388919.SSA_0095 203
388919.SSA_0106 388919.SSA_0097 282
388919.SSA_0106 388919.SSA_0103 289
388919.SSA_0106 388919.SSA_0104 485
388919.SSA_0106 388919.SSA_0105 408
388919.SSA_0106 388919.SSA_0107 995
388919.SSA_0106 388919.SSA_0108 995
388919.SSA_0106 388919.SSA_0109 992
388919.SSA_0106 388919.SSA_0110 994
388919.SSA_0106 388919.SSA_0111 998
388919.SSA_0106 388919.SSA_0112 993
388919.SSA_0106 388919.SSA_0113 997
388919.SSA_0106 388919.SSA_0114 982
388919.SSA_0106 388919.SSA_0115 987
388919.SSA_0106 388919.SSA_0116 997
388919.SSA_0106 388919.SSA_0117 990
388919.SSA_0106 388919.SSA_0118 977
388919.SSA_0106 388919.SSA_0119 994
388919.SSA_0106 388919.SSA_0120 996
388919.SSA_0106 388919.SSA_0121 158
388919.SSA_0106 388919.SSA_0122 993
388919.SSA_0106 388919.SSA_0123 981
388919.SSA_0106 388919.SSA_0124 994
388919.SSA_0106 388919.SSA_0125 973
388919.SSA_0106 388919.SSA_0126 987
388919.SSA_0106 388919.SSA_0127 919
388919.SSA_0106 388919.SSA_0128 696
388919.SSA_0106 388919.SSA_0129 924
388919.SSA_0106 388919.SSA_0130 994
388919.SSA_0106 388919.SSA_0131 994
388919.SSA_0106 388919.SSA_0132 904
388919.SSA_0106 388919.SSA_0133 923
388919.SSA_0106 388919.SSA_0174 201
388919.SSA_0106 388919.SSA_0176 886
388919.SSA_0106 388919.SSA_0177 823
388919.SSA_0106 388919.SSA_0215 170
388919.SSA_0106 388919.SSA_0225 395
388919.SSA_0106 388919.SSA_0226 201
388919.SSA_0106 388919.SSA_0236 199
388919.SSA_0106 388919.SSA_0302 266
388919.SSA_0106 388919.SSA_0307 181
388919.SSA_0106 388919.SSA_0351 680
388919.SSA_0106 388919.SSA_0437 927
388919.SSA_0106 388919.SSA_0440 938
388919.SSA_0106 388919.SSA_0450 824
388919.SSA_0106 388919.SSA_0452 879
388919.SSA_0106 388919.SSA_0491 203
388919.SSA_0106 388919.SSA_0494 209
388919.SSA_0106 388919.SSA_0616 428
388919.SSA_0106 388919.SSA_0642 173
388919.SSA_0106 388919.SSA_0650 445
388919.SSA_0106 388919.SSA_0656 409
388919.SSA_0106 388919.SSA_0661 157
388919.SSA_0106 388919.SSA_0698 708
388919.SSA_0106 388919.SSA_0706 198
388919.SSA_0106 388919.SSA_0721 500
388919.SSA_0106 388919.SSA_0751 196
388919.SSA_0106 388919.SSA_0782 359
388919.SSA_0106 388919.SSA_0783 208
388919.SSA_0106 388919.SSA_0784 362
388919.SSA_0106 388919.SSA_0785 428
388919.SSA_0106 388919.SSA_0786 607
388919.SSA_0106 388919.SSA_0787 428
388919.SSA_0106 388919.SSA_0788 222
388919.SSA_0106 388919.SSA_0791 190
388919.SSA_0106 388919.SSA_0804 153
388919.SSA_0106 388919.SSA_0820 685
388919.SSA_0106 388919.SSA_0824 208
388919.SSA_0106 388919.SSA_0825 292
388919.SSA_0106 388919.SSA_0832 676
388919.SSA_0106 388919.SSA_0848 164
388919.SSA_0106 388919.SSA_0849 680
388919.SSA_0106 388919.SSA_0869 840
388919.SSA_0106 388919.SSA_0870 152
388919.SSA_0106 388919.SSA_0886 221
388919.SSA_0106 388919.SSA_0912 218
388919.SSA_0106 388919.SSA_0914 224
388919.SSA_0106 388919.SSA_0935 188
388919.SSA_0106 388919.SSA_0964 194
388919.SSA_0106 388919.SSA_0997 425
388919.SSA_0106 388919.SSA_1014 165
388919.SSA_0106 388919.SSA_1031 594
388919.SSA_0106 388919.SSA_1032 905
388919.SSA_0106 388919.SSA_1035 204
388919.SSA_0106 388919.SSA_1043 222
388919.SSA_0106 388919.SSA_1048 202
388919.SSA_0106 388919.SSA_1049 205
388919.SSA_0106 388919.SSA_1050 205
388919.SSA_0106 388919.SSA_1051 205
388919.SSA_0106 388919.SSA_1054 215
388919.SSA_0106 388919.SSA_1061 780
388919.SSA_0106 388919.SSA_1062 779
388919.SSA_0106 388919.SSA_1085 210
388919.SSA_0106 388919.SSA_1104 989
388919.SSA_0106 388919.SSA_1105 925
388919.SSA_0106 388919.SSA_1152 847
388919.SSA_0106 388919.SSA_1155 227
388919.SSA_0106 388919.SSA_1163 425
388919.SSA_0106 388919.SSA_1167 758
388919.SSA_0106 388919.SSA_1188 240
388919.SSA_0106 388919.SSA_1193 357
388919.SSA_0106 388919.SSA_1204 153
388919.SSA_0106 388919.SSA_1212 440
388919.SSA_0106 388919.SSA_1216 215
388919.SSA_0106 388919.SSA_1223 928
388919.SSA_0106 388919.SSA_1265 678
388919.SSA_0106 388919.SSA_1272 319
388919.SSA_0106 388919.SSA_1297 207
388919.SSA_0106 388919.SSA_1302 725
388919.SSA_0106 388919.SSA_1303 672
388919.SSA_0106 388919.SSA_1309 208
388919.SSA_0106 388919.SSA_1310 952
388919.SSA_0106 388919.SSA_1342 213
388919.SSA_0106 388919.SSA_1360 163
388919.SSA_0106 388919.SSA_1377 154
388919.SSA_0106 388919.SSA_1418 317
388919.SSA_0106 388919.SSA_1421 169
388919.SSA_0106 388919.SSA_1432 186
388919.SSA_0106 388919.SSA_1443 175
388919.SSA_0106 388919.SSA_1491 874
388919.SSA_0106 388919.SSA_1494 190
388919.SSA_0106 388919.SSA_1498 754
388919.SSA_0106 388919.SSA_1499 479
388919.SSA_0106 388919.SSA_1500 907
388919.SSA_0106 388919.SSA_1520 990
388919.SSA_0106 388919.SSA_1529 278
388919.SSA_0106 388919.SSA_1557 740
388919.SSA_0106 388919.SSA_1566 163
388919.SSA_0106 388919.SSA_1576 532
388919.SSA_0106 388919.SSA_1601 785
388919.SSA_0106 388919.SSA_1619 851
388919.SSA_0106 388919.SSA_1620 430
388919.SSA_0106 388919.SSA_1622 978
388919.SSA_0106 388919.SSA_1623 983
388919.SSA_0106 388919.SSA_1626 261
388919.SSA_0106 388919.SSA_1660 162
388919.SSA_0106 388919.SSA_1681 164
388919.SSA_0106 388919.SSA_1703 181
388919.SSA_0106 388919.SSA_1721 534
388919.SSA_0106 388919.SSA_1724 215
388919.SSA_0106 388919.SSA_1725 183
388919.SSA_0106 388919.SSA_1727 215
388919.SSA_0106 388919.SSA_1728 214
388919.SSA_0106 388919.SSA_1729 262
388919.SSA_0106 388919.SSA_1735 317
388919.SSA_0106 388919.SSA_1781 215
388919.SSA_0106 388919.SSA_1792 184
388919.SSA_0106 388919.SSA_1796 294
388919.SSA_0106 388919.SSA_1819 311
388919.SSA_0106 388919.SSA_1859 500
388919.SSA_0106 388919.SSA_1867 258
388919.SSA_0106 388919.SSA_1869 194
388919.SSA_0106 388919.SSA_1873 159
388919.SSA_0106 388919.SSA_1895 199
388919.SSA_0106 388919.SSA_1896 767
388919.SSA_0106 388919.SSA_1897 959
388919.SSA_0106 388919.SSA_1900 512
388919.SSA_0106 388919.SSA_1901 184
388919.SSA_0106 388919.SSA_1917 197
388919.SSA_0106 388919.SSA_1925 172
388919.SSA_0106 388919.SSA_1932 215
388919.SSA_0106 388919.SSA_1933 187
388919.SSA_0106 388919.SSA_1934 481
388919.SSA_0106 388919.SSA_1937 375
388919.SSA_0106 388919.SSA_1942 491
388919.SSA_0106 388919.SSA_1944 190
388919.SSA_0106 388919.SSA_1945 190
388919.SSA_0106 388919.SSA_1962 163
388919.SSA_0106 388919.SSA_1968 207
388919.SSA_0106 388919.SSA_1980 784
388919.SSA_0106 388919.SSA_1994 542
388919.SSA_0106 388919.SSA_1998 759
388919.SSA_0106 388919.SSA_2002 460
388919.SSA_0106 388919.SSA_2007 297
388919.SSA_0106 388919.SSA_2033 991
388919.SSA_0106 388919.SSA_2034 973
388919.SSA_0106 388919.SSA_2044 246
388919.SSA_0106 388919.SSA_2049 523
388919.SSA_0106 388919.SSA_2051 196
388919.SSA_0106 388919.SSA_2058 991
388919.SSA_0106 388919.SSA_2069 254
388919.SSA_0106 388919.SSA_2097 163
388919.SSA_0106 388919.SSA_2109 986
388919.SSA_0106 388919.SSA_2110 994
388919.SSA_0106 388919.SSA_2111 993
388919.SSA_0106 388919.SSA_2120 536
388919.SSA_0106 388919.SSA_2123 717
388919.SSA_0106 388919.SSA_2136 716
388919.SSA_0106 388919.SSA_2139 359
388919.SSA_0106 388919.SSA_2140 334
388919.SSA_0106 388919.SSA_2144 399
388919.SSA_0106 388919.SSA_2152 176
388919.SSA_0106 388919.SSA_2153 176
388919.SSA_0106 388919.SSA_2185 213
388919.SSA_0106 388919.SSA_2190 419
388919.SSA_0106 388919.SSA_2191 428
388919.SSA_0106 388919.SSA_2202 857
388919.SSA_0106 388919.SSA_2203 989
388919.SSA_0106 388919.SSA_2205 910
388919.SSA_0106 388919.SSA_2208 320
388919.SSA_0106 388919.SSA_2227 180
388919.SSA_0106 388919.SSA_2228 180
388919.SSA_0106 388919.SSA_2240 178
388919.SSA_0106 388919.SSA_2249 207
388919.SSA_0106 388919.SSA_2262 508
388919.SSA_0106 388919.SSA_2277 258
388919.SSA_0106 388919.SSA_2284 201
388919.SSA_0106 388919.SSA_2287 425
388919.SSA_0106 388919.SSA_2292 258
388919.SSA_0106 388919.SSA_2302 173
388919.SSA_0106 388919.SSA_2323 200
388919.SSA_0106 388919.SSA_2350 992
388919.SSA_0106 388919.SSA_2357 643
388919.SSA_0106 388919.SSA_2365 324
388919.SSA_0106 388919.SSA_2366 323
388919.SSA_0106 388919.SSA_2367 324
388919.SSA_0106 388919.SSA_2374 301
388919.SSA_0106 388919.SSA_2391 995
388919.SSA_0106 388919.SSA_2392 925
388919.SSA_0107 388919.SSA_0001 323
388919.SSA_0107 388919.SSA_0005 218
388919.SSA_0107 388919.SSA_0010 326
388919.SSA_0107 388919.SSA_0014 196
388919.SSA_0107 388919.SSA_0020 675
388919.SSA_0107 388919.SSA_0035 187
388919.SSA_0107 388919.SSA_0046 173
388919.SSA_0107 388919.SSA_0063 200
388919.SSA_0107 388919.SSA_0065 197
388919.SSA_0107 388919.SSA_0066 197
388919.SSA_0107 388919.SSA_0067 197
388919.SSA_0107 388919.SSA_0095 200
388919.SSA_0107 388919.SSA_0097 237
388919.SSA_0107 388919.SSA_0103 236
388919.SSA_0107 388919.SSA_0104 401
388919.SSA_0107 388919.SSA_0105 313
388919.SSA_0107 388919.SSA_0106 995
388919.SSA_0107 388919.SSA_0108 999
388919.SSA_0107 388919.SSA_0109 999
388919.SSA_0107 388919.SSA_0110 999
388919.SSA_0107 388919.SSA_0111 997
388919.SSA_0107 388919.SSA_0112 998
388919.SSA_0107 388919.SSA_0113 997
388919.SSA_0107 388919.SSA_0114 998
388919.SSA_0107 388919.SSA_0115 997
388919.SSA_0107 388919.SSA_0116 994
388919.SSA_0107 388919.SSA_0117 998
388919.SSA_0107 388919.SSA_0118 996
388919.SSA_0107 388919.SSA_0119 997
388919.SSA_0107 388919.SSA_0120 990
388919.SSA_0107 388919.SSA_0121 169
388919.SSA_0107 388919.SSA_0122 997
388919.SSA_0107 388919.SSA_0123 996
388919.SSA_0107 388919.SSA_0124 994
388919.SSA_0107 388919.SSA_0125 993
388919.SSA_0107 388919.SSA_0126 996
388919.SSA_0107 388919.SSA_0127 916
388919.SSA_0107 388919.SSA_0128 664
388919.SSA_0107 388919.SSA_0129 914
388919.SSA_0107 388919.SSA_0130 987
388919.SSA_0107 388919.SSA_0131 992
388919.SSA_0107 388919.SSA_0132 913
388919.SSA_0107 388919.SSA_0133 987
388919.SSA_0107 388919.SSA_0174 193
388919.SSA_0107 388919.SSA_0176 885
388919.SSA_0107 388919.SSA_0177 880
388919.SSA_0107 388919.SSA_0212 347
388919.SSA_0107 388919.SSA_0225 376
388919.SSA_0107 388919.SSA_0226 327
388919.SSA_0107 388919.SSA_0242 184
388919.SSA_0107 388919.SSA_0259 544
388919.SSA_0107 388919.SSA_0264 156
388919.SSA_0107 388919.SSA_0289 537
388919.SSA_0107 388919.SSA_0302 302
388919.SSA_0107 388919.SSA_0336 591
388919.SSA_0107 388919.SSA_0357 156
388919.SSA_0107 388919.SSA_0362 156
388919.SSA_0107 388919.SSA_0407 198
388919.SSA_0107 388919.SSA_0416 151
388919.SSA_0107 388919.SSA_0432 384
388919.SSA_0107 388919.SSA_0437 643
388919.SSA_0107 388919.SSA_0440 705
388919.SSA_0107 388919.SSA_0450 516
388919.SSA_0107 388919.SSA_0455 152
388919.SSA_0107 388919.SSA_0570 163
388919.SSA_0107 388919.SSA_0571 150
388919.SSA_0107 388919.SSA_0575 155
388919.SSA_0107 388919.SSA_0576 331
388919.SSA_0107 388919.SSA_0577 150
388919.SSA_0107 388919.SSA_0605 187
388919.SSA_0107 388919.SSA_0616 362
388919.SSA_0107 388919.SSA_0628 194
388919.SSA_0107 388919.SSA_0642 163
388919.SSA_0107 388919.SSA_0656 188
388919.SSA_0107 388919.SSA_0661 394
388919.SSA_0107 388919.SSA_0671 492
388919.SSA_0107 388919.SSA_0688 184
388919.SSA_0107 388919.SSA_0690 199
388919.SSA_0107 388919.SSA_0706 198
388919.SSA_0107 388919.SSA_0720 177
388919.SSA_0107 388919.SSA_0751 199
388919.SSA_0107 388919.SSA_0756 202
388919.SSA_0107 388919.SSA_0760 284
388919.SSA_0107 388919.SSA_0784 424
388919.SSA_0107 388919.SSA_0785 424
388919.SSA_0107 388919.SSA_0786 634
388919.SSA_0107 388919.SSA_0787 597
388919.SSA_0107 388919.SSA_0788 352
388919.SSA_0107 388919.SSA_0807 340
388919.SSA_0107 388919.SSA_0824 171
388919.SSA_0107 388919.SSA_0825 164
388919.SSA_0107 388919.SSA_0832 676
388919.SSA_0107 388919.SSA_0848 165
388919.SSA_0107 388919.SSA_0849 446
388919.SSA_0107 388919.SSA_0859 181
388919.SSA_0107 388919.SSA_0869 643
388919.SSA_0107 388919.SSA_0886 316
388919.SSA_0107 388919.SSA_0900 208
388919.SSA_0107 388919.SSA_0912 554
388919.SSA_0107 388919.SSA_0914 705
388919.SSA_0107 388919.SSA_0935 689
388919.SSA_0107 388919.SSA_0940 384
388919.SSA_0107 388919.SSA_0964 194
388919.SSA_0107 388919.SSA_0977 291
388919.SSA_0107 388919.SSA_0997 150
388919.SSA_0107 388919.SSA_1008 404
388919.SSA_0107 388919.SSA_1031 504
388919.SSA_0107 388919.SSA_1032 261
388919.SSA_0107 388919.SSA_1033 151
388919.SSA_0107 388919.SSA_1048 186
388919.SSA_0107 388919.SSA_1049 188
388919.SSA_0107 388919.SSA_1050 188
388919.SSA_0107 388919.SSA_1051 209
388919.SSA_0107 388919.SSA_1054 207
388919.SSA_0107 388919.SSA_1061 951
388919.SSA_0107 388919.SSA_1062 962
388919.SSA_0107 388919.SSA_1104 991
388919.SSA_0107 388919.SSA_1105 984
388919.SSA_0107 388919.SSA_1134 160
388919.SSA_0107 388919.SSA_1155 324
388919.SSA_0107 388919.SSA_1163 704
388919.SSA_0107 388919.SSA_1167 914
388919.SSA_0107 388919.SSA_1188 246
388919.SSA_0107 388919.SSA_1189 331
388919.SSA_0107 388919.SSA_1200 384
388919.SSA_0107 388919.SSA_1211 181
388919.SSA_0107 388919.SSA_1212 688
388919.SSA_0107 388919.SSA_1220 552
388919.SSA_0107 388919.SSA_1223 815
388919.SSA_0107 388919.SSA_1226 286
388919.SSA_0107 388919.SSA_1265 889
388919.SSA_0107 388919.SSA_1272 848
388919.SSA_0107 388919.SSA_1302 735
388919.SSA_0107 388919.SSA_1303 634
388919.SSA_0107 388919.SSA_1310 801
388919.SSA_0107 388919.SSA_1322 528
388919.SSA_0107 388919.SSA_1341 263
388919.SSA_0107 388919.SSA_1342 198
388919.SSA_0107 388919.SSA_1360 171
388919.SSA_0107 388919.SSA_1418 228
388919.SSA_0107 388919.SSA_1421 183
388919.SSA_0107 388919.SSA_1459 178
388919.SSA_0107 388919.SSA_1467 156
388919.SSA_0107 388919.SSA_1470 569
388919.SSA_0107 388919.SSA_1491 923
388919.SSA_0107 388919.SSA_1498 927
388919.SSA_0107 388919.SSA_1499 852
388919.SSA_0107 388919.SSA_1500 704
388919.SSA_0107 388919.SSA_1520 832
388919.SSA_0107 388919.SSA_1529 322
388919.SSA_0107 388919.SSA_1533 253
388919.SSA_0107 388919.SSA_1557 730
388919.SSA_0107 388919.SSA_1561 185
388919.SSA_0107 388919.SSA_1566 171
388919.SSA_0107 388919.SSA_1601 568
388919.SSA_0107 388919.SSA_1611 559
388919.SSA_0107 388919.SSA_1619 769
388919.SSA_0107 388919.SSA_1620 377
388919.SSA_0107 388919.SSA_1622 996
388919.SSA_0107 388919.SSA_1623 996
388919.SSA_0107 388919.SSA_1679 177
388919.SSA_0107 388919.SSA_1703 628
388919.SSA_0107 388919.SSA_1724 207
388919.SSA_0107 388919.SSA_1725 166
388919.SSA_0107 388919.SSA_1727 233
388919.SSA_0107 388919.SSA_1728 359
388919.SSA_0107 388919.SSA_1735 228
388919.SSA_0107 388919.SSA_1747 183
388919.SSA_0107 388919.SSA_1781 207
388919.SSA_0107 388919.SSA_1796 227
388919.SSA_0107 388919.SSA_1803 174
388919.SSA_0107 388919.SSA_1819 221
388919.SSA_0107 388919.SSA_1847 399
388919.SSA_0107 388919.SSA_1853 404
388919.SSA_0107 388919.SSA_1867 171
388919.SSA_0107 388919.SSA_1869 194
388919.SSA_0107 388919.SSA_1873 165
388919.SSA_0107 388919.SSA_1896 921
388919.SSA_0107 388919.SSA_1897 938
388919.SSA_0107 388919.SSA_1900 386
388919.SSA_0107 388919.SSA_1925 205
388919.SSA_0107 388919.SSA_1927 173
388919.SSA_0107 388919.SSA_1930 151
388919.SSA_0107 388919.SSA_1932 236
388919.SSA_0107 388919.SSA_1934 360
388919.SSA_0107 388919.SSA_1935 216
388919.SSA_0107 388919.SSA_1937 428
388919.SSA_0107 388919.SSA_1940 214
388919.SSA_0107 388919.SSA_1944 227
388919.SSA_0107 388919.SSA_1945 227
388919.SSA_0107 388919.SSA_1962 171
388919.SSA_0107 388919.SSA_1965 223
388919.SSA_0107 388919.SSA_1968 237
388919.SSA_0107 388919.SSA_1980 917
388919.SSA_0107 388919.SSA_1994 567
388919.SSA_0107 388919.SSA_1998 850
388919.SSA_0107 388919.SSA_2002 520
388919.SSA_0107 388919.SSA_2007 270
388919.SSA_0107 388919.SSA_2023 152
388919.SSA_0107 388919.SSA_2033 991
388919.SSA_0107 388919.SSA_2034 992
388919.SSA_0107 388919.SSA_2037 517
388919.SSA_0107 388919.SSA_2049 493
388919.SSA_0107 388919.SSA_2051 199
388919.SSA_0107 388919.SSA_2052 156
388919.SSA_0107 388919.SSA_2058 959
388919.SSA_0107 388919.SSA_2069 218
388919.SSA_0107 388919.SSA_2075 198
388919.SSA_0107 388919.SSA_2097 171
388919.SSA_0107 388919.SSA_2108 154
388919.SSA_0107 388919.SSA_2109 980
388919.SSA_0107 388919.SSA_2110 993
388919.SSA_0107 388919.SSA_2111 980
388919.SSA_0107 388919.SSA_2114 160
388919.SSA_0107 388919.SSA_2119 206
388919.SSA_0107 388919.SSA_2136 903
388919.SSA_0107 388919.SSA_2140 155
388919.SSA_0107 388919.SSA_2144 405
388919.SSA_0107 388919.SSA_2169 404
388919.SSA_0107 388919.SSA_2191 428
388919.SSA_0107 388919.SSA_2202 855
388919.SSA_0107 388919.SSA_2203 966
388919.SSA_0107 388919.SSA_2205 838
388919.SSA_0107 388919.SSA_2208 318
388919.SSA_0107 388919.SSA_2211 158
388919.SSA_0107 388919.SSA_2227 172
388919.SSA_0107 388919.SSA_2228 172
388919.SSA_0107 388919.SSA_2245 525
388919.SSA_0107 388919.SSA_2262 425
388919.SSA_0107 388919.SSA_2284 200
388919.SSA_0107 388919.SSA_2287 852
388919.SSA_0107 388919.SSA_2302 163
388919.SSA_0107 388919.SSA_2323 176
388919.SSA_0107 388919.SSA_2350 985
388919.SSA_0107 388919.SSA_2357 913
388919.SSA_0107 388919.SSA_2359 372
388919.SSA_0107 388919.SSA_2365 324
388919.SSA_0107 388919.SSA_2366 323
388919.SSA_0107 388919.SSA_2367 324
388919.SSA_0107 388919.SSA_2370 158
388919.SSA_0107 388919.SSA_2371 158
388919.SSA_0107 388919.SSA_2374 572
388919.SSA_0107 388919.SSA_2375 163
388919.SSA_0107 388919.SSA_2391 976
388919.SSA_0107 388919.SSA_2392 967
388919.SSA_0108 388919.SSA_0005 264
388919.SSA_0108 388919.SSA_0018 498
388919.SSA_0108 388919.SSA_0020 357
388919.SSA_0108 388919.SSA_0030 209
388919.SSA_0108 388919.SSA_0046 169
388919.SSA_0108 388919.SSA_0061 168
388919.SSA_0108 388919.SSA_0063 200
388919.SSA_0108 388919.SSA_0065 196
388919.SSA_0108 388919.SSA_0066 196
388919.SSA_0108 388919.SSA_0067 196
388919.SSA_0108 388919.SSA_0086 188
388919.SSA_0108 388919.SSA_0095 199
388919.SSA_0108 388919.SSA_0097 200
388919.SSA_0108 388919.SSA_0103 223
388919.SSA_0108 388919.SSA_0104 327
388919.SSA_0108 388919.SSA_0105 289
388919.SSA_0108 388919.SSA_0106 995
388919.SSA_0108 388919.SSA_0107 999
388919.SSA_0108 388919.SSA_0109 999
388919.SSA_0108 388919.SSA_0110 999
388919.SSA_0108 388919.SSA_0111 994
388919.SSA_0108 388919.SSA_0112 998
388919.SSA_0108 388919.SSA_0113 998
388919.SSA_0108 388919.SSA_0114 998
388919.SSA_0108 388919.SSA_0115 998
388919.SSA_0108 388919.SSA_0116 994
388919.SSA_0108 388919.SSA_0117 998
388919.SSA_0108 388919.SSA_0118 996
388919.SSA_0108 388919.SSA_0119 997
388919.SSA_0108 388919.SSA_0120 988
388919.SSA_0108 388919.SSA_0121 174
388919.SSA_0108 388919.SSA_0122 997
388919.SSA_0108 388919.SSA_0123 992
388919.SSA_0108 388919.SSA_0124 983
388919.SSA_0108 388919.SSA_0125 994
388919.SSA_0108 388919.SSA_0126 996
388919.SSA_0108 388919.SSA_0127 822
388919.SSA_0108 388919.SSA_0128 732
388919.SSA_0108 388919.SSA_0129 908
388919.SSA_0108 388919.SSA_0130 980
388919.SSA_0108 388919.SSA_0131 989
388919.SSA_0108 388919.SSA_0132 846
388919.SSA_0108 388919.SSA_0133 973
388919.SSA_0108 388919.SSA_0174 209
388919.SSA_0108 388919.SSA_0176 897
388919.SSA_0108 388919.SSA_0177 656
388919.SSA_0108 388919.SSA_0212 161
388919.SSA_0108 388919.SSA_0226 151
388919.SSA_0108 388919.SSA_0250 179
388919.SSA_0108 388919.SSA_0289 182
388919.SSA_0108 388919.SSA_0302 187
388919.SSA_0108 388919.SSA_0351 758
388919.SSA_0108 388919.SSA_0374 168
388919.SSA_0108 388919.SSA_0437 699
388919.SSA_0108 388919.SSA_0438 176
388919.SSA_0108 388919.SSA_0440 695
388919.SSA_0108 388919.SSA_0450 657
388919.SSA_0108 388919.SSA_0458 153
388919.SSA_0108 388919.SSA_0516 152
388919.SSA_0108 388919.SSA_0568 198
388919.SSA_0108 388919.SSA_0582 171
388919.SSA_0108 388919.SSA_0608 422
388919.SSA_0108 388919.SSA_0616 424
388919.SSA_0108 388919.SSA_0642 162
388919.SSA_0108 388919.SSA_0650 187
388919.SSA_0108 388919.SSA_0656 259
388919.SSA_0108 388919.SSA_0661 461
388919.SSA_0108 388919.SSA_0706 363
388919.SSA_0108 388919.SSA_0782 188
388919.SSA_0108 388919.SSA_0784 437
388919.SSA_0108 388919.SSA_0785 428
388919.SSA_0108 388919.SSA_0786 424
388919.SSA_0108 388919.SSA_0787 356
388919.SSA_0108 388919.SSA_0788 359
388919.SSA_0108 388919.SSA_0789 356
388919.SSA_0108 388919.SSA_0796 162
388919.SSA_0108 388919.SSA_0798 174
388919.SSA_0108 388919.SSA_0807 243
388919.SSA_0108 388919.SSA_0820 208
388919.SSA_0108 388919.SSA_0832 727
388919.SSA_0108 388919.SSA_0846 218
388919.SSA_0108 388919.SSA_0869 462
388919.SSA_0108 388919.SSA_0886 403
388919.SSA_0108 388919.SSA_0900 166
388919.SSA_0108 388919.SSA_0912 281
388919.SSA_0108 388919.SSA_0914 217
388919.SSA_0108 388919.SSA_0935 443
388919.SSA_0108 388919.SSA_0940 326
388919.SSA_0108 388919.SSA_0964 363
388919.SSA_0108 388919.SSA_0977 284
388919.SSA_0108 388919.SSA_1015 159
388919.SSA_0108 388919.SSA_1022 171
388919.SSA_0108 388919.SSA_1031 601
388919.SSA_0108 388919.SSA_1032 272
388919.SSA_0108 388919.SSA_1048 176
388919.SSA_0108 388919.SSA_1049 184
388919.SSA_0108 388919.SSA_1050 184
388919.SSA_0108 388919.SSA_1051 184
388919.SSA_0108 388919.SSA_1061 947
388919.SSA_0108 388919.SSA_1062 942
388919.SSA_0108 388919.SSA_1090 150
388919.SSA_0108 388919.SSA_1104 985
388919.SSA_0108 388919.SSA_1105 970
388919.SSA_0108 388919.SSA_1118 168
388919.SSA_0108 388919.SSA_1134 216
388919.SSA_0108 388919.SSA_1152 585
388919.SSA_0108 388919.SSA_1163 598
388919.SSA_0108 388919.SSA_1167 901
388919.SSA_0108 388919.SSA_1188 151
388919.SSA_0108 388919.SSA_1212 357
388919.SSA_0108 388919.SSA_1220 558
388919.SSA_0108 388919.SSA_1223 428
388919.SSA_0108 388919.SSA_1262 242
388919.SSA_0108 388919.SSA_1265 950
388919.SSA_0108 388919.SSA_1272 857
388919.SSA_0108 388919.SSA_1274 291
388919.SSA_0108 388919.SSA_1302 600
388919.SSA_0108 388919.SSA_1303 597
388919.SSA_0108 388919.SSA_1309 424
388919.SSA_0108 388919.SSA_1310 697
388919.SSA_0108 388919.SSA_1318 332
388919.SSA_0108 388919.SSA_1341 187
388919.SSA_0108 388919.SSA_1342 518
388919.SSA_0108 388919.SSA_1377 188
388919.SSA_0108 388919.SSA_1418 314
388919.SSA_0108 388919.SSA_1452 158
388919.SSA_0108 388919.SSA_1491 889
388919.SSA_0108 388919.SSA_1498 916
388919.SSA_0108 388919.SSA_1499 884
388919.SSA_0108 388919.SSA_1500 621
388919.SSA_0108 388919.SSA_1520 880
388919.SSA_0108 388919.SSA_1529 414
388919.SSA_0108 388919.SSA_1557 715
388919.SSA_0108 388919.SSA_1561 491
388919.SSA_0108 388919.SSA_1571 172
388919.SSA_0108 388919.SSA_1601 298
388919.SSA_0108 388919.SSA_1608 187
388919.SSA_0108 388919.SSA_1619 790
388919.SSA_0108 388919.SSA_1620 218
388919.SSA_0108 388919.SSA_1622 992
388919.SSA_0108 388919.SSA_1623 992
388919.SSA_0108 388919.SSA_1652 156
388919.SSA_0108 388919.SSA_1696 168
388919.SSA_0108 388919.SSA_1703 165
388919.SSA_0108 388919.SSA_1719 160
388919.SSA_0108 388919.SSA_1731 500
388919.SSA_0108 388919.SSA_1735 314
388919.SSA_0108 388919.SSA_1784 155
388919.SSA_0108 388919.SSA_1792 188
388919.SSA_0108 388919.SSA_1796 250
388919.SSA_0108 388919.SSA_1803 326
388919.SSA_0108 388919.SSA_1819 392
388919.SSA_0108 388919.SSA_1847 326
388919.SSA_0108 388919.SSA_1850 364
388919.SSA_0108 388919.SSA_1869 363
388919.SSA_0108 388919.SSA_1873 374
388919.SSA_0108 388919.SSA_1880 188
388919.SSA_0108 388919.SSA_1896 880
388919.SSA_0108 388919.SSA_1897 959
388919.SSA_0108 388919.SSA_1899 172
388919.SSA_0108 388919.SSA_1900 223
388919.SSA_0108 388919.SSA_1925 186
388919.SSA_0108 388919.SSA_1934 184
388919.SSA_0108 388919.SSA_1937 353
388919.SSA_0108 388919.SSA_1965 210
388919.SSA_0108 388919.SSA_1968 230
388919.SSA_0108 388919.SSA_1980 882
388919.SSA_0108 388919.SSA_1994 378
388919.SSA_0108 388919.SSA_1998 627
388919.SSA_0108 388919.SSA_2002 324
388919.SSA_0108 388919.SSA_2007 276
388919.SSA_0108 388919.SSA_2033 986
388919.SSA_0108 388919.SSA_2034 991
388919.SSA_0108 388919.SSA_2037 161
388919.SSA_0108 388919.SSA_2044 175
388919.SSA_0108 388919.SSA_2049 474
388919.SSA_0108 388919.SSA_2058 911
388919.SSA_0108 388919.SSA_2061 180
388919.SSA_0108 388919.SSA_2069 214
388919.SSA_0108 388919.SSA_2075 255
388919.SSA_0108 388919.SSA_2109 976
388919.SSA_0108 388919.SSA_2110 990
388919.SSA_0108 388919.SSA_2111 965
388919.SSA_0108 388919.SSA_2123 437
388919.SSA_0108 388919.SSA_2139 188
388919.SSA_0108 388919.SSA_2140 188
388919.SSA_0108 388919.SSA_2144 232
388919.SSA_0108 388919.SSA_2166 168
388919.SSA_0108 388919.SSA_2167 168
388919.SSA_0108 388919.SSA_2179 197
388919.SSA_0108 388919.SSA_2185 195
388919.SSA_0108 388919.SSA_2202 798
388919.SSA_0108 388919.SSA_2203 963
388919.SSA_0108 388919.SSA_2205 565
388919.SSA_0108 388919.SSA_2208 319
388919.SSA_0108 388919.SSA_2217 226
388919.SSA_0108 388919.SSA_2227 172
388919.SSA_0108 388919.SSA_2228 172
388919.SSA_0108 388919.SSA_2244 156
388919.SSA_0108 388919.SSA_2245 703
388919.SSA_0108 388919.SSA_2262 363
388919.SSA_0108 388919.SSA_2270 205
388919.SSA_0108 388919.SSA_2284 179
388919.SSA_0108 388919.SSA_2287 852
388919.SSA_0108 388919.SSA_2302 162
388919.SSA_0108 388919.SSA_2304 187
388919.SSA_0108 388919.SSA_2350 975
388919.SSA_0108 388919.SSA_2357 917
388919.SSA_0108 388919.SSA_2365 324
388919.SSA_0108 388919.SSA_2366 324
388919.SSA_0108 388919.SSA_2367 324
388919.SSA_0108 388919.SSA_2374 211
388919.SSA_0108 388919.SSA_2391 975
388919.SSA_0108 388919.SSA_2392 926
388919.SSA_0109 388919.SSA_0010 326
388919.SSA_0109 388919.SSA_0015 165
388919.SSA_0109 388919.SSA_0018 383
388919.SSA_0109 388919.SSA_0020 169
388919.SSA_0109 388919.SSA_0063 200
388919.SSA_0109 388919.SSA_0065 196
388919.SSA_0109 388919.SSA_0066 196
388919.SSA_0109 388919.SSA_0067 196
388919.SSA_0109 388919.SSA_0086 188
388919.SSA_0109 388919.SSA_0095 199
388919.SSA_0109 388919.SSA_0097 200
388919.SSA_0109 388919.SSA_0103 223
388919.SSA_0109 388919.SSA_0104 283
388919.SSA_0109 388919.SSA_0105 289
388919.SSA_0109 388919.SSA_0106 992
388919.SSA_0109 388919.SSA_0107 999
388919.SSA_0109 388919.SSA_0108 999
388919.SSA_0109 388919.SSA_0110 999
388919.SSA_0109 388919.SSA_0111 997
388919.SSA_0109 388919.SSA_0112 998
388919.SSA_0109 388919.SSA_0113 997
388919.SSA_0109 388919.SSA_0114 998
388919.SSA_0109 388919.SSA_0115 998
388919.SSA_0109 388919.SSA_0116 995
388919.SSA_0109 388919.SSA_0117 997
388919.SSA_0109 388919.SSA_0118 997
388919.SSA_0109 388919.SSA_0119 997
388919.SSA_0109 388919.SSA_0120 991
388919.SSA_0109 388919.SSA_0121 174
388919.SSA_0109 388919.SSA_0122 996
388919.SSA_0109 388919.SSA_0123 995
388919.SSA_0109 388919.SSA_0124 973
388919.SSA_0109 388919.SSA_0125 994
388919.SSA_0109 388919.SSA_0126 996
388919.SSA_0109 388919.SSA_0127 859
388919.SSA_0109 388919.SSA_0128 727
388919.SSA_0109 388919.SSA_0129 945
388919.SSA_0109 388919.SSA_0130 990
388919.SSA_0109 388919.SSA_0131 984
388919.SSA_0109 388919.SSA_0132 870
388919.SSA_0109 388919.SSA_0133 977
388919.SSA_0109 388919.SSA_0174 165
388919.SSA_0109 388919.SSA_0176 595
388919.SSA_0109 388919.SSA_0177 539
388919.SSA_0109 388919.SSA_0212 360
388919.SSA_0109 388919.SSA_0225 186
388919.SSA_0109 388919.SSA_0317 179
388919.SSA_0109 388919.SSA_0437 622
388919.SSA_0109 388919.SSA_0440 693
388919.SSA_0109 388919.SSA_0449 210
388919.SSA_0109 388919.SSA_0450 431
388919.SSA_0109 388919.SSA_0576 376
388919.SSA_0109 388919.SSA_0616 424
388919.SSA_0109 388919.SSA_0642 162
388919.SSA_0109 388919.SSA_0650 184
388919.SSA_0109 388919.SSA_0661 421
388919.SSA_0109 388919.SSA_0706 342
388919.SSA_0109 388919.SSA_0756 213
388919.SSA_0109 388919.SSA_0782 188
388919.SSA_0109 388919.SSA_0784 428
388919.SSA_0109 388919.SSA_0785 356
388919.SSA_0109 388919.SSA_0786 356
388919.SSA_0109 388919.SSA_0787 184
388919.SSA_0109 388919.SSA_0788 188
388919.SSA_0109 388919.SSA_0789 187
388919.SSA_0109 388919.SSA_0807 192
388919.SSA_0109 388919.SSA_0820 186
388919.SSA_0109 388919.SSA_0832 785
388919.SSA_0109 388919.SSA_0855 259
388919.SSA_0109 388919.SSA_0859 298
388919.SSA_0109 388919.SSA_0886 233
388919.SSA_0109 388919.SSA_0911 168
388919.SSA_0109 388919.SSA_0912 182
388919.SSA_0109 388919.SSA_0914 625
388919.SSA_0109 388919.SSA_0935 364
388919.SSA_0109 388919.SSA_0940 386
388919.SSA_0109 388919.SSA_0956 183
388919.SSA_0109 388919.SSA_0964 342
388919.SSA_0109 388919.SSA_0977 270
388919.SSA_0109 388919.SSA_1031 596
388919.SSA_0109 388919.SSA_1032 221
388919.SSA_0109 388919.SSA_1048 176
388919.SSA_0109 388919.SSA_1049 184
388919.SSA_0109 388919.SSA_1050 184
388919.SSA_0109 388919.SSA_1051 184
388919.SSA_0109 388919.SSA_1061 929
388919.SSA_0109 388919.SSA_1062 865
388919.SSA_0109 388919.SSA_1067 179
388919.SSA_0109 388919.SSA_1070 182
388919.SSA_0109 388919.SSA_1104 987
388919.SSA_0109 388919.SSA_1105 947
388919.SSA_0109 388919.SSA_1127 189
388919.SSA_0109 388919.SSA_1163 594
388919.SSA_0109 388919.SSA_1167 911
388919.SSA_0109 388919.SSA_1188 228
388919.SSA_0109 388919.SSA_1189 376
388919.SSA_0109 388919.SSA_1207 428
388919.SSA_0109 388919.SSA_1212 169
388919.SSA_0109 388919.SSA_1220 286
388919.SSA_0109 388919.SSA_1223 588
388919.SSA_0109 388919.SSA_1226 286
388919.SSA_0109 388919.SSA_1240 163
388919.SSA_0109 388919.SSA_1265 859
388919.SSA_0109 388919.SSA_1272 810
388919.SSA_0109 388919.SSA_1302 583
388919.SSA_0109 388919.SSA_1303 428
388919.SSA_0109 388919.SSA_1310 640
388919.SSA_0109 388919.SSA_1342 210
388919.SSA_0109 388919.SSA_1417 157
388919.SSA_0109 388919.SSA_1418 211
388919.SSA_0109 388919.SSA_1491 700
388919.SSA_0109 388919.SSA_1498 882
388919.SSA_0109 388919.SSA_1499 899
388919.SSA_0109 388919.SSA_1500 576
388919.SSA_0109 388919.SSA_1520 638
388919.SSA_0109 388919.SSA_1529 255
388919.SSA_0109 388919.SSA_1557 730
388919.SSA_0109 388919.SSA_1560 214
388919.SSA_0109 388919.SSA_1601 338
388919.SSA_0109 388919.SSA_1611 326
388919.SSA_0109 388919.SSA_1619 576
388919.SSA_0109 388919.SSA_1620 256
388919.SSA_0109 388919.SSA_1622 988
[truncated: 7,781,149 more chars]
