# Supplementary material for: Network-based features enable prediction of essential genes across diverse organisms
Source: PLoS One. 2018 Dec 13;13(12):e0208722. doi: 10.1371/journal.pone.0208722 (PMC6292609; doi:10.1371/journal.pone.0208722)
Supplement: S1 Dataset — PPI Data of 27 organisms along with essential genes information. (ZIP) [file pone.0208722.s001.zip › S1/392499.ess]

392499.Swit_0001
392499.Swit_0007
392499.Swit_0008
392499.Swit_0022
392499.Swit_0023
392499.Swit_0030
392499.Swit_0034
392499.Swit_0036
392499.Swit_0043
392499.Swit_0047
392499.Swit_0050
392499.Swit_0055
392499.Swit_0062
392499.Swit_0066
392499.Swit_0075
392499.Swit_0076
392499.Swit_0081
392499.Swit_0082
392499.Swit_0084
392499.Swit_0086
392499.Swit_0087
392499.Swit_0088
392499.Swit_0091
392499.Swit_0095
392499.Swit_0102
392499.Swit_0104
392499.Swit_0107
392499.Swit_0120
392499.Swit_0121
392499.Swit_0171
392499.Swit_0172
392499.Swit_0194
392499.Swit_0204
392499.Swit_0229
392499.Swit_0240
392499.Swit_0241
392499.Swit_0244
392499.Swit_0250
392499.Swit_0251
392499.Swit_0388
392499.Swit_0398
392499.Swit_0400
392499.Swit_0402
392499.Swit_0405
392499.Swit_0409
392499.Swit_0410
392499.Swit_0411
392499.Swit_0425
392499.Swit_0426
392499.Swit_0431
392499.Swit_0435
392499.Swit_0437
392499.Swit_0438
392499.Swit_0441
392499.Swit_0445
392499.Swit_0447
392499.Swit_0451
392499.Swit_0452
392499.Swit_0453
392499.Swit_0458
392499.Swit_0459
392499.Swit_0463
392499.Swit_0464
392499.Swit_0465
392499.Swit_0466
392499.Swit_0468
392499.Swit_0469
392499.Swit_0470
392499.Swit_0471
392499.Swit_0479
392499.Swit_0483
392499.Swit_0484
392499.Swit_0485
392499.Swit_0486
392499.Swit_0492
392499.Swit_0493
392499.Swit_0494
392499.Swit_0496
392499.Swit_0512
392499.Swit_0517
392499.Swit_0542
392499.Swit_0551
392499.Swit_0567
392499.Swit_0573
392499.Swit_0574
392499.Swit_0581
392499.Swit_0582
392499.Swit_0585
392499.Swit_0586
392499.Swit_0593
392499.Swit_0597
392499.Swit_0598
392499.Swit_0599
392499.Swit_0602
392499.Swit_0603
392499.Swit_0607
392499.Swit_0608
392499.Swit_0610
392499.Swit_0611
392499.Swit_0618
392499.Swit_0620
392499.Swit_0621
392499.Swit_0622
392499.Swit_0623
392499.Swit_0624
392499.Swit_0626
392499.Swit_0634
392499.Swit_0637
392499.Swit_0648
392499.Swit_0659
392499.Swit_0666
392499.Swit_0702
392499.Swit_0755
392499.Swit_0778
392499.Swit_0795
392499.Swit_0823
392499.Swit_0845
392499.Swit_0849
392499.Swit_0859
392499.Swit_0863
392499.Swit_0893
392499.Swit_0910
392499.Swit_0972
392499.Swit_1089
392499.Swit_1092
392499.Swit_1097
392499.Swit_1102
392499.Swit_1106
392499.Swit_1122
392499.Swit_1130
392499.Swit_1131
392499.Swit_1140
392499.Swit_1157
392499.Swit_1184
392499.Swit_1196
392499.Swit_1198
392499.Swit_1203
392499.Swit_1214
392499.Swit_1230
392499.Swit_1231
392499.Swit_1237
392499.Swit_1240
392499.Swit_1243
392499.Swit_1250
392499.Swit_1253
392499.Swit_1254
392499.Swit_1255
392499.Swit_1256
392499.Swit_1276
392499.Swit_1297
392499.Swit_1298
392499.Swit_1299
392499.Swit_1300
392499.Swit_1304
392499.Swit_1310
392499.Swit_1311
392499.Swit_1312
392499.Swit_1321
392499.Swit_1326
392499.Swit_1327
392499.Swit_1328
392499.Swit_1331
392499.Swit_1333
392499.Swit_1334
392499.Swit_1335
392499.Swit_1336
392499.Swit_1337
392499.Swit_1338
392499.Swit_1339
392499.Swit_1340
392499.Swit_1341
392499.Swit_1342
392499.Swit_1343
392499.Swit_1344
392499.Swit_1345
392499.Swit_1346
392499.Swit_1347
392499.Swit_1348
392499.Swit_1349
392499.Swit_1350
392499.Swit_1351
392499.Swit_1352
392499.Swit_1353
392499.Swit_1354
392499.Swit_1356
392499.Swit_1357
392499.Swit_1358
392499.Swit_1378
392499.Swit_1398
392499.Swit_1408
392499.Swit_1409
392499.Swit_1413
392499.Swit_1420
392499.Swit_1421
392499.Swit_1452
392499.Swit_1453
392499.Swit_1454
392499.Swit_1461
392499.Swit_1493
392499.Swit_1504
392499.Swit_1505
392499.Swit_1513
392499.Swit_1517
392499.Swit_1520
392499.Swit_1521
392499.Swit_1574
392499.Swit_1589
392499.Swit_1694
392499.Swit_1791
392499.Swit_1905
392499.Swit_1922
392499.Swit_1923
392499.Swit_1927
392499.Swit_1928
392499.Swit_1932
392499.Swit_1937
392499.Swit_1941
392499.Swit_1984
392499.Swit_2040
392499.Swit_2135
392499.Swit_2184
392499.Swit_2210
392499.Swit_2251
392499.Swit_2292
392499.Swit_2296
392499.Swit_2320
392499.Swit_2326
392499.Swit_2334
392499.Swit_2337
392499.Swit_2340
392499.Swit_2347
392499.Swit_2351
392499.Swit_2352
392499.Swit_2357
392499.Swit_2364
392499.Swit_2380
392499.Swit_2382
392499.Swit_2385
392499.Swit_2404
392499.Swit_2425
392499.Swit_2428
392499.Swit_2429
392499.Swit_2432
392499.Swit_2434
392499.Swit_2436
392499.Swit_2439
392499.Swit_2443
392499.Swit_2446
392499.Swit_2450
392499.Swit_2451
392499.Swit_2452
392499.Swit_2462
392499.Swit_2535
392499.Swit_2541
392499.Swit_2549
392499.Swit_2555
392499.Swit_2559
392499.Swit_2561
392499.Swit_2562
392499.Swit_2563
392499.Swit_2564
392499.Swit_2565
392499.Swit_2595
392499.Swit_2598
392499.Swit_2601
392499.Swit_2602
392499.Swit_2632
392499.Swit_2656
392499.Swit_2658
392499.Swit_2663
392499.Swit_2674
392499.Swit_2685
392499.Swit_2691
392499.Swit_2692
392499.Swit_2704
392499.Swit_2714
392499.Swit_2717
392499.Swit_2718
392499.Swit_2719
392499.Swit_2720
392499.Swit_2725
392499.Swit_2726
392499.Swit_2728
392499.Swit_2747
392499.Swit_2775
392499.Swit_2776
392499.Swit_2777
392499.Swit_2780
392499.Swit_2788
392499.Swit_2795
392499.Swit_2802
392499.Swit_2825
392499.Swit_2829
392499.Swit_2830
392499.Swit_2833
392499.Swit_2834
392499.Swit_2844
392499.Swit_2848
392499.Swit_2849
392499.Swit_2851
392499.Swit_2852
392499.Swit_2855
392499.Swit_2861
392499.Swit_2862
392499.Swit_2863
392499.Swit_2864
392499.Swit_2865
392499.Swit_2871
392499.Swit_2901
392499.Swit_2903
392499.Swit_2904
392499.Swit_2906
392499.Swit_2910
392499.Swit_2911
392499.Swit_2914
392499.Swit_2915
392499.Swit_2916
392499.Swit_2917
392499.Swit_2919
392499.Swit_2928
392499.Swit_2930
392499.Swit_2956
392499.Swit_2967
392499.Swit_2970
392499.Swit_2974
392499.Swit_2983
392499.Swit_2985
392499.Swit_2986
392499.Swit_2987
392499.Swit_2989
392499.Swit_2991
392499.Swit_2993
392499.Swit_2994
392499.Swit_2995
392499.Swit_2996
392499.Swit_2997
392499.Swit_2999
392499.Swit_3006
392499.Swit_3016
392499.Swit_3031
392499.Swit_3049
392499.Swit_3051
392499.Swit_3115
392499.Swit_3117
392499.Swit_3122
392499.Swit_3123
392499.Swit_3125
392499.Swit_3126
392499.Swit_3131
392499.Swit_3132
392499.Swit_3133
392499.Swit_3137
392499.Swit_3138
392499.Swit_3150
392499.Swit_3155
392499.Swit_3161
392499.Swit_3165
392499.Swit_3179
392499.Swit_3180
392499.Swit_3193
392499.Swit_3195
392499.Swit_3197
392499.Swit_3212
392499.Swit_3213
392499.Swit_3219
392499.Swit_3226
392499.Swit_3227
392499.Swit_3276
392499.Swit_3340
392499.Swit_3341
392499.Swit_3346
392499.Swit_3365
392499.Swit_3373
392499.Swit_3375
392499.Swit_3444
392499.Swit_3447
392499.Swit_3468
392499.Swit_3476
392499.Swit_3477
392499.Swit_3508
392499.Swit_3528
392499.Swit_3537
392499.Swit_3538
392499.Swit_3551
392499.Swit_3554
392499.Swit_3555
392499.Swit_3556
392499.Swit_3564
392499.Swit_3566
392499.Swit_3570
392499.Swit_3573
392499.Swit_3585
392499.Swit_3594
392499.Swit_3615
392499.Swit_3618
392499.Swit_3620
392499.Swit_3635
392499.Swit_3661
392499.Swit_3663
392499.Swit_3665
392499.Swit_3671
392499.Swit_3680
392499.Swit_3701
392499.Swit_3702
392499.Swit_3723
392499.Swit_3741
392499.Swit_3784
392499.Swit_3785
392499.Swit_3786
392499.Swit_3787
392499.Swit_3789
392499.Swit_3816
392499.Swit_3817
392499.Swit_3818
392499.Swit_3820
392499.Swit_3823
392499.Swit_3824
392499.Swit_3827
392499.Swit_3830
392499.Swit_3844
392499.Swit_3845
392499.Swit_3849
392499.Swit_3869
392499.Swit_3870
392499.Swit_3872
392499.Swit_3873
392499.Swit_3874
392499.Swit_3890
392499.Swit_3891
392499.Swit_3892
392499.Swit_3895
392499.Swit_3896
392499.Swit_3898
392499.Swit_3899
392499.Swit_3900
392499.Swit_3902
392499.Swit_3903
392499.Swit_3905
392499.Swit_3907
392499.Swit_3908
392499.Swit_3912
392499.Swit_3928
392499.Swit_3929
392499.Swit_3930
392499.Swit_3935
392499.Swit_3940
392499.Swit_3941
392499.Swit_3942
392499.Swit_3943
392499.Swit_3944
392499.Swit_3945
392499.Swit_3946
392499.Swit_3948
392499.Swit_3950
392499.Swit_3951
392499.Swit_3952
392499.Swit_3970
392499.Swit_3972
392499.Swit_4028
392499.Swit_4042
392499.Swit_4045
392499.Swit_4047
392499.Swit_4051
392499.Swit_4055
392499.Swit_4056
392499.Swit_4057
392499.Swit_4058
392499.Swit_4059
392499.Swit_4063
392499.Swit_4072
392499.Swit_4078
392499.Swit_4089
392499.Swit_4106
392499.Swit_4122
392499.Swit_4240
392499.Swit_4397
392499.Swit_4423
392499.Swit_4455
392499.Swit_4470
392499.Swit_4474
392499.Swit_4482
392499.Swit_4484
392499.Swit_4485
392499.Swit_4486
392499.Swit_4487
392499.Swit_4494
392499.Swit_4502
392499.Swit_4503
392499.Swit_4510
392499.Swit_4546
392499.Swit_4553
392499.Swit_4563
392499.Swit_4578
392499.Swit_4595
392499.Swit_4599
392499.Swit_4627
392499.Swit_4645
392499.Swit_4647
392499.Swit_4656
392499.Swit_4664
392499.Swit_4668
392499.Swit_4672
392499.Swit_4682
392499.Swit_4683
392499.Swit_4686
392499.Swit_4688
392499.Swit_4699
392499.Swit_4700
392499.Swit_4707
392499.Swit_4709
392499.Swit_4712
392499.Swit_4715
392499.Swit_4716
392499.Swit_4722
392499.Swit_4727
392499.Swit_4731
392499.Swit_4732
392499.Swit_4761
392499.Swit_4769
392499.Swit_4770
392499.Swit_4785
392499.Swit_4786
392499.Swit_4824
392499.Swit_4831
392499.Swit_4832
392499.Swit_4857
392499.Swit_4858
392499.Swit_4865
392499.Swit_4878
392499.Swit_4880
392499.Swit_4884
392499.Swit_4886
