# Supplementary material for: Network-based features enable prediction of essential genes across diverse organisms
Source: PLoS One. 2018 Dec 13;13(12):e0208722. doi: 10.1371/journal.pone.0208722 (PMC6292609; doi:10.1371/journal.pone.0208722)
Supplement: S1 Dataset — PPI Data of 27 organisms along with essential genes information. (ZIP) [file pone.0208722.s001.zip › S1/272635.ppi.txt]

272635.MYPU_0010 272635.MYPU_0020 937
272635.MYPU_0010 272635.MYPU_0030 686
272635.MYPU_0010 272635.MYPU_0040 540
272635.MYPU_0010 272635.MYPU_0070 226
272635.MYPU_0010 272635.MYPU_0090 392
272635.MYPU_0010 272635.MYPU_0100 392
272635.MYPU_0010 272635.MYPU_0130 437
272635.MYPU_0010 272635.MYPU_0150 362
272635.MYPU_0010 272635.MYPU_0270 333
272635.MYPU_0010 272635.MYPU_0340 300
272635.MYPU_0010 272635.MYPU_0460 250
272635.MYPU_0010 272635.MYPU_0490 469
272635.MYPU_0010 272635.MYPU_0510 423
272635.MYPU_0010 272635.MYPU_0520 172
272635.MYPU_0010 272635.MYPU_0550 251
272635.MYPU_0010 272635.MYPU_0580 309
272635.MYPU_0010 272635.MYPU_0810 173
272635.MYPU_0010 272635.MYPU_0820 173
272635.MYPU_0010 272635.MYPU_0860 277
272635.MYPU_0010 272635.MYPU_0960 579
272635.MYPU_0010 272635.MYPU_1010 333
272635.MYPU_0010 272635.MYPU_1040 673
272635.MYPU_0010 272635.MYPU_1050 305
272635.MYPU_0010 272635.MYPU_1280 713
272635.MYPU_0010 272635.MYPU_1420 338
272635.MYPU_0010 272635.MYPU_1430 420
272635.MYPU_0010 272635.MYPU_1470 836
272635.MYPU_0010 272635.MYPU_1520 272
272635.MYPU_0010 272635.MYPU_1530 422
272635.MYPU_0010 272635.MYPU_1540 856
272635.MYPU_0010 272635.MYPU_1560 609
272635.MYPU_0010 272635.MYPU_1630 277
272635.MYPU_0010 272635.MYPU_1650 304
272635.MYPU_0010 272635.MYPU_1680 278
272635.MYPU_0010 272635.MYPU_1710 160
272635.MYPU_0010 272635.MYPU_1820 168
272635.MYPU_0010 272635.MYPU_1840 253
272635.MYPU_0010 272635.MYPU_2010 156
272635.MYPU_0010 272635.MYPU_2050 162
272635.MYPU_0010 272635.MYPU_2090 250
272635.MYPU_0010 272635.MYPU_2120 252
272635.MYPU_0010 272635.MYPU_2160 181
272635.MYPU_0010 272635.MYPU_2190 248
272635.MYPU_0010 272635.MYPU_2230 218
272635.MYPU_0010 272635.MYPU_2350 412
272635.MYPU_0010 272635.MYPU_2360 272
272635.MYPU_0010 272635.MYPU_2370 332
272635.MYPU_0010 272635.MYPU_2380 277
272635.MYPU_0010 272635.MYPU_2400 300
272635.MYPU_0010 272635.MYPU_2430 162
272635.MYPU_0010 272635.MYPU_2460 273
272635.MYPU_0010 272635.MYPU_2520 396
272635.MYPU_0010 272635.MYPU_2530 914
272635.MYPU_0010 272635.MYPU_2570 260
272635.MYPU_0010 272635.MYPU_2590 165
272635.MYPU_0010 272635.MYPU_2610 392
272635.MYPU_0010 272635.MYPU_2660 272
272635.MYPU_0010 272635.MYPU_2670 251
272635.MYPU_0010 272635.MYPU_2680 412
272635.MYPU_0010 272635.MYPU_2830 150
272635.MYPU_0010 272635.MYPU_2890 320
272635.MYPU_0010 272635.MYPU_2980 221
272635.MYPU_0010 272635.MYPU_3100 358
272635.MYPU_0010 272635.MYPU_3140 272
272635.MYPU_0010 272635.MYPU_3160 234
272635.MYPU_0010 272635.MYPU_3190 216
272635.MYPU_0010 272635.MYPU_3290 392
272635.MYPU_0010 272635.MYPU_3320 161
272635.MYPU_0010 272635.MYPU_3380 164
272635.MYPU_0010 272635.MYPU_3420 414
272635.MYPU_0010 272635.MYPU_3470 223
272635.MYPU_0010 272635.MYPU_3480 392
272635.MYPU_0010 272635.MYPU_3520 347
272635.MYPU_0010 272635.MYPU_3530 177
272635.MYPU_0010 272635.MYPU_3720 699
272635.MYPU_0010 272635.MYPU_3730 279
272635.MYPU_0010 272635.MYPU_3860 300
272635.MYPU_0010 272635.MYPU_3890 210
272635.MYPU_0010 272635.MYPU_3960 247
272635.MYPU_0010 272635.MYPU_3970 247
272635.MYPU_0010 272635.MYPU_3980 247
272635.MYPU_0010 272635.MYPU_4050 814
272635.MYPU_0010 272635.MYPU_4220 172
272635.MYPU_0010 272635.MYPU_4280 160
272635.MYPU_0010 272635.MYPU_4290 243
272635.MYPU_0010 272635.MYPU_4300 400
272635.MYPU_0010 272635.MYPU_4330 170
272635.MYPU_0010 272635.MYPU_4490 412
272635.MYPU_0010 272635.MYPU_4500 272
272635.MYPU_0010 272635.MYPU_4530 527
272635.MYPU_0010 272635.MYPU_4540 554
272635.MYPU_0010 272635.MYPU_4670 392
272635.MYPU_0010 272635.MYPU_4710 688
272635.MYPU_0010 272635.MYPU_4800 247
272635.MYPU_0010 272635.MYPU_4910 683
272635.MYPU_0010 272635.MYPU_4930 155
272635.MYPU_0010 272635.MYPU_4950 392
272635.MYPU_0010 272635.MYPU_4960 215
272635.MYPU_0010 272635.MYPU_4980 333
272635.MYPU_0010 272635.MYPU_5150 937
272635.MYPU_0010 272635.MYPU_5180 181
272635.MYPU_0010 272635.MYPU_5190 251
272635.MYPU_0010 272635.MYPU_5250 252
272635.MYPU_0010 272635.MYPU_5300 696
272635.MYPU_0010 272635.MYPU_5310 397
272635.MYPU_0010 272635.MYPU_5320 557
272635.MYPU_0010 272635.MYPU_5330 392
272635.MYPU_0010 272635.MYPU_5380 278
272635.MYPU_0010 272635.MYPU_5390 278
272635.MYPU_0010 272635.MYPU_5410 369
272635.MYPU_0010 272635.MYPU_5450 412
272635.MYPU_0010 272635.MYPU_5460 642
272635.MYPU_0010 272635.MYPU_5610 540
272635.MYPU_0010 272635.MYPU_5620 393
272635.MYPU_0010 272635.MYPU_5630 277
272635.MYPU_0010 272635.MYPU_5660 250
272635.MYPU_0010 272635.MYPU_5680 278
272635.MYPU_0010 272635.MYPU_5710 398
272635.MYPU_0010 272635.MYPU_5720 393
272635.MYPU_0010 272635.MYPU_5750 393
272635.MYPU_0010 272635.MYPU_5770 449
272635.MYPU_0010 272635.MYPU_5800 449
272635.MYPU_0010 272635.MYPU_5810 168
272635.MYPU_0010 272635.MYPU_5840 393
272635.MYPU_0010 272635.MYPU_5850 449
272635.MYPU_0010 272635.MYPU_5860 184
272635.MYPU_0010 272635.MYPU_5870 217
272635.MYPU_0010 272635.MYPU_5890 449
272635.MYPU_0010 272635.MYPU_5900 229
272635.MYPU_0010 272635.MYPU_6010 174
272635.MYPU_0010 272635.MYPU_6040 252
272635.MYPU_0010 272635.MYPU_6060 194
272635.MYPU_0010 272635.MYPU_6210 280
272635.MYPU_0010 272635.MYPU_6230 179
272635.MYPU_0010 272635.MYPU_6560 418
272635.MYPU_0010 272635.MYPU_6570 627
272635.MYPU_0010 272635.MYPU_6580 720
272635.MYPU_0010 272635.MYPU_6590 272
272635.MYPU_0010 272635.MYPU_6660 438
272635.MYPU_0010 272635.MYPU_6740 416
272635.MYPU_0010 272635.MYPU_6780 159
272635.MYPU_0010 272635.MYPU_6820 503
272635.MYPU_0010 272635.MYPU_6930 323
272635.MYPU_0010 272635.MYPU_6960 173
272635.MYPU_0010 272635.MYPU_6980 696
272635.MYPU_0010 272635.MYPU_6990 272
272635.MYPU_0010 272635.MYPU_7000 412
272635.MYPU_0010 272635.MYPU_7040 578
272635.MYPU_0010 272635.MYPU_7070 253
272635.MYPU_0010 272635.MYPU_7100 241
272635.MYPU_0010 272635.MYPU_7140 275
272635.MYPU_0010 272635.MYPU_7190 512
272635.MYPU_0010 272635.MYPU_7200 392
272635.MYPU_0010 272635.MYPU_7220 252
272635.MYPU_0010 272635.MYPU_7330 156
272635.MYPU_0010 272635.MYPU_7390 859
272635.MYPU_0010 272635.MYPU_7590 253
272635.MYPU_0010 272635.MYPU_7610 202
272635.MYPU_0010 272635.MYPU_7620 161
272635.MYPU_0010 272635.MYPU_7680 696
272635.MYPU_0010 272635.MYPU_7730 172
272635.MYPU_0010 272635.MYPU_7740 300
272635.MYPU_0010 272635.MYPU_7790 290
272635.MYPU_0010 272635.MYPU_7820 696
272635.MYPU_0020 272635.MYPU_0010 937
272635.MYPU_0020 272635.MYPU_0030 916
272635.MYPU_0020 272635.MYPU_0040 865
272635.MYPU_0020 272635.MYPU_0080 197
272635.MYPU_0020 272635.MYPU_0130 381
272635.MYPU_0020 272635.MYPU_0140 288
272635.MYPU_0020 272635.MYPU_0150 555
272635.MYPU_0020 272635.MYPU_0220 154
272635.MYPU_0020 272635.MYPU_0230 160
272635.MYPU_0020 272635.MYPU_0270 333
272635.MYPU_0020 272635.MYPU_0340 459
272635.MYPU_0020 272635.MYPU_0430 474
272635.MYPU_0020 272635.MYPU_0440 458
272635.MYPU_0020 272635.MYPU_0490 953
272635.MYPU_0020 272635.MYPU_0510 428
272635.MYPU_0020 272635.MYPU_0520 503
272635.MYPU_0020 272635.MYPU_0530 964
272635.MYPU_0020 272635.MYPU_0540 206
272635.MYPU_0020 272635.MYPU_0550 251
272635.MYPU_0020 272635.MYPU_0680 237
272635.MYPU_0020 272635.MYPU_0690 312
272635.MYPU_0020 272635.MYPU_0810 177
272635.MYPU_0020 272635.MYPU_0820 177
272635.MYPU_0020 272635.MYPU_0870 181
272635.MYPU_0020 272635.MYPU_0920 169
272635.MYPU_0020 272635.MYPU_0930 351
272635.MYPU_0020 272635.MYPU_0950 612
272635.MYPU_0020 272635.MYPU_0960 694
272635.MYPU_0020 272635.MYPU_1010 333
272635.MYPU_0020 272635.MYPU_1040 186
272635.MYPU_0020 272635.MYPU_1050 274
272635.MYPU_0020 272635.MYPU_1220 735
272635.MYPU_0020 272635.MYPU_1240 453
272635.MYPU_0020 272635.MYPU_1270 207
272635.MYPU_0020 272635.MYPU_1280 710
272635.MYPU_0020 272635.MYPU_1310 271
272635.MYPU_0020 272635.MYPU_1420 533
272635.MYPU_0020 272635.MYPU_1430 206
272635.MYPU_0020 272635.MYPU_1450 152
272635.MYPU_0020 272635.MYPU_1470 963
272635.MYPU_0020 272635.MYPU_1520 295
272635.MYPU_0020 272635.MYPU_1530 421
272635.MYPU_0020 272635.MYPU_1540 848
272635.MYPU_0020 272635.MYPU_1560 523
272635.MYPU_0020 272635.MYPU_1610 201
272635.MYPU_0020 272635.MYPU_1620 151
272635.MYPU_0020 272635.MYPU_1630 433
272635.MYPU_0020 272635.MYPU_1650 390
272635.MYPU_0020 272635.MYPU_1710 272
272635.MYPU_0020 272635.MYPU_1780 224
272635.MYPU_0020 272635.MYPU_1820 708
272635.MYPU_0020 272635.MYPU_1830 241
272635.MYPU_0020 272635.MYPU_1840 324
272635.MYPU_0020 272635.MYPU_1850 458
272635.MYPU_0020 272635.MYPU_1860 458
272635.MYPU_0020 272635.MYPU_1880 956
272635.MYPU_0020 272635.MYPU_1970 217
272635.MYPU_0020 272635.MYPU_2050 451
272635.MYPU_0020 272635.MYPU_2200 158
272635.MYPU_0020 272635.MYPU_2220 291
272635.MYPU_0020 272635.MYPU_2230 421
272635.MYPU_0020 272635.MYPU_2260 224
272635.MYPU_0020 272635.MYPU_2380 357
272635.MYPU_0020 272635.MYPU_2400 973
272635.MYPU_0020 272635.MYPU_2430 487
272635.MYPU_0020 272635.MYPU_2460 707
272635.MYPU_0020 272635.MYPU_2520 885
272635.MYPU_0020 272635.MYPU_2530 583
272635.MYPU_0020 272635.MYPU_2540 236
272635.MYPU_0020 272635.MYPU_2570 561
272635.MYPU_0020 272635.MYPU_2670 331
272635.MYPU_0020 272635.MYPU_2780 199
272635.MYPU_0020 272635.MYPU_2950 424
272635.MYPU_0020 272635.MYPU_3100 440
272635.MYPU_0020 272635.MYPU_3220 581
272635.MYPU_0020 272635.MYPU_3280 228
272635.MYPU_0020 272635.MYPU_3330 249
272635.MYPU_0020 272635.MYPU_3370 307
272635.MYPU_0020 272635.MYPU_3390 706
272635.MYPU_0020 272635.MYPU_3420 162
272635.MYPU_0020 272635.MYPU_3470 402
272635.MYPU_0020 272635.MYPU_3480 448
272635.MYPU_0020 272635.MYPU_3520 385
272635.MYPU_0020 272635.MYPU_3530 177
272635.MYPU_0020 272635.MYPU_3720 921
272635.MYPU_0020 272635.MYPU_3730 902
272635.MYPU_0020 272635.MYPU_3860 335
272635.MYPU_0020 272635.MYPU_3870 330
272635.MYPU_0020 272635.MYPU_3890 812
272635.MYPU_0020 272635.MYPU_4010 806
272635.MYPU_0020 272635.MYPU_4050 348
272635.MYPU_0020 272635.MYPU_4330 177
272635.MYPU_0020 272635.MYPU_4420 305
272635.MYPU_0020 272635.MYPU_4530 738
272635.MYPU_0020 272635.MYPU_4540 319
272635.MYPU_0020 272635.MYPU_4580 162
272635.MYPU_0020 272635.MYPU_4620 895
272635.MYPU_0020 272635.MYPU_4680 368
272635.MYPU_0020 272635.MYPU_4710 228
272635.MYPU_0020 272635.MYPU_4720 158
272635.MYPU_0020 272635.MYPU_4850 399
272635.MYPU_0020 272635.MYPU_4860 182
272635.MYPU_0020 272635.MYPU_4910 399
272635.MYPU_0020 272635.MYPU_4930 216
272635.MYPU_0020 272635.MYPU_4950 242
272635.MYPU_0020 272635.MYPU_4960 226
272635.MYPU_0020 272635.MYPU_4980 333
272635.MYPU_0020 272635.MYPU_5110 404
272635.MYPU_0020 272635.MYPU_5130 347
272635.MYPU_0020 272635.MYPU_5140 164
272635.MYPU_0020 272635.MYPU_5150 438
272635.MYPU_0020 272635.MYPU_5180 509
272635.MYPU_0020 272635.MYPU_5360 288
272635.MYPU_0020 272635.MYPU_5370 795
272635.MYPU_0020 272635.MYPU_5380 954
272635.MYPU_0020 272635.MYPU_5390 915
272635.MYPU_0020 272635.MYPU_5410 759
272635.MYPU_0020 272635.MYPU_5450 565
272635.MYPU_0020 272635.MYPU_5460 249
272635.MYPU_0020 272635.MYPU_5500 217
272635.MYPU_0020 272635.MYPU_5510 160
272635.MYPU_0020 272635.MYPU_5520 392
272635.MYPU_0020 272635.MYPU_5530 667
272635.MYPU_0020 272635.MYPU_5610 716
272635.MYPU_0020 272635.MYPU_5670 221
272635.MYPU_0020 272635.MYPU_5680 362
272635.MYPU_0020 272635.MYPU_5840 250
272635.MYPU_0020 272635.MYPU_6010 167
272635.MYPU_0020 272635.MYPU_6100 225
272635.MYPU_0020 272635.MYPU_6150 888
272635.MYPU_0020 272635.MYPU_6180 152
272635.MYPU_0020 272635.MYPU_6210 241
272635.MYPU_0020 272635.MYPU_6220 184
272635.MYPU_0020 272635.MYPU_6560 405
272635.MYPU_0020 272635.MYPU_6570 414
272635.MYPU_0020 272635.MYPU_6580 540
272635.MYPU_0020 272635.MYPU_6660 321
272635.MYPU_0020 272635.MYPU_6670 330
272635.MYPU_0020 272635.MYPU_6740 264
272635.MYPU_0020 272635.MYPU_6780 177
272635.MYPU_0020 272635.MYPU_6850 677
272635.MYPU_0020 272635.MYPU_6920 154
272635.MYPU_0020 272635.MYPU_6960 253
272635.MYPU_0020 272635.MYPU_6980 664
272635.MYPU_0020 272635.MYPU_7020 180
272635.MYPU_0020 272635.MYPU_7070 324
272635.MYPU_0020 272635.MYPU_7100 421
272635.MYPU_0020 272635.MYPU_7110 176
272635.MYPU_0020 272635.MYPU_7130 174
272635.MYPU_0020 272635.MYPU_7140 253
272635.MYPU_0020 272635.MYPU_7190 903
272635.MYPU_0020 272635.MYPU_7200 968
272635.MYPU_0020 272635.MYPU_7330 341
272635.MYPU_0020 272635.MYPU_7370 177
272635.MYPU_0020 272635.MYPU_7390 972
272635.MYPU_0020 272635.MYPU_7450 330
272635.MYPU_0020 272635.MYPU_7460 253
272635.MYPU_0020 272635.MYPU_7680 664
272635.MYPU_0020 272635.MYPU_7790 376
272635.MYPU_0020 272635.MYPU_7800 178
272635.MYPU_0020 272635.MYPU_7810 163
272635.MYPU_0020 272635.MYPU_7820 905
272635.MYPU_0030 272635.MYPU_0010 686
272635.MYPU_0030 272635.MYPU_0020 916
272635.MYPU_0030 272635.MYPU_0040 865
272635.MYPU_0030 272635.MYPU_0690 183
272635.MYPU_0030 272635.MYPU_0870 184
272635.MYPU_0030 272635.MYPU_1170 180
272635.MYPU_0030 272635.MYPU_1470 294
272635.MYPU_0030 272635.MYPU_1780 227
272635.MYPU_0030 272635.MYPU_2530 193
272635.MYPU_0030 272635.MYPU_2540 192
272635.MYPU_0030 272635.MYPU_2580 223
272635.MYPU_0030 272635.MYPU_2980 180
272635.MYPU_0030 272635.MYPU_3040 227
272635.MYPU_0030 272635.MYPU_3370 183
272635.MYPU_0030 272635.MYPU_3510 196
272635.MYPU_0030 272635.MYPU_3720 339
272635.MYPU_0030 272635.MYPU_3730 294
272635.MYPU_0030 272635.MYPU_4510 163
272635.MYPU_0030 272635.MYPU_4580 272
272635.MYPU_0030 272635.MYPU_4620 185
272635.MYPU_0030 272635.MYPU_5330 304
272635.MYPU_0030 272635.MYPU_5450 304
272635.MYPU_0030 272635.MYPU_5600 183
272635.MYPU_0030 272635.MYPU_5610 304
272635.MYPU_0030 272635.MYPU_5700 304
272635.MYPU_0030 272635.MYPU_5810 304
272635.MYPU_0030 272635.MYPU_6090 153
272635.MYPU_0030 272635.MYPU_6100 156
272635.MYPU_0030 272635.MYPU_6110 268
272635.MYPU_0030 272635.MYPU_6650 184
272635.MYPU_0030 272635.MYPU_6960 155
272635.MYPU_0030 272635.MYPU_7390 339
272635.MYPU_0040 272635.MYPU_0010 540
272635.MYPU_0040 272635.MYPU_0020 865
272635.MYPU_0040 272635.MYPU_0030 865
272635.MYPU_0040 272635.MYPU_0080 255
272635.MYPU_0040 272635.MYPU_0620 209
272635.MYPU_0040 272635.MYPU_0870 254
272635.MYPU_0040 272635.MYPU_0970 250
272635.MYPU_0040 272635.MYPU_1040 254
272635.MYPU_0040 272635.MYPU_1090 151
272635.MYPU_0040 272635.MYPU_1320 278
272635.MYPU_0040 272635.MYPU_1330 221
272635.MYPU_0040 272635.MYPU_1660 278
272635.MYPU_0040 272635.MYPU_1930 158
272635.MYPU_0040 272635.MYPU_2110 208
272635.MYPU_0040 272635.MYPU_2380 190
272635.MYPU_0040 272635.MYPU_2670 175
272635.MYPU_0040 272635.MYPU_2880 322
272635.MYPU_0040 272635.MYPU_3020 167
272635.MYPU_0040 272635.MYPU_3180 223
272635.MYPU_0040 272635.MYPU_3890 248
272635.MYPU_0040 272635.MYPU_4010 248
272635.MYPU_0040 272635.MYPU_4140 234
272635.MYPU_0040 272635.MYPU_5020 245
272635.MYPU_0040 272635.MYPU_5420 250
272635.MYPU_0040 272635.MYPU_6150 168
272635.MYPU_0040 272635.MYPU_6650 585
272635.MYPU_0040 272635.MYPU_6850 184
272635.MYPU_0040 272635.MYPU_6950 235
272635.MYPU_0040 272635.MYPU_7170 266
272635.MYPU_0040 272635.MYPU_7180 334
272635.MYPU_0040 272635.MYPU_7250 254
272635.MYPU_0040 272635.MYPU_7330 250
272635.MYPU_0040 272635.MYPU_7700 174
272635.MYPU_0040 272635.MYPU_7740 216
272635.MYPU_0040 272635.MYPU_7800 170
272635.MYPU_0050 272635.MYPU_0060 586
272635.MYPU_0050 272635.MYPU_0070 586
272635.MYPU_0050 272635.MYPU_0080 586
272635.MYPU_0050 272635.MYPU_0090 368
272635.MYPU_0050 272635.MYPU_0100 368
272635.MYPU_0060 272635.MYPU_0050 586
272635.MYPU_0060 272635.MYPU_0070 976
272635.MYPU_0060 272635.MYPU_0080 962
272635.MYPU_0060 272635.MYPU_0090 511
272635.MYPU_0060 272635.MYPU_0100 511
272635.MYPU_0060 272635.MYPU_0110 221
272635.MYPU_0060 272635.MYPU_0190 301
272635.MYPU_0060 272635.MYPU_0570 185
272635.MYPU_0060 272635.MYPU_1090 169
272635.MYPU_0060 272635.MYPU_1250 159
272635.MYPU_0060 272635.MYPU_1330 263
272635.MYPU_0060 272635.MYPU_1560 181
272635.MYPU_0060 272635.MYPU_2110 217
272635.MYPU_0060 272635.MYPU_2290 352
272635.MYPU_0060 272635.MYPU_2330 381
272635.MYPU_0060 272635.MYPU_2680 157
272635.MYPU_0060 272635.MYPU_2820 277
272635.MYPU_0060 272635.MYPU_2990 278
272635.MYPU_0060 272635.MYPU_3230 285
272635.MYPU_0060 272635.MYPU_3820 216
272635.MYPU_0060 272635.MYPU_3950 152
272635.MYPU_0060 272635.MYPU_4530 152
272635.MYPU_0060 272635.MYPU_4790 164
272635.MYPU_0060 272635.MYPU_4840 419
272635.MYPU_0060 272635.MYPU_5170 159
272635.MYPU_0060 272635.MYPU_6040 327
272635.MYPU_0060 272635.MYPU_6080 159
272635.MYPU_0060 272635.MYPU_6280 167
272635.MYPU_0060 272635.MYPU_6300 700
272635.MYPU_0060 272635.MYPU_6370 317
272635.MYPU_0060 272635.MYPU_6470 345
272635.MYPU_0060 272635.MYPU_6700 308
272635.MYPU_0060 272635.MYPU_7740 257
272635.MYPU_0060 272635.MYPU_7810 165
272635.MYPU_0070 272635.MYPU_0010 226
272635.MYPU_0070 272635.MYPU_0050 586
272635.MYPU_0070 272635.MYPU_0060 976
272635.MYPU_0070 272635.MYPU_0080 962
272635.MYPU_0070 272635.MYPU_0090 511
272635.MYPU_0070 272635.MYPU_0100 511
272635.MYPU_0070 272635.MYPU_0190 694
272635.MYPU_0070 272635.MYPU_0580 648
272635.MYPU_0070 272635.MYPU_1080 238
272635.MYPU_0070 272635.MYPU_1390 694
272635.MYPU_0070 272635.MYPU_1590 211
272635.MYPU_0070 272635.MYPU_1950 368
272635.MYPU_0070 272635.MYPU_2160 336
272635.MYPU_0070 272635.MYPU_2290 280
272635.MYPU_0070 272635.MYPU_2310 423
272635.MYPU_0070 272635.MYPU_2330 276
272635.MYPU_0070 272635.MYPU_2450 306
272635.MYPU_0070 272635.MYPU_2790 226
272635.MYPU_0070 272635.MYPU_3080 164
272635.MYPU_0070 272635.MYPU_3200 161
272635.MYPU_0070 272635.MYPU_3320 319
272635.MYPU_0070 272635.MYPU_3380 330
272635.MYPU_0070 272635.MYPU_3430 696
272635.MYPU_0070 272635.MYPU_3740 193
272635.MYPU_0070 272635.MYPU_3820 205
272635.MYPU_0070 272635.MYPU_4220 156
272635.MYPU_0070 272635.MYPU_4480 301
272635.MYPU_0070 272635.MYPU_4660 266
272635.MYPU_0070 272635.MYPU_4780 723
272635.MYPU_0070 272635.MYPU_5080 242
272635.MYPU_0070 272635.MYPU_5280 690
272635.MYPU_0070 272635.MYPU_6060 225
272635.MYPU_0070 272635.MYPU_6300 694
272635.MYPU_0070 272635.MYPU_6320 694
272635.MYPU_0070 272635.MYPU_6370 447
272635.MYPU_0070 272635.MYPU_6470 444
272635.MYPU_0070 272635.MYPU_6500 259
272635.MYPU_0070 272635.MYPU_6930 694
272635.MYPU_0070 272635.MYPU_7030 515
272635.MYPU_0070 272635.MYPU_7090 454
272635.MYPU_0070 272635.MYPU_7170 187
272635.MYPU_0070 272635.MYPU_7320 154
272635.MYPU_0070 272635.MYPU_7760 161
272635.MYPU_0080 272635.MYPU_0020 197
272635.MYPU_0080 272635.MYPU_0040 255
272635.MYPU_0080 272635.MYPU_0050 586
272635.MYPU_0080 272635.MYPU_0060 962
272635.MYPU_0080 272635.MYPU_0070 962
272635.MYPU_0080 272635.MYPU_0090 520
272635.MYPU_0080 272635.MYPU_0100 514
272635.MYPU_0080 272635.MYPU_0130 172
272635.MYPU_0080 272635.MYPU_0140 418
272635.MYPU_0080 272635.MYPU_0150 222
272635.MYPU_0080 272635.MYPU_0170 426
272635.MYPU_0080 272635.MYPU_0210 221
272635.MYPU_0080 272635.MYPU_0340 175
272635.MYPU_0080 272635.MYPU_0460 735
272635.MYPU_0080 272635.MYPU_0490 424
272635.MYPU_0080 272635.MYPU_0500 272
272635.MYPU_0080 272635.MYPU_0510 459
272635.MYPU_0080 272635.MYPU_0520 317
272635.MYPU_0080 272635.MYPU_0530 271
272635.MYPU_0080 272635.MYPU_0540 578
272635.MYPU_0080 272635.MYPU_0870 247
272635.MYPU_0080 272635.MYPU_1050 274
272635.MYPU_0080 272635.MYPU_1300 156
272635.MYPU_0080 272635.MYPU_1310 216
272635.MYPU_0080 272635.MYPU_1420 489
272635.MYPU_0080 272635.MYPU_1430 267
272635.MYPU_0080 272635.MYPU_1550 172
272635.MYPU_0080 272635.MYPU_1590 217
272635.MYPU_0080 272635.MYPU_1620 188
272635.MYPU_0080 272635.MYPU_1660 291
272635.MYPU_0080 272635.MYPU_1680 207
272635.MYPU_0080 272635.MYPU_1710 424
272635.MYPU_0080 272635.MYPU_1720 224
272635.MYPU_0080 272635.MYPU_1730 224
272635.MYPU_0080 272635.MYPU_1740 191
272635.MYPU_0080 272635.MYPU_2230 841
272635.MYPU_0080 272635.MYPU_2280 155
272635.MYPU_0080 272635.MYPU_2380 274
272635.MYPU_0080 272635.MYPU_2390 172
272635.MYPU_0080 272635.MYPU_2400 150
272635.MYPU_0080 272635.MYPU_2470 279
272635.MYPU_0080 272635.MYPU_2520 272
272635.MYPU_0080 272635.MYPU_2570 172
272635.MYPU_0080 272635.MYPU_2690 152
272635.MYPU_0080 272635.MYPU_3000 338
272635.MYPU_0080 272635.MYPU_3030 172
272635.MYPU_0080 272635.MYPU_3040 158
272635.MYPU_0080 272635.MYPU_3100 222
272635.MYPU_0080 272635.MYPU_3270 392
272635.MYPU_0080 272635.MYPU_3280 175
272635.MYPU_0080 272635.MYPU_3470 242
272635.MYPU_0080 272635.MYPU_3480 488
272635.MYPU_0080 272635.MYPU_3530 274
272635.MYPU_0080 272635.MYPU_3580 264
272635.MYPU_0080 272635.MYPU_3610 426
272635.MYPU_0080 272635.MYPU_3640 426
272635.MYPU_0080 272635.MYPU_3720 154
272635.MYPU_0080 272635.MYPU_3730 154
272635.MYPU_0080 272635.MYPU_3780 302
272635.MYPU_0080 272635.MYPU_3790 224
272635.MYPU_0080 272635.MYPU_3800 498
272635.MYPU_0080 272635.MYPU_4050 228
272635.MYPU_0080 272635.MYPU_4080 230
272635.MYPU_0080 272635.MYPU_4530 351
272635.MYPU_0080 272635.MYPU_4690 155
272635.MYPU_0080 272635.MYPU_4700 220
272635.MYPU_0080 272635.MYPU_4750 164
272635.MYPU_0080 272635.MYPU_5030 192
272635.MYPU_0080 272635.MYPU_5110 241
272635.MYPU_0080 272635.MYPU_5130 308
272635.MYPU_0080 272635.MYPU_5140 424
272635.MYPU_0080 272635.MYPU_5180 513
272635.MYPU_0080 272635.MYPU_5190 331
272635.MYPU_0080 272635.MYPU_5360 418
272635.MYPU_0080 272635.MYPU_5420 378
272635.MYPU_0080 272635.MYPU_5480 389
272635.MYPU_0080 272635.MYPU_5530 320
272635.MYPU_0080 272635.MYPU_5570 432
272635.MYPU_0080 272635.MYPU_5660 262
272635.MYPU_0080 272635.MYPU_6120 424
272635.MYPU_0080 272635.MYPU_6210 534
272635.MYPU_0080 272635.MYPU_6240 195
272635.MYPU_0080 272635.MYPU_6300 698
272635.MYPU_0080 272635.MYPU_6570 154
272635.MYPU_0080 272635.MYPU_6580 153
272635.MYPU_0080 272635.MYPU_6670 266
272635.MYPU_0080 272635.MYPU_6850 514
272635.MYPU_0080 272635.MYPU_6890 252
272635.MYPU_0080 272635.MYPU_7190 265
272635.MYPU_0080 272635.MYPU_7210 198
272635.MYPU_0080 272635.MYPU_7330 501
272635.MYPU_0080 272635.MYPU_7400 255
272635.MYPU_0080 272635.MYPU_7460 303
272635.MYPU_0080 272635.MYPU_7590 467
272635.MYPU_0080 272635.MYPU_7610 177
272635.MYPU_0080 272635.MYPU_7730 158
272635.MYPU_0080 272635.MYPU_7790 164
272635.MYPU_0080 272635.MYPU_7820 158
272635.MYPU_0090 272635.MYPU_0010 392
272635.MYPU_0090 272635.MYPU_0050 368
272635.MYPU_0090 272635.MYPU_0060 511
272635.MYPU_0090 272635.MYPU_0070 511
272635.MYPU_0090 272635.MYPU_0080 520
272635.MYPU_0090 272635.MYPU_0100 999
272635.MYPU_0090 272635.MYPU_0150 277
272635.MYPU_0090 272635.MYPU_0240 734
272635.MYPU_0090 272635.MYPU_0280 154
272635.MYPU_0090 272635.MYPU_0340 282
272635.MYPU_0090 272635.MYPU_0490 187
272635.MYPU_0090 272635.MYPU_0690 277
272635.MYPU_0090 272635.MYPU_0880 588
272635.MYPU_0090 272635.MYPU_0930 297
272635.MYPU_0090 272635.MYPU_1100 359
272635.MYPU_0090 272635.MYPU_1270 720
272635.MYPU_0090 272635.MYPU_1300 418
272635.MYPU_0090 272635.MYPU_1400 858
272635.MYPU_0090 272635.MYPU_1430 743
272635.MYPU_0090 272635.MYPU_1440 196
272635.MYPU_0090 272635.MYPU_1450 178
272635.MYPU_0090 272635.MYPU_1540 927
272635.MYPU_0090 272635.MYPU_1590 290
272635.MYPU_0090 272635.MYPU_1610 201
272635.MYPU_0090 272635.MYPU_1620 314
272635.MYPU_0090 272635.MYPU_1630 581
272635.MYPU_0090 272635.MYPU_1650 445
272635.MYPU_0090 272635.MYPU_1770 394
272635.MYPU_0090 272635.MYPU_1780 693
272635.MYPU_0090 272635.MYPU_1800 870
272635.MYPU_0090 272635.MYPU_1810 632
272635.MYPU_0090 272635.MYPU_1820 913
272635.MYPU_0090 272635.MYPU_1830 540
272635.MYPU_0090 272635.MYPU_2030 259
272635.MYPU_0090 272635.MYPU_2050 923
272635.MYPU_0090 272635.MYPU_2090 763
272635.MYPU_0090 272635.MYPU_2190 795
272635.MYPU_0090 272635.MYPU_2200 681
272635.MYPU_0090 272635.MYPU_2230 217
272635.MYPU_0090 272635.MYPU_2260 158
272635.MYPU_0090 272635.MYPU_2350 540
272635.MYPU_0090 272635.MYPU_2380 331
272635.MYPU_0090 272635.MYPU_2390 155
272635.MYPU_0090 272635.MYPU_2400 202
272635.MYPU_0090 272635.MYPU_2430 390
272635.MYPU_0090 272635.MYPU_2470 725
272635.MYPU_0090 272635.MYPU_2520 580
272635.MYPU_0090 272635.MYPU_2560 211
272635.MYPU_0090 272635.MYPU_2570 424
272635.MYPU_0090 272635.MYPU_2590 878
272635.MYPU_0090 272635.MYPU_2600 833
272635.MYPU_0090 272635.MYPU_2610 972
272635.MYPU_0090 272635.MYPU_2670 307
272635.MYPU_0090 272635.MYPU_2680 540
272635.MYPU_0090 272635.MYPU_2690 252
272635.MYPU_0090 272635.MYPU_2700 221
272635.MYPU_0090 272635.MYPU_2710 152
272635.MYPU_0090 272635.MYPU_2830 381
272635.MYPU_0090 272635.MYPU_2840 287
272635.MYPU_0090 272635.MYPU_2850 354
272635.MYPU_0090 272635.MYPU_2860 354
272635.MYPU_0090 272635.MYPU_2890 984
272635.MYPU_0090 272635.MYPU_2900 995
272635.MYPU_0090 272635.MYPU_3040 308
272635.MYPU_0090 272635.MYPU_3060 168
272635.MYPU_0090 272635.MYPU_3160 272
272635.MYPU_0090 272635.MYPU_3220 321
272635.MYPU_0090 272635.MYPU_3240 879
272635.MYPU_0090 272635.MYPU_3280 961
272635.MYPU_0090 272635.MYPU_3290 957
272635.MYPU_0090 272635.MYPU_3300 955
272635.MYPU_0090 272635.MYPU_3330 256
272635.MYPU_0090 272635.MYPU_3350 155
272635.MYPU_0090 272635.MYPU_3370 158
272635.MYPU_0090 272635.MYPU_3390 340
272635.MYPU_0090 272635.MYPU_3420 955
272635.MYPU_0090 272635.MYPU_3470 206
272635.MYPU_0090 272635.MYPU_3480 385
272635.MYPU_0090 272635.MYPU_3510 158
272635.MYPU_0090 272635.MYPU_3520 399
272635.MYPU_0090 272635.MYPU_3530 422
272635.MYPU_0090 272635.MYPU_3580 306
272635.MYPU_0090 272635.MYPU_3600 359
272635.MYPU_0090 272635.MYPU_3860 198
272635.MYPU_0090 272635.MYPU_3870 176
272635.MYPU_0090 272635.MYPU_3900 162
272635.MYPU_0090 272635.MYPU_4020 162
272635.MYPU_0090 272635.MYPU_4050 960
272635.MYPU_0090 272635.MYPU_4070 158
272635.MYPU_0090 272635.MYPU_4100 254
272635.MYPU_0090 272635.MYPU_4110 287
272635.MYPU_0090 272635.MYPU_4120 354
272635.MYPU_0090 272635.MYPU_4130 354
272635.MYPU_0090 272635.MYPU_4280 990
272635.MYPU_0090 272635.MYPU_4290 986
272635.MYPU_0090 272635.MYPU_4300 995
272635.MYPU_0090 272635.MYPU_4410 152
272635.MYPU_0090 272635.MYPU_4490 540
272635.MYPU_0090 272635.MYPU_4530 411
272635.MYPU_0090 272635.MYPU_4580 160
272635.MYPU_0090 272635.MYPU_4590 153
272635.MYPU_0090 272635.MYPU_4670 978
272635.MYPU_0090 272635.MYPU_4680 780
272635.MYPU_0090 272635.MYPU_4690 810
272635.MYPU_0090 272635.MYPU_4710 205
272635.MYPU_0090 272635.MYPU_4790 299
272635.MYPU_0090 272635.MYPU_4830 155
272635.MYPU_0090 272635.MYPU_4880 249
272635.MYPU_0090 272635.MYPU_4890 937
272635.MYPU_0090 272635.MYPU_4900 318
272635.MYPU_0090 272635.MYPU_4910 598
272635.MYPU_0090 272635.MYPU_4950 991
272635.MYPU_0090 272635.MYPU_4960 983
272635.MYPU_0090 272635.MYPU_5030 187
272635.MYPU_0090 272635.MYPU_5130 640
272635.MYPU_0090 272635.MYPU_5150 225
272635.MYPU_0090 272635.MYPU_5160 955
272635.MYPU_0090 272635.MYPU_5170 286
272635.MYPU_0090 272635.MYPU_5180 453
272635.MYPU_0090 272635.MYPU_5300 734
272635.MYPU_0090 272635.MYPU_5320 914
272635.MYPU_0090 272635.MYPU_5330 969
272635.MYPU_0090 272635.MYPU_5450 761
272635.MYPU_0090 272635.MYPU_5460 959
272635.MYPU_0090 272635.MYPU_5480 167
272635.MYPU_0090 272635.MYPU_5500 238
272635.MYPU_0090 272635.MYPU_5530 263
272635.MYPU_0090 272635.MYPU_5570 396
272635.MYPU_0090 272635.MYPU_5600 972
272635.MYPU_0090 272635.MYPU_5610 842
272635.MYPU_0090 272635.MYPU_5620 992
272635.MYPU_0090 272635.MYPU_5630 978
272635.MYPU_0090 272635.MYPU_5640 957
272635.MYPU_0090 272635.MYPU_5650 886
272635.MYPU_0090 272635.MYPU_5660 514
272635.MYPU_0090 272635.MYPU_5670 598
272635.MYPU_0090 272635.MYPU_5680 831
272635.MYPU_0090 272635.MYPU_5690 990
272635.MYPU_0090 272635.MYPU_5700 989
272635.MYPU_0090 272635.MYPU_5710 992
272635.MYPU_0090 272635.MYPU_5720 996
272635.MYPU_0090 272635.MYPU_5730 986
272635.MYPU_0090 272635.MYPU_5740 959
272635.MYPU_0090 272635.MYPU_5750 996
272635.MYPU_0090 272635.MYPU_5760 990
272635.MYPU_0090 272635.MYPU_5770 994
272635.MYPU_0090 272635.MYPU_5780 985
272635.MYPU_0090 272635.MYPU_5790 987
272635.MYPU_0090 272635.MYPU_5800 996
272635.MYPU_0090 272635.MYPU_5810 991
272635.MYPU_0090 272635.MYPU_5830 994
272635.MYPU_0090 272635.MYPU_5840 976
272635.MYPU_0090 272635.MYPU_5850 996
272635.MYPU_0090 272635.MYPU_5860 991
272635.MYPU_0090 272635.MYPU_5870 996
272635.MYPU_0090 272635.MYPU_5890 995
272635.MYPU_0090 272635.MYPU_5900 977
272635.MYPU_0090 272635.MYPU_6090 804
272635.MYPU_0090 272635.MYPU_6100 194
272635.MYPU_0090 272635.MYPU_6110 727
272635.MYPU_0090 272635.MYPU_6130 667
272635.MYPU_0090 272635.MYPU_6150 172
272635.MYPU_0090 272635.MYPU_6200 254
272635.MYPU_0090 272635.MYPU_6560 261
272635.MYPU_0090 272635.MYPU_6570 158
272635.MYPU_0090 272635.MYPU_6660 600
272635.MYPU_0090 272635.MYPU_6670 286
272635.MYPU_0090 272635.MYPU_6740 850
272635.MYPU_0090 272635.MYPU_6820 521
272635.MYPU_0090 272635.MYPU_6900 201
272635.MYPU_0090 272635.MYPU_6960 905
272635.MYPU_0090 272635.MYPU_6980 150
272635.MYPU_0090 272635.MYPU_7000 540
272635.MYPU_0090 272635.MYPU_7110 368
272635.MYPU_0090 272635.MYPU_7120 223
272635.MYPU_0090 272635.MYPU_7130 162
272635.MYPU_0090 272635.MYPU_7160 984
272635.MYPU_0090 272635.MYPU_7180 330
272635.MYPU_0090 272635.MYPU_7330 430
272635.MYPU_0090 272635.MYPU_7390 249
272635.MYPU_0090 272635.MYPU_7450 288
272635.MYPU_0090 272635.MYPU_7460 249
272635.MYPU_0090 272635.MYPU_7680 150
272635.MYPU_0090 272635.MYPU_7710 205
272635.MYPU_0090 272635.MYPU_7800 480
272635.MYPU_0090 272635.MYPU_7810 488
272635.MYPU_0100 272635.MYPU_0010 392
272635.MYPU_0100 272635.MYPU_0050 368
272635.MYPU_0100 272635.MYPU_0060 511
272635.MYPU_0100 272635.MYPU_0070 511
272635.MYPU_0100 272635.MYPU_0080 514
272635.MYPU_0100 272635.MYPU_0090 999
272635.MYPU_0100 272635.MYPU_0150 173
272635.MYPU_0100 272635.MYPU_0340 398
272635.MYPU_0100 272635.MYPU_0450 185
272635.MYPU_0100 272635.MYPU_0460 174
272635.MYPU_0100 272635.MYPU_0490 231
272635.MYPU_0100 272635.MYPU_0510 169
272635.MYPU_0100 272635.MYPU_0690 614
272635.MYPU_0100 272635.MYPU_0870 159
272635.MYPU_0100 272635.MYPU_0880 579
272635.MYPU_0100 272635.MYPU_0930 280
272635.MYPU_0100 272635.MYPU_1070 163
272635.MYPU_0100 272635.MYPU_1100 221
272635.MYPU_0100 272635.MYPU_1270 396
272635.MYPU_0100 272635.MYPU_1300 958
272635.MYPU_0100 272635.MYPU_1400 854
272635.MYPU_0100 272635.MYPU_1430 738
272635.MYPU_0100 272635.MYPU_1450 178
272635.MYPU_0100 272635.MYPU_1470 701
272635.MYPU_0100 272635.MYPU_1540 927
272635.MYPU_0100 272635.MYPU_1620 232
272635.MYPU_0100 272635.MYPU_1630 599
272635.MYPU_0100 272635.MYPU_1650 464
272635.MYPU_0100 272635.MYPU_1770 348
272635.MYPU_0100 272635.MYPU_1780 440
272635.MYPU_0100 272635.MYPU_1800 890
272635.MYPU_0100 272635.MYPU_1810 671
272635.MYPU_0100 272635.MYPU_1820 910
272635.MYPU_0100 272635.MYPU_1830 236
272635.MYPU_0100 272635.MYPU_2030 830
272635.MYPU_0100 272635.MYPU_2050 896
272635.MYPU_0100 272635.MYPU_2090 795
272635.MYPU_0100 272635.MYPU_2190 809
272635.MYPU_0100 272635.MYPU_2200 449
272635.MYPU_0100 272635.MYPU_2230 579
272635.MYPU_0100 272635.MYPU_2260 158
272635.MYPU_0100 272635.MYPU_2350 484
272635.MYPU_0100 272635.MYPU_2360 181
272635.MYPU_0100 272635.MYPU_2380 204
272635.MYPU_0100 272635.MYPU_2390 155
272635.MYPU_0100 272635.MYPU_2400 190
272635.MYPU_0100 272635.MYPU_2430 150
272635.MYPU_0100 272635.MYPU_2460 318
272635.MYPU_0100 272635.MYPU_2560 211
272635.MYPU_0100 272635.MYPU_2570 389
272635.MYPU_0100 272635.MYPU_2590 643
272635.MYPU_0100 272635.MYPU_2600 846
272635.MYPU_0100 272635.MYPU_2610 942
272635.MYPU_0100 272635.MYPU_2660 181
272635.MYPU_0100 272635.MYPU_2670 439
272635.MYPU_0100 272635.MYPU_2680 484
272635.MYPU_0100 272635.MYPU_2690 387
272635.MYPU_0100 272635.MYPU_2700 436
272635.MYPU_0100 272635.MYPU_2710 151
272635.MYPU_0100 272635.MYPU_2720 153
272635.MYPU_0100 272635.MYPU_2830 368
272635.MYPU_0100 272635.MYPU_2840 287
272635.MYPU_0100 272635.MYPU_2850 354
272635.MYPU_0100 272635.MYPU_2860 354
272635.MYPU_0100 272635.MYPU_2890 984
272635.MYPU_0100 272635.MYPU_2900 994
272635.MYPU_0100 272635.MYPU_3040 207
272635.MYPU_0100 272635.MYPU_3060 344
272635.MYPU_0100 272635.MYPU_3220 205
272635.MYPU_0100 272635.MYPU_3240 833
272635.MYPU_0100 272635.MYPU_3280 968
272635.MYPU_0100 272635.MYPU_3290 951
272635.MYPU_0100 272635.MYPU_3300 959
272635.MYPU_0100 272635.MYPU_3350 163
272635.MYPU_0100 272635.MYPU_3370 266
272635.MYPU_0100 272635.MYPU_3390 299
272635.MYPU_0100 272635.MYPU_3420 798
272635.MYPU_0100 272635.MYPU_3470 510
272635.MYPU_0100 272635.MYPU_3480 273
272635.MYPU_0100 272635.MYPU_3510 266
272635.MYPU_0100 272635.MYPU_3520 343
272635.MYPU_0100 272635.MYPU_3530 345
272635.MYPU_0100 272635.MYPU_3600 221
272635.MYPU_0100 272635.MYPU_3800 695
272635.MYPU_0100 272635.MYPU_3860 198
272635.MYPU_0100 272635.MYPU_3870 176
272635.MYPU_0100 272635.MYPU_3890 426
272635.MYPU_0100 272635.MYPU_4010 426
272635.MYPU_0100 272635.MYPU_4050 897
272635.MYPU_0100 272635.MYPU_4070 158
272635.MYPU_0100 272635.MYPU_4100 191
272635.MYPU_0100 272635.MYPU_4110 287
272635.MYPU_0100 272635.MYPU_4120 354
272635.MYPU_0100 272635.MYPU_4130 354
272635.MYPU_0100 272635.MYPU_4220 167
272635.MYPU_0100 272635.MYPU_4280 992
272635.MYPU_0100 272635.MYPU_4290 994
272635.MYPU_0100 272635.MYPU_4300 995
272635.MYPU_0100 272635.MYPU_4490 484
272635.MYPU_0100 272635.MYPU_4500 181
272635.MYPU_0100 272635.MYPU_4530 319
272635.MYPU_0100 272635.MYPU_4540 271
272635.MYPU_0100 272635.MYPU_4580 207
272635.MYPU_0100 272635.MYPU_4590 153
272635.MYPU_0100 272635.MYPU_4670 980
272635.MYPU_0100 272635.MYPU_4680 775
272635.MYPU_0100 272635.MYPU_4690 832
272635.MYPU_0100 272635.MYPU_4700 152
272635.MYPU_0100 272635.MYPU_4830 155
272635.MYPU_0100 272635.MYPU_4890 930
272635.MYPU_0100 272635.MYPU_4900 724
272635.MYPU_0100 272635.MYPU_4910 333
272635.MYPU_0100 272635.MYPU_4950 988
272635.MYPU_0100 272635.MYPU_4960 983
272635.MYPU_0100 272635.MYPU_5130 641
272635.MYPU_0100 272635.MYPU_5150 238
272635.MYPU_0100 272635.MYPU_5160 936
272635.MYPU_0100 272635.MYPU_5170 286
272635.MYPU_0100 272635.MYPU_5180 329
272635.MYPU_0100 272635.MYPU_5320 899
272635.MYPU_0100 272635.MYPU_5330 991
272635.MYPU_0100 272635.MYPU_5450 884
272635.MYPU_0100 272635.MYPU_5460 935
272635.MYPU_0100 272635.MYPU_5500 280
272635.MYPU_0100 272635.MYPU_5570 409
272635.MYPU_0100 272635.MYPU_5600 975
272635.MYPU_0100 272635.MYPU_5610 856
272635.MYPU_0100 272635.MYPU_5620 992
272635.MYPU_0100 272635.MYPU_5630 975
272635.MYPU_0100 272635.MYPU_5640 941
272635.MYPU_0100 272635.MYPU_5650 860
272635.MYPU_0100 272635.MYPU_5660 502
272635.MYPU_0100 272635.MYPU_5670 730
272635.MYPU_0100 272635.MYPU_5680 822
272635.MYPU_0100 272635.MYPU_5690 988
272635.MYPU_0100 272635.MYPU_5700 992
272635.MYPU_0100 272635.MYPU_5710 991
272635.MYPU_0100 272635.MYPU_5720 996
272635.MYPU_0100 272635.MYPU_5730 988
272635.MYPU_0100 272635.MYPU_5740 962
272635.MYPU_0100 272635.MYPU_5750 996
272635.MYPU_0100 272635.MYPU_5760 991
272635.MYPU_0100 272635.MYPU_5770 994
272635.MYPU_0100 272635.MYPU_5780 981
272635.MYPU_0100 272635.MYPU_5790 979
272635.MYPU_0100 272635.MYPU_5800 994
272635.MYPU_0100 272635.MYPU_5810 993
272635.MYPU_0100 272635.MYPU_5830 994
272635.MYPU_0100 272635.MYPU_5840 978
272635.MYPU_0100 272635.MYPU_5850 996
272635.MYPU_0100 272635.MYPU_5860 996
272635.MYPU_0100 272635.MYPU_5870 993
272635.MYPU_0100 272635.MYPU_5890 996
272635.MYPU_0100 272635.MYPU_5900 969
272635.MYPU_0100 272635.MYPU_6090 822
272635.MYPU_0100 272635.MYPU_6100 208
272635.MYPU_0100 272635.MYPU_6110 728
272635.MYPU_0100 272635.MYPU_6150 216
272635.MYPU_0100 272635.MYPU_6200 191
272635.MYPU_0100 272635.MYPU_6220 183
272635.MYPU_0100 272635.MYPU_6240 206
272635.MYPU_0100 272635.MYPU_6560 172
272635.MYPU_0100 272635.MYPU_6570 158
272635.MYPU_0100 272635.MYPU_6660 581
272635.MYPU_0100 272635.MYPU_6670 156
272635.MYPU_0100 272635.MYPU_6740 850
272635.MYPU_0100 272635.MYPU_6820 583
272635.MYPU_0100 272635.MYPU_6850 305
272635.MYPU_0100 272635.MYPU_6960 917
272635.MYPU_0100 272635.MYPU_6980 342
272635.MYPU_0100 272635.MYPU_6990 181
272635.MYPU_0100 272635.MYPU_7000 484
272635.MYPU_0100 272635.MYPU_7110 368
272635.MYPU_0100 272635.MYPU_7120 223
272635.MYPU_0100 272635.MYPU_7130 160
272635.MYPU_0100 272635.MYPU_7140 150
272635.MYPU_0100 272635.MYPU_7160 993
272635.MYPU_0100 272635.MYPU_7180 263
272635.MYPU_0100 272635.MYPU_7450 369
272635.MYPU_0100 272635.MYPU_7680 342
272635.MYPU_0100 272635.MYPU_7710 214
272635.MYPU_0100 272635.MYPU_7800 522
272635.MYPU_0100 272635.MYPU_7810 427
272635.MYPU_0110 272635.MYPU_0060 221
272635.MYPU_0110 272635.MYPU_0120 481
272635.MYPU_0110 272635.MYPU_0130 378
272635.MYPU_0110 272635.MYPU_0140 323
272635.MYPU_0110 272635.MYPU_0150 323
272635.MYPU_0110 272635.MYPU_0160 322
272635.MYPU_0110 272635.MYPU_0170 233
272635.MYPU_0110 272635.MYPU_0180 176
272635.MYPU_0110 272635.MYPU_0240 178
272635.MYPU_0110 272635.MYPU_0480 181
272635.MYPU_0110 272635.MYPU_1870 280
272635.MYPU_0110 272635.MYPU_2120 181
272635.MYPU_0110 272635.MYPU_2160 171
272635.MYPU_0110 272635.MYPU_2510 227
272635.MYPU_0110 272635.MYPU_3010 176
272635.MYPU_0110 272635.MYPU_3190 455
272635.MYPU_0110 272635.MYPU_3230 544
272635.MYPU_0110 272635.MYPU_3710 386
272635.MYPU_0110 272635.MYPU_4160 281
272635.MYPU_0110 272635.MYPU_4200 216
272635.MYPU_0110 272635.MYPU_4250 171
272635.MYPU_0110 272635.MYPU_4650 223
272635.MYPU_0110 272635.MYPU_4920 179
272635.MYPU_0110 272635.MYPU_5050 187
272635.MYPU_0110 272635.MYPU_5210 229
272635.MYPU_0110 272635.MYPU_5300 191
272635.MYPU_0110 272635.MYPU_6690 346
272635.MYPU_0110 272635.MYPU_7240 248
272635.MYPU_0120 272635.MYPU_0110 481
272635.MYPU_0120 272635.MYPU_0130 647
272635.MYPU_0120 272635.MYPU_0140 530
272635.MYPU_0120 272635.MYPU_0150 537
272635.MYPU_0120 272635.MYPU_0160 529
272635.MYPU_0120 272635.MYPU_0170 338
272635.MYPU_0120 272635.MYPU_0180 218
272635.MYPU_0120 272635.MYPU_0450 192
272635.MYPU_0120 272635.MYPU_0620 159
272635.MYPU_0120 272635.MYPU_0880 193
272635.MYPU_0120 272635.MYPU_1080 215
272635.MYPU_0120 272635.MYPU_2140 190
272635.MYPU_0120 272635.MYPU_2280 192
272635.MYPU_0120 272635.MYPU_3470 161
272635.MYPU_0120 272635.MYPU_3520 192
272635.MYPU_0120 272635.MYPU_3530 192
272635.MYPU_0120 272635.MYPU_3820 171
272635.MYPU_0120 272635.MYPU_4070 156
272635.MYPU_0120 272635.MYPU_4080 156
272635.MYPU_0120 272635.MYPU_4440 150
272635.MYPU_0120 272635.MYPU_5040 256
272635.MYPU_0120 272635.MYPU_5590 162
272635.MYPU_0120 272635.MYPU_6470 166
272635.MYPU_0120 272635.MYPU_6590 223
272635.MYPU_0120 272635.MYPU_6940 156
272635.MYPU_0120 272635.MYPU_7580 197
272635.MYPU_0130 272635.MYPU_0010 437
272635.MYPU_0130 272635.MYPU_0020 381
272635.MYPU_0130 272635.MYPU_0080 172
272635.MYPU_0130 272635.MYPU_0110 378
272635.MYPU_0130 272635.MYPU_0120 647
272635.MYPU_0130 272635.MYPU_0140 924
272635.MYPU_0130 272635.MYPU_0150 896
272635.MYPU_0130 272635.MYPU_0160 696
272635.MYPU_0130 272635.MYPU_0170 424
272635.MYPU_0130 272635.MYPU_0180 252
272635.MYPU_0130 272635.MYPU_0220 293
272635.MYPU_0130 272635.MYPU_0340 536
272635.MYPU_0130 272635.MYPU_0430 184
272635.MYPU_0130 272635.MYPU_0440 184
272635.MYPU_0130 272635.MYPU_0450 695
272635.MYPU_0130 272635.MYPU_0460 172
272635.MYPU_0130 272635.MYPU_0490 529
272635.MYPU_0130 272635.MYPU_0510 312
272635.MYPU_0130 272635.MYPU_0520 459
272635.MYPU_0130 272635.MYPU_0530 428
272635.MYPU_0130 272635.MYPU_0880 314
272635.MYPU_0130 272635.MYPU_0930 191
272635.MYPU_0130 272635.MYPU_0950 223
272635.MYPU_0130 272635.MYPU_0960 563
272635.MYPU_0130 272635.MYPU_1030 253
272635.MYPU_0130 272635.MYPU_1040 348
272635.MYPU_0130 272635.MYPU_1050 388
272635.MYPU_0130 272635.MYPU_1060 192
272635.MYPU_0130 272635.MYPU_1100 213
272635.MYPU_0130 272635.MYPU_1130 156
272635.MYPU_0130 272635.MYPU_1180 396
272635.MYPU_0130 272635.MYPU_1200 153
272635.MYPU_0130 272635.MYPU_1240 238
272635.MYPU_0130 272635.MYPU_1270 189
272635.MYPU_0130 272635.MYPU_1280 674
272635.MYPU_0130 272635.MYPU_1310 172
272635.MYPU_0130 272635.MYPU_1400 308
272635.MYPU_0130 272635.MYPU_1420 266
272635.MYPU_0130 272635.MYPU_1430 326
272635.MYPU_0130 272635.MYPU_1470 649
272635.MYPU_0130 272635.MYPU_1520 592
272635.MYPU_0130 272635.MYPU_1530 623
272635.MYPU_0130 272635.MYPU_1540 718
272635.MYPU_0130 272635.MYPU_1560 252
272635.MYPU_0130 272635.MYPU_1650 439
272635.MYPU_0130 272635.MYPU_1660 370
272635.MYPU_0130 272635.MYPU_1690 392
272635.MYPU_0130 272635.MYPU_1770 172
272635.MYPU_0130 272635.MYPU_1780 179
272635.MYPU_0130 272635.MYPU_1820 405
272635.MYPU_0130 272635.MYPU_1830 158
272635.MYPU_0130 272635.MYPU_1840 254
272635.MYPU_0130 272635.MYPU_1850 184
272635.MYPU_0130 272635.MYPU_1860 184
272635.MYPU_0130 272635.MYPU_2050 396
272635.MYPU_0130 272635.MYPU_2090 690
272635.MYPU_0130 272635.MYPU_2190 249
272635.MYPU_0130 272635.MYPU_2230 254
272635.MYPU_0130 272635.MYPU_2350 264
272635.MYPU_0130 272635.MYPU_2360 313
272635.MYPU_0130 272635.MYPU_2370 318
272635.MYPU_0130 272635.MYPU_2380 342
272635.MYPU_0130 272635.MYPU_2390 253
272635.MYPU_0130 272635.MYPU_2430 454
272635.MYPU_0130 272635.MYPU_2460 744
272635.MYPU_0130 272635.MYPU_2470 332
272635.MYPU_0130 272635.MYPU_2530 965
272635.MYPU_0130 272635.MYPU_2590 418
272635.MYPU_0130 272635.MYPU_2600 156
272635.MYPU_0130 272635.MYPU_2660 313
272635.MYPU_0130 272635.MYPU_2670 344
272635.MYPU_0130 272635.MYPU_2680 264
272635.MYPU_0130 272635.MYPU_2720 268
272635.MYPU_0130 272635.MYPU_2760 274
272635.MYPU_0130 272635.MYPU_2830 696
272635.MYPU_0130 272635.MYPU_2970 202
272635.MYPU_0130 272635.MYPU_3060 383
272635.MYPU_0130 272635.MYPU_3280 150
272635.MYPU_0130 272635.MYPU_3330 464
272635.MYPU_0130 272635.MYPU_3390 706
272635.MYPU_0130 272635.MYPU_3420 251
272635.MYPU_0130 272635.MYPU_3440 171
272635.MYPU_0130 272635.MYPU_3470 399
272635.MYPU_0130 272635.MYPU_3530 613
272635.MYPU_0130 272635.MYPU_3600 213
272635.MYPU_0130 272635.MYPU_3720 274
272635.MYPU_0130 272635.MYPU_3730 302
272635.MYPU_0130 272635.MYPU_3790 608
272635.MYPU_0130 272635.MYPU_3890 386
272635.MYPU_0130 272635.MYPU_4010 362
272635.MYPU_0130 272635.MYPU_4080 277
272635.MYPU_0130 272635.MYPU_4100 696
272635.MYPU_0130 272635.MYPU_4280 249
272635.MYPU_0130 272635.MYPU_4490 264
272635.MYPU_0130 272635.MYPU_4500 313
272635.MYPU_0130 272635.MYPU_4510 434
272635.MYPU_0130 272635.MYPU_4530 218
272635.MYPU_0130 272635.MYPU_4580 343
272635.MYPU_0130 272635.MYPU_4630 248
272635.MYPU_0130 272635.MYPU_4680 683
272635.MYPU_0130 272635.MYPU_4860 254
272635.MYPU_0130 272635.MYPU_4900 610
272635.MYPU_0130 272635.MYPU_4910 875
272635.MYPU_0130 272635.MYPU_4930 274
272635.MYPU_0130 272635.MYPU_4960 164
272635.MYPU_0130 272635.MYPU_5140 250
272635.MYPU_0130 272635.MYPU_5150 398
272635.MYPU_0130 272635.MYPU_5180 694
272635.MYPU_0130 272635.MYPU_5190 423
272635.MYPU_0130 272635.MYPU_5310 212
272635.MYPU_0130 272635.MYPU_5320 249
272635.MYPU_0130 272635.MYPU_5330 219
272635.MYPU_0130 272635.MYPU_5360 766
272635.MYPU_0130 272635.MYPU_5410 692
272635.MYPU_0130 272635.MYPU_5450 249
272635.MYPU_0130 272635.MYPU_5460 279
272635.MYPU_0130 272635.MYPU_5500 608
272635.MYPU_0130 272635.MYPU_5530 277
272635.MYPU_0130 272635.MYPU_5560 411
272635.MYPU_0130 272635.MYPU_5570 277
272635.MYPU_0130 272635.MYPU_5580 901
272635.MYPU_0130 272635.MYPU_5660 249
272635.MYPU_0130 272635.MYPU_5680 249
272635.MYPU_0130 272635.MYPU_6090 749
272635.MYPU_0130 272635.MYPU_6100 159
272635.MYPU_0130 272635.MYPU_6150 161
272635.MYPU_0130 272635.MYPU_6170 172
272635.MYPU_0130 272635.MYPU_6180 172
272635.MYPU_0130 272635.MYPU_6190 171
272635.MYPU_0130 272635.MYPU_6210 249
272635.MYPU_0130 272635.MYPU_6240 158
272635.MYPU_0130 272635.MYPU_6320 253
272635.MYPU_0130 272635.MYPU_6330 253
272635.MYPU_0130 272635.MYPU_6560 251
272635.MYPU_0130 272635.MYPU_6610 202
272635.MYPU_0130 272635.MYPU_6710 683
272635.MYPU_0130 272635.MYPU_6740 380
272635.MYPU_0130 272635.MYPU_6820 601
272635.MYPU_0130 272635.MYPU_6830 280
272635.MYPU_0130 272635.MYPU_6840 157
272635.MYPU_0130 272635.MYPU_6850 272
272635.MYPU_0130 272635.MYPU_6870 238
272635.MYPU_0130 272635.MYPU_6900 388
272635.MYPU_0130 272635.MYPU_6920 293
272635.MYPU_0130 272635.MYPU_6990 313
272635.MYPU_0130 272635.MYPU_7000 264
272635.MYPU_0130 272635.MYPU_7070 254
272635.MYPU_0130 272635.MYPU_7100 251
272635.MYPU_0130 272635.MYPU_7180 587
272635.MYPU_0130 272635.MYPU_7190 242
272635.MYPU_0130 272635.MYPU_7210 156
272635.MYPU_0130 272635.MYPU_7330 172
272635.MYPU_0130 272635.MYPU_7390 560
272635.MYPU_0130 272635.MYPU_7450 694
272635.MYPU_0130 272635.MYPU_7460 424
272635.MYPU_0130 272635.MYPU_7590 153
272635.MYPU_0130 272635.MYPU_7670 172
272635.MYPU_0130 272635.MYPU_7710 363
272635.MYPU_0130 272635.MYPU_7730 158
272635.MYPU_0130 272635.MYPU_7790 287
272635.MYPU_0130 272635.MYPU_7800 735
272635.MYPU_0140 272635.MYPU_0020 288
272635.MYPU_0140 272635.MYPU_0080 418
272635.MYPU_0140 272635.MYPU_0110 323
272635.MYPU_0140 272635.MYPU_0120 530
272635.MYPU_0140 272635.MYPU_0130 924
272635.MYPU_0140 272635.MYPU_0150 939
272635.MYPU_0140 272635.MYPU_0160 864
272635.MYPU_0140 272635.MYPU_0170 624
272635.MYPU_0140 272635.MYPU_0180 286
272635.MYPU_0140 272635.MYPU_0340 433
272635.MYPU_0140 272635.MYPU_0460 323
272635.MYPU_0140 272635.MYPU_0500 337
272635.MYPU_0140 272635.MYPU_0510 216
272635.MYPU_0140 272635.MYPU_0520 637
272635.MYPU_0140 272635.MYPU_0530 546
272635.MYPU_0140 272635.MYPU_0540 634
272635.MYPU_0140 272635.MYPU_1040 453
272635.MYPU_0140 272635.MYPU_1070 156
272635.MYPU_0140 272635.MYPU_1130 234
272635.MYPU_0140 272635.MYPU_1170 155
272635.MYPU_0140 272635.MYPU_1240 239
272635.MYPU_0140 272635.MYPU_1270 369
272635.MYPU_0140 272635.MYPU_1280 291
272635.MYPU_0140 272635.MYPU_1420 168
272635.MYPU_0140 272635.MYPU_1470 595
272635.MYPU_0140 272635.MYPU_1540 192
272635.MYPU_0140 272635.MYPU_1560 239
272635.MYPU_0140 272635.MYPU_1620 299
272635.MYPU_0140 272635.MYPU_1650 448
272635.MYPU_0140 272635.MYPU_1770 150
272635.MYPU_0140 272635.MYPU_1780 242
272635.MYPU_0140 272635.MYPU_1820 270
272635.MYPU_0140 272635.MYPU_2230 190
272635.MYPU_0140 272635.MYPU_2390 422
272635.MYPU_0140 272635.MYPU_2400 347
272635.MYPU_0140 272635.MYPU_2520 394
272635.MYPU_0140 272635.MYPU_2530 194
272635.MYPU_0140 272635.MYPU_2570 323
272635.MYPU_0140 272635.MYPU_2980 155
272635.MYPU_0140 272635.MYPU_3020 171
272635.MYPU_0140 272635.MYPU_3240 179
272635.MYPU_0140 272635.MYPU_3270 157
272635.MYPU_0140 272635.MYPU_3320 343
272635.MYPU_0140 272635.MYPU_3350 254
272635.MYPU_0140 272635.MYPU_3360 172
272635.MYPU_0140 272635.MYPU_3420 259
272635.MYPU_0140 272635.MYPU_3470 256
272635.MYPU_0140 272635.MYPU_3580 254
272635.MYPU_0140 272635.MYPU_3610 240
272635.MYPU_0140 272635.MYPU_3640 280
272635.MYPU_0140 272635.MYPU_3730 170
272635.MYPU_0140 272635.MYPU_4050 239
272635.MYPU_0140 272635.MYPU_4240 248
272635.MYPU_0140 272635.MYPU_4530 267
272635.MYPU_0140 272635.MYPU_4700 239
272635.MYPU_0140 272635.MYPU_4710 564
272635.MYPU_0140 272635.MYPU_4720 189
272635.MYPU_0140 272635.MYPU_4850 428
272635.MYPU_0140 272635.MYPU_4860 256
272635.MYPU_0140 272635.MYPU_4900 637
272635.MYPU_0140 272635.MYPU_4910 186
272635.MYPU_0140 272635.MYPU_4940 407
272635.MYPU_0140 272635.MYPU_4950 219
272635.MYPU_0140 272635.MYPU_4960 250
272635.MYPU_0140 272635.MYPU_5060 411
272635.MYPU_0140 272635.MYPU_5150 179
272635.MYPU_0140 272635.MYPU_5180 239
272635.MYPU_0140 272635.MYPU_5370 248
272635.MYPU_0140 272635.MYPU_5450 383
272635.MYPU_0140 272635.MYPU_5460 404
272635.MYPU_0140 272635.MYPU_5480 166
272635.MYPU_0140 272635.MYPU_5640 254
272635.MYPU_0140 272635.MYPU_5670 267
272635.MYPU_0140 272635.MYPU_5680 249
272635.MYPU_0140 272635.MYPU_6010 183
272635.MYPU_0140 272635.MYPU_6130 204
272635.MYPU_0140 272635.MYPU_6170 150
272635.MYPU_0140 272635.MYPU_6180 150
272635.MYPU_0140 272635.MYPU_6240 595
272635.MYPU_0140 272635.MYPU_6560 292
272635.MYPU_0140 272635.MYPU_6570 335
272635.MYPU_0140 272635.MYPU_6590 356
272635.MYPU_0140 272635.MYPU_6680 237
272635.MYPU_0140 272635.MYPU_6710 560
272635.MYPU_0140 272635.MYPU_6720 191
272635.MYPU_0140 272635.MYPU_6740 248
272635.MYPU_0140 272635.MYPU_6830 276
272635.MYPU_0140 272635.MYPU_6840 169
272635.MYPU_0140 272635.MYPU_6870 151
272635.MYPU_0140 272635.MYPU_6880 300
272635.MYPU_0140 272635.MYPU_7100 470
272635.MYPU_0140 272635.MYPU_7140 171
272635.MYPU_0140 272635.MYPU_7200 269
272635.MYPU_0140 272635.MYPU_7330 430
272635.MYPU_0140 272635.MYPU_7390 413
272635.MYPU_0140 272635.MYPU_7410 164
272635.MYPU_0140 272635.MYPU_7420 185
272635.MYPU_0140 272635.MYPU_7790 378
272635.MYPU_0140 272635.MYPU_7810 172
272635.MYPU_0150 272635.MYPU_0010 362
272635.MYPU_0150 272635.MYPU_0020 555
272635.MYPU_0150 272635.MYPU_0080 222
272635.MYPU_0150 272635.MYPU_0090 277
272635.MYPU_0150 272635.MYPU_0100 173
272635.MYPU_0150 272635.MYPU_0110 323
272635.MYPU_0150 272635.MYPU_0120 537
272635.MYPU_0150 272635.MYPU_0130 896
272635.MYPU_0150 272635.MYPU_0140 939
272635.MYPU_0150 272635.MYPU_0160 864
272635.MYPU_0150 272635.MYPU_0170 510
272635.MYPU_0150 272635.MYPU_0180 286
272635.MYPU_0150 272635.MYPU_0190 208
272635.MYPU_0150 272635.MYPU_0230 252
272635.MYPU_0150 272635.MYPU_0340 675
272635.MYPU_0150 272635.MYPU_0450 622
272635.MYPU_0150 272635.MYPU_0490 241
272635.MYPU_0150 272635.MYPU_0500 156
272635.MYPU_0150 272635.MYPU_0510 484
272635.MYPU_0150 272635.MYPU_0520 159
272635.MYPU_0150 272635.MYPU_0540 464
272635.MYPU_0150 272635.MYPU_0640 253
272635.MYPU_0150 272635.MYPU_0690 193
272635.MYPU_0150 272635.MYPU_0870 319
272635.MYPU_0150 272635.MYPU_0880 447
272635.MYPU_0150 272635.MYPU_0890 221
272635.MYPU_0150 272635.MYPU_0930 774
272635.MYPU_0150 272635.MYPU_0950 161
272635.MYPU_0150 272635.MYPU_1060 579
272635.MYPU_0150 272635.MYPU_1100 164
272635.MYPU_0150 272635.MYPU_1170 239
272635.MYPU_0150 272635.MYPU_1180 621
272635.MYPU_0150 272635.MYPU_1240 274
272635.MYPU_0150 272635.MYPU_1270 475
272635.MYPU_0150 272635.MYPU_1280 275
272635.MYPU_0150 272635.MYPU_1300 571
272635.MYPU_0150 272635.MYPU_1450 198
272635.MYPU_0150 272635.MYPU_1470 211
272635.MYPU_0150 272635.MYPU_1520 303
272635.MYPU_0150 272635.MYPU_1530 330
272635.MYPU_0150 272635.MYPU_1540 655
272635.MYPU_0150 272635.MYPU_1550 207
272635.MYPU_0150 272635.MYPU_1560 198
272635.MYPU_0150 272635.MYPU_1590 252
272635.MYPU_0150 272635.MYPU_1630 424
272635.MYPU_0150 272635.MYPU_1650 639
272635.MYPU_0150 272635.MYPU_1660 399
272635.MYPU_0150 272635.MYPU_1690 426
272635.MYPU_0150 272635.MYPU_1710 277
272635.MYPU_0150 272635.MYPU_1720 168
272635.MYPU_0150 272635.MYPU_1730 168
272635.MYPU_0150 272635.MYPU_1780 436
272635.MYPU_0150 272635.MYPU_1820 414
272635.MYPU_0150 272635.MYPU_1840 195
272635.MYPU_0150 272635.MYPU_1880 224
272635.MYPU_0150 272635.MYPU_2050 506
272635.MYPU_0150 272635.MYPU_2190 248
272635.MYPU_0150 272635.MYPU_2230 339
272635.MYPU_0150 272635.MYPU_2360 168
272635.MYPU_0150 272635.MYPU_2430 461
272635.MYPU_0150 272635.MYPU_2470 248
272635.MYPU_0150 272635.MYPU_2540 221
272635.MYPU_0150 272635.MYPU_2570 172
272635.MYPU_0150 272635.MYPU_2580 521
272635.MYPU_0150 272635.MYPU_2610 266
272635.MYPU_0150 272635.MYPU_2660 168
272635.MYPU_0150 272635.MYPU_2770 406
272635.MYPU_0150 272635.MYPU_2780 374
272635.MYPU_0150 272635.MYPU_2890 173
272635.MYPU_0150 272635.MYPU_2900 589
272635.MYPU_0150 272635.MYPU_2950 304
272635.MYPU_0150 272635.MYPU_2980 548
272635.MYPU_0150 272635.MYPU_3060 716
272635.MYPU_0150 272635.MYPU_3100 305
272635.MYPU_0150 272635.MYPU_3140 451
272635.MYPU_0150 272635.MYPU_3150 201
272635.MYPU_0150 272635.MYPU_3220 278
272635.MYPU_0150 272635.MYPU_3280 722
272635.MYPU_0150 272635.MYPU_3290 395
272635.MYPU_0150 272635.MYPU_3320 274
272635.MYPU_0150 272635.MYPU_3330 549
272635.MYPU_0150 272635.MYPU_3360 192
272635.MYPU_0150 272635.MYPU_3370 467
272635.MYPU_0150 272635.MYPU_3390 278
272635.MYPU_0150 272635.MYPU_3420 454
272635.MYPU_0150 272635.MYPU_3470 247
272635.MYPU_0150 272635.MYPU_3480 582
272635.MYPU_0150 272635.MYPU_3510 439
272635.MYPU_0150 272635.MYPU_3520 388
272635.MYPU_0150 272635.MYPU_3530 306
272635.MYPU_0150 272635.MYPU_3600 164
272635.MYPU_0150 272635.MYPU_3620 156
272635.MYPU_0150 272635.MYPU_3720 335
272635.MYPU_0150 272635.MYPU_3730 204
272635.MYPU_0150 272635.MYPU_3750 404
272635.MYPU_0150 272635.MYPU_3790 541
272635.MYPU_0150 272635.MYPU_3800 733
272635.MYPU_0150 272635.MYPU_3860 331
272635.MYPU_0150 272635.MYPU_3870 331
272635.MYPU_0150 272635.MYPU_4050 424
272635.MYPU_0150 272635.MYPU_4080 493
272635.MYPU_0150 272635.MYPU_4280 432
272635.MYPU_0150 272635.MYPU_4290 725
272635.MYPU_0150 272635.MYPU_4300 919
272635.MYPU_0150 272635.MYPU_4500 168
272635.MYPU_0150 272635.MYPU_4530 651
272635.MYPU_0150 272635.MYPU_4580 424
272635.MYPU_0150 272635.MYPU_4610 354
272635.MYPU_0150 272635.MYPU_4640 307
272635.MYPU_0150 272635.MYPU_4680 665
272635.MYPU_0150 272635.MYPU_4690 734
272635.MYPU_0150 272635.MYPU_4710 409
272635.MYPU_0150 272635.MYPU_4850 574
272635.MYPU_0150 272635.MYPU_4860 247
272635.MYPU_0150 272635.MYPU_4880 432
272635.MYPU_0150 272635.MYPU_4900 769
272635.MYPU_0150 272635.MYPU_4910 187
272635.MYPU_0150 272635.MYPU_4950 323
272635.MYPU_0150 272635.MYPU_4960 794
272635.MYPU_0150 272635.MYPU_5110 182
272635.MYPU_0150 272635.MYPU_5180 361
272635.MYPU_0150 272635.MYPU_5190 165
272635.MYPU_0150 272635.MYPU_5330 742
272635.MYPU_0150 272635.MYPU_5360 579
272635.MYPU_0150 272635.MYPU_5380 277
272635.MYPU_0150 272635.MYPU_5400 599
272635.MYPU_0150 272635.MYPU_5410 171
272635.MYPU_0150 272635.MYPU_5420 380
272635.MYPU_0150 272635.MYPU_5450 212
272635.MYPU_0150 272635.MYPU_5460 507
272635.MYPU_0150 272635.MYPU_5500 618
272635.MYPU_0150 272635.MYPU_5510 424
272635.MYPU_0150 272635.MYPU_5530 274
272635.MYPU_0150 272635.MYPU_5610 472
272635.MYPU_0150 272635.MYPU_5620 795
272635.MYPU_0150 272635.MYPU_5630 668
272635.MYPU_0150 272635.MYPU_5650 263
272635.MYPU_0150 272635.MYPU_5660 337
272635.MYPU_0150 272635.MYPU_5670 307
272635.MYPU_0150 272635.MYPU_5680 268
272635.MYPU_0150 272635.MYPU_5690 269
272635.MYPU_0150 272635.MYPU_5700 735
272635.MYPU_0150 272635.MYPU_5730 739
272635.MYPU_0150 272635.MYPU_5740 774
272635.MYPU_0150 272635.MYPU_5780 712
272635.MYPU_0150 272635.MYPU_5800 292
272635.MYPU_0150 272635.MYPU_5810 723
272635.MYPU_0150 272635.MYPU_5830 173
272635.MYPU_0150 272635.MYPU_5840 724
272635.MYPU_0150 272635.MYPU_5850 156
272635.MYPU_0150 272635.MYPU_5870 284
272635.MYPU_0150 272635.MYPU_5900 735
272635.MYPU_0150 272635.MYPU_6090 667
272635.MYPU_0150 272635.MYPU_6110 667
272635.MYPU_0150 272635.MYPU_6130 298
272635.MYPU_0150 272635.MYPU_6250 166
272635.MYPU_0150 272635.MYPU_6260 253
272635.MYPU_0150 272635.MYPU_6560 669
272635.MYPU_0150 272635.MYPU_6570 437
272635.MYPU_0150 272635.MYPU_6590 344
272635.MYPU_0150 272635.MYPU_6650 158
272635.MYPU_0150 272635.MYPU_6660 388
272635.MYPU_0150 272635.MYPU_6670 306
272635.MYPU_0150 272635.MYPU_6720 327
272635.MYPU_0150 272635.MYPU_6740 329
272635.MYPU_0150 272635.MYPU_6820 717
272635.MYPU_0150 272635.MYPU_6830 424
272635.MYPU_0150 272635.MYPU_6840 292
272635.MYPU_0150 272635.MYPU_6850 344
272635.MYPU_0150 272635.MYPU_6880 179
272635.MYPU_0150 272635.MYPU_6890 405
272635.MYPU_0150 272635.MYPU_6900 497
272635.MYPU_0150 272635.MYPU_6960 317
272635.MYPU_0150 272635.MYPU_6990 168
272635.MYPU_0150 272635.MYPU_7040 500
272635.MYPU_0150 272635.MYPU_7050 305
272635.MYPU_0150 272635.MYPU_7070 195
272635.MYPU_0150 272635.MYPU_7100 176
272635.MYPU_0150 272635.MYPU_7160 795
272635.MYPU_0150 272635.MYPU_7180 333
272635.MYPU_0150 272635.MYPU_7190 392
272635.MYPU_0150 272635.MYPU_7200 392
272635.MYPU_0150 272635.MYPU_7260 404
272635.MYPU_0150 272635.MYPU_7330 330
272635.MYPU_0150 272635.MYPU_7390 506
272635.MYPU_0150 272635.MYPU_7450 627
272635.MYPU_0150 272635.MYPU_7460 397
272635.MYPU_0150 272635.MYPU_7630 394
272635.MYPU_0150 272635.MYPU_7670 151
272635.MYPU_0150 272635.MYPU_7730 253
272635.MYPU_0150 272635.MYPU_7740 235
272635.MYPU_0150 272635.MYPU_7810 221
272635.MYPU_0160 272635.MYPU_0110 322
272635.MYPU_0160 272635.MYPU_0120 529
272635.MYPU_0160 272635.MYPU_0130 696
272635.MYPU_0160 272635.MYPU_0140 864
272635.MYPU_0160 272635.MYPU_0150 864
272635.MYPU_0160 272635.MYPU_0170 511
272635.MYPU_0160 272635.MYPU_0180 286
272635.MYPU_0170 272635.MYPU_0080 426
272635.MYPU_0170 272635.MYPU_0110 233
272635.MYPU_0170 272635.MYPU_0120 338
272635.MYPU_0170 272635.MYPU_0130 424
272635.MYPU_0170 272635.MYPU_0140 624
272635.MYPU_0170 272635.MYPU_0150 510
272635.MYPU_0170 272635.MYPU_0160 511
272635.MYPU_0170 272635.MYPU_0180 426
272635.MYPU_0170 272635.MYPU_0240 304
272635.MYPU_0170 272635.MYPU_0260 409
272635.MYPU_0170 272635.MYPU_0390 252
272635.MYPU_0170 272635.MYPU_0400 252
272635.MYPU_0170 272635.MYPU_0410 252
272635.MYPU_0170 272635.MYPU_0460 543
272635.MYPU_0170 272635.MYPU_0520 267
272635.MYPU_0170 272635.MYPU_0530 234
272635.MYPU_0170 272635.MYPU_0860 268
272635.MYPU_0170 272635.MYPU_0990 409
272635.MYPU_0170 272635.MYPU_1030 150
272635.MYPU_0170 272635.MYPU_1100 803
272635.MYPU_0170 272635.MYPU_1290 512
272635.MYPU_0170 272635.MYPU_1310 952
272635.MYPU_0170 272635.MYPU_1460 249
272635.MYPU_0170 272635.MYPU_1550 168
272635.MYPU_0170 272635.MYPU_1660 248
272635.MYPU_0170 272635.MYPU_1810 249
272635.MYPU_0170 272635.MYPU_1980 509
272635.MYPU_0170 272635.MYPU_2210 888
272635.MYPU_0170 272635.MYPU_2220 399
272635.MYPU_0170 272635.MYPU_2280 941
272635.MYPU_0170 272635.MYPU_2370 685
272635.MYPU_0170 272635.MYPU_2380 684
272635.MYPU_0170 272635.MYPU_2400 549
272635.MYPU_0170 272635.MYPU_2460 698
272635.MYPU_0170 272635.MYPU_2620 176
272635.MYPU_0170 272635.MYPU_2630 396
272635.MYPU_0170 272635.MYPU_2640 398
272635.MYPU_0170 272635.MYPU_2700 348
272635.MYPU_0170 272635.MYPU_2710 249
272635.MYPU_0170 272635.MYPU_2810 328
272635.MYPU_0170 272635.MYPU_3140 800
272635.MYPU_0170 272635.MYPU_3590 395
272635.MYPU_0170 272635.MYPU_3600 803
272635.MYPU_0170 272635.MYPU_3610 926
272635.MYPU_0170 272635.MYPU_3620 662
272635.MYPU_0170 272635.MYPU_3630 365
272635.MYPU_0170 272635.MYPU_3640 981
272635.MYPU_0170 272635.MYPU_3660 273
272635.MYPU_0170 272635.MYPU_3680 625
272635.MYPU_0170 272635.MYPU_3690 695
272635.MYPU_0170 272635.MYPU_3760 251
272635.MYPU_0170 272635.MYPU_4050 247
272635.MYPU_0170 272635.MYPU_4300 730
272635.MYPU_0170 272635.MYPU_4580 698
272635.MYPU_0170 272635.MYPU_4630 150
272635.MYPU_0170 272635.MYPU_4970 409
272635.MYPU_0170 272635.MYPU_5110 811
272635.MYPU_0170 272635.MYPU_5180 734
272635.MYPU_0170 272635.MYPU_5320 270
272635.MYPU_0170 272635.MYPU_5330 702
272635.MYPU_0170 272635.MYPU_5360 280
272635.MYPU_0170 272635.MYPU_5370 179
272635.MYPU_0170 272635.MYPU_5660 261
272635.MYPU_0170 272635.MYPU_5750 162
272635.MYPU_0170 272635.MYPU_5940 507
272635.MYPU_0170 272635.MYPU_6020 924
272635.MYPU_0170 272635.MYPU_6030 936
272635.MYPU_0170 272635.MYPU_6120 366
272635.MYPU_0170 272635.MYPU_6320 150
272635.MYPU_0170 272635.MYPU_6330 150
272635.MYPU_0170 272635.MYPU_6340 249
272635.MYPU_0170 272635.MYPU_6410 409
272635.MYPU_0170 272635.MYPU_6430 404
272635.MYPU_0170 272635.MYPU_6930 175
272635.MYPU_0170 272635.MYPU_7110 543
272635.MYPU_0170 272635.MYPU_7200 348
272635.MYPU_0170 272635.MYPU_7210 350
272635.MYPU_0170 272635.MYPU_7410 252
272635.MYPU_0170 272635.MYPU_7420 252
272635.MYPU_0170 272635.MYPU_7480 176
272635.MYPU_0170 272635.MYPU_7500 543
272635.MYPU_0170 272635.MYPU_7510 508
272635.MYPU_0170 272635.MYPU_7520 508
272635.MYPU_0170 272635.MYPU_7530 273
272635.MYPU_0170 272635.MYPU_7610 563
272635.MYPU_0170 272635.MYPU_7620 560
272635.MYPU_0170 272635.MYPU_7660 395
272635.MYPU_0170 272635.MYPU_7760 176
272635.MYPU_0180 272635.MYPU_0110 176
272635.MYPU_0180 272635.MYPU_0120 218
272635.MYPU_0180 272635.MYPU_0130 252
272635.MYPU_0180 272635.MYPU_0140 286
272635.MYPU_0180 272635.MYPU_0150 286
272635.MYPU_0180 272635.MYPU_0160 286
272635.MYPU_0180 272635.MYPU_0170 426
272635.MYPU_0180 272635.MYPU_4530 251
272635.MYPU_0190 272635.MYPU_0060 301
272635.MYPU_0190 272635.MYPU_0070 694
272635.MYPU_0190 272635.MYPU_0150 208
272635.MYPU_0190 272635.MYPU_0650 467
272635.MYPU_0190 272635.MYPU_1060 177
272635.MYPU_0190 272635.MYPU_1080 234
272635.MYPU_0190 272635.MYPU_1330 162
272635.MYPU_0190 272635.MYPU_1390 694
272635.MYPU_0190 272635.MYPU_2130 164
272635.MYPU_0190 272635.MYPU_2160 175
272635.MYPU_0190 272635.MYPU_2170 237
272635.MYPU_0190 272635.MYPU_2450 542
272635.MYPU_0190 272635.MYPU_2560 173
272635.MYPU_0190 272635.MYPU_3230 253
272635.MYPU_0190 272635.MYPU_3430 694
272635.MYPU_0190 272635.MYPU_3820 158
272635.MYPU_0190 272635.MYPU_4160 366
272635.MYPU_0190 272635.MYPU_4480 612
272635.MYPU_0190 272635.MYPU_4790 193
272635.MYPU_0190 272635.MYPU_5080 268
272635.MYPU_0190 272635.MYPU_5090 194
272635.MYPU_0190 272635.MYPU_5220 278
272635.MYPU_0190 272635.MYPU_5280 694
272635.MYPU_0190 272635.MYPU_5300 349
272635.MYPU_0190 272635.MYPU_5570 170
272635.MYPU_0190 272635.MYPU_6040 196
272635.MYPU_0190 272635.MYPU_6060 508
272635.MYPU_0190 272635.MYPU_6280 160
272635.MYPU_0190 272635.MYPU_6320 694
272635.MYPU_0190 272635.MYPU_6470 389
272635.MYPU_0190 272635.MYPU_6500 325
272635.MYPU_0190 272635.MYPU_6550 177
272635.MYPU_0190 272635.MYPU_6690 183
272635.MYPU_0190 272635.MYPU_6700 182
272635.MYPU_0190 272635.MYPU_6930 694
272635.MYPU_0190 272635.MYPU_7030 283
272635.MYPU_0190 272635.MYPU_7190 170
272635.MYPU_0190 272635.MYPU_7740 392
272635.MYPU_0200 272635.MYPU_0210 500
272635.MYPU_0200 272635.MYPU_0220 459
272635.MYPU_0200 272635.MYPU_0230 277
272635.MYPU_0200 272635.MYPU_0240 211
272635.MYPU_0200 272635.MYPU_0250 211
272635.MYPU_0200 272635.MYPU_0260 211
272635.MYPU_0200 272635.MYPU_0270 211
272635.MYPU_0200 272635.MYPU_0280 211
272635.MYPU_0200 272635.MYPU_0290 210
272635.MYPU_0200 272635.MYPU_0300 194
272635.MYPU_0200 272635.MYPU_0310 161
272635.MYPU_0200 272635.MYPU_0320 161
272635.MYPU_0200 272635.MYPU_0330 161
272635.MYPU_0200 272635.MYPU_0340 158
272635.MYPU_0200 272635.MYPU_0350 158
272635.MYPU_0200 272635.MYPU_0360 158
272635.MYPU_0200 272635.MYPU_0370 158
272635.MYPU_0200 272635.MYPU_0380 155
272635.MYPU_0210 272635.MYPU_0080 221
272635.MYPU_0210 272635.MYPU_0200 500
272635.MYPU_0210 272635.MYPU_0220 783
272635.MYPU_0210 272635.MYPU_0230 558
272635.MYPU_0210 272635.MYPU_0240 283
272635.MYPU_0210 272635.MYPU_0250 283
272635.MYPU_0210 272635.MYPU_0260 283
272635.MYPU_0210 272635.MYPU_0270 283
272635.MYPU_0210 272635.MYPU_0280 284
272635.MYPU_0210 272635.MYPU_0290 282
272635.MYPU_0210 272635.MYPU_0300 250
272635.MYPU_0210 272635.MYPU_0310 183
272635.MYPU_0210 272635.MYPU_0320 351
272635.MYPU_0210 272635.MYPU_0330 183
272635.MYPU_0210 272635.MYPU_0340 231
272635.MYPU_0210 272635.MYPU_0350 177
272635.MYPU_0210 272635.MYPU_0360 177
272635.MYPU_0210 272635.MYPU_0370 177
272635.MYPU_0210 272635.MYPU_0380 172
272635.MYPU_0210 272635.MYPU_0390 250
272635.MYPU_0210 272635.MYPU_0400 153
272635.MYPU_0210 272635.MYPU_0460 595
272635.MYPU_0210 272635.MYPU_0520 640
272635.MYPU_0210 272635.MYPU_0680 203
272635.MYPU_0210 272635.MYPU_1100 540
272635.MYPU_0210 272635.MYPU_1280 500
272635.MYPU_0210 272635.MYPU_1290 699
272635.MYPU_0210 272635.MYPU_1310 330
272635.MYPU_0210 272635.MYPU_1470 343
272635.MYPU_0210 272635.MYPU_1550 218
272635.MYPU_0210 272635.MYPU_1560 526
272635.MYPU_0210 272635.MYPU_1770 203
272635.MYPU_0210 272635.MYPU_1840 775
272635.MYPU_0210 272635.MYPU_2000 180
272635.MYPU_0210 272635.MYPU_2010 254
272635.MYPU_0210 272635.MYPU_2050 333
272635.MYPU_0210 272635.MYPU_2230 452
272635.MYPU_0210 272635.MYPU_2280 156
272635.MYPU_0210 272635.MYPU_2350 157
272635.MYPU_0210 272635.MYPU_2360 196
272635.MYPU_0210 272635.MYPU_2370 667
272635.MYPU_0210 272635.MYPU_2380 433
272635.MYPU_0210 272635.MYPU_2400 665
272635.MYPU_0210 272635.MYPU_2460 402
272635.MYPU_0210 272635.MYPU_2580 657
272635.MYPU_0210 272635.MYPU_2660 196
272635.MYPU_0210 272635.MYPU_2670 392
272635.MYPU_0210 272635.MYPU_2680 157
272635.MYPU_0210 272635.MYPU_2690 153
272635.MYPU_0210 272635.MYPU_2770 694
272635.MYPU_0210 272635.MYPU_3060 200
272635.MYPU_0210 272635.MYPU_3150 277
272635.MYPU_0210 272635.MYPU_3220 344
272635.MYPU_0210 272635.MYPU_3390 576
272635.MYPU_0210 272635.MYPU_3600 540
272635.MYPU_0210 272635.MYPU_3730 394
272635.MYPU_0210 272635.MYPU_3800 180
272635.MYPU_0210 272635.MYPU_4410 685
272635.MYPU_0210 272635.MYPU_4430 256
272635.MYPU_0210 272635.MYPU_4490 157
272635.MYPU_0210 272635.MYPU_4500 196
272635.MYPU_0210 272635.MYPU_4580 562
272635.MYPU_0210 272635.MYPU_4830 197
272635.MYPU_0210 272635.MYPU_4910 334
272635.MYPU_0210 272635.MYPU_5110 519
272635.MYPU_0210 272635.MYPU_5170 150
272635.MYPU_0210 272635.MYPU_5180 481
272635.MYPU_0210 272635.MYPU_5320 167
272635.MYPU_0210 272635.MYPU_5330 167
272635.MYPU_0210 272635.MYPU_5370 607
272635.MYPU_0210 272635.MYPU_5380 641
272635.MYPU_0210 272635.MYPU_5390 727
272635.MYPU_0210 272635.MYPU_5410 727
272635.MYPU_0210 272635.MYPU_5670 254
272635.MYPU_0210 272635.MYPU_6010 456
272635.MYPU_0210 272635.MYPU_6020 332
272635.MYPU_0210 272635.MYPU_6450 249
272635.MYPU_0210 272635.MYPU_6590 247
272635.MYPU_0210 272635.MYPU_6660 164
272635.MYPU_0210 272635.MYPU_6820 310
272635.MYPU_0210 272635.MYPU_6830 694
272635.MYPU_0210 272635.MYPU_6990 196
272635.MYPU_0210 272635.MYPU_7000 157
272635.MYPU_0210 272635.MYPU_7070 775
272635.MYPU_0210 272635.MYPU_7130 562
272635.MYPU_0210 272635.MYPU_7590 315
272635.MYPU_0210 272635.MYPU_7610 951
272635.MYPU_0210 272635.MYPU_7620 998
272635.MYPU_0210 272635.MYPU_7630 998
272635.MYPU_0210 272635.MYPU_7640 986
272635.MYPU_0210 272635.MYPU_7820 194
272635.MYPU_0220 272635.MYPU_0020 154
272635.MYPU_0220 272635.MYPU_0130 293
272635.MYPU_0220 272635.MYPU_0200 459
272635.MYPU_0220 272635.MYPU_0210 783
272635.MYPU_0220 272635.MYPU_0230 452
272635.MYPU_0220 272635.MYPU_0240 302
272635.MYPU_0220 272635.MYPU_0250 302
272635.MYPU_0220 272635.MYPU_0260 399
272635.MYPU_0220 272635.MYPU_0270 497
272635.MYPU_0220 272635.MYPU_0280 439
272635.MYPU_0220 272635.MYPU_0290 300
272635.MYPU_0220 272635.MYPU_0300 264
272635.MYPU_0220 272635.MYPU_0310 189
272635.MYPU_0220 272635.MYPU_0320 189
272635.MYPU_0220 272635.MYPU_0330 189
272635.MYPU_0220 272635.MYPU_0340 182
272635.MYPU_0220 272635.MYPU_0350 182
272635.MYPU_0220 272635.MYPU_0360 182
272635.MYPU_0220 272635.MYPU_0370 182
272635.MYPU_0220 272635.MYPU_0380 176
272635.MYPU_0220 272635.MYPU_0390 155
272635.MYPU_0220 272635.MYPU_0400 155
272635.MYPU_0220 272635.MYPU_0410 151
272635.MYPU_0220 272635.MYPU_0440 690
272635.MYPU_0220 272635.MYPU_0450 195
272635.MYPU_0220 272635.MYPU_0460 188
272635.MYPU_0220 272635.MYPU_0860 560
272635.MYPU_0220 272635.MYPU_1010 176
272635.MYPU_0220 272635.MYPU_1040 166
272635.MYPU_0220 272635.MYPU_1050 194
272635.MYPU_0220 272635.MYPU_1060 229
272635.MYPU_0220 272635.MYPU_1090 206
272635.MYPU_0220 272635.MYPU_1150 232
272635.MYPU_0220 272635.MYPU_1160 232
272635.MYPU_0220 272635.MYPU_1190 333
272635.MYPU_0220 272635.MYPU_1400 194
272635.MYPU_0220 272635.MYPU_1450 193
272635.MYPU_0220 272635.MYPU_1610 202
272635.MYPU_0220 272635.MYPU_1620 202
272635.MYPU_0220 272635.MYPU_1630 188
272635.MYPU_0220 272635.MYPU_1850 690
272635.MYPU_0220 272635.MYPU_1860 690
272635.MYPU_0220 272635.MYPU_1880 359
272635.MYPU_0220 272635.MYPU_2030 410
272635.MYPU_0220 272635.MYPU_2040 410
272635.MYPU_0220 272635.MYPU_2050 410
272635.MYPU_0220 272635.MYPU_2190 157
272635.MYPU_0220 272635.MYPU_2360 395
272635.MYPU_0220 272635.MYPU_2430 151
272635.MYPU_0220 272635.MYPU_2470 288
272635.MYPU_0220 272635.MYPU_2520 201
272635.MYPU_0220 272635.MYPU_2530 316
272635.MYPU_0220 272635.MYPU_2560 247
272635.MYPU_0220 272635.MYPU_2660 395
272635.MYPU_0220 272635.MYPU_2850 333
272635.MYPU_0220 272635.MYPU_2860 396
272635.MYPU_0220 272635.MYPU_2930 227
272635.MYPU_0220 272635.MYPU_2950 193
272635.MYPU_0220 272635.MYPU_2980 152
272635.MYPU_0220 272635.MYPU_3040 152
272635.MYPU_0220 272635.MYPU_3280 346
272635.MYPU_0220 272635.MYPU_3390 410
272635.MYPU_0220 272635.MYPU_3510 262
272635.MYPU_0220 272635.MYPU_3750 384
272635.MYPU_0220 272635.MYPU_4070 560
272635.MYPU_0220 272635.MYPU_4120 333
272635.MYPU_0220 272635.MYPU_4130 396
272635.MYPU_0220 272635.MYPU_4280 167
272635.MYPU_0220 272635.MYPU_4500 395
272635.MYPU_0220 272635.MYPU_4530 230
272635.MYPU_0220 272635.MYPU_4610 188
272635.MYPU_0220 272635.MYPU_4770 220
272635.MYPU_0220 272635.MYPU_4850 203
272635.MYPU_0220 272635.MYPU_4970 175
272635.MYPU_0220 272635.MYPU_4980 176
272635.MYPU_0220 272635.MYPU_5170 225
272635.MYPU_0220 272635.MYPU_5380 398
272635.MYPU_0220 272635.MYPU_5480 410
272635.MYPU_0220 272635.MYPU_5500 410
272635.MYPU_0220 272635.MYPU_5560 170
272635.MYPU_0220 272635.MYPU_5570 251
272635.MYPU_0220 272635.MYPU_5670 150
272635.MYPU_0220 272635.MYPU_6130 233
272635.MYPU_0220 272635.MYPU_6150 190
272635.MYPU_0220 272635.MYPU_6210 217
272635.MYPU_0220 272635.MYPU_6570 171
272635.MYPU_0220 272635.MYPU_6580 385
272635.MYPU_0220 272635.MYPU_6720 410
272635.MYPU_0220 272635.MYPU_6750 200
272635.MYPU_0220 272635.MYPU_6830 168
272635.MYPU_0220 272635.MYPU_6890 449
272635.MYPU_0220 272635.MYPU_6920 167
272635.MYPU_0220 272635.MYPU_6950 200
272635.MYPU_0220 272635.MYPU_6990 395
272635.MYPU_0220 272635.MYPU_7040 402
272635.MYPU_0220 272635.MYPU_7110 194
272635.MYPU_0220 272635.MYPU_7160 151
272635.MYPU_0220 272635.MYPU_7180 241
272635.MYPU_0220 272635.MYPU_7190 298
272635.MYPU_0220 272635.MYPU_7200 479
272635.MYPU_0220 272635.MYPU_7260 384
272635.MYPU_0220 272635.MYPU_7380 227
272635.MYPU_0220 272635.MYPU_7450 220
272635.MYPU_0220 272635.MYPU_7460 257
272635.MYPU_0220 272635.MYPU_7780 397
272635.MYPU_0230 272635.MYPU_0020 160
272635.MYPU_0230 272635.MYPU_0150 252
272635.MYPU_0230 272635.MYPU_0200 277
272635.MYPU_0230 272635.MYPU_0210 558
272635.MYPU_0230 272635.MYPU_0220 452
272635.MYPU_0230 272635.MYPU_0240 517
272635.MYPU_0230 272635.MYPU_0250 517
272635.MYPU_0230 272635.MYPU_0260 516
272635.MYPU_0230 272635.MYPU_0270 516
272635.MYPU_0230 272635.MYPU_0280 516
272635.MYPU_0230 272635.MYPU_0290 512
272635.MYPU_0230 272635.MYPU_0300 429
272635.MYPU_0230 272635.MYPU_0310 255
272635.MYPU_0230 272635.MYPU_0320 437
272635.MYPU_0230 272635.MYPU_0330 300
272635.MYPU_0230 272635.MYPU_0340 239
272635.MYPU_0230 272635.MYPU_0350 284
272635.MYPU_0230 272635.MYPU_0360 284
272635.MYPU_0230 272635.MYPU_0370 284
272635.MYPU_0230 272635.MYPU_0380 272
272635.MYPU_0230 272635.MYPU_0390 176
272635.MYPU_0230 272635.MYPU_0400 176
272635.MYPU_0230 272635.MYPU_0410 166
272635.MYPU_0230 272635.MYPU_0460 734
272635.MYPU_0230 272635.MYPU_0930 158
272635.MYPU_0230 272635.MYPU_1050 216
272635.MYPU_0230 272635.MYPU_1060 157
272635.MYPU_0230 272635.MYPU_1240 187
272635.MYPU_0230 272635.MYPU_1310 239
272635.MYPU_0230 272635.MYPU_1420 562
272635.MYPU_0230 272635.MYPU_1430 429
272635.MYPU_0230 272635.MYPU_1440 200
272635.MYPU_0230 272635.MYPU_1450 178
272635.MYPU_0230 272635.MYPU_1690 192
272635.MYPU_0230 272635.MYPU_1710 251
272635.MYPU_0230 272635.MYPU_1820 164
272635.MYPU_0230 272635.MYPU_1840 304
272635.MYPU_0230 272635.MYPU_2050 227
272635.MYPU_0230 272635.MYPU_2090 427
272635.MYPU_0230 272635.MYPU_2210 269
272635.MYPU_0230 272635.MYPU_2230 247
272635.MYPU_0230 272635.MYPU_2260 220
272635.MYPU_0230 272635.MYPU_2370 178
272635.MYPU_0230 272635.MYPU_2380 458
272635.MYPU_0230 272635.MYPU_2400 710
272635.MYPU_0230 272635.MYPU_2430 437
272635.MYPU_0230 272635.MYPU_2470 153
272635.MYPU_0230 272635.MYPU_2520 279
272635.MYPU_0230 272635.MYPU_2530 236
272635.MYPU_0230 272635.MYPU_2560 333
272635.MYPU_0230 272635.MYPU_2580 501
272635.MYPU_0230 272635.MYPU_2630 244
272635.MYPU_0230 272635.MYPU_2640 367
272635.MYPU_0230 272635.MYPU_2850 392
272635.MYPU_0230 272635.MYPU_2860 560
272635.MYPU_0230 272635.MYPU_3070 434
272635.MYPU_0230 272635.MYPU_3150 582
272635.MYPU_0230 272635.MYPU_3220 352
272635.MYPU_0230 272635.MYPU_3390 516
272635.MYPU_0230 272635.MYPU_3750 254
272635.MYPU_0230 272635.MYPU_3860 331
272635.MYPU_0230 272635.MYPU_3870 331
272635.MYPU_0230 272635.MYPU_4050 392
272635.MYPU_0230 272635.MYPU_4120 392
272635.MYPU_0230 272635.MYPU_4130 560
272635.MYPU_0230 272635.MYPU_4250 163
272635.MYPU_0230 272635.MYPU_4280 157
272635.MYPU_0230 272635.MYPU_4290 187
272635.MYPU_0230 272635.MYPU_4300 223
272635.MYPU_0230 272635.MYPU_4510 204
272635.MYPU_0230 272635.MYPU_4530 177
272635.MYPU_0230 272635.MYPU_4540 503
272635.MYPU_0230 272635.MYPU_4710 187
272635.MYPU_0230 272635.MYPU_4880 505
272635.MYPU_0230 272635.MYPU_4900 178
272635.MYPU_0230 272635.MYPU_5110 152
272635.MYPU_0230 272635.MYPU_5140 223
272635.MYPU_0230 272635.MYPU_5180 701
272635.MYPU_0230 272635.MYPU_5190 255
272635.MYPU_0230 272635.MYPU_5510 329
272635.MYPU_0230 272635.MYPU_5530 154
272635.MYPU_0230 272635.MYPU_5560 175
272635.MYPU_0230 272635.MYPU_5570 424
272635.MYPU_0230 272635.MYPU_5630 247
272635.MYPU_0230 272635.MYPU_6010 236
272635.MYPU_0230 272635.MYPU_6020 514
272635.MYPU_0230 272635.MYPU_6030 331
272635.MYPU_0230 272635.MYPU_6150 251
272635.MYPU_0230 272635.MYPU_6850 182
272635.MYPU_0230 272635.MYPU_6880 301
272635.MYPU_0230 272635.MYPU_7070 304
272635.MYPU_0230 272635.MYPU_7120 274
272635.MYPU_0230 272635.MYPU_7130 566
272635.MYPU_0230 272635.MYPU_7260 254
272635.MYPU_0230 272635.MYPU_7330 493
272635.MYPU_0230 272635.MYPU_7390 284
272635.MYPU_0230 272635.MYPU_7590 345
272635.MYPU_0230 272635.MYPU_7610 426
272635.MYPU_0230 272635.MYPU_7620 374
272635.MYPU_0230 272635.MYPU_7630 608
272635.MYPU_0230 272635.MYPU_7640 758
272635.MYPU_0230 272635.MYPU_7780 264
272635.MYPU_0230 272635.MYPU_7790 758
272635.MYPU_0230 272635.MYPU_7800 173
272635.MYPU_0240 272635.MYPU_0090 734
272635.MYPU_0240 272635.MYPU_0110 178
272635.MYPU_0240 272635.MYPU_0170 304
272635.MYPU_0240 272635.MYPU_0200 211
272635.MYPU_0240 272635.MYPU_0210 283
272635.MYPU_0240 272635.MYPU_0220 302
272635.MYPU_0240 272635.MYPU_0230 517
272635.MYPU_0240 272635.MYPU_0250 865
272635.MYPU_0240 272635.MYPU_0260 902
272635.MYPU_0240 272635.MYPU_0270 878
272635.MYPU_0240 272635.MYPU_0280 864
272635.MYPU_0240 272635.MYPU_0290 857
272635.MYPU_0240 272635.MYPU_0300 696
272635.MYPU_0240 272635.MYPU_0310 362
272635.MYPU_0240 272635.MYPU_0320 362
272635.MYPU_0240 272635.MYPU_0330 362
272635.MYPU_0240 272635.MYPU_0340 330
272635.MYPU_0240 272635.MYPU_0350 330
272635.MYPU_0240 272635.MYPU_0360 330
272635.MYPU_0240 272635.MYPU_0370 330
272635.MYPU_0240 272635.MYPU_0380 305
272635.MYPU_0240 272635.MYPU_0390 210
272635.MYPU_0240 272635.MYPU_0400 210
272635.MYPU_0240 272635.MYPU_0410 191
272635.MYPU_0240 272635.MYPU_0580 231
272635.MYPU_0240 272635.MYPU_1330 227
272635.MYPU_0240 272635.MYPU_2060 330
272635.MYPU_0240 272635.MYPU_2500 165
272635.MYPU_0240 272635.MYPU_2860 546
272635.MYPU_0240 272635.MYPU_2880 195
272635.MYPU_0240 272635.MYPU_4650 185
272635.MYPU_0240 272635.MYPU_5070 218
272635.MYPU_0240 272635.MYPU_5300 734
272635.MYPU_0240 272635.MYPU_6040 350
272635.MYPU_0240 272635.MYPU_6180 201
272635.MYPU_0240 272635.MYPU_6390 185
272635.MYPU_0240 272635.MYPU_6890 164
272635.MYPU_0240 272635.MYPU_6930 217
272635.MYPU_0240 272635.MYPU_7220 291
272635.MYPU_0240 272635.MYPU_7660 171
272635.MYPU_0240 272635.MYPU_7740 365
272635.MYPU_0250 272635.MYPU_0200 211
272635.MYPU_0250 272635.MYPU_0210 283
272635.MYPU_0250 272635.MYPU_0220 302
272635.MYPU_0250 272635.MYPU_0230 517
272635.MYPU_0250 272635.MYPU_0240 865
272635.MYPU_0250 272635.MYPU_0260 880
272635.MYPU_0250 272635.MYPU_0270 881
272635.MYPU_0250 272635.MYPU_0280 882
272635.MYPU_0250 272635.MYPU_0290 857
272635.MYPU_0250 272635.MYPU_0300 696
272635.MYPU_0250 272635.MYPU_0310 362
272635.MYPU_0250 272635.MYPU_0320 362
272635.MYPU_0250 272635.MYPU_0330 399
272635.MYPU_0250 272635.MYPU_0340 330
272635.MYPU_0250 272635.MYPU_0350 369
272635.MYPU_0250 272635.MYPU_0360 369
272635.MYPU_0250 272635.MYPU_0370 369
272635.MYPU_0250 272635.MYPU_0380 345
272635.MYPU_0250 272635.MYPU_0390 210
272635.MYPU_0250 272635.MYPU_0400 210
272635.MYPU_0250 272635.MYPU_0410 191
272635.MYPU_0250 272635.MYPU_0990 177
272635.MYPU_0250 272635.MYPU_1000 187
272635.MYPU_0250 272635.MYPU_1010 178
272635.MYPU_0250 272635.MYPU_1080 277
272635.MYPU_0250 272635.MYPU_1100 172
272635.MYPU_0250 272635.MYPU_1400 269
272635.MYPU_0250 272635.MYPU_1720 175
272635.MYPU_0250 272635.MYPU_1730 175
272635.MYPU_0250 272635.MYPU_1880 333
272635.MYPU_0250 272635.MYPU_2050 330
272635.MYPU_0250 272635.MYPU_2180 277
272635.MYPU_0250 272635.MYPU_2190 167
272635.MYPU_0250 272635.MYPU_2250 333
272635.MYPU_0250 272635.MYPU_2430 160
272635.MYPU_0250 272635.MYPU_2630 247
272635.MYPU_0250 272635.MYPU_2640 333
272635.MYPU_0250 272635.MYPU_3150 424
272635.MYPU_0250 272635.MYPU_3220 250
272635.MYPU_0250 272635.MYPU_3270 637
272635.MYPU_0250 272635.MYPU_3520 190
272635.MYPU_0250 272635.MYPU_3600 172
272635.MYPU_0250 272635.MYPU_4880 233
272635.MYPU_0250 272635.MYPU_4970 177
272635.MYPU_0250 272635.MYPU_4980 178
272635.MYPU_0250 272635.MYPU_4990 187
272635.MYPU_0250 272635.MYPU_5450 180
272635.MYPU_0250 272635.MYPU_5680 274
272635.MYPU_0250 272635.MYPU_6300 200
272635.MYPU_0250 272635.MYPU_6390 178
272635.MYPU_0250 272635.MYPU_6410 177
272635.MYPU_0250 272635.MYPU_6930 734
272635.MYPU_0250 272635.MYPU_7140 333
272635.MYPU_0250 272635.MYPU_7200 337
272635.MYPU_0260 272635.MYPU_0170 409
272635.MYPU_0260 272635.MYPU_0200 211
272635.MYPU_0260 272635.MYPU_0210 283
272635.MYPU_0260 272635.MYPU_0220 399
272635.MYPU_0260 272635.MYPU_0230 516
272635.MYPU_0260 272635.MYPU_0240 902
272635.MYPU_0260 272635.MYPU_0250 880
272635.MYPU_0260 272635.MYPU_0270 985
272635.MYPU_0260 272635.MYPU_0280 984
272635.MYPU_0260 272635.MYPU_0290 858
272635.MYPU_0260 272635.MYPU_0300 697
272635.MYPU_0260 272635.MYPU_0310 362
272635.MYPU_0260 272635.MYPU_0320 362
272635.MYPU_0260 272635.MYPU_0330 362
272635.MYPU_0260 272635.MYPU_0340 331
272635.MYPU_0260 272635.MYPU_0350 331
272635.MYPU_0260 272635.MYPU_0360 330
272635.MYPU_0260 272635.MYPU_0370 330
272635.MYPU_0260 272635.MYPU_0380 305
272635.MYPU_0260 272635.MYPU_0390 210
272635.MYPU_0260 272635.MYPU_0400 210
272635.MYPU_0260 272635.MYPU_0410 191
272635.MYPU_0260 272635.MYPU_0520 184
272635.MYPU_0260 272635.MYPU_0980 669
272635.MYPU_0260 272635.MYPU_0990 255
272635.MYPU_0260 272635.MYPU_1000 661
272635.MYPU_0260 272635.MYPU_1010 698
272635.MYPU_0260 272635.MYPU_1030 165
272635.MYPU_0260 272635.MYPU_1390 177
272635.MYPU_0260 272635.MYPU_1470 213
272635.MYPU_0260 272635.MYPU_1780 163
272635.MYPU_0260 272635.MYPU_2210 410
272635.MYPU_0260 272635.MYPU_2220 585
272635.MYPU_0260 272635.MYPU_2280 174
272635.MYPU_0260 272635.MYPU_2630 486
272635.MYPU_0260 272635.MYPU_2640 412
272635.MYPU_0260 272635.MYPU_2860 270
272635.MYPU_0260 272635.MYPU_3730 213
272635.MYPU_0260 272635.MYPU_4230 564
272635.MYPU_0260 272635.MYPU_4250 272
272635.MYPU_0260 272635.MYPU_4630 165
272635.MYPU_0260 272635.MYPU_4910 328
272635.MYPU_0260 272635.MYPU_4970 245
272635.MYPU_0260 272635.MYPU_4980 698
272635.MYPU_0260 272635.MYPU_4990 661
272635.MYPU_0260 272635.MYPU_5110 187
272635.MYPU_0260 272635.MYPU_5410 190
272635.MYPU_0260 272635.MYPU_6220 166
272635.MYPU_0260 272635.MYPU_6320 165
272635.MYPU_0260 272635.MYPU_6330 165
272635.MYPU_0260 272635.MYPU_6340 311
272635.MYPU_0260 272635.MYPU_6390 657
272635.MYPU_0260 272635.MYPU_6400 852
272635.MYPU_0260 272635.MYPU_6410 204
272635.MYPU_0260 272635.MYPU_6440 168
272635.MYPU_0260 272635.MYPU_6920 193
272635.MYPU_0260 272635.MYPU_7110 249
272635.MYPU_0260 272635.MYPU_7300 248
272635.MYPU_0260 272635.MYPU_7700 154
272635.MYPU_0260 272635.MYPU_7730 257
272635.MYPU_0270 272635.MYPU_0010 333
272635.MYPU_0270 272635.MYPU_0020 333
272635.MYPU_0270 272635.MYPU_0200 211
272635.MYPU_0270 272635.MYPU_0210 283
272635.MYPU_0270 272635.MYPU_0220 497
272635.MYPU_0270 272635.MYPU_0230 516
272635.MYPU_0270 272635.MYPU_0240 878
272635.MYPU_0270 272635.MYPU_0250 881
272635.MYPU_0270 272635.MYPU_0260 985
272635.MYPU_0270 272635.MYPU_0280 982
272635.MYPU_0270 272635.MYPU_0290 858
272635.MYPU_0270 272635.MYPU_0300 697
272635.MYPU_0270 272635.MYPU_0310 362
272635.MYPU_0270 272635.MYPU_0320 412
272635.MYPU_0270 272635.MYPU_0330 362
272635.MYPU_0270 272635.MYPU_0340 331
272635.MYPU_0270 272635.MYPU_0350 402
272635.MYPU_0270 272635.MYPU_0360 330
272635.MYPU_0270 272635.MYPU_0370 330
272635.MYPU_0270 272635.MYPU_0380 305
272635.MYPU_0270 272635.MYPU_0390 210
272635.MYPU_0270 272635.MYPU_0400 210
272635.MYPU_0270 272635.MYPU_0410 191
272635.MYPU_0270 272635.MYPU_0460 520
272635.MYPU_0270 272635.MYPU_0580 207
272635.MYPU_0270 272635.MYPU_0980 718
272635.MYPU_0270 272635.MYPU_0990 677
272635.MYPU_0270 272635.MYPU_1000 704
272635.MYPU_0270 272635.MYPU_1030 150
272635.MYPU_0270 272635.MYPU_1390 178
272635.MYPU_0270 272635.MYPU_1560 248
272635.MYPU_0270 272635.MYPU_1760 292
272635.MYPU_0270 272635.MYPU_2210 187
272635.MYPU_0270 272635.MYPU_2220 542
272635.MYPU_0270 272635.MYPU_2280 540
272635.MYPU_0270 272635.MYPU_2470 248
272635.MYPU_0270 272635.MYPU_2630 486
272635.MYPU_0270 272635.MYPU_2640 412
272635.MYPU_0270 272635.MYPU_2760 185
272635.MYPU_0270 272635.MYPU_2860 167
272635.MYPU_0270 272635.MYPU_3690 276
272635.MYPU_0270 272635.MYPU_3860 396
272635.MYPU_0270 272635.MYPU_3870 353
272635.MYPU_0270 272635.MYPU_4250 371
272635.MYPU_0270 272635.MYPU_4580 590
272635.MYPU_0270 272635.MYPU_4630 150
272635.MYPU_0270 272635.MYPU_4710 248
272635.MYPU_0270 272635.MYPU_4970 736
272635.MYPU_0270 272635.MYPU_4990 704
272635.MYPU_0270 272635.MYPU_5410 158
272635.MYPU_0270 272635.MYPU_5980 224
272635.MYPU_0270 272635.MYPU_6320 150
272635.MYPU_0270 272635.MYPU_6330 150
272635.MYPU_0270 272635.MYPU_6340 183
272635.MYPU_0270 272635.MYPU_6400 892
272635.MYPU_0270 272635.MYPU_6410 677
272635.MYPU_0270 272635.MYPU_6440 199
272635.MYPU_0270 272635.MYPU_6920 325
272635.MYPU_0270 272635.MYPU_7180 248
272635.MYPU_0270 272635.MYPU_7300 248
272635.MYPU_0270 272635.MYPU_7710 226
272635.MYPU_0270 272635.MYPU_7820 276
272635.MYPU_0280 272635.MYPU_0090 154
272635.MYPU_0280 272635.MYPU_0200 211
272635.MYPU_0280 272635.MYPU_0210 284
272635.MYPU_0280 272635.MYPU_0220 439
272635.MYPU_0280 272635.MYPU_0230 516
272635.MYPU_0280 272635.MYPU_0240 864
272635.MYPU_0280 272635.MYPU_0250 882
272635.MYPU_0280 272635.MYPU_0260 984
272635.MYPU_0280 272635.MYPU_0270 982
272635.MYPU_0280 272635.MYPU_0290 858
272635.MYPU_0280 272635.MYPU_0300 697
272635.MYPU_0280 272635.MYPU_0310 362
272635.MYPU_0280 272635.MYPU_0320 362
272635.MYPU_0280 272635.MYPU_0330 362
272635.MYPU_0280 272635.MYPU_0340 331
272635.MYPU_0280 272635.MYPU_0350 331
272635.MYPU_0280 272635.MYPU_0360 330
272635.MYPU_0280 272635.MYPU_0370 330
272635.MYPU_0280 272635.MYPU_0380 305
272635.MYPU_0280 272635.MYPU_0390 210
272635.MYPU_0280 272635.MYPU_0400 210
272635.MYPU_0280 272635.MYPU_0410 191
272635.MYPU_0280 272635.MYPU_0980 740
272635.MYPU_0280 272635.MYPU_0990 661
272635.MYPU_0280 272635.MYPU_1010 915
272635.MYPU_0280 272635.MYPU_1030 212
272635.MYPU_0280 272635.MYPU_1040 156
272635.MYPU_0280 272635.MYPU_1390 187
272635.MYPU_0280 272635.MYPU_1550 156
272635.MYPU_0280 272635.MYPU_1680 167
272635.MYPU_0280 272635.MYPU_2120 288
272635.MYPU_0280 272635.MYPU_2210 215
272635.MYPU_0280 272635.MYPU_2220 495
272635.MYPU_0280 272635.MYPU_2280 491
272635.MYPU_0280 272635.MYPU_2630 495
272635.MYPU_0280 272635.MYPU_2640 424
272635.MYPU_0280 272635.MYPU_2760 231
272635.MYPU_0280 272635.MYPU_3720 177
272635.MYPU_0280 272635.MYPU_3730 177
272635.MYPU_0280 272635.MYPU_4250 504
272635.MYPU_0280 272635.MYPU_4630 212
272635.MYPU_0280 272635.MYPU_4970 874
272635.MYPU_0280 272635.MYPU_4980 898
272635.MYPU_0280 272635.MYPU_5030 157
272635.MYPU_0280 272635.MYPU_5510 172
272635.MYPU_0280 272635.MYPU_5530 172
272635.MYPU_0280 272635.MYPU_5560 158
272635.MYPU_0280 272635.MYPU_5570 158
272635.MYPU_0280 272635.MYPU_5580 158
272635.MYPU_0280 272635.MYPU_6320 212
272635.MYPU_0280 272635.MYPU_6330 212
272635.MYPU_0280 272635.MYPU_6390 704
272635.MYPU_0280 272635.MYPU_6410 661
272635.MYPU_0280 272635.MYPU_6600 157
272635.MYPU_0280 272635.MYPU_6920 247
272635.MYPU_0280 272635.MYPU_7710 153
272635.MYPU_0280 272635.MYPU_7790 152
272635.MYPU_0280 272635.MYPU_7820 330
272635.MYPU_0290 272635.MYPU_0200 210
272635.MYPU_0290 272635.MYPU_0210 282
272635.MYPU_0290 272635.MYPU_0220 300
272635.MYPU_0290 272635.MYPU_0230 512
272635.MYPU_0290 272635.MYPU_0240 857
272635.MYPU_0290 272635.MYPU_0250 857
272635.MYPU_0290 272635.MYPU_0260 858
272635.MYPU_0290 272635.MYPU_0270 858
272635.MYPU_0290 272635.MYPU_0280 858
272635.MYPU_0290 272635.MYPU_0300 703
272635.MYPU_0290 272635.MYPU_0310 365
272635.MYPU_0290 272635.MYPU_0320 365
272635.MYPU_0290 272635.MYPU_0330 365
272635.MYPU_0290 272635.MYPU_0340 333
272635.MYPU_0290 272635.MYPU_0350 333
272635.MYPU_0290 272635.MYPU_0360 332
272635.MYPU_0290 272635.MYPU_0370 332
272635.MYPU_0290 272635.MYPU_0380 307
272635.MYPU_0290 272635.MYPU_0390 211
272635.MYPU_0290 272635.MYPU_0400 211
272635.MYPU_0290 272635.MYPU_0410 191
272635.MYPU_0300 272635.MYPU_0200 194
272635.MYPU_0300 272635.MYPU_0210 250
272635.MYPU_0300 272635.MYPU_0220 264
272635.MYPU_0300 272635.MYPU_0230 429
272635.MYPU_0300 272635.MYPU_0240 696
272635.MYPU_0300 272635.MYPU_0250 696
272635.MYPU_0300 272635.MYPU_0260 697
272635.MYPU_0300 272635.MYPU_0270 697
272635.MYPU_0300 272635.MYPU_0280 697
272635.MYPU_0300 272635.MYPU_0290 703
272635.MYPU_0300 272635.MYPU_0310 430
272635.MYPU_0300 272635.MYPU_0320 430
272635.MYPU_0300 272635.MYPU_0330 430
272635.MYPU_0300 272635.MYPU_0340 389
272635.MYPU_0300 272635.MYPU_0350 389
272635.MYPU_0300 272635.MYPU_0360 388
272635.MYPU_0300 272635.MYPU_0370 388
272635.MYPU_0300 272635.MYPU_0380 355
272635.MYPU_0300 272635.MYPU_0390 232
272635.MYPU_0300 272635.MYPU_0400 232
272635.MYPU_0300 272635.MYPU_0410 207
272635.MYPU_0310 272635.MYPU_0200 161
272635.MYPU_0310 272635.MYPU_0210 183
272635.MYPU_0310 272635.MYPU_0220 189
272635.MYPU_0310 272635.MYPU_0230 255
272635.MYPU_0310 272635.MYPU_0240 362
272635.MYPU_0310 272635.MYPU_0250 362
272635.MYPU_0310 272635.MYPU_0260 362
272635.MYPU_0310 272635.MYPU_0270 362
272635.MYPU_0310 272635.MYPU_0280 362
272635.MYPU_0310 272635.MYPU_0290 365
272635.MYPU_0310 272635.MYPU_0300 430
272635.MYPU_0310 272635.MYPU_0320 865
272635.MYPU_0310 272635.MYPU_0330 865
272635.MYPU_0310 272635.MYPU_0340 763
272635.MYPU_0310 272635.MYPU_0350 763
272635.MYPU_0310 272635.MYPU_0360 762
272635.MYPU_0310 272635.MYPU_0370 760
272635.MYPU_0310 272635.MYPU_0380 679
272635.MYPU_0310 272635.MYPU_0390 371
272635.MYPU_0310 272635.MYPU_0400 371
272635.MYPU_0310 272635.MYPU_0410 308
272635.MYPU_0320 272635.MYPU_0200 161
272635.MYPU_0320 272635.MYPU_0210 351
272635.MYPU_0320 272635.MYPU_0220 189
272635.MYPU_0320 272635.MYPU_0230 437
272635.MYPU_0320 272635.MYPU_0240 362
272635.MYPU_0320 272635.MYPU_0250 362
272635.MYPU_0320 272635.MYPU_0260 362
272635.MYPU_0320 272635.MYPU_0270 412
272635.MYPU_0320 272635.MYPU_0280 362
272635.MYPU_0320 272635.MYPU_0290 365
272635.MYPU_0320 272635.MYPU_0300 430
272635.MYPU_0320 272635.MYPU_0310 865
272635.MYPU_0320 272635.MYPU_0330 867
272635.MYPU_0320 272635.MYPU_0340 776
272635.MYPU_0320 272635.MYPU_0350 767
272635.MYPU_0320 272635.MYPU_0360 765
272635.MYPU_0320 272635.MYPU_0370 764
272635.MYPU_0320 272635.MYPU_0380 684
272635.MYPU_0320 272635.MYPU_0390 371
272635.MYPU_0320 272635.MYPU_0400 371
272635.MYPU_0320 272635.MYPU_0410 308
272635.MYPU_0320 272635.MYPU_0490 275
272635.MYPU_0320 272635.MYPU_0510 223
272635.MYPU_0320 272635.MYPU_0520 224
272635.MYPU_0320 272635.MYPU_0540 255
272635.MYPU_0320 272635.MYPU_0930 296
272635.MYPU_0320 272635.MYPU_0950 187
272635.MYPU_0320 272635.MYPU_0960 242
272635.MYPU_0320 272635.MYPU_1240 397
272635.MYPU_0320 272635.MYPU_1280 236
272635.MYPU_0320 272635.MYPU_2230 176
272635.MYPU_0320 272635.MYPU_2360 274
272635.MYPU_0320 272635.MYPU_2370 294
272635.MYPU_0320 272635.MYPU_2380 317
272635.MYPU_0320 272635.MYPU_2400 271
272635.MYPU_0320 272635.MYPU_2470 164
272635.MYPU_0320 272635.MYPU_2530 432
272635.MYPU_0320 272635.MYPU_2660 274
272635.MYPU_0320 272635.MYPU_3120 180
272635.MYPU_0320 272635.MYPU_3390 236
272635.MYPU_0320 272635.MYPU_3460 333
272635.MYPU_0320 272635.MYPU_3730 224
272635.MYPU_0320 272635.MYPU_4280 184
272635.MYPU_0320 272635.MYPU_4410 736
272635.MYPU_0320 272635.MYPU_4420 176
272635.MYPU_0320 272635.MYPU_4430 324
272635.MYPU_0320 272635.MYPU_4500 274
272635.MYPU_0320 272635.MYPU_4700 160
272635.MYPU_0320 272635.MYPU_4850 229
272635.MYPU_0320 272635.MYPU_4930 172
272635.MYPU_0320 272635.MYPU_5060 175
272635.MYPU_0320 272635.MYPU_5450 275
272635.MYPU_0320 272635.MYPU_5500 238
272635.MYPU_0320 272635.MYPU_6010 302
272635.MYPU_0320 272635.MYPU_6230 393
272635.MYPU_0320 272635.MYPU_6990 274
272635.MYPU_0320 272635.MYPU_7180 183
272635.MYPU_0320 272635.MYPU_7330 207
272635.MYPU_0320 272635.MYPU_7610 530
272635.MYPU_0320 272635.MYPU_7620 538
272635.MYPU_0320 272635.MYPU_7630 609
272635.MYPU_0320 272635.MYPU_7640 667
272635.MYPU_0320 272635.MYPU_7720 191
272635.MYPU_0320 272635.MYPU_7820 164
272635.MYPU_0330 272635.MYPU_0200 161
272635.MYPU_0330 272635.MYPU_0210 183
272635.MYPU_0330 272635.MYPU_0220 189
272635.MYPU_0330 272635.MYPU_0230 300
272635.MYPU_0330 272635.MYPU_0240 362
272635.MYPU_0330 272635.MYPU_0250 399
272635.MYPU_0330 272635.MYPU_0260 362
272635.MYPU_0330 272635.MYPU_0270 362
272635.MYPU_0330 272635.MYPU_0280 362
272635.MYPU_0330 272635.MYPU_0290 365
272635.MYPU_0330 272635.MYPU_0300 430
272635.MYPU_0330 272635.MYPU_0310 865
272635.MYPU_0330 272635.MYPU_0320 867
272635.MYPU_0330 272635.MYPU_0340 763
272635.MYPU_0330 272635.MYPU_0350 763
272635.MYPU_0330 272635.MYPU_0360 762
272635.MYPU_0330 272635.MYPU_0370 760
272635.MYPU_0330 272635.MYPU_0380 679
272635.MYPU_0330 272635.MYPU_0390 371
272635.MYPU_0330 272635.MYPU_0400 371
272635.MYPU_0330 272635.MYPU_0410 308
272635.MYPU_0330 272635.MYPU_0500 275
272635.MYPU_0330 272635.MYPU_0520 193
272635.MYPU_0330 272635.MYPU_0530 192
272635.MYPU_0330 272635.MYPU_3270 167
272635.MYPU_0330 272635.MYPU_3470 191
272635.MYPU_0330 272635.MYPU_3480 191
272635.MYPU_0330 272635.MYPU_6570 195
272635.MYPU_0330 272635.MYPU_7100 177
272635.MYPU_0330 272635.MYPU_7720 190
272635.MYPU_0340 272635.MYPU_0010 300
272635.MYPU_0340 272635.MYPU_0020 459
272635.MYPU_0340 272635.MYPU_0080 175
272635.MYPU_0340 272635.MYPU_0090 282
272635.MYPU_0340 272635.MYPU_0100 398
272635.MYPU_0340 272635.MYPU_0130 536
272635.MYPU_0340 272635.MYPU_0140 433
272635.MYPU_0340 272635.MYPU_0150 675
272635.MYPU_0340 272635.MYPU_0200 158
272635.MYPU_0340 272635.MYPU_0210 231
272635.MYPU_0340 272635.MYPU_0220 182
272635.MYPU_0340 272635.MYPU_0230 239
272635.MYPU_0340 272635.MYPU_0240 330
272635.MYPU_0340 272635.MYPU_0250 330
272635.MYPU_0340 272635.MYPU_0260 331
272635.MYPU_0340 272635.MYPU_0270 331
272635.MYPU_0340 272635.MYPU_0280 331
272635.MYPU_0340 272635.MYPU_0290 333
272635.MYPU_0340 272635.MYPU_0300 389
272635.MYPU_0340 272635.MYPU_0310 763
272635.MYPU_0340 272635.MYPU_0320 776
272635.MYPU_0340 272635.MYPU_0330 763
272635.MYPU_0340 272635.MYPU_0350 865
272635.MYPU_0340 272635.MYPU_0360 864
272635.MYPU_0340 272635.MYPU_0370 862
272635.MYPU_0340 272635.MYPU_0380 768
272635.MYPU_0340 272635.MYPU_0390 409
272635.MYPU_0340 272635.MYPU_0400 409
272635.MYPU_0340 272635.MYPU_0410 335
272635.MYPU_0340 272635.MYPU_0450 173
272635.MYPU_0340 272635.MYPU_0460 245
272635.MYPU_0340 272635.MYPU_0490 350
272635.MYPU_0340 272635.MYPU_0510 208
272635.MYPU_0340 272635.MYPU_0520 464
272635.MYPU_0340 272635.MYPU_0530 481
272635.MYPU_0340 272635.MYPU_0540 307
272635.MYPU_0340 272635.MYPU_0880 462
272635.MYPU_0340 272635.MYPU_0930 786
272635.MYPU_0340 272635.MYPU_0950 169
272635.MYPU_0340 272635.MYPU_0970 252
272635.MYPU_0340 272635.MYPU_1040 436
272635.MYPU_0340 272635.MYPU_1050 285
272635.MYPU_0340 272635.MYPU_1150 463
272635.MYPU_0340 272635.MYPU_1160 459
272635.MYPU_0340 272635.MYPU_1170 171
272635.MYPU_0340 272635.MYPU_1280 230
272635.MYPU_0340 272635.MYPU_1310 447
272635.MYPU_0340 272635.MYPU_1380 369
272635.MYPU_0340 272635.MYPU_1400 350
272635.MYPU_0340 272635.MYPU_1420 440
272635.MYPU_0340 272635.MYPU_1440 338
272635.MYPU_0340 272635.MYPU_1450 350
272635.MYPU_0340 272635.MYPU_1470 606
272635.MYPU_0340 272635.MYPU_1520 233
272635.MYPU_0340 272635.MYPU_1530 416
272635.MYPU_0340 272635.MYPU_1540 172
272635.MYPU_0340 272635.MYPU_1580 170
272635.MYPU_0340 272635.MYPU_1610 307
272635.MYPU_0340 272635.MYPU_1630 331
272635.MYPU_0340 272635.MYPU_1650 645
272635.MYPU_0340 272635.MYPU_1680 354
272635.MYPU_0340 272635.MYPU_1690 155
272635.MYPU_0340 272635.MYPU_1770 595
272635.MYPU_0340 272635.MYPU_1820 344
272635.MYPU_0340 272635.MYPU_1830 655
272635.MYPU_0340 272635.MYPU_2010 359
272635.MYPU_0340 272635.MYPU_2030 151
272635.MYPU_0340 272635.MYPU_2050 376
272635.MYPU_0340 272635.MYPU_2090 200
272635.MYPU_0340 272635.MYPU_2190 709
272635.MYPU_0340 272635.MYPU_2200 430
272635.MYPU_0340 272635.MYPU_2210 484
272635.MYPU_0340 272635.MYPU_2220 294
272635.MYPU_0340 272635.MYPU_2230 369
272635.MYPU_0340 272635.MYPU_2260 231
272635.MYPU_0340 272635.MYPU_2350 249
272635.MYPU_0340 272635.MYPU_2400 164
272635.MYPU_0340 272635.MYPU_2430 753
272635.MYPU_0340 272635.MYPU_2440 232
272635.MYPU_0340 272635.MYPU_2520 255
272635.MYPU_0340 272635.MYPU_2530 278
272635.MYPU_0340 272635.MYPU_2570 720
272635.MYPU_0340 272635.MYPU_2580 401
272635.MYPU_0340 272635.MYPU_2590 331
272635.MYPU_0340 272635.MYPU_2610 251
272635.MYPU_0340 272635.MYPU_2670 153
272635.MYPU_0340 272635.MYPU_2680 249
272635.MYPU_0340 272635.MYPU_2760 238
272635.MYPU_0340 272635.MYPU_2890 561
272635.MYPU_0340 272635.MYPU_2900 311
272635.MYPU_0340 272635.MYPU_2980 317
272635.MYPU_0340 272635.MYPU_3010 232
272635.MYPU_0340 272635.MYPU_3140 265
272635.MYPU_0340 272635.MYPU_3150 183
272635.MYPU_0340 272635.MYPU_3220 362
272635.MYPU_0340 272635.MYPU_3260 153
272635.MYPU_0340 272635.MYPU_3280 404
272635.MYPU_0340 272635.MYPU_3290 366
272635.MYPU_0340 272635.MYPU_3300 320
272635.MYPU_0340 272635.MYPU_3320 378
272635.MYPU_0340 272635.MYPU_3330 710
272635.MYPU_0340 272635.MYPU_3350 274
272635.MYPU_0340 272635.MYPU_3390 447
272635.MYPU_0340 272635.MYPU_3420 398
272635.MYPU_0340 272635.MYPU_3470 563
272635.MYPU_0340 272635.MYPU_3480 406
272635.MYPU_0340 272635.MYPU_3510 172
272635.MYPU_0340 272635.MYPU_3520 456
272635.MYPU_0340 272635.MYPU_3530 460
272635.MYPU_0340 272635.MYPU_3580 277
272635.MYPU_0340 272635.MYPU_3720 371
272635.MYPU_0340 272635.MYPU_3730 292
272635.MYPU_0340 272635.MYPU_3890 162
272635.MYPU_0340 272635.MYPU_3900 607
272635.MYPU_0340 272635.MYPU_4020 607
272635.MYPU_0340 272635.MYPU_4050 271
272635.MYPU_0340 272635.MYPU_4210 195
272635.MYPU_0340 272635.MYPU_4220 196
272635.MYPU_0340 272635.MYPU_4230 195
272635.MYPU_0340 272635.MYPU_4240 308
272635.MYPU_0340 272635.MYPU_4250 416
272635.MYPU_0340 272635.MYPU_4280 353
272635.MYPU_0340 272635.MYPU_4290 333
272635.MYPU_0340 272635.MYPU_4300 251
272635.MYPU_0340 272635.MYPU_4490 249
272635.MYPU_0340 272635.MYPU_4510 713
272635.MYPU_0340 272635.MYPU_4530 399
272635.MYPU_0340 272635.MYPU_4580 269
272635.MYPU_0340 272635.MYPU_4590 496
272635.MYPU_0340 272635.MYPU_4640 156
272635.MYPU_0340 272635.MYPU_4670 368
272635.MYPU_0340 272635.MYPU_4750 239
272635.MYPU_0340 272635.MYPU_4850 757
272635.MYPU_0340 272635.MYPU_4860 317
272635.MYPU_0340 272635.MYPU_4880 249
272635.MYPU_0340 272635.MYPU_4900 657
272635.MYPU_0340 272635.MYPU_4950 204
272635.MYPU_0340 272635.MYPU_4960 295
272635.MYPU_0340 272635.MYPU_5110 240
272635.MYPU_0340 272635.MYPU_5140 323
272635.MYPU_0340 272635.MYPU_5150 243
272635.MYPU_0340 272635.MYPU_5180 515
272635.MYPU_0340 272635.MYPU_5320 167
272635.MYPU_0340 272635.MYPU_5330 311
272635.MYPU_0340 272635.MYPU_5360 433
272635.MYPU_0340 272635.MYPU_5410 227
272635.MYPU_0340 272635.MYPU_5420 300
272635.MYPU_0340 272635.MYPU_5440 369
272635.MYPU_0340 272635.MYPU_5450 394
272635.MYPU_0340 272635.MYPU_5460 601
272635.MYPU_0340 272635.MYPU_5480 223
272635.MYPU_0340 272635.MYPU_5490 232
272635.MYPU_0340 272635.MYPU_5500 555
272635.MYPU_0340 272635.MYPU_5510 207
272635.MYPU_0340 272635.MYPU_5530 445
272635.MYPU_0340 272635.MYPU_5570 556
272635.MYPU_0340 272635.MYPU_5610 426
272635.MYPU_0340 272635.MYPU_5620 263
272635.MYPU_0340 272635.MYPU_5630 323
272635.MYPU_0340 272635.MYPU_5650 399
272635.MYPU_0340 272635.MYPU_5660 262
272635.MYPU_0340 272635.MYPU_5670 199
272635.MYPU_0340 272635.MYPU_5680 401
272635.MYPU_0340 272635.MYPU_5700 292
272635.MYPU_0340 272635.MYPU_5710 324
272635.MYPU_0340 272635.MYPU_5720 320
272635.MYPU_0340 272635.MYPU_5730 290
272635.MYPU_0340 272635.MYPU_5740 445
272635.MYPU_0340 272635.MYPU_5750 323
272635.MYPU_0340 272635.MYPU_5770 260
272635.MYPU_0340 272635.MYPU_5800 162
272635.MYPU_0340 272635.MYPU_5810 333
272635.MYPU_0340 272635.MYPU_5830 285
272635.MYPU_0340 272635.MYPU_5840 265
272635.MYPU_0340 272635.MYPU_5850 290
272635.MYPU_0340 272635.MYPU_5860 208
272635.MYPU_0340 272635.MYPU_5870 159
272635.MYPU_0340 272635.MYPU_5890 347
272635.MYPU_0340 272635.MYPU_5900 311
272635.MYPU_0340 272635.MYPU_6020 202
272635.MYPU_0340 272635.MYPU_6100 350
272635.MYPU_0340 272635.MYPU_6120 205
272635.MYPU_0340 272635.MYPU_6450 330
272635.MYPU_0340 272635.MYPU_6560 293
272635.MYPU_0340 272635.MYPU_6590 420
272635.MYPU_0340 272635.MYPU_6660 284
272635.MYPU_0340 272635.MYPU_6670 787
272635.MYPU_0340 272635.MYPU_6820 750
272635.MYPU_0340 272635.MYPU_6830 335
272635.MYPU_0340 272635.MYPU_6880 225
272635.MYPU_0340 272635.MYPU_6900 157
272635.MYPU_0340 272635.MYPU_6960 269
272635.MYPU_0340 272635.MYPU_6980 552
272635.MYPU_0340 272635.MYPU_7000 249
272635.MYPU_0340 272635.MYPU_7100 399
272635.MYPU_0340 272635.MYPU_7130 502
272635.MYPU_0340 272635.MYPU_7140 274
272635.MYPU_0340 272635.MYPU_7160 490
272635.MYPU_0340 272635.MYPU_7190 235
272635.MYPU_0340 272635.MYPU_7200 185
272635.MYPU_0340 272635.MYPU_7330 360
272635.MYPU_0340 272635.MYPU_7390 665
272635.MYPU_0340 272635.MYPU_7410 166
272635.MYPU_0340 272635.MYPU_7420 178
272635.MYPU_0340 272635.MYPU_7450 813
272635.MYPU_0340 272635.MYPU_7460 541
272635.MYPU_0340 272635.MYPU_7590 156
272635.MYPU_0340 272635.MYPU_7620 251
272635.MYPU_0340 272635.MYPU_7680 552
272635.MYPU_0340 272635.MYPU_7700 153
272635.MYPU_0340 272635.MYPU_7710 703
272635.MYPU_0340 272635.MYPU_7730 193
272635.MYPU_0340 272635.MYPU_7790 275
272635.MYPU_0340 272635.MYPU_7800 388
272635.MYPU_0340 272635.MYPU_7810 496
272635.MYPU_0340 272635.MYPU_7820 299
272635.MYPU_0350 272635.MYPU_0200 158
272635.MYPU_0350 272635.MYPU_0210 177
272635.MYPU_0350 272635.MYPU_0220 182
272635.MYPU_0350 272635.MYPU_0230 284
272635.MYPU_0350 272635.MYPU_0240 330
272635.MYPU_0350 272635.MYPU_0250 369
272635.MYPU_0350 272635.MYPU_0260 331
272635.MYPU_0350 272635.MYPU_0270 402
272635.MYPU_0350 272635.MYPU_0280 331
272635.MYPU_0350 272635.MYPU_0290 333
272635.MYPU_0350 272635.MYPU_0300 389
272635.MYPU_0350 272635.MYPU_0310 763
272635.MYPU_0350 272635.MYPU_0320 767
272635.MYPU_0350 272635.MYPU_0330 763
272635.MYPU_0350 272635.MYPU_0340 865
272635.MYPU_0350 272635.MYPU_0360 867
272635.MYPU_0350 272635.MYPU_0370 867
272635.MYPU_0350 272635.MYPU_0380 771
272635.MYPU_0350 272635.MYPU_0390 409
272635.MYPU_0350 272635.MYPU_0400 409
272635.MYPU_0350 272635.MYPU_0410 335
272635.MYPU_0350 272635.MYPU_0500 275
272635.MYPU_0350 272635.MYPU_0520 193
272635.MYPU_0350 272635.MYPU_0530 192
272635.MYPU_0350 272635.MYPU_3270 167
272635.MYPU_0350 272635.MYPU_3470 191
272635.MYPU_0350 272635.MYPU_3480 191
272635.MYPU_0350 272635.MYPU_6570 195
272635.MYPU_0350 272635.MYPU_6940 172
272635.MYPU_0350 272635.MYPU_7100 177
272635.MYPU_0350 272635.MYPU_7720 190
272635.MYPU_0360 272635.MYPU_0200 158
272635.MYPU_0360 272635.MYPU_0210 177
272635.MYPU_0360 272635.MYPU_0220 182
272635.MYPU_0360 272635.MYPU_0230 284
272635.MYPU_0360 272635.MYPU_0240 330
272635.MYPU_0360 272635.MYPU_0250 369
272635.MYPU_0360 272635.MYPU_0260 330
272635.MYPU_0360 272635.MYPU_0270 330
272635.MYPU_0360 272635.MYPU_0280 330
272635.MYPU_0360 272635.MYPU_0290 332
272635.MYPU_0360 272635.MYPU_0300 388
272635.MYPU_0360 272635.MYPU_0310 762
272635.MYPU_0360 272635.MYPU_0320 765
272635.MYPU_0360 272635.MYPU_0330 762
272635.MYPU_0360 272635.MYPU_0340 864
272635.MYPU_0360 272635.MYPU_0350 867
272635.MYPU_0360 272635.MYPU_0370 867
272635.MYPU_0360 272635.MYPU_0380 775
272635.MYPU_0360 272635.MYPU_0390 409
272635.MYPU_0360 272635.MYPU_0400 409
272635.MYPU_0360 272635.MYPU_0410 336
272635.MYPU_0360 272635.MYPU_0500 275
272635.MYPU_0360 272635.MYPU_0520 193
272635.MYPU_0360 272635.MYPU_0530 192
272635.MYPU_0360 272635.MYPU_0830 166
272635.MYPU_0360 272635.MYPU_3270 167
272635.MYPU_0360 272635.MYPU_3470 191
272635.MYPU_0360 272635.MYPU_3480 191
272635.MYPU_0360 272635.MYPU_6570 195
272635.MYPU_0360 272635.MYPU_7100 177
272635.MYPU_0360 272635.MYPU_7720 190
272635.MYPU_0370 272635.MYPU_0200 158
272635.MYPU_0370 272635.MYPU_0210 177
272635.MYPU_0370 272635.MYPU_0220 182
272635.MYPU_0370 272635.MYPU_0230 284
272635.MYPU_0370 272635.MYPU_0240 330
272635.MYPU_0370 272635.MYPU_0250 369
272635.MYPU_0370 272635.MYPU_0260 330
272635.MYPU_0370 272635.MYPU_0270 330
272635.MYPU_0370 272635.MYPU_0280 330
272635.MYPU_0370 272635.MYPU_0290 332
272635.MYPU_0370 272635.MYPU_0300 388
272635.MYPU_0370 272635.MYPU_0310 760
272635.MYPU_0370 272635.MYPU_0320 764
272635.MYPU_0370 272635.MYPU_0330 760
272635.MYPU_0370 272635.MYPU_0340 862
272635.MYPU_0370 272635.MYPU_0350 867
272635.MYPU_0370 272635.MYPU_0360 867
272635.MYPU_0370 272635.MYPU_0380 777
272635.MYPU_0370 272635.MYPU_0390 410
272635.MYPU_0370 272635.MYPU_0400 410
272635.MYPU_0370 272635.MYPU_0410 336
272635.MYPU_0370 272635.MYPU_0420 168
272635.MYPU_0370 272635.MYPU_0500 275
272635.MYPU_0370 272635.MYPU_0520 193
272635.MYPU_0370 272635.MYPU_0530 192
272635.MYPU_0370 272635.MYPU_2060 166
272635.MYPU_0370 272635.MYPU_3270 167
272635.MYPU_0370 272635.MYPU_3470 191
272635.MYPU_0370 272635.MYPU_3480 191
272635.MYPU_0370 272635.MYPU_6570 195
272635.MYPU_0370 272635.MYPU_7100 177
272635.MYPU_0370 272635.MYPU_7610 509
272635.MYPU_0370 272635.MYPU_7640 505
272635.MYPU_0370 272635.MYPU_7720 190
272635.MYPU_0380 272635.MYPU_0200 155
272635.MYPU_0380 272635.MYPU_0210 172
272635.MYPU_0380 272635.MYPU_0220 176
272635.MYPU_0380 272635.MYPU_0230 272
272635.MYPU_0380 272635.MYPU_0240 305
272635.MYPU_0380 272635.MYPU_0250 345
272635.MYPU_0380 272635.MYPU_0260 305
272635.MYPU_0380 272635.MYPU_0270 305
272635.MYPU_0380 272635.MYPU_0280 305
272635.MYPU_0380 272635.MYPU_0290 307
272635.MYPU_0380 272635.MYPU_0300 355
272635.MYPU_0380 272635.MYPU_0310 679
272635.MYPU_0380 272635.MYPU_0320 684
272635.MYPU_0380 272635.MYPU_0330 679
272635.MYPU_0380 272635.MYPU_0340 768
272635.MYPU_0380 272635.MYPU_0350 771
272635.MYPU_0380 272635.MYPU_0360 775
272635.MYPU_0380 272635.MYPU_0370 777
272635.MYPU_0380 272635.MYPU_0390 450
272635.MYPU_0380 272635.MYPU_0400 450
272635.MYPU_0380 272635.MYPU_0410 366
272635.MYPU_0380 272635.MYPU_0500 275
272635.MYPU_0380 272635.MYPU_0520 193
272635.MYPU_0380 272635.MYPU_0530 192
272635.MYPU_0380 272635.MYPU_3270 167
272635.MYPU_0380 272635.MYPU_3470 191
272635.MYPU_0380 272635.MYPU_3480 191
272635.MYPU_0380 272635.MYPU_6570 195
272635.MYPU_0380 272635.MYPU_7100 177
272635.MYPU_0380 272635.MYPU_7720 190
272635.MYPU_0390 272635.MYPU_0170 252
272635.MYPU_0390 272635.MYPU_0210 250
272635.MYPU_0390 272635.MYPU_0220 155
272635.MYPU_0390 272635.MYPU_0230 176
272635.MYPU_0390 272635.MYPU_0240 210
272635.MYPU_0390 272635.MYPU_0250 210
272635.MYPU_0390 272635.MYPU_0260 210
272635.MYPU_0390 272635.MYPU_0270 210
272635.MYPU_0390 272635.MYPU_0280 210
272635.MYPU_0390 272635.MYPU_0290 211
272635.MYPU_0390 272635.MYPU_0300 232
272635.MYPU_0390 272635.MYPU_0310 371
272635.MYPU_0390 272635.MYPU_0320 371
272635.MYPU_0390 272635.MYPU_0330 371
272635.MYPU_0390 272635.MYPU_0340 409
272635.MYPU_0390 272635.MYPU_0350 409
272635.MYPU_0390 272635.MYPU_0360 409
272635.MYPU_0390 272635.MYPU_0370 410
272635.MYPU_0390 272635.MYPU_0380 450
272635.MYPU_0390 272635.MYPU_0400 886
272635.MYPU_0390 272635.MYPU_0410 707
272635.MYPU_0390 272635.MYPU_0420 190
272635.MYPU_0390 272635.MYPU_0530 184
272635.MYPU_0390 272635.MYPU_1090 311
272635.MYPU_0390 272635.MYPU_1280 157
272635.MYPU_0390 272635.MYPU_1550 177
272635.MYPU_0390 272635.MYPU_1680 198
272635.MYPU_0390 272635.MYPU_1770 193
272635.MYPU_0390 272635.MYPU_1960 190
272635.MYPU_0390 272635.MYPU_2140 163
272635.MYPU_0390 272635.MYPU_2220 215
272635.MYPU_0390 272635.MYPU_2230 177
272635.MYPU_0390 272635.MYPU_3390 165
272635.MYPU_0390 272635.MYPU_3610 252
272635.MYPU_0390 272635.MYPU_3640 252
272635.MYPU_0390 272635.MYPU_3760 262
272635.MYPU_0390 272635.MYPU_4610 211
272635.MYPU_0390 272635.MYPU_4990 160
272635.MYPU_0390 272635.MYPU_5090 351
272635.MYPU_0390 272635.MYPU_5170 254
272635.MYPU_0390 272635.MYPU_5680 207
272635.MYPU_0390 272635.MYPU_6510 166
272635.MYPU_0390 272635.MYPU_6570 164
272635.MYPU_0390 272635.MYPU_6830 172
272635.MYPU_0390 272635.MYPU_6850 177
272635.MYPU_0390 272635.MYPU_7250 177
272635.MYPU_0390 272635.MYPU_7330 177
272635.MYPU_0390 272635.MYPU_7410 320
272635.MYPU_0390 272635.MYPU_7420 332
272635.MYPU_0390 272635.MYPU_7480 188
272635.MYPU_0400 272635.MYPU_0170 252
272635.MYPU_0400 272635.MYPU_0210 153
272635.MYPU_0400 272635.MYPU_0220 155
272635.MYPU_0400 272635.MYPU_0230 176
272635.MYPU_0400 272635.MYPU_0240 210
272635.MYPU_0400 272635.MYPU_0250 210
272635.MYPU_0400 272635.MYPU_0260 210
272635.MYPU_0400 272635.MYPU_0270 210
272635.MYPU_0400 272635.MYPU_0280 210
272635.MYPU_0400 272635.MYPU_0290 211
272635.MYPU_0400 272635.MYPU_0300 232
272635.MYPU_0400 272635.MYPU_0310 371
272635.MYPU_0400 272635.MYPU_0320 371
272635.MYPU_0400 272635.MYPU_0330 371
272635.MYPU_0400 272635.MYPU_0340 409
272635.MYPU_0400 272635.MYPU_0350 409
272635.MYPU_0400 272635.MYPU_0360 409
272635.MYPU_0400 272635.MYPU_0370 410
272635.MYPU_0400 272635.MYPU_0380 450
272635.MYPU_0400 272635.MYPU_0390 886
272635.MYPU_0400 272635.MYPU_0410 668
272635.MYPU_0400 272635.MYPU_0490 157
272635.MYPU_0400 272635.MYPU_0530 184
272635.MYPU_0400 272635.MYPU_1250 169
272635.MYPU_0400 272635.MYPU_1520 162
272635.MYPU_0400 272635.MYPU_1550 177
272635.MYPU_0400 272635.MYPU_1680 198
272635.MYPU_0400 272635.MYPU_1770 193
272635.MYPU_0400 272635.MYPU_1960 211
272635.MYPU_0400 272635.MYPU_2220 215
272635.MYPU_0400 272635.MYPU_2230 177
272635.MYPU_0400 272635.MYPU_3390 165
272635.MYPU_0400 272635.MYPU_3610 252
272635.MYPU_0400 272635.MYPU_3640 252
272635.MYPU_0400 272635.MYPU_4610 211
272635.MYPU_0400 272635.MYPU_4990 170
272635.MYPU_0400 272635.MYPU_5590 229
272635.MYPU_0400 272635.MYPU_5680 207
272635.MYPU_0400 272635.MYPU_6440 293
272635.MYPU_0400 272635.MYPU_6510 322
272635.MYPU_0400 272635.MYPU_6570 164
272635.MYPU_0400 272635.MYPU_6690 364
272635.MYPU_0400 272635.MYPU_6830 172
272635.MYPU_0400 272635.MYPU_6850 177
272635.MYPU_0400 272635.MYPU_7250 177
272635.MYPU_0400 272635.MYPU_7330 177
272635.MYPU_0400 272635.MYPU_7420 309
272635.MYPU_0410 272635.MYPU_0170 252
272635.MYPU_0410 272635.MYPU_0220 151
272635.MYPU_0410 272635.MYPU_0230 166
272635.MYPU_0410 272635.MYPU_0240 191
272635.MYPU_0410 272635.MYPU_0250 191
272635.MYPU_0410 272635.MYPU_0260 191
272635.MYPU_0410 272635.MYPU_0270 191
272635.MYPU_0410 272635.MYPU_0280 191
272635.MYPU_0410 272635.MYPU_0290 191
272635.MYPU_0410 272635.MYPU_0300 207
272635.MYPU_0410 272635.MYPU_0310 308
272635.MYPU_0410 272635.MYPU_0320 308
272635.MYPU_0410 272635.MYPU_0330 308
272635.MYPU_0410 272635.MYPU_0340 335
272635.MYPU_0410 272635.MYPU_0350 335
272635.MYPU_0410 272635.MYPU_0360 336
272635.MYPU_0410 272635.MYPU_0370 336
272635.MYPU_0410 272635.MYPU_0380 366
272635.MYPU_0410 272635.MYPU_0390 707
272635.MYPU_0410 272635.MYPU_0400 668
272635.MYPU_0410 272635.MYPU_0490 185
272635.MYPU_0410 272635.MYPU_0530 184
272635.MYPU_0410 272635.MYPU_0640 157
272635.MYPU_0410 272635.MYPU_0660 151
272635.MYPU_0410 272635.MYPU_1070 203
272635.MYPU_0410 272635.MYPU_1090 229
272635.MYPU_0410 272635.MYPU_1180 209
272635.MYPU_0410 272635.MYPU_1550 177
272635.MYPU_0410 272635.MYPU_1680 198
272635.MYPU_0410 272635.MYPU_1770 193
272635.MYPU_0410 272635.MYPU_1960 189
272635.MYPU_0410 272635.MYPU_2120 154
272635.MYPU_0410 272635.MYPU_2220 240
272635.MYPU_0410 272635.MYPU_2230 177
272635.MYPU_0410 272635.MYPU_2460 279
272635.MYPU_0410 272635.MYPU_2790 279
272635.MYPU_0410 272635.MYPU_3390 165
272635.MYPU_0410 272635.MYPU_3610 252
272635.MYPU_0410 272635.MYPU_3640 252
272635.MYPU_0410 272635.MYPU_3760 233
272635.MYPU_0410 272635.MYPU_4610 211
272635.MYPU_0410 272635.MYPU_4650 152
272635.MYPU_0410 272635.MYPU_4730 163
272635.MYPU_0410 272635.MYPU_5680 209
272635.MYPU_0410 272635.MYPU_6070 183
272635.MYPU_0410 272635.MYPU_6250 253
272635.MYPU_0410 272635.MYPU_6280 228
272635.MYPU_0410 272635.MYPU_6570 167
272635.MYPU_0410 272635.MYPU_6610 178
272635.MYPU_0410 272635.MYPU_6830 172
272635.MYPU_0410 272635.MYPU_6850 177
272635.MYPU_0410 272635.MYPU_7120 344
272635.MYPU_0410 272635.MYPU_7250 177
272635.MYPU_0410 272635.MYPU_7290 174
272635.MYPU_0410 272635.MYPU_7330 177
272635.MYPU_0410 272635.MYPU_7410 204
272635.MYPU_0410 272635.MYPU_7420 222
272635.MYPU_0420 272635.MYPU_0370 168
272635.MYPU_0420 272635.MYPU_0390 190
272635.MYPU_0420 272635.MYPU_0430 865
272635.MYPU_0420 272635.MYPU_0440 865
272635.MYPU_0420 272635.MYPU_0450 658
272635.MYPU_0420 272635.MYPU_0460 562
272635.MYPU_0420 272635.MYPU_0480 380
272635.MYPU_0420 272635.MYPU_0490 292
272635.MYPU_0420 272635.MYPU_0500 292
272635.MYPU_0420 272635.MYPU_0510 282
272635.MYPU_0420 272635.MYPU_0520 282
272635.MYPU_0420 272635.MYPU_0530 269
272635.MYPU_0420 272635.MYPU_0540 269
272635.MYPU_0420 272635.MYPU_0640 166
272635.MYPU_0420 272635.MYPU_0660 166
272635.MYPU_0420 272635.MYPU_2170 197
272635.MYPU_0420 272635.MYPU_2510 150
272635.MYPU_0420 272635.MYPU_3190 222
272635.MYPU_0420 272635.MYPU_3380 323
272635.MYPU_0420 272635.MYPU_3420 192
272635.MYPU_0420 272635.MYPU_3950 164
272635.MYPU_0420 272635.MYPU_4460 248
272635.MYPU_0420 272635.MYPU_4660 219
272635.MYPU_0420 272635.MYPU_4920 315
272635.MYPU_0420 272635.MYPU_5000 168
272635.MYPU_0420 272635.MYPU_5090 177
272635.MYPU_0420 272635.MYPU_5300 164
272635.MYPU_0420 272635.MYPU_6250 166
272635.MYPU_0420 272635.MYPU_6260 166
272635.MYPU_0420 272635.MYPU_6370 181
272635.MYPU_0420 272635.MYPU_6740 229
272635.MYPU_0420 272635.MYPU_6790 382
272635.MYPU_0420 272635.MYPU_6950 185
272635.MYPU_0420 272635.MYPU_7240 530
272635.MYPU_0420 272635.MYPU_7380 222
272635.MYPU_0420 272635.MYPU_7730 166
272635.MYPU_0430 272635.MYPU_0020 474
272635.MYPU_0430 272635.MYPU_0130 184
272635.MYPU_0430 272635.MYPU_0420 865
272635.MYPU_0430 272635.MYPU_0440 956
272635.MYPU_0430 272635.MYPU_0450 640
272635.MYPU_0430 272635.MYPU_0460 565
272635.MYPU_0430 272635.MYPU_0480 380
272635.MYPU_0430 272635.MYPU_0490 292
272635.MYPU_0430 272635.MYPU_0500 292
272635.MYPU_0430 272635.MYPU_0510 282
272635.MYPU_0430 272635.MYPU_0520 282
272635.MYPU_0430 272635.MYPU_0530 269
272635.MYPU_0430 272635.MYPU_0540 269
272635.MYPU_0430 272635.MYPU_0810 270
272635.MYPU_0430 272635.MYPU_0820 270
272635.MYPU_0430 272635.MYPU_0830 358
272635.MYPU_0430 272635.MYPU_0840 333
272635.MYPU_0430 272635.MYPU_1270 249
272635.MYPU_0430 272635.MYPU_1850 701
272635.MYPU_0430 272635.MYPU_1860 384
272635.MYPU_0430 272635.MYPU_1870 270
272635.MYPU_0430 272635.MYPU_3220 248
272635.MYPU_0430 272635.MYPU_3360 920
272635.MYPU_0430 272635.MYPU_3510 690
272635.MYPU_0430 272635.MYPU_4300 392
272635.MYPU_0430 272635.MYPU_4310 358
272635.MYPU_0430 272635.MYPU_4330 270
272635.MYPU_0430 272635.MYPU_4340 357
272635.MYPU_0430 272635.MYPU_4570 156
272635.MYPU_0430 272635.MYPU_4830 278
272635.MYPU_0430 272635.MYPU_4930 690
272635.MYPU_0430 272635.MYPU_6210 358
272635.MYPU_0430 272635.MYPU_6760 358
272635.MYPU_0430 272635.MYPU_6780 270
272635.MYPU_0430 272635.MYPU_6790 358
272635.MYPU_0430 272635.MYPU_7020 945
272635.MYPU_0440 272635.MYPU_0020 458
272635.MYPU_0440 272635.MYPU_0130 184
272635.MYPU_0440 272635.MYPU_0220 690
272635.MYPU_0440 272635.MYPU_0420 865
272635.MYPU_0440 272635.MYPU_0430 956
272635.MYPU_0440 272635.MYPU_0450 640
272635.MYPU_0440 272635.MYPU_0460 562
272635.MYPU_0440 272635.MYPU_0480 380
272635.MYPU_0440 272635.MYPU_0490 292
272635.MYPU_0440 272635.MYPU_0500 292
272635.MYPU_0440 272635.MYPU_0510 282
272635.MYPU_0440 272635.MYPU_0520 282
272635.MYPU_0440 272635.MYPU_0530 269
272635.MYPU_0440 272635.MYPU_0540 269
272635.MYPU_0440 272635.MYPU_0810 247
272635.MYPU_0440 272635.MYPU_0820 247
272635.MYPU_0440 272635.MYPU_0830 334
272635.MYPU_0440 272635.MYPU_0840 333
272635.MYPU_0440 272635.MYPU_1270 249
272635.MYPU_0440 272635.MYPU_1850 216
272635.MYPU_0440 272635.MYPU_1860 778
272635.MYPU_0440 272635.MYPU_1870 270
272635.MYPU_0440 272635.MYPU_3220 248
272635.MYPU_0440 272635.MYPU_3360 251
272635.MYPU_0440 272635.MYPU_4300 392
272635.MYPU_0440 272635.MYPU_4310 334
272635.MYPU_0440 272635.MYPU_4330 247
272635.MYPU_0440 272635.MYPU_4340 334
272635.MYPU_0440 272635.MYPU_4570 156
272635.MYPU_0440 272635.MYPU_4830 278
272635.MYPU_0440 272635.MYPU_6760 334
272635.MYPU_0440 272635.MYPU_6780 247
272635.MYPU_0440 272635.MYPU_6790 334
272635.MYPU_0440 272635.MYPU_7020 489
272635.MYPU_0450 272635.MYPU_0100 185
272635.MYPU_0450 272635.MYPU_0120 192
272635.MYPU_0450 272635.MYPU_0130 695
272635.MYPU_0450 272635.MYPU_0150 622
272635.MYPU_0450 272635.MYPU_0220 195
272635.MYPU_0450 272635.MYPU_0340 173
272635.MYPU_0450 272635.MYPU_0420 658
272635.MYPU_0450 272635.MYPU_0430 640
272635.MYPU_0450 272635.MYPU_0440 640
272635.MYPU_0450 272635.MYPU_0460 887
272635.MYPU_0450 272635.MYPU_0480 488
272635.MYPU_0450 272635.MYPU_0490 383
272635.MYPU_0450 272635.MYPU_0500 360
272635.MYPU_0450 272635.MYPU_0510 560
272635.MYPU_0450 272635.MYPU_0520 793
272635.MYPU_0450 272635.MYPU_0530 355
272635.MYPU_0450 272635.MYPU_0540 396
272635.MYPU_0450 272635.MYPU_0550 192
272635.MYPU_0450 272635.MYPU_0690 199
272635.MYPU_0450 272635.MYPU_0870 330
272635.MYPU_0450 272635.MYPU_0880 503
272635.MYPU_0450 272635.MYPU_0890 308
272635.MYPU_0450 272635.MYPU_0930 163
272635.MYPU_0450 272635.MYPU_1040 324
272635.MYPU_0450 272635.MYPU_1050 341
272635.MYPU_0450 272635.MYPU_1160 194
272635.MYPU_0450 272635.MYPU_1170 698
272635.MYPU_0450 272635.MYPU_1180 351
272635.MYPU_0450 272635.MYPU_1270 395
272635.MYPU_0450 272635.MYPU_1320 228
272635.MYPU_0450 272635.MYPU_1370 598
272635.MYPU_0450 272635.MYPU_1420 159
272635.MYPU_0450 272635.MYPU_1430 381
272635.MYPU_0450 272635.MYPU_1440 527
272635.MYPU_0450 272635.MYPU_1450 397
272635.MYPU_0450 272635.MYPU_1550 223
272635.MYPU_0450 272635.MYPU_1560 274
272635.MYPU_0450 272635.MYPU_1590 156
272635.MYPU_0450 272635.MYPU_1610 222
272635.MYPU_0450 272635.MYPU_1620 308
272635.MYPU_0450 272635.MYPU_1630 238
272635.MYPU_0450 272635.MYPU_1650 696
272635.MYPU_0450 272635.MYPU_1690 156
272635.MYPU_0450 272635.MYPU_1710 221
272635.MYPU_0450 272635.MYPU_1780 206
272635.MYPU_0450 272635.MYPU_1820 359
272635.MYPU_0450 272635.MYPU_2010 322
272635.MYPU_0450 272635.MYPU_2030 431
272635.MYPU_0450 272635.MYPU_2050 479
272635.MYPU_0450 272635.MYPU_2090 265
272635.MYPU_0450 272635.MYPU_2190 332
272635.MYPU_0450 272635.MYPU_2200 288
272635.MYPU_0450 272635.MYPU_2230 165
272635.MYPU_0450 272635.MYPU_2350 485
272635.MYPU_0450 272635.MYPU_2360 477
272635.MYPU_0450 272635.MYPU_2380 290
272635.MYPU_0450 272635.MYPU_2390 332
272635.MYPU_0450 272635.MYPU_2400 178
272635.MYPU_0450 272635.MYPU_2460 276
272635.MYPU_0450 272635.MYPU_2470 575
272635.MYPU_0450 272635.MYPU_2530 524
272635.MYPU_0450 272635.MYPU_2570 236
272635.MYPU_0450 272635.MYPU_2580 981
272635.MYPU_0450 272635.MYPU_2590 481
272635.MYPU_0450 272635.MYPU_2600 273
272635.MYPU_0450 272635.MYPU_2610 376
272635.MYPU_0450 272635.MYPU_2650 393
272635.MYPU_0450 272635.MYPU_2660 477
272635.MYPU_0450 272635.MYPU_2670 652
272635.MYPU_0450 272635.MYPU_2680 485
272635.MYPU_0450 272635.MYPU_2690 291
272635.MYPU_0450 272635.MYPU_2700 278
272635.MYPU_0450 272635.MYPU_2770 275
272635.MYPU_0450 272635.MYPU_2780 252
272635.MYPU_0450 272635.MYPU_2830 728
272635.MYPU_0450 272635.MYPU_2860 741
272635.MYPU_0450 272635.MYPU_2900 153
272635.MYPU_0450 272635.MYPU_3060 176
272635.MYPU_0450 272635.MYPU_3100 283
272635.MYPU_0450 272635.MYPU_3140 485
272635.MYPU_0450 272635.MYPU_3220 247
272635.MYPU_0450 272635.MYPU_3280 703
272635.MYPU_0450 272635.MYPU_3290 428
272635.MYPU_0450 272635.MYPU_3300 396
272635.MYPU_0450 272635.MYPU_3320 506
272635.MYPU_0450 272635.MYPU_3330 630
272635.MYPU_0450 272635.MYPU_3350 219
272635.MYPU_0450 272635.MYPU_3370 194
272635.MYPU_0450 272635.MYPU_3390 967
272635.MYPU_0450 272635.MYPU_3420 267
272635.MYPU_0450 272635.MYPU_3460 172
272635.MYPU_0450 272635.MYPU_3470 207
272635.MYPU_0450 272635.MYPU_3480 285
272635.MYPU_0450 272635.MYPU_3510 367
272635.MYPU_0450 272635.MYPU_3520 329
272635.MYPU_0450 272635.MYPU_3530 642
272635.MYPU_0450 272635.MYPU_3580 453
272635.MYPU_0450 272635.MYPU_3620 577
272635.MYPU_0450 272635.MYPU_3720 172
272635.MYPU_0450 272635.MYPU_3730 468
272635.MYPU_0450 272635.MYPU_3780 158
272635.MYPU_0450 272635.MYPU_3800 164
272635.MYPU_0450 272635.MYPU_4050 284
272635.MYPU_0450 272635.MYPU_4070 276
272635.MYPU_0450 272635.MYPU_4100 728
272635.MYPU_0450 272635.MYPU_4130 702
272635.MYPU_0450 272635.MYPU_4230 158
272635.MYPU_0450 272635.MYPU_4240 158
272635.MYPU_0450 272635.MYPU_4250 158
272635.MYPU_0450 272635.MYPU_4280 277
272635.MYPU_0450 272635.MYPU_4290 180
272635.MYPU_0450 272635.MYPU_4410 249
272635.MYPU_0450 272635.MYPU_4490 485
272635.MYPU_0450 272635.MYPU_4500 477
272635.MYPU_0450 272635.MYPU_4510 251
272635.MYPU_0450 272635.MYPU_4530 198
272635.MYPU_0450 272635.MYPU_4580 151
272635.MYPU_0450 272635.MYPU_4640 344
272635.MYPU_0450 272635.MYPU_4670 401
272635.MYPU_0450 272635.MYPU_4680 678
272635.MYPU_0450 272635.MYPU_4690 347
272635.MYPU_0450 272635.MYPU_4700 692
272635.MYPU_0450 272635.MYPU_4710 458
272635.MYPU_0450 272635.MYPU_4760 384
272635.MYPU_0450 272635.MYPU_4850 544
272635.MYPU_0450 272635.MYPU_4880 235
272635.MYPU_0450 272635.MYPU_4900 966
272635.MYPU_0450 272635.MYPU_4910 190
272635.MYPU_0450 272635.MYPU_5110 378
272635.MYPU_0450 272635.MYPU_5130 298
272635.MYPU_0450 272635.MYPU_5140 317
272635.MYPU_0450 272635.MYPU_5160 167
272635.MYPU_0450 272635.MYPU_5180 251
272635.MYPU_0450 272635.MYPU_5190 409
272635.MYPU_0450 272635.MYPU_5320 351
272635.MYPU_0450 272635.MYPU_5330 227
272635.MYPU_0450 272635.MYPU_5370 967
272635.MYPU_0450 272635.MYPU_5380 715
272635.MYPU_0450 272635.MYPU_5450 317
272635.MYPU_0450 272635.MYPU_5460 331
272635.MYPU_0450 272635.MYPU_5470 381
272635.MYPU_0450 272635.MYPU_5480 391
272635.MYPU_0450 272635.MYPU_5530 365
272635.MYPU_0450 272635.MYPU_5570 326
272635.MYPU_0450 272635.MYPU_5580 306
272635.MYPU_0450 272635.MYPU_5600 370
272635.MYPU_0450 272635.MYPU_5660 563
272635.MYPU_0450 272635.MYPU_5690 692
272635.MYPU_0450 272635.MYPU_5770 150
272635.MYPU_0450 272635.MYPU_5800 154
272635.MYPU_0450 272635.MYPU_5850 199
272635.MYPU_0450 272635.MYPU_6030 181
272635.MYPU_0450 272635.MYPU_6080 206
272635.MYPU_0450 272635.MYPU_6090 727
272635.MYPU_0450 272635.MYPU_6120 255
272635.MYPU_0450 272635.MYPU_6130 327
272635.MYPU_0450 272635.MYPU_6150 789
272635.MYPU_0450 272635.MYPU_6170 172
272635.MYPU_0450 272635.MYPU_6200 166
272635.MYPU_0450 272635.MYPU_6210 330
272635.MYPU_0450 272635.MYPU_6230 164
272635.MYPU_0450 272635.MYPU_6240 250
272635.MYPU_0450 272635.MYPU_6270 172
272635.MYPU_0450 272635.MYPU_6300 708
272635.MYPU_0450 272635.MYPU_6460 311
272635.MYPU_0450 272635.MYPU_6560 183
272635.MYPU_0450 272635.MYPU_6570 190
272635.MYPU_0450 272635.MYPU_6580 190
272635.MYPU_0450 272635.MYPU_6630 301
272635.MYPU_0450 272635.MYPU_6650 156
272635.MYPU_0450 272635.MYPU_6660 423
272635.MYPU_0450 272635.MYPU_6670 335
272635.MYPU_0450 272635.MYPU_6720 156
272635.MYPU_0450 272635.MYPU_6740 477
272635.MYPU_0450 272635.MYPU_6750 251
272635.MYPU_0450 272635.MYPU_6820 342
272635.MYPU_0450 272635.MYPU_6830 716
272635.MYPU_0450 272635.MYPU_6840 491
272635.MYPU_0450 272635.MYPU_6850 702
272635.MYPU_0450 272635.MYPU_6860 589
272635.MYPU_0450 272635.MYPU_6870 657
272635.MYPU_0450 272635.MYPU_6890 580
272635.MYPU_0450 272635.MYPU_6920 195
272635.MYPU_0450 272635.MYPU_6950 183
272635.MYPU_0450 272635.MYPU_6960 217
272635.MYPU_0450 272635.MYPU_6990 477
272635.MYPU_0450 272635.MYPU_7000 485
272635.MYPU_0450 272635.MYPU_7020 600
272635.MYPU_0450 272635.MYPU_7100 251
272635.MYPU_0450 272635.MYPU_7110 396
272635.MYPU_0450 272635.MYPU_7130 434
272635.MYPU_0450 272635.MYPU_7140 221
272635.MYPU_0450 272635.MYPU_7160 228
272635.MYPU_0450 272635.MYPU_7190 274
272635.MYPU_0450 272635.MYPU_7460 399
272635.MYPU_0450 272635.MYPU_7580 156
272635.MYPU_0450 272635.MYPU_7700 548
272635.MYPU_0450 272635.MYPU_7710 458
272635.MYPU_0450 272635.MYPU_7810 251
272635.MYPU_0460 272635.MYPU_0010 250
272635.MYPU_0460 272635.MYPU_0080 735
272635.MYPU_0460 272635.MYPU_0100 174
272635.MYPU_0460 272635.MYPU_0130 172
272635.MYPU_0460 272635.MYPU_0140 323
272635.MYPU_0460 272635.MYPU_0170 543
272635.MYPU_0460 272635.MYPU_0210 595
272635.MYPU_0460 272635.MYPU_0220 188
272635.MYPU_0460 272635.MYPU_0230 734
272635.MYPU_0460 272635.MYPU_0270 520
272635.MYPU_0460 272635.MYPU_0340 245
272635.MYPU_0460 272635.MYPU_0420 562
272635.MYPU_0460 272635.MYPU_0430 565
272635.MYPU_0460 272635.MYPU_0440 562
272635.MYPU_0460 272635.MYPU_0450 887
272635.MYPU_0460 272635.MYPU_0480 553
272635.MYPU_0460 272635.MYPU_0490 711
272635.MYPU_0460 272635.MYPU_0500 537
272635.MYPU_0460 272635.MYPU_0510 391
272635.MYPU_0460 272635.MYPU_0520 623
272635.MYPU_0460 272635.MYPU_0530 362
272635.MYPU_0460 272635.MYPU_0540 490
272635.MYPU_0460 272635.MYPU_0950 243
272635.MYPU_0460 272635.MYPU_0960 344
272635.MYPU_0460 272635.MYPU_1010 520
272635.MYPU_0460 272635.MYPU_1100 996
272635.MYPU_0460 272635.MYPU_1180 273
272635.MYPU_0460 272635.MYPU_1200 232
272635.MYPU_0460 272635.MYPU_1240 680
272635.MYPU_0460 272635.MYPU_1270 158
272635.MYPU_0460 272635.MYPU_1310 962
272635.MYPU_0460 272635.MYPU_1430 349
272635.MYPU_0460 272635.MYPU_1440 259
272635.MYPU_0460 272635.MYPU_1460 158
272635.MYPU_0460 272635.MYPU_1470 262
272635.MYPU_0460 272635.MYPU_1540 234
272635.MYPU_0460 272635.MYPU_1550 164
272635.MYPU_0460 272635.MYPU_1560 608
272635.MYPU_0460 272635.MYPU_1620 212
272635.MYPU_0460 272635.MYPU_1630 177
272635.MYPU_0460 272635.MYPU_1680 561
272635.MYPU_0460 272635.MYPU_1780 392
272635.MYPU_0460 272635.MYPU_1820 279
272635.MYPU_0460 272635.MYPU_1830 220
272635.MYPU_0460 272635.MYPU_1840 691
272635.MYPU_0460 272635.MYPU_2030 418
272635.MYPU_0460 272635.MYPU_2050 286
272635.MYPU_0460 272635.MYPU_2090 703
272635.MYPU_0460 272635.MYPU_2190 161
272635.MYPU_0460 272635.MYPU_2200 315
272635.MYPU_0460 272635.MYPU_2210 400
272635.MYPU_0460 272635.MYPU_2220 407
272635.MYPU_0460 272635.MYPU_2230 882
272635.MYPU_0460 272635.MYPU_2260 352
272635.MYPU_0460 272635.MYPU_2270 157
272635.MYPU_0460 272635.MYPU_2350 160
272635.MYPU_0460 272635.MYPU_2360 406
272635.MYPU_0460 272635.MYPU_2370 556
272635.MYPU_0460 272635.MYPU_2380 478
272635.MYPU_0460 272635.MYPU_2390 188
272635.MYPU_0460 272635.MYPU_2400 956
272635.MYPU_0460 272635.MYPU_2430 434
272635.MYPU_0460 272635.MYPU_2460 999
272635.MYPU_0460 272635.MYPU_2470 471
272635.MYPU_0460 272635.MYPU_2520 499
272635.MYPU_0460 272635.MYPU_2530 201
272635.MYPU_0460 272635.MYPU_2560 489
272635.MYPU_0460 272635.MYPU_2570 208
272635.MYPU_0460 272635.MYPU_2580 458
272635.MYPU_0460 272635.MYPU_2590 150
272635.MYPU_0460 272635.MYPU_2620 182
272635.MYPU_0460 272635.MYPU_2660 406
272635.MYPU_0460 272635.MYPU_2670 276
272635.MYPU_0460 272635.MYPU_2680 160
272635.MYPU_0460 272635.MYPU_2700 155
272635.MYPU_0460 272635.MYPU_2850 498
272635.MYPU_0460 272635.MYPU_2860 493
272635.MYPU_0460 272635.MYPU_2900 471
272635.MYPU_0460 272635.MYPU_2970 195
272635.MYPU_0460 272635.MYPU_3030 220
272635.MYPU_0460 272635.MYPU_3100 330
272635.MYPU_0460 272635.MYPU_3140 800
272635.MYPU_0460 272635.MYPU_3150 439
272635.MYPU_0460 272635.MYPU_3210 291
272635.MYPU_0460 272635.MYPU_3280 192
272635.MYPU_0460 272635.MYPU_3320 270
272635.MYPU_0460 272635.MYPU_3350 498
272635.MYPU_0460 272635.MYPU_3390 352
272635.MYPU_0460 272635.MYPU_3420 178
272635.MYPU_0460 272635.MYPU_3470 232
272635.MYPU_0460 272635.MYPU_3510 368
272635.MYPU_0460 272635.MYPU_3520 383
272635.MYPU_0460 272635.MYPU_3530 307
272635.MYPU_0460 272635.MYPU_3600 996
272635.MYPU_0460 272635.MYPU_3610 395
272635.MYPU_0460 272635.MYPU_3620 832
272635.MYPU_0460 272635.MYPU_3640 396
272635.MYPU_0460 272635.MYPU_3720 360
272635.MYPU_0460 272635.MYPU_3730 335
272635.MYPU_0460 272635.MYPU_3750 398
272635.MYPU_0460 272635.MYPU_3780 200
272635.MYPU_0460 272635.MYPU_3790 184
272635.MYPU_0460 272635.MYPU_3860 302
272635.MYPU_0460 272635.MYPU_3870 202
272635.MYPU_0460 272635.MYPU_3900 181
272635.MYPU_0460 272635.MYPU_4020 181
272635.MYPU_0460 272635.MYPU_4050 397
272635.MYPU_0460 272635.MYPU_4120 498
272635.MYPU_0460 272635.MYPU_4130 493
272635.MYPU_0460 272635.MYPU_4240 277
272635.MYPU_0460 272635.MYPU_4280 514
272635.MYPU_0460 272635.MYPU_4290 156
272635.MYPU_0460 272635.MYPU_4300 289
272635.MYPU_0460 272635.MYPU_4420 656
272635.MYPU_0460 272635.MYPU_4490 160
272635.MYPU_0460 272635.MYPU_4500 406
272635.MYPU_0460 272635.MYPU_4510 156
272635.MYPU_0460 272635.MYPU_4530 185
272635.MYPU_0460 272635.MYPU_4540 364
272635.MYPU_0460 272635.MYPU_4580 998
272635.MYPU_0460 272635.MYPU_4590 845
272635.MYPU_0460 272635.MYPU_4670 165
272635.MYPU_0460 272635.MYPU_4700 689
272635.MYPU_0460 272635.MYPU_4740 345
272635.MYPU_0460 272635.MYPU_4830 213
272635.MYPU_0460 272635.MYPU_4850 415
272635.MYPU_0460 272635.MYPU_4860 232
272635.MYPU_0460 272635.MYPU_4880 159
272635.MYPU_0460 272635.MYPU_4890 251
272635.MYPU_0460 272635.MYPU_4900 293
272635.MYPU_0460 272635.MYPU_4910 346
272635.MYPU_0460 272635.MYPU_4950 199
272635.MYPU_0460 272635.MYPU_4960 197
272635.MYPU_0460 272635.MYPU_4980 520
272635.MYPU_0460 272635.MYPU_5060 205
272635.MYPU_0460 272635.MYPU_5110 984
272635.MYPU_0460 272635.MYPU_5130 317
272635.MYPU_0460 272635.MYPU_5140 449
272635.MYPU_0460 272635.MYPU_5180 976
272635.MYPU_0460 272635.MYPU_5190 311
272635.MYPU_0460 272635.MYPU_5310 158
272635.MYPU_0460 272635.MYPU_5320 423
272635.MYPU_0460 272635.MYPU_5330 166
272635.MYPU_0460 272635.MYPU_5360 323
272635.MYPU_0460 272635.MYPU_5370 350
272635.MYPU_0460 272635.MYPU_5380 451
272635.MYPU_0460 272635.MYPU_5410 267
272635.MYPU_0460 272635.MYPU_5420 262
272635.MYPU_0460 272635.MYPU_5450 243
272635.MYPU_0460 272635.MYPU_5460 503
272635.MYPU_0460 272635.MYPU_5480 189
272635.MYPU_0460 272635.MYPU_5510 188
272635.MYPU_0460 272635.MYPU_5530 406
272635.MYPU_0460 272635.MYPU_5570 365
272635.MYPU_0460 272635.MYPU_5580 172
272635.MYPU_0460 272635.MYPU_5600 329
272635.MYPU_0460 272635.MYPU_5610 668
272635.MYPU_0460 272635.MYPU_5620 325
272635.MYPU_0460 272635.MYPU_5630 163
272635.MYPU_0460 272635.MYPU_5670 683
272635.MYPU_0460 272635.MYPU_5680 211
272635.MYPU_0460 272635.MYPU_5690 150
272635.MYPU_0460 272635.MYPU_5700 309
272635.MYPU_0460 272635.MYPU_5710 188
272635.MYPU_0460 272635.MYPU_5720 192
272635.MYPU_0460 272635.MYPU_5730 245
272635.MYPU_0460 272635.MYPU_5750 223
272635.MYPU_0460 272635.MYPU_5770 259
272635.MYPU_0460 272635.MYPU_5800 173
272635.MYPU_0460 272635.MYPU_5810 276
272635.MYPU_0460 272635.MYPU_5840 199
272635.MYPU_0460 272635.MYPU_5850 157
272635.MYPU_0460 272635.MYPU_5890 189
272635.MYPU_0460 272635.MYPU_5990 834
272635.MYPU_0460 272635.MYPU_6010 810
272635.MYPU_0460 272635.MYPU_6020 680
272635.MYPU_0460 272635.MYPU_6150 213
272635.MYPU_0460 272635.MYPU_6210 273
272635.MYPU_0460 272635.MYPU_6220 222
272635.MYPU_0460 272635.MYPU_6240 295
272635.MYPU_0460 272635.MYPU_6300 528
272635.MYPU_0460 272635.MYPU_6390 524
272635.MYPU_0460 272635.MYPU_6460 196
272635.MYPU_0460 272635.MYPU_6580 334
272635.MYPU_0460 272635.MYPU_6610 195
272635.MYPU_0460 272635.MYPU_6650 305
272635.MYPU_0460 272635.MYPU_6660 249
272635.MYPU_0460 272635.MYPU_6670 353
272635.MYPU_0460 272635.MYPU_6680 262
272635.MYPU_0460 272635.MYPU_6710 274
272635.MYPU_0460 272635.MYPU_6740 235
272635.MYPU_0460 272635.MYPU_6830 665
272635.MYPU_0460 272635.MYPU_6850 583
272635.MYPU_0460 272635.MYPU_6870 346
272635.MYPU_0460 272635.MYPU_6920 188
272635.MYPU_0460 272635.MYPU_6980 164
272635.MYPU_0460 272635.MYPU_6990 406
272635.MYPU_0460 272635.MYPU_7000 160
272635.MYPU_0460 272635.MYPU_7020 216
272635.MYPU_0460 272635.MYPU_7040 192
272635.MYPU_0460 272635.MYPU_7070 691
272635.MYPU_0460 272635.MYPU_7100 469
272635.MYPU_0460 272635.MYPU_7110 464
272635.MYPU_0460 272635.MYPU_7130 270
272635.MYPU_0460 272635.MYPU_7140 320
272635.MYPU_0460 272635.MYPU_7160 242
272635.MYPU_0460 272635.MYPU_7190 221
272635.MYPU_0460 272635.MYPU_7200 285
272635.MYPU_0460 272635.MYPU_7210 222
272635.MYPU_0460 272635.MYPU_7260 398
272635.MYPU_0460 272635.MYPU_7330 415
272635.MYPU_0460 272635.MYPU_7390 264
272635.MYPU_0460 272635.MYPU_7460 428
272635.MYPU_0460 272635.MYPU_7590 774
272635.MYPU_0460 272635.MYPU_7610 595
272635.MYPU_0460 272635.MYPU_7620 713
272635.MYPU_0460 272635.MYPU_7630 864
272635.MYPU_0460 272635.MYPU_7640 574
272635.MYPU_0460 272635.MYPU_7680 164
272635.MYPU_0460 272635.MYPU_7730 409
272635.MYPU_0460 272635.MYPU_7760 182
272635.MYPU_0460 272635.MYPU_7810 274
272635.MYPU_0480 272635.MYPU_0110 181
272635.MYPU_0480 272635.MYPU_0420 380
272635.MYPU_0480 272635.MYPU_0430 380
272635.MYPU_0480 272635.MYPU_0440 380
272635.MYPU_0480 272635.MYPU_0450 488
272635.MYPU_0480 272635.MYPU_0460 553
272635.MYPU_0480 272635.MYPU_0490 599
272635.MYPU_0480 272635.MYPU_0500 599
272635.MYPU_0480 272635.MYPU_0510 569
272635.MYPU_0480 272635.MYPU_0520 569
272635.MYPU_0480 272635.MYPU_0530 530
272635.MYPU_0480 272635.MYPU_0540 530
272635.MYPU_0480 272635.MYPU_0780 161
272635.MYPU_0480 272635.MYPU_1250 173
272635.MYPU_0480 272635.MYPU_1760 160
272635.MYPU_0480 272635.MYPU_2820 162
272635.MYPU_0480 272635.MYPU_4630 187
272635.MYPU_0480 272635.MYPU_4680 165
272635.MYPU_0480 272635.MYPU_5590 278
272635.MYPU_0490 272635.MYPU_0010 469
272635.MYPU_0490 272635.MYPU_0020 953
272635.MYPU_0490 272635.MYPU_0080 424
272635.MYPU_0490 272635.MYPU_0090 187
272635.MYPU_0490 272635.MYPU_0100 231
272635.MYPU_0490 272635.MYPU_0130 529
272635.MYPU_0490 272635.MYPU_0150 241
272635.MYPU_0490 272635.MYPU_0320 275
272635.MYPU_0490 272635.MYPU_0340 350
272635.MYPU_0490 272635.MYPU_0400 157
272635.MYPU_0490 272635.MYPU_0410 185
272635.MYPU_0490 272635.MYPU_0420 292
272635.MYPU_0490 272635.MYPU_0430 292
272635.MYPU_0490 272635.MYPU_0440 292
272635.MYPU_0490 272635.MYPU_0450 383
272635.MYPU_0490 272635.MYPU_0460 711
272635.MYPU_0490 272635.MYPU_0480 599
272635.MYPU_0490 272635.MYPU_0500 935
272635.MYPU_0490 272635.MYPU_0510 936
272635.MYPU_0490 272635.MYPU_0520 893
272635.MYPU_0490 272635.MYPU_0530 986
272635.MYPU_0490 272635.MYPU_0540 851
272635.MYPU_0490 272635.MYPU_0620 173
272635.MYPU_0490 272635.MYPU_0640 178
272635.MYPU_0490 272635.MYPU_0870 253
272635.MYPU_0490 272635.MYPU_0880 239
272635.MYPU_0490 272635.MYPU_0930 363
272635.MYPU_0490 272635.MYPU_0960 212
272635.MYPU_0490 272635.MYPU_0980 305
272635.MYPU_0490 272635.MYPU_1040 161
272635.MYPU_0490 272635.MYPU_1050 424
272635.MYPU_0490 272635.MYPU_1070 196
272635.MYPU_0490 272635.MYPU_1090 174
272635.MYPU_0490 272635.MYPU_1180 344
272635.MYPU_0490 272635.MYPU_1190 221
272635.MYPU_0490 272635.MYPU_1200 291
272635.MYPU_0490 272635.MYPU_1240 198
272635.MYPU_0490 272635.MYPU_1270 271
272635.MYPU_0490 272635.MYPU_1400 151
272635.MYPU_0490 272635.MYPU_1430 196
272635.MYPU_0490 272635.MYPU_1470 279
272635.MYPU_0490 272635.MYPU_1540 221
272635.MYPU_0490 272635.MYPU_1770 368
272635.MYPU_0490 272635.MYPU_1820 265
272635.MYPU_0490 272635.MYPU_1960 280
272635.MYPU_0490 272635.MYPU_2010 192
272635.MYPU_0490 272635.MYPU_2020 154
272635.MYPU_0490 272635.MYPU_2050 274
272635.MYPU_0490 272635.MYPU_2090 355
272635.MYPU_0490 272635.MYPU_2200 251
272635.MYPU_0490 272635.MYPU_2240 162
272635.MYPU_0490 272635.MYPU_2360 254
272635.MYPU_0490 272635.MYPU_2400 923
272635.MYPU_0490 272635.MYPU_2430 356
272635.MYPU_0490 272635.MYPU_2460 277
272635.MYPU_0490 272635.MYPU_2520 160
272635.MYPU_0490 272635.MYPU_2530 162
272635.MYPU_0490 272635.MYPU_2570 335
272635.MYPU_0490 272635.MYPU_2660 254
272635.MYPU_0490 272635.MYPU_2760 307
272635.MYPU_0490 272635.MYPU_2860 229
272635.MYPU_0490 272635.MYPU_2890 196
272635.MYPU_0490 272635.MYPU_3060 189
272635.MYPU_0490 272635.MYPU_3150 468
272635.MYPU_0490 272635.MYPU_3220 539
272635.MYPU_0490 272635.MYPU_3280 274
272635.MYPU_0490 272635.MYPU_3320 278
272635.MYPU_0490 272635.MYPU_3330 356
272635.MYPU_0490 272635.MYPU_3370 208
272635.MYPU_0490 272635.MYPU_3390 204
272635.MYPU_0490 272635.MYPU_3480 335
272635.MYPU_0490 272635.MYPU_3510 416
272635.MYPU_0490 272635.MYPU_3520 196
272635.MYPU_0490 272635.MYPU_3530 273
272635.MYPU_0490 272635.MYPU_3590 172
272635.MYPU_0490 272635.MYPU_3720 282
272635.MYPU_0490 272635.MYPU_3730 171
272635.MYPU_0490 272635.MYPU_3750 153
272635.MYPU_0490 272635.MYPU_3890 428
272635.MYPU_0490 272635.MYPU_4010 428
272635.MYPU_0490 272635.MYPU_4070 241
272635.MYPU_0490 272635.MYPU_4290 177
272635.MYPU_0490 272635.MYPU_4300 193
272635.MYPU_0490 272635.MYPU_4500 254
272635.MYPU_0490 272635.MYPU_4530 470
272635.MYPU_0490 272635.MYPU_4580 454
272635.MYPU_0490 272635.MYPU_4610 153
272635.MYPU_0490 272635.MYPU_4620 933
272635.MYPU_0490 272635.MYPU_4640 156
272635.MYPU_0490 272635.MYPU_4680 227
272635.MYPU_0490 272635.MYPU_4710 241
272635.MYPU_0490 272635.MYPU_4720 293
272635.MYPU_0490 272635.MYPU_4850 250
272635.MYPU_0490 272635.MYPU_4900 361
272635.MYPU_0490 272635.MYPU_4910 250
272635.MYPU_0490 272635.MYPU_4950 274
272635.MYPU_0490 272635.MYPU_4960 330
272635.MYPU_0490 272635.MYPU_5150 929
272635.MYPU_0490 272635.MYPU_5160 432
272635.MYPU_0490 272635.MYPU_5190 308
272635.MYPU_0490 272635.MYPU_5380 431
272635.MYPU_0490 272635.MYPU_5410 224
272635.MYPU_0490 272635.MYPU_5450 416
272635.MYPU_0490 272635.MYPU_5500 293
272635.MYPU_0490 272635.MYPU_5570 159
272635.MYPU_0490 272635.MYPU_5580 440
272635.MYPU_0490 272635.MYPU_5590 167
272635.MYPU_0490 272635.MYPU_5670 321
272635.MYPU_0490 272635.MYPU_5710 257
272635.MYPU_0490 272635.MYPU_6100 154
272635.MYPU_0490 272635.MYPU_6150 320
272635.MYPU_0490 272635.MYPU_6210 424
272635.MYPU_0490 272635.MYPU_6240 159
272635.MYPU_0490 272635.MYPU_6260 178
272635.MYPU_0490 272635.MYPU_6580 490
272635.MYPU_0490 272635.MYPU_6660 284
272635.MYPU_0490 272635.MYPU_6670 226
272635.MYPU_0490 272635.MYPU_6740 212
272635.MYPU_0490 272635.MYPU_6750 191
272635.MYPU_0490 272635.MYPU_6820 365
272635.MYPU_0490 272635.MYPU_6850 215
272635.MYPU_0490 272635.MYPU_6870 225
272635.MYPU_0490 272635.MYPU_6980 388
272635.MYPU_0490 272635.MYPU_6990 254
272635.MYPU_0490 272635.MYPU_7100 428
272635.MYPU_0490 272635.MYPU_7120 191
272635.MYPU_0490 272635.MYPU_7160 173
272635.MYPU_0490 272635.MYPU_7180 224
272635.MYPU_0490 272635.MYPU_7190 962
272635.MYPU_0490 272635.MYPU_7200 328
272635.MYPU_0490 272635.MYPU_7260 153
272635.MYPU_0490 272635.MYPU_7370 218
272635.MYPU_0490 272635.MYPU_7390 461
272635.MYPU_0490 272635.MYPU_7450 368
272635.MYPU_0490 272635.MYPU_7460 353
272635.MYPU_0490 272635.MYPU_7610 159
272635.MYPU_0490 272635.MYPU_7660 172
272635.MYPU_0490 272635.MYPU_7680 388
272635.MYPU_0490 272635.MYPU_7710 185
272635.MYPU_0490 272635.MYPU_7730 178
272635.MYPU_0490 272635.MYPU_7740 184
272635.MYPU_0490 272635.MYPU_7790 164
272635.MYPU_0490 272635.MYPU_7800 218
272635.MYPU_0490 272635.MYPU_7820 439
272635.MYPU_0500 272635.MYPU_0080 272
272635.MYPU_0500 272635.MYPU_0140 337
272635.MYPU_0500 272635.MYPU_0150 156
272635.MYPU_0500 272635.MYPU_0330 275
272635.MYPU_0500 272635.MYPU_0350 275
272635.MYPU_0500 272635.MYPU_0360 275
272635.MYPU_0500 272635.MYPU_0370 275
272635.MYPU_0500 272635.MYPU_0380 275
272635.MYPU_0500 272635.MYPU_0420 292
272635.MYPU_0500 272635.MYPU_0430 292
272635.MYPU_0500 272635.MYPU_0440 292
272635.MYPU_0500 272635.MYPU_0450 360
272635.MYPU_0500 272635.MYPU_0460 537
272635.MYPU_0500 272635.MYPU_0480 599
272635.MYPU_0500 272635.MYPU_0490 935
272635.MYPU_0500 272635.MYPU_0510 943
272635.MYPU_0500 272635.MYPU_0520 861
272635.MYPU_0500 272635.MYPU_0530 808
272635.MYPU_0500 272635.MYPU_0540 808
272635.MYPU_0500 272635.MYPU_0870 391
272635.MYPU_0500 272635.MYPU_1060 391
272635.MYPU_0500 272635.MYPU_1400 214
272635.MYPU_0500 272635.MYPU_1430 207
272635.MYPU_0500 272635.MYPU_2090 204
272635.MYPU_0500 272635.MYPU_2460 232
272635.MYPU_0500 272635.MYPU_3220 269
272635.MYPU_0500 272635.MYPU_3300 166
272635.MYPU_0500 272635.MYPU_3330 192
272635.MYPU_0500 272635.MYPU_3510 192
272635.MYPU_0500 272635.MYPU_3780 405
272635.MYPU_0500 272635.MYPU_4580 231
272635.MYPU_0500 272635.MYPU_4710 153
272635.MYPU_0500 272635.MYPU_4720 153
272635.MYPU_0500 272635.MYPU_4900 220
272635.MYPU_0500 272635.MYPU_5110 319
272635.MYPU_0500 272635.MYPU_5360 337
272635.MYPU_0500 272635.MYPU_5390 452
272635.MYPU_0500 272635.MYPU_5400 392
272635.MYPU_0500 272635.MYPU_5410 401
272635.MYPU_0500 272635.MYPU_5600 191
272635.MYPU_0500 272635.MYPU_5610 150
272635.MYPU_0500 272635.MYPU_5620 155
272635.MYPU_0500 272635.MYPU_5630 183
272635.MYPU_0500 272635.MYPU_5670 267
272635.MYPU_0500 272635.MYPU_6110 155
272635.MYPU_0500 272635.MYPU_6130 391
272635.MYPU_0500 272635.MYPU_6150 156
272635.MYPU_0500 272635.MYPU_6240 316
272635.MYPU_0500 272635.MYPU_6710 401
272635.MYPU_0500 272635.MYPU_7160 229
272635.MYPU_0500 272635.MYPU_7250 392
272635.MYPU_0500 272635.MYPU_7820 222
272635.MYPU_0510 272635.MYPU_0010 423
272635.MYPU_0510 272635.MYPU_0020 428
272635.MYPU_0510 272635.MYPU_0080 459
272635.MYPU_0510 272635.MYPU_0100 169
272635.MYPU_0510 272635.MYPU_0130 312
272635.MYPU_0510 272635.MYPU_0140 216
272635.MYPU_0510 272635.MYPU_0150 484
272635.MYPU_0510 272635.MYPU_0320 223
272635.MYPU_0510 272635.MYPU_0340 208
272635.MYPU_0510 272635.MYPU_0420 282
272635.MYPU_0510 272635.MYPU_0430 282
272635.MYPU_0510 272635.MYPU_0440 282
272635.MYPU_0510 272635.MYPU_0450 560
272635.MYPU_0510 272635.MYPU_0460 391
272635.MYPU_0510 272635.MYPU_0480 569
272635.MYPU_0510 272635.MYPU_0490 936
272635.MYPU_0510 272635.MYPU_0500 943
272635.MYPU_0510 272635.MYPU_0520 925
272635.MYPU_0510 272635.MYPU_0530 881
272635.MYPU_0510 272635.MYPU_0540 877
272635.MYPU_0510 272635.MYPU_0860 255
272635.MYPU_0510 272635.MYPU_0930 275
272635.MYPU_0510 272635.MYPU_0960 665
272635.MYPU_0510 272635.MYPU_0970 392
272635.MYPU_0510 272635.MYPU_0990 278
272635.MYPU_0510 272635.MYPU_1150 344
272635.MYPU_0510 272635.MYPU_1180 341
272635.MYPU_0510 272635.MYPU_1190 223
272635.MYPU_0510 272635.MYPU_1420 544
272635.MYPU_0510 272635.MYPU_1440 170
272635.MYPU_0510 272635.MYPU_1470 451
272635.MYPU_0510 272635.MYPU_1540 216
272635.MYPU_0510 272635.MYPU_1560 598
272635.MYPU_0510 272635.MYPU_1590 912
272635.MYPU_0510 272635.MYPU_1800 247
272635.MYPU_0510 272635.MYPU_1820 553
272635.MYPU_0510 272635.MYPU_1830 172
272635.MYPU_0510 272635.MYPU_1880 701
272635.MYPU_0510 272635.MYPU_2030 164
272635.MYPU_0510 272635.MYPU_2090 328
272635.MYPU_0510 272635.MYPU_2200 226
272635.MYPU_0510 272635.MYPU_2230 372
272635.MYPU_0510 272635.MYPU_2370 195
272635.MYPU_0510 272635.MYPU_2390 248
272635.MYPU_0510 272635.MYPU_2400 529
272635.MYPU_0510 272635.MYPU_2460 188
272635.MYPU_0510 272635.MYPU_2520 684
272635.MYPU_0510 272635.MYPU_2530 153
272635.MYPU_0510 272635.MYPU_2570 397
272635.MYPU_0510 272635.MYPU_2590 267
272635.MYPU_0510 272635.MYPU_2890 198
272635.MYPU_0510 272635.MYPU_3060 189
272635.MYPU_0510 272635.MYPU_3100 524
272635.MYPU_0510 272635.MYPU_3220 461
272635.MYPU_0510 272635.MYPU_3320 372
272635.MYPU_0510 272635.MYPU_3330 382
272635.MYPU_0510 272635.MYPU_3390 195
272635.MYPU_0510 272635.MYPU_3510 307
272635.MYPU_0510 272635.MYPU_3520 237
272635.MYPU_0510 272635.MYPU_3720 691
272635.MYPU_0510 272635.MYPU_3730 466
272635.MYPU_0510 272635.MYPU_3860 232
272635.MYPU_0510 272635.MYPU_3870 230
272635.MYPU_0510 272635.MYPU_3890 384
272635.MYPU_0510 272635.MYPU_4010 384
272635.MYPU_0510 272635.MYPU_4250 281
272635.MYPU_0510 272635.MYPU_4280 217
272635.MYPU_0510 272635.MYPU_4290 236
272635.MYPU_0510 272635.MYPU_4300 234
272635.MYPU_0510 272635.MYPU_4460 208
272635.MYPU_0510 272635.MYPU_4530 432
272635.MYPU_0510 272635.MYPU_4610 155
272635.MYPU_0510 272635.MYPU_4640 220
272635.MYPU_0510 272635.MYPU_4680 171
272635.MYPU_0510 272635.MYPU_4710 377
272635.MYPU_0510 272635.MYPU_4720 361
272635.MYPU_0510 272635.MYPU_4740 166
272635.MYPU_0510 272635.MYPU_4890 251
272635.MYPU_0510 272635.MYPU_4900 424
272635.MYPU_0510 272635.MYPU_4930 507
272635.MYPU_0510 272635.MYPU_4960 171
272635.MYPU_0510 272635.MYPU_5150 232
272635.MYPU_0510 272635.MYPU_5310 182
272635.MYPU_0510 272635.MYPU_5360 216
272635.MYPU_0510 272635.MYPU_5450 281
272635.MYPU_0510 272635.MYPU_5460 258
272635.MYPU_0510 272635.MYPU_5500 169
272635.MYPU_0510 272635.MYPU_5510 256
272635.MYPU_0510 272635.MYPU_5610 277
272635.MYPU_0510 272635.MYPU_5670 230
272635.MYPU_0510 272635.MYPU_5840 294
272635.MYPU_0510 272635.MYPU_6010 343
272635.MYPU_0510 272635.MYPU_6090 174
272635.MYPU_0510 272635.MYPU_6100 425
272635.MYPU_0510 272635.MYPU_6150 335
272635.MYPU_0510 272635.MYPU_6210 729
272635.MYPU_0510 272635.MYPU_6240 208
272635.MYPU_0510 272635.MYPU_6410 278
272635.MYPU_0510 272635.MYPU_6570 721
272635.MYPU_0510 272635.MYPU_6580 726
272635.MYPU_0510 272635.MYPU_6660 549
272635.MYPU_0510 272635.MYPU_6720 223
272635.MYPU_0510 272635.MYPU_6890 270
272635.MYPU_0510 272635.MYPU_6980 397
272635.MYPU_0510 272635.MYPU_7020 330
272635.MYPU_0510 272635.MYPU_7100 416
272635.MYPU_0510 272635.MYPU_7160 177
272635.MYPU_0510 272635.MYPU_7180 246
272635.MYPU_0510 272635.MYPU_7190 392
272635.MYPU_0510 272635.MYPU_7200 275
272635.MYPU_0510 272635.MYPU_7330 466
272635.MYPU_0510 272635.MYPU_7390 186
272635.MYPU_0510 272635.MYPU_7680 397
272635.MYPU_0510 272635.MYPU_7790 235
272635.MYPU_0510 272635.MYPU_7800 324
272635.MYPU_0510 272635.MYPU_7820 779
272635.MYPU_0520 272635.MYPU_0010 172
272635.MYPU_0520 272635.MYPU_0020 503
272635.MYPU_0520 272635.MYPU_0080 317
272635.MYPU_0520 272635.MYPU_0130 459
272635.MYPU_0520 272635.MYPU_0140 637
272635.MYPU_0520 272635.MYPU_0150 159
272635.MYPU_0520 272635.MYPU_0170 267
272635.MYPU_0520 272635.MYPU_0210 640
272635.MYPU_0520 272635.MYPU_0260 184
272635.MYPU_0520 272635.MYPU_0320 224
272635.MYPU_0520 272635.MYPU_0330 193
272635.MYPU_0520 272635.MYPU_0340 464
272635.MYPU_0520 272635.MYPU_0350 193
272635.MYPU_0520 272635.MYPU_0360 193
272635.MYPU_0520 272635.MYPU_0370 193
272635.MYPU_0520 272635.MYPU_0380 193
272635.MYPU_0520 272635.MYPU_0420 282
272635.MYPU_0520 272635.MYPU_0430 282
272635.MYPU_0520 272635.MYPU_0440 282
272635.MYPU_0520 272635.MYPU_0450 793
272635.MYPU_0520 272635.MYPU_0460 623
272635.MYPU_0520 272635.MYPU_0480 569
272635.MYPU_0520 272635.MYPU_0490 893
272635.MYPU_0520 272635.MYPU_0500 861
272635.MYPU_0520 272635.MYPU_0510 925
272635.MYPU_0520 272635.MYPU_0530 934
272635.MYPU_0520 272635.MYPU_0540 915
272635.MYPU_0520 272635.MYPU_0550 967
272635.MYPU_0520 272635.MYPU_0680 266
272635.MYPU_0520 272635.MYPU_0880 367
272635.MYPU_0520 272635.MYPU_0890 425
272635.MYPU_0520 272635.MYPU_0950 196
272635.MYPU_0520 272635.MYPU_0970 527
272635.MYPU_0520 272635.MYPU_0990 186
272635.MYPU_0520 272635.MYPU_1030 247
272635.MYPU_0520 272635.MYPU_1040 715
272635.MYPU_0520 272635.MYPU_1050 205
272635.MYPU_0520 272635.MYPU_1100 195
272635.MYPU_0520 272635.MYPU_1180 480
272635.MYPU_0520 272635.MYPU_1190 231
272635.MYPU_0520 272635.MYPU_1270 512
272635.MYPU_0520 272635.MYPU_1280 156
272635.MYPU_0520 272635.MYPU_1380 166
272635.MYPU_0520 272635.MYPU_1430 277
272635.MYPU_0520 272635.MYPU_1450 978
272635.MYPU_0520 272635.MYPU_1470 596
272635.MYPU_0520 272635.MYPU_1520 259
272635.MYPU_0520 272635.MYPU_1550 361
272635.MYPU_0520 272635.MYPU_1620 459
272635.MYPU_0520 272635.MYPU_1630 459
272635.MYPU_0520 272635.MYPU_1710 156
272635.MYPU_0520 272635.MYPU_1740 186
272635.MYPU_0520 272635.MYPU_1770 307
272635.MYPU_0520 272635.MYPU_2200 388
272635.MYPU_0520 272635.MYPU_2230 274
272635.MYPU_0520 272635.MYPU_2400 698
272635.MYPU_0520 272635.MYPU_2430 274
272635.MYPU_0520 272635.MYPU_2460 269
272635.MYPU_0520 272635.MYPU_2520 342
272635.MYPU_0520 272635.MYPU_2540 264
272635.MYPU_0520 272635.MYPU_2570 280
272635.MYPU_0520 272635.MYPU_2580 707
272635.MYPU_0520 272635.MYPU_2760 622
272635.MYPU_0520 272635.MYPU_2770 279
272635.MYPU_0520 272635.MYPU_2780 932
272635.MYPU_0520 272635.MYPU_2890 184
272635.MYPU_0520 272635.MYPU_2900 157
272635.MYPU_0520 272635.MYPU_3140 199
272635.MYPU_0520 272635.MYPU_3150 260
272635.MYPU_0520 272635.MYPU_3220 177
272635.MYPU_0520 272635.MYPU_3240 291
272635.MYPU_0520 272635.MYPU_3320 192
272635.MYPU_0520 272635.MYPU_3330 491
272635.MYPU_0520 272635.MYPU_3350 396
272635.MYPU_0520 272635.MYPU_3390 784
272635.MYPU_0520 272635.MYPU_3420 544
272635.MYPU_0520 272635.MYPU_3470 241
272635.MYPU_0520 272635.MYPU_3580 371
272635.MYPU_0520 272635.MYPU_3600 195
272635.MYPU_0520 272635.MYPU_3610 233
272635.MYPU_0520 272635.MYPU_3620 302
272635.MYPU_0520 272635.MYPU_3640 267
272635.MYPU_0520 272635.MYPU_3720 227
272635.MYPU_0520 272635.MYPU_3730 243
272635.MYPU_0520 272635.MYPU_3790 335
272635.MYPU_0520 272635.MYPU_3860 346
272635.MYPU_0520 272635.MYPU_3880 379
272635.MYPU_0520 272635.MYPU_3890 208
272635.MYPU_0520 272635.MYPU_4010 208
272635.MYPU_0520 272635.MYPU_4050 734
272635.MYPU_0520 272635.MYPU_4210 204
272635.MYPU_0520 272635.MYPU_4240 207
272635.MYPU_0520 272635.MYPU_4280 303
272635.MYPU_0520 272635.MYPU_4300 250
272635.MYPU_0520 272635.MYPU_4420 305
272635.MYPU_0520 272635.MYPU_4530 748
272635.MYPU_0520 272635.MYPU_4560 282
272635.MYPU_0520 272635.MYPU_4630 247
272635.MYPU_0520 272635.MYPU_4710 705
272635.MYPU_0520 272635.MYPU_4720 351
272635.MYPU_0520 272635.MYPU_4730 339
272635.MYPU_0520 272635.MYPU_4740 528
272635.MYPU_0520 272635.MYPU_4830 264
272635.MYPU_0520 272635.MYPU_4840 196
272635.MYPU_0520 272635.MYPU_4860 241
272635.MYPU_0520 272635.MYPU_4900 596
272635.MYPU_0520 272635.MYPU_5110 251
272635.MYPU_0520 272635.MYPU_5140 226
272635.MYPU_0520 272635.MYPU_5150 637
272635.MYPU_0520 272635.MYPU_5160 209
272635.MYPU_0520 272635.MYPU_5180 251
272635.MYPU_0520 272635.MYPU_5190 391
272635.MYPU_0520 272635.MYPU_5320 347
272635.MYPU_0520 272635.MYPU_5330 274
272635.MYPU_0520 272635.MYPU_5360 637
272635.MYPU_0520 272635.MYPU_5370 845
272635.MYPU_0520 272635.MYPU_5380 992
272635.MYPU_0520 272635.MYPU_5390 948
272635.MYPU_0520 272635.MYPU_5410 970
272635.MYPU_0520 272635.MYPU_5440 166
272635.MYPU_0520 272635.MYPU_5460 157
272635.MYPU_0520 272635.MYPU_5510 380
272635.MYPU_0520 272635.MYPU_5520 632
272635.MYPU_0520 272635.MYPU_5580 315
272635.MYPU_0520 272635.MYPU_5610 169
272635.MYPU_0520 272635.MYPU_5650 587
272635.MYPU_0520 272635.MYPU_5670 551
272635.MYPU_0520 272635.MYPU_5680 416
272635.MYPU_0520 272635.MYPU_6100 155
272635.MYPU_0520 272635.MYPU_6150 390
272635.MYPU_0520 272635.MYPU_6210 304
272635.MYPU_0520 272635.MYPU_6300 409
272635.MYPU_0520 272635.MYPU_6320 247
272635.MYPU_0520 272635.MYPU_6330 247
272635.MYPU_0520 272635.MYPU_6410 186
272635.MYPU_0520 272635.MYPU_6460 477
272635.MYPU_0520 272635.MYPU_6580 304
272635.MYPU_0520 272635.MYPU_6590 696
272635.MYPU_0520 272635.MYPU_6660 527
272635.MYPU_0520 272635.MYPU_6740 589
272635.MYPU_0520 272635.MYPU_6830 257
272635.MYPU_0520 272635.MYPU_6870 732
272635.MYPU_0520 272635.MYPU_6980 501
272635.MYPU_0520 272635.MYPU_7130 730
272635.MYPU_0520 272635.MYPU_7180 197
272635.MYPU_0520 272635.MYPU_7200 455
272635.MYPU_0520 272635.MYPU_7300 221
272635.MYPU_0520 272635.MYPU_7390 523
272635.MYPU_0520 272635.MYPU_7450 276
272635.MYPU_0520 272635.MYPU_7610 615
272635.MYPU_0520 272635.MYPU_7620 153
272635.MYPU_0520 272635.MYPU_7680 501
272635.MYPU_0520 272635.MYPU_7790 312
272635.MYPU_0520 272635.MYPU_7800 223
272635.MYPU_0520 272635.MYPU_7810 311
272635.MYPU_0530 272635.MYPU_0020 964
272635.MYPU_0530 272635.MYPU_0080 271
272635.MYPU_0530 272635.MYPU_0130 428
272635.MYPU_0530 272635.MYPU_0140 546
272635.MYPU_0530 272635.MYPU_0170 234
272635.MYPU_0530 272635.MYPU_0330 192
272635.MYPU_0530 272635.MYPU_0340 481
272635.MYPU_0530 272635.MYPU_0350 192
272635.MYPU_0530 272635.MYPU_0360 192
272635.MYPU_0530 272635.MYPU_0370 192
272635.MYPU_0530 272635.MYPU_0380 192
272635.MYPU_0530 272635.MYPU_0390 184
272635.MYPU_0530 272635.MYPU_0400 184
272635.MYPU_0530 272635.MYPU_0410 184
272635.MYPU_0530 272635.MYPU_0420 269
272635.MYPU_0530 272635.MYPU_0430 269
272635.MYPU_0530 272635.MYPU_0440 269
272635.MYPU_0530 272635.MYPU_0450 355
272635.MYPU_0530 272635.MYPU_0460 362
272635.MYPU_0530 272635.MYPU_0480 530
272635.MYPU_0530 272635.MYPU_0490 986
272635.MYPU_0530 272635.MYPU_0500 808
272635.MYPU_0530 272635.MYPU_0510 881
272635.MYPU_0530 272635.MYPU_0520 934
272635.MYPU_0530 272635.MYPU_0540 925
272635.MYPU_0530 272635.MYPU_0650 169
272635.MYPU_0530 272635.MYPU_0880 151
272635.MYPU_0530 272635.MYPU_0930 252
272635.MYPU_0530 272635.MYPU_0960 172
272635.MYPU_0530 272635.MYPU_0980 184
272635.MYPU_0530 272635.MYPU_1040 264
272635.MYPU_0530 272635.MYPU_1070 164
272635.MYPU_0530 272635.MYPU_1170 239
272635.MYPU_0530 272635.MYPU_1180 308
272635.MYPU_0530 272635.MYPU_1190 264
272635.MYPU_0530 272635.MYPU_1220 230
272635.MYPU_0530 272635.MYPU_1270 212
272635.MYPU_0530 272635.MYPU_1280 154
272635.MYPU_0530 272635.MYPU_1440 164
272635.MYPU_0530 272635.MYPU_1450 154
272635.MYPU_0530 272635.MYPU_1470 699
272635.MYPU_0530 272635.MYPU_1620 272
272635.MYPU_0530 272635.MYPU_1630 279
272635.MYPU_0530 272635.MYPU_1710 291
272635.MYPU_0530 272635.MYPU_1770 297
272635.MYPU_0530 272635.MYPU_1820 251
272635.MYPU_0530 272635.MYPU_2050 312
272635.MYPU_0530 272635.MYPU_2230 342
272635.MYPU_0530 272635.MYPU_2400 906
272635.MYPU_0530 272635.MYPU_2460 194
272635.MYPU_0530 272635.MYPU_2470 212
272635.MYPU_0530 272635.MYPU_2500 263
272635.MYPU_0530 272635.MYPU_2520 697
272635.MYPU_0530 272635.MYPU_2530 178
272635.MYPU_0530 272635.MYPU_2570 286
272635.MYPU_0530 272635.MYPU_2880 158
272635.MYPU_0530 272635.MYPU_2950 157
272635.MYPU_0530 272635.MYPU_2980 239
272635.MYPU_0530 272635.MYPU_2990 186
272635.MYPU_0530 272635.MYPU_3030 156
272635.MYPU_0530 272635.MYPU_3240 292
272635.MYPU_0530 272635.MYPU_3330 249
272635.MYPU_0530 272635.MYPU_3420 224
272635.MYPU_0530 272635.MYPU_3470 279
272635.MYPU_0530 272635.MYPU_3480 295
272635.MYPU_0530 272635.MYPU_3580 336
272635.MYPU_0530 272635.MYPU_3610 234
272635.MYPU_0530 272635.MYPU_3640 234
272635.MYPU_0530 272635.MYPU_3720 356
272635.MYPU_0530 272635.MYPU_3730 552
272635.MYPU_0530 272635.MYPU_3800 188
272635.MYPU_0530 272635.MYPU_3860 260
272635.MYPU_0530 272635.MYPU_3870 322
272635.MYPU_0530 272635.MYPU_3880 265
272635.MYPU_0530 272635.MYPU_3890 776
272635.MYPU_0530 272635.MYPU_4010 776
272635.MYPU_0530 272635.MYPU_4240 207
272635.MYPU_0530 272635.MYPU_4280 167
272635.MYPU_0530 272635.MYPU_4290 357
272635.MYPU_0530 272635.MYPU_4300 177
272635.MYPU_0530 272635.MYPU_4420 236
272635.MYPU_0530 272635.MYPU_4530 222
272635.MYPU_0530 272635.MYPU_4620 927
272635.MYPU_0530 272635.MYPU_4710 819
272635.MYPU_0530 272635.MYPU_4720 428
272635.MYPU_0530 272635.MYPU_4850 250
272635.MYPU_0530 272635.MYPU_4860 232
272635.MYPU_0530 272635.MYPU_4900 608
272635.MYPU_0530 272635.MYPU_5030 192
272635.MYPU_0530 272635.MYPU_5110 263
272635.MYPU_0530 272635.MYPU_5130 209
272635.MYPU_0530 272635.MYPU_5150 417
272635.MYPU_0530 272635.MYPU_5190 208
272635.MYPU_0530 272635.MYPU_5330 191
272635.MYPU_0530 272635.MYPU_5360 546
272635.MYPU_0530 272635.MYPU_5380 256
272635.MYPU_0530 272635.MYPU_5390 412
272635.MYPU_0530 272635.MYPU_5410 459
272635.MYPU_0530 272635.MYPU_5450 249
272635.MYPU_0530 272635.MYPU_5460 249
272635.MYPU_0530 272635.MYPU_5480 291
272635.MYPU_0530 272635.MYPU_5500 361
272635.MYPU_0530 272635.MYPU_5510 201
272635.MYPU_0530 272635.MYPU_5530 249
272635.MYPU_0530 272635.MYPU_5560 198
272635.MYPU_0530 272635.MYPU_5610 166
272635.MYPU_0530 272635.MYPU_5660 221
272635.MYPU_0530 272635.MYPU_5720 220
272635.MYPU_0530 272635.MYPU_5750 279
272635.MYPU_0530 272635.MYPU_5830 193
272635.MYPU_0530 272635.MYPU_5900 194
272635.MYPU_0530 272635.MYPU_6100 178
272635.MYPU_0530 272635.MYPU_6130 270
272635.MYPU_0530 272635.MYPU_6170 172
272635.MYPU_0530 272635.MYPU_6180 172
272635.MYPU_0530 272635.MYPU_6210 168
272635.MYPU_0530 272635.MYPU_6370 187
272635.MYPU_0530 272635.MYPU_6470 225
272635.MYPU_0530 272635.MYPU_6570 454
272635.MYPU_0530 272635.MYPU_6590 287
272635.MYPU_0530 272635.MYPU_6670 393
272635.MYPU_0530 272635.MYPU_6740 301
272635.MYPU_0530 272635.MYPU_6850 424
272635.MYPU_0530 272635.MYPU_6980 341
272635.MYPU_0530 272635.MYPU_7140 702
272635.MYPU_0530 272635.MYPU_7190 823
272635.MYPU_0530 272635.MYPU_7200 706
272635.MYPU_0530 272635.MYPU_7300 221
272635.MYPU_0530 272635.MYPU_7330 158
272635.MYPU_0530 272635.MYPU_7370 189
272635.MYPU_0530 272635.MYPU_7390 573
272635.MYPU_0530 272635.MYPU_7410 184
272635.MYPU_0530 272635.MYPU_7420 184
272635.MYPU_0530 272635.MYPU_7450 249
272635.MYPU_0530 272635.MYPU_7460 249
272635.MYPU_0530 272635.MYPU_7680 341
272635.MYPU_0530 272635.MYPU_7790 170
272635.MYPU_0530 272635.MYPU_7800 365
272635.MYPU_0530 272635.MYPU_7820 464
272635.MYPU_0540 272635.MYPU_0020 206
272635.MYPU_0540 272635.MYPU_0080 578
272635.MYPU_0540 272635.MYPU_0140 634
272635.MYPU_0540 272635.MYPU_0150 464
272635.MYPU_0540 272635.MYPU_0320 255
272635.MYPU_0540 272635.MYPU_0340 307
272635.MYPU_0540 272635.MYPU_0420 269
272635.MYPU_0540 272635.MYPU_0430 269
272635.MYPU_0540 272635.MYPU_0440 269
272635.MYPU_0540 272635.MYPU_0450 396
272635.MYPU_0540 272635.MYPU_0460 490
272635.MYPU_0540 272635.MYPU_0480 530
272635.MYPU_0540 272635.MYPU_0490 851
272635.MYPU_0540 272635.MYPU_0500 808
272635.MYPU_0540 272635.MYPU_0510 877
272635.MYPU_0540 272635.MYPU_0520 915
272635.MYPU_0540 272635.MYPU_0530 925
272635.MYPU_0540 272635.MYPU_0690 305
272635.MYPU_0540 272635.MYPU_0930 228
272635.MYPU_0540 272635.MYPU_0950 396
272635.MYPU_0540 272635.MYPU_0960 172
272635.MYPU_0540 272635.MYPU_1040 182
272635.MYPU_0540 272635.MYPU_1180 393
272635.MYPU_0540 272635.MYPU_1190 266
272635.MYPU_0540 272635.MYPU_1270 496
272635.MYPU_0540 272635.MYPU_1280 271
272635.MYPU_0540 272635.MYPU_1400 500
272635.MYPU_0540 272635.MYPU_1440 206
272635.MYPU_0540 272635.MYPU_1450 384
272635.MYPU_0540 272635.MYPU_1620 336
272635.MYPU_0540 272635.MYPU_1650 301
272635.MYPU_0540 272635.MYPU_1710 385
272635.MYPU_0540 272635.MYPU_1770 318
272635.MYPU_0540 272635.MYPU_1780 499
272635.MYPU_0540 272635.MYPU_1810 195
272635.MYPU_0540 272635.MYPU_1820 334
272635.MYPU_0540 272635.MYPU_1840 345
272635.MYPU_0540 272635.MYPU_2030 162
272635.MYPU_0540 272635.MYPU_2520 396
272635.MYPU_0540 272635.MYPU_2530 308
272635.MYPU_0540 272635.MYPU_2560 194
272635.MYPU_0540 272635.MYPU_2860 194
272635.MYPU_0540 272635.MYPU_2980 361
272635.MYPU_0540 272635.MYPU_3040 279
272635.MYPU_0540 272635.MYPU_3060 432
272635.MYPU_0540 272635.MYPU_3150 196
272635.MYPU_0540 272635.MYPU_3240 196
272635.MYPU_0540 272635.MYPU_3260 220
272635.MYPU_0540 272635.MYPU_3290 174
272635.MYPU_0540 272635.MYPU_3300 174
272635.MYPU_0540 272635.MYPU_3420 424
272635.MYPU_0540 272635.MYPU_3520 468
272635.MYPU_0540 272635.MYPU_3530 355
272635.MYPU_0540 272635.MYPU_3730 175
272635.MYPU_0540 272635.MYPU_3780 255
272635.MYPU_0540 272635.MYPU_3860 351
272635.MYPU_0540 272635.MYPU_3870 374
272635.MYPU_0540 272635.MYPU_3880 265
272635.MYPU_0540 272635.MYPU_3890 200
272635.MYPU_0540 272635.MYPU_4010 200
272635.MYPU_0540 272635.MYPU_4280 167
272635.MYPU_0540 272635.MYPU_4290 175
272635.MYPU_0540 272635.MYPU_4300 186
272635.MYPU_0540 272635.MYPU_4430 255
272635.MYPU_0540 272635.MYPU_4620 264
272635.MYPU_0540 272635.MYPU_4670 493
272635.MYPU_0540 272635.MYPU_4680 618
272635.MYPU_0540 272635.MYPU_4690 424
272635.MYPU_0540 272635.MYPU_4720 472
272635.MYPU_0540 272635.MYPU_4850 238
272635.MYPU_0540 272635.MYPU_4900 500
272635.MYPU_0540 272635.MYPU_5110 195
272635.MYPU_0540 272635.MYPU_5360 634
272635.MYPU_0540 272635.MYPU_5420 269
272635.MYPU_0540 272635.MYPU_5500 332
272635.MYPU_0540 272635.MYPU_5510 256
272635.MYPU_0540 272635.MYPU_5530 266
272635.MYPU_0540 272635.MYPU_6010 626
272635.MYPU_0540 272635.MYPU_6020 424
272635.MYPU_0540 272635.MYPU_6030 267
272635.MYPU_0540 272635.MYPU_6130 232
272635.MYPU_0540 272635.MYPU_6230 298
272635.MYPU_0540 272635.MYPU_6680 152
272635.MYPU_0540 272635.MYPU_6750 163
272635.MYPU_0540 272635.MYPU_6870 247
272635.MYPU_0540 272635.MYPU_6880 504
272635.MYPU_0540 272635.MYPU_6900 301
272635.MYPU_0540 272635.MYPU_7070 345
272635.MYPU_0540 272635.MYPU_7130 307
272635.MYPU_0540 272635.MYPU_7140 301
272635.MYPU_0540 272635.MYPU_7160 194
272635.MYPU_0540 272635.MYPU_7810 161
272635.MYPU_0550 272635.MYPU_0010 251
272635.MYPU_0550 272635.MYPU_0020 251
272635.MYPU_0550 272635.MYPU_0450 192
272635.MYPU_0550 272635.MYPU_0520 967
272635.MYPU_0550 272635.MYPU_0560 853
272635.MYPU_0550 272635.MYPU_0570 556
272635.MYPU_0550 272635.MYPU_0870 490
272635.MYPU_0550 272635.MYPU_0890 901
272635.MYPU_0550 272635.MYPU_0950 489
272635.MYPU_0550 272635.MYPU_1050 279
272635.MYPU_0550 272635.MYPU_1300 692
272635.MYPU_0550 272635.MYPU_1420 159
272635.MYPU_0550 272635.MYPU_1450 385
272635.MYPU_0550 272635.MYPU_1470 285
272635.MYPU_0550 272635.MYPU_1620 692
272635.MYPU_0550 272635.MYPU_1680 500
272635.MYPU_0550 272635.MYPU_1880 268
272635.MYPU_0550 272635.MYPU_2120 248
272635.MYPU_0550 272635.MYPU_2200 900
272635.MYPU_0550 272635.MYPU_2280 694
272635.MYPU_0550 272635.MYPU_2400 197
272635.MYPU_0550 272635.MYPU_2420 240
272635.MYPU_0550 272635.MYPU_2780 899
272635.MYPU_0550 272635.MYPU_3070 248
272635.MYPU_0550 272635.MYPU_3080 172
272635.MYPU_0550 272635.MYPU_3150 903
272635.MYPU_0550 272635.MYPU_3220 903
272635.MYPU_0550 272635.MYPU_3260 192
272635.MYPU_0550 272635.MYPU_3350 949
272635.MYPU_0550 272635.MYPU_3750 250
272635.MYPU_0550 272635.MYPU_3790 907
272635.MYPU_0550 272635.MYPU_4300 250
272635.MYPU_0550 272635.MYPU_4730 719
272635.MYPU_0550 272635.MYPU_4830 899
272635.MYPU_0550 272635.MYPU_4900 308
272635.MYPU_0550 272635.MYPU_5250 248
272635.MYPU_0550 272635.MYPU_5380 901
272635.MYPU_0550 272635.MYPU_5510 899
272635.MYPU_0550 272635.MYPU_5520 800
272635.MYPU_0550 272635.MYPU_5670 899
272635.MYPU_0550 272635.MYPU_5680 277
272635.MYPU_0550 272635.MYPU_6040 248
272635.MYPU_0550 272635.MYPU_6150 220
272635.MYPU_0550 272635.MYPU_6190 156
272635.MYPU_0550 272635.MYPU_6220 694
272635.MYPU_0550 272635.MYPU_6300 352
272635.MYPU_0550 272635.MYPU_6320 694
272635.MYPU_0550 272635.MYPU_6330 694
272635.MYPU_0550 272635.MYPU_6350 694
272635.MYPU_0550 272635.MYPU_6450 950
272635.MYPU_0550 272635.MYPU_6460 902
272635.MYPU_0550 272635.MYPU_6590 295
272635.MYPU_0550 272635.MYPU_6650 694
272635.MYPU_0550 272635.MYPU_6660 703
272635.MYPU_0550 272635.MYPU_6850 260
272635.MYPU_0550 272635.MYPU_6860 187
272635.MYPU_0550 272635.MYPU_6870 900
272635.MYPU_0550 272635.MYPU_6980 184
272635.MYPU_0550 272635.MYPU_7260 250
272635.MYPU_0550 272635.MYPU_7390 251
272635.MYPU_0550 272635.MYPU_7680 184
272635.MYPU_0560 272635.MYPU_0550 853
272635.MYPU_0560 272635.MYPU_0570 563
272635.MYPU_0570 272635.MYPU_0060 185
272635.MYPU_0570 272635.MYPU_0550 556
272635.MYPU_0570 272635.MYPU_0560 563
272635.MYPU_0570 272635.MYPU_0580 292
272635.MYPU_0570 272635.MYPU_0920 157
272635.MYPU_0570 272635.MYPU_0950 189
272635.MYPU_0570 272635.MYPU_1080 277
272635.MYPU_0570 272635.MYPU_1410 165
272635.MYPU_0570 272635.MYPU_1760 164
272635.MYPU_0570 272635.MYPU_1950 253
272635.MYPU_0570 272635.MYPU_2070 217
272635.MYPU_0570 272635.MYPU_2140 163
272635.MYPU_0570 272635.MYPU_2300 170
272635.MYPU_0570 272635.MYPU_2330 183
272635.MYPU_0570 272635.MYPU_2500 291
272635.MYPU_0570 272635.MYPU_2560 224
272635.MYPU_0570 272635.MYPU_2990 227
272635.MYPU_0570 272635.MYPU_3080 154
272635.MYPU_0570 272635.MYPU_3180 170
272635.MYPU_0570 272635.MYPU_3230 153
272635.MYPU_0570 272635.MYPU_3470 230
272635.MYPU_0570 272635.MYPU_3560 547
272635.MYPU_0570 272635.MYPU_3710 601
272635.MYPU_0570 272635.MYPU_3840 322
272635.MYPU_0570 272635.MYPU_4060 167
272635.MYPU_0570 272635.MYPU_4130 150
272635.MYPU_0570 272635.MYPU_5020 228
272635.MYPU_0570 272635.MYPU_5210 693
272635.MYPU_0570 272635.MYPU_5250 191
272635.MYPU_0570 272635.MYPU_5610 249
272635.MYPU_0570 272635.MYPU_6370 242
272635.MYPU_0570 272635.MYPU_6690 236
272635.MYPU_0570 272635.MYPU_7090 470
272635.MYPU_0570 272635.MYPU_7670 253
272635.MYPU_0580 272635.MYPU_0010 309
272635.MYPU_0580 272635.MYPU_0070 648
272635.MYPU_0580 272635.MYPU_0240 231
272635.MYPU_0580 272635.MYPU_0270 207
272635.MYPU_0580 272635.MYPU_0570 292
272635.MYPU_0580 272635.MYPU_0590 450
272635.MYPU_0580 272635.MYPU_0600 450
272635.MYPU_0580 272635.MYPU_0620 359
272635.MYPU_0580 272635.MYPU_1250 162
272635.MYPU_0580 272635.MYPU_1330 512
272635.MYPU_0580 272635.MYPU_1930 282
272635.MYPU_0580 272635.MYPU_1950 158
272635.MYPU_0580 272635.MYPU_1970 198
272635.MYPU_0580 272635.MYPU_2300 201
272635.MYPU_0580 272635.MYPU_2330 335
272635.MYPU_0580 272635.MYPU_2450 182
272635.MYPU_0580 272635.MYPU_2500 542
272635.MYPU_0580 272635.MYPU_2560 185
272635.MYPU_0580 272635.MYPU_2590 222
272635.MYPU_0580 272635.MYPU_3080 214
272635.MYPU_0580 272635.MYPU_3160 302
272635.MYPU_0580 272635.MYPU_3200 280
272635.MYPU_0580 272635.MYPU_3250 153
272635.MYPU_0580 272635.MYPU_3380 425
272635.MYPU_0580 272635.MYPU_3560 217
272635.MYPU_0580 272635.MYPU_3820 190
272635.MYPU_0580 272635.MYPU_4200 165
272635.MYPU_0580 272635.MYPU_4220 213
272635.MYPU_0580 272635.MYPU_4480 186
272635.MYPU_0580 272635.MYPU_4530 234
272635.MYPU_0580 272635.MYPU_4760 325
272635.MYPU_0580 272635.MYPU_4840 154
272635.MYPU_0580 272635.MYPU_5020 221
272635.MYPU_0580 272635.MYPU_5210 325
272635.MYPU_0580 272635.MYPU_5460 164
272635.MYPU_0580 272635.MYPU_5590 197
272635.MYPU_0580 272635.MYPU_6060 283
272635.MYPU_0580 272635.MYPU_6270 163
272635.MYPU_0580 272635.MYPU_6830 210
272635.MYPU_0580 272635.MYPU_7090 523
272635.MYPU_0580 272635.MYPU_7190 229
272635.MYPU_0580 272635.MYPU_7670 301
272635.MYPU_0590 272635.MYPU_0580 450
272635.MYPU_0590 272635.MYPU_0600 865
272635.MYPU_0600 272635.MYPU_0580 450
272635.MYPU_0600 272635.MYPU_0590 865
272635.MYPU_0610 272635.MYPU_0620 783
272635.MYPU_0610 272635.MYPU_0630 424
272635.MYPU_0610 272635.MYPU_0640 424
272635.MYPU_0610 272635.MYPU_0650 400
272635.MYPU_0610 272635.MYPU_0660 379
272635.MYPU_0610 272635.MYPU_0670 229
272635.MYPU_0620 272635.MYPU_0040 209
272635.MYPU_0620 272635.MYPU_0120 159
272635.MYPU_0620 272635.MYPU_0490 173
272635.MYPU_0620 272635.MYPU_0580 359
272635.MYPU_0620 272635.MYPU_0610 783
272635.MYPU_0620 272635.MYPU_0630 460
272635.MYPU_0620 272635.MYPU_0640 460
272635.MYPU_0620 272635.MYPU_0650 433
272635.MYPU_0620 272635.MYPU_0660 410
272635.MYPU_0620 272635.MYPU_0670 241
272635.MYPU_0620 272635.MYPU_1080 150
272635.MYPU_0620 272635.MYPU_1760 228
272635.MYPU_0620 272635.MYPU_1930 153
272635.MYPU_0620 272635.MYPU_1970 233
272635.MYPU_0620 272635.MYPU_2030 216
272635.MYPU_0620 272635.MYPU_2040 182
272635.MYPU_0620 272635.MYPU_2070 483
272635.MYPU_0620 272635.MYPU_2500 322
272635.MYPU_0620 272635.MYPU_2960 157
272635.MYPU_0620 272635.MYPU_2990 445
272635.MYPU_0620 272635.MYPU_3230 162
272635.MYPU_0620 272635.MYPU_3350 270
272635.MYPU_0620 272635.MYPU_3560 185
272635.MYPU_0620 272635.MYPU_4160 198
272635.MYPU_0620 272635.MYPU_4460 252
272635.MYPU_0620 272635.MYPU_4660 409
272635.MYPU_0620 272635.MYPU_5020 213
272635.MYPU_0620 272635.MYPU_5590 190
272635.MYPU_0620 272635.MYPU_5660 266
272635.MYPU_0620 272635.MYPU_6550 183
272635.MYPU_0620 272635.MYPU_7200 374
272635.MYPU_0630 272635.MYPU_0610 424
272635.MYPU_0630 272635.MYPU_0620 460
272635.MYPU_0630 272635.MYPU_0640 865
272635.MYPU_0630 272635.MYPU_0650 804
272635.MYPU_0630 272635.MYPU_0660 752
272635.MYPU_0630 272635.MYPU_0670 368
272635.MYPU_0640 272635.MYPU_0150 253
272635.MYPU_0640 272635.MYPU_0410 157
272635.MYPU_0640 272635.MYPU_0420 166
272635.MYPU_0640 272635.MYPU_0490 178
272635.MYPU_0640 272635.MYPU_0610 424
272635.MYPU_0640 272635.MYPU_0620 460
272635.MYPU_0640 272635.MYPU_0630 865
272635.MYPU_0640 272635.MYPU_0650 804
272635.MYPU_0640 272635.MYPU_0660 770
272635.MYPU_0640 272635.MYPU_0670 368
272635.MYPU_0640 272635.MYPU_0880 176
272635.MYPU_0640 272635.MYPU_1040 150
272635.MYPU_0640 272635.MYPU_1070 431
272635.MYPU_0640 272635.MYPU_1540 191
272635.MYPU_0640 272635.MYPU_1660 157
272635.MYPU_0640 272635.MYPU_1830 244
272635.MYPU_0640 272635.MYPU_2970 332
272635.MYPU_0640 272635.MYPU_3480 271
272635.MYPU_0640 272635.MYPU_3900 200
272635.MYPU_0640 272635.MYPU_4020 200
272635.MYPU_0640 272635.MYPU_4610 196
272635.MYPU_0640 272635.MYPU_4710 303
272635.MYPU_0640 272635.MYPU_4730 193
272635.MYPU_0640 272635.MYPU_4900 296
272635.MYPU_0640 272635.MYPU_4910 176
272635.MYPU_0640 272635.MYPU_4970 201
272635.MYPU_0640 272635.MYPU_5320 161
272635.MYPU_0640 272635.MYPU_5330 190
272635.MYPU_0640 272635.MYPU_5700 186
272635.MYPU_0640 272635.MYPU_6090 342
272635.MYPU_0640 272635.MYPU_6610 332
272635.MYPU_0640 272635.MYPU_6740 192
272635.MYPU_0640 272635.MYPU_6820 266
272635.MYPU_0640 272635.MYPU_7040 172
272635.MYPU_0640 272635.MYPU_7050 172
272635.MYPU_0640 272635.MYPU_7130 175
272635.MYPU_0640 272635.MYPU_7190 168
272635.MYPU_0640 272635.MYPU_7450 250
272635.MYPU_0640 272635.MYPU_7590 253
272635.MYPU_0640 272635.MYPU_7740 355
272635.MYPU_0650 272635.MYPU_0190 467
272635.MYPU_0650 272635.MYPU_0530 169
272635.MYPU_0650 272635.MYPU_0610 400
272635.MYPU_0650 272635.MYPU_0620 433
272635.MYPU_0650 272635.MYPU_0630 804
272635.MYPU_0650 272635.MYPU_0640 804
272635.MYPU_0650 272635.MYPU_0660 809
272635.MYPU_0650 272635.MYPU_0670 390
272635.MYPU_0650 272635.MYPU_1530 150
272635.MYPU_0650 272635.MYPU_2450 166
272635.MYPU_0650 272635.MYPU_2790 317
272635.MYPU_0650 272635.MYPU_3230 436
272635.MYPU_0650 272635.MYPU_3470 195
272635.MYPU_0650 272635.MYPU_3480 201
272635.MYPU_0650 272635.MYPU_3820 164
272635.MYPU_0650 272635.MYPU_4370 204
272635.MYPU_0650 272635.MYPU_4480 230
272635.MYPU_0650 272635.MYPU_4790 165
272635.MYPU_0650 272635.MYPU_4820 317
272635.MYPU_0650 272635.MYPU_5150 274
272635.MYPU_0650 272635.MYPU_6470 362
272635.MYPU_0650 272635.MYPU_6500 350
272635.MYPU_0650 272635.MYPU_6510 263
272635.MYPU_0650 272635.MYPU_6690 163
272635.MYPU_0650 272635.MYPU_6700 238
272635.MYPU_0650 272635.MYPU_6740 352
272635.MYPU_0650 272635.MYPU_6830 217
272635.MYPU_0650 272635.MYPU_7170 172
272635.MYPU_0650 272635.MYPU_7290 442
272635.MYPU_0650 272635.MYPU_7530 160
272635.MYPU_0650 272635.MYPU_7740 163
272635.MYPU_0660 272635.MYPU_0410 151
272635.MYPU_0660 272635.MYPU_0420 166
272635.MYPU_0660 272635.MYPU_0610 379
272635.MYPU_0660 272635.MYPU_0620 410
272635.MYPU_0660 272635.MYPU_0630 752
272635.MYPU_0660 272635.MYPU_0640 770
272635.MYPU_0660 272635.MYPU_0650 809
272635.MYPU_0660 272635.MYPU_0670 411
272635.MYPU_0660 272635.MYPU_0830 181
272635.MYPU_0660 272635.MYPU_0840 158
272635.MYPU_0660 272635.MYPU_1040 150
272635.MYPU_0660 272635.MYPU_1660 157
272635.MYPU_0660 272635.MYPU_1830 244
272635.MYPU_0660 272635.MYPU_2170 160
272635.MYPU_0660 272635.MYPU_2970 332
272635.MYPU_0660 272635.MYPU_3480 421
272635.MYPU_0660 272635.MYPU_3860 256
272635.MYPU_0660 272635.MYPU_3900 200
272635.MYPU_0660 272635.MYPU_4020 200
272635.MYPU_0660 272635.MYPU_4350 154
272635.MYPU_0660 272635.MYPU_4610 196
272635.MYPU_0660 272635.MYPU_4730 193
272635.MYPU_0660 272635.MYPU_5320 161
272635.MYPU_0660 272635.MYPU_5330 190
272635.MYPU_0660 272635.MYPU_5700 297
272635.MYPU_0660 272635.MYPU_6090 179
272635.MYPU_0660 272635.MYPU_6260 266
272635.MYPU_0660 272635.MYPU_6610 332
272635.MYPU_0660 272635.MYPU_6740 192
272635.MYPU_0660 272635.MYPU_6930 150
272635.MYPU_0660 272635.MYPU_7040 172
272635.MYPU_0660 272635.MYPU_7050 172
272635.MYPU_0660 272635.MYPU_7190 168
272635.MYPU_0660 272635.MYPU_7410 153
272635.MYPU_0660 272635.MYPU_7450 250
272635.MYPU_0660 272635.MYPU_7590 250
272635.MYPU_0660 272635.MYPU_7660 150
272635.MYPU_0660 272635.MYPU_7730 268
272635.MYPU_0660 272635.MYPU_7740 210
272635.MYPU_0670 272635.MYPU_0610 229
272635.MYPU_0670 272635.MYPU_0620 241
272635.MYPU_0670 272635.MYPU_0630 368
272635.MYPU_0670 272635.MYPU_0640 368
272635.MYPU_0670 272635.MYPU_0650 390
272635.MYPU_0670 272635.MYPU_0660 411
272635.MYPU_0680 272635.MYPU_0020 237
272635.MYPU_0680 272635.MYPU_0210 203
272635.MYPU_0680 272635.MYPU_0520 266
272635.MYPU_0680 272635.MYPU_0690 721
272635.MYPU_0680 272635.MYPU_0950 232
272635.MYPU_0680 272635.MYPU_0960 272
272635.MYPU_0680 272635.MYPU_0990 191
272635.MYPU_0680 272635.MYPU_1520 691
272635.MYPU_0680 272635.MYPU_1550 324
272635.MYPU_0680 272635.MYPU_1650 246
272635.MYPU_0680 272635.MYPU_1680 305
272635.MYPU_0680 272635.MYPU_2000 305
272635.MYPU_0680 272635.MYPU_2230 171
272635.MYPU_0680 272635.MYPU_2470 224
272635.MYPU_0680 272635.MYPU_2540 270
272635.MYPU_0680 272635.MYPU_2570 307
272635.MYPU_0680 272635.MYPU_2580 213
272635.MYPU_0680 272635.MYPU_3060 304
272635.MYPU_0680 272635.MYPU_3470 630
272635.MYPU_0680 272635.MYPU_3480 582
272635.MYPU_0680 272635.MYPU_3530 251
272635.MYPU_0680 272635.MYPU_4250 191
272635.MYPU_0680 272635.MYPU_4880 275
272635.MYPU_0680 272635.MYPU_5160 452
272635.MYPU_0680 272635.MYPU_5190 663
272635.MYPU_0680 272635.MYPU_5380 156
272635.MYPU_0680 272635.MYPU_5870 336
272635.MYPU_0680 272635.MYPU_5890 306
272635.MYPU_0680 272635.MYPU_6090 274
272635.MYPU_0680 272635.MYPU_6120 399
272635.MYPU_0680 272635.MYPU_6230 195
272635.MYPU_0680 272635.MYPU_6300 163
272635.MYPU_0680 272635.MYPU_6410 191
272635.MYPU_0680 272635.MYPU_6850 308
272635.MYPU_0680 272635.MYPU_6980 184
272635.MYPU_0680 272635.MYPU_7130 355
272635.MYPU_0680 272635.MYPU_7450 248
272635.MYPU_0680 272635.MYPU_7460 250
272635.MYPU_0680 272635.MYPU_7610 252
272635.MYPU_0680 272635.MYPU_7680 184
272635.MYPU_0680 272635.MYPU_7720 248
272635.MYPU_0680 272635.MYPU_7790 693
272635.MYPU_0680 272635.MYPU_7820 305
272635.MYPU_0690 272635.MYPU_0020 312
272635.MYPU_0690 272635.MYPU_0030 183
272635.MYPU_0690 272635.MYPU_0090 277
272635.MYPU_0690 272635.MYPU_0100 614
272635.MYPU_0690 272635.MYPU_0150 193
272635.MYPU_0690 272635.MYPU_0450 199
272635.MYPU_0690 272635.MYPU_0540 305
272635.MYPU_0690 272635.MYPU_0680 721
272635.MYPU_0690 272635.MYPU_0870 166
272635.MYPU_0690 272635.MYPU_0880 582
272635.MYPU_0690 272635.MYPU_0930 242
272635.MYPU_0690 272635.MYPU_0950 188
272635.MYPU_0690 272635.MYPU_0990 252
272635.MYPU_0690 272635.MYPU_1040 177
272635.MYPU_0690 272635.MYPU_1130 192
272635.MYPU_0690 272635.MYPU_1140 165
272635.MYPU_0690 272635.MYPU_1180 251
272635.MYPU_0690 272635.MYPU_1220 583
272635.MYPU_0690 272635.MYPU_1270 282
272635.MYPU_0690 272635.MYPU_1300 692
272635.MYPU_0690 272635.MYPU_1470 186
272635.MYPU_0690 272635.MYPU_1530 226
272635.MYPU_0690 272635.MYPU_1550 341
272635.MYPU_0690 272635.MYPU_1630 208
272635.MYPU_0690 272635.MYPU_1650 201
272635.MYPU_0690 272635.MYPU_1660 355
272635.MYPU_0690 272635.MYPU_1680 397
272635.MYPU_0690 272635.MYPU_1690 158
272635.MYPU_0690 272635.MYPU_1710 485
272635.MYPU_0690 272635.MYPU_1780 180
272635.MYPU_0690 272635.MYPU_1820 276
272635.MYPU_0690 272635.MYPU_1830 278
272635.MYPU_0690 272635.MYPU_1880 151
272635.MYPU_0690 272635.MYPU_2030 366
272635.MYPU_0690 272635.MYPU_2050 690
272635.MYPU_0690 272635.MYPU_2090 214
272635.MYPU_0690 272635.MYPU_2230 199
272635.MYPU_0690 272635.MYPU_2430 152
272635.MYPU_0690 272635.MYPU_2520 446
272635.MYPU_0690 272635.MYPU_2530 172
272635.MYPU_0690 272635.MYPU_2570 198
272635.MYPU_0690 272635.MYPU_2650 184
272635.MYPU_0690 272635.MYPU_2670 178
272635.MYPU_0690 272635.MYPU_2710 200
272635.MYPU_0690 272635.MYPU_2890 164
272635.MYPU_0690 272635.MYPU_2900 483
272635.MYPU_0690 272635.MYPU_2980 199
272635.MYPU_0690 272635.MYPU_3040 180
272635.MYPU_0690 272635.MYPU_3060 764
272635.MYPU_0690 272635.MYPU_3270 267
272635.MYPU_0690 272635.MYPU_3280 568
272635.MYPU_0690 272635.MYPU_3290 308
272635.MYPU_0690 272635.MYPU_3330 205
272635.MYPU_0690 272635.MYPU_3370 236
272635.MYPU_0690 272635.MYPU_3420 256
272635.MYPU_0690 272635.MYPU_3480 318
272635.MYPU_0690 272635.MYPU_3510 708
272635.MYPU_0690 272635.MYPU_3530 756
272635.MYPU_0690 272635.MYPU_3720 188
272635.MYPU_0690 272635.MYPU_3730 186
272635.MYPU_0690 272635.MYPU_3790 154
272635.MYPU_0690 272635.MYPU_3900 187
272635.MYPU_0690 272635.MYPU_4020 187
272635.MYPU_0690 272635.MYPU_4050 473
272635.MYPU_0690 272635.MYPU_4130 242
272635.MYPU_0690 272635.MYPU_4250 265
272635.MYPU_0690 272635.MYPU_4280 302
272635.MYPU_0690 272635.MYPU_4290 367
272635.MYPU_0690 272635.MYPU_4300 184
272635.MYPU_0690 272635.MYPU_4420 184
272635.MYPU_0690 272635.MYPU_4510 230
272635.MYPU_0690 272635.MYPU_4530 262
272635.MYPU_0690 272635.MYPU_4540 673
272635.MYPU_0690 272635.MYPU_4560 270
272635.MYPU_0690 272635.MYPU_4670 193
272635.MYPU_0690 272635.MYPU_4680 163
272635.MYPU_0690 272635.MYPU_4690 213
272635.MYPU_0690 272635.MYPU_4700 218
272635.MYPU_0690 272635.MYPU_4710 254
272635.MYPU_0690 272635.MYPU_4850 359
272635.MYPU_0690 272635.MYPU_4880 184
272635.MYPU_0690 272635.MYPU_4900 158
272635.MYPU_0690 272635.MYPU_4950 349
272635.MYPU_0690 272635.MYPU_4960 631
272635.MYPU_0690 272635.MYPU_5060 167
272635.MYPU_0690 272635.MYPU_5110 172
272635.MYPU_0690 272635.MYPU_5130 327
272635.MYPU_0690 272635.MYPU_5160 185
272635.MYPU_0690 272635.MYPU_5180 366
272635.MYPU_0690 272635.MYPU_5190 400
272635.MYPU_0690 272635.MYPU_5330 727
272635.MYPU_0690 272635.MYPU_5390 154
272635.MYPU_0690 272635.MYPU_5410 304
272635.MYPU_0690 272635.MYPU_5450 681
272635.MYPU_0690 272635.MYPU_5460 374
272635.MYPU_0690 272635.MYPU_5500 425
272635.MYPU_0690 272635.MYPU_5530 196
272635.MYPU_0690 272635.MYPU_5570 157
272635.MYPU_0690 272635.MYPU_5600 276
272635.MYPU_0690 272635.MYPU_5610 650
272635.MYPU_0690 272635.MYPU_5620 330
272635.MYPU_0690 272635.MYPU_5630 306
272635.MYPU_0690 272635.MYPU_5660 379
272635.MYPU_0690 272635.MYPU_5680 211
272635.MYPU_0690 272635.MYPU_5690 164
272635.MYPU_0690 272635.MYPU_5700 373
272635.MYPU_0690 272635.MYPU_5710 690
272635.MYPU_0690 272635.MYPU_5720 458
272635.MYPU_0690 272635.MYPU_5730 658
272635.MYPU_0690 272635.MYPU_5740 162
272635.MYPU_0690 272635.MYPU_5750 622
272635.MYPU_0690 272635.MYPU_5760 690
272635.MYPU_0690 272635.MYPU_5770 196
272635.MYPU_0690 272635.MYPU_5780 338
272635.MYPU_0690 272635.MYPU_5790 178
272635.MYPU_0690 272635.MYPU_5800 339
272635.MYPU_0690 272635.MYPU_5810 707
272635.MYPU_0690 272635.MYPU_5830 339
272635.MYPU_0690 272635.MYPU_5840 339
272635.MYPU_0690 272635.MYPU_5850 665
272635.MYPU_0690 272635.MYPU_5860 672
272635.MYPU_0690 272635.MYPU_5870 689
272635.MYPU_0690 272635.MYPU_5890 368
272635.MYPU_0690 272635.MYPU_5900 367
272635.MYPU_0690 272635.MYPU_6010 158
272635.MYPU_0690 272635.MYPU_6020 150
272635.MYPU_0690 272635.MYPU_6080 169
272635.MYPU_0690 272635.MYPU_6090 314
272635.MYPU_0690 272635.MYPU_6110 150
272635.MYPU_0690 272635.MYPU_6210 452
272635.MYPU_0690 272635.MYPU_6240 395
272635.MYPU_0690 272635.MYPU_6410 252
272635.MYPU_0690 272635.MYPU_6530 183
272635.MYPU_0690 272635.MYPU_6550 183
272635.MYPU_0690 272635.MYPU_6580 192
272635.MYPU_0690 272635.MYPU_6660 323
272635.MYPU_0690 272635.MYPU_6720 159
272635.MYPU_0690 272635.MYPU_6820 202
272635.MYPU_0690 272635.MYPU_6850 676
272635.MYPU_0690 272635.MYPU_6870 171
272635.MYPU_0690 272635.MYPU_6890 195
272635.MYPU_0690 272635.MYPU_6900 259
272635.MYPU_0690 272635.MYPU_6960 166
272635.MYPU_0690 272635.MYPU_7030 154
272635.MYPU_0690 272635.MYPU_7040 508
272635.MYPU_0690 272635.MYPU_7100 250
272635.MYPU_0690 272635.MYPU_7160 382
272635.MYPU_0690 272635.MYPU_7200 150
272635.MYPU_0690 272635.MYPU_7330 424
272635.MYPU_0690 272635.MYPU_7390 352
272635.MYPU_0690 272635.MYPU_7460 200
272635.MYPU_0690 272635.MYPU_7590 212
272635.MYPU_0690 272635.MYPU_7610 230
272635.MYPU_0690 272635.MYPU_7710 168
272635.MYPU_0690 272635.MYPU_7790 330
272635.MYPU_0690 272635.MYPU_7800 578
272635.MYPU_0690 272635.MYPU_7820 421
272635.MYPU_0710 272635.MYPU_0720 538
272635.MYPU_0720 272635.MYPU_0710 538
272635.MYPU_0730 272635.MYPU_0740 413
272635.MYPU_0730 272635.MYPU_0750 337
272635.MYPU_0740 272635.MYPU_0730 413
272635.MYPU_0740 272635.MYPU_0750 662
272635.MYPU_0750 272635.MYPU_0730 337
272635.MYPU_0750 272635.MYPU_0740 662
272635.MYPU_0760 272635.MYPU_0770 865
272635.MYPU_0760 272635.MYPU_0780 673
272635.MYPU_0770 272635.MYPU_0760 865
272635.MYPU_0770 272635.MYPU_0780 980
272635.MYPU_0770 272635.MYPU_0810 604
272635.MYPU_0770 272635.MYPU_0820 604
272635.MYPU_0770 272635.MYPU_0830 659
272635.MYPU_0770 272635.MYPU_0840 252
272635.MYPU_0770 272635.MYPU_1220 174
272635.MYPU_0770 272635.MYPU_1320 376
272635.MYPU_0770 272635.MYPU_1560 248
272635.MYPU_0770 272635.MYPU_1770 393
272635.MYPU_0770 272635.MYPU_1870 243
272635.MYPU_0770 272635.MYPU_2030 193
272635.MYPU_0770 272635.MYPU_2050 292
272635.MYPU_0770 272635.MYPU_2960 247
272635.MYPU_0770 272635.MYPU_3150 348
272635.MYPU_0770 272635.MYPU_3260 385
272635.MYPU_0770 272635.MYPU_3730 396
272635.MYPU_0770 272635.MYPU_3960 335
272635.MYPU_0770 272635.MYPU_3970 335
272635.MYPU_0770 272635.MYPU_3980 335
272635.MYPU_0770 272635.MYPU_4310 659
272635.MYPU_0770 272635.MYPU_4320 269
272635.MYPU_0770 272635.MYPU_4330 593
272635.MYPU_0770 272635.MYPU_4340 616
272635.MYPU_0770 272635.MYPU_4800 335
272635.MYPU_0770 272635.MYPU_5150 456
272635.MYPU_0770 272635.MYPU_6710 396
272635.MYPU_0770 272635.MYPU_6760 719
272635.MYPU_0770 272635.MYPU_6770 242
272635.MYPU_0770 272635.MYPU_6780 571
272635.MYPU_0770 272635.MYPU_6790 651
272635.MYPU_0780 272635.MYPU_0480 161
272635.MYPU_0780 272635.MYPU_0760 673
272635.MYPU_0780 272635.MYPU_0770 980
272635.MYPU_0780 272635.MYPU_0810 604
272635.MYPU_0780 272635.MYPU_0820 668
272635.MYPU_0780 272635.MYPU_0830 659
272635.MYPU_0780 272635.MYPU_0840 252
272635.MYPU_0780 272635.MYPU_1220 174
272635.MYPU_0780 272635.MYPU_1320 376
272635.MYPU_0780 272635.MYPU_1410 165
272635.MYPU_0780 272635.MYPU_1560 248
272635.MYPU_0780 272635.MYPU_1770 393
272635.MYPU_0780 272635.MYPU_1870 243
272635.MYPU_0780 272635.MYPU_2030 193
272635.MYPU_0780 272635.MYPU_2050 292
272635.MYPU_0780 272635.MYPU_2960 247
272635.MYPU_0780 272635.MYPU_3150 348
272635.MYPU_0780 272635.MYPU_3260 385
272635.MYPU_0780 272635.MYPU_3730 396
272635.MYPU_0780 272635.MYPU_3960 335
272635.MYPU_0780 272635.MYPU_3970 335
272635.MYPU_0780 272635.MYPU_3980 335
272635.MYPU_0780 272635.MYPU_4310 659
272635.MYPU_0780 272635.MYPU_4320 260
272635.MYPU_0780 272635.MYPU_4330 593
272635.MYPU_0780 272635.MYPU_4340 616
272635.MYPU_0780 272635.MYPU_4800 335
272635.MYPU_0780 272635.MYPU_5150 456
272635.MYPU_0780 272635.MYPU_6710 396
272635.MYPU_0780 272635.MYPU_6760 719
272635.MYPU_0780 272635.MYPU_6770 260
272635.MYPU_0780 272635.MYPU_6780 571
272635.MYPU_0780 272635.MYPU_6790 651
272635.MYPU_0790 272635.MYPU_0800 653
272635.MYPU_0790 272635.MYPU_0810 575
272635.MYPU_0790 272635.MYPU_0820 348
272635.MYPU_0790 272635.MYPU_0830 307
272635.MYPU_0800 272635.MYPU_0790 653
272635.MYPU_0800 272635.MYPU_0810 755
272635.MYPU_0800 272635.MYPU_0820 434
272635.MYPU_0800 272635.MYPU_0830 377
272635.MYPU_0810 272635.MYPU_0010 173
272635.MYPU_0810 272635.MYPU_0020 177
272635.MYPU_0810 272635.MYPU_0430 270
272635.MYPU_0810 272635.MYPU_0440 247
272635.MYPU_0810 272635.MYPU_0770 604
272635.MYPU_0810 272635.MYPU_0780 604
272635.MYPU_0810 272635.MYPU_0790 575
272635.MYPU_0810 272635.MYPU_0800 755
272635.MYPU_0810 272635.MYPU_0820 945
272635.MYPU_0810 272635.MYPU_0830 885
272635.MYPU_0810 272635.MYPU_0840 345
272635.MYPU_0810 272635.MYPU_0960 184
272635.MYPU_0810 272635.MYPU_1040 156
272635.MYPU_0810 272635.MYPU_1200 249
272635.MYPU_0810 272635.MYPU_1220 200
272635.MYPU_0810 272635.MYPU_1320 378
272635.MYPU_0810 272635.MYPU_1470 391
272635.MYPU_0810 272635.MYPU_1850 247
272635.MYPU_0810 272635.MYPU_1860 247
272635.MYPU_0810 272635.MYPU_1870 346
272635.MYPU_0810 272635.MYPU_1960 248
272635.MYPU_0810 272635.MYPU_2230 163
272635.MYPU_0810 272635.MYPU_2380 276
272635.MYPU_0810 272635.MYPU_2460 248
272635.MYPU_0810 272635.MYPU_3260 357
272635.MYPU_0810 272635.MYPU_3420 157
272635.MYPU_0810 272635.MYPU_3510 414
272635.MYPU_0810 272635.MYPU_3960 318
272635.MYPU_0810 272635.MYPU_3970 318
272635.MYPU_0810 272635.MYPU_3980 318
272635.MYPU_0810 272635.MYPU_4040 160
272635.MYPU_0810 272635.MYPU_4300 397
272635.MYPU_0810 272635.MYPU_4310 814
272635.MYPU_0810 272635.MYPU_4320 721
272635.MYPU_0810 272635.MYPU_4340 814
272635.MYPU_0810 272635.MYPU_4800 318
272635.MYPU_0810 272635.MYPU_4930 155
272635.MYPU_0810 272635.MYPU_5230 160
272635.MYPU_0810 272635.MYPU_5380 208
272635.MYPU_0810 272635.MYPU_5460 154
272635.MYPU_0810 272635.MYPU_5680 156
272635.MYPU_0810 272635.MYPU_5990 394
272635.MYPU_0810 272635.MYPU_6210 275
272635.MYPU_0810 272635.MYPU_6450 397
272635.MYPU_0810 272635.MYPU_6660 249
272635.MYPU_0810 272635.MYPU_6740 156
272635.MYPU_0810 272635.MYPU_6760 837
272635.MYPU_0810 272635.MYPU_6770 602
272635.MYPU_0810 272635.MYPU_6790 814
272635.MYPU_0810 272635.MYPU_7390 188
272635.MYPU_0810 272635.MYPU_7710 397
272635.MYPU_0810 272635.MYPU_7790 182
272635.MYPU_0820 272635.MYPU_0010 173
272635.MYPU_0820 272635.MYPU_0020 177
272635.MYPU_0820 272635.MYPU_0430 270
272635.MYPU_0820 272635.MYPU_0440 247
272635.MYPU_0820 272635.MYPU_0770 604
272635.MYPU_0820 272635.MYPU_0780 668
272635.MYPU_0820 272635.MYPU_0790 348
272635.MYPU_0820 272635.MYPU_0800 434
272635.MYPU_0820 272635.MYPU_0810 945
272635.MYPU_0820 272635.MYPU_0830 945
272635.MYPU_0820 272635.MYPU_0840 345
272635.MYPU_0820 272635.MYPU_0960 184
272635.MYPU_0820 272635.MYPU_1040 156
272635.MYPU_0820 272635.MYPU_1200 249
272635.MYPU_0820 272635.MYPU_1220 200
272635.MYPU_0820 272635.MYPU_1320 378
272635.MYPU_0820 272635.MYPU_1470 391
272635.MYPU_0820 272635.MYPU_1850 247
272635.MYPU_0820 272635.MYPU_1860 247
272635.MYPU_0820 272635.MYPU_1870 346
272635.MYPU_0820 272635.MYPU_1960 248
272635.MYPU_0820 272635.MYPU_2230 163
272635.MYPU_0820 272635.MYPU_2380 276
272635.MYPU_0820 272635.MYPU_2460 248
272635.MYPU_0820 272635.MYPU_3260 357
272635.MYPU_0820 272635.MYPU_3420 157
272635.MYPU_0820 272635.MYPU_3510 414
272635.MYPU_0820 272635.MYPU_3960 318
272635.MYPU_0820 272635.MYPU_3970 318
272635.MYPU_0820 272635.MYPU_3980 318
272635.MYPU_0820 272635.MYPU_4040 160
272635.MYPU_0820 272635.MYPU_4300 397
272635.MYPU_0820 272635.MYPU_4310 814
272635.MYPU_0820 272635.MYPU_4320 721
272635.MYPU_0820 272635.MYPU_4340 829
272635.MYPU_0820 272635.MYPU_4800 318
272635.MYPU_0820 272635.MYPU_4930 155
272635.MYPU_0820 272635.MYPU_5230 160
272635.MYPU_0820 272635.MYPU_5380 208
272635.MYPU_0820 272635.MYPU_5460 154
272635.MYPU_0820 272635.MYPU_5680 156
272635.MYPU_0820 272635.MYPU_5990 394
272635.MYPU_0820 272635.MYPU_6210 275
272635.MYPU_0820 272635.MYPU_6450 397
272635.MYPU_0820 272635.MYPU_6660 249
272635.MYPU_0820 272635.MYPU_6740 156
272635.MYPU_0820 272635.MYPU_6760 837
272635.MYPU_0820 272635.MYPU_6770 602
272635.MYPU_0820 272635.MYPU_6790 814
272635.MYPU_0820 272635.MYPU_7390 188
272635.MYPU_0820 272635.MYPU_7710 397
272635.MYPU_0820 272635.MYPU_7790 182
272635.MYPU_0830 272635.MYPU_0360 166
272635.MYPU_0830 272635.MYPU_0430 358
272635.MYPU_0830 272635.MYPU_0440 334
272635.MYPU_0830 272635.MYPU_0660 181
272635.MYPU_0830 272635.MYPU_0770 659
272635.MYPU_0830 272635.MYPU_0780 659
272635.MYPU_0830 272635.MYPU_0790 307
272635.MYPU_0830 272635.MYPU_0800 377
272635.MYPU_0830 272635.MYPU_0810 885
272635.MYPU_0830 272635.MYPU_0820 945
272635.MYPU_0830 272635.MYPU_1200 248
272635.MYPU_0830 272635.MYPU_1220 216
272635.MYPU_0830 272635.MYPU_1320 241
272635.MYPU_0830 272635.MYPU_1850 334
272635.MYPU_0830 272635.MYPU_1860 334
272635.MYPU_0830 272635.MYPU_1870 230
272635.MYPU_0830 272635.MYPU_2550 209
272635.MYPU_0830 272635.MYPU_3260 329
272635.MYPU_0830 272635.MYPU_4300 249
272635.MYPU_0830 272635.MYPU_4320 753
272635.MYPU_0830 272635.MYPU_4330 814
272635.MYPU_0830 272635.MYPU_4710 692
272635.MYPU_0830 272635.MYPU_5150 171
272635.MYPU_0830 272635.MYPU_5230 692
272635.MYPU_0830 272635.MYPU_5560 354
272635.MYPU_0830 272635.MYPU_5930 153
272635.MYPU_0830 272635.MYPU_6590 157
272635.MYPU_0830 272635.MYPU_6770 659
272635.MYPU_0830 272635.MYPU_6780 814
272635.MYPU_0830 272635.MYPU_6890 241
272635.MYPU_0830 272635.MYPU_7200 196
272635.MYPU_0830 272635.MYPU_7670 157
272635.MYPU_0840 272635.MYPU_0430 333
272635.MYPU_0840 272635.MYPU_0440 333
272635.MYPU_0840 272635.MYPU_0660 158
272635.MYPU_0840 272635.MYPU_0770 252
272635.MYPU_0840 272635.MYPU_0780 252
272635.MYPU_0840 272635.MYPU_0810 345
272635.MYPU_0840 272635.MYPU_0820 345
272635.MYPU_0840 272635.MYPU_0850 433
272635.MYPU_0840 272635.MYPU_0860 345
272635.MYPU_0840 272635.MYPU_1200 248
272635.MYPU_0840 272635.MYPU_1220 216
272635.MYPU_0840 272635.MYPU_1320 241
272635.MYPU_0840 272635.MYPU_1850 333
272635.MYPU_0840 272635.MYPU_1860 333
272635.MYPU_0840 272635.MYPU_1870 230
272635.MYPU_0840 272635.MYPU_2120 157
272635.MYPU_0840 272635.MYPU_2330 157
272635.MYPU_0840 272635.MYPU_3260 329
272635.MYPU_0840 272635.MYPU_4300 249
272635.MYPU_0840 272635.MYPU_4320 323
272635.MYPU_0840 272635.MYPU_4330 345
272635.MYPU_0840 272635.MYPU_5560 354
272635.MYPU_0840 272635.MYPU_5930 153
272635.MYPU_0840 272635.MYPU_6250 170
272635.MYPU_0840 272635.MYPU_6260 353
272635.MYPU_0840 272635.MYPU_6770 252
272635.MYPU_0840 272635.MYPU_6780 345
272635.MYPU_0840 272635.MYPU_6940 238
272635.MYPU_0840 272635.MYPU_7200 196
272635.MYPU_0850 272635.MYPU_0840 433
272635.MYPU_0850 272635.MYPU_0860 647
272635.MYPU_0860 272635.MYPU_0010 277
272635.MYPU_0860 272635.MYPU_0170 268
272635.MYPU_0860 272635.MYPU_0220 560
272635.MYPU_0860 272635.MYPU_0510 255
272635.MYPU_0860 272635.MYPU_0840 345
272635.MYPU_0860 272635.MYPU_0850 647
272635.MYPU_0860 272635.MYPU_0960 690
272635.MYPU_0860 272635.MYPU_1050 176
272635.MYPU_0860 272635.MYPU_1060 176
272635.MYPU_0860 272635.MYPU_1130 168
272635.MYPU_0860 272635.MYPU_1140 164
272635.MYPU_0860 272635.MYPU_1150 164
272635.MYPU_0860 272635.MYPU_1160 157
272635.MYPU_0860 272635.MYPU_1190 190
272635.MYPU_0860 272635.MYPU_1310 172
272635.MYPU_0860 272635.MYPU_1320 186
272635.MYPU_0860 272635.MYPU_1460 213
272635.MYPU_0860 272635.MYPU_1470 452
272635.MYPU_0860 272635.MYPU_1560 185
272635.MYPU_0860 272635.MYPU_1590 327
272635.MYPU_0860 272635.MYPU_1800 247
272635.MYPU_0860 272635.MYPU_1880 392
272635.MYPU_0860 272635.MYPU_2040 179
272635.MYPU_0860 272635.MYPU_2520 729
272635.MYPU_0860 272635.MYPU_2620 156
272635.MYPU_0860 272635.MYPU_2670 172
272635.MYPU_0860 272635.MYPU_3050 262
272635.MYPU_0860 272635.MYPU_3060 153
272635.MYPU_0860 272635.MYPU_3100 698
272635.MYPU_0860 272635.MYPU_3420 201
272635.MYPU_0860 272635.MYPU_3510 155
272635.MYPU_0860 272635.MYPU_3530 158
272635.MYPU_0860 272635.MYPU_3720 202
272635.MYPU_0860 272635.MYPU_4280 172
272635.MYPU_0860 272635.MYPU_4290 172
272635.MYPU_0860 272635.MYPU_4300 172
272635.MYPU_0860 272635.MYPU_4510 175
272635.MYPU_0860 272635.MYPU_4530 199
272635.MYPU_0860 272635.MYPU_4540 172
272635.MYPU_0860 272635.MYPU_4580 230
272635.MYPU_0860 272635.MYPU_4670 154
272635.MYPU_0860 272635.MYPU_4680 198
272635.MYPU_0860 272635.MYPU_4700 363
272635.MYPU_0860 272635.MYPU_4760 156
272635.MYPU_0860 272635.MYPU_4770 156
272635.MYPU_0860 272635.MYPU_4820 177
272635.MYPU_0860 272635.MYPU_4850 172
272635.MYPU_0860 272635.MYPU_4890 247
272635.MYPU_0860 272635.MYPU_4930 396
272635.MYPU_0860 272635.MYPU_5320 231
272635.MYPU_0860 272635.MYPU_5330 245
272635.MYPU_0860 272635.MYPU_5450 172
272635.MYPU_0860 272635.MYPU_5460 172
272635.MYPU_0860 272635.MYPU_5910 153
272635.MYPU_0860 272635.MYPU_6130 176
272635.MYPU_0860 272635.MYPU_6210 236
272635.MYPU_0860 272635.MYPU_6570 730
272635.MYPU_0860 272635.MYPU_6580 734
272635.MYPU_0860 272635.MYPU_6590 259
272635.MYPU_0860 272635.MYPU_6650 156
272635.MYPU_0860 272635.MYPU_6920 560
272635.MYPU_0860 272635.MYPU_7040 166
272635.MYPU_0860 272635.MYPU_7090 165
272635.MYPU_0860 272635.MYPU_7100 692
272635.MYPU_0860 272635.MYPU_7200 391
272635.MYPU_0860 272635.MYPU_7290 402
272635.MYPU_0860 272635.MYPU_7390 504
272635.MYPU_0860 272635.MYPU_7780 172
272635.MYPU_0860 272635.MYPU_7820 357
272635.MYPU_0870 272635.MYPU_0020 181
272635.MYPU_0870 272635.MYPU_0030 184
272635.MYPU_0870 272635.MYPU_0040 254
272635.MYPU_0870 272635.MYPU_0080 247
272635.MYPU_0870 272635.MYPU_0100 159
272635.MYPU_0870 272635.MYPU_0150 319
272635.MYPU_0870 272635.MYPU_0450 330
272635.MYPU_0870 272635.MYPU_0490 253
272635.MYPU_0870 272635.MYPU_0500 391
272635.MYPU_0870 272635.MYPU_0550 490
272635.MYPU_0870 272635.MYPU_0690 166
272635.MYPU_0870 272635.MYPU_0880 912
272635.MYPU_0870 272635.MYPU_0890 910
272635.MYPU_0870 272635.MYPU_0900 848
272635.MYPU_0870 272635.MYPU_0910 616
272635.MYPU_0870 272635.MYPU_0920 477
272635.MYPU_0870 272635.MYPU_0960 247
272635.MYPU_0870 272635.MYPU_1240 469
272635.MYPU_0870 272635.MYPU_1270 239
272635.MYPU_0870 272635.MYPU_1300 336
272635.MYPU_0870 272635.MYPU_1400 202
272635.MYPU_0870 272635.MYPU_1420 275
272635.MYPU_0870 272635.MYPU_1470 172
272635.MYPU_0870 272635.MYPU_1560 206
272635.MYPU_0870 272635.MYPU_1620 272
272635.MYPU_0870 272635.MYPU_1650 192
272635.MYPU_0870 272635.MYPU_1770 248
272635.MYPU_0870 272635.MYPU_1780 312
272635.MYPU_0870 272635.MYPU_1800 203
272635.MYPU_0870 272635.MYPU_1830 270
272635.MYPU_0870 272635.MYPU_1840 319
272635.MYPU_0870 272635.MYPU_2030 347
272635.MYPU_0870 272635.MYPU_2090 436
272635.MYPU_0870 272635.MYPU_2120 186
272635.MYPU_0870 272635.MYPU_2230 310
272635.MYPU_0870 272635.MYPU_2260 391
272635.MYPU_0870 272635.MYPU_2400 253
272635.MYPU_0870 272635.MYPU_2470 424
272635.MYPU_0870 272635.MYPU_2590 278
272635.MYPU_0870 272635.MYPU_2600 304
272635.MYPU_0870 272635.MYPU_2610 308
272635.MYPU_0870 272635.MYPU_3100 579
272635.MYPU_0870 272635.MYPU_3150 184
272635.MYPU_0870 272635.MYPU_3270 153
272635.MYPU_0870 272635.MYPU_3300 220
272635.MYPU_0870 272635.MYPU_3330 184
272635.MYPU_0870 272635.MYPU_3370 394
272635.MYPU_0870 272635.MYPU_3470 450
272635.MYPU_0870 272635.MYPU_3480 353
272635.MYPU_0870 272635.MYPU_3510 179
272635.MYPU_0870 272635.MYPU_3520 228
272635.MYPU_0870 272635.MYPU_3580 399
272635.MYPU_0870 272635.MYPU_3780 253
272635.MYPU_0870 272635.MYPU_4050 752
272635.MYPU_0870 272635.MYPU_4290 220
272635.MYPU_0870 272635.MYPU_4530 168
272635.MYPU_0870 272635.MYPU_4540 279
272635.MYPU_0870 272635.MYPU_4580 242
272635.MYPU_0870 272635.MYPU_4700 183
272635.MYPU_0870 272635.MYPU_4710 688
272635.MYPU_0870 272635.MYPU_4730 270
272635.MYPU_0870 272635.MYPU_4860 235
272635.MYPU_0870 272635.MYPU_4890 203
272635.MYPU_0870 272635.MYPU_4940 278
272635.MYPU_0870 272635.MYPU_4950 334
272635.MYPU_0870 272635.MYPU_4960 217
272635.MYPU_0870 272635.MYPU_5130 156
272635.MYPU_0870 272635.MYPU_5190 645
272635.MYPU_0870 272635.MYPU_5250 186
272635.MYPU_0870 272635.MYPU_5310 192
272635.MYPU_0870 272635.MYPU_5370 153
272635.MYPU_0870 272635.MYPU_5380 157
272635.MYPU_0870 272635.MYPU_5450 467
272635.MYPU_0870 272635.MYPU_5460 266
272635.MYPU_0870 272635.MYPU_5560 249
272635.MYPU_0870 272635.MYPU_5600 174
272635.MYPU_0870 272635.MYPU_5610 186
272635.MYPU_0870 272635.MYPU_5670 162
272635.MYPU_0870 272635.MYPU_5690 153
272635.MYPU_0870 272635.MYPU_5700 155
272635.MYPU_0870 272635.MYPU_5730 159
272635.MYPU_0870 272635.MYPU_5740 223
272635.MYPU_0870 272635.MYPU_5750 154
272635.MYPU_0870 272635.MYPU_5760 150
272635.MYPU_0870 272635.MYPU_5770 150
272635.MYPU_0870 272635.MYPU_5800 177
272635.MYPU_0870 272635.MYPU_5810 163
272635.MYPU_0870 272635.MYPU_5830 163
272635.MYPU_0870 272635.MYPU_5850 153
272635.MYPU_0870 272635.MYPU_5860 207
272635.MYPU_0870 272635.MYPU_5890 172
272635.MYPU_0870 272635.MYPU_6040 186
272635.MYPU_0870 272635.MYPU_6100 243
272635.MYPU_0870 272635.MYPU_6220 579
272635.MYPU_0870 272635.MYPU_6440 224
272635.MYPU_0870 272635.MYPU_6450 210
272635.MYPU_0870 272635.MYPU_6560 270
272635.MYPU_0870 272635.MYPU_6650 248
272635.MYPU_0870 272635.MYPU_6730 275
272635.MYPU_0870 272635.MYPU_6740 157
272635.MYPU_0870 272635.MYPU_6820 182
272635.MYPU_0870 272635.MYPU_6870 224
272635.MYPU_0870 272635.MYPU_6960 265
272635.MYPU_0870 272635.MYPU_6980 182
272635.MYPU_0870 272635.MYPU_7070 319
272635.MYPU_0870 272635.MYPU_7190 238
272635.MYPU_0870 272635.MYPU_7200 466
272635.MYPU_0870 272635.MYPU_7330 425
272635.MYPU_0870 272635.MYPU_7400 254
272635.MYPU_0870 272635.MYPU_7450 218
272635.MYPU_0870 272635.MYPU_7460 407
272635.MYPU_0870 272635.MYPU_7630 393
272635.MYPU_0870 272635.MYPU_7640 399
272635.MYPU_0870 272635.MYPU_7680 182
272635.MYPU_0870 272635.MYPU_7810 393
272635.MYPU_0880 272635.MYPU_0090 588
272635.MYPU_0880 272635.MYPU_0100 579
272635.MYPU_0880 272635.MYPU_0120 193
272635.MYPU_0880 272635.MYPU_0130 314
272635.MYPU_0880 272635.MYPU_0150 447
272635.MYPU_0880 272635.MYPU_0340 462
272635.MYPU_0880 272635.MYPU_0450 503
272635.MYPU_0880 272635.MYPU_0490 239
272635.MYPU_0880 272635.MYPU_0520 367
272635.MYPU_0880 272635.MYPU_0530 151
272635.MYPU_0880 272635.MYPU_0640 176
272635.MYPU_0880 272635.MYPU_0690 582
272635.MYPU_0880 272635.MYPU_0870 912
272635.MYPU_0880 272635.MYPU_0890 989
272635.MYPU_0880 272635.MYPU_0900 848
272635.MYPU_0880 272635.MYPU_0910 616
272635.MYPU_0880 272635.MYPU_0920 477
272635.MYPU_0880 272635.MYPU_0940 192
272635.MYPU_0880 272635.MYPU_0950 301
272635.MYPU_0880 272635.MYPU_0970 397
272635.MYPU_0880 272635.MYPU_1040 261
272635.MYPU_0880 272635.MYPU_1050 208
272635.MYPU_0880 272635.MYPU_1060 326
272635.MYPU_0880 272635.MYPU_1140 320
272635.MYPU_0880 272635.MYPU_1150 701
272635.MYPU_0880 272635.MYPU_1160 536
272635.MYPU_0880 272635.MYPU_1170 253
272635.MYPU_0880 272635.MYPU_1180 330
272635.MYPU_0880 272635.MYPU_1240 562
272635.MYPU_0880 272635.MYPU_1290 158
272635.MYPU_0880 272635.MYPU_1300 353
272635.MYPU_0880 272635.MYPU_1400 251
272635.MYPU_0880 272635.MYPU_1430 286
272635.MYPU_0880 272635.MYPU_1460 230
272635.MYPU_0880 272635.MYPU_1470 250
272635.MYPU_0880 272635.MYPU_1520 275
272635.MYPU_0880 272635.MYPU_1540 449
272635.MYPU_0880 272635.MYPU_1560 340
272635.MYPU_0880 272635.MYPU_1590 249
272635.MYPU_0880 272635.MYPU_1630 494
272635.MYPU_0880 272635.MYPU_1650 590
272635.MYPU_0880 272635.MYPU_1680 440
272635.MYPU_0880 272635.MYPU_1690 294
272635.MYPU_0880 272635.MYPU_1710 356
272635.MYPU_0880 272635.MYPU_1820 255
272635.MYPU_0880 272635.MYPU_1840 300
272635.MYPU_0880 272635.MYPU_2000 156
272635.MYPU_0880 272635.MYPU_2010 308
272635.MYPU_0880 272635.MYPU_2030 482
272635.MYPU_0880 272635.MYPU_2050 502
272635.MYPU_0880 272635.MYPU_2190 550
272635.MYPU_0880 272635.MYPU_2230 339
272635.MYPU_0880 272635.MYPU_2350 397
272635.MYPU_0880 272635.MYPU_2370 205
272635.MYPU_0880 272635.MYPU_2380 310
272635.MYPU_0880 272635.MYPU_2390 484
272635.MYPU_0880 272635.MYPU_2470 673
272635.MYPU_0880 272635.MYPU_2520 307
272635.MYPU_0880 272635.MYPU_2530 287
272635.MYPU_0880 272635.MYPU_2560 167
272635.MYPU_0880 272635.MYPU_2570 277
272635.MYPU_0880 272635.MYPU_2590 662
272635.MYPU_0880 272635.MYPU_2610 599
272635.MYPU_0880 272635.MYPU_2680 397
272635.MYPU_0880 272635.MYPU_2760 156
272635.MYPU_0880 272635.MYPU_2830 172
272635.MYPU_0880 272635.MYPU_2850 170
272635.MYPU_0880 272635.MYPU_2860 167
272635.MYPU_0880 272635.MYPU_2890 347
272635.MYPU_0880 272635.MYPU_2900 673
272635.MYPU_0880 272635.MYPU_2950 562
272635.MYPU_0880 272635.MYPU_2980 573
272635.MYPU_0880 272635.MYPU_3060 585
272635.MYPU_0880 272635.MYPU_3070 156
272635.MYPU_0880 272635.MYPU_3220 238
272635.MYPU_0880 272635.MYPU_3240 307
272635.MYPU_0880 272635.MYPU_3280 391
272635.MYPU_0880 272635.MYPU_3290 575
272635.MYPU_0880 272635.MYPU_3300 330
272635.MYPU_0880 272635.MYPU_3320 497
272635.MYPU_0880 272635.MYPU_3330 719
272635.MYPU_0880 272635.MYPU_3350 537
272635.MYPU_0880 272635.MYPU_3370 769
272635.MYPU_0880 272635.MYPU_3390 647
272635.MYPU_0880 272635.MYPU_3420 349
272635.MYPU_0880 272635.MYPU_3460 154
272635.MYPU_0880 272635.MYPU_3470 196
272635.MYPU_0880 272635.MYPU_3480 316
272635.MYPU_0880 272635.MYPU_3510 328
272635.MYPU_0880 272635.MYPU_3520 425
272635.MYPU_0880 272635.MYPU_3530 456
272635.MYPU_0880 272635.MYPU_3760 184
272635.MYPU_0880 272635.MYPU_3800 549
272635.MYPU_0880 272635.MYPU_3830 183
272635.MYPU_0880 272635.MYPU_3880 317
272635.MYPU_0880 272635.MYPU_4050 183
272635.MYPU_0880 272635.MYPU_4120 170
272635.MYPU_0880 272635.MYPU_4230 167
272635.MYPU_0880 272635.MYPU_4240 353
272635.MYPU_0880 272635.MYPU_4280 249
272635.MYPU_0880 272635.MYPU_4290 579
272635.MYPU_0880 272635.MYPU_4300 588
272635.MYPU_0880 272635.MYPU_4410 157
272635.MYPU_0880 272635.MYPU_4490 397
272635.MYPU_0880 272635.MYPU_4670 581
272635.MYPU_0880 272635.MYPU_4680 447
272635.MYPU_0880 272635.MYPU_4690 347
272635.MYPU_0880 272635.MYPU_4700 563
272635.MYPU_0880 272635.MYPU_4710 172
272635.MYPU_0880 272635.MYPU_4730 493
272635.MYPU_0880 272635.MYPU_4880 253
272635.MYPU_0880 272635.MYPU_4900 220
272635.MYPU_0880 272635.MYPU_4910 645
272635.MYPU_0880 272635.MYPU_4930 207
272635.MYPU_0880 272635.MYPU_4950 317
272635.MYPU_0880 272635.MYPU_4960 758
272635.MYPU_0880 272635.MYPU_5130 223
272635.MYPU_0880 272635.MYPU_5160 232
272635.MYPU_0880 272635.MYPU_5170 249
272635.MYPU_0880 272635.MYPU_5180 393
272635.MYPU_0880 272635.MYPU_5190 425
272635.MYPU_0880 272635.MYPU_5310 357
272635.MYPU_0880 272635.MYPU_5320 364
272635.MYPU_0880 272635.MYPU_5330 754
272635.MYPU_0880 272635.MYPU_5450 298
272635.MYPU_0880 272635.MYPU_5460 249
272635.MYPU_0880 272635.MYPU_5500 196
272635.MYPU_0880 272635.MYPU_5520 183
272635.MYPU_0880 272635.MYPU_5530 260
272635.MYPU_0880 272635.MYPU_5580 347
272635.MYPU_0880 272635.MYPU_5600 595
272635.MYPU_0880 272635.MYPU_5620 249
272635.MYPU_0880 272635.MYPU_5630 528
272635.MYPU_0880 272635.MYPU_5660 249
272635.MYPU_0880 272635.MYPU_5680 252
272635.MYPU_0880 272635.MYPU_5690 249
272635.MYPU_0880 272635.MYPU_5700 538
272635.MYPU_0880 272635.MYPU_5710 249
272635.MYPU_0880 272635.MYPU_5720 550
272635.MYPU_0880 272635.MYPU_5730 634
272635.MYPU_0880 272635.MYPU_5740 345
272635.MYPU_0880 272635.MYPU_5750 661
272635.MYPU_0880 272635.MYPU_5760 346
272635.MYPU_0880 272635.MYPU_5770 422
272635.MYPU_0880 272635.MYPU_5780 660
272635.MYPU_0880 272635.MYPU_5800 528
272635.MYPU_0880 272635.MYPU_5810 528
272635.MYPU_0880 272635.MYPU_5840 528
272635.MYPU_0880 272635.MYPU_5850 660
272635.MYPU_0880 272635.MYPU_5860 318
272635.MYPU_0880 272635.MYPU_5870 531
272635.MYPU_0880 272635.MYPU_5890 538
272635.MYPU_0880 272635.MYPU_5900 249
272635.MYPU_0880 272635.MYPU_6020 396
272635.MYPU_0880 272635.MYPU_6090 579
272635.MYPU_0880 272635.MYPU_6110 179
272635.MYPU_0880 272635.MYPU_6150 304
272635.MYPU_0880 272635.MYPU_6170 301
272635.MYPU_0880 272635.MYPU_6180 301
272635.MYPU_0880 272635.MYPU_6190 192
272635.MYPU_0880 272635.MYPU_6210 284
272635.MYPU_0880 272635.MYPU_6240 333
272635.MYPU_0880 272635.MYPU_6260 176
272635.MYPU_0880 272635.MYPU_6460 249
272635.MYPU_0880 272635.MYPU_6560 176
272635.MYPU_0880 272635.MYPU_6570 274
272635.MYPU_0880 272635.MYPU_6580 368
272635.MYPU_0880 272635.MYPU_6660 424
272635.MYPU_0880 272635.MYPU_6670 463
272635.MYPU_0880 272635.MYPU_6710 163
272635.MYPU_0880 272635.MYPU_6740 534
272635.MYPU_0880 272635.MYPU_6820 204
272635.MYPU_0880 272635.MYPU_6830 349
272635.MYPU_0880 272635.MYPU_6840 396
272635.MYPU_0880 272635.MYPU_6870 319
272635.MYPU_0880 272635.MYPU_6880 466
272635.MYPU_0880 272635.MYPU_6980 335
272635.MYPU_0880 272635.MYPU_7000 397
272635.MYPU_0880 272635.MYPU_7070 300
272635.MYPU_0880 272635.MYPU_7100 251
272635.MYPU_0880 272635.MYPU_7130 223
272635.MYPU_0880 272635.MYPU_7160 661
272635.MYPU_0880 272635.MYPU_7190 158
272635.MYPU_0880 272635.MYPU_7200 240
272635.MYPU_0880 272635.MYPU_7220 223
272635.MYPU_0880 272635.MYPU_7300 398
272635.MYPU_0880 272635.MYPU_7330 374
272635.MYPU_0880 272635.MYPU_7450 498
272635.MYPU_0880 272635.MYPU_7460 411
272635.MYPU_0880 272635.MYPU_7680 335
272635.MYPU_0880 272635.MYPU_7730 457
272635.MYPU_0880 272635.MYPU_7790 200
272635.MYPU_0880 272635.MYPU_7810 250
272635.MYPU_0890 272635.MYPU_0150 221
272635.MYPU_0890 272635.MYPU_0450 308
272635.MYPU_0890 272635.MYPU_0520 425
272635.MYPU_0890 272635.MYPU_0550 901
272635.MYPU_0890 272635.MYPU_0870 910
272635.MYPU_0890 272635.MYPU_0880 989
272635.MYPU_0890 272635.MYPU_0900 848
272635.MYPU_0890 272635.MYPU_0910 616
272635.MYPU_0890 272635.MYPU_0920 477
272635.MYPU_0890 272635.MYPU_0950 206
272635.MYPU_0890 272635.MYPU_1050 158
272635.MYPU_0890 272635.MYPU_1060 158
272635.MYPU_0890 272635.MYPU_1140 687
272635.MYPU_0890 272635.MYPU_1150 701
272635.MYPU_0890 272635.MYPU_1160 562
272635.MYPU_0890 272635.MYPU_1240 561
272635.MYPU_0890 272635.MYPU_1300 577
272635.MYPU_0890 272635.MYPU_1370 184
272635.MYPU_0890 272635.MYPU_1460 230
272635.MYPU_0890 272635.MYPU_1470 531
272635.MYPU_0890 272635.MYPU_1540 201
272635.MYPU_0890 272635.MYPU_1620 488
272635.MYPU_0890 272635.MYPU_1630 308
272635.MYPU_0890 272635.MYPU_1650 670
272635.MYPU_0890 272635.MYPU_1660 241
272635.MYPU_0890 272635.MYPU_1690 268
272635.MYPU_0890 272635.MYPU_1710 307
272635.MYPU_0890 272635.MYPU_1780 424
272635.MYPU_0890 272635.MYPU_1820 152
272635.MYPU_0890 272635.MYPU_1830 683
272635.MYPU_0890 272635.MYPU_1840 165
272635.MYPU_0890 272635.MYPU_2030 306
272635.MYPU_0890 272635.MYPU_2040 192
272635.MYPU_0890 272635.MYPU_2050 301
272635.MYPU_0890 272635.MYPU_2090 299
272635.MYPU_0890 272635.MYPU_2190 157
272635.MYPU_0890 272635.MYPU_2200 878
272635.MYPU_0890 272635.MYPU_2230 314
272635.MYPU_0890 272635.MYPU_2390 233
272635.MYPU_0890 272635.MYPU_2400 181
272635.MYPU_0890 272635.MYPU_2430 377
272635.MYPU_0890 272635.MYPU_2470 345
272635.MYPU_0890 272635.MYPU_2520 437
272635.MYPU_0890 272635.MYPU_2570 233
272635.MYPU_0890 272635.MYPU_2580 236
272635.MYPU_0890 272635.MYPU_2590 205
272635.MYPU_0890 272635.MYPU_2780 902
272635.MYPU_0890 272635.MYPU_2830 172
272635.MYPU_0890 272635.MYPU_2950 498
272635.MYPU_0890 272635.MYPU_3040 234
272635.MYPU_0890 272635.MYPU_3150 946
272635.MYPU_0890 272635.MYPU_3220 190
272635.MYPU_0890 272635.MYPU_3270 198
272635.MYPU_0890 272635.MYPU_3320 469
272635.MYPU_0890 272635.MYPU_3330 169
272635.MYPU_0890 272635.MYPU_3370 796
272635.MYPU_0890 272635.MYPU_3660 234
272635.MYPU_0890 272635.MYPU_3730 472
272635.MYPU_0890 272635.MYPU_3800 319
272635.MYPU_0890 272635.MYPU_4540 157
272635.MYPU_0890 272635.MYPU_4560 159
272635.MYPU_0890 272635.MYPU_4710 177
272635.MYPU_0890 272635.MYPU_4740 340
272635.MYPU_0890 272635.MYPU_4880 205
272635.MYPU_0890 272635.MYPU_4900 220
272635.MYPU_0890 272635.MYPU_5130 267
272635.MYPU_0890 272635.MYPU_5190 349
272635.MYPU_0890 272635.MYPU_5310 274
272635.MYPU_0890 272635.MYPU_5320 241
272635.MYPU_0890 272635.MYPU_5330 274
272635.MYPU_0890 272635.MYPU_5390 899
272635.MYPU_0890 272635.MYPU_5410 901
272635.MYPU_0890 272635.MYPU_5460 397
272635.MYPU_0890 272635.MYPU_5470 156
272635.MYPU_0890 272635.MYPU_5480 473
272635.MYPU_0890 272635.MYPU_5500 386
272635.MYPU_0890 272635.MYPU_5530 339
272635.MYPU_0890 272635.MYPU_5580 396
272635.MYPU_0890 272635.MYPU_5650 164
272635.MYPU_0890 272635.MYPU_5670 463
272635.MYPU_0890 272635.MYPU_5890 222
272635.MYPU_0890 272635.MYPU_6080 153
272635.MYPU_0890 272635.MYPU_6150 224
272635.MYPU_0890 272635.MYPU_6240 333
272635.MYPU_0890 272635.MYPU_6660 369
272635.MYPU_0890 272635.MYPU_6710 450
272635.MYPU_0890 272635.MYPU_6720 196
272635.MYPU_0890 272635.MYPU_6740 274
272635.MYPU_0890 272635.MYPU_6830 278
272635.MYPU_0890 272635.MYPU_6870 313
272635.MYPU_0890 272635.MYPU_7070 165
272635.MYPU_0890 272635.MYPU_7140 221
272635.MYPU_0890 272635.MYPU_7190 158
272635.MYPU_0890 272635.MYPU_7330 386
272635.MYPU_0890 272635.MYPU_7450 341
272635.MYPU_0890 272635.MYPU_7530 234
272635.MYPU_0900 272635.MYPU_0870 848
272635.MYPU_0900 272635.MYPU_0880 848
272635.MYPU_0900 272635.MYPU_0890 848
272635.MYPU_0900 272635.MYPU_0910 628
272635.MYPU_0900 272635.MYPU_0920 485
272635.MYPU_0910 272635.MYPU_0870 616
272635.MYPU_0910 272635.MYPU_0880 616
272635.MYPU_0910 272635.MYPU_0890 616
272635.MYPU_0910 272635.MYPU_0900 628
272635.MYPU_0910 272635.MYPU_0920 653
272635.MYPU_0920 272635.MYPU_0020 169
272635.MYPU_0920 272635.MYPU_0570 157
272635.MYPU_0920 272635.MYPU_0870 477
272635.MYPU_0920 272635.MYPU_0880 477
272635.MYPU_0920 272635.MYPU_0890 477
272635.MYPU_0920 272635.MYPU_0900 485
272635.MYPU_0920 272635.MYPU_0910 653
272635.MYPU_0920 272635.MYPU_1930 445
272635.MYPU_0920 272635.MYPU_1970 198
272635.MYPU_0920 272635.MYPU_2500 384
272635.MYPU_0920 272635.MYPU_2860 162
272635.MYPU_0920 272635.MYPU_2880 156
272635.MYPU_0920 272635.MYPU_2930 185
272635.MYPU_0920 272635.MYPU_3080 233
272635.MYPU_0920 272635.MYPU_3200 233
272635.MYPU_0920 272635.MYPU_3560 388
272635.MYPU_0920 272635.MYPU_3820 213
272635.MYPU_0920 272635.MYPU_3930 285
272635.MYPU_0920 272635.MYPU_4220 217
272635.MYPU_0920 272635.MYPU_4660 217
272635.MYPU_0920 272635.MYPU_4930 233
272635.MYPU_0920 272635.MYPU_5170 279
272635.MYPU_0920 272635.MYPU_6070 211
272635.MYPU_0920 272635.MYPU_6500 218
272635.MYPU_0930 272635.MYPU_0020 351
272635.MYPU_0930 272635.MYPU_0090 297
272635.MYPU_0930 272635.MYPU_0100 280
272635.MYPU_0930 272635.MYPU_0130 191
272635.MYPU_0930 272635.MYPU_0150 774
272635.MYPU_0930 272635.MYPU_0230 158
272635.MYPU_0930 272635.MYPU_0320 296
272635.MYPU_0930 272635.MYPU_0340 786
272635.MYPU_0930 272635.MYPU_0450 163
272635.MYPU_0930 272635.MYPU_0490 363
272635.MYPU_0930 272635.MYPU_0510 275
272635.MYPU_0930 272635.MYPU_0530 252
272635.MYPU_0930 272635.MYPU_0540 228
272635.MYPU_0930 272635.MYPU_0690 242
272635.MYPU_0930 272635.MYPU_0940 620
272635.MYPU_0930 272635.MYPU_0950 625
272635.MYPU_0930 272635.MYPU_0960 256
272635.MYPU_0930 272635.MYPU_0970 193
272635.MYPU_0930 272635.MYPU_1040 392
272635.MYPU_0930 272635.MYPU_1050 213
272635.MYPU_0930 272635.MYPU_1060 192
272635.MYPU_0930 272635.MYPU_1090 156
272635.MYPU_0930 272635.MYPU_1100 183
272635.MYPU_0930 272635.MYPU_1180 340
272635.MYPU_0930 272635.MYPU_1200 156
272635.MYPU_0930 272635.MYPU_1270 243
272635.MYPU_0930 272635.MYPU_1300 227
272635.MYPU_0930 272635.MYPU_1370 533
272635.MYPU_0930 272635.MYPU_1380 268
272635.MYPU_0930 272635.MYPU_1420 172
272635.MYPU_0930 272635.MYPU_1430 302
272635.MYPU_0930 272635.MYPU_1450 172
272635.MYPU_0930 272635.MYPU_1470 365
272635.MYPU_0930 272635.MYPU_1550 342
272635.MYPU_0930 272635.MYPU_1560 277
272635.MYPU_0930 272635.MYPU_1620 160
272635.MYPU_0930 272635.MYPU_1630 150
272635.MYPU_0930 272635.MYPU_1650 517
272635.MYPU_0930 272635.MYPU_1680 158
272635.MYPU_0930 272635.MYPU_1690 302
272635.MYPU_0930 272635.MYPU_1710 158
272635.MYPU_0930 272635.MYPU_1770 760
272635.MYPU_0930 272635.MYPU_1780 434
272635.MYPU_0930 272635.MYPU_1820 471
272635.MYPU_0930 272635.MYPU_1830 973
272635.MYPU_0930 272635.MYPU_2010 333
272635.MYPU_0930 272635.MYPU_2050 520
272635.MYPU_0930 272635.MYPU_2090 394
272635.MYPU_0930 272635.MYPU_2190 381
272635.MYPU_0930 272635.MYPU_2200 295
272635.MYPU_0930 272635.MYPU_2230 332
272635.MYPU_0930 272635.MYPU_2360 254
272635.MYPU_0930 272635.MYPU_2430 921
272635.MYPU_0930 272635.MYPU_2470 633
272635.MYPU_0930 272635.MYPU_2520 223
272635.MYPU_0930 272635.MYPU_2540 317
272635.MYPU_0930 272635.MYPU_2570 574
272635.MYPU_0930 272635.MYPU_2580 152
272635.MYPU_0930 272635.MYPU_2590 159
272635.MYPU_0930 272635.MYPU_2650 581
272635.MYPU_0930 272635.MYPU_2660 254
272635.MYPU_0930 272635.MYPU_2770 200
272635.MYPU_0930 272635.MYPU_2780 316
272635.MYPU_0930 272635.MYPU_2890 336
272635.MYPU_0930 272635.MYPU_2900 340
272635.MYPU_0930 272635.MYPU_3150 344
272635.MYPU_0930 272635.MYPU_3220 223
272635.MYPU_0930 272635.MYPU_3260 265
272635.MYPU_0930 272635.MYPU_3280 296
272635.MYPU_0930 272635.MYPU_3320 388
272635.MYPU_0930 272635.MYPU_3330 810
272635.MYPU_0930 272635.MYPU_3350 565
272635.MYPU_0930 272635.MYPU_3390 557
272635.MYPU_0930 272635.MYPU_3470 875
272635.MYPU_0930 272635.MYPU_3480 524
272635.MYPU_0930 272635.MYPU_3520 297
272635.MYPU_0930 272635.MYPU_3530 339
272635.MYPU_0930 272635.MYPU_3580 268
272635.MYPU_0930 272635.MYPU_3590 263
272635.MYPU_0930 272635.MYPU_3600 183
272635.MYPU_0930 272635.MYPU_3690 206
272635.MYPU_0930 272635.MYPU_3720 250
272635.MYPU_0930 272635.MYPU_3780 252
272635.MYPU_0930 272635.MYPU_3860 158
272635.MYPU_0930 272635.MYPU_3870 158
272635.MYPU_0930 272635.MYPU_3890 431
272635.MYPU_0930 272635.MYPU_3900 846
272635.MYPU_0930 272635.MYPU_4010 431
272635.MYPU_0930 272635.MYPU_4020 846
272635.MYPU_0930 272635.MYPU_4050 277
272635.MYPU_0930 272635.MYPU_4080 193
272635.MYPU_0930 272635.MYPU_4280 551
272635.MYPU_0930 272635.MYPU_4290 267
272635.MYPU_0930 272635.MYPU_4370 274
272635.MYPU_0930 272635.MYPU_4500 254
272635.MYPU_0930 272635.MYPU_4510 488
272635.MYPU_0930 272635.MYPU_4530 306
272635.MYPU_0930 272635.MYPU_4540 156
272635.MYPU_0930 272635.MYPU_4610 316
272635.MYPU_0930 272635.MYPU_4620 490
272635.MYPU_0930 272635.MYPU_4700 368
272635.MYPU_0930 272635.MYPU_4710 520
272635.MYPU_0930 272635.MYPU_4850 690
272635.MYPU_0930 272635.MYPU_4860 826
272635.MYPU_0930 272635.MYPU_4880 469
272635.MYPU_0930 272635.MYPU_4900 857
272635.MYPU_0930 272635.MYPU_4910 303
272635.MYPU_0930 272635.MYPU_4930 316
272635.MYPU_0930 272635.MYPU_4950 177
272635.MYPU_0930 272635.MYPU_4960 367
272635.MYPU_0930 272635.MYPU_5140 473
272635.MYPU_0930 272635.MYPU_5150 435
272635.MYPU_0930 272635.MYPU_5160 607
272635.MYPU_0930 272635.MYPU_5170 386
272635.MYPU_0930 272635.MYPU_5180 347
272635.MYPU_0930 272635.MYPU_5190 395
272635.MYPU_0930 272635.MYPU_5320 431
272635.MYPU_0930 272635.MYPU_5330 407
272635.MYPU_0930 272635.MYPU_5370 331
272635.MYPU_0930 272635.MYPU_5420 156
272635.MYPU_0930 272635.MYPU_5440 268
272635.MYPU_0930 272635.MYPU_5450 631
272635.MYPU_0930 272635.MYPU_5460 551
272635.MYPU_0930 272635.MYPU_5500 335
272635.MYPU_0930 272635.MYPU_5520 157
272635.MYPU_0930 272635.MYPU_5530 330
272635.MYPU_0930 272635.MYPU_5560 329
272635.MYPU_0930 272635.MYPU_5570 740
272635.MYPU_0930 272635.MYPU_5580 215
272635.MYPU_0930 272635.MYPU_5600 177
272635.MYPU_0930 272635.MYPU_5610 418
272635.MYPU_0930 272635.MYPU_5620 204
272635.MYPU_0930 272635.MYPU_5630 354
272635.MYPU_0930 272635.MYPU_5650 160
272635.MYPU_0930 272635.MYPU_5660 776
272635.MYPU_0930 272635.MYPU_5670 165
272635.MYPU_0930 272635.MYPU_5680 158
272635.MYPU_0930 272635.MYPU_5690 170
272635.MYPU_0930 272635.MYPU_5700 182
272635.MYPU_0930 272635.MYPU_5710 238
272635.MYPU_0930 272635.MYPU_5720 384
272635.MYPU_0930 272635.MYPU_5730 356
272635.MYPU_0930 272635.MYPU_5740 159
272635.MYPU_0930 272635.MYPU_5750 408
272635.MYPU_0930 272635.MYPU_5760 166
272635.MYPU_0930 272635.MYPU_5770 260
272635.MYPU_0930 272635.MYPU_5780 204
272635.MYPU_0930 272635.MYPU_5800 165
272635.MYPU_0930 272635.MYPU_5810 219
272635.MYPU_0930 272635.MYPU_5830 206
272635.MYPU_0930 272635.MYPU_5840 224
272635.MYPU_0930 272635.MYPU_5850 559
272635.MYPU_0930 272635.MYPU_5860 272
272635.MYPU_0930 272635.MYPU_5870 193
272635.MYPU_0930 272635.MYPU_5890 410
272635.MYPU_0930 272635.MYPU_5900 165
272635.MYPU_0930 272635.MYPU_5910 251
272635.MYPU_0930 272635.MYPU_6020 155
272635.MYPU_0930 272635.MYPU_6110 391
272635.MYPU_0930 272635.MYPU_6130 175
272635.MYPU_0930 272635.MYPU_6150 220
272635.MYPU_0930 272635.MYPU_6220 183
272635.MYPU_0930 272635.MYPU_6230 269
272635.MYPU_0930 272635.MYPU_6460 294
272635.MYPU_0930 272635.MYPU_6570 195
272635.MYPU_0930 272635.MYPU_6590 496
272635.MYPU_0930 272635.MYPU_6650 208
272635.MYPU_0930 272635.MYPU_6660 555
272635.MYPU_0930 272635.MYPU_6670 906
272635.MYPU_0930 272635.MYPU_6710 432
272635.MYPU_0930 272635.MYPU_6740 210
272635.MYPU_0930 272635.MYPU_6820 912
272635.MYPU_0930 272635.MYPU_6830 226
272635.MYPU_0930 272635.MYPU_6870 307
272635.MYPU_0930 272635.MYPU_6900 395
272635.MYPU_0930 272635.MYPU_6990 254
272635.MYPU_0930 272635.MYPU_7020 544
272635.MYPU_0930 272635.MYPU_7120 205
272635.MYPU_0930 272635.MYPU_7160 405
272635.MYPU_0930 272635.MYPU_7180 290
272635.MYPU_0930 272635.MYPU_7190 392
272635.MYPU_0930 272635.MYPU_7200 393
272635.MYPU_0930 272635.MYPU_7390 431
272635.MYPU_0930 272635.MYPU_7450 632
272635.MYPU_0930 272635.MYPU_7460 592
272635.MYPU_0930 272635.MYPU_7590 260
272635.MYPU_0930 272635.MYPU_7610 201
272635.MYPU_0930 272635.MYPU_7620 172
272635.MYPU_0930 272635.MYPU_7630 327
272635.MYPU_0930 272635.MYPU_7640 159
272635.MYPU_0930 272635.MYPU_7660 263
272635.MYPU_0930 272635.MYPU_7710 946
272635.MYPU_0930 272635.MYPU_7790 292
272635.MYPU_0930 272635.MYPU_7810 155
272635.MYPU_0940 272635.MYPU_0880 192
272635.MYPU_0940 272635.MYPU_0930 620
272635.MYPU_0940 272635.MYPU_0950 759
272635.MYPU_0940 272635.MYPU_1190 155
272635.MYPU_0940 272635.MYPU_2360 199
272635.MYPU_0940 272635.MYPU_2650 231
272635.MYPU_0940 272635.MYPU_2660 199
272635.MYPU_0940 272635.MYPU_2830 155
272635.MYPU_0940 272635.MYPU_3620 247
272635.MYPU_0940 272635.MYPU_4100 155
272635.MYPU_0940 272635.MYPU_4150 169
272635.MYPU_0940 272635.MYPU_4500 199
272635.MYPU_0940 272635.MYPU_4730 267
272635.MYPU_0940 272635.MYPU_6200 155
272635.MYPU_0940 272635.MYPU_6990 199
272635.MYPU_0940 272635.MYPU_7710 191
272635.MYPU_0950 272635.MYPU_0020 612
272635.MYPU_0950 272635.MYPU_0130 223
272635.MYPU_0950 272635.MYPU_0150 161
272635.MYPU_0950 272635.MYPU_0320 187
272635.MYPU_0950 272635.MYPU_0340 169
272635.MYPU_0950 272635.MYPU_0460 243
272635.MYPU_0950 272635.MYPU_0520 196
272635.MYPU_0950 272635.MYPU_0540 396
272635.MYPU_0950 272635.MYPU_0550 489
272635.MYPU_0950 272635.MYPU_0570 189
272635.MYPU_0950 272635.MYPU_0680 232
272635.MYPU_0950 272635.MYPU_0690 188
272635.MYPU_0950 272635.MYPU_0880 301
272635.MYPU_0950 272635.MYPU_0890 206
272635.MYPU_0950 272635.MYPU_0930 625
272635.MYPU_0950 272635.MYPU_0940 759
272635.MYPU_0950 272635.MYPU_0960 456
272635.MYPU_0950 272635.MYPU_1060 217
272635.MYPU_0950 272635.MYPU_1200 206
272635.MYPU_0950 272635.MYPU_1240 316
272635.MYPU_0950 272635.MYPU_1280 158
272635.MYPU_0950 272635.MYPU_1290 176
272635.MYPU_0950 272635.MYPU_1440 195
272635.MYPU_0950 272635.MYPU_1560 379
272635.MYPU_0950 272635.MYPU_1650 295
272635.MYPU_0950 272635.MYPU_1770 281
272635.MYPU_0950 272635.MYPU_1880 673
272635.MYPU_0950 272635.MYPU_2050 269
272635.MYPU_0950 272635.MYPU_2210 264
272635.MYPU_0950 272635.MYPU_2230 254
272635.MYPU_0950 272635.MYPU_2470 161
272635.MYPU_0950 272635.MYPU_2520 690
272635.MYPU_0950 272635.MYPU_2530 238
272635.MYPU_0950 272635.MYPU_2950 307
272635.MYPU_0950 272635.MYPU_2970 172
272635.MYPU_0950 272635.MYPU_2980 231
272635.MYPU_0950 272635.MYPU_3100 396
272635.MYPU_0950 272635.MYPU_3150 330
272635.MYPU_0950 272635.MYPU_3390 369
272635.MYPU_0950 272635.MYPU_3420 307
272635.MYPU_0950 272635.MYPU_3470 379
272635.MYPU_0950 272635.MYPU_4250 162
272635.MYPU_0950 272635.MYPU_4290 212
272635.MYPU_0950 272635.MYPU_4420 482
272635.MYPU_0950 272635.MYPU_4430 187
272635.MYPU_0950 272635.MYPU_4510 180
272635.MYPU_0950 272635.MYPU_4540 734
272635.MYPU_0950 272635.MYPU_4580 268
272635.MYPU_0950 272635.MYPU_4620 156
272635.MYPU_0950 272635.MYPU_4670 431
272635.MYPU_0950 272635.MYPU_4680 344
272635.MYPU_0950 272635.MYPU_4690 342
272635.MYPU_0950 272635.MYPU_4740 175
272635.MYPU_0950 272635.MYPU_4830 301
272635.MYPU_0950 272635.MYPU_4850 327
272635.MYPU_0950 272635.MYPU_4860 217
272635.MYPU_0950 272635.MYPU_5030 192
272635.MYPU_0950 272635.MYPU_5140 153
272635.MYPU_0950 272635.MYPU_5180 192
272635.MYPU_0950 272635.MYPU_5310 226
272635.MYPU_0950 272635.MYPU_5410 367
272635.MYPU_0950 272635.MYPU_5990 195
272635.MYPU_0950 272635.MYPU_6120 286
272635.MYPU_0950 272635.MYPU_6150 331
272635.MYPU_0950 272635.MYPU_6210 812
272635.MYPU_0950 272635.MYPU_6580 198
272635.MYPU_0950 272635.MYPU_6610 172
272635.MYPU_0950 272635.MYPU_6660 303
272635.MYPU_0950 272635.MYPU_6740 274
272635.MYPU_0950 272635.MYPU_6820 157
272635.MYPU_0950 272635.MYPU_6830 301
272635.MYPU_0950 272635.MYPU_6850 180
272635.MYPU_0950 272635.MYPU_6880 237
272635.MYPU_0950 272635.MYPU_7100 553
272635.MYPU_0950 272635.MYPU_7140 330
272635.MYPU_0950 272635.MYPU_7160 165
272635.MYPU_0950 272635.MYPU_7200 832
272635.MYPU_0950 272635.MYPU_7210 272
272635.MYPU_0950 272635.MYPU_7250 192
272635.MYPU_0950 272635.MYPU_7330 197
272635.MYPU_0950 272635.MYPU_7450 219
272635.MYPU_0950 272635.MYPU_7460 327
272635.MYPU_0950 272635.MYPU_7710 316
272635.MYPU_0950 272635.MYPU_7800 157
272635.MYPU_0950 272635.MYPU_7820 563
272635.MYPU_0960 272635.MYPU_0010 579
272635.MYPU_0960 272635.MYPU_0020 694
272635.MYPU_0960 272635.MYPU_0130 563
272635.MYPU_0960 272635.MYPU_0320 242
272635.MYPU_0960 272635.MYPU_0460 344
272635.MYPU_0960 272635.MYPU_0490 212
272635.MYPU_0960 272635.MYPU_0510 665
272635.MYPU_0960 272635.MYPU_0530 172
272635.MYPU_0960 272635.MYPU_0540 172
272635.MYPU_0960 272635.MYPU_0680 272
272635.MYPU_0960 272635.MYPU_0810 184
272635.MYPU_0960 272635.MYPU_0820 184
272635.MYPU_0960 272635.MYPU_0860 690
272635.MYPU_0960 272635.MYPU_0870 247
272635.MYPU_0960 272635.MYPU_0930 256
272635.MYPU_0960 272635.MYPU_0950 456
272635.MYPU_0960 272635.MYPU_0970 677
272635.MYPU_0960 272635.MYPU_1040 600
272635.MYPU_0960 272635.MYPU_1090 155
272635.MYPU_0960 272635.MYPU_1130 184
272635.MYPU_0960 272635.MYPU_1150 199
272635.MYPU_0960 272635.MYPU_1200 192
272635.MYPU_0960 272635.MYPU_1270 280
272635.MYPU_0960 272635.MYPU_1300 291
272635.MYPU_0960 272635.MYPU_1310 226
272635.MYPU_0960 272635.MYPU_1380 191
272635.MYPU_0960 272635.MYPU_1420 610
272635.MYPU_0960 272635.MYPU_1430 159
272635.MYPU_0960 272635.MYPU_1440 195
272635.MYPU_0960 272635.MYPU_1450 163
272635.MYPU_0960 272635.MYPU_1470 274
272635.MYPU_0960 272635.MYPU_1550 417
272635.MYPU_0960 272635.MYPU_1560 994
272635.MYPU_0960 272635.MYPU_1590 392
272635.MYPU_0960 272635.MYPU_1630 461
272635.MYPU_0960 272635.MYPU_1650 231
272635.MYPU_0960 272635.MYPU_1660 172
272635.MYPU_0960 272635.MYPU_1680 484
272635.MYPU_0960 272635.MYPU_1770 393
272635.MYPU_0960 272635.MYPU_1780 424
272635.MYPU_0960 272635.MYPU_1820 479
272635.MYPU_0960 272635.MYPU_1840 194
272635.MYPU_0960 272635.MYPU_1880 690
272635.MYPU_0960 272635.MYPU_2050 307
272635.MYPU_0960 272635.MYPU_2090 690
272635.MYPU_0960 272635.MYPU_2200 204
272635.MYPU_0960 272635.MYPU_2230 526
272635.MYPU_0960 272635.MYPU_2260 394
272635.MYPU_0960 272635.MYPU_2280 264
272635.MYPU_0960 272635.MYPU_2400 367
272635.MYPU_0960 272635.MYPU_2430 392
272635.MYPU_0960 272635.MYPU_2440 191
272635.MYPU_0960 272635.MYPU_2460 759
272635.MYPU_0960 272635.MYPU_2520 546
272635.MYPU_0960 272635.MYPU_2530 335
272635.MYPU_0960 272635.MYPU_2570 153
272635.MYPU_0960 272635.MYPU_2610 156
272635.MYPU_0960 272635.MYPU_2760 195
272635.MYPU_0960 272635.MYPU_2780 156
272635.MYPU_0960 272635.MYPU_2930 167
272635.MYPU_0960 272635.MYPU_3010 191
272635.MYPU_0960 272635.MYPU_3030 274
272635.MYPU_0960 272635.MYPU_3040 228
272635.MYPU_0960 272635.MYPU_3100 694
272635.MYPU_0960 272635.MYPU_3150 278
272635.MYPU_0960 272635.MYPU_3250 272
272635.MYPU_0960 272635.MYPU_3260 196
272635.MYPU_0960 272635.MYPU_3280 150
272635.MYPU_0960 272635.MYPU_3370 207
272635.MYPU_0960 272635.MYPU_3390 373
272635.MYPU_0960 272635.MYPU_3420 200
272635.MYPU_0960 272635.MYPU_3480 156
272635.MYPU_0960 272635.MYPU_3510 289
272635.MYPU_0960 272635.MYPU_3520 274
272635.MYPU_0960 272635.MYPU_3590 247
272635.MYPU_0960 272635.MYPU_3730 335
272635.MYPU_0960 272635.MYPU_3790 250
272635.MYPU_0960 272635.MYPU_3890 613
272635.MYPU_0960 272635.MYPU_4010 408
272635.MYPU_0960 272635.MYPU_4050 251
272635.MYPU_0960 272635.MYPU_4280 450
272635.MYPU_0960 272635.MYPU_4290 203
272635.MYPU_0960 272635.MYPU_4300 432
272635.MYPU_0960 272635.MYPU_4330 184
272635.MYPU_0960 272635.MYPU_4420 220
272635.MYPU_0960 272635.MYPU_4530 248
272635.MYPU_0960 272635.MYPU_4540 361
272635.MYPU_0960 272635.MYPU_4580 203
272635.MYPU_0960 272635.MYPU_4610 221
272635.MYPU_0960 272635.MYPU_4640 200
272635.MYPU_0960 272635.MYPU_4670 164
272635.MYPU_0960 272635.MYPU_4680 301
272635.MYPU_0960 272635.MYPU_4690 175
272635.MYPU_0960 272635.MYPU_4850 184
272635.MYPU_0960 272635.MYPU_4910 536
272635.MYPU_0960 272635.MYPU_5110 238
272635.MYPU_0960 272635.MYPU_5140 176
272635.MYPU_0960 272635.MYPU_5150 330
272635.MYPU_0960 272635.MYPU_5160 206
272635.MYPU_0960 272635.MYPU_5170 176
272635.MYPU_0960 272635.MYPU_5180 759
272635.MYPU_0960 272635.MYPU_5190 279
272635.MYPU_0960 272635.MYPU_5330 367
272635.MYPU_0960 272635.MYPU_5370 187
272635.MYPU_0960 272635.MYPU_5380 251
272635.MYPU_0960 272635.MYPU_5410 299
272635.MYPU_0960 272635.MYPU_5440 191
272635.MYPU_0960 272635.MYPU_5450 392
272635.MYPU_0960 272635.MYPU_5490 191
272635.MYPU_0960 272635.MYPU_5530 763
272635.MYPU_0960 272635.MYPU_5610 299
272635.MYPU_0960 272635.MYPU_5650 683
272635.MYPU_0960 272635.MYPU_5660 249
272635.MYPU_0960 272635.MYPU_5680 394
272635.MYPU_0960 272635.MYPU_5690 249
272635.MYPU_0960 272635.MYPU_5700 272
272635.MYPU_0960 272635.MYPU_5710 249
272635.MYPU_0960 272635.MYPU_5720 249
272635.MYPU_0960 272635.MYPU_5800 600
272635.MYPU_0960 272635.MYPU_5810 393
272635.MYPU_0960 272635.MYPU_5830 249
272635.MYPU_0960 272635.MYPU_6020 251
272635.MYPU_0960 272635.MYPU_6090 285
272635.MYPU_0960 272635.MYPU_6100 392
272635.MYPU_0960 272635.MYPU_6130 374
272635.MYPU_0960 272635.MYPU_6150 274
272635.MYPU_0960 272635.MYPU_6210 419
272635.MYPU_0960 272635.MYPU_6230 198
272635.MYPU_0960 272635.MYPU_6240 199
272635.MYPU_0960 272635.MYPU_6570 674
272635.MYPU_0960 272635.MYPU_6580 560
272635.MYPU_0960 272635.MYPU_6590 284
272635.MYPU_0960 272635.MYPU_6650 224
272635.MYPU_0960 272635.MYPU_6660 323
272635.MYPU_0960 272635.MYPU_6670 272
272635.MYPU_0960 272635.MYPU_6710 230
272635.MYPU_0960 272635.MYPU_6740 310
272635.MYPU_0960 272635.MYPU_6780 184
272635.MYPU_0960 272635.MYPU_6820 277
272635.MYPU_0960 272635.MYPU_6980 913
272635.MYPU_0960 272635.MYPU_7070 194
272635.MYPU_0960 272635.MYPU_7100 993
272635.MYPU_0960 272635.MYPU_7110 568
272635.MYPU_0960 272635.MYPU_7120 323
272635.MYPU_0960 272635.MYPU_7130 423
272635.MYPU_0960 272635.MYPU_7140 425
272635.MYPU_0960 272635.MYPU_7190 406
272635.MYPU_0960 272635.MYPU_7200 556
272635.MYPU_0960 272635.MYPU_7210 384
272635.MYPU_0960 272635.MYPU_7330 205
272635.MYPU_0960 272635.MYPU_7380 167
272635.MYPU_0960 272635.MYPU_7390 692
272635.MYPU_0960 272635.MYPU_7450 680
272635.MYPU_0960 272635.MYPU_7460 359
272635.MYPU_0960 272635.MYPU_7580 155
272635.MYPU_0960 272635.MYPU_7590 157
272635.MYPU_0960 272635.MYPU_7660 247
272635.MYPU_0960 272635.MYPU_7680 913
272635.MYPU_0960 272635.MYPU_7730 329
272635.MYPU_0960 272635.MYPU_7790 276
272635.MYPU_0960 272635.MYPU_7800 220
272635.MYPU_0960 272635.MYPU_7810 306
272635.MYPU_0960 272635.MYPU_7820 415
272635.MYPU_0970 272635.MYPU_0040 250
272635.MYPU_0970 272635.MYPU_0340 252
272635.MYPU_0970 272635.MYPU_0510 392
272635.MYPU_0970 272635.MYPU_0520 527
272635.MYPU_0970 272635.MYPU_0880 397
272635.MYPU_0970 272635.MYPU_0930 193
272635.MYPU_0970 272635.MYPU_0960 677
272635.MYPU_0970 272635.MYPU_1050 339
272635.MYPU_0970 272635.MYPU_1060 221
272635.MYPU_0970 272635.MYPU_1130 391
272635.MYPU_0970 272635.MYPU_1170 499
272635.MYPU_0970 272635.MYPU_1200 158
272635.MYPU_0970 272635.MYPU_1240 393
272635.MYPU_0970 272635.MYPU_1270 356
272635.MYPU_0970 272635.MYPU_1470 558
272635.MYPU_0970 272635.MYPU_1560 424
272635.MYPU_0970 272635.MYPU_1590 248
272635.MYPU_0970 272635.MYPU_1610 536
272635.MYPU_0970 272635.MYPU_1620 393
272635.MYPU_0970 272635.MYPU_1630 500
272635.MYPU_0970 272635.MYPU_1660 196
272635.MYPU_0970 272635.MYPU_1680 278
272635.MYPU_0970 272635.MYPU_1830 321
272635.MYPU_0970 272635.MYPU_1840 240
272635.MYPU_0970 272635.MYPU_2200 216
272635.MYPU_0970 272635.MYPU_2230 428
272635.MYPU_0970 272635.MYPU_2270 195
272635.MYPU_0970 272635.MYPU_2370 472
272635.MYPU_0970 272635.MYPU_2380 506
272635.MYPU_0970 272635.MYPU_2390 317
272635.MYPU_0970 272635.MYPU_2400 388
272635.MYPU_0970 272635.MYPU_2460 363
272635.MYPU_0970 272635.MYPU_2570 357
272635.MYPU_0970 272635.MYPU_2580 210
272635.MYPU_0970 272635.MYPU_2610 358
272635.MYPU_0970 272635.MYPU_2760 220
272635.MYPU_0970 272635.MYPU_2780 302
272635.MYPU_0970 272635.MYPU_2950 340
272635.MYPU_0970 272635.MYPU_2980 585
272635.MYPU_0970 272635.MYPU_3050 337
272635.MYPU_0970 272635.MYPU_3100 533
272635.MYPU_0970 272635.MYPU_3190 233
272635.MYPU_0970 272635.MYPU_3240 493
272635.MYPU_0970 272635.MYPU_3280 159
272635.MYPU_0970 272635.MYPU_3330 469
272635.MYPU_0970 272635.MYPU_3420 153
272635.MYPU_0970 272635.MYPU_3520 223
272635.MYPU_0970 272635.MYPU_3580 322
272635.MYPU_0970 272635.MYPU_3730 263
272635.MYPU_0970 272635.MYPU_3800 238
272635.MYPU_0970 272635.MYPU_4580 238
272635.MYPU_0970 272635.MYPU_4610 424
272635.MYPU_0970 272635.MYPU_4620 320
272635.MYPU_0970 272635.MYPU_4670 153
272635.MYPU_0970 272635.MYPU_4680 156
272635.MYPU_0970 272635.MYPU_4690 156
272635.MYPU_0970 272635.MYPU_4700 371
272635.MYPU_0970 272635.MYPU_4730 935
272635.MYPU_0970 272635.MYPU_4840 184
272635.MYPU_0970 272635.MYPU_4900 237
272635.MYPU_0970 272635.MYPU_5110 425
272635.MYPU_0970 272635.MYPU_5140 235
272635.MYPU_0970 272635.MYPU_5150 343
272635.MYPU_0970 272635.MYPU_5180 224
272635.MYPU_0970 272635.MYPU_5190 241
272635.MYPU_0970 272635.MYPU_5310 218
272635.MYPU_0970 272635.MYPU_5320 349
272635.MYPU_0970 272635.MYPU_5410 222
272635.MYPU_0970 272635.MYPU_5480 392
272635.MYPU_0970 272635.MYPU_5580 301
272635.MYPU_0970 272635.MYPU_6100 413
272635.MYPU_0970 272635.MYPU_6150 308
272635.MYPU_0970 272635.MYPU_6580 224
272635.MYPU_0970 272635.MYPU_6740 529
272635.MYPU_0970 272635.MYPU_6870 295
272635.MYPU_0970 272635.MYPU_6880 562
272635.MYPU_0970 272635.MYPU_6960 317
272635.MYPU_0970 272635.MYPU_6980 337
272635.MYPU_0970 272635.MYPU_7040 196
272635.MYPU_0970 272635.MYPU_7070 240
272635.MYPU_0970 272635.MYPU_7100 305
272635.MYPU_0970 272635.MYPU_7120 316
272635.MYPU_0970 272635.MYPU_7130 435
272635.MYPU_0970 272635.MYPU_7140 343
272635.MYPU_0970 272635.MYPU_7190 308
272635.MYPU_0970 272635.MYPU_7200 182
272635.MYPU_0970 272635.MYPU_7210 967
272635.MYPU_0970 272635.MYPU_7250 193
272635.MYPU_0970 272635.MYPU_7270 226
272635.MYPU_0970 272635.MYPU_7300 155
272635.MYPU_0970 272635.MYPU_7400 250
272635.MYPU_0970 272635.MYPU_7460 340
272635.MYPU_0970 272635.MYPU_7590 235
272635.MYPU_0970 272635.MYPU_7610 179
272635.MYPU_0970 272635.MYPU_7620 205
272635.MYPU_0970 272635.MYPU_7680 337
272635.MYPU_0970 272635.MYPU_7700 208
272635.MYPU_0970 272635.MYPU_7810 274
272635.MYPU_0980 272635.MYPU_0260 669
272635.MYPU_0980 272635.MYPU_0270 718
272635.MYPU_0980 272635.MYPU_0280 740
272635.MYPU_0980 272635.MYPU_0490 305
272635.MYPU_0980 272635.MYPU_0530 184
272635.MYPU_0980 272635.MYPU_0990 952
272635.MYPU_0980 272635.MYPU_1000 962
272635.MYPU_0980 272635.MYPU_1010 984
272635.MYPU_0980 272635.MYPU_1030 872
272635.MYPU_0980 272635.MYPU_1180 192
272635.MYPU_0980 272635.MYPU_1290 248
272635.MYPU_0980 272635.MYPU_2210 194
272635.MYPU_0980 272635.MYPU_2280 526
272635.MYPU_0980 272635.MYPU_2630 334
272635.MYPU_0980 272635.MYPU_3180 248
272635.MYPU_0980 272635.MYPU_3200 189
272635.MYPU_0980 272635.MYPU_3250 225
272635.MYPU_0980 272635.MYPU_4570 426
272635.MYPU_0980 272635.MYPU_4970 669
272635.MYPU_0980 272635.MYPU_4980 718
272635.MYPU_0980 272635.MYPU_4990 740
272635.MYPU_0980 272635.MYPU_5890 438
272635.MYPU_0980 272635.MYPU_6220 167
272635.MYPU_0980 272635.MYPU_6390 718
272635.MYPU_0980 272635.MYPU_6410 669
272635.MYPU_0980 272635.MYPU_7760 152
272635.MYPU_0990 272635.MYPU_0170 409
272635.MYPU_0990 272635.MYPU_0250 177
272635.MYPU_0990 272635.MYPU_0260 255
272635.MYPU_0990 272635.MYPU_0270 677
272635.MYPU_0990 272635.MYPU_0280 661
272635.MYPU_0990 272635.MYPU_0510 278
272635.MYPU_0990 272635.MYPU_0520 186
272635.MYPU_0990 272635.MYPU_0680 191
272635.MYPU_0990 272635.MYPU_0690 252
272635.MYPU_0990 272635.MYPU_0980 952
272635.MYPU_0990 272635.MYPU_1000 954
272635.MYPU_0990 272635.MYPU_1010 958
272635.MYPU_0990 272635.MYPU_1030 898
272635.MYPU_0990 272635.MYPU_1180 370
272635.MYPU_0990 272635.MYPU_1320 198
272635.MYPU_0990 272635.MYPU_1390 177
272635.MYPU_0990 272635.MYPU_1470 412
272635.MYPU_0990 272635.MYPU_1620 250
272635.MYPU_0990 272635.MYPU_1930 205
272635.MYPU_0990 272635.MYPU_2090 248
272635.MYPU_0990 272635.MYPU_2210 186
272635.MYPU_0990 272635.MYPU_2220 252
272635.MYPU_0990 272635.MYPU_2280 174
272635.MYPU_0990 272635.MYPU_2380 248
272635.MYPU_0990 272635.MYPU_2460 248
272635.MYPU_0990 272635.MYPU_2630 359
272635.MYPU_0990 272635.MYPU_2640 277
272635.MYPU_0990 272635.MYPU_3060 189
272635.MYPU_0990 272635.MYPU_3150 489
272635.MYPU_0990 272635.MYPU_3730 213
272635.MYPU_0990 272635.MYPU_3800 248
272635.MYPU_0990 272635.MYPU_3900 247
272635.MYPU_0990 272635.MYPU_4020 247
272635.MYPU_0990 272635.MYPU_4050 380
272635.MYPU_0990 272635.MYPU_4070 180
272635.MYPU_0990 272635.MYPU_4230 564
272635.MYPU_0990 272635.MYPU_4240 861
272635.MYPU_0990 272635.MYPU_4250 219
272635.MYPU_0990 272635.MYPU_4580 491
272635.MYPU_0990 272635.MYPU_4630 293
272635.MYPU_0990 272635.MYPU_4910 328
272635.MYPU_0990 272635.MYPU_4970 215
272635.MYPU_0990 272635.MYPU_4980 657
272635.MYPU_0990 272635.MYPU_4990 661
272635.MYPU_0990 272635.MYPU_6170 252
272635.MYPU_0990 272635.MYPU_6180 252
272635.MYPU_0990 272635.MYPU_6220 166
272635.MYPU_0990 272635.MYPU_6320 293
272635.MYPU_0990 272635.MYPU_6330 293
272635.MYPU_0990 272635.MYPU_6340 488
272635.MYPU_0990 272635.MYPU_6350 252
272635.MYPU_0990 272635.MYPU_6390 657
272635.MYPU_0990 272635.MYPU_6400 852
272635.MYPU_0990 272635.MYPU_6410 196
272635.MYPU_0990 272635.MYPU_6440 168
272635.MYPU_0990 272635.MYPU_6900 184
272635.MYPU_0990 272635.MYPU_7020 423
272635.MYPU_0990 272635.MYPU_7300 248
272635.MYPU_1000 272635.MYPU_0250 187
272635.MYPU_1000 272635.MYPU_0260 661
272635.MYPU_1000 272635.MYPU_0270 704
272635.MYPU_1000 272635.MYPU_0980 962
272635.MYPU_1000 272635.MYPU_0990 954
272635.MYPU_1000 272635.MYPU_1010 972
272635.MYPU_1000 272635.MYPU_1030 870
272635.MYPU_1000 272635.MYPU_1290 335
272635.MYPU_1000 272635.MYPU_1390 187
272635.MYPU_1000 272635.MYPU_2210 206
272635.MYPU_1000 272635.MYPU_2220 249
272635.MYPU_1000 272635.MYPU_2280 491
272635.MYPU_1000 272635.MYPU_2630 370
272635.MYPU_1000 272635.MYPU_2640 252
272635.MYPU_1000 272635.MYPU_4250 202
272635.MYPU_1000 272635.MYPU_4970 661
272635.MYPU_1000 272635.MYPU_4980 704
272635.MYPU_1000 272635.MYPU_6340 224
272635.MYPU_1000 272635.MYPU_6390 724
272635.MYPU_1000 272635.MYPU_6410 716
272635.MYPU_1000 272635.MYPU_6440 396
272635.MYPU_1000 272635.MYPU_6600 157
272635.MYPU_1010 272635.MYPU_0010 333
272635.MYPU_1010 272635.MYPU_0020 333
272635.MYPU_1010 272635.MYPU_0220 176
272635.MYPU_1010 272635.MYPU_0250 178
272635.MYPU_1010 272635.MYPU_0260 698
272635.MYPU_1010 272635.MYPU_0280 915
272635.MYPU_1010 272635.MYPU_0460 520
272635.MYPU_1010 272635.MYPU_0980 984
272635.MYPU_1010 272635.MYPU_0990 958
272635.MYPU_1010 272635.MYPU_1000 972
272635.MYPU_1010 272635.MYPU_1030 878
272635.MYPU_1010 272635.MYPU_1390 178
272635.MYPU_1010 272635.MYPU_1560 248
272635.MYPU_1010 272635.MYPU_2210 172
272635.MYPU_1010 272635.MYPU_2220 542
272635.MYPU_1010 272635.MYPU_2280 540
272635.MYPU_1010 272635.MYPU_2470 248
272635.MYPU_1010 272635.MYPU_2630 200
272635.MYPU_1010 272635.MYPU_2640 251
272635.MYPU_1010 272635.MYPU_2760 185
272635.MYPU_1010 272635.MYPU_3860 392
272635.MYPU_1010 272635.MYPU_4250 371
272635.MYPU_1010 272635.MYPU_4580 590
272635.MYPU_1010 272635.MYPU_4630 150
272635.MYPU_1010 272635.MYPU_4710 248
272635.MYPU_1010 272635.MYPU_4970 698
272635.MYPU_1010 272635.MYPU_4990 704
272635.MYPU_1010 272635.MYPU_5410 158
272635.MYPU_1010 272635.MYPU_6320 150
272635.MYPU_1010 272635.MYPU_6330 150
272635.MYPU_1010 272635.MYPU_6340 183
272635.MYPU_1010 272635.MYPU_6400 841
272635.MYPU_1010 272635.MYPU_6410 706
272635.MYPU_1010 272635.MYPU_6440 199
272635.MYPU_1010 272635.MYPU_6920 176
272635.MYPU_1010 272635.MYPU_7180 248
272635.MYPU_1010 272635.MYPU_7300 248
272635.MYPU_1010 272635.MYPU_7820 265
272635.MYPU_1030 272635.MYPU_0130 253
272635.MYPU_1030 272635.MYPU_0170 150
272635.MYPU_1030 272635.MYPU_0260 165
272635.MYPU_1030 272635.MYPU_0270 150
272635.MYPU_1030 272635.MYPU_0280 212
272635.MYPU_1030 272635.MYPU_0520 247
272635.MYPU_1030 272635.MYPU_0980 872
272635.MYPU_1030 272635.MYPU_0990 898
272635.MYPU_1030 272635.MYPU_1000 870
272635.MYPU_1030 272635.MYPU_1010 878
272635.MYPU_1030 272635.MYPU_1660 317
272635.MYPU_1030 272635.MYPU_1680 194
272635.MYPU_1030 272635.MYPU_2280 504
272635.MYPU_1030 272635.MYPU_3480 252
272635.MYPU_1030 272635.MYPU_3890 252
272635.MYPU_1030 272635.MYPU_4010 252
272635.MYPU_1030 272635.MYPU_4250 269
272635.MYPU_1030 272635.MYPU_4580 297
272635.MYPU_1030 272635.MYPU_4620 161
272635.MYPU_1030 272635.MYPU_4680 253
272635.MYPU_1030 272635.MYPU_4970 165
272635.MYPU_1030 272635.MYPU_4980 150
272635.MYPU_1030 272635.MYPU_5380 251
272635.MYPU_1030 272635.MYPU_6020 163
272635.MYPU_1030 272635.MYPU_6170 248
272635.MYPU_1030 272635.MYPU_6180 286
272635.MYPU_1030 272635.MYPU_6240 156
272635.MYPU_1030 272635.MYPU_6320 922
272635.MYPU_1030 272635.MYPU_6330 913
272635.MYPU_1030 272635.MYPU_6340 429
272635.MYPU_1030 272635.MYPU_6350 160
272635.MYPU_1030 272635.MYPU_6390 227
272635.MYPU_1030 272635.MYPU_6400 240
272635.MYPU_1030 272635.MYPU_6410 293
272635.MYPU_1030 272635.MYPU_6440 716
272635.MYPU_1040 272635.MYPU_0010 673
272635.MYPU_1040 272635.MYPU_0020 186
272635.MYPU_1040 272635.MYPU_0040 254
272635.MYPU_1040 272635.MYPU_0130 348
272635.MYPU_1040 272635.MYPU_0140 453
272635.MYPU_1040 272635.MYPU_0220 166
272635.MYPU_1040 272635.MYPU_0280 156
272635.MYPU_1040 272635.MYPU_0340 436
272635.MYPU_1040 272635.MYPU_0450 324
272635.MYPU_1040 272635.MYPU_0490 161
272635.MYPU_1040 272635.MYPU_0520 715
272635.MYPU_1040 272635.MYPU_0530 264
272635.MYPU_1040 272635.MYPU_0540 182
272635.MYPU_1040 272635.MYPU_0640 150
272635.MYPU_1040 272635.MYPU_0660 150
272635.MYPU_1040 272635.MYPU_0690 177
272635.MYPU_1040 272635.MYPU_0810 156
272635.MYPU_1040 272635.MYPU_0820 156
272635.MYPU_1040 272635.MYPU_0880 261
272635.MYPU_1040 272635.MYPU_0930 392
272635.MYPU_1040 272635.MYPU_0960 600
272635.MYPU_1040 272635.MYPU_1050 745
272635.MYPU_1040 272635.MYPU_1060 664
272635.MYPU_1040 272635.MYPU_1070 454
272635.MYPU_1040 272635.MYPU_1080 454
272635.MYPU_1040 272635.MYPU_1090 539
272635.MYPU_1040 272635.MYPU_1130 157
272635.MYPU_1040 272635.MYPU_1140 177
272635.MYPU_1040 272635.MYPU_1180 418
272635.MYPU_1040 272635.MYPU_1240 270
272635.MYPU_1040 272635.MYPU_1270 773
272635.MYPU_1040 272635.MYPU_1420 272
272635.MYPU_1040 272635.MYPU_1430 717
272635.MYPU_1040 272635.MYPU_1470 476
272635.MYPU_1040 272635.MYPU_1520 711
272635.MYPU_1040 272635.MYPU_1550 402
272635.MYPU_1040 272635.MYPU_1560 435
272635.MYPU_1040 272635.MYPU_1630 351
272635.MYPU_1040 272635.MYPU_1650 335
272635.MYPU_1040 272635.MYPU_1680 199
272635.MYPU_1040 272635.MYPU_1710 466
272635.MYPU_1040 272635.MYPU_1770 236
272635.MYPU_1040 272635.MYPU_1780 172
272635.MYPU_1040 272635.MYPU_1810 946
272635.MYPU_1040 272635.MYPU_1820 471
272635.MYPU_1040 272635.MYPU_1840 393
272635.MYPU_1040 272635.MYPU_1940 153
272635.MYPU_1040 272635.MYPU_1960 191
272635.MYPU_1040 272635.MYPU_2050 168
272635.MYPU_1040 272635.MYPU_2090 777
272635.MYPU_1040 272635.MYPU_2190 381
272635.MYPU_1040 272635.MYPU_2200 309
272635.MYPU_1040 272635.MYPU_2230 514
272635.MYPU_1040 272635.MYPU_2380 180
272635.MYPU_1040 272635.MYPU_2390 320
272635.MYPU_1040 272635.MYPU_2400 416
272635.MYPU_1040 272635.MYPU_2430 414
272635.MYPU_1040 272635.MYPU_2460 690
272635.MYPU_1040 272635.MYPU_2520 156
272635.MYPU_1040 272635.MYPU_2530 407
272635.MYPU_1040 272635.MYPU_2570 407
272635.MYPU_1040 272635.MYPU_2590 392
272635.MYPU_1040 272635.MYPU_2610 249
272635.MYPU_1040 272635.MYPU_2670 354
272635.MYPU_1040 272635.MYPU_2700 248
272635.MYPU_1040 272635.MYPU_2760 384
272635.MYPU_1040 272635.MYPU_2820 153
272635.MYPU_1040 272635.MYPU_3060 155
272635.MYPU_1040 272635.MYPU_3140 492
272635.MYPU_1040 272635.MYPU_3270 192
272635.MYPU_1040 272635.MYPU_3280 187
272635.MYPU_1040 272635.MYPU_3350 255
272635.MYPU_1040 272635.MYPU_3390 326
272635.MYPU_1040 272635.MYPU_3420 819
272635.MYPU_1040 272635.MYPU_3510 167
272635.MYPU_1040 272635.MYPU_3520 349
272635.MYPU_1040 272635.MYPU_3530 359
272635.MYPU_1040 272635.MYPU_3580 685
272635.MYPU_1040 272635.MYPU_3620 393
272635.MYPU_1040 272635.MYPU_3780 158
272635.MYPU_1040 272635.MYPU_3830 392
272635.MYPU_1040 272635.MYPU_3860 157
272635.MYPU_1040 272635.MYPU_3870 330
272635.MYPU_1040 272635.MYPU_3890 512
272635.MYPU_1040 272635.MYPU_3900 282
272635.MYPU_1040 272635.MYPU_4010 512
272635.MYPU_1040 272635.MYPU_4020 282
272635.MYPU_1040 272635.MYPU_4050 309
272635.MYPU_1040 272635.MYPU_4080 277
272635.MYPU_1040 272635.MYPU_4280 339
272635.MYPU_1040 272635.MYPU_4290 264
272635.MYPU_1040 272635.MYPU_4330 156
272635.MYPU_1040 272635.MYPU_4380 219
272635.MYPU_1040 272635.MYPU_4530 338
272635.MYPU_1040 272635.MYPU_4540 516
272635.MYPU_1040 272635.MYPU_4590 240
272635.MYPU_1040 272635.MYPU_4670 350
272635.MYPU_1040 272635.MYPU_4680 391
272635.MYPU_1040 272635.MYPU_4690 205
272635.MYPU_1040 272635.MYPU_4700 335
272635.MYPU_1040 272635.MYPU_4710 455
272635.MYPU_1040 272635.MYPU_4740 415
272635.MYPU_1040 272635.MYPU_4850 490
272635.MYPU_1040 272635.MYPU_4910 787
272635.MYPU_1040 272635.MYPU_4930 411
272635.MYPU_1040 272635.MYPU_5110 465
272635.MYPU_1040 272635.MYPU_5140 251
272635.MYPU_1040 272635.MYPU_5150 408
272635.MYPU_1040 272635.MYPU_5180 236
272635.MYPU_1040 272635.MYPU_5190 326
272635.MYPU_1040 272635.MYPU_5320 447
272635.MYPU_1040 272635.MYPU_5330 737
272635.MYPU_1040 272635.MYPU_5360 453
272635.MYPU_1040 272635.MYPU_5450 667
272635.MYPU_1040 272635.MYPU_5460 246
272635.MYPU_1040 272635.MYPU_5510 174
272635.MYPU_1040 272635.MYPU_5530 356
272635.MYPU_1040 272635.MYPU_5570 275
272635.MYPU_1040 272635.MYPU_5580 189
272635.MYPU_1040 272635.MYPU_5600 413
272635.MYPU_1040 272635.MYPU_5610 296
272635.MYPU_1040 272635.MYPU_5660 331
272635.MYPU_1040 272635.MYPU_5670 395
272635.MYPU_1040 272635.MYPU_5680 988
272635.MYPU_1040 272635.MYPU_6010 330
272635.MYPU_1040 272635.MYPU_6020 279
272635.MYPU_1040 272635.MYPU_6030 224
272635.MYPU_1040 272635.MYPU_6070 153
272635.MYPU_1040 272635.MYPU_6150 270
272635.MYPU_1040 272635.MYPU_6210 486
272635.MYPU_1040 272635.MYPU_6220 183
272635.MYPU_1040 272635.MYPU_6240 276
272635.MYPU_1040 272635.MYPU_6250 150
272635.MYPU_1040 272635.MYPU_6260 150
272635.MYPU_1040 272635.MYPU_6300 696
272635.MYPU_1040 272635.MYPU_6440 273
272635.MYPU_1040 272635.MYPU_6450 288
272635.MYPU_1040 272635.MYPU_6460 176
272635.MYPU_1040 272635.MYPU_6560 172
272635.MYPU_1040 272635.MYPU_6570 601
272635.MYPU_1040 272635.MYPU_6580 731
272635.MYPU_1040 272635.MYPU_6590 920
272635.MYPU_1040 272635.MYPU_6660 392
272635.MYPU_1040 272635.MYPU_6680 476
272635.MYPU_1040 272635.MYPU_6740 703
272635.MYPU_1040 272635.MYPU_6780 156
272635.MYPU_1040 272635.MYPU_6870 203
272635.MYPU_1040 272635.MYPU_6880 207
272635.MYPU_1040 272635.MYPU_6920 166
272635.MYPU_1040 272635.MYPU_6980 181
272635.MYPU_1040 272635.MYPU_7020 472
272635.MYPU_1040 272635.MYPU_7070 393
272635.MYPU_1040 272635.MYPU_7100 509
272635.MYPU_1040 272635.MYPU_7110 343
272635.MYPU_1040 272635.MYPU_7120 464
272635.MYPU_1040 272635.MYPU_7130 206
272635.MYPU_1040 272635.MYPU_7180 331
272635.MYPU_1040 272635.MYPU_7190 402
272635.MYPU_1040 272635.MYPU_7200 419
272635.MYPU_1040 272635.MYPU_7390 413
272635.MYPU_1040 272635.MYPU_7400 254
272635.MYPU_1040 272635.MYPU_7460 330
272635.MYPU_1040 272635.MYPU_7510 248
272635.MYPU_1040 272635.MYPU_7520 248
272635.MYPU_1040 272635.MYPU_7680 181
272635.MYPU_1040 272635.MYPU_7710 392
272635.MYPU_1040 272635.MYPU_7730 521
272635.MYPU_1040 272635.MYPU_7790 772
272635.MYPU_1040 272635.MYPU_7820 150
272635.MYPU_1050 272635.MYPU_0010 305
272635.MYPU_1050 272635.MYPU_0020 274
272635.MYPU_1050 272635.MYPU_0080 274
272635.MYPU_1050 272635.MYPU_0130 388
272635.MYPU_1050 272635.MYPU_0220 194
272635.MYPU_1050 272635.MYPU_0230 216
272635.MYPU_1050 272635.MYPU_0340 285
272635.MYPU_1050 272635.MYPU_0450 341
272635.MYPU_1050 272635.MYPU_0490 424
272635.MYPU_1050 272635.MYPU_0520 205
272635.MYPU_1050 272635.MYPU_0550 279
272635.MYPU_1050 272635.MYPU_0860 176
272635.MYPU_1050 272635.MYPU_0880 208
272635.MYPU_1050 272635.MYPU_0890 158
272635.MYPU_1050 272635.MYPU_0930 213
272635.MYPU_1050 272635.MYPU_0970 339
272635.MYPU_1050 272635.MYPU_1040 745
272635.MYPU_1050 272635.MYPU_1060 982
272635.MYPU_1050 272635.MYPU_1070 620
272635.MYPU_1050 272635.MYPU_1080 620
272635.MYPU_1050 272635.MYPU_1090 535
272635.MYPU_1050 272635.MYPU_1100 207
272635.MYPU_1050 272635.MYPU_1170 250
272635.MYPU_1050 272635.MYPU_1180 156
272635.MYPU_1050 272635.MYPU_1270 514
272635.MYPU_1050 272635.MYPU_1400 684
272635.MYPU_1050 272635.MYPU_1420 172
272635.MYPU_1050 272635.MYPU_1430 205
272635.MYPU_1050 272635.MYPU_1440 296
272635.MYPU_1050 272635.MYPU_1450 650
272635.MYPU_1050 272635.MYPU_1470 351
272635.MYPU_1050 272635.MYPU_1520 156
272635.MYPU_1050 272635.MYPU_1530 291
272635.MYPU_1050 272635.MYPU_1630 331
272635.MYPU_1050 272635.MYPU_1650 655
272635.MYPU_1050 272635.MYPU_1710 275
272635.MYPU_1050 272635.MYPU_1770 374
272635.MYPU_1050 272635.MYPU_1780 176
272635.MYPU_1050 272635.MYPU_1820 561
272635.MYPU_1050 272635.MYPU_1830 151
272635.MYPU_1050 272635.MYPU_1840 181
272635.MYPU_1050 272635.MYPU_2010 157
272635.MYPU_1050 272635.MYPU_2030 155
272635.MYPU_1050 272635.MYPU_2050 793
272635.MYPU_1050 272635.MYPU_2090 273
272635.MYPU_1050 272635.MYPU_2190 447
272635.MYPU_1050 272635.MYPU_2200 450
272635.MYPU_1050 272635.MYPU_2230 368
272635.MYPU_1050 272635.MYPU_2350 332
272635.MYPU_1050 272635.MYPU_2360 327
272635.MYPU_1050 272635.MYPU_2390 269
272635.MYPU_1050 272635.MYPU_2430 817
272635.MYPU_1050 272635.MYPU_2470 160
272635.MYPU_1050 272635.MYPU_2520 194
272635.MYPU_1050 272635.MYPU_2530 355
272635.MYPU_1050 272635.MYPU_2570 352
272635.MYPU_1050 272635.MYPU_2590 389
272635.MYPU_1050 272635.MYPU_2650 292
272635.MYPU_1050 272635.MYPU_2660 327
272635.MYPU_1050 272635.MYPU_2670 477
272635.MYPU_1050 272635.MYPU_2680 332
272635.MYPU_1050 272635.MYPU_2690 291
272635.MYPU_1050 272635.MYPU_2700 270
272635.MYPU_1050 272635.MYPU_2710 268
272635.MYPU_1050 272635.MYPU_2720 320
272635.MYPU_1050 272635.MYPU_2780 351
272635.MYPU_1050 272635.MYPU_2890 152
272635.MYPU_1050 272635.MYPU_2900 178
272635.MYPU_1050 272635.MYPU_2920 267
272635.MYPU_1050 272635.MYPU_2980 401
272635.MYPU_1050 272635.MYPU_3030 232
272635.MYPU_1050 272635.MYPU_3040 232
272635.MYPU_1050 272635.MYPU_3070 172
272635.MYPU_1050 272635.MYPU_3150 632
272635.MYPU_1050 272635.MYPU_3210 396
272635.MYPU_1050 272635.MYPU_3280 720
272635.MYPU_1050 272635.MYPU_3320 165
272635.MYPU_1050 272635.MYPU_3330 533
272635.MYPU_1050 272635.MYPU_3390 539
272635.MYPU_1050 272635.MYPU_3420 443
272635.MYPU_1050 272635.MYPU_3480 293
272635.MYPU_1050 272635.MYPU_3600 207
272635.MYPU_1050 272635.MYPU_3710 166
272635.MYPU_1050 272635.MYPU_3720 250
272635.MYPU_1050 272635.MYPU_3800 401
272635.MYPU_1050 272635.MYPU_3890 209
272635.MYPU_1050 272635.MYPU_3900 323
272635.MYPU_1050 272635.MYPU_4010 184
272635.MYPU_1050 272635.MYPU_4020 323
272635.MYPU_1050 272635.MYPU_4050 459
272635.MYPU_1050 272635.MYPU_4080 172
272635.MYPU_1050 272635.MYPU_4250 291
272635.MYPU_1050 272635.MYPU_4280 494
272635.MYPU_1050 272635.MYPU_4290 754
272635.MYPU_1050 272635.MYPU_4300 753
272635.MYPU_1050 272635.MYPU_4490 332
272635.MYPU_1050 272635.MYPU_4500 327
272635.MYPU_1050 272635.MYPU_4510 217
272635.MYPU_1050 272635.MYPU_4530 463
272635.MYPU_1050 272635.MYPU_4540 480
272635.MYPU_1050 272635.MYPU_4590 322
272635.MYPU_1050 272635.MYPU_4610 151
272635.MYPU_1050 272635.MYPU_4670 325
272635.MYPU_1050 272635.MYPU_4680 435
272635.MYPU_1050 272635.MYPU_4690 825
272635.MYPU_1050 272635.MYPU_4700 314
272635.MYPU_1050 272635.MYPU_4710 188
272635.MYPU_1050 272635.MYPU_4750 191
272635.MYPU_1050 272635.MYPU_4760 184
272635.MYPU_1050 272635.MYPU_4850 158
272635.MYPU_1050 272635.MYPU_4900 224
272635.MYPU_1050 272635.MYPU_4950 501
272635.MYPU_1050 272635.MYPU_4960 849
272635.MYPU_1050 272635.MYPU_5110 330
272635.MYPU_1050 272635.MYPU_5130 277
272635.MYPU_1050 272635.MYPU_5150 277
272635.MYPU_1050 272635.MYPU_5160 334
272635.MYPU_1050 272635.MYPU_5170 323
272635.MYPU_1050 272635.MYPU_5210 205
272635.MYPU_1050 272635.MYPU_5320 318
272635.MYPU_1050 272635.MYPU_5330 770
272635.MYPU_1050 272635.MYPU_5450 509
272635.MYPU_1050 272635.MYPU_5460 353
272635.MYPU_1050 272635.MYPU_5530 257
272635.MYPU_1050 272635.MYPU_5570 675
272635.MYPU_1050 272635.MYPU_5600 455
272635.MYPU_1050 272635.MYPU_5610 349
272635.MYPU_1050 272635.MYPU_5620 795
272635.MYPU_1050 272635.MYPU_5630 723
272635.MYPU_1050 272635.MYPU_5650 262
272635.MYPU_1050 272635.MYPU_5660 330
272635.MYPU_1050 272635.MYPU_5670 196
272635.MYPU_1050 272635.MYPU_5690 193
272635.MYPU_1050 272635.MYPU_5700 751
272635.MYPU_1050 272635.MYPU_5730 730
272635.MYPU_1050 272635.MYPU_5740 738
272635.MYPU_1050 272635.MYPU_5770 308
272635.MYPU_1050 272635.MYPU_5780 668
272635.MYPU_1050 272635.MYPU_5810 725
272635.MYPU_1050 272635.MYPU_5830 173
272635.MYPU_1050 272635.MYPU_5840 725
272635.MYPU_1050 272635.MYPU_5860 150
272635.MYPU_1050 272635.MYPU_5890 174
272635.MYPU_1050 272635.MYPU_5900 865
272635.MYPU_1050 272635.MYPU_6020 507
272635.MYPU_1050 272635.MYPU_6090 794
272635.MYPU_1050 272635.MYPU_6100 291
272635.MYPU_1050 272635.MYPU_6110 732
272635.MYPU_1050 272635.MYPU_6120 508
272635.MYPU_1050 272635.MYPU_6130 557
272635.MYPU_1050 272635.MYPU_6150 170
272635.MYPU_1050 272635.MYPU_6210 358
272635.MYPU_1050 272635.MYPU_6230 196
272635.MYPU_1050 272635.MYPU_6240 190
272635.MYPU_1050 272635.MYPU_6560 765
272635.MYPU_1050 272635.MYPU_6650 238
272635.MYPU_1050 272635.MYPU_6670 437
272635.MYPU_1050 272635.MYPU_6680 275
272635.MYPU_1050 272635.MYPU_6710 450
272635.MYPU_1050 272635.MYPU_6820 522
272635.MYPU_1050 272635.MYPU_6830 196
272635.MYPU_1050 272635.MYPU_6870 220
272635.MYPU_1050 272635.MYPU_6880 389
272635.MYPU_1050 272635.MYPU_6920 194
272635.MYPU_1050 272635.MYPU_6990 327
272635.MYPU_1050 272635.MYPU_7000 332
272635.MYPU_1050 272635.MYPU_7020 172
272635.MYPU_1050 272635.MYPU_7070 181
272635.MYPU_1050 272635.MYPU_7100 253
272635.MYPU_1050 272635.MYPU_7130 372
272635.MYPU_1050 272635.MYPU_7160 829
272635.MYPU_1050 272635.MYPU_7190 269
272635.MYPU_1050 272635.MYPU_7270 274
272635.MYPU_1050 272635.MYPU_7330 330
272635.MYPU_1050 272635.MYPU_7390 393
272635.MYPU_1050 272635.MYPU_7430 207
272635.MYPU_1050 272635.MYPU_7460 400
272635.MYPU_1050 272635.MYPU_7590 223
272635.MYPU_1050 272635.MYPU_7610 153
272635.MYPU_1050 272635.MYPU_7640 177
272635.MYPU_1050 272635.MYPU_7790 156
272635.MYPU_1050 272635.MYPU_7810 543
272635.MYPU_1050 272635.MYPU_7820 277
272635.MYPU_1060 272635.MYPU_0130 192
272635.MYPU_1060 272635.MYPU_0150 579
272635.MYPU_1060 272635.MYPU_0190 177
272635.MYPU_1060 272635.MYPU_0220 229
272635.MYPU_1060 272635.MYPU_0230 157
272635.MYPU_1060 272635.MYPU_0500 391
272635.MYPU_1060 272635.MYPU_0860 176
272635.MYPU_1060 272635.MYPU_0880 326
272635.MYPU_1060 272635.MYPU_0890 158
272635.MYPU_1060 272635.MYPU_0930 192
272635.MYPU_1060 272635.MYPU_0950 217
272635.MYPU_1060 272635.MYPU_0970 221
272635.MYPU_1060 272635.MYPU_1040 664
272635.MYPU_1060 272635.MYPU_1050 982
272635.MYPU_1060 272635.MYPU_1070 620
272635.MYPU_1060 272635.MYPU_1080 620
272635.MYPU_1060 272635.MYPU_1090 536
272635.MYPU_1060 272635.MYPU_1270 220
272635.MYPU_1060 272635.MYPU_1400 472
272635.MYPU_1060 272635.MYPU_1420 223
272635.MYPU_1060 272635.MYPU_1430 222
272635.MYPU_1060 272635.MYPU_1450 472
272635.MYPU_1060 272635.MYPU_1520 153
272635.MYPU_1060 272635.MYPU_1650 289
272635.MYPU_1060 272635.MYPU_1660 849
272635.MYPU_1060 272635.MYPU_1770 172
272635.MYPU_1060 272635.MYPU_1780 500
272635.MYPU_1060 272635.MYPU_1830 206
272635.MYPU_1060 272635.MYPU_2000 275
272635.MYPU_1060 272635.MYPU_2090 165
272635.MYPU_1060 272635.MYPU_2190 446
272635.MYPU_1060 272635.MYPU_2350 202
272635.MYPU_1060 272635.MYPU_2360 202
272635.MYPU_1060 272635.MYPU_2430 346
272635.MYPU_1060 272635.MYPU_2650 223
272635.MYPU_1060 272635.MYPU_2660 202
272635.MYPU_1060 272635.MYPU_2670 266
272635.MYPU_1060 272635.MYPU_2680 202
272635.MYPU_1060 272635.MYPU_2690 266
272635.MYPU_1060 272635.MYPU_2700 230
272635.MYPU_1060 272635.MYPU_2710 253
272635.MYPU_1060 272635.MYPU_2720 299
272635.MYPU_1060 272635.MYPU_2760 266
272635.MYPU_1060 272635.MYPU_2780 264
272635.MYPU_1060 272635.MYPU_2900 172
272635.MYPU_1060 272635.MYPU_2920 189
272635.MYPU_1060 272635.MYPU_3030 232
272635.MYPU_1060 272635.MYPU_3040 536
272635.MYPU_1060 272635.MYPU_3070 172
272635.MYPU_1060 272635.MYPU_3150 374
272635.MYPU_1060 272635.MYPU_3330 300
272635.MYPU_1060 272635.MYPU_3350 249
272635.MYPU_1060 272635.MYPU_3390 348
272635.MYPU_1060 272635.MYPU_3420 302
272635.MYPU_1060 272635.MYPU_3530 249
272635.MYPU_1060 272635.MYPU_3880 248
272635.MYPU_1060 272635.MYPU_3890 253
272635.MYPU_1060 272635.MYPU_4010 253
272635.MYPU_1060 272635.MYPU_4050 156
272635.MYPU_1060 272635.MYPU_4080 172
272635.MYPU_1060 272635.MYPU_4280 158
272635.MYPU_1060 272635.MYPU_4290 158
272635.MYPU_1060 272635.MYPU_4300 169
272635.MYPU_1060 272635.MYPU_4490 202
272635.MYPU_1060 272635.MYPU_4500 202
272635.MYPU_1060 272635.MYPU_4510 172
272635.MYPU_1060 272635.MYPU_4530 172
272635.MYPU_1060 272635.MYPU_4540 158
272635.MYPU_1060 272635.MYPU_4560 352
272635.MYPU_1060 272635.MYPU_4670 207
272635.MYPU_1060 272635.MYPU_4680 253
272635.MYPU_1060 272635.MYPU_4690 266
272635.MYPU_1060 272635.MYPU_4700 314
272635.MYPU_1060 272635.MYPU_4710 183
272635.MYPU_1060 272635.MYPU_5110 353
272635.MYPU_1060 272635.MYPU_5140 157
272635.MYPU_1060 272635.MYPU_5160 266
272635.MYPU_1060 272635.MYPU_5190 196
272635.MYPU_1060 272635.MYPU_5460 221
272635.MYPU_1060 272635.MYPU_5470 289
272635.MYPU_1060 272635.MYPU_5500 434
272635.MYPU_1060 272635.MYPU_5510 220
272635.MYPU_1060 272635.MYPU_5660 305
272635.MYPU_1060 272635.MYPU_6120 351
272635.MYPU_1060 272635.MYPU_6130 869
272635.MYPU_1060 272635.MYPU_6240 219
272635.MYPU_1060 272635.MYPU_6580 196
272635.MYPU_1060 272635.MYPU_6650 172
272635.MYPU_1060 272635.MYPU_6660 159
272635.MYPU_1060 272635.MYPU_6710 411
272635.MYPU_1060 272635.MYPU_6740 263
272635.MYPU_1060 272635.MYPU_6820 234
272635.MYPU_1060 272635.MYPU_6880 415
272635.MYPU_1060 272635.MYPU_6900 282
272635.MYPU_1060 272635.MYPU_6920 229
272635.MYPU_1060 272635.MYPU_6990 202
272635.MYPU_1060 272635.MYPU_7000 202
272635.MYPU_1060 272635.MYPU_7130 192
272635.MYPU_1060 272635.MYPU_7330 330
272635.MYPU_1060 272635.MYPU_7390 172
272635.MYPU_1060 272635.MYPU_7590 158
272635.MYPU_1070 272635.MYPU_0100 163
272635.MYPU_1070 272635.MYPU_0140 156
272635.MYPU_1070 272635.MYPU_0410 203
272635.MYPU_1070 272635.MYPU_0490 196
272635.MYPU_1070 272635.MYPU_0530 164
272635.MYPU_1070 272635.MYPU_0640 431
272635.MYPU_1070 272635.MYPU_1040 454
272635.MYPU_1070 272635.MYPU_1050 620
272635.MYPU_1070 272635.MYPU_1060 620
272635.MYPU_1070 272635.MYPU_1080 992
272635.MYPU_1070 272635.MYPU_1090 724
272635.MYPU_1070 272635.MYPU_1580 167
272635.MYPU_1070 272635.MYPU_1970 250
272635.MYPU_1070 272635.MYPU_2180 939
272635.MYPU_1070 272635.MYPU_2240 170
272635.MYPU_1070 272635.MYPU_2250 842
272635.MYPU_1070 272635.MYPU_2470 184
272635.MYPU_1070 272635.MYPU_3660 177
272635.MYPU_1070 272635.MYPU_3830 219
272635.MYPU_1070 272635.MYPU_4200 205
272635.MYPU_1070 272635.MYPU_4370 261
272635.MYPU_1070 272635.MYPU_5000 150
272635.MYPU_1070 272635.MYPU_5570 205
272635.MYPU_1070 272635.MYPU_6430 203
272635.MYPU_1070 272635.MYPU_7510 251
272635.MYPU_1070 272635.MYPU_7520 251
272635.MYPU_1070 272635.MYPU_7530 177
272635.MYPU_1080 272635.MYPU_0070 238
272635.MYPU_1080 272635.MYPU_0120 215
272635.MYPU_1080 272635.MYPU_0190 234
272635.MYPU_1080 272635.MYPU_0250 277
272635.MYPU_1080 272635.MYPU_0570 277
272635.MYPU_1080 272635.MYPU_0620 150
272635.MYPU_1080 272635.MYPU_1040 454
272635.MYPU_1080 272635.MYPU_1050 620
272635.MYPU_1080 272635.MYPU_1060 620
272635.MYPU_1080 272635.MYPU_1070 992
272635.MYPU_1080 272635.MYPU_1090 724
272635.MYPU_1080 272635.MYPU_1320 159
272635.MYPU_1080 272635.MYPU_1390 277
272635.MYPU_1080 272635.MYPU_1680 216
272635.MYPU_1080 272635.MYPU_1710 301
272635.MYPU_1080 272635.MYPU_1880 333
272635.MYPU_1080 272635.MYPU_2240 953
272635.MYPU_1080 272635.MYPU_2250 947
272635.MYPU_1080 272635.MYPU_2450 180
272635.MYPU_1080 272635.MYPU_2560 209
272635.MYPU_1080 272635.MYPU_2640 333
272635.MYPU_1080 272635.MYPU_2820 178
272635.MYPU_1080 272635.MYPU_2960 244
272635.MYPU_1080 272635.MYPU_3270 333
272635.MYPU_1080 272635.MYPU_4460 169
272635.MYPU_1080 272635.MYPU_4480 173
272635.MYPU_1080 272635.MYPU_4660 204
272635.MYPU_1080 272635.MYPU_4760 172
272635.MYPU_1080 272635.MYPU_6040 252
272635.MYPU_1080 272635.MYPU_7030 312
272635.MYPU_1080 272635.MYPU_7090 193
272635.MYPU_1080 272635.MYPU_7140 333
272635.MYPU_1080 272635.MYPU_7190 194
272635.MYPU_1090 272635.MYPU_0040 151
272635.MYPU_1090 272635.MYPU_0060 169
272635.MYPU_1090 272635.MYPU_0220 206
272635.MYPU_1090 272635.MYPU_0390 311
272635.MYPU_1090 272635.MYPU_0410 229
272635.MYPU_1090 272635.MYPU_0490 174
272635.MYPU_1090 272635.MYPU_0930 156
272635.MYPU_1090 272635.MYPU_0960 155
272635.MYPU_1090 272635.MYPU_1040 539
272635.MYPU_1090 272635.MYPU_1050 535
272635.MYPU_1090 272635.MYPU_1060 536
272635.MYPU_1090 272635.MYPU_1070 724
272635.MYPU_1090 272635.MYPU_1080 724
272635.MYPU_1090 272635.MYPU_1190 180
272635.MYPU_1090 272635.MYPU_1330 246
272635.MYPU_1090 272635.MYPU_1420 207
272635.MYPU_1090 272635.MYPU_1430 253
272635.MYPU_1090 272635.MYPU_2020 230
272635.MYPU_1090 272635.MYPU_2110 264
272635.MYPU_1090 272635.MYPU_2370 156
272635.MYPU_1090 272635.MYPU_3060 156
272635.MYPU_1090 272635.MYPU_3320 158
272635.MYPU_1090 272635.MYPU_3330 155
272635.MYPU_1090 272635.MYPU_3760 205
272635.MYPU_1090 272635.MYPU_3790 155
272635.MYPU_1090 272635.MYPU_4310 249
272635.MYPU_1090 272635.MYPU_4530 177
272635.MYPU_1090 272635.MYPU_4670 267
272635.MYPU_1090 272635.MYPU_4680 232
272635.MYPU_1090 272635.MYPU_4690 223
272635.MYPU_1090 272635.MYPU_4750 248
272635.MYPU_1090 272635.MYPU_4790 217
272635.MYPU_1090 272635.MYPU_5090 381
272635.MYPU_1090 272635.MYPU_5140 155
272635.MYPU_1090 272635.MYPU_5150 223
272635.MYPU_1090 272635.MYPU_5160 197
272635.MYPU_1090 272635.MYPU_5170 157
272635.MYPU_1090 272635.MYPU_5480 155
272635.MYPU_1090 272635.MYPU_5500 192
272635.MYPU_1090 272635.MYPU_6130 248
272635.MYPU_1090 272635.MYPU_6280 158
272635.MYPU_1090 272635.MYPU_7110 193
272635.MYPU_1090 272635.MYPU_7330 264
272635.MYPU_1090 272635.MYPU_7410 201
272635.MYPU_1100 272635.MYPU_0090 359
272635.MYPU_1100 272635.MYPU_0100 221
272635.MYPU_1100 272635.MYPU_0130 213
272635.MYPU_1100 272635.MYPU_0150 164
272635.MYPU_1100 272635.MYPU_0170 803
272635.MYPU_1100 272635.MYPU_0210 540
272635.MYPU_1100 272635.MYPU_0250 172
272635.MYPU_1100 272635.MYPU_0460 996
272635.MYPU_1100 272635.MYPU_0520 195
272635.MYPU_1100 272635.MYPU_0930 183
272635.MYPU_1100 272635.MYPU_1050 207
272635.MYPU_1100 272635.MYPU_1110 648
272635.MYPU_1100 272635.MYPU_1120 551
272635.MYPU_1100 272635.MYPU_1130 438
272635.MYPU_1100 272635.MYPU_1140 438
272635.MYPU_1100 272635.MYPU_1150 438
272635.MYPU_1100 272635.MYPU_1160 438
272635.MYPU_1100 272635.MYPU_1170 456
272635.MYPU_1100 272635.MYPU_1290 925
272635.MYPU_1100 272635.MYPU_1310 969
272635.MYPU_1100 272635.MYPU_1390 172
272635.MYPU_1100 272635.MYPU_1400 362
272635.MYPU_1100 272635.MYPU_1420 289
272635.MYPU_1100 272635.MYPU_1430 289
272635.MYPU_1100 272635.MYPU_1450 335
272635.MYPU_1100 272635.MYPU_1520 180
272635.MYPU_1100 272635.MYPU_1530 170
272635.MYPU_1100 272635.MYPU_1540 157
272635.MYPU_1100 272635.MYPU_1650 464
272635.MYPU_1100 272635.MYPU_1770 197
272635.MYPU_1100 272635.MYPU_1780 154
272635.MYPU_1100 272635.MYPU_1820 151
272635.MYPU_1100 272635.MYPU_1830 220
272635.MYPU_1100 272635.MYPU_1840 251
272635.MYPU_1100 272635.MYPU_1980 208
272635.MYPU_1100 272635.MYPU_2010 240
272635.MYPU_1100 272635.MYPU_2230 412
272635.MYPU_1100 272635.MYPU_2280 800
272635.MYPU_1100 272635.MYPU_2350 151
272635.MYPU_1100 272635.MYPU_2360 156
272635.MYPU_1100 272635.MYPU_2370 335
272635.MYPU_1100 272635.MYPU_2380 525
272635.MYPU_1100 272635.MYPU_2400 983
272635.MYPU_1100 272635.MYPU_2430 433
272635.MYPU_1100 272635.MYPU_2460 980
272635.MYPU_1100 272635.MYPU_2530 191
272635.MYPU_1100 272635.MYPU_2660 156
272635.MYPU_1100 272635.MYPU_2680 151
272635.MYPU_1100 272635.MYPU_2900 193
272635.MYPU_1100 272635.MYPU_2930 259
272635.MYPU_1100 272635.MYPU_3000 445
272635.MYPU_1100 272635.MYPU_3030 150
272635.MYPU_1100 272635.MYPU_3040 150
272635.MYPU_1100 272635.MYPU_3060 227
272635.MYPU_1100 272635.MYPU_3140 907
272635.MYPU_1100 272635.MYPU_3370 151
272635.MYPU_1100 272635.MYPU_3390 202
272635.MYPU_1100 272635.MYPU_3600 837
272635.MYPU_1100 272635.MYPU_3620 528
272635.MYPU_1100 272635.MYPU_3640 803
272635.MYPU_1100 272635.MYPU_3690 389
272635.MYPU_1100 272635.MYPU_3780 254
272635.MYPU_1100 272635.MYPU_4050 229
272635.MYPU_1100 272635.MYPU_4280 462
272635.MYPU_1100 272635.MYPU_4490 151
272635.MYPU_1100 272635.MYPU_4500 156
272635.MYPU_1100 272635.MYPU_4580 996
272635.MYPU_1100 272635.MYPU_4590 895
272635.MYPU_1100 272635.MYPU_4700 167
272635.MYPU_1100 272635.MYPU_4710 225
272635.MYPU_1100 272635.MYPU_4750 191
272635.MYPU_1100 272635.MYPU_4850 626
272635.MYPU_1100 272635.MYPU_4900 545
272635.MYPU_1100 272635.MYPU_4910 583
272635.MYPU_1100 272635.MYPU_5110 984
272635.MYPU_1100 272635.MYPU_5130 296
272635.MYPU_1100 272635.MYPU_5180 965
272635.MYPU_1100 272635.MYPU_5450 518
272635.MYPU_1100 272635.MYPU_5460 523
272635.MYPU_1100 272635.MYPU_5530 176
272635.MYPU_1100 272635.MYPU_5570 178
272635.MYPU_1100 272635.MYPU_5600 154
272635.MYPU_1100 272635.MYPU_5610 193
272635.MYPU_1100 272635.MYPU_5630 154
272635.MYPU_1100 272635.MYPU_5670 173
272635.MYPU_1100 272635.MYPU_5680 204
272635.MYPU_1100 272635.MYPU_5700 219
272635.MYPU_1100 272635.MYPU_5750 170
272635.MYPU_1100 272635.MYPU_5810 212
272635.MYPU_1100 272635.MYPU_5850 151
272635.MYPU_1100 272635.MYPU_5890 176
272635.MYPU_1100 272635.MYPU_6010 982
272635.MYPU_1100 272635.MYPU_6130 562
272635.MYPU_1100 272635.MYPU_6350 164
272635.MYPU_1100 272635.MYPU_6570 179
272635.MYPU_1100 272635.MYPU_6660 346
272635.MYPU_1100 272635.MYPU_6820 291
272635.MYPU_1100 272635.MYPU_6830 465
272635.MYPU_1100 272635.MYPU_6990 156
272635.MYPU_1100 272635.MYPU_7000 151
272635.MYPU_1100 272635.MYPU_7020 194
272635.MYPU_1100 272635.MYPU_7070 251
272635.MYPU_1100 272635.MYPU_7110 150
272635.MYPU_1100 272635.MYPU_7330 334
272635.MYPU_1100 272635.MYPU_7380 259
272635.MYPU_1100 272635.MYPU_7390 248
272635.MYPU_1100 272635.MYPU_7590 815
272635.MYPU_1100 272635.MYPU_7610 540
272635.MYPU_1100 272635.MYPU_7620 263
272635.MYPU_1100 272635.MYPU_7630 932
272635.MYPU_1100 272635.MYPU_7640 895
272635.MYPU_1100 272635.MYPU_7800 151
272635.MYPU_1110 272635.MYPU_1100 648
272635.MYPU_1110 272635.MYPU_1120 728
272635.MYPU_1110 272635.MYPU_1130 566
272635.MYPU_1110 272635.MYPU_1140 566
272635.MYPU_1110 272635.MYPU_1150 566
272635.MYPU_1110 272635.MYPU_1160 566
272635.MYPU_1110 272635.MYPU_1170 566
272635.MYPU_1120 272635.MYPU_1100 551
272635.MYPU_1120 272635.MYPU_1110 728
272635.MYPU_1120 272635.MYPU_1130 665
272635.MYPU_1120 272635.MYPU_1140 665
272635.MYPU_1120 272635.MYPU_1150 665
272635.MYPU_1120 272635.MYPU_1160 665
272635.MYPU_1120 272635.MYPU_1170 665
272635.MYPU_1130 272635.MYPU_0130 156
272635.MYPU_1130 272635.MYPU_0140 234
272635.MYPU_1130 272635.MYPU_0690 192
272635.MYPU_1130 272635.MYPU_0860 168
272635.MYPU_1130 272635.MYPU_0960 184
272635.MYPU_1130 272635.MYPU_0970 391
272635.MYPU_1130 272635.MYPU_1040 157
272635.MYPU_1130 272635.MYPU_1100 438
272635.MYPU_1130 272635.MYPU_1110 566
272635.MYPU_1130 272635.MYPU_1120 665
272635.MYPU_1130 272635.MYPU_1140 934
272635.MYPU_1130 272635.MYPU_1150 893
272635.MYPU_1130 272635.MYPU_1160 892
272635.MYPU_1130 272635.MYPU_1170 886
272635.MYPU_1130 272635.MYPU_1180 264
272635.MYPU_1130 272635.MYPU_1190 299
272635.MYPU_1130 272635.MYPU_1200 382
272635.MYPU_1130 272635.MYPU_1430 160
272635.MYPU_1130 272635.MYPU_1560 232
272635.MYPU_1130 272635.MYPU_1590 472
272635.MYPU_1130 272635.MYPU_1620 392
272635.MYPU_1130 272635.MYPU_1630 472
272635.MYPU_1130 272635.MYPU_1680 197
272635.MYPU_1130 272635.MYPU_1690 219
272635.MYPU_1130 272635.MYPU_1830 301
272635.MYPU_1130 272635.MYPU_2000 270
272635.MYPU_1130 272635.MYPU_2010 270
272635.MYPU_1130 272635.MYPU_2020 264
272635.MYPU_1130 272635.MYPU_2050 220
272635.MYPU_1130 272635.MYPU_2090 160
272635.MYPU_1130 272635.MYPU_2190 156
272635.MYPU_1130 272635.MYPU_2200 192
272635.MYPU_1130 272635.MYPU_2260 198
272635.MYPU_1130 272635.MYPU_2400 196
272635.MYPU_1130 272635.MYPU_2470 352
272635.MYPU_1130 272635.MYPU_2520 158
272635.MYPU_1130 272635.MYPU_2530 579
272635.MYPU_1130 272635.MYPU_2570 156
272635.MYPU_1130 272635.MYPU_2920 392
272635.MYPU_1130 272635.MYPU_2950 249
272635.MYPU_1130 272635.MYPU_2980 210
272635.MYPU_1130 272635.MYPU_3000 610
272635.MYPU_1130 272635.MYPU_3070 250
272635.MYPU_1130 272635.MYPU_3360 248
272635.MYPU_1130 272635.MYPU_3390 152
272635.MYPU_1130 272635.MYPU_3440 208
272635.MYPU_1130 272635.MYPU_3520 153
272635.MYPU_1130 272635.MYPU_3530 305
272635.MYPU_1130 272635.MYPU_3580 923
272635.MYPU_1130 272635.MYPU_3800 472
272635.MYPU_1130 272635.MYPU_3890 237
272635.MYPU_1130 272635.MYPU_3900 248
272635.MYPU_1130 272635.MYPU_4010 237
272635.MYPU_1130 272635.MYPU_4020 248
272635.MYPU_1130 272635.MYPU_4070 320
272635.MYPU_1130 272635.MYPU_4530 258
272635.MYPU_1130 272635.MYPU_4580 155
272635.MYPU_1130 272635.MYPU_4720 195
272635.MYPU_1130 272635.MYPU_4740 452
272635.MYPU_1130 272635.MYPU_4840 192
272635.MYPU_1130 272635.MYPU_5140 248
272635.MYPU_1130 272635.MYPU_5320 156
272635.MYPU_1130 272635.MYPU_5330 157
272635.MYPU_1130 272635.MYPU_5360 234
272635.MYPU_1130 272635.MYPU_5560 262
272635.MYPU_1130 272635.MYPU_5570 199
272635.MYPU_1130 272635.MYPU_5990 197
272635.MYPU_1130 272635.MYPU_6010 266
272635.MYPU_1130 272635.MYPU_6240 220
272635.MYPU_1130 272635.MYPU_6300 509
272635.MYPU_1130 272635.MYPU_6740 223
272635.MYPU_1130 272635.MYPU_6820 192
272635.MYPU_1130 272635.MYPU_6850 192
272635.MYPU_1130 272635.MYPU_6870 431
272635.MYPU_1130 272635.MYPU_6880 232
272635.MYPU_1130 272635.MYPU_7120 185
272635.MYPU_1130 272635.MYPU_7130 197
272635.MYPU_1130 272635.MYPU_7210 907
272635.MYPU_1130 272635.MYPU_7450 234
272635.MYPU_1130 272635.MYPU_7460 198
272635.MYPU_1130 272635.MYPU_7790 267
272635.MYPU_1140 272635.MYPU_0690 165
272635.MYPU_1140 272635.MYPU_0860 164
272635.MYPU_1140 272635.MYPU_0880 320
272635.MYPU_1140 272635.MYPU_0890 687
272635.MYPU_1140 272635.MYPU_1040 177
272635.MYPU_1140 272635.MYPU_1100 438
272635.MYPU_1140 272635.MYPU_1110 566
272635.MYPU_1140 272635.MYPU_1120 665
272635.MYPU_1140 272635.MYPU_1130 934
272635.MYPU_1140 272635.MYPU_1150 916
272635.MYPU_1140 272635.MYPU_1160 916
272635.MYPU_1140 272635.MYPU_1170 887
272635.MYPU_1140 272635.MYPU_1190 206
272635.MYPU_1140 272635.MYPU_1240 631
272635.MYPU_1140 272635.MYPU_1300 384
272635.MYPU_1140 272635.MYPU_1470 717
272635.MYPU_1140 272635.MYPU_1520 161
272635.MYPU_1140 272635.MYPU_1550 304
272635.MYPU_1140 272635.MYPU_1620 974
272635.MYPU_1140 272635.MYPU_1680 205
272635.MYPU_1140 272635.MYPU_1690 269
272635.MYPU_1140 272635.MYPU_1710 263
272635.MYPU_1140 272635.MYPU_1830 202
272635.MYPU_1140 272635.MYPU_2000 291
272635.MYPU_1140 272635.MYPU_2010 291
272635.MYPU_1140 272635.MYPU_2020 270
272635.MYPU_1140 272635.MYPU_2190 725
272635.MYPU_1140 272635.MYPU_2200 755
272635.MYPU_1140 272635.MYPU_2210 285
272635.MYPU_1140 272635.MYPU_2220 391
272635.MYPU_1140 272635.MYPU_2380 489
272635.MYPU_1140 272635.MYPU_2390 175
272635.MYPU_1140 272635.MYPU_2400 243
272635.MYPU_1140 272635.MYPU_2520 403
272635.MYPU_1140 272635.MYPU_2570 198
272635.MYPU_1140 272635.MYPU_2630 249
272635.MYPU_1140 272635.MYPU_2780 156
272635.MYPU_1140 272635.MYPU_2950 976
272635.MYPU_1140 272635.MYPU_2980 213
272635.MYPU_1140 272635.MYPU_3260 227
272635.MYPU_1140 272635.MYPU_3370 320
272635.MYPU_1140 272635.MYPU_3420 700
272635.MYPU_1140 272635.MYPU_3580 595
272635.MYPU_1140 272635.MYPU_3720 156
272635.MYPU_1140 272635.MYPU_3780 192
272635.MYPU_1140 272635.MYPU_4240 247
272635.MYPU_1140 272635.MYPU_4250 396
272635.MYPU_1140 272635.MYPU_4560 196
272635.MYPU_1140 272635.MYPU_4610 156
272635.MYPU_1140 272635.MYPU_4720 303
272635.MYPU_1140 272635.MYPU_4740 974
272635.MYPU_1140 272635.MYPU_4840 156
272635.MYPU_1140 272635.MYPU_5130 197
272635.MYPU_1140 272635.MYPU_5320 270
272635.MYPU_1140 272635.MYPU_5330 270
272635.MYPU_1140 272635.MYPU_5370 318
272635.MYPU_1140 272635.MYPU_5380 307
272635.MYPU_1140 272635.MYPU_5410 311
272635.MYPU_1140 272635.MYPU_5420 263
272635.MYPU_1140 272635.MYPU_5510 166
272635.MYPU_1140 272635.MYPU_5670 520
272635.MYPU_1140 272635.MYPU_5680 183
272635.MYPU_1140 272635.MYPU_6010 251
272635.MYPU_1140 272635.MYPU_6130 220
272635.MYPU_1140 272635.MYPU_6150 192
272635.MYPU_1140 272635.MYPU_6560 185
272635.MYPU_1140 272635.MYPU_6650 329
272635.MYPU_1140 272635.MYPU_6660 205
272635.MYPU_1140 272635.MYPU_6670 205
272635.MYPU_1140 272635.MYPU_6820 223
272635.MYPU_1140 272635.MYPU_6830 156
272635.MYPU_1140 272635.MYPU_6870 197
272635.MYPU_1140 272635.MYPU_6890 156
272635.MYPU_1140 272635.MYPU_6900 304
272635.MYPU_1140 272635.MYPU_6980 183
272635.MYPU_1140 272635.MYPU_7020 731
272635.MYPU_1140 272635.MYPU_7040 194
272635.MYPU_1140 272635.MYPU_7050 194
272635.MYPU_1140 272635.MYPU_7180 307
272635.MYPU_1140 272635.MYPU_7190 734
272635.MYPU_1140 272635.MYPU_7390 156
272635.MYPU_1140 272635.MYPU_7450 230
272635.MYPU_1140 272635.MYPU_7680 183
272635.MYPU_1150 272635.MYPU_0220 232
272635.MYPU_1150 272635.MYPU_0340 463
272635.MYPU_1150 272635.MYPU_0510 344
272635.MYPU_1150 272635.MYPU_0860 164
272635.MYPU_1150 272635.MYPU_0880 701
272635.MYPU_1150 272635.MYPU_0890 701
272635.MYPU_1150 272635.MYPU_0960 199
272635.MYPU_1150 272635.MYPU_1100 438
272635.MYPU_1150 272635.MYPU_1110 566
272635.MYPU_1150 272635.MYPU_1120 665
272635.MYPU_1150 272635.MYPU_1130 893
272635.MYPU_1150 272635.MYPU_1140 916
272635.MYPU_1150 272635.MYPU_1160 996
272635.MYPU_1150 272635.MYPU_1170 887
272635.MYPU_1150 272635.MYPU_1190 271
272635.MYPU_1150 272635.MYPU_1200 252
272635.MYPU_1150 272635.MYPU_1240 307
272635.MYPU_1150 272635.MYPU_1300 291
272635.MYPU_1150 272635.MYPU_1460 264
272635.MYPU_1150 272635.MYPU_1630 156
272635.MYPU_1150 272635.MYPU_1650 332
272635.MYPU_1150 272635.MYPU_1680 307
272635.MYPU_1150 272635.MYPU_1690 300
272635.MYPU_1150 272635.MYPU_1710 396
272635.MYPU_1150 272635.MYPU_1780 222
272635.MYPU_1150 272635.MYPU_2000 291
272635.MYPU_1150 272635.MYPU_2010 424
272635.MYPU_1150 272635.MYPU_2020 272
272635.MYPU_1150 272635.MYPU_2030 226
272635.MYPU_1150 272635.MYPU_2050 224
272635.MYPU_1150 272635.MYPU_2120 242
272635.MYPU_1150 272635.MYPU_2260 156
272635.MYPU_1150 272635.MYPU_2290 154
272635.MYPU_1150 272635.MYPU_2390 156
272635.MYPU_1150 272635.MYPU_2400 307
272635.MYPU_1150 272635.MYPU_2430 517
272635.MYPU_1150 272635.MYPU_2470 274
272635.MYPU_1150 272635.MYPU_2520 316
272635.MYPU_1150 272635.MYPU_2570 341
272635.MYPU_1150 272635.MYPU_2580 307
272635.MYPU_1150 272635.MYPU_2590 223
272635.MYPU_1150 272635.MYPU_2610 235
272635.MYPU_1150 272635.MYPU_2760 490
272635.MYPU_1150 272635.MYPU_2770 352
272635.MYPU_1150 272635.MYPU_2950 308
272635.MYPU_1150 272635.MYPU_2980 212
272635.MYPU_1150 272635.MYPU_3020 272
272635.MYPU_1150 272635.MYPU_3030 159
272635.MYPU_1150 272635.MYPU_3370 716
272635.MYPU_1150 272635.MYPU_3390 264
272635.MYPU_1150 272635.MYPU_3720 155
272635.MYPU_1150 272635.MYPU_4420 156
272635.MYPU_1150 272635.MYPU_4560 220
272635.MYPU_1150 272635.MYPU_4830 192
272635.MYPU_1150 272635.MYPU_4840 233
272635.MYPU_1150 272635.MYPU_4880 195
272635.MYPU_1150 272635.MYPU_4900 324
272635.MYPU_1150 272635.MYPU_4910 428
272635.MYPU_1150 272635.MYPU_5130 269
272635.MYPU_1150 272635.MYPU_5140 250
272635.MYPU_1150 272635.MYPU_5190 192
272635.MYPU_1150 272635.MYPU_5250 242
272635.MYPU_1150 272635.MYPU_5310 496
272635.MYPU_1150 272635.MYPU_5330 207
272635.MYPU_1150 272635.MYPU_5380 186
272635.MYPU_1150 272635.MYPU_5480 291
272635.MYPU_1150 272635.MYPU_5500 212
272635.MYPU_1150 272635.MYPU_5520 196
272635.MYPU_1150 272635.MYPU_5610 392
272635.MYPU_1150 272635.MYPU_6010 250
272635.MYPU_1150 272635.MYPU_6040 242
272635.MYPU_1150 272635.MYPU_6130 317
272635.MYPU_1150 272635.MYPU_6240 222
272635.MYPU_1150 272635.MYPU_6460 320
272635.MYPU_1150 272635.MYPU_6660 464
272635.MYPU_1150 272635.MYPU_6720 205
272635.MYPU_1150 272635.MYPU_6920 232
272635.MYPU_1150 272635.MYPU_7140 963
272635.MYPU_1150 272635.MYPU_7190 196
272635.MYPU_1150 272635.MYPU_7390 277
272635.MYPU_1150 272635.MYPU_7450 562
272635.MYPU_1150 272635.MYPU_7460 435
272635.MYPU_1160 272635.MYPU_0220 232
272635.MYPU_1160 272635.MYPU_0340 459
272635.MYPU_1160 272635.MYPU_0450 194
272635.MYPU_1160 272635.MYPU_0860 157
272635.MYPU_1160 272635.MYPU_0880 536
272635.MYPU_1160 272635.MYPU_0890 562
272635.MYPU_1160 272635.MYPU_1100 438
272635.MYPU_1160 272635.MYPU_1110 566
272635.MYPU_1160 272635.MYPU_1120 665
272635.MYPU_1160 272635.MYPU_1130 892
272635.MYPU_1160 272635.MYPU_1140 916
272635.MYPU_1160 272635.MYPU_1150 996
272635.MYPU_1160 272635.MYPU_1170 887
272635.MYPU_1160 272635.MYPU_1190 156
272635.MYPU_1160 272635.MYPU_1240 315
272635.MYPU_1160 272635.MYPU_1300 292
272635.MYPU_1160 272635.MYPU_1460 264
272635.MYPU_1160 272635.MYPU_1620 250
272635.MYPU_1160 272635.MYPU_1630 206
272635.MYPU_1160 272635.MYPU_1680 305
272635.MYPU_1160 272635.MYPU_1690 300
272635.MYPU_1160 272635.MYPU_1710 393
272635.MYPU_1160 272635.MYPU_1780 222
272635.MYPU_1160 272635.MYPU_2000 304
272635.MYPU_1160 272635.MYPU_2010 463
272635.MYPU_1160 272635.MYPU_2020 272
272635.MYPU_1160 272635.MYPU_2030 307
272635.MYPU_1160 272635.MYPU_2050 507
272635.MYPU_1160 272635.MYPU_2090 715
272635.MYPU_1160 272635.MYPU_2120 300
272635.MYPU_1160 272635.MYPU_2290 154
272635.MYPU_1160 272635.MYPU_2390 156
272635.MYPU_1160 272635.MYPU_2400 443
272635.MYPU_1160 272635.MYPU_2430 500
272635.MYPU_1160 272635.MYPU_2470 224
272635.MYPU_1160 272635.MYPU_2570 317
272635.MYPU_1160 272635.MYPU_2580 239
272635.MYPU_1160 272635.MYPU_2590 224
272635.MYPU_1160 272635.MYPU_2610 238
272635.MYPU_1160 272635.MYPU_2770 351
272635.MYPU_1160 272635.MYPU_2950 343
272635.MYPU_1160 272635.MYPU_2980 307
272635.MYPU_1160 272635.MYPU_3020 305
272635.MYPU_1160 272635.MYPU_3030 158
272635.MYPU_1160 272635.MYPU_3370 716
272635.MYPU_1160 272635.MYPU_3390 164
272635.MYPU_1160 272635.MYPU_3480 336
272635.MYPU_1160 272635.MYPU_4420 156
272635.MYPU_1160 272635.MYPU_4530 437
272635.MYPU_1160 272635.MYPU_4540 221
272635.MYPU_1160 272635.MYPU_4560 220
272635.MYPU_1160 272635.MYPU_4840 263
272635.MYPU_1160 272635.MYPU_4880 274
272635.MYPU_1160 272635.MYPU_4910 425
272635.MYPU_1160 272635.MYPU_4940 753
272635.MYPU_1160 272635.MYPU_5080 166
272635.MYPU_1160 272635.MYPU_5130 268
272635.MYPU_1160 272635.MYPU_5250 300
272635.MYPU_1160 272635.MYPU_5310 498
272635.MYPU_1160 272635.MYPU_5370 482
272635.MYPU_1160 272635.MYPU_5500 240
272635.MYPU_1160 272635.MYPU_5520 196
272635.MYPU_1160 272635.MYPU_5610 392
272635.MYPU_1160 272635.MYPU_6010 384
272635.MYPU_1160 272635.MYPU_6040 300
272635.MYPU_1160 272635.MYPU_6130 320
272635.MYPU_1160 272635.MYPU_6240 195
272635.MYPU_1160 272635.MYPU_6460 319
272635.MYPU_1160 272635.MYPU_6660 452
272635.MYPU_1160 272635.MYPU_6720 194
272635.MYPU_1160 272635.MYPU_6750 397
272635.MYPU_1160 272635.MYPU_6920 232
272635.MYPU_1160 272635.MYPU_7100 691
272635.MYPU_1160 272635.MYPU_7110 765
272635.MYPU_1160 272635.MYPU_7140 897
272635.MYPU_1160 272635.MYPU_7190 274
272635.MYPU_1160 272635.MYPU_7450 562
272635.MYPU_1170 272635.MYPU_0030 180
272635.MYPU_1170 272635.MYPU_0140 155
272635.MYPU_1170 272635.MYPU_0150 239
272635.MYPU_1170 272635.MYPU_0340 171
272635.MYPU_1170 272635.MYPU_0450 698
272635.MYPU_1170 272635.MYPU_0530 239
272635.MYPU_1170 272635.MYPU_0880 253
272635.MYPU_1170 272635.MYPU_0970 499
272635.MYPU_1170 272635.MYPU_1050 250
272635.MYPU_1170 272635.MYPU_1100 456
272635.MYPU_1170 272635.MYPU_1110 566
272635.MYPU_1170 272635.MYPU_1120 665
272635.MYPU_1170 272635.MYPU_1130 886
272635.MYPU_1170 272635.MYPU_1140 887
272635.MYPU_1170 272635.MYPU_1150 887
272635.MYPU_1170 272635.MYPU_1160 887
272635.MYPU_1170 272635.MYPU_1190 172
272635.MYPU_1170 272635.MYPU_1330 242
272635.MYPU_1170 272635.MYPU_1370 247
272635.MYPU_1170 272635.MYPU_1470 249
272635.MYPU_1170 272635.MYPU_1610 375
272635.MYPU_1170 272635.MYPU_1650 698
272635.MYPU_1170 272635.MYPU_1660 277
272635.MYPU_1170 272635.MYPU_1780 153
272635.MYPU_1170 272635.MYPU_1840 248
272635.MYPU_1170 272635.MYPU_2000 206
272635.MYPU_1170 272635.MYPU_2010 220
272635.MYPU_1170 272635.MYPU_2470 247
272635.MYPU_1170 272635.MYPU_2510 164
272635.MYPU_1170 272635.MYPU_2530 701
272635.MYPU_1170 272635.MYPU_2570 726
272635.MYPU_1170 272635.MYPU_2780 308
272635.MYPU_1170 272635.MYPU_2790 160
272635.MYPU_1170 272635.MYPU_2860 698
272635.MYPU_1170 272635.MYPU_2980 304
272635.MYPU_1170 272635.MYPU_3040 153
272635.MYPU_1170 272635.MYPU_3050 235
272635.MYPU_1170 272635.MYPU_3060 267
272635.MYPU_1170 272635.MYPU_3280 704
272635.MYPU_1170 272635.MYPU_3330 189
272635.MYPU_1170 272635.MYPU_3350 528
272635.MYPU_1170 272635.MYPU_3370 647
272635.MYPU_1170 272635.MYPU_3510 180
272635.MYPU_1170 272635.MYPU_3730 249
272635.MYPU_1170 272635.MYPU_3790 248
272635.MYPU_1170 272635.MYPU_4130 698
272635.MYPU_1170 272635.MYPU_4490 182
272635.MYPU_1170 272635.MYPU_4560 200
272635.MYPU_1170 272635.MYPU_4700 728
272635.MYPU_1170 272635.MYPU_4840 226
272635.MYPU_1170 272635.MYPU_4910 234
272635.MYPU_1170 272635.MYPU_4930 168
272635.MYPU_1170 272635.MYPU_5360 155
272635.MYPU_1170 272635.MYPU_5390 250
272635.MYPU_1170 272635.MYPU_5450 155
272635.MYPU_1170 272635.MYPU_5500 333
272635.MYPU_1170 272635.MYPU_5600 186
272635.MYPU_1170 272635.MYPU_5630 157
272635.MYPU_1170 272635.MYPU_5660 259
272635.MYPU_1170 272635.MYPU_5680 165
272635.MYPU_1170 272635.MYPU_5690 694
272635.MYPU_1170 272635.MYPU_5710 317
272635.MYPU_1170 272635.MYPU_6090 174
272635.MYPU_1170 272635.MYPU_6150 698
272635.MYPU_1170 272635.MYPU_6240 168
272635.MYPU_1170 272635.MYPU_6570 516
272635.MYPU_1170 272635.MYPU_6670 304
272635.MYPU_1170 272635.MYPU_6680 528
272635.MYPU_1170 272635.MYPU_6820 305
272635.MYPU_1170 272635.MYPU_6950 172
272635.MYPU_1170 272635.MYPU_7070 248
272635.MYPU_1170 272635.MYPU_7120 234
272635.MYPU_1170 272635.MYPU_7190 260
272635.MYPU_1170 272635.MYPU_7590 492
272635.MYPU_1180 272635.MYPU_0130 396
272635.MYPU_1180 272635.MYPU_0150 621
272635.MYPU_1180 272635.MYPU_0410 209
272635.MYPU_1180 272635.MYPU_0450 351
272635.MYPU_1180 272635.MYPU_0460 273
272635.MYPU_1180 272635.MYPU_0490 344
272635.MYPU_1180 272635.MYPU_0510 341
272635.MYPU_1180 272635.MYPU_0520 480
272635.MYPU_1180 272635.MYPU_0530 308
272635.MYPU_1180 272635.MYPU_0540 393
272635.MYPU_1180 272635.MYPU_0690 251
272635.MYPU_1180 272635.MYPU_0880 330
272635.MYPU_1180 272635.MYPU_0930 340
272635.MYPU_1180 272635.MYPU_0980 192
272635.MYPU_1180 272635.MYPU_0990 370
272635.MYPU_1180 272635.MYPU_1040 418
272635.MYPU_1180 272635.MYPU_1050 156
272635.MYPU_1180 272635.MYPU_1130 264
272635.MYPU_1180 272635.MYPU_1190 955
272635.MYPU_1180 272635.MYPU_1200 935
272635.MYPU_1180 272635.MYPU_1210 649
272635.MYPU_1180 272635.MYPU_1240 562
272635.MYPU_1180 272635.MYPU_1280 578
272635.MYPU_1180 272635.MYPU_1310 443
272635.MYPU_1180 272635.MYPU_1370 228
272635.MYPU_1180 272635.MYPU_1380 241
272635.MYPU_1180 272635.MYPU_1390 698
272635.MYPU_1180 272635.MYPU_1430 408
272635.MYPU_1180 272635.MYPU_1450 217
272635.MYPU_1180 272635.MYPU_1470 215
272635.MYPU_1180 272635.MYPU_1620 328
272635.MYPU_1180 272635.MYPU_1680 277
272635.MYPU_1180 272635.MYPU_1690 294
272635.MYPU_1180 272635.MYPU_1710 708
272635.MYPU_1180 272635.MYPU_1720 180
272635.MYPU_1180 272635.MYPU_1730 180
272635.MYPU_1180 272635.MYPU_1820 283
272635.MYPU_1180 272635.MYPU_1840 486
272635.MYPU_1180 272635.MYPU_2190 249
272635.MYPU_1180 272635.MYPU_2230 227
272635.MYPU_1180 272635.MYPU_2390 522
272635.MYPU_1180 272635.MYPU_2400 330
272635.MYPU_1180 272635.MYPU_2430 189
272635.MYPU_1180 272635.MYPU_2460 349
272635.MYPU_1180 272635.MYPU_2470 321
272635.MYPU_1180 272635.MYPU_2520 222
272635.MYPU_1180 272635.MYPU_2530 330
272635.MYPU_1180 272635.MYPU_2580 198
272635.MYPU_1180 272635.MYPU_2590 359
272635.MYPU_1180 272635.MYPU_2710 157
272635.MYPU_1180 272635.MYPU_2760 160
272635.MYPU_1180 272635.MYPU_2810 590
272635.MYPU_1180 272635.MYPU_2830 170
272635.MYPU_1180 272635.MYPU_2900 163
272635.MYPU_1180 272635.MYPU_2920 192
272635.MYPU_1180 272635.MYPU_2950 207
272635.MYPU_1180 272635.MYPU_2980 171
272635.MYPU_1180 272635.MYPU_3100 307
272635.MYPU_1180 272635.MYPU_3140 193
272635.MYPU_1180 272635.MYPU_3150 251
272635.MYPU_1180 272635.MYPU_3240 308
272635.MYPU_1180 272635.MYPU_3250 231
272635.MYPU_1180 272635.MYPU_3270 253
272635.MYPU_1180 272635.MYPU_3280 291
272635.MYPU_1180 272635.MYPU_3320 274
272635.MYPU_1180 272635.MYPU_3330 462
272635.MYPU_1180 272635.MYPU_3420 317
272635.MYPU_1180 272635.MYPU_3510 165
272635.MYPU_1180 272635.MYPU_3520 453
272635.MYPU_1180 272635.MYPU_3530 334
272635.MYPU_1180 272635.MYPU_3620 156
272635.MYPU_1180 272635.MYPU_3750 248
272635.MYPU_1180 272635.MYPU_4050 278
272635.MYPU_1180 272635.MYPU_4100 170
272635.MYPU_1180 272635.MYPU_4220 270
272635.MYPU_1180 272635.MYPU_4230 530
272635.MYPU_1180 272635.MYPU_4240 530
272635.MYPU_1180 272635.MYPU_4250 528
272635.MYPU_1180 272635.MYPU_4280 290
272635.MYPU_1180 272635.MYPU_4530 499
272635.MYPU_1180 272635.MYPU_4540 492
272635.MYPU_1180 272635.MYPU_4580 458
272635.MYPU_1180 272635.MYPU_4620 162
272635.MYPU_1180 272635.MYPU_4670 253
272635.MYPU_1180 272635.MYPU_4680 466
272635.MYPU_1180 272635.MYPU_4690 219
272635.MYPU_1180 272635.MYPU_4700 303
272635.MYPU_1180 272635.MYPU_4720 274
272635.MYPU_1180 272635.MYPU_4740 469
272635.MYPU_1180 272635.MYPU_4770 184
272635.MYPU_1180 272635.MYPU_4840 192
272635.MYPU_1180 272635.MYPU_4960 150
272635.MYPU_1180 272635.MYPU_5110 331
272635.MYPU_1180 272635.MYPU_5140 191
272635.MYPU_1180 272635.MYPU_5150 224
272635.MYPU_1180 272635.MYPU_5160 240
272635.MYPU_1180 272635.MYPU_5170 237
272635.MYPU_1180 272635.MYPU_5180 230
272635.MYPU_1180 272635.MYPU_5190 331
272635.MYPU_1180 272635.MYPU_5320 267
272635.MYPU_1180 272635.MYPU_5410 269
272635.MYPU_1180 272635.MYPU_5420 271
272635.MYPU_1180 272635.MYPU_5440 241
272635.MYPU_1180 272635.MYPU_5450 377
272635.MYPU_1180 272635.MYPU_5460 416
272635.MYPU_1180 272635.MYPU_5500 313
272635.MYPU_1180 272635.MYPU_5510 331
272635.MYPU_1180 272635.MYPU_5530 339
272635.MYPU_1180 272635.MYPU_5570 393
272635.MYPU_1180 272635.MYPU_5610 281
272635.MYPU_1180 272635.MYPU_5660 380
272635.MYPU_1180 272635.MYPU_5670 333
272635.MYPU_1180 272635.MYPU_6010 315
272635.MYPU_1180 272635.MYPU_6030 174
272635.MYPU_1180 272635.MYPU_6080 213
272635.MYPU_1180 272635.MYPU_6130 476
272635.MYPU_1180 272635.MYPU_6150 420
272635.MYPU_1180 272635.MYPU_6200 170
272635.MYPU_1180 272635.MYPU_6210 330
272635.MYPU_1180 272635.MYPU_6410 370
272635.MYPU_1180 272635.MYPU_6440 220
272635.MYPU_1180 272635.MYPU_6530 184
272635.MYPU_1180 272635.MYPU_6550 184
272635.MYPU_1180 272635.MYPU_6590 368
272635.MYPU_1180 272635.MYPU_6650 173
272635.MYPU_1180 272635.MYPU_6660 380
272635.MYPU_1180 272635.MYPU_6670 331
272635.MYPU_1180 272635.MYPU_6710 223
272635.MYPU_1180 272635.MYPU_6740 267
272635.MYPU_1180 272635.MYPU_6820 397
272635.MYPU_1180 272635.MYPU_6830 175
272635.MYPU_1180 272635.MYPU_6850 304
272635.MYPU_1180 272635.MYPU_6980 208
272635.MYPU_1180 272635.MYPU_7020 503
272635.MYPU_1180 272635.MYPU_7040 224
272635.MYPU_1180 272635.MYPU_7070 486
272635.MYPU_1180 272635.MYPU_7080 729
272635.MYPU_1180 272635.MYPU_7100 287
272635.MYPU_1180 272635.MYPU_7120 393
272635.MYPU_1180 272635.MYPU_7130 159
272635.MYPU_1180 272635.MYPU_7160 163
272635.MYPU_1180 272635.MYPU_7260 248
272635.MYPU_1180 272635.MYPU_7300 181
272635.MYPU_1180 272635.MYPU_7330 176
272635.MYPU_1180 272635.MYPU_7390 279
272635.MYPU_1180 272635.MYPU_7460 268
272635.MYPU_1180 272635.MYPU_7590 180
272635.MYPU_1180 272635.MYPU_7680 208
272635.MYPU_1180 272635.MYPU_7710 297
272635.MYPU_1180 272635.MYPU_7780 330
272635.MYPU_1180 272635.MYPU_7810 277
272635.MYPU_1180 272635.MYPU_7820 252
272635.MYPU_1190 272635.MYPU_0220 333
272635.MYPU_1190 272635.MYPU_0490 221
272635.MYPU_1190 272635.MYPU_0510 223
272635.MYPU_1190 272635.MYPU_0520 231
272635.MYPU_1190 272635.MYPU_0530 264
272635.MYPU_1190 272635.MYPU_0540 266
272635.MYPU_1190 272635.MYPU_0860 190
272635.MYPU_1190 272635.MYPU_0940 155
272635.MYPU_1190 272635.MYPU_1090 180
272635.MYPU_1190 272635.MYPU_1130 299
272635.MYPU_1190 272635.MYPU_1140 206
272635.MYPU_1190 272635.MYPU_1150 271
272635.MYPU_1190 272635.MYPU_1160 156
272635.MYPU_1190 272635.MYPU_1170 172
272635.MYPU_1190 272635.MYPU_1180 955
272635.MYPU_1190 272635.MYPU_1200 949
272635.MYPU_1190 272635.MYPU_1210 649
272635.MYPU_1190 272635.MYPU_1280 217
272635.MYPU_1190 272635.MYPU_1310 270
272635.MYPU_1190 272635.MYPU_1440 153
272635.MYPU_1190 272635.MYPU_1470 204
272635.MYPU_1190 272635.MYPU_2000 195
272635.MYPU_1190 272635.MYPU_2040 291
272635.MYPU_1190 272635.MYPU_2050 320
272635.MYPU_1190 272635.MYPU_2190 291
272635.MYPU_1190 272635.MYPU_2200 272
272635.MYPU_1190 272635.MYPU_2370 222
272635.MYPU_1190 272635.MYPU_2380 155
272635.MYPU_1190 272635.MYPU_2390 192
272635.MYPU_1190 272635.MYPU_2530 180
272635.MYPU_1190 272635.MYPU_2950 198
272635.MYPU_1190 272635.MYPU_2980 172
272635.MYPU_1190 272635.MYPU_3070 192
272635.MYPU_1190 272635.MYPU_3320 192
272635.MYPU_1190 272635.MYPU_3510 229
272635.MYPU_1190 272635.MYPU_3680 168
272635.MYPU_1190 272635.MYPU_3690 168
272635.MYPU_1190 272635.MYPU_3730 204
272635.MYPU_1190 272635.MYPU_3780 272
272635.MYPU_1190 272635.MYPU_4210 268
272635.MYPU_1190 272635.MYPU_4610 158
272635.MYPU_1190 272635.MYPU_4620 155
272635.MYPU_1190 272635.MYPU_4670 153
272635.MYPU_1190 272635.MYPU_4700 192
272635.MYPU_1190 272635.MYPU_4730 155
272635.MYPU_1190 272635.MYPU_4740 320
272635.MYPU_1190 272635.MYPU_4840 157
272635.MYPU_1190 272635.MYPU_4910 183
272635.MYPU_1190 272635.MYPU_5130 264
272635.MYPU_1190 272635.MYPU_5140 292
272635.MYPU_1190 272635.MYPU_5150 153
272635.MYPU_1190 272635.MYPU_5160 156
272635.MYPU_1190 272635.MYPU_5180 163
272635.MYPU_1190 272635.MYPU_5190 156
272635.MYPU_1190 272635.MYPU_5320 249
272635.MYPU_1190 272635.MYPU_5330 195
272635.MYPU_1190 272635.MYPU_5450 198
272635.MYPU_1190 272635.MYPU_5460 158
272635.MYPU_1190 272635.MYPU_5590 174
272635.MYPU_1190 272635.MYPU_5650 223
272635.MYPU_1190 272635.MYPU_5670 292
272635.MYPU_1190 272635.MYPU_5680 163
272635.MYPU_1190 272635.MYPU_6120 155
272635.MYPU_1190 272635.MYPU_6230 196
272635.MYPU_1190 272635.MYPU_6440 156
272635.MYPU_1190 272635.MYPU_6680 300
272635.MYPU_1190 272635.MYPU_6720 318
272635.MYPU_1190 272635.MYPU_6740 266
272635.MYPU_1190 272635.MYPU_6900 255
272635.MYPU_1190 272635.MYPU_6920 333
272635.MYPU_1190 272635.MYPU_6960 193
272635.MYPU_1190 272635.MYPU_6980 168
272635.MYPU_1190 272635.MYPU_7100 192
272635.MYPU_1190 272635.MYPU_7330 223
272635.MYPU_1190 272635.MYPU_7450 195
272635.MYPU_1190 272635.MYPU_7580 263
272635.MYPU_1190 272635.MYPU_7680 168
272635.MYPU_1190 272635.MYPU_7700 208
272635.MYPU_1190 272635.MYPU_7780 157
272635.MYPU_1200 272635.MYPU_0130 153
272635.MYPU_1200 272635.MYPU_0460 232
272635.MYPU_1200 272635.MYPU_0490 291
272635.MYPU_1200 272635.MYPU_0810 249
272635.MYPU_1200 272635.MYPU_0820 249
272635.MYPU_1200 272635.MYPU_0830 248
272635.MYPU_1200 272635.MYPU_0840 248
272635.MYPU_1200 272635.MYPU_0930 156
272635.MYPU_1200 272635.MYPU_0950 206
272635.MYPU_1200 272635.MYPU_0960 192
272635.MYPU_1200 272635.MYPU_0970 158
272635.MYPU_1200 272635.MYPU_1130 382
272635.MYPU_1200 272635.MYPU_1150 252
272635.MYPU_1200 272635.MYPU_1180 935
272635.MYPU_1200 272635.MYPU_1190 949
272635.MYPU_1200 272635.MYPU_1210 649
272635.MYPU_1200 272635.MYPU_1310 298
272635.MYPU_1200 272635.MYPU_1470 236
272635.MYPU_1200 272635.MYPU_1560 153
272635.MYPU_1200 272635.MYPU_1780 213
272635.MYPU_1200 272635.MYPU_2210 266
272635.MYPU_1200 272635.MYPU_2270 416
272635.MYPU_1200 272635.MYPU_2370 320
272635.MYPU_1200 272635.MYPU_2380 221
272635.MYPU_1200 272635.MYPU_2390 330
272635.MYPU_1200 272635.MYPU_2430 253
272635.MYPU_1200 272635.MYPU_2570 172
272635.MYPU_1200 272635.MYPU_2720 184
272635.MYPU_1200 272635.MYPU_2810 156
272635.MYPU_1200 272635.MYPU_2890 178
272635.MYPU_1200 272635.MYPU_2900 177
272635.MYPU_1200 272635.MYPU_3030 398
272635.MYPU_1200 272635.MYPU_3040 213
272635.MYPU_1200 272635.MYPU_3070 252
272635.MYPU_1200 272635.MYPU_3320 192
272635.MYPU_1200 272635.MYPU_3510 266
272635.MYPU_1200 272635.MYPU_3720 194
272635.MYPU_1200 272635.MYPU_3730 236
272635.MYPU_1200 272635.MYPU_3800 196
272635.MYPU_1200 272635.MYPU_4070 264
272635.MYPU_1200 272635.MYPU_4310 248
272635.MYPU_1200 272635.MYPU_4330 249
272635.MYPU_1200 272635.MYPU_4340 248
272635.MYPU_1200 272635.MYPU_4610 272
272635.MYPU_1200 272635.MYPU_4620 217
272635.MYPU_1200 272635.MYPU_4670 253
272635.MYPU_1200 272635.MYPU_4680 253
272635.MYPU_1200 272635.MYPU_4840 157
272635.MYPU_1200 272635.MYPU_4950 155
272635.MYPU_1200 272635.MYPU_4960 155
272635.MYPU_1200 272635.MYPU_5150 178
272635.MYPU_1200 272635.MYPU_5160 268
272635.MYPU_1200 272635.MYPU_5170 237
272635.MYPU_1200 272635.MYPU_5180 177
272635.MYPU_1200 272635.MYPU_5190 300
272635.MYPU_1200 272635.MYPU_5370 155
272635.MYPU_1200 272635.MYPU_5450 379
272635.MYPU_1200 272635.MYPU_5460 333
272635.MYPU_1200 272635.MYPU_5500 156
272635.MYPU_1200 272635.MYPU_5530 153
272635.MYPU_1200 272635.MYPU_6150 300
272635.MYPU_1200 272635.MYPU_6230 156
272635.MYPU_1200 272635.MYPU_6240 248
272635.MYPU_1200 272635.MYPU_6350 192
272635.MYPU_1200 272635.MYPU_6440 192
272635.MYPU_1200 272635.MYPU_6670 232
272635.MYPU_1200 272635.MYPU_6680 232
272635.MYPU_1200 272635.MYPU_6720 267
272635.MYPU_1200 272635.MYPU_6740 266
272635.MYPU_1200 272635.MYPU_6760 248
272635.MYPU_1200 272635.MYPU_6780 249
272635.MYPU_1200 272635.MYPU_6790 248
272635.MYPU_1200 272635.MYPU_6840 162
272635.MYPU_1200 272635.MYPU_6900 255
272635.MYPU_1200 272635.MYPU_7300 176
272635.MYPU_1200 272635.MYPU_7390 194
272635.MYPU_1200 272635.MYPU_7780 330
272635.MYPU_1200 272635.MYPU_7790 264
272635.MYPU_1200 272635.MYPU_7800 156
272635.MYPU_1210 272635.MYPU_1180 649
272635.MYPU_1210 272635.MYPU_1190 649
272635.MYPU_1210 272635.MYPU_1200 649
272635.MYPU_1220 272635.MYPU_0020 735
272635.MYPU_1220 272635.MYPU_0530 230
272635.MYPU_1220 272635.MYPU_0690 583
272635.MYPU_1220 272635.MYPU_0770 174
272635.MYPU_1220 272635.MYPU_0780 174
272635.MYPU_1220 272635.MYPU_0810 200
272635.MYPU_1220 272635.MYPU_0820 200
272635.MYPU_1220 272635.MYPU_0830 216
272635.MYPU_1220 272635.MYPU_0840 216
272635.MYPU_1220 272635.MYPU_1230 670
272635.MYPU_1220 272635.MYPU_1250 179
272635.MYPU_1220 272635.MYPU_1270 184
272635.MYPU_1220 272635.MYPU_1290 734
272635.MYPU_1220 272635.MYPU_1320 187
272635.MYPU_1220 272635.MYPU_1520 248
272635.MYPU_1220 272635.MYPU_1550 183
272635.MYPU_1220 272635.MYPU_1630 448
272635.MYPU_1220 272635.MYPU_2030 206
272635.MYPU_1220 272635.MYPU_2050 194
272635.MYPU_1220 272635.MYPU_2190 164
272635.MYPU_1220 272635.MYPU_2200 163
272635.MYPU_1220 272635.MYPU_2310 182
272635.MYPU_1220 272635.MYPU_2350 180
272635.MYPU_1220 272635.MYPU_2520 341
272635.MYPU_1220 272635.MYPU_2560 186
272635.MYPU_1220 272635.MYPU_2650 176
272635.MYPU_1220 272635.MYPU_2680 180
272635.MYPU_1220 272635.MYPU_2700 304
272635.MYPU_1220 272635.MYPU_2900 717
272635.MYPU_1220 272635.MYPU_3260 265
272635.MYPU_1220 272635.MYPU_3280 750
272635.MYPU_1220 272635.MYPU_3760 215
272635.MYPU_1220 272635.MYPU_3900 183
272635.MYPU_1220 272635.MYPU_4020 183
272635.MYPU_1220 272635.MYPU_4140 170
272635.MYPU_1220 272635.MYPU_4290 742
272635.MYPU_1220 272635.MYPU_4310 216
272635.MYPU_1220 272635.MYPU_4320 174
272635.MYPU_1220 272635.MYPU_4330 200
272635.MYPU_1220 272635.MYPU_4340 216
272635.MYPU_1220 272635.MYPU_4420 304
272635.MYPU_1220 272635.MYPU_4490 180
272635.MYPU_1220 272635.MYPU_4580 176
272635.MYPU_1220 272635.MYPU_4590 206
272635.MYPU_1220 272635.MYPU_4710 390
272635.MYPU_1220 272635.MYPU_4740 164
272635.MYPU_1220 272635.MYPU_4970 734
272635.MYPU_1220 272635.MYPU_4980 734
272635.MYPU_1220 272635.MYPU_4990 734
272635.MYPU_1220 272635.MYPU_5040 221
272635.MYPU_1220 272635.MYPU_5320 157
272635.MYPU_1220 272635.MYPU_5450 685
272635.MYPU_1220 272635.MYPU_5480 154
272635.MYPU_1220 272635.MYPU_5620 716
272635.MYPU_1220 272635.MYPU_5630 716
272635.MYPU_1220 272635.MYPU_5690 742
272635.MYPU_1220 272635.MYPU_5700 716
272635.MYPU_1220 272635.MYPU_5710 716
272635.MYPU_1220 272635.MYPU_5720 716
272635.MYPU_1220 272635.MYPU_5730 716
272635.MYPU_1220 272635.MYPU_5740 716
272635.MYPU_1220 272635.MYPU_5750 743
272635.MYPU_1220 272635.MYPU_5760 716
272635.MYPU_1220 272635.MYPU_5770 716
272635.MYPU_1220 272635.MYPU_5780 716
272635.MYPU_1220 272635.MYPU_5790 716
272635.MYPU_1220 272635.MYPU_5800 716
272635.MYPU_1220 272635.MYPU_5810 742
272635.MYPU_1220 272635.MYPU_5830 716
272635.MYPU_1220 272635.MYPU_5840 716
272635.MYPU_1220 272635.MYPU_5850 716
272635.MYPU_1220 272635.MYPU_5860 716
272635.MYPU_1220 272635.MYPU_5870 716
272635.MYPU_1220 272635.MYPU_5890 716
272635.MYPU_1220 272635.MYPU_5900 722
272635.MYPU_1220 272635.MYPU_6030 248
272635.MYPU_1220 272635.MYPU_6100 302
272635.MYPU_1220 272635.MYPU_6190 734
272635.MYPU_1220 272635.MYPU_6230 177
272635.MYPU_1220 272635.MYPU_6240 275
272635.MYPU_1220 272635.MYPU_6320 174
272635.MYPU_1220 272635.MYPU_6390 734
272635.MYPU_1220 272635.MYPU_6410 734
272635.MYPU_1220 272635.MYPU_6720 194
272635.MYPU_1220 272635.MYPU_6750 185
272635.MYPU_1220 272635.MYPU_6760 216
272635.MYPU_1220 272635.MYPU_6770 174
272635.MYPU_1220 272635.MYPU_6780 200
272635.MYPU_1220 272635.MYPU_6790 216
272635.MYPU_1220 272635.MYPU_6850 420
272635.MYPU_1220 272635.MYPU_6860 193
272635.MYPU_1220 272635.MYPU_6980 495
272635.MYPU_1220 272635.MYPU_7000 180
272635.MYPU_1220 272635.MYPU_7160 721
272635.MYPU_1220 272635.MYPU_7200 683
272635.MYPU_1220 272635.MYPU_7450 307
272635.MYPU_1220 272635.MYPU_7460 307
272635.MYPU_1220 272635.MYPU_7680 573
272635.MYPU_1220 272635.MYPU_7820 711
272635.MYPU_1230 272635.MYPU_1220 670
272635.MYPU_1240 272635.MYPU_0020 453
272635.MYPU_1240 272635.MYPU_0130 238
272635.MYPU_1240 272635.MYPU_0140 239
272635.MYPU_1240 272635.MYPU_0150 274
272635.MYPU_1240 272635.MYPU_0230 187
272635.MYPU_1240 272635.MYPU_0320 397
272635.MYPU_1240 272635.MYPU_0460 680
272635.MYPU_1240 272635.MYPU_0490 198
272635.MYPU_1240 272635.MYPU_0870 469
272635.MYPU_1240 272635.MYPU_0880 562
272635.MYPU_1240 272635.MYPU_0890 561
272635.MYPU_1240 272635.MYPU_0950 316
272635.MYPU_1240 272635.MYPU_0970 393
272635.MYPU_1240 272635.MYPU_1040 270
272635.MYPU_1240 272635.MYPU_1140 631
272635.MYPU_1240 272635.MYPU_1150 307
272635.MYPU_1240 272635.MYPU_1160 315
272635.MYPU_1240 272635.MYPU_1180 562
272635.MYPU_1240 272635.MYPU_1250 832
272635.MYPU_1240 272635.MYPU_1260 621
272635.MYPU_1240 272635.MYPU_1270 441
272635.MYPU_1240 272635.MYPU_1280 447
272635.MYPU_1240 272635.MYPU_1290 336
272635.MYPU_1240 272635.MYPU_1300 406
272635.MYPU_1240 272635.MYPU_1310 839
272635.MYPU_1240 272635.MYPU_1370 251
272635.MYPU_1240 272635.MYPU_1440 335
272635.MYPU_1240 272635.MYPU_1470 498
272635.MYPU_1240 272635.MYPU_1550 304
272635.MYPU_1240 272635.MYPU_1560 343
272635.MYPU_1240 272635.MYPU_1620 963
272635.MYPU_1240 272635.MYPU_1660 301
272635.MYPU_1240 272635.MYPU_1740 156
272635.MYPU_1240 272635.MYPU_1780 224
272635.MYPU_1240 272635.MYPU_1840 171
272635.MYPU_1240 272635.MYPU_1930 279
272635.MYPU_1240 272635.MYPU_1960 304
272635.MYPU_1240 272635.MYPU_2010 500
272635.MYPU_1240 272635.MYPU_2090 224
272635.MYPU_1240 272635.MYPU_2210 869
272635.MYPU_1240 272635.MYPU_2220 803
272635.MYPU_1240 272635.MYPU_2370 268
272635.MYPU_1240 272635.MYPU_2380 601
272635.MYPU_1240 272635.MYPU_2400 541
272635.MYPU_1240 272635.MYPU_2460 639
272635.MYPU_1240 272635.MYPU_2520 225
272635.MYPU_1240 272635.MYPU_2630 512
272635.MYPU_1240 272635.MYPU_2640 671
272635.MYPU_1240 272635.MYPU_2690 184
272635.MYPU_1240 272635.MYPU_2720 260
272635.MYPU_1240 272635.MYPU_2950 983
272635.MYPU_1240 272635.MYPU_3020 198
272635.MYPU_1240 272635.MYPU_3280 197
272635.MYPU_1240 272635.MYPU_3320 316
272635.MYPU_1240 272635.MYPU_3370 450
272635.MYPU_1240 272635.MYPU_3390 274
272635.MYPU_1240 272635.MYPU_3420 344
272635.MYPU_1240 272635.MYPU_3580 489
272635.MYPU_1240 272635.MYPU_3720 232
272635.MYPU_1240 272635.MYPU_3730 279
272635.MYPU_1240 272635.MYPU_3900 369
272635.MYPU_1240 272635.MYPU_4020 369
272635.MYPU_1240 272635.MYPU_4410 218
272635.MYPU_1240 272635.MYPU_4420 184
272635.MYPU_1240 272635.MYPU_4430 252
272635.MYPU_1240 272635.MYPU_4510 320
272635.MYPU_1240 272635.MYPU_4540 161
272635.MYPU_1240 272635.MYPU_4560 196
272635.MYPU_1240 272635.MYPU_4580 597
272635.MYPU_1240 272635.MYPU_4590 437
272635.MYPU_1240 272635.MYPU_4740 529
272635.MYPU_1240 272635.MYPU_4850 320
272635.MYPU_1240 272635.MYPU_5110 550
272635.MYPU_1240 272635.MYPU_5130 373
272635.MYPU_1240 272635.MYPU_5180 251
272635.MYPU_1240 272635.MYPU_5310 195
272635.MYPU_1240 272635.MYPU_5360 239
272635.MYPU_1240 272635.MYPU_5410 349
272635.MYPU_1240 272635.MYPU_5670 506
272635.MYPU_1240 272635.MYPU_5680 359
272635.MYPU_1240 272635.MYPU_6010 726
272635.MYPU_1240 272635.MYPU_6170 301
272635.MYPU_1240 272635.MYPU_6180 301
272635.MYPU_1240 272635.MYPU_6190 192
272635.MYPU_1240 272635.MYPU_6350 524
272635.MYPU_1240 272635.MYPU_6710 196
272635.MYPU_1240 272635.MYPU_6820 307
272635.MYPU_1240 272635.MYPU_6830 400
272635.MYPU_1240 272635.MYPU_6850 585
272635.MYPU_1240 272635.MYPU_6880 343
272635.MYPU_1240 272635.MYPU_7020 238
272635.MYPU_1240 272635.MYPU_7040 276
272635.MYPU_1240 272635.MYPU_7050 168
272635.MYPU_1240 272635.MYPU_7070 171
272635.MYPU_1240 272635.MYPU_7110 493
272635.MYPU_1240 272635.MYPU_7120 469
272635.MYPU_1240 272635.MYPU_7130 424
272635.MYPU_1240 272635.MYPU_7330 275
272635.MYPU_1240 272635.MYPU_7390 424
272635.MYPU_1240 272635.MYPU_7450 163
272635.MYPU_1240 272635.MYPU_7590 178
272635.MYPU_1250 272635.MYPU_0060 159
272635.MYPU_1250 272635.MYPU_0400 169
272635.MYPU_1250 272635.MYPU_0480 173
272635.MYPU_1250 272635.MYPU_0580 162
272635.MYPU_1250 272635.MYPU_1220 179
272635.MYPU_1250 272635.MYPU_1240 832
272635.MYPU_1250 272635.MYPU_1260 643
272635.MYPU_1250 272635.MYPU_1270 455
272635.MYPU_1250 272635.MYPU_1280 443
272635.MYPU_1250 272635.MYPU_1290 305
272635.MYPU_1250 272635.MYPU_1300 212
272635.MYPU_1250 272635.MYPU_1310 212
272635.MYPU_1250 272635.MYPU_1580 222
272635.MYPU_1250 272635.MYPU_1870 303
272635.MYPU_1250 272635.MYPU_2130 170
272635.MYPU_1250 272635.MYPU_2560 265
272635.MYPU_1250 272635.MYPU_3820 301
272635.MYPU_1250 272635.MYPU_4140 225
272635.MYPU_1250 272635.MYPU_4160 193
272635.MYPU_1250 272635.MYPU_4390 238
272635.MYPU_1250 272635.MYPU_4480 220
272635.MYPU_1250 272635.MYPU_4650 262
272635.MYPU_1250 272635.MYPU_4780 174
272635.MYPU_1250 272635.MYPU_4820 244
272635.MYPU_1250 272635.MYPU_5080 295
272635.MYPU_1250 272635.MYPU_6060 150
272635.MYPU_1250 272635.MYPU_6080 155
272635.MYPU_1250 272635.MYPU_6250 164
272635.MYPU_1250 272635.MYPU_6260 214
272635.MYPU_1250 272635.MYPU_6320 160
272635.MYPU_1250 272635.MYPU_6500 202
272635.MYPU_1250 272635.MYPU_6510 286
272635.MYPU_1250 272635.MYPU_6690 163
272635.MYPU_1250 272635.MYPU_6700 353
272635.MYPU_1250 272635.MYPU_7170 394
272635.MYPU_1250 272635.MYPU_7350 158
272635.MYPU_1250 272635.MYPU_7740 510
272635.MYPU_1260 272635.MYPU_1240 621
272635.MYPU_1260 272635.MYPU_1250 643
272635.MYPU_1260 272635.MYPU_1270 594
272635.MYPU_1260 272635.MYPU_1280 577
272635.MYPU_1260 272635.MYPU_1290 377
272635.MYPU_1260 272635.MYPU_1300 244
272635.MYPU_1260 272635.MYPU_1310 244
272635.MYPU_1270 272635.MYPU_0020 207
272635.MYPU_1270 272635.MYPU_0090 720
272635.MYPU_1270 272635.MYPU_0100 396
272635.MYPU_1270 272635.MYPU_0130 189
272635.MYPU_1270 272635.MYPU_0140 369
272635.MYPU_1270 272635.MYPU_0150 475
272635.MYPU_1270 272635.MYPU_0430 249
272635.MYPU_1270 272635.MYPU_0440 249
272635.MYPU_1270 272635.MYPU_0450 395
272635.MYPU_1270 272635.MYPU_0460 158
272635.MYPU_1270 272635.MYPU_0490 271
272635.MYPU_1270 272635.MYPU_0520 512
272635.MYPU_1270 272635.MYPU_0530 212
272635.MYPU_1270 272635.MYPU_0540 496
272635.MYPU_1270 272635.MYPU_0690 282
272635.MYPU_1270 272635.MYPU_0870 239
272635.MYPU_1270 272635.MYPU_0930 243
272635.MYPU_1270 272635.MYPU_0960 280
272635.MYPU_1270 272635.MYPU_0970 356
272635.MYPU_1270 272635.MYPU_1040 773
272635.MYPU_1270 272635.MYPU_1050 514
272635.MYPU_1270 272635.MYPU_1060 220
272635.MYPU_1270 272635.MYPU_1220 184
272635.MYPU_1270 272635.MYPU_1240 441
272635.MYPU_1270 272635.MYPU_1250 455
272635.MYPU_1270 272635.MYPU_1260 594
272635.MYPU_1270 272635.MYPU_1280 917
272635.MYPU_1270 272635.MYPU_1290 520
272635.MYPU_1270 272635.MYPU_1300 376
272635.MYPU_1270 272635.MYPU_1310 425
272635.MYPU_1270 272635.MYPU_1430 207
272635.MYPU_1270 272635.MYPU_1520 210
272635.MYPU_1270 272635.MYPU_1550 197
272635.MYPU_1270 272635.MYPU_1630 192
272635.MYPU_1270 272635.MYPU_1650 786
272635.MYPU_1270 272635.MYPU_1660 152
272635.MYPU_1270 272635.MYPU_1680 544
272635.MYPU_1270 272635.MYPU_1720 397
272635.MYPU_1270 272635.MYPU_1730 397
272635.MYPU_1270 272635.MYPU_1770 249
272635.MYPU_1270 272635.MYPU_1780 158
272635.MYPU_1270 272635.MYPU_1810 195
272635.MYPU_1270 272635.MYPU_1820 603
272635.MYPU_1270 272635.MYPU_1830 150
272635.MYPU_1270 272635.MYPU_1850 249
272635.MYPU_1270 272635.MYPU_1860 249
272635.MYPU_1270 272635.MYPU_2030 218
272635.MYPU_1270 272635.MYPU_2090 569
272635.MYPU_1270 272635.MYPU_2200 429
272635.MYPU_1270 272635.MYPU_2230 256
272635.MYPU_1270 272635.MYPU_2260 163
272635.MYPU_1270 272635.MYPU_2350 694
272635.MYPU_1270 272635.MYPU_2360 734
272635.MYPU_1270 272635.MYPU_2400 368
272635.MYPU_1270 272635.MYPU_2430 859
272635.MYPU_1270 272635.MYPU_2460 406
272635.MYPU_1270 272635.MYPU_2470 485
272635.MYPU_1270 272635.MYPU_2520 154
272635.MYPU_1270 272635.MYPU_2570 254
272635.MYPU_1270 272635.MYPU_2580 233
272635.MYPU_1270 272635.MYPU_2590 189
272635.MYPU_1270 272635.MYPU_2610 380
272635.MYPU_1270 272635.MYPU_2650 285
272635.MYPU_1270 272635.MYPU_2660 734
272635.MYPU_1270 272635.MYPU_2670 725
272635.MYPU_1270 272635.MYPU_2680 694
272635.MYPU_1270 272635.MYPU_2720 694
272635.MYPU_1270 272635.MYPU_2760 192
272635.MYPU_1270 272635.MYPU_2770 905
272635.MYPU_1270 272635.MYPU_2840 167
272635.MYPU_1270 272635.MYPU_2890 212
272635.MYPU_1270 272635.MYPU_2900 647
272635.MYPU_1270 272635.MYPU_2980 161
272635.MYPU_1270 272635.MYPU_3100 471
272635.MYPU_1270 272635.MYPU_3140 158
272635.MYPU_1270 272635.MYPU_3150 604
272635.MYPU_1270 272635.MYPU_3210 397
272635.MYPU_1270 272635.MYPU_3220 783
272635.MYPU_1270 272635.MYPU_3280 208
272635.MYPU_1270 272635.MYPU_3300 394
272635.MYPU_1270 272635.MYPU_3320 399
272635.MYPU_1270 272635.MYPU_3350 166
272635.MYPU_1270 272635.MYPU_3390 392
272635.MYPU_1270 272635.MYPU_3420 293
272635.MYPU_1270 272635.MYPU_3480 235
272635.MYPU_1270 272635.MYPU_3510 233
272635.MYPU_1270 272635.MYPU_3520 425
272635.MYPU_1270 272635.MYPU_3790 501
272635.MYPU_1270 272635.MYPU_3860 178
272635.MYPU_1270 272635.MYPU_3870 178
272635.MYPU_1270 272635.MYPU_3890 176
272635.MYPU_1270 272635.MYPU_3900 158
272635.MYPU_1270 272635.MYPU_4010 176
272635.MYPU_1270 272635.MYPU_4020 158
272635.MYPU_1270 272635.MYPU_4050 479
272635.MYPU_1270 272635.MYPU_4110 167
272635.MYPU_1270 272635.MYPU_4280 488
272635.MYPU_1270 272635.MYPU_4290 422
272635.MYPU_1270 272635.MYPU_4300 301
272635.MYPU_1270 272635.MYPU_4420 512
272635.MYPU_1270 272635.MYPU_4490 694
272635.MYPU_1270 272635.MYPU_4500 734
272635.MYPU_1270 272635.MYPU_4540 208
272635.MYPU_1270 272635.MYPU_4580 464
272635.MYPU_1270 272635.MYPU_4590 175
272635.MYPU_1270 272635.MYPU_4670 422
272635.MYPU_1270 272635.MYPU_4690 483
272635.MYPU_1270 272635.MYPU_4700 273
272635.MYPU_1270 272635.MYPU_4830 334
272635.MYPU_1270 272635.MYPU_4850 263
272635.MYPU_1270 272635.MYPU_4880 400
272635.MYPU_1270 272635.MYPU_4900 446
272635.MYPU_1270 272635.MYPU_4910 321
272635.MYPU_1270 272635.MYPU_4950 578
272635.MYPU_1270 272635.MYPU_4960 290
272635.MYPU_1270 272635.MYPU_5110 966
272635.MYPU_1270 272635.MYPU_5130 183
272635.MYPU_1270 272635.MYPU_5150 207
272635.MYPU_1270 272635.MYPU_5160 680
272635.MYPU_1270 272635.MYPU_5180 278
272635.MYPU_1270 272635.MYPU_5190 251
272635.MYPU_1270 272635.MYPU_5310 181
272635.MYPU_1270 272635.MYPU_5320 669
272635.MYPU_1270 272635.MYPU_5330 157
272635.MYPU_1270 272635.MYPU_5360 369
272635.MYPU_1270 272635.MYPU_5380 412
272635.MYPU_1270 272635.MYPU_5390 218
272635.MYPU_1270 272635.MYPU_5400 166
272635.MYPU_1270 272635.MYPU_5410 237
272635.MYPU_1270 272635.MYPU_5420 156
272635.MYPU_1270 272635.MYPU_5450 189
272635.MYPU_1270 272635.MYPU_5460 429
272635.MYPU_1270 272635.MYPU_5480 494
272635.MYPU_1270 272635.MYPU_5500 210
272635.MYPU_1270 272635.MYPU_5510 254
272635.MYPU_1270 272635.MYPU_5530 213
272635.MYPU_1270 272635.MYPU_5580 604
272635.MYPU_1270 272635.MYPU_5600 581
272635.MYPU_1270 272635.MYPU_5610 394
272635.MYPU_1270 272635.MYPU_5620 510
272635.MYPU_1270 272635.MYPU_5640 391
272635.MYPU_1270 272635.MYPU_5650 392
272635.MYPU_1270 272635.MYPU_5660 230
272635.MYPU_1270 272635.MYPU_5670 602
272635.MYPU_1270 272635.MYPU_5680 171
272635.MYPU_1270 272635.MYPU_5700 612
272635.MYPU_1270 272635.MYPU_5710 239
272635.MYPU_1270 272635.MYPU_5720 159
272635.MYPU_1270 272635.MYPU_5730 268
272635.MYPU_1270 272635.MYPU_5740 325
272635.MYPU_1270 272635.MYPU_5750 186
272635.MYPU_1270 272635.MYPU_5770 334
272635.MYPU_1270 272635.MYPU_5790 155
272635.MYPU_1270 272635.MYPU_5800 531
272635.MYPU_1270 272635.MYPU_5810 652
272635.MYPU_1270 272635.MYPU_5830 170
272635.MYPU_1270 272635.MYPU_5840 257
272635.MYPU_1270 272635.MYPU_5850 454
272635.MYPU_1270 272635.MYPU_5860 487
272635.MYPU_1270 272635.MYPU_5870 411
272635.MYPU_1270 272635.MYPU_5890 684
272635.MYPU_1270 272635.MYPU_5900 654
272635.MYPU_1270 272635.MYPU_5970 247
272635.MYPU_1270 272635.MYPU_6010 299
272635.MYPU_1270 272635.MYPU_6080 303
272635.MYPU_1270 272635.MYPU_6090 635
272635.MYPU_1270 272635.MYPU_6110 484
272635.MYPU_1270 272635.MYPU_6120 934
272635.MYPU_1270 272635.MYPU_6130 335
272635.MYPU_1270 272635.MYPU_6150 180
272635.MYPU_1270 272635.MYPU_6170 172
272635.MYPU_1270 272635.MYPU_6220 183
272635.MYPU_1270 272635.MYPU_6240 209
272635.MYPU_1270 272635.MYPU_6450 266
272635.MYPU_1270 272635.MYPU_6460 322
272635.MYPU_1270 272635.MYPU_6570 164
272635.MYPU_1270 272635.MYPU_6650 175
272635.MYPU_1270 272635.MYPU_6660 226
272635.MYPU_1270 272635.MYPU_6820 515
272635.MYPU_1270 272635.MYPU_6830 332
272635.MYPU_1270 272635.MYPU_6840 156
272635.MYPU_1270 272635.MYPU_6850 380
272635.MYPU_1270 272635.MYPU_6860 213
272635.MYPU_1270 272635.MYPU_6870 443
272635.MYPU_1270 272635.MYPU_6980 239
272635.MYPU_1270 272635.MYPU_6990 734
272635.MYPU_1270 272635.MYPU_7000 694
272635.MYPU_1270 272635.MYPU_7120 466
272635.MYPU_1270 272635.MYPU_7130 359
272635.MYPU_1270 272635.MYPU_7160 658
272635.MYPU_1270 272635.MYPU_7190 173
272635.MYPU_1270 272635.MYPU_7200 396
272635.MYPU_1270 272635.MYPU_7330 410
272635.MYPU_1270 272635.MYPU_7390 156
272635.MYPU_1270 272635.MYPU_7450 372
272635.MYPU_1270 272635.MYPU_7460 151
272635.MYPU_1270 272635.MYPU_7590 495
272635.MYPU_1270 272635.MYPU_7630 251
272635.MYPU_1270 272635.MYPU_7680 239
272635.MYPU_1270 272635.MYPU_7730 242
272635.MYPU_1270 272635.MYPU_7740 242
272635.MYPU_1270 272635.MYPU_7790 330
272635.MYPU_1270 272635.MYPU_7810 598
272635.MYPU_1270 272635.MYPU_7820 250
272635.MYPU_1280 272635.MYPU_0010 713
272635.MYPU_1280 272635.MYPU_0020 710
272635.MYPU_1280 272635.MYPU_0130 674
272635.MYPU_1280 272635.MYPU_0140 291
272635.MYPU_1280 272635.MYPU_0150 275
272635.MYPU_1280 272635.MYPU_0210 500
272635.MYPU_1280 272635.MYPU_0320 236
272635.MYPU_1280 272635.MYPU_0340 230
272635.MYPU_1280 272635.MYPU_0390 157
272635.MYPU_1280 272635.MYPU_0520 156
272635.MYPU_1280 272635.MYPU_0530 154
272635.MYPU_1280 272635.MYPU_0540 271
272635.MYPU_1280 272635.MYPU_0950 158
272635.MYPU_1280 272635.MYPU_1180 578
272635.MYPU_1280 272635.MYPU_1190 217
272635.MYPU_1280 272635.MYPU_1240 447
272635.MYPU_1280 272635.MYPU_1250 443
272635.MYPU_1280 272635.MYPU_1260 577
272635.MYPU_1280 272635.MYPU_1270 917
272635.MYPU_1280 272635.MYPU_1290 535
272635.MYPU_1280 272635.MYPU_1300 314
272635.MYPU_1280 272635.MYPU_1310 346
272635.MYPU_1280 272635.MYPU_1370 248
272635.MYPU_1280 272635.MYPU_1440 163
272635.MYPU_1280 272635.MYPU_1470 347
272635.MYPU_1280 272635.MYPU_1520 472
272635.MYPU_1280 272635.MYPU_1530 421
272635.MYPU_1280 272635.MYPU_1540 488
272635.MYPU_1280 272635.MYPU_1610 240
272635.MYPU_1280 272635.MYPU_1620 221
272635.MYPU_1280 272635.MYPU_1630 176
272635.MYPU_1280 272635.MYPU_1650 370
272635.MYPU_1280 272635.MYPU_1680 379
272635.MYPU_1280 272635.MYPU_2230 331
272635.MYPU_1280 272635.MYPU_2350 235
272635.MYPU_1280 272635.MYPU_2360 202
272635.MYPU_1280 272635.MYPU_2400 155
272635.MYPU_1280 272635.MYPU_2430 329
272635.MYPU_1280 272635.MYPU_2470 403
272635.MYPU_1280 272635.MYPU_2530 742
272635.MYPU_1280 272635.MYPU_2540 264
272635.MYPU_1280 272635.MYPU_2650 253
272635.MYPU_1280 272635.MYPU_2660 202
272635.MYPU_1280 272635.MYPU_2670 269
272635.MYPU_1280 272635.MYPU_2680 235
272635.MYPU_1280 272635.MYPU_2690 300
272635.MYPU_1280 272635.MYPU_2700 291
272635.MYPU_1280 272635.MYPU_2710 300
272635.MYPU_1280 272635.MYPU_2720 320
272635.MYPU_1280 272635.MYPU_2830 398
272635.MYPU_1280 272635.MYPU_2840 274
272635.MYPU_1280 272635.MYPU_2850 260
272635.MYPU_1280 272635.MYPU_2860 397
272635.MYPU_1280 272635.MYPU_2980 176
272635.MYPU_1280 272635.MYPU_3050 156
272635.MYPU_1280 272635.MYPU_3210 391
272635.MYPU_1280 272635.MYPU_3230 174
272635.MYPU_1280 272635.MYPU_3260 231
272635.MYPU_1280 272635.MYPU_3350 266
272635.MYPU_1280 272635.MYPU_3380 154
272635.MYPU_1280 272635.MYPU_3510 156
272635.MYPU_1280 272635.MYPU_3720 157
272635.MYPU_1280 272635.MYPU_3730 183
272635.MYPU_1280 272635.MYPU_3750 461
272635.MYPU_1280 272635.MYPU_4110 274
272635.MYPU_1280 272635.MYPU_4120 260
272635.MYPU_1280 272635.MYPU_4130 397
272635.MYPU_1280 272635.MYPU_4280 279
272635.MYPU_1280 272635.MYPU_4300 392
272635.MYPU_1280 272635.MYPU_4430 236
272635.MYPU_1280 272635.MYPU_4490 235
272635.MYPU_1280 272635.MYPU_4500 202
272635.MYPU_1280 272635.MYPU_4700 205
272635.MYPU_1280 272635.MYPU_4830 489
272635.MYPU_1280 272635.MYPU_4850 172
272635.MYPU_1280 272635.MYPU_4880 272
272635.MYPU_1280 272635.MYPU_4910 398
272635.MYPU_1280 272635.MYPU_4930 221
272635.MYPU_1280 272635.MYPU_4950 181
272635.MYPU_1280 272635.MYPU_4960 177
272635.MYPU_1280 272635.MYPU_5110 274
272635.MYPU_1280 272635.MYPU_5150 680
272635.MYPU_1280 272635.MYPU_5310 335
272635.MYPU_1280 272635.MYPU_5360 291
272635.MYPU_1280 272635.MYPU_5420 379
272635.MYPU_1280 272635.MYPU_5570 396
272635.MYPU_1280 272635.MYPU_6230 489
272635.MYPU_1280 272635.MYPU_6560 251
272635.MYPU_1280 272635.MYPU_6580 218
272635.MYPU_1280 272635.MYPU_6670 181
272635.MYPU_1280 272635.MYPU_6680 159
272635.MYPU_1280 272635.MYPU_6830 631
272635.MYPU_1280 272635.MYPU_6870 172
272635.MYPU_1280 272635.MYPU_6980 249
272635.MYPU_1280 272635.MYPU_6990 202
272635.MYPU_1280 272635.MYPU_7000 235
272635.MYPU_1280 272635.MYPU_7180 235
272635.MYPU_1280 272635.MYPU_7190 192
272635.MYPU_1280 272635.MYPU_7260 461
272635.MYPU_1280 272635.MYPU_7370 154
272635.MYPU_1280 272635.MYPU_7390 269
272635.MYPU_1280 272635.MYPU_7460 681
272635.MYPU_1280 272635.MYPU_7590 172
272635.MYPU_1280 272635.MYPU_7610 500
272635.MYPU_1280 272635.MYPU_7680 249
272635.MYPU_1280 272635.MYPU_7730 242
272635.MYPU_1280 272635.MYPU_7740 242
272635.MYPU_1280 272635.MYPU_7790 179
272635.MYPU_1290 272635.MYPU_0170 512
272635.MYPU_1290 272635.MYPU_0210 699
272635.MYPU_1290 272635.MYPU_0880 158
272635.MYPU_1290 272635.MYPU_0950 176
272635.MYPU_1290 272635.MYPU_0980 248
272635.MYPU_1290 272635.MYPU_1000 335
272635.MYPU_1290 272635.MYPU_1100 925
272635.MYPU_1290 272635.MYPU_1220 734
272635.MYPU_1290 272635.MYPU_1240 336
272635.MYPU_1290 272635.MYPU_1250 305
272635.MYPU_1290 272635.MYPU_1260 377
272635.MYPU_1290 272635.MYPU_1270 520
272635.MYPU_1290 272635.MYPU_1280 535
272635.MYPU_1290 272635.MYPU_1300 460
272635.MYPU_1290 272635.MYPU_1310 460
272635.MYPU_1290 272635.MYPU_1980 846
272635.MYPU_1290 272635.MYPU_2210 606
272635.MYPU_1290 272635.MYPU_2280 700
272635.MYPU_1290 272635.MYPU_2640 684
272635.MYPU_1290 272635.MYPU_2770 694
272635.MYPU_1290 272635.MYPU_2830 176
272635.MYPU_1290 272635.MYPU_2840 427
272635.MYPU_1290 272635.MYPU_2850 329
272635.MYPU_1290 272635.MYPU_3140 166
272635.MYPU_1290 272635.MYPU_3330 262
272635.MYPU_1290 272635.MYPU_3430 335
272635.MYPU_1290 272635.MYPU_3440 345
272635.MYPU_1290 272635.MYPU_3600 925
272635.MYPU_1290 272635.MYPU_3610 183
272635.MYPU_1290 272635.MYPU_3640 254
272635.MYPU_1290 272635.MYPU_4080 237
272635.MYPU_1290 272635.MYPU_4100 176
272635.MYPU_1290 272635.MYPU_4110 427
272635.MYPU_1290 272635.MYPU_4120 329
272635.MYPU_1290 272635.MYPU_4680 195
272635.MYPU_1290 272635.MYPU_4740 178
272635.MYPU_1290 272635.MYPU_5030 159
272635.MYPU_1290 272635.MYPU_5110 210
272635.MYPU_1290 272635.MYPU_5410 157
272635.MYPU_1290 272635.MYPU_5450 248
272635.MYPU_1290 272635.MYPU_5940 735
272635.MYPU_1290 272635.MYPU_5950 675
272635.MYPU_1290 272635.MYPU_5960 812
272635.MYPU_1290 272635.MYPU_5970 515
272635.MYPU_1290 272635.MYPU_5980 619
272635.MYPU_1290 272635.MYPU_5990 374
272635.MYPU_1290 272635.MYPU_6020 916
272635.MYPU_1290 272635.MYPU_6030 900
272635.MYPU_1290 272635.MYPU_6120 707
272635.MYPU_1290 272635.MYPU_6190 248
272635.MYPU_1290 272635.MYPU_6200 176
272635.MYPU_1290 272635.MYPU_6220 361
272635.MYPU_1290 272635.MYPU_6390 475
272635.MYPU_1290 272635.MYPU_6410 694
272635.MYPU_1290 272635.MYPU_6440 151
272635.MYPU_1290 272635.MYPU_6660 194
272635.MYPU_1290 272635.MYPU_6820 410
272635.MYPU_1290 272635.MYPU_6830 734
272635.MYPU_1290 272635.MYPU_7110 620
272635.MYPU_1290 272635.MYPU_7120 170
272635.MYPU_1290 272635.MYPU_7140 255
272635.MYPU_1290 272635.MYPU_7210 440
272635.MYPU_1290 272635.MYPU_7250 684
272635.MYPU_1290 272635.MYPU_7300 528
272635.MYPU_1290 272635.MYPU_7500 397
272635.MYPU_1290 272635.MYPU_7510 764
272635.MYPU_1290 272635.MYPU_7520 764
272635.MYPU_1290 272635.MYPU_7610 692
272635.MYPU_1290 272635.MYPU_7620 312
272635.MYPU_1290 272635.MYPU_7630 679
272635.MYPU_1290 272635.MYPU_7640 393
272635.MYPU_1300 272635.MYPU_0080 156
272635.MYPU_1300 272635.MYPU_0090 418
272635.MYPU_1300 272635.MYPU_0100 958
272635.MYPU_1300 272635.MYPU_0150 571
272635.MYPU_1300 272635.MYPU_0550 692
272635.MYPU_1300 272635.MYPU_0690 692
272635.MYPU_1300 272635.MYPU_0870 336
272635.MYPU_1300 272635.MYPU_0880 353
272635.MYPU_1300 272635.MYPU_0890 577
272635.MYPU_1300 272635.MYPU_0930 227
272635.MYPU_1300 272635.MYPU_0960 291
272635.MYPU_1300 272635.MYPU_1140 384
272635.MYPU_1300 272635.MYPU_1150 291
272635.MYPU_1300 272635.MYPU_1160 292
272635.MYPU_1300 272635.MYPU_1240 406
272635.MYPU_1300 272635.MYPU_1250 212
272635.MYPU_1300 272635.MYPU_1260 244
272635.MYPU_1300 272635.MYPU_1270 376
272635.MYPU_1300 272635.MYPU_1280 314
272635.MYPU_1300 272635.MYPU_1290 460
272635.MYPU_1300 272635.MYPU_1310 885
272635.MYPU_1300 272635.MYPU_1430 579
272635.MYPU_1300 272635.MYPU_1470 588
272635.MYPU_1300 272635.MYPU_1560 250
272635.MYPU_1300 272635.MYPU_1610 156
272635.MYPU_1300 272635.MYPU_1620 647
272635.MYPU_1300 272635.MYPU_1630 524
272635.MYPU_1300 272635.MYPU_1650 323
272635.MYPU_1300 272635.MYPU_1660 473
272635.MYPU_1300 272635.MYPU_1690 266
272635.MYPU_1300 272635.MYPU_1710 190
272635.MYPU_1300 272635.MYPU_1770 166
272635.MYPU_1300 272635.MYPU_1780 280
272635.MYPU_1300 272635.MYPU_1800 385
272635.MYPU_1300 272635.MYPU_1810 193
272635.MYPU_1300 272635.MYPU_1820 152
272635.MYPU_1300 272635.MYPU_1830 311
272635.MYPU_1300 272635.MYPU_2030 760
272635.MYPU_1300 272635.MYPU_2050 350
272635.MYPU_1300 272635.MYPU_2090 562
272635.MYPU_1300 272635.MYPU_2190 153
272635.MYPU_1300 272635.MYPU_2200 205
272635.MYPU_1300 272635.MYPU_2230 358
272635.MYPU_1300 272635.MYPU_2260 156
272635.MYPU_1300 272635.MYPU_2280 696
272635.MYPU_1300 272635.MYPU_2350 160
272635.MYPU_1300 272635.MYPU_2430 190
272635.MYPU_1300 272635.MYPU_2470 307
272635.MYPU_1300 272635.MYPU_2520 259
272635.MYPU_1300 272635.MYPU_2570 169
272635.MYPU_1300 272635.MYPU_2580 212
272635.MYPU_1300 272635.MYPU_2590 388
272635.MYPU_1300 272635.MYPU_2600 152
272635.MYPU_1300 272635.MYPU_2680 160
272635.MYPU_1300 272635.MYPU_2690 205
272635.MYPU_1300 272635.MYPU_2700 264
272635.MYPU_1300 272635.MYPU_2850 181
272635.MYPU_1300 272635.MYPU_2890 392
272635.MYPU_1300 272635.MYPU_2900 923
272635.MYPU_1300 272635.MYPU_2950 317
272635.MYPU_1300 272635.MYPU_3040 280
272635.MYPU_1300 272635.MYPU_3060 386
272635.MYPU_1300 272635.MYPU_3240 152
272635.MYPU_1300 272635.MYPU_3290 423
272635.MYPU_1300 272635.MYPU_3300 641
272635.MYPU_1300 272635.MYPU_3320 359
272635.MYPU_1300 272635.MYPU_3370 375
272635.MYPU_1300 272635.MYPU_3390 153
272635.MYPU_1300 272635.MYPU_3470 833
272635.MYPU_1300 272635.MYPU_3480 507
272635.MYPU_1300 272635.MYPU_3510 200
272635.MYPU_1300 272635.MYPU_3520 697
272635.MYPU_1300 272635.MYPU_3660 192
272635.MYPU_1300 272635.MYPU_3730 554
272635.MYPU_1300 272635.MYPU_3800 455
272635.MYPU_1300 272635.MYPU_4050 400
272635.MYPU_1300 272635.MYPU_4120 181
272635.MYPU_1300 272635.MYPU_4280 694
272635.MYPU_1300 272635.MYPU_4290 884
272635.MYPU_1300 272635.MYPU_4300 882
272635.MYPU_1300 272635.MYPU_4490 160
272635.MYPU_1300 272635.MYPU_4530 156
272635.MYPU_1300 272635.MYPU_4580 217
272635.MYPU_1300 272635.MYPU_4670 660
272635.MYPU_1300 272635.MYPU_4680 657
272635.MYPU_1300 272635.MYPU_4690 480
272635.MYPU_1300 272635.MYPU_4700 166
272635.MYPU_1300 272635.MYPU_4710 156
272635.MYPU_1300 272635.MYPU_4730 692
272635.MYPU_1300 272635.MYPU_4860 226
272635.MYPU_1300 272635.MYPU_4890 385
272635.MYPU_1300 272635.MYPU_4900 745
272635.MYPU_1300 272635.MYPU_4950 658
272635.MYPU_1300 272635.MYPU_4960 683
272635.MYPU_1300 272635.MYPU_5130 382
272635.MYPU_1300 272635.MYPU_5160 199
272635.MYPU_1300 272635.MYPU_5320 681
272635.MYPU_1300 272635.MYPU_5330 888
272635.MYPU_1300 272635.MYPU_5410 290
272635.MYPU_1300 272635.MYPU_5450 779
272635.MYPU_1300 272635.MYPU_5460 646
272635.MYPU_1300 272635.MYPU_5480 153
272635.MYPU_1300 272635.MYPU_5500 894
272635.MYPU_1300 272635.MYPU_5520 156
272635.MYPU_1300 272635.MYPU_5530 249
272635.MYPU_1300 272635.MYPU_5570 303
272635.MYPU_1300 272635.MYPU_5580 209
272635.MYPU_1300 272635.MYPU_5600 683
272635.MYPU_1300 272635.MYPU_5610 658
272635.MYPU_1300 272635.MYPU_5620 728
272635.MYPU_1300 272635.MYPU_5630 514
272635.MYPU_1300 272635.MYPU_5650 151
272635.MYPU_1300 272635.MYPU_5660 388
272635.MYPU_1300 272635.MYPU_5670 168
272635.MYPU_1300 272635.MYPU_5680 474
272635.MYPU_1300 272635.MYPU_5690 514
272635.MYPU_1300 272635.MYPU_5700 825
272635.MYPU_1300 272635.MYPU_5710 652
272635.MYPU_1300 272635.MYPU_5720 514
272635.MYPU_1300 272635.MYPU_5730 514
272635.MYPU_1300 272635.MYPU_5740 647
272635.MYPU_1300 272635.MYPU_5750 515
272635.MYPU_1300 272635.MYPU_5760 414
272635.MYPU_1300 272635.MYPU_5770 414
272635.MYPU_1300 272635.MYPU_5780 720
272635.MYPU_1300 272635.MYPU_5790 174
272635.MYPU_1300 272635.MYPU_5800 406
272635.MYPU_1300 272635.MYPU_5810 633
272635.MYPU_1300 272635.MYPU_5830 755
272635.MYPU_1300 272635.MYPU_5840 204
272635.MYPU_1300 272635.MYPU_5850 683
272635.MYPU_1300 272635.MYPU_5860 775
272635.MYPU_1300 272635.MYPU_5870 497
272635.MYPU_1300 272635.MYPU_5890 686
272635.MYPU_1300 272635.MYPU_5900 887
272635.MYPU_1300 272635.MYPU_6090 811
272635.MYPU_1300 272635.MYPU_6110 522
272635.MYPU_1300 272635.MYPU_6220 731
272635.MYPU_1300 272635.MYPU_6320 690
272635.MYPU_1300 272635.MYPU_6330 692
272635.MYPU_1300 272635.MYPU_6350 717
272635.MYPU_1300 272635.MYPU_6650 720
272635.MYPU_1300 272635.MYPU_6660 798
272635.MYPU_1300 272635.MYPU_6670 155
272635.MYPU_1300 272635.MYPU_6720 160
272635.MYPU_1300 272635.MYPU_6820 489
272635.MYPU_1300 272635.MYPU_6850 179
272635.MYPU_1300 272635.MYPU_6880 226
272635.MYPU_1300 272635.MYPU_6900 347
272635.MYPU_1300 272635.MYPU_6960 410
272635.MYPU_1300 272635.MYPU_7000 160
272635.MYPU_1300 272635.MYPU_7020 156
272635.MYPU_1300 272635.MYPU_7100 221
272635.MYPU_1300 272635.MYPU_7140 171
272635.MYPU_1300 272635.MYPU_7160 739
272635.MYPU_1300 272635.MYPU_7190 154
272635.MYPU_1300 272635.MYPU_7200 491
272635.MYPU_1300 272635.MYPU_7210 399
272635.MYPU_1300 272635.MYPU_7530 192
272635.MYPU_1300 272635.MYPU_7710 155
272635.MYPU_1300 272635.MYPU_7800 198
272635.MYPU_1310 272635.MYPU_0020 271
272635.MYPU_1310 272635.MYPU_0080 216
272635.MYPU_1310 272635.MYPU_0130 172
272635.MYPU_1310 272635.MYPU_0170 952
272635.MYPU_1310 272635.MYPU_0210 330
272635.MYPU_1310 272635.MYPU_0230 239
272635.MYPU_1310 272635.MYPU_0340 447
272635.MYPU_1310 272635.MYPU_0460 962
272635.MYPU_1310 272635.MYPU_0860 172
272635.MYPU_1310 272635.MYPU_0960 226
272635.MYPU_1310 272635.MYPU_1100 969
272635.MYPU_1310 272635.MYPU_1180 443
272635.MYPU_1310 272635.MYPU_1190 270
272635.MYPU_1310 272635.MYPU_1200 298
272635.MYPU_1310 272635.MYPU_1240 839
272635.MYPU_1310 272635.MYPU_1250 212
272635.MYPU_1310 272635.MYPU_1260 244
272635.MYPU_1310 272635.MYPU_1270 425
272635.MYPU_1310 272635.MYPU_1280 346
272635.MYPU_1310 272635.MYPU_1290 460
272635.MYPU_1310 272635.MYPU_1300 885
272635.MYPU_1310 272635.MYPU_1380 570
272635.MYPU_1310 272635.MYPU_1400 198
272635.MYPU_1310 272635.MYPU_1430 151
272635.MYPU_1310 272635.MYPU_1530 210
272635.MYPU_1310 272635.MYPU_1550 249
272635.MYPU_1310 272635.MYPU_1560 239
272635.MYPU_1310 272635.MYPU_1630 314
272635.MYPU_1310 272635.MYPU_1650 309
272635.MYPU_1310 272635.MYPU_1660 249
272635.MYPU_1310 272635.MYPU_1680 334
272635.MYPU_1310 272635.MYPU_1690 156
272635.MYPU_1310 272635.MYPU_1720 151
272635.MYPU_1310 272635.MYPU_1730 151
272635.MYPU_1310 272635.MYPU_1770 403
272635.MYPU_1310 272635.MYPU_1780 154
272635.MYPU_1310 272635.MYPU_1830 196
272635.MYPU_1310 272635.MYPU_1840 363
272635.MYPU_1310 272635.MYPU_1970 154
272635.MYPU_1310 272635.MYPU_2030 286
272635.MYPU_1310 272635.MYPU_2050 156
272635.MYPU_1310 272635.MYPU_2190 267
272635.MYPU_1310 272635.MYPU_2200 174
272635.MYPU_1310 272635.MYPU_2210 251
272635.MYPU_1310 272635.MYPU_2230 179
272635.MYPU_1310 272635.MYPU_2260 192
272635.MYPU_1310 272635.MYPU_2280 964
272635.MYPU_1310 272635.MYPU_2370 392
272635.MYPU_1310 272635.MYPU_2380 448
272635.MYPU_1310 272635.MYPU_2390 266
272635.MYPU_1310 272635.MYPU_2400 981
272635.MYPU_1310 272635.MYPU_2440 570
272635.MYPU_1310 272635.MYPU_2460 886
272635.MYPU_1310 272635.MYPU_2520 397
272635.MYPU_1310 272635.MYPU_2530 165
272635.MYPU_1310 272635.MYPU_2570 184
272635.MYPU_1310 272635.MYPU_2620 519
272635.MYPU_1310 272635.MYPU_2640 197
272635.MYPU_1310 272635.MYPU_2760 424
272635.MYPU_1310 272635.MYPU_2900 252
272635.MYPU_1310 272635.MYPU_3010 570
272635.MYPU_1310 272635.MYPU_3040 276
272635.MYPU_1310 272635.MYPU_3140 815
272635.MYPU_1310 272635.MYPU_3150 152
272635.MYPU_1310 272635.MYPU_3220 469
272635.MYPU_1310 272635.MYPU_3270 268
272635.MYPU_1310 272635.MYPU_3280 220
272635.MYPU_1310 272635.MYPU_3330 345
272635.MYPU_1310 272635.MYPU_3440 200
272635.MYPU_1310 272635.MYPU_3480 162
272635.MYPU_1310 272635.MYPU_3600 969
272635.MYPU_1310 272635.MYPU_3610 395
272635.MYPU_1310 272635.MYPU_3620 971
272635.MYPU_1310 272635.MYPU_3630 734
272635.MYPU_1310 272635.MYPU_3640 935
272635.MYPU_1310 272635.MYPU_3660 547
272635.MYPU_1310 272635.MYPU_3690 174
272635.MYPU_1310 272635.MYPU_3720 165
272635.MYPU_1310 272635.MYPU_3730 158
272635.MYPU_1310 272635.MYPU_3750 618
272635.MYPU_1310 272635.MYPU_3800 224
272635.MYPU_1310 272635.MYPU_3870 211
272635.MYPU_1310 272635.MYPU_3890 343
272635.MYPU_1310 272635.MYPU_3900 550
272635.MYPU_1310 272635.MYPU_4010 319
272635.MYPU_1310 272635.MYPU_4020 550
272635.MYPU_1310 272635.MYPU_4220 263
272635.MYPU_1310 272635.MYPU_4240 274
272635.MYPU_1310 272635.MYPU_4250 199
272635.MYPU_1310 272635.MYPU_4290 170
272635.MYPU_1310 272635.MYPU_4400 247
272635.MYPU_1310 272635.MYPU_4510 158
272635.MYPU_1310 272635.MYPU_4530 181
272635.MYPU_1310 272635.MYPU_4540 212
272635.MYPU_1310 272635.MYPU_4580 979
272635.MYPU_1310 272635.MYPU_4590 831
272635.MYPU_1310 272635.MYPU_4700 412
272635.MYPU_1310 272635.MYPU_4710 331
272635.MYPU_1310 272635.MYPU_4740 174
272635.MYPU_1310 272635.MYPU_4850 206
272635.MYPU_1310 272635.MYPU_4900 199
272635.MYPU_1310 272635.MYPU_5110 988
272635.MYPU_1310 272635.MYPU_5150 320
272635.MYPU_1310 272635.MYPU_5180 963
272635.MYPU_1310 272635.MYPU_5190 265
272635.MYPU_1310 272635.MYPU_5410 552
272635.MYPU_1310 272635.MYPU_5420 153
272635.MYPU_1310 272635.MYPU_5440 570
272635.MYPU_1310 272635.MYPU_5450 235
272635.MYPU_1310 272635.MYPU_5460 386
272635.MYPU_1310 272635.MYPU_5480 274
272635.MYPU_1310 272635.MYPU_5490 570
272635.MYPU_1310 272635.MYPU_5530 285
272635.MYPU_1310 272635.MYPU_5570 240
272635.MYPU_1310 272635.MYPU_5610 155
272635.MYPU_1310 272635.MYPU_5670 687
272635.MYPU_1310 272635.MYPU_5710 186
272635.MYPU_1310 272635.MYPU_6010 998
272635.MYPU_1310 272635.MYPU_6030 166
272635.MYPU_1310 272635.MYPU_6090 224
272635.MYPU_1310 272635.MYPU_6120 217
272635.MYPU_1310 272635.MYPU_6130 489
272635.MYPU_1310 272635.MYPU_6170 759
272635.MYPU_1310 272635.MYPU_6190 200
272635.MYPU_1310 272635.MYPU_6220 212
272635.MYPU_1310 272635.MYPU_6240 240
272635.MYPU_1310 272635.MYPU_6300 153
272635.MYPU_1310 272635.MYPU_6350 492
272635.MYPU_1310 272635.MYPU_6460 312
272635.MYPU_1310 272635.MYPU_6590 246
272635.MYPU_1310 272635.MYPU_6600 724
272635.MYPU_1310 272635.MYPU_6660 249
272635.MYPU_1310 272635.MYPU_6670 188
272635.MYPU_1310 272635.MYPU_6750 156
272635.MYPU_1310 272635.MYPU_6820 566
272635.MYPU_1310 272635.MYPU_6830 584
272635.MYPU_1310 272635.MYPU_6840 267
272635.MYPU_1310 272635.MYPU_6850 459
272635.MYPU_1310 272635.MYPU_6860 268
272635.MYPU_1310 272635.MYPU_6870 499
272635.MYPU_1310 272635.MYPU_6880 393
272635.MYPU_1310 272635.MYPU_6890 331
272635.MYPU_1310 272635.MYPU_6900 668
272635.MYPU_1310 272635.MYPU_6980 179
272635.MYPU_1310 272635.MYPU_7020 272
272635.MYPU_1310 272635.MYPU_7070 363
272635.MYPU_1310 272635.MYPU_7100 187
272635.MYPU_1310 272635.MYPU_7110 369
272635.MYPU_1310 272635.MYPU_7120 152
272635.MYPU_1310 272635.MYPU_7190 289
272635.MYPU_1310 272635.MYPU_7210 368
272635.MYPU_1310 272635.MYPU_7250 965
272635.MYPU_1310 272635.MYPU_7260 618
272635.MYPU_1310 272635.MYPU_7460 170
272635.MYPU_1310 272635.MYPU_7480 519
272635.MYPU_1310 272635.MYPU_7500 438
272635.MYPU_1310 272635.MYPU_7530 547
272635.MYPU_1310 272635.MYPU_7590 944
272635.MYPU_1310 272635.MYPU_7610 158
272635.MYPU_1310 272635.MYPU_7630 897
272635.MYPU_1310 272635.MYPU_7640 800
272635.MYPU_1310 272635.MYPU_7680 179
272635.MYPU_1310 272635.MYPU_7710 335
272635.MYPU_1310 272635.MYPU_7730 158
272635.MYPU_1310 272635.MYPU_7740 158
272635.MYPU_1310 272635.MYPU_7760 519
272635.MYPU_1310 272635.MYPU_7780 172
272635.MYPU_1310 272635.MYPU_7790 181
272635.MYPU_1310 272635.MYPU_7820 181
272635.MYPU_1320 272635.MYPU_0040 278
272635.MYPU_1320 272635.MYPU_0450 228
272635.MYPU_1320 272635.MYPU_0770 376
272635.MYPU_1320 272635.MYPU_0780 376
272635.MYPU_1320 272635.MYPU_0810 378
272635.MYPU_1320 272635.MYPU_0820 378
272635.MYPU_1320 272635.MYPU_0830 241
272635.MYPU_1320 272635.MYPU_0840 241
272635.MYPU_1320 272635.MYPU_0860 186
272635.MYPU_1320 272635.MYPU_0990 198
272635.MYPU_1320 272635.MYPU_1080 159
272635.MYPU_1320 272635.MYPU_1220 187
272635.MYPU_1320 272635.MYPU_1330 634
272635.MYPU_1320 272635.MYPU_1590 178
272635.MYPU_1320 272635.MYPU_2290 315
272635.MYPU_1320 272635.MYPU_3030 192
272635.MYPU_1320 272635.MYPU_3260 193
272635.MYPU_1320 272635.MYPU_3830 217
272635.MYPU_1320 272635.MYPU_4040 193
272635.MYPU_1320 272635.MYPU_4310 241
272635.MYPU_1320 272635.MYPU_4320 228
272635.MYPU_1320 272635.MYPU_4330 378
272635.MYPU_1320 272635.MYPU_4340 241
272635.MYPU_1320 272635.MYPU_4760 151
272635.MYPU_1320 272635.MYPU_4840 244
272635.MYPU_1320 272635.MYPU_5200 258
272635.MYPU_1320 272635.MYPU_5470 223
272635.MYPU_1320 272635.MYPU_5890 212
272635.MYPU_1320 272635.MYPU_6690 415
272635.MYPU_1320 272635.MYPU_6760 307
272635.MYPU_1320 272635.MYPU_6770 228
272635.MYPU_1320 272635.MYPU_6780 378
272635.MYPU_1320 272635.MYPU_6790 241
272635.MYPU_1320 272635.MYPU_7170 239
272635.MYPU_1320 272635.MYPU_7460 194
272635.MYPU_1330 272635.MYPU_0040 221
272635.MYPU_1330 272635.MYPU_0060 263
272635.MYPU_1330 272635.MYPU_0190 162
272635.MYPU_1330 272635.MYPU_0240 227
272635.MYPU_1330 272635.MYPU_0580 512
272635.MYPU_1330 272635.MYPU_1090 246
272635.MYPU_1330 272635.MYPU_1170 242
272635.MYPU_1330 272635.MYPU_1320 634
272635.MYPU_1330 272635.MYPU_2110 449
272635.MYPU_1330 272635.MYPU_2130 520
272635.MYPU_1330 272635.MYPU_2450 285
272635.MYPU_1330 272635.MYPU_2550 150
272635.MYPU_1330 272635.MYPU_3080 312
272635.MYPU_1330 272635.MYPU_3380 232
272635.MYPU_1330 272635.MYPU_3680 173
272635.MYPU_1330 272635.MYPU_3820 177
272635.MYPU_1330 272635.MYPU_4200 175
272635.MYPU_1330 272635.MYPU_4370 244
272635.MYPU_1330 272635.MYPU_4480 167
272635.MYPU_1330 272635.MYPU_4650 281
272635.MYPU_1330 272635.MYPU_4780 154
272635.MYPU_1330 272635.MYPU_4820 408
272635.MYPU_1330 272635.MYPU_4840 248
272635.MYPU_1330 272635.MYPU_5090 311
272635.MYPU_1330 272635.MYPU_5210 207
272635.MYPU_1330 272635.MYPU_5300 435
272635.MYPU_1330 272635.MYPU_6040 167
272635.MYPU_1330 272635.MYPU_6280 153
272635.MYPU_1330 272635.MYPU_6470 169
272635.MYPU_1330 272635.MYPU_6700 261
272635.MYPU_1330 272635.MYPU_6930 286
272635.MYPU_1330 272635.MYPU_7090 412
272635.MYPU_1330 272635.MYPU_7350 307
272635.MYPU_1350 272635.MYPU_1360 865
272635.MYPU_1360 272635.MYPU_1350 865
272635.MYPU_1370 272635.MYPU_0450 598
272635.MYPU_1370 272635.MYPU_0890 184
272635.MYPU_1370 272635.MYPU_0930 533
272635.MYPU_1370 272635.MYPU_1170 247
272635.MYPU_1370 272635.MYPU_1180 228
272635.MYPU_1370 272635.MYPU_1240 251
272635.MYPU_1370 272635.MYPU_1280 248
272635.MYPU_1370 272635.MYPU_1380 604
272635.MYPU_1370 272635.MYPU_1440 839
272635.MYPU_1370 272635.MYPU_1470 172
272635.MYPU_1370 272635.MYPU_1560 397
272635.MYPU_1370 272635.MYPU_1780 280
272635.MYPU_1370 272635.MYPU_2200 444
272635.MYPU_1370 272635.MYPU_2230 396
272635.MYPU_1370 272635.MYPU_2260 155
272635.MYPU_1370 272635.MYPU_2350 251
272635.MYPU_1370 272635.MYPU_2430 155
272635.MYPU_1370 272635.MYPU_2530 224
272635.MYPU_1370 272635.MYPU_2580 454
272635.MYPU_1370 272635.MYPU_2590 436
272635.MYPU_1370 272635.MYPU_2600 224
272635.MYPU_1370 272635.MYPU_2610 459
272635.MYPU_1370 272635.MYPU_2670 392
272635.MYPU_1370 272635.MYPU_2680 251
272635.MYPU_1370 272635.MYPU_2710 272
272635.MYPU_1370 272635.MYPU_2900 396
272635.MYPU_1370 272635.MYPU_2980 247
272635.MYPU_1370 272635.MYPU_3040 280
272635.MYPU_1370 272635.MYPU_3140 407
272635.MYPU_1370 272635.MYPU_3270 267
272635.MYPU_1370 272635.MYPU_3390 335
272635.MYPU_1370 272635.MYPU_3470 243
272635.MYPU_1370 272635.MYPU_3480 424
272635.MYPU_1370 272635.MYPU_3800 197
272635.MYPU_1370 272635.MYPU_3890 254
272635.MYPU_1370 272635.MYPU_4010 254
272635.MYPU_1370 272635.MYPU_4210 295
272635.MYPU_1370 272635.MYPU_4490 251
272635.MYPU_1370 272635.MYPU_4530 183
272635.MYPU_1370 272635.MYPU_4540 208
272635.MYPU_1370 272635.MYPU_4730 157
272635.MYPU_1370 272635.MYPU_5180 192
272635.MYPU_1370 272635.MYPU_5390 192
272635.MYPU_1370 272635.MYPU_5470 291
272635.MYPU_1370 272635.MYPU_5610 332
272635.MYPU_1370 272635.MYPU_6010 208
272635.MYPU_1370 272635.MYPU_6340 247
272635.MYPU_1370 272635.MYPU_6590 521
272635.MYPU_1370 272635.MYPU_6830 392
272635.MYPU_1370 272635.MYPU_6860 184
272635.MYPU_1370 272635.MYPU_6890 382
272635.MYPU_1370 272635.MYPU_7000 251
272635.MYPU_1370 272635.MYPU_7040 274
272635.MYPU_1370 272635.MYPU_7100 206
272635.MYPU_1370 272635.MYPU_7130 392
272635.MYPU_1370 272635.MYPU_7460 274
272635.MYPU_1380 272635.MYPU_0340 369
272635.MYPU_1380 272635.MYPU_0520 166
272635.MYPU_1380 272635.MYPU_0930 268
272635.MYPU_1380 272635.MYPU_0960 191
272635.MYPU_1380 272635.MYPU_1180 241
272635.MYPU_1380 272635.MYPU_1310 570
272635.MYPU_1380 272635.MYPU_1370 604
272635.MYPU_1380 272635.MYPU_1550 179
272635.MYPU_1380 272635.MYPU_1560 218
272635.MYPU_1380 272635.MYPU_1720 248
272635.MYPU_1380 272635.MYPU_1730 248
272635.MYPU_1380 272635.MYPU_2210 257
272635.MYPU_1380 272635.MYPU_2280 196
272635.MYPU_1380 272635.MYPU_2380 180
272635.MYPU_1380 272635.MYPU_2400 251
272635.MYPU_1380 272635.MYPU_2460 158
272635.MYPU_1380 272635.MYPU_2520 255
272635.MYPU_1380 272635.MYPU_2900 262
272635.MYPU_1380 272635.MYPU_3060 424
272635.MYPU_1380 272635.MYPU_3150 310
272635.MYPU_1380 272635.MYPU_3330 361
272635.MYPU_1380 272635.MYPU_3420 239
272635.MYPU_1380 272635.MYPU_3620 217
272635.MYPU_1380 272635.MYPU_3780 184
272635.MYPU_1380 272635.MYPU_5070 173
272635.MYPU_1380 272635.MYPU_5960 191
272635.MYPU_1380 272635.MYPU_5980 264
272635.MYPU_1380 272635.MYPU_5990 267
272635.MYPU_1380 272635.MYPU_6010 515
272635.MYPU_1380 272635.MYPU_6210 259
272635.MYPU_1380 272635.MYPU_6650 254
272635.MYPU_1380 272635.MYPU_6670 348
272635.MYPU_1380 272635.MYPU_6820 212
272635.MYPU_1380 272635.MYPU_7100 211
272635.MYPU_1380 272635.MYPU_7250 670
272635.MYPU_1380 272635.MYPU_7430 160
272635.MYPU_1380 272635.MYPU_7450 196
272635.MYPU_1380 272635.MYPU_7590 426
272635.MYPU_1380 272635.MYPU_7700 250
272635.MYPU_1380 272635.MYPU_7710 368
272635.MYPU_1390 272635.MYPU_0070 694
272635.MYPU_1390 272635.MYPU_0190 694
272635.MYPU_1390 272635.MYPU_0260 177
272635.MYPU_1390 272635.MYPU_0270 178
272635.MYPU_1390 272635.MYPU_0280 187
272635.MYPU_1390 272635.MYPU_0990 177
272635.MYPU_1390 272635.MYPU_1000 187
272635.MYPU_1390 272635.MYPU_1010 178
272635.MYPU_1390 272635.MYPU_1080 277
272635.MYPU_1390 272635.MYPU_1100 172
272635.MYPU_1390 272635.MYPU_1180 698
272635.MYPU_1390 272635.MYPU_1400 665
272635.MYPU_1390 272635.MYPU_1410 521
272635.MYPU_1390 272635.MYPU_1420 436
272635.MYPU_1390 272635.MYPU_1430 436
272635.MYPU_1390 272635.MYPU_1710 698
272635.MYPU_1390 272635.MYPU_1720 175
272635.MYPU_1390 272635.MYPU_1730 175
272635.MYPU_1390 272635.MYPU_1880 333
272635.MYPU_1390 272635.MYPU_2050 330
272635.MYPU_1390 272635.MYPU_2180 277
272635.MYPU_1390 272635.MYPU_2190 167
272635.MYPU_1390 272635.MYPU_2200 276
272635.MYPU_1390 272635.MYPU_2250 333
272635.MYPU_1390 272635.MYPU_2430 160
272635.MYPU_1390 272635.MYPU_2630 247
272635.MYPU_1390 272635.MYPU_2640 333
272635.MYPU_1390 272635.MYPU_3150 424
272635.MYPU_1390 272635.MYPU_3220 250
272635.MYPU_1390 272635.MYPU_3270 637
272635.MYPU_1390 272635.MYPU_3430 696
272635.MYPU_1390 272635.MYPU_3520 190
272635.MYPU_1390 272635.MYPU_3600 172
272635.MYPU_1390 272635.MYPU_4780 694
272635.MYPU_1390 272635.MYPU_4880 233
272635.MYPU_1390 272635.MYPU_4970 177
272635.MYPU_1390 272635.MYPU_4980 178
272635.MYPU_1390 272635.MYPU_4990 187
272635.MYPU_1390 272635.MYPU_5280 692
272635.MYPU_1390 272635.MYPU_5320 276
272635.MYPU_1390 272635.MYPU_5450 180
272635.MYPU_1390 272635.MYPU_5680 274
272635.MYPU_1390 272635.MYPU_6300 200
272635.MYPU_1390 272635.MYPU_6320 694
272635.MYPU_1390 272635.MYPU_6390 178
272635.MYPU_1390 272635.MYPU_6410 177
272635.MYPU_1390 272635.MYPU_6930 696
272635.MYPU_1390 272635.MYPU_7080 696
272635.MYPU_1390 272635.MYPU_7140 333
272635.MYPU_1390 272635.MYPU_7200 337
272635.MYPU_1400 272635.MYPU_0090 858
272635.MYPU_1400 272635.MYPU_0100 854
272635.MYPU_1400 272635.MYPU_0130 308
272635.MYPU_1400 272635.MYPU_0220 194
272635.MYPU_1400 272635.MYPU_0250 269
272635.MYPU_1400 272635.MYPU_0340 350
272635.MYPU_1400 272635.MYPU_0490 151
272635.MYPU_1400 272635.MYPU_0500 214
272635.MYPU_1400 272635.MYPU_0540 500
272635.MYPU_1400 272635.MYPU_0870 202
272635.MYPU_1400 272635.MYPU_0880 251
272635.MYPU_1400 272635.MYPU_1050 684
272635.MYPU_1400 272635.MYPU_1060 472
272635.MYPU_1400 272635.MYPU_1100 362
272635.MYPU_1400 272635.MYPU_1310 198
272635.MYPU_1400 272635.MYPU_1390 665
272635.MYPU_1400 272635.MYPU_1410 783
272635.MYPU_1400 272635.MYPU_1420 691
272635.MYPU_1400 272635.MYPU_1430 789
272635.MYPU_1400 272635.MYPU_1440 556
272635.MYPU_1400 272635.MYPU_1450 754
272635.MYPU_1400 272635.MYPU_1470 199
272635.MYPU_1400 272635.MYPU_1530 565
272635.MYPU_1400 272635.MYPU_1540 857
272635.MYPU_1400 272635.MYPU_1570 206
272635.MYPU_1400 272635.MYPU_1680 487
272635.MYPU_1400 272635.MYPU_1710 226
272635.MYPU_1400 272635.MYPU_1740 158
272635.MYPU_1400 272635.MYPU_1770 679
272635.MYPU_1400 272635.MYPU_1780 497
272635.MYPU_1400 272635.MYPU_1800 766
272635.MYPU_1400 272635.MYPU_1840 381
272635.MYPU_1400 272635.MYPU_2090 274
272635.MYPU_1400 272635.MYPU_2190 855
272635.MYPU_1400 272635.MYPU_2200 245
272635.MYPU_1400 272635.MYPU_2230 249
272635.MYPU_1400 272635.MYPU_2350 233
272635.MYPU_1400 272635.MYPU_2360 303
272635.MYPU_1400 272635.MYPU_2430 467
272635.MYPU_1400 272635.MYPU_2460 187
272635.MYPU_1400 272635.MYPU_2530 254
272635.MYPU_1400 272635.MYPU_2570 151
272635.MYPU_1400 272635.MYPU_2580 251
272635.MYPU_1400 272635.MYPU_2590 283
272635.MYPU_1400 272635.MYPU_2600 816
272635.MYPU_1400 272635.MYPU_2610 885
272635.MYPU_1400 272635.MYPU_2630 177
272635.MYPU_1400 272635.MYPU_2650 156
272635.MYPU_1400 272635.MYPU_2660 303
272635.MYPU_1400 272635.MYPU_2670 340
272635.MYPU_1400 272635.MYPU_2680 233
272635.MYPU_1400 272635.MYPU_2690 430
272635.MYPU_1400 272635.MYPU_2710 156
272635.MYPU_1400 272635.MYPU_2720 414
272635.MYPU_1400 272635.MYPU_2780 220
272635.MYPU_1400 272635.MYPU_2890 782
272635.MYPU_1400 272635.MYPU_2900 859
272635.MYPU_1400 272635.MYPU_2930 195
272635.MYPU_1400 272635.MYPU_2980 340
272635.MYPU_1400 272635.MYPU_3000 172
272635.MYPU_1400 272635.MYPU_3030 172
272635.MYPU_1400 272635.MYPU_3040 279
272635.MYPU_1400 272635.MYPU_3060 172
272635.MYPU_1400 272635.MYPU_3150 635
272635.MYPU_1400 272635.MYPU_3240 780
272635.MYPU_1400 272635.MYPU_3280 763
272635.MYPU_1400 272635.MYPU_3290 941
272635.MYPU_1400 272635.MYPU_3300 947
272635.MYPU_1400 272635.MYPU_3330 183
272635.MYPU_1400 272635.MYPU_3390 569
272635.MYPU_1400 272635.MYPU_3420 832
272635.MYPU_1400 272635.MYPU_3480 572
272635.MYPU_1400 272635.MYPU_3530 252
272635.MYPU_1400 272635.MYPU_3600 362
272635.MYPU_1400 272635.MYPU_3800 173
272635.MYPU_1400 272635.MYPU_4050 275
272635.MYPU_1400 272635.MYPU_4080 172
272635.MYPU_1400 272635.MYPU_4250 565
272635.MYPU_1400 272635.MYPU_4280 846
272635.MYPU_1400 272635.MYPU_4290 490
272635.MYPU_1400 272635.MYPU_4300 519
272635.MYPU_1400 272635.MYPU_4490 233
272635.MYPU_1400 272635.MYPU_4500 303
272635.MYPU_1400 272635.MYPU_4540 450
272635.MYPU_1400 272635.MYPU_4580 154
272635.MYPU_1400 272635.MYPU_4590 567
272635.MYPU_1400 272635.MYPU_4670 957
272635.MYPU_1400 272635.MYPU_4680 379
272635.MYPU_1400 272635.MYPU_4690 658
272635.MYPU_1400 272635.MYPU_4700 201
272635.MYPU_1400 272635.MYPU_4740 158
272635.MYPU_1400 272635.MYPU_4850 357
272635.MYPU_1400 272635.MYPU_4890 837
272635.MYPU_1400 272635.MYPU_4950 913
272635.MYPU_1400 272635.MYPU_4960 776
272635.MYPU_1400 272635.MYPU_5110 156
272635.MYPU_1400 272635.MYPU_5130 215
272635.MYPU_1400 272635.MYPU_5150 486
272635.MYPU_1400 272635.MYPU_5160 863
272635.MYPU_1400 272635.MYPU_5170 249
272635.MYPU_1400 272635.MYPU_5310 396
272635.MYPU_1400 272635.MYPU_5320 422
272635.MYPU_1400 272635.MYPU_5330 430
272635.MYPU_1400 272635.MYPU_5420 224
272635.MYPU_1400 272635.MYPU_5460 156
272635.MYPU_1400 272635.MYPU_5570 556
272635.MYPU_1400 272635.MYPU_5600 912
272635.MYPU_1400 272635.MYPU_5610 276
272635.MYPU_1400 272635.MYPU_5620 463
272635.MYPU_1400 272635.MYPU_5630 799
272635.MYPU_1400 272635.MYPU_5640 873
272635.MYPU_1400 272635.MYPU_5650 214
272635.MYPU_1400 272635.MYPU_5680 169
272635.MYPU_1400 272635.MYPU_5690 844
272635.MYPU_1400 272635.MYPU_5700 381
272635.MYPU_1400 272635.MYPU_5710 842
272635.MYPU_1400 272635.MYPU_5720 868
272635.MYPU_1400 272635.MYPU_5730 380
272635.MYPU_1400 272635.MYPU_5740 358
272635.MYPU_1400 272635.MYPU_5750 864
272635.MYPU_1400 272635.MYPU_5760 767
272635.MYPU_1400 272635.MYPU_5770 857
272635.MYPU_1400 272635.MYPU_5780 335
272635.MYPU_1400 272635.MYPU_5790 730
272635.MYPU_1400 272635.MYPU_5800 894
272635.MYPU_1400 272635.MYPU_5810 454
272635.MYPU_1400 272635.MYPU_5830 840
272635.MYPU_1400 272635.MYPU_5840 339
272635.MYPU_1400 272635.MYPU_5850 862
272635.MYPU_1400 272635.MYPU_5860 871
272635.MYPU_1400 272635.MYPU_5870 864
272635.MYPU_1400 272635.MYPU_5890 878
272635.MYPU_1400 272635.MYPU_5900 455
272635.MYPU_1400 272635.MYPU_6030 172
272635.MYPU_1400 272635.MYPU_6090 440
272635.MYPU_1400 272635.MYPU_6100 565
272635.MYPU_1400 272635.MYPU_6110 207
272635.MYPU_1400 272635.MYPU_6120 459
272635.MYPU_1400 272635.MYPU_6130 472
272635.MYPU_1400 272635.MYPU_6220 176
272635.MYPU_1400 272635.MYPU_6460 274
272635.MYPU_1400 272635.MYPU_6560 388
272635.MYPU_1400 272635.MYPU_6650 236
272635.MYPU_1400 272635.MYPU_6660 220
272635.MYPU_1400 272635.MYPU_6820 353
272635.MYPU_1400 272635.MYPU_6840 196
272635.MYPU_1400 272635.MYPU_6890 151
272635.MYPU_1400 272635.MYPU_6920 194
272635.MYPU_1400 272635.MYPU_6960 908
272635.MYPU_1400 272635.MYPU_6980 249
272635.MYPU_1400 272635.MYPU_6990 303
272635.MYPU_1400 272635.MYPU_7000 233
272635.MYPU_1400 272635.MYPU_7070 381
272635.MYPU_1400 272635.MYPU_7130 359
272635.MYPU_1400 272635.MYPU_7160 552
272635.MYPU_1400 272635.MYPU_7380 195
272635.MYPU_1400 272635.MYPU_7680 249
272635.MYPU_1400 272635.MYPU_7730 174
272635.MYPU_1400 272635.MYPU_7740 174
272635.MYPU_1400 272635.MYPU_7810 567
272635.MYPU_1400 272635.MYPU_7820 195
272635.MYPU_1410 272635.MYPU_0570 165
272635.MYPU_1410 272635.MYPU_0780 165
272635.MYPU_1410 272635.MYPU_1390 521
272635.MYPU_1410 272635.MYPU_1400 783
272635.MYPU_1410 272635.MYPU_1420 703
272635.MYPU_1410 272635.MYPU_1430 703
272635.MYPU_1410 272635.MYPU_1940 151
272635.MYPU_1410 272635.MYPU_1950 180
272635.MYPU_1410 272635.MYPU_2050 240
272635.MYPU_1410 272635.MYPU_2070 212
272635.MYPU_1410 272635.MYPU_2260 179
272635.MYPU_1410 272635.MYPU_3160 195
272635.MYPU_1410 272635.MYPU_3180 150
272635.MYPU_1410 272635.MYPU_3480 193
272635.MYPU_1410 272635.MYPU_4060 158
272635.MYPU_1410 272635.MYPU_4650 153
272635.MYPU_1410 272635.MYPU_5210 493
272635.MYPU_1410 272635.MYPU_5280 298
272635.MYPU_1410 272635.MYPU_6040 153
272635.MYPU_1410 272635.MYPU_6370 271
272635.MYPU_1410 272635.MYPU_6500 231
272635.MYPU_1410 272635.MYPU_6950 218
272635.MYPU_1410 272635.MYPU_7430 268
272635.MYPU_1410 272635.MYPU_7670 308
272635.MYPU_1420 272635.MYPU_0010 338
272635.MYPU_1420 272635.MYPU_0020 533
272635.MYPU_1420 272635.MYPU_0080 489
272635.MYPU_1420 272635.MYPU_0130 266
272635.MYPU_1420 272635.MYPU_0140 168
272635.MYPU_1420 272635.MYPU_0230 562
272635.MYPU_1420 272635.MYPU_0340 440
272635.MYPU_1420 272635.MYPU_0450 159
272635.MYPU_1420 272635.MYPU_0510 544
272635.MYPU_1420 272635.MYPU_0550 159
272635.MYPU_1420 272635.MYPU_0870 275
272635.MYPU_1420 272635.MYPU_0930 172
272635.MYPU_1420 272635.MYPU_0960 610
272635.MYPU_1420 272635.MYPU_1040 272
272635.MYPU_1420 272635.MYPU_1050 172
272635.MYPU_1420 272635.MYPU_1060 223
272635.MYPU_1420 272635.MYPU_1090 207
272635.MYPU_1420 272635.MYPU_1100 289
272635.MYPU_1420 272635.MYPU_1390 436
272635.MYPU_1420 272635.MYPU_1400 691
272635.MYPU_1420 272635.MYPU_1410 703
272635.MYPU_1420 272635.MYPU_1430 979
272635.MYPU_1420 272635.MYPU_1470 329
272635.MYPU_1420 272635.MYPU_1560 413
272635.MYPU_1420 272635.MYPU_1590 266
272635.MYPU_1420 272635.MYPU_1770 191
272635.MYPU_1420 272635.MYPU_1780 274
272635.MYPU_1420 272635.MYPU_1820 734
272635.MYPU_1420 272635.MYPU_1830 352
272635.MYPU_1420 272635.MYPU_1840 150
272635.MYPU_1420 272635.MYPU_2000 155
272635.MYPU_1420 272635.MYPU_2010 219
272635.MYPU_1420 272635.MYPU_2030 365
272635.MYPU_1420 272635.MYPU_2050 271
272635.MYPU_1420 272635.MYPU_2090 705
272635.MYPU_1420 272635.MYPU_2190 158
272635.MYPU_1420 272635.MYPU_2200 178
272635.MYPU_1420 272635.MYPU_2210 399
272635.MYPU_1420 272635.MYPU_2230 966
272635.MYPU_1420 272635.MYPU_2260 331
272635.MYPU_1420 272635.MYPU_2360 172
272635.MYPU_1420 272635.MYPU_2370 507
272635.MYPU_1420 272635.MYPU_2380 458
272635.MYPU_1420 272635.MYPU_2400 279
272635.MYPU_1420 272635.MYPU_2430 444
272635.MYPU_1420 272635.MYPU_2470 631
272635.MYPU_1420 272635.MYPU_2520 446
272635.MYPU_1420 272635.MYPU_2530 158
272635.MYPU_1420 272635.MYPU_2660 172
272635.MYPU_1420 272635.MYPU_2850 198
272635.MYPU_1420 272635.MYPU_2860 196
272635.MYPU_1420 272635.MYPU_2950 208
272635.MYPU_1420 272635.MYPU_3000 330
272635.MYPU_1420 272635.MYPU_3020 300
272635.MYPU_1420 272635.MYPU_3030 198
272635.MYPU_1420 272635.MYPU_3140 274
272635.MYPU_1420 272635.MYPU_3280 177
272635.MYPU_1420 272635.MYPU_3290 158
272635.MYPU_1420 272635.MYPU_3300 158
272635.MYPU_1420 272635.MYPU_3350 331
272635.MYPU_1420 272635.MYPU_3420 579
272635.MYPU_1420 272635.MYPU_3510 164
272635.MYPU_1420 272635.MYPU_3520 150
272635.MYPU_1420 272635.MYPU_3530 330
272635.MYPU_1420 272635.MYPU_3580 206
272635.MYPU_1420 272635.MYPU_3600 289
272635.MYPU_1420 272635.MYPU_3720 207
272635.MYPU_1420 272635.MYPU_3730 398
272635.MYPU_1420 272635.MYPU_3780 336
272635.MYPU_1420 272635.MYPU_3790 320
272635.MYPU_1420 272635.MYPU_3800 469
272635.MYPU_1420 272635.MYPU_3860 331
272635.MYPU_1420 272635.MYPU_3870 330
272635.MYPU_1420 272635.MYPU_3890 250
272635.MYPU_1420 272635.MYPU_4010 249
272635.MYPU_1420 272635.MYPU_4050 368
272635.MYPU_1420 272635.MYPU_4120 198
272635.MYPU_1420 272635.MYPU_4130 196
272635.MYPU_1420 272635.MYPU_4240 252
272635.MYPU_1420 272635.MYPU_4280 392
272635.MYPU_1420 272635.MYPU_4500 172
272635.MYPU_1420 272635.MYPU_4540 314
272635.MYPU_1420 272635.MYPU_4580 266
272635.MYPU_1420 272635.MYPU_4680 251
272635.MYPU_1420 272635.MYPU_4700 279
272635.MYPU_1420 272635.MYPU_4730 252
272635.MYPU_1420 272635.MYPU_4910 208
272635.MYPU_1420 272635.MYPU_4930 283
272635.MYPU_1420 272635.MYPU_5140 393
272635.MYPU_1420 272635.MYPU_5150 153
272635.MYPU_1420 272635.MYPU_5170 163
272635.MYPU_1420 272635.MYPU_5180 251
272635.MYPU_1420 272635.MYPU_5190 399
272635.MYPU_1420 272635.MYPU_5320 250
272635.MYPU_1420 272635.MYPU_5330 172
272635.MYPU_1420 272635.MYPU_5360 168
272635.MYPU_1420 272635.MYPU_5370 279
272635.MYPU_1420 272635.MYPU_5390 284
272635.MYPU_1420 272635.MYPU_5420 490
272635.MYPU_1420 272635.MYPU_5450 692
272635.MYPU_1420 272635.MYPU_5470 156
272635.MYPU_1420 272635.MYPU_5480 445
272635.MYPU_1420 272635.MYPU_5500 393
272635.MYPU_1420 272635.MYPU_5510 159
272635.MYPU_1420 272635.MYPU_5530 532
272635.MYPU_1420 272635.MYPU_5600 233
272635.MYPU_1420 272635.MYPU_5610 702
272635.MYPU_1420 272635.MYPU_5620 232
272635.MYPU_1420 272635.MYPU_5630 232
272635.MYPU_1420 272635.MYPU_5650 163
272635.MYPU_1420 272635.MYPU_5660 158
272635.MYPU_1420 272635.MYPU_5670 206
272635.MYPU_1420 272635.MYPU_5680 165
272635.MYPU_1420 272635.MYPU_5690 158
272635.MYPU_1420 272635.MYPU_5700 158
272635.MYPU_1420 272635.MYPU_5710 158
272635.MYPU_1420 272635.MYPU_5720 158
272635.MYPU_1420 272635.MYPU_5730 158
272635.MYPU_1420 272635.MYPU_5750 158
272635.MYPU_1420 272635.MYPU_5760 158
272635.MYPU_1420 272635.MYPU_5780 157
272635.MYPU_1420 272635.MYPU_5800 157
272635.MYPU_1420 272635.MYPU_5810 157
272635.MYPU_1420 272635.MYPU_5830 157
272635.MYPU_1420 272635.MYPU_5840 157
272635.MYPU_1420 272635.MYPU_5850 157
272635.MYPU_1420 272635.MYPU_5860 157
272635.MYPU_1420 272635.MYPU_5870 158
272635.MYPU_1420 272635.MYPU_5890 157
272635.MYPU_1420 272635.MYPU_5900 157
272635.MYPU_1420 272635.MYPU_5990 156
272635.MYPU_1420 272635.MYPU_6130 172
272635.MYPU_1420 272635.MYPU_6210 213
272635.MYPU_1420 272635.MYPU_6220 252
272635.MYPU_1420 272635.MYPU_6330 245
272635.MYPU_1420 272635.MYPU_6560 308
272635.MYPU_1420 272635.MYPU_6570 468
272635.MYPU_1420 272635.MYPU_6580 495
272635.MYPU_1420 272635.MYPU_6650 243
272635.MYPU_1420 272635.MYPU_6660 252
272635.MYPU_1420 272635.MYPU_6720 193
272635.MYPU_1420 272635.MYPU_6730 275
272635.MYPU_1420 272635.MYPU_6740 262
272635.MYPU_1420 272635.MYPU_6990 172
272635.MYPU_1420 272635.MYPU_7050 155
272635.MYPU_1420 272635.MYPU_7070 150
272635.MYPU_1420 272635.MYPU_7160 237
272635.MYPU_1420 272635.MYPU_7180 420
272635.MYPU_1420 272635.MYPU_7190 173
272635.MYPU_1420 272635.MYPU_7200 371
272635.MYPU_1420 272635.MYPU_7330 719
272635.MYPU_1420 272635.MYPU_7790 690
272635.MYPU_1420 272635.MYPU_7820 466
272635.MYPU_1430 272635.MYPU_0010 420
272635.MYPU_1430 272635.MYPU_0020 206
272635.MYPU_1430 272635.MYPU_0080 267
272635.MYPU_1430 272635.MYPU_0090 743
272635.MYPU_1430 272635.MYPU_0100 738
272635.MYPU_1430 272635.MYPU_0130 326
272635.MYPU_1430 272635.MYPU_0230 429
272635.MYPU_1430 272635.MYPU_0450 381
272635.MYPU_1430 272635.MYPU_0460 349
272635.MYPU_1430 272635.MYPU_0490 196
272635.MYPU_1430 272635.MYPU_0500 207
272635.MYPU_1430 272635.MYPU_0520 277
272635.MYPU_1430 272635.MYPU_0880 286
272635.MYPU_1430 272635.MYPU_0930 302
272635.MYPU_1430 272635.MYPU_0960 159
272635.MYPU_1430 272635.MYPU_1040 717
272635.MYPU_1430 272635.MYPU_1050 205
272635.MYPU_1430 272635.MYPU_1060 222
272635.MYPU_1430 272635.MYPU_1090 253
272635.MYPU_1430 272635.MYPU_1100 289
272635.MYPU_1430 272635.MYPU_1130 160
272635.MYPU_1430 272635.MYPU_1180 408
272635.MYPU_1430 272635.MYPU_1270 207
272635.MYPU_1430 272635.MYPU_1300 579
272635.MYPU_1430 272635.MYPU_1310 151
272635.MYPU_1430 272635.MYPU_1390 436
272635.MYPU_1430 272635.MYPU_1400 789
272635.MYPU_1430 272635.MYPU_1410 703
272635.MYPU_1430 272635.MYPU_1420 979
272635.MYPU_1430 272635.MYPU_1450 183
272635.MYPU_1430 272635.MYPU_1470 264
272635.MYPU_1430 272635.MYPU_1520 442
272635.MYPU_1430 272635.MYPU_1540 214
272635.MYPU_1430 272635.MYPU_1550 424
272635.MYPU_1430 272635.MYPU_1620 259
272635.MYPU_1430 272635.MYPU_1630 183
272635.MYPU_1430 272635.MYPU_1650 388
272635.MYPU_1430 272635.MYPU_1740 157
272635.MYPU_1430 272635.MYPU_1770 234
272635.MYPU_1430 272635.MYPU_1780 249
272635.MYPU_1430 272635.MYPU_1800 214
272635.MYPU_1430 272635.MYPU_1810 152
272635.MYPU_1430 272635.MYPU_1820 582
272635.MYPU_1430 272635.MYPU_1830 370
272635.MYPU_1430 272635.MYPU_1840 275
272635.MYPU_1430 272635.MYPU_2000 185
272635.MYPU_1430 272635.MYPU_2010 279
272635.MYPU_1430 272635.MYPU_2030 341
272635.MYPU_1430 272635.MYPU_2040 282
272635.MYPU_1430 272635.MYPU_2050 576
272635.MYPU_1430 272635.MYPU_2090 412
272635.MYPU_1430 272635.MYPU_2190 439
272635.MYPU_1430 272635.MYPU_2200 584
272635.MYPU_1430 272635.MYPU_2210 153
272635.MYPU_1430 272635.MYPU_2230 994
272635.MYPU_1430 272635.MYPU_2350 742
272635.MYPU_1430 272635.MYPU_2360 719
272635.MYPU_1430 272635.MYPU_2390 558
272635.MYPU_1430 272635.MYPU_2400 471
272635.MYPU_1430 272635.MYPU_2430 532
272635.MYPU_1430 272635.MYPU_2470 535
272635.MYPU_1430 272635.MYPU_2520 387
272635.MYPU_1430 272635.MYPU_2530 208
272635.MYPU_1430 272635.MYPU_2570 286
272635.MYPU_1430 272635.MYPU_2590 205
272635.MYPU_1430 272635.MYPU_2610 369
272635.MYPU_1430 272635.MYPU_2660 719
272635.MYPU_1430 272635.MYPU_2670 214
272635.MYPU_1430 272635.MYPU_2680 742
272635.MYPU_1430 272635.MYPU_2690 158
272635.MYPU_1430 272635.MYPU_2700 393
272635.MYPU_1430 272635.MYPU_2710 720
272635.MYPU_1430 272635.MYPU_2850 209
272635.MYPU_1430 272635.MYPU_2890 580
272635.MYPU_1430 272635.MYPU_2900 621
272635.MYPU_1430 272635.MYPU_2950 157
272635.MYPU_1430 272635.MYPU_3000 178
272635.MYPU_1430 272635.MYPU_3020 160
272635.MYPU_1430 272635.MYPU_3030 175
272635.MYPU_1430 272635.MYPU_3040 207
272635.MYPU_1430 272635.MYPU_3070 210
272635.MYPU_1430 272635.MYPU_3100 230
272635.MYPU_1430 272635.MYPU_3150 154
272635.MYPU_1430 272635.MYPU_3210 257
272635.MYPU_1430 272635.MYPU_3270 263
272635.MYPU_1430 272635.MYPU_3280 322
272635.MYPU_1430 272635.MYPU_3290 482
272635.MYPU_1430 272635.MYPU_3300 759
272635.MYPU_1430 272635.MYPU_3320 239
272635.MYPU_1430 272635.MYPU_3390 191
272635.MYPU_1430 272635.MYPU_3420 786
272635.MYPU_1430 272635.MYPU_3480 235
272635.MYPU_1430 272635.MYPU_3510 325
272635.MYPU_1430 272635.MYPU_3520 153
272635.MYPU_1430 272635.MYPU_3530 185
272635.MYPU_1430 272635.MYPU_3580 158
272635.MYPU_1430 272635.MYPU_3600 289
272635.MYPU_1430 272635.MYPU_3720 283
272635.MYPU_1430 272635.MYPU_3730 328
272635.MYPU_1430 272635.MYPU_3780 156
272635.MYPU_1430 272635.MYPU_3790 222
272635.MYPU_1430 272635.MYPU_3800 218
272635.MYPU_1430 272635.MYPU_3870 328
272635.MYPU_1430 272635.MYPU_4050 884
272635.MYPU_1430 272635.MYPU_4120 209
272635.MYPU_1430 272635.MYPU_4280 513
272635.MYPU_1430 272635.MYPU_4290 807
272635.MYPU_1430 272635.MYPU_4300 567
272635.MYPU_1430 272635.MYPU_4410 327
272635.MYPU_1430 272635.MYPU_4490 742
272635.MYPU_1430 272635.MYPU_4500 719
272635.MYPU_1430 272635.MYPU_4530 351
272635.MYPU_1430 272635.MYPU_4540 782
272635.MYPU_1430 272635.MYPU_4580 153
272635.MYPU_1430 272635.MYPU_4620 309
272635.MYPU_1430 272635.MYPU_4670 635
272635.MYPU_1430 272635.MYPU_4680 513
272635.MYPU_1430 272635.MYPU_4690 460
272635.MYPU_1430 272635.MYPU_4700 535
272635.MYPU_1430 272635.MYPU_4710 420
272635.MYPU_1430 272635.MYPU_4890 214
272635.MYPU_1430 272635.MYPU_4910 244
272635.MYPU_1430 272635.MYPU_4950 681
272635.MYPU_1430 272635.MYPU_4960 625
272635.MYPU_1430 272635.MYPU_5060 199
272635.MYPU_1430 272635.MYPU_5110 591
272635.MYPU_1430 272635.MYPU_5130 504
272635.MYPU_1430 272635.MYPU_5140 326
272635.MYPU_1430 272635.MYPU_5150 321
272635.MYPU_1430 272635.MYPU_5160 652
272635.MYPU_1430 272635.MYPU_5170 169
272635.MYPU_1430 272635.MYPU_5180 151
272635.MYPU_1430 272635.MYPU_5190 665
272635.MYPU_1430 272635.MYPU_5320 704
272635.MYPU_1430 272635.MYPU_5330 665
272635.MYPU_1430 272635.MYPU_5370 334
272635.MYPU_1430 272635.MYPU_5380 317
272635.MYPU_1430 272635.MYPU_5420 352
272635.MYPU_1430 272635.MYPU_5450 397
272635.MYPU_1430 272635.MYPU_5460 327
272635.MYPU_1430 272635.MYPU_5480 578
272635.MYPU_1430 272635.MYPU_5500 335
272635.MYPU_1430 272635.MYPU_5530 369
272635.MYPU_1430 272635.MYPU_5570 169
272635.MYPU_1430 272635.MYPU_5580 196
272635.MYPU_1430 272635.MYPU_5600 715
272635.MYPU_1430 272635.MYPU_5610 626
272635.MYPU_1430 272635.MYPU_5620 381
272635.MYPU_1430 272635.MYPU_5630 298
272635.MYPU_1430 272635.MYPU_5650 405
272635.MYPU_1430 272635.MYPU_5660 265
272635.MYPU_1430 272635.MYPU_5670 487
272635.MYPU_1430 272635.MYPU_5680 554
272635.MYPU_1430 272635.MYPU_5690 502
272635.MYPU_1430 272635.MYPU_5700 553
272635.MYPU_1430 272635.MYPU_5710 481
272635.MYPU_1430 272635.MYPU_5720 553
272635.MYPU_1430 272635.MYPU_5730 563
272635.MYPU_1430 272635.MYPU_5740 502
272635.MYPU_1430 272635.MYPU_5750 555
272635.MYPU_1430 272635.MYPU_5760 759
272635.MYPU_1430 272635.MYPU_5770 328
272635.MYPU_1430 272635.MYPU_5780 488
272635.MYPU_1430 272635.MYPU_5790 778
272635.MYPU_1430 272635.MYPU_5800 615
272635.MYPU_1430 272635.MYPU_5810 614
272635.MYPU_1430 272635.MYPU_5830 523
272635.MYPU_1430 272635.MYPU_5840 553
272635.MYPU_1430 272635.MYPU_5850 536
272635.MYPU_1430 272635.MYPU_5860 814
272635.MYPU_1430 272635.MYPU_5870 729
272635.MYPU_1430 272635.MYPU_5890 780
272635.MYPU_1430 272635.MYPU_5900 712
272635.MYPU_1430 272635.MYPU_5990 154
272635.MYPU_1430 272635.MYPU_6090 575
272635.MYPU_1430 272635.MYPU_6110 720
272635.MYPU_1430 272635.MYPU_6130 229
272635.MYPU_1430 272635.MYPU_6210 253
272635.MYPU_1430 272635.MYPU_6220 184
272635.MYPU_1430 272635.MYPU_6240 322
272635.MYPU_1430 272635.MYPU_6300 163
272635.MYPU_1430 272635.MYPU_6560 356
272635.MYPU_1430 272635.MYPU_6570 227
272635.MYPU_1430 272635.MYPU_6580 265
272635.MYPU_1430 272635.MYPU_6590 697
272635.MYPU_1430 272635.MYPU_6650 260
272635.MYPU_1430 272635.MYPU_6670 467
272635.MYPU_1430 272635.MYPU_6680 176
272635.MYPU_1430 272635.MYPU_6710 158
272635.MYPU_1430 272635.MYPU_6720 539
272635.MYPU_1430 272635.MYPU_6740 727
272635.MYPU_1430 272635.MYPU_6820 174
272635.MYPU_1430 272635.MYPU_6840 299
272635.MYPU_1430 272635.MYPU_6890 341
272635.MYPU_1430 272635.MYPU_6960 622
272635.MYPU_1430 272635.MYPU_6980 201
272635.MYPU_1430 272635.MYPU_6990 719
272635.MYPU_1430 272635.MYPU_7000 742
272635.MYPU_1430 272635.MYPU_7020 466
272635.MYPU_1430 272635.MYPU_7040 174
272635.MYPU_1430 272635.MYPU_7050 174
272635.MYPU_1430 272635.MYPU_7070 275
272635.MYPU_1430 272635.MYPU_7100 513
272635.MYPU_1430 272635.MYPU_7130 268
272635.MYPU_1430 272635.MYPU_7160 514
272635.MYPU_1430 272635.MYPU_7320 150
272635.MYPU_1430 272635.MYPU_7330 948
272635.MYPU_1430 272635.MYPU_7390 279
272635.MYPU_1430 272635.MYPU_7450 363
272635.MYPU_1430 272635.MYPU_7460 250
272635.MYPU_1430 272635.MYPU_7500 248
272635.MYPU_1430 272635.MYPU_7590 392
272635.MYPU_1430 272635.MYPU_7610 229
272635.MYPU_1430 272635.MYPU_7620 222
272635.MYPU_1430 272635.MYPU_7680 201
272635.MYPU_1430 272635.MYPU_7720 275
272635.MYPU_1430 272635.MYPU_7790 913
272635.MYPU_1440 272635.MYPU_0090 196
272635.MYPU_1440 272635.MYPU_0230 200
272635.MYPU_1440 272635.MYPU_0340 338
272635.MYPU_1440 272635.MYPU_0450 527
272635.MYPU_1440 272635.MYPU_0460 259
272635.MYPU_1440 272635.MYPU_0510 170
272635.MYPU_1440 272635.MYPU_0530 164
272635.MYPU_1440 272635.MYPU_0540 206
272635.MYPU_1440 272635.MYPU_0950 195
272635.MYPU_1440 272635.MYPU_0960 195
272635.MYPU_1440 272635.MYPU_1050 296
272635.MYPU_1440 272635.MYPU_1190 153
272635.MYPU_1440 272635.MYPU_1240 335
272635.MYPU_1440 272635.MYPU_1280 163
272635.MYPU_1440 272635.MYPU_1370 839
272635.MYPU_1440 272635.MYPU_1400 556
272635.MYPU_1440 272635.MYPU_1450 846
272635.MYPU_1440 272635.MYPU_1460 405
272635.MYPU_1440 272635.MYPU_1470 332
272635.MYPU_1440 272635.MYPU_1480 202
272635.MYPU_1440 272635.MYPU_1490 202
272635.MYPU_1440 272635.MYPU_1500 202
272635.MYPU_1440 272635.MYPU_1510 185
272635.MYPU_1440 272635.MYPU_1530 556
272635.MYPU_1440 272635.MYPU_1550 397
272635.MYPU_1440 272635.MYPU_1770 587
272635.MYPU_1440 272635.MYPU_1780 227
272635.MYPU_1440 272635.MYPU_2190 420
272635.MYPU_1440 272635.MYPU_2260 154
272635.MYPU_1440 272635.MYPU_2350 251
272635.MYPU_1440 272635.MYPU_2430 456
272635.MYPU_1440 272635.MYPU_2530 246
272635.MYPU_1440 272635.MYPU_2570 159
272635.MYPU_1440 272635.MYPU_2580 600
272635.MYPU_1440 272635.MYPU_2590 432
272635.MYPU_1440 272635.MYPU_2600 227
272635.MYPU_1440 272635.MYPU_2610 459
272635.MYPU_1440 272635.MYPU_2620 176
272635.MYPU_1440 272635.MYPU_2670 392
272635.MYPU_1440 272635.MYPU_2680 251
272635.MYPU_1440 272635.MYPU_2760 291
272635.MYPU_1440 272635.MYPU_3040 227
272635.MYPU_1440 272635.MYPU_3140 407
272635.MYPU_1440 272635.MYPU_3150 369
272635.MYPU_1440 272635.MYPU_3330 219
272635.MYPU_1440 272635.MYPU_3470 217
272635.MYPU_1440 272635.MYPU_3480 713
272635.MYPU_1440 272635.MYPU_3750 180
272635.MYPU_1440 272635.MYPU_3860 179
272635.MYPU_1440 272635.MYPU_3870 179
272635.MYPU_1440 272635.MYPU_3890 254
272635.MYPU_1440 272635.MYPU_4010 229
272635.MYPU_1440 272635.MYPU_4210 736
272635.MYPU_1440 272635.MYPU_4250 556
272635.MYPU_1440 272635.MYPU_4490 251
272635.MYPU_1440 272635.MYPU_4540 473
272635.MYPU_1440 272635.MYPU_4560 157
272635.MYPU_1440 272635.MYPU_4590 556
272635.MYPU_1440 272635.MYPU_4730 194
272635.MYPU_1440 272635.MYPU_4880 410
272635.MYPU_1440 272635.MYPU_4900 303
272635.MYPU_1440 272635.MYPU_5140 321
272635.MYPU_1440 272635.MYPU_5150 472
272635.MYPU_1440 272635.MYPU_5180 304
272635.MYPU_1440 272635.MYPU_5390 192
272635.MYPU_1440 272635.MYPU_5470 158
272635.MYPU_1440 272635.MYPU_5570 554
272635.MYPU_1440 272635.MYPU_5610 251
272635.MYPU_1440 272635.MYPU_5660 267
272635.MYPU_1440 272635.MYPU_6010 223
272635.MYPU_1440 272635.MYPU_6030 160
272635.MYPU_1440 272635.MYPU_6100 556
272635.MYPU_1440 272635.MYPU_6210 159
272635.MYPU_1440 272635.MYPU_6560 249
272635.MYPU_1440 272635.MYPU_6590 210
272635.MYPU_1440 272635.MYPU_6820 352
272635.MYPU_1440 272635.MYPU_6830 392
272635.MYPU_1440 272635.MYPU_6840 256
272635.MYPU_1440 272635.MYPU_6850 305
272635.MYPU_1440 272635.MYPU_6890 263
272635.MYPU_1440 272635.MYPU_7000 251
272635.MYPU_1440 272635.MYPU_7040 232
272635.MYPU_1440 272635.MYPU_7100 324
272635.MYPU_1440 272635.MYPU_7130 403
272635.MYPU_1440 272635.MYPU_7160 295
272635.MYPU_1440 272635.MYPU_7260 180
272635.MYPU_1440 272635.MYPU_7460 261
272635.MYPU_1440 272635.MYPU_7480 176
272635.MYPU_1440 272635.MYPU_7760 176
272635.MYPU_1440 272635.MYPU_7810 556
272635.MYPU_1450 272635.MYPU_0020 152
272635.MYPU_1450 272635.MYPU_0090 178
272635.MYPU_1450 272635.MYPU_0100 178
272635.MYPU_1450 272635.MYPU_0150 198
272635.MYPU_1450 272635.MYPU_0220 193
272635.MYPU_1450 272635.MYPU_0230 178
272635.MYPU_1450 272635.MYPU_0340 350
272635.MYPU_1450 272635.MYPU_0450 397
272635.MYPU_1450 272635.MYPU_0520 978
272635.MYPU_1450 272635.MYPU_0530 154
272635.MYPU_1450 272635.MYPU_0540 384
272635.MYPU_1450 272635.MYPU_0550 385
272635.MYPU_1450 272635.MYPU_0930 172
272635.MYPU_1450 272635.MYPU_0960 163
272635.MYPU_1450 272635.MYPU_1050 650
272635.MYPU_1450 272635.MYPU_1060 472
272635.MYPU_1450 272635.MYPU_1100 335
272635.MYPU_1450 272635.MYPU_1180 217
272635.MYPU_1450 272635.MYPU_1400 754
272635.MYPU_1450 272635.MYPU_1430 183
272635.MYPU_1450 272635.MYPU_1440 846
272635.MYPU_1450 272635.MYPU_1460 541
272635.MYPU_1450 272635.MYPU_1470 515
272635.MYPU_1450 272635.MYPU_1480 234
272635.MYPU_1450 272635.MYPU_1490 234
272635.MYPU_1450 272635.MYPU_1500 234
272635.MYPU_1450 272635.MYPU_1510 208
272635.MYPU_1450 272635.MYPU_1530 616
272635.MYPU_1450 272635.MYPU_1630 608
272635.MYPU_1450 272635.MYPU_1650 520
272635.MYPU_1450 272635.MYPU_1710 155
272635.MYPU_1450 272635.MYPU_1770 582
272635.MYPU_1450 272635.MYPU_1780 219
272635.MYPU_1450 272635.MYPU_1820 154
272635.MYPU_1450 272635.MYPU_1840 201
272635.MYPU_1450 272635.MYPU_2030 173
272635.MYPU_1450 272635.MYPU_2050 173
272635.MYPU_1450 272635.MYPU_2090 209
272635.MYPU_1450 272635.MYPU_2190 424
272635.MYPU_1450 272635.MYPU_2200 518
272635.MYPU_1450 272635.MYPU_2260 309
272635.MYPU_1450 272635.MYPU_2430 608
272635.MYPU_1450 272635.MYPU_2520 206
272635.MYPU_1450 272635.MYPU_2530 366
272635.MYPU_1450 272635.MYPU_2570 458
272635.MYPU_1450 272635.MYPU_2590 174
272635.MYPU_1450 272635.MYPU_2610 173
272635.MYPU_1450 272635.MYPU_2720 156
272635.MYPU_1450 272635.MYPU_2780 956
272635.MYPU_1450 272635.MYPU_2960 391
272635.MYPU_1450 272635.MYPU_3000 153
272635.MYPU_1450 272635.MYPU_3060 235
272635.MYPU_1450 272635.MYPU_3140 158
272635.MYPU_1450 272635.MYPU_3150 652
272635.MYPU_1450 272635.MYPU_3210 396
272635.MYPU_1450 272635.MYPU_3220 338
272635.MYPU_1450 272635.MYPU_3280 233
272635.MYPU_1450 272635.MYPU_3320 329
272635.MYPU_1450 272635.MYPU_3330 329
272635.MYPU_1450 272635.MYPU_3390 655
272635.MYPU_1450 272635.MYPU_3440 193
272635.MYPU_1450 272635.MYPU_3460 231
272635.MYPU_1450 272635.MYPU_3480 609
272635.MYPU_1450 272635.MYPU_3510 201
272635.MYPU_1450 272635.MYPU_3590 248
272635.MYPU_1450 272635.MYPU_3600 335
272635.MYPU_1450 272635.MYPU_3720 180
272635.MYPU_1450 272635.MYPU_3730 209
272635.MYPU_1450 272635.MYPU_3780 223
272635.MYPU_1450 272635.MYPU_3790 963
272635.MYPU_1450 272635.MYPU_3890 273
272635.MYPU_1450 272635.MYPU_3900 555
272635.MYPU_1450 272635.MYPU_4010 249
272635.MYPU_1450 272635.MYPU_4020 555
272635.MYPU_1450 272635.MYPU_4050 156
272635.MYPU_1450 272635.MYPU_4250 568
272635.MYPU_1450 272635.MYPU_4280 158
272635.MYPU_1450 272635.MYPU_4290 158
272635.MYPU_1450 272635.MYPU_4300 198
272635.MYPU_1450 272635.MYPU_4540 335
272635.MYPU_1450 272635.MYPU_4590 607
272635.MYPU_1450 272635.MYPU_4700 173
272635.MYPU_1450 272635.MYPU_4710 173
272635.MYPU_1450 272635.MYPU_4830 156
272635.MYPU_1450 272635.MYPU_5110 158
272635.MYPU_1450 272635.MYPU_5150 480
272635.MYPU_1450 272635.MYPU_5330 283
272635.MYPU_1450 272635.MYPU_5370 689
272635.MYPU_1450 272635.MYPU_5380 982
272635.MYPU_1450 272635.MYPU_5390 425
272635.MYPU_1450 272635.MYPU_5410 152
272635.MYPU_1450 272635.MYPU_5460 279
272635.MYPU_1450 272635.MYPU_5500 263
272635.MYPU_1450 272635.MYPU_5510 297
272635.MYPU_1450 272635.MYPU_5520 252
272635.MYPU_1450 272635.MYPU_5570 556
272635.MYPU_1450 272635.MYPU_6020 173
272635.MYPU_1450 272635.MYPU_6030 307
272635.MYPU_1450 272635.MYPU_6100 565
272635.MYPU_1450 272635.MYPU_6120 425
272635.MYPU_1450 272635.MYPU_6130 420
272635.MYPU_1450 272635.MYPU_6170 330
272635.MYPU_1450 272635.MYPU_6180 274
272635.MYPU_1450 272635.MYPU_6190 193
272635.MYPU_1450 272635.MYPU_6450 899
272635.MYPU_1450 272635.MYPU_6460 987
272635.MYPU_1450 272635.MYPU_6650 233
272635.MYPU_1450 272635.MYPU_6710 191
272635.MYPU_1450 272635.MYPU_6720 268
272635.MYPU_1450 272635.MYPU_6820 492
272635.MYPU_1450 272635.MYPU_6890 175
272635.MYPU_1450 272635.MYPU_6920 193
272635.MYPU_1450 272635.MYPU_6960 153
272635.MYPU_1450 272635.MYPU_6980 196
272635.MYPU_1450 272635.MYPU_7040 173
272635.MYPU_1450 272635.MYPU_7070 201
272635.MYPU_1450 272635.MYPU_7110 608
272635.MYPU_1450 272635.MYPU_7160 297
272635.MYPU_1450 272635.MYPU_7390 409
272635.MYPU_1450 272635.MYPU_7450 153
272635.MYPU_1450 272635.MYPU_7460 184
272635.MYPU_1450 272635.MYPU_7660 248
272635.MYPU_1450 272635.MYPU_7680 196
272635.MYPU_1450 272635.MYPU_7790 274
272635.MYPU_1450 272635.MYPU_7800 223
272635.MYPU_1450 272635.MYPU_7810 696
272635.MYPU_1460 272635.MYPU_0170 249
272635.MYPU_1460 272635.MYPU_0460 158
272635.MYPU_1460 272635.MYPU_0860 213
272635.MYPU_1460 272635.MYPU_0880 230
272635.MYPU_1460 272635.MYPU_0890 230
272635.MYPU_1460 272635.MYPU_1150 264
272635.MYPU_1460 272635.MYPU_1160 264
272635.MYPU_1460 272635.MYPU_1440 405
272635.MYPU_1460 272635.MYPU_1450 541
272635.MYPU_1460 272635.MYPU_1470 559
272635.MYPU_1460 272635.MYPU_1480 311
272635.MYPU_1460 272635.MYPU_1490 311
272635.MYPU_1460 272635.MYPU_1500 311
272635.MYPU_1460 272635.MYPU_1510 263
272635.MYPU_1460 272635.MYPU_1550 204
272635.MYPU_1460 272635.MYPU_1660 158
272635.MYPU_1460 272635.MYPU_1720 151
272635.MYPU_1460 272635.MYPU_1730 151
272635.MYPU_1460 272635.MYPU_1800 248
272635.MYPU_1460 272635.MYPU_1810 275
272635.MYPU_1460 272635.MYPU_1830 158
272635.MYPU_1460 272635.MYPU_1980 254
272635.MYPU_1460 272635.MYPU_2260 329
272635.MYPU_1460 272635.MYPU_2270 156
272635.MYPU_1460 272635.MYPU_2390 699
272635.MYPU_1460 272635.MYPU_2400 156
272635.MYPU_1460 272635.MYPU_2470 332
272635.MYPU_1460 272635.MYPU_2570 530
272635.MYPU_1460 272635.MYPU_2590 174
272635.MYPU_1460 272635.MYPU_2600 174
272635.MYPU_1460 272635.MYPU_2610 237
272635.MYPU_1460 272635.MYPU_2710 392
272635.MYPU_1460 272635.MYPU_3000 374
272635.MYPU_1460 272635.MYPU_3020 156
272635.MYPU_1460 272635.MYPU_3030 197
272635.MYPU_1460 272635.MYPU_3270 275
272635.MYPU_1460 272635.MYPU_3300 252
272635.MYPU_1460 272635.MYPU_3350 155
272635.MYPU_1460 272635.MYPU_3370 156
272635.MYPU_1460 272635.MYPU_3460 153
272635.MYPU_1460 272635.MYPU_3520 247
272635.MYPU_1460 272635.MYPU_3610 249
272635.MYPU_1460 272635.MYPU_3640 249
272635.MYPU_1460 272635.MYPU_3730 251
272635.MYPU_1460 272635.MYPU_3860 158
272635.MYPU_1460 272635.MYPU_3870 158
272635.MYPU_1460 272635.MYPU_4280 156
272635.MYPU_1460 272635.MYPU_4290 155
272635.MYPU_1460 272635.MYPU_4300 155
272635.MYPU_1460 272635.MYPU_4530 151
272635.MYPU_1460 272635.MYPU_4570 260
272635.MYPU_1460 272635.MYPU_4590 374
272635.MYPU_1460 272635.MYPU_4670 156
272635.MYPU_1460 272635.MYPU_4680 156
272635.MYPU_1460 272635.MYPU_4700 154
272635.MYPU_1460 272635.MYPU_4890 248
272635.MYPU_1460 272635.MYPU_5090 217
272635.MYPU_1460 272635.MYPU_5110 418
272635.MYPU_1460 272635.MYPU_5510 158
272635.MYPU_1460 272635.MYPU_5530 323
272635.MYPU_1460 272635.MYPU_5560 298
272635.MYPU_1460 272635.MYPU_5570 234
272635.MYPU_1460 272635.MYPU_5580 172
272635.MYPU_1460 272635.MYPU_5950 254
272635.MYPU_1460 272635.MYPU_6030 153
272635.MYPU_1460 272635.MYPU_6170 153
272635.MYPU_1460 272635.MYPU_6180 153
272635.MYPU_1460 272635.MYPU_6240 300
272635.MYPU_1460 272635.MYPU_6460 215
272635.MYPU_1460 272635.MYPU_6710 251
272635.MYPU_1460 272635.MYPU_6880 155
272635.MYPU_1460 272635.MYPU_7220 233
272635.MYPU_1460 272635.MYPU_7300 173
272635.MYPU_1460 272635.MYPU_7450 256
272635.MYPU_1460 272635.MYPU_7460 256
272635.MYPU_1470 272635.MYPU_0010 836
272635.MYPU_1470 272635.MYPU_0020 963
272635.MYPU_1470 272635.MYPU_0030 294
272635.MYPU_1470 272635.MYPU_0100 701
272635.MYPU_1470 272635.MYPU_0130 649
272635.MYPU_1470 272635.MYPU_0140 595
272635.MYPU_1470 272635.MYPU_0150 211
272635.MYPU_1470 272635.MYPU_0210 343
272635.MYPU_1470 272635.MYPU_0260 213
272635.MYPU_1470 272635.MYPU_0340 606
272635.MYPU_1470 272635.MYPU_0460 262
272635.MYPU_1470 272635.MYPU_0490 279
272635.MYPU_1470 272635.MYPU_0510 451
272635.MYPU_1470 272635.MYPU_0520 596
272635.MYPU_1470 272635.MYPU_0530 699
272635.MYPU_1470 272635.MYPU_0550 285
272635.MYPU_1470 272635.MYPU_0690 186
272635.MYPU_1470 272635.MYPU_0810 391
272635.MYPU_1470 272635.MYPU_0820 391
272635.MYPU_1470 272635.MYPU_0860 452
272635.MYPU_1470 272635.MYPU_0870 172
272635.MYPU_1470 272635.MYPU_0880 250
272635.MYPU_1470 272635.MYPU_0890 531
272635.MYPU_1470 272635.MYPU_0930 365
272635.MYPU_1470 272635.MYPU_0960 274
272635.MYPU_1470 272635.MYPU_0970 558
272635.MYPU_1470 272635.MYPU_0990 412
272635.MYPU_1470 272635.MYPU_1040 476
272635.MYPU_1470 272635.MYPU_1050 351
272635.MYPU_1470 272635.MYPU_1140 717
272635.MYPU_1470 272635.MYPU_1170 249
272635.MYPU_1470 272635.MYPU_1180 215
272635.MYPU_1470 272635.MYPU_1190 204
272635.MYPU_1470 272635.MYPU_1200 236
272635.MYPU_1470 272635.MYPU_1240 498
272635.MYPU_1470 272635.MYPU_1280 347
272635.MYPU_1470 272635.MYPU_1300 588
272635.MYPU_1470 272635.MYPU_1370 172
272635.MYPU_1470 272635.MYPU_1400 199
272635.MYPU_1470 272635.MYPU_1420 329
272635.MYPU_1470 272635.MYPU_1430 264
272635.MYPU_1470 272635.MYPU_1440 332
272635.MYPU_1470 272635.MYPU_1450 515
272635.MYPU_1470 272635.MYPU_1460 559
272635.MYPU_1470 272635.MYPU_1480 435
272635.MYPU_1470 272635.MYPU_1490 435
272635.MYPU_1470 272635.MYPU_1500 435
272635.MYPU_1470 272635.MYPU_1510 354
272635.MYPU_1470 272635.MYPU_1530 160
272635.MYPU_1470 272635.MYPU_1540 535
272635.MYPU_1470 272635.MYPU_1560 278
272635.MYPU_1470 272635.MYPU_1590 232
272635.MYPU_1470 272635.MYPU_1630 373
272635.MYPU_1470 272635.MYPU_1650 600
272635.MYPU_1470 272635.MYPU_1660 209
272635.MYPU_1470 272635.MYPU_1710 258
272635.MYPU_1470 272635.MYPU_1720 150
272635.MYPU_1470 272635.MYPU_1730 150
272635.MYPU_1470 272635.MYPU_1770 422
272635.MYPU_1470 272635.MYPU_1830 364
272635.MYPU_1470 272635.MYPU_1840 254
272635.MYPU_1470 272635.MYPU_2010 393
272635.MYPU_1470 272635.MYPU_2050 363
272635.MYPU_1470 272635.MYPU_2090 528
272635.MYPU_1470 272635.MYPU_2200 353
272635.MYPU_1470 272635.MYPU_2230 872
272635.MYPU_1470 272635.MYPU_2260 172
272635.MYPU_1470 272635.MYPU_2350 350
272635.MYPU_1470 272635.MYPU_2360 187
272635.MYPU_1470 272635.MYPU_2430 584
272635.MYPU_1470 272635.MYPU_2460 254
272635.MYPU_1470 272635.MYPU_2470 254
272635.MYPU_1470 272635.MYPU_2520 539
272635.MYPU_1470 272635.MYPU_2530 366
272635.MYPU_1470 272635.MYPU_2570 397
272635.MYPU_1470 272635.MYPU_2590 283
272635.MYPU_1470 272635.MYPU_2620 249
272635.MYPU_1470 272635.MYPU_2660 187
272635.MYPU_1470 272635.MYPU_2680 350
272635.MYPU_1470 272635.MYPU_2720 256
272635.MYPU_1470 272635.MYPU_2760 156
272635.MYPU_1470 272635.MYPU_2900 287
272635.MYPU_1470 272635.MYPU_2950 254
272635.MYPU_1470 272635.MYPU_2960 254
272635.MYPU_1470 272635.MYPU_2980 249
272635.MYPU_1470 272635.MYPU_3020 393
272635.MYPU_1470 272635.MYPU_3100 192
272635.MYPU_1470 272635.MYPU_3140 572
272635.MYPU_1470 272635.MYPU_3150 180
272635.MYPU_1470 272635.MYPU_3290 519
272635.MYPU_1470 272635.MYPU_3300 206
272635.MYPU_1470 272635.MYPU_3320 319
272635.MYPU_1470 272635.MYPU_3330 483
272635.MYPU_1470 272635.MYPU_3350 239
272635.MYPU_1470 272635.MYPU_3370 177
272635.MYPU_1470 272635.MYPU_3390 544
272635.MYPU_1470 272635.MYPU_3420 249
272635.MYPU_1470 272635.MYPU_3450 251
272635.MYPU_1470 272635.MYPU_3470 786
272635.MYPU_1470 272635.MYPU_3480 545
272635.MYPU_1470 272635.MYPU_3510 184
272635.MYPU_1470 272635.MYPU_3520 789
272635.MYPU_1470 272635.MYPU_3720 955
272635.MYPU_1470 272635.MYPU_3730 227
272635.MYPU_1470 272635.MYPU_3800 709
272635.MYPU_1470 272635.MYPU_3890 171
272635.MYPU_1470 272635.MYPU_4050 848
272635.MYPU_1470 272635.MYPU_4070 300
272635.MYPU_1470 272635.MYPU_4250 431
272635.MYPU_1470 272635.MYPU_4280 754
272635.MYPU_1470 272635.MYPU_4290 732
272635.MYPU_1470 272635.MYPU_4300 687
272635.MYPU_1470 272635.MYPU_4330 391
272635.MYPU_1470 272635.MYPU_4490 350
272635.MYPU_1470 272635.MYPU_4500 187
272635.MYPU_1470 272635.MYPU_4530 517
272635.MYPU_1470 272635.MYPU_4540 693
272635.MYPU_1470 272635.MYPU_4670 263
272635.MYPU_1470 272635.MYPU_4680 394
272635.MYPU_1470 272635.MYPU_4710 700
272635.MYPU_1470 272635.MYPU_4750 189
272635.MYPU_1470 272635.MYPU_4850 343
272635.MYPU_1470 272635.MYPU_4860 485
272635.MYPU_1470 272635.MYPU_4900 827
272635.MYPU_1470 272635.MYPU_4910 596
272635.MYPU_1470 272635.MYPU_4970 213
272635.MYPU_1470 272635.MYPU_5150 748
272635.MYPU_1470 272635.MYPU_5160 252
272635.MYPU_1470 272635.MYPU_5180 401
272635.MYPU_1470 272635.MYPU_5190 208
272635.MYPU_1470 272635.MYPU_5320 292
272635.MYPU_1470 272635.MYPU_5330 345
272635.MYPU_1470 272635.MYPU_5360 595
272635.MYPU_1470 272635.MYPU_5370 565
272635.MYPU_1470 272635.MYPU_5380 255
272635.MYPU_1470 272635.MYPU_5390 359
272635.MYPU_1470 272635.MYPU_5410 639
272635.MYPU_1470 272635.MYPU_5450 393
272635.MYPU_1470 272635.MYPU_5460 466
272635.MYPU_1470 272635.MYPU_5500 587
272635.MYPU_1470 272635.MYPU_5530 330
272635.MYPU_1470 272635.MYPU_5600 393
272635.MYPU_1470 272635.MYPU_5610 338
272635.MYPU_1470 272635.MYPU_5620 687
272635.MYPU_1470 272635.MYPU_5640 463
272635.MYPU_1470 272635.MYPU_5660 334
272635.MYPU_1470 272635.MYPU_5680 287
272635.MYPU_1470 272635.MYPU_5700 789
272635.MYPU_1470 272635.MYPU_5710 397
272635.MYPU_1470 272635.MYPU_5750 219
272635.MYPU_1470 272635.MYPU_5790 250
272635.MYPU_1470 272635.MYPU_5800 152
272635.MYPU_1470 272635.MYPU_5810 694
272635.MYPU_1470 272635.MYPU_5830 685
272635.MYPU_1470 272635.MYPU_5840 247
272635.MYPU_1470 272635.MYPU_5850 685
272635.MYPU_1470 272635.MYPU_5860 424
272635.MYPU_1470 272635.MYPU_5890 685
272635.MYPU_1470 272635.MYPU_5990 158
272635.MYPU_1470 272635.MYPU_6100 354
272635.MYPU_1470 272635.MYPU_6120 469
272635.MYPU_1470 272635.MYPU_6150 251
272635.MYPU_1470 272635.MYPU_6240 267
272635.MYPU_1470 272635.MYPU_6410 412
272635.MYPU_1470 272635.MYPU_6570 288
272635.MYPU_1470 272635.MYPU_6580 302
272635.MYPU_1470 272635.MYPU_6660 392
272635.MYPU_1470 272635.MYPU_6670 363
272635.MYPU_1470 272635.MYPU_6680 336
272635.MYPU_1470 272635.MYPU_6710 252
272635.MYPU_1470 272635.MYPU_6780 391
272635.MYPU_1470 272635.MYPU_6820 773
272635.MYPU_1470 272635.MYPU_6850 519
272635.MYPU_1470 272635.MYPU_6880 244
272635.MYPU_1470 272635.MYPU_6980 534
272635.MYPU_1470 272635.MYPU_6990 187
272635.MYPU_1470 272635.MYPU_7000 350
272635.MYPU_1470 272635.MYPU_7020 683
272635.MYPU_1470 272635.MYPU_7070 254
272635.MYPU_1470 272635.MYPU_7100 603
272635.MYPU_1470 272635.MYPU_7110 172
272635.MYPU_1470 272635.MYPU_7120 277
272635.MYPU_1470 272635.MYPU_7130 231
272635.MYPU_1470 272635.MYPU_7140 646
272635.MYPU_1470 272635.MYPU_7160 730
272635.MYPU_1470 272635.MYPU_7190 624
272635.MYPU_1470 272635.MYPU_7200 316
272635.MYPU_1470 272635.MYPU_7220 252
272635.MYPU_1470 272635.MYPU_7330 282
272635.MYPU_1470 272635.MYPU_7390 986
272635.MYPU_1470 272635.MYPU_7450 331
272635.MYPU_1470 272635.MYPU_7460 398
272635.MYPU_1470 272635.MYPU_7480 249
272635.MYPU_1470 272635.MYPU_7590 419
272635.MYPU_1470 272635.MYPU_7610 343
272635.MYPU_1470 272635.MYPU_7680 534
272635.MYPU_1470 272635.MYPU_7760 249
272635.MYPU_1470 272635.MYPU_7780 347
272635.MYPU_1470 272635.MYPU_7790 260
272635.MYPU_1470 272635.MYPU_7800 172
272635.MYPU_1470 272635.MYPU_7810 294
272635.MYPU_1470 272635.MYPU_7820 356
272635.MYPU_1480 272635.MYPU_1440 202
272635.MYPU_1480 272635.MYPU_1450 234
272635.MYPU_1480 272635.MYPU_1460 311
272635.MYPU_1480 272635.MYPU_1470 435
272635.MYPU_1480 272635.MYPU_1490 865
272635.MYPU_1480 272635.MYPU_1500 865
272635.MYPU_1480 272635.MYPU_1510 665
272635.MYPU_1490 272635.MYPU_1440 202
272635.MYPU_1490 272635.MYPU_1450 234
272635.MYPU_1490 272635.MYPU_1460 311
272635.MYPU_1490 272635.MYPU_1470 435
272635.MYPU_1490 272635.MYPU_1480 865
272635.MYPU_1490 272635.MYPU_1500 865
272635.MYPU_1490 272635.MYPU_1510 665
272635.MYPU_1500 272635.MYPU_1440 202
272635.MYPU_1500 272635.MYPU_1450 234
272635.MYPU_1500 272635.MYPU_1460 311
272635.MYPU_1500 272635.MYPU_1470 435
272635.MYPU_1500 272635.MYPU_1480 865
272635.MYPU_1500 272635.MYPU_1490 865
272635.MYPU_1500 272635.MYPU_1510 665
272635.MYPU_1510 272635.MYPU_1440 185
272635.MYPU_1510 272635.MYPU_1450 208
272635.MYPU_1510 272635.MYPU_1460 263
272635.MYPU_1510 272635.MYPU_1470 354
272635.MYPU_1510 272635.MYPU_1480 665
272635.MYPU_1510 272635.MYPU_1490 665
272635.MYPU_1510 272635.MYPU_1500 665
272635.MYPU_1510 272635.MYPU_4530 251
272635.MYPU_1520 272635.MYPU_0010 272
272635.MYPU_1520 272635.MYPU_0020 295
272635.MYPU_1520 272635.MYPU_0130 592
272635.MYPU_1520 272635.MYPU_0150 303
272635.MYPU_1520 272635.MYPU_0340 233
272635.MYPU_1520 272635.MYPU_0400 162
272635.MYPU_1520 272635.MYPU_0520 259
272635.MYPU_1520 272635.MYPU_0680 691
272635.MYPU_1520 272635.MYPU_0880 275
272635.MYPU_1520 272635.MYPU_1040 711
272635.MYPU_1520 272635.MYPU_1050 156
272635.MYPU_1520 272635.MYPU_1060 153
272635.MYPU_1520 272635.MYPU_1100 180
272635.MYPU_1520 272635.MYPU_1140 161
272635.MYPU_1520 272635.MYPU_1220 248
272635.MYPU_1520 272635.MYPU_1270 210
272635.MYPU_1520 272635.MYPU_1280 472
272635.MYPU_1520 272635.MYPU_1430 442
272635.MYPU_1520 272635.MYPU_1530 947
272635.MYPU_1520 272635.MYPU_1540 876
272635.MYPU_1520 272635.MYPU_1550 452
272635.MYPU_1520 272635.MYPU_1560 337
272635.MYPU_1520 272635.MYPU_1570 300
272635.MYPU_1520 272635.MYPU_1580 242
272635.MYPU_1520 272635.MYPU_1590 242
272635.MYPU_1520 272635.MYPU_1600 242
272635.MYPU_1520 272635.MYPU_1610 242
272635.MYPU_1520 272635.MYPU_1620 242
272635.MYPU_1520 272635.MYPU_1630 244
272635.MYPU_1520 272635.MYPU_1680 218
272635.MYPU_1520 272635.MYPU_1690 326
272635.MYPU_1520 272635.MYPU_1760 239
272635.MYPU_1520 272635.MYPU_1810 398
272635.MYPU_1520 272635.MYPU_1930 247
272635.MYPU_1520 272635.MYPU_2090 288
272635.MYPU_1520 272635.MYPU_2390 472
272635.MYPU_1520 272635.MYPU_2430 195
272635.MYPU_1520 272635.MYPU_2470 481
272635.MYPU_1520 272635.MYPU_2530 521
272635.MYPU_1520 272635.MYPU_2590 153
272635.MYPU_1520 272635.MYPU_2600 196
272635.MYPU_1520 272635.MYPU_2610 193
272635.MYPU_1520 272635.MYPU_2670 369
272635.MYPU_1520 272635.MYPU_2690 443
272635.MYPU_1520 272635.MYPU_2710 772
272635.MYPU_1520 272635.MYPU_2720 744
272635.MYPU_1520 272635.MYPU_3200 217
272635.MYPU_1520 272635.MYPU_3280 156
272635.MYPU_1520 272635.MYPU_3290 173
272635.MYPU_1520 272635.MYPU_3350 194
272635.MYPU_1520 272635.MYPU_3420 695
272635.MYPU_1520 272635.MYPU_3600 180
272635.MYPU_1520 272635.MYPU_4210 195
272635.MYPU_1520 272635.MYPU_4650 170
272635.MYPU_1520 272635.MYPU_4670 207
272635.MYPU_1520 272635.MYPU_4690 152
272635.MYPU_1520 272635.MYPU_4830 184
272635.MYPU_1520 272635.MYPU_4950 263
272635.MYPU_1520 272635.MYPU_4960 218
272635.MYPU_1520 272635.MYPU_5150 248
272635.MYPU_1520 272635.MYPU_5160 152
272635.MYPU_1520 272635.MYPU_5560 318
272635.MYPU_1520 272635.MYPU_5600 155
272635.MYPU_1520 272635.MYPU_5680 785
272635.MYPU_1520 272635.MYPU_5740 156
272635.MYPU_1520 272635.MYPU_5850 159
272635.MYPU_1520 272635.MYPU_5870 209
272635.MYPU_1520 272635.MYPU_5890 222
272635.MYPU_1520 272635.MYPU_5900 152
272635.MYPU_1520 272635.MYPU_6030 248
272635.MYPU_1520 272635.MYPU_6060 181
272635.MYPU_1520 272635.MYPU_6090 164
272635.MYPU_1520 272635.MYPU_6560 178
272635.MYPU_1520 272635.MYPU_6590 434
272635.MYPU_1520 272635.MYPU_6660 320
272635.MYPU_1520 272635.MYPU_6740 552
272635.MYPU_1520 272635.MYPU_6820 399
272635.MYPU_1520 272635.MYPU_6830 154
272635.MYPU_1520 272635.MYPU_7100 192
272635.MYPU_1520 272635.MYPU_7120 247
272635.MYPU_1520 272635.MYPU_7330 706
272635.MYPU_1520 272635.MYPU_7510 252
272635.MYPU_1520 272635.MYPU_7520 252
272635.MYPU_1520 272635.MYPU_7680 302
272635.MYPU_1520 272635.MYPU_7700 198
272635.MYPU_1520 272635.MYPU_7740 210
272635.MYPU_1520 272635.MYPU_7790 463
272635.MYPU_1530 272635.MYPU_0010 422
272635.MYPU_1530 272635.MYPU_0020 421
272635.MYPU_1530 272635.MYPU_0130 623
272635.MYPU_1530 272635.MYPU_0150 330
272635.MYPU_1530 272635.MYPU_0340 416
272635.MYPU_1530 272635.MYPU_0650 150
272635.MYPU_1530 272635.MYPU_0690 226
272635.MYPU_1530 272635.MYPU_1050 291
272635.MYPU_1530 272635.MYPU_1100 170
272635.MYPU_1530 272635.MYPU_1280 421
272635.MYPU_1530 272635.MYPU_1310 210
272635.MYPU_1530 272635.MYPU_1400 565
272635.MYPU_1530 272635.MYPU_1440 556
272635.MYPU_1530 272635.MYPU_1450 616
272635.MYPU_1530 272635.MYPU_1470 160
272635.MYPU_1530 272635.MYPU_1520 947
272635.MYPU_1530 272635.MYPU_1540 964
272635.MYPU_1530 272635.MYPU_1550 420
272635.MYPU_1530 272635.MYPU_1560 337
272635.MYPU_1530 272635.MYPU_1570 300
272635.MYPU_1530 272635.MYPU_1580 242
272635.MYPU_1530 272635.MYPU_1590 242
272635.MYPU_1530 272635.MYPU_1600 242
272635.MYPU_1530 272635.MYPU_1610 252
272635.MYPU_1530 272635.MYPU_1620 307
272635.MYPU_1530 272635.MYPU_1630 743
272635.MYPU_1530 272635.MYPU_1650 215
272635.MYPU_1530 272635.MYPU_1770 565
272635.MYPU_1530 272635.MYPU_1780 212
272635.MYPU_1530 272635.MYPU_1800 154
272635.MYPU_1530 272635.MYPU_2090 177
272635.MYPU_1530 272635.MYPU_2190 424
272635.MYPU_1530 272635.MYPU_2200 158
272635.MYPU_1530 272635.MYPU_2390 392
272635.MYPU_1530 272635.MYPU_2530 664
272635.MYPU_1530 272635.MYPU_2540 175
272635.MYPU_1530 272635.MYPU_2570 228
272635.MYPU_1530 272635.MYPU_2590 248
272635.MYPU_1530 272635.MYPU_2610 173
272635.MYPU_1530 272635.MYPU_2810 249
272635.MYPU_1530 272635.MYPU_2980 194
272635.MYPU_1530 272635.MYPU_3040 212
272635.MYPU_1530 272635.MYPU_3150 391
272635.MYPU_1530 272635.MYPU_3280 269
272635.MYPU_1530 272635.MYPU_3290 404
272635.MYPU_1530 272635.MYPU_3300 177
272635.MYPU_1530 272635.MYPU_3370 183
272635.MYPU_1530 272635.MYPU_3480 565
272635.MYPU_1530 272635.MYPU_3600 170
272635.MYPU_1530 272635.MYPU_3720 328
272635.MYPU_1530 272635.MYPU_4210 182
272635.MYPU_1530 272635.MYPU_4250 565
272635.MYPU_1530 272635.MYPU_4530 178
272635.MYPU_1530 272635.MYPU_4540 339
272635.MYPU_1530 272635.MYPU_4590 565
272635.MYPU_1530 272635.MYPU_4680 711
272635.MYPU_1530 272635.MYPU_4690 337
272635.MYPU_1530 272635.MYPU_4830 157
272635.MYPU_1530 272635.MYPU_4890 154
272635.MYPU_1530 272635.MYPU_4950 289
272635.MYPU_1530 272635.MYPU_4960 219
272635.MYPU_1530 272635.MYPU_5150 480
272635.MYPU_1530 272635.MYPU_5160 151
272635.MYPU_1530 272635.MYPU_5460 152
272635.MYPU_1530 272635.MYPU_5530 251
272635.MYPU_1530 272635.MYPU_5560 330
272635.MYPU_1530 272635.MYPU_5570 558
272635.MYPU_1530 272635.MYPU_5580 185
272635.MYPU_1530 272635.MYPU_5600 186
272635.MYPU_1530 272635.MYPU_5660 162
272635.MYPU_1530 272635.MYPU_5690 152
272635.MYPU_1530 272635.MYPU_5720 209
272635.MYPU_1530 272635.MYPU_5730 207
272635.MYPU_1530 272635.MYPU_5740 188
272635.MYPU_1530 272635.MYPU_5830 153
272635.MYPU_1530 272635.MYPU_5850 190
272635.MYPU_1530 272635.MYPU_5860 186
272635.MYPU_1530 272635.MYPU_5870 203
272635.MYPU_1530 272635.MYPU_5890 242
272635.MYPU_1530 272635.MYPU_5900 407
272635.MYPU_1530 272635.MYPU_6030 173
272635.MYPU_1530 272635.MYPU_6090 425
272635.MYPU_1530 272635.MYPU_6100 573
272635.MYPU_1530 272635.MYPU_6110 208
272635.MYPU_1530 272635.MYPU_6560 416
272635.MYPU_1530 272635.MYPU_6650 184
272635.MYPU_1530 272635.MYPU_6750 212
272635.MYPU_1530 272635.MYPU_6820 568
272635.MYPU_1530 272635.MYPU_6960 272
272635.MYPU_1530 272635.MYPU_7130 172
272635.MYPU_1530 272635.MYPU_7160 317
272635.MYPU_1530 272635.MYPU_7330 158
272635.MYPU_1530 272635.MYPU_7390 332
272635.MYPU_1530 272635.MYPU_7730 158
272635.MYPU_1530 272635.MYPU_7810 565
272635.MYPU_1540 272635.MYPU_0010 856
272635.MYPU_1540 272635.MYPU_0020 848
272635.MYPU_1540 272635.MYPU_0090 927
272635.MYPU_1540 272635.MYPU_0100 927
272635.MYPU_1540 272635.MYPU_0130 718
272635.MYPU_1540 272635.MYPU_0140 192
272635.MYPU_1540 272635.MYPU_0150 655
272635.MYPU_1540 272635.MYPU_0340 172
272635.MYPU_1540 272635.MYPU_0460 234
272635.MYPU_1540 272635.MYPU_0490 221
272635.MYPU_1540 272635.MYPU_0510 216
272635.MYPU_1540 272635.MYPU_0640 191
272635.MYPU_1540 272635.MYPU_0880 449
272635.MYPU_1540 272635.MYPU_0890 201
272635.MYPU_1540 272635.MYPU_1100 157
272635.MYPU_1540 272635.MYPU_1280 488
272635.MYPU_1540 272635.MYPU_1400 857
272635.MYPU_1540 272635.MYPU_1430 214
272635.MYPU_1540 272635.MYPU_1470 535
272635.MYPU_1540 272635.MYPU_1520 876
272635.MYPU_1540 272635.MYPU_1530 964
272635.MYPU_1540 272635.MYPU_1550 470
272635.MYPU_1540 272635.MYPU_1560 372
272635.MYPU_1540 272635.MYPU_1570 328
272635.MYPU_1540 272635.MYPU_1580 260
272635.MYPU_1540 272635.MYPU_1590 260
272635.MYPU_1540 272635.MYPU_1600 260
272635.MYPU_1540 272635.MYPU_1610 260
272635.MYPU_1540 272635.MYPU_1620 282
272635.MYPU_1540 272635.MYPU_1630 281
272635.MYPU_1540 272635.MYPU_1650 206
272635.MYPU_1540 272635.MYPU_1710 157
272635.MYPU_1540 272635.MYPU_1800 849
272635.MYPU_1540 272635.MYPU_1820 199
272635.MYPU_1540 272635.MYPU_1830 199
272635.MYPU_1540 272635.MYPU_1840 245
272635.MYPU_1540 272635.MYPU_2090 578
272635.MYPU_1540 272635.MYPU_2190 684
272635.MYPU_1540 272635.MYPU_2210 410
272635.MYPU_1540 272635.MYPU_2220 410
272635.MYPU_1540 272635.MYPU_2390 353
272635.MYPU_1540 272635.MYPU_2430 278
272635.MYPU_1540 272635.MYPU_2530 771
272635.MYPU_1540 272635.MYPU_2590 314
272635.MYPU_1540 272635.MYPU_2600 840
272635.MYPU_1540 272635.MYPU_2610 909
272635.MYPU_1540 272635.MYPU_2890 876
272635.MYPU_1540 272635.MYPU_2900 829
272635.MYPU_1540 272635.MYPU_2980 224
272635.MYPU_1540 272635.MYPU_3220 203
272635.MYPU_1540 272635.MYPU_3240 868
272635.MYPU_1540 272635.MYPU_3280 692
272635.MYPU_1540 272635.MYPU_3290 961
272635.MYPU_1540 272635.MYPU_3300 954
272635.MYPU_1540 272635.MYPU_3320 441
272635.MYPU_1540 272635.MYPU_3420 736
272635.MYPU_1540 272635.MYPU_3480 335
272635.MYPU_1540 272635.MYPU_3520 225
272635.MYPU_1540 272635.MYPU_3600 157
272635.MYPU_1540 272635.MYPU_3720 329
272635.MYPU_1540 272635.MYPU_3730 252
272635.MYPU_1540 272635.MYPU_4230 161
272635.MYPU_1540 272635.MYPU_4240 165
272635.MYPU_1540 272635.MYPU_4280 736
272635.MYPU_1540 272635.MYPU_4290 607
272635.MYPU_1540 272635.MYPU_4300 733
272635.MYPU_1540 272635.MYPU_4530 168
272635.MYPU_1540 272635.MYPU_4670 894
272635.MYPU_1540 272635.MYPU_4680 434
272635.MYPU_1540 272635.MYPU_4690 807
272635.MYPU_1540 272635.MYPU_4830 176
272635.MYPU_1540 272635.MYPU_4890 870
272635.MYPU_1540 272635.MYPU_4910 184
272635.MYPU_1540 272635.MYPU_4950 920
272635.MYPU_1540 272635.MYPU_4960 819
272635.MYPU_1540 272635.MYPU_5130 163
272635.MYPU_1540 272635.MYPU_5140 692
272635.MYPU_1540 272635.MYPU_5150 396
272635.MYPU_1540 272635.MYPU_5160 827
272635.MYPU_1540 272635.MYPU_5320 207
272635.MYPU_1540 272635.MYPU_5360 192
272635.MYPU_1540 272635.MYPU_5500 232
272635.MYPU_1540 272635.MYPU_5560 225
272635.MYPU_1540 272635.MYPU_5570 344
272635.MYPU_1540 272635.MYPU_5600 940
272635.MYPU_1540 272635.MYPU_5610 431
272635.MYPU_1540 272635.MYPU_5620 738
272635.MYPU_1540 272635.MYPU_5630 322
272635.MYPU_1540 272635.MYPU_5640 914
272635.MYPU_1540 272635.MYPU_5650 480
272635.MYPU_1540 272635.MYPU_5690 794
272635.MYPU_1540 272635.MYPU_5700 567
272635.MYPU_1540 272635.MYPU_5710 881
272635.MYPU_1540 272635.MYPU_5720 920
272635.MYPU_1540 272635.MYPU_5730 663
272635.MYPU_1540 272635.MYPU_5740 607
272635.MYPU_1540 272635.MYPU_5750 844
272635.MYPU_1540 272635.MYPU_5760 810
272635.MYPU_1540 272635.MYPU_5770 896
272635.MYPU_1540 272635.MYPU_5780 507
272635.MYPU_1540 272635.MYPU_5790 769
272635.MYPU_1540 272635.MYPU_5800 944
272635.MYPU_1540 272635.MYPU_5810 754
272635.MYPU_1540 272635.MYPU_5830 907
272635.MYPU_1540 272635.MYPU_5840 608
272635.MYPU_1540 272635.MYPU_5850 897
272635.MYPU_1540 272635.MYPU_5860 916
272635.MYPU_1540 272635.MYPU_5870 940
272635.MYPU_1540 272635.MYPU_5890 945
272635.MYPU_1540 272635.MYPU_5900 706
272635.MYPU_1540 272635.MYPU_6090 625
272635.MYPU_1540 272635.MYPU_6110 468
272635.MYPU_1540 272635.MYPU_6260 191
272635.MYPU_1540 272635.MYPU_6560 514
272635.MYPU_1540 272635.MYPU_6820 682
272635.MYPU_1540 272635.MYPU_6850 176
272635.MYPU_1540 272635.MYPU_6960 926
272635.MYPU_1540 272635.MYPU_7020 173
272635.MYPU_1540 272635.MYPU_7070 245
272635.MYPU_1540 272635.MYPU_7130 172
272635.MYPU_1540 272635.MYPU_7160 483
272635.MYPU_1540 272635.MYPU_7190 154
272635.MYPU_1540 272635.MYPU_7330 158
272635.MYPU_1540 272635.MYPU_7390 640
272635.MYPU_1540 272635.MYPU_7460 165
272635.MYPU_1540 272635.MYPU_7730 191
272635.MYPU_1540 272635.MYPU_7740 235
272635.MYPU_1550 272635.MYPU_0080 172
272635.MYPU_1550 272635.MYPU_0150 207
272635.MYPU_1550 272635.MYPU_0170 168
272635.MYPU_1550 272635.MYPU_0210 218
272635.MYPU_1550 272635.MYPU_0280 156
272635.MYPU_1550 272635.MYPU_0390 177
272635.MYPU_1550 272635.MYPU_0400 177
272635.MYPU_1550 272635.MYPU_0410 177
272635.MYPU_1550 272635.MYPU_0450 223
272635.MYPU_1550 272635.MYPU_0460 164
272635.MYPU_1550 272635.MYPU_0520 361
272635.MYPU_1550 272635.MYPU_0680 324
272635.MYPU_1550 272635.MYPU_0690 341
272635.MYPU_1550 272635.MYPU_0930 342
272635.MYPU_1550 272635.MYPU_0960 417
272635.MYPU_1550 272635.MYPU_1040 402
272635.MYPU_1550 272635.MYPU_1140 304
272635.MYPU_1550 272635.MYPU_1220 183
272635.MYPU_1550 272635.MYPU_1240 304
272635.MYPU_1550 272635.MYPU_1270 197
272635.MYPU_1550 272635.MYPU_1310 249
272635.MYPU_1550 272635.MYPU_1380 179
272635.MYPU_1550 272635.MYPU_1430 424
272635.MYPU_1550 272635.MYPU_1440 397
272635.MYPU_1550 272635.MYPU_1460 204
272635.MYPU_1550 272635.MYPU_1520 452
272635.MYPU_1550 272635.MYPU_1530 420
272635.MYPU_1550 272635.MYPU_1540 470
272635.MYPU_1550 272635.MYPU_1560 671
272635.MYPU_1550 272635.MYPU_1570 577
272635.MYPU_1550 272635.MYPU_1580 405
272635.MYPU_1550 272635.MYPU_1590 404
272635.MYPU_1550 272635.MYPU_1600 404
272635.MYPU_1550 272635.MYPU_1610 799
272635.MYPU_1550 272635.MYPU_1620 799
272635.MYPU_1550 272635.MYPU_1630 404
272635.MYPU_1550 272635.MYPU_1650 177
272635.MYPU_1550 272635.MYPU_1660 178
272635.MYPU_1550 272635.MYPU_1680 385
272635.MYPU_1550 272635.MYPU_1830 202
272635.MYPU_1550 272635.MYPU_1840 188
272635.MYPU_1550 272635.MYPU_1960 309
272635.MYPU_1550 272635.MYPU_2090 671
272635.MYPU_1550 272635.MYPU_2230 183
272635.MYPU_1550 272635.MYPU_2270 301
272635.MYPU_1550 272635.MYPU_2380 159
272635.MYPU_1550 272635.MYPU_2390 379
272635.MYPU_1550 272635.MYPU_2400 222
272635.MYPU_1550 272635.MYPU_2440 177
272635.MYPU_1550 272635.MYPU_2460 305
272635.MYPU_1550 272635.MYPU_2470 206
272635.MYPU_1550 272635.MYPU_2520 274
272635.MYPU_1550 272635.MYPU_2570 295
272635.MYPU_1550 272635.MYPU_2620 181
272635.MYPU_1550 272635.MYPU_2650 305
272635.MYPU_1550 272635.MYPU_2690 196
272635.MYPU_1550 272635.MYPU_2710 184
272635.MYPU_1550 272635.MYPU_2810 252
272635.MYPU_1550 272635.MYPU_3010 177
272635.MYPU_1550 272635.MYPU_3020 302
272635.MYPU_1550 272635.MYPU_3030 178
272635.MYPU_1550 272635.MYPU_3510 228
272635.MYPU_1550 272635.MYPU_3520 266
272635.MYPU_1550 272635.MYPU_3640 168
272635.MYPU_1550 272635.MYPU_3720 158
272635.MYPU_1550 272635.MYPU_3730 158
272635.MYPU_1550 272635.MYPU_4070 172
272635.MYPU_1550 272635.MYPU_4210 579
272635.MYPU_1550 272635.MYPU_4250 156
272635.MYPU_1550 272635.MYPU_4740 347
272635.MYPU_1550 272635.MYPU_4950 167
272635.MYPU_1550 272635.MYPU_4960 167
272635.MYPU_1550 272635.MYPU_5140 178
272635.MYPU_1550 272635.MYPU_5180 205
272635.MYPU_1550 272635.MYPU_5320 165
272635.MYPU_1550 272635.MYPU_5330 367
272635.MYPU_1550 272635.MYPU_5440 179
272635.MYPU_1550 272635.MYPU_5480 683
272635.MYPU_1550 272635.MYPU_5490 177
272635.MYPU_1550 272635.MYPU_5580 223
272635.MYPU_1550 272635.MYPU_5600 177
272635.MYPU_1550 272635.MYPU_5610 241
272635.MYPU_1550 272635.MYPU_5620 175
272635.MYPU_1550 272635.MYPU_5630 175
272635.MYPU_1550 272635.MYPU_5650 174
272635.MYPU_1550 272635.MYPU_5660 174
272635.MYPU_1550 272635.MYPU_5670 576
272635.MYPU_1550 272635.MYPU_5680 408
272635.MYPU_1550 272635.MYPU_5790 184
272635.MYPU_1550 272635.MYPU_5800 177
272635.MYPU_1550 272635.MYPU_6670 332
272635.MYPU_1550 272635.MYPU_6850 594
272635.MYPU_1550 272635.MYPU_6860 464
272635.MYPU_1550 272635.MYPU_6870 799
272635.MYPU_1550 272635.MYPU_7020 188
272635.MYPU_1550 272635.MYPU_7070 188
272635.MYPU_1550 272635.MYPU_7160 195
272635.MYPU_1550 272635.MYPU_7190 172
272635.MYPU_1550 272635.MYPU_7200 214
272635.MYPU_1550 272635.MYPU_7210 489
272635.MYPU_1550 272635.MYPU_7330 176
272635.MYPU_1550 272635.MYPU_7410 177
272635.MYPU_1550 272635.MYPU_7420 177
272635.MYPU_1550 272635.MYPU_7480 181
272635.MYPU_1550 272635.MYPU_7610 365
272635.MYPU_1550 272635.MYPU_7620 379
272635.MYPU_1550 272635.MYPU_7630 321
272635.MYPU_1550 272635.MYPU_7640 219
272635.MYPU_1550 272635.MYPU_7710 172
272635.MYPU_1550 272635.MYPU_7760 181
272635.MYPU_1550 272635.MYPU_7790 231
272635.MYPU_1550 272635.MYPU_7820 191
272635.MYPU_1560 272635.MYPU_0010 609
272635.MYPU_1560 272635.MYPU_0020 523
272635.MYPU_1560 272635.MYPU_0060 181
272635.MYPU_1560 272635.MYPU_0130 252
272635.MYPU_1560 272635.MYPU_0140 239
272635.MYPU_1560 272635.MYPU_0150 198
272635.MYPU_1560 272635.MYPU_0210 526
272635.MYPU_1560 272635.MYPU_0270 248
272635.MYPU_1560 272635.MYPU_0450 274
272635.MYPU_1560 272635.MYPU_0460 608
272635.MYPU_1560 272635.MYPU_0510 598
272635.MYPU_1560 272635.MYPU_0770 248
272635.MYPU_1560 272635.MYPU_0780 248
272635.MYPU_1560 272635.MYPU_0860 185
272635.MYPU_1560 272635.MYPU_0870 206
272635.MYPU_1560 272635.MYPU_0880 340
272635.MYPU_1560 272635.MYPU_0930 277
272635.MYPU_1560 272635.MYPU_0950 379
272635.MYPU_1560 272635.MYPU_0960 994
272635.MYPU_1560 272635.MYPU_0970 424
272635.MYPU_1560 272635.MYPU_1010 248
272635.MYPU_1560 272635.MYPU_1040 435
272635.MYPU_1560 272635.MYPU_1130 232
272635.MYPU_1560 272635.MYPU_1200 153
272635.MYPU_1560 272635.MYPU_1240 343
272635.MYPU_1560 272635.MYPU_1300 250
272635.MYPU_1560 272635.MYPU_1310 239
272635.MYPU_1560 272635.MYPU_1370 397
272635.MYPU_1560 272635.MYPU_1380 218
272635.MYPU_1560 272635.MYPU_1420 413
272635.MYPU_1560 272635.MYPU_1470 278
272635.MYPU_1560 272635.MYPU_1520 337
272635.MYPU_1560 272635.MYPU_1530 337
272635.MYPU_1560 272635.MYPU_1540 372
272635.MYPU_1560 272635.MYPU_1550 671
272635.MYPU_1560 272635.MYPU_1570 732
272635.MYPU_1560 272635.MYPU_1580 516
272635.MYPU_1560 272635.MYPU_1590 746
272635.MYPU_1560 272635.MYPU_1600 515
272635.MYPU_1560 272635.MYPU_1610 515
272635.MYPU_1560 272635.MYPU_1620 611
272635.MYPU_1560 272635.MYPU_1630 633
272635.MYPU_1560 272635.MYPU_1650 224
272635.MYPU_1560 272635.MYPU_1680 702
272635.MYPU_1560 272635.MYPU_1770 307
272635.MYPU_1560 272635.MYPU_1780 186
272635.MYPU_1560 272635.MYPU_1820 156
272635.MYPU_1560 272635.MYPU_1840 502
272635.MYPU_1560 272635.MYPU_1880 692
272635.MYPU_1560 272635.MYPU_2010 205
272635.MYPU_1560 272635.MYPU_2090 235
272635.MYPU_1560 272635.MYPU_2190 308
272635.MYPU_1560 272635.MYPU_2200 277
272635.MYPU_1560 272635.MYPU_2230 723
272635.MYPU_1560 272635.MYPU_2260 467
272635.MYPU_1560 272635.MYPU_2280 271
272635.MYPU_1560 272635.MYPU_2380 340
272635.MYPU_1560 272635.MYPU_2400 182
272635.MYPU_1560 272635.MYPU_2430 188
272635.MYPU_1560 272635.MYPU_2440 218
272635.MYPU_1560 272635.MYPU_2460 621
272635.MYPU_1560 272635.MYPU_2470 379
272635.MYPU_1560 272635.MYPU_2520 396
272635.MYPU_1560 272635.MYPU_2530 592
272635.MYPU_1560 272635.MYPU_2540 192
272635.MYPU_1560 272635.MYPU_2570 513
272635.MYPU_1560 272635.MYPU_2900 251
272635.MYPU_1560 272635.MYPU_3000 266
272635.MYPU_1560 272635.MYPU_3010 218
272635.MYPU_1560 272635.MYPU_3020 349
272635.MYPU_1560 272635.MYPU_3050 158
272635.MYPU_1560 272635.MYPU_3090 274
272635.MYPU_1560 272635.MYPU_3100 524
272635.MYPU_1560 272635.MYPU_3140 272
272635.MYPU_1560 272635.MYPU_3220 393
272635.MYPU_1560 272635.MYPU_3280 197
272635.MYPU_1560 272635.MYPU_3290 199
272635.MYPU_1560 272635.MYPU_3300 198
272635.MYPU_1560 272635.MYPU_3320 326
272635.MYPU_1560 272635.MYPU_3350 269
272635.MYPU_1560 272635.MYPU_3370 320
272635.MYPU_1560 272635.MYPU_3390 278
272635.MYPU_1560 272635.MYPU_3420 156
272635.MYPU_1560 272635.MYPU_3460 184
272635.MYPU_1560 272635.MYPU_3520 196
272635.MYPU_1560 272635.MYPU_3530 771
272635.MYPU_1560 272635.MYPU_3790 406
272635.MYPU_1560 272635.MYPU_3800 275
272635.MYPU_1560 272635.MYPU_3890 366
272635.MYPU_1560 272635.MYPU_4010 363
272635.MYPU_1560 272635.MYPU_4050 376
272635.MYPU_1560 272635.MYPU_4280 196
272635.MYPU_1560 272635.MYPU_4290 153
272635.MYPU_1560 272635.MYPU_4300 429
272635.MYPU_1560 272635.MYPU_4320 188
272635.MYPU_1560 272635.MYPU_4530 298
272635.MYPU_1560 272635.MYPU_4580 630
272635.MYPU_1560 272635.MYPU_4590 224
272635.MYPU_1560 272635.MYPU_4610 275
272635.MYPU_1560 272635.MYPU_4700 154
272635.MYPU_1560 272635.MYPU_4710 196
272635.MYPU_1560 272635.MYPU_4750 159
272635.MYPU_1560 272635.MYPU_4880 266
272635.MYPU_1560 272635.MYPU_4910 437
272635.MYPU_1560 272635.MYPU_4980 248
272635.MYPU_1560 272635.MYPU_5130 253
272635.MYPU_1560 272635.MYPU_5180 197
272635.MYPU_1560 272635.MYPU_5310 166
272635.MYPU_1560 272635.MYPU_5360 239
272635.MYPU_1560 272635.MYPU_5370 251
272635.MYPU_1560 272635.MYPU_5380 279
272635.MYPU_1560 272635.MYPU_5410 156
272635.MYPU_1560 272635.MYPU_5440 218
272635.MYPU_1560 272635.MYPU_5480 156
272635.MYPU_1560 272635.MYPU_5490 218
272635.MYPU_1560 272635.MYPU_5530 354
272635.MYPU_1560 272635.MYPU_5610 275
272635.MYPU_1560 272635.MYPU_5620 194
272635.MYPU_1560 272635.MYPU_5650 151
272635.MYPU_1560 272635.MYPU_5900 248
272635.MYPU_1560 272635.MYPU_6010 214
272635.MYPU_1560 272635.MYPU_6020 333
272635.MYPU_1560 272635.MYPU_6080 173
272635.MYPU_1560 272635.MYPU_6090 195
272635.MYPU_1560 272635.MYPU_6100 403
272635.MYPU_1560 272635.MYPU_6150 252
272635.MYPU_1560 272635.MYPU_6170 220
272635.MYPU_1560 272635.MYPU_6180 191
272635.MYPU_1560 272635.MYPU_6210 751
272635.MYPU_1560 272635.MYPU_6460 164
272635.MYPU_1560 272635.MYPU_6560 158
272635.MYPU_1560 272635.MYPU_6570 525
272635.MYPU_1560 272635.MYPU_6580 293
272635.MYPU_1560 272635.MYPU_6590 157
272635.MYPU_1560 272635.MYPU_6650 221
272635.MYPU_1560 272635.MYPU_6660 356
272635.MYPU_1560 272635.MYPU_6680 155
272635.MYPU_1560 272635.MYPU_6740 235
272635.MYPU_1560 272635.MYPU_6750 173
272635.MYPU_1560 272635.MYPU_6770 248
272635.MYPU_1560 272635.MYPU_6830 308
272635.MYPU_1560 272635.MYPU_6870 403
272635.MYPU_1560 272635.MYPU_6960 192
272635.MYPU_1560 272635.MYPU_6980 667
272635.MYPU_1560 272635.MYPU_7020 247
272635.MYPU_1560 272635.MYPU_7070 502
272635.MYPU_1560 272635.MYPU_7100 933
272635.MYPU_1560 272635.MYPU_7110 469
272635.MYPU_1560 272635.MYPU_7120 321
272635.MYPU_1560 272635.MYPU_7130 330
272635.MYPU_1560 272635.MYPU_7160 222
272635.MYPU_1560 272635.MYPU_7190 191
272635.MYPU_1560 272635.MYPU_7200 377
272635.MYPU_1560 272635.MYPU_7210 217
272635.MYPU_1560 272635.MYPU_7300 252
272635.MYPU_1560 272635.MYPU_7330 176
272635.MYPU_1560 272635.MYPU_7390 453
272635.MYPU_1560 272635.MYPU_7590 154
272635.MYPU_1560 272635.MYPU_7610 756
272635.MYPU_1560 272635.MYPU_7620 284
272635.MYPU_1560 272635.MYPU_7630 237
272635.MYPU_1560 272635.MYPU_7640 237
272635.MYPU_1560 272635.MYPU_7680 667
272635.MYPU_1560 272635.MYPU_7790 263
272635.MYPU_1560 272635.MYPU_7820 413
272635.MYPU_1570 272635.MYPU_1400 206
272635.MYPU_1570 272635.MYPU_1520 300
272635.MYPU_1570 272635.MYPU_1530 300
272635.MYPU_1570 272635.MYPU_1540 328
272635.MYPU_1570 272635.MYPU_1550 577
272635.MYPU_1570 272635.MYPU_1560 732
272635.MYPU_1570 272635.MYPU_1580 604
272635.MYPU_1570 272635.MYPU_1590 603
272635.MYPU_1570 272635.MYPU_1600 603
272635.MYPU_1570 272635.MYPU_1610 603
272635.MYPU_1570 272635.MYPU_1620 603
272635.MYPU_1570 272635.MYPU_1630 603
272635.MYPU_1570 272635.MYPU_1830 192
272635.MYPU_1570 272635.MYPU_2280 156
272635.MYPU_1570 272635.MYPU_2630 248
272635.MYPU_1570 272635.MYPU_2810 253
272635.MYPU_1570 272635.MYPU_3020 156
272635.MYPU_1570 272635.MYPU_3320 155
272635.MYPU_1570 272635.MYPU_5140 162
272635.MYPU_1570 272635.MYPU_5730 184
272635.MYPU_1570 272635.MYPU_6110 183
272635.MYPU_1570 272635.MYPU_6240 248
272635.MYPU_1570 272635.MYPU_6350 153
272635.MYPU_1580 272635.MYPU_0340 170
272635.MYPU_1580 272635.MYPU_1070 167
272635.MYPU_1580 272635.MYPU_1250 222
272635.MYPU_1580 272635.MYPU_1520 242
272635.MYPU_1580 272635.MYPU_1530 242
272635.MYPU_1580 272635.MYPU_1540 260
272635.MYPU_1580 272635.MYPU_1550 405
272635.MYPU_1580 272635.MYPU_1560 516
272635.MYPU_1580 272635.MYPU_1570 604
272635.MYPU_1580 272635.MYPU_1590 864
272635.MYPU_1580 272635.MYPU_1600 864
272635.MYPU_1580 272635.MYPU_1610 864
272635.MYPU_1580 272635.MYPU_1620 864
272635.MYPU_1580 272635.MYPU_1630 864
272635.MYPU_1580 272635.MYPU_1770 231
272635.MYPU_1580 272635.MYPU_2110 337
272635.MYPU_1580 272635.MYPU_2130 532
272635.MYPU_1580 272635.MYPU_2160 152
272635.MYPU_1580 272635.MYPU_2450 233
272635.MYPU_1580 272635.MYPU_2560 167
272635.MYPU_1580 272635.MYPU_3080 229
272635.MYPU_1580 272635.MYPU_3130 365
272635.MYPU_1580 272635.MYPU_3740 366
272635.MYPU_1580 272635.MYPU_3820 275
272635.MYPU_1580 272635.MYPU_3950 183
272635.MYPU_1580 272635.MYPU_4140 189
272635.MYPU_1580 272635.MYPU_4370 350
272635.MYPU_1580 272635.MYPU_4430 164
272635.MYPU_1580 272635.MYPU_4440 202
272635.MYPU_1580 272635.MYPU_4480 212
272635.MYPU_1580 272635.MYPU_4650 224
272635.MYPU_1580 272635.MYPU_4730 151
272635.MYPU_1580 272635.MYPU_4740 164
272635.MYPU_1580 272635.MYPU_4760 178
272635.MYPU_1580 272635.MYPU_4780 274
272635.MYPU_1580 272635.MYPU_4820 251
272635.MYPU_1580 272635.MYPU_5030 190
272635.MYPU_1580 272635.MYPU_5300 432
272635.MYPU_1580 272635.MYPU_5870 184
272635.MYPU_1580 272635.MYPU_6070 325
272635.MYPU_1580 272635.MYPU_6370 165
272635.MYPU_1580 272635.MYPU_6470 244
272635.MYPU_1580 272635.MYPU_6500 175
272635.MYPU_1580 272635.MYPU_6510 449
272635.MYPU_1580 272635.MYPU_6630 291
272635.MYPU_1580 272635.MYPU_6700 211
272635.MYPU_1580 272635.MYPU_6820 184
272635.MYPU_1580 272635.MYPU_6930 370
272635.MYPU_1580 272635.MYPU_7030 154
272635.MYPU_1580 272635.MYPU_7090 155
272635.MYPU_1580 272635.MYPU_7350 263
272635.MYPU_1580 272635.MYPU_7370 164
272635.MYPU_1580 272635.MYPU_7740 366
272635.MYPU_1590 272635.MYPU_0070 211
272635.MYPU_1590 272635.MYPU_0080 217
272635.MYPU_1590 272635.MYPU_0090 290
272635.MYPU_1590 272635.MYPU_0150 252
272635.MYPU_1590 272635.MYPU_0450 156
272635.MYPU_1590 272635.MYPU_0510 912
272635.MYPU_1590 272635.MYPU_0860 327
272635.MYPU_1590 272635.MYPU_0880 249
272635.MYPU_1590 272635.MYPU_0960 392
272635.MYPU_1590 272635.MYPU_0970 248
272635.MYPU_1590 272635.MYPU_1130 472
272635.MYPU_1590 272635.MYPU_1320 178
272635.MYPU_1590 272635.MYPU_1420 266
272635.MYPU_1590 272635.MYPU_1470 232
272635.MYPU_1590 272635.MYPU_1520 242
272635.MYPU_1590 272635.MYPU_1530 242
272635.MYPU_1590 272635.MYPU_1540 260
272635.MYPU_1590 272635.MYPU_1550 404
272635.MYPU_1590 272635.MYPU_1560 746
272635.MYPU_1590 272635.MYPU_1570 603
272635.MYPU_1590 272635.MYPU_1580 864
272635.MYPU_1590 272635.MYPU_1600 865
272635.MYPU_1590 272635.MYPU_1610 876
272635.MYPU_1590 272635.MYPU_1620 882
272635.MYPU_1590 272635.MYPU_1630 922
272635.MYPU_1590 272635.MYPU_1680 213
272635.MYPU_1590 272635.MYPU_2040 194
272635.MYPU_1590 272635.MYPU_2330 207
272635.MYPU_1590 272635.MYPU_2430 264
272635.MYPU_1590 272635.MYPU_2470 491
272635.MYPU_1590 272635.MYPU_2520 398
272635.MYPU_1590 272635.MYPU_2570 275
272635.MYPU_1590 272635.MYPU_2580 154
272635.MYPU_1590 272635.MYPU_3070 185
272635.MYPU_1590 272635.MYPU_3100 392
272635.MYPU_1590 272635.MYPU_3140 421
272635.MYPU_1590 272635.MYPU_3200 169
272635.MYPU_1590 272635.MYPU_3270 195
272635.MYPU_1590 272635.MYPU_3320 192
272635.MYPU_1590 272635.MYPU_3350 252
272635.MYPU_1590 272635.MYPU_3520 156
272635.MYPU_1590 272635.MYPU_3730 232
272635.MYPU_1590 272635.MYPU_3760 192
272635.MYPU_1590 272635.MYPU_3780 472
272635.MYPU_1590 272635.MYPU_3790 417
272635.MYPU_1590 272635.MYPU_3800 520
272635.MYPU_1590 272635.MYPU_3950 247
272635.MYPU_1590 272635.MYPU_4080 267
272635.MYPU_1590 272635.MYPU_4140 176
272635.MYPU_1590 272635.MYPU_4150 189
272635.MYPU_1590 272635.MYPU_4200 165
272635.MYPU_1590 272635.MYPU_4510 319
272635.MYPU_1590 272635.MYPU_4530 386
272635.MYPU_1590 272635.MYPU_4540 272
272635.MYPU_1590 272635.MYPU_4560 224
272635.MYPU_1590 272635.MYPU_4660 238
272635.MYPU_1590 272635.MYPU_4750 195
272635.MYPU_1590 272635.MYPU_5000 157
272635.MYPU_1590 272635.MYPU_5040 170
272635.MYPU_1590 272635.MYPU_5140 156
272635.MYPU_1590 272635.MYPU_5150 272
272635.MYPU_1590 272635.MYPU_5160 268
272635.MYPU_1590 272635.MYPU_5180 253
272635.MYPU_1590 272635.MYPU_5320 289
272635.MYPU_1590 272635.MYPU_5330 153
272635.MYPU_1590 272635.MYPU_5420 300
272635.MYPU_1590 272635.MYPU_6090 154
272635.MYPU_1590 272635.MYPU_6100 831
272635.MYPU_1590 272635.MYPU_6210 392
272635.MYPU_1590 272635.MYPU_6300 472
272635.MYPU_1590 272635.MYPU_6390 153
272635.MYPU_1590 272635.MYPU_6560 156
272635.MYPU_1590 272635.MYPU_6570 392
272635.MYPU_1590 272635.MYPU_6580 392
272635.MYPU_1590 272635.MYPU_6590 183
272635.MYPU_1590 272635.MYPU_6650 156
272635.MYPU_1590 272635.MYPU_6830 159
272635.MYPU_1590 272635.MYPU_6840 217
272635.MYPU_1590 272635.MYPU_6870 220
272635.MYPU_1590 272635.MYPU_6880 247
272635.MYPU_1590 272635.MYPU_6980 252
272635.MYPU_1590 272635.MYPU_7100 392
272635.MYPU_1590 272635.MYPU_7140 158
272635.MYPU_1590 272635.MYPU_7200 239
272635.MYPU_1590 272635.MYPU_7330 270
272635.MYPU_1590 272635.MYPU_7430 164
272635.MYPU_1590 272635.MYPU_7530 212
272635.MYPU_1590 272635.MYPU_7590 252
272635.MYPU_1590 272635.MYPU_7680 252
272635.MYPU_1590 272635.MYPU_7820 392
272635.MYPU_1600 272635.MYPU_1520 242
272635.MYPU_1600 272635.MYPU_1530 242
272635.MYPU_1600 272635.MYPU_1540 260
272635.MYPU_1600 272635.MYPU_1550 404
272635.MYPU_1600 272635.MYPU_1560 515
272635.MYPU_1600 272635.MYPU_1570 603
272635.MYPU_1600 272635.MYPU_1580 864
272635.MYPU_1600 272635.MYPU_1590 865
272635.MYPU_1600 272635.MYPU_1610 865
272635.MYPU_1600 272635.MYPU_1620 865
272635.MYPU_1600 272635.MYPU_1630 865
272635.MYPU_1610 272635.MYPU_0020 201
272635.MYPU_1610 272635.MYPU_0090 201
272635.MYPU_1610 272635.MYPU_0220 202
272635.MYPU_1610 272635.MYPU_0340 307
272635.MYPU_1610 272635.MYPU_0450 222
272635.MYPU_1610 272635.MYPU_0970 536
272635.MYPU_1610 272635.MYPU_1170 375
272635.MYPU_1610 272635.MYPU_1280 240
272635.MYPU_1610 272635.MYPU_1300 156
272635.MYPU_1610 272635.MYPU_1520 242
272635.MYPU_1610 272635.MYPU_1530 252
272635.MYPU_1610 272635.MYPU_1540 260
272635.MYPU_1610 272635.MYPU_1550 799
272635.MYPU_1610 272635.MYPU_1560 515
272635.MYPU_1610 272635.MYPU_1570 603
272635.MYPU_1610 272635.MYPU_1580 864
272635.MYPU_1610 272635.MYPU_1590 876
272635.MYPU_1610 272635.MYPU_1600 865
272635.MYPU_1610 272635.MYPU_1620 941
272635.MYPU_1610 272635.MYPU_1630 936
272635.MYPU_1610 272635.MYPU_1690 252
272635.MYPU_1610 272635.MYPU_1820 203
272635.MYPU_1610 272635.MYPU_2000 247
272635.MYPU_1610 272635.MYPU_2190 205
272635.MYPU_1610 272635.MYPU_2200 329
272635.MYPU_1610 272635.MYPU_2220 158
272635.MYPU_1610 272635.MYPU_2260 238
272635.MYPU_1610 272635.MYPU_2430 235
272635.MYPU_1610 272635.MYPU_2530 176
272635.MYPU_1610 272635.MYPU_2580 352
272635.MYPU_1610 272635.MYPU_2640 397
272635.MYPU_1610 272635.MYPU_2950 224
272635.MYPU_1610 272635.MYPU_2980 459
272635.MYPU_1610 272635.MYPU_3040 322
272635.MYPU_1610 272635.MYPU_3100 344
272635.MYPU_1610 272635.MYPU_3140 274
272635.MYPU_1610 272635.MYPU_3240 307
272635.MYPU_1610 272635.MYPU_3270 156
272635.MYPU_1610 272635.MYPU_3280 274
272635.MYPU_1610 272635.MYPU_3370 164
272635.MYPU_1610 272635.MYPU_3390 334
272635.MYPU_1610 272635.MYPU_3420 279
272635.MYPU_1610 272635.MYPU_3520 274
272635.MYPU_1610 272635.MYPU_3580 262
272635.MYPU_1610 272635.MYPU_3590 945
272635.MYPU_1610 272635.MYPU_3800 274
272635.MYPU_1610 272635.MYPU_4610 192
[truncated: 1,779,313 more chars]
