# Supplementary material for: Network-based features enable prediction of essential genes across diverse organisms
Source: PLoS One. 2018 Dec 13;13(12):e0208722. doi: 10.1371/journal.pone.0208722 (PMC6292609; doi:10.1371/journal.pone.0208722)
Supplement: S1 Dataset — PPI Data of 27 organisms along with essential genes information. (ZIP) [file pone.0208722.s001.zip › S1/388919.ess]

388919.SSA_0001
388919.SSA_0002
388919.SSA_0006
388919.SSA_0010
388919.SSA_0013
388919.SSA_0020
388919.SSA_0063
388919.SSA_0100
388919.SSA_0106
388919.SSA_0107
388919.SSA_0108
388919.SSA_0109
388919.SSA_0110
388919.SSA_0111
388919.SSA_0112
388919.SSA_0113
388919.SSA_0114
388919.SSA_0116
388919.SSA_0117
388919.SSA_0119
388919.SSA_2391
388919.SSA_0120
388919.SSA_0122
388919.SSA_0123
388919.SSA_0124
388919.SSA_0127
388919.SSA_0128
388919.SSA_0129
388919.SSA_0131
388919.SSA_0132
388919.SSA_0133
388919.SSA_0174
388919.SSA_0176
388919.SSA_0177
388919.SSA_0197
388919.SSA_0198
388919.SSA_0199
388919.SSA_0200
388919.SSA_0225
388919.SSA_0226
388919.SSA_0289
388919.SSA_0302
388919.SSA_0312
388919.SSA_0333
388919.SSA_0334
388919.SSA_0335
388919.SSA_0336
388919.SSA_0337
388919.SSA_0338
388919.SSA_0437
388919.SSA_0438
388919.SSA_0440
388919.SSA_0543
388919.SSA_0547
388919.SSA_0548
388919.SSA_0569
388919.SSA_0570
388919.SSA_0571
388919.SSA_0575
388919.SSA_0625
388919.SSA_0652
388919.SSA_0653
388919.SSA_0656
388919.SSA_0661
388919.SSA_0683
388919.SSA_0688
388919.SSA_0691
388919.SSA_0692
388919.SSA_0713
388919.SSA_0720
388919.SSA_0756
388919.SSA_0768
388919.SSA_0770
388919.SSA_0771
388919.SSA_0782
388919.SSA_0783
388919.SSA_0784
388919.SSA_0785
388919.SSA_0786
388919.SSA_0787
388919.SSA_0788
388919.SSA_0789
388919.SSA_0800
388919.SSA_0801
388919.SSA_0804
388919.SSA_0807
388919.SSA_0824
388919.SSA_0825
388919.SSA_0846
388919.SSA_0847
388919.SSA_0848
388919.SSA_0859
388919.SSA_0862
388919.SSA_0869
388919.SSA_0870
388919.SSA_0871
388919.SSA_0878
388919.SSA_0886
388919.SSA_0912
388919.SSA_0914
388919.SSA_0936
388919.SSA_0941
388919.SSA_0943
388919.SSA_0944
388919.SSA_0997
388919.SSA_0999
388919.SSA_1047
388919.SSA_1062
388919.SSA_1086
388919.SSA_1091
388919.SSA_1092
388919.SSA_1094
388919.SSA_1104
388919.SSA_1105
388919.SSA_1152
388919.SSA_1167
388919.SSA_1184
388919.SSA_1189
388919.SSA_1209
388919.SSA_1213
388919.SSA_1220
388919.SSA_1223
388919.SSA_1226
388919.SSA_1232
388919.SSA_1233
388919.SSA_1265
388919.SSA_1302
388919.SSA_1310
388919.SSA_1419
388919.SSA_1430
388919.SSA_1452
388919.SSA_1484
388919.SSA_1491
388919.SSA_1495
388919.SSA_1498
388919.SSA_1500
388919.SSA_1520
388919.SSA_1522
388919.SSA_1529
388919.SSA_1555
388919.SSA_1557
388919.SSA_1565
388919.SSA_1571
388919.SSA_1604
388919.SSA_1606
388919.SSA_1619
388919.SSA_1620
388919.SSA_1622
388919.SSA_1623
388919.SSA_1642
388919.SSA_1703
388919.SSA_1721
388919.SSA_1722
388919.SSA_1738
388919.SSA_1739
388919.SSA_1748
388919.SSA_1784
388919.SSA_1800
388919.SSA_1803
388919.SSA_1805
388919.SSA_1806
388919.SSA_1811
388919.SSA_1819
388919.SSA_1848
388919.SSA_1851
388919.SSA_1863
388919.SSA_1864
388919.SSA_1865
388919.SSA_1870
388919.SSA_1871
388919.SSA_1872
388919.SSA_1879
388919.SSA_1880
388919.SSA_1903
388919.SSA_1925
388919.SSA_1930
388919.SSA_1931
388919.SSA_1932
388919.SSA_1933
388919.SSA_1934
388919.SSA_1935
388919.SSA_1936
388919.SSA_1937
388919.SSA_1938
388919.SSA_1939
388919.SSA_1940
388919.SSA_1992
388919.SSA_2005
388919.SSA_2007
388919.SSA_2034
388919.SSA_2044
388919.SSA_2061
388919.SSA_2066
388919.SSA_2069
388919.SSA_2072
388919.SSA_2073
388919.SSA_2107
388919.SSA_2108
388919.SSA_2109
388919.SSA_2110
388919.SSA_2111
388919.SSA_2136
388919.SSA_2140
388919.SSA_2144
388919.SSA_2169
388919.SSA_2183
388919.SSA_2202
388919.SSA_2203
388919.SSA_2208
388919.SSA_2240
388919.SSA_2262
388919.SSA_2263
388919.SSA_2284
388919.SSA_2350
388919.SSA_2356
388919.SSA_2360
388919.SSA_2368
388919.SSA_2375
