# Supplementary material for: Network-based features enable prediction of essential genes across diverse organisms
Source: PLoS One. 2018 Dec 13;13(12):e0208722. doi: 10.1371/journal.pone.0208722 (PMC6292609; doi:10.1371/journal.pone.0208722)
Supplement: S1 Dataset — PPI Data of 27 organisms along with essential genes information. (ZIP) [file pone.0208722.s001.zip › S1/272560.ppi.txt]

272560.BPSL0001 272560.BPSL0002 955
272560.BPSL0001 272560.BPSL0003 408
272560.BPSL0001 272560.BPSL0004 286
272560.BPSL0001 272560.BPSL0010 258
272560.BPSL0001 272560.BPSL0076 231
272560.BPSL0001 272560.BPSL0118 200
272560.BPSL0001 272560.BPSL0125 171
272560.BPSL0001 272560.BPSL0127 196
272560.BPSL0001 272560.BPSL0128 198
272560.BPSL0001 272560.BPSL0209 155
272560.BPSL0001 272560.BPSL0220 170
272560.BPSL0001 272560.BPSL0243 340
272560.BPSL0001 272560.BPSL0245 218
272560.BPSL0001 272560.BPSL0315 268
272560.BPSL0001 272560.BPSL0318 159
272560.BPSL0001 272560.BPSL0322 179
272560.BPSL0001 272560.BPSL0329 155
272560.BPSL0001 272560.BPSL0380 222
272560.BPSL0001 272560.BPSL0388 167
272560.BPSL0001 272560.BPSL0389 192
272560.BPSL0001 272560.BPSL0392 323
272560.BPSL0001 272560.BPSL0394 201
272560.BPSL0001 272560.BPSL0407 202
272560.BPSL0001 272560.BPSL0416 211
272560.BPSL0001 272560.BPSL0426 273
272560.BPSL0001 272560.BPSL0427 160
272560.BPSL0001 272560.BPSL0429 216
272560.BPSL0001 272560.BPSL0436 277
272560.BPSL0001 272560.BPSL0437 477
272560.BPSL0001 272560.BPSL0449 424
272560.BPSL0001 272560.BPSL0453 176
272560.BPSL0001 272560.BPSL0457 219
272560.BPSL0001 272560.BPSL0458a 249
272560.BPSL0001 272560.BPSL0460 190
272560.BPSL0001 272560.BPSL0472 170
272560.BPSL0001 272560.BPSL0528 327
272560.BPSL0001 272560.BPSL0574 194
272560.BPSL0001 272560.BPSL0591 150
272560.BPSL0001 272560.BPSL0612 158
272560.BPSL0001 272560.BPSL0626 203
272560.BPSL0001 272560.BPSL0643 161
272560.BPSL0001 272560.BPSL0644 220
272560.BPSL0001 272560.BPSL0653 152
272560.BPSL0001 272560.BPSL0687 220
272560.BPSL0001 272560.BPSL0688 171
272560.BPSL0001 272560.BPSL0692 211
272560.BPSL0001 272560.BPSL0698 285
272560.BPSL0001 272560.BPSL0724 211
272560.BPSL0001 272560.BPSL0764 186
272560.BPSL0001 272560.BPSL0765 155
272560.BPSL0001 272560.BPSL0766 155
272560.BPSL0001 272560.BPSL0788 397
272560.BPSL0001 272560.BPSL0792 165
272560.BPSL0001 272560.BPSL0794 157
272560.BPSL0001 272560.BPSL0795 185
272560.BPSL0001 272560.BPSL0870 269
272560.BPSL0001 272560.BPSL0880 184
272560.BPSL0001 272560.BPSL0944 196
272560.BPSL0001 272560.BPSL0962 152
272560.BPSL0001 272560.BPSL0968 360
272560.BPSL0001 272560.BPSL0974 271
272560.BPSL0001 272560.BPSL0983 168
272560.BPSL0001 272560.BPSL0993 258
272560.BPSL0001 272560.BPSL0994 236
272560.BPSL0001 272560.BPSL0995 200
272560.BPSL0001 272560.BPSL1001 278
272560.BPSL0001 272560.BPSL1013 300
272560.BPSL0001 272560.BPSL1020 180
272560.BPSL0001 272560.BPSL1029 157
272560.BPSL0001 272560.BPSL1085 191
272560.BPSL0001 272560.BPSL1087 253
272560.BPSL0001 272560.BPSL1180 254
272560.BPSL0001 272560.BPSL1194 579
272560.BPSL0001 272560.BPSL1204 203
272560.BPSL0001 272560.BPSL1208 158
272560.BPSL0001 272560.BPSL1233 176
272560.BPSL0001 272560.BPSL1304 176
272560.BPSL0001 272560.BPSL1324 171
272560.BPSL0001 272560.BPSL1378 166
272560.BPSL0001 272560.BPSL1410 197
272560.BPSL0001 272560.BPSL1420 151
272560.BPSL0001 272560.BPSL1431 151
272560.BPSL0001 272560.BPSL1466 181
272560.BPSL0001 272560.BPSL1467 174
272560.BPSL0001 272560.BPSL1492 230
272560.BPSL0001 272560.BPSL1508 200
272560.BPSL0001 272560.BPSL1534 164
272560.BPSL0001 272560.BPSL1537 170
272560.BPSL0001 272560.BPSL1538 167
272560.BPSL0001 272560.BPSL1578 212
272560.BPSL0001 272560.BPSL1591 155
272560.BPSL0001 272560.BPSL1727 197
272560.BPSL0001 272560.BPSL1751 161
272560.BPSL0001 272560.BPSL1754 165
272560.BPSL0001 272560.BPSL1768 184
272560.BPSL0001 272560.BPSL1782 167
272560.BPSL0001 272560.BPSL1826 264
272560.BPSL0001 272560.BPSL1827 161
272560.BPSL0001 272560.BPSL1860 171
272560.BPSL0001 272560.BPSL1917 153
272560.BPSL0001 272560.BPSL1966 172
272560.BPSL0001 272560.BPSL2034 219
272560.BPSL0001 272560.BPSL2139 437
272560.BPSL0001 272560.BPSL2146 301
272560.BPSL0001 272560.BPSL2161 199
272560.BPSL0001 272560.BPSL2162 172
272560.BPSL0001 272560.BPSL2179 174
272560.BPSL0001 272560.BPSL2190 167
272560.BPSL0001 272560.BPSL2205 205
272560.BPSL0001 272560.BPSL2255 282
272560.BPSL0001 272560.BPSL2264 240
272560.BPSL0001 272560.BPSL2282 186
272560.BPSL0001 272560.BPSL2321 247
272560.BPSL0001 272560.BPSL2337 234
272560.BPSL0001 272560.BPSL2350 242
272560.BPSL0001 272560.BPSL2386 158
272560.BPSL0001 272560.BPSL2388 163
272560.BPSL0001 272560.BPSL2389 170
272560.BPSL0001 272560.BPSL2395 310
272560.BPSL0001 272560.BPSL2404 161
272560.BPSL0001 272560.BPSL2417 177
272560.BPSL0001 272560.BPSL2421 170
272560.BPSL0001 272560.BPSL2423 197
272560.BPSL0001 272560.BPSL2432 213
272560.BPSL0001 272560.BPSL2483 181
272560.BPSL0001 272560.BPSL2485 291
272560.BPSL0001 272560.BPSL2492 158
272560.BPSL0001 272560.BPSL2513 284
272560.BPSL0001 272560.BPSL2535 635
272560.BPSL0001 272560.BPSL2543 159
272560.BPSL0001 272560.BPSL2595 185
272560.BPSL0001 272560.BPSL2630 241
272560.BPSL0001 272560.BPSL2647 191
272560.BPSL0001 272560.BPSL2671 159
272560.BPSL0001 272560.BPSL2673 250
272560.BPSL0001 272560.BPSL2698 191
272560.BPSL0001 272560.BPSL2717 284
272560.BPSL0001 272560.BPSL2729 168
272560.BPSL0001 272560.BPSL2749 189
272560.BPSL0001 272560.BPSL2766 151
272560.BPSL0001 272560.BPSL2809 153
272560.BPSL0001 272560.BPSL2811 332
272560.BPSL0001 272560.BPSL2816 171
272560.BPSL0001 272560.BPSL2825 179
272560.BPSL0001 272560.BPSL2881 464
272560.BPSL0001 272560.BPSL2906 252
272560.BPSL0001 272560.BPSL2913 297
272560.BPSL0001 272560.BPSL2915 188
272560.BPSL0001 272560.BPSL2919 191
272560.BPSL0001 272560.BPSL2956 216
272560.BPSL0001 272560.BPSL2960 496
272560.BPSL0001 272560.BPSL2961 385
272560.BPSL0001 272560.BPSL2962 465
272560.BPSL0001 272560.BPSL2986 156
272560.BPSL0001 272560.BPSL3000 201
272560.BPSL0001 272560.BPSL3047 303
272560.BPSL0001 272560.BPSL3048 218
272560.BPSL0001 272560.BPSL3050 179
272560.BPSL0001 272560.BPSL3065 188
272560.BPSL0001 272560.BPSL3143 241
272560.BPSL0001 272560.BPSL3165 150
272560.BPSL0001 272560.BPSL3177 262
272560.BPSL0001 272560.BPSL3199 174
272560.BPSL0001 272560.BPSL3242 160
272560.BPSL0001 272560.BPSL3253 195
272560.BPSL0001 272560.BPSL3271 380
272560.BPSL0001 272560.BPSL3274 181
272560.BPSL0001 272560.BPSL3284 161
272560.BPSL0001 272560.BPSL3354 170
272560.BPSL0001 272560.BPSL3388 161
272560.BPSL0001 272560.BPSL3389 227
272560.BPSL0001 272560.BPSL3390 221
272560.BPSL0001 272560.BPSL3418 166
272560.BPSL0001 272560.BPSL3428 312
272560.BPSL0001 272560.BPSL3429 256
272560.BPSL0001 272560.BPSL3431 452
272560.BPSL0001 272560.BPSS0012 163
272560.BPSL0001 272560.BPSS0019 156
272560.BPSL0001 272560.BPSS0062 252
272560.BPSL0001 272560.BPSS0148 306
272560.BPSL0001 272560.BPSS0232 186
272560.BPSL0001 272560.BPSS0271 306
272560.BPSL0001 272560.BPSS0363 186
272560.BPSL0001 272560.BPSS0373 150
272560.BPSL0001 272560.BPSS0470 234
272560.BPSL0001 272560.BPSS0476 191
272560.BPSL0001 272560.BPSS0496 168
272560.BPSL0001 272560.BPSS0544 203
272560.BPSL0001 272560.BPSS0545 163
272560.BPSL0001 272560.BPSS0615 301
272560.BPSL0001 272560.BPSS0620 151
272560.BPSL0001 272560.BPSS0622 171
272560.BPSL0001 272560.BPSS0669 278
272560.BPSL0001 272560.BPSS0671 345
272560.BPSL0001 272560.BPSS0707 180
272560.BPSL0001 272560.BPSS0710 191
272560.BPSL0001 272560.BPSS0711 157
272560.BPSL0001 272560.BPSS0723 269
272560.BPSL0001 272560.BPSS0724 257
272560.BPSL0001 272560.BPSS0731 159
272560.BPSL0001 272560.BPSS0783 151
272560.BPSL0001 272560.BPSS0802 161
272560.BPSL0001 272560.BPSS0812 424
272560.BPSL0001 272560.BPSS0821 220
272560.BPSL0001 272560.BPSS0826 152
272560.BPSL0001 272560.BPSS0840 243
272560.BPSL0001 272560.BPSS0993 179
272560.BPSL0001 272560.BPSS1162 172
272560.BPSL0001 272560.BPSS1222 162
272560.BPSL0001 272560.BPSS1288 211
272560.BPSL0001 272560.BPSS1299 152
272560.BPSL0001 272560.BPSS1304 184
272560.BPSL0001 272560.BPSS1307 166
272560.BPSL0001 272560.BPSS1330 219
272560.BPSL0001 272560.BPSS1375 226
272560.BPSL0001 272560.BPSS1491 170
272560.BPSL0001 272560.BPSS1524 155
272560.BPSL0001 272560.BPSS1571 256
272560.BPSL0001 272560.BPSS1636 211
272560.BPSL0001 272560.BPSS1643 200
272560.BPSL0001 272560.BPSS1702 184
272560.BPSL0001 272560.BPSS1716 191
272560.BPSL0001 272560.BPSS1765 274
272560.BPSL0001 272560.BPSS1777 156
272560.BPSL0001 272560.BPSS1798 264
272560.BPSL0001 272560.BPSS1806 151
272560.BPSL0001 272560.BPSS1848 169
272560.BPSL0001 272560.BPSS1866 191
272560.BPSL0001 272560.BPSS1881 193
272560.BPSL0001 272560.BPSS1888 173
272560.BPSL0001 272560.BPSS2087 345
272560.BPSL0001 272560.BPSS2160 157
272560.BPSL0001 272560.BPSS2212 151
272560.BPSL0001 272560.BPSS2214 179
272560.BPSL0001 272560.BPSS2235 243
272560.BPSL0001 272560.BPSS2238 216
272560.BPSL0001 272560.BPSS2244 192
272560.BPSL0001 272560.BPSS2249 197
272560.BPSL0001 272560.BPSS2256 194
272560.BPSL0002 272560.BPSL0001 955
272560.BPSL0002 272560.BPSL0003 421
272560.BPSL0002 272560.BPSL0004 286
272560.BPSL0002 272560.BPSL0010 471
272560.BPSL0002 272560.BPSL0014 155
272560.BPSL0002 272560.BPSL0015 254
272560.BPSL0002 272560.BPSL0018 169
272560.BPSL0002 272560.BPSL0126 206
272560.BPSL0002 272560.BPSL0208 208
272560.BPSL0002 272560.BPSL0216 170
272560.BPSL0002 272560.BPSL0261 187
272560.BPSL0002 272560.BPSL0266 233
272560.BPSL0002 272560.BPSL0384 173
272560.BPSL0002 272560.BPSL0391 208
272560.BPSL0002 272560.BPSL0392 281
272560.BPSL0002 272560.BPSL0405 189
272560.BPSL0002 272560.BPSL0406 153
272560.BPSL0002 272560.BPSL0410 322
272560.BPSL0002 272560.BPSL0412 170
272560.BPSL0002 272560.BPSL0458a 668
272560.BPSL0002 272560.BPSL0459 159
272560.BPSL0002 272560.BPSL0505 153
272560.BPSL0002 272560.BPSL0506 155
272560.BPSL0002 272560.BPSL0565 265
272560.BPSL0002 272560.BPSL0566 370
272560.BPSL0002 272560.BPSL0591 413
272560.BPSL0002 272560.BPSL0673 165
272560.BPSL0002 272560.BPSL0687 220
272560.BPSL0002 272560.BPSL0688 171
272560.BPSL0002 272560.BPSL0690 156
272560.BPSL0002 272560.BPSL0702 178
272560.BPSL0002 272560.BPSL0783 287
272560.BPSL0002 272560.BPSL0788 285
272560.BPSL0002 272560.BPSL0791 197
272560.BPSL0002 272560.BPSL0792 525
272560.BPSL0002 272560.BPSL0807 153
272560.BPSL0002 272560.BPSL0844 170
272560.BPSL0002 272560.BPSL0861 192
272560.BPSL0002 272560.BPSL0898a 172
272560.BPSL0002 272560.BPSL0910 166
272560.BPSL0002 272560.BPSL0993 171
272560.BPSL0002 272560.BPSL1016 280
272560.BPSL0002 272560.BPSL1050 161
272560.BPSL0002 272560.BPSL1087 253
272560.BPSL0002 272560.BPSL1099 196
272560.BPSL0002 272560.BPSL1193 174
272560.BPSL0002 272560.BPSL1194 519
272560.BPSL0002 272560.BPSL1204 159
272560.BPSL0002 272560.BPSL1243 218
272560.BPSL0002 272560.BPSL1246 164
272560.BPSL0002 272560.BPSL1354 465
272560.BPSL0002 272560.BPSL1431 151
272560.BPSL0002 272560.BPSL1467 176
272560.BPSL0002 272560.BPSL1492 230
272560.BPSL0002 272560.BPSL1526 159
272560.BPSL0002 272560.BPSL1541 216
272560.BPSL0002 272560.BPSL1581 182
272560.BPSL0002 272560.BPSL1664 167
272560.BPSL0002 272560.BPSL1727 152
272560.BPSL0002 272560.BPSL1751 161
272560.BPSL0002 272560.BPSL1755 198
272560.BPSL0002 272560.BPSL1833 160
272560.BPSL0002 272560.BPSL1881 188
272560.BPSL0002 272560.BPSL2106 152
272560.BPSL0002 272560.BPSL2128 206
272560.BPSL0002 272560.BPSL2207 174
272560.BPSL0002 272560.BPSL2238 241
272560.BPSL0002 272560.BPSL2253 431
272560.BPSL0002 272560.BPSL2264 237
272560.BPSL0002 272560.BPSL2319 197
272560.BPSL0002 272560.BPSL2337 238
272560.BPSL0002 272560.BPSL2341 166
272560.BPSL0002 272560.BPSL2377 167
272560.BPSL0002 272560.BPSL2404 161
272560.BPSL0002 272560.BPSL2421 171
272560.BPSL0002 272560.BPSL2423 191
272560.BPSL0002 272560.BPSL2465 187
272560.BPSL0002 272560.BPSL2471 206
272560.BPSL0002 272560.BPSL2513 206
272560.BPSL0002 272560.BPSL2520 313
272560.BPSL0002 272560.BPSL2535 689
272560.BPSL0002 272560.BPSL2553 184
272560.BPSL0002 272560.BPSL2562 381
272560.BPSL0002 272560.BPSL2594 168
272560.BPSL0002 272560.BPSL2595 357
272560.BPSL0002 272560.BPSL2613 186
272560.BPSL0002 272560.BPSL2647 162
272560.BPSL0002 272560.BPSL2661 161
272560.BPSL0002 272560.BPSL2667 202
272560.BPSL0002 272560.BPSL2705 156
272560.BPSL0002 272560.BPSL2826 192
272560.BPSL0002 272560.BPSL2881 527
272560.BPSL0002 272560.BPSL2925 158
272560.BPSL0002 272560.BPSL2943 482
272560.BPSL0002 272560.BPSL2958 158
272560.BPSL0002 272560.BPSL2960 496
272560.BPSL0002 272560.BPSL2961 385
272560.BPSL0002 272560.BPSL2962 465
272560.BPSL0002 272560.BPSL2967 187
272560.BPSL0002 272560.BPSL3011 155
272560.BPSL0002 272560.BPSL3032 353
272560.BPSL0002 272560.BPSL3036 176
272560.BPSL0002 272560.BPSL3047 305
272560.BPSL0002 272560.BPSL3048 218
272560.BPSL0002 272560.BPSL3078 186
272560.BPSL0002 272560.BPSL3095 171
272560.BPSL0002 272560.BPSL3130 166
272560.BPSL0002 272560.BPSL3199 159
272560.BPSL0002 272560.BPSL3209 245
272560.BPSL0002 272560.BPSL3235 151
272560.BPSL0002 272560.BPSL3246 161
272560.BPSL0002 272560.BPSL3284 161
272560.BPSL0002 272560.BPSL3316 168
272560.BPSL0002 272560.BPSL3388 161
272560.BPSL0002 272560.BPSL3389 228
272560.BPSL0002 272560.BPSL3390 221
272560.BPSL0002 272560.BPSL3399 168
272560.BPSL0002 272560.BPSL3404 178
272560.BPSL0002 272560.BPSL3421 154
272560.BPSL0002 272560.BPSL3428 295
272560.BPSL0002 272560.BPSL3429 256
272560.BPSL0002 272560.BPSL3431 448
272560.BPSL0002 272560.BPSS0227 162
272560.BPSL0002 272560.BPSS0252 160
272560.BPSL0002 272560.BPSS0255 191
272560.BPSL0002 272560.BPSS0277 154
272560.BPSL0002 272560.BPSS0294 154
272560.BPSL0002 272560.BPSS0298 154
272560.BPSL0002 272560.BPSS0463 165
272560.BPSL0002 272560.BPSS0598 158
272560.BPSL0002 272560.BPSS0652 155
272560.BPSL0002 272560.BPSS0672 232
272560.BPSL0002 272560.BPSS0700 174
272560.BPSL0002 272560.BPSS0705 159
272560.BPSL0002 272560.BPSS0766 172
272560.BPSL0002 272560.BPSS0802 161
272560.BPSL0002 272560.BPSS0879 197
272560.BPSL0002 272560.BPSS1023 259
272560.BPSL0002 272560.BPSS1105 159
272560.BPSL0002 272560.BPSS1148 228
272560.BPSL0002 272560.BPSS1162 171
272560.BPSL0002 272560.BPSS1168 175
272560.BPSL0002 272560.BPSS1222 530
272560.BPSL0002 272560.BPSS1269 181
272560.BPSL0002 272560.BPSS1317 155
272560.BPSL0002 272560.BPSS1334 155
272560.BPSL0002 272560.BPSS1343 163
272560.BPSL0002 272560.BPSS1449 172
272560.BPSL0002 272560.BPSS1510 158
272560.BPSL0002 272560.BPSS1571 256
272560.BPSL0002 272560.BPSS1626 163
272560.BPSL0002 272560.BPSS1652 156
272560.BPSL0002 272560.BPSS1695 165
272560.BPSL0002 272560.BPSS1720 196
272560.BPSL0002 272560.BPSS1759 173
272560.BPSL0002 272560.BPSS1866 181
272560.BPSL0002 272560.BPSS1873 163
272560.BPSL0002 272560.BPSS1882 150
272560.BPSL0002 272560.BPSS1925 153
272560.BPSL0002 272560.BPSS1942 366
272560.BPSL0002 272560.BPSS2044 180
272560.BPSL0002 272560.BPSS2087 171
272560.BPSL0002 272560.BPSS2142 159
272560.BPSL0002 272560.BPSS2180 160
272560.BPSL0002 272560.BPSS2192 178
272560.BPSL0002 272560.BPSS2202 165
272560.BPSL0002 272560.BPSS2209 352
272560.BPSL0002 272560.BPSS2231 161
272560.BPSL0002 272560.BPSS2249 191
272560.BPSL0002 272560.BPSS2260 160
272560.BPSL0002 272560.BPSS2261 223
272560.BPSL0002 272560.BPSS2274 150
272560.BPSL0002 272560.BPSS2286 211
272560.BPSL0002 272560.BPSS2338 166
272560.BPSL0003 272560.BPSL0001 408
272560.BPSL0003 272560.BPSL0002 421
272560.BPSL0003 272560.BPSL0004 401
272560.BPSL0003 272560.BPSL0013 179
272560.BPSL0003 272560.BPSL0014 162
272560.BPSL0003 272560.BPSL0015 204
272560.BPSL0003 272560.BPSL0044 172
272560.BPSL0003 272560.BPSL0075a 283
272560.BPSL0003 272560.BPSL0077 283
272560.BPSL0003 272560.BPSL0078 288
272560.BPSL0003 272560.BPSL0080 767
272560.BPSL0003 272560.BPSL0182 164
272560.BPSL0003 272560.BPSL0203 154
272560.BPSL0003 272560.BPSL0211 260
272560.BPSL0003 272560.BPSL0220 256
272560.BPSL0003 272560.BPSL0263 172
272560.BPSL0003 272560.BPSL0268 161
272560.BPSL0003 272560.BPSL0278 203
272560.BPSL0003 272560.BPSL0289 179
272560.BPSL0003 272560.BPSL0313 292
272560.BPSL0003 272560.BPSL0328 284
272560.BPSL0003 272560.BPSL0336 167
272560.BPSL0003 272560.BPSL0337 174
272560.BPSL0003 272560.BPSL0357 180
272560.BPSL0003 272560.BPSL0358 177
272560.BPSL0003 272560.BPSL0370 318
272560.BPSL0003 272560.BPSL0373 447
272560.BPSL0003 272560.BPSL0380 164
272560.BPSL0003 272560.BPSL0381 177
272560.BPSL0003 272560.BPSL0390 177
272560.BPSL0003 272560.BPSL0391 160
272560.BPSL0003 272560.BPSL0394 191
272560.BPSL0003 272560.BPSL0441 196
272560.BPSL0003 272560.BPSL0449 152
272560.BPSL0003 272560.BPSL0451 168
272560.BPSL0003 272560.BPSL0464 155
272560.BPSL0003 272560.BPSL0505 470
272560.BPSL0003 272560.BPSL0525 417
272560.BPSL0003 272560.BPSL0535 205
272560.BPSL0003 272560.BPSL0635 334
272560.BPSL0003 272560.BPSL0636 230
272560.BPSL0003 272560.BPSL0637 184
272560.BPSL0003 272560.BPSL0638 180
272560.BPSL0003 272560.BPSL0659 152
272560.BPSL0003 272560.BPSL0669 176
272560.BPSL0003 272560.BPSL0682 220
272560.BPSL0003 272560.BPSL0683 234
272560.BPSL0003 272560.BPSL0684 234
272560.BPSL0003 272560.BPSL0706 188
272560.BPSL0003 272560.BPSL0717 175
272560.BPSL0003 272560.BPSL0795 163
272560.BPSL0003 272560.BPSL0823 152
272560.BPSL0003 272560.BPSL0824 192
272560.BPSL0003 272560.BPSL0859 441
272560.BPSL0003 272560.BPSL0861 171
272560.BPSL0003 272560.BPSL0870 418
272560.BPSL0003 272560.BPSL0887 310
272560.BPSL0003 272560.BPSL0897 178
272560.BPSL0003 272560.BPSL0905 160
272560.BPSL0003 272560.BPSL0906 272
272560.BPSL0003 272560.BPSL0908 174
272560.BPSL0003 272560.BPSL0956 194
272560.BPSL0003 272560.BPSL0957 218
272560.BPSL0003 272560.BPSL0959 172
272560.BPSL0003 272560.BPSL0960 197
272560.BPSL0003 272560.BPSL0966 214
272560.BPSL0003 272560.BPSL0972 368
272560.BPSL0003 272560.BPSL0974 206
272560.BPSL0003 272560.BPSL0977 150
272560.BPSL0003 272560.BPSL0998 382
272560.BPSL0003 272560.BPSL1000 516
272560.BPSL0003 272560.BPSL1081 151
272560.BPSL0003 272560.BPSL1089 189
272560.BPSL0003 272560.BPSL1095 184
272560.BPSL0003 272560.BPSL1101 252
272560.BPSL0003 272560.BPSL1109 179
272560.BPSL0003 272560.BPSL1119 161
272560.BPSL0003 272560.BPSL1136 157
272560.BPSL0003 272560.BPSL1164 307
272560.BPSL0003 272560.BPSL1189 174
272560.BPSL0003 272560.BPSL1190 221
272560.BPSL0003 272560.BPSL1202 169
272560.BPSL0003 272560.BPSL1225 204
272560.BPSL0003 272560.BPSL1244 373
272560.BPSL0003 272560.BPSL1265 151
272560.BPSL0003 272560.BPSL1281 234
272560.BPSL0003 272560.BPSL1286 189
272560.BPSL0003 272560.BPSL1287 192
272560.BPSL0003 272560.BPSL1290 214
272560.BPSL0003 272560.BPSL1319 194
272560.BPSL0003 272560.BPSL1324 444
272560.BPSL0003 272560.BPSL1343 153
272560.BPSL0003 272560.BPSL1367 471
272560.BPSL0003 272560.BPSL1402 400
272560.BPSL0003 272560.BPSL1403 285
272560.BPSL0003 272560.BPSL1404 224
272560.BPSL0003 272560.BPSL1405 221
272560.BPSL0003 272560.BPSL1415 170
272560.BPSL0003 272560.BPSL1420 453
272560.BPSL0003 272560.BPSL1435 238
272560.BPSL0003 272560.BPSL1449 156
272560.BPSL0003 272560.BPSL1465 190
272560.BPSL0003 272560.BPSL1478 159
272560.BPSL0003 272560.BPSL1481 207
272560.BPSL0003 272560.BPSL1484 173
272560.BPSL0003 272560.BPSL1500 154
272560.BPSL0003 272560.BPSL1506 227
272560.BPSL0003 272560.BPSL1508 164
272560.BPSL0003 272560.BPSL1514 340
272560.BPSL0003 272560.BPSL1516 232
272560.BPSL0003 272560.BPSL1518 205
272560.BPSL0003 272560.BPSL1532 239
272560.BPSL0003 272560.BPSL1538 303
272560.BPSL0003 272560.BPSL1542 254
272560.BPSL0003 272560.BPSL1551 369
272560.BPSL0003 272560.BPSL1559 180
272560.BPSL0003 272560.BPSL1600 178
272560.BPSL0003 272560.BPSL1609 277
272560.BPSL0003 272560.BPSL1784 150
272560.BPSL0003 272560.BPSL1839 379
272560.BPSL0003 272560.BPSL1852 236
272560.BPSL0003 272560.BPSL1855 150
272560.BPSL0003 272560.BPSL1856 171
272560.BPSL0003 272560.BPSL1858 171
272560.BPSL0003 272560.BPSL1873 208
272560.BPSL0003 272560.BPSL1885A 194
272560.BPSL0003 272560.BPSL1909 312
272560.BPSL0003 272560.BPSL1945 184
272560.BPSL0003 272560.BPSL1946 368
272560.BPSL0003 272560.BPSL2035 201
272560.BPSL0003 272560.BPSL2112 209
272560.BPSL0003 272560.BPSL2123 178
272560.BPSL0003 272560.BPSL2135 255
272560.BPSL0003 272560.BPSL2145 154
272560.BPSL0003 272560.BPSL2157 389
272560.BPSL0003 272560.BPSL2160 416
272560.BPSL0003 272560.BPSL2161 168
272560.BPSL0003 272560.BPSL2164 328
272560.BPSL0003 272560.BPSL2166 156
272560.BPSL0003 272560.BPSL2181 153
272560.BPSL0003 272560.BPSL2199 190
272560.BPSL0003 272560.BPSL2217 172
272560.BPSL0003 272560.BPSL2219 178
272560.BPSL0003 272560.BPSL2231 189
272560.BPSL0003 272560.BPSL2238 166
272560.BPSL0003 272560.BPSL2240 312
272560.BPSL0003 272560.BPSL2245 188
272560.BPSL0003 272560.BPSL2246 188
272560.BPSL0003 272560.BPSL2250 196
272560.BPSL0003 272560.BPSL2255 226
272560.BPSL0003 272560.BPSL2263 229
272560.BPSL0003 272560.BPSL2274 178
272560.BPSL0003 272560.BPSL2279 176
272560.BPSL0003 272560.BPSL2281 441
272560.BPSL0003 272560.BPSL2289 263
272560.BPSL0003 272560.BPSL2313 266
272560.BPSL0003 272560.BPSL2322 195
272560.BPSL0003 272560.BPSL2326 529
272560.BPSL0003 272560.BPSL2328 223
272560.BPSL0003 272560.BPSL2329 223
272560.BPSL0003 272560.BPSL2330 221
272560.BPSL0003 272560.BPSL2349 150
272560.BPSL0003 272560.BPSL2363 369
272560.BPSL0003 272560.BPSL2366 208
272560.BPSL0003 272560.BPSL2389 150
272560.BPSL0003 272560.BPSL2390 153
272560.BPSL0003 272560.BPSL2405 170
272560.BPSL0003 272560.BPSL2414 195
272560.BPSL0003 272560.BPSL2419 171
272560.BPSL0003 272560.BPSL2420 200
272560.BPSL0003 272560.BPSL2421 220
272560.BPSL0003 272560.BPSL2422 254
272560.BPSL0003 272560.BPSL2438 433
272560.BPSL0003 272560.BPSL2443 271
272560.BPSL0003 272560.BPSL2448 208
272560.BPSL0003 272560.BPSL2479 321
272560.BPSL0003 272560.BPSL2483 241
272560.BPSL0003 272560.BPSL2490 420
272560.BPSL0003 272560.BPSL2497 170
272560.BPSL0003 272560.BPSL2502 171
272560.BPSL0003 272560.BPSL2503 171
272560.BPSL0003 272560.BPSL2513 340
272560.BPSL0003 272560.BPSL2517 234
272560.BPSL0003 272560.BPSL2561 368
272560.BPSL0003 272560.BPSL2562 344
272560.BPSL0003 272560.BPSL2566 175
272560.BPSL0003 272560.BPSL2589 172
272560.BPSL0003 272560.BPSL2600 222
272560.BPSL0003 272560.BPSL2607 179
272560.BPSL0003 272560.BPSL2613 452
272560.BPSL0003 272560.BPSL2624 195
272560.BPSL0003 272560.BPSL2631 263
272560.BPSL0003 272560.BPSL2636 355
272560.BPSL0003 272560.BPSL2641 161
272560.BPSL0003 272560.BPSL2642 727
272560.BPSL0003 272560.BPSL2646 270
272560.BPSL0003 272560.BPSL2660 166
272560.BPSL0003 272560.BPSL2661 222
272560.BPSL0003 272560.BPSL2678 162
272560.BPSL0003 272560.BPSL2696 153
272560.BPSL0003 272560.BPSL2714 180
272560.BPSL0003 272560.BPSL2738 177
272560.BPSL0003 272560.BPSL2778 221
272560.BPSL0003 272560.BPSL2825 155
272560.BPSL0003 272560.BPSL2836 215
272560.BPSL0003 272560.BPSL2850 171
272560.BPSL0003 272560.BPSL2863 154
272560.BPSL0003 272560.BPSL2866 246
272560.BPSL0003 272560.BPSL2882 154
272560.BPSL0003 272560.BPSL2889 354
272560.BPSL0003 272560.BPSL2899 154
272560.BPSL0003 272560.BPSL2904 436
272560.BPSL0003 272560.BPSL2905 417
272560.BPSL0003 272560.BPSL2960 498
272560.BPSL0003 272560.BPSL2965 153
272560.BPSL0003 272560.BPSL2985 230
272560.BPSL0003 272560.BPSL2989 153
272560.BPSL0003 272560.BPSL2993 214
272560.BPSL0003 272560.BPSL3054 545
272560.BPSL0003 272560.BPSL3124 351
272560.BPSL0003 272560.BPSL3130 360
272560.BPSL0003 272560.BPSL3143 318
272560.BPSL0003 272560.BPSL3144 277
272560.BPSL0003 272560.BPSL3147 318
272560.BPSL0003 272560.BPSL3151 188
272560.BPSL0003 272560.BPSL3152 307
272560.BPSL0003 272560.BPSL3154 258
272560.BPSL0003 272560.BPSL3184 234
272560.BPSL0003 272560.BPSL3227 154
272560.BPSL0003 272560.BPSL3278 320
272560.BPSL0003 272560.BPSL3285 436
272560.BPSL0003 272560.BPSL3309 317
272560.BPSL0003 272560.BPSL3322 316
272560.BPSL0003 272560.BPSL3354 203
272560.BPSL0003 272560.BPSL3408 648
272560.BPSL0003 272560.BPSL3428 251
272560.BPSL0003 272560.BPSL3429 220
272560.BPSL0003 272560.BPSL3431 271
272560.BPSL0003 272560.BPSS0034 180
272560.BPSL0003 272560.BPSS0040 217
272560.BPSL0003 272560.BPSS0154 170
272560.BPSL0003 272560.BPSS0163 220
272560.BPSL0003 272560.BPSS0190 230
272560.BPSL0003 272560.BPSS0197 188
272560.BPSL0003 272560.BPSS0239 463
272560.BPSL0003 272560.BPSS0250 164
272560.BPSL0003 272560.BPSS0269 154
272560.BPSL0003 272560.BPSS0294 174
272560.BPSL0003 272560.BPSS0329 180
272560.BPSL0003 272560.BPSS0332 160
272560.BPSL0003 272560.BPSS0333 295
272560.BPSL0003 272560.BPSS0352 464
272560.BPSL0003 272560.BPSS0362 167
272560.BPSL0003 272560.BPSS0369 211
272560.BPSL0003 272560.BPSS0370 186
272560.BPSL0003 272560.BPSS0373 193
272560.BPSL0003 272560.BPSS0455 162
272560.BPSL0003 272560.BPSS0456 168
272560.BPSL0003 272560.BPSS0461 167
272560.BPSL0003 272560.BPSS0462 170
272560.BPSL0003 272560.BPSS0495 208
272560.BPSL0003 272560.BPSS0510 151
272560.BPSL0003 272560.BPSS0574 166
272560.BPSL0003 272560.BPSS0664 174
272560.BPSL0003 272560.BPSS0668 151
272560.BPSL0003 272560.BPSS0677 220
272560.BPSL0003 272560.BPSS0692 177
272560.BPSL0003 272560.BPSS0693 177
272560.BPSL0003 272560.BPSS0714 173
272560.BPSL0003 272560.BPSS0793 177
272560.BPSL0003 272560.BPSS0803 188
272560.BPSL0003 272560.BPSS0841 176
272560.BPSL0003 272560.BPSS0936 170
272560.BPSL0003 272560.BPSS0984 253
272560.BPSL0003 272560.BPSS0998 175
272560.BPSL0003 272560.BPSS1019 177
272560.BPSL0003 272560.BPSS1104 153
272560.BPSL0003 272560.BPSS1160 301
272560.BPSL0003 272560.BPSS1162 192
272560.BPSL0003 272560.BPSS1216 188
272560.BPSL0003 272560.BPSS1248 217
272560.BPSL0003 272560.BPSS1261 214
272560.BPSL0003 272560.BPSS1262 237
272560.BPSL0003 272560.BPSS1281 229
272560.BPSL0003 272560.BPSS1315 199
272560.BPSL0003 272560.BPSS1321 217
272560.BPSL0003 272560.BPSS1335 192
272560.BPSL0003 272560.BPSS1369 170
272560.BPSL0003 272560.BPSS1457 222
272560.BPSL0003 272560.BPSS1470 170
272560.BPSL0003 272560.BPSS1514 217
272560.BPSL0003 272560.BPSS1571 220
272560.BPSL0003 272560.BPSS1630 185
272560.BPSL0003 272560.BPSS1692 156
272560.BPSL0003 272560.BPSS1699 301
272560.BPSL0003 272560.BPSS1701 464
272560.BPSL0003 272560.BPSS1704 274
272560.BPSL0003 272560.BPSS1711 171
272560.BPSL0003 272560.BPSS1728 170
272560.BPSL0003 272560.BPSS1795 169
272560.BPSL0003 272560.BPSS1796 188
272560.BPSL0003 272560.BPSS1805 173
272560.BPSL0003 272560.BPSS1830 221
272560.BPSL0003 272560.BPSS1845 172
272560.BPSL0003 272560.BPSS1880 180
272560.BPSL0003 272560.BPSS1913 165
272560.BPSL0003 272560.BPSS1978 221
272560.BPSL0003 272560.BPSS2016 192
272560.BPSL0003 272560.BPSS2018 272
272560.BPSL0003 272560.BPSS2102 168
272560.BPSL0003 272560.BPSS2121 263
272560.BPSL0003 272560.BPSS2126 177
272560.BPSL0003 272560.BPSS2202 156
272560.BPSL0003 272560.BPSS2210 180
272560.BPSL0003 272560.BPSS2243 251
272560.BPSL0003 272560.BPSS2244 209
272560.BPSL0003 272560.BPSS2260 151
272560.BPSL0003 272560.BPSS2297 167
272560.BPSL0003 272560.BPSS2314 318
272560.BPSL0003 272560.BPSS2331 175
272560.BPSL0004 272560.BPSL0001 286
272560.BPSL0004 272560.BPSL0002 286
272560.BPSL0004 272560.BPSL0003 401
272560.BPSL0004 272560.BPSL0033 203
272560.BPSL0004 272560.BPSL0060 321
272560.BPSL0004 272560.BPSL0073 177
272560.BPSL0004 272560.BPSL0074 155
272560.BPSL0004 272560.BPSL0117 321
272560.BPSL0004 272560.BPSL0118 648
272560.BPSL0004 272560.BPSL0120 224
272560.BPSL0004 272560.BPSL0122 321
272560.BPSL0004 272560.BPSL0125 219
272560.BPSL0004 272560.BPSL0141 171
272560.BPSL0004 272560.BPSL0195 434
272560.BPSL0004 272560.BPSL0245 224
272560.BPSL0004 272560.BPSL0264 172
272560.BPSL0004 272560.BPSL0265 172
272560.BPSL0004 272560.BPSL0313 307
272560.BPSL0004 272560.BPSL0317 321
272560.BPSL0004 272560.BPSL0322 163
272560.BPSL0004 272560.BPSL0332 155
272560.BPSL0004 272560.BPSL0372 221
272560.BPSL0004 272560.BPSL0373 229
272560.BPSL0004 272560.BPSL0379 321
272560.BPSL0004 272560.BPSL0397 403
272560.BPSL0004 272560.BPSL0430 321
272560.BPSL0004 272560.BPSL0439 155
272560.BPSL0004 272560.BPSL0442 161
272560.BPSL0004 272560.BPSL0445 174
272560.BPSL0004 272560.BPSL0447 471
272560.BPSL0004 272560.BPSL0519 393
272560.BPSL0004 272560.BPSL0521 244
272560.BPSL0004 272560.BPSL0523 181
272560.BPSL0004 272560.BPSL0526 350
272560.BPSL0004 272560.BPSL0527 201
272560.BPSL0004 272560.BPSL0544 419
272560.BPSL0004 272560.BPSL0545 175
272560.BPSL0004 272560.BPSL0546 171
272560.BPSL0004 272560.BPSL0547 520
272560.BPSL0004 272560.BPSL0615 211
272560.BPSL0004 272560.BPSL0635 321
272560.BPSL0004 272560.BPSL0637 308
272560.BPSL0004 272560.BPSL0644 206
272560.BPSL0004 272560.BPSL0646 193
272560.BPSL0004 272560.BPSL0659 163
272560.BPSL0004 272560.BPSL0661 319
272560.BPSL0004 272560.BPSL0663 163
272560.BPSL0004 272560.BPSL0669 170
272560.BPSL0004 272560.BPSL0679 184
272560.BPSL0004 272560.BPSL0683 287
272560.BPSL0004 272560.BPSL0684 171
272560.BPSL0004 272560.BPSL0693 154
272560.BPSL0004 272560.BPSL0780 229
272560.BPSL0004 272560.BPSL0797 200
272560.BPSL0004 272560.BPSL0822 207
272560.BPSL0004 272560.BPSL0823 170
272560.BPSL0004 272560.BPSL0825 180
272560.BPSL0004 272560.BPSL0871 281
272560.BPSL0004 272560.BPSL0875 203
272560.BPSL0004 272560.BPSL0893 161
272560.BPSL0004 272560.BPSL0898 192
272560.BPSL0004 272560.BPSL0915 193
272560.BPSL0004 272560.BPSL0916 213
272560.BPSL0004 272560.BPSL0975 179
272560.BPSL0004 272560.BPSL0998 189
272560.BPSL0004 272560.BPSL1021 179
272560.BPSL0004 272560.BPSL1045 196
272560.BPSL0004 272560.BPSL1109 196
272560.BPSL0004 272560.BPSL1115 343
272560.BPSL0004 272560.BPSL1117 204
272560.BPSL0004 272560.BPSL1118 184
272560.BPSL0004 272560.BPSL1119 321
272560.BPSL0004 272560.BPSL1158 166
272560.BPSL0004 272560.BPSL1166 198
272560.BPSL0004 272560.BPSL1197 213
272560.BPSL0004 272560.BPSL1199 155
272560.BPSL0004 272560.BPSL1207 184
272560.BPSL0004 272560.BPSL1209 277
272560.BPSL0004 272560.BPSL1219 326
272560.BPSL0004 272560.BPSL1304 163
272560.BPSL0004 272560.BPSL1342 192
272560.BPSL0004 272560.BPSL1349 279
272560.BPSL0004 272560.BPSL1352 194
272560.BPSL0004 272560.BPSL1356 206
272560.BPSL0004 272560.BPSL1364 273
272560.BPSL0004 272560.BPSL1367 193
272560.BPSL0004 272560.BPSL1392 321
272560.BPSL0004 272560.BPSL1402 494
272560.BPSL0004 272560.BPSL1403 500
272560.BPSL0004 272560.BPSL1404 506
272560.BPSL0004 272560.BPSL1405 603
272560.BPSL0004 272560.BPSL1410 500
272560.BPSL0004 272560.BPSL1432 152
272560.BPSL0004 272560.BPSL1461 271
272560.BPSL0004 272560.BPSL1487 203
272560.BPSL0004 272560.BPSL1489 216
272560.BPSL0004 272560.BPSL1491 248
272560.BPSL0004 272560.BPSL1494 203
272560.BPSL0004 272560.BPSL1495 159
272560.BPSL0004 272560.BPSL1497 412
272560.BPSL0004 272560.BPSL1498 188
272560.BPSL0004 272560.BPSL1499 197
272560.BPSL0004 272560.BPSL1502 228
272560.BPSL0004 272560.BPSL1510 291
272560.BPSL0004 272560.BPSL1511 834
272560.BPSL0004 272560.BPSL1517 500
272560.BPSL0004 272560.BPSL1565 203
272560.BPSL0004 272560.BPSL1578 163
272560.BPSL0004 272560.BPSL1669 150
272560.BPSL0004 272560.BPSL1724 250
272560.BPSL0004 272560.BPSL1831 612
272560.BPSL0004 272560.BPSL1836 278
272560.BPSL0004 272560.BPSL1873 307
272560.BPSL0004 272560.BPSL1874 188
272560.BPSL0004 272560.BPSL1911 230
272560.BPSL0004 272560.BPSL1916 157
272560.BPSL0004 272560.BPSL1919 254
272560.BPSL0004 272560.BPSL1921 382
272560.BPSL0004 272560.BPSL1938 466
272560.BPSL0004 272560.BPSL1939 439
272560.BPSL0004 272560.BPSL1940 366
272560.BPSL0004 272560.BPSL1941 298
272560.BPSL0004 272560.BPSL1942 363
272560.BPSL0004 272560.BPSL1943 244
272560.BPSL0004 272560.BPSL1945 209
272560.BPSL0004 272560.BPSL1962 249
272560.BPSL0004 272560.BPSL1979 164
272560.BPSL0004 272560.BPSL1996 285
272560.BPSL0004 272560.BPSL1997 285
272560.BPSL0004 272560.BPSL2040 321
272560.BPSL0004 272560.BPSL2075 174
272560.BPSL0004 272560.BPSL2079 351
272560.BPSL0004 272560.BPSL2082 321
272560.BPSL0004 272560.BPSL2084 241
272560.BPSL0004 272560.BPSL2100 274
272560.BPSL0004 272560.BPSL2137 285
272560.BPSL0004 272560.BPSL2143 354
272560.BPSL0004 272560.BPSL2145 221
272560.BPSL0004 272560.BPSL2152 160
272560.BPSL0004 272560.BPSL2157 165
272560.BPSL0004 272560.BPSL2158 197
272560.BPSL0004 272560.BPSL2159 161
272560.BPSL0004 272560.BPSL2160 166
272560.BPSL0004 272560.BPSL2170 180
272560.BPSL0004 272560.BPSL2174 258
272560.BPSL0004 272560.BPSL2178 204
272560.BPSL0004 272560.BPSL2179 294
272560.BPSL0004 272560.BPSL2212 166
272560.BPSL0004 272560.BPSL2219 235
272560.BPSL0004 272560.BPSL2240 160
272560.BPSL0004 272560.BPSL2254 171
272560.BPSL0004 272560.BPSL2260 170
272560.BPSL0004 272560.BPSL2277 154
272560.BPSL0004 272560.BPSL2280 186
272560.BPSL0004 272560.BPSL2281 159
272560.BPSL0004 272560.BPSL2337 177
272560.BPSL0004 272560.BPSL2366 263
272560.BPSL0004 272560.BPSL2419 196
272560.BPSL0004 272560.BPSL2420 206
272560.BPSL0004 272560.BPSL2422 204
272560.BPSL0004 272560.BPSL2431 490
272560.BPSL0004 272560.BPSL2439 368
272560.BPSL0004 272560.BPSL2440 166
272560.BPSL0004 272560.BPSL2443 194
272560.BPSL0004 272560.BPSL2444 155
272560.BPSL0004 272560.BPSL2448 683
272560.BPSL0004 272560.BPSL2452 166
272560.BPSL0004 272560.BPSL2464 384
272560.BPSL0004 272560.BPSL2467 162
272560.BPSL0004 272560.BPSL2468 216
272560.BPSL0004 272560.BPSL2469 174
272560.BPSL0004 272560.BPSL2476 240
272560.BPSL0004 272560.BPSL2491 193
272560.BPSL0004 272560.BPSL2507 255
272560.BPSL0004 272560.BPSL2512 278
272560.BPSL0004 272560.BPSL2514 286
272560.BPSL0004 272560.BPSL2515 557
272560.BPSL0004 272560.BPSL2516 500
272560.BPSL0004 272560.BPSL2517 287
272560.BPSL0004 272560.BPSL2521 151
272560.BPSL0004 272560.BPSL2557 254
272560.BPSL0004 272560.BPSL2563 468
272560.BPSL0004 272560.BPSL2566 400
272560.BPSL0004 272560.BPSL2604 196
272560.BPSL0004 272560.BPSL2614 200
272560.BPSL0004 272560.BPSL2646 263
272560.BPSL0004 272560.BPSL2698 263
272560.BPSL0004 272560.BPSL2714 419
272560.BPSL0004 272560.BPSL2811 162
272560.BPSL0004 272560.BPSL2814 176
272560.BPSL0004 272560.BPSL2815 171
272560.BPSL0004 272560.BPSL2821 397
272560.BPSL0004 272560.BPSL2826 252
272560.BPSL0004 272560.BPSL2827 224
272560.BPSL0004 272560.BPSL2830 306
272560.BPSL0004 272560.BPSL2832 172
272560.BPSL0004 272560.BPSL2833 201
272560.BPSL0004 272560.BPSL2834 159
272560.BPSL0004 272560.BPSL2861 224
272560.BPSL0004 272560.BPSL2867 294
272560.BPSL0004 272560.BPSL2869 163
272560.BPSL0004 272560.BPSL2881 321
272560.BPSL0004 272560.BPSL2895 422
272560.BPSL0004 272560.BPSL2896 375
272560.BPSL0004 272560.BPSL2902 271
272560.BPSL0004 272560.BPSL2909 164
272560.BPSL0004 272560.BPSL2910 235
272560.BPSL0004 272560.BPSL2911 392
272560.BPSL0004 272560.BPSL2915 162
272560.BPSL0004 272560.BPSL2919 263
272560.BPSL0004 272560.BPSL2943 180
272560.BPSL0004 272560.BPSL2963 214
272560.BPSL0004 272560.BPSL2998 166
272560.BPSL0004 272560.BPSL3005 292
272560.BPSL0004 272560.BPSL3006 262
272560.BPSL0004 272560.BPSL3020 285
272560.BPSL0004 272560.BPSL3024 162
272560.BPSL0004 272560.BPSL3025 220
272560.BPSL0004 272560.BPSL3027 181
272560.BPSL0004 272560.BPSL3034 171
272560.BPSL0004 272560.BPSL3048 253
272560.BPSL0004 272560.BPSL3058 185
272560.BPSL0004 272560.BPSL3059 188
272560.BPSL0004 272560.BPSL3062 155
272560.BPSL0004 272560.BPSL3073 173
272560.BPSL0004 272560.BPSL3079 357
272560.BPSL0004 272560.BPSL3085 321
272560.BPSL0004 272560.BPSL3099 158
272560.BPSL0004 272560.BPSL3138 250
272560.BPSL0004 272560.BPSL3141 180
272560.BPSL0004 272560.BPSL3168 213
272560.BPSL0004 272560.BPSL3186 245
272560.BPSL0004 272560.BPSL3187 195
272560.BPSL0004 272560.BPSL3188 216
272560.BPSL0004 272560.BPSL3189 161
272560.BPSL0004 272560.BPSL3190 286
272560.BPSL0004 272560.BPSL3191 191
272560.BPSL0004 272560.BPSL3193 274
272560.BPSL0004 272560.BPSL3196 185
272560.BPSL0004 272560.BPSL3199 192
272560.BPSL0004 272560.BPSL3200 187
272560.BPSL0004 272560.BPSL3203 183
272560.BPSL0004 272560.BPSL3206 238
272560.BPSL0004 272560.BPSL3207 194
272560.BPSL0004 272560.BPSL3208 195
272560.BPSL0004 272560.BPSL3212 151
272560.BPSL0004 272560.BPSL3213 194
272560.BPSL0004 272560.BPSL3214 175
272560.BPSL0004 272560.BPSL3215 260
272560.BPSL0004 272560.BPSL3216 161
272560.BPSL0004 272560.BPSL3217 307
272560.BPSL0004 272560.BPSL3220 403
272560.BPSL0004 272560.BPSL3221 191
272560.BPSL0004 272560.BPSL3224 236
272560.BPSL0004 272560.BPSL3228 260
272560.BPSL0004 272560.BPSL3253 321
272560.BPSL0004 272560.BPSL3274 329
272560.BPSL0004 272560.BPSL3318 245
272560.BPSL0004 272560.BPSL3355 164
272560.BPSL0004 272560.BPSL3360 238
272560.BPSL0004 272560.BPSL3361 185
272560.BPSL0004 272560.BPSL3362 224
272560.BPSL0004 272560.BPSL3379 203
272560.BPSL0004 272560.BPSL3391 502
272560.BPSL0004 272560.BPSL3393 152
272560.BPSL0004 272560.BPSL3396 168
272560.BPSL0004 272560.BPSL3397 185
272560.BPSL0004 272560.BPSL3426 200
272560.BPSL0004 272560.BPSS0128 200
272560.BPSL0004 272560.BPSS0197 163
272560.BPSL0004 272560.BPSS0208 319
272560.BPSL0004 272560.BPSS0244 287
272560.BPSL0004 272560.BPSS0351 203
272560.BPSL0004 272560.BPSS0356 357
272560.BPSL0004 272560.BPSS0434 158
272560.BPSL0004 272560.BPSS0470 177
272560.BPSL0004 272560.BPSS0476 263
272560.BPSL0004 272560.BPSS0492 177
272560.BPSL0004 272560.BPSS0515 321
272560.BPSL0004 272560.BPSS0544 163
272560.BPSL0004 272560.BPSS0630 169
272560.BPSL0004 272560.BPSS0698 229
272560.BPSL0004 272560.BPSS0705 174
272560.BPSL0004 272560.BPSS0711 294
272560.BPSL0004 272560.BPSS0880 150
272560.BPSL0004 272560.BPSS0965 179
272560.BPSL0004 272560.BPSS0984 180
272560.BPSL0004 272560.BPSS0999 211
272560.BPSL0004 272560.BPSS1199 321
272560.BPSL0004 272560.BPSS1246 153
272560.BPSL0004 272560.BPSS1364 192
272560.BPSL0004 272560.BPSS1364a 245
272560.BPSL0004 272560.BPSS1388 281
272560.BPSL0004 272560.BPSS1422 324
272560.BPSL0004 272560.BPSS1481 152
272560.BPSL0004 272560.BPSS1489 228
272560.BPSL0004 272560.BPSS1630 153
272560.BPSL0004 272560.BPSS1699 286
272560.BPSL0004 272560.BPSS1700 433
272560.BPSL0004 272560.BPSS1706 396
272560.BPSL0004 272560.BPSS1707 224
272560.BPSL0004 272560.BPSS1726 344
272560.BPSL0004 272560.BPSS1758 256
272560.BPSL0004 272560.BPSS1770 414
272560.BPSL0004 272560.BPSS1787 353
272560.BPSL0004 272560.BPSS1834 270
272560.BPSL0004 272560.BPSS1865 162
272560.BPSL0004 272560.BPSS1916 171
272560.BPSL0004 272560.BPSS1933 321
272560.BPSL0004 272560.BPSS2009 273
272560.BPSL0004 272560.BPSS2038 211
272560.BPSL0004 272560.BPSS2053 269
272560.BPSL0004 272560.BPSS2087 163
272560.BPSL0004 272560.BPSS2130 329
272560.BPSL0004 272560.BPSS2133 221
272560.BPSL0004 272560.BPSS2229 321
272560.BPSL0004 272560.BPSS2272 184
272560.BPSL0004 272560.BPSS2273 352
272560.BPSL0004 272560.BPSS2348 180
272560.BPSL0005 272560.BPSL0006 441
272560.BPSL0005 272560.BPSL0007 315
272560.BPSL0005 272560.BPSL0008 267
272560.BPSL0005 272560.BPSL0009 317
272560.BPSL0005 272560.BPSL0039 153
272560.BPSL0005 272560.BPSL0077 340
272560.BPSL0005 272560.BPSL0096 151
272560.BPSL0005 272560.BPSL0187 173
272560.BPSL0005 272560.BPSL0188 181
272560.BPSL0005 272560.BPSL0189 221
272560.BPSL0005 272560.BPSL0203 227
272560.BPSL0005 272560.BPSL0204 277
272560.BPSL0005 272560.BPSL0205 480
272560.BPSL0005 272560.BPSL0206 407
272560.BPSL0005 272560.BPSL0207 221
272560.BPSL0005 272560.BPSL0208 221
272560.BPSL0005 272560.BPSL0209 221
272560.BPSL0005 272560.BPSL0210 151
272560.BPSL0005 272560.BPSL0329 221
272560.BPSL0005 272560.BPSL0399 160
272560.BPSL0005 272560.BPSL0401 156
272560.BPSL0005 272560.BPSL0402 156
272560.BPSL0005 272560.BPSL0403 156
272560.BPSL0005 272560.BPSL0508 235
272560.BPSL0005 272560.BPSL0612 224
272560.BPSL0005 272560.BPSL0795 204
272560.BPSL0005 272560.BPSL0822 201
272560.BPSL0005 272560.BPSL0823 179
272560.BPSL0005 272560.BPSL0824 474
272560.BPSL0005 272560.BPSL0825 487
272560.BPSL0005 272560.BPSL0892 154
272560.BPSL0005 272560.BPSL0915 318
272560.BPSL0005 272560.BPSL0916 268
272560.BPSL0005 272560.BPSL0918 177
272560.BPSL0005 272560.BPSL0986 171
272560.BPSL0005 272560.BPSL1176 155
272560.BPSL0005 272560.BPSL1250 167
272560.BPSL0005 272560.BPSL1269 151
272560.BPSL0005 272560.BPSL1277 196
272560.BPSL0005 272560.BPSL1348 160
272560.BPSL0005 272560.BPSL1437 169
272560.BPSL0005 272560.BPSL1453 154
272560.BPSL0005 272560.BPSL1468 221
272560.BPSL0005 272560.BPSL1491 326
272560.BPSL0005 272560.BPSL1497 329
272560.BPSL0005 272560.BPSL1534 239
272560.BPSL0005 272560.BPSL1537 155
272560.BPSL0005 272560.BPSL1542 262
272560.BPSL0005 272560.BPSL1565 239
272560.BPSL0005 272560.BPSL1760 217
272560.BPSL0005 272560.BPSL1761 226
272560.BPSL0005 272560.BPSL1762 237
272560.BPSL0005 272560.BPSL1768 250
272560.BPSL0005 272560.BPSL1769 306
272560.BPSL0005 272560.BPSL1772 296
272560.BPSL0005 272560.BPSL1773 205
272560.BPSL0005 272560.BPSL1796 212
272560.BPSL0005 272560.BPSL1847 219
272560.BPSL0005 272560.BPSL1884 158
272560.BPSL0005 272560.BPSL1952 221
272560.BPSL0005 272560.BPSL1954 191
272560.BPSL0005 272560.BPSL1955 196
272560.BPSL0005 272560.BPSL2091 190
272560.BPSL0005 272560.BPSL2118 221
272560.BPSL0005 272560.BPSL2127 160
272560.BPSL0005 272560.BPSL2160 330
272560.BPSL0005 272560.BPSL2212 330
272560.BPSL0005 272560.BPSL2254 177
272560.BPSL0005 272560.BPSL2364 153
272560.BPSL0005 272560.BPSL2431 193
272560.BPSL0005 272560.BPSL2651 372
272560.BPSL0005 272560.BPSL2662 158
272560.BPSL0005 272560.BPSL2680 173
272560.BPSL0005 272560.BPSL2689 153
272560.BPSL0005 272560.BPSL2909 162
272560.BPSL0005 272560.BPSL2943 185
272560.BPSL0005 272560.BPSL3008 163
272560.BPSL0005 272560.BPSL3132 282
272560.BPSL0005 272560.BPSL3183 186
272560.BPSL0005 272560.BPSL3200 377
272560.BPSL0005 272560.BPSL3202 179
272560.BPSL0005 272560.BPSL3339 223
272560.BPSL0005 272560.BPSL3388 184
272560.BPSL0005 272560.BPSL3391 170
272560.BPSL0005 272560.BPSL3425 298
272560.BPSL0005 272560.BPSS0011 156
272560.BPSL0005 272560.BPSS0081 240
272560.BPSL0005 272560.BPSS0242 181
272560.BPSL0005 272560.BPSS0313 252
272560.BPSL0005 272560.BPSS0317 274
272560.BPSL0005 272560.BPSS0575 184
272560.BPSL0005 272560.BPSS0691 184
272560.BPSL0005 272560.BPSS0695 176
272560.BPSL0005 272560.BPSS0713 191
272560.BPSL0005 272560.BPSS0714 275
272560.BPSL0005 272560.BPSS0737 155
272560.BPSL0005 272560.BPSS0840 264
272560.BPSL0005 272560.BPSS0918 249
272560.BPSL0005 272560.BPSS0919 193
272560.BPSL0005 272560.BPSS0956 155
272560.BPSL0005 272560.BPSS1004 158
272560.BPSL0005 272560.BPSS1007 216
272560.BPSL0005 272560.BPSS1008 200
272560.BPSL0005 272560.BPSS1122 234
272560.BPSL0005 272560.BPSS1164 201
272560.BPSL0005 272560.BPSS1168 195
272560.BPSL0005 272560.BPSS1269 158
272560.BPSL0005 272560.BPSS1289 221
272560.BPSL0005 272560.BPSS1705 156
272560.BPSL0005 272560.BPSS1761 468
272560.BPSL0005 272560.BPSS1787 226
272560.BPSL0005 272560.BPSS1850 384
272560.BPSL0005 272560.BPSS1928 221
272560.BPSL0005 272560.BPSS1962 154
272560.BPSL0005 272560.BPSS1964 199
272560.BPSL0005 272560.BPSS1995 151
272560.BPSL0005 272560.BPSS2172a 709
272560.BPSL0005 272560.BPSS2173 484
272560.BPSL0005 272560.BPSS2235 264
272560.BPSL0005 272560.BPSS2302 221
272560.BPSL0006 272560.BPSL0005 441
272560.BPSL0006 272560.BPSL0007 287
272560.BPSL0006 272560.BPSL0008 242
272560.BPSL0006 272560.BPSL0009 259
272560.BPSL0006 272560.BPSL0015 199
272560.BPSL0006 272560.BPSL0030 192
272560.BPSL0006 272560.BPSL0082 244
272560.BPSL0006 272560.BPSL0093 205
272560.BPSL0006 272560.BPSL0118 364
272560.BPSL0006 272560.BPSL0145 172
272560.BPSL0006 272560.BPSL0147 157
272560.BPSL0006 272560.BPSL0149 177
272560.BPSL0006 272560.BPSL0205 209
272560.BPSL0006 272560.BPSL0209 187
272560.BPSL0006 272560.BPSL0227 176
272560.BPSL0006 272560.BPSL0229 231
272560.BPSL0006 272560.BPSL0230 239
272560.BPSL0006 272560.BPSL0270 203
272560.BPSL0006 272560.BPSL0271 224
272560.BPSL0006 272560.BPSL0272 196
272560.BPSL0006 272560.BPSL0273 174
272560.BPSL0006 272560.BPSL0275 160
272560.BPSL0006 272560.BPSL0278 354
272560.BPSL0006 272560.BPSL0396 220
272560.BPSL0006 272560.BPSL0495 174
272560.BPSL0006 272560.BPSL0525 157
272560.BPSL0006 272560.BPSL0527 157
272560.BPSL0006 272560.BPSL0535 196
272560.BPSL0006 272560.BPSL0537 204
272560.BPSL0006 272560.BPSL0578 156
272560.BPSL0006 272560.BPSL0625 180
272560.BPSL0006 272560.BPSL0782 173
272560.BPSL0006 272560.BPSL0878 394
272560.BPSL0006 272560.BPSL0891 190
272560.BPSL0006 272560.BPSL1044 178
272560.BPSL0006 272560.BPSL1064 164
272560.BPSL0006 272560.BPSL1138 194
272560.BPSL0006 272560.BPSL1140 276
272560.BPSL0006 272560.BPSL1142 317
272560.BPSL0006 272560.BPSL1165 194
272560.BPSL0006 272560.BPSL1220 177
272560.BPSL0006 272560.BPSL1342 160
272560.BPSL0006 272560.BPSL1353 257
272560.BPSL0006 272560.BPSL1356 168
272560.BPSL0006 272560.BPSL1397 155
272560.BPSL0006 272560.BPSL1414 170
272560.BPSL0006 272560.BPSL1419 198
272560.BPSL0006 272560.BPSL1439 179
272560.BPSL0006 272560.BPSL1459 197
272560.BPSL0006 272560.BPSL1495 165
272560.BPSL0006 272560.BPSL1519 182
272560.BPSL0006 272560.BPSL1675 354
272560.BPSL0006 272560.BPSL1704 173
272560.BPSL0006 272560.BPSL1815 158
272560.BPSL0006 272560.BPSL1893 158
272560.BPSL0006 272560.BPSL2009 192
272560.BPSL0006 272560.BPSL2069 179
272560.BPSL0006 272560.BPSL2128 226
272560.BPSL0006 272560.BPSL2137 196
272560.BPSL0006 272560.BPSL2272 152
272560.BPSL0006 272560.BPSL2275 179
272560.BPSL0006 272560.BPSL2277 301
272560.BPSL0006 272560.BPSL2279 152
272560.BPSL0006 272560.BPSL2298 263
272560.BPSL0006 272560.BPSL2325 192
272560.BPSL0006 272560.BPSL2326 193
272560.BPSL0006 272560.BPSL2410 230
272560.BPSL0006 272560.BPSL2430 245
272560.BPSL0006 272560.BPSL2636 192
272560.BPSL0006 272560.BPSL2641 155
272560.BPSL0006 272560.BPSL2642 245
272560.BPSL0006 272560.BPSL2697 608
272560.BPSL0006 272560.BPSL2717 335
272560.BPSL0006 272560.BPSL2758 167
272560.BPSL0006 272560.BPSL2761 352
272560.BPSL0006 272560.BPSL2764 432
272560.BPSL0006 272560.BPSL2766 250
272560.BPSL0006 272560.BPSL2771 204
272560.BPSL0006 272560.BPSL2814 239
272560.BPSL0006 272560.BPSL2815 198
272560.BPSL0006 272560.BPSL2833 166
272560.BPSL0006 272560.BPSL2998 161
272560.BPSL0006 272560.BPSL3011 256
272560.BPSL0006 272560.BPSL3073 159
272560.BPSL0006 272560.BPSL3099 179
272560.BPSL0006 272560.BPSL3100 195
272560.BPSL0006 272560.BPSL3137 196
272560.BPSL0006 272560.BPSL3146 159
272560.BPSL0006 272560.BPSL3178 220
272560.BPSL0006 272560.BPSL3182 208
272560.BPSL0006 272560.BPSL3247 190
272560.BPSL0006 272560.BPSL3257 272
272560.BPSL0006 272560.BPSL3264 527
272560.BPSL0006 272560.BPSL3276 237
272560.BPSL0006 272560.BPSL3281 155
272560.BPSL0006 272560.BPSL3309 150
272560.BPSL0006 272560.BPSL3313 212
272560.BPSL0006 272560.BPSL3315 182
272560.BPSL0006 272560.BPSS0060B 166
272560.BPSL0006 272560.BPSS0089 163
272560.BPSL0006 272560.BPSS0382 231
272560.BPSL0006 272560.BPSS0383 156
272560.BPSL0006 272560.BPSS0477 608
272560.BPSL0006 272560.BPSS0547 167
272560.BPSL0006 272560.BPSS0663 166
272560.BPSL0006 272560.BPSS0681 154
272560.BPSL0006 272560.BPSS0696 155
272560.BPSL0006 272560.BPSS0796A 214
272560.BPSL0006 272560.BPSS0835 152
272560.BPSL0006 272560.BPSS0896 188
272560.BPSL0006 272560.BPSS0902 163
272560.BPSL0006 272560.BPSS0905 234
272560.BPSL0006 272560.BPSS1018 159
272560.BPSL0006 272560.BPSS1085 175
272560.BPSL0006 272560.BPSS1086a 156
272560.BPSL0006 272560.BPSS1088 177
272560.BPSL0006 272560.BPSS1097 160
272560.BPSL0006 272560.BPSS1114 170
272560.BPSL0006 272560.BPSS1122 171
272560.BPSL0006 272560.BPSS1124 246
272560.BPSL0006 272560.BPSS1163 188
272560.BPSL0006 272560.BPSS1293 499
272560.BPSL0006 272560.BPSS1394 176
272560.BPSL0006 272560.BPSS1420 159
272560.BPSL0006 272560.BPSS1492 150
272560.BPSL0006 272560.BPSS1529 546
272560.BPSL0006 272560.BPSS1533 319
272560.BPSL0006 272560.BPSS1534 290
272560.BPSL0006 272560.BPSS1535 314
272560.BPSL0006 272560.BPSS1536 319
272560.BPSL0006 272560.BPSS1537 512
272560.BPSL0006 272560.BPSS1541 399
272560.BPSL0006 272560.BPSS1542 297
272560.BPSL0006 272560.BPSS1543 156
272560.BPSL0006 272560.BPSS1544 491
272560.BPSL0006 272560.BPSS1545 682
272560.BPSL0006 272560.BPSS1546 269
272560.BPSL0006 272560.BPSS1547 535
272560.BPSL0006 272560.BPSS1548 297
272560.BPSL0006 272560.BPSS1549 262
272560.BPSL0006 272560.BPSS1550 670
272560.BPSL0006 272560.BPSS1551 711
272560.BPSL0006 272560.BPSS1552 163
272560.BPSL0006 272560.BPSS1595 191
272560.BPSL0006 272560.BPSS1596 380
272560.BPSL0006 272560.BPSS1597 390
272560.BPSL0006 272560.BPSS1599 200
272560.BPSL0006 272560.BPSS1600 611
272560.BPSL0006 272560.BPSS1601 224
272560.BPSL0006 272560.BPSS1624 230
272560.BPSL0006 272560.BPSS1627 176
272560.BPSL0006 272560.BPSS1701 166
272560.BPSL0006 272560.BPSS1740 156
272560.BPSL0006 272560.BPSS1741 261
272560.BPSL0006 272560.BPSS1770 378
272560.BPSL0006 272560.BPSS1808 154
272560.BPSL0006 272560.BPSS2131 171
272560.BPSL0006 272560.BPSS2135 213
272560.BPSL0006 272560.BPSS2193 150
272560.BPSL0006 272560.BPSS2196 158
272560.BPSL0006 272560.BPSS2208 166
272560.BPSL0006 272560.BPSS2290 164
272560.BPSL0006 272560.BPSS2319 196
272560.BPSL0007 272560.BPSL0005 315
272560.BPSL0007 272560.BPSL0006 287
272560.BPSL0007 272560.BPSL0008 987
272560.BPSL0007 272560.BPSL0009 985
272560.BPSL0007 272560.BPSL0010 527
272560.BPSL0007 272560.BPSL0011 888
272560.BPSL0007 272560.BPSL0012 846
272560.BPSL0007 272560.BPSL0013 888
272560.BPSL0007 272560.BPSL0014 874
272560.BPSL0007 272560.BPSL0015 907
272560.BPSL0007 272560.BPSL0016 696
272560.BPSL0007 272560.BPSL0017 333
272560.BPSL0007 272560.BPSL0018 666
272560.BPSL0007 272560.BPSL0082 172
272560.BPSL0007 272560.BPSL0170 177
272560.BPSL0007 272560.BPSL0194 208
272560.BPSL0007 272560.BPSL0203 186
272560.BPSL0007 272560.BPSL0204 186
272560.BPSL0007 272560.BPSL0234 162
272560.BPSL0007 272560.BPSL0251 170
272560.BPSL0007 272560.BPSL0265 256
272560.BPSL0007 272560.BPSL0277 170
272560.BPSL0007 272560.BPSL0345 161
272560.BPSL0007 272560.BPSL0392 194
272560.BPSL0007 272560.BPSL0432 229
272560.BPSL0007 272560.BPSL0442 208
272560.BPSL0007 272560.BPSL0463 169
272560.BPSL0007 272560.BPSL0487 170
272560.BPSL0007 272560.BPSL0497 220
272560.BPSL0007 272560.BPSL0505 190
272560.BPSL0007 272560.BPSL0624 177
272560.BPSL0007 272560.BPSL0656 178
272560.BPSL0007 272560.BPSL0658 208
272560.BPSL0007 272560.BPSL0683 261
272560.BPSL0007 272560.BPSL0684 261
272560.BPSL0007 272560.BPSL0772 176
272560.BPSL0007 272560.BPSL0787 188
272560.BPSL0007 272560.BPSL0796 183
272560.BPSL0007 272560.BPSL0803 307
272560.BPSL0007 272560.BPSL0845 154
272560.BPSL0007 272560.BPSL0898a 190
272560.BPSL0007 272560.BPSL0934 176
272560.BPSL0007 272560.BPSL0972 161
272560.BPSL0007 272560.BPSL0975 201
272560.BPSL0007 272560.BPSL1008 161
272560.BPSL0007 272560.BPSL1025 152
272560.BPSL0007 272560.BPSL1125 152
272560.BPSL0007 272560.BPSL1196 424
272560.BPSL0007 272560.BPSL1209 200
272560.BPSL0007 272560.BPSL1210 289
272560.BPSL0007 272560.BPSL1227 186
272560.BPSL0007 272560.BPSL1242 182
272560.BPSL0007 272560.BPSL1243 156
272560.BPSL0007 272560.BPSL1345 196
272560.BPSL0007 272560.BPSL1413 159
272560.BPSL0007 272560.BPSL1461 186
272560.BPSL0007 272560.BPSL1466 155
272560.BPSL0007 272560.BPSL1504 184
272560.BPSL0007 272560.BPSL1558 188
272560.BPSL0007 272560.BPSL1568 151
272560.BPSL0007 272560.BPSL1636 154
272560.BPSL0007 272560.BPSL1658a 253
272560.BPSL0007 272560.BPSL1815 156
272560.BPSL0007 272560.BPSL1818 386
272560.BPSL0007 272560.BPSL1820 184
272560.BPSL0007 272560.BPSL1828 208
272560.BPSL0007 272560.BPSL1864 186
272560.BPSL0007 272560.BPSL1886 210
272560.BPSL0007 272560.BPSL1887 192
272560.BPSL0007 272560.BPSL1888 191
272560.BPSL0007 272560.BPSL1890 276
272560.BPSL0007 272560.BPSL1893 156
272560.BPSL0007 272560.BPSL1895 391
272560.BPSL0007 272560.BPSL1896 250
272560.BPSL0007 272560.BPSL1962 432
272560.BPSL0007 272560.BPSL2035 226
272560.BPSL0007 272560.BPSL2056 272
272560.BPSL0007 272560.BPSL2073 160
272560.BPSL0007 272560.BPSL2077 436
272560.BPSL0007 272560.BPSL2119 153
272560.BPSL0007 272560.BPSL2151 287
272560.BPSL0007 272560.BPSL2152 165
272560.BPSL0007 272560.BPSL2262 273
272560.BPSL0007 272560.BPSL2267 360
272560.BPSL0007 272560.BPSL2282 165
272560.BPSL0007 272560.BPSL2400 217
272560.BPSL0007 272560.BPSL2428 188
272560.BPSL0007 272560.BPSL2434 396
272560.BPSL0007 272560.BPSL2498 173
272560.BPSL0007 272560.BPSL2499 411
272560.BPSL0007 272560.BPSL2517 261
272560.BPSL0007 272560.BPSL2559 226
272560.BPSL0007 272560.BPSL2560 171
272560.BPSL0007 272560.BPSL2671 151
272560.BPSL0007 272560.BPSL2706 163
272560.BPSL0007 272560.BPSL2717 161
272560.BPSL0007 272560.BPSL2720 199
272560.BPSL0007 272560.BPSL2751 195
272560.BPSL0007 272560.BPSL2765 208
272560.BPSL0007 272560.BPSL2812 151
272560.BPSL0007 272560.BPSL2830 152
272560.BPSL0007 272560.BPSL2833 164
272560.BPSL0007 272560.BPSL2835 164
272560.BPSL0007 272560.BPSL2840 223
272560.BPSL0007 272560.BPSL2862 181
272560.BPSL0007 272560.BPSL2892 424
272560.BPSL0007 272560.BPSL2926 269
272560.BPSL0007 272560.BPSL2961 151
272560.BPSL0007 272560.BPSL2982 239
272560.BPSL0007 272560.BPSL2983 224
272560.BPSL0007 272560.BPSL2984 180
272560.BPSL0007 272560.BPSL2986 156
272560.BPSL0007 272560.BPSL3008 836
272560.BPSL0007 272560.BPSL3009 560
272560.BPSL0007 272560.BPSL3010 660
272560.BPSL0007 272560.BPSL3011 171
272560.BPSL0007 272560.BPSL3012 155
272560.BPSL0007 272560.BPSL3012a 150
272560.BPSL0007 272560.BPSL3031 171
272560.BPSL0007 272560.BPSL3058 198
272560.BPSL0007 272560.BPSL3069 150
272560.BPSL0007 272560.BPSL3108 194
272560.BPSL0007 272560.BPSL3168 437
272560.BPSL0007 272560.BPSL3169 437
272560.BPSL0007 272560.BPSL3170 476
272560.BPSL0007 272560.BPSL3236 184
272560.BPSL0007 272560.BPSL3238 175
272560.BPSL0007 272560.BPSL3293 172
272560.BPSL0007 272560.BPSL3295 174
272560.BPSL0007 272560.BPSL3347 385
272560.BPSL0007 272560.BPSL3348 150
272560.BPSL0007 272560.BPSL3403 228
272560.BPSL0007 272560.BPSL3404 235
272560.BPSL0007 272560.BPSL3418 193
272560.BPSL0007 272560.BPSS0031 167
272560.BPSL0007 272560.BPSS0058 305
272560.BPSL0007 272560.BPSS0067 196
272560.BPSL0007 272560.BPSS0182 263
272560.BPSL0007 272560.BPSS0196 180
272560.BPSL0007 272560.BPSS0297 190
272560.BPSL0007 272560.BPSS0340 239
272560.BPSL0007 272560.BPSS0382 161
272560.BPSL0007 272560.BPSS0414 424
272560.BPSL0007 272560.BPSS0417 191
272560.BPSL0007 272560.BPSS0464 192
272560.BPSL0007 272560.BPSS0493 428
272560.BPSL0007 272560.BPSS0510 214
272560.BPSL0007 272560.BPSS0525 263
272560.BPSL0007 272560.BPSS0885 168
272560.BPSL0007 272560.BPSS0945 184
272560.BPSL0007 272560.BPSS0952 170
272560.BPSL0007 272560.BPSS0960 190
272560.BPSL0007 272560.BPSS0974 300
272560.BPSL0007 272560.BPSS1065 178
272560.BPSL0007 272560.BPSS1095 168
272560.BPSL0007 272560.BPSS1096 186
272560.BPSL0007 272560.BPSS1219 171
272560.BPSL0007 272560.BPSS1240 171
272560.BPSL0007 272560.BPSS1248 263
272560.BPSL0007 272560.BPSS1260 177
272560.BPSL0007 272560.BPSS1275 428
272560.BPSL0007 272560.BPSS1276 222
272560.BPSL0007 272560.BPSS1304 170
272560.BPSL0007 272560.BPSS1390 386
272560.BPSL0007 272560.BPSS1392 182
272560.BPSL0007 272560.BPSS1397 260
272560.BPSL0007 272560.BPSS1400 263
272560.BPSL0007 272560.BPSS1401 150
272560.BPSL0007 272560.BPSS1404 150
272560.BPSL0007 272560.BPSS1405 157
272560.BPSL0007 272560.BPSS1445 180
272560.BPSL0007 272560.BPSS1449 207
272560.BPSL0007 272560.BPSS1473 296
272560.BPSL0007 272560.BPSS1496 428
272560.BPSL0007 272560.BPSS1501 428
272560.BPSL0007 272560.BPSS1514 263
272560.BPSL0007 272560.BPSS1534 164
272560.BPSL0007 272560.BPSS1535 150
272560.BPSL0007 272560.BPSS1536 157
272560.BPSL0007 272560.BPSS1537 150
272560.BPSL0007 272560.BPSS1542 222
272560.BPSL0007 272560.BPSS1543 150
272560.BPSL0007 272560.BPSS1544 259
272560.BPSL0007 272560.BPSS1546 333
272560.BPSL0007 272560.BPSS1547 260
272560.BPSL0007 272560.BPSS1549 180
272560.BPSL0007 272560.BPSS1550 151
272560.BPSL0007 272560.BPSS1586 212
272560.BPSL0007 272560.BPSS1592 340
272560.BPSL0007 272560.BPSS1596 297
272560.BPSL0007 272560.BPSS1597 657
272560.BPSL0007 272560.BPSS1600 187
272560.BPSL0007 272560.BPSS1602 204
272560.BPSL0007 272560.BPSS1610 428
272560.BPSL0007 272560.BPSS1616 157
272560.BPSL0007 272560.BPSS1617 150
272560.BPSL0007 272560.BPSS1620 150
272560.BPSL0007 272560.BPSS1621 263
272560.BPSL0007 272560.BPSS1624 260
272560.BPSL0007 272560.BPSS1629 182
272560.BPSL0007 272560.BPSS1649 272
272560.BPSL0007 272560.BPSS1653 262
272560.BPSL0007 272560.BPSS1735 157
272560.BPSL0007 272560.BPSS1762 164
272560.BPSL0007 272560.BPSS1768 191
272560.BPSL0007 272560.BPSS1786 155
272560.BPSL0007 272560.BPSS1882 343
272560.BPSL0007 272560.BPSS1891 229
272560.BPSL0007 272560.BPSS1892 262
272560.BPSL0007 272560.BPSS1993 300
272560.BPSL0007 272560.BPSS2033 197
272560.BPSL0007 272560.BPSS2034 180
272560.BPSL0007 272560.BPSS2054 190
272560.BPSL0007 272560.BPSS2139 170
272560.BPSL0007 272560.BPSS2189 227
272560.BPSL0007 272560.BPSS2190 399
272560.BPSL0007 272560.BPSS2196 156
272560.BPSL0007 272560.BPSS2197 255
272560.BPSL0007 272560.BPSS2288 160
272560.BPSL0008 272560.BPSL0005 267
272560.BPSL0008 272560.BPSL0006 242
272560.BPSL0008 272560.BPSL0007 987
272560.BPSL0008 272560.BPSL0009 996
272560.BPSL0008 272560.BPSL0010 394
272560.BPSL0008 272560.BPSL0011 931
272560.BPSL0008 272560.BPSL0012 734
272560.BPSL0008 272560.BPSL0013 789
272560.BPSL0008 272560.BPSL0014 712
272560.BPSL0008 272560.BPSL0015 769
272560.BPSL0008 272560.BPSL0016 191
272560.BPSL0008 272560.BPSL0017 252
272560.BPSL0008 272560.BPSL0018 679
272560.BPSL0008 272560.BPSL0027 273
272560.BPSL0008 272560.BPSL0073 348
272560.BPSL0008 272560.BPSL0075 152
272560.BPSL0008 272560.BPSL0120 309
272560.BPSL0008 272560.BPSL0182 266
272560.BPSL0008 272560.BPSL0186 295
272560.BPSL0008 272560.BPSL0189 556
272560.BPSL0008 272560.BPSL0203 383
272560.BPSL0008 272560.BPSL0204 383
272560.BPSL0008 272560.BPSL0210 194
272560.BPSL0008 272560.BPSL0230 289
272560.BPSL0008 272560.BPSL0298 303
272560.BPSL0008 272560.BPSL0313 275
272560.BPSL0008 272560.BPSL0385 171
272560.BPSL0008 272560.BPSL0409 163
272560.BPSL0008 272560.BPSL0432 335
272560.BPSL0008 272560.BPSL0441 164
272560.BPSL0008 272560.BPSL0442 157
272560.BPSL0008 272560.BPSL0449 161
272560.BPSL0008 272560.BPSL0514 191
272560.BPSL0008 272560.BPSL0521 296
272560.BPSL0008 272560.BPSL0643 152
272560.BPSL0008 272560.BPSL0670 152
272560.BPSL0008 272560.BPSL0782 303
272560.BPSL0008 272560.BPSL0793 321
272560.BPSL0008 272560.BPSL0802 304
272560.BPSL0008 272560.BPSL0862 340
272560.BPSL0008 272560.BPSL0913 239
272560.BPSL0008 272560.BPSL0927 360
272560.BPSL0008 272560.BPSL0971 191
272560.BPSL0008 272560.BPSL0989 229
272560.BPSL0008 272560.BPSL1006 191
272560.BPSL0008 272560.BPSL1069 348
272560.BPSL0008 272560.BPSL1158 166
272560.BPSL0008 272560.BPSL1161 171
272560.BPSL0008 272560.BPSL1165 368
272560.BPSL0008 272560.BPSL1247 174
272560.BPSL0008 272560.BPSL1364 157
272560.BPSL0008 272560.BPSL1435 239
272560.BPSL0008 272560.BPSL1461 383
272560.BPSL0008 272560.BPSL1486 279
272560.BPSL0008 272560.BPSL1511 322
272560.BPSL0008 272560.BPSL1532 267
272560.BPSL0008 272560.BPSL1533 298
272560.BPSL0008 272560.BPSL1543 200
272560.BPSL0008 272560.BPSL1681 189
272560.BPSL0008 272560.BPSL1720 191
272560.BPSL0008 272560.BPSL1721 274
272560.BPSL0008 272560.BPSL1813 216
272560.BPSL0008 272560.BPSL1818 467
272560.BPSL0008 272560.BPSL1838 372
272560.BPSL0008 272560.BPSL1895 379
272560.BPSL0008 272560.BPSL1896 260
272560.BPSL0008 272560.BPSL1962 267
272560.BPSL0008 272560.BPSL1987 177
272560.BPSL0008 272560.BPSL2009 239
272560.BPSL0008 272560.BPSL2077 287
272560.BPSL0008 272560.BPSL2154 192
272560.BPSL0008 272560.BPSL2155 192
272560.BPSL0008 272560.BPSL2156 192
272560.BPSL0008 272560.BPSL2178 191
272560.BPSL0008 272560.BPSL2254 172
272560.BPSL0008 272560.BPSL2262 160
272560.BPSL0008 272560.BPSL2274 641
272560.BPSL0008 272560.BPSL2304 195
272560.BPSL0008 272560.BPSL2320 152
272560.BPSL0008 272560.BPSL2422 155
272560.BPSL0008 272560.BPSL2427 164
272560.BPSL0008 272560.BPSL2428 384
272560.BPSL0008 272560.BPSL2436 173
272560.BPSL0008 272560.BPSL2452 166
272560.BPSL0008 272560.BPSL2483 196
272560.BPSL0008 272560.BPSL2499 192
272560.BPSL0008 272560.BPSL2602 171
272560.BPSL0008 272560.BPSL2603 240
272560.BPSL0008 272560.BPSL2689 217
272560.BPSL0008 272560.BPSL2752 184
272560.BPSL0008 272560.BPSL2814 196
272560.BPSL0008 272560.BPSL2818 203
272560.BPSL0008 272560.BPSL2825 163
272560.BPSL0008 272560.BPSL2826 269
272560.BPSL0008 272560.BPSL2829 307
272560.BPSL0008 272560.BPSL2847 171
272560.BPSL0008 272560.BPSL2871 191
272560.BPSL0008 272560.BPSL2892 278
272560.BPSL0008 272560.BPSL2897 277
272560.BPSL0008 272560.BPSL2902 206
272560.BPSL0008 272560.BPSL2905 277
272560.BPSL0008 272560.BPSL2910 191
272560.BPSL0008 272560.BPSL2911 191
272560.BPSL0008 272560.BPSL2976 401
272560.BPSL0008 272560.BPSL2982 158
272560.BPSL0008 272560.BPSL2993 217
272560.BPSL0008 272560.BPSL2994 200
272560.BPSL0008 272560.BPSL2995 273
272560.BPSL0008 272560.BPSL3006 256
272560.BPSL0008 272560.BPSL3007 466
272560.BPSL0008 272560.BPSL3009 939
272560.BPSL0008 272560.BPSL3010 941
272560.BPSL0008 272560.BPSL3011 447
272560.BPSL0008 272560.BPSL3012 419
272560.BPSL0008 272560.BPSL3012a 396
272560.BPSL0008 272560.BPSL3016 416
272560.BPSL0008 272560.BPSL3020 444
272560.BPSL0008 272560.BPSL3021 425
272560.BPSL0008 272560.BPSL3051 277
272560.BPSL0008 272560.BPSL3057 360
272560.BPSL0008 272560.BPSL3070 174
272560.BPSL0008 272560.BPSL3119 161
272560.BPSL0008 272560.BPSL3126 204
272560.BPSL0008 272560.BPSL3141 156
272560.BPSL0008 272560.BPSL3146 371
272560.BPSL0008 272560.BPSL3148 166
272560.BPSL0008 272560.BPSL3149 200
272560.BPSL0008 272560.BPSL3150 200
272560.BPSL0008 272560.BPSL3168 368
272560.BPSL0008 272560.BPSL3169 401
272560.BPSL0008 272560.BPSL3170 855
272560.BPSL0008 272560.BPSL3193 191
272560.BPSL0008 272560.BPSL3277 275
272560.BPSL0008 272560.BPSL3290 204
272560.BPSL0008 272560.BPSL3291 296
272560.BPSL0008 272560.BPSL3294 277
272560.BPSL0008 272560.BPSL3295 268
272560.BPSL0008 272560.BPSL3299 238
272560.BPSL0008 272560.BPSL3300 208
272560.BPSL0008 272560.BPSL3347 752
272560.BPSL0008 272560.BPSS0040 151
272560.BPSL0008 272560.BPSS0093 204
272560.BPSL0008 272560.BPSS0094 184
272560.BPSL0008 272560.BPSS0120 180
272560.BPSL0008 272560.BPSS0340 158
272560.BPSL0008 272560.BPSS0341 208
272560.BPSL0008 272560.BPSS0625 171
272560.BPSL0008 272560.BPSS0633 295
272560.BPSL0008 272560.BPSS0984 156
272560.BPSL0008 272560.BPSS1113 180
272560.BPSL0008 272560.BPSS1248 151
272560.BPSL0008 272560.BPSS1346 359
272560.BPSL0008 272560.BPSS1390 538
272560.BPSL0008 272560.BPSS1395 224
272560.BPSL0008 272560.BPSS1490 176
272560.BPSL0008 272560.BPSS1514 151
272560.BPSL0008 272560.BPSS1545 351
272560.BPSL0008 272560.BPSS1555 323
272560.BPSL0008 272560.BPSS1592 521
272560.BPSL0008 272560.BPSS1593 194
272560.BPSL0008 272560.BPSS1596 827
272560.BPSL0008 272560.BPSS1597 267
272560.BPSL0008 272560.BPSS1600 380
272560.BPSL0008 272560.BPSS1602 588
272560.BPSL0008 272560.BPSS1603 349
272560.BPSL0008 272560.BPSS1698 285
272560.BPSL0008 272560.BPSS1701 155
272560.BPSL0008 272560.BPSS1795 239
272560.BPSL0008 272560.BPSS1810 321
272560.BPSL0008 272560.BPSS1840 176
272560.BPSL0008 272560.BPSS1882 151
272560.BPSL0008 272560.BPSS1956 176
272560.BPSL0008 272560.BPSS1957 179
272560.BPSL0008 272560.BPSS2188 176
272560.BPSL0008 272560.BPSS2190 214
272560.BPSL0008 272560.BPSS2197 185
272560.BPSL0008 272560.BPSS2198 216
272560.BPSL0008 272560.BPSS2273 171
272560.BPSL0008 272560.BPSS2316 371
272560.BPSL0009 272560.BPSL0005 317
272560.BPSL0009 272560.BPSL0006 259
272560.BPSL0009 272560.BPSL0007 985
272560.BPSL0009 272560.BPSL0008 996
272560.BPSL0009 272560.BPSL0010 219
272560.BPSL0009 272560.BPSL0011 949
272560.BPSL0009 272560.BPSL0012 871
272560.BPSL0009 272560.BPSL0013 921
272560.BPSL0009 272560.BPSL0014 877
272560.BPSL0009 272560.BPSL0015 911
272560.BPSL0009 272560.BPSL0016 587
272560.BPSL0009 272560.BPSL0017 312
272560.BPSL0009 272560.BPSL0018 254
272560.BPSL0009 272560.BPSL0031 168
272560.BPSL0009 272560.BPSL0074 301
272560.BPSL0009 272560.BPSL0075 156
272560.BPSL0009 272560.BPSL0120 298
272560.BPSL0009 272560.BPSL0203 413
272560.BPSL0009 272560.BPSL0204 395
272560.BPSL0009 272560.BPSL0284 153
272560.BPSL0009 272560.BPSL0298 298
272560.BPSL0009 272560.BPSL0432 219
272560.BPSL0009 272560.BPSL0437 194
272560.BPSL0009 272560.BPSL0632 189
272560.BPSL0009 272560.BPSL0732 153
272560.BPSL0009 272560.BPSL0782 306
272560.BPSL0009 272560.BPSL0802 206
272560.BPSL0009 272560.BPSL0832 172
272560.BPSL0009 272560.BPSL0869 310
272560.BPSL0009 272560.BPSL0873 160
272560.BPSL0009 272560.BPSL0907 171
272560.BPSL0009 272560.BPSL0913 274
272560.BPSL0009 272560.BPSL0928 164
272560.BPSL0009 272560.BPSL0989 281
272560.BPSL0009 272560.BPSL1054 396
272560.BPSL0009 272560.BPSL1117 279
272560.BPSL0009 272560.BPSL1162 301
272560.BPSL0009 272560.BPSL1164 156
272560.BPSL0009 272560.BPSL1165 213
272560.BPSL0009 272560.BPSL1210 184
272560.BPSL0009 272560.BPSL1364 157
272560.BPSL0009 272560.BPSL1423 155
272560.BPSL0009 272560.BPSL1435 224
272560.BPSL0009 272560.BPSL1461 384
272560.BPSL0009 272560.BPSL1486 259
272560.BPSL0009 272560.BPSL1518 227
272560.BPSL0009 272560.BPSL1543 185
272560.BPSL0009 272560.BPSL1548 153
272560.BPSL0009 272560.BPSL1563 191
272560.BPSL0009 272560.BPSL1564 182
272560.BPSL0009 272560.BPSL1593 175
272560.BPSL0009 272560.BPSL1721 298
272560.BPSL0009 272560.BPSL1818 371
272560.BPSL0009 272560.BPSL1826 189
272560.BPSL0009 272560.BPSL1895 462
272560.BPSL0009 272560.BPSL1922 279
272560.BPSL0009 272560.BPSL1962 196
272560.BPSL0009 272560.BPSL1981 212
272560.BPSL0009 272560.BPSL2009 159
272560.BPSL0009 272560.BPSL2020 171
272560.BPSL0009 272560.BPSL2066 241
272560.BPSL0009 272560.BPSL2098 353
272560.BPSL0009 272560.BPSL2156 222
272560.BPSL0009 272560.BPSL2157 222
272560.BPSL0009 272560.BPSL2164 304
272560.BPSL0009 272560.BPSL2166 152
272560.BPSL0009 272560.BPSL2176 153
272560.BPSL0009 272560.BPSL2178 161
272560.BPSL0009 272560.BPSL2223 161
272560.BPSL0009 272560.BPSL2245 151
272560.BPSL0009 272560.BPSL2267 189
272560.BPSL0009 272560.BPSL2274 418
272560.BPSL0009 272560.BPSL2400 305
272560.BPSL0009 272560.BPSL2422 178
272560.BPSL0009 272560.BPSL2428 424
272560.BPSL0009 272560.BPSL2436 162
272560.BPSL0009 272560.BPSL2498 173
272560.BPSL0009 272560.BPSL2560 203
272560.BPSL0009 272560.BPSL2595 197
272560.BPSL0009 272560.BPSL2596 197
272560.BPSL0009 272560.BPSL2597 218
272560.BPSL0009 272560.BPSL2603 220
272560.BPSL0009 272560.BPSL2620 182
272560.BPSL0009 272560.BPSL2657 313
272560.BPSL0009 272560.BPSL2691 172
272560.BPSL0009 272560.BPSL2769 212
272560.BPSL0009 272560.BPSL2814 246
272560.BPSL0009 272560.BPSL2826 239
272560.BPSL0009 272560.BPSL2829 345
272560.BPSL0009 272560.BPSL2830 155
272560.BPSL0009 272560.BPSL2840 221
272560.BPSL0009 272560.BPSL2871 163
272560.BPSL0009 272560.BPSL2889 315
272560.BPSL0009 272560.BPSL2890 171
272560.BPSL0009 272560.BPSL2892 308
272560.BPSL0009 272560.BPSL2894 315
272560.BPSL0009 272560.BPSL2897 301
272560.BPSL0009 272560.BPSL2904 191
272560.BPSL0009 272560.BPSL2935 166
272560.BPSL0009 272560.BPSL2953 161
272560.BPSL0009 272560.BPSL2956 188
272560.BPSL0009 272560.BPSL2976 342
272560.BPSL0009 272560.BPSL2982 195
272560.BPSL0009 272560.BPSL2993 238
272560.BPSL0009 272560.BPSL3003 340
272560.BPSL0009 272560.BPSL3007 239
272560.BPSL0009 272560.BPSL3008 917
272560.BPSL0009 272560.BPSL3009 366
272560.BPSL0009 272560.BPSL3010 933
272560.BPSL0009 272560.BPSL3011 546
272560.BPSL0009 272560.BPSL3012 425
272560.BPSL0009 272560.BPSL3012a 481
272560.BPSL0009 272560.BPSL3013 174
272560.BPSL0009 272560.BPSL3051 213
272560.BPSL0009 272560.BPSL3062 174
272560.BPSL0009 272560.BPSL3080 391
272560.BPSL0009 272560.BPSL3168 274
272560.BPSL0009 272560.BPSL3169 349
272560.BPSL0009 272560.BPSL3170 834
272560.BPSL0009 272560.BPSL3181 177
272560.BPSL0009 272560.BPSL3218 310
272560.BPSL0009 272560.BPSL3238 174
272560.BPSL0009 272560.BPSL3274 150
272560.BPSL0009 272560.BPSL3277 164
272560.BPSL0009 272560.BPSL3288 274
272560.BPSL0009 272560.BPSL3306 328
272560.BPSL0009 272560.BPSL3347 583
272560.BPSL0009 272560.BPSS0040 151
272560.BPSL0009 272560.BPSS0058 192
272560.BPSL0009 272560.BPSS0067 200
272560.BPSL0009 272560.BPSS0259 151
272560.BPSL0009 272560.BPSS0313 191
272560.BPSL0009 272560.BPSS0340 195
272560.BPSL0009 272560.BPSS0341 174
272560.BPSL0009 272560.BPSS0344 215
272560.BPSL0009 272560.BPSS0817 224
272560.BPSL0009 272560.BPSS0908 309
272560.BPSL0009 272560.BPSS1166 182
272560.BPSL0009 272560.BPSS1248 151
272560.BPSL0009 272560.BPSS1390 390
272560.BPSL0009 272560.BPSS1490 171
272560.BPSL0009 272560.BPSS1514 151
272560.BPSL0009 272560.BPSS1545 297
272560.BPSL0009 272560.BPSS1592 418
272560.BPSL0009 272560.BPSS1596 545
272560.BPSL0009 272560.BPSS1597 925
272560.BPSL0009 272560.BPSS1602 847
272560.BPSL0009 272560.BPSS1603 297
272560.BPSL0009 272560.BPSS1682 212
272560.BPSL0009 272560.BPSS1704 224
272560.BPSL0009 272560.BPSS1795 239
272560.BPSL0009 272560.BPSS1840 171
272560.BPSL0009 272560.BPSS1882 249
272560.BPSL0009 272560.BPSS1956 212
272560.BPSL0009 272560.BPSS1993 153
272560.BPSL0009 272560.BPSS2190 186
272560.BPSL0009 272560.BPSS2202 195
272560.BPSL0009 272560.BPSS2291 354
272560.BPSL0009 272560.BPSS2342 213
272560.BPSL0010 272560.BPSL0001 258
272560.BPSL0010 272560.BPSL0002 471
272560.BPSL0010 272560.BPSL0007 527
272560.BPSL0010 272560.BPSL0008 394
272560.BPSL0010 272560.BPSL0009 219
272560.BPSL0010 272560.BPSL0011 723
272560.BPSL0010 272560.BPSL0012 845
272560.BPSL0010 272560.BPSL0013 827
272560.BPSL0010 272560.BPSL0014 846
272560.BPSL0010 272560.BPSL0015 816
272560.BPSL0010 272560.BPSL0016 734
272560.BPSL0010 272560.BPSL0017 785
272560.BPSL0010 272560.BPSL0018 805
272560.BPSL0010 272560.BPSL0053 170
272560.BPSL0010 272560.BPSL0069 334
272560.BPSL0010 272560.BPSL0070 185
272560.BPSL0010 272560.BPSL0071 161
272560.BPSL0010 272560.BPSL0079 301
272560.BPSL0010 272560.BPSL0115 740
272560.BPSL0010 272560.BPSL0126 151
272560.BPSL0010 272560.BPSL0198 169
272560.BPSL0010 272560.BPSL0201 181
272560.BPSL0010 272560.BPSL0202 151
272560.BPSL0010 272560.BPSL0212A 655
272560.BPSL0010 272560.BPSL0216 753
272560.BPSL0010 272560.BPSL0219 619
272560.BPSL0010 272560.BPSL0220 166
272560.BPSL0010 272560.BPSL0225 157
272560.BPSL0010 272560.BPSL0233 538
272560.BPSL0010 272560.BPSL0236 396
272560.BPSL0010 272560.BPSL0244 712
272560.BPSL0010 272560.BPSL0254 205
272560.BPSL0010 272560.BPSL0261 391
272560.BPSL0010 272560.BPSL0262 281
272560.BPSL0010 272560.BPSL0267 535
272560.BPSL0010 272560.BPSL0279 394
272560.BPSL0010 272560.BPSL0316 267
272560.BPSL0010 272560.BPSL0319 184
272560.BPSL0010 272560.BPSL0354 413
272560.BPSL0010 272560.BPSL0370 167
272560.BPSL0010 272560.BPSL0384 360
272560.BPSL0010 272560.BPSL0387 529
272560.BPSL0010 272560.BPSL0388 347
272560.BPSL0010 272560.BPSL0389 324
272560.BPSL0010 272560.BPSL0392 233
272560.BPSL0010 272560.BPSL0402 193
272560.BPSL0010 272560.BPSL0403 290
272560.BPSL0010 272560.BPSL0404 167
272560.BPSL0010 272560.BPSL0405 535
272560.BPSL0010 272560.BPSL0411 309
272560.BPSL0010 272560.BPSL0412 747
272560.BPSL0010 272560.BPSL0426 452
272560.BPSL0010 272560.BPSL0429 351
272560.BPSL0010 272560.BPSL0452 153
272560.BPSL0010 272560.BPSL0453 150
272560.BPSL0010 272560.BPSL0457 293
272560.BPSL0010 272560.BPSL0474 177
272560.BPSL0010 272560.BPSL0495 235
272560.BPSL0010 272560.BPSL0496 352
272560.BPSL0010 272560.BPSL0497 683
272560.BPSL0010 272560.BPSL0498 204
272560.BPSL0010 272560.BPSL0503 758
272560.BPSL0010 272560.BPSL0505 501
272560.BPSL0010 272560.BPSL0536 239
272560.BPSL0010 272560.BPSL0542 163
272560.BPSL0010 272560.BPSL0544 161
272560.BPSL0010 272560.BPSL0590 214
272560.BPSL0010 272560.BPSL0591 357
272560.BPSL0010 272560.BPSL0612 167
272560.BPSL0010 272560.BPSL0653 185
272560.BPSL0010 272560.BPSL0658 163
272560.BPSL0010 272560.BPSL0671 175
272560.BPSL0010 272560.BPSL0672 163
272560.BPSL0010 272560.BPSL0689 199
272560.BPSL0010 272560.BPSL0690 765
272560.BPSL0010 272560.BPSL0693 543
272560.BPSL0010 272560.BPSL0694 477
272560.BPSL0010 272560.BPSL0698 168
272560.BPSL0010 272560.BPSL0701 312
272560.BPSL0010 272560.BPSL0723 157
272560.BPSL0010 272560.BPSL0772 175
272560.BPSL0010 272560.BPSL0778 166
272560.BPSL0010 272560.BPSL0783 484
272560.BPSL0010 272560.BPSL0785 670
272560.BPSL0010 272560.BPSL0790 344
272560.BPSL0010 272560.BPSL0794 186
272560.BPSL0010 272560.BPSL0809 748
272560.BPSL0010 272560.BPSL0818 391
272560.BPSL0010 272560.BPSL0829 180
272560.BPSL0010 272560.BPSL0830 153
272560.BPSL0010 272560.BPSL0839 391
272560.BPSL0010 272560.BPSL0883 239
272560.BPSL0010 272560.BPSL0887 182
272560.BPSL0010 272560.BPSL0891 385
272560.BPSL0010 272560.BPSL0931 177
272560.BPSL0010 272560.BPSL0941 295
272560.BPSL0010 272560.BPSL0954 663
272560.BPSL0010 272560.BPSL0974 572
272560.BPSL0010 272560.BPSL0975 366
272560.BPSL0010 272560.BPSL0976 151
272560.BPSL0010 272560.BPSL0978 157
272560.BPSL0010 272560.BPSL0990 319
272560.BPSL0010 272560.BPSL0994 349
272560.BPSL0010 272560.BPSL0995 642
272560.BPSL0010 272560.BPSL1015 391
272560.BPSL0010 272560.BPSL1016 283
272560.BPSL0010 272560.BPSL1017 396
272560.BPSL0010 272560.BPSL1019 155
272560.BPSL0010 272560.BPSL1029 291
272560.BPSL0010 272560.BPSL1035 159
272560.BPSL0010 272560.BPSL1037 185
272560.BPSL0010 272560.BPSL1038 604
272560.BPSL0010 272560.BPSL1042 670
272560.BPSL0010 272560.BPSL1043 760
272560.BPSL0010 272560.BPSL1050 728
272560.BPSL0010 272560.BPSL1059 677
272560.BPSL0010 272560.BPSL1088 366
272560.BPSL0010 272560.BPSL1104 246
272560.BPSL0010 272560.BPSL1107 241
272560.BPSL0010 272560.BPSL1112 724
272560.BPSL0010 272560.BPSL1113 157
272560.BPSL0010 272560.BPSL1132 683
272560.BPSL0010 272560.BPSL1135 217
272560.BPSL0010 272560.BPSL1180 550
272560.BPSL0010 272560.BPSL1188 193
272560.BPSL0010 272560.BPSL1193 246
272560.BPSL0010 272560.BPSL1194 607
272560.BPSL0010 272560.BPSL1204 689
272560.BPSL0010 272560.BPSL1238 415
272560.BPSL0010 272560.BPSL1242 168
272560.BPSL0010 272560.BPSL1243 766
272560.BPSL0010 272560.BPSL1244 228
272560.BPSL0010 272560.BPSL1246 754
272560.BPSL0010 272560.BPSL1248 703
272560.BPSL0010 272560.BPSL1279 758
272560.BPSL0010 272560.BPSL1281 393
272560.BPSL0010 272560.BPSL1304A 349
272560.BPSL0010 272560.BPSL1317 153
272560.BPSL0010 272560.BPSL1336 176
272560.BPSL0010 272560.BPSL1338 461
272560.BPSL0010 272560.BPSL1367 151
272560.BPSL0010 272560.BPSL1368 151
272560.BPSL0010 272560.BPSL1377 297
272560.BPSL0010 272560.BPSL1382 256
272560.BPSL0010 272560.BPSL1406 165
272560.BPSL0010 272560.BPSL1413 327
272560.BPSL0010 272560.BPSL1417 159
272560.BPSL0010 272560.BPSL1437 311
272560.BPSL0010 272560.BPSL1441 537
272560.BPSL0010 272560.BPSL1446 536
272560.BPSL0010 272560.BPSL1468 307
272560.BPSL0010 272560.BPSL1490 196
272560.BPSL0010 272560.BPSL1505 182
272560.BPSL0010 272560.BPSL1506 185
272560.BPSL0010 272560.BPSL1507 422
272560.BPSL0010 272560.BPSL1528 698
272560.BPSL0010 272560.BPSL1529 338
272560.BPSL0010 272560.BPSL1541 744
272560.BPSL0010 272560.BPSL1544 456
272560.BPSL0010 272560.BPSL1546 308
272560.BPSL0010 272560.BPSL1547 187
272560.BPSL0010 272560.BPSL1579 232
272560.BPSL0010 272560.BPSL1581 766
272560.BPSL0010 272560.BPSL1592 363
272560.BPSL0010 272560.BPSL1634 154
272560.BPSL0010 272560.BPSL1649 154
272560.BPSL0010 272560.BPSL1704 158
272560.BPSL0010 272560.BPSL1728 216
272560.BPSL0010 272560.BPSL1777 159
272560.BPSL0010 272560.BPSL1778 157
272560.BPSL0010 272560.BPSL1782 159
272560.BPSL0010 272560.BPSL1841 300
272560.BPSL0010 272560.BPSL1842 239
272560.BPSL0010 272560.BPSL1846 763
272560.BPSL0010 272560.BPSL1847 165
272560.BPSL0010 272560.BPSL1853 438
272560.BPSL0010 272560.BPSL1878 189
272560.BPSL0010 272560.BPSL1884 348
272560.BPSL0010 272560.BPSL1888 156
272560.BPSL0010 272560.BPSL1901 201
272560.BPSL0010 272560.BPSL1903 384
272560.BPSL0010 272560.BPSL1930 631
272560.BPSL0010 272560.BPSL1937 268
272560.BPSL0010 272560.BPSL1951 194
272560.BPSL0010 272560.BPSL1956 216
272560.BPSL0010 272560.BPSL1982 644
272560.BPSL0010 272560.BPSL2031 186
272560.BPSL0010 272560.BPSL2036 644
272560.BPSL0010 272560.BPSL2052 196
272560.BPSL0010 272560.BPSL2091 167
272560.BPSL0010 272560.BPSL2093 379
272560.BPSL0010 272560.BPSL2106 401
272560.BPSL0010 272560.BPSL2108 761
272560.BPSL0010 272560.BPSL2128 748
272560.BPSL0010 272560.BPSL2135 337
272560.BPSL0010 272560.BPSL2165 483
272560.BPSL0010 272560.BPSL2177 751
272560.BPSL0010 272560.BPSL2182 420
272560.BPSL0010 272560.BPSL2193 219
272560.BPSL0010 272560.BPSL2213 324
272560.BPSL0010 272560.BPSL2224 394
272560.BPSL0010 272560.BPSL2238 213
272560.BPSL0010 272560.BPSL2253 429
272560.BPSL0010 272560.BPSL2268 684
272560.BPSL0010 272560.BPSL2273 159
272560.BPSL0010 272560.BPSL2278 596
272560.BPSL0010 272560.BPSL2282 397
272560.BPSL0010 272560.BPSL2292 748
272560.BPSL0010 272560.BPSL2302 346
272560.BPSL0010 272560.BPSL2321 182
272560.BPSL0010 272560.BPSL2332 249
272560.BPSL0010 272560.BPSL2342 321
272560.BPSL0010 272560.BPSL2377 381
272560.BPSL0010 272560.BPSL2386 170
272560.BPSL0010 272560.BPSL2389 150
272560.BPSL0010 272560.BPSL2396 227
272560.BPSL0010 272560.BPSL2406 315
272560.BPSL0010 272560.BPSL2407 742
272560.BPSL0010 272560.BPSL2414 327
272560.BPSL0010 272560.BPSL2434 320
272560.BPSL0010 272560.BPSL2435 209
272560.BPSL0010 272560.BPSL2437 734
272560.BPSL0010 272560.BPSL2445 409
272560.BPSL0010 272560.BPSL2456 764
272560.BPSL0010 272560.BPSL2464 158
272560.BPSL0010 272560.BPSL2465 765
272560.BPSL0010 272560.BPSL2485 234
272560.BPSL0010 272560.BPSL2494 635
272560.BPSL0010 272560.BPSL2513 612
272560.BPSL0010 272560.BPSL2520 693
272560.BPSL0010 272560.BPSL2526 515
272560.BPSL0010 272560.BPSL2531 187
272560.BPSL0010 272560.BPSL2535 157
272560.BPSL0010 272560.BPSL2543 666
272560.BPSL0010 272560.BPSL2554 211
272560.BPSL0010 272560.BPSL2555 179
272560.BPSL0010 272560.BPSL2556 180
272560.BPSL0010 272560.BPSL2557 172
272560.BPSL0010 272560.BPSL2603 192
272560.BPSL0010 272560.BPSL2622 301
272560.BPSL0010 272560.BPSL2632 157
272560.BPSL0010 272560.BPSL2636 160
272560.BPSL0010 272560.BPSL2644 564
272560.BPSL0010 272560.BPSL2647 316
272560.BPSL0010 272560.BPSL2664 162
272560.BPSL0010 272560.BPSL2665 178
272560.BPSL0010 272560.BPSL2694 507
272560.BPSL0010 272560.BPSL2704 184
272560.BPSL0010 272560.BPSL2705 685
272560.BPSL0010 272560.BPSL2706 560
272560.BPSL0010 272560.BPSL2715 164
272560.BPSL0010 272560.BPSL2717 162
272560.BPSL0010 272560.BPSL2719 151
272560.BPSL0010 272560.BPSL2725 356
272560.BPSL0010 272560.BPSL2737 159
272560.BPSL0010 272560.BPSL2744 264
272560.BPSL0010 272560.BPSL2749 221
272560.BPSL0010 272560.BPSL2750 232
272560.BPSL0010 272560.BPSL2751 715
272560.BPSL0010 272560.BPSL2752 205
272560.BPSL0010 272560.BPSL2754 361
272560.BPSL0010 272560.BPSL2786 179
272560.BPSL0010 272560.BPSL2916 726
272560.BPSL0010 272560.BPSL2942 313
272560.BPSL0010 272560.BPSL2955 162
272560.BPSL0010 272560.BPSL2969 182
272560.BPSL0010 272560.BPSL2973 652
272560.BPSL0010 272560.BPSL2989 360
272560.BPSL0010 272560.BPSL2993a 506
272560.BPSL0010 272560.BPSL2996 319
272560.BPSL0010 272560.BPSL3000 598
272560.BPSL0010 272560.BPSL3006 391
272560.BPSL0010 272560.BPSL3007 160
272560.BPSL0010 272560.BPSL3010 328
272560.BPSL0010 272560.BPSL3032 361
272560.BPSL0010 272560.BPSL3061 336
272560.BPSL0010 272560.BPSL3071 487
272560.BPSL0010 272560.BPSL3088 275
272560.BPSL0010 272560.BPSL3095 167
272560.BPSL0010 272560.BPSL3108 159
272560.BPSL0010 272560.BPSL3145 761
272560.BPSL0010 272560.BPSL3171 235
272560.BPSL0010 272560.BPSL3235 450
272560.BPSL0010 272560.BPSL3237 190
272560.BPSL0010 272560.BPSL3247 169
272560.BPSL0010 272560.BPSL3248 414
272560.BPSL0010 272560.BPSL3249 199
272560.BPSL0010 272560.BPSL3278 313
272560.BPSL0010 272560.BPSL3292 163
272560.BPSL0010 272560.BPSL3293 151
272560.BPSL0010 272560.BPSL3321 703
272560.BPSL0010 272560.BPSL3322 391
272560.BPSL0010 272560.BPSL3359 750
272560.BPSL0010 272560.BPSL3363 198
272560.BPSL0010 272560.BPSL3389 196
272560.BPSL0010 272560.BPSL3403 244
272560.BPSL0010 272560.BPSL3404 191
272560.BPSL0010 272560.BPSL3421 176
272560.BPSL0010 272560.BPSL3424 390
272560.BPSL0010 272560.BPSS0002 150
272560.BPSL0010 272560.BPSS0003 664
272560.BPSL0010 272560.BPSS0005 389
272560.BPSL0010 272560.BPSS0015 698
272560.BPSL0010 272560.BPSS0036 485
272560.BPSL0010 272560.BPSS0064 550
272560.BPSL0010 272560.BPSS0146 412
272560.BPSL0010 272560.BPSS0158 175
272560.BPSL0010 272560.BPSS0177 182
272560.BPSL0010 272560.BPSS0186 234
272560.BPSL0010 272560.BPSS0193 186
272560.BPSL0010 272560.BPSS0218 310
272560.BPSL0010 272560.BPSS0232 339
272560.BPSL0010 272560.BPSS0263 641
272560.BPSL0010 272560.BPSS0264 267
272560.BPSL0010 272560.BPSS0286 189
272560.BPSL0010 272560.BPSS0288 187
272560.BPSL0010 272560.BPSS0310 164
272560.BPSL0010 272560.BPSS0330 230
272560.BPSL0010 272560.BPSS0356 176
272560.BPSL0010 272560.BPSS0395 260
272560.BPSL0010 272560.BPSS0403 249
272560.BPSL0010 272560.BPSS0442 159
272560.BPSL0010 272560.BPSS0449 266
272560.BPSL0010 272560.BPSS0458 166
272560.BPSL0010 272560.BPSS0502 192
272560.BPSL0010 272560.BPSS0504 479
272560.BPSL0010 272560.BPSS0512 449
272560.BPSL0010 272560.BPSS0519 321
272560.BPSL0010 272560.BPSS0549 263
272560.BPSL0010 272560.BPSS0553 183
272560.BPSL0010 272560.BPSS0571 613
272560.BPSL0010 272560.BPSS0598 766
272560.BPSL0010 272560.BPSS0603 558
272560.BPSL0010 272560.BPSS0604 726
272560.BPSL0010 272560.BPSS0632 231
272560.BPSL0010 272560.BPSS0636 418
272560.BPSL0010 272560.BPSS0683 627
272560.BPSL0010 272560.BPSS0689 295
272560.BPSL0010 272560.BPSS0756 670
272560.BPSL0010 272560.BPSS0764 229
272560.BPSL0010 272560.BPSS0785 324
272560.BPSL0010 272560.BPSS0797 324
272560.BPSL0010 272560.BPSS0822 223
272560.BPSL0010 272560.BPSS0828 207
272560.BPSL0010 272560.BPSS0833 748
272560.BPSL0010 272560.BPSS0849 369
272560.BPSL0010 272560.BPSS0865 205
272560.BPSL0010 272560.BPSS0881 339
272560.BPSL0010 272560.BPSS0892 324
272560.BPSL0010 272560.BPSS0900 324
272560.BPSL0010 272560.BPSS0924 500
272560.BPSL0010 272560.BPSS0925 489
272560.BPSL0010 272560.BPSS0926 341
272560.BPSL0010 272560.BPSS0927 186
272560.BPSL0010 272560.BPSS0935 171
272560.BPSL0010 272560.BPSS0962 153
272560.BPSL0010 272560.BPSS0971 476
272560.BPSL0010 272560.BPSS0975 154
272560.BPSL0010 272560.BPSS0987 442
272560.BPSL0010 272560.BPSS1018 435
272560.BPSL0010 272560.BPSS1101 688
272560.BPSL0010 272560.BPSS1110 303
272560.BPSL0010 272560.BPSS1111 163
272560.BPSL0010 272560.BPSS1132 210
272560.BPSL0010 272560.BPSS1244 240
272560.BPSL0010 272560.BPSS1257 653
272560.BPSL0010 272560.BPSS1282 158
272560.BPSL0010 272560.BPSS1289 176
272560.BPSL0010 272560.BPSS1309 277
272560.BPSL0010 272560.BPSS1331 349
272560.BPSL0010 272560.BPSS1334 766
272560.BPSL0010 272560.BPSS1367 151
272560.BPSL0010 272560.BPSS1428 709
272560.BPSL0010 272560.BPSS1429 177
272560.BPSL0010 272560.BPSS1473 197
272560.BPSL0010 272560.BPSS1480 266
272560.BPSL0010 272560.BPSS1493 168
272560.BPSL0010 272560.BPSS1561 156
272560.BPSL0010 272560.BPSS1589 156
272560.BPSL0010 272560.BPSS1645 158
272560.BPSL0010 272560.BPSS1685 167
272560.BPSL0010 272560.BPSS1724 744
272560.BPSL0010 272560.BPSS1748 693
272560.BPSL0010 272560.BPSS1772 744
272560.BPSL0010 272560.BPSS1778 528
272560.BPSL0010 272560.BPSS1783 684
272560.BPSL0010 272560.BPSS1797 174
272560.BPSL0010 272560.BPSS1817 457
272560.BPSL0010 272560.BPSS1822 448
272560.BPSL0010 272560.BPSS1866A 294
272560.BPSL0010 272560.BPSS1882 163
272560.BPSL0010 272560.BPSS1884 152
272560.BPSL0010 272560.BPSS1914 472
272560.BPSL0010 272560.BPSS1920 247
272560.BPSL0010 272560.BPSS1921 184
272560.BPSL0010 272560.BPSS1970 164
272560.BPSL0010 272560.BPSS1974 483
272560.BPSL0010 272560.BPSS1975 151
272560.BPSL0010 272560.BPSS2007 533
272560.BPSL0010 272560.BPSS2052 179
272560.BPSL0010 272560.BPSS2053 200
272560.BPSL0010 272560.BPSS2068 229
272560.BPSL0010 272560.BPSS2129 707
272560.BPSL0010 272560.BPSS2136 236
272560.BPSL0010 272560.BPSS2172 168
272560.BPSL0010 272560.BPSS2180 199
272560.BPSL0010 272560.BPSS2185 178
272560.BPSL0010 272560.BPSS2191 166
272560.BPSL0010 272560.BPSS2192 203
272560.BPSL0010 272560.BPSS2193 241
272560.BPSL0010 272560.BPSS2194 236
272560.BPSL0010 272560.BPSS2195 173
272560.BPSL0010 272560.BPSS2198 176
272560.BPSL0010 272560.BPSS2223 493
272560.BPSL0010 272560.BPSS2275 602
272560.BPSL0010 272560.BPSS2330 301
272560.BPSL0010 272560.BPSS2338 411
272560.BPSL0010 272560.BPSS2349 391
272560.BPSL0010 272560.BPSS2350 329
272560.BPSL0010 272560.BPSS2351 195
272560.BPSL0011 272560.BPSL0007 888
272560.BPSL0011 272560.BPSL0008 931
272560.BPSL0011 272560.BPSL0009 949
272560.BPSL0011 272560.BPSL0010 723
272560.BPSL0011 272560.BPSL0012 858
272560.BPSL0011 272560.BPSL0013 931
272560.BPSL0011 272560.BPSL0014 928
272560.BPSL0011 272560.BPSL0015 943
272560.BPSL0011 272560.BPSL0016 631
272560.BPSL0011 272560.BPSL0017 599
272560.BPSL0011 272560.BPSL0018 595
272560.BPSL0011 272560.BPSL0250 150
272560.BPSL0011 272560.BPSL0251 180
272560.BPSL0011 272560.BPSL0261 349
272560.BPSL0011 272560.BPSL0265 224
272560.BPSL0011 272560.BPSL0389 229
272560.BPSL0011 272560.BPSL0426 288
272560.BPSL0011 272560.BPSL0463 191
272560.BPSL0011 272560.BPSL0469 399
272560.BPSL0011 272560.BPSL0487 159
272560.BPSL0011 272560.BPSL0692 171
272560.BPSL0011 272560.BPSL0706 218
272560.BPSL0011 272560.BPSL0818 328
272560.BPSL0011 272560.BPSL0827 152
272560.BPSL0011 272560.BPSL0839 328
272560.BPSL0011 272560.BPSL0990 228
272560.BPSL0011 272560.BPSL1015 328
272560.BPSL0011 272560.BPSL1080 215
272560.BPSL0011 272560.BPSL1123 204
272560.BPSL0011 272560.BPSL1180 328
272560.BPSL0011 272560.BPSL1263 201
272560.BPSL0011 272560.BPSL1282 207
272560.BPSL0011 272560.BPSL1306 167
272560.BPSL0011 272560.BPSL1413 241
272560.BPSL0011 272560.BPSL1435 180
272560.BPSL0011 272560.BPSL1486 260
272560.BPSL0011 272560.BPSL1539 179
272560.BPSL0011 272560.BPSL1555 393
272560.BPSL0011 272560.BPSL1635 180
272560.BPSL0011 272560.BPSL1818 243
272560.BPSL0011 272560.BPSL1838 420
272560.BPSL0011 272560.BPSL1898 155
272560.BPSL0011 272560.BPSL2016 314
272560.BPSL0011 272560.BPSL2110 153
272560.BPSL0011 272560.BPSL2267 157
272560.BPSL0011 272560.BPSL2274 418
272560.BPSL0011 272560.BPSL2339 166
272560.BPSL0011 272560.BPSL2342 229
272560.BPSL0011 272560.BPSL2393 154
272560.BPSL0011 272560.BPSL2400 172
272560.BPSL0011 272560.BPSL2413 229
272560.BPSL0011 272560.BPSL2498 150
272560.BPSL0011 272560.BPSL2506 156
272560.BPSL0011 272560.BPSL2559 329
272560.BPSL0011 272560.BPSL2676 154
272560.BPSL0011 272560.BPSL2762 210
272560.BPSL0011 272560.BPSL2840 384
272560.BPSL0011 272560.BPSL2961 273
272560.BPSL0011 272560.BPSL3006 328
272560.BPSL0011 272560.BPSL3008 537
272560.BPSL0011 272560.BPSL3009 454
272560.BPSL0011 272560.BPSL3010 630
272560.BPSL0011 272560.BPSL3011 171
272560.BPSL0011 272560.BPSL3012 249
272560.BPSL0011 272560.BPSL3012a 150
272560.BPSL0011 272560.BPSL3080 212
272560.BPSL0011 272560.BPSL3124 176
272560.BPSL0011 272560.BPSL3169 213
272560.BPSL0011 272560.BPSL3170 288
272560.BPSL0011 272560.BPSL3218 428
272560.BPSL0011 272560.BPSL3238 221
272560.BPSL0011 272560.BPSL3292 179
272560.BPSL0011 272560.BPSL3322 328
272560.BPSL0011 272560.BPSL3333 278
272560.BPSL0011 272560.BPSL3347 453
272560.BPSL0011 272560.BPSL3390 210
272560.BPSL0011 272560.BPSL3405 221
272560.BPSL0011 272560.BPSL3406 221
272560.BPSL0011 272560.BPSL3424 288
272560.BPSL0011 272560.BPSS0005 288
272560.BPSL0011 272560.BPSS0067 169
272560.BPSL0011 272560.BPSS0136 179
272560.BPSL0011 272560.BPSS0276 174
272560.BPSL0011 272560.BPSS0701 329
272560.BPSL0011 272560.BPSS0747 329
272560.BPSL0011 272560.BPSS0764 157
272560.BPSL0011 272560.BPSS0785 229
272560.BPSL0011 272560.BPSS0797 229
272560.BPSL0011 272560.BPSS0872 177
272560.BPSL0011 272560.BPSS0892 229
272560.BPSL0011 272560.BPSS0900 229
272560.BPSL0011 272560.BPSS0925 157
272560.BPSL0011 272560.BPSS0974 388
272560.BPSL0011 272560.BPSS1161 171
272560.BPSL0011 272560.BPSS1277 177
272560.BPSL0011 272560.BPSS1390 288
272560.BPSL0011 272560.BPSS1449 152
272560.BPSL0011 272560.BPSS1499 175
272560.BPSL0011 272560.BPSS1535 174
272560.BPSL0011 272560.BPSS1545 284
272560.BPSL0011 272560.BPSS1574 187
272560.BPSL0011 272560.BPSS1592 284
272560.BPSL0011 272560.BPSS1596 644
272560.BPSL0011 272560.BPSS1597 542
272560.BPSL0011 272560.BPSS1600 248
272560.BPSL0011 272560.BPSS1603 284
272560.BPSL0011 272560.BPSS1891 183
272560.BPSL0011 272560.BPSS1993 384
272560.BPSL0011 272560.BPSS2033 153
272560.BPSL0011 272560.BPSS2068 157
272560.BPSL0011 272560.BPSS2273 279
272560.BPSL0011 272560.BPSS2299 153
272560.BPSL0011 272560.BPSS2324 161
272560.BPSL0011 272560.BPSS2342 167
272560.BPSL0011 272560.BPSS2349 333
272560.BPSL0012 272560.BPSL0007 846
272560.BPSL0012 272560.BPSL0008 734
272560.BPSL0012 272560.BPSL0009 871
272560.BPSL0012 272560.BPSL0010 845
272560.BPSL0012 272560.BPSL0011 858
272560.BPSL0012 272560.BPSL0013 990
272560.BPSL0012 272560.BPSL0014 994
272560.BPSL0012 272560.BPSL0015 977
272560.BPSL0012 272560.BPSL0016 867
272560.BPSL0012 272560.BPSL0017 530
272560.BPSL0012 272560.BPSL0018 833
272560.BPSL0012 272560.BPSL0069 157
272560.BPSL0012 272560.BPSL0070 151
272560.BPSL0012 272560.BPSL0072 192
272560.BPSL0012 272560.BPSL0159 436
272560.BPSL0012 272560.BPSL0160 191
272560.BPSL0012 272560.BPSL0172 163
272560.BPSL0012 272560.BPSL0216 193
272560.BPSL0012 272560.BPSL0220 265
272560.BPSL0012 272560.BPSL0247 426
272560.BPSL0012 272560.BPSL0254 186
272560.BPSL0012 272560.BPSL0316 159
272560.BPSL0012 272560.BPSL0334 165
272560.BPSL0012 272560.BPSL0373 241
272560.BPSL0012 272560.BPSL0375 173
272560.BPSL0012 272560.BPSL0403 186
272560.BPSL0012 272560.BPSL0411 173
272560.BPSL0012 272560.BPSL0431 169
272560.BPSL0012 272560.BPSL0485 159
272560.BPSL0012 272560.BPSL0495 277
272560.BPSL0012 272560.BPSL0497 251
272560.BPSL0012 272560.BPSL0499 282
272560.BPSL0012 272560.BPSL0503 235
272560.BPSL0012 272560.BPSL0505 180
272560.BPSL0012 272560.BPSL0535 345
272560.BPSL0012 272560.BPSL0596 262
272560.BPSL0012 272560.BPSL0624 258
272560.BPSL0012 272560.BPSL0658 182
272560.BPSL0012 272560.BPSL0690 264
272560.BPSL0012 272560.BPSL0723 180
272560.BPSL0012 272560.BPSL0773 182
272560.BPSL0012 272560.BPSL0783 440
272560.BPSL0012 272560.BPSL0809 488
272560.BPSL0012 272560.BPSL0825 179
272560.BPSL0012 272560.BPSL0846 225
272560.BPSL0012 272560.BPSL0891 360
272560.BPSL0012 272560.BPSL0941 154
272560.BPSL0012 272560.BPSL0989 400
272560.BPSL0012 272560.BPSL1043 185
272560.BPSL0012 272560.BPSL1065 185
272560.BPSL0012 272560.BPSL1179 152
272560.BPSL0012 272560.BPSL1193 158
272560.BPSL0012 272560.BPSL1204 256
272560.BPSL0012 272560.BPSL1225 204
272560.BPSL0012 272560.BPSL1238 174
272560.BPSL0012 272560.BPSL1243 477
272560.BPSL0012 272560.BPSL1246 310
272560.BPSL0012 272560.BPSL1279 267
272560.BPSL0012 272560.BPSL1282 207
272560.BPSL0012 272560.BPSL1314 258
272560.BPSL0012 272560.BPSL1338 175
272560.BPSL0012 272560.BPSL1379 150
272560.BPSL0012 272560.BPSL1446 152
272560.BPSL0012 272560.BPSL1452 178
272560.BPSL0012 272560.BPSL1468 164
272560.BPSL0012 272560.BPSL1486 260
272560.BPSL0012 272560.BPSL1488 156
272560.BPSL0012 272560.BPSL1512 233
272560.BPSL0012 272560.BPSL1516 171
272560.BPSL0012 272560.BPSL1528 166
272560.BPSL0012 272560.BPSL1532 156
272560.BPSL0012 272560.BPSL1546 168
272560.BPSL0012 272560.BPSL1547 271
272560.BPSL0012 272560.BPSL1581 261
272560.BPSL0012 272560.BPSL1599 182
272560.BPSL0012 272560.BPSL1636 150
272560.BPSL0012 272560.BPSL1658a 215
272560.BPSL0012 272560.BPSL1672 192
272560.BPSL0012 272560.BPSL1725 252
272560.BPSL0012 272560.BPSL1763 670
272560.BPSL0012 272560.BPSL1774 194
272560.BPSL0012 272560.BPSL1777 219
272560.BPSL0012 272560.BPSL1778 157
272560.BPSL0012 272560.BPSL1783 155
272560.BPSL0012 272560.BPSL1787 254
272560.BPSL0012 272560.BPSL1798 175
272560.BPSL0012 272560.BPSL1846 310
272560.BPSL0012 272560.BPSL1847 231
272560.BPSL0012 272560.BPSL1903 167
272560.BPSL0012 272560.BPSL1913 200
272560.BPSL0012 272560.BPSL1914 221
272560.BPSL0012 272560.BPSL1982 158
272560.BPSL0012 272560.BPSL2007 217
272560.BPSL0012 272560.BPSL2035 338
272560.BPSL0012 272560.BPSL2066 217
272560.BPSL0012 272560.BPSL2082 155
272560.BPSL0012 272560.BPSL2108 280
272560.BPSL0012 272560.BPSL2124 157
272560.BPSL0012 272560.BPSL2142 245
272560.BPSL0012 272560.BPSL2161 158
272560.BPSL0012 272560.BPSL2174 160
272560.BPSL0012 272560.BPSL2177 202
272560.BPSL0012 272560.BPSL2213 151
272560.BPSL0012 272560.BPSL2229 157
272560.BPSL0012 272560.BPSL2267 157
272560.BPSL0012 272560.BPSL2273 243
272560.BPSL0012 272560.BPSL2274 418
272560.BPSL0012 272560.BPSL2278 159
272560.BPSL0012 272560.BPSL2280 179
272560.BPSL0012 272560.BPSL2292 205
272560.BPSL0012 272560.BPSL2359 162
272560.BPSL0012 272560.BPSL2377 216
272560.BPSL0012 272560.BPSL2437 152
272560.BPSL0012 272560.BPSL2445 423
272560.BPSL0012 272560.BPSL2456 346
272560.BPSL0012 272560.BPSL2462 165
272560.BPSL0012 272560.BPSL2465 280
272560.BPSL0012 272560.BPSL2496 221
272560.BPSL0012 272560.BPSL2543 229
272560.BPSL0012 272560.BPSL2683 290
272560.BPSL0012 272560.BPSL2706 172
272560.BPSL0012 272560.BPSL2724 210
272560.BPSL0012 272560.BPSL2725 214
272560.BPSL0012 272560.BPSL2741 159
272560.BPSL0012 272560.BPSL2751 227
272560.BPSL0012 272560.BPSL2754 233
272560.BPSL0012 272560.BPSL3008 304
272560.BPSL0012 272560.BPSL3009 304
272560.BPSL0012 272560.BPSL3010 239
272560.BPSL0012 272560.BPSL3012a 195
272560.BPSL0012 272560.BPSL3025 152
272560.BPSL0012 272560.BPSL3092 230
272560.BPSL0012 272560.BPSL3093 241
272560.BPSL0012 272560.BPSL3145 272
272560.BPSL0012 272560.BPSL3169 213
272560.BPSL0012 272560.BPSL3170 288
272560.BPSL0012 272560.BPSL3227 170
272560.BPSL0012 272560.BPSL3263 195
272560.BPSL0012 272560.BPSL3265 195
272560.BPSL0012 272560.BPSL3270 273
272560.BPSL0012 272560.BPSL3299 228
272560.BPSL0012 272560.BPSL3305 157
272560.BPSL0012 272560.BPSL3315 166
272560.BPSL0012 272560.BPSL3319 154
272560.BPSL0012 272560.BPSL3347 284
272560.BPSL0012 272560.BPSL3359 182
272560.BPSL0012 272560.BPSL3378 154
272560.BPSL0012 272560.BPSL3389 160
272560.BPSL0012 272560.BPSL3390 210
272560.BPSL0012 272560.BPSL3431 156
272560.BPSL0012 272560.BPSS0003 162
272560.BPSL0012 272560.BPSS0010 214
272560.BPSL0012 272560.BPSS0093 226
272560.BPSL0012 272560.BPSS0155 159
272560.BPSL0012 272560.BPSS0156 183
272560.BPSL0012 272560.BPSS0191 151
272560.BPSL0012 272560.BPSS0231 153
272560.BPSL0012 272560.BPSS0232 152
272560.BPSL0012 272560.BPSS0262 177
272560.BPSL0012 272560.BPSS0263 157
272560.BPSL0012 272560.BPSS0265 187
272560.BPSL0012 272560.BPSS0369 216
272560.BPSL0012 272560.BPSS0493 157
272560.BPSL0012 272560.BPSS0510 150
272560.BPSL0012 272560.BPSS0512 150
272560.BPSL0012 272560.BPSS0545 173
272560.BPSL0012 272560.BPSS0550 163
272560.BPSL0012 272560.BPSS0553 193
272560.BPSL0012 272560.BPSS0598 304
272560.BPSL0012 272560.BPSS0801 169
272560.BPSL0012 272560.BPSS0816 222
272560.BPSL0012 272560.BPSS0817 235
272560.BPSL0012 272560.BPSS0833 221
272560.BPSL0012 272560.BPSS0881 190
272560.BPSL0012 272560.BPSS0954 206
272560.BPSL0012 272560.BPSS0960 151
272560.BPSL0012 272560.BPSS0964 167
272560.BPSL0012 272560.BPSS0979 234
272560.BPSL0012 272560.BPSS1018 181
272560.BPSL0012 272560.BPSS1027 209
272560.BPSL0012 272560.BPSS1063 167
272560.BPSL0012 272560.BPSS1074 197
272560.BPSL0012 272560.BPSS1075 418
272560.BPSL0012 272560.BPSS1101 323
272560.BPSL0012 272560.BPSS1148 179
272560.BPSL0012 272560.BPSS1152 284
272560.BPSL0012 272560.BPSS1270 176
272560.BPSL0012 272560.BPSS1334 211
272560.BPSL0012 272560.BPSS1390 284
272560.BPSL0012 272560.BPSS1428 195
272560.BPSL0012 272560.BPSS1455 224
272560.BPSL0012 272560.BPSS1538 157
272560.BPSL0012 272560.BPSS1545 284
272560.BPSL0012 272560.BPSS1548 227
272560.BPSL0012 272560.BPSS1567 168
272560.BPSL0012 272560.BPSS1570 150
272560.BPSL0012 272560.BPSS1584 237
272560.BPSL0012 272560.BPSS1592 284
272560.BPSL0012 272560.BPSS1596 304
272560.BPSL0012 272560.BPSS1597 304
272560.BPSL0012 272560.BPSS1603 284
272560.BPSL0012 272560.BPSS1727 154
272560.BPSL0012 272560.BPSS1728 308
272560.BPSL0012 272560.BPSS1730 168
272560.BPSL0012 272560.BPSS1748 153
272560.BPSL0012 272560.BPSS1778 161
272560.BPSL0012 272560.BPSS1783 177
272560.BPSL0012 272560.BPSS1845 152
272560.BPSL0012 272560.BPSS1887 339
272560.BPSL0012 272560.BPSS1981 168
272560.BPSL0012 272560.BPSS2052 337
272560.BPSL0012 272560.BPSS2053 298
272560.BPSL0012 272560.BPSS2054 186
272560.BPSL0012 272560.BPSS2091 271
272560.BPSL0012 272560.BPSS2129 187
272560.BPSL0012 272560.BPSS2131b 162
272560.BPSL0012 272560.BPSS2170 182
272560.BPSL0012 272560.BPSS2171 274
272560.BPSL0012 272560.BPSS2202 169
272560.BPSL0012 272560.BPSS2221 173
272560.BPSL0012 272560.BPSS2275 475
272560.BPSL0012 272560.BPSS2351 165
272560.BPSL0013 272560.BPSL0003 179
272560.BPSL0013 272560.BPSL0007 888
272560.BPSL0013 272560.BPSL0008 789
272560.BPSL0013 272560.BPSL0009 921
272560.BPSL0013 272560.BPSL0010 827
272560.BPSL0013 272560.BPSL0011 931
272560.BPSL0013 272560.BPSL0012 990
272560.BPSL0013 272560.BPSL0014 994
272560.BPSL0013 272560.BPSL0015 983
272560.BPSL0013 272560.BPSL0016 820
272560.BPSL0013 272560.BPSL0017 530
272560.BPSL0013 272560.BPSL0018 914
272560.BPSL0013 272560.BPSL0162 186
272560.BPSL0013 272560.BPSL0198 176
272560.BPSL0013 272560.BPSL0209 309
272560.BPSL0013 272560.BPSL0220 256
272560.BPSL0013 272560.BPSL0250 150
272560.BPSL0013 272560.BPSL0264 165
272560.BPSL0013 272560.BPSL0310 219
272560.BPSL0013 272560.BPSL0331 162
272560.BPSL0013 272560.BPSL0358 236
272560.BPSL0013 272560.BPSL0368 244
272560.BPSL0013 272560.BPSL0392 190
272560.BPSL0013 272560.BPSL0404 287
272560.BPSL0013 272560.BPSL0471 229
272560.BPSL0013 272560.BPSL0487 180
272560.BPSL0013 272560.BPSL0492 153
272560.BPSL0013 272560.BPSL0496 212
272560.BPSL0013 272560.BPSL0535 163
272560.BPSL0013 272560.BPSL0575 166
272560.BPSL0013 272560.BPSL0576 215
272560.BPSL0013 272560.BPSL0583 235
272560.BPSL0013 272560.BPSL0591 173
272560.BPSL0013 272560.BPSL0692 171
272560.BPSL0013 272560.BPSL0719 183
272560.BPSL0013 272560.BPSL0772 284
272560.BPSL0013 272560.BPSL0785 164
272560.BPSL0013 272560.BPSL0809 171
272560.BPSL0013 272560.BPSL0852 185
272560.BPSL0013 272560.BPSL0887 243
272560.BPSL0013 272560.BPSL0972 154
272560.BPSL0013 272560.BPSL0975 173
272560.BPSL0013 272560.BPSL0989 400
272560.BPSL0013 272560.BPSL0997 252
272560.BPSL0013 272560.BPSL1008 160
272560.BPSL0013 272560.BPSL1017 167
272560.BPSL0013 272560.BPSL1025 186
272560.BPSL0013 272560.BPSL1057 250
272560.BPSL0013 272560.BPSL1059 156
272560.BPSL0013 272560.BPSL1088 276
272560.BPSL0013 272560.BPSL1110 227
272560.BPSL0013 272560.BPSL1142 188
272560.BPSL0013 272560.BPSL1179 167
272560.BPSL0013 272560.BPSL1242 160
272560.BPSL0013 272560.BPSL1243 215
272560.BPSL0013 272560.BPSL1277 176
272560.BPSL0013 272560.BPSL1282 207
272560.BPSL0013 272560.BPSL1338 154
272560.BPSL0013 272560.BPSL1365 232
272560.BPSL0013 272560.BPSL1486 260
272560.BPSL0013 272560.BPSL1492 268
272560.BPSL0013 272560.BPSL1528 186
272560.BPSL0013 272560.BPSL1581 157
272560.BPSL0013 272560.BPSL1598 620
272560.BPSL0013 272560.BPSL1634 221
272560.BPSL0013 272560.BPSL1663 169
272560.BPSL0013 272560.BPSL1706 729
272560.BPSL0013 272560.BPSL1765 234
272560.BPSL0013 272560.BPSL1780 188
272560.BPSL0013 272560.BPSL1847 224
272560.BPSL0013 272560.BPSL1889 233
272560.BPSL0013 272560.BPSL1898 202
272560.BPSL0013 272560.BPSL1933 276
272560.BPSL0013 272560.BPSL1951 191
272560.BPSL0013 272560.BPSL1959 152
272560.BPSL0013 272560.BPSL2028 197
272560.BPSL0013 272560.BPSL2035 162
272560.BPSL0013 272560.BPSL2060 301
272560.BPSL0013 272560.BPSL2111 180
272560.BPSL0013 272560.BPSL2135 169
272560.BPSL0013 272560.BPSL2224 161
272560.BPSL0013 272560.BPSL2238 190
272560.BPSL0013 272560.BPSL2255 186
272560.BPSL0013 272560.BPSL2257 499
272560.BPSL0013 272560.BPSL2267 157
272560.BPSL0013 272560.BPSL2273 153
272560.BPSL0013 272560.BPSL2274 418
272560.BPSL0013 272560.BPSL2282 283
272560.BPSL0013 272560.BPSL2302 183
272560.BPSL0013 272560.BPSL2313 201
272560.BPSL0013 272560.BPSL2319 156
272560.BPSL0013 272560.BPSL2325 172
272560.BPSL0013 272560.BPSL2434 510
272560.BPSL0013 272560.BPSL2435 204
272560.BPSL0013 272560.BPSL2513 158
272560.BPSL0013 272560.BPSL2520 307
272560.BPSL0013 272560.BPSL2543 167
272560.BPSL0013 272560.BPSL2704 347
272560.BPSL0013 272560.BPSL2709 174
272560.BPSL0013 272560.BPSL2710 158
272560.BPSL0013 272560.BPSL2716 161
272560.BPSL0013 272560.BPSL2721 158
272560.BPSL0013 272560.BPSL2724 167
272560.BPSL0013 272560.BPSL2744 200
272560.BPSL0013 272560.BPSL2750 169
272560.BPSL0013 272560.BPSL2751 252
272560.BPSL0013 272560.BPSL2762 167
272560.BPSL0013 272560.BPSL2764 167
272560.BPSL0013 272560.BPSL2840 277
272560.BPSL0013 272560.BPSL2948 224
272560.BPSL0013 272560.BPSL2956 153
272560.BPSL0013 272560.BPSL3008 304
272560.BPSL0013 272560.BPSL3009 304
272560.BPSL0013 272560.BPSL3010 320
272560.BPSL0013 272560.BPSL3054 276
272560.BPSL0013 272560.BPSL3088 430
272560.BPSL0013 272560.BPSL3092 285
272560.BPSL0013 272560.BPSL3093 507
272560.BPSL0013 272560.BPSL3145 182
272560.BPSL0013 272560.BPSL3161 282
272560.BPSL0013 272560.BPSL3167 208
272560.BPSL0013 272560.BPSL3169 213
272560.BPSL0013 272560.BPSL3170 288
272560.BPSL0013 272560.BPSL3227 163
272560.BPSL0013 272560.BPSL3238 221
272560.BPSL0013 272560.BPSL3249 307
272560.BPSL0013 272560.BPSL3258 159
272560.BPSL0013 272560.BPSL3281 268
272560.BPSL0013 272560.BPSL3299 228
272560.BPSL0013 272560.BPSL3305 157
272560.BPSL0013 272560.BPSL3313 419
272560.BPSL0013 272560.BPSL3347 284
272560.BPSL0013 272560.BPSL3369 167
272560.BPSL0013 272560.BPSL3373 151
272560.BPSL0013 272560.BPSL3390 210
272560.BPSL0013 272560.BPSL3416 161
272560.BPSL0013 272560.BPSL3418 150
272560.BPSL0013 272560.BPSS0048 221
272560.BPSL0013 272560.BPSS0058 199
272560.BPSL0013 272560.BPSS0060B 340
272560.BPSL0013 272560.BPSS0077A 510
272560.BPSL0013 272560.BPSS0093 226
272560.BPSL0013 272560.BPSS0140 158
272560.BPSL0013 272560.BPSS0193 195
272560.BPSL0013 272560.BPSS0231 199
272560.BPSL0013 272560.BPSS0262 164
272560.BPSL0013 272560.BPSS0267 268
272560.BPSL0013 272560.BPSS0277 224
272560.BPSL0013 272560.BPSS0415 247
272560.BPSL0013 272560.BPSS0457 320
272560.BPSL0013 272560.BPSS0632 306
272560.BPSL0013 272560.BPSS0647 247
272560.BPSL0013 272560.BPSS0648 342
272560.BPSL0013 272560.BPSS0746 224
272560.BPSL0013 272560.BPSS0782 152
272560.BPSL0013 272560.BPSS0783 256
272560.BPSL0013 272560.BPSS0796A 361
272560.BPSL0013 272560.BPSS0801 185
272560.BPSL0013 272560.BPSS0817 165
272560.BPSL0013 272560.BPSS0846 641
272560.BPSL0013 272560.BPSS0849 209
272560.BPSL0013 272560.BPSS0865 161
272560.BPSL0013 272560.BPSS0870 171
272560.BPSL0013 272560.BPSS0891 250
272560.BPSL0013 272560.BPSS0924 198
272560.BPSL0013 272560.BPSS0959 184
272560.BPSL0013 272560.BPSS0975 161
272560.BPSL0013 272560.BPSS0977 171
272560.BPSL0013 272560.BPSS1014 226
272560.BPSL0013 272560.BPSS1018 495
272560.BPSL0013 272560.BPSS1073 188
272560.BPSL0013 272560.BPSS1128 206
272560.BPSL0013 272560.BPSS1144 164
272560.BPSL0013 272560.BPSS1257 220
272560.BPSL0013 272560.BPSS1260 219
272560.BPSL0013 272560.BPSS1285 296
272560.BPSL0013 272560.BPSS1302 154
272560.BPSL0013 272560.BPSS1326 179
272560.BPSL0013 272560.BPSS1334 175
272560.BPSL0013 272560.BPSS1345 176
272560.BPSL0013 272560.BPSS1390 284
272560.BPSL0013 272560.BPSS1449 171
272560.BPSL0013 272560.BPSS1498 221
272560.BPSL0013 272560.BPSS1530 190
272560.BPSL0013 272560.BPSS1534 261
272560.BPSL0013 272560.BPSS1544 211
272560.BPSL0013 272560.BPSS1545 402
272560.BPSL0013 272560.BPSS1592 284
272560.BPSL0013 272560.BPSS1596 304
272560.BPSL0013 272560.BPSS1597 304
272560.BPSL0013 272560.BPSS1600 201
272560.BPSL0013 272560.BPSS1603 284
272560.BPSL0013 272560.BPSS1653 233
272560.BPSL0013 272560.BPSS1703 182
272560.BPSL0013 272560.BPSS1727 220
272560.BPSL0013 272560.BPSS1752 169
272560.BPSL0013 272560.BPSS1822 229
272560.BPSL0013 272560.BPSS1844 194
272560.BPSL0013 272560.BPSS1882 383
272560.BPSL0013 272560.BPSS1892 200
272560.BPSL0013 272560.BPSS1906 155
272560.BPSL0013 272560.BPSS1914 194
272560.BPSL0013 272560.BPSS2036 220
272560.BPSL0013 272560.BPSS2052 205
272560.BPSL0013 272560.BPSS2053 220
272560.BPSL0013 272560.BPSS2079 188
272560.BPSL0013 272560.BPSS2131 538
272560.BPSL0013 272560.BPSS2191 216
272560.BPSL0013 272560.BPSS2193 225
272560.BPSL0013 272560.BPSS2194 270
272560.BPSL0013 272560.BPSS2195 293
272560.BPSL0013 272560.BPSS2197 153
272560.BPSL0013 272560.BPSS2273 209
272560.BPSL0013 272560.BPSS2289 217
272560.BPSL0013 272560.BPSS2323 236
272560.BPSL0014 272560.BPSL0002 155
272560.BPSL0014 272560.BPSL0003 162
272560.BPSL0014 272560.BPSL0007 874
272560.BPSL0014 272560.BPSL0008 712
272560.BPSL0014 272560.BPSL0009 877
272560.BPSL0014 272560.BPSL0010 846
272560.BPSL0014 272560.BPSL0011 928
272560.BPSL0014 272560.BPSL0012 994
272560.BPSL0014 272560.BPSL0013 994
272560.BPSL0014 272560.BPSL0015 990
272560.BPSL0014 272560.BPSL0016 951
272560.BPSL0014 272560.BPSL0017 741
272560.BPSL0014 272560.BPSL0018 912
272560.BPSL0014 272560.BPSL0041 183
272560.BPSL0014 272560.BPSL0071 273
272560.BPSL0014 272560.BPSL0074 428
272560.BPSL0014 272560.BPSL0076 428
272560.BPSL0014 272560.BPSL0079 223
272560.BPSL0014 272560.BPSL0115 318
272560.BPSL0014 272560.BPSL0211 198
272560.BPSL0014 272560.BPSL0212A 526
272560.BPSL0014 272560.BPSL0216 406
272560.BPSL0014 272560.BPSL0219 596
272560.BPSL0014 272560.BPSL0225 177
272560.BPSL0014 272560.BPSL0236 159
272560.BPSL0014 272560.BPSL0243 190
272560.BPSL0014 272560.BPSL0244 687
272560.BPSL0014 272560.BPSL0245 307
272560.BPSL0014 272560.BPSL0247 265
272560.BPSL0014 272560.BPSL0250 150
272560.BPSL0014 272560.BPSL0254 211
272560.BPSL0014 272560.BPSL0289 154
272560.BPSL0014 272560.BPSL0319 193
272560.BPSL0014 272560.BPSL0331 175
272560.BPSL0014 272560.BPSL0338 184
272560.BPSL0014 272560.BPSL0343 151
272560.BPSL0014 272560.BPSL0354 187
272560.BPSL0014 272560.BPSL0358 219
272560.BPSL0014 272560.BPSL0375 167
272560.BPSL0014 272560.BPSL0387 278
272560.BPSL0014 272560.BPSL0388 192
272560.BPSL0014 272560.BPSL0392 250
272560.BPSL0014 272560.BPSL0396 214
272560.BPSL0014 272560.BPSL0404 245
272560.BPSL0014 272560.BPSL0405 291
272560.BPSL0014 272560.BPSL0412 388
272560.BPSL0014 272560.BPSL0431 166
272560.BPSL0014 272560.BPSL0474 171
272560.BPSL0014 272560.BPSL0480 161
272560.BPSL0014 272560.BPSL0487 352
272560.BPSL0014 272560.BPSL0495 213
272560.BPSL0014 272560.BPSL0496 245
272560.BPSL0014 272560.BPSL0497 436
272560.BPSL0014 272560.BPSL0503 755
272560.BPSL0014 272560.BPSL0506 176
272560.BPSL0014 272560.BPSL0512 154
272560.BPSL0014 272560.BPSL0535 153
272560.BPSL0014 272560.BPSL0612 199
272560.BPSL0014 272560.BPSL0658 247
272560.BPSL0014 272560.BPSL0671 246
272560.BPSL0014 272560.BPSL0689 309
272560.BPSL0014 272560.BPSL0690 570
272560.BPSL0014 272560.BPSL0692 171
272560.BPSL0014 272560.BPSL0694 533
272560.BPSL0014 272560.BPSL0702 169
272560.BPSL0014 272560.BPSL0782 185
272560.BPSL0014 272560.BPSL0783 421
272560.BPSL0014 272560.BPSL0785 262
272560.BPSL0014 272560.BPSL0790 369
272560.BPSL0014 272560.BPSL0803 289
272560.BPSL0014 272560.BPSL0809 185
272560.BPSL0014 272560.BPSL0883 249
272560.BPSL0014 272560.BPSL0887 233
272560.BPSL0014 272560.BPSL0891 298
272560.BPSL0014 272560.BPSL0933 186
272560.BPSL0014 272560.BPSL0941 276
272560.BPSL0014 272560.BPSL0967 150
272560.BPSL0014 272560.BPSL0976 153
272560.BPSL0014 272560.BPSL0989 394
272560.BPSL0014 272560.BPSL0994 292
272560.BPSL0014 272560.BPSL0995 168
272560.BPSL0014 272560.BPSL1016 204
272560.BPSL0014 272560.BPSL1029 199
272560.BPSL0014 272560.BPSL1031 191
272560.BPSL0014 272560.BPSL1035 221
272560.BPSL0014 272560.BPSL1036 260
272560.BPSL0014 272560.BPSL1037 210
272560.BPSL0014 272560.BPSL1038 596
272560.BPSL0014 272560.BPSL1042 230
272560.BPSL0014 272560.BPSL1043 438
272560.BPSL0014 272560.BPSL1050 215
272560.BPSL0014 272560.BPSL1059 187
272560.BPSL0014 272560.BPSL1088 221
272560.BPSL0014 272560.BPSL1092 173
272560.BPSL0014 272560.BPSL1093 223
272560.BPSL0014 272560.BPSL1104 211
272560.BPSL0014 272560.BPSL1106 184
272560.BPSL0014 272560.BPSL1112 322
272560.BPSL0014 272560.BPSL1132 402
272560.BPSL0014 272560.BPSL1134 223
272560.BPSL0014 272560.BPSL1192 210
272560.BPSL0014 272560.BPSL1204 410
272560.BPSL0014 272560.BPSL1205 243
272560.BPSL0014 272560.BPSL1243 752
272560.BPSL0014 272560.BPSL1279 755
272560.BPSL0014 272560.BPSL1281 194
272560.BPSL0014 272560.BPSL1282 263
272560.BPSL0014 272560.BPSL1283 157
272560.BPSL0014 272560.BPSL1284 238
272560.BPSL0014 272560.BPSL1286 173
272560.BPSL0014 272560.BPSL1330 162
272560.BPSL0014 272560.BPSL1332 152
272560.BPSL0014 272560.BPSL1333 356
272560.BPSL0014 272560.BPSL1338 260
272560.BPSL0014 272560.BPSL1339 160
272560.BPSL0014 272560.BPSL1365 191
272560.BPSL0014 272560.BPSL1375 204
272560.BPSL0014 272560.BPSL1377 352
272560.BPSL0014 272560.BPSL1417 185
272560.BPSL0014 272560.BPSL1441 499
272560.BPSL0014 272560.BPSL1446 645
272560.BPSL0014 272560.BPSL1490 244
272560.BPSL0014 272560.BPSL1511 175
272560.BPSL0014 272560.BPSL1512 175
272560.BPSL0014 272560.BPSL1528 258
272560.BPSL0014 272560.BPSL1541 298
272560.BPSL0014 272560.BPSL1544 389
272560.BPSL0014 272560.BPSL1563 405
272560.BPSL0014 272560.BPSL1581 349
272560.BPSL0014 272560.BPSL1583 239
272560.BPSL0014 272560.BPSL1616 158
272560.BPSL0014 272560.BPSL1636 274
272560.BPSL0014 272560.BPSL1658a 362
272560.BPSL0014 272560.BPSL1706 302
272560.BPSL0014 272560.BPSL1728 206
272560.BPSL0014 272560.BPSL1766 190
272560.BPSL0014 272560.BPSL1774 155
272560.BPSL0014 272560.BPSL1777 234
272560.BPSL0014 272560.BPSL1779 174
272560.BPSL0014 272560.BPSL1795 215
272560.BPSL0014 272560.BPSL1841 295
272560.BPSL0014 272560.BPSL1842 302
272560.BPSL0014 272560.BPSL1846 751
272560.BPSL0014 272560.BPSL1853 543
272560.BPSL0014 272560.BPSL1884 298
272560.BPSL0014 272560.BPSL1892 153
272560.BPSL0014 272560.BPSL1901 164
272560.BPSL0014 272560.BPSL1903 179
272560.BPSL0014 272560.BPSL1930 612
272560.BPSL0014 272560.BPSL1934 210
272560.BPSL0014 272560.BPSL1937 506
272560.BPSL0014 272560.BPSL1951 191
272560.BPSL0014 272560.BPSL1970 150
272560.BPSL0014 272560.BPSL1973 219
272560.BPSL0014 272560.BPSL1982 257
272560.BPSL0014 272560.BPSL1983 232
272560.BPSL0014 272560.BPSL1984 225
272560.BPSL0014 272560.BPSL2014 194
272560.BPSL0014 272560.BPSL2025 158
272560.BPSL0014 272560.BPSL2031 169
272560.BPSL0014 272560.BPSL2035 652
272560.BPSL0014 272560.BPSL2036 532
272560.BPSL0014 272560.BPSL2093 365
272560.BPSL0014 272560.BPSL2094 260
272560.BPSL0014 272560.BPSL2095 308
272560.BPSL0014 272560.BPSL2106 498
272560.BPSL0014 272560.BPSL2108 754
272560.BPSL0014 272560.BPSL2119 249
272560.BPSL0014 272560.BPSL2128 504
272560.BPSL0014 272560.BPSL2135 295
272560.BPSL0014 272560.BPSL2139 210
272560.BPSL0014 272560.BPSL2165 342
272560.BPSL0014 272560.BPSL2177 722
272560.BPSL0014 272560.BPSL2205 259
272560.BPSL0014 272560.BPSL2213 186
272560.BPSL0014 272560.BPSL2218 166
272560.BPSL0014 272560.BPSL2224 183
272560.BPSL0014 272560.BPSL2250 162
272560.BPSL0014 272560.BPSL2253 164
272560.BPSL0014 272560.BPSL2257 172
272560.BPSL0014 272560.BPSL2267 158
272560.BPSL0014 272560.BPSL2268 352
272560.BPSL0014 272560.BPSL2269 187
272560.BPSL0014 272560.BPSL2292 746
272560.BPSL0014 272560.BPSL2302 368
272560.BPSL0014 272560.BPSL2321 282
272560.BPSL0014 272560.BPSL2335 160
272560.BPSL0014 272560.BPSL2365 224
272560.BPSL0014 272560.BPSL2374 198
272560.BPSL0014 272560.BPSL2377 289
272560.BPSL0014 272560.BPSL2393 161
272560.BPSL0014 272560.BPSL2395 203
272560.BPSL0014 272560.BPSL2396 167
272560.BPSL0014 272560.BPSL2400 217
272560.BPSL0014 272560.BPSL2403 184
272560.BPSL0014 272560.BPSL2407 728
272560.BPSL0014 272560.BPSL2434 274
272560.BPSL0014 272560.BPSL2437 737
272560.BPSL0014 272560.BPSL2445 173
272560.BPSL0014 272560.BPSL2456 229
272560.BPSL0014 272560.BPSL2465 630
272560.BPSL0014 272560.BPSL2472 181
272560.BPSL0014 272560.BPSL2494 536
272560.BPSL0014 272560.BPSL2496 192
272560.BPSL0014 272560.BPSL2505 165
272560.BPSL0014 272560.BPSL2513 279
272560.BPSL0014 272560.BPSL2526 581
272560.BPSL0014 272560.BPSL2537 486
272560.BPSL0014 272560.BPSL2538 239
272560.BPSL0014 272560.BPSL2554 168
272560.BPSL0014 272560.BPSL2559 220
272560.BPSL0014 272560.BPSL2589 218
272560.BPSL0014 272560.BPSL2594 211
272560.BPSL0014 272560.BPSL2598 269
272560.BPSL0014 272560.BPSL2622 704
272560.BPSL0014 272560.BPSL2630 224
272560.BPSL0014 272560.BPSL2632 191
272560.BPSL0014 272560.BPSL2644 352
272560.BPSL0014 272560.BPSL2667 338
272560.BPSL0014 272560.BPSL2688 191
272560.BPSL0014 272560.BPSL2694 590
272560.BPSL0014 272560.BPSL2702 302
272560.BPSL0014 272560.BPSL2705 151
272560.BPSL0014 272560.BPSL2706 164
272560.BPSL0014 272560.BPSL2719 163
272560.BPSL0014 272560.BPSL2724 183
272560.BPSL0014 272560.BPSL2725 657
272560.BPSL0014 272560.BPSL2750 411
272560.BPSL0014 272560.BPSL2751 726
272560.BPSL0014 272560.BPSL2752 167
272560.BPSL0014 272560.BPSL2754 240
272560.BPSL0014 272560.BPSL2802 165
272560.BPSL0014 272560.BPSL2816 212
272560.BPSL0014 272560.BPSL2830 212
272560.BPSL0014 272560.BPSL2836 183
272560.BPSL0014 272560.BPSL2916 268
272560.BPSL0014 272560.BPSL2926 274
272560.BPSL0014 272560.BPSL2942 227
272560.BPSL0014 272560.BPSL2965 198
272560.BPSL0014 272560.BPSL2973 211
272560.BPSL0014 272560.BPSL2980 326
272560.BPSL0014 272560.BPSL3008 256
272560.BPSL0014 272560.BPSL3009 257
272560.BPSL0014 272560.BPSL3010 186
272560.BPSL0014 272560.BPSL3011 171
272560.BPSL0014 272560.BPSL3012 170
272560.BPSL0014 272560.BPSL3012a 150
272560.BPSL0014 272560.BPSL3061 651
272560.BPSL0014 272560.BPSL3071 635
272560.BPSL0014 272560.BPSL3088 192
272560.BPSL0014 272560.BPSL3094 578
272560.BPSL0014 272560.BPSL3145 356
272560.BPSL0014 272560.BPSL3171 234
272560.BPSL0014 272560.BPSL3172 212
272560.BPSL0014 272560.BPSL3227 156
272560.BPSL0014 272560.BPSL3229 528
272560.BPSL0014 272560.BPSL3281 375
272560.BPSL0014 272560.BPSL3293 331
272560.BPSL0014 272560.BPSL3298 279
272560.BPSL0014 272560.BPSL3299 301
272560.BPSL0014 272560.BPSL3303 207
272560.BPSL0014 272560.BPSL3308 180
272560.BPSL0014 272560.BPSL3313 175
272560.BPSL0014 272560.BPSL3321 623
272560.BPSL0014 272560.BPSL3347 246
272560.BPSL0014 272560.BPSL3359 619
272560.BPSL0014 272560.BPSL3363 193
272560.BPSL0014 272560.BPSL3365 166
272560.BPSL0014 272560.BPSL3416 162
272560.BPSL0014 272560.BPSL3418 191
272560.BPSL0014 272560.BPSL3427 152
272560.BPSL0014 272560.BPSL3428 172
272560.BPSL0014 272560.BPSS0003 573
272560.BPSL0014 272560.BPSS0015 158
272560.BPSL0014 272560.BPSS0028 429
272560.BPSL0014 272560.BPSS0029 169
272560.BPSL0014 272560.BPSS0030 177
272560.BPSL0014 272560.BPSS0058 299
272560.BPSL0014 272560.BPSS0060B 167
272560.BPSL0014 272560.BPSS0064 521
272560.BPSL0014 272560.BPSS0067 300
272560.BPSL0014 272560.BPSS0077A 177
272560.BPSL0014 272560.BPSS0083 202
272560.BPSL0014 272560.BPSS0093 179
272560.BPSL0014 272560.BPSS0108 180
272560.BPSL0014 272560.BPSS0155 154
272560.BPSL0014 272560.BPSS0158 310
272560.BPSL0014 272560.BPSS0231 244
272560.BPSL0014 272560.BPSS0262 193
272560.BPSL0014 272560.BPSS0263 529
272560.BPSL0014 272560.BPSS0264 213
272560.BPSL0014 272560.BPSS0267 200
272560.BPSL0014 272560.BPSS0270 157
272560.BPSL0014 272560.BPSS0309 153
272560.BPSL0014 272560.BPSS0310 183
272560.BPSL0014 272560.BPSS0313 282
272560.BPSL0014 272560.BPSS0415 235
272560.BPSL0014 272560.BPSS0468 158
272560.BPSL0014 272560.BPSS0503 151
272560.BPSL0014 272560.BPSS0571 526
272560.BPSL0014 272560.BPSS0598 388
272560.BPSL0014 272560.BPSS0616 174
272560.BPSL0014 272560.BPSS0645 160
272560.BPSL0014 272560.BPSS0650 211
272560.BPSL0014 272560.BPSS0651 172
272560.BPSL0014 272560.BPSS0652 325
272560.BPSL0014 272560.BPSS0675 201
272560.BPSL0014 272560.BPSS0676 190
272560.BPSL0014 272560.BPSS0683 599
272560.BPSL0014 272560.BPSS0690 150
272560.BPSL0014 272560.BPSS0708 164
272560.BPSL0014 272560.BPSS0754 253
272560.BPSL0014 272560.BPSS0756 500
272560.BPSL0014 272560.BPSS0757 164
272560.BPSL0014 272560.BPSS0783 552
272560.BPSL0014 272560.BPSS0796A 241
272560.BPSL0014 272560.BPSS0812 208
272560.BPSL0014 272560.BPSS0823 192
272560.BPSL0014 272560.BPSS0828 351
272560.BPSL0014 272560.BPSS0833 245
272560.BPSL0014 272560.BPSS0836 159
272560.BPSL0014 272560.BPSS0846 224
272560.BPSL0014 272560.BPSS0848 227
272560.BPSL0014 272560.BPSS0881 591
272560.BPSL0014 272560.BPSS0885 311
272560.BPSL0014 272560.BPSS0886 175
272560.BPSL0014 272560.BPSS0891 250
272560.BPSL0014 272560.BPSS0934 350
272560.BPSL0014 272560.BPSS0962 154
272560.BPSL0014 272560.BPSS0974 154
272560.BPSL0014 272560.BPSS0979 309
272560.BPSL0014 272560.BPSS0987 211
272560.BPSL0014 272560.BPSS0994 150
272560.BPSL0014 272560.BPSS1018 396
272560.BPSL0014 272560.BPSS1050 158
272560.BPSL0014 272560.BPSS1127 167
272560.BPSL0014 272560.BPSS1179 213
272560.BPSL0014 272560.BPSS1196 218
272560.BPSL0014 272560.BPSS1206 195
272560.BPSL0014 272560.BPSS1271 260
272560.BPSL0014 272560.BPSS1289 151
272560.BPSL0014 272560.BPSS1291 163
272560.BPSL0014 272560.BPSS1292 267
272560.BPSL0014 272560.BPSS1312 184
272560.BPSL0014 272560.BPSS1321 368
272560.BPSL0014 272560.BPSS1334 174
272560.BPSL0014 272560.BPSS1335 157
272560.BPSL0014 272560.BPSS1390 246
272560.BPSL0014 272560.BPSS1428 680
272560.BPSL0014 272560.BPSS1431 226
272560.BPSL0014 272560.BPSS1471 208
272560.BPSL0014 272560.BPSS1473 152
272560.BPSL0014 272560.BPSS1480 229
272560.BPSL0014 272560.BPSS1481 428
272560.BPSL0014 272560.BPSS1494 260
272560.BPSL0014 272560.BPSS1538 184
272560.BPSL0014 272560.BPSS1545 246
272560.BPSL0014 272560.BPSS1552 194
272560.BPSL0014 272560.BPSS1578 227
272560.BPSL0014 272560.BPSS1592 246
272560.BPSL0014 272560.BPSS1596 257
272560.BPSL0014 272560.BPSS1597 256
272560.BPSL0014 272560.BPSS1598 176
272560.BPSL0014 272560.BPSS1600 175
272560.BPSL0014 272560.BPSS1603 372
272560.BPSL0014 272560.BPSS1619 196
272560.BPSL0014 272560.BPSS1630 306
272560.BPSL0014 272560.BPSS1631 178
272560.BPSL0014 272560.BPSS1645 446
272560.BPSL0014 272560.BPSS1664 341
272560.BPSL0014 272560.BPSS1685 178
272560.BPSL0014 272560.BPSS1703 177
272560.BPSL0014 272560.BPSS1724 317
272560.BPSL0014 272560.BPSS1727 220
272560.BPSL0014 272560.BPSS1747 166
272560.BPSL0014 272560.BPSS1748 638
272560.BPSL0014 272560.BPSS1752 332
272560.BPSL0014 272560.BPSS1772 480
272560.BPSL0014 272560.BPSS1777 226
272560.BPSL0014 272560.BPSS1778 277
272560.BPSL0014 272560.BPSS1783 595
272560.BPSL0014 272560.BPSS1785 171
272560.BPSL0014 272560.BPSS1814 258
272560.BPSL0014 272560.BPSS1844 306
272560.BPSL0014 272560.BPSS1850 260
272560.BPSL0014 272560.BPSS1874 216
272560.BPSL0014 272560.BPSS1882 199
272560.BPSL0014 272560.BPSS1993 154
272560.BPSL0014 272560.BPSS2052 253
272560.BPSL0014 272560.BPSS2053 220
272560.BPSL0014 272560.BPSS2064 157
272560.BPSL0014 272560.BPSS2079 314
272560.BPSL0014 272560.BPSS2129 622
272560.BPSL0014 272560.BPSS2131 156
272560.BPSL0014 272560.BPSS2136 440
272560.BPSL0014 272560.BPSS2220 306
272560.BPSL0014 272560.BPSS2275 218
272560.BPSL0014 272560.BPSS2307 230
272560.BPSL0014 272560.BPSS2317 184
272560.BPSL0014 272560.BPSS2349 428
272560.BPSL0014 272560.BPSS2351 689
272560.BPSL0015 272560.BPSL0002 254
272560.BPSL0015 272560.BPSL0003 204
272560.BPSL0015 272560.BPSL0006 199
272560.BPSL0015 272560.BPSL0007 907
272560.BPSL0015 272560.BPSL0008 769
272560.BPSL0015 272560.BPSL0009 911
272560.BPSL0015 272560.BPSL0010 816
272560.BPSL0015 272560.BPSL0011 943
272560.BPSL0015 272560.BPSL0012 977
272560.BPSL0015 272560.BPSL0013 983
272560.BPSL0015 272560.BPSL0014 990
272560.BPSL0015 272560.BPSL0016 946
272560.BPSL0015 272560.BPSL0017 847
272560.BPSL0015 272560.BPSL0018 918
272560.BPSL0015 272560.BPSL0041 297
272560.BPSL0015 272560.BPSL0045 156
272560.BPSL0015 272560.BPSL0092 153
272560.BPSL0015 272560.BPSL0117 172
272560.BPSL0015 272560.BPSL0156 185
272560.BPSL0015 272560.BPSL0209 421
272560.BPSL0015 272560.BPSL0212A 207
272560.BPSL0015 272560.BPSL0219 160
272560.BPSL0015 272560.BPSL0244 240
272560.BPSL0015 272560.BPSL0245 237
272560.BPSL0015 272560.BPSL0250 150
272560.BPSL0015 272560.BPSL0270 176
272560.BPSL0015 272560.BPSL0297 206
272560.BPSL0015 272560.BPSL0315 178
272560.BPSL0015 272560.BPSL0321 187
272560.BPSL0015 272560.BPSL0358 263
272560.BPSL0015 272560.BPSL0369 151
272560.BPSL0015 272560.BPSL0381 288
272560.BPSL0015 272560.BPSL0385 195
272560.BPSL0015 272560.BPSL0387 157
272560.BPSL0015 272560.BPSL0392 241
272560.BPSL0015 272560.BPSL0412 316
272560.BPSL0015 272560.BPSL0446 481
272560.BPSL0015 272560.BPSL0495 220
272560.BPSL0015 272560.BPSL0496 401
272560.BPSL0015 272560.BPSL0497 357
272560.BPSL0015 272560.BPSL0503 351
272560.BPSL0015 272560.BPSL0504 158
272560.BPSL0015 272560.BPSL0505 179
272560.BPSL0015 272560.BPSL0628 173
272560.BPSL0015 272560.BPSL0641 346
272560.BPSL0015 272560.BPSL0690 275
272560.BPSL0015 272560.BPSL0692 171
272560.BPSL0015 272560.BPSL0698 160
272560.BPSL0015 272560.BPSL0781 170
272560.BPSL0015 272560.BPSL0783 221
272560.BPSL0015 272560.BPSL0785 192
272560.BPSL0015 272560.BPSL0788 181
272560.BPSL0015 272560.BPSL0790 150
272560.BPSL0015 272560.BPSL0803 168
272560.BPSL0015 272560.BPSL0809 201
272560.BPSL0015 272560.BPSL0814 158
272560.BPSL0015 272560.BPSL0830 163
272560.BPSL0015 272560.BPSL0861 209
272560.BPSL0015 272560.BPSL0870 207
272560.BPSL0015 272560.BPSL0884 150
272560.BPSL0015 272560.BPSL0887 207
272560.BPSL0015 272560.BPSL0891 248
272560.BPSL0015 272560.BPSL0967 267
272560.BPSL0015 272560.BPSL0972 159
272560.BPSL0015 272560.BPSL0975 477
272560.BPSL0015 272560.BPSL0989 187
272560.BPSL0015 272560.BPSL0997 196
272560.BPSL0015 272560.BPSL1016 299
272560.BPSL0015 272560.BPSL1029 309
272560.BPSL0015 272560.BPSL1038 158
272560.BPSL0015 272560.BPSL1050 152
272560.BPSL0015 272560.BPSL1112 209
272560.BPSL0015 272560.BPSL1113 184
272560.BPSL0015 272560.BPSL1128 169
272560.BPSL0015 272560.BPSL1182 180
272560.BPSL0015 272560.BPSL1204 191
272560.BPSL0015 272560.BPSL1205 175
272560.BPSL0015 272560.BPSL1242 183
272560.BPSL0015 272560.BPSL1243 538
272560.BPSL0015 272560.BPSL1244 151
272560.BPSL0015 272560.BPSL1279 309
272560.BPSL0015 272560.BPSL1324 188
272560.BPSL0015 272560.BPSL1333 208
272560.BPSL0015 272560.BPSL1353 199
272560.BPSL0015 272560.BPSL1365 279
272560.BPSL0015 272560.BPSL1382 175
272560.BPSL0015 272560.BPSL1397 240
272560.BPSL0015 272560.BPSL1407 175
272560.BPSL0015 272560.BPSL1441 152
272560.BPSL0015 272560.BPSL1468 225
272560.BPSL0015 272560.BPSL1471 206
272560.BPSL0015 272560.BPSL1474 156
272560.BPSL0015 272560.BPSL1522 169
272560.BPSL0015 272560.BPSL1581 235
272560.BPSL0015 272560.BPSL1633 158
272560.BPSL0015 272560.BPSL1636 183
272560.BPSL0015 272560.BPSL1658a 289
272560.BPSL0015 272560.BPSL1671 186
272560.BPSL0015 272560.BPSL1674 166
272560.BPSL0015 272560.BPSL1679 150
272560.BPSL0015 272560.BPSL1704 211
272560.BPSL0015 272560.BPSL1706 273
272560.BPSL0015 272560.BPSL1728 378
272560.BPSL0015 272560.BPSL1774 214
272560.BPSL0015 272560.BPSL1809 168
272560.BPSL0015 272560.BPSL1846 398
272560.BPSL0015 272560.BPSL1850 175
272560.BPSL0015 272560.BPSL1884 225
272560.BPSL0015 272560.BPSL1896 249
272560.BPSL0015 272560.BPSL1930 166
272560.BPSL0015 272560.BPSL1933 191
272560.BPSL0015 272560.BPSL1934 211
272560.BPSL0015 272560.BPSL1937 461
272560.BPSL0015 272560.BPSL1951 150
272560.BPSL0015 272560.BPSL2035 308
272560.BPSL0015 272560.BPSL2036 226
272560.BPSL0015 272560.BPSL2057 185
272560.BPSL0015 272560.BPSL2060 201
272560.BPSL0015 272560.BPSL2082 158
272560.BPSL0015 272560.BPSL2091 193
272560.BPSL0015 272560.BPSL2092 202
272560.BPSL0015 272560.BPSL2108 358
272560.BPSL0015 272560.BPSL2114 205
272560.BPSL0015 272560.BPSL2119 169
272560.BPSL0015 272560.BPSL2135 176
272560.BPSL0015 272560.BPSL2150 185
272560.BPSL0015 272560.BPSL2167 215
272560.BPSL0015 272560.BPSL2177 314
272560.BPSL0015 272560.BPSL2224 245
272560.BPSL0015 272560.BPSL2245 176
272560.BPSL0015 272560.BPSL2253 373
272560.BPSL0015 272560.BPSL2255 304
272560.BPSL0015 272560.BPSL2257 346
272560.BPSL0015 272560.BPSL2267 194
272560.BPSL0015 272560.BPSL2269 306
272560.BPSL0015 272560.BPSL2282 304
272560.BPSL0015 272560.BPSL2292 312
272560.BPSL0015 272560.BPSL2298 172
272560.BPSL0015 272560.BPSL2302 375
272560.BPSL0015 272560.BPSL2377 316
272560.BPSL0015 272560.BPSL2400 217
272560.BPSL0015 272560.BPSL2407 157
272560.BPSL0015 272560.BPSL2409 161
272560.BPSL0015 272560.BPSL2414 169
272560.BPSL0015 272560.BPSL2434 227
272560.BPSL0015 272560.BPSL2435 157
272560.BPSL0015 272560.BPSL2437 266
272560.BPSL0015 272560.BPSL2444 174
272560.BPSL0015 272560.BPSL2451 242
272560.BPSL0015 272560.BPSL2462 205
272560.BPSL0015 272560.BPSL2465 236
272560.BPSL0015 272560.BPSL2494 200
272560.BPSL0015 272560.BPSL2505 164
272560.BPSL0015 272560.BPSL2513 318
272560.BPSL0015 272560.BPSL2520 492
272560.BPSL0015 272560.BPSL2559 256
272560.BPSL0015 272560.BPSL2560 150
272560.BPSL0015 272560.BPSL2630 191
272560.BPSL0015 272560.BPSL2664 316
272560.BPSL0015 272560.BPSL2667 166
272560.BPSL0015 272560.BPSL2705 160
272560.BPSL0015 272560.BPSL2721 154
272560.BPSL0015 272560.BPSL2751 451
272560.BPSL0015 272560.BPSL2764 180
272560.BPSL0015 272560.BPSL2830 222
272560.BPSL0015 272560.BPSL2840 346
272560.BPSL0015 272560.BPSL2872 256
272560.BPSL0015 272560.BPSL2874 168
272560.BPSL0015 272560.BPSL2881 165
272560.BPSL0015 272560.BPSL2890 164
272560.BPSL0015 272560.BPSL2916 165
272560.BPSL0015 272560.BPSL2926 455
272560.BPSL0015 272560.BPSL2942 257
272560.BPSL0015 272560.BPSL2986 231
272560.BPSL0015 272560.BPSL2994 251
272560.BPSL0015 272560.BPSL2999 182
272560.BPSL0015 272560.BPSL3008 283
272560.BPSL0015 272560.BPSL3009 305
272560.BPSL0015 272560.BPSL3010 466
272560.BPSL0015 272560.BPSL3011 171
272560.BPSL0015 272560.BPSL3012 170
272560.BPSL0015 272560.BPSL3012a 150
272560.BPSL0015 272560.BPSL3016 179
272560.BPSL0015 272560.BPSL3036 265
272560.BPSL0015 272560.BPSL3061 168
272560.BPSL0015 272560.BPSL3088 473
272560.BPSL0015 272560.BPSL3154 257
272560.BPSL0015 272560.BPSL3170 282
272560.BPSL0015 272560.BPSL3180 156
272560.BPSL0015 272560.BPSL3238 221
272560.BPSL0015 272560.BPSL3281 313
272560.BPSL0015 272560.BPSL3283 150
272560.BPSL0015 272560.BPSL3298 265
272560.BPSL0015 272560.BPSL3313 237
272560.BPSL0015 272560.BPSL3321 261
272560.BPSL0015 272560.BPSL3347 304
272560.BPSL0015 272560.BPSL3363 198
272560.BPSL0015 272560.BPSL3373 312
272560.BPSL0015 272560.BPSL3416 166
272560.BPSL0015 272560.BPSS0045 172
272560.BPSL0015 272560.BPSS0058 223
272560.BPSL0015 272560.BPSS0067 169
272560.BPSL0015 272560.BPSS0077A 206
272560.BPSL0015 272560.BPSS0145 183
272560.BPSL0015 272560.BPSS0186 156
272560.BPSL0015 272560.BPSS0193 307
272560.BPSL0015 272560.BPSS0221A 166
272560.BPSL0015 272560.BPSS0277 185
272560.BPSL0015 272560.BPSS0310 280
272560.BPSL0015 272560.BPSS0342 150
272560.BPSL0015 272560.BPSS0410 152
272560.BPSL0015 272560.BPSS0415 152
272560.BPSL0015 272560.BPSS0417 250
272560.BPSL0015 272560.BPSS0449 325
272560.BPSL0015 272560.BPSS0503 181
272560.BPSL0015 272560.BPSS0510 182
272560.BPSL0015 272560.BPSS0562 180
272560.BPSL0015 272560.BPSS0598 166
272560.BPSL0015 272560.BPSS0616 157
272560.BPSL0015 272560.BPSS0632 156
272560.BPSL0015 272560.BPSS0689 181
272560.BPSL0015 272560.BPSS0701 189
272560.BPSL0015 272560.BPSS0730 174
272560.BPSL0015 272560.BPSS0783 242
272560.BPSL0015 272560.BPSS0796A 204
272560.BPSL0015 272560.BPSS0865 164
272560.BPSL0015 272560.BPSS0879 156
272560.BPSL0015 272560.BPSS0881 264
272560.BPSL0015 272560.BPSS0885 161
272560.BPSL0015 272560.BPSS0943 411
272560.BPSL0015 272560.BPSS0944 250
272560.BPSL0015 272560.BPSS0962 180
272560.BPSL0015 272560.BPSS0974 180
272560.BPSL0015 272560.BPSS0979 202
272560.BPSL0015 272560.BPSS0987 156
272560.BPSL0015 272560.BPSS1018 164
272560.BPSL0015 272560.BPSS1019 179
272560.BPSL0015 272560.BPSS1078 204
272560.BPSL0015 272560.BPSS1148 176
272560.BPSL0015 272560.BPSS1334 201
272560.BPSL0015 272560.BPSS1365 171
272560.BPSL0015 272560.BPSS1390 320
272560.BPSL0015 272560.BPSS1392 223
272560.BPSL0015 272560.BPSS1449 309
272560.BPSL0015 272560.BPSS1482 460
272560.BPSL0015 272560.BPSS1499 190
272560.BPSL0015 272560.BPSS1530 160
272560.BPSL0015 272560.BPSS1545 304
272560.BPSL0015 272560.BPSS1592 320
272560.BPSL0015 272560.BPSS1596 305
272560.BPSL0015 272560.BPSS1597 279
272560.BPSL0015 272560.BPSS1600 167
272560.BPSL0015 272560.BPSS1603 320
272560.BPSL0015 272560.BPSS1640 178
272560.BPSL0015 272560.BPSS1650 171
272560.BPSL0015 272560.BPSS1679 182
272560.BPSL0015 272560.BPSS1703 356
272560.BPSL0015 272560.BPSS1752 172
272560.BPSL0015 272560.BPSS1783 168
272560.BPSL0015 272560.BPSS1892 317
272560.BPSL0015 272560.BPSS1899 219
272560.BPSL0015 272560.BPSS1942 236
272560.BPSL0015 272560.BPSS1993 197
272560.BPSL0015 272560.BPSS2000 246
272560.BPSL0015 272560.BPSS2020 205
272560.BPSL0015 272560.BPSS2052 153
272560.BPSL0015 272560.BPSS2129 181
272560.BPSL0015 272560.BPSS2131 336
272560.BPSL0015 272560.BPSS2131b 169
272560.BPSL0015 272560.BPSS2136 241
272560.BPSL0015 272560.BPSS2191 166
272560.BPSL0015 272560.BPSS2197 152
272560.BPSL0015 272560.BPSS2202 274
272560.BPSL0015 272560.BPSS2223 252
272560.BPSL0015 272560.BPSS2275 182
272560.BPSL0015 272560.BPSS2291 187
272560.BPSL0016 272560.BPSL0007 696
272560.BPSL0016 272560.BPSL0008 191
272560.BPSL0016 272560.BPSL0009 587
272560.BPSL0016 272560.BPSL0010 734
272560.BPSL0016 272560.BPSL0011 631
272560.BPSL0016 272560.BPSL0012 867
272560.BPSL0016 272560.BPSL0013 820
272560.BPSL0016 272560.BPSL0014 951
272560.BPSL0016 272560.BPSL0015 946
272560.BPSL0016 272560.BPSL0017 896
272560.BPSL0016 272560.BPSL0018 913
272560.BPSL0016 272560.BPSL0041 161
272560.BPSL0016 272560.BPSL0074 428
272560.BPSL0016 272560.BPSL0076 428
272560.BPSL0016 272560.BPSL0082 240
272560.BPSL0016 272560.BPSL0088 695
272560.BPSL0016 272560.BPSL0089 686
272560.BPSL0016 272560.BPSL0092 654
272560.BPSL0016 272560.BPSL0110 151
272560.BPSL0016 272560.BPSL0115 246
272560.BPSL0016 272560.BPSL0157 163
272560.BPSL0016 272560.BPSL0159 316
272560.BPSL0016 272560.BPSL0168 170
272560.BPSL0016 272560.BPSL0212A 175
272560.BPSL0016 272560.BPSL0216 337
272560.BPSL0016 272560.BPSL0219 309
272560.BPSL0016 272560.BPSL0236 208
272560.BPSL0016 272560.BPSL0244 600
272560.BPSL0016 272560.BPSL0247 165
272560.BPSL0016 272560.BPSL0254 307
272560.BPSL0016 272560.BPSL0283 230
272560.BPSL0016 272560.BPSL0292 169
272560.BPSL0016 272560.BPSL0294 155
272560.BPSL0016 272560.BPSL0316 763
272560.BPSL0016 272560.BPSL0327 230
272560.BPSL0016 272560.BPSL0338 284
272560.BPSL0016 272560.BPSL0358 206
272560.BPSL0016 272560.BPSL0387 317
272560.BPSL0016 272560.BPSL0389 328
272560.BPSL0016 272560.BPSL0392 379
272560.BPSL0016 272560.BPSL0402 165
272560.BPSL0016 272560.BPSL0403 160
272560.BPSL0016 272560.BPSL0404 157
272560.BPSL0016 272560.BPSL0405 225
272560.BPSL0016 272560.BPSL0411 230
272560.BPSL0016 272560.BPSL0412 205
272560.BPSL0016 272560.BPSL0418 230
272560.BPSL0016 272560.BPSL0494 230
272560.BPSL0016 272560.BPSL0503 748
272560.BPSL0016 272560.BPSL0505 185
272560.BPSL0016 272560.BPSL0509 162
272560.BPSL0016 272560.BPSL0523 501
272560.BPSL0016 272560.BPSL0531 174
272560.BPSL0016 272560.BPSL0535 190
272560.BPSL0016 272560.BPSL0544 153
272560.BPSL0016 272560.BPSL0548 185
272560.BPSL0016 272560.BPSL0565 228
272560.BPSL0016 272560.BPSL0577 171
272560.BPSL0016 272560.BPSL0584 160
272560.BPSL0016 272560.BPSL0591 403
272560.BPSL0016 272560.BPSL0628 160
272560.BPSL0016 272560.BPSL0690 304
272560.BPSL0016 272560.BPSL0693 161
272560.BPSL0016 272560.BPSL0694 277
272560.BPSL0016 272560.BPSL0698 174
272560.BPSL0016 272560.BPSL0724 184
272560.BPSL0016 272560.BPSL0783 266
272560.BPSL0016 272560.BPSL0785 452
272560.BPSL0016 272560.BPSL0790 171
272560.BPSL0016 272560.BPSL0803 168
272560.BPSL0016 272560.BPSL0809 168
272560.BPSL0016 272560.BPSL0811 174
272560.BPSL0016 272560.BPSL0852 174
272560.BPSL0016 272560.BPSL0887 346
272560.BPSL0016 272560.BPSL0941 162
272560.BPSL0016 272560.BPSL0976 179
272560.BPSL0016 272560.BPSL0995 216
272560.BPSL0016 272560.BPSL1004 249
272560.BPSL0016 272560.BPSL1017 291
272560.BPSL0016 272560.BPSL1035 212
272560.BPSL0016 272560.BPSL1036 260
272560.BPSL0016 272560.BPSL1037 171
272560.BPSL0016 272560.BPSL1038 316
272560.BPSL0016 272560.BPSL1042 203
272560.BPSL0016 272560.BPSL1043 244
272560.BPSL0016 272560.BPSL1050 434
272560.BPSL0016 272560.BPSL1112 203
272560.BPSL0016 272560.BPSL1113 275
272560.BPSL0016 272560.BPSL1126 152
272560.BPSL0016 272560.BPSL1128 216
272560.BPSL0016 272560.BPSL1133 316
272560.BPSL0016 272560.BPSL1134 682
272560.BPSL0016 272560.BPSL1135 418
272560.BPSL0016 272560.BPSL1193 186
272560.BPSL0016 272560.BPSL1194 369
272560.BPSL0016 272560.BPSL1204 226
272560.BPSL0016 272560.BPSL1238 183
272560.BPSL0016 272560.BPSL1243 733
272560.BPSL0016 272560.BPSL1244 192
272560.BPSL0016 272560.BPSL1269 451
272560.BPSL0016 272560.BPSL1279 648
272560.BPSL0016 272560.BPSL1353 264
272560.BPSL0016 272560.BPSL1369 158
272560.BPSL0016 272560.BPSL1370 466
272560.BPSL0016 272560.BPSL1377 766
272560.BPSL0016 272560.BPSL1388 347
272560.BPSL0016 272560.BPSL1441 204
272560.BPSL0016 272560.BPSL1446 302
272560.BPSL0016 272560.BPSL1468 209
272560.BPSL0016 272560.BPSL1493 197
272560.BPSL0016 272560.BPSL1528 589
272560.BPSL0016 272560.BPSL1541 357
272560.BPSL0016 272560.BPSL1544 335
272560.BPSL0016 272560.BPSL1581 331
272560.BPSL0016 272560.BPSL1636 463
272560.BPSL0016 272560.BPSL1658a 466
272560.BPSL0016 272560.BPSL1672 427
272560.BPSL0016 272560.BPSL1674 272
272560.BPSL0016 272560.BPSL1679 153
272560.BPSL0016 272560.BPSL1680 234
272560.BPSL0016 272560.BPSL1706 163
272560.BPSL0016 272560.BPSL1728 159
272560.BPSL0016 272560.BPSL1805 285
272560.BPSL0016 272560.BPSL1810 177
272560.BPSL0016 272560.BPSL1811 169
272560.BPSL0016 272560.BPSL1817 479
272560.BPSL0016 272560.BPSL1819 211
272560.BPSL0016 272560.BPSL1820 168
272560.BPSL0016 272560.BPSL1823 156
272560.BPSL0016 272560.BPSL1841 182
272560.BPSL0016 272560.BPSL1846 687
272560.BPSL0016 272560.BPSL1853 364
272560.BPSL0016 272560.BPSL1869 444
272560.BPSL0016 272560.BPSL1876 161
272560.BPSL0016 272560.BPSL1879 171
272560.BPSL0016 272560.BPSL1930 306
272560.BPSL0016 272560.BPSL1935 515
272560.BPSL0016 272560.BPSL1937 553
272560.BPSL0016 272560.BPSL1982 225
272560.BPSL0016 272560.BPSL2035 457
272560.BPSL0016 272560.BPSL2038 361
272560.BPSL0016 272560.BPSL2039 171
272560.BPSL0016 272560.BPSL2057 229
272560.BPSL0016 272560.BPSL2074 197
272560.BPSL0016 272560.BPSL2079 357
272560.BPSL0016 272560.BPSL2080 234
272560.BPSL0016 272560.BPSL2086 348
272560.BPSL0016 272560.BPSL2088 160
272560.BPSL0016 272560.BPSL2091 231
272560.BPSL0016 272560.BPSL2092 226
272560.BPSL0016 272560.BPSL2093 318
272560.BPSL0016 272560.BPSL2094 260
272560.BPSL0016 272560.BPSL2106 370
272560.BPSL0016 272560.BPSL2108 676
272560.BPSL0016 272560.BPSL2128 318
272560.BPSL0016 272560.BPSL2142 180
272560.BPSL0016 272560.BPSL2160 390
272560.BPSL0016 272560.BPSL2167 177
272560.BPSL0016 272560.BPSL2177 627
272560.BPSL0016 272560.BPSL2212 393
272560.BPSL0016 272560.BPSL2224 173
272560.BPSL0016 272560.BPSL2245 191
272560.BPSL0016 272560.BPSL2253 222
272560.BPSL0016 272560.BPSL2268 160
272560.BPSL0016 272560.BPSL2269 218
272560.BPSL0016 272560.BPSL2278 530
272560.BPSL0016 272560.BPSL2282 207
272560.BPSL0016 272560.BPSL2292 684
272560.BPSL0016 272560.BPSL2330 230
272560.BPSL0016 272560.BPSL2371 230
272560.BPSL0016 272560.BPSL2395 188
272560.BPSL0016 272560.BPSL2403 184
272560.BPSL0016 272560.BPSL2407 694
272560.BPSL0016 272560.BPSL2414 154
272560.BPSL0016 272560.BPSL2417 230
272560.BPSL0016 272560.BPSL2420 799
272560.BPSL0016 272560.BPSL2437 554
272560.BPSL0016 272560.BPSL2456 224
272560.BPSL0016 272560.BPSL2465 574
272560.BPSL0016 272560.BPSL2494 280
272560.BPSL0016 272560.BPSL2526 439
272560.BPSL0016 272560.BPSL2554 184
272560.BPSL0016 272560.BPSL2589 249
272560.BPSL0016 272560.BPSL2622 243
272560.BPSL0016 272560.BPSL2630 169
272560.BPSL0016 272560.BPSL2644 317
272560.BPSL0016 272560.BPSL2664 205
272560.BPSL0016 272560.BPSL2694 223
272560.BPSL0016 272560.BPSL2703 754
272560.BPSL0016 272560.BPSL2725 187
272560.BPSL0016 272560.BPSL2751 527
272560.BPSL0016 272560.BPSL2752 230
272560.BPSL0016 272560.BPSL2754 712
272560.BPSL0016 272560.BPSL2756 721
272560.BPSL0016 272560.BPSL2763 164
272560.BPSL0016 272560.BPSL2774 417
272560.BPSL0016 272560.BPSL2776 398
272560.BPSL0016 272560.BPSL2777 266
272560.BPSL0016 272560.BPSL2785 240
272560.BPSL0016 272560.BPSL2792 553
272560.BPSL0016 272560.BPSL2836 215
272560.BPSL0016 272560.BPSL2881 160
272560.BPSL0016 272560.BPSL2921 466
272560.BPSL0016 272560.BPSL2926 250
272560.BPSL0016 272560.BPSL2957 156
272560.BPSL0016 272560.BPSL3008 191
272560.BPSL0016 272560.BPSL3009 171
272560.BPSL0016 272560.BPSL3010 171
272560.BPSL0016 272560.BPSL3011 171
272560.BPSL0016 272560.BPSL3012 167
272560.BPSL0016 272560.BPSL3012a 241
272560.BPSL0016 272560.BPSL3036 165
272560.BPSL0016 272560.BPSL3061 179
272560.BPSL0016 272560.BPSL3071 376
272560.BPSL0016 272560.BPSL3092 234
272560.BPSL0016 272560.BPSL3093 156
272560.BPSL0016 272560.BPSL3094 368
272560.BPSL0016 272560.BPSL3098 150
272560.BPSL0016 272560.BPSL3100 154
272560.BPSL0016 272560.BPSL3109 150
272560.BPSL0016 272560.BPSL3145 255
272560.BPSL0016 272560.BPSL3171 150
272560.BPSL0016 272560.BPSL3227 160
272560.BPSL0016 272560.BPSL3235 164
272560.BPSL0016 272560.BPSL3248 202
272560.BPSL0016 272560.BPSL3297 776
272560.BPSL0016 272560.BPSL3321 658
272560.BPSL0016 272560.BPSL3330 289
272560.BPSL0016 272560.BPSL3347 186
272560.BPSL0016 272560.BPSL3356 200
272560.BPSL0016 272560.BPSL3359 414
272560.BPSL0016 272560.BPSL3374 172
272560.BPSL0016 272560.BPSL3403 182
272560.BPSL0016 272560.BPSS0003 205
272560.BPSL0016 272560.BPSS0036 178
272560.BPSL0016 272560.BPSS0064 289
272560.BPSL0016 272560.BPSS0067 303
272560.BPSL0016 272560.BPSS0078 623
272560.BPSL0016 272560.BPSS0146 258
272560.BPSL0016 272560.BPSS0166 230
272560.BPSL0016 272560.BPSS0170 168
272560.BPSL0016 272560.BPSS0186 167
272560.BPSL0016 272560.BPSS0221A 193
272560.BPSL0016 272560.BPSS0246 191
272560.BPSL0016 272560.BPSS0250 169
272560.BPSL0016 272560.BPSS0263 458
272560.BPSL0016 272560.BPSS0265 661
272560.BPSL0016 272560.BPSS0382 238
272560.BPSL0016 272560.BPSS0387 466
272560.BPSL0016 272560.BPSS0388 403
272560.BPSL0016 272560.BPSS0389 228
272560.BPSL0016 272560.BPSS0510 151
272560.BPSL0016 272560.BPSS0559 230
272560.BPSL0016 272560.BPSS0571 741
272560.BPSL0016 272560.BPSS0587 673
272560.BPSL0016 272560.BPSS0598 313
272560.BPSL0016 272560.BPSS0604 259
272560.BPSL0016 272560.BPSS0606 230
272560.BPSL0016 272560.BPSS0666 301
272560.BPSL0016 272560.BPSS0701 161
272560.BPSL0016 272560.BPSS0721 167
272560.BPSL0016 272560.BPSS0741 230
272560.BPSL0016 272560.BPSS0747 239
272560.BPSL0016 272560.BPSS0755 230
272560.BPSL0016 272560.BPSS0756 171
272560.BPSL0016 272560.BPSS0785 328
272560.BPSL0016 272560.BPSS0789 195
272560.BPSL0016 272560.BPSS0797 328
272560.BPSL0016 272560.BPSS0827 332
272560.BPSL0016 272560.BPSS0861 230
272560.BPSL0016 272560.BPSS0881 183
272560.BPSL0016 272560.BPSS0883 177
272560.BPSL0016 272560.BPSS0885 311
272560.BPSL0016 272560.BPSS0892 328
272560.BPSL0016 272560.BPSS0900 328
272560.BPSL0016 272560.BPSS0920 230
272560.BPSL0016 272560.BPSS0928 231
272560.BPSL0016 272560.BPSS0935 161
272560.BPSL0016 272560.BPSS0942 167
272560.BPSL0016 272560.BPSS0944 229
272560.BPSL0016 272560.BPSS0948 229
272560.BPSL0016 272560.BPSS0972 431
272560.BPSL0016 272560.BPSS0979 340
272560.BPSL0016 272560.BPSS0980 153
272560.BPSL0016 272560.BPSS0987 195
272560.BPSL0016 272560.BPSS1057 350
272560.BPSL0016 272560.BPSS1058 443
272560.BPSL0016 272560.BPSS1059 559
272560.BPSL0016 272560.BPSS1067 182
272560.BPSL0016 272560.BPSS1075 317
272560.BPSL0016 272560.BPSS1077 177
272560.BPSL0016 272560.BPSS1091 285
272560.BPSL0016 272560.BPSS1093 436
272560.BPSL0016 272560.BPSS1168 158
272560.BPSL0016 272560.BPSS1213 597
272560.BPSL0016 272560.BPSS1248 329
272560.BPSL0016 272560.BPSS1312 273
272560.BPSL0016 272560.BPSS1334 283
272560.BPSL0016 272560.BPSS1381 209
272560.BPSL0016 272560.BPSS1382 171
272560.BPSL0016 272560.BPSS1390 186
272560.BPSL0016 272560.BPSS1399 152
272560.BPSL0016 272560.BPSS1410 239
272560.BPSL0016 272560.BPSS1428 395
272560.BPSL0016 272560.BPSS1481 428
272560.BPSL0016 272560.BPSS1494 260
272560.BPSL0016 272560.BPSS1545 186
272560.BPSL0016 272560.BPSS1583 403
272560.BPSL0016 272560.BPSS1592 186
272560.BPSL0016 272560.BPSS1599 196
272560.BPSL0016 272560.BPSS1603 186
272560.BPSL0016 272560.BPSS1605 170
272560.BPSL0016 272560.BPSS1610 178
272560.BPSL0016 272560.BPSS1611 242
272560.BPSL0016 272560.BPSS1622 201
272560.BPSL0016 272560.BPSS1623 225
272560.BPSL0016 272560.BPSS1625 252
272560.BPSL0016 272560.BPSS1645 196
272560.BPSL0016 272560.BPSS1650 273
272560.BPSL0016 272560.BPSS1652 153
272560.BPSL0016 272560.BPSS1731 161
272560.BPSL0016 272560.BPSS1748 233
272560.BPSL0016 272560.BPSS1783 513
272560.BPSL0016 272560.BPSS1805 162
272560.BPSL0016 272560.BPSS1906 379
272560.BPSL0016 272560.BPSS1920 261
272560.BPSL0016 272560.BPSS1934 171
272560.BPSL0016 272560.BPSS1973 197
272560.BPSL0016 272560.BPSS1976 300
272560.BPSL0016 272560.BPSS1977 455
272560.BPSL0016 272560.BPSS1978 236
272560.BPSL0016 272560.BPSS2022 152
272560.BPSL0016 272560.BPSS2064 155
272560.BPSL0016 272560.BPSS2103 156
272560.BPSL0016 272560.BPSS2107 218
272560.BPSL0016 272560.BPSS2109 253
272560.BPSL0016 272560.BPSS2129 548
272560.BPSL0016 272560.BPSS2160 371
272560.BPSL0016 272560.BPSS2210 212
272560.BPSL0016 272560.BPSS2211 199
272560.BPSL0016 272560.BPSS2212 279
272560.BPSL0016 272560.BPSS2218 182
272560.BPSL0016 272560.BPSS2231 239
272560.BPSL0016 272560.BPSS2236 340
272560.BPSL0016 272560.BPSS2240 523
272560.BPSL0016 272560.BPSS2242 207
272560.BPSL0016 272560.BPSS2244 155
272560.BPSL0016 272560.BPSS2246 234
272560.BPSL0016 272560.BPSS2247 412
272560.BPSL0016 272560.BPSS2248 251
272560.BPSL0016 272560.BPSS2249 299
272560.BPSL0016 272560.BPSS2251 159
272560.BPSL0016 272560.BPSS2252 218
272560.BPSL0016 272560.BPSS2255 225
272560.BPSL0016 272560.BPSS2256 156
272560.BPSL0016 272560.BPSS2258 569
272560.BPSL0016 272560.BPSS2259 195
272560.BPSL0016 272560.BPSS2260 160
272560.BPSL0016 272560.BPSS2261 336
272560.BPSL0016 272560.BPSS2276 230
272560.BPSL0016 272560.BPSS2311 193
272560.BPSL0016 272560.BPSS2312 179
272560.BPSL0016 272560.BPSS2322 445
272560.BPSL0016 272560.BPSS2323 194
272560.BPSL0016 272560.BPSS2324 242
272560.BPSL0016 272560.BPSS2326 172
272560.BPSL0016 272560.BPSS2327 212
272560.BPSL0016 272560.BPSS2328 234
272560.BPSL0016 272560.BPSS2338 205
272560.BPSL0016 272560.BPSS2343 501
272560.BPSL0016 272560.BPSS2344 413
272560.BPSL0016 272560.BPSS2349 428
272560.BPSL0016 272560.BPSS2351 484
272560.BPSL0017 272560.BPSL0007 333
272560.BPSL0017 272560.BPSL0008 252
272560.BPSL0017 272560.BPSL0009 312
272560.BPSL0017 272560.BPSL0010 785
272560.BPSL0017 272560.BPSL0011 599
272560.BPSL0017 272560.BPSL0012 530
272560.BPSL0017 272560.BPSL0013 530
272560.BPSL0017 272560.BPSL0014 741
272560.BPSL0017 272560.BPSL0015 847
272560.BPSL0017 272560.BPSL0016 896
272560.BPSL0017 272560.BPSL0018 797
272560.BPSL0017 272560.BPSL0032 156
272560.BPSL0017 272560.BPSL0079 188
272560.BPSL0017 272560.BPSL0081 603
272560.BPSL0017 272560.BPSL0092 216
272560.BPSL0017 272560.BPSL0111 165
272560.BPSL0017 272560.BPSL0115 259
272560.BPSL0017 272560.BPSL0138 228
272560.BPSL0017 272560.BPSL0151 221
272560.BPSL0017 272560.BPSL0157 168
272560.BPSL0017 272560.BPSL0162 268
272560.BPSL0017 272560.BPSL0173 168
272560.BPSL0017 272560.BPSL0212A 196
272560.BPSL0017 272560.BPSL0216 361
272560.BPSL0017 272560.BPSL0219 243
272560.BPSL0017 272560.BPSL0236 702
272560.BPSL0017 272560.BPSL0244 236
272560.BPSL0017 272560.BPSL0264 221
272560.BPSL0017 272560.BPSL0268 343
272560.BPSL0017 272560.BPSL0274 231
272560.BPSL0017 272560.BPSL0279 282
272560.BPSL0017 272560.BPSL0326 180
272560.BPSL0017 272560.BPSL0353 247
272560.BPSL0017 272560.BPSL0373 207
272560.BPSL0017 272560.BPSL0404 211
272560.BPSL0017 272560.BPSL0411 157
272560.BPSL0017 272560.BPSL0412 286
272560.BPSL0017 272560.BPSL0452 189
272560.BPSL0017 272560.BPSL0503 435
272560.BPSL0017 272560.BPSL0536 583
272560.BPSL0017 272560.BPSL0689 170
272560.BPSL0017 272560.BPSL0690 543
272560.BPSL0017 272560.BPSL0750 163
272560.BPSL0017 272560.BPSL0770 175
272560.BPSL0017 272560.BPSL0785 330
272560.BPSL0017 272560.BPSL0809 333
272560.BPSL0017 272560.BPSL0852 192
272560.BPSL0017 272560.BPSL0912 162
272560.BPSL0017 272560.BPSL0954 192
272560.BPSL0017 272560.BPSL0966 197
272560.BPSL0017 272560.BPSL0974 248
272560.BPSL0017 272560.BPSL0975 209
272560.BPSL0017 272560.BPSL0978 156
272560.BPSL0017 272560.BPSL0995 182
272560.BPSL0017 272560.BPSL1016 270
272560.BPSL0017 272560.BPSL1038 251
272560.BPSL0017 272560.BPSL1042 181
272560.BPSL0017 272560.BPSL1043 257
272560.BPSL0017 272560.BPSL1050 297
272560.BPSL0017 272560.BPSL1059 244
272560.BPSL0017 272560.BPSL1079 192
272560.BPSL0017 272560.BPSL1096 171
272560.BPSL0017 272560.BPSL1107 161
272560.BPSL0017 272560.BPSL1112 339
272560.BPSL0017 272560.BPSL1113 327
272560.BPSL0017 272560.BPSL1132 345
272560.BPSL0017 272560.BPSL1157 726
272560.BPSL0017 272560.BPSL1185 160
272560.BPSL0017 272560.BPSL1194 155
272560.BPSL0017 272560.BPSL1204 384
272560.BPSL0017 272560.BPSL1243 748
272560.BPSL0017 272560.BPSL1244 320
272560.BPSL0017 272560.BPSL1246 460
272560.BPSL0017 272560.BPSL1279 424
272560.BPSL0017 272560.BPSL1281 285
272560.BPSL0017 272560.BPSL1317 158
272560.BPSL0017 272560.BPSL1364 163
272560.BPSL0017 272560.BPSL1365 193
272560.BPSL0017 272560.BPSL1437 180
272560.BPSL0017 272560.BPSL1441 196
272560.BPSL0017 272560.BPSL1443 184
272560.BPSL0017 272560.BPSL1446 197
272560.BPSL0017 272560.BPSL1468 227
272560.BPSL0017 272560.BPSL1474 154
272560.BPSL0017 272560.BPSL1507 163
272560.BPSL0017 272560.BPSL1528 342
272560.BPSL0017 272560.BPSL1541 239
272560.BPSL0017 272560.BPSL1581 599
272560.BPSL0017 272560.BPSL1592 210
272560.BPSL0017 272560.BPSL1598 189
272560.BPSL0017 272560.BPSL1600 168
272560.BPSL0017 272560.BPSL1636 204
272560.BPSL0017 272560.BPSL1658a 308
272560.BPSL0017 272560.BPSL1675 354
272560.BPSL0017 272560.BPSL1680 179
272560.BPSL0017 272560.BPSL1846 518
272560.BPSL0017 272560.BPSL1853 166
272560.BPSL0017 272560.BPSL1855 167
272560.BPSL0017 272560.BPSL1903 176
272560.BPSL0017 272560.BPSL1923 151
272560.BPSL0017 272560.BPSL1930 278
272560.BPSL0017 272560.BPSL1937 318
272560.BPSL0017 272560.BPSL1951 152
272560.BPSL0017 272560.BPSL1952 183
272560.BPSL0017 272560.BPSL1973 163
272560.BPSL0017 272560.BPSL1982 256
272560.BPSL0017 272560.BPSL2035 307
272560.BPSL0017 272560.BPSL2036 240
272560.BPSL0017 272560.BPSL2079 165
272560.BPSL0017 272560.BPSL2093 169
272560.BPSL0017 272560.BPSL2106 191
272560.BPSL0017 272560.BPSL2108 492
272560.BPSL0017 272560.BPSL2128 194
272560.BPSL0017 272560.BPSL2177 374
272560.BPSL0017 272560.BPSL2193 275
272560.BPSL0017 272560.BPSL2200 301
272560.BPSL0017 272560.BPSL2202 210
272560.BPSL0017 272560.BPSL2203 223
272560.BPSL0017 272560.BPSL2238 228
272560.BPSL0017 272560.BPSL2253 238
272560.BPSL0017 272560.BPSL2268 190
272560.BPSL0017 272560.BPSL2282 183
272560.BPSL0017 272560.BPSL2292 387
272560.BPSL0017 272560.BPSL2302 188
272560.BPSL0017 272560.BPSL2332 358
272560.BPSL0017 272560.BPSL2395 192
272560.BPSL0017 272560.BPSL2407 273
272560.BPSL0017 272560.BPSL2434 260
272560.BPSL0017 272560.BPSL2435 165
272560.BPSL0017 272560.BPSL2437 264
272560.BPSL0017 272560.BPSL2456 447
272560.BPSL0017 272560.BPSL2465 442
272560.BPSL0017 272560.BPSL2494 162
272560.BPSL0017 272560.BPSL2497 155
272560.BPSL0017 272560.BPSL2520 222
272560.BPSL0017 272560.BPSL2526 229
272560.BPSL0017 272560.BPSL2543 169
272560.BPSL0017 272560.BPSL2554 206
272560.BPSL0017 272560.BPSL2586 726
272560.BPSL0017 272560.BPSL2668 185
272560.BPSL0017 272560.BPSL2681 187
272560.BPSL0017 272560.BPSL2682 194
272560.BPSL0017 272560.BPSL2694 241
272560.BPSL0017 272560.BPSL2704 157
272560.BPSL0017 272560.BPSL2705 190
272560.BPSL0017 272560.BPSL2715 325
272560.BPSL0017 272560.BPSL2744 192
272560.BPSL0017 272560.BPSL2750 168
272560.BPSL0017 272560.BPSL2751 281
272560.BPSL0017 272560.BPSL2804 185
272560.BPSL0017 272560.BPSL2809 208
272560.BPSL0017 272560.BPSL2836 319
272560.BPSL0017 272560.BPSL2840 213
272560.BPSL0017 272560.BPSL2843 339
272560.BPSL0017 272560.BPSL2844 312
272560.BPSL0017 272560.BPSL2845 189
272560.BPSL0017 272560.BPSL2857 182
272560.BPSL0017 272560.BPSL2916 278
272560.BPSL0017 272560.BPSL2926 206
272560.BPSL0017 272560.BPSL2937 197
272560.BPSL0017 272560.BPSL2974 194
272560.BPSL0017 272560.BPSL2989 189
272560.BPSL0017 272560.BPSL2993a 177
272560.BPSL0017 272560.BPSL3000 217
272560.BPSL0017 272560.BPSL3007 211
272560.BPSL0017 272560.BPSL3008 252
272560.BPSL0017 272560.BPSL3009 229
272560.BPSL0017 272560.BPSL3010 202
272560.BPSL0017 272560.BPSL3012 279
272560.BPSL0017 272560.BPSL3071 214
272560.BPSL0017 272560.BPSL3089 193
272560.BPSL0017 272560.BPSL3155 303
272560.BPSL0017 272560.BPSL3248 294
272560.BPSL0017 272560.BPSL3249 299
272560.BPSL0017 272560.BPSL3302 187
272560.BPSL0017 272560.BPSL3320 186
272560.BPSL0017 272560.BPSL3321 358
272560.BPSL0017 272560.BPSL3347 219
272560.BPSL0017 272560.BPSL3356 279
272560.BPSL0017 272560.BPSL3359 511
272560.BPSL0017 272560.BPSL3389 154
272560.BPSL0017 272560.BPSL3403 576
272560.BPSL0017 272560.BPSL3425 203
272560.BPSL0017 272560.BPSS0003 299
272560.BPSL0017 272560.BPSS0015 268
272560.BPSL0017 272560.BPSS0036 212
272560.BPSL0017 272560.BPSS0064 282
272560.BPSL0017 272560.BPSS0146 337
272560.BPSL0017 272560.BPSS0149 259
272560.BPSL0017 272560.BPSS0151 150
272560.BPSL0017 272560.BPSS0155 191
272560.BPSL0017 272560.BPSS0161 286
272560.BPSL0017 272560.BPSS0169 174
272560.BPSL0017 272560.BPSS0210 158
272560.BPSL0017 272560.BPSS0227 159
272560.BPSL0017 272560.BPSS0263 290
272560.BPSL0017 272560.BPSS0270 200
272560.BPSL0017 272560.BPSS0281 214
272560.BPSL0017 272560.BPSS0342 186
272560.BPSL0017 272560.BPSS0369 152
272560.BPSL0017 272560.BPSS0373 160
272560.BPSL0017 272560.BPSS0378 681
272560.BPSL0017 272560.BPSS0544 173
272560.BPSL0017 272560.BPSS0562 159
272560.BPSL0017 272560.BPSS0571 286
272560.BPSL0017 272560.BPSS0598 619
272560.BPSL0017 272560.BPSS0604 334
272560.BPSL0017 272560.BPSS0640 162
272560.BPSL0017 272560.BPSS0645 156
272560.BPSL0017 272560.BPSS0655 180
272560.BPSL0017 272560.BPSS0666 211
272560.BPSL0017 272560.BPSS0669 325
272560.BPSL0017 272560.BPSS0683 310
272560.BPSL0017 272560.BPSS0701 183
272560.BPSL0017 272560.BPSS0756 248
272560.BPSL0017 272560.BPSS0827 232
272560.BPSL0017 272560.BPSS0828 180
272560.BPSL0017 272560.BPSS0833 387
272560.BPSL0017 272560.BPSS0860 171
272560.BPSL0017 272560.BPSS0881 415
272560.BPSL0017 272560.BPSS0885 158
272560.BPSL0017 272560.BPSS0895 199
272560.BPSL0017 272560.BPSS0934 446
272560.BPSL0017 272560.BPSS0935 158
272560.BPSL0017 272560.BPSS0954 161
272560.BPSL0017 272560.BPSS0987 331
272560.BPSL0017 272560.BPSS1052 210
272560.BPSL0017 272560.BPSS1062 168
272560.BPSL0017 272560.BPSS1073 261
272560.BPSL0017 272560.BPSS1083 196
272560.BPSL0017 272560.BPSS1091 195
272560.BPSL0017 272560.BPSS1101 199
272560.BPSL0017 272560.BPSS1180 195
272560.BPSL0017 272560.BPSS1204 608
272560.BPSL0017 272560.BPSS1206 312
272560.BPSL0017 272560.BPSS1265 185
272560.BPSL0017 272560.BPSS1282 166
272560.BPSL0017 272560.BPSS1289 304
272560.BPSL0017 272560.BPSS1307 194
272560.BPSL0017 272560.BPSS1326 172
272560.BPSL0017 272560.BPSS1334 659
272560.BPSL0017 272560.BPSS1390 219
272560.BPSL0017 272560.BPSS1395 207
272560.BPSL0017 272560.BPSS1428 417
272560.BPSL0017 272560.BPSS1497 184
272560.BPSL0017 272560.BPSS1545 219
272560.BPSL0017 272560.BPSS1561 339
272560.BPSL0017 272560.BPSS1570 196
272560.BPSL0017 272560.BPSS1592 219
272560.BPSL0017 272560.BPSS1596 229
272560.BPSL0017 272560.BPSS1597 252
272560.BPSL0017 272560.BPSS1603 219
272560.BPSL0017 272560.BPSS1606 157
272560.BPSL0017 272560.BPSS1724 335
272560.BPSL0017 272560.BPSS1748 362
272560.BPSL0017 272560.BPSS1772 275
272560.BPSL0017 272560.BPSS1783 367
272560.BPSL0017 272560.BPSS1825 153
272560.BPSL0017 272560.BPSS1828 169
272560.BPSL0017 272560.BPSS1889 253
272560.BPSL0017 272560.BPSS1947 208
272560.BPSL0017 272560.BPSS1967 156
272560.BPSL0017 272560.BPSS1997 201
272560.BPSL0017 272560.BPSS2081 178
272560.BPSL0017 272560.BPSS2129 373
272560.BPSL0017 272560.BPSS2172 156
272560.BPSL0017 272560.BPSS2223 154
272560.BPSL0017 272560.BPSS2351 154
272560.BPSL0018 272560.BPSL0002 169
272560.BPSL0018 272560.BPSL0007 666
272560.BPSL0018 272560.BPSL0008 679
272560.BPSL0018 272560.BPSL0009 254
272560.BPSL0018 272560.BPSL0010 805
272560.BPSL0018 272560.BPSL0011 595
272560.BPSL0018 272560.BPSL0012 833
272560.BPSL0018 272560.BPSL0013 914
272560.BPSL0018 272560.BPSL0014 912
272560.BPSL0018 272560.BPSL0015 918
272560.BPSL0018 272560.BPSL0016 913
272560.BPSL0018 272560.BPSL0017 797
272560.BPSL0018 272560.BPSL0041 164
272560.BPSL0018 272560.BPSL0044 225
272560.BPSL0018 272560.BPSL0115 167
272560.BPSL0018 272560.BPSL0177 153
272560.BPSL0018 272560.BPSL0182 162
272560.BPSL0018 272560.BPSL0212A 335
272560.BPSL0018 272560.BPSL0216 441
272560.BPSL0018 272560.BPSL0219 264
272560.BPSL0018 272560.BPSL0244 580
272560.BPSL0018 272560.BPSL0247 197
272560.BPSL0018 272560.BPSL0250 150
272560.BPSL0018 272560.BPSL0261 153
272560.BPSL0018 272560.BPSL0326 486
272560.BPSL0018 272560.BPSL0341 170
272560.BPSL0018 272560.BPSL0354 207
272560.BPSL0018 272560.BPSL0383 169
272560.BPSL0018 272560.BPSL0384 194
272560.BPSL0018 272560.BPSL0387 644
272560.BPSL0018 272560.BPSL0389 241
272560.BPSL0018 272560.BPSL0392 493
272560.BPSL0018 272560.BPSL0405 172
272560.BPSL0018 272560.BPSL0412 419
272560.BPSL0018 272560.BPSL0418 181
272560.BPSL0018 272560.BPSL0426 214
272560.BPSL0018 272560.BPSL0460 299
272560.BPSL0018 272560.BPSL0503 667
272560.BPSL0018 272560.BPSL0524 278
272560.BPSL0018 272560.BPSL0525 177
272560.BPSL0018 272560.BPSL0535 192
272560.BPSL0018 272560.BPSL0536 341
272560.BPSL0018 272560.BPSL0542 197
272560.BPSL0018 272560.BPSL0562 267
272560.BPSL0018 272560.BPSL0582 165
272560.BPSL0018 272560.BPSL0641 247
272560.BPSL0018 272560.BPSL0657 158
272560.BPSL0018 272560.BPSL0671 199
272560.BPSL0018 272560.BPSL0672 165
272560.BPSL0018 272560.BPSL0677 160
272560.BPSL0018 272560.BPSL0690 557
272560.BPSL0018 272560.BPSL0692 171
272560.BPSL0018 272560.BPSL0693 229
272560.BPSL0018 272560.BPSL0698 214
272560.BPSL0018 272560.BPSL0702 492
272560.BPSL0018 272560.BPSL0772 187
272560.BPSL0018 272560.BPSL0782 156
272560.BPSL0018 272560.BPSL0785 258
272560.BPSL0018 272560.BPSL0788 588
272560.BPSL0018 272560.BPSL0803 267
272560.BPSL0018 272560.BPSL0834 162
272560.BPSL0018 272560.BPSL0840 203
272560.BPSL0018 272560.BPSL0852 354
272560.BPSL0018 272560.BPSL0870 256
272560.BPSL0018 272560.BPSL0878 154
272560.BPSL0018 272560.BPSL0887 240
272560.BPSL0018 272560.BPSL0934 155
272560.BPSL0018 272560.BPSL0935 176
272560.BPSL0018 272560.BPSL0941 243
272560.BPSL0018 272560.BPSL0954 241
272560.BPSL0018 272560.BPSL0973 174
272560.BPSL0018 272560.BPSL0975 153
272560.BPSL0018 272560.BPSL0980 155
272560.BPSL0018 272560.BPSL0994 197
272560.BPSL0018 272560.BPSL0995 249
272560.BPSL0018 272560.BPSL1004 741
272560.BPSL0018 272560.BPSL1035 249
272560.BPSL0018 272560.BPSL1038 271
272560.BPSL0018 272560.BPSL1043 190
272560.BPSL0018 272560.BPSL1045 162
272560.BPSL0018 272560.BPSL1050 435
272560.BPSL0018 272560.BPSL1059 162
272560.BPSL0018 272560.BPSL1112 221
272560.BPSL0018 272560.BPSL1132 242
272560.BPSL0018 272560.BPSL1134 216
272560.BPSL0018 272560.BPSL1135 189
272560.BPSL0018 272560.BPSL1185 156
272560.BPSL0018 272560.BPSL1192 217
272560.BPSL0018 272560.BPSL1200 187
272560.BPSL0018 272560.BPSL1204 337
272560.BPSL0018 272560.BPSL1205 484
272560.BPSL0018 272560.BPSL1208 340
272560.BPSL0018 272560.BPSL1225 428
272560.BPSL0018 272560.BPSL1227 180
272560.BPSL0018 272560.BPSL1235 158
272560.BPSL0018 272560.BPSL1238 251
272560.BPSL0018 272560.BPSL1243 736
272560.BPSL0018 272560.BPSL1279 639
272560.BPSL0018 272560.BPSL1293 179
272560.BPSL0018 272560.BPSL1349 176
272560.BPSL0018 272560.BPSL1351 170
272560.BPSL0018 272560.BPSL1365 233
272560.BPSL0018 272560.BPSL1377 232
272560.BPSL0018 272560.BPSL1423 226
272560.BPSL0018 272560.BPSL1442 171
272560.BPSL0018 272560.BPSL1446 245
272560.BPSL0018 272560.BPSL1490 413
272560.BPSL0018 272560.BPSL1507 188
272560.BPSL0018 272560.BPSL1511 155
272560.BPSL0018 272560.BPSL1515 268
272560.BPSL0018 272560.BPSL1528 175
272560.BPSL0018 272560.BPSL1529 236
272560.BPSL0018 272560.BPSL1539 155
272560.BPSL0018 272560.BPSL1541 341
272560.BPSL0018 272560.BPSL1544 255
272560.BPSL0018 272560.BPSL1581 518
272560.BPSL0018 272560.BPSL1588 176
272560.BPSL0018 272560.BPSL1614 336
272560.BPSL0018 272560.BPSL1636 154
272560.BPSL0018 272560.BPSL1655 162
272560.BPSL0018 272560.BPSL1658a 174
272560.BPSL0018 272560.BPSL1671 186
272560.BPSL0018 272560.BPSL1675 163
272560.BPSL0018 272560.BPSL1695 168
272560.BPSL0018 272560.BPSL1773 169
272560.BPSL0018 272560.BPSL1820 335
272560.BPSL0018 272560.BPSL1841 173
272560.BPSL0018 272560.BPSL1846 604
272560.BPSL0018 272560.BPSL1853 244
272560.BPSL0018 272560.BPSL1930 273
272560.BPSL0018 272560.BPSL1933 171
272560.BPSL0018 272560.BPSL1934 337
272560.BPSL0018 272560.BPSL1935 164
272560.BPSL0018 272560.BPSL1937 396
272560.BPSL0018 272560.BPSL1956 309
272560.BPSL0018 272560.BPSL1959 190
272560.BPSL0018 272560.BPSL1960 228
272560.BPSL0018 272560.BPSL1973 163
272560.BPSL0018 272560.BPSL1982 204
272560.BPSL0018 272560.BPSL1999 318
272560.BPSL0018 272560.BPSL2014 226
272560.BPSL0018 272560.BPSL2035 293
272560.BPSL0018 272560.BPSL2036 369
272560.BPSL0018 272560.BPSL2082 152
272560.BPSL0018 272560.BPSL2093 230
272560.BPSL0018 272560.BPSL2095 175
272560.BPSL0018 272560.BPSL2106 267
272560.BPSL0018 272560.BPSL2108 556
272560.BPSL0018 272560.BPSL2128 484
272560.BPSL0018 272560.BPSL2139 397
272560.BPSL0018 272560.BPSL2165 539
272560.BPSL0018 272560.BPSL2167 171
272560.BPSL0018 272560.BPSL2177 539
272560.BPSL0018 272560.BPSL2213 166
272560.BPSL0018 272560.BPSL2215 171
272560.BPSL0018 272560.BPSL2253 247
272560.BPSL0018 272560.BPSL2255 194
272560.BPSL0018 272560.BPSL2257 274
272560.BPSL0018 272560.BPSL2268 156
272560.BPSL0018 272560.BPSL2273 150
272560.BPSL0018 272560.BPSL2282 206
272560.BPSL0018 272560.BPSL2292 576
272560.BPSL0018 272560.BPSL2298 224
272560.BPSL0018 272560.BPSL2302 657
272560.BPSL0018 272560.BPSL2313 174
272560.BPSL0018 272560.BPSL2317 220
272560.BPSL0018 272560.BPSL2321 150
272560.BPSL0018 272560.BPSL2324 180
272560.BPSL0018 272560.BPSL2325 157
272560.BPSL0018 272560.BPSL2377 335
272560.BPSL0018 272560.BPSL2382 154
272560.BPSL0018 272560.BPSL2407 455
272560.BPSL0018 272560.BPSL2434 428
272560.BPSL0018 272560.BPSL2435 355
272560.BPSL0018 272560.BPSL2437 604
272560.BPSL0018 272560.BPSL2456 153
272560.BPSL0018 272560.BPSL2465 654
272560.BPSL0018 272560.BPSL2484 237
272560.BPSL0018 272560.BPSL2494 741
272560.BPSL0018 272560.BPSL2520 524
272560.BPSL0018 272560.BPSL2526 267
272560.BPSL0018 272560.BPSL2531 182
272560.BPSL0018 272560.BPSL2543 357
272560.BPSL0018 272560.BPSL2598 200
272560.BPSL0018 272560.BPSL2614 199
272560.BPSL0018 272560.BPSL2620 157
272560.BPSL0018 272560.BPSL2622 172
272560.BPSL0018 272560.BPSL2644 590
272560.BPSL0018 272560.BPSL2694 241
272560.BPSL0018 272560.BPSL2705 231
272560.BPSL0018 272560.BPSL2706 303
272560.BPSL0018 272560.BPSL2709 165
272560.BPSL0018 272560.BPSL2716 206
272560.BPSL0018 272560.BPSL2751 698
272560.BPSL0018 272560.BPSL2752 231
272560.BPSL0018 272560.BPSL2754 250
272560.BPSL0018 272560.BPSL2756 596
272560.BPSL0018 272560.BPSL2762 167
272560.BPSL0018 272560.BPSL2764 167
272560.BPSL0018 272560.BPSL2836 302
272560.BPSL0018 272560.BPSL2881 366
272560.BPSL0018 272560.BPSL2916 270
272560.BPSL0018 272560.BPSL2926 330
272560.BPSL0018 272560.BPSL2942 249
272560.BPSL0018 272560.BPSL2957 447
272560.BPSL0018 272560.BPSL2968 247
272560.BPSL0018 272560.BPSL2973 184
272560.BPSL0018 272560.BPSL2980 493
272560.BPSL0018 272560.BPSL2986 192
272560.BPSL0018 272560.BPSL2990 494
272560.BPSL0018 272560.BPSL2993a 235
272560.BPSL0018 272560.BPSL3010 726
272560.BPSL0018 272560.BPSL3057 242
272560.BPSL0018 272560.BPSL3061 188
272560.BPSL0018 272560.BPSL3071 266
272560.BPSL0018 272560.BPSL3084 358
272560.BPSL0018 272560.BPSL3085 166
272560.BPSL0018 272560.BPSL3130 168
272560.BPSL0018 272560.BPSL3138 307
272560.BPSL0018 272560.BPSL3160 152
272560.BPSL0018 272560.BPSL3167 168
272560.BPSL0018 272560.BPSL3171 204
272560.BPSL0018 272560.BPSL3173 169
272560.BPSL0018 272560.BPSL3179 155
272560.BPSL0018 272560.BPSL3180 435
272560.BPSL0018 272560.BPSL3227 361
272560.BPSL0018 272560.BPSL3237 307
272560.BPSL0018 272560.BPSL3246 150
272560.BPSL0018 272560.BPSL3248 181
272560.BPSL0018 272560.BPSL3249 160
272560.BPSL0018 272560.BPSL3258 350
272560.BPSL0018 272560.BPSL3293 255
272560.BPSL0018 272560.BPSL3297 161
272560.BPSL0018 272560.BPSL3298 216
272560.BPSL0018 272560.BPSL3321 537
272560.BPSL0018 272560.BPSL3347 188
272560.BPSL0018 272560.BPSL3359 308
272560.BPSL0018 272560.BPSL3366 219
272560.BPSL0018 272560.BPSL3369 167
272560.BPSL0018 272560.BPSL3403 193
272560.BPSL0018 272560.BPSL3411 169
272560.BPSL0018 272560.BPSL3413 238
272560.BPSL0018 272560.BPSL3419 231
272560.BPSL0018 272560.BPSS0003 281
272560.BPSL0018 272560.BPSS0053 248
272560.BPSL0018 272560.BPSS0058 568
272560.BPSL0018 272560.BPSS0064 253
272560.BPSL0018 272560.BPSS0083 184
272560.BPSL0018 272560.BPSS0085 208
272560.BPSL0018 272560.BPSS0158 193
272560.BPSL0018 272560.BPSS0203 157
272560.BPSL0018 272560.BPSS0231 353
272560.BPSL0018 272560.BPSS0262 167
272560.BPSL0018 272560.BPSS0263 275
272560.BPSL0018 272560.BPSS0267 314
272560.BPSL0018 272560.BPSS0297 265
272560.BPSL0018 272560.BPSS0360 167
272560.BPSL0018 272560.BPSS0369 165
272560.BPSL0018 272560.BPSS0417 175
272560.BPSL0018 272560.BPSS0463 235
272560.BPSL0018 272560.BPSS0562 152
272560.BPSL0018 272560.BPSS0571 303
272560.BPSL0018 272560.BPSS0596 168
272560.BPSL0018 272560.BPSS0598 372
272560.BPSL0018 272560.BPSS0604 205
272560.BPSL0018 272560.BPSS0652 227
272560.BPSL0018 272560.BPSS0683 221
272560.BPSL0018 272560.BPSS0717 198
272560.BPSL0018 272560.BPSS0718 205
272560.BPSL0018 272560.BPSS0727 154
272560.BPSL0018 272560.BPSS0756 183
272560.BPSL0018 272560.BPSS0757 163
272560.BPSL0018 272560.BPSS0783 294
272560.BPSL0018 272560.BPSS0817 159
272560.BPSL0018 272560.BPSS0833 220
272560.BPSL0018 272560.BPSS0881 638
272560.BPSL0018 272560.BPSS0897 152
272560.BPSL0018 272560.BPSS0899 164
272560.BPSL0018 272560.BPSS0901 226
272560.BPSL0018 272560.BPSS0905 191
272560.BPSL0018 272560.BPSS0929 215
272560.BPSL0018 272560.BPSS0931 181
272560.BPSL0018 272560.BPSS0971 178
272560.BPSL0018 272560.BPSS0979 315
272560.BPSL0018 272560.BPSS0987 189
272560.BPSL0018 272560.BPSS1092 191
272560.BPSL0018 272560.BPSS1152 325
272560.BPSL0018 272560.BPSS1206 238
272560.BPSL0018 272560.BPSS1219 207
272560.BPSL0018 272560.BPSS1220 274
272560.BPSL0018 272560.BPSS1334 532
272560.BPSL0018 272560.BPSS1390 188
272560.BPSL0018 272560.BPSS1428 267
272560.BPSL0018 272560.BPSS1476 159
272560.BPSL0018 272560.BPSS1498 205
272560.BPSL0018 272560.BPSS1499 219
272560.BPSL0018 272560.BPSS1545 188
272560.BPSL0018 272560.BPSS1578 167
272560.BPSL0018 272560.BPSS1582 226
272560.BPSL0018 272560.BPSS1592 188
272560.BPSL0018 272560.BPSS1603 188
272560.BPSL0018 272560.BPSS1637 179
272560.BPSL0018 272560.BPSS1650 166
272560.BPSL0018 272560.BPSS1651 168
272560.BPSL0018 272560.BPSS1680 168
272560.BPSL0018 272560.BPSS1703 367
272560.BPSL0018 272560.BPSS1724 409
272560.BPSL0018 272560.BPSS1748 273
272560.BPSL0018 272560.BPSS1772 441
272560.BPSL0018 272560.BPSS1783 315
272560.BPSL0018 272560.BPSS1837 184
272560.BPSL0018 272560.BPSS1844 538
272560.BPSL0018 272560.BPSS1866 265
272560.BPSL0018 272560.BPSS1887 177
272560.BPSL0018 272560.BPSS1920 167
272560.BPSL0018 272560.BPSS1927 151
272560.BPSL0018 272560.BPSS1972 338
272560.BPSL0018 272560.BPSS1973 156
272560.BPSL0018 272560.BPSS2063 210
272560.BPSL0018 272560.BPSS2064 206
272560.BPSL0018 272560.BPSS2129 308
272560.BPSL0018 272560.BPSS2131b 441
272560.BPSL0018 272560.BPSS2136 234
272560.BPSL0018 272560.BPSS2181 235
272560.BPSL0018 272560.BPSS2187 230
272560.BPSL0018 272560.BPSS2220 370
272560.BPSL0018 272560.BPSS2267 217
272560.BPSL0018 272560.BPSS2283 198
272560.BPSL0018 272560.BPSS2305 191
272560.BPSL0018 272560.BPSS2332 216
272560.BPSL0018 272560.BPSS2333 199
272560.BPSL0018 272560.BPSS2351 301
272560.BPSL0019 272560.BPSL0020 469
272560.BPSL0019 272560.BPSL0021 339
272560.BPSL0019 272560.BPSL0022 364
272560.BPSL0019 272560.BPSL0100 277
272560.BPSL0019 272560.BPSL0101 150
272560.BPSL0019 272560.BPSL0121 196
272560.BPSL0019 272560.BPSL0205 184
272560.BPSL0019 272560.BPSL0218 252
272560.BPSL0019 272560.BPSL0294 167
272560.BPSL0019 272560.BPSL0307 262
272560.BPSL0019 272560.BPSL0308 676
272560.BPSL0019 272560.BPSL0309 383
272560.BPSL0019 272560.BPSL0310 239
272560.BPSL0019 272560.BPSL0407 299
272560.BPSL0019 272560.BPSL0478 161
272560.BPSL0019 272560.BPSL0505 289
272560.BPSL0019 272560.BPSL0728 164
272560.BPSL0019 272560.BPSL0782 153
272560.BPSL0019 272560.BPSL0789 180
272560.BPSL0019 272560.BPSL0812 205
272560.BPSL0019 272560.BPSL0814 323
272560.BPSL0019 272560.BPSL0815 307
272560.BPSL0019 272560.BPSL0816 262
272560.BPSL0019 272560.BPSL0888 184
272560.BPSL0019 272560.BPSL0968 181
272560.BPSL0019 272560.BPSL0976 170
272560.BPSL0019 272560.BPSL0994 236
272560.BPSL0019 272560.BPSL1035 163
272560.BPSL0019 272560.BPSL1036 194
272560.BPSL0019 272560.BPSL1137 244
272560.BPSL0019 272560.BPSL1266 638
272560.BPSL0019 272560.BPSL1267 792
272560.BPSL0019 272560.BPSL1268 856
272560.BPSL0019 272560.BPSL1292 172
272560.BPSL0019 272560.BPSL1293 182
272560.BPSL0019 272560.BPSL1359 310
272560.BPSL0019 272560.BPSL1489 169
272560.BPSL0019 272560.BPSL1546 154
272560.BPSL0019 272560.BPSL1547 195
272560.BPSL0019 272560.BPSL1566 323
272560.BPSL0019 272560.BPSL1567 383
272560.BPSL0019 272560.BPSL1568 288
272560.BPSL0019 272560.BPSL1647 157
272560.BPSL0019 272560.BPSL1649 166
272560.BPSL0019 272560.BPSL1660 241
272560.BPSL0019 272560.BPSL1665 204
272560.BPSL0019 272560.BPSL1735 184
272560.BPSL0019 272560.BPSL1802 316
272560.BPSL0019 272560.BPSL1803 307
272560.BPSL0019 272560.BPSL1804 413
272560.BPSL0019 272560.BPSL1819 172
272560.BPSL0019 272560.BPSL1847 153
272560.BPSL0019 272560.BPSL1874 158
272560.BPSL0019 272560.BPSL1886 204
272560.BPSL0019 272560.BPSL1898 163
272560.BPSL0019 272560.BPSL1913 256
272560.BPSL0019 272560.BPSL1915 213
272560.BPSL0019 272560.BPSL1963 338
272560.BPSL0019 272560.BPSL1972 290
272560.BPSL0019 272560.BPSL1975 298
272560.BPSL0019 272560.BPSL2020 287
272560.BPSL0019 272560.BPSL2021 213
272560.BPSL0019 272560.BPSL2022 292
272560.BPSL0019 272560.BPSL2094 194
272560.BPSL0019 272560.BPSL2127 184
272560.BPSL0019 272560.BPSL2130 223
272560.BPSL0019 272560.BPSL2203 174
272560.BPSL0019 272560.BPSL2234 525
272560.BPSL0019 272560.BPSL2235 631
272560.BPSL0019 272560.BPSL2297 169
272560.BPSL0019 272560.BPSL2298 196
272560.BPSL0019 272560.BPSL2468 157
272560.BPSL0019 272560.BPSL2560 253
272560.BPSL0019 272560.BPSL2620 189
272560.BPSL0019 272560.BPSL2643 380
272560.BPSL0019 272560.BPSL2652 185
272560.BPSL0019 272560.BPSL2663 218
272560.BPSL0019 272560.BPSL2664 168
272560.BPSL0019 272560.BPSL2710 180
272560.BPSL0019 272560.BPSL2716 405
272560.BPSL0019 272560.BPSL2724 265
272560.BPSL0019 272560.BPSL2737 167
272560.BPSL0019 272560.BPSL2761 183
272560.BPSL0019 272560.BPSL2816 177
272560.BPSL0019 272560.BPSL2820 228
272560.BPSL0019 272560.BPSL2834 162
272560.BPSL0019 272560.BPSL2900 192
272560.BPSL0019 272560.BPSL2974 180
272560.BPSL0019 272560.BPSL3010 210
272560.BPSL0019 272560.BPSL3011 217
272560.BPSL0019 272560.BPSL3012 248
272560.BPSL0019 272560.BPSL3054 247
272560.BPSL0019 272560.BPSL3085 267
272560.BPSL0019 272560.BPSL3094 327
272560.BPSL0019 272560.BPSL3220 197
272560.BPSL0019 272560.BPSL3260 181
272560.BPSL0019 272560.BPSL3276 162
272560.BPSL0019 272560.BPSL3376 172
272560.BPSL0019 272560.BPSL3399 185
272560.BPSL0019 272560.BPSL3424 157
272560.BPSL0019 272560.BPSS0200 191
272560.BPSL0019 272560.BPSS0229 161
272560.BPSL0019 272560.BPSS0250 171
272560.BPSL0019 272560.BPSS0292 486
272560.BPSL0019 272560.BPSS0293 452
272560.BPSL0019 272560.BPSS0294 171
272560.BPSL0019 272560.BPSS0299 174
272560.BPSL0019 272560.BPSS0361 227
272560.BPSL0019 272560.BPSS0367 165
272560.BPSL0019 272560.BPSS0457 239
272560.BPSL0019 272560.BPSS0538 213
272560.BPSL0019 272560.BPSS0540 320
272560.BPSL0019 272560.BPSS0543 179
272560.BPSL0019 272560.BPSS0623 295
272560.BPSL0019 272560.BPSS0624 310
272560.BPSL0019 272560.BPSS0625 350
272560.BPSL0019 272560.BPSS0670 184
272560.BPSL0019 272560.BPSS0671 150
272560.BPSL0019 272560.BPSS0723 300
272560.BPSL0019 272560.BPSS0734 277
272560.BPSL0019 272560.BPSS0769 266
272560.BPSL0019 272560.BPSS0842 204
272560.BPSL0019 272560.BPSS0879 165
272560.BPSL0019 272560.BPSS0990 150
272560.BPSL0019 272560.BPSS1018 189
272560.BPSL0019 272560.BPSS1040 351
272560.BPSL0019 272560.BPSS1041 383
272560.BPSL0019 272560.BPSS1042 288
272560.BPSL0019 272560.BPSS1043 310
272560.BPSL0019 272560.BPSS1082 153
272560.BPSL0019 272560.BPSS1118 244
272560.BPSL0019 272560.BPSS1119 197
272560.BPSL0019 272560.BPSS1120 265
272560.BPSL0019 272560.BPSS1166 189
272560.BPSL0019 272560.BPSS1247 164
272560.BPSL0019 272560.BPSS1287 188
272560.BPSL0019 272560.BPSS1348 320
272560.BPSL0019 272560.BPSS1350 213
272560.BPSL0019 272560.BPSS1360 165
272560.BPSL0019 272560.BPSS1489 156
272560.BPSL0019 272560.BPSS1494 178
272560.BPSL0019 272560.BPSS1561 152
272560.BPSL0019 272560.BPSS1573 178
272560.BPSL0019 272560.BPSS1588 169
272560.BPSL0019 272560.BPSS1692 260
272560.BPSL0019 272560.BPSS1730 151
272560.BPSL0019 272560.BPSS1737 233
272560.BPSL0019 272560.BPSS1759 204
272560.BPSL0019 272560.BPSS1817 196
272560.BPSL0019 272560.BPSS1887 160
272560.BPSL0019 272560.BPSS1929 257
272560.BPSL0019 272560.BPSS1930 303
272560.BPSL0019 272560.BPSS1931 260
272560.BPSL0019 272560.BPSS1932 260
272560.BPSL0019 272560.BPSS1936 245
272560.BPSL0019 272560.BPSS1937 212
272560.BPSL0019 272560.BPSS1938 298
272560.BPSL0019 272560.BPSS1939 274
272560.BPSL0019 272560.BPSS1955 172
272560.BPSL0019 272560.BPSS1956 248
272560.BPSL0019 272560.BPSS1994 351
272560.BPSL0019 272560.BPSS1995 287
272560.BPSL0019 272560.BPSS2007 167
272560.BPSL0019 272560.BPSS2120 167
272560.BPSL0019 272560.BPSS2285 152
272560.BPSL0019 272560.BPSS2339 153
272560.BPSL0020 272560.BPSL0019 469
272560.BPSL0020 272560.BPSL0021 563
272560.BPSL0020 272560.BPSL0022 365
272560.BPSL0021 272560.BPSL0019 339
272560.BPSL0021 272560.BPSL0020 563
272560.BPSL0021 272560.BPSL0022 675
272560.BPSL0021 272560.BPSL0102 164
272560.BPSL0021 272560.BPSL0119 154
272560.BPSL0021 272560.BPSL0141 174
272560.BPSL0021 272560.BPSL0190 170
272560.BPSL0021 272560.BPSL0347 159
272560.BPSL0021 272560.BPSL0378 205
272560.BPSL0021 272560.BPSL0383 156
272560.BPSL0021 272560.BPSL0439 154
272560.BPSL0021 272560.BPSL0440 200
272560.BPSL0021 272560.BPSL0524 264
272560.BPSL0021 272560.BPSL0525 165
272560.BPSL0021 272560.BPSL0529 170
272560.BPSL0021 272560.BPSL0547 187
272560.BPSL0021 272560.BPSL0603 165
272560.BPSL0021 272560.BPSL0625 244
272560.BPSL0021 272560.BPSL0626 349
272560.BPSL0021 272560.BPSL0652 177
272560.BPSL0021 272560.BPSL0677 174
272560.BPSL0021 272560.BPSL0756 174
272560.BPSL0021 272560.BPSL0812 204
272560.BPSL0021 272560.BPSL0825 161
272560.BPSL0021 272560.BPSL0851 161
272560.BPSL0021 272560.BPSL0910 273
272560.BPSL0021 272560.BPSL0938 174
272560.BPSL0021 272560.BPSL0989 191
272560.BPSL0021 272560.BPSL0998 156
272560.BPSL0021 272560.BPSL1011 174
272560.BPSL0021 272560.BPSL1048 244
272560.BPSL0021 272560.BPSL1083 171
272560.BPSL0021 272560.BPSL1086 171
272560.BPSL0021 272560.BPSL1126 232
272560.BPSL0021 272560.BPSL1160 250
272560.BPSL0021 272560.BPSL1169 163
272560.BPSL0021 272560.BPSL1176 217
272560.BPSL0021 272560.BPSL1226 250
272560.BPSL0021 272560.BPSL1295 192
272560.BPSL0021 272560.BPSL1310 171
272560.BPSL0021 272560.BPSL1321 171
272560.BPSL0021 272560.BPSL1336 290
272560.BPSL0021 272560.BPSL1341 162
272560.BPSL0021 272560.BPSL1400 236
272560.BPSL0021 272560.BPSL1463 193
272560.BPSL0021 272560.BPSL1519 156
272560.BPSL0021 272560.BPSL1588 151
272560.BPSL0021 272560.BPSL1598 204
272560.BPSL0021 272560.BPSL1722 154
272560.BPSL0021 272560.BPSL1756 247
272560.BPSL0021 272560.BPSL1809 222
272560.BPSL0021 272560.BPSL1840 160
272560.BPSL0021 272560.BPSL1890 194
272560.BPSL0021 272560.BPSL1894 168
272560.BPSL0021 272560.BPSL1897 231
272560.BPSL0021 272560.BPSL1906 256
272560.BPSL0021 272560.BPSL1907 256
272560.BPSL0021 272560.BPSL1908 256
272560.BPSL0021 272560.BPSL1909 256
272560.BPSL0021 272560.BPSL1911 232
272560.BPSL0021 272560.BPSL1912 190
272560.BPSL0021 272560.BPSL1913 353
272560.BPSL0021 272560.BPSL1914 397
272560.BPSL0021 272560.BPSL1915 356
272560.BPSL0021 272560.BPSL1931 195
272560.BPSL0021 272560.BPSL1972 353
272560.BPSL0021 272560.BPSL1973 171
272560.BPSL0021 272560.BPSL1974 171
272560.BPSL0021 272560.BPSL2003 150
272560.BPSL0021 272560.BPSL2020 304
272560.BPSL0021 272560.BPSL2021 356
272560.BPSL0021 272560.BPSL2083 171
272560.BPSL0021 272560.BPSL2175 169
272560.BPSL0021 272560.BPSL2244 237
272560.BPSL0021 272560.BPSL2250 226
272560.BPSL0021 272560.BPSL2257 164
272560.BPSL0021 272560.BPSL2266 160
272560.BPSL0021 272560.BPSL2371 157
272560.BPSL0021 272560.BPSL2372 180
272560.BPSL0021 272560.BPSL2395 167
272560.BPSL0021 272560.BPSL2421 232
272560.BPSL0021 272560.BPSL2422 176
272560.BPSL0021 272560.BPSL2458 193
272560.BPSL0021 272560.BPSL2543 172
272560.BPSL0021 272560.BPSL2657 270
272560.BPSL0021 272560.BPSL2667 353
272560.BPSL0021 272560.BPSL2700 179
272560.BPSL0021 272560.BPSL2702 158
272560.BPSL0021 272560.BPSL2709 174
272560.BPSL0021 272560.BPSL2713 244
272560.BPSL0021 272560.BPSL2729 243
272560.BPSL0021 272560.BPSL2778 178
272560.BPSL0021 272560.BPSL2825 243
272560.BPSL0021 272560.BPSL2840 219
272560.BPSL0021 272560.BPSL2868 182
272560.BPSL0021 272560.BPSL2907 165
272560.BPSL0021 272560.BPSL2925 176
272560.BPSL0021 272560.BPSL2990 207
272560.BPSL0021 272560.BPSL3157 174
272560.BPSL0021 272560.BPSL3160 224
272560.BPSL0021 272560.BPSL3183 191
272560.BPSL0021 272560.BPSL3270 229
272560.BPSL0021 272560.BPSL3275 155
272560.BPSL0021 272560.BPSL3431 153
272560.BPSL0021 272560.BPSS0004 253
272560.BPSL0021 272560.BPSS0013 212
272560.BPSL0021 272560.BPSS0027 317
272560.BPSL0021 272560.BPSS0066 163
272560.BPSL0021 272560.BPSS0164 163
272560.BPSL0021 272560.BPSS0216 244
272560.BPSL0021 272560.BPSS0274 193
272560.BPSL0021 272560.BPSS0282 171
272560.BPSL0021 272560.BPSS0326 244
272560.BPSL0021 272560.BPSS0374 212
272560.BPSL0021 272560.BPSS0449 171
272560.BPSL0021 272560.BPSS0472 174
272560.BPSL0021 272560.BPSS0502 171
272560.BPSL0021 272560.BPSS0508 166
272560.BPSL0021 272560.BPSS0538 356
272560.BPSL0021 272560.BPSS0540 353
272560.BPSL0021 272560.BPSS0541 369
272560.BPSL0021 272560.BPSS0609 184
272560.BPSL0021 272560.BPSS0610 251
272560.BPSL0021 272560.BPSS0632 177
272560.BPSL0021 272560.BPSS0691 204
272560.BPSL0021 272560.BPSS0726 171
272560.BPSL0021 272560.BPSS0755 161
272560.BPSL0021 272560.BPSS0830 174
272560.BPSL0021 272560.BPSS0932 244
272560.BPSL0021 272560.BPSS0937 150
272560.BPSL0021 272560.BPSS0970 171
272560.BPSL0021 272560.BPSS1011 244
272560.BPSL0021 272560.BPSS1046 173
272560.BPSL0021 272560.BPSS1200 171
272560.BPSL0021 272560.BPSS1347 369
272560.BPSL0021 272560.BPSS1348 353
272560.BPSL0021 272560.BPSS1350 356
272560.BPSL0021 272560.BPSS1458 151
272560.BPSL0021 272560.BPSS1467 171
272560.BPSL0021 272560.BPSS1702 156
272560.BPSL0021 272560.BPSS1739 171
272560.BPSL0021 272560.BPSS1761 164
272560.BPSL0021 272560.BPSS1781 276
272560.BPSL0021 272560.BPSS1830 178
272560.BPSL0021 272560.BPSS1978 178
272560.BPSL0021 272560.BPSS2142 174
272560.BPSL0021 272560.BPSS2155 156
272560.BPSL0021 272560.BPSS2302 169
272560.BPSL0022 272560.BPSL0019 364
272560.BPSL0022 272560.BPSL0020 365
272560.BPSL0022 272560.BPSL0021 675
272560.BPSL0022 272560.BPSL0081 217
272560.BPSL0022 272560.BPSL0277 255
272560.BPSL0022 272560.BPSL0309 182
272560.BPSL0022 272560.BPSL0310 166
272560.BPSL0022 272560.BPSL0378 183
272560.BPSL0022 272560.BPSL0546 173
272560.BPSL0022 272560.BPSL0625 316
272560.BPSL0022 272560.BPSL0658 204
272560.BPSL0022 272560.BPSL0695 160
272560.BPSL0022 272560.BPSL0814 171
272560.BPSL0022 272560.BPSL0815 262
272560.BPSL0022 272560.BPSL0816 155
272560.BPSL0022 272560.BPSL0858 173
272560.BPSL0022 272560.BPSL0888 296
272560.BPSL0022 272560.BPSL0916 166
272560.BPSL0022 272560.BPSL1017 162
272560.BPSL0022 272560.BPSL1048 263
272560.BPSL0022 272560.BPSL1091 153
272560.BPSL0022 272560.BPSL1114 160
272560.BPSL0022 272560.BPSL1117 311
272560.BPSL0022 272560.BPSL1179 247
272560.BPSL0022 272560.BPSL1266 182
272560.BPSL0022 272560.BPSL1267 182
272560.BPSL0022 272560.BPSL1282 172
272560.BPSL0022 272560.BPSL1283 177
272560.BPSL0022 272560.BPSL1356 180
272560.BPSL0022 272560.BPSL1367 180
272560.BPSL0022 272560.BPSL1414 154
272560.BPSL0022 272560.BPSL1439 184
272560.BPSL0022 272560.BPSL1462 260
272560.BPSL0022 272560.BPSL1484 181
272560.BPSL0022 272560.BPSL1489 317
272560.BPSL0022 272560.BPSL1493 368
272560.BPSL0022 272560.BPSL1547 323
272560.BPSL0022 272560.BPSL1567 182
272560.BPSL0022 272560.BPSL1660 173
272560.BPSL0022 272560.BPSL1665 173
272560.BPSL0022 272560.BPSL1735 281
272560.BPSL0022 272560.BPSL1802 155
272560.BPSL0022 272560.BPSL1803 262
272560.BPSL0022 272560.BPSL1804 419
272560.BPSL0022 272560.BPSL1909 213
272560.BPSL0022 272560.BPSL1911 237
272560.BPSL0022 272560.BPSL1912 356
272560.BPSL0022 272560.BPSL1913 402
272560.BPSL0022 272560.BPSL1914 854
272560.BPSL0022 272560.BPSL1972 402
272560.BPSL0022 272560.BPSL2017 213
272560.BPSL0022 272560.BPSL2019 213
272560.BPSL0022 272560.BPSL2020 818
272560.BPSL0022 272560.BPSL2021 160
272560.BPSL0022 272560.BPSL2022 202
272560.BPSL0022 272560.BPSL2080 174
272560.BPSL0022 272560.BPSL2156 232
272560.BPSL0022 272560.BPSL2157 240
272560.BPSL0022 272560.BPSL2184 160
272560.BPSL0022 272560.BPSL2187 160
272560.BPSL0022 272560.BPSL2197 161
272560.BPSL0022 272560.BPSL2198 230
272560.BPSL0022 272560.BPSL2235 182
272560.BPSL0022 272560.BPSL2388 239
272560.BPSL0022 272560.BPSL2389 213
272560.BPSL0022 272560.BPSL2421 220
272560.BPSL0022 272560.BPSL2422 152
272560.BPSL0022 272560.BPSL2428 186
272560.BPSL0022 272560.BPSL2499 263
272560.BPSL0022 272560.BPSL2500 263
272560.BPSL0022 272560.BPSL2515 230
272560.BPSL0022 272560.BPSL2586 217
272560.BPSL0022 272560.BPSL2713 266
272560.BPSL0022 272560.BPSL2826 179
272560.BPSL0022 272560.BPSL2827 171
272560.BPSL0022 272560.BPSL2871 176
272560.BPSL0022 272560.BPSL2889 160
272560.BPSL0022 272560.BPSL2890 160
272560.BPSL0022 272560.BPSL2924 155
272560.BPSL0022 272560.BPSL3129 187
272560.BPSL0022 272560.BPSL3213 192
272560.BPSL0022 272560.BPSL3264 263
272560.BPSL0022 272560.BPSL3378 165
272560.BPSL0022 272560.BPSS0040 162
272560.BPSL0022 272560.BPSS0089 206
272560.BPSL0022 272560.BPSS0090 327
272560.BPSL0022 272560.BPSS0145 160
272560.BPSL0022 272560.BPSS0216 253
272560.BPSL0022 272560.BPSS0269 260
272560.BPSL0022 272560.BPSS0274 161
272560.BPSL0022 272560.BPSS0292 354
272560.BPSL0022 272560.BPSS0293 262
272560.BPSL0022 272560.BPSS0294 252
272560.BPSL0022 272560.BPSS0326 329
272560.BPSL0022 272560.BPSS0360 263
272560.BPSL0022 272560.BPSS0378 217
272560.BPSL0022 272560.BPSS0540 402
272560.BPSL0022 272560.BPSS0541 832
272560.BPSL0022 272560.BPSS0623 255
272560.BPSL0022 272560.BPSS0625 310
272560.BPSL0022 272560.BPSS0670 334
272560.BPSL0022 272560.BPSS0699 156
272560.BPSL0022 272560.BPSS0734 155
272560.BPSL0022 272560.BPSS0932 209
272560.BPSL0022 272560.BPSS0960 165
272560.BPSL0022 272560.BPSS1011 292
272560.BPSL0022 272560.BPSS1041 182
272560.BPSL0022 272560.BPSS1118 281
272560.BPSL0022 272560.BPSS1119 182
272560.BPSL0022 272560.BPSS1120 155
272560.BPSL0022 272560.BPSS1151 166
272560.BPSL0022 272560.BPSS1166 154
272560.BPSL0022 272560.BPSS1248 162
272560.BPSL0022 272560.BPSS1259 188
272560.BPSL0022 272560.BPSS1287 309
272560.BPSL0022 272560.BPSS1347 832
272560.BPSL0022 272560.BPSS1348 402
272560.BPSL0022 272560.BPSS1373 281
272560.BPSL0022 272560.BPSS1432 167
272560.BPSL0022 272560.BPSS1514 162
272560.BPSL0022 272560.BPSS1576 171
272560.BPSL0022 272560.BPSS1644 301
272560.BPSL0022 272560.BPSS1695 182
272560.BPSL0022 272560.BPSS1866 209
272560.BPSL0022 272560.BPSS1936 254
272560.BPSL0022 272560.BPSS1937 263
272560.BPSL0022 272560.BPSS1938 266
272560.BPSL0022 272560.BPSS1939 307
272560.BPSL0022 272560.BPSS2048 184
272560.BPSL0022 272560.BPSS2052 173
272560.BPSL0022 272560.BPSS2154 315
272560.BPSL0022 272560.BPSS2274 164
272560.BPSL0023 272560.BPSL0024 915
272560.BPSL0023 272560.BPSL0025 856
272560.BPSL0023 272560.BPSL0026 422
272560.BPSL0023 272560.BPSL0027 422
272560.BPSL0023 272560.BPSL0028 422
272560.BPSL0023 272560.BPSL0029 422
272560.BPSL0023 272560.BPSL0030 364
272560.BPSL0023 272560.BPSL0031 362
272560.BPSL0023 272560.BPSL0032 275
272560.BPSL0023 272560.BPSL0036 252
272560.BPSL0023 272560.BPSL0037 252
272560.BPSL0023 272560.BPSL0038 251
272560.BPSL0023 272560.BPSL0039 251
272560.BPSL0023 272560.BPSL0042 250
272560.BPSL0023 272560.BPSL0043 250
272560.BPSL0023 272560.BPSL0057 319
272560.BPSL0023 272560.BPSL0117 224
272560.BPSL0023 272560.BPSL0168 283
272560.BPSL0023 272560.BPSL0215 171
272560.BPSL0023 272560.BPSL0278 161
272560.BPSL0023 272560.BPSL0283 191
272560.BPSL0023 272560.BPSL0401 150
272560.BPSL0023 272560.BPSL0404 178
272560.BPSL0023 272560.BPSL0411 193
272560.BPSL0023 272560.BPSL0423 150
272560.BPSL0023 272560.BPSL0426 210
272560.BPSL0023 272560.BPSL0428 184
272560.BPSL0023 272560.BPSL0494 288
272560.BPSL0023 272560.BPSL0587 160
272560.BPSL0023 272560.BPSL0648 161
272560.BPSL0023 272560.BPSL0659 150
272560.BPSL0023 272560.BPSL0694 167
272560.BPSL0023 272560.BPSL0724 214
272560.BPSL0023 272560.BPSL0841 239
272560.BPSL0023 272560.BPSL0884 161
272560.BPSL0023 272560.BPSL0895 319
272560.BPSL0023 272560.BPSL0955 254
272560.BPSL0023 272560.BPSL0970 246
272560.BPSL0023 272560.BPSL0996 157
272560.BPSL0023 272560.BPSL1057 261
272560.BPSL0023 272560.BPSL1074 212
272560.BPSL0023 272560.BPSL1094 151
272560.BPSL0023 272560.BPSL1096 199
272560.BPSL0023 272560.BPSL1326 207
272560.BPSL0023 272560.BPSL1412 152
272560.BPSL0023 272560.BPSL1447 175
272560.BPSL0023 272560.BPSL1488 199
272560.BPSL0023 272560.BPSL1546 166
272560.BPSL0023 272560.BPSL1550 221
272560.BPSL0023 272560.BPSL1561 151
272560.BPSL0023 272560.BPSL1572 321
272560.BPSL0023 272560.BPSL1598 196
272560.BPSL0023 272560.BPSL1618 184
272560.BPSL0023 272560.BPSL1680 301
272560.BPSL0023 272560.BPSL1737 171
272560.BPSL0023 272560.BPSL1835 248
272560.BPSL0023 272560.BPSL1881 258
272560.BPSL0023 272560.BPSL1923 247
272560.BPSL0023 272560.BPSL1975 172
272560.BPSL0023 272560.BPSL1980 200
272560.BPSL0023 272560.BPSL2008 252
272560.BPSL0023 272560.BPSL2032 306
272560.BPSL0023 272560.BPSL2058 171
272560.BPSL0023 272560.BPSL2069 394
272560.BPSL0023 272560.BPSL2144 163
272560.BPSL0023 272560.BPSL2237 163
272560.BPSL0023 272560.BPSL2330 279
272560.BPSL0023 272560.BPSL2340 153
272560.BPSL0023 272560.BPSL2347 173
272560.BPSL0023 272560.BPSL2355 384
272560.BPSL0023 272560.BPSL2368 295
272560.BPSL0023 272560.BPSL2416 204
272560.BPSL0023 272560.BPSL2422 160
272560.BPSL0023 272560.BPSL2484 150
272560.BPSL0023 272560.BPSL2534 200
272560.BPSL0023 272560.BPSL2546 208
272560.BPSL0023 272560.BPSL2620 166
272560.BPSL0023 272560.BPSL2725 165
272560.BPSL0023 272560.BPSL2733 178
272560.BPSL0023 272560.BPSL2744 308
272560.BPSL0023 272560.BPSL2866 234
272560.BPSL0023 272560.BPSL2948 218
272560.BPSL0023 272560.BPSL2956 211
272560.BPSL0023 272560.BPSL2960 371
272560.BPSL0023 272560.BPSL3012a 230
272560.BPSL0023 272560.BPSL3105 162
272560.BPSL0023 272560.BPSL3106 186
272560.BPSL0023 272560.BPSL3159 321
272560.BPSL0023 272560.BPSL3246 159
272560.BPSL0023 272560.BPSL3290 156
272560.BPSL0023 272560.BPSL3405 172
272560.BPSL0023 272560.BPSL3421 229
272560.BPSL0023 272560.BPSS0017 179
272560.BPSL0023 272560.BPSS0035 150
272560.BPSL0023 272560.BPSS0042 219
272560.BPSL0023 272560.BPSS0134 209
272560.BPSL0023 272560.BPSS0149 204
272560.BPSL0023 272560.BPSS0150 295
272560.BPSL0023 272560.BPSS0151 187
272560.BPSL0023 272560.BPSS0155 306
272560.BPSL0023 272560.BPSS0199 222
272560.BPSL0023 272560.BPSS0217 299
272560.BPSL0023 272560.BPSS0246 227
272560.BPSL0023 272560.BPSS0270 354
272560.BPSL0023 272560.BPSS0354 179
272560.BPSL0023 272560.BPSS0431 188
272560.BPSL0023 272560.BPSS0436 181
272560.BPSL0023 272560.BPSS0514 249
272560.BPSL0023 272560.BPSS0540 159
272560.BPSL0023 272560.BPSS0559 198
272560.BPSL0023 272560.BPSS0563 168
272560.BPSL0023 272560.BPSS0755 153
272560.BPSL0023 272560.BPSS0766 165
272560.BPSL0023 272560.BPSS0783 179
272560.BPSL0023 272560.BPSS0871 157
272560.BPSL0023 272560.BPSS0920 303
272560.BPSL0023 272560.BPSS0948 212
272560.BPSL0023 272560.BPSS1017 205
272560.BPSL0023 272560.BPSS1067 265
272560.BPSL0023 272560.BPSS1092 268
272560.BPSL0023 272560.BPSS1135 404
272560.BPSL0023 272560.BPSS1222 171
272560.BPSL0023 272560.BPSS1253 258
272560.BPSL0023 272560.BPSS1299 339
272560.BPSL0023 272560.BPSS1337 151
272560.BPSL0023 272560.BPSS1338 152
272560.BPSL0023 272560.BPSS1348 159
272560.BPSL0023 272560.BPSS1523 206
272560.BPSL0023 272560.BPSS1545 161
272560.BPSL0023 272560.BPSS1551 243
272560.BPSL0023 272560.BPSS1574 186
272560.BPSL0023 272560.BPSS1586 186
272560.BPSL0023 272560.BPSS1587 166
272560.BPSL0023 272560.BPSS1636 214
272560.BPSL0023 272560.BPSS1640 204
272560.BPSL0023 272560.BPSS1643 177
272560.BPSL0023 272560.BPSS1672 152
272560.BPSL0023 272560.BPSS1716 154
272560.BPSL0023 272560.BPSS1752 170
272560.BPSL0023 272560.BPSS1762 371
272560.BPSL0023 272560.BPSS1792 157
272560.BPSL0023 272560.BPSS1807 150
272560.BPSL0023 272560.BPSS1808 150
272560.BPSL0023 272560.BPSS1890 259
272560.BPSL0023 272560.BPSS1899 156
272560.BPSL0023 272560.BPSS1902 286
272560.BPSL0023 272560.BPSS1966 156
272560.BPSL0023 272560.BPSS2017 168
272560.BPSL0023 272560.BPSS2045 371
272560.BPSL0023 272560.BPSS2116 172
272560.BPSL0023 272560.BPSS2117 309
272560.BPSL0023 272560.BPSS2141 178
272560.BPSL0023 272560.BPSS2177 400
272560.BPSL0023 272560.BPSS2207 327
272560.BPSL0023 272560.BPSS2227 174
272560.BPSL0023 272560.BPSS2252 156
272560.BPSL0023 272560.BPSS2265 157
272560.BPSL0023 272560.BPSS2278 162
272560.BPSL0024 272560.BPSL0023 915
272560.BPSL0024 272560.BPSL0025 959
272560.BPSL0024 272560.BPSL0026 424
272560.BPSL0024 272560.BPSL0027 423
272560.BPSL0024 272560.BPSL0028 423
272560.BPSL0024 272560.BPSL0029 423
272560.BPSL0024 272560.BPSL0030 422
272560.BPSL0024 272560.BPSL0031 422
272560.BPSL0024 272560.BPSL0032 523
272560.BPSL0024 272560.BPSL0036 271
272560.BPSL0024 272560.BPSL0037 252
272560.BPSL0024 272560.BPSL0038 252
272560.BPSL0024 272560.BPSL0039 251
272560.BPSL0024 272560.BPSL0042 250
272560.BPSL0024 272560.BPSL0043 250
272560.BPSL0024 272560.BPSL0192 228
272560.BPSL0024 272560.BPSL0224 391
272560.BPSL0024 272560.BPSL0225 244
272560.BPSL0024 272560.BPSL0236 394
272560.BPSL0024 272560.BPSL0251 250
272560.BPSL0024 272560.BPSL0252 250
272560.BPSL0024 272560.BPSL0253 250
272560.BPSL0024 272560.BPSL0254 250
272560.BPSL0024 272560.BPSL0266 394
272560.BPSL0024 272560.BPSL0282 394
272560.BPSL0024 272560.BPSL0342 170
272560.BPSL0024 272560.BPSL0365 192
272560.BPSL0024 272560.BPSL0366 155
272560.BPSL0024 272560.BPSL0398 158
272560.BPSL0024 272560.BPSL0431 193
272560.BPSL0024 272560.BPSL0524 152
272560.BPSL0024 272560.BPSL0528 197
272560.BPSL0024 272560.BPSL0577 175
272560.BPSL0024 272560.BPSL0677 175
272560.BPSL0024 272560.BPSL0733 182
272560.BPSL0024 272560.BPSL0811 191
272560.BPSL0024 272560.BPSL0842 228
272560.BPSL0024 272560.BPSL0895 304
272560.BPSL0024 272560.BPSL0944 182
272560.BPSL0024 272560.BPSL0992 253
272560.BPSL0024 272560.BPSL1108 165
272560.BPSL0024 272560.BPSL1171 224
272560.BPSL0024 272560.BPSL1172 228
272560.BPSL0024 272560.BPSL1175 233
272560.BPSL0024 272560.BPSL1233 157
272560.BPSL0024 272560.BPSL1244 291
272560.BPSL0024 272560.BPSL1274 162
272560.BPSL0024 272560.BPSL1279 178
272560.BPSL0024 272560.BPSL1303 182
272560.BPSL0024 272560.BPSL1311 162
272560.BPSL0024 272560.BPSL1397 248
272560.BPSL0024 272560.BPSL1446 200
272560.BPSL0024 272560.BPSL1518 155
272560.BPSL0024 272560.BPSL1563 172
272560.BPSL0024 272560.BPSL1567 166
272560.BPSL0024 272560.BPSL1627 156
272560.BPSL0024 272560.BPSL1772 156
272560.BPSL0024 272560.BPSL1787 229
272560.BPSL0024 272560.BPSL1801 156
272560.BPSL0024 272560.BPSL1860 167
272560.BPSL0024 272560.BPSL1918 253
272560.BPSL0024 272560.BPSL2031 394
272560.BPSL0024 272560.BPSL2108 154
272560.BPSL0024 272560.BPSL2165 235
272560.BPSL0024 272560.BPSL2166 253
272560.BPSL0024 272560.BPSL2193 156
272560.BPSL0024 272560.BPSL2237 188
272560.BPSL0024 272560.BPSL2259 174
272560.BPSL0024 272560.BPSL2267 171
272560.BPSL0024 272560.BPSL2269 192
272560.BPSL0024 272560.BPSL2303 270
272560.BPSL0024 272560.BPSL2355 273
272560.BPSL0024 272560.BPSL2368 216
272560.BPSL0024 272560.BPSL2379 180
272560.BPSL0024 272560.BPSL2447 168
272560.BPSL0024 272560.BPSL2489 150
272560.BPSL0024 272560.BPSL2554 150
272560.BPSL0024 272560.BPSL2622 154
272560.BPSL0024 272560.BPSL2722 151
272560.BPSL0024 272560.BPSL2725 164
272560.BPSL0024 272560.BPSL2740 160
272560.BPSL0024 272560.BPSL2741 178
272560.BPSL0024 272560.BPSL2787 155
272560.BPSL0024 272560.BPSL2816 152
272560.BPSL0024 272560.BPSL2823 179
272560.BPSL0024 272560.BPSL2883 192
272560.BPSL0024 272560.BPSL2929 428
272560.BPSL0024 272560.BPSL2942 159
272560.BPSL0024 272560.BPSL2953 167
272560.BPSL0024 272560.BPSL2986 167
272560.BPSL0024 272560.BPSL3015 230
272560.BPSL0024 272560.BPSL3061 156
272560.BPSL0024 272560.BPSL3062 155
272560.BPSL0024 272560.BPSL3167 216
272560.BPSL0024 272560.BPSL3235 178
272560.BPSL0024 272560.BPSL3287 157
272560.BPSL0024 272560.BPSL3288 272
272560.BPSL0024 272560.BPSL3289 273
272560.BPSL0024 272560.BPSL3290 362
272560.BPSL0024 272560.BPSL3307 211
272560.BPSL0024 272560.BPSL3330 394
272560.BPSL0024 272560.BPSL3348 177
272560.BPSL0024 272560.BPSS0005 155
272560.BPSL0024 272560.BPSS0014 158
272560.BPSL0024 272560.BPSS0040 224
272560.BPSL0024 272560.BPSS0042 197
272560.BPSL0024 272560.BPSS0083 167
272560.BPSL0024 272560.BPSS0151 184
272560.BPSL0024 272560.BPSS0161 235
272560.BPSL0024 272560.BPSS0244 228
272560.BPSL0024 272560.BPSS0249 152
272560.BPSL0024 272560.BPSS0356 192
272560.BPSL0024 272560.BPSS0383 214
272560.BPSL0024 272560.BPSS0389 152
272560.BPSL0024 272560.BPSS0404 162
272560.BPSL0024 272560.BPSS0511 204
272560.BPSL0024 272560.BPSS0512 189
272560.BPSL0024 272560.BPSS0562 376
272560.BPSL0024 272560.BPSS0563 170
272560.BPSL0024 272560.BPSS0574 190
272560.BPSL0024 272560.BPSS0588 224
272560.BPSL0024 272560.BPSS0747 166
272560.BPSL0024 272560.BPSS0783 243
272560.BPSL0024 272560.BPSS0867 220
272560.BPSL0024 272560.BPSS0873 259
272560.BPSL0024 272560.BPSS0893 289
272560.BPSL0024 272560.BPSS0966 228
272560.BPSL0024 272560.BPSS0969 153
272560.BPSL0024 272560.BPSS1018 232
272560.BPSL0024 272560.BPSS1066 153
272560.BPSL0024 272560.BPSS1119 157
272560.BPSL0024 272560.BPSS1136 174
272560.BPSL0024 272560.BPSS1147 161
272560.BPSL0024 272560.BPSS1230 189
272560.BPSL0024 272560.BPSS1331 155
272560.BPSL0024 272560.BPSS1332 165
272560.BPSL0024 272560.BPSS1333 240
272560.BPSL0024 272560.BPSS1480 284
272560.BPSL0024 272560.BPSS1514 172
272560.BPSL0024 272560.BPSS1523 224
272560.BPSL0024 272560.BPSS1536 228
272560.BPSL0024 272560.BPSS1537 228
272560.BPSL0024 272560.BPSS1541 228
272560.BPSL0024 272560.BPSS1545 163
272560.BPSL0024 272560.BPSS1547 428
272560.BPSL0024 272560.BPSS1548 428
272560.BPSL0024 272560.BPSS1549 428
272560.BPSL0024 272560.BPSS1576 173
272560.BPSL0024 272560.BPSS1580 227
272560.BPSL0024 272560.BPSS1589 156
272560.BPSL0024 272560.BPSS1605 394
272560.BPSL0024 272560.BPSS1679 153
272560.BPSL0024 272560.BPSS1743 152
272560.BPSL0024 272560.BPSS1867 232
272560.BPSL0024 272560.BPSS1878 160
272560.BPSL0024 272560.BPSS1911 161
272560.BPSL0024 272560.BPSS1917 228
272560.BPSL0024 272560.BPSS1969 151
272560.BPSL0024 272560.BPSS2294 152
272560.BPSL0024 272560.BPSS2295 188
272560.BPSL0024 272560.BPSS2317 159
272560.BPSL0024 272560.BPSS2350 230
272560.BPSL0025 272560.BPSL0023 856
272560.BPSL0025 272560.BPSL0024 959
272560.BPSL0025 272560.BPSL0026 437
272560.BPSL0025 272560.BPSL0027 424
272560.BPSL0025 272560.BPSL0028 424
272560.BPSL0025 272560.BPSL0029 424
272560.BPSL0025 272560.BPSL0030 422
272560.BPSL0025 272560.BPSL0031 422
272560.BPSL0025 272560.BPSL0032 422
272560.BPSL0025 272560.BPSL0036 272
272560.BPSL0025 272560.BPSL0037 252
272560.BPSL0025 272560.BPSL0038 252
272560.BPSL0025 272560.BPSL0039 251
272560.BPSL0025 272560.BPSL0042 251
272560.BPSL0025 272560.BPSL0043 251
272560.BPSL0025 272560.BPSL0060 154
272560.BPSL0025 272560.BPSL0177 157
272560.BPSL0025 272560.BPSL0250 150
272560.BPSL0025 272560.BPSL0251 250
272560.BPSL0025 272560.BPSL0252 250
272560.BPSL0025 272560.BPSL0253 250
272560.BPSL0025 272560.BPSL0254 250
272560.BPSL0025 272560.BPSL0262 164
272560.BPSL0025 272560.BPSL0284 209
272560.BPSL0025 272560.BPSL0304 209
272560.BPSL0025 272560.BPSL0320 207
272560.BPSL0025 272560.BPSL0365 192
272560.BPSL0025 272560.BPSL0366 155
272560.BPSL0025 272560.BPSL0369 212
272560.BPSL0025 272560.BPSL0511 211
272560.BPSL0025 272560.BPSL0528 266
272560.BPSL0025 272560.BPSL0562 154
272560.BPSL0025 272560.BPSL0694 228
272560.BPSL0025 272560.BPSL0704 153
272560.BPSL0025 272560.BPSL0791 214
272560.BPSL0025 272560.BPSL0833 151
272560.BPSL0025 272560.BPSL0895 152
272560.BPSL0025 272560.BPSL0992 253
272560.BPSL0025 272560.BPSL1002 192
272560.BPSL0025 272560.BPSL1066 208
272560.BPSL0025 272560.BPSL1120 214
272560.BPSL0025 272560.BPSL1123 214
272560.BPSL0025 272560.BPSL1175 208
272560.BPSL0025 272560.BPSL1264 252
272560.BPSL0025 272560.BPSL1299 157
272560.BPSL0025 272560.BPSL1402 192
272560.BPSL0025 272560.BPSL1464 193
272560.BPSL0025 272560.BPSL1467 252
272560.BPSL0025 272560.BPSL1473 184
272560.BPSL0025 272560.BPSL1491 216
272560.BPSL0025 272560.BPSL1543 215
272560.BPSL0025 272560.BPSL1570 309
272560.BPSL0025 272560.BPSL1671 184
272560.BPSL0025 272560.BPSL1772 260
272560.BPSL0025 272560.BPSL1934 165
272560.BPSL0025 272560.BPSL1971 179
272560.BPSL0025 272560.BPSL2166 268
272560.BPSL0025 272560.BPSL2193 156
272560.BPSL0025 272560.BPSL2205 207
272560.BPSL0025 272560.BPSL2305 309
272560.BPSL0025 272560.BPSL2326 290
272560.BPSL0025 272560.BPSL2349 155
272560.BPSL0025 272560.BPSL2355 195
272560.BPSL0025 272560.BPSL2431 208
272560.BPSL0025 272560.BPSL2449 211
272560.BPSL0025 272560.BPSL2489 152
272560.BPSL0025 272560.BPSL2537 197
272560.BPSL0025 272560.BPSL2592 214
272560.BPSL0025 272560.BPSL2593 309
272560.BPSL0025 272560.BPSL2665 214
272560.BPSL0025 272560.BPSL2668 166
272560.BPSL0025 272560.BPSL2695 208
272560.BPSL0025 272560.BPSL2709 185
272560.BPSL0025 272560.BPSL2749 165
272560.BPSL0025 272560.BPSL2764 188
272560.BPSL0025 272560.BPSL2787 155
272560.BPSL0025 272560.BPSL2883 192
272560.BPSL0025 272560.BPSL3067 182
272560.BPSL0025 272560.BPSL3105 150
272560.BPSL0025 272560.BPSL3159 364
272560.BPSL0025 272560.BPSL3167 217
272560.BPSL0025 272560.BPSL3180 208
272560.BPSL0025 272560.BPSL3280 188
272560.BPSL0025 272560.BPSL3288 273
272560.BPSL0025 272560.BPSL3289 274
272560.BPSL0025 272560.BPSL3290 368
272560.BPSL0025 272560.BPSL3298 150
272560.BPSL0025 272560.BPSL3360 211
272560.BPSL0025 272560.BPSL3362 208
272560.BPSL0025 272560.BPSL3405 355
272560.BPSL0025 272560.BPSS0005 155
272560.BPSL0025 272560.BPSS0019 319
272560.BPSL0025 272560.BPSS0090 267
272560.BPSL0025 272560.BPSS0140 150
272560.BPSL0025 272560.BPSS0283 186
272560.BPSL0025 272560.BPSS0356 192
272560.BPSL0025 272560.BPSS0373 374
272560.BPSL0025 272560.BPSS0389 189
272560.BPSL0025 272560.BPSS0425 214
272560.BPSL0025 272560.BPSS0426 214
272560.BPSL0025 272560.BPSS0488 155
272560.BPSL0025 272560.BPSS0708 150
272560.BPSL0025 272560.BPSS0772 153
272560.BPSL0025 272560.BPSS0783 200
272560.BPSL0025 272560.BPSS0873 188
272560.BPSL0025 272560.BPSS0893 178
272560.BPSL0025 272560.BPSS0894 211
272560.BPSL0025 272560.BPSS1018 243
272560.BPSL0025 272560.BPSS1169 208
272560.BPSL0025 272560.BPSS1175 309
272560.BPSL0025 272560.BPSS1242 211
272560.BPSL0025 272560.BPSS1297 150
272560.BPSL0025 272560.BPSS1367 211
272560.BPSL0025 272560.BPSS1462 183
272560.BPSL0025 272560.BPSS1566 198
272560.BPSL0025 272560.BPSS1581 166
272560.BPSL0025 272560.BPSS1643 157
272560.BPSL0025 272560.BPSS1714 161
272560.BPSL0025 272560.BPSS1867 243
272560.BPSL0025 272560.BPSS1886 211
272560.BPSL0025 272560.BPSS1928 151
272560.BPSL0025 272560.BPSS1945 208
272560.BPSL0025 272560.BPSS1954 155
272560.BPSL0025 272560.BPSS2252 214
272560.BPSL0025 272560.BPSS2255 214
272560.BPSL0026 272560.BPSL0023 422
272560.BPSL0026 272560.BPSL0024 424
272560.BPSL0026 272560.BPSL0025 437
272560.BPSL0026 272560.BPSL0027 989
272560.BPSL0026 272560.BPSL0028 971
272560.BPSL0026 272560.BPSL0029 941
272560.BPSL0026 272560.BPSL0030 761
272560.BPSL0026 272560.BPSL0031 887
272560.BPSL0026 272560.BPSL0032 905
272560.BPSL0026 272560.BPSL0036 421
272560.BPSL0026 272560.BPSL0037 273
272560.BPSL0026 272560.BPSL0038 270
272560.BPSL0026 272560.BPSL0039 268
272560.BPSL0026 272560.BPSL0042 364
272560.BPSL0026 272560.BPSL0043 275
272560.BPSL0026 272560.BPSL0076 203
272560.BPSL0026 272560.BPSL0079 174
272560.BPSL0026 272560.BPSL0166 177
272560.BPSL0026 272560.BPSL0170 201
272560.BPSL0026 272560.BPSL0178 180
272560.BPSL0026 272560.BPSL0186 161
272560.BPSL0026 272560.BPSL0225 931
272560.BPSL0026 272560.BPSL0226 884
272560.BPSL0026 272560.BPSL0227 800
272560.BPSL0026 272560.BPSL0228 855
272560.BPSL0026 272560.BPSL0229 889
272560.BPSL0026 272560.BPSL0230 925
272560.BPSL0026 272560.BPSL0231 802
272560.BPSL0026 272560.BPSL0232 724
272560.BPSL0026 272560.BPSL0235 500
272560.BPSL0026 272560.BPSL0238 155
272560.BPSL0026 272560.BPSL0267 626
272560.BPSL0026 272560.BPSL0269 436
272560.BPSL0026 272560.BPSL0270 690
272560.BPSL0026 272560.BPSL0271 776
272560.BPSL0026 272560.BPSL0272 825
272560.BPSL0026 272560.BPSL0273 762
272560.BPSL0026 272560.BPSL0274 557
272560.BPSL0026 272560.BPSL0275 741
272560.BPSL0026 272560.BPSL0276 865
272560.BPSL0026 272560.BPSL0277 653
272560.BPSL0026 272560.BPSL0278 559
272560.BPSL0026 272560.BPSL0279 231
272560.BPSL0026 272560.BPSL0280 457
272560.BPSL0026 272560.BPSL0281 372
272560.BPSL0026 272560.BPSL0305 177
272560.BPSL0026 272560.BPSL0315 201
272560.BPSL0026 272560.BPSL0357 159
272560.BPSL0026 272560.BPSL0400 158
272560.BPSL0026 272560.BPSL0401 216
272560.BPSL0026 272560.BPSL0438 168
272560.BPSL0026 272560.BPSL0515 252
272560.BPSL0026 272560.BPSL0562 151
272560.BPSL0026 272560.BPSL0616 199
272560.BPSL0026 272560.BPSL0641 197
272560.BPSL0026 272560.BPSL0672 185
272560.BPSL0026 272560.BPSL0719 180
272560.BPSL0026 272560.BPSL0772 309
272560.BPSL0026 272560.BPSL0810 191
272560.BPSL0026 272560.BPSL0876 159
272560.BPSL0026 272560.BPSL0962 196
272560.BPSL0026 272560.BPSL0964 304
272560.BPSL0026 272560.BPSL1001 192
272560.BPSL0026 272560.BPSL1016 355
272560.BPSL0026 272560.BPSL1088 154
272560.BPSL0026 272560.BPSL1210 175
272560.BPSL0026 272560.BPSL1243 156
272560.BPSL0026 272560.BPSL1262 163
272560.BPSL0026 272560.BPSL1281 156
272560.BPSL0026 272560.BPSL1342 180
272560.BPSL0026 272560.BPSL1465 169
272560.BPSL0026 272560.BPSL1471 182
272560.BPSL0026 272560.BPSL1492 219
272560.BPSL0026 272560.BPSL1512 156
272560.BPSL0026 272560.BPSL1658a 241
272560.BPSL0026 272560.BPSL1731 196
272560.BPSL0026 272560.BPSL1795 154
272560.BPSL0026 272560.BPSL1827 256
272560.BPSL0026 272560.BPSL1910 174
272560.BPSL0026 272560.BPSL1940 157
272560.BPSL0026 272560.BPSL2062 160
272560.BPSL0026 272560.BPSL2103 165
272560.BPSL0026 272560.BPSL2143 258
272560.BPSL0026 272560.BPSL2178 153
272560.BPSL0026 272560.BPSL2179 157
272560.BPSL0026 272560.BPSL2193 150
272560.BPSL0026 272560.BPSL2264 205
272560.BPSL0026 272560.BPSL2269 186
272560.BPSL0026 272560.BPSL2282 173
272560.BPSL0026 272560.BPSL2296 175
272560.BPSL0026 272560.BPSL2377 224
272560.BPSL0026 272560.BPSL2402 297
272560.BPSL0026 272560.BPSL2419 172
272560.BPSL0026 272560.BPSL2425 320
272560.BPSL0026 272560.BPSL2428 222
272560.BPSL0026 272560.BPSL2477 179
272560.BPSL0026 272560.BPSL2542 270
272560.BPSL0026 272560.BPSL2550 200
272560.BPSL0026 272560.BPSL2637 159
272560.BPSL0026 272560.BPSL2657 262
272560.BPSL0026 272560.BPSL2660 171
272560.BPSL0026 272560.BPSL2724 172
272560.BPSL0026 272560.BPSL2741 192
272560.BPSL0026 272560.BPSL2820 237
272560.BPSL0026 272560.BPSL2846 263
272560.BPSL0026 272560.BPSL2857 160
272560.BPSL0026 272560.BPSL2923 300
272560.BPSL0026 272560.BPSL2960 178
272560.BPSL0026 272560.BPSL2994 191
272560.BPSL0026 272560.BPSL3001 175
272560.BPSL0026 272560.BPSL3002 171
272560.BPSL0026 272560.BPSL3022 190
272560.BPSL0026 272560.BPSL3035 216
272560.BPSL0026 272560.BPSL3129 183
272560.BPSL0026 272560.BPSL3177 296
272560.BPSL0026 272560.BPSL3178 296
272560.BPSL0026 272560.BPSL3204 165
272560.BPSL0026 272560.BPSL3231 156
272560.BPSL0026 272560.BPSL3278 170
272560.BPSL0026 272560.BPSL3291 798
272560.BPSL0026 272560.BPSL3292 546
272560.BPSL0026 272560.BPSL3293 420
272560.BPSL0026 272560.BPSL3294 531
272560.BPSL0026 272560.BPSL3295 751
272560.BPSL0026 272560.BPSL3299 500
272560.BPSL0026 272560.BPSL3300 219
272560.BPSL0026 272560.BPSL3301 471
272560.BPSL0026 272560.BPSL3302 269
272560.BPSL0026 272560.BPSL3303 238
272560.BPSL0026 272560.BPSL3305 197
272560.BPSL0026 272560.BPSL3306 312
272560.BPSL0026 272560.BPSL3308 562
272560.BPSL0026 272560.BPSL3309 540
272560.BPSL0026 272560.BPSL3310 456
272560.BPSL0026 272560.BPSL3311 502
272560.BPSL0026 272560.BPSL3319 530
272560.BPSL0026 272560.BPSL3320 586
272560.BPSL0026 272560.BPSL3418 152
272560.BPSL0026 272560.BPSS0023 171
272560.BPSL0026 272560.BPSS0102 275
272560.BPSL0026 272560.BPSS0143 150
272560.BPSL0026 272560.BPSS0168 275
272560.BPSL0026 272560.BPSS0185 174
272560.BPSL0026 272560.BPSS0227 163
272560.BPSL0026 272560.BPSS0244 150
272560.BPSL0026 272560.BPSS0376 169
272560.BPSL0026 272560.BPSS0377 366
272560.BPSL0026 272560.BPSS0415 158
272560.BPSL0026 272560.BPSS0528 174
272560.BPSL0026 272560.BPSS0531 275
272560.BPSL0026 272560.BPSS0532 573
272560.BPSL0026 272560.BPSS0577 221
272560.BPSL0026 272560.BPSS0593 161
272560.BPSL0026 272560.BPSS0663 166
272560.BPSL0026 272560.BPSS0709 175
272560.BPSL0026 272560.BPSS0795 157
272560.BPSL0026 272560.BPSS0815 298
272560.BPSL0026 272560.BPSS0853 169
272560.BPSL0026 272560.BPSS0860 586
272560.BPSL0026 272560.BPSS0862 233
272560.BPSL0026 272560.BPSS0948 185
272560.BPSL0026 272560.BPSS0959 397
272560.BPSL0026 272560.BPSS0960 152
272560.BPSL0026 272560.BPSS1001 161
272560.BPSL0026 272560.BPSS1055 153
272560.BPSL0026 272560.BPSS1065 196
272560.BPSL0026 272560.BPSS1069 177
272560.BPSL0026 272560.BPSS1131 165
272560.BPSL0026 272560.BPSS1243 196
272560.BPSL0026 272560.BPSS1264 275
272560.BPSL0026 272560.BPSS1325 206
272560.BPSL0026 272560.BPSS1373 173
272560.BPSL0026 272560.BPSS1392 191
272560.BPSL0026 272560.BPSS1394 561
272560.BPSL0026 272560.BPSS1395 578
272560.BPSL0026 272560.BPSS1400 415
272560.BPSL0026 272560.BPSS1403 623
272560.BPSL0026 272560.BPSS1534 415
272560.BPSL0026 272560.BPSS1541 561
272560.BPSL0026 272560.BPSS1570 222
272560.BPSL0026 272560.BPSS1618 623
272560.BPSL0026 272560.BPSS1621 415
272560.BPSL0026 272560.BPSS1627 561
272560.BPSL0026 272560.BPSS1629 443
272560.BPSL0026 272560.BPSS1662 311
272560.BPSL0026 272560.BPSS1663 202
272560.BPSL0026 272560.BPSS1728 206
272560.BPSL0026 272560.BPSS1787 152
272560.BPSL0026 272560.BPSS1866 181
272560.BPSL0026 272560.BPSS1870 304
272560.BPSL0026 272560.BPSS1871 317
272560.BPSL0026 272560.BPSS1872 196
272560.BPSL0026 272560.BPSS1873 237
272560.BPSL0026 272560.BPSS1874 196
272560.BPSL0026 272560.BPSS1880 195
272560.BPSL0026 272560.BPSS2019 159
272560.BPSL0026 272560.BPSS2053 197
272560.BPSL0026 272560.BPSS2054 188
272560.BPSL0026 272560.BPSS2055 424
272560.BPSL0026 272560.BPSS2105 275
272560.BPSL0026 272560.BPSS2109 215
272560.BPSL0026 272560.BPSS2188 160
272560.BPSL0026 272560.BPSS2299 236
272560.BPSL0026 272560.BPSS2351 195
272560.BPSL0027 272560.BPSL0008 273
272560.BPSL0027 272560.BPSL0023 422
272560.BPSL0027 272560.BPSL0024 423
272560.BPSL0027 272560.BPSL0025 424
272560.BPSL0027 272560.BPSL0026 989
272560.BPSL0027 272560.BPSL0028 999
272560.BPSL0027 272560.BPSL0029 973
272560.BPSL0027 272560.BPSL0030 972
272560.BPSL0027 272560.BPSL0031 983
272560.BPSL0027 272560.BPSL0032 976
272560.BPSL0027 272560.BPSL0036 422
272560.BPSL0027 272560.BPSL0037 275
272560.BPSL0027 272560.BPSL0038 272
272560.BPSL0027 272560.BPSL0039 270
272560.BPSL0027 272560.BPSL0042 421
272560.BPSL0027 272560.BPSL0043 362
272560.BPSL0027 272560.BPSL0076 335
272560.BPSL0027 272560.BPSL0113 252
272560.BPSL0027 272560.BPSL0120 224
272560.BPSL0027 272560.BPSL0125 460
272560.BPSL0027 272560.BPSL0166 274
272560.BPSL0027 272560.BPSL0168 219
272560.BPSL0027 272560.BPSL0169 403
272560.BPSL0027 272560.BPSL0170 378
272560.BPSL0027 272560.BPSL0186 315
272560.BPSL0027 272560.BPSL0203 279
272560.BPSL0027 272560.BPSL0204 306
272560.BPSL0027 272560.BPSL0225 970
272560.BPSL0027 272560.BPSL0226 956
272560.BPSL0027 272560.BPSL0227 968
272560.BPSL0027 272560.BPSL0228 936
272560.BPSL0027 272560.BPSL0229 999
272560.BPSL0027 272560.BPSL0230 997
272560.BPSL0027 272560.BPSL0231 912
272560.BPSL0027 272560.BPSL0232 918
272560.BPSL0027 272560.BPSL0235 809
272560.BPSL0027 272560.BPSL0250 220
272560.BPSL0027 272560.BPSL0261 173
272560.BPSL0027 272560.BPSL0267 490
272560.BPSL0027 272560.BPSL0268 310
272560.BPSL0027 272560.BPSL0269 770
272560.BPSL0027 272560.BPSL0270 833
272560.BPSL0027 272560.BPSL0271 936
272560.BPSL0027 272560.BPSL0272 852
272560.BPSL0027 272560.BPSL0273 957
272560.BPSL0027 272560.BPSL0274 963
272560.BPSL0027 272560.BPSL0275 975
272560.BPSL0027 272560.BPSL0276 942
272560.BPSL0027 272560.BPSL0277 959
272560.BPSL0027 272560.BPSL0278 941
272560.BPSL0027 272560.BPSL0279 704
272560.BPSL0027 272560.BPSL0280 937
272560.BPSL0027 272560.BPSL0281 645
272560.BPSL0027 272560.BPSL0323 214
272560.BPSL0027 272560.BPSL0389 172
272560.BPSL0027 272560.BPSL0423 187
272560.BPSL0027 272560.BPSL0424 160
272560.BPSL0027 272560.BPSL0426 173
272560.BPSL0027 272560.BPSL0429 150
272560.BPSL0027 272560.BPSL0439 297
272560.BPSL0027 272560.BPSL0465 214
272560.BPSL0027 272560.BPSL0500 188
272560.BPSL0027 272560.BPSL0532 173
272560.BPSL0027 272560.BPSL0538 196
272560.BPSL0027 272560.BPSL0540 161
272560.BPSL0027 272560.BPSL0638 203
272560.BPSL0027 272560.BPSL0688 163
272560.BPSL0027 272560.BPSL0706 223
272560.BPSL0027 272560.BPSL0777 163
272560.BPSL0027 272560.BPSL0898 195
272560.BPSL0027 272560.BPSL0899 408
272560.BPSL0027 272560.BPSL0921 263
272560.BPSL0027 272560.BPSL0935 151
272560.BPSL0027 272560.BPSL0964 202
272560.BPSL0027 272560.BPSL0971 152
272560.BPSL0027 272560.BPSL0979 151
272560.BPSL0027 272560.BPSL0990 173
272560.BPSL0027 272560.BPSL1006 278
272560.BPSL0027 272560.BPSL1015 173
272560.BPSL0027 272560.BPSL1021 224
272560.BPSL0027 272560.BPSL1068 352
272560.BPSL0027 272560.BPSL1087 174
272560.BPSL0027 272560.BPSL1165 201
272560.BPSL0027 272560.BPSL1180 173
272560.BPSL0027 272560.BPSL1187 206
272560.BPSL0027 272560.BPSL1198 208
272560.BPSL0027 272560.BPSL1206 196
272560.BPSL0027 272560.BPSL1247 242
272560.BPSL0027 272560.BPSL1341 176
272560.BPSL0027 272560.BPSL1361 157
272560.BPSL0027 272560.BPSL1373 329
272560.BPSL0027 272560.BPSL1405 156
272560.BPSL0027 272560.BPSL1413 184
272560.BPSL0027 272560.BPSL1471 216
272560.BPSL0027 272560.BPSL1484 174
272560.BPSL0027 272560.BPSL1489 281
272560.BPSL0027 272560.BPSL1492 328
272560.BPSL0027 272560.BPSL1508 173
272560.BPSL0027 272560.BPSL1513 224
272560.BPSL0027 272560.BPSL1518 311
272560.BPSL0027 272560.BPSL1548 260
272560.BPSL0027 272560.BPSL1634 574
272560.BPSL0027 272560.BPSL1678 163
272560.BPSL0027 272560.BPSL1715 165
272560.BPSL0027 272560.BPSL1720 278
272560.BPSL0027 272560.BPSL1731 626
272560.BPSL0027 272560.BPSL1732 214
272560.BPSL0027 272560.BPSL1737 213
272560.BPSL0027 272560.BPSL1813 311
272560.BPSL0027 272560.BPSL1826 372
272560.BPSL0027 272560.BPSL1827 482
272560.BPSL0027 272560.BPSL1829 292
272560.BPSL0027 272560.BPSL1840 172
272560.BPSL0027 272560.BPSL1885A 311
272560.BPSL0027 272560.BPSL1896 359
272560.BPSL0027 272560.BPSL1904 157
272560.BPSL0027 272560.BPSL1915 393
272560.BPSL0027 272560.BPSL2025 574
272560.BPSL0027 272560.BPSL2094 324
272560.BPSL0027 272560.BPSL2112 274
272560.BPSL0027 272560.BPSL2143 282
272560.BPSL0027 272560.BPSL2154 238
272560.BPSL0027 272560.BPSL2155 308
272560.BPSL0027 272560.BPSL2156 274
272560.BPSL0027 272560.BPSL2157 221
272560.BPSL0027 272560.BPSL2158 274
272560.BPSL0027 272560.BPSL2159 318
272560.BPSL0027 272560.BPSL2176 260
272560.BPSL0027 272560.BPSL2214 165
272560.BPSL0027 272560.BPSL2252 200
272560.BPSL0027 272560.BPSL2281 165
272560.BPSL0027 272560.BPSL2291 162
272560.BPSL0027 272560.BPSL2295 172
272560.BPSL0027 272560.BPSL2324 301
272560.BPSL0027 272560.BPSL2339 163
272560.BPSL0027 272560.BPSL2342 163
272560.BPSL0027 272560.BPSL2347 218
272560.BPSL0027 272560.BPSL2402 389
272560.BPSL0027 272560.BPSL2420 189
272560.BPSL0027 272560.BPSL2423 154
272560.BPSL0027 272560.BPSL2440 168
272560.BPSL0027 272560.BPSL2448 332
272560.BPSL0027 272560.BPSL2468 281
272560.BPSL0027 272560.BPSL2522 271
272560.BPSL0027 272560.BPSL2541 163
272560.BPSL0027 272560.BPSL2561 184
272560.BPSL0027 272560.BPSL2596 341
272560.BPSL0027 272560.BPSL2631 188
272560.BPSL0027 272560.BPSL2656 173
272560.BPSL0027 272560.BPSL2657 253
272560.BPSL0027 272560.BPSL2697 648
272560.BPSL0027 272560.BPSL2712 234
272560.BPSL0027 272560.BPSL2746 172
272560.BPSL0027 272560.BPSL2760 161
272560.BPSL0027 272560.BPSL2770 196
272560.BPSL0027 272560.BPSL2807 188
272560.BPSL0027 272560.BPSL2809 398
272560.BPSL0027 272560.BPSL2814 242
272560.BPSL0027 272560.BPSL2820 180
272560.BPSL0027 272560.BPSL2822 468
272560.BPSL0027 272560.BPSL2827 190
272560.BPSL0027 272560.BPSL2831 399
272560.BPSL0027 272560.BPSL2857 371
272560.BPSL0027 272560.BPSL2889 446
272560.BPSL0027 272560.BPSL2892 469
272560.BPSL0027 272560.BPSL2909 163
272560.BPSL0027 272560.BPSL2921 185
272560.BPSL0027 272560.BPSL2923 473
272560.BPSL0027 272560.BPSL2935 453
272560.BPSL0027 272560.BPSL2942 219
272560.BPSL0027 272560.BPSL2950 188
272560.BPSL0027 272560.BPSL2982 408
272560.BPSL0027 272560.BPSL3006 173
272560.BPSL0027 272560.BPSL3008 273
272560.BPSL0027 272560.BPSL3016 163
272560.BPSL0027 272560.BPSL3020 219
272560.BPSL0027 272560.BPSL3022 268
272560.BPSL0027 272560.BPSL3048 234
272560.BPSL0027 272560.BPSL3052 163
272560.BPSL0027 272560.BPSL3067 352
272560.BPSL0027 272560.BPSL3070 242
272560.BPSL0027 272560.BPSL3099 800
272560.BPSL0027 272560.BPSL3136 352
272560.BPSL0027 272560.BPSL3148 159
272560.BPSL0027 272560.BPSL3160 165
272560.BPSL0027 272560.BPSL3170 359
272560.BPSL0027 272560.BPSL3177 296
272560.BPSL0027 272560.BPSL3178 298
272560.BPSL0027 272560.BPSL3204 219
272560.BPSL0027 272560.BPSL3277 165
272560.BPSL0027 272560.BPSL3291 954
272560.BPSL0027 272560.BPSL3292 846
272560.BPSL0027 272560.BPSL3293 755
272560.BPSL0027 272560.BPSL3294 944
272560.BPSL0027 272560.BPSL3295 983
272560.BPSL0027 272560.BPSL3299 924
272560.BPSL0027 272560.BPSL3300 998
272560.BPSL0027 272560.BPSL3301 877
272560.BPSL0027 272560.BPSL3302 336
272560.BPSL0027 272560.BPSL3303 731
272560.BPSL0027 272560.BPSL3304 330
272560.BPSL0027 272560.BPSL3305 738
272560.BPSL0027 272560.BPSL3306 828
272560.BPSL0027 272560.BPSL3307 933
272560.BPSL0027 272560.BPSL3308 973
272560.BPSL0027 272560.BPSL3309 975
272560.BPSL0027 272560.BPSL3310 381
272560.BPSL0027 272560.BPSL3311 414
272560.BPSL0027 272560.BPSL3319 907
272560.BPSL0027 272560.BPSL3320 822
272560.BPSL0027 272560.BPSL3338 167
272560.BPSL0027 272560.BPSL3407 293
272560.BPSL0027 272560.BPSL3424 176
272560.BPSL0027 272560.BPSS0031 215
272560.BPSL0027 272560.BPSS0093 184
272560.BPSL0027 272560.BPSS0094 279
272560.BPSL0027 272560.BPSS0102 514
272560.BPSL0027 272560.BPSS0117 574
272560.BPSL0027 272560.BPSS0120 184
272560.BPSL0027 272560.BPSS0168 514
272560.BPSL0027 272560.BPSS0185 333
272560.BPSL0027 272560.BPSS0204 241
272560.BPSL0027 272560.BPSS0215 311
272560.BPSL0027 272560.BPSS0225 243
272560.BPSL0027 272560.BPSS0251 206
272560.BPSL0027 272560.BPSS0276 223
272560.BPSL0027 272560.BPSS0305 208
272560.BPSL0027 272560.BPSS0312 200
272560.BPSL0027 272560.BPSS0340 408
272560.BPSL0027 272560.BPSS0356 189
272560.BPSL0027 272560.BPSS0403 240
272560.BPSL0027 272560.BPSS0428 154
272560.BPSL0027 272560.BPSS0460 311
272560.BPSL0027 272560.BPSS0477 648
272560.BPSL0027 272560.BPSS0528 359
272560.BPSL0027 272560.BPSS0530 303
272560.BPSL0027 272560.BPSS0531 514
272560.BPSL0027 272560.BPSS0532 607
272560.BPSL0027 272560.BPSS0577 586
272560.BPSL0027 272560.BPSS0578 382
272560.BPSL0027 272560.BPSS0631 264
272560.BPSL0027 272560.BPSS0633 205
272560.BPSL0027 272560.BPSS0761 163
272560.BPSL0027 272560.BPSS0785 161
272560.BPSL0027 272560.BPSS0814 574
272560.BPSL0027 272560.BPSS0815 541
272560.BPSL0027 272560.BPSS0860 837
272560.BPSL0027 272560.BPSS0866 174
272560.BPSL0027 272560.BPSS0887 254
272560.BPSL0027 272560.BPSS0890 279
272560.BPSL0027 272560.BPSS0893 162
272560.BPSL0027 272560.BPSS0897 174
272560.BPSL0027 272560.BPSS0933 292
272560.BPSL0027 272560.BPSS0959 523
272560.BPSL0027 272560.BPSS0960 212
272560.BPSL0027 272560.BPSS1065 382
272560.BPSL0027 272560.BPSS1066 386
272560.BPSL0027 272560.BPSS1067 212
272560.BPSL0027 272560.BPSS1069 274
272560.BPSL0027 272560.BPSS1150 297
272560.BPSL0027 272560.BPSS1162 574
272560.BPSL0027 272560.BPSS1176 179
272560.BPSL0027 272560.BPSS1264 514
272560.BPSL0027 272560.BPSS1331 240
272560.BPSL0027 272560.BPSS1358 604
272560.BPSL0027 272560.BPSS1359 574
272560.BPSL0027 272560.BPSS1373 291
272560.BPSL0027 272560.BPSS1394 805
272560.BPSL0027 272560.BPSS1395 717
272560.BPSL0027 272560.BPSS1400 604
272560.BPSL0027 272560.BPSS1401 165
272560.BPSL0027 272560.BPSS1403 931
272560.BPSL0027 272560.BPSS1404 165
272560.BPSL0027 272560.BPSS1534 604
272560.BPSL0027 272560.BPSS1541 599
272560.BPSL0027 272560.BPSS1570 254
272560.BPSL0027 272560.BPSS1600 157
272560.BPSL0027 272560.BPSS1616 234
272560.BPSL0027 272560.BPSS1617 165
272560.BPSL0027 272560.BPSS1618 931
272560.BPSL0027 272560.BPSS1620 165
272560.BPSL0027 272560.BPSS1621 604
272560.BPSL0027 272560.BPSS1627 785
272560.BPSL0027 272560.BPSS1629 413
272560.BPSL0027 272560.BPSS1660 310
272560.BPSL0027 272560.BPSS1662 191
272560.BPSL0027 272560.BPSS1769 167
272560.BPSL0027 272560.BPSS1771 395
272560.BPSL0027 272560.BPSS1870 867
272560.BPSL0027 272560.BPSS1871 907
272560.BPSL0027 272560.BPSS1872 388
272560.BPSL0027 272560.BPSS1873 541
272560.BPSL0027 272560.BPSS1874 388
272560.BPSL0027 272560.BPSS1922 395
272560.BPSL0027 272560.BPSS1927 311
272560.BPSL0027 272560.BPSS1938 154
272560.BPSL0027 272560.BPSS2047 274
272560.BPSL0027 272560.BPSS2053 274
272560.BPSL0027 272560.BPSS2054 334
272560.BPSL0027 272560.BPSS2055 644
272560.BPSL0027 272560.BPSS2085 207
272560.BPSL0027 272560.BPSS2105 514
272560.BPSL0027 272560.BPSS2109 158
272560.BPSL0027 272560.BPSS2127 161
272560.BPSL0027 272560.BPSS2182 222
272560.BPSL0027 272560.BPSS2198 311
272560.BPSL0027 272560.BPSS2211 163
272560.BPSL0027 272560.BPSS2246 585
272560.BPSL0027 272560.BPSS2249 154
272560.BPSL0027 272560.BPSS2306 181
272560.BPSL0027 272560.BPSS2344 574
272560.BPSL0027 272560.BPSS2349 167
272560.BPSL0028 272560.BPSL0023 422
272560.BPSL0028 272560.BPSL0024 423
272560.BPSL0028 272560.BPSL0025 424
272560.BPSL0028 272560.BPSL0026 971
272560.BPSL0028 272560.BPSL0027 999
272560.BPSL0028 272560.BPSL0029 972
272560.BPSL0028 272560.BPSL0030 963
272560.BPSL0028 272560.BPSL0031 973
272560.BPSL0028 272560.BPSL0032 948
272560.BPSL0028 272560.BPSL0036 422
272560.BPSL0028 272560.BPSL0037 275
272560.BPSL0028 272560.BPSL0038 272
272560.BPSL0028 272560.BPSL0039 270
272560.BPSL0028 272560.BPSL0042 421
272560.BPSL0028 272560.BPSL0043 362
272560.BPSL0028 272560.BPSL0119 310
272560.BPSL0028 272560.BPSL0141 257
272560.BPSL0028 272560.BPSL0145 169
272560.BPSL0028 272560.BPSL0168 154
272560.BPSL0028 272560.BPSL0169 213
272560.BPSL0028 272560.BPSL0170 238
272560.BPSL0028 272560.BPSL0198 620
272560.BPSL0028 272560.BPSL0225 862
272560.BPSL0028 272560.BPSL0226 881
272560.BPSL0028 272560.BPSL0227 914
272560.BPSL0028 272560.BPSL0228 901
272560.BPSL0028 272560.BPSL0229 999
272560.BPSL0028 272560.BPSL0230 969
272560.BPSL0028 272560.BPSL0231 871
272560.BPSL0028 272560.BPSL0232 746
272560.BPSL0028 272560.BPSL0235 719
272560.BPSL0028 272560.BPSL0251 329
272560.BPSL0028 272560.BPSL0269 551
272560.BPSL0028 272560.BPSL0270 678
272560.BPSL0028 272560.BPSL0271 823
272560.BPSL0028 272560.BPSL0272 838
272560.BPSL0028 272560.BPSL0273 847
272560.BPSL0028 272560.BPSL0274 907
272560.BPSL0028 272560.BPSL0275 928
272560.BPSL0028 272560.BPSL0276 747
272560.BPSL0028 272560.BPSL0277 662
272560.BPSL0028 272560.BPSL0278 446
272560.BPSL0028 272560.BPSL0279 212
272560.BPSL0028 272560.BPSL0280 705
272560.BPSL0028 272560.BPSL0281 503
272560.BPSL0028 272560.BPSL0397 302
272560.BPSL0028 272560.BPSL0413 156
272560.BPSL0028 272560.BPSL0420 174
272560.BPSL0028 272560.BPSL0421 159
272560.BPSL0028 272560.BPSL0425 161
272560.BPSL0028 272560.BPSL0426 176
272560.BPSL0028 272560.BPSL0439 191
272560.BPSL0028 272560.BPSL0530 265
272560.BPSL0028 272560.BPSL0669 446
272560.BPSL0028 272560.BPSL0827 178
272560.BPSL0028 272560.BPSL0848 294
272560.BPSL0028 272560.BPSL0957 167
272560.BPSL0028 272560.BPSL0960 167
272560.BPSL0028 272560.BPSL0961 167
272560.BPSL0028 272560.BPSL0968 203
272560.BPSL0028 272560.BPSL1012 281
272560.BPSL0028 272560.BPSL1054 290
272560.BPSL0028 272560.BPSL1091 398
272560.BPSL0028 272560.BPSL1105 203
272560.BPSL0028 272560.BPSL1165 230
272560.BPSL0028 272560.BPSL1228 289
272560.BPSL0028 272560.BPSL1229 276
272560.BPSL0028 272560.BPSL1247 172
272560.BPSL0028 272560.BPSL1262 182
272560.BPSL0028 272560.BPSL1338 310
272560.BPSL0028 272560.BPSL1405 170
272560.BPSL0028 272560.BPSL1471 216
272560.BPSL0028 272560.BPSL1484 215
272560.BPSL0028 272560.BPSL1512 186
272560.BPSL0028 272560.BPSL1513 201
272560.BPSL0028 272560.BPSL1518 311
272560.BPSL0028 272560.BPSL1536 216
272560.BPSL0028 272560.BPSL1588 173
272560.BPSL0028 272560.BPSL1731 250
272560.BPSL0028 272560.BPSL1806 261
272560.BPSL0028 272560.BPSL1827 192
272560.BPSL0028 272560.BPSL1836 167
272560.BPSL0028 272560.BPSL1838 167
272560.BPSL0028 272560.BPSL1839 167
272560.BPSL0028 272560.BPSL1847 206
272560.BPSL0028 272560.BPSL1885A 311
272560.BPSL0028 272560.BPSL1914 208
272560.BPSL0028 272560.BPSL1915 225
272560.BPSL0028 272560.BPSL1946 208
272560.BPSL0028 272560.BPSL1973 233
272560.BPSL0028 272560.BPSL1983 260
272560.BPSL0028 272560.BPSL2074 155
272560.BPSL0028 272560.BPSL2075 175
272560.BPSL0028 272560.BPSL2096 216
272560.BPSL0028 272560.BPSL2139 756
272560.BPSL0028 272560.BPSL2159 177
272560.BPSL0028 272560.BPSL2175 179
272560.BPSL0028 272560.BPSL2221 682
272560.BPSL0028 272560.BPSL2274 153
272560.BPSL0028 272560.BPSL2347 154
272560.BPSL0028 272560.BPSL2423 151
272560.BPSL0028 272560.BPSL2428 200
272560.BPSL0028 272560.BPSL2508 154
272560.BPSL0028 272560.BPSL2529 166
272560.BPSL0028 272560.BPSL2564 308
272560.BPSL0028 272560.BPSL2594 162
272560.BPSL0028 272560.BPSL2596 181
272560.BPSL0028 272560.BPSL2664 260
272560.BPSL0028 272560.BPSL2709 179
272560.BPSL0028 272560.BPSL2787 177
272560.BPSL0028 272560.BPSL2820 207
272560.BPSL0028 272560.BPSL2822 179
272560.BPSL0028 272560.BPSL2846 216
272560.BPSL0028 272560.BPSL2857 261
272560.BPSL0028 272560.BPSL2867 167
272560.BPSL0028 272560.BPSL2882 236
272560.BPSL0028 272560.BPSL2891 310
272560.BPSL0028 272560.BPSL2892 270
272560.BPSL0028 272560.BPSL2923 312
272560.BPSL0028 272560.BPSL2946 161
272560.BPSL0028 272560.BPSL2982 174
272560.BPSL0028 272560.BPSL2998 391
272560.BPSL0028 272560.BPSL3048 164
272560.BPSL0028 272560.BPSL3070 172
272560.BPSL0028 272560.BPSL3082 183
272560.BPSL0028 272560.BPSL3099 800
272560.BPSL0028 272560.BPSL3177 363
272560.BPSL0028 272560.BPSL3178 367
272560.BPSL0028 272560.BPSL3257 174
272560.BPSL0028 272560.BPSL3271 186
272560.BPSL0028 272560.BPSL3291 891
272560.BPSL0028 272560.BPSL3292 615
272560.BPSL0028 272560.BPSL3293 871
272560.BPSL0028 272560.BPSL3294 868
272560.BPSL0028 272560.BPSL3295 868
272560.BPSL0028 272560.BPSL3299 689
272560.BPSL0028 272560.BPSL3300 881
272560.BPSL0028 272560.BPSL3301 523
272560.BPSL0028 272560.BPSL3302 256
272560.BPSL0028 272560.BPSL3303 461
272560.BPSL0028 272560.BPSL3305 425
272560.BPSL0028 272560.BPSL3306 566
272560.BPSL0028 272560.BPSL3307 836
272560.BPSL0028 272560.BPSL3308 899
272560.BPSL0028 272560.BPSL3309 946
272560.BPSL0028 272560.BPSL3310 272
272560.BPSL0028 272560.BPSL3311 366
272560.BPSL0028 272560.BPSL3319 768
272560.BPSL0028 272560.BPSL3320 682
272560.BPSL0028 272560.BPSS0102 269
272560.BPSL0028 272560.BPSS0168 269
272560.BPSL0028 272560.BPSS0191 170
272560.BPSL0028 272560.BPSS0207 167
272560.BPSL0028 272560.BPSS0208 167
272560.BPSL0028 272560.BPSS0209 167
272560.BPSL0028 272560.BPSS0229 164
272560.BPSL0028 272560.BPSS0235 168
272560.BPSL0028 272560.BPSS0312 172
272560.BPSL0028 272560.BPSS0340 174
272560.BPSL0028 272560.BPSS0348 342
272560.BPSL0028 272560.BPSS0403 240
272560.BPSL0028 272560.BPSS0422 155
272560.BPSL0028 272560.BPSS0492 216
272560.BPSL0028 272560.BPSS0531 269
272560.BPSL0028 272560.BPSS0606 306
272560.BPSL0028 272560.BPSS0670 206
272560.BPSL0028 272560.BPSS0746 310
272560.BPSL0028 272560.BPSS0754 248
272560.BPSL0028 272560.BPSS0815 617
272560.BPSL0028 272560.BPSS0860 634
272560.BPSL0028 272560.BPSS0887 278
272560.BPSL0028 272560.BPSS0890 279
272560.BPSL0028 272560.BPSS1050 172
272560.BPSL0028 272560.BPSS1065 245
272560.BPSL0028 272560.BPSS1066 216
272560.BPSL0028 272560.BPSS1067 150
272560.BPSL0028 272560.BPSS1088 168
272560.BPSL0028 272560.BPSS1150 191
272560.BPSL0028 272560.BPSS1176 169
272560.BPSL0028 272560.BPSS1257 158
272560.BPSL0028 272560.BPSS1264 269
272560.BPSL0028 272560.BPSS1331 240
272560.BPSL0028 272560.BPSS1337 162
272560.BPSL0028 272560.BPSS1377 168
272560.BPSL0028 272560.BPSS1392 331
272560.BPSL0028 272560.BPSS1394 746
272560.BPSL0028 272560.BPSS1395 691
272560.BPSL0028 272560.BPSS1397 161
272560.BPSL0028 272560.BPSS1400 651
272560.BPSL0028 272560.BPSS1401 242
272560.BPSL0028 272560.BPSS1404 785
272560.BPSL0028 272560.BPSS1405 192
272560.BPSL0028 272560.BPSS1465 233
272560.BPSL0028 272560.BPSS1534 390
272560.BPSL0028 272560.BPSS1535 409
272560.BPSL0028 272560.BPSS1536 192
272560.BPSL0028 272560.BPSS1537 585
272560.BPSL0028 272560.BPSS1541 604
272560.BPSL0028 272560.BPSS1550 161
272560.BPSL0028 272560.BPSS1556 154
272560.BPSL0028 272560.BPSS1614 183
272560.BPSL0028 272560.BPSS1616 538
272560.BPSL0028 272560.BPSS1617 799
272560.BPSL0028 272560.BPSS1618 356
272560.BPSL0028 272560.BPSS1620 239
272560.BPSL0028 272560.BPSS1621 632
272560.BPSL0028 272560.BPSS1624 161
272560.BPSL0028 272560.BPSS1627 787
272560.BPSL0028 272560.BPSS1629 310
272560.BPSL0028 272560.BPSS1771 235
272560.BPSL0028 272560.BPSS1870 348
272560.BPSL0028 272560.BPSS1871 463
272560.BPSL0028 272560.BPSS1872 250
272560.BPSL0028 272560.BPSS1873 351
272560.BPSL0028 272560.BPSS1874 250
272560.BPSL0028 272560.BPSS1916 216
272560.BPSL0028 272560.BPSS1922 235
272560.BPSL0028 272560.BPSS2056 165
272560.BPSL0028 272560.BPSS2093 158
272560.BPSL0028 272560.BPSS2105 269
272560.BPSL0028 272560.BPSS2211 252
272560.BPSL0028 272560.BPSS2230 243
272560.BPSL0028 272560.BPSS2249 151
272560.BPSL0028 272560.BPSS2343 700
272560.BPSL0029 272560.BPSL0023 422
272560.BPSL0029 272560.BPSL0024 423
272560.BPSL0029 272560.BPSL0025 424
272560.BPSL0029 272560.BPSL0026 941
272560.BPSL0029 272560.BPSL0027 973
272560.BPSL0029 272560.BPSL0028 972
272560.BPSL0029 272560.BPSL0030 950
272560.BPSL0029 272560.BPSL0031 958
272560.BPSL0029 272560.BPSL0032 936
272560.BPSL0029 272560.BPSL0036 422
272560.BPSL0029 272560.BPSL0037 275
272560.BPSL0029 272560.BPSL0038 272
272560.BPSL0029 272560.BPSL0039 270
272560.BPSL0029 272560.BPSL0042 421
272560.BPSL0029 272560.BPSL0043 362
272560.BPSL0029 272560.BPSL0099 150
272560.BPSL0029 272560.BPSL0193 220
272560.BPSL0029 272560.BPSL0201 164
272560.BPSL0029 272560.BPSL0202 158
272560.BPSL0029 272560.BPSL0209 155
272560.BPSL0029 272560.BPSL0225 879
272560.BPSL0029 272560.BPSL0226 920
272560.BPSL0029 272560.BPSL0227 865
272560.BPSL0029 272560.BPSL0228 817
272560.BPSL0029 272560.BPSL0229 818
272560.BPSL0029 272560.BPSL0230 772
272560.BPSL0029 272560.BPSL0231 752
272560.BPSL0029 272560.BPSL0232 597
272560.BPSL0029 272560.BPSL0233 279
272560.BPSL0029 272560.BPSL0267 696
272560.BPSL0029 272560.BPSL0268 175
272560.BPSL0029 272560.BPSL0269 514
272560.BPSL0029 272560.BPSL0270 390
272560.BPSL0029 272560.BPSL0271 390
272560.BPSL0029 272560.BPSL0272 446
272560.BPSL0029 272560.BPSL0273 356
272560.BPSL0029 272560.BPSL0274 347
272560.BPSL0029 272560.BPSL0275 314
272560.BPSL0029 272560.BPSL0276 588
272560.BPSL0029 272560.BPSL0277 238
272560.BPSL0029 272560.BPSL0278 689
272560.BPSL0029 272560.BPSL0280 264
272560.BPSL0029 272560.BPSL0314 171
272560.BPSL0029 272560.BPSL0398 185
272560.BPSL0029 272560.BPSL0410 180
272560.BPSL0029 272560.BPSL0413 176
272560.BPSL0029 272560.BPSL0508 156
272560.BPSL0029 272560.BPSL0597 151
272560.BPSL0029 272560.BPSL0787 162
272560.BPSL0029 272560.BPSL0789 462
272560.BPSL0029 272560.BPSL0792 195
272560.BPSL0029 272560.BPSL0834 199
272560.BPSL0029 272560.BPSL0887 153
272560.BPSL0029 272560.BPSL0925 150
272560.BPSL0029 272560.BPSL0971 157
272560.BPSL0029 272560.BPSL0983 152
272560.BPSL0029 272560.BPSL1005 200
272560.BPSL0029 272560.BPSL1025 197
272560.BPSL0029 272560.BPSL1113 260
272560.BPSL0029 272560.BPSL1165 190
272560.BPSL0029 272560.BPSL1179 163
272560.BPSL0029 272560.BPSL1354 178
272560.BPSL0029 272560.BPSL1368 248
272560.BPSL0029 272560.BPSL1419 176
272560.BPSL0029 272560.BPSL1429 185
272560.BPSL0029 272560.BPSL1457 157
272560.BPSL0029 272560.BPSL1492 188
272560.BPSL0029 272560.BPSL1493 220
272560.BPSL0029 272560.BPSL1541 314
272560.BPSL0029 272560.BPSL1628 164
272560.BPSL0029 272560.BPSL1731 198
272560.BPSL0029 272560.BPSL1822 156
272560.BPSL0029 272560.BPSL1827 375
272560.BPSL0029 272560.BPSL1847 180
272560.BPSL0029 272560.BPSL1923 223
272560.BPSL0029 272560.BPSL1968 198
272560.BPSL0029 272560.BPSL1982 167
272560.BPSL0029 272560.BPSL2062 169
272560.BPSL0029 272560.BPSL2135 446
272560.BPSL0029 272560.BPSL2143 162
272560.BPSL0029 272560.BPSL2193 157
272560.BPSL0029 272560.BPSL2205 211
272560.BPSL0029 272560.BPSL2240 171
272560.BPSL0029 272560.BPSL2282 151
272560.BPSL0029 272560.BPSL2324 170
272560.BPSL0029 272560.BPSL2325 295
272560.BPSL0029 272560.BPSL2347 255
272560.BPSL0029 272560.BPSL2396 151
272560.BPSL0029 272560.BPSL2435 182
272560.BPSL0029 272560.BPSL2443 157
272560.BPSL0029 272560.BPSL2449 171
272560.BPSL0029 272560.BPSL2618 179
272560.BPSL0029 272560.BPSL2647 178
272560.BPSL0029 272560.BPSL2657 160
272560.BPSL0029 272560.BPSL2749 379
272560.BPSL0029 272560.BPSL2786 164
272560.BPSL0029 272560.BPSL2815 176
272560.BPSL0029 272560.BPSL2857 431
272560.BPSL0029 272560.BPSL2892 171
272560.BPSL0029 272560.BPSL2893 171
272560.BPSL0029 272560.BPSL2913 189
272560.BPSL0029 272560.BPSL2923 365
272560.BPSL0029 272560.BPSL2930 155
272560.BPSL0029 272560.BPSL2936 176
272560.BPSL0029 272560.BPSL2937 188
272560.BPSL0029 272560.BPSL2942 153
272560.BPSL0029 272560.BPSL2979 151
272560.BPSL0029 272560.BPSL3002 191
272560.BPSL0029 272560.BPSL3024 173
272560.BPSL0029 272560.BPSL3030 420
272560.BPSL0029 272560.BPSL3032 242
272560.BPSL0029 272560.BPSL3058 170
272560.BPSL0029 272560.BPSL3059 171
272560.BPSL0029 272560.BPSL3121 231
272560.BPSL0029 272560.BPSL3162 251
272560.BPSL0029 272560.BPSL3177 406
272560.BPSL0029 272560.BPSL3178 405
272560.BPSL0029 272560.BPSL3184 231
272560.BPSL0029 272560.BPSL3186 154
272560.BPSL0029 272560.BPSL3204 171
272560.BPSL0029 272560.BPSL3291 450
272560.BPSL0029 272560.BPSL3292 318
272560.BPSL0029 272560.BPSL3293 383
272560.BPSL0029 272560.BPSL3294 606
272560.BPSL0029 272560.BPSL3295 691
272560.BPSL0029 272560.BPSL3299 798
272560.BPSL0029 272560.BPSL3300 396
272560.BPSL0029 272560.BPSL3301 304
272560.BPSL0029 272560.BPSL3302 269
272560.BPSL0029 272560.BPSL3303 160
272560.BPSL0029 272560.BPSL3305 278
272560.BPSL0029 272560.BPSL3306 304
272560.BPSL0029 272560.BPSL3308 171
272560.BPSL0029 272560.BPSL3309 238
272560.BPSL0029 272560.BPSL3311 274
272560.BPSL0029 272560.BPSL3315 158
272560.BPSL0029 272560.BPSL3319 335
272560.BPSL0029 272560.BPSL3320 294
272560.BPSL0029 272560.BPSL3335 153
272560.BPSL0029 272560.BPSL3383 158
272560.BPSL0029 272560.BPSL3400 175
272560.BPSL0029 272560.BPSL3407 160
272560.BPSL0029 272560.BPSL3421 201
272560.BPSL0029 272560.BPSS0185 337
272560.BPSL0029 272560.BPSS0281 172
272560.BPSL0029 272560.BPSS0312 174
272560.BPSL0029 272560.BPSS0415 247
272560.BPSL0029 272560.BPSS0420 202
272560.BPSL0029 272560.BPSS0528 310
272560.BPSL0029 272560.BPSS0530 181
272560.BPSL0029 272560.BPSS0532 290
272560.BPSL0029 272560.BPSS0577 274
272560.BPSL0029 272560.BPSS0578 225
272560.BPSL0029 272560.BPSS0631 184
272560.BPSL0029 272560.BPSS0815 253
272560.BPSL0029 272560.BPSS0860 396
272560.BPSL0029 272560.BPSS0917 150
272560.BPSL0029 272560.BPSS0934 171
272560.BPSL0029 272560.BPSS0946 167
272560.BPSL0029 272560.BPSS0959 172
272560.BPSL0029 272560.BPSS1034 191
272560.BPSL0029 272560.BPSS1216 237
272560.BPSL0029 272560.BPSS1257 169
272560.BPSL0029 272560.BPSS1394 545
272560.BPSL0029 272560.BPSS1395 557
272560.BPSL0029 272560.BPSS1400 497
272560.BPSL0029 272560.BPSS1403 617
272560.BPSL0029 272560.BPSS1534 497
272560.BPSL0029 272560.BPSS1541 468
272560.BPSL0029 272560.BPSS1544 192
272560.BPSL0029 272560.BPSS1570 267
272560.BPSL0029 272560.BPSS1618 617
272560.BPSL0029 272560.BPSS1621 497
272560.BPSL0029 272560.BPSS1627 545
272560.BPSL0029 272560.BPSS1679 189
272560.BPSL0029 272560.BPSS1785 158
272560.BPSL0029 272560.BPSS1842 206
272560.BPSL0029 272560.BPSS1866 281
272560.BPSL0029 272560.BPSS1870 304
272560.BPSL0029 272560.BPSS1871 304
272560.BPSL0029 272560.BPSS1872 198
272560.BPSL0029 272560.BPSS1874 198
272560.BPSL0029 272560.BPSS2055 246
272560.BPSL0029 272560.BPSS2102 185
272560.BPSL0029 272560.BPSS2109 182
272560.BPSL0029 272560.BPSS2119 263
272560.BPSL0029 272560.BPSS2179 251
272560.BPSL0029 272560.BPSS2253 150
272560.BPSL0029 272560.BPSS2306 179
272560.BPSL0030 272560.BPSL0006 192
272560.BPSL0030 272560.BPSL0023 364
272560.BPSL0030 272560.BPSL0024 422
272560.BPSL0030 272560.BPSL0025 422
272560.BPSL0030 272560.BPSL0026 761
272560.BPSL0030 272560.BPSL0027 972
272560.BPSL0030 272560.BPSL0028 963
272560.BPSL0030 272560.BPSL0029 950
272560.BPSL0030 272560.BPSL0031 989
272560.BPSL0030 272560.BPSL0032 981
272560.BPSL0030 272560.BPSL0036 422
272560.BPSL0030 272560.BPSL0037 362
272560.BPSL0030 272560.BPSL0038 274
272560.BPSL0030 272560.BPSL0039 273
272560.BPSL0030 272560.BPSL0042 421
272560.BPSL0030 272560.BPSL0043 362
272560.BPSL0030 272560.BPSL0076 263
272560.BPSL0030 272560.BPSL0103 171
272560.BPSL0030 272560.BPSL0120 206
272560.BPSL0030 272560.BPSL0148 154
272560.BPSL0030 272560.BPSL0178 192
272560.BPSL0030 272560.BPSL0183 151
272560.BPSL0030 272560.BPSL0203 238
272560.BPSL0030 272560.BPSL0204 238
272560.BPSL0030 272560.BPSL0223 187
272560.BPSL0030 272560.BPSL0225 925
272560.BPSL0030 272560.BPSL0226 732
272560.BPSL0030 272560.BPSL0227 964
272560.BPSL0030 272560.BPSL0228 842
272560.BPSL0030 272560.BPSL0229 952
272560.BPSL0030 272560.BPSL0230 959
272560.BPSL0030 272560.BPSL0231 728
272560.BPSL0030 272560.BPSL0232 606
272560.BPSL0030 272560.BPSL0235 617
272560.BPSL0030 272560.BPSL0243 173
272560.BPSL0030 272560.BPSL0262 192
272560.BPSL0030 272560.BPSL0269 440
272560.BPSL0030 272560.BPSL0270 540
272560.BPSL0030 272560.BPSL0271 885
272560.BPSL0030 272560.BPSL0272 579
272560.BPSL0030 272560.BPSL0273 778
272560.BPSL0030 272560.BPSL0274 881
272560.BPSL0030 272560.BPSL0275 797
272560.BPSL0030 272560.BPSL0276 693
272560.BPSL0030 272560.BPSL0277 688
272560.BPSL0030 272560.BPSL0278 487
272560.BPSL0030 272560.BPSL0279 320
272560.BPSL0030 272560.BPSL0280 545
272560.BPSL0030 272560.BPSL0281 248
272560.BPSL0030 272560.BPSL0313 468
272560.BPSL0030 272560.BPSL0314 171
272560.BPSL0030 272560.BPSL0363 162
272560.BPSL0030 272560.BPSL0413 372
272560.BPSL0030 272560.BPSL0429 151
272560.BPSL0030 272560.BPSL0439 193
272560.BPSL0030 272560.BPSL0533 180
272560.BPSL0030 272560.BPSL0534 163
272560.BPSL0030 272560.BPSL0904 430
272560.BPSL0030 272560.BPSL0986 226
272560.BPSL0030 272560.BPSL1105 155
272560.BPSL0030 272560.BPSL1125 365
272560.BPSL0030 272560.BPSL1163 232
272560.BPSL0030 272560.BPSL1165 256
272560.BPSL0030 272560.BPSL1175 219
272560.BPSL0030 272560.BPSL1179 491
272560.BPSL0030 272560.BPSL1262 151
272560.BPSL0030 272560.BPSL1268 150
272560.BPSL0030 272560.BPSL1342 301
272560.BPSL0030 272560.BPSL1344 372
272560.BPSL0030 272560.BPSL1345 192
272560.BPSL0030 272560.BPSL1405 170
272560.BPSL0030 272560.BPSL1419 372
272560.BPSL0030 272560.BPSL1439 182
272560.BPSL0030 272560.BPSL1498 152
272560.BPSL0030 272560.BPSL1508 272
272560.BPSL0030 272560.BPSL1513 220
272560.BPSL0030 272560.BPSL1532 150
272560.BPSL0030 272560.BPSL1634 163
272560.BPSL0030 272560.BPSL1731 430
272560.BPSL0030 272560.BPSL1827 168
272560.BPSL0030 272560.BPSL1830 246
272560.BPSL0030 272560.BPSL1837 182
272560.BPSL0030 272560.BPSL1838 398
272560.BPSL0030 272560.BPSL1852 274
272560.BPSL0030 272560.BPSL1857 194
272560.BPSL0030 272560.BPSL2025 163
272560.BPSL0030 272560.BPSL2062 260
272560.BPSL0030 272560.BPSL2127 274
272560.BPSL0030 272560.BPSL2152 195
272560.BPSL0030 272560.BPSL2153 198
272560.BPSL0030 272560.BPSL2154 220
272560.BPSL0030 272560.BPSL2155 396
272560.BPSL0030 272560.BPSL2156 239
272560.BPSL0030 272560.BPSL2157 247
272560.BPSL0030 272560.BPSL2158 308
272560.BPSL0030 272560.BPSL2159 385
272560.BPSL0030 272560.BPSL2240 171
272560.BPSL0030 272560.BPSL2320 263
272560.BPSL0030 272560.BPSL2423 156
272560.BPSL0030 272560.BPSL2426 274
272560.BPSL0030 272560.BPSL2428 394
272560.BPSL0030 272560.BPSL2522 260
272560.BPSL0030 272560.BPSL2596 276
272560.BPSL0030 272560.BPSL2615 166
272560.BPSL0030 272560.BPSL2630 192
272560.BPSL0030 272560.BPSL2642 151
272560.BPSL0030 272560.BPSL2658 419
272560.BPSL0030 272560.BPSL2662 260
272560.BPSL0030 272560.BPSL2717 225
272560.BPSL0030 272560.BPSL2815 477
272560.BPSL0030 272560.BPSL2825 274
272560.BPSL0030 272560.BPSL2846 394
272560.BPSL0030 272560.BPSL2857 154
272560.BPSL0030 272560.BPSL2892 171
272560.BPSL0030 272560.BPSL2893 171
272560.BPSL0030 272560.BPSL2936 176
272560.BPSL0030 272560.BPSL2942 704
272560.BPSL0030 272560.BPSL2962 263
272560.BPSL0030 272560.BPSL2968 285
272560.BPSL0030 272560.BPSL3010 370
272560.BPSL0030 272560.BPSL3050 232
272560.BPSL0030 272560.BPSL3051 156
272560.BPSL0030 272560.BPSL3058 170
272560.BPSL0030 272560.BPSL3059 171
272560.BPSL0030 272560.BPSL3164 162
272560.BPSL0030 272560.BPSL3177 307
272560.BPSL0030 272560.BPSL3178 362
272560.BPSL0030 272560.BPSL3291 820
272560.BPSL0030 272560.BPSL3292 492
272560.BPSL0030 272560.BPSL3293 562
272560.BPSL0030 272560.BPSL3294 882
272560.BPSL0030 272560.BPSL3295 954
272560.BPSL0030 272560.BPSL3299 337
272560.BPSL0030 272560.BPSL3300 512
272560.BPSL0030 272560.BPSL3301 523
272560.BPSL0030 272560.BPSL3302 348
272560.BPSL0030 272560.BPSL3303 392
272560.BPSL0030 272560.BPSL3305 493
272560.BPSL0030 272560.BPSL3306 725
272560.BPSL0030 272560.BPSL3307 163
272560.BPSL0030 272560.BPSL3308 686
272560.BPSL0030 272560.BPSL3309 642
272560.BPSL0030 272560.BPSL3310 186
272560.BPSL0030 272560.BPSL3311 318
272560.BPSL0030 272560.BPSL3319 663
272560.BPSL0030 272560.BPSL3320 478
272560.BPSL0030 272560.BPSL3323 151
272560.BPSL0030 272560.BPSL3402 249
272560.BPSL0030 272560.BPSS0102 338
272560.BPSL0030 272560.BPSS0117 163
272560.BPSL0030 272560.BPSS0168 448
272560.BPSL0030 272560.BPSS0298 274
272560.BPSL0030 272560.BPSS0312 159
272560.BPSL0030 272560.BPSS0403 240
272560.BPSL0030 272560.BPSS0531 338
272560.BPSL0030 272560.BPSS0814 163
272560.BPSL0030 272560.BPSS0815 344
272560.BPSL0030 272560.BPSS0816 198
272560.BPSL0030 272560.BPSS0853 208
272560.BPSL0030 272560.BPSS0860 491
272560.BPSL0030 272560.BPSS0887 207
272560.BPSL0030 272560.BPSS1086 154
272560.BPSL0030 272560.BPSS1092 173
272560.BPSL0030 272560.BPSS1150 193
272560.BPSL0030 272560.BPSS1162 163
272560.BPSL0030 272560.BPSS1220 289
272560.BPSL0030 272560.BPSS1264 338
272560.BPSL0030 272560.BPSS1331 240
272560.BPSL0030 272560.BPSS1358 163
272560.BPSL0030 272560.BPSS1359 163
272560.BPSL0030 272560.BPSS1392 369
272560.BPSL0030 272560.BPSS1394 916
272560.BPSL0030 272560.BPSS1395 462
272560.BPSL0030 272560.BPSS1397 268
272560.BPSL0030 272560.BPSS1400 848
272560.BPSL0030 272560.BPSS1401 573
272560.BPSL0030 272560.BPSS1403 487
272560.BPSL0030 272560.BPSS1404 159
272560.BPSL0030 272560.BPSS1405 216
272560.BPSL0030 272560.BPSS1522 180
272560.BPSL0030 272560.BPSS1524 425
272560.BPSL0030 272560.BPSS1526 192
272560.BPSL0030 272560.BPSS1529 202
272560.BPSL0030 272560.BPSS1532 188
272560.BPSL0030 272560.BPSS1533 180
272560.BPSL0030 272560.BPSS1534 824
272560.BPSL0030 272560.BPSS1535 675
272560.BPSL0030 272560.BPSS1536 234
272560.BPSL0030 272560.BPSS1537 191
272560.BPSL0030 272560.BPSS1541 863
272560.BPSL0030 272560.BPSS1542 162
272560.BPSL0030 272560.BPSS1543 800
272560.BPSL0030 272560.BPSS1548 245
272560.BPSL0030 272560.BPSS1549 437
272560.BPSL0030 272560.BPSS1550 178
272560.BPSL0030 272560.BPSS1616 329
272560.BPSL0030 272560.BPSS1617 160
272560.BPSL0030 272560.BPSS1618 487
272560.BPSL0030 272560.BPSS1620 557
272560.BPSL0030 272560.BPSS1621 847
272560.BPSL0030 272560.BPSS1624 268
272560.BPSL0030 272560.BPSS1627 916
272560.BPSL0030 272560.BPSS1629 369
272560.BPSL0030 272560.BPSS1701 425
272560.BPSL0030 272560.BPSS1755 171
272560.BPSL0030 272560.BPSS1767 310
272560.BPSL0030 272560.BPSS1777 166
272560.BPSL0030 272560.BPSS1870 487
272560.BPSL0030 272560.BPSS1871 509
272560.BPSL0030 272560.BPSS1872 228
272560.BPSL0030 272560.BPSS1873 298
272560.BPSL0030 272560.BPSS1874 228
272560.BPSL0030 272560.BPSS1935 256
272560.BPSL0030 272560.BPSS2095 163
272560.BPSL0030 272560.BPSS2105 338
272560.BPSL0030 272560.BPSS2218 180
272560.BPSL0030 272560.BPSS2246 163
272560.BPSL0030 272560.BPSS2249 156
272560.BPSL0030 272560.BPSS2315 175
272560.BPSL0030 272560.BPSS2344 163
272560.BPSL0031 272560.BPSL0009 168
272560.BPSL0031 272560.BPSL0023 362
272560.BPSL0031 272560.BPSL0024 422
272560.BPSL0031 272560.BPSL0025 422
272560.BPSL0031 272560.BPSL0026 887
272560.BPSL0031 272560.BPSL0027 983
272560.BPSL0031 272560.BPSL0028 973
272560.BPSL0031 272560.BPSL0029 958
272560.BPSL0031 272560.BPSL0030 989
272560.BPSL0031 272560.BPSL0032 980
272560.BPSL0031 272560.BPSL0036 422
272560.BPSL0031 272560.BPSL0037 364
272560.BPSL0031 272560.BPSL0038 275
272560.BPSL0031 272560.BPSL0039 274
272560.BPSL0031 272560.BPSL0042 421
272560.BPSL0031 272560.BPSL0043 362
272560.BPSL0031 272560.BPSL0120 189
272560.BPSL0031 272560.BPSL0178 192
272560.BPSL0031 272560.BPSL0203 224
272560.BPSL0031 272560.BPSL0204 224
272560.BPSL0031 272560.BPSL0225 797
272560.BPSL0031 272560.BPSL0226 766
272560.BPSL0031 272560.BPSL0227 932
272560.BPSL0031 272560.BPSL0228 682
272560.BPSL0031 272560.BPSL0229 955
272560.BPSL0031 272560.BPSL0230 953
272560.BPSL0031 272560.BPSL0231 870
272560.BPSL0031 272560.BPSL0232 598
272560.BPSL0031 272560.BPSL0235 682
272560.BPSL0031 272560.BPSL0267 352
272560.BPSL0031 272560.BPSL0269 552
272560.BPSL0031 272560.BPSL0270 651
272560.BPSL0031 272560.BPSL0271 871
272560.BPSL0031 272560.BPSL0272 810
272560.BPSL0031 272560.BPSL0273 881
272560.BPSL0031 272560.BPSL0274 926
272560.BPSL0031 272560.BPSL0275 946
272560.BPSL0031 272560.BPSL0276 838
272560.BPSL0031 272560.BPSL0277 850
272560.BPSL0031 272560.BPSL0278 754
272560.BPSL0031 272560.BPSL0279 320
272560.BPSL0031 272560.BPSL0280 798
272560.BPSL0031 272560.BPSL0281 539
272560.BPSL0031 272560.BPSL0304 460
272560.BPSL0031 272560.BPSL0413 356
272560.BPSL0031 272560.BPSL0429 216
272560.BPSL0031 272560.BPSL0439 221
272560.BPSL0031 272560.BPSL0447 179
272560.BPSL0031 272560.BPSL0517 177
272560.BPSL0031 272560.BPSL0768 154
272560.BPSL0031 272560.BPSL0776 440
272560.BPSL0031 272560.BPSL0827 158
272560.BPSL0031 272560.BPSL0868 320
272560.BPSL0031 272560.BPSL0872 161
272560.BPSL0031 272560.BPSL0906 200
272560.BPSL0031 272560.BPSL1114 157
272560.BPSL0031 272560.BPSL1165 196
272560.BPSL0031 272560.BPSL1342 301
272560.BPSL0031 272560.BPSL1344 356
272560.BPSL0031 272560.BPSL1365 252
272560.BPSL0031 272560.BPSL1419 355
272560.BPSL0031 272560.BPSL1491 194
272560.BPSL0031 272560.BPSL1513 206
272560.BPSL0031 272560.BPSL1731 240
272560.BPSL0031 272560.BPSL1815 220
272560.BPSL0031 272560.BPSL1852 274
272560.BPSL0031 272560.BPSL1893 220
272560.BPSL0031 272560.BPSL1951 163
272560.BPSL0031 272560.BPSL2100 161
272560.BPSL0031 272560.BPSL2127 274
272560.BPSL0031 272560.BPSL2152 198
272560.BPSL0031 272560.BPSL2153 212
272560.BPSL0031 272560.BPSL2154 293
272560.BPSL0031 272560.BPSL2155 224
272560.BPSL0031 272560.BPSL2156 274
272560.BPSL0031 272560.BPSL2157 274
272560.BPSL0031 272560.BPSL2158 320
272560.BPSL0031 272560.BPSL2159 396
272560.BPSL0031 272560.BPSL2193 155
272560.BPSL0031 272560.BPSL2256 170
272560.BPSL0031 272560.BPSL2258 175
272560.BPSL0031 272560.BPSL2270 394
272560.BPSL0031 272560.BPSL2316 399
272560.BPSL0031 272560.BPSL2320 263
272560.BPSL0031 272560.BPSL2347 244
272560.BPSL0031 272560.BPSL2398 209
272560.BPSL0031 272560.BPSL2426 274
272560.BPSL0031 272560.BPSL2428 274
272560.BPSL0031 272560.BPSL2493 160
272560.BPSL0031 272560.BPSL2596 453
272560.BPSL0031 272560.BPSL2697 644
272560.BPSL0031 272560.BPSL2729 154
272560.BPSL0031 272560.BPSL2764 178
272560.BPSL0031 272560.BPSL2815 418
272560.BPSL0031 272560.BPSL2846 263
272560.BPSL0031 272560.BPSL2921 161
272560.BPSL0031 272560.BPSL2923 231
272560.BPSL0031 272560.BPSL2962 263
272560.BPSL0031 272560.BPSL3162 161
272560.BPSL0031 272560.BPSL3235 158
272560.BPSL0031 272560.BPSL3291 765
272560.BPSL0031 272560.BPSL3292 494
272560.BPSL0031 272560.BPSL3293 636
272560.BPSL0031 272560.BPSL3294 946
272560.BPSL0031 272560.BPSL3295 968
272560.BPSL0031 272560.BPSL3299 460
272560.BPSL0031 272560.BPSL3300 613
272560.BPSL0031 272560.BPSL3301 447
272560.BPSL0031 272560.BPSL3302 338
272560.BPSL0031 272560.BPSL3303 459
272560.BPSL0031 272560.BPSL3305 240
272560.BPSL0031 272560.BPSL3306 509
272560.BPSL0031 272560.BPSL3308 355
272560.BPSL0031 272560.BPSL3309 487
272560.BPSL0031 272560.BPSL3310 213
272560.BPSL0031 272560.BPSL3311 266
272560.BPSL0031 272560.BPSL3319 559
272560.BPSL0031 272560.BPSL3320 596
272560.BPSL0031 272560.BPSL3394 150
272560.BPSL0031 272560.BPSS0102 288
272560.BPSL0031 272560.BPSS0156 150
272560.BPSL0031 272560.BPSS0168 288
272560.BPSL0031 272560.BPSS0312 248
272560.BPSL0031 272560.BPSS0390 244
272560.BPSL0031 272560.BPSS0477 644
272560.BPSL0031 272560.BPSS0531 288
272560.BPSL0031 272560.BPSS0627 156
272560.BPSL0031 272560.BPSS0815 320
272560.BPSL0031 272560.BPSS0860 596
272560.BPSL0031 272560.BPSS0887 179
272560.BPSL0031 272560.BPSS0956 161
272560.BPSL0031 272560.BPSS1150 221
272560.BPSL0031 272560.BPSS1176 396
272560.BPSL0031 272560.BPSS1180 226
272560.BPSL0031 272560.BPSS1264 288
272560.BPSL0031 272560.BPSS1315 200
272560.BPSL0031 272560.BPSS1392 633
272560.BPSL0031 272560.BPSS1394 781
272560.BPSL0031 272560.BPSS1395 558
272560.BPSL0031 272560.BPSS1397 268
272560.BPSL0031 272560.BPSS1400 881
272560.BPSL0031 272560.BPSS1401 541
272560.BPSL0031 272560.BPSS1403 585
272560.BPSL0031 272560.BPSS1404 753
272560.BPSL0031 272560.BPSS1534 583
272560.BPSL0031 272560.BPSS1535 267
272560.BPSL0031 272560.BPSS1537 627
272560.BPSL0031 272560.BPSS1541 575
272560.BPSL0031 272560.BPSS1543 324
272560.BPSL0031 272560.BPSS1616 173
272560.BPSL0031 272560.BPSS1617 763
272560.BPSL0031 272560.BPSS1618 585
272560.BPSL0031 272560.BPSS1620 538
272560.BPSL0031 272560.BPSS1621 854
272560.BPSL0031 272560.BPSS1624 268
272560.BPSL0031 272560.BPSS1627 779
272560.BPSL0031 272560.BPSS1629 679
272560.BPSL0031 272560.BPSS1701 224
272560.BPSL0031 272560.BPSS1842 162
272560.BPSL0031 272560.BPSS1870 446
272560.BPSL0031 272560.BPSS1871 509
272560.BPSL0031 272560.BPSS1872 240
272560.BPSL0031 272560.BPSS1873 201
272560.BPSL0031 272560.BPSS1874 240
272560.BPSL0031 272560.BPSS1942 182
272560.BPSL0031 272560.BPSS1970 156
272560.BPSL0031 272560.BPSS1994 597
272560.BPSL0031 272560.BPSS1995 424
272560.BPSL0031 272560.BPSS2105 288
272560.BPSL0031 272560.BPSS2196 220
272560.BPSL0031 272560.BPSS2211 153
272560.BPSL0032 272560.BPSL0017 156
272560.BPSL0032 272560.BPSL0023 275
272560.BPSL0032 272560.BPSL0024 523
272560.BPSL0032 272560.BPSL0025 422
272560.BPSL0032 272560.BPSL0026 905
272560.BPSL0032 272560.BPSL0027 976
272560.BPSL0032 272560.BPSL0028 948
272560.BPSL0032 272560.BPSL0029 936
272560.BPSL0032 272560.BPSL0030 981
272560.BPSL0032 272560.BPSL0031 980
272560.BPSL0032 272560.BPSL0034 154
272560.BPSL0032 272560.BPSL0036 424
272560.BPSL0032 272560.BPSL0037 421
272560.BPSL0032 272560.BPSL0038 362
272560.BPSL0032 272560.BPSL0039 285
272560.BPSL0032 272560.BPSL0042 422
272560.BPSL0032 272560.BPSL0043 421
272560.BPSL0032 272560.BPSL0122 212
272560.BPSL0032 272560.BPSL0169 168
272560.BPSL0032 272560.BPSL0170 158
272560.BPSL0032 272560.BPSL0178 192
272560.BPSL0032 272560.BPSL0188 191
272560.BPSL0032 272560.BPSL0198 258
272560.BPSL0032 272560.BPSL0212 329
272560.BPSL0032 272560.BPSL0224 395
272560.BPSL0032 272560.BPSL0225 812
272560.BPSL0032 272560.BPSL0226 843
272560.BPSL0032 272560.BPSL0227 906
272560.BPSL0032 272560.BPSL0228 676
272560.BPSL0032 272560.BPSL0229 916
272560.BPSL0032 272560.BPSL0230 915
272560.BPSL0032 272560.BPSL0231 844
272560.BPSL0032 272560.BPSL0232 755
272560.BPSL0032 272560.BPSL0235 344
272560.BPSL0032 272560.BPSL0236 396
272560.BPSL0032 272560.BPSL0259 162
272560.BPSL0032 272560.BPSL0264 157
272560.BPSL0032 272560.BPSL0266 396
272560.BPSL0032 272560.BPSL0267 727
272560.BPSL0032 272560.BPSL0269 431
272560.BPSL0032 272560.BPSL0270 545
272560.BPSL0032 272560.BPSL0271 799
272560.BPSL0032 272560.BPSL0272 782
272560.BPSL0032 272560.BPSL0273 835
272560.BPSL0032 272560.BPSL0274 782
272560.BPSL0032 272560.BPSL0275 790
272560.BPSL0032 272560.BPSL0276 663
272560.BPSL0032 272560.BPSL0277 603
272560.BPSL0032 272560.BPSL0278 775
272560.BPSL0032 272560.BPSL0279 352
272560.BPSL0032 272560.BPSL0280 443
272560.BPSL0032 272560.BPSL0281 555
272560.BPSL0032 272560.BPSL0282 414
272560.BPSL0032 272560.BPSL0304 395
272560.BPSL0032 272560.BPSL0314 382
272560.BPSL0032 272560.BPSL0368 161
272560.BPSL0032 272560.BPSL0380 196
272560.BPSL0032 272560.BPSL0383 367
272560.BPSL0032 272560.BPSL0420 278
272560.BPSL0032 272560.BPSL0421 246
272560.BPSL0032 272560.BPSL0429 230
272560.BPSL0032 272560.BPSL0439 330
272560.BPSL0032 272560.BPSL0476 163
272560.BPSL0032 272560.BPSL0514 355
272560.BPSL0032 272560.BPSL0559 153
272560.BPSL0032 272560.BPSL0655 154
272560.BPSL0032 272560.BPSL0669 221
272560.BPSL0032 272560.BPSL0776 316
272560.BPSL0032 272560.BPSL0848 183
272560.BPSL0032 272560.BPSL0849 187
272560.BPSL0032 272560.BPSL0859 210
272560.BPSL0032 272560.BPSL0868 418
272560.BPSL0032 272560.BPSL1091 181
272560.BPSL0032 272560.BPSL1165 232
272560.BPSL0032 272560.BPSL1228 303
272560.BPSL0032 272560.BPSL1229 319
272560.BPSL0032 272560.BPSL1342 223
272560.BPSL0032 272560.BPSL1405 170
272560.BPSL0032 272560.BPSL1449 166
272560.BPSL0032 272560.BPSL1479 239
272560.BPSL0032 272560.BPSL1518 312
272560.BPSL0032 272560.BPSL1538 167
272560.BPSL0032 272560.BPSL1628 151
272560.BPSL0032 272560.BPSL1634 176
272560.BPSL0032 272560.BPSL1731 227
272560.BPSL0032 272560.BPSL1787 285
272560.BPSL0032 272560.BPSL1800 163
272560.BPSL0032 272560.BPSL1801 161
272560.BPSL0032 272560.BPSL1825 173
272560.BPSL0032 272560.BPSL1827 155
272560.BPSL0032 272560.BPSL1885A 312
272560.BPSL0032 272560.BPSL1951 159
272560.BPSL0032 272560.BPSL1995 157
272560.BPSL0032 272560.BPSL2009 152
272560.BPSL0032 272560.BPSL2025 176
272560.BPSL0032 272560.BPSL2031 396
272560.BPSL0032 272560.BPSL2070 205
272560.BPSL0032 272560.BPSL2127 174
272560.BPSL0032 272560.BPSL2129 268
272560.BPSL0032 272560.BPSL2139 356
272560.BPSL0032 272560.BPSL2145 242
272560.BPSL0032 272560.BPSL2156 156
272560.BPSL0032 272560.BPSL2157 156
272560.BPSL0032 272560.BPSL2158 465
272560.BPSL0032 272560.BPSL2159 453
272560.BPSL0032 272560.BPSL2193 154
272560.BPSL0032 272560.BPSL2221 170
272560.BPSL0032 272560.BPSL2276 468
272560.BPSL0032 272560.BPSL2320 156
272560.BPSL0032 272560.BPSL2423 201
272560.BPSL0032 272560.BPSL2429 177
272560.BPSL0032 272560.BPSL2448 192
272560.BPSL0032 272560.BPSL2455 239
272560.BPSL0032 272560.BPSL2562 155
272560.BPSL0032 272560.BPSL2563 442
272560.BPSL0032 272560.BPSL2594 168
272560.BPSL0032 272560.BPSL2596 181
272560.BPSL0032 272560.BPSL2697 644
272560.BPSL0032 272560.BPSL2728 166
272560.BPSL0032 272560.BPSL2827 359
272560.BPSL0032 272560.BPSL2887 152
272560.BPSL0032 272560.BPSL2892 171
272560.BPSL0032 272560.BPSL2893 171
272560.BPSL0032 272560.BPSL2962 156
272560.BPSL0032 272560.BPSL2995 211
272560.BPSL0032 272560.BPSL3022 221
272560.BPSL0032 272560.BPSL3034 163
272560.BPSL0032 272560.BPSL3048 234
272560.BPSL0032 272560.BPSL3058 170
272560.BPSL0032 272560.BPSL3059 171
272560.BPSL0032 272560.BPSL3080 180
272560.BPSL0032 272560.BPSL3082 174
272560.BPSL0032 272560.BPSL3175 152
272560.BPSL0032 272560.BPSL3291 919
272560.BPSL0032 272560.BPSL3292 634
272560.BPSL0032 272560.BPSL3293 758
272560.BPSL0032 272560.BPSL3294 939
272560.BPSL0032 272560.BPSL3295 974
272560.BPSL0032 272560.BPSL3299 462
272560.BPSL0032 272560.BPSL3300 478
272560.BPSL0032 272560.BPSL3301 412
272560.BPSL0032 272560.BPSL3302 384
272560.BPSL0032 272560.BPSL3303 256
272560.BPSL0032 272560.BPSL3304 154
272560.BPSL0032 272560.BPSL3305 413
272560.BPSL0032 272560.BPSL3306 526
272560.BPSL0032 272560.BPSL3307 177
272560.BPSL0032 272560.BPSL3308 390
272560.BPSL0032 272560.BPSL3309 717
272560.BPSL0032 272560.BPSL3310 363
272560.BPSL0032 272560.BPSL3311 176
272560.BPSL0032 272560.BPSL3319 526
272560.BPSL0032 272560.BPSL3320 691
272560.BPSL0032 272560.BPSL3322 204
272560.BPSL0032 272560.BPSL3323 151
272560.BPSL0032 272560.BPSL3330 396
272560.BPSL0032 272560.BPSL3388 154
272560.BPSL0032 272560.BPSL3391 212
272560.BPSL0032 272560.BPSL3407 215
272560.BPSL0032 272560.BPSS0087 206
272560.BPSL0032 272560.BPSS0102 288
272560.BPSL0032 272560.BPSS0117 176
272560.BPSL0032 272560.BPSS0168 288
272560.BPSL0032 272560.BPSS0185 160
272560.BPSL0032 272560.BPSS0191 160
272560.BPSL0032 272560.BPSS0204 154
272560.BPSL0032 272560.BPSS0244 281
272560.BPSL0032 272560.BPSS0312 158
272560.BPSL0032 272560.BPSS0348 343
272560.BPSL0032 272560.BPSS0390 244
272560.BPSL0032 272560.BPSS0403 282
272560.BPSL0032 272560.BPSS0473 151
272560.BPSL0032 272560.BPSS0477 644
272560.BPSL0032 272560.BPSS0528 177
272560.BPSL0032 272560.BPSS0530 167
272560.BPSL0032 272560.BPSS0531 288
272560.BPSL0032 272560.BPSS0532 188
272560.BPSL0032 272560.BPSS0588 229
272560.BPSL0032 272560.BPSS0627 167
272560.BPSL0032 272560.BPSS0814 152
272560.BPSL0032 272560.BPSS0815 320
272560.BPSL0032 272560.BPSS0860 772
272560.BPSL0032 272560.BPSS0887 188
272560.BPSL0032 272560.BPSS0890 282
272560.BPSL0032 272560.BPSS0911 286
272560.BPSL0032 272560.BPSS0959 196
272560.BPSL0032 272560.BPSS0960 171
272560.BPSL0032 272560.BPSS1065 169
272560.BPSL0032 272560.BPSS1066 179
272560.BPSL0032 272560.BPSS1133 152
272560.BPSL0032 272560.BPSS1150 261
272560.BPSL0032 272560.BPSS1162 152
272560.BPSL0032 272560.BPSS1264 288
272560.BPSL0032 272560.BPSS1313 173
272560.BPSL0032 272560.BPSS1331 282
272560.BPSL0032 272560.BPSS1358 152
272560.BPSL0032 272560.BPSS1359 152
272560.BPSL0032 272560.BPSS1390 190
272560.BPSL0032 272560.BPSS1392 382
272560.BPSL0032 272560.BPSS1394 602
272560.BPSL0032 272560.BPSS1395 542
272560.BPSL0032 272560.BPSS1400 837
272560.BPSL0032 272560.BPSS1403 566
272560.BPSL0032 272560.BPSS1404 591
272560.BPSL0032 272560.BPSS1407 226
272560.BPSL0032 272560.BPSS1465 154
272560.BPSL0032 272560.BPSS1495 290
272560.BPSL0032 272560.BPSS1534 722
272560.BPSL0032 272560.BPSS1535 380
272560.BPSL0032 272560.BPSS1537 526
272560.BPSL0032 272560.BPSS1541 518
272560.BPSL0032 272560.BPSS1543 174
272560.BPSL0032 272560.BPSS1556 207
272560.BPSL0032 272560.BPSS1581 172
272560.BPSL0032 272560.BPSS1592 184
272560.BPSL0032 272560.BPSS1602 160
272560.BPSL0032 272560.BPSS1605 396
272560.BPSL0032 272560.BPSS1616 373
272560.BPSL0032 272560.BPSS1617 609
272560.BPSL0032 272560.BPSS1618 445
272560.BPSL0032 272560.BPSS1621 776
272560.BPSL0032 272560.BPSS1625 184
272560.BPSL0032 272560.BPSS1627 592
272560.BPSL0032 272560.BPSS1629 315
272560.BPSL0032 272560.BPSS1635 165
272560.BPSL0032 272560.BPSS1731 306
272560.BPSL0032 272560.BPSS1831 260
272560.BPSL0032 272560.BPSS1848 185
272560.BPSL0032 272560.BPSS1870 316
272560.BPSL0032 272560.BPSS1871 455
272560.BPSL0032 272560.BPSS1872 227
272560.BPSL0032 272560.BPSS1873 256
272560.BPSL0032 272560.BPSS1874 227
272560.BPSL0032 272560.BPSS1898 156
272560.BPSL0032 272560.BPSS1940 300
272560.BPSL0032 272560.BPSS1994 229
272560.BPSL0032 272560.BPSS2055 312
272560.BPSL0032 272560.BPSS2105 288
272560.BPSL0032 272560.BPSS2130 162
272560.BPSL0032 272560.BPSS2246 176
272560.BPSL0032 272560.BPSS2249 201
272560.BPSL0032 272560.BPSS2305 160
272560.BPSL0032 272560.BPSS2307 191
272560.BPSL0032 272560.BPSS2334 157
272560.BPSL0032 272560.BPSS2344 152
272560.BPSL0033 272560.BPSL0004 203
272560.BPSL0033 272560.BPSL0034 873
272560.BPSL0033 272560.BPSL0035 937
272560.BPSL0033 272560.BPSL0036 404
272560.BPSL0033 272560.BPSL0037 378
272560.BPSL0033 272560.BPSL0038 422
272560.BPSL0033 272560.BPSL0039 261
272560.BPSL0033 272560.BPSL0040 237
272560.BPSL0033 272560.BPSL0041 177
272560.BPSL0033 272560.BPSL0102 191
272560.BPSL0033 272560.BPSL0269 157
272560.BPSL0033 272560.BPSL0302 154
272560.BPSL0033 272560.BPSL0352 210
272560.BPSL0033 272560.BPSL0384 168
272560.BPSL0033 272560.BPSL0411 199
272560.BPSL0033 272560.BPSL0431 223
272560.BPSL0033 272560.BPSL0472 223
272560.BPSL0033 272560.BPSL0508 151
272560.BPSL0033 272560.BPSL0785 285
272560.BPSL0033 272560.BPSL0895 196
272560.BPSL0033 272560.BPSL0897 177
272560.BPSL0033 272560.BPSL0955 184
272560.BPSL0033 272560.BPSL0979 173
272560.BPSL0033 272560.BPSL0980 173
272560.BPSL0033 272560.BPSL0981 173
272560.BPSL0033 272560.BPSL0995 151
272560.BPSL0033 272560.BPSL0998 172
272560.BPSL0033 272560.BPSL1036 184
272560.BPSL0033 272560.BPSL1048 314
272560.BPSL0033 272560.BPSL1086 192
272560.BPSL0033 272560.BPSL1098 176
272560.BPSL0033 272560.BPSL1113 171
272560.BPSL0033 272560.BPSL1175 150
272560.BPSL0033 272560.BPSL1487 227
272560.BPSL0033 272560.BPSL1494 182
272560.BPSL0033 272560.BPSL1547 218
272560.BPSL0033 272560.BPSL1565 221
272560.BPSL0033 272560.BPSL1574 156
272560.BPSL0033 272560.BPSL1779 186
272560.BPSL0033 272560.BPSL1835 184
272560.BPSL0033 272560.BPSL1939 203
272560.BPSL0033 272560.BPSL1940 325
272560.BPSL0033 272560.BPSL1941 221
272560.BPSL0033 272560.BPSL1942 198
272560.BPSL0033 272560.BPSL1943 176
272560.BPSL0033 272560.BPSL1945 166
272560.BPSL0033 272560.BPSL1967 329
272560.BPSL0033 272560.BPSL2009 276
272560.BPSL0033 272560.BPSL2026 155
272560.BPSL0033 272560.BPSL2028 160
272560.BPSL0033 272560.BPSL2084 165
272560.BPSL0033 272560.BPSL2094 184
272560.BPSL0033 272560.BPSL2111 165
272560.BPSL0033 272560.BPSL2164 152
272560.BPSL0033 272560.BPSL2207 253
272560.BPSL0033 272560.BPSL2347 242
272560.BPSL0033 272560.BPSL2390 179
272560.BPSL0033 272560.BPSL2435 164
272560.BPSL0033 272560.BPSL2443 177
272560.BPSL0033 272560.BPSL2449 176
272560.BPSL0033 272560.BPSL2514 203
272560.BPSL0033 272560.BPSL2532 184
272560.BPSL0033 272560.BPSL2699 166
272560.BPSL0033 272560.BPSL2713 302
272560.BPSL0033 272560.BPSL2742 184
272560.BPSL0033 272560.BPSL2783 150
272560.BPSL0033 272560.BPSL2826 175
272560.BPSL0033 272560.BPSL2829 165
272560.BPSL0033 272560.BPSL2837 154
272560.BPSL0033 272560.BPSL2879 160
272560.BPSL0033 272560.BPSL2892 174
272560.BPSL0033 272560.BPSL2955 171
272560.BPSL0033 272560.BPSL2985 164
272560.BPSL0033 272560.BPSL3094 164
272560.BPSL0033 272560.BPSL3229 219
272560.BPSL0033 272560.BPSL3378 154
272560.BPSL0033 272560.BPSL3379 402
272560.BPSL0033 272560.BPSS0029 155
272560.BPSL0033 272560.BPSS0034 163
272560.BPSL0033 272560.BPSS0042 209
272560.BPSL0033 272560.BPSS0055 160
272560.BPSL0033 272560.BPSS0157 187
272560.BPSL0033 272560.BPSS0161 154
272560.BPSL0033 272560.BPSS0224 154
272560.BPSL0033 272560.BPSS0350 188
272560.BPSL0033 272560.BPSS0351 258
272560.BPSL0033 272560.BPSS0514 423
272560.BPSL0033 272560.BPSS0591 154
272560.BPSL0033 272560.BPSS0594 164
272560.BPSL0033 272560.BPSS0681 181
272560.BPSL0033 272560.BPSS0699 159
272560.BPSL0033 272560.BPSS0724 162
272560.BPSL0033 272560.BPSS0801 231
272560.BPSL0033 272560.BPSS0872 198
272560.BPSL0033 272560.BPSS0903 171
272560.BPSL0033 272560.BPSS1034 168
272560.BPSL0033 272560.BPSS1168 160
272560.BPSL0033 272560.BPSS1169 157
272560.BPSL0033 272560.BPSS1177 296
272560.BPSL0033 272560.BPSS1365 205
272560.BPSL0033 272560.BPSS1391 174
272560.BPSL0033 272560.BPSS1452 422
272560.BPSL0033 272560.BPSS1487 385
272560.BPSL0033 272560.BPSS1494 184
272560.BPSL0033 272560.BPSS1567 159
272560.BPSL0033 272560.BPSS1640 199
272560.BPSL0033 272560.BPSS1677 183
272560.BPSL0033 272560.BPSS1723 164
272560.BPSL0033 272560.BPSS1887 184
272560.BPSL0033 272560.BPSS1889 199
272560.BPSL0033 272560.BPSS1962 152
272560.BPSL0033 272560.BPSS1982 161
272560.BPSL0033 272560.BPSS2154 314
272560.BPSL0033 272560.BPSS2180 171
272560.BPSL0033 272560.BPSS2219 170
272560.BPSL0033 272560.BPSS2230 223
272560.BPSL0033 272560.BPSS2239 174
272560.BPSL0033 272560.BPSS2253 161
272560.BPSL0033 272560.BPSS2317 255
272560.BPSL0033 272560.BPSS2319 168
272560.BPSL0033 272560.BPSS2341 215
272560.BPSL0034 272560.BPSL0032 154
272560.BPSL0034 272560.BPSL0033 873
272560.BPSL0034 272560.BPSL0035 884
272560.BPSL0034 272560.BPSL0036 516
272560.BPSL0034 272560.BPSL0037 426
272560.BPSL0034 272560.BPSL0038 385
272560.BPSL0034 272560.BPSL0039 376
272560.BPSL0034 272560.BPSL0040 278
272560.BPSL0034 272560.BPSL0041 193
272560.BPSL0034 272560.BPSL0101 191
272560.BPSL0034 272560.BPSL0187 213
272560.BPSL0034 272560.BPSL0216 151
272560.BPSL0034 272560.BPSL0219 200
272560.BPSL0034 272560.BPSL0318 170
272560.BPSL0034 272560.BPSL0345 241
272560.BPSL0034 272560.BPSL0364 168
272560.BPSL0034 272560.BPSL0365 186
272560.BPSL0034 272560.BPSL0411 183
272560.BPSL0034 272560.BPSL0437 239
272560.BPSL0034 272560.BPSL0481 182
272560.BPSL0034 272560.BPSL0483 164
272560.BPSL0034 272560.BPSL0506 283
272560.BPSL0034 272560.BPSL0513 318
272560.BPSL0034 272560.BPSL0532 179
272560.BPSL0034 272560.BPSL0639 160
272560.BPSL0034 272560.BPSL0661 151
272560.BPSL0034 272560.BPSL0689 187
272560.BPSL0034 272560.BPSL0703 163
272560.BPSL0034 272560.BPSL0716 173
272560.BPSL0034 272560.BPSL0732 176
272560.BPSL0034 272560.BPSL0876 201
272560.BPSL0034 272560.BPSL0886 150
272560.BPSL0034 272560.BPSL0993 157
272560.BPSL0034 272560.BPSL0998 151
272560.BPSL0034 272560.BPSL1009 237
272560.BPSL0034 272560.BPSL1038 178
272560.BPSL0034 272560.BPSL1161 150
272560.BPSL0034 272560.BPSL1240 282
272560.BPSL0034 272560.BPSL1314 281
272560.BPSL0034 272560.BPSL1333 177
272560.BPSL0034 272560.BPSL1520 182
272560.BPSL0034 272560.BPSL1547 199
272560.BPSL0034 272560.BPSL1613 262
272560.BPSL0034 272560.BPSL1615 185
272560.BPSL0034 272560.BPSL1763 170
272560.BPSL0034 272560.BPSL1797 155
272560.BPSL0034 272560.BPSL1813 158
272560.BPSL0034 272560.BPSL1816 220
272560.BPSL0034 272560.BPSL1853 229
272560.BPSL0034 272560.BPSL1860 243
272560.BPSL0034 272560.BPSL1877 166
272560.BPSL0034 272560.BPSL1887 221
272560.BPSL0034 272560.BPSL1889 172
272560.BPSL0034 272560.BPSL1891 221
272560.BPSL0034 272560.BPSL1892 353
272560.BPSL0034 272560.BPSL1895 221
272560.BPSL0034 272560.BPSL1916 159
272560.BPSL0034 272560.BPSL1936 165
272560.BPSL0034 272560.BPSL1973 237
272560.BPSL0034 272560.BPSL2009 266
272560.BPSL0034 272560.BPSL2057 206
272560.BPSL0034 272560.BPSL2093 196
272560.BPSL0034 272560.BPSL2105 176
272560.BPSL0034 272560.BPSL2214 158
272560.BPSL0034 272560.BPSL2306 153
272560.BPSL0034 272560.BPSL2386 318
272560.BPSL0034 272560.BPSL2388 268
272560.BPSL0034 272560.BPSL2409 185
272560.BPSL0034 272560.BPSL2523 192
272560.BPSL0034 272560.BPSL2526 164
272560.BPSL0034 272560.BPSL2552 157
272560.BPSL0034 272560.BPSL2554 180
272560.BPSL0034 272560.BPSL2676 201
272560.BPSL0034 272560.BPSL2680 192
272560.BPSL0034 272560.BPSL2692 161
272560.BPSL0034 272560.BPSL2719 477
272560.BPSL0034 272560.BPSL2815 209
272560.BPSL0034 272560.BPSL2881 213
272560.BPSL0034 272560.BPSL2883 366
272560.BPSL0034 272560.BPSL2931 171
272560.BPSL0034 272560.BPSL2993a 205
272560.BPSL0034 272560.BPSL3095 166
272560.BPSL0034 272560.BPSL3098 167
272560.BPSL0034 272560.BPSL3340 271
272560.BPSL0034 272560.BPSL3422 175
272560.BPSL0034 272560.BPSL3423 171
272560.BPSL0034 272560.BPSL3430 293
272560.BPSL0034 272560.BPSS0002 181
272560.BPSL0034 272560.BPSS0141 162
272560.BPSL0034 272560.BPSS0260 262
272560.BPSL0034 272560.BPSS0268 150
272560.BPSL0034 272560.BPSS0310 168
272560.BPSL0034 272560.BPSS0403 380
272560.BPSL0034 272560.BPSS0622 201
272560.BPSL0034 272560.BPSS0627 170
272560.BPSL0034 272560.BPSS0718 154
272560.BPSL0034 272560.BPSS0735 231
272560.BPSL0034 272560.BPSS0736 517
272560.BPSL0034 272560.BPSS0737 165
272560.BPSL0034 272560.BPSS0754 210
272560.BPSL0034 272560.BPSS0758 160
272560.BPSL0034 272560.BPSS0919 252
272560.BPSL0034 272560.BPSS0934 189
272560.BPSL0034 272560.BPSS0938 152
272560.BPSL0034 272560.BPSS0942 170
272560.BPSL0034 272560.BPSS0971 303
272560.BPSL0034 272560.BPSS0984 198
272560.BPSL0034 272560.BPSS0988 160
272560.BPSL0034 272560.BPSS0997 176
272560.BPSL0034 272560.BPSS1020 175
272560.BPSL0034 272560.BPSS1042 156
272560.BPSL0034 272560.BPSS1050 257
272560.BPSL0034 272560.BPSS1102 362
272560.BPSL0034 272560.BPSS1109 212
272560.BPSL0034 272560.BPSS1123 155
272560.BPSL0034 272560.BPSS1162 177
272560.BPSL0034 272560.BPSS1165 155
272560.BPSL0034 272560.BPSS1166 187
272560.BPSL0034 272560.BPSS1316 187
272560.BPSL0034 272560.BPSS1331 380
272560.BPSL0034 272560.BPSS1346 218
272560.BPSL0034 272560.BPSS1429 318
272560.BPSL0034 272560.BPSS1442 183
272560.BPSL0034 272560.BPSS1443 191
272560.BPSL0034 272560.BPSS1444 182
272560.BPSL0034 272560.BPSS1457 254
272560.BPSL0034 272560.BPSS1482 169
272560.BPSL0034 272560.BPSS1650 180
272560.BPSL0034 272560.BPSS1671 225
272560.BPSL0034 272560.BPSS1672 261
272560.BPSL0034 272560.BPSS1763 156
272560.BPSL0034 272560.BPSS1798 189
272560.BPSL0034 272560.BPSS1817 215
272560.BPSL0034 272560.BPSS1851 165
272560.BPSL0034 272560.BPSS1867 168
272560.BPSL0034 272560.BPSS1871 167
272560.BPSL0034 272560.BPSS1875 356
272560.BPSL0034 272560.BPSS1876 247
272560.BPSL0034 272560.BPSS1901 167
272560.BPSL0034 272560.BPSS1945 172
272560.BPSL0034 272560.BPSS1997 198
272560.BPSL0034 272560.BPSS2015 195
272560.BPSL0034 272560.BPSS2066 221
272560.BPSL0034 272560.BPSS2070 196
272560.BPSL0034 272560.BPSS2145 177
272560.BPSL0034 272560.BPSS2175 152
272560.BPSL0034 272560.BPSS2181 320
272560.BPSL0034 272560.BPSS2230 201
272560.BPSL0034 272560.BPSS2239 223
272560.BPSL0034 272560.BPSS2242 235
272560.BPSL0034 272560.BPSS2243 163
272560.BPSL0034 272560.BPSS2246 213
272560.BPSL0034 272560.BPSS2260 167
272560.BPSL0034 272560.BPSS2265 175
272560.BPSL0034 272560.BPSS2339 179
272560.BPSL0035 272560.BPSL0033 937
272560.BPSL0035 272560.BPSL0034 884
272560.BPSL0035 272560.BPSL0036 615
272560.BPSL0035 272560.BPSL0037 426
272560.BPSL0035 272560.BPSL0038 385
272560.BPSL0035 272560.BPSL0039 376
272560.BPSL0035 272560.BPSL0040 278
272560.BPSL0035 272560.BPSL0041 193
272560.BPSL0035 272560.BPSL0099 220
272560.BPSL0035 272560.BPSL0184 156
272560.BPSL0035 272560.BPSL0216 252
272560.BPSL0035 272560.BPSL0289 164
272560.BPSL0035 272560.BPSL0373 163
272560.BPSL0035 272560.BPSL0384 644
272560.BPSL0035 272560.BPSL0387 151
272560.BPSL0035 272560.BPSL0412 180
272560.BPSL0035 272560.BPSL0429 195
272560.BPSL0035 272560.BPSL0453 150
272560.BPSL0035 272560.BPSL0471 432
272560.BPSL0035 272560.BPSL0472 706
272560.BPSL0035 272560.BPSL0524 156
272560.BPSL0035 272560.BPSL0526 177
272560.BPSL0035 272560.BPSL0565 205
272560.BPSL0035 272560.BPSL0639 157
272560.BPSL0035 272560.BPSL0701 335
272560.BPSL0035 272560.BPSL0767 152
272560.BPSL0035 272560.BPSL0777 158
272560.BPSL0035 272560.BPSL0814 172
272560.BPSL0035 272560.BPSL0815 152
272560.BPSL0035 272560.BPSL0910 180
272560.BPSL0035 272560.BPSL1019 230
272560.BPSL0035 272560.BPSL1067 193
272560.BPSL0035 272560.BPSL1084 156
272560.BPSL0035 272560.BPSL1133 161
272560.BPSL0035 272560.BPSL1183 410
272560.BPSL0035 272560.BPSL1190 197
272560.BPSL0035 272560.BPSL1192 322
272560.BPSL0035 272560.BPSL1234 155
272560.BPSL0035 272560.BPSL1244 152
272560.BPSL0035 272560.BPSL1274 273
272560.BPSL0035 272560.BPSL1276 159
272560.BPSL0035 272560.BPSL1316 170
272560.BPSL0035 272560.BPSL1320 431
272560.BPSL0035 272560.BPSL1395 167
272560.BPSL0035 272560.BPSL1397 181
272560.BPSL0035 272560.BPSL1447 221
272560.BPSL0035 272560.BPSL1634 173
272560.BPSL0035 272560.BPSL1728 204
272560.BPSL0035 272560.BPSL1825 201
272560.BPSL0035 272560.BPSL1864 158
272560.BPSL0035 272560.BPSL1889 269
272560.BPSL0035 272560.BPSL1965 162
272560.BPSL0035 272560.BPSL1967 404
272560.BPSL0035 272560.BPSL2026 495
272560.BPSL0035 272560.BPSL2027 173
272560.BPSL0035 272560.BPSL2029 412
272560.BPSL0035 272560.BPSL2030 421
272560.BPSL0035 272560.BPSL2031 231
272560.BPSL0035 272560.BPSL2079 182
272560.BPSL0035 272560.BPSL2082 160
272560.BPSL0035 272560.BPSL2097 165
272560.BPSL0035 272560.BPSL2119 204
272560.BPSL0035 272560.BPSL2133 192
272560.BPSL0035 272560.BPSL2218 154
272560.BPSL0035 272560.BPSL2322 151
272560.BPSL0035 272560.BPSL2335 200
272560.BPSL0035 272560.BPSL2484 154
272560.BPSL0035 272560.BPSL2531 152
272560.BPSL0035 272560.BPSL2611 246
272560.BPSL0035 272560.BPSL2704 157
272560.BPSL0035 272560.BPSL2747 193
272560.BPSL0035 272560.BPSL2890 197
272560.BPSL0035 272560.BPSL2964 152
272560.BPSL0035 272560.BPSL3017 314
272560.BPSL0035 272560.BPSL3058 150
272560.BPSL0035 272560.BPSL3064 151
272560.BPSL0035 272560.BPSL3161 172
272560.BPSL0035 272560.BPSL3249 201
272560.BPSL0035 272560.BPSL3339 190
272560.BPSL0035 272560.BPSL3366 263
272560.BPSL0035 272560.BPSL3414 235
272560.BPSL0035 272560.BPSS0022 151
272560.BPSL0035 272560.BPSS0044 175
272560.BPSL0035 272560.BPSS0099 186
272560.BPSL0035 272560.BPSS0171 213
272560.BPSL0035 272560.BPSS0184 182
272560.BPSL0035 272560.BPSS0185 156
272560.BPSL0035 272560.BPSS0223 154
272560.BPSL0035 272560.BPSS0229 194
272560.BPSL0035 272560.BPSS0252 195
272560.BPSL0035 272560.BPSS0288 178
272560.BPSL0035 272560.BPSS0331 163
272560.BPSL0035 272560.BPSS0468 196
272560.BPSL0035 272560.BPSS0567 274
272560.BPSL0035 272560.BPSS0593 242
272560.BPSL0035 272560.BPSS0606 210
272560.BPSL0035 272560.BPSS0681 153
272560.BPSL0035 272560.BPSS0701 173
272560.BPSL0035 272560.BPSS0737 161
272560.BPSL0035 272560.BPSS0747 177
272560.BPSL0035 272560.BPSS0764 257
272560.BPSL0035 272560.BPSS0783 197
272560.BPSL0035 272560.BPSS0869 153
272560.BPSL0035 272560.BPSS0872 204
272560.BPSL0035 272560.BPSS0873 258
272560.BPSL0035 272560.BPSS0893 186
272560.BPSL0035 272560.BPSS0895 180
272560.BPSL0035 272560.BPSS0920 265
272560.BPSL0035 272560.BPSS0969 270
272560.BPSL0035 272560.BPSS1010 302
272560.BPSL0035 272560.BPSS1037 191
272560.BPSL0035 272560.BPSS1039 155
272560.BPSL0035 272560.BPSS1101 154
272560.BPSL0035 272560.BPSS1122 160
272560.BPSL0035 272560.BPSS1124 180
272560.BPSL0035 272560.BPSS1129 173
272560.BPSL0035 272560.BPSS1137 164
272560.BPSL0035 272560.BPSS1229 185
272560.BPSL0035 272560.BPSS1233 151
272560.BPSL0035 272560.BPSS1278a 165
272560.BPSL0035 272560.BPSS1287 169
272560.BPSL0035 272560.BPSS1356 236
272560.BPSL0035 272560.BPSS1386 177
272560.BPSL0035 272560.BPSS1461 152
272560.BPSL0035 272560.BPSS1504 242
272560.BPSL0035 272560.BPSS1535 174
272560.BPSL0035 272560.BPSS1552 159
272560.BPSL0035 272560.BPSS1650 151
272560.BPSL0035 272560.BPSS1671 176
272560.BPSL0035 272560.BPSS1676 243
272560.BPSL0035 272560.BPSS1736 153
272560.BPSL0035 272560.BPSS1848 191
272560.BPSL0035 272560.BPSS1850 167
272560.BPSL0035 272560.BPSS2064 153
272560.BPSL0035 272560.BPSS2066 152
272560.BPSL0035 272560.BPSS2115 260
272560.BPSL0035 272560.BPSS2118 308
272560.BPSL0035 272560.BPSS2152 167
272560.BPSL0035 272560.BPSS2209 151
272560.BPSL0035 272560.BPSS2219 231
272560.BPSL0035 272560.BPSS2227 204
272560.BPSL0035 272560.BPSS2299 169
272560.BPSL0035 272560.BPSS2301 180
272560.BPSL0035 272560.BPSS2310 164
272560.BPSL0035 272560.BPSS2317 273
272560.BPSL0035 272560.BPSS2328 162
272560.BPSL0036 272560.BPSL0023 252
272560.BPSL0036 272560.BPSL0024 271
272560.BPSL0036 272560.BPSL0025 272
272560.BPSL0036 272560.BPSL0026 421
272560.BPSL0036 272560.BPSL0027 422
272560.BPSL0036 272560.BPSL0028 422
272560.BPSL0036 272560.BPSL0029 422
272560.BPSL0036 272560.BPSL0030 422
272560.BPSL0036 272560.BPSL0031 422
272560.BPSL0036 272560.BPSL0032 424
272560.BPSL0036 272560.BPSL0033 404
272560.BPSL0036 272560.BPSL0034 516
272560.BPSL0036 272560.BPSL0035 615
272560.BPSL0036 272560.BPSL0037 991
272560.BPSL0036 272560.BPSL0038 986
272560.BPSL0036 272560.BPSL0039 557
272560.BPSL0036 272560.BPSL0040 428
272560.BPSL0036 272560.BPSL0041 244
272560.BPSL0036 272560.BPSL0042 272
272560.BPSL0036 272560.BPSL0043 272
272560.BPSL0036 272560.BPSL0063 160
272560.BPSL0036 272560.BPSL0115 310
272560.BPSL0036 272560.BPSL0118 248
272560.BPSL0036 272560.BPSL0340 153
272560.BPSL0036 272560.BPSL0342 216
272560.BPSL0036 272560.BPSL0347 157
272560.BPSL0036 272560.BPSL0426 159
272560.BPSL0036 272560.BPSL0431 300
272560.BPSL0036 272560.BPSL0441 160
272560.BPSL0036 272560.BPSL0512 168
272560.BPSL0036 272560.BPSL0535 150
272560.BPSL0036 272560.BPSL0612 152
272560.BPSL0036 272560.BPSL0613 370
272560.BPSL0036 272560.BPSL0614 276
272560.BPSL0036 272560.BPSL0615 182
272560.BPSL0036 272560.BPSL0632 176
272560.BPSL0036 272560.BPSL0647 159
272560.BPSL0036 272560.BPSL0662 251
272560.BPSL0036 272560.BPSL0712 859
272560.BPSL0036 272560.BPSL0713 800
272560.BPSL0036 272560.BPSL0892 214
272560.BPSL0036 272560.BPSL0924 197
272560.BPSL0036 272560.BPSL0960 164
272560.BPSL0036 272560.BPSL0998 183
272560.BPSL0036 272560.BPSL1010 157
272560.BPSL0036 272560.BPSL1019 182
272560.BPSL0036 272560.BPSL1039 800
272560.BPSL0036 272560.BPSL1040 859
272560.BPSL0036 272560.BPSL1183 289
272560.BPSL0036 272560.BPSL1252 370
272560.BPSL0036 272560.BPSL1303 150
272560.BPSL0036 272560.BPSL1380 161
272560.BPSL0036 272560.BPSL1424 169
272560.BPSL0036 272560.BPSL1462 154
272560.BPSL0036 272560.BPSL1542 195
272560.BPSL0036 272560.BPSL1543 228
272560.BPSL0036 272560.BPSL1552 162
272560.BPSL0036 272560.BPSL1579 195
272560.BPSL0036 272560.BPSL1591 162
272560.BPSL0036 272560.BPSL1592 150
272560.BPSL0036 272560.BPSL1671 163
272560.BPSL0036 272560.BPSL1771 200
272560.BPSL0036 272560.BPSL1776 166
272560.BPSL0036 272560.BPSL1782 188
272560.BPSL0036 272560.BPSL1822 851
272560.BPSL0036 272560.BPSL1823 859
272560.BPSL0036 272560.BPSL1856 876
272560.BPSL0036 272560.BPSL1857 895
272560.BPSL0036 272560.BPSL1934 167
272560.BPSL0036 272560.BPSL1940 184
272560.BPSL0036 272560.BPSL1993 182
272560.BPSL0036 272560.BPSL2101 200
272560.BPSL0036 272560.BPSL2181 158
272560.BPSL0036 272560.BPSL2308 232
272560.BPSL0036 272560.BPSL2341 227
272560.BPSL0036 272560.BPSL2345 181
272560.BPSL0036 272560.BPSL2405 178
272560.BPSL0036 272560.BPSL2419 162
272560.BPSL0036 272560.BPSL2494 185
272560.BPSL0036 272560.BPSL2592 176
272560.BPSL0036 272560.BPSL2598 449
272560.BPSL0036 272560.BPSL2644 165
272560.BPSL0036 272560.BPSL2696 158
272560.BPSL0036 272560.BPSL2839 158
272560.BPSL0036 272560.BPSL2845 171
272560.BPSL0036 272560.BPSL2958 175
272560.BPSL0036 272560.BPSL3041 210
272560.BPSL0036 272560.BPSL3151 153
272560.BPSL0036 272560.BPSL3152 194
272560.BPSL0036 272560.BPSL3298 339
272560.BPSL0036 272560.BPSL3366 282
272560.BPSL0036 272560.BPSL3413 172
272560.BPSL0036 272560.BPSS0018 172
272560.BPSL0036 272560.BPSS0028 293
272560.BPSL0036 272560.BPSS0252 238
272560.BPSL0036 272560.BPSS0265 152
272560.BPSL0036 272560.BPSS0394 151
272560.BPSL0036 272560.BPSS0616 187
272560.BPSL0036 272560.BPSS0651 248
272560.BPSL0036 272560.BPSS0777 284
272560.BPSL0036 272560.BPSS0786 547
272560.BPSL0036 272560.BPSS0788 167
272560.BPSL0036 272560.BPSS0928 315
272560.BPSL0036 272560.BPSS0957 196
272560.BPSL0036 272560.BPSS1013 221
272560.BPSL0036 272560.BPSS1104 158
272560.BPSL0036 272560.BPSS1191 164
272560.BPSL0036 272560.BPSS1216 153
272560.BPSL0036 272560.BPSS1221 202
272560.BPSL0036 272560.BPSS1243 168
272560.BPSL0036 272560.BPSS1246 231
272560.BPSL0036 272560.BPSS1271 242
272560.BPSL0036 272560.BPSS1272 296
272560.BPSL0036 272560.BPSS1273 191
272560.BPSL0036 272560.BPSS1302 333
272560.BPSL0036 272560.BPSS1427 190
272560.BPSL0036 272560.BPSS1572 886
272560.BPSL0036 272560.BPSS1573 849
272560.BPSL0036 272560.BPSS1574 162
272560.BPSL0036 272560.BPSS1619 330
272560.BPSL0036 272560.BPSS1626 180
272560.BPSL0036 272560.BPSS1703 155
272560.BPSL0036 272560.BPSS1729 237
272560.BPSL0036 272560.BPSS1736 204
272560.BPSL0036 272560.BPSS1796 153
272560.BPSL0036 272560.BPSS1901 244
272560.BPSL0036 272560.BPSS1945 186
272560.BPSL0036 272560.BPSS1967 170
272560.BPSL0036 272560.BPSS2064 179
272560.BPSL0036 272560.BPSS2086 687
272560.BPSL0036 272560.BPSS2095 234
272560.BPSL0036 272560.BPSS2131b 152
272560.BPSL0036 272560.BPSS2202 205
272560.BPSL0036 272560.BPSS2227 284
272560.BPSL0036 272560.BPSS2266 155
272560.BPSL0036 272560.BPSS2309 156
272560.BPSL0036 272560.BPSS2346 190
272560.BPSL0037 272560.BPSL0023 252
272560.BPSL0037 272560.BPSL0024 252
272560.BPSL0037 272560.BPSL0025 252
272560.BPSL0037 272560.BPSL0026 273
272560.BPSL0037 272560.BPSL0027 275
272560.BPSL0037 272560.BPSL0028 275
272560.BPSL0037 272560.BPSL0029 275
272560.BPSL0037 272560.BPSL0030 362
272560.BPSL0037 272560.BPSL0031 364
272560.BPSL0037 272560.BPSL0032 421
272560.BPSL0037 272560.BPSL0033 378
272560.BPSL0037 272560.BPSL0034 426
272560.BPSL0037 272560.BPSL0035 426
272560.BPSL0037 272560.BPSL0036 991
272560.BPSL0037 272560.BPSL0038 992
272560.BPSL0037 272560.BPSL0039 691
272560.BPSL0037 272560.BPSL0040 603
272560.BPSL0037 272560.BPSL0041 300
272560.BPSL0037 272560.BPSL0042 367
272560.BPSL0037 272560.BPSL0043 367
272560.BPSL0037 272560.BPSL0222 154
272560.BPSL0037 272560.BPSL0258 170
272560.BPSL0037 272560.BPSL0259 170
272560.BPSL0037 272560.BPSL0340 196
272560.BPSL0037 272560.BPSL0409 223
272560.BPSL0037 272560.BPSL0441 160
272560.BPSL0037 272560.BPSL0602 161
272560.BPSL0037 272560.BPSL0610 151
272560.BPSL0037 272560.BPSL0612 244
272560.BPSL0037 272560.BPSL0613 469
272560.BPSL0037 272560.BPSL0614 236
272560.BPSL0037 272560.BPSL0615 173
272560.BPSL0037 272560.BPSL0620 173
272560.BPSL0037 272560.BPSL0637 160
272560.BPSL0037 272560.BPSL0712 260
272560.BPSL0037 272560.BPSL0713 872
272560.BPSL0037 272560.BPSL0909 153
272560.BPSL0037 272560.BPSL0933 204
272560.BPSL0037 272560.BPSL0960 195
272560.BPSL0037 272560.BPSL0961 169
272560.BPSL0037 272560.BPSL1039 867
272560.BPSL0037 272560.BPSL1040 264
272560.BPSL0037 272560.BPSL1181 175
272560.BPSL0037 272560.BPSL1195 178
272560.BPSL0037 272560.BPSL1244 170
272560.BPSL0037 272560.BPSL1252 859
272560.BPSL0037 272560.BPSL1262 161
272560.BPSL0037 272560.BPSL1263 161
272560.BPSL0037 272560.BPSL1276 161
272560.BPSL0037 272560.BPSL1355 194
272560.BPSL0037 272560.BPSL1412 163
272560.BPSL0037 272560.BPSL1446 178
272560.BPSL0037 272560.BPSL1500 198
272560.BPSL0037 272560.BPSL1546 181
272560.BPSL0037 272560.BPSL1635 161
272560.BPSL0037 272560.BPSL1681 164
272560.BPSL0037 272560.BPSL1705 153
272560.BPSL0037 272560.BPSL1739 191
272560.BPSL0037 272560.BPSL1822 934
272560.BPSL0037 272560.BPSL1823 186
272560.BPSL0037 272560.BPSL1824 859
272560.BPSL0037 272560.BPSL1856 192
272560.BPSL0037 272560.BPSL1857 946
272560.BPSL0037 272560.BPSL1941 202
272560.BPSL0037 272560.BPSL2008 181
272560.BPSL0037 272560.BPSL2009 151
272560.BPSL0037 272560.BPSL2181 169
272560.BPSL0037 272560.BPSL2228 178
272560.BPSL0037 272560.BPSL2276 180
272560.BPSL0037 272560.BPSL2291 162
272560.BPSL0037 272560.BPSL2341 153
272560.BPSL0037 272560.BPSL2518 154
272560.BPSL0037 272560.BPSL2533 252
272560.BPSL0037 272560.BPSL2592 163
272560.BPSL0037 272560.BPSL2598 359
272560.BPSL0037 272560.BPSL2622 225
272560.BPSL0037 272560.BPSL2696 169
272560.BPSL0037 272560.BPSL2731 160
272560.BPSL0037 272560.BPSL2827 152
272560.BPSL0037 272560.BPSL2852 181
272560.BPSL0037 272560.BPSL2950 181
272560.BPSL0037 272560.BPSL3071 189
272560.BPSL0037 272560.BPSL3129 167
272560.BPSL0037 272560.BPSL3206 193
272560.BPSL0037 272560.BPSL3380 177
272560.BPSL0037 272560.BPSS0057 164
272560.BPSL0037 272560.BPSS0155 203
272560.BPSL0037 272560.BPSS0166 186
272560.BPSL0037 272560.BPSS0194 170
272560.BPSL0037 272560.BPSS0195 170
272560.BPSL0037 272560.BPSS0315 154
272560.BPSL0037 272560.BPSS0503 165
272560.BPSL0037 272560.BPSS0515 159
272560.BPSL0037 272560.BPSS0616 151
272560.BPSL0037 272560.BPSS0777 170
272560.BPSL0037 272560.BPSS0786 428
272560.BPSL0037 272560.BPSS0788 180
272560.BPSL0037 272560.BPSS0805 161
272560.BPSL0037 272560.BPSS0862 160
272560.BPSL0037 272560.BPSS0903 178
272560.BPSL0037 272560.BPSS0907 189
272560.BPSL0037 272560.BPSS0928 859
272560.BPSL0037 272560.BPSS1104 169
272560.BPSL0037 272560.BPSS1135 192
272560.BPSL0037 272560.BPSS1162 190
272560.BPSL0037 272560.BPSS1191 151
272560.BPSL0037 272560.BPSS1245 169
272560.BPSL0037 272560.BPSS1247 895
272560.BPSL0037 272560.BPSS1272 237
272560.BPSL0037 272560.BPSS1273 201
272560.BPSL0037 272560.BPSS1302 192
272560.BPSL0037 272560.BPSS1317 186
272560.BPSL0037 272560.BPSS1374 171
272560.BPSL0037 272560.BPSS1426 191
272560.BPSL0037 272560.BPSS1427 244
272560.BPSL0037 272560.BPSS1446 182
272560.BPSL0037 272560.BPSS1572 957
272560.BPSL0037 272560.BPSS1573 160
272560.BPSL0037 272560.BPSS1574 817
272560.BPSL0037 272560.BPSS1595 152
272560.BPSL0037 272560.BPSS1657 154
272560.BPSL0037 272560.BPSS1706 193
272560.BPSL0037 272560.BPSS1707 193
272560.BPSL0037 272560.BPSS1737 190
272560.BPSL0037 272560.BPSS1884 182
272560.BPSL0037 272560.BPSS1967 154
272560.BPSL0037 272560.BPSS2086 175
272560.BPSL0037 272560.BPSS2121 179
272560.BPSL0037 272560.BPSS2131b 157
272560.BPSL0037 272560.BPSS2187 171
272560.BPSL0037 272560.BPSS2191 162
272560.BPSL0037 272560.BPSS2274 168
272560.BPSL0037 272560.BPSS2318 161
272560.BPSL0037 272560.BPSS2346 244
272560.BPSL0038 272560.BPSL0023 251
272560.BPSL0038 272560.BPSL0024 252
272560.BPSL0038 272560.BPSL0025 252
272560.BPSL0038 272560.BPSL0026 270
272560.BPSL0038 272560.BPSL0027 272
272560.BPSL0038 272560.BPSL0028 272
272560.BPSL0038 272560.BPSL0029 272
272560.BPSL0038 272560.BPSL0030 274
272560.BPSL0038 272560.BPSL0031 275
272560.BPSL0038 272560.BPSL0032 362
272560.BPSL0038 272560.BPSL0033 422
272560.BPSL0038 272560.BPSL0034 385
272560.BPSL0038 272560.BPSL0035 385
272560.BPSL0038 272560.BPSL0036 986
272560.BPSL0038 272560.BPSL0037 992
272560.BPSL0038 272560.BPSL0039 760
272560.BPSL0038 272560.BPSL0040 609
272560.BPSL0038 272560.BPSL0041 318
272560.BPSL0038 272560.BPSL0042 422
272560.BPSL0038 272560.BPSL0043 422
272560.BPSL0038 272560.BPSL0118 221
272560.BPSL0038 272560.BPSL0120 166
272560.BPSL0038 272560.BPSL0163 162
272560.BPSL0038 272560.BPSL0258 180
272560.BPSL0038 272560.BPSL0259 180
272560.BPSL0038 272560.BPSL0295 199
272560.BPSL0038 272560.BPSL0342 173
272560.BPSL0038 272560.BPSL0452 153
272560.BPSL0038 272560.BPSL0511 248
272560.BPSL0038 272560.BPSL0528 156
272560.BPSL0038 272560.BPSL0613 308
272560.BPSL0038 272560.BPSL0654 165
272560.BPSL0038 272560.BPSL0712 851
272560.BPSL0038 272560.BPSL0799 193
272560.BPSL0038 272560.BPSL0825 181
272560.BPSL0038 272560.BPSL0960 168
272560.BPSL0038 272560.BPSL0967 217
272560.BPSL0038 272560.BPSL1001 199
272560.BPSL0038 272560.BPSL1019 330
272560.BPSL0038 272560.BPSL1020 307
272560.BPSL0038 272560.BPSL1040 851
272560.BPSL0038 272560.BPSL1183 278
272560.BPSL0038 272560.BPSL1197 162
272560.BPSL0038 272560.BPSL1233 151
272560.BPSL0038 272560.BPSL1252 851
272560.BPSL0038 272560.BPSL1314 162
272560.BPSL0038 272560.BPSL1353 150
272560.BPSL0038 272560.BPSL1358 157
272560.BPSL0038 272560.BPSL1415 151
272560.BPSL0038 272560.BPSL1446 198
272560.BPSL0038 272560.BPSL1494 165
272560.BPSL0038 272560.BPSL1740 394
272560.BPSL0038 272560.BPSL1757 202
272560.BPSL0038 272560.BPSL1782 328
272560.BPSL0038 272560.BPSL1822 277
272560.BPSL0038 272560.BPSL1823 890
272560.BPSL0038 272560.BPSL1824 851
272560.BPSL0038 272560.BPSL1856 911
272560.BPSL0038 272560.BPSL1857 277
272560.BPSL0038 272560.BPSL1902 150
272560.BPSL0038 272560.BPSL2070 187
272560.BPSL0038 272560.BPSL2084 184
272560.BPSL0038 272560.BPSL2161 154
272560.BPSL0038 272560.BPSL2181 177
272560.BPSL0038 272560.BPSL2341 157
272560.BPSL0038 272560.BPSL2355 193
272560.BPSL0038 272560.BPSL2368 193
272560.BPSL0038 272560.BPSL2533 268
272560.BPSL0038 272560.BPSL2598 194
272560.BPSL0038 272560.BPSL2622 165
272560.BPSL0038 272560.BPSL2694 166
272560.BPSL0038 272560.BPSL2696 177
272560.BPSL0038 272560.BPSL2848 319
272560.BPSL0038 272560.BPSL2890 154
272560.BPSL0038 272560.BPSL2950 175
272560.BPSL0038 272560.BPSL3041 218
272560.BPSL0038 272560.BPSL3071 189
272560.BPSL0038 272560.BPSL3182 167
272560.BPSL0038 272560.BPSL3206 202
272560.BPSL0038 272560.BPSL3366 186
272560.BPSL0038 272560.BPSS0028 150
272560.BPSL0038 272560.BPSS0042 184
272560.BPSL0038 272560.BPSS0149 171
272560.BPSL0038 272560.BPSS0159 273
272560.BPSL0038 272560.BPSS0194 180
272560.BPSL0038 272560.BPSS0195 180
272560.BPSL0038 272560.BPSS0372 150
272560.BPSL0038 272560.BPSS0450 280
272560.BPSL0038 272560.BPSS0549 156
272560.BPSL0038 272560.BPSS0616 181
272560.BPSL0038 272560.BPSS0646 256
272560.BPSL0038 272560.BPSS0777 247
272560.BPSL0038 272560.BPSS0786 343
272560.BPSL0038 272560.BPSS0787 180
272560.BPSL0038 272560.BPSS0788 159
272560.BPSL0038 272560.BPSS0857 171
272560.BPSL0038 272560.BPSS0909 199
272560.BPSL0038 272560.BPSS0928 867
272560.BPSL0038 272560.BPSS0969 181
272560.BPSL0038 272560.BPSS1072 159
272560.BPSL0038 272560.BPSS1104 177
272560.BPSL0038 272560.BPSS1135 200
272560.BPSL0038 272560.BPSS1247 851
272560.BPSL0038 272560.BPSS1299 306
272560.BPSL0038 272560.BPSS1301 187
272560.BPSL0038 272560.BPSS1302 162
272560.BPSL0038 272560.BPSS1321 221
272560.BPSL0038 272560.BPSS1374 171
272560.BPSL0038 272560.BPSS1572 278
272560.BPSL0038 272560.BPSS1573 891
272560.BPSL0038 272560.BPSS1574 834
272560.BPSL0038 272560.BPSS1886 196
272560.BPSL0038 272560.BPSS2086 523
272560.BPSL0038 272560.BPSS2227 150
272560.BPSL0039 272560.BPSL0005 153
272560.BPSL0039 272560.BPSL0023 251
272560.BPSL0039 272560.BPSL0024 251
272560.BPSL0039 272560.BPSL0025 251
272560.BPSL0039 272560.BPSL0026 268
272560.BPSL0039 272560.BPSL0027 270
272560.BPSL0039 272560.BPSL0028 270
272560.BPSL0039 272560.BPSL0029 270
272560.BPSL0039 272560.BPSL0030 273
272560.BPSL0039 272560.BPSL0031 274
272560.BPSL0039 272560.BPSL0032 285
272560.BPSL0039 272560.BPSL0033 261
272560.BPSL0039 272560.BPSL0034 376
272560.BPSL0039 272560.BPSL0035 376
272560.BPSL0039 272560.BPSL0036 557
272560.BPSL0039 272560.BPSL0037 691
272560.BPSL0039 272560.BPSL0038 760
272560.BPSL0039 272560.BPSL0040 981
272560.BPSL0039 272560.BPSL0041 408
272560.BPSL0039 272560.BPSL0042 422
272560.BPSL0039 272560.BPSL0043 422
272560.BPSL0039 272560.BPSL0127 423
272560.BPSL0039 272560.BPSL0128 226
272560.BPSL0039 272560.BPSL0191 226
272560.BPSL0039 272560.BPSL0201 235
272560.BPSL0039 272560.BPSL0260 192
272560.BPSL0039 272560.BPSL0322 262
272560.BPSL0039 272560.BPSL0364 167
272560.BPSL0039 272560.BPSL0425 156
272560.BPSL0039 272560.BPSL0426 403
272560.BPSL0039 272560.BPSL0503 157
272560.BPSL0039 272560.BPSL0597 164
272560.BPSL0039 272560.BPSL0604 186
272560.BPSL0039 272560.BPSL0611 156
272560.BPSL0039 272560.BPSL0672 209
272560.BPSL0039 272560.BPSL0674 164
272560.BPSL0039 272560.BPSL0703 269
272560.BPSL0039 272560.BPSL0732 458
272560.BPSL0039 272560.BPSL0774 200
272560.BPSL0039 272560.BPSL0775 904
272560.BPSL0039 272560.BPSL0782 174
272560.BPSL0039 272560.BPSL0803 260
272560.BPSL0039 272560.BPSL0806 829
272560.BPSL0039 272560.BPSL0807 240
272560.BPSL0039 272560.BPSL0908 154
272560.BPSL0039 272560.BPSL0911 206
272560.BPSL0039 272560.BPSL0932 178
272560.BPSL0039 272560.BPSL0965 250
272560.BPSL0039 272560.BPSL0966 349
272560.BPSL0039 272560.BPSL0975 250
272560.BPSL0039 272560.BPSL1000 176
272560.BPSL0039 272560.BPSL1030 175
272560.BPSL0039 272560.BPSL1036 278
272560.BPSL0039 272560.BPSL1037 428
272560.BPSL0039 272560.BPSL1122 168
272560.BPSL0039 272560.BPSL1130 206
272560.BPSL0039 272560.BPSL1174 152
272560.BPSL0039 272560.BPSL1175 224
272560.BPSL0039 272560.BPSL1215 159
272560.BPSL0039 272560.BPSL1219 205
272560.BPSL0039 272560.BPSL1254 192
272560.BPSL0039 272560.BPSL1279 156
272560.BPSL0039 272560.BPSL1297 170
272560.BPSL0039 272560.BPSL1304 235
272560.BPSL0039 272560.BPSL1322 284
272560.BPSL0039 272560.BPSL1364 337
272560.BPSL0039 272560.BPSL1365 317
272560.BPSL0039 272560.BPSL1380 209
272560.BPSL0039 272560.BPSL1446 272
272560.BPSL0039 272560.BPSL1634 209
272560.BPSL0039 272560.BPSL1669 273
272560.BPSL0039 272560.BPSL1780 161
272560.BPSL0039 272560.BPSL1831 182
272560.BPSL0039 272560.BPSL1834 250
272560.BPSL0039 272560.BPSL1937 150
272560.BPSL0039 272560.BPSL1983 330
272560.BPSL0039 272560.BPSL1985 355
272560.BPSL0039 272560.BPSL1995 154
272560.BPSL0039 272560.BPSL2014 176
272560.BPSL0039 272560.BPSL2025 389
272560.BPSL0039 272560.BPSL2065 387
272560.BPSL0039 272560.BPSL2068 536
272560.BPSL0039 272560.BPSL2082 164
272560.BPSL0039 272560.BPSL2095 433
272560.BPSL0039 272560.BPSL2166 172
272560.BPSL0039 272560.BPSL2199 190
272560.BPSL0039 272560.BPSL2205 162
272560.BPSL0039 272560.BPSL2214 179
272560.BPSL0039 272560.BPSL2218 164
272560.BPSL0039 272560.BPSL2224 201
272560.BPSL0039 272560.BPSL2225 215
272560.BPSL0039 272560.BPSL2226 179
272560.BPSL0039 272560.BPSL2237 158
272560.BPSL0039 272560.BPSL2252 162
272560.BPSL0039 272560.BPSL2276 191
272560.BPSL0039 272560.BPSL2292 154
272560.BPSL0039 272560.BPSL2302 295
272560.BPSL0039 272560.BPSL2317 417
272560.BPSL0039 272560.BPSL2371 238
272560.BPSL0039 272560.BPSL2374 153
272560.BPSL0039 272560.BPSL2453 154
272560.BPSL0039 272560.BPSL2479 221
272560.BPSL0039 272560.BPSL2536 227
272560.BPSL0039 272560.BPSL2622 155
272560.BPSL0039 272560.BPSL2702 158
272560.BPSL0039 272560.BPSL2709 156
272560.BPSL0039 272560.BPSL2711 158
272560.BPSL0039 272560.BPSL2752 236
272560.BPSL0039 272560.BPSL2766 191
272560.BPSL0039 272560.BPSL2790 176
272560.BPSL0039 272560.BPSL2916 150
272560.BPSL0039 272560.BPSL2936 172
272560.BPSL0039 272560.BPSL2939 198
272560.BPSL0039 272560.BPSL2942 198
272560.BPSL0039 272560.BPSL2973 211
272560.BPSL0039 272560.BPSL3008 183
272560.BPSL0039 272560.BPSL3071 253
272560.BPSL0039 272560.BPSL3080 211
272560.BPSL0039 272560.BPSL3084 157
272560.BPSL0039 272560.BPSL3087 151
272560.BPSL0039 272560.BPSL3119 161
272560.BPSL0039 272560.BPSL3170 154
272560.BPSL0039 272560.BPSL3171 151
272560.BPSL0039 272560.BPSL3184 165
272560.BPSL0039 272560.BPSL3282 157
272560.BPSL0039 272560.BPSL3366 183
272560.BPSL0039 272560.BPSL3367 238
272560.BPSL0039 272560.BPSL3378 231
272560.BPSL0039 272560.BPSL3426 893
272560.BPSL0039 272560.BPSL3427 256
272560.BPSL0039 272560.BPSS0056 180
272560.BPSL0039 272560.BPSS0057 155
272560.BPSL0039 272560.BPSS0062 430
272560.BPSL0039 272560.BPSS0063 222
272560.BPSL0039 272560.BPSS0117 245
272560.BPSL0039 272560.BPSS0149 234
272560.BPSL0039 272560.BPSS0199 164
272560.BPSL0039 272560.BPSS0224 164
272560.BPSL0039 272560.BPSS0225 179
272560.BPSL0039 272560.BPSS0544 291
272560.BPSL0039 272560.BPSS0557 244
272560.BPSL0039 272560.BPSS0631 354
272560.BPSL0039 272560.BPSS0642 210
272560.BPSL0039 272560.BPSS0643 800
272560.BPSL0039 272560.BPSS0651 178
272560.BPSL0039 272560.BPSS0676 185
272560.BPSL0039 272560.BPSS0687 399
272560.BPSL0039 272560.BPSS0688 314
272560.BPSL0039 272560.BPSS0704 368
272560.BPSL0039 272560.BPSS0705 978
272560.BPSL0039 272560.BPSS0706 203
272560.BPSL0039 272560.BPSS0754 173
272560.BPSL0039 272560.BPSS0814 213
272560.BPSL0039 272560.BPSS0842 169
272560.BPSL0039 272560.BPSS0962 215
272560.BPSL0039 272560.BPSS1014 323
272560.BPSL0039 272560.BPSS1039 359
272560.BPSL0039 272560.BPSS1040 483
272560.BPSL0039 272560.BPSS1122 162
272560.BPSL0039 272560.BPSS1289 217
272560.BPSL0039 272560.BPSS1299 168
272560.BPSL0039 272560.BPSS1360 283
272560.BPSL0039 272560.BPSS1460 308
272560.BPSL0039 272560.BPSS1461 412
272560.BPSL0039 272560.BPSS1494 271
272560.BPSL0039 272560.BPSS1495 202
272560.BPSL0039 272560.BPSS1523 166
272560.BPSL0039 272560.BPSS1602 192
272560.BPSL0039 272560.BPSS1604 689
272560.BPSL0039 272560.BPSS1605 412
272560.BPSL0039 272560.BPSS1648 202
272560.BPSL0039 272560.BPSS1664 173
272560.BPSL0039 272560.BPSS1665 201
272560.BPSL0039 272560.BPSS1862 226
272560.BPSL0039 272560.BPSS1876 345
272560.BPSL0039 272560.BPSS1932 200
272560.BPSL0039 272560.BPSS1994 515
272560.BPSL0039 272560.BPSS1995 360
272560.BPSL0039 272560.BPSS2087 211
272560.BPSL0039 272560.BPSS2162 180
272560.BPSL0039 272560.BPSS2184 235
272560.BPSL0039 272560.BPSS2227 223
272560.BPSL0039 272560.BPSS2231 248
272560.BPSL0039 272560.BPSS2246 252
272560.BPSL0039 272560.BPSS2273 164
272560.BPSL0039 272560.BPSS2344 321
272560.BPSL0040 272560.BPSL0033 237
272560.BPSL0040 272560.BPSL0034 278
272560.BPSL0040 272560.BPSL0035 278
272560.BPSL0040 272560.BPSL0036 428
272560.BPSL0040 272560.BPSL0037 603
272560.BPSL0040 272560.BPSL0038 609
272560.BPSL0040 272560.BPSL0039 981
272560.BPSL0040 272560.BPSL0041 489
272560.BPSL0040 272560.BPSL0127 160
272560.BPSL0040 272560.BPSL0128 371
272560.BPSL0040 272560.BPSL0202 227
272560.BPSL0040 272560.BPSL0208 167
272560.BPSL0040 272560.BPSL0239 286
272560.BPSL0040 272560.BPSL0344 150
272560.BPSL0040 272560.BPSL0426 199
272560.BPSL0040 272560.BPSL0604 267
272560.BPSL0040 272560.BPSL0621 207
272560.BPSL0040 272560.BPSL0703 220
272560.BPSL0040 272560.BPSL0704 279
272560.BPSL0040 272560.BPSL0732 613
272560.BPSL0040 272560.BPSL0774 897
272560.BPSL0040 272560.BPSL0775 152
272560.BPSL0040 272560.BPSL0803 187
272560.BPSL0040 272560.BPSL0807 760
272560.BPSL0040 272560.BPSL0863 150
272560.BPSL0040 272560.BPSL0975 173
272560.BPSL0040 272560.BPSL1036 210
272560.BPSL0040 272560.BPSL1037 328
272560.BPSL0040 272560.BPSL1059 222
272560.BPSL0040 272560.BPSL1175 232
272560.BPSL0040 272560.BPSL1254 179
272560.BPSL0040 272560.BPSL1306 210
272560.BPSL0040 272560.BPSL1359 155
272560.BPSL0040 272560.BPSL1360 233
272560.BPSL0040 272560.BPSL1362 182
272560.BPSL0040 272560.BPSL1363 233
272560.BPSL0040 272560.BPSL1364 243
272560.BPSL0040 272560.BPSL1365 672
272560.BPSL0040 272560.BPSL1434 161
272560.BPSL0040 272560.BPSL1521 163
272560.BPSL0040 272560.BPSL1634 154
272560.BPSL0040 272560.BPSL1669 245
272560.BPSL0040 272560.BPSL1707 160
272560.BPSL0040 272560.BPSL1809 191
272560.BPSL0040 272560.BPSL1906 166
272560.BPSL0040 272560.BPSL1979 194
272560.BPSL0040 272560.BPSL1983 167
272560.BPSL0040 272560.BPSL1985 302
272560.BPSL0040 272560.BPSL2025 212
272560.BPSL0040 272560.BPSL2049 173
272560.BPSL0040 272560.BPSL2065 242
272560.BPSL0040 272560.BPSL2068 221
272560.BPSL0040 272560.BPSL2094 208
272560.BPSL0040 272560.BPSL2095 445
272560.BPSL0040 272560.BPSL2149 186
272560.BPSL0040 272560.BPSL2150 188
272560.BPSL0040 272560.BPSL2239 177
272560.BPSL0040 272560.BPSL2279 304
272560.BPSL0040 272560.BPSL2302 209
272560.BPSL0040 272560.BPSL2303 242
272560.BPSL0040 272560.BPSL2314 314
272560.BPSL0040 272560.BPSL2317 341
272560.BPSL0040 272560.BPSL2567 169
272560.BPSL0040 272560.BPSL2614 190
272560.BPSL0040 272560.BPSL2692 157
272560.BPSL0040 272560.BPSL2760 163
272560.BPSL0040 272560.BPSL2761 161
272560.BPSL0040 272560.BPSL2762 161
272560.BPSL0040 272560.BPSL2803 168
272560.BPSL0040 272560.BPSL2819 186
272560.BPSL0040 272560.BPSL2897 156
272560.BPSL0040 272560.BPSL2916 164
272560.BPSL0040 272560.BPSL2998 178
272560.BPSL0040 272560.BPSL2999 328
272560.BPSL0040 272560.BPSL3173 163
272560.BPSL0040 272560.BPSL3300 241
272560.BPSL0040 272560.BPSL3307 244
272560.BPSL0040 272560.BPSL3319 160
272560.BPSL0040 272560.BPSL3426 161
272560.BPSL0040 272560.BPSL3427 834
272560.BPSL0040 272560.BPSS0062 252
272560.BPSL0040 272560.BPSS0132 150
272560.BPSL0040 272560.BPSS0249 159
272560.BPSL0040 272560.BPSS0544 239
272560.BPSL0040 272560.BPSS0630 270
272560.BPSL0040 272560.BPSS0631 618
272560.BPSL0040 272560.BPSS0642 724
272560.BPSL0040 272560.BPSS0643 164
272560.BPSL0040 272560.BPSS0664 333
272560.BPSL0040 272560.BPSS0687 647
272560.BPSL0040 272560.BPSS0688 277
272560.BPSL0040 272560.BPSS0704 208
272560.BPSL0040 272560.BPSS0706 896
272560.BPSL0040 272560.BPSS0733 174
272560.BPSL0040 272560.BPSS0814 649
272560.BPSL0040 272560.BPSS1039 625
272560.BPSL0040 272560.BPSS1040 210
272560.BPSL0040 272560.BPSS1099 243
272560.BPSL0040 272560.BPSS1118 163
272560.BPSL0040 272560.BPSS1239 207
272560.BPSL0040 272560.BPSS1360 233
272560.BPSL0040 272560.BPSS1461 179
272560.BPSL0040 272560.BPSS1494 273
272560.BPSL0040 272560.BPSS1522 345
272560.BPSL0040 272560.BPSS1604 212
272560.BPSL0040 272560.BPSS1605 612
272560.BPSL0040 272560.BPSS1648 299
272560.BPSL0040 272560.BPSS1794 284
272560.BPSL0040 272560.BPSS1871 150
272560.BPSL0040 272560.BPSS1876 414
272560.BPSL0040 272560.BPSS1932 158
272560.BPSL0040 272560.BPSS1940 170
272560.BPSL0040 272560.BPSS1994 228
272560.BPSL0040 272560.BPSS1995 711
272560.BPSL0040 272560.BPSS2011 216
272560.BPSL0040 272560.BPSS2014 332
272560.BPSL0040 272560.BPSS2231 239
272560.BPSL0040 272560.BPSS2246 266
272560.BPSL0040 272560.BPSS2344 635
272560.BPSL0041 272560.BPSL0014 183
272560.BPSL0041 272560.BPSL0015 297
272560.BPSL0041 272560.BPSL0016 161
272560.BPSL0041 272560.BPSL0018 164
272560.BPSL0041 272560.BPSL0033 177
272560.BPSL0041 272560.BPSL0034 193
272560.BPSL0041 272560.BPSL0035 193
272560.BPSL0041 272560.BPSL0036 244
272560.BPSL0041 272560.BPSL0037 300
272560.BPSL0041 272560.BPSL0038 318
272560.BPSL0041 272560.BPSL0039 408
272560.BPSL0041 272560.BPSL0040 489
272560.BPSL0041 272560.BPSL0044 252
272560.BPSL0041 272560.BPSL0137 172
272560.BPSL0041 272560.BPSL0217 250
272560.BPSL0041 272560.BPSL0234 190
272560.BPSL0041 272560.BPSL0283 154
272560.BPSL0041 272560.BPSL0288 157
272560.BPSL0041 272560.BPSL0289 290
272560.BPSL0041 272560.BPSL0310 160
272560.BPSL0041 272560.BPSL0326 316
272560.BPSL0041 272560.BPSL0355 161
272560.BPSL0041 272560.BPSL0381 214
272560.BPSL0041 272560.BPSL0408 176
272560.BPSL0041 272560.BPSL0482 161
272560.BPSL0041 272560.BPSL0499 184
272560.BPSL0041 272560.BPSL0503 347
272560.BPSL0041 272560.BPSL0590 151
272560.BPSL0041 272560.BPSL0591 278
272560.BPSL0041 272560.BPSL0604 276
272560.BPSL0041 272560.BPSL0612 172
272560.BPSL0041 272560.BPSL0614 151
272560.BPSL0041 272560.BPSL0698 182
272560.BPSL0041 272560.BPSL0733 158
272560.BPSL0041 272560.BPSL0762 168
272560.BPSL0041 272560.BPSL0784 331
272560.BPSL0041 272560.BPSL0785 270
272560.BPSL0041 272560.BPSL0789 203
272560.BPSL0041 272560.BPSL0827 181
272560.BPSL0041 272560.BPSL0881 238
272560.BPSL0041 272560.BPSL0924 169
272560.BPSL0041 272560.BPSL0954 169
272560.BPSL0041 272560.BPSL0995 229
272560.BPSL0041 272560.BPSL1007 197
272560.BPSL0041 272560.BPSL1029 292
272560.BPSL0041 272560.BPSL1043 179
272560.BPSL0041 272560.BPSL1050 151
272560.BPSL0041 272560.BPSL1112 298
272560.BPSL0041 272560.BPSL1121 154
272560.BPSL0041 272560.BPSL1132 361
272560.BPSL0041 272560.BPSL1205 439
272560.BPSL0041 272560.BPSL1217 185
272560.BPSL0041 272560.BPSL1247 260
272560.BPSL0041 272560.BPSL1267 165
272560.BPSL0041 272560.BPSL1281 179
272560.BPSL0041 272560.BPSL1292 284
272560.BPSL0041 272560.BPSL1298 164
272560.BPSL0041 272560.BPSL1299 159
272560.BPSL0041 272560.BPSL1336 170
272560.BPSL0041 272560.BPSL1347 186
272560.BPSL0041 272560.BPSL1397 385
272560.BPSL0041 272560.BPSL1416 323
272560.BPSL0041 272560.BPSL1446 503
272560.BPSL0041 272560.BPSL1449 188
272560.BPSL0041 272560.BPSL1457 162
272560.BPSL0041 272560.BPSL1523 212
272560.BPSL0041 272560.BPSL1528 150
272560.BPSL0041 272560.BPSL1529 300
272560.BPSL0041 272560.BPSL1546 292
272560.BPSL0041 272560.BPSL1547 178
272560.BPSL0041 272560.BPSL1603 170
272560.BPSL0041 272560.BPSL1605 171
272560.BPSL0041 272560.BPSL1655 182
272560.BPSL0041 272560.BPSL1658a 158
272560.BPSL0041 272560.BPSL1674 291
272560.BPSL0041 272560.BPSL1728 277
272560.BPSL0041 272560.BPSL1774 227
272560.BPSL0041 272560.BPSL1775 597
272560.BPSL0041 272560.BPSL1776 216
272560.BPSL0041 272560.BPSL1787 188
272560.BPSL0041 272560.BPSL1790 168
272560.BPSL0041 272560.BPSL1876 201
272560.BPSL0041 272560.BPSL1884 288
272560.BPSL0041 272560.BPSL1886 291
272560.BPSL0041 272560.BPSL1892 152
272560.BPSL0041 272560.BPSL1901 282
272560.BPSL0041 272560.BPSL1902 189
272560.BPSL0041 272560.BPSL1933 168
272560.BPSL0041 272560.BPSL1937 669
272560.BPSL0041 272560.BPSL1945 150
272560.BPSL0041 272560.BPSL1982 419
272560.BPSL0041 272560.BPSL1984 186
272560.BPSL0041 272560.BPSL1999 410
272560.BPSL0041 272560.BPSL2062 235
272560.BPSL0041 272560.BPSL2084 223
272560.BPSL0041 272560.BPSL2150 185
272560.BPSL0041 272560.BPSL2177 165
272560.BPSL0041 272560.BPSL2205 182
272560.BPSL0041 272560.BPSL2245 324
272560.BPSL0041 272560.BPSL2282 159
272560.BPSL0041 272560.BPSL2292 560
272560.BPSL0041 272560.BPSL2315 174
272560.BPSL0041 272560.BPSL2329 192
272560.BPSL0041 272560.BPSL2350 154
272560.BPSL0041 272560.BPSL2355 154
272560.BPSL0041 272560.BPSL2437 226
272560.BPSL0041 272560.BPSL2513 268
272560.BPSL0041 272560.BPSL2551 205
272560.BPSL0041 272560.BPSL2553 295
272560.BPSL0041 272560.BPSL2554 267
272560.BPSL0041 272560.BPSL2559 264
272560.BPSL0041 272560.BPSL2620 208
272560.BPSL0041 272560.BPSL2622 379
272560.BPSL0041 272560.BPSL2635 155
272560.BPSL0041 272560.BPSL2703 163
272560.BPSL0041 272560.BPSL2704 225
272560.BPSL0041 272560.BPSL2705 361
272560.BPSL0041 272560.BPSL2716 246
272560.BPSL0041 272560.BPSL2719 170
272560.BPSL0041 272560.BPSL2751 321
272560.BPSL0041 272560.BPSL2765 206
272560.BPSL0041 272560.BPSL2792 234
272560.BPSL0041 272560.BPSL2809 186
272560.BPSL0041 272560.BPSL2916 348
272560.BPSL0041 272560.BPSL2942 212
272560.BPSL0041 272560.BPSL2966 157
272560.BPSL0041 272560.BPSL2973 287
272560.BPSL0041 272560.BPSL2974 157
272560.BPSL0041 272560.BPSL3000 153
272560.BPSL0041 272560.BPSL3036 290
272560.BPSL0041 272560.BPSL3061 706
272560.BPSL0041 272560.BPSL3071 481
272560.BPSL0041 272560.BPSL3089 751
272560.BPSL0041 272560.BPSL3095 680
272560.BPSL0041 272560.BPSL3096 461
272560.BPSL0041 272560.BPSL3097 408
272560.BPSL0041 272560.BPSL3098 536
272560.BPSL0041 272560.BPSL3099 473
272560.BPSL0041 272560.BPSL3100 325
272560.BPSL0041 272560.BPSL3102 246
272560.BPSL0041 272560.BPSL3104 155
272560.BPSL0041 272560.BPSL3109 531
272560.BPSL0041 272560.BPSL3110 160
272560.BPSL0041 272560.BPSL3111 236
272560.BPSL0041 272560.BPSL3130 344
272560.BPSL0041 272560.BPSL3172 176
272560.BPSL0041 272560.BPSL3224 209
272560.BPSL0041 272560.BPSL3247 234
272560.BPSL0041 272560.BPSL3248 236
272560.BPSL0041 272560.BPSL3293 179
272560.BPSL0041 272560.BPSL3298 232
272560.BPSL0041 272560.BPSL3359 437
272560.BPSL0041 272560.BPSL3367 309
272560.BPSL0041 272560.BPSS0015 198
272560.BPSL0041 272560.BPSS0036 379
272560.BPSL0041 272560.BPSS0159 200
272560.BPSL0041 272560.BPSS0170 170
272560.BPSL0041 272560.BPSS0176 183
272560.BPSL0041 272560.BPSS0229 396
272560.BPSL0041 272560.BPSS0230 256
272560.BPSL0041 272560.BPSS0252 298
272560.BPSL0041 272560.BPSS0265 211
272560.BPSL0041 272560.BPSS0270 413
272560.BPSL0041 272560.BPSS0317 251
272560.BPSL0041 272560.BPSS0403 312
272560.BPSL0041 272560.BPSS0463 611
272560.BPSL0041 272560.BPSS0472 241
272560.BPSL0041 272560.BPSS0503 154
272560.BPSL0041 272560.BPSS0562 243
272560.BPSL0041 272560.BPSS0588 206
272560.BPSL0041 272560.BPSS0593 177
272560.BPSL0041 272560.BPSS0627 184
272560.BPSL0041 272560.BPSS0701 240
272560.BPSL0041 272560.BPSS0703 158
272560.BPSL0041 272560.BPSS0715 182
272560.BPSL0041 272560.BPSS0747 254
272560.BPSL0041 272560.BPSS0757 266
272560.BPSL0041 272560.BPSS0768 167
272560.BPSL0041 272560.BPSS0780 169
272560.BPSL0041 272560.BPSS0782 199
272560.BPSL0041 272560.BPSS0783 208
272560.BPSL0041 272560.BPSS0873 288
272560.BPSL0041 272560.BPSS0879 274
272560.BPSL0041 272560.BPSS0884 167
272560.BPSL0041 272560.BPSS0893 154
272560.BPSL0041 272560.BPSS0909 171
272560.BPSL0041 272560.BPSS0937 209
272560.BPSL0041 272560.BPSS0942 163
272560.BPSL0041 272560.BPSS0943 236
272560.BPSL0041 272560.BPSS0972 151
272560.BPSL0041 272560.BPSS0975 744
272560.BPSL0041 272560.BPSS0976 240
272560.BPSL0041 272560.BPSS0977 176
272560.BPSL0041 272560.BPSS0979 364
272560.BPSL0041 272560.BPSS0988 150
272560.BPSL0041 272560.BPSS1038 553
272560.BPSL0041 272560.BPSS1040 235
272560.BPSL0041 272560.BPSS1099 584
272560.BPSL0041 272560.BPSS1289 421
272560.BPSL0041 272560.BPSS1308 182
272560.BPSL0041 272560.BPSS1312 185
272560.BPSL0041 272560.BPSS1331 345
272560.BPSL0041 272560.BPSS1363 158
272560.BPSL0041 272560.BPSS1430 168
272560.BPSL0041 272560.BPSS1473 288
272560.BPSL0041 272560.BPSS1480 521
272560.BPSL0041 272560.BPSS1491 179
272560.BPSL0041 272560.BPSS1529 188
272560.BPSL0041 272560.BPSS1531 188
272560.BPSL0041 272560.BPSS1550 181
272560.BPSL0041 272560.BPSS1551 256
272560.BPSL0041 272560.BPSS1576 162
272560.BPSL0041 272560.BPSS1679 174
272560.BPSL0041 272560.BPSS1712 204
272560.BPSL0041 272560.BPSS1734 154
272560.BPSL0041 272560.BPSS1752 168
272560.BPSL0041 272560.BPSS1843 157
272560.BPSL0041 272560.BPSS1966 289
272560.BPSL0041 272560.BPSS1975 167
272560.BPSL0041 272560.BPSS1994 236
272560.BPSL0041 272560.BPSS2064 351
272560.BPSL0041 272560.BPSS2067 152
272560.BPSL0041 272560.BPSS2160 269
272560.BPSL0041 272560.BPSS2171 321
272560.BPSL0041 272560.BPSS2191 249
272560.BPSL0041 272560.BPSS2202 242
272560.BPSL0041 272560.BPSS2303 338
272560.BPSL0041 272560.BPSS2306 347
272560.BPSL0042 272560.BPSL0023 250
272560.BPSL0042 272560.BPSL0024 250
272560.BPSL0042 272560.BPSL0025 251
272560.BPSL0042 272560.BPSL0026 364
272560.BPSL0042 272560.BPSL0027 421
272560.BPSL0042 272560.BPSL0028 421
272560.BPSL0042 272560.BPSL0029 421
272560.BPSL0042 272560.BPSL0030 421
272560.BPSL0042 272560.BPSL0031 421
272560.BPSL0042 272560.BPSL0032 422
272560.BPSL0042 272560.BPSL0036 272
272560.BPSL0042 272560.BPSL0037 367
272560.BPSL0042 272560.BPSL0038 422
272560.BPSL0042 272560.BPSL0039 422
272560.BPSL0042 272560.BPSL0043 978
272560.BPSL0042 272560.BPSL0045 361
272560.BPSL0042 272560.BPSL0116 159
272560.BPSL0042 272560.BPSL0125 312
272560.BPSL0042 272560.BPSL0177 260
272560.BPSL0042 272560.BPSL0200 281
272560.BPSL0042 272560.BPSL0448 156
272560.BPSL0042 272560.BPSL0505 195
272560.BPSL0042 272560.BPSL0582 185
272560.BPSL0042 272560.BPSL0672 248
272560.BPSL0042 272560.BPSL0674 177
272560.BPSL0042 272560.BPSL0683 261
272560.BPSL0042 272560.BPSL0748 351
272560.BPSL0042 272560.BPSL0750 387
272560.BPSL0042 272560.BPSL0763 618
272560.BPSL0042 272560.BPSL0806 157
272560.BPSL0042 272560.BPSL0807 205
272560.BPSL0042 272560.BPSL0876 274
272560.BPSL0042 272560.BPSL0903 279
272560.BPSL0042 272560.BPSL0909 312
272560.BPSL0042 272560.BPSL0945 353
272560.BPSL0042 272560.BPSL0948 353
272560.BPSL0042 272560.BPSL0972 185
272560.BPSL0042 272560.BPSL0990 261
272560.BPSL0042 272560.BPSL1030 181
272560.BPSL0042 272560.BPSL1195 202
272560.BPSL0042 272560.BPSL1443 407
272560.BPSL0042 272560.BPSL1478 274
272560.BPSL0042 272560.BPSL1564 195
272560.BPSL0042 272560.BPSL1798 161
272560.BPSL0042 272560.BPSL1916 173
272560.BPSL0042 272560.BPSL1917 256
272560.BPSL0042 272560.BPSL1979 319
272560.BPSL0042 272560.BPSL2127 224
272560.BPSL0042 272560.BPSL2139 173
272560.BPSL0042 272560.BPSL2146 224
272560.BPSL0042 272560.BPSL2153 260
272560.BPSL0042 272560.BPSL2164 306
272560.BPSL0042 272560.BPSL2209 280
272560.BPSL0042 272560.BPSL2221 159
272560.BPSL0042 272560.BPSL2270 150
272560.BPSL0042 272560.BPSL2392 181
272560.BPSL0042 272560.BPSL2453 280
272560.BPSL0042 272560.BPSL2517 261
272560.BPSL0042 272560.BPSL2617 181
272560.BPSL0042 272560.BPSL2657 184
272560.BPSL0042 272560.BPSL2659 261
272560.BPSL0042 272560.BPSL2737 153
272560.BPSL0042 272560.BPSL2742 179
272560.BPSL0042 272560.BPSL2815 156
272560.BPSL0042 272560.BPSL2824 184
272560.BPSL0042 272560.BPSL2894 279
272560.BPSL0042 272560.BPSL2921 181
272560.BPSL0042 272560.BPSL3055 175
272560.BPSL0042 272560.BPSL3218 279
272560.BPSL0042 272560.BPSL3258 420
272560.BPSL0042 272560.BPSL3342 223
272560.BPSL0042 272560.BPSL3355 316
272560.BPSL0042 272560.BPSL3427 234
272560.BPSL0042 272560.BPSS0562 151
272560.BPSL0042 272560.BPSS0642 197
272560.BPSL0042 272560.BPSS0643 171
272560.BPSL0042 272560.BPSS0909 168
272560.BPSL0042 272560.BPSS0934 216
272560.BPSL0042 272560.BPSS0972 241
272560.BPSL0042 272560.BPSS0983 181
272560.BPSL0042 272560.BPSS1109 160
272560.BPSL0042 272560.BPSS1234 159
272560.BPSL0042 272560.BPSS1341 151
272560.BPSL0042 272560.BPSS1535 354
272560.BPSL0042 272560.BPSS1614 169
272560.BPSL0042 272560.BPSS1629 354
272560.BPSL0042 272560.BPSS1671 181
272560.BPSL0042 272560.BPSS1698 220
272560.BPSL0042 272560.BPSS1701 208
272560.BPSL0042 272560.BPSS1787 355
272560.BPSL0042 272560.BPSS1788 355
272560.BPSL0042 272560.BPSS1929 229
272560.BPSL0042 272560.BPSS1930 211
272560.BPSL0042 272560.BPSS1931 363
272560.BPSL0042 272560.BPSS1932 206
272560.BPSL0042 272560.BPSS2183 192
272560.BPSL0042 272560.BPSS2184 162
272560.BPSL0042 272560.BPSS2267 157
272560.BPSL0042 272560.BPSS2335 181
272560.BPSL0043 272560.BPSL0023 250
272560.BPSL0043 272560.BPSL0024 250
272560.BPSL0043 272560.BPSL0025 251
272560.BPSL0043 272560.BPSL0026 275
272560.BPSL0043 272560.BPSL0027 362
272560.BPSL0043 272560.BPSL0028 362
272560.BPSL0043 272560.BPSL0029 362
272560.BPSL0043 272560.BPSL0030 362
272560.BPSL0043 272560.BPSL0031 362
272560.BPSL0043 272560.BPSL0032 421
272560.BPSL0043 272560.BPSL0036 272
272560.BPSL0043 272560.BPSL0037 367
272560.BPSL0043 272560.BPSL0038 422
272560.BPSL0043 272560.BPSL0039 422
272560.BPSL0043 272560.BPSL0042 978
272560.BPSL0043 272560.BPSL0045 367
272560.BPSL0043 272560.BPSL0116 208
272560.BPSL0043 272560.BPSL0125 174
272560.BPSL0043 272560.BPSL0151 174
272560.BPSL0043 272560.BPSL0448 192
272560.BPSL0043 272560.BPSL0750 191
272560.BPSL0043 272560.BPSL0763 582
272560.BPSL0043 272560.BPSL0777 176
272560.BPSL0043 272560.BPSL0791 184
272560.BPSL0043 272560.BPSL0821 217
272560.BPSL0043 272560.BPSL0903 217
272560.BPSL0043 272560.BPSL0909 174
272560.BPSL0043 272560.BPSL1140 158
272560.BPSL0043 272560.BPSL1195 152
272560.BPSL0043 272560.BPSL1428 185
272560.BPSL0043 272560.BPSL1893 155
272560.BPSL0043 272560.BPSL1979 173
272560.BPSL0043 272560.BPSL2048 150
272560.BPSL0043 272560.BPSL2221 158
272560.BPSL0043 272560.BPSL2248 263
272560.BPSL0043 272560.BPSL2481 171
272560.BPSL0043 272560.BPSL2484 153
272560.BPSL0043 272560.BPSL2486 151
272560.BPSL0043 272560.BPSL2510 177
272560.BPSL0043 272560.BPSL2742 220
272560.BPSL0043 272560.BPSL2867 200
272560.BPSL0043 272560.BPSL3055 358
272560.BPSL0043 272560.BPSL3085 163
272560.BPSL0043 272560.BPSL3168 260
272560.BPSL0043 272560.BPSL3218 260
272560.BPSL0043 272560.BPSL3355 173
272560.BPSL0043 272560.BPSL3404 153
272560.BPSL0043 272560.BPSS0028 182
272560.BPSL0043 272560.BPSS0038 263
272560.BPSL0043 272560.BPSS0394 179
272560.BPSL0043 272560.BPSS0426 171
272560.BPSL0043 272560.BPSS0428 187
272560.BPSL0043 272560.BPSS1029 188
272560.BPSL0043 272560.BPSS1083 160
272560.BPSL0043 272560.BPSS1239 160
272560.BPSL0043 272560.BPSS1344 263
272560.BPSL0043 272560.BPSS1362 181
272560.BPSL0043 272560.BPSS1388 175
272560.BPSL0043 272560.BPSS1715 310
272560.BPSL0043 272560.BPSS1779 161
272560.BPSL0043 272560.BPSS1931 198
272560.BPSL0043 272560.BPSS2183 196
272560.BPSL0043 272560.BPSS2255 184
272560.BPSL0044 272560.BPSL0003 172
272560.BPSL0044 272560.BPSL0018 225
272560.BPSL0044 272560.BPSL0041 252
272560.BPSL0044 272560.BPSL0045 489
272560.BPSL0044 272560.BPSL0126 272
272560.BPSL0044 272560.BPSL0213 261
272560.BPSL0044 272560.BPSL0237 184
272560.BPSL0044 272560.BPSL0244 421
272560.BPSL0044 272560.BPSL0247 240
272560.BPSL0044 272560.BPSL0266 167
272560.BPSL0044 272560.BPSL0289 342
272560.BPSL0044 272560.BPSL0315 194
272560.BPSL0044 272560.BPSL0318 155
272560.BPSL0044 272560.BPSL0320 169
272560.BPSL0044 272560.BPSL0326 258
272560.BPSL0044 272560.BPSL0345 157
272560.BPSL0044 272560.BPSL0410 183
272560.BPSL0044 272560.BPSL0416 184
272560.BPSL0044 272560.BPSL0429 167
272560.BPSL0044 272560.BPSL0431 171
272560.BPSL0044 272560.BPSL0499 184
272560.BPSL0044 272560.BPSL0503 240
272560.BPSL0044 272560.BPSL0508 158
272560.BPSL0044 272560.BPSL0524 195
272560.BPSL0044 272560.BPSL0579 262
272560.BPSL0044 272560.BPSL0590 153
272560.BPSL0044 272560.BPSL0591 213
272560.BPSL0044 272560.BPSL0597 205
272560.BPSL0044 272560.BPSL0600 347
272560.BPSL0044 272560.BPSL0614 173
272560.BPSL0044 272560.BPSL0621 163
272560.BPSL0044 272560.BPSL0803 328
272560.BPSL0044 272560.BPSL0805 216
272560.BPSL0044 272560.BPSL0833 163
272560.BPSL0044 272560.BPSL0834 249
272560.BPSL0044 272560.BPSL0881 153
272560.BPSL0044 272560.BPSL0941 236
272560.BPSL0044 272560.BPSL0983 152
272560.BPSL0044 272560.BPSL0995 186
272560.BPSL0044 272560.BPSL0999 191
272560.BPSL0044 272560.BPSL1004 427
272560.BPSL0044 272560.BPSL1011 292
272560.BPSL0044 272560.BPSL1029 220
272560.BPSL0044 272560.BPSL1035 240
272560.BPSL0044 272560.BPSL1046 245
272560.BPSL0044 272560.BPSL1065 167
272560.BPSL0044 272560.BPSL1088 232
272560.BPSL0044 272560.BPSL1183 178
272560.BPSL0044 272560.BPSL1225 157
272560.BPSL0044 272560.BPSL1230 163
272560.BPSL0044 272560.BPSL1244 243
272560.BPSL0044 272560.BPSL1279 152
272560.BPSL0044 272560.BPSL1291 175
272560.BPSL0044 272560.BPSL1336 210
272560.BPSL0044 272560.BPSL1347 209
272560.BPSL0044 272560.BPSL1367 216
272560.BPSL0044 272560.BPSL1377 185
272560.BPSL0044 272560.BPSL1388 227
272560.BPSL0044 272560.BPSL1397 311
272560.BPSL0044 272560.BPSL1402 153
272560.BPSL0044 272560.BPSL1418 156
272560.BPSL0044 272560.BPSL1449 155
272560.BPSL0044 272560.BPSL1457 188
272560.BPSL0044 272560.BPSL1459 225
272560.BPSL0044 272560.BPSL1490 155
272560.BPSL0044 272560.BPSL1514 175
272560.BPSL0044 272560.BPSL1523 160
272560.BPSL0044 272560.BPSL1534 246
272560.BPSL0044 272560.BPSL1599 175
272560.BPSL0044 272560.BPSL1625 168
272560.BPSL0044 272560.BPSL1644 268
272560.BPSL0044 272560.BPSL1646 191
272560.BPSL0044 272560.BPSL1655 212
272560.BPSL0044 272560.BPSL1659 189
272560.BPSL0044 272560.BPSL1674 188
272560.BPSL0044 272560.BPSL1679 181
272560.BPSL0044 272560.BPSL1707 182
272560.BPSL0044 272560.BPSL1728 253
272560.BPSL0044 272560.BPSL1783 207
272560.BPSL0044 272560.BPSL1795 312
272560.BPSL0044 272560.BPSL1797 238
272560.BPSL0044 272560.BPSL1820 191
272560.BPSL0044 272560.BPSL1849 176
272560.BPSL0044 272560.BPSL1872 252
272560.BPSL0044 272560.BPSL1879 168
272560.BPSL0044 272560.BPSL1898 157
272560.BPSL0044 272560.BPSL1919 186
272560.BPSL0044 272560.BPSL1933 292
272560.BPSL0044 272560.BPSL1937 198
272560.BPSL0044 272560.BPSL1957 168
272560.BPSL0044 272560.BPSL1982 181
272560.BPSL0044 272560.BPSL1984 158
272560.BPSL0044 272560.BPSL1999 209
272560.BPSL0044 272560.BPSL2035 198
272560.BPSL0044 272560.BPSL2047 231
272560.BPSL0044 272560.BPSL2049 162
272560.BPSL0044 272560.BPSL2070 167
272560.BPSL0044 272560.BPSL2086 228
272560.BPSL0044 272560.BPSL2088 235
272560.BPSL0044 272560.BPSL2128 226
272560.BPSL0044 272560.BPSL2150 185
272560.BPSL0044 272560.BPSL2154 159
272560.BPSL0044 272560.BPSL2165 196
272560.BPSL0044 272560.BPSL2167 158
272560.BPSL0044 272560.BPSL2177 191
272560.BPSL0044 272560.BPSL2200 221
272560.BPSL0044 272560.BPSL2211 173
272560.BPSL0044 272560.BPSL2221 201
272560.BPSL0044 272560.BPSL2232 217
272560.BPSL0044 272560.BPSL2237 247
272560.BPSL0044 272560.BPSL2257 173
272560.BPSL0044 272560.BPSL2292 266
272560.BPSL0044 272560.BPSL2298 275
272560.BPSL0044 272560.BPSL2313 152
272560.BPSL0044 272560.BPSL2321 157
272560.BPSL0044 272560.BPSL2324 188
272560.BPSL0044 272560.BPSL2385 211
272560.BPSL0044 272560.BPSL2407 152
272560.BPSL0044 272560.BPSL2435 211
272560.BPSL0044 272560.BPSL2437 568
272560.BPSL0044 272560.BPSL2506 185
272560.BPSL0044 272560.BPSL2513 173
272560.BPSL0044 272560.BPSL2520 209
272560.BPSL0044 272560.BPSL2522 242
272560.BPSL0044 272560.BPSL2559 207
272560.BPSL0044 272560.BPSL2593 206
272560.BPSL0044 272560.BPSL2603 191
272560.BPSL0044 272560.BPSL2702 155
272560.BPSL0044 272560.BPSL2724 154
272560.BPSL0044 272560.BPSL2751 243
272560.BPSL0044 272560.BPSL2764 292
272560.BPSL0044 272560.BPSL2872 248
272560.BPSL0044 272560.BPSL2901 476
272560.BPSL0044 272560.BPSL2942 245
272560.BPSL0044 272560.BPSL2966 226
272560.BPSL0044 272560.BPSL2968 173
272560.BPSL0044 272560.BPSL2973 183
272560.BPSL0044 272560.BPSL3000 179
272560.BPSL0044 272560.BPSL3017 169
272560.BPSL0044 272560.BPSL3036 212
272560.BPSL0044 272560.BPSL3058 221
272560.BPSL0044 272560.BPSL3130 407
272560.BPSL0044 272560.BPSL3147 172
272560.BPSL0044 272560.BPSL3171 196
272560.BPSL0044 272560.BPSL3172 209
272560.BPSL0044 272560.BPSL3173 171
272560.BPSL0044 272560.BPSL3179 153
272560.BPSL0044 272560.BPSL3180 193
272560.BPSL0044 272560.BPSL3183 157
272560.BPSL0044 272560.BPSL3235 166
272560.BPSL0044 272560.BPSL3299 150
272560.BPSL0044 272560.BPSL3321 463
272560.BPSL0044 272560.BPSL3368 188
272560.BPSL0044 272560.BPSL3379 218
272560.BPSL0044 272560.BPSL3385 208
272560.BPSL0044 272560.BPSL3400 167
272560.BPSL0044 272560.BPSS0008 170
272560.BPSL0044 272560.BPSS0014 152
272560.BPSL0044 272560.BPSS0052 154
272560.BPSL0044 272560.BPSS0054 233
272560.BPSL0044 272560.BPSS0108 297
272560.BPSL0044 272560.BPSS0114 198
272560.BPSL0044 272560.BPSS0226 157
272560.BPSL0044 272560.BPSS0252 180
272560.BPSL0044 272560.BPSS0409 170
272560.BPSL0044 272560.BPSS0410 212
272560.BPSL0044 272560.BPSS0515 161
272560.BPSL0044 272560.BPSS0521 220
272560.BPSL0044 272560.BPSS0527 221
272560.BPSL0044 272560.BPSS0536 243
272560.BPSL0044 272560.BPSS0540 171
272560.BPSL0044 272560.BPSS0562 178
272560.BPSL0044 272560.BPSS0623 154
272560.BPSL0044 272560.BPSS0624 154
272560.BPSL0044 272560.BPSS0651 153
272560.BPSL0044 272560.BPSS0701 237
272560.BPSL0044 272560.BPSS0708 170
272560.BPSL0044 272560.BPSS0718 163
272560.BPSL0044 272560.BPSS0739 157
272560.BPSL0044 272560.BPSS0741 253
272560.BPSL0044 272560.BPSS0747 210
272560.BPSL0044 272560.BPSS0757 211
272560.BPSL0044 272560.BPSS0783 213
272560.BPSL0044 272560.BPSS0848 279
272560.BPSL0044 272560.BPSS0873 265
272560.BPSL0044 272560.BPSS0879 172
272560.BPSL0044 272560.BPSS0893 217
272560.BPSL0044 272560.BPSS0895 170
272560.BPSL0044 272560.BPSS0901 162
272560.BPSL0044 272560.BPSS0902 153
272560.BPSL0044 272560.BPSS0909 402
272560.BPSL0044 272560.BPSS0931 177
272560.BPSL0044 272560.BPSS0940 210
272560.BPSL0044 272560.BPSS0943 178
272560.BPSL0044 272560.BPSS0957 157
272560.BPSL0044 272560.BPSS0963 284
272560.BPSL0044 272560.BPSS0979 359
272560.BPSL0044 272560.BPSS0995 207
272560.BPSL0044 272560.BPSS1040 193
272560.BPSL0044 272560.BPSS1058 164
272560.BPSL0044 272560.BPSS1059 164
272560.BPSL0044 272560.BPSS1091 160
272560.BPSL0044 272560.BPSS1220 269
272560.BPSL0044 272560.BPSS1270 156
272560.BPSL0044 272560.BPSS1348 171
272560.BPSL0044 272560.BPSS1352 175
272560.BPSL0044 272560.BPSS1356 234
272560.BPSL0044 272560.BPSS1365 258
272560.BPSL0044 272560.BPSS1444 165
272560.BPSL0044 272560.BPSS1476 159
272560.BPSL0044 272560.BPSS1490 401
272560.BPSL0044 272560.BPSS1538 160
272560.BPSL0044 272560.BPSS1544 152
272560.BPSL0044 272560.BPSS1547 259
272560.BPSL0044 272560.BPSS1578 191
272560.BPSL0044 272560.BPSS1598 154
272560.BPSL0044 272560.BPSS1647 158
272560.BPSL0044 272560.BPSS1679 199
272560.BPSL0044 272560.BPSS1818 157
272560.BPSL0044 272560.BPSS1826 150
272560.BPSL0044 272560.BPSS1840 336
272560.BPSL0044 272560.BPSS1954 235
272560.BPSL0044 272560.BPSS1955 167
272560.BPSL0044 272560.BPSS1994 176
272560.BPSL0044 272560.BPSS2064 372
272560.BPSL0044 272560.BPSS2085 156
272560.BPSL0044 272560.BPSS2160 291
272560.BPSL0044 272560.BPSS2202 298
272560.BPSL0044 272560.BPSS2208 275
272560.BPSL0044 272560.BPSS2269 166
272560.BPSL0044 272560.BPSS2306 191
272560.BPSL0044 272560.BPSS2321 164
272560.BPSL0044 272560.BPSS2322 347
272560.BPSL0044 272560.BPSS2328 156
272560.BPSL0044 272560.BPSS2331 179
272560.BPSL0045 272560.BPSL0015 156
272560.BPSL0045 272560.BPSL0042 361
272560.BPSL0045 272560.BPSL0043 367
272560.BPSL0045 272560.BPSL0044 489
272560.BPSL0045 272560.BPSL0046 272
272560.BPSL0045 272560.BPSL0047 399
272560.BPSL0045 272560.BPSL0048 272
272560.BPSL0045 272560.BPSL0049 272
272560.BPSL0045 272560.BPSL0050 311
272560.BPSL0045 272560.BPSL0052 545
272560.BPSL0045 272560.BPSL0053 226
272560.BPSL0045 272560.BPSL0060 175
272560.BPSL0045 272560.BPSL0073 184
272560.BPSL0045 272560.BPSL0096 182
272560.BPSL0045 272560.BPSL0180 159
272560.BPSL0045 272560.BPSL0220 188
272560.BPSL0045 272560.BPSL0237 152
272560.BPSL0045 272560.BPSL0249 173
272560.BPSL0045 272560.BPSL0270 157
272560.BPSL0045 272560.BPSL0288 153
272560.BPSL0045 272560.BPSL0294 179
272560.BPSL0045 272560.BPSL0323 163
272560.BPSL0045 272560.BPSL0358 181
272560.BPSL0045 272560.BPSL0368 160
272560.BPSL0045 272560.BPSL0369 168
272560.BPSL0045 272560.BPSL0430 192
272560.BPSL0045 272560.BPSL0446 156
272560.BPSL0045 272560.BPSL0449 200
272560.BPSL0045 272560.BPSL0590 240
272560.BPSL0045 272560.BPSL0596 173
272560.BPSL0045 272560.BPSL0597 151
272560.BPSL0045 272560.BPSL0608 268
272560.BPSL0045 272560.BPSL0611 185
272560.BPSL0045 272560.BPSL0612 197
272560.BPSL0045 272560.BPSL0635 176
272560.BPSL0045 272560.BPSL0656 158
272560.BPSL0045 272560.BPSL0695 171
272560.BPSL0045 272560.BPSL0698 163
272560.BPSL0045 272560.BPSL0817 161
272560.BPSL0045 272560.BPSL0819 220
272560.BPSL0045 272560.BPSL0820 151
272560.BPSL0045 272560.BPSL0866 158
272560.BPSL0045 272560.BPSL0887 192
272560.BPSL0045 272560.BPSL0941 151
272560.BPSL0045 272560.BPSL1069 184
272560.BPSL0045 272560.BPSL1114 171
272560.BPSL0045 272560.BPSL1128 228
272560.BPSL0045 272560.BPSL1175 167
272560.BPSL0045 272560.BPSL1185 344
272560.BPSL0045 272560.BPSL1202 183
272560.BPSL0045 272560.BPSL1225 150
272560.BPSL0045 272560.BPSL1249 367
272560.BPSL0045 272560.BPSL1286 175
272560.BPSL0045 272560.BPSL1333 235
272560.BPSL0045 272560.BPSL1347 157
272560.BPSL0045 272560.BPSL1348 534
272560.BPSL0045 272560.BPSL1398 193
272560.BPSL0045 272560.BPSL1449 186
272560.BPSL0045 272560.BPSL1614 171
272560.BPSL0045 272560.BPSL1655 181
272560.BPSL0045 272560.BPSL1663 294
272560.BPSL0045 272560.BPSL1707 227
272560.BPSL0045 272560.BPSL1712 271
272560.BPSL0045 272560.BPSL1725 266
272560.BPSL0045 272560.BPSL1729 226
272560.BPSL0045 272560.BPSL1748 157
272560.BPSL0045 272560.BPSL1763 183
272560.BPSL0045 272560.BPSL1794 305
272560.BPSL0045 272560.BPSL1795 269
272560.BPSL0045 272560.BPSL1796 212
272560.BPSL0045 272560.BPSL1869 207
272560.BPSL0045 272560.BPSL1879 233
272560.BPSL0045 272560.BPSL1896 222
272560.BPSL0045 272560.BPSL1971 171
272560.BPSL0045 272560.BPSL2018 200
272560.BPSL0045 272560.BPSL2111 214
272560.BPSL0045 272560.BPSL2170 179
272560.BPSL0045 272560.BPSL2187 171
272560.BPSL0045 272560.BPSL2195 163
272560.BPSL0045 272560.BPSL2221 153
272560.BPSL0045 272560.BPSL2230 190
272560.BPSL0045 272560.BPSL2248 164
272560.BPSL0045 272560.BPSL2253 150
272560.BPSL0045 272560.BPSL2255 253
272560.BPSL0045 272560.BPSL2347 169
272560.BPSL0045 272560.BPSL2349 190
272560.BPSL0045 272560.BPSL2356 191
272560.BPSL0045 272560.BPSL2367 212
272560.BPSL0045 272560.BPSL2377 195
272560.BPSL0045 272560.BPSL2391 294
272560.BPSL0045 272560.BPSL2426 184
272560.BPSL0045 272560.BPSL2437 168
272560.BPSL0045 272560.BPSL2470 171
272560.BPSL0045 272560.BPSL2482 212
272560.BPSL0045 272560.BPSL2532 168
272560.BPSL0045 272560.BPSL2538 251
272560.BPSL0045 272560.BPSL2579 236
272560.BPSL0045 272560.BPSL2589 164
272560.BPSL0045 272560.BPSL2610 221
272560.BPSL0045 272560.BPSL2630 158
272560.BPSL0045 272560.BPSL2664 165
272560.BPSL0045 272560.BPSL2667 157
272560.BPSL0045 272560.BPSL2692 246
272560.BPSL0045 272560.BPSL2716 208
272560.BPSL0045 272560.BPSL2718 243
272560.BPSL0045 272560.BPSL2731 624
272560.BPSL0045 272560.BPSL2782 672
272560.BPSL0045 272560.BPSL2908 221
272560.BPSL0045 272560.BPSL2927 159
272560.BPSL0045 272560.BPSL3018 166
272560.BPSL0045 272560.BPSL3036 165
272560.BPSL0045 272560.BPSL3044 235
272560.BPSL0045 272560.BPSL3082 152
272560.BPSL0045 272560.BPSL3152 217
272560.BPSL0045 272560.BPSL3333 242
272560.BPSL0045 272560.BPSL3368 432
272560.BPSL0045 272560.BPSS0066 423
272560.BPSL0045 272560.BPSS0067 162
272560.BPSL0045 272560.BPSS0073 196
272560.BPSL0045 272560.BPSS0131 265
272560.BPSL0045 272560.BPSS0132 170
272560.BPSL0045 272560.BPSS0145 171
272560.BPSL0045 272560.BPSS0206 184
272560.BPSL0045 272560.BPSS0268 308
272560.BPSL0045 272560.BPSS0304 171
272560.BPSL0045 272560.BPSS0435 329
272560.BPSL0045 272560.BPSS0436 201
272560.BPSL0045 272560.BPSS0541 210
272560.BPSL0045 272560.BPSS0543 161
272560.BPSL0045 272560.BPSS0548 172
272560.BPSL0045 272560.BPSS0565 235
272560.BPSL0045 272560.BPSS0585 256
272560.BPSL0045 272560.BPSS0672 153
272560.BPSL0045 272560.BPSS0735 177
272560.BPSL0045 272560.BPSS0788 165
272560.BPSL0045 272560.BPSS0851 191
272560.BPSL0045 272560.BPSS0867 173
272560.BPSL0045 272560.BPSS0872 406
272560.BPSL0045 272560.BPSS0990 252
272560.BPSL0045 272560.BPSS0995 216
272560.BPSL0045 272560.BPSS1016 229
272560.BPSL0045 272560.BPSS1020 688
272560.BPSL0045 272560.BPSS1033 226
272560.BPSL0045 272560.BPSS1078 152
272560.BPSL0045 272560.BPSS1106 172
272560.BPSL0045 272560.BPSS1123 151
272560.BPSL0045 272560.BPSS1134 155
272560.BPSL0045 272560.BPSS1237 228
272560.BPSL0045 272560.BPSS1291 161
272560.BPSL0045 272560.BPSS1300 242
272560.BPSL0045 272560.BPSS1301 157
272560.BPSL0045 272560.BPSS1322 268
272560.BPSL0045 272560.BPSS1347 207
272560.BPSL0045 272560.BPSS1391 370
272560.BPSL0045 272560.BPSS1453 220
272560.BPSL0045 272560.BPSS1494 188
272560.BPSL0045 272560.BPSS1503 178
272560.BPSL0045 272560.BPSS1519 164
272560.BPSL0045 272560.BPSS1520 420
272560.BPSL0045 272560.BPSS1546 530
272560.BPSL0045 272560.BPSS1556 178
272560.BPSL0045 272560.BPSS1599 180
272560.BPSL0045 272560.BPSS1606 153
272560.BPSL0045 272560.BPSS1610 272
272560.BPSL0045 272560.BPSS1632 199
272560.BPSL0045 272560.BPSS1633 161
272560.BPSL0045 272560.BPSS1708 194
272560.BPSL0045 272560.BPSS1713 151
272560.BPSL0045 272560.BPSS1714 298
272560.BPSL0045 272560.BPSS1792 150
272560.BPSL0045 272560.BPSS1802 215
272560.BPSL0045 272560.BPSS1818 282
272560.BPSL0045 272560.BPSS1824 383
272560.BPSL0045 272560.BPSS1841 228
272560.BPSL0045 272560.BPSS1859 155
272560.BPSL0045 272560.BPSS1888 150
272560.BPSL0045 272560.BPSS1889 574
272560.BPSL0045 272560.BPSS1899 334
272560.BPSL0045 272560.BPSS2015 222
272560.BPSL0045 272560.BPSS2021 161
272560.BPSL0045 272560.BPSS2091 218
272560.BPSL0045 272560.BPSS2117 152
272560.BPSL0045 272560.BPSS2132 165
272560.BPSL0045 272560.BPSS2141 173
272560.BPSL0045 272560.BPSS2213 172
272560.BPSL0045 272560.BPSS2265 161
272560.BPSL0045 272560.BPSS2274 191
272560.BPSL0045 272560.BPSS2276 231
272560.BPSL0046 272560.BPSL0045 272
272560.BPSL0046 272560.BPSL0047 943
272560.BPSL0046 272560.BPSL0048 981
272560.BPSL0046 272560.BPSL0049 980
272560.BPSL0046 272560.BPSL0050 976
272560.BPSL0046 272560.BPSL0051 261
272560.BPSL0046 272560.BPSL0052 379
272560.BPSL0046 272560.BPSL0053 346
272560.BPSL0046 272560.BPSL0054 445
272560.BPSL0046 272560.BPSL0055 181
272560.BPSL0046 272560.BPSL0129 150
272560.BPSL0046 272560.BPSL0209 176
272560.BPSL0046 272560.BPSL0402 151
272560.BPSL0046 272560.BPSL0479 244
272560.BPSL0046 272560.BPSL0597 157
272560.BPSL0046 272560.BPSL0862 166
272560.BPSL0046 272560.BPSL0887 168
272560.BPSL0046 272560.BPSL0920 957
272560.BPSL0046 272560.BPSL0921 947
272560.BPSL0046 272560.BPSL0922 881
272560.BPSL0046 272560.BPSL0923 176
272560.BPSL0046 272560.BPSL1079 151
272560.BPSL0046 272560.BPSL1122 270
272560.BPSL0046 272560.BPSL1126 150
272560.BPSL0046 272560.BPSL1205 855
272560.BPSL0046 272560.BPSL1346 166
272560.BPSL0046 272560.BPSL1347 150
272560.BPSL0046 272560.BPSL1369 158
272560.BPSL0046 272560.BPSL1609 174
272560.BPSL0046 272560.BPSL1751 706
272560.BPSL0046 272560.BPSL1797 208
272560.BPSL0046 272560.BPSL1805 158
272560.BPSL0046 272560.BPSL1826 168
272560.BPSL0046 272560.BPSL1945 153
272560.BPSL0046 272560.BPSL1998 195
272560.BPSL0046 272560.BPSL1999 904
272560.BPSL0046 272560.BPSL2000 957
272560.BPSL0046 272560.BPSL2012 156
272560.BPSL0046 272560.BPSL2018 159
272560.BPSL0046 272560.BPSL2056 171
272560.BPSL0046 272560.BPSL2076 150
272560.BPSL0046 272560.BPSL2102 194
272560.BPSL0046 272560.BPSL2184 181
272560.BPSL0046 272560.BPSL2307 151
272560.BPSL0046 272560.BPSL2346 153
272560.BPSL0046 272560.BPSL2364 153
272560.BPSL0046 272560.BPSL2404 951
272560.BPSL0046 272560.BPSL2437 158
272560.BPSL0046 272560.BPSL2484 153
272560.BPSL0046 272560.BPSL2525 162
272560.BPSL0046 272560.BPSL2527 166
272560.BPSL0046 272560.BPSL2589 160
272560.BPSL0046 272560.BPSL2603 226
272560.BPSL0046 272560.BPSL2651 834
272560.BPSL0046 272560.BPSL2652 881
272560.BPSL0046 272560.BPSL2653 883
272560.BPSL0046 272560.BPSL2654 888
272560.BPSL0046 272560.BPSL2655 185
272560.BPSL0046 272560.BPSL2656 204
272560.BPSL0046 272560.BPSL2657 216
272560.BPSL0046 272560.BPSL2658 205
272560.BPSL0046 272560.BPSL2659 203
272560.BPSL0046 272560.BPSL2660 184
272560.BPSL0046 272560.BPSL2661 184
272560.BPSL0046 272560.BPSL2662 180
272560.BPSL0046 272560.BPSL2888 152
272560.BPSL0046 272560.BPSL2892 200
272560.BPSL0046 272560.BPSL2954 152
272560.BPSL0046 272560.BPSL3045 184
272560.BPSL0046 272560.BPSL3073 200
272560.BPSL0046 272560.BPSL3150 196
272560.BPSL0046 272560.BPSL3196 167
272560.BPSL0046 272560.BPSL3201 181
272560.BPSL0046 272560.BPSL3217 158
272560.BPSL0046 272560.BPSL3233 153
272560.BPSL0046 272560.BPSL3254 163
272560.BPSL0046 272560.BPSL3284 940
272560.BPSL0046 272560.BPSL3321 153
272560.BPSL0046 272560.BPSL3380 179
272560.BPSL0046 272560.BPSL3388 925
272560.BPSL0046 272560.BPSL3409 172
272560.BPSL0046 272560.BPSL3410 899
272560.BPSL0046 272560.BPSL3411 879
272560.BPSL0046 272560.BPSL3412 867
272560.BPSL0046 272560.BPSL3414 912
272560.BPSL0046 272560.BPSL3415 891
272560.BPSL0046 272560.BPSL3416 834
272560.BPSL0046 272560.BPSL3417 227
272560.BPSL0046 272560.BPSL3418 874
272560.BPSL0046 272560.BPSS0028 151
272560.BPSL0046 272560.BPSS0252 195
272560.BPSL0046 272560.BPSS0262 182
272560.BPSL0046 272560.BPSS0372 196
272560.BPSL0046 272560.BPSS0575 905
272560.BPSL0046 272560.BPSS0576 953
272560.BPSL0046 272560.BPSS0577 935
272560.BPSL0046 272560.BPSS0578 880
272560.BPSL0046 272560.BPSS0579 163
272560.BPSL0046 272560.BPSS0802 941
272560.BPSL0046 272560.BPSS0825 176
272560.BPSL0046 272560.BPSS0902 153
272560.BPSL0046 272560.BPSS1114 152
272560.BPSL0046 272560.BPSS1258 173
272560.BPSL0046 272560.BPSS1381 190
272560.BPSL0046 272560.BPSS1600 169
272560.BPSL0046 272560.BPSS1649 151
272560.BPSL0046 272560.BPSS1727 187
272560.BPSL0046 272560.BPSS1728 163
272560.BPSL0046 272560.BPSS1801 179
272560.BPSL0046 272560.BPSS1892 160
272560.BPSL0046 272560.BPSS1934 160
272560.BPSL0046 272560.BPSS1975 177
272560.BPSL0046 272560.BPSS1978 202
272560.BPSL0046 272560.BPSS2052 152
272560.BPSL0046 272560.BPSS2119 208
272560.BPSL0046 272560.BPSS2204 164
272560.BPSL0046 272560.BPSS2300 191
272560.BPSL0046 272560.BPSS2309 205
272560.BPSL0047 272560.BPSL0045 399
272560.BPSL0047 272560.BPSL0046 943
272560.BPSL0047 272560.BPSL0048 996
272560.BPSL0047 272560.BPSL0049 993
272560.BPSL0047 272560.BPSL0050 996
272560.BPSL0047 272560.BPSL0051 508
272560.BPSL0047 272560.BPSL0052 837
272560.BPSL0047 272560.BPSL0053 782
272560.BPSL0047 272560.BPSL0054 704
272560.BPSL0047 272560.BPSL0055 253
272560.BPSL0047 272560.BPSL0137 153
272560.BPSL0047 272560.BPSL0238 182
272560.BPSL0047 272560.BPSL0244 175
272560.BPSL0047 272560.BPSL0293 155
272560.BPSL0047 272560.BPSL0294 154
272560.BPSL0047 272560.BPSL0310 153
272560.BPSL0047 272560.BPSL0402 239
272560.BPSL0047 272560.BPSL0451 158
272560.BPSL0047 272560.BPSL0479 271
272560.BPSL0047 272560.BPSL0534 235
272560.BPSL0047 272560.BPSL0591 156
272560.BPSL0047 272560.BPSL0615 183
272560.BPSL0047 272560.BPSL0694 163
272560.BPSL0047 272560.BPSL0920 891
272560.BPSL0047 272560.BPSL0921 888
272560.BPSL0047 272560.BPSL0922 192
272560.BPSL0047 272560.BPSL0923 873
272560.BPSL0047 272560.BPSL0924 165
272560.BPSL0047 272560.BPSL1029 159
272560.BPSL0047 272560.BPSL1091 189
272560.BPSL0047 272560.BPSL1122 177
272560.BPSL0047 272560.BPSL1205 856
272560.BPSL0047 272560.BPSL1312 155
272560.BPSL0047 272560.BPSL1412 180
272560.BPSL0047 272560.BPSL1454 173
272560.BPSL0047 272560.BPSL1457 556
272560.BPSL0047 272560.BPSL1546 324
272560.BPSL0047 272560.BPSL1605 151
272560.BPSL0047 272560.BPSL1609 194
272560.BPSL0047 272560.BPSL1614 150
272560.BPSL0047 272560.BPSL1679 194
272560.BPSL0047 272560.BPSL1724 212
272560.BPSL0047 272560.BPSL1742 182
272560.BPSL0047 272560.BPSL1751 451
272560.BPSL0047 272560.BPSL1765 254
272560.BPSL0047 272560.BPSL1797 204
272560.BPSL0047 272560.BPSL1856 226
272560.BPSL0047 272560.BPSL1870 152
272560.BPSL0047 272560.BPSL1881 168
272560.BPSL0047 272560.BPSL1896 187
272560.BPSL0047 272560.BPSL1945 160
272560.BPSL0047 272560.BPSL1953 162
272560.BPSL0047 272560.BPSL1998 883
272560.BPSL0047 272560.BPSL1999 860
272560.BPSL0047 272560.BPSL2000 903
272560.BPSL0047 272560.BPSL2018 306
272560.BPSL0047 272560.BPSL2025 165
272560.BPSL0047 272560.BPSL2049 249
272560.BPSL0047 272560.BPSL2100 169
272560.BPSL0047 272560.BPSL2149 161
272560.BPSL0047 272560.BPSL2224 249
272560.BPSL0047 272560.BPSL2253 209
272560.BPSL0047 272560.BPSL2254 211
272560.BPSL0047 272560.BPSL2272 153
272560.BPSL0047 272560.BPSL2275 235
272560.BPSL0047 272560.BPSL2276 260
272560.BPSL0047 272560.BPSL2318 151
272560.BPSL0047 272560.BPSL2346 170
272560.BPSL0047 272560.BPSL2382 169
272560.BPSL0047 272560.BPSL2404 903
272560.BPSL0047 272560.BPSL2429 154
272560.BPSL0047 272560.BPSL2431 241
272560.BPSL0047 272560.BPSL2432 157
272560.BPSL0047 272560.BPSL2437 233
272560.BPSL0047 272560.BPSL2559 171
272560.BPSL0047 272560.BPSL2603 162
272560.BPSL0047 272560.BPSL2626 198
272560.BPSL0047 272560.BPSL2633 159
272560.BPSL0047 272560.BPSL2651 841
272560.BPSL0047 272560.BPSL2652 838
272560.BPSL0047 272560.BPSL2653 838
272560.BPSL0047 272560.BPSL2654 171
272560.BPSL0047 272560.BPSL2655 864
272560.BPSL0047 272560.BPSL2676 161
272560.BPSL0047 272560.BPSL2764 154
272560.BPSL0047 272560.BPSL2783 191
272560.BPSL0047 272560.BPSL2788 166
272560.BPSL0047 272560.BPSL2789 152
272560.BPSL0047 272560.BPSL2833 209
272560.BPSL0047 272560.BPSL2861 165
272560.BPSL0047 272560.BPSL2905 188
272560.BPSL0047 272560.BPSL2910 160
272560.BPSL0047 272560.BPSL2927 174
272560.BPSL0047 272560.BPSL3006 359
272560.BPSL0047 272560.BPSL3018 164
272560.BPSL0047 272560.BPSL3036 254
272560.BPSL0047 272560.BPSL3045 164
272560.BPSL0047 272560.BPSL3062 258
272560.BPSL0047 272560.BPSL3074 197
272560.BPSL0047 272560.BPSL3078 182
272560.BPSL0047 272560.BPSL3115 235
272560.BPSL0047 272560.BPSL3144 200
272560.BPSL0047 272560.BPSL3150 228
272560.BPSL0047 272560.BPSL3172 175
272560.BPSL0047 272560.BPSL3173 160
272560.BPSL0047 272560.BPSL3187 195
272560.BPSL0047 272560.BPSL3284 891
272560.BPSL0047 272560.BPSL3333 201
272560.BPSL0047 272560.BPSL3361 163
272560.BPSL0047 272560.BPSL3373 182
272560.BPSL0047 272560.BPSL3388 877
272560.BPSL0047 272560.BPSL3409 879
272560.BPSL0047 272560.BPSL3410 847
272560.BPSL0047 272560.BPSL3411 838
272560.BPSL0047 272560.BPSL3412 867
272560.BPSL0047 272560.BPSL3414 873
272560.BPSL0047 272560.BPSL3415 838
272560.BPSL0047 272560.BPSL3416 841
272560.BPSL0047 272560.BPSL3417 881
272560.BPSL0047 272560.BPSL3418 187
272560.BPSL0047 272560.BPSS0028 157
272560.BPSL0047 272560.BPSS0156 192
272560.BPSL0047 272560.BPSS0262 370
272560.BPSL0047 272560.BPSS0285 208
272560.BPSL0047 272560.BPSS0330 182
272560.BPSL0047 272560.BPSS0356 177
272560.BPSL0047 272560.BPSS0557 182
272560.BPSL0047 272560.BPSS0575 870
272560.BPSL0047 272560.BPSS0576 933
272560.BPSL0047 272560.BPSS0577 911
272560.BPSL0047 272560.BPSS0578 177
272560.BPSL0047 272560.BPSS0579 921
272560.BPSL0047 272560.BPSS0685 160
272560.BPSL0047 272560.BPSS0708 160
272560.BPSL0047 272560.BPSS0749 204
272560.BPSL0047 272560.BPSS0750 182
272560.BPSL0047 272560.BPSS0772 160
272560.BPSL0047 272560.BPSS0785 175
272560.BPSL0047 272560.BPSS0802 891
272560.BPSL0047 272560.BPSS0870 182
272560.BPSL0047 272560.BPSS0902 192
272560.BPSL0047 272560.BPSS0938 169
272560.BPSL0047 272560.BPSS0943 183
272560.BPSL0047 272560.BPSS0963 155
272560.BPSL0047 272560.BPSS1033 240
272560.BPSL0047 272560.BPSS1112 182
272560.BPSL0047 272560.BPSS1151 166
272560.BPSL0047 272560.BPSS1224 155
272560.BPSL0047 272560.BPSS1292 182
272560.BPSL0047 272560.BPSS1317 187
272560.BPSL0047 272560.BPSS1356 155
272560.BPSL0047 272560.BPSS1551 163
272560.BPSL0047 272560.BPSS1573 150
272560.BPSL0047 272560.BPSS1630 160
272560.BPSL0047 272560.BPSS1697 151
272560.BPSL0047 272560.BPSS1699 151
272560.BPSL0047 272560.BPSS1700 157
272560.BPSL0047 272560.BPSS1701 157
272560.BPSL0047 272560.BPSS1704 193
272560.BPSL0047 272560.BPSS1705 217
272560.BPSL0047 272560.BPSS1706 242
272560.BPSL0047 272560.BPSS1707 249
272560.BPSL0047 272560.BPSS1766 171
272560.BPSL0047 272560.BPSS1804 186
272560.BPSL0047 272560.BPSS1806 205
272560.BPSL0047 272560.BPSS1860 154
272560.BPSL0047 272560.BPSS1925 150
272560.BPSL0047 272560.BPSS1931 220
272560.BPSL0047 272560.BPSS1975 341
272560.BPSL0047 272560.BPSS2036 188
272560.BPSL0047 272560.BPSS2037 176
272560.BPSL0047 272560.BPSS2040 206
272560.BPSL0047 272560.BPSS2127 180
272560.BPSL0047 272560.BPSS2204 216
272560.BPSL0047 272560.BPSS2208 166
272560.BPSL0047 272560.BPSS2239 170
272560.BPSL0047 272560.BPSS2270 179
272560.BPSL0047 272560.BPSS2335 192
272560.BPSL0048 272560.BPSL0045 272
272560.BPSL0048 272560.BPSL0046 981
272560.BPSL0048 272560.BPSL0047 996
272560.BPSL0048 272560.BPSL0049 994
272560.BPSL0048 272560.BPSL0050 993
272560.BPSL0048 272560.BPSL0051 562
272560.BPSL0048 272560.BPSL0052 530
272560.BPSL0048 272560.BPSL0053 766
272560.BPSL0048 272560.BPSL0054 549
272560.BPSL0048 272560.BPSL0055 253
272560.BPSL0048 272560.BPSL0056 286
272560.BPSL0048 272560.BPSL0057 286
272560.BPSL0048 272560.BPSL0059 174
272560.BPSL0048 272560.BPSL0061 171
272560.BPSL0048 272560.BPSL0103 252
272560.BPSL0048 272560.BPSL0219 171
272560.BPSL0048 272560.BPSL0328 191
272560.BPSL0048 272560.BPSL0384 214
272560.BPSL0048 272560.BPSL0412 237
272560.BPSL0048 272560.BPSL0498 155
272560.BPSL0048 272560.BPSL0559 158
272560.BPSL0048 272560.BPSL0562 152
272560.BPSL0048 272560.BPSL0646 155
272560.BPSL0048 272560.BPSL0689 190
272560.BPSL0048 272560.BPSL0744 188
272560.BPSL0048 272560.BPSL0864 163
272560.BPSL0048 272560.BPSL0920 955
272560.BPSL0048 272560.BPSL0921 320
272560.BPSL0048 272560.BPSL0922 957
272560.BPSL0048 272560.BPSL0923 958
272560.BPSL0048 272560.BPSL0924 194
272560.BPSL0048 272560.BPSL0997 165
272560.BPSL0048 272560.BPSL1038 195
272560.BPSL0048 272560.BPSL1111 171
272560.BPSL0048 272560.BPSL1205 864
272560.BPSL0048 272560.BPSL1240 177
272560.BPSL0048 272560.BPSL1273 199
272560.BPSL0048 272560.BPSL1304 150
272560.BPSL0048 272560.BPSL1337 216
272560.BPSL0048 272560.BPSL1347 204
272560.BPSL0048 272560.BPSL1368 161
272560.BPSL0048 272560.BPSL1431 150
272560.BPSL0048 272560.BPSL1433 161
272560.BPSL0048 272560.BPSL1444 159
272560.BPSL0048 272560.BPSL1457 282
272560.BPSL0048 272560.BPSL1474 155
272560.BPSL0048 272560.BPSL1484 170
272560.BPSL0048 272560.BPSL1523 215
272560.BPSL0048 272560.BPSL1607 164
272560.BPSL0048 272560.BPSL1644 193
272560.BPSL0048 272560.BPSL1651 151
272560.BPSL0048 272560.BPSL1749 179
272560.BPSL0048 272560.BPSL1751 515
272560.BPSL0048 272560.BPSL1778 157
272560.BPSL0048 272560.BPSL1853 288
272560.BPSL0048 272560.BPSL1930 178
272560.BPSL0048 272560.BPSL1975 166
272560.BPSL0048 272560.BPSL1998 888
272560.BPSL0048 272560.BPSL1999 923
272560.BPSL0048 272560.BPSL2000 892
272560.BPSL0048 272560.BPSL2017 185
272560.BPSL0048 272560.BPSL2018 324
272560.BPSL0048 272560.BPSL2030 182
272560.BPSL0048 272560.BPSL2031 164
272560.BPSL0048 272560.BPSL2076 190
272560.BPSL0048 272560.BPSL2093 387
272560.BPSL0048 272560.BPSL2107 175
272560.BPSL0048 272560.BPSL2216 175
272560.BPSL0048 272560.BPSL2225 252
272560.BPSL0048 272560.BPSL2226 150
272560.BPSL0048 272560.BPSL2229 165
272560.BPSL0048 272560.BPSL2268 184
272560.BPSL0048 272560.BPSL2346 348
272560.BPSL0048 272560.BPSL2404 924
272560.BPSL0048 272560.BPSL2418 292
272560.BPSL0048 272560.BPSL2437 161
272560.BPSL0048 272560.BPSL2474B 151
272560.BPSL0048 272560.BPSL2526 271
272560.BPSL0048 272560.BPSL2593 204
272560.BPSL0048 272560.BPSL2630 227
272560.BPSL0048 272560.BPSL2651 833
272560.BPSL0048 272560.BPSL2652 869
272560.BPSL0048 272560.BPSL2654 857
272560.BPSL0048 272560.BPSL2655 866
272560.BPSL0048 272560.BPSL2656 201
272560.BPSL0048 272560.BPSL2657 205
272560.BPSL0048 272560.BPSL2658 202
272560.BPSL0048 272560.BPSL2659 198
272560.BPSL0048 272560.BPSL2660 184
272560.BPSL0048 272560.BPSL2661 184
272560.BPSL0048 272560.BPSL2662 180
272560.BPSL0048 272560.BPSL2676 161
272560.BPSL0048 272560.BPSL2681 221
272560.BPSL0048 272560.BPSL2682 204
272560.BPSL0048 272560.BPSL2783 206
272560.BPSL0048 272560.BPSL2802 235
272560.BPSL0048 272560.BPSL2819 229
272560.BPSL0048 272560.BPSL3038 186
272560.BPSL0048 272560.BPSL3086 183
272560.BPSL0048 272560.BPSL3284 926
272560.BPSL0048 272560.BPSL3333 333
272560.BPSL0048 272560.BPSL3344 260
272560.BPSL0048 272560.BPSL3356 151
272560.BPSL0048 272560.BPSL3387 214
272560.BPSL0048 272560.BPSL3388 876
272560.BPSL0048 272560.BPSL3409 956
272560.BPSL0048 272560.BPSL3410 845
272560.BPSL0048 272560.BPSL3411 934
272560.BPSL0048 272560.BPSL3412 863
272560.BPSL0048 272560.BPSL3414 538
272560.BPSL0048 272560.BPSL3415 858
272560.BPSL0048 272560.BPSL3416 833
272560.BPSL0048 272560.BPSL3417 864
272560.BPSL0048 272560.BPSL3418 838
272560.BPSL0048 272560.BPSS0014 177
272560.BPSL0048 272560.BPSS0162 188
272560.BPSL0048 272560.BPSS0262 311
272560.BPSL0048 272560.BPSS0277 161
272560.BPSL0048 272560.BPSS0302 150
272560.BPSL0048 272560.BPSS0473 227
272560.BPSL0048 272560.BPSS0522 164
272560.BPSL0048 272560.BPSS0575 865
272560.BPSL0048 272560.BPSS0576 949
272560.BPSL0048 272560.BPSS0577 304
272560.BPSL0048 272560.BPSS0578 968
272560.BPSL0048 272560.BPSS0579 939
272560.BPSL0048 272560.BPSS0614 172
272560.BPSL0048 272560.BPSS0664 201
272560.BPSL0048 272560.BPSS0749 168
272560.BPSL0048 272560.BPSS0770 154
272560.BPSL0048 272560.BPSS0802 918
272560.BPSL0048 272560.BPSS0828 172
272560.BPSL0048 272560.BPSS0842 272
272560.BPSL0048 272560.BPSS0867 159
272560.BPSL0048 272560.BPSS0868 227
272560.BPSL0048 272560.BPSS1033 261
272560.BPSL0048 272560.BPSS1126 230
272560.BPSL0048 272560.BPSS1151 188
272560.BPSL0048 272560.BPSS1465 160
272560.BPSL0048 272560.BPSS1495 211
272560.BPSL0048 272560.BPSS1502 151
272560.BPSL0048 272560.BPSS1637 233
272560.BPSL0048 272560.BPSS1877 154
272560.BPSL0048 272560.BPSS1975 226
272560.BPSL0048 272560.BPSS1993 151
272560.BPSL0048 272560.BPSS2036 182
272560.BPSL0049 272560.BPSL0045 272
272560.BPSL0049 272560.BPSL0046 980
272560.BPSL0049 272560.BPSL0047 993
272560.BPSL0049 272560.BPSL0048 994
272560.BPSL0049 272560.BPSL0050 993
272560.BPSL0049 272560.BPSL0051 469
272560.BPSL0049 272560.BPSL0052 498
272560.BPSL0049 272560.BPSL0053 750
272560.BPSL0049 272560.BPSL0054 434
272560.BPSL0049 272560.BPSL0055 253
272560.BPSL0049 272560.BPSL0103 159
272560.BPSL0049 272560.BPSL0244 172
272560.BPSL0049 272560.BPSL0316 178
272560.BPSL0049 272560.BPSL0590 151
272560.BPSL0049 272560.BPSL0597 159
272560.BPSL0049 272560.BPSL0679 163
272560.BPSL0049 272560.BPSL0704 221
272560.BPSL0049 272560.BPSL0783 154
272560.BPSL0049 272560.BPSL0832 218
272560.BPSL0049 272560.BPSL0845 207
272560.BPSL0049 272560.BPSL0920 315
272560.BPSL0049 272560.BPSL0921 911
272560.BPSL0049 272560.BPSL0922 838
272560.BPSL0049 272560.BPSL0923 906
272560.BPSL0049 272560.BPSL0984 175
272560.BPSL0049 272560.BPSL1005 251
272560.BPSL0049 272560.BPSL1205 834
272560.BPSL0049 272560.BPSL1250 175
272560.BPSL0049 272560.BPSL1456 223
272560.BPSL0049 272560.BPSL1457 333
272560.BPSL0049 272560.BPSL1525 168
272560.BPSL0049 272560.BPSL1633 226
272560.BPSL0049 272560.BPSL1751 346
272560.BPSL0049 272560.BPSL1808 166
272560.BPSL0049 272560.BPSL1832 166
272560.BPSL0049 272560.BPSL1881 169
272560.BPSL0049 272560.BPSL1966 188
272560.BPSL0049 272560.BPSL1998 934
272560.BPSL0049 272560.BPSL1999 927
272560.BPSL0049 272560.BPSL2000 707
272560.BPSL0049 272560.BPSL2004 151
272560.BPSL0049 272560.BPSL2017 298
272560.BPSL0049 272560.BPSL2018 375
272560.BPSL0049 272560.BPSL2084 161
272560.BPSL0049 272560.BPSL2215 151
272560.BPSL0049 272560.BPSL2346 187
272560.BPSL0049 272560.BPSL2404 913
272560.BPSL0049 272560.BPSL2437 201
272560.BPSL0049 272560.BPSL2445 205
272560.BPSL0049 272560.BPSL2586 271
272560.BPSL0049 272560.BPSL2617 188
272560.BPSL0049 272560.BPSL2651 834
272560.BPSL0049 272560.BPSL2652 275
272560.BPSL0049 272560.BPSL2653 934
272560.BPSL0049 272560.BPSL2654 897
272560.BPSL0049 272560.BPSL2655 880
272560.BPSL0049 272560.BPSL2656 202
272560.BPSL0049 272560.BPSL2657 221
272560.BPSL0049 272560.BPSL2658 202
272560.BPSL0049 272560.BPSL2659 198
272560.BPSL0049 272560.BPSL2660 184
272560.BPSL0049 272560.BPSL2661 184
272560.BPSL0049 272560.BPSL2662 197
272560.BPSL0049 272560.BPSL2713 161
272560.BPSL0049 272560.BPSL2819 189
272560.BPSL0049 272560.BPSL2893 207
272560.BPSL0049 272560.BPSL2966 158
272560.BPSL0049 272560.BPSL2995 169
272560.BPSL0049 272560.BPSL3284 900
272560.BPSL0049 272560.BPSL3333 349
272560.BPSL0049 272560.BPSL3388 885
272560.BPSL0049 272560.BPSL3409 932
272560.BPSL0049 272560.BPSL3410 881
272560.BPSL0049 272560.BPSL3411 322
272560.BPSL0049 272560.BPSL3412 861
272560.BPSL0049 272560.BPSL3414 952
272560.BPSL0049 272560.BPSL3415 333
272560.BPSL0049 272560.BPSL3416 834
272560.BPSL0049 272560.BPSL3417 838
272560.BPSL0049 272560.BPSL3418 857
272560.BPSL0049 272560.BPSS0162 179
272560.BPSL0049 272560.BPSS0341 183
272560.BPSL0049 272560.BPSS0378 234
272560.BPSL0049 272560.BPSS0404 207
272560.BPSL0049 272560.BPSS0575 834
272560.BPSL0049 272560.BPSS0576 251
272560.BPSL0049 272560.BPSS0577 946
272560.BPSL0049 272560.BPSS0578 838
272560.BPSL0049 272560.BPSS0579 889
272560.BPSL0049 272560.BPSS0666 164
272560.BPSL0049 272560.BPSS0779 165
272560.BPSL0049 272560.BPSS0788 310
272560.BPSL0049 272560.BPSS0802 889
272560.BPSL0049 272560.BPSS0825 209
272560.BPSL0049 272560.BPSS0827 166
272560.BPSL0049 272560.BPSS0912 188
272560.BPSL0049 272560.BPSS0974 190
272560.BPSL0049 272560.BPSS0999 159
272560.BPSL0049 272560.BPSS1001 161
272560.BPSL0049 272560.BPSS1168 159
272560.BPSL0049 272560.BPSS1332 182
272560.BPSL0049 272560.BPSS1358 154
272560.BPSL0049 272560.BPSS1551 154
272560.BPSL0049 272560.BPSS1728 177
272560.BPSL0049 272560.BPSS1801 194
272560.BPSL0049 272560.BPSS1851 236
272560.BPSL0049 272560.BPSS1855 191
272560.BPSL0049 272560.BPSS1975 193
272560.BPSL0049 272560.BPSS1993 154
272560.BPSL0049 272560.BPSS2036 198
272560.BPSL0050 272560.BPSL0045 311
272560.BPSL0050 272560.BPSL0046 976
272560.BPSL0050 272560.BPSL0047 996
272560.BPSL0050 272560.BPSL0048 993
272560.BPSL0050 272560.BPSL0049 993
272560.BPSL0050 272560.BPSL0051 565
272560.BPSL0050 272560.BPSL0052 836
272560.BPSL0050 272560.BPSL0053 842
272560.BPSL0050 272560.BPSL0054 811
272560.BPSL0050 272560.BPSL0055 254
272560.BPSL0050 272560.BPSL0056 287
272560.BPSL0050 272560.BPSL0057 287
272560.BPSL0050 272560.BPSL0092 217
272560.BPSL0050 272560.BPSL0242 154
272560.BPSL0050 272560.BPSL0244 283
272560.BPSL0050 272560.BPSL0260 287
272560.BPSL0050 272560.BPSL0310 160
272560.BPSL0050 272560.BPSL0316 152
272560.BPSL0050 272560.BPSL0500A 190
272560.BPSL0050 272560.BPSL0590 153
272560.BPSL0050 272560.BPSL0591 311
272560.BPSL0050 272560.BPSL0597 242
272560.BPSL0050 272560.BPSL0602 161
272560.BPSL0050 272560.BPSL0638 167
272560.BPSL0050 272560.BPSL0733 168
272560.BPSL0050 272560.BPSL0920 800
272560.BPSL0050 272560.BPSL0921 800
272560.BPSL0050 272560.BPSL0922 802
272560.BPSL0050 272560.BPSL0923 800
272560.BPSL0050 272560.BPSL0924 448
272560.BPSL0050 272560.BPSL0928 156
272560.BPSL0050 272560.BPSL1092 173
272560.BPSL0050 272560.BPSL1093 214
272560.BPSL0050 272560.BPSL1205 261
272560.BPSL0050 272560.BPSL1250 362
272560.BPSL0050 272560.BPSL1273 156
272560.BPSL0050 272560.BPSL1337 450
272560.BPSL0050 272560.BPSL1444 208
272560.BPSL0050 272560.BPSL1448 214
272560.BPSL0050 272560.BPSL1456 281
272560.BPSL0050 272560.BPSL1457 747
272560.BPSL0050 272560.BPSL1614 204
272560.BPSL0050 272560.BPSL1618 183
272560.BPSL0050 272560.BPSL1688 193
272560.BPSL0050 272560.BPSL1723 295
272560.BPSL0050 272560.BPSL1751 217
272560.BPSL0050 272560.BPSL1758 171
272560.BPSL0050 272560.BPSL1794 175
272560.BPSL0050 272560.BPSL1795 155
272560.BPSL0050 272560.BPSL1822 161
272560.BPSL0050 272560.BPSL1881 166
272560.BPSL0050 272560.BPSL1998 800
272560.BPSL0050 272560.BPSL1999 835
272560.BPSL0050 272560.BPSL2000 800
272560.BPSL0050 272560.BPSL2002 193
272560.BPSL0050 272560.BPSL2017 569
272560.BPSL0050 272560.BPSL2018 720
272560.BPSL0050 272560.BPSL2025 219
272560.BPSL0050 272560.BPSL2049 205
272560.BPSL0050 272560.BPSL2081 210
272560.BPSL0050 272560.BPSL2084 291
272560.BPSL0050 272560.BPSL2177 161
272560.BPSL0050 272560.BPSL2214 192
272560.BPSL0050 272560.BPSL2221 150
272560.BPSL0050 272560.BPSL2224 243
272560.BPSL0050 272560.BPSL2292 178
272560.BPSL0050 272560.BPSL2346 603
272560.BPSL0050 272560.BPSL2371 173
272560.BPSL0050 272560.BPSL2408 192
272560.BPSL0050 272560.BPSL2418 200
272560.BPSL0050 272560.BPSL2437 372
272560.BPSL0050 272560.BPSL2527 188
272560.BPSL0050 272560.BPSL2559 187
272560.BPSL0050 272560.BPSL2586 187
272560.BPSL0050 272560.BPSL2593 204
272560.BPSL0050 272560.BPSL2630 208
272560.BPSL0050 272560.BPSL2652 800
272560.BPSL0050 272560.BPSL2653 800
272560.BPSL0050 272560.BPSL2654 800
272560.BPSL0050 272560.BPSL2655 800
272560.BPSL0050 272560.BPSL2783 299
272560.BPSL0050 272560.BPSL2803 151
272560.BPSL0050 272560.BPSL3035 175
272560.BPSL0050 272560.BPSL3064 182
272560.BPSL0050 272560.BPSL3087 163
272560.BPSL0050 272560.BPSL3115 337
272560.BPSL0050 272560.BPSL3152 209
272560.BPSL0050 272560.BPSL3171 436
272560.BPSL0050 272560.BPSL3172 169
272560.BPSL0050 272560.BPSL3173 167
272560.BPSL0050 272560.BPSL3181 150
272560.BPSL0050 272560.BPSL3245 240
272560.BPSL0050 272560.BPSL3283 157
272560.BPSL0050 272560.BPSL3284 191
272560.BPSL0050 272560.BPSL3295 154
272560.BPSL0050 272560.BPSL3312 168
272560.BPSL0050 272560.BPSL3321 323
272560.BPSL0050 272560.BPSL3333 682
272560.BPSL0050 272560.BPSL3339 180
272560.BPSL0050 272560.BPSL3388 178
272560.BPSL0050 272560.BPSL3409 800
272560.BPSL0050 272560.BPSL3410 830
272560.BPSL0050 272560.BPSL3411 821
272560.BPSL0050 272560.BPSL3412 267
272560.BPSL0050 272560.BPSL3413 151
272560.BPSL0050 272560.BPSL3414 800
272560.BPSL0050 272560.BPSL3415 800
272560.BPSL0050 272560.BPSL3417 800
272560.BPSL0050 272560.BPSL3418 800
272560.BPSL0050 272560.BPSS0019 269
272560.BPSL0050 272560.BPSS0095 191
272560.BPSL0050 272560.BPSS0132 177
272560.BPSL0050 272560.BPSS0150 335
272560.BPSL0050 272560.BPSS0162 247
272560.BPSL0050 272560.BPSS0262 554
272560.BPSL0050 272560.BPSS0277 193
272560.BPSL0050 272560.BPSS0306 159
272560.BPSL0050 272560.BPSS0372 291
272560.BPSL0050 272560.BPSS0378 203
272560.BPSL0050 272560.BPSS0409 197
272560.BPSL0050 272560.BPSS0410 208
272560.BPSL0050 272560.BPSS0422 196
272560.BPSL0050 272560.BPSS0440 304
272560.BPSL0050 272560.BPSS0473 227
272560.BPSL0050 272560.BPSS0519 269
272560.BPSL0050 272560.BPSS0527 206
272560.BPSL0050 272560.BPSS0531 168
272560.BPSL0050 272560.BPSS0575 161
272560.BPSL0050 272560.BPSS0576 800
272560.BPSL0050 272560.BPSS0577 800
272560.BPSL0050 272560.BPSS0578 894
272560.BPSL0050 272560.BPSS0579 800
272560.BPSL0050 272560.BPSS0697 150
272560.BPSL0050 272560.BPSS0724 156
272560.BPSL0050 272560.BPSS0749 222
272560.BPSL0050 272560.BPSS0802 190
272560.BPSL0050 272560.BPSS0842 301
272560.BPSL0050 272560.BPSS0865 516
272560.BPSL0050 272560.BPSS0868 227
272560.BPSL0050 272560.BPSS0869 240
272560.BPSL0050 272560.BPSS0912 215
272560.BPSL0050 272560.BPSS0957 335
272560.BPSL0050 272560.BPSS0995 215
272560.BPSL0050 272560.BPSS1031 157
272560.BPSL0050 272560.BPSS1033 411
272560.BPSL0050 272560.BPSS1166 184
272560.BPSL0050 272560.BPSS1224 285
272560.BPSL0050 272560.BPSS1312 163
272560.BPSL0050 272560.BPSS1356 210
272560.BPSL0050 272560.BPSS1400 217
272560.BPSL0050 272560.BPSS1413 158
272560.BPSL0050 272560.BPSS1510 174
272560.BPSL0050 272560.BPSS1534 191
272560.BPSL0050 272560.BPSS1566 204
272560.BPSL0050 272560.BPSS1619 150
272560.BPSL0050 272560.BPSS1621 289
272560.BPSL0050 272560.BPSS1647 160
272560.BPSL0050 272560.BPSS1650 210
272560.BPSL0050 272560.BPSS1690 170
272560.BPSL0050 272560.BPSS1727 193
272560.BPSL0050 272560.BPSS1728 446
272560.BPSL0050 272560.BPSS1801 208
272560.BPSL0050 272560.BPSS1804 403
272560.BPSL0050 272560.BPSS1851 211
272560.BPSL0050 272560.BPSS1860 261
272560.BPSL0050 272560.BPSS1877 429
272560.BPSL0050 272560.BPSS1882 273
272560.BPSL0050 272560.BPSS1920 153
272560.BPSL0050 272560.BPSS1928 252
272560.BPSL0050 272560.BPSS1975 741
272560.BPSL0050 272560.BPSS1976 197
272560.BPSL0050 272560.BPSS2037 157
272560.BPSL0050 272560.BPSS2040 211
272560.BPSL0050 272560.BPSS2052 302
272560.BPSL0050 272560.BPSS2152 192
272560.BPSL0050 272560.BPSS2188 165
272560.BPSL0050 272560.BPSS2208 312
272560.BPSL0050 272560.BPSS2213 158
272560.BPSL0050 272560.BPSS2239 644
272560.BPSL0050 272560.BPSS2288 154
272560.BPSL0050 272560.BPSS2302 210
272560.BPSL0050 272560.BPSS2320 195
272560.BPSL0050 272560.BPSS2328 178
272560.BPSL0051 272560.BPSL0046 261
272560.BPSL0051 272560.BPSL0047 508
272560.BPSL0051 272560.BPSL0048 562
272560.BPSL0051 272560.BPSL0049 469
272560.BPSL0051 272560.BPSL0050 565
272560.BPSL0051 272560.BPSL0052 745
272560.BPSL0051 272560.BPSL0053 643
272560.BPSL0051 272560.BPSL0054 526
272560.BPSL0051 272560.BPSL0055 444
272560.BPSL0051 272560.BPSL0071 211
272560.BPSL0051 272560.BPSL0108 163
272560.BPSL0051 272560.BPSL0186 184
272560.BPSL0051 272560.BPSL0203 208
272560.BPSL0051 272560.BPSL0224 188
272560.BPSL0051 272560.BPSL0225 206
272560.BPSL0051 272560.BPSL0246 223
272560.BPSL0051 272560.BPSL0302 156
272560.BPSL0051 272560.BPSL0395 171
272560.BPSL0051 272560.BPSL0476 212
272560.BPSL0051 272560.BPSL0548 211
272560.BPSL0051 272560.BPSL0687 198
272560.BPSL0051 272560.BPSL0779 156
272560.BPSL0051 272560.BPSL0843 271
272560.BPSL0051 272560.BPSL0926 205
272560.BPSL0051 272560.BPSL0936 458
272560.BPSL0051 272560.BPSL0955 281
272560.BPSL0051 272560.BPSL0980 171
272560.BPSL0051 272560.BPSL1020 161
272560.BPSL0051 272560.BPSL1086 153
272560.BPSL0051 272560.BPSL1183 899
272560.BPSL0051 272560.BPSL1467 179
272560.BPSL0051 272560.BPSL1505 180
272560.BPSL0051 272560.BPSL1550 164
272560.BPSL0051 272560.BPSL1555 163
272560.BPSL0051 272560.BPSL1556 182
272560.BPSL0051 272560.BPSL1557 281
272560.BPSL0051 272560.BPSL1558 268
272560.BPSL0051 272560.BPSL1647 151
272560.BPSL0051 272560.BPSL1654 262
272560.BPSL0051 272560.BPSL1835 281
272560.BPSL0051 272560.BPSL1941 248
272560.BPSL0051 272560.BPSL1975 178
272560.BPSL0051 272560.BPSL1995 169
272560.BPSL0051 272560.BPSL1997 212
272560.BPSL0051 272560.BPSL2065 160
272560.BPSL0051 272560.BPSL2200 178
272560.BPSL0051 272560.BPSL2304 153
272560.BPSL0051 272560.BPSL2317 260
272560.BPSL0051 272560.BPSL2318 163
272560.BPSL0051 272560.BPSL2335 263
272560.BPSL0051 272560.BPSL2336 278
272560.BPSL0051 272560.BPSL2337 185
272560.BPSL0051 272560.BPSL2385 199
272560.BPSL0051 272560.BPSL2386 236
272560.BPSL0051 272560.BPSL2387 268
272560.BPSL0051 272560.BPSL2388 345
272560.BPSL0051 272560.BPSL2390 205
272560.BPSL0051 272560.BPSL2405 294
272560.BPSL0051 272560.BPSL2438 184
272560.BPSL0051 272560.BPSL2473 208
272560.BPSL0051 272560.BPSL2476 175
272560.BPSL0051 272560.BPSL2483 240
272560.BPSL0051 272560.BPSL2519 191
272560.BPSL0051 272560.BPSL2544 191
272560.BPSL0051 272560.BPSL2608 182
272560.BPSL0051 272560.BPSL2663 203
272560.BPSL0051 272560.BPSL2670 180
272560.BPSL0051 272560.BPSL2749 156
272560.BPSL0051 272560.BPSL2814 206
272560.BPSL0051 272560.BPSL2832 260
272560.BPSL0051 272560.BPSL2837 899
272560.BPSL0051 272560.BPSL2847 298
272560.BPSL0051 272560.BPSL2890 172
272560.BPSL0051 272560.BPSL2925 174
272560.BPSL0051 272560.BPSL3045 906
272560.BPSL0051 272560.BPSL3072 171
272560.BPSL0051 272560.BPSL3218 208
272560.BPSL0051 272560.BPSL3319 191
272560.BPSL0051 272560.BPSL3368 158
272560.BPSL0051 272560.BPSL3387 199
272560.BPSL0051 272560.BPSL3389 200
272560.BPSL0051 272560.BPSL3391 182
272560.BPSL0051 272560.BPSL3419 188
272560.BPSL0051 272560.BPSS0041 216
272560.BPSL0051 272560.BPSS0051 161
272560.BPSL0051 272560.BPSS0224 156
272560.BPSL0051 272560.BPSS0246 281
272560.BPSL0051 272560.BPSS0280 260
272560.BPSL0051 272560.BPSS0281 422
272560.BPSL0051 272560.BPSS0307 156
272560.BPSL0051 272560.BPSS0308 263
272560.BPSL0051 272560.BPSS0342 171
272560.BPSL0051 272560.BPSS0349 194
272560.BPSL0051 272560.BPSS0374 162
272560.BPSL0051 272560.BPSS0375 160
272560.BPSL0051 272560.BPSS0463 287
272560.BPSL0051 272560.BPSS0464 268
272560.BPSL0051 272560.BPSS0465 281
272560.BPSL0051 272560.BPSS0466 182
272560.BPSL0051 272560.BPSS0467 163
272560.BPSL0051 272560.BPSS0468 263
272560.BPSL0051 272560.BPSS0469 278
272560.BPSL0051 272560.BPSS0472 150
272560.BPSL0051 272560.BPSS0491 174
272560.BPSL0051 272560.BPSS0575 191
272560.BPSL0051 272560.BPSS0578 170
272560.BPSL0051 272560.BPSS0607 230
272560.BPSL0051 272560.BPSS0620 182
272560.BPSL0051 272560.BPSS0633 184
272560.BPSL0051 272560.BPSS0693 198
272560.BPSL0051 272560.BPSS0694 151
272560.BPSL0051 272560.BPSS0780 281
272560.BPSL0051 272560.BPSS0789 181
272560.BPSL0051 272560.BPSS0790 156
272560.BPSL0051 272560.BPSS0793 177
272560.BPSL0051 272560.BPSS0861 202
272560.BPSL0051 272560.BPSS0862 202
272560.BPSL0051 272560.BPSS0864 202
272560.BPSL0051 272560.BPSS0866 236
272560.BPSL0051 272560.BPSS0885 260
272560.BPSL0051 272560.BPSS0904 170
272560.BPSL0051 272560.BPSS0911 931
272560.BPSL0051 272560.BPSS0943 178
272560.BPSL0051 272560.BPSS0968 172
272560.BPSL0051 272560.BPSS1209 185
272560.BPSL0051 272560.BPSS1261 192
272560.BPSL0051 272560.BPSS1307 178
272560.BPSL0051 272560.BPSS1335 202
272560.BPSL0051 272560.BPSS1355 469
272560.BPSL0051 272560.BPSS1357 212
272560.BPSL0051 272560.BPSS1469 281
272560.BPSL0051 272560.BPSS1492 160
272560.BPSL0051 272560.BPSS1635 212
272560.BPSL0051 272560.BPSS1704 183
272560.BPSL0051 272560.BPSS1806 150
272560.BPSL0051 272560.BPSS1878 208
272560.BPSL0051 272560.BPSS1879 259
272560.BPSL0051 272560.BPSS1906 260
272560.BPSL0051 272560.BPSS1957 160
272560.BPSL0051 272560.BPSS2065 155
272560.BPSL0051 272560.BPSS2126 177
272560.BPSL0051 272560.BPSS2214 211
272560.BPSL0051 272560.BPSS2261 175
272560.BPSL0051 272560.BPSS2307 899
272560.BPSL0052 272560.BPSL0045 545
272560.BPSL0052 272560.BPSL0046 379
272560.BPSL0052 272560.BPSL0047 837
272560.BPSL0052 272560.BPSL0048 530
272560.BPSL0052 272560.BPSL0049 498
272560.BPSL0052 272560.BPSL0050 836
272560.BPSL0052 272560.BPSL0051 745
272560.BPSL0052 272560.BPSL0053 954
272560.BPSL0052 272560.BPSL0054 804
272560.BPSL0052 272560.BPSL0055 481
272560.BPSL0052 272560.BPSL0056 347
272560.BPSL0052 272560.BPSL0057 408
272560.BPSL0052 272560.BPSL0209 210
272560.BPSL0052 272560.BPSL0263 174
272560.BPSL0052 272560.BPSL0266 260
272560.BPSL0052 272560.BPSL0270 383
272560.BPSL0052 272560.BPSL0316 172
272560.BPSL0052 272560.BPSL0318 154
272560.BPSL0052 272560.BPSL0412 195
272560.BPSL0052 272560.BPSL0420 190
272560.BPSL0052 272560.BPSL0508 534
272560.BPSL0052 272560.BPSL0616 272
272560.BPSL0052 272560.BPSL0617 189
272560.BPSL0052 272560.BPSL0638 260
272560.BPSL0052 272560.BPSL0645 237
272560.BPSL0052 272560.BPSL0689 239
272560.BPSL0052 272560.BPSL0781 190
272560.BPSL0052 272560.BPSL0796 192
272560.BPSL0052 272560.BPSL0836 558
272560.BPSL0052 272560.BPSL0837 229
272560.BPSL0052 272560.BPSL0870 150
272560.BPSL0052 272560.BPSL0924 308
272560.BPSL0052 272560.BPSL0932 297
272560.BPSL0052 272560.BPSL0934 169
272560.BPSL0052 272560.BPSL1017 151
272560.BPSL0052 272560.BPSL1094 233
272560.BPSL0052 272560.BPSL1195 153
272560.BPSL0052 272560.BPSL1228 182
272560.BPSL0052 272560.BPSL1240 218
272560.BPSL0052 272560.BPSL1265 174
272560.BPSL0052 272560.BPSL1274 488
272560.BPSL0052 272560.BPSL1400 165
272560.BPSL0052 272560.BPSL1457 280
272560.BPSL0052 272560.BPSL1563 206
272560.BPSL0052 272560.BPSL1614 182
272560.BPSL0052 272560.BPSL1615 190
272560.BPSL0052 272560.BPSL1655 150
272560.BPSL0052 272560.BPSL1742 167
272560.BPSL0052 272560.BPSL1753 163
272560.BPSL0052 272560.BPSL1794 239
272560.BPSL0052 272560.BPSL1807 156
272560.BPSL0052 272560.BPSL1823 154
272560.BPSL0052 272560.BPSL1824 210
272560.BPSL0052 272560.BPSL1853 168
272560.BPSL0052 272560.BPSL1913 178
272560.BPSL0052 272560.BPSL1975 228
272560.BPSL0052 272560.BPSL2017 362
272560.BPSL0052 272560.BPSL2018 327
272560.BPSL0052 272560.BPSL2047 187
272560.BPSL0052 272560.BPSL2048 279
272560.BPSL0052 272560.BPSL2048A 280
272560.BPSL0052 272560.BPSL2051 159
272560.BPSL0052 272560.BPSL2081 152
272560.BPSL0052 272560.BPSL2083 200
272560.BPSL0052 272560.BPSL2093 233
272560.BPSL0052 272560.BPSL2134 244
272560.BPSL0052 272560.BPSL2211 227
272560.BPSL0052 272560.BPSL2221 333
272560.BPSL0052 272560.BPSL2225 294
272560.BPSL0052 272560.BPSL2298 255
272560.BPSL0052 272560.BPSL2302 165
272560.BPSL0052 272560.BPSL2303 153
272560.BPSL0052 272560.BPSL2354 151
272560.BPSL0052 272560.BPSL2368 154
272560.BPSL0052 272560.BPSL2400 188
272560.BPSL0052 272560.BPSL2482 162
272560.BPSL0052 272560.BPSL2526 177
272560.BPSL0052 272560.BPSL2559 180
272560.BPSL0052 272560.BPSL2601 159
272560.BPSL0052 272560.BPSL2637 162
272560.BPSL0052 272560.BPSL2664 160
272560.BPSL0052 272560.BPSL2683 171
272560.BPSL0052 272560.BPSL2731 212
272560.BPSL0052 272560.BPSL2756 162
272560.BPSL0052 272560.BPSL2905 257
272560.BPSL0052 272560.BPSL2948 159
272560.BPSL0052 272560.BPSL3002 160
272560.BPSL0052 272560.BPSL3066 181
272560.BPSL0052 272560.BPSL3265 192
272560.BPSL0052 272560.BPSL3270 173
272560.BPSL0052 272560.BPSL3333 301
272560.BPSL0052 272560.BPSL3339 166
272560.BPSL0052 272560.BPSS0028 172
272560.BPSL0052 272560.BPSS0061 170
272560.BPSL0052 272560.BPSS0067 185
272560.BPSL0052 272560.BPSS0068 246
272560.BPSL0052 272560.BPSS0132 260
272560.BPSL0052 272560.BPSS0136 151
272560.BPSL0052 272560.BPSS0146 246
272560.BPSL0052 272560.BPSS0162 191
272560.BPSL0052 272560.BPSS0166 193
272560.BPSL0052 272560.BPSS0262 173
272560.BPSL0052 272560.BPSS0278 155
272560.BPSL0052 272560.BPSS0328 184
272560.BPSL0052 272560.BPSS0332 157
272560.BPSL0052 272560.BPSS0376 389
272560.BPSL0052 272560.BPSS0387 329
272560.BPSL0052 272560.BPSS0388 404
272560.BPSL0052 272560.BPSS0404 171
272560.BPSL0052 272560.BPSS0405 217
272560.BPSL0052 272560.BPSS0446 174
272560.BPSL0052 272560.BPSS0473 275
272560.BPSL0052 272560.BPSS0506 208
272560.BPSL0052 272560.BPSS0525 154
272560.BPSL0052 272560.BPSS0539 399
272560.BPSL0052 272560.BPSS0578 247
272560.BPSL0052 272560.BPSS0585 176
272560.BPSL0052 272560.BPSS0593 168
272560.BPSL0052 272560.BPSS0623 184
272560.BPSL0052 272560.BPSS0654 657
272560.BPSL0052 272560.BPSS0666 231
272560.BPSL0052 272560.BPSS0784 150
272560.BPSL0052 272560.BPSS0827 263
272560.BPSL0052 272560.BPSS0844 292
272560.BPSL0052 272560.BPSS0848 743
272560.BPSL0052 272560.BPSS0862 304
272560.BPSL0052 272560.BPSS0865 353
272560.BPSL0052 272560.BPSS0868 275
272560.BPSL0052 272560.BPSS0902 150
272560.BPSL0052 272560.BPSS0931 171
272560.BPSL0052 272560.BPSS0935 191
272560.BPSL0052 272560.BPSS0956 238
272560.BPSL0052 272560.BPSS1058 250
272560.BPSL0052 272560.BPSS1059 388
272560.BPSL0052 272560.BPSS1112 174
272560.BPSL0052 272560.BPSS1123 179
272560.BPSL0052 272560.BPSS1129 163
272560.BPSL0052 272560.BPSS1131 152
272560.BPSL0052 272560.BPSS1136 207
272560.BPSL0052 272560.BPSS1168 611
272560.BPSL0052 272560.BPSS1237 153
272560.BPSL0052 272560.BPSS1311 534
272560.BPSL0052 272560.BPSS1313 213
272560.BPSL0052 272560.BPSS1332 157
272560.BPSL0052 272560.BPSS1349 432
272560.BPSL0052 272560.BPSS1397 206
272560.BPSL0052 272560.BPSS1426 165
272560.BPSL0052 272560.BPSS1486 157
272560.BPSL0052 272560.BPSS1523 218
272560.BPSL0052 272560.BPSS1566 201
272560.BPSL0052 272560.BPSS1643 197
272560.BPSL0052 272560.BPSS1644 157
272560.BPSL0052 272560.BPSS1728 236
272560.BPSL0052 272560.BPSS1739 151
272560.BPSL0052 272560.BPSS1850 182
272560.BPSL0052 272560.BPSS1882 367
272560.BPSL0052 272560.BPSS1909 156
272560.BPSL0052 272560.BPSS1942 177
272560.BPSL0052 272560.BPSS1966 193
272560.BPSL0052 272560.BPSS1982 159
272560.BPSL0052 272560.BPSS1992 571
272560.BPSL0052 272560.BPSS2045 159
272560.BPSL0052 272560.BPSS2052 184
272560.BPSL0052 272560.BPSS2053 250
272560.BPSL0052 272560.BPSS2230 320
272560.BPSL0052 272560.BPSS2236 351
272560.BPSL0052 272560.BPSS2239 216
272560.BPSL0052 272560.BPSS2275 185
272560.BPSL0052 272560.BPSS2276 156
272560.BPSL0052 272560.BPSS2310 175
272560.BPSL0053 272560.BPSL0010 170
272560.BPSL0053 272560.BPSL0045 226
272560.BPSL0053 272560.BPSL0046 346
272560.BPSL0053 272560.BPSL0047 782
272560.BPSL0053 272560.BPSL0048 766
272560.BPSL0053 272560.BPSL0049 750
272560.BPSL0053 272560.BPSL0050 842
272560.BPSL0053 272560.BPSL0051 643
272560.BPSL0053 272560.BPSL0052 954
272560.BPSL0053 272560.BPSL0054 949
272560.BPSL0053 272560.BPSL0055 500
272560.BPSL0053 272560.BPSL0199 152
272560.BPSL0053 272560.BPSL0217 153
272560.BPSL0053 272560.BPSL0244 327
272560.BPSL0053 272560.BPSL0260 200
272560.BPSL0053 272560.BPSL0267 190
272560.BPSL0053 272560.BPSL0338 301
272560.BPSL0053 272560.BPSL0431 286
272560.BPSL0053 272560.BPSL0500A 170
272560.BPSL0053 272560.BPSL0503 214
272560.BPSL0053 272560.BPSL0559 225
272560.BPSL0053 272560.BPSL0579 386
272560.BPSL0053 272560.BPSL0591 241
272560.BPSL0053 272560.BPSL0597 209
272560.BPSL0053 272560.BPSL0683 176
272560.BPSL0053 272560.BPSL0684 199
272560.BPSL0053 272560.BPSL0767 219
272560.BPSL0053 272560.BPSL0924 290
272560.BPSL0053 272560.BPSL0941 382
272560.BPSL0053 272560.BPSL1029 249
272560.BPSL0053 272560.BPSL1065 166
272560.BPSL0053 272560.BPSL1092 268
272560.BPSL0053 272560.BPSL1093 175
272560.BPSL0053 272560.BPSL1135 198
272560.BPSL0053 272560.BPSL1185 182
272560.BPSL0053 272560.BPSL1250 403
272560.BPSL0053 272560.BPSL1279 173
272560.BPSL0053 272560.BPSL1337 326
272560.BPSL0053 272560.BPSL1396 755
272560.BPSL0053 272560.BPSL1422 193
272560.BPSL0053 272560.BPSL1443 160
272560.BPSL0053 272560.BPSL1456 330
272560.BPSL0053 272560.BPSL1457 693
272560.BPSL0053 272560.BPSL1472 172
272560.BPSL0053 272560.BPSL1541 152
272560.BPSL0053 272560.BPSL1618 150
272560.BPSL0053 272560.BPSL1634 178
272560.BPSL0053 272560.BPSL1688 197
272560.BPSL0053 272560.BPSL1723 209
272560.BPSL0053 272560.BPSL1776 150
272560.BPSL0053 272560.BPSL1789 162
272560.BPSL0053 272560.BPSL1795 176
272560.BPSL0053 272560.BPSL1876 239
272560.BPSL0053 272560.BPSL1881 270
272560.BPSL0053 272560.BPSL1982 172
272560.BPSL0053 272560.BPSL2017 361
272560.BPSL0053 272560.BPSL2018 716
272560.BPSL0053 272560.BPSL2025 200
272560.BPSL0053 272560.BPSL2049 170
272560.BPSL0053 272560.BPSL2056 150
272560.BPSL0053 272560.BPSL2084 190
272560.BPSL0053 272560.BPSL2098 181
272560.BPSL0053 272560.BPSL2165 319
272560.BPSL0053 272560.BPSL2177 203
272560.BPSL0053 272560.BPSL2224 362
272560.BPSL0053 272560.BPSL2226 286
272560.BPSL0053 272560.BPSL2228 185
272560.BPSL0053 272560.BPSL2292 234
272560.BPSL0053 272560.BPSL2346 556
272560.BPSL0053 272560.BPSL2371 157
272560.BPSL0053 272560.BPSL2403 268
272560.BPSL0053 272560.BPSL2414 152
272560.BPSL0053 272560.BPSL2437 397
272560.BPSL0053 272560.BPSL2509 189
272560.BPSL0053 272560.BPSL2598 161
272560.BPSL0053 272560.BPSL2630 257
272560.BPSL0053 272560.BPSL2702 244
272560.BPSL0053 272560.BPSL2731 188
272560.BPSL0053 272560.BPSL2783 536
272560.BPSL0053 272560.BPSL2796 153
272560.BPSL0053 272560.BPSL2848 162
272560.BPSL0053 272560.BPSL2850 155
272560.BPSL0053 272560.BPSL2973 180
272560.BPSL0053 272560.BPSL3035 164
272560.BPSL0053 272560.BPSL3064 220
272560.BPSL0053 272560.BPSL3088 679
272560.BPSL0053 272560.BPSL3094 222
272560.BPSL0053 272560.BPSL3141 172
272560.BPSL0053 272560.BPSL3171 186
272560.BPSL0053 272560.BPSL3321 250
272560.BPSL0053 272560.BPSL3329 172
272560.BPSL0053 272560.BPSL3333 712
272560.BPSL0053 272560.BPSL3363 204
272560.BPSL0053 272560.BPSL3365 150
272560.BPSL0053 272560.BPSS0067 257
272560.BPSL0053 272560.BPSS0095 173
272560.BPSL0053 272560.BPSS0150 554
272560.BPSL0053 272560.BPSS0162 163
272560.BPSL0053 272560.BPSS0221A 217
272560.BPSL0053 272560.BPSS0262 506
272560.BPSL0053 272560.BPSS0341 328
272560.BPSL0053 272560.BPSS0372 160
272560.BPSL0053 272560.BPSS0378 162
272560.BPSL0053 272560.BPSS0394 166
272560.BPSL0053 272560.BPSS0440 243
272560.BPSL0053 272560.BPSS0488 178
272560.BPSL0053 272560.BPSS0542 157
272560.BPSL0053 272560.BPSS0545 162
272560.BPSL0053 272560.BPSS0557 152
272560.BPSL0053 272560.BPSS0586 180
272560.BPSL0053 272560.BPSS0749 301
272560.BPSL0053 272560.BPSS0750 170
272560.BPSL0053 272560.BPSS0760 234
272560.BPSL0053 272560.BPSS0822 559
272560.BPSL0053 272560.BPSS0842 167
272560.BPSL0053 272560.BPSS0865 256
272560.BPSL0053 272560.BPSS0866 366
272560.BPSL0053 272560.BPSS0867 233
272560.BPSL0053 272560.BPSS0869 185
272560.BPSL0053 272560.BPSS0870 414
272560.BPSL0053 272560.BPSS0871 481
272560.BPSL0053 272560.BPSS0895 713
272560.BPSL0053 272560.BPSS0896 201
272560.BPSL0053 272560.BPSS0898 380
272560.BPSL0053 272560.BPSS0957 153
272560.BPSL0053 272560.BPSS0985 293
272560.BPSL0053 272560.BPSS1033 230
272560.BPSL0053 272560.BPSS1050 156
272560.BPSL0053 272560.BPSS1224 177
272560.BPSL0053 272560.BPSS1249 158
272560.BPSL0053 272560.BPSS1257 383
272560.BPSL0053 272560.BPSS1312 160
272560.BPSL0053 272560.BPSS1499 193
272560.BPSL0053 272560.BPSS1512 177
272560.BPSL0053 272560.BPSS1566 198
272560.BPSL0053 272560.BPSS1649 177
272560.BPSL0053 272560.BPSS1654 212
272560.BPSL0053 272560.BPSS1670 209
272560.BPSL0053 272560.BPSS1671 170
272560.BPSL0053 272560.BPSS1672 151
272560.BPSL0053 272560.BPSS1674 206
272560.BPSL0053 272560.BPSS1675 176
272560.BPSL0053 272560.BPSS1690 202
272560.BPSL0053 272560.BPSS1727 295
272560.BPSL0053 272560.BPSS1728 405
272560.BPSL0053 272560.BPSS1731 328
272560.BPSL0053 272560.BPSS1860 175
272560.BPSL0053 272560.BPSS1869 161
272560.BPSL0053 272560.BPSS1882 258
272560.BPSL0053 272560.BPSS1887 400
272560.BPSL0053 272560.BPSS1888 212
272560.BPSL0053 272560.BPSS1975 574
272560.BPSL0053 272560.BPSS2052 186
272560.BPSL0053 272560.BPSS2053 178
272560.BPSL0053 272560.BPSS2178 182
272560.BPSL0053 272560.BPSS2188 176
272560.BPSL0053 272560.BPSS2239 516
272560.BPSL0053 272560.BPSS2291 156
272560.BPSL0053 272560.BPSS2320 188
272560.BPSL0053 272560.BPSS2321 185
272560.BPSL0053 272560.BPSS2334 165
272560.BPSL0054 272560.BPSL0046 445
272560.BPSL0054 272560.BPSL0047 704
272560.BPSL0054 272560.BPSL0048 549
272560.BPSL0054 272560.BPSL0049 434
272560.BPSL0054 272560.BPSL0050 811
272560.BPSL0054 272560.BPSL0051 526
272560.BPSL0054 272560.BPSL0052 804
272560.BPSL0054 272560.BPSL0053 949
272560.BPSL0054 272560.BPSL0055 609
272560.BPSL0054 272560.BPSL0122 165
272560.BPSL0054 272560.BPSL0244 162
272560.BPSL0054 272560.BPSL0380 249
272560.BPSL0054 272560.BPSL0480 152
272560.BPSL0054 272560.BPSL0500A 176
272560.BPSL0054 272560.BPSL0597 289
272560.BPSL0054 272560.BPSL0826 224
272560.BPSL0054 272560.BPSL0941 206
272560.BPSL0054 272560.BPSL1019 220
272560.BPSL0054 272560.BPSL1088 151
272560.BPSL0054 272560.BPSL1167 186
272560.BPSL0054 272560.BPSL1186 168
272560.BPSL0054 272560.BPSL1400 156
272560.BPSL0054 272560.BPSL1457 420
272560.BPSL0054 272560.BPSL1536 264
272560.BPSL0054 272560.BPSL1565 206
272560.BPSL0054 272560.BPSL1645 176
272560.BPSL0054 272560.BPSL1652 177
272560.BPSL0054 272560.BPSL1723 182
272560.BPSL0054 272560.BPSL1746 162
272560.BPSL0054 272560.BPSL1789 253
272560.BPSL0054 272560.BPSL1795 296
272560.BPSL0054 272560.BPSL1881 172
272560.BPSL0054 272560.BPSL1960 248
272560.BPSL0054 272560.BPSL2017 164
272560.BPSL0054 272560.BPSL2018 317
272560.BPSL0054 272560.BPSL2084 165
272560.BPSL0054 272560.BPSL2148 156
272560.BPSL0054 272560.BPSL2224 249
272560.BPSL0054 272560.BPSL2226 152
272560.BPSL0054 272560.BPSL2243 165
272560.BPSL0054 272560.BPSL2346 168
272560.BPSL0054 272560.BPSL2371 158
272560.BPSL0054 272560.BPSL2374 195
272560.BPSL0054 272560.BPSL2437 180
272560.BPSL0054 272560.BPSL2440 218
272560.BPSL0054 272560.BPSL2441 172
272560.BPSL0054 272560.BPSL2443 153
272560.BPSL0054 272560.BPSL2600 160
272560.BPSL0054 272560.BPSL2783 361
272560.BPSL0054 272560.BPSL2791 185
272560.BPSL0054 272560.BPSL2848 160
272560.BPSL0054 272560.BPSL2965 245
272560.BPSL0054 272560.BPSL2969 186
272560.BPSL0054 272560.BPSL3094 260
272560.BPSL0054 272560.BPSL3129 153
272560.BPSL0054 272560.BPSL3297 250
272560.BPSL0054 272560.BPSL3324 252
272560.BPSL0054 272560.BPSL3326 214
272560.BPSL0054 272560.BPSL3327 293
272560.BPSL0054 272560.BPSL3333 247
272560.BPSL0054 272560.BPSL3373 151
272560.BPSL0054 272560.BPSS0017 180
272560.BPSL0054 272560.BPSS0039 279
272560.BPSL0054 272560.BPSS0258 210
272560.BPSL0054 272560.BPSS0262 290
272560.BPSL0054 272560.BPSS0300 172
272560.BPSL0054 272560.BPSS0339 223
272560.BPSL0054 272560.BPSS0341 178
272560.BPSL0054 272560.BPSS0354 183
272560.BPSL0054 272560.BPSS0391 231
272560.BPSL0054 272560.BPSS0428 194
272560.BPSL0054 272560.BPSS0724 193
272560.BPSL0054 272560.BPSS0749 163
272560.BPSL0054 272560.BPSS0750 315
272560.BPSL0054 272560.BPSS0764 203
272560.BPSL0054 272560.BPSS0792 213
272560.BPSL0054 272560.BPSS0794 205
272560.BPSL0054 272560.BPSS0865 759
272560.BPSL0054 272560.BPSS0866 545
272560.BPSL0054 272560.BPSS0867 361
272560.BPSL0054 272560.BPSS0870 557
272560.BPSL0054 272560.BPSS0871 511
272560.BPSL0054 272560.BPSS0897 269
272560.BPSL0054 272560.BPSS0901 268
272560.BPSL0054 272560.BPSS0912 191
272560.BPSL0054 272560.BPSS0913 163
272560.BPSL0054 272560.BPSS1004 172
272560.BPSL0054 272560.BPSS1031 159
272560.BPSL0054 272560.BPSS1196 168
272560.BPSL0054 272560.BPSS1221 217
272560.BPSL0054 272560.BPSS1256 208
272560.BPSL0054 272560.BPSS1552 178
272560.BPSL0054 272560.BPSS1785 158
272560.BPSL0054 272560.BPSS1853 258
272560.BPSL0054 272560.BPSS1854 246
272560.BPSL0054 272560.BPSS1882 214
272560.BPSL0054 272560.BPSS1906 265
272560.BPSL0054 272560.BPSS1916 227
272560.BPSL0054 272560.BPSS1968 198
272560.BPSL0054 272560.BPSS1975 191
272560.BPSL0054 272560.BPSS2030 207
272560.BPSL0054 272560.BPSS2068 326
272560.BPSL0054 272560.BPSS2114 254
272560.BPSL0054 272560.BPSS2239 205
272560.BPSL0054 272560.BPSS2242 192
272560.BPSL0054 272560.BPSS2257 270
272560.BPSL0055 272560.BPSL0046 181
272560.BPSL0055 272560.BPSL0047 253
272560.BPSL0055 272560.BPSL0048 253
272560.BPSL0055 272560.BPSL0049 253
272560.BPSL0055 272560.BPSL0050 254
272560.BPSL0055 272560.BPSL0051 444
272560.BPSL0055 272560.BPSL0052 481
272560.BPSL0055 272560.BPSL0053 500
272560.BPSL0055 272560.BPSL0054 609
272560.BPSL0055 272560.BPSL0222 323
272560.BPSL0055 272560.BPSL0262 189
272560.BPSL0055 272560.BPSL0311 155
272560.BPSL0055 272560.BPSL0347 215
272560.BPSL0055 272560.BPSL0521 183
272560.BPSL0055 272560.BPSL0691 408
272560.BPSL0055 272560.BPSL0727 198
272560.BPSL0055 272560.BPSL0728 281
272560.BPSL0055 272560.BPSL0811 191
272560.BPSL0055 272560.BPSL0858 241
272560.BPSL0055 272560.BPSL1340 161
272560.BPSL0055 272560.BPSL1670 150
272560.BPSL0055 272560.BPSL1739 182
272560.BPSL0055 272560.BPSL2012 182
272560.BPSL0055 272560.BPSL2055 236
272560.BPSL0055 272560.BPSL2304 154
272560.BPSL0055 272560.BPSL2702 175
272560.BPSL0055 272560.BPSL2731 183
272560.BPSL0055 272560.BPSL2986 303
272560.BPSL0055 272560.BPSL3136 250
272560.BPSL0055 272560.BPSL3417 151
272560.BPSL0055 272560.BPSL3418 153
272560.BPSL0055 272560.BPSL3419 162
272560.BPSL0055 272560.BPSS0343 899
272560.BPSL0055 272560.BPSS0489 162
272560.BPSL0055 272560.BPSS0507 899
272560.BPSL0055 272560.BPSS0648 260
272560.BPSL0055 272560.BPSS0665 184
272560.BPSL0055 272560.BPSS0697 241
272560.BPSL0055 272560.BPSS0844 161
272560.BPSL0055 272560.BPSS0845a 194
272560.BPSL0055 272560.BPSS0975 180
272560.BPSL0055 272560.BPSS0976 194
272560.BPSL0055 272560.BPSS1310 392
272560.BPSL0055 272560.BPSS1353 808
272560.BPSL0055 272560.BPSS1354 460
272560.BPSL0055 272560.BPSS1355 160
272560.BPSL0055 272560.BPSS1423 336
272560.BPSL0055 272560.BPSS1425 166
272560.BPSL0055 272560.BPSS1426 153
272560.BPSL0055 272560.BPSS1552 156
272560.BPSL0055 272560.BPSS1688 163
272560.BPSL0056 272560.BPSL0048 286
272560.BPSL0056 272560.BPSL0050 287
272560.BPSL0056 272560.BPSL0052 347
272560.BPSL0056 272560.BPSL0057 967
272560.BPSL0056 272560.BPSL0101 167
272560.BPSL0056 272560.BPSL0210 157
272560.BPSL0056 272560.BPSL0479 188
272560.BPSL0056 272560.BPSL0500 155
272560.BPSL0056 272560.BPSL0604 168
272560.BPSL0056 272560.BPSL0638 183
272560.BPSL0056 272560.BPSL0781 286
272560.BPSL0056 272560.BPSL0836 156
272560.BPSL0056 272560.BPSL0962 214
272560.BPSL0056 272560.BPSL1295 172
272560.BPSL0056 272560.BPSL1354 164
272560.BPSL0056 272560.BPSL1545 217
272560.BPSL0056 272560.BPSL1605 188
272560.BPSL0056 272560.BPSL1609 188
272560.BPSL0056 272560.BPSL1610 196
272560.BPSL0056 272560.BPSL1725 153
272560.BPSL0056 272560.BPSL1750 194
272560.BPSL0056 272560.BPSL1794 154
272560.BPSL0056 272560.BPSL1816 226
272560.BPSL0056 272560.BPSL1844 188
272560.BPSL0056 272560.BPSL1845 196
272560.BPSL0056 272560.BPSL2003 177
272560.BPSL0056 272560.BPSL2018 155
272560.BPSL0056 272560.BPSL2152 218
272560.BPSL0056 272560.BPSL2216 192
272560.BPSL0056 272560.BPSL2870 284
272560.BPSL0056 272560.BPSL2899 152
272560.BPSL0056 272560.BPSL3143 196
272560.BPSL0056 272560.BPSL3144 188
272560.BPSL0056 272560.BPSL3333 202
272560.BPSL0056 272560.BPSS0021 238
272560.BPSL0056 272560.BPSS0022 680
272560.BPSL0056 272560.BPSS0196 179
272560.BPSL0056 272560.BPSS0758 151
272560.BPSL0056 272560.BPSS0772 161
272560.BPSL0056 272560.BPSS1132 177
272560.BPSL0056 272560.BPSS1246 152
272560.BPSL0056 272560.BPSS1307 159
272560.BPSL0056 272560.BPSS1445 161
272560.BPSL0056 272560.BPSS1546 242
272560.BPSL0056 272560.BPSS1574 174
272560.BPSL0056 272560.BPSS1671 186
272560.BPSL0056 272560.BPSS1674 165
272560.BPSL0056 272560.BPSS1769 188
272560.BPSL0056 272560.BPSS1787 157
272560.BPSL0056 272560.BPSS1867 151
272560.BPSL0056 272560.BPSS1938 307
272560.BPSL0056 272560.BPSS1939 196
272560.BPSL0056 272560.BPSS2034 160
272560.BPSL0056 272560.BPSS2176 157
272560.BPSL0056 272560.BPSS2205 170
272560.BPSL0057 272560.BPSL0023 319
272560.BPSL0057 272560.BPSL0048 286
272560.BPSL0057 272560.BPSL0050 287
272560.BPSL0057 272560.BPSL0052 408
272560.BPSL0057 272560.BPSL0056 967
272560.BPSL0057 272560.BPSL0185 218
272560.BPSL0057 272560.BPSL0244 223
272560.BPSL0057 272560.BPSL0246 152
272560.BPSL0057 272560.BPSL0316 176
272560.BPSL0057 272560.BPSL0452 162
272560.BPSL0057 272560.BPSL0508 162
272560.BPSL0057 272560.BPSL0571 169
272560.BPSL0057 272560.BPSL0591 232
272560.BPSL0057 272560.BPSL0603 194
272560.BPSL0057 272560.BPSL0604 452
272560.BPSL0057 272560.BPSL0669 150
272560.BPSL0057 272560.BPSL0694 156
272560.BPSL0057 272560.BPSL0716 213
272560.BPSL0057 272560.BPSL0717 295
272560.BPSL0057 272560.BPSL0781 231
272560.BPSL0057 272560.BPSL0783 155
272560.BPSL0057 272560.BPSL0784 151
272560.BPSL0057 272560.BPSL0788 205
272560.BPSL0057 272560.BPSL0828 176
272560.BPSL0057 272560.BPSL0887 160
272560.BPSL0057 272560.BPSL0946 171
272560.BPSL0057 272560.BPSL0965 180
272560.BPSL0057 272560.BPSL0976 183
272560.BPSL0057 272560.BPSL0992 160
272560.BPSL0057 272560.BPSL1020 157
272560.BPSL0057 272560.BPSL1035 203
272560.BPSL0057 272560.BPSL1046 224
272560.BPSL0057 272560.BPSL1057 225
272560.BPSL0057 272560.BPSL1073 230
272560.BPSL0057 272560.BPSL1082 211
272560.BPSL0057 272560.BPSL1127 167
272560.BPSL0057 272560.BPSL1274 259
272560.BPSL0057 272560.BPSL1292 182
272560.BPSL0057 272560.BPSL1295 153
272560.BPSL0057 272560.BPSL1314 191
272560.BPSL0057 272560.BPSL1347 160
272560.BPSL0057 272560.BPSL1348 183
272560.BPSL0057 272560.BPSL1368 227
272560.BPSL0057 272560.BPSL1369 190
272560.BPSL0057 272560.BPSL1442 179
272560.BPSL0057 272560.BPSL1475 165
272560.BPSL0057 272560.BPSL1541 177
272560.BPSL0057 272560.BPSL1574 161
272560.BPSL0057 272560.BPSL1607 265
272560.BPSL0057 272560.BPSL1618 152
272560.BPSL0057 272560.BPSL1629 254
272560.BPSL0057 272560.BPSL1631 206
272560.BPSL0057 272560.BPSL1661 235
272560.BPSL0057 272560.BPSL1665 174
272560.BPSL0057 272560.BPSL1672 271
272560.BPSL0057 272560.BPSL1692 169
272560.BPSL0057 272560.BPSL1704 285
272560.BPSL0057 272560.BPSL1763 207
272560.BPSL0057 272560.BPSL1784 323
272560.BPSL0057 272560.BPSL1789 178
272560.BPSL0057 272560.BPSL1795 311
272560.BPSL0057 272560.BPSL1796 241
272560.BPSL0057 272560.BPSL1797 226
272560.BPSL0057 272560.BPSL1817 170
272560.BPSL0057 272560.BPSL1820 244
272560.BPSL0057 272560.BPSL1847 157
272560.BPSL0057 272560.BPSL1877 171
272560.BPSL0057 272560.BPSL1922 311
272560.BPSL0057 272560.BPSL1934 165
272560.BPSL0057 272560.BPSL1938 245
272560.BPSL0057 272560.BPSL1957 153
272560.BPSL0057 272560.BPSL2025 218
272560.BPSL0057 272560.BPSL2049 236
272560.BPSL0057 272560.BPSL2062 196
272560.BPSL0057 272560.BPSL2080 159
272560.BPSL0057 272560.BPSL2083 150
272560.BPSL0057 272560.BPSL2142 172
272560.BPSL0057 272560.BPSL2147 157
272560.BPSL0057 272560.BPSL2166 187
272560.BPSL0057 272560.BPSL2216 245
272560.BPSL0057 272560.BPSL2220 165
272560.BPSL0057 272560.BPSL2221 217
272560.BPSL0057 272560.BPSL2223 150
272560.BPSL0057 272560.BPSL2228 184
272560.BPSL0057 272560.BPSL2237 257
272560.BPSL0057 272560.BPSL2277 158
272560.BPSL0057 272560.BPSL2292 157
272560.BPSL0057 272560.BPSL2366 165
272560.BPSL0057 272560.BPSL2437 315
272560.BPSL0057 272560.BPSL2453 156
272560.BPSL0057 272560.BPSL2541 188
272560.BPSL0057 272560.BPSL2594 163
272560.BPSL0057 272560.BPSL2600 174
272560.BPSL0057 272560.BPSL2637 185
272560.BPSL0057 272560.BPSL2646 219
272560.BPSL0057 272560.BPSL2709 196
272560.BPSL0057 272560.BPSL2712 194
272560.BPSL0057 272560.BPSL2744 150
272560.BPSL0057 272560.BPSL2754 156
272560.BPSL0057 272560.BPSL2802 163
272560.BPSL0057 272560.BPSL2805 161
272560.BPSL0057 272560.BPSL2897 166
272560.BPSL0057 272560.BPSL2973 164
272560.BPSL0057 272560.BPSL2993a 195
272560.BPSL0057 272560.BPSL3171 160
272560.BPSL0057 272560.BPSL3172 242
272560.BPSL0057 272560.BPSL3229 229
272560.BPSL0057 272560.BPSL3247 232
272560.BPSL0057 272560.BPSL3321 212
272560.BPSL0057 272560.BPSL3322 221
272560.BPSL0057 272560.BPSL3345 193
272560.BPSL0057 272560.BPSL3411 213
272560.BPSL0057 272560.BPSL3412 248
272560.BPSL0057 272560.BPSL3413 170
272560.BPSL0057 272560.BPSS0016 158
272560.BPSL0057 272560.BPSS0022 275
272560.BPSL0057 272560.BPSS0083 153
272560.BPSL0057 272560.BPSS0088 155
272560.BPSL0057 272560.BPSS0090 197
272560.BPSL0057 272560.BPSS0144 287
272560.BPSL0057 272560.BPSS0182 155
272560.BPSL0057 272560.BPSS0185 195
272560.BPSL0057 272560.BPSS0199 163
272560.BPSL0057 272560.BPSS0222 162
272560.BPSL0057 272560.BPSS0223 158
272560.BPSL0057 272560.BPSS0243 192
272560.BPSL0057 272560.BPSS0478 168
272560.BPSL0057 272560.BPSS0518 285
272560.BPSL0057 272560.BPSS0519 465
272560.BPSL0057 272560.BPSS0520 150
272560.BPSL0057 272560.BPSS0525 213
272560.BPSL0057 272560.BPSS0526 201
272560.BPSL0057 272560.BPSS0527 329
272560.BPSL0057 272560.BPSS0528 191
272560.BPSL0057 272560.BPSS0531 180
272560.BPSL0057 272560.BPSS0587 157
272560.BPSL0057 272560.BPSS0588 216
272560.BPSL0057 272560.BPSS0654 183
272560.BPSL0057 272560.BPSS0790 183
272560.BPSL0057 272560.BPSS0860 193
272560.BPSL0057 272560.BPSS0908 190
272560.BPSL0057 272560.BPSS0931 189
272560.BPSL0057 272560.BPSS0957 252
272560.BPSL0057 272560.BPSS1023 178
272560.BPSL0057 272560.BPSS1082 160
272560.BPSL0057 272560.BPSS1129 206
272560.BPSL0057 272560.BPSS1130 152
272560.BPSL0057 272560.BPSS1134 275
272560.BPSL0057 272560.BPSS1168 180
272560.BPSL0057 272560.BPSS1195 177
272560.BPSL0057 272560.BPSS1313 300
272560.BPSL0057 272560.BPSS1356 397
272560.BPSL0057 272560.BPSS1389 186
272560.BPSL0057 272560.BPSS1452 164
272560.BPSL0057 272560.BPSS1463 171
272560.BPSL0057 272560.BPSS1488 261
272560.BPSL0057 272560.BPSS1495 214
272560.BPSL0057 272560.BPSS1507 203
272560.BPSL0057 272560.BPSS1512 212
272560.BPSL0057 272560.BPSS1525 480
272560.BPSL0057 272560.BPSS1528 173
272560.BPSL0057 272560.BPSS1529 158
272560.BPSL0057 272560.BPSS1533 171
272560.BPSL0057 272560.BPSS1538 235
272560.BPSL0057 272560.BPSS1545 160
272560.BPSL0057 272560.BPSS1548 222
272560.BPSL0057 272560.BPSS1557 203
272560.BPSL0057 272560.BPSS1579 213
272560.BPSL0057 272560.BPSS1586 157
272560.BPSL0057 272560.BPSS1588 188
272560.BPSL0057 272560.BPSS1594 250
272560.BPSL0057 272560.BPSS1595 169
272560.BPSL0057 272560.BPSS1650 190
272560.BPSL0057 272560.BPSS1651 227
272560.BPSL0057 272560.BPSS1677 240
272560.BPSL0057 272560.BPSS1705 155
272560.BPSL0057 272560.BPSS1727 205
272560.BPSL0057 272560.BPSS1728 179
272560.BPSL0057 272560.BPSS1764 197
272560.BPSL0057 272560.BPSS1807 162
272560.BPSL0057 272560.BPSS1808 157
272560.BPSL0057 272560.BPSS1974 290
272560.BPSL0057 272560.BPSS2016 168
272560.BPSL0057 272560.BPSS2053 263
272560.BPSL0057 272560.BPSS2055 245
272560.BPSL0057 272560.BPSS2059 164
272560.BPSL0057 272560.BPSS2131b 262
272560.BPSL0057 272560.BPSS2269 196
272560.BPSL0057 272560.BPSS2275 304
272560.BPSL0057 272560.BPSS2284 169
272560.BPSL0057 272560.BPSS2307 216
272560.BPSL0057 272560.BPSS2323 166
272560.BPSL0057 272560.BPSS2328 211
272560.BPSL0057 272560.BPSS2332 275
272560.BPSL0058 272560.BPSL0059 956
272560.BPSL0058 272560.BPSL0061 436
272560.BPSL0058 272560.BPSL0062 313
272560.BPSL0058 272560.BPSL0106 192
272560.BPSL0058 272560.BPSL0141 237
272560.BPSL0058 272560.BPSL0151 187
272560.BPSL0058 272560.BPSL0152 376
272560.BPSL0058 272560.BPSL0216 155
272560.BPSL0058 272560.BPSL0219 187
272560.BPSL0058 272560.BPSL0241 154
272560.BPSL0058 272560.BPSL0268 220
272560.BPSL0058 272560.BPSL0307 234
272560.BPSL0058 272560.BPSL0308 288
272560.BPSL0058 272560.BPSL0309 171
272560.BPSL0058 272560.BPSL0338 150
272560.BPSL0058 272560.BPSL0364 174
272560.BPSL0058 272560.BPSL0368 552
272560.BPSL0058 272560.BPSL0412 228
272560.BPSL0058 272560.BPSL0419 191
272560.BPSL0058 272560.BPSL0474 230
272560.BPSL0058 272560.BPSL0475 247
272560.BPSL0058 272560.BPSL0478 166
272560.BPSL0058 272560.BPSL0479 166
272560.BPSL0058 272560.BPSL0480 185
272560.BPSL0058 272560.BPSL0485 156
272560.BPSL0058 272560.BPSL0493 223
272560.BPSL0058 272560.BPSL0494 256
272560.BPSL0058 272560.BPSL0513 226
272560.BPSL0058 272560.BPSL0554 673
272560.BPSL0058 272560.BPSL0591 302
272560.BPSL0058 272560.BPSL0610 184
272560.BPSL0058 272560.BPSL0613 193
272560.BPSL0058 272560.BPSL0614 207
272560.BPSL0058 272560.BPSL0639 340
272560.BPSL0058 272560.BPSL0684 200
272560.BPSL0058 272560.BPSL0689 355
272560.BPSL0058 272560.BPSL0700 303
272560.BPSL0058 272560.BPSL0707 178
272560.BPSL0058 272560.BPSL0764 156
272560.BPSL0058 272560.BPSL0811 207
272560.BPSL0058 272560.BPSL0846 236
272560.BPSL0058 272560.BPSL0847 165
272560.BPSL0058 272560.BPSL0944 230
272560.BPSL0058 272560.BPSL0967 300
272560.BPSL0058 272560.BPSL1038 206
272560.BPSL0058 272560.BPSL1143 254
272560.BPSL0058 272560.BPSL1193 157
272560.BPSL0058 272560.BPSL1240 330
272560.BPSL0058 272560.BPSL1248 177
272560.BPSL0058 272560.BPSL1313 150
272560.BPSL0058 272560.BPSL1314 170
272560.BPSL0058 272560.BPSL1320 163
272560.BPSL0058 272560.BPSL1333 166
272560.BPSL0058 272560.BPSL1347 351
272560.BPSL0058 272560.BPSL1368 198
272560.BPSL0058 272560.BPSL1424 191
272560.BPSL0058 272560.BPSL1428 190
272560.BPSL0058 272560.BPSL1429 220
272560.BPSL0058 272560.BPSL1430 262
272560.BPSL0058 272560.BPSL1441 165
272560.BPSL0058 272560.BPSL1486 150
272560.BPSL0058 272560.BPSL1560 179
272560.BPSL0058 272560.BPSL1707 164
272560.BPSL0058 272560.BPSL1730 157
272560.BPSL0058 272560.BPSL1736 169
272560.BPSL0058 272560.BPSL1785 185
272560.BPSL0058 272560.BPSL1797 212
272560.BPSL0058 272560.BPSL1850 258
272560.BPSL0058 272560.BPSL1853 304
272560.BPSL0058 272560.BPSL1889 534
272560.BPSL0058 272560.BPSL1930 185
272560.BPSL0058 272560.BPSL1974 218
272560.BPSL0058 272560.BPSL2031 182
272560.BPSL0058 272560.BPSL2033 182
272560.BPSL0058 272560.BPSL2058 275
272560.BPSL0058 272560.BPSL2093 349
272560.BPSL0058 272560.BPSL2126 157
272560.BPSL0058 272560.BPSL2128 169
272560.BPSL0058 272560.BPSL2208 154
272560.BPSL0058 272560.BPSL2341 257
272560.BPSL0058 272560.BPSL2360 185
272560.BPSL0058 272560.BPSL2364 156
272560.BPSL0058 272560.BPSL2382 315
272560.BPSL0058 272560.BPSL2437 173
272560.BPSL0058 272560.BPSL2450 153
272560.BPSL0058 272560.BPSL2524 199
272560.BPSL0058 272560.BPSL2526 272
272560.BPSL0058 272560.BPSL2640 235
272560.BPSL0058 272560.BPSL2668 157
272560.BPSL0058 272560.BPSL2694 158
272560.BPSL0058 272560.BPSL2709 158
272560.BPSL0058 272560.BPSL2737 166
272560.BPSL0058 272560.BPSL2745 162
272560.BPSL0058 272560.BPSL2802 195
272560.BPSL0058 272560.BPSL2840 154
272560.BPSL0058 272560.BPSL2849 179
272560.BPSL0058 272560.BPSL2861 180
272560.BPSL0058 272560.BPSL2862 159
272560.BPSL0058 272560.BPSL3068 182
272560.BPSL0058 272560.BPSL3100 151
272560.BPSL0058 272560.BPSL3234 154
272560.BPSL0058 272560.BPSL3236 174
272560.BPSL0058 272560.BPSL3239 152
272560.BPSL0058 272560.BPSL3298 151
272560.BPSL0058 272560.BPSL3357 378
272560.BPSL0058 272560.BPSS0055 226
272560.BPSL0058 272560.BPSS0067 384
272560.BPSL0058 272560.BPSS0087 203
272560.BPSL0058 272560.BPSS0150 179
272560.BPSL0058 272560.BPSS0190 484
272560.BPSL0058 272560.BPSS0292 277
272560.BPSL0058 272560.BPSS0293 180
272560.BPSL0058 272560.BPSS0309 185
272560.BPSL0058 272560.BPSS0331 192
272560.BPSL0058 272560.BPSS0332 352
272560.BPSL0058 272560.BPSS0333 398
272560.BPSL0058 272560.BPSS0334 266
272560.BPSL0058 272560.BPSS0335 266
272560.BPSL0058 272560.BPSS0343 198
272560.BPSL0058 272560.BPSS0428 166
272560.BPSL0058 272560.BPSS0440 364
272560.BPSL0058 272560.BPSS0442 553
272560.BPSL0058 272560.BPSS0443 594
272560.BPSL0058 272560.BPSS0457 265
272560.BPSL0058 272560.BPSS0555 154
272560.BPSL0058 272560.BPSS0616 198
272560.BPSL0058 272560.BPSS0640 173
272560.BPSL0058 272560.BPSS0663 227
272560.BPSL0058 272560.BPSS0690 188
272560.BPSL0058 272560.BPSS0721 155
272560.BPSL0058 272560.BPSS0828 152
272560.BPSL0058 272560.BPSS0845a 265
272560.BPSL0058 272560.BPSS0849 272
272560.BPSL0058 272560.BPSS0857 166
272560.BPSL0058 272560.BPSS0885 343
272560.BPSL0058 272560.BPSS0886 392
272560.BPSL0058 272560.BPSS0915 164
272560.BPSL0058 272560.BPSS0924 310
272560.BPSL0058 272560.BPSS0946 152
272560.BPSL0058 272560.BPSS0957 228
272560.BPSL0058 272560.BPSS0962 167
272560.BPSL0058 272560.BPSS0967 368
272560.BPSL0058 272560.BPSS0985 169
272560.BPSL0058 272560.BPSS0997 203
272560.BPSL0058 272560.BPSS1082 230
272560.BPSL0058 272560.BPSS1083 194
272560.BPSL0058 272560.BPSS1130 224
272560.BPSL0058 272560.BPSS1132 545
272560.BPSL0058 272560.BPSS1180 432
272560.BPSL0058 272560.BPSS1183 619
272560.BPSL0058 272560.BPSS1196 185
272560.BPSL0058 272560.BPSS1213 178
272560.BPSL0058 272560.BPSS1257 216
272560.BPSL0058 272560.BPSS1282 212
272560.BPSL0058 272560.BPSS1307 157
272560.BPSL0058 272560.BPSS1329 192
272560.BPSL0058 272560.BPSS1374 157
272560.BPSL0058 272560.BPSS1456 208
272560.BPSL0058 272560.BPSS1492 287
272560.BPSL0058 272560.BPSS1504 174
272560.BPSL0058 272560.BPSS1568 156
272560.BPSL0058 272560.BPSS1570 226
272560.BPSL0058 272560.BPSS1594 197
272560.BPSL0058 272560.BPSS1619 173
272560.BPSL0058 272560.BPSS1631 185
272560.BPSL0058 272560.BPSS1651 192
272560.BPSL0058 272560.BPSS1654 154
272560.BPSL0058 272560.BPSS1676 360
272560.BPSL0058 272560.BPSS1703 174
272560.BPSL0058 272560.BPSS1709 154
272560.BPSL0058 272560.BPSS1804 195
272560.BPSL0058 272560.BPSS1813 569
272560.BPSL0058 272560.BPSS1822 264
272560.BPSL0058 272560.BPSS1860 203
272560.BPSL0058 272560.BPSS1877 172
272560.BPSL0058 272560.BPSS1914 256
272560.BPSL0058 272560.BPSS2029 420
272560.BPSL0058 272560.BPSS2030 174
272560.BPSL0058 272560.BPSS2031 194
272560.BPSL0058 272560.BPSS2042 223
272560.BPSL0058 272560.BPSS2045 437
272560.BPSL0058 272560.BPSS2136 321
272560.BPSL0058 272560.BPSS2171 150
272560.BPSL0058 272560.BPSS2174 209
272560.BPSL0058 272560.BPSS2292 185
272560.BPSL0059 272560.BPSL0048 174
272560.BPSL0059 272560.BPSL0058 956
272560.BPSL0059 272560.BPSL0061 448
272560.BPSL0059 272560.BPSL0062 366
272560.BPSL0059 272560.BPSL0141 187
272560.BPSL0059 272560.BPSL0151 179
272560.BPSL0059 272560.BPSL0152 320
272560.BPSL0059 272560.BPSL0170 215
272560.BPSL0059 272560.BPSL0216 213
272560.BPSL0059 272560.BPSL0219 269
272560.BPSL0059 272560.BPSL0223 409
272560.BPSL0059 272560.BPSL0308 236
272560.BPSL0059 272560.BPSL0319 177
272560.BPSL0059 272560.BPSL0368 652
272560.BPSL0059 272560.BPSL0411 165
272560.BPSL0059 272560.BPSL0412 195
272560.BPSL0059 272560.BPSL0419 220
272560.BPSL0059 272560.BPSL0475 516
272560.BPSL0059 272560.BPSL0510 165
272560.BPSL0059 272560.BPSL0542 157
272560.BPSL0059 272560.BPSL0554 655
272560.BPSL0059 272560.BPSL0562 237
272560.BPSL0059 272560.BPSL0582 168
272560.BPSL0059 272560.BPSL0608 236
272560.BPSL0059 272560.BPSL0610 306
272560.BPSL0059 272560.BPSL0612 150
272560.BPSL0059 272560.BPSL0639 604
272560.BPSL0059 272560.BPSL0689 436
272560.BPSL0059 272560.BPSL0704 158
272560.BPSL0059 272560.BPSL0707 278
272560.BPSL0059 272560.BPSL0837 170
272560.BPSL0059 272560.BPSL0847 256
272560.BPSL0059 272560.BPSL0944 437
272560.BPSL0059 272560.BPSL0975 173
272560.BPSL0059 272560.BPSL0992 192
272560.BPSL0059 272560.BPSL1038 303
272560.BPSL0059 272560.BPSL1045 396
272560.BPSL0059 272560.BPSL1084 164
272560.BPSL0059 272560.BPSL1121 189
272560.BPSL0059 272560.BPSL1125 169
272560.BPSL0059 272560.BPSL1143 248
272560.BPSL0059 272560.BPSL1200 166
272560.BPSL0059 272560.BPSL1205 176
272560.BPSL0059 272560.BPSL1210 151
272560.BPSL0059 272560.BPSL1230 170
272560.BPSL0059 272560.BPSL1240 172
272560.BPSL0059 272560.BPSL1333 257
272560.BPSL0059 272560.BPSL1337 206
272560.BPSL0059 272560.BPSL1347 545
272560.BPSL0059 272560.BPSL1380 197
272560.BPSL0059 272560.BPSL1398 169
272560.BPSL0059 272560.BPSL1424 220
272560.BPSL0059 272560.BPSL1433 175
272560.BPSL0059 272560.BPSL1560 194
272560.BPSL0059 272560.BPSL1689 169
272560.BPSL0059 272560.BPSL1729 227
272560.BPSL0059 272560.BPSL1730 164
272560.BPSL0059 272560.BPSL1748 179
272560.BPSL0059 272560.BPSL1766 173
272560.BPSL0059 272560.BPSL1797 234
272560.BPSL0059 272560.BPSL1853 433
272560.BPSL0059 272560.BPSL1858 153
272560.BPSL0059 272560.BPSL1889 720
272560.BPSL0059 272560.BPSL1930 261
272560.BPSL0059 272560.BPSL1934 248
272560.BPSL0059 272560.BPSL1974 524
272560.BPSL0059 272560.BPSL1999 178
272560.BPSL0059 272560.BPSL2049 196
272560.BPSL0059 272560.BPSL2058 314
272560.BPSL0059 272560.BPSL2070 170
272560.BPSL0059 272560.BPSL2078 163
272560.BPSL0059 272560.BPSL2093 528
272560.BPSL0059 272560.BPSL2097 159
272560.BPSL0059 272560.BPSL2225 151
272560.BPSL0059 272560.BPSL2228 161
272560.BPSL0059 272560.BPSL2237 155
272560.BPSL0059 272560.BPSL2268 157
272560.BPSL0059 272560.BPSL2329 357
272560.BPSL0059 272560.BPSL2360 158
272560.BPSL0059 272560.BPSL2435 168
272560.BPSL0059 272560.BPSL2437 220
272560.BPSL0059 272560.BPSL2526 386
272560.BPSL0059 272560.BPSL2597 228
272560.BPSL0059 272560.BPSL2629 172
272560.BPSL0059 272560.BPSL2676 276
272560.BPSL0059 272560.BPSL2726 507
272560.BPSL0059 272560.BPSL2763 183
272560.BPSL0059 272560.BPSL2774 172
272560.BPSL0059 272560.BPSL2802 216
272560.BPSL0059 272560.BPSL2877 168
272560.BPSL0059 272560.BPSL2908 288
272560.BPSL0059 272560.BPSL2990 166
272560.BPSL0059 272560.BPSL3036 178
272560.BPSL0059 272560.BPSL3041 228
272560.BPSL0059 272560.BPSL3043 314
272560.BPSL0059 272560.BPSL3044 176
272560.BPSL0059 272560.BPSL3057 153
272560.BPSL0059 272560.BPSL3080 162
272560.BPSL0059 272560.BPSL3095 164
272560.BPSL0059 272560.BPSL3233 163
272560.BPSL0059 272560.BPSL3292 215
272560.BPSL0059 272560.BPSL3302 163
272560.BPSL0059 272560.BPSL3327 167
272560.BPSL0059 272560.BPSL3357 178
272560.BPSL0059 272560.BPSL3358 152
272560.BPSL0059 272560.BPSL3369 479
272560.BPSL0059 272560.BPSL3374 173
272560.BPSL0059 272560.BPSL3386 409
272560.BPSL0059 272560.BPSS0067 168
272560.BPSL0059 272560.BPSS0131 156
272560.BPSL0059 272560.BPSS0162 169
272560.BPSL0059 272560.BPSS0222 165
272560.BPSL0059 272560.BPSS0268 167
272560.BPSL0059 272560.BPSS0303 172
272560.BPSL0059 272560.BPSS0310 153
272560.BPSL0059 272560.BPSS0346 155
272560.BPSL0059 272560.BPSS0385 168
272560.BPSL0059 272560.BPSS0428 298
272560.BPSL0059 272560.BPSS0429 152
272560.BPSL0059 272560.BPSS0457 234
272560.BPSL0059 272560.BPSS0525 291
272560.BPSL0059 272560.BPSS0526 202
272560.BPSL0059 272560.BPSS0580 156
272560.BPSL0059 272560.BPSS0594 160
272560.BPSL0059 272560.BPSS0612 157
272560.BPSL0059 272560.BPSS0671 152
272560.BPSL0059 272560.BPSS0689 155
272560.BPSL0059 272560.BPSS0785 183
272560.BPSL0059 272560.BPSS0812 226
272560.BPSL0059 272560.BPSS0822 160
272560.BPSL0059 272560.BPSS0828 221
272560.BPSL0059 272560.BPSS0868 197
272560.BPSL0059 272560.BPSS0871 225
272560.BPSL0059 272560.BPSS0885 296
272560.BPSL0059 272560.BPSS0886 153
272560.BPSL0059 272560.BPSS0931 194
272560.BPSL0059 272560.BPSS0934 181
272560.BPSL0059 272560.BPSS0963 220
272560.BPSL0059 272560.BPSS0994 151
272560.BPSL0059 272560.BPSS1008 156
272560.BPSL0059 272560.BPSS1065 206
272560.BPSL0059 272560.BPSS1082 233
272560.BPSL0059 272560.BPSS1083 228
272560.BPSL0059 272560.BPSS1132 397
272560.BPSL0059 272560.BPSS1134 194
272560.BPSL0059 272560.BPSS1139 152
272560.BPSL0059 272560.BPSS1155 161
272560.BPSL0059 272560.BPSS1180 283
272560.BPSL0059 272560.BPSS1183 666
272560.BPSL0059 272560.BPSS1191 165
272560.BPSL0059 272560.BPSS1203 152
272560.BPSL0059 272560.BPSS1256 185
272560.BPSL0059 272560.BPSS1302 159
272560.BPSL0059 272560.BPSS1303 187
272560.BPSL0059 272560.BPSS1356 165
272560.BPSL0059 272560.BPSS1469 173
272560.BPSL0059 272560.BPSS1504 199
272560.BPSL0059 272560.BPSS1508 307
272560.BPSL0059 272560.BPSS1510 264
272560.BPSL0059 272560.BPSS1551 153
272560.BPSL0059 272560.BPSS1570 194
272560.BPSL0059 272560.BPSS1588 164
272560.BPSL0059 272560.BPSS1593 237
272560.BPSL0059 272560.BPSS1594 161
272560.BPSL0059 272560.BPSS1600 170
272560.BPSL0059 272560.BPSS1703 307
272560.BPSL0059 272560.BPSS1743 413
272560.BPSL0059 272560.BPSS1797 236
272560.BPSL0059 272560.BPSS1804 202
272560.BPSL0059 272560.BPSS1813 574
272560.BPSL0059 272560.BPSS1846 163
272560.BPSL0059 272560.BPSS1866A 427
272560.BPSL0059 272560.BPSS1889 171
272560.BPSL0059 272560.BPSS1968 160
272560.BPSL0059 272560.BPSS1976 202
272560.BPSL0059 272560.BPSS1982 176
272560.BPSL0059 272560.BPSS2000 300
272560.BPSL0059 272560.BPSS2029 277
272560.BPSL0059 272560.BPSS2030 255
272560.BPSL0059 272560.BPSS2032 201
272560.BPSL0059 272560.BPSS2033 175
272560.BPSL0059 272560.BPSS2035 153
272560.BPSL0059 272560.BPSS2041 164
272560.BPSL0059 272560.BPSS2115 154
272560.BPSL0059 272560.BPSS2127 197
272560.BPSL0059 272560.BPSS2221 174
272560.BPSL0059 272560.BPSS2243 169
272560.BPSL0059 272560.BPSS2267 167
272560.BPSL0059 272560.BPSS2269 175
272560.BPSL0059 272560.BPSS2274 209
272560.BPSL0059 272560.BPSS2278 256
272560.BPSL0060 272560.BPSL0004 321
272560.BPSL0060 272560.BPSL0025 154
272560.BPSL0060 272560.BPSL0045 175
272560.BPSL0060 272560.BPSL0061 637
272560.BPSL0060 272560.BPSL0076 172
272560.BPSL0060 272560.BPSL0106 201
272560.BPSL0060 272560.BPSL0109 161
272560.BPSL0060 272560.BPSL0117 323
272560.BPSL0060 272560.BPSL0198 168
272560.BPSL0060 272560.BPSL0209 220
272560.BPSL0060 272560.BPSL0283 157
272560.BPSL0060 272560.BPSL0297 152
272560.BPSL0060 272560.BPSL0317 323
272560.BPSL0060 272560.BPSL0330 161
272560.BPSL0060 272560.BPSL0373 229
272560.BPSL0060 272560.BPSL0378 161
272560.BPSL0060 272560.BPSL0379 323
272560.BPSL0060 272560.BPSL0412 296
272560.BPSL0060 272560.BPSL0430 323
272560.BPSL0060 272560.BPSL0546 153
272560.BPSL0060 272560.BPSL0576 160
272560.BPSL0060 272560.BPSL0610 157
272560.BPSL0060 272560.BPSL0635 323
272560.BPSL0060 272560.BPSL0639 181
272560.BPSL0060 272560.BPSL0689 220
272560.BPSL0060 272560.BPSL0690 187
272560.BPSL0060 272560.BPSL0705 219
272560.BPSL0060 272560.BPSL0744 390
272560.BPSL0060 272560.BPSL0763 153
272560.BPSL0060 272560.BPSL0764 163
272560.BPSL0060 272560.BPSL0770 168
272560.BPSL0060 272560.BPSL0780 229
272560.BPSL0060 272560.BPSL0819 339
272560.BPSL0060 272560.BPSL0939 210
272560.BPSL0060 272560.BPSL0975 180
272560.BPSL0060 272560.BPSL1038 150
272560.BPSL0060 272560.BPSL1043 227
272560.BPSL0060 272560.BPSL1119 455
272560.BPSL0060 272560.BPSL1135 176
272560.BPSL0060 272560.BPSL1188 183
272560.BPSL0060 272560.BPSL1240 351
272560.BPSL0060 272560.BPSL1249 272
272560.BPSL0060 272560.BPSL1253 249
272560.BPSL0060 272560.BPSL1254 178
272560.BPSL0060 272560.BPSL1311 219
272560.BPSL0060 272560.BPSL1315 272
272560.BPSL0060 272560.BPSL1320 236
272560.BPSL0060 272560.BPSL1337 222
272560.BPSL0060 272560.BPSL1348 204
272560.BPSL0060 272560.BPSL1356 172
272560.BPSL0060 272560.BPSL1382 180
272560.BPSL0060 272560.BPSL1392 323
272560.BPSL0060 272560.BPSL1522 163
272560.BPSL0060 272560.BPSL1594 168
272560.BPSL0060 272560.BPSL1672 191
272560.BPSL0060 272560.BPSL1729 264
272560.BPSL0060 272560.BPSL1732 170
272560.BPSL0060 272560.BPSL1795 196
272560.BPSL0060 272560.BPSL1797 491
272560.BPSL0060 272560.BPSL1805 258
272560.BPSL0060 272560.BPSL1817 261
272560.BPSL0060 272560.BPSL1820 310
272560.BPSL0060 272560.BPSL1836 281
272560.BPSL0060 272560.BPSL1853 286
272560.BPSL0060 272560.BPSL1934 190
272560.BPSL0060 272560.BPSL1952 168
272560.BPSL0060 272560.BPSL1958 266
272560.BPSL0060 272560.BPSL1996 286
272560.BPSL0060 272560.BPSL1997 286
272560.BPSL0060 272560.BPSL2040 323
272560.BPSL0060 272560.BPSL2074 151
272560.BPSL0060 272560.BPSL2082 323
272560.BPSL0060 272560.BPSL2093 410
272560.BPSL0060 272560.BPSL2156 181
272560.BPSL0060 272560.BPSL2195 213
272560.BPSL0060 272560.BPSL2216 210
272560.BPSL0060 272560.BPSL2219 272
272560.BPSL0060 272560.BPSL2268 650
272560.BPSL0060 272560.BPSL2270 192
272560.BPSL0060 272560.BPSL2319 158
272560.BPSL0060 272560.BPSL2323 159
272560.BPSL0060 272560.BPSL2377 179
272560.BPSL0060 272560.BPSL2391 317
272560.BPSL0060 272560.BPSL2438 155
272560.BPSL0060 272560.BPSL2481 268
272560.BPSL0060 272560.BPSL2505 163
272560.BPSL0060 272560.BPSL2515 179
272560.BPSL0060 272560.BPSL2526 238
272560.BPSL0060 272560.BPSL2552 176
272560.BPSL0060 272560.BPSL2614 155
272560.BPSL0060 272560.BPSL2643 188
272560.BPSL0060 272560.BPSL2656 155
272560.BPSL0060 272560.BPSL2676 242
272560.BPSL0060 272560.BPSL2699 151
272560.BPSL0060 272560.BPSL2705 290
272560.BPSL0060 272560.BPSL2706 568
272560.BPSL0060 272560.BPSL2731 307
272560.BPSL0060 272560.BPSL2733 155
272560.BPSL0060 272560.BPSL2782 439
272560.BPSL0060 272560.BPSL2785 192
272560.BPSL0060 272560.BPSL2786 192
272560.BPSL0060 272560.BPSL2802 204
272560.BPSL0060 272560.BPSL2881 323
272560.BPSL0060 272560.BPSL2902 279
272560.BPSL0060 272560.BPSL2908 349
272560.BPSL0060 272560.BPSL2911 224
272560.BPSL0060 272560.BPSL2916 276
272560.BPSL0060 272560.BPSL3006 173
272560.BPSL0060 272560.BPSL3085 323
272560.BPSL0060 272560.BPSL3206 156
272560.BPSL0060 272560.BPSL3248 348
272560.BPSL0060 272560.BPSL3253 323
272560.BPSL0060 272560.BPSL3290 161
272560.BPSL0060 272560.BPSL3345 201
272560.BPSL0060 272560.BPSS0030 158
272560.BPSL0060 272560.BPSS0046 177
272560.BPSL0060 272560.BPSS0066 302
272560.BPSL0060 272560.BPSS0127 164
272560.BPSL0060 272560.BPSS0320 480
272560.BPSL0060 272560.BPSS0336 199
272560.BPSL0060 272560.BPSS0409 206
272560.BPSL0060 272560.BPSS0435 470
272560.BPSL0060 272560.BPSS0436 424
272560.BPSL0060 272560.BPSS0450 232
272560.BPSL0060 272560.BPSS0505 331
272560.BPSL0060 272560.BPSS0515 323
272560.BPSL0060 272560.BPSS0525 197
272560.BPSL0060 272560.BPSS0546 357
272560.BPSL0060 272560.BPSS0565 306
272560.BPSL0060 272560.BPSS0585 170
272560.BPSL0060 272560.BPSS0616 166
272560.BPSL0060 272560.BPSS0648 351
272560.BPSL0060 272560.BPSS0682 211
272560.BPSL0060 272560.BPSS0699 190
272560.BPSL0060 272560.BPSS0867 173
272560.BPSL0060 272560.BPSS0890 175
272560.BPSL0060 272560.BPSS0965 180
272560.BPSL0060 272560.BPSS1001 155
272560.BPSL0060 272560.BPSS1020 177
272560.BPSL0060 272560.BPSS1106 236
272560.BPSL0060 272560.BPSS1166 205
272560.BPSL0060 272560.BPSS1199 323
272560.BPSL0060 272560.BPSS1289 306
272560.BPSL0060 272560.BPSS1322 231
272560.BPSL0060 272560.BPSS1359 171
272560.BPSL0060 272560.BPSS1360 244
272560.BPSL0060 272560.BPSS1371 325
272560.BPSL0060 272560.BPSS1388 283
272560.BPSL0060 272560.BPSS1414 273
272560.BPSL0060 272560.BPSS1424 317
272560.BPSL0060 272560.BPSS1488 192
272560.BPSL0060 272560.BPSS1489 229
272560.BPSL0060 272560.BPSS1495 170
272560.BPSL0060 272560.BPSS1520 355
272560.BPSL0060 272560.BPSS1546 272
272560.BPSL0060 272560.BPSS1714 296
272560.BPSL0060 272560.BPSS1824 353
272560.BPSL0060 272560.BPSS1834 279
272560.BPSL0060 272560.BPSS1864 346
272560.BPSL0060 272560.BPSS1916 177
272560.BPSL0060 272560.BPSS1933 323
272560.BPSL0060 272560.BPSS2009 227
272560.BPSL0060 272560.BPSS2229 323
272560.BPSL0060 272560.BPSS2238 169
272560.BPSL0061 272560.BPSL0048 171
272560.BPSL0061 272560.BPSL0058 436
272560.BPSL0061 272560.BPSL0059 448
272560.BPSL0061 272560.BPSL0060 637
272560.BPSL0061 272560.BPSL0062 984
272560.BPSL0061 272560.BPSL0063 977
272560.BPSL0061 272560.BPSL0064 448
272560.BPSL0061 272560.BPSL0106 186
272560.BPSL0061 272560.BPSL0284 171
272560.BPSL0061 272560.BPSL0323 399
272560.BPSL0061 272560.BPSL0328 218
272560.BPSL0061 272560.BPSL0333 183
272560.BPSL0061 272560.BPSL0371 912
272560.BPSL0061 272560.BPSL0377 177
272560.BPSL0061 272560.BPSL0391 910
272560.BPSL0061 272560.BPSL0419 426
272560.BPSL0061 272560.BPSL0421 304
272560.BPSL0061 272560.BPSL0462 311
272560.BPSL0061 272560.BPSL0465 399
272560.BPSL0061 272560.BPSL0475 461
272560.BPSL0061 272560.BPSL0483 856
272560.BPSL0061 272560.BPSL0614 829
272560.BPSL0061 272560.BPSL0648 280
272560.BPSL0061 272560.BPSL0649 243
272560.BPSL0061 272560.BPSL0650 912
272560.BPSL0061 272560.BPSL0651 910
272560.BPSL0061 272560.BPSL0658 396
272560.BPSL0061 272560.BPSL0857 201
272560.BPSL0061 272560.BPSL0874 154
272560.BPSL0061 272560.BPSL0908 166
272560.BPSL0061 272560.BPSL0962 200
272560.BPSL0061 272560.BPSL0990 217
272560.BPSL0061 272560.BPSL1080 275
272560.BPSL0061 272560.BPSL1228 188
272560.BPSL0061 272560.BPSL1229 358
272560.BPSL0061 272560.BPSL1230 181
272560.BPSL0061 272560.BPSL1231 173
272560.BPSL0061 272560.BPSL1234 832
272560.BPSL0061 272560.BPSL1235 495
272560.BPSL0061 272560.BPSL1237 942
272560.BPSL0061 272560.BPSL1380 907
272560.BPSL0061 272560.BPSL1423 219
272560.BPSL0061 272560.BPSL1424 705
272560.BPSL0061 272560.BPSL1426 943
272560.BPSL0061 272560.BPSL1483 159
272560.BPSL0061 272560.BPSL1497 221
272560.BPSL0061 272560.BPSL1535 912
272560.BPSL0061 272560.BPSL1540 912
272560.BPSL0061 272560.BPSL1734 901
272560.BPSL0061 272560.BPSL1774 150
272560.BPSL0061 272560.BPSL1829 399
272560.BPSL0061 272560.BPSL1860 910
272560.BPSL0061 272560.BPSL1875 496
272560.BPSL0061 272560.BPSL1883 903
272560.BPSL0061 272560.BPSL1942 210
[truncated: 38,995,160 more chars]
