# Supplementary material for: Network-based features enable prediction of essential genes across diverse organisms
Source: PLoS One. 2018 Dec 13;13(12):e0208722. doi: 10.1371/journal.pone.0208722 (PMC6292609; doi:10.1371/journal.pone.0208722)
Supplement: S1 Dataset — PPI Data of 27 organisms along with essential genes information. (ZIP) [file pone.0208722.s001.zip › S1/272635.ess]

272635.MYPU_0010
272635.MYPU_0020
272635.MYPU_0060
272635.MYPU_0070
272635.MYPU_0080
272635.MYPU_0090
272635.MYPU_0100
272635.MYPU_0110
272635.MYPU_0130
272635.MYPU_0230
272635.MYPU_0240
272635.MYPU_0250
272635.MYPU_0260
272635.MYPU_0270
272635.MYPU_0340
272635.MYPU_0450
272635.MYPU_0460
272635.MYPU_0490
272635.MYPU_0520
272635.MYPU_0530
272635.MYPU_0870
272635.MYPU_0880
272635.MYPU_0890
272635.MYPU_0930
272635.MYPU_1030
272635.MYPU_1040
272635.MYPU_1050
272635.MYPU_1060
272635.MYPU_1100
272635.MYPU_1130
272635.MYPU_1140
272635.MYPU_1150
272635.MYPU_1160
272635.MYPU_1180
272635.MYPU_1190
272635.MYPU_1200
272635.MYPU_1240
272635.MYPU_1270
272635.MYPU_1310
272635.MYPU_1330
272635.MYPU_1370
272635.MYPU_1400
272635.MYPU_1420
272635.MYPU_1430
272635.MYPU_1440
272635.MYPU_1460
272635.MYPU_1470
272635.MYPU_1490
272635.MYPU_1520
272635.MYPU_1530
272635.MYPU_1540
272635.MYPU_1550
272635.MYPU_1580
272635.MYPU_1610
272635.MYPU_1620
272635.MYPU_1650
272635.MYPU_1680
272635.MYPU_1730
272635.MYPU_1740
272635.MYPU_1760
272635.MYPU_1770
272635.MYPU_1800
272635.MYPU_1820
272635.MYPU_1830
272635.MYPU_1840
272635.MYPU_1990
272635.MYPU_2000
272635.MYPU_2010
272635.MYPU_2030
272635.MYPU_2050
272635.MYPU_2190
272635.MYPU_2200
272635.MYPU_2230
272635.MYPU_2240
272635.MYPU_2250
272635.MYPU_2310
272635.MYPU_2330
272635.MYPU_2350
272635.MYPU_2370
272635.MYPU_2380
272635.MYPU_2390
272635.MYPU_2400
272635.MYPU_2430
272635.MYPU_2440
272635.MYPU_2460
272635.MYPU_2510
272635.MYPU_2530
272635.MYPU_2560
272635.MYPU_2570
272635.MYPU_2580
272635.MYPU_2590
272635.MYPU_2600
272635.MYPU_2610
272635.MYPU_2660
272635.MYPU_2670
272635.MYPU_2680
272635.MYPU_2690
272635.MYPU_2700
272635.MYPU_2710
272635.MYPU_2720
272635.MYPU_2770
272635.MYPU_2820
272635.MYPU_2830
272635.MYPU_2840
272635.MYPU_2850
272635.MYPU_2890
272635.MYPU_2900
272635.MYPU_2930
272635.MYPU_2950
272635.MYPU_2980
272635.MYPU_3000
272635.MYPU_3010
272635.MYPU_3030
272635.MYPU_3050
272635.MYPU_3060
272635.MYPU_3100
272635.MYPU_3120
272635.MYPU_3130
272635.MYPU_3140
272635.MYPU_3150
272635.MYPU_3220
272635.MYPU_3230
272635.MYPU_3240
272635.MYPU_3280
272635.MYPU_3290
272635.MYPU_3300
272635.MYPU_3320
272635.MYPU_3330
272635.MYPU_3350
272635.MYPU_3390
272635.MYPU_3420
272635.MYPU_3470
272635.MYPU_3480
272635.MYPU_3520
272635.MYPU_3530
272635.MYPU_3580
272635.MYPU_3590
272635.MYPU_3610
272635.MYPU_3640
272635.MYPU_3720
272635.MYPU_3730
272635.MYPU_3740
272635.MYPU_3800
272635.MYPU_3860
272635.MYPU_3870
272635.MYPU_3880
272635.MYPU_3890
272635.MYPU_4010
272635.MYPU_4050
272635.MYPU_4060
272635.MYPU_4070
272635.MYPU_4080
272635.MYPU_4100
272635.MYPU_4210
272635.MYPU_4220
272635.MYPU_4230
272635.MYPU_4240
272635.MYPU_4250
272635.MYPU_4280
272635.MYPU_4290
272635.MYPU_4300
272635.MYPU_4440
272635.MYPU_4480
272635.MYPU_4490
272635.MYPU_4510
272635.MYPU_4530
272635.MYPU_4540
272635.MYPU_4580
272635.MYPU_4590
272635.MYPU_4620
272635.MYPU_4670
272635.MYPU_4680
272635.MYPU_4690
272635.MYPU_4700
272635.MYPU_4710
272635.MYPU_4740
272635.MYPU_4760
272635.MYPU_4770
272635.MYPU_4830
272635.MYPU_4840
272635.MYPU_4850
272635.MYPU_4860
272635.MYPU_4880
272635.MYPU_4900
272635.MYPU_4910
272635.MYPU_4920
272635.MYPU_4930
272635.MYPU_4940
272635.MYPU_4950
272635.MYPU_4960
272635.MYPU_5060
272635.MYPU_5110
272635.MYPU_5130
272635.MYPU_5140
272635.MYPU_5150
272635.MYPU_5160
272635.MYPU_5170
272635.MYPU_5180
272635.MYPU_5190
272635.MYPU_5320
272635.MYPU_5330
272635.MYPU_5370
272635.MYPU_5400
272635.MYPU_5450
272635.MYPU_5460
272635.MYPU_5480
272635.MYPU_5490
272635.MYPU_5510
272635.MYPU_5530
272635.MYPU_5560
272635.MYPU_5570
272635.MYPU_5580
272635.MYPU_5600
272635.MYPU_5610
272635.MYPU_5620
272635.MYPU_5630
272635.MYPU_5640
272635.MYPU_5650
272635.MYPU_5660
272635.MYPU_5670
272635.MYPU_5680
272635.MYPU_5690
272635.MYPU_5700
272635.MYPU_5710
272635.MYPU_5720
272635.MYPU_5730
272635.MYPU_5740
272635.MYPU_5750
272635.MYPU_5760
272635.MYPU_5770
272635.MYPU_5780
272635.MYPU_5790
272635.MYPU_5800
272635.MYPU_5810
272635.MYPU_5830
272635.MYPU_5840
272635.MYPU_5850
272635.MYPU_5860
272635.MYPU_5870
272635.MYPU_5890
272635.MYPU_5900
272635.MYPU_6010
272635.MYPU_6020
272635.MYPU_6030
272635.MYPU_6100
272635.MYPU_6110
272635.MYPU_6120
272635.MYPU_6130
272635.MYPU_6210
272635.MYPU_6230
272635.MYPU_6330
272635.MYPU_6450
272635.MYPU_6560
272635.MYPU_6590
272635.MYPU_6650
272635.MYPU_6660
272635.MYPU_6670
272635.MYPU_6680
272635.MYPU_6690
272635.MYPU_6700
272635.MYPU_6710
272635.MYPU_6720
272635.MYPU_6740
272635.MYPU_6750
272635.MYPU_6820
272635.MYPU_6850
272635.MYPU_6860
272635.MYPU_6870
272635.MYPU_6890
272635.MYPU_6900
272635.MYPU_6920
272635.MYPU_6990
272635.MYPU_7020
272635.MYPU_7040
272635.MYPU_7050
272635.MYPU_7070
272635.MYPU_7090
272635.MYPU_7110
272635.MYPU_7120
272635.MYPU_7130
272635.MYPU_7140
272635.MYPU_7160
272635.MYPU_7170
272635.MYPU_7180
272635.MYPU_7190
272635.MYPU_7200
272635.MYPU_7220
272635.MYPU_7240
272635.MYPU_7260
272635.MYPU_7330
272635.MYPU_7380
272635.MYPU_7390
272635.MYPU_7430
272635.MYPU_7450
272635.MYPU_7460
272635.MYPU_7610
272635.MYPU_7620
272635.MYPU_7640
272635.MYPU_7660
272635.MYPU_7670
272635.MYPU_7680
272635.MYPU_7700
272635.MYPU_7710
272635.MYPU_7730
272635.MYPU_7740
272635.MYPU_7790
272635.MYPU_7800
272635.MYPU_7810
272635.MYPU_7820
