# Supplementary material for: Network-based features enable prediction of essential genes across diverse organisms
Source: PLoS One. 2018 Dec 13;13(12):e0208722. doi: 10.1371/journal.pone.0208722 (PMC6292609; doi:10.1371/journal.pone.0208722)
Supplement: S1 Dataset — PPI Data of 27 organisms along with essential genes information. (ZIP) [file pone.0208722.s001.zip › S1/271848.ppi.txt]

271848.BTH_I0001 271848.BTH_I0002 919
271848.BTH_I0001 271848.BTH_I0003 408
271848.BTH_I0001 271848.BTH_I0004 286
271848.BTH_I0001 271848.BTH_I0132 171
271848.BTH_I0001 271848.BTH_I0134 196
271848.BTH_I0001 271848.BTH_I0135 198
271848.BTH_I0001 271848.BTH_I0188 157
271848.BTH_I0001 271848.BTH_I0189 152
271848.BTH_I0001 271848.BTH_I0213 163
271848.BTH_I0001 271848.BTH_I0291 151
271848.BTH_I0001 271848.BTH_I0312 216
271848.BTH_I0001 271848.BTH_I0364 375
271848.BTH_I0001 271848.BTH_I0366 225
271848.BTH_I0001 271848.BTH_I0389 196
271848.BTH_I0001 271848.BTH_I0409 226
271848.BTH_I0001 271848.BTH_I0410 598
271848.BTH_I0001 271848.BTH_I0422 424
271848.BTH_I0001 271848.BTH_I0481 349
271848.BTH_I0001 271848.BTH_I0508 196
271848.BTH_I0001 271848.BTH_I0559 159
271848.BTH_I0001 271848.BTH_I0560 220
271848.BTH_I0001 271848.BTH_I0599 220
271848.BTH_I0001 271848.BTH_I0600 171
271848.BTH_I0001 271848.BTH_I0604 196
271848.BTH_I0001 271848.BTH_I0610 158
271848.BTH_I0001 271848.BTH_I0655 256
271848.BTH_I0001 271848.BTH_I0662 224
271848.BTH_I0001 271848.BTH_I0670 202
271848.BTH_I0001 271848.BTH_I0733 208
271848.BTH_I0001 271848.BTH_I0744 192
271848.BTH_I0001 271848.BTH_I0850 587
271848.BTH_I0001 271848.BTH_I0859 278
271848.BTH_I0001 271848.BTH_I0871 300
271848.BTH_I0001 271848.BTH_I0900 161
271848.BTH_I0001 271848.BTH_I0955 253
271848.BTH_I0001 271848.BTH_I0961 162
271848.BTH_I0001 271848.BTH_I1043 294
271848.BTH_I0001 271848.BTH_I1075 153
271848.BTH_I0001 271848.BTH_I1131 257
271848.BTH_I0001 271848.BTH_I1186 465
271848.BTH_I0001 271848.BTH_I1187 385
271848.BTH_I0001 271848.BTH_I1188 496
271848.BTH_I0001 271848.BTH_I1192 216
271848.BTH_I0001 271848.BTH_I1229 188
271848.BTH_I0001 271848.BTH_I1231 222
271848.BTH_I0001 271848.BTH_I1238 262
271848.BTH_I0001 271848.BTH_I1255 181
271848.BTH_I0001 271848.BTH_I1266 464
271848.BTH_I0001 271848.BTH_I1310 179
271848.BTH_I0001 271848.BTH_I1318 158
271848.BTH_I0001 271848.BTH_I1323 332
271848.BTH_I0001 271848.BTH_I1326 211
271848.BTH_I0001 271848.BTH_I1357 158
271848.BTH_I0001 271848.BTH_I1364 266
271848.BTH_I0001 271848.BTH_I1387 192
271848.BTH_I0001 271848.BTH_I1457 208
271848.BTH_I0001 271848.BTH_I1617 584
271848.BTH_I0001 271848.BTH_I1640 277
271848.BTH_I0001 271848.BTH_I1661 158
271848.BTH_I0001 271848.BTH_I1666 197
271848.BTH_I0001 271848.BTH_I1727 281
271848.BTH_I0001 271848.BTH_I1736 227
271848.BTH_I0001 271848.BTH_I1738 170
271848.BTH_I0001 271848.BTH_I1752 160
271848.BTH_I0001 271848.BTH_I1753 161
271848.BTH_I0001 271848.BTH_I1761 161
271848.BTH_I0001 271848.BTH_I1776 173
271848.BTH_I0001 271848.BTH_I1777 175
271848.BTH_I0001 271848.BTH_I1814 171
271848.BTH_I0001 271848.BTH_I1827 234
271848.BTH_I0001 271848.BTH_I1914 155
271848.BTH_I0001 271848.BTH_I1976 313
271848.BTH_I0001 271848.BTH_I2007 154
271848.BTH_I0001 271848.BTH_I2020 291
271848.BTH_I0001 271848.BTH_I2040 301
271848.BTH_I0001 271848.BTH_I2047 472
271848.BTH_I0001 271848.BTH_I2116 156
271848.BTH_I0001 271848.BTH_I2152 151
271848.BTH_I0001 271848.BTH_I2165 162
271848.BTH_I0001 271848.BTH_I2188 174
271848.BTH_I0001 271848.BTH_I2214 230
271848.BTH_I0001 271848.BTH_I2229 154
271848.BTH_I0001 271848.BTH_I2299 152
271848.BTH_I0001 271848.BTH_I2352 155
271848.BTH_I0001 271848.BTH_I2467 274
271848.BTH_I0001 271848.BTH_I2468 177
271848.BTH_I0001 271848.BTH_I2469 163
271848.BTH_I0001 271848.BTH_I2504 171
271848.BTH_I0001 271848.BTH_I2563 153
271848.BTH_I0001 271848.BTH_I2618 160
271848.BTH_I0001 271848.BTH_I2685 219
271848.BTH_I0001 271848.BTH_I2758 158
271848.BTH_I0001 271848.BTH_I2808 166
271848.BTH_I0001 271848.BTH_I2906 303
271848.BTH_I0001 271848.BTH_I2907 218
271848.BTH_I0001 271848.BTH_I2909 179
271848.BTH_I0001 271848.BTH_I3122 195
271848.BTH_I0001 271848.BTH_I3145 158
271848.BTH_I0001 271848.BTH_I3158 161
271848.BTH_I0001 271848.BTH_I3300 161
271848.BTH_I0001 271848.BTH_I3301 227
271848.BTH_I0001 271848.BTH_I3303 221
271848.BTH_I0001 271848.BTH_I3334 217
271848.BTH_I0001 271848.BTH_I3341 296
271848.BTH_I0001 271848.BTH_I3342 246
271848.BTH_I0001 271848.BTH_I3343 368
271848.BTH_I0001 271848.BTH_I3344 452
271848.BTH_I0001 271848.BTH_II0114 236
271848.BTH_I0001 271848.BTH_II0117 150
271848.BTH_I0001 271848.BTH_II0118 162
271848.BTH_I0001 271848.BTH_II0137 179
271848.BTH_I0001 271848.BTH_II0217 352
271848.BTH_I0001 271848.BTH_II0457 217
271848.BTH_I0001 271848.BTH_II0495 277
271848.BTH_I0001 271848.BTH_II0533 368
271848.BTH_I0001 271848.BTH_II0611 165
271848.BTH_I0001 271848.BTH_II0664 387
271848.BTH_I0001 271848.BTH_II0736 200
271848.BTH_I0001 271848.BTH_II0791 158
271848.BTH_I0001 271848.BTH_II0794 173
271848.BTH_I0001 271848.BTH_II0798 151
271848.BTH_I0001 271848.BTH_II0803 246
271848.BTH_I0001 271848.BTH_II0876 153
271848.BTH_I0001 271848.BTH_II0889 202
271848.BTH_I0001 271848.BTH_II0983 182
271848.BTH_I0001 271848.BTH_II1094 219
271848.BTH_I0001 271848.BTH_II1120 235
271848.BTH_I0001 271848.BTH_II1134 196
271848.BTH_I0001 271848.BTH_II1245 172
271848.BTH_I0001 271848.BTH_II1548 161
271848.BTH_I0001 271848.BTH_II1565 279
271848.BTH_I0001 271848.BTH_II1590 424
271848.BTH_I0001 271848.BTH_II1598 161
271848.BTH_I0001 271848.BTH_II1655 150
271848.BTH_I0001 271848.BTH_II1696 212
271848.BTH_I0001 271848.BTH_II1752 298
271848.BTH_I0001 271848.BTH_II1754 154
271848.BTH_I0001 271848.BTH_II1798 171
271848.BTH_I0001 271848.BTH_II1800 151
271848.BTH_I0001 271848.BTH_II1805 301
271848.BTH_I0001 271848.BTH_II1922 173
271848.BTH_I0001 271848.BTH_II1939 208
271848.BTH_I0001 271848.BTH_II1945 234
271848.BTH_I0001 271848.BTH_II2019 184
271848.BTH_I0001 271848.BTH_II2156 166
271848.BTH_I0002 271848.BTH_I0001 919
271848.BTH_I0002 271848.BTH_I0003 421
271848.BTH_I0002 271848.BTH_I0004 286
271848.BTH_I0002 271848.BTH_I0013 231
271848.BTH_I0002 271848.BTH_I0015 182
271848.BTH_I0002 271848.BTH_I0016 214
271848.BTH_I0002 271848.BTH_I0216 191
271848.BTH_I0002 271848.BTH_I0342 251
271848.BTH_I0002 271848.BTH_I0356 227
271848.BTH_I0002 271848.BTH_I0359 247
271848.BTH_I0002 271848.BTH_I0364 254
271848.BTH_I0002 271848.BTH_I0377 154
271848.BTH_I0002 271848.BTH_I0379 164
271848.BTH_I0002 271848.BTH_I0409 162
271848.BTH_I0002 271848.BTH_I0431 158
271848.BTH_I0002 271848.BTH_I0492 312
271848.BTH_I0002 271848.BTH_I0508 226
271848.BTH_I0002 271848.BTH_I0523 155
271848.BTH_I0002 271848.BTH_I0599 220
271848.BTH_I0002 271848.BTH_I0600 171
271848.BTH_I0002 271848.BTH_I0724 192
271848.BTH_I0002 271848.BTH_I0830 239
271848.BTH_I0002 271848.BTH_I0850 590
271848.BTH_I0002 271848.BTH_I0855 298
271848.BTH_I0002 271848.BTH_I0865 163
271848.BTH_I0002 271848.BTH_I0874 209
271848.BTH_I0002 271848.BTH_I0955 253
271848.BTH_I0002 271848.BTH_I1042 218
271848.BTH_I0002 271848.BTH_I1043 385
271848.BTH_I0002 271848.BTH_I1131 181
271848.BTH_I0002 271848.BTH_I1186 465
271848.BTH_I0002 271848.BTH_I1187 385
271848.BTH_I0002 271848.BTH_I1188 496
271848.BTH_I0002 271848.BTH_I1191 201
271848.BTH_I0002 271848.BTH_I1224 222
271848.BTH_I0002 271848.BTH_I1229 186
271848.BTH_I0002 271848.BTH_I1266 527
271848.BTH_I0002 271848.BTH_I1309 163
271848.BTH_I0002 271848.BTH_I1345 160
271848.BTH_I0002 271848.BTH_I1617 708
271848.BTH_I0002 271848.BTH_I1640 296
271848.BTH_I0002 271848.BTH_I1659 205
271848.BTH_I0002 271848.BTH_I1666 171
271848.BTH_I0002 271848.BTH_I1668 171
271848.BTH_I0002 271848.BTH_I1687 150
271848.BTH_I0002 271848.BTH_I1736 220
271848.BTH_I0002 271848.BTH_I1738 171
271848.BTH_I0002 271848.BTH_I1761 161
271848.BTH_I0002 271848.BTH_I1781 160
271848.BTH_I0002 271848.BTH_I1789 278
271848.BTH_I0002 271848.BTH_I1819 150
271848.BTH_I0002 271848.BTH_I1886 159
271848.BTH_I0002 271848.BTH_I1908 197
271848.BTH_I0002 271848.BTH_I1912 254
271848.BTH_I0002 271848.BTH_I1931 157
271848.BTH_I0002 271848.BTH_I1940 154
271848.BTH_I0002 271848.BTH_I1947 186
271848.BTH_I0002 271848.BTH_I2020 195
271848.BTH_I0002 271848.BTH_I2125 222
271848.BTH_I0002 271848.BTH_I2187 170
271848.BTH_I0002 271848.BTH_I2188 176
271848.BTH_I0002 271848.BTH_I2214 230
271848.BTH_I0002 271848.BTH_I2247 159
271848.BTH_I0002 271848.BTH_I2419 183
271848.BTH_I0002 271848.BTH_I2693 168
271848.BTH_I0002 271848.BTH_I2704 207
271848.BTH_I0002 271848.BTH_I2705 191
271848.BTH_I0002 271848.BTH_I2733 183
271848.BTH_I0002 271848.BTH_I2906 305
271848.BTH_I0002 271848.BTH_I2907 218
271848.BTH_I0002 271848.BTH_I2952 190
271848.BTH_I0002 271848.BTH_I2954 165
271848.BTH_I0002 271848.BTH_I2955 228
271848.BTH_I0002 271848.BTH_I2961 156
271848.BTH_I0002 271848.BTH_I2965 362
271848.BTH_I0002 271848.BTH_I2992 227
271848.BTH_I0002 271848.BTH_I3017 152
271848.BTH_I0002 271848.BTH_I3088 195
271848.BTH_I0002 271848.BTH_I3114 170
271848.BTH_I0002 271848.BTH_I3158 161
271848.BTH_I0002 271848.BTH_I3222 159
271848.BTH_I0002 271848.BTH_I3229 154
271848.BTH_I0002 271848.BTH_I3300 161
271848.BTH_I0002 271848.BTH_I3301 228
271848.BTH_I0002 271848.BTH_I3303 221
271848.BTH_I0002 271848.BTH_I3341 295
271848.BTH_I0002 271848.BTH_I3342 243
271848.BTH_I0002 271848.BTH_I3343 368
271848.BTH_I0002 271848.BTH_I3344 448
271848.BTH_I0002 271848.BTH_II0061 232
271848.BTH_I0002 271848.BTH_II0093 154
271848.BTH_I0002 271848.BTH_II0186 175
271848.BTH_I0002 271848.BTH_II0424 167
271848.BTH_I0002 271848.BTH_II0430 201
271848.BTH_I0002 271848.BTH_II0511 167
271848.BTH_I0002 271848.BTH_II0533 368
271848.BTH_I0002 271848.BTH_II0664 250
271848.BTH_I0002 271848.BTH_II0680 274
271848.BTH_I0002 271848.BTH_II0683 156
271848.BTH_I0002 271848.BTH_II0803 329
271848.BTH_I0002 271848.BTH_II0889 202
271848.BTH_I0002 271848.BTH_II0946 198
271848.BTH_I0002 271848.BTH_II1099 178
271848.BTH_I0002 271848.BTH_II1141 217
271848.BTH_I0002 271848.BTH_II1145 157
271848.BTH_I0002 271848.BTH_II1146 165
271848.BTH_I0002 271848.BTH_II1194 376
271848.BTH_I0002 271848.BTH_II1229 253
271848.BTH_I0002 271848.BTH_II1245 171
271848.BTH_I0002 271848.BTH_II1297 194
271848.BTH_I0002 271848.BTH_II1375 161
271848.BTH_I0002 271848.BTH_II1548 161
271848.BTH_I0002 271848.BTH_II1598 161
271848.BTH_I0002 271848.BTH_II1676 276
271848.BTH_I0002 271848.BTH_II1952 172
271848.BTH_I0002 271848.BTH_II1980 172
271848.BTH_I0002 271848.BTH_II2040 166
271848.BTH_I0002 271848.BTH_II2124 261
271848.BTH_I0002 271848.BTH_II2156 160
271848.BTH_I0002 271848.BTH_II2258 183
271848.BTH_I0002 271848.BTH_II2340 155
271848.BTH_I0002 271848.BTH_II2366 178
271848.BTH_I0003 271848.BTH_I0001 408
271848.BTH_I0003 271848.BTH_I0002 421
271848.BTH_I0003 271848.BTH_I0004 440
271848.BTH_I0003 271848.BTH_I0012 167
271848.BTH_I0003 271848.BTH_I0014 166
271848.BTH_I0003 271848.BTH_I0015 205
271848.BTH_I0003 271848.BTH_I0016 191
271848.BTH_I0003 271848.BTH_I0088 294
271848.BTH_I0003 271848.BTH_I0142 164
271848.BTH_I0003 271848.BTH_I0173 309
271848.BTH_I0003 271848.BTH_I0183 264
271848.BTH_I0003 271848.BTH_I0260 200
271848.BTH_I0003 271848.BTH_I0289 292
271848.BTH_I0003 271848.BTH_I0307 272
271848.BTH_I0003 271848.BTH_I0316 192
271848.BTH_I0003 271848.BTH_I0329 196
271848.BTH_I0003 271848.BTH_I0330 238
271848.BTH_I0003 271848.BTH_I0343 318
271848.BTH_I0003 271848.BTH_I0346 306
271848.BTH_I0003 271848.BTH_I0353 159
271848.BTH_I0003 271848.BTH_I0362 177
271848.BTH_I0003 271848.BTH_I0414 174
271848.BTH_I0003 271848.BTH_I0422 152
271848.BTH_I0003 271848.BTH_I0437 155
271848.BTH_I0003 271848.BTH_I0457 425
271848.BTH_I0003 271848.BTH_I0478 398
271848.BTH_I0003 271848.BTH_I0552 230
271848.BTH_I0003 271848.BTH_I0553 184
271848.BTH_I0003 271848.BTH_I0563 165
271848.BTH_I0003 271848.BTH_I0620 228
271848.BTH_I0003 271848.BTH_I0689 152
271848.BTH_I0003 271848.BTH_I0690 192
271848.BTH_I0003 271848.BTH_I0722 441
271848.BTH_I0003 271848.BTH_I0724 200
271848.BTH_I0003 271848.BTH_I0733 375
271848.BTH_I0003 271848.BTH_I0751 214
271848.BTH_I0003 271848.BTH_I0758 230
271848.BTH_I0003 271848.BTH_I0769 160
271848.BTH_I0003 271848.BTH_I0814 223
271848.BTH_I0003 271848.BTH_I0815 218
271848.BTH_I0003 271848.BTH_I0817 172
271848.BTH_I0003 271848.BTH_I0818 172
271848.BTH_I0003 271848.BTH_I0824 364
271848.BTH_I0003 271848.BTH_I0830 180
271848.BTH_I0003 271848.BTH_I0835 150
271848.BTH_I0003 271848.BTH_I0856 538
271848.BTH_I0003 271848.BTH_I0858 500
271848.BTH_I0003 271848.BTH_I0861 220
271848.BTH_I0003 271848.BTH_I0874 276
271848.BTH_I0003 271848.BTH_I0949 151
271848.BTH_I0003 271848.BTH_I0968 159
271848.BTH_I0003 271848.BTH_I0998 155
271848.BTH_I0003 271848.BTH_I1014 307
271848.BTH_I0003 271848.BTH_I1038 293
271848.BTH_I0003 271848.BTH_I1051 164
271848.BTH_I0003 271848.BTH_I1075 150
271848.BTH_I0003 271848.BTH_I1087 167
271848.BTH_I0003 271848.BTH_I1090 206
271848.BTH_I0003 271848.BTH_I1093 228
271848.BTH_I0003 271848.BTH_I1157 356
271848.BTH_I0003 271848.BTH_I1179 172
271848.BTH_I0003 271848.BTH_I1188 481
271848.BTH_I0003 271848.BTH_I1239 398
271848.BTH_I0003 271848.BTH_I1240 436
271848.BTH_I0003 271848.BTH_I1257 392
271848.BTH_I0003 271848.BTH_I1265 154
271848.BTH_I0003 271848.BTH_I1281 150
271848.BTH_I0003 271848.BTH_I1284 308
271848.BTH_I0003 271848.BTH_I1325 225
271848.BTH_I0003 271848.BTH_I1338 182
271848.BTH_I0003 271848.BTH_I1354 221
271848.BTH_I0003 271848.BTH_I1356 236
271848.BTH_I0003 271848.BTH_I1398 177
271848.BTH_I0003 271848.BTH_I1422 180
271848.BTH_I0003 271848.BTH_I1459 257
271848.BTH_I0003 271848.BTH_I1513 702
271848.BTH_I0003 271848.BTH_I1526 263
271848.BTH_I0003 271848.BTH_I1542 195
271848.BTH_I0003 271848.BTH_I1558 179
271848.BTH_I0003 271848.BTH_I1565 222
271848.BTH_I0003 271848.BTH_I1577 172
271848.BTH_I0003 271848.BTH_I1578 192
271848.BTH_I0003 271848.BTH_I1587 344
271848.BTH_I0003 271848.BTH_I1588 368
271848.BTH_I0003 271848.BTH_I1612 225
271848.BTH_I0003 271848.BTH_I1636 291
271848.BTH_I0003 271848.BTH_I1640 356
271848.BTH_I0003 271848.BTH_I1650 171
271848.BTH_I0003 271848.BTH_I1651 171
271848.BTH_I0003 271848.BTH_I1656 170
271848.BTH_I0003 271848.BTH_I1663 437
271848.BTH_I0003 271848.BTH_I1672 296
271848.BTH_I0003 271848.BTH_I1711 240
271848.BTH_I0003 271848.BTH_I1721 433
271848.BTH_I0003 271848.BTH_I1737 254
271848.BTH_I0003 271848.BTH_I1738 220
271848.BTH_I0003 271848.BTH_I1739 200
271848.BTH_I0003 271848.BTH_I1740 171
271848.BTH_I0003 271848.BTH_I1749 247
271848.BTH_I0003 271848.BTH_I1760 170
271848.BTH_I0003 271848.BTH_I1776 302
271848.BTH_I0003 271848.BTH_I1777 276
271848.BTH_I0003 271848.BTH_I1803 369
271848.BTH_I0003 271848.BTH_I1815 150
271848.BTH_I0003 271848.BTH_I1832 221
271848.BTH_I0003 271848.BTH_I1833 223
271848.BTH_I0003 271848.BTH_I1834 223
271848.BTH_I0003 271848.BTH_I1836 529
271848.BTH_I0003 271848.BTH_I1850 213
271848.BTH_I0003 271848.BTH_I1875 375
271848.BTH_I0003 271848.BTH_I1880 169
271848.BTH_I0003 271848.BTH_I1883 372
271848.BTH_I0003 271848.BTH_I1885 176
271848.BTH_I0003 271848.BTH_I1891 176
271848.BTH_I0003 271848.BTH_I1901 229
271848.BTH_I0003 271848.BTH_I1910 171
271848.BTH_I0003 271848.BTH_I1934 196
271848.BTH_I0003 271848.BTH_I1938 188
271848.BTH_I0003 271848.BTH_I1939 188
271848.BTH_I0003 271848.BTH_I1944 375
271848.BTH_I0003 271848.BTH_I1947 159
271848.BTH_I0003 271848.BTH_I1968 172
271848.BTH_I0003 271848.BTH_I1969 172
271848.BTH_I0003 271848.BTH_I1982 190
271848.BTH_I0003 271848.BTH_I2005 153
271848.BTH_I0003 271848.BTH_I2019 156
271848.BTH_I0003 271848.BTH_I2022 330
271848.BTH_I0003 271848.BTH_I2025 213
271848.BTH_I0003 271848.BTH_I2026 398
271848.BTH_I0003 271848.BTH_I2029 389
271848.BTH_I0003 271848.BTH_I2062 181
271848.BTH_I0003 271848.BTH_I2073 209
271848.BTH_I0003 271848.BTH_I2118 412
271848.BTH_I0003 271848.BTH_I2120 285
271848.BTH_I0003 271848.BTH_I2121 224
271848.BTH_I0003 271848.BTH_I2122 221
271848.BTH_I0003 271848.BTH_I2134 170
271848.BTH_I0003 271848.BTH_I2138 416
271848.BTH_I0003 271848.BTH_I2153 238
271848.BTH_I0003 271848.BTH_I2186 190
271848.BTH_I0003 271848.BTH_I2202 237
271848.BTH_I0003 271848.BTH_I2205 173
271848.BTH_I0003 271848.BTH_I2210 185
271848.BTH_I0003 271848.BTH_I2228 256
271848.BTH_I0003 271848.BTH_I2229 273
271848.BTH_I0003 271848.BTH_I2235 264
271848.BTH_I0003 271848.BTH_I2239 168
271848.BTH_I0003 271848.BTH_I2253 239
271848.BTH_I0003 271848.BTH_I2259 303
271848.BTH_I0003 271848.BTH_I2263 254
271848.BTH_I0003 271848.BTH_I2272 369
271848.BTH_I0003 271848.BTH_I2280 180
271848.BTH_I0003 271848.BTH_I2327 262
271848.BTH_I0003 271848.BTH_I2424 150
271848.BTH_I0003 271848.BTH_I2480 379
271848.BTH_I0003 271848.BTH_I2494 228
271848.BTH_I0003 271848.BTH_I2498 150
271848.BTH_I0003 271848.BTH_I2499 171
271848.BTH_I0003 271848.BTH_I2500 171
271848.BTH_I0003 271848.BTH_I2501 171
271848.BTH_I0003 271848.BTH_I2518 240
271848.BTH_I0003 271848.BTH_I2556 374
271848.BTH_I0003 271848.BTH_I2597 368
271848.BTH_I0003 271848.BTH_I2692 190
271848.BTH_I0003 271848.BTH_I2697 212
271848.BTH_I0003 271848.BTH_I2701 156
271848.BTH_I0003 271848.BTH_I2705 231
271848.BTH_I0003 271848.BTH_I2765 398
271848.BTH_I0003 271848.BTH_I2808 444
271848.BTH_I0003 271848.BTH_I2844 217
271848.BTH_I0003 271848.BTH_I2848 219
271848.BTH_I0003 271848.BTH_I2869 151
271848.BTH_I0003 271848.BTH_I2913 398
271848.BTH_I0003 271848.BTH_I2978 274
271848.BTH_I0003 271848.BTH_I2984 300
271848.BTH_I0003 271848.BTH_I2997 318
271848.BTH_I0003 271848.BTH_I2998 318
271848.BTH_I0003 271848.BTH_I3001 221
271848.BTH_I0003 271848.BTH_I3005 202
271848.BTH_I0003 271848.BTH_I3006 309
271848.BTH_I0003 271848.BTH_I3008 170
271848.BTH_I0003 271848.BTH_I3082 261
271848.BTH_I0003 271848.BTH_I3152 191
271848.BTH_I0003 271848.BTH_I3159 436
271848.BTH_I0003 271848.BTH_I3185 276
271848.BTH_I0003 271848.BTH_I3210 316
271848.BTH_I0003 271848.BTH_I3233 746
271848.BTH_I0003 271848.BTH_I3235 288
271848.BTH_I0003 271848.BTH_I3236 283
271848.BTH_I0003 271848.BTH_I3238 283
271848.BTH_I0003 271848.BTH_I3320 616
271848.BTH_I0003 271848.BTH_I3341 251
271848.BTH_I0003 271848.BTH_I3342 220
271848.BTH_I0003 271848.BTH_I3343 234
271848.BTH_I0003 271848.BTH_I3344 271
271848.BTH_I0003 271848.BTH_II0043 271
271848.BTH_I0003 271848.BTH_II0058 159
271848.BTH_I0003 271848.BTH_II0114 226
271848.BTH_I0003 271848.BTH_II0153 276
271848.BTH_I0003 271848.BTH_II0192 287
271848.BTH_I0003 271848.BTH_II0223 167
271848.BTH_I0003 271848.BTH_II0232 239
271848.BTH_I0003 271848.BTH_II0296 174
271848.BTH_I0003 271848.BTH_II0314 272
271848.BTH_I0003 271848.BTH_II0340 192
271848.BTH_I0003 271848.BTH_II0394 221
271848.BTH_I0003 271848.BTH_II0496 196
271848.BTH_I0003 271848.BTH_II0532 172
271848.BTH_I0003 271848.BTH_II0533 234
271848.BTH_I0003 271848.BTH_II0547 221
271848.BTH_I0003 271848.BTH_II0583 202
271848.BTH_I0003 271848.BTH_II0605 169
271848.BTH_I0003 271848.BTH_II0670 171
271848.BTH_I0003 271848.BTH_II0675 202
271848.BTH_I0003 271848.BTH_II0677 479
271848.BTH_I0003 271848.BTH_II0679 301
271848.BTH_I0003 271848.BTH_II0686 156
271848.BTH_I0003 271848.BTH_II0803 220
271848.BTH_I0003 271848.BTH_II0892 170
271848.BTH_I0003 271848.BTH_II0996 170
271848.BTH_I0003 271848.BTH_II1089 257
271848.BTH_I0003 271848.BTH_II1142 229
271848.BTH_I0003 271848.BTH_II1151 220
271848.BTH_I0003 271848.BTH_II1196 154
271848.BTH_I0003 271848.BTH_II1204 270
271848.BTH_I0003 271848.BTH_II1248 301
271848.BTH_I0003 271848.BTH_II1305 153
271848.BTH_I0003 271848.BTH_II1389 177
271848.BTH_I0003 271848.BTH_II1461 170
271848.BTH_I0003 271848.BTH_II1538 156
271848.BTH_I0003 271848.BTH_II1597 188
271848.BTH_I0003 271848.BTH_II1603 177
271848.BTH_I0003 271848.BTH_II1628 159
271848.BTH_I0003 271848.BTH_II1652 163
271848.BTH_I0003 271848.BTH_II1671 175
271848.BTH_I0003 271848.BTH_II1675 272
271848.BTH_I0003 271848.BTH_II1712 173
271848.BTH_I0003 271848.BTH_II1734 177
271848.BTH_I0003 271848.BTH_II1735 177
271848.BTH_I0003 271848.BTH_II1738 267
271848.BTH_I0003 271848.BTH_II1749 239
271848.BTH_I0003 271848.BTH_II1755 151
271848.BTH_I0003 271848.BTH_II1840 166
271848.BTH_I0003 271848.BTH_II1907 151
271848.BTH_I0003 271848.BTH_II1923 240
271848.BTH_I0003 271848.BTH_II1937 159
271848.BTH_I0003 271848.BTH_II1953 170
271848.BTH_I0003 271848.BTH_II1954 170
271848.BTH_I0003 271848.BTH_II2022 186
271848.BTH_I0003 271848.BTH_II2023 162
271848.BTH_I0003 271848.BTH_II2029 216
271848.BTH_I0003 271848.BTH_II2030 290
271848.BTH_I0003 271848.BTH_II2040 485
271848.BTH_I0003 271848.BTH_II2066 170
271848.BTH_I0003 271848.BTH_II2067 160
271848.BTH_I0003 271848.BTH_II2119 173
271848.BTH_I0003 271848.BTH_II2144 463
271848.BTH_I0003 271848.BTH_II2151 158
271848.BTH_I0003 271848.BTH_II2196 230
271848.BTH_I0003 271848.BTH_II2200 177
271848.BTH_I0003 271848.BTH_II2228 178
271848.BTH_I0003 271848.BTH_II2290 231
271848.BTH_I0003 271848.BTH_II2334 318
271848.BTH_I0003 271848.BTH_II2373 164
271848.BTH_I0004 271848.BTH_I0001 286
271848.BTH_I0004 271848.BTH_I0002 286
271848.BTH_I0004 271848.BTH_I0003 440
271848.BTH_I0004 271848.BTH_I0033 208
271848.BTH_I0004 271848.BTH_I0124 180
271848.BTH_I0004 271848.BTH_I0125 655
271848.BTH_I0004 271848.BTH_I0127 224
271848.BTH_I0004 271848.BTH_I0129 329
271848.BTH_I0004 271848.BTH_I0155 451
271848.BTH_I0004 271848.BTH_I0216 227
271848.BTH_I0004 271848.BTH_I0233 158
271848.BTH_I0004 271848.BTH_I0235 172
271848.BTH_I0004 271848.BTH_I0236 172
271848.BTH_I0004 271848.BTH_I0288 162
271848.BTH_I0004 271848.BTH_I0289 307
271848.BTH_I0004 271848.BTH_I0294 196
271848.BTH_I0004 271848.BTH_I0300 170
271848.BTH_I0004 271848.BTH_I0345 221
271848.BTH_I0004 271848.BTH_I0351 196
271848.BTH_I0004 271848.BTH_I0369 438
271848.BTH_I0004 271848.BTH_I0415 160
271848.BTH_I0004 271848.BTH_I0418 182
271848.BTH_I0004 271848.BTH_I0420 480
271848.BTH_I0004 271848.BTH_I0466 306
271848.BTH_I0004 271848.BTH_I0472 393
271848.BTH_I0004 271848.BTH_I0474 247
271848.BTH_I0004 271848.BTH_I0476 192
271848.BTH_I0004 271848.BTH_I0478 158
271848.BTH_I0004 271848.BTH_I0479 396
271848.BTH_I0004 271848.BTH_I0480 201
271848.BTH_I0004 271848.BTH_I0497 436
271848.BTH_I0004 271848.BTH_I0498 175
271848.BTH_I0004 271848.BTH_I0499 171
271848.BTH_I0004 271848.BTH_I0500 601
271848.BTH_I0004 271848.BTH_I0532 245
271848.BTH_I0004 271848.BTH_I0551 196
271848.BTH_I0004 271848.BTH_I0553 308
271848.BTH_I0004 271848.BTH_I0576 163
271848.BTH_I0004 271848.BTH_I0578 319
271848.BTH_I0004 271848.BTH_I0580 152
271848.BTH_I0004 271848.BTH_I0586 171
271848.BTH_I0004 271848.BTH_I0658 150
271848.BTH_I0004 271848.BTH_I0664 206
271848.BTH_I0004 271848.BTH_I0691 176
271848.BTH_I0004 271848.BTH_I0735 216
271848.BTH_I0004 271848.BTH_I0739 221
271848.BTH_I0004 271848.BTH_I0756 175
271848.BTH_I0004 271848.BTH_I0761 204
271848.BTH_I0004 271848.BTH_I0769 150
271848.BTH_I0004 271848.BTH_I0779 197
271848.BTH_I0004 271848.BTH_I0780 213
271848.BTH_I0004 271848.BTH_I0812 412
271848.BTH_I0004 271848.BTH_I0848 151
271848.BTH_I0004 271848.BTH_I0856 189
271848.BTH_I0004 271848.BTH_I0878 187
271848.BTH_I0004 271848.BTH_I0901 196
271848.BTH_I0004 271848.BTH_I0939 177
271848.BTH_I0004 271848.BTH_I0976 196
271848.BTH_I0004 271848.BTH_I0982 343
271848.BTH_I0004 271848.BTH_I0984 211
271848.BTH_I0004 271848.BTH_I1008 163
271848.BTH_I0004 271848.BTH_I1016 218
271848.BTH_I0004 271848.BTH_I1046 240
271848.BTH_I0004 271848.BTH_I1056 212
271848.BTH_I0004 271848.BTH_I1058 289
271848.BTH_I0004 271848.BTH_I1069 388
271848.BTH_I0004 271848.BTH_I1109 156
271848.BTH_I0004 271848.BTH_I1118 243
271848.BTH_I0004 271848.BTH_I1119 162
271848.BTH_I0004 271848.BTH_I1123 293
271848.BTH_I0004 271848.BTH_I1133 217
271848.BTH_I0004 271848.BTH_I1139 265
271848.BTH_I0004 271848.BTH_I1140 328
271848.BTH_I0004 271848.BTH_I1146 168
271848.BTH_I0004 271848.BTH_I1149 378
271848.BTH_I0004 271848.BTH_I1184 214
271848.BTH_I0004 271848.BTH_I1206 176
271848.BTH_I0004 271848.BTH_I1229 162
271848.BTH_I0004 271848.BTH_I1233 355
271848.BTH_I0004 271848.BTH_I1234 336
271848.BTH_I0004 271848.BTH_I1250 370
271848.BTH_I0004 271848.BTH_I1251 462
271848.BTH_I0004 271848.BTH_I1266 196
271848.BTH_I0004 271848.BTH_I1278 172
271848.BTH_I0004 271848.BTH_I1280 292
271848.BTH_I0004 271848.BTH_I1286 224
271848.BTH_I0004 271848.BTH_I1300 163
271848.BTH_I0004 271848.BTH_I1301 175
271848.BTH_I0004 271848.BTH_I1302 156
271848.BTH_I0004 271848.BTH_I1304 306
271848.BTH_I0004 271848.BTH_I1308 233
271848.BTH_I0004 271848.BTH_I1309 238
271848.BTH_I0004 271848.BTH_I1314 397
271848.BTH_I0004 271848.BTH_I1319 169
271848.BTH_I0004 271848.BTH_I1320 165
271848.BTH_I0004 271848.BTH_I1323 162
271848.BTH_I0004 271848.BTH_I1372 162
271848.BTH_I0004 271848.BTH_I1422 436
271848.BTH_I0004 271848.BTH_I1438 249
271848.BTH_I0004 271848.BTH_I1457 268
271848.BTH_I0004 271848.BTH_I1509 264
271848.BTH_I0004 271848.BTH_I1561 196
271848.BTH_I0004 271848.BTH_I1583 436
271848.BTH_I0004 271848.BTH_I1586 512
271848.BTH_I0004 271848.BTH_I1588 158
271848.BTH_I0004 271848.BTH_I1591 165
271848.BTH_I0004 271848.BTH_I1594 204
271848.BTH_I0004 271848.BTH_I1619 158
271848.BTH_I0004 271848.BTH_I1632 153
271848.BTH_I0004 271848.BTH_I1636 332
271848.BTH_I0004 271848.BTH_I1637 500
271848.BTH_I0004 271848.BTH_I1638 517
271848.BTH_I0004 271848.BTH_I1639 338
271848.BTH_I0004 271848.BTH_I1641 278
271848.BTH_I0004 271848.BTH_I1646 156
271848.BTH_I0004 271848.BTH_I1664 237
271848.BTH_I0004 271848.BTH_I1674 240
271848.BTH_I0004 271848.BTH_I1686 201
271848.BTH_I0004 271848.BTH_I1687 170
271848.BTH_I0004 271848.BTH_I1693 335
271848.BTH_I0004 271848.BTH_I1707 163
271848.BTH_I0004 271848.BTH_I1711 722
271848.BTH_I0004 271848.BTH_I1715 163
271848.BTH_I0004 271848.BTH_I1716 196
271848.BTH_I0004 271848.BTH_I1719 182
271848.BTH_I0004 271848.BTH_I1720 476
271848.BTH_I0004 271848.BTH_I1728 424
271848.BTH_I0004 271848.BTH_I1731 214
271848.BTH_I0004 271848.BTH_I1737 219
271848.BTH_I0004 271848.BTH_I1739 206
271848.BTH_I0004 271848.BTH_I1740 196
271848.BTH_I0004 271848.BTH_I1800 264
271848.BTH_I0004 271848.BTH_I1827 176
271848.BTH_I0004 271848.BTH_I1883 177
271848.BTH_I0004 271848.BTH_I1884 216
271848.BTH_I0004 271848.BTH_I1887 157
271848.BTH_I0004 271848.BTH_I1904 160
271848.BTH_I0004 271848.BTH_I1911 202
271848.BTH_I0004 271848.BTH_I1940 158
271848.BTH_I0004 271848.BTH_I1944 160
271848.BTH_I0004 271848.BTH_I1973 171
271848.BTH_I0004 271848.BTH_I2007 276
271848.BTH_I0004 271848.BTH_I2008 291
271848.BTH_I0004 271848.BTH_I2015 176
271848.BTH_I0004 271848.BTH_I2026 171
271848.BTH_I0004 271848.BTH_I2027 176
271848.BTH_I0004 271848.BTH_I2028 205
271848.BTH_I0004 271848.BTH_I2029 174
271848.BTH_I0004 271848.BTH_I2030 392
271848.BTH_I0004 271848.BTH_I2032 214
271848.BTH_I0004 271848.BTH_I2034 160
271848.BTH_I0004 271848.BTH_I2041 221
271848.BTH_I0004 271848.BTH_I2043 392
271848.BTH_I0004 271848.BTH_I2049 429
271848.BTH_I0004 271848.BTH_I2088 274
271848.BTH_I0004 271848.BTH_I2118 590
271848.BTH_I0004 271848.BTH_I2120 501
271848.BTH_I0004 271848.BTH_I2121 507
271848.BTH_I0004 271848.BTH_I2122 618
271848.BTH_I0004 271848.BTH_I2129 502
271848.BTH_I0004 271848.BTH_I2136 341
271848.BTH_I0004 271848.BTH_I2150 152
271848.BTH_I0004 271848.BTH_I2179 162
271848.BTH_I0004 271848.BTH_I2181 245
271848.BTH_I0004 271848.BTH_I2182 294
271848.BTH_I0004 271848.BTH_I2208 208
271848.BTH_I0004 271848.BTH_I2211 201
271848.BTH_I0004 271848.BTH_I2216 208
271848.BTH_I0004 271848.BTH_I2217 159
271848.BTH_I0004 271848.BTH_I2218 380
271848.BTH_I0004 271848.BTH_I2219 178
271848.BTH_I0004 271848.BTH_I2220 205
271848.BTH_I0004 271848.BTH_I2223 255
271848.BTH_I0004 271848.BTH_I2231 291
271848.BTH_I0004 271848.BTH_I2232 834
271848.BTH_I0004 271848.BTH_I2238 500
271848.BTH_I0004 271848.BTH_I2252 160
271848.BTH_I0004 271848.BTH_I2292 269
271848.BTH_I0004 271848.BTH_I2299 170
271848.BTH_I0004 271848.BTH_I2337 186
271848.BTH_I0004 271848.BTH_I2472 412
271848.BTH_I0004 271848.BTH_I2477 152
271848.BTH_I0004 271848.BTH_I2518 307
271848.BTH_I0004 271848.BTH_I2519 196
271848.BTH_I0004 271848.BTH_I2549 249
271848.BTH_I0004 271848.BTH_I2562 164
271848.BTH_I0004 271848.BTH_I2565 339
271848.BTH_I0004 271848.BTH_I2567 388
271848.BTH_I0004 271848.BTH_I2588 494
271848.BTH_I0004 271848.BTH_I2589 458
271848.BTH_I0004 271848.BTH_I2590 364
271848.BTH_I0004 271848.BTH_I2591 300
271848.BTH_I0004 271848.BTH_I2592 369
271848.BTH_I0004 271848.BTH_I2593 222
271848.BTH_I0004 271848.BTH_I2594 326
271848.BTH_I0004 271848.BTH_I2595 217
271848.BTH_I0004 271848.BTH_I2614 249
271848.BTH_I0004 271848.BTH_I2632 294
271848.BTH_I0004 271848.BTH_I2649 156
271848.BTH_I0004 271848.BTH_I2650 156
271848.BTH_I0004 271848.BTH_I2723 249
271848.BTH_I0004 271848.BTH_I2742 160
271848.BTH_I0004 271848.BTH_I2743 170
271848.BTH_I0004 271848.BTH_I2765 193
271848.BTH_I0004 271848.BTH_I2768 219
271848.BTH_I0004 271848.BTH_I2776 218
271848.BTH_I0004 271848.BTH_I2780 210
271848.BTH_I0004 271848.BTH_I2783 291
271848.BTH_I0004 271848.BTH_I2790 199
271848.BTH_I0004 271848.BTH_I2828 170
271848.BTH_I0004 271848.BTH_I2907 327
271848.BTH_I0004 271848.BTH_I2912 228
271848.BTH_I0004 271848.BTH_I2914 202
271848.BTH_I0004 271848.BTH_I2917 185
271848.BTH_I0004 271848.BTH_I2918 188
271848.BTH_I0004 271848.BTH_I2920 155
271848.BTH_I0004 271848.BTH_I2930 177
271848.BTH_I0004 271848.BTH_I2936 331
271848.BTH_I0004 271848.BTH_I2942 196
271848.BTH_I0004 271848.BTH_I2992 288
271848.BTH_I0004 271848.BTH_I2995 180
271848.BTH_I0004 271848.BTH_I3023 226
271848.BTH_I0004 271848.BTH_I3041 280
271848.BTH_I0004 271848.BTH_I3042 227
271848.BTH_I0004 271848.BTH_I3043 254
271848.BTH_I0004 271848.BTH_I3044 176
271848.BTH_I0004 271848.BTH_I3045 337
271848.BTH_I0004 271848.BTH_I3046 168
271848.BTH_I0004 271848.BTH_I3051 198
271848.BTH_I0004 271848.BTH_I3054 354
271848.BTH_I0004 271848.BTH_I3055 291
271848.BTH_I0004 271848.BTH_I3058 196
271848.BTH_I0004 271848.BTH_I3061 214
271848.BTH_I0004 271848.BTH_I3062 214
271848.BTH_I0004 271848.BTH_I3063 214
271848.BTH_I0004 271848.BTH_I3067 179
271848.BTH_I0004 271848.BTH_I3068 206
271848.BTH_I0004 271848.BTH_I3069 196
271848.BTH_I0004 271848.BTH_I3070 281
271848.BTH_I0004 271848.BTH_I3071 175
271848.BTH_I0004 271848.BTH_I3072 284
271848.BTH_I0004 271848.BTH_I3074 635
271848.BTH_I0004 271848.BTH_I3075 442
271848.BTH_I0004 271848.BTH_I3076 186
271848.BTH_I0004 271848.BTH_I3079 350
271848.BTH_I0004 271848.BTH_I3084 281
271848.BTH_I0004 271848.BTH_I3122 196
271848.BTH_I0004 271848.BTH_I3148 170
271848.BTH_I0004 271848.BTH_I3195 252
271848.BTH_I0004 271848.BTH_I3210 158
271848.BTH_I0004 271848.BTH_I3240 159
271848.BTH_I0004 271848.BTH_I3241 176
271848.BTH_I0004 271848.BTH_I3253 224
271848.BTH_I0004 271848.BTH_I3254 271
271848.BTH_I0004 271848.BTH_I3255 238
271848.BTH_I0004 271848.BTH_I3260 172
271848.BTH_I0004 271848.BTH_I3291 208
271848.BTH_I0004 271848.BTH_I3304 532
271848.BTH_I0004 271848.BTH_I3308 174
271848.BTH_I0004 271848.BTH_I3309 204
271848.BTH_I0004 271848.BTH_I3310 160
271848.BTH_I0004 271848.BTH_II0043 157
271848.BTH_I0004 271848.BTH_II0065 335
271848.BTH_I0004 271848.BTH_II0120 152
271848.BTH_I0004 271848.BTH_II0202 282
271848.BTH_I0004 271848.BTH_II0237 267
271848.BTH_I0004 271848.BTH_II0238 176
271848.BTH_I0004 271848.BTH_II0348 162
271848.BTH_I0004 271848.BTH_II0512 160
271848.BTH_I0004 271848.BTH_II0592 392
271848.BTH_I0004 271848.BTH_II0605 469
271848.BTH_I0004 271848.BTH_II0618 263
271848.BTH_I0004 271848.BTH_II0654 402
271848.BTH_I0004 271848.BTH_II0672 224
271848.BTH_I0004 271848.BTH_II0673 396
271848.BTH_I0004 271848.BTH_II0678 433
271848.BTH_I0004 271848.BTH_II0679 286
271848.BTH_I0004 271848.BTH_II0787 177
271848.BTH_I0004 271848.BTH_II0793 158
271848.BTH_I0004 271848.BTH_II0840 158
271848.BTH_I0004 271848.BTH_II0887 152
271848.BTH_I0004 271848.BTH_II0905 412
271848.BTH_I0004 271848.BTH_II0929 176
271848.BTH_I0004 271848.BTH_II0938 419
271848.BTH_I0004 271848.BTH_II0941 256
271848.BTH_I0004 271848.BTH_II0955 158
271848.BTH_I0004 271848.BTH_II0957 249
271848.BTH_I0004 271848.BTH_II0980 234
271848.BTH_I0004 271848.BTH_II0983 170
271848.BTH_I0004 271848.BTH_II1001 252
271848.BTH_I0004 271848.BTH_II1002 204
271848.BTH_I0004 271848.BTH_II1370 156
271848.BTH_I0004 271848.BTH_II1407 180
271848.BTH_I0004 271848.BTH_II1429 249
271848.BTH_I0004 271848.BTH_II1454 151
271848.BTH_I0004 271848.BTH_II1612 208
271848.BTH_I0004 271848.BTH_II1672 245
271848.BTH_I0004 271848.BTH_II1715 276
271848.BTH_I0004 271848.BTH_II1793 166
271848.BTH_I0004 271848.BTH_II1871 170
271848.BTH_I0004 271848.BTH_II1926 184
271848.BTH_I0004 271848.BTH_II1939 268
271848.BTH_I0004 271848.BTH_II1945 176
271848.BTH_I0004 271848.BTH_II2036 332
271848.BTH_I0004 271848.BTH_II2041 208
271848.BTH_I0004 271848.BTH_II2139 268
271848.BTH_I0004 271848.BTH_II2187 303
271848.BTH_I0004 271848.BTH_II2206 297
271848.BTH_I0004 271848.BTH_II2211 221
271848.BTH_I0004 271848.BTH_II2303 176
271848.BTH_I0004 271848.BTH_II2304 267
271848.BTH_I0004 271848.BTH_II2370 176
271848.BTH_I0005 271848.BTH_I0006 632
271848.BTH_I0005 271848.BTH_I0007 400
271848.BTH_I0005 271848.BTH_I0008 249
271848.BTH_I0005 271848.BTH_I0009 399
271848.BTH_I0005 271848.BTH_I0081 151
271848.BTH_I0005 271848.BTH_I0147 173
271848.BTH_I0005 271848.BTH_I0148 181
271848.BTH_I0005 271848.BTH_I0149 221
271848.BTH_I0005 271848.BTH_I0164 227
271848.BTH_I0005 271848.BTH_I0165 277
271848.BTH_I0005 271848.BTH_I0166 480
271848.BTH_I0005 271848.BTH_I0168 402
271848.BTH_I0005 271848.BTH_I0169 221
271848.BTH_I0005 271848.BTH_I0170 221
271848.BTH_I0005 271848.BTH_I0171 221
271848.BTH_I0005 271848.BTH_I0172 150
271848.BTH_I0005 271848.BTH_I0308 221
271848.BTH_I0005 271848.BTH_I0373 156
271848.BTH_I0005 271848.BTH_I0374 156
271848.BTH_I0005 271848.BTH_I0449 150
271848.BTH_I0005 271848.BTH_I0527 165
271848.BTH_I0005 271848.BTH_I0689 239
271848.BTH_I0005 271848.BTH_I0690 493
271848.BTH_I0005 271848.BTH_I0691 487
271848.BTH_I0005 271848.BTH_I0779 318
271848.BTH_I0005 271848.BTH_I0780 268
271848.BTH_I0005 271848.BTH_I0782 176
271848.BTH_I0005 271848.BTH_I0843 172
271848.BTH_I0005 271848.BTH_I1136 249
271848.BTH_I0005 271848.BTH_I1206 185
271848.BTH_I0005 271848.BTH_I1294 198
271848.BTH_I0005 271848.BTH_I1312 220
271848.BTH_I0005 271848.BTH_I1466 153
271848.BTH_I0005 271848.BTH_I1493 156
271848.BTH_I0005 271848.BTH_I1504 395
271848.BTH_I0005 271848.BTH_I1565 163
271848.BTH_I0005 271848.BTH_I1620 287
271848.BTH_I0005 271848.BTH_I1728 199
271848.BTH_I0005 271848.BTH_I1911 176
271848.BTH_I0005 271848.BTH_I1973 302
271848.BTH_I0005 271848.BTH_I2026 302
271848.BTH_I0005 271848.BTH_I2058 166
271848.BTH_I0005 271848.BTH_I2067 207
271848.BTH_I0005 271848.BTH_I2165 172
271848.BTH_I0005 271848.BTH_I2189 207
271848.BTH_I0005 271848.BTH_I2213 170
271848.BTH_I0005 271848.BTH_I2218 298
271848.BTH_I0005 271848.BTH_I2255 239
271848.BTH_I0005 271848.BTH_I2263 262
271848.BTH_I0005 271848.BTH_I2399 217
271848.BTH_I0005 271848.BTH_I2400 235
271848.BTH_I0005 271848.BTH_I2401 237
271848.BTH_I0005 271848.BTH_I2407 290
271848.BTH_I0005 271848.BTH_I2408 315
271848.BTH_I0005 271848.BTH_I2411 303
271848.BTH_I0005 271848.BTH_I2412 203
271848.BTH_I0005 271848.BTH_I2426 174
271848.BTH_I0005 271848.BTH_I2489 219
271848.BTH_I0005 271848.BTH_I2594 180
271848.BTH_I0005 271848.BTH_I2598 158
271848.BTH_I0005 271848.BTH_I2605 207
271848.BTH_I0005 271848.BTH_I2607 191
271848.BTH_I0005 271848.BTH_I2608 196
271848.BTH_I0005 271848.BTH_I2640 231
271848.BTH_I0005 271848.BTH_I2665 205
271848.BTH_I0005 271848.BTH_I2857 196
271848.BTH_I0005 271848.BTH_I2885 167
271848.BTH_I0005 271848.BTH_I2920 151
271848.BTH_I0005 271848.BTH_I2986 281
271848.BTH_I0005 271848.BTH_I3038 172
271848.BTH_I0005 271848.BTH_I3055 377
271848.BTH_I0005 271848.BTH_I3218 223
271848.BTH_I0005 271848.BTH_I3236 340
271848.BTH_I0005 271848.BTH_I3304 173
271848.BTH_I0005 271848.BTH_I3338 298
271848.BTH_I0005 271848.BTH_II0013 156
271848.BTH_I0005 271848.BTH_II0099 240
271848.BTH_I0005 271848.BTH_II0109 215
271848.BTH_I0005 271848.BTH_II0145 170
271848.BTH_I0005 271848.BTH_II0280 151
271848.BTH_I0005 271848.BTH_II0408 469
271848.BTH_I0005 271848.BTH_II0410 154
271848.BTH_I0005 271848.BTH_II0448 207
271848.BTH_I0005 271848.BTH_II0526 155
271848.BTH_I0005 271848.BTH_II0527 384
271848.BTH_I0005 271848.BTH_II0615 468
271848.BTH_I0005 271848.BTH_II0674 156
271848.BTH_I0005 271848.BTH_II1088 186
271848.BTH_I0005 271848.BTH_II1133 221
271848.BTH_I0005 271848.BTH_II1163 154
271848.BTH_I0005 271848.BTH_II1253 179
271848.BTH_I0005 271848.BTH_II1284 234
271848.BTH_I0005 271848.BTH_II1306 168
271848.BTH_I0005 271848.BTH_II1477 193
271848.BTH_I0005 271848.BTH_II1478 249
271848.BTH_I0005 271848.BTH_II1546 193
271848.BTH_I0005 271848.BTH_II1565 304
271848.BTH_I0005 271848.BTH_II1665 235
271848.BTH_I0005 271848.BTH_II1666 228
271848.BTH_I0005 271848.BTH_II1667 167
271848.BTH_I0005 271848.BTH_II1673 158
271848.BTH_I0005 271848.BTH_II1674 247
271848.BTH_I0005 271848.BTH_II1688 191
271848.BTH_I0005 271848.BTH_II1712 191
271848.BTH_I0005 271848.BTH_II1732 160
271848.BTH_I0005 271848.BTH_II1736 192
271848.BTH_I0005 271848.BTH_II1839 240
271848.BTH_I0005 271848.BTH_II2083 274
271848.BTH_I0005 271848.BTH_II2093 160
271848.BTH_I0005 271848.BTH_II2140 215
271848.BTH_I0005 271848.BTH_II2141 150
271848.BTH_I0005 271848.BTH_II2153 262
271848.BTH_I0005 271848.BTH_II2156 172
271848.BTH_I0005 271848.BTH_II2251 304
271848.BTH_I0005 271848.BTH_II2252 459
271848.BTH_I0005 271848.BTH_II2265 158
271848.BTH_I0005 271848.BTH_II2322 207
271848.BTH_I0006 271848.BTH_I0005 632
271848.BTH_I0006 271848.BTH_I0007 152
271848.BTH_I0006 271848.BTH_I0011 189
271848.BTH_I0006 271848.BTH_I0014 163
271848.BTH_I0006 271848.BTH_I0015 279
271848.BTH_I0006 271848.BTH_I0030 176
271848.BTH_I0006 271848.BTH_I0166 240
271848.BTH_I0006 271848.BTH_I0171 235
271848.BTH_I0006 271848.BTH_I0197 176
271848.BTH_I0006 271848.BTH_I0199 200
271848.BTH_I0006 271848.BTH_I0200 202
271848.BTH_I0006 271848.BTH_I0240 170
271848.BTH_I0006 271848.BTH_I0241 188
271848.BTH_I0006 271848.BTH_I0242 171
271848.BTH_I0006 271848.BTH_I0248 392
271848.BTH_I0006 271848.BTH_I0480 157
271848.BTH_I0006 271848.BTH_I0483 154
271848.BTH_I0006 271848.BTH_I0488 285
271848.BTH_I0006 271848.BTH_I0490 210
271848.BTH_I0006 271848.BTH_I0557 249
271848.BTH_I0006 271848.BTH_I0754 215
271848.BTH_I0006 271848.BTH_I0943 236
271848.BTH_I0006 271848.BTH_I0944 187
271848.BTH_I0006 271848.BTH_I1015 194
271848.BTH_I0006 271848.BTH_I1053 155
271848.BTH_I0006 271848.BTH_I1133 256
271848.BTH_I0006 271848.BTH_I1146 161
271848.BTH_I0006 271848.BTH_I1176 208
271848.BTH_I0006 271848.BTH_I1301 168
271848.BTH_I0006 271848.BTH_I1314 183
271848.BTH_I0006 271848.BTH_I1319 206
271848.BTH_I0006 271848.BTH_I1320 239
271848.BTH_I0006 271848.BTH_I1361 210
271848.BTH_I0006 271848.BTH_I1371 194
271848.BTH_I0006 271848.BTH_I1373 391
271848.BTH_I0006 271848.BTH_I1376 391
271848.BTH_I0006 271848.BTH_I1379 167
271848.BTH_I0006 271848.BTH_I1436 194
271848.BTH_I0006 271848.BTH_I1458 603
271848.BTH_I0006 271848.BTH_I1484 260
271848.BTH_I0006 271848.BTH_I1513 166
271848.BTH_I0006 271848.BTH_I1522 192
271848.BTH_I0006 271848.BTH_I1681 154
271848.BTH_I0006 271848.BTH_I1752 159
271848.BTH_I0006 271848.BTH_I1770 211
271848.BTH_I0006 271848.BTH_I1836 193
271848.BTH_I0006 271848.BTH_I1837 192
271848.BTH_I0006 271848.BTH_I1867 249
271848.BTH_I0006 271848.BTH_I1885 152
271848.BTH_I0006 271848.BTH_I1887 301
271848.BTH_I0006 271848.BTH_I1889 179
271848.BTH_I0006 271848.BTH_I1892 152
271848.BTH_I0006 271848.BTH_I2049 196
271848.BTH_I0006 271848.BTH_I2133 170
271848.BTH_I0006 271848.BTH_I2137 205
271848.BTH_I0006 271848.BTH_I2157 179
271848.BTH_I0006 271848.BTH_I2214 151
271848.BTH_I0006 271848.BTH_I2237 164
271848.BTH_I0006 271848.BTH_I2240 178
271848.BTH_I0006 271848.BTH_I2352 285
271848.BTH_I0006 271848.BTH_I2451 249
271848.BTH_I0006 271848.BTH_I2456 158
271848.BTH_I0006 271848.BTH_I2540 158
271848.BTH_I0006 271848.BTH_I2705 189
271848.BTH_I0006 271848.BTH_I2729 191
271848.BTH_I0006 271848.BTH_I2758 208
271848.BTH_I0006 271848.BTH_I2772 152
271848.BTH_I0006 271848.BTH_I2773 171
271848.BTH_I0006 271848.BTH_I2790 160
271848.BTH_I0006 271848.BTH_I2816 158
271848.BTH_I0006 271848.BTH_I2917 265
271848.BTH_I0006 271848.BTH_I2930 159
271848.BTH_I0006 271848.BTH_I2941 187
271848.BTH_I0006 271848.BTH_I2991 196
271848.BTH_I0006 271848.BTH_I3037 211
271848.BTH_I0006 271848.BTH_I3150 238
271848.BTH_I0006 271848.BTH_I3173 185
271848.BTH_I0006 271848.BTH_I3191 178
271848.BTH_I0006 271848.BTH_I3211 245
271848.BTH_I0006 271848.BTH_I3225 150
271848.BTH_I0006 271848.BTH_I3243 330
271848.BTH_I0006 271848.BTH_II0089 150
271848.BTH_I0006 271848.BTH_II0113 181
271848.BTH_I0006 271848.BTH_II0145 151
271848.BTH_I0006 271848.BTH_II0167 176
271848.BTH_I0006 271848.BTH_II0171 202
271848.BTH_I0006 271848.BTH_II0172 200
271848.BTH_I0006 271848.BTH_II0174 176
271848.BTH_I0006 271848.BTH_II0184 170
271848.BTH_I0006 271848.BTH_II0185 188
271848.BTH_I0006 271848.BTH_II0186 171
271848.BTH_I0006 271848.BTH_II0242 165
271848.BTH_I0006 271848.BTH_II0359 250
271848.BTH_I0006 271848.BTH_II0430 198
271848.BTH_I0006 271848.BTH_II0578 198
271848.BTH_I0006 271848.BTH_II0605 378
271848.BTH_I0006 271848.BTH_II0677 166
271848.BTH_I0006 271848.BTH_II0742 180
271848.BTH_I0006 271848.BTH_II0744 176
271848.BTH_I0006 271848.BTH_II0747 394
271848.BTH_I0006 271848.BTH_II0758 422
271848.BTH_I0006 271848.BTH_II0762 463
271848.BTH_I0006 271848.BTH_II0769 497
271848.BTH_I0006 271848.BTH_II0770 200
271848.BTH_I0006 271848.BTH_II0772 391
271848.BTH_I0006 271848.BTH_II0773 380
271848.BTH_I0006 271848.BTH_II0777 260
271848.BTH_I0006 271848.BTH_II0794 315
271848.BTH_I0006 271848.BTH_II0798 261
271848.BTH_I0006 271848.BTH_II0822 293
271848.BTH_I0006 271848.BTH_II0823 556
271848.BTH_I0006 271848.BTH_II0825 300
271848.BTH_I0006 271848.BTH_II0826 643
271848.BTH_I0006 271848.BTH_II0827 295
271848.BTH_I0006 271848.BTH_II0828 703
271848.BTH_I0006 271848.BTH_II0829 665
271848.BTH_I0006 271848.BTH_II0830 274
271848.BTH_I0006 271848.BTH_II0832 254
271848.BTH_I0006 271848.BTH_II0835 436
271848.BTH_I0006 271848.BTH_II0836 225
271848.BTH_I0006 271848.BTH_II0837 372
271848.BTH_I0006 271848.BTH_II0838 283
271848.BTH_I0006 271848.BTH_II0839 373
271848.BTH_I0006 271848.BTH_II0840 361
271848.BTH_I0006 271848.BTH_II0841 340
271848.BTH_I0006 271848.BTH_II0866 223
271848.BTH_I0006 271848.BTH_II0867 188
271848.BTH_I0006 271848.BTH_II0868 164
271848.BTH_I0006 271848.BTH_II0916 603
271848.BTH_I0006 271848.BTH_II0990 261
271848.BTH_I0006 271848.BTH_II1140 187
271848.BTH_I0006 271848.BTH_II1147 221
271848.BTH_I0006 271848.BTH_II1148 248
271848.BTH_I0006 271848.BTH_II1149 166
271848.BTH_I0006 271848.BTH_II1150 242
271848.BTH_I0006 271848.BTH_II1262 176
271848.BTH_I0006 271848.BTH_II1263 214
271848.BTH_I0006 271848.BTH_II1265 162
271848.BTH_I0006 271848.BTH_II1318 190
271848.BTH_I0006 271848.BTH_II1341 187
271848.BTH_I0006 271848.BTH_II1349 165
271848.BTH_I0006 271848.BTH_II1351 173
271848.BTH_I0006 271848.BTH_II1363 150
271848.BTH_I0006 271848.BTH_II1402 261
271848.BTH_I0006 271848.BTH_II1616 275
271848.BTH_I0006 271848.BTH_II1633 180
271848.BTH_I0006 271848.BTH_II1681 167
271848.BTH_I0006 271848.BTH_II1752 231
271848.BTH_I0006 271848.BTH_II1778 245
271848.BTH_I0006 271848.BTH_II1868 167
271848.BTH_I0006 271848.BTH_II1938 603
271848.BTH_I0006 271848.BTH_II1952 230
271848.BTH_I0006 271848.BTH_II1968 153
271848.BTH_I0006 271848.BTH_II2015 153
271848.BTH_I0006 271848.BTH_II2108 195
271848.BTH_I0006 271848.BTH_II2165 269
271848.BTH_I0006 271848.BTH_II2213 208
271848.BTH_I0006 271848.BTH_II2274 158
271848.BTH_I0007 271848.BTH_I0005 400
271848.BTH_I0007 271848.BTH_I0006 152
271848.BTH_I0007 271848.BTH_I0008 987
271848.BTH_I0007 271848.BTH_I0009 984
271848.BTH_I0007 271848.BTH_I0010 355
271848.BTH_I0007 271848.BTH_I0011 889
271848.BTH_I0007 271848.BTH_I0012 852
271848.BTH_I0007 271848.BTH_I0013 872
271848.BTH_I0007 271848.BTH_I0014 758
271848.BTH_I0007 271848.BTH_I0015 904
271848.BTH_I0007 271848.BTH_I0016 788
271848.BTH_I0007 271848.BTH_I0017 531
271848.BTH_I0007 271848.BTH_I0018 566
271848.BTH_I0007 271848.BTH_I0056 175
271848.BTH_I0007 271848.BTH_I0154 171
271848.BTH_I0007 271848.BTH_I0164 193
271848.BTH_I0007 271848.BTH_I0165 192
271848.BTH_I0007 271848.BTH_I0197 153
271848.BTH_I0007 271848.BTH_I0222 170
271848.BTH_I0007 271848.BTH_I0279 160
271848.BTH_I0007 271848.BTH_I0316 167
271848.BTH_I0007 271848.BTH_I0362 181
271848.BTH_I0007 271848.BTH_I0405 233
271848.BTH_I0007 271848.BTH_I0415 240
271848.BTH_I0007 271848.BTH_I0507 206
271848.BTH_I0007 271848.BTH_I0540 378
271848.BTH_I0007 271848.BTH_I0575 240
271848.BTH_I0007 271848.BTH_I0584 171
271848.BTH_I0007 271848.BTH_I0585 178
271848.BTH_I0007 271848.BTH_I0670 220
271848.BTH_I0007 271848.BTH_I0724 163
271848.BTH_I0007 271848.BTH_I0830 246
271848.BTH_I0007 271848.BTH_I0932 183
271848.BTH_I0007 271848.BTH_I0933 163
271848.BTH_I0007 271848.BTH_I0934 169
271848.BTH_I0007 271848.BTH_I0935 177
271848.BTH_I0007 271848.BTH_I1045 509
271848.BTH_I0007 271848.BTH_I1087 224
271848.BTH_I0007 271848.BTH_I1112 159
271848.BTH_I0007 271848.BTH_I1131 150
271848.BTH_I0007 271848.BTH_I1132 155
271848.BTH_I0007 271848.BTH_I1133 171
271848.BTH_I0007 271848.BTH_I1134 645
271848.BTH_I0007 271848.BTH_I1135 744
271848.BTH_I0007 271848.BTH_I1136 837
271848.BTH_I0007 271848.BTH_I1162 192
271848.BTH_I0007 271848.BTH_I1163 224
271848.BTH_I0007 271848.BTH_I1164 239
271848.BTH_I0007 271848.BTH_I1223 266
271848.BTH_I0007 271848.BTH_I1254 424
271848.BTH_I0007 271848.BTH_I1294 223
271848.BTH_I0007 271848.BTH_I1301 164
271848.BTH_I0007 271848.BTH_I1304 157
271848.BTH_I0007 271848.BTH_I1322 151
271848.BTH_I0007 271848.BTH_I1358 160
271848.BTH_I0007 271848.BTH_I1372 240
271848.BTH_I0007 271848.BTH_I1416 157
271848.BTH_I0007 271848.BTH_I1591 171
271848.BTH_I0007 271848.BTH_I1609 176
271848.BTH_I0007 271848.BTH_I1631 183
271848.BTH_I0007 271848.BTH_I1636 375
271848.BTH_I0007 271848.BTH_I1654 447
271848.BTH_I0007 271848.BTH_I1655 173
271848.BTH_I0007 271848.BTH_I1725 177
271848.BTH_I0007 271848.BTH_I1731 195
271848.BTH_I0007 271848.BTH_I1765 217
271848.BTH_I0007 271848.BTH_I1779 402
271848.BTH_I0007 271848.BTH_I1789 197
271848.BTH_I0007 271848.BTH_I1891 165
271848.BTH_I0007 271848.BTH_I1897 360
271848.BTH_I0007 271848.BTH_I1907 195
271848.BTH_I0007 271848.BTH_I2132 162
271848.BTH_I0007 271848.BTH_I2182 192
271848.BTH_I0007 271848.BTH_I2225 179
271848.BTH_I0007 271848.BTH_I2273 179
271848.BTH_I0007 271848.BTH_I2456 162
271848.BTH_I0007 271848.BTH_I2459 355
271848.BTH_I0007 271848.BTH_I2461 179
271848.BTH_I0007 271848.BTH_I2468 223
271848.BTH_I0007 271848.BTH_I2534 192
271848.BTH_I0007 271848.BTH_I2535 191
271848.BTH_I0007 271848.BTH_I2537 276
271848.BTH_I0007 271848.BTH_I2540 162
271848.BTH_I0007 271848.BTH_I2542 314
271848.BTH_I0007 271848.BTH_I2545 270
271848.BTH_I0007 271848.BTH_I2578 195
271848.BTH_I0007 271848.BTH_I2614 432
271848.BTH_I0007 271848.BTH_I2686 166
271848.BTH_I0007 271848.BTH_I2787 196
271848.BTH_I0007 271848.BTH_I2851 183
271848.BTH_I0007 271848.BTH_I2852 209
271848.BTH_I0007 271848.BTH_I2944 295
271848.BTH_I0007 271848.BTH_I3023 437
271848.BTH_I0007 271848.BTH_I3024 437
271848.BTH_I0007 271848.BTH_I3025 477
271848.BTH_I0007 271848.BTH_I3028 568
271848.BTH_I0007 271848.BTH_I3105 175
271848.BTH_I0007 271848.BTH_I3170 189
271848.BTH_I0007 271848.BTH_I3267 170
271848.BTH_I0007 271848.BTH_I3269 389
271848.BTH_I0007 271848.BTH_I3301 178
271848.BTH_I0007 271848.BTH_I3315 239
271848.BTH_I0007 271848.BTH_II0016 191
271848.BTH_I0007 271848.BTH_II0018 167
271848.BTH_I0007 271848.BTH_II0028 165
271848.BTH_I0007 271848.BTH_II0056 211
271848.BTH_I0007 271848.BTH_II0075 387
271848.BTH_I0007 271848.BTH_II0078 196
271848.BTH_I0007 271848.BTH_II0164 189
271848.BTH_I0007 271848.BTH_II0174 153
271848.BTH_I0007 271848.BTH_II0190 198
271848.BTH_I0007 271848.BTH_II0191 226
271848.BTH_I0007 271848.BTH_II0214 167
271848.BTH_I0007 271848.BTH_II0225 157
271848.BTH_I0007 271848.BTH_II0267 182
271848.BTH_I0007 271848.BTH_II0286 192
271848.BTH_I0007 271848.BTH_II0359 183
271848.BTH_I0007 271848.BTH_II0379 300
271848.BTH_I0007 271848.BTH_II0527 165
271848.BTH_I0007 271848.BTH_II0602 206
271848.BTH_I0007 271848.BTH_II0608 191
271848.BTH_I0007 271848.BTH_II0614 164
271848.BTH_I0007 271848.BTH_II0651 161
271848.BTH_I0007 271848.BTH_II0730 389
271848.BTH_I0007 271848.BTH_II0742 209
271848.BTH_I0007 271848.BTH_II0744 153
271848.BTH_I0007 271848.BTH_II0747 287
271848.BTH_I0007 271848.BTH_II0750 189
271848.BTH_I0007 271848.BTH_II0751 217
271848.BTH_I0007 271848.BTH_II0754 178
271848.BTH_I0007 271848.BTH_II0755 178
271848.BTH_I0007 271848.BTH_II0762 509
271848.BTH_I0007 271848.BTH_II0768 247
271848.BTH_I0007 271848.BTH_II0769 158
271848.BTH_I0007 271848.BTH_II0772 596
271848.BTH_I0007 271848.BTH_II0773 391
271848.BTH_I0007 271848.BTH_II0777 380
271848.BTH_I0007 271848.BTH_II0804 200
271848.BTH_I0007 271848.BTH_II0823 254
271848.BTH_I0007 271848.BTH_II0824 177
271848.BTH_I0007 271848.BTH_II0826 260
271848.BTH_I0007 271848.BTH_II0827 337
271848.BTH_I0007 271848.BTH_II0828 188
271848.BTH_I0007 271848.BTH_II0829 262
271848.BTH_I0007 271848.BTH_II0830 217
271848.BTH_I0007 271848.BTH_II0831 222
271848.BTH_I0007 271848.BTH_II0832 153
271848.BTH_I0007 271848.BTH_II0834 307
271848.BTH_I0007 271848.BTH_II0836 178
271848.BTH_I0007 271848.BTH_II0837 178
271848.BTH_I0007 271848.BTH_II0838 178
271848.BTH_I0007 271848.BTH_II0839 189
271848.BTH_I0007 271848.BTH_II0842 178
271848.BTH_I0007 271848.BTH_II0865 509
271848.BTH_I0007 271848.BTH_II0870 509
271848.BTH_I0007 271848.BTH_II0890 282
271848.BTH_I0007 271848.BTH_II0938 410
271848.BTH_I0007 271848.BTH_II0950 192
271848.BTH_I0007 271848.BTH_II1115 170
271848.BTH_I0007 271848.BTH_II1146 222
271848.BTH_I0007 271848.BTH_II1197 159
271848.BTH_I0007 271848.BTH_II1227 213
271848.BTH_I0007 271848.BTH_II1375 168
271848.BTH_I0007 271848.BTH_II1417 300
271848.BTH_I0007 271848.BTH_II1434 182
271848.BTH_I0007 271848.BTH_II1444 170
271848.BTH_I0007 271848.BTH_II1451 179
271848.BTH_I0007 271848.BTH_II1512 247
271848.BTH_I0007 271848.BTH_II1583 294
271848.BTH_I0007 271848.BTH_II1584 181
271848.BTH_I0007 271848.BTH_II1635 190
271848.BTH_I0007 271848.BTH_II1654 179
271848.BTH_I0007 271848.BTH_II1681 215
271848.BTH_I0007 271848.BTH_II1685 159
271848.BTH_I0007 271848.BTH_II1728 176
271848.BTH_I0007 271848.BTH_II1892 375
271848.BTH_I0007 271848.BTH_II1925 509
271848.BTH_I0007 271848.BTH_II1986 202
271848.BTH_I0007 271848.BTH_II2058 239
271848.BTH_I0007 271848.BTH_II2165 151
271848.BTH_I0007 271848.BTH_II2217 170
271848.BTH_I0007 271848.BTH_II2267 309
271848.BTH_I0007 271848.BTH_II2268 339
271848.BTH_I0007 271848.BTH_II2270 169
271848.BTH_I0007 271848.BTH_II2271 171
271848.BTH_I0007 271848.BTH_II2272 159
271848.BTH_I0007 271848.BTH_II2274 162
271848.BTH_I0007 271848.BTH_II2275 251
271848.BTH_I0007 271848.BTH_II2336 181
271848.BTH_I0007 271848.BTH_II2351 169
271848.BTH_I0008 271848.BTH_I0005 249
271848.BTH_I0008 271848.BTH_I0007 987
271848.BTH_I0008 271848.BTH_I0009 994
271848.BTH_I0008 271848.BTH_I0010 277
271848.BTH_I0008 271848.BTH_I0011 907
271848.BTH_I0008 271848.BTH_I0012 765
271848.BTH_I0008 271848.BTH_I0013 732
271848.BTH_I0008 271848.BTH_I0014 706
271848.BTH_I0008 271848.BTH_I0015 766
271848.BTH_I0008 271848.BTH_I0016 191
271848.BTH_I0008 271848.BTH_I0017 365
271848.BTH_I0008 271848.BTH_I0018 612
271848.BTH_I0008 271848.BTH_I0027 276
271848.BTH_I0008 271848.BTH_I0127 268
271848.BTH_I0008 271848.BTH_I0142 266
271848.BTH_I0008 271848.BTH_I0146 281
271848.BTH_I0008 271848.BTH_I0149 588
271848.BTH_I0008 271848.BTH_I0164 383
271848.BTH_I0008 271848.BTH_I0165 383
271848.BTH_I0008 271848.BTH_I0172 194
271848.BTH_I0008 271848.BTH_I0200 263
271848.BTH_I0008 271848.BTH_I0279 346
271848.BTH_I0008 271848.BTH_I0289 275
271848.BTH_I0008 271848.BTH_I0357 156
271848.BTH_I0008 271848.BTH_I0381 163
271848.BTH_I0008 271848.BTH_I0405 335
271848.BTH_I0008 271848.BTH_I0414 162
271848.BTH_I0008 271848.BTH_I0466 200
271848.BTH_I0008 271848.BTH_I0474 296
271848.BTH_I0008 271848.BTH_I0559 152
271848.BTH_I0008 271848.BTH_I0587 152
271848.BTH_I0008 271848.BTH_I0649 296
271848.BTH_I0008 271848.BTH_I0660 321
271848.BTH_I0008 271848.BTH_I0669 304
271848.BTH_I0008 271848.BTH_I0725 340
271848.BTH_I0008 271848.BTH_I0777 239
271848.BTH_I0008 271848.BTH_I0792 393
271848.BTH_I0008 271848.BTH_I0829 200
271848.BTH_I0008 271848.BTH_I0864 215
271848.BTH_I0008 271848.BTH_I0940 348
271848.BTH_I0008 271848.BTH_I1008 166
271848.BTH_I0008 271848.BTH_I1011 156
271848.BTH_I0008 271848.BTH_I1015 368
271848.BTH_I0008 271848.BTH_I1122 424
271848.BTH_I0008 271848.BTH_I1123 444
271848.BTH_I0008 271848.BTH_I1126 298
271848.BTH_I0008 271848.BTH_I1127 397
271848.BTH_I0008 271848.BTH_I1131 392
271848.BTH_I0008 271848.BTH_I1132 417
271848.BTH_I0008 271848.BTH_I1133 440
271848.BTH_I0008 271848.BTH_I1134 940
271848.BTH_I0008 271848.BTH_I1135 943
271848.BTH_I0008 271848.BTH_I1137 466
271848.BTH_I0008 271848.BTH_I1139 256
271848.BTH_I0008 271848.BTH_I1149 281
271848.BTH_I0008 271848.BTH_I1150 200
271848.BTH_I0008 271848.BTH_I1152 217
271848.BTH_I0008 271848.BTH_I1164 158
271848.BTH_I0008 271848.BTH_I1171 401
271848.BTH_I0008 271848.BTH_I1233 191
271848.BTH_I0008 271848.BTH_I1234 191
271848.BTH_I0008 271848.BTH_I1239 277
271848.BTH_I0008 271848.BTH_I1243 206
271848.BTH_I0008 271848.BTH_I1249 277
271848.BTH_I0008 271848.BTH_I1254 278
271848.BTH_I0008 271848.BTH_I1276 200
271848.BTH_I0008 271848.BTH_I1287 155
271848.BTH_I0008 271848.BTH_I1306 307
271848.BTH_I0008 271848.BTH_I1309 275
271848.BTH_I0008 271848.BTH_I1310 163
271848.BTH_I0008 271848.BTH_I1317 203
271848.BTH_I0008 271848.BTH_I1320 196
271848.BTH_I0008 271848.BTH_I1380 163
271848.BTH_I0008 271848.BTH_I1384 195
271848.BTH_I0008 271848.BTH_I1466 244
271848.BTH_I0008 271848.BTH_I1562 187
271848.BTH_I0008 271848.BTH_I1563 156
271848.BTH_I0008 271848.BTH_I1645 277
271848.BTH_I0008 271848.BTH_I1654 178
271848.BTH_I0008 271848.BTH_I1668 196
271848.BTH_I0008 271848.BTH_I1707 166
271848.BTH_I0008 271848.BTH_I1723 159
271848.BTH_I0008 271848.BTH_I1731 384
271848.BTH_I0008 271848.BTH_I1732 164
271848.BTH_I0008 271848.BTH_I1737 155
271848.BTH_I0008 271848.BTH_I1842 152
271848.BTH_I0008 271848.BTH_I1861 195
271848.BTH_I0008 271848.BTH_I1890 610
271848.BTH_I0008 271848.BTH_I1902 160
271848.BTH_I0008 271848.BTH_I1911 172
271848.BTH_I0008 271848.BTH_I2008 198
271848.BTH_I0008 271848.BTH_I2030 192
271848.BTH_I0008 271848.BTH_I2031 192
271848.BTH_I0008 271848.BTH_I2032 192
271848.BTH_I0008 271848.BTH_I2153 239
271848.BTH_I0008 271848.BTH_I2182 383
271848.BTH_I0008 271848.BTH_I2207 260
271848.BTH_I0008 271848.BTH_I2232 282
271848.BTH_I0008 271848.BTH_I2253 267
271848.BTH_I0008 271848.BTH_I2254 298
271848.BTH_I0008 271848.BTH_I2264 200
271848.BTH_I0008 271848.BTH_I2454 243
271848.BTH_I0008 271848.BTH_I2459 328
271848.BTH_I0008 271848.BTH_I2479 396
271848.BTH_I0008 271848.BTH_I2542 363
271848.BTH_I0008 271848.BTH_I2543 263
271848.BTH_I0008 271848.BTH_I2614 267
271848.BTH_I0008 271848.BTH_I2640 177
271848.BTH_I0008 271848.BTH_I2661 239
271848.BTH_I0008 271848.BTH_I2827 203
271848.BTH_I0008 271848.BTH_I2870 178
271848.BTH_I0008 271848.BTH_I2888 174
271848.BTH_I0008 271848.BTH_I2910 277
271848.BTH_I0008 271848.BTH_I2916 393
271848.BTH_I0008 271848.BTH_I2927 174
271848.BTH_I0008 271848.BTH_I2980 204
271848.BTH_I0008 271848.BTH_I2995 156
271848.BTH_I0008 271848.BTH_I3000 427
271848.BTH_I0008 271848.BTH_I3002 166
271848.BTH_I0008 271848.BTH_I3003 200
271848.BTH_I0008 271848.BTH_I3004 200
271848.BTH_I0008 271848.BTH_I3023 368
271848.BTH_I0008 271848.BTH_I3024 401
271848.BTH_I0008 271848.BTH_I3025 864
271848.BTH_I0008 271848.BTH_I3028 514
271848.BTH_I0008 271848.BTH_I3048 200
271848.BTH_I0008 271848.BTH_I3151 275
271848.BTH_I0008 271848.BTH_I3165 204
271848.BTH_I0008 271848.BTH_I3170 263
271848.BTH_I0008 271848.BTH_I3175 263
271848.BTH_I0008 271848.BTH_I3176 208
271848.BTH_I0008 271848.BTH_I3239 152
271848.BTH_I0008 271848.BTH_I3241 348
271848.BTH_I0008 271848.BTH_I3269 777
271848.BTH_I0008 271848.BTH_I3337 152
271848.BTH_I0008 271848.BTH_II0043 188
271848.BTH_I0008 271848.BTH_II0117 193
271848.BTH_I0008 271848.BTH_II0171 263
271848.BTH_I0008 271848.BTH_II0239 156
271848.BTH_I0008 271848.BTH_II0415 156
271848.BTH_I0008 271848.BTH_II0416 176
271848.BTH_I0008 271848.BTH_II0537 176
271848.BTH_I0008 271848.BTH_II0567 321
271848.BTH_I0008 271848.BTH_II0584 239
271848.BTH_I0008 271848.BTH_II0677 155
271848.BTH_I0008 271848.BTH_II0680 271
271848.BTH_I0008 271848.BTH_II0703 165
271848.BTH_I0008 271848.BTH_II0767 345
271848.BTH_I0008 271848.BTH_II0768 581
271848.BTH_I0008 271848.BTH_II0769 404
271848.BTH_I0008 271848.BTH_II0772 272
271848.BTH_I0008 271848.BTH_II0773 859
271848.BTH_I0008 271848.BTH_II0776 192
271848.BTH_I0008 271848.BTH_II0777 461
271848.BTH_I0008 271848.BTH_II0816 176
271848.BTH_I0008 271848.BTH_II0828 345
271848.BTH_I0008 271848.BTH_II0877 176
271848.BTH_I0008 271848.BTH_II0907 156
271848.BTH_I0008 271848.BTH_II0918 155
271848.BTH_I0008 271848.BTH_II0938 267
271848.BTH_I0008 271848.BTH_II0990 204
271848.BTH_I0008 271848.BTH_II1083 393
271848.BTH_I0008 271848.BTH_II1299 180
271848.BTH_I0008 271848.BTH_II1365 190
271848.BTH_I0008 271848.BTH_II1407 156
271848.BTH_I0008 271848.BTH_II1634 153
271848.BTH_I0008 271848.BTH_II1780 281
271848.BTH_I0008 271848.BTH_II1791 157
271848.BTH_I0008 271848.BTH_II2057 208
271848.BTH_I0008 271848.BTH_II2058 158
271848.BTH_I0008 271848.BTH_II2266 176
271848.BTH_I0008 271848.BTH_II2268 165
271848.BTH_I0008 271848.BTH_II2275 196
271848.BTH_I0008 271848.BTH_II2276 243
271848.BTH_I0008 271848.BTH_II2336 427
271848.BTH_I0009 271848.BTH_I0005 399
271848.BTH_I0009 271848.BTH_I0007 984
271848.BTH_I0009 271848.BTH_I0008 994
271848.BTH_I0009 271848.BTH_I0010 312
271848.BTH_I0009 271848.BTH_I0011 945
271848.BTH_I0009 271848.BTH_I0012 872
271848.BTH_I0009 271848.BTH_I0013 835
271848.BTH_I0009 271848.BTH_I0014 858
271848.BTH_I0009 271848.BTH_I0015 872
271848.BTH_I0009 271848.BTH_I0016 581
271848.BTH_I0009 271848.BTH_I0017 387
271848.BTH_I0009 271848.BTH_I0127 276
271848.BTH_I0009 271848.BTH_I0147 169
271848.BTH_I0009 271848.BTH_I0164 399
271848.BTH_I0009 271848.BTH_I0165 383
271848.BTH_I0009 271848.BTH_I0279 315
271848.BTH_I0009 271848.BTH_I0405 191
271848.BTH_I0009 271848.BTH_I0410 171
271848.BTH_I0009 271848.BTH_I0548 166
271848.BTH_I0009 271848.BTH_I0575 432
271848.BTH_I0009 271848.BTH_I0649 300
271848.BTH_I0009 271848.BTH_I0669 180
271848.BTH_I0009 271848.BTH_I0732 271
271848.BTH_I0009 271848.BTH_I0771 171
271848.BTH_I0009 271848.BTH_I0777 239
271848.BTH_I0009 271848.BTH_I0793 152
271848.BTH_I0009 271848.BTH_I0846 152
271848.BTH_I0009 271848.BTH_I0907 271
271848.BTH_I0009 271848.BTH_I0984 260
271848.BTH_I0009 271848.BTH_I1012 262
271848.BTH_I0009 271848.BTH_I1015 213
271848.BTH_I0009 271848.BTH_I1059 193
271848.BTH_I0009 271848.BTH_I1130 174
271848.BTH_I0009 271848.BTH_I1131 407
271848.BTH_I0009 271848.BTH_I1132 392
271848.BTH_I0009 271848.BTH_I1133 459
271848.BTH_I0009 271848.BTH_I1134 930
271848.BTH_I0009 271848.BTH_I1135 355
271848.BTH_I0009 271848.BTH_I1136 964
271848.BTH_I0009 271848.BTH_I1137 239
271848.BTH_I0009 271848.BTH_I1142 289
271848.BTH_I0009 271848.BTH_I1152 208
271848.BTH_I0009 271848.BTH_I1164 170
271848.BTH_I0009 271848.BTH_I1171 298
271848.BTH_I0009 271848.BTH_I1192 188
271848.BTH_I0009 271848.BTH_I1240 193
271848.BTH_I0009 271848.BTH_I1249 277
271848.BTH_I0009 271848.BTH_I1252 274
271848.BTH_I0009 271848.BTH_I1254 268
271848.BTH_I0009 271848.BTH_I1256 156
271848.BTH_I0009 271848.BTH_I1257 274
271848.BTH_I0009 271848.BTH_I1294 221
271848.BTH_I0009 271848.BTH_I1304 155
271848.BTH_I0009 271848.BTH_I1306 303
271848.BTH_I0009 271848.BTH_I1309 208
271848.BTH_I0009 271848.BTH_I1320 215
271848.BTH_I0009 271848.BTH_I1363 240
271848.BTH_I0009 271848.BTH_I1381 277
271848.BTH_I0009 271848.BTH_I1498 271
271848.BTH_I0009 271848.BTH_I1546 178
271848.BTH_I0009 271848.BTH_I1562 191
271848.BTH_I0009 271848.BTH_I1569 218
271848.BTH_I0009 271848.BTH_I1570 197
271848.BTH_I0009 271848.BTH_I1571 197
271848.BTH_I0009 271848.BTH_I1591 203
271848.BTH_I0009 271848.BTH_I1614 272
271848.BTH_I0009 271848.BTH_I1645 236
271848.BTH_I0009 271848.BTH_I1655 173
271848.BTH_I0009 271848.BTH_I1723 155
271848.BTH_I0009 271848.BTH_I1731 384
271848.BTH_I0009 271848.BTH_I1737 176
271848.BTH_I0009 271848.BTH_I1765 305
271848.BTH_I0009 271848.BTH_I1890 432
271848.BTH_I0009 271848.BTH_I1897 164
271848.BTH_I0009 271848.BTH_I2010 153
271848.BTH_I0009 271848.BTH_I2022 264
271848.BTH_I0009 271848.BTH_I2029 193
271848.BTH_I0009 271848.BTH_I2030 193
271848.BTH_I0009 271848.BTH_I2090 307
271848.BTH_I0009 271848.BTH_I2153 195
271848.BTH_I0009 271848.BTH_I2182 384
271848.BTH_I0009 271848.BTH_I2207 236
271848.BTH_I0009 271848.BTH_I2264 161
271848.BTH_I0009 271848.BTH_I2269 153
271848.BTH_I0009 271848.BTH_I2284 196
271848.BTH_I0009 271848.BTH_I2285 159
271848.BTH_I0009 271848.BTH_I2459 201
271848.BTH_I0009 271848.BTH_I2467 196
271848.BTH_I0009 271848.BTH_I2542 238
271848.BTH_I0009 271848.BTH_I2568 175
271848.BTH_I0009 271848.BTH_I2614 171
271848.BTH_I0009 271848.BTH_I2634 240
271848.BTH_I0009 271848.BTH_I2661 159
271848.BTH_I0009 271848.BTH_I2751 158
271848.BTH_I0009 271848.BTH_I2910 213
271848.BTH_I0009 271848.BTH_I2937 269
271848.BTH_I0009 271848.BTH_I3023 239
271848.BTH_I0009 271848.BTH_I3024 304
271848.BTH_I0009 271848.BTH_I3025 827
271848.BTH_I0009 271848.BTH_I3028 489
271848.BTH_I0009 271848.BTH_I3036 176
271848.BTH_I0009 271848.BTH_I3073 271
271848.BTH_I0009 271848.BTH_I3105 174
271848.BTH_I0009 271848.BTH_I3148 158
271848.BTH_I0009 271848.BTH_I3163 239
271848.BTH_I0009 271848.BTH_I3182 179
271848.BTH_I0009 271848.BTH_I3240 262
271848.BTH_I0009 271848.BTH_I3269 652
271848.BTH_I0009 271848.BTH_I3337 156
271848.BTH_I0009 271848.BTH_II0043 188
271848.BTH_I0009 271848.BTH_II0078 200
271848.BTH_I0009 271848.BTH_II0156 179
271848.BTH_I0009 271848.BTH_II0168 178
271848.BTH_I0009 271848.BTH_II0416 212
271848.BTH_I0009 271848.BTH_II0494 173
271848.BTH_I0009 271848.BTH_II0537 171
271848.BTH_I0009 271848.BTH_II0584 239
271848.BTH_I0009 271848.BTH_II0675 196
271848.BTH_I0009 271848.BTH_II0699 240
271848.BTH_I0009 271848.BTH_II0767 311
271848.BTH_I0009 271848.BTH_II0768 848
271848.BTH_I0009 271848.BTH_II0772 928
271848.BTH_I0009 271848.BTH_II0773 563
271848.BTH_I0009 271848.BTH_II0777 377
271848.BTH_I0009 271848.BTH_II0828 311
271848.BTH_I0009 271848.BTH_II0877 171
271848.BTH_I0009 271848.BTH_II1241 178
271848.BTH_I0009 271848.BTH_II1583 196
271848.BTH_I0009 271848.BTH_II1635 196
271848.BTH_I0009 271848.BTH_II2054 215
271848.BTH_I0009 271848.BTH_II2057 174
271848.BTH_I0009 271848.BTH_II2058 170
271848.BTH_I0009 271848.BTH_II2061 155
271848.BTH_I0010 271848.BTH_I0007 355
271848.BTH_I0010 271848.BTH_I0008 277
271848.BTH_I0010 271848.BTH_I0009 312
271848.BTH_I0010 271848.BTH_I0011 691
271848.BTH_I0010 271848.BTH_I0012 681
271848.BTH_I0010 271848.BTH_I0013 503
271848.BTH_I0010 271848.BTH_I0014 505
271848.BTH_I0010 271848.BTH_I0015 562
271848.BTH_I0010 271848.BTH_I0016 395
271848.BTH_I0010 271848.BTH_I0017 544
271848.BTH_I0010 271848.BTH_I0018 437
271848.BTH_I0010 271848.BTH_I1135 312
271848.BTH_I0010 271848.BTH_I1136 277
271848.BTH_I0011 271848.BTH_I0006 189
271848.BTH_I0011 271848.BTH_I0007 889
271848.BTH_I0011 271848.BTH_I0008 907
271848.BTH_I0011 271848.BTH_I0009 945
271848.BTH_I0011 271848.BTH_I0010 691
271848.BTH_I0011 271848.BTH_I0012 936
271848.BTH_I0011 271848.BTH_I0013 931
271848.BTH_I0011 271848.BTH_I0014 956
271848.BTH_I0011 271848.BTH_I0015 968
271848.BTH_I0011 271848.BTH_I0016 745
271848.BTH_I0011 271848.BTH_I0017 709
271848.BTH_I0011 271848.BTH_I0018 722
271848.BTH_I0011 271848.BTH_I0078 188
271848.BTH_I0011 271848.BTH_I0221 150
271848.BTH_I0011 271848.BTH_I0222 294
271848.BTH_I0011 271848.BTH_I0232 222
271848.BTH_I0011 271848.BTH_I0236 176
271848.BTH_I0011 271848.BTH_I0362 211
271848.BTH_I0011 271848.BTH_I0400 176
271848.BTH_I0011 271848.BTH_I0405 230
271848.BTH_I0011 271848.BTH_I0442 271
271848.BTH_I0011 271848.BTH_I0519 181
271848.BTH_I0011 271848.BTH_I0540 308
271848.BTH_I0011 271848.BTH_I0604 171
271848.BTH_I0011 271848.BTH_I0684 152
271848.BTH_I0011 271848.BTH_I0702 152
271848.BTH_I0011 271848.BTH_I0724 186
271848.BTH_I0011 271848.BTH_I0872 196
271848.BTH_I0011 271848.BTH_I0932 155
271848.BTH_I0011 271848.BTH_I0948 194
271848.BTH_I0011 271848.BTH_I1029 196
271848.BTH_I0011 271848.BTH_I1030 196
271848.BTH_I0011 271848.BTH_I1131 150
271848.BTH_I0011 271848.BTH_I1132 170
271848.BTH_I0011 271848.BTH_I1133 171
271848.BTH_I0011 271848.BTH_I1134 738
271848.BTH_I0011 271848.BTH_I1135 669
271848.BTH_I0011 271848.BTH_I1136 792
271848.BTH_I0011 271848.BTH_I1139 196
271848.BTH_I0011 271848.BTH_I1294 384
271848.BTH_I0011 271848.BTH_I1592 155
271848.BTH_I0011 271848.BTH_I1609 195
271848.BTH_I0011 271848.BTH_I1645 240
271848.BTH_I0011 271848.BTH_I1655 150
271848.BTH_I0011 271848.BTH_I1750 172
271848.BTH_I0011 271848.BTH_I1751 155
271848.BTH_I0011 271848.BTH_I1765 172
271848.BTH_I0011 271848.BTH_I1779 204
271848.BTH_I0011 271848.BTH_I1890 432
271848.BTH_I0011 271848.BTH_I1891 191
271848.BTH_I0011 271848.BTH_I1935 153
271848.BTH_I0011 271848.BTH_I2046 174
271848.BTH_I0011 271848.BTH_I2153 151
271848.BTH_I0011 271848.BTH_I2158 154
271848.BTH_I0011 271848.BTH_I2177 161
271848.BTH_I0011 271848.BTH_I2207 240
271848.BTH_I0011 271848.BTH_I2270 155
271848.BTH_I0011 271848.BTH_I2276 193
271848.BTH_I0011 271848.BTH_I2441 173
271848.BTH_I0011 271848.BTH_I2451 154
271848.BTH_I0011 271848.BTH_I2479 436
271848.BTH_I0011 271848.BTH_I2669 213
271848.BTH_I0011 271848.BTH_I2824 171
271848.BTH_I0011 271848.BTH_I2827 155
271848.BTH_I0011 271848.BTH_I2852 204
271848.BTH_I0011 271848.BTH_I2871 247
271848.BTH_I0011 271848.BTH_I3024 213
271848.BTH_I0011 271848.BTH_I3025 288
271848.BTH_I0011 271848.BTH_I3073 509
271848.BTH_I0011 271848.BTH_I3105 221
271848.BTH_I0011 271848.BTH_I3167 154
271848.BTH_I0011 271848.BTH_I3202 515
271848.BTH_I0011 271848.BTH_I3210 196
271848.BTH_I0011 271848.BTH_I3269 474
271848.BTH_I0011 271848.BTH_I3303 210
271848.BTH_I0011 271848.BTH_I3317 221
271848.BTH_I0011 271848.BTH_I3318 221
271848.BTH_I0011 271848.BTH_I3337 176
271848.BTH_I0011 271848.BTH_II0018 161
271848.BTH_I0011 271848.BTH_II0078 169
271848.BTH_I0011 271848.BTH_II0173 233
271848.BTH_I0011 271848.BTH_II0208 190
271848.BTH_I0011 271848.BTH_II0214 198
271848.BTH_I0011 271848.BTH_II0215 155
271848.BTH_I0011 271848.BTH_II0237 260
271848.BTH_I0011 271848.BTH_II0239 393
271848.BTH_I0011 271848.BTH_II0359 181
271848.BTH_I0011 271848.BTH_II0379 411
271848.BTH_I0011 271848.BTH_II0702 155
271848.BTH_I0011 271848.BTH_II0767 291
271848.BTH_I0011 271848.BTH_II0769 192
271848.BTH_I0011 271848.BTH_II0772 499
271848.BTH_I0011 271848.BTH_II0773 507
271848.BTH_I0011 271848.BTH_II0777 291
271848.BTH_I0011 271848.BTH_II0828 291
271848.BTH_I0011 271848.BTH_II0941 197
271848.BTH_I0011 271848.BTH_II1074 164
271848.BTH_I0011 271848.BTH_II1173 152
271848.BTH_I0011 271848.BTH_II1375 160
271848.BTH_I0011 271848.BTH_II1417 397
271848.BTH_I0011 271848.BTH_II1948 193
271848.BTH_I0011 271848.BTH_II2006 160
271848.BTH_I0011 271848.BTH_II2304 260
271848.BTH_I0011 271848.BTH_II2338 191
271848.BTH_I0011 271848.BTH_II2363 187
271848.BTH_I0011 271848.BTH_II2371 205
271848.BTH_I0012 271848.BTH_I0003 167
271848.BTH_I0012 271848.BTH_I0007 852
271848.BTH_I0012 271848.BTH_I0008 765
271848.BTH_I0012 271848.BTH_I0009 872
271848.BTH_I0012 271848.BTH_I0010 681
271848.BTH_I0012 271848.BTH_I0011 936
271848.BTH_I0012 271848.BTH_I0013 971
271848.BTH_I0012 271848.BTH_I0014 981
271848.BTH_I0012 271848.BTH_I0015 983
271848.BTH_I0012 271848.BTH_I0016 936
271848.BTH_I0012 271848.BTH_I0017 850
271848.BTH_I0012 271848.BTH_I0018 761
271848.BTH_I0012 271848.BTH_I0084 192
271848.BTH_I0012 271848.BTH_I0090 151
271848.BTH_I0012 271848.BTH_I0183 203
271848.BTH_I0012 271848.BTH_I0361 150
271848.BTH_I0012 271848.BTH_I0488 197
271848.BTH_I0012 271848.BTH_I0507 198
271848.BTH_I0012 271848.BTH_I0508 219
271848.BTH_I0012 271848.BTH_I0533 233
271848.BTH_I0012 271848.BTH_I0534 281
271848.BTH_I0012 271848.BTH_I0619 164
271848.BTH_I0012 271848.BTH_I0645 240
271848.BTH_I0012 271848.BTH_I0650 191
271848.BTH_I0012 271848.BTH_I0676 167
271848.BTH_I0012 271848.BTH_I0724 186
271848.BTH_I0012 271848.BTH_I0796 158
271848.BTH_I0012 271848.BTH_I0834 152
271848.BTH_I0012 271848.BTH_I0846 279
271848.BTH_I0012 271848.BTH_I0933 232
271848.BTH_I0012 271848.BTH_I0934 161
271848.BTH_I0012 271848.BTH_I0935 405
271848.BTH_I0012 271848.BTH_I0980 205
271848.BTH_I0012 271848.BTH_I1042 176
271848.BTH_I0012 271848.BTH_I1087 152
271848.BTH_I0012 271848.BTH_I1091 244
271848.BTH_I0012 271848.BTH_I1095 222
271848.BTH_I0012 271848.BTH_I1134 237
271848.BTH_I0012 271848.BTH_I1135 439
271848.BTH_I0012 271848.BTH_I1136 702
271848.BTH_I0012 271848.BTH_I1198 190
271848.BTH_I0012 271848.BTH_I1246 166
271848.BTH_I0012 271848.BTH_I1325 252
271848.BTH_I0012 271848.BTH_I1338 190
271848.BTH_I0012 271848.BTH_I1386 157
271848.BTH_I0012 271848.BTH_I1432 221
271848.BTH_I0012 271848.BTH_I1609 209
271848.BTH_I0012 271848.BTH_I1645 240
271848.BTH_I0012 271848.BTH_I1666 166
271848.BTH_I0012 271848.BTH_I1714 164
271848.BTH_I0012 271848.BTH_I1789 286
271848.BTH_I0012 271848.BTH_I1805 192
271848.BTH_I0012 271848.BTH_I1806 180
271848.BTH_I0012 271848.BTH_I1807 430
271848.BTH_I0012 271848.BTH_I1817 278
271848.BTH_I0012 271848.BTH_I1825 314
271848.BTH_I0012 271848.BTH_I1826 299
271848.BTH_I0012 271848.BTH_I1863 158
271848.BTH_I0012 271848.BTH_I1886 158
271848.BTH_I0012 271848.BTH_I1890 432
271848.BTH_I0012 271848.BTH_I1928 151
271848.BTH_I0012 271848.BTH_I1993 339
271848.BTH_I0012 271848.BTH_I2207 240
271848.BTH_I0012 271848.BTH_I2258 161
271848.BTH_I0012 271848.BTH_I2402 152
271848.BTH_I0012 271848.BTH_I2439 242
271848.BTH_I0012 271848.BTH_I2441 470
271848.BTH_I0012 271848.BTH_I2491 163
271848.BTH_I0012 271848.BTH_I2550 221
271848.BTH_I0012 271848.BTH_I2560 199
271848.BTH_I0012 271848.BTH_I2587 207
271848.BTH_I0012 271848.BTH_I2686 327
271848.BTH_I0012 271848.BTH_I2704 175
271848.BTH_I0012 271848.BTH_I2714 163
271848.BTH_I0012 271848.BTH_I2730 248
271848.BTH_I0012 271848.BTH_I2852 204
271848.BTH_I0012 271848.BTH_I2952 173
271848.BTH_I0012 271848.BTH_I3024 213
271848.BTH_I0012 271848.BTH_I3025 288
271848.BTH_I0012 271848.BTH_I3102 178
271848.BTH_I0012 271848.BTH_I3116 222
271848.BTH_I0012 271848.BTH_I3226 355
271848.BTH_I0012 271848.BTH_I3269 291
271848.BTH_I0012 271848.BTH_I3303 210
271848.BTH_I0012 271848.BTH_I3343 160
271848.BTH_I0012 271848.BTH_II0090 351
271848.BTH_I0012 271848.BTH_II0100 191
271848.BTH_I0012 271848.BTH_II0149 361
271848.BTH_I0012 271848.BTH_II0179 251
271848.BTH_I0012 271848.BTH_II0225 214
271848.BTH_I0012 271848.BTH_II0275 196
271848.BTH_I0012 271848.BTH_II0359 180
271848.BTH_I0012 271848.BTH_II0466 315
271848.BTH_I0012 271848.BTH_II0488 151
271848.BTH_I0012 271848.BTH_II0489 167
271848.BTH_I0012 271848.BTH_II0501 157
271848.BTH_I0012 271848.BTH_II0502 286
271848.BTH_I0012 271848.BTH_II0505 183
271848.BTH_I0012 271848.BTH_II0527 272
271848.BTH_I0012 271848.BTH_II0575 194
271848.BTH_I0012 271848.BTH_II0604 150
271848.BTH_I0012 271848.BTH_II0651 458
271848.BTH_I0012 271848.BTH_II0684 296
271848.BTH_I0012 271848.BTH_II0767 291
271848.BTH_I0012 271848.BTH_II0772 440
271848.BTH_I0012 271848.BTH_II0773 439
271848.BTH_I0012 271848.BTH_II0777 291
271848.BTH_I0012 271848.BTH_II0789 173
271848.BTH_I0012 271848.BTH_II0799 165
271848.BTH_I0012 271848.BTH_II0804 225
271848.BTH_I0012 271848.BTH_II0805 472
271848.BTH_I0012 271848.BTH_II0828 291
271848.BTH_I0012 271848.BTH_II0959 159
271848.BTH_I0012 271848.BTH_II1075 227
271848.BTH_I0012 271848.BTH_II1099 163
271848.BTH_I0012 271848.BTH_II1159 175
271848.BTH_I0012 271848.BTH_II1192 185
271848.BTH_I0012 271848.BTH_II1215 235
271848.BTH_I0012 271848.BTH_II1227 242
271848.BTH_I0012 271848.BTH_II1231 400
271848.BTH_I0012 271848.BTH_II1242 176
271848.BTH_I0012 271848.BTH_II1308 156
271848.BTH_I0012 271848.BTH_II1323 229
271848.BTH_I0012 271848.BTH_II1332 514
271848.BTH_I0012 271848.BTH_II1333 261
271848.BTH_I0012 271848.BTH_II1403 173
271848.BTH_I0012 271848.BTH_II1462 185
271848.BTH_I0012 271848.BTH_II1510 206
271848.BTH_I0012 271848.BTH_II1512 294
271848.BTH_I0012 271848.BTH_II1623 185
271848.BTH_I0012 271848.BTH_II1661 172
271848.BTH_I0012 271848.BTH_II1678 186
271848.BTH_I0012 271848.BTH_II1681 295
271848.BTH_I0012 271848.BTH_II1685 212
271848.BTH_I0012 271848.BTH_II1705 244
271848.BTH_I0012 271848.BTH_II1822 203
271848.BTH_I0012 271848.BTH_II1866 155
271848.BTH_I0012 271848.BTH_II1881 227
271848.BTH_I0012 271848.BTH_II1956 192
271848.BTH_I0012 271848.BTH_II1957 203
271848.BTH_I0012 271848.BTH_II2023 214
271848.BTH_I0012 271848.BTH_II2030 218
271848.BTH_I0012 271848.BTH_II2087 242
271848.BTH_I0012 271848.BTH_II2130 202
271848.BTH_I0012 271848.BTH_II2156 275
271848.BTH_I0012 271848.BTH_II2228 180
271848.BTH_I0012 271848.BTH_II2236 157
271848.BTH_I0012 271848.BTH_II2245 262
271848.BTH_I0012 271848.BTH_II2256 239
271848.BTH_I0012 271848.BTH_II2261 178
271848.BTH_I0012 271848.BTH_II2270 207
271848.BTH_I0012 271848.BTH_II2271 217
271848.BTH_I0012 271848.BTH_II2307 442
271848.BTH_I0012 271848.BTH_II2312 163
271848.BTH_I0012 271848.BTH_II2342 197
271848.BTH_I0013 271848.BTH_I0002 231
271848.BTH_I0013 271848.BTH_I0007 872
271848.BTH_I0013 271848.BTH_I0008 732
271848.BTH_I0013 271848.BTH_I0009 835
271848.BTH_I0013 271848.BTH_I0010 503
271848.BTH_I0013 271848.BTH_I0011 931
271848.BTH_I0013 271848.BTH_I0012 971
271848.BTH_I0013 271848.BTH_I0014 988
271848.BTH_I0013 271848.BTH_I0015 993
271848.BTH_I0013 271848.BTH_I0016 921
271848.BTH_I0013 271848.BTH_I0017 855
271848.BTH_I0013 271848.BTH_I0018 930
271848.BTH_I0013 271848.BTH_I0119 168
271848.BTH_I0013 271848.BTH_I0144 172
271848.BTH_I0013 271848.BTH_I0154 296
271848.BTH_I0013 271848.BTH_I0183 302
271848.BTH_I0013 271848.BTH_I0212 204
271848.BTH_I0013 271848.BTH_I0221 150
271848.BTH_I0013 271848.BTH_I0330 159
271848.BTH_I0013 271848.BTH_I0350 172
271848.BTH_I0013 271848.BTH_I0508 190
271848.BTH_I0013 271848.BTH_I0555 235
271848.BTH_I0013 271848.BTH_I0563 190
271848.BTH_I0013 271848.BTH_I0604 171
271848.BTH_I0013 271848.BTH_I0627 263
271848.BTH_I0013 271848.BTH_I0724 155
271848.BTH_I0013 271848.BTH_I0751 209
271848.BTH_I0013 271848.BTH_I0830 206
271848.BTH_I0013 271848.BTH_I0832 170
271848.BTH_I0013 271848.BTH_I0846 279
271848.BTH_I0013 271848.BTH_I0850 317
271848.BTH_I0013 271848.BTH_I0855 166
271848.BTH_I0013 271848.BTH_I0874 169
271848.BTH_I0013 271848.BTH_I0881 180
271848.BTH_I0013 271848.BTH_I1042 168
271848.BTH_I0013 271848.BTH_I1134 318
271848.BTH_I0013 271848.BTH_I1135 439
271848.BTH_I0013 271848.BTH_I1136 702
271848.BTH_I0013 271848.BTH_I1151 234
271848.BTH_I0013 271848.BTH_I1216 189
271848.BTH_I0013 271848.BTH_I1223 185
271848.BTH_I0013 271848.BTH_I1294 277
271848.BTH_I0013 271848.BTH_I1358 155
271848.BTH_I0013 271848.BTH_I1373 152
271848.BTH_I0013 271848.BTH_I1375 152
271848.BTH_I0013 271848.BTH_I1416 158
271848.BTH_I0013 271848.BTH_I1419 150
271848.BTH_I0013 271848.BTH_I1427 199
271848.BTH_I0013 271848.BTH_I1429 202
271848.BTH_I0013 271848.BTH_I1433 249
271848.BTH_I0013 271848.BTH_I1633 270
271848.BTH_I0013 271848.BTH_I1645 240
271848.BTH_I0013 271848.BTH_I1659 153
271848.BTH_I0013 271848.BTH_I1693 180
271848.BTH_I0013 271848.BTH_I1724 420
271848.BTH_I0013 271848.BTH_I1725 501
271848.BTH_I0013 271848.BTH_I1837 181
271848.BTH_I0013 271848.BTH_I1850 153
271848.BTH_I0013 271848.BTH_I1886 202
271848.BTH_I0013 271848.BTH_I1890 432
271848.BTH_I0013 271848.BTH_I1891 291
271848.BTH_I0013 271848.BTH_I1910 195
271848.BTH_I0013 271848.BTH_I1947 169
271848.BTH_I0013 271848.BTH_I2074 197
271848.BTH_I0013 271848.BTH_I2149 191
271848.BTH_I0013 271848.BTH_I2201 227
271848.BTH_I0013 271848.BTH_I2207 240
271848.BTH_I0013 271848.BTH_I2243 456
271848.BTH_I0013 271848.BTH_I2259 162
271848.BTH_I0013 271848.BTH_I2274 266
271848.BTH_I0013 271848.BTH_I2316 337
271848.BTH_I0013 271848.BTH_I2390 150
271848.BTH_I0013 271848.BTH_I2419 208
271848.BTH_I0013 271848.BTH_I2441 206
271848.BTH_I0013 271848.BTH_I2545 175
271848.BTH_I0013 271848.BTH_I2617 201
271848.BTH_I0013 271848.BTH_I2723 202
271848.BTH_I0013 271848.BTH_I2739 346
271848.BTH_I0013 271848.BTH_I2757 159
271848.BTH_I0013 271848.BTH_I2852 204
271848.BTH_I0013 271848.BTH_I2916 154
271848.BTH_I0013 271848.BTH_I2944 403
271848.BTH_I0013 271848.BTH_I2948 223
271848.BTH_I0013 271848.BTH_I2949 204
271848.BTH_I0013 271848.BTH_I2962 191
271848.BTH_I0013 271848.BTH_I2992 157
271848.BTH_I0013 271848.BTH_I3016 154
271848.BTH_I0013 271848.BTH_I3024 213
271848.BTH_I0013 271848.BTH_I3025 288
271848.BTH_I0013 271848.BTH_I3082 229
271848.BTH_I0013 271848.BTH_I3105 221
271848.BTH_I0013 271848.BTH_I3117 157
271848.BTH_I0013 271848.BTH_I3133 415
271848.BTH_I0013 271848.BTH_I3189 165
271848.BTH_I0013 271848.BTH_I3224 151
271848.BTH_I0013 271848.BTH_I3247 152
271848.BTH_I0013 271848.BTH_I3269 291
271848.BTH_I0013 271848.BTH_I3303 210
271848.BTH_I0013 271848.BTH_I3315 322
271848.BTH_I0013 271848.BTH_I3329 178
271848.BTH_I0013 271848.BTH_II0070 202
271848.BTH_I0013 271848.BTH_II0071 202
271848.BTH_I0013 271848.BTH_II0075 285
271848.BTH_I0013 271848.BTH_II0088 151
271848.BTH_I0013 271848.BTH_II0115 181
271848.BTH_I0013 271848.BTH_II0284 181
271848.BTH_I0013 271848.BTH_II0359 264
271848.BTH_I0013 271848.BTH_II0430 159
271848.BTH_I0013 271848.BTH_II0511 197
271848.BTH_I0013 271848.BTH_II0523 171
271848.BTH_I0013 271848.BTH_II0533 246
271848.BTH_I0013 271848.BTH_II0540 183
271848.BTH_I0013 271848.BTH_II0600 162
271848.BTH_I0013 271848.BTH_II0651 304
271848.BTH_I0013 271848.BTH_II0684 262
271848.BTH_I0013 271848.BTH_II0767 291
271848.BTH_I0013 271848.BTH_II0772 440
271848.BTH_I0013 271848.BTH_II0773 439
271848.BTH_I0013 271848.BTH_II0777 291
271848.BTH_I0013 271848.BTH_II0800 175
271848.BTH_I0013 271848.BTH_II0828 291
271848.BTH_I0013 271848.BTH_II0847 154
271848.BTH_I0013 271848.BTH_II0856 152
271848.BTH_I0013 271848.BTH_II0868 162
271848.BTH_I0013 271848.BTH_II0938 193
271848.BTH_I0013 271848.BTH_II1006 212
271848.BTH_I0013 271848.BTH_II1138 236
271848.BTH_I0013 271848.BTH_II1160 179
271848.BTH_I0013 271848.BTH_II1227 155
271848.BTH_I0013 271848.BTH_II1395 168
271848.BTH_I0013 271848.BTH_II1463 305
271848.BTH_I0013 271848.BTH_II1506 250
271848.BTH_I0013 271848.BTH_II1512 174
271848.BTH_I0013 271848.BTH_II1535 161
271848.BTH_I0013 271848.BTH_II1781 185
271848.BTH_I0013 271848.BTH_II1805 194
271848.BTH_I0013 271848.BTH_II1931 157
271848.BTH_I0013 271848.BTH_II1958 163
271848.BTH_I0013 271848.BTH_II1986 175
271848.BTH_I0013 271848.BTH_II2006 153
271848.BTH_I0013 271848.BTH_II2133 166
271848.BTH_I0013 271848.BTH_II2195 195
271848.BTH_I0013 271848.BTH_II2236 153
271848.BTH_I0013 271848.BTH_II2246 201
271848.BTH_I0013 271848.BTH_II2263 446
271848.BTH_I0013 271848.BTH_II2270 364
271848.BTH_I0013 271848.BTH_II2271 255
271848.BTH_I0013 271848.BTH_II2272 219
271848.BTH_I0013 271848.BTH_II2273 243
271848.BTH_I0013 271848.BTH_II2368 201
271848.BTH_I0014 271848.BTH_I0003 166
271848.BTH_I0014 271848.BTH_I0006 163
271848.BTH_I0014 271848.BTH_I0007 758
271848.BTH_I0014 271848.BTH_I0008 706
271848.BTH_I0014 271848.BTH_I0009 858
271848.BTH_I0014 271848.BTH_I0010 505
271848.BTH_I0014 271848.BTH_I0011 956
271848.BTH_I0014 271848.BTH_I0012 981
271848.BTH_I0014 271848.BTH_I0013 988
271848.BTH_I0014 271848.BTH_I0015 995
271848.BTH_I0014 271848.BTH_I0016 964
271848.BTH_I0014 271848.BTH_I0017 884
271848.BTH_I0014 271848.BTH_I0018 926
271848.BTH_I0014 271848.BTH_I0033 193
271848.BTH_I0014 271848.BTH_I0040 168
271848.BTH_I0014 271848.BTH_I0056 155
271848.BTH_I0014 271848.BTH_I0077 157
271848.BTH_I0014 271848.BTH_I0117 202
271848.BTH_I0014 271848.BTH_I0195 186
271848.BTH_I0014 271848.BTH_I0206 185
271848.BTH_I0014 271848.BTH_I0218 152
271848.BTH_I0014 271848.BTH_I0221 150
271848.BTH_I0014 271848.BTH_I0235 194
271848.BTH_I0014 271848.BTH_I0317 196
271848.BTH_I0014 271848.BTH_I0348 184
271848.BTH_I0014 271848.BTH_I0359 185
271848.BTH_I0014 271848.BTH_I0362 219
271848.BTH_I0014 271848.BTH_I0364 187
271848.BTH_I0014 271848.BTH_I0377 216
271848.BTH_I0014 271848.BTH_I0477 205
271848.BTH_I0014 271848.BTH_I0488 425
271848.BTH_I0014 271848.BTH_I0513 169
271848.BTH_I0014 271848.BTH_I0540 179
271848.BTH_I0014 271848.BTH_I0563 199
271848.BTH_I0014 271848.BTH_I0567 215
271848.BTH_I0014 271848.BTH_I0588 329
271848.BTH_I0014 271848.BTH_I0604 171
271848.BTH_I0014 271848.BTH_I0619 167
271848.BTH_I0014 271848.BTH_I0715 201
271848.BTH_I0014 271848.BTH_I0793 176
271848.BTH_I0014 271848.BTH_I0830 222
271848.BTH_I0014 271848.BTH_I0846 270
271848.BTH_I0014 271848.BTH_I0873 213
271848.BTH_I0014 271848.BTH_I0893 263
271848.BTH_I0014 271848.BTH_I0933 200
271848.BTH_I0014 271848.BTH_I0935 158
271848.BTH_I0014 271848.BTH_I0943 204
271848.BTH_I0014 271848.BTH_I0944 225
271848.BTH_I0014 271848.BTH_I0988 161
271848.BTH_I0014 271848.BTH_I0992 170
271848.BTH_I0014 271848.BTH_I1031 200
271848.BTH_I0014 271848.BTH_I1041 169
271848.BTH_I0014 271848.BTH_I1090 189
271848.BTH_I0014 271848.BTH_I1101 157
271848.BTH_I0014 271848.BTH_I1131 150
271848.BTH_I0014 271848.BTH_I1132 170
271848.BTH_I0014 271848.BTH_I1133 171
271848.BTH_I0014 271848.BTH_I1134 186
271848.BTH_I0014 271848.BTH_I1135 360
271848.BTH_I0014 271848.BTH_I1136 706
271848.BTH_I0014 271848.BTH_I1166 401
271848.BTH_I0014 271848.BTH_I1191 176
271848.BTH_I0014 271848.BTH_I1207 194
271848.BTH_I0014 271848.BTH_I1246 157
271848.BTH_I0014 271848.BTH_I1298 181
271848.BTH_I0014 271848.BTH_I1304 212
271848.BTH_I0014 271848.BTH_I1349 153
271848.BTH_I0014 271848.BTH_I1355 270
271848.BTH_I0014 271848.BTH_I1381 237
271848.BTH_I0014 271848.BTH_I1411 171
271848.BTH_I0014 271848.BTH_I1416 156
271848.BTH_I0014 271848.BTH_I1425 157
271848.BTH_I0014 271848.BTH_I1429 152
271848.BTH_I0014 271848.BTH_I1432 242
271848.BTH_I0014 271848.BTH_I1441 157
271848.BTH_I0014 271848.BTH_I1445 157
271848.BTH_I0014 271848.BTH_I1452 157
271848.BTH_I0014 271848.BTH_I1461 388
271848.BTH_I0014 271848.BTH_I1511 219
271848.BTH_I0014 271848.BTH_I1527 229
271848.BTH_I0014 271848.BTH_I1592 217
271848.BTH_I0014 271848.BTH_I1659 335
271848.BTH_I0014 271848.BTH_I1725 218
271848.BTH_I0014 271848.BTH_I1738 178
271848.BTH_I0014 271848.BTH_I1762 196
271848.BTH_I0014 271848.BTH_I1765 217
271848.BTH_I0014 271848.BTH_I1770 178
271848.BTH_I0014 271848.BTH_I1789 167
271848.BTH_I0014 271848.BTH_I1792 196
271848.BTH_I0014 271848.BTH_I1795 199
271848.BTH_I0014 271848.BTH_I1817 171
271848.BTH_I0014 271848.BTH_I1863 256
271848.BTH_I0014 271848.BTH_I1886 177
271848.BTH_I0014 271848.BTH_I1891 151
271848.BTH_I0014 271848.BTH_I1897 158
271848.BTH_I0014 271848.BTH_I1934 153
271848.BTH_I0014 271848.BTH_I1959 226
271848.BTH_I0014 271848.BTH_I1975 176
271848.BTH_I0014 271848.BTH_I2052 183
271848.BTH_I0014 271848.BTH_I2060 455
271848.BTH_I0014 271848.BTH_I2071 175
271848.BTH_I0014 271848.BTH_I2074 164
271848.BTH_I0014 271848.BTH_I2080 222
271848.BTH_I0014 271848.BTH_I2094 263
271848.BTH_I0014 271848.BTH_I2167 155
271848.BTH_I0014 271848.BTH_I2228 153
271848.BTH_I0014 271848.BTH_I2232 160
271848.BTH_I0014 271848.BTH_I2233 160
271848.BTH_I0014 271848.BTH_I2236 188
271848.BTH_I0014 271848.BTH_I2295 209
271848.BTH_I0014 271848.BTH_I2316 534
271848.BTH_I0014 271848.BTH_I2333 185
271848.BTH_I0014 271848.BTH_I2420 230
271848.BTH_I0014 271848.BTH_I2438 252
271848.BTH_I0014 271848.BTH_I2439 187
271848.BTH_I0014 271848.BTH_I2441 250
271848.BTH_I0014 271848.BTH_I2523 154
271848.BTH_I0014 271848.BTH_I2545 168
271848.BTH_I0014 271848.BTH_I2587 444
271848.BTH_I0014 271848.BTH_I2622 191
271848.BTH_I0014 271848.BTH_I2676 215
271848.BTH_I0014 271848.BTH_I2677 169
271848.BTH_I0014 271848.BTH_I2678 150
271848.BTH_I0014 271848.BTH_I2679 220
271848.BTH_I0014 271848.BTH_I2680 364
271848.BTH_I0014 271848.BTH_I2686 573
271848.BTH_I0014 271848.BTH_I2690 157
271848.BTH_I0014 271848.BTH_I2698 419
271848.BTH_I0014 271848.BTH_I2701 611
271848.BTH_I0014 271848.BTH_I2704 267
271848.BTH_I0014 271848.BTH_I2723 202
271848.BTH_I0014 271848.BTH_I2737 157
271848.BTH_I0014 271848.BTH_I2739 307
271848.BTH_I0014 271848.BTH_I2799 170
271848.BTH_I0014 271848.BTH_I2850 157
271848.BTH_I0014 271848.BTH_I2851 157
271848.BTH_I0014 271848.BTH_I2852 263
271848.BTH_I0014 271848.BTH_I2860 204
271848.BTH_I0014 271848.BTH_I2889 157
271848.BTH_I0014 271848.BTH_I2916 195
271848.BTH_I0014 271848.BTH_I2955 176
271848.BTH_I0014 271848.BTH_I3089 157
271848.BTH_I0014 271848.BTH_I3102 246
271848.BTH_I0014 271848.BTH_I3116 293
271848.BTH_I0014 271848.BTH_I3142 157
271848.BTH_I0014 271848.BTH_I3155 303
271848.BTH_I0014 271848.BTH_I3189 363
271848.BTH_I0014 271848.BTH_I3224 206
271848.BTH_I0014 271848.BTH_I3225 191
271848.BTH_I0014 271848.BTH_I3226 557
271848.BTH_I0014 271848.BTH_I3237 509
271848.BTH_I0014 271848.BTH_I3240 508
271848.BTH_I0014 271848.BTH_I3269 258
271848.BTH_I0014 271848.BTH_I3315 283
271848.BTH_I0014 271848.BTH_II0048 178
271848.BTH_I0014 271848.BTH_II0066 238
271848.BTH_I0014 271848.BTH_II0070 202
271848.BTH_I0014 271848.BTH_II0071 202
271848.BTH_I0014 271848.BTH_II0075 399
271848.BTH_I0014 271848.BTH_II0078 417
271848.BTH_I0014 271848.BTH_II0088 206
271848.BTH_I0014 271848.BTH_II0089 191
271848.BTH_I0014 271848.BTH_II0090 557
271848.BTH_I0014 271848.BTH_II0133 213
271848.BTH_I0014 271848.BTH_II0145 170
271848.BTH_I0014 271848.BTH_II0219 189
271848.BTH_I0014 271848.BTH_II0229 244
271848.BTH_I0014 271848.BTH_II0230 157
271848.BTH_I0014 271848.BTH_II0344 163
271848.BTH_I0014 271848.BTH_II0379 154
271848.BTH_I0014 271848.BTH_II0385 206
271848.BTH_I0014 271848.BTH_II0395 528
271848.BTH_I0014 271848.BTH_II0454 165
271848.BTH_I0014 271848.BTH_II0466 329
271848.BTH_I0014 271848.BTH_II0527 455
271848.BTH_I0014 271848.BTH_II0531 189
271848.BTH_I0014 271848.BTH_II0533 211
271848.BTH_I0014 271848.BTH_II0575 192
271848.BTH_I0014 271848.BTH_II0627 377
271848.BTH_I0014 271848.BTH_II0638 196
271848.BTH_I0014 271848.BTH_II0656 282
271848.BTH_I0014 271848.BTH_II0684 151
271848.BTH_I0014 271848.BTH_II0758 173
271848.BTH_I0014 271848.BTH_II0767 412
271848.BTH_I0014 271848.BTH_II0769 157
271848.BTH_I0014 271848.BTH_II0772 272
271848.BTH_I0014 271848.BTH_II0773 274
271848.BTH_I0014 271848.BTH_II0774 179
271848.BTH_I0014 271848.BTH_II0777 258
271848.BTH_I0014 271848.BTH_II0783 250
271848.BTH_I0014 271848.BTH_II0794 256
271848.BTH_I0014 271848.BTH_II0804 220
271848.BTH_I0014 271848.BTH_II0828 258
271848.BTH_I0014 271848.BTH_II0834 163
271848.BTH_I0014 271848.BTH_II0847 354
271848.BTH_I0014 271848.BTH_II0849 272
271848.BTH_I0014 271848.BTH_II0854 176
271848.BTH_I0014 271848.BTH_II0863 164
271848.BTH_I0014 271848.BTH_II0872 263
271848.BTH_I0014 271848.BTH_II0887 509
271848.BTH_I0014 271848.BTH_II0965 182
271848.BTH_I0014 271848.BTH_II1000 287
271848.BTH_I0014 271848.BTH_II1071 258
271848.BTH_I0014 271848.BTH_II1089 187
271848.BTH_I0014 271848.BTH_II1133 288
271848.BTH_I0014 271848.BTH_II1141 325
271848.BTH_I0014 271848.BTH_II1192 245
271848.BTH_I0014 271848.BTH_II1194 190
271848.BTH_I0014 271848.BTH_II1201 167
271848.BTH_I0014 271848.BTH_II1203 202
271848.BTH_I0014 271848.BTH_II1215 203
271848.BTH_I0014 271848.BTH_II1227 174
271848.BTH_I0014 271848.BTH_II1274 207
271848.BTH_I0014 271848.BTH_II1276 200
271848.BTH_I0014 271848.BTH_II1279 159
271848.BTH_I0014 271848.BTH_II1306 153
271848.BTH_I0014 271848.BTH_II1308 169
271848.BTH_I0014 271848.BTH_II1323 259
271848.BTH_I0014 271848.BTH_II1398 160
271848.BTH_I0014 271848.BTH_II1412 157
271848.BTH_I0014 271848.BTH_II1417 154
271848.BTH_I0014 271848.BTH_II1429 154
271848.BTH_I0014 271848.BTH_II1440 280
271848.BTH_I0014 271848.BTH_II1462 158
271848.BTH_I0014 271848.BTH_II1463 330
271848.BTH_I0014 271848.BTH_II1502 218
271848.BTH_I0014 271848.BTH_II1506 250
271848.BTH_I0014 271848.BTH_II1512 412
271848.BTH_I0014 271848.BTH_II1547 201
271848.BTH_I0014 271848.BTH_II1562 258
271848.BTH_I0014 271848.BTH_II1590 154
271848.BTH_I0014 271848.BTH_II1635 207
271848.BTH_I0014 271848.BTH_II1685 173
271848.BTH_I0014 271848.BTH_II1728 249
271848.BTH_I0014 271848.BTH_II1750 356
271848.BTH_I0014 271848.BTH_II1757 307
271848.BTH_I0014 271848.BTH_II1758 246
271848.BTH_I0014 271848.BTH_II1813 152
271848.BTH_I0014 271848.BTH_II1822 209
271848.BTH_I0014 271848.BTH_II1826 163
271848.BTH_I0014 271848.BTH_II1828 168
271848.BTH_I0014 271848.BTH_II1929 206
271848.BTH_I0014 271848.BTH_II1934 226
271848.BTH_I0014 271848.BTH_II1937 284
271848.BTH_I0014 271848.BTH_II1986 169
271848.BTH_I0014 271848.BTH_II1988 257
271848.BTH_I0014 271848.BTH_II1994 265
271848.BTH_I0014 271848.BTH_II2023 155
271848.BTH_I0014 271848.BTH_II2029 241
271848.BTH_I0014 271848.BTH_II2112 182
271848.BTH_I0014 271848.BTH_II2139 232
271848.BTH_I0014 271848.BTH_II2207 327
271848.BTH_I0014 271848.BTH_II2214 500
271848.BTH_I0014 271848.BTH_II2236 156
271848.BTH_I0014 271848.BTH_II2282 169
271848.BTH_I0014 271848.BTH_II2307 287
271848.BTH_I0014 271848.BTH_II2331 195
271848.BTH_I0014 271848.BTH_II2342 436
271848.BTH_I0014 271848.BTH_II2371 509
271848.BTH_I0014 271848.BTH_II2373 509
271848.BTH_I0015 271848.BTH_I0002 182
271848.BTH_I0015 271848.BTH_I0003 205
271848.BTH_I0015 271848.BTH_I0006 279
271848.BTH_I0015 271848.BTH_I0007 904
271848.BTH_I0015 271848.BTH_I0008 766
271848.BTH_I0015 271848.BTH_I0009 872
271848.BTH_I0015 271848.BTH_I0010 562
271848.BTH_I0015 271848.BTH_I0011 968
271848.BTH_I0015 271848.BTH_I0012 983
271848.BTH_I0015 271848.BTH_I0013 993
271848.BTH_I0015 271848.BTH_I0014 995
271848.BTH_I0015 271848.BTH_I0016 912
271848.BTH_I0015 271848.BTH_I0017 803
271848.BTH_I0015 271848.BTH_I0018 916
271848.BTH_I0015 271848.BTH_I0056 181
271848.BTH_I0015 271848.BTH_I0144 256
271848.BTH_I0015 271848.BTH_I0154 213
271848.BTH_I0015 271848.BTH_I0171 261
271848.BTH_I0015 271848.BTH_I0221 150
271848.BTH_I0015 271848.BTH_I0272 206
271848.BTH_I0015 271848.BTH_I0316 206
271848.BTH_I0015 271848.BTH_I0346 241
271848.BTH_I0015 271848.BTH_I0353 176
271848.BTH_I0015 271848.BTH_I0357 195
271848.BTH_I0015 271848.BTH_I0359 159
271848.BTH_I0015 271848.BTH_I0364 174
271848.BTH_I0015 271848.BTH_I0409 156
271848.BTH_I0015 271848.BTH_I0429 155
271848.BTH_I0015 271848.BTH_I0443 202
271848.BTH_I0015 271848.BTH_I0457 185
271848.BTH_I0015 271848.BTH_I0488 159
271848.BTH_I0015 271848.BTH_I0507 206
271848.BTH_I0015 271848.BTH_I0508 170
271848.BTH_I0015 271848.BTH_I0540 201
271848.BTH_I0015 271848.BTH_I0554 166
271848.BTH_I0015 271848.BTH_I0604 171
271848.BTH_I0015 271848.BTH_I0627 168
271848.BTH_I0015 271848.BTH_I0655 158
271848.BTH_I0015 271848.BTH_I0670 233
271848.BTH_I0015 271848.BTH_I0676 192
271848.BTH_I0015 271848.BTH_I0703 165
271848.BTH_I0015 271848.BTH_I0830 246
271848.BTH_I0015 271848.BTH_I0850 257
271848.BTH_I0015 271848.BTH_I0855 162
271848.BTH_I0015 271848.BTH_I0884 345
271848.BTH_I0015 271848.BTH_I0935 261
271848.BTH_I0015 271848.BTH_I1041 323
271848.BTH_I0015 271848.BTH_I1054 316
271848.BTH_I0015 271848.BTH_I1090 159
271848.BTH_I0015 271848.BTH_I1091 152
271848.BTH_I0015 271848.BTH_I1131 150
271848.BTH_I0015 271848.BTH_I1132 170
271848.BTH_I0015 271848.BTH_I1133 171
271848.BTH_I0015 271848.BTH_I1134 454
271848.BTH_I0015 271848.BTH_I1135 402
271848.BTH_I0015 271848.BTH_I1136 694
271848.BTH_I0015 271848.BTH_I1213 205
271848.BTH_I0015 271848.BTH_I1223 334
271848.BTH_I0015 271848.BTH_I1294 346
271848.BTH_I0015 271848.BTH_I1304 222
271848.BTH_I0015 271848.BTH_I1355 150
271848.BTH_I0015 271848.BTH_I1386 167
271848.BTH_I0015 271848.BTH_I1391 167
271848.BTH_I0015 271848.BTH_I1591 150
271848.BTH_I0015 271848.BTH_I1592 439
271848.BTH_I0015 271848.BTH_I1659 268
271848.BTH_I0015 271848.BTH_I1681 168
271848.BTH_I0015 271848.BTH_I1724 293
271848.BTH_I0015 271848.BTH_I1725 310
271848.BTH_I0015 271848.BTH_I1765 217
271848.BTH_I0015 271848.BTH_I1863 344
271848.BTH_I0015 271848.BTH_I1867 280
271848.BTH_I0015 271848.BTH_I1897 194
271848.BTH_I0015 271848.BTH_I1910 275
271848.BTH_I0015 271848.BTH_I2018 211
271848.BTH_I0015 271848.BTH_I2036 188
271848.BTH_I0015 271848.BTH_I2071 207
271848.BTH_I0015 271848.BTH_I2096 347
271848.BTH_I0015 271848.BTH_I2097 298
271848.BTH_I0015 271848.BTH_I2113 253
271848.BTH_I0015 271848.BTH_I2284 446
271848.BTH_I0015 271848.BTH_I2285 167
271848.BTH_I0015 271848.BTH_I2312 188
271848.BTH_I0015 271848.BTH_I2352 151
271848.BTH_I0015 271848.BTH_I2370 469
271848.BTH_I0015 271848.BTH_I2492 153
271848.BTH_I0015 271848.BTH_I2587 265
271848.BTH_I0015 271848.BTH_I2652 401
271848.BTH_I0015 271848.BTH_I2686 224
271848.BTH_I0015 271848.BTH_I2698 166
271848.BTH_I0015 271848.BTH_I2701 203
271848.BTH_I0015 271848.BTH_I2704 197
271848.BTH_I0015 271848.BTH_I2721 164
271848.BTH_I0015 271848.BTH_I2758 150
271848.BTH_I0015 271848.BTH_I2827 336
271848.BTH_I0015 271848.BTH_I2851 198
271848.BTH_I0015 271848.BTH_I2852 207
271848.BTH_I0015 271848.BTH_I2944 339
271848.BTH_I0015 271848.BTH_I3008 255
271848.BTH_I0015 271848.BTH_I3025 267
271848.BTH_I0015 271848.BTH_I3043 150
271848.BTH_I0015 271848.BTH_I3082 176
271848.BTH_I0015 271848.BTH_I3100 150
271848.BTH_I0015 271848.BTH_I3105 221
271848.BTH_I0015 271848.BTH_I3226 245
271848.BTH_I0015 271848.BTH_I3269 318
271848.BTH_I0015 271848.BTH_I3315 474
271848.BTH_I0015 271848.BTH_I3329 233
271848.BTH_I0015 271848.BTH_II0061 205
271848.BTH_I0015 271848.BTH_II0067 203
271848.BTH_I0015 271848.BTH_II0075 311
271848.BTH_I0015 271848.BTH_II0078 169
271848.BTH_I0015 271848.BTH_II0090 244
271848.BTH_I0015 271848.BTH_II0103 298
271848.BTH_I0015 271848.BTH_II0155 164
271848.BTH_I0015 271848.BTH_II0214 169
271848.BTH_I0015 271848.BTH_II0215 247
271848.BTH_I0015 271848.BTH_II0359 338
271848.BTH_I0015 271848.BTH_II0379 180
271848.BTH_I0015 271848.BTH_II0466 229
271848.BTH_I0015 271848.BTH_II0527 229
271848.BTH_I0015 271848.BTH_II0532 167
271848.BTH_I0015 271848.BTH_II0533 219
271848.BTH_I0015 271848.BTH_II0644 177
271848.BTH_I0015 271848.BTH_II0651 198
271848.BTH_I0015 271848.BTH_II0762 193
271848.BTH_I0015 271848.BTH_II0767 318
271848.BTH_I0015 271848.BTH_II0769 225
271848.BTH_I0015 271848.BTH_II0772 351
271848.BTH_I0015 271848.BTH_II0773 340
271848.BTH_I0015 271848.BTH_II0777 340
271848.BTH_I0015 271848.BTH_II0804 274
271848.BTH_I0015 271848.BTH_II0828 318
271848.BTH_I0015 271848.BTH_II0886 372
271848.BTH_I0015 271848.BTH_II0946 271
271848.BTH_I0015 271848.BTH_II0990 335
271848.BTH_I0015 271848.BTH_II1030 243
271848.BTH_I0015 271848.BTH_II1133 155
271848.BTH_I0015 271848.BTH_II1135 263
271848.BTH_I0015 271848.BTH_II1192 163
271848.BTH_I0015 271848.BTH_II1203 150
271848.BTH_I0015 271848.BTH_II1227 280
271848.BTH_I0015 271848.BTH_II1308 181
271848.BTH_I0015 271848.BTH_II1380 205
271848.BTH_I0015 271848.BTH_II1417 180
271848.BTH_I0015 271848.BTH_II1429 180
271848.BTH_I0015 271848.BTH_II1454 387
271848.BTH_I0015 271848.BTH_II1510 177
271848.BTH_I0015 271848.BTH_II1512 325
271848.BTH_I0015 271848.BTH_II1520 183
271848.BTH_I0015 271848.BTH_II1532 349
271848.BTH_I0015 271848.BTH_II1533 153
271848.BTH_I0015 271848.BTH_II1562 298
271848.BTH_I0015 271848.BTH_II1611 155
271848.BTH_I0015 271848.BTH_II1643 168
271848.BTH_I0015 271848.BTH_II1659 150
271848.BTH_I0015 271848.BTH_II1681 190
271848.BTH_I0015 271848.BTH_II1728 344
271848.BTH_I0015 271848.BTH_II1804 176
271848.BTH_I0015 271848.BTH_II1826 152
271848.BTH_I0015 271848.BTH_II1931 154
271848.BTH_I0015 271848.BTH_II1952 258
271848.BTH_I0015 271848.BTH_II1985 400
271848.BTH_I0015 271848.BTH_II1986 259
271848.BTH_I0015 271848.BTH_II1988 247
271848.BTH_I0015 271848.BTH_II2031 192
271848.BTH_I0015 271848.BTH_II2089 262
271848.BTH_I0015 271848.BTH_II2167 158
271848.BTH_I0015 271848.BTH_II2201 151
271848.BTH_I0015 271848.BTH_II2214 169
271848.BTH_I0015 271848.BTH_II2270 204
271848.BTH_I0015 271848.BTH_II2271 161
271848.BTH_I0015 271848.BTH_II2272 156
271848.BTH_I0015 271848.BTH_II2273 150
271848.BTH_I0015 271848.BTH_II2282 196
271848.BTH_I0016 271848.BTH_I0002 214
271848.BTH_I0016 271848.BTH_I0003 191
271848.BTH_I0016 271848.BTH_I0007 788
271848.BTH_I0016 271848.BTH_I0008 191
271848.BTH_I0016 271848.BTH_I0009 581
271848.BTH_I0016 271848.BTH_I0010 395
271848.BTH_I0016 271848.BTH_I0011 745
271848.BTH_I0016 271848.BTH_I0012 936
271848.BTH_I0016 271848.BTH_I0013 921
271848.BTH_I0016 271848.BTH_I0014 964
271848.BTH_I0016 271848.BTH_I0015 912
271848.BTH_I0016 271848.BTH_I0017 915
271848.BTH_I0016 271848.BTH_I0018 959
271848.BTH_I0016 271848.BTH_I0043 231
271848.BTH_I0016 271848.BTH_I0117 268
271848.BTH_I0016 271848.BTH_I0122 181
271848.BTH_I0016 271848.BTH_I0123 174
271848.BTH_I0016 271848.BTH_I0144 333
271848.BTH_I0016 271848.BTH_I0154 258
271848.BTH_I0016 271848.BTH_I0183 280
271848.BTH_I0016 271848.BTH_I0206 252
271848.BTH_I0016 271848.BTH_I0216 209
271848.BTH_I0016 271848.BTH_I0218 212
271848.BTH_I0016 271848.BTH_I0225 202
271848.BTH_I0016 271848.BTH_I0317 196
271848.BTH_I0016 271848.BTH_I0346 164
271848.BTH_I0016 271848.BTH_I0359 323
271848.BTH_I0016 271848.BTH_I0360 523
271848.BTH_I0016 271848.BTH_I0361 196
271848.BTH_I0016 271848.BTH_I0364 401
271848.BTH_I0016 271848.BTH_I0377 298
271848.BTH_I0016 271848.BTH_I0403 157
271848.BTH_I0016 271848.BTH_I0444 167
271848.BTH_I0016 271848.BTH_I0457 477
271848.BTH_I0016 271848.BTH_I0458 210
271848.BTH_I0016 271848.BTH_I0481 215
271848.BTH_I0016 271848.BTH_I0488 338
271848.BTH_I0016 271848.BTH_I0489 172
271848.BTH_I0016 271848.BTH_I0507 381
271848.BTH_I0016 271848.BTH_I0508 714
271848.BTH_I0016 271848.BTH_I0527 226
271848.BTH_I0016 271848.BTH_I0563 177
271848.BTH_I0016 271848.BTH_I0588 215
271848.BTH_I0016 271848.BTH_I0619 157
271848.BTH_I0016 271848.BTH_I0631 156
271848.BTH_I0016 271848.BTH_I0650 215
271848.BTH_I0016 271848.BTH_I0655 226
271848.BTH_I0016 271848.BTH_I0676 157
271848.BTH_I0016 271848.BTH_I0715 203
271848.BTH_I0016 271848.BTH_I0734 156
271848.BTH_I0016 271848.BTH_I0745 408
271848.BTH_I0016 271848.BTH_I0807 232
271848.BTH_I0016 271848.BTH_I0830 204
271848.BTH_I0016 271848.BTH_I0834 183
271848.BTH_I0016 271848.BTH_I0850 330
271848.BTH_I0016 271848.BTH_I0851 186
271848.BTH_I0016 271848.BTH_I0852 347
271848.BTH_I0016 271848.BTH_I0873 159
271848.BTH_I0016 271848.BTH_I0884 168
271848.BTH_I0016 271848.BTH_I0893 263
271848.BTH_I0016 271848.BTH_I0916 160
271848.BTH_I0016 271848.BTH_I0988 166
271848.BTH_I0016 271848.BTH_I1041 310
271848.BTH_I0016 271848.BTH_I1042 594
271848.BTH_I0016 271848.BTH_I1087 257
271848.BTH_I0016 271848.BTH_I1093 265
271848.BTH_I0016 271848.BTH_I1131 150
271848.BTH_I0016 271848.BTH_I1132 167
271848.BTH_I0016 271848.BTH_I1133 171
271848.BTH_I0016 271848.BTH_I1134 171
271848.BTH_I0016 271848.BTH_I1135 171
271848.BTH_I0016 271848.BTH_I1136 191
271848.BTH_I0016 271848.BTH_I1151 411
271848.BTH_I0016 271848.BTH_I1166 152
271848.BTH_I0016 271848.BTH_I1191 401
271848.BTH_I0016 271848.BTH_I1223 169
271848.BTH_I0016 271848.BTH_I1228 195
271848.BTH_I0016 271848.BTH_I1266 256
271848.BTH_I0016 271848.BTH_I1298 406
271848.BTH_I0016 271848.BTH_I1338 176
271848.BTH_I0016 271848.BTH_I1347 165
271848.BTH_I0016 271848.BTH_I1356 258
271848.BTH_I0016 271848.BTH_I1358 310
271848.BTH_I0016 271848.BTH_I1374 177
271848.BTH_I0016 271848.BTH_I1382 308
271848.BTH_I0016 271848.BTH_I1386 411
271848.BTH_I0016 271848.BTH_I1416 232
271848.BTH_I0016 271848.BTH_I1420 239
271848.BTH_I0016 271848.BTH_I1432 412
271848.BTH_I0016 271848.BTH_I1433 270
271848.BTH_I0016 271848.BTH_I1461 617
271848.BTH_I0016 271848.BTH_I1511 480
271848.BTH_I0016 271848.BTH_I1535 154
271848.BTH_I0016 271848.BTH_I1547 195
271848.BTH_I0016 271848.BTH_I1568 179
271848.BTH_I0016 271848.BTH_I1633 208
271848.BTH_I0016 271848.BTH_I1640 166
271848.BTH_I0016 271848.BTH_I1659 522
271848.BTH_I0016 271848.BTH_I1666 389
271848.BTH_I0016 271848.BTH_I1681 155
271848.BTH_I0016 271848.BTH_I1724 246
271848.BTH_I0016 271848.BTH_I1725 418
271848.BTH_I0016 271848.BTH_I1762 196
271848.BTH_I0016 271848.BTH_I1780 153
271848.BTH_I0016 271848.BTH_I1784 194
271848.BTH_I0016 271848.BTH_I1789 356
271848.BTH_I0016 271848.BTH_I1850 281
271848.BTH_I0016 271848.BTH_I1852 158
271848.BTH_I0016 271848.BTH_I1863 233
271848.BTH_I0016 271848.BTH_I1886 331
271848.BTH_I0016 271848.BTH_I1960 220
271848.BTH_I0016 271848.BTH_I1973 270
271848.BTH_I0016 271848.BTH_I1993 247
271848.BTH_I0016 271848.BTH_I2020 190
271848.BTH_I0016 271848.BTH_I2026 268
271848.BTH_I0016 271848.BTH_I2065 179
271848.BTH_I0016 271848.BTH_I2078 160
271848.BTH_I0016 271848.BTH_I2080 214
271848.BTH_I0016 271848.BTH_I2094 263
271848.BTH_I0016 271848.BTH_I2103 493
271848.BTH_I0016 271848.BTH_I2113 295
271848.BTH_I0016 271848.BTH_I2228 216
271848.BTH_I0016 271848.BTH_I2350 150
271848.BTH_I0016 271848.BTH_I2370 237
271848.BTH_I0016 271848.BTH_I2436 177
271848.BTH_I0016 271848.BTH_I2580 193
271848.BTH_I0016 271848.BTH_I2587 679
271848.BTH_I0016 271848.BTH_I2610 316
271848.BTH_I0016 271848.BTH_I2652 201
271848.BTH_I0016 271848.BTH_I2667 173
271848.BTH_I0016 271848.BTH_I2671 168
271848.BTH_I0016 271848.BTH_I2686 536
271848.BTH_I0016 271848.BTH_I2698 326
271848.BTH_I0016 271848.BTH_I2701 482
271848.BTH_I0016 271848.BTH_I2704 671
271848.BTH_I0016 271848.BTH_I2705 154
271848.BTH_I0016 271848.BTH_I2713 209
271848.BTH_I0016 271848.BTH_I2714 263
271848.BTH_I0016 271848.BTH_I2720 158
271848.BTH_I0016 271848.BTH_I2751 195
271848.BTH_I0016 271848.BTH_I2779 171
271848.BTH_I0016 271848.BTH_I2796 177
271848.BTH_I0016 271848.BTH_I2842 175
271848.BTH_I0016 271848.BTH_I2888 164
271848.BTH_I0016 271848.BTH_I2955 270
271848.BTH_I0016 271848.BTH_I2965 207
271848.BTH_I0016 271848.BTH_I2966 411
271848.BTH_I0016 271848.BTH_I2992 179
271848.BTH_I0016 271848.BTH_I2999 322
271848.BTH_I0016 271848.BTH_I3007 163
271848.BTH_I0016 271848.BTH_I3028 204
271848.BTH_I0016 271848.BTH_I3102 483
271848.BTH_I0016 271848.BTH_I3104 246
271848.BTH_I0016 271848.BTH_I3115 196
271848.BTH_I0016 271848.BTH_I3116 602
271848.BTH_I0016 271848.BTH_I3117 351
271848.BTH_I0016 271848.BTH_I3118 162
271848.BTH_I0016 271848.BTH_I3155 203
271848.BTH_I0016 271848.BTH_I3162 160
271848.BTH_I0016 271848.BTH_I3167 178
271848.BTH_I0016 271848.BTH_I3173 193
271848.BTH_I0016 271848.BTH_I3189 248
271848.BTH_I0016 271848.BTH_I3202 191
271848.BTH_I0016 271848.BTH_I3224 316
271848.BTH_I0016 271848.BTH_I3226 707
271848.BTH_I0016 271848.BTH_I3237 509
271848.BTH_I0016 271848.BTH_I3240 508
271848.BTH_I0016 271848.BTH_I3269 192
271848.BTH_I0016 271848.BTH_I3315 222
271848.BTH_I0016 271848.BTH_I3337 297
271848.BTH_I0016 271848.BTH_II0002 187
271848.BTH_I0016 271848.BTH_II0012 168
271848.BTH_I0016 271848.BTH_II0075 435
271848.BTH_I0016 271848.BTH_II0078 329
271848.BTH_I0016 271848.BTH_II0088 316
271848.BTH_I0016 271848.BTH_II0090 708
271848.BTH_I0016 271848.BTH_II0124 238
271848.BTH_I0016 271848.BTH_II0127 210
271848.BTH_I0016 271848.BTH_II0133 269
271848.BTH_I0016 271848.BTH_II0199 170
271848.BTH_I0016 271848.BTH_II0251 154
271848.BTH_I0016 271848.BTH_II0343 371
271848.BTH_I0016 271848.BTH_II0344 268
271848.BTH_I0016 271848.BTH_II0385 370
271848.BTH_I0016 271848.BTH_II0393 176
271848.BTH_I0016 271848.BTH_II0395 153
271848.BTH_I0016 271848.BTH_II0418 162
271848.BTH_I0016 271848.BTH_II0465 171
271848.BTH_I0016 271848.BTH_II0466 243
271848.BTH_I0016 271848.BTH_II0502 160
271848.BTH_I0016 271848.BTH_II0503 165
271848.BTH_I0016 271848.BTH_II0511 150
271848.BTH_I0016 271848.BTH_II0517 216
271848.BTH_I0016 271848.BTH_II0519 162
271848.BTH_I0016 271848.BTH_II0540 266
271848.BTH_I0016 271848.BTH_II0541 159
271848.BTH_I0016 271848.BTH_II0575 503
271848.BTH_I0016 271848.BTH_II0589 181
271848.BTH_I0016 271848.BTH_II0627 317
271848.BTH_I0016 271848.BTH_II0649 261
271848.BTH_I0016 271848.BTH_II0651 166
271848.BTH_I0016 271848.BTH_II0656 484
271848.BTH_I0016 271848.BTH_II0684 190
271848.BTH_I0016 271848.BTH_II0741 441
271848.BTH_I0016 271848.BTH_II0746 227
271848.BTH_I0016 271848.BTH_II0753 159
271848.BTH_I0016 271848.BTH_II0767 192
271848.BTH_I0016 271848.BTH_II0770 150
271848.BTH_I0016 271848.BTH_II0776 150
271848.BTH_I0016 271848.BTH_II0777 192
271848.BTH_I0016 271848.BTH_II0783 219
271848.BTH_I0016 271848.BTH_II0789 188
271848.BTH_I0016 271848.BTH_II0793 173
271848.BTH_I0016 271848.BTH_II0794 159
271848.BTH_I0016 271848.BTH_II0826 164
271848.BTH_I0016 271848.BTH_II0828 192
271848.BTH_I0016 271848.BTH_II0843 163
271848.BTH_I0016 271848.BTH_II0845 383
271848.BTH_I0016 271848.BTH_II0849 426
271848.BTH_I0016 271848.BTH_II0855 232
271848.BTH_I0016 271848.BTH_II0858 150
271848.BTH_I0016 271848.BTH_II0872 263
271848.BTH_I0016 271848.BTH_II0873 228
271848.BTH_I0016 271848.BTH_II0879 168
271848.BTH_I0016 271848.BTH_II0887 509
271848.BTH_I0016 271848.BTH_II0890 326
271848.BTH_I0016 271848.BTH_II0900 267
271848.BTH_I0016 271848.BTH_II0901 274
271848.BTH_I0016 271848.BTH_II0902 444
271848.BTH_I0016 271848.BTH_II0904 161
271848.BTH_I0016 271848.BTH_II0912 215
271848.BTH_I0016 271848.BTH_II0946 209
271848.BTH_I0016 271848.BTH_II0954 263
271848.BTH_I0016 271848.BTH_II1071 467
271848.BTH_I0016 271848.BTH_II1075 341
271848.BTH_I0016 271848.BTH_II1106 277
271848.BTH_I0016 271848.BTH_II1139 206
271848.BTH_I0016 271848.BTH_II1141 430
271848.BTH_I0016 271848.BTH_II1165 246
271848.BTH_I0016 271848.BTH_II1174 163
271848.BTH_I0016 271848.BTH_II1215 504
271848.BTH_I0016 271848.BTH_II1276 304
271848.BTH_I0016 271848.BTH_II1279 168
271848.BTH_I0016 271848.BTH_II1306 507
271848.BTH_I0016 271848.BTH_II1308 158
271848.BTH_I0016 271848.BTH_II1324 167
271848.BTH_I0016 271848.BTH_II1327 167
271848.BTH_I0016 271848.BTH_II1332 570
271848.BTH_I0016 271848.BTH_II1333 342
271848.BTH_I0016 271848.BTH_II1358 195
271848.BTH_I0016 271848.BTH_II1412 194
271848.BTH_I0016 271848.BTH_II1455 258
271848.BTH_I0016 271848.BTH_II1482 346
271848.BTH_I0016 271848.BTH_II1490 166
271848.BTH_I0016 271848.BTH_II1497 176
271848.BTH_I0016 271848.BTH_II1502 154
271848.BTH_I0016 271848.BTH_II1505 176
271848.BTH_I0016 271848.BTH_II1512 341
271848.BTH_I0016 271848.BTH_II1513 283
271848.BTH_I0016 271848.BTH_II1568 155
271848.BTH_I0016 271848.BTH_II1590 361
271848.BTH_I0016 271848.BTH_II1611 176
271848.BTH_I0016 271848.BTH_II1640 389
271848.BTH_I0016 271848.BTH_II1656 156
271848.BTH_I0016 271848.BTH_II1670 158
271848.BTH_I0016 271848.BTH_II1685 552
271848.BTH_I0016 271848.BTH_II1728 474
271848.BTH_I0016 271848.BTH_II1738 228
271848.BTH_I0016 271848.BTH_II1750 434
271848.BTH_I0016 271848.BTH_II1795 164
271848.BTH_I0016 271848.BTH_II1822 237
271848.BTH_I0016 271848.BTH_II1851 180
271848.BTH_I0016 271848.BTH_II1881 341
271848.BTH_I0016 271848.BTH_II1885 231
271848.BTH_I0016 271848.BTH_II1929 475
271848.BTH_I0016 271848.BTH_II1934 290
271848.BTH_I0016 271848.BTH_II1952 163
271848.BTH_I0016 271848.BTH_II1993 482
271848.BTH_I0016 271848.BTH_II1994 596
271848.BTH_I0016 271848.BTH_II2006 248
271848.BTH_I0016 271848.BTH_II2008 240
271848.BTH_I0016 271848.BTH_II2029 161
271848.BTH_I0016 271848.BTH_II2030 327
271848.BTH_I0016 271848.BTH_II2089 246
271848.BTH_I0016 271848.BTH_II2135 270
271848.BTH_I0016 271848.BTH_II2156 229
271848.BTH_I0016 271848.BTH_II2201 176
271848.BTH_I0016 271848.BTH_II2228 231
271848.BTH_I0016 271848.BTH_II2236 192
271848.BTH_I0016 271848.BTH_II2238 196
271848.BTH_I0016 271848.BTH_II2261 226
271848.BTH_I0016 271848.BTH_II2262 314
271848.BTH_I0016 271848.BTH_II2263 182
271848.BTH_I0016 271848.BTH_II2270 409
271848.BTH_I0016 271848.BTH_II2271 385
271848.BTH_I0016 271848.BTH_II2272 312
271848.BTH_I0016 271848.BTH_II2273 264
271848.BTH_I0016 271848.BTH_II2288 441
271848.BTH_I0016 271848.BTH_II2290 160
271848.BTH_I0016 271848.BTH_II2307 295
271848.BTH_I0016 271848.BTH_II2342 636
271848.BTH_I0016 271848.BTH_II2343 201
271848.BTH_I0016 271848.BTH_II2348 362
271848.BTH_I0016 271848.BTH_II2351 180
271848.BTH_I0016 271848.BTH_II2371 509
271848.BTH_I0016 271848.BTH_II2373 509
271848.BTH_I0017 271848.BTH_I0007 531
271848.BTH_I0017 271848.BTH_I0008 365
271848.BTH_I0017 271848.BTH_I0009 387
271848.BTH_I0017 271848.BTH_I0010 544
271848.BTH_I0017 271848.BTH_I0011 709
271848.BTH_I0017 271848.BTH_I0012 850
271848.BTH_I0017 271848.BTH_I0013 855
271848.BTH_I0017 271848.BTH_I0014 884
271848.BTH_I0017 271848.BTH_I0015 803
271848.BTH_I0017 271848.BTH_I0016 915
271848.BTH_I0017 271848.BTH_I0018 823
271848.BTH_I0017 271848.BTH_I0058 265
271848.BTH_I0017 271848.BTH_I0094 190
271848.BTH_I0017 271848.BTH_I0107 176
271848.BTH_I0017 271848.BTH_I0109 173
271848.BTH_I0017 271848.BTH_I0111 150
271848.BTH_I0017 271848.BTH_I0122 233
271848.BTH_I0017 271848.BTH_I0203 171
271848.BTH_I0017 271848.BTH_I0206 347
271848.BTH_I0017 271848.BTH_I0233 185
271848.BTH_I0017 271848.BTH_I0235 153
271848.BTH_I0017 271848.BTH_I0244 164
271848.BTH_I0017 271848.BTH_I0310 151
271848.BTH_I0017 271848.BTH_I0403 210
271848.BTH_I0017 271848.BTH_I0406 181
271848.BTH_I0017 271848.BTH_I0489 555
271848.BTH_I0017 271848.BTH_I0507 160
271848.BTH_I0017 271848.BTH_I0508 189
271848.BTH_I0017 271848.BTH_I0533 237
271848.BTH_I0017 271848.BTH_I0534 328
271848.BTH_I0017 271848.BTH_I0619 170
271848.BTH_I0017 271848.BTH_I0627 301
271848.BTH_I0017 271848.BTH_I0657 172
271848.BTH_I0017 271848.BTH_I0676 199
271848.BTH_I0017 271848.BTH_I0715 289
271848.BTH_I0017 271848.BTH_I0873 154
271848.BTH_I0017 271848.BTH_I0977 215
271848.BTH_I0017 271848.BTH_I0980 352
271848.BTH_I0017 271848.BTH_I1041 174
271848.BTH_I0017 271848.BTH_I1095 315
271848.BTH_I0017 271848.BTH_I1134 356
271848.BTH_I0017 271848.BTH_I1135 320
271848.BTH_I0017 271848.BTH_I1136 365
271848.BTH_I0017 271848.BTH_I1151 208
271848.BTH_I0017 271848.BTH_I1157 453
271848.BTH_I0017 271848.BTH_I1159 168
271848.BTH_I0017 271848.BTH_I1179 253
271848.BTH_I0017 271848.BTH_I1200 151
271848.BTH_I0017 271848.BTH_I1207 290
271848.BTH_I0017 271848.BTH_I1298 154
271848.BTH_I0017 271848.BTH_I1381 182
271848.BTH_I0017 271848.BTH_I1386 317
271848.BTH_I0017 271848.BTH_I1431 213
271848.BTH_I0017 271848.BTH_I1432 322
271848.BTH_I0017 271848.BTH_I1461 168
271848.BTH_I0017 271848.BTH_I1510 261
271848.BTH_I0017 271848.BTH_I1511 227
271848.BTH_I0017 271848.BTH_I1522 196
271848.BTH_I0017 271848.BTH_I1633 198
271848.BTH_I0017 271848.BTH_I1647 219
271848.BTH_I0017 271848.BTH_I1724 463
271848.BTH_I0017 271848.BTH_I1737 273
271848.BTH_I0017 271848.BTH_I1738 546
271848.BTH_I0017 271848.BTH_I1770 152
271848.BTH_I0017 271848.BTH_I1806 155
271848.BTH_I0017 271848.BTH_I1819 163
271848.BTH_I0017 271848.BTH_I1886 257
271848.BTH_I0017 271848.BTH_I1956 154
271848.BTH_I0017 271848.BTH_I1978 200
271848.BTH_I0017 271848.BTH_I1993 359
271848.BTH_I0017 271848.BTH_I2051 164
271848.BTH_I0017 271848.BTH_I2091 162
271848.BTH_I0017 271848.BTH_I2109 229
271848.BTH_I0017 271848.BTH_I2114 176
271848.BTH_I0017 271848.BTH_I2189 200
271848.BTH_I0017 271848.BTH_I2194 201
271848.BTH_I0017 271848.BTH_I2312 256
271848.BTH_I0017 271848.BTH_I2350 170
271848.BTH_I0017 271848.BTH_I2359 212
271848.BTH_I0017 271848.BTH_I2387 151
271848.BTH_I0017 271848.BTH_I2389 152
271848.BTH_I0017 271848.BTH_I2391 215
271848.BTH_I0017 271848.BTH_I2417 170
271848.BTH_I0017 271848.BTH_I2418 183
271848.BTH_I0017 271848.BTH_I2419 238
271848.BTH_I0017 271848.BTH_I2441 376
271848.BTH_I0017 271848.BTH_I2548 199
271848.BTH_I0017 271848.BTH_I2586 255
271848.BTH_I0017 271848.BTH_I2587 410
271848.BTH_I0017 271848.BTH_I2605 185
271848.BTH_I0017 271848.BTH_I2679 254
271848.BTH_I0017 271848.BTH_I2698 163
271848.BTH_I0017 271848.BTH_I2701 189
271848.BTH_I0017 271848.BTH_I2704 186
271848.BTH_I0017 271848.BTH_I2717 200
271848.BTH_I0017 271848.BTH_I2725 150
271848.BTH_I0017 271848.BTH_I2954 181
271848.BTH_I0017 271848.BTH_I2955 304
271848.BTH_I0017 271848.BTH_I2965 189
271848.BTH_I0017 271848.BTH_I2966 334
271848.BTH_I0017 271848.BTH_I3102 218
271848.BTH_I0017 271848.BTH_I3116 303
271848.BTH_I0017 271848.BTH_I3167 231
271848.BTH_I0017 271848.BTH_I3168 205
271848.BTH_I0017 271848.BTH_I3207 241
271848.BTH_I0017 271848.BTH_I3226 567
271848.BTH_I0017 271848.BTH_I3231 157
271848.BTH_I0017 271848.BTH_I3269 231
271848.BTH_I0017 271848.BTH_I3315 487
271848.BTH_I0017 271848.BTH_I3337 166
271848.BTH_I0017 271848.BTH_II0077 162
271848.BTH_I0017 271848.BTH_II0090 565
271848.BTH_I0017 271848.BTH_II0149 205
271848.BTH_I0017 271848.BTH_II0203 438
271848.BTH_I0017 271848.BTH_II0204 153
271848.BTH_I0017 271848.BTH_II0218 156
271848.BTH_I0017 271848.BTH_II0220 192
271848.BTH_I0017 271848.BTH_II0229 217
271848.BTH_I0017 271848.BTH_II0230 278
271848.BTH_I0017 271848.BTH_II0373 178
271848.BTH_I0017 271848.BTH_II0466 416
271848.BTH_I0017 271848.BTH_II0476 393
271848.BTH_I0017 271848.BTH_II0502 199
271848.BTH_I0017 271848.BTH_II0503 160
271848.BTH_I0017 271848.BTH_II0527 240
271848.BTH_I0017 271848.BTH_II0644 175
271848.BTH_I0017 271848.BTH_II0656 443
271848.BTH_I0017 271848.BTH_II0684 329
271848.BTH_I0017 271848.BTH_II0754 159
271848.BTH_I0017 271848.BTH_II0758 280
271848.BTH_I0017 271848.BTH_II0767 231
271848.BTH_I0017 271848.BTH_II0772 237
271848.BTH_I0017 271848.BTH_II0773 229
271848.BTH_I0017 271848.BTH_II0777 312
271848.BTH_I0017 271848.BTH_II0804 204
271848.BTH_I0017 271848.BTH_II0808 213
271848.BTH_I0017 271848.BTH_II0828 231
271848.BTH_I0017 271848.BTH_II0868 233
271848.BTH_I0017 271848.BTH_II0873 169
271848.BTH_I0017 271848.BTH_II1000 177
271848.BTH_I0017 271848.BTH_II1075 370
271848.BTH_I0017 271848.BTH_II1089 171
271848.BTH_I0017 271848.BTH_II1093 211
271848.BTH_I0017 271848.BTH_II1098 170
271848.BTH_I0017 271848.BTH_II1109 151
271848.BTH_I0017 271848.BTH_II1130 208
271848.BTH_I0017 271848.BTH_II1141 261
271848.BTH_I0017 271848.BTH_II1196 309
271848.BTH_I0017 271848.BTH_II1227 186
271848.BTH_I0017 271848.BTH_II1274 214
271848.BTH_I0017 271848.BTH_II1279 153
271848.BTH_I0017 271848.BTH_II1308 191
271848.BTH_I0017 271848.BTH_II1322 198
271848.BTH_I0017 271848.BTH_II1323 400
271848.BTH_I0017 271848.BTH_II1332 382
271848.BTH_I0017 271848.BTH_II1374 180
271848.BTH_I0017 271848.BTH_II1382 169
271848.BTH_I0017 271848.BTH_II1383 229
271848.BTH_I0017 271848.BTH_II1419 201
271848.BTH_I0017 271848.BTH_II1463 203
271848.BTH_I0017 271848.BTH_II1470 154
271848.BTH_I0017 271848.BTH_II1473 150
271848.BTH_I0017 271848.BTH_II1512 221
271848.BTH_I0017 271848.BTH_II1517 222
271848.BTH_I0017 271848.BTH_II1542 197
271848.BTH_I0017 271848.BTH_II1628 255
271848.BTH_I0017 271848.BTH_II1685 166
271848.BTH_I0017 271848.BTH_II1728 229
271848.BTH_I0017 271848.BTH_II1752 300
271848.BTH_I0017 271848.BTH_II1757 160
271848.BTH_I0017 271848.BTH_II1778 210
271848.BTH_I0017 271848.BTH_II1781 305
271848.BTH_I0017 271848.BTH_II1881 370
271848.BTH_I0017 271848.BTH_II1928 169
271848.BTH_I0017 271848.BTH_II1993 185
271848.BTH_I0017 271848.BTH_II1994 160
271848.BTH_I0017 271848.BTH_II2003 168
271848.BTH_I0017 271848.BTH_II2023 415
271848.BTH_I0017 271848.BTH_II2025 184
271848.BTH_I0017 271848.BTH_II2177 304
271848.BTH_I0017 271848.BTH_II2207 156
271848.BTH_I0017 271848.BTH_II2213 191
271848.BTH_I0017 271848.BTH_II2214 163
271848.BTH_I0017 271848.BTH_II2236 298
271848.BTH_I0017 271848.BTH_II2262 164
271848.BTH_I0017 271848.BTH_II2270 165
271848.BTH_I0017 271848.BTH_II2282 379
271848.BTH_I0017 271848.BTH_II2290 223
271848.BTH_I0017 271848.BTH_II2307 187
271848.BTH_I0017 271848.BTH_II2340 212
271848.BTH_I0018 271848.BTH_I0007 566
271848.BTH_I0018 271848.BTH_I0008 612
271848.BTH_I0018 271848.BTH_I0010 437
271848.BTH_I0018 271848.BTH_I0011 722
271848.BTH_I0018 271848.BTH_I0012 761
271848.BTH_I0018 271848.BTH_I0013 930
271848.BTH_I0018 271848.BTH_I0014 926
271848.BTH_I0018 271848.BTH_I0015 916
271848.BTH_I0018 271848.BTH_I0016 959
271848.BTH_I0018 271848.BTH_I0017 823
271848.BTH_I0018 271848.BTH_I0040 236
271848.BTH_I0018 271848.BTH_I0043 156
271848.BTH_I0018 271848.BTH_I0077 247
271848.BTH_I0018 271848.BTH_I0078 255
271848.BTH_I0018 271848.BTH_I0119 179
271848.BTH_I0018 271848.BTH_I0122 290
271848.BTH_I0018 271848.BTH_I0123 367
271848.BTH_I0018 271848.BTH_I0144 258
271848.BTH_I0018 271848.BTH_I0154 151
271848.BTH_I0018 271848.BTH_I0216 229
271848.BTH_I0018 271848.BTH_I0218 174
271848.BTH_I0018 271848.BTH_I0221 150
271848.BTH_I0018 271848.BTH_I0260 175
271848.BTH_I0018 271848.BTH_I0305 234
271848.BTH_I0018 271848.BTH_I0346 210
271848.BTH_I0018 271848.BTH_I0359 689
271848.BTH_I0018 271848.BTH_I0360 170
271848.BTH_I0018 271848.BTH_I0362 208
271848.BTH_I0018 271848.BTH_I0364 654
271848.BTH_I0018 271848.BTH_I0377 251
271848.BTH_I0018 271848.BTH_I0411 177
271848.BTH_I0018 271848.BTH_I0433 196
271848.BTH_I0018 271848.BTH_I0488 295
271848.BTH_I0018 271848.BTH_I0489 176
271848.BTH_I0018 271848.BTH_I0563 519
271848.BTH_I0018 271848.BTH_I0567 195
271848.BTH_I0018 271848.BTH_I0575 209
271848.BTH_I0018 271848.BTH_I0604 171
271848.BTH_I0018 271848.BTH_I0605 204
271848.BTH_I0018 271848.BTH_I0650 182
271848.BTH_I0018 271848.BTH_I0655 433
271848.BTH_I0018 271848.BTH_I0670 199
271848.BTH_I0018 271848.BTH_I0733 176
271848.BTH_I0018 271848.BTH_I0748 216
271848.BTH_I0018 271848.BTH_I0830 202
271848.BTH_I0018 271848.BTH_I0850 403
271848.BTH_I0018 271848.BTH_I0852 194
271848.BTH_I0018 271848.BTH_I0884 546
271848.BTH_I0018 271848.BTH_I1026 167
271848.BTH_I0018 271848.BTH_I1028 164
271848.BTH_I0018 271848.BTH_I1041 371
271848.BTH_I0018 271848.BTH_I1042 433
271848.BTH_I0018 271848.BTH_I1044 171
271848.BTH_I0018 271848.BTH_I1054 561
271848.BTH_I0018 271848.BTH_I1075 211
271848.BTH_I0018 271848.BTH_I1087 248
271848.BTH_I0018 271848.BTH_I1101 247
271848.BTH_I0018 271848.BTH_I1105 197
271848.BTH_I0018 271848.BTH_I1107 185
271848.BTH_I0018 271848.BTH_I1134 645
271848.BTH_I0018 271848.BTH_I1136 612
271848.BTH_I0018 271848.BTH_I1151 382
271848.BTH_I0018 271848.BTH_I1155 155
271848.BTH_I0018 271848.BTH_I1160 201
271848.BTH_I0018 271848.BTH_I1166 523
271848.BTH_I0018 271848.BTH_I1191 641
271848.BTH_I0018 271848.BTH_I1207 523
271848.BTH_I0018 271848.BTH_I1223 664
271848.BTH_I0018 271848.BTH_I1266 496
271848.BTH_I0018 271848.BTH_I1298 175
271848.BTH_I0018 271848.BTH_I1373 152
271848.BTH_I0018 271848.BTH_I1374 168
271848.BTH_I0018 271848.BTH_I1375 152
271848.BTH_I0018 271848.BTH_I1381 693
271848.BTH_I0018 271848.BTH_I1382 592
271848.BTH_I0018 271848.BTH_I1384 251
271848.BTH_I0018 271848.BTH_I1420 627
271848.BTH_I0018 271848.BTH_I1432 291
271848.BTH_I0018 271848.BTH_I1433 189
271848.BTH_I0018 271848.BTH_I1441 247
271848.BTH_I0018 271848.BTH_I1445 247
271848.BTH_I0018 271848.BTH_I1452 247
271848.BTH_I0018 271848.BTH_I1461 279
271848.BTH_I0018 271848.BTH_I1511 688
271848.BTH_I0018 271848.BTH_I1527 231
271848.BTH_I0018 271848.BTH_I1627 153
271848.BTH_I0018 271848.BTH_I1633 213
271848.BTH_I0018 271848.BTH_I1659 752
271848.BTH_I0018 271848.BTH_I1699 190
271848.BTH_I0018 271848.BTH_I1714 182
271848.BTH_I0018 271848.BTH_I1724 238
271848.BTH_I0018 271848.BTH_I1725 271
271848.BTH_I0018 271848.BTH_I1789 613
271848.BTH_I0018 271848.BTH_I1841 270
271848.BTH_I0018 271848.BTH_I1850 251
271848.BTH_I0018 271848.BTH_I1863 658
271848.BTH_I0018 271848.BTH_I1867 230
271848.BTH_I0018 271848.BTH_I1891 346
271848.BTH_I0018 271848.BTH_I1900 265
271848.BTH_I0018 271848.BTH_I1907 229
271848.BTH_I0018 271848.BTH_I1910 160
271848.BTH_I0018 271848.BTH_I1928 165
271848.BTH_I0018 271848.BTH_I1976 175
271848.BTH_I0018 271848.BTH_I2018 258
271848.BTH_I0018 271848.BTH_I2020 258
271848.BTH_I0018 271848.BTH_I2047 314
271848.BTH_I0018 271848.BTH_I2113 173
271848.BTH_I0018 271848.BTH_I2141 247
271848.BTH_I0018 271848.BTH_I2215 172
271848.BTH_I0018 271848.BTH_I2246 155
271848.BTH_I0018 271848.BTH_I2274 207
271848.BTH_I0018 271848.BTH_I2333 171
271848.BTH_I0018 271848.BTH_I2350 254
271848.BTH_I0018 271848.BTH_I2370 249
271848.BTH_I0018 271848.BTH_I2578 160
271848.BTH_I0018 271848.BTH_I2580 226
271848.BTH_I0018 271848.BTH_I2587 153
271848.BTH_I0018 271848.BTH_I2605 166
271848.BTH_I0018 271848.BTH_I2612 236
271848.BTH_I0018 271848.BTH_I2652 263
271848.BTH_I0018 271848.BTH_I2686 180
271848.BTH_I0018 271848.BTH_I2690 247
271848.BTH_I0018 271848.BTH_I2701 210
271848.BTH_I0018 271848.BTH_I2704 603
271848.BTH_I0018 271848.BTH_I2737 247
271848.BTH_I0018 271848.BTH_I2781 170
271848.BTH_I0018 271848.BTH_I2783 176
271848.BTH_I0018 271848.BTH_I2787 155
271848.BTH_I0018 271848.BTH_I2889 247
271848.BTH_I0018 271848.BTH_I2952 264
271848.BTH_I0018 271848.BTH_I2954 221
271848.BTH_I0018 271848.BTH_I2955 263
271848.BTH_I0018 271848.BTH_I2962 166
271848.BTH_I0018 271848.BTH_I2968 186
271848.BTH_I0018 271848.BTH_I2992 399
271848.BTH_I0018 271848.BTH_I3007 182
271848.BTH_I0018 271848.BTH_I3035 286
271848.BTH_I0018 271848.BTH_I3089 247
271848.BTH_I0018 271848.BTH_I3104 489
271848.BTH_I0018 271848.BTH_I3108 161
271848.BTH_I0018 271848.BTH_I3116 261
271848.BTH_I0018 271848.BTH_I3117 172
271848.BTH_I0018 271848.BTH_I3142 247
271848.BTH_I0018 271848.BTH_I3154 182
271848.BTH_I0018 271848.BTH_I3155 244
271848.BTH_I0018 271848.BTH_I3173 155
271848.BTH_I0018 271848.BTH_I3189 401
271848.BTH_I0018 271848.BTH_I3202 153
271848.BTH_I0018 271848.BTH_I3225 245
271848.BTH_I0018 271848.BTH_I3226 204
271848.BTH_I0018 271848.BTH_I3228 177
271848.BTH_I0018 271848.BTH_I3247 152
271848.BTH_I0018 271848.BTH_I3269 196
271848.BTH_I0018 271848.BTH_I3329 212
271848.BTH_I0018 271848.BTH_I3330 185
271848.BTH_I0018 271848.BTH_I3337 271
271848.BTH_I0018 271848.BTH_II0012 200
271848.BTH_I0018 271848.BTH_II0073 206
271848.BTH_I0018 271848.BTH_II0074 184
271848.BTH_I0018 271848.BTH_II0075 704
271848.BTH_I0018 271848.BTH_II0089 245
271848.BTH_I0018 271848.BTH_II0090 208
271848.BTH_I0018 271848.BTH_II0092 177
271848.BTH_I0018 271848.BTH_II0098 177
271848.BTH_I0018 271848.BTH_II0103 191
271848.BTH_I0018 271848.BTH_II0118 187
271848.BTH_I0018 271848.BTH_II0199 170
271848.BTH_I0018 271848.BTH_II0212 179
271848.BTH_I0018 271848.BTH_II0278 172
271848.BTH_I0018 271848.BTH_II0281 155
271848.BTH_I0018 271848.BTH_II0333 309
271848.BTH_I0018 271848.BTH_II0385 272
271848.BTH_I0018 271848.BTH_II0452 170
271848.BTH_I0018 271848.BTH_II0454 180
271848.BTH_I0018 271848.BTH_II0493 152
271848.BTH_I0018 271848.BTH_II0508 217
271848.BTH_I0018 271848.BTH_II0511 357
271848.BTH_I0018 271848.BTH_II0517 192
271848.BTH_I0018 271848.BTH_II0539 200
271848.BTH_I0018 271848.BTH_II0540 325
271848.BTH_I0018 271848.BTH_II0575 186
271848.BTH_I0018 271848.BTH_II0602 200
271848.BTH_I0018 271848.BTH_II0627 158
271848.BTH_I0018 271848.BTH_II0656 560
271848.BTH_I0018 271848.BTH_II0664 287
271848.BTH_I0018 271848.BTH_II0741 187
271848.BTH_I0018 271848.BTH_II0767 271
271848.BTH_I0018 271848.BTH_II0777 196
271848.BTH_I0018 271848.BTH_II0828 196
271848.BTH_I0018 271848.BTH_II0890 155
271848.BTH_I0018 271848.BTH_II0904 159
271848.BTH_I0018 271848.BTH_II0946 237
271848.BTH_I0018 271848.BTH_II1071 215
271848.BTH_I0018 271848.BTH_II1133 437
271848.BTH_I0018 271848.BTH_II1141 289
271848.BTH_I0018 271848.BTH_II1159 167
271848.BTH_I0018 271848.BTH_II1260 175
271848.BTH_I0018 271848.BTH_II1327 201
271848.BTH_I0018 271848.BTH_II1332 490
271848.BTH_I0018 271848.BTH_II1358 234
271848.BTH_I0018 271848.BTH_II1412 634
271848.BTH_I0018 271848.BTH_II1454 205
271848.BTH_I0018 271848.BTH_II1482 156
271848.BTH_I0018 271848.BTH_II1492 164
271848.BTH_I0018 271848.BTH_II1499 152
271848.BTH_I0018 271848.BTH_II1502 388
271848.BTH_I0018 271848.BTH_II1513 162
271848.BTH_I0018 271848.BTH_II1544 179
271848.BTH_I0018 271848.BTH_II1550 242
271848.BTH_I0018 271848.BTH_II1558 399
271848.BTH_I0018 271848.BTH_II1559 164
271848.BTH_I0018 271848.BTH_II1583 205
271848.BTH_I0018 271848.BTH_II1728 443
271848.BTH_I0018 271848.BTH_II1757 237
271848.BTH_I0018 271848.BTH_II1936 311
271848.BTH_I0018 271848.BTH_II1952 416
271848.BTH_I0018 271848.BTH_II1953 215
271848.BTH_I0018 271848.BTH_II1954 151
271848.BTH_I0018 271848.BTH_II1985 215
271848.BTH_I0018 271848.BTH_II1986 341
271848.BTH_I0018 271848.BTH_II1988 301
271848.BTH_I0018 271848.BTH_II1994 165
271848.BTH_I0018 271848.BTH_II2000 199
271848.BTH_I0018 271848.BTH_II2018 204
271848.BTH_I0018 271848.BTH_II2030 499
271848.BTH_I0018 271848.BTH_II2133 216
271848.BTH_I0018 271848.BTH_II2207 317
271848.BTH_I0018 271848.BTH_II2214 226
271848.BTH_I0018 271848.BTH_II2236 236
271848.BTH_I0018 271848.BTH_II2261 187
271848.BTH_I0018 271848.BTH_II2262 210
271848.BTH_I0018 271848.BTH_II2263 264
271848.BTH_I0018 271848.BTH_II2282 362
271848.BTH_I0018 271848.BTH_II2313 170
271848.BTH_I0018 271848.BTH_II2342 313
271848.BTH_I0019 271848.BTH_I0020 474
271848.BTH_I0019 271848.BTH_I0021 365
271848.BTH_I0019 271848.BTH_I0022 432
271848.BTH_I0019 271848.BTH_I0044 160
271848.BTH_I0019 271848.BTH_I0051 154
271848.BTH_I0019 271848.BTH_I0128 196
271848.BTH_I0019 271848.BTH_I0153 200
271848.BTH_I0019 271848.BTH_I0181 252
271848.BTH_I0019 271848.BTH_I0267 161
271848.BTH_I0019 271848.BTH_I0274 322
271848.BTH_I0019 271848.BTH_I0282 177
271848.BTH_I0019 271848.BTH_I0283 171
271848.BTH_I0019 271848.BTH_I0326 155
271848.BTH_I0019 271848.BTH_I0373 183
271848.BTH_I0019 271848.BTH_I0457 289
271848.BTH_I0019 271848.BTH_I0541 159
271848.BTH_I0019 271848.BTH_I0679 305
271848.BTH_I0019 271848.BTH_I0680 496
271848.BTH_I0019 271848.BTH_I0681 492
271848.BTH_I0019 271848.BTH_I0682 268
271848.BTH_I0019 271848.BTH_I0740 152
271848.BTH_I0019 271848.BTH_I0752 287
271848.BTH_I0019 271848.BTH_I0834 212
271848.BTH_I0019 271848.BTH_I0851 157
271848.BTH_I0019 271848.BTH_I0880 272
271848.BTH_I0019 271848.BTH_I0893 195
271848.BTH_I0019 271848.BTH_I0903 159
271848.BTH_I0019 271848.BTH_I0908 230
271848.BTH_I0019 271848.BTH_I0913 279
271848.BTH_I0019 271848.BTH_I1132 248
271848.BTH_I0019 271848.BTH_I1133 217
271848.BTH_I0019 271848.BTH_I1134 210
271848.BTH_I0019 271848.BTH_I1170 153
271848.BTH_I0019 271848.BTH_I1173 192
271848.BTH_I0019 271848.BTH_I1209 162
271848.BTH_I0019 271848.BTH_I1304 159
271848.BTH_I0019 271848.BTH_I1376 245
271848.BTH_I0019 271848.BTH_I1424 159
271848.BTH_I0019 271848.BTH_I1491 151
271848.BTH_I0019 271848.BTH_I1492 215
271848.BTH_I0019 271848.BTH_I1512 380
271848.BTH_I0019 271848.BTH_I1546 216
271848.BTH_I0019 271848.BTH_I1572 162
271848.BTH_I0019 271848.BTH_I1591 198
271848.BTH_I0019 271848.BTH_I1686 303
271848.BTH_I0019 271848.BTH_I1769 162
271848.BTH_I0019 271848.BTH_I1867 207
271848.BTH_I0019 271848.BTH_I1868 261
271848.BTH_I0019 271848.BTH_I1950 652
271848.BTH_I0019 271848.BTH_I1951 676
271848.BTH_I0019 271848.BTH_I1978 161
271848.BTH_I0019 271848.BTH_I2058 180
271848.BTH_I0019 271848.BTH_I2094 195
271848.BTH_I0019 271848.BTH_I2211 303
271848.BTH_I0019 271848.BTH_I2287 336
271848.BTH_I0019 271848.BTH_I2288 381
271848.BTH_I0019 271848.BTH_I2289 288
271848.BTH_I0019 271848.BTH_I2370 215
271848.BTH_I0019 271848.BTH_I2388 192
271848.BTH_I0019 271848.BTH_I2443 324
271848.BTH_I0019 271848.BTH_I2444 589
271848.BTH_I0019 271848.BTH_I2445 591
271848.BTH_I0019 271848.BTH_I2519 178
271848.BTH_I0019 271848.BTH_I2533 210
271848.BTH_I0019 271848.BTH_I2542 157
271848.BTH_I0019 271848.BTH_I2559 261
271848.BTH_I0019 271848.BTH_I2560 357
271848.BTH_I0019 271848.BTH_I2561 281
271848.BTH_I0019 271848.BTH_I2615 255
271848.BTH_I0019 271848.BTH_I2625 255
271848.BTH_I0019 271848.BTH_I2628 399
271848.BTH_I0019 271848.BTH_I2773 270
271848.BTH_I0019 271848.BTH_I2866 843
271848.BTH_I0019 271848.BTH_I2867 754
271848.BTH_I0019 271848.BTH_I2868 537
271848.BTH_I0019 271848.BTH_I2950 228
271848.BTH_I0019 271848.BTH_II0056 187
271848.BTH_I0019 271848.BTH_II0058 325
271848.BTH_I0019 271848.BTH_II0108 257
271848.BTH_I0019 271848.BTH_II0109 356
271848.BTH_I0019 271848.BTH_II0295 159
271848.BTH_I0019 271848.BTH_II0375 316
271848.BTH_I0019 271848.BTH_II0376 367
271848.BTH_I0019 271848.BTH_II0416 281
271848.BTH_I0019 271848.BTH_II0417 172
271848.BTH_I0019 271848.BTH_II0437 289
271848.BTH_I0019 271848.BTH_II0438 180
271848.BTH_I0019 271848.BTH_II0439 221
271848.BTH_I0019 271848.BTH_II0440 223
271848.BTH_I0019 271848.BTH_II0444 291
271848.BTH_I0019 271848.BTH_II0445 275
271848.BTH_I0019 271848.BTH_II0446 321
271848.BTH_I0019 271848.BTH_II0447 267
271848.BTH_I0019 271848.BTH_II0617 216
271848.BTH_I0019 271848.BTH_II0686 263
271848.BTH_I0019 271848.BTH_II0812 165
271848.BTH_I0019 271848.BTH_II0872 178
271848.BTH_I0019 271848.BTH_II1077 281
271848.BTH_I0019 271848.BTH_II1080 328
271848.BTH_I0019 271848.BTH_II1081 197
271848.BTH_I0019 271848.BTH_II1135 276
271848.BTH_I0019 271848.BTH_II1184 243
271848.BTH_I0019 271848.BTH_II1189 176
271848.BTH_I0019 271848.BTH_II1202 230
271848.BTH_I0019 271848.BTH_II1241 216
271848.BTH_I0019 271848.BTH_II1286 275
271848.BTH_I0019 271848.BTH_II1287 206
271848.BTH_I0019 271848.BTH_II1288 271
271848.BTH_I0019 271848.BTH_II1291 247
271848.BTH_I0019 271848.BTH_II1292 279
271848.BTH_I0019 271848.BTH_II1293 279
271848.BTH_I0019 271848.BTH_II1373 311
271848.BTH_I0019 271848.BTH_II1374 288
271848.BTH_I0019 271848.BTH_II1375 381
271848.BTH_I0019 271848.BTH_II1376 367
271848.BTH_I0019 271848.BTH_II1401 150
271848.BTH_I0019 271848.BTH_II1465 159
271848.BTH_I0019 271848.BTH_II1521 154
271848.BTH_I0019 271848.BTH_II1563 211
271848.BTH_I0019 271848.BTH_II1613 485
271848.BTH_I0019 271848.BTH_II1621 171
271848.BTH_I0019 271848.BTH_II1643 160
271848.BTH_I0019 271848.BTH_II1691 619
271848.BTH_I0019 271848.BTH_II1696 203
271848.BTH_I0019 271848.BTH_II1753 196
271848.BTH_I0019 271848.BTH_II1791 363
271848.BTH_I0019 271848.BTH_II1792 354
271848.BTH_I0019 271848.BTH_II1793 280
271848.BTH_I0019 271848.BTH_II1875 198
271848.BTH_I0019 271848.BTH_II1876 328
271848.BTH_I0019 271848.BTH_II1879 281
271848.BTH_I0019 271848.BTH_II1958 262
271848.BTH_I0019 271848.BTH_II1964 267
271848.BTH_I0019 271848.BTH_II2031 200
271848.BTH_I0019 271848.BTH_II2073 159
271848.BTH_I0019 271848.BTH_II2104 171
271848.BTH_I0019 271848.BTH_II2105 676
271848.BTH_I0019 271848.BTH_II2106 619
271848.BTH_I0019 271848.BTH_II2139 162
271848.BTH_I0019 271848.BTH_II2168 171
271848.BTH_I0019 271848.BTH_II2179 159
271848.BTH_I0019 271848.BTH_II2241 175
271848.BTH_I0019 271848.BTH_II2244 208
271848.BTH_I0019 271848.BTH_II2333 485
271848.BTH_I0019 271848.BTH_II2359 154
271848.BTH_I0020 271848.BTH_I0019 474
271848.BTH_I0020 271848.BTH_I0021 629
271848.BTH_I0020 271848.BTH_I0022 400
271848.BTH_I0021 271848.BTH_I0019 365
271848.BTH_I0021 271848.BTH_I0020 629
271848.BTH_I0021 271848.BTH_I0022 677
271848.BTH_I0021 271848.BTH_I0023 171
271848.BTH_I0021 271848.BTH_I0107 176
271848.BTH_I0021 271848.BTH_I0423 155
271848.BTH_I0021 271848.BTH_I0497 150
271848.BTH_I0021 271848.BTH_I0520 152
271848.BTH_I0021 271848.BTH_I0541 248
271848.BTH_I0021 271848.BTH_I0594 176
271848.BTH_I0021 271848.BTH_I0720 181
271848.BTH_I0021 271848.BTH_I0741 173
271848.BTH_I0021 271848.BTH_I0805 176
271848.BTH_I0021 271848.BTH_I0824 155
271848.BTH_I0021 271848.BTH_I0869 176
271848.BTH_I0021 271848.BTH_I0903 248
271848.BTH_I0021 271848.BTH_I0951 160
271848.BTH_I0021 271848.BTH_I0954 160
271848.BTH_I0021 271848.BTH_I1012 172
271848.BTH_I0021 271848.BTH_I1019 151
271848.BTH_I0021 271848.BTH_I1200 173
271848.BTH_I0021 271848.BTH_I1224 176
271848.BTH_I0021 271848.BTH_I1279 152
271848.BTH_I0021 271848.BTH_I1294 219
271848.BTH_I0021 271848.BTH_I1310 268
271848.BTH_I0021 271848.BTH_I1354 176
271848.BTH_I0021 271848.BTH_I1405 258
271848.BTH_I0021 271848.BTH_I1424 248
271848.BTH_I0021 271848.BTH_I1428 176
271848.BTH_I0021 271848.BTH_I1488 152
271848.BTH_I0021 271848.BTH_I1516 151
271848.BTH_I0021 271848.BTH_I1724 209
271848.BTH_I0021 271848.BTH_I1737 176
271848.BTH_I0021 271848.BTH_I1738 232
271848.BTH_I0021 271848.BTH_I1774 201
271848.BTH_I0021 271848.BTH_I2011 169
271848.BTH_I0021 271848.BTH_I2056 175
271848.BTH_I0021 271848.BTH_I2064 180
271848.BTH_I0021 271848.BTH_I2280 157
271848.BTH_I0021 271848.BTH_I2369 207
271848.BTH_I0021 271848.BTH_I2372 179
271848.BTH_I0021 271848.BTH_I2450 177
271848.BTH_I0021 271848.BTH_I2557 232
271848.BTH_I0021 271848.BTH_I2558 195
271848.BTH_I0021 271848.BTH_I2559 353
271848.BTH_I0021 271848.BTH_I2560 392
271848.BTH_I0021 271848.BTH_I2561 362
271848.BTH_I0021 271848.BTH_I2625 353
271848.BTH_I0021 271848.BTH_I2626 171
271848.BTH_I0021 271848.BTH_I2627 171
271848.BTH_I0021 271848.BTH_I2656 211
271848.BTH_I0021 271848.BTH_I2909 150
271848.BTH_I0021 271848.BTH_I3013 157
271848.BTH_I0021 271848.BTH_I3015 173
271848.BTH_I0021 271848.BTH_I3038 191
271848.BTH_I0021 271848.BTH_I3132 277
271848.BTH_I0021 271848.BTH_I3207 169
271848.BTH_I0021 271848.BTH_I3343 188
271848.BTH_I0021 271848.BTH_II0004 176
271848.BTH_I0021 271848.BTH_II0030 213
271848.BTH_I0021 271848.BTH_II0107 186
271848.BTH_I0021 271848.BTH_II0233 151
271848.BTH_I0021 271848.BTH_II0295 248
271848.BTH_I0021 271848.BTH_II0394 176
271848.BTH_I0021 271848.BTH_II0533 188
271848.BTH_I0021 271848.BTH_II0547 176
271848.BTH_I0021 271848.BTH_II0598 318
271848.BTH_I0021 271848.BTH_II0641 160
271848.BTH_I0021 271848.BTH_II0666 156
271848.BTH_I0021 271848.BTH_II0896 160
271848.BTH_I0021 271848.BTH_II0898 152
271848.BTH_I0021 271848.BTH_II1077 362
271848.BTH_I0021 271848.BTH_II1080 353
271848.BTH_I0021 271848.BTH_II1081 368
271848.BTH_I0021 271848.BTH_II1208 238
271848.BTH_I0021 271848.BTH_II1421 160
271848.BTH_I0021 271848.BTH_II1465 248
271848.BTH_I0021 271848.BTH_II1467 162
271848.BTH_I0021 271848.BTH_II1498 170
271848.BTH_I0021 271848.BTH_II1575 176
271848.BTH_I0021 271848.BTH_II1600 167
271848.BTH_I0021 271848.BTH_II1693 160
271848.BTH_I0021 271848.BTH_II1694 194
271848.BTH_I0021 271848.BTH_II1736 243
271848.BTH_I0021 271848.BTH_II1829 279
271848.BTH_I0021 271848.BTH_II1875 368
271848.BTH_I0021 271848.BTH_II1876 353
271848.BTH_I0021 271848.BTH_II1879 362
271848.BTH_I0021 271848.BTH_II1908 153
271848.BTH_I0021 271848.BTH_II1916 160
271848.BTH_I0021 271848.BTH_II1943 176
271848.BTH_I0021 271848.BTH_II1967 160
271848.BTH_I0021 271848.BTH_II1996 166
271848.BTH_I0021 271848.BTH_II2016 314
271848.BTH_I0021 271848.BTH_II2063 209
271848.BTH_I0021 271848.BTH_II2073 248
271848.BTH_I0021 271848.BTH_II2102 162
271848.BTH_I0021 271848.BTH_II2118 160
271848.BTH_I0021 271848.BTH_II2127 193
271848.BTH_I0021 271848.BTH_II2178 202
271848.BTH_I0021 271848.BTH_II2179 248
271848.BTH_I0021 271848.BTH_II2220 176
271848.BTH_I0021 271848.BTH_II2357 225
271848.BTH_I0022 271848.BTH_I0019 432
271848.BTH_I0022 271848.BTH_I0020 400
271848.BTH_I0022 271848.BTH_I0021 677
271848.BTH_I0022 271848.BTH_I0027 263
271848.BTH_I0022 271848.BTH_I0350 191
271848.BTH_I0022 271848.BTH_I0499 160
271848.BTH_I0022 271848.BTH_I0523 172
271848.BTH_I0022 271848.BTH_I0541 312
271848.BTH_I0022 271848.BTH_I0607 153
271848.BTH_I0022 271848.BTH_I0680 160
271848.BTH_I0022 271848.BTH_I0681 263
271848.BTH_I0022 271848.BTH_I0682 345
271848.BTH_I0022 271848.BTH_I0721 160
271848.BTH_I0022 271848.BTH_I0752 313
271848.BTH_I0022 271848.BTH_I0780 173
271848.BTH_I0022 271848.BTH_I0880 355
271848.BTH_I0022 271848.BTH_I0903 192
271848.BTH_I0022 271848.BTH_I0928 257
271848.BTH_I0022 271848.BTH_I0981 153
271848.BTH_I0022 271848.BTH_I1256 168
271848.BTH_I0022 271848.BTH_I1257 168
271848.BTH_I0022 271848.BTH_I1308 156
271848.BTH_I0022 271848.BTH_I1424 290
271848.BTH_I0022 271848.BTH_I1546 165
271848.BTH_I0022 271848.BTH_I1650 151
271848.BTH_I0022 271848.BTH_I1653 266
271848.BTH_I0022 271848.BTH_I1654 266
271848.BTH_I0022 271848.BTH_I1674 161
271848.BTH_I0022 271848.BTH_I1714 150
271848.BTH_I0022 271848.BTH_I1737 159
271848.BTH_I0022 271848.BTH_I1738 231
271848.BTH_I0022 271848.BTH_I1950 178
271848.BTH_I0022 271848.BTH_I1983 241
271848.BTH_I0022 271848.BTH_I1984 168
271848.BTH_I0022 271848.BTH_I1999 153
271848.BTH_I0022 271848.BTH_I2002 168
271848.BTH_I0022 271848.BTH_I2029 251
271848.BTH_I0022 271848.BTH_I2030 242
271848.BTH_I0022 271848.BTH_I2157 196
271848.BTH_I0022 271848.BTH_I2205 179
271848.BTH_I0022 271848.BTH_I2211 392
271848.BTH_I0022 271848.BTH_I2215 357
271848.BTH_I0022 271848.BTH_I2288 178
271848.BTH_I0022 271848.BTH_I2443 345
271848.BTH_I0022 271848.BTH_I2444 263
271848.BTH_I0022 271848.BTH_I2445 437
271848.BTH_I0022 271848.BTH_I2505 160
271848.BTH_I0022 271848.BTH_I2556 191
271848.BTH_I0022 271848.BTH_I2557 166
271848.BTH_I0022 271848.BTH_I2558 362
271848.BTH_I0022 271848.BTH_I2559 535
271848.BTH_I0022 271848.BTH_I2560 922
271848.BTH_I0022 271848.BTH_I2625 423
271848.BTH_I0022 271848.BTH_I2670 191
271848.BTH_I0022 271848.BTH_I2672 215
271848.BTH_I0022 271848.BTH_I2717 179
271848.BTH_I0022 271848.BTH_I2721 154
271848.BTH_I0022 271848.BTH_I2765 178
271848.BTH_I0022 271848.BTH_I2771 392
271848.BTH_I0022 271848.BTH_I2851 169
271848.BTH_I0022 271848.BTH_I2867 178
271848.BTH_I0022 271848.BTH_I2868 178
271848.BTH_I0022 271848.BTH_I2983 196
271848.BTH_I0022 271848.BTH_I3058 184
271848.BTH_I0022 271848.BTH_I3232 257
271848.BTH_I0022 271848.BTH_I3246 309
271848.BTH_I0022 271848.BTH_I3290 153
271848.BTH_I0022 271848.BTH_II0043 212
271848.BTH_I0022 271848.BTH_II0058 178
271848.BTH_I0022 271848.BTH_II0072 154
271848.BTH_I0022 271848.BTH_II0108 281
271848.BTH_I0022 271848.BTH_II0109 241
271848.BTH_I0022 271848.BTH_II0214 153
271848.BTH_I0022 271848.BTH_II0295 254
271848.BTH_I0022 271848.BTH_II0336 211
271848.BTH_I0022 271848.BTH_II0437 313
271848.BTH_I0022 271848.BTH_II0438 181
271848.BTH_I0022 271848.BTH_II0439 274
271848.BTH_I0022 271848.BTH_II0440 281
271848.BTH_I0022 271848.BTH_II0727 179
271848.BTH_I0022 271848.BTH_II0735 329
271848.BTH_I0022 271848.BTH_II0815 155
271848.BTH_I0022 271848.BTH_II0908 264
271848.BTH_I0022 271848.BTH_II0943 175
271848.BTH_I0022 271848.BTH_II0959 169
271848.BTH_I0022 271848.BTH_II0991 163
271848.BTH_I0022 271848.BTH_II1080 423
271848.BTH_I0022 271848.BTH_II1081 895
271848.BTH_I0022 271848.BTH_II1135 375
271848.BTH_I0022 271848.BTH_II1184 178
271848.BTH_I0022 271848.BTH_II1241 170
271848.BTH_I0022 271848.BTH_II1262 215
271848.BTH_I0022 271848.BTH_II1263 231
271848.BTH_I0022 271848.BTH_II1265 172
271848.BTH_I0022 271848.BTH_II1266 159
271848.BTH_I0022 271848.BTH_II1286 345
271848.BTH_I0022 271848.BTH_II1287 178
271848.BTH_I0022 271848.BTH_II1288 286
271848.BTH_I0022 271848.BTH_II1292 232
271848.BTH_I0022 271848.BTH_II1293 242
271848.BTH_I0022 271848.BTH_II1294 152
271848.BTH_I0022 271848.BTH_II1295 152
271848.BTH_I0022 271848.BTH_II1358 180
271848.BTH_I0022 271848.BTH_II1375 178
271848.BTH_I0022 271848.BTH_II1465 203
271848.BTH_I0022 271848.BTH_II1554 187
271848.BTH_I0022 271848.BTH_II1564 213
271848.BTH_I0022 271848.BTH_II1613 271
271848.BTH_I0022 271848.BTH_II1691 178
271848.BTH_I0022 271848.BTH_II1753 348
271848.BTH_I0022 271848.BTH_II1791 379
271848.BTH_I0022 271848.BTH_II1793 281
271848.BTH_I0022 271848.BTH_II1870 274
271848.BTH_I0022 271848.BTH_II1875 895
271848.BTH_I0022 271848.BTH_II1876 423
271848.BTH_I0022 271848.BTH_II2000 154
271848.BTH_I0022 271848.BTH_II2013 257
271848.BTH_I0022 271848.BTH_II2032 266
271848.BTH_I0022 271848.BTH_II2073 322
271848.BTH_I0022 271848.BTH_II2104 281
271848.BTH_I0022 271848.BTH_II2105 263
271848.BTH_I0022 271848.BTH_II2106 271
271848.BTH_I0022 271848.BTH_II2127 169
271848.BTH_I0022 271848.BTH_II2131 263
271848.BTH_I0022 271848.BTH_II2179 294
271848.BTH_I0022 271848.BTH_II2230 330
271848.BTH_I0022 271848.BTH_II2247 173
271848.BTH_I0022 271848.BTH_II2333 263
271848.BTH_I0023 271848.BTH_I0021 171
271848.BTH_I0023 271848.BTH_I0024 904
271848.BTH_I0023 271848.BTH_I0025 817
271848.BTH_I0023 271848.BTH_I0026 422
271848.BTH_I0023 271848.BTH_I0027 422
271848.BTH_I0023 271848.BTH_I0028 422
271848.BTH_I0023 271848.BTH_I0029 422
271848.BTH_I0023 271848.BTH_I0030 364
271848.BTH_I0023 271848.BTH_I0031 362
271848.BTH_I0023 271848.BTH_I0032 275
271848.BTH_I0023 271848.BTH_I0035 252
271848.BTH_I0023 271848.BTH_I0036 252
271848.BTH_I0023 271848.BTH_I0037 251
271848.BTH_I0023 271848.BTH_I0038 251
271848.BTH_I0023 271848.BTH_I0041 250
271848.BTH_I0023 271848.BTH_I0042 250
271848.BTH_I0023 271848.BTH_I0056 158
271848.BTH_I0023 271848.BTH_I0124 210
271848.BTH_I0023 271848.BTH_I0178 171
271848.BTH_I0023 271848.BTH_I0184 236
271848.BTH_I0023 271848.BTH_I0253 243
271848.BTH_I0023 271848.BTH_I0276 196
271848.BTH_I0023 271848.BTH_I0383 220
271848.BTH_I0023 271848.BTH_I0392 235
271848.BTH_I0023 271848.BTH_I0704 366
271848.BTH_I0023 271848.BTH_I0758 319
271848.BTH_I0023 271848.BTH_I0800 244
271848.BTH_I0023 271848.BTH_I0813 235
271848.BTH_I0023 271848.BTH_I0828 248
271848.BTH_I0023 271848.BTH_I0896 160
271848.BTH_I0023 271848.BTH_I0897 152
271848.BTH_I0023 271848.BTH_I0907 220
271848.BTH_I0023 271848.BTH_I0943 250
271848.BTH_I0023 271848.BTH_I1131 230
271848.BTH_I0023 271848.BTH_I1188 394
271848.BTH_I0023 271848.BTH_I1200 248
271848.BTH_I0023 271848.BTH_I1281 238
271848.BTH_I0023 271848.BTH_I1396 182
271848.BTH_I0023 271848.BTH_I1403 268
271848.BTH_I0023 271848.BTH_I1405 210
271848.BTH_I0023 271848.BTH_I1416 185
271848.BTH_I0023 271848.BTH_I1667 150
271848.BTH_I0023 271848.BTH_I1747 171
271848.BTH_I0023 271848.BTH_I1832 276
271848.BTH_I0023 271848.BTH_I1885 181
271848.BTH_I0023 271848.BTH_I2061 173
271848.BTH_I0023 271848.BTH_I2074 176
271848.BTH_I0023 271848.BTH_I2209 199
271848.BTH_I0023 271848.BTH_I2271 221
271848.BTH_I0023 271848.BTH_I2282 151
271848.BTH_I0023 271848.BTH_I2293 357
271848.BTH_I0023 271848.BTH_I2316 196
271848.BTH_I0023 271848.BTH_I2369 218
271848.BTH_I0023 271848.BTH_I2389 235
271848.BTH_I0023 271848.BTH_I2465 155
271848.BTH_I0023 271848.BTH_I2476 208
271848.BTH_I0023 271848.BTH_I2526 266
271848.BTH_I0023 271848.BTH_I2527 160
271848.BTH_I0023 271848.BTH_I2569 292
271848.BTH_I0023 271848.BTH_I2627 172
271848.BTH_I0023 271848.BTH_I2633 200
271848.BTH_I0023 271848.BTH_I2660 329
271848.BTH_I0023 271848.BTH_I2683 315
271848.BTH_I0023 271848.BTH_I2716 345
271848.BTH_I0023 271848.BTH_I2778 193
271848.BTH_I0023 271848.BTH_I2806 335
271848.BTH_I0023 271848.BTH_I2843 160
271848.BTH_I0023 271848.BTH_I3119 223
271848.BTH_I0023 271848.BTH_I3165 156
271848.BTH_I0023 271848.BTH_I3207 161
271848.BTH_I0023 271848.BTH_I3334 331
271848.BTH_I0023 271848.BTH_II0019 179
271848.BTH_I0023 271848.BTH_II0021 201
271848.BTH_I0023 271848.BTH_II0045 219
271848.BTH_I0023 271848.BTH_II0104 305
271848.BTH_I0023 271848.BTH_II0107 323
271848.BTH_I0023 271848.BTH_II0108 224
271848.BTH_I0023 271848.BTH_II0110 221
271848.BTH_I0023 271848.BTH_II0115 153
271848.BTH_I0023 271848.BTH_II0118 166
271848.BTH_I0023 271848.BTH_II0218 425
271848.BTH_I0023 271848.BTH_II0219 227
271848.BTH_I0023 271848.BTH_II0224 316
271848.BTH_I0023 271848.BTH_II0235 236
271848.BTH_I0023 271848.BTH_II0243 150
271848.BTH_I0023 271848.BTH_II0244 276
271848.BTH_I0023 271848.BTH_II0246 219
271848.BTH_I0023 271848.BTH_II0273 394
271848.BTH_I0023 271848.BTH_II0315 152
271848.BTH_I0023 271848.BTH_II0323 171
271848.BTH_I0023 271848.BTH_II0350 295
271848.BTH_I0023 271848.BTH_II0361 155
271848.BTH_I0023 271848.BTH_II0406 225
271848.BTH_I0023 271848.BTH_II0438 243
271848.BTH_I0023 271848.BTH_II0464 160
271848.BTH_I0023 271848.BTH_II0474 264
271848.BTH_I0023 271848.BTH_II0486 254
271848.BTH_I0023 271848.BTH_II0569 150
271848.BTH_I0023 271848.BTH_II0570 150
271848.BTH_I0023 271848.BTH_II0587 255
271848.BTH_I0023 271848.BTH_II0614 394
271848.BTH_I0023 271848.BTH_II0702 159
271848.BTH_I0023 271848.BTH_II0726 176
271848.BTH_I0023 271848.BTH_II0736 228
271848.BTH_I0023 271848.BTH_II0784 166
271848.BTH_I0023 271848.BTH_II0785 263
271848.BTH_I0023 271848.BTH_II0814 214
271848.BTH_I0023 271848.BTH_II0827 155
271848.BTH_I0023 271848.BTH_II0894 183
271848.BTH_I0023 271848.BTH_II1086 152
271848.BTH_I0023 271848.BTH_II1087 151
271848.BTH_I0023 271848.BTH_II1120 396
271848.BTH_I0023 271848.BTH_II1158 211
271848.BTH_I0023 271848.BTH_II1161 307
271848.BTH_I0023 271848.BTH_II1194 171
271848.BTH_I0023 271848.BTH_II1271 426
271848.BTH_I0023 271848.BTH_II1283 155
271848.BTH_I0023 271848.BTH_II1449 289
271848.BTH_I0023 271848.BTH_II1549 157
271848.BTH_I0023 271848.BTH_II1560 153
271848.BTH_I0023 271848.BTH_II1615 297
271848.BTH_I0023 271848.BTH_II1620 152
271848.BTH_I0023 271848.BTH_II1633 398
271848.BTH_I0023 271848.BTH_II1643 151
271848.BTH_I0023 271848.BTH_II1646 237
271848.BTH_I0023 271848.BTH_II1688 314
271848.BTH_I0023 271848.BTH_II1852 157
271848.BTH_I0023 271848.BTH_II1856 287
271848.BTH_I0023 271848.BTH_II1903 249
271848.BTH_I0023 271848.BTH_II1970 213
271848.BTH_I0023 271848.BTH_II2027 283
271848.BTH_I0023 271848.BTH_II2038 179
271848.BTH_I0023 271848.BTH_II2130 192
271848.BTH_I0023 271848.BTH_II2155 196
271848.BTH_I0023 271848.BTH_II2157 214
271848.BTH_I0023 271848.BTH_II2160 251
271848.BTH_I0023 271848.BTH_II2178 307
271848.BTH_I0023 271848.BTH_II2219 152
271848.BTH_I0023 271848.BTH_II2229 162
271848.BTH_I0023 271848.BTH_II2236 197
271848.BTH_I0023 271848.BTH_II2256 311
271848.BTH_I0023 271848.BTH_II2282 180
271848.BTH_I0023 271848.BTH_II2287 380
271848.BTH_I0023 271848.BTH_II2308 155
271848.BTH_I0024 271848.BTH_I0023 904
271848.BTH_I0024 271848.BTH_I0025 962
271848.BTH_I0024 271848.BTH_I0026 424
271848.BTH_I0024 271848.BTH_I0027 423
271848.BTH_I0024 271848.BTH_I0028 423
271848.BTH_I0024 271848.BTH_I0029 423
271848.BTH_I0024 271848.BTH_I0030 422
271848.BTH_I0024 271848.BTH_I0031 422
271848.BTH_I0024 271848.BTH_I0032 468
271848.BTH_I0024 271848.BTH_I0035 271
271848.BTH_I0024 271848.BTH_I0036 252
271848.BTH_I0024 271848.BTH_I0037 252
271848.BTH_I0024 271848.BTH_I0038 251
271848.BTH_I0024 271848.BTH_I0041 250
271848.BTH_I0024 271848.BTH_I0042 250
271848.BTH_I0024 271848.BTH_I0137 152
271848.BTH_I0024 271848.BTH_I0194 180
271848.BTH_I0024 271848.BTH_I0206 270
271848.BTH_I0024 271848.BTH_I0222 250
271848.BTH_I0024 271848.BTH_I0223 250
271848.BTH_I0024 271848.BTH_I0224 250
271848.BTH_I0024 271848.BTH_I0225 250
271848.BTH_I0024 271848.BTH_I0252 270
271848.BTH_I0024 271848.BTH_I0338 192
271848.BTH_I0024 271848.BTH_I0339 155
271848.BTH_I0024 271848.BTH_I0481 197
271848.BTH_I0024 271848.BTH_I0634 167
271848.BTH_I0024 271848.BTH_I0678 265
271848.BTH_I0024 271848.BTH_I0758 304
271848.BTH_I0024 271848.BTH_I0790 192
271848.BTH_I0024 271848.BTH_I0849 253
271848.BTH_I0024 271848.BTH_I0884 157
271848.BTH_I0024 271848.BTH_I1007 305
271848.BTH_I0024 271848.BTH_I1021 479
271848.BTH_I0024 271848.BTH_I1128 230
271848.BTH_I0024 271848.BTH_I1220 486
271848.BTH_I0024 271848.BTH_I1263 192
271848.BTH_I0024 271848.BTH_I1343 155
271848.BTH_I0024 271848.BTH_I1396 190
271848.BTH_I0024 271848.BTH_I1399 169
271848.BTH_I0024 271848.BTH_I1414 171
271848.BTH_I0024 271848.BTH_I1429 167
271848.BTH_I0024 271848.BTH_I1664 523
271848.BTH_I0024 271848.BTH_I1828 181
271848.BTH_I0024 271848.BTH_I1862 150
271848.BTH_I0024 271848.BTH_I1897 171
271848.BTH_I0024 271848.BTH_I1949 151
271848.BTH_I0024 271848.BTH_I1993 156
271848.BTH_I0024 271848.BTH_I2019 253
271848.BTH_I0024 271848.BTH_I2194 165
271848.BTH_I0024 271848.BTH_I2273 212
271848.BTH_I0024 271848.BTH_I2356 182
271848.BTH_I0024 271848.BTH_I2370 161
271848.BTH_I0024 271848.BTH_I2377 369
271848.BTH_I0024 271848.BTH_I2402 226
271848.BTH_I0024 271848.BTH_I2411 156
271848.BTH_I0024 271848.BTH_I2636 195
271848.BTH_I0024 271848.BTH_I2829 270
271848.BTH_I0024 271848.BTH_I2924 154
271848.BTH_I0024 271848.BTH_I3012 204
271848.BTH_I0024 271848.BTH_I3022 216
271848.BTH_I0024 271848.BTH_I3163 272
271848.BTH_I0024 271848.BTH_I3164 273
271848.BTH_I0024 271848.BTH_I3165 362
271848.BTH_I0024 271848.BTH_I3332 180
271848.BTH_I0024 271848.BTH_II0005 155
271848.BTH_I0024 271848.BTH_II0007 479
271848.BTH_I0024 271848.BTH_II0016 162
271848.BTH_I0024 271848.BTH_II0020 171
271848.BTH_I0024 271848.BTH_II0043 515
271848.BTH_I0024 271848.BTH_II0045 174
271848.BTH_I0024 271848.BTH_II0051 193
271848.BTH_I0024 271848.BTH_II0142 162
271848.BTH_I0024 271848.BTH_II0230 235
271848.BTH_I0024 271848.BTH_II0352 486
271848.BTH_I0024 271848.BTH_II0467 164
271848.BTH_I0024 271848.BTH_II0509 232
271848.BTH_I0024 271848.BTH_II0512 193
271848.BTH_I0024 271848.BTH_II0597 515
271848.BTH_I0024 271848.BTH_II0653 191
271848.BTH_I0024 271848.BTH_II0709 154
271848.BTH_I0024 271848.BTH_II0710 248
271848.BTH_I0024 271848.BTH_II0726 182
271848.BTH_I0024 271848.BTH_II0765 195
271848.BTH_I0024 271848.BTH_II0824 509
271848.BTH_I0024 271848.BTH_II0825 509
271848.BTH_I0024 271848.BTH_II0826 509
271848.BTH_I0024 271848.BTH_II0828 509
271848.BTH_I0024 271848.BTH_II0830 509
271848.BTH_I0024 271848.BTH_II0839 514
271848.BTH_I0024 271848.BTH_II1123 163
271848.BTH_I0024 271848.BTH_II1364 608
271848.BTH_I0024 271848.BTH_II1390 232
271848.BTH_I0024 271848.BTH_II1492 291
271848.BTH_I0024 271848.BTH_II1496 180
271848.BTH_I0024 271848.BTH_II1504 155
271848.BTH_I0024 271848.BTH_II1532 155
271848.BTH_I0024 271848.BTH_II1538 230
271848.BTH_I0024 271848.BTH_II1575 186
271848.BTH_I0024 271848.BTH_II1576 259
271848.BTH_I0024 271848.BTH_II1650 156
271848.BTH_I0024 271848.BTH_II1846 198
271848.BTH_I0024 271848.BTH_II1931 182
271848.BTH_I0024 271848.BTH_II1941 160
271848.BTH_I0024 271848.BTH_II1946 176
271848.BTH_I0024 271848.BTH_II2036 192
271848.BTH_I0024 271848.BTH_II2142 159
271848.BTH_I0024 271848.BTH_II2143 182
271848.BTH_I0024 271848.BTH_II2161 180
271848.BTH_I0024 271848.BTH_II2167 172
271848.BTH_I0024 271848.BTH_II2307 197
271848.BTH_I0025 271848.BTH_I0023 817
271848.BTH_I0025 271848.BTH_I0024 962
271848.BTH_I0025 271848.BTH_I0026 437
271848.BTH_I0025 271848.BTH_I0027 424
271848.BTH_I0025 271848.BTH_I0028 424
271848.BTH_I0025 271848.BTH_I0029 424
271848.BTH_I0025 271848.BTH_I0030 422
271848.BTH_I0025 271848.BTH_I0031 422
271848.BTH_I0025 271848.BTH_I0032 422
271848.BTH_I0025 271848.BTH_I0035 272
271848.BTH_I0025 271848.BTH_I0036 252
271848.BTH_I0025 271848.BTH_I0037 252
271848.BTH_I0025 271848.BTH_I0038 251
271848.BTH_I0025 271848.BTH_I0041 251
271848.BTH_I0025 271848.BTH_I0042 251
271848.BTH_I0025 271848.BTH_I0137 165
271848.BTH_I0025 271848.BTH_I0168 158
271848.BTH_I0025 271848.BTH_I0221 150
271848.BTH_I0025 271848.BTH_I0222 250
271848.BTH_I0025 271848.BTH_I0223 250
271848.BTH_I0025 271848.BTH_I0224 250
271848.BTH_I0025 271848.BTH_I0225 250
271848.BTH_I0025 271848.BTH_I0232 160
271848.BTH_I0025 271848.BTH_I0254 159
271848.BTH_I0025 271848.BTH_I0285 243
271848.BTH_I0025 271848.BTH_I0298 217
271848.BTH_I0025 271848.BTH_I0338 192
271848.BTH_I0025 271848.BTH_I0339 155
271848.BTH_I0025 271848.BTH_I0398 178
271848.BTH_I0025 271848.BTH_I0463 246
271848.BTH_I0025 271848.BTH_I0481 278
271848.BTH_I0025 271848.BTH_I0594 239
271848.BTH_I0025 271848.BTH_I0658 261
271848.BTH_I0025 271848.BTH_I0663 161
271848.BTH_I0025 271848.BTH_I0758 152
271848.BTH_I0025 271848.BTH_I0849 253
271848.BTH_I0025 271848.BTH_I0858 160
271848.BTH_I0025 271848.BTH_I0860 192
271848.BTH_I0025 271848.BTH_I0937 240
271848.BTH_I0025 271848.BTH_I0987 261
271848.BTH_I0025 271848.BTH_I0990 261
271848.BTH_I0025 271848.BTH_I1007 225
271848.BTH_I0025 271848.BTH_I1140 167
271848.BTH_I0025 271848.BTH_I1187 157
271848.BTH_I0025 271848.BTH_I1208 160
271848.BTH_I0025 271848.BTH_I1256 161
271848.BTH_I0025 271848.BTH_I1263 192
271848.BTH_I0025 271848.BTH_I1286 160
271848.BTH_I0025 271848.BTH_I1303 162
271848.BTH_I0025 271848.BTH_I1343 155
271848.BTH_I0025 271848.BTH_I1354 160
271848.BTH_I0025 271848.BTH_I1460 240
271848.BTH_I0025 271848.BTH_I1490 261
271848.BTH_I0025 271848.BTH_I1573 268
271848.BTH_I0025 271848.BTH_I1574 261
271848.BTH_I0025 271848.BTH_I1604 162
271848.BTH_I0025 271848.BTH_I1614 197
271848.BTH_I0025 271848.BTH_I1630 166
271848.BTH_I0025 271848.BTH_I1638 151
271848.BTH_I0025 271848.BTH_I1664 159
271848.BTH_I0025 271848.BTH_I1710 246
271848.BTH_I0025 271848.BTH_I1728 240
271848.BTH_I0025 271848.BTH_I1815 150
271848.BTH_I0025 271848.BTH_I1860 268
271848.BTH_I0025 271848.BTH_I1993 156
271848.BTH_I0025 271848.BTH_I2019 268
271848.BTH_I0025 271848.BTH_I2030 160
271848.BTH_I0025 271848.BTH_I2033 151
271848.BTH_I0025 271848.BTH_I2043 166
271848.BTH_I0025 271848.BTH_I2079 161
271848.BTH_I0025 271848.BTH_I2118 200
271848.BTH_I0025 271848.BTH_I2182 160
271848.BTH_I0025 271848.BTH_I2185 200
271848.BTH_I0025 271848.BTH_I2188 260
271848.BTH_I0025 271848.BTH_I2194 195
271848.BTH_I0025 271848.BTH_I2213 260
271848.BTH_I0025 271848.BTH_I2234 160
271848.BTH_I0025 271848.BTH_I2273 182
271848.BTH_I0025 271848.BTH_I2291 268
271848.BTH_I0025 271848.BTH_I2405 152
271848.BTH_I0025 271848.BTH_I2406 160
271848.BTH_I0025 271848.BTH_I2407 160
271848.BTH_I0025 271848.BTH_I2411 260
271848.BTH_I0025 271848.BTH_I2557 152
271848.BTH_I0025 271848.BTH_I2870 260
271848.BTH_I0025 271848.BTH_I2977 162
271848.BTH_I0025 271848.BTH_I3009 160
271848.BTH_I0025 271848.BTH_I3014 335
271848.BTH_I0025 271848.BTH_I3022 217
271848.BTH_I0025 271848.BTH_I3035 240
271848.BTH_I0025 271848.BTH_I3041 160
271848.BTH_I0025 271848.BTH_I3163 273
271848.BTH_I0025 271848.BTH_I3164 274
271848.BTH_I0025 271848.BTH_I3165 368
271848.BTH_I0025 271848.BTH_I3253 243
271848.BTH_I0025 271848.BTH_I3254 165
271848.BTH_I0025 271848.BTH_I3255 245
271848.BTH_I0025 271848.BTH_I3304 162
271848.BTH_I0025 271848.BTH_I3309 160
271848.BTH_I0025 271848.BTH_I3311 167
271848.BTH_I0025 271848.BTH_I3317 392
271848.BTH_I0025 271848.BTH_I3338 166
271848.BTH_I0025 271848.BTH_II0005 155
271848.BTH_I0025 271848.BTH_II0087 169
271848.BTH_I0025 271848.BTH_II0150 156
271848.BTH_I0025 271848.BTH_II0184 168
271848.BTH_I0025 271848.BTH_II0300 260
271848.BTH_I0025 271848.BTH_II0394 160
271848.BTH_I0025 271848.BTH_II0418 165
271848.BTH_I0025 271848.BTH_II0490 246
271848.BTH_I0025 271848.BTH_II0509 263
271848.BTH_I0025 271848.BTH_II0547 160
271848.BTH_I0025 271848.BTH_II0683 152
271848.BTH_I0025 271848.BTH_II0807 205
271848.BTH_I0025 271848.BTH_II0971 172
271848.BTH_I0025 271848.BTH_II0998 245
271848.BTH_I0025 271848.BTH_II1088 163
271848.BTH_I0025 271848.BTH_II1171 246
271848.BTH_I0025 271848.BTH_II1232 268
271848.BTH_I0025 271848.BTH_II1238 240
271848.BTH_I0025 271848.BTH_II1390 263
271848.BTH_I0025 271848.BTH_II1503 246
271848.BTH_I0025 271848.BTH_II1977 261
271848.BTH_I0025 271848.BTH_II1978 261
271848.BTH_I0025 271848.BTH_II2019 440
271848.BTH_I0025 271848.BTH_II2036 192
271848.BTH_I0025 271848.BTH_II2087 150
271848.BTH_I0025 271848.BTH_II2211 175
271848.BTH_I0026 271848.BTH_I0023 422
271848.BTH_I0026 271848.BTH_I0024 424
271848.BTH_I0026 271848.BTH_I0025 437
271848.BTH_I0026 271848.BTH_I0027 978
271848.BTH_I0026 271848.BTH_I0028 914
271848.BTH_I0026 271848.BTH_I0029 813
271848.BTH_I0026 271848.BTH_I0030 798
271848.BTH_I0026 271848.BTH_I0031 805
271848.BTH_I0026 271848.BTH_I0032 805
271848.BTH_I0026 271848.BTH_I0035 421
271848.BTH_I0026 271848.BTH_I0036 273
271848.BTH_I0026 271848.BTH_I0037 270
271848.BTH_I0026 271848.BTH_I0038 268
271848.BTH_I0026 271848.BTH_I0041 364
271848.BTH_I0026 271848.BTH_I0042 275
271848.BTH_I0026 271848.BTH_I0138 180
271848.BTH_I0026 271848.BTH_I0183 153
271848.BTH_I0026 271848.BTH_I0195 885
271848.BTH_I0026 271848.BTH_I0196 772
271848.BTH_I0026 271848.BTH_I0197 661
271848.BTH_I0026 271848.BTH_I0198 781
271848.BTH_I0026 271848.BTH_I0199 773
271848.BTH_I0026 271848.BTH_I0200 850
271848.BTH_I0026 271848.BTH_I0201 657
271848.BTH_I0026 271848.BTH_I0202 764
271848.BTH_I0026 271848.BTH_I0237 376
271848.BTH_I0026 271848.BTH_I0238 174
271848.BTH_I0026 271848.BTH_I0239 630
271848.BTH_I0026 271848.BTH_I0240 670
271848.BTH_I0026 271848.BTH_I0241 756
271848.BTH_I0026 271848.BTH_I0242 744
271848.BTH_I0026 271848.BTH_I0243 800
271848.BTH_I0026 271848.BTH_I0244 698
271848.BTH_I0026 271848.BTH_I0245 732
271848.BTH_I0026 271848.BTH_I0246 799
271848.BTH_I0026 271848.BTH_I0247 727
271848.BTH_I0026 271848.BTH_I0248 664
271848.BTH_I0026 271848.BTH_I0249 231
271848.BTH_I0026 271848.BTH_I0250 347
271848.BTH_I0026 271848.BTH_I0251 340
271848.BTH_I0026 271848.BTH_I0282 173
271848.BTH_I0026 271848.BTH_I0285 168
271848.BTH_I0026 271848.BTH_I0329 155
271848.BTH_I0026 271848.BTH_I0415 152
271848.BTH_I0026 271848.BTH_I0433 168
271848.BTH_I0026 271848.BTH_I0468 252
271848.BTH_I0026 271848.BTH_I0488 232
271848.BTH_I0026 271848.BTH_I0740 159
271848.BTH_I0026 271848.BTH_I0956 154
271848.BTH_I0026 271848.BTH_I1108 171
271848.BTH_I0026 271848.BTH_I1150 169
271848.BTH_I0026 271848.BTH_I1188 200
271848.BTH_I0026 271848.BTH_I1288 263
271848.BTH_I0026 271848.BTH_I1371 171
271848.BTH_I0026 271848.BTH_I1381 186
271848.BTH_I0026 271848.BTH_I1382 169
271848.BTH_I0026 271848.BTH_I1495 156
271848.BTH_I0026 271848.BTH_I1704 159
271848.BTH_I0026 271848.BTH_I1714 176
271848.BTH_I0026 271848.BTH_I1731 222
271848.BTH_I0026 271848.BTH_I1734 320
271848.BTH_I0026 271848.BTH_I1982 202
271848.BTH_I0026 271848.BTH_I2008 153
271848.BTH_I0026 271848.BTH_I2043 157
271848.BTH_I0026 271848.BTH_I2186 226
271848.BTH_I0026 271848.BTH_I2233 411
271848.BTH_I0026 271848.BTH_I2373 204
271848.BTH_I0026 271848.BTH_I2386 167
271848.BTH_I0026 271848.BTH_I2406 160
271848.BTH_I0026 271848.BTH_I2407 167
271848.BTH_I0026 271848.BTH_I2790 180
271848.BTH_I0026 271848.BTH_I2844 166
271848.BTH_I0026 271848.BTH_I3032 296
271848.BTH_I0026 271848.BTH_I3033 296
271848.BTH_I0026 271848.BTH_I3070 195
271848.BTH_I0026 271848.BTH_I3084 195
271848.BTH_I0026 271848.BTH_I3166 713
271848.BTH_I0026 271848.BTH_I3167 520
271848.BTH_I0026 271848.BTH_I3168 420
271848.BTH_I0026 271848.BTH_I3169 551
271848.BTH_I0026 271848.BTH_I3170 704
271848.BTH_I0026 271848.BTH_I3175 514
271848.BTH_I0026 271848.BTH_I3177 267
271848.BTH_I0026 271848.BTH_I3178 234
271848.BTH_I0026 271848.BTH_I3179 230
271848.BTH_I0026 271848.BTH_I3181 204
271848.BTH_I0026 271848.BTH_I3182 306
271848.BTH_I0026 271848.BTH_I3184 626
271848.BTH_I0026 271848.BTH_I3185 551
271848.BTH_I0026 271848.BTH_I3186 596
271848.BTH_I0026 271848.BTH_I3187 441
271848.BTH_I0026 271848.BTH_I3196 424
271848.BTH_I0026 271848.BTH_I3197 659
271848.BTH_I0026 271848.BTH_I3216 209
271848.BTH_I0026 271848.BTH_II0013 163
271848.BTH_I0026 271848.BTH_II0071 158
271848.BTH_I0026 271848.BTH_II0126 281
271848.BTH_I0026 271848.BTH_II0151 165
271848.BTH_I0026 271848.BTH_II0153 423
271848.BTH_I0026 271848.BTH_II0154 431
271848.BTH_I0026 271848.BTH_II0156 306
271848.BTH_I0026 271848.BTH_II0157 204
271848.BTH_I0026 271848.BTH_II0159 230
271848.BTH_I0026 271848.BTH_II0160 234
271848.BTH_I0026 271848.BTH_II0161 267
271848.BTH_I0026 271848.BTH_II0162 267
271848.BTH_I0026 271848.BTH_II0163 462
271848.BTH_I0026 271848.BTH_II0164 433
271848.BTH_I0026 271848.BTH_II0165 500
271848.BTH_I0026 271848.BTH_II0166 543
271848.BTH_I0026 271848.BTH_II0167 523
271848.BTH_I0026 271848.BTH_II0168 651
271848.BTH_I0026 271848.BTH_II0170 381
271848.BTH_I0026 271848.BTH_II0171 766
271848.BTH_I0026 271848.BTH_II0172 672
271848.BTH_I0026 271848.BTH_II0173 608
271848.BTH_I0026 271848.BTH_II0174 542
271848.BTH_I0026 271848.BTH_II0176 466
271848.BTH_I0026 271848.BTH_II0177 570
271848.BTH_I0026 271848.BTH_II0179 663
271848.BTH_I0026 271848.BTH_II0180 601
271848.BTH_I0026 271848.BTH_II0182 262
271848.BTH_I0026 271848.BTH_II0183 475
271848.BTH_I0026 271848.BTH_II0184 751
271848.BTH_I0026 271848.BTH_II0185 638
271848.BTH_I0026 271848.BTH_II0186 671
271848.BTH_I0026 271848.BTH_II0187 774
271848.BTH_I0026 271848.BTH_II0188 532
271848.BTH_I0026 271848.BTH_II0189 628
271848.BTH_I0026 271848.BTH_II0190 650
271848.BTH_I0026 271848.BTH_II0191 611
271848.BTH_I0026 271848.BTH_II0193 347
271848.BTH_I0026 271848.BTH_II0194 163
271848.BTH_I0026 271848.BTH_II0253 281
271848.BTH_I0026 271848.BTH_II0502 204
271848.BTH_I0026 271848.BTH_II0503 230
271848.BTH_I0026 271848.BTH_II0504 204
271848.BTH_I0026 271848.BTH_II0505 311
271848.BTH_I0026 271848.BTH_II0506 267
271848.BTH_I0026 271848.BTH_II0511 231
271848.BTH_I0026 271848.BTH_II0742 177
271848.BTH_I0026 271848.BTH_II0744 542
271848.BTH_I0026 271848.BTH_II0750 426
271848.BTH_I0026 271848.BTH_II0753 651
271848.BTH_I0026 271848.BTH_II0832 542
271848.BTH_I0026 271848.BTH_II0834 166
271848.BTH_I0026 271848.BTH_II0839 426
271848.BTH_I0026 271848.BTH_II0885 173
271848.BTH_I0026 271848.BTH_II1148 281
271848.BTH_I0026 271848.BTH_II1230 227
271848.BTH_I0026 271848.BTH_II1268 186
271848.BTH_I0026 271848.BTH_II1326 156
271848.BTH_I0026 271848.BTH_II1508 172
271848.BTH_I0026 271848.BTH_II1544 632
271848.BTH_I0026 271848.BTH_II1568 174
271848.BTH_I0026 271848.BTH_II1586 298
271848.BTH_I0026 271848.BTH_II1692 162
271848.BTH_I0026 271848.BTH_II1787 323
271848.BTH_I0026 271848.BTH_II1834 178
271848.BTH_I0026 271848.BTH_II1886 281
271848.BTH_I0026 271848.BTH_II2015 156
271848.BTH_I0026 271848.BTH_II2025 160
271848.BTH_I0026 271848.BTH_II2026 186
271848.BTH_I0026 271848.BTH_II2154 173
271848.BTH_I0026 271848.BTH_II2252 160
271848.BTH_I0027 271848.BTH_I0008 276
271848.BTH_I0027 271848.BTH_I0022 263
271848.BTH_I0027 271848.BTH_I0023 422
271848.BTH_I0027 271848.BTH_I0024 423
271848.BTH_I0027 271848.BTH_I0025 424
271848.BTH_I0027 271848.BTH_I0026 978
271848.BTH_I0027 271848.BTH_I0028 999
271848.BTH_I0027 271848.BTH_I0029 912
271848.BTH_I0027 271848.BTH_I0030 972
271848.BTH_I0027 271848.BTH_I0031 963
271848.BTH_I0027 271848.BTH_I0032 943
271848.BTH_I0027 271848.BTH_I0035 422
271848.BTH_I0027 271848.BTH_I0036 275
271848.BTH_I0027 271848.BTH_I0037 272
271848.BTH_I0027 271848.BTH_I0038 270
271848.BTH_I0027 271848.BTH_I0041 421
271848.BTH_I0027 271848.BTH_I0042 362
271848.BTH_I0027 271848.BTH_I0072 166
271848.BTH_I0027 271848.BTH_I0127 224
271848.BTH_I0027 271848.BTH_I0132 372
271848.BTH_I0027 271848.BTH_I0158 176
271848.BTH_I0027 271848.BTH_I0164 279
271848.BTH_I0027 271848.BTH_I0165 306
271848.BTH_I0027 271848.BTH_I0195 940
271848.BTH_I0027 271848.BTH_I0196 942
271848.BTH_I0027 271848.BTH_I0197 962
271848.BTH_I0027 271848.BTH_I0198 896
271848.BTH_I0027 271848.BTH_I0199 999
271848.BTH_I0027 271848.BTH_I0200 993
271848.BTH_I0027 271848.BTH_I0201 830
271848.BTH_I0027 271848.BTH_I0202 922
271848.BTH_I0027 271848.BTH_I0203 161
271848.BTH_I0027 271848.BTH_I0205 787
271848.BTH_I0027 271848.BTH_I0232 159
271848.BTH_I0027 271848.BTH_I0237 206
271848.BTH_I0027 271848.BTH_I0238 564
271848.BTH_I0027 271848.BTH_I0239 901
271848.BTH_I0027 271848.BTH_I0240 908
271848.BTH_I0027 271848.BTH_I0241 970
271848.BTH_I0027 271848.BTH_I0242 896
271848.BTH_I0027 271848.BTH_I0243 965
271848.BTH_I0027 271848.BTH_I0244 974
271848.BTH_I0027 271848.BTH_I0245 967
271848.BTH_I0027 271848.BTH_I0246 915
271848.BTH_I0027 271848.BTH_I0247 958
271848.BTH_I0027 271848.BTH_I0248 972
271848.BTH_I0027 271848.BTH_I0249 726
271848.BTH_I0027 271848.BTH_I0250 959
271848.BTH_I0027 271848.BTH_I0251 799
271848.BTH_I0027 271848.BTH_I0301 267
271848.BTH_I0027 271848.BTH_I0361 159
271848.BTH_I0027 271848.BTH_I0400 159
271848.BTH_I0027 271848.BTH_I0403 150
271848.BTH_I0027 271848.BTH_I0412 329
271848.BTH_I0027 271848.BTH_I0438 154
271848.BTH_I0027 271848.BTH_I0485 159
271848.BTH_I0027 271848.BTH_I0488 324
271848.BTH_I0027 271848.BTH_I0491 196
271848.BTH_I0027 271848.BTH_I0541 153
271848.BTH_I0027 271848.BTH_I0554 177
271848.BTH_I0027 271848.BTH_I0600 172
271848.BTH_I0027 271848.BTH_I0618 273
271848.BTH_I0027 271848.BTH_I0718 159
271848.BTH_I0027 271848.BTH_I0761 182
271848.BTH_I0027 271848.BTH_I0802 151
271848.BTH_I0027 271848.BTH_I0834 167
271848.BTH_I0027 271848.BTH_I0847 159
271848.BTH_I0027 271848.BTH_I0864 320
271848.BTH_I0027 271848.BTH_I0872 159
271848.BTH_I0027 271848.BTH_I0878 224
271848.BTH_I0027 271848.BTH_I0893 152
271848.BTH_I0027 271848.BTH_I0903 153
271848.BTH_I0027 271848.BTH_I0939 391
271848.BTH_I0027 271848.BTH_I0955 173
271848.BTH_I0027 271848.BTH_I1015 201
271848.BTH_I0027 271848.BTH_I1030 159
271848.BTH_I0027 271848.BTH_I1036 218
271848.BTH_I0027 271848.BTH_I1047 208
271848.BTH_I0027 271848.BTH_I1055 196
271848.BTH_I0027 271848.BTH_I1074 161
271848.BTH_I0027 271848.BTH_I1123 208
271848.BTH_I0027 271848.BTH_I1136 276
271848.BTH_I0027 271848.BTH_I1139 159
271848.BTH_I0027 271848.BTH_I1157 189
271848.BTH_I0027 271848.BTH_I1164 408
271848.BTH_I0027 271848.BTH_I1198 198
271848.BTH_I0027 271848.BTH_I1207 150
271848.BTH_I0027 271848.BTH_I1214 455
271848.BTH_I0027 271848.BTH_I1235 171
271848.BTH_I0027 271848.BTH_I1254 469
271848.BTH_I0027 271848.BTH_I1257 446
271848.BTH_I0027 271848.BTH_I1303 271
271848.BTH_I0027 271848.BTH_I1308 184
271848.BTH_I0027 271848.BTH_I1313 468
271848.BTH_I0027 271848.BTH_I1320 251
271848.BTH_I0027 271848.BTH_I1325 271
271848.BTH_I0027 271848.BTH_I1327 198
271848.BTH_I0027 271848.BTH_I1362 196
271848.BTH_I0027 271848.BTH_I1391 159
271848.BTH_I0027 271848.BTH_I1424 153
271848.BTH_I0027 271848.BTH_I1425 240
271848.BTH_I0027 271848.BTH_I1438 199
271848.BTH_I0027 271848.BTH_I1458 610
271848.BTH_I0027 271848.BTH_I1499 159
271848.BTH_I0027 271848.BTH_I1526 198
271848.BTH_I0027 271848.BTH_I1570 366
271848.BTH_I0027 271848.BTH_I1588 193
271848.BTH_I0027 271848.BTH_I1610 171
271848.BTH_I0027 271848.BTH_I1631 152
271848.BTH_I0027 271848.BTH_I1669 168
271848.BTH_I0027 271848.BTH_I1686 267
271848.BTH_I0027 271848.BTH_I1711 332
271848.BTH_I0027 271848.BTH_I1719 153
271848.BTH_I0027 271848.BTH_I1736 176
271848.BTH_I0027 271848.BTH_I1739 199
271848.BTH_I0027 271848.BTH_I1822 159
271848.BTH_I0027 271848.BTH_I1825 171
271848.BTH_I0027 271848.BTH_I1861 162
271848.BTH_I0027 271848.BTH_I1869 159
271848.BTH_I0027 271848.BTH_I1873 162
271848.BTH_I0027 271848.BTH_I1883 188
271848.BTH_I0027 271848.BTH_I1913 199
271848.BTH_I0027 271848.BTH_I1971 190
271848.BTH_I0027 271848.BTH_I2010 263
271848.BTH_I0027 271848.BTH_I2018 160
271848.BTH_I0027 271848.BTH_I2027 318
271848.BTH_I0027 271848.BTH_I2028 274
271848.BTH_I0027 271848.BTH_I2029 221
271848.BTH_I0027 271848.BTH_I2030 274
271848.BTH_I0027 271848.BTH_I2031 308
271848.BTH_I0027 271848.BTH_I2032 238
271848.BTH_I0027 271848.BTH_I2073 316
271848.BTH_I0027 271848.BTH_I2094 152
271848.BTH_I0027 271848.BTH_I2122 162
271848.BTH_I0027 271848.BTH_I2132 170
271848.BTH_I0027 271848.BTH_I2192 216
271848.BTH_I0027 271848.BTH_I2205 191
271848.BTH_I0027 271848.BTH_I2211 267
271848.BTH_I0027 271848.BTH_I2229 159
271848.BTH_I0027 271848.BTH_I2234 224
271848.BTH_I0027 271848.BTH_I2236 203
271848.BTH_I0027 271848.BTH_I2239 373
271848.BTH_I0027 271848.BTH_I2269 263
271848.BTH_I0027 271848.BTH_I2373 768
271848.BTH_I0027 271848.BTH_I2374 244
271848.BTH_I0027 271848.BTH_I2454 373
271848.BTH_I0027 271848.BTH_I2467 396
271848.BTH_I0027 271848.BTH_I2470 402
271848.BTH_I0027 271848.BTH_I2481 159
271848.BTH_I0027 271848.BTH_I2532 373
271848.BTH_I0027 271848.BTH_I2543 393
271848.BTH_I0027 271848.BTH_I2549 199
271848.BTH_I0027 271848.BTH_I2551 162
271848.BTH_I0027 271848.BTH_I2561 263
271848.BTH_I0027 271848.BTH_I2675 542
271848.BTH_I0027 271848.BTH_I2718 245
271848.BTH_I0027 271848.BTH_I2723 199
271848.BTH_I0027 271848.BTH_I2872 341
271848.BTH_I0027 271848.BTH_I2888 242
271848.BTH_I0027 271848.BTH_I2907 240
271848.BTH_I0027 271848.BTH_I2924 391
271848.BTH_I0027 271848.BTH_I2927 242
271848.BTH_I0027 271848.BTH_I2956 800
271848.BTH_I0027 271848.BTH_I2990 391
271848.BTH_I0027 271848.BTH_I3015 152
271848.BTH_I0027 271848.BTH_I3017 168
271848.BTH_I0027 271848.BTH_I3025 393
271848.BTH_I0027 271848.BTH_I3032 296
271848.BTH_I0027 271848.BTH_I3033 298
271848.BTH_I0027 271848.BTH_I3151 173
271848.BTH_I0027 271848.BTH_I3166 957
271848.BTH_I0027 271848.BTH_I3167 901
271848.BTH_I0027 271848.BTH_I3168 911
271848.BTH_I0027 271848.BTH_I3169 950
271848.BTH_I0027 271848.BTH_I3170 973
271848.BTH_I0027 271848.BTH_I3175 948
271848.BTH_I0027 271848.BTH_I3176 999
271848.BTH_I0027 271848.BTH_I3177 852
271848.BTH_I0027 271848.BTH_I3178 292
271848.BTH_I0027 271848.BTH_I3179 726
271848.BTH_I0027 271848.BTH_I3180 431
271848.BTH_I0027 271848.BTH_I3181 859
271848.BTH_I0027 271848.BTH_I3182 846
271848.BTH_I0027 271848.BTH_I3183 917
271848.BTH_I0027 271848.BTH_I3184 973
271848.BTH_I0027 271848.BTH_I3185 980
271848.BTH_I0027 271848.BTH_I3186 592
271848.BTH_I0027 271848.BTH_I3187 458
271848.BTH_I0027 271848.BTH_I3196 872
271848.BTH_I0027 271848.BTH_I3197 842
271848.BTH_I0027 271848.BTH_I3209 169
271848.BTH_I0027 271848.BTH_I3212 222
271848.BTH_I0027 271848.BTH_I3337 162
271848.BTH_I0027 271848.BTH_II0035 260
271848.BTH_I0027 271848.BTH_II0117 240
271848.BTH_I0027 271848.BTH_II0126 519
271848.BTH_I0027 271848.BTH_II0141 542
271848.BTH_I0027 271848.BTH_II0144 542
271848.BTH_I0027 271848.BTH_II0151 855
271848.BTH_I0027 271848.BTH_II0153 967
271848.BTH_I0027 271848.BTH_II0154 940
271848.BTH_I0027 271848.BTH_II0155 923
271848.BTH_I0027 271848.BTH_II0156 842
271848.BTH_I0027 271848.BTH_II0157 636
271848.BTH_I0027 271848.BTH_II0158 351
271848.BTH_I0027 271848.BTH_II0159 726
271848.BTH_I0027 271848.BTH_II0160 292
271848.BTH_I0027 271848.BTH_II0161 835
271848.BTH_I0027 271848.BTH_II0162 835
271848.BTH_I0027 271848.BTH_II0163 896
271848.BTH_I0027 271848.BTH_II0164 934
271848.BTH_I0027 271848.BTH_II0165 724
271848.BTH_I0027 271848.BTH_II0166 892
271848.BTH_I0027 271848.BTH_II0167 837
271848.BTH_I0027 271848.BTH_II0168 998
271848.BTH_I0027 271848.BTH_II0170 661
271848.BTH_I0027 271848.BTH_II0171 963
271848.BTH_I0027 271848.BTH_II0172 994
271848.BTH_I0027 271848.BTH_II0173 863
271848.BTH_I0027 271848.BTH_II0174 918
271848.BTH_I0027 271848.BTH_II0176 803
271848.BTH_I0027 271848.BTH_II0177 792
271848.BTH_I0027 271848.BTH_II0179 663
271848.BTH_I0027 271848.BTH_II0180 693
271848.BTH_I0027 271848.BTH_II0182 843
271848.BTH_I0027 271848.BTH_II0183 784
271848.BTH_I0027 271848.BTH_II0184 905
271848.BTH_I0027 271848.BTH_II0185 920
271848.BTH_I0027 271848.BTH_II0186 848
271848.BTH_I0027 271848.BTH_II0187 934
271848.BTH_I0027 271848.BTH_II0188 970
271848.BTH_I0027 271848.BTH_II0189 958
271848.BTH_I0027 271848.BTH_II0190 883
271848.BTH_I0027 271848.BTH_II0191 945
271848.BTH_I0027 271848.BTH_II0193 849
271848.BTH_I0027 271848.BTH_II0194 627
271848.BTH_I0027 271848.BTH_II0215 163
271848.BTH_I0027 271848.BTH_II0253 519
271848.BTH_I0027 271848.BTH_II0295 153
271848.BTH_I0027 271848.BTH_II0449 407
271848.BTH_I0027 271848.BTH_II0454 395
271848.BTH_I0027 271848.BTH_II0502 354
271848.BTH_I0027 271848.BTH_II0503 519
271848.BTH_I0027 271848.BTH_II0504 354
271848.BTH_I0027 271848.BTH_II0505 895
271848.BTH_I0027 271848.BTH_II0506 804
271848.BTH_I0027 271848.BTH_II0604 395
271848.BTH_I0027 271848.BTH_II0606 152
271848.BTH_I0027 271848.BTH_II0741 436
271848.BTH_I0027 271848.BTH_II0742 326
271848.BTH_I0027 271848.BTH_II0744 844
271848.BTH_I0027 271848.BTH_II0750 730
271848.BTH_I0027 271848.BTH_II0751 276
271848.BTH_I0027 271848.BTH_II0753 938
271848.BTH_I0027 271848.BTH_II0754 344
271848.BTH_I0027 271848.BTH_II0755 170
271848.BTH_I0027 271848.BTH_II0793 222
271848.BTH_I0027 271848.BTH_II0832 674
271848.BTH_I0027 271848.BTH_II0838 324
271848.BTH_I0027 271848.BTH_II0839 658
271848.BTH_I0027 271848.BTH_II0872 152
271848.BTH_I0027 271848.BTH_II0916 610
271848.BTH_I0027 271848.BTH_II0957 199
271848.BTH_I0027 271848.BTH_II1008 542
271848.BTH_I0027 271848.BTH_II1009 568
271848.BTH_I0027 271848.BTH_II1077 263
271848.BTH_I0027 271848.BTH_II1093 275
271848.BTH_I0027 271848.BTH_II1148 519
271848.BTH_I0027 271848.BTH_II1220 159
271848.BTH_I0027 271848.BTH_II1258 235
271848.BTH_I0027 271848.BTH_II1429 199
271848.BTH_I0027 271848.BTH_II1464 331
271848.BTH_I0027 271848.BTH_II1465 153
271848.BTH_I0027 271848.BTH_II1500 159
271848.BTH_I0027 271848.BTH_II1507 266
271848.BTH_I0027 271848.BTH_II1539 159
271848.BTH_I0027 271848.BTH_II1544 861
271848.BTH_I0027 271848.BTH_II1586 549
271848.BTH_I0027 271848.BTH_II1587 542
271848.BTH_I0027 271848.BTH_II1611 152
271848.BTH_I0027 271848.BTH_II1639 171
271848.BTH_I0027 271848.BTH_II1756 210
271848.BTH_I0027 271848.BTH_II1879 263
271848.BTH_I0027 271848.BTH_II1886 519
271848.BTH_I0027 271848.BTH_II1938 610
271848.BTH_I0027 271848.BTH_II1955 232
271848.BTH_I0027 271848.BTH_II2036 199
271848.BTH_I0027 271848.BTH_II2058 408
271848.BTH_I0027 271848.BTH_II2073 153
271848.BTH_I0027 271848.BTH_II2094 208
271848.BTH_I0027 271848.BTH_II2167 151
271848.BTH_I0027 271848.BTH_II2174 308
271848.BTH_I0027 271848.BTH_II2179 153
271848.BTH_I0027 271848.BTH_II2180 351
271848.BTH_I0027 271848.BTH_II2191 331
271848.BTH_I0027 271848.BTH_II2201 152
271848.BTH_I0027 271848.BTH_II2260 222
271848.BTH_I0027 271848.BTH_II2276 373
271848.BTH_I0027 271848.BTH_II2365 542
271848.BTH_I0027 271848.BTH_II2371 152
271848.BTH_I0028 271848.BTH_I0023 422
271848.BTH_I0028 271848.BTH_I0024 423
271848.BTH_I0028 271848.BTH_I0025 424
271848.BTH_I0028 271848.BTH_I0026 914
271848.BTH_I0028 271848.BTH_I0027 999
271848.BTH_I0028 271848.BTH_I0029 937
271848.BTH_I0028 271848.BTH_I0030 978
271848.BTH_I0028 271848.BTH_I0031 976
271848.BTH_I0028 271848.BTH_I0032 970
271848.BTH_I0028 271848.BTH_I0035 422
271848.BTH_I0028 271848.BTH_I0036 275
271848.BTH_I0028 271848.BTH_I0037 272
271848.BTH_I0028 271848.BTH_I0038 270
271848.BTH_I0028 271848.BTH_I0041 421
271848.BTH_I0028 271848.BTH_I0042 362
271848.BTH_I0028 271848.BTH_I0126 271
271848.BTH_I0028 271848.BTH_I0195 816
271848.BTH_I0028 271848.BTH_I0196 776
271848.BTH_I0028 271848.BTH_I0197 921
271848.BTH_I0028 271848.BTH_I0198 877
271848.BTH_I0028 271848.BTH_I0199 998
271848.BTH_I0028 271848.BTH_I0200 963
271848.BTH_I0028 271848.BTH_I0201 820
271848.BTH_I0028 271848.BTH_I0202 640
271848.BTH_I0028 271848.BTH_I0205 836
271848.BTH_I0028 271848.BTH_I0222 196
271848.BTH_I0028 271848.BTH_I0238 166
271848.BTH_I0028 271848.BTH_I0239 590
271848.BTH_I0028 271848.BTH_I0240 713
271848.BTH_I0028 271848.BTH_I0241 916
271848.BTH_I0028 271848.BTH_I0242 875
271848.BTH_I0028 271848.BTH_I0243 925
271848.BTH_I0028 271848.BTH_I0244 921
271848.BTH_I0028 271848.BTH_I0245 934
271848.BTH_I0028 271848.BTH_I0246 824
271848.BTH_I0028 271848.BTH_I0247 783
271848.BTH_I0028 271848.BTH_I0248 666
271848.BTH_I0028 271848.BTH_I0249 212
271848.BTH_I0028 271848.BTH_I0250 893
271848.BTH_I0028 271848.BTH_I0251 597
271848.BTH_I0028 271848.BTH_I0275 169
271848.BTH_I0028 271848.BTH_I0385 156
271848.BTH_I0028 271848.BTH_I0399 152
271848.BTH_I0028 271848.BTH_I0400 160
271848.BTH_I0028 271848.BTH_I0412 220
271848.BTH_I0028 271848.BTH_I0438 151
271848.BTH_I0028 271848.BTH_I0483 260
271848.BTH_I0028 271848.BTH_I0486 191
271848.BTH_I0028 271848.BTH_I0814 152
271848.BTH_I0028 271848.BTH_I0815 152
271848.BTH_I0028 271848.BTH_I0819 152
271848.BTH_I0028 271848.BTH_I0907 270
271848.BTH_I0028 271848.BTH_I1015 230
271848.BTH_I0028 271848.BTH_I1146 398
271848.BTH_I0028 271848.BTH_I1164 174
271848.BTH_I0028 271848.BTH_I1203 152
271848.BTH_I0028 271848.BTH_I1254 270
271848.BTH_I0028 271848.BTH_I1255 271
271848.BTH_I0028 271848.BTH_I1288 216
271848.BTH_I0028 271848.BTH_I1313 179
271848.BTH_I0028 271848.BTH_I1458 240
271848.BTH_I0028 271848.BTH_I1491 263
271848.BTH_I0028 271848.BTH_I1492 159
271848.BTH_I0028 271848.BTH_I1570 177
271848.BTH_I0028 271848.BTH_I1731 200
271848.BTH_I0028 271848.BTH_I1736 173
271848.BTH_I0028 271848.BTH_I2011 271
271848.BTH_I0028 271848.BTH_I2027 177
271848.BTH_I0028 271848.BTH_I2092 244
271848.BTH_I0028 271848.BTH_I2122 170
271848.BTH_I0028 271848.BTH_I2192 216
271848.BTH_I0028 271848.BTH_I2205 260
271848.BTH_I0028 271848.BTH_I2234 201
271848.BTH_I0028 271848.BTH_I2239 373
271848.BTH_I0028 271848.BTH_I2244 178
271848.BTH_I0028 271848.BTH_I2257 241
271848.BTH_I0028 271848.BTH_I2373 464
271848.BTH_I0028 271848.BTH_I2447 263
271848.BTH_I0028 271848.BTH_I2470 194
271848.BTH_I0028 271848.BTH_I2477 152
271848.BTH_I0028 271848.BTH_I2479 152
271848.BTH_I0028 271848.BTH_I2480 152
271848.BTH_I0028 271848.BTH_I2532 373
271848.BTH_I0028 271848.BTH_I2675 152
271848.BTH_I0028 271848.BTH_I2718 230
271848.BTH_I0028 271848.BTH_I2794 271
271848.BTH_I0028 271848.BTH_I2872 365
271848.BTH_I0028 271848.BTH_I2888 172
271848.BTH_I0028 271848.BTH_I2907 172
271848.BTH_I0028 271848.BTH_I2927 172
271848.BTH_I0028 271848.BTH_I2956 800
271848.BTH_I0028 271848.BTH_I3032 363
271848.BTH_I0028 271848.BTH_I3033 367
271848.BTH_I0028 271848.BTH_I3064 161
271848.BTH_I0028 271848.BTH_I3166 818
271848.BTH_I0028 271848.BTH_I3167 754
271848.BTH_I0028 271848.BTH_I3168 761
271848.BTH_I0028 271848.BTH_I3169 859
271848.BTH_I0028 271848.BTH_I3170 924
271848.BTH_I0028 271848.BTH_I3175 591
271848.BTH_I0028 271848.BTH_I3176 897
271848.BTH_I0028 271848.BTH_I3177 490
271848.BTH_I0028 271848.BTH_I3178 224
271848.BTH_I0028 271848.BTH_I3179 427
271848.BTH_I0028 271848.BTH_I3180 194
271848.BTH_I0028 271848.BTH_I3181 529
271848.BTH_I0028 271848.BTH_I3182 591
271848.BTH_I0028 271848.BTH_I3183 832
271848.BTH_I0028 271848.BTH_I3184 939
271848.BTH_I0028 271848.BTH_I3185 966
271848.BTH_I0028 271848.BTH_I3186 380
271848.BTH_I0028 271848.BTH_I3187 259
271848.BTH_I0028 271848.BTH_I3196 836
271848.BTH_I0028 271848.BTH_I3197 577
271848.BTH_I0028 271848.BTH_I3212 216
271848.BTH_I0028 271848.BTH_II0087 152
271848.BTH_I0028 271848.BTH_II0126 372
271848.BTH_I0028 271848.BTH_II0141 152
271848.BTH_I0028 271848.BTH_II0144 152
271848.BTH_I0028 271848.BTH_II0151 824
271848.BTH_I0028 271848.BTH_II0153 908
271848.BTH_I0028 271848.BTH_II0154 939
271848.BTH_I0028 271848.BTH_II0155 832
271848.BTH_I0028 271848.BTH_II0156 545
271848.BTH_I0028 271848.BTH_II0157 481
271848.BTH_I0028 271848.BTH_II0158 194
271848.BTH_I0028 271848.BTH_II0159 366
271848.BTH_I0028 271848.BTH_II0160 224
271848.BTH_I0028 271848.BTH_II0161 422
271848.BTH_I0028 271848.BTH_II0162 422
271848.BTH_I0028 271848.BTH_II0163 856
271848.BTH_I0028 271848.BTH_II0164 923
271848.BTH_I0028 271848.BTH_II0165 929
271848.BTH_I0028 271848.BTH_II0166 878
271848.BTH_I0028 271848.BTH_II0167 891
271848.BTH_I0028 271848.BTH_II0168 333
271848.BTH_I0028 271848.BTH_II0170 538
271848.BTH_I0028 271848.BTH_II0171 903
271848.BTH_I0028 271848.BTH_II0172 997
271848.BTH_I0028 271848.BTH_II0173 951
271848.BTH_I0028 271848.BTH_II0174 878
271848.BTH_I0028 271848.BTH_II0176 572
271848.BTH_I0028 271848.BTH_II0177 623
271848.BTH_I0028 271848.BTH_II0179 561
271848.BTH_I0028 271848.BTH_II0180 657
271848.BTH_I0028 271848.BTH_II0182 409
271848.BTH_I0028 271848.BTH_II0183 517
271848.BTH_I0028 271848.BTH_II0184 729
271848.BTH_I0028 271848.BTH_II0185 893
271848.BTH_I0028 271848.BTH_II0186 829
271848.BTH_I0028 271848.BTH_II0187 899
271848.BTH_I0028 271848.BTH_II0188 921
271848.BTH_I0028 271848.BTH_II0189 933
271848.BTH_I0028 271848.BTH_II0190 803
271848.BTH_I0028 271848.BTH_II0191 748
271848.BTH_I0028 271848.BTH_II0193 787
271848.BTH_I0028 271848.BTH_II0194 498
271848.BTH_I0028 271848.BTH_II0253 372
271848.BTH_I0028 271848.BTH_II0449 194
271848.BTH_I0028 271848.BTH_II0454 235
271848.BTH_I0028 271848.BTH_II0461 241
271848.BTH_I0028 271848.BTH_II0502 256
271848.BTH_I0028 271848.BTH_II0503 354
271848.BTH_I0028 271848.BTH_II0504 256
271848.BTH_I0028 271848.BTH_II0505 477
271848.BTH_I0028 271848.BTH_II0506 325
271848.BTH_I0028 271848.BTH_II0604 235
271848.BTH_I0028 271848.BTH_II0742 635
271848.BTH_I0028 271848.BTH_II0744 870
271848.BTH_I0028 271848.BTH_II0747 189
271848.BTH_I0028 271848.BTH_II0750 874
271848.BTH_I0028 271848.BTH_II0751 759
271848.BTH_I0028 271848.BTH_II0753 392
271848.BTH_I0028 271848.BTH_II0754 826
271848.BTH_I0028 271848.BTH_II0755 588
271848.BTH_I0028 271848.BTH_II0823 189
271848.BTH_I0028 271848.BTH_II0830 746
271848.BTH_I0028 271848.BTH_II0832 844
271848.BTH_I0028 271848.BTH_II0836 815
271848.BTH_I0028 271848.BTH_II0837 489
271848.BTH_I0028 271848.BTH_II0838 674
271848.BTH_I0028 271848.BTH_II0839 836
271848.BTH_I0028 271848.BTH_II0916 240
271848.BTH_I0028 271848.BTH_II1008 152
271848.BTH_I0028 271848.BTH_II1009 152
271848.BTH_I0028 271848.BTH_II1093 275
271848.BTH_I0028 271848.BTH_II1148 372
271848.BTH_I0028 271848.BTH_II1198 161
271848.BTH_I0028 271848.BTH_II1464 194
271848.BTH_I0028 271848.BTH_II1507 266
271848.BTH_I0028 271848.BTH_II1544 707
271848.BTH_I0028 271848.BTH_II1586 253
271848.BTH_I0028 271848.BTH_II1587 152
271848.BTH_I0028 271848.BTH_II1886 372
271848.BTH_I0028 271848.BTH_II1926 244
271848.BTH_I0028 271848.BTH_II1938 240
271848.BTH_I0028 271848.BTH_II1955 155
271848.BTH_I0028 271848.BTH_II2058 174
271848.BTH_I0028 271848.BTH_II2148 160
271848.BTH_I0028 271848.BTH_II2180 194
271848.BTH_I0028 271848.BTH_II2186 152
271848.BTH_I0028 271848.BTH_II2187 152
271848.BTH_I0028 271848.BTH_II2188 152
271848.BTH_I0028 271848.BTH_II2364 401
271848.BTH_I0028 271848.BTH_II2365 152
271848.BTH_I0029 271848.BTH_I0023 422
271848.BTH_I0029 271848.BTH_I0024 423
271848.BTH_I0029 271848.BTH_I0025 424
271848.BTH_I0029 271848.BTH_I0026 813
271848.BTH_I0029 271848.BTH_I0027 912
271848.BTH_I0029 271848.BTH_I0028 937
271848.BTH_I0029 271848.BTH_I0030 869
271848.BTH_I0029 271848.BTH_I0031 855
271848.BTH_I0029 271848.BTH_I0032 815
271848.BTH_I0029 271848.BTH_I0035 422
271848.BTH_I0029 271848.BTH_I0036 275
271848.BTH_I0029 271848.BTH_I0037 272
271848.BTH_I0029 271848.BTH_I0038 270
271848.BTH_I0029 271848.BTH_I0041 421
271848.BTH_I0029 271848.BTH_I0042 362
271848.BTH_I0029 271848.BTH_I0077 166
271848.BTH_I0029 271848.BTH_I0117 201
271848.BTH_I0029 271848.BTH_I0162 185
271848.BTH_I0029 271848.BTH_I0195 688
271848.BTH_I0029 271848.BTH_I0196 782
271848.BTH_I0029 271848.BTH_I0197 603
271848.BTH_I0029 271848.BTH_I0198 657
271848.BTH_I0029 271848.BTH_I0199 579
271848.BTH_I0029 271848.BTH_I0200 585
271848.BTH_I0029 271848.BTH_I0201 397
271848.BTH_I0029 271848.BTH_I0202 414
271848.BTH_I0029 271848.BTH_I0204 284
271848.BTH_I0029 271848.BTH_I0237 665
271848.BTH_I0029 271848.BTH_I0239 585
271848.BTH_I0029 271848.BTH_I0240 351
271848.BTH_I0029 271848.BTH_I0241 218
271848.BTH_I0029 271848.BTH_I0243 182
271848.BTH_I0029 271848.BTH_I0244 353
271848.BTH_I0029 271848.BTH_I0246 344
271848.BTH_I0029 271848.BTH_I0248 745
271848.BTH_I0029 271848.BTH_I0249 256
271848.BTH_I0029 271848.BTH_I0250 564
271848.BTH_I0029 271848.BTH_I0251 399
271848.BTH_I0029 271848.BTH_I0295 216
271848.BTH_I0029 271848.BTH_I0336 158
271848.BTH_I0029 271848.BTH_I0443 172
271848.BTH_I0029 271848.BTH_I0497 192
271848.BTH_I0029 271848.BTH_I0521 225
271848.BTH_I0029 271848.BTH_I0576 150
271848.BTH_I0029 271848.BTH_I0656 288
271848.BTH_I0029 271848.BTH_I0657 314
271848.BTH_I0029 271848.BTH_I0676 442
271848.BTH_I0029 271848.BTH_I0687 150
271848.BTH_I0029 271848.BTH_I0700 312
271848.BTH_I0029 271848.BTH_I0800 174
271848.BTH_I0029 271848.BTH_I0851 219
271848.BTH_I0029 271848.BTH_I0852 160
271848.BTH_I0029 271848.BTH_I0949 161
271848.BTH_I0029 271848.BTH_I1006 170
271848.BTH_I0029 271848.BTH_I1015 190
271848.BTH_I0029 271848.BTH_I1085 174
271848.BTH_I0029 271848.BTH_I1101 166
271848.BTH_I0029 271848.BTH_I1144 227
271848.BTH_I0029 271848.BTH_I1151 211
271848.BTH_I0029 271848.BTH_I1213 190
271848.BTH_I0029 271848.BTH_I1253 171
271848.BTH_I0029 271848.BTH_I1254 171
271848.BTH_I0029 271848.BTH_I1262 187
271848.BTH_I0029 271848.BTH_I1298 186
271848.BTH_I0029 271848.BTH_I1374 352
271848.BTH_I0029 271848.BTH_I1381 433
271848.BTH_I0029 271848.BTH_I1382 184
271848.BTH_I0029 271848.BTH_I1393 153
271848.BTH_I0029 271848.BTH_I1441 166
271848.BTH_I0029 271848.BTH_I1445 166
271848.BTH_I0029 271848.BTH_I1452 166
271848.BTH_I0029 271848.BTH_I1534 150
271848.BTH_I0029 271848.BTH_I1749 169
271848.BTH_I0029 271848.BTH_I1779 150
271848.BTH_I0029 271848.BTH_I1795 167
271848.BTH_I0029 271848.BTH_I1802 215
271848.BTH_I0029 271848.BTH_I1806 183
271848.BTH_I0029 271848.BTH_I1837 264
271848.BTH_I0029 271848.BTH_I1886 195
271848.BTH_I0029 271848.BTH_I1904 190
271848.BTH_I0029 271848.BTH_I1907 264
271848.BTH_I0029 271848.BTH_I2017 166
271848.BTH_I0029 271848.BTH_I2051 179
271848.BTH_I0029 271848.BTH_I2226 161
271848.BTH_I0029 271848.BTH_I2244 157
271848.BTH_I0029 271848.BTH_I2422 205
271848.BTH_I0029 271848.BTH_I2440 167
271848.BTH_I0029 271848.BTH_I2463 215
271848.BTH_I0029 271848.BTH_I2517 170
271848.BTH_I0029 271848.BTH_I2690 166
271848.BTH_I0029 271848.BTH_I2718 410
271848.BTH_I0029 271848.BTH_I2737 166
271848.BTH_I0029 271848.BTH_I2872 150
271848.BTH_I0029 271848.BTH_I2889 166
271848.BTH_I0029 271848.BTH_I2917 170
271848.BTH_I0029 271848.BTH_I2918 171
271848.BTH_I0029 271848.BTH_I2926 163
271848.BTH_I0029 271848.BTH_I2966 198
271848.BTH_I0029 271848.BTH_I2999 151
271848.BTH_I0029 271848.BTH_I3032 400
271848.BTH_I0029 271848.BTH_I3033 405
271848.BTH_I0029 271848.BTH_I3089 166
271848.BTH_I0029 271848.BTH_I3130 175
271848.BTH_I0029 271848.BTH_I3142 166
271848.BTH_I0029 271848.BTH_I3166 393
271848.BTH_I0029 271848.BTH_I3167 342
271848.BTH_I0029 271848.BTH_I3168 530
271848.BTH_I0029 271848.BTH_I3169 381
271848.BTH_I0029 271848.BTH_I3170 586
271848.BTH_I0029 271848.BTH_I3175 692
271848.BTH_I0029 271848.BTH_I3186 283
271848.BTH_I0029 271848.BTH_I3187 399
271848.BTH_I0029 271848.BTH_I3196 281
271848.BTH_I0029 271848.BTH_I3226 166
271848.BTH_I0029 271848.BTH_II0010 182
271848.BTH_I0029 271848.BTH_II0066 284
271848.BTH_I0029 271848.BTH_II0090 167
271848.BTH_I0029 271848.BTH_II0133 182
271848.BTH_I0029 271848.BTH_II0163 381
271848.BTH_I0029 271848.BTH_II0164 538
271848.BTH_I0029 271848.BTH_II0165 395
271848.BTH_I0029 271848.BTH_II0166 620
271848.BTH_I0029 271848.BTH_II0167 558
271848.BTH_I0029 271848.BTH_II0168 395
271848.BTH_I0029 271848.BTH_II0171 355
271848.BTH_I0029 271848.BTH_II0173 395
271848.BTH_I0029 271848.BTH_II0174 335
271848.BTH_I0029 271848.BTH_II0177 264
271848.BTH_I0029 271848.BTH_II0182 744
271848.BTH_I0029 271848.BTH_II0184 270
271848.BTH_I0029 271848.BTH_II0190 207
271848.BTH_I0029 271848.BTH_II0430 180
271848.BTH_I0029 271848.BTH_II0489 153
271848.BTH_I0029 271848.BTH_II0531 155
271848.BTH_I0029 271848.BTH_II0661 244
271848.BTH_I0029 271848.BTH_II0744 335
271848.BTH_I0029 271848.BTH_II0804 223
271848.BTH_I0029 271848.BTH_II1030 180
271848.BTH_I0029 271848.BTH_II1059 177
271848.BTH_I0029 271848.BTH_II1061 203
271848.BTH_I0029 271848.BTH_II1147 177
271848.BTH_I0029 271848.BTH_II1227 214
271848.BTH_I0029 271848.BTH_II1235 164
271848.BTH_I0029 271848.BTH_II1308 504
271848.BTH_I0029 271848.BTH_II1340 267
271848.BTH_I0029 271848.BTH_II1348 363
271848.BTH_I0029 271848.BTH_II1349 396
271848.BTH_I0029 271848.BTH_II1350 300
271848.BTH_I0029 271848.BTH_II1351 481
271848.BTH_I0029 271848.BTH_II1352 270
271848.BTH_I0029 271848.BTH_II1353 295
271848.BTH_I0029 271848.BTH_II1373 261
271848.BTH_I0029 271848.BTH_II1374 186
271848.BTH_I0029 271848.BTH_II1450 182
271848.BTH_I0029 271848.BTH_II1463 213
271848.BTH_I0029 271848.BTH_II1479 171
271848.BTH_I0029 271848.BTH_II1512 209
271848.BTH_I0029 271848.BTH_II1664 212
271848.BTH_I0029 271848.BTH_II1666 170
271848.BTH_I0029 271848.BTH_II1674 161
271848.BTH_I0029 271848.BTH_II1697 174
271848.BTH_I0029 271848.BTH_II1750 161
271848.BTH_I0029 271848.BTH_II1866 175
271848.BTH_I0029 271848.BTH_II1870 163
271848.BTH_I0029 271848.BTH_II1887 161
271848.BTH_I0029 271848.BTH_II1927 181
271848.BTH_I0029 271848.BTH_II1988 203
271848.BTH_I0029 271848.BTH_II2059 263
271848.BTH_I0029 271848.BTH_II2088 178
271848.BTH_I0029 271848.BTH_II2093 168
271848.BTH_I0029 271848.BTH_II2214 186
271848.BTH_I0029 271848.BTH_II2288 165
271848.BTH_I0030 271848.BTH_I0006 176
271848.BTH_I0030 271848.BTH_I0023 364
271848.BTH_I0030 271848.BTH_I0024 422
271848.BTH_I0030 271848.BTH_I0025 422
271848.BTH_I0030 271848.BTH_I0026 798
271848.BTH_I0030 271848.BTH_I0027 972
271848.BTH_I0030 271848.BTH_I0028 978
271848.BTH_I0030 271848.BTH_I0029 869
271848.BTH_I0030 271848.BTH_I0031 987
271848.BTH_I0030 271848.BTH_I0032 981
271848.BTH_I0030 271848.BTH_I0035 422
271848.BTH_I0030 271848.BTH_I0036 362
271848.BTH_I0030 271848.BTH_I0037 274
271848.BTH_I0030 271848.BTH_I0038 273
271848.BTH_I0030 271848.BTH_I0041 421
271848.BTH_I0030 271848.BTH_I0042 362
271848.BTH_I0030 271848.BTH_I0127 206
271848.BTH_I0030 271848.BTH_I0138 167
271848.BTH_I0030 271848.BTH_I0164 238
271848.BTH_I0030 271848.BTH_I0165 238
271848.BTH_I0030 271848.BTH_I0195 862
271848.BTH_I0030 271848.BTH_I0196 654
271848.BTH_I0030 271848.BTH_I0197 959
271848.BTH_I0030 271848.BTH_I0198 604
271848.BTH_I0030 271848.BTH_I0199 954
271848.BTH_I0030 271848.BTH_I0200 968
271848.BTH_I0030 271848.BTH_I0201 693
271848.BTH_I0030 271848.BTH_I0202 480
271848.BTH_I0030 271848.BTH_I0205 848
271848.BTH_I0030 271848.BTH_I0233 176
271848.BTH_I0030 271848.BTH_I0239 360
271848.BTH_I0030 271848.BTH_I0240 441
271848.BTH_I0030 271848.BTH_I0241 901
271848.BTH_I0030 271848.BTH_I0242 604
271848.BTH_I0030 271848.BTH_I0243 900
271848.BTH_I0030 271848.BTH_I0244 863
271848.BTH_I0030 271848.BTH_I0245 932
271848.BTH_I0030 271848.BTH_I0246 621
271848.BTH_I0030 271848.BTH_I0247 814
271848.BTH_I0030 271848.BTH_I0248 501
271848.BTH_I0030 271848.BTH_I0249 279
271848.BTH_I0030 271848.BTH_I0250 716
271848.BTH_I0030 271848.BTH_I0251 246
271848.BTH_I0030 271848.BTH_I0289 459
271848.BTH_I0030 271848.BTH_I0385 392
271848.BTH_I0030 271848.BTH_I0412 222
271848.BTH_I0030 271848.BTH_I0486 208
271848.BTH_I0030 271848.BTH_I0487 163
271848.BTH_I0030 271848.BTH_I0768 384
271848.BTH_I0030 271848.BTH_I0857 158
271848.BTH_I0030 271848.BTH_I1015 251
271848.BTH_I0030 271848.BTH_I1134 306
271848.BTH_I0030 271848.BTH_I1186 393
271848.BTH_I0030 271848.BTH_I1213 153
271848.BTH_I0030 271848.BTH_I1253 171
271848.BTH_I0030 271848.BTH_I1254 171
271848.BTH_I0030 271848.BTH_I1288 354
271848.BTH_I0030 271848.BTH_I1310 274
271848.BTH_I0030 271848.BTH_I1319 598
271848.BTH_I0030 271848.BTH_I1493 260
271848.BTH_I0030 271848.BTH_I1497 436
271848.BTH_I0030 271848.BTH_I1527 176
271848.BTH_I0030 271848.BTH_I1570 276
271848.BTH_I0030 271848.BTH_I1631 264
271848.BTH_I0030 271848.BTH_I1731 353
271848.BTH_I0030 271848.BTH_I1733 274
271848.BTH_I0030 271848.BTH_I1736 179
271848.BTH_I0030 271848.BTH_I1767 150
271848.BTH_I0030 271848.BTH_I1842 229
271848.BTH_I0030 271848.BTH_I2027 385
271848.BTH_I0030 271848.BTH_I2028 308
271848.BTH_I0030 271848.BTH_I2029 247
271848.BTH_I0030 271848.BTH_I2030 239
271848.BTH_I0030 271848.BTH_I2031 396
271848.BTH_I0030 271848.BTH_I2032 220
271848.BTH_I0030 271848.BTH_I2033 198
271848.BTH_I0030 271848.BTH_I2034 195
271848.BTH_I0030 271848.BTH_I2058 274
271848.BTH_I0030 271848.BTH_I2122 170
271848.BTH_I0030 271848.BTH_I2137 391
271848.BTH_I0030 271848.BTH_I2229 237
271848.BTH_I0030 271848.BTH_I2234 221
271848.BTH_I0030 271848.BTH_I2373 279
271848.BTH_I0030 271848.BTH_I2471 214
271848.BTH_I0030 271848.BTH_I2479 273
271848.BTH_I0030 271848.BTH_I2494 274
271848.BTH_I0030 271848.BTH_I2718 410
271848.BTH_I0030 271848.BTH_I2787 176
271848.BTH_I0030 271848.BTH_I2788 392
271848.BTH_I0030 271848.BTH_I2790 301
271848.BTH_I0030 271848.BTH_I2909 201
271848.BTH_I0030 271848.BTH_I2910 239
271848.BTH_I0030 271848.BTH_I2911 239
271848.BTH_I0030 271848.BTH_I2917 170
271848.BTH_I0030 271848.BTH_I2918 171
271848.BTH_I0030 271848.BTH_I2956 161
271848.BTH_I0030 271848.BTH_I3032 300
271848.BTH_I0030 271848.BTH_I3033 362
271848.BTH_I0030 271848.BTH_I3166 760
271848.BTH_I0030 271848.BTH_I3167 497
271848.BTH_I0030 271848.BTH_I3168 562
271848.BTH_I0030 271848.BTH_I3169 933
271848.BTH_I0030 271848.BTH_I3170 961
271848.BTH_I0030 271848.BTH_I3175 300
271848.BTH_I0030 271848.BTH_I3176 515
271848.BTH_I0030 271848.BTH_I3177 443
271848.BTH_I0030 271848.BTH_I3178 264
271848.BTH_I0030 271848.BTH_I3179 358
271848.BTH_I0030 271848.BTH_I3181 346
271848.BTH_I0030 271848.BTH_I3182 670
271848.BTH_I0030 271848.BTH_I3184 558
271848.BTH_I0030 271848.BTH_I3185 632
271848.BTH_I0030 271848.BTH_I3186 177
271848.BTH_I0030 271848.BTH_I3187 320
271848.BTH_I0030 271848.BTH_I3196 772
271848.BTH_I0030 271848.BTH_I3197 545
271848.BTH_I0030 271848.BTH_I3237 260
271848.BTH_I0030 271848.BTH_II0126 295
271848.BTH_I0030 271848.BTH_II0151 742
271848.BTH_I0030 271848.BTH_II0153 534
271848.BTH_I0030 271848.BTH_II0154 747
271848.BTH_I0030 271848.BTH_II0155 274
271848.BTH_I0030 271848.BTH_II0156 671
271848.BTH_I0030 271848.BTH_II0157 284
271848.BTH_I0030 271848.BTH_II0159 430
271848.BTH_I0030 271848.BTH_II0160 264
271848.BTH_I0030 271848.BTH_II0161 443
271848.BTH_I0030 271848.BTH_II0162 443
271848.BTH_I0030 271848.BTH_II0163 903
271848.BTH_I0030 271848.BTH_II0164 928
271848.BTH_I0030 271848.BTH_II0165 899
271848.BTH_I0030 271848.BTH_II0166 899
271848.BTH_I0030 271848.BTH_II0168 920
271848.BTH_I0030 271848.BTH_II0170 528
271848.BTH_I0030 271848.BTH_II0171 905
271848.BTH_I0030 271848.BTH_II0172 835
271848.BTH_I0030 271848.BTH_II0173 475
271848.BTH_I0030 271848.BTH_II0174 949
271848.BTH_I0030 271848.BTH_II0176 562
271848.BTH_I0030 271848.BTH_II0177 407
271848.BTH_I0030 271848.BTH_II0179 464
271848.BTH_I0030 271848.BTH_II0180 426
271848.BTH_I0030 271848.BTH_II0182 231
271848.BTH_I0030 271848.BTH_II0183 360
271848.BTH_I0030 271848.BTH_II0184 483
271848.BTH_I0030 271848.BTH_II0185 844
271848.BTH_I0030 271848.BTH_II0186 448
271848.BTH_I0030 271848.BTH_II0187 885
271848.BTH_I0030 271848.BTH_II0188 868
271848.BTH_I0030 271848.BTH_II0189 932
271848.BTH_I0030 271848.BTH_II0190 558
271848.BTH_I0030 271848.BTH_II0191 793
271848.BTH_I0030 271848.BTH_II0193 806
271848.BTH_I0030 271848.BTH_II0194 499
271848.BTH_I0030 271848.BTH_II0253 295
271848.BTH_I0030 271848.BTH_II0502 190
271848.BTH_I0030 271848.BTH_II0503 223
271848.BTH_I0030 271848.BTH_II0504 190
271848.BTH_I0030 271848.BTH_II0505 467
271848.BTH_I0030 271848.BTH_II0506 443
271848.BTH_I0030 271848.BTH_II0677 425
271848.BTH_I0030 271848.BTH_II0742 787
271848.BTH_I0030 271848.BTH_II0744 914
271848.BTH_I0030 271848.BTH_II0747 435
271848.BTH_I0030 271848.BTH_II0750 851
271848.BTH_I0030 271848.BTH_II0751 779
271848.BTH_I0030 271848.BTH_II0753 465
271848.BTH_I0030 271848.BTH_II0754 158
271848.BTH_I0030 271848.BTH_II0755 713
271848.BTH_I0030 271848.BTH_II0823 168
271848.BTH_I0030 271848.BTH_II0830 818
271848.BTH_I0030 271848.BTH_II0832 852
271848.BTH_I0030 271848.BTH_II0836 197
271848.BTH_I0030 271848.BTH_II0837 404
271848.BTH_I0030 271848.BTH_II0838 782
271848.BTH_I0030 271848.BTH_II0839 849
271848.BTH_I0030 271848.BTH_II0847 176
271848.BTH_I0030 271848.BTH_II0851 160
271848.BTH_I0030 271848.BTH_II1093 275
271848.BTH_I0030 271848.BTH_II1148 295
271848.BTH_I0030 271848.BTH_II1544 594
271848.BTH_I0030 271848.BTH_II1554 208
271848.BTH_I0030 271848.BTH_II1586 293
271848.BTH_I0030 271848.BTH_II1886 295
271848.BTH_I0030 271848.BTH_II2061 260
271848.BTH_I0030 271848.BTH_II2100 274
271848.BTH_I0030 271848.BTH_II2174 280
271848.BTH_I0030 271848.BTH_II2335 160
271848.BTH_I0031 271848.BTH_I0023 362
271848.BTH_I0031 271848.BTH_I0024 422
271848.BTH_I0031 271848.BTH_I0025 422
271848.BTH_I0031 271848.BTH_I0026 805
271848.BTH_I0031 271848.BTH_I0027 963
271848.BTH_I0031 271848.BTH_I0028 976
271848.BTH_I0031 271848.BTH_I0029 855
271848.BTH_I0031 271848.BTH_I0030 987
271848.BTH_I0031 271848.BTH_I0032 978
271848.BTH_I0031 271848.BTH_I0035 422
271848.BTH_I0031 271848.BTH_I0036 364
271848.BTH_I0031 271848.BTH_I0037 275
271848.BTH_I0031 271848.BTH_I0038 274
271848.BTH_I0031 271848.BTH_I0041 421
271848.BTH_I0031 271848.BTH_I0042 362
271848.BTH_I0031 271848.BTH_I0127 189
271848.BTH_I0031 271848.BTH_I0138 167
271848.BTH_I0031 271848.BTH_I0164 224
271848.BTH_I0031 271848.BTH_I0165 224
271848.BTH_I0031 271848.BTH_I0195 677
271848.BTH_I0031 271848.BTH_I0196 686
271848.BTH_I0031 271848.BTH_I0197 927
271848.BTH_I0031 271848.BTH_I0198 626
271848.BTH_I0031 271848.BTH_I0199 951
271848.BTH_I0031 271848.BTH_I0200 944
271848.BTH_I0031 271848.BTH_I0201 622
271848.BTH_I0031 271848.BTH_I0202 595
271848.BTH_I0031 271848.BTH_I0205 773
271848.BTH_I0031 271848.BTH_I0237 267
271848.BTH_I0031 271848.BTH_I0238 276
271848.BTH_I0031 271848.BTH_I0239 467
271848.BTH_I0031 271848.BTH_I0240 553
271848.BTH_I0031 271848.BTH_I0241 936
271848.BTH_I0031 271848.BTH_I0242 716
271848.BTH_I0031 271848.BTH_I0243 910
271848.BTH_I0031 271848.BTH_I0244 873
271848.BTH_I0031 271848.BTH_I0245 934
271848.BTH_I0031 271848.BTH_I0246 734
271848.BTH_I0031 271848.BTH_I0247 807
271848.BTH_I0031 271848.BTH_I0248 651
271848.BTH_I0031 271848.BTH_I0249 279
271848.BTH_I0031 271848.BTH_I0250 753
271848.BTH_I0031 271848.BTH_I0251 538
271848.BTH_I0031 271848.BTH_I0285 402
271848.BTH_I0031 271848.BTH_I0385 268
271848.BTH_I0031 271848.BTH_I0403 188
271848.BTH_I0031 271848.BTH_I0412 254
271848.BTH_I0031 271848.BTH_I0420 156
271848.BTH_I0031 271848.BTH_I0470 155
271848.BTH_I0031 271848.BTH_I0643 383
271848.BTH_I0031 271848.BTH_I0731 279
271848.BTH_I0031 271848.BTH_I0736 152
271848.BTH_I0031 271848.BTH_I0770 225
271848.BTH_I0031 271848.BTH_I0981 157
271848.BTH_I0031 271848.BTH_I1015 194
271848.BTH_I0031 271848.BTH_I1186 391
271848.BTH_I0031 271848.BTH_I1265 161
271848.BTH_I0031 271848.BTH_I1288 251
271848.BTH_I0031 271848.BTH_I1319 439
271848.BTH_I0031 271848.BTH_I1373 159
271848.BTH_I0031 271848.BTH_I1458 511
271848.BTH_I0031 271848.BTH_I1570 441
271848.BTH_I0031 271848.BTH_I1660 152
271848.BTH_I0031 271848.BTH_I1731 274
271848.BTH_I0031 271848.BTH_I1733 274
271848.BTH_I0031 271848.BTH_I1767 243
271848.BTH_I0031 271848.BTH_I1842 229
271848.BTH_I0031 271848.BTH_I1846 271
271848.BTH_I0031 271848.BTH_I1894 343
271848.BTH_I0031 271848.BTH_I1906 175
271848.BTH_I0031 271848.BTH_I1908 170
271848.BTH_I0031 271848.BTH_I2027 396
271848.BTH_I0031 271848.BTH_I2028 320
271848.BTH_I0031 271848.BTH_I2029 274
271848.BTH_I0031 271848.BTH_I2030 274
271848.BTH_I0031 271848.BTH_I2031 224
271848.BTH_I0031 271848.BTH_I2032 296
271848.BTH_I0031 271848.BTH_I2033 206
271848.BTH_I0031 271848.BTH_I2034 198
271848.BTH_I0031 271848.BTH_I2058 274
271848.BTH_I0031 271848.BTH_I2137 268
271848.BTH_I0031 271848.BTH_I2234 206
271848.BTH_I0031 271848.BTH_I2373 200
271848.BTH_I0031 271848.BTH_I2456 220
271848.BTH_I0031 271848.BTH_I2494 274
271848.BTH_I0031 271848.BTH_I2540 220
271848.BTH_I0031 271848.BTH_I2718 301
271848.BTH_I0031 271848.BTH_I2788 268
271848.BTH_I0031 271848.BTH_I2790 301
271848.BTH_I0031 271848.BTH_I3166 770
271848.BTH_I0031 271848.BTH_I3167 516
271848.BTH_I0031 271848.BTH_I3168 648
271848.BTH_I0031 271848.BTH_I3169 957
271848.BTH_I0031 271848.BTH_I3170 955
271848.BTH_I0031 271848.BTH_I3175 339
271848.BTH_I0031 271848.BTH_I3176 536
271848.BTH_I0031 271848.BTH_I3177 389
271848.BTH_I0031 271848.BTH_I3178 256
271848.BTH_I0031 271848.BTH_I3179 177
271848.BTH_I0031 271848.BTH_I3181 200
271848.BTH_I0031 271848.BTH_I3182 474
271848.BTH_I0031 271848.BTH_I3184 391
271848.BTH_I0031 271848.BTH_I3185 371
271848.BTH_I0031 271848.BTH_I3186 198
271848.BTH_I0031 271848.BTH_I3187 266
271848.BTH_I0031 271848.BTH_I3196 513
271848.BTH_I0031 271848.BTH_I3197 595
271848.BTH_I0031 271848.BTH_I3212 160
271848.BTH_I0031 271848.BTH_II0126 260
271848.BTH_I0031 271848.BTH_II0151 586
271848.BTH_I0031 271848.BTH_II0153 371
271848.BTH_I0031 271848.BTH_II0154 531
271848.BTH_I0031 271848.BTH_II0156 474
271848.BTH_I0031 271848.BTH_II0157 200
271848.BTH_I0031 271848.BTH_II0159 177
271848.BTH_I0031 271848.BTH_II0160 256
271848.BTH_I0031 271848.BTH_II0161 389
271848.BTH_I0031 271848.BTH_II0162 389
271848.BTH_I0031 271848.BTH_II0163 935
271848.BTH_I0031 271848.BTH_II0164 940
271848.BTH_I0031 271848.BTH_II0165 938
271848.BTH_I0031 271848.BTH_II0167 933
271848.BTH_I0031 271848.BTH_II0168 946
271848.BTH_I0031 271848.BTH_II0170 542
271848.BTH_I0031 271848.BTH_II0171 899
271848.BTH_I0031 271848.BTH_II0172 871
271848.BTH_I0031 271848.BTH_II0173 710
271848.BTH_I0031 271848.BTH_II0174 927
271848.BTH_I0031 271848.BTH_II0176 563
271848.BTH_I0031 271848.BTH_II0177 563
271848.BTH_I0031 271848.BTH_II0179 444
271848.BTH_I0031 271848.BTH_II0180 446
271848.BTH_I0031 271848.BTH_II0183 530
271848.BTH_I0031 271848.BTH_II0184 702
271848.BTH_I0031 271848.BTH_II0185 864
271848.BTH_I0031 271848.BTH_II0186 794
271848.BTH_I0031 271848.BTH_II0187 887
271848.BTH_I0031 271848.BTH_II0188 887
271848.BTH_I0031 271848.BTH_II0189 933
271848.BTH_I0031 271848.BTH_II0190 785
271848.BTH_I0031 271848.BTH_II0191 798
271848.BTH_I0031 271848.BTH_II0193 782
271848.BTH_I0031 271848.BTH_II0194 292
271848.BTH_I0031 271848.BTH_II0253 260
271848.BTH_I0031 271848.BTH_II0376 599
271848.BTH_I0031 271848.BTH_II0502 200
271848.BTH_I0031 271848.BTH_II0503 161
271848.BTH_I0031 271848.BTH_II0504 200
271848.BTH_I0031 271848.BTH_II0505 474
271848.BTH_I0031 271848.BTH_II0506 389
271848.BTH_I0031 271848.BTH_II0677 224
271848.BTH_I0031 271848.BTH_II0742 897
271848.BTH_I0031 271848.BTH_II0744 901
271848.BTH_I0031 271848.BTH_II0747 502
271848.BTH_I0031 271848.BTH_II0750 868
271848.BTH_I0031 271848.BTH_II0751 844
271848.BTH_I0031 271848.BTH_II0753 558
271848.BTH_I0031 271848.BTH_II0754 768
271848.BTH_I0031 271848.BTH_II0755 168
271848.BTH_I0031 271848.BTH_II0830 763
271848.BTH_I0031 271848.BTH_II0832 845
271848.BTH_I0031 271848.BTH_II0836 779
271848.BTH_I0031 271848.BTH_II0837 214
271848.BTH_I0031 271848.BTH_II0838 699
271848.BTH_I0031 271848.BTH_II0839 858
271848.BTH_I0031 271848.BTH_II0916 511
271848.BTH_I0031 271848.BTH_II1148 260
271848.BTH_I0031 271848.BTH_II1376 599
271848.BTH_I0031 271848.BTH_II1544 638
271848.BTH_I0031 271848.BTH_II1586 279
271848.BTH_I0031 271848.BTH_II1886 260
271848.BTH_I0031 271848.BTH_II1938 511
271848.BTH_I0031 271848.BTH_II1999 213
271848.BTH_I0031 271848.BTH_II2174 219
271848.BTH_I0031 271848.BTH_II2274 220
271848.BTH_I0032 271848.BTH_I0023 275
271848.BTH_I0032 271848.BTH_I0024 468
271848.BTH_I0032 271848.BTH_I0025 422
271848.BTH_I0032 271848.BTH_I0026 805
271848.BTH_I0032 271848.BTH_I0027 943
271848.BTH_I0032 271848.BTH_I0028 970
271848.BTH_I0032 271848.BTH_I0029 815
271848.BTH_I0032 271848.BTH_I0030 981
271848.BTH_I0032 271848.BTH_I0031 978
271848.BTH_I0032 271848.BTH_I0035 424
271848.BTH_I0032 271848.BTH_I0036 421
271848.BTH_I0032 271848.BTH_I0037 362
271848.BTH_I0032 271848.BTH_I0038 283
271848.BTH_I0032 271848.BTH_I0041 422
271848.BTH_I0032 271848.BTH_I0042 421
271848.BTH_I0032 271848.BTH_I0138 167
271848.BTH_I0032 271848.BTH_I0148 191
271848.BTH_I0032 271848.BTH_I0174 299
271848.BTH_I0032 271848.BTH_I0194 180
271848.BTH_I0032 271848.BTH_I0195 824
271848.BTH_I0032 271848.BTH_I0196 713
271848.BTH_I0032 271848.BTH_I0197 907
271848.BTH_I0032 271848.BTH_I0198 660
271848.BTH_I0032 271848.BTH_I0199 929
271848.BTH_I0032 271848.BTH_I0200 935
271848.BTH_I0032 271848.BTH_I0201 759
271848.BTH_I0032 271848.BTH_I0202 763
271848.BTH_I0032 271848.BTH_I0205 470
271848.BTH_I0032 271848.BTH_I0206 271
271848.BTH_I0032 271848.BTH_I0237 595
271848.BTH_I0032 271848.BTH_I0238 243
271848.BTH_I0032 271848.BTH_I0239 464
271848.BTH_I0032 271848.BTH_I0240 754
271848.BTH_I0032 271848.BTH_I0241 940
271848.BTH_I0032 271848.BTH_I0242 770
271848.BTH_I0032 271848.BTH_I0243 883
271848.BTH_I0032 271848.BTH_I0244 923
271848.BTH_I0032 271848.BTH_I0245 910
271848.BTH_I0032 271848.BTH_I0246 849
271848.BTH_I0032 271848.BTH_I0247 839
271848.BTH_I0032 271848.BTH_I0248 776
271848.BTH_I0032 271848.BTH_I0249 307
271848.BTH_I0032 271848.BTH_I0250 793
271848.BTH_I0032 271848.BTH_I0251 763
271848.BTH_I0032 271848.BTH_I0252 293
271848.BTH_I0032 271848.BTH_I0285 249
271848.BTH_I0032 271848.BTH_I0290 400
271848.BTH_I0032 271848.BTH_I0355 367
271848.BTH_I0032 271848.BTH_I0402 151
271848.BTH_I0032 271848.BTH_I0403 230
271848.BTH_I0032 271848.BTH_I0412 300
271848.BTH_I0032 271848.BTH_I0466 393
271848.BTH_I0032 271848.BTH_I0536 242
271848.BTH_I0032 271848.BTH_I0643 316
271848.BTH_I0032 271848.BTH_I0731 400
271848.BTH_I0032 271848.BTH_I0956 186
271848.BTH_I0032 271848.BTH_I1015 232
271848.BTH_I0032 271848.BTH_I1149 241
271848.BTH_I0032 271848.BTH_I1253 171
271848.BTH_I0032 271848.BTH_I1254 171
271848.BTH_I0032 271848.BTH_I1308 393
271848.BTH_I0032 271848.BTH_I1429 175
271848.BTH_I0032 271848.BTH_I1458 608
271848.BTH_I0032 271848.BTH_I1570 177
271848.BTH_I0032 271848.BTH_I1586 442
271848.BTH_I0032 271848.BTH_I1596 183
271848.BTH_I0032 271848.BTH_I1704 239
271848.BTH_I0032 271848.BTH_I1711 168
271848.BTH_I0032 271848.BTH_I1730 177
271848.BTH_I0032 271848.BTH_I1736 232
271848.BTH_I0032 271848.BTH_I1888 468
271848.BTH_I0032 271848.BTH_I2027 453
271848.BTH_I0032 271848.BTH_I2028 464
271848.BTH_I0032 271848.BTH_I2041 218
271848.BTH_I0032 271848.BTH_I2056 268
271848.BTH_I0032 271848.BTH_I2122 170
271848.BTH_I0032 271848.BTH_I2167 170
271848.BTH_I0032 271848.BTH_I2200 239
271848.BTH_I0032 271848.BTH_I2239 375
271848.BTH_I0032 271848.BTH_I2316 200
271848.BTH_I0032 271848.BTH_I2373 204
271848.BTH_I0032 271848.BTH_I2427 156
271848.BTH_I0032 271848.BTH_I2441 165
271848.BTH_I0032 271848.BTH_I2532 375
271848.BTH_I0032 271848.BTH_I2636 195
271848.BTH_I0032 271848.BTH_I2661 152
271848.BTH_I0032 271848.BTH_I2675 154
271848.BTH_I0032 271848.BTH_I2718 484
271848.BTH_I0032 271848.BTH_I2739 332
271848.BTH_I0032 271848.BTH_I2790 194
271848.BTH_I0032 271848.BTH_I2907 240
271848.BTH_I0032 271848.BTH_I2917 170
271848.BTH_I0032 271848.BTH_I2918 171
271848.BTH_I0032 271848.BTH_I2937 176
271848.BTH_I0032 271848.BTH_I3166 859
271848.BTH_I0032 271848.BTH_I3167 607
271848.BTH_I0032 271848.BTH_I3168 698
271848.BTH_I0032 271848.BTH_I3169 948
271848.BTH_I0032 271848.BTH_I3170 982
271848.BTH_I0032 271848.BTH_I3175 468
271848.BTH_I0032 271848.BTH_I3176 542
271848.BTH_I0032 271848.BTH_I3177 260
271848.BTH_I0032 271848.BTH_I3178 290
271848.BTH_I0032 271848.BTH_I3179 205
271848.BTH_I0032 271848.BTH_I3181 343
271848.BTH_I0032 271848.BTH_I3182 498
271848.BTH_I0032 271848.BTH_I3183 155
271848.BTH_I0032 271848.BTH_I3184 710
271848.BTH_I0032 271848.BTH_I3185 758
271848.BTH_I0032 271848.BTH_I3186 491
271848.BTH_I0032 271848.BTH_I3187 431
271848.BTH_I0032 271848.BTH_I3196 501
271848.BTH_I0032 271848.BTH_I3197 673
271848.BTH_I0032 271848.BTH_I3211 151
271848.BTH_I0032 271848.BTH_I3212 168
271848.BTH_I0032 271848.BTH_I3304 240
271848.BTH_I0032 271848.BTH_I3332 180
271848.BTH_I0032 271848.BTH_II0068 215
271848.BTH_I0032 271848.BTH_II0115 202
271848.BTH_I0032 271848.BTH_II0126 260
271848.BTH_I0032 271848.BTH_II0141 154
271848.BTH_I0032 271848.BTH_II0144 154
271848.BTH_I0032 271848.BTH_II0151 416
271848.BTH_I0032 271848.BTH_II0153 596
271848.BTH_I0032 271848.BTH_II0154 613
271848.BTH_I0032 271848.BTH_II0155 157
271848.BTH_I0032 271848.BTH_II0156 498
271848.BTH_I0032 271848.BTH_II0157 267
271848.BTH_I0032 271848.BTH_II0159 205
271848.BTH_I0032 271848.BTH_II0160 290
271848.BTH_I0032 271848.BTH_II0161 260
271848.BTH_I0032 271848.BTH_II0162 260
271848.BTH_I0032 271848.BTH_II0163 945
271848.BTH_I0032 271848.BTH_II0164 981
271848.BTH_I0032 271848.BTH_II0165 210
271848.BTH_I0032 271848.BTH_II0166 901
271848.BTH_I0032 271848.BTH_II0167 960
271848.BTH_I0032 271848.BTH_II0168 941
271848.BTH_I0032 271848.BTH_II0170 543
271848.BTH_I0032 271848.BTH_II0171 899
271848.BTH_I0032 271848.BTH_II0172 818
271848.BTH_I0032 271848.BTH_II0173 689
271848.BTH_I0032 271848.BTH_II0174 857
271848.BTH_I0032 271848.BTH_II0176 753
271848.BTH_I0032 271848.BTH_II0177 646
271848.BTH_I0032 271848.BTH_II0179 325
271848.BTH_I0032 271848.BTH_II0180 560
271848.BTH_I0032 271848.BTH_II0183 430
271848.BTH_I0032 271848.BTH_II0184 828
271848.BTH_I0032 271848.BTH_II0185 863
271848.BTH_I0032 271848.BTH_II0186 716
271848.BTH_I0032 271848.BTH_II0187 862
271848.BTH_I0032 271848.BTH_II0188 917
271848.BTH_I0032 271848.BTH_II0189 894
271848.BTH_I0032 271848.BTH_II0190 813
271848.BTH_I0032 271848.BTH_II0191 814
271848.BTH_I0032 271848.BTH_II0193 765
271848.BTH_I0032 271848.BTH_II0194 461
271848.BTH_I0032 271848.BTH_II0230 177
271848.BTH_I0032 271848.BTH_II0253 260
271848.BTH_I0032 271848.BTH_II0502 204
271848.BTH_I0032 271848.BTH_II0503 205
271848.BTH_I0032 271848.BTH_II0504 204
271848.BTH_I0032 271848.BTH_II0505 395
271848.BTH_I0032 271848.BTH_II0506 241
271848.BTH_I0032 271848.BTH_II0543 155
271848.BTH_I0032 271848.BTH_II0546 242
271848.BTH_I0032 271848.BTH_II0742 399
271848.BTH_I0032 271848.BTH_II0744 773
271848.BTH_I0032 271848.BTH_II0747 186
271848.BTH_I0032 271848.BTH_II0750 931
271848.BTH_I0032 271848.BTH_II0751 658
271848.BTH_I0032 271848.BTH_II0753 517
271848.BTH_I0032 271848.BTH_II0754 769
271848.BTH_I0032 271848.BTH_II0755 455
271848.BTH_I0032 271848.BTH_II0765 195
271848.BTH_I0032 271848.BTH_II0777 240
271848.BTH_I0032 271848.BTH_II0830 716
271848.BTH_I0032 271848.BTH_II0832 729
271848.BTH_I0032 271848.BTH_II0836 781
271848.BTH_I0032 271848.BTH_II0837 276
271848.BTH_I0032 271848.BTH_II0838 414
271848.BTH_I0032 271848.BTH_II0839 921
271848.BTH_I0032 271848.BTH_II0916 608
271848.BTH_I0032 271848.BTH_II1011 159
271848.BTH_I0032 271848.BTH_II1093 324
271848.BTH_I0032 271848.BTH_II1148 260
271848.BTH_I0032 271848.BTH_II1507 267
271848.BTH_I0032 271848.BTH_II1544 728
271848.BTH_I0032 271848.BTH_II1586 279
271848.BTH_I0032 271848.BTH_II1886 260
271848.BTH_I0032 271848.BTH_II1938 608
271848.BTH_I0032 271848.BTH_II1999 244
271848.BTH_I0032 271848.BTH_II2139 152
271848.BTH_I0032 271848.BTH_II2161 180
271848.BTH_I0032 271848.BTH_II2316 172
271848.BTH_I0032 271848.BTH_II2331 191
271848.BTH_I0033 271848.BTH_I0004 208
271848.BTH_I0033 271848.BTH_I0014 193
271848.BTH_I0033 271848.BTH_I0034 847
271848.BTH_I0033 271848.BTH_I0035 391
271848.BTH_I0033 271848.BTH_I0036 440
271848.BTH_I0033 271848.BTH_I0037 398
271848.BTH_I0033 271848.BTH_I0038 303
271848.BTH_I0033 271848.BTH_I0039 198
271848.BTH_I0033 271848.BTH_I0040 162
271848.BTH_I0033 271848.BTH_I0117 228
271848.BTH_I0033 271848.BTH_I0203 158
271848.BTH_I0033 271848.BTH_I0220 174
271848.BTH_I0033 271848.BTH_I0292 199
271848.BTH_I0033 271848.BTH_I0325 240
271848.BTH_I0033 271848.BTH_I0383 192
271848.BTH_I0033 271848.BTH_I0425 159
271848.BTH_I0033 271848.BTH_I0492 151
271848.BTH_I0033 271848.BTH_I0497 243
271848.BTH_I0033 271848.BTH_I0747 272
271848.BTH_I0033 271848.BTH_I0758 161
271848.BTH_I0033 271848.BTH_I0813 180
271848.BTH_I0033 271848.BTH_I0837 173
271848.BTH_I0033 271848.BTH_I0838 173
271848.BTH_I0033 271848.BTH_I0839 173
271848.BTH_I0033 271848.BTH_I0856 172
271848.BTH_I0033 271848.BTH_I0869 161
271848.BTH_I0033 271848.BTH_I0893 191
271848.BTH_I0033 271848.BTH_I0903 360
271848.BTH_I0033 271848.BTH_I0963 197
271848.BTH_I0033 271848.BTH_I0965 176
271848.BTH_I0033 271848.BTH_I1040 260
271848.BTH_I0033 271848.BTH_I1155 151
271848.BTH_I0033 271848.BTH_I1161 164
271848.BTH_I0033 271848.BTH_I1306 166
271848.BTH_I0033 271848.BTH_I1309 175
271848.BTH_I0033 271848.BTH_I1395 196
271848.BTH_I0033 271848.BTH_I1424 302
271848.BTH_I0033 271848.BTH_I1511 162
271848.BTH_I0033 271848.BTH_I1620 196
271848.BTH_I0033 271848.BTH_I1639 208
271848.BTH_I0033 271848.BTH_I1682 226
271848.BTH_I0033 271848.BTH_I1716 177
271848.BTH_I0033 271848.BTH_I1724 164
271848.BTH_I0033 271848.BTH_I1828 151
271848.BTH_I0033 271848.BTH_I1844 151
271848.BTH_I0033 271848.BTH_I2022 152
271848.BTH_I0033 271848.BTH_I2060 228
271848.BTH_I0033 271848.BTH_I2094 191
271848.BTH_I0033 271848.BTH_I2124 150
271848.BTH_I0033 271848.BTH_I2160 167
271848.BTH_I0033 271848.BTH_I2316 185
271848.BTH_I0033 271848.BTH_I2419 211
271848.BTH_I0033 271848.BTH_I2476 180
271848.BTH_I0033 271848.BTH_I2568 161
271848.BTH_I0033 271848.BTH_I2589 208
271848.BTH_I0033 271848.BTH_I2590 325
271848.BTH_I0033 271848.BTH_I2591 221
271848.BTH_I0033 271848.BTH_I2592 198
271848.BTH_I0033 271848.BTH_I2593 176
271848.BTH_I0033 271848.BTH_I2594 179
271848.BTH_I0033 271848.BTH_I2595 166
271848.BTH_I0033 271848.BTH_I2619 336
271848.BTH_I0033 271848.BTH_I2661 275
271848.BTH_I0033 271848.BTH_I2733 154
271848.BTH_I0033 271848.BTH_I2739 236
271848.BTH_I0033 271848.BTH_I2819 174
271848.BTH_I0033 271848.BTH_I2821 182
271848.BTH_I0033 271848.BTH_I2883 150
271848.BTH_I0033 271848.BTH_I2957 166
271848.BTH_I0033 271848.BTH_I3096 178
271848.BTH_I0033 271848.BTH_I3117 276
271848.BTH_I0033 271848.BTH_I3291 538
271848.BTH_I0033 271848.BTH_II0045 240
271848.BTH_I0033 271848.BTH_II0240 167
271848.BTH_I0033 271848.BTH_II0246 164
271848.BTH_I0033 271848.BTH_II0311 166
271848.BTH_I0033 271848.BTH_II0390 162
271848.BTH_I0033 271848.BTH_II0410 152
271848.BTH_I0033 271848.BTH_II0521 179
271848.BTH_I0033 271848.BTH_II0627 275
271848.BTH_I0033 271848.BTH_II0659 177
271848.BTH_I0033 271848.BTH_II0872 191
271848.BTH_I0033 271848.BTH_II0881 178
271848.BTH_I0033 271848.BTH_II0894 186
271848.BTH_I0033 271848.BTH_II0911 171
271848.BTH_I0033 271848.BTH_II1098 413
271848.BTH_I0033 271848.BTH_II1165 182
271848.BTH_I0033 271848.BTH_II1230 177
271848.BTH_I0033 271848.BTH_II1239 160
271848.BTH_I0033 271848.BTH_II1373 157
271848.BTH_I0033 271848.BTH_II1453 207
271848.BTH_I0033 271848.BTH_II1455 218
271848.BTH_I0033 271848.BTH_II1612 228
271848.BTH_I0033 271848.BTH_II1666 163
271848.BTH_I0033 271848.BTH_II1671 223
271848.BTH_I0033 271848.BTH_II1768 272
271848.BTH_I0033 271848.BTH_II1822 307
271848.BTH_I0033 271848.BTH_II1903 423
271848.BTH_I0033 271848.BTH_II1946 151
271848.BTH_I0033 271848.BTH_II2041 254
271848.BTH_I0033 271848.BTH_II2089 172
271848.BTH_I0033 271848.BTH_II2238 215
271848.BTH_I0033 271848.BTH_II2258 163
271848.BTH_I0034 271848.BTH_I0033 847
271848.BTH_I0034 271848.BTH_I0035 526
271848.BTH_I0034 271848.BTH_I0036 432
271848.BTH_I0034 271848.BTH_I0037 422
271848.BTH_I0034 271848.BTH_I0038 332
271848.BTH_I0034 271848.BTH_I0039 219
271848.BTH_I0034 271848.BTH_I0040 170
271848.BTH_I0034 271848.BTH_I0081 191
271848.BTH_I0034 271848.BTH_I0086 209
271848.BTH_I0034 271848.BTH_I0117 158
271848.BTH_I0034 271848.BTH_I0132 157
271848.BTH_I0034 271848.BTH_I0174 160
271848.BTH_I0034 271848.BTH_I0226 176
271848.BTH_I0034 271848.BTH_I0227 157
271848.BTH_I0034 271848.BTH_I0259 170
271848.BTH_I0034 271848.BTH_I0275 202
271848.BTH_I0034 271848.BTH_I0337 169
271848.BTH_I0034 271848.BTH_I0338 189
271848.BTH_I0034 271848.BTH_I0360 160
271848.BTH_I0034 271848.BTH_I0370 248
271848.BTH_I0034 271848.BTH_I0381 155
271848.BTH_I0034 271848.BTH_I0465 318
271848.BTH_I0034 271848.BTH_I0502 282
271848.BTH_I0034 271848.BTH_I0533 436
271848.BTH_I0034 271848.BTH_I0534 364
271848.BTH_I0034 271848.BTH_I0578 162
271848.BTH_I0034 271848.BTH_I0753 316
271848.BTH_I0034 271848.BTH_I0761 168
271848.BTH_I0034 271848.BTH_I0773 157
271848.BTH_I0034 271848.BTH_I0859 160
271848.BTH_I0034 271848.BTH_I0865 154
271848.BTH_I0034 271848.BTH_I1011 152
271848.BTH_I0034 271848.BTH_I1012 150
271848.BTH_I0034 271848.BTH_I1089 211
271848.BTH_I0034 271848.BTH_I1183 194
271848.BTH_I0034 271848.BTH_I1319 197
271848.BTH_I0034 271848.BTH_I1355 167
271848.BTH_I0034 271848.BTH_I1418 151
271848.BTH_I0034 271848.BTH_I1430 158
271848.BTH_I0034 271848.BTH_I1469 150
271848.BTH_I0034 271848.BTH_I1476 196
271848.BTH_I0034 271848.BTH_I1485 160
271848.BTH_I0034 271848.BTH_I1513 163
271848.BTH_I0034 271848.BTH_I1564 243
271848.BTH_I0034 271848.BTH_I1594 168
271848.BTH_I0034 271848.BTH_I1614 157
271848.BTH_I0034 271848.BTH_I1759 204
271848.BTH_I0034 271848.BTH_I1777 268
271848.BTH_I0034 271848.BTH_I1779 318
271848.BTH_I0034 271848.BTH_I1781 262
271848.BTH_I0034 271848.BTH_I1794 164
271848.BTH_I0034 271848.BTH_I1838 160
271848.BTH_I0034 271848.BTH_I2060 510
271848.BTH_I0034 271848.BTH_I2074 157
271848.BTH_I0034 271848.BTH_I2098 168
271848.BTH_I0034 271848.BTH_I2103 157
271848.BTH_I0034 271848.BTH_I2178 154
271848.BTH_I0034 271848.BTH_I2329 320
271848.BTH_I0034 271848.BTH_I2332 188
271848.BTH_I0034 271848.BTH_I2342 162
271848.BTH_I0034 271848.BTH_I2359 220
271848.BTH_I0034 271848.BTH_I2420 232
271848.BTH_I0034 271848.BTH_I2535 285
271848.BTH_I0034 271848.BTH_I2537 188
271848.BTH_I0034 271848.BTH_I2538 171
271848.BTH_I0034 271848.BTH_I2539 348
271848.BTH_I0034 271848.BTH_I2542 267
271848.BTH_I0034 271848.BTH_I2543 164
271848.BTH_I0034 271848.BTH_I2545 232
271848.BTH_I0034 271848.BTH_I2546 162
271848.BTH_I0034 271848.BTH_I2562 175
271848.BTH_I0034 271848.BTH_I2582 188
271848.BTH_I0034 271848.BTH_I2637 244
271848.BTH_I0034 271848.BTH_I2659 164
271848.BTH_I0034 271848.BTH_I2661 266
271848.BTH_I0034 271848.BTH_I2667 182
271848.BTH_I0034 271848.BTH_I2758 158
271848.BTH_I0034 271848.BTH_I2777 170
271848.BTH_I0034 271848.BTH_I2819 361
271848.BTH_I0034 271848.BTH_I2922 398
271848.BTH_I0034 271848.BTH_I2936 168
271848.BTH_I0034 271848.BTH_I2965 171
271848.BTH_I0034 271848.BTH_I3051 160
271848.BTH_I0034 271848.BTH_I3075 160
271848.BTH_I0034 271848.BTH_I3076 156
271848.BTH_I0034 271848.BTH_I3078 160
271848.BTH_I0034 271848.BTH_I3096 220
271848.BTH_I0034 271848.BTH_I3117 172
271848.BTH_I0034 271848.BTH_I3343 306
271848.BTH_I0034 271848.BTH_II0108 208
271848.BTH_I0034 271848.BTH_II0294 152
271848.BTH_I0034 271848.BTH_II0320 152
271848.BTH_I0034 271848.BTH_II0336 232
271848.BTH_I0034 271848.BTH_II0342 192
271848.BTH_I0034 271848.BTH_II0344 191
271848.BTH_I0034 271848.BTH_II0373 198
271848.BTH_I0034 271848.BTH_II0501 242
271848.BTH_I0034 271848.BTH_II0502 258
271848.BTH_I0034 271848.BTH_II0504 206
271848.BTH_I0034 271848.BTH_II0505 218
271848.BTH_I0034 271848.BTH_II0519 189
271848.BTH_I0034 271848.BTH_II0581 217
271848.BTH_I0034 271848.BTH_II0678 160
271848.BTH_I0034 271848.BTH_II0730 191
271848.BTH_I0034 271848.BTH_II0911 413
271848.BTH_I0034 271848.BTH_II0919 151
271848.BTH_I0034 271848.BTH_II0962 318
271848.BTH_I0034 271848.BTH_II1002 168
271848.BTH_I0034 271848.BTH_II1006 179
271848.BTH_I0034 271848.BTH_II1093 436
271848.BTH_I0034 271848.BTH_II1098 230
271848.BTH_I0034 271848.BTH_II1149 165
271848.BTH_I0034 271848.BTH_II1206 177
271848.BTH_I0034 271848.BTH_II1229 200
271848.BTH_I0034 271848.BTH_II1278 166
271848.BTH_I0034 271848.BTH_II1284 169
271848.BTH_I0034 271848.BTH_II1455 221
271848.BTH_I0034 271848.BTH_II1459 152
271848.BTH_I0034 271848.BTH_II1477 220
271848.BTH_I0034 271848.BTH_II1488 222
271848.BTH_I0034 271848.BTH_II1642 603
271848.BTH_I0034 271848.BTH_II1650 161
271848.BTH_I0034 271848.BTH_II1668 170
271848.BTH_I0034 271848.BTH_II1691 263
271848.BTH_I0034 271848.BTH_II1750 245
271848.BTH_I0034 271848.BTH_II2120 178
271848.BTH_I0034 271848.BTH_II2130 208
271848.BTH_I0034 271848.BTH_II2156 168
271848.BTH_I0034 271848.BTH_II2238 171
271848.BTH_I0034 271848.BTH_II2259 388
271848.BTH_I0034 271848.BTH_II2359 188
271848.BTH_I0034 271848.BTH_II2361 168
271848.BTH_I0035 271848.BTH_I0023 252
271848.BTH_I0035 271848.BTH_I0024 271
271848.BTH_I0035 271848.BTH_I0025 272
271848.BTH_I0035 271848.BTH_I0026 421
271848.BTH_I0035 271848.BTH_I0027 422
271848.BTH_I0035 271848.BTH_I0028 422
271848.BTH_I0035 271848.BTH_I0029 422
271848.BTH_I0035 271848.BTH_I0030 422
271848.BTH_I0035 271848.BTH_I0031 422
271848.BTH_I0035 271848.BTH_I0032 424
271848.BTH_I0035 271848.BTH_I0033 391
271848.BTH_I0035 271848.BTH_I0034 526
271848.BTH_I0035 271848.BTH_I0036 990
271848.BTH_I0035 271848.BTH_I0037 982
271848.BTH_I0035 271848.BTH_I0038 610
271848.BTH_I0035 271848.BTH_I0039 341
271848.BTH_I0035 271848.BTH_I0040 205
271848.BTH_I0035 271848.BTH_I0041 272
271848.BTH_I0035 271848.BTH_I0042 272
271848.BTH_I0035 271848.BTH_I0122 242
271848.BTH_I0035 271848.BTH_I0125 248
271848.BTH_I0035 271848.BTH_I0231 215
271848.BTH_I0035 271848.BTH_I0269 207
271848.BTH_I0035 271848.BTH_I0320 410
271848.BTH_I0035 271848.BTH_I0321 506
271848.BTH_I0035 271848.BTH_I0354 249
271848.BTH_I0035 271848.BTH_I0393 154
271848.BTH_I0035 271848.BTH_I0414 155
271848.BTH_I0035 271848.BTH_I0462 210
271848.BTH_I0035 271848.BTH_I0464 172
271848.BTH_I0035 271848.BTH_I0488 179
271848.BTH_I0035 271848.BTH_I0527 204
271848.BTH_I0035 271848.BTH_I0528 161
271848.BTH_I0035 271848.BTH_I0530 387
271848.BTH_I0035 271848.BTH_I0531 235
271848.BTH_I0035 271848.BTH_I0532 204
271848.BTH_I0035 271848.BTH_I0548 178
271848.BTH_I0035 271848.BTH_I0621 866
271848.BTH_I0035 271848.BTH_I0622 800
271848.BTH_I0035 271848.BTH_I0807 256
271848.BTH_I0035 271848.BTH_I0818 158
271848.BTH_I0035 271848.BTH_I0856 195
271848.BTH_I0035 271848.BTH_I0896 800
271848.BTH_I0035 271848.BTH_I0897 866
271848.BTH_I0035 271848.BTH_I0901 176
271848.BTH_I0035 271848.BTH_I0954 182
271848.BTH_I0035 271848.BTH_I1032 216
271848.BTH_I0035 271848.BTH_I1295 182
271848.BTH_I0035 271848.BTH_I1459 176
271848.BTH_I0035 271848.BTH_I1541 170
271848.BTH_I0035 271848.BTH_I1573 161
271848.BTH_I0035 271848.BTH_I1574 154
271848.BTH_I0035 271848.BTH_I1633 303
271848.BTH_I0035 271848.BTH_I1798 156
271848.BTH_I0035 271848.BTH_I1810 156
271848.BTH_I0035 271848.BTH_I1929 223
271848.BTH_I0035 271848.BTH_I1969 158
271848.BTH_I0035 271848.BTH_I2005 176
271848.BTH_I0035 271848.BTH_I2096 211
271848.BTH_I0035 271848.BTH_I2097 165
271848.BTH_I0035 271848.BTH_I2142 161
271848.BTH_I0035 271848.BTH_I2166 155
271848.BTH_I0035 271848.BTH_I2260 163
271848.BTH_I0035 271848.BTH_I2380 155
271848.BTH_I0035 271848.BTH_I2463 340
271848.BTH_I0035 271848.BTH_I2465 374
271848.BTH_I0035 271848.BTH_I2499 878
271848.BTH_I0035 271848.BTH_I2500 886
271848.BTH_I0035 271848.BTH_I2590 198
271848.BTH_I0035 271848.BTH_I2606 150
271848.BTH_I0035 271848.BTH_I2646 174
271848.BTH_I0035 271848.BTH_I2685 173
271848.BTH_I0035 271848.BTH_I2704 165
271848.BTH_I0035 271848.BTH_I2761 160
271848.BTH_I0035 271848.BTH_I2829 317
271848.BTH_I0035 271848.BTH_I2830 227
271848.BTH_I0035 271848.BTH_I2833 243
271848.BTH_I0035 271848.BTH_I2971 328
271848.BTH_I0035 271848.BTH_I3005 184
271848.BTH_I0035 271848.BTH_I3006 215
271848.BTH_I0035 271848.BTH_I3250 203
271848.BTH_I0035 271848.BTH_I3322 150
271848.BTH_I0035 271848.BTH_II0018 238
271848.BTH_I0035 271848.BTH_II0020 176
271848.BTH_I0035 271848.BTH_II0024 243
271848.BTH_I0035 271848.BTH_II0110 192
271848.BTH_I0035 271848.BTH_II0296 155
271848.BTH_I0035 271848.BTH_II0515 193
271848.BTH_I0035 271848.BTH_II0583 184
271848.BTH_I0035 271848.BTH_II0653 211
271848.BTH_I0035 271848.BTH_II0800 216
271848.BTH_I0035 271848.BTH_II0801 836
271848.BTH_I0035 271848.BTH_II0802 875
271848.BTH_I0035 271848.BTH_II0913 271
271848.BTH_I0035 271848.BTH_II0914 189
271848.BTH_I0035 271848.BTH_II0954 191
271848.BTH_I0035 271848.BTH_II0959 203
271848.BTH_I0035 271848.BTH_II0965 214
271848.BTH_I0035 271848.BTH_II1096 210
271848.BTH_I0035 271848.BTH_II1110 257
271848.BTH_I0035 271848.BTH_II1117 438
271848.BTH_I0035 271848.BTH_II1124 172
271848.BTH_I0035 271848.BTH_II1167 251
271848.BTH_I0035 271848.BTH_II1170 172
271848.BTH_I0035 271848.BTH_II1271 159
271848.BTH_I0035 271848.BTH_II1305 176
271848.BTH_I0035 271848.BTH_II1314 157
271848.BTH_I0035 271848.BTH_II1397 245
271848.BTH_I0035 271848.BTH_II1469 255
271848.BTH_I0035 271848.BTH_II1510 160
271848.BTH_I0035 271848.BTH_II1611 169
271848.BTH_I0035 271848.BTH_II1623 190
271848.BTH_I0035 271848.BTH_II1723 156
271848.BTH_I0035 271848.BTH_II1728 158
271848.BTH_I0035 271848.BTH_II1738 215
271848.BTH_I0035 271848.BTH_II1741 183
271848.BTH_I0035 271848.BTH_II1761 157
271848.BTH_I0035 271848.BTH_II1774 177
271848.BTH_I0035 271848.BTH_II1840 153
271848.BTH_I0035 271848.BTH_II1858 202
271848.BTH_I0035 271848.BTH_II1866 265
271848.BTH_I0035 271848.BTH_II1867 165
271848.BTH_I0035 271848.BTH_II1930 157
271848.BTH_I0035 271848.BTH_II2033 189
271848.BTH_I0035 271848.BTH_II2085 189
271848.BTH_I0035 271848.BTH_II2135 166
271848.BTH_I0035 271848.BTH_II2201 171
271848.BTH_I0035 271848.BTH_II2255 227
271848.BTH_I0035 271848.BTH_II2285 206
271848.BTH_I0035 271848.BTH_II2295 210
271848.BTH_I0035 271848.BTH_II2367 214
271848.BTH_I0036 271848.BTH_I0023 252
271848.BTH_I0036 271848.BTH_I0024 252
271848.BTH_I0036 271848.BTH_I0025 252
271848.BTH_I0036 271848.BTH_I0026 273
271848.BTH_I0036 271848.BTH_I0027 275
271848.BTH_I0036 271848.BTH_I0028 275
271848.BTH_I0036 271848.BTH_I0029 275
271848.BTH_I0036 271848.BTH_I0030 362
271848.BTH_I0036 271848.BTH_I0031 364
271848.BTH_I0036 271848.BTH_I0032 421
271848.BTH_I0036 271848.BTH_I0033 440
271848.BTH_I0036 271848.BTH_I0034 432
271848.BTH_I0036 271848.BTH_I0035 990
271848.BTH_I0036 271848.BTH_I0037 989
271848.BTH_I0036 271848.BTH_I0038 624
271848.BTH_I0036 271848.BTH_I0039 436
271848.BTH_I0036 271848.BTH_I0040 250
271848.BTH_I0036 271848.BTH_I0041 367
271848.BTH_I0036 271848.BTH_I0042 367
271848.BTH_I0036 271848.BTH_I0197 165
271848.BTH_I0036 271848.BTH_I0229 196
271848.BTH_I0036 271848.BTH_I0230 196
271848.BTH_I0036 271848.BTH_I0381 228
271848.BTH_I0036 271848.BTH_I0462 159
271848.BTH_I0036 271848.BTH_I0466 160
271848.BTH_I0036 271848.BTH_I0519 179
271848.BTH_I0036 271848.BTH_I0527 154
271848.BTH_I0036 271848.BTH_I0530 224
271848.BTH_I0036 271848.BTH_I0578 524
271848.BTH_I0036 271848.BTH_I0621 249
271848.BTH_I0036 271848.BTH_I0622 850
271848.BTH_I0036 271848.BTH_I0818 169
271848.BTH_I0036 271848.BTH_I0819 169
271848.BTH_I0036 271848.BTH_I0856 172
271848.BTH_I0036 271848.BTH_I0887 168
271848.BTH_I0036 271848.BTH_I0896 850
271848.BTH_I0036 271848.BTH_I0897 244
271848.BTH_I0036 271848.BTH_I1032 157
271848.BTH_I0036 271848.BTH_I1198 183
271848.BTH_I0036 271848.BTH_I1309 209
271848.BTH_I0036 271848.BTH_I1459 169
271848.BTH_I0036 271848.BTH_I1490 156
271848.BTH_I0036 271848.BTH_I1615 190
271848.BTH_I0036 271848.BTH_I1619 252
271848.BTH_I0036 271848.BTH_I1773 160
271848.BTH_I0036 271848.BTH_I1888 198
271848.BTH_I0036 271848.BTH_I1889 172
271848.BTH_I0036 271848.BTH_I1892 240
271848.BTH_I0036 271848.BTH_I1969 169
271848.BTH_I0036 271848.BTH_I2005 169
271848.BTH_I0036 271848.BTH_I2131 158
271848.BTH_I0036 271848.BTH_I2157 241
271848.BTH_I0036 271848.BTH_I2221 198
271848.BTH_I0036 271848.BTH_I2267 156
271848.BTH_I0036 271848.BTH_I2380 211
271848.BTH_I0036 271848.BTH_I2463 304
271848.BTH_I0036 271848.BTH_I2465 347
271848.BTH_I0036 271848.BTH_I2499 194
271848.BTH_I0036 271848.BTH_I2500 932
271848.BTH_I0036 271848.BTH_I2776 238
271848.BTH_I0036 271848.BTH_I2777 210
271848.BTH_I0036 271848.BTH_I2833 153
271848.BTH_I0036 271848.BTH_I2834 172
271848.BTH_I0036 271848.BTH_I2871 179
271848.BTH_I0036 271848.BTH_I2937 159
271848.BTH_I0036 271848.BTH_I2971 194
271848.BTH_I0036 271848.BTH_I3051 303
271848.BTH_I0036 271848.BTH_I3056 173
271848.BTH_I0036 271848.BTH_I3061 193
271848.BTH_I0036 271848.BTH_I3079 150
271848.BTH_I0036 271848.BTH_I3173 189
271848.BTH_I0036 271848.BTH_I3216 180
271848.BTH_I0036 271848.BTH_I3250 157
271848.BTH_I0036 271848.BTH_I3331 160
271848.BTH_I0036 271848.BTH_II0030 153
271848.BTH_I0036 271848.BTH_II0174 194
271848.BTH_I0036 271848.BTH_II0564 180
271848.BTH_I0036 271848.BTH_II0577 166
271848.BTH_I0036 271848.BTH_II0616 351
271848.BTH_I0036 271848.BTH_II0672 193
271848.BTH_I0036 271848.BTH_II0673 193
271848.BTH_I0036 271848.BTH_II0744 209
271848.BTH_I0036 271848.BTH_II0800 868
271848.BTH_I0036 271848.BTH_II0801 165
271848.BTH_I0036 271848.BTH_II0802 947
271848.BTH_I0036 271848.BTH_II0832 202
271848.BTH_I0036 271848.BTH_II0965 254
271848.BTH_I0036 271848.BTH_II0966 191
271848.BTH_I0036 271848.BTH_II0987 171
271848.BTH_I0036 271848.BTH_II1166 886
271848.BTH_I0036 271848.BTH_II1168 169
271848.BTH_I0036 271848.BTH_II1224 159
271848.BTH_I0036 271848.BTH_II1241 163
271848.BTH_I0036 271848.BTH_II1271 192
271848.BTH_I0036 271848.BTH_II1293 157
271848.BTH_I0036 271848.BTH_II1298 160
271848.BTH_I0036 271848.BTH_II1305 169
271848.BTH_I0036 271848.BTH_II1314 228
271848.BTH_I0036 271848.BTH_II1408 171
271848.BTH_I0036 271848.BTH_II1469 893
271848.BTH_I0036 271848.BTH_II1494 197
271848.BTH_I0036 271848.BTH_II1703 180
271848.BTH_I0036 271848.BTH_II1709 163
271848.BTH_I0036 271848.BTH_II1723 160
271848.BTH_I0036 271848.BTH_II1761 180
271848.BTH_I0036 271848.BTH_II2004 153
271848.BTH_I0036 271848.BTH_II2143 175
271848.BTH_I0036 271848.BTH_II2265 178
271848.BTH_I0036 271848.BTH_II2271 155
271848.BTH_I0036 271848.BTH_II2338 179
271848.BTH_I0036 271848.BTH_II2345 188
271848.BTH_I0036 271848.BTH_II2367 254
271848.BTH_I0037 271848.BTH_I0023 251
271848.BTH_I0037 271848.BTH_I0024 252
271848.BTH_I0037 271848.BTH_I0025 252
271848.BTH_I0037 271848.BTH_I0026 270
271848.BTH_I0037 271848.BTH_I0027 272
271848.BTH_I0037 271848.BTH_I0028 272
271848.BTH_I0037 271848.BTH_I0029 272
271848.BTH_I0037 271848.BTH_I0030 274
271848.BTH_I0037 271848.BTH_I0031 275
271848.BTH_I0037 271848.BTH_I0032 362
271848.BTH_I0037 271848.BTH_I0033 398
271848.BTH_I0037 271848.BTH_I0034 422
271848.BTH_I0037 271848.BTH_I0035 982
271848.BTH_I0037 271848.BTH_I0036 989
271848.BTH_I0037 271848.BTH_I0038 788
271848.BTH_I0037 271848.BTH_I0039 610
271848.BTH_I0037 271848.BTH_I0040 319
271848.BTH_I0037 271848.BTH_I0041 422
271848.BTH_I0037 271848.BTH_I0042 422
271848.BTH_I0037 271848.BTH_I0121 171
271848.BTH_I0037 271848.BTH_I0125 221
271848.BTH_I0037 271848.BTH_I0218 155
271848.BTH_I0037 271848.BTH_I0229 207
271848.BTH_I0037 271848.BTH_I0230 207
271848.BTH_I0037 271848.BTH_I0321 243
271848.BTH_I0037 271848.BTH_I0381 161
271848.BTH_I0037 271848.BTH_I0462 160
271848.BTH_I0037 271848.BTH_I0530 246
271848.BTH_I0037 271848.BTH_I0621 872
271848.BTH_I0037 271848.BTH_I0807 198
271848.BTH_I0037 271848.BTH_I0876 254
271848.BTH_I0037 271848.BTH_I0877 307
271848.BTH_I0037 271848.BTH_I0897 870
271848.BTH_I0037 271848.BTH_I1032 197
271848.BTH_I0037 271848.BTH_I1198 175
271848.BTH_I0037 271848.BTH_I1459 177
271848.BTH_I0037 271848.BTH_I1615 165
271848.BTH_I0037 271848.BTH_I1619 268
271848.BTH_I0037 271848.BTH_I1798 193
271848.BTH_I0037 271848.BTH_I1810 193
271848.BTH_I0037 271848.BTH_I1929 152
271848.BTH_I0037 271848.BTH_I1958 171
271848.BTH_I0037 271848.BTH_I2005 177
271848.BTH_I0037 271848.BTH_I2147 185
271848.BTH_I0037 271848.BTH_I2176 212
271848.BTH_I0037 271848.BTH_I2356 168
271848.BTH_I0037 271848.BTH_I2381 349
271848.BTH_I0037 271848.BTH_I2465 449
271848.BTH_I0037 271848.BTH_I2499 918
271848.BTH_I0037 271848.BTH_I2500 272
271848.BTH_I0037 271848.BTH_I2829 212
271848.BTH_I0037 271848.BTH_I2971 199
271848.BTH_I0037 271848.BTH_I3061 202
271848.BTH_I0037 271848.BTH_I3331 178
271848.BTH_I0037 271848.BTH_II0110 438
271848.BTH_I0037 271848.BTH_II0230 171
271848.BTH_I0037 271848.BTH_II0441 235
271848.BTH_I0037 271848.BTH_II0515 189
271848.BTH_I0037 271848.BTH_II0564 189
271848.BTH_I0037 271848.BTH_II0646 182
271848.BTH_I0037 271848.BTH_II0653 186
271848.BTH_I0037 271848.BTH_II0659 153
271848.BTH_I0037 271848.BTH_II0799 171
271848.BTH_I0037 271848.BTH_II0800 877
271848.BTH_I0037 271848.BTH_II0801 917
271848.BTH_I0037 271848.BTH_II0802 268
271848.BTH_I0037 271848.BTH_II0913 190
271848.BTH_I0037 271848.BTH_II0914 206
271848.BTH_I0037 271848.BTH_II0959 153
271848.BTH_I0037 271848.BTH_II0987 171
271848.BTH_I0037 271848.BTH_II1096 214
271848.BTH_I0037 271848.BTH_II1110 154
271848.BTH_I0037 271848.BTH_II1166 859
271848.BTH_I0037 271848.BTH_II1224 213
271848.BTH_I0037 271848.BTH_II1230 169
271848.BTH_I0037 271848.BTH_II1242 171
271848.BTH_I0037 271848.BTH_II1271 200
271848.BTH_I0037 271848.BTH_II1305 177
271848.BTH_I0037 271848.BTH_II1423 161
271848.BTH_I0037 271848.BTH_II1469 912
271848.BTH_I0037 271848.BTH_II1547 180
271848.BTH_I0037 271848.BTH_II1632 173
271848.BTH_I0037 271848.BTH_II1647 152
271848.BTH_I0037 271848.BTH_II1761 170
271848.BTH_I0037 271848.BTH_II1774 162
271848.BTH_I0037 271848.BTH_II1795 201
271848.BTH_I0037 271848.BTH_II1866 161
271848.BTH_I0037 271848.BTH_II2004 195
271848.BTH_I0037 271848.BTH_II2020 150
271848.BTH_I0037 271848.BTH_II2295 220
271848.BTH_I0037 271848.BTH_II2317 154
271848.BTH_I0038 271848.BTH_I0023 251
271848.BTH_I0038 271848.BTH_I0024 251
271848.BTH_I0038 271848.BTH_I0025 251
271848.BTH_I0038 271848.BTH_I0026 268
271848.BTH_I0038 271848.BTH_I0027 270
271848.BTH_I0038 271848.BTH_I0028 270
271848.BTH_I0038 271848.BTH_I0029 270
271848.BTH_I0038 271848.BTH_I0030 273
271848.BTH_I0038 271848.BTH_I0031 274
271848.BTH_I0038 271848.BTH_I0032 283
271848.BTH_I0038 271848.BTH_I0033 303
271848.BTH_I0038 271848.BTH_I0034 332
271848.BTH_I0038 271848.BTH_I0035 610
271848.BTH_I0038 271848.BTH_I0036 624
271848.BTH_I0038 271848.BTH_I0037 788
271848.BTH_I0038 271848.BTH_I0039 981
271848.BTH_I0038 271848.BTH_I0040 409
271848.BTH_I0038 271848.BTH_I0041 422
271848.BTH_I0038 271848.BTH_I0042 422
271848.BTH_I0038 271848.BTH_I0113 161
271848.BTH_I0038 271848.BTH_I0135 421
271848.BTH_I0038 271848.BTH_I0139 155
271848.BTH_I0038 271848.BTH_I0162 277
271848.BTH_I0038 271848.BTH_I0163 341
271848.BTH_I0038 271848.BTH_I0191 168
271848.BTH_I0038 271848.BTH_I0231 164
271848.BTH_I0038 271848.BTH_I0274 489
271848.BTH_I0038 271848.BTH_I0320 150
271848.BTH_I0038 271848.BTH_I0354 183
271848.BTH_I0038 271848.BTH_I0400 329
271848.BTH_I0038 271848.BTH_I0401 157
271848.BTH_I0038 271848.BTH_I0405 164
271848.BTH_I0038 271848.BTH_I0498 154
271848.BTH_I0038 271848.BTH_I0514 191
271848.BTH_I0038 271848.BTH_I0526 157
271848.BTH_I0038 271848.BTH_I0528 172
271848.BTH_I0038 271848.BTH_I0589 166
271848.BTH_I0038 271848.BTH_I0633 442
271848.BTH_I0038 271848.BTH_I0641 202
271848.BTH_I0038 271848.BTH_I0642 908
271848.BTH_I0038 271848.BTH_I0673 837
271848.BTH_I0038 271848.BTH_I0674 235
271848.BTH_I0038 271848.BTH_I0745 157
271848.BTH_I0038 271848.BTH_I0799 176
271848.BTH_I0038 271848.BTH_I0858 154
271848.BTH_I0038 271848.BTH_I0866 269
271848.BTH_I0038 271848.BTH_I0867 217
271848.BTH_I0038 271848.BTH_I0893 488
271848.BTH_I0038 271848.BTH_I0894 291
271848.BTH_I0038 271848.BTH_I0901 292
271848.BTH_I0038 271848.BTH_I0936 157
271848.BTH_I0038 271848.BTH_I1024 179
271848.BTH_I0038 271848.BTH_I1025 284
271848.BTH_I0038 271848.BTH_I1120 183
271848.BTH_I0038 271848.BTH_I1340 169
271848.BTH_I0038 271848.BTH_I1364 163
271848.BTH_I0038 271848.BTH_I1477 188
271848.BTH_I0038 271848.BTH_I1479 171
271848.BTH_I0038 271848.BTH_I1614 209
271848.BTH_I0038 271848.BTH_I1615 161
271848.BTH_I0038 271848.BTH_I1675 157
271848.BTH_I0038 271848.BTH_I1679 157
271848.BTH_I0038 271848.BTH_I1736 157
271848.BTH_I0038 271848.BTH_I1845 287
271848.BTH_I0038 271848.BTH_I1846 157
271848.BTH_I0038 271848.BTH_I1863 187
271848.BTH_I0038 271848.BTH_I1982 254
271848.BTH_I0038 271848.BTH_I2032 177
271848.BTH_I0038 271848.BTH_I2093 394
271848.BTH_I0038 271848.BTH_I2094 271
271848.BTH_I0038 271848.BTH_I2484 171
271848.BTH_I0038 271848.BTH_I2638 439
271848.BTH_I0038 271848.BTH_I2675 339
271848.BTH_I0038 271848.BTH_I2678 162
271848.BTH_I0038 271848.BTH_I2753 220
271848.BTH_I0038 271848.BTH_I2767 304
271848.BTH_I0038 271848.BTH_I2768 470
271848.BTH_I0038 271848.BTH_I2810 201
271848.BTH_I0038 271848.BTH_I2971 404
271848.BTH_I0038 271848.BTH_I3176 306
271848.BTH_I0038 271848.BTH_I3183 343
271848.BTH_I0038 271848.BTH_I3187 179
271848.BTH_I0038 271848.BTH_I3250 162
271848.BTH_I0038 271848.BTH_I3339 766
271848.BTH_I0038 271848.BTH_I3340 246
271848.BTH_I0038 271848.BTH_II0113 183
271848.BTH_I0038 271848.BTH_II0141 321
271848.BTH_I0038 271848.BTH_II0144 266
271848.BTH_I0038 271848.BTH_II0155 268
271848.BTH_I0038 271848.BTH_II0212 176
271848.BTH_I0038 271848.BTH_II0219 242
271848.BTH_I0038 271848.BTH_II0237 168
271848.BTH_I0038 271848.BTH_II0256 161
271848.BTH_I0038 271848.BTH_II0324 356
271848.BTH_I0038 271848.BTH_II0375 340
271848.BTH_I0038 271848.BTH_II0376 654
271848.BTH_I0038 271848.BTH_II0393 176
271848.BTH_I0038 271848.BTH_II0500 411
271848.BTH_I0038 271848.BTH_II0505 214
271848.BTH_I0038 271848.BTH_II0515 212
271848.BTH_I0038 271848.BTH_II0575 155
271848.BTH_I0038 271848.BTH_II0585 170
271848.BTH_I0038 271848.BTH_II0705 196
271848.BTH_I0038 271848.BTH_II0710 164
271848.BTH_I0038 271848.BTH_II0731 180
271848.BTH_I0038 271848.BTH_II0765 424
271848.BTH_I0038 271848.BTH_II0766 671
271848.BTH_I0038 271848.BTH_II0768 186
271848.BTH_I0038 271848.BTH_II0772 150
271848.BTH_I0038 271848.BTH_II0871 222
271848.BTH_I0038 271848.BTH_II0872 357
271848.BTH_I0038 271848.BTH_II0903 622
271848.BTH_I0038 271848.BTH_II0904 174
271848.BTH_I0038 271848.BTH_II0928 168
271848.BTH_I0038 271848.BTH_II1007 249
271848.BTH_I0038 271848.BTH_II1120 166
271848.BTH_I0038 271848.BTH_II1188 366
271848.BTH_I0038 271848.BTH_II1189 613
271848.BTH_I0038 271848.BTH_II1284 170
271848.BTH_I0038 271848.BTH_II1376 635
271848.BTH_I0038 271848.BTH_II1377 343
271848.BTH_I0038 271848.BTH_II1382 222
271848.BTH_I0038 271848.BTH_II1419 292
271848.BTH_I0038 271848.BTH_II1429 152
271848.BTH_I0038 271848.BTH_II1587 378
271848.BTH_I0038 271848.BTH_II1723 192
271848.BTH_I0038 271848.BTH_II1724 901
271848.BTH_I0038 271848.BTH_II1725 363
271848.BTH_I0038 271848.BTH_II1738 199
271848.BTH_I0038 271848.BTH_II1739 604
271848.BTH_I0038 271848.BTH_II1740 369
271848.BTH_I0038 271848.BTH_II1765 819
271848.BTH_I0038 271848.BTH_II1766 226
271848.BTH_I0038 271848.BTH_II1782 353
271848.BTH_I0038 271848.BTH_II1783 400
271848.BTH_I0038 271848.BTH_II1848 154
271848.BTH_I0038 271848.BTH_II1858 373
271848.BTH_I0038 271848.BTH_II1866 181
271848.BTH_I0038 271848.BTH_II2132 175
271848.BTH_I0038 271848.BTH_II2238 180
271848.BTH_I0038 271848.BTH_II2295 175
271848.BTH_I0038 271848.BTH_II2304 168
271848.BTH_I0039 271848.BTH_I0033 198
271848.BTH_I0039 271848.BTH_I0034 219
271848.BTH_I0039 271848.BTH_I0035 341
271848.BTH_I0039 271848.BTH_I0036 436
271848.BTH_I0039 271848.BTH_I0037 610
271848.BTH_I0039 271848.BTH_I0038 981
271848.BTH_I0039 271848.BTH_I0040 424
271848.BTH_I0039 271848.BTH_I0135 383
271848.BTH_I0039 271848.BTH_I0139 159
271848.BTH_I0039 271848.BTH_I0162 173
271848.BTH_I0039 271848.BTH_I0163 212
271848.BTH_I0039 271848.BTH_I0209 217
271848.BTH_I0039 271848.BTH_I0274 182
271848.BTH_I0039 271848.BTH_I0400 383
271848.BTH_I0039 271848.BTH_I0589 193
271848.BTH_I0039 271848.BTH_I0614 299
271848.BTH_I0039 271848.BTH_I0615 286
271848.BTH_I0039 271848.BTH_I0633 734
271848.BTH_I0039 271848.BTH_I0641 898
271848.BTH_I0039 271848.BTH_I0642 154
271848.BTH_I0039 271848.BTH_I0673 152
271848.BTH_I0039 271848.BTH_I0674 765
271848.BTH_I0039 271848.BTH_I0788 195
271848.BTH_I0039 271848.BTH_I0870 158
271848.BTH_I0039 271848.BTH_I0893 207
271848.BTH_I0039 271848.BTH_I0894 495
271848.BTH_I0039 271848.BTH_I1025 237
271848.BTH_I0039 271848.BTH_I1120 177
271848.BTH_I0039 271848.BTH_I1127 163
271848.BTH_I0039 271848.BTH_I1145 328
271848.BTH_I0039 271848.BTH_I1146 178
271848.BTH_I0039 271848.BTH_I1211 161
271848.BTH_I0039 271848.BTH_I1375 161
271848.BTH_I0039 271848.BTH_I1376 161
271848.BTH_I0039 271848.BTH_I1377 163
271848.BTH_I0039 271848.BTH_I1637 152
271848.BTH_I0039 271848.BTH_I1845 404
271848.BTH_I0039 271848.BTH_I1849 238
271848.BTH_I0039 271848.BTH_I1862 275
271848.BTH_I0039 271848.BTH_I1863 338
271848.BTH_I0039 271848.BTH_I1885 298
271848.BTH_I0039 271848.BTH_I2007 178
271848.BTH_I0039 271848.BTH_I2093 563
271848.BTH_I0039 271848.BTH_I2094 210
271848.BTH_I0039 271848.BTH_I2632 291
271848.BTH_I0039 271848.BTH_I2636 258
271848.BTH_I0039 271848.BTH_I2638 302
271848.BTH_I0039 271848.BTH_I2675 322
271848.BTH_I0039 271848.BTH_I2767 727
271848.BTH_I0039 271848.BTH_I2768 242
271848.BTH_I0039 271848.BTH_I2769 225
271848.BTH_I0039 271848.BTH_I2770 186
271848.BTH_I0039 271848.BTH_I2771 225
271848.BTH_I0039 271848.BTH_I2772 224
271848.BTH_I0039 271848.BTH_I2773 162
271848.BTH_I0039 271848.BTH_I3176 212
271848.BTH_I0039 271848.BTH_I3183 244
271848.BTH_I0039 271848.BTH_I3339 161
271848.BTH_I0039 271848.BTH_I3340 836
271848.BTH_I0039 271848.BTH_II0141 298
271848.BTH_I0039 271848.BTH_II0144 381
271848.BTH_I0039 271848.BTH_II0155 248
271848.BTH_I0039 271848.BTH_II0317 264
271848.BTH_I0039 271848.BTH_II0324 490
271848.BTH_I0039 271848.BTH_II0375 727
271848.BTH_I0039 271848.BTH_II0376 229
271848.BTH_I0039 271848.BTH_II0500 421
271848.BTH_I0039 271848.BTH_II0585 466
271848.BTH_I0039 271848.BTH_II0731 246
271848.BTH_I0039 271848.BTH_II0733 229
271848.BTH_I0039 271848.BTH_II0765 749
271848.BTH_I0039 271848.BTH_II0766 216
271848.BTH_I0039 271848.BTH_II0851 184
271848.BTH_I0039 271848.BTH_II0871 151
271848.BTH_I0039 271848.BTH_II0872 255
271848.BTH_I0039 271848.BTH_II0903 176
271848.BTH_I0039 271848.BTH_II0904 210
271848.BTH_I0039 271848.BTH_II1007 307
271848.BTH_I0039 271848.BTH_II1008 164
271848.BTH_I0039 271848.BTH_II1009 177
271848.BTH_I0039 271848.BTH_II1188 762
271848.BTH_I0039 271848.BTH_II1189 199
271848.BTH_I0039 271848.BTH_II1247 203
271848.BTH_I0039 271848.BTH_II1376 207
271848.BTH_I0039 271848.BTH_II1377 699
271848.BTH_I0039 271848.BTH_II1400 385
271848.BTH_I0039 271848.BTH_II1570 176
271848.BTH_I0039 271848.BTH_II1587 755
271848.BTH_I0039 271848.BTH_II1715 169
271848.BTH_I0039 271848.BTH_II1723 901
271848.BTH_I0039 271848.BTH_II1725 200
271848.BTH_I0039 271848.BTH_II1739 285
271848.BTH_I0039 271848.BTH_II1740 791
271848.BTH_I0039 271848.BTH_II1748 414
271848.BTH_I0039 271848.BTH_II1765 170
271848.BTH_I0039 271848.BTH_II1766 767
271848.BTH_I0039 271848.BTH_II1782 783
271848.BTH_I0039 271848.BTH_II1783 261
271848.BTH_I0039 271848.BTH_II1835 170
271848.BTH_I0039 271848.BTH_II2365 691
271848.BTH_I0040 271848.BTH_I0014 168
271848.BTH_I0040 271848.BTH_I0018 236
271848.BTH_I0040 271848.BTH_I0033 162
271848.BTH_I0040 271848.BTH_I0034 170
271848.BTH_I0040 271848.BTH_I0035 205
271848.BTH_I0040 271848.BTH_I0036 250
271848.BTH_I0040 271848.BTH_I0037 319
271848.BTH_I0040 271848.BTH_I0038 409
271848.BTH_I0040 271848.BTH_I0039 424
271848.BTH_I0040 271848.BTH_I0043 315
271848.BTH_I0040 271848.BTH_I0056 331
271848.BTH_I0040 271848.BTH_I0057 157
271848.BTH_I0040 271848.BTH_I0106 184
271848.BTH_I0040 271848.BTH_I0107 197
271848.BTH_I0040 271848.BTH_I0126 199
271848.BTH_I0040 271848.BTH_I0133 204
271848.BTH_I0040 271848.BTH_I0218 224
271848.BTH_I0040 271848.BTH_I0260 296
271848.BTH_I0040 271848.BTH_I0305 354
271848.BTH_I0040 271848.BTH_I0372 170
271848.BTH_I0040 271848.BTH_I0382 167
271848.BTH_I0040 271848.BTH_I0403 220
271848.BTH_I0040 271848.BTH_I0450 195
271848.BTH_I0040 271848.BTH_I0472 179
271848.BTH_I0040 271848.BTH_I0502 176
271848.BTH_I0040 271848.BTH_I0554 180
271848.BTH_I0040 271848.BTH_I0655 179
271848.BTH_I0040 271848.BTH_I0656 250
271848.BTH_I0040 271848.BTH_I0657 338
271848.BTH_I0040 271848.BTH_I0694 152
271848.BTH_I0040 271848.BTH_I0745 157
271848.BTH_I0040 271848.BTH_I0793 156
271848.BTH_I0040 271848.BTH_I0852 276
271848.BTH_I0040 271848.BTH_I0873 160
271848.BTH_I0040 271848.BTH_I0884 340
271848.BTH_I0040 271848.BTH_I0944 190
271848.BTH_I0040 271848.BTH_I0975 156
271848.BTH_I0040 271848.BTH_I0994 154
271848.BTH_I0040 271848.BTH_I1026 194
271848.BTH_I0040 271848.BTH_I1053 318
271848.BTH_I0040 271848.BTH_I1107 306
271848.BTH_I0040 271848.BTH_I1144 161
271848.BTH_I0040 271848.BTH_I1171 153
271848.BTH_I0040 271848.BTH_I1207 219
271848.BTH_I0040 271848.BTH_I1356 212
271848.BTH_I0040 271848.BTH_I1382 203
271848.BTH_I0040 271848.BTH_I1461 234
271848.BTH_I0040 271848.BTH_I1570 178
271848.BTH_I0040 271848.BTH_I1571 191
271848.BTH_I0040 271848.BTH_I1592 268
271848.BTH_I0040 271848.BTH_I1633 349
271848.BTH_I0040 271848.BTH_I1659 162
271848.BTH_I0040 271848.BTH_I1667 154
271848.BTH_I0040 271848.BTH_I1714 156
271848.BTH_I0040 271848.BTH_I1770 167
271848.BTH_I0040 271848.BTH_I1867 172
271848.BTH_I0040 271848.BTH_I1882 150
271848.BTH_I0040 271848.BTH_I1886 310
271848.BTH_I0040 271848.BTH_I2020 216
271848.BTH_I0040 271848.BTH_I2036 191
271848.BTH_I0040 271848.BTH_I2096 167
271848.BTH_I0040 271848.BTH_I2097 156
271848.BTH_I0040 271848.BTH_I2113 327
271848.BTH_I0040 271848.BTH_I2155 152
271848.BTH_I0040 271848.BTH_I2178 186
271848.BTH_I0040 271848.BTH_I2267 153
271848.BTH_I0040 271848.BTH_I2270 194
271848.BTH_I0040 271848.BTH_I2326 161
271848.BTH_I0040 271848.BTH_I2370 291
271848.BTH_I0040 271848.BTH_I2451 265
271848.BTH_I0040 271848.BTH_I2452 420
271848.BTH_I0040 271848.BTH_I2587 247
271848.BTH_I0040 271848.BTH_I2631 400
271848.BTH_I0040 271848.BTH_I2652 220
271848.BTH_I0040 271848.BTH_I2693 157
271848.BTH_I0040 271848.BTH_I2697 159
271848.BTH_I0040 271848.BTH_I2698 552
271848.BTH_I0040 271848.BTH_I2701 547
271848.BTH_I0040 271848.BTH_I2704 330
271848.BTH_I0040 271848.BTH_I2705 151
271848.BTH_I0040 271848.BTH_I2778 222
271848.BTH_I0040 271848.BTH_I2827 275
271848.BTH_I0040 271848.BTH_I2940 160
271848.BTH_I0040 271848.BTH_I2945 160
271848.BTH_I0040 271848.BTH_I2955 207
271848.BTH_I0040 271848.BTH_I2956 172
271848.BTH_I0040 271848.BTH_I2984 401
271848.BTH_I0040 271848.BTH_I3102 189
271848.BTH_I0040 271848.BTH_I3130 195
271848.BTH_I0040 271848.BTH_I3168 267
271848.BTH_I0040 271848.BTH_I3214 161
271848.BTH_I0040 271848.BTH_I3225 153
271848.BTH_I0040 271848.BTH_I3228 166
271848.BTH_I0040 271848.BTH_I3267 201
271848.BTH_I0040 271848.BTH_I3329 165
271848.BTH_I0040 271848.BTH_I3344 166
271848.BTH_I0040 271848.BTH_II0010 164
271848.BTH_I0040 271848.BTH_II0020 217
271848.BTH_I0040 271848.BTH_II0089 153
271848.BTH_I0040 271848.BTH_II0092 166
271848.BTH_I0040 271848.BTH_II0098 175
271848.BTH_I0040 271848.BTH_II0103 291
271848.BTH_I0040 271848.BTH_II0133 173
271848.BTH_I0040 271848.BTH_II0204 170
271848.BTH_I0040 271848.BTH_II0215 324
271848.BTH_I0040 271848.BTH_II0228 171
271848.BTH_I0040 271848.BTH_II0333 240
271848.BTH_I0040 271848.BTH_II0343 151
271848.BTH_I0040 271848.BTH_II0385 253
271848.BTH_I0040 271848.BTH_II0389 172
271848.BTH_I0040 271848.BTH_II0398 203
271848.BTH_I0040 271848.BTH_II0508 261
271848.BTH_I0040 271848.BTH_II0571 151
271848.BTH_I0040 271848.BTH_II0627 200
271848.BTH_I0040 271848.BTH_II0656 249
271848.BTH_I0040 271848.BTH_II0702 167
271848.BTH_I0040 271848.BTH_II0730 197
271848.BTH_I0040 271848.BTH_II0741 162
271848.BTH_I0040 271848.BTH_II0746 211
271848.BTH_I0040 271848.BTH_II0794 155
271848.BTH_I0040 271848.BTH_II0835 210
271848.BTH_I0040 271848.BTH_II0847 190
271848.BTH_I0040 271848.BTH_II0849 440
271848.BTH_I0040 271848.BTH_II0890 176
271848.BTH_I0040 271848.BTH_II0980 284
271848.BTH_I0040 271848.BTH_II1000 189
271848.BTH_I0040 271848.BTH_II1042 150
271848.BTH_I0040 271848.BTH_II1056 150
271848.BTH_I0040 271848.BTH_II1062 259
271848.BTH_I0040 271848.BTH_II1093 360
271848.BTH_I0040 271848.BTH_II1106 155
271848.BTH_I0040 271848.BTH_II1139 195
271848.BTH_I0040 271848.BTH_II1272 191
271848.BTH_I0040 271848.BTH_II1327 174
271848.BTH_I0040 271848.BTH_II1412 350
271848.BTH_I0040 271848.BTH_II1454 293
271848.BTH_I0040 271848.BTH_II1470 224
271848.BTH_I0040 271848.BTH_II1488 159
271848.BTH_I0040 271848.BTH_II1489 204
271848.BTH_I0040 271848.BTH_II1504 231
271848.BTH_I0040 271848.BTH_II1520 300
271848.BTH_I0040 271848.BTH_II1532 301
271848.BTH_I0040 271848.BTH_II1587 152
271848.BTH_I0040 271848.BTH_II1590 165
271848.BTH_I0040 271848.BTH_II1643 274
271848.BTH_I0040 271848.BTH_II1720 168
271848.BTH_I0040 271848.BTH_II1726 158
271848.BTH_I0040 271848.BTH_II1728 274
271848.BTH_I0040 271848.BTH_II1740 228
271848.BTH_I0040 271848.BTH_II1778 160
271848.BTH_I0040 271848.BTH_II1853 271
271848.BTH_I0040 271848.BTH_II1862 379
271848.BTH_I0040 271848.BTH_II1865 216
271848.BTH_I0040 271848.BTH_II1872 165
271848.BTH_I0040 271848.BTH_II1891 159
271848.BTH_I0040 271848.BTH_II1913 261
271848.BTH_I0040 271848.BTH_II1976 174
271848.BTH_I0040 271848.BTH_II1980 229
271848.BTH_I0040 271848.BTH_II1994 187
271848.BTH_I0040 271848.BTH_II2030 158
271848.BTH_I0040 271848.BTH_II2135 251
271848.BTH_I0040 271848.BTH_II2177 231
271848.BTH_I0040 271848.BTH_II2181 176
271848.BTH_I0040 271848.BTH_II2207 258
271848.BTH_I0040 271848.BTH_II2236 316
271848.BTH_I0040 271848.BTH_II2282 271
271848.BTH_I0040 271848.BTH_II2288 217
271848.BTH_I0041 271848.BTH_I0023 250
271848.BTH_I0041 271848.BTH_I0024 250
271848.BTH_I0041 271848.BTH_I0025 251
271848.BTH_I0041 271848.BTH_I0026 364
271848.BTH_I0041 271848.BTH_I0027 421
271848.BTH_I0041 271848.BTH_I0028 421
271848.BTH_I0041 271848.BTH_I0029 421
271848.BTH_I0041 271848.BTH_I0030 421
271848.BTH_I0041 271848.BTH_I0031 421
271848.BTH_I0041 271848.BTH_I0032 422
271848.BTH_I0041 271848.BTH_I0035 272
271848.BTH_I0041 271848.BTH_I0036 367
271848.BTH_I0041 271848.BTH_I0037 422
271848.BTH_I0041 271848.BTH_I0038 422
271848.BTH_I0041 271848.BTH_I0042 979
271848.BTH_I0041 271848.BTH_I0043 352
271848.BTH_I0041 271848.BTH_I0044 218
271848.BTH_I0041 271848.BTH_I0112 241
271848.BTH_I0041 271848.BTH_I0125 153
271848.BTH_I0041 271848.BTH_I0132 272
271848.BTH_I0041 271848.BTH_I0137 263
271848.BTH_I0041 271848.BTH_I0160 281
271848.BTH_I0041 271848.BTH_I0421 156
271848.BTH_I0041 271848.BTH_I0508 182
271848.BTH_I0041 271848.BTH_I0517 208
271848.BTH_I0041 271848.BTH_I0550 153
271848.BTH_I0041 271848.BTH_I0589 202
271848.BTH_I0041 271848.BTH_I0591 176
271848.BTH_I0041 271848.BTH_I0740 274
271848.BTH_I0041 271848.BTH_I0767 265
271848.BTH_I0041 271848.BTH_I0773 272
271848.BTH_I0041 271848.BTH_I0847 263
271848.BTH_I0041 271848.BTH_I0887 178
271848.BTH_I0041 271848.BTH_I1228 178
271848.BTH_I0041 271848.BTH_I1252 282
271848.BTH_I0041 271848.BTH_I1311 192
271848.BTH_I0041 271848.BTH_I1319 156
271848.BTH_I0041 271848.BTH_I1374 153
271848.BTH_I0041 271848.BTH_I1442 241
271848.BTH_I0041 271848.BTH_I1443 424
271848.BTH_I0041 271848.BTH_I1464 201
271848.BTH_I0041 271848.BTH_I1496 263
271848.BTH_I0041 271848.BTH_I1498 192
271848.BTH_I0041 271848.BTH_I1533 232
271848.BTH_I0041 271848.BTH_I1534 232
271848.BTH_I0041 271848.BTH_I1540 156
271848.BTH_I0041 271848.BTH_I1547 178
271848.BTH_I0041 271848.BTH_I1630 214
271848.BTH_I0041 271848.BTH_I1636 268
271848.BTH_I0041 271848.BTH_I1706 391
271848.BTH_I0041 271848.BTH_I1723 160
271848.BTH_I0041 271848.BTH_I1748 156
271848.BTH_I0041 271848.BTH_I1773 178
271848.BTH_I0041 271848.BTH_I1819 226
271848.BTH_I0041 271848.BTH_I1884 156
271848.BTH_I0041 271848.BTH_I1923 264
271848.BTH_I0041 271848.BTH_I2022 310
271848.BTH_I0041 271848.BTH_I2033 263
271848.BTH_I0041 271848.BTH_I2040 224
271848.BTH_I0041 271848.BTH_I2041 225
271848.BTH_I0041 271848.BTH_I2058 224
271848.BTH_I0041 271848.BTH_I2061 177
271848.BTH_I0041 271848.BTH_I2161 321
271848.BTH_I0041 271848.BTH_I2177 154
271848.BTH_I0041 271848.BTH_I2199 274
271848.BTH_I0041 271848.BTH_I2285 195
271848.BTH_I0041 271848.BTH_I2410 166
271848.BTH_I0041 271848.BTH_I2562 173
271848.BTH_I0041 271848.BTH_I2563 173
271848.BTH_I0041 271848.BTH_I2632 204
271848.BTH_I0041 271848.BTH_I2719 204
271848.BTH_I0041 271848.BTH_I2720 261
271848.BTH_I0041 271848.BTH_I2740 392
271848.BTH_I0041 271848.BTH_I2742 392
271848.BTH_I0041 271848.BTH_I2743 392
271848.BTH_I0041 271848.BTH_I2835 195
271848.BTH_I0041 271848.BTH_I2853 156
271848.BTH_I0041 271848.BTH_I2904 179
271848.BTH_I0041 271848.BTH_I2914 178
271848.BTH_I0041 271848.BTH_I3073 265
271848.BTH_I0041 271848.BTH_I3260 204
271848.BTH_I0041 271848.BTH_I3276 178
271848.BTH_I0041 271848.BTH_II0126 159
271848.BTH_I0041 271848.BTH_II0253 173
271848.BTH_I0041 271848.BTH_II0260 187
271848.BTH_I0041 271848.BTH_II0591 392
271848.BTH_I0041 271848.BTH_II0592 392
271848.BTH_I0041 271848.BTH_II0677 240
271848.BTH_I0041 271848.BTH_II0680 248
271848.BTH_I0041 271848.BTH_II0710 173
271848.BTH_I0041 271848.BTH_II0742 392
271848.BTH_I0041 271848.BTH_II0768 160
271848.BTH_I0041 271848.BTH_II0838 392
271848.BTH_I0041 271848.BTH_II0842 221
271848.BTH_I0041 271848.BTH_II0861 354
271848.BTH_I0041 271848.BTH_II0862 343
271848.BTH_I0041 271848.BTH_II0871 177
271848.BTH_I0041 271848.BTH_II1041 213
271848.BTH_I0041 271848.BTH_II1068 264
271848.BTH_I0041 271848.BTH_II1194 178
271848.BTH_I0041 271848.BTH_II1216 175
271848.BTH_I0041 271848.BTH_II1276 159
271848.BTH_I0041 271848.BTH_II1324 196
271848.BTH_I0041 271848.BTH_II1338 152
271848.BTH_I0041 271848.BTH_II1392 164
271848.BTH_I0041 271848.BTH_II1408 178
271848.BTH_I0041 271848.BTH_II1787 264
271848.BTH_I0041 271848.BTH_II1886 191
271848.BTH_I0041 271848.BTH_II1892 169
271848.BTH_I0041 271848.BTH_II1975 172
271848.BTH_I0041 271848.BTH_II2318 194
271848.BTH_I0041 271848.BTH_II2355 178
271848.BTH_I0041 271848.BTH_II2366 168
271848.BTH_I0042 271848.BTH_I0023 250
271848.BTH_I0042 271848.BTH_I0024 250
271848.BTH_I0042 271848.BTH_I0025 251
271848.BTH_I0042 271848.BTH_I0026 275
271848.BTH_I0042 271848.BTH_I0027 362
271848.BTH_I0042 271848.BTH_I0028 362
271848.BTH_I0042 271848.BTH_I0029 362
271848.BTH_I0042 271848.BTH_I0030 362
271848.BTH_I0042 271848.BTH_I0031 362
271848.BTH_I0042 271848.BTH_I0032 421
271848.BTH_I0042 271848.BTH_I0035 272
271848.BTH_I0042 271848.BTH_I0036 367
271848.BTH_I0042 271848.BTH_I0037 422
271848.BTH_I0042 271848.BTH_I0038 422
271848.BTH_I0042 271848.BTH_I0041 979
271848.BTH_I0042 271848.BTH_I0043 409
271848.BTH_I0042 271848.BTH_I0044 239
271848.BTH_I0042 271848.BTH_I0093 267
271848.BTH_I0042 271848.BTH_I0112 196
271848.BTH_I0042 271848.BTH_I0132 160
271848.BTH_I0042 271848.BTH_I0171 151
271848.BTH_I0042 271848.BTH_I0196 173
271848.BTH_I0042 271848.BTH_I0364 174
271848.BTH_I0042 271848.BTH_I0421 192
271848.BTH_I0042 271848.BTH_I0517 205
271848.BTH_I0042 271848.BTH_I0544 204
271848.BTH_I0042 271848.BTH_I0658 240
271848.BTH_I0042 271848.BTH_I0687 244
271848.BTH_I0042 271848.BTH_I0767 244
271848.BTH_I0042 271848.BTH_I0773 160
271848.BTH_I0042 271848.BTH_I1058 166
271848.BTH_I0042 271848.BTH_I1136 159
271848.BTH_I0042 271848.BTH_I1280 200
271848.BTH_I0042 271848.BTH_I1374 180
271848.BTH_I0042 271848.BTH_I1442 196
271848.BTH_I0042 271848.BTH_I1540 208
271848.BTH_I0042 271848.BTH_I1643 176
271848.BTH_I0042 271848.BTH_I1665 201
271848.BTH_I0042 271848.BTH_I1670 152
271848.BTH_I0042 271848.BTH_I1711 161
271848.BTH_I0042 271848.BTH_I1884 163
271848.BTH_I0042 271848.BTH_I1932 160
271848.BTH_I0042 271848.BTH_I1936 267
271848.BTH_I0042 271848.BTH_I1978 175
271848.BTH_I0042 271848.BTH_I2157 150
271848.BTH_I0042 271848.BTH_I2342 155
271848.BTH_I0042 271848.BTH_I2414 268
271848.BTH_I0042 271848.BTH_I2460 194
271848.BTH_I0042 271848.BTH_I2554 167
271848.BTH_I0042 271848.BTH_I2556 169
271848.BTH_I0042 271848.BTH_I2632 159
271848.BTH_I0042 271848.BTH_I2718 229
271848.BTH_I0042 271848.BTH_I2720 156
271848.BTH_I0042 271848.BTH_I2801 159
271848.BTH_I0042 271848.BTH_I2835 195
271848.BTH_I0042 271848.BTH_I2869 152
271848.BTH_I0042 271848.BTH_I2883 150
271848.BTH_I0042 271848.BTH_I2914 359
271848.BTH_I0042 271848.BTH_I3023 263
271848.BTH_I0042 271848.BTH_I3073 263
271848.BTH_I0042 271848.BTH_I3260 159
271848.BTH_I0042 271848.BTH_I3276 220
271848.BTH_I0042 271848.BTH_II0041 267
271848.BTH_I0042 271848.BTH_II0056 180
271848.BTH_I0042 271848.BTH_II0192 197
271848.BTH_I0042 271848.BTH_II0255 156
271848.BTH_I0042 271848.BTH_II0260 192
271848.BTH_I0042 271848.BTH_II0433 157
271848.BTH_I0042 271848.BTH_II0665 270
271848.BTH_I0042 271848.BTH_II0732 303
271848.BTH_I0042 271848.BTH_II0768 196
271848.BTH_I0042 271848.BTH_II0772 155
271848.BTH_I0042 271848.BTH_II0842 155
271848.BTH_I0042 271848.BTH_II0861 295
271848.BTH_I0042 271848.BTH_II0862 244
271848.BTH_I0042 271848.BTH_II0871 158
271848.BTH_I0042 271848.BTH_II1041 182
271848.BTH_I0042 271848.BTH_II1194 166
271848.BTH_I0042 271848.BTH_II1562 181
271848.BTH_I0042 271848.BTH_II1742 183
271848.BTH_I0042 271848.BTH_II1891 198
271848.BTH_I0042 271848.BTH_II1904 205
271848.BTH_I0042 271848.BTH_II2156 152
271848.BTH_I0042 271848.BTH_II2366 203
271848.BTH_I0043 271848.BTH_I0016 231
271848.BTH_I0043 271848.BTH_I0018 156
271848.BTH_I0043 271848.BTH_I0040 315
271848.BTH_I0043 271848.BTH_I0041 352
271848.BTH_I0043 271848.BTH_I0042 409
271848.BTH_I0043 271848.BTH_I0044 407
271848.BTH_I0043 271848.BTH_I0045 172
271848.BTH_I0043 271848.BTH_I0056 270
271848.BTH_I0043 271848.BTH_I0133 324
271848.BTH_I0043 271848.BTH_I0144 155
271848.BTH_I0043 271848.BTH_I0195 158
271848.BTH_I0043 271848.BTH_I0218 214
271848.BTH_I0043 271848.BTH_I0260 354
271848.BTH_I0043 271848.BTH_I0305 304
271848.BTH_I0043 271848.BTH_I0354 159
271848.BTH_I0043 271848.BTH_I0356 205
271848.BTH_I0043 271848.BTH_I0382 210
271848.BTH_I0043 271848.BTH_I0389 431
271848.BTH_I0043 271848.BTH_I0403 245
271848.BTH_I0043 271848.BTH_I0423 186
271848.BTH_I0043 271848.BTH_I0429 179
271848.BTH_I0043 271848.BTH_I0450 195
271848.BTH_I0043 271848.BTH_I0477 182
271848.BTH_I0043 271848.BTH_I0507 241
271848.BTH_I0043 271848.BTH_I0508 245
271848.BTH_I0043 271848.BTH_I0527 179
271848.BTH_I0043 271848.BTH_I0610 181
271848.BTH_I0043 271848.BTH_I0633 213
271848.BTH_I0043 271848.BTH_I0634 179
271848.BTH_I0043 271848.BTH_I0655 162
271848.BTH_I0043 271848.BTH_I0745 312
271848.BTH_I0043 271848.BTH_I0824 154
271848.BTH_I0043 271848.BTH_I0832 263
271848.BTH_I0043 271848.BTH_I0834 183
271848.BTH_I0043 271848.BTH_I0846 152
271848.BTH_I0043 271848.BTH_I0852 250
271848.BTH_I0043 271848.BTH_I0884 358
271848.BTH_I0043 271848.BTH_I0956 177
271848.BTH_I0043 271848.BTH_I1008 200
271848.BTH_I0043 271848.BTH_I1053 224
271848.BTH_I0043 271848.BTH_I1093 310
271848.BTH_I0043 271848.BTH_I1107 218
271848.BTH_I0043 271848.BTH_I1144 237
271848.BTH_I0043 271848.BTH_I1187 184
271848.BTH_I0043 271848.BTH_I1245 416
271848.BTH_I0043 271848.BTH_I1373 181
271848.BTH_I0043 271848.BTH_I1382 199
271848.BTH_I0043 271848.BTH_I1467 151
271848.BTH_I0043 271848.BTH_I1592 204
271848.BTH_I0043 271848.BTH_I1640 230
271848.BTH_I0043 271848.BTH_I1667 164
271848.BTH_I0043 271848.BTH_I1681 150
271848.BTH_I0043 271848.BTH_I1724 154
271848.BTH_I0043 271848.BTH_I1780 255
271848.BTH_I0043 271848.BTH_I1867 337
271848.BTH_I0043 271848.BTH_I1886 199
271848.BTH_I0043 271848.BTH_I1907 171
271848.BTH_I0043 271848.BTH_I1981 198
271848.BTH_I0043 271848.BTH_I2036 191
271848.BTH_I0043 271848.BTH_I2113 347
271848.BTH_I0043 271848.BTH_I2134 223
271848.BTH_I0043 271848.BTH_I2238 210
271848.BTH_I0043 271848.BTH_I2270 207
271848.BTH_I0043 271848.BTH_I2330 197
271848.BTH_I0043 271848.BTH_I2370 244
271848.BTH_I0043 271848.BTH_I2402 150
271848.BTH_I0043 271848.BTH_I2578 163
271848.BTH_I0043 271848.BTH_I2580 275
271848.BTH_I0043 271848.BTH_I2587 216
271848.BTH_I0043 271848.BTH_I2652 331
271848.BTH_I0043 271848.BTH_I2701 170
271848.BTH_I0043 271848.BTH_I2704 254
271848.BTH_I0043 271848.BTH_I2723 288
271848.BTH_I0043 271848.BTH_I2765 208
271848.BTH_I0043 271848.BTH_I2827 242
271848.BTH_I0043 271848.BTH_I2842 153
271848.BTH_I0043 271848.BTH_I2880 210
271848.BTH_I0043 271848.BTH_I2917 367
271848.BTH_I0043 271848.BTH_I2918 177
271848.BTH_I0043 271848.BTH_I2984 497
271848.BTH_I0043 271848.BTH_I3001 162
271848.BTH_I0043 271848.BTH_I3028 337
271848.BTH_I0043 271848.BTH_I3042 199
271848.BTH_I0043 271848.BTH_I3045 177
271848.BTH_I0043 271848.BTH_I3155 211
271848.BTH_I0043 271848.BTH_I3173 251
271848.BTH_I0043 271848.BTH_I3175 204
271848.BTH_I0043 271848.BTH_I3185 172
271848.BTH_I0043 271848.BTH_I3207 189
271848.BTH_I0043 271848.BTH_I3222 160
271848.BTH_I0043 271848.BTH_I3225 150
271848.BTH_I0043 271848.BTH_I3226 161
271848.BTH_I0043 271848.BTH_I3268 195
271848.BTH_I0043 271848.BTH_I3329 162
271848.BTH_I0043 271848.BTH_II0089 150
271848.BTH_I0043 271848.BTH_II0090 165
271848.BTH_I0043 271848.BTH_II0103 246
271848.BTH_I0043 271848.BTH_II0120 172
271848.BTH_I0043 271848.BTH_II0138 222
271848.BTH_I0043 271848.BTH_II0141 169
271848.BTH_I0043 271848.BTH_II0197 298
271848.BTH_I0043 271848.BTH_II0204 156
271848.BTH_I0043 271848.BTH_II0215 234
271848.BTH_I0043 271848.BTH_II0333 376
271848.BTH_I0043 271848.BTH_II0346 230
271848.BTH_I0043 271848.BTH_II0375 154
271848.BTH_I0043 271848.BTH_II0385 167
271848.BTH_I0043 271848.BTH_II0389 160
271848.BTH_I0043 271848.BTH_II0517 205
271848.BTH_I0043 271848.BTH_II0540 172
271848.BTH_I0043 271848.BTH_II0575 172
271848.BTH_I0043 271848.BTH_II0627 234
271848.BTH_I0043 271848.BTH_II0649 266
271848.BTH_I0043 271848.BTH_II0656 173
271848.BTH_I0043 271848.BTH_II0667 169
271848.BTH_I0043 271848.BTH_II0702 238
271848.BTH_I0043 271848.BTH_II0741 284
271848.BTH_I0043 271848.BTH_II0770 604
271848.BTH_I0043 271848.BTH_II0773 163
271848.BTH_I0043 271848.BTH_II0776 218
271848.BTH_I0043 271848.BTH_II0785 218
271848.BTH_I0043 271848.BTH_II0794 195
271848.BTH_I0043 271848.BTH_II0819 403
271848.BTH_I0043 271848.BTH_II0834 156
271848.BTH_I0043 271848.BTH_II0842 225
271848.BTH_I0043 271848.BTH_II0845 195
271848.BTH_I0043 271848.BTH_II0849 291
271848.BTH_I0043 271848.BTH_II0854 184
271848.BTH_I0043 271848.BTH_II0855 261
271848.BTH_I0043 271848.BTH_II0858 199
271848.BTH_I0043 271848.BTH_II0875 215
271848.BTH_I0043 271848.BTH_II0912 171
271848.BTH_I0043 271848.BTH_II1033 259
271848.BTH_I0043 271848.BTH_II1071 266
271848.BTH_I0043 271848.BTH_II1135 254
271848.BTH_I0043 271848.BTH_II1139 230
271848.BTH_I0043 271848.BTH_II1141 268
271848.BTH_I0043 271848.BTH_II1151 209
271848.BTH_I0043 271848.BTH_II1215 220
271848.BTH_I0043 271848.BTH_II1276 246
271848.BTH_I0043 271848.BTH_II1306 371
271848.BTH_I0043 271848.BTH_II1324 266
271848.BTH_I0043 271848.BTH_II1332 172
271848.BTH_I0043 271848.BTH_II1333 269
271848.BTH_I0043 271848.BTH_II1377 155
271848.BTH_I0043 271848.BTH_II1412 363
271848.BTH_I0043 271848.BTH_II1419 208
271848.BTH_I0043 271848.BTH_II1454 218
271848.BTH_I0043 271848.BTH_II1461 157
271848.BTH_I0043 271848.BTH_II1470 263
271848.BTH_I0043 271848.BTH_II1488 237
271848.BTH_I0043 271848.BTH_II1502 224
271848.BTH_I0043 271848.BTH_II1504 245
271848.BTH_I0043 271848.BTH_II1513 232
271848.BTH_I0043 271848.BTH_II1520 184
271848.BTH_I0043 271848.BTH_II1532 265
271848.BTH_I0043 271848.BTH_II1533 152
271848.BTH_I0043 271848.BTH_II1538 211
271848.BTH_I0043 271848.BTH_II1590 187
271848.BTH_I0043 271848.BTH_II1606 162
271848.BTH_I0043 271848.BTH_II1611 151
271848.BTH_I0043 271848.BTH_II1643 200
271848.BTH_I0043 271848.BTH_II1649 286
271848.BTH_I0043 271848.BTH_II1659 231
271848.BTH_I0043 271848.BTH_II1711 157
271848.BTH_I0043 271848.BTH_II1720 239
271848.BTH_I0043 271848.BTH_II1728 282
271848.BTH_I0043 271848.BTH_II1742 235
271848.BTH_I0043 271848.BTH_II1853 223
271848.BTH_I0043 271848.BTH_II1892 363
271848.BTH_I0043 271848.BTH_II1929 204
271848.BTH_I0043 271848.BTH_II1952 178
271848.BTH_I0043 271848.BTH_II1993 244
271848.BTH_I0043 271848.BTH_II1994 326
271848.BTH_I0043 271848.BTH_II2030 207
271848.BTH_I0043 271848.BTH_II2031 203
271848.BTH_I0043 271848.BTH_II2083 209
271848.BTH_I0043 271848.BTH_II2099 161
271848.BTH_I0043 271848.BTH_II2130 176
271848.BTH_I0043 271848.BTH_II2135 189
271848.BTH_I0043 271848.BTH_II2201 153
271848.BTH_I0043 271848.BTH_II2207 328
271848.BTH_I0043 271848.BTH_II2236 348
271848.BTH_I0043 271848.BTH_II2262 156
271848.BTH_I0043 271848.BTH_II2282 334
271848.BTH_I0043 271848.BTH_II2288 270
271848.BTH_I0044 271848.BTH_I0019 160
271848.BTH_I0044 271848.BTH_I0041 218
271848.BTH_I0044 271848.BTH_I0042 239
271848.BTH_I0044 271848.BTH_I0043 407
271848.BTH_I0044 271848.BTH_I0045 272
271848.BTH_I0044 271848.BTH_I0046 272
271848.BTH_I0044 271848.BTH_I0047 272
271848.BTH_I0044 271848.BTH_I0048 272
271848.BTH_I0044 271848.BTH_I0049 151
271848.BTH_I0044 271848.BTH_I0051 266
271848.BTH_I0044 271848.BTH_I0059 401
271848.BTH_I0044 271848.BTH_I0073 175
271848.BTH_I0044 271848.BTH_I0081 266
271848.BTH_I0044 271848.BTH_I0126 201
271848.BTH_I0044 271848.BTH_I0171 166
271848.BTH_I0044 271848.BTH_I0184 192
271848.BTH_I0044 271848.BTH_I0212 150
271848.BTH_I0044 271848.BTH_I0220 159
271848.BTH_I0044 271848.BTH_I0303 192
271848.BTH_I0044 271848.BTH_I0330 428
271848.BTH_I0044 271848.BTH_I0422 212
271848.BTH_I0044 271848.BTH_I0607 153
271848.BTH_I0044 271848.BTH_I0610 190
271848.BTH_I0044 271848.BTH_I0649 181
271848.BTH_I0044 271848.BTH_I0685 213
271848.BTH_I0044 271848.BTH_I0686 151
271848.BTH_I0044 271848.BTH_I0721 192
271848.BTH_I0044 271848.BTH_I0729 150
271848.BTH_I0044 271848.BTH_I0751 508
271848.BTH_I0044 271848.BTH_I0796 159
271848.BTH_I0044 271848.BTH_I0940 195
271848.BTH_I0044 271848.BTH_I0981 153
271848.BTH_I0044 271848.BTH_I0995 375
271848.BTH_I0044 271848.BTH_I1236 197
271848.BTH_I0044 271848.BTH_I1281 166
271848.BTH_I0044 271848.BTH_I1350 702
271848.BTH_I0044 271848.BTH_I1391 150
271848.BTH_I0044 271848.BTH_I1405 208
271848.BTH_I0044 271848.BTH_I1562 152
271848.BTH_I0044 271848.BTH_I1621 191
271848.BTH_I0044 271848.BTH_I1669 280
271848.BTH_I0044 271848.BTH_I1684 171
271848.BTH_I0044 271848.BTH_I1692 282
271848.BTH_I0044 271848.BTH_I1774 359
271848.BTH_I0044 271848.BTH_I1802 211
271848.BTH_I0044 271848.BTH_I1809 200
271848.BTH_I0044 271848.BTH_I1815 176
271848.BTH_I0044 271848.BTH_I1910 220
271848.BTH_I0044 271848.BTH_I1991 173
271848.BTH_I0044 271848.BTH_I1999 153
271848.BTH_I0044 271848.BTH_I2002 160
271848.BTH_I0044 271848.BTH_I2074 173
271848.BTH_I0044 271848.BTH_I2117 176
271848.BTH_I0044 271848.BTH_I2312 180
271848.BTH_I0044 271848.BTH_I2330 213
271848.BTH_I0044 271848.BTH_I2333 251
271848.BTH_I0044 271848.BTH_I2369 592
271848.BTH_I0044 271848.BTH_I2371 348
271848.BTH_I0044 271848.BTH_I2543 153
271848.BTH_I0044 271848.BTH_I2644 165
271848.BTH_I0044 271848.BTH_I2670 202
271848.BTH_I0044 271848.BTH_I2671 152
271848.BTH_I0044 271848.BTH_I2784 558
271848.BTH_I0044 271848.BTH_I2827 254
271848.BTH_I0044 271848.BTH_I2848 291
271848.BTH_I0044 271848.BTH_I2865 179
271848.BTH_I0044 271848.BTH_I2886 438
271848.BTH_I0044 271848.BTH_I2922 175
271848.BTH_I0044 271848.BTH_I3042 200
271848.BTH_I0044 271848.BTH_I3202 164
271848.BTH_I0044 271848.BTH_I3216 151
271848.BTH_I0044 271848.BTH_I3221 185
271848.BTH_I0044 271848.BTH_I3241 195
271848.BTH_I0044 271848.BTH_I3248 547
271848.BTH_I0044 271848.BTH_II0001 155
271848.BTH_I0044 271848.BTH_II0206 200
271848.BTH_I0044 271848.BTH_II0214 153
271848.BTH_I0044 271848.BTH_II0294 360
271848.BTH_I0044 271848.BTH_II0319 163
271848.BTH_I0044 271848.BTH_II0328 189
271848.BTH_I0044 271848.BTH_II0335 743
271848.BTH_I0044 271848.BTH_II0342 178
271848.BTH_I0044 271848.BTH_II0477 413
271848.BTH_I0044 271848.BTH_II0487 646
271848.BTH_I0044 271848.BTH_II0513 153
271848.BTH_I0044 271848.BTH_II0518 185
271848.BTH_I0044 271848.BTH_II0519 158
271848.BTH_I0044 271848.BTH_II0527 150
271848.BTH_I0044 271848.BTH_II0536 221
271848.BTH_I0044 271848.BTH_II0553 384
271848.BTH_I0044 271848.BTH_II0559 156
271848.BTH_I0044 271848.BTH_II0576 172
271848.BTH_I0044 271848.BTH_II0589 174
271848.BTH_I0044 271848.BTH_II0666 212
271848.BTH_I0044 271848.BTH_II0667 316
271848.BTH_I0044 271848.BTH_II0732 152
271848.BTH_I0044 271848.BTH_II0762 286
271848.BTH_I0044 271848.BTH_II0827 556
271848.BTH_I0044 271848.BTH_II0853 434
271848.BTH_I0044 271848.BTH_II0968 151
271848.BTH_I0044 271848.BTH_II0997 179
271848.BTH_I0044 271848.BTH_II0999 157
271848.BTH_I0044 271848.BTH_II1119 234
271848.BTH_I0044 271848.BTH_II1172 167
271848.BTH_I0044 271848.BTH_II1201 170
271848.BTH_I0044 271848.BTH_II1203 215
271848.BTH_I0044 271848.BTH_II1241 179
271848.BTH_I0044 271848.BTH_II1388 447
271848.BTH_I0044 271848.BTH_II1403 201
271848.BTH_I0044 271848.BTH_II1453 211
271848.BTH_I0044 271848.BTH_II1455 368
271848.BTH_I0044 271848.BTH_II1495 239
271848.BTH_I0044 271848.BTH_II1533 406
271848.BTH_I0044 271848.BTH_II1688 376
271848.BTH_I0044 271848.BTH_II1708 220
271848.BTH_I0044 271848.BTH_II1744 205
271848.BTH_I0044 271848.BTH_II1829 405
271848.BTH_I0044 271848.BTH_II1850 267
271848.BTH_I0044 271848.BTH_II1867 172
271848.BTH_I0044 271848.BTH_II1869 217
271848.BTH_I0044 271848.BTH_II1872 193
271848.BTH_I0044 271848.BTH_II1912 273
271848.BTH_I0044 271848.BTH_II1915 167
271848.BTH_I0044 271848.BTH_II1931 216
271848.BTH_I0044 271848.BTH_II2063 161
271848.BTH_I0044 271848.BTH_II2104 209
271848.BTH_I0044 271848.BTH_II2197 283
271848.BTH_I0044 271848.BTH_II2210 174
271848.BTH_I0044 271848.BTH_II2219 159
271848.BTH_I0044 271848.BTH_II2238 207
271848.BTH_I0044 271848.BTH_II2288 182
271848.BTH_I0044 271848.BTH_II2308 218
271848.BTH_I0045 271848.BTH_I0043 172
271848.BTH_I0045 271848.BTH_I0044 272
271848.BTH_I0045 271848.BTH_I0046 966
271848.BTH_I0045 271848.BTH_I0047 988
271848.BTH_I0045 271848.BTH_I0048 987
271848.BTH_I0045 271848.BTH_I0049 957
271848.BTH_I0045 271848.BTH_I0050 301
271848.BTH_I0045 271848.BTH_I0051 260
271848.BTH_I0045 271848.BTH_I0052 261
271848.BTH_I0045 271848.BTH_I0053 234
271848.BTH_I0045 271848.BTH_I0054 200
271848.BTH_I0045 271848.BTH_I0055 151
271848.BTH_I0045 271848.BTH_I0056 151
271848.BTH_I0045 271848.BTH_I0171 155
271848.BTH_I0045 271848.BTH_I0289 154
271848.BTH_I0045 271848.BTH_I0369 175
271848.BTH_I0045 271848.BTH_I0578 215
271848.BTH_I0045 271848.BTH_I0785 959
271848.BTH_I0045 271848.BTH_I0786 957
271848.BTH_I0045 271848.BTH_I0787 884
271848.BTH_I0045 271848.BTH_I0788 173
271848.BTH_I0045 271848.BTH_I1054 856
271848.BTH_I0045 271848.BTH_I1481 169
271848.BTH_I0045 271848.BTH_I1493 180
271848.BTH_I0045 271848.BTH_I1494 184
271848.BTH_I0045 271848.BTH_I1495 184
271848.BTH_I0045 271848.BTH_I1496 203
271848.BTH_I0045 271848.BTH_I1497 205
271848.BTH_I0045 271848.BTH_I1498 216
271848.BTH_I0045 271848.BTH_I1499 204
271848.BTH_I0045 271848.BTH_I1500 182
271848.BTH_I0045 271848.BTH_I1501 881
271848.BTH_I0045 271848.BTH_I1502 882
271848.BTH_I0045 271848.BTH_I1503 902
271848.BTH_I0045 271848.BTH_I1504 834
271848.BTH_I0045 271848.BTH_I1761 952
271848.BTH_I0045 271848.BTH_I1888 158
271848.BTH_I0045 271848.BTH_I1984 170
271848.BTH_I0045 271848.BTH_I2131 159
271848.BTH_I0045 271848.BTH_I2157 159
271848.BTH_I0045 271848.BTH_I2219 174
271848.BTH_I0045 271848.BTH_I2327 218
271848.BTH_I0045 271848.BTH_I2547 164
271848.BTH_I0045 271848.BTH_I2645 164
271848.BTH_I0045 271848.BTH_I2646 180
271848.BTH_I0045 271848.BTH_I2651 193
271848.BTH_I0045 271848.BTH_I2652 908
271848.BTH_I0045 271848.BTH_I2653 959
271848.BTH_I0045 271848.BTH_I2762 237
271848.BTH_I0045 271848.BTH_I2776 298
271848.BTH_I0045 271848.BTH_I2904 160
271848.BTH_I0045 271848.BTH_I2912 160
271848.BTH_I0045 271848.BTH_I3043 244
271848.BTH_I0045 271848.BTH_I3044 399
271848.BTH_I0045 271848.BTH_I3051 190
271848.BTH_I0045 271848.BTH_I3056 222
271848.BTH_I0045 271848.BTH_I3065 217
271848.BTH_I0045 271848.BTH_I3158 950
271848.BTH_I0045 271848.BTH_I3300 944
271848.BTH_I0045 271848.BTH_I3321 178
271848.BTH_I0045 271848.BTH_I3322 893
271848.BTH_I0045 271848.BTH_I3323 869
271848.BTH_I0045 271848.BTH_I3324 852
271848.BTH_I0045 271848.BTH_I3326 225
271848.BTH_I0045 271848.BTH_I3327 949
271848.BTH_I0045 271848.BTH_I3328 938
271848.BTH_I0045 271848.BTH_I3329 853
271848.BTH_I0045 271848.BTH_I3330 219
271848.BTH_I0045 271848.BTH_I3331 880
271848.BTH_I0045 271848.BTH_II0111 165
271848.BTH_I0045 271848.BTH_II0256 155
271848.BTH_I0045 271848.BTH_II0419 153
271848.BTH_I0045 271848.BTH_II0616 157
271848.BTH_I0045 271848.BTH_II0770 308
271848.BTH_I0045 271848.BTH_II0845 174
271848.BTH_I0045 271848.BTH_II0916 159
271848.BTH_I0045 271848.BTH_II0918 201
271848.BTH_I0045 271848.BTH_II1030 189
271848.BTH_I0045 271848.BTH_II1135 217
271848.BTH_I0045 271848.BTH_II1298 373
271848.BTH_I0045 271848.BTH_II1392 160
271848.BTH_I0045 271848.BTH_II1446 181
271848.BTH_I0045 271848.BTH_II1482 152
271848.BTH_I0045 271848.BTH_II1548 665
271848.BTH_I0045 271848.BTH_II1598 947
271848.BTH_I0045 271848.BTH_II1608 173
271848.BTH_I0045 271848.BTH_II1742 188
271848.BTH_I0045 271848.BTH_II1835 157
271848.BTH_I0045 271848.BTH_II1836 879
271848.BTH_I0045 271848.BTH_II1837 955
271848.BTH_I0045 271848.BTH_II1838 958
271848.BTH_I0045 271848.BTH_II1839 933
271848.BTH_I0045 271848.BTH_II2345 170
271848.BTH_I0045 271848.BTH_II2355 168
271848.BTH_I0046 271848.BTH_I0044 272
271848.BTH_I0046 271848.BTH_I0045 966
271848.BTH_I0046 271848.BTH_I0047 996
271848.BTH_I0046 271848.BTH_I0048 994
271848.BTH_I0046 271848.BTH_I0049 973
271848.BTH_I0046 271848.BTH_I0050 360
271848.BTH_I0046 271848.BTH_I0051 415
271848.BTH_I0046 271848.BTH_I0052 304
271848.BTH_I0046 271848.BTH_I0053 268
271848.BTH_I0046 271848.BTH_I0054 222
271848.BTH_I0046 271848.BTH_I0055 155
271848.BTH_I0046 271848.BTH_I0056 155
271848.BTH_I0046 271848.BTH_I0171 157
271848.BTH_I0046 271848.BTH_I0208 177
271848.BTH_I0046 271848.BTH_I0236 181
271848.BTH_I0046 271848.BTH_I0289 151
271848.BTH_I0046 271848.BTH_I0369 180
271848.BTH_I0046 271848.BTH_I0374 219
271848.BTH_I0046 271848.BTH_I0487 205
271848.BTH_I0046 271848.BTH_I0578 222
271848.BTH_I0046 271848.BTH_I0785 927
271848.BTH_I0046 271848.BTH_I0786 916
271848.BTH_I0046 271848.BTH_I0787 190
271848.BTH_I0046 271848.BTH_I0788 875
271848.BTH_I0046 271848.BTH_I1054 842
271848.BTH_I0046 271848.BTH_I1139 279
271848.BTH_I0046 271848.BTH_I1171 256
271848.BTH_I0046 271848.BTH_I1258 155
271848.BTH_I0046 271848.BTH_I1314 167
271848.BTH_I0046 271848.BTH_I1413 165
271848.BTH_I0046 271848.BTH_I1500 877
271848.BTH_I0046 271848.BTH_I1501 158
271848.BTH_I0046 271848.BTH_I1502 838
271848.BTH_I0046 271848.BTH_I1503 838
271848.BTH_I0046 271848.BTH_I1504 842
271848.BTH_I0046 271848.BTH_I1531 173
271848.BTH_I0046 271848.BTH_I1565 192
271848.BTH_I0046 271848.BTH_I1761 907
271848.BTH_I0046 271848.BTH_I1888 279
271848.BTH_I0046 271848.BTH_I1892 296
271848.BTH_I0046 271848.BTH_I1911 214
271848.BTH_I0046 271848.BTH_I2031 263
271848.BTH_I0046 271848.BTH_I2032 228
271848.BTH_I0046 271848.BTH_I2131 239
271848.BTH_I0046 271848.BTH_I2219 150
271848.BTH_I0046 271848.BTH_I2267 216
271848.BTH_I0046 271848.BTH_I2327 248
271848.BTH_I0046 271848.BTH_I2383 177
271848.BTH_I0046 271848.BTH_I2440 204
271848.BTH_I0046 271848.BTH_I2499 207
271848.BTH_I0046 271848.BTH_I2595 226
271848.BTH_I0046 271848.BTH_I2606 160
271848.BTH_I0046 271848.BTH_I2646 205
271848.BTH_I0046 271848.BTH_I2651 882
271848.BTH_I0046 271848.BTH_I2652 863
271848.BTH_I0046 271848.BTH_I2653 921
271848.BTH_I0046 271848.BTH_I2762 337
271848.BTH_I0046 271848.BTH_I2776 225
271848.BTH_I0046 271848.BTH_I2834 188
271848.BTH_I0046 271848.BTH_I2848 159
271848.BTH_I0046 271848.BTH_I2858 163
271848.BTH_I0046 271848.BTH_I2865 150
271848.BTH_I0046 271848.BTH_I2920 162
271848.BTH_I0046 271848.BTH_I2931 179
271848.BTH_I0046 271848.BTH_I2935 177
271848.BTH_I0046 271848.BTH_I3004 221
271848.BTH_I0046 271848.BTH_I3042 197
271848.BTH_I0046 271848.BTH_I3044 279
271848.BTH_I0046 271848.BTH_I3056 231
271848.BTH_I0046 271848.BTH_I3064 167
271848.BTH_I0046 271848.BTH_I3158 911
271848.BTH_I0046 271848.BTH_I3166 182
271848.BTH_I0046 271848.BTH_I3260 157
271848.BTH_I0046 271848.BTH_I3283 177
271848.BTH_I0046 271848.BTH_I3300 902
271848.BTH_I0046 271848.BTH_I3321 885
271848.BTH_I0046 271848.BTH_I3322 841
271848.BTH_I0046 271848.BTH_I3323 838
271848.BTH_I0046 271848.BTH_I3324 842
271848.BTH_I0046 271848.BTH_I3326 261
271848.BTH_I0046 271848.BTH_I3327 894
271848.BTH_I0046 271848.BTH_I3328 873
271848.BTH_I0046 271848.BTH_I3329 842
271848.BTH_I0046 271848.BTH_I3330 894
271848.BTH_I0046 271848.BTH_I3331 199
271848.BTH_I0046 271848.BTH_II0062 224
271848.BTH_I0046 271848.BTH_II0205 191
271848.BTH_I0046 271848.BTH_II0284 188
271848.BTH_I0046 271848.BTH_II0445 224
271848.BTH_I0046 271848.BTH_II0591 217
271848.BTH_I0046 271848.BTH_II0616 299
271848.BTH_I0046 271848.BTH_II0770 252
271848.BTH_I0046 271848.BTH_II0801 182
271848.BTH_I0046 271848.BTH_II0990 153
271848.BTH_I0046 271848.BTH_II1030 266
271848.BTH_I0046 271848.BTH_II1129 177
271848.BTH_I0046 271848.BTH_II1292 156
271848.BTH_I0046 271848.BTH_II1298 291
271848.BTH_I0046 271848.BTH_II1300 177
271848.BTH_I0046 271848.BTH_II1365 236
271848.BTH_I0046 271848.BTH_II1445 186
271848.BTH_I0046 271848.BTH_II1446 227
271848.BTH_I0046 271848.BTH_II1454 152
271848.BTH_I0046 271848.BTH_II1495 263
271848.BTH_I0046 271848.BTH_II1535 177
271848.BTH_I0046 271848.BTH_II1548 475
271848.BTH_I0046 271848.BTH_II1598 902
271848.BTH_I0046 271848.BTH_II1611 245
271848.BTH_I0046 271848.BTH_II1651 177
271848.BTH_I0046 271848.BTH_II1727 200
271848.BTH_I0046 271848.BTH_II1835 879
271848.BTH_I0046 271848.BTH_II1836 171
271848.BTH_I0046 271848.BTH_II1837 871
271848.BTH_I0046 271848.BTH_II1838 906
271848.BTH_I0046 271848.BTH_II1839 863
271848.BTH_I0046 271848.BTH_II1858 177
271848.BTH_I0046 271848.BTH_II1903 160
271848.BTH_I0046 271848.BTH_II2052 233
271848.BTH_I0046 271848.BTH_II2053 207
271848.BTH_I0046 271848.BTH_II2069 177
271848.BTH_I0046 271848.BTH_II2143 150
271848.BTH_I0046 271848.BTH_II2201 268
271848.BTH_I0046 271848.BTH_II2224 186
271848.BTH_I0046 271848.BTH_II2232 183
271848.BTH_I0046 271848.BTH_II2310 160
271848.BTH_I0046 271848.BTH_II2345 266
271848.BTH_I0046 271848.BTH_II2355 199
271848.BTH_I0047 271848.BTH_I0044 272
271848.BTH_I0047 271848.BTH_I0045 988
271848.BTH_I0047 271848.BTH_I0046 996
271848.BTH_I0047 271848.BTH_I0048 996
271848.BTH_I0047 271848.BTH_I0049 988
271848.BTH_I0047 271848.BTH_I0050 510
271848.BTH_I0047 271848.BTH_I0051 371
271848.BTH_I0047 271848.BTH_I0052 304
271848.BTH_I0047 271848.BTH_I0053 268
271848.BTH_I0047 271848.BTH_I0054 222
271848.BTH_I0047 271848.BTH_I0055 155
271848.BTH_I0047 271848.BTH_I0056 155
271848.BTH_I0047 271848.BTH_I0060 171
271848.BTH_I0047 271848.BTH_I0088 164
271848.BTH_I0047 271848.BTH_I0155 178
271848.BTH_I0047 271848.BTH_I0307 191
271848.BTH_I0047 271848.BTH_I0369 302
271848.BTH_I0047 271848.BTH_I0482 156
271848.BTH_I0047 271848.BTH_I0610 187
271848.BTH_I0047 271848.BTH_I0648 157
271848.BTH_I0047 271848.BTH_I0785 960
271848.BTH_I0047 271848.BTH_I0786 325
271848.BTH_I0047 271848.BTH_I0787 956
271848.BTH_I0047 271848.BTH_I0788 961
271848.BTH_I0047 271848.BTH_I0800 161
271848.BTH_I0047 271848.BTH_I0979 171
271848.BTH_I0047 271848.BTH_I1054 854
271848.BTH_I0047 271848.BTH_I1094 152
271848.BTH_I0047 271848.BTH_I1228 152
271848.BTH_I0047 271848.BTH_I1493 180
271848.BTH_I0047 271848.BTH_I1494 184
271848.BTH_I0047 271848.BTH_I1495 184
271848.BTH_I0047 271848.BTH_I1496 198
271848.BTH_I0047 271848.BTH_I1497 202
271848.BTH_I0047 271848.BTH_I1498 205
271848.BTH_I0047 271848.BTH_I1499 201
271848.BTH_I0047 271848.BTH_I1500 892
271848.BTH_I0047 271848.BTH_I1501 874
271848.BTH_I0047 271848.BTH_I1502 191
271848.BTH_I0047 271848.BTH_I1503 899
271848.BTH_I0047 271848.BTH_I1504 832
271848.BTH_I0047 271848.BTH_I1547 152
271848.BTH_I0047 271848.BTH_I1625 360
271848.BTH_I0047 271848.BTH_I1761 950
271848.BTH_I0047 271848.BTH_I1901 167
271848.BTH_I0047 271848.BTH_I2079 175
271848.BTH_I0047 271848.BTH_I2412 161
271848.BTH_I0047 271848.BTH_I2557 174
271848.BTH_I0047 271848.BTH_I2645 161
271848.BTH_I0047 271848.BTH_I2651 942
271848.BTH_I0047 271848.BTH_I2652 928
271848.BTH_I0047 271848.BTH_I2653 950
271848.BTH_I0047 271848.BTH_I2767 150
271848.BTH_I0047 271848.BTH_I2806 203
271848.BTH_I0047 271848.BTH_I3158 953
271848.BTH_I0047 271848.BTH_I3300 944
271848.BTH_I0047 271848.BTH_I3321 961
271848.BTH_I0047 271848.BTH_I3322 844
271848.BTH_I0047 271848.BTH_I3323 934
271848.BTH_I0047 271848.BTH_I3324 878
271848.BTH_I0047 271848.BTH_I3326 214
271848.BTH_I0047 271848.BTH_I3327 757
271848.BTH_I0047 271848.BTH_I3328 933
271848.BTH_I0047 271848.BTH_I3329 832
271848.BTH_I0047 271848.BTH_I3330 903
271848.BTH_I0047 271848.BTH_I3331 891
271848.BTH_I0047 271848.BTH_II0231 200
271848.BTH_I0047 271848.BTH_II0279 197
271848.BTH_I0047 271848.BTH_II0284 182
271848.BTH_I0047 271848.BTH_II0330 283
271848.BTH_I0047 271848.BTH_II0500 207
271848.BTH_I0047 271848.BTH_II0635 166
271848.BTH_I0047 271848.BTH_II1045 162
271848.BTH_I0047 271848.BTH_II1073 283
271848.BTH_I0047 271848.BTH_II1139 174
271848.BTH_I0047 271848.BTH_II1248 231
271848.BTH_I0047 271848.BTH_II1306 169
271848.BTH_I0047 271848.BTH_II1482 187
271848.BTH_I0047 271848.BTH_II1537 283
271848.BTH_I0047 271848.BTH_II1548 663
271848.BTH_I0047 271848.BTH_II1598 952
271848.BTH_I0047 271848.BTH_II1740 170
271848.BTH_I0047 271848.BTH_II1782 245
271848.BTH_I0047 271848.BTH_II1835 960
271848.BTH_I0047 271848.BTH_II1836 981
271848.BTH_I0047 271848.BTH_II1837 309
271848.BTH_I0047 271848.BTH_II1838 960
271848.BTH_I0047 271848.BTH_II1839 930
271848.BTH_I0047 271848.BTH_II1903 156
271848.BTH_I0047 271848.BTH_II1929 228
271848.BTH_I0047 271848.BTH_II1942 283
271848.BTH_I0047 271848.BTH_II2054 173
271848.BTH_I0047 271848.BTH_II2355 152
271848.BTH_I0048 271848.BTH_I0044 272
271848.BTH_I0048 271848.BTH_I0045 987
271848.BTH_I0048 271848.BTH_I0046 994
271848.BTH_I0048 271848.BTH_I0047 996
271848.BTH_I0048 271848.BTH_I0049 974
271848.BTH_I0048 271848.BTH_I0050 360
271848.BTH_I0048 271848.BTH_I0051 301
271848.BTH_I0048 271848.BTH_I0052 304
271848.BTH_I0048 271848.BTH_I0053 268
271848.BTH_I0048 271848.BTH_I0054 222
271848.BTH_I0048 271848.BTH_I0055 155
271848.BTH_I0048 271848.BTH_I0056 155
271848.BTH_I0048 271848.BTH_I0202 168
271848.BTH_I0048 271848.BTH_I0462 165
271848.BTH_I0048 271848.BTH_I0502 165
271848.BTH_I0048 271848.BTH_I0521 160
271848.BTH_I0048 271848.BTH_I0688 176
271848.BTH_I0048 271848.BTH_I0785 334
271848.BTH_I0048 271848.BTH_I0786 955
271848.BTH_I0048 271848.BTH_I0787 928
271848.BTH_I0048 271848.BTH_I0788 937
271848.BTH_I0048 271848.BTH_I1054 850
271848.BTH_I0048 271848.BTH_I1181 262
271848.BTH_I0048 271848.BTH_I1355 151
271848.BTH_I0048 271848.BTH_I1359 159
271848.BTH_I0048 271848.BTH_I1493 197
271848.BTH_I0048 271848.BTH_I1494 184
271848.BTH_I0048 271848.BTH_I1495 184
271848.BTH_I0048 271848.BTH_I1496 198
271848.BTH_I0048 271848.BTH_I1497 202
271848.BTH_I0048 271848.BTH_I1498 222
271848.BTH_I0048 271848.BTH_I1499 202
271848.BTH_I0048 271848.BTH_I1500 918
271848.BTH_I0048 271848.BTH_I1501 907
271848.BTH_I0048 271848.BTH_I1502 941
271848.BTH_I0048 271848.BTH_I1503 283
271848.BTH_I0048 271848.BTH_I1504 855
271848.BTH_I0048 271848.BTH_I1625 195
271848.BTH_I0048 271848.BTH_I1645 160
271848.BTH_I0048 271848.BTH_I1761 935
271848.BTH_I0048 271848.BTH_I1971 176
271848.BTH_I0048 271848.BTH_I2331 152
271848.BTH_I0048 271848.BTH_I2345 150
271848.BTH_I0048 271848.BTH_I2473 354
271848.BTH_I0048 271848.BTH_I2483 193
271848.BTH_I0048 271848.BTH_I2645 194
271848.BTH_I0048 271848.BTH_I2651 947
271848.BTH_I0048 271848.BTH_I2652 939
271848.BTH_I0048 271848.BTH_I2653 335
271848.BTH_I0048 271848.BTH_I2658 157
271848.BTH_I0048 271848.BTH_I2786 191
271848.BTH_I0048 271848.BTH_I3158 931
271848.BTH_I0048 271848.BTH_I3300 916
271848.BTH_I0048 271848.BTH_I3321 942
271848.BTH_I0048 271848.BTH_I3322 882
271848.BTH_I0048 271848.BTH_I3323 339
271848.BTH_I0048 271848.BTH_I3324 868
271848.BTH_I0048 271848.BTH_I3326 226
271848.BTH_I0048 271848.BTH_I3327 959
271848.BTH_I0048 271848.BTH_I3328 766
271848.BTH_I0048 271848.BTH_I3329 834
271848.BTH_I0048 271848.BTH_I3330 887
271848.BTH_I0048 271848.BTH_I3331 888
271848.BTH_I0048 271848.BTH_II0210 239
271848.BTH_I0048 271848.BTH_II0284 198
271848.BTH_I0048 271848.BTH_II0313 153
271848.BTH_I0048 271848.BTH_II0405 153
271848.BTH_I0048 271848.BTH_II0522 156
271848.BTH_I0048 271848.BTH_II0753 159
271848.BTH_I0048 271848.BTH_II0770 222
271848.BTH_I0048 271848.BTH_II1071 151
271848.BTH_I0048 271848.BTH_II1385 155
271848.BTH_I0048 271848.BTH_II1548 432
271848.BTH_I0048 271848.BTH_II1598 934
271848.BTH_I0048 271848.BTH_II1608 376
271848.BTH_I0048 271848.BTH_II1626 150
271848.BTH_I0048 271848.BTH_II1835 942
271848.BTH_I0048 271848.BTH_II1836 925
271848.BTH_I0048 271848.BTH_II1837 949
271848.BTH_I0048 271848.BTH_II1838 248
271848.BTH_I0048 271848.BTH_II1839 891
271848.BTH_I0048 271848.BTH_II1903 156
271848.BTH_I0048 271848.BTH_II2052 441
271848.BTH_I0048 271848.BTH_II2053 154
271848.BTH_I0048 271848.BTH_II2121 156
271848.BTH_I0049 271848.BTH_I0044 151
271848.BTH_I0049 271848.BTH_I0045 957
271848.BTH_I0049 271848.BTH_I0046 973
271848.BTH_I0049 271848.BTH_I0047 988
271848.BTH_I0049 271848.BTH_I0048 974
271848.BTH_I0049 271848.BTH_I0050 595
271848.BTH_I0049 271848.BTH_I0051 393
271848.BTH_I0049 271848.BTH_I0052 393
271848.BTH_I0049 271848.BTH_I0053 341
271848.BTH_I0049 271848.BTH_I0054 269
271848.BTH_I0049 271848.BTH_I0055 164
271848.BTH_I0049 271848.BTH_I0056 242
271848.BTH_I0049 271848.BTH_I0058 227
271848.BTH_I0049 271848.BTH_I0090 240
271848.BTH_I0049 271848.BTH_I0117 169
271848.BTH_I0049 271848.BTH_I0198 249
271848.BTH_I0049 271848.BTH_I0225 243
271848.BTH_I0049 271848.BTH_I0258 188
271848.BTH_I0049 271848.BTH_I0369 186
271848.BTH_I0049 271848.BTH_I0502 156
271848.BTH_I0049 271848.BTH_I0507 175
271848.BTH_I0049 271848.BTH_I0514 152
271848.BTH_I0049 271848.BTH_I0570 167
271848.BTH_I0049 271848.BTH_I0678 229
271848.BTH_I0049 271848.BTH_I0688 154
271848.BTH_I0049 271848.BTH_I0716 154
271848.BTH_I0049 271848.BTH_I0745 215
271848.BTH_I0049 271848.BTH_I0785 875
271848.BTH_I0049 271848.BTH_I0786 856
271848.BTH_I0049 271848.BTH_I0787 878
271848.BTH_I0049 271848.BTH_I0788 878
271848.BTH_I0049 271848.BTH_I0789 241
271848.BTH_I0049 271848.BTH_I1054 352
271848.BTH_I0049 271848.BTH_I1158 150
271848.BTH_I0049 271848.BTH_I1358 188
271848.BTH_I0049 271848.BTH_I1366 214
271848.BTH_I0049 271848.BTH_I1461 391
271848.BTH_I0049 271848.BTH_I1500 800
271848.BTH_I0049 271848.BTH_I1501 800
271848.BTH_I0049 271848.BTH_I1502 800
271848.BTH_I0049 271848.BTH_I1503 800
271848.BTH_I0049 271848.BTH_I1532 176
271848.BTH_I0049 271848.BTH_I1625 220
271848.BTH_I0049 271848.BTH_I1680 206
271848.BTH_I0049 271848.BTH_I1761 301
271848.BTH_I0049 271848.BTH_I1956 215
271848.BTH_I0049 271848.BTH_I1964 224
271848.BTH_I0049 271848.BTH_I1971 154
271848.BTH_I0049 271848.BTH_I2203 165
271848.BTH_I0049 271848.BTH_I2306 184
271848.BTH_I0049 271848.BTH_I2321 162
271848.BTH_I0049 271848.BTH_I2360 185
271848.BTH_I0049 271848.BTH_I2397 230
271848.BTH_I0049 271848.BTH_I2400 177
271848.BTH_I0049 271848.BTH_I2407 152
271848.BTH_I0049 271848.BTH_I2418 205
271848.BTH_I0049 271848.BTH_I2523 217
271848.BTH_I0049 271848.BTH_I2651 840
271848.BTH_I0049 271848.BTH_I2652 883
271848.BTH_I0049 271848.BTH_I2653 892
271848.BTH_I0049 271848.BTH_I2816 170
271848.BTH_I0049 271848.BTH_I2824 152
271848.BTH_I0049 271848.BTH_I3115 228
271848.BTH_I0049 271848.BTH_I3158 352
271848.BTH_I0049 271848.BTH_I3163 167
271848.BTH_I0049 271848.BTH_I3191 167
271848.BTH_I0049 271848.BTH_I3300 330
271848.BTH_I0049 271848.BTH_I3321 893
271848.BTH_I0049 271848.BTH_I3322 844
271848.BTH_I0049 271848.BTH_I3323 875
271848.BTH_I0049 271848.BTH_I3324 389
271848.BTH_I0049 271848.BTH_I3327 891
271848.BTH_I0049 271848.BTH_I3328 859
271848.BTH_I0049 271848.BTH_I3329 281
271848.BTH_I0049 271848.BTH_I3330 824
271848.BTH_I0049 271848.BTH_I3331 828
271848.BTH_I0049 271848.BTH_II0077 227
271848.BTH_I0049 271848.BTH_II0120 160
271848.BTH_I0049 271848.BTH_II0234 485
271848.BTH_I0049 271848.BTH_II0274 182
271848.BTH_I0049 271848.BTH_II0279 234
271848.BTH_I0049 271848.BTH_II0330 263
271848.BTH_I0049 271848.BTH_II0342 175
271848.BTH_I0049 271848.BTH_II0343 220
271848.BTH_I0049 271848.BTH_II0344 175
271848.BTH_I0049 271848.BTH_II0370 157
271848.BTH_I0049 271848.BTH_II0385 177
271848.BTH_I0049 271848.BTH_II0396 245
271848.BTH_I0049 271848.BTH_II0397 212
271848.BTH_I0049 271848.BTH_II0405 175
271848.BTH_I0049 271848.BTH_II0448 319
271848.BTH_I0049 271848.BTH_II0753 208
271848.BTH_I0049 271848.BTH_II0783 279
271848.BTH_I0049 271848.BTH_II0793 172
271848.BTH_I0049 271848.BTH_II0834 162
271848.BTH_I0049 271848.BTH_II0835 163
271848.BTH_I0049 271848.BTH_II0900 150
271848.BTH_I0049 271848.BTH_II0972 177
271848.BTH_I0049 271848.BTH_II1009 160
271848.BTH_I0049 271848.BTH_II1073 263
271848.BTH_I0049 271848.BTH_II1139 211
271848.BTH_I0049 271848.BTH_II1172 179
271848.BTH_I0049 271848.BTH_II1185 171
271848.BTH_I0049 271848.BTH_II1192 234
271848.BTH_I0049 271848.BTH_II1306 232
271848.BTH_I0049 271848.BTH_II1309 236
271848.BTH_I0049 271848.BTH_II1398 182
271848.BTH_I0049 271848.BTH_II1482 223
271848.BTH_I0049 271848.BTH_II1513 233
271848.BTH_I0049 271848.BTH_II1537 263
271848.BTH_I0049 271848.BTH_II1544 254
271848.BTH_I0049 271848.BTH_II1548 219
271848.BTH_I0049 271848.BTH_II1598 307
271848.BTH_I0049 271848.BTH_II1600 150
271848.BTH_I0049 271848.BTH_II1610 210
271848.BTH_I0049 271848.BTH_II1835 856
271848.BTH_I0049 271848.BTH_II1836 958
271848.BTH_I0049 271848.BTH_II1837 838
271848.BTH_I0049 271848.BTH_II1838 867
271848.BTH_I0049 271848.BTH_II1839 224
271848.BTH_I0049 271848.BTH_II1851 186
271848.BTH_I0049 271848.BTH_II1906 170
271848.BTH_I0049 271848.BTH_II1929 217
271848.BTH_I0049 271848.BTH_II1942 263
271848.BTH_I0049 271848.BTH_II1993 247
271848.BTH_I0049 271848.BTH_II1994 257
271848.BTH_I0049 271848.BTH_II2081 228
271848.BTH_I0049 271848.BTH_II2228 173
271848.BTH_I0049 271848.BTH_II2288 200
271848.BTH_I0049 271848.BTH_II2322 335
271848.BTH_I0049 271848.BTH_II2342 276
271848.BTH_I0049 271848.BTH_II2347 188
271848.BTH_I0049 271848.BTH_II2352 181
271848.BTH_I0050 271848.BTH_I0045 301
271848.BTH_I0050 271848.BTH_I0046 360
271848.BTH_I0050 271848.BTH_I0047 510
271848.BTH_I0050 271848.BTH_I0048 360
271848.BTH_I0050 271848.BTH_I0049 595
271848.BTH_I0050 271848.BTH_I0051 742
271848.BTH_I0050 271848.BTH_I0052 673
271848.BTH_I0050 271848.BTH_I0053 562
271848.BTH_I0050 271848.BTH_I0054 461
271848.BTH_I0050 271848.BTH_I0055 191
271848.BTH_I0050 271848.BTH_I0056 191
271848.BTH_I0050 271848.BTH_I0072 231
271848.BTH_I0050 271848.BTH_I0140 152
271848.BTH_I0050 271848.BTH_I0146 194
271848.BTH_I0050 271848.BTH_I0164 208
271848.BTH_I0050 271848.BTH_I0185 158
271848.BTH_I0050 271848.BTH_I0192 228
271848.BTH_I0050 271848.BTH_I0217 239
271848.BTH_I0050 271848.BTH_I0283 160
271848.BTH_I0050 271848.BTH_I0577 151
271848.BTH_I0050 271848.BTH_I0599 249
271848.BTH_I0050 271848.BTH_I0646 175
271848.BTH_I0050 271848.BTH_I0706 302
271848.BTH_I0050 271848.BTH_I0760 155
271848.BTH_I0050 271848.BTH_I0763 163
271848.BTH_I0050 271848.BTH_I0791 222
271848.BTH_I0050 271848.BTH_I0803 413
271848.BTH_I0050 271848.BTH_I0813 264
271848.BTH_I0050 271848.BTH_I0877 162
271848.BTH_I0050 271848.BTH_I1023 256
271848.BTH_I0050 271848.BTH_I1032 899
271848.BTH_I0050 271848.BTH_I1045 900
271848.BTH_I0050 271848.BTH_I1196 151
271848.BTH_I0050 271848.BTH_I1224 189
271848.BTH_I0050 271848.BTH_I1256 176
271848.BTH_I0050 271848.BTH_I1287 293
271848.BTH_I0050 271848.BTH_I1297 899
271848.BTH_I0050 271848.BTH_I1302 247
271848.BTH_I0050 271848.BTH_I1320 213
271848.BTH_I0050 271848.BTH_I1366 162
271848.BTH_I0050 271848.BTH_I1460 158
271848.BTH_I0050 271848.BTH_I1485 162
271848.BTH_I0050 271848.BTH_I1556 164
271848.BTH_I0050 271848.BTH_I1608 240
271848.BTH_I0050 271848.BTH_I1634 240
271848.BTH_I0050 271848.BTH_I1635 400
271848.BTH_I0050 271848.BTH_I1668 246
271848.BTH_I0050 271848.BTH_I1674 158
271848.BTH_I0050 271848.BTH_I1680 196
271848.BTH_I0050 271848.BTH_I1721 180
271848.BTH_I0050 271848.BTH_I1760 299
271848.BTH_I0050 271848.BTH_I1775 222
271848.BTH_I0050 271848.BTH_I1777 366
271848.BTH_I0050 271848.BTH_I1778 269
271848.BTH_I0050 271848.BTH_I1779 308
271848.BTH_I0050 271848.BTH_I1780 223
271848.BTH_I0050 271848.BTH_I1827 170
271848.BTH_I0050 271848.BTH_I1828 256
271848.BTH_I0050 271848.BTH_I1829 274
271848.BTH_I0050 271848.BTH_I1832 269
271848.BTH_I0050 271848.BTH_I1844 163
271848.BTH_I0050 271848.BTH_I1845 247
271848.BTH_I0050 271848.BTH_I1861 164
271848.BTH_I0050 271848.BTH_I1981 161
271848.BTH_I0050 271848.BTH_I1998 152
271848.BTH_I0050 271848.BTH_I2056 151
271848.BTH_I0050 271848.BTH_I2188 184
271848.BTH_I0050 271848.BTH_I2226 159
271848.BTH_I0050 271848.BTH_I2271 173
271848.BTH_I0050 271848.BTH_I2276 160
271848.BTH_I0050 271848.BTH_I2277 164
271848.BTH_I0050 271848.BTH_I2278 256
271848.BTH_I0050 271848.BTH_I2279 241
271848.BTH_I0050 271848.BTH_I2335 184
271848.BTH_I0050 271848.BTH_I2471 182
271848.BTH_I0050 271848.BTH_I2476 264
271848.BTH_I0050 271848.BTH_I2501 176
271848.BTH_I0050 271848.BTH_I2591 227
271848.BTH_I0050 271848.BTH_I2608 176
271848.BTH_I0050 271848.BTH_I2647 152
271848.BTH_I0050 271848.BTH_I2648 179
271848.BTH_I0050 271848.BTH_I2649 153
271848.BTH_I0050 271848.BTH_I2650 218
271848.BTH_I0050 271848.BTH_I2901 152
271848.BTH_I0050 271848.BTH_I2904 906
271848.BTH_I0050 271848.BTH_I2929 158
271848.BTH_I0050 271848.BTH_I3073 196
271848.BTH_I0050 271848.BTH_I3160 400
271848.BTH_I0050 271848.BTH_I3187 151
271848.BTH_I0050 271848.BTH_I3196 194
271848.BTH_I0050 271848.BTH_I3248 159
271848.BTH_I0050 271848.BTH_I3283 159
271848.BTH_I0050 271848.BTH_I3301 220
271848.BTH_I0050 271848.BTH_I3304 160
271848.BTH_I0050 271848.BTH_I3333 171
271848.BTH_I0050 271848.BTH_II0044 194
271848.BTH_I0050 271848.BTH_II0108 180
271848.BTH_I0050 271848.BTH_II0151 194
271848.BTH_I0050 271848.BTH_II0217 156
271848.BTH_I0050 271848.BTH_II0320 899
271848.BTH_I0050 271848.BTH_II0328 194
271848.BTH_I0050 271848.BTH_II0351 167
271848.BTH_I0050 271848.BTH_II0364 166
271848.BTH_I0050 271848.BTH_II0415 152
271848.BTH_I0050 271848.BTH_II0470 247
271848.BTH_I0050 271848.BTH_II0497 263
271848.BTH_I0050 271848.BTH_II0498 209
271848.BTH_I0050 271848.BTH_II0569 400
271848.BTH_I0050 271848.BTH_II0664 160
271848.BTH_I0050 271848.BTH_II0675 215
271848.BTH_I0050 271848.BTH_II0721 899
271848.BTH_I0050 271848.BTH_II0894 269
271848.BTH_I0050 271848.BTH_II1074 168
271848.BTH_I0050 271848.BTH_II1112 161
271848.BTH_I0050 271848.BTH_II1392 901
271848.BTH_I0050 271848.BTH_II1399 151
271848.BTH_I0050 271848.BTH_II1423 177
271848.BTH_I0050 271848.BTH_II1454 199
271848.BTH_I0050 271848.BTH_II1486 928
271848.BTH_I0050 271848.BTH_II1493 169
271848.BTH_I0050 271848.BTH_II1512 247
271848.BTH_I0050 271848.BTH_II1533 159
271848.BTH_I0050 271848.BTH_II1535 159
271848.BTH_I0050 271848.BTH_II1536 173
271848.BTH_I0050 271848.BTH_II1542 183
271848.BTH_I0050 271848.BTH_II1543 195
271848.BTH_I0050 271848.BTH_II1603 176
271848.BTH_I0050 271848.BTH_II1620 323
271848.BTH_I0050 271848.BTH_II1621 160
271848.BTH_I0050 271848.BTH_II1657 163
271848.BTH_I0050 271848.BTH_II1711 150
271848.BTH_I0050 271848.BTH_II1729 162
271848.BTH_I0050 271848.BTH_II1730 413
271848.BTH_I0050 271848.BTH_II1731 400
271848.BTH_I0050 271848.BTH_II1734 216
271848.BTH_I0050 271848.BTH_II1780 194
271848.BTH_I0050 271848.BTH_II1800 190
271848.BTH_I0050 271848.BTH_II1801 217
271848.BTH_I0050 271848.BTH_II1836 253
271848.BTH_I0050 271848.BTH_II1839 240
271848.BTH_I0050 271848.BTH_II1927 179
271848.BTH_I0050 271848.BTH_II1945 194
271848.BTH_I0050 271848.BTH_II1946 256
271848.BTH_I0050 271848.BTH_II1947 274
271848.BTH_I0050 271848.BTH_II1948 160
271848.BTH_I0050 271848.BTH_II1949 164
271848.BTH_I0050 271848.BTH_II1950 256
271848.BTH_I0050 271848.BTH_II1951 241
271848.BTH_I0050 271848.BTH_II1952 259
271848.BTH_I0050 271848.BTH_II2017 179
271848.BTH_I0050 271848.BTH_II2049 201
271848.BTH_I0050 271848.BTH_II2091 274
271848.BTH_I0050 271848.BTH_II2092 151
271848.BTH_I0050 271848.BTH_II2119 430
271848.BTH_I0050 271848.BTH_II2120 277
271848.BTH_I0050 271848.BTH_II2126 152
271848.BTH_I0050 271848.BTH_II2162 173
271848.BTH_I0050 271848.BTH_II2200 176
271848.BTH_I0051 271848.BTH_I0019 154
271848.BTH_I0051 271848.BTH_I0044 266
271848.BTH_I0051 271848.BTH_I0045 260
271848.BTH_I0051 271848.BTH_I0046 415
271848.BTH_I0051 271848.BTH_I0047 371
271848.BTH_I0051 271848.BTH_I0048 301
271848.BTH_I0051 271848.BTH_I0049 393
271848.BTH_I0051 271848.BTH_I0050 742
271848.BTH_I0051 271848.BTH_I0052 907
271848.BTH_I0051 271848.BTH_I0053 772
271848.BTH_I0051 271848.BTH_I0054 512
271848.BTH_I0051 271848.BTH_I0055 210
271848.BTH_I0051 271848.BTH_I0056 289
271848.BTH_I0051 271848.BTH_I0084 163
271848.BTH_I0051 271848.BTH_I0087 189
271848.BTH_I0051 271848.BTH_I0097 179
271848.BTH_I0051 271848.BTH_I0171 318
271848.BTH_I0051 271848.BTH_I0234 159
271848.BTH_I0051 271848.BTH_I0236 219
271848.BTH_I0051 271848.BTH_I0244 217
271848.BTH_I0051 271848.BTH_I0363 217
271848.BTH_I0051 271848.BTH_I0394 170
271848.BTH_I0051 271848.BTH_I0472 159
271848.BTH_I0051 271848.BTH_I0635 170
271848.BTH_I0051 271848.BTH_I0636 182
271848.BTH_I0051 271848.BTH_I0648 200
271848.BTH_I0051 271848.BTH_I0663 192
271848.BTH_I0051 271848.BTH_I0934 207
271848.BTH_I0051 271848.BTH_I1171 196
271848.BTH_I0051 271848.BTH_I1198 429
271848.BTH_I0051 271848.BTH_I1200 320
271848.BTH_I0051 271848.BTH_I1303 160
271848.BTH_I0051 271848.BTH_I1314 190
271848.BTH_I0051 271848.BTH_I1355 175
271848.BTH_I0051 271848.BTH_I1373 174
271848.BTH_I0051 271848.BTH_I1391 157
271848.BTH_I0051 271848.BTH_I1411 365
271848.BTH_I0051 271848.BTH_I1413 159
271848.BTH_I0051 271848.BTH_I1414 330
271848.BTH_I0051 271848.BTH_I1427 252
271848.BTH_I0051 271848.BTH_I1472 156
271848.BTH_I0051 271848.BTH_I1491 446
271848.BTH_I0051 271848.BTH_I1529 224
271848.BTH_I0051 271848.BTH_I1562 201
271848.BTH_I0051 271848.BTH_I1591 219
271848.BTH_I0051 271848.BTH_I1765 188
271848.BTH_I0051 271848.BTH_I1867 535
271848.BTH_I0051 271848.BTH_I1885 224
271848.BTH_I0051 271848.BTH_I1899 167
271848.BTH_I0051 271848.BTH_I1937 199
271848.BTH_I0051 271848.BTH_I1964 538
271848.BTH_I0051 271848.BTH_I2032 201
271848.BTH_I0051 271848.BTH_I2036 233
271848.BTH_I0051 271848.BTH_I2112 173
271848.BTH_I0051 271848.BTH_I2238 175
271848.BTH_I0051 271848.BTH_I2296 158
271848.BTH_I0051 271848.BTH_I2318 188
271848.BTH_I0051 271848.BTH_I2370 259
271848.BTH_I0051 271848.BTH_I2441 237
271848.BTH_I0051 271848.BTH_I2527 151
271848.BTH_I0051 271848.BTH_I2548 155
271848.BTH_I0051 271848.BTH_I2569 154
271848.BTH_I0051 271848.BTH_I2601 227
271848.BTH_I0051 271848.BTH_I2625 173
271848.BTH_I0051 271848.BTH_I2652 295
271848.BTH_I0051 271848.BTH_I2670 170
271848.BTH_I0051 271848.BTH_I2698 281
271848.BTH_I0051 271848.BTH_I2701 346
271848.BTH_I0051 271848.BTH_I2730 163
271848.BTH_I0051 271848.BTH_I2740 164
271848.BTH_I0051 271848.BTH_I2804 363
271848.BTH_I0051 271848.BTH_I2805 332
271848.BTH_I0051 271848.BTH_I2843 402
271848.BTH_I0051 271848.BTH_I2869 159
271848.BTH_I0051 271848.BTH_I3042 298
271848.BTH_I0051 271848.BTH_I3043 346
271848.BTH_I0051 271848.BTH_I3045 167
271848.BTH_I0051 271848.BTH_I3049 155
271848.BTH_I0051 271848.BTH_I3249 193
271848.BTH_I0051 271848.BTH_II0107 254
271848.BTH_I0051 271848.BTH_II0188 181
271848.BTH_I0051 271848.BTH_II0206 264
271848.BTH_I0051 271848.BTH_II0229 180
271848.BTH_I0051 271848.BTH_II0231 212
271848.BTH_I0051 271848.BTH_II0234 244
271848.BTH_I0051 271848.BTH_II0235 193
271848.BTH_I0051 271848.BTH_II0248 155
271848.BTH_I0051 271848.BTH_II0273 157
271848.BTH_I0051 271848.BTH_II0330 261
271848.BTH_I0051 271848.BTH_II0406 193
271848.BTH_I0051 271848.BTH_II0452 199
271848.BTH_I0051 271848.BTH_II0466 209
271848.BTH_I0051 271848.BTH_II0734 261
271848.BTH_I0051 271848.BTH_II0770 211
271848.BTH_I0051 271848.BTH_II0887 185
271848.BTH_I0051 271848.BTH_II0934 180
271848.BTH_I0051 271848.BTH_II0937 410
271848.BTH_I0051 271848.BTH_II0984 152
271848.BTH_I0051 271848.BTH_II0985 175
271848.BTH_I0051 271848.BTH_II1007 173
271848.BTH_I0051 271848.BTH_II1073 261
271848.BTH_I0051 271848.BTH_II1092 167
271848.BTH_I0051 271848.BTH_II1192 155
271848.BTH_I0051 271848.BTH_II1365 163
271848.BTH_I0051 271848.BTH_II1386 293
271848.BTH_I0051 271848.BTH_II1426 264
271848.BTH_I0051 271848.BTH_II1440 182
271848.BTH_I0051 271848.BTH_II1462 533
271848.BTH_I0051 271848.BTH_II1495 264
271848.BTH_I0051 271848.BTH_II1529 356
271848.BTH_I0051 271848.BTH_II1535 176
271848.BTH_I0051 271848.BTH_II1537 261
271848.BTH_I0051 271848.BTH_II1540 352
271848.BTH_I0051 271848.BTH_II1542 304
271848.BTH_I0051 271848.BTH_II1562 157
271848.BTH_I0051 271848.BTH_II1578 195
271848.BTH_I0051 271848.BTH_II1583 228
271848.BTH_I0051 271848.BTH_II1637 150
271848.BTH_I0051 271848.BTH_II1643 161
271848.BTH_I0051 271848.BTH_II1650 271
271848.BTH_I0051 271848.BTH_II1659 154
271848.BTH_I0051 271848.BTH_II1824 188
271848.BTH_I0051 271848.BTH_II1826 275
271848.BTH_I0051 271848.BTH_II1827 210
271848.BTH_I0051 271848.BTH_II1836 450
271848.BTH_I0051 271848.BTH_II1913 171
271848.BTH_I0051 271848.BTH_II1931 157
271848.BTH_I0051 271848.BTH_II1934 162
271848.BTH_I0051 271848.BTH_II1942 261
271848.BTH_I0051 271848.BTH_II1968 159
271848.BTH_I0051 271848.BTH_II2008 177
271848.BTH_I0051 271848.BTH_II2021 164
271848.BTH_I0051 271848.BTH_II2031 194
271848.BTH_I0051 271848.BTH_II2065 287
271848.BTH_I0051 271848.BTH_II2067 177
271848.BTH_I0051 271848.BTH_II2068 299
271848.BTH_I0051 271848.BTH_II2071 322
271848.BTH_I0051 271848.BTH_II2133 191
271848.BTH_I0051 271848.BTH_II2225 202
271848.BTH_I0051 271848.BTH_II2236 270
271848.BTH_I0051 271848.BTH_II2304 182
271848.BTH_I0052 271848.BTH_I0045 261
271848.BTH_I0052 271848.BTH_I0046 304
271848.BTH_I0052 271848.BTH_I0047 304
271848.BTH_I0052 271848.BTH_I0048 304
271848.BTH_I0052 271848.BTH_I0049 393
271848.BTH_I0052 271848.BTH_I0050 673
271848.BTH_I0052 271848.BTH_I0051 907
271848.BTH_I0052 271848.BTH_I0053 814
271848.BTH_I0052 271848.BTH_I0054 512
271848.BTH_I0052 271848.BTH_I0055 210
271848.BTH_I0052 271848.BTH_I0056 210
271848.BTH_I0052 271848.BTH_II1534 264
271848.BTH_I0052 271848.BTH_II1535 264
271848.BTH_I0052 271848.BTH_II1538 204
271848.BTH_I0052 271848.BTH_II1539 366
271848.BTH_I0053 271848.BTH_I0045 234
271848.BTH_I0053 271848.BTH_I0046 268
271848.BTH_I0053 271848.BTH_I0047 268
271848.BTH_I0053 271848.BTH_I0048 268
271848.BTH_I0053 271848.BTH_I0049 341
271848.BTH_I0053 271848.BTH_I0050 562
271848.BTH_I0053 271848.BTH_I0051 772
271848.BTH_I0053 271848.BTH_I0052 814
271848.BTH_I0053 271848.BTH_I0054 609
271848.BTH_I0053 271848.BTH_I0055 229
271848.BTH_I0053 271848.BTH_I0056 229
271848.BTH_I0053 271848.BTH_I0348 235
271848.BTH_I0053 271848.BTH_I0351 331
271848.BTH_I0053 271848.BTH_I0352 350
271848.BTH_I0053 271848.BTH_I0532 158
271848.BTH_I0053 271848.BTH_I0634 161
271848.BTH_I0053 271848.BTH_I0692 222
271848.BTH_I0053 271848.BTH_I0876 219
271848.BTH_I0053 271848.BTH_I1017 206
271848.BTH_I0053 271848.BTH_I1035 226
271848.BTH_I0053 271848.BTH_I1178 199
271848.BTH_I0053 271848.BTH_I1182 248
271848.BTH_I0053 271848.BTH_I1250 195
271848.BTH_I0053 271848.BTH_I1297 157
271848.BTH_I0053 271848.BTH_I1339 363
271848.BTH_I0053 271848.BTH_I1419 254
271848.BTH_I0053 271848.BTH_I1565 400
271848.BTH_I0053 271848.BTH_I1716 157
271848.BTH_I0053 271848.BTH_I1718 177
271848.BTH_I0053 271848.BTH_I1719 213
271848.BTH_I0053 271848.BTH_I1720 158
271848.BTH_I0053 271848.BTH_I1756 205
271848.BTH_I0053 271848.BTH_I1812 234
271848.BTH_I0053 271848.BTH_I1883 321
271848.BTH_I0053 271848.BTH_I1941 439
271848.BTH_I0053 271848.BTH_I2026 170
271848.BTH_I0053 271848.BTH_I2031 174
271848.BTH_I0053 271848.BTH_I2038 166
271848.BTH_I0053 271848.BTH_I2257 267
271848.BTH_I0053 271848.BTH_I2327 190
271848.BTH_I0053 271848.BTH_I2380 163
271848.BTH_I0053 271848.BTH_I2387 309
271848.BTH_I0053 271848.BTH_I2430 255
271848.BTH_I0053 271848.BTH_I2606 272
271848.BTH_I0053 271848.BTH_I2612 243
271848.BTH_I0053 271848.BTH_I2651 163
271848.BTH_I0053 271848.BTH_I2661 152
271848.BTH_I0053 271848.BTH_I2817 158
271848.BTH_I0053 271848.BTH_I2983 162
271848.BTH_I0053 271848.BTH_I3283 151
271848.BTH_I0053 271848.BTH_II0019 194
271848.BTH_I0053 271848.BTH_II0042 352
271848.BTH_I0053 271848.BTH_II0247 245
271848.BTH_I0053 271848.BTH_II0291 221
271848.BTH_I0053 271848.BTH_II0319 277
271848.BTH_I0053 271848.BTH_II0349 217
271848.BTH_I0053 271848.BTH_II0404 356
271848.BTH_I0053 271848.BTH_II0461 228
271848.BTH_I0053 271848.BTH_II0470 267
271848.BTH_I0053 271848.BTH_II0523 246
271848.BTH_I0053 271848.BTH_II0524 243
271848.BTH_I0053 271848.BTH_II0971 153
271848.BTH_I0053 271848.BTH_II0980 205
271848.BTH_I0053 271848.BTH_II1108 163
271848.BTH_I0053 271848.BTH_II1155 262
271848.BTH_I0053 271848.BTH_II1195 202
271848.BTH_I0053 271848.BTH_II1292 183
271848.BTH_I0053 271848.BTH_II1465 188
271848.BTH_I0053 271848.BTH_II1472 294
271848.BTH_I0053 271848.BTH_II1496 273
271848.BTH_I0053 271848.BTH_II1500 261
271848.BTH_I0053 271848.BTH_II1503 899
271848.BTH_I0053 271848.BTH_II1534 320
271848.BTH_I0053 271848.BTH_II1535 320
271848.BTH_I0053 271848.BTH_II1538 274
271848.BTH_I0053 271848.BTH_II1539 540
271848.BTH_I0053 271848.BTH_II1540 396
271848.BTH_I0053 271848.BTH_II1562 262
271848.BTH_I0053 271848.BTH_II1602 219
271848.BTH_I0053 271848.BTH_II1604 198
271848.BTH_I0053 271848.BTH_II1672 158
271848.BTH_I0053 271848.BTH_II1675 218
271848.BTH_I0053 271848.BTH_II1694 180
271848.BTH_I0053 271848.BTH_II1727 179
271848.BTH_I0053 271848.BTH_II1842 179
271848.BTH_I0053 271848.BTH_II2038 197
271848.BTH_I0053 271848.BTH_II2098 177
271848.BTH_I0053 271848.BTH_II2364 223
271848.BTH_I0054 271848.BTH_I0045 200
271848.BTH_I0054 271848.BTH_I0046 222
271848.BTH_I0054 271848.BTH_I0047 222
271848.BTH_I0054 271848.BTH_I0048 222
271848.BTH_I0054 271848.BTH_I0049 269
271848.BTH_I0054 271848.BTH_I0050 461
271848.BTH_I0054 271848.BTH_I0051 512
271848.BTH_I0054 271848.BTH_I0052 512
271848.BTH_I0054 271848.BTH_I0053 609
271848.BTH_I0054 271848.BTH_I0055 277
271848.BTH_I0054 271848.BTH_I0056 277
271848.BTH_I0054 271848.BTH_I0064 179
271848.BTH_I0054 271848.BTH_I0192 300
271848.BTH_I0054 271848.BTH_I0233 195
271848.BTH_I0054 271848.BTH_I0474 155
271848.BTH_I0054 271848.BTH_I0692 899
271848.BTH_I0054 271848.BTH_I0721 222
271848.BTH_I0054 271848.BTH_I2380 176
271848.BTH_I0054 271848.BTH_I2665 176
271848.BTH_I0054 271848.BTH_I2990 231
271848.BTH_I0054 271848.BTH_I3332 160
271848.BTH_I0054 271848.BTH_II0282 197
271848.BTH_I0054 271848.BTH_II0428 373
271848.BTH_I0054 271848.BTH_II0793 190
271848.BTH_I0054 271848.BTH_II0904 171
271848.BTH_I0054 271848.BTH_II0918 155
271848.BTH_I0054 271848.BTH_II0967 153
271848.BTH_I0054 271848.BTH_II0969 310
271848.BTH_I0054 271848.BTH_II1072 163
271848.BTH_I0054 271848.BTH_II1073 253
271848.BTH_I0054 271848.BTH_II1074 675
271848.BTH_I0054 271848.BTH_II1109 362
271848.BTH_I0054 271848.BTH_II1186 186
271848.BTH_I0054 271848.BTH_II1415 178
271848.BTH_I0054 271848.BTH_II1416 175
271848.BTH_I0054 271848.BTH_II1730 222
271848.BTH_I0054 271848.BTH_II1760 197
271848.BTH_I0054 271848.BTH_II1910 899
271848.BTH_I0054 271848.BTH_II2055 899
271848.BTH_I0054 271848.BTH_II2161 259
271848.BTH_I0054 271848.BTH_II2197 197
271848.BTH_I0054 271848.BTH_II2306 245
271848.BTH_I0055 271848.BTH_I0045 151
271848.BTH_I0055 271848.BTH_I0046 155
271848.BTH_I0055 271848.BTH_I0047 155
271848.BTH_I0055 271848.BTH_I0048 155
271848.BTH_I0055 271848.BTH_I0049 164
271848.BTH_I0055 271848.BTH_I0050 191
271848.BTH_I0055 271848.BTH_I0051 210
271848.BTH_I0055 271848.BTH_I0052 210
271848.BTH_I0055 271848.BTH_I0053 229
271848.BTH_I0055 271848.BTH_I0054 277
271848.BTH_I0055 271848.BTH_I0056 924
271848.BTH_I0055 271848.BTH_I0172 154
271848.BTH_I0055 271848.BTH_I0424 150
271848.BTH_I0055 271848.BTH_I0451 155
271848.BTH_I0055 271848.BTH_I0625 211
271848.BTH_I0055 271848.BTH_I0703 157
271848.BTH_I0055 271848.BTH_I0820 214
271848.BTH_I0055 271848.BTH_I0975 161
271848.BTH_I0055 271848.BTH_I1090 203
271848.BTH_I0055 271848.BTH_I1162 197
271848.BTH_I0055 271848.BTH_I1188 224
271848.BTH_I0055 271848.BTH_I1304 177
271848.BTH_I0055 271848.BTH_I1415 175
271848.BTH_I0055 271848.BTH_I1477 217
271848.BTH_I0055 271848.BTH_I1525 169
271848.BTH_I0055 271848.BTH_I1874 175
271848.BTH_I0055 271848.BTH_I1969 171
271848.BTH_I0055 271848.BTH_I1971 161
271848.BTH_I0055 271848.BTH_I1974 153
271848.BTH_I0055 271848.BTH_I2034 218
271848.BTH_I0055 271848.BTH_I2186 153
271848.BTH_I0055 271848.BTH_I2193 204
271848.BTH_I0055 271848.BTH_I2194 166
271848.BTH_I0055 271848.BTH_I2266 217
271848.BTH_I0055 271848.BTH_I2323 182
271848.BTH_I0055 271848.BTH_I2327 182
271848.BTH_I0055 271848.BTH_I2328 184
271848.BTH_I0055 271848.BTH_I2436 151
271848.BTH_I0055 271848.BTH_I2485 182
271848.BTH_I0055 271848.BTH_I2486 184
271848.BTH_I0055 271848.BTH_I2604 206
271848.BTH_I0055 271848.BTH_I2656 177
271848.BTH_I0055 271848.BTH_I2847 165
271848.BTH_I0055 271848.BTH_I2997 184
271848.BTH_I0055 271848.BTH_I2998 182
271848.BTH_I0055 271848.BTH_I3202 187
271848.BTH_I0055 271848.BTH_I3218 215
271848.BTH_I0055 271848.BTH_I3276 218
271848.BTH_I0055 271848.BTH_I3292 153
271848.BTH_I0055 271848.BTH_II0023 238
271848.BTH_I0055 271848.BTH_II0024 414
271848.BTH_I0055 271848.BTH_II0286 269
271848.BTH_I0055 271848.BTH_II0437 184
271848.BTH_I0055 271848.BTH_II0438 292
271848.BTH_I0055 271848.BTH_II0441 157
271848.BTH_I0055 271848.BTH_II0509 206
271848.BTH_I0055 271848.BTH_II0592 157
271848.BTH_I0055 271848.BTH_II0606 188
271848.BTH_I0055 271848.BTH_II0758 164
271848.BTH_I0055 271848.BTH_II0767 306
271848.BTH_I0055 271848.BTH_II0827 150
271848.BTH_I0055 271848.BTH_II0950 202
271848.BTH_I0055 271848.BTH_II1112 159
271848.BTH_I0055 271848.BTH_II1274 176
271848.BTH_I0055 271848.BTH_II1292 182
271848.BTH_I0055 271848.BTH_II1293 182
271848.BTH_I0055 271848.BTH_II1294 184
271848.BTH_I0055 271848.BTH_II1295 184
271848.BTH_I0055 271848.BTH_II1981 167
271848.BTH_I0055 271848.BTH_II2255 153
271848.BTH_I0055 271848.BTH_II2285 168
271848.BTH_I0056 271848.BTH_I0007 175
271848.BTH_I0056 271848.BTH_I0014 155
271848.BTH_I0056 271848.BTH_I0015 181
271848.BTH_I0056 271848.BTH_I0023 158
271848.BTH_I0056 271848.BTH_I0040 331
271848.BTH_I0056 271848.BTH_I0043 270
271848.BTH_I0056 271848.BTH_I0045 151
271848.BTH_I0056 271848.BTH_I0046 155
271848.BTH_I0056 271848.BTH_I0047 155
271848.BTH_I0056 271848.BTH_I0048 155
271848.BTH_I0056 271848.BTH_I0049 242
271848.BTH_I0056 271848.BTH_I0050 191
271848.BTH_I0056 271848.BTH_I0051 289
271848.BTH_I0056 271848.BTH_I0052 210
271848.BTH_I0056 271848.BTH_I0053 229
271848.BTH_I0056 271848.BTH_I0054 277
271848.BTH_I0056 271848.BTH_I0055 924
271848.BTH_I0056 271848.BTH_I0104 170
271848.BTH_I0056 271848.BTH_I0260 220
271848.BTH_I0056 271848.BTH_I0502 167
271848.BTH_I0056 271848.BTH_I0507 255
271848.BTH_I0056 271848.BTH_I0569 163
271848.BTH_I0056 271848.BTH_I0625 267
271848.BTH_I0056 271848.BTH_I0650 271
271848.BTH_I0056 271848.BTH_I0651 218
271848.BTH_I0056 271848.BTH_I0700 280
271848.BTH_I0056 271848.BTH_I0708 178
271848.BTH_I0056 271848.BTH_I0745 165
271848.BTH_I0056 271848.BTH_I0830 169
271848.BTH_I0056 271848.BTH_I0852 152
271848.BTH_I0056 271848.BTH_I0855 313
271848.BTH_I0056 271848.BTH_I0944 323
271848.BTH_I0056 271848.BTH_I0995 200
271848.BTH_I0056 271848.BTH_I1107 228
271848.BTH_I0056 271848.BTH_I1176 150
271848.BTH_I0056 271848.BTH_I1349 170
271848.BTH_I0056 271848.BTH_I1358 203
271848.BTH_I0056 271848.BTH_I1382 192
271848.BTH_I0056 271848.BTH_I1396 250
271848.BTH_I0056 271848.BTH_I1426 165
271848.BTH_I0056 271848.BTH_I1461 191
271848.BTH_I0056 271848.BTH_I1562 167
271848.BTH_I0056 271848.BTH_I1572 150
271848.BTH_I0056 271848.BTH_I1756 169
271848.BTH_I0056 271848.BTH_I1768 156
271848.BTH_I0056 271848.BTH_I1948 172
271848.BTH_I0056 271848.BTH_I1967 201
271848.BTH_I0056 271848.BTH_I1969 152
271848.BTH_I0056 271848.BTH_I2044 348
271848.BTH_I0056 271848.BTH_I2080 199
271848.BTH_I0056 271848.BTH_I2113 189
271848.BTH_I0056 271848.BTH_I2270 247
271848.BTH_I0056 271848.BTH_I2356 162
271848.BTH_I0056 271848.BTH_I2370 449
271848.BTH_I0056 271848.BTH_I2402 203
271848.BTH_I0056 271848.BTH_I2438 214
271848.BTH_I0056 271848.BTH_I2439 299
271848.BTH_I0056 271848.BTH_I2441 175
271848.BTH_I0056 271848.BTH_I2461 239
271848.BTH_I0056 271848.BTH_I2545 165
271848.BTH_I0056 271848.BTH_I2580 422
271848.BTH_I0056 271848.BTH_I2587 201
271848.BTH_I0056 271848.BTH_I2698 206
271848.BTH_I0056 271848.BTH_I2701 228
271848.BTH_I0056 271848.BTH_I2704 373
271848.BTH_I0056 271848.BTH_I2723 282
271848.BTH_I0056 271848.BTH_I2734 223
271848.BTH_I0056 271848.BTH_I2775 154
271848.BTH_I0056 271848.BTH_I2778 226
271848.BTH_I0056 271848.BTH_I2784 162
271848.BTH_I0056 271848.BTH_I2842 196
271848.BTH_I0056 271848.BTH_I2911 170
271848.BTH_I0056 271848.BTH_I2984 159
271848.BTH_I0056 271848.BTH_I3173 435
271848.BTH_I0056 271848.BTH_I3225 284
271848.BTH_I0056 271848.BTH_II0020 175
271848.BTH_I0056 271848.BTH_II0024 275
271848.BTH_I0056 271848.BTH_II0070 210
271848.BTH_I0056 271848.BTH_II0071 177
271848.BTH_I0056 271848.BTH_II0077 411
271848.BTH_I0056 271848.BTH_II0089 284
271848.BTH_I0056 271848.BTH_II0112 183
271848.BTH_I0056 271848.BTH_II0117 192
271848.BTH_I0056 271848.BTH_II0118 178
271848.BTH_I0056 271848.BTH_II0133 332
271848.BTH_I0056 271848.BTH_II0145 159
271848.BTH_I0056 271848.BTH_II0195 208
271848.BTH_I0056 271848.BTH_II0213 255
271848.BTH_I0056 271848.BTH_II0227 329
271848.BTH_I0056 271848.BTH_II0343 314
271848.BTH_I0056 271848.BTH_II0344 220
271848.BTH_I0056 271848.BTH_II0380 316
271848.BTH_I0056 271848.BTH_II0385 239
271848.BTH_I0056 271848.BTH_II0396 182
271848.BTH_I0056 271848.BTH_II0397 251
271848.BTH_I0056 271848.BTH_II0398 264
271848.BTH_I0056 271848.BTH_II0399 246
271848.BTH_I0056 271848.BTH_II0434 156
271848.BTH_I0056 271848.BTH_II0452 223
271848.BTH_I0056 271848.BTH_II0509 171
271848.BTH_I0056 271848.BTH_II0517 210
271848.BTH_I0056 271848.BTH_II0541 213
271848.BTH_I0056 271848.BTH_II0548 172
271848.BTH_I0056 271848.BTH_II0639 176
271848.BTH_I0056 271848.BTH_II0640 284
271848.BTH_I0056 271848.BTH_II0646 328
271848.BTH_I0056 271848.BTH_II0726 171
271848.BTH_I0056 271848.BTH_II0745 168
271848.BTH_I0056 271848.BTH_II0746 192
271848.BTH_I0056 271848.BTH_II0767 156
271848.BTH_I0056 271848.BTH_II0810 164
271848.BTH_I0056 271848.BTH_II0826 406
271848.BTH_I0056 271848.BTH_II0834 259
271848.BTH_I0056 271848.BTH_II0835 316
271848.BTH_I0056 271848.BTH_II0841 174
271848.BTH_I0056 271848.BTH_II0842 198
271848.BTH_I0056 271848.BTH_II0845 168
271848.BTH_I0056 271848.BTH_II0846 201
271848.BTH_I0056 271848.BTH_II0849 196
271848.BTH_I0056 271848.BTH_II0861 156
271848.BTH_I0056 271848.BTH_II0862 200
271848.BTH_I0056 271848.BTH_II0863 224
271848.BTH_I0056 271848.BTH_II0875 233
271848.BTH_I0056 271848.BTH_II0937 221
271848.BTH_I0056 271848.BTH_II0957 371
271848.BTH_I0056 271848.BTH_II1071 295
271848.BTH_I0056 271848.BTH_II1105 249
271848.BTH_I0056 271848.BTH_II1133 309
271848.BTH_I0056 271848.BTH_II1151 157
271848.BTH_I0056 271848.BTH_II1192 209
271848.BTH_I0056 271848.BTH_II1215 430
271848.BTH_I0056 271848.BTH_II1272 275
271848.BTH_I0056 271848.BTH_II1276 183
271848.BTH_I0056 271848.BTH_II1306 316
271848.BTH_I0056 271848.BTH_II1333 414
271848.BTH_I0056 271848.BTH_II1412 220
271848.BTH_I0056 271848.BTH_II1462 276
271848.BTH_I0056 271848.BTH_II1479 170
271848.BTH_I0056 271848.BTH_II1489 366
271848.BTH_I0056 271848.BTH_II1529 166
271848.BTH_I0056 271848.BTH_II1533 152
271848.BTH_I0056 271848.BTH_II1643 271
271848.BTH_I0056 271848.BTH_II1851 177
271848.BTH_I0056 271848.BTH_II1852 227
271848.BTH_I0056 271848.BTH_II1853 251
271848.BTH_I0056 271848.BTH_II1891 346
271848.BTH_I0056 271848.BTH_II1892 398
271848.BTH_I0056 271848.BTH_II1893 152
271848.BTH_I0056 271848.BTH_II1894 171
271848.BTH_I0056 271848.BTH_II1925 180
271848.BTH_I0056 271848.BTH_II1929 161
271848.BTH_I0056 271848.BTH_II1937 157
271848.BTH_I0056 271848.BTH_II1943 158
271848.BTH_I0056 271848.BTH_II1952 487
271848.BTH_I0056 271848.BTH_II1993 334
271848.BTH_I0056 271848.BTH_II1994 398
271848.BTH_I0056 271848.BTH_II2034 186
271848.BTH_I0056 271848.BTH_II2124 196
271848.BTH_I0056 271848.BTH_II2166 209
271848.BTH_I0056 271848.BTH_II2214 163
271848.BTH_I0056 271848.BTH_II2236 258
271848.BTH_I0056 271848.BTH_II2256 159
271848.BTH_I0056 271848.BTH_II2288 229
271848.BTH_I0056 271848.BTH_II2339 219
271848.BTH_I0056 271848.BTH_II2342 271
271848.BTH_I0056 271848.BTH_II2344 151
271848.BTH_I0056 271848.BTH_II2347 321
271848.BTH_I0056 271848.BTH_II2348 198
271848.BTH_I0056 271848.BTH_II2349 174
271848.BTH_I0056 271848.BTH_II2366 175
271848.BTH_I0057 271848.BTH_I0040 157
271848.BTH_I0057 271848.BTH_I0058 828
271848.BTH_I0057 271848.BTH_I0059 381
271848.BTH_I0057 271848.BTH_I0060 316
271848.BTH_I0057 271848.BTH_I0061 215
271848.BTH_I0057 271848.BTH_I0062 231
271848.BTH_I0057 271848.BTH_I0064 162
271848.BTH_I0057 271848.BTH_I0090 253
271848.BTH_I0057 271848.BTH_I0121 216
271848.BTH_I0057 271848.BTH_I0137 229
271848.BTH_I0057 271848.BTH_I0211 150
271848.BTH_I0057 271848.BTH_I0299 164
271848.BTH_I0057 271848.BTH_I0307 242
271848.BTH_I0057 271848.BTH_I0337 200
271848.BTH_I0057 271848.BTH_I0393 209
271848.BTH_I0057 271848.BTH_I0394 269
271848.BTH_I0057 271848.BTH_I0465 154
271848.BTH_I0057 271848.BTH_I0514 178
271848.BTH_I0057 271848.BTH_I0644 613
271848.BTH_I0057 271848.BTH_I0650 164
271848.BTH_I0057 271848.BTH_I0671 234
271848.BTH_I0057 271848.BTH_I0677 304
271848.BTH_I0057 271848.BTH_I0709 300
271848.BTH_I0057 271848.BTH_I0815 156
271848.BTH_I0057 271848.BTH_I0973 160
271848.BTH_I0057 271848.BTH_I1006 378
271848.BTH_I0057 271848.BTH_I1028 152
271848.BTH_I0057 271848.BTH_I1078 223
271848.BTH_I0057 271848.BTH_I1083 201
271848.BTH_I0057 271848.BTH_I1084 239
271848.BTH_I0057 271848.BTH_I1286 207
271848.BTH_I0057 271848.BTH_I1294 150
271848.BTH_I0057 271848.BTH_I1347 152
271848.BTH_I0057 271848.BTH_I1365 336
271848.BTH_I0057 271848.BTH_I1392 172
271848.BTH_I0057 271848.BTH_I1399 163
271848.BTH_I0057 271848.BTH_I1516 160
271848.BTH_I0057 271848.BTH_I1578 311
271848.BTH_I0057 271848.BTH_I1596 337
271848.BTH_I0057 271848.BTH_I1709 176
271848.BTH_I0057 271848.BTH_I1781 158
271848.BTH_I0057 271848.BTH_I1827 199
271848.BTH_I0057 271848.BTH_I1860 246
271848.BTH_I0057 271848.BTH_I2008 240
271848.BTH_I0057 271848.BTH_I2114 307
271848.BTH_I0057 271848.BTH_I2141 150
271848.BTH_I0057 271848.BTH_I2144 171
271848.BTH_I0057 271848.BTH_I2146 218
271848.BTH_I0057 271848.BTH_I2147 253
271848.BTH_I0057 271848.BTH_I2148 301
271848.BTH_I0057 271848.BTH_I2161 350
271848.BTH_I0057 271848.BTH_I2178 152
271848.BTH_I0057 271848.BTH_I2317 203
271848.BTH_I0057 271848.BTH_I2321 155
271848.BTH_I0057 271848.BTH_I2330 170
271848.BTH_I0057 271848.BTH_I2336 170
271848.BTH_I0057 271848.BTH_I2367 184
271848.BTH_I0057 271848.BTH_I2425 224
271848.BTH_I0057 271848.BTH_I2461 315
271848.BTH_I0057 271848.BTH_I2492 187
271848.BTH_I0057 271848.BTH_I2547 160
271848.BTH_I0057 271848.BTH_I2551 217
271848.BTH_I0057 271848.BTH_I2651 150
271848.BTH_I0057 271848.BTH_I2652 150
271848.BTH_I0057 271848.BTH_I2653 150
271848.BTH_I0057 271848.BTH_I2731 198
271848.BTH_I0057 271848.BTH_I2732 213
271848.BTH_I0057 271848.BTH_I2758 220
271848.BTH_I0057 271848.BTH_I2882 191
271848.BTH_I0057 271848.BTH_I2922 172
271848.BTH_I0057 271848.BTH_I2925 198
271848.BTH_I0057 271848.BTH_I3016 176
271848.BTH_I0057 271848.BTH_I3101 150
271848.BTH_I0057 271848.BTH_I3106 154
271848.BTH_I0057 271848.BTH_I3117 186
271848.BTH_I0057 271848.BTH_II0048 153
271848.BTH_I0057 271848.BTH_II0112 181
271848.BTH_I0057 271848.BTH_II0204 184
271848.BTH_I0057 271848.BTH_II0219 204
271848.BTH_I0057 271848.BTH_II0220 336
271848.BTH_I0057 271848.BTH_II0273 496
271848.BTH_I0057 271848.BTH_II0274 178
271848.BTH_I0057 271848.BTH_II0303 222
271848.BTH_I0057 271848.BTH_II0312 167
271848.BTH_I0057 271848.BTH_II0329 150
271848.BTH_I0057 271848.BTH_II0336 155
271848.BTH_I0057 271848.BTH_II0359 175
271848.BTH_I0057 271848.BTH_II0395 168
271848.BTH_I0057 271848.BTH_II0397 159
271848.BTH_I0057 271848.BTH_II0403 191
271848.BTH_I0057 271848.BTH_II0408 150
271848.BTH_I0057 271848.BTH_II0463 410
271848.BTH_I0057 271848.BTH_II0487 180
271848.BTH_I0057 271848.BTH_II0492 154
271848.BTH_I0057 271848.BTH_II0520 177
271848.BTH_I0057 271848.BTH_II0555 452
271848.BTH_I0057 271848.BTH_II0649 158
271848.BTH_I0057 271848.BTH_II0725 150
271848.BTH_I0057 271848.BTH_II0728 166
271848.BTH_I0057 271848.BTH_II0730 255
271848.BTH_I0057 271848.BTH_II0742 163
271848.BTH_I0057 271848.BTH_II0746 168
271848.BTH_I0057 271848.BTH_II0753 185
271848.BTH_I0057 271848.BTH_II0777 175
271848.BTH_I0057 271848.BTH_II0875 155
271848.BTH_I0057 271848.BTH_II0878 150
271848.BTH_I0057 271848.BTH_II0924 158
271848.BTH_I0057 271848.BTH_II0943 184
271848.BTH_I0057 271848.BTH_II0957 229
271848.BTH_I0057 271848.BTH_II0987 246
271848.BTH_I0057 271848.BTH_II1005 216
271848.BTH_I0057 271848.BTH_II1071 162
271848.BTH_I0057 271848.BTH_II1083 167
271848.BTH_I0057 271848.BTH_II1139 173
271848.BTH_I0057 271848.BTH_II1141 400
271848.BTH_I0057 271848.BTH_II1154 277
271848.BTH_I0057 271848.BTH_II1161 152
271848.BTH_I0057 271848.BTH_II1212 224
271848.BTH_I0057 271848.BTH_II1218 184
271848.BTH_I0057 271848.BTH_II1232 260
271848.BTH_I0057 271848.BTH_II1274 158
271848.BTH_I0057 271848.BTH_II1424 422
271848.BTH_I0057 271848.BTH_II1449 159
271848.BTH_I0057 271848.BTH_II1470 282
271848.BTH_I0057 271848.BTH_II1473 395
271848.BTH_I0057 271848.BTH_II1489 295
271848.BTH_I0057 271848.BTH_II1556 400
271848.BTH_I0057 271848.BTH_II1558 164
271848.BTH_I0057 271848.BTH_II1559 345
271848.BTH_I0057 271848.BTH_II1562 181
271848.BTH_I0057 271848.BTH_II1714 270
271848.BTH_I0057 271848.BTH_II1731 228
271848.BTH_I0057 271848.BTH_II1732 266
271848.BTH_I0057 271848.BTH_II1737 221
271848.BTH_I0057 271848.BTH_II1758 314
271848.BTH_I0057 271848.BTH_II1808 470
271848.BTH_I0057 271848.BTH_II1826 154
271848.BTH_I0057 271848.BTH_II1860 150
271848.BTH_I0057 271848.BTH_II1891 169
271848.BTH_I0057 271848.BTH_II1892 162
271848.BTH_I0057 271848.BTH_II1945 227
271848.BTH_I0057 271848.BTH_II2054 211
271848.BTH_I0057 271848.BTH_II2055 198
271848.BTH_I0057 271848.BTH_II2064 305
271848.BTH_I0057 271848.BTH_II2065 305
271848.BTH_I0057 271848.BTH_II2066 305
271848.BTH_I0057 271848.BTH_II2067 394
271848.BTH_I0057 271848.BTH_II2068 221
271848.BTH_I0057 271848.BTH_II2090 224
271848.BTH_I0057 271848.BTH_II2099 184
271848.BTH_I0057 271848.BTH_II2196 556
271848.BTH_I0057 271848.BTH_II2214 398
271848.BTH_I0057 271848.BTH_II2231 150
271848.BTH_I0057 271848.BTH_II2288 164
271848.BTH_I0057 271848.BTH_II2312 189
271848.BTH_I0057 271848.BTH_II2334 164
271848.BTH_I0058 271848.BTH_I0017 265
271848.BTH_I0058 271848.BTH_I0049 227
271848.BTH_I0058 271848.BTH_I0057 828
271848.BTH_I0058 271848.BTH_I0059 427
271848.BTH_I0058 271848.BTH_I0060 350
271848.BTH_I0058 271848.BTH_I0061 230
271848.BTH_I0058 271848.BTH_I0062 224
271848.BTH_I0058 271848.BTH_I0122 380
271848.BTH_I0058 271848.BTH_I0139 176
271848.BTH_I0058 271848.BTH_I0193 409
271848.BTH_I0058 271848.BTH_I0218 529
271848.BTH_I0058 271848.BTH_I0322 171
271848.BTH_I0058 271848.BTH_I0347 230
271848.BTH_I0058 271848.BTH_I0452 202
271848.BTH_I0058 271848.BTH_I0489 158
271848.BTH_I0058 271848.BTH_I0507 233
271848.BTH_I0058 271848.BTH_I0539 175
271848.BTH_I0058 271848.BTH_I0555 171
271848.BTH_I0058 271848.BTH_I0614 186
271848.BTH_I0058 271848.BTH_I0615 586
271848.BTH_I0058 271848.BTH_I0745 237
271848.BTH_I0058 271848.BTH_I0977 172
271848.BTH_I0058 271848.BTH_I0992 294
271848.BTH_I0058 271848.BTH_I1000 152
271848.BTH_I0058 271848.BTH_I1049 166
271848.BTH_I0058 271848.BTH_I1054 216
271848.BTH_I0058 271848.BTH_I1155 186
271848.BTH_I0058 271848.BTH_I1157 153
271848.BTH_I0058 271848.BTH_I1176 161
271848.BTH_I0058 271848.BTH_I1198 158
271848.BTH_I0058 271848.BTH_I1356 182
271848.BTH_I0058 271848.BTH_I1365 362
271848.BTH_I0058 271848.BTH_I1386 155
271848.BTH_I0058 271848.BTH_I1461 152
271848.BTH_I0058 271848.BTH_I1528 162
271848.BTH_I0058 271848.BTH_I1577 167
271848.BTH_I0058 271848.BTH_I1667 155
271848.BTH_I0058 271848.BTH_I1681 162
271848.BTH_I0058 271848.BTH_I1724 182
271848.BTH_I0058 271848.BTH_I1798 184
271848.BTH_I0058 271848.BTH_I1806 158
271848.BTH_I0058 271848.BTH_I1810 182
271848.BTH_I0058 271848.BTH_I1833 357
271848.BTH_I0058 271848.BTH_I1851 179
271848.BTH_I0058 271848.BTH_I1957 221
271848.BTH_I0058 271848.BTH_I2151 182
271848.BTH_I0058 271848.BTH_I2243 188
271848.BTH_I0058 271848.BTH_I2310 265
271848.BTH_I0058 271848.BTH_I2350 215
271848.BTH_I0058 271848.BTH_I2359 180
271848.BTH_I0058 271848.BTH_I2580 454
271848.BTH_I0058 271848.BTH_I2587 188
271848.BTH_I0058 271848.BTH_I2864 219
271848.BTH_I0058 271848.BTH_I2872 542
271848.BTH_I0058 271848.BTH_I2900 228
271848.BTH_I0058 271848.BTH_I2902 176
271848.BTH_I0058 271848.BTH_I2903 176
271848.BTH_I0058 271848.BTH_I3130 221
271848.BTH_I0058 271848.BTH_I3156 154
271848.BTH_I0058 271848.BTH_I3168 191
271848.BTH_I0058 271848.BTH_I3173 308
271848.BTH_I0058 271848.BTH_I3247 599
271848.BTH_I0058 271848.BTH_I3248 552
271848.BTH_I0058 271848.BTH_I3278 212
271848.BTH_I0058 271848.BTH_I3298 409
271848.BTH_I0058 271848.BTH_I3329 173
271848.BTH_I0058 271848.BTH_II0015 195
271848.BTH_I0058 271848.BTH_II0077 189
271848.BTH_I0058 271848.BTH_II0205 185
271848.BTH_I0058 271848.BTH_II0227 224
271848.BTH_I0058 271848.BTH_II0277 169
271848.BTH_I0058 271848.BTH_II0302 179
271848.BTH_I0058 271848.BTH_II0309 154
271848.BTH_I0058 271848.BTH_II0344 171
271848.BTH_I0058 271848.BTH_II0361 200
271848.BTH_I0058 271848.BTH_II0402 242
271848.BTH_I0058 271848.BTH_II0495 173
271848.BTH_I0058 271848.BTH_II0531 253
271848.BTH_I0058 271848.BTH_II0639 212
271848.BTH_I0058 271848.BTH_II0731 521
271848.BTH_I0058 271848.BTH_II0745 271
271848.BTH_I0058 271848.BTH_II0911 180
271848.BTH_I0058 271848.BTH_II0980 186
271848.BTH_I0058 271848.BTH_II0991 151
271848.BTH_I0058 271848.BTH_II1071 299
271848.BTH_I0058 271848.BTH_II1091 170
271848.BTH_I0058 271848.BTH_II1133 627
271848.BTH_I0058 271848.BTH_II1179 172
271848.BTH_I0058 271848.BTH_II1192 324
271848.BTH_I0058 271848.BTH_II1251 170
271848.BTH_I0058 271848.BTH_II1270 172
271848.BTH_I0058 271848.BTH_II1291 227
271848.BTH_I0058 271848.BTH_II1303 152
271848.BTH_I0058 271848.BTH_II1380 240
271848.BTH_I0058 271848.BTH_II1383 159
271848.BTH_I0058 271848.BTH_II1392 224
271848.BTH_I0058 271848.BTH_II1470 204
271848.BTH_I0058 271848.BTH_II1477 160
271848.BTH_I0058 271848.BTH_II1479 169
271848.BTH_I0058 271848.BTH_II1520 151
271848.BTH_I0058 271848.BTH_II1532 180
271848.BTH_I0058 271848.BTH_II1533 193
271848.BTH_I0058 271848.BTH_II1586 160
271848.BTH_I0058 271848.BTH_II1590 210
271848.BTH_I0058 271848.BTH_II1611 349
271848.BTH_I0058 271848.BTH_II1725 194
271848.BTH_I0058 271848.BTH_II1757 175
271848.BTH_I0058 271848.BTH_II1764 186
271848.BTH_I0058 271848.BTH_II1769 274
271848.BTH_I0058 271848.BTH_II1778 188
271848.BTH_I0058 271848.BTH_II1808 168
271848.BTH_I0058 271848.BTH_II1929 177
271848.BTH_I0058 271848.BTH_II1934 169
271848.BTH_I0058 271848.BTH_II1968 187
271848.BTH_I0058 271848.BTH_II1986 164
271848.BTH_I0058 271848.BTH_II1993 243
271848.BTH_I0058 271848.BTH_II1994 274
271848.BTH_I0058 271848.BTH_II2034 180
271848.BTH_I0058 271848.BTH_II2051 204
271848.BTH_I0058 271848.BTH_II2054 203
271848.BTH_I0058 271848.BTH_II2088 159
271848.BTH_I0058 271848.BTH_II2095 185
271848.BTH_I0058 271848.BTH_II2133 167
271848.BTH_I0058 271848.BTH_II2201 379
271848.BTH_I0058 271848.BTH_II2270 163
271848.BTH_I0058 271848.BTH_II2288 180
271848.BTH_I0058 271848.BTH_II2306 251
271848.BTH_I0058 271848.BTH_II2309 261
271848.BTH_I0058 271848.BTH_II2331 183
271848.BTH_I0058 271848.BTH_II2336 168
271848.BTH_I0058 271848.BTH_II2339 182
271848.BTH_I0058 271848.BTH_II2342 192
271848.BTH_I0058 271848.BTH_II2364 172
271848.BTH_I0059 271848.BTH_I0044 401
271848.BTH_I0059 271848.BTH_I0057 381
271848.BTH_I0059 271848.BTH_I0058 427
271848.BTH_I0059 271848.BTH_I0060 745
271848.BTH_I0059 271848.BTH_I0061 448
271848.BTH_I0059 271848.BTH_I0062 434
271848.BTH_I0059 271848.BTH_I0064 230
271848.BTH_I0059 271848.BTH_I0194 177
271848.BTH_I0059 271848.BTH_I0242 159
271848.BTH_I0059 271848.BTH_I0251 240
271848.BTH_I0059 271848.BTH_I0253 150
271848.BTH_I0059 271848.BTH_I0306 183
271848.BTH_I0059 271848.BTH_I0388 164
271848.BTH_I0059 271848.BTH_I0393 180
271848.BTH_I0059 271848.BTH_I0446 164
271848.BTH_I0059 271848.BTH_I0507 207
271848.BTH_I0059 271848.BTH_I0508 158
271848.BTH_I0059 271848.BTH_I0539 177
271848.BTH_I0059 271848.BTH_I0556 268
271848.BTH_I0059 271848.BTH_I0576 150
271848.BTH_I0059 271848.BTH_I0631 171
271848.BTH_I0059 271848.BTH_I0679 339
271848.BTH_I0059 271848.BTH_I0685 339
271848.BTH_I0059 271848.BTH_I1016 167
271848.BTH_I0059 271848.BTH_I1118 175
271848.BTH_I0059 271848.BTH_I1188 203
271848.BTH_I0059 271848.BTH_I1236 405
271848.BTH_I0059 271848.BTH_I1259 244
271848.BTH_I0059 271848.BTH_I1262 162
271848.BTH_I0059 271848.BTH_I1347 171
271848.BTH_I0059 271848.BTH_I1350 454
271848.BTH_I0059 271848.BTH_I1405 356
271848.BTH_I0059 271848.BTH_I1507 229
271848.BTH_I0059 271848.BTH_I1670 223
271848.BTH_I0059 271848.BTH_I1692 587
271848.BTH_I0059 271848.BTH_I1774 404
271848.BTH_I0059 271848.BTH_I1991 232
271848.BTH_I0059 271848.BTH_I2037 155
271848.BTH_I0059 271848.BTH_I2142 180
271848.BTH_I0059 271848.BTH_I2208 196
271848.BTH_I0059 271848.BTH_I2224 151
271848.BTH_I0059 271848.BTH_I2358 167
271848.BTH_I0059 271848.BTH_I2369 470
271848.BTH_I0059 271848.BTH_I2371 565
271848.BTH_I0059 271848.BTH_I2436 178
271848.BTH_I0059 271848.BTH_I2439 216
271848.BTH_I0059 271848.BTH_I2440 265
271848.BTH_I0059 271848.BTH_I2446 176
271848.BTH_I0059 271848.BTH_I2733 212
271848.BTH_I0059 271848.BTH_I2784 231
271848.BTH_I0059 271848.BTH_I2872 161
271848.BTH_I0059 271848.BTH_I2886 617
271848.BTH_I0059 271848.BTH_I2924 158
271848.BTH_I0059 271848.BTH_I2939 243
271848.BTH_I0059 271848.BTH_I3028 164
271848.BTH_I0059 271848.BTH_I3161 183
271848.BTH_I0059 271848.BTH_I3170 159
271848.BTH_I0059 271848.BTH_I3176 160
271848.BTH_I0059 271848.BTH_I3196 176
271848.BTH_I0059 271848.BTH_I3221 150
271848.BTH_I0059 271848.BTH_I3280 152
271848.BTH_I0059 271848.BTH_I3332 177
271848.BTH_I0059 271848.BTH_II0035 194
271848.BTH_I0059 271848.BTH_II0081 150
271848.BTH_I0059 271848.BTH_II0282 307
271848.BTH_I0059 271848.BTH_II0283 360
271848.BTH_I0059 271848.BTH_II0294 438
271848.BTH_I0059 271848.BTH_II0307 233
271848.BTH_I0059 271848.BTH_II0331 177
271848.BTH_I0059 271848.BTH_II0460 170
271848.BTH_I0059 271848.BTH_II0477 280
271848.BTH_I0059 271848.BTH_II0487 356
271848.BTH_I0059 271848.BTH_II0513 352
271848.BTH_I0059 271848.BTH_II0514 265
271848.BTH_I0059 271848.BTH_II0545 150
271848.BTH_I0059 271848.BTH_II0553 401
271848.BTH_I0059 271848.BTH_II0561 320
271848.BTH_I0059 271848.BTH_II0576 287
271848.BTH_I0059 271848.BTH_II0606 159
271848.BTH_I0059 271848.BTH_II0659 156
271848.BTH_I0059 271848.BTH_II0666 353
271848.BTH_I0059 271848.BTH_II0741 173
271848.BTH_I0059 271848.BTH_II0827 272
271848.BTH_I0059 271848.BTH_II0853 458
271848.BTH_I0059 271848.BTH_II0950 156
271848.BTH_I0059 271848.BTH_II0968 402
271848.BTH_I0059 271848.BTH_II0991 271
271848.BTH_I0059 271848.BTH_II0994 364
271848.BTH_I0059 271848.BTH_II1007 181
271848.BTH_I0059 271848.BTH_II1072 177
271848.BTH_I0059 271848.BTH_II1109 191
271848.BTH_I0059 271848.BTH_II1133 159
271848.BTH_I0059 271848.BTH_II1139 167
271848.BTH_I0059 271848.BTH_II1174 176
271848.BTH_I0059 271848.BTH_II1244 208
271848.BTH_I0059 271848.BTH_II1245 240
271848.BTH_I0059 271848.BTH_II1303 193
271848.BTH_I0059 271848.BTH_II1313 173
271848.BTH_I0059 271848.BTH_II1387 240
271848.BTH_I0059 271848.BTH_II1388 555
271848.BTH_I0059 271848.BTH_II1488 186
271848.BTH_I0059 271848.BTH_II1520 160
271848.BTH_I0059 271848.BTH_II1688 562
271848.BTH_I0059 271848.BTH_II1760 359
271848.BTH_I0059 271848.BTH_II1761 322
271848.BTH_I0059 271848.BTH_II1769 169
271848.BTH_I0059 271848.BTH_II1829 303
271848.BTH_I0059 271848.BTH_II1850 318
271848.BTH_I0059 271848.BTH_II1869 406
271848.BTH_I0059 271848.BTH_II1911 317
271848.BTH_I0059 271848.BTH_II1912 285
271848.BTH_I0059 271848.BTH_II1989 159
271848.BTH_I0059 271848.BTH_II2063 308
271848.BTH_I0059 271848.BTH_II2102 155
271848.BTH_I0059 271848.BTH_II2161 177
271848.BTH_I0059 271848.BTH_II2197 309
271848.BTH_I0059 271848.BTH_II2199 212
271848.BTH_I0059 271848.BTH_II2288 178
271848.BTH_I0059 271848.BTH_II2306 183
271848.BTH_I0059 271848.BTH_II2315 254
271848.BTH_I0059 271848.BTH_II2364 201
271848.BTH_I0060 271848.BTH_I0047 171
271848.BTH_I0060 271848.BTH_I0057 316
271848.BTH_I0060 271848.BTH_I0058 350
271848.BTH_I0060 271848.BTH_I0059 745
271848.BTH_I0060 271848.BTH_I0061 979
271848.BTH_I0060 271848.BTH_I0062 978
271848.BTH_I0060 271848.BTH_I0064 535
271848.BTH_I0060 271848.BTH_I0072 172
271848.BTH_I0060 271848.BTH_I0254 171
271848.BTH_I0060 271848.BTH_I0307 218
271848.BTH_I0060 271848.BTH_I0313 170
271848.BTH_I0060 271848.BTH_I0344 915
271848.BTH_I0060 271848.BTH_I0363 911
271848.BTH_I0060 271848.BTH_I0393 359
271848.BTH_I0060 271848.BTH_I0394 226
271848.BTH_I0060 271848.BTH_I0395 271
271848.BTH_I0060 271848.BTH_I0435 272
271848.BTH_I0060 271848.BTH_I0531 834
271848.BTH_I0060 271848.BTH_I0564 333
271848.BTH_I0060 271848.BTH_I0565 254
271848.BTH_I0060 271848.BTH_I0566 915
271848.BTH_I0060 271848.BTH_I0567 911
271848.BTH_I0060 271848.BTH_I0575 271
271848.BTH_I0060 271848.BTH_I0720 200
271848.BTH_I0060 271848.BTH_I0759 150
271848.BTH_I0060 271848.BTH_I0948 275
271848.BTH_I0060 271848.BTH_I1078 232
271848.BTH_I0060 271848.BTH_I1079 360
271848.BTH_I0060 271848.BTH_I1080 203
271848.BTH_I0060 271848.BTH_I1081 197
271848.BTH_I0060 271848.BTH_I1083 842
271848.BTH_I0060 271848.BTH_I1084 388
271848.BTH_I0060 271848.BTH_I1086 931
271848.BTH_I0060 271848.BTH_I1106 903
271848.BTH_I0060 271848.BTH_I1308 272
271848.BTH_I0060 271848.BTH_I1390 916
271848.BTH_I0060 271848.BTH_I1653 346
271848.BTH_I0060 271848.BTH_I1654 560
271848.BTH_I0060 271848.BTH_I1655 863
271848.BTH_I0060 271848.BTH_I1799 271
271848.BTH_I0060 271848.BTH_I1833 853
271848.BTH_I0060 271848.BTH_I2141 237
271848.BTH_I0060 271848.BTH_I2142 635
271848.BTH_I0060 271848.BTH_I2144 933
271848.BTH_I0060 271848.BTH_I2218 221
271848.BTH_I0060 271848.BTH_I2256 915
271848.BTH_I0060 271848.BTH_I2261 915
271848.BTH_I0060 271848.BTH_I2300 166
271848.BTH_I0060 271848.BTH_I2361 301
271848.BTH_I0060 271848.BTH_I2362 353
271848.BTH_I0060 271848.BTH_I2470 157
271848.BTH_I0060 271848.BTH_I2504 911
271848.BTH_I0060 271848.BTH_I2529 903
271848.BTH_I0060 271848.BTH_I2662 276
271848.BTH_I0060 271848.BTH_I2753 908
271848.BTH_I0060 271848.BTH_I2899 961
271848.BTH_I0060 271848.BTH_I2901 211
271848.BTH_I0060 271848.BTH_I2902 926
271848.BTH_I0060 271848.BTH_I3040 253
271848.BTH_I0060 271848.BTH_I3180 157
271848.BTH_I0060 271848.BTH_I3298 163
271848.BTH_I0060 271848.BTH_I3333 899
271848.BTH_I0060 271848.BTH_II0158 157
271848.BTH_I0060 271848.BTH_II0184 166
271848.BTH_I0060 271848.BTH_II0237 264
271848.BTH_I0060 271848.BTH_II0282 275
271848.BTH_I0060 271848.BTH_II0284 916
271848.BTH_I0060 271848.BTH_II0287 942
271848.BTH_I0060 271848.BTH_II0288 150
271848.BTH_I0060 271848.BTH_II0289 436
271848.BTH_I0060 271848.BTH_II0291 320
271848.BTH_I0060 271848.BTH_II0292 819
271848.BTH_I0060 271848.BTH_II0293 183
271848.BTH_I0060 271848.BTH_II0305 454
271848.BTH_I0060 271848.BTH_II0323 166
271848.BTH_I0060 271848.BTH_II0337 223
271848.BTH_I0060 271848.BTH_II0417 917
271848.BTH_I0060 271848.BTH_II0449 157
271848.BTH_I0060 271848.BTH_II0520 289
271848.BTH_I0060 271848.BTH_II0521 301
271848.BTH_I0060 271848.BTH_II0784 217
271848.BTH_I0060 271848.BTH_II0927 908
271848.BTH_I0060 271848.BTH_II0947 192
271848.BTH_I0060 271848.BTH_II0948 921
271848.BTH_I0060 271848.BTH_II0949 926
271848.BTH_I0060 271848.BTH_II0950 907
271848.BTH_I0060 271848.BTH_II1198 240
271848.BTH_I0060 271848.BTH_II1464 157
271848.BTH_I0060 271848.BTH_II1657 899
271848.BTH_I0060 271848.BTH_II1668 169
271848.BTH_I0060 271848.BTH_II1669 923
271848.BTH_I0060 271848.BTH_II1684 271
271848.BTH_I0060 271848.BTH_II1686 237
271848.BTH_I0060 271848.BTH_II1717 913
271848.BTH_I0060 271848.BTH_II1742 225
271848.BTH_I0060 271848.BTH_II1795 903
271848.BTH_I0060 271848.BTH_II1796 903
271848.BTH_I0060 271848.BTH_II1797 903
271848.BTH_I0060 271848.BTH_II1798 911
271848.BTH_I0060 271848.BTH_II1799 920
271848.BTH_I0060 271848.BTH_II1801 899
271848.BTH_I0060 271848.BTH_II1802 910
271848.BTH_I0060 271848.BTH_II1803 208
271848.BTH_I0060 271848.BTH_II1862 225
271848.BTH_I0060 271848.BTH_II1863 622
271848.BTH_I0060 271848.BTH_II1930 165
271848.BTH_I0060 271848.BTH_II1935 174
271848.BTH_I0060 271848.BTH_II1955 271
271848.BTH_I0060 271848.BTH_II1968 210
271848.BTH_I0060 271848.BTH_II2017 912
271848.BTH_I0060 271848.BTH_II2028 171
271848.BTH_I0060 271848.BTH_II2066 172
271848.BTH_I0060 271848.BTH_II2096 901
271848.BTH_I0060 271848.BTH_II2126 211
271848.BTH_I0060 271848.BTH_II2180 157
271848.BTH_I0060 271848.BTH_II2188 906
271848.BTH_I0060 271848.BTH_II2197 275
271848.BTH_I0060 271848.BTH_II2206 899
271848.BTH_I0060 271848.BTH_II2302 899
271848.BTH_I0060 271848.BTH_II2304 264
271848.BTH_I0061 271848.BTH_I0057 215
271848.BTH_I0061 271848.BTH_I0058 230
271848.BTH_I0061 271848.BTH_I0059 448
271848.BTH_I0061 271848.BTH_I0060 979
271848.BTH_I0061 271848.BTH_I0062 997
271848.BTH_I0061 271848.BTH_I0064 452
271848.BTH_I0061 271848.BTH_I0072 251
271848.BTH_I0061 271848.BTH_I0141 167
271848.BTH_I0061 271848.BTH_I0164 174
271848.BTH_I0061 271848.BTH_I0193 273
271848.BTH_I0061 271848.BTH_I0210 186
271848.BTH_I0061 271848.BTH_I0313 916
271848.BTH_I0061 271848.BTH_I0344 829
271848.BTH_I0061 271848.BTH_I0363 315
271848.BTH_I0061 271848.BTH_I0393 609
271848.BTH_I0061 271848.BTH_I0394 295
271848.BTH_I0061 271848.BTH_I0395 279
271848.BTH_I0061 271848.BTH_I0416 184
271848.BTH_I0061 271848.BTH_I0442 613
271848.BTH_I0061 271848.BTH_I0459 899
271848.BTH_I0061 271848.BTH_I0531 915
271848.BTH_I0061 271848.BTH_I0564 382
271848.BTH_I0061 271848.BTH_I0565 956
271848.BTH_I0061 271848.BTH_I0566 911
271848.BTH_I0061 271848.BTH_I0567 365
271848.BTH_I0061 271848.BTH_I0598 199
271848.BTH_I0061 271848.BTH_I0646 808
271848.BTH_I0061 271848.BTH_I0647 800
271848.BTH_I0061 271848.BTH_I0664 205
271848.BTH_I0061 271848.BTH_I0738 177
271848.BTH_I0061 271848.BTH_I0753 913
271848.BTH_I0061 271848.BTH_I0759 163
271848.BTH_I0061 271848.BTH_I0788 157
271848.BTH_I0061 271848.BTH_I0808 160
271848.BTH_I0061 271848.BTH_I0856 168
271848.BTH_I0061 271848.BTH_I0871 152
271848.BTH_I0061 271848.BTH_I0877 152
271848.BTH_I0061 271848.BTH_I0948 283
271848.BTH_I0061 271848.BTH_I0955 152
271848.BTH_I0061 271848.BTH_I0962 162
271848.BTH_I0061 271848.BTH_I0964 153
271848.BTH_I0061 271848.BTH_I0965 192
271848.BTH_I0061 271848.BTH_I1050 899
271848.BTH_I0061 271848.BTH_I1058 232
271848.BTH_I0061 271848.BTH_I1078 295
271848.BTH_I0061 271848.BTH_I1079 211
271848.BTH_I0061 271848.BTH_I1080 267
271848.BTH_I0061 271848.BTH_I1081 284
271848.BTH_I0061 271848.BTH_I1083 917
271848.BTH_I0061 271848.BTH_I1084 202
271848.BTH_I0061 271848.BTH_I1086 453
271848.BTH_I0061 271848.BTH_I1162 907
271848.BTH_I0061 271848.BTH_I1163 907
271848.BTH_I0061 271848.BTH_I1195 318
271848.BTH_I0061 271848.BTH_I1196 254
271848.BTH_I0061 271848.BTH_I1282 152
271848.BTH_I0061 271848.BTH_I1293 175
271848.BTH_I0061 271848.BTH_I1306 152
271848.BTH_I0061 271848.BTH_I1390 212
271848.BTH_I0061 271848.BTH_I1438 160
271848.BTH_I0061 271848.BTH_I1460 152
271848.BTH_I0061 271848.BTH_I1485 593
271848.BTH_I0061 271848.BTH_I1496 152
271848.BTH_I0061 271848.BTH_I1586 199
271848.BTH_I0061 271848.BTH_I1604 164
271848.BTH_I0061 271848.BTH_I1634 160
271848.BTH_I0061 271848.BTH_I1654 293
271848.BTH_I0061 271848.BTH_I1655 934
271848.BTH_I0061 271848.BTH_I1670 168
271848.BTH_I0061 271848.BTH_I1719 328
271848.BTH_I0061 271848.BTH_I1833 915
271848.BTH_I0061 271848.BTH_I1865 901
271848.BTH_I0061 271848.BTH_I1943 899
271848.BTH_I0061 271848.BTH_I1966 160
271848.BTH_I0061 271848.BTH_I1973 157
271848.BTH_I0061 271848.BTH_I1994 909
271848.BTH_I0061 271848.BTH_I1997 165
271848.BTH_I0061 271848.BTH_I1998 173
271848.BTH_I0061 271848.BTH_I2011 165
271848.BTH_I0061 271848.BTH_I2026 157
271848.BTH_I0061 271848.BTH_I2033 176
271848.BTH_I0061 271848.BTH_I2046 392
271848.BTH_I0061 271848.BTH_I2142 958
271848.BTH_I0061 271848.BTH_I2144 826
271848.BTH_I0061 271848.BTH_I2231 160
271848.BTH_I0061 271848.BTH_I2255 241
271848.BTH_I0061 271848.BTH_I2256 824
271848.BTH_I0061 271848.BTH_I2257 933
271848.BTH_I0061 271848.BTH_I2258 209
271848.BTH_I0061 271848.BTH_I2259 167
271848.BTH_I0061 271848.BTH_I2261 827
271848.BTH_I0061 271848.BTH_I2355 179
271848.BTH_I0061 271848.BTH_I2361 202
271848.BTH_I0061 271848.BTH_I2362 340
271848.BTH_I0061 271848.BTH_I2386 156
271848.BTH_I0061 271848.BTH_I2504 383
271848.BTH_I0061 271848.BTH_I2549 160
271848.BTH_I0061 271848.BTH_I2555 802
271848.BTH_I0061 271848.BTH_I2556 254
271848.BTH_I0061 271848.BTH_I2607 938
271848.BTH_I0061 271848.BTH_I2608 930
271848.BTH_I0061 271848.BTH_I2659 153
271848.BTH_I0061 271848.BTH_I2723 160
271848.BTH_I0061 271848.BTH_I2752 161
271848.BTH_I0061 271848.BTH_I2753 910
271848.BTH_I0061 271848.BTH_I2807 363
271848.BTH_I0061 271848.BTH_I2821 152
271848.BTH_I0061 271848.BTH_I2899 637
271848.BTH_I0061 271848.BTH_I2901 178
271848.BTH_I0061 271848.BTH_I2902 436
271848.BTH_I0061 271848.BTH_I2904 216
271848.BTH_I0061 271848.BTH_I3097 229
271848.BTH_I0061 271848.BTH_I3101 228
271848.BTH_I0061 271848.BTH_I3106 180
271848.BTH_I0061 271848.BTH_I3298 273
271848.BTH_I0061 271848.BTH_I3304 160
271848.BTH_I0061 271848.BTH_I3335 175
271848.BTH_I0061 271848.BTH_II0020 156
271848.BTH_I0061 271848.BTH_II0026 177
271848.BTH_I0061 271848.BTH_II0036 152
271848.BTH_I0061 271848.BTH_II0046 275
271848.BTH_I0061 271848.BTH_II0047 270
271848.BTH_I0061 271848.BTH_II0048 176
271848.BTH_I0061 271848.BTH_II0049 206
271848.BTH_I0061 271848.BTH_II0202 205
271848.BTH_I0061 271848.BTH_II0238 240
271848.BTH_I0061 271848.BTH_II0239 899
271848.BTH_I0061 271848.BTH_II0282 182
271848.BTH_I0061 271848.BTH_II0284 499
271848.BTH_I0061 271848.BTH_II0287 334
271848.BTH_I0061 271848.BTH_II0288 504
271848.BTH_I0061 271848.BTH_II0289 243
271848.BTH_I0061 271848.BTH_II0292 940
271848.BTH_I0061 271848.BTH_II0303 184
271848.BTH_I0061 271848.BTH_II0305 374
271848.BTH_I0061 271848.BTH_II0323 211
271848.BTH_I0061 271848.BTH_II0337 932
271848.BTH_I0061 271848.BTH_II0403 243
271848.BTH_I0061 271848.BTH_II0404 327
271848.BTH_I0061 271848.BTH_II0407 268
271848.BTH_I0061 271848.BTH_II0417 925
271848.BTH_I0061 271848.BTH_II0418 175
271848.BTH_I0061 271848.BTH_II0434 177
271848.BTH_I0061 271848.BTH_II0461 901
271848.BTH_I0061 271848.BTH_II0463 200
271848.BTH_I0061 271848.BTH_II0470 160
271848.BTH_I0061 271848.BTH_II0471 152
271848.BTH_I0061 271848.BTH_II0472 152
271848.BTH_I0061 271848.BTH_II0473 152
271848.BTH_I0061 271848.BTH_II0485 160
271848.BTH_I0061 271848.BTH_II0520 227
271848.BTH_I0061 271848.BTH_II0521 202
271848.BTH_I0061 271848.BTH_II0522 195
271848.BTH_I0061 271848.BTH_II0555 181
271848.BTH_I0061 271848.BTH_II0569 909
271848.BTH_I0061 271848.BTH_II0570 152
271848.BTH_I0061 271848.BTH_II0631 164
271848.BTH_I0061 271848.BTH_II0634 176
271848.BTH_I0061 271848.BTH_II0657 160
271848.BTH_I0061 271848.BTH_II0658 175
271848.BTH_I0061 271848.BTH_II0665 918
271848.BTH_I0061 271848.BTH_II0672 243
271848.BTH_I0061 271848.BTH_II0673 243
271848.BTH_I0061 271848.BTH_II0682 900
271848.BTH_I0061 271848.BTH_II0688 320
271848.BTH_I0061 271848.BTH_II0927 910
271848.BTH_I0061 271848.BTH_II0929 240
271848.BTH_I0061 271848.BTH_II0930 901
271848.BTH_I0061 271848.BTH_II0947 374
271848.BTH_I0061 271848.BTH_II0948 243
271848.BTH_I0061 271848.BTH_II0949 485
271848.BTH_I0061 271848.BTH_II0957 160
271848.BTH_I0061 271848.BTH_II1118 155
271848.BTH_I0061 271848.BTH_II1119 173
271848.BTH_I0061 271848.BTH_II1193 170
271848.BTH_I0061 271848.BTH_II1222 180
271848.BTH_I0061 271848.BTH_II1379 224
271848.BTH_I0061 271848.BTH_II1392 189
271848.BTH_I0061 271848.BTH_II1429 160
271848.BTH_I0061 271848.BTH_II1451 182
271848.BTH_I0061 271848.BTH_II1471 276
271848.BTH_I0061 271848.BTH_II1472 222
271848.BTH_I0061 271848.BTH_II1473 171
271848.BTH_I0061 271848.BTH_II1487 152
271848.BTH_I0061 271848.BTH_II1493 152
271848.BTH_I0061 271848.BTH_II1556 161
271848.BTH_I0061 271848.BTH_II1593 156
271848.BTH_I0061 271848.BTH_II1617 175
271848.BTH_I0061 271848.BTH_II1668 297
271848.BTH_I0061 271848.BTH_II1669 396
271848.BTH_I0061 271848.BTH_II1670 979
271848.BTH_I0061 271848.BTH_II1679 899
271848.BTH_I0061 271848.BTH_II1717 334
271848.BTH_I0061 271848.BTH_II1742 211
271848.BTH_I0061 271848.BTH_II1798 383
271848.BTH_I0061 271848.BTH_II1799 297
271848.BTH_I0061 271848.BTH_II1802 915
271848.BTH_I0061 271848.BTH_II1803 387
271848.BTH_I0061 271848.BTH_II1804 153
271848.BTH_I0061 271848.BTH_II1808 200
271848.BTH_I0061 271848.BTH_II1809 176
271848.BTH_I0061 271848.BTH_II1835 157
271848.BTH_I0061 271848.BTH_II1847 932
271848.BTH_I0061 271848.BTH_II1863 188
271848.BTH_I0061 271848.BTH_II1864 187
271848.BTH_I0061 271848.BTH_II1903 178
271848.BTH_I0061 271848.BTH_II1930 254
271848.BTH_I0061 271848.BTH_II1935 209
271848.BTH_I0061 271848.BTH_II2017 927
271848.BTH_I0061 271848.BTH_II2021 241
271848.BTH_I0061 271848.BTH_II2037 156
271848.BTH_I0061 271848.BTH_II2061 907
271848.BTH_I0061 271848.BTH_II2083 211
271848.BTH_I0061 271848.BTH_II2126 176
271848.BTH_I0061 271848.BTH_II2188 186
271848.BTH_I0061 271848.BTH_II2197 182
271848.BTH_I0061 271848.BTH_II2206 907
271848.BTH_I0061 271848.BTH_II2211 180
271848.BTH_I0061 271848.BTH_II2280 156
271848.BTH_I0061 271848.BTH_II2303 240
271848.BTH_I0061 271848.BTH_II2346 152
271848.BTH_I0061 271848.BTH_II2347 177
271848.BTH_I0062 271848.BTH_I0057 231
271848.BTH_I0062 271848.BTH_I0058 224
271848.BTH_I0062 271848.BTH_I0059 434
271848.BTH_I0062 271848.BTH_I0060 978
271848.BTH_I0062 271848.BTH_I0061 997
271848.BTH_I0062 271848.BTH_I0064 237
271848.BTH_I0062 271848.BTH_I0072 160
271848.BTH_I0062 271848.BTH_I0109 168
271848.BTH_I0062 271848.BTH_I0193 500
271848.BTH_I0062 271848.BTH_I0194 156
271848.BTH_I0062 271848.BTH_I0344 964
271848.BTH_I0062 271848.BTH_I0353 154
271848.BTH_I0062 271848.BTH_I0363 915
271848.BTH_I0062 271848.BTH_I0365 179
271848.BTH_I0062 271848.BTH_I0389 175
271848.BTH_I0062 271848.BTH_I0393 309
271848.BTH_I0062 271848.BTH_I0394 945
271848.BTH_I0062 271848.BTH_I0395 933
271848.BTH_I0062 271848.BTH_I0396 156
271848.BTH_I0062 271848.BTH_I0397 332
271848.BTH_I0062 271848.BTH_I0398 263
271848.BTH_I0062 271848.BTH_I0400 165
271848.BTH_I0062 271848.BTH_I0531 950
271848.BTH_I0062 271848.BTH_I0552 192
271848.BTH_I0062 271848.BTH_I0564 943
271848.BTH_I0062 271848.BTH_I0565 916
271848.BTH_I0062 271848.BTH_I0566 964
271848.BTH_I0062 271848.BTH_I0567 915
271848.BTH_I0062 271848.BTH_I0571 391
271848.BTH_I0062 271848.BTH_I0572 152
271848.BTH_I0062 271848.BTH_I0578 183
271848.BTH_I0062 271848.BTH_I0600 197
271848.BTH_I0062 271848.BTH_I0678 156
271848.BTH_I0062 271848.BTH_I0738 902
271848.BTH_I0062 271848.BTH_I0744 189
271848.BTH_I0062 271848.BTH_I0759 167
271848.BTH_I0062 271848.BTH_I0791 178
271848.BTH_I0062 271848.BTH_I0877 899
271848.BTH_I0062 271848.BTH_I0890 151
271848.BTH_I0062 271848.BTH_I0948 178
271848.BTH_I0062 271848.BTH_I0954 188
271848.BTH_I0062 271848.BTH_I1055 173
271848.BTH_I0062 271848.BTH_I1078 945
271848.BTH_I0062 271848.BTH_I1079 940
271848.BTH_I0062 271848.BTH_I1080 180
271848.BTH_I0062 271848.BTH_I1081 180
271848.BTH_I0062 271848.BTH_I1083 918
271848.BTH_I0062 271848.BTH_I1086 905
271848.BTH_I0062 271848.BTH_I1116 259
271848.BTH_I0062 271848.BTH_I1199 259
271848.BTH_I0062 271848.BTH_I1234 172
271848.BTH_I0062 271848.BTH_I1255 152
271848.BTH_I0062 271848.BTH_I1390 935
271848.BTH_I0062 271848.BTH_I1496 258
271848.BTH_I0062 271848.BTH_I1505 901
271848.BTH_I0062 271848.BTH_I1608 169
271848.BTH_I0062 271848.BTH_I1653 261
271848.BTH_I0062 271848.BTH_I1654 352
271848.BTH_I0062 271848.BTH_I1655 943
271848.BTH_I0062 271848.BTH_I1661 172
271848.BTH_I0062 271848.BTH_I1668 239
271848.BTH_I0062 271848.BTH_I1684 154
271848.BTH_I0062 271848.BTH_I1716 259
271848.BTH_I0062 271848.BTH_I1720 259
271848.BTH_I0062 271848.BTH_I1721 152
271848.BTH_I0062 271848.BTH_I1775 178
271848.BTH_I0062 271848.BTH_I1810 158
271848.BTH_I0062 271848.BTH_I1833 946
271848.BTH_I0062 271848.BTH_I1883 182
271848.BTH_I0062 271848.BTH_I2025 259
271848.BTH_I0062 271848.BTH_I2027 211
271848.BTH_I0062 271848.BTH_I2028 199
271848.BTH_I0062 271848.BTH_I2038 193
271848.BTH_I0062 271848.BTH_I2118 185
271848.BTH_I0062 271848.BTH_I2137 180
271848.BTH_I0062 271848.BTH_I2138 180
271848.BTH_I0062 271848.BTH_I2139 235
271848.BTH_I0062 271848.BTH_I2140 228
271848.BTH_I0062 271848.BTH_I2141 228
271848.BTH_I0062 271848.BTH_I2142 924
271848.BTH_I0062 271848.BTH_I2143 472
271848.BTH_I0062 271848.BTH_I2144 971
271848.BTH_I0062 271848.BTH_I2146 204
271848.BTH_I0062 271848.BTH_I2147 295
271848.BTH_I0062 271848.BTH_I2148 178
271848.BTH_I0062 271848.BTH_I2192 162
271848.BTH_I0062 271848.BTH_I2218 172
271848.BTH_I0062 271848.BTH_I2255 899
271848.BTH_I0062 271848.BTH_I2256 953
271848.BTH_I0062 271848.BTH_I2257 901
271848.BTH_I0062 271848.BTH_I2261 953
271848.BTH_I0062 271848.BTH_I2271 899
271848.BTH_I0062 271848.BTH_I2333 160
271848.BTH_I0062 271848.BTH_I2335 151
271848.BTH_I0062 271848.BTH_I2342 161
271848.BTH_I0062 271848.BTH_I2362 240
271848.BTH_I0062 271848.BTH_I2472 159
271848.BTH_I0062 271848.BTH_I2504 907
271848.BTH_I0062 271848.BTH_I2528 352
271848.BTH_I0062 271848.BTH_I2591 259
271848.BTH_I0062 271848.BTH_I2592 259
271848.BTH_I0062 271848.BTH_I2603 197
271848.BTH_I0062 271848.BTH_I2607 899
271848.BTH_I0062 271848.BTH_I2608 899
271848.BTH_I0062 271848.BTH_I2613 160
271848.BTH_I0062 271848.BTH_I2651 368
271848.BTH_I0062 271848.BTH_I2652 310
271848.BTH_I0062 271848.BTH_I2653 307
271848.BTH_I0062 271848.BTH_I2654 175
271848.BTH_I0062 271848.BTH_I2658 153
271848.BTH_I0062 271848.BTH_I2662 161
271848.BTH_I0062 271848.BTH_I2753 162
271848.BTH_I0062 271848.BTH_I2807 927
271848.BTH_I0062 271848.BTH_I2824 291
271848.BTH_I0062 271848.BTH_I2899 915
271848.BTH_I0062 271848.BTH_I2901 559
271848.BTH_I0062 271848.BTH_I2902 919
271848.BTH_I0062 271848.BTH_I2906 167
271848.BTH_I0062 271848.BTH_I2911 258
271848.BTH_I0062 271848.BTH_I2912 259
271848.BTH_I0062 271848.BTH_I2991 259
271848.BTH_I0062 271848.BTH_I3009 157
271848.BTH_I0062 271848.BTH_I3021 240
271848.BTH_I0062 271848.BTH_I3043 172
271848.BTH_I0062 271848.BTH_I3044 172
271848.BTH_I0062 271848.BTH_I3051 172
271848.BTH_I0062 271848.BTH_I3059 172
271848.BTH_I0062 271848.BTH_I3069 211
271848.BTH_I0062 271848.BTH_I3071 259
271848.BTH_I0062 271848.BTH_I3072 173
271848.BTH_I0062 271848.BTH_I3081 259
271848.BTH_I0062 271848.BTH_I3165 152
271848.BTH_I0062 271848.BTH_I3247 899
271848.BTH_I0062 271848.BTH_I3298 500
271848.BTH_I0062 271848.BTH_I3332 156
271848.BTH_I0062 271848.BTH_I3333 903
271848.BTH_I0062 271848.BTH_I3342 157
271848.BTH_I0062 271848.BTH_II0276 901
271848.BTH_I0062 271848.BTH_II0282 180
271848.BTH_I0062 271848.BTH_II0284 294
271848.BTH_I0062 271848.BTH_II0285 172
271848.BTH_I0062 271848.BTH_II0287 918
271848.BTH_I0062 271848.BTH_II0288 681
271848.BTH_I0062 271848.BTH_II0289 261
271848.BTH_I0062 271848.BTH_II0292 961
271848.BTH_I0062 271848.BTH_II0303 204
271848.BTH_I0062 271848.BTH_II0305 389
271848.BTH_I0062 271848.BTH_II0316 217
271848.BTH_I0062 271848.BTH_II0323 240
271848.BTH_I0062 271848.BTH_II0334 172
271848.BTH_I0062 271848.BTH_II0337 926
271848.BTH_I0062 271848.BTH_II0380 150
271848.BTH_I0062 271848.BTH_II0403 244
271848.BTH_I0062 271848.BTH_II0404 412
271848.BTH_I0062 271848.BTH_II0406 163
271848.BTH_I0062 271848.BTH_II0407 214
271848.BTH_I0062 271848.BTH_II0410 204
271848.BTH_I0062 271848.BTH_II0416 264
271848.BTH_I0062 271848.BTH_II0417 221
271848.BTH_I0062 271848.BTH_II0418 899
271848.BTH_I0062 271848.BTH_II0461 901
271848.BTH_I0062 271848.BTH_II0463 166
271848.BTH_I0062 271848.BTH_II0464 178
271848.BTH_I0062 271848.BTH_II0478 456
271848.BTH_I0062 271848.BTH_II0518 172
271848.BTH_I0062 271848.BTH_II0520 918
271848.BTH_I0062 271848.BTH_II0555 171
271848.BTH_I0062 271848.BTH_II0678 259
271848.BTH_I0062 271848.BTH_II0688 216
271848.BTH_I0062 271848.BTH_II0705 155
271848.BTH_I0062 271848.BTH_II0898 899
271848.BTH_I0062 271848.BTH_II0947 934
271848.BTH_I0062 271848.BTH_II0948 924
271848.BTH_I0062 271848.BTH_II0949 910
271848.BTH_I0062 271848.BTH_II0950 899
271848.BTH_I0062 271848.BTH_II1047 195
271848.BTH_I0062 271848.BTH_II1060 189
271848.BTH_I0062 271848.BTH_II1062 151
271848.BTH_I0062 271848.BTH_II1075 152
271848.BTH_I0062 271848.BTH_II1134 175
271848.BTH_I0062 271848.BTH_II1146 162
271848.BTH_I0062 271848.BTH_II1193 224
271848.BTH_I0062 271848.BTH_II1273 430
271848.BTH_I0062 271848.BTH_II1306 222
271848.BTH_I0062 271848.BTH_II1379 259
271848.BTH_I0062 271848.BTH_II1471 327
271848.BTH_I0062 271848.BTH_II1472 313
271848.BTH_I0062 271848.BTH_II1473 163
271848.BTH_I0062 271848.BTH_II1523 174
271848.BTH_I0062 271848.BTH_II1530 219
271848.BTH_I0062 271848.BTH_II1543 208
271848.BTH_I0062 271848.BTH_II1556 168
271848.BTH_I0062 271848.BTH_II1593 248
271848.BTH_I0062 271848.BTH_II1657 904
271848.BTH_I0062 271848.BTH_II1658 901
271848.BTH_I0062 271848.BTH_II1669 905
271848.BTH_I0062 271848.BTH_II1670 904
271848.BTH_I0062 271848.BTH_II1686 159
271848.BTH_I0062 271848.BTH_II1699 157
271848.BTH_I0062 271848.BTH_II1717 906
271848.BTH_I0062 271848.BTH_II1742 533
271848.BTH_I0062 271848.BTH_II1755 239
271848.BTH_I0062 271848.BTH_II1795 203
271848.BTH_I0062 271848.BTH_II1798 907
271848.BTH_I0062 271848.BTH_II1799 905
271848.BTH_I0062 271848.BTH_II1801 904
271848.BTH_I0062 271848.BTH_II1802 177
271848.BTH_I0062 271848.BTH_II1803 934
271848.BTH_I0062 271848.BTH_II1808 337
271848.BTH_I0062 271848.BTH_II1809 214
271848.BTH_I0062 271848.BTH_II1813 166
271848.BTH_I0062 271848.BTH_II1847 926
271848.BTH_I0062 271848.BTH_II1848 172
271848.BTH_I0062 271848.BTH_II1851 262
271848.BTH_I0062 271848.BTH_II1862 261
271848.BTH_I0062 271848.BTH_II1863 352
271848.BTH_I0062 271848.BTH_II1865 333
271848.BTH_I0062 271848.BTH_II1881 152
271848.BTH_I0062 271848.BTH_II1930 258
271848.BTH_I0062 271848.BTH_II1935 177
271848.BTH_I0062 271848.BTH_II2015 263
271848.BTH_I0062 271848.BTH_II2017 473
271848.BTH_I0062 271848.BTH_II2083 240
271848.BTH_I0062 271848.BTH_II2092 899
271848.BTH_I0062 271848.BTH_II2126 559
271848.BTH_I0062 271848.BTH_II2128 156
271848.BTH_I0062 271848.BTH_II2131 160
271848.BTH_I0062 271848.BTH_II2152 174
271848.BTH_I0062 271848.BTH_II2157 150
271848.BTH_I0062 271848.BTH_II2161 156
271848.BTH_I0062 271848.BTH_II2197 180
271848.BTH_I0062 271848.BTH_II2260 168
271848.BTH_I0062 271848.BTH_II2280 248
271848.BTH_I0062 271848.BTH_II2314 242
271848.BTH_I0062 271848.BTH_II2316 259
271848.BTH_I0062 271848.BTH_II2346 171
271848.BTH_I0063 271848.BTH_I0064 670
271848.BTH_I0064 271848.BTH_I0054 179
271848.BTH_I0064 271848.BTH_I0057 162
271848.BTH_I0064 271848.BTH_I0059 230
271848.BTH_I0064 271848.BTH_I0060 535
271848.BTH_I0064 271848.BTH_I0061 452
271848.BTH_I0064 271848.BTH_I0062 237
271848.BTH_I0064 271848.BTH_I0063 670
271848.BTH_I0064 271848.BTH_I0070 172
271848.BTH_I0064 271848.BTH_I0194 200
271848.BTH_I0064 271848.BTH_I0216 178
271848.BTH_I0064 271848.BTH_I0313 368
271848.BTH_I0064 271848.BTH_I0337 158
271848.BTH_I0064 271848.BTH_I0393 237
271848.BTH_I0064 271848.BTH_I0394 174
271848.BTH_I0064 271848.BTH_I0396 300
271848.BTH_I0064 271848.BTH_I0710 193
271848.BTH_I0064 271848.BTH_I0717 196
271848.BTH_I0064 271848.BTH_I0738 208
271848.BTH_I0064 271848.BTH_I0814 207
271848.BTH_I0064 271848.BTH_I0964 324
271848.BTH_I0064 271848.BTH_I0965 362
271848.BTH_I0064 271848.BTH_I1011 156
271848.BTH_I0064 271848.BTH_I1045 155
271848.BTH_I0064 271848.BTH_I1057 230
271848.BTH_I0064 271848.BTH_I1083 387
271848.BTH_I0064 271848.BTH_I1084 235
271848.BTH_I0064 271848.BTH_I1085 279
271848.BTH_I0064 271848.BTH_I1126 239
271848.BTH_I0064 271848.BTH_I1390 449
271848.BTH_I0064 271848.BTH_I1814 163
271848.BTH_I0064 271848.BTH_I1834 311
271848.BTH_I0064 271848.BTH_I1943 215
271848.BTH_I0064 271848.BTH_I2062 230
271848.BTH_I0064 271848.BTH_I2142 237
271848.BTH_I0064 271848.BTH_I2222 293
271848.BTH_I0064 271848.BTH_I2326 161
271848.BTH_I0064 271848.BTH_I2361 188
271848.BTH_I0064 271848.BTH_I2362 441
271848.BTH_I0064 271848.BTH_I2363 151
271848.BTH_I0064 271848.BTH_I2416 169
271848.BTH_I0064 271848.BTH_I2461 252
271848.BTH_I0064 271848.BTH_I2492 175
271848.BTH_I0064 271848.BTH_I2613 239
271848.BTH_I0064 271848.BTH_I2661 166
271848.BTH_I0064 271848.BTH_I2662 274
271848.BTH_I0064 271848.BTH_I2899 194
271848.BTH_I0064 271848.BTH_I3250 351
271848.BTH_I0064 271848.BTH_II0057 166
271848.BTH_I0064 271848.BTH_II0130 150
271848.BTH_I0064 271848.BTH_II0277 156
271848.BTH_I0064 271848.BTH_II0282 230
271848.BTH_I0064 271848.BTH_II0288 276
271848.BTH_I0064 271848.BTH_II0292 276
271848.BTH_I0064 271848.BTH_II0305 307
271848.BTH_I0064 271848.BTH_II0331 158
271848.BTH_I0064 271848.BTH_II0332 156
271848.BTH_I0064 271848.BTH_II0333 157
271848.BTH_I0064 271848.BTH_II0362 168
271848.BTH_I0064 271848.BTH_II0405 343
271848.BTH_I0064 271848.BTH_II0497 155
271848.BTH_I0064 271848.BTH_II0520 391
271848.BTH_I0064 271848.BTH_II0521 188
271848.BTH_I0064 271848.BTH_II0555 153
271848.BTH_I0064 271848.BTH_II0663 168
271848.BTH_I0064 271848.BTH_II0682 215
271848.BTH_I0064 271848.BTH_II0834 184
271848.BTH_I0064 271848.BTH_II0904 239
271848.BTH_I0064 271848.BTH_II0947 307
271848.BTH_I0064 271848.BTH_II0971 162
271848.BTH_I0064 271848.BTH_II1154 383
271848.BTH_I0064 271848.BTH_II1470 381
271848.BTH_I0064 271848.BTH_II1473 151
271848.BTH_I0064 271848.BTH_II1679 215
271848.BTH_I0064 271848.BTH_II1755 230
271848.BTH_I0064 271848.BTH_II1803 307
271848.BTH_I0064 271848.BTH_II1804 195
271848.BTH_I0064 271848.BTH_II1830 340
271848.BTH_I0064 271848.BTH_II1845 238
271848.BTH_I0064 271848.BTH_II2197 230
271848.BTH_I0064 271848.BTH_II2227 268
271848.BTH_I0064 271848.BTH_II2233 283
271848.BTH_I0064 271848.BTH_II2249 195
271848.BTH_I0064 271848.BTH_II2309 323
271848.BTH_I0064 271848.BTH_II2315 196
271848.BTH_I0064 271848.BTH_II2346 168
271848.BTH_I0065 271848.BTH_I0066 640
271848.BTH_I0065 271848.BTH_I0067 305
271848.BTH_I0065 271848.BTH_I0068 226
271848.BTH_I0065 271848.BTH_I0069 226
271848.BTH_I0066 271848.BTH_I0065 640
271848.BTH_I0066 271848.BTH_I0067 379
271848.BTH_I0066 271848.BTH_I0068 277
271848.BTH_I0066 271848.BTH_I0069 287
271848.BTH_I0066 271848.BTH_I0588 240
271848.BTH_I0066 271848.BTH_I0753 256
271848.BTH_I0066 271848.BTH_I0992 240
271848.BTH_I0066 271848.BTH_I3038 192
271848.BTH_I0066 271848.BTH_II0665 256
271848.BTH_I0066 271848.BTH_II2188 256
271848.BTH_I0067 271848.BTH_I0065 305
271848.BTH_I0067 271848.BTH_I0066 379
271848.BTH_I0067 271848.BTH_I0068 519
271848.BTH_I0067 271848.BTH_I0069 519
271848.BTH_I0068 271848.BTH_I0065 226
271848.BTH_I0068 271848.BTH_I0066 277
271848.BTH_I0068 271848.BTH_I0067 519
271848.BTH_I0068 271848.BTH_I0069 899
271848.BTH_I0068 271848.BTH_I0826 213
271848.BTH_I0068 271848.BTH_I0827 168
271848.BTH_I0069 271848.BTH_I0065 226
271848.BTH_I0069 271848.BTH_I0066 287
271848.BTH_I0069 271848.BTH_I0067 519
271848.BTH_I0069 271848.BTH_I0068 899
271848.BTH_I0069 271848.BTH_I0826 213
271848.BTH_I0069 271848.BTH_I0827 168
271848.BTH_I0070 271848.BTH_I0064 172
271848.BTH_I0070 271848.BTH_I0071 936
271848.BTH_I0070 271848.BTH_I0072 754
271848.BTH_I0070 271848.BTH_I0073 744
271848.BTH_I0070 271848.BTH_I0191 167
271848.BTH_I0070 271848.BTH_I0275 306
271848.BTH_I0070 271848.BTH_I0286 193
271848.BTH_I0070 271848.BTH_I0341 219
271848.BTH_I0070 271848.BTH_I0352 267
271848.BTH_I0070 271848.BTH_I0376 174
271848.BTH_I0070 271848.BTH_I0393 190
271848.BTH_I0070 271848.BTH_I0400 207
271848.BTH_I0070 271848.BTH_I0433 159
271848.BTH_I0070 271848.BTH_I0445 161
271848.BTH_I0070 271848.BTH_I0497 162
271848.BTH_I0070 271848.BTH_I0588 151
271848.BTH_I0070 271848.BTH_I0675 260
271848.BTH_I0070 271848.BTH_I0841 158
271848.BTH_I0070 271848.BTH_I0902 276
271848.BTH_I0070 271848.BTH_I0996 153
271848.BTH_I0070 271848.BTH_I1030 207
271848.BTH_I0070 271848.BTH_I1043 235
271848.BTH_I0070 271848.BTH_I1089 457
271848.BTH_I0070 271848.BTH_I1183 181
271848.BTH_I0070 271848.BTH_I1231 183
271848.BTH_I0070 271848.BTH_I1271 184
271848.BTH_I0070 271848.BTH_I1340 181
271848.BTH_I0070 271848.BTH_I1404 187
271848.BTH_I0070 271848.BTH_I1430 162
271848.BTH_I0070 271848.BTH_I1461 224
271848.BTH_I0070 271848.BTH_I1577 269
271848.BTH_I0070 271848.BTH_I1710 399
271848.BTH_I0070 271848.BTH_I1725 439
271848.BTH_I0070 271848.BTH_I1726 260
271848.BTH_I0070 271848.BTH_I1789 245
271848.BTH_I0070 271848.BTH_I1802 151
271848.BTH_I0070 271848.BTH_I1805 173
271848.BTH_I0070 271848.BTH_I1806 223
271848.BTH_I0070 271848.BTH_I1813 182
271848.BTH_I0070 271848.BTH_I1818 178
271848.BTH_I0070 271848.BTH_I1899 186
271848.BTH_I0070 271848.BTH_I1940 183
271848.BTH_I0070 271848.BTH_I1995 198
271848.BTH_I0070 271848.BTH_I2018 181
271848.BTH_I0070 271848.BTH_I2044 161
271848.BTH_I0070 271848.BTH_I2049 188
271848.BTH_I0070 271848.BTH_I2080 173
271848.BTH_I0070 271848.BTH_I2086 182
271848.BTH_I0070 271848.BTH_I2112 164
271848.BTH_I0070 271848.BTH_I2114 271
271848.BTH_I0070 271848.BTH_I2178 525
271848.BTH_I0070 271848.BTH_I2196 243
271848.BTH_I0070 271848.BTH_I2206 155
271848.BTH_I0070 271848.BTH_I2274 273
271848.BTH_I0070 271848.BTH_I2324 155
271848.BTH_I0070 271848.BTH_I2461 646
271848.BTH_I0070 271848.BTH_I2492 208
271848.BTH_I0070 271848.BTH_I2524 209
271848.BTH_I0070 271848.BTH_I2525 178
271848.BTH_I0070 271848.BTH_I2535 242
271848.BTH_I0070 271848.BTH_I2537 242
271848.BTH_I0070 271848.BTH_I2542 187
271848.BTH_I0070 271848.BTH_I2548 175
271848.BTH_I0070 271848.BTH_I2620 204
271848.BTH_I0070 271848.BTH_I2658 260
271848.BTH_I0070 271848.BTH_I2667 177
271848.BTH_I0070 271848.BTH_I2705 212
271848.BTH_I0070 271848.BTH_I2751 192
271848.BTH_I0070 271848.BTH_I2795 190
271848.BTH_I0070 271848.BTH_I2798 227
271848.BTH_I0070 271848.BTH_I2799 409
271848.BTH_I0070 271848.BTH_I2800 385
271848.BTH_I0070 271848.BTH_I2801 272
271848.BTH_I0070 271848.BTH_I2802 373
271848.BTH_I0070 271848.BTH_I2803 228
271848.BTH_I0070 271848.BTH_I2819 164
271848.BTH_I0070 271848.BTH_I2864 186
271848.BTH_I0070 271848.BTH_I2954 157
271848.BTH_I0070 271848.BTH_I2959 151
271848.BTH_I0070 271848.BTH_I2968 163
271848.BTH_I0070 271848.BTH_I2979 437
271848.BTH_I0070 271848.BTH_I3033 164
271848.BTH_I0070 271848.BTH_I3119 151
271848.BTH_I0070 271848.BTH_I3130 259
271848.BTH_I0070 271848.BTH_I3258 225
271848.BTH_I0070 271848.BTH_II0020 150
271848.BTH_I0070 271848.BTH_II0055 151
271848.BTH_I0070 271848.BTH_II0212 272
271848.BTH_I0070 271848.BTH_II0333 163
271848.BTH_I0070 271848.BTH_II0351 158
271848.BTH_I0070 271848.BTH_II0373 196
271848.BTH_I0070 271848.BTH_II0390 196
271848.BTH_I0070 271848.BTH_II0393 169
271848.BTH_I0070 271848.BTH_II0404 218
271848.BTH_I0070 271848.BTH_II0416 158
271848.BTH_I0070 271848.BTH_II0452 163
271848.BTH_I0070 271848.BTH_II0511 293
271848.BTH_I0070 271848.BTH_II0515 331
271848.BTH_I0070 271848.BTH_II0564 310
271848.BTH_I0070 271848.BTH_II0705 193
271848.BTH_I0070 271848.BTH_II0732 194
271848.BTH_I0070 271848.BTH_II0741 197
271848.BTH_I0070 271848.BTH_II0753 153
271848.BTH_I0070 271848.BTH_II0845 230
271848.BTH_I0070 271848.BTH_II0964 217
271848.BTH_I0070 271848.BTH_II0987 175
271848.BTH_I0070 271848.BTH_II1084 184
271848.BTH_I0070 271848.BTH_II1141 181
271848.BTH_I0070 271848.BTH_II1161 156
271848.BTH_I0070 271848.BTH_II1224 372
271848.BTH_I0070 271848.BTH_II1260 186
271848.BTH_I0070 271848.BTH_II1269 262
271848.BTH_I0070 271848.BTH_II1270 209
271848.BTH_I0070 271848.BTH_II1384 817
271848.BTH_I0070 271848.BTH_II1386 301
271848.BTH_I0070 271848.BTH_II1387 551
271848.BTH_I0070 271848.BTH_II1470 187
271848.BTH_I0070 271848.BTH_II1525 201
271848.BTH_I0070 271848.BTH_II1653 857
271848.BTH_I0070 271848.BTH_II1687 251
271848.BTH_I0070 271848.BTH_II1747 187
271848.BTH_I0070 271848.BTH_II1767 171
271848.BTH_I0070 271848.BTH_II1960 261
271848.BTH_I0070 271848.BTH_II2105 243
271848.BTH_I0070 271848.BTH_II2199 197
271848.BTH_I0070 271848.BTH_II2234 182
271848.BTH_I0070 271848.BTH_II2249 165
271848.BTH_I0070 271848.BTH_II2254 273
271848.BTH_I0070 271848.BTH_II2289 278
271848.BTH_I0071 271848.BTH_I0070 936
271848.BTH_I0071 271848.BTH_I0072 803
271848.BTH_I0071 271848.BTH_I0073 750
271848.BTH_I0071 271848.BTH_I0088 393
271848.BTH_I0071 271848.BTH_I0405 172
271848.BTH_I0071 271848.BTH_I0422 156
271848.BTH_I0071 271848.BTH_I0456 272
271848.BTH_I0071 271848.BTH_I0468 152
271848.BTH_I0071 271848.BTH_I0486 272
271848.BTH_I0071 271848.BTH_I0590 201
271848.BTH_I0071 271848.BTH_I0594 175
271848.BTH_I0071 271848.BTH_I0778 175
271848.BTH_I0071 271848.BTH_I0840 151
271848.BTH_I0071 271848.BTH_I1042 174
271848.BTH_I0071 271848.BTH_I1093 153
271848.BTH_I0071 271848.BTH_I1186 249
271848.BTH_I0071 271848.BTH_I1271 184
271848.BTH_I0071 271848.BTH_I1302 211
271848.BTH_I0071 271848.BTH_I1519 198
271848.BTH_I0071 271848.BTH_I1546 168
271848.BTH_I0071 271848.BTH_I1577 179
271848.BTH_I0071 271848.BTH_I1662 152
271848.BTH_I0071 271848.BTH_I1723 456
271848.BTH_I0071 271848.BTH_I1725 519
271848.BTH_I0071 271848.BTH_I1728 175
271848.BTH_I0071 271848.BTH_I1729 170
271848.BTH_I0071 271848.BTH_I1870 163
271848.BTH_I0071 271848.BTH_I1873 163
271848.BTH_I0071 271848.BTH_I1941 192
271848.BTH_I0071 271848.BTH_I1954 189
271848.BTH_I0071 271848.BTH_I1995 198
271848.BTH_I0071 271848.BTH_I2079 228
271848.BTH_I0071 271848.BTH_I2098 157
271848.BTH_I0071 271848.BTH_I2177 270
271848.BTH_I0071 271848.BTH_I2178 296
271848.BTH_I0071 271848.BTH_I2187 194
271848.BTH_I0071 271848.BTH_I2226 393
271848.BTH_I0071 271848.BTH_I2239 389
271848.BTH_I0071 271848.BTH_I2427 271
271848.BTH_I0071 271848.BTH_I2481 199
271848.BTH_I0071 271848.BTH_I2532 389
271848.BTH_I0071 271848.BTH_I2558 177
271848.BTH_I0071 271848.BTH_I2668 197
271848.BTH_I0071 271848.BTH_I2907 160
271848.BTH_I0071 271848.BTH_I3075 304
271848.BTH_I0071 271848.BTH_I3076 168
271848.BTH_I0071 271848.BTH_I3164 185
271848.BTH_I0071 271848.BTH_I3179 172
271848.BTH_I0071 271848.BTH_I3187 168
271848.BTH_I0071 271848.BTH_II0021 434
271848.BTH_I0071 271848.BTH_II0057 198
271848.BTH_I0071 271848.BTH_II0058 214
271848.BTH_I0071 271848.BTH_II0062 160
271848.BTH_I0071 271848.BTH_II0063 166
271848.BTH_I0071 271848.BTH_II0159 172
271848.BTH_I0071 271848.BTH_II0379 186
271848.BTH_I0071 271848.BTH_II0404 218
271848.BTH_I0071 271848.BTH_II0503 172
271848.BTH_I0071 271848.BTH_II0564 151
271848.BTH_I0071 271848.BTH_II0621 393
271848.BTH_I0071 271848.BTH_II0851 163
271848.BTH_I0071 271848.BTH_II1084 184
271848.BTH_I0071 271848.BTH_II1167 247
271848.BTH_I0071 271848.BTH_II1224 150
271848.BTH_I0071 271848.BTH_II1241 345
271848.BTH_I0071 271848.BTH_II1275 164
271848.BTH_I0071 271848.BTH_II1382 515
271848.BTH_I0071 271848.BTH_II1383 271
271848.BTH_I0071 271848.BTH_II1386 609
271848.BTH_I0071 271848.BTH_II1387 161
271848.BTH_I0071 271848.BTH_II1400 177
271848.BTH_I0071 271848.BTH_II1417 180
271848.BTH_I0071 271848.BTH_II1584 151
271848.BTH_I0071 271848.BTH_II1653 274
271848.BTH_I0071 271848.BTH_II1748 190
271848.BTH_I0071 271848.BTH_II1915 223
271848.BTH_I0071 271848.BTH_II2039 228
271848.BTH_I0071 271848.BTH_II2058 162
271848.BTH_I0071 271848.BTH_II2080 237
271848.BTH_I0072 271848.BTH_I0027 166
271848.BTH_I0072 271848.BTH_I0050 231
271848.BTH_I0072 271848.BTH_I0060 172
271848.BTH_I0072 271848.BTH_I0061 251
271848.BTH_I0072 271848.BTH_I0062 160
271848.BTH_I0072 271848.BTH_I0070 754
271848.BTH_I0072 271848.BTH_I0071 803
271848.BTH_I0072 271848.BTH_I0073 963
271848.BTH_I0072 271848.BTH_I0113 302
271848.BTH_I0072 271848.BTH_I0125 179
271848.BTH_I0072 271848.BTH_I0126 183
271848.BTH_I0072 271848.BTH_I0152 175
271848.BTH_I0072 271848.BTH_I0176 161
271848.BTH_I0072 271848.BTH_I0186 918
271848.BTH_I0072 271848.BTH_I0192 267
271848.BTH_I0072 271848.BTH_I0193 172
271848.BTH_I0072 271848.BTH_I0216 158
271848.BTH_I0072 271848.BTH_I0234 160
271848.BTH_I0072 271848.BTH_I0235 151
271848.BTH_I0072 271848.BTH_I0258 192
271848.BTH_I0072 271848.BTH_I0263 210
271848.BTH_I0072 271848.BTH_I0264 197
271848.BTH_I0072 271848.BTH_I0267 358
271848.BTH_I0072 271848.BTH_I0272 235
271848.BTH_I0072 271848.BTH_I0332 263
271848.BTH_I0072 271848.BTH_I0333 263
271848.BTH_I0072 271848.BTH_I0344 251
271848.BTH_I0072 271848.BTH_I0353 183
271848.BTH_I0072 271848.BTH_I0361 212
271848.BTH_I0072 271848.BTH_I0363 160
271848.BTH_I0072 271848.BTH_I0387 391
271848.BTH_I0072 271848.BTH_I0389 211
271848.BTH_I0072 271848.BTH_I0393 160
271848.BTH_I0072 271848.BTH_I0394 172
271848.BTH_I0072 271848.BTH_I0395 172
271848.BTH_I0072 271848.BTH_I0402 183
271848.BTH_I0072 271848.BTH_I0416 163
271848.BTH_I0072 271848.BTH_I0418 211
271848.BTH_I0072 271848.BTH_I0420 168
271848.BTH_I0072 271848.BTH_I0428 400
271848.BTH_I0072 271848.BTH_I0436 171
271848.BTH_I0072 271848.BTH_I0447 160
271848.BTH_I0072 271848.BTH_I0456 264
271848.BTH_I0072 271848.BTH_I0463 277
271848.BTH_I0072 271848.BTH_I0465 151
271848.BTH_I0072 271848.BTH_I0478 169
271848.BTH_I0072 271848.BTH_I0486 266
271848.BTH_I0072 271848.BTH_I0514 302
271848.BTH_I0072 271848.BTH_I0520 160
271848.BTH_I0072 271848.BTH_I0531 172
271848.BTH_I0072 271848.BTH_I0564 172
271848.BTH_I0072 271848.BTH_I0565 160
271848.BTH_I0072 271848.BTH_I0566 251
271848.BTH_I0072 271848.BTH_I0567 160
271848.BTH_I0072 271848.BTH_I0599 160
271848.BTH_I0072 271848.BTH_I0600 240
271848.BTH_I0072 271848.BTH_I0604 211
271848.BTH_I0072 271848.BTH_I0647 160
271848.BTH_I0072 271848.BTH_I0665 264
271848.BTH_I0072 271848.BTH_I0673 219
271848.BTH_I0072 271848.BTH_I0674 219
271848.BTH_I0072 271848.BTH_I0691 280
271848.BTH_I0072 271848.BTH_I0705 273
271848.BTH_I0072 271848.BTH_I0706 920
271848.BTH_I0072 271848.BTH_I0710 899
271848.BTH_I0072 271848.BTH_I0717 163
271848.BTH_I0072 271848.BTH_I0739 159
271848.BTH_I0072 271848.BTH_I0744 941
271848.BTH_I0072 271848.BTH_I0746 158
271848.BTH_I0072 271848.BTH_I0747 209
271848.BTH_I0072 271848.BTH_I0753 280
271848.BTH_I0072 271848.BTH_I0755 188
271848.BTH_I0072 271848.BTH_I0759 350
271848.BTH_I0072 271848.BTH_I0766 257
271848.BTH_I0072 271848.BTH_I0823 174
271848.BTH_I0072 271848.BTH_I0847 151
271848.BTH_I0072 271848.BTH_I0859 915
271848.BTH_I0072 271848.BTH_I0871 152
271848.BTH_I0072 271848.BTH_I0877 909
271848.BTH_I0072 271848.BTH_I0900 350
271848.BTH_I0072 271848.BTH_I0904 200
271848.BTH_I0072 271848.BTH_I0962 333
271848.BTH_I0072 271848.BTH_I0974 172
271848.BTH_I0072 271848.BTH_I0977 159
271848.BTH_I0072 271848.BTH_I0985 169
271848.BTH_I0072 271848.BTH_I0995 283
271848.BTH_I0072 271848.BTH_I1002 232
271848.BTH_I0072 271848.BTH_I1014 156
271848.BTH_I0072 271848.BTH_I1016 162
271848.BTH_I0072 271848.BTH_I1078 172
271848.BTH_I0072 271848.BTH_I1079 172
271848.BTH_I0072 271848.BTH_I1080 262
271848.BTH_I0072 271848.BTH_I1081 262
271848.BTH_I0072 271848.BTH_I1083 172
271848.BTH_I0072 271848.BTH_I1086 160
271848.BTH_I0072 271848.BTH_I1113 164
271848.BTH_I0072 271848.BTH_I1124 171
271848.BTH_I0072 271848.BTH_I1137 176
271848.BTH_I0072 271848.BTH_I1165 183
271848.BTH_I0072 271848.BTH_I1170 171
271848.BTH_I0072 271848.BTH_I1189 246
271848.BTH_I0072 271848.BTH_I1195 424
271848.BTH_I0072 271848.BTH_I1196 306
271848.BTH_I0072 271848.BTH_I1206 302
271848.BTH_I0072 271848.BTH_I1222 157
271848.BTH_I0072 271848.BTH_I1224 282
271848.BTH_I0072 271848.BTH_I1237 151
271848.BTH_I0072 271848.BTH_I1238 151
271848.BTH_I0072 271848.BTH_I1255 151
271848.BTH_I0072 271848.BTH_I1271 385
271848.BTH_I0072 271848.BTH_I1280 269
271848.BTH_I0072 271848.BTH_I1281 246
271848.BTH_I0072 271848.BTH_I1282 843
271848.BTH_I0072 271848.BTH_I1284 189
271848.BTH_I0072 271848.BTH_I1294 231
271848.BTH_I0072 271848.BTH_I1303 190
271848.BTH_I0072 271848.BTH_I1307 183
271848.BTH_I0072 271848.BTH_I1340 179
271848.BTH_I0072 271848.BTH_I1388 333
271848.BTH_I0072 271848.BTH_I1390 172
271848.BTH_I0072 271848.BTH_I1400 169
271848.BTH_I0072 271848.BTH_I1402 163
271848.BTH_I0072 271848.BTH_I1404 162
271848.BTH_I0072 271848.BTH_I1408 612
271848.BTH_I0072 271848.BTH_I1409 622
271848.BTH_I0072 271848.BTH_I1436 227
271848.BTH_I0072 271848.BTH_I1457 215
271848.BTH_I0072 271848.BTH_I1488 160
271848.BTH_I0072 271848.BTH_I1496 177
271848.BTH_I0072 271848.BTH_I1497 158
271848.BTH_I0072 271848.BTH_I1498 240
271848.BTH_I0072 271848.BTH_I1551 240
271848.BTH_I0072 271848.BTH_I1552 189
271848.BTH_I0072 271848.BTH_I1560 242
271848.BTH_I0072 271848.BTH_I1604 424
271848.BTH_I0072 271848.BTH_I1608 225
271848.BTH_I0072 271848.BTH_I1619 169
271848.BTH_I0072 271848.BTH_I1632 152
271848.BTH_I0072 271848.BTH_I1655 172
271848.BTH_I0072 271848.BTH_I1670 155
271848.BTH_I0072 271848.BTH_I1700 163
271848.BTH_I0072 271848.BTH_I1710 277
271848.BTH_I0072 271848.BTH_I1723 260
271848.BTH_I0072 271848.BTH_I1727 183
271848.BTH_I0072 271848.BTH_I1747 301
271848.BTH_I0072 271848.BTH_I1751 171
271848.BTH_I0072 271848.BTH_I1752 475
271848.BTH_I0072 271848.BTH_I1753 350
271848.BTH_I0072 271848.BTH_I1756 169
271848.BTH_I0072 271848.BTH_I1762 163
271848.BTH_I0072 271848.BTH_I1764 221
271848.BTH_I0072 271848.BTH_I1778 332
271848.BTH_I0072 271848.BTH_I1781 151
271848.BTH_I0072 271848.BTH_I1811 155
271848.BTH_I0072 271848.BTH_I1813 176
271848.BTH_I0072 271848.BTH_I1833 172
271848.BTH_I0072 271848.BTH_I1839 297
271848.BTH_I0072 271848.BTH_I1866 235
271848.BTH_I0072 271848.BTH_I1883 163
271848.BTH_I0072 271848.BTH_I1938 168
271848.BTH_I0072 271848.BTH_I1939 168
271848.BTH_I0072 271848.BTH_I1940 169
271848.BTH_I0072 271848.BTH_I1994 274
271848.BTH_I0072 271848.BTH_I1995 227
271848.BTH_I0072 271848.BTH_I1998 352
271848.BTH_I0072 271848.BTH_I2011 458
271848.BTH_I0072 271848.BTH_I2012 271
271848.BTH_I0072 271848.BTH_I2025 163
271848.BTH_I0072 271848.BTH_I2033 180
271848.BTH_I0072 271848.BTH_I2079 613
271848.BTH_I0072 271848.BTH_I2092 333
271848.BTH_I0072 271848.BTH_I2132 160
271848.BTH_I0072 271848.BTH_I2133 472
271848.BTH_I0072 271848.BTH_I2137 160
271848.BTH_I0072 271848.BTH_I2140 162
271848.BTH_I0072 271848.BTH_I2142 160
271848.BTH_I0072 271848.BTH_I2143 246
271848.BTH_I0072 271848.BTH_I2144 251
271848.BTH_I0072 271848.BTH_I2151 160
271848.BTH_I0072 271848.BTH_I2158 286
271848.BTH_I0072 271848.BTH_I2167 166
271848.BTH_I0072 271848.BTH_I2178 191
271848.BTH_I0072 271848.BTH_I2218 223
271848.BTH_I0072 271848.BTH_I2230 160
271848.BTH_I0072 271848.BTH_I2231 546
271848.BTH_I0072 271848.BTH_I2256 251
271848.BTH_I0072 271848.BTH_I2261 251
271848.BTH_I0072 271848.BTH_I2271 909
271848.BTH_I0072 271848.BTH_I2288 153
271848.BTH_I0072 271848.BTH_I2298 163
271848.BTH_I0072 271848.BTH_I2359 242
271848.BTH_I0072 271848.BTH_I2362 172
271848.BTH_I0072 271848.BTH_I2371 172
271848.BTH_I0072 271848.BTH_I2384 240
271848.BTH_I0072 271848.BTH_I2390 151
271848.BTH_I0072 271848.BTH_I2432 245
271848.BTH_I0072 271848.BTH_I2447 156
271848.BTH_I0072 271848.BTH_I2469 160
271848.BTH_I0072 271848.BTH_I2504 160
271848.BTH_I0072 271848.BTH_I2515 157
271848.BTH_I0072 271848.BTH_I2525 171
271848.BTH_I0072 271848.BTH_I2554 235
271848.BTH_I0072 271848.BTH_I2619 161
271848.BTH_I0072 271848.BTH_I2670 255
271848.BTH_I0072 271848.BTH_I2753 240
271848.BTH_I0072 271848.BTH_I2761 268
271848.BTH_I0072 271848.BTH_I2765 240
271848.BTH_I0072 271848.BTH_I2794 151
271848.BTH_I0072 271848.BTH_I2799 167
271848.BTH_I0072 271848.BTH_I2809 152
271848.BTH_I0072 271848.BTH_I2810 152
271848.BTH_I0072 271848.BTH_I2851 163
271848.BTH_I0072 271848.BTH_I2869 160
271848.BTH_I0072 271848.BTH_I2899 160
271848.BTH_I0072 271848.BTH_I2901 251
271848.BTH_I0072 271848.BTH_I2902 160
271848.BTH_I0072 271848.BTH_I2926 246
271848.BTH_I0072 271848.BTH_I2943 272
271848.BTH_I0072 271848.BTH_I2945 208
271848.BTH_I0072 271848.BTH_I2974 151
271848.BTH_I0072 271848.BTH_I3009 246
271848.BTH_I0072 271848.BTH_I3013 160
271848.BTH_I0072 271848.BTH_I3014 160
271848.BTH_I0072 271848.BTH_I3106 227
271848.BTH_I0072 271848.BTH_I3110 246
271848.BTH_I0072 271848.BTH_I3112 200
271848.BTH_I0072 271848.BTH_I3113 161
271848.BTH_I0072 271848.BTH_I3210 169
271848.BTH_I0072 271848.BTH_I3242 174
271848.BTH_I0072 271848.BTH_I3298 172
271848.BTH_I0072 271848.BTH_I3304 392
271848.BTH_I0072 271848.BTH_II0006 245
271848.BTH_I0072 271848.BTH_II0016 151
271848.BTH_I0072 271848.BTH_II0038 918
271848.BTH_I0072 271848.BTH_II0054 183
271848.BTH_I0072 271848.BTH_II0063 160
271848.BTH_I0072 271848.BTH_II0073 158
271848.BTH_I0072 271848.BTH_II0078 163
271848.BTH_I0072 271848.BTH_II0100 183
271848.BTH_I0072 271848.BTH_II0240 179
271848.BTH_I0072 271848.BTH_II0242 246
271848.BTH_I0072 271848.BTH_II0256 302
271848.BTH_I0072 271848.BTH_II0283 246
271848.BTH_I0072 271848.BTH_II0284 201
271848.BTH_I0072 271848.BTH_II0287 160
271848.BTH_I0072 271848.BTH_II0288 172
271848.BTH_I0072 271848.BTH_II0292 172
271848.BTH_I0072 271848.BTH_II0305 172
271848.BTH_I0072 271848.BTH_II0309 162
271848.BTH_I0072 271848.BTH_II0311 162
271848.BTH_I0072 271848.BTH_II0323 172
271848.BTH_I0072 271848.BTH_II0330 231
271848.BTH_I0072 271848.BTH_II0362 204
271848.BTH_I0072 271848.BTH_II0379 160
271848.BTH_I0072 271848.BTH_II0404 194
271848.BTH_I0072 271848.BTH_II0407 151
271848.BTH_I0072 271848.BTH_II0417 297
271848.BTH_I0072 271848.BTH_II0444 160
271848.BTH_I0072 271848.BTH_II0467 246
271848.BTH_I0072 271848.BTH_II0478 153
271848.BTH_I0072 271848.BTH_II0489 169
271848.BTH_I0072 271848.BTH_II0490 277
271848.BTH_I0072 271848.BTH_II0498 909
271848.BTH_I0072 271848.BTH_II0515 169
271848.BTH_I0072 271848.BTH_II0520 172
271848.BTH_I0072 271848.BTH_II0564 197
271848.BTH_I0072 271848.BTH_II0579 179
271848.BTH_I0072 271848.BTH_II0582 240
271848.BTH_I0072 271848.BTH_II0588 252
271848.BTH_I0072 271848.BTH_II0589 160
271848.BTH_I0072 271848.BTH_II0597 335
271848.BTH_I0072 271848.BTH_II0598 288
271848.BTH_I0072 271848.BTH_II0605 156
271848.BTH_I0072 271848.BTH_II0606 176
271848.BTH_I0072 271848.BTH_II0620 392
271848.BTH_I0072 271848.BTH_II0631 254
271848.BTH_I0072 271848.BTH_II0636 155
271848.BTH_I0072 271848.BTH_II0658 274
271848.BTH_I0072 271848.BTH_II0660 151
271848.BTH_I0072 271848.BTH_II0662 191
271848.BTH_I0072 271848.BTH_II0663 204
271848.BTH_I0072 271848.BTH_II0665 280
271848.BTH_I0072 271848.BTH_II0672 162
271848.BTH_I0072 271848.BTH_II0673 162
271848.BTH_I0072 271848.BTH_II0728 171
271848.BTH_I0072 271848.BTH_II0793 169
271848.BTH_I0072 271848.BTH_II0813 179
271848.BTH_I0072 271848.BTH_II0840 169
271848.BTH_I0072 271848.BTH_II0879 171
271848.BTH_I0072 271848.BTH_II0882 154
271848.BTH_I0072 271848.BTH_II0924 152
271848.BTH_I0072 271848.BTH_II0927 240
271848.BTH_I0072 271848.BTH_II0939 240
271848.BTH_I0072 271848.BTH_II0941 302
271848.BTH_I0072 271848.BTH_II0947 172
271848.BTH_I0072 271848.BTH_II0949 160
271848.BTH_I0072 271848.BTH_II0955 169
271848.BTH_I0072 271848.BTH_II0958 171
271848.BTH_I0072 271848.BTH_II0959 160
271848.BTH_I0072 271848.BTH_II0961 224
271848.BTH_I0072 271848.BTH_II0979 190
271848.BTH_I0072 271848.BTH_II0998 155
271848.BTH_I0072 271848.BTH_II1005 163
271848.BTH_I0072 271848.BTH_II1006 160
271848.BTH_I0072 271848.BTH_II1073 231
271848.BTH_I0072 271848.BTH_II1084 492
271848.BTH_I0072 271848.BTH_II1134 211
271848.BTH_I0072 271848.BTH_II1159 176
271848.BTH_I0072 271848.BTH_II1171 277
271848.BTH_I0072 271848.BTH_II1176 326
271848.BTH_I0072 271848.BTH_II1200 246
271848.BTH_I0072 271848.BTH_II1222 227
271848.BTH_I0072 271848.BTH_II1224 224
271848.BTH_I0072 271848.BTH_II1230 234
271848.BTH_I0072 271848.BTH_II1260 226
271848.BTH_I0072 271848.BTH_II1273 153
271848.BTH_I0072 271848.BTH_II1284 169
271848.BTH_I0072 271848.BTH_II1379 172
271848.BTH_I0072 271848.BTH_II1384 295
271848.BTH_I0072 271848.BTH_II1386 392
271848.BTH_I0072 271848.BTH_II1387 328
271848.BTH_I0072 271848.BTH_II1413 291
271848.BTH_I0072 271848.BTH_II1417 160
271848.BTH_I0072 271848.BTH_II1424 156
271848.BTH_I0072 271848.BTH_II1429 160
271848.BTH_I0072 271848.BTH_II1477 242
271848.BTH_I0072 271848.BTH_II1493 909
271848.BTH_I0072 271848.BTH_II1503 277
271848.BTH_I0072 271848.BTH_II1537 231
271848.BTH_I0072 271848.BTH_II1565 245
271848.BTH_I0072 271848.BTH_II1599 173
271848.BTH_I0072 271848.BTH_II1613 183
271848.BTH_I0072 271848.BTH_II1616 273
271848.BTH_I0072 271848.BTH_II1617 274
271848.BTH_I0072 271848.BTH_II1625 162
271848.BTH_I0072 271848.BTH_II1631 918
271848.BTH_I0072 271848.BTH_II1637 295
271848.BTH_I0072 271848.BTH_II1653 295
271848.BTH_I0072 271848.BTH_II1668 160
271848.BTH_I0072 271848.BTH_II1669 160
271848.BTH_I0072 271848.BTH_II1678 166
271848.BTH_I0072 271848.BTH_II1694 254
271848.BTH_I0072 271848.BTH_II1704 161
271848.BTH_I0072 271848.BTH_II1717 160
271848.BTH_I0072 271848.BTH_II1742 172
271848.BTH_I0072 271848.BTH_II1752 365
271848.BTH_I0072 271848.BTH_II1765 219
271848.BTH_I0072 271848.BTH_II1766 219
271848.BTH_I0072 271848.BTH_II1768 151
271848.BTH_I0072 271848.BTH_II1771 260
271848.BTH_I0072 271848.BTH_II1792 160
271848.BTH_I0072 271848.BTH_II1798 160
271848.BTH_I0072 271848.BTH_II1799 160
271848.BTH_I0072 271848.BTH_II1802 240
271848.BTH_I0072 271848.BTH_II1803 172
271848.BTH_I0072 271848.BTH_II1824 169
271848.BTH_I0072 271848.BTH_II1825 169
271848.BTH_I0072 271848.BTH_II1865 153
271848.BTH_I0072 271848.BTH_II1867 160
271848.BTH_I0072 271848.BTH_II1870 919
271848.BTH_I0072 271848.BTH_II1903 168
271848.BTH_I0072 271848.BTH_II1910 162
271848.BTH_I0072 271848.BTH_II1926 337
271848.BTH_I0072 271848.BTH_II1927 240
271848.BTH_I0072 271848.BTH_II1930 172
271848.BTH_I0072 271848.BTH_II1935 240
271848.BTH_I0072 271848.BTH_II1938 205
271848.BTH_I0072 271848.BTH_II1939 215
271848.BTH_I0072 271848.BTH_II1942 918
271848.BTH_I0072 271848.BTH_II1968 160
271848.BTH_I0072 271848.BTH_II2017 240
271848.BTH_I0072 271848.BTH_II2021 208
271848.BTH_I0072 271848.BTH_II2028 361
271848.BTH_I0072 271848.BTH_II2050 171
271848.BTH_I0072 271848.BTH_II2055 162
271848.BTH_I0072 271848.BTH_II2061 274
271848.BTH_I0072 271848.BTH_II2070 918
271848.BTH_I0072 271848.BTH_II2083 172
271848.BTH_I0072 271848.BTH_II2105 151
271848.BTH_I0072 271848.BTH_II2119 243
271848.BTH_I0072 271848.BTH_II2120 252
271848.BTH_I0072 271848.BTH_II2126 251
271848.BTH_I0072 271848.BTH_II2153 188
271848.BTH_I0072 271848.BTH_II2162 909
271848.BTH_I0072 271848.BTH_II2188 280
271848.BTH_I0072 271848.BTH_II2202 167
271848.BTH_I0072 271848.BTH_II2211 241
271848.BTH_I0072 271848.BTH_II2229 246
271848.BTH_I0072 271848.BTH_II2241 171
271848.BTH_I0072 271848.BTH_II2244 155
271848.BTH_I0072 271848.BTH_II2284 276
271848.BTH_I0072 271848.BTH_II2301 235
271848.BTH_I0072 271848.BTH_II2321 152
271848.BTH_I0072 271848.BTH_II2352 221
271848.BTH_I0073 271848.BTH_I0044 175
271848.BTH_I0073 271848.BTH_I0070 744
271848.BTH_I0073 271848.BTH_I0071 750
271848.BTH_I0073 271848.BTH_I0072 963
271848.BTH_I0073 271848.BTH_I0183 160
271848.BTH_I0073 271848.BTH_I0306 240
271848.BTH_I0073 271848.BTH_I0388 240
271848.BTH_I0073 271848.BTH_I0400 162
271848.BTH_I0073 271848.BTH_I0409 158
271848.BTH_I0073 271848.BTH_I0428 192
271848.BTH_I0073 271848.BTH_I0434 155
271848.BTH_I0073 271848.BTH_I0443 150
271848.BTH_I0073 271848.BTH_I0444 262
271848.BTH_I0073 271848.BTH_I0445 191
271848.BTH_I0073 271848.BTH_I0530 164
271848.BTH_I0073 271848.BTH_I0551 178
271848.BTH_I0073 271848.BTH_I0649 204
271848.BTH_I0073 271848.BTH_I0872 162
271848.BTH_I0073 271848.BTH_I0873 169
271848.BTH_I0073 271848.BTH_I0874 175
271848.BTH_I0073 271848.BTH_I0891 184
271848.BTH_I0073 271848.BTH_I0995 257
271848.BTH_I0073 271848.BTH_I1002 233
271848.BTH_I0073 271848.BTH_I1089 160
271848.BTH_I0073 271848.BTH_I1221 263
271848.BTH_I0073 271848.BTH_I1238 242
271848.BTH_I0073 271848.BTH_I1255 181
271848.BTH_I0073 271848.BTH_I1265 175
271848.BTH_I0073 271848.BTH_I1266 201
271848.BTH_I0073 271848.BTH_I1269 156
271848.BTH_I0073 271848.BTH_I1270 156
271848.BTH_I0073 271848.BTH_I1271 195
271848.BTH_I0073 271848.BTH_I1272 761
271848.BTH_I0073 271848.BTH_I1273 644
271848.BTH_I0073 271848.BTH_I1420 152
271848.BTH_I0073 271848.BTH_I1573 219
271848.BTH_I0073 271848.BTH_I1747 301
271848.BTH_I0073 271848.BTH_I1998 178
271848.BTH_I0073 271848.BTH_I2084 323
271848.BTH_I0073 271848.BTH_I2137 174
271848.BTH_I0073 271848.BTH_I2178 168
271848.BTH_I0073 271848.BTH_I2200 152
271848.BTH_I0073 271848.BTH_I2201 152
271848.BTH_I0073 271848.BTH_I2202 152
271848.BTH_I0073 271848.BTH_I2255 205
271848.BTH_I0073 271848.BTH_I2288 176
271848.BTH_I0073 271848.BTH_I2670 247
271848.BTH_I0073 271848.BTH_I2761 391
271848.BTH_I0073 271848.BTH_I2799 155
271848.BTH_I0073 271848.BTH_I2800 150
271848.BTH_I0073 271848.BTH_I2801 193
271848.BTH_I0073 271848.BTH_I2802 188
271848.BTH_I0073 271848.BTH_I2811 485
271848.BTH_I0073 271848.BTH_I2857 274
271848.BTH_I0073 271848.BTH_I2934 388
271848.BTH_I0073 271848.BTH_I3113 458
271848.BTH_I0073 271848.BTH_II0009 563
271848.BTH_I0073 271848.BTH_II0046 157
271848.BTH_I0073 271848.BTH_II0047 157
271848.BTH_I0073 271848.BTH_II0074 169
271848.BTH_I0073 271848.BTH_II0100 183
271848.BTH_I0073 271848.BTH_II0209 198
271848.BTH_I0073 271848.BTH_II0231 158
271848.BTH_I0073 271848.BTH_II0407 287
271848.BTH_I0073 271848.BTH_II0418 487
271848.BTH_I0073 271848.BTH_II0494 252
271848.BTH_I0073 271848.BTH_II0630 181
271848.BTH_I0073 271848.BTH_II0636 248
271848.BTH_I0073 271848.BTH_II1047 201
271848.BTH_I0073 271848.BTH_II1084 248
271848.BTH_I0073 271848.BTH_II1085 322
271848.BTH_I0073 271848.BTH_II1087 322
271848.BTH_I0073 271848.BTH_II1088 252
271848.BTH_I0073 271848.BTH_II1092 228
271848.BTH_I0073 271848.BTH_II1160 212
271848.BTH_I0073 271848.BTH_II1167 180
271848.BTH_I0073 271848.BTH_II1202 161
271848.BTH_I0073 271848.BTH_II1206 184
271848.BTH_I0073 271848.BTH_II1385 254
271848.BTH_I0073 271848.BTH_II1386 392
271848.BTH_I0073 271848.BTH_II1394 240
271848.BTH_I0073 271848.BTH_II1499 180
271848.BTH_I0073 271848.BTH_II1501 150
271848.BTH_I0073 271848.BTH_II1536 201
271848.BTH_I0073 271848.BTH_II1616 194
271848.BTH_I0073 271848.BTH_II1623 174
271848.BTH_I0073 271848.BTH_II1637 347
271848.BTH_I0073 271848.BTH_II2028 277
271848.BTH_I0073 271848.BTH_II2052 168
271848.BTH_I0073 271848.BTH_II2163 159
271848.BTH_I0073 271848.BTH_II2366 200
271848.BTH_I0075 271848.BTH_I0076 964
271848.BTH_I0075 271848.BTH_I0077 418
271848.BTH_I0075 271848.BTH_I0112 517
271848.BTH_I0075 271848.BTH_I0203 324
271848.BTH_I0075 271848.BTH_I0259 196
271848.BTH_I0075 271848.BTH_I0288 227
271848.BTH_I0075 271848.BTH_I0295 304
271848.BTH_I0075 271848.BTH_I0305 186
271848.BTH_I0075 271848.BTH_I0311 150
271848.BTH_I0075 271848.BTH_I0361 150
271848.BTH_I0075 271848.BTH_I0425 243
271848.BTH_I0075 271848.BTH_I0502 282
271848.BTH_I0075 271848.BTH_I0506 161
271848.BTH_I0075 271848.BTH_I0525 189
271848.BTH_I0075 271848.BTH_I0537 174
271848.BTH_I0075 271848.BTH_I0643 196
271848.BTH_I0075 271848.BTH_I0650 156
271848.BTH_I0075 271848.BTH_I0656 185
271848.BTH_I0075 271848.BTH_I0704 163
271848.BTH_I0075 271848.BTH_I0726 195
271848.BTH_I0075 271848.BTH_I0832 204
271848.BTH_I0075 271848.BTH_I0856 158
271848.BTH_I0075 271848.BTH_I0868 189
271848.BTH_I0075 271848.BTH_I0902 168
271848.BTH_I0075 271848.BTH_I1017 210
271848.BTH_I0075 271848.BTH_I1054 164
271848.BTH_I0075 271848.BTH_I1085 169
271848.BTH_I0075 271848.BTH_I1101 418
271848.BTH_I0075 271848.BTH_I1270 152
271848.BTH_I0075 271848.BTH_I1271 164
271848.BTH_I0075 271848.BTH_I1441 418
271848.BTH_I0075 271848.BTH_I1442 246
271848.BTH_I0075 271848.BTH_I1445 418
271848.BTH_I0075 271848.BTH_I1452 418
271848.BTH_I0075 271848.BTH_I1592 162
271848.BTH_I0075 271848.BTH_I1958 160
271848.BTH_I0075 271848.BTH_I2062 266
271848.BTH_I0075 271848.BTH_I2112 268
271848.BTH_I0075 271848.BTH_I2411 156
271848.BTH_I0075 271848.BTH_I2452 189
271848.BTH_I0075 271848.BTH_I2463 377
271848.BTH_I0075 271848.BTH_I2481 287
271848.BTH_I0075 271848.BTH_I2524 174
271848.BTH_I0075 271848.BTH_I2525 150
271848.BTH_I0075 271848.BTH_I2548 187
271848.BTH_I0075 271848.BTH_I2667 378
271848.BTH_I0075 271848.BTH_I2690 418
271848.BTH_I0075 271848.BTH_I2729 217
271848.BTH_I0075 271848.BTH_I2737 418
271848.BTH_I0075 271848.BTH_I2747 863
271848.BTH_I0075 271848.BTH_I2841 189
271848.BTH_I0075 271848.BTH_I2850 195
271848.BTH_I0075 271848.BTH_I2889 418
271848.BTH_I0075 271848.BTH_I2913 163
271848.BTH_I0075 271848.BTH_I3016 198
271848.BTH_I0075 271848.BTH_I3089 418
271848.BTH_I0075 271848.BTH_I3117 175
271848.BTH_I0075 271848.BTH_I3142 418
271848.BTH_I0075 271848.BTH_I3196 192
271848.BTH_I0075 271848.BTH_II0074 298
271848.BTH_I0075 271848.BTH_II0336 160
271848.BTH_I0075 271848.BTH_II0484 166
271848.BTH_I0075 271848.BTH_II0485 157
271848.BTH_I0075 271848.BTH_II0504 175
271848.BTH_I0075 271848.BTH_II0587 214
271848.BTH_I0075 271848.BTH_II0589 166
271848.BTH_I0075 271848.BTH_II0594 153
271848.BTH_I0075 271848.BTH_II0645 268
271848.BTH_I0075 271848.BTH_II0675 168
271848.BTH_I0075 271848.BTH_II0902 176
271848.BTH_I0075 271848.BTH_II0904 153
271848.BTH_I0075 271848.BTH_II0914 168
271848.BTH_I0075 271848.BTH_II1042 240
271848.BTH_I0075 271848.BTH_II1044 202
271848.BTH_I0075 271848.BTH_II1242 191
271848.BTH_I0075 271848.BTH_II1270 240
271848.BTH_I0075 271848.BTH_II1551 193
271848.BTH_I0075 271848.BTH_II1613 465
271848.BTH_I0075 271848.BTH_II1729 151
271848.BTH_I0075 271848.BTH_II1768 295
271848.BTH_I0075 271848.BTH_II2106 157
271848.BTH_I0076 271848.BTH_I0075 964
271848.BTH_I0076 271848.BTH_I0077 277
271848.BTH_I0076 271848.BTH_I0112 316
271848.BTH_I0076 271848.BTH_I0129 212
271848.BTH_I0076 271848.BTH_I0149 206
271848.BTH_I0076 271848.BTH_I0203 185
271848.BTH_I0076 271848.BTH_I0295 182
271848.BTH_I0076 271848.BTH_I0305 162
271848.BTH_I0076 271848.BTH_I0307 157
271848.BTH_I0076 271848.BTH_I0370 283
271848.BTH_I0076 271848.BTH_I0492 163
271848.BTH_I0076 271848.BTH_I0502 186
271848.BTH_I0076 271848.BTH_I0506 151
271848.BTH_I0076 271848.BTH_I0525 185
271848.BTH_I0076 271848.BTH_I0650 169
271848.BTH_I0076 271848.BTH_I0846 429
271848.BTH_I0076 271848.BTH_I0966 159
271848.BTH_I0076 271848.BTH_I0970 288
271848.BTH_I0076 271848.BTH_I0976 263
271848.BTH_I0076 271848.BTH_I1074 161
271848.BTH_I0076 271848.BTH_I1101 277
271848.BTH_I0076 271848.BTH_I1112 186
271848.BTH_I0076 271848.BTH_I1114 178
271848.BTH_I0076 271848.BTH_I1116 230
271848.BTH_I0076 271848.BTH_I1123 184
271848.BTH_I0076 271848.BTH_I1128 203
271848.BTH_I0076 271848.BTH_I1140 168
271848.BTH_I0076 271848.BTH_I1141 172
271848.BTH_I0076 271848.BTH_I1142 230
271848.BTH_I0076 271848.BTH_I1143 240
271848.BTH_I0076 271848.BTH_I1186 166
271848.BTH_I0076 271848.BTH_I1208 256
271848.BTH_I0076 271848.BTH_I1349 175
271848.BTH_I0076 271848.BTH_I1367 153
271848.BTH_I0076 271848.BTH_I1373 204
271848.BTH_I0076 271848.BTH_I1393 302
271848.BTH_I0076 271848.BTH_I1441 277
271848.BTH_I0076 271848.BTH_I1445 277
271848.BTH_I0076 271848.BTH_I1452 277
271848.BTH_I0076 271848.BTH_I1466 192
271848.BTH_I0076 271848.BTH_I1561 315
271848.BTH_I0076 271848.BTH_I1570 152
271848.BTH_I0076 271848.BTH_I1662 164
271848.BTH_I0076 271848.BTH_I1663 164
271848.BTH_I0076 271848.BTH_I1664 164
271848.BTH_I0076 271848.BTH_I1699 172
271848.BTH_I0076 271848.BTH_I1729 204
271848.BTH_I0076 271848.BTH_I1794 153
271848.BTH_I0076 271848.BTH_I1842 166
271848.BTH_I0076 271848.BTH_I1890 241
271848.BTH_I0076 271848.BTH_I2019 171
271848.BTH_I0076 271848.BTH_I2134 190
271848.BTH_I0076 271848.BTH_I2191 212
271848.BTH_I0076 271848.BTH_I2221 161
271848.BTH_I0076 271848.BTH_I2231 202
271848.BTH_I0076 271848.BTH_I2463 238
271848.BTH_I0076 271848.BTH_I2548 193
271848.BTH_I0076 271848.BTH_I2564 199
271848.BTH_I0076 271848.BTH_I2667 154
271848.BTH_I0076 271848.BTH_I2690 277
271848.BTH_I0076 271848.BTH_I2733 269
271848.BTH_I0076 271848.BTH_I2737 277
271848.BTH_I0076 271848.BTH_I2746 866
271848.BTH_I0076 271848.BTH_I2747 166
271848.BTH_I0076 271848.BTH_I2820 155
271848.BTH_I0076 271848.BTH_I2883 166
271848.BTH_I0076 271848.BTH_I2889 277
271848.BTH_I0076 271848.BTH_I2920 207
271848.BTH_I0076 271848.BTH_I2985 226
271848.BTH_I0076 271848.BTH_I3089 277
271848.BTH_I0076 271848.BTH_I3142 277
271848.BTH_I0076 271848.BTH_I3196 208
271848.BTH_I0076 271848.BTH_I3233 265
271848.BTH_I0076 271848.BTH_I3235 243
271848.BTH_I0076 271848.BTH_I3236 242
271848.BTH_I0076 271848.BTH_I3237 206
271848.BTH_I0076 271848.BTH_I3238 301
271848.BTH_I0076 271848.BTH_I3307 241
271848.BTH_I0076 271848.BTH_I3308 212
271848.BTH_I0076 271848.BTH_I3309 254
271848.BTH_I0076 271848.BTH_I3310 223
271848.BTH_I0076 271848.BTH_I3311 265
271848.BTH_I0076 271848.BTH_I3312 241
271848.BTH_I0076 271848.BTH_I3313 196
271848.BTH_I0076 271848.BTH_I3314 211
271848.BTH_I0076 271848.BTH_I3317 297
271848.BTH_I0076 271848.BTH_I3318 771
271848.BTH_I0076 271848.BTH_I3319 356
271848.BTH_I0076 271848.BTH_I3320 364
271848.BTH_I0076 271848.BTH_II0074 221
271848.BTH_I0076 271848.BTH_II0099 268
271848.BTH_I0076 271848.BTH_II0234 155
271848.BTH_I0076 271848.BTH_II0320 155
271848.BTH_I0076 271848.BTH_II0390 163
271848.BTH_I0076 271848.BTH_II0419 212
271848.BTH_I0076 271848.BTH_II0423 211
271848.BTH_I0076 271848.BTH_II0424 196
271848.BTH_I0076 271848.BTH_II0426 223
271848.BTH_I0076 271848.BTH_II0594 164
271848.BTH_I0076 271848.BTH_II0693 155
271848.BTH_I0076 271848.BTH_II0902 155
271848.BTH_I0076 271848.BTH_II0913 175
271848.BTH_I0076 271848.BTH_II1031 219
271848.BTH_I0076 271848.BTH_II1130 153
271848.BTH_I0076 271848.BTH_II1194 163
271848.BTH_I0076 271848.BTH_II1197 163
271848.BTH_I0076 271848.BTH_II1258 156
271848.BTH_I0076 271848.BTH_II1360 429
271848.BTH_I0076 271848.BTH_II1460 163
271848.BTH_I0076 271848.BTH_II1551 214
271848.BTH_I0076 271848.BTH_II1563 159
271848.BTH_I0076 271848.BTH_II1565 153
271848.BTH_I0076 271848.BTH_II1603 176
271848.BTH_I0076 271848.BTH_II1604 150
271848.BTH_I0076 271848.BTH_II1613 279
271848.BTH_I0076 271848.BTH_II1768 194
271848.BTH_I0076 271848.BTH_II2015 155
271848.BTH_I0076 271848.BTH_II2106 239
271848.BTH_I0076 271848.BTH_II2200 154
271848.BTH_I0076 271848.BTH_II2371 429
271848.BTH_I0076 271848.BTH_II2372 467
271848.BTH_I0077 271848.BTH_I0014 157
271848.BTH_I0077 271848.BTH_I0018 247
271848.BTH_I0077 271848.BTH_I0029 166
271848.BTH_I0077 271848.BTH_I0075 418
271848.BTH_I0077 271848.BTH_I0076 277
271848.BTH_I0077 271848.BTH_I0204 198
271848.BTH_I0077 271848.BTH_I0411 155
271848.BTH_I0077 271848.BTH_I0533 220
271848.BTH_I0077 271848.BTH_I0657 261
271848.BTH_I0077 271848.BTH_I0676 155
271848.BTH_I0077 271848.BTH_I0810 179
271848.BTH_I0077 271848.BTH_I0811 159
271848.BTH_I0077 271848.BTH_I0845 153
271848.BTH_I0077 271848.BTH_I0861 177
271848.BTH_I0077 271848.BTH_I1102 464
271848.BTH_I0077 271848.BTH_I1104 321
271848.BTH_I0077 271848.BTH_I1144 258
271848.BTH_I0077 271848.BTH_I1223 179
271848.BTH_I0077 271848.BTH_I1332 171
271848.BTH_I0077 271848.BTH_I1333 246
271848.BTH_I0077 271848.BTH_I1381 362
271848.BTH_I0077 271848.BTH_I1382 239
271848.BTH_I0077 271848.BTH_I1420 337
271848.BTH_I0077 271848.BTH_I1439 382
271848.BTH_I0077 271848.BTH_I1440 456
271848.BTH_I0077 271848.BTH_I1446 467
271848.BTH_I0077 271848.BTH_I1447 384
271848.BTH_I0077 271848.BTH_I1448 456
271848.BTH_I0077 271848.BTH_I1449 381
271848.BTH_I0077 271848.BTH_I1450 382
271848.BTH_I0077 271848.BTH_I1451 456
271848.BTH_I0077 271848.BTH_I1454 245
271848.BTH_I0077 271848.BTH_I1488 150
271848.BTH_I0077 271848.BTH_I1511 177
271848.BTH_I0077 271848.BTH_I1537 245
271848.BTH_I0077 271848.BTH_I1572 170
271848.BTH_I0077 271848.BTH_I1595 159
271848.BTH_I0077 271848.BTH_I1714 212
271848.BTH_I0077 271848.BTH_I1770 163
271848.BTH_I0077 271848.BTH_I1795 238
271848.BTH_I0077 271848.BTH_I1931 350
271848.BTH_I0077 271848.BTH_I1947 201
271848.BTH_I0077 271848.BTH_I1948 187
271848.BTH_I0077 271848.BTH_I2071 205
271848.BTH_I0077 271848.BTH_I2074 159
271848.BTH_I0077 271848.BTH_I2117 162
271848.BTH_I0077 271848.BTH_I2461 208
271848.BTH_I0077 271848.BTH_I2463 213
271848.BTH_I0077 271848.BTH_I2585 245
271848.BTH_I0077 271848.BTH_I2619 152
271848.BTH_I0077 271848.BTH_I2659 200
271848.BTH_I0077 271848.BTH_I2688 382
271848.BTH_I0077 271848.BTH_I2689 456
271848.BTH_I0077 271848.BTH_I2698 163
271848.BTH_I0077 271848.BTH_I2713 250
271848.BTH_I0077 271848.BTH_I2735 382
271848.BTH_I0077 271848.BTH_I2736 443
271848.BTH_I0077 271848.BTH_I2745 245
271848.BTH_I0077 271848.BTH_I2746 390
271848.BTH_I0077 271848.BTH_I2747 324
271848.BTH_I0077 271848.BTH_I2890 467
271848.BTH_I0077 271848.BTH_I2891 245
271848.BTH_I0077 271848.BTH_I2893 461
271848.BTH_I0077 271848.BTH_I2942 156
271848.BTH_I0077 271848.BTH_I2971 343
271848.BTH_I0077 271848.BTH_I2999 195
271848.BTH_I0077 271848.BTH_I3090 467
271848.BTH_I0077 271848.BTH_I3104 241
271848.BTH_I0077 271848.BTH_I3115 200
271848.BTH_I0077 271848.BTH_I3117 193
271848.BTH_I0077 271848.BTH_I3130 312
271848.BTH_I0077 271848.BTH_I3140 382
271848.BTH_I0077 271848.BTH_I3141 456
271848.BTH_I0077 271848.BTH_I3329 280
271848.BTH_I0077 271848.BTH_I3331 181
271848.BTH_I0077 271848.BTH_II0074 435
271848.BTH_I0077 271848.BTH_II0095 245
271848.BTH_I0077 271848.BTH_II0343 169
271848.BTH_I0077 271848.BTH_II0367 245
271848.BTH_I0077 271848.BTH_II0390 168
271848.BTH_I0077 271848.BTH_II0395 154
271848.BTH_I0077 271848.BTH_II0396 172
271848.BTH_I0077 271848.BTH_II0418 159
271848.BTH_I0077 271848.BTH_II0447 190
271848.BTH_I0077 271848.BTH_II0499 187
271848.BTH_I0077 271848.BTH_II0566 164
271848.BTH_I0077 271848.BTH_II0595 165
271848.BTH_I0077 271848.BTH_II0630 167
271848.BTH_I0077 271848.BTH_II0644 228
271848.BTH_I0077 271848.BTH_II0656 190
271848.BTH_I0077 271848.BTH_II0684 158
271848.BTH_I0077 271848.BTH_II0689 163
271848.BTH_I0077 271848.BTH_II0774 194
271848.BTH_I0077 271848.BTH_II0829 167
271848.BTH_I0077 271848.BTH_II0849 559
271848.BTH_I0077 271848.BTH_II0902 268
271848.BTH_I0077 271848.BTH_II0904 193
271848.BTH_I0077 271848.BTH_II0954 182
271848.BTH_I0077 271848.BTH_II0957 163
271848.BTH_I0077 271848.BTH_II1071 170
271848.BTH_I0077 271848.BTH_II1110 178
271848.BTH_I0077 271848.BTH_II1133 156
271848.BTH_I0077 271848.BTH_II1270 320
271848.BTH_I0077 271848.BTH_II1279 153
271848.BTH_I0077 271848.BTH_II1308 188
271848.BTH_I0077 271848.BTH_II1360 160
271848.BTH_I0077 271848.BTH_II1388 308
271848.BTH_I0077 271848.BTH_II1489 188
271848.BTH_I0077 271848.BTH_II1529 203
271848.BTH_I0077 271848.BTH_II1630 166
271848.BTH_I0077 271848.BTH_II1738 300
271848.BTH_I0077 271848.BTH_II1757 151
271848.BTH_I0077 271848.BTH_II1764 166
271848.BTH_I0077 271848.BTH_II1792 156
271848.BTH_I0077 271848.BTH_II1917 167
271848.BTH_I0077 271848.BTH_II1918 170
271848.BTH_I0077 271848.BTH_II1988 250
271848.BTH_I0077 271848.BTH_II2042 374
271848.BTH_I0077 271848.BTH_II2214 267
271848.BTH_I0077 271848.BTH_II2288 183
271848.BTH_I0077 271848.BTH_II2290 543
271848.BTH_I0077 271848.BTH_II2297 229
271848.BTH_I0077 271848.BTH_II2314 173
271848.BTH_I0077 271848.BTH_II2353 177
271848.BTH_I0077 271848.BTH_II2373 245
271848.BTH_I0078 271848.BTH_I0011 188
271848.BTH_I0078 271848.BTH_I0018 255
271848.BTH_I0078 271848.BTH_I0079 766
271848.BTH_I0078 271848.BTH_I0081 404
271848.BTH_I0078 271848.BTH_I0109 168
271848.BTH_I0078 271848.BTH_I0122 493
271848.BTH_I0078 271848.BTH_I0305 230
271848.BTH_I0078 271848.BTH_I0343 214
271848.BTH_I0078 271848.BTH_I0376 182
271848.BTH_I0078 271848.BTH_I0377 150
271848.BTH_I0078 271848.BTH_I0403 218
271848.BTH_I0078 271848.BTH_I0457 237
271848.BTH_I0078 271848.BTH_I0489 201
271848.BTH_I0078 271848.BTH_I0499 214
271848.BTH_I0078 271848.BTH_I0539 206
271848.BTH_I0078 271848.BTH_I0542 168
271848.BTH_I0078 271848.BTH_I0552 155
271848.BTH_I0078 271848.BTH_I0563 212
271848.BTH_I0078 271848.BTH_I0645 300
271848.BTH_I0078 271848.BTH_I0745 229
271848.BTH_I0078 271848.BTH_I0891 152
271848.BTH_I0078 271848.BTH_I0969 176
271848.BTH_I0078 271848.BTH_I1007 273
271848.BTH_I0078 271848.BTH_I1028 167
271848.BTH_I0078 271848.BTH_I1037 233
271848.BTH_I0078 271848.BTH_I1043 168
271848.BTH_I0078 271848.BTH_I1053 361
271848.BTH_I0078 271848.BTH_I1054 226
271848.BTH_I0078 271848.BTH_I1155 267
271848.BTH_I0078 271848.BTH_I1191 226
271848.BTH_I0078 271848.BTH_I1223 180
271848.BTH_I0078 271848.BTH_I1263 202
271848.BTH_I0078 271848.BTH_I1266 175
271848.BTH_I0078 271848.BTH_I1378 177
271848.BTH_I0078 271848.BTH_I1420 562
271848.BTH_I0078 271848.BTH_I1431 267
271848.BTH_I0078 271848.BTH_I1432 275
271848.BTH_I0078 271848.BTH_I1438 200
271848.BTH_I0078 271848.BTH_I1491 259
271848.BTH_I0078 271848.BTH_I1511 660
271848.BTH_I0078 271848.BTH_I1633 242
271848.BTH_I0078 271848.BTH_I1659 227
271848.BTH_I0078 271848.BTH_I1681 245
271848.BTH_I0078 271848.BTH_I1770 186
271848.BTH_I0078 271848.BTH_I1789 211
271848.BTH_I0078 271848.BTH_I1795 176
271848.BTH_I0078 271848.BTH_I1863 169
271848.BTH_I0078 271848.BTH_I1905 170
271848.BTH_I0078 271848.BTH_I1912 173
271848.BTH_I0078 271848.BTH_I1977 171
271848.BTH_I0078 271848.BTH_I1978 199
271848.BTH_I0078 271848.BTH_I1979 200
271848.BTH_I0078 271848.BTH_I1980 200
271848.BTH_I0078 271848.BTH_I1981 176
271848.BTH_I0078 271848.BTH_I2020 188
271848.BTH_I0078 271848.BTH_I2172 242
271848.BTH_I0078 271848.BTH_I2243 156
271848.BTH_I0078 271848.BTH_I2321 164
271848.BTH_I0078 271848.BTH_I2335 251
271848.BTH_I0078 271848.BTH_I2524 174
271848.BTH_I0078 271848.BTH_I2548 327
271848.BTH_I0078 271848.BTH_I2580 174
271848.BTH_I0078 271848.BTH_I2605 154
271848.BTH_I0078 271848.BTH_I2609 152
271848.BTH_I0078 271848.BTH_I2659 247
271848.BTH_I0078 271848.BTH_I2693 205
271848.BTH_I0078 271848.BTH_I2705 183
271848.BTH_I0078 271848.BTH_I2779 193
271848.BTH_I0078 271848.BTH_I2816 352
271848.BTH_I0078 271848.BTH_I2955 235
271848.BTH_I0078 271848.BTH_I2965 232
271848.BTH_I0078 271848.BTH_I2966 156
271848.BTH_I0078 271848.BTH_I3007 418
271848.BTH_I0078 271848.BTH_I3008 220
271848.BTH_I0078 271848.BTH_I3102 156
271848.BTH_I0078 271848.BTH_I3115 292
271848.BTH_I0078 271848.BTH_I3116 298
271848.BTH_I0078 271848.BTH_I3173 395
271848.BTH_I0078 271848.BTH_I3315 172
271848.BTH_I0078 271848.BTH_I3317 171
271848.BTH_I0078 271848.BTH_II0015 170
271848.BTH_I0078 271848.BTH_II0173 229
271848.BTH_I0078 271848.BTH_II0199 152
271848.BTH_I0078 271848.BTH_II0214 328
271848.BTH_I0078 271848.BTH_II0274 221
271848.BTH_I0078 271848.BTH_II0398 227
271848.BTH_I0078 271848.BTH_II0399 227
271848.BTH_I0078 271848.BTH_II0656 325
271848.BTH_I0078 271848.BTH_II0776 239
271848.BTH_I0078 271848.BTH_II0934 284
271848.BTH_I0078 271848.BTH_II0973 242
271848.BTH_I0078 271848.BTH_II1085 221
271848.BTH_I0078 271848.BTH_II1087 221
271848.BTH_I0078 271848.BTH_II1089 229
271848.BTH_I0078 271848.BTH_II1093 191
271848.BTH_I0078 271848.BTH_II1112 176
271848.BTH_I0078 271848.BTH_II1133 173
271848.BTH_I0078 271848.BTH_II1139 211
271848.BTH_I0078 271848.BTH_II1205 155
271848.BTH_I0078 271848.BTH_II1301 368
271848.BTH_I0078 271848.BTH_II1530 227
271848.BTH_I0078 271848.BTH_II1605 166
271848.BTH_I0078 271848.BTH_II1687 308
271848.BTH_I0078 271848.BTH_II1728 178
271848.BTH_I0078 271848.BTH_II1778 336
271848.BTH_I0078 271848.BTH_II1805 171
271848.BTH_I0078 271848.BTH_II1969 173
271848.BTH_I0078 271848.BTH_II2030 364
271848.BTH_I0078 271848.BTH_II2247 252
271848.BTH_I0078 271848.BTH_II2270 193
271848.BTH_I0078 271848.BTH_II2271 156
271848.BTH_I0078 271848.BTH_II2272 239
271848.BTH_I0078 271848.BTH_II2275 154
271848.BTH_I0078 271848.BTH_II2324 372
271848.BTH_I0078 271848.BTH_II2362 179
271848.BTH_I0079 271848.BTH_I0078 766
271848.BTH_I0079 271848.BTH_I0081 450
271848.BTH_I0079 271848.BTH_I0557 681
271848.BTH_I0079 271848.BTH_I1007 269
271848.BTH_I0079 271848.BTH_I2335 251
271848.BTH_I0079 271848.BTH_II1301 275
271848.BTH_I0079 271848.BTH_II1745 171
271848.BTH_I0079 271848.BTH_II2247 252
271848.BTH_I0080 271848.BTH_I0081 631
271848.BTH_I0081 271848.BTH_I0005 151
271848.BTH_I0081 271848.BTH_I0034 191
271848.BTH_I0081 271848.BTH_I0044 266
271848.BTH_I0081 271848.BTH_I0078 404
271848.BTH_I0081 271848.BTH_I0079 450
271848.BTH_I0081 271848.BTH_I0080 631
271848.BTH_I0081 271848.BTH_I0083 385
271848.BTH_I0081 271848.BTH_I0086 196
271848.BTH_I0081 271848.BTH_I0137 158
271848.BTH_I0081 271848.BTH_I0172 307
271848.BTH_I0081 271848.BTH_I0178 164
271848.BTH_I0081 271848.BTH_I0232 216
271848.BTH_I0081 271848.BTH_I0288 152
271848.BTH_I0081 271848.BTH_I0314 260
271848.BTH_I0081 271848.BTH_I0513 168
271848.BTH_I0081 271848.BTH_I0530 153
271848.BTH_I0081 271848.BTH_I0715 165
271848.BTH_I0081 271848.BTH_I0772 360
271848.BTH_I0081 271848.BTH_I0907 262
271848.BTH_I0081 271848.BTH_I0955 172
271848.BTH_I0081 271848.BTH_I0964 212
271848.BTH_I0081 271848.BTH_I0985 157
271848.BTH_I0081 271848.BTH_I1027 224
271848.BTH_I0081 271848.BTH_I1128 183
271848.BTH_I0081 271848.BTH_I1130 320
271848.BTH_I0081 271848.BTH_I1132 196
271848.BTH_I0081 271848.BTH_I1194 899
271848.BTH_I0081 271848.BTH_I1317 329
271848.BTH_I0081 271848.BTH_I1360 187
271848.BTH_I0081 271848.BTH_I1363 171
271848.BTH_I0081 271848.BTH_I1380 171
271848.BTH_I0081 271848.BTH_I1411 214
271848.BTH_I0081 271848.BTH_I1469 175
271848.BTH_I0081 271848.BTH_I1470 172
271848.BTH_I0081 271848.BTH_I1471 179
271848.BTH_I0081 271848.BTH_I1483 299
271848.BTH_I0081 271848.BTH_I1542 153
271848.BTH_I0081 271848.BTH_I1565 153
271848.BTH_I0081 271848.BTH_I1583 165
271848.BTH_I0081 271848.BTH_I1584 157
271848.BTH_I0081 271848.BTH_I1636 206
271848.BTH_I0081 271848.BTH_I1637 151
271848.BTH_I0081 271848.BTH_I1668 173
271848.BTH_I0081 271848.BTH_I1704 156
271848.BTH_I0081 271848.BTH_I1777 176
271848.BTH_I0081 271848.BTH_I1829 899
271848.BTH_I0081 271848.BTH_I1892 213
271848.BTH_I0081 271848.BTH_I1920 222
271848.BTH_I0081 271848.BTH_I1973 152
271848.BTH_I0081 271848.BTH_I2007 230
271848.BTH_I0081 271848.BTH_I2008 173
271848.BTH_I0081 271848.BTH_I2012 152
271848.BTH_I0081 271848.BTH_I2026 152
271848.BTH_I0081 271848.BTH_I2032 301
271848.BTH_I0081 271848.BTH_I2058 203
271848.BTH_I0081 271848.BTH_I2143 383
271848.BTH_I0081 271848.BTH_I2167 152
271848.BTH_I0081 271848.BTH_I2190 172
271848.BTH_I0081 271848.BTH_I2193 183
271848.BTH_I0081 271848.BTH_I2200 156
271848.BTH_I0081 271848.BTH_I2221 239
271848.BTH_I0081 271848.BTH_I2225 171
271848.BTH_I0081 271848.BTH_I2279 392
271848.BTH_I0081 271848.BTH_I2377 180
271848.BTH_I0081 271848.BTH_I2415 168
271848.BTH_I0081 271848.BTH_I2416 260
271848.BTH_I0081 271848.BTH_I2490 164
271848.BTH_I0081 271848.BTH_I2553 204
271848.BTH_I0081 271848.BTH_I2634 171
271848.BTH_I0081 271848.BTH_I2766 222
271848.BTH_I0081 271848.BTH_I2906 222
271848.BTH_I0081 271848.BTH_I2929 156
271848.BTH_I0081 271848.BTH_I2987 158
271848.BTH_I0081 271848.BTH_I2989 177
271848.BTH_I0081 271848.BTH_I2991 169
271848.BTH_I0081 271848.BTH_I3187 159
271848.BTH_I0081 271848.BTH_I3211 183
271848.BTH_I0081 271848.BTH_I3301 249
271848.BTH_I0081 271848.BTH_II0116 217
271848.BTH_I0081 271848.BTH_II0165 156
271848.BTH_I0081 271848.BTH_II0199 154
271848.BTH_I0081 271848.BTH_II0208 368
271848.BTH_I0081 271848.BTH_II0294 178
271848.BTH_I0081 271848.BTH_II0348 152
271848.BTH_I0081 271848.BTH_II0529 306
271848.BTH_I0081 271848.BTH_II0537 170
271848.BTH_I0081 271848.BTH_II0627 150
271848.BTH_I0081 271848.BTH_II0699 171
271848.BTH_I0081 271848.BTH_II0734 197
271848.BTH_I0081 271848.BTH_II0784 899
271848.BTH_I0081 271848.BTH_II0827 150
271848.BTH_I0081 271848.BTH_II0877 187
271848.BTH_I0081 271848.BTH_II0909 191
271848.BTH_I0081 271848.BTH_II0970 319
[truncated: 32,416,192 more chars]
