# Supplementary material for: Network-based features enable prediction of essential genes across diverse organisms
Source: PLoS One. 2018 Dec 13;13(12):e0208722. doi: 10.1371/journal.pone.0208722 (PMC6292609; doi:10.1371/journal.pone.0208722)
Supplement: S1 Dataset — PPI Data of 27 organisms along with essential genes information. (ZIP) [file pone.0208722.s001.zip › S1/272560.ess]

272560.BPSL0073
272560.BPSL0074
272560.BPSL0075
272560.BPSL0078
272560.BPSL0080
272560.BPSL0089
272560.BPSL0090
272560.BPSL0128
272560.BPSL0186
272560.BPSL0188
272560.BPSL0189
272560.BPSL0200
272560.BPSL0208
272560.BPSL0212
272560.BPSL0241
272560.BPSL0265
272560.BPSL0312
272560.BPSL0313
272560.BPSL0317
272560.BPSL0383
272560.BPSL0397
272560.BPSL0398
272560.BPSL0414
272560.BPSL0514
272560.BPSL0521
272560.BPSL0523
272560.BPSL0530
272560.BPSL0534
272560.BPSL0535
272560.BPSL0547
272560.BPSL0584
272560.BPSL0588
272560.BPSL0593
272560.BPSL0602
272560.BPSL0603
272560.BPSL0604
272560.BPSL0608
272560.BPSL0640
272560.BPSL0643
272560.BPSL0644
272560.BPSL0658
272560.BPSL0660
272560.BPSL0667
272560.BPSL0672
272560.BPSL0791
272560.BPSL0801
272560.BPSL0802
272560.BPSL0854
272560.BPSL0859
272560.BPSL0860
272560.BPSL0866
272560.BPSL0868
272560.BPSL0872
272560.BPSL0875
272560.BPSL0878
272560.BPSL0880
272560.BPSL0896
272560.BPSL0904
272560.BPSL0905
272560.BPSL0906
272560.BPSL0963
272560.BPSL0964
272560.BPSL0969
272560.BPSL0992
272560.BPSL1002
272560.BPSL1006
272560.BPSL1015
272560.BPSL1026
272560.BPSL1069
272560.BPSL1117
272560.BPSL1118
272560.BPSL1162
272560.BPSL1163
272560.BPSL1198
272560.BPSL1199
272560.BPSL1200
272560.BPSL1207
272560.BPSL1212
272560.BPSL1213
272560.BPSL1214
272560.BPSL1215
272560.BPSL1216
272560.BPSL1217
272560.BPSL1218
272560.BPSL1219
272560.BPSL1220
272560.BPSL1222
272560.BPSL1223
272560.BPSL1224
272560.BPSL1282
272560.BPSL1341
272560.BPSL1342
272560.BPSL1349
272560.BPSL1355
272560.BPSL1356
272560.BPSL1357
272560.BPSL1358
272560.BPSL1388
272560.BPSL1403
272560.BPSL1404
272560.BPSL1434
272560.BPSL1436
272560.BPSL1462
272560.BPSL1468
272560.BPSL1471
272560.BPSL1472
272560.BPSL1474
272560.BPSL1477
272560.BPSL1478
272560.BPSL1495
272560.BPSL1498
272560.BPSL1504
272560.BPSL1510
272560.BPSL1513
272560.BPSL1514
272560.BPSL1516
272560.BPSL1524
272560.BPSL1598
272560.BPSL1599
272560.BPSL1600
272560.BPSL1603
272560.BPSL1604
272560.BPSL1605
272560.BPSL1606
272560.BPSL1607
272560.BPSL1608
272560.BPSL1610
272560.BPSL1611
272560.BPSL1612
272560.BPSL1615
272560.BPSL1616
272560.BPSL1617
272560.BPSL1618
272560.BPSL1627
272560.BPSL1628
272560.BPSL1629
272560.BPSL1631
272560.BPSL1643
272560.BPSL1645
272560.BPSL1649
272560.BPSL1650
272560.BPSL1651
272560.BPSL1652
272560.BPSL1653
272560.BPSL1654
272560.BPSL1655
272560.BPSL1657
272560.BPSL1659
272560.BPSL1660
272560.BPSL1661
272560.BPSL1662
272560.BPSL1663
272560.BPSL1664
272560.BPSL1665
272560.BPSL1666
272560.BPSL1667
272560.BPSL1668
272560.BPSL1670
272560.BPSL1672
272560.BPSL1674
272560.BPSL1675
272560.BPSL1676
272560.BPSL1677
272560.BPSL1678
272560.BPSL1679
272560.BPSL1681
272560.BPSL1682
272560.BPSL1689
272560.BPSL1690
272560.BPSL1691
272560.BPSL1704a
272560.BPSL1705
272560.BPSL1708
272560.BPSL1716
272560.BPSL1717
272560.BPSL1718
272560.BPSL1720
272560.BPSL1721
272560.BPSL1722
272560.BPSL1723
272560.BPSL1724
272560.BPSL1727
272560.BPSL1728
272560.BPSL1729
272560.BPSL1730
272560.BPSL1731
272560.BPSL1732
272560.BPSL1742
272560.BPSL1743
272560.BPSL1750
272560.BPSL1751
272560.BPSL1779
272560.BPSL1783
272560.BPSL1784
272560.BPSL1793
272560.BPSL1794
272560.BPSL1803
272560.BPSL1804
272560.BPSL1810
272560.BPSL1811
272560.BPSL1813
272560.BPSL1814
272560.BPSL1815
272560.BPSL1816
272560.BPSL1818
272560.BPSL1819
272560.BPSL1820
272560.BPSL1822
272560.BPSL1823
272560.BPSL1866
272560.BPSL1877
272560.BPSL1908
272560.BPSL1909
272560.BPSL1918
272560.BPSL1919
272560.BPSL1932
272560.BPSL1940
272560.BPSL1941
272560.BPSL1945
272560.BPSL1961
272560.BPSL1980
272560.BPSL1981
272560.BPSL1993
272560.BPSL2007
272560.BPSL2009
272560.BPSL2012
272560.BPSL2020
272560.BPSL2021
272560.BPSL2054
272560.BPSL2056
272560.BPSL2057
272560.BPSL2058
272560.BPSL2063
272560.BPSL2065
272560.BPSL2070
272560.BPSL2073
272560.BPSL2075
272560.BPSL2078
272560.BPSL2079
272560.BPSL2080
272560.BPSL2099
272560.BPSL2119
272560.BPSL2123
272560.BPSL2127
272560.BPSL2129
272560.BPSL2136
272560.BPSL2146
272560.BPSL2147
272560.BPSL2149
272560.BPSL2150
272560.BPSL2151
272560.BPSL2152
272560.BPSL2153
272560.BPSL2154
272560.BPSL2155
272560.BPSL2157
272560.BPSL2158
272560.BPSL2164
272560.BPSL2165
272560.BPSL2166
272560.BPSL2169
272560.BPSL2171
272560.BPSL2180
272560.BPSL2197
272560.BPSL2217
272560.BPSL2239
272560.BPSL2240
272560.BPSL2241
272560.BPSL2243
272560.BPSL2247
272560.BPSL2250
272560.BPSL2258
272560.BPSL2260
272560.BPSL2270
272560.BPSL2272
272560.BPSL2277
272560.BPSL2280
272560.BPSL2281
272560.BPSL2289
272560.BPSL2304
272560.BPSL2311
272560.BPSL2318
272560.BPSL2347
272560.BPSL2351
272560.BPSL2360
272560.BPSL2361
272560.BPSL2363
272560.BPSL2364
272560.BPSL2366
272560.BPSL2368
272560.BPSL2372
272560.BPSL2374
272560.BPSL2378
272560.BPSL2419
272560.BPSL2422
272560.BPSL2426
272560.BPSL2430
272560.BPSL2436
272560.BPSL2438
272560.BPSL2440
272560.BPSL2442
272560.BPSL2443
272560.BPSL2473
272560.BPSL2476
272560.BPSL2477
272560.BPSL2488
272560.BPSL2490
272560.BPSL2491
272560.BPSL2499
272560.BPSL2500
272560.BPSL2507
272560.BPSL2509
272560.BPSL2510
272560.BPSL2511
272560.BPSL2512
272560.BPSL2515
272560.BPSL2516
272560.BPSL2520
272560.BPSL2521
272560.BPSL2522
272560.BPSL2523
272560.BPSL2547
272560.BPSL2561
272560.BPSL2563
272560.BPSL2600
272560.BPSL2623
272560.BPSL2627
272560.BPSL2651
272560.BPSL2653
272560.BPSL2655
272560.BPSL2665
272560.BPSL2666
272560.BPSL2667
272560.BPSL2668
272560.BPSL2684
272560.BPSL2697
272560.BPSL2708
272560.BPSL2758
272560.BPSL2764
272560.BPSL2774
272560.BPSL2777
272560.BPSL2780
272560.BPSL2781
272560.BPSL2817
272560.BPSL2829
272560.BPSL2833
272560.BPSL2871
272560.BPSL2888
272560.BPSL2893
272560.BPSL2898
272560.BPSL2899
272560.BPSL2904
272560.BPSL2911
272560.BPSL2914
272560.BPSL2925
272560.BPSL2926
272560.BPSL2928
272560.BPSL2935
272560.BPSL2938
272560.BPSL2943
272560.BPSL2953
272560.BPSL2960
272560.BPSL2983
272560.BPSL2984
272560.BPSL2991
272560.BPSL2992
272560.BPSL2995
272560.BPSL2998
272560.BPSL3001
272560.BPSL3002
272560.BPSL3003
272560.BPSL3006
272560.BPSL3018
272560.BPSL3020
272560.BPSL3021
272560.BPSL3022
272560.BPSL3023
272560.BPSL3025
272560.BPSL3026
272560.BPSL3027
272560.BPSL3028
272560.BPSL3029
272560.BPSL3030
272560.BPSL3031
272560.BPSL3033
272560.BPSL3035
272560.BPSL3055
272560.BPSL3115
272560.BPSL3117
272560.BPSL3120
272560.BPSL3180
272560.BPSL3187
272560.BPSL3188
272560.BPSL3193
272560.BPSL3194
272560.BPSL3196
272560.BPSL3198
272560.BPSL3201
272560.BPSL3207
272560.BPSL3210
272560.BPSL3212
272560.BPSL3213
272560.BPSL3215
272560.BPSL3216
272560.BPSL3217
272560.BPSL3220
272560.BPSL3221
272560.BPSL3223
272560.BPSL3225
272560.BPSL3226
272560.BPSL3228
272560.BPSL3290
272560.BPSL3390
272560.BPSL3391
272560.BPSL3396
272560.BPSL3397
272560.BPSL3398
272560.BPSL3400
272560.BPSL3402
272560.BPSL3403
272560.BPSL3405
272560.BPSS0093
272560.BPSS0098
272560.BPSS0105
272560.BPSS0112
272560.BPSS0116
272560.BPSS0148
272560.BPSS0163
272560.BPSS0252
272560.BPSS0402
272560.BPSS0517
272560.BPSS0524
272560.BPSS0537
272560.BPSS0545
272560.BPSS0547
272560.BPSS0550
272560.BPSS0551
272560.BPSS0552
272560.BPSS0609
272560.BPSS0684
272560.BPSS0685
272560.BPSS0735
272560.BPSS0746
272560.BPSS0750
272560.BPSS0752
272560.BPSS0754
272560.BPSS0782
272560.BPSS0796
272560.BPSS0813
272560.BPSS0823
272560.BPSS0868
272560.BPSS0869
272560.BPSS1037
272560.BPSS1042
272560.BPSS1082
272560.BPSS1100
272560.BPSS1112
272560.BPSS1114
272560.BPSS1130
272560.BPSS1143
272560.BPSS1164
272560.BPSS1166
272560.BPSS1219
272560.BPSS1224
272560.BPSS1236
272560.BPSS1272
272560.BPSS1331
272560.BPSS1341
272560.BPSS1350
272560.BPSS1351
272560.BPSS1358
272560.BPSS1381
272560.BPSS1388
272560.BPSS1390
272560.BPSS1391
272560.BPSS1454
272560.BPSS1487
272560.BPSS1502
272560.BPSS1511
272560.BPSS1512
272560.BPSS1610
272560.BPSS1620
272560.BPSS1632
272560.BPSS1633
272560.BPSS1634
272560.BPSS1646
272560.BPSS1657
272560.BPSS1685
272560.BPSS1715
272560.BPSS1718
272560.BPSS1726
272560.BPSS1827
272560.BPSS1830
272560.BPSS1885
272560.BPSS1888
272560.BPSS1925
272560.BPSS1927
272560.BPSS1971
272560.BPSS1984
272560.BPSS2024
272560.BPSS2095
272560.BPSS2099
272560.BPSS2259
