# Supplementary material for: Network-based features enable prediction of essential genes across diverse organisms
Source: PLoS One. 2018 Dec 13;13(12):e0208722. doi: 10.1371/journal.pone.0208722 (PMC6292609; doi:10.1371/journal.pone.0208722)
Supplement: S1 Dataset — PPI Data of 27 organisms along with essential genes information. (ZIP) [file pone.0208722.s001.zip › S1/243277.ppi.txt]

243277.VC0001 243277.VC0002 865
243277.VC0001 243277.VC0003 832
243277.VC0001 243277.VC0004 635
243277.VC0001 243277.VC0005 635
243277.VC0001 243277.VC0006 635
243277.VC0001 243277.VC0007 602
243277.VC0001 243277.VC0008 342
243277.VC0001 243277.VC0009 342
243277.VC0001 243277.VC0010 274
243277.VC0001 243277.VC0011 231
243277.VC0001 243277.VC0012 210
243277.VC0001 243277.VC0013 190
243277.VC0001 243277.VC0014 185
243277.VC0001 243277.VC0015 180
243277.VC0001 243277.VC0016 155
243277.VC0001 243277.VC0017 154
243277.VC0002 243277.VC0001 865
243277.VC0002 243277.VC0003 943
243277.VC0002 243277.VC0004 701
243277.VC0002 243277.VC0005 667
243277.VC0002 243277.VC0006 710
243277.VC0002 243277.VC0007 768
243277.VC0002 243277.VC0008 342
243277.VC0002 243277.VC0009 342
243277.VC0002 243277.VC0010 274
243277.VC0002 243277.VC0011 231
243277.VC0002 243277.VC0012 936
243277.VC0002 243277.VC0013 567
243277.VC0002 243277.VC0014 333
243277.VC0002 243277.VC0015 275
243277.VC0002 243277.VC0016 155
243277.VC0002 243277.VC0017 154
243277.VC0002 243277.VC0047 183
243277.VC0002 243277.VC0071 440
243277.VC0002 243277.VC0078 157
243277.VC0002 243277.VC0119 246
243277.VC0002 243277.VC0213 776
243277.VC0002 243277.VC0222 184
243277.VC0002 243277.VC0227 209
243277.VC0002 243277.VC0240 263
243277.VC0002 243277.VC0259 190
243277.VC0002 243277.VC0328 151
243277.VC0002 243277.VC0353 212
243277.VC0002 243277.VC0371 190
243277.VC0002 243277.VC0384 519
243277.VC0002 243277.VC0385 672
243277.VC0002 243277.VC0399 194
243277.VC0002 243277.VC0400 194
243277.VC0002 243277.VC0402 179
243277.VC0002 243277.VC0470 522
243277.VC0002 243277.VC0482 169
243277.VC0002 243277.VC0485 232
243277.VC0002 243277.VC0520 251
243277.VC0002 243277.VC0640 354
243277.VC0002 243277.VC0648 153
243277.VC0002 243277.VC0674 159
243277.VC0002 243277.VC0679 561
243277.VC0002 243277.VC0739 383
243277.VC0002 243277.VC0741 395
243277.VC0002 243277.VC0774 153
243277.VC0002 243277.VC0781 218
243277.VC0002 243277.VC0786 746
243277.VC0002 243277.VC0791 217
243277.VC0002 243277.VC0809 153
243277.VC0002 243277.VC0852 229
243277.VC0002 243277.VC0855 166
243277.VC0002 243277.VC0864 194
243277.VC0002 243277.VC0902 727
243277.VC0002 243277.VC0920 159
243277.VC0002 243277.VC0952 251
243277.VC0002 243277.VC0971 200
243277.VC0002 243277.VC0974 319
243277.VC0002 243277.VC0985 209
243277.VC0002 243277.VC0999 776
243277.VC0002 243277.VC1180 176
243277.VC0002 243277.VC1226 522
243277.VC0002 243277.VC1255 261
243277.VC0002 243277.VC1256 276
243277.VC0002 243277.VC1288 384
243277.VC0002 243277.VC1315 162
243277.VC0002 243277.VC1363 559
243277.VC0002 243277.VC1379 224
243277.VC0002 243277.VC1604 223
243277.VC0002 243277.VC1714 385
243277.VC0002 243277.VC1857 168
243277.VC0002 243277.VC1903 278
243277.VC0002 243277.VC1907 156
243277.VC0002 243277.VC1941 236
243277.VC0002 243277.VC1965 156
243277.VC0002 243277.VC2008 234
243277.VC0002 243277.VC2093 159
243277.VC0002 243277.VC2096 383
243277.VC0002 243277.VC2110 377
243277.VC0002 243277.VC2119 338
243277.VC0002 243277.VC2174 196
243277.VC0002 243277.VC2184 158
243277.VC0002 243277.VC2248 316
243277.VC0002 243277.VC2261 250
243277.VC0002 243277.VC2289 313
243277.VC0002 243277.VC2320 151
243277.VC0002 243277.VC2368 249
243277.VC0002 243277.VC2373 201
243277.VC0002 243277.VC2376 201
243277.VC0002 243277.VC2396 243
243277.VC0002 243277.VC2397 371
243277.VC0002 243277.VC2420 363
243277.VC0002 243277.VC2427 524
243277.VC0002 243277.VC2467 166
243277.VC0002 243277.VC2469 230
243277.VC0002 243277.VC2488 247
243277.VC0002 243277.VC2491 209
243277.VC0002 243277.VC2502 161
243277.VC0002 243277.VC2524 168
243277.VC0002 243277.VC2558 440
243277.VC0002 243277.VC2561 444
243277.VC0002 243277.VC2626 319
243277.VC0002 243277.VC2629 199
243277.VC0002 243277.VC2633 192
243277.VC0002 243277.VC2660 152
243277.VC0002 243277.VC2695 367
243277.VC0002 243277.VC2731 218
243277.VC0002 243277.VC2741 401
243277.VC0002 243277.VC2770 185
243277.VC0002 243277.VC2773 176
243277.VC0002 243277.VC2774 831
243277.VC0002 243277.VC2775 923
243277.VC0002 243277.VCA0095 384
243277.VC0002 243277.VCA0096 384
243277.VC0002 243277.VCA0496 183
243277.VC0002 243277.VCA0530 881
243277.VC0002 243277.VCA0545 356
243277.VC0002 243277.VCA0561 364
243277.VC0002 243277.VCA0569 335
243277.VC0002 243277.VCA0629 164
243277.VC0002 243277.VCA0678 537
243277.VC0002 243277.VCA0708 232
243277.VC0002 243277.VCA0735 163
243277.VC0002 243277.VCA0762 861
243277.VC0002 243277.VCA0763 176
243277.VC0002 243277.VCA0988 168
243277.VC0003 243277.VC0001 832
243277.VC0003 243277.VC0002 943
243277.VC0003 243277.VC0004 898
243277.VC0003 243277.VC0005 845
243277.VC0003 243277.VC0006 850
243277.VC0003 243277.VC0007 886
243277.VC0003 243277.VC0008 352
243277.VC0003 243277.VC0009 354
243277.VC0003 243277.VC0010 282
243277.VC0003 243277.VC0011 235
243277.VC0003 243277.VC0012 702
243277.VC0003 243277.VC0013 640
243277.VC0003 243277.VC0014 400
243277.VC0003 243277.VC0015 526
243277.VC0003 243277.VC0016 155
243277.VC0003 243277.VC0017 155
243277.VC0003 243277.VC0018 152
243277.VC0003 243277.VC0034 214
243277.VC0003 243277.VC0045 166
243277.VC0003 243277.VC0063 164
243277.VC0003 243277.VC0103 484
243277.VC0003 243277.VC0105 222
243277.VC0003 243277.VC0111 439
243277.VC0003 243277.VC0117 183
243277.VC0003 243277.VC0123 156
243277.VC0003 243277.VC0126 205
243277.VC0003 243277.VC0128 252
243277.VC0003 243277.VC0144 404
243277.VC0003 243277.VC0147 313
243277.VC0003 243277.VC0154 313
243277.VC0003 243277.VC0157 224
243277.VC0003 243277.VC0192 384
243277.VC0003 243277.VC0213 529
243277.VC0003 243277.VC0227 209
243277.VC0003 243277.VC0241 182
243277.VC0003 243277.VC0275 225
243277.VC0003 243277.VC0276 436
243277.VC0003 243277.VC0291 428
243277.VC0003 243277.VC0299 168
243277.VC0003 243277.VC0307 540
243277.VC0003 243277.VC0323 248
243277.VC0003 243277.VC0324 392
243277.VC0003 243277.VC0328 215
243277.VC0003 243277.VC0332 334
243277.VC0003 243277.VC0339 367
243277.VC0003 243277.VC0340 276
243277.VC0003 243277.VC0343 153
243277.VC0003 243277.VC0345 299
243277.VC0003 243277.VC0346 182
243277.VC0003 243277.VC0347 188
243277.VC0003 243277.VC0353 254
243277.VC0003 243277.VC0362 211
243277.VC0003 243277.VC0368 150
243277.VC0003 243277.VC0369 342
243277.VC0003 243277.VC0379 208
243277.VC0003 243277.VC0390 308
243277.VC0003 243277.VC0397 224
243277.VC0003 243277.VC0432 276
243277.VC0003 243277.VC0437 803
243277.VC0003 243277.VC0443 630
243277.VC0003 243277.VC0447 360
243277.VC0003 243277.VC0450 186
243277.VC0003 243277.VC0453 383
243277.VC0003 243277.VC0458 151
243277.VC0003 243277.VC0466 263
243277.VC0003 243277.VC0470 160
243277.VC0003 243277.VC0472 243
243277.VC0003 243277.VC0477 296
243277.VC0003 243277.VC0513 216
243277.VC0003 243277.VC0517 185
243277.VC0003 243277.VC0519 393
243277.VC0003 243277.VC0521 304
243277.VC0003 243277.VC0526 157
243277.VC0003 243277.VC0530 352
243277.VC0003 243277.VC0534 154
243277.VC0003 243277.VC0545 200
243277.VC0003 243277.VC0548 205
243277.VC0003 243277.VC0553 274
243277.VC0003 243277.VC0556 453
243277.VC0003 243277.VC0560 279
243277.VC0003 243277.VC0563 222
243277.VC0003 243277.VC0570 337
243277.VC0003 243277.VC0571 176
243277.VC0003 243277.VC0587 319
243277.VC0003 243277.VC0626 306
243277.VC0003 243277.VC0637 154
243277.VC0003 243277.VC0643 395
243277.VC0003 243277.VC0645 258
243277.VC0003 243277.VC0646 177
243277.VC0003 243277.VC0668 241
243277.VC0003 243277.VC0679 180
243277.VC0003 243277.VC0683 150
243277.VC0003 243277.VC0698 295
243277.VC0003 243277.VC0711 237
243277.VC0003 243277.VC0746 150
243277.VC0003 243277.VC0748 199
243277.VC0003 243277.VC0751 350
243277.VC0003 243277.VC0760 314
243277.VC0003 243277.VC0762 178
243277.VC0003 243277.VC0763 510
243277.VC0003 243277.VC0766 459
243277.VC0003 243277.VC0847 396
243277.VC0003 243277.VC0848 151
243277.VC0003 243277.VC0852 190
243277.VC0003 243277.VC0853 167
243277.VC0003 243277.VC0854 368
243277.VC0003 243277.VC0855 175
243277.VC0003 243277.VC0869 380
243277.VC0003 243277.VC0878 172
243277.VC0003 243277.VC0889 183
243277.VC0003 243277.VC0890 158
243277.VC0003 243277.VC0891 215
243277.VC0003 243277.VC0893 201
243277.VC0003 243277.VC0894 264
243277.VC0003 243277.VC0911 186
243277.VC0003 243277.VC0927 158
243277.VC0003 243277.VC0930 213
243277.VC0003 243277.VC0941 165
243277.VC0003 243277.VC0944 254
243277.VC0003 243277.VC0956 307
243277.VC0003 243277.VC0962 329
243277.VC0003 243277.VC0971 295
243277.VC0003 243277.VC0987 164
243277.VC0003 243277.VC0999 367
243277.VC0003 243277.VC1000 214
243277.VC0003 243277.VC1006 168
243277.VC0003 243277.VC1011 463
243277.VC0003 243277.VC1023 155
243277.VC0003 243277.VC1036 352
243277.VC0003 243277.VC1054 444
243277.VC0003 243277.VC1055 307
243277.VC0003 243277.VC1056 307
243277.VC0003 243277.VC1076 384
243277.VC0003 243277.VC1091 188
243277.VC0003 243277.VC1097 318
243277.VC0003 243277.VC1098 297
243277.VC0003 243277.VC1110 452
243277.VC0003 243277.VC1128 861
243277.VC0003 243277.VC1134 393
243277.VC0003 243277.VC1135 176
243277.VC0003 243277.VC1136 282
243277.VC0003 243277.VC1137 175
243277.VC0003 243277.VC1138 175
243277.VC0003 243277.VC1166 160
243277.VC0003 243277.VC1173 188
243277.VC0003 243277.VC1188 168
243277.VC0003 243277.VC1219 160
243277.VC0003 243277.VC1220 302
243277.VC0003 243277.VC1231 182
243277.VC0003 243277.VC1255 154
243277.VC0003 243277.VC1258 406
243277.VC0003 243277.VC1260 319
243277.VC0003 243277.VC1290 168
243277.VC0003 243277.VC1297 226
243277.VC0003 243277.VC1298 269
243277.VC0003 243277.VC1327 237
243277.VC0003 243277.VC1364 215
243277.VC0003 243277.VC1366 152
243277.VC0003 243277.VC1367 192
243277.VC0003 243277.VC1393 230
243277.VC0003 243277.VC1397 196
243277.VC0003 243277.VC1407 317
243277.VC0003 243277.VC1432 254
243277.VC0003 243277.VC1440 163
243277.VC0003 243277.VC1486 295
243277.VC0003 243277.VC1491 284
243277.VC0003 243277.VC1492 320
243277.VC0003 243277.VC1498 278
243277.VC0003 243277.VC1508 476
243277.VC0003 243277.VC1520 295
243277.VC0003 243277.VC1596 184
243277.VC0003 243277.VC1623 223
243277.VC0003 243277.VC1663 158
243277.VC0003 243277.VC1684 214
243277.VC0003 243277.VC1704 318
243277.VC0003 243277.VC1721 456
243277.VC0003 243277.VC1760 272
243277.VC0003 243277.VC1764 387
243277.VC0003 243277.VC1880 269
243277.VC0003 243277.VC1886 264
243277.VC0003 243277.VC1918 230
243277.VC0003 243277.VC1920 286
243277.VC0003 243277.VC1923 276
243277.VC0003 243277.VC2014 484
243277.VC0003 243277.VC2015 319
243277.VC0003 243277.VC2016 459
243277.VC0003 243277.VC2019 241
243277.VC0003 243277.VC2031 319
243277.VC0003 243277.VC2061 269
243277.VC0003 243277.VC2063 196
243277.VC0003 243277.VC2074 424
243277.VC0003 243277.VC2080 384
243277.VC0003 243277.VC2088 497
243277.VC0003 243277.VC2093 179
243277.VC0003 243277.VC2110 438
243277.VC0003 243277.VC2118 168
243277.VC0003 243277.VC2150 152
243277.VC0003 243277.VC2152 262
243277.VC0003 243277.VC2162 380
243277.VC0003 243277.VC2172 151
243277.VC0003 243277.VC2178 212
243277.VC0003 243277.VC2179 349
243277.VC0003 243277.VC2182 151
243277.VC0003 243277.VC2183 189
243277.VC0003 243277.VC2185 630
243277.VC0003 243277.VC2191 224
243277.VC0003 243277.VC2214 423
243277.VC0003 243277.VC2233 356
243277.VC0003 243277.VC2242 250
243277.VC0003 243277.VC2245 284
243277.VC0003 243277.VC2246 152
243277.VC0003 243277.VC2247 157
243277.VC0003 243277.VC2251 181
243277.VC0003 243277.VC2252 319
243277.VC0003 243277.VC2253 366
243277.VC0003 243277.VC2254 184
243277.VC0003 243277.VC2258 178
243277.VC0003 243277.VC2267 182
243277.VC0003 243277.VC2271 151
243277.VC0003 243277.VC2272 230
243277.VC0003 243277.VC2296 242
243277.VC0003 243277.VC2305 302
243277.VC0003 243277.VC2329 220
243277.VC0003 243277.VC2353 338
243277.VC0003 243277.VC2384 266
243277.VC0003 243277.VC2390 323
243277.VC0003 243277.VC2392 193
243277.VC0003 243277.VC2394 286
243277.VC0003 243277.VC2396 183
243277.VC0003 243277.VC2397 388
243277.VC0003 243277.VC2402 219
243277.VC0003 243277.VC2404 206
243277.VC0003 243277.VC2405 224
243277.VC0003 243277.VC2406 190
243277.VC0003 243277.VC2407 398
243277.VC0003 243277.VC2409 274
243277.VC0003 243277.VC2412 216
243277.VC0003 243277.VC2414 250
243277.VC0003 243277.VC2419 276
243277.VC0003 243277.VC2422 455
243277.VC0003 243277.VC2427 156
243277.VC0003 243277.VC2430 196
243277.VC0003 243277.VC2431 517
243277.VC0003 243277.VC2446 227
243277.VC0003 243277.VC2450 316
243277.VC0003 243277.VC2452 426
243277.VC0003 243277.VC2457 274
243277.VC0003 243277.VC2463 180
243277.VC0003 243277.VC2479 182
243277.VC0003 243277.VC2480 207
243277.VC0003 243277.VC2488 232
243277.VC0003 243277.VC2503 509
243277.VC0003 243277.VC2508 361
243277.VC0003 243277.VC2510 174
243277.VC0003 243277.VC2530 194
243277.VC0003 243277.VC2534 249
243277.VC0003 243277.VC2538 274
243277.VC0003 243277.VC2558 187
243277.VC0003 243277.VC2571 319
243277.VC0003 243277.VC2590 157
243277.VC0003 243277.VC2595 650
243277.VC0003 243277.VC2598 205
243277.VC0003 243277.VC2606 200
243277.VC0003 243277.VC2608 295
243277.VC0003 243277.VC2625 274
243277.VC0003 243277.VC2635 187
243277.VC0003 243277.VC2645 160
243277.VC0003 243277.VC2651 238
243277.VC0003 243277.VC2657 167
243277.VC0003 243277.VC2664 410
243277.VC0003 243277.VC2665 383
243277.VC0003 243277.VC2670 198
243277.VC0003 243277.VC2679 308
243277.VC0003 243277.VC2681 307
243277.VC0003 243277.VC2685 253
243277.VC0003 243277.VC2703 301
243277.VC0003 243277.VC2708 178
243277.VC0003 243277.VC2711 220
243277.VC0003 243277.VC2744 245
243277.VC0003 243277.VC2757 156
243277.VC0003 243277.VC2760 161
243277.VC0003 243277.VC2764 495
243277.VC0003 243277.VC2765 455
243277.VC0003 243277.VC2766 472
243277.VC0003 243277.VC2767 151
243277.VC0003 243277.VC2769 342
243277.VC0003 243277.VC2770 490
243277.VC0003 243277.VC2772 562
243277.VC0003 243277.VC2773 562
243277.VC0003 243277.VC2774 653
243277.VC0003 243277.VC2775 972
243277.VC0003 243277.VCA0035 232
243277.VC0003 243277.VCA0038 213
243277.VC0003 243277.VCA0077 319
243277.VC0003 243277.VCA0095 603
243277.VC0003 243277.VCA0096 603
243277.VC0003 243277.VCA0103 319
243277.VC0003 243277.VCA0116 316
243277.VC0003 243277.VCA0128 233
243277.VC0003 243277.VCA0161 152
243277.VC0003 243277.VCA0171 224
243277.VC0003 243277.VCA0172 272
243277.VC0003 243277.VCA0174 273
243277.VC0003 243277.VCA0175 274
243277.VC0003 243277.VCA0198 304
243277.VC0003 243277.VCA0204 319
243277.VC0003 243277.VCA0231 319
243277.VC0003 243277.VCA0235 297
243277.VC0003 243277.VCA0243 213
243277.VC0003 243277.VCA0266 384
243277.VC0003 243277.VCA0278 165
243277.VC0003 243277.VCA0287 424
243277.VC0003 243277.VCA0288 296
243277.VC0003 243277.VCA0289 156
243277.VC0003 243277.VCA0291 392
243277.VC0003 243277.VCA0455 209
243277.VC0003 243277.VCA0485 179
243277.VC0003 243277.VCA0511 170
243277.VC0003 243277.VCA0519 234
243277.VC0003 243277.VCA0528 247
243277.VC0003 243277.VCA0593 157
243277.VC0003 243277.VCA0606 272
243277.VC0003 243277.VCA0610 223
243277.VC0003 243277.VCA0623 304
243277.VC0003 243277.VCA0649 151
243277.VC0003 243277.VCA0675 312
243277.VC0003 243277.VCA0717 176
243277.VC0003 243277.VCA0819 383
243277.VC0003 243277.VCA0820 415
243277.VC0003 243277.VCA0834 272
243277.VC0003 243277.VCA0847 385
243277.VC0003 243277.VCA0849 213
243277.VC0003 243277.VCA0855 213
243277.VC0003 243277.VCA0859 245
243277.VC0003 243277.VCA0871 196
243277.VC0003 243277.VCA0884 213
243277.VC0003 243277.VCA0912 151
243277.VC0003 243277.VCA0926 384
243277.VC0003 243277.VCA0929 215
243277.VC0003 243277.VCA0937 319
243277.VC0003 243277.VCA0993 192
243277.VC0003 243277.VCA0998 192
243277.VC0003 243277.VCA1001 384
243277.VC0003 243277.VCA1010 213
243277.VC0003 243277.VCA1017 244
243277.VC0003 243277.VCA1074 384
243277.VC0003 243277.VCA1075 213
243277.VC0003 243277.VCA1095 196
243277.VC0003 243277.VCA1114 305
243277.VC0003 243277.VCA1115 269
243277.VC0004 243277.VC0001 635
243277.VC0004 243277.VC0002 701
243277.VC0004 243277.VC0003 898
243277.VC0004 243277.VC0005 998
243277.VC0004 243277.VC0006 973
243277.VC0004 243277.VC0007 954
243277.VC0004 243277.VC0008 471
243277.VC0004 243277.VC0009 470
243277.VC0004 243277.VC0010 360
243277.VC0004 243277.VC0011 273
243277.VC0004 243277.VC0012 553
243277.VC0004 243277.VC0013 573
243277.VC0004 243277.VC0014 513
243277.VC0004 243277.VC0015 359
243277.VC0004 243277.VC0016 162
243277.VC0004 243277.VC0017 161
243277.VC0004 243277.VC0018 158
243277.VC0004 243277.VC0044 581
243277.VC0004 243277.VC0073 470
243277.VC0004 243277.VC0088 204
243277.VC0004 243277.VC0111 579
243277.VC0004 243277.VC0147 664
243277.VC0004 243277.VC0150 278
243277.VC0004 243277.VC0154 216
243277.VC0004 243277.VC0162 304
243277.VC0004 243277.VC0213 316
243277.VC0004 243277.VC0219 256
243277.VC0004 243277.VC0224 215
243277.VC0004 243277.VC0227 213
243277.VC0004 243277.VC0258 223
243277.VC0004 243277.VC0270 424
243277.VC0004 243277.VC0271 233
243277.VC0004 243277.VC0276 360
243277.VC0004 243277.VC0290 358
243277.VC0004 243277.VC0291 547
243277.VC0004 243277.VC0295 255
243277.VC0004 243277.VC0307 347
243277.VC0004 243277.VC0318 273
243277.VC0004 243277.VC0322 597
243277.VC0004 243277.VC0323 223
243277.VC0004 243277.VC0328 154
243277.VC0004 243277.VC0329 161
243277.VC0004 243277.VC0334 150
243277.VC0004 243277.VC0339 376
243277.VC0004 243277.VC0341 152
243277.VC0004 243277.VC0345 182
243277.VC0004 243277.VC0346 259
243277.VC0004 243277.VC0349 419
243277.VC0004 243277.VC0350 432
243277.VC0004 243277.VC0353 213
243277.VC0004 243277.VC0366 355
243277.VC0004 243277.VC0367 253
243277.VC0004 243277.VC0368 373
243277.VC0004 243277.VC0369 360
243277.VC0004 243277.VC0371 571
243277.VC0004 243277.VC0394 320
243277.VC0004 243277.VC0415 151
243277.VC0004 243277.VC0417 220
243277.VC0004 243277.VC0434 255
243277.VC0004 243277.VC0435 186
243277.VC0004 243277.VC0436 315
243277.VC0004 243277.VC0443 303
243277.VC0004 243277.VC0445 182
243277.VC0004 243277.VC0446 256
243277.VC0004 243277.VC0447 360
243277.VC0004 243277.VC0453 327
243277.VC0004 243277.VC0466 277
243277.VC0004 243277.VC0469 274
243277.VC0004 243277.VC0478 207
243277.VC0004 243277.VC0487 206
243277.VC0004 243277.VC0498 150
243277.VC0004 243277.VC0503 192
243277.VC0004 243277.VC0517 253
243277.VC0004 243277.VC0518 260
243277.VC0004 243277.VC0519 249
243277.VC0004 243277.VC0520 252
243277.VC0004 243277.VC0526 156
243277.VC0004 243277.VC0535 217
243277.VC0004 243277.VC0553 229
243277.VC0004 243277.VC0554 154
243277.VC0004 243277.VC0558 233
243277.VC0004 243277.VC0560 613
243277.VC0004 243277.VC0561 256
243277.VC0004 243277.VC0564 290
243277.VC0004 243277.VC0566 181
243277.VC0004 243277.VC0570 324
243277.VC0004 243277.VC0571 503
243277.VC0004 243277.VC0574 297
243277.VC0004 243277.VC0575 595
243277.VC0004 243277.VC0589 271
243277.VC0004 243277.VC0594 168
243277.VC0004 243277.VC0595 298
243277.VC0004 243277.VC0596 242
243277.VC0004 243277.VC0604 193
243277.VC0004 243277.VC0637 318
243277.VC0004 243277.VC0640 366
243277.VC0004 243277.VC0641 156
243277.VC0004 243277.VC0642 181
243277.VC0004 243277.VC0643 618
243277.VC0004 243277.VC0644 159
243277.VC0004 243277.VC0646 382
243277.VC0004 243277.VC0647 230
243277.VC0004 243277.VC0659 650
243277.VC0004 243277.VC0663 251
243277.VC0004 243277.VC0664 187
243277.VC0004 243277.VC0665 532
243277.VC0004 243277.VC0674 367
243277.VC0004 243277.VC0675 184
243277.VC0004 243277.VC0679 355
243277.VC0004 243277.VC0698 180
243277.VC0004 243277.VC0706 230
243277.VC0004 243277.VC0708 341
243277.VC0004 243277.VC0711 296
243277.VC0004 243277.VC0718 479
243277.VC0004 243277.VC0737 213
243277.VC0004 243277.VC0739 163
243277.VC0004 243277.VC0742 219
243277.VC0004 243277.VC0743 803
243277.VC0004 243277.VC0744 289
243277.VC0004 243277.VC0745 153
243277.VC0004 243277.VC0751 194
243277.VC0004 243277.VC0757 320
243277.VC0004 243277.VC0762 274
243277.VC0004 243277.VC0763 432
243277.VC0004 243277.VC0767 246
243277.VC0004 243277.VC0768 200
243277.VC0004 243277.VC0813 223
243277.VC0004 243277.VC0848 151
243277.VC0004 243277.VC0856 762
243277.VC0004 243277.VC0869 380
243277.VC0004 243277.VC0899 171
243277.VC0004 243277.VC0917 256
243277.VC0004 243277.VC0947 396
243277.VC0004 243277.VC0951 167
243277.VC0004 243277.VC0952 288
243277.VC0004 243277.VC0959 361
243277.VC0004 243277.VC0976 374
243277.VC0004 243277.VC0992 172
243277.VC0004 243277.VC0997 349
243277.VC0004 243277.VC1001 196
243277.VC0004 243277.VC1004 206
243277.VC0004 243277.VC1031 213
243277.VC0004 243277.VC1036 255
243277.VC0004 243277.VC1040 167
243277.VC0004 243277.VC1042 155
243277.VC0004 243277.VC1053 285
243277.VC0004 243277.VC1054 202
243277.VC0004 243277.VC1055 177
243277.VC0004 243277.VC1056 195
243277.VC0004 243277.VC1060 313
243277.VC0004 243277.VC1099 247
243277.VC0004 243277.VC1110 343
243277.VC0004 243277.VC1114 223
243277.VC0004 243277.VC1117 171
243277.VC0004 243277.VC1163 296
243277.VC0004 243277.VC1164 447
243277.VC0004 243277.VC1181 390
243277.VC0004 243277.VC1182 180
243277.VC0004 243277.VC1214 155
243277.VC0004 243277.VC1215 343
243277.VC0004 243277.VC1219 594
243277.VC0004 243277.VC1220 240
243277.VC0004 243277.VC1226 223
243277.VC0004 243277.VC1255 496
243277.VC0004 243277.VC1256 398
243277.VC0004 243277.VC1258 351
243277.VC0004 243277.VC1276 240
243277.VC0004 243277.VC1288 245
243277.VC0004 243277.VC1297 204
243277.VC0004 243277.VC1298 269
243277.VC0004 243277.VC1342 200
243277.VC0004 243277.VC1355 250
243277.VC0004 243277.VC1427 206
243277.VC0004 243277.VC1432 205
243277.VC0004 243277.VC1437 238
243277.VC0004 243277.VC1496 520
243277.VC0004 243277.VC1500 371
243277.VC0004 243277.VC1508 182
243277.VC0004 243277.VC1621 160
243277.VC0004 243277.VC1667 175
243277.VC0004 243277.VC1678 458
243277.VC0004 243277.VC1679 152
243277.VC0004 243277.VC1680 369
243277.VC0004 243277.VC1704 318
243277.VC0004 243277.VC1710 226
243277.VC0004 243277.VC1711 251
243277.VC0004 243277.VC1715 632
243277.VC0004 243277.VC1717 223
243277.VC0004 243277.VC1723 332
243277.VC0004 243277.VC1737 213
243277.VC0004 243277.VC1753 209
243277.VC0004 243277.VC1838 215
243277.VC0004 243277.VC1839 551
243277.VC0004 243277.VC1845 169
243277.VC0004 243277.VC1849 241
243277.VC0004 243277.VC1882 204
243277.VC0004 243277.VC1884 245
243277.VC0004 243277.VC1890 237
243277.VC0004 243277.VC1903 731
243277.VC0004 243277.VC1911 337
243277.VC0004 243277.VC1915 377
243277.VC0004 243277.VC1916 195
243277.VC0004 243277.VC1918 217
243277.VC0004 243277.VC1923 318
243277.VC0004 243277.VC1935 175
243277.VC0004 243277.VC1994 238
243277.VC0004 243277.VC2003 223
243277.VC0004 243277.VC2026 358
243277.VC0004 243277.VC2044 181
243277.VC0004 243277.VC2061 242
243277.VC0004 243277.VC2070 159
243277.VC0004 243277.VC2074 223
243277.VC0004 243277.VC2093 330
243277.VC0004 243277.VC2110 206
243277.VC0004 243277.VC2115 206
243277.VC0004 243277.VC2132 173
243277.VC0004 243277.VC2152 432
243277.VC0004 243277.VC2174 194
243277.VC0004 243277.VC2176 233
243277.VC0004 243277.VC2178 238
243277.VC0004 243277.VC2179 274
243277.VC0004 243277.VC2181 735
243277.VC0004 243277.VC2182 655
243277.VC0004 243277.VC2214 542
243277.VC0004 243277.VC2215 238
243277.VC0004 243277.VC2234 250
243277.VC0004 243277.VC2235 223
243277.VC0004 243277.VC2250 207
243277.VC0004 243277.VC2251 354
243277.VC0004 243277.VC2252 210
243277.VC0004 243277.VC2253 320
243277.VC0004 243277.VC2254 362
243277.VC0004 243277.VC2256 431
243277.VC0004 243277.VC2262 484
243277.VC0004 243277.VC2267 304
243277.VC0004 243277.VC2268 442
243277.VC0004 243277.VC2299 241
243277.VC0004 243277.VC2316 377
243277.VC0004 243277.VC2320 356
243277.VC0004 243277.VC2329 269
243277.VC0004 243277.VC2343 224
243277.VC0004 243277.VC2364 690
243277.VC0004 243277.VC2384 266
243277.VC0004 243277.VC2394 843
243277.VC0004 243277.VC2395 254
243277.VC0004 243277.VC2397 177
243277.VC0004 243277.VC2399 907
243277.VC0004 243277.VC2401 271
243277.VC0004 243277.VC2402 182
243277.VC0004 243277.VC2404 764
243277.VC0004 243277.VC2414 250
243277.VC0004 243277.VC2417 323
243277.VC0004 243277.VC2421 311
243277.VC0004 243277.VC2431 250
243277.VC0004 243277.VC2448 498
243277.VC0004 243277.VC2452 435
243277.VC0004 243277.VC2462 764
243277.VC0004 243277.VC2463 549
243277.VC0004 243277.VC2483 187
243277.VC0004 243277.VC2488 157
243277.VC0004 243277.VC2494 176
243277.VC0004 243277.VC2503 341
243277.VC0004 243277.VC2514 162
243277.VC0004 243277.VC2523 213
243277.VC0004 243277.VC2535 178
243277.VC0004 243277.VC2544 167
243277.VC0004 243277.VC2550 261
243277.VC0004 243277.VC2570 356
243277.VC0004 243277.VC2571 184
243277.VC0004 243277.VC2576 883
243277.VC0004 243277.VC2578 261
243277.VC0004 243277.VC2583 281
243277.VC0004 243277.VC2587 206
243277.VC0004 243277.VC2589 255
243277.VC0004 243277.VC2590 205
243277.VC0004 243277.VC2591 277
243277.VC0004 243277.VC2592 163
243277.VC0004 243277.VC2593 152
243277.VC0004 243277.VC2594 169
243277.VC0004 243277.VC2595 358
243277.VC0004 243277.VC2596 272
243277.VC0004 243277.VC2597 357
243277.VC0004 243277.VC2606 156
243277.VC0004 243277.VC2625 239
243277.VC0004 243277.VC2628 224
243277.VC0004 243277.VC2635 606
243277.VC0004 243277.VC2641 274
243277.VC0004 243277.VC2642 224
243277.VC0004 243277.VC2643 500
243277.VC0004 243277.VC2645 160
243277.VC0004 243277.VC2653 415
243277.VC0004 243277.VC2660 160
243277.VC0004 243277.VC2664 154
243277.VC0004 243277.VC2665 168
243277.VC0004 243277.VC2674 189
243277.VC0004 243277.VC2678 530
243277.VC0004 243277.VC2679 224
243277.VC0004 243277.VC2681 224
243277.VC0004 243277.VC2720 364
243277.VC0004 243277.VC2744 448
243277.VC0004 243277.VC2757 195
243277.VC0004 243277.VC2763 152
243277.VC0004 243277.VC2764 174
243277.VC0004 243277.VC2765 162
243277.VC0004 243277.VC2766 218
243277.VC0004 243277.VC2767 412
243277.VC0004 243277.VC2768 183
243277.VC0004 243277.VC2769 756
243277.VC0004 243277.VC2770 762
243277.VC0004 243277.VC2772 526
243277.VC0004 243277.VC2773 515
243277.VC0004 243277.VC2774 480
243277.VC0004 243277.VC2775 718
243277.VC0004 243277.VCA0029 157
243277.VC0004 243277.VCA0035 157
243277.VC0004 243277.VCA0079 193
243277.VC0004 243277.VCA0098 184
243277.VC0004 243277.VCA0194 156
243277.VC0004 243277.VCA0197 215
243277.VC0004 243277.VCA0270 295
243277.VC0004 243277.VCA0281 179
243277.VC0004 243277.VCA0288 153
243277.VC0004 243277.VCA0289 215
243277.VC0004 243277.VCA0290 261
243277.VC0004 243277.VCA0518 463
243277.VC0004 243277.VCA0540 213
243277.VC0004 243277.VCA0544 239
243277.VC0004 243277.VCA0580 204
243277.VC0004 243277.VCA0612 661
243277.VC0004 243277.VCA0628 497
243277.VC0004 243277.VCA0649 153
243277.VC0004 243277.VCA0693 715
243277.VC0004 243277.VCA0704 414
243277.VC0004 243277.VCA0716 185
243277.VC0004 243277.VCA0747 220
243277.VC0004 243277.VCA0748 276
243277.VC0004 243277.VCA0749 470
243277.VC0004 243277.VCA0815 251
243277.VC0004 243277.VCA0819 168
243277.VC0004 243277.VCA0820 154
243277.VC0004 243277.VCA0832 194
243277.VC0004 243277.VCA0837 233
243277.VC0004 243277.VCA0862 198
243277.VC0004 243277.VCA0891 196
243277.VC0004 243277.VCA0912 151
243277.VC0004 243277.VCA0924 271
243277.VC0004 243277.VCA0929 216
243277.VC0004 243277.VCA0952 780
243277.VC0004 243277.VCA0953 182
243277.VC0004 243277.VCA0969 152
243277.VC0004 243277.VCA1045 739
243277.VC0004 243277.VCA1047 545
243277.VC0004 243277.VCA1114 279
243277.VC0004 243277.VCA1115 242
243277.VC0005 243277.VC0001 635
243277.VC0005 243277.VC0002 667
243277.VC0005 243277.VC0003 845
243277.VC0005 243277.VC0004 998
243277.VC0005 243277.VC0006 988
243277.VC0005 243277.VC0007 928
243277.VC0005 243277.VC0008 471
243277.VC0005 243277.VC0009 470
243277.VC0005 243277.VC0010 360
243277.VC0005 243277.VC0011 273
243277.VC0005 243277.VC0012 499
243277.VC0005 243277.VC0013 564
243277.VC0005 243277.VC0014 329
243277.VC0005 243277.VC0015 320
243277.VC0005 243277.VC0016 162
243277.VC0005 243277.VC0017 161
243277.VC0005 243277.VC0018 153
243277.VC0005 243277.VC0040 200
243277.VC0005 243277.VC0064 167
243277.VC0005 243277.VC0088 197
243277.VC0005 243277.VC0105 229
243277.VC0005 243277.VC0111 469
243277.VC0005 243277.VC0128 304
243277.VC0005 243277.VC0154 215
243277.VC0005 243277.VC0158 223
243277.VC0005 243277.VC0213 268
243277.VC0005 243277.VC0270 424
243277.VC0005 243277.VC0276 197
243277.VC0005 243277.VC0291 423
243277.VC0005 243277.VC0307 279
243277.VC0005 243277.VC0341 151
243277.VC0005 243277.VC0378 291
243277.VC0005 243277.VC0415 323
243277.VC0005 243277.VC0434 419
243277.VC0005 243277.VC0435 184
243277.VC0005 243277.VC0436 266
243277.VC0005 243277.VC0447 171
243277.VC0005 243277.VC0456 344
243277.VC0005 243277.VC0465 180
243277.VC0005 243277.VC0466 263
243277.VC0005 243277.VC0471 353
243277.VC0005 243277.VC0520 159
243277.VC0005 243277.VC0526 159
243277.VC0005 243277.VC0557 155
243277.VC0005 243277.VC0565 208
243277.VC0005 243277.VC0566 208
243277.VC0005 243277.VC0586 192
243277.VC0005 243277.VC0596 239
243277.VC0005 243277.VC0627 197
243277.VC0005 243277.VC0631 180
243277.VC0005 243277.VC0647 173
243277.VC0005 243277.VC0659 185
243277.VC0005 243277.VC0665 619
243277.VC0005 243277.VC0674 316
243277.VC0005 243277.VC0698 193
243277.VC0005 243277.VC0739 276
243277.VC0005 243277.VC0749 320
243277.VC0005 243277.VC0751 171
243277.VC0005 243277.VC0762 274
243277.VC0005 243277.VC0856 210
243277.VC0005 243277.VC0869 197
243277.VC0005 243277.VC0889 207
243277.VC0005 243277.VC0906 279
243277.VC0005 243277.VC0917 335
243277.VC0005 243277.VC0934 232
243277.VC0005 243277.VC0949 459
243277.VC0005 243277.VC0971 209
243277.VC0005 243277.VC0981 232
243277.VC0005 243277.VC1025 424
243277.VC0005 243277.VC1040 167
243277.VC0005 243277.VC1054 288
243277.VC0005 243277.VC1055 254
243277.VC0005 243277.VC1056 243
243277.VC0005 243277.VC1079 195
243277.VC0005 243277.VC1108 163
243277.VC0005 243277.VC1139 443
243277.VC0005 243277.VC1179 301
243277.VC0005 243277.VC1184 208
243277.VC0005 243277.VC1242 156
243277.VC0005 243277.VC1276 380
243277.VC0005 243277.VC1338 192
243277.VC0005 243277.VC1432 393
243277.VC0005 243277.VC1702 185
243277.VC0005 243277.VC1704 185
243277.VC0005 243277.VC1723 229
243277.VC0005 243277.VC1848 469
243277.VC0005 243277.VC1849 194
243277.VC0005 243277.VC1916 195
243277.VC0005 243277.VC1979 239
243277.VC0005 243277.VC1989 224
243277.VC0005 243277.VC2061 235
243277.VC0005 243277.VC2081 223
243277.VC0005 243277.VC2118 161
243277.VC0005 243277.VC2152 274
243277.VC0005 243277.VC2178 280
243277.VC0005 243277.VC2179 307
243277.VC0005 243277.VC2223 350
243277.VC0005 243277.VC2246 151
243277.VC0005 243277.VC2299 194
243277.VC0005 243277.VC2309 208
243277.VC0005 243277.VC2316 234
243277.VC0005 243277.VC2343 163
243277.VC0005 243277.VC2384 151
243277.VC0005 243277.VC2402 167
243277.VC0005 243277.VC2406 463
243277.VC0005 243277.VC2419 304
243277.VC0005 243277.VC2421 238
243277.VC0005 243277.VC2452 424
243277.VC0005 243277.VC2458 157
243277.VC0005 243277.VC2514 195
243277.VC0005 243277.VC2572 464
243277.VC0005 243277.VC2625 220
243277.VC0005 243277.VC2643 460
243277.VC0005 243277.VC2660 152
243277.VC0005 243277.VC2674 190
243277.VC0005 243277.VC2679 219
243277.VC0005 243277.VC2681 208
243277.VC0005 243277.VC2763 231
243277.VC0005 243277.VC2764 344
243277.VC0005 243277.VC2765 320
243277.VC0005 243277.VC2766 308
243277.VC0005 243277.VC2767 193
243277.VC0005 243277.VC2768 193
243277.VC0005 243277.VC2769 265
243277.VC0005 243277.VC2770 350
243277.VC0005 243277.VC2772 499
243277.VC0005 243277.VC2773 491
243277.VC0005 243277.VC2774 472
243277.VC0005 243277.VC2775 529
243277.VC0005 243277.VCA0277 304
243277.VC0005 243277.VCA0287 493
243277.VC0005 243277.VCA0289 156
243277.VC0005 243277.VCA0308 239
243277.VC0005 243277.VCA0527 231
243277.VC0005 243277.VCA0616 445
243277.VC0005 243277.VCA0925 192
243277.VC0005 243277.VCA0929 215
243277.VC0005 243277.VCA0952 786
243277.VC0005 243277.VCA1114 279
243277.VC0005 243277.VCA1115 235
243277.VC0006 243277.VC0001 635
243277.VC0006 243277.VC0002 710
243277.VC0006 243277.VC0003 850
243277.VC0006 243277.VC0004 973
243277.VC0006 243277.VC0005 988
243277.VC0006 243277.VC0007 980
243277.VC0006 243277.VC0008 510
243277.VC0006 243277.VC0009 517
243277.VC0006 243277.VC0010 340
243277.VC0006 243277.VC0011 273
243277.VC0006 243277.VC0012 706
243277.VC0006 243277.VC0013 532
243277.VC0006 243277.VC0014 436
243277.VC0006 243277.VC0015 322
243277.VC0006 243277.VC0016 162
243277.VC0006 243277.VC0017 161
243277.VC0006 243277.VC0018 159
243277.VC0006 243277.VC0073 175
243277.VC0006 243277.VC0079 422
243277.VC0006 243277.VC0087 169
243277.VC0006 243277.VC0111 362
243277.VC0006 243277.VC0145 333
243277.VC0006 243277.VC0154 270
243277.VC0006 243277.VC0175 381
243277.VC0006 243277.VC0215 207
243277.VC0006 243277.VC0218 544
243277.VC0006 243277.VC0219 544
243277.VC0006 243277.VC0276 250
243277.VC0006 243277.VC0290 681
243277.VC0006 243277.VC0291 812
243277.VC0006 243277.VC0295 360
243277.VC0006 243277.VC0296 360
243277.VC0006 243277.VC0305 265
243277.VC0006 243277.VC0307 577
243277.VC0006 243277.VC0315 296
243277.VC0006 243277.VC0321 169
243277.VC0006 243277.VC0322 360
243277.VC0006 243277.VC0324 256
243277.VC0006 243277.VC0325 256
243277.VC0006 243277.VC0329 168
243277.VC0006 243277.VC0341 164
243277.VC0006 243277.VC0346 183
243277.VC0006 243277.VC0359 256
243277.VC0006 243277.VC0360 317
243277.VC0006 243277.VC0361 235
243277.VC0006 243277.VC0362 169
243277.VC0006 243277.VC0366 546
243277.VC0006 243277.VC0367 355
243277.VC0006 243277.VC0368 731
243277.VC0006 243277.VC0369 517
243277.VC0006 243277.VC0415 341
243277.VC0006 243277.VC0416 553
243277.VC0006 243277.VC0435 374
243277.VC0006 243277.VC0436 672
243277.VC0006 243277.VC0443 395
243277.VC0006 243277.VC0447 180
243277.VC0006 243277.VC0466 383
243277.VC0006 243277.VC0475 171
243277.VC0006 243277.VC0478 195
243277.VC0006 243277.VC0518 259
243277.VC0006 243277.VC0520 740
243277.VC0006 243277.VC0526 208
243277.VC0006 243277.VC0537 209
243277.VC0006 243277.VC0561 548
243277.VC0006 243277.VC0562 720
243277.VC0006 243277.VC0563 556
243277.VC0006 243277.VC0564 249
243277.VC0006 243277.VC0570 269
243277.VC0006 243277.VC0571 583
243277.VC0006 243277.VC0582 296
243277.VC0006 243277.VC0594 492
243277.VC0006 243277.VC0595 221
243277.VC0006 243277.VC0635 282
243277.VC0006 243277.VC0636 587
243277.VC0006 243277.VC0640 395
243277.VC0006 243277.VC0641 850
243277.VC0006 243277.VC0643 246
243277.VC0006 243277.VC0644 157
243277.VC0006 243277.VC0645 285
243277.VC0006 243277.VC0646 575
243277.VC0006 243277.VC0647 253
243277.VC0006 243277.VC0659 619
243277.VC0006 243277.VC0663 291
243277.VC0006 243277.VC0664 260
243277.VC0006 243277.VC0679 691
243277.VC0006 243277.VC0711 209
243277.VC0006 243277.VC0723 215
243277.VC0006 243277.VC0739 264
243277.VC0006 243277.VC0741 247
243277.VC0006 243277.VC0743 167
243277.VC0006 243277.VC0744 271
243277.VC0006 243277.VC0751 180
243277.VC0006 243277.VC0756 265
243277.VC0006 243277.VC0757 250
243277.VC0006 243277.VC0762 156
243277.VC0006 243277.VC0768 231
243277.VC0006 243277.VC0803 215
243277.VC0006 243277.VC0851 522
243277.VC0006 243277.VC0869 235
243277.VC0006 243277.VC0897 192
243277.VC0006 243277.VC0917 204
243277.VC0006 243277.VC0920 248
243277.VC0006 243277.VC0945 275
243277.VC0006 243277.VC0951 410
243277.VC0006 243277.VC0952 208
243277.VC0006 243277.VC0953 246
243277.VC0006 243277.VC0968 209
243277.VC0006 243277.VC0997 241
243277.VC0006 243277.VC1004 248
243277.VC0006 243277.VC1016 553
243277.VC0006 243277.VC1040 167
243277.VC0006 243277.VC1061 209
243277.VC0006 243277.VC1124 183
243277.VC0006 243277.VC1127 357
243277.VC0006 243277.VC1128 495
243277.VC0006 243277.VC1140 211
243277.VC0006 243277.VC1144 215
243277.VC0006 243277.VC1170 210
243277.VC0006 243277.VC1174 177
243277.VC0006 243277.VC1179 235
243277.VC0006 243277.VC1234 252
243277.VC0006 243277.VC1242 737
243277.VC0006 243277.VC1321 171
243277.VC0006 243277.VC1359 184
243277.VC0006 243277.VC1366 772
243277.VC0006 243277.VC1407 184
243277.VC0006 243277.VC1418 194
243277.VC0006 243277.VC1428 163
243277.VC0006 243277.VC1484 526
243277.VC0006 243277.VC1507 217
243277.VC0006 243277.VC1635 211
243277.VC0006 243277.VC1640 356
243277.VC0006 243277.VC1670 213
243277.VC0006 243277.VC1704 185
243277.VC0006 243277.VC1711 496
243277.VC0006 243277.VC1737 354
243277.VC0006 243277.VC1810 228
243277.VC0006 243277.VC1871 154
243277.VC0006 243277.VC1885 381
243277.VC0006 243277.VC1895 210
243277.VC0006 243277.VC1911 200
243277.VC0006 243277.VC1915 285
243277.VC0006 243277.VC1916 163
243277.VC0006 243277.VC1923 263
243277.VC0006 243277.VC1940 263
243277.VC0006 243277.VC1941 205
243277.VC0006 243277.VC1989 175
243277.VC0006 243277.VC1992 198
243277.VC0006 243277.VC2024 410
243277.VC0006 243277.VC2025 255
243277.VC0006 243277.VC2026 329
243277.VC0006 243277.VC2028 214
243277.VC0006 243277.VC2043 172
243277.VC0006 243277.VC2061 216
243277.VC0006 243277.VC2081 170
243277.VC0006 243277.VC2119 166
243277.VC0006 243277.VC2123 198
243277.VC0006 243277.VC2128 177
243277.VC0006 243277.VC2182 781
243277.VC0006 243277.VC2184 200
243277.VC0006 243277.VC2185 590
243277.VC0006 243277.VC2200 156
243277.VC0006 243277.VC2214 411
243277.VC0006 243277.VC2223 211
243277.VC0006 243277.VC2226 267
243277.VC0006 243277.VC2247 178
243277.VC0006 243277.VC2250 184
243277.VC0006 243277.VC2257 182
243277.VC0006 243277.VC2258 300
243277.VC0006 243277.VC2259 181
243277.VC0006 243277.VC2296 271
243277.VC0006 243277.VC2298 247
243277.VC0006 243277.VC2316 184
243277.VC0006 243277.VC2329 163
243277.VC0006 243277.VC2330 182
243277.VC0006 243277.VC2421 238
243277.VC0006 243277.VC2431 206
243277.VC0006 243277.VC2451 213
243277.VC0006 243277.VC2461 205
243277.VC0006 243277.VC2463 546
243277.VC0006 243277.VC2503 397
243277.VC0006 243277.VC2514 175
243277.VC0006 243277.VC2515 200
243277.VC0006 243277.VC2545 150
243277.VC0006 243277.VC2570 490
243277.VC0006 243277.VC2572 303
243277.VC0006 243277.VC2573 270
243277.VC0006 243277.VC2574 253
243277.VC0006 243277.VC2577 265
243277.VC0006 243277.VC2578 239
243277.VC0006 243277.VC2579 255
243277.VC0006 243277.VC2580 263
243277.VC0006 243277.VC2581 462
243277.VC0006 243277.VC2582 464
243277.VC0006 243277.VC2583 368
243277.VC0006 243277.VC2586 250
243277.VC0006 243277.VC2587 433
243277.VC0006 243277.VC2588 264
243277.VC0006 243277.VC2590 255
243277.VC0006 243277.VC2591 256
243277.VC0006 243277.VC2592 267
243277.VC0006 243277.VC2593 369
243277.VC0006 243277.VC2594 357
243277.VC0006 243277.VC2595 503
243277.VC0006 243277.VC2596 365
243277.VC0006 243277.VC2597 592
243277.VC0006 243277.VC2598 215
243277.VC0006 243277.VC2616 271
243277.VC0006 243277.VC2629 278
243277.VC0006 243277.VC2641 156
243277.VC0006 243277.VC2643 184
243277.VC0006 243277.VC2660 152
243277.VC0006 243277.VC2679 179
243277.VC0006 243277.VC2709 258
243277.VC0006 243277.VC2710 370
243277.VC0006 243277.VC2744 495
243277.VC0006 243277.VC2766 159
243277.VC0006 243277.VC2768 263
243277.VC0006 243277.VC2770 285
243277.VC0006 243277.VC2772 236
243277.VC0006 243277.VC2773 216
243277.VC0006 243277.VC2774 495
243277.VC0006 243277.VC2775 757
243277.VC0006 243277.VCA0011 157
243277.VC0006 243277.VCA0020 171
243277.VC0006 243277.VCA0098 197
243277.VC0006 243277.VCA0109 187
243277.VC0006 243277.VCA0116 209
243277.VC0006 243277.VCA0118 168
243277.VC0006 243277.VCA0159 169
243277.VC0006 243277.VCA0166 424
243277.VC0006 243277.VCA0173 261
243277.VC0006 243277.VCA0183 183
243277.VC0006 243277.VCA0204 228
243277.VC0006 243277.VCA0288 397
243277.VC0006 243277.VCA0289 174
243277.VC0006 243277.VCA0290 213
243277.VC0006 243277.VCA0317 319
243277.VC0006 243277.VCA0804 228
243277.VC0006 243277.VCA0847 353
243277.VC0006 243277.VCA0888 166
243277.VC0006 243277.VCA0933 382
243277.VC0006 243277.VCA1050 264
243277.VC0006 243277.VCA1114 236
243277.VC0006 243277.VCA1115 216
243277.VC0007 243277.VC0001 602
243277.VC0007 243277.VC0002 768
243277.VC0007 243277.VC0003 886
243277.VC0007 243277.VC0004 954
243277.VC0007 243277.VC0005 928
243277.VC0007 243277.VC0006 980
243277.VC0007 243277.VC0008 677
243277.VC0007 243277.VC0009 823
243277.VC0007 243277.VC0010 740
243277.VC0007 243277.VC0011 283
243277.VC0007 243277.VC0012 831
243277.VC0007 243277.VC0013 739
243277.VC0007 243277.VC0014 587
243277.VC0007 243277.VC0015 629
243277.VC0007 243277.VC0016 163
243277.VC0007 243277.VC0017 162
243277.VC0007 243277.VC0018 174
243277.VC0007 243277.VC0056 175
243277.VC0007 243277.VC0103 150
243277.VC0007 243277.VC0111 486
243277.VC0007 243277.VC0213 268
243277.VC0007 243277.VC0218 949
243277.VC0007 243277.VC0219 971
243277.VC0007 243277.VC0227 213
243277.VC0007 243277.VC0266 156
243277.VC0007 243277.VC0270 274
243277.VC0007 243277.VC0276 320
243277.VC0007 243277.VC0281 503
243277.VC0007 243277.VC0290 603
243277.VC0007 243277.VC0291 690
243277.VC0007 243277.VC0296 217
243277.VC0007 243277.VC0306 390
243277.VC0007 243277.VC0307 429
243277.VC0007 243277.VC0322 359
243277.VC0007 243277.VC0323 150
243277.VC0007 243277.VC0324 901
243277.VC0007 243277.VC0325 887
243277.VC0007 243277.VC0326 731
243277.VC0007 243277.VC0327 865
243277.VC0007 243277.VC0341 151
243277.VC0007 243277.VC0345 333
243277.VC0007 243277.VC0359 587
243277.VC0007 243277.VC0360 489
243277.VC0007 243277.VC0361 685
243277.VC0007 243277.VC0366 582
243277.VC0007 243277.VC0367 547
243277.VC0007 243277.VC0368 598
243277.VC0007 243277.VC0369 875
243277.VC0007 243277.VC0371 255
243277.VC0007 243277.VC0378 334
243277.VC0007 243277.VC0395 251
243277.VC0007 243277.VC0415 298
243277.VC0007 243277.VC0418 157
243277.VC0007 243277.VC0435 925
243277.VC0007 243277.VC0436 955
243277.VC0007 243277.VC0443 632
243277.VC0007 243277.VC0447 320
243277.VC0007 243277.VC0460 152
243277.VC0007 243277.VC0466 225
243277.VC0007 243277.VC0478 278
243277.VC0007 243277.VC0520 729
243277.VC0007 243277.VC0545 165
243277.VC0007 243277.VC0554 333
243277.VC0007 243277.VC0560 690
243277.VC0007 243277.VC0561 751
243277.VC0007 243277.VC0562 544
243277.VC0007 243277.VC0563 462
243277.VC0007 243277.VC0564 859
243277.VC0007 243277.VC0570 893
243277.VC0007 243277.VC0571 768
243277.VC0007 243277.VC0595 215
243277.VC0007 243277.VC0635 253
243277.VC0007 243277.VC0640 358
243277.VC0007 243277.VC0641 360
243277.VC0007 243277.VC0645 219
243277.VC0007 243277.VC0646 577
243277.VC0007 243277.VC0648 180
243277.VC0007 243277.VC0663 252
243277.VC0007 243277.VC0664 152
243277.VC0007 243277.VC0679 716
243277.VC0007 243277.VC0698 193
243277.VC0007 243277.VC0709 224
243277.VC0007 243277.VC0711 475
243277.VC0007 243277.VC0745 161
243277.VC0007 243277.VC0751 172
243277.VC0007 243277.VC0763 425
243277.VC0007 243277.VC0784 348
243277.VC0007 243277.VC0848 230
243277.VC0007 243277.VC0854 469
243277.VC0007 243277.VC0855 193
243277.VC0007 243277.VC0869 320
243277.VC0007 243277.VC0875 199
243277.VC0007 243277.VC0878 593
243277.VC0007 243277.VC0879 616
243277.VC0007 243277.VC0943 396
243277.VC0007 243277.VC0952 280
243277.VC0007 243277.VC0997 232
243277.VC0007 243277.VC1053 198
243277.VC0007 243277.VC1054 209
243277.VC0007 243277.VC1055 204
243277.VC0007 243277.VC1056 331
243277.VC0007 243277.VC1166 347
243277.VC0007 243277.VC1209 474
243277.VC0007 243277.VC1212 359
243277.VC0007 243277.VC1219 193
243277.VC0007 243277.VC1258 411
243277.VC0007 243277.VC1298 152
243277.VC0007 243277.VC1359 441
243277.VC0007 243277.VC1422 348
243277.VC0007 243277.VC1426 158
243277.VC0007 243277.VC1432 332
243277.VC0007 243277.VC1437 304
243277.VC0007 243277.VC1442 158
243277.VC0007 243277.VC1640 874
243277.VC0007 243277.VC1704 318
243277.VC0007 243277.VC1709 303
243277.VC0007 243277.VC1711 355
243277.VC0007 243277.VC1723 328
243277.VC0007 243277.VC1732 151
243277.VC0007 243277.VC1737 360
243277.VC0007 243277.VC1764 152
243277.VC0007 243277.VC1915 318
243277.VC0007 243277.VC1916 234
243277.VC0007 243277.VC1923 402
243277.VC0007 243277.VC1977 306
243277.VC0007 243277.VC1989 274
243277.VC0007 243277.VC2014 150
243277.VC0007 243277.VC2025 897
243277.VC0007 243277.VC2026 597
243277.VC0007 243277.VC2061 205
243277.VC0007 243277.VC2074 306
243277.VC0007 243277.VC2152 150
243277.VC0007 243277.VC2182 310
243277.VC0007 243277.VC2183 175
243277.VC0007 243277.VC2185 206
243277.VC0007 243277.VC2214 673
243277.VC0007 243277.VC2215 304
243277.VC0007 243277.VC2246 193
243277.VC0007 243277.VC2249 179
243277.VC0007 243277.VC2250 279
243277.VC0007 243277.VC2256 163
243277.VC0007 243277.VC2257 684
243277.VC0007 243277.VC2258 205
243277.VC0007 243277.VC2259 253
243277.VC0007 243277.VC2316 230
243277.VC0007 243277.VC2342 616
243277.VC0007 243277.VC2343 197
243277.VC0007 243277.VC2356 348
243277.VC0007 243277.VC2389 274
243277.VC0007 243277.VC2397 160
243277.VC0007 243277.VC2400 205
243277.VC0007 243277.VC2421 194
243277.VC0007 243277.VC2431 478
243277.VC0007 243277.VC2452 307
243277.VC0007 243277.VC2462 238
243277.VC0007 243277.VC2494 244
243277.VC0007 243277.VC2515 254
243277.VC0007 243277.VC2524 221
243277.VC0007 243277.VC2570 926
243277.VC0007 243277.VC2571 368
243277.VC0007 243277.VC2572 402
243277.VC0007 243277.VC2573 444
243277.VC0007 243277.VC2574 609
243277.VC0007 243277.VC2575 886
243277.VC0007 243277.VC2577 835
243277.VC0007 243277.VC2578 941
243277.VC0007 243277.VC2579 608
243277.VC0007 243277.VC2580 876
243277.VC0007 243277.VC2581 934
243277.VC0007 243277.VC2582 721
243277.VC0007 243277.VC2583 775
243277.VC0007 243277.VC2584 837
243277.VC0007 243277.VC2585 817
243277.VC0007 243277.VC2586 899
243277.VC0007 243277.VC2587 498
243277.VC0007 243277.VC2588 932
243277.VC0007 243277.VC2589 932
243277.VC0007 243277.VC2590 637
243277.VC0007 243277.VC2591 901
243277.VC0007 243277.VC2592 490
243277.VC0007 243277.VC2593 892
243277.VC0007 243277.VC2594 928
243277.VC0007 243277.VC2595 916
243277.VC0007 243277.VC2596 911
243277.VC0007 243277.VC2597 691
243277.VC0007 243277.VC2628 159
243277.VC0007 243277.VC2629 296
243277.VC0007 243277.VC2643 444
243277.VC0007 243277.VC2660 474
243277.VC0007 243277.VC2679 914
243277.VC0007 243277.VC2709 354
243277.VC0007 243277.VC2744 455
243277.VC0007 243277.VC2764 186
243277.VC0007 243277.VC2766 177
243277.VC0007 243277.VC2767 163
243277.VC0007 243277.VC2768 182
243277.VC0007 243277.VC2769 157
243277.VC0007 243277.VC2770 315
243277.VC0007 243277.VC2772 633
243277.VC0007 243277.VC2773 543
243277.VC0007 243277.VC2774 765
243277.VC0007 243277.VC2775 764
243277.VC0007 243277.VCA0071 164
243277.VC0007 243277.VCA0288 285
243277.VC0007 243277.VCA0289 852
243277.VC0007 243277.VCA0290 892
243277.VC0007 243277.VCA0572 206
243277.VC0007 243277.VCA0623 333
243277.VC0007 243277.VCA0744 183
243277.VC0007 243277.VCA0752 256
243277.VC0007 243277.VCA0815 713
243277.VC0007 243277.VCA0912 152
243277.VC0007 243277.VCA1063 503
243277.VC0007 243277.VCA1114 304
243277.VC0007 243277.VCA1115 205
243277.VC0008 243277.VC0001 342
243277.VC0008 243277.VC0002 342
243277.VC0008 243277.VC0003 352
243277.VC0008 243277.VC0004 471
243277.VC0008 243277.VC0005 471
243277.VC0008 243277.VC0006 510
243277.VC0008 243277.VC0007 677
243277.VC0008 243277.VC0009 998
243277.VC0008 243277.VC0010 964
243277.VC0008 243277.VC0011 466
243277.VC0008 243277.VC0012 581
243277.VC0008 243277.VC0013 322
243277.VC0008 243277.VC0014 305
243277.VC0008 243277.VC0015 297
243277.VC0008 243277.VC0016 194
243277.VC0008 243277.VC0017 192
243277.VC0008 243277.VC0018 161
243277.VC0008 243277.VC0032 169
243277.VC0008 243277.VC0062 243
243277.VC0008 243277.VC0103 175
243277.VC0008 243277.VC0148 161
243277.VC0008 243277.VC0195 169
243277.VC0008 243277.VC0240 156
243277.VC0008 243277.VC0329 150
243277.VC0008 243277.VC0342 180
243277.VC0008 243277.VC0360 151
243277.VC0008 243277.VC0429 211
243277.VC0008 243277.VC0430 233
243277.VC0008 243277.VC0431 290
243277.VC0008 243277.VC0432 355
243277.VC0008 243277.VC0441 218
243277.VC0008 243277.VC0443 161
243277.VC0008 243277.VC0454 209
243277.VC0008 243277.VC0526 202
243277.VC0008 243277.VC0567 154
243277.VC0008 243277.VC0571 266
243277.VC0008 243277.VC0585 313
243277.VC0008 243277.VC0622 161
243277.VC0008 243277.VC0643 212
243277.VC0008 243277.VC0906 299
243277.VC0008 243277.VC0907 291
243277.VC0008 243277.VC0962 321
243277.VC0008 243277.VC0986 241
243277.VC0008 243277.VC0999 360
243277.VC0008 243277.VC1001 170
243277.VC0008 243277.VC1033 213
243277.VC0008 243277.VC1036 273
243277.VC0008 243277.VC1067 240
243277.VC0008 243277.VC1128 156
243277.VC0008 243277.VC1159 168
243277.VC0008 243277.VC1202 180
243277.VC0008 243277.VC1213 176
243277.VC0008 243277.VC1245 237
243277.VC0008 243277.VC1275 354
243277.VC0008 243277.VC1277 200
243277.VC0008 243277.VC1278 155
243277.VC0008 243277.VC1296 184
243277.VC0008 243277.VC1360 503
243277.VC0008 243277.VC1361 499
243277.VC0008 243277.VC1362 418
243277.VC0008 243277.VC1363 204
243277.VC0008 243277.VC1421 170
243277.VC0008 243277.VC1439 150
243277.VC0008 243277.VC1521 174
243277.VC0008 243277.VC1523 266
243277.VC0008 243277.VC1524 216
243277.VC0008 243277.VC1525 310
243277.VC0008 243277.VC1598 328
243277.VC0008 243277.VC1603 322
243277.VC0008 243277.VC1630 158
243277.VC0008 243277.VC1653 240
243277.VC0008 243277.VC1656 321
243277.VC0008 243277.VC1666 211
243277.VC0008 243277.VC1671 251
243277.VC0008 243277.VC1737 208
243277.VC0008 243277.VC1861 813
243277.VC0008 243277.VC1862 823
243277.VC0008 243277.VC1863 538
243277.VC0008 243277.VC2014 175
243277.VC0008 243277.VC2152 151
243277.VC0008 243277.VC2171 296
243277.VC0008 243277.VC2183 167
243277.VC0008 243277.VC2261 229
243277.VC0008 243277.VC2278 244
243277.VC0008 243277.VC2282 156
243277.VC0008 243277.VC2329 208
243277.VC0008 243277.VC2353 175
243277.VC0008 243277.VC2508 241
243277.VC0008 243277.VC2519 239
243277.VC0008 243277.VC2520 384
243277.VC0008 243277.VC2528 158
243277.VC0008 243277.VC2570 264
243277.VC0008 243277.VC2571 260
243277.VC0008 243277.VC2573 260
243277.VC0008 243277.VC2574 259
243277.VC0008 243277.VC2576 208
243277.VC0008 243277.VC2579 208
243277.VC0008 243277.VC2580 208
243277.VC0008 243277.VC2581 208
243277.VC0008 243277.VC2582 205
243277.VC0008 243277.VC2584 205
243277.VC0008 243277.VC2586 181
243277.VC0008 243277.VC2589 180
243277.VC0008 243277.VC2590 179
243277.VC0008 243277.VC2592 177
243277.VC0008 243277.VC2593 179
243277.VC0008 243277.VC2596 179
243277.VC0008 243277.VC2597 171
243277.VC0008 243277.VC2604 217
243277.VC0008 243277.VC2620 152
243277.VC0008 243277.VC2628 156
243277.VC0008 243277.VC2641 291
243277.VC0008 243277.VC2642 241
243277.VC0008 243277.VC2664 216
243277.VC0008 243277.VC2670 264
243277.VC0008 243277.VC2692 150
243277.VC0008 243277.VCA0041 354
243277.VC0008 243277.VCA0146 211
243277.VC0008 243277.VCA0197 355
243277.VC0008 243277.VCA0263 174
243277.VC0008 243277.VCA0546 160
243277.VC0008 243277.VCA0557 240
243277.VC0008 243277.VCA0583 156
243277.VC0008 243277.VCA0600 202
243277.VC0008 243277.VCA0757 807
243277.VC0008 243277.VCA0758 743
243277.VC0008 243277.VCA0759 530
243277.VC0008 243277.VCA0819 212
243277.VC0008 243277.VCA0820 216
243277.VC0008 243277.VCA0936 168
243277.VC0008 243277.VCA0944 195
243277.VC0008 243277.VCA0960 152
243277.VC0008 243277.VCA0978 315
243277.VC0008 243277.VCA0981 240
243277.VC0008 243277.VCA1017 156
243277.VC0008 243277.VCA1038 837
243277.VC0008 243277.VCA1039 240
243277.VC0008 243277.VCA1040 768
243277.VC0009 243277.VC0001 342
243277.VC0009 243277.VC0002 342
243277.VC0009 243277.VC0003 354
243277.VC0009 243277.VC0004 470
243277.VC0009 243277.VC0005 470
243277.VC0009 243277.VC0006 517
243277.VC0009 243277.VC0007 823
243277.VC0009 243277.VC0008 998
243277.VC0009 243277.VC0010 989
243277.VC0009 243277.VC0011 466
243277.VC0009 243277.VC0012 584
243277.VC0009 243277.VC0013 331
243277.VC0009 243277.VC0014 334
243277.VC0009 243277.VC0015 315
243277.VC0009 243277.VC0016 194
243277.VC0009 243277.VC0017 192
243277.VC0009 243277.VC0018 161
243277.VC0009 243277.VC0031 169
243277.VC0009 243277.VC0032 184
243277.VC0009 243277.VC0093 153
243277.VC0009 243277.VC0103 163
243277.VC0009 243277.VC0431 179
243277.VC0009 243277.VC0441 204
243277.VC0009 243277.VC0445 152
243277.VC0009 243277.VC0632 152
243277.VC0009 243277.VC0835 196
243277.VC0009 243277.VC0866 175
243277.VC0009 243277.VC0901 205
243277.VC0009 243277.VC1067 231
243277.VC0009 243277.VC1096 220
243277.VC0009 243277.VC1213 151
243277.VC0009 243277.VC1359 840
243277.VC0009 243277.VC1361 394
243277.VC0009 243277.VC1362 231
243277.VC0009 243277.VC1597 190
243277.VC0009 243277.VC1598 390
243277.VC0009 243277.VC1603 344
243277.VC0009 243277.VC1653 231
243277.VC0009 243277.VC1665 215
243277.VC0009 243277.VC1861 257
243277.VC0009 243277.VC1862 252
243277.VC0009 243277.VC1863 608
243277.VC0009 243277.VC1864 732
243277.VC0009 243277.VC2014 163
243277.VC0009 243277.VC2276 163
243277.VC0009 243277.VC2353 163
243277.VC0009 243277.VC2483 169
243277.VC0009 243277.VC2504 195
243277.VC0009 243277.VC2641 197
243277.VC0009 243277.VC2642 200
243277.VC0009 243277.VCA0557 231
243277.VC0009 243277.VCA0627 157
243277.VC0009 243277.VCA0757 306
243277.VC0009 243277.VCA0758 203
243277.VC0009 243277.VCA0759 743
243277.VC0009 243277.VCA0760 708
243277.VC0009 243277.VCA0978 249
243277.VC0009 243277.VCA0981 231
243277.VC0009 243277.VCA1037 817
243277.VC0009 243277.VCA1038 205
243277.VC0009 243277.VCA1039 620
243277.VC0009 243277.VCA1040 259
243277.VC0010 243277.VC0001 274
243277.VC0010 243277.VC0002 274
243277.VC0010 243277.VC0003 282
243277.VC0010 243277.VC0004 360
243277.VC0010 243277.VC0005 360
243277.VC0010 243277.VC0006 340
243277.VC0010 243277.VC0007 740
243277.VC0010 243277.VC0008 964
243277.VC0010 243277.VC0009 989
243277.VC0010 243277.VC0011 631
243277.VC0010 243277.VC0012 700
243277.VC0010 243277.VC0013 414
243277.VC0010 243277.VC0014 388
243277.VC0010 243277.VC0015 360
243277.VC0010 243277.VC0016 222
243277.VC0010 243277.VC0017 218
243277.VC0010 243277.VC0018 172
243277.VC0010 243277.VC0040 165
243277.VC0010 243277.VC0115 158
243277.VC0010 243277.VC0334 180
243277.VC0010 243277.VC0344 154
243277.VC0010 243277.VC0538 356
243277.VC0010 243277.VC0540 202
243277.VC0010 243277.VC0619 185
243277.VC0010 243277.VC0697 157
243277.VC0010 243277.VC0866 504
243277.VC0010 243277.VC0951 177
243277.VC0010 243277.VC0968 367
243277.VC0010 243277.VC0981 252
243277.VC0010 243277.VC1023 214
243277.VC0010 243277.VC1213 246
243277.VC0010 243277.VC1252 157
243277.VC0010 243277.VC1359 721
243277.VC0010 243277.VC1360 231
243277.VC0010 243277.VC1361 208
243277.VC0010 243277.VC1497 169
243277.VC0010 243277.VC1565 156
243277.VC0010 243277.VC1598 170
243277.VC0010 243277.VC1664 180
243277.VC0010 243277.VC1688 181
243277.VC0010 243277.VC1709 192
243277.VC0010 243277.VC1725 222
243277.VC0010 243277.VC1861 571
243277.VC0010 243277.VC1862 559
243277.VC0010 243277.VC1863 309
243277.VC0010 243277.VC1864 406
243277.VC0010 243277.VC2037 164
243277.VC0010 243277.VC2167 213
243277.VC0010 243277.VC2286 153
243277.VC0010 243277.VC2310 177
243277.VC0010 243277.VC2391 162
243277.VC0010 243277.VC2436 241
243277.VC0010 243277.VC2440 214
243277.VC0010 243277.VC2507 175
243277.VC0010 243277.VC2537 165
243277.VC0010 243277.VC2559 360
243277.VC0010 243277.VC2560 255
243277.VC0010 243277.VC2603 204
243277.VC0010 243277.VC2664 212
243277.VC0010 243277.VCA0098 159
243277.VC0010 243277.VCA0223 157
243277.VC0010 243277.VCA0583 193
243277.VC0010 243277.VCA0615 189
243277.VC0010 243277.VCA0684 203
243277.VC0010 243277.VCA0757 545
243277.VC0010 243277.VCA0758 604
243277.VC0010 243277.VCA0759 297
243277.VC0010 243277.VCA0760 239
243277.VC0010 243277.VCA0820 212
243277.VC0010 243277.VCA0978 378
243277.VC0010 243277.VCA1037 402
243277.VC0010 243277.VCA1038 524
243277.VC0010 243277.VCA1039 369
243277.VC0010 243277.VCA1040 343
243277.VC0010 243277.VCA1053 152
243277.VC0011 243277.VC0001 231
243277.VC0011 243277.VC0002 231
243277.VC0011 243277.VC0003 235
243277.VC0011 243277.VC0004 273
243277.VC0011 243277.VC0005 273
243277.VC0011 243277.VC0006 273
243277.VC0011 243277.VC0007 283
243277.VC0011 243277.VC0008 466
243277.VC0011 243277.VC0009 466
243277.VC0011 243277.VC0010 631
243277.VC0011 243277.VC0012 700
243277.VC0011 243277.VC0013 546
243277.VC0011 243277.VC0014 506
243277.VC0011 243277.VC0015 465
243277.VC0011 243277.VC0016 262
243277.VC0011 243277.VC0017 256
243277.VC0011 243277.VC0018 188
243277.VC0012 243277.VC0001 210
243277.VC0012 243277.VC0002 936
243277.VC0012 243277.VC0003 702
243277.VC0012 243277.VC0004 553
243277.VC0012 243277.VC0005 499
243277.VC0012 243277.VC0006 706
243277.VC0012 243277.VC0007 831
243277.VC0012 243277.VC0008 581
243277.VC0012 243277.VC0009 584
243277.VC0012 243277.VC0010 700
243277.VC0012 243277.VC0011 700
243277.VC0012 243277.VC0013 989
243277.VC0012 243277.VC0014 972
243277.VC0012 243277.VC0015 976
243277.VC0012 243277.VC0016 298
243277.VC0012 243277.VC0017 291
243277.VC0012 243277.VC0018 215
243277.VC0012 243277.VC0019 270
243277.VC0012 243277.VC0020 151
243277.VC0012 243277.VC0021 157
243277.VC0012 243277.VC0043 225
243277.VC0012 243277.VC0063 239
243277.VC0012 243277.VC0083 235
243277.VC0012 243277.VC0092 619
243277.VC0012 243277.VC0108 793
243277.VC0012 243277.VC0118 421
243277.VC0012 243277.VC0122 746
243277.VC0012 243277.VC0127 275
243277.VC0012 243277.VC0128 213
243277.VC0012 243277.VC0147 214
243277.VC0012 243277.VC0150 780
243277.VC0012 243277.VC0190 319
243277.VC0012 243277.VC0192 187
243277.VC0012 243277.VC0196 207
243277.VC0012 243277.VC0218 299
243277.VC0012 243277.VC0221 224
243277.VC0012 243277.VC0248 319
243277.VC0012 243277.VC0273 177
243277.VC0012 243277.VC0290 603
243277.VC0012 243277.VC0297 184
243277.VC0012 243277.VC0307 257
243277.VC0012 243277.VC0318 422
243277.VC0012 243277.VC0319 286
243277.VC0012 243277.VC0321 653
243277.VC0012 243277.VC0323 215
243277.VC0012 243277.VC0324 229
243277.VC0012 243277.VC0325 189
243277.VC0012 243277.VC0327 322
243277.VC0012 243277.VC0328 657
243277.VC0012 243277.VC0329 318
243277.VC0012 243277.VC0332 235
243277.VC0012 243277.VC0345 318
243277.VC0012 243277.VC0347 472
243277.VC0012 243277.VC0359 332
243277.VC0012 243277.VC0360 240
243277.VC0012 243277.VC0361 174
243277.VC0012 243277.VC0362 669
243277.VC0012 243277.VC0367 759
243277.VC0012 243277.VC0371 957
243277.VC0012 243277.VC0378 334
243277.VC0012 243277.VC0394 641
243277.VC0012 243277.VC0402 152
243277.VC0012 243277.VC0415 428
243277.VC0012 243277.VC0416 381
243277.VC0012 243277.VC0435 210
243277.VC0012 243277.VC0436 215
243277.VC0012 243277.VC0437 529
243277.VC0012 243277.VC0440 159
243277.VC0012 243277.VC0443 332
243277.VC0012 243277.VC0447 213
243277.VC0012 243277.VC0453 158
243277.VC0012 243277.VC0458 265
243277.VC0012 243277.VC0459 265
243277.VC0012 243277.VC0470 320
243277.VC0012 243277.VC0472 159
243277.VC0012 243277.VC0482 754
243277.VC0012 243277.VC0485 153
243277.VC0012 243277.VC0487 273
243277.VC0012 243277.VC0517 808
243277.VC0012 243277.VC0518 581
243277.VC0012 243277.VC0525 192
243277.VC0012 243277.VC0534 213
243277.VC0012 243277.VC0535 182
243277.VC0012 243277.VC0539 302
243277.VC0012 243277.VC0543 519
243277.VC0012 243277.VC0544 152
243277.VC0012 243277.VC0545 676
243277.VC0012 243277.VC0547 176
243277.VC0012 243277.VC0560 177
243277.VC0012 243277.VC0564 229
243277.VC0012 243277.VC0565 169
243277.VC0012 243277.VC0566 169
243277.VC0012 243277.VC0570 225
243277.VC0012 243277.VC0571 313
243277.VC0012 243277.VC0576 177
243277.VC0012 243277.VC0577 157
243277.VC0012 243277.VC0578 199
243277.VC0012 243277.VC0579 751
243277.VC0012 243277.VC0582 296
243277.VC0012 243277.VC0587 171
243277.VC0012 243277.VC0592 210
243277.VC0012 243277.VC0593 206
243277.VC0012 243277.VC0594 250
243277.VC0012 243277.VC0602 187
243277.VC0012 243277.VC0624 261
243277.VC0012 243277.VC0636 359
243277.VC0012 243277.VC0637 779
243277.VC0012 243277.VC0643 153
243277.VC0012 243277.VC0659 191
243277.VC0012 243277.VC0663 266
243277.VC0012 243277.VC0668 316
243277.VC0012 243277.VC0674 151
243277.VC0012 243277.VC0675 183
243277.VC0012 243277.VC0679 515
243277.VC0012 243277.VC0701 394
243277.VC0012 243277.VC0709 221
243277.VC0012 243277.VC0723 319
243277.VC0012 243277.VC0736 252
243277.VC0012 243277.VC0741 198
243277.VC0012 243277.VC0743 193
243277.VC0012 243277.VC0744 245
243277.VC0012 243277.VC0756 150
243277.VC0012 243277.VC0759 238
243277.VC0012 243277.VC0766 214
243277.VC0012 243277.VC0773 200
243277.VC0012 243277.VC0797 343
243277.VC0012 243277.VC0800 215
243277.VC0012 243277.VC0845 580
243277.VC0012 243277.VC0848 217
243277.VC0012 243277.VC0852 156
243277.VC0012 243277.VC0854 329
243277.VC0012 243277.VC0855 758
243277.VC0012 243277.VC0856 213
243277.VC0012 243277.VC0902 268
243277.VC0012 243277.VC0911 207
243277.VC0012 243277.VC0916 343
243277.VC0012 243277.VC0945 165
243277.VC0012 243277.VC0949 352
243277.VC0012 243277.VC0951 164
243277.VC0012 243277.VC0958 222
243277.VC0012 243277.VC0971 155
243277.VC0012 243277.VC1018 339
243277.VC0012 243277.VC1024 199
243277.VC0012 243277.VC1041 343
243277.VC0012 243277.VC1054 732
243277.VC0012 243277.VC1056 302
243277.VC0012 243277.VC1076 187
243277.VC0012 243277.VC1085 186
243277.VC0012 243277.VC1097 180
243277.VC0012 243277.VC1110 274
243277.VC0012 243277.VC1114 196
243277.VC0012 243277.VC1136 199
243277.VC0012 243277.VC1166 224
243277.VC0012 243277.VC1170 412
243277.VC0012 243277.VC1171 804
243277.VC0012 243277.VC1173 200
243277.VC0012 243277.VC1174 183
243277.VC0012 243277.VC1179 641
243277.VC0012 243277.VC1212 757
243277.VC0012 243277.VC1214 216
243277.VC0012 243277.VC1215 239
243277.VC0012 243277.VC1219 184
243277.VC0012 243277.VC1220 764
243277.VC0012 243277.VC1222 203
243277.VC0012 243277.VC1255 199
243277.VC0012 243277.VC1256 231
243277.VC0012 243277.VC1257 191
243277.VC0012 243277.VC1258 712
243277.VC0012 243277.VC1296 155
243277.VC0012 243277.VC1337 399
243277.VC0012 243277.VC1344 155
243277.VC0012 243277.VC1359 355
243277.VC0012 243277.VC1379 319
243277.VC0012 243277.VC1401 336
243277.VC0012 243277.VC1454 178
243277.VC0012 243277.VC1463 178
243277.VC0012 243277.VC1475 758
243277.VC0012 243277.VC1483 218
243277.VC0012 243277.VC1540 217
243277.VC0012 243277.VC1544 250
243277.VC0012 243277.VC1573 200
243277.VC0012 243277.VC1585 183
243277.VC0012 243277.VC1595 171
243277.VC0012 243277.VC1667 174
243277.VC0012 243277.VC1703 177
243277.VC0012 243277.VC1704 182
243277.VC0012 243277.VC1706 183
243277.VC0012 243277.VC1714 271
243277.VC0012 243277.VC1715 169
243277.VC0012 243277.VC1716 157
243277.VC0012 243277.VC1726 180
243277.VC0012 243277.VC1730 515
243277.VC0012 243277.VC1769 157
243277.VC0012 243277.VC1783 152
243277.VC0012 243277.VC1840 308
243277.VC0012 243277.VC1845 416
243277.VC0012 243277.VC1846 379
243277.VC0012 243277.VC1847 507
243277.VC0012 243277.VC1877 659
243277.VC0012 243277.VC1886 336
243277.VC0012 243277.VC1903 758
243277.VC0012 243277.VC1904 271
243277.VC0012 243277.VC1905 192
243277.VC0012 243277.VC1921 352
243277.VC0012 243277.VC1922 456
243277.VC0012 243277.VC1923 160
243277.VC0012 243277.VC1935 174
243277.VC0012 243277.VC1938 171
243277.VC0012 243277.VC1940 181
243277.VC0012 243277.VC1959 319
243277.VC0012 243277.VC1961 383
243277.VC0012 243277.VC1976 200
243277.VC0012 243277.VC1978 195
243277.VC0012 243277.VC2000 178
243277.VC0012 243277.VC2014 279
243277.VC0012 243277.VC2015 244
243277.VC0012 243277.VC2020 245
243277.VC0012 243277.VC2021 320
243277.VC0012 243277.VC2031 171
243277.VC0012 243277.VC2036 202
243277.VC0012 243277.VC2061 499
243277.VC0012 243277.VC2062 336
243277.VC0012 243277.VC2069 262
243277.VC0012 243277.VC2080 187
243277.VC0012 243277.VC2092 336
243277.VC0012 243277.VC2096 934
243277.VC0012 243277.VC2107 277
243277.VC0012 243277.VC2133 328
243277.VC0012 243277.VC2136 184
243277.VC0012 243277.VC2162 327
243277.VC0012 243277.VC2168 300
243277.VC0012 243277.VC2178 232
243277.VC0012 243277.VC2179 198
243277.VC0012 243277.VC2183 210
243277.VC0012 243277.VC2185 222
243277.VC0012 243277.VC2190 199
243277.VC0012 243277.VC2203 155
243277.VC0012 243277.VC2214 408
243277.VC0012 243277.VC2217 359
243277.VC0012 243277.VC2226 336
243277.VC0012 243277.VC2227 320
243277.VC0012 243277.VC2230 495
243277.VC0012 243277.VC2233 251
243277.VC0012 243277.VC2234 776
243277.VC0012 243277.VC2235 319
243277.VC0012 243277.VC2245 417
243277.VC0012 243277.VC2254 337
243277.VC0012 243277.VC2257 189
243277.VC0012 243277.VC2259 271
243277.VC0012 243277.VC2260 185
243277.VC0012 243277.VC2261 151
243277.VC0012 243277.VC2267 336
243277.VC0012 243277.VC2319 193
243277.VC0012 243277.VC2320 380
243277.VC0012 243277.VC2322 319
243277.VC0012 243277.VC2387 176
243277.VC0012 243277.VC2394 230
243277.VC0012 243277.VC2397 722
243277.VC0012 243277.VC2398 390
243277.VC0012 243277.VC2400 167
243277.VC0012 243277.VC2401 318
243277.VC0012 243277.VC2402 352
243277.VC0012 243277.VC2406 205
243277.VC0012 243277.VC2407 363
243277.VC0012 243277.VC2412 213
243277.VC0012 243277.VC2413 821
243277.VC0012 243277.VC2417 236
243277.VC0012 243277.VC2419 271
243277.VC0012 243277.VC2430 371
243277.VC0012 243277.VC2431 622
243277.VC0012 243277.VC2445 199
243277.VC0012 243277.VC2446 252
243277.VC0012 243277.VC2448 275
243277.VC0012 243277.VC2451 601
243277.VC0012 243277.VC2457 184
243277.VC0012 243277.VC2473 162
243277.VC0012 243277.VC2485 189
243277.VC0012 243277.VC2490 161
243277.VC0012 243277.VC2506 532
243277.VC0012 243277.VC2507 150
243277.VC0012 243277.VC2508 214
243277.VC0012 243277.VC2512 213
243277.VC0012 243277.VC2514 406
243277.VC0012 243277.VC2524 359
243277.VC0012 243277.VC2525 250
243277.VC0012 243277.VC2529 230
243277.VC0012 243277.VC2538 185
243277.VC0012 243277.VC2539 256
243277.VC0012 243277.VC2562 337
243277.VC0012 243277.VC2571 219
243277.VC0012 243277.VC2573 231
243277.VC0012 243277.VC2574 494
243277.VC0012 243277.VC2576 173
243277.VC0012 243277.VC2579 212
243277.VC0012 243277.VC2580 254
243277.VC0012 243277.VC2581 212
243277.VC0012 243277.VC2583 213
243277.VC0012 243277.VC2584 189
243277.VC0012 243277.VC2585 213
243277.VC0012 243277.VC2586 324
243277.VC0012 243277.VC2589 319
243277.VC0012 243277.VC2590 784
243277.VC0012 243277.VC2591 213
243277.VC0012 243277.VC2592 184
243277.VC0012 243277.VC2593 339
243277.VC0012 243277.VC2594 214
243277.VC0012 243277.VC2595 313
243277.VC0012 243277.VC2596 342
243277.VC0012 243277.VC2597 313
243277.VC0012 243277.VC2613 391
243277.VC0012 243277.VC2626 774
243277.VC0012 243277.VC2628 187
243277.VC0012 243277.VC2636 151
243277.VC0012 243277.VC2653 367
243277.VC0012 243277.VC2664 319
243277.VC0012 243277.VC2665 151
243277.VC0012 243277.VC2675 241
243277.VC0012 243277.VC2678 183
243277.VC0012 243277.VC2698 184
243277.VC0012 243277.VC2710 267
243277.VC0012 243277.VC2711 347
243277.VC0012 243277.VC2714 201
243277.VC0012 243277.VC2729 360
243277.VC0012 243277.VC2735 255
243277.VC0012 243277.VC2738 199
243277.VC0012 243277.VC2746 184
243277.VC0012 243277.VC2764 152
243277.VC0012 243277.VC2766 254
243277.VC0012 243277.VC2772 383
243277.VC0012 243277.VC2773 817
243277.VC0012 243277.VC2774 572
243277.VC0012 243277.VC2775 931
243277.VC0012 243277.VCA0002 855
243277.VC0012 243277.VCA0013 177
243277.VC0012 243277.VCA0057 360
243277.VC0012 243277.VCA0058 214
243277.VC0012 243277.VCA0077 171
243277.VC0012 243277.VCA0103 171
243277.VC0012 243277.VCA0109 155
243277.VC0012 243277.VCA0116 213
243277.VC0012 243277.VCA0118 174
243277.VC0012 243277.VCA0164 161
243277.VC0012 243277.VCA0207 214
243277.VC0012 243277.VCA0211 164
243277.VC0012 243277.VCA0250 173
243277.VC0012 243277.VCA0266 187
243277.VC0012 243277.VCA0278 176
243277.VC0012 243277.VCA0288 213
243277.VC0012 243277.VCA0290 180
243277.VC0012 243277.VCA0291 229
243277.VC0012 243277.VCA0447 432
243277.VC0012 243277.VCA0518 304
243277.VC0012 243277.VCA0519 548
243277.VC0012 243277.VCA0532 151
243277.VC0012 243277.VCA0582 379
243277.VC0012 243277.VCA0589 213
243277.VC0012 243277.VCA0618 239
243277.VC0012 243277.VCA0623 161
243277.VC0012 243277.VCA0693 161
243277.VC0012 243277.VCA0763 173
243277.VC0012 243277.VCA0795 180
243277.VC0012 243277.VCA0819 202
243277.VC0012 243277.VCA0820 382
243277.VC0012 243277.VCA0823 162
243277.VC0012 243277.VCA0825 241
243277.VC0012 243277.VCA0865 331
243277.VC0012 243277.VCA0884 167
243277.VC0012 243277.VCA0898 161
243277.VC0012 243277.VCA0926 187
243277.VC0012 243277.VCA0937 160
243277.VC0012 243277.VCA0986 357
243277.VC0012 243277.VCA1001 187
243277.VC0012 243277.VCA1074 187
243277.VC0012 243277.VCA1095 184
243277.VC0012 243277.VCA1114 178
243277.VC0012 243277.VCA1115 499
243277.VC0013 243277.VC0001 190
243277.VC0013 243277.VC0002 567
243277.VC0013 243277.VC0003 640
243277.VC0013 243277.VC0004 573
243277.VC0013 243277.VC0005 564
243277.VC0013 243277.VC0006 532
243277.VC0013 243277.VC0007 739
243277.VC0013 243277.VC0008 322
243277.VC0013 243277.VC0009 331
243277.VC0013 243277.VC0010 414
243277.VC0013 243277.VC0011 546
243277.VC0013 243277.VC0012 989
243277.VC0013 243277.VC0014 976
243277.VC0013 243277.VC0015 994
243277.VC0013 243277.VC0016 358
243277.VC0013 243277.VC0017 348
243277.VC0013 243277.VC0018 261
243277.VC0013 243277.VC0020 182
243277.VC0013 243277.VC0021 195
243277.VC0013 243277.VC0032 238
243277.VC0013 243277.VC0048 194
243277.VC0013 243277.VC0052 618
243277.VC0013 243277.VC0063 321
243277.VC0013 243277.VC0092 469
243277.VC0013 243277.VC0103 239
243277.VC0013 243277.VC0108 945
243277.VC0013 243277.VC0119 520
243277.VC0013 243277.VC0123 212
243277.VC0013 243277.VC0126 225
243277.VC0013 243277.VC0132 154
243277.VC0013 243277.VC0146 267
243277.VC0013 243277.VC0150 324
243277.VC0013 243277.VC0151 249
243277.VC0013 243277.VC0158 192
243277.VC0013 243277.VC0167 617
243277.VC0013 243277.VC0190 617
243277.VC0013 243277.VC0196 760
243277.VC0013 243277.VC0211 217
243277.VC0013 243277.VC0215 699
243277.VC0013 243277.VC0218 253
243277.VC0013 243277.VC0221 626
243277.VC0013 243277.VC0227 596
243277.VC0013 243277.VC0247 318
243277.VC0013 243277.VC0264 653
243277.VC0013 243277.VC0267 250
243277.VC0013 243277.VC0273 194
243277.VC0013 243277.VC0291 224
243277.VC0013 243277.VC0296 283
243277.VC0013 243277.VC0297 206
243277.VC0013 243277.VC0299 381
243277.VC0013 243277.VC0305 300
243277.VC0013 243277.VC0306 315
243277.VC0013 243277.VC0321 272
243277.VC0013 243277.VC0323 805
243277.VC0013 243277.VC0326 346
243277.VC0013 243277.VC0328 240
243277.VC0013 243277.VC0329 350
243277.VC0013 243277.VC0332 176
243277.VC0013 243277.VC0344 294
243277.VC0013 243277.VC0345 829
243277.VC0013 243277.VC0349 213
243277.VC0013 243277.VC0350 213
243277.VC0013 243277.VC0353 561
243277.VC0013 243277.VC0362 226
243277.VC0013 243277.VC0369 320
243277.VC0013 243277.VC0371 274
243277.VC0013 243277.VC0390 187
243277.VC0013 243277.VC0392 240
243277.VC0013 243277.VC0394 256
243277.VC0013 243277.VC0397 271
243277.VC0013 243277.VC0406 242
243277.VC0013 243277.VC0415 237
243277.VC0013 243277.VC0426 241
243277.VC0013 243277.VC0440 757
243277.VC0013 243277.VC0442 494
243277.VC0013 243277.VC0443 528
243277.VC0013 243277.VC0445 154
243277.VC0013 243277.VC0452 812
243277.VC0013 243277.VC0454 219
243277.VC0013 243277.VC0458 291
243277.VC0013 243277.VC0459 291
243277.VC0013 243277.VC0465 337
243277.VC0013 243277.VC0467 175
243277.VC0013 243277.VC0468 466
243277.VC0013 243277.VC0472 252
243277.VC0013 243277.VC0473 277
243277.VC0013 243277.VC0477 206
243277.VC0013 243277.VC0483 156
243277.VC0013 243277.VC0485 944
243277.VC0013 243277.VC0487 386
243277.VC0013 243277.VC0518 513
243277.VC0013 243277.VC0523 424
243277.VC0013 243277.VC0527 303
243277.VC0013 243277.VC0529 266
243277.VC0013 243277.VC0533 368
243277.VC0013 243277.VC0535 881
243277.VC0013 243277.VC0539 302
243277.VC0013 243277.VC0543 823
243277.VC0013 243277.VC0548 196
243277.VC0013 243277.VC0556 250
243277.VC0013 243277.VC0563 284
243277.VC0013 243277.VC0570 263
243277.VC0013 243277.VC0571 226
243277.VC0013 243277.VC0577 339
243277.VC0013 243277.VC0580 192
243277.VC0013 243277.VC0582 211
243277.VC0013 243277.VC0601 226
243277.VC0013 243277.VC0623 160
243277.VC0013 243277.VC0631 254
243277.VC0013 243277.VC0633 209
243277.VC0013 243277.VC0634 240
243277.VC0013 243277.VC0636 269
243277.VC0013 243277.VC0637 313
243277.VC0013 243277.VC0642 658
243277.VC0013 243277.VC0643 183
243277.VC0013 243277.VC0645 235
243277.VC0013 243277.VC0646 228
243277.VC0013 243277.VC0660 246
243277.VC0013 243277.VC0668 150
243277.VC0013 243277.VC0674 228
243277.VC0013 243277.VC0675 923
243277.VC0013 243277.VC0679 550
243277.VC0013 243277.VC0680 354
243277.VC0013 243277.VC0685 150
243277.VC0013 243277.VC0709 204
243277.VC0013 243277.VC0725 150
243277.VC0013 243277.VC0730 184
243277.VC0013 243277.VC0731 221
243277.VC0013 243277.VC0756 925
243277.VC0013 243277.VC0768 415
243277.VC0013 243277.VC0774 209
243277.VC0013 243277.VC0848 594
243277.VC0013 243277.VC0852 297
243277.VC0013 243277.VC0854 245
243277.VC0013 243277.VC0855 423
243277.VC0013 243277.VC0869 464
243277.VC0013 243277.VC0875 241
243277.VC0013 243277.VC0898 932
243277.VC0013 243277.VC0899 164
243277.VC0013 243277.VC0902 367
243277.VC0013 243277.VC0930 240
243277.VC0013 243277.VC0941 654
243277.VC0013 243277.VC0944 221
243277.VC0013 243277.VC0951 236
243277.VC0013 243277.VC0953 863
243277.VC0013 243277.VC0958 197
243277.VC0013 243277.VC0971 631
243277.VC0013 243277.VC0976 267
243277.VC0013 243277.VC0977 302
243277.VC0013 243277.VC0979 209
243277.VC0013 243277.VC0986 311
243277.VC0013 243277.VC1004 453
243277.VC0013 243277.VC1006 480
243277.VC0013 243277.VC1011 383
243277.VC0013 243277.VC1012 191
243277.VC0013 243277.VC1014 191
243277.VC0013 243277.VC1015 191
243277.VC0013 243277.VC1017 191
243277.VC0013 243277.VC1018 424
243277.VC0013 243277.VC1024 267
243277.VC0013 243277.VC1036 326
243277.VC0013 243277.VC1047 214
243277.VC0013 243277.VC1052 152
243277.VC0013 243277.VC1053 215
243277.VC0013 243277.VC1054 873
243277.VC0013 243277.VC1058 159
243277.VC0013 243277.VC1059 209
243277.VC0013 243277.VC1094 232
243277.VC0013 243277.VC1108 664
243277.VC0013 243277.VC1110 519
243277.VC0013 243277.VC1119 209
243277.VC0013 243277.VC1133 521
243277.VC0013 243277.VC1134 162
243277.VC0013 243277.VC1140 150
243277.VC0013 243277.VC1142 214
243277.VC0013 243277.VC1159 190
243277.VC0013 243277.VC1167 207
243277.VC0013 243277.VC1171 192
243277.VC0013 243277.VC1179 307
243277.VC0013 243277.VC1190 255
243277.VC0013 243277.VC1209 231
243277.VC0013 243277.VC1212 981
243277.VC0013 243277.VC1214 417
243277.VC0013 243277.VC1219 368
243277.VC0013 243277.VC1220 605
243277.VC0013 243277.VC1250 168
243277.VC0013 243277.VC1255 880
243277.VC0013 243277.VC1256 559
243277.VC0013 243277.VC1258 947
243277.VC0013 243277.VC1290 434
243277.VC0013 243277.VC1302 170
243277.VC0013 243277.VC1367 193
243277.VC0013 243277.VC1382 226
243277.VC0013 243277.VC1401 336
243277.VC0013 243277.VC1407 236
243277.VC0013 243277.VC1508 214
243277.VC0013 243277.VC1509 216
243277.VC0013 243277.VC1542 964
243277.VC0013 243277.VC1573 214
243277.VC0013 243277.VC1584 304
243277.VC0013 243277.VC1591 209
243277.VC0013 243277.VC1635 222
243277.VC0013 243277.VC1638 201
243277.VC0013 243277.VC1639 238
243277.VC0013 243277.VC1670 173
243277.VC0013 243277.VC1704 158
243277.VC0013 243277.VC1714 183
243277.VC0013 243277.VC1716 340
243277.VC0013 243277.VC1718 152
243277.VC0013 243277.VC1730 280
243277.VC0013 243277.VC1760 306
243277.VC0013 243277.VC1761 306
243277.VC0013 243277.VC1764 240
243277.VC0013 243277.VC1769 172
243277.VC0013 243277.VC1815 209
243277.VC0013 243277.VC1837 178
243277.VC0013 243277.VC1845 213
243277.VC0013 243277.VC1846 198
243277.VC0013 243277.VC1847 155
243277.VC0013 243277.VC1855 524
243277.VC0013 243277.VC1860 938
243277.VC0013 243277.VC1865 165
243277.VC0013 243277.VC1872 214
243277.VC0013 243277.VC1897 214
243277.VC0013 243277.VC1905 254
243277.VC0013 243277.VC1907 178
243277.VC0013 243277.VC1911 332
243277.VC0013 243277.VC1915 263
243277.VC0013 243277.VC1923 203
243277.VC0013 243277.VC1966 194
243277.VC0013 243277.VC1978 267
243277.VC0013 243277.VC1979 899
243277.VC0013 243277.VC1989 159
243277.VC0013 243277.VC1990 524
243277.VC0013 243277.VC2000 198
243277.VC0013 243277.VC2008 944
243277.VC0013 243277.VC2014 239
243277.VC0013 243277.VC2015 965
243277.VC0013 243277.VC2016 475
243277.VC0013 243277.VC2021 269
243277.VC0013 243277.VC2022 174
243277.VC0013 243277.VC2028 213
243277.VC0013 243277.VC2042 275
243277.VC0013 243277.VC2043 195
243277.VC0013 243277.VC2061 184
243277.VC0013 243277.VC2062 336
243277.VC0013 243277.VC2066 158
243277.VC0013 243277.VC2067 333
243277.VC0013 243277.VC2074 240
243277.VC0013 243277.VC2075 214
243277.VC0013 243277.VC2082 229
243277.VC0013 243277.VC2087 380
243277.VC0013 243277.VC2089 157
243277.VC0013 243277.VC2096 395
243277.VC0013 243277.VC2099 328
243277.VC0013 243277.VC2116 380
243277.VC0013 243277.VC2120 167
243277.VC0013 243277.VC2123 167
243277.VC0013 243277.VC2152 282
243277.VC0013 243277.VC2179 174
243277.VC0013 243277.VC2182 209
243277.VC0013 243277.VC2183 207
243277.VC0013 243277.VC2184 166
243277.VC0013 243277.VC2185 225
243277.VC0013 243277.VC2196 208
243277.VC0013 243277.VC2223 150
243277.VC0013 243277.VC2230 218
243277.VC0013 243277.VC2233 825
243277.VC0013 243277.VC2234 241
243277.VC0013 243277.VC2238 163
243277.VC0013 243277.VC2245 612
243277.VC0013 243277.VC2246 869
243277.VC0013 243277.VC2251 218
243277.VC0013 243277.VC2252 676
243277.VC0013 243277.VC2258 207
243277.VC0013 243277.VC2261 183
243277.VC0013 243277.VC2273 217
243277.VC0013 243277.VC2277 214
243277.VC0013 243277.VC2287 950
243277.VC0013 243277.VC2319 833
243277.VC0013 243277.VC2320 158
243277.VC0013 243277.VC2336 176
243277.VC0013 243277.VC2343 267
243277.VC0013 243277.VC2353 156
243277.VC0013 243277.VC2358 154
243277.VC0013 243277.VC2359 917
243277.VC0013 243277.VC2360 186
243277.VC0013 243277.VC2363 208
243277.VC0013 243277.VC2387 270
243277.VC0013 243277.VC2397 218
243277.VC0013 243277.VC2398 169
243277.VC0013 243277.VC2401 263
243277.VC0013 243277.VC2402 263
243277.VC0013 243277.VC2403 174
243277.VC0013 243277.VC2409 172
243277.VC0013 243277.VC2417 286
243277.VC0013 243277.VC2420 314
243277.VC0013 243277.VC2425 242
243277.VC0013 243277.VC2430 904
243277.VC0013 243277.VC2431 900
243277.VC0013 243277.VC2441 229
243277.VC0013 243277.VC2442 274
243277.VC0013 243277.VC2447 449
243277.VC0013 243277.VC2448 362
243277.VC0013 243277.VC2450 929
243277.VC0013 243277.VC2461 215
243277.VC0013 243277.VC2462 169
243277.VC0013 243277.VC2502 690
243277.VC0013 243277.VC2503 525
243277.VC0013 243277.VC2505 212
243277.VC0013 243277.VC2506 346
243277.VC0013 243277.VC2510 213
243277.VC0013 243277.VC2518 196
243277.VC0013 243277.VC2530 214
243277.VC0013 243277.VC2533 172
243277.VC0013 243277.VC2564 248
243277.VC0013 243277.VC2571 292
243277.VC0013 243277.VC2576 150
243277.VC0013 243277.VC2577 319
243277.VC0013 243277.VC2580 198
243277.VC0013 243277.VC2582 330
243277.VC0013 243277.VC2589 308
243277.VC0013 243277.VC2592 254
243277.VC0013 243277.VC2595 326
243277.VC0013 243277.VC2598 224
243277.VC0013 243277.VC2613 435
243277.VC0013 243277.VC2624 317
243277.VC0013 243277.VC2625 212
243277.VC0013 243277.VC2626 271
243277.VC0013 243277.VC2628 354
243277.VC0013 243277.VC2644 226
243277.VC0013 243277.VC2651 450
243277.VC0013 243277.VC2653 212
243277.VC0013 243277.VC2655 211
243277.VC0013 243277.VC2656 203
243277.VC0013 243277.VC2660 269
243277.VC0013 243277.VC2661 301
243277.VC0013 243277.VC2664 194
243277.VC0013 243277.VC2665 333
243277.VC0013 243277.VC2673 184
243277.VC0013 243277.VC2676 187
243277.VC0013 243277.VC2678 653
243277.VC0013 243277.VC2691 151
243277.VC0013 243277.VC2694 170
243277.VC0013 243277.VC2698 208
243277.VC0013 243277.VC2731 242
243277.VC0013 243277.VC2736 256
243277.VC0013 243277.VC2746 204
243277.VC0013 243277.VC2751 156
243277.VC0013 243277.VC2758 360
243277.VC0013 243277.VC2772 201
243277.VC0013 243277.VC2773 403
243277.VC0013 243277.VC2774 381
243277.VC0013 243277.VC2775 535
243277.VC0013 243277.VCA0002 521
243277.VC0013 243277.VCA0061 246
243277.VC0013 243277.VCA0097 268
243277.VC0013 243277.VCA0166 214
243277.VC0013 243277.VCA0174 152
243277.VC0013 243277.VCA0184 214
243277.VC0013 243277.VCA0198 776
243277.VC0013 243277.VCA0204 279
243277.VC0013 243277.VCA0278 674
243277.VC0013 243277.VCA0301 209
243277.VC0013 243277.VCA0511 899
243277.VC0013 243277.VCA0520 444
243277.VC0013 243277.VCA0521 578
243277.VC0013 243277.VCA0572 238
243277.VC0013 243277.VCA0582 472
243277.VC0013 243277.VCA0618 321
243277.VC0013 243277.VCA0624 277
243277.VC0013 243277.VCA0691 209
243277.VC0013 243277.VCA0708 942
243277.VC0013 243277.VCA0717 617
243277.VC0013 243277.VCA0768 246
243277.VC0013 243277.VCA0804 279
243277.VC0013 243277.VCA0819 333
243277.VC0013 243277.VCA0820 200
243277.VC0013 243277.VCA0828 408
243277.VC0013 243277.VCA0849 240
243277.VC0013 243277.VCA0884 240
243277.VC0013 243277.VCA0896 226
243277.VC0013 243277.VCA0898 600
243277.VC0013 243277.VCA0933 214
243277.VC0013 243277.VCA0961 408
243277.VC0013 243277.VCA0990 236
243277.VC0013 243277.VCA1017 213
243277.VC0013 243277.VCA1018 498
243277.VC0013 243277.VCA1075 240
243277.VC0013 243277.VCA1079 151
243277.VC0013 243277.VCA1108 209
243277.VC0013 243277.VCA1115 184
243277.VC0014 243277.VC0001 185
243277.VC0014 243277.VC0002 333
243277.VC0014 243277.VC0003 400
243277.VC0014 243277.VC0004 513
243277.VC0014 243277.VC0005 329
243277.VC0014 243277.VC0006 436
243277.VC0014 243277.VC0007 587
243277.VC0014 243277.VC0008 305
243277.VC0014 243277.VC0009 334
243277.VC0014 243277.VC0010 388
243277.VC0014 243277.VC0011 506
243277.VC0014 243277.VC0012 972
243277.VC0014 243277.VC0013 976
243277.VC0014 243277.VC0015 956
243277.VC0014 243277.VC0016 381
243277.VC0014 243277.VC0017 370
243277.VC0014 243277.VC0018 235
243277.VC0014 243277.VC0020 365
243277.VC0014 243277.VC0021 194
243277.VC0014 243277.VC0028 151
243277.VC0014 243277.VC0032 374
243277.VC0014 243277.VC0052 188
243277.VC0014 243277.VC0054 153
243277.VC0014 243277.VC0063 385
243277.VC0014 243277.VC0080 214
243277.VC0014 243277.VC0092 520
243277.VC0014 243277.VC0103 278
243277.VC0014 243277.VC0108 396
243277.VC0014 243277.VC0154 153
243277.VC0014 243277.VC0187 199
243277.VC0014 243277.VC0190 486
243277.VC0014 243277.VC0196 639
243277.VC0014 243277.VC0200 184
243277.VC0014 243277.VC0212 165
243277.VC0014 243277.VC0221 268
243277.VC0014 243277.VC0268 165
243277.VC0014 243277.VC0275 151
243277.VC0014 243277.VC0276 252
243277.VC0014 243277.VC0291 224
243277.VC0014 243277.VC0295 199
243277.VC0014 243277.VC0297 247
243277.VC0014 243277.VC0302 303
243277.VC0014 243277.VC0304 201
243277.VC0014 243277.VC0318 249
243277.VC0014 243277.VC0323 200
243277.VC0014 243277.VC0332 336
243277.VC0014 243277.VC0344 192
243277.VC0014 243277.VC0345 799
243277.VC0014 243277.VC0348 195
243277.VC0014 243277.VC0356 166
243277.VC0014 243277.VC0357 342
243277.VC0014 243277.VC0366 205
243277.VC0014 243277.VC0368 242
243277.VC0014 243277.VC0371 373
243277.VC0014 243277.VC0394 454
243277.VC0014 243277.VC0397 827
243277.VC0014 243277.VC0440 279
243277.VC0014 243277.VC0441 184
243277.VC0014 243277.VC0453 193
243277.VC0014 243277.VC0461 316
243277.VC0014 243277.VC0468 185
243277.VC0014 243277.VC0471 461
243277.VC0014 243277.VC0472 433
243277.VC0014 243277.VC0487 215
243277.VC0014 243277.VC0514 210
243277.VC0014 243277.VC0516 175
243277.VC0014 243277.VC0526 184
243277.VC0014 243277.VC0530 499
243277.VC0014 243277.VC0535 603
243277.VC0014 243277.VC0543 913
243277.VC0014 243277.VC0544 738
243277.VC0014 243277.VC0557 160
243277.VC0014 243277.VC0581 255
243277.VC0014 243277.VC0585 163
243277.VC0014 243277.VC0594 203
243277.VC0014 243277.VC0635 175
243277.VC0014 243277.VC0638 246
243277.VC0014 243277.VC0647 180
243277.VC0014 243277.VC0668 659
243277.VC0014 243277.VC0679 299
243277.VC0014 243277.VC0701 741
243277.VC0014 243277.VC0710 212
243277.VC0014 243277.VC0718 356
243277.VC0014 243277.VC0720 157
243277.VC0014 243277.VC0721 187
243277.VC0014 243277.VC0722 169
243277.VC0014 243277.VC0725 439
243277.VC0014 243277.VC0726 251
243277.VC0014 243277.VC0730 447
243277.VC0014 243277.VC0756 333
243277.VC0014 243277.VC0813 215
243277.VC0014 243277.VC0840 210
243277.VC0014 243277.VC0847 175
243277.VC0014 243277.VC0848 399
243277.VC0014 243277.VC0852 782
243277.VC0014 243277.VC0855 299
243277.VC0014 243277.VC0856 219
243277.VC0014 243277.VC0864 203
243277.VC0014 243277.VC0891 180
243277.VC0014 243277.VC0898 564
243277.VC0014 243277.VC0904 209
243277.VC0014 243277.VC0913 186
243277.VC0014 243277.VC0947 236
243277.VC0014 243277.VC0959 216
243277.VC0014 243277.VC0971 246
243277.VC0014 243277.VC1011 171
243277.VC0014 243277.VC1018 720
243277.VC0014 243277.VC1033 263
243277.VC0014 243277.VC1055 179
243277.VC0014 243277.VC1056 967
243277.VC0014 243277.VC1058 411
243277.VC0014 243277.VC1060 310
243277.VC0014 243277.VC1070 163
243277.VC0014 243277.VC1099 427
243277.VC0014 243277.VC1110 285
243277.VC0014 243277.VC1112 391
243277.VC0014 243277.VC1127 181
243277.VC0014 243277.VC1139 159
243277.VC0014 243277.VC1152 197
243277.VC0014 243277.VC1160 193
243277.VC0014 243277.VC1161 248
243277.VC0014 243277.VC1168 168
243277.VC0014 243277.VC1170 225
243277.VC0014 243277.VC1174 171
243277.VC0014 243277.VC1180 260
243277.VC0014 243277.VC1182 152
243277.VC0014 243277.VC1212 361
243277.VC0014 243277.VC1214 637
243277.VC0014 243277.VC1234 722
243277.VC0014 243277.VC1258 698
243277.VC0014 243277.VC1289 210
243277.VC0014 243277.VC1303 171
243277.VC0014 243277.VC1327 319
243277.VC0014 243277.VC1337 358
243277.VC0014 243277.VC1481 288
243277.VC0014 243277.VC1501 183
243277.VC0014 243277.VC1537 192
243277.VC0014 243277.VC1554 228
243277.VC0014 243277.VC1638 178
243277.VC0014 243277.VC1639 178
243277.VC0014 243277.VC1656 301
243277.VC0014 243277.VC1666 174
243277.VC0014 243277.VC1679 151
243277.VC0014 243277.VC1715 198
243277.VC0014 243277.VC1717 277
243277.VC0014 243277.VC1730 260
243277.VC0014 243277.VC1758 175
243277.VC0014 243277.VC1776 199
243277.VC0014 243277.VC1832 190
243277.VC0014 243277.VC1845 772
243277.VC0014 243277.VC1846 619
243277.VC0014 243277.VC1847 728
243277.VC0014 243277.VC1886 764
243277.VC0014 243277.VC1887 180
243277.VC0014 243277.VC1903 342
243277.VC0014 243277.VC1915 341
243277.VC0014 243277.VC1916 247
243277.VC0014 243277.VC1921 324
243277.VC0014 243277.VC1942 391
243277.VC0014 243277.VC1957 402
243277.VC0014 243277.VC1984 192
243277.VC0014 243277.VC2023 191
243277.VC0014 243277.VC2043 254
243277.VC0014 243277.VC2044 177
243277.VC0014 243277.VC2045 243
243277.VC0014 243277.VC2058 211
243277.VC0014 243277.VC2066 192
243277.VC0014 243277.VC2067 210
243277.VC0014 243277.VC2085 164
243277.VC0014 243277.VC2092 362
243277.VC0014 243277.VC2149 163
243277.VC0014 243277.VC2160 307
243277.VC0014 243277.VC2161 210
243277.VC0014 243277.VC2183 160
243277.VC0014 243277.VC2184 174
243277.VC0014 243277.VC2204 184
243277.VC0014 243277.VC2214 182
243277.VC0014 243277.VC2215 178
243277.VC0014 243277.VC2245 359
243277.VC0014 243277.VC2250 244
243277.VC0014 243277.VC2262 214
243277.VC0014 243277.VC2268 322
243277.VC0014 243277.VC2279 175
243277.VC0014 243277.VC2287 184
243277.VC0014 243277.VC2310 193
243277.VC0014 243277.VC2319 832
243277.VC0014 243277.VC2320 612
243277.VC0014 243277.VC2322 782
243277.VC0014 243277.VC2339 151
243277.VC0014 243277.VC2343 506
243277.VC0014 243277.VC2353 389
243277.VC0014 243277.VC2360 235
243277.VC0014 243277.VC2387 318
243277.VC0014 243277.VC2397 160
243277.VC0014 243277.VC2399 159
243277.VC0014 243277.VC2400 224
243277.VC0014 243277.VC2417 662
243277.VC0014 243277.VC2419 181
243277.VC0014 243277.VC2430 465
243277.VC0014 243277.VC2431 500
243277.VC0014 243277.VC2441 385
243277.VC0014 243277.VC2442 214
243277.VC0014 243277.VC2448 294
243277.VC0014 243277.VC2450 170
243277.VC0014 243277.VC2458 399
243277.VC0014 243277.VC2459 963
243277.VC0014 243277.VC2503 347
243277.VC0014 243277.VC2506 631
243277.VC0014 243277.VC2508 318
243277.VC0014 243277.VC2510 252
243277.VC0014 243277.VC2542 197
243277.VC0014 243277.VC2561 152
243277.VC0014 243277.VC2570 187
243277.VC0014 243277.VC2576 333
243277.VC0014 243277.VC2600 173
243277.VC0014 243277.VC2646 344
243277.VC0014 243277.VC2651 349
243277.VC0014 243277.VC2664 492
243277.VC0014 243277.VC2674 184
243277.VC0014 243277.VC2675 184
243277.VC0014 243277.VC2678 221
243277.VC0014 243277.VC2694 218
243277.VC0014 243277.VC2696 308
243277.VC0014 243277.VC2708 151
243277.VC0014 243277.VC2711 423
243277.VC0014 243277.VC2736 178
243277.VC0014 243277.VC2747 153
243277.VC0014 243277.VC2772 297
243277.VC0014 243277.VC2774 165
243277.VC0014 243277.VC2775 419
243277.VC0014 243277.VCA0034 221
243277.VC0014 243277.VCA0057 319
243277.VC0014 243277.VCA0071 274
243277.VC0014 243277.VCA0073 251
243277.VC0014 243277.VCA0088 168
243277.VC0014 243277.VCA0136 225
243277.VC0014 243277.VCA0137 172
243277.VC0014 243277.VCA0171 173
243277.VC0014 243277.VCA0213 155
243277.VC0014 243277.VCA0270 193
243277.VC0014 243277.VCA0520 720
243277.VC0014 243277.VCA0521 524
243277.VC0014 243277.VCA0572 274
243277.VC0014 243277.VCA0573 187
243277.VC0014 243277.VCA0582 539
243277.VC0014 243277.VCA0618 385
243277.VC0014 243277.VCA0657 217
243277.VC0014 243277.VCA0697 328
243277.VC0014 243277.VCA0727 722
243277.VC0014 243277.VCA0751 191
243277.VC0014 243277.VCA0820 494
243277.VC0014 243277.VCA0843 175
243277.VC0014 243277.VCA0898 473
243277.VC0014 243277.VCA0923 210
243277.VC0014 243277.VCA0930 227
243277.VC0014 243277.VCA0984 224
243277.VC0014 243277.VCA1041 191
243277.VC0014 243277.VCA1069 210
243277.VC0014 243277.VCA1085 167
243277.VC0014 243277.VCA1087 179
243277.VC0014 243277.VCA1097 179
243277.VC0015 243277.VC0001 180
243277.VC0015 243277.VC0002 275
243277.VC0015 243277.VC0003 526
243277.VC0015 243277.VC0004 359
243277.VC0015 243277.VC0005 320
243277.VC0015 243277.VC0006 322
243277.VC0015 243277.VC0007 629
243277.VC0015 243277.VC0008 297
243277.VC0015 243277.VC0009 315
243277.VC0015 243277.VC0010 360
243277.VC0015 243277.VC0011 465
243277.VC0015 243277.VC0012 976
243277.VC0015 243277.VC0013 994
243277.VC0015 243277.VC0014 956
243277.VC0015 243277.VC0016 413
243277.VC0015 243277.VC0017 400
243277.VC0015 243277.VC0018 375
243277.VC0015 243277.VC0020 575
243277.VC0015 243277.VC0021 395
243277.VC0015 243277.VC0029 376
243277.VC0015 243277.VC0043 283
243277.VC0015 243277.VC0056 580
243277.VC0015 243277.VC0060 231
243277.VC0015 243277.VC0067 240
243277.VC0015 243277.VC0083 178
243277.VC0015 243277.VC0085 202
243277.VC0015 243277.VC0092 160
243277.VC0015 243277.VC0103 330
243277.VC0015 243277.VC0108 257
243277.VC0015 243277.VC0111 168
243277.VC0015 243277.VC0118 391
243277.VC0015 243277.VC0122 728
243277.VC0015 243277.VC0123 180
243277.VC0015 243277.VC0127 266
243277.VC0015 243277.VC0150 473
243277.VC0015 243277.VC0159 299
243277.VC0015 243277.VC0167 437
243277.VC0015 243277.VC0190 347
243277.VC0015 243277.VC0192 151
243277.VC0015 243277.VC0196 800
243277.VC0015 243277.VC0211 172
243277.VC0015 243277.VC0215 216
243277.VC0015 243277.VC0227 432
243277.VC0015 243277.VC0273 181
243277.VC0015 243277.VC0281 720
243277.VC0015 243277.VC0290 280
243277.VC0015 243277.VC0291 240
243277.VC0015 243277.VC0305 234
243277.VC0015 243277.VC0306 199
243277.VC0015 243277.VC0307 166
243277.VC0015 243277.VC0312 213
243277.VC0015 243277.VC0321 429
243277.VC0015 243277.VC0323 238
243277.VC0015 243277.VC0325 182
243277.VC0015 243277.VC0326 215
243277.VC0015 243277.VC0328 831
243277.VC0015 243277.VC0329 377
243277.VC0015 243277.VC0331 456
243277.VC0015 243277.VC0332 235
243277.VC0015 243277.VC0343 194
243277.VC0015 243277.VC0345 397
243277.VC0015 243277.VC0346 400
243277.VC0015 243277.VC0347 185
243277.VC0015 243277.VC0353 214
243277.VC0015 243277.VC0359 360
243277.VC0015 243277.VC0361 421
243277.VC0015 243277.VC0362 285
243277.VC0015 243277.VC0371 338
243277.VC0015 243277.VC0385 156
243277.VC0015 243277.VC0394 231
243277.VC0015 243277.VC0405 303
243277.VC0015 243277.VC0415 782
243277.VC0015 243277.VC0416 335
243277.VC0015 243277.VC0419 166
243277.VC0015 243277.VC0423 823
243277.VC0015 243277.VC0432 786
243277.VC0015 243277.VC0434 262
243277.VC0015 243277.VC0437 483
243277.VC0015 243277.VC0443 387
243277.VC0015 243277.VC0445 294
243277.VC0015 243277.VC0446 150
243277.VC0015 243277.VC0465 152
243277.VC0015 243277.VC0470 200
243277.VC0015 243277.VC0472 216
243277.VC0015 243277.VC0487 207
243277.VC0015 243277.VC0517 898
243277.VC0015 243277.VC0518 941
243277.VC0015 243277.VC0521 242
243277.VC0015 243277.VC0523 298
243277.VC0015 243277.VC0526 193
243277.VC0015 243277.VC0529 209
243277.VC0015 243277.VC0532 198
243277.VC0015 243277.VC0534 341
243277.VC0015 243277.VC0535 425
243277.VC0015 243277.VC0543 732
243277.VC0015 243277.VC0544 188
243277.VC0015 243277.VC0559 611
243277.VC0015 243277.VC0560 246
243277.VC0015 243277.VC0561 191
243277.VC0015 243277.VC0564 182
243277.VC0015 243277.VC0570 176
243277.VC0015 243277.VC0571 185
243277.VC0015 243277.VC0580 275
243277.VC0015 243277.VC0581 171
243277.VC0015 243277.VC0591 209
243277.VC0015 243277.VC0596 258
243277.VC0015 243277.VC0601 219
243277.VC0015 243277.VC0604 199
243277.VC0015 243277.VC0630 169
243277.VC0015 243277.VC0631 152
243277.VC0015 243277.VC0634 256
243277.VC0015 243277.VC0636 276
243277.VC0015 243277.VC0638 396
243277.VC0015 243277.VC0643 421
243277.VC0015 243277.VC0645 628
243277.VC0015 243277.VC0659 465
243277.VC0015 243277.VC0660 220
243277.VC0015 243277.VC0663 267
243277.VC0015 243277.VC0675 252
243277.VC0015 243277.VC0679 404
243277.VC0015 243277.VC0680 239
243277.VC0015 243277.VC0682 244
243277.VC0015 243277.VC0683 215
243277.VC0015 243277.VC0685 159
243277.VC0015 243277.VC0696 168
243277.VC0015 243277.VC0719 175
243277.VC0015 243277.VC0730 184
243277.VC0015 243277.VC0732 200
243277.VC0015 243277.VC0741 193
243277.VC0015 243277.VC0747 245
243277.VC0015 243277.VC0752 161
243277.VC0015 243277.VC0757 796
243277.VC0015 243277.VC0760 229
243277.VC0015 243277.VC0767 219
243277.VC0015 243277.VC0768 217
243277.VC0015 243277.VC0835 303
243277.VC0015 243277.VC0847 191
243277.VC0015 243277.VC0848 495
243277.VC0015 243277.VC0854 348
243277.VC0015 243277.VC0855 814
243277.VC0015 243277.VC0856 874
243277.VC0015 243277.VC0901 212
243277.VC0015 243277.VC0902 279
243277.VC0015 243277.VC0907 216
243277.VC0015 243277.VC0949 299
243277.VC0015 243277.VC0956 197
243277.VC0015 243277.VC0971 296
243277.VC0015 243277.VC0981 168
243277.VC0015 243277.VC0984 780
243277.VC0015 243277.VC0985 202
243277.VC0015 243277.VC0986 180
243277.VC0015 243277.VC0990 153
243277.VC0015 243277.VC1018 364
243277.VC0015 243277.VC1024 608
243277.VC0015 243277.VC1036 385
243277.VC0015 243277.VC1052 265
243277.VC0015 243277.VC1054 411
243277.VC0015 243277.VC1056 210
243277.VC0015 243277.VC1110 568
243277.VC0015 243277.VC1137 156
243277.VC0015 243277.VC1147 213
243277.VC0015 243277.VC1167 174
243277.VC0015 243277.VC1170 152
243277.VC0015 243277.VC1184 209
243277.VC0015 243277.VC1212 811
243277.VC0015 243277.VC1214 168
243277.VC0015 243277.VC1219 357
243277.VC0015 243277.VC1220 239
243277.VC0015 243277.VC1222 329
243277.VC0015 243277.VC1232 180
243277.VC0015 243277.VC1255 252
243277.VC0015 243277.VC1256 424
243277.VC0015 243277.VC1258 991
243277.VC0015 243277.VC1263 160
243277.VC0015 243277.VC1300 206
243277.VC0015 243277.VC1303 202
243277.VC0015 243277.VC1309 216
243277.VC0015 243277.VC1338 168
243277.VC0015 243277.VC1367 212
243277.VC0015 243277.VC1382 219
243277.VC0015 243277.VC1386 328
243277.VC0015 243277.VC1407 208
243277.VC0015 243277.VC1451 183
243277.VC0015 243277.VC1456 430
243277.VC0015 243277.VC1457 165
243277.VC0015 243277.VC1463 472
243277.VC0015 243277.VC1464 212
243277.VC0015 243277.VC1542 212
243277.VC0015 243277.VC1543 212
243277.VC0015 243277.VC1554 168
243277.VC0015 243277.VC1560 226
243277.VC0015 243277.VC1573 786
243277.VC0015 243277.VC1585 261
243277.VC0015 243277.VC1587 318
243277.VC0015 243277.VC1595 178
243277.VC0015 243277.VC1655 154
243277.VC0015 243277.VC1719 167
243277.VC0015 243277.VC1730 855
243277.VC0015 243277.VC1732 181
243277.VC0015 243277.VC1736 319
243277.VC0015 243277.VC1745 456
243277.VC0015 243277.VC1760 248
243277.VC0015 243277.VC1761 248
243277.VC0015 243277.VC1847 171
243277.VC0015 243277.VC1855 170
243277.VC0015 243277.VC1860 174
243277.VC0015 243277.VC1892 204
243277.VC0015 243277.VC1903 568
243277.VC0015 243277.VC1918 221
243277.VC0015 243277.VC1919 319
243277.VC0015 243277.VC1920 235
243277.VC0015 243277.VC1922 325
243277.VC0015 243277.VC1923 272
243277.VC0015 243277.VC1929 198
243277.VC0015 243277.VC1959 184
243277.VC0015 243277.VC1978 234
243277.VC0015 243277.VC1984 334
243277.VC0015 243277.VC1990 170
243277.VC0015 243277.VC2000 786
243277.VC0015 243277.VC2014 330
243277.VC0015 243277.VC2015 379
243277.VC0015 243277.VC2016 443
243277.VC0015 243277.VC2018 239
243277.VC0015 243277.VC2023 252
243277.VC0015 243277.VC2024 249
243277.VC0015 243277.VC2030 166
243277.VC0015 243277.VC2033 213
243277.VC0015 243277.VC2042 230
243277.VC0015 243277.VC2043 623
243277.VC0015 243277.VC2066 185
243277.VC0015 243277.VC2092 246
243277.VC0015 243277.VC2095 185
243277.VC0015 243277.VC2107 167
243277.VC0015 243277.VC2157 176
243277.VC0015 243277.VC2179 356
243277.VC0015 243277.VC2182 290
243277.VC0015 243277.VC2183 219
243277.VC0015 243277.VC2184 151
243277.VC0015 243277.VC2185 246
243277.VC0015 243277.VC2193 242
243277.VC0015 243277.VC2194 170
243277.VC0015 243277.VC2203 179
243277.VC0015 243277.VC2214 217
243277.VC0015 243277.VC2223 152
243277.VC0015 243277.VC2225 154
243277.VC0015 243277.VC2226 178
243277.VC0015 243277.VC2227 443
243277.VC0015 243277.VC2233 182
243277.VC0015 243277.VC2245 786
243277.VC0015 243277.VC2246 371
243277.VC0015 243277.VC2252 244
243277.VC0015 243277.VC2258 869
243277.VC0015 243277.VC2260 155
243277.VC0015 243277.VC2267 229
243277.VC0015 243277.VC2268 352
243277.VC0015 243277.VC2270 249
243277.VC0015 243277.VC2273 207
243277.VC0015 243277.VC2308 239
243277.VC0015 243277.VC2309 214
243277.VC0015 243277.VC2312 226
243277.VC0015 243277.VC2320 368
243277.VC0015 243277.VC2322 150
243277.VC0015 243277.VC2326 212
243277.VC0015 243277.VC2334 353
243277.VC0015 243277.VC2335 182
243277.VC0015 243277.VC2342 390
243277.VC0015 243277.VC2345 171
243277.VC0015 243277.VC2359 183
243277.VC0015 243277.VC2361 210
243277.VC0015 243277.VC2371 212
243277.VC0015 243277.VC2373 181
243277.VC0015 243277.VC2376 181
243277.VC0015 243277.VC2381 154
243277.VC0015 243277.VC2387 316
243277.VC0015 243277.VC2389 210
243277.VC0015 243277.VC2390 250
243277.VC0015 243277.VC2394 416
243277.VC0015 243277.VC2397 789
243277.VC0015 243277.VC2398 453
243277.VC0015 243277.VC2418 213
243277.VC0015 243277.VC2424 303
243277.VC0015 243277.VC2427 213
243277.VC0015 243277.VC2429 816
243277.VC0015 243277.VC2430 984
243277.VC0015 243277.VC2431 374
243277.VC0015 243277.VC2432 208
243277.VC0015 243277.VC2433 233
243277.VC0015 243277.VC2434 286
243277.VC0015 243277.VC2435 254
243277.VC0015 243277.VC2436 341
243277.VC0015 243277.VC2447 187
243277.VC0015 243277.VC2448 410
243277.VC0015 243277.VC2457 202
243277.VC0015 243277.VC2461 254
243277.VC0015 243277.VC2463 451
243277.VC0015 243277.VC2485 162
243277.VC0015 243277.VC2491 180
243277.VC0015 243277.VC2492 168
243277.VC0015 243277.VC2503 350
243277.VC0015 243277.VC2506 460
243277.VC0015 243277.VC2514 661
243277.VC0015 243277.VC2534 299
243277.VC0015 243277.VC2538 150
243277.VC0015 243277.VC2539 151
243277.VC0015 243277.VC2564 220
243277.VC0015 243277.VC2571 786
243277.VC0015 243277.VC2573 193
243277.VC0015 243277.VC2574 182
243277.VC0015 243277.VC2576 230
243277.VC0015 243277.VC2579 368
243277.VC0015 243277.VC2580 193
243277.VC0015 243277.VC2582 331
243277.VC0015 243277.VC2586 174
243277.VC0015 243277.VC2589 162
243277.VC0015 243277.VC2590 704
243277.VC0015 243277.VC2593 177
243277.VC0015 243277.VC2595 160
243277.VC0015 243277.VC2596 167
243277.VC0015 243277.VC2599 215
243277.VC0015 243277.VC2613 472
243277.VC0015 243277.VC2623 152
243277.VC0015 243277.VC2625 150
243277.VC0015 243277.VC2636 353
243277.VC0015 243277.VC2641 241
243277.VC0015 243277.VC2646 353
243277.VC0015 243277.VC2651 440
243277.VC0015 243277.VC2660 170
243277.VC0015 243277.VC2661 173
243277.VC0015 243277.VC2664 633
243277.VC0015 243277.VC2673 151
243277.VC0015 243277.VC2694 218
243277.VC0015 243277.VC2702 153
243277.VC0015 243277.VC2709 216
243277.VC0015 243277.VC2711 193
243277.VC0015 243277.VC2714 294
243277.VC0015 243277.VC2716 171
243277.VC0015 243277.VC2724 214
243277.VC0015 243277.VC2732 303
243277.VC0015 243277.VC2741 151
243277.VC0015 243277.VC2746 400
243277.VC0015 243277.VC2764 374
243277.VC0015 243277.VC2766 374
243277.VC0015 243277.VC2772 219
243277.VC0015 243277.VC2773 158
243277.VC0015 243277.VC2775 330
243277.VC0015 243277.VCA0002 784
243277.VC0015 243277.VCA0027 180
243277.VC0015 243277.VCA0061 220
243277.VC0015 243277.VCA0084 171
243277.VC0015 243277.VCA0116 265
243277.VC0015 243277.VCA0136 199
243277.VC0015 243277.VCA0150 789
243277.VC0015 243277.VCA0161 201
243277.VC0015 243277.VCA0171 212
243277.VC0015 243277.VCA0181 151
243277.VC0015 243277.VCA0198 448
243277.VC0015 243277.VCA0204 234
243277.VC0015 243277.VCA0218 182
243277.VC0015 243277.VCA0287 490
243277.VC0015 243277.VCA0288 299
243277.VC0015 243277.VCA0290 174
243277.VC0015 243277.VCA0517 500
243277.VC0015 243277.VCA0518 186
243277.VC0015 243277.VCA0519 165
243277.VC0015 243277.VCA0546 200
243277.VC0015 243277.VCA0563 669
243277.VC0015 243277.VCA0566 201
243277.VC0015 243277.VCA0572 241
243277.VC0015 243277.VCA0581 184
243277.VC0015 243277.VCA0582 339
243277.VC0015 243277.VCA0662 153
243277.VC0015 243277.VCA0666 239
243277.VC0015 243277.VCA0712 151
243277.VC0015 243277.VCA0717 213
243277.VC0015 243277.VCA0727 328
243277.VC0015 243277.VCA0751 252
243277.VC0015 243277.VCA0763 439
243277.VC0015 243277.VCA0768 220
243277.VC0015 243277.VCA0804 234
243277.VC0015 243277.VCA0818 154
243277.VC0015 243277.VCA0819 192
243277.VC0015 243277.VCA0820 538
243277.VC0015 243277.VCA0876 152
243277.VC0015 243277.VCA0885 184
243277.VC0015 243277.VCA0898 336
243277.VC0015 243277.VCA0919 150
243277.VC0015 243277.VCA0925 355
243277.VC0015 243277.VCA0951 191
243277.VC0015 243277.VCA0953 209
243277.VC0015 243277.VCA0990 208
243277.VC0015 243277.VCA1028 170
243277.VC0015 243277.VCA1074 151
243277.VC0015 243277.VCA1087 150
243277.VC0015 243277.VCA1095 210
243277.VC0015 243277.VCA1097 150
243277.VC0015 243277.VCA1111 619
243277.VC0016 243277.VC0001 155
243277.VC0016 243277.VC0002 155
243277.VC0016 243277.VC0003 155
243277.VC0016 243277.VC0004 162
243277.VC0016 243277.VC0005 162
243277.VC0016 243277.VC0006 162
243277.VC0016 243277.VC0007 163
243277.VC0016 243277.VC0008 194
243277.VC0016 243277.VC0009 194
243277.VC0016 243277.VC0010 222
243277.VC0016 243277.VC0011 262
243277.VC0016 243277.VC0012 298
243277.VC0016 243277.VC0013 358
243277.VC0016 243277.VC0014 381
243277.VC0016 243277.VC0015 413
243277.VC0016 243277.VC0017 832
243277.VC0016 243277.VC0018 428
243277.VC0017 243277.VC0001 154
243277.VC0017 243277.VC0002 154
243277.VC0017 243277.VC0003 155
243277.VC0017 243277.VC0004 161
243277.VC0017 243277.VC0005 161
243277.VC0017 243277.VC0006 161
243277.VC0017 243277.VC0007 162
243277.VC0017 243277.VC0008 192
243277.VC0017 243277.VC0009 192
243277.VC0017 243277.VC0010 218
243277.VC0017 243277.VC0011 256
243277.VC0017 243277.VC0012 291
243277.VC0017 243277.VC0013 348
243277.VC0017 243277.VC0014 370
243277.VC0017 243277.VC0015 400
243277.VC0017 243277.VC0016 832
243277.VC0017 243277.VC0018 441
243277.VC0017 243277.VC0107 851
243277.VC0017 243277.VC0123 907
243277.VC0017 243277.VC0576 270
243277.VC0017 243277.VCA0017 774
243277.VC0017 243277.VCA0107 313
243277.VC0017 243277.VCA0112 429
243277.VC0017 243277.VCA0113 429
243277.VC0017 243277.VCA0115 532
243277.VC0017 243277.VCA0120 183
243277.VC0017 243277.VCA0223 319
243277.VC0018 243277.VC0003 152
243277.VC0018 243277.VC0004 158
243277.VC0018 243277.VC0005 153
243277.VC0018 243277.VC0006 159
243277.VC0018 243277.VC0007 174
243277.VC0018 243277.VC0008 161
243277.VC0018 243277.VC0009 161
243277.VC0018 243277.VC0010 172
243277.VC0018 243277.VC0011 188
243277.VC0018 243277.VC0012 215
243277.VC0018 243277.VC0013 261
243277.VC0018 243277.VC0014 235
243277.VC0018 243277.VC0015 375
243277.VC0018 243277.VC0016 428
243277.VC0018 243277.VC0017 441
243277.VC0018 243277.VC0029 237
243277.VC0018 243277.VC0036 851
243277.VC0018 243277.VC0076 215
243277.VC0018 243277.VC0085 156
243277.VC0018 243277.VC0095 298
243277.VC0018 243277.VC0113 288
243277.VC0018 243277.VC0136 167
243277.VC0018 243277.VC0147 272
243277.VC0018 243277.VC0148 213
243277.VC0018 243277.VC0150 280
243277.VC0018 243277.VC0151 299
243277.VC0018 243277.VC0167 214
243277.VC0018 243277.VC0186 299
243277.VC0018 243277.VC0190 214
243277.VC0018 243277.VC0199 210
243277.VC0018 243277.VC0212 302
243277.VC0018 243277.VC0213 212
243277.VC0018 243277.VC0217 215
243277.VC0018 243277.VC0227 241
243277.VC0018 243277.VC0259 204
243277.VC0018 243277.VC0264 253
243277.VC0018 243277.VC0303 162
243277.VC0018 243277.VC0321 432
243277.VC0018 243277.VC0328 536
243277.VC0018 243277.VC0353 470
243277.VC0018 243277.VC0361 215
243277.VC0018 243277.VC0362 432
243277.VC0018 243277.VC0370 151
243277.VC0018 243277.VC0373 155
243277.VC0018 243277.VC0398 345
243277.VC0018 243277.VC0415 298
243277.VC0018 243277.VC0421 208
243277.VC0018 243277.VC0422 250
243277.VC0018 243277.VC0425 248
243277.VC0018 243277.VC0428 208
243277.VC0018 243277.VC0432 232
243277.VC0018 243277.VC0452 161
243277.VC0018 243277.VC0457 211
243277.VC0018 243277.VC0472 218
243277.VC0018 243277.VC0475 319
243277.VC0018 243277.VC0478 312
243277.VC0018 243277.VC0510 209
243277.VC0018 243277.VC0517 353
243277.VC0018 243277.VC0534 171
243277.VC0018 243277.VC0541 212
243277.VC0018 243277.VC0575 200
243277.VC0018 243277.VC0601 215
243277.VC0018 243277.VC0604 786
243277.VC0018 243277.VC0610 212
243277.VC0018 243277.VC0630 217
243277.VC0018 243277.VC0633 220
243277.VC0018 243277.VC0643 208
243277.VC0018 243277.VC0698 213
243277.VC0018 243277.VC0711 671
243277.VC0018 243277.VC0721 175
243277.VC0018 243277.VC0724 182
243277.VC0018 243277.VC0726 216
243277.VC0018 243277.VC0731 303
243277.VC0018 243277.VC0752 479
243277.VC0018 243277.VC0817 167
243277.VC0018 243277.VC0854 517
243277.VC0018 243277.VC0855 800
243277.VC0018 243277.VC0856 643
243277.VC0018 243277.VC0875 215
243277.VC0018 243277.VC0899 197
243277.VC0018 243277.VC0911 209
243277.VC0018 243277.VC0930 213
243277.VC0018 243277.VC0945 253
243277.VC0018 243277.VC0972 220
243277.VC0018 243277.VC0985 655
243277.VC0018 243277.VC1002 193
243277.VC0018 243277.VC1042 177
243277.VC0018 243277.VC1058 225
243277.VC0018 243277.VC1069 510
243277.VC0018 243277.VC1070 323
243277.VC0018 243277.VC1143 152
243277.VC0018 243277.VC1144 524
243277.VC0018 243277.VC1146 414
243277.VC0018 243277.VC1184 182
243277.VC0018 243277.VC1249 194
243277.VC0018 243277.VC1256 216
243277.VC0018 243277.VC1338 307
243277.VC0018 243277.VC1358 251
243277.VC0018 243277.VC1373 479
243277.VC0018 243277.VC1374 479
243277.VC0018 243277.VC1382 214
243277.VC0018 243277.VC1386 479
243277.VC0018 243277.VC1428 215
243277.VC0018 243277.VC1433 208
243277.VC0018 243277.VC1438 230
243277.VC0018 243277.VC1486 213
243277.VC0018 243277.VC1494 228
243277.VC0018 243277.VC1496 215
243277.VC0018 243277.VC1499 210
243277.VC0018 243277.VC1519 842
243277.VC0018 243277.VC1520 213
243277.VC0018 243277.VC1546 181
243277.VC0018 243277.VC1547 181
243277.VC0018 243277.VC1552 296
243277.VC0018 243277.VC1577 212
243277.VC0018 243277.VC1584 213
243277.VC0018 243277.VC1589 722
243277.VC0018 243277.VC1632 269
243277.VC0018 243277.VC1760 209
243277.VC0018 243277.VC1761 209
243277.VC0018 243277.VC1764 213
243277.VC0018 243277.VC1786 209
243277.VC0018 243277.VC1828 157
243277.VC0018 243277.VC1839 181
243277.VC0018 243277.VC1854 220
243277.VC0018 243277.VC1866 212
243277.VC0018 243277.VC1869 210
243277.VC0018 243277.VC1871 154
243277.VC0018 243277.VC1878 210
243277.VC0018 243277.VC1897 209
243277.VC0018 243277.VC1920 320
243277.VC0018 243277.VC1956 168
243277.VC0018 243277.VC1996 165
243277.VC0018 243277.VC2000 213
243277.VC0018 243277.VC2015 215
243277.VC0018 243277.VC2018 215
243277.VC0018 243277.VC2022 221
243277.VC0018 243277.VC2051 160
243277.VC0018 243277.VC2053 159
243277.VC0018 243277.VC2075 209
243277.VC0018 243277.VC2088 151
243277.VC0018 243277.VC2093 254
243277.VC0018 243277.VC2095 251
243277.VC0018 243277.VC2112 229
243277.VC0018 243277.VC2185 155
243277.VC0018 243277.VC2220 187
243277.VC0018 243277.VC2221 162
243277.VC0018 243277.VC2222 230
243277.VC0018 243277.VC2260 213
243277.VC0018 243277.VC2316 172
243277.VC0018 243277.VC2342 215
243277.VC0018 243277.VC2397 303
243277.VC0018 243277.VC2412 671
243277.VC0018 243277.VC2431 151
243277.VC0018 243277.VC2434 154
243277.VC0018 243277.VC2438 182
243277.VC0018 243277.VC2447 216
243277.VC0018 243277.VC2476 158
243277.VC0018 243277.VC2502 261
243277.VC0018 243277.VC2503 160
243277.VC0018 243277.VC2506 209
243277.VC0018 243277.VC2538 275
243277.VC0018 243277.VC2608 213
243277.VC0018 243277.VC2629 216
243277.VC0018 243277.VC2635 229
243277.VC0018 243277.VC2638 299
243277.VC0018 243277.VC2646 429
243277.VC0018 243277.VC2657 151
243277.VC0018 243277.VC2664 397
243277.VC0018 243277.VC2665 276
243277.VC0018 243277.VC2674 497
243277.VC0018 243277.VC2675 559
243277.VC0018 243277.VC2714 171
243277.VC0018 243277.VC2735 259
243277.VC0018 243277.VC2736 279
243277.VC0018 243277.VC2744 786
243277.VC0018 243277.VC2746 647
243277.VC0018 243277.VC2751 470
243277.VC0018 243277.VC2764 219
243277.VC0018 243277.VCA0011 371
243277.VC0018 243277.VCA0013 207
243277.VC0018 243277.VCA0015 208
243277.VC0018 243277.VCA0016 208
243277.VC0018 243277.VCA0022 167
243277.VC0018 243277.VCA0045 210
243277.VC0018 243277.VCA0073 216
243277.VC0018 243277.VCA0098 156
243277.VC0018 243277.VCA0116 524
243277.VC0018 243277.VCA0136 475
243277.VC0018 243277.VCA0137 524
243277.VC0018 243277.VCA0159 208
243277.VC0018 243277.VCA0191 363
243277.VC0018 243277.VCA0197 384
243277.VC0018 243277.VCA0219 157
243277.VC0018 243277.VCA0246 214
243277.VC0018 243277.VCA0250 209
243277.VC0018 243277.VCA0287 269
243277.VC0018 243277.VCA0576 319
243277.VC0018 243277.VCA0602 212
243277.VC0018 243277.VCA0623 251
243277.VC0018 243277.VCA0684 214
243277.VC0018 243277.VCA0687 212
243277.VC0018 243277.VCA0706 221
243277.VC0018 243277.VCA0712 247
243277.VC0018 243277.VCA0717 214
243277.VC0018 243277.VCA0752 258
243277.VC0018 243277.VCA0758 163
243277.VC0018 243277.VCA0801 175
243277.VC0018 243277.VCA0808 210
243277.VC0018 243277.VCA0819 273
243277.VC0018 243277.VCA0820 397
243277.VC0018 243277.VCA0843 510
243277.VC0018 243277.VCA0849 213
243277.VC0018 243277.VCA0860 209
243277.VC0018 243277.VCA0867 319
243277.VC0018 243277.VCA0884 213
243277.VC0018 243277.VCA0888 532
243277.VC0018 243277.VCA0911 181
243277.VC0018 243277.VCA0913 180
243277.VC0018 243277.VCA0946 296
243277.VC0018 243277.VCA0963 178
243277.VC0018 243277.VCA0996 210
243277.VC0018 243277.VCA1008 220
243277.VC0018 243277.VCA1040 214
243277.VC0018 243277.VCA1041 534
243277.VC0018 243277.VCA1075 213
243277.VC0018 243277.VCA1078 521
243277.VC0018 243277.VCA1101 168
243277.VC0019 243277.VC0012 270
243277.VC0019 243277.VC0020 578
243277.VC0019 243277.VC0021 536
243277.VC0019 243277.VC0022 218
243277.VC0019 243277.VC0023 186
243277.VC0019 243277.VC0028 901
243277.VC0019 243277.VC0029 931
243277.VC0019 243277.VC0033 176
243277.VC0019 243277.VC0116 301
243277.VC0019 243277.VC0122 233
243277.VC0019 243277.VC0128 235
243277.VC0019 243277.VC0145 150
243277.VC0019 243277.VC0153 181
243277.VC0019 243277.VC0177 163
243277.VC0019 243277.VC0209 238
243277.VC0019 243277.VC0217 170
243277.VC0019 243277.VC0260 318
243277.VC0019 243277.VC0268 225
243277.VC0019 243277.VC0276 226
243277.VC0019 243277.VC0277 524
243277.VC0019 243277.VC0281 172
243277.VC0019 243277.VC0304 218
243277.VC0019 243277.VC0305 271
243277.VC0019 243277.VC0330 161
243277.VC0019 243277.VC0334 211
243277.VC0019 243277.VC0358 292
243277.VC0019 243277.VC0362 224
243277.VC0019 243277.VC0364 161
243277.VC0019 243277.VC0372 899
243277.VC0019 243277.VC0413 176
243277.VC0019 243277.VC0442 230
243277.VC0019 243277.VC0472 473
243277.VC0019 243277.VC0562 267
243277.VC0019 243277.VC0567 153
243277.VC0019 243277.VC0602 232
243277.VC0019 243277.VC0645 271
243277.VC0019 243277.VC0653 170
243277.VC0019 243277.VC0656 192
243277.VC0019 243277.VC0658 170
243277.VC0019 243277.VC0752 166
243277.VC0019 243277.VC0756 319
243277.VC0019 243277.VC0794 163
243277.VC0019 243277.VC0796 291
243277.VC0019 243277.VC0807 218
243277.VC0019 243277.VC0811 201
243277.VC0019 243277.VC0876 175
243277.VC0019 243277.VC0894 401
243277.VC0019 243277.VC0957 323
243277.VC0019 243277.VC0958 183
243277.VC0019 243277.VC0966 230
243277.VC0019 243277.VC1006 230
243277.VC0019 243277.VC1010 217
243277.VC0019 243277.VC1034 193
243277.VC0019 243277.VC1036 152
243277.VC0019 243277.VC1073 154
243277.VC0019 243277.VC1092 319
243277.VC0019 243277.VC1157 348
243277.VC0019 243277.VC1159 160
243277.VC0019 243277.VC1165 163
243277.VC0019 243277.VC1247 330
243277.VC0019 243277.VC1280 168
243277.VC0019 243277.VC1312 899
243277.VC0019 243277.VC1430 427
243277.VC0019 243277.VC1483 162
243277.VC0019 243277.VC1486 227
243277.VC0019 243277.VC1490 318
243277.VC0019 243277.VC1492 234
243277.VC0019 243277.VC1602 195
243277.VC0019 243277.VC1635 160
243277.VC0019 243277.VC1667 175
243277.VC0019 243277.VC1672 151
243277.VC0019 243277.VC1677 152
243277.VC0019 243277.VC1710 170
243277.VC0019 243277.VC1714 752
243277.VC0019 243277.VC1730 249
243277.VC0019 243277.VC1833 424
243277.VC0019 243277.VC1858 153
243277.VC0019 243277.VC1867 203
243277.VC0019 243277.VC1900 210
243277.VC0019 243277.VC1905 184
243277.VC0019 243277.VC1913 182
243277.VC0019 243277.VC1923 297
243277.VC0019 243277.VC1977 800
243277.VC0019 243277.VC1992 215
243277.VC0019 243277.VC1994 157
243277.VC0019 243277.VC2019 232
243277.VC0019 243277.VC2090 743
243277.VC0019 243277.VC2112 198
243277.VC0019 243277.VC2163 230
243277.VC0019 243277.VC2176 178
243277.VC0019 243277.VC2195 254
243277.VC0019 243277.VC2229 221
243277.VC0019 243277.VC2238 163
243277.VC0019 243277.VC2247 180
243277.VC0019 243277.VC2264 465
243277.VC0019 243277.VC2415 150
243277.VC0019 243277.VC2418 240
243277.VC0019 243277.VC2433 307
243277.VC0019 243277.VC2490 899
243277.VC0019 243277.VC2503 899
243277.VC0019 243277.VC2574 227
243277.VC0019 243277.VC2591 611
243277.VC0019 243277.VC2616 220
243277.VC0019 243277.VC2638 155
243277.VC0019 243277.VC2644 173
243277.VC0019 243277.VC2662 244
243277.VC0019 243277.VC2692 190
243277.VC0019 243277.VC2703 180
243277.VC0019 243277.VC2708 238
243277.VC0019 243277.VC2742 150
243277.VC0019 243277.VC2750 170
243277.VC0019 243277.VC2756 189
243277.VC0019 243277.VCA0027 162
243277.VC0019 243277.VCA0098 188
243277.VC0019 243277.VCA0109 275
243277.VC0019 243277.VCA0125 175
243277.VC0019 243277.VCA0181 367
243277.VC0019 243277.VCA0205 184
243277.VC0019 243277.VCA0246 273
243277.VC0019 243277.VCA0269 160
243277.VC0019 243277.VCA0485 226
243277.VC0019 243277.VCA0510 281
243277.VC0019 243277.VCA0519 526
243277.VC0019 243277.VCA0556 412
243277.VC0019 243277.VCA0575 318
243277.VC0019 243277.VCA0675 228
243277.VC0019 243277.VCA0697 170
243277.VC0019 243277.VCA0720 178
243277.VC0019 243277.VCA0724 423
243277.VC0019 243277.VCA0759 184
243277.VC0019 243277.VCA0805 188
243277.VC0019 243277.VCA0830 174
243277.VC0019 243277.VCA0860 460
243277.VC0019 243277.VCA0943 185
243277.VC0019 243277.VCA0946 183
243277.VC0019 243277.VCA1056 174
243277.VC0019 243277.VCA1063 172
243277.VC0019 243277.VCA1075 254
243277.VC0019 243277.VCA1079 182
243277.VC0019 243277.VCA1088 158
243277.VC0020 243277.VC0012 151
243277.VC0020 243277.VC0013 182
243277.VC0020 243277.VC0014 365
243277.VC0020 243277.VC0015 575
243277.VC0020 243277.VC0019 578
243277.VC0020 243277.VC0021 999
243277.VC0020 243277.VC0022 343
243277.VC0020 243277.VC0023 260
243277.VC0020 243277.VC0032 271
243277.VC0020 243277.VC0033 221
243277.VC0020 243277.VC0039 205
243277.VC0020 243277.VC0043 221
243277.VC0020 243277.VC0044 491
243277.VC0020 243277.VC0045 194
243277.VC0020 243277.VC0054 395
243277.VC0020 243277.VC0061 333
243277.VC0020 243277.VC0073 364
243277.VC0020 243277.VC0088 239
243277.VC0020 243277.VC0105 217
243277.VC0020 243277.VC0111 333
243277.VC0020 243277.VC0128 178
243277.VC0020 243277.VC0150 341
243277.VC0020 243277.VC0236 194
243277.VC0020 243277.VC0240 194
243277.VC0020 243277.VC0258 232
243277.VC0020 243277.VC0271 293
243277.VC0020 243277.VC0285 156
243277.VC0020 243277.VC0306 333
243277.VC0020 243277.VC0336 151
243277.VC0020 243277.VC0339 199
243277.VC0020 243277.VC0361 271
243277.VC0020 243277.VC0385 309
243277.VC0020 243277.VC0434 517
243277.VC0020 243277.VC0437 182
243277.VC0020 243277.VC0445 440
243277.VC0020 243277.VC0452 180
243277.VC0020 243277.VC0469 266
243277.VC0020 243277.VC0517 414
243277.VC0020 243277.VC0518 393
243277.VC0020 243277.VC0519 197
243277.VC0020 243277.VC0520 266
243277.VC0020 243277.VC0534 340
243277.VC0020 243277.VC0558 293
243277.VC0020 243277.VC0561 328
243277.VC0020 243277.VC0563 365
243277.VC0020 243277.VC0627 254
243277.VC0020 243277.VC0638 164
243277.VC0020 243277.VC0641 284
243277.VC0020 243277.VC0645 169
243277.VC0020 243277.VC0647 308
243277.VC0020 243277.VC0661 206
243277.VC0020 243277.VC0674 343
243277.VC0020 243277.VC0679 216
243277.VC0020 243277.VC0682 239
243277.VC0020 243277.VC0683 222
243277.VC0020 243277.VC0750 254
243277.VC0020 243277.VC0758 441
243277.VC0020 243277.VC0768 271
243277.VC0020 243277.VC0780 184
243277.VC0020 243277.VC0856 370
243277.VC0020 243277.VC0881 156
243277.VC0020 243277.VC0889 224
243277.VC0020 243277.VC0890 196
243277.VC0020 243277.VC0908 570
243277.VC0020 243277.VC0953 353
243277.VC0020 243277.VC0958 471
243277.VC0020 243277.VC0959 440
243277.VC0020 243277.VC0960 436
243277.VC0020 243277.VC0961 425
243277.VC0020 243277.VC0962 328
243277.VC0020 243277.VC0971 274
243277.VC0020 243277.VC0987 330
243277.VC0020 243277.VC1010 498
243277.VC0020 243277.VC1060 220
243277.VC0020 243277.VC1079 395
243277.VC0020 243277.VC1111 238
243277.VC0020 243277.VC1113 208
243277.VC0020 243277.VC1135 410
243277.VC0020 243277.VC1136 265
243277.VC0020 243277.VC1137 152
243277.VC0020 243277.VC1138 150
243277.VC0020 243277.VC1174 151
243277.VC0020 243277.VC1178 218
243277.VC0020 243277.VC1209 197
243277.VC0020 243277.VC1214 332
243277.VC0020 243277.VC1231 400
243277.VC0020 243277.VC1258 317
243277.VC0020 243277.VC1259 251
243277.VC0020 243277.VC1303 151
243277.VC0020 243277.VC1502 200
243277.VC0020 243277.VC1556 190
243277.VC0020 243277.VC1573 151
243277.VC0020 243277.VC1609 301
243277.VC0020 243277.VC1615 303
243277.VC0020 243277.VC1640 156
243277.VC0020 243277.VC1655 213
243277.VC0020 243277.VC1672 455
243277.VC0020 243277.VC1784 243
243277.VC0020 243277.VC1847 184
243277.VC0020 243277.VC1886 329
243277.VC0020 243277.VC1911 490
243277.VC0020 243277.VC1921 333
243277.VC0020 243277.VC1937 221
243277.VC0020 243277.VC1942 224
243277.VC0020 243277.VC1957 152
243277.VC0020 243277.VC1966 221
243277.VC0020 243277.VC1977 173
243277.VC0020 243277.VC1979 335
243277.VC0020 243277.VC1992 393
243277.VC0020 243277.VC1994 422
243277.VC0020 243277.VC2042 185
243277.VC0020 243277.VC2093 195
243277.VC0020 243277.VC2107 333
243277.VC0020 243277.VC2119 195
243277.VC0020 243277.VC2184 379
243277.VC0020 243277.VC2220 164
243277.VC0020 243277.VC2251 210
243277.VC0020 243277.VC2272 214
243277.VC0020 243277.VC2334 151
243277.VC0020 243277.VC2342 255
243277.VC0020 243277.VC2347 252
243277.VC0020 243277.VC2350 266
243277.VC0020 243277.VC2353 194
243277.VC0020 243277.VC2360 308
243277.VC0020 243277.VC2398 333
243277.VC0020 243277.VC2403 226
243277.VC0020 243277.VC2417 166
243277.VC0020 243277.VC2430 214
243277.VC0020 243277.VC2431 237
243277.VC0020 243277.VC2446 151
243277.VC0020 243277.VC2448 301
243277.VC0020 243277.VC2459 384
243277.VC0020 243277.VC2460 538
243277.VC0020 243277.VC2462 497
243277.VC0020 243277.VC2491 306
243277.VC0020 243277.VC2493 271
243277.VC0020 243277.VC2512 308
243277.VC0020 243277.VC2513 221
243277.VC0020 243277.VC2534 274
243277.VC0020 243277.VC2535 333
243277.VC0020 243277.VC2545 271
243277.VC0020 243277.VC2547 342
243277.VC0020 243277.VC2548 471
243277.VC0020 243277.VC2576 222
243277.VC0020 243277.VC2606 152
243277.VC0020 243277.VC2660 294
243277.VC0020 243277.VC2662 156
243277.VC0020 243277.VC2664 214
243277.VC0020 243277.VC2695 444
243277.VC0020 243277.VC2698 151
243277.VC0020 243277.VC2708 151
243277.VC0020 243277.VC2711 208
243277.VC0020 243277.VC2716 223
243277.VC0020 243277.VC2764 390
243277.VC0020 243277.VC2766 156
243277.VC0020 243277.VC2774 217
243277.VC0020 243277.VCA0007 237
243277.VC0020 243277.VCA0041 274
243277.VC0020 243277.VCA0053 252
243277.VC0020 243277.VCA0055 195
243277.VC0020 243277.VCA0207 152
243277.VC0020 243277.VCA0228 154
243277.VC0020 243277.VCA0277 224
243277.VC0020 243277.VCA0308 335
243277.VC0020 243277.VCA0446 382
243277.VC0020 243277.VCA0578 172
243277.VC0020 243277.VCA0605 170
243277.VC0020 243277.VCA0614 220
243277.VC0020 243277.VCA0616 301
243277.VC0020 243277.VCA0627 234
243277.VC0020 243277.VCA0634 217
243277.VC0020 243277.VCA0714 318
243277.VC0020 243277.VCA0776 180
243277.VC0020 243277.VCA0777 180
243277.VC0020 243277.VCA0815 237
243277.VC0020 243277.VCA0820 214
243277.VC0020 243277.VCA0837 293
243277.VC0020 243277.VCA0886 208
243277.VC0020 243277.VCA0986 469
243277.VC0020 243277.VCA0987 536
243277.VC0021 243277.VC0012 157
243277.VC0021 243277.VC0013 195
243277.VC0021 243277.VC0014 194
243277.VC0021 243277.VC0015 395
243277.VC0021 243277.VC0019 536
243277.VC0021 243277.VC0020 999
243277.VC0021 243277.VC0022 359
243277.VC0021 243277.VC0023 270
243277.VC0021 243277.VC0029 360
243277.VC0021 243277.VC0033 220
243277.VC0021 243277.VC0043 218
243277.VC0021 243277.VC0044 491
243277.VC0021 243277.VC0045 194
243277.VC0021 243277.VC0046 487
243277.VC0021 243277.VC0052 475
243277.VC0021 243277.VC0054 388
243277.VC0021 243277.VC0073 364
243277.VC0021 243277.VC0088 163
243277.VC0021 243277.VC0122 489
243277.VC0021 243277.VC0125 377
243277.VC0021 243277.VC0126 367
243277.VC0021 243277.VC0127 249
243277.VC0021 243277.VC0128 175
243277.VC0021 243277.VC0150 243
243277.VC0021 243277.VC0218 235
243277.VC0021 243277.VC0222 191
243277.VC0021 243277.VC0233 475
243277.VC0021 243277.VC0236 195
243277.VC0021 243277.VC0240 400
243277.VC0021 243277.VC0271 321
243277.VC0021 243277.VC0304 230
243277.VC0021 243277.VC0321 604
243277.VC0021 243277.VC0324 164
243277.VC0021 243277.VC0328 157
243277.VC0021 243277.VC0339 199
243277.VC0021 243277.VC0350 161
243277.VC0021 243277.VC0359 160
243277.VC0021 243277.VC0360 159
243277.VC0021 243277.VC0362 604
243277.VC0021 243277.VC0386 167
243277.VC0021 243277.VC0415 270
243277.VC0021 243277.VC0434 452
243277.VC0021 243277.VC0435 230
243277.VC0021 243277.VC0445 442
243277.VC0021 243277.VC0458 243
243277.VC0021 243277.VC0469 265
243277.VC0021 243277.VC0472 293
243277.VC0021 243277.VC0480 196
243277.VC0021 243277.VC0517 368
243277.VC0021 243277.VC0518 444
243277.VC0021 243277.VC0519 220
243277.VC0021 243277.VC0520 282
243277.VC0021 243277.VC0533 367
243277.VC0021 243277.VC0534 368
243277.VC0021 243277.VC0553 197
243277.VC0021 243277.VC0557 184
243277.VC0021 243277.VC0558 321
243277.VC0021 243277.VC0560 407
243277.VC0021 243277.VC0561 537
243277.VC0021 243277.VC0562 213
243277.VC0021 243277.VC0563 434
243277.VC0021 243277.VC0564 392
243277.VC0021 243277.VC0570 209
243277.VC0021 243277.VC0634 177
243277.VC0021 243277.VC0641 256
243277.VC0021 243277.VC0646 162
243277.VC0021 243277.VC0647 210
243277.VC0021 243277.VC0651 242
243277.VC0021 243277.VC0652 408
243277.VC0021 243277.VC0661 266
243277.VC0021 243277.VC0663 375
243277.VC0021 243277.VC0664 201
243277.VC0021 243277.VC0673 150
243277.VC0021 243277.VC0674 336
243277.VC0021 243277.VC0679 184
243277.VC0021 243277.VC0682 516
243277.VC0021 243277.VC0683 269
243277.VC0021 243277.VC0717 463
243277.VC0021 243277.VC0755 153
243277.VC0021 243277.VC0758 448
243277.VC0021 243277.VC0760 421
243277.VC0021 243277.VC0768 354
243277.VC0021 243277.VC0856 438
243277.VC0021 243277.VC0881 156
243277.VC0021 243277.VC0889 224
243277.VC0021 243277.VC0908 570
243277.VC0021 243277.VC0919 154
243277.VC0021 243277.VC0923 154
243277.VC0021 243277.VC0941 173
243277.VC0021 243277.VC0949 274
243277.VC0021 243277.VC0950 198
243277.VC0021 243277.VC0952 177
243277.VC0021 243277.VC0958 488
243277.VC0021 243277.VC0959 446
243277.VC0021 243277.VC0960 440
243277.VC0021 243277.VC0961 469
243277.VC0021 243277.VC0962 381
243277.VC0021 243277.VC0971 268
243277.VC0021 243277.VC0986 162
243277.VC0021 243277.VC0987 313
243277.VC0021 243277.VC1010 444
243277.VC0021 243277.VC1053 216
243277.VC0021 243277.VC1060 232
243277.VC0021 243277.VC1079 388
243277.VC0021 243277.VC1135 460
243277.VC0021 243277.VC1136 288
243277.VC0021 243277.VC1137 179
243277.VC0021 243277.VC1138 177
243277.VC0021 243277.VC1146 272
243277.VC0021 243277.VC1166 179
243277.VC0021 243277.VC1178 217
243277.VC0021 243277.VC1195 150
243277.VC0021 243277.VC1214 332
243277.VC0021 243277.VC1219 588
243277.VC0021 243277.VC1231 320
243277.VC0021 243277.VC1255 335
243277.VC0021 243277.VC1259 329
243277.VC0021 243277.VC1298 151
243277.VC0021 243277.VC1496 215
243277.VC0021 243277.VC1502 200
243277.VC0021 243277.VC1556 190
243277.VC0021 243277.VC1615 302
243277.VC0021 243277.VC1616 272
243277.VC0021 243277.VC1623 168
243277.VC0021 243277.VC1640 212
243277.VC0021 243277.VC1655 277
243277.VC0021 243277.VC1671 318
243277.VC0021 243277.VC1672 460
243277.VC0021 243277.VC1692 170
243277.VC0021 243277.VC1693 177
243277.VC0021 243277.VC1835 166
243277.VC0021 243277.VC1845 274
243277.VC0021 243277.VC1848 174
243277.VC0021 243277.VC1879 273
243277.VC0021 243277.VC1886 340
243277.VC0021 243277.VC1911 346
243277.VC0021 243277.VC1937 220
243277.VC0021 243277.VC1942 242
243277.VC0021 243277.VC1950 170
243277.VC0021 243277.VC1966 220
243277.VC0021 243277.VC1979 297
243277.VC0021 243277.VC1994 505
243277.VC0021 243277.VC2016 224
243277.VC0021 243277.VC2020 624
243277.VC0021 243277.VC2093 350
243277.VC0021 243277.VC2106 316
243277.VC0021 243277.VC2214 159
243277.VC0021 243277.VC2220 278
243277.VC0021 243277.VC2244 151
243277.VC0021 243277.VC2258 192
243277.VC0021 243277.VC2259 151
243277.VC0021 243277.VC2267 288
243277.VC0021 243277.VC2270 151
243277.VC0021 243277.VC2273 359
243277.VC0021 243277.VC2334 181
243277.VC0021 243277.VC2347 172
243277.VC0021 243277.VC2350 266
243277.VC0021 243277.VC2360 312
243277.VC0021 243277.VC2389 170
243277.VC0021 243277.VC2390 229
243277.VC0021 243277.VC2406 188
243277.VC0021 243277.VC2448 301
243277.VC0021 243277.VC2459 386
243277.VC0021 243277.VC2460 505
243277.VC0021 243277.VC2461 301
243277.VC0021 243277.VC2462 425
243277.VC0021 243277.VC2463 158
243277.VC0021 243277.VC2491 170
243277.VC0021 243277.VC2493 202
243277.VC0021 243277.VC2503 194
243277.VC0021 243277.VC2505 384
243277.VC0021 243277.VC2512 308
243277.VC0021 243277.VC2513 220
243277.VC0021 243277.VC2514 301
243277.VC0021 243277.VC2534 312
243277.VC0021 243277.VC2547 197
243277.VC0021 243277.VC2548 242
243277.VC0021 243277.VC2560 167
243277.VC0021 243277.VC2574 302
243277.VC0021 243277.VC2576 239
243277.VC0021 243277.VC2581 265
243277.VC0021 243277.VC2588 268
243277.VC0021 243277.VC2589 263
243277.VC0021 243277.VC2590 353
243277.VC0021 243277.VC2591 240
243277.VC0021 243277.VC2592 199
243277.VC0021 243277.VC2593 170
243277.VC0021 243277.VC2595 291
243277.VC0021 243277.VC2596 159
243277.VC0021 243277.VC2623 175
243277.VC0021 243277.VC2624 251
243277.VC0021 243277.VC2637 272
243277.VC0021 243277.VC2641 318
243277.VC0021 243277.VC2649 318
243277.VC0021 243277.VC2651 270
243277.VC0021 243277.VC2683 167
243277.VC0021 243277.VC2711 180
243277.VC0021 243277.VC2716 379
243277.VC0021 243277.VC2746 400
243277.VC0021 243277.VC2764 256
243277.VC0021 243277.VCA0007 237
243277.VC0021 243277.VCA0013 193
243277.VC0021 243277.VCA0053 172
243277.VC0021 243277.VCA0099 206
243277.VC0021 243277.VCA0150 230
243277.VC0021 243277.VCA0207 223
243277.VC0021 243277.VCA0277 224
243277.VC0021 243277.VCA0278 173
243277.VC0021 243277.VCA0287 153
243277.VC0021 243277.VCA0308 297
243277.VC0021 243277.VCA0578 375
243277.VC0021 243277.VCA0614 220
243277.VC0021 243277.VCA0634 217
243277.VC0021 243277.VCA0637 229
243277.VC0021 243277.VCA0656 152
243277.VC0021 243277.VCA0714 302
243277.VC0021 243277.VCA0776 150
243277.VC0021 243277.VCA0777 150
243277.VC0021 243277.VCA0815 237
243277.VC0021 243277.VCA0837 321
243277.VC0021 243277.VCA0894 156
243277.VC0021 243277.VCA0983 231
243277.VC0021 243277.VCA0984 538
243277.VC0021 243277.VCA0986 469
243277.VC0021 243277.VCA0987 520
243277.VC0021 243277.VCA1011 276
243277.VC0022 243277.VC0019 218
243277.VC0022 243277.VC0020 343
243277.VC0022 243277.VC0021 359
243277.VC0022 243277.VC0023 576
243277.VC0022 243277.VC0087 223
243277.VC0022 243277.VC0159 216
243277.VC0022 243277.VC0249 265
243277.VC0022 243277.VC0357 169
243277.VC0022 243277.VC0369 151
243277.VC0022 243277.VC0394 151
243277.VC0022 243277.VC0426 158
243277.VC0022 243277.VC0441 209
243277.VC0022 243277.VC0586 156
243277.VC0022 243277.VC0624 151
243277.VC0022 243277.VC0902 159
243277.VC0022 243277.VC0916 170
243277.VC0022 243277.VC0985 215
243277.VC0022 243277.VC1041 170
243277.VC0022 243277.VC1057 291
243277.VC0022 243277.VC1089 161
243277.VC0022 243277.VC1117 320
243277.VC0022 243277.VC1132 175
243277.VC0022 243277.VC1133 175
243277.VC0022 243277.VC1148 175
243277.VC0022 243277.VC1195 270
243277.VC0022 243277.VC1197 199
243277.VC0022 243277.VC1290 194
243277.VC0022 243277.VC1494 200
243277.VC0022 243277.VC1506 207
243277.VC0022 243277.VC1603 150
243277.VC0022 243277.VC1820 162
243277.VC0022 243277.VC1893 159
243277.VC0022 243277.VC1964 160
243277.VC0022 243277.VC1976 165
243277.VC0022 243277.VC2142 151
243277.VC0022 243277.VC2157 226
243277.VC0022 243277.VC2417 156
243277.VC0022 243277.VC2541 217
243277.VC0022 243277.VC2612 222
243277.VC0022 243277.VC2633 158
243277.VC0022 243277.VC2742 216
243277.VC0022 243277.VCA0058 238
243277.VC0022 243277.VCA0190 222
243277.VC0022 243277.VCA0237 151
243277.VC0022 243277.VCA0581 167
243277.VC0022 243277.VCA0593 168
243277.VC0022 243277.VCA0703 193
243277.VC0022 243277.VCA0754 154
243277.VC0022 243277.VCA0853 159
243277.VC0022 243277.VCA0893 173
243277.VC0022 243277.VCA0980 210
243277.VC0022 243277.VCA1023 186
243277.VC0022 243277.VCA1034 153
243277.VC0023 243277.VC0019 186
243277.VC0023 243277.VC0020 260
243277.VC0023 243277.VC0021 270
243277.VC0023 243277.VC0022 576
243277.VC0024 243277.VC0025 634
243277.VC0024 243277.VC0039 168
243277.VC0024 243277.VC0063 204
243277.VC0024 243277.VC0147 248
243277.VC0024 243277.VC0150 287
243277.VC0024 243277.VC0158 177
243277.VC0024 243277.VC0211 194
243277.VC0024 243277.VC0306 234
243277.VC0024 243277.VC0340 304
243277.VC0024 243277.VC0343 215
243277.VC0024 243277.VC0356 877
243277.VC0024 243277.VC0357 352
243277.VC0024 243277.VC0476 210
243277.VC0024 243277.VC0545 232
243277.VC0024 243277.VC0623 232
243277.VC0024 243277.VC0651 391
243277.VC0024 243277.VC0652 395
243277.VC0024 243277.VC0654 395
243277.VC0024 243277.VC0748 925
243277.VC0024 243277.VC0768 245
243277.VC0024 243277.VC0854 236
243277.VC0024 243277.VC0856 279
243277.VC0024 243277.VC0891 193
243277.VC0024 243277.VC0953 228
243277.VC0024 243277.VC0956 170
243277.VC0024 243277.VC1026 165
243277.VC0024 243277.VC1069 210
243277.VC0024 243277.VC1105 859
243277.VC0024 243277.VC1128 862
243277.VC0024 243277.VC1363 347
243277.VC0024 243277.VC1512 243
243277.VC0024 243277.VC1526 200
243277.VC0024 243277.VC1527 242
243277.VC0024 243277.VC1952 180
243277.VC0024 243277.VC1959 163
243277.VC0024 243277.VC2000 210
243277.VC0024 243277.VC2072 433
243277.VC0024 243277.VC2083 155
243277.VC0024 243277.VC2162 540
243277.VC0024 243277.VC2164 540
243277.VC0024 243277.VC2165 352
243277.VC0024 243277.VC2242 889
243277.VC0024 243277.VC2419 168
243277.VC0024 243277.VC2538 171
243277.VC0024 243277.VC2559 274
243277.VC0024 243277.VC2561 202
243277.VC0024 243277.VC2682 155
243277.VC0024 243277.VC2706 152
243277.VC0024 243277.VC2736 166
243277.VC0024 243277.VC2768 158
243277.VC0024 243277.VCA0100 363
243277.VC0024 243277.VCA0164 232
243277.VC0024 243277.VCA0208 187
243277.VC0024 243277.VCA0300 430
243277.VC0024 243277.VCA0345 267
243277.VC0024 243277.VCA0618 204
243277.VC0024 243277.VCA0640 346
243277.VC0024 243277.VCA0641 346
243277.VC0024 243277.VCA0644 803
243277.VC0024 243277.VCA0739 164
243277.VC0024 243277.VCA0743 210
243277.VC0024 243277.VCA0843 210
243277.VC0024 243277.VCA0925 191
243277.VC0024 243277.VCA1026 157
243277.VC0025 243277.VC0024 634
243277.VC0026 243277.VC0027 454
243277.VC0026 243277.VC0028 454
243277.VC0026 243277.VC0029 440
243277.VC0026 243277.VC0030 440
243277.VC0026 243277.VC0031 429
243277.VC0026 243277.VC0047 166
243277.VC0026 243277.VC0072 248
243277.VC0026 243277.VC0150 213
243277.VC0026 243277.VC0199 320
243277.VC0026 243277.VC0212 156
243277.VC0026 243277.VC0213 156
243277.VC0026 243277.VC0227 210
243277.VC0026 243277.VC0249 211
243277.VC0026 243277.VC0296 289
243277.VC0026 243277.VC0336 212
243277.VC0026 243277.VC0349 242
243277.VC0026 243277.VC0350 242
243277.VC0026 243277.VC0398 238
243277.VC0026 243277.VC0415 627
243277.VC0026 243277.VC0469 191
243277.VC0026 243277.VC0517 213
243277.VC0026 243277.VC0534 213
243277.VC0026 243277.VC0552 367
243277.VC0026 243277.VC0557 611
243277.VC0026 243277.VC0590 334
243277.VC0026 243277.VC0650 164
243277.VC0026 243277.VC0653 352
243277.VC0026 243277.VC0658 352
243277.VC0026 243277.VC0675 456
243277.VC0026 243277.VC0683 177
243277.VC0026 243277.VC0747 191
243277.VC0026 243277.VC0752 212
243277.VC0026 243277.VC0803 202
243277.VC0026 243277.VC0819 208
243277.VC0026 243277.VC0855 212
243277.VC0026 243277.VC0988 150
243277.VC0026 243277.VC1018 220
243277.VC0026 243277.VC1024 722
243277.VC0026 243277.VC1025 191
243277.VC0026 243277.VC1046 339
243277.VC0026 243277.VC1047 343
243277.VC0026 243277.VC1060 492
243277.VC0026 243277.VC1100 193
243277.VC0026 243277.VC1139 151
243277.VC0026 243277.VC1159 611
243277.VC0026 243277.VC1166 209
243277.VC0026 243277.VC1256 215
243277.VC0026 243277.VC1336 288
243277.VC0026 243277.VC1337 242
243277.VC0026 243277.VC1346 168
243277.VC0026 243277.VC1373 212
243277.VC0026 243277.VC1374 212
243277.VC0026 243277.VC1386 212
243277.VC0026 243277.VC1405 172
243277.VC0026 243277.VC1414 150
243277.VC0026 243277.VC1424 169
243277.VC0026 243277.VC1494 611
243277.VC0026 243277.VC1515 150
243277.VC0026 243277.VC1516 165
243277.VC0026 243277.VC1526 772
243277.VC0026 243277.VC1537 167
243277.VC0026 243277.VC1577 156
243277.VC0026 243277.VC1585 152
243277.VC0026 243277.VC1702 250
243277.VC0026 243277.VC1710 352
243277.VC0026 243277.VC1745 208
243277.VC0026 243277.VC1817 180
243277.VC0026 243277.VC1819 208
243277.VC0026 243277.VC1971 211
243277.VC0026 243277.VC1985 211
243277.VC0026 243277.VC2019 465
243277.VC0026 243277.VC2022 171
243277.VC0026 243277.VC2077 167
243277.VC0026 243277.VC2082 202
243277.VC0026 243277.VC2083 170
243277.VC0026 243277.VC2142 395
243277.VC0026 243277.VC2143 395
243277.VC0026 243277.VC2144 395
243277.VC0026 243277.VC2187 395
243277.VC0026 243277.VC2188 395
243277.VC0026 243277.VC2236 278
243277.VC0026 243277.VC2316 167
243277.VC0026 243277.VC2320 289
243277.VC0026 243277.VC2454 248
243277.VC0026 243277.VC2479 167
243277.VC0026 243277.VC2689 223
243277.VC0026 243277.VC2747 191
243277.VC0026 243277.VC2750 352
243277.VC0026 243277.VC2755 363
243277.VC0026 243277.VC2756 380
243277.VC0026 243277.VC2757 393
243277.VC0026 243277.VC2758 343
243277.VC0026 243277.VC2759 339
243277.VC0026 243277.VCA0034 225
243277.VC0026 243277.VCA0063 223
243277.VC0026 243277.VCA0080 248
243277.VC0026 243277.VCA0191 161
243277.VC0026 243277.VCA0520 318
243277.VC0026 243277.VCA0521 318
243277.VC0026 243277.VCA0616 244
243277.VC0026 243277.VCA0697 352
243277.VC0026 243277.VCA0702 251
243277.VC0026 243277.VCA0718 152
243277.VC0026 243277.VCA0744 611
243277.VC0026 243277.VCA0765 151
243277.VC0026 243277.VCA0829 314
243277.VC0026 243277.VCA0961 360
243277.VC0026 243277.VCA0996 320
243277.VC0026 243277.VCA1004 168
243277.VC0026 243277.VCA1071 611
243277.VC0026 243277.VCA1113 169
243277.VC0027 243277.VC0026 454
243277.VC0027 243277.VC0028 975
243277.VC0027 243277.VC0029 956
243277.VC0027 243277.VC0030 990
243277.VC0027 243277.VC0031 993
243277.VC0027 243277.VC0032 384
243277.VC0027 243277.VC0033 354
243277.VC0027 243277.VC0063 523
243277.VC0027 243277.VC0066 319
243277.VC0027 243277.VC0083 824
243277.VC0027 243277.VC0088 288
243277.VC0027 243277.VC0092 252
243277.VC0027 243277.VC0105 151
243277.VC0027 243277.VC0118 150
243277.VC0027 243277.VC0123 155
243277.VC0027 243277.VC0130 380
243277.VC0027 243277.VC0147 307
243277.VC0027 243277.VC0154 440
243277.VC0027 243277.VC0159 209
243277.VC0027 243277.VC0161 604
243277.VC0027 243277.VC0162 830
243277.VC0027 243277.VC0167 195
243277.VC0027 243277.VC0190 195
243277.VC0027 243277.VC0200 180
243277.VC0027 243277.VC0201 424
243277.VC0027 243277.VC0203 720
243277.VC0027 243277.VC0211 152
243277.VC0027 243277.VC0227 208
243277.VC0027 243277.VC0275 169
243277.VC0027 243277.VC0288 606
243277.VC0027 243277.VC0295 306
243277.VC0027 243277.VC0300 210
243277.VC0027 243277.VC0303 617
243277.VC0027 243277.VC0304 232
243277.VC0027 243277.VC0315 899
243277.VC0027 243277.VC0329 256
243277.VC0027 243277.VC0339 328
243277.VC0027 243277.VC0340 182
243277.VC0027 243277.VC0345 213
243277.VC0027 243277.VC0346 214
243277.VC0027 243277.VC0349 155
243277.VC0027 243277.VC0350 155
243277.VC0027 243277.VC0353 349
243277.VC0027 243277.VC0355 267
243277.VC0027 243277.VC0361 228
243277.VC0027 243277.VC0372 233
243277.VC0027 243277.VC0373 223
243277.VC0027 243277.VC0391 270
243277.VC0027 243277.VC0392 927
243277.VC0027 243277.VC0418 220
243277.VC0027 243277.VC0443 448
243277.VC0027 243277.VC0445 215
243277.VC0027 243277.VC0452 164
243277.VC0027 243277.VC0456 161
243277.VC0027 243277.VC0459 150
243277.VC0027 243277.VC0465 340
243277.VC0027 243277.VC0476 214
243277.VC0027 243277.VC0477 184
243277.VC0027 243277.VC0485 207
243277.VC0027 243277.VC0488 319
243277.VC0027 243277.VC0503 169
243277.VC0027 243277.VC0506 230
243277.VC0027 243277.VC0529 197
243277.VC0027 243277.VC0530 161
243277.VC0027 243277.VC0531 457
243277.VC0027 243277.VC0537 156
243277.VC0027 243277.VC0543 489
243277.VC0027 243277.VC0547 281
243277.VC0027 243277.VC0553 274
243277.VC0027 243277.VC0560 238
243277.VC0027 243277.VC0576 213
243277.VC0027 243277.VC0586 150
243277.VC0027 243277.VC0595 306
243277.VC0027 243277.VC0596 194
243277.VC0027 243277.VC0604 151
243277.VC0027 243277.VC0611 607
243277.VC0027 243277.VC0616 424
243277.VC0027 243277.VC0617 430
243277.VC0027 243277.VC0620 523
243277.VC0027 243277.VC0624 193
243277.VC0027 243277.VC0631 340
243277.VC0027 243277.VC0634 445
243277.VC0027 243277.VC0637 216
243277.VC0027 243277.VC0639 364
243277.VC0027 243277.VC0647 151
243277.VC0027 243277.VC0675 268
243277.VC0027 243277.VC0682 367
243277.VC0027 243277.VC0705 374
243277.VC0027 243277.VC0709 303
243277.VC0027 243277.VC0722 232
243277.VC0027 243277.VC0727 199
243277.VC0027 243277.VC0742 152
243277.VC0027 243277.VC0744 216
243277.VC0027 243277.VC0756 210
243277.VC0027 243277.VC0764 291
243277.VC0027 243277.VC0768 207
243277.VC0027 243277.VC0819 319
243277.VC0027 243277.VC0875 231
243277.VC0027 243277.VC0889 424
243277.VC0027 243277.VC0902 458
243277.VC0027 243277.VC0908 219
243277.VC0027 243277.VC0923 800
243277.VC0027 243277.VC0941 899
243277.VC0027 243277.VC0944 300
243277.VC0027 243277.VC0947 234
243277.VC0027 243277.VC0956 446
243277.VC0027 243277.VC0971 222
243277.VC0027 243277.VC0976 155
243277.VC0027 243277.VC0983 318
243277.VC0027 243277.VC0984 270
243277.VC0027 243277.VC0985 216
243277.VC0027 243277.VC0992 214
243277.VC0027 243277.VC0997 302
243277.VC0027 243277.VC1001 223
243277.VC0027 243277.VC1004 268
243277.VC0027 243277.VC1005 151
243277.VC0027 243277.VC1010 803
243277.VC0027 243277.VC1069 214
243277.VC0027 243277.VC1098 267
243277.VC0027 243277.VC1131 343
243277.VC0027 243277.VC1137 199
243277.VC0027 243277.VC1160 194
243277.VC0027 243277.VC1161 156
243277.VC0027 243277.VC1169 924
243277.VC0027 243277.VC1170 907
243277.VC0027 243277.VC1171 513
243277.VC0027 243277.VC1173 314
243277.VC0027 243277.VC1174 214
243277.VC0027 243277.VC1182 220
243277.VC0027 243277.VC1188 431
243277.VC0027 243277.VC1206 167
243277.VC0027 243277.VC1219 322
243277.VC0027 243277.VC1232 281
243277.VC0027 243277.VC1239 161
243277.VC0027 243277.VC1255 156
243277.VC0027 243277.VC1257 234
243277.VC0027 243277.VC1275 428
243277.VC0027 243277.VC1297 192
243277.VC0027 243277.VC1300 152
243277.VC0027 243277.VC1301 430
243277.VC0027 243277.VC1312 208
243277.VC0027 243277.VC1336 196
243277.VC0027 243277.VC1338 381
243277.VC0027 243277.VC1347 213
243277.VC0027 243277.VC1349 615
243277.VC0027 243277.VC1483 214
243277.VC0027 243277.VC1556 279
243277.VC0027 243277.VC1560 226
243277.VC0027 243277.VC1589 224
243277.VC0027 243277.VC1590 954
243277.VC0027 243277.VC1594 214
243277.VC0027 243277.VC1595 196
243277.VC0027 243277.VC1658 528
243277.VC0027 243277.VC1671 208
243277.VC0027 243277.VC1687 523
243277.VC0027 243277.VC1704 417
243277.VC0027 243277.VC1736 272
243277.VC0027 243277.VC1819 428
243277.VC0027 243277.VC1834 164
243277.VC0027 243277.VC1848 307
243277.VC0027 243277.VC1850 155
243277.VC0027 243277.VC1866 901
243277.VC0027 243277.VC1897 236
243277.VC0027 243277.VC1905 407
243277.VC0027 243277.VC1911 330
243277.VC0027 243277.VC1918 208
243277.VC0027 243277.VC1920 305
243277.VC0027 243277.VC1942 187
243277.VC0027 243277.VC2000 214
243277.VC0027 243277.VC2008 168
243277.VC0027 243277.VC2016 155
243277.VC0027 243277.VC2018 184
243277.VC0027 243277.VC2074 224
243277.VC0027 243277.VC2075 236
243277.VC0027 243277.VC2084 222
243277.VC0027 243277.VC2085 222
243277.VC0027 243277.VC2100 161
243277.VC0027 243277.VC2118 194
243277.VC0027 243277.VC2129 167
243277.VC0027 243277.VC2152 231
243277.VC0027 243277.VC2157 201
243277.VC0027 243277.VC2162 344
243277.VC0027 243277.VC2174 217
243277.VC0027 243277.VC2178 194
243277.VC0027 243277.VC2182 373
243277.VC0027 243277.VC2183 282
243277.VC0027 243277.VC2214 311
243277.VC0027 243277.VC2229 168
243277.VC0027 243277.VC2245 301
243277.VC0027 243277.VC2250 244
243277.VC0027 243277.VC2271 202
243277.VC0027 243277.VC2273 167
243277.VC0027 243277.VC2282 398
243277.VC0027 243277.VC2287 153
243277.VC0027 243277.VC2334 192
243277.VC0027 243277.VC2341 208
243277.VC0027 243277.VC2342 226
243277.VC0027 243277.VC2345 905
243277.VC0027 243277.VC2362 974
243277.VC0027 243277.VC2363 532
243277.VC0027 243277.VC2364 318
243277.VC0027 243277.VC2373 214
243277.VC0027 243277.VC2376 341
243277.VC0027 243277.VC2389 427
243277.VC0027 243277.VC2390 278
243277.VC0027 243277.VC2394 185
243277.VC0027 243277.VC2419 232
243277.VC0027 243277.VC2452 211
243277.VC0027 243277.VC2453 216
243277.VC0027 243277.VC2461 274
243277.VC0027 243277.VC2462 220
243277.VC0027 243277.VC2480 544
243277.VC0027 243277.VC2481 224
243277.VC0027 243277.VC2482 936
243277.VC0027 243277.VC2483 952
243277.VC0027 243277.VC2484 208
243277.VC0027 243277.VC2490 649
243277.VC0027 243277.VC2491 956
243277.VC0027 243277.VC2492 417
243277.VC0027 243277.VC2493 666
243277.VC0027 243277.VC2503 319
243277.VC0027 243277.VC2508 171
243277.VC0027 243277.VC2510 163
243277.VC0027 243277.VC2512 418
243277.VC0027 243277.VC2528 367
243277.VC0027 243277.VC2539 722
243277.VC0027 243277.VC2545 198
243277.VC0027 243277.VC2548 226
243277.VC0027 243277.VC2549 191
243277.VC0027 243277.VC2558 169
243277.VC0027 243277.VC2565 723
243277.VC0027 243277.VC2595 211
243277.VC0027 243277.VC2598 272
243277.VC0027 243277.VC2604 319
243277.VC0027 243277.VC2606 406
243277.VC0027 243277.VC2610 367
243277.VC0027 243277.VC2619 215
243277.VC0027 243277.VC2620 318
243277.VC0027 243277.VC2623 155
243277.VC0027 243277.VC2628 159
243277.VC0027 243277.VC2641 240
243277.VC0027 243277.VC2642 365
243277.VC0027 243277.VC2644 196
243277.VC0027 243277.VC2645 231
243277.VC0027 243277.VC2646 208
243277.VC0027 243277.VC2649 803
243277.VC0027 243277.VC2664 238
243277.VC0027 243277.VC2681 431
243277.VC0027 243277.VC2683 433
243277.VC0027 243277.VC2684 318
243277.VC0027 243277.VC2705 456
243277.VC0027 243277.VC2712 724
243277.VC0027 243277.VC2715 177
243277.VC0027 243277.VC2722 567
243277.VC0027 243277.VC2735 231
243277.VC0027 243277.VC2738 301
243277.VC0027 243277.VC2742 528
243277.VC0027 243277.VC2757 205
243277.VC0027 243277.VC2762 279
243277.VC0027 243277.VCA0007 249
243277.VC0027 243277.VCA0016 201
243277.VC0027 243277.VCA0035 171
243277.VC0027 243277.VCA0064 176
243277.VC0027 243277.VCA0079 174
243277.VC0027 243277.VCA0102 367
243277.VC0027 243277.VCA0194 214
243277.VC0027 243277.VCA0213 343
243277.VC0027 243277.VCA0235 267
243277.VC0027 243277.VCA0242 456
243277.VC0027 243277.VCA0270 234
243277.VC0027 243277.VCA0278 899
243277.VC0027 243277.VCA0496 213
243277.VC0027 243277.VCA0562 196
243277.VC0027 243277.VCA0576 158
243277.VC0027 243277.VCA0584 241
243277.VC0027 243277.VCA0585 213
243277.VC0027 243277.VCA0600 167
243277.VC0027 243277.VCA0607 177
243277.VC0027 243277.VCA0614 277
243277.VC0027 243277.VCA0623 151
243277.VC0027 243277.VCA0629 720
243277.VC0027 243277.VCA0666 152
243277.VC0027 243277.VCA0689 182
243277.VC0027 243277.VCA0708 207
243277.VC0027 243277.VCA0711 800
243277.VC0027 243277.VCA0732 152
243277.VC0027 243277.VCA0765 905
243277.VC0027 243277.VCA0808 208
243277.VC0027 243277.VCA0820 259
243277.VC0027 243277.VCA0822 256
243277.VC0027 243277.VCA0838 187
243277.VC0027 243277.VCA0843 214
243277.VC0027 243277.VCA0859 243
243277.VC0027 243277.VCA0871 301
243277.VC0027 243277.VCA0875 904
243277.VC0027 243277.VCA0885 903
243277.VC0027 243277.VCA0907 154
243277.VC0027 243277.VCA0925 273
243277.VC0027 243277.VCA0929 211
243277.VC0027 243277.VCA0953 208
243277.VC0027 243277.VCA1054 182
243277.VC0027 243277.VCA1057 372
243277.VC0027 243277.VCA1067 428
243277.VC0027 243277.VCA1075 150
243277.VC0027 243277.VCA1101 196
243277.VC0027 243277.VCA1110 208
243277.VC0028 243277.VC0014 151
243277.VC0028 243277.VC0019 901
243277.VC0028 243277.VC0026 454
243277.VC0028 243277.VC0027 975
243277.VC0028 243277.VC0029 995
243277.VC0028 243277.VC0030 919
243277.VC0028 243277.VC0031 966
243277.VC0028 243277.VC0032 384
243277.VC0028 243277.VC0033 355
243277.VC0028 243277.VC0052 209
243277.VC0028 243277.VC0092 153
243277.VC0028 243277.VC0103 239
243277.VC0028 243277.VC0111 180
243277.VC0028 243277.VC0125 317
243277.VC0028 243277.VC0136 301
243277.VC0028 243277.VC0148 386
243277.VC0028 243277.VC0149 192
243277.VC0028 243277.VC0161 292
243277.VC0028 243277.VC0162 989
243277.VC0028 243277.VC0167 493
243277.VC0028 243277.VC0187 180
243277.VC0028 243277.VC0190 278
243277.VC0028 243277.VC0241 344
243277.VC0028 243277.VC0265 151
243277.VC0028 243277.VC0275 219
243277.VC0028 243277.VC0276 373
243277.VC0028 243277.VC0283 168
243277.VC0028 243277.VC0285 342
243277.VC0028 243277.VC0287 245
243277.VC0028 243277.VC0288 170
243277.VC0028 243277.VC0297 470
243277.VC0028 243277.VC0306 274
243277.VC0028 243277.VC0307 192
243277.VC0028 243277.VC0328 381
243277.VC0028 243277.VC0332 161
243277.VC0028 243277.VC0340 301
243277.VC0028 243277.VC0362 226
243277.VC0028 243277.VC0374 293
243277.VC0028 243277.VC0384 224
243277.VC0028 243277.VC0385 301
243277.VC0028 243277.VC0392 283
243277.VC0028 243277.VC0395 274
243277.VC0028 243277.VC0430 236
243277.VC0028 243277.VC0432 151
243277.VC0028 243277.VC0443 184
243277.VC0028 243277.VC0472 498
243277.VC0028 243277.VC0477 151
243277.VC0028 243277.VC0478 151
243277.VC0028 243277.VC0480 151
243277.VC0028 243277.VC0485 245
243277.VC0028 243277.VC0514 157
243277.VC0028 243277.VC0518 272
243277.VC0028 243277.VC0521 188
243277.VC0028 243277.VC0592 905
243277.VC0028 243277.VC0649 383
243277.VC0028 243277.VC0664 262
243277.VC0028 243277.VC0674 469
243277.VC0028 243277.VC0682 249
243277.VC0028 243277.VC0695 314
243277.VC0028 243277.VC0705 291
243277.VC0028 243277.VC0741 350
243277.VC0028 243277.VC0749 212
243277.VC0028 243277.VC0760 169
243277.VC0028 243277.VC0768 403
243277.VC0028 243277.VC0840 157
243277.VC0028 243277.VC0869 201
243277.VC0028 243277.VC0875 229
243277.VC0028 243277.VC0898 443
243277.VC0028 243277.VC0907 214
243277.VC0028 243277.VC0941 338
243277.VC0028 243277.VC0985 211
243277.VC0028 243277.VC0991 188
243277.VC0028 243277.VC1000 309
243277.VC0028 243277.VC1001 238
243277.VC0028 243277.VC1004 271
243277.VC0028 243277.VC1005 319
243277.VC0028 243277.VC1006 448
243277.VC0028 243277.VC1034 162
243277.VC0028 243277.VC1057 181
243277.VC0028 243277.VC1058 373
243277.VC0028 243277.VC1061 526
243277.VC0028 243277.VC1112 169
243277.VC0028 243277.VC1128 195
243277.VC0028 243277.VC1133 483
243277.VC0028 243277.VC1139 354
243277.VC0028 243277.VC1148 168
243277.VC0028 243277.VC1159 237
243277.VC0028 243277.VC1170 417
243277.VC0028 243277.VC1171 377
243277.VC0028 243277.VC1172 151
243277.VC0028 243277.VC1178 338
243277.VC0028 243277.VC1188 240
243277.VC0028 243277.VC1212 153
243277.VC0028 243277.VC1214 220
243277.VC0028 243277.VC1219 219
243277.VC0028 243277.VC1256 369
243277.VC0028 243277.VC1258 379
243277.VC0028 243277.VC1278 383
243277.VC0028 243277.VC1289 157
243277.VC0028 243277.VC1297 174
243277.VC0028 243277.VC1320 230
243277.VC0028 243277.VC1330 154
243277.VC0028 243277.VC1338 661
243277.VC0028 243277.VC1346 152
243277.VC0028 243277.VC1382 204
243277.VC0028 243277.VC1414 277
243277.VC0028 243277.VC1488 224
243277.VC0028 243277.VC1507 252
243277.VC0028 243277.VC1588 506
243277.VC0028 243277.VC1589 289
243277.VC0028 243277.VC1590 497
243277.VC0028 243277.VC1638 246
243277.VC0028 243277.VC1647 218
243277.VC0028 243277.VC1651 236
243277.VC0028 243277.VC1704 566
243277.VC0028 243277.VC1717 249
243277.VC0028 243277.VC1718 279
243277.VC0028 243277.VC1732 280
243277.VC0028 243277.VC1751 151
243277.VC0028 243277.VC1769 184
243277.VC0028 243277.VC1777 335
243277.VC0028 243277.VC1927 335
243277.VC0028 243277.VC1952 196
243277.VC0028 243277.VC1977 900
243277.VC0028 243277.VC1989 224
243277.VC0028 243277.VC1993 172
243277.VC0028 243277.VC2001 774
243277.VC0028 243277.VC2008 245
243277.VC0028 243277.VC2014 239
243277.VC0028 243277.VC2018 506
243277.VC0028 243277.VC2028 243
243277.VC0028 243277.VC2035 301
243277.VC0028 243277.VC2036 363
243277.VC0028 243277.VC2074 315
243277.VC0028 243277.VC2085 252
243277.VC0028 243277.VC2107 404
243277.VC0028 243277.VC2116 305
243277.VC0028 243277.VC2152 211
243277.VC0028 243277.VC2157 220
243277.VC0028 243277.VC2161 157
243277.VC0028 243277.VC2182 274
243277.VC0028 243277.VC2225 237
243277.VC0028 243277.VC2226 250
243277.VC0028 243277.VC2245 175
243277.VC0028 243277.VC2252 219
243277.VC0028 243277.VC2253 224
243277.VC0028 243277.VC2254 206
243277.VC0028 243277.VC2255 164
243277.VC0028 243277.VC2259 180
243277.VC0028 243277.VC2260 300
243277.VC0028 243277.VC2261 151
243277.VC0028 243277.VC2271 298
243277.VC0028 243277.VC2274 171
243277.VC0028 243277.VC2277 210
243277.VC0028 243277.VC2309 150
243277.VC0028 243277.VC2316 538
243277.VC0028 243277.VC2362 388
243277.VC0028 243277.VC2373 332
243277.VC0028 243277.VC2374 224
243277.VC0028 243277.VC2376 332
243277.VC0028 243277.VC2377 224
243277.VC0028 243277.VC2391 178
243277.VC0028 243277.VC2401 163
243277.VC0028 243277.VC2402 163
243277.VC0028 243277.VC2433 288
243277.VC0028 243277.VC2443 243
243277.VC0028 243277.VC2447 200
243277.VC0028 243277.VC2448 251
243277.VC0028 243277.VC2452 354
243277.VC0028 243277.VC2462 172
243277.VC0028 243277.VC2481 425
243277.VC0028 243277.VC2482 665
243277.VC0028 243277.VC2483 895
243277.VC0028 243277.VC2490 968
243277.VC0028 243277.VC2491 741
243277.VC0028 243277.VC2492 745
243277.VC0028 243277.VC2493 774
243277.VC0028 243277.VC2503 350
243277.VC0028 243277.VC2504 546
243277.VC0028 243277.VC2510 170
243277.VC0028 243277.VC2559 225
243277.VC0028 243277.VC2577 163
243277.VC0028 243277.VC2590 254
243277.VC0028 243277.VC2623 154
243277.VC0028 243277.VC2628 371
243277.VC0028 243277.VC2644 159
243277.VC0028 243277.VC2645 461
243277.VC0028 243277.VC2664 261
243277.VC0028 243277.VC2670 195
243277.VC0028 243277.VC2681 272
243277.VC0028 243277.VC2683 162
243277.VC0028 243277.VC2685 212
243277.VC0028 243277.VC2689 211
243277.VC0028 243277.VC2708 245
243277.VC0028 243277.VCA0027 190
243277.VC0028 243277.VCA0070 441
243277.VC0028 243277.VCA0181 151
243277.VC0028 243277.VCA0184 534
243277.VC0028 243277.VCA0191 393
243277.VC0028 243277.VCA0221 180
243277.VC0028 243277.VCA0278 338
243277.VC0028 243277.VCA0287 255
243277.VC0028 243277.VCA0288 238
243277.VC0028 243277.VCA0291 381
243277.VC0028 243277.VCA0531 215
243277.VC0028 243277.VCA0614 269
243277.VC0028 243277.VCA0708 245
243277.VC0028 243277.VCA0820 268
243277.VC0028 243277.VCA0822 151
243277.VC0028 243277.VCA0846 204
243277.VC0028 243277.VCA0859 173
243277.VC0028 243277.VCA0896 499
243277.VC0028 243277.VCA0897 229
243277.VC0028 243277.VCA0923 157
243277.VC0028 243277.VCA0987 150
243277.VC0028 243277.VCA1005 380
243277.VC0028 243277.VCA1025 326
243277.VC0028 243277.VCA1069 157
243277.VC0028 243277.VCA1105 240
243277.VC0029 243277.VC0015 376
243277.VC0029 243277.VC0018 237
243277.VC0029 243277.VC0019 931
243277.VC0029 243277.VC0021 360
243277.VC0029 243277.VC0026 440
243277.VC0029 243277.VC0027 956
243277.VC0029 243277.VC0028 995
243277.VC0029 243277.VC0030 967
243277.VC0029 243277.VC0031 948
243277.VC0029 243277.VC0032 384
243277.VC0029 243277.VC0033 359
243277.VC0029 243277.VC0045 253
243277.VC0029 243277.VC0046 360
243277.VC0029 243277.VC0056 172
243277.VC0029 243277.VC0065 152
243277.VC0029 243277.VC0103 150
243277.VC0029 243277.VC0108 200
243277.VC0029 243277.VC0125 424
243277.VC0029 243277.VC0126 362
243277.VC0029 243277.VC0150 152
243277.VC0029 243277.VC0151 387
243277.VC0029 243277.VC0153 152
243277.VC0029 243277.VC0157 221
243277.VC0029 243277.VC0161 367
243277.VC0029 243277.VC0162 880
243277.VC0029 243277.VC0199 212
243277.VC0029 243277.VC0211 177
243277.VC0029 243277.VC0224 442
243277.VC0029 243277.VC0233 239
243277.VC0029 243277.VC0235 440
243277.VC0029 243277.VC0236 538
243277.VC0029 243277.VC0239 242
243277.VC0029 243277.VC0242 379
243277.VC0029 243277.VC0248 169
243277.VC0029 243277.VC0276 154
243277.VC0029 243277.VC0288 648
243277.VC0029 243277.VC0291 155
243277.VC0029 243277.VC0327 233
243277.VC0029 243277.VC0349 155
243277.VC0029 243277.VC0350 155
243277.VC0029 243277.VC0359 193
243277.VC0029 243277.VC0373 151
243277.VC0029 243277.VC0379 155
243277.VC0029 243277.VC0384 211
243277.VC0029 243277.VC0390 459
243277.VC0029 243277.VC0391 378
243277.VC0029 243277.VC0394 152
243277.VC0029 243277.VC0405 321
243277.VC0029 243277.VC0420 246
243277.VC0029 243277.VC0421 197
243277.VC0029 243277.VC0440 253
243277.VC0029 243277.VC0452 170
243277.VC0029 243277.VC0456 175
243277.VC0029 243277.VC0466 303
243277.VC0029 243277.VC0477 237
243277.VC0029 243277.VC0519 196
243277.VC0029 243277.VC0524 390
243277.VC0029 243277.VC0525 204
243277.VC0029 243277.VC0526 194
243277.VC0029 243277.VC0547 471
243277.VC0029 243277.VC0560 190
243277.VC0029 243277.VC0592 902
243277.VC0029 243277.VC0593 230
243277.VC0029 243277.VC0595 195
243277.VC0029 243277.VC0638 244
243277.VC0029 243277.VC0682 910
243277.VC0029 243277.VC0696 291
243277.VC0029 243277.VC0705 437
243277.VC0029 243277.VC0711 151
243277.VC0029 243277.VC0718 151
243277.VC0029 243277.VC0760 450
243277.VC0029 243277.VC0763 274
243277.VC0029 243277.VC0764 170
243277.VC0029 243277.VC0803 214
243277.VC0029 243277.VC0819 230
243277.VC0029 243277.VC0835 321
243277.VC0029 243277.VC0839 168
243277.VC0029 243277.VC0848 442
243277.VC0029 243277.VC0849 196
243277.VC0029 243277.VC0890 151
243277.VC0029 243277.VC0907 199
243277.VC0029 243277.VC0921 160
243277.VC0029 243277.VC0941 200
243277.VC0029 243277.VC0943 276
243277.VC0029 243277.VC0944 234
243277.VC0029 243277.VC0945 235
243277.VC0029 243277.VC0947 186
243277.VC0029 243277.VC0949 160
243277.VC0029 243277.VC0956 911
243277.VC0029 243277.VC0976 155
243277.VC0029 243277.VC0992 185
243277.VC0029 243277.VC1001 193
243277.VC0029 243277.VC1036 587
243277.VC0029 243277.VC1054 468
243277.VC0029 243277.VC1055 439
243277.VC0029 243277.VC1056 452
243277.VC0029 243277.VC1105 155
243277.VC0029 243277.VC1128 237
243277.VC0029 243277.VC1133 177
243277.VC0029 243277.VC1134 319
243277.VC0029 243277.VC1136 237
243277.VC0029 243277.VC1138 232
243277.VC0029 243277.VC1139 487
243277.VC0029 243277.VC1173 323
243277.VC0029 243277.VC1174 312
243277.VC0029 243277.VC1215 150
243277.VC0029 243277.VC1245 177
243277.VC0029 243277.VC1259 316
243277.VC0029 243277.VC1270 266
243277.VC0029 243277.VC1293 255
243277.VC0029 243277.VC1303 326
243277.VC0029 243277.VC1304 190
243277.VC0029 243277.VC1338 397
243277.VC0029 243277.VC1365 150
243277.VC0029 243277.VC1366 217
243277.VC0029 243277.VC1388 215
243277.VC0029 243277.VC1499 212
243277.VC0029 243277.VC1568 195
243277.VC0029 243277.VC1590 627
243277.VC0029 243277.VC1623 205
243277.VC0029 243277.VC1632 163
243277.VC0029 243277.VC1671 214
243277.VC0029 243277.VC1704 250
243277.VC0029 243277.VC1745 230
243277.VC0029 243277.VC1760 164
243277.VC0029 243277.VC1761 164
243277.VC0029 243277.VC1776 215
243277.VC0029 243277.VC1819 230
243277.VC0029 243277.VC1847 175
243277.VC0029 243277.VC1878 419
243277.VC0029 243277.VC1882 180
243277.VC0029 243277.VC1883 276
243277.VC0029 243277.VC1884 180
243277.VC0029 243277.VC1905 199
243277.VC0029 243277.VC1912 150
243277.VC0029 243277.VC1921 197
243277.VC0029 243277.VC1942 211
243277.VC0029 243277.VC1976 170
243277.VC0029 243277.VC1977 803
243277.VC0029 243277.VC2014 150
243277.VC0029 243277.VC2015 268
243277.VC0029 243277.VC2016 338
243277.VC0029 243277.VC2017 262
243277.VC0029 243277.VC2018 407
243277.VC0029 243277.VC2020 198
243277.VC0029 243277.VC2022 313
243277.VC0029 243277.VC2036 233
243277.VC0029 243277.VC2074 194
243277.VC0029 243277.VC2086 320
243277.VC0029 243277.VC2107 424
243277.VC0029 243277.VC2152 253
243277.VC0029 243277.VC2157 461
243277.VC0029 243277.VC2160 351
243277.VC0029 243277.VC2194 170
243277.VC0029 243277.VC2203 172
243277.VC0029 243277.VC2255 170
243277.VC0029 243277.VC2256 168
243277.VC0029 243277.VC2319 267
243277.VC0029 243277.VC2329 231
243277.VC0029 243277.VC2353 150
243277.VC0029 243277.VC2362 238
243277.VC0029 243277.VC2363 172
243277.VC0029 243277.VC2364 378
243277.VC0029 243277.VC2383 201
243277.VC0029 243277.VC2391 444
243277.VC0029 243277.VC2397 433
243277.VC0029 243277.VC2398 432
243277.VC0029 243277.VC2405 222
243277.VC0029 243277.VC2412 336
243277.VC0029 243277.VC2413 357
243277.VC0029 243277.VC2424 321
243277.VC0029 243277.VC2426 168
243277.VC0029 243277.VC2427 151
243277.VC0029 243277.VC2431 376
243277.VC0029 243277.VC2438 544
243277.VC0029 243277.VC2448 150
243277.VC0029 243277.VC2450 197
243277.VC0029 243277.VC2472 159
243277.VC0029 243277.VC2482 473
243277.VC0029 243277.VC2483 728
243277.VC0029 243277.VC2490 965
243277.VC0029 243277.VC2491 667
243277.VC0029 243277.VC2492 662
243277.VC0029 243277.VC2493 702
243277.VC0029 243277.VC2500 278
243277.VC0029 243277.VC2503 913
243277.VC0029 243277.VC2558 266
243277.VC0029 243277.VC2559 180
243277.VC0029 243277.VC2598 391
243277.VC0029 243277.VC2610 440
243277.VC0029 243277.VC2616 215
243277.VC0029 243277.VC2619 323
243277.VC0029 243277.VC2636 301
243277.VC0029 243277.VC2641 271
243277.VC0029 243277.VC2643 157
243277.VC0029 243277.VC2683 227
243277.VC0029 243277.VC2684 285
243277.VC0029 243277.VC2685 284
243277.VC0029 243277.VC2689 305
243277.VC0029 243277.VC2690 224
243277.VC0029 243277.VC2713 274
243277.VC0029 243277.VC2714 485
243277.VC0029 243277.VC2732 321
243277.VC0029 243277.VC2775 240
243277.VC0029 243277.VCA0006 216
243277.VC0029 243277.VCA0038 235
243277.VC0029 243277.VCA0055 152
243277.VC0029 243277.VCA0056 208
243277.VC0029 243277.VCA0065 214
243277.VC0029 243277.VCA0094 194
243277.VC0029 243277.VCA0096 214
243277.VC0029 243277.VCA0150 200
243277.VC0029 243277.VCA0157 251
243277.VC0029 243277.VCA0270 186
243277.VC0029 243277.VCA0277 253
243277.VC0029 243277.VCA0278 200
243277.VC0029 243277.VCA0288 224
243277.VC0029 243277.VCA0301 152
243277.VC0029 243277.VCA0512 150
243277.VC0029 243277.VCA0513 255
243277.VC0029 243277.VCA0517 232
243277.VC0029 243277.VCA0616 165
243277.VC0029 243277.VCA0655 151
243277.VC0029 243277.VCA0760 327
243277.VC0029 243277.VCA0870 186
243277.VC0029 243277.VCA0894 171
243277.VC0029 243277.VCA0996 212
243277.VC0030 243277.VC0026 440
243277.VC0030 243277.VC0027 990
243277.VC0030 243277.VC0028 919
243277.VC0030 243277.VC0029 967
243277.VC0030 243277.VC0031 992
243277.VC0030 243277.VC0032 385
243277.VC0030 243277.VC0033 372
243277.VC0030 243277.VC0041 278
243277.VC0030 243277.VC0064 219
243277.VC0030 243277.VC0079 311
243277.VC0030 243277.VC0083 186
243277.VC0030 243277.VC0084 258
243277.VC0030 243277.VC0092 210
243277.VC0030 243277.VC0093 558
243277.VC0030 243277.VC0094 229
243277.VC0030 243277.VC0119 160
243277.VC0030 243277.VC0132 168
243277.VC0030 243277.VC0162 918
243277.VC0030 243277.VC0179 166
243277.VC0030 243277.VC0235 216
243277.VC0030 243277.VC0274 244
243277.VC0030 243277.VC0288 337
243277.VC0030 243277.VC0291 256
243277.VC0030 243277.VC0304 461
243277.VC0030 243277.VC0322 182
243277.VC0030 243277.VC0331 302
243277.VC0030 243277.VC0334 283
243277.VC0030 243277.VC0348 214
243277.VC0030 243277.VC0351 198
243277.VC0030 243277.VC0352 314
243277.VC0030 243277.VC0366 205
243277.VC0030 243277.VC0420 298
243277.VC0030 243277.VC0445 652
243277.VC0030 243277.VC0465 398
243277.VC0030 243277.VC0485 800
243277.VC0030 243277.VC0495 197
243277.VC0030 243277.VC0533 188
243277.VC0030 243277.VC0549 800
243277.VC0030 243277.VC0550 800
243277.VC0030 243277.VC0551 800
243277.VC0030 243277.VC0605 241
243277.VC0030 243277.VC0609 198
243277.VC0030 243277.VC0654 174
243277.VC0030 243277.VC0672 158
243277.VC0030 243277.VC0696 201
243277.VC0030 243277.VC0698 161
243277.VC0030 243277.VC0701 439
243277.VC0030 243277.VC0705 259
243277.VC0030 243277.VC0719 189
243277.VC0030 243277.VC0792 800
243277.VC0030 243277.VC0793m 800
243277.VC0030 243277.VC0794 800
243277.VC0030 243277.VC0851 271
243277.VC0030 243277.VC0894 743
243277.VC0030 243277.VC0957 386
243277.VC0030 243277.VC0961 391
243277.VC0030 243277.VC1023 225
243277.VC0030 243277.VC1067 151
243277.VC0030 243277.VC1113 151
243277.VC0030 243277.VC1134 179
243277.VC0030 243277.VC1173 180
243277.VC0030 243277.VC1180 150
243277.VC0030 243277.VC1181 152
243277.VC0030 243277.VC1185 190
243277.VC0030 243277.VC1188 800
243277.VC0030 243277.VC1201 547
243277.VC0030 243277.VC1207 444
243277.VC0030 243277.VC1213 488
243277.VC0030 243277.VC1214 171
243277.VC0030 243277.VC1224 332
243277.VC0030 243277.VC1250 165
243277.VC0030 243277.VC1266 167
243277.VC0030 243277.VC1281 234
243277.VC0030 243277.VC1310 454
243277.VC0030 243277.VC1322 575
243277.VC0030 243277.VC1484 318
243277.VC0030 243277.VC1504 221
243277.VC0030 243277.VC1538 206
243277.VC0030 243277.VC1589 899
243277.VC0030 243277.VC1590 468
243277.VC0030 243277.VC1602 176
243277.VC0030 243277.VC1610 219
243277.VC0030 243277.VC1633 181
243277.VC0030 243277.VC1642 646
243277.VC0030 243277.VC1709 355
243277.VC0030 243277.VC1741 152
243277.VC0030 243277.VC1748 182
243277.VC0030 243277.VC1749 192
243277.VC0030 243277.VC1750 152
243277.VC0030 243277.VC1853 373
243277.VC0030 243277.VC1862 171
243277.VC0030 243277.VC1866 899
243277.VC0030 243277.VC1867 164
243277.VC0030 243277.VC1882 363
243277.VC0030 243277.VC1901 198
243277.VC0030 243277.VC2008 800
243277.VC0030 243277.VC2018 228
243277.VC0030 243277.VC2024 162
243277.VC0030 243277.VC2039 193
243277.VC0030 243277.VC2055 403
243277.VC0030 243277.VC2073 164
243277.VC0030 243277.VC2113 298
243277.VC0030 243277.VC2142 179
243277.VC0030 243277.VC2147 248
243277.VC0030 243277.VC2159 548
243277.VC0030 243277.VC2163 439
243277.VC0030 243277.VC2196 166
243277.VC0030 243277.VC2205 352
243277.VC0030 243277.VC2217 189
243277.VC0030 243277.VC2280 157
243277.VC0030 243277.VC2287 170
243277.VC0030 243277.VC2288 731
243277.VC0030 243277.VC2296 429
243277.VC0030 243277.VC2305 184
243277.VC0030 243277.VC2337 209
243277.VC0030 243277.VC2344 178
243277.VC0030 243277.VC2346 608
243277.VC0030 243277.VC2357 347
243277.VC0030 243277.VC2362 178
243277.VC0030 243277.VC2373 212
243277.VC0030 243277.VC2376 212
243277.VC0030 243277.VC2381 194
243277.VC0030 243277.VC2414 899
243277.VC0030 243277.VC2462 167
243277.VC0030 243277.VC2482 375
243277.VC0030 243277.VC2483 622
243277.VC0030 243277.VC2490 807
243277.VC0030 243277.VC2491 907
243277.VC0030 243277.VC2506 227
243277.VC0030 243277.VC2587 180
243277.VC0030 243277.VC2592 288
243277.VC0030 243277.VC2619 152
243277.VC0030 243277.VC2627 216
243277.VC0030 243277.VC2640 176
243277.VC0030 243277.VC2645 169
243277.VC0030 243277.VC2681 800
243277.VC0030 243277.VC2728 265
243277.VC0030 243277.VCA0010 245
243277.VC0030 243277.VCA0026 628
243277.VC0030 243277.VCA0050 449
243277.VC0030 243277.VCA0051 439
243277.VC0030 243277.VCA0098 201
243277.VC0030 243277.VCA0131 153
243277.VC0030 243277.VCA0165 219
243277.VC0030 243277.VCA0192 800
243277.VC0030 243277.VCA0277 182
243277.VC0030 243277.VCA0420 545
243277.VC0030 243277.VCA0431 531
243277.VC0030 243277.VCA0485 532
243277.VC0030 243277.VCA0531 167
243277.VC0030 243277.VCA0561 701
243277.VC0030 243277.VCA0573 432
243277.VC0030 243277.VCA0579 217
243277.VC0030 243277.VCA0592 240
243277.VC0030 243277.VCA0599 189
243277.VC0030 243277.VCA0634 504
243277.VC0030 243277.VCA0678 150
243277.VC0030 243277.VCA0708 800
243277.VC0030 243277.VCA0762 263
243277.VC0030 243277.VCA0779 197
243277.VC0030 243277.VCA0833 155
243277.VC0030 243277.VCA0886 151
243277.VC0030 243277.VCA0958 248
243277.VC0030 243277.VCA0984 803
243277.VC0030 243277.VCA0987 800
243277.VC0030 243277.VCA1003 175
243277.VC0030 243277.VCA1030 760
243277.VC0030 243277.VCA1075 151
243277.VC0031 243277.VC0009 169
243277.VC0031 243277.VC0026 429
243277.VC0031 243277.VC0027 993
243277.VC0031 243277.VC0028 966
243277.VC0031 243277.VC0029 948
243277.VC0031 243277.VC0030 992
243277.VC0031 243277.VC0032 337
243277.VC0031 243277.VC0033 202
243277.VC0031 243277.VC0052 192
243277.VC0031 243277.VC0056 298
243277.VC0031 243277.VC0062 158
243277.VC0031 243277.VC0063 557
243277.VC0031 243277.VC0066 429
243277.VC0031 243277.VC0105 389
243277.VC0031 243277.VC0119 183
243277.VC0031 243277.VC0130 319
243277.VC0031 243277.VC0134 159
243277.VC0031 243277.VC0161 206
243277.VC0031 243277.VC0162 968
243277.VC0031 243277.VC0186 232
243277.VC0031 243277.VC0201 383
243277.VC0031 243277.VC0203 619
243277.VC0031 243277.VC0210 156
243277.VC0031 243277.VC0221 158
243277.VC0031 243277.VC0246 179
243277.VC0031 243277.VC0247 177
243277.VC0031 243277.VC0262 204
243277.VC0031 243277.VC0267 163
243277.VC0031 243277.VC0288 568
243277.VC0031 243277.VC0300 182
243277.VC0031 243277.VC0303 605
243277.VC0031 243277.VC0318 162
243277.VC0031 243277.VC0328 187
243277.VC0031 243277.VC0332 324
243277.VC0031 243277.VC0339 214
243277.VC0031 243277.VC0346 433
243277.VC0031 243277.VC0349 216
243277.VC0031 243277.VC0350 239
243277.VC0031 243277.VC0353 212
243277.VC0031 243277.VC0359 158
243277.VC0031 243277.VC0361 156
243277.VC0031 243277.VC0379 168
243277.VC0031 243277.VC0384 208
243277.VC0031 243277.VC0392 189
243277.VC0031 243277.VC0444 268
243277.VC0031 243277.VC0458 349
243277.VC0031 243277.VC0459 198
243277.VC0031 243277.VC0472 208
243277.VC0031 243277.VC0473 156
243277.VC0031 243277.VC0485 822
243277.VC0031 243277.VC0488 270
243277.VC0031 243277.VC0506 210
243277.VC0031 243277.VC0519 208
243277.VC0031 243277.VC0542 168
243277.VC0031 243277.VC0549 800
243277.VC0031 243277.VC0550 800
243277.VC0031 243277.VC0551 800
243277.VC0031 243277.VC0565 180
243277.VC0031 243277.VC0566 180
243277.VC0031 243277.VC0591 199
243277.VC0031 243277.VC0611 601
243277.VC0031 243277.VC0616 319
243277.VC0031 243277.VC0617 380
243277.VC0031 243277.VC0620 513
243277.VC0031 243277.VC0657 247
243277.VC0031 243277.VC0682 339
243277.VC0031 243277.VC0698 210
243277.VC0031 243277.VC0705 734
243277.VC0031 243277.VC0709 320
243277.VC0031 243277.VC0731 206
243277.VC0031 243277.VC0748 229
243277.VC0031 243277.VC0792 800
243277.VC0031 243277.VC0793m 800
243277.VC0031 243277.VC0794 800
243277.VC0031 243277.VC0806 207
243277.VC0031 243277.VC0819 168
243277.VC0031 243277.VC0864 163
243277.VC0031 243277.VC0889 260
243277.VC0031 243277.VC0894 425
243277.VC0031 243277.VC0941 199
243277.VC0031 243277.VC0949 219
243277.VC0031 243277.VC0971 329
243277.VC0031 243277.VC0987 405
243277.VC0031 243277.VC1000 239
243277.VC0031 243277.VC1026 184
243277.VC0031 243277.VC1034 183
243277.VC0031 243277.VC1092 168
243277.VC0031 243277.VC1097 182
243277.VC0031 243277.VC1098 223
243277.VC0031 243277.VC1133 196
243277.VC0031 243277.VC1156 185
243277.VC0031 243277.VC1159 207
243277.VC0031 243277.VC1169 239
243277.VC0031 243277.VC1172 358
243277.VC0031 243277.VC1188 809
243277.VC0031 243277.VC1202 150
243277.VC0031 243277.VC1203 151
243277.VC0031 243277.VC1204 170
243277.VC0031 243277.VC1219 208
243277.VC0031 243277.VC1275 384
243277.VC0031 243277.VC1304 212
243277.VC0031 243277.VC1336 240
243277.VC0031 243277.VC1338 541
243277.VC0031 243277.VC1349 605
243277.VC0031 243277.VC1362 163
243277.VC0031 243277.VC1486 210
243277.VC0031 243277.VC1492 214
243277.VC0031 243277.VC1494 395
243277.VC0031 243277.VC1520 210
243277.VC0031 243277.VC1589 925
243277.VC0031 243277.VC1590 328
243277.VC0031 243277.VC1679 720
243277.VC0031 243277.VC1687 480
243277.VC0031 243277.VC1712 165
243277.VC0031 243277.VC1714 309
243277.VC0031 243277.VC1732 152
243277.VC0031 243277.VC1745 168
243277.VC0031 243277.VC1819 168
243277.VC0031 243277.VC1866 903
243277.VC0031 243277.VC1877 213
243277.VC0031 243277.VC1890 191
243277.VC0031 243277.VC1903 163
243277.VC0031 243277.VC1904 458
243277.VC0031 243277.VC1994 196
243277.VC0031 243277.VC2008 823
243277.VC0031 243277.VC2018 450
243277.VC0031 243277.VC2077 760
243277.VC0031 243277.VC2090 173
243277.VC0031 243277.VC2108 163
243277.VC0031 243277.VC2116 196
243277.VC0031 243277.VC2190 193
243277.VC0031 243277.VC2192 430
243277.VC0031 243277.VC2214 267
243277.VC0031 243277.VC2244 317
243277.VC0031 243277.VC2250 430
243277.VC0031 243277.VC2257 171
243277.VC0031 243277.VC2258 181
243277.VC0031 243277.VC2269 196
243277.VC0031 243277.VC2273 393
243277.VC0031 243277.VC2332 210
243277.VC0031 243277.VC2341 176
243277.VC0031 243277.VC2345 411
243277.VC0031 243277.VC2362 269
243277.VC0031 243277.VC2363 150
243277.VC0031 243277.VC2364 165
243277.VC0031 243277.VC2367 159
243277.VC0031 243277.VC2391 391
243277.VC0031 243277.VC2396 211
243277.VC0031 243277.VC2398 168
243277.VC0031 243277.VC2407 168
243277.VC0031 243277.VC2409 415
243277.VC0031 243277.VC2414 901
243277.VC0031 243277.VC2453 183
243277.VC0031 243277.VC2458 268
243277.VC0031 243277.VC2472 358
243277.VC0031 243277.VC2481 745
243277.VC0031 243277.VC2482 855
243277.VC0031 243277.VC2484 176
243277.VC0031 243277.VC2490 928
243277.VC0031 243277.VC2491 963
243277.VC0031 243277.VC2492 566
243277.VC0031 243277.VC2493 631
243277.VC0031 243277.VC2505 256
243277.VC0031 243277.VC2508 258
243277.VC0031 243277.VC2510 152
243277.VC0031 243277.VC2529 319
243277.VC0031 243277.VC2548 163
243277.VC0031 243277.VC2558 169
243277.VC0031 243277.VC2571 471
243277.VC0031 243277.VC2597 179
243277.VC0031 243277.VC2608 210
243277.VC0031 243277.VC2623 154
243277.VC0031 243277.VC2641 203
243277.VC0031 243277.VC2642 325
243277.VC0031 243277.VC2644 199
243277.VC0031 243277.VC2646 240
243277.VC0031 243277.VC2664 213
243277.VC0031 243277.VC2681 843
243277.VC0031 243277.VC2682 202
243277.VC0031 243277.VC2683 202
243277.VC0031 243277.VC2684 165
243277.VC0031 243277.VC2705 383
243277.VC0031 243277.VC2729 313
243277.VC0031 243277.VC2775 319
243277.VC0031 243277.VCA0180 152
243277.VC0031 243277.VCA0192 800
243277.VC0031 243277.VCA0235 223
243277.VC0031 243277.VCA0254 198
243277.VC0031 243277.VCA0277 171
243277.VC0031 243277.VCA0278 199
243277.VC0031 243277.VCA0470 210
243277.VC0031 243277.VCA0530 211
243277.VC0031 243277.VCA0604 189
243277.VC0031 243277.VCA0614 430
243277.VC0031 243277.VCA0618 211
243277.VC0031 243277.VCA0624 156
243277.VC0031 243277.VCA0629 619
243277.VC0031 243277.VCA0630 163
243277.VC0031 243277.VCA0656 151
243277.VC0031 243277.VCA0665 524
243277.VC0031 243277.VCA0675 172
243277.VC0031 243277.VCA0678 390
243277.VC0031 243277.VCA0708 822
243277.VC0031 243277.VCA0807 175
243277.VC0031 243277.VCA0820 213
243277.VC0031 243277.VCA0919 329
243277.VC0031 243277.VCA0984 807
243277.VC0031 243277.VCA0987 800
243277.VC0031 243277.VCA1017 317
243277.VC0031 243277.VCA1060 250
243277.VC0031 243277.VCA1068 458
243277.VC0032 243277.VC0008 169
243277.VC0032 243277.VC0009 184
243277.VC0032 243277.VC0013 238
243277.VC0032 243277.VC0014 374
243277.VC0032 243277.VC0020 271
243277.VC0032 243277.VC0027 384
243277.VC0032 243277.VC0028 384
243277.VC0032 243277.VC0029 384
243277.VC0032 243277.VC0030 385
243277.VC0032 243277.VC0031 337
243277.VC0032 243277.VC0033 661
243277.VC0032 243277.VC0037 156
243277.VC0032 243277.VC0040 193
243277.VC0032 243277.VC0046 475
243277.VC0032 243277.VC0048 681
243277.VC0032 243277.VC0050 255
243277.VC0032 243277.VC0052 182
243277.VC0032 243277.VC0061 223
243277.VC0032 243277.VC0065 308
243277.VC0032 243277.VC0072 170
243277.VC0032 243277.VC0082 345
243277.VC0032 243277.VC0092 203
243277.VC0032 243277.VC0108 274
243277.VC0032 243277.VC0111 416
243277.VC0032 243277.VC0128 454
243277.VC0032 243277.VC0147 198
243277.VC0032 243277.VC0163 487
243277.VC0032 243277.VC0167 545
243277.VC0032 243277.VC0190 208
243277.VC0032 243277.VC0210 176
243277.VC0032 243277.VC0215 235
243277.VC0032 243277.VC0241 308
243277.VC0032 243277.VC0263 167
243277.VC0032 243277.VC0288 174
243277.VC0032 243277.VC0290 199
243277.VC0032 243277.VC0303 152
243277.VC0032 243277.VC0306 254
243277.VC0032 243277.VC0332 393
243277.VC0032 243277.VC0390 239
243277.VC0032 243277.VC0397 202
243277.VC0032 243277.VC0405 291
243277.VC0032 243277.VC0406 176
243277.VC0032 243277.VC0431 199
243277.VC0032 243277.VC0434 255
243277.VC0032 243277.VC0441 155
243277.VC0032 243277.VC0453 193
243277.VC0032 243277.VC0461 318
243277.VC0032 243277.VC0462 205
243277.VC0032 243277.VC0463 205
243277.VC0032 243277.VC0468 446
243277.VC0032 243277.VC0469 152
243277.VC0032 243277.VC0487 367
243277.VC0032 243277.VC0516 216
243277.VC0032 243277.VC0526 206
243277.VC0032 243277.VC0560 443
243277.VC0032 243277.VC0561 459
243277.VC0032 243277.VC0562 307
243277.VC0032 243277.VC0563 468
243277.VC0032 243277.VC0564 499
243277.VC0032 243277.VC0579 274
243277.VC0032 243277.VC0580 562
243277.VC0032 243277.VC0582 328
243277.VC0032 243277.VC0587 248
243277.VC0032 243277.VC0591 274
243277.VC0032 243277.VC0606 490
243277.VC0032 243277.VC0622 205
243277.VC0032 243277.VC0627 254
243277.VC0032 243277.VC0642 341
243277.VC0032 243277.VC0643 325
243277.VC0032 243277.VC0644 220
243277.VC0032 243277.VC0645 279
243277.VC0032 243277.VC0653 170
243277.VC0032 243277.VC0658 170
243277.VC0032 243277.VC0674 254
243277.VC0032 243277.VC0681 205
243277.VC0032 243277.VC0709 301
243277.VC0032 243277.VC0710 332
243277.VC0032 243277.VC0748 332
243277.VC0032 243277.VC0749 270
243277.VC0032 243277.VC0750 254
243277.VC0032 243277.VC0835 291
243277.VC0032 243277.VC0847 216
243277.VC0032 243277.VC0848 280
243277.VC0032 243277.VC0875 316
243277.VC0032 243277.VC0934 301
243277.VC0032 243277.VC0950 152
243277.VC0032 243277.VC0953 156
243277.VC0032 243277.VC0968 194
243277.VC0032 243277.VC0971 356
243277.VC0032 243277.VC0999 358
243277.VC0032 243277.VC1000 156
243277.VC0032 243277.VC1011 162
243277.VC0032 243277.VC1026 164
243277.VC0032 243277.VC1033 230
243277.VC0032 243277.VC1126 152
243277.VC0032 243277.VC1182 365
243277.VC0032 243277.VC1184 273
243277.VC0032 243277.VC1239 198
243277.VC0032 243277.VC1280 256
243277.VC0032 243277.VC1349 205
243277.VC0032 243277.VC1359 169
243277.VC0032 243277.VC1379 165
243277.VC0032 243277.VC1414 226
243277.VC0032 243277.VC1423 345
243277.VC0032 243277.VC1435 367
243277.VC0032 243277.VC1445 205
243277.VC0032 243277.VC1496 197
243277.VC0032 243277.VC1497 180
243277.VC0032 243277.VC1540 199
243277.VC0032 243277.VC1549 307
243277.VC0032 243277.VC1571 184
243277.VC0032 243277.VC1573 195
243277.VC0032 243277.VC1600 255
243277.VC0032 243277.VC1634 298
243277.VC0032 243277.VC1653 205
243277.VC0032 243277.VC1730 493
243277.VC0032 243277.VC1758 216
243277.VC0032 243277.VC1766 189
243277.VC0032 243277.VC1782 231
243277.VC0032 243277.VC1811 192
243277.VC0032 243277.VC1831 205
243277.VC0032 243277.VC1844 184
243277.VC0032 243277.VC1847 199
243277.VC0032 243277.VC1875 219
243277.VC0032 243277.VC1897 234
243277.VC0032 243277.VC1921 254
243277.VC0032 243277.VC1922 497
243277.VC0032 243277.VC1923 475
243277.VC0032 243277.VC2031 248
243277.VC0032 243277.VC2043 237
243277.VC0032 243277.VC2045 192
243277.VC0032 243277.VC2075 234
243277.VC0032 243277.VC2088 163
243277.VC0032 243277.VC2089 165
243277.VC0032 243277.VC2107 204
243277.VC0032 243277.VC2113 197
243277.VC0032 243277.VC2130 442
243277.VC0032 243277.VC2171 182
243277.VC0032 243277.VC2184 256
243277.VC0032 243277.VC2185 276
243277.VC0032 243277.VC2191 156
243277.VC0032 243277.VC2227 468
243277.VC0032 243277.VC2239 384
243277.VC0032 243277.VC2246 517
243277.VC0032 243277.VC2253 234
243277.VC0032 243277.VC2254 164
243277.VC0032 243277.VC2255 238
243277.VC0032 243277.VC2256 195
243277.VC0032 243277.VC2257 237
243277.VC0032 243277.VC2258 254
243277.VC0032 243277.VC2259 238
243277.VC0032 243277.VC2260 315
243277.VC0032 243277.VC2278 224
243277.VC0032 243277.VC2281 213
243277.VC0032 243277.VC2300 225
243277.VC0032 243277.VC2309 273
243277.VC0032 243277.VC2311 181
243277.VC0032 243277.VC2322 209
243277.VC0032 243277.VC2333 213
243277.VC0032 243277.VC2350 235
243277.VC0032 243277.VC2353 181
243277.VC0032 243277.VC2369 205
243277.VC0032 243277.VC2371 384
243277.VC0032 243277.VC2396 224
243277.VC0032 243277.VC2398 185
243277.VC0032 243277.VC2419 418
243277.VC0032 243277.VC2424 291
243277.VC0032 243277.VC2425 176
243277.VC0032 243277.VC2427 153
243277.VC0032 243277.VC2453 205
243277.VC0032 243277.VC2454 170
243277.VC0032 243277.VC2460 151
243277.VC0032 243277.VC2461 207
243277.VC0032 243277.VC2462 501
243277.VC0032 243277.VC2463 276
243277.VC0032 243277.VC2469 165
243277.VC0032 243277.VC2481 333
243277.VC0032 243277.VC2483 337
243277.VC0032 243277.VC2597 199
243277.VC0032 243277.VC2623 238
243277.VC0032 243277.VC2626 446
243277.VC0032 243277.VC2630 356
243277.VC0032 243277.VC2656 165
243277.VC0032 243277.VC2657 163
243277.VC0032 243277.VC2670 320
243277.VC0032 243277.VC2674 306
243277.VC0032 243277.VC2675 307
243277.VC0032 243277.VC2694 192
243277.VC0032 243277.VC2696 309
243277.VC0032 243277.VC2698 195
243277.VC0032 243277.VC2719 376
243277.VC0032 243277.VC2731 176
243277.VC0032 243277.VC2732 291
243277.VC0032 243277.VC2734 205
243277.VC0032 243277.VC2736 340
243277.VC0032 243277.VC2762 179
243277.VC0032 243277.VC2764 255
243277.VC0032 243277.VCA0016 195
243277.VC0032 243277.VCA0077 248
243277.VC0032 243277.VCA0083 268
243277.VC0032 243277.VCA0103 248
243277.VC0032 243277.VCA0127 182
243277.VC0032 243277.VCA0150 279
243277.VC0032 243277.VCA0157 164
243277.VC0032 243277.VCA0191 468
243277.VC0032 243277.VCA0214 298
243277.VC0032 243277.VCA0281 216
243277.VC0032 243277.VCA0291 216
243277.VC0032 243277.VCA0497 272
243277.VC0032 243277.VCA0528 434
243277.VC0032 243277.VCA0546 264
243277.VC0032 243277.VCA0616 440
243277.VC0032 243277.VCA0705 162
243277.VC0032 243277.VCA0790 216
243277.VC0032 243277.VCA0872 184
243277.VC0032 243277.VCA0878 216
243277.VC0032 243277.VCA0951 152
243277.VC0032 243277.VCA1020 180
243277.VC0032 243277.VCA1021 252
243277.VC0033 243277.VC0019 176
243277.VC0033 243277.VC0020 221
243277.VC0033 243277.VC0021 220
243277.VC0033 243277.VC0027 354
243277.VC0033 243277.VC0028 355
243277.VC0033 243277.VC0029 359
243277.VC0033 243277.VC0030 372
243277.VC0033 243277.VC0031 202
243277.VC0033 243277.VC0032 661
243277.VC0033 243277.VC0060 200
243277.VC0033 243277.VC0080 202
243277.VC0033 243277.VC0148 226
243277.VC0033 243277.VC0149 221
243277.VC0033 243277.VC0167 242
243277.VC0033 243277.VC0190 208
243277.VC0033 243277.VC0234 213
243277.VC0033 243277.VC0236 160
243277.VC0033 243277.VC0248 211
243277.VC0033 243277.VC0249 226
243277.VC0033 243277.VC0265 374
243277.VC0033 243277.VC0276 214
243277.VC0033 243277.VC0288 180
243277.VC0033 243277.VC0315 212
243277.VC0033 243277.VC0409 165
243277.VC0033 243277.VC0410 180
243277.VC0033 243277.VC0431 200
243277.VC0033 243277.VC0434 196
243277.VC0033 243277.VC0440 241
243277.VC0033 243277.VC0459 153
243277.VC0033 243277.VC0469 200
243277.VC0033 243277.VC0472 192
243277.VC0033 243277.VC0489 201
243277.VC0033 243277.VC0520 178
243277.VC0033 243277.VC0523 296
243277.VC0033 243277.VC0661 230
243277.VC0033 243277.VC0675 221
243277.VC0033 243277.VC0685 357
243277.VC0033 243277.VC0696 225
243277.VC0033 243277.VC0698 209
243277.VC0033 243277.VC0748 168
243277.VC0033 243277.VC0752 291
243277.VC0033 243277.VC0763 242
243277.VC0033 243277.VC0766 176
243277.VC0033 243277.VC0820 173
243277.VC0033 243277.VC0852 221
243277.VC0033 243277.VC0853 166
243277.VC0033 243277.VC0869 230
243277.VC0033 243277.VC0875 213
243277.VC0033 243277.VC0890 196
243277.VC0033 243277.VC0894 202
243277.VC0033 243277.VC0908 195
243277.VC0033 243277.VC0910 169
243277.VC0033 243277.VC0958 150
243277.VC0033 243277.VC0961 150
243277.VC0033 243277.VC0985 234
243277.VC0033 243277.VC1025 165
243277.VC0033 243277.VC1097 152
243277.VC0033 243277.VC1108 204
243277.VC0033 243277.VC1113 211
243277.VC0033 243277.VC1135 220
243277.VC0033 243277.VC1140 184
243277.VC0033 243277.VC1179 184
243277.VC0033 243277.VC1190 228
243277.VC0033 243277.VC1240 169
243277.VC0033 243277.VC1361 348
243277.VC0033 243277.VC1379 194
243277.VC0033 243277.VC1408 172
243277.VC0033 243277.VC1486 313
243277.VC0033 243277.VC1496 200
243277.VC0033 243277.VC1517 238
243277.VC0033 243277.VC1520 209
243277.VC0033 243277.VC1543 222
243277.VC0033 243277.VC1556 212
243277.VC0033 243277.VC1615 172
243277.VC0033 243277.VC1635 184
243277.VC0033 243277.VC1670 212
243277.VC0033 243277.VC1698 177
243277.VC0033 243277.VC1714 654
243277.VC0033 243277.VC1718 177
243277.VC0033 243277.VC1732 248
243277.VC0033 243277.VC1738 168
243277.VC0033 243277.VC1739 168
243277.VC0033 243277.VC1744 175
243277.VC0033 243277.VC1748 429
243277.VC0033 243277.VC1749 255
243277.VC0033 243277.VC1750 362
243277.VC0033 243277.VC1879 180
243277.VC0033 243277.VC1903 167
243277.VC0033 243277.VC1910 197
243277.VC0033 243277.VC1915 291
243277.VC0033 243277.VC1916 375
243277.VC0033 243277.VC1936 197
243277.VC0033 243277.VC1959 151
243277.VC0033 243277.VC1971 226
243277.VC0033 243277.VC1985 226
243277.VC0033 243277.VC1989 156
243277.VC0033 243277.VC2020 211
243277.VC0033 243277.VC2022 175
243277.VC0033 243277.VC2024 245
243277.VC0033 243277.VC2053 193
243277.VC0033 243277.VC2090 647
243277.VC0033 243277.VC2128 226
243277.VC0033 243277.VC2146 288
243277.VC0033 243277.VC2152 367
243277.VC0033 243277.VC2222 153
243277.VC0033 243277.VC2223 184
243277.VC0033 243277.VC2255 267
243277.VC0033 243277.VC2256 204
243277.VC0033 243277.VC2259 201
243277.VC0033 243277.VC2260 204
243277.VC0033 243277.VC2267 204
243277.VC0033 243277.VC2362 200
243277.VC0033 243277.VC2363 170
243277.VC0033 243277.VC2408 218
243277.VC0033 243277.VC2457 348
243277.VC0033 243277.VC2483 202
243277.VC0033 243277.VC2512 212
243277.VC0033 243277.VC2514 162
243277.VC0033 243277.VC2576 211
243277.VC0033 243277.VC2591 225
243277.VC0033 243277.VC2601 156
243277.VC0033 243277.VC2608 209
243277.VC0033 243277.VC2623 156
243277.VC0033 243277.VC2647 172
243277.VC0033 243277.VC2651 243
243277.VC0033 243277.VC2664 212
243277.VC0033 243277.VC2683 194
243277.VC0033 243277.VC2689 169
243277.VC0033 243277.VC2724 568
243277.VC0033 243277.VC2726 475
243277.VC0033 243277.VC2727 294
243277.VC0033 243277.VC2728 238
243277.VC0033 243277.VC2729 163
243277.VC0033 243277.VC2730 164
243277.VC0033 243277.VC2731 162
243277.VC0033 243277.VC2734 166
243277.VC0033 243277.VC2742 204
243277.VC0033 243277.VC2756 152
243277.VC0033 243277.VCA0011 318
243277.VC0033 243277.VCA0045 200
243277.VC0033 243277.VCA0066 203
243277.VC0033 243277.VCA0099 151
243277.VC0033 243277.VCA0107 151
243277.VC0033 243277.VCA0110 370
243277.VC0033 243277.VCA0112 184
243277.VC0033 243277.VCA0119 266
243277.VC0033 243277.VCA0134 150
243277.VC0033 243277.VCA0182 205
243277.VC0033 243277.VCA0523 211
243277.VC0033 243277.VCA0528 207
243277.VC0033 243277.VCA0543 760
243277.VC0033 243277.VCA0550 202
243277.VC0033 243277.VCA0595 177
243277.VC0033 243277.VCA0646 201
243277.VC0033 243277.VCA0710 183
243277.VC0033 243277.VCA0717 208
243277.VC0033 243277.VCA0739 230
243277.VC0033 243277.VCA0820 212
243277.VC0033 243277.VCA0829 195
243277.VC0033 243277.VCA0886 211
243277.VC0033 243277.VCA0930 228
243277.VC0034 243277.VC0003 214
243277.VC0034 243277.VC0035 942
243277.VC0034 243277.VC0036 744
243277.VC0034 243277.VC0037 611
243277.VC0034 243277.VC0038 247
243277.VC0034 243277.VC0039 193
243277.VC0034 243277.VC0040 175
243277.VC0034 243277.VC0055 213
243277.VC0034 243277.VC0058 233
243277.VC0034 243277.VC0060 180
243277.VC0034 243277.VC0065 274
243277.VC0034 243277.VC0073 243
243277.VC0034 243277.VC0083 209
243277.VC0034 243277.VC0098 254
243277.VC0034 243277.VC0105 285
243277.VC0034 243277.VC0111 364
243277.VC0034 243277.VC0112 500
243277.VC0034 243277.VC0147 182
243277.VC0034 243277.VC0151 262
243277.VC0034 243277.VC0154 243
243277.VC0034 243277.VC0156 334
243277.VC0034 243277.VC0159 213
243277.VC0034 243277.VC0171 213
243277.VC0034 243277.VC0186 669
243277.VC0034 243277.VC0197 179
243277.VC0034 243277.VC0210 200
243277.VC0034 243277.VC0216 222
243277.VC0034 243277.VC0227 313
243277.VC0034 243277.VC0240 209
243277.VC0034 243277.VC0243 213
243277.VC0034 243277.VC0262 209
243277.VC0034 243277.VC0281 180
243277.VC0034 243277.VC0306 853
243277.VC0034 243277.VC0307 194
243277.VC0034 243277.VC0321 214
243277.VC0034 243277.VC0323 208
243277.VC0034 243277.VC0328 226
243277.VC0034 243277.VC0329 213
243277.VC0034 243277.VC0332 522
243277.VC0034 243277.VC0337 179
243277.VC0034 243277.VC0347 276
243277.VC0034 243277.VC0353 336
243277.VC0034 243277.VC0354 330
243277.VC0034 243277.VC0358 223
243277.VC0034 243277.VC0361 228
243277.VC0034 243277.VC0362 214
243277.VC0034 243277.VC0385 296
243277.VC0034 243277.VC0386 215
243277.VC0034 243277.VC0406 319
243277.VC0034 243277.VC0409 319
243277.VC0034 243277.VC0415 209
243277.VC0034 243277.VC0431 183
243277.VC0034 243277.VC0432 281
243277.VC0034 243277.VC0437 209
243277.VC0034 243277.VC0440 208
243277.VC0034 243277.VC0445 440
243277.VC0034 243277.VC0446 916
243277.VC0034 243277.VC0453 274
243277.VC0034 243277.VC0456 160
243277.VC0034 243277.VC0473 208
243277.VC0034 243277.VC0476 276
243277.VC0034 243277.VC0477 279
243277.VC0034 243277.VC0478 273
243277.VC0034 243277.VC0485 272
243277.VC0034 243277.VC0487 368
243277.VC0034 243277.VC0494 160
243277.VC0034 243277.VC0523 207
243277.VC0034 243277.VC0525 308
243277.VC0034 243277.VC0526 187
243277.VC0034 243277.VC0534 319
243277.VC0034 243277.VC0543 215
243277.VC0034 243277.VC0557 167
243277.VC0034 243277.VC0560 257
243277.VC0034 243277.VC0562 157
243277.VC0034 243277.VC0565 199
243277.VC0034 243277.VC0566 199
243277.VC0034 243277.VC0576 211
243277.VC0034 243277.VC0604 209
243277.VC0034 243277.VC0619 189
243277.VC0034 243277.VC0620 542
243277.VC0034 243277.VC0636 169
243277.VC0034 243277.VC0640 520
243277.VC0034 243277.VC0645 187
243277.VC0034 243277.VC0683 385
243277.VC0034 243277.VC0685 193
243277.VC0034 243277.VC0724 398
243277.VC0034 243277.VC0725 398
243277.VC0034 243277.VC0731 367
243277.VC0034 243277.VC0743 212
243277.VC0034 243277.VC0752 211
243277.VC0034 243277.VC0756 296
243277.VC0034 243277.VC0757 262
243277.VC0034 243277.VC0760 211
243277.VC0034 243277.VC0762 252
243277.VC0034 243277.VC0780 198
243277.VC0034 243277.VC0790 154
243277.VC0034 243277.VC0824 209
243277.VC0034 243277.VC0828 430
243277.VC0034 243277.VC0855 602
243277.VC0034 243277.VC0856 299
243277.VC0034 243277.VC0873 209
243277.VC0034 243277.VC0875 152
243277.VC0034 243277.VC0890 228
243277.VC0034 243277.VC0893 404
243277.VC0034 243277.VC0901 215
243277.VC0034 243277.VC0902 230
243277.VC0034 243277.VC0916 218
243277.VC0034 243277.VC0945 209
243277.VC0034 243277.VC0964 328
243277.VC0034 243277.VC0972 190
243277.VC0034 243277.VC0981 213
243277.VC0034 243277.VC0984 385
243277.VC0034 243277.VC0985 377
243277.VC0034 243277.VC0990 241
243277.VC0034 243277.VC1038 211
243277.VC0034 243277.VC1041 218
243277.VC0034 243277.VC1069 311
243277.VC0034 243277.VC1073 152
243277.VC0034 243277.VC1091 666
243277.VC0034 243277.VC1107 150
243277.VC0034 243277.VC1117 318
243277.VC0034 243277.VC1130 285
243277.VC0034 243277.VC1134 310
243277.VC0034 243277.VC1146 325
243277.VC0034 243277.VC1167 209
243277.VC0034 243277.VC1168 214
243277.VC0034 243277.VC1182 521
243277.VC0034 243277.VC1209 210
243277.VC0034 243277.VC1212 526
243277.VC0034 243277.VC1216 170
243277.VC0034 243277.VC1235 213
243277.VC0034 243277.VC1240 152
243277.VC0034 243277.VC1248 222
243277.VC0034 243277.VC1255 363
243277.VC0034 243277.VC1256 301
243277.VC0034 243277.VC1258 208
243277.VC0034 243277.VC1278 161
243277.VC0034 243277.VC1296 308
243277.VC0034 243277.VC1314 150
243277.VC0034 243277.VC1325 495
243277.VC0034 243277.VC1338 214
243277.VC0034 243277.VC1347 211
243277.VC0034 243277.VC1350 217
243277.VC0034 243277.VC1360 174
243277.VC0034 243277.VC1367 215
243277.VC0034 243277.VC1373 211
243277.VC0034 243277.VC1374 211
243277.VC0034 243277.VC1386 614
243277.VC0034 243277.VC1402 177
243277.VC0034 243277.VC1406 254
243277.VC0034 243277.VC1434 743
243277.VC0034 243277.VC1456 782
243277.VC0034 243277.VC1461 465
243277.VC0034 243277.VC1494 212
243277.VC0034 243277.VC1498 216
243277.VC0034 243277.VC1508 209
243277.VC0034 243277.VC1526 324
243277.VC0034 243277.VC1532 240
243277.VC0034 243277.VC1543 215
243277.VC0034 243277.VC1560 217
243277.VC0034 243277.VC1583 295
243277.VC0034 243277.VC1585 227
243277.VC0034 243277.VC1596 187
243277.VC0034 243277.VC1619 157
243277.VC0034 243277.VC1643 157
243277.VC0034 243277.VC1650 210
243277.VC0034 243277.VC1656 169
243277.VC0034 243277.VC1669 168
243277.VC0034 243277.VC1680 663
243277.VC0034 243277.VC1692 319
243277.VC0034 243277.VC1697 209
243277.VC0034 243277.VC1726 213
243277.VC0034 243277.VC1727 214
243277.VC0034 243277.VC1730 256
243277.VC0034 243277.VC1849 273
243277.VC0034 243277.VC1860 261
243277.VC0034 243277.VC1872 268
243277.VC0034 243277.VC1902 998
243277.VC0034 243277.VC1922 210
243277.VC0034 243277.VC1923 241
243277.VC0034 243277.VC1951 208
243277.VC0034 243277.VC2000 368
243277.VC0034 243277.VC2008 272
243277.VC0034 243277.VC2043 160
243277.VC0034 243277.VC2044 224
243277.VC0034 243277.VC2051 901
243277.VC0034 243277.VC2052 250
243277.VC0034 243277.VC2053 255
243277.VC0034 243277.VC2055 262
243277.VC0034 243277.VC2056 185
243277.VC0034 243277.VC2066 262
243277.VC0034 243277.VC2074 478
243277.VC0034 243277.VC2081 793
243277.VC0034 243277.VC2085 391
243277.VC0034 243277.VC2093 308
243277.VC0034 243277.VC2095 215
243277.VC0034 243277.VC2120 182
243277.VC0034 243277.VC2181 385
243277.VC0034 243277.VC2193 619
243277.VC0034 243277.VC2197 192
243277.VC0034 243277.VC2198 213
243277.VC0034 243277.VC2206 193
243277.VC0034 243277.VC2213 649
243277.VC0034 243277.VC2238 167
243277.VC0034 243277.VC2245 156
243277.VC0034 243277.VC2251 160
243277.VC0034 243277.VC2252 259
243277.VC0034 243277.VC2258 209
243277.VC0034 243277.VC2259 215
243277.VC0034 243277.VC2267 174
243277.VC0034 243277.VC2272 209
243277.VC0034 243277.VC2283 168
243277.VC0034 243277.VC2296 213
243277.VC0034 243277.VC2299 433
243277.VC0034 243277.VC2320 152
243277.VC0034 243277.VC2329 209
243277.VC0034 243277.VC2330 182
243277.VC0034 243277.VC2342 228
243277.VC0034 243277.VC2373 214
243277.VC0034 243277.VC2376 214
243277.VC0034 243277.VC2379 367
243277.VC0034 243277.VC2386 216
243277.VC0034 243277.VC2394 722
243277.VC0034 243277.VC2397 248
243277.VC0034 243277.VC2403 214
243277.VC0034 243277.VC2412 215
243277.VC0034 243277.VC2417 367
243277.VC0034 243277.VC2418 522
243277.VC0034 243277.VC2425 526
243277.VC0034 243277.VC2426 772
243277.VC0034 243277.VC2427 231
243277.VC0034 243277.VC2430 208
243277.VC0034 243277.VC2435 198
243277.VC0034 243277.VC2436 605
243277.VC0034 243277.VC2447 261
243277.VC0034 243277.VC2462 184
243277.VC0034 243277.VC2465 619
243277.VC0034 243277.VC2503 215
243277.VC0034 243277.VC2528 280
243277.VC0034 243277.VC2529 209
243277.VC0034 243277.VC2548 612
243277.VC0034 243277.VC2549 215
243277.VC0034 243277.VC2560 218
243277.VC0034 243277.VC2566 153
243277.VC0034 243277.VC2568 226
243277.VC0034 243277.VC2576 455
243277.VC0034 243277.VC2590 215
243277.VC0034 243277.VC2606 173
243277.VC0034 243277.VC2616 456
243277.VC0034 243277.VC2637 223
243277.VC0034 243277.VC2638 215
243277.VC0034 243277.VC2642 215
243277.VC0034 243277.VC2653 686
243277.VC0034 243277.VC2660 287
243277.VC0034 243277.VC2664 429
243277.VC0034 243277.VC2665 212
243277.VC0034 243277.VC2670 213
243277.VC0034 243277.VC2674 209
243277.VC0034 243277.VC2678 207
243277.VC0034 243277.VC2691 825
243277.VC0034 243277.VC2692 527
243277.VC0034 243277.VC2693 776
243277.VC0034 243277.VC2697 156
243277.VC0034 243277.VC2701 895
243277.VC0034 243277.VC2709 331
243277.VC0034 243277.VC2725 319
243277.VC0034 243277.VC2726 167
243277.VC0034 243277.VC2727 153
243277.VC0034 243277.VC2728 174
243277.VC0034 243277.VC2751 209
243277.VC0034 243277.VC2755 171
243277.VC0034 243277.VC2762 460
243277.VC0034 243277.VC2763 211
243277.VC0034 243277.VC2764 313
243277.VC0034 243277.VC2765 170
243277.VC0034 243277.VC2766 347
243277.VC0034 243277.VC2767 171
243277.VC0034 243277.VC2770 211
243277.VC0034 243277.VCA0011 610
243277.VC0034 243277.VCA0015 214
243277.VC0034 243277.VCA0016 214
243277.VC0034 243277.VCA0059 330
243277.VC0034 243277.VCA0088 214
243277.VC0034 243277.VCA0127 161
243277.VC0034 243277.VCA0161 255
243277.VC0034 243277.VCA0171 215
243277.VC0034 243277.VCA0207 175
243277.VC0034 243277.VCA0221 319
243277.VC0034 243277.VCA0243 298
243277.VC0034 243277.VCA0496 211
243277.VC0034 243277.VCA0511 209
243277.VC0034 243277.VCA0584 211
243277.VC0034 243277.VCA0585 211
243277.VC0034 243277.VCA0591 213
243277.VC0034 243277.VCA0615 227
243277.VC0034 243277.VCA0623 216
243277.VC0034 243277.VCA0624 208
243277.VC0034 243277.VCA0661 267
243277.VC0034 243277.VCA0687 193
243277.VC0034 243277.VCA0693 212
243277.VC0034 243277.VCA0699 214
243277.VC0034 243277.VCA0700 234
243277.VC0034 243277.VCA0708 272
243277.VC0034 243277.VCA0717 443
243277.VC0034 243277.VCA0724 651
243277.VC0034 243277.VCA0725 296
243277.VC0034 243277.VCA0726 376
243277.VC0034 243277.VCA0762 155
243277.VC0034 243277.VCA0782 218
243277.VC0034 243277.VCA0812 174
243277.VC0034 243277.VCA0819 212
243277.VC0034 243277.VCA0820 259
243277.VC0034 243277.VCA0843 311
243277.VC0034 243277.VCA0859 177
243277.VC0034 243277.VCA0864 254
243277.VC0034 243277.VCA0896 213
243277.VC0034 243277.VCA0910 164
243277.VC0034 243277.VCA0937 217
243277.VC0034 243277.VCA0944 774
243277.VC0034 243277.VCA0945 484
243277.VC0034 243277.VCA0985 168
243277.VC0034 243277.VCA0988 222
243277.VC0034 243277.VCA1010 151
243277.VC0034 243277.VCA1021 364
243277.VC0034 243277.VCA1028 725
243277.VC0034 243277.VCA1085 186
243277.VC0034 243277.VCA1092 254
243277.VC0034 243277.VCA1098 213
243277.VC0035 243277.VC0034 942
243277.VC0035 243277.VC0036 823
243277.VC0035 243277.VC0037 681
243277.VC0035 243277.VC0038 268
243277.VC0035 243277.VC0039 203
243277.VC0035 243277.VC0040 182
243277.VC0035 243277.VC0108 436
243277.VC0035 243277.VC0113 225
243277.VC0035 243277.VC0129 159
243277.VC0035 243277.VC0158 282
243277.VC0035 243277.VC0195 261
243277.VC0035 243277.VC0197 488
243277.VC0035 243277.VC0283 663
243277.VC0035 243277.VC0318 243
243277.VC0035 243277.VC0334 479
243277.VC0035 243277.VC0365 166
243277.VC0035 243277.VC0393 240
243277.VC0035 243277.VC0396 244
243277.VC0035 243277.VC0420 328
243277.VC0035 243277.VC0426 188
243277.VC0035 243277.VC0457 197
243277.VC0035 243277.VC0459 152
243277.VC0035 243277.VC0498 410
243277.VC0035 243277.VC0552 152
243277.VC0035 243277.VC0595 190
243277.VC0035 243277.VC0597 177
243277.VC0035 243277.VC0608 162
243277.VC0035 243277.VC0609 166
243277.VC0035 243277.VC0685 350
243277.VC0035 243277.VC0724 161
243277.VC0035 243277.VC0758 207
243277.VC0035 243277.VC0857 318
243277.VC0035 243277.VC0898 255
243277.VC0035 243277.VC0899 267
243277.VC0035 243277.VC0937 182
243277.VC0035 243277.VC0951 206
243277.VC0035 243277.VC0952 219
243277.VC0035 243277.VC0969 163
243277.VC0035 243277.VC1002 271
243277.VC0035 243277.VC1059 320
243277.VC0035 243277.VC1112 242
243277.VC0035 243277.VC1114 152
243277.VC0035 243277.VC1138 155
243277.VC0035 243277.VC1163 389
243277.VC0035 243277.VC1164 428
243277.VC0035 243277.VC1190 156
243277.VC0035 243277.VC1242 155
243277.VC0035 243277.VC1276 162
243277.VC0035 243277.VC1321 243
243277.VC0035 243277.VC1377 150
243277.VC0035 243277.VC1379 175
243277.VC0035 243277.VC1503 220
243277.VC0035 243277.VC1526 194
243277.VC0035 243277.VC1534 166
243277.VC0035 243277.VC1537 151
243277.VC0035 243277.VC1575 307
243277.VC0035 243277.VC1601 163
243277.VC0035 243277.VC1615 156
243277.VC0035 243277.VC1618 152
243277.VC0035 243277.VC1834 163
243277.VC0035 243277.VC1854 152
243277.VC0035 243277.VC1855 221
243277.VC0035 243277.VC1870 197
243277.VC0035 243277.VC1887 181
243277.VC0035 243277.VC1911 367
243277.VC0035 243277.VC1912 367
243277.VC0035 243277.VC1914 243
243277.VC0035 243277.VC1931 448
243277.VC0035 243277.VC1956 274
243277.VC0035 243277.VC1990 204
243277.VC0035 243277.VC2110 513
243277.VC0035 243277.VC2159 195
243277.VC0035 243277.VC2184 190
243277.VC0035 243277.VC2234 410
243277.VC0035 243277.VC2262 183
243277.VC0035 243277.VC2299 156
243277.VC0035 243277.VC2303 156
243277.VC0035 243277.VC2333 179
243277.VC0035 243277.VC2340 155
243277.VC0035 243277.VC2405 162
243277.VC0035 243277.VC2423 173
243277.VC0035 243277.VC2428 232
243277.VC0035 243277.VC2440 157
243277.VC0035 243277.VC2446 376
243277.VC0035 243277.VC2453 179
243277.VC0035 243277.VC2465 596
243277.VC0035 243277.VC2466 558
243277.VC0035 243277.VC2517 157
243277.VC0035 243277.VC2547 190
243277.VC0035 243277.VC2612 339
243277.VC0035 243277.VC2676 183
243277.VC0035 243277.VC2691 157
243277.VC0035 243277.VC2692 160
243277.VC0035 243277.VC2719 490
243277.VC0035 243277.VC2725 234
243277.VC0035 243277.VC2746 200
243277.VC0035 243277.VC2748 232
243277.VC0035 243277.VCA0033 151
243277.VC0035 243277.VCA0066 181
243277.VC0035 243277.VCA0147 192
243277.VC0035 243277.VCA0208 221
243277.VC0035 243277.VCA0458 256
243277.VC0035 243277.VCA0528 292
243277.VC0035 243277.VCA0573 221
243277.VC0035 243277.VCA0578 266
243277.VC0035 243277.VCA0605 296
243277.VC0035 243277.VCA0616 229
243277.VC0035 243277.VCA0657 166
243277.VC0035 243277.VCA0724 152
243277.VC0035 243277.VCA0800 190
243277.VC0035 243277.VCA0824 296
243277.VC0035 243277.VCA0949 151
243277.VC0035 243277.VCA0970 222
243277.VC0035 243277.VCA0986 304
243277.VC0035 243277.VCA1006 151
243277.VC0036 243277.VC0018 851
243277.VC0036 243277.VC0034 744
243277.VC0036 243277.VC0035 823
243277.VC0036 243277.VC0037 450
243277.VC0036 243277.VC0038 309
243277.VC0036 243277.VC0039 223
243277.VC0036 243277.VC0040 195
243277.VC0036 243277.VC0069 159
243277.VC0036 243277.VC0098 182
243277.VC0036 243277.VC0116 612
243277.VC0036 243277.VC0150 521
243277.VC0036 243277.VC0168 152
243277.VC0036 243277.VC0209 264
243277.VC0036 243277.VC0212 238
243277.VC0036 243277.VC0213 219
243277.VC0036 243277.VC0264 156
243277.VC0036 243277.VC0281 155
243277.VC0036 243277.VC0357 209
243277.VC0036 243277.VC0390 151
243277.VC0036 243277.VC0397 157
243277.VC0036 243277.VC0455 224
243277.VC0036 243277.VC0457 161
243277.VC0036 243277.VC0475 534
243277.VC0036 243277.VC0520 368
243277.VC0036 243277.VC0523 343
243277.VC0036 243277.VC0573 176
243277.VC0036 243277.VC0574 241
243277.VC0036 243277.VC0575 297
243277.VC0036 243277.VC0634 158
243277.VC0036 243277.VC0716 470
243277.VC0036 243277.VC0718 210
243277.VC0036 243277.VC0744 189
243277.VC0036 243277.VC0758 156
243277.VC0036 243277.VC0804 182
243277.VC0036 243277.VC1033 301
243277.VC0036 243277.VC1108 215
243277.VC0036 243277.VC1190 160
243277.VC0036 243277.VC1209 214
243277.VC0036 243277.VC1409 174
243277.VC0036 243277.VC1410 322
243277.VC0036 243277.VC1411 150
243277.VC0036 243277.VC1416 182
243277.VC0036 243277.VC1434 362
243277.VC0036 243277.VC1435 836
243277.VC0036 243277.VC1436 459
243277.VC0036 243277.VC1437 640
243277.VC0036 243277.VC1438 692
243277.VC0036 243277.VC1439 916
243277.VC0036 243277.VC1440 436
243277.VC0036 243277.VC1441 903
243277.VC0036 243277.VC1442 908
243277.VC0036 243277.VC1490 201
243277.VC0036 243277.VC1504 223
243277.VC0036 243277.VC1505 160
243277.VC0036 243277.VC1508 152
243277.VC0036 243277.VC1516 302
243277.VC0036 243277.VC1519 855
243277.VC0036 243277.VC1621 245
243277.VC0036 243277.VC1693 412
243277.VC0036 243277.VC1798 157
243277.VC0036 243277.VC1867 161
243277.VC0036 243277.VC1875 161
243277.VC0036 243277.VC1883 151
243277.VC0036 243277.VC1923 178
243277.VC0036 243277.VC1951 412
243277.VC0036 243277.VC1955 160
243277.VC0036 243277.VC1980 274
243277.VC0036 243277.VC2019 354
243277.VC0036 243277.VC2051 288
243277.VC0036 243277.VC2052 301
243277.VC0036 243277.VC2053 288
243277.VC0036 243277.VC2055 288
243277.VC0036 243277.VC2056 314
243277.VC0036 243277.VC2057 314
243277.VC0036 243277.VC2066 353
243277.VC0036 243277.VC2121 163
243277.VC0036 243277.VC2125 571
243277.VC0036 243277.VC2133 281
243277.VC0036 243277.VC2147 199
243277.VC0036 243277.VC2195 302
243277.VC0036 243277.VC2196 210
243277.VC0036 243277.VC2215 563
243277.VC0036 243277.VC2226 191
243277.VC0036 243277.VC2289 423
243277.VC0036 243277.VC2298 158
243277.VC0036 243277.VC2301 236
243277.VC0036 243277.VC2330 186
243277.VC0036 243277.VC2494 161
243277.VC0036 243277.VC2504 152
243277.VC0036 243277.VC2552 298
243277.VC0036 243277.VC2554 336
243277.VC0036 243277.VC2555 218
243277.VC0036 243277.VC2633 156
243277.VC0036 243277.VC2646 619
243277.VC0036 243277.VC2660 215
243277.VC0036 243277.VCA0018 177
243277.VC0036 243277.VCA0023 163
243277.VC0036 243277.VCA0032 264
243277.VC0036 243277.VCA0038 155
243277.VC0036 243277.VCA0123 193
243277.VC0036 243277.VCA0175 241
243277.VC0036 243277.VCA0576 534
243277.VC0036 243277.VCA0599 245
243277.VC0036 243277.VCA0637 352
243277.VC0036 243277.VCA0676 511
243277.VC0036 243277.VCA0677 298
243277.VC0036 243277.VCA0678 465
243277.VC0036 243277.VCA0679 468
243277.VC0036 243277.VCA0680 412
243277.VC0036 243277.VCA0813 156
243277.VC0036 243277.VCA0850 247
243277.VC0036 243277.VCA0867 612
243277.VC0036 243277.VCA0909 210
243277.VC0036 243277.VCA0913 385
243277.VC0036 243277.VCA0999 220
243277.VC0036 243277.VCA1041 772
243277.VC0036 243277.VCA1093 182
243277.VC0037 243277.VC0032 156
243277.VC0037 243277.VC0034 611
243277.VC0037 243277.VC0035 681
243277.VC0037 243277.VC0036 450
243277.VC0037 243277.VC0038 589
243277.VC0037 243277.VC0039 363
243277.VC0037 243277.VC0040 317
243277.VC0037 243277.VC0057 582
243277.VC0037 243277.VC0073 236
243277.VC0037 243277.VC0076 152
243277.VC0037 243277.VC0111 168
243277.VC0037 243277.VC0122 339
243277.VC0037 243277.VC0154 236
243277.VC0037 243277.VC0158 243
243277.VC0037 243277.VC0162 689
243277.VC0037 243277.VC0163 329
243277.VC0037 243277.VC0164 177
243277.VC0037 243277.VC0190 175
243277.VC0037 243277.VC0227 155
243277.VC0037 243277.VC0268 169
243277.VC0037 243277.VC0293 185
243277.VC0037 243277.VC0346 241
243277.VC0037 243277.VC0351 369
243277.VC0037 243277.VC0369 180
243277.VC0037 243277.VC0393 281
243277.VC0037 243277.VC0398 236
243277.VC0037 243277.VC0424 278
243277.VC0037 243277.VC0438 231
243277.VC0037 243277.VC0439 161
243277.VC0037 243277.VC0523 151
243277.VC0037 243277.VC0565 161
243277.VC0037 243277.VC0577 176
243277.VC0037 243277.VC0654 332
243277.VC0037 243277.VC0679 239
243277.VC0037 243277.VC0701 441
243277.VC0037 243277.VC0716 174
243277.VC0037 243277.VC0757 158
243277.VC0037 243277.VC0814 177
243277.VC0037 243277.VC0826 401
243277.VC0037 243277.VC0957 288
243277.VC0037 243277.VC1016 756
243277.VC0037 243277.VC1127 258
243277.VC0037 243277.VC1231 154
243277.VC0037 243277.VC1317 304
243277.VC0037 243277.VC1325 330
243277.VC0037 243277.VC1327 158
243277.VC0037 243277.VC1433 155
243277.VC0037 243277.VC1481 172
243277.VC0037 243277.VC1526 361
243277.VC0037 243277.VC1527 158
243277.VC0037 243277.VC1555 164
243277.VC0037 243277.VC1611 687
243277.VC0037 243277.VC1634 337
243277.VC0037 243277.VC1715 271
243277.VC0037 243277.VC1731 570
243277.VC0037 243277.VC1737 256
243277.VC0037 243277.VC1836 173
243277.VC0037 243277.VC1841 654
243277.VC0037 243277.VC1845 452
243277.VC0037 243277.VC1853 193
243277.VC0037 243277.VC1871 286
243277.VC0037 243277.VC1886 747
243277.VC0037 243277.VC1892 311
243277.VC0037 243277.VC1895 459
243277.VC0037 243277.VC1913 581
243277.VC0037 243277.VC2101 162
243277.VC0037 243277.VC2110 595
243277.VC0037 243277.VC2241 277
243277.VC0037 243277.VC2247 153
243277.VC0037 243277.VC2275 376
243277.VC0037 243277.VC2276 544
243277.VC0037 243277.VC2291 237
243277.VC0037 243277.VC2361 639
243277.VC0037 243277.VC2368 161
243277.VC0037 243277.VC2434 150
243277.VC0037 243277.VC2465 376
243277.VC0037 243277.VC2476 199
243277.VC0037 243277.VC2485 157
243277.VC0037 243277.VC2525 158
243277.VC0037 243277.VC2538 225
243277.VC0037 243277.VC2562 215
243277.VC0037 243277.VC2567 370
243277.VC0037 243277.VC2622 204
243277.VC0037 243277.VC2627 184
243277.VC0037 243277.VC2659 161
243277.VC0037 243277.VC2686 282
243277.VC0037 243277.VCA0026 152
243277.VC0037 243277.VCA0523 153
243277.VC0037 243277.VCA0620 153
243277.VC0037 243277.VCA0633 323
243277.VC0037 243277.VCA0705 152
243277.VC0037 243277.VCA0747 310
243277.VC0037 243277.VCA0748 419
243277.VC0037 243277.VCA0749 311
243277.VC0037 243277.VCA0859 182
243277.VC0037 243277.VCA0974 183
243277.VC0037 243277.VCA1021 425
243277.VC0037 243277.VCA1105 181
243277.VC0037 243277.VCA1115 193
243277.VC0038 243277.VC0034 247
243277.VC0038 243277.VC0035 268
243277.VC0038 243277.VC0036 309
243277.VC0038 243277.VC0037 589
243277.VC0038 243277.VC0039 500
243277.VC0038 243277.VC0040 379
243277.VC0039 243277.VC0020 205
243277.VC0039 243277.VC0024 168
243277.VC0039 243277.VC0034 193
243277.VC0039 243277.VC0035 203
243277.VC0039 243277.VC0036 223
243277.VC0039 243277.VC0037 363
243277.VC0039 243277.VC0038 500
243277.VC0039 243277.VC0040 659
243277.VC0039 243277.VC0091 156
243277.VC0039 243277.VC0106 284
243277.VC0039 243277.VC0111 193
243277.VC0039 243277.VC0140 194
243277.VC0039 243277.VC0149 166
243277.VC0039 243277.VC0170 151
243277.VC0039 243277.VC0177 336
243277.VC0039 243277.VC0258 221
243277.VC0039 243277.VC0319 160
243277.VC0039 243277.VC0554 155
243277.VC0039 243277.VC0600 166
243277.VC0039 243277.VC0637 151
243277.VC0039 243277.VC0653 452
243277.VC0039 243277.VC0658 366
243277.VC0039 243277.VC0661 175
243277.VC0039 243277.VC0687 168
243277.VC0039 243277.VC0703 155
243277.VC0039 243277.VC0714 640
243277.VC0039 243277.VC0768 151
243277.VC0039 243277.VC0773 158
243277.VC0039 243277.VC0779 267
243277.VC0039 243277.VC0811 215
243277.VC0039 243277.VC0886 166
243277.VC0039 243277.VC0924 156
243277.VC0039 243277.VC1162 151
243277.VC0039 243277.VC1180 169
243277.VC0039 243277.VC1184 156
243277.VC0039 243277.VC1201 320
243277.VC0039 243277.VC1202 410
243277.VC0039 243277.VC1203 419
243277.VC0039 243277.VC1204 370
243277.VC0039 243277.VC1205 425
243277.VC0039 243277.VC1206 551
243277.VC0039 243277.VC1210 305
243277.VC0039 243277.VC1269 155
243277.VC0039 243277.VC1301 150
243277.VC0039 243277.VC1302 155
243277.VC0039 243277.VC1334 165
243277.VC0039 243277.VC1343 323
243277.VC0039 243277.VC1366 190
243277.VC0039 243277.VC1386 404
243277.VC0039 243277.VC1481 159
243277.VC0039 243277.VC1504 169
243277.VC0039 243277.VC1547 170
243277.VC0039 243277.VC1651 236
243277.VC0039 243277.VC1652 172
243277.VC0039 243277.VC1656 204
243277.VC0039 243277.VC1658 203
243277.VC0039 243277.VC1710 177
243277.VC0039 243277.VC1751 158
243277.VC0039 243277.VC1766 211
243277.VC0039 243277.VC1888 212
243277.VC0039 243277.VC1900 158
243277.VC0039 243277.VC1915 167
243277.VC0039 243277.VC1929 199
243277.VC0039 243277.VC1934 219
243277.VC0039 243277.VC2031 155
243277.VC0039 243277.VC2103 168
243277.VC0039 243277.VC2205 172
243277.VC0039 243277.VC2220 172
243277.VC0039 243277.VC2223 151
243277.VC0039 243277.VC2346 402
243277.VC0039 243277.VC2398 162
243277.VC0039 243277.VCA0030 370
243277.VC0039 243277.VCA0065 232
243277.VC0039 243277.VCA0080 388
243277.VC0039 243277.VCA0084 173
243277.VC0039 243277.VCA0135 157
243277.VC0039 243277.VCA0178 240
243277.VC0039 243277.VCA0223 484
243277.VC0039 243277.VCA0237 168
243277.VC0039 243277.VCA0254 269
243277.VC0039 243277.VCA0256 156
243277.VC0039 243277.VCA0287 297
243277.VC0039 243277.VCA0288 297
243277.VC0039 243277.VCA0289 292
243277.VC0039 243277.VCA0290 288
243277.VC0039 243277.VCA0312 173
243277.VC0039 243277.VCA0380 150
243277.VC0039 243277.VCA0386 173
243277.VC0039 243277.VCA0546 167
243277.VC0039 243277.VCA0550 545
243277.VC0039 243277.VCA0552 182
243277.VC0039 243277.VCA0578 219
243277.VC0039 243277.VCA0644 173
243277.VC0039 243277.VCA0659 219
243277.VC0039 243277.VCA0705 192
243277.VC0039 243277.VCA0710 150
243277.VC0039 243277.VCA0785 302
243277.VC0039 243277.VCA0786 226
243277.VC0039 243277.VCA0789 168
243277.VC0039 243277.VCA0803 172
243277.VC0039 243277.VCA0859 208
243277.VC0039 243277.VCA0962 158
243277.VC0039 243277.VCA1053 152
243277.VC0039 243277.VCA1057 234
243277.VC0039 243277.VCA1075 150
243277.VC0039 243277.VCA1085 160
243277.VC0039 243277.VCA1114 259
243277.VC0040 243277.VC0005 200
243277.VC0040 243277.VC0010 165
243277.VC0040 243277.VC0032 193
243277.VC0040 243277.VC0034 175
243277.VC0040 243277.VC0035 182
243277.VC0040 243277.VC0036 195
243277.VC0040 243277.VC0037 317
243277.VC0040 243277.VC0038 379
243277.VC0040 243277.VC0039 659
243277.VC0040 243277.VC0048 193
243277.VC0040 243277.VC0061 152
243277.VC0040 243277.VC0080 180
243277.VC0040 243277.VC0108 152
243277.VC0040 243277.VC0167 180
243277.VC0040 243277.VC0227 210
243277.VC0040 243277.VC0240 212
243277.VC0040 243277.VC0262 212
243277.VC0040 243277.VC0271 174
243277.VC0040 243277.VC0295 172
243277.VC0040 243277.VC0344 240
243277.VC0040 243277.VC0372 239
243277.VC0040 243277.VC0376 214
243277.VC0040 243277.VC0489 395
243277.VC0040 243277.VC0543 195
243277.VC0040 243277.VC0558 469
243277.VC0040 243277.VC0578 424
243277.VC0040 243277.VC0594 278
243277.VC0040 243277.VC0651 318
243277.VC0040 243277.VC0652 343
243277.VC0040 243277.VC0654 244
243277.VC0040 243277.VC0659 242
243277.VC0040 243277.VC0684 194
243277.VC0040 243277.VC0717 314
243277.VC0040 243277.VC0745 151
243277.VC0040 243277.VC0767 195
243277.VC0040 243277.VC0869 166
243277.VC0040 243277.VC0875 179
243277.VC0040 243277.VC0898 177
243277.VC0040 243277.VC0959 469
243277.VC0040 243277.VC0985 213
243277.VC0040 243277.VC1001 190
243277.VC0040 243277.VC1043 161
243277.VC0040 243277.VC1064 158
243277.VC0040 243277.VC1065 206
243277.VC0040 243277.VC1098 239
243277.VC0040 243277.VC1149 176
243277.VC0040 243277.VC1224 160
243277.VC0040 243277.VC1226 302
243277.VC0040 243277.VC1312 359
243277.VC0040 243277.VC1344 415
243277.VC0040 243277.VC1437 194
243277.VC0040 243277.VC1446 358
243277.VC0040 243277.VC1447 251
243277.VC0040 243277.VC1448 250
243277.VC0040 243277.VC1450 358
243277.VC0040 243277.VC1451 183
243277.VC0040 243277.VC1496 224
243277.VC0040 243277.VC1534 217
243277.VC0040 243277.VC1697 212
243277.VC0040 243277.VC1737 266
243277.VC0040 243277.VC1772 151
243277.VC0040 243277.VC2009 151
243277.VC0040 243277.VC2042 210
243277.VC0040 243277.VC2047 302
243277.VC0040 243277.VC2206 170
243277.VC0040 243277.VC2215 194
243277.VC0040 243277.VC2246 239
243277.VC0040 243277.VC2256 351
243277.VC0040 243277.VC2265 216
243277.VC0040 243277.VC2446 157
243277.VC0040 243277.VC2507 230
243277.VC0040 243277.VC2522 309
243277.VC0040 243277.VC2604 194
243277.VC0040 243277.VC2658 334
243277.VC0040 243277.VC2695 274
243277.VC0040 243277.VC2744 197
243277.VC0040 243277.VCA0078 188
243277.VC0040 243277.VCA0175 274
243277.VC0040 243277.VCA0207 157
243277.VC0040 243277.VCA0218 414
243277.VC0040 243277.VCA0235 239
243277.VC0040 243277.VCA0239 196
243277.VC0040 243277.VCA0248 214
243277.VC0040 243277.VCA0488 152
243277.VC0040 243277.VCA0528 239
243277.VC0040 243277.VCA0566 196
243277.VC0040 243277.VCA0614 196
243277.VC0040 243277.VCA0640 180
243277.VC0040 243277.VCA0641 180
243277.VC0040 243277.VCA0642 178
243277.VC0040 243277.VCA0646 395
243277.VC0040 243277.VCA0739 332
243277.VC0040 243277.VCA0776 161
243277.VC0040 243277.VCA0778 175
243277.VC0040 243277.VCA0837 392
243277.VC0040 243277.VCA0865 183
243277.VC0040 243277.VCA0930 220
243277.VC0040 243277.VCA0987 274
243277.VC0040 243277.VCA1024 367
243277.VC0040 243277.VCA1035 160
243277.VC0040 243277.VCA1080 251
243277.VC0040 243277.VCA1084 250
243277.VC0040 243277.VCA1088 162
243277.VC0040 243277.VCA1111 395
243277.VC0041 243277.VC0030 278
243277.VC0041 243277.VC0042 885
243277.VC0041 243277.VC0043 832
243277.VC0041 243277.VC0044 753
243277.VC0041 243277.VC0045 558
243277.VC0041 243277.VC0046 534
243277.VC0041 243277.VC0047 393
243277.VC0041 243277.VC0048 393
243277.VC0041 243277.VC0049 393
243277.VC0041 243277.VC0050 382
243277.VC0041 243277.VC0057 191
243277.VC0041 243277.VC0067 227
243277.VC0041 243277.VC0106 189
243277.VC0041 243277.VC0130 158
243277.VC0041 243277.VC0197 667
243277.VC0041 243277.VC0220 751
243277.VC0041 243277.VC0234 233
243277.VC0041 243277.VC0239 303
243277.VC0041 243277.VC0245 405
243277.VC0041 243277.VC0251 315
243277.VC0041 243277.VC0283 352
243277.VC0041 243277.VC0308 252
243277.VC0041 243277.VC0317 279
243277.VC0041 243277.VC0396 158
243277.VC0041 243277.VC0398 203
243277.VC0041 243277.VC0399 448
243277.VC0041 243277.VC0400 193
243277.VC0041 243277.VC0414 492
243277.VC0041 243277.VC0425 235
243277.VC0041 243277.VC0471 171
243277.VC0041 243277.VC0474 157
243277.VC0041 243277.VC0522 224
243277.VC0041 243277.VC0605 332
243277.VC0041 243277.VC0688 177
243277.VC0041 243277.VC0697 168
243277.VC0041 243277.VC0703 665
243277.VC0041 243277.VC0704 154
243277.VC0041 243277.VC0794 287
243277.VC0041 243277.VC0809 188
243277.VC0041 243277.VC0811 182
243277.VC0041 243277.VC0821 218
243277.VC0041 243277.VC0822 668
243277.VC0041 243277.VC0826 284
243277.VC0041 243277.VC0831 207
243277.VC0041 243277.VC0835 158
243277.VC0041 243277.VC0852 204
243277.VC0041 243277.VC0858 164
243277.VC0041 243277.VC0859 226
243277.VC0041 243277.VC0885 464
243277.VC0041 243277.VC0904 158
243277.VC0041 243277.VC0913 195
243277.VC0041 243277.VC0920 154
243277.VC0041 243277.VC0922 187
243277.VC0041 243277.VC0929 403
243277.VC0041 243277.VC0930 287
243277.VC0041 243277.VC0935 161
243277.VC0041 243277.VC0972 710
243277.VC0041 243277.VC0998 220
243277.VC0041 243277.VC1013 178
243277.VC0041 243277.VC1044 748
243277.VC0041 243277.VC1045 234
243277.VC0041 243277.VC1050 173
243277.VC0041 243277.VC1051 605
243277.VC0041 243277.VC1067 201
243277.VC0041 243277.VC1080 162
243277.VC0041 243277.VC1083 180
243277.VC0041 243277.VC1087 160
243277.VC0041 243277.VC1100 291
243277.VC0041 243277.VC1107 178
243277.VC0041 243277.VC1197 213
243277.VC0041 243277.VC1207 365
243277.VC0041 243277.VC1224 494
243277.VC0041 243277.VC1231 177
243277.VC0041 243277.VC1246 630
243277.VC0041 243277.VC1271 757
243277.VC0041 243277.VC1298 152
243277.VC0041 243277.VC1310 157
243277.VC0041 243277.VC1317 249
243277.VC0041 243277.VC1318 433
243277.VC0041 243277.VC1319 385
243277.VC0041 243277.VC1321 261
243277.VC0041 243277.VC1323 320
243277.VC0041 243277.VC1342 214
243277.VC0041 243277.VC1367 260
243277.VC0041 243277.VC1384 192
243277.VC0041 243277.VC1400 402
243277.VC0041 243277.VC1402 162
243277.VC0041 243277.VC1403 163
243277.VC0041 243277.VC1418 160
243277.VC0041 243277.VC1431 241
243277.VC0041 243277.VC1458 155
243277.VC0041 243277.VC1480 764
243277.VC0041 243277.VC1490 218
243277.VC0041 243277.VC1506 297
243277.VC0041 243277.VC1514 752
243277.VC0041 243277.VC1517 620
243277.VC0041 243277.VC1531 229
243277.VC0041 243277.VC1535 195
243277.VC0041 243277.VC1538 443
243277.VC0041 243277.VC1541 712
243277.VC0041 243277.VC1576 154
243277.VC0041 243277.VC1600 223
243277.VC0041 243277.VC1631 197
243277.VC0041 243277.VC1633 422
243277.VC0041 243277.VC1642 765
243277.VC0041 243277.VC1643 458
243277.VC0041 243277.VC1644 233
243277.VC0041 243277.VC1645 250
243277.VC0041 243277.VC1687 168
243277.VC0041 243277.VC1694 151
243277.VC0041 243277.VC1708 354
243277.VC0041 243277.VC1724 190
243277.VC0041 243277.VC1741 176
243277.VC0041 243277.VC1743 160
243277.VC0041 243277.VC1744 699
243277.VC0041 243277.VC1753 156
243277.VC0041 243277.VC1754 171
243277.VC0041 243277.VC1755 236
243277.VC0041 243277.VC1766 155
243277.VC0041 243277.VC1767 168
243277.VC0041 243277.VC1771 273
243277.VC0041 243277.VC1784 377
243277.VC0041 243277.VC1791 175
243277.VC0041 243277.VC1805 302
243277.VC0041 243277.VC1808 237
243277.VC0041 243277.VC1853 554
243277.VC0041 243277.VC1858 374
243277.VC0041 243277.VC1888 167
243277.VC0041 243277.VC1906 193
243277.VC0041 243277.VC1913 619
243277.VC0041 243277.VC1918 159
243277.VC0041 243277.VC1934 173
243277.VC0041 243277.VC1949 359
243277.VC0041 243277.VC1951 207
243277.VC0041 243277.VC1967 288
243277.VC0041 243277.VC1997 725
243277.VC0041 243277.VC2015 150
243277.VC0041 243277.VC2038 724
243277.VC0041 243277.VC2046 669
243277.VC0041 243277.VC2054 191
243277.VC0041 243277.VC2058 171
243277.VC0041 243277.VC2080 446
243277.VC0041 243277.VC2094 238
243277.VC0041 243277.VC2128 284
243277.VC0041 243277.VC2147 756
243277.VC0041 243277.VC2163 688
243277.VC0041 243277.VC2232 212
243277.VC0041 243277.VC2275 275
243277.VC0041 243277.VC2305 762
243277.VC0041 243277.VC2346 187
243277.VC0041 243277.VC2357 416
243277.VC0041 243277.VC2367 744
243277.VC0041 243277.VC2444 314
243277.VC0041 243277.VC2476 158
243277.VC0041 243277.VC2487 163
243277.VC0041 243277.VC2527 157
243277.VC0041 243277.VC2557 188
243277.VC0041 243277.VC2563 243
243277.VC0041 243277.VC2569 187
243277.VC0041 243277.VC2621 193
243277.VC0041 243277.VC2622 522
243277.VC0041 243277.VC2627 190
243277.VC0041 243277.VC2640 365
243277.VC0041 243277.VC2662 164
243277.VC0041 243277.VC2747 260
243277.VC0041 243277.VCA0010 715
243277.VC0041 243277.VCA0022 302
243277.VC0041 243277.VCA0024 168
243277.VC0041 243277.VCA0026 568
243277.VC0041 243277.VCA0027 295
243277.VC0041 243277.VCA0030 492
243277.VC0041 243277.VCA0031 156
243277.VC0041 243277.VCA0042 668
243277.VC0041 243277.VCA0051 734
243277.VC0041 243277.VCA0056 224
243277.VC0041 243277.VCA0101 298
243277.VC0041 243277.VCA0119 153
243277.VC0041 243277.VCA0121 572
243277.VC0041 243277.VCA0165 450
243277.VC0041 243277.VCA0181 173
243277.VC0041 243277.VCA0189 160
243277.VC0041 243277.VCA0193 460
243277.VC0041 243277.VCA0195 473
243277.VC0041 243277.VCA0205 150
243277.VC0041 243277.VCA0218 170
243277.VC0041 243277.VCA0219 640
243277.VC0041 243277.VCA0223 388
243277.VC0041 243277.VCA0231 318
243277.VC0041 243277.VCA0283 385
243277.VC0041 243277.VCA0374 268
243277.VC0041 243277.VCA0414 150
243277.VC0041 243277.VCA0420 713
243277.VC0041 243277.VCA0431 717
243277.VC0041 243277.VCA0522 631
243277.VC0041 243277.VCA0545 163
243277.VC0041 243277.VCA0557 415
243277.VC0041 243277.VCA0561 543
243277.VC0041 243277.VCA0573 161
243277.VC0041 243277.VCA0579 377
243277.VC0041 243277.VCA0594 286
243277.VC0041 243277.VCA0595 546
243277.VC0041 243277.VCA0619 186
243277.VC0041 243277.VCA0625 180
243277.VC0041 243277.VCA0634 279
243277.VC0041 243277.VCA0636 206
243277.VC0041 243277.VCA0652 413
243277.VC0041 243277.VCA0663 182
243277.VC0041 243277.VCA0681 152
243277.VC0041 243277.VCA0728 267
243277.VC0041 243277.VCA0754 179
243277.VC0041 243277.VCA0762 152
243277.VC0041 243277.VCA0812 429
243277.VC0041 243277.VCA0822 169
243277.VC0041 243277.VCA0825 159
243277.VC0041 243277.VCA0830 170
243277.VC0041 243277.VCA0847 181
243277.VC0041 243277.VCA0849 764
243277.VC0041 243277.VCA0863 573
243277.VC0041 243277.VCA0867 367
243277.VC0041 243277.VCA0882 209
243277.VC0041 243277.VCA0884 164
243277.VC0041 243277.VCA0893 439
243277.VC0041 243277.VCA0919 251
243277.VC0041 243277.VCA0926 246
243277.VC0041 243277.VCA0935 270
243277.VC0041 243277.VCA0948 175
243277.VC0041 243277.VCA0957 159
243277.VC0041 243277.VCA0958 220
243277.VC0041 243277.VCA0962 151
243277.VC0041 243277.VCA0981 254
243277.VC0041 243277.VCA0994 192
243277.VC0041 243277.VCA1000 212
243277.VC0041 243277.VCA1020 161
243277.VC0041 243277.VCA1021 179
243277.VC0041 243277.VCA1038 225
243277.VC0041 243277.VCA1039 171
243277.VC0041 243277.VCA1040 227
243277.VC0041 243277.VCA1098 192
243277.VC0042 243277.VC0041 885
243277.VC0042 243277.VC0043 979
243277.VC0042 243277.VC0044 795
243277.VC0042 243277.VC0045 777
243277.VC0042 243277.VC0046 736
243277.VC0042 243277.VC0047 559
243277.VC0042 243277.VC0048 522
243277.VC0042 243277.VC0049 522
243277.VC0042 243277.VC0050 461
243277.VC0042 243277.VC0052 299
243277.VC0042 243277.VC0054 291
243277.VC0042 243277.VC0055 290
243277.VC0042 243277.VC0056 289
243277.VC0042 243277.VC0057 289
243277.VC0042 243277.VC0083 193
243277.VC0042 243277.VC0105 192
243277.VC0042 243277.VC0159 211
243277.VC0042 243277.VC0212 277
243277.VC0042 243277.VC0215 304
243277.VC0042 243277.VC0227 215
243277.VC0042 243277.VC0275 180
243277.VC0042 243277.VC0324 170
243277.VC0042 243277.VC0338 190
243277.VC0042 243277.VC0340 224
243277.VC0042 243277.VC0348 232
243277.VC0042 243277.VC0353 213
243277.VC0042 243277.VC0354 208
243277.VC0042 243277.VC0386 164
243277.VC0042 243277.VC0389 238
243277.VC0042 243277.VC0394 209
243277.VC0042 243277.VC0441 664
243277.VC0042 243277.VC0442 312
243277.VC0042 243277.VC0459 353
243277.VC0042 243277.VC0487 213
243277.VC0042 243277.VC0517 200
243277.VC0042 243277.VC0534 171
243277.VC0042 243277.VC0578 169
243277.VC0042 243277.VC0637 180
243277.VC0042 243277.VC0662 151
243277.VC0042 243277.VC0679 235
243277.VC0042 243277.VC0689 238
243277.VC0042 243277.VC0691 234
243277.VC0042 243277.VC0700 239
243277.VC0042 243277.VC0760 344
243277.VC0042 243277.VC0767 198
243277.VC0042 243277.VC0803 198
243277.VC0042 243277.VC0853 165
243277.VC0042 243277.VC0889 239
243277.VC0042 243277.VC0943 304
243277.VC0042 243277.VC0952 239
243277.VC0042 243277.VC0958 239
243277.VC0042 243277.VC0992 344
243277.VC0042 243277.VC1018 151
243277.VC0042 243277.VC1021 163
243277.VC0042 243277.VC1026 190
243277.VC0042 243277.VC1036 155
243277.VC0042 243277.VC1048 241
243277.VC0042 243277.VC1126 194
243277.VC0042 243277.VC1159 168
243277.VC0042 243277.VC1167 218
243277.VC0042 243277.VC1182 157
243277.VC0042 243277.VC1219 170
243277.VC0042 243277.VC1220 180
243277.VC0042 243277.VC1255 167
243277.VC0042 243277.VC1314 190
243277.VC0042 243277.VC1363 180
243277.VC0042 243277.VC1430 191
243277.VC0042 243277.VC1496 179
243277.VC0042 243277.VC1502 201
243277.VC0042 243277.VC1503 239
243277.VC0042 243277.VC1522 163
243277.VC0042 243277.VC1525 179
243277.VC0042 243277.VC1547 164
243277.VC0042 243277.VC1652 163
243277.VC0042 243277.VC1658 151
243277.VC0042 243277.VC1683 199
243277.VC0042 243277.VC1741 151
243277.VC0042 243277.VC1926 163
243277.VC0042 243277.VC1942 261
243277.VC0042 243277.VC2042 425
243277.VC0042 243277.VC2074 271
243277.VC0042 243277.VC2081 175
243277.VC0042 243277.VC2084 208
243277.VC0042 243277.VC2085 208
243277.VC0042 243277.VC2135 163
243277.VC0042 243277.VC2137 163
243277.VC0042 243277.VC2175 360
243277.VC0042 243277.VC2177 273
243277.VC0042 243277.VC2178 194
243277.VC0042 243277.VC2179 194
243277.VC0042 243277.VC2180 193
243277.VC0042 243277.VC2242 188
243277.VC0042 243277.VC2261 232
243277.VC0042 243277.VC2273 240
243277.VC0042 243277.VC2398 287
243277.VC0042 243277.VC2447 215
243277.VC0042 243277.VC2512 195
243277.VC0042 243277.VC2560 164
243277.VC0042 243277.VC2598 198
243277.VC0042 243277.VC2602 234
243277.VC0042 243277.VC2606 540
243277.VC0042 243277.VC2620 239
243277.VC0042 243277.VC2624 156
243277.VC0042 243277.VC2670 191
243277.VC0042 243277.VC2749 163
243277.VC0042 243277.VC2755 380
243277.VC0042 243277.VC2756 171
243277.VC0042 243277.VC2757 386
243277.VC0042 243277.VCA0013 240
243277.VC0042 243277.VCA0025 190
243277.VC0042 243277.VCA0034 164
243277.VC0042 243277.VCA0142 163
243277.VC0042 243277.VCA0150 200
243277.VC0042 243277.VCA0169 193
243277.VC0042 243277.VCA0194 344
243277.VC0042 243277.VCA0288 232
243277.VC0042 243277.VCA0289 198
243277.VC0042 243277.VCA0290 253
243277.VC0042 243277.VCA0526 207
243277.VC0042 243277.VCA0529 236
243277.VC0042 243277.VCA0530 402
243277.VC0042 243277.VCA0531 426
243277.VC0042 243277.VCA0532 313
243277.VC0042 243277.VCA0550 166
243277.VC0042 243277.VCA0612 191
243277.VC0042 243277.VCA0661 210
243277.VC0042 243277.VCA0704 163
243277.VC0042 243277.VCA0705 425
243277.VC0042 243277.VCA0718 163
243277.VC0042 243277.VCA0735 176
243277.VC0042 243277.VCA0969 167
243277.VC0042 243277.VCA1004 151
243277.VC0043 243277.VC0012 225
243277.VC0043 243277.VC0015 283
243277.VC0043 243277.VC0020 221
243277.VC0043 243277.VC0021 218
243277.VC0043 243277.VC0041 832
243277.VC0043 243277.VC0042 979
243277.VC0043 243277.VC0044 845
243277.VC0043 243277.VC0045 818
243277.VC0043 243277.VC0046 782
243277.VC0043 243277.VC0047 695
243277.VC0043 243277.VC0048 695
243277.VC0043 243277.VC0049 694
243277.VC0043 243277.VC0050 651
243277.VC0043 243277.VC0052 292
243277.VC0043 243277.VC0054 538
243277.VC0043 243277.VC0055 400
243277.VC0043 243277.VC0056 675
243277.VC0043 243277.VC0057 289
243277.VC0043 243277.VC0083 246
243277.VC0043 243277.VC0118 514
243277.VC0043 243277.VC0120 186
243277.VC0043 243277.VC0122 598
243277.VC0043 243277.VC0127 297
243277.VC0043 243277.VC0154 214
243277.VC0043 243277.VC0161 152
243277.VC0043 243277.VC0211 153
243277.VC0043 243277.VC0212 319
243277.VC0043 243277.VC0291 469
243277.VC0043 243277.VC0332 205
243277.VC0043 243277.VC0338 215
243277.VC0043 243277.VC0347 469
243277.VC0043 243277.VC0348 469
243277.VC0043 243277.VC0379 216
243277.VC0043 243277.VC0386 160
243277.VC0043 243277.VC0389 169
243277.VC0043 243277.VC0416 300
243277.VC0043 243277.VC0451 151
243277.VC0043 243277.VC0456 244
243277.VC0043 243277.VC0470 163
243277.VC0043 243277.VC0477 159
243277.VC0043 243277.VC0487 194
243277.VC0043 243277.VC0517 230
243277.VC0043 243277.VC0518 287
243277.VC0043 243277.VC0521 228
243277.VC0043 243277.VC0522 153
243277.VC0043 243277.VC0528 272
243277.VC0043 243277.VC0529 272
243277.VC0043 243277.VC0534 196
243277.VC0043 243277.VC0542 444
243277.VC0043 243277.VC0543 159
243277.VC0043 243277.VC0559 246
243277.VC0043 243277.VC0624 230
243277.VC0043 243277.VC0626 181
243277.VC0043 243277.VC0665 285
243277.VC0043 243277.VC0691 270
243277.VC0043 243277.VC0700 222
243277.VC0043 243277.VC0709 293
243277.VC0043 243277.VC0718 156
243277.VC0043 243277.VC0743 293
243277.VC0043 243277.VC0744 348
243277.VC0043 243277.VC0747 158
243277.VC0043 243277.VC0760 394
243277.VC0043 243277.VC0767 220
243277.VC0043 243277.VC0771 179
243277.VC0043 243277.VC0803 246
243277.VC0043 243277.VC0845 158
243277.VC0043 243277.VC0853 152
243277.VC0043 243277.VC0869 317
243277.VC0043 243277.VC0887 160
243277.VC0043 243277.VC0889 424
243277.VC0043 243277.VC0952 278
243277.VC0043 243277.VC0956 228
243277.VC0043 243277.VC0992 163
243277.VC0043 243277.VC1021 285
243277.VC0043 243277.VC1036 192
243277.VC0043 243277.VC1079 384
243277.VC0043 243277.VC1105 216
243277.VC0043 243277.VC1126 274
243277.VC0043 243277.VC1151 194
243277.VC0043 243277.VC1190 153
243277.VC0043 243277.VC1219 220
243277.VC0043 243277.VC1220 238
243277.VC0043 243277.VC1255 192
243277.VC0043 243277.VC1270 194
243277.VC0043 243277.VC1303 254
243277.VC0043 243277.VC1304 189
243277.VC0043 243277.VC1314 215
243277.VC0043 243277.VC1496 164
243277.VC0043 243277.VC1502 323
243277.VC0043 243277.VC1503 276
243277.VC0043 243277.VC1522 285
243277.VC0043 243277.VC1547 156
243277.VC0043 243277.VC1549 207
243277.VC0043 243277.VC1639 192
243277.VC0043 243277.VC1652 224
243277.VC0043 243277.VC1671 230
243277.VC0043 243277.VC1678 181
243277.VC0043 243277.VC1682 184
243277.VC0043 243277.VC1715 155
243277.VC0043 243277.VC1724 213
243277.VC0043 243277.VC1730 307
243277.VC0043 243277.VC1817 268
243277.VC0043 243277.VC1916 215
243277.VC0043 243277.VC1926 285
243277.VC0043 243277.VC1940 195
243277.VC0043 243277.VC1942 208
243277.VC0043 243277.VC1961 224
243277.VC0043 243277.VC2016 219
243277.VC0043 243277.VC2042 205
243277.VC0043 243277.VC2043 156
243277.VC0043 243277.VC2074 309
243277.VC0043 243277.VC2084 221
243277.VC0043 243277.VC2085 221
243277.VC0043 243277.VC2111 154
243277.VC0043 243277.VC2121 214
243277.VC0043 243277.VC2133 157
243277.VC0043 243277.VC2135 285
243277.VC0043 243277.VC2137 285
243277.VC0043 243277.VC2177 173
243277.VC0043 243277.VC2191 213
243277.VC0043 243277.VC2195 210
243277.VC0043 243277.VC2246 264
243277.VC0043 243277.VC2253 193
243277.VC0043 243277.VC2258 176
243277.VC0043 243277.VC2265 272
243277.VC0043 243277.VC2273 335
243277.VC0043 243277.VC2345 301
243277.VC0043 243277.VC2363 269
243277.VC0043 243277.VC2415 173
243277.VC0043 243277.VC2438 200
243277.VC0043 243277.VC2447 192
243277.VC0043 243277.VC2450 211
243277.VC0043 243277.VC2452 498
243277.VC0043 243277.VC2481 356
243277.VC0043 243277.VC2506 461
243277.VC0043 243277.VC2514 181
243277.VC0043 243277.VC2529 302
243277.VC0043 243277.VC2531 250
243277.VC0043 243277.VC2538 167
243277.VC0043 243277.VC2560 160
243277.VC0043 243277.VC2590 357
243277.VC0043 243277.VC2598 364
243277.VC0043 243277.VC2606 210
243277.VC0043 243277.VC2619 196
243277.VC0043 243277.VC2620 274
243277.VC0043 243277.VC2637 162
243277.VC0043 243277.VC2670 219
243277.VC0043 243277.VC2674 166
243277.VC0043 243277.VC2683 230
243277.VC0043 243277.VC2715 156
243277.VC0043 243277.VC2716 224
243277.VC0043 243277.VC2748 469
243277.VC0043 243277.VC2749 285
243277.VC0043 243277.VC2756 902
243277.VC0043 243277.VC2769 272
243277.VC0043 243277.VC2774 248
243277.VC0043 243277.VCA0013 276
243277.VC0043 243277.VCA0025 215
243277.VC0043 243277.VCA0113 150
243277.VC0043 243277.VCA0142 285
243277.VC0043 243277.VCA0150 297
243277.VC0043 243277.VCA0157 168
243277.VC0043 243277.VCA0182 285
243277.VC0043 243277.VCA0194 163
243277.VC0043 243277.VCA0197 172
243277.VC0043 243277.VCA0288 264
243277.VC0043 243277.VCA0289 224
243277.VC0043 243277.VCA0290 272
243277.VC0043 243277.VCA0518 270
243277.VC0043 243277.VCA0519 179
243277.VC0043 243277.VCA0526 193
243277.VC0043 243277.VCA0529 159
243277.VC0043 243277.VCA0531 373
243277.VC0043 243277.VCA0532 181
243277.VC0043 243277.VCA0612 374
243277.VC0043 243277.VCA0642 265
243277.VC0043 243277.VCA0693 293
243277.VC0043 243277.VCA0704 194
243277.VC0043 243277.VCA0705 562
243277.VC0043 243277.VCA0712 159
243277.VC0043 243277.VCA0802 162
243277.VC0043 243277.VCA0863 517
243277.VC0043 243277.VCA0884 150
243277.VC0043 243277.VCA0929 214
243277.VC0043 243277.VCA0969 156
243277.VC0043 243277.VCA1062 319
243277.VC0043 243277.VCA1079 180
243277.VC0044 243277.VC0004 581
243277.VC0044 243277.VC0020 491
243277.VC0044 243277.VC0021 491
243277.VC0044 243277.VC0041 753
243277.VC0044 243277.VC0042 795
243277.VC0044 243277.VC0043 845
243277.VC0044 243277.VC0045 901
243277.VC0044 243277.VC0046 850
243277.VC0044 243277.VC0047 748
243277.VC0044 243277.VC0048 785
243277.VC0044 243277.VC0049 747
243277.VC0044 243277.VC0050 707
243277.VC0044 243277.VC0052 294
243277.VC0044 243277.VC0054 563
243277.VC0044 243277.VC0055 538
243277.VC0044 243277.VC0056 365
243277.VC0044 243277.VC0057 291
243277.VC0044 243277.VC0058 196
243277.VC0044 243277.VC0108 238
243277.VC0044 243277.VC0111 321
243277.VC0044 243277.VC0126 240
243277.VC0044 243277.VC0128 239
243277.VC0044 243277.VC0146 268
243277.VC0044 243277.VC0154 160
243277.VC0044 243277.VC0159 332
243277.VC0044 243277.VC0162 367
243277.VC0044 243277.VC0209 535
243277.VC0044 243277.VC0210 209
243277.VC0044 243277.VC0211 177
243277.VC0044 243277.VC0212 240
243277.VC0044 243277.VC0215 562
243277.VC0044 243277.VC0222 358
243277.VC0044 243277.VC0227 468
243277.VC0044 243277.VC0258 226
243277.VC0044 243277.VC0276 432
243277.VC0044 243277.VC0297 368
243277.VC0044 243277.VC0304 204
243277.VC0044 243277.VC0305 220
243277.VC0044 243277.VC0311 159
243277.VC0044 243277.VC0325 338
243277.VC0044 243277.VC0326 446
243277.VC0044 243277.VC0328 296
243277.VC0044 243277.VC0329 428
243277.VC0044 243277.VC0335 176
243277.VC0044 243277.VC0340 566
243277.VC0044 243277.VC0342 194
243277.VC0044 243277.VC0347 534
243277.VC0044 243277.VC0353 243
243277.VC0044 243277.VC0354 281
243277.VC0044 243277.VC0360 248
243277.VC0044 243277.VC0372 213
243277.VC0044 243277.VC0374 202
243277.VC0044 243277.VC0379 385
243277.VC0044 243277.VC0389 171
243277.VC0044 243277.VC0398 151
243277.VC0044 243277.VC0431 200
243277.VC0044 243277.VC0443 582
243277.VC0044 243277.VC0453 605
243277.VC0044 243277.VC0456 396
243277.VC0044 243277.VC0460 301
243277.VC0044 243277.VC0466 231
243277.VC0044 243277.VC0472 492
243277.VC0044 243277.VC0487 380
243277.VC0044 243277.VC0517 240
243277.VC0044 243277.VC0530 336
243277.VC0044 243277.VC0534 851
243277.VC0044 243277.VC0535 229
243277.VC0044 243277.VC0543 233
243277.VC0044 243277.VC0545 214
243277.VC0044 243277.VC0548 784
243277.VC0044 243277.VC0563 229
243277.VC0044 243277.VC0570 216
243277.VC0044 243277.VC0571 212
243277.VC0044 243277.VC0594 338
243277.VC0044 243277.VC0623 971
243277.VC0044 243277.VC0626 150
243277.VC0044 243277.VC0636 757
243277.VC0044 243277.VC0639 186
243277.VC0044 243277.VC0645 401
243277.VC0044 243277.VC0659 194
243277.VC0044 243277.VC0660 220
243277.VC0044 243277.VC0676 161
243277.VC0044 243277.VC0677 165
243277.VC0044 243277.VC0681 443
243277.VC0044 243277.VC0683 230
243277.VC0044 243277.VC0708 205
243277.VC0044 243277.VC0719 231
243277.VC0044 243277.VC0722 235
243277.VC0044 243277.VC0739 157
243277.VC0044 243277.VC0745 393
243277.VC0044 243277.VC0746 214
243277.VC0044 243277.VC0756 198
243277.VC0044 243277.VC0757 576
243277.VC0044 243277.VC0760 364
243277.VC0044 243277.VC0763 192
243277.VC0044 243277.VC0767 510
243277.VC0044 243277.VC0768 551
243277.VC0044 243277.VC0803 262
243277.VC0044 243277.VC0804 219
243277.VC0044 243277.VC0852 227
243277.VC0044 243277.VC0854 189
243277.VC0044 243277.VC0869 208
243277.VC0044 243277.VC0875 177
243277.VC0044 243277.VC0949 218
243277.VC0044 243277.VC0961 274
243277.VC0044 243277.VC0981 170
243277.VC0044 243277.VC0985 210
243277.VC0044 243277.VC0991 165
243277.VC0044 243277.VC1001 152
243277.VC0044 243277.VC1021 267
243277.VC0044 243277.VC1022 188
243277.VC0044 243277.VC1023 219
243277.VC0044 243277.VC1065 432
243277.VC0044 243277.VC1079 413
243277.VC0044 243277.VC1117 469
243277.VC0044 243277.VC1128 274
243277.VC0044 243277.VC1132 317
243277.VC0044 243277.VC1134 182
243277.VC0044 243277.VC1139 247
243277.VC0044 243277.VC1142 211
243277.VC0044 243277.VC1143 176
243277.VC0044 243277.VC1166 452
243277.VC0044 243277.VC1181 159
243277.VC0044 243277.VC1182 234
243277.VC0044 243277.VC1209 192
243277.VC0044 243277.VC1213 809
243277.VC0044 243277.VC1214 411
243277.VC0044 243277.VC1232 174
243277.VC0044 243277.VC1263 206
243277.VC0044 243277.VC1270 318
243277.VC0044 243277.VC1277 200
243277.VC0044 243277.VC1302 320
243277.VC0044 243277.VC1349 358
243277.VC0044 243277.VC1354 153
243277.VC0044 243277.VC1407 239
243277.VC0044 243277.VC1432 159
243277.VC0044 243277.VC1491 199
243277.VC0044 243277.VC1496 332
243277.VC0044 243277.VC1502 603
243277.VC0044 243277.VC1542 214
243277.VC0044 243277.VC1582 180
243277.VC0044 243277.VC1600 155
243277.VC0044 243277.VC1611 170
243277.VC0044 243277.VC1658 181
243277.VC0044 243277.VC1680 178
243277.VC0044 243277.VC1704 165
243277.VC0044 243277.VC1715 168
243277.VC0044 243277.VC1730 515
243277.VC0044 243277.VC1815 187
243277.VC0044 243277.VC1848 208
243277.VC0044 243277.VC1849 200
243277.VC0044 243277.VC1855 158
243277.VC0044 243277.VC1890 165
243277.VC0044 243277.VC1903 304
243277.VC0044 243277.VC1904 227
243277.VC0044 243277.VC1911 305
243277.VC0044 243277.VC1914 166
243277.VC0044 243277.VC1915 812
243277.VC0044 243277.VC1942 311
243277.VC0044 243277.VC1959 244
243277.VC0044 243277.VC1960 357
243277.VC0044 243277.VC1961 357
243277.VC0044 243277.VC1984 374
243277.VC0044 243277.VC1990 171
243277.VC0044 243277.VC2024 307
243277.VC0044 243277.VC2027 162
243277.VC0044 243277.VC2043 314
243277.VC0044 243277.VC2044 184
243277.VC0044 243277.VC2057 172
243277.VC0044 243277.VC2116 307
243277.VC0044 243277.VC2126 430
243277.VC0044 243277.VC2141 198
243277.VC0044 243277.VC2162 208
243277.VC0044 243277.VC2182 262
243277.VC0044 243277.VC2226 277
243277.VC0044 243277.VC2227 470
243277.VC0044 243277.VC2244 219
243277.VC0044 243277.VC2245 239
243277.VC0044 243277.VC2246 312
243277.VC0044 243277.VC2253 307
243277.VC0044 243277.VC2261 228
243277.VC0044 243277.VC2262 337
243277.VC0044 243277.VC2266 292
243277.VC0044 243277.VC2268 432
243277.VC0044 243277.VC2269 432
243277.VC0044 243277.VC2270 464
243277.VC0044 243277.VC2271 468
243277.VC0044 243277.VC2273 167
243277.VC0044 243277.VC2297 411
243277.VC0044 243277.VC2299 385
243277.VC0044 243277.VC2311 184
243277.VC0044 243277.VC2320 248
243277.VC0044 243277.VC2333 250
243277.VC0044 243277.VC2343 163
243277.VC0044 243277.VC2360 193
243277.VC0044 243277.VC2362 261
243277.VC0044 243277.VC2363 161
243277.VC0044 243277.VC2364 601
243277.VC0044 243277.VC2389 324
243277.VC0044 243277.VC2390 481
243277.VC0044 243277.VC2392 266
243277.VC0044 243277.VC2406 238
243277.VC0044 243277.VC2417 226
243277.VC0044 243277.VC2418 167
243277.VC0044 243277.VC2419 239
243277.VC0044 243277.VC2425 154
243277.VC0044 243277.VC2426 216
243277.VC0044 243277.VC2446 226
243277.VC0044 243277.VC2448 252
243277.VC0044 243277.VC2450 332
243277.VC0044 243277.VC2452 184
243277.VC0044 243277.VC2453 358
243277.VC0044 243277.VC2459 261
243277.VC0044 243277.VC2461 327
243277.VC0044 243277.VC2467 177
243277.VC0044 243277.VC2500 249
243277.VC0044 243277.VC2501 194
243277.VC0044 243277.VC2510 302
243277.VC0044 243277.VC2531 222
243277.VC0044 243277.VC2532 317
243277.VC0044 243277.VC2559 183
243277.VC0044 243277.VC2564 220
243277.VC0044 243277.VC2568 281
243277.VC0044 243277.VC2570 217
243277.VC0044 243277.VC2571 319
243277.VC0044 243277.VC2572 319
243277.VC0044 243277.VC2577 215
243277.VC0044 243277.VC2578 572
243277.VC0044 243277.VC2579 240
243277.VC0044 243277.VC2580 455
243277.VC0044 243277.VC2584 403
243277.VC0044 243277.VC2593 320
243277.VC0044 243277.VC2594 446
243277.VC0044 243277.VC2595 320
243277.VC0044 243277.VC2596 439
243277.VC0044 243277.VC2598 360
243277.VC0044 243277.VC2599 569
243277.VC0044 243277.VC2614 420
243277.VC0044 243277.VC2615 273
243277.VC0044 243277.VC2623 194
243277.VC0044 243277.VC2625 562
243277.VC0044 243277.VC2635 503
243277.VC0044 243277.VC2636 155
243277.VC0044 243277.VC2637 177
243277.VC0044 243277.VC2642 253
243277.VC0044 243277.VC2643 190
243277.VC0044 243277.VC2651 266
243277.VC0044 243277.VC2660 191
243277.VC0044 243277.VC2664 265
243277.VC0044 243277.VC2670 225
243277.VC0044 243277.VC2678 604
243277.VC0044 243277.VC2684 444
243277.VC0044 243277.VC2695 225
243277.VC0044 243277.VC2708 536
243277.VC0044 243277.VC2709 328
243277.VC0044 243277.VC2713 241
243277.VC0044 243277.VC2714 433
243277.VC0044 243277.VC2716 255
243277.VC0044 243277.VC2722 419
243277.VC0044 243277.VC2756 540
243277.VC0044 243277.VC2765 163
243277.VC0044 243277.VCA0014 150
243277.VC0044 243277.VCA0029 151
243277.VC0044 243277.VCA0061 220
243277.VC0044 243277.VCA0098 299
243277.VC0044 243277.VCA0150 356
243277.VC0044 243277.VCA0166 211
243277.VC0044 243277.VCA0192 339
243277.VC0044 243277.VCA0197 276
243277.VC0044 243277.VCA0204 220
243277.VC0044 243277.VCA0239 264
243277.VC0044 243277.VCA0270 198
243277.VC0044 243277.VCA0288 172
243277.VC0044 243277.VCA0359 352
243277.VC0044 243277.VCA0528 439
243277.VC0044 243277.VCA0566 264
243277.VC0044 243277.VCA0580 152
243277.VC0044 243277.VCA0581 204
243277.VC0044 243277.VCA0612 291
243277.VC0044 243277.VCA0614 276
243277.VC0044 243277.VCA0657 168
243277.VC0044 243277.VCA0661 284
243277.VC0044 243277.VCA0683 199
243277.VC0044 243277.VCA0705 544
243277.VC0044 243277.VCA0712 181
243277.VC0044 243277.VCA0736 230
243277.VC0044 243277.VCA0737 319
243277.VC0044 243277.VCA0768 220
243277.VC0044 243277.VCA0782 163
243277.VC0044 243277.VCA0804 220
243277.VC0044 243277.VCA0820 265
243277.VC0044 243277.VCA0834 155
243277.VC0044 243277.VCA0964 364
243277.VC0044 243277.VCA0987 319
243277.VC0044 243277.VCA0990 220
243277.VC0044 243277.VCA1060 206
243277.VC0044 243277.VCA1068 195
243277.VC0044 243277.VCA1112 564
243277.VC0045 243277.VC0003 166
243277.VC0045 243277.VC0020 194
243277.VC0045 243277.VC0021 194
243277.VC0045 243277.VC0029 253
243277.VC0045 243277.VC0041 558
243277.VC0045 243277.VC0042 777
243277.VC0045 243277.VC0043 818
243277.VC0045 243277.VC0044 901
243277.VC0045 243277.VC0046 969
243277.VC0045 243277.VC0047 784
243277.VC0045 243277.VC0048 814
243277.VC0045 243277.VC0049 783
243277.VC0045 243277.VC0050 769
243277.VC0045 243277.VC0052 296
243277.VC0045 243277.VC0054 551
243277.VC0045 243277.VC0055 538
243277.VC0045 243277.VC0056 538
243277.VC0045 243277.VC0057 293
243277.VC0045 243277.VC0067 349
243277.VC0045 243277.VC0082 468
243277.VC0045 243277.VC0120 189
243277.VC0045 243277.VC0126 307
243277.VC0045 243277.VC0132 216
243277.VC0045 243277.VC0147 390
243277.VC0045 243277.VC0148 309
243277.VC0045 243277.VC0167 202
243277.VC0045 243277.VC0172 172
243277.VC0045 243277.VC0173 165
243277.VC0045 243277.VC0178 185
243277.VC0045 243277.VC0190 345
243277.VC0045 243277.VC0196 344
243277.VC0045 243277.VC0209 499
243277.VC0045 243277.VC0215 586
243277.VC0045 243277.VC0218 250
243277.VC0045 243277.VC0221 207
243277.VC0045 243277.VC0227 564
243277.VC0045 243277.VC0235 155
243277.VC0045 243277.VC0239 236
243277.VC0045 243277.VC0244 314
243277.VC0045 243277.VC0248 217
243277.VC0045 243277.VC0260 192
243277.VC0045 243277.VC0273 318
243277.VC0045 243277.VC0276 151
243277.VC0045 243277.VC0285 185
243277.VC0045 243277.VC0291 151
243277.VC0045 243277.VC0293 206
243277.VC0045 243277.VC0296 275
243277.VC0045 243277.VC0297 442
243277.VC0045 243277.VC0307 157
243277.VC0045 243277.VC0319 374
243277.VC0045 243277.VC0321 204
243277.VC0045 243277.VC0323 240
243277.VC0045 243277.VC0325 253
243277.VC0045 243277.VC0326 249
243277.VC0045 243277.VC0327 170
243277.VC0045 243277.VC0328 158
243277.VC0045 243277.VC0329 235
243277.VC0045 243277.VC0340 515
243277.VC0045 243277.VC0346 662
243277.VC0045 243277.VC0347 307
243277.VC0045 243277.VC0348 307
243277.VC0045 243277.VC0360 245
243277.VC0045 243277.VC0361 189
243277.VC0045 243277.VC0362 172
243277.VC0045 243277.VC0366 396
243277.VC0045 243277.VC0369 353
243277.VC0045 243277.VC0390 912
243277.VC0045 243277.VC0397 304
243277.VC0045 243277.VC0422 464
243277.VC0045 243277.VC0430 151
243277.VC0045 243277.VC0435 466
243277.VC0045 243277.VC0436 463
243277.VC0045 243277.VC0437 539
243277.VC0045 243277.VC0440 931
243277.VC0045 243277.VC0443 540
243277.VC0045 243277.VC0445 208
243277.VC0045 243277.VC0456 284
243277.VC0045 243277.VC0458 156
243277.VC0045 243277.VC0461 188
243277.VC0045 243277.VC0468 380
243277.VC0045 243277.VC0469 162
243277.VC0045 243277.VC0472 539
243277.VC0045 243277.VC0473 166
243277.VC0045 243277.VC0476 431
243277.VC0045 243277.VC0477 320
243277.VC0045 243277.VC0518 198
243277.VC0045 243277.VC0520 152
243277.VC0045 243277.VC0521 163
243277.VC0045 243277.VC0524 253
243277.VC0045 243277.VC0525 169
243277.VC0045 243277.VC0531 491
243277.VC0045 243277.VC0535 289
243277.VC0045 243277.VC0542 200
243277.VC0045 243277.VC0543 165
243277.VC0045 243277.VC0545 284
243277.VC0045 243277.VC0548 272
243277.VC0045 243277.VC0550 155
243277.VC0045 243277.VC0557 240
243277.VC0045 243277.VC0560 226
243277.VC0045 243277.VC0561 373
243277.VC0045 243277.VC0563 625
243277.VC0045 243277.VC0564 437
243277.VC0045 243277.VC0568 156
243277.VC0045 243277.VC0582 197
243277.VC0045 243277.VC0585 168
243277.VC0045 243277.VC0591 301
243277.VC0045 243277.VC0593 337
243277.VC0045 243277.VC0605 215
243277.VC0045 243277.VC0626 547
243277.VC0045 243277.VC0642 418
243277.VC0045 243277.VC0643 366
243277.VC0045 243277.VC0644 169
243277.VC0045 243277.VC0646 197
243277.VC0045 243277.VC0655 332
243277.VC0045 243277.VC0663 391
243277.VC0045 243277.VC0675 237
243277.VC0045 243277.VC0679 153
243277.VC0045 243277.VC0681 392
243277.VC0045 243277.VC0682 272
243277.VC0045 243277.VC0684 170
243277.VC0045 243277.VC0710 206
243277.VC0045 243277.VC0711 176
243277.VC0045 243277.VC0739 368
243277.VC0045 243277.VC0741 283
243277.VC0045 243277.VC0742 224
243277.VC0045 243277.VC0757 651
243277.VC0045 243277.VC0760 600
243277.VC0045 243277.VC0763 360
243277.VC0045 243277.VC0765 210
243277.VC0045 243277.VC0768 192
243277.VC0045 243277.VC0793m 155
243277.VC0045 243277.VC0803 219
243277.VC0045 243277.VC0848 294
243277.VC0045 243277.VC0852 181
243277.VC0045 243277.VC0854 171
243277.VC0045 243277.VC0898 344
243277.VC0045 243277.VC0908 360
243277.VC0045 243277.VC0917 156
243277.VC0045 243277.VC0918 155
243277.VC0045 243277.VC0941 911
243277.VC0045 243277.VC0951 215
243277.VC0045 243277.VC0956 244
243277.VC0045 243277.VC0958 389
243277.VC0045 243277.VC0966 274
243277.VC0045 243277.VC0968 210
243277.VC0045 243277.VC0990 215
243277.VC0045 243277.VC0999 694
243277.VC0045 243277.VC1023 352
243277.VC0045 243277.VC1025 192
243277.VC0045 243277.VC1036 934
243277.VC0045 243277.VC1038 231
243277.VC0045 243277.VC1052 301
243277.VC0045 243277.VC1053 247
243277.VC0045 243277.VC1056 442
243277.VC0045 243277.VC1068 151
243277.VC0045 243277.VC1069 431
243277.VC0045 243277.VC1079 482
243277.VC0045 243277.VC1086 175
243277.VC0045 243277.VC1091 162
243277.VC0045 243277.VC1092 172
243277.VC0045 243277.VC1093 165
243277.VC0045 243277.VC1098 151
243277.VC0045 243277.VC1110 181
243277.VC0045 243277.VC1111 182
243277.VC0045 243277.VC1113 188
243277.VC0045 243277.VC1117 459
243277.VC0045 243277.VC1128 306
243277.VC0045 243277.VC1132 349
243277.VC0045 243277.VC1139 248
243277.VC0045 243277.VC1166 498
243277.VC0045 243277.VC1167 184
243277.VC0045 243277.VC1178 240
243277.VC0045 243277.VC1179 194
243277.VC0045 243277.VC1182 172
243277.VC0045 243277.VC1200 211
243277.VC0045 243277.VC1209 361
243277.VC0045 243277.VC1214 274
243277.VC0045 243277.VC1219 436
243277.VC0045 243277.VC1220 219
243277.VC0045 243277.VC1228 899
243277.VC0045 243277.VC1252 212
243277.VC0045 243277.VC1259 230
243277.VC0045 243277.VC1263 240
243277.VC0045 243277.VC1270 354
243277.VC0045 243277.VC1280 215
243277.VC0045 243277.VC1297 166
243277.VC0045 243277.VC1337 336
243277.VC0045 243277.VC1393 232
243277.VC0045 243277.VC1423 370
243277.VC0045 243277.VC1432 316
243277.VC0045 243277.VC1483 232
243277.VC0045 243277.VC1488 178
243277.VC0045 243277.VC1491 215
243277.VC0045 243277.VC1496 274
243277.VC0045 243277.VC1502 422
243277.VC0045 243277.VC1596 319
243277.VC0045 243277.VC1600 209
243277.VC0045 243277.VC1611 204
243277.VC0045 243277.VC1649 235
243277.VC0045 243277.VC1680 162
243277.VC0045 243277.VC1681 172
243277.VC0045 243277.VC1682 165
243277.VC0045 243277.VC1695 158
243277.VC0045 243277.VC1701 653
243277.VC0045 243277.VC1704 192
243277.VC0045 243277.VC1706 199
243277.VC0045 243277.VC1727 171
243277.VC0045 243277.VC1730 547
243277.VC0045 243277.VC1737 235
243277.VC0045 243277.VC1760 155
243277.VC0045 243277.VC1822 239
243277.VC0045 243277.VC1835 423
243277.VC0045 243277.VC1836 465
243277.VC0045 243277.VC1838 230
243277.VC0045 243277.VC1839 442
243277.VC0045 243277.VC1845 177
243277.VC0045 243277.VC1878 152
243277.VC0045 243277.VC1903 221
243277.VC0045 243277.VC1911 268
243277.VC0045 243277.VC1914 186
243277.VC0045 243277.VC1915 195
243277.VC0045 243277.VC1916 308
243277.VC0045 243277.VC1919 164
243277.VC0045 243277.VC1920 215
243277.VC0045 243277.VC1922 159
243277.VC0045 243277.VC1923 222
243277.VC0045 243277.VC1942 966
243277.VC0045 243277.VC1959 244
243277.VC0045 243277.VC1960 358
243277.VC0045 243277.VC1961 358
243277.VC0045 243277.VC1974 256
243277.VC0045 243277.VC1984 210
243277.VC0045 243277.VC2000 431
243277.VC0045 243277.VC2009 217
243277.VC0045 243277.VC2016 255
243277.VC0045 243277.VC2019 220
243277.VC0045 243277.VC2020 297
243277.VC0045 243277.VC2021 188
243277.VC0045 243277.VC2022 248
243277.VC0045 243277.VC2024 314
243277.VC0045 243277.VC2036 183
243277.VC0045 243277.VC2043 398
243277.VC0045 243277.VC2061 265
243277.VC0045 243277.VC2066 180
243277.VC0045 243277.VC2084 151
243277.VC0045 243277.VC2085 197
243277.VC0045 243277.VC2092 363
243277.VC0045 243277.VC2107 187
243277.VC0045 243277.VC2116 491
243277.VC0045 243277.VC2118 182
243277.VC0045 243277.VC2175 274
243277.VC0045 243277.VC2179 461
243277.VC0045 243277.VC2183 257
243277.VC0045 243277.VC2184 351
243277.VC0045 243277.VC2185 161
243277.VC0045 243277.VC2195 180
243277.VC0045 243277.VC2214 270
243277.VC0045 243277.VC2227 912
243277.VC0045 243277.VC2244 238
243277.VC0045 243277.VC2245 274
243277.VC0045 243277.VC2246 541
243277.VC0045 243277.VC2248 425
243277.VC0045 243277.VC2249 424
243277.VC0045 243277.VC2254 188
243277.VC0045 243277.VC2257 543
243277.VC0045 243277.VC2258 186
243277.VC0045 243277.VC2259 537
243277.VC0045 243277.VC2260 268
243277.VC0045 243277.VC2261 260
243277.VC0045 243277.VC2265 316
243277.VC0045 243277.VC2267 163
243277.VC0045 243277.VC2268 485
243277.VC0045 243277.VC2269 459
243277.VC0045 243277.VC2270 468
243277.VC0045 243277.VC2271 469
243277.VC0045 243277.VC2272 196
243277.VC0045 243277.VC2274 495
243277.VC0045 243277.VC2319 153
243277.VC0045 243277.VC2320 247
243277.VC0045 243277.VC2335 192
243277.VC0045 243277.VC2342 188
243277.VC0045 243277.VC2348 275
243277.VC0045 243277.VC2349 275
243277.VC0045 243277.VC2359 367
243277.VC0045 243277.VC2360 159
243277.VC0045 243277.VC2362 162
243277.VC0045 243277.VC2379 231
243277.VC0045 243277.VC2389 384
243277.VC0045 243277.VC2390 356
243277.VC0045 243277.VC2394 163
243277.VC0045 243277.VC2396 442
243277.VC0045 243277.VC2397 373
243277.VC0045 243277.VC2398 184
243277.VC0045 243277.VC2400 170
243277.VC0045 243277.VC2402 187
243277.VC0045 243277.VC2403 351
243277.VC0045 243277.VC2406 286
243277.VC0045 243277.VC2407 385
243277.VC0045 243277.VC2417 161
243277.VC0045 243277.VC2447 179
243277.VC0045 243277.VC2448 397
243277.VC0045 243277.VC2451 170
243277.VC0045 243277.VC2459 247
243277.VC0045 243277.VC2461 317
243277.VC0045 243277.VC2462 159
243277.VC0045 243277.VC2463 520
243277.VC0045 243277.VC2491 208
243277.VC0045 243277.VC2499 226
243277.VC0045 243277.VC2503 184
243277.VC0045 243277.VC2510 343
243277.VC0045 243277.VC2513 166
243277.VC0045 243277.VC2520 238
243277.VC0045 243277.VC2528 340
243277.VC0045 243277.VC2529 340
243277.VC0045 243277.VC2532 384
243277.VC0045 243277.VC2533 247
243277.VC0045 243277.VC2535 464
243277.VC0045 243277.VC2541 396
243277.VC0045 243277.VC2570 347
243277.VC0045 243277.VC2572 267
243277.VC0045 243277.VC2573 222
243277.VC0045 243277.VC2574 249
243277.VC0045 243277.VC2580 223
243277.VC0045 243277.VC2585 218
243277.VC0045 243277.VC2586 224
243277.VC0045 243277.VC2589 233
243277.VC0045 243277.VC2590 168
243277.VC0045 243277.VC2593 304
243277.VC0045 243277.VC2596 157
243277.VC0045 243277.VC2598 206
243277.VC0045 243277.VC2599 344
243277.VC0045 243277.VC2604 359
243277.VC0045 243277.VC2623 289
243277.VC0045 243277.VC2625 664
243277.VC0045 243277.VC2628 249
243277.VC0045 243277.VC2629 221
243277.VC0045 243277.VC2641 454
243277.VC0045 243277.VC2651 249
243277.VC0045 243277.VC2660 395
243277.VC0045 243277.VC2674 248
243277.VC0045 243277.VC2675 363
243277.VC0045 243277.VC2678 596
243277.VC0045 243277.VC2685 465
243277.VC0045 243277.VC2688 221
243277.VC0045 243277.VC2689 319
243277.VC0045 243277.VC2708 662
243277.VC0045 243277.VC2709 407
243277.VC0045 243277.VC2710 170
243277.VC0045 243277.VC2716 182
243277.VC0045 243277.VC2741 224
243277.VC0045 243277.VC2743 384
243277.VC0045 243277.VC2744 234
243277.VC0045 243277.VC2756 578
243277.VC0045 243277.VC2763 440
243277.VC0045 243277.VC2764 476
243277.VC0045 243277.VC2765 599
243277.VC0045 243277.VC2766 513
243277.VC0045 243277.VC2767 291
243277.VC0045 243277.VC2768 344
243277.VC0045 243277.VC2772 500
243277.VC0045 243277.VC2773 506
243277.VC0045 243277.VC2775 212
243277.VC0045 243277.VCA0044 227
243277.VC0045 243277.VCA0150 753
243277.VC0045 243277.VCA0207 269
243277.VC0045 243277.VCA0235 151
243277.VC0045 243277.VCA0277 353
243277.VC0045 243277.VCA0278 914
243277.VC0045 243277.VCA0287 310
243277.VC0045 243277.VCA0288 347
243277.VC0045 243277.VCA0289 298
243277.VC0045 243277.VCA0290 397
243277.VC0045 243277.VCA0355 263
243277.VC0045 243277.VCA0497 157
243277.VC0045 243277.VCA0526 316
243277.VC0045 243277.VCA0540 169
243277.VC0045 243277.VCA0558 175
243277.VC0045 243277.VCA0572 171
243277.VC0045 243277.VCA0590 172
243277.VC0045 243277.VCA0612 287
243277.VC0045 243277.VCA0624 166
243277.VC0045 243277.VCA0642 216
243277.VC0045 243277.VCA0656 302
243277.VC0045 243277.VCA0661 307
243277.VC0045 243277.VCA0691 166
243277.VC0045 243277.VCA0699 171
243277.VC0045 243277.VCA0705 543
243277.VC0045 243277.VCA0712 152
243277.VC0045 243277.VCA0754 191
243277.VC0045 243277.VCA0762 218
243277.VC0045 243277.VCA0763 341
243277.VC0045 243277.VCA0764 274
243277.VC0045 243277.VCA0840 158
243277.VC0045 243277.VCA0843 304
243277.VC0045 243277.VCA0888 157
243277.VC0045 243277.VCA0941 653
243277.VC0045 243277.VCA1002 223
243277.VC0045 243277.VCA1050 178
243277.VC0045 243277.VCA1060 237
243277.VC0045 243277.VCA1114 279
243277.VC0045 243277.VCA1115 313
243277.VC0046 243277.VC0021 487
243277.VC0046 243277.VC0029 360
243277.VC0046 243277.VC0032 475
243277.VC0046 243277.VC0041 534
243277.VC0046 243277.VC0042 736
243277.VC0046 243277.VC0043 782
243277.VC0046 243277.VC0044 850
243277.VC0046 243277.VC0045 969
243277.VC0046 243277.VC0047 828
243277.VC0046 243277.VC0048 832
243277.VC0046 243277.VC0049 807
243277.VC0046 243277.VC0050 802
243277.VC0046 243277.VC0052 298
243277.VC0046 243277.VC0054 541
243277.VC0046 243277.VC0055 507
243277.VC0046 243277.VC0056 540
243277.VC0046 243277.VC0057 293
243277.VC0046 243277.VC0065 272
243277.VC0046 243277.VC0067 194
243277.VC0046 243277.VC0082 475
243277.VC0046 243277.VC0125 367
243277.VC0046 243277.VC0126 367
243277.VC0046 243277.VC0131 278
243277.VC0046 243277.VC0134 190
243277.VC0046 243277.VC0146 257
243277.VC0046 243277.VC0209 277
243277.VC0046 243277.VC0215 279
243277.VC0046 243277.VC0227 279
243277.VC0046 243277.VC0240 410
243277.VC0046 243277.VC0266 220
243277.VC0046 243277.VC0271 166
243277.VC0046 243277.VC0280 212
243277.VC0046 243277.VC0291 151
243277.VC0046 243277.VC0297 334
243277.VC0046 243277.VC0307 391
243277.VC0046 243277.VC0329 242
243277.VC0046 243277.VC0340 306
243277.VC0046 243277.VC0366 225
243277.VC0046 243277.VC0374 189
243277.VC0046 243277.VC0433 212
243277.VC0046 243277.VC0442 152
243277.VC0046 243277.VC0443 249
243277.VC0046 243277.VC0455 159
243277.VC0046 243277.VC0466 332
243277.VC0046 243277.VC0469 162
243277.VC0046 243277.VC0472 260
243277.VC0046 243277.VC0477 198
243277.VC0046 243277.VC0520 232
243277.VC0046 243277.VC0531 317
243277.VC0046 243277.VC0545 226
243277.VC0046 243277.VC0548 202
243277.VC0046 243277.VC0589 150
243277.VC0046 243277.VC0590 150
243277.VC0046 243277.VC0632 244
243277.VC0046 243277.VC0643 165
243277.VC0046 243277.VC0645 157
243277.VC0046 243277.VC0655 328
243277.VC0046 243277.VC0681 440
243277.VC0046 243277.VC0685 209
243277.VC0046 243277.VC0710 172
243277.VC0046 243277.VC0742 231
243277.VC0046 243277.VC0748 318
243277.VC0046 243277.VC0749 151
243277.VC0046 243277.VC0755 152
243277.VC0046 243277.VC0757 337
243277.VC0046 243277.VC0759 154
243277.VC0046 243277.VC0760 468
243277.VC0046 243277.VC0898 158
243277.VC0046 243277.VC0901 212
243277.VC0046 243277.VC0953 214
243277.VC0046 243277.VC0960 366
243277.VC0046 243277.VC0971 171
243277.VC0046 243277.VC0999 563
243277.VC0046 243277.VC1012 334
243277.VC0046 243277.VC1017 329
243277.VC0046 243277.VC1023 168
243277.VC0046 243277.VC1025 216
243277.VC0046 243277.VC1033 230
243277.VC0046 243277.VC1054 178
243277.VC0046 243277.VC1056 455
243277.VC0046 243277.VC1079 408
243277.VC0046 243277.VC1110 168
243277.VC0046 243277.VC1117 447
243277.VC0046 243277.VC1166 469
243277.VC0046 243277.VC1178 204
243277.VC0046 243277.VC1194 214
243277.VC0046 243277.VC1209 150
243277.VC0046 243277.VC1249 168
243277.VC0046 243277.VC1263 205
243277.VC0046 243277.VC1325 210
243277.VC0046 243277.VC1367 212
243277.VC0046 243277.VC1432 208
243277.VC0046 243277.VC1491 191
243277.VC0046 243277.VC1502 356
243277.VC0046 243277.VC1543 212
243277.VC0046 243277.VC1599 184
243277.VC0046 243277.VC1600 187
243277.VC0046 243277.VC1623 156
243277.VC0046 243277.VC1674 155
243277.VC0046 243277.VC1730 537
243277.VC0046 243277.VC1811 169
243277.VC0046 243277.VC1860 202
243277.VC0046 243277.VC1882 358
243277.VC0046 243277.VC1884 358
243277.VC0046 243277.VC1897 191
243277.VC0046 243277.VC1922 488
243277.VC0046 243277.VC1923 526
243277.VC0046 243277.VC1942 206
243277.VC0046 243277.VC1981 160
243277.VC0046 243277.VC2018 200
243277.VC0046 243277.VC2024 159
243277.VC0046 243277.VC2036 213
243277.VC0046 243277.VC2043 388
243277.VC0046 243277.VC2075 191
243277.VC0046 243277.VC2084 151
243277.VC0046 243277.VC2086 176
243277.VC0046 243277.VC2089 364
243277.VC0046 243277.VC2107 215
243277.VC0046 243277.VC2116 235
243277.VC0046 243277.VC2130 443
243277.VC0046 243277.VC2159 168
243277.VC0046 243277.VC2178 267
243277.VC0046 243277.VC2179 191
243277.VC0046 243277.VC2195 208
243277.VC0046 243277.VC2227 454
243277.VC0046 243277.VC2246 150
243277.VC0046 243277.VC2253 302
243277.VC0046 243277.VC2254 150
243277.VC0046 243277.VC2265 316
243277.VC0046 243277.VC2267 189
243277.VC0046 243277.VC2268 392
243277.VC0046 243277.VC2269 378
243277.VC0046 243277.VC2270 378
243277.VC0046 243277.VC2271 387
243277.VC0046 243277.VC2290 353
243277.VC0046 243277.VC2292 356
243277.VC0046 243277.VC2293 353
243277.VC0046 243277.VC2294 302
243277.VC0046 243277.VC2329 235
243277.VC0046 243277.VC2349 167
243277.VC0046 243277.VC2396 353
243277.VC0046 243277.VC2398 200
243277.VC0046 243277.VC2412 280
243277.VC0046 243277.VC2413 280
243277.VC0046 243277.VC2442 163
243277.VC0046 243277.VC2462 225
243277.VC0046 243277.VC2463 209
243277.VC0046 243277.VC2469 364
243277.VC0046 243277.VC2499 226
243277.VC0046 243277.VC2528 168
243277.VC0046 243277.VC2532 168
243277.VC0046 243277.VC2580 363
243277.VC0046 243277.VC2595 512
243277.VC0046 243277.VC2604 181
243277.VC0046 243277.VC2625 468
243277.VC0046 243277.VC2635 177
243277.VC0046 243277.VC2641 318
243277.VC0046 243277.VC2656 364
243277.VC0046 243277.VC2660 150
243277.VC0046 243277.VC2678 410
243277.VC0046 243277.VC2688 217
243277.VC0046 243277.VC2708 515
243277.VC0046 243277.VC2709 235
243277.VC0046 243277.VC2719 219
243277.VC0046 243277.VC2720 180
243277.VC0046 243277.VC2744 198
243277.VC0046 243277.VC2756 537
243277.VC0046 243277.VCA0130 210
243277.VC0046 243277.VCA0171 212
243277.VC0046 243277.VCA0191 468
243277.VC0046 243277.VCA0208 167
243277.VC0046 243277.VCA0277 172
243277.VC0046 243277.VCA0288 168
243277.VC0046 243277.VCA0290 202
243277.VC0046 243277.VCA0355 196
243277.VC0046 243277.VCA0546 230
243277.VC0046 243277.VCA0593 274
243277.VC0046 243277.VCA0612 150
243277.VC0046 243277.VCA0616 444
243277.VC0046 243277.VCA0642 216
243277.VC0046 243277.VCA0667 186
243277.VC0046 243277.VCA0705 541
243277.VC0046 243277.VCA0710 210
243277.VC0046 243277.VCA0723 151
243277.VC0046 243277.VCA0737 210
243277.VC0046 243277.VCA0752 163
243277.VC0046 243277.VCA0762 165
243277.VC0046 243277.VCA0788 214
243277.VC0046 243277.VCA0837 166
243277.VC0046 243277.VCA0847 212
243277.VC0046 243277.VCA0848 185
243277.VC0046 243277.VCA1008 165
243277.VC0046 243277.VCA1060 206
243277.VC0046 243277.VCA1062 212
243277.VC0047 243277.VC0002 183
243277.VC0047 243277.VC0026 166
243277.VC0047 243277.VC0041 393
243277.VC0047 243277.VC0042 559
243277.VC0047 243277.VC0043 695
243277.VC0047 243277.VC0044 748
243277.VC0047 243277.VC0045 784
243277.VC0047 243277.VC0046 828
243277.VC0047 243277.VC0048 991
243277.VC0047 243277.VC0049 943
243277.VC0047 243277.VC0050 888
243277.VC0047 243277.VC0052 636
243277.VC0047 243277.VC0054 685
243277.VC0047 243277.VC0055 538
243277.VC0047 243277.VC0056 491
243277.VC0047 243277.VC0057 384
243277.VC0047 243277.VC0079 251
243277.VC0047 243277.VC0081 189
243277.VC0047 243277.VC0099 207
243277.VC0047 243277.VC0115 180
243277.VC0047 243277.VC0122 383
243277.VC0047 243277.VC0139 361
243277.VC0047 243277.VC0159 189
243277.VC0047 243277.VC0167 214
243277.VC0047 243277.VC0211 152
243277.VC0047 243277.VC0277 171
243277.VC0047 243277.VC0288 178
243277.VC0047 243277.VC0339 263
243277.VC0047 243277.VC0341 218
243277.VC0047 243277.VC0412 183
243277.VC0047 243277.VC0420 157
243277.VC0047 243277.VC0421 179
243277.VC0047 243277.VC0462 203
243277.VC0047 243277.VC0463 680
243277.VC0047 243277.VC0470 786
243277.VC0047 243277.VC0517 163
243277.VC0047 243277.VC0543 203
243277.VC0047 243277.VC0578 290
243277.VC0047 243277.VC0581 171
243277.VC0047 243277.VC0618 170
243277.VC0047 243277.VC0633 173
243277.VC0047 243277.VC0637 214
243277.VC0047 243277.VC0652 275
243277.VC0047 243277.VC0710 329
243277.VC0047 243277.VC0717 275
243277.VC0047 243277.VC0758 208
243277.VC0047 243277.VC0804 274
243277.VC0047 243277.VC0857 446
243277.VC0047 243277.VC0858 359
243277.VC0047 243277.VC0887 155
243277.VC0047 243277.VC0893 151
243277.VC0047 243277.VC0899 271
243277.VC0047 243277.VC0937 248
243277.VC0047 243277.VC0948 190
243277.VC0047 243277.VC0954 244
243277.VC0047 243277.VC0957 210
243277.VC0047 243277.VC0970 151
243277.VC0047 243277.VC1002 248
243277.VC0047 243277.VC1010 257
243277.VC0047 243277.VC1064 222
243277.VC0047 243277.VC1079 497
243277.VC0047 243277.VC1117 302
243277.VC0047 243277.VC1123 183
243277.VC0047 243277.VC1153 720
243277.VC0047 243277.VC1160 158
243277.VC0047 243277.VC1178 182
243277.VC0047 243277.VC1190 182
243277.VC0047 243277.VC1201 234
243277.VC0047 243277.VC1234 150
243277.VC0047 243277.VC1250 188
243277.VC0047 243277.VC1270 211
243277.VC0047 243277.VC1323 246
243277.VC0047 243277.VC1335 160
243277.VC0047 243277.VC1341 241
243277.VC0047 243277.VC1370 198
243277.VC0047 243277.VC1408 166
243277.VC0047 243277.VC1409 160
243277.VC0047 243277.VC1416 308
243277.VC0047 243277.VC1438 241
243277.VC0047 243277.VC1439 271
243277.VC0047 243277.VC1440 210
243277.VC0047 243277.VC1487 154
243277.VC0047 243277.VC1502 257
243277.VC0047 243277.VC1504 236
243277.VC0047 243277.VC1505 247
243277.VC0047 243277.VC1521 250
243277.VC0047 243277.VC1546 308
243277.VC0047 243277.VC1547 162
243277.VC0047 243277.VC1566 167
243277.VC0047 243277.VC1583 251
243277.VC0047 243277.VC1600 235
243277.VC0047 243277.VC1601 388
243277.VC0047 243277.VC1615 151
243277.VC0047 243277.VC1633 202
243277.VC0047 243277.VC1663 167
243277.VC0047 243277.VC1688 153
243277.VC0047 243277.VC1730 541
243277.VC0047 243277.VC1824 193
243277.VC0047 243277.VC1832 173
243277.VC0047 243277.VC1834 474
243277.VC0047 243277.VC1872 356
243277.VC0047 243277.VC1873 247
243277.VC0047 243277.VC1874 352
243277.VC0047 243277.VC1900 185
243277.VC0047 243277.VC1906 168
243277.VC0047 243277.VC1959 201
243277.VC0047 243277.VC1960 194
243277.VC0047 243277.VC1961 194
243277.VC0047 243277.VC1963 151
243277.VC0047 243277.VC1966 151
243277.VC0047 243277.VC2002 161
243277.VC0047 243277.VC2012 155
243277.VC0047 243277.VC2043 413
243277.VC0047 243277.VC2046 210
243277.VC0047 243277.VC2121 214
243277.VC0047 243277.VC2156 227
243277.VC0047 243277.VC2166 358
243277.VC0047 243277.VC2167 163
243277.VC0047 243277.VC2181 644
243277.VC0047 243277.VC2206 152
243277.VC0047 243277.VC2237 270
243277.VC0047 243277.VC2296 251
243277.VC0047 243277.VC2316 155
243277.VC0047 243277.VC2341 565
243277.VC0047 243277.VC2386 190
243277.VC0047 243277.VC2399 154
243277.VC0047 243277.VC2424 235
243277.VC0047 243277.VC2438 160
243277.VC0047 243277.VC2446 548
243277.VC0047 243277.VC2497 177
243277.VC0047 243277.VC2529 157
243277.VC0047 243277.VC2552 314
243277.VC0047 243277.VC2554 219
243277.VC0047 243277.VC2630 715
243277.VC0047 243277.VC2631 766
243277.VC0047 243277.VC2632 783
243277.VC0047 243277.VC2633 765
243277.VC0047 243277.VC2634 773
243277.VC0047 243277.VC2676 188
243277.VC0047 243277.VC2709 151
243277.VC0047 243277.VC2712 182
243277.VC0047 243277.VC2734 269
243277.VC0047 243277.VC2741 157
243277.VC0047 243277.VC2747 766
243277.VC0047 243277.VC2756 360
243277.VC0047 243277.VCA0011 213
243277.VC0047 243277.VCA0018 308
243277.VC0047 243277.VCA0019 335
243277.VC0047 243277.VCA0043 207
243277.VC0047 243277.VCA0066 325
243277.VC0047 243277.VCA0067 334
243277.VC0047 243277.VCA0105 263
243277.VC0047 243277.VCA0123 310
243277.VC0047 243277.VCA0140 851
243277.VC0047 243277.VCA0150 293
243277.VC0047 243277.VCA0169 250
243277.VC0047 243277.VCA0190 170
243277.VC0047 243277.VCA0222 150
243277.VC0047 243277.VCA0249 152
243277.VC0047 243277.VCA0284 263
243277.VC0047 243277.VCA0291 173
243277.VC0047 243277.VCA0330 356
243277.VC0047 243277.VCA0469 357
243277.VC0047 243277.VCA0528 167
243277.VC0047 243277.VCA0579 193
243277.VC0047 243277.VCA0619 151
243277.VC0047 243277.VCA0705 488
243277.VC0047 243277.VCA0712 157
243277.VC0047 243277.VCA0737 215
243277.VC0047 243277.VCA0808 232
243277.VC0047 243277.VCA0865 163
243277.VC0047 243277.VCA0889 160
243277.VC0047 243277.VCA0896 187
243277.VC0047 243277.VCA0912 204
243277.VC0047 243277.VCA0989 156
243277.VC0047 243277.VCA1006 356
243277.VC0047 243277.VCA1019 163
243277.VC0047 243277.VCA1030 290
243277.VC0048 243277.VC0013 194
243277.VC0048 243277.VC0032 681
243277.VC0048 243277.VC0040 193
243277.VC0048 243277.VC0041 393
243277.VC0048 243277.VC0042 522
243277.VC0048 243277.VC0043 695
243277.VC0048 243277.VC0044 785
243277.VC0048 243277.VC0045 814
243277.VC0048 243277.VC0046 832
243277.VC0048 243277.VC0047 991
243277.VC0048 243277.VC0049 927
243277.VC0048 243277.VC0050 915
243277.VC0048 243277.VC0052 600
243277.VC0048 243277.VC0054 893
243277.VC0048 243277.VC0055 542
243277.VC0048 243277.VC0056 546
243277.VC0048 243277.VC0057 384
243277.VC0048 243277.VC0067 352
243277.VC0048 243277.VC0080 152
243277.VC0048 243277.VC0085 274
243277.VC0048 243277.VC0108 197
243277.VC0048 243277.VC0114 361
243277.VC0048 243277.VC0128 469
243277.VC0048 243277.VC0146 152
243277.VC0048 243277.VC0147 196
243277.VC0048 243277.VC0158 229
243277.VC0048 243277.VC0161 376
243277.VC0048 243277.VC0162 493
243277.VC0048 243277.VC0167 267
243277.VC0048 243277.VC0190 267
243277.VC0048 243277.VC0196 261
243277.VC0048 243277.VC0217 303
243277.VC0048 243277.VC0218 228
243277.VC0048 243277.VC0219 266
243277.VC0048 243277.VC0241 316
243277.VC0048 243277.VC0273 224
243277.VC0048 243277.VC0276 220
243277.VC0048 243277.VC0338 256
243277.VC0048 243277.VC0365 150
243277.VC0048 243277.VC0366 329
243277.VC0048 243277.VC0368 223
243277.VC0048 243277.VC0372 196
243277.VC0048 243277.VC0374 152
243277.VC0048 243277.VC0397 392
243277.VC0048 243277.VC0402 295
243277.VC0048 243277.VC0405 198
243277.VC0048 243277.VC0406 201
243277.VC0048 243277.VC0418 174
243277.VC0048 243277.VC0422 320
243277.VC0048 243277.VC0437 424
243277.VC0048 243277.VC0440 196
243277.VC0048 243277.VC0455 304
243277.VC0048 243277.VC0461 151
243277.VC0048 243277.VC0466 407
243277.VC0048 243277.VC0469 443
243277.VC0048 243277.VC0470 389
243277.VC0048 243277.VC0473 180
243277.VC0048 243277.VC0478 156
243277.VC0048 243277.VC0498 192
243277.VC0048 243277.VC0516 242
243277.VC0048 243277.VC0517 239
243277.VC0048 243277.VC0518 198
243277.VC0048 243277.VC0521 206
243277.VC0048 243277.VC0523 579
243277.VC0048 243277.VC0534 280
243277.VC0048 243277.VC0543 695
243277.VC0048 243277.VC0548 304
243277.VC0048 243277.VC0557 150
243277.VC0048 243277.VC0560 393
243277.VC0048 243277.VC0561 424
243277.VC0048 243277.VC0562 264
243277.VC0048 243277.VC0563 440
243277.VC0048 243277.VC0564 488
243277.VC0048 243277.VC0580 643
243277.VC0048 243277.VC0591 247
243277.VC0048 243277.VC0594 224
243277.VC0048 243277.VC0626 152
243277.VC0048 243277.VC0628 391
243277.VC0048 243277.VC0629 227
243277.VC0048 243277.VC0634 150
243277.VC0048 243277.VC0647 192
243277.VC0048 243277.VC0652 279
243277.VC0048 243277.VC0673 274
243277.VC0048 243277.VC0678 174
243277.VC0048 243277.VC0681 156
243277.VC0048 243277.VC0684 176
243277.VC0048 243277.VC0685 176
243277.VC0048 243277.VC0709 152
243277.VC0048 243277.VC0710 196
243277.VC0048 243277.VC0717 279
243277.VC0048 243277.VC0731 315
243277.VC0048 243277.VC0742 316
243277.VC0048 243277.VC0743 321
243277.VC0048 243277.VC0744 436
243277.VC0048 243277.VC0757 357
243277.VC0048 243277.VC0759 239
243277.VC0048 243277.VC0766 343
243277.VC0048 243277.VC0804 330
243277.VC0048 243277.VC0835 184
243277.VC0048 243277.VC0839 151
243277.VC0048 243277.VC0847 242
243277.VC0048 243277.VC0848 315
243277.VC0048 243277.VC0869 307
243277.VC0048 243277.VC0890 425
243277.VC0048 243277.VC0901 218
243277.VC0048 243277.VC0908 150
243277.VC0048 243277.VC0917 161
243277.VC0048 243277.VC0930 199
243277.VC0048 243277.VC0952 212
243277.VC0048 243277.VC0953 266
243277.VC0048 243277.VC0956 171
243277.VC0048 243277.VC0962 307
243277.VC0048 243277.VC0977 590
243277.VC0048 243277.VC1001 183
243277.VC0048 243277.VC1012 386
243277.VC0048 243277.VC1013 261
243277.VC0048 243277.VC1014 386
243277.VC0048 243277.VC1015 304
243277.VC0048 243277.VC1016 272
243277.VC0048 243277.VC1017 386
243277.VC0048 243277.VC1054 218
243277.VC0048 243277.VC1055 192
243277.VC0048 243277.VC1056 192
243277.VC0048 243277.VC1079 609
243277.VC0048 243277.VC1081 159
243277.VC0048 243277.VC1098 298
243277.VC0048 243277.VC1117 332
243277.VC0048 243277.VC1137 151
243277.VC0048 243277.VC1138 199
243277.VC0048 243277.VC1145 194
243277.VC0048 243277.VC1152 159
243277.VC0048 243277.VC1153 534
243277.VC0048 243277.VC1178 289
243277.VC0048 243277.VC1179 223
243277.VC0048 243277.VC1195 173
243277.VC0048 243277.VC1208 204
243277.VC0048 243277.VC1209 195
243277.VC0048 243277.VC1297 220
243277.VC0048 243277.VC1312 319
243277.VC0048 243277.VC1314 256
243277.VC0048 243277.VC1315 151
243277.VC0048 243277.VC1397 317
243277.VC0048 243277.VC1496 315
243277.VC0048 243277.VC1502 287
243277.VC0048 243277.VC1600 375
243277.VC0048 243277.VC1722 354
243277.VC0048 243277.VC1727 307
243277.VC0048 243277.VC1730 668
243277.VC0048 243277.VC1758 242
243277.VC0048 243277.VC1779 380
243277.VC0048 243277.VC1782 307
243277.VC0048 243277.VC1786 173
243277.VC0048 243277.VC1834 468
243277.VC0048 243277.VC1873 230
243277.VC0048 243277.VC1879 381
243277.VC0048 243277.VC1888 199
243277.VC0048 243277.VC1892 647
243277.VC0048 243277.VC1916 156
243277.VC0048 243277.VC1921 159
243277.VC0048 243277.VC1929 802
243277.VC0048 243277.VC1959 201
243277.VC0048 243277.VC1960 469
243277.VC0048 243277.VC1961 272
243277.VC0048 243277.VC1972 169
243277.VC0048 243277.VC2035 186
243277.VC0048 243277.VC2043 504
243277.VC0048 243277.VC2063 201
243277.VC0048 243277.VC2069 192
243277.VC0048 243277.VC2084 459
243277.VC0048 243277.VC2085 432
243277.VC0048 243277.VC2089 200
243277.VC0048 243277.VC2118 229
243277.VC0048 243277.VC2120 195
243277.VC0048 243277.VC2122 189
243277.VC0048 243277.VC2123 206
243277.VC0048 243277.VC2126 224
243277.VC0048 243277.VC2130 349
243277.VC0048 243277.VC2131 196
243277.VC0048 243277.VC2132 307
243277.VC0048 243277.VC2133 317
243277.VC0048 243277.VC2134 267
243277.VC0048 243277.VC2178 393
243277.VC0048 243277.VC2183 155
243277.VC0048 243277.VC2185 399
243277.VC0048 243277.VC2193 287
243277.VC0048 243277.VC2197 296
243277.VC0048 243277.VC2198 192
243277.VC0048 243277.VC2199 271
243277.VC0048 243277.VC2200 291
243277.VC0048 243277.VC2214 356
243277.VC0048 243277.VC2215 202
243277.VC0048 243277.VC2225 157
243277.VC0048 243277.VC2227 154
243277.VC0048 243277.VC2234 192
243277.VC0048 243277.VC2245 307
243277.VC0048 243277.VC2246 562
243277.VC0048 243277.VC2253 274
243277.VC0048 243277.VC2254 280
243277.VC0048 243277.VC2255 343
243277.VC0048 243277.VC2256 305
243277.VC0048 243277.VC2257 339
243277.VC0048 243277.VC2258 343
243277.VC0048 243277.VC2259 344
243277.VC0048 243277.VC2260 454
243277.VC0048 243277.VC2261 176
243277.VC0048 243277.VC2267 185
243277.VC0048 243277.VC2278 153
243277.VC0048 243277.VC2287 220
243277.VC0048 243277.VC2311 163
243277.VC0048 243277.VC2345 183
243277.VC0048 243277.VC2350 223
243277.VC0048 243277.VC2355 367
243277.VC0048 243277.VC2362 239
243277.VC0048 243277.VC2367 219
243277.VC0048 243277.VC2382 223
243277.VC0048 243277.VC2397 459
243277.VC0048 243277.VC2398 488
243277.VC0048 243277.VC2399 270
243277.VC0048 243277.VC2401 189
243277.VC0048 243277.VC2402 443
243277.VC0048 243277.VC2404 316
243277.VC0048 243277.VC2405 433
243277.VC0048 243277.VC2409 344
243277.VC0048 243277.VC2419 436
243277.VC0048 243277.VC2424 352
243277.VC0048 243277.VC2425 357
243277.VC0048 243277.VC2426 287
243277.VC0048 243277.VC2442 219
243277.VC0048 243277.VC2452 488
243277.VC0048 243277.VC2457 220
243277.VC0048 243277.VC2460 193
243277.VC0048 243277.VC2462 463
243277.VC0048 243277.VC2469 200
243277.VC0048 243277.VC2510 500
243277.VC0048 243277.VC2599 494
243277.VC0048 243277.VC2608 163
243277.VC0048 243277.VC2618 151
243277.VC0048 243277.VC2625 470
243277.VC0048 243277.VC2628 343
243277.VC0048 243277.VC2642 320
243277.VC0048 243277.VC2656 200
243277.VC0048 243277.VC2660 195
243277.VC0048 243277.VC2670 320
243277.VC0048 243277.VC2674 500
243277.VC0048 243277.VC2675 500
243277.VC0048 243277.VC2689 180
243277.VC0048 243277.VC2712 329
243277.VC0048 243277.VC2719 493
243277.VC0048 243277.VC2731 201
243277.VC0048 243277.VC2732 352
243277.VC0048 243277.VC2756 323
243277.VC0048 243277.VC2772 174
243277.VC0048 243277.VC2773 172
243277.VC0048 243277.VC2775 219
243277.VC0048 243277.VCA0016 239
243277.VC0048 243277.VCA0017 218
243277.VC0048 243277.VCA0025 256
243277.VC0048 243277.VCA0034 200
243277.VC0048 243277.VCA0035 152
243277.VC0048 243277.VCA0045 172
243277.VC0048 243277.VCA0111 445
243277.VC0048 243277.VCA0115 166
243277.VC0048 243277.VCA0120 265
243277.VC0048 243277.VCA0150 298
243277.VC0048 243277.VCA0191 207
243277.VC0048 243277.VCA0207 199
243277.VC0048 243277.VCA0228 187
243277.VC0048 243277.VCA0235 298
243277.VC0048 243277.VCA0237 153
243277.VC0048 243277.VCA0281 242
243277.VC0048 243277.VCA0289 183
243277.VC0048 243277.VCA0291 242
243277.VC0048 243277.VCA0497 272
243277.VC0048 243277.VCA0523 180
243277.VC0048 243277.VCA0528 500
243277.VC0048 243277.VCA0572 457
243277.VC0048 243277.VCA0624 180
243277.VC0048 243277.VCA0639 166
243277.VC0048 243277.VCA0693 321
243277.VC0048 243277.VCA0699 307
243277.VC0048 243277.VCA0705 492
243277.VC0048 243277.VCA0717 155
243277.VC0048 243277.VCA0726 228
243277.VC0048 243277.VCA0740 247
243277.VC0048 243277.VCA0781 361
243277.VC0048 243277.VCA0783 267
243277.VC0048 243277.VCA0790 328
243277.VC0048 243277.VCA0878 242
243277.VC0048 243277.VCA0913 193
243277.VC0048 243277.VCA0915 193
243277.VC0048 243277.VCA0984 268
243277.VC0048 243277.VCA1017 174
243277.VC0048 243277.VCA1077 189
243277.VC0048 243277.VCA1095 394
243277.VC0049 243277.VC0041 393
243277.VC0049 243277.VC0042 522
243277.VC0049 243277.VC0043 694
243277.VC0049 243277.VC0044 747
243277.VC0049 243277.VC0045 783
243277.VC0049 243277.VC0046 807
243277.VC0049 243277.VC0047 943
243277.VC0049 243277.VC0048 927
243277.VC0049 243277.VC0050 889
243277.VC0049 243277.VC0052 600
243277.VC0049 243277.VC0054 544
243277.VC0049 243277.VC0055 539
243277.VC0049 243277.VC0056 540
243277.VC0049 243277.VC0057 384
243277.VC0049 243277.VC0097 234
243277.VC0049 243277.VC0127 190
243277.VC0049 243277.VC0162 172
243277.VC0049 243277.VC0227 243
243277.VC0049 243277.VC0290 353
243277.VC0049 243277.VC0305 163
243277.VC0049 243277.VC0328 214
243277.VC0049 243277.VC0329 214
243277.VC0049 243277.VC0377 154
243277.VC0049 243277.VC0398 500
243277.VC0049 243277.VC0420 401
243277.VC0049 243277.VC0445 227
243277.VC0049 243277.VC0463 182
243277.VC0049 243277.VC0527 233
243277.VC0049 243277.VC0528 213
243277.VC0049 243277.VC0554 151
243277.VC0049 243277.VC0576 186
243277.VC0049 243277.VC0577 193
243277.VC0049 243277.VC0581 195
243277.VC0049 243277.VC0595 320
243277.VC0049 243277.VC0654 184
243277.VC0049 243277.VC0705 217
243277.VC0049 243277.VC0761 651
243277.VC0049 243277.VC0804 281
243277.VC0049 243277.VC0850 308
243277.VC0049 243277.VC0857 254
243277.VC0049 243277.VC0858 150
243277.VC0049 243277.VC0903 167
243277.VC0049 243277.VC0908 150
243277.VC0049 243277.VC0948 215
243277.VC0049 243277.VC0957 743
243277.VC0049 243277.VC0959 199
243277.VC0049 243277.VC1002 303
243277.VC0049 243277.VC1017 155
243277.VC0049 243277.VC1079 412
243277.VC0049 243277.VC1099 289
243277.VC0049 243277.VC1117 205
243277.VC0049 243277.VC1127 316
243277.VC0049 243277.VC1130 362
243277.VC0049 243277.VC1178 218
243277.VC0049 243277.VC1180 156
243277.VC0049 243277.VC1189 191
243277.VC0049 243277.VC1234 244
243277.VC0049 243277.VC1240 160
243277.VC0049 243277.VC1252 188
243277.VC0049 243277.VC1271 301
243277.VC0049 243277.VC1502 230
243277.VC0049 243277.VC1504 175
243277.VC0049 243277.VC1538 207
243277.VC0049 243277.VC1546 168
243277.VC0049 243277.VC1600 249
243277.VC0049 243277.VC1601 192
243277.VC0049 243277.VC1615 239
243277.VC0049 243277.VC1652 165
243277.VC0049 243277.VC1673 208
243277.VC0049 243277.VC1724 258
243277.VC0049 243277.VC1730 544
243277.VC0049 243277.VC1744 165
243277.VC0049 243277.VC1755 166
243277.VC0049 243277.VC1825 151
243277.VC0049 243277.VC1828 527
243277.VC0049 243277.VC1850 180
243277.VC0049 243277.VC1874 257
243277.VC0049 243277.VC1885 153
243277.VC0049 243277.VC1912 308
243277.VC0049 243277.VC1918 272
243277.VC0049 243277.VC1920 214
243277.VC0049 243277.VC1933 168
243277.VC0049 243277.VC1956 164
243277.VC0049 243277.VC1959 220
243277.VC0049 243277.VC1960 240
243277.VC0049 243277.VC1961 240
243277.VC0049 243277.VC1962 169
243277.VC0049 243277.VC1983 184
243277.VC0049 243277.VC1987 182
243277.VC0049 243277.VC1997 207
243277.VC0049 243277.VC2043 424
243277.VC0049 243277.VC2098 444
243277.VC0049 243277.VC2112 607
243277.VC0049 243277.VC2119 304
243277.VC0049 243277.VC2146 319
243277.VC0049 243277.VC2152 191
243277.VC0049 243277.VC2159 284
243277.VC0049 243277.VC2177 404
243277.VC0049 243277.VC2198 178
243277.VC0049 243277.VC2205 342
243277.VC0049 243277.VC2208 161
243277.VC0049 243277.VC2213 151
243277.VC0049 243277.VC2252 338
243277.VC0049 243277.VC2266 434
243277.VC0049 243277.VC2316 152
243277.VC0049 243277.VC2344 306
243277.VC0049 243277.VC2407 154
243277.VC0049 243277.VC2408 162
243277.VC0049 243277.VC2428 594
243277.VC0049 243277.VC2434 594
243277.VC0049 243277.VC2436 152
243277.VC0049 243277.VC2444 492
243277.VC0049 243277.VC2465 323
243277.VC0049 243277.VC2466 322
243277.VC0049 243277.VC2510 349
243277.VC0049 243277.VC2511 219
243277.VC0049 243277.VC2553 153
243277.VC0049 243277.VC2554 227
243277.VC0049 243277.VC2557 174
243277.VC0049 243277.VC2599 195
243277.VC0049 243277.VC2608 156
243277.VC0049 243277.VC2631 253
243277.VC0049 243277.VC2632 210
243277.VC0049 243277.VC2643 202
243277.VC0049 243277.VC2644 230
243277.VC0049 243277.VC2645 192
243277.VC0049 243277.VC2653 384
243277.VC0049 243277.VC2666 175
243277.VC0049 243277.VC2678 183
243277.VC0049 243277.VC2701 411
243277.VC0049 243277.VC2750 150
243277.VC0049 243277.VC2756 175
243277.VC0049 243277.VCA0010 190
243277.VC0049 243277.VCA0075 219
243277.VC0049 243277.VCA0150 267
243277.VC0049 243277.VCA0197 197
243277.VC0049 243277.VCA0207 273
243277.VC0049 243277.VCA0600 155
243277.VC0049 243277.VCA0638 158
243277.VC0049 243277.VCA0705 475
243277.VC0049 243277.VCA0717 194
243277.VC0049 243277.VCA0735 154
243277.VC0049 243277.VCA0741 341
243277.VC0049 243277.VCA0783 329
243277.VC0049 243277.VCA0802 182
243277.VC0049 243277.VCA1072 229
243277.VC0049 243277.VCA1085 219
243277.VC0049 243277.VCA1102 209
243277.VC0050 243277.VC0032 255
243277.VC0050 243277.VC0041 382
243277.VC0050 243277.VC0042 461
243277.VC0050 243277.VC0043 651
243277.VC0050 243277.VC0044 707
243277.VC0050 243277.VC0045 769
243277.VC0050 243277.VC0046 802
243277.VC0050 243277.VC0047 888
243277.VC0050 243277.VC0048 915
243277.VC0050 243277.VC0049 889
243277.VC0050 243277.VC0052 671
243277.VC0050 243277.VC0054 890
243277.VC0050 243277.VC0055 539
243277.VC0050 243277.VC0056 565
243277.VC0050 243277.VC0057 643
243277.VC0050 243277.VC0067 154
243277.VC0050 243277.VC0082 252
243277.VC0050 243277.VC0103 212
243277.VC0050 243277.VC0128 263
243277.VC0050 243277.VC0196 214
243277.VC0050 243277.VC0217 151
243277.VC0050 243277.VC0218 187
243277.VC0050 243277.VC0290 413
243277.VC0050 243277.VC0329 367
243277.VC0050 243277.VC0344 203
243277.VC0050 243277.VC0360 171
243277.VC0050 243277.VC0372 189
243277.VC0050 243277.VC0397 214
243277.VC0050 243277.VC0418 317
243277.VC0050 243277.VC0461 212
243277.VC0050 243277.VC0466 192
243277.VC0050 243277.VC0467 192
243277.VC0050 243277.VC0498 213
243277.VC0050 243277.VC0543 254
243277.VC0050 243277.VC0544 329
243277.VC0050 243277.VC0580 240
243277.VC0050 243277.VC0743 166
243277.VC0050 243277.VC0744 202
243277.VC0050 243277.VC0746 306
243277.VC0050 243277.VC0754 163
243277.VC0050 243277.VC0796 172
243277.VC0050 243277.VC0852 166
243277.VC0050 243277.VC0894 182
243277.VC0050 243277.VC0956 214
243277.VC0050 243277.VC0981 237
243277.VC0050 243277.VC0987 367
243277.VC0050 243277.VC0991 217
243277.VC0050 243277.VC1002 180
243277.VC0050 243277.VC1079 535
243277.VC0050 243277.VC1099 439
243277.VC0050 243277.VC1112 257
243277.VC0050 243277.VC1177 206
243277.VC0050 243277.VC1285 162
243277.VC0050 243277.VC1297 185
243277.VC0050 243277.VC1312 189
243277.VC0050 243277.VC1319 150
243277.VC0050 243277.VC1355 214
243277.VC0050 243277.VC1423 252
243277.VC0050 243277.VC1433 262
243277.VC0050 243277.VC1502 155
243277.VC0050 243277.VC1520 313
243277.VC0050 243277.VC1555 151
243277.VC0050 243277.VC1576 448
243277.VC0050 243277.VC1609 158
243277.VC0050 243277.VC1650 192
243277.VC0050 243277.VC1667 200
243277.VC0050 243277.VC1672 268
243277.VC0050 243277.VC1730 457
243277.VC0050 243277.VC1731 562
243277.VC0050 243277.VC1838 195
243277.VC0050 243277.VC1841 152
243277.VC0050 243277.VC1899 163
243277.VC0050 243277.VC1923 213
243277.VC0050 243277.VC1940 150
243277.VC0050 243277.VC1968 353
243277.VC0050 243277.VC2014 212
243277.VC0050 243277.VC2016 229
243277.VC0050 243277.VC2043 906
243277.VC0050 243277.VC2084 226
243277.VC0050 243277.VC2085 158
243277.VC0050 243277.VC2130 172
243277.VC0050 243277.VC2131 244
243277.VC0050 243277.VC2132 157
243277.VC0050 243277.VC2133 179
243277.VC0050 243277.VC2134 183
243277.VC0050 243277.VC2199 216
243277.VC0050 243277.VC2200 216
243277.VC0050 243277.VC2203 214
243277.VC0050 243277.VC2206 160
243277.VC0050 243277.VC2234 213
243277.VC0050 243277.VC2246 257
243277.VC0050 243277.VC2260 175
243277.VC0050 243277.VC2345 150
243277.VC0050 243277.VC2353 303
243277.VC0050 243277.VC2398 414
243277.VC0050 243277.VC2417 213
243277.VC0050 243277.VC2419 335
243277.VC0050 243277.VC2444 161
243277.VC0050 243277.VC2460 187
243277.VC0050 243277.VC2462 154
243277.VC0050 243277.VC2469 237
243277.VC0050 243277.VC2476 201
243277.VC0050 243277.VC2487 174
243277.VC0050 243277.VC2500 159
243277.VC0050 243277.VC2502 214
243277.VC0050 243277.VC2571 367
243277.VC0050 243277.VC2586 151
243277.VC0050 243277.VC2606 159
243277.VC0050 243277.VC2608 313
243277.VC0050 243277.VC2624 153
243277.VC0050 243277.VC2625 266
243277.VC0050 243277.VC2642 176
243277.VC0050 243277.VC2674 307
243277.VC0050 243277.VC2675 308
243277.VC0050 243277.VC2679 150
243277.VC0050 243277.VC2709 208
243277.VC0050 243277.VC2726 266
243277.VC0050 243277.VC2732 163
243277.VC0050 243277.VC2734 153
243277.VC0050 243277.VC2748 168
243277.VC0050 243277.VCA0013 210
243277.VC0050 243277.VCA0098 155
243277.VC0050 243277.VCA0150 187
243277.VC0050 243277.VCA0222 211
243277.VC0050 243277.VCA0511 156
243277.VC0050 243277.VCA0528 243
243277.VC0050 243277.VCA0530 302
243277.VC0050 243277.VCA0546 153
243277.VC0050 243277.VCA0572 213
243277.VC0050 243277.VCA0575 266
243277.VC0050 243277.VCA0693 166
243277.VC0050 243277.VCA0717 226
243277.VC0050 243277.VCA0760 209
243277.VC0050 243277.VCA0863 157
243277.VC0051 243277.VC0052 999
243277.VC0051 243277.VC0053 666
243277.VC0051 243277.VC0054 758
243277.VC0051 243277.VC0055 622
243277.VC0051 243277.VC0056 476
243277.VC0051 243277.VC0057 443
243277.VC0051 243277.VC0060 429
243277.VC0051 243277.VC0061 802
243277.VC0051 243277.VC0065 174
243277.VC0051 243277.VC0080 185
243277.VC0051 243277.VC0147 250
243277.VC0051 243277.VC0167 199
243277.VC0051 243277.VC0188 220
243277.VC0051 243277.VC0190 199
243277.VC0051 243277.VC0215 286
243277.VC0051 243277.VC0242 189
243277.VC0051 243277.VC0244 210
243277.VC0051 243277.VC0275 903
243277.VC0051 243277.VC0276 929
243277.VC0051 243277.VC0282 165
243277.VC0051 243277.VC0318 192
243277.VC0051 243277.VC0319 350
243277.VC0051 243277.VC0320 196
243277.VC0051 243277.VC0345 182
243277.VC0051 243277.VC0377 188
243277.VC0051 243277.VC0378 180
243277.VC0051 243277.VC0381 174
243277.VC0051 243277.VC0394 364
243277.VC0051 243277.VC0419 162
243277.VC0051 243277.VC0425 197
243277.VC0051 243277.VC0432 185
243277.VC0051 243277.VC0435 200
243277.VC0051 243277.VC0436 200
243277.VC0051 243277.VC0437 395
243277.VC0051 243277.VC0440 434
243277.VC0051 243277.VC0441 201
243277.VC0051 243277.VC0442 393
243277.VC0051 243277.VC0453 241
243277.VC0051 243277.VC0477 335
243277.VC0051 243277.VC0478 330
243277.VC0051 243277.VC0485 188
243277.VC0051 243277.VC0523 235
243277.VC0051 243277.VC0531 220
243277.VC0051 243277.VC0532 157
243277.VC0051 243277.VC0538 152
243277.VC0051 243277.VC0556 323
243277.VC0051 243277.VC0560 416
243277.VC0051 243277.VC0585 281
243277.VC0051 243277.VC0586 243
243277.VC0051 243277.VC0587 253
243277.VC0051 243277.VC0626 319
243277.VC0051 243277.VC0634 256
243277.VC0051 243277.VC0673 289
243277.VC0051 243277.VC0677 171
243277.VC0051 243277.VC0681 332
243277.VC0051 243277.VC0682 238
243277.VC0051 243277.VC0691 180
243277.VC0051 243277.VC0702 168
243277.VC0051 243277.VC0711 150
243277.VC0051 243277.VC0718 367
243277.VC0051 243277.VC0752 213
243277.VC0051 243277.VC0762 207
243277.VC0051 243277.VC0767 174
243277.VC0051 243277.VC0768 430
243277.VC0051 243277.VC0855 213
243277.VC0051 243277.VC0864 301
243277.VC0051 243277.VC0869 936
243277.VC0051 243277.VC0875 278
243277.VC0051 243277.VC0879 198
243277.VC0051 243277.VC0881 332
243277.VC0051 243277.VC0887 192
243277.VC0051 243277.VC0892 247
243277.VC0051 243277.VC0905 183
243277.VC0051 243277.VC0916 230
243277.VC0051 243277.VC0934 188
243277.VC0051 243277.VC0941 520
243277.VC0051 243277.VC0961 174
243277.VC0051 243277.VC0971 238
243277.VC0051 243277.VC0977 349
243277.VC0051 243277.VC0985 254
243277.VC0051 243277.VC0986 479
243277.VC0051 243277.VC1003 359
243277.VC0051 243277.VC1004 946
243277.VC0051 243277.VC1006 162
243277.VC0051 243277.VC1008 179
243277.VC0051 243277.VC1056 183
243277.VC0051 243277.VC1079 549
243277.VC0051 243277.VC1085 155
243277.VC0051 243277.VC1087 164
243277.VC0051 243277.VC1110 206
243277.VC0051 243277.VC1113 316
243277.VC0051 243277.VC1126 884
243277.VC0051 243277.VC1128 167
243277.VC0051 243277.VC1132 198
243277.VC0051 243277.VC1133 264
243277.VC0051 243277.VC1134 167
243277.VC0051 243277.VC1136 237
243277.VC0051 243277.VC1138 204
243277.VC0051 243277.VC1139 240
243277.VC0051 243277.VC1152 338
243277.VC0051 243277.VC1163 217
243277.VC0051 243277.VC1171 151
243277.VC0051 243277.VC1174 366
243277.VC0051 243277.VC1178 229
243277.VC0051 243277.VC1190 972
243277.VC0051 243277.VC1213 210
243277.VC0051 243277.VC1228 637
243277.VC0051 243277.VC1285 151
243277.VC0051 243277.VC1293 222
243277.VC0051 243277.VC1303 315
243277.VC0051 243277.VC1335 152
243277.VC0051 243277.VC1373 213
243277.VC0051 243277.VC1374 213
243277.VC0051 243277.VC1386 213
243277.VC0051 243277.VC1432 219
243277.VC0051 243277.VC1434 164
243277.VC0051 243277.VC1491 308
243277.VC0051 243277.VC1494 161
243277.VC0051 243277.VC1507 319
243277.VC0051 243277.VC1573 239
243277.VC0051 243277.VC1574 316
243277.VC0051 243277.VC1580 270
243277.VC0051 243277.VC1581 151
243277.VC0051 243277.VC1582 182
243277.VC0051 243277.VC1638 168
243277.VC0051 243277.VC1684 374
243277.VC0051 243277.VC1730 276
243277.VC0051 243277.VC1732 189
243277.VC0051 243277.VC1833 269
243277.VC0051 243277.VC1840 154
243277.VC0051 243277.VC1848 237
243277.VC0051 243277.VC1849 290
243277.VC0051 243277.VC1850 368
243277.VC0051 243277.VC1855 212
243277.VC0051 243277.VC1870 192
243277.VC0051 243277.VC1903 185
243277.VC0051 243277.VC1905 251
243277.VC0051 243277.VC1911 297
243277.VC0051 243277.VC1942 618
243277.VC0051 243277.VC1984 176
243277.VC0051 243277.VC1990 212
243277.VC0051 243277.VC1995 309
243277.VC0051 243277.VC2008 188
243277.VC0051 243277.VC2030 162
243277.VC0051 243277.VC2045 200
243277.VC0051 243277.VC2092 176
243277.VC0051 243277.VC2095 208
243277.VC0051 243277.VC2106 180
243277.VC0051 243277.VC2107 168
243277.VC0051 243277.VC2136 196
243277.VC0051 243277.VC2164 172
243277.VC0051 243277.VC2171 221
243277.VC0051 243277.VC2172 328
243277.VC0051 243277.VC2177 323
243277.VC0051 243277.VC2226 989
243277.VC0051 243277.VC2227 886
243277.VC0051 243277.VC2245 317
243277.VC0051 243277.VC2248 274
243277.VC0051 243277.VC2249 174
243277.VC0051 243277.VC2252 156
243277.VC0051 243277.VC2268 253
243277.VC0051 243277.VC2274 376
243277.VC0051 243277.VC2297 183
243277.VC0051 243277.VC2311 151
243277.VC0051 243277.VC2347 201
243277.VC0051 243277.VC2350 218
243277.VC0051 243277.VC2374 229
243277.VC0051 243277.VC2377 229
243277.VC0051 243277.VC2389 489
243277.VC0051 243277.VC2390 582
243277.VC0051 243277.VC2394 255
243277.VC0051 243277.VC2397 274
243277.VC0051 243277.VC2398 274
243277.VC0051 243277.VC2405 305
243277.VC0051 243277.VC2422 291
243277.VC0051 243277.VC2427 178
243277.VC0051 243277.VC2447 372
243277.VC0051 243277.VC2448 184
243277.VC0051 243277.VC2501 250
243277.VC0051 243277.VC2510 397
243277.VC0051 243277.VC2511 272
243277.VC0051 243277.VC2519 224
243277.VC0051 243277.VC2560 318
243277.VC0051 243277.VC2563 167
243277.VC0051 243277.VC2599 237
243277.VC0051 243277.VC2602 373
243277.VC0051 243277.VC2628 388
243277.VC0051 243277.VC2631 175
243277.VC0051 243277.VC2689 220
243277.VC0051 243277.VC2690 272
243277.VC0051 243277.VC2694 200
243277.VC0051 243277.VC2698 251
243277.VC0051 243277.VC2708 221
243277.VC0051 243277.VC2711 258
243277.VC0051 243277.VC2712 154
243277.VC0051 243277.VC2718 364
243277.VC0051 243277.VC2762 256
243277.VC0051 243277.VCA0051 155
243277.VC0051 243277.VCA0066 167
243277.VC0051 243277.VCA0077 253
243277.VC0051 243277.VCA0099 184
243277.VC0051 243277.VCA0140 154
243277.VC0051 243277.VCA0157 176
243277.VC0051 243277.VCA0183 303
243277.VC0051 243277.VCA0195 172
243277.VC0051 243277.VCA0218 153
243277.VC0051 243277.VCA0277 296
243277.VC0051 243277.VCA0278 396
243277.VC0051 243277.VCA0399 182
243277.VC0051 243277.VCA0485 253
243277.VC0051 243277.VCA0510 239
243277.VC0051 243277.VCA0513 222
243277.VC0051 243277.VCA0529 219
243277.VC0051 243277.VCA0554 395
243277.VC0051 243277.VCA0563 217
243277.VC0051 243277.VCA0572 394
243277.VC0051 243277.VCA0614 158
243277.VC0051 243277.VCA0708 188
243277.VC0051 243277.VCA0720 154
243277.VC0051 243277.VCA0756 206
243277.VC0051 243277.VCA0767 193
243277.VC0051 243277.VCA0779 194
243277.VC0051 243277.VCA0805 155
243277.VC0051 243277.VCA0886 316
243277.VC0051 243277.VCA0911 211
243277.VC0051 243277.VCA0924 215
243277.VC0051 243277.VCA0925 428
243277.VC0051 243277.VCA1003 175
243277.VC0051 243277.VCA1013 154
243277.VC0051 243277.VCA1020 290
243277.VC0051 243277.VCA1021 336
243277.VC0051 243277.VCA1048 184
243277.VC0051 243277.VCA1105 236
243277.VC0052 243277.VC0013 618
243277.VC0052 243277.VC0014 188
243277.VC0052 243277.VC0021 475
243277.VC0052 243277.VC0028 209
243277.VC0052 243277.VC0031 192
243277.VC0052 243277.VC0032 182
243277.VC0052 243277.VC0042 299
243277.VC0052 243277.VC0043 292
243277.VC0052 243277.VC0044 294
243277.VC0052 243277.VC0045 296
243277.VC0052 243277.VC0046 298
243277.VC0052 243277.VC0047 636
243277.VC0052 243277.VC0048 600
243277.VC0052 243277.VC0049 600
243277.VC0052 243277.VC0050 671
243277.VC0052 243277.VC0051 999
243277.VC0052 243277.VC0053 667
243277.VC0052 243277.VC0054 791
243277.VC0052 243277.VC0055 745
243277.VC0052 243277.VC0056 674
243277.VC0052 243277.VC0057 475
243277.VC0052 243277.VC0061 285
243277.VC0052 243277.VC0065 296
243277.VC0052 243277.VC0066 250
243277.VC0052 243277.VC0080 185
243277.VC0052 243277.VC0088 249
243277.VC0052 243277.VC0116 349
243277.VC0052 243277.VC0119 529
243277.VC0052 243277.VC0122 612
243277.VC0052 243277.VC0125 271
243277.VC0052 243277.VC0154 174
243277.VC0052 243277.VC0188 224
243277.VC0052 243277.VC0200 329
243277.VC0052 243277.VC0211 294
243277.VC0052 243277.VC0215 452
243277.VC0052 243277.VC0233 469
243277.VC0052 243277.VC0244 210
243277.VC0052 243277.VC0247 199
243277.VC0052 243277.VC0275 997
243277.VC0052 243277.VC0276 943
243277.VC0052 243277.VC0288 163
243277.VC0052 243277.VC0290 612
243277.VC0052 243277.VC0309 268
243277.VC0052 243277.VC0318 192
243277.VC0052 243277.VC0319 344
243277.VC0052 243277.VC0328 157
243277.VC0052 243277.VC0332 329
243277.VC0052 243277.VC0345 431
243277.VC0052 243277.VC0359 330
243277.VC0052 243277.VC0372 268
243277.VC0052 243277.VC0378 179
243277.VC0052 243277.VC0392 236
243277.VC0052 243277.VC0394 445
243277.VC0052 243277.VC0437 388
243277.VC0052 243277.VC0440 414
243277.VC0052 243277.VC0441 200
243277.VC0052 243277.VC0451 250
243277.VC0052 243277.VC0453 194
243277.VC0052 243277.VC0458 219
243277.VC0052 243277.VC0477 379
243277.VC0052 243277.VC0478 357
243277.VC0052 243277.VC0485 197
243277.VC0052 243277.VC0514 151
243277.VC0052 243277.VC0523 235
243277.VC0052 243277.VC0533 353
243277.VC0052 243277.VC0553 159
243277.VC0052 243277.VC0556 308
243277.VC0052 243277.VC0560 528
243277.VC0052 243277.VC0561 332
243277.VC0052 243277.VC0562 169
243277.VC0052 243277.VC0563 219
243277.VC0052 243277.VC0564 213
243277.VC0052 243277.VC0576 150
243277.VC0052 243277.VC0585 551
243277.VC0052 243277.VC0592 226
243277.VC0052 243277.VC0626 319
243277.VC0052 243277.VC0643 164
243277.VC0052 243277.VC0651 268
243277.VC0052 243277.VC0652 413
243277.VC0052 243277.VC0673 289
243277.VC0052 243277.VC0675 251
243277.VC0052 243277.VC0681 342
243277.VC0052 243277.VC0682 286
243277.VC0052 243277.VC0696 344
243277.VC0052 243277.VC0705 320
243277.VC0052 243277.VC0717 498
243277.VC0052 243277.VC0718 367
243277.VC0052 243277.VC0737 162
243277.VC0052 243277.VC0743 157
243277.VC0052 243277.VC0744 175
243277.VC0052 243277.VC0752 226
243277.VC0052 243277.VC0756 271
243277.VC0052 243277.VC0757 340
243277.VC0052 243277.VC0759 394
243277.VC0052 243277.VC0767 584
243277.VC0052 243277.VC0768 802
243277.VC0052 243277.VC0855 216
243277.VC0052 243277.VC0869 962
243277.VC0052 243277.VC0875 284
243277.VC0052 243277.VC0879 192
243277.VC0052 243277.VC0887 192
243277.VC0052 243277.VC0894 213
243277.VC0052 243277.VC0916 171
243277.VC0052 243277.VC0941 368
243277.VC0052 243277.VC0949 151
243277.VC0052 243277.VC0977 350
243277.VC0052 243277.VC0985 260
243277.VC0052 243277.VC0986 457
243277.VC0052 243277.VC0991 202
243277.VC0052 243277.VC0994 403
243277.VC0052 243277.VC1003 544
243277.VC0052 243277.VC1004 982
243277.VC0052 243277.VC1031 162
243277.VC0052 243277.VC1034 185
243277.VC0052 243277.VC1038 213
243277.VC0052 243277.VC1047 217
243277.VC0052 243277.VC1054 180
243277.VC0052 243277.VC1079 633
243277.VC0052 243277.VC1104 154
243277.VC0052 243277.VC1111 210
243277.VC0052 243277.VC1113 316
243277.VC0052 243277.VC1117 320
243277.VC0052 243277.VC1126 973
243277.VC0052 243277.VC1132 201
243277.VC0052 243277.VC1133 704
243277.VC0052 243277.VC1134 211
243277.VC0052 243277.VC1135 243
243277.VC0052 243277.VC1136 321
243277.VC0052 243277.VC1137 286
243277.VC0052 243277.VC1138 335
243277.VC0052 243277.VC1139 466
243277.VC0052 243277.VC1146 204
243277.VC0052 243277.VC1152 209
243277.VC0052 243277.VC1159 217
243277.VC0052 243277.VC1170 178
243277.VC0052 243277.VC1171 210
243277.VC0052 243277.VC1178 276
243277.VC0052 243277.VC1190 967
243277.VC0052 243277.VC1212 188
243277.VC0052 243277.VC1222 152
243277.VC0052 243277.VC1228 832
243277.VC0052 243277.VC1257 274
243277.VC0052 243277.VC1293 167
243277.VC0052 243277.VC1304 159
243277.VC0052 243277.VC1312 268
243277.VC0052 243277.VC1367 224
243277.VC0052 243277.VC1373 213
243277.VC0052 243277.VC1374 213
243277.VC0052 243277.VC1386 213
243277.VC0052 243277.VC1393 238
243277.VC0052 243277.VC1434 164
243277.VC0052 243277.VC1491 437
243277.VC0052 243277.VC1494 206
243277.VC0052 243277.VC1573 267
243277.VC0052 243277.VC1574 393
243277.VC0052 243277.VC1580 270
243277.VC0052 243277.VC1581 151
243277.VC0052 243277.VC1582 182
243277.VC0052 243277.VC1589 152
243277.VC0052 243277.VC1590 239
243277.VC0052 243277.VC1595 183
243277.VC0052 243277.VC1616 204
243277.VC0052 243277.VC1704 360
243277.VC0052 243277.VC1710 162
243277.VC0052 243277.VC1721 346
243277.VC0052 243277.VC1730 452
243277.VC0052 243277.VC1732 603
243277.VC0052 243277.VC1783 403
243277.VC0052 243277.VC1833 256
243277.VC0052 243277.VC1834 198
243277.VC0052 243277.VC1848 237
243277.VC0052 243277.VC1849 236
243277.VC0052 243277.VC1850 368
243277.VC0052 243277.VC1870 193
243277.VC0052 243277.VC1890 280
243277.VC0052 243277.VC1911 344
243277.VC0052 243277.VC1942 659
243277.VC0052 243277.VC1994 192
243277.VC0052 243277.VC1995 500
243277.VC0052 243277.VC2008 202
243277.VC0052 243277.VC2043 279
243277.VC0052 243277.VC2087 522
243277.VC0052 243277.VC2093 425
243277.VC0052 243277.VC2095 208
243277.VC0052 243277.VC2106 179
243277.VC0052 243277.VC2107 301
243277.VC0052 243277.VC2116 603
243277.VC0052 243277.VC2157 225
243277.VC0052 243277.VC2171 393
243277.VC0052 243277.VC2172 317
243277.VC0052 243277.VC2177 367
243277.VC0052 243277.VC2226 999
243277.VC0052 243277.VC2227 973
243277.VC0052 243277.VC2252 156
243277.VC0052 243277.VC2268 270
243277.VC0052 243277.VC2271 174
243277.VC0052 243277.VC2273 428
243277.VC0052 243277.VC2274 536
243277.VC0052 243277.VC2277 319
243277.VC0052 243277.VC2278 342
243277.VC0052 243277.VC2297 183
243277.VC0052 243277.VC2305 384
243277.VC0052 243277.VC2307 153
243277.VC0052 243277.VC2311 151
243277.VC0052 243277.VC2322 617
243277.VC0052 243277.VC2345 156
243277.VC0052 243277.VC2350 612
243277.VC0052 243277.VC2362 158
243277.VC0052 243277.VC2371 307
243277.VC0052 243277.VC2373 279
243277.VC0052 243277.VC2376 279
243277.VC0052 243277.VC2389 217
243277.VC0052 243277.VC2390 446
243277.VC0052 243277.VC2397 286
243277.VC0052 243277.VC2398 274
243277.VC0052 243277.VC2401 280
243277.VC0052 243277.VC2405 307
243277.VC0052 243277.VC2422 242
243277.VC0052 243277.VC2427 178
243277.VC0052 243277.VC2447 223
243277.VC0052 243277.VC2448 336
243277.VC0052 243277.VC2462 221
243277.VC0052 243277.VC2474 163
243277.VC0052 243277.VC2483 229
243277.VC0052 243277.VC2490 177
243277.VC0052 243277.VC2491 192
243277.VC0052 243277.VC2505 344
243277.VC0052 243277.VC2508 238
243277.VC0052 243277.VC2510 410
243277.VC0052 243277.VC2523 162
243277.VC0052 243277.VC2529 274
243277.VC0052 243277.VC2535 356
243277.VC0052 243277.VC2599 179
243277.VC0052 243277.VC2602 529
243277.VC0052 243277.VC2614 218
243277.VC0052 243277.VC2618 287
243277.VC0052 243277.VC2628 164
243277.VC0052 243277.VC2637 204
243277.VC0052 243277.VC2649 178
243277.VC0052 243277.VC2664 168
243277.VC0052 243277.VC2683 367
243277.VC0052 243277.VC2689 220
243277.VC0052 243277.VC2698 260
243277.VC0052 243277.VC2708 242
243277.VC0052 243277.VC2712 201
243277.VC0052 243277.VC2718 364
243277.VC0052 243277.VC2719 183
243277.VC0052 243277.VC2742 192
243277.VC0052 243277.VC2746 460
243277.VC0052 243277.VC2758 217
243277.VC0052 243277.VCA0011 612
243277.VC0052 243277.VCA0097 213
243277.VC0052 243277.VCA0099 215
243277.VC0052 243277.VCA0127 613
243277.VC0052 243277.VCA0132 165
243277.VC0052 243277.VCA0183 303
243277.VC0052 243277.VCA0197 457
243277.VC0052 243277.VCA0277 449
243277.VC0052 243277.VCA0278 368
243277.VC0052 243277.VCA0513 167
243277.VC0052 243277.VCA0524 150
243277.VC0052 243277.VCA0540 162
243277.VC0052 243277.VCA0552 216
243277.VC0052 243277.VCA0554 424
243277.VC0052 243277.VCA0572 396
243277.VC0052 243277.VCA0581 190
243277.VC0052 243277.VCA0604 236
243277.VC0052 243277.VCA0605 210
243277.VC0052 243277.VCA0614 488
243277.VC0052 243277.VCA0708 197
243277.VC0052 243277.VCA0744 152
243277.VC0052 243277.VCA0774 181
243277.VC0052 243277.VCA0820 168
243277.VC0052 243277.VCA0824 216
243277.VC0052 243277.VCA0886 316
243277.VC0052 243277.VCA0894 264
243277.VC0052 243277.VCA0924 215
243277.VC0052 243277.VCA0925 457
243277.VC0052 243277.VCA1011 204
243277.VC0052 243277.VCA1048 215
243277.VC0052 243277.VCA1086 193
243277.VC0053 243277.VC0051 666
243277.VC0053 243277.VC0052 667
243277.VC0053 243277.VC0054 795
243277.VC0053 243277.VC0055 728
243277.VC0053 243277.VC0056 558
243277.VC0053 243277.VC0057 558
243277.VC0054 243277.VC0014 153
243277.VC0054 243277.VC0020 395
243277.VC0054 243277.VC0021 388
243277.VC0054 243277.VC0042 291
243277.VC0054 243277.VC0043 538
243277.VC0054 243277.VC0044 563
243277.VC0054 243277.VC0045 551
243277.VC0054 243277.VC0046 541
243277.VC0054 243277.VC0047 685
243277.VC0054 243277.VC0048 893
243277.VC0054 243277.VC0049 544
243277.VC0054 243277.VC0050 890
243277.VC0054 243277.VC0051 758
243277.VC0054 243277.VC0052 791
243277.VC0054 243277.VC0053 795
243277.VC0054 243277.VC0055 899
243277.VC0054 243277.VC0056 893
243277.VC0054 243277.VC0057 842
243277.VC0054 243277.VC0080 235
243277.VC0054 243277.VC0082 252
243277.VC0054 243277.VC0088 154
243277.VC0054 243277.VC0105 307
243277.VC0054 243277.VC0128 167
243277.VC0054 243277.VC0135 157
243277.VC0054 243277.VC0175 222
243277.VC0054 243277.VC0210 157
243277.VC0054 243277.VC0213 277
243277.VC0054 243277.VC0221 176
243277.VC0054 243277.VC0271 153
243277.VC0054 243277.VC0275 553
243277.VC0054 243277.VC0276 384
243277.VC0054 243277.VC0291 160
243277.VC0054 243277.VC0299 158
243277.VC0054 243277.VC0306 250
243277.VC0054 243277.VC0307 257
243277.VC0054 243277.VC0315 188
243277.VC0054 243277.VC0319 308
243277.VC0054 243277.VC0324 793
243277.VC0054 243277.VC0340 200
243277.VC0054 243277.VC0343 430
243277.VC0054 243277.VC0344 154
243277.VC0054 243277.VC0345 176
243277.VC0054 243277.VC0366 179
243277.VC0054 243277.VC0368 154
243277.VC0054 243277.VC0369 255
243277.VC0054 243277.VC0418 317
243277.VC0054 243277.VC0434 524
243277.VC0054 243277.VC0437 182
243277.VC0054 243277.VC0441 167
243277.VC0054 243277.VC0443 558
243277.VC0054 243277.VC0445 155
243277.VC0054 243277.VC0446 297
243277.VC0054 243277.VC0453 255
243277.VC0054 243277.VC0466 241
243277.VC0054 243277.VC0467 192
243277.VC0054 243277.VC0472 171
243277.VC0054 243277.VC0476 191
243277.VC0054 243277.VC0477 257
243277.VC0054 243277.VC0478 289
243277.VC0054 243277.VC0503 344
243277.VC0054 243277.VC0512 210
243277.VC0054 243277.VC0521 330
243277.VC0054 243277.VC0523 367
243277.VC0054 243277.VC0527 212
243277.VC0054 243277.VC0543 242
243277.VC0054 243277.VC0544 286
243277.VC0054 243277.VC0562 353
243277.VC0054 243277.VC0582 282
243277.VC0054 243277.VC0592 187
243277.VC0054 243277.VC0594 187
243277.VC0054 243277.VC0630 344
243277.VC0054 243277.VC0634 188
243277.VC0054 243277.VC0635 329
243277.VC0054 243277.VC0636 356
243277.VC0054 243277.VC0638 187
243277.VC0054 243277.VC0642 224
243277.VC0054 243277.VC0643 277
243277.VC0054 243277.VC0644 277
243277.VC0054 243277.VC0645 286
243277.VC0054 243277.VC0647 156
243277.VC0054 243277.VC0681 176
243277.VC0054 243277.VC0708 239
243277.VC0054 243277.VC0749 155
243277.VC0054 243277.VC0751 396
243277.VC0054 243277.VC0754 155
243277.VC0054 243277.VC0763 199
243277.VC0054 243277.VC0773 175
243277.VC0054 243277.VC0843 184
243277.VC0054 243277.VC0853 331
243277.VC0054 243277.VC0854 181
243277.VC0054 243277.VC0864 213
243277.VC0054 243277.VC0878 329
243277.VC0054 243277.VC0890 286
243277.VC0054 243277.VC0916 268
243277.VC0054 243277.VC0917 236
243277.VC0054 243277.VC0919 163
243277.VC0054 243277.VC0925 166
243277.VC0054 243277.VC0941 304
243277.VC0054 243277.VC0951 370
243277.VC0054 243277.VC0952 183
243277.VC0054 243277.VC0985 242
243277.VC0054 243277.VC1018 202
243277.VC0054 243277.VC1023 154
243277.VC0054 243277.VC1036 159
243277.VC0054 243277.VC1041 268
243277.VC0054 243277.VC1057 184
243277.VC0054 243277.VC1069 191
243277.VC0054 243277.VC1079 252
243277.VC0054 243277.VC1114 404
243277.VC0054 243277.VC1167 337
243277.VC0054 243277.VC1177 263
243277.VC0054 243277.VC1178 265
243277.VC0054 243277.VC1190 234
243277.VC0054 243277.VC1198 208
243277.VC0054 243277.VC1215 151
243277.VC0054 243277.VC1220 233
243277.VC0054 243277.VC1245 224
243277.VC0054 243277.VC1321 301
243277.VC0054 243277.VC1423 252
243277.VC0054 243277.VC1433 354
243277.VC0054 243277.VC1491 366
243277.VC0054 243277.VC1496 153
243277.VC0054 243277.VC1502 348
243277.VC0054 243277.VC1520 269
243277.VC0054 243277.VC1576 448
243277.VC0054 243277.VC1585 226
243277.VC0054 243277.VC1618 235
243277.VC0054 243277.VC1667 151
243277.VC0054 243277.VC1670 188
243277.VC0054 243277.VC1672 281
243277.VC0054 243277.VC1684 210
243277.VC0054 243277.VC1700 210
243277.VC0054 243277.VC1702 212
243277.VC0054 243277.VC1706 150
243277.VC0054 243277.VC1730 542
243277.VC0054 243277.VC1833 188
243277.VC0054 243277.VC1839 274
243277.VC0054 243277.VC1841 164
243277.VC0054 243277.VC1892 189
243277.VC0054 243277.VC1911 195
243277.VC0054 243277.VC1915 198
243277.VC0054 243277.VC1935 151
243277.VC0054 243277.VC1942 320
243277.VC0054 243277.VC1983 181
243277.VC0054 243277.VC1989 227
243277.VC0054 243277.VC2000 191
243277.VC0054 243277.VC2015 216
243277.VC0054 243277.VC2016 194
243277.VC0054 243277.VC2030 151
243277.VC0054 243277.VC2043 354
243277.VC0054 243277.VC2044 210
243277.VC0054 243277.VC2118 338
243277.VC0054 243277.VC2178 338
243277.VC0054 243277.VC2179 413
243277.VC0054 243277.VC2183 268
243277.VC0054 243277.VC2225 375
243277.VC0054 243277.VC2246 310
243277.VC0054 243277.VC2256 383
243277.VC0054 243277.VC2260 794
243277.VC0054 243277.VC2269 152
243277.VC0054 243277.VC2273 157
243277.VC0054 243277.VC2296 285
243277.VC0054 243277.VC2319 264
243277.VC0054 243277.VC2329 213
243277.VC0054 243277.VC2355 154
243277.VC0054 243277.VC2362 157
243277.VC0054 243277.VC2363 155
243277.VC0054 243277.VC2364 152
243277.VC0054 243277.VC2377 182
243277.VC0054 243277.VC2383 171
243277.VC0054 243277.VC2401 338
243277.VC0054 243277.VC2402 183
243277.VC0054 243277.VC2403 156
243277.VC0054 243277.VC2404 243
243277.VC0054 243277.VC2419 251
243277.VC0054 243277.VC2435 188
243277.VC0054 243277.VC2446 187
243277.VC0054 243277.VC2447 266
243277.VC0054 243277.VC2460 206
243277.VC0054 243277.VC2463 157
243277.VC0054 243277.VC2475 156
243277.VC0054 243277.VC2499 200
243277.VC0054 243277.VC2500 277
243277.VC0054 243277.VC2501 233
243277.VC0054 243277.VC2511 192
243277.VC0054 243277.VC2512 356
243277.VC0054 243277.VC2514 216
243277.VC0054 243277.VC2528 150
243277.VC0054 243277.VC2532 154
243277.VC0054 243277.VC2536 151
243277.VC0054 243277.VC2579 793
243277.VC0054 243277.VC2594 214
243277.VC0054 243277.VC2608 269
243277.VC0054 243277.VC2613 360
243277.VC0054 243277.VC2623 218
243277.VC0054 243277.VC2629 250
243277.VC0054 243277.VC2651 255
243277.VC0054 243277.VC2655 250
243277.VC0054 243277.VC2670 278
243277.VC0054 243277.VC2675 185
243277.VC0054 243277.VC2679 329
243277.VC0054 243277.VC2684 152
243277.VC0054 243277.VC2712 184
243277.VC0054 243277.VC2719 239
243277.VC0054 243277.VC2722 396
243277.VC0054 243277.VC2742 179
243277.VC0054 243277.VC2746 194
243277.VC0054 243277.VC2756 193
243277.VC0054 243277.VC2762 299
243277.VC0054 243277.VC2763 216
243277.VC0054 243277.VC2764 234
243277.VC0054 243277.VC2765 245
243277.VC0054 243277.VC2766 235
243277.VC0054 243277.VC2767 240
243277.VC0054 243277.VC2768 234
243277.VC0054 243277.VC2769 218
243277.VC0054 243277.VC2770 421
243277.VC0054 243277.VCA0006 226
243277.VC0054 243277.VCA0010 331
243277.VC0054 243277.VCA0079 344
243277.VC0054 243277.VCA0102 386
243277.VC0054 243277.VCA0150 204
243277.VC0054 243277.VCA0159 200
243277.VC0054 243277.VCA0174 155
243277.VC0054 243277.VCA0249 187
243277.VC0054 243277.VCA0278 304
243277.VC0054 243277.VCA0521 302
243277.VC0054 243277.VCA0538 187
243277.VC0054 243277.VCA0550 240
243277.VC0054 243277.VCA0572 216
243277.VC0054 243277.VCA0593 215
243277.VC0054 243277.VCA0658 214
243277.VC0054 243277.VCA0662 311
243277.VC0054 243277.VCA0705 151
243277.VC0054 243277.VCA0781 173
243277.VC0054 243277.VCA0782 173
243277.VC0054 243277.VCA0783 173
243277.VC0054 243277.VCA0798 236
243277.VC0054 243277.VCA0837 153
243277.VC0054 243277.VCA0840 222
243277.VC0054 243277.VCA0867 150
243277.VC0054 243277.VCA0882 193
243277.VC0054 243277.VCA0929 334
243277.VC0054 243277.VCA0985 208
243277.VC0054 243277.VCA0988 210
243277.VC0054 243277.VCA1060 152
243277.VC0055 243277.VC0034 213
243277.VC0055 243277.VC0042 290
243277.VC0055 243277.VC0043 400
243277.VC0055 243277.VC0044 538
243277.VC0055 243277.VC0045 538
243277.VC0055 243277.VC0046 507
243277.VC0055 243277.VC0047 538
243277.VC0055 243277.VC0048 542
243277.VC0055 243277.VC0049 539
243277.VC0055 243277.VC0050 539
243277.VC0055 243277.VC0051 622
243277.VC0055 243277.VC0052 745
243277.VC0055 243277.VC0053 728
243277.VC0055 243277.VC0054 899
243277.VC0055 243277.VC0056 839
243277.VC0055 243277.VC0057 731
243277.VC0055 243277.VC0061 274
243277.VC0055 243277.VC0082 333
243277.VC0055 243277.VC0085 297
243277.VC0055 243277.VC0092 367
243277.VC0055 243277.VC0105 477
243277.VC0055 243277.VC0111 209
243277.VC0055 243277.VC0116 608
243277.VC0055 243277.VC0117 905
243277.VC0055 243277.VC0119 288
243277.VC0055 243277.VC0120 601
243277.VC0055 243277.VC0135 173
243277.VC0055 243277.VC0154 160
243277.VC0055 243277.VC0156 151
243277.VC0055 243277.VC0212 180
243277.VC0055 243277.VC0224 200
243277.VC0055 243277.VC0227 214
243277.VC0055 243277.VC0240 199
243277.VC0055 243277.VC0249 214
243277.VC0055 243277.VC0275 503
243277.VC0055 243277.VC0276 452
243277.VC0055 243277.VC0290 194
243277.VC0055 243277.VC0291 328
243277.VC0055 243277.VC0306 226
243277.VC0055 243277.VC0309 255
243277.VC0055 243277.VC0312 610
243277.VC0055 243277.VC0328 165
243277.VC0055 243277.VC0332 990
243277.VC0055 243277.VC0353 214
243277.VC0055 243277.VC0361 221
243277.VC0055 243277.VC0386 166
243277.VC0055 243277.VC0418 468
243277.VC0055 243277.VC0419 213
243277.VC0055 243277.VC0438 333
243277.VC0055 243277.VC0442 295
243277.VC0055 243277.VC0443 227
243277.VC0055 243277.VC0455 391
243277.VC0055 243277.VC0468 170
243277.VC0055 243277.VC0473 250
243277.VC0055 243277.VC0534 303
243277.VC0055 243277.VC0561 206
243277.VC0055 243277.VC0573 447
243277.VC0055 243277.VC0574 468
243277.VC0055 243277.VC0575 360
243277.VC0055 243277.VC0597 183
243277.VC0055 243277.VC0623 227
243277.VC0055 243277.VC0626 574
243277.VC0055 243277.VC0634 319
243277.VC0055 243277.VC0657 247
243277.VC0055 243277.VC0731 318
243277.VC0055 243277.VC0741 194
243277.VC0055 243277.VC0750 150
243277.VC0055 243277.VC0752 212
243277.VC0055 243277.VC0784 184
243277.VC0055 243277.VC0855 212
243277.VC0055 243277.VC0872 449
243277.VC0055 243277.VC0881 367
243277.VC0055 243277.VC0937 232
243277.VC0055 243277.VC0949 420
243277.VC0055 243277.VC0951 468
243277.VC0055 243277.VC0952 507
243277.VC0055 243277.VC0959 333
243277.VC0055 243277.VC0987 669
243277.VC0055 243277.VC1010 159
243277.VC0055 243277.VC1027 170
243277.VC0055 243277.VC1036 214
243277.VC0055 243277.VC1037 424
243277.VC0055 243277.VC1079 447
243277.VC0055 243277.VC1080 567
243277.VC0055 243277.VC1112 193
243277.VC0055 243277.VC1113 183
243277.VC0055 243277.VC1159 236
243277.VC0055 243277.VC1163 194
243277.VC0055 243277.VC1178 236
243277.VC0055 243277.VC1209 250
243277.VC0055 243277.VC1220 230
243277.VC0055 243277.VC1257 262
243277.VC0055 243277.VC1258 244
243277.VC0055 243277.VC1299 196
243277.VC0055 243277.VC1321 318
243277.VC0055 243277.VC1373 212
243277.VC0055 243277.VC1374 212
243277.VC0055 243277.VC1386 212
243277.VC0055 243277.VC1422 184
243277.VC0055 243277.VC1423 200
243277.VC0055 243277.VC1487 213
243277.VC0055 243277.VC1491 441
243277.VC0055 243277.VC1502 361
243277.VC0055 243277.VC1506 188
243277.VC0055 243277.VC1565 179
243277.VC0055 243277.VC1680 183
243277.VC0055 243277.VC1730 183
243277.VC0055 243277.VC1839 223
243277.VC0055 243277.VC1857 354
243277.VC0055 243277.VC1873 159
243277.VC0055 243277.VC1916 191
243277.VC0055 243277.VC1971 214
243277.VC0055 243277.VC1985 214
243277.VC0055 243277.VC2019 320
243277.VC0055 243277.VC2027 158
243277.VC0055 243277.VC2030 213
243277.VC0055 243277.VC2043 169
243277.VC0055 243277.VC2051 213
243277.VC0055 243277.VC2116 151
243277.VC0055 243277.VC2123 216
243277.VC0055 243277.VC2132 177
243277.VC0055 243277.VC2146 194
243277.VC0055 243277.VC2159 513
243277.VC0055 243277.VC2178 163
243277.VC0055 243277.VC2180 590
243277.VC0055 243277.VC2196 202
243277.VC0055 243277.VC2199 151
243277.VC0055 243277.VC2200 151
243277.VC0055 243277.VC2203 198
243277.VC0055 243277.VC2225 198
243277.VC0055 243277.VC2258 235
243277.VC0055 243277.VC2297 206
243277.VC0055 243277.VC2332 214
243277.VC0055 243277.VC2336 214
243277.VC0055 243277.VC2342 220
243277.VC0055 243277.VC2356 184
243277.VC0055 243277.VC2480 177
243277.VC0055 243277.VC2481 240
243277.VC0055 243277.VC2503 470
243277.VC0055 243277.VC2568 252
243277.VC0055 243277.VC2605 565
243277.VC0055 243277.VC2613 239
243277.VC0055 243277.VC2643 208
243277.VC0055 243277.VC2646 244
243277.VC0055 243277.VC2651 187
243277.VC0055 243277.VC2660 250
243277.VC0055 243277.VC2684 180
243277.VC0055 243277.VC2695 475
243277.VC0055 243277.VC2715 154
243277.VC0055 243277.VC2718 183
243277.VC0055 243277.VC2735 314
243277.VC0055 243277.VC2746 181
243277.VC0055 243277.VC2751 209
243277.VC0055 243277.VC2755 923
243277.VC0055 243277.VCA0006 468
243277.VC0055 243277.VCA0078 279
243277.VC0055 243277.VCA0084 296
243277.VC0055 243277.VCA0128 182
243277.VC0055 243277.VCA0137 210
243277.VC0055 243277.VCA0141 206
243277.VC0055 243277.VCA0150 203
243277.VC0055 243277.VCA0208 302
243277.VC0055 243277.VCA0214 170
243277.VC0055 243277.VCA0439 160
243277.VC0055 243277.VCA0470 404
243277.VC0055 243277.VCA0566 384
243277.VC0055 243277.VCA0568 352
243277.VC0055 243277.VCA0569 384
243277.VC0055 243277.VCA0581 194
243277.VC0055 243277.VCA0607 154
243277.VC0055 243277.VCA0608 318
243277.VC0055 243277.VCA0623 290
243277.VC0055 243277.VCA0624 250
243277.VC0055 243277.VCA0627 279
243277.VC0055 243277.VCA0678 228
243277.VC0055 243277.VCA0752 213
243277.VC0055 243277.VCA0769 265
243277.VC0055 243277.VCA0781 292
243277.VC0055 243277.VCA0855 169
243277.VC0055 243277.VCA0867 150
243277.VC0055 243277.VCA0884 183
243277.VC0055 243277.VCA0886 183
243277.VC0055 243277.VCA0909 184
243277.VC0055 243277.VCA0944 198
243277.VC0055 243277.VCA0961 206
243277.VC0055 243277.VCA1011 213
243277.VC0055 243277.VCA1079 174
243277.VC0055 243277.VCA1115 228
243277.VC0056 243277.VC0007 175
243277.VC0056 243277.VC0015 580
243277.VC0056 243277.VC0029 172
243277.VC0056 243277.VC0031 298
243277.VC0056 243277.VC0042 289
243277.VC0056 243277.VC0043 675
243277.VC0056 243277.VC0044 365
243277.VC0056 243277.VC0045 538
243277.VC0056 243277.VC0046 540
243277.VC0056 243277.VC0047 491
243277.VC0056 243277.VC0048 546
243277.VC0056 243277.VC0049 540
243277.VC0056 243277.VC0050 565
243277.VC0056 243277.VC0051 476
243277.VC0056 243277.VC0052 674
243277.VC0056 243277.VC0053 558
243277.VC0056 243277.VC0054 893
243277.VC0056 243277.VC0055 839
243277.VC0056 243277.VC0057 966
243277.VC0056 243277.VC0063 279
243277.VC0056 243277.VC0067 153
243277.VC0056 243277.VC0080 248
243277.VC0056 243277.VC0081 170
243277.VC0056 243277.VC0082 211
243277.VC0056 243277.VC0083 301
243277.VC0056 243277.VC0088 357
243277.VC0056 243277.VC0095 317
243277.VC0056 243277.VC0103 368
243277.VC0056 243277.VC0105 548
243277.VC0056 243277.VC0108 424
243277.VC0056 243277.VC0122 529
243277.VC0056 243277.VC0125 298
243277.VC0056 243277.VC0126 360
243277.VC0056 243277.VC0148 199
243277.VC0056 243277.VC0162 356
243277.VC0056 243277.VC0167 201
243277.VC0056 243277.VC0215 287
243277.VC0056 243277.VC0227 210
243277.VC0056 243277.VC0243 192
243277.VC0056 243277.VC0275 311
243277.VC0056 243277.VC0280 175
243277.VC0056 243277.VC0288 211
243277.VC0056 243277.VC0291 214
243277.VC0056 243277.VC0296 152
243277.VC0056 243277.VC0297 984
243277.VC0056 243277.VC0299 291
243277.VC0056 243277.VC0307 244
243277.VC0056 243277.VC0315 197
243277.VC0056 243277.VC0332 397
243277.VC0056 243277.VC0339 340
243277.VC0056 243277.VC0340 182
243277.VC0056 243277.VC0345 601
243277.VC0056 243277.VC0346 238
243277.VC0056 243277.VC0359 163
243277.VC0056 243277.VC0366 268
243277.VC0056 243277.VC0371 274
243277.VC0056 243277.VC0373 227
243277.VC0056 243277.VC0374 351
243277.VC0056 243277.VC0384 208
243277.VC0056 243277.VC0394 183
243277.VC0056 243277.VC0405 349
243277.VC0056 243277.VC0406 275
243277.VC0056 243277.VC0418 316
243277.VC0056 243277.VC0419 233
243277.VC0056 243277.VC0422 274
243277.VC0056 243277.VC0432 787
243277.VC0056 243277.VC0433 175
243277.VC0056 243277.VC0441 357
243277.VC0056 243277.VC0443 274
243277.VC0056 243277.VC0452 223
243277.VC0056 243277.VC0460 252
243277.VC0056 243277.VC0461 224
243277.VC0056 243277.VC0462 416
243277.VC0056 243277.VC0463 416
243277.VC0056 243277.VC0466 472
243277.VC0056 243277.VC0467 192
243277.VC0056 243277.VC0472 613
243277.VC0056 243277.VC0473 370
243277.VC0056 243277.VC0476 220
243277.VC0056 243277.VC0485 234
243277.VC0056 243277.VC0487 592
243277.VC0056 243277.VC0518 579
243277.VC0056 243277.VC0523 301
243277.VC0056 243277.VC0526 393
243277.VC0056 243277.VC0528 162
243277.VC0056 243277.VC0534 386
243277.VC0056 243277.VC0535 583
243277.VC0056 243277.VC0543 629
243277.VC0056 243277.VC0544 329
243277.VC0056 243277.VC0545 525
243277.VC0056 243277.VC0553 220
243277.VC0056 243277.VC0556 237
243277.VC0056 243277.VC0582 194
243277.VC0056 243277.VC0587 185
243277.VC0056 243277.VC0602 352
243277.VC0056 243277.VC0606 193
243277.VC0056 243277.VC0632 367
243277.VC0056 243277.VC0635 468
243277.VC0056 243277.VC0651 175
243277.VC0056 243277.VC0652 175
243277.VC0056 243277.VC0657 232
243277.VC0056 243277.VC0663 156
243277.VC0056 243277.VC0664 489
243277.VC0056 243277.VC0673 199
243277.VC0056 243277.VC0681 442
243277.VC0056 243277.VC0683 372
243277.VC0056 243277.VC0691 367
243277.VC0056 243277.VC0695 175
243277.VC0056 243277.VC0696 664
243277.VC0056 243277.VC0704 179
243277.VC0056 243277.VC0705 748
243277.VC0056 243277.VC0706 202
243277.VC0056 243277.VC0709 319
243277.VC0056 243277.VC0710 153
243277.VC0056 243277.VC0717 175
243277.VC0056 243277.VC0731 209
243277.VC0056 243277.VC0739 344
243277.VC0056 243277.VC0748 162
243277.VC0056 243277.VC0749 352
243277.VC0056 243277.VC0760 263
243277.VC0056 243277.VC0766 330
243277.VC0056 243277.VC0768 543
243277.VC0056 243277.VC0798 185
243277.VC0056 243277.VC0801 150
243277.VC0056 243277.VC0835 417
243277.VC0056 243277.VC0836 188
243277.VC0056 243277.VC0839 263
243277.VC0056 243277.VC0853 257
243277.VC0056 243277.VC0854 534
243277.VC0056 243277.VC0855 464
243277.VC0056 243277.VC0864 311
243277.VC0056 243277.VC0869 319
243277.VC0056 243277.VC0898 232
243277.VC0056 243277.VC0916 168
243277.VC0056 243277.VC0937 191
243277.VC0056 243277.VC0941 408
243277.VC0056 243277.VC0950 152
243277.VC0056 243277.VC0952 469
243277.VC0056 243277.VC0953 539
243277.VC0056 243277.VC0961 393
243277.VC0056 243277.VC0962 406
243277.VC0056 243277.VC0985 595
243277.VC0056 243277.VC0986 358
243277.VC0056 243277.VC0987 209
243277.VC0056 243277.VC0991 152
243277.VC0056 243277.VC1001 370
243277.VC0056 243277.VC1003 291
243277.VC0056 243277.VC1006 291
243277.VC0056 243277.VC1031 163
243277.VC0056 243277.VC1037 360
243277.VC0056 243277.VC1041 168
243277.VC0056 243277.VC1054 362
243277.VC0056 243277.VC1057 332
243277.VC0056 243277.VC1069 220
243277.VC0056 243277.VC1079 561
243277.VC0056 243277.VC1091 154
243277.VC0056 243277.VC1105 214
243277.VC0056 243277.VC1108 432
243277.VC0056 243277.VC1110 308
243277.VC0056 243277.VC1111 157
243277.VC0056 243277.VC1112 188
243277.VC0056 243277.VC1117 214
243277.VC0056 243277.VC1128 295
243277.VC0056 243277.VC1131 360
243277.VC0056 243277.VC1132 494
243277.VC0056 243277.VC1136 267
243277.VC0056 243277.VC1139 360
243277.VC0056 243277.VC1166 349
243277.VC0056 243277.VC1169 503
243277.VC0056 243277.VC1170 384
243277.VC0056 243277.VC1171 409
243277.VC0056 243277.VC1173 334
243277.VC0056 243277.VC1174 742
243277.VC0056 243277.VC1178 252
243277.VC0056 243277.VC1190 266
243277.VC0056 243277.VC1209 375
243277.VC0056 243277.VC1212 170
243277.VC0056 243277.VC1214 307
243277.VC0056 243277.VC1239 328
243277.VC0056 243277.VC1255 292
243277.VC0056 243277.VC1290 291
243277.VC0056 243277.VC1303 491
243277.VC0056 243277.VC1309 216
243277.VC0056 243277.VC1321 299
243277.VC0056 243277.VC1338 210
243277.VC0056 243277.VC1344 230
243277.VC0056 243277.VC1354 319
243277.VC0056 243277.VC1423 211
243277.VC0056 243277.VC1483 156
243277.VC0056 243277.VC1488 287
243277.VC0056 243277.VC1491 192
243277.VC0056 243277.VC1502 159
243277.VC0056 243277.VC1503 308
243277.VC0056 243277.VC1509 272
243277.VC0056 243277.VC1520 370
243277.VC0056 243277.VC1526 268
243277.VC0056 243277.VC1527 261
243277.VC0056 243277.VC1544 255
243277.VC0056 243277.VC1565 203
243277.VC0056 243277.VC1573 435
243277.VC0056 243277.VC1576 448
243277.VC0056 243277.VC1635 367
243277.VC0056 243277.VC1639 252
243277.VC0056 243277.VC1655 289
243277.VC0056 243277.VC1656 301
243277.VC0056 243277.VC1670 197
243277.VC0056 243277.VC1672 442
243277.VC0056 243277.VC1680 154
243277.VC0056 243277.VC1716 159
243277.VC0056 243277.VC1732 987
243277.VC0056 243277.VC1735 192
243277.VC0056 243277.VC1782 296
243277.VC0056 243277.VC1815 152
243277.VC0056 243277.VC1847 269
243277.VC0056 243277.VC1870 210
243277.VC0056 243277.VC1879 199
243277.VC0056 243277.VC1889 362
243277.VC0056 243277.VC1892 236
243277.VC0056 243277.VC1905 319
243277.VC0056 243277.VC1917 223
243277.VC0056 243277.VC1921 334
243277.VC0056 243277.VC1976 166
243277.VC0056 243277.VC1977 169
243277.VC0056 243277.VC2000 559
243277.VC0056 243277.VC2008 234
243277.VC0056 243277.VC2014 368
243277.VC0056 243277.VC2015 152
243277.VC0056 243277.VC2017 562
243277.VC0056 243277.VC2018 172
243277.VC0056 243277.VC2027 579
243277.VC0056 243277.VC2030 360
243277.VC0056 243277.VC2031 185
243277.VC0056 243277.VC2036 293
243277.VC0056 243277.VC2045 248
243277.VC0056 243277.VC2066 188
243277.VC0056 243277.VC2074 267
243277.VC0056 243277.VC2077 207
243277.VC0056 243277.VC2092 151
243277.VC0056 243277.VC2093 274
243277.VC0056 243277.VC2095 722
243277.VC0056 243277.VC2106 447
243277.VC0056 243277.VC2107 290
243277.VC0056 243277.VC2110 207
243277.VC0056 243277.VC2116 907
243277.VC0056 243277.VC2124 154
243277.VC0056 243277.VC2140 215
243277.VC0056 243277.VC2175 496
243277.VC0056 243277.VC2198 155
243277.VC0056 243277.VC2213 385
243277.VC0056 243277.VC2226 384
243277.VC0056 243277.VC2233 601
243277.VC0056 243277.VC2239 344
243277.VC0056 243277.VC2242 184
243277.VC0056 243277.VC2244 206
243277.VC0056 243277.VC2245 319
243277.VC0056 243277.VC2266 220
243277.VC0056 243277.VC2267 310
243277.VC0056 243277.VC2271 418
243277.VC0056 243277.VC2274 255
243277.VC0056 243277.VC2287 267
243277.VC0056 243277.VC2307 195
243277.VC0056 243277.VC2309 214
243277.VC0056 243277.VC2316 155
243277.VC0056 243277.VC2339 156
243277.VC0056 243277.VC2353 214
243277.VC0056 243277.VC2359 315
243277.VC0056 243277.VC2363 297
243277.VC0056 243277.VC2373 340
243277.VC0056 243277.VC2376 340
243277.VC0056 243277.VC2378 152
243277.VC0056 243277.VC2379 181
243277.VC0056 243277.VC2389 311
243277.VC0056 243277.VC2390 438
243277.VC0056 243277.VC2391 321
243277.VC0056 243277.VC2392 163
243277.VC0056 243277.VC2396 224
243277.VC0056 243277.VC2400 194
243277.VC0056 243277.VC2404 301
243277.VC0056 243277.VC2407 180
243277.VC0056 243277.VC2414 183
243277.VC0056 243277.VC2417 374
243277.VC0056 243277.VC2424 349
243277.VC0056 243277.VC2425 275
243277.VC0056 243277.VC2426 467
243277.VC0056 243277.VC2427 472
243277.VC0056 243277.VC2429 192
243277.VC0056 243277.VC2432 453
243277.VC0056 243277.VC2441 319
243277.VC0056 243277.VC2442 320
243277.VC0056 243277.VC2446 304
243277.VC0056 243277.VC2462 288
243277.VC0056 243277.VC2480 433
243277.VC0056 243277.VC2483 198
243277.VC0056 243277.VC2491 360
243277.VC0056 243277.VC2499 234
243277.VC0056 243277.VC2501 263
243277.VC0056 243277.VC2503 245
243277.VC0056 243277.VC2510 165
243277.VC0056 243277.VC2514 260
243277.VC0056 243277.VC2517 193
243277.VC0056 243277.VC2522 156
243277.VC0056 243277.VC2530 202
243277.VC0056 243277.VC2531 216
243277.VC0056 243277.VC2532 220
243277.VC0056 243277.VC2534 374
243277.VC0056 243277.VC2535 274
243277.VC0056 243277.VC2542 429
243277.VC0056 243277.VC2544 362
243277.VC0056 243277.VC2558 154
243277.VC0056 243277.VC2561 152
243277.VC0056 243277.VC2571 161
243277.VC0056 243277.VC2572 328
243277.VC0056 243277.VC2576 165
243277.VC0056 243277.VC2589 291
243277.VC0056 243277.VC2599 513
243277.VC0056 243277.VC2604 242
243277.VC0056 243277.VC2605 192
243277.VC0056 243277.VC2608 282
243277.VC0056 243277.VC2618 156
243277.VC0056 243277.VC2619 334
243277.VC0056 243277.VC2623 274
243277.VC0056 243277.VC2625 329
243277.VC0056 243277.VC2628 969
243277.VC0056 243277.VC2629 998
243277.VC0056 243277.VC2630 238
243277.VC0056 243277.VC2632 152
243277.VC0056 243277.VC2633 152
243277.VC0056 243277.VC2634 327
243277.VC0056 243277.VC2635 151
243277.VC0056 243277.VC2642 351
243277.VC0056 243277.VC2644 324
243277.VC0056 243277.VC2649 189
243277.VC0056 243277.VC2660 375
243277.VC0056 243277.VC2664 228
243277.VC0056 243277.VC2670 294
243277.VC0056 243277.VC2689 596
243277.VC0056 243277.VC2694 153
243277.VC0056 243277.VC2698 215
243277.VC0056 243277.VC2708 374
243277.VC0056 243277.VC2719 274
243277.VC0056 243277.VC2731 275
243277.VC0056 243277.VC2732 349
243277.VC0056 243277.VC2746 667
243277.VC0056 243277.VC2757 153
243277.VC0056 243277.VCA0034 205
243277.VC0056 243277.VCA0040 307
243277.VC0056 243277.VCA0077 185
243277.VC0056 243277.VCA0103 185
243277.VC0056 243277.VCA0150 236
243277.VC0056 243277.VCA0157 207
243277.VC0056 243277.VCA0183 598
243277.VC0056 243277.VCA0189 177
243277.VC0056 243277.VCA0208 320
243277.VC0056 243277.VCA0213 239
243277.VC0056 243277.VCA0244 156
243277.VC0056 243277.VCA0278 408
243277.VC0056 243277.VCA0288 217
243277.VC0056 243277.VCA0444 534
243277.VC0056 243277.VCA0528 267
243277.VC0056 243277.VCA0530 277
243277.VC0056 243277.VCA0572 422
243277.VC0056 243277.VCA0590 156
243277.VC0056 243277.VCA0591 274
243277.VC0056 243277.VCA0618 279
243277.VC0056 243277.VCA0623 254
243277.VC0056 243277.VCA0624 370
243277.VC0056 243277.VCA0708 234
243277.VC0056 243277.VCA0727 150
243277.VC0056 243277.VCA0805 201
243277.VC0056 243277.VCA0818 181
243277.VC0056 243277.VCA0820 228
243277.VC0056 243277.VCA0832 318
243277.VC0056 243277.VCA0847 175
243277.VC0056 243277.VCA0867 243
243277.VC0056 243277.VCA0896 633
243277.VC0056 243277.VCA0898 350
243277.VC0056 243277.VCA0910 255
243277.VC0056 243277.VCA0915 196
243277.VC0056 243277.VCA0924 420
243277.VC0056 243277.VCA0986 580
243277.VC0056 243277.VCA0987 370
243277.VC0056 243277.VCA1046 849
243277.VC0056 243277.VCA1062 175
243277.VC0056 243277.VCA1096 187
243277.VC0057 243277.VC0037 582
243277.VC0057 243277.VC0041 191
243277.VC0057 243277.VC0042 289
243277.VC0057 243277.VC0043 289
243277.VC0057 243277.VC0044 291
243277.VC0057 243277.VC0045 293
243277.VC0057 243277.VC0046 293
243277.VC0057 243277.VC0047 384
243277.VC0057 243277.VC0048 384
243277.VC0057 243277.VC0049 384
243277.VC0057 243277.VC0050 643
243277.VC0057 243277.VC0051 443
243277.VC0057 243277.VC0052 475
243277.VC0057 243277.VC0053 558
243277.VC0057 243277.VC0054 842
243277.VC0057 243277.VC0055 731
243277.VC0057 243277.VC0056 966
243277.VC0057 243277.VC0080 181
243277.VC0057 243277.VC0144 376
243277.VC0057 243277.VC0145 182
243277.VC0057 243277.VC0186 167
243277.VC0057 243277.VC0220 356
243277.VC0057 243277.VC0268 205
243277.VC0057 243277.VC0324 173
243277.VC0057 243277.VC0351 333
243277.VC0057 243277.VC0352 286
243277.VC0057 243277.VC0367 219
243277.VC0057 243277.VC0404 167
243277.VC0057 243277.VC0483 173
243277.VC0057 243277.VC0558 186
243277.VC0057 243277.VC0567 314
243277.VC0057 243277.VC0679 164
243277.VC0057 243277.VC0693 167
243277.VC0057 243277.VC0701 433
243277.VC0057 243277.VC0769 356
243277.VC0057 243277.VC0784 396
243277.VC0057 243277.VC0854 502
243277.VC0057 243277.VC0866 156
243277.VC0057 243277.VC0886 230
243277.VC0057 243277.VC0903 183
243277.VC0057 243277.VC0904 354
243277.VC0057 243277.VC0940 154
243277.VC0057 243277.VC0977 351
243277.VC0057 243277.VC1044 235
243277.VC0057 243277.VC1045 172
243277.VC0057 243277.VC1057 181
243277.VC0057 243277.VC1079 415
243277.VC0057 243277.VC1080 158
243277.VC0057 243277.VC1129 173
243277.VC0057 243277.VC1187 159
243277.VC0057 243277.VC1197 168
243277.VC0057 243277.VC1239 227
243277.VC0057 243277.VC1245 236
243277.VC0057 243277.VC1271 163
243277.VC0057 243277.VC1310 213
243277.VC0057 243277.VC1317 438
243277.VC0057 243277.VC1353 150
243277.VC0057 243277.VC1384 212
243277.VC0057 243277.VC1422 396
243277.VC0057 243277.VC1431 201
243277.VC0057 243277.VC1480 399
243277.VC0057 243277.VC1490 215
243277.VC0057 243277.VC1514 171
243277.VC0057 243277.VC1517 218
243277.VC0057 243277.VC1531 438
243277.VC0057 243277.VC1538 418
243277.VC0057 243277.VC1633 165
243277.VC0057 243277.VC1662 539
243277.VC0057 243277.VC1677 234
243277.VC0057 243277.VC1737 225
243277.VC0057 243277.VC1837 208
243277.VC0057 243277.VC1858 556
243277.VC0057 243277.VC1895 369
243277.VC0057 243277.VC1906 196
243277.VC0057 243277.VC1910 219
243277.VC0057 243277.VC1913 160
243277.VC0057 243277.VC1922 235
243277.VC0057 243277.VC1940 152
243277.VC0057 243277.VC1970 536
243277.VC0057 243277.VC1996 670
243277.VC0057 243277.VC1997 329
243277.VC0057 243277.VC2011 153
243277.VC0057 243277.VC2026 568
243277.VC0057 243277.VC2040 508
243277.VC0057 243277.VC2046 415
243277.VC0057 243277.VC2058 150
243277.VC0057 243277.VC2098 206
243277.VC0057 243277.VC2112 447
243277.VC0057 243277.VC2132 288
243277.VC0057 243277.VC2146 255
243277.VC0057 243277.VC2172 174
243277.VC0057 243277.VC2174 424
243277.VC0057 243277.VC2177 236
243277.VC0057 243277.VC2193 410
243277.VC0057 243277.VC2215 190
243277.VC0057 243277.VC2220 461
243277.VC0057 243277.VC2222 155
243277.VC0057 243277.VC2232 155
243277.VC0057 243277.VC2264 246
243277.VC0057 243277.VC2267 158
243277.VC0057 243277.VC2286 166
243277.VC0057 243277.VC2323 269
243277.VC0057 243277.VC2356 396
243277.VC0057 243277.VC2367 152
243277.VC0057 243277.VC2453 293
243277.VC0057 243277.VC2473 212
243277.VC0057 243277.VC2557 277
243277.VC0057 243277.VC2588 169
243277.VC0057 243277.VC2603 236
243277.VC0057 243277.VC2622 230
243277.VC0057 243277.VC2686 353
243277.VC0057 243277.VC2713 156
243277.VC0057 243277.VC2723 426
243277.VC0057 243277.VC2771 257
243277.VC0057 243277.VCA0065 311
243277.VC0057 243277.VCA0076 166
243277.VC0057 243277.VCA0091 163
243277.VC0057 243277.VCA0096 154
243277.VC0057 243277.VCA0108 489
243277.VC0057 243277.VCA0120 185
243277.VC0057 243277.VCA0219 150
243277.VC0057 243277.VCA0258 186
243277.VC0057 243277.VCA0301 286
243277.VC0057 243277.VCA0314 263
243277.VC0057 243277.VCA0490 382
243277.VC0057 243277.VCA0497 158
243277.VC0057 243277.VCA0568 367
243277.VC0057 243277.VCA0586 175
243277.VC0057 243277.VCA0587 159
243277.VC0057 243277.VCA0633 185
243277.VC0057 243277.VCA0683 161
243277.VC0057 243277.VCA0705 161
243277.VC0057 243277.VCA0738 334
243277.VC0057 243277.VCA0763 162
243277.VC0057 243277.VCA0781 517
243277.VC0057 243277.VCA0783 195
243277.VC0057 243277.VCA0801 210
243277.VC0057 243277.VCA0859 250
243277.VC0057 243277.VCA0992 175
243277.VC0057 243277.VCA0999 193
243277.VC0057 243277.VCA1012 173
243277.VC0057 243277.VCA1013 321
243277.VC0057 243277.VCA1020 374
243277.VC0057 243277.VCA1023 156
243277.VC0058 243277.VC0034 233
243277.VC0058 243277.VC0044 196
243277.VC0058 243277.VC0059 580
243277.VC0058 243277.VC0064 192
243277.VC0058 243277.VC0085 154
243277.VC0058 243277.VC0094 150
243277.VC0058 243277.VC0105 266
243277.VC0058 243277.VC0135 185
243277.VC0058 243277.VC0186 538
243277.VC0058 243277.VC0188 733
243277.VC0058 243277.VC0209 268
243277.VC0058 243277.VC0271 211
243277.VC0058 243277.VC0278 180
243277.VC0058 243277.VC0281 319
243277.VC0058 243277.VC0306 233
243277.VC0058 243277.VC0373 189
243277.VC0058 243277.VC0392 168
243277.VC0058 243277.VC0394 233
243277.VC0058 243277.VC0535 197
243277.VC0058 243277.VC0558 211
243277.VC0058 243277.VC0562 192
243277.VC0058 243277.VC0563 192
243277.VC0058 243277.VC0586 895
243277.VC0058 243277.VC0591 200
243277.VC0058 243277.VC0677 605
243277.VC0058 243277.VC0689 393
243277.VC0058 243277.VC0702 267
243277.VC0058 243277.VC0705 159
243277.VC0058 243277.VC0706 232
243277.VC0058 243277.VC0720 183
243277.VC0058 243277.VC0723 300
243277.VC0058 243277.VC0743 232
243277.VC0058 243277.VC0744 266
243277.VC0058 243277.VC0770 794
243277.VC0058 243277.VC0854 254
243277.VC0058 243277.VC0917 155
243277.VC0058 243277.VC0940 153
243277.VC0058 243277.VC0947 218
243277.VC0058 243277.VC0959 215
243277.VC0058 243277.VC0975 153
243277.VC0058 243277.VC1018 229
243277.VC0058 243277.VC1049 424
243277.VC0058 243277.VC1128 150
243277.VC0058 243277.VC1134 266
243277.VC0058 243277.VC1139 330
243277.VC0058 243277.VC1238 192
243277.VC0058 243277.VC1261 176
243277.VC0058 243277.VC1487 233
243277.VC0058 243277.VC1502 196
243277.VC0058 243277.VC1503 195
243277.VC0058 243277.VC1581 210
243277.VC0058 243277.VC1595 153
243277.VC0058 243277.VC1596 153
243277.VC0058 243277.VC1627 380
243277.VC0058 243277.VC1632 210
243277.VC0058 243277.VC1743 211
243277.VC0058 243277.VC1777 183
243277.VC0058 243277.VC1780 319
243277.VC0058 243277.VC1812 210
243277.VC0058 243277.VC1833 192
243277.VC0058 243277.VC1901 513
243277.VC0058 243277.VC2051 233
243277.VC0058 243277.VC2100 524
243277.VC0058 243277.VC2102 524
243277.VC0058 243277.VC2115 232
243277.VC0058 243277.VC2166 153
243277.VC0058 243277.VC2177 318
243277.VC0058 243277.VC2181 393
243277.VC0058 243277.VC2182 393
243277.VC0058 243277.VC2250 192
243277.VC0058 243277.VC2256 338
243277.VC0058 243277.VC2261 220
243277.VC0058 243277.VC2266 222
243277.VC0058 243277.VC2268 300
243277.VC0058 243277.VC2282 367
243277.VC0058 243277.VC2359 253
243277.VC0058 243277.VC2382 232
243277.VC0058 243277.VC2417 159
243277.VC0058 243277.VC2469 185
243277.VC0058 243277.VC2528 197
243277.VC0058 243277.VC2530 232
243277.VC0058 243277.VC2605 234
243277.VC0058 243277.VC2644 267
243277.VC0058 243277.VC2703 278
243277.VC0058 243277.VC2708 271
243277.VC0058 243277.VC2720 264
243277.VC0058 243277.VC2736 319
243277.VC0058 243277.VC2772 521
243277.VC0058 243277.VCA0157 222
243277.VC0058 243277.VCA0163 192
243277.VC0058 243277.VCA0186 524
243277.VC0058 243277.VCA0270 218
243277.VC0058 243277.VCA0274 849
243277.VC0058 243277.VCA0287 155
243277.VC0058 243277.VCA0526 794
243277.VC0058 243277.VCA0557 367
243277.VC0058 243277.VCA0604 168
243277.VC0058 243277.VCA0616 192
243277.VC0058 243277.VCA0620 219
243277.VC0058 243277.VCA0693 232
243277.VC0058 243277.VCA0752 233
243277.VC0058 243277.VCA0834 524
243277.VC0058 243277.VCA0837 211
243277.VC0058 243277.VCA0870 155
243277.VC0058 243277.VCA1004 318
243277.VC0058 243277.VCA1011 286
243277.VC0058 243277.VCA1015 774
243277.VC0058 243277.VCA1027 523
243277.VC0058 243277.VCA1099 523
243277.VC0058 243277.VCA1114 520
243277.VC0059 243277.VC0058 580
243277.VC0060 243277.VC0015 231
243277.VC0060 243277.VC0033 200
243277.VC0060 243277.VC0034 180
243277.VC0060 243277.VC0051 429
243277.VC0060 243277.VC0061 464
243277.VC0060 243277.VC0062 464
243277.VC0060 243277.VC0063 452
243277.VC0060 243277.VC0064 464
243277.VC0060 243277.VC0065 460
243277.VC0060 243277.VC0066 462
243277.VC0060 243277.VC0076 357
243277.VC0060 243277.VC0083 194
243277.VC0060 243277.VC0084 192
243277.VC0060 243277.VC0085 192
243277.VC0060 243277.VC0190 422
243277.VC0060 243277.VC0215 185
243277.VC0060 243277.VC0265 358
243277.VC0060 243277.VC0275 339
243277.VC0060 243277.VC0293 184
243277.VC0060 243277.VC0342 360
243277.VC0060 243277.VC0348 201
243277.VC0060 243277.VC0352 518
243277.VC0060 243277.VC0421 196
243277.VC0060 243277.VC0456 195
243277.VC0060 243277.VC0485 189
243277.VC0060 243277.VC0523 152
243277.VC0060 243277.VC0526 181
243277.VC0060 243277.VC0535 243
243277.VC0060 243277.VC0544 718
243277.VC0060 243277.VC0611 241
243277.VC0060 243277.VC0673 152
243277.VC0060 243277.VC0691 250
243277.VC0060 243277.VC0708 328
243277.VC0060 243277.VC0709 188
243277.VC0060 243277.VC0711 216
243277.VC0060 243277.VC0723 274
243277.VC0060 243277.VC0763 268
243277.VC0060 243277.VC0869 272
243277.VC0060 243277.VC0881 332
243277.VC0060 243277.VC0888 188
243277.VC0060 243277.VC0943 196
243277.VC0060 243277.VC0951 192
243277.VC0060 243277.VC0982 196
243277.VC0060 243277.VC0985 333
243277.VC0060 243277.VC1000 274
243277.VC0060 243277.VC1027 270
243277.VC0060 243277.VC1028 301
243277.VC0060 243277.VC1033 150
243277.VC0060 243277.VC1056 272
243277.VC0060 243277.VC1089 163
243277.VC0060 243277.VC1107 734
243277.VC0060 243277.VC1108 589
243277.VC0060 243277.VC1110 664
243277.VC0060 243277.VC1111 367
243277.VC0060 243277.VC1112 349
243277.VC0060 243277.VC1120 231
243277.VC0060 243277.VC1122 231
243277.VC0060 243277.VC1144 160
243277.VC0060 243277.VC1166 155
243277.VC0060 243277.VC1178 301
243277.VC0060 243277.VC1182 360
243277.VC0060 243277.VC1190 268
243277.VC0060 243277.VC1222 319
243277.VC0060 243277.VC1245 758
243277.VC0060 243277.VC1247 170
243277.VC0060 243277.VC1302 151
243277.VC0060 243277.VC1343 173
243277.VC0060 243277.VC1360 151
243277.VC0060 243277.VC1361 151
243277.VC0060 243277.VC1362 267
243277.VC0060 243277.VC1363 395
243277.VC0060 243277.VC1366 329
243277.VC0060 243277.VC1437 180
243277.VC0060 243277.VC1488 198
243277.VC0060 243277.VC1496 442
243277.VC0060 243277.VC1508 219
243277.VC0060 243277.VC1527 224
243277.VC0060 243277.VC1549 254
243277.VC0060 243277.VC1551 255
243277.VC0060 243277.VC1574 159
243277.VC0060 243277.VC1602 524
243277.VC0060 243277.VC1668 282
243277.VC0060 243277.VC1730 272
243277.VC0060 243277.VC1735 356
243277.VC0060 243277.VC1736 182
243277.VC0060 243277.VC1768 156
243277.VC0060 243277.VC1903 544
243277.VC0060 243277.VC1904 412
243277.VC0060 243277.VC1905 364
243277.VC0060 243277.VC1937 200
243277.VC0060 243277.VC1966 200
243277.VC0060 243277.VC2006 210
243277.VC0060 243277.VC2008 189
243277.VC0060 243277.VC2017 152
243277.VC0060 243277.VC2028 518
243277.VC0060 243277.VC2035 205
243277.VC0060 243277.VC2082 192
243277.VC0060 243277.VC2083 193
243277.VC0060 243277.VC2089 260
243277.VC0060 243277.VC2095 268
243277.VC0060 243277.VC2175 151
243277.VC0060 243277.VC2215 180
243277.VC0060 243277.VC2242 355
243277.VC0060 243277.VC2249 367
243277.VC0060 243277.VC2267 153
243277.VC0060 243277.VC2268 198
243277.VC0060 243277.VC2324 152
243277.VC0060 243277.VC2431 231
243277.VC0060 243277.VC2505 188
243277.VC0060 243277.VC2513 200
243277.VC0060 243277.VC2544 301
243277.VC0060 243277.VC2560 529
243277.VC0060 243277.VC2561 537
243277.VC0060 243277.VC2598 178
243277.VC0060 243277.VC2599 178
243277.VC0060 243277.VC2618 228
243277.VC0060 243277.VC2620 318
243277.VC0060 243277.VC2623 318
243277.VC0060 243277.VC2624 225
243277.VC0060 243277.VC2656 260
243277.VC0060 243277.VC2701 155
243277.VC0060 243277.VC2748 212
243277.VC0060 243277.VCA0013 191
243277.VC0060 243277.VCA0045 234
243277.VC0060 243277.VCA0104 188
243277.VC0060 243277.VCA0155 205
243277.VC0060 243277.VCA0180 364
243277.VC0060 243277.VCA0526 301
243277.VC0060 243277.VCA0530 192
243277.VC0060 243277.VCA0605 277
243277.VC0060 243277.VCA0618 294
243277.VC0060 243277.VCA0708 189
243277.VC0060 243277.VCA0824 228
243277.VC0060 243277.VCA1068 412
243277.VC0061 243277.VC0020 333
243277.VC0061 243277.VC0032 223
243277.VC0061 243277.VC0040 152
243277.VC0061 243277.VC0051 802
243277.VC0061 243277.VC0052 285
243277.VC0061 243277.VC0055 274
243277.VC0061 243277.VC0060 464
243277.VC0061 243277.VC0062 992
243277.VC0061 243277.VC0063 951
243277.VC0061 243277.VC0064 913
243277.VC0061 243277.VC0065 987
243277.VC0061 243277.VC0066 988
243277.VC0061 243277.VC0105 274
243277.VC0061 243277.VC0111 356
243277.VC0061 243277.VC0162 211
243277.VC0061 243277.VC0209 301
243277.VC0061 243277.VC0225 205
243277.VC0061 243277.VC0235 205
243277.VC0061 243277.VC0275 176
243277.VC0061 243277.VC0276 206
243277.VC0061 243277.VC0290 171
243277.VC0061 243277.VC0306 351
243277.VC0061 243277.VC0309 179
243277.VC0061 243277.VC0332 318
243277.VC0061 243277.VC0343 224
243277.VC0061 243277.VC0347 366
243277.VC0061 243277.VC0361 283
243277.VC0061 243277.VC0434 184
243277.VC0061 243277.VC0437 185
243277.VC0061 243277.VC0451 250
243277.VC0061 243277.VC0521 307
243277.VC0061 243277.VC0526 341
243277.VC0061 243277.VC0528 270
243277.VC0061 243277.VC0529 272
243277.VC0061 243277.VC0531 198
243277.VC0061 243277.VC0532 193
243277.VC0061 243277.VC0537 302
243277.VC0061 243277.VC0548 178
243277.VC0061 243277.VC0554 151
243277.VC0061 243277.VC0564 152
243277.VC0061 243277.VC0580 193
243277.VC0061 243277.VC0591 166
243277.VC0061 243277.VC0592 162
243277.VC0061 243277.VC0594 318
243277.VC0061 243277.VC0627 182
243277.VC0061 243277.VC0657 178
243277.VC0061 243277.VC0660 199
243277.VC0061 243277.VC0674 333
243277.VC0061 243277.VC0691 218
243277.VC0061 243277.VC0750 182
243277.VC0061 243277.VC0759 213
243277.VC0061 243277.VC0767 159
243277.VC0061 243277.VC0786 316
243277.VC0061 243277.VC0792 319
243277.VC0061 243277.VC0848 368
243277.VC0061 243277.VC0869 217
243277.VC0061 243277.VC0889 167
243277.VC0061 243277.VC0894 213
243277.VC0061 243277.VC0902 223
243277.VC0061 243277.VC0905 178
243277.VC0061 243277.VC0906 263
243277.VC0061 243277.VC0907 152
243277.VC0061 243277.VC0937 260
243277.VC0061 243277.VC0988 243
243277.VC0061 243277.VC0991 192
243277.VC0061 243277.VC0999 158
243277.VC0061 243277.VC1004 284
243277.VC0061 243277.VC1011 184
243277.VC0061 243277.VC1024 161
243277.VC0061 243277.VC1026 195
243277.VC0061 243277.VC1037 469
243277.VC0061 243277.VC1059 151
243277.VC0061 243277.VC1112 211
243277.VC0061 243277.VC1113 369
243277.VC0061 243277.VC1115 268
243277.VC0061 243277.VC1132 319
243277.VC0061 243277.VC1134 177
243277.VC0061 243277.VC1139 316
243277.VC0061 243277.VC1159 246
243277.VC0061 243277.VC1163 270
243277.VC0061 243277.VC1182 160
243277.VC0061 243277.VC1190 202
243277.VC0061 243277.VC1237 294
243277.VC0061 243277.VC1238 293
243277.VC0061 243277.VC1239 319
243277.VC0061 243277.VC1296 974
243277.VC0061 243277.VC1350 151
243277.VC0061 243277.VC1405 154
243277.VC0061 243277.VC1432 240
243277.VC0061 243277.VC1503 164
243277.VC0061 243277.VC1520 155
243277.VC0061 243277.VC1565 313
243277.VC0061 243277.VC1669 176
243277.VC0061 243277.VC1702 156
243277.VC0061 243277.VC1833 266
243277.VC0061 243277.VC1845 339
243277.VC0061 243277.VC1921 351
243277.VC0061 243277.VC1950 319
243277.VC0061 243277.VC1989 307
243277.VC0061 243277.VC2012 176
243277.VC0061 243277.VC2018 200
243277.VC0061 243277.VC2045 212
243277.VC0061 243277.VC2085 157
243277.VC0061 243277.VC2107 333
243277.VC0061 243277.VC2110 316
243277.VC0061 243277.VC2142 192
243277.VC0061 243277.VC2143 192
243277.VC0061 243277.VC2144 192
243277.VC0061 243277.VC2157 170
243277.VC0061 243277.VC2166 154
243277.VC0061 243277.VC2184 333
243277.VC0061 243277.VC2187 192
243277.VC0061 243277.VC2188 192
243277.VC0061 243277.VC2223 151
243277.VC0061 243277.VC2226 817
243277.VC0061 243277.VC2246 196
243277.VC0061 243277.VC2265 444
243277.VC0061 243277.VC2266 539
243277.VC0061 243277.VC2283 176
243277.VC0061 243277.VC2289 249
243277.VC0061 243277.VC2332 178
243277.VC0061 243277.VC2342 283
243277.VC0061 243277.VC2379 199
243277.VC0061 243277.VC2396 178
243277.VC0061 243277.VC2398 338
243277.VC0061 243277.VC2431 152
243277.VC0061 243277.VC2432 193
243277.VC0061 243277.VC2433 359
243277.VC0061 243277.VC2434 538
243277.VC0061 243277.VC2435 568
243277.VC0061 243277.VC2436 434
243277.VC0061 243277.VC2442 281
243277.VC0061 243277.VC2558 224
243277.VC0061 243277.VC2590 156
243277.VC0061 243277.VC2608 155
243277.VC0061 243277.VC2625 193
243277.VC0061 243277.VC2636 199
243277.VC0061 243277.VC2664 316
243277.VC0061 243277.VC2679 285
243277.VC0061 243277.VC2694 217
243277.VC0061 243277.VC2748 210
243277.VC0061 243277.VC2764 333
243277.VC0061 243277.VCA0061 199
243277.VC0061 243277.VCA0161 182
243277.VC0061 243277.VCA0180 210
243277.VC0061 243277.VCA0277 180
243277.VC0061 243277.VCA0470 178
243277.VC0061 243277.VCA0618 784
243277.VC0061 243277.VCA0642 184
243277.VC0061 243277.VCA0744 157
243277.VC0061 243277.VCA0820 319
243277.VC0061 243277.VCA0986 152
243277.VC0062 243277.VC0008 243
243277.VC0062 243277.VC0031 158
243277.VC0062 243277.VC0060 464
243277.VC0062 243277.VC0061 992
243277.VC0062 243277.VC0063 944
243277.VC0062 243277.VC0064 917
243277.VC0062 243277.VC0065 999
243277.VC0062 243277.VC0066 998
243277.VC0062 243277.VC0069 786
243277.VC0062 243277.VC0071 194
243277.VC0062 243277.VC0116 151
243277.VC0062 243277.VC0119 198
243277.VC0062 243277.VC0123 189
243277.VC0062 243277.VC0147 152
243277.VC0062 243277.VC0159 187
243277.VC0062 243277.VC0168 167
243277.VC0062 243277.VC0234 367
243277.VC0062 243277.VC0295 205
243277.VC0062 243277.VC0312 199
243277.VC0062 243277.VC0329 239
243277.VC0062 243277.VC0332 253
243277.VC0062 243277.VC0343 220
243277.VC0062 243277.VC0346 283
243277.VC0062 243277.VC0353 208
243277.VC0062 243277.VC0391 236
243277.VC0062 243277.VC0410 155
243277.VC0062 243277.VC0444 307
243277.VC0062 243277.VC0450 316
243277.VC0062 243277.VC0456 903
243277.VC0062 243277.VC0461 195
243277.VC0062 243277.VC0473 313
243277.VC0062 243277.VC0476 306
243277.VC0062 243277.VC0477 440
243277.VC0062 243277.VC0521 156
243277.VC0062 243277.VC0526 362
243277.VC0062 243277.VC0533 155
243277.VC0062 243277.VC0580 156
243277.VC0062 243277.VC0593 167
243277.VC0062 243277.VC0626 548
243277.VC0062 243277.VC0627 246
243277.VC0062 243277.VC0639 159
243277.VC0062 243277.VC0642 157
243277.VC0062 243277.VC0657 164
243277.VC0062 243277.VC0663 178
243277.VC0062 243277.VC0681 342
243277.VC0062 243277.VC0701 198
243277.VC0062 243277.VC0705 319
243277.VC0062 243277.VC0734 167
243277.VC0062 243277.VC0742 271
243277.VC0062 243277.VC0743 235
243277.VC0062 243277.VC0744 271
243277.VC0062 243277.VC0745 445
243277.VC0062 243277.VC0746 155
243277.VC0062 243277.VC0766 183
243277.VC0062 243277.VC0786 378
243277.VC0062 243277.VC0809 166
243277.VC0062 243277.VC0889 310
243277.VC0062 243277.VC0892 201
243277.VC0062 243277.VC0894 369
243277.VC0062 243277.VC0900 318
243277.VC0062 243277.VC0903 220
243277.VC0062 243277.VC0923 157
243277.VC0062 243277.VC0929 151
243277.VC0062 243277.VC0935 164
243277.VC0062 243277.VC0944 619
243277.VC0062 243277.VC0956 412
243277.VC0062 243277.VC0958 216
243277.VC0062 243277.VC0991 185
243277.VC0062 243277.VC1000 172
243277.VC0062 243277.VC1001 318
243277.VC0062 243277.VC1003 158
243277.VC0062 243277.VC1004 229
243277.VC0062 243277.VC1010 266
243277.VC0062 243277.VC1018 160
243277.VC0062 243277.VC1034 168
243277.VC0062 243277.VC1060 200
243277.VC0062 243277.VC1062 194
243277.VC0062 243277.VC1069 306
243277.VC0062 243277.VC1112 445
243277.VC0062 243277.VC1113 393
243277.VC0062 243277.VC1114 202
243277.VC0062 243277.VC1115 542
243277.VC0062 243277.VC1128 157
243277.VC0062 243277.VC1132 335
243277.VC0062 243277.VC1139 240
243277.VC0062 243277.VC1163 180
243277.VC0062 243277.VC1172 188
243277.VC0062 243277.VC1174 243
243277.VC0062 243277.VC1190 182
243277.VC0062 243277.VC1194 292
243277.VC0062 243277.VC1199 194
243277.VC0062 243277.VC1209 233
243277.VC0062 243277.VC1237 162
243277.VC0062 243277.VC1238 183
243277.VC0062 243277.VC1256 216
243277.VC0062 243277.VC1263 272
243277.VC0062 243277.VC1296 997
243277.VC0062 243277.VC1338 209
243277.VC0062 243277.VC1358 218
243277.VC0062 243277.VC1359 243
243277.VC0062 243277.VC1367 164
243277.VC0062 243277.VC1369 263
243277.VC0062 243277.VC1393 318
243277.VC0062 243277.VC1426 184
243277.VC0062 243277.VC1427 164
243277.VC0062 243277.VC1432 193
243277.VC0062 243277.VC1433 163
243277.VC0062 243277.VC1444 162
243277.VC0062 243277.VC1490 201
243277.VC0062 243277.VC1499 184
243277.VC0062 243277.VC1526 176
243277.VC0062 243277.VC1534 209
243277.VC0062 243277.VC1535 193
243277.VC0062 243277.VC1576 167
243277.VC0062 243277.VC1668 196
243277.VC0062 243277.VC1670 153
243277.VC0062 243277.VC1677 175
243277.VC0062 243277.VC1713 194
243277.VC0062 243277.VC1718 158
243277.VC0062 243277.VC1736 322
243277.VC0062 243277.VC1835 219
243277.VC0062 243277.VC1836 181
243277.VC0062 243277.VC1864 243
243277.VC0062 243277.VC1878 180
243277.VC0062 243277.VC1886 330
243277.VC0062 243277.VC1888 179
243277.VC0062 243277.VC1893 186
243277.VC0062 243277.VC1897 188
243277.VC0062 243277.VC1903 225
243277.VC0062 243277.VC1904 194
243277.VC0062 243277.VC1971 319
243277.VC0062 243277.VC1989 223
243277.VC0062 243277.VC1995 199
243277.VC0062 243277.VC2000 306
243277.VC0062 243277.VC2016 163
243277.VC0062 243277.VC2075 188
243277.VC0062 243277.VC2095 160
243277.VC0062 243277.VC2110 364
243277.VC0062 243277.VC2136 152
243277.VC0062 243277.VC2163 423
243277.VC0062 243277.VC2183 186
243277.VC0062 243277.VC2196 181
243277.VC0062 243277.VC2226 230
243277.VC0062 243277.VC2237 154
243277.VC0062 243277.VC2246 156
243277.VC0062 243277.VC2258 215
243277.VC0062 243277.VC2264 164
243277.VC0062 243277.VC2266 948
243277.VC0062 243277.VC2274 169
243277.VC0062 243277.VC2307 199
243277.VC0062 243277.VC2308 901
243277.VC0062 243277.VC2332 164
243277.VC0062 243277.VC2373 197
243277.VC0062 243277.VC2374 151
243277.VC0062 243277.VC2376 197
243277.VC0062 243277.VC2377 151
243277.VC0062 243277.VC2394 224
243277.VC0062 243277.VC2414 153
243277.VC0062 243277.VC2417 207
243277.VC0062 243277.VC2422 273
243277.VC0062 243277.VC2447 167
243277.VC0062 243277.VC2472 192
243277.VC0062 243277.VC2478 194
243277.VC0062 243277.VC2479 156
243277.VC0062 243277.VC2508 168
243277.VC0062 243277.VC2590 171
243277.VC0062 243277.VC2644 229
243277.VC0062 243277.VC2660 440
243277.VC0062 243277.VC2676 240
243277.VC0062 243277.VC2685 268
243277.VC0062 243277.VC2702 154
243277.VC0062 243277.VC2736 271
243277.VC0062 243277.VC2738 319
243277.VC0062 243277.VCA0006 229
243277.VC0062 243277.VCA0066 189
243277.VC0062 243277.VCA0076 151
243277.VC0062 243277.VCA0125 150
243277.VC0062 243277.VCA0146 161
243277.VC0062 243277.VCA0470 164
243277.VC0062 243277.VCA0526 392
243277.VC0062 243277.VCA0545 225
243277.VC0062 243277.VCA0581 152
243277.VC0062 243277.VCA0591 169
243277.VC0062 243277.VCA0618 685
243277.VC0062 243277.VCA0624 313
243277.VC0062 243277.VCA0628 220
243277.VC0062 243277.VCA0650 162
243277.VC0062 243277.VCA0658 255
243277.VC0062 243277.VCA0693 235
243277.VC0062 243277.VCA0724 154
243277.VC0062 243277.VCA0751 218
243277.VC0062 243277.VCA0827 520
243277.VC0062 243277.VCA0843 188
243277.VC0062 243277.VCA0894 200
243277.VC0062 243277.VCA0988 214
243277.VC0062 243277.VCA1015 155
243277.VC0062 243277.VCA1037 243
243277.VC0062 243277.VCA1038 332
243277.VC0062 243277.VCA1042 318
243277.VC0062 243277.VCA1043 318
243277.VC0062 243277.VCA1068 194
243277.VC0062 243277.VCA1112 319
243277.VC0063 243277.VC0003 164
243277.VC0063 243277.VC0012 239
243277.VC0063 243277.VC0013 321
243277.VC0063 243277.VC0014 385
243277.VC0063 243277.VC0024 204
243277.VC0063 243277.VC0027 523
243277.VC0063 243277.VC0031 557
243277.VC0063 243277.VC0056 279
243277.VC0063 243277.VC0060 452
243277.VC0063 243277.VC0061 951
243277.VC0063 243277.VC0062 944
243277.VC0063 243277.VC0064 988
243277.VC0063 243277.VC0065 996
243277.VC0063 243277.VC0066 996
243277.VC0063 243277.VC0083 449
243277.VC0063 243277.VC0085 387
243277.VC0063 243277.VC0100 596
243277.VC0063 243277.VC0108 219
243277.VC0063 243277.VC0130 772
243277.VC0063 243277.VC0131 151
243277.VC0063 243277.VC0148 335
243277.VC0063 243277.VC0158 343
243277.VC0063 243277.VC0165 239
243277.VC0063 243277.VC0188 399
243277.VC0063 243277.VC0200 216
243277.VC0063 243277.VC0201 776
243277.VC0063 243277.VC0203 758
243277.VC0063 243277.VC0207 522
243277.VC0063 243277.VC0211 232
243277.VC0063 243277.VC0215 501
243277.VC0063 243277.VC0221 384
243277.VC0063 243277.VC0227 304
243277.VC0063 243277.VC0244 170
243277.VC0063 243277.VC0300 780
243277.VC0063 243277.VC0303 720
243277.VC0063 243277.VC0306 268
243277.VC0063 243277.VC0325 211
243277.VC0063 243277.VC0329 214
243277.VC0063 243277.VC0335 403
243277.VC0063 243277.VC0353 214
243277.VC0063 243277.VC0372 162
243277.VC0063 243277.VC0385 168
243277.VC0063 243277.VC0391 211
243277.VC0063 243277.VC0394 155
243277.VC0063 243277.VC0402 191
243277.VC0063 243277.VC0444 296
243277.VC0063 243277.VC0456 183
243277.VC0063 243277.VC0458 239
243277.VC0063 243277.VC0468 191
243277.VC0063 243277.VC0476 212
243277.VC0063 243277.VC0477 181
243277.VC0063 243277.VC0488 758
243277.VC0063 243277.VC0506 316
243277.VC0063 243277.VC0524 197
243277.VC0063 243277.VC0530 165
243277.VC0063 243277.VC0537 331
243277.VC0063 243277.VC0539 169
243277.VC0063 243277.VC0543 344
243277.VC0063 243277.VC0547 277
243277.VC0063 243277.VC0576 212
243277.VC0063 243277.VC0595 209
243277.VC0063 243277.VC0611 619
243277.VC0063 243277.VC0616 429
243277.VC0063 243277.VC0617 457
243277.VC0063 243277.VC0620 530
243277.VC0063 243277.VC0622 534
243277.VC0063 243277.VC0638 277
243277.VC0063 243277.VC0650 154
243277.VC0063 243277.VC0671 200
243277.VC0063 243277.VC0696 412
243277.VC0063 243277.VC0698 211
243277.VC0063 243277.VC0705 254
243277.VC0063 243277.VC0721 533
243277.VC0063 243277.VC0722 240
243277.VC0063 243277.VC0731 215
243277.VC0063 243277.VC0748 718
243277.VC0063 243277.VC0752 215
243277.VC0063 243277.VC0786 251
243277.VC0063 243277.VC0855 215
243277.VC0063 243277.VC0874 619
243277.VC0063 243277.VC0889 196
243277.VC0063 243277.VC0890 216
243277.VC0063 243277.VC0892 232
243277.VC0063 243277.VC0894 927
243277.VC0063 243277.VC0898 213
243277.VC0063 243277.VC0951 160
243277.VC0063 243277.VC0968 331
243277.VC0063 243277.VC0985 209
243277.VC0063 243277.VC0997 222
243277.VC0063 243277.VC0999 213
243277.VC0063 243277.VC1008 429
243277.VC0063 243277.VC1018 267
243277.VC0063 243277.VC1024 444
243277.VC0063 243277.VC1025 410
243277.VC0063 243277.VC1026 610
243277.VC0063 243277.VC1027 799
243277.VC0063 243277.VC1028 775
243277.VC0063 243277.VC1061 188
243277.VC0063 243277.VC1065 274
243277.VC0063 243277.VC1069 212
243277.VC0063 243277.VC1110 223
243277.VC0063 243277.VC1111 601
243277.VC0063 243277.VC1115 172
243277.VC0063 243277.VC1128 256
243277.VC0063 243277.VC1137 212
243277.VC0063 243277.VC1159 238
243277.VC0063 243277.VC1168 211
243277.VC0063 243277.VC1169 270
243277.VC0063 243277.VC1173 319
243277.VC0063 243277.VC1174 160
243277.VC0063 243277.VC1182 194
243277.VC0063 243277.VC1235 211
243277.VC0063 243277.VC1256 283
243277.VC0063 243277.VC1259 153
243277.VC0063 243277.VC1261 153
243277.VC0063 243277.VC1270 277
243277.VC0063 243277.VC1275 776
243277.VC0063 243277.VC1276 319
243277.VC0063 243277.VC1296 478
243277.VC0063 243277.VC1337 168
243277.VC0063 243277.VC1338 619
243277.VC0063 243277.VC1347 212
243277.VC0063 243277.VC1349 720
243277.VC0063 243277.VC1354 199
243277.VC0063 243277.VC1363 242
243277.VC0063 243277.VC1366 164
243277.VC0063 243277.VC1369 192
243277.VC0063 243277.VC1373 215
243277.VC0063 243277.VC1374 215
243277.VC0063 243277.VC1386 215
243277.VC0063 243277.VC1414 169
243277.VC0063 243277.VC1432 222
243277.VC0063 243277.VC1486 211
243277.VC0063 243277.VC1496 429
243277.VC0063 243277.VC1500 528
243277.VC0063 243277.VC1503 236
243277.VC0063 243277.VC1509 331
243277.VC0063 243277.VC1519 237
243277.VC0063 243277.VC1520 255
243277.VC0063 243277.VC1526 380
243277.VC0063 243277.VC1527 404
243277.VC0063 243277.VC1534 210
243277.VC0063 243277.VC1535 528
243277.VC0063 243277.VC1554 200
243277.VC0063 243277.VC1584 213
243277.VC0063 243277.VC1590 211
243277.VC0063 243277.VC1619 467
243277.VC0063 243277.VC1658 529
243277.VC0063 243277.VC1666 181
243277.VC0063 243277.VC1671 279
243277.VC0063 243277.VC1687 790
243277.VC0063 243277.VC1732 277
243277.VC0063 243277.VC1760 215
243277.VC0063 243277.VC1761 215
243277.VC0063 243277.VC1811 167
243277.VC0063 243277.VC1848 170
243277.VC0063 243277.VC1849 171
243277.VC0063 243277.VC1860 161
243277.VC0063 243277.VC1911 194
243277.VC0063 243277.VC1912 172
243277.VC0063 243277.VC1913 172
243277.VC0063 243277.VC1916 231
243277.VC0063 243277.VC1942 213
243277.VC0063 243277.VC1980 185
243277.VC0063 243277.VC2000 212
243277.VC0063 243277.VC2015 278
243277.VC0063 243277.VC2055 199
243277.VC0063 243277.VC2072 190
243277.VC0063 243277.VC2092 168
243277.VC0063 243277.VC2095 211
243277.VC0063 243277.VC2106 208
243277.VC0063 243277.VC2110 251
243277.VC0063 243277.VC2116 279
243277.VC0063 243277.VC2118 168
243277.VC0063 243277.VC2130 534
243277.VC0063 243277.VC2152 239
243277.VC0063 243277.VC2163 204
243277.VC0063 243277.VC2178 431
243277.VC0063 243277.VC2179 408
243277.VC0063 243277.VC2180 408
243277.VC0063 243277.VC2181 285
243277.VC0063 243277.VC2182 307
243277.VC0063 243277.VC2183 168
243277.VC0063 243277.VC2214 209
243277.VC0063 243277.VC2242 214
243277.VC0063 243277.VC2273 304
243277.VC0063 243277.VC2300 155
243277.VC0063 243277.VC2311 495
243277.VC0063 243277.VC2329 167
243277.VC0063 243277.VC2364 211
243277.VC0063 243277.VC2373 547
243277.VC0063 243277.VC2400 307
243277.VC0063 243277.VC2417 365
243277.VC0063 243277.VC2419 420
243277.VC0063 243277.VC2438 151
243277.VC0063 243277.VC2453 243
243277.VC0063 243277.VC2462 168
243277.VC0063 243277.VC2483 211
243277.VC0063 243277.VC2487 527
243277.VC0063 243277.VC2506 215
243277.VC0063 243277.VC2510 153
243277.VC0063 243277.VC2512 265
243277.VC0063 243277.VC2523 191
243277.VC0063 243277.VC2537 200
243277.VC0063 243277.VC2538 200
243277.VC0063 243277.VC2539 180
243277.VC0063 243277.VC2541 239
243277.VC0063 243277.VC2542 202
243277.VC0063 243277.VC2545 524
243277.VC0063 243277.VC2549 288
243277.VC0063 243277.VC2559 369
243277.VC0063 243277.VC2560 430
243277.VC0063 243277.VC2561 276
243277.VC0063 243277.VC2565 772
243277.VC0063 243277.VC2579 179
243277.VC0063 243277.VC2589 263
243277.VC0063 243277.VC2595 152
243277.VC0063 243277.VC2603 189
243277.VC0063 243277.VC2608 255
243277.VC0063 243277.VC2621 526
243277.VC0063 243277.VC2626 180
243277.VC0063 243277.VC2628 279
243277.VC0063 243277.VC2637 177
243277.VC0063 243277.VC2641 624
243277.VC0063 243277.VC2646 622
243277.VC0063 243277.VC2651 291
243277.VC0063 243277.VC2654 462
243277.VC0063 243277.VC2670 180
243277.VC0063 243277.VC2674 198
243277.VC0063 243277.VC2675 212
243277.VC0063 243277.VC2683 387
243277.VC0063 243277.VC2684 165
243277.VC0063 243277.VC2705 776
243277.VC0063 243277.VC2712 180
243277.VC0063 243277.VC2720 212
243277.VC0063 243277.VC2742 720
243277.VC0063 243277.VCA0007 172
243277.VC0063 243277.VCA0014 319
243277.VC0063 243277.VCA0016 396
243277.VC0063 243277.VCA0045 229
243277.VC0063 243277.VCA0088 211
243277.VC0063 243277.VCA0100 297
243277.VC0063 243277.VCA0102 176
243277.VC0063 243277.VCA0136 200
243277.VC0063 243277.VCA0157 191
243277.VC0063 243277.VCA0242 617
243277.VC0063 243277.VCA0496 212
243277.VC0063 243277.VCA0528 232
243277.VC0063 243277.VCA0529 619
243277.VC0063 243277.VCA0570 277
243277.VC0063 243277.VCA0582 176
243277.VC0063 243277.VCA0584 212
243277.VC0063 243277.VCA0585 212
243277.VC0063 243277.VCA0605 164
243277.VC0063 243277.VCA0606 176
243277.VC0063 243277.VCA0614 214
243277.VC0063 243277.VCA0615 174
243277.VC0063 243277.VCA0616 292
243277.VC0063 243277.VCA0617 370
243277.VC0063 243277.VCA0618 157
243277.VC0063 243277.VCA0620 492
243277.VC0063 243277.VCA0629 758
243277.VC0063 243277.VCA0632 619
243277.VC0063 243277.VCA0642 174
243277.VC0063 243277.VCA0662 176
243277.VC0063 243277.VCA0678 311
243277.VC0063 243277.VCA0687 499
243277.VC0063 243277.VCA0705 192
243277.VC0063 243277.VCA0724 264
243277.VC0063 243277.VCA0725 200
243277.VC0063 243277.VCA0726 196
243277.VC0063 243277.VCA0752 603
243277.VC0063 243277.VCA0773 319
243277.VC0063 243277.VCA0798 176
243277.VC0063 243277.VCA0808 215
243277.VC0063 243277.VCA0813 297
243277.VC0063 243277.VCA0843 212
243277.VC0063 243277.VCA0906 150
243277.VC0063 243277.VCA1008 774
243277.VC0063 243277.VCA1017 224
243277.VC0063 243277.VCA1027 183
243277.VC0063 243277.VCA1057 622
243277.VC0064 243277.VC0005 167
243277.VC0064 243277.VC0030 219
243277.VC0064 243277.VC0058 192
243277.VC0064 243277.VC0060 464
243277.VC0064 243277.VC0061 913
243277.VC0064 243277.VC0062 917
243277.VC0064 243277.VC0063 988
243277.VC0064 243277.VC0065 990
243277.VC0064 243277.VC0066 935
243277.VC0064 243277.VC0068 164
243277.VC0064 243277.VC0185 208
243277.VC0064 243277.VC0295 266
243277.VC0064 243277.VC0296 216
243277.VC0064 243277.VC0297 291
243277.VC0064 243277.VC0420 167
243277.VC0064 243277.VC0439 210
243277.VC0064 243277.VC0442 193
243277.VC0064 243277.VC0443 155
243277.VC0064 243277.VC0444 155
243277.VC0064 243277.VC0453 320
243277.VC0064 243277.VC0502 173
243277.VC0064 243277.VC0550 216
243277.VC0064 243277.VC0556 169
243277.VC0064 243277.VC0558 159
243277.VC0064 243277.VC0695 157
243277.VC0064 243277.VC0698 248
243277.VC0064 243277.VC0705 571
243277.VC0064 243277.VC0710 198
243277.VC0064 243277.VC0786 334
243277.VC0064 243277.VC0793m 216
243277.VC0064 243277.VC0800 165
243277.VC0064 243277.VC0851 180
243277.VC0064 243277.VC0872 470
243277.VC0064 243277.VC0897 291
243277.VC0064 243277.VC0903 188
243277.VC0064 243277.VC0948 162
243277.VC0064 243277.VC1018 180
243277.VC0064 243277.VC1024 523
243277.VC0064 243277.VC1028 786
243277.VC0064 243277.VC1052 215
243277.VC0064 243277.VC1151 192
243277.VC0064 243277.VC1186 183
243277.VC0064 243277.VC1296 379
243277.VC0064 243277.VC1322 266
243277.VC0064 243277.VC1447 165
243277.VC0064 243277.VC1484 262
243277.VC0064 243277.VC1497 533
243277.VC0064 243277.VC1507 157
243277.VC0064 243277.VC1509 156
243277.VC0064 243277.VC1576 298
243277.VC0064 243277.VC1614 558
243277.VC0064 243277.VC1650 380
243277.VC0064 243277.VC1651 403
243277.VC0064 243277.VC1677 155
243277.VC0064 243277.VC1707 158
243277.VC0064 243277.VC1714 357
243277.VC0064 243277.VC1735 198
243277.VC0064 243277.VC1835 153
243277.VC0064 243277.VC1879 175
243277.VC0064 243277.VC1910 175
243277.VC0064 243277.VC1917 153
243277.VC0064 243277.VC2066 227
243277.VC0064 243277.VC2074 155
243277.VC0064 243277.VC2090 551
243277.VC0064 243277.VC2110 334
243277.VC0064 243277.VC2159 220
243277.VC0064 243277.VC2196 260
243277.VC0064 243277.VC2198 180
243277.VC0064 243277.VC2220 223
243277.VC0064 243277.VC2288 448
243277.VC0064 243277.VC2312 158
243277.VC0064 243277.VC2383 161
243277.VC0064 243277.VC2400 172
243277.VC0064 243277.VC2487 241
243277.VC0064 243277.VC2539 224
243277.VC0064 243277.VC2542 172
243277.VC0064 243277.VC2591 306
243277.VC0064 243277.VC2608 170
243277.VC0064 243277.VC2676 156
243277.VC0064 243277.VC2688 176
243277.VC0064 243277.VC2756 169
243277.VC0064 243277.VCA0011 203
243277.VC0064 243277.VCA0103 155
243277.VC0064 243277.VCA0106 153
243277.VC0064 243277.VCA0163 291
243277.VC0064 243277.VCA0569 159
243277.VC0064 243277.VCA0582 263
243277.VC0064 243277.VCA0599 206
243277.VC0064 243277.VCA0605 162
243277.VC0064 243277.VCA0618 718
243277.VC0064 243277.VCA0650 203
243277.VC0064 243277.VCA0652 193
243277.VC0064 243277.VCA0728 228
243277.VC0064 243277.VCA0783 234
243277.VC0064 243277.VCA0847 201
243277.VC0064 243277.VCA0958 343
243277.VC0064 243277.VCA1107 158
243277.VC0065 243277.VC0029 152
243277.VC0065 243277.VC0032 308
243277.VC0065 243277.VC0034 274
243277.VC0065 243277.VC0046 272
243277.VC0065 243277.VC0051 174
243277.VC0065 243277.VC0052 296
243277.VC0065 243277.VC0060 460
243277.VC0065 243277.VC0061 987
243277.VC0065 243277.VC0062 999
243277.VC0065 243277.VC0063 996
243277.VC0065 243277.VC0064 990
243277.VC0065 243277.VC0066 999
243277.VC0065 243277.VC0125 204
243277.VC0065 243277.VC0150 184
243277.VC0065 243277.VC0156 220
243277.VC0065 243277.VC0214 194
243277.VC0065 243277.VC0218 214
243277.VC0065 243277.VC0246 319
243277.VC0065 243277.VC0247 319
243277.VC0065 243277.VC0264 308
243277.VC0065 243277.VC0266 158
243277.VC0065 243277.VC0290 215
243277.VC0065 243277.VC0295 403
243277.VC0065 243277.VC0296 511
243277.VC0065 243277.VC0297 469
243277.VC0065 243277.VC0437 184
243277.VC0065 243277.VC0441 183
243277.VC0065 243277.VC0442 331
243277.VC0065 243277.VC0443 239
243277.VC0065 243277.VC0444 255
243277.VC0065 243277.VC0445 183
243277.VC0065 243277.VC0451 250
243277.VC0065 243277.VC0453 544
243277.VC0065 243277.VC0519 391
243277.VC0065 243277.VC0520 223
243277.VC0065 243277.VC0521 224
243277.VC0065 243277.VC0523 353
243277.VC0065 243277.VC0537 304
243277.VC0065 243277.VC0550 236
243277.VC0065 243277.VC0576 214
243277.VC0065 243277.VC0591 238
243277.VC0065 243277.VC0656 282
243277.VC0065 243277.VC0662 152
243277.VC0065 243277.VC0667 289
243277.VC0065 243277.VC0691 319
243277.VC0065 243277.VC0695 493
243277.VC0065 243277.VC0711 213
243277.VC0065 243277.VC0725 199
243277.VC0065 243277.VC0748 239
243277.VC0065 243277.VC0757 250
243277.VC0065 243277.VC0766 151
243277.VC0065 243277.VC0767 234
243277.VC0065 243277.VC0786 675
243277.VC0065 243277.VC0793m 236
243277.VC0065 243277.VC0826 167
243277.VC0065 243277.VC0848 184
243277.VC0065 243277.VC0854 214
243277.VC0065 243277.VC0889 913
243277.VC0065 243277.VC0894 464
243277.VC0065 243277.VC0896 358
243277.VC0065 243277.VC0897 538
243277.VC0065 243277.VC0905 319
243277.VC0065 243277.VC0906 272
243277.VC0065 243277.VC0976 152
243277.VC0065 243277.VC1026 184
243277.VC0065 243277.VC1027 385
243277.VC0065 243277.VC1074 162
243277.VC0065 243277.VC1112 419
243277.VC0065 243277.VC1113 366
243277.VC0065 243277.VC1115 320
243277.VC0065 243277.VC1132 230
243277.VC0065 243277.VC1159 171
243277.VC0065 243277.VC1163 350
243277.VC0065 243277.VC1164 272
243277.VC0065 243277.VC1171 184
243277.VC0065 243277.VC1174 385
243277.VC0065 243277.VC1237 319
243277.VC0065 243277.VC1238 382
243277.VC0065 243277.VC1279 332
243277.VC0065 243277.VC1296 716
243277.VC0065 243277.VC1346 187
243277.VC0065 243277.VC1369 268
243277.VC0065 243277.VC1397 220
243277.VC0065 243277.VC1432 319
243277.VC0065 243277.VC1435 306
243277.VC0065 243277.VC1503 224
243277.VC0065 243277.VC1507 215
243277.VC0065 243277.VC1509 274
243277.VC0065 243277.VC1527 208
243277.VC0065 243277.VC1596 301
243277.VC0065 243277.VC1640 214
243277.VC0065 243277.VC1671 160
243277.VC0065 243277.VC1704 163
243277.VC0065 243277.VC1726 301
243277.VC0065 243277.VC1735 344
243277.VC0065 243277.VC1811 192
243277.VC0065 243277.VC1840 151
243277.VC0065 243277.VC1893 182
243277.VC0065 243277.VC1922 265
243277.VC0065 243277.VC1923 286
243277.VC0065 243277.VC1987 315
243277.VC0065 243277.VC1993 167
243277.VC0065 243277.VC1994 274
243277.VC0065 243277.VC2035 238
243277.VC0065 243277.VC2055 192
243277.VC0065 243277.VC2063 220
243277.VC0065 243277.VC2074 307
243277.VC0065 243277.VC2085 232
243277.VC0065 243277.VC2108 184
243277.VC0065 243277.VC2110 445
243277.VC0065 243277.VC2152 316
243277.VC0065 243277.VC2227 351
243277.VC0065 243277.VC2254 224
243277.VC0065 243277.VC2255 224
243277.VC0065 243277.VC2266 199
243277.VC0065 243277.VC2268 268
243277.VC0065 243277.VC2312 318
243277.VC0065 243277.VC2316 385
243277.VC0065 243277.VC2329 192
243277.VC0065 243277.VC2371 224
243277.VC0065 243277.VC2374 172
243277.VC0065 243277.VC2377 172
243277.VC0065 243277.VC2381 230
243277.VC0065 243277.VC2396 217
243277.VC0065 243277.VC2400 343
243277.VC0065 243277.VC2436 197
243277.VC0065 243277.VC2467 221
243277.VC0065 243277.VC2482 177
243277.VC0065 243277.VC2519 302
243277.VC0065 243277.VC2537 395
243277.VC0065 243277.VC2538 410
243277.VC0065 243277.VC2541 243
243277.VC0065 243277.VC2542 360
243277.VC0065 243277.VC2545 191
243277.VC0065 243277.VC2549 353
243277.VC0065 243277.VC2558 217
243277.VC0065 243277.VC2559 150
243277.VC0065 243277.VC2560 217
243277.VC0065 243277.VC2620 272
243277.VC0065 243277.VC2637 199
243277.VC0065 243277.VC2664 214
243277.VC0065 243277.VC2676 153
243277.VC0065 243277.VC2683 209
243277.VC0065 243277.VC2709 248
243277.VC0065 243277.VC2711 185
243277.VC0065 243277.VC2742 150
243277.VC0065 243277.VC2762 360
243277.VC0065 243277.VCA0059 169
243277.VC0065 243277.VCA0191 468
243277.VC0065 243277.VCA0289 154
243277.VC0065 243277.VCA0290 315
243277.VC0065 243277.VCA0582 288
243277.VC0065 243277.VCA0604 605
243277.VC0065 243277.VCA0617 208
243277.VC0065 243277.VCA0618 832
243277.VC0065 243277.VCA0644 189
243277.VC0065 243277.VCA0820 214
243277.VC0065 243277.VCA0964 358
243277.VC0065 243277.VCA0986 250
243277.VC0065 243277.VCA1004 187
243277.VC0065 243277.VCA1011 199
243277.VC0065 243277.VCA1042 353
243277.VC0065 243277.VCA1095 220
243277.VC0066 243277.VC0027 319
243277.VC0066 243277.VC0031 429
243277.VC0066 243277.VC0052 250
243277.VC0066 243277.VC0060 462
243277.VC0066 243277.VC0061 988
243277.VC0066 243277.VC0062 998
243277.VC0066 243277.VC0063 996
243277.VC0066 243277.VC0064 935
243277.VC0066 243277.VC0065 999
243277.VC0066 243277.VC0083 216
243277.VC0066 243277.VC0094 265
243277.VC0066 243277.VC0099 162
243277.VC0066 243277.VC0130 218
243277.VC0066 243277.VC0144 185
243277.VC0066 243277.VC0159 150
243277.VC0066 243277.VC0200 183
243277.VC0066 243277.VC0201 272
243277.VC0066 243277.VC0203 532
243277.VC0066 243277.VC0265 190
243277.VC0066 243277.VC0303 524
243277.VC0066 243277.VC0309 252
243277.VC0066 243277.VC0330 215
243277.VC0066 243277.VC0367 253
243277.VC0066 243277.VC0437 184
243277.VC0066 243277.VC0444 193
243277.VC0066 243277.VC0451 391
243277.VC0066 243277.VC0455 159
243277.VC0066 243277.VC0472 161
243277.VC0066 243277.VC0483 151
243277.VC0066 243277.VC0486 158
243277.VC0066 243277.VC0487 158
243277.VC0066 243277.VC0488 180
243277.VC0066 243277.VC0556 184
243277.VC0066 243277.VC0611 521
243277.VC0066 243277.VC0616 229
243277.VC0066 243277.VC0617 243
243277.VC0066 243277.VC0620 338
243277.VC0066 243277.VC0656 283
243277.VC0066 243277.VC0662 152
243277.VC0066 243277.VC0675 189
243277.VC0066 243277.VC0691 319
243277.VC0066 243277.VC0700 239
243277.VC0066 243277.VC0747 314
243277.VC0066 243277.VC0748 551
243277.VC0066 243277.VC0750 196
243277.VC0066 243277.VC0757 250
243277.VC0066 243277.VC0762 219
243277.VC0066 243277.VC0763 308
243277.VC0066 243277.VC0767 151
243277.VC0066 243277.VC0826 303
243277.VC0066 243277.VC0848 184
243277.VC0066 243277.VC0852 185
243277.VC0066 243277.VC0889 949
243277.VC0066 243277.VC0894 523
243277.VC0066 243277.VC0899 192
243277.VC0066 243277.VC0905 218
243277.VC0066 243277.VC0906 319
243277.VC0066 243277.VC0962 159
243277.VC0066 243277.VC1015 214
243277.VC0066 243277.VC1023 382
243277.VC0066 243277.VC1026 184
243277.VC0066 243277.VC1027 171
243277.VC0066 243277.VC1112 606
243277.VC0066 243277.VC1113 319
243277.VC0066 243277.VC1115 319
243277.VC0066 243277.VC1126 259
243277.VC0066 243277.VC1130 162
243277.VC0066 243277.VC1139 196
243277.VC0066 243277.VC1163 420
243277.VC0066 243277.VC1174 429
243277.VC0066 243277.VC1190 156
243277.VC0066 243277.VC1237 384
243277.VC0066 243277.VC1238 427
243277.VC0066 243277.VC1239 180
243277.VC0066 243277.VC1246 254
243277.VC0066 243277.VC1275 283
243277.VC0066 243277.VC1296 862
243277.VC0066 243277.VC1349 523
243277.VC0066 243277.VC1427 177
243277.VC0066 243277.VC1428 241
243277.VC0066 243277.VC1432 385
243277.VC0066 243277.VC1503 272
243277.VC0066 243277.VC1509 274
243277.VC0066 243277.VC1552 190
243277.VC0066 243277.VC1573 407
243277.VC0066 243277.VC1671 204
243277.VC0066 243277.VC1687 319
243277.VC0066 243277.VC1828 204
243277.VC0066 243277.VC1847 239
243277.VC0066 243277.VC1940 169
243277.VC0066 243277.VC1965 198
243277.VC0066 243277.VC1987 426
243277.VC0066 243277.VC2055 218
243277.VC0066 243277.VC2103 200
243277.VC0066 243277.VC2152 316
243277.VC0066 243277.VC2252 156
243277.VC0066 243277.VC2268 284
243277.VC0066 243277.VC2289 608
243277.VC0066 243277.VC2316 250
243277.VC0066 243277.VC2370 175
243277.VC0066 243277.VC2400 316
243277.VC0066 243277.VC2403 162
243277.VC0066 243277.VC2422 150
243277.VC0066 243277.VC2462 196
243277.VC0066 243277.VC2487 241
243277.VC0066 243277.VC2537 619
243277.VC0066 243277.VC2538 217
243277.VC0066 243277.VC2541 221
243277.VC0066 243277.VC2550 158
243277.VC0066 243277.VC2558 223
243277.VC0066 243277.VC2560 177
243277.VC0066 243277.VC2578 306
243277.VC0066 243277.VC2620 250
243277.VC0066 243277.VC2662 157
243277.VC0066 243277.VC2664 224
243277.VC0066 243277.VC2683 204
243277.VC0066 243277.VC2685 158
243277.VC0066 243277.VC2695 239
243277.VC0066 243277.VC2698 407
243277.VC0066 243277.VC2705 272
243277.VC0066 243277.VC2711 241
243277.VC0066 243277.VC2727 150
243277.VC0066 243277.VC2758 183
243277.VC0066 243277.VC2762 318
243277.VC0066 243277.VCA0059 252
243277.VC0066 243277.VCA0530 214
243277.VC0066 243277.VCA0579 262
243277.VC0066 243277.VCA0582 291
243277.VC0066 243277.VCA0610 281
243277.VC0066 243277.VCA0618 798
243277.VC0066 243277.VCA0629 530
243277.VC0066 243277.VCA0637 162
243277.VC0066 243277.VCA0711 163
243277.VC0066 243277.VCA0725 150
243277.VC0066 243277.VCA0820 224
243277.VC0066 243277.VCA0958 293
243277.VC0067 243277.VC0015 240
243277.VC0067 243277.VC0041 227
243277.VC0067 243277.VC0045 349
243277.VC0067 243277.VC0046 194
243277.VC0067 243277.VC0048 352
243277.VC0067 243277.VC0050 154
243277.VC0067 243277.VC0056 153
243277.VC0067 243277.VC0068 681
243277.VC0067 243277.VC0069 564
243277.VC0067 243277.VC0070 312
243277.VC0067 243277.VC0095 253
243277.VC0067 243277.VC0108 185
243277.VC0067 243277.VC0115 201
243277.VC0067 243277.VC0134 162
243277.VC0067 243277.VC0159 215
243277.VC0067 243277.VC0167 398
243277.VC0067 243277.VC0170 170
243277.VC0067 243277.VC0186 201
243277.VC0067 243277.VC0188 181
243277.VC0067 243277.VC0190 389
243277.VC0067 243277.VC0197 273
243277.VC0067 243277.VC0215 195
243277.VC0067 243277.VC0217 217
243277.VC0067 243277.VC0219 320
243277.VC0067 243277.VC0225 234
243277.VC0067 243277.VC0227 215
243277.VC0067 243277.VC0239 181
243277.VC0067 243277.VC0276 159
243277.VC0067 243277.VC0280 191
243277.VC0067 243277.VC0290 218
243277.VC0067 243277.VC0293 498
243277.VC0067 243277.VC0295 222
243277.VC0067 243277.VC0296 212
243277.VC0067 243277.VC0297 472
243277.VC0067 243277.VC0305 209
243277.VC0067 243277.VC0315 150
243277.VC0067 243277.VC0326 213
243277.VC0067 243277.VC0328 216
243277.VC0067 243277.VC0341 158
243277.VC0067 243277.VC0345 241
243277.VC0067 243277.VC0365 156
243277.VC0067 243277.VC0374 232
243277.VC0067 243277.VC0393 177
243277.VC0067 243277.VC0399 208
243277.VC0067 243277.VC0405 200
243277.VC0067 243277.VC0406 150
243277.VC0067 243277.VC0415 422
243277.VC0067 243277.VC0424 172
243277.VC0067 243277.VC0434 173
243277.VC0067 243277.VC0435 155
243277.VC0067 243277.VC0436 164
243277.VC0067 243277.VC0439 161
243277.VC0067 243277.VC0443 268
243277.VC0067 243277.VC0444 266
243277.VC0067 243277.VC0446 268
243277.VC0067 243277.VC0447 173
243277.VC0067 243277.VC0455 152
243277.VC0067 243277.VC0462 268
243277.VC0067 243277.VC0463 268
243277.VC0067 243277.VC0465 234
243277.VC0067 243277.VC0466 266
243277.VC0067 243277.VC0469 153
243277.VC0067 243277.VC0473 198
243277.VC0067 243277.VC0487 226
243277.VC0067 243277.VC0525 293
243277.VC0067 243277.VC0545 207
243277.VC0067 243277.VC0550 212
243277.VC0067 243277.VC0560 788
243277.VC0067 243277.VC0561 188
243277.VC0067 243277.VC0568 339
243277.VC0067 243277.VC0593 293
243277.VC0067 243277.VC0603 170
243277.VC0067 243277.VC0613 296
243277.VC0067 243277.VC0631 234
243277.VC0067 243277.VC0643 429
243277.VC0067 243277.VC0660 209
243277.VC0067 243277.VC0682 383
243277.VC0067 243277.VC0710 320
243277.VC0067 243277.VC0717 171
243277.VC0067 243277.VC0732 334
243277.VC0067 243277.VC0755 157
243277.VC0067 243277.VC0759 291
243277.VC0067 243277.VC0760 404
243277.VC0067 243277.VC0763 258
243277.VC0067 243277.VC0766 226
243277.VC0067 243277.VC0767 224
243277.VC0067 243277.VC0793m 212
243277.VC0067 243277.VC0835 200
243277.VC0067 243277.VC0836 150
243277.VC0067 243277.VC0839 171
243277.VC0067 243277.VC0848 192
243277.VC0067 243277.VC0852 155
243277.VC0067 243277.VC0853 156
243277.VC0067 243277.VC0864 152
243277.VC0067 243277.VC0876 253
243277.VC0067 243277.VC0889 226
243277.VC0067 243277.VC0899 272
243277.VC0067 243277.VC0904 159
243277.VC0067 243277.VC0916 288
243277.VC0067 243277.VC0937 170
243277.VC0067 243277.VC0952 212
243277.VC0067 243277.VC0956 264
243277.VC0067 243277.VC0963 228
243277.VC0067 243277.VC0971 318
243277.VC0067 243277.VC0985 213
243277.VC0067 243277.VC0986 239
243277.VC0067 243277.VC0988 551
243277.VC0067 243277.VC1004 223
243277.VC0067 243277.VC1024 291
243277.VC0067 243277.VC1036 329
243277.VC0067 243277.VC1037 428
243277.VC0067 243277.VC1041 288
243277.VC0067 243277.VC1058 211
243277.VC0067 243277.VC1060 236
243277.VC0067 243277.VC1083 262
243277.VC0067 243277.VC1084 160
243277.VC0067 243277.VC1093 294
243277.VC0067 243277.VC1094 170
243277.VC0067 243277.VC1128 271
243277.VC0067 243277.VC1151 191
243277.VC0067 243277.VC1172 251
243277.VC0067 243277.VC1177 291
243277.VC0067 243277.VC1200 208
243277.VC0067 243277.VC1209 415
243277.VC0067 243277.VC1214 396
243277.VC0067 243277.VC1219 181
243277.VC0067 243277.VC1231 196
243277.VC0067 243277.VC1237 192
243277.VC0067 243277.VC1242 165
243277.VC0067 243277.VC1246 301
243277.VC0067 243277.VC1247 190
243277.VC0067 243277.VC1343 281
243277.VC0067 243277.VC1364 187
243277.VC0067 243277.VC1366 165
243277.VC0067 243277.VC1407 209
243277.VC0067 243277.VC1492 533
243277.VC0067 243277.VC1494 229
243277.VC0067 243277.VC1502 150
243277.VC0067 243277.VC1503 184
243277.VC0067 243277.VC1504 152
243277.VC0067 243277.VC1518 223
243277.VC0067 243277.VC1531 218
243277.VC0067 243277.VC1539 318
243277.VC0067 243277.VC1555 243
243277.VC0067 243277.VC1595 194
243277.VC0067 243277.VC1596 155
243277.VC0067 243277.VC1600 154
243277.VC0067 243277.VC1633 301
243277.VC0067 243277.VC1638 159
243277.VC0067 243277.VC1649 208
243277.VC0067 243277.VC1655 164
243277.VC0067 243277.VC1676 171
243277.VC0067 243277.VC1683 170
243277.VC0067 243277.VC1700 297
243277.VC0067 243277.VC1707 345
243277.VC0067 243277.VC1730 512
243277.VC0067 243277.VC1732 321
243277.VC0067 243277.VC1811 153
243277.VC0067 243277.VC1839 172
243277.VC0067 243277.VC1862 161
243277.VC0067 243277.VC1863 230
243277.VC0067 243277.VC1905 198
243277.VC0067 243277.VC1913 152
243277.VC0067 243277.VC1942 150
243277.VC0067 243277.VC1945 228
243277.VC0067 243277.VC1980 228
243277.VC0067 243277.VC1983 182
243277.VC0067 243277.VC1994 236
243277.VC0067 243277.VC2002 213
243277.VC0067 243277.VC2017 156
243277.VC0067 243277.VC2035 197
243277.VC0067 243277.VC2043 167
243277.VC0067 243277.VC2046 172
243277.VC0067 243277.VC2047 223
243277.VC0067 243277.VC2051 183
243277.VC0067 243277.VC2066 304
243277.VC0067 243277.VC2067 320
243277.VC0067 243277.VC2068 320
243277.VC0067 243277.VC2072 271
243277.VC0067 243277.VC2089 155
243277.VC0067 243277.VC2093 151
243277.VC0067 243277.VC2094 153
243277.VC0067 243277.VC2104 168
243277.VC0067 243277.VC2105 168
243277.VC0067 243277.VC2108 157
243277.VC0067 243277.VC2116 268
243277.VC0067 243277.VC2125 267
243277.VC0067 243277.VC2126 301
243277.VC0067 243277.VC2180 151
243277.VC0067 243277.VC2182 160
243277.VC0067 243277.VC2183 267
243277.VC0067 243277.VC2185 224
243277.VC0067 243277.VC2214 319
243277.VC0067 243277.VC2227 156
243277.VC0067 243277.VC2246 182
243277.VC0067 243277.VC2258 319
243277.VC0067 243277.VC2261 701
243277.VC0067 243277.VC2267 303
243277.VC0067 243277.VC2273 156
243277.VC0067 243277.VC2279 358
243277.VC0067 243277.VC2296 509
243277.VC0067 243277.VC2308 167
243277.VC0067 243277.VC2320 238
243277.VC0067 243277.VC2355 154
243277.VC0067 243277.VC2358 165
243277.VC0067 243277.VC2360 276
243277.VC0067 243277.VC2373 368
243277.VC0067 243277.VC2376 368
243277.VC0067 243277.VC2389 250
243277.VC0067 243277.VC2390 331
243277.VC0067 243277.VC2397 218
243277.VC0067 243277.VC2406 223
243277.VC0067 243277.VC2418 595
243277.VC0067 243277.VC2424 200
243277.VC0067 243277.VC2425 150
243277.VC0067 243277.VC2426 171
243277.VC0067 243277.VC2440 212
243277.VC0067 243277.VC2445 249
243277.VC0067 243277.VC2460 192
243277.VC0067 243277.VC2474 317
243277.VC0067 243277.VC2475 228
243277.VC0067 243277.VC2476 350
243277.VC0067 243277.VC2478 300
243277.VC0067 243277.VC2479 182
243277.VC0067 243277.VC2501 160
243277.VC0067 243277.VC2503 588
243277.VC0067 243277.VC2518 192
243277.VC0067 243277.VC2529 220
243277.VC0067 243277.VC2534 164
243277.VC0067 243277.VC2545 192
243277.VC0067 243277.VC2564 209
243277.VC0067 243277.VC2571 188
243277.VC0067 243277.VC2573 319
243277.VC0067 243277.VC2582 384
243277.VC0067 243277.VC2608 160
243277.VC0067 243277.VC2609 230
243277.VC0067 243277.VC2623 153
243277.VC0067 243277.VC2628 268
243277.VC0067 243277.VC2629 300
243277.VC0067 243277.VC2634 229
243277.VC0067 243277.VC2653 179
243277.VC0067 243277.VC2660 415
243277.VC0067 243277.VC2690 426
243277.VC0067 243277.VC2692 523
243277.VC0067 243277.VC2701 605
243277.VC0067 243277.VC2708 155
243277.VC0067 243277.VC2719 371
243277.VC0067 243277.VC2731 150
243277.VC0067 243277.VC2732 200
243277.VC0067 243277.VC2746 275
243277.VC0067 243277.VC2757 180
243277.VC0067 243277.VC2764 154
243277.VC0067 243277.VC2765 163
243277.VC0067 243277.VC2766 185
243277.VC0067 243277.VC2767 192
243277.VC0067 243277.VC2769 198
243277.VC0067 243277.VC2770 231
243277.VC0067 243277.VC2775 333
243277.VC0067 243277.VCA0006 156
243277.VC0067 243277.VCA0033 200
243277.VC0067 243277.VCA0034 167
243277.VC0067 243277.VCA0038 155
243277.VC0067 243277.VCA0061 209
243277.VC0067 243277.VCA0063 282
243277.VC0067 243277.VCA0080 301
243277.VC0067 243277.VCA0125 223
243277.VC0067 243277.VCA0150 194
243277.VC0067 243277.VCA0180 278
243277.VC0067 243277.VCA0189 262
243277.VC0067 243277.VCA0193 206
243277.VC0067 243277.VCA0197 224
243277.VC0067 243277.VCA0204 209
243277.VC0067 243277.VCA0207 267
243277.VC0067 243277.VCA0208 268
243277.VC0067 243277.VCA0256 159
243277.VC0067 243277.VCA0277 156
243277.VC0067 243277.VCA0287 508
243277.VC0067 243277.VCA0402 215
243277.VC0067 243277.VCA0455 167
243277.VC0067 243277.VCA0496 162
243277.VC0067 243277.VCA0530 213
243277.VC0067 243277.VCA0563 439
243277.VC0067 243277.VCA0579 294
243277.VC0067 243277.VCA0585 183
243277.VC0067 243277.VCA0588 170
243277.VC0067 243277.VCA0597 193
243277.VC0067 243277.VCA0616 267
243277.VC0067 243277.VCA0624 198
243277.VC0067 243277.VCA0723 181
243277.VC0067 243277.VCA0768 209
243277.VC0067 243277.VCA0785 301
243277.VC0067 243277.VCA0803 208
243277.VC0067 243277.VCA0804 209
243277.VC0067 243277.VCA0813 430
243277.VC0067 243277.VCA0818 247
243277.VC0067 243277.VCA0958 164
243277.VC0067 243277.VCA0977 170
243277.VC0067 243277.VCA0990 209
243277.VC0067 243277.VCA1030 154
243277.VC0067 243277.VCA1049 170
243277.VC0067 243277.VCA1062 191
243277.VC0067 243277.VCA1072 318
243277.VC0068 243277.VC0064 164
243277.VC0068 243277.VC0067 681
243277.VC0068 243277.VC0069 768
243277.VC0068 243277.VC0070 452
243277.VC0068 243277.VC0090 150
243277.VC0068 243277.VC0091 184
243277.VC0068 243277.VC0200 263
243277.VC0068 243277.VC0278 157
243277.VC0068 243277.VC0312 211
243277.VC0068 243277.VC0344 213
243277.VC0068 243277.VC0377 156
243277.VC0068 243277.VC0489 214
243277.VC0068 243277.VC0613 293
243277.VC0068 243277.VC0616 208
243277.VC0068 243277.VC0732 165
243277.VC0068 243277.VC0764 180
243277.VC0068 243277.VC0781 289
243277.VC0068 243277.VC0809 151
243277.VC0068 243277.VC0896 164
243277.VC0068 243277.VC0907 195
243277.VC0068 243277.VC0974 157
243277.VC0068 243277.VC0992 220
243277.VC0068 243277.VC1156 254
243277.VC0068 243277.VC1157 150
243277.VC0068 243277.VC1158 177
243277.VC0068 243277.VC1186 182
243277.VC0068 243277.VC1213 197
243277.VC0068 243277.VC1391 225
243277.VC0068 243277.VC1398 159
243277.VC0068 243277.VC1411 225
243277.VC0068 243277.VC1561 263
243277.VC0068 243277.VC1576 240
243277.VC0068 243277.VC1580 170
243277.VC0068 243277.VC1588 165
243277.VC0068 243277.VC1597 225
243277.VC0068 243277.VC1633 156
243277.VC0068 243277.VC1663 153
243277.VC0068 243277.VC1664 294
243277.VC0068 243277.VC1665 156
243277.VC0068 243277.VC1684 163
243277.VC0068 243277.VC1720 179
243277.VC0068 243277.VC1755 166
243277.VC0068 243277.VC1879 207
243277.VC0068 243277.VC1889 163
243277.VC0068 243277.VC1938 189
243277.VC0068 243277.VC1980 184
243277.VC0068 243277.VC2006 150
243277.VC0068 243277.VC2038 153
243277.VC0068 243277.VC2073 182
243277.VC0068 243277.VC2090 181
243277.VC0068 243277.VC2103 212
243277.VC0068 243277.VC2127 150
243277.VC0068 243277.VC2179 159
243277.VC0068 243277.VC2275 152
243277.VC0068 243277.VC2319 156
243277.VC0068 243277.VC2387 197
243277.VC0068 243277.VC2485 355
243277.VC0068 243277.VC2640 162
243277.VC0068 243277.VC2646 164
243277.VC0068 243277.VC2724 181
243277.VC0068 243277.VC2725 191
243277.VC0068 243277.VCA0094 193
243277.VC0068 243277.VCA0110 302
243277.VC0068 243277.VCA0120 302
243277.VC0068 243277.VCA0532 153
243277.VC0068 243277.VCA0545 239
243277.VC0068 243277.VCA0593 220
243277.VC0068 243277.VCA0599 157
243277.VC0068 243277.VCA0646 279
243277.VC0068 243277.VCA0675 173
243277.VC0068 243277.VCA0682 216
243277.VC0068 243277.VCA0683 152
243277.VC0068 243277.VCA0710 166
243277.VC0068 243277.VCA0724 160
243277.VC0068 243277.VCA0737 254
243277.VC0068 243277.VCA0830 238
243277.VC0068 243277.VCA0935 187
243277.VC0068 243277.VCA0957 152
243277.VC0068 243277.VCA1096 155
243277.VC0069 243277.VC0036 159
243277.VC0069 243277.VC0062 786
243277.VC0069 243277.VC0067 564
243277.VC0069 243277.VC0068 768
243277.VC0069 243277.VC0070 579
243277.VC0069 243277.VC0161 183
243277.VC0069 243277.VC0195 302
243277.VC0069 243277.VC0210 199
243277.VC0069 243277.VC0227 213
243277.VC0069 243277.VC0235 169
243277.VC0069 243277.VC0271 195
243277.VC0069 243277.VC0283 182
243277.VC0069 243277.VC0346 222
243277.VC0069 243277.VC0431 224
243277.VC0069 243277.VC0456 194
243277.VC0069 243277.VC0468 185
243277.VC0069 243277.VC0478 155
243277.VC0069 243277.VC0613 234
243277.VC0069 243277.VC0614 252
243277.VC0069 243277.VC0622 156
243277.VC0069 243277.VC0858 189
243277.VC0069 243277.VC0886 250
243277.VC0069 243277.VC0904 222
243277.VC0069 243277.VC0962 158
243277.VC0069 243277.VC0985 208
243277.VC0069 243277.VC1045 253
243277.VC0069 243277.VC1201 172
243277.VC0069 243277.VC1247 159
243277.VC0069 243277.VC1302 173
243277.VC0069 243277.VC1335 170
243277.VC0069 243277.VC1391 275
243277.VC0069 243277.VC1531 189
243277.VC0069 243277.VC1538 173
243277.VC0069 243277.VC1596 208
243277.VC0069 243277.VC1597 189
243277.VC0069 243277.VC1629 152
243277.VC0069 243277.VC1634 261
243277.VC0069 243277.VC1700 150
243277.VC0069 243277.VC1836 238
243277.VC0069 243277.VC1980 360
243277.VC0069 243277.VC1984 209
243277.VC0069 243277.VC2011 162
243277.VC0069 243277.VC2019 208
243277.VC0069 243277.VC2046 158
243277.VC0069 243277.VC2121 159
243277.VC0069 243277.VC2207 150
243277.VC0069 243277.VC2442 208
243277.VC0069 243277.VC2538 152
243277.VC0069 243277.VC2761 315
243277.VC0069 243277.VCA0002 619
243277.VC0069 243277.VCA0031 166
243277.VC0069 243277.VCA0083 285
243277.VC0069 243277.VCA0099 169
243277.VC0069 243277.VCA0214 292
243277.VC0069 243277.VCA0267 313
243277.VC0069 243277.VCA0291 274
243277.VC0069 243277.VCA0355 367
243277.VC0069 243277.VCA0562 241
243277.VC0069 243277.VCA0711 316
243277.VC0069 243277.VCA0753 150
243277.VC0069 243277.VCA0774 208
243277.VC0069 243277.VCA1000 318
243277.VC0069 243277.VCA1015 183
243277.VC0069 243277.VCA1023 153
243277.VC0069 243277.VCA1035 174
243277.VC0069 243277.VCA1092 157
243277.VC0069 243277.VCA1112 927
243277.VC0070 243277.VC0067 312
243277.VC0070 243277.VC0068 452
243277.VC0070 243277.VC0069 579
243277.VC0070 243277.VC0838 521
243277.VC0070 243277.VC1021 685
243277.VC0070 243277.VC1456 318
243277.VC0071 243277.VC0002 440
243277.VC0071 243277.VC0062 194
243277.VC0071 243277.VC0072 668
243277.VC0071 243277.VC0073 668
243277.VC0071 243277.VC0074 449
243277.VC0071 243277.VC0105 218
243277.VC0071 243277.VC0115 189
243277.VC0071 243277.VC0119 191
243277.VC0071 243277.VC0120 196
243277.VC0071 243277.VC0128 176
243277.VC0071 243277.VC0166 196
243277.VC0071 243277.VC0197 173
243277.VC0071 243277.VC0268 186
243277.VC0071 243277.VC0295 223
243277.VC0071 243277.VC0315 356
243277.VC0071 243277.VC0480 163
243277.VC0071 243277.VC0565 165
243277.VC0071 243277.VC0581 203
243277.VC0071 243277.VC0626 218
243277.VC0071 243277.VC0668 163
243277.VC0071 243277.VC0774 157
243277.VC0071 243277.VC0904 212
243277.VC0071 243277.VC1034 360
243277.VC0071 243277.VC1062 307
243277.VC0071 243277.VC1106 207
243277.VC0071 243277.VC1111 159
243277.VC0071 243277.VC1308 196
243277.VC0071 243277.VC1344 307
243277.VC0071 243277.VC1345 237
243277.VC0071 243277.VC1363 321
243277.VC0071 243277.VC1432 204
243277.VC0071 243277.VC1439 192
243277.VC0071 243277.VC1481 262
243277.VC0071 243277.VC1482 220
243277.VC0071 243277.VC1525 181
243277.VC0071 243277.VC1538 418
243277.VC0071 243277.VC1713 304
243277.VC0071 243277.VC1751 184
243277.VC0071 243277.VC1848 255
243277.VC0071 243277.VC1857 152
243277.VC0071 243277.VC1904 311
243277.VC0071 243277.VC1905 160
243277.VC0071 243277.VC1913 150
243277.VC0071 243277.VC1972 150
243277.VC0071 243277.VC1977 168
243277.VC0071 243277.VC2046 175
243277.VC0071 243277.VC2112 220
243277.VC0071 243277.VC2137 150
243277.VC0071 243277.VC2180 197
243277.VC0071 243277.VC2346 188
243277.VC0071 243277.VC2505 199
243277.VC0071 243277.VC2547 250
243277.VC0071 243277.VC2561 189
243277.VC0071 243277.VC2682 192
243277.VC0071 243277.VC2775 647
243277.VC0071 243277.VCA0091 179
243277.VC0071 243277.VCA0176 176
243277.VC0071 243277.VCA0485 151
243277.VC0071 243277.VCA0762 190
243277.VC0071 243277.VCA0763 201
243277.VC0071 243277.VCA1068 292
243277.VC0072 243277.VC0026 248
243277.VC0072 243277.VC0032 170
243277.VC0072 243277.VC0071 668
243277.VC0072 243277.VC0073 885
243277.VC0072 243277.VC0074 614
243277.VC0072 243277.VC0076 219
243277.VC0072 243277.VC0122 232
243277.VC0072 243277.VC0130 472
243277.VC0072 243277.VC0139 271
243277.VC0072 243277.VC0161 160
243277.VC0072 243277.VC0171 319
243277.VC0072 243277.VC0173 319
243277.VC0072 243277.VC0195 151
243277.VC0072 243277.VC0196 360
243277.VC0072 243277.VC0227 215
243277.VC0072 243277.VC0278 319
243277.VC0072 243277.VC0303 208
243277.VC0072 243277.VC0330 187
243277.VC0072 243277.VC0343 164
243277.VC0072 243277.VC0364 188
243277.VC0072 243277.VC0398 589
243277.VC0072 243277.VC0408 212
243277.VC0072 243277.VC0410 230
243277.VC0072 243277.VC0415 248
243277.VC0072 243277.VC0420 150
243277.VC0072 243277.VC0426 201
243277.VC0072 243277.VC0431 208
243277.VC0072 243277.VC0451 357
243277.VC0072 243277.VC0526 169
243277.VC0072 243277.VC0557 248
243277.VC0072 243277.VC0601 190
243277.VC0072 243277.VC0602 151
243277.VC0072 243277.VC0608 319
243277.VC0072 243277.VC0612 161
243277.VC0072 243277.VC0622 208
243277.VC0072 243277.VC0653 453
243277.VC0072 243277.VC0658 541
243277.VC0072 243277.VC0665 427
243277.VC0072 243277.VC0667 211
243277.VC0072 243277.VC0674 212
243277.VC0072 243277.VC0703 458
243277.VC0072 243277.VC0704 340
243277.VC0072 243277.VC0706 466
243277.VC0072 243277.VC0767 272
243277.VC0072 243277.VC0774 180
243277.VC0072 243277.VC0777 240
243277.VC0072 243277.VC0784 532
243277.VC0072 243277.VC0788 169
243277.VC0072 243277.VC0881 180
243277.VC0072 243277.VC0887 156
243277.VC0072 243277.VC0900 489
243277.VC0072 243277.VC0916 380
243277.VC0072 243277.VC0934 319
243277.VC0072 243277.VC0939 216
243277.VC0072 243277.VC0947 165
243277.VC0072 243277.VC0985 211
243277.VC0072 243277.VC0992 213
243277.VC0072 243277.VC1004 214
243277.VC0072 243277.VC1029 583
243277.VC0072 243277.VC1050 208
243277.VC0072 243277.VC1067 652
243277.VC0072 243277.VC1073 317
243277.VC0072 243277.VC1081 208
243277.VC0072 243277.VC1082 208
243277.VC0072 243277.VC1086 519
243277.VC0072 243277.VC1087 179
243277.VC0072 243277.VC1104 475
243277.VC0072 243277.VC1155 208
243277.VC0072 243277.VC1157 208
243277.VC0072 243277.VC1159 248
243277.VC0072 243277.VC1168 319
243277.VC0072 243277.VC1185 388
243277.VC0072 243277.VC1196 162
243277.VC0072 243277.VC1211 735
243277.VC0072 243277.VC1216 411
243277.VC0072 243277.VC1248 319
243277.VC0072 243277.VC1259 289
243277.VC0072 243277.VC1271 155
243277.VC0072 243277.VC1286 319
243277.VC0072 243277.VC1289 270
243277.VC0072 243277.VC1298 317
243277.VC0072 243277.VC1313 272
243277.VC0072 243277.VC1316 208
243277.VC0072 243277.VC1320 385
243277.VC0072 243277.VC1335 198
243277.VC0072 243277.VC1349 296
243277.VC0072 243277.VC1362 319
243277.VC0072 243277.VC1370 612
243277.VC0072 243277.VC1372 618
243277.VC0072 243277.VC1376 674
243277.VC0072 243277.VC1386 320
243277.VC0072 243277.VC1394 319
243277.VC0072 243277.VC1398 312
243277.VC0072 243277.VC1399 291
243277.VC0072 243277.VC1401 245
243277.VC0072 243277.VC1402 245
243277.VC0072 243277.VC1403 219
243277.VC0072 243277.VC1422 319
243277.VC0072 243277.VC1424 319
243277.VC0072 243277.VC1435 184
243277.VC0072 243277.VC1445 208
243277.VC0072 243277.VC1455 319
243277.VC0072 243277.VC1464 188
243277.VC0072 243277.VC1480 150
243277.VC0072 243277.VC1494 248
243277.VC0072 243277.VC1499 390
243277.VC0072 243277.VC1531 194
243277.VC0072 243277.VC1542 167
243277.VC0072 243277.VC1575 186
243277.VC0072 243277.VC1583 319
243277.VC0072 243277.VC1592 322
243277.VC0072 243277.VC1593 526
243277.VC0072 243277.VC1599 387
243277.VC0072 243277.VC1600 200
243277.VC0072 243277.VC1602 208
243277.VC0072 243277.VC1638 569
243277.VC0072 243277.VC1639 235
243277.VC0072 243277.VC1641 298
243277.VC0072 243277.VC1643 317
243277.VC0072 243277.VC1651 232
243277.VC0072 243277.VC1652 557
243277.VC0072 243277.VC1653 336
243277.VC0072 243277.VC1710 510
243277.VC0072 243277.VC1713 383
243277.VC0072 243277.VC1720 180
243277.VC0072 243277.VC1755 153
243277.VC0072 243277.VC1831 208
243277.VC0072 243277.VC1840 246
243277.VC0072 243277.VC1861 323
243277.VC0072 243277.VC1864 319
243277.VC0072 243277.VC1868 319
243277.VC0072 243277.VC1874 200
243277.VC0072 243277.VC1883 151
243277.VC0072 243277.VC1887 179
243277.VC0072 243277.VC1888 185
243277.VC0072 243277.VC1916 323
243277.VC0072 243277.VC1934 361
243277.VC0072 243277.VC1944 156
243277.VC0072 243277.VC1957 430
243277.VC0072 243277.VC1967 319
243277.VC0072 243277.VC2006 208
243277.VC0072 243277.VC2019 181
243277.VC0072 243277.VC2062 217
243277.VC0072 243277.VC2065 208
243277.VC0072 243277.VC2094 153
243277.VC0072 243277.VC2141 214
243277.VC0072 243277.VC2142 184
243277.VC0072 243277.VC2143 184
243277.VC0072 243277.VC2144 184
243277.VC0072 243277.VC2168 151
243277.VC0072 243277.VC2184 160
243277.VC0072 243277.VC2187 184
243277.VC0072 243277.VC2188 184
243277.VC0072 243277.VC2191 169
243277.VC0072 243277.VC2201 307
243277.VC0072 243277.VC2202 288
243277.VC0072 243277.VC2204 368
243277.VC0072 243277.VC2210 214
243277.VC0072 243277.VC2223 382
243277.VC0072 243277.VC2245 244
243277.VC0072 243277.VC2254 211
243277.VC0072 243277.VC2261 226
243277.VC0072 243277.VC2265 163
243277.VC0072 243277.VC2285 479
243277.VC0072 243277.VC2316 331
243277.VC0072 243277.VC2356 319
243277.VC0072 243277.VC2362 191
243277.VC0072 243277.VC2367 197
243277.VC0072 243277.VC2369 208
243277.VC0072 243277.VC2370 469
243277.VC0072 243277.VC2408 213
243277.VC0072 243277.VC2438 160
243277.VC0072 243277.VC2446 171
243277.VC0072 243277.VC2453 208
243277.VC0072 243277.VC2454 488
243277.VC0072 243277.VC2478 154
243277.VC0072 243277.VC2485 230
243277.VC0072 243277.VC2497 206
243277.VC0072 243277.VC2530 605
243277.VC0072 243277.VC2535 215
243277.VC0072 243277.VC2602 191
243277.VC0072 243277.VC2606 213
243277.VC0072 243277.VC2642 182
243277.VC0072 243277.VC2671 170
243277.VC0072 243277.VC2697 385
243277.VC0072 243277.VC2708 211
243277.VC0072 243277.VC2749 379
243277.VC0072 243277.VC2750 618
243277.VC0072 243277.VCA0042 206
243277.VC0072 243277.VCA0049 399
243277.VC0072 243277.VCA0052 172
243277.VC0072 243277.VCA0068 185
243277.VC0072 243277.VCA0074 521
243277.VC0072 243277.VCA0080 324
243277.VC0072 243277.VCA0101 464
243277.VC0072 243277.VCA0108 153
243277.VC0072 243277.VCA0125 175
243277.VC0072 243277.VCA0157 154
243277.VC0072 243277.VCA0165 559
243277.VC0072 243277.VCA0189 333
243277.VC0072 243277.VCA0191 273
243277.VC0072 243277.VCA0194 213
243277.VC0072 243277.VCA0212 199
243277.VC0072 243277.VCA0217 523
243277.VC0072 243277.VCA0227 240
243277.VC0072 243277.VCA0270 170
243277.VC0072 243277.VCA0359 166
243277.VC0072 243277.VCA0374 282
243277.VC0072 243277.VCA0520 152
243277.VC0072 243277.VCA0531 221
243277.VC0072 243277.VCA0532 607
243277.VC0072 243277.VCA0536 419
243277.VC0072 243277.VCA0557 280
243277.VC0072 243277.VCA0560 332
243277.VC0072 243277.VCA0635 170
243277.VC0072 243277.VCA0646 319
243277.VC0072 243277.VCA0697 501
243277.VC0072 243277.VCA0709 208
243277.VC0072 243277.VCA0717 159
243277.VC0072 243277.VCA0736 208
243277.VC0072 243277.VCA0744 248
243277.VC0072 243277.VCA0759 246
243277.VC0072 243277.VCA0785 401
243277.VC0072 243277.VCA0848 328
243277.VC0072 243277.VCA0850 383
243277.VC0072 243277.VCA0911 215
243277.VC0072 243277.VCA0915 271
243277.VC0072 243277.VCA0939 398
243277.VC0072 243277.VCA0952 240
243277.VC0072 243277.VCA0954 208
243277.VC0072 243277.VCA0956 585
243277.VC0072 243277.VCA0960 407
243277.VC0072 243277.VCA0965 453
243277.VC0072 243277.VCA0978 319
243277.VC0072 243277.VCA1011 152
243277.VC0072 243277.VCA1026 181
243277.VC0072 243277.VCA1039 319
243277.VC0072 243277.VCA1055 197
243277.VC0072 243277.VCA1071 278
243277.VC0072 243277.VCA1078 220
243277.VC0072 243277.VCA1080 225
243277.VC0072 243277.VCA1082 237
243277.VC0072 243277.VCA1083 408
243277.VC0072 243277.VCA1086 208
243277.VC0072 243277.VCA1091 181
243277.VC0072 243277.VCA1096 294
243277.VC0072 243277.VCA1105 423
243277.VC0072 243277.VCA1112 241
243277.VC0073 243277.VC0004 470
243277.VC0073 243277.VC0006 175
243277.VC0073 243277.VC0020 364
243277.VC0073 243277.VC0021 364
243277.VC0073 243277.VC0034 243
243277.VC0073 243277.VC0037 236
243277.VC0073 243277.VC0071 668
243277.VC0073 243277.VC0072 885
243277.VC0073 243277.VC0074 683
243277.VC0073 243277.VC0079 746
243277.VC0073 243277.VC0080 367
243277.VC0073 243277.VC0116 243
243277.VC0073 243277.VC0117 261
243277.VC0073 243277.VC0122 461
243277.VC0073 243277.VC0128 393
243277.VC0073 243277.VC0135 192
243277.VC0073 243277.VC0154 488
243277.VC0073 243277.VC0159 215
243277.VC0073 243277.VC0177 501
243277.VC0073 243277.VC0183 358
243277.VC0073 243277.VC0184 384
243277.VC0073 243277.VC0185 354
243277.VC0073 243277.VC0186 151
243277.VC0073 243277.VC0187 658
243277.VC0073 243277.VC0188 538
243277.VC0073 243277.VC0227 214
243277.VC0073 243277.VC0266 191
243277.VC0073 243277.VC0290 256
243277.VC0073 243277.VC0295 184
243277.VC0073 243277.VC0328 232
243277.VC0073 243277.VC0329 217
243277.VC0073 243277.VC0345 301
243277.VC0073 243277.VC0346 301
243277.VC0073 243277.VC0353 214
243277.VC0073 243277.VC0434 318
243277.VC0073 243277.VC0472 212
243277.VC0073 243277.VC0502 183
243277.VC0073 243277.VC0524 165
243277.VC0073 243277.VC0526 540
243277.VC0073 243277.VC0535 316
243277.VC0073 243277.VC0554 208
243277.VC0073 243277.VC0589 210
243277.VC0073 243277.VC0601 246
243277.VC0073 243277.VC0636 246
243277.VC0073 243277.VC0638 182
243277.VC0073 243277.VC0645 156
243277.VC0073 243277.VC0651 163
243277.VC0073 243277.VC0664 210
243277.VC0073 243277.VC0674 152
243277.VC0073 243277.VC0724 313
243277.VC0073 243277.VC0761 172
243277.VC0073 243277.VC0863 181
243277.VC0073 243277.VC0880 249
243277.VC0073 243277.VC0908 367
243277.VC0073 243277.VC0952 169
243277.VC0073 243277.VC0962 274
243277.VC0073 243277.VC0971 315
243277.VC0073 243277.VC0986 360
243277.VC0073 243277.VC1004 367
243277.VC0073 243277.VC1023 224
243277.VC0073 243277.VC1027 176
243277.VC0073 243277.VC1058 349
243277.VC0073 243277.VC1060 175
243277.VC0073 243277.VC1064 162
243277.VC0073 243277.VC1111 182
243277.VC0073 243277.VC1112 188
243277.VC0073 243277.VC1113 153
243277.VC0073 243277.VC1115 201
243277.VC0073 243277.VC1140 323
243277.VC0073 243277.VC1142 213
243277.VC0073 243277.VC1159 156
243277.VC0073 243277.VC1160 152
243277.VC0073 243277.VC1165 180
243277.VC0073 243277.VC1171 212
243277.VC0073 243277.VC1174 208
243277.VC0073 243277.VC1214 152
243277.VC0073 243277.VC1215 178
243277.VC0073 243277.VC1248 178
243277.VC0073 243277.VC1293 208
243277.VC0073 243277.VC1303 208
243277.VC0073 243277.VC1306 228
243277.VC0073 243277.VC1335 179
243277.VC0073 243277.VC1350 436
243277.VC0073 243277.VC1364 178
243277.VC0073 243277.VC1382 246
243277.VC0073 243277.VC1384 162
243277.VC0073 243277.VC1405 375
243277.VC0073 243277.VC1432 208
243277.VC0073 243277.VC1509 209
243277.VC0073 243277.VC1534 212
243277.VC0073 243277.VC1583 211
243277.VC0073 243277.VC1584 208
243277.VC0073 243277.VC1594 209
243277.VC0073 243277.VC1618 384
243277.VC0073 243277.VC1630 211
243277.VC0073 243277.VC1692 203
243277.VC0073 243277.VC1709 283
243277.VC0073 243277.VC1730 156
243277.VC0073 243277.VC1832 345
243277.VC0073 243277.VC1833 153
243277.VC0073 243277.VC1851 157
243277.VC0073 243277.VC1855 153
243277.VC0073 243277.VC1873 199
243277.VC0073 243277.VC1879 164
243277.VC0073 243277.VC1906 196
243277.VC0073 243277.VC1929 259
243277.VC0073 243277.VC1957 162
243277.VC0073 243277.VC1989 540
243277.VC0073 243277.VC1990 153
243277.VC0073 243277.VC2026 160
243277.VC0073 243277.VC2028 150
243277.VC0073 243277.VC2040 159
243277.VC0073 243277.VC2056 154
243277.VC0073 243277.VC2081 292
243277.VC0073 243277.VC2110 195
243277.VC0073 243277.VC2119 155
243277.VC0073 243277.VC2126 188
243277.VC0073 243277.VC2150 194
243277.VC0073 243277.VC2152 345
[truncated: 17,313,151 more chars]
