# Supplementary material for: Network-based features enable prediction of essential genes across diverse organisms
Source: PLoS One. 2018 Dec 13;13(12):e0208722. doi: 10.1371/journal.pone.0208722 (PMC6292609; doi:10.1371/journal.pone.0208722)
Supplement: S1 Dataset — PPI Data of 27 organisms along with essential genes information. (ZIP) [file pone.0208722.s001.zip › S1/271848.ess]

271848.BTH_II0614
271848.BTH_II0616
271848.BTH_II0620
271848.BTH_II0621
271848.BTH_II0654
271848.BTH_II0656
271848.BTH_II0660
271848.BTH_II0661
271848.BTH_II0662
271848.BTH_II0663
271848.BTH_II0664
271848.BTH_II0665
271848.BTH_II0675
271848.BTH_II0682
271848.BTH_II0683
271848.BTH_II0728
271848.BTH_II0734
271848.BTH_II0748
271848.BTH_II0780
271848.BTH_II0867
271848.BTH_II0879
271848.BTH_II1019
271848.BTH_II1020
271848.BTH_II1102
271848.BTH_II1197
271848.BTH_II1355
271848.BTH_II1585
271848.BTH_II1648
271848.BTH_II1701
271848.BTH_II1863
271848.BTH_II1898
271848.BTH_II1941
271848.BTH_II2024
271848.BTH_II2025
271848.BTH_II2026
271848.BTH_II2229
271848.BTH_II2371
271848.BTH_II2372
271848.BTH_I0125
271848.BTH_I0126
271848.BTH_I0129
271848.BTH_I0135
271848.BTH_I0142
271848.BTH_I0145
271848.BTH_I0146
271848.BTH_I0147
271848.BTH_I0148
271848.BTH_I0149
271848.BTH_I0174
271848.BTH_I0211
271848.BTH_I0236
271848.BTH_I0279
271848.BTH_I0288
271848.BTH_I0289
271848.BTH_I0291
271848.BTH_I0292
271848.BTH_I0294
271848.BTH_I0355
271848.BTH_I0369
271848.BTH_I0370
271848.BTH_I0386
271848.BTH_I0424
271848.BTH_I0456
271848.BTH_I0466
271848.BTH_I0469
271848.BTH_I0472
271848.BTH_I0474
271848.BTH_I0476
271848.BTH_I0477
271848.BTH_I0483
271848.BTH_I0484
271848.BTH_I0487
271848.BTH_I0488
271848.BTH_I0489
271848.BTH_I0491
271848.BTH_I0500
271848.BTH_I0553
271848.BTH_I0556
271848.BTH_I0558
271848.BTH_I0559
271848.BTH_I0560
271848.BTH_I0575
271848.BTH_I0577
271848.BTH_I0583
271848.BTH_I0584
271848.BTH_I0585
271848.BTH_I0586
271848.BTH_I0665
271848.BTH_I0669
271848.BTH_I0722
271848.BTH_I0729
271848.BTH_I0735
271848.BTH_I0739
271848.BTH_I0740
271848.BTH_I0742
271848.BTH_I0759
271848.BTH_I0768
271848.BTH_I0769
271848.BTH_I0770
271848.BTH_I0771
271848.BTH_I0780
271848.BTH_I0821
271848.BTH_I0822
271848.BTH_I0824
271848.BTH_I0827
271848.BTH_I0829
271848.BTH_I0848
271848.BTH_I0860
271848.BTH_I0864
271848.BTH_I0872
271848.BTH_I0878
271848.BTH_I0882
271848.BTH_I0984
271848.BTH_I0985
271848.BTH_I1012
271848.BTH_I1013
271848.BTH_I1047
271848.BTH_I1048
271848.BTH_I1049
271848.BTH_I1055
271848.BTH_I1056
271848.BTH_I1058
271848.BTH_I1059
271848.BTH_I1061
271848.BTH_I1062
271848.BTH_I1063
271848.BTH_I1064
271848.BTH_I1065
271848.BTH_I1066
271848.BTH_I1067
271848.BTH_I1068
271848.BTH_I1069
271848.BTH_I1070
271848.BTH_I1071
271848.BTH_I1072
271848.BTH_I1073
271848.BTH_I1074
271848.BTH_I1108
271848.BTH_I1110
271848.BTH_I1111
271848.BTH_I1112
271848.BTH_I1113
271848.BTH_I1114
271848.BTH_I1115
271848.BTH_I1116
271848.BTH_I1117
271848.BTH_I1118
271848.BTH_I1119
271848.BTH_I1120
271848.BTH_I1121
271848.BTH_I1122
271848.BTH_I1123
271848.BTH_I1125
271848.BTH_I1127
271848.BTH_I1133
271848.BTH_I1139
271848.BTH_I1140
271848.BTH_I1141
271848.BTH_I1142
271848.BTH_I1143
271848.BTH_I1146
271848.BTH_I1149
271848.BTH_I1153
271848.BTH_I1154
271848.BTH_I1162
271848.BTH_I1163
271848.BTH_I1164
271848.BTH_I1170
271848.BTH_I1187
271848.BTH_I1188
271848.BTH_I1195
271848.BTH_I1206
271848.BTH_I1208
271848.BTH_I1211
271848.BTH_I1213
271848.BTH_I1214
271848.BTH_I1215
271848.BTH_I1218
271848.BTH_I1221
271848.BTH_I1224
271848.BTH_I1233
271848.BTH_I1234
271848.BTH_I1235
271848.BTH_I1253
271848.BTH_I1257
271848.BTH_I1275
271848.BTH_I1276
271848.BTH_I1277
271848.BTH_I1286
271848.BTH_I1287
271848.BTH_I1301
271848.BTH_I1303
271848.BTH_I1306
271848.BTH_I1308
271848.BTH_I1309
271848.BTH_I1311
271848.BTH_I1313
271848.BTH_I1379
271848.BTH_I1457
271848.BTH_I1458
271848.BTH_I1463
271848.BTH_I1489
271848.BTH_I1490
271848.BTH_I1492
271848.BTH_I1529
271848.BTH_I1541
271848.BTH_I1542
271848.BTH_I1543
271848.BTH_I1560
271848.BTH_I1562
271848.BTH_I1565
271848.BTH_I1571
271848.BTH_I1586
271848.BTH_I1587
271848.BTH_I1588
271848.BTH_I1604
271848.BTH_I1630
271848.BTH_I1632
271848.BTH_I1633
271848.BTH_I1637
271848.BTH_I1638
271848.BTH_I1641
271848.BTH_I1642
271848.BTH_I1653
271848.BTH_I1654
271848.BTH_I1661
271848.BTH_I1662
271848.BTH_I1664
271848.BTH_I1680
271848.BTH_I1696
271848.BTH_I1699
271848.BTH_I1715
271848.BTH_I1716
271848.BTH_I1717
271848.BTH_I1718
271848.BTH_I1719
271848.BTH_I1720
271848.BTH_I1721
271848.BTH_I1729
271848.BTH_I1731
271848.BTH_I1733
271848.BTH_I1737
271848.BTH_I1740
271848.BTH_I1844
271848.BTH_I1861
271848.BTH_I1864
271848.BTH_I1874
271848.BTH_I1875
271848.BTH_I1876
271848.BTH_I1877
271848.BTH_I1878
271848.BTH_I1879
271848.BTH_I1883
271848.BTH_I1887
271848.BTH_I1892
271848.BTH_I1893
271848.BTH_I1934
271848.BTH_I1937
271848.BTH_I1941
271848.BTH_I1944
271848.BTH_I1945
271848.BTH_I1977
271848.BTH_I1984
271848.BTH_I2001
271848.BTH_I2003
271848.BTH_I2006
271848.BTH_I2014
271848.BTH_I2019
271848.BTH_I2022
271848.BTH_I2027
271848.BTH_I2028
271848.BTH_I2029
271848.BTH_I2030
271848.BTH_I2031
271848.BTH_I2032
271848.BTH_I2033
271848.BTH_I2035
271848.BTH_I2036
271848.BTH_I2037
271848.BTH_I2038
271848.BTH_I2039
271848.BTH_I2040
271848.BTH_I2056
271848.BTH_I2057
271848.BTH_I2058
271848.BTH_I2062
271848.BTH_I2089
271848.BTH_I2090
271848.BTH_I2138
271848.BTH_I2152
271848.BTH_I2154
271848.BTH_I2155
271848.BTH_I2179
271848.BTH_I2180
271848.BTH_I2181
271848.BTH_I2183
271848.BTH_I2189
271848.BTH_I2190
271848.BTH_I2191
271848.BTH_I2192
271848.BTH_I2193
271848.BTH_I2194
271848.BTH_I2195
271848.BTH_I2198
271848.BTH_I2199
271848.BTH_I2212
271848.BTH_I2213
271848.BTH_I2217
271848.BTH_I2219
271848.BTH_I2231
271848.BTH_I2234
271848.BTH_I2235
271848.BTH_I2237
271848.BTH_I2238
271848.BTH_I2245
271848.BTH_I2252
271848.BTH_I2419
271848.BTH_I2442
271848.BTH_I2444
271848.BTH_I2445
271848.BTH_I2458
271848.BTH_I2481
271848.BTH_I2516
271848.BTH_I2554
271848.BTH_I2555
271848.BTH_I2556
271848.BTH_I2564
271848.BTH_I2565
271848.BTH_I2566
271848.BTH_I2774
271848.BTH_I2776
271848.BTH_I2777
271848.BTH_I2781
271848.BTH_I2783
271848.BTH_I2789
271848.BTH_I2790
271848.BTH_I2791
271848.BTH_I2914
271848.BTH_I2929
271848.BTH_I2930
271848.BTH_I2974
271848.BTH_I3005
271848.BTH_I3037
271848.BTH_I3041
271848.BTH_I3042
271848.BTH_I3043
271848.BTH_I3044
271848.BTH_I3045
271848.BTH_I3046
271848.BTH_I3047
271848.BTH_I3048
271848.BTH_I3049
271848.BTH_I3050
271848.BTH_I3051
271848.BTH_I3052
271848.BTH_I3053
271848.BTH_I3054
271848.BTH_I3056
271848.BTH_I3057
271848.BTH_I3058
271848.BTH_I3060
271848.BTH_I3061
271848.BTH_I3062
271848.BTH_I3064
271848.BTH_I3065
271848.BTH_I3066
271848.BTH_I3067
271848.BTH_I3068
271848.BTH_I3069
271848.BTH_I3072
271848.BTH_I3073
271848.BTH_I3075
271848.BTH_I3076
271848.BTH_I3077
271848.BTH_I3078
271848.BTH_I3079
271848.BTH_I3080
271848.BTH_I3081
271848.BTH_I3082
271848.BTH_I3195
271848.BTH_I3235
271848.BTH_I3238
271848.BTH_I3239
271848.BTH_I3240
271848.BTH_I3241
271848.BTH_I3303
271848.BTH_I3304
271848.BTH_I3308
271848.BTH_I3309
271848.BTH_I3310
271848.BTH_I3311
271848.BTH_I3312
271848.BTH_I3313
271848.BTH_I3314
271848.BTH_I3315
271848.BTH_I3317
