# Supplementary material for: Network-based features enable prediction of essential genes across diverse organisms
Source: PLoS One. 2018 Dec 13;13(12):e0208722. doi: 10.1371/journal.pone.0208722 (PMC6292609; doi:10.1371/journal.pone.0208722)
Supplement: S1 Dataset — PPI Data of 27 organisms along with essential genes information. (ZIP) [file pone.0208722.s001.zip › S1/243273.ppi.txt]

243273.MG_001 243273.MG_002 930
243273.MG_001 243273.MG_003 995
243273.MG_001 243273.MG_004 993
243273.MG_001 243273.MG_005 789
243273.MG_001 243273.MG_006 782
243273.MG_001 243273.MG_007 982
243273.MG_001 243273.MG_008 730
243273.MG_001 243273.MG_009 652
243273.MG_001 243273.MG_010 677
243273.MG_001 243273.MG_018 747
243273.MG_001 243273.MG_019 681
243273.MG_001 243273.MG_020 294
243273.MG_001 243273.MG_024 248
243273.MG_001 243273.MG_026 287
243273.MG_001 243273.MG_031 268
243273.MG_001 243273.MG_034 225
243273.MG_001 243273.MG_035 238
243273.MG_001 243273.MG_038 293
243273.MG_001 243273.MG_044 238
243273.MG_001 243273.MG_047 342
243273.MG_001 243273.MG_048 290
243273.MG_001 243273.MG_054 340
243273.MG_001 243273.MG_056 206
243273.MG_001 243273.MG_057 268
243273.MG_001 243273.MG_058 208
243273.MG_001 243273.MG_059 391
243273.MG_001 243273.MG_066 472
243273.MG_001 243273.MG_072 593
243273.MG_001 243273.MG_073 817
243273.MG_001 243273.MG_081 160
243273.MG_001 243273.MG_083 188
243273.MG_001 243273.MG_084 186
243273.MG_001 243273.MG_085 183
243273.MG_001 243273.MG_086 200
243273.MG_001 243273.MG_087 167
243273.MG_001 243273.MG_091 727
243273.MG_001 243273.MG_094 745
243273.MG_001 243273.MG_097 874
243273.MG_001 243273.MG_098 198
243273.MG_001 243273.MG_102 174
243273.MG_001 243273.MG_103 183
243273.MG_001 243273.MG_108 201
243273.MG_001 243273.MG_109 691
243273.MG_001 243273.MG_111 185
243273.MG_001 243273.MG_112 224
243273.MG_001 243273.MG_115 172
243273.MG_001 243273.MG_122 455
243273.MG_001 243273.MG_124 418
243273.MG_001 243273.MG_126 263
243273.MG_001 243273.MG_127 218
243273.MG_001 243273.MG_130 172
243273.MG_001 243273.MG_132 286
243273.MG_001 243273.MG_136 254
243273.MG_001 243273.MG_140 745
243273.MG_001 243273.MG_142 273
243273.MG_001 243273.MG_155 236
243273.MG_001 243273.MG_163 186
243273.MG_001 243273.MG_170 505
243273.MG_001 243273.MG_171 279
243273.MG_001 243273.MG_172 182
243273.MG_001 243273.MG_173 153
243273.MG_001 243273.MG_177 720
243273.MG_001 243273.MG_179 179
243273.MG_001 243273.MG_180 179
243273.MG_001 243273.MG_188 256
243273.MG_001 243273.MG_190 177
243273.MG_001 243273.MG_191 323
243273.MG_001 243273.MG_192 180
243273.MG_001 243273.MG_194 734
243273.MG_001 243273.MG_195 473
243273.MG_001 243273.MG_200 322
243273.MG_001 243273.MG_201 362
243273.MG_001 243273.MG_203 907
243273.MG_001 243273.MG_204 884
243273.MG_001 243273.MG_205 716
243273.MG_001 243273.MG_206 801
243273.MG_001 243273.MG_210 286
243273.MG_001 243273.MG_213 777
243273.MG_001 243273.MG_215 291
243273.MG_001 243273.MG_216 974
243273.MG_001 243273.MG_222 272
243273.MG_001 243273.MG_224 637
243273.MG_001 243273.MG_227 959
243273.MG_001 243273.MG_228 889
243273.MG_001 243273.MG_229 905
243273.MG_001 243273.MG_231 734
243273.MG_001 243273.MG_235 506
243273.MG_001 243273.MG_238 279
243273.MG_001 243273.MG_239 283
243273.MG_001 243273.MG_244 762
243273.MG_001 243273.MG_247 424
243273.MG_001 243273.MG_249 588
243273.MG_001 243273.MG_250 750
243273.MG_001 243273.MG_254 784
243273.MG_001 243273.MG_258 200
243273.MG_001 243273.MG_261 702
243273.MG_001 243273.MG_262 971
243273.MG_001 243273.MG_266 312
243273.MG_001 243273.MG_268 512
243273.MG_001 243273.MG_275 475
243273.MG_001 243273.MG_276 462
243273.MG_001 243273.MG_282 561
243273.MG_001 243273.MG_283 444
243273.MG_001 243273.MG_297 384
243273.MG_001 243273.MG_298 276
243273.MG_001 243273.MG_299 273
243273.MG_001 243273.MG_300 363
243273.MG_001 243273.MG_301 238
243273.MG_001 243273.MG_303 173
243273.MG_001 243273.MG_304 173
243273.MG_001 243273.MG_305 730
243273.MG_001 243273.MG_308 327
243273.MG_001 243273.MG_315 869
243273.MG_001 243273.MG_334 537
243273.MG_001 243273.MG_336 185
243273.MG_001 243273.MG_339 851
243273.MG_001 243273.MG_340 703
243273.MG_001 243273.MG_341 491
243273.MG_001 243273.MG_345 202
243273.MG_001 243273.MG_352 201
243273.MG_001 243273.MG_355 290
243273.MG_001 243273.MG_357 279
243273.MG_001 243273.MG_358 734
243273.MG_001 243273.MG_359 736
243273.MG_001 243273.MG_360 952
243273.MG_001 243273.MG_361 178
243273.MG_001 243273.MG_362 302
243273.MG_001 243273.MG_367 184
243273.MG_001 243273.MG_368 300
243273.MG_001 243273.MG_369 227
243273.MG_001 243273.MG_375 204
243273.MG_001 243273.MG_378 390
243273.MG_001 243273.MG_379 596
243273.MG_001 243273.MG_380 849
243273.MG_001 243273.MG_384 178
243273.MG_001 243273.MG_392 655
243273.MG_001 243273.MG_393 541
243273.MG_001 243273.MG_394 759
243273.MG_001 243273.MG_400 175
243273.MG_001 243273.MG_401 218
243273.MG_001 243273.MG_407 523
243273.MG_001 243273.MG_417 226
243273.MG_001 243273.MG_418 264
243273.MG_001 243273.MG_419 895
243273.MG_001 243273.MG_421 716
243273.MG_001 243273.MG_424 228
243273.MG_001 243273.MG_425 617
243273.MG_001 243273.MG_426 260
243273.MG_001 243273.MG_428 734
243273.MG_001 243273.MG_431 175
243273.MG_001 243273.MG_433 238
243273.MG_001 243273.MG_434 238
243273.MG_001 243273.MG_445 204
243273.MG_001 243273.MG_451 324
243273.MG_001 243273.MG_453 180
243273.MG_001 243273.MG_455 323
243273.MG_001 243273.MG_457 634
243273.MG_001 243273.MG_458 162
243273.MG_001 243273.MG_459 266
243273.MG_001 243273.MG_462 279
243273.MG_001 243273.MG_463 479
243273.MG_001 243273.MG_464 299
243273.MG_001 243273.MG_465 440
243273.MG_001 243273.MG_466 921
243273.MG_001 243273.MG_469 955
243273.MG_001 243273.MG_470 886
243273.MG_001 243273.MG_498 325
243273.MG_001 243273.MG_522 271
243273.MG_002 243273.MG_001 930
243273.MG_002 243273.MG_003 779
243273.MG_002 243273.MG_004 577
243273.MG_002 243273.MG_005 638
243273.MG_002 243273.MG_006 572
243273.MG_002 243273.MG_007 576
243273.MG_002 243273.MG_008 576
243273.MG_002 243273.MG_009 654
243273.MG_002 243273.MG_010 527
243273.MG_002 243273.MG_018 845
243273.MG_002 243273.MG_019 641
243273.MG_002 243273.MG_020 837
243273.MG_002 243273.MG_058 239
243273.MG_002 243273.MG_070 295
243273.MG_002 243273.MG_073 212
243273.MG_002 243273.MG_081 282
243273.MG_002 243273.MG_089 232
243273.MG_002 243273.MG_106 282
243273.MG_002 243273.MG_108 168
243273.MG_002 243273.MG_109 232
243273.MG_002 243273.MG_113 282
243273.MG_002 243273.MG_122 351
243273.MG_002 243273.MG_127 233
243273.MG_002 243273.MG_136 245
243273.MG_002 243273.MG_140 236
243273.MG_002 243273.MG_141 233
243273.MG_002 243273.MG_142 232
243273.MG_002 243273.MG_151 232
243273.MG_002 243273.MG_157 232
243273.MG_002 243273.MG_162 160
243273.MG_002 243273.MG_168 232
243273.MG_002 243273.MG_169 178
243273.MG_002 243273.MG_172 327
243273.MG_002 243273.MG_173 235
243273.MG_002 243273.MG_184 188
243273.MG_002 243273.MG_196 232
243273.MG_002 243273.MG_200 497
243273.MG_002 243273.MG_201 932
243273.MG_002 243273.MG_202 562
243273.MG_002 243273.MG_203 172
243273.MG_002 243273.MG_205 816
243273.MG_002 243273.MG_238 611
243273.MG_002 243273.MG_239 763
243273.MG_002 243273.MG_246 183
243273.MG_002 243273.MG_249 373
243273.MG_002 243273.MG_251 235
243273.MG_002 243273.MG_258 265
243273.MG_002 243273.MG_275 293
243273.MG_002 243273.MG_278 379
243273.MG_002 243273.MG_301 232
243273.MG_002 243273.MG_305 818
243273.MG_002 243273.MG_308 237
243273.MG_002 243273.MG_311 232
243273.MG_002 243273.MG_329 300
243273.MG_002 243273.MG_330 300
243273.MG_002 243273.MG_339 355
243273.MG_002 243273.MG_340 237
243273.MG_002 243273.MG_341 242
243273.MG_002 243273.MG_355 854
243273.MG_002 243273.MG_356 172
243273.MG_002 243273.MG_357 173
243273.MG_002 243273.MG_362 232
243273.MG_002 243273.MG_375 232
243273.MG_002 243273.MG_382 169
243273.MG_002 243273.MG_391 290
243273.MG_002 243273.MG_392 422
243273.MG_002 243273.MG_393 833
243273.MG_002 243273.MG_399 733
243273.MG_002 243273.MG_425 237
243273.MG_002 243273.MG_442 232
243273.MG_002 243273.MG_451 280
243273.MG_002 243273.MG_457 597
243273.MG_002 243273.MG_459 213
243273.MG_002 243273.MG_462 235
243273.MG_003 243273.MG_001 995
243273.MG_003 243273.MG_002 779
243273.MG_003 243273.MG_004 997
243273.MG_003 243273.MG_005 959
243273.MG_003 243273.MG_006 882
243273.MG_003 243273.MG_007 883
243273.MG_003 243273.MG_008 866
243273.MG_003 243273.MG_009 860
243273.MG_003 243273.MG_010 844
243273.MG_003 243273.MG_018 460
243273.MG_003 243273.MG_019 563
243273.MG_003 243273.MG_020 290
243273.MG_003 243273.MG_023 238
243273.MG_003 243273.MG_024 253
243273.MG_003 243273.MG_029 274
243273.MG_003 243273.MG_030 465
243273.MG_003 243273.MG_034 403
243273.MG_003 243273.MG_035 329
243273.MG_003 243273.MG_036 176
243273.MG_003 243273.MG_041 290
243273.MG_003 243273.MG_042 345
243273.MG_003 243273.MG_046 285
243273.MG_003 243273.MG_047 426
243273.MG_003 243273.MG_049 170
243273.MG_003 243273.MG_050 279
243273.MG_003 243273.MG_053 290
243273.MG_003 243273.MG_054 288
243273.MG_003 243273.MG_058 246
243273.MG_003 243273.MG_059 289
243273.MG_003 243273.MG_060 158
243273.MG_003 243273.MG_062 295
243273.MG_003 243273.MG_063 419
243273.MG_003 243273.MG_066 283
243273.MG_003 243273.MG_070 370
243273.MG_003 243273.MG_072 682
243273.MG_003 243273.MG_073 737
243273.MG_003 243273.MG_077 306
243273.MG_003 243273.MG_078 276
243273.MG_003 243273.MG_079 357
243273.MG_003 243273.MG_081 175
243273.MG_003 243273.MG_083 316
243273.MG_003 243273.MG_084 172
243273.MG_003 243273.MG_085 172
243273.MG_003 243273.MG_087 277
243273.MG_003 243273.MG_088 290
243273.MG_003 243273.MG_089 497
243273.MG_003 243273.MG_090 304
243273.MG_003 243273.MG_091 281
243273.MG_003 243273.MG_094 853
243273.MG_003 243273.MG_097 344
243273.MG_003 243273.MG_099 189
243273.MG_003 243273.MG_102 179
243273.MG_003 243273.MG_103 172
243273.MG_003 243273.MG_104 236
243273.MG_003 243273.MG_107 304
243273.MG_003 243273.MG_108 180
243273.MG_003 243273.MG_109 408
243273.MG_003 243273.MG_111 328
243273.MG_003 243273.MG_115 176
243273.MG_003 243273.MG_118 187
243273.MG_003 243273.MG_122 820
243273.MG_003 243273.MG_124 290
243273.MG_003 243273.MG_126 283
243273.MG_003 243273.MG_130 172
243273.MG_003 243273.MG_136 484
243273.MG_003 243273.MG_138 681
243273.MG_003 243273.MG_141 230
243273.MG_003 243273.MG_142 771
243273.MG_003 243273.MG_143 192
243273.MG_003 243273.MG_149 279
243273.MG_003 243273.MG_151 422
243273.MG_003 243273.MG_152 159
243273.MG_003 243273.MG_155 355
243273.MG_003 243273.MG_164 165
243273.MG_003 243273.MG_167 263
243273.MG_003 243273.MG_168 413
243273.MG_003 243273.MG_169 184
243273.MG_003 243273.MG_170 178
243273.MG_003 243273.MG_171 201
243273.MG_003 243273.MG_175 279
243273.MG_003 243273.MG_176 291
243273.MG_003 243273.MG_177 665
243273.MG_003 243273.MG_178 272
243273.MG_003 243273.MG_179 172
243273.MG_003 243273.MG_180 209
243273.MG_003 243273.MG_194 549
243273.MG_003 243273.MG_195 281
243273.MG_003 243273.MG_196 487
243273.MG_003 243273.MG_200 284
243273.MG_003 243273.MG_201 290
243273.MG_003 243273.MG_204 738
243273.MG_003 243273.MG_205 465
243273.MG_003 243273.MG_206 279
243273.MG_003 243273.MG_207 307
243273.MG_003 243273.MG_210 443
243273.MG_003 243273.MG_212 157
243273.MG_003 243273.MG_224 904
243273.MG_003 243273.MG_227 273
243273.MG_003 243273.MG_229 279
243273.MG_003 243273.MG_231 549
243273.MG_003 243273.MG_232 249
243273.MG_003 243273.MG_235 291
243273.MG_003 243273.MG_238 291
243273.MG_003 243273.MG_239 280
243273.MG_003 243273.MG_240 173
243273.MG_003 243273.MG_244 268
243273.MG_003 243273.MG_247 343
243273.MG_003 243273.MG_249 900
243273.MG_003 243273.MG_250 747
243273.MG_003 243273.MG_253 290
243273.MG_003 243273.MG_254 831
243273.MG_003 243273.MG_257 219
243273.MG_003 243273.MG_258 707
243273.MG_003 243273.MG_261 289
243273.MG_003 243273.MG_262 385
243273.MG_003 243273.MG_266 326
243273.MG_003 243273.MG_275 302
243273.MG_003 243273.MG_276 187
243273.MG_003 243273.MG_278 589
243273.MG_003 243273.MG_282 514
243273.MG_003 243273.MG_292 230
243273.MG_003 243273.MG_294 263
243273.MG_003 243273.MG_297 290
243273.MG_003 243273.MG_298 681
243273.MG_003 243273.MG_301 303
243273.MG_003 243273.MG_303 172
243273.MG_003 243273.MG_304 172
243273.MG_003 243273.MG_305 867
243273.MG_003 243273.MG_308 242
243273.MG_003 243273.MG_311 278
243273.MG_003 243273.MG_313 290
243273.MG_003 243273.MG_317 272
243273.MG_003 243273.MG_334 501
243273.MG_003 243273.MG_336 232
243273.MG_003 243273.MG_339 369
243273.MG_003 243273.MG_340 833
243273.MG_003 243273.MG_341 894
243273.MG_003 243273.MG_345 504
243273.MG_003 243273.MG_352 293
243273.MG_003 243273.MG_355 551
243273.MG_003 243273.MG_357 175
243273.MG_003 243273.MG_358 290
243273.MG_003 243273.MG_359 290
243273.MG_003 243273.MG_361 428
243273.MG_003 243273.MG_362 710
243273.MG_003 243273.MG_366 452
243273.MG_003 243273.MG_367 812
243273.MG_003 243273.MG_368 369
243273.MG_003 243273.MG_375 183
243273.MG_003 243273.MG_378 290
243273.MG_003 243273.MG_379 620
243273.MG_003 243273.MG_380 624
243273.MG_003 243273.MG_384 261
243273.MG_003 243273.MG_387 172
243273.MG_003 243273.MG_392 750
243273.MG_003 243273.MG_393 298
243273.MG_003 243273.MG_394 340
243273.MG_003 243273.MG_398 290
243273.MG_003 243273.MG_399 465
243273.MG_003 243273.MG_401 468
243273.MG_003 243273.MG_405 540
243273.MG_003 243273.MG_407 516
243273.MG_003 243273.MG_408 185
243273.MG_003 243273.MG_410 191
243273.MG_003 243273.MG_417 317
243273.MG_003 243273.MG_418 307
243273.MG_003 243273.MG_419 524
243273.MG_003 243273.MG_421 404
243273.MG_003 243273.MG_425 248
243273.MG_003 243273.MG_430 278
243273.MG_003 243273.MG_433 495
243273.MG_003 243273.MG_434 494
243273.MG_003 243273.MG_435 425
243273.MG_003 243273.MG_443 732
243273.MG_003 243273.MG_445 170
243273.MG_003 243273.MG_446 225
243273.MG_003 243273.MG_451 787
243273.MG_003 243273.MG_455 316
243273.MG_003 243273.MG_457 322
243273.MG_003 243273.MG_460 291
243273.MG_003 243273.MG_461 290
243273.MG_003 243273.MG_462 526
243273.MG_003 243273.MG_463 408
243273.MG_003 243273.MG_465 530
243273.MG_003 243273.MG_466 630
243273.MG_003 243273.MG_469 953
243273.MG_003 243273.MG_470 738
243273.MG_003 243273.MG_498 213
243273.MG_003 243273.MG_522 171
243273.MG_004 243273.MG_001 993
243273.MG_004 243273.MG_002 577
243273.MG_004 243273.MG_003 997
243273.MG_004 243273.MG_005 947
243273.MG_004 243273.MG_006 921
243273.MG_004 243273.MG_007 929
243273.MG_004 243273.MG_008 907
243273.MG_004 243273.MG_009 933
243273.MG_004 243273.MG_010 807
243273.MG_004 243273.MG_014 290
243273.MG_004 243273.MG_015 296
243273.MG_004 243273.MG_018 187
243273.MG_004 243273.MG_019 424
243273.MG_004 243273.MG_020 294
243273.MG_004 243273.MG_021 620
243273.MG_004 243273.MG_023 290
243273.MG_004 243273.MG_024 549
243273.MG_004 243273.MG_029 189
243273.MG_004 243273.MG_030 319
243273.MG_004 243273.MG_034 480
243273.MG_004 243273.MG_035 367
243273.MG_004 243273.MG_036 377
243273.MG_004 243273.MG_041 305
243273.MG_004 243273.MG_042 419
243273.MG_004 243273.MG_046 214
243273.MG_004 243273.MG_047 583
243273.MG_004 243273.MG_048 418
243273.MG_004 243273.MG_049 233
243273.MG_004 243273.MG_050 423
243273.MG_004 243273.MG_051 167
243273.MG_004 243273.MG_053 290
243273.MG_004 243273.MG_054 248
243273.MG_004 243273.MG_057 327
243273.MG_004 243273.MG_058 150
243273.MG_004 243273.MG_059 421
243273.MG_004 243273.MG_061 171
243273.MG_004 243273.MG_062 308
243273.MG_004 243273.MG_063 290
243273.MG_004 243273.MG_066 291
243273.MG_004 243273.MG_070 329
243273.MG_004 243273.MG_072 769
243273.MG_004 243273.MG_073 299
243273.MG_004 243273.MG_078 290
243273.MG_004 243273.MG_079 279
243273.MG_004 243273.MG_082 348
243273.MG_004 243273.MG_083 219
243273.MG_004 243273.MG_084 179
243273.MG_004 243273.MG_085 172
243273.MG_004 243273.MG_087 306
243273.MG_004 243273.MG_088 476
243273.MG_004 243273.MG_089 643
243273.MG_004 243273.MG_090 375
243273.MG_004 243273.MG_091 524
243273.MG_004 243273.MG_094 868
243273.MG_004 243273.MG_097 170
243273.MG_004 243273.MG_099 172
243273.MG_004 243273.MG_100 250
243273.MG_004 243273.MG_102 238
243273.MG_004 243273.MG_103 172
243273.MG_004 243273.MG_104 239
243273.MG_004 243273.MG_105 177
243273.MG_004 243273.MG_109 445
243273.MG_004 243273.MG_115 191
243273.MG_004 243273.MG_118 319
243273.MG_004 243273.MG_122 671
243273.MG_004 243273.MG_124 418
243273.MG_004 243273.MG_126 175
243273.MG_004 243273.MG_130 181
243273.MG_004 243273.MG_136 324
243273.MG_004 243273.MG_138 267
243273.MG_004 243273.MG_142 687
243273.MG_004 243273.MG_143 294
243273.MG_004 243273.MG_151 492
243273.MG_004 243273.MG_153 276
243273.MG_004 243273.MG_154 291
243273.MG_004 243273.MG_155 284
243273.MG_004 243273.MG_156 288
243273.MG_004 243273.MG_157 273
243273.MG_004 243273.MG_159 170
243273.MG_004 243273.MG_163 281
243273.MG_004 243273.MG_167 268
243273.MG_004 243273.MG_168 422
243273.MG_004 243273.MG_170 340
243273.MG_004 243273.MG_171 234
243273.MG_004 243273.MG_172 190
243273.MG_004 243273.MG_174 232
243273.MG_004 243273.MG_175 290
243273.MG_004 243273.MG_176 426
243273.MG_004 243273.MG_177 475
243273.MG_004 243273.MG_178 265
243273.MG_004 243273.MG_187 318
243273.MG_004 243273.MG_191 296
243273.MG_004 243273.MG_194 394
243273.MG_004 243273.MG_195 597
243273.MG_004 243273.MG_196 545
243273.MG_004 243273.MG_200 240
243273.MG_004 243273.MG_201 366
243273.MG_004 243273.MG_203 957
243273.MG_004 243273.MG_204 158
243273.MG_004 243273.MG_205 260
243273.MG_004 243273.MG_206 179
243273.MG_004 243273.MG_207 393
243273.MG_004 243273.MG_208 204
243273.MG_004 243273.MG_209 170
243273.MG_004 243273.MG_210 239
243273.MG_004 243273.MG_212 631
243273.MG_004 243273.MG_213 183
243273.MG_004 243273.MG_224 425
243273.MG_004 243273.MG_227 414
243273.MG_004 243273.MG_228 291
243273.MG_004 243273.MG_229 454
243273.MG_004 243273.MG_231 721
243273.MG_004 243273.MG_232 213
243273.MG_004 243273.MG_234 482
243273.MG_004 243273.MG_238 639
243273.MG_004 243273.MG_239 208
243273.MG_004 243273.MG_240 239
243273.MG_004 243273.MG_244 404
243273.MG_004 243273.MG_246 171
243273.MG_004 243273.MG_247 245
243273.MG_004 243273.MG_248 714
243273.MG_004 243273.MG_249 835
243273.MG_004 243273.MG_250 393
243273.MG_004 243273.MG_253 307
243273.MG_004 243273.MG_254 564
243273.MG_004 243273.MG_258 681
243273.MG_004 243273.MG_261 416
243273.MG_004 243273.MG_262 238
243273.MG_004 243273.MG_266 327
243273.MG_004 243273.MG_268 210
243273.MG_004 243273.MG_271 355
243273.MG_004 243273.MG_278 681
243273.MG_004 243273.MG_282 175
243273.MG_004 243273.MG_283 290
243273.MG_004 243273.MG_292 201
243273.MG_004 243273.MG_294 171
243273.MG_004 243273.MG_297 236
243273.MG_004 243273.MG_298 661
243273.MG_004 243273.MG_300 260
243273.MG_004 243273.MG_301 296
243273.MG_004 243273.MG_305 929
243273.MG_004 243273.MG_308 323
243273.MG_004 243273.MG_311 489
243273.MG_004 243273.MG_313 297
243273.MG_004 243273.MG_317 280
243273.MG_004 243273.MG_323 177
243273.MG_004 243273.MG_329 170
243273.MG_004 243273.MG_330 534
243273.MG_004 243273.MG_332 289
243273.MG_004 243273.MG_334 491
243273.MG_004 243273.MG_336 180
243273.MG_004 243273.MG_339 479
243273.MG_004 243273.MG_340 297
243273.MG_004 243273.MG_341 907
243273.MG_004 243273.MG_345 313
243273.MG_004 243273.MG_347 209
243273.MG_004 243273.MG_349 171
243273.MG_004 243273.MG_352 236
243273.MG_004 243273.MG_355 295
243273.MG_004 243273.MG_358 277
243273.MG_004 243273.MG_359 240
243273.MG_004 243273.MG_360 226
243273.MG_004 243273.MG_361 284
243273.MG_004 243273.MG_362 173
243273.MG_004 243273.MG_365 279
243273.MG_004 243273.MG_367 575
243273.MG_004 243273.MG_370 170
243273.MG_004 243273.MG_372 491
243273.MG_004 243273.MG_375 281
243273.MG_004 243273.MG_378 506
243273.MG_004 243273.MG_379 315
243273.MG_004 243273.MG_380 641
243273.MG_004 243273.MG_382 179
243273.MG_004 243273.MG_387 343
243273.MG_004 243273.MG_392 603
243273.MG_004 243273.MG_394 518
243273.MG_004 243273.MG_396 469
243273.MG_004 243273.MG_398 299
243273.MG_004 243273.MG_399 254
243273.MG_004 243273.MG_401 398
243273.MG_004 243273.MG_405 645
243273.MG_004 243273.MG_407 303
243273.MG_004 243273.MG_408 277
243273.MG_004 243273.MG_410 239
243273.MG_004 243273.MG_417 250
243273.MG_004 243273.MG_418 279
243273.MG_004 243273.MG_419 177
243273.MG_004 243273.MG_421 503
243273.MG_004 243273.MG_423 187
243273.MG_004 243273.MG_425 242
243273.MG_004 243273.MG_430 290
243273.MG_004 243273.MG_433 596
243273.MG_004 243273.MG_434 341
243273.MG_004 243273.MG_435 297
243273.MG_004 243273.MG_444 280
243273.MG_004 243273.MG_445 513
243273.MG_004 243273.MG_451 886
243273.MG_004 243273.MG_453 834
243273.MG_004 243273.MG_454 150
243273.MG_004 243273.MG_455 323
243273.MG_004 243273.MG_457 313
243273.MG_004 243273.MG_460 357
243273.MG_004 243273.MG_461 294
243273.MG_004 243273.MG_462 688
243273.MG_004 243273.MG_463 270
243273.MG_004 243273.MG_465 413
243273.MG_004 243273.MG_466 321
243273.MG_004 243273.MG_469 946
243273.MG_004 243273.MG_470 299
243273.MG_004 243273.MG_498 211
243273.MG_004 243273.MG_505 272
243273.MG_004 243273.MG_516 185
243273.MG_005 243273.MG_001 789
243273.MG_005 243273.MG_002 638
243273.MG_005 243273.MG_003 959
243273.MG_005 243273.MG_004 947
243273.MG_005 243273.MG_006 904
243273.MG_005 243273.MG_007 896
243273.MG_005 243273.MG_008 910
243273.MG_005 243273.MG_009 906
243273.MG_005 243273.MG_010 768
243273.MG_005 243273.MG_013 432
243273.MG_005 243273.MG_014 166
243273.MG_005 243273.MG_015 166
243273.MG_005 243273.MG_019 398
243273.MG_005 243273.MG_021 766
243273.MG_005 243273.MG_024 411
243273.MG_005 243273.MG_026 338
243273.MG_005 243273.MG_027 155
243273.MG_005 243273.MG_029 329
243273.MG_005 243273.MG_030 291
243273.MG_005 243273.MG_033 218
243273.MG_005 243273.MG_034 294
243273.MG_005 243273.MG_035 851
243273.MG_005 243273.MG_036 434
243273.MG_005 243273.MG_038 390
243273.MG_005 243273.MG_041 290
243273.MG_005 243273.MG_042 376
243273.MG_005 243273.MG_043 308
243273.MG_005 243273.MG_044 199
243273.MG_005 243273.MG_045 322
243273.MG_005 243273.MG_047 290
243273.MG_005 243273.MG_048 730
243273.MG_005 243273.MG_049 374
243273.MG_005 243273.MG_053 411
243273.MG_005 243273.MG_054 190
243273.MG_005 243273.MG_056 307
243273.MG_005 243273.MG_059 398
243273.MG_005 243273.MG_063 292
243273.MG_005 243273.MG_066 240
243273.MG_005 243273.MG_070 329
243273.MG_005 243273.MG_072 314
243273.MG_005 243273.MG_073 494
243273.MG_005 243273.MG_081 192
243273.MG_005 243273.MG_082 275
243273.MG_005 243273.MG_083 544
243273.MG_005 243273.MG_084 328
243273.MG_005 243273.MG_087 255
243273.MG_005 243273.MG_088 358
243273.MG_005 243273.MG_089 482
243273.MG_005 243273.MG_091 374
243273.MG_005 243273.MG_092 290
243273.MG_005 243273.MG_094 307
243273.MG_005 243273.MG_098 272
243273.MG_005 243273.MG_100 631
243273.MG_005 243273.MG_102 592
243273.MG_005 243273.MG_103 231
243273.MG_005 243273.MG_104 171
243273.MG_005 243273.MG_111 542
243273.MG_005 243273.MG_112 716
243273.MG_005 243273.MG_113 873
243273.MG_005 243273.MG_114 479
243273.MG_005 243273.MG_118 161
243273.MG_005 243273.MG_120 273
243273.MG_005 243273.MG_121 201
243273.MG_005 243273.MG_122 392
243273.MG_005 243273.MG_125 257
243273.MG_005 243273.MG_126 928
243273.MG_005 243273.MG_132 175
243273.MG_005 243273.MG_134 551
243273.MG_005 243273.MG_136 769
243273.MG_005 243273.MG_138 151
243273.MG_005 243273.MG_142 307
243273.MG_005 243273.MG_146 175
243273.MG_005 243273.MG_150 259
243273.MG_005 243273.MG_151 211
243273.MG_005 243273.MG_152 186
243273.MG_005 243273.MG_153 184
243273.MG_005 243273.MG_154 199
243273.MG_005 243273.MG_155 186
243273.MG_005 243273.MG_156 230
243273.MG_005 243273.MG_157 326
243273.MG_005 243273.MG_158 158
243273.MG_005 243273.MG_161 181
243273.MG_005 243273.MG_163 248
243273.MG_005 243273.MG_164 357
243273.MG_005 243273.MG_165 196
243273.MG_005 243273.MG_166 241
243273.MG_005 243273.MG_167 275
243273.MG_005 243273.MG_168 238
243273.MG_005 243273.MG_170 287
243273.MG_005 243273.MG_171 203
243273.MG_005 243273.MG_172 313
243273.MG_005 243273.MG_173 416
243273.MG_005 243273.MG_175 258
243273.MG_005 243273.MG_176 311
243273.MG_005 243273.MG_177 758
243273.MG_005 243273.MG_187 156
243273.MG_005 243273.MG_188 152
243273.MG_005 243273.MG_189 172
243273.MG_005 243273.MG_190 220
243273.MG_005 243273.MG_194 853
243273.MG_005 243273.MG_195 572
243273.MG_005 243273.MG_196 179
243273.MG_005 243273.MG_198 175
243273.MG_005 243273.MG_200 205
243273.MG_005 243273.MG_201 289
243273.MG_005 243273.MG_203 341
243273.MG_005 243273.MG_204 266
243273.MG_005 243273.MG_205 337
243273.MG_005 243273.MG_209 171
243273.MG_005 243273.MG_213 297
243273.MG_005 243273.MG_214 459
243273.MG_005 243273.MG_216 208
243273.MG_005 243273.MG_228 201
243273.MG_005 243273.MG_231 227
243273.MG_005 243273.MG_232 329
243273.MG_005 243273.MG_234 367
243273.MG_005 243273.MG_238 262
243273.MG_005 243273.MG_240 274
243273.MG_005 243273.MG_241 235
243273.MG_005 243273.MG_244 480
243273.MG_005 243273.MG_245 193
243273.MG_005 243273.MG_249 201
243273.MG_005 243273.MG_250 290
243273.MG_005 243273.MG_251 890
243273.MG_005 243273.MG_253 868
243273.MG_005 243273.MG_257 494
243273.MG_005 243273.MG_258 337
243273.MG_005 243273.MG_261 203
243273.MG_005 243273.MG_262 187
243273.MG_005 243273.MG_263 257
243273.MG_005 243273.MG_265 424
243273.MG_005 243273.MG_266 892
243273.MG_005 243273.MG_270 239
243273.MG_005 243273.MG_271 330
243273.MG_005 243273.MG_272 171
243273.MG_005 243273.MG_275 166
243273.MG_005 243273.MG_276 354
243273.MG_005 243273.MG_282 407
243273.MG_005 243273.MG_283 762
243273.MG_005 243273.MG_287 200
243273.MG_005 243273.MG_292 892
243273.MG_005 243273.MG_297 204
243273.MG_005 243273.MG_298 274
243273.MG_005 243273.MG_301 252
243273.MG_005 243273.MG_305 357
243273.MG_005 243273.MG_311 350
243273.MG_005 243273.MG_313 396
243273.MG_005 243273.MG_324 290
243273.MG_005 243273.MG_329 459
243273.MG_005 243273.MG_334 855
243273.MG_005 243273.MG_339 223
243273.MG_005 243273.MG_340 510
243273.MG_005 243273.MG_341 296
243273.MG_005 243273.MG_345 889
243273.MG_005 243273.MG_361 235
243273.MG_005 243273.MG_362 288
243273.MG_005 243273.MG_365 299
243273.MG_005 243273.MG_367 277
243273.MG_005 243273.MG_369 307
243273.MG_005 243273.MG_370 171
243273.MG_005 243273.MG_375 865
243273.MG_005 243273.MG_378 755
243273.MG_005 243273.MG_379 290
243273.MG_005 243273.MG_380 230
243273.MG_005 243273.MG_384 364
243273.MG_005 243273.MG_391 510
243273.MG_005 243273.MG_392 445
243273.MG_005 243273.MG_394 404
243273.MG_005 243273.MG_396 205
243273.MG_005 243273.MG_400 296
243273.MG_005 243273.MG_401 315
243273.MG_005 243273.MG_403 296
243273.MG_005 243273.MG_407 474
243273.MG_005 243273.MG_417 254
243273.MG_005 243273.MG_418 223
243273.MG_005 243273.MG_419 295
243273.MG_005 243273.MG_421 414
243273.MG_005 243273.MG_424 444
243273.MG_005 243273.MG_425 290
243273.MG_005 243273.MG_426 276
243273.MG_005 243273.MG_429 292
243273.MG_005 243273.MG_430 450
243273.MG_005 243273.MG_431 190
243273.MG_005 243273.MG_433 173
243273.MG_005 243273.MG_434 600
243273.MG_005 243273.MG_435 602
243273.MG_005 243273.MG_444 253
243273.MG_005 243273.MG_446 184
243273.MG_005 243273.MG_451 308
243273.MG_005 243273.MG_455 874
243273.MG_005 243273.MG_457 277
243273.MG_005 243273.MG_458 207
243273.MG_005 243273.MG_459 193
243273.MG_005 243273.MG_461 396
243273.MG_005 243273.MG_462 875
243273.MG_005 243273.MG_463 815
243273.MG_005 243273.MG_464 233
243273.MG_005 243273.MG_465 362
243273.MG_005 243273.MG_469 438
243273.MG_005 243273.MG_498 162
243273.MG_006 243273.MG_001 782
243273.MG_006 243273.MG_002 572
243273.MG_006 243273.MG_003 882
243273.MG_006 243273.MG_004 921
243273.MG_006 243273.MG_005 904
243273.MG_006 243273.MG_007 944
243273.MG_006 243273.MG_008 889
243273.MG_006 243273.MG_009 940
243273.MG_006 243273.MG_010 824
243273.MG_006 243273.MG_013 652
243273.MG_006 243273.MG_020 206
243273.MG_006 243273.MG_021 611
243273.MG_006 243273.MG_023 411
243273.MG_006 243273.MG_030 514
243273.MG_006 243273.MG_034 935
243273.MG_006 243273.MG_035 493
243273.MG_006 243273.MG_036 192
243273.MG_006 243273.MG_037 273
243273.MG_006 243273.MG_039 150
243273.MG_006 243273.MG_042 181
243273.MG_006 243273.MG_043 207
243273.MG_006 243273.MG_046 511
243273.MG_006 243273.MG_047 273
243273.MG_006 243273.MG_048 471
243273.MG_006 243273.MG_050 285
243273.MG_006 243273.MG_051 849
243273.MG_006 243273.MG_052 299
243273.MG_006 243273.MG_053 162
243273.MG_006 243273.MG_056 612
243273.MG_006 243273.MG_057 205
243273.MG_006 243273.MG_058 590
243273.MG_006 243273.MG_060 150
243273.MG_006 243273.MG_066 545
243273.MG_006 243273.MG_069 306
243273.MG_006 243273.MG_070 252
243273.MG_006 243273.MG_071 387
243273.MG_006 243273.MG_072 581
243273.MG_006 243273.MG_073 206
243273.MG_006 243273.MG_083 235
243273.MG_006 243273.MG_084 241
243273.MG_006 243273.MG_087 277
243273.MG_006 243273.MG_088 175
243273.MG_006 243273.MG_089 263
243273.MG_006 243273.MG_091 233
243273.MG_006 243273.MG_094 800
243273.MG_006 243273.MG_097 426
243273.MG_006 243273.MG_102 698
243273.MG_006 243273.MG_107 839
243273.MG_006 243273.MG_109 153
243273.MG_006 243273.MG_111 306
243273.MG_006 243273.MG_112 251
243273.MG_006 243273.MG_116 157
243273.MG_006 243273.MG_118 350
243273.MG_006 243273.MG_122 641
243273.MG_006 243273.MG_124 296
243273.MG_006 243273.MG_125 237
243273.MG_006 243273.MG_126 180
243273.MG_006 243273.MG_128 309
243273.MG_006 243273.MG_129 160
243273.MG_006 243273.MG_132 270
243273.MG_006 243273.MG_134 351
243273.MG_006 243273.MG_145 637
243273.MG_006 243273.MG_146 219
243273.MG_006 243273.MG_169 197
243273.MG_006 243273.MG_170 300
243273.MG_006 243273.MG_171 795
243273.MG_006 243273.MG_172 192
243273.MG_006 243273.MG_173 496
243273.MG_006 243273.MG_177 254
243273.MG_006 243273.MG_178 167
243273.MG_006 243273.MG_179 281
243273.MG_006 243273.MG_180 331
243273.MG_006 243273.MG_181 286
243273.MG_006 243273.MG_182 424
243273.MG_006 243273.MG_187 232
243273.MG_006 243273.MG_191 195
243273.MG_006 243273.MG_195 280
243273.MG_006 243273.MG_201 278
243273.MG_006 243273.MG_203 243
243273.MG_006 243273.MG_204 337
243273.MG_006 243273.MG_206 238
243273.MG_006 243273.MG_208 231
243273.MG_006 243273.MG_212 290
243273.MG_006 243273.MG_215 495
243273.MG_006 243273.MG_216 605
243273.MG_006 243273.MG_222 183
243273.MG_006 243273.MG_227 990
243273.MG_006 243273.MG_228 619
243273.MG_006 243273.MG_229 956
243273.MG_006 243273.MG_230 290
243273.MG_006 243273.MG_231 985
243273.MG_006 243273.MG_235 235
243273.MG_006 243273.MG_236 204
243273.MG_006 243273.MG_239 422
243273.MG_006 243273.MG_240 263
243273.MG_006 243273.MG_244 847
243273.MG_006 243273.MG_250 853
243273.MG_006 243273.MG_251 240
243273.MG_006 243273.MG_253 313
243273.MG_006 243273.MG_254 247
243273.MG_006 243273.MG_258 199
243273.MG_006 243273.MG_262 500
243273.MG_006 243273.MG_264 290
243273.MG_006 243273.MG_265 183
243273.MG_006 243273.MG_268 823
243273.MG_006 243273.MG_270 228
243273.MG_006 243273.MG_271 333
243273.MG_006 243273.MG_273 290
243273.MG_006 243273.MG_276 238
243273.MG_006 243273.MG_278 263
243273.MG_006 243273.MG_283 275
243273.MG_006 243273.MG_287 368
243273.MG_006 243273.MG_295 320
243273.MG_006 243273.MG_297 524
243273.MG_006 243273.MG_300 196
243273.MG_006 243273.MG_301 417
243273.MG_006 243273.MG_302 286
243273.MG_006 243273.MG_303 280
243273.MG_006 243273.MG_304 349
243273.MG_006 243273.MG_305 294
243273.MG_006 243273.MG_306 196
243273.MG_006 243273.MG_308 158
243273.MG_006 243273.MG_310 206
243273.MG_006 243273.MG_326 196
243273.MG_006 243273.MG_327 321
243273.MG_006 243273.MG_329 405
243273.MG_006 243273.MG_330 748
243273.MG_006 243273.MG_332 158
243273.MG_006 243273.MG_334 289
243273.MG_006 243273.MG_336 183
243273.MG_006 243273.MG_337 187
243273.MG_006 243273.MG_339 284
243273.MG_006 243273.MG_341 188
243273.MG_006 243273.MG_344 321
243273.MG_006 243273.MG_351 530
243273.MG_006 243273.MG_353 304
243273.MG_006 243273.MG_355 333
243273.MG_006 243273.MG_358 183
243273.MG_006 243273.MG_359 216
243273.MG_006 243273.MG_361 185
243273.MG_006 243273.MG_362 263
243273.MG_006 243273.MG_363 291
243273.MG_006 243273.MG_365 499
243273.MG_006 243273.MG_367 464
243273.MG_006 243273.MG_368 490
243273.MG_006 243273.MG_372 197
243273.MG_006 243273.MG_375 198
243273.MG_006 243273.MG_378 274
243273.MG_006 243273.MG_380 156
243273.MG_006 243273.MG_382 550
243273.MG_006 243273.MG_383 235
243273.MG_006 243273.MG_387 240
243273.MG_006 243273.MG_392 297
243273.MG_006 243273.MG_393 233
243273.MG_006 243273.MG_394 688
243273.MG_006 243273.MG_399 170
243273.MG_006 243273.MG_407 176
243273.MG_006 243273.MG_419 541
243273.MG_006 243273.MG_433 320
243273.MG_006 243273.MG_434 300
243273.MG_006 243273.MG_437 356
243273.MG_006 243273.MG_451 735
243273.MG_006 243273.MG_457 352
243273.MG_006 243273.MG_458 313
243273.MG_006 243273.MG_460 290
243273.MG_006 243273.MG_463 167
243273.MG_006 243273.MG_464 210
243273.MG_006 243273.MG_468 227
243273.MG_006 243273.MG_469 299
243273.MG_006 243273.MG_482 495
243273.MG_007 243273.MG_001 982
243273.MG_007 243273.MG_002 576
243273.MG_007 243273.MG_003 883
243273.MG_007 243273.MG_004 929
243273.MG_007 243273.MG_005 896
243273.MG_007 243273.MG_006 944
243273.MG_007 243273.MG_008 888
243273.MG_007 243273.MG_009 926
243273.MG_007 243273.MG_010 767
243273.MG_007 243273.MG_014 280
243273.MG_007 243273.MG_015 280
243273.MG_007 243273.MG_018 689
243273.MG_007 243273.MG_020 201
243273.MG_007 243273.MG_021 531
243273.MG_007 243273.MG_026 207
243273.MG_007 243273.MG_034 234
243273.MG_007 243273.MG_035 170
243273.MG_007 243273.MG_046 260
243273.MG_007 243273.MG_048 196
243273.MG_007 243273.MG_054 171
243273.MG_007 243273.MG_056 540
243273.MG_007 243273.MG_058 189
243273.MG_007 243273.MG_066 263
243273.MG_007 243273.MG_069 276
243273.MG_007 243273.MG_070 208
243273.MG_007 243273.MG_072 170
243273.MG_007 243273.MG_073 179
243273.MG_007 243273.MG_084 365
243273.MG_007 243273.MG_087 177
243273.MG_007 243273.MG_088 288
243273.MG_007 243273.MG_089 167
243273.MG_007 243273.MG_109 343
243273.MG_007 243273.MG_116 231
243273.MG_007 243273.MG_118 223
243273.MG_007 243273.MG_121 172
243273.MG_007 243273.MG_122 710
243273.MG_007 243273.MG_129 161
243273.MG_007 243273.MG_130 154
243273.MG_007 243273.MG_132 373
243273.MG_007 243273.MG_134 320
243273.MG_007 243273.MG_138 219
243273.MG_007 243273.MG_140 273
243273.MG_007 243273.MG_142 192
243273.MG_007 243273.MG_145 291
243273.MG_007 243273.MG_150 272
243273.MG_007 243273.MG_156 181
243273.MG_007 243273.MG_165 151
243273.MG_007 243273.MG_166 213
243273.MG_007 243273.MG_167 152
243273.MG_007 243273.MG_172 209
243273.MG_007 243273.MG_176 153
243273.MG_007 243273.MG_177 309
243273.MG_007 243273.MG_178 156
243273.MG_007 243273.MG_179 227
243273.MG_007 243273.MG_180 280
243273.MG_007 243273.MG_181 231
243273.MG_007 243273.MG_182 390
243273.MG_007 243273.MG_194 221
243273.MG_007 243273.MG_195 321
243273.MG_007 243273.MG_203 396
243273.MG_007 243273.MG_204 518
243273.MG_007 243273.MG_208 264
243273.MG_007 243273.MG_209 240
243273.MG_007 243273.MG_216 907
243273.MG_007 243273.MG_227 239
243273.MG_007 243273.MG_229 427
243273.MG_007 243273.MG_231 409
243273.MG_007 243273.MG_235 239
243273.MG_007 243273.MG_239 208
243273.MG_007 243273.MG_244 366
243273.MG_007 243273.MG_247 157
243273.MG_007 243273.MG_253 297
243273.MG_007 243273.MG_254 787
243273.MG_007 243273.MG_259 301
243273.MG_007 243273.MG_261 496
243273.MG_007 243273.MG_262 638
243273.MG_007 243273.MG_266 170
243273.MG_007 243273.MG_282 170
243273.MG_007 243273.MG_287 343
243273.MG_007 243273.MG_298 723
243273.MG_007 243273.MG_300 194
243273.MG_007 243273.MG_301 172
243273.MG_007 243273.MG_302 231
243273.MG_007 243273.MG_303 280
243273.MG_007 243273.MG_304 227
243273.MG_007 243273.MG_305 271
243273.MG_007 243273.MG_310 201
243273.MG_007 243273.MG_315 839
243273.MG_007 243273.MG_327 201
243273.MG_007 243273.MG_334 210
243273.MG_007 243273.MG_339 709
243273.MG_007 243273.MG_340 170
243273.MG_007 243273.MG_341 170
243273.MG_007 243273.MG_344 201
243273.MG_007 243273.MG_345 256
243273.MG_007 243273.MG_346 156
243273.MG_007 243273.MG_358 336
243273.MG_007 243273.MG_363 292
243273.MG_007 243273.MG_365 172
243273.MG_007 243273.MG_367 272
243273.MG_007 243273.MG_368 272
243273.MG_007 243273.MG_370 240
243273.MG_007 243273.MG_375 170
243273.MG_007 243273.MG_379 184
243273.MG_007 243273.MG_380 162
243273.MG_007 243273.MG_382 155
243273.MG_007 243273.MG_392 232
243273.MG_007 243273.MG_419 891
243273.MG_007 243273.MG_445 232
243273.MG_007 243273.MG_455 170
243273.MG_007 243273.MG_457 170
243273.MG_007 243273.MG_458 158
243273.MG_007 243273.MG_505 198
243273.MG_008 243273.MG_001 730
243273.MG_008 243273.MG_002 576
243273.MG_008 243273.MG_003 866
243273.MG_008 243273.MG_004 907
243273.MG_008 243273.MG_005 910
243273.MG_008 243273.MG_006 889
243273.MG_008 243273.MG_007 888
243273.MG_008 243273.MG_009 987
243273.MG_008 243273.MG_010 763
243273.MG_008 243273.MG_021 288
243273.MG_008 243273.MG_023 201
243273.MG_008 243273.MG_024 255
243273.MG_008 243273.MG_026 185
243273.MG_008 243273.MG_027 256
243273.MG_008 243273.MG_035 294
243273.MG_008 243273.MG_046 410
243273.MG_008 243273.MG_048 469
243273.MG_008 243273.MG_052 288
243273.MG_008 243273.MG_054 342
243273.MG_008 243273.MG_058 184
243273.MG_008 243273.MG_070 179
243273.MG_008 243273.MG_071 182
243273.MG_008 243273.MG_072 213
243273.MG_008 243273.MG_073 208
243273.MG_008 243273.MG_077 494
243273.MG_008 243273.MG_080 151
243273.MG_008 243273.MG_083 290
243273.MG_008 243273.MG_084 830
243273.MG_008 243273.MG_089 492
243273.MG_008 243273.MG_091 155
243273.MG_008 243273.MG_092 354
243273.MG_008 243273.MG_094 730
243273.MG_008 243273.MG_097 297
243273.MG_008 243273.MG_104 290
243273.MG_008 243273.MG_107 213
243273.MG_008 243273.MG_110 336
243273.MG_008 243273.MG_111 172
243273.MG_008 243273.MG_112 167
243273.MG_008 243273.MG_113 271
243273.MG_008 243273.MG_119 177
243273.MG_008 243273.MG_121 172
243273.MG_008 243273.MG_124 229
243273.MG_008 243273.MG_126 294
243273.MG_008 243273.MG_130 835
243273.MG_008 243273.MG_132 172
243273.MG_008 243273.MG_134 331
243273.MG_008 243273.MG_142 290
243273.MG_008 243273.MG_143 271
243273.MG_008 243273.MG_146 170
243273.MG_008 243273.MG_170 176
243273.MG_008 243273.MG_172 278
243273.MG_008 243273.MG_177 629
243273.MG_008 243273.MG_182 837
243273.MG_008 243273.MG_190 337
243273.MG_008 243273.MG_195 821
243273.MG_008 243273.MG_196 273
243273.MG_008 243273.MG_197 156
243273.MG_008 243273.MG_201 353
243273.MG_008 243273.MG_203 228
243273.MG_008 243273.MG_204 203
243273.MG_008 243273.MG_205 310
243273.MG_008 243273.MG_206 171
243273.MG_008 243273.MG_210 296
243273.MG_008 243273.MG_222 156
243273.MG_008 243273.MG_224 858
243273.MG_008 243273.MG_227 238
243273.MG_008 243273.MG_230 188
243273.MG_008 243273.MG_231 466
243273.MG_008 243273.MG_235 279
243273.MG_008 243273.MG_238 183
243273.MG_008 243273.MG_239 311
243273.MG_008 243273.MG_245 290
243273.MG_008 243273.MG_246 835
243273.MG_008 243273.MG_251 288
243273.MG_008 243273.MG_252 173
243273.MG_008 243273.MG_253 172
243273.MG_008 243273.MG_254 191
243273.MG_008 243273.MG_257 202
243273.MG_008 243273.MG_258 279
243273.MG_008 243273.MG_259 330
243273.MG_008 243273.MG_261 153
243273.MG_008 243273.MG_264 156
243273.MG_008 243273.MG_266 315
243273.MG_008 243273.MG_282 548
243273.MG_008 243273.MG_283 166
243273.MG_008 243273.MG_295 960
243273.MG_008 243273.MG_297 484
243273.MG_008 243273.MG_299 218
243273.MG_008 243273.MG_300 333
243273.MG_008 243273.MG_301 172
243273.MG_008 243273.MG_305 363
243273.MG_008 243273.MG_308 200
243273.MG_008 243273.MG_329 409
243273.MG_008 243273.MG_332 158
243273.MG_008 243273.MG_335 290
243273.MG_008 243273.MG_340 343
243273.MG_008 243273.MG_341 311
243273.MG_008 243273.MG_347 221
243273.MG_008 243273.MG_357 228
243273.MG_008 243273.MG_365 497
243273.MG_008 243273.MG_367 290
243273.MG_008 243273.MG_372 288
243273.MG_008 243273.MG_375 302
243273.MG_008 243273.MG_378 444
243273.MG_008 243273.MG_379 979
243273.MG_008 243273.MG_380 698
243273.MG_008 243273.MG_384 561
243273.MG_008 243273.MG_392 561
243273.MG_008 243273.MG_393 299
243273.MG_008 243273.MG_394 284
243273.MG_008 243273.MG_399 275
243273.MG_008 243273.MG_400 223
243273.MG_008 243273.MG_401 226
243273.MG_008 243273.MG_405 268
243273.MG_008 243273.MG_407 188
243273.MG_008 243273.MG_410 278
243273.MG_008 243273.MG_411 290
243273.MG_008 243273.MG_419 589
243273.MG_008 243273.MG_421 185
243273.MG_008 243273.MG_425 290
243273.MG_008 243273.MG_431 248
243273.MG_008 243273.MG_433 175
243273.MG_008 243273.MG_435 176
243273.MG_008 243273.MG_442 288
243273.MG_008 243273.MG_445 837
243273.MG_008 243273.MG_460 153
243273.MG_008 243273.MG_462 304
243273.MG_008 243273.MG_463 442
243273.MG_008 243273.MG_464 534
243273.MG_008 243273.MG_465 809
243273.MG_008 243273.MG_466 533
243273.MG_008 243273.MG_469 167
243273.MG_008 243273.MG_470 335
243273.MG_008 243273.MG_482 158
243273.MG_008 243273.MG_498 170
243273.MG_008 243273.MG_505 275
243273.MG_008 243273.MG_522 169
243273.MG_009 243273.MG_001 652
243273.MG_009 243273.MG_002 654
243273.MG_009 243273.MG_003 860
243273.MG_009 243273.MG_004 933
243273.MG_009 243273.MG_005 906
243273.MG_009 243273.MG_006 940
243273.MG_009 243273.MG_007 926
243273.MG_009 243273.MG_008 987
243273.MG_009 243273.MG_010 779
243273.MG_009 243273.MG_014 152
243273.MG_009 243273.MG_015 152
243273.MG_009 243273.MG_019 249
243273.MG_009 243273.MG_021 652
243273.MG_009 243273.MG_023 172
243273.MG_009 243273.MG_024 536
243273.MG_009 243273.MG_033 232
243273.MG_009 243273.MG_036 393
243273.MG_009 243273.MG_043 170
243273.MG_009 243273.MG_048 191
243273.MG_009 243273.MG_053 312
243273.MG_009 243273.MG_054 304
243273.MG_009 243273.MG_056 607
243273.MG_009 243273.MG_057 500
243273.MG_009 243273.MG_058 424
243273.MG_009 243273.MG_065 165
243273.MG_009 243273.MG_069 383
243273.MG_009 243273.MG_070 172
243273.MG_009 243273.MG_072 394
243273.MG_009 243273.MG_073 158
243273.MG_009 243273.MG_083 197
243273.MG_009 243273.MG_084 156
243273.MG_009 243273.MG_085 158
243273.MG_009 243273.MG_087 151
243273.MG_009 243273.MG_094 199
243273.MG_009 243273.MG_102 158
243273.MG_009 243273.MG_103 155
243273.MG_009 243273.MG_107 397
243273.MG_009 243273.MG_110 340
243273.MG_009 243273.MG_111 179
243273.MG_009 243273.MG_112 328
243273.MG_009 243273.MG_114 150
243273.MG_009 243273.MG_115 297
243273.MG_009 243273.MG_121 172
243273.MG_009 243273.MG_122 700
243273.MG_009 243273.MG_128 338
243273.MG_009 243273.MG_129 190
243273.MG_009 243273.MG_130 899
243273.MG_009 243273.MG_132 334
243273.MG_009 243273.MG_134 838
243273.MG_009 243273.MG_170 173
243273.MG_009 243273.MG_171 289
243273.MG_009 243273.MG_195 344
243273.MG_009 243273.MG_200 249
243273.MG_009 243273.MG_201 167
243273.MG_009 243273.MG_203 179
243273.MG_009 243273.MG_204 346
243273.MG_009 243273.MG_205 200
243273.MG_009 243273.MG_206 274
243273.MG_009 243273.MG_207 196
243273.MG_009 243273.MG_209 542
243273.MG_009 243273.MG_210 272
243273.MG_009 243273.MG_212 184
243273.MG_009 243273.MG_215 243
243273.MG_009 243273.MG_216 301
243273.MG_009 243273.MG_221 891
243273.MG_009 243273.MG_224 206
243273.MG_009 243273.MG_227 223
243273.MG_009 243273.MG_228 266
243273.MG_009 243273.MG_229 362
243273.MG_009 243273.MG_230 293
243273.MG_009 243273.MG_231 314
243273.MG_009 243273.MG_233 560
243273.MG_009 243273.MG_240 174
243273.MG_009 243273.MG_245 835
243273.MG_009 243273.MG_246 899
243273.MG_009 243273.MG_252 181
243273.MG_009 243273.MG_253 172
243273.MG_009 243273.MG_258 276
243273.MG_009 243273.MG_259 764
243273.MG_009 243273.MG_262 310
243273.MG_009 243273.MG_265 159
243273.MG_009 243273.MG_266 155
243273.MG_009 243273.MG_283 158
243273.MG_009 243273.MG_287 291
243273.MG_009 243273.MG_297 172
243273.MG_009 243273.MG_298 196
243273.MG_009 243273.MG_301 270
243273.MG_009 243273.MG_305 211
243273.MG_009 243273.MG_308 166
243273.MG_009 243273.MG_311 233
243273.MG_009 243273.MG_332 910
243273.MG_009 243273.MG_334 271
243273.MG_009 243273.MG_335 530
243273.MG_009 243273.MG_339 263
243273.MG_009 243273.MG_340 433
243273.MG_009 243273.MG_341 469
243273.MG_009 243273.MG_347 494
243273.MG_009 243273.MG_351 281
243273.MG_009 243273.MG_358 253
243273.MG_009 243273.MG_363 205
243273.MG_009 243273.MG_368 344
243273.MG_009 243273.MG_370 171
243273.MG_009 243273.MG_378 172
243273.MG_009 243273.MG_379 223
243273.MG_009 243273.MG_380 334
243273.MG_009 243273.MG_384 192
243273.MG_009 243273.MG_392 453
243273.MG_009 243273.MG_393 232
243273.MG_009 243273.MG_407 281
243273.MG_009 243273.MG_417 287
243273.MG_009 243273.MG_418 224
243273.MG_009 243273.MG_421 508
243273.MG_009 243273.MG_448 895
243273.MG_009 243273.MG_451 288
243273.MG_009 243273.MG_455 383
243273.MG_009 243273.MG_457 427
243273.MG_009 243273.MG_458 166
243273.MG_009 243273.MG_461 239
243273.MG_009 243273.MG_463 612
243273.MG_009 243273.MG_464 170
243273.MG_009 243273.MG_466 243
243273.MG_009 243273.MG_467 165
243273.MG_009 243273.MG_482 269
243273.MG_009 243273.MG_522 336
243273.MG_009 243273.MG_526 165
243273.MG_010 243273.MG_001 677
243273.MG_010 243273.MG_002 527
243273.MG_010 243273.MG_003 844
243273.MG_010 243273.MG_004 807
243273.MG_010 243273.MG_005 768
243273.MG_010 243273.MG_006 824
243273.MG_010 243273.MG_007 767
243273.MG_010 243273.MG_008 763
243273.MG_010 243273.MG_009 779
243273.MG_010 243273.MG_019 220
243273.MG_010 243273.MG_024 249
243273.MG_010 243273.MG_029 191
243273.MG_010 243273.MG_031 231
243273.MG_010 243273.MG_033 153
243273.MG_010 243273.MG_035 235
243273.MG_010 243273.MG_046 505
243273.MG_010 243273.MG_048 543
243273.MG_010 243273.MG_050 189
243273.MG_010 243273.MG_052 424
243273.MG_010 243273.MG_054 340
243273.MG_010 243273.MG_057 354
243273.MG_010 243273.MG_059 173
243273.MG_010 243273.MG_067 236
243273.MG_010 243273.MG_070 237
243273.MG_010 243273.MG_072 311
243273.MG_010 243273.MG_073 249
243273.MG_010 243273.MG_081 278
243273.MG_010 243273.MG_082 237
243273.MG_010 243273.MG_088 179
243273.MG_010 243273.MG_094 918
243273.MG_010 243273.MG_097 289
243273.MG_010 243273.MG_099 204
243273.MG_010 243273.MG_103 159
243273.MG_010 243273.MG_104 244
243273.MG_010 243273.MG_107 303
243273.MG_010 243273.MG_111 172
243273.MG_010 243273.MG_112 354
243273.MG_010 243273.MG_122 273
243273.MG_010 243273.MG_132 178
243273.MG_010 243273.MG_134 286
243273.MG_010 243273.MG_138 181
243273.MG_010 243273.MG_141 274
243273.MG_010 243273.MG_142 392
243273.MG_010 243273.MG_143 278
243273.MG_010 243273.MG_145 318
243273.MG_010 243273.MG_150 195
243273.MG_010 243273.MG_151 185
243273.MG_010 243273.MG_155 259
243273.MG_010 243273.MG_157 185
243273.MG_010 243273.MG_158 185
243273.MG_010 243273.MG_161 257
243273.MG_010 243273.MG_163 185
243273.MG_010 243273.MG_165 259
243273.MG_010 243273.MG_166 385
243273.MG_010 243273.MG_168 185
243273.MG_010 243273.MG_171 183
243273.MG_010 243273.MG_172 285
243273.MG_010 243273.MG_175 326
243273.MG_010 243273.MG_176 325
243273.MG_010 243273.MG_177 398
243273.MG_010 243273.MG_182 199
243273.MG_010 243273.MG_190 200
243273.MG_010 243273.MG_195 238
243273.MG_010 243273.MG_196 369
243273.MG_010 243273.MG_198 248
243273.MG_010 243273.MG_200 168
243273.MG_010 243273.MG_203 163
243273.MG_010 243273.MG_206 323
243273.MG_010 243273.MG_214 363
243273.MG_010 243273.MG_216 160
243273.MG_010 243273.MG_224 184
243273.MG_010 243273.MG_227 174
243273.MG_010 243273.MG_229 174
243273.MG_010 243273.MG_231 169
243273.MG_010 243273.MG_232 425
243273.MG_010 243273.MG_234 464
243273.MG_010 243273.MG_235 369
243273.MG_010 243273.MG_248 409
243273.MG_010 243273.MG_249 719
243273.MG_010 243273.MG_251 562
243273.MG_010 243273.MG_252 279
243273.MG_010 243273.MG_253 217
243273.MG_010 243273.MG_254 263
243273.MG_010 243273.MG_258 324
243273.MG_010 243273.MG_261 666
243273.MG_010 243273.MG_262 194
243273.MG_010 243273.MG_266 164
243273.MG_010 243273.MG_272 232
243273.MG_010 243273.MG_273 232
243273.MG_010 243273.MG_275 154
243273.MG_010 243273.MG_276 238
243273.MG_010 243273.MG_278 158
243273.MG_010 243273.MG_282 320
243273.MG_010 243273.MG_295 245
243273.MG_010 243273.MG_297 334
243273.MG_010 243273.MG_301 202
243273.MG_010 243273.MG_305 258
243273.MG_010 243273.MG_308 421
243273.MG_010 243273.MG_311 280
243273.MG_010 243273.MG_316 170
243273.MG_010 243273.MG_323 232
243273.MG_010 243273.MG_334 151
243273.MG_010 243273.MG_335 154
243273.MG_010 243273.MG_339 330
243273.MG_010 243273.MG_340 492
243273.MG_010 243273.MG_341 365
243273.MG_010 243273.MG_352 152
243273.MG_010 243273.MG_358 194
243273.MG_010 243273.MG_359 150
243273.MG_010 243273.MG_361 158
243273.MG_010 243273.MG_362 327
243273.MG_010 243273.MG_367 523
243273.MG_010 243273.MG_371 394
243273.MG_010 243273.MG_373 232
243273.MG_010 243273.MG_375 204
243273.MG_010 243273.MG_378 238
243273.MG_010 243273.MG_384 437
243273.MG_010 243273.MG_387 532
243273.MG_010 243273.MG_388 351
243273.MG_010 243273.MG_390 188
243273.MG_010 243273.MG_391 176
243273.MG_010 243273.MG_392 235
243273.MG_010 243273.MG_394 251
243273.MG_010 243273.MG_396 307
243273.MG_010 243273.MG_399 326
243273.MG_010 243273.MG_400 195
243273.MG_010 243273.MG_401 201
243273.MG_010 243273.MG_408 259
243273.MG_010 243273.MG_417 503
243273.MG_010 243273.MG_418 491
243273.MG_010 243273.MG_419 267
243273.MG_010 243273.MG_424 389
243273.MG_010 243273.MG_425 167
243273.MG_010 243273.MG_431 191
243273.MG_010 243273.MG_433 371
243273.MG_010 243273.MG_434 273
243273.MG_010 243273.MG_435 265
243273.MG_010 243273.MG_444 200
243273.MG_010 243273.MG_445 340
243273.MG_010 243273.MG_455 334
243273.MG_010 243273.MG_460 168
243273.MG_010 243273.MG_462 307
243273.MG_010 243273.MG_463 410
243273.MG_010 243273.MG_466 160
243273.MG_010 243273.MG_469 288
243273.MG_010 243273.MG_481 410
243273.MG_010 243273.MG_482 213
243273.MG_011 243273.MG_012 899
243273.MG_011 243273.MG_013 871
243273.MG_011 243273.MG_014 278
243273.MG_011 243273.MG_015 246
243273.MG_011 243273.MG_018 241
243273.MG_011 243273.MG_019 219
243273.MG_011 243273.MG_020 219
243273.MG_011 243273.MG_021 219
243273.MG_011 243273.MG_022 206
243273.MG_011 243273.MG_023 212
243273.MG_011 243273.MG_024 207
243273.MG_011 243273.MG_025 170
243273.MG_011 243273.MG_026 170
243273.MG_011 243273.MG_027 170
243273.MG_011 243273.MG_028 170
243273.MG_011 243273.MG_030 236
243273.MG_011 243273.MG_041 234
243273.MG_011 243273.MG_044 476
243273.MG_011 243273.MG_046 219
243273.MG_011 243273.MG_047 224
243273.MG_011 243273.MG_056 277
243273.MG_011 243273.MG_094 167
243273.MG_011 243273.MG_133 160
243273.MG_011 243273.MG_138 167
243273.MG_011 243273.MG_142 232
243273.MG_011 243273.MG_143 153
243273.MG_011 243273.MG_154 180
243273.MG_011 243273.MG_158 168
243273.MG_011 243273.MG_388 194
243273.MG_011 243273.MG_429 230
243273.MG_011 243273.MG_505 278
243273.MG_012 243273.MG_011 899
243273.MG_012 243273.MG_013 872
243273.MG_012 243273.MG_014 287
243273.MG_012 243273.MG_015 254
243273.MG_012 243273.MG_018 242
243273.MG_012 243273.MG_019 234
243273.MG_012 243273.MG_020 220
243273.MG_012 243273.MG_021 220
243273.MG_012 243273.MG_022 207
243273.MG_012 243273.MG_023 213
243273.MG_012 243273.MG_024 208
243273.MG_012 243273.MG_025 170
243273.MG_012 243273.MG_026 170
243273.MG_012 243273.MG_027 170
243273.MG_012 243273.MG_028 170
243273.MG_012 243273.MG_030 669
243273.MG_012 243273.MG_033 290
243273.MG_012 243273.MG_038 201
243273.MG_012 243273.MG_041 234
243273.MG_012 243273.MG_044 492
243273.MG_012 243273.MG_047 224
243273.MG_012 243273.MG_050 297
243273.MG_012 243273.MG_052 837
243273.MG_012 243273.MG_055 835
243273.MG_012 243273.MG_056 277
243273.MG_012 243273.MG_094 167
243273.MG_012 243273.MG_103 194
243273.MG_012 243273.MG_118 402
243273.MG_012 243273.MG_127 899
243273.MG_012 243273.MG_137 736
243273.MG_012 243273.MG_138 175
243273.MG_012 243273.MG_142 559
243273.MG_012 243273.MG_143 736
243273.MG_012 243273.MG_145 835
243273.MG_012 243273.MG_158 168
243273.MG_012 243273.MG_180 207
243273.MG_012 243273.MG_206 281
243273.MG_012 243273.MG_227 734
243273.MG_012 243273.MG_228 687
243273.MG_012 243273.MG_272 167
243273.MG_012 243273.MG_353 835
243273.MG_012 243273.MG_388 194
243273.MG_012 243273.MG_392 490
243273.MG_012 243273.MG_429 230
243273.MG_012 243273.MG_455 167
243273.MG_012 243273.MG_505 278
243273.MG_013 243273.MG_005 432
243273.MG_013 243273.MG_006 652
243273.MG_013 243273.MG_011 871
243273.MG_013 243273.MG_012 872
243273.MG_013 243273.MG_014 362
243273.MG_013 243273.MG_015 332
243273.MG_013 243273.MG_018 381
243273.MG_013 243273.MG_019 295
243273.MG_013 243273.MG_020 220
243273.MG_013 243273.MG_021 305
243273.MG_013 243273.MG_022 207
243273.MG_013 243273.MG_023 235
243273.MG_013 243273.MG_024 545
243273.MG_013 243273.MG_025 170
243273.MG_013 243273.MG_026 393
243273.MG_013 243273.MG_027 566
243273.MG_013 243273.MG_028 170
243273.MG_013 243273.MG_031 218
243273.MG_013 243273.MG_035 305
243273.MG_013 243273.MG_036 166
243273.MG_013 243273.MG_046 198
243273.MG_013 243273.MG_047 291
243273.MG_013 243273.MG_048 442
243273.MG_013 243273.MG_050 567
243273.MG_013 243273.MG_051 185
243273.MG_013 243273.MG_058 261
243273.MG_013 243273.MG_072 324
243273.MG_013 243273.MG_073 153
243273.MG_013 243273.MG_085 330
243273.MG_013 243273.MG_086 192
243273.MG_013 243273.MG_089 465
243273.MG_013 243273.MG_098 266
243273.MG_013 243273.MG_099 274
243273.MG_013 243273.MG_100 424
243273.MG_013 243273.MG_102 747
243273.MG_013 243273.MG_104 180
243273.MG_013 243273.MG_106 271
243273.MG_013 243273.MG_107 247
243273.MG_013 243273.MG_108 223
243273.MG_013 243273.MG_109 235
243273.MG_013 243273.MG_112 843
243273.MG_013 243273.MG_113 437
243273.MG_013 243273.MG_115 156
243273.MG_013 243273.MG_116 182
243273.MG_013 243273.MG_119 309
243273.MG_013 243273.MG_122 232
243273.MG_013 243273.MG_123 386
243273.MG_013 243273.MG_126 528
243273.MG_013 243273.MG_127 204
243273.MG_013 243273.MG_128 223
243273.MG_013 243273.MG_130 304
243273.MG_013 243273.MG_132 197
243273.MG_013 243273.MG_136 181
243273.MG_013 243273.MG_138 502
243273.MG_013 243273.MG_141 181
243273.MG_013 243273.MG_142 442
243273.MG_013 243273.MG_146 188
243273.MG_013 243273.MG_151 559
243273.MG_013 243273.MG_154 488
243273.MG_013 243273.MG_158 570
243273.MG_013 243273.MG_159 212
243273.MG_013 243273.MG_162 232
243273.MG_013 243273.MG_164 187
243273.MG_013 243273.MG_167 244
243273.MG_013 243273.MG_171 381
243273.MG_013 243273.MG_172 291
243273.MG_013 243273.MG_177 529
243273.MG_013 243273.MG_182 154
243273.MG_013 243273.MG_196 257
243273.MG_013 243273.MG_197 162
243273.MG_013 243273.MG_198 219
243273.MG_013 243273.MG_207 301
243273.MG_013 243273.MG_213 350
243273.MG_013 243273.MG_214 239
243273.MG_013 243273.MG_215 373
243273.MG_013 243273.MG_216 517
243273.MG_013 243273.MG_221 202
243273.MG_013 243273.MG_227 960
243273.MG_013 243273.MG_228 492
243273.MG_013 243273.MG_231 182
243273.MG_013 243273.MG_232 233
243273.MG_013 243273.MG_234 336
243273.MG_013 243273.MG_238 300
243273.MG_013 243273.MG_239 481
243273.MG_013 243273.MG_240 161
243273.MG_013 243273.MG_244 297
243273.MG_013 243273.MG_245 943
243273.MG_013 243273.MG_248 154
243273.MG_013 243273.MG_249 154
243273.MG_013 243273.MG_252 376
243273.MG_013 243273.MG_253 480
243273.MG_013 243273.MG_254 462
243273.MG_013 243273.MG_257 291
243273.MG_013 243273.MG_261 190
243273.MG_013 243273.MG_262 316
243273.MG_013 243273.MG_264 277
243273.MG_013 243273.MG_266 233
243273.MG_013 243273.MG_271 913
243273.MG_013 243273.MG_272 203
243273.MG_013 243273.MG_276 581
243273.MG_013 243273.MG_298 243
243273.MG_013 243273.MG_301 492
243273.MG_013 243273.MG_305 339
243273.MG_013 243273.MG_316 156
243273.MG_013 243273.MG_322 510
243273.MG_013 243273.MG_323 331
243273.MG_013 243273.MG_324 691
243273.MG_013 243273.MG_330 228
243273.MG_013 243273.MG_332 349
243273.MG_013 243273.MG_334 638
243273.MG_013 243273.MG_335 177
243273.MG_013 243273.MG_339 217
243273.MG_013 243273.MG_340 274
243273.MG_013 243273.MG_341 183
243273.MG_013 243273.MG_345 232
243273.MG_013 243273.MG_346 234
243273.MG_013 243273.MG_351 202
243273.MG_013 243273.MG_357 223
243273.MG_013 243273.MG_358 155
243273.MG_013 243273.MG_359 227
243273.MG_013 243273.MG_361 488
243273.MG_013 243273.MG_365 977
243273.MG_013 243273.MG_367 200
243273.MG_013 243273.MG_368 295
243273.MG_013 243273.MG_369 352
243273.MG_013 243273.MG_372 297
243273.MG_013 243273.MG_375 218
243273.MG_013 243273.MG_378 367
243273.MG_013 243273.MG_379 243
243273.MG_013 243273.MG_382 379
243273.MG_013 243273.MG_387 309
243273.MG_013 243273.MG_391 446
243273.MG_013 243273.MG_392 496
243273.MG_013 243273.MG_394 997
243273.MG_013 243273.MG_396 524
243273.MG_013 243273.MG_400 491
243273.MG_013 243273.MG_401 540
243273.MG_013 243273.MG_407 582
243273.MG_013 243273.MG_417 181
243273.MG_013 243273.MG_418 186
243273.MG_013 243273.MG_421 153
243273.MG_013 243273.MG_426 291
243273.MG_013 243273.MG_435 179
243273.MG_013 243273.MG_437 293
243273.MG_013 243273.MG_442 300
243273.MG_013 243273.MG_453 586
243273.MG_013 243273.MG_454 200
243273.MG_013 243273.MG_455 502
243273.MG_013 243273.MG_457 181
243273.MG_013 243273.MG_458 286
243273.MG_013 243273.MG_459 170
243273.MG_013 243273.MG_461 259
243273.MG_013 243273.MG_462 415
243273.MG_013 243273.MG_463 488
243273.MG_013 243273.MG_469 279
243273.MG_014 243273.MG_004 290
243273.MG_014 243273.MG_005 166
243273.MG_014 243273.MG_007 280
243273.MG_014 243273.MG_009 152
243273.MG_014 243273.MG_011 278
243273.MG_014 243273.MG_012 287
243273.MG_014 243273.MG_013 362
243273.MG_014 243273.MG_015 794
243273.MG_014 243273.MG_018 740
243273.MG_014 243273.MG_019 635
243273.MG_014 243273.MG_020 555
243273.MG_014 243273.MG_021 576
243273.MG_014 243273.MG_022 488
243273.MG_014 243273.MG_023 502
243273.MG_014 243273.MG_024 487
243273.MG_014 243273.MG_025 315
243273.MG_014 243273.MG_026 300
243273.MG_014 243273.MG_027 302
243273.MG_014 243273.MG_028 300
243273.MG_014 243273.MG_033 318
243273.MG_014 243273.MG_052 239
243273.MG_014 243273.MG_053 179
243273.MG_014 243273.MG_056 164
243273.MG_014 243273.MG_059 310
243273.MG_014 243273.MG_066 177
243273.MG_014 243273.MG_069 248
243273.MG_014 243273.MG_071 265
243273.MG_014 243273.MG_086 160
243273.MG_014 243273.MG_109 283
243273.MG_014 243273.MG_112 262
243273.MG_014 243273.MG_114 303
243273.MG_014 243273.MG_118 254
243273.MG_014 243273.MG_136 243
243273.MG_014 243273.MG_148 156
243273.MG_014 243273.MG_154 290
243273.MG_014 243273.MG_170 283
243273.MG_014 243273.MG_182 286
243273.MG_014 243273.MG_203 494
243273.MG_014 243273.MG_227 167
243273.MG_014 243273.MG_232 299
243273.MG_014 243273.MG_234 681
243273.MG_014 243273.MG_253 354
243273.MG_014 243273.MG_257 180
243273.MG_014 243273.MG_305 240
243273.MG_014 243273.MG_316 261
243273.MG_014 243273.MG_336 229
243273.MG_014 243273.MG_341 290
243273.MG_014 243273.MG_357 150
243273.MG_014 243273.MG_358 189
243273.MG_014 243273.MG_375 169
243273.MG_014 243273.MG_387 268
243273.MG_014 243273.MG_392 244
243273.MG_014 243273.MG_393 168
243273.MG_014 243273.MG_394 216
243273.MG_014 243273.MG_401 243
243273.MG_014 243273.MG_419 166
243273.MG_014 243273.MG_460 160
243273.MG_015 243273.MG_004 296
243273.MG_015 243273.MG_005 166
243273.MG_015 243273.MG_007 280
243273.MG_015 243273.MG_009 152
243273.MG_015 243273.MG_011 246
243273.MG_015 243273.MG_012 254
243273.MG_015 243273.MG_013 332
243273.MG_015 243273.MG_014 794
243273.MG_015 243273.MG_018 868
243273.MG_015 243273.MG_019 740
243273.MG_015 243273.MG_020 683
243273.MG_015 243273.MG_021 698
243273.MG_015 243273.MG_022 595
243273.MG_015 243273.MG_023 603
243273.MG_015 243273.MG_024 591
243273.MG_015 243273.MG_025 364
243273.MG_015 243273.MG_026 349
243273.MG_015 243273.MG_027 352
243273.MG_015 243273.MG_028 349
243273.MG_015 243273.MG_033 318
243273.MG_015 243273.MG_052 239
243273.MG_015 243273.MG_053 179
243273.MG_015 243273.MG_059 310
243273.MG_015 243273.MG_066 177
243273.MG_015 243273.MG_069 248
243273.MG_015 243273.MG_071 265
243273.MG_015 243273.MG_088 185
243273.MG_015 243273.MG_109 283
243273.MG_015 243273.MG_112 262
243273.MG_015 243273.MG_114 303
243273.MG_015 243273.MG_118 254
243273.MG_015 243273.MG_136 243
243273.MG_015 243273.MG_170 283
243273.MG_015 243273.MG_180 157
243273.MG_015 243273.MG_182 286
243273.MG_015 243273.MG_203 683
243273.MG_015 243273.MG_227 167
243273.MG_015 243273.MG_253 354
243273.MG_015 243273.MG_257 180
243273.MG_015 243273.MG_305 240
243273.MG_015 243273.MG_316 261
243273.MG_015 243273.MG_336 229
243273.MG_015 243273.MG_357 150
243273.MG_015 243273.MG_358 189
243273.MG_015 243273.MG_375 169
243273.MG_015 243273.MG_387 268
243273.MG_015 243273.MG_392 244
243273.MG_015 243273.MG_393 168
243273.MG_015 243273.MG_394 216
243273.MG_015 243273.MG_401 243
243273.MG_015 243273.MG_419 166
243273.MG_015 243273.MG_460 160
243273.MG_015 243273.MG_467 154
243273.MG_018 243273.MG_001 747
243273.MG_018 243273.MG_002 845
243273.MG_018 243273.MG_003 460
243273.MG_018 243273.MG_004 187
243273.MG_018 243273.MG_007 689
243273.MG_018 243273.MG_011 241
243273.MG_018 243273.MG_012 242
243273.MG_018 243273.MG_013 381
243273.MG_018 243273.MG_014 740
243273.MG_018 243273.MG_015 868
243273.MG_018 243273.MG_019 954
243273.MG_018 243273.MG_020 952
243273.MG_018 243273.MG_021 731
243273.MG_018 243273.MG_022 625
243273.MG_018 243273.MG_023 705
243273.MG_018 243273.MG_024 640
243273.MG_018 243273.MG_025 360
243273.MG_018 243273.MG_026 359
243273.MG_018 243273.MG_027 359
243273.MG_018 243273.MG_028 359
243273.MG_018 243273.MG_029 196
243273.MG_018 243273.MG_039 290
243273.MG_018 243273.MG_054 295
243273.MG_018 243273.MG_056 238
243273.MG_018 243273.MG_057 168
243273.MG_018 243273.MG_071 232
243273.MG_018 243273.MG_075 232
243273.MG_018 243273.MG_082 232
243273.MG_018 243273.MG_083 174
243273.MG_018 243273.MG_089 232
243273.MG_018 243273.MG_091 242
243273.MG_018 243273.MG_092 192
243273.MG_018 243273.MG_093 196
243273.MG_018 243273.MG_108 232
243273.MG_018 243273.MG_109 561
243273.MG_018 243273.MG_110 197
243273.MG_018 243273.MG_113 232
243273.MG_018 243273.MG_115 290
243273.MG_018 243273.MG_116 290
243273.MG_018 243273.MG_122 704
243273.MG_018 243273.MG_126 515
243273.MG_018 243273.MG_130 154
243273.MG_018 243273.MG_135 161
243273.MG_018 243273.MG_139 235
243273.MG_018 243273.MG_140 240
243273.MG_018 243273.MG_141 448
243273.MG_018 243273.MG_158 233
243273.MG_018 243273.MG_168 232
243273.MG_018 243273.MG_177 687
243273.MG_018 243273.MG_182 232
243273.MG_018 243273.MG_185 864
243273.MG_018 243273.MG_186 290
243273.MG_018 243273.MG_191 232
243273.MG_018 243273.MG_192 232
243273.MG_018 243273.MG_195 261
243273.MG_018 243273.MG_200 855
243273.MG_018 243273.MG_201 306
243273.MG_018 243273.MG_202 319
243273.MG_018 243273.MG_203 288
243273.MG_018 243273.MG_205 497
243273.MG_018 243273.MG_216 232
243273.MG_018 243273.MG_218 235
243273.MG_018 243273.MG_223 173
243273.MG_018 243273.MG_231 196
243273.MG_018 243273.MG_235 235
243273.MG_018 243273.MG_238 338
243273.MG_018 243273.MG_239 560
243273.MG_018 243273.MG_244 728
243273.MG_018 243273.MG_249 464
243273.MG_018 243273.MG_260 860
243273.MG_018 243273.MG_261 225
243273.MG_018 243273.MG_262 735
243273.MG_018 243273.MG_265 232
243273.MG_018 243273.MG_275 405
243273.MG_018 243273.MG_277 232
243273.MG_018 243273.MG_278 223
243273.MG_018 243273.MG_289 256
243273.MG_018 243273.MG_290 279
243273.MG_018 243273.MG_291 279
243273.MG_018 243273.MG_292 393
243273.MG_018 243273.MG_293 837
243273.MG_018 243273.MG_298 667
243273.MG_018 243273.MG_301 350
243273.MG_018 243273.MG_305 550
243273.MG_018 243273.MG_307 232
243273.MG_018 243273.MG_308 282
243273.MG_018 243273.MG_309 232
243273.MG_018 243273.MG_310 277
243273.MG_018 243273.MG_312 232
243273.MG_018 243273.MG_317 232
243273.MG_018 243273.MG_321 232
243273.MG_018 243273.MG_328 914
243273.MG_018 243273.MG_338 232
243273.MG_018 243273.MG_339 775
243273.MG_018 243273.MG_340 703
243273.MG_018 243273.MG_341 718
243273.MG_018 243273.MG_351 235
243273.MG_018 243273.MG_355 589
243273.MG_018 243273.MG_356 232
243273.MG_018 243273.MG_360 741
243273.MG_018 243273.MG_361 232
243273.MG_018 243273.MG_378 236
243273.MG_018 243273.MG_385 837
243273.MG_018 243273.MG_386 849
243273.MG_018 243273.MG_391 183
243273.MG_018 243273.MG_392 418
243273.MG_018 243273.MG_393 683
243273.MG_018 243273.MG_395 290
243273.MG_018 243273.MG_408 189
243273.MG_018 243273.MG_409 252
243273.MG_018 243273.MG_412 290
243273.MG_018 243273.MG_414 833
243273.MG_018 243273.MG_419 601
243273.MG_018 243273.MG_422 232
243273.MG_018 243273.MG_423 235
243273.MG_018 243273.MG_425 280
243273.MG_018 243273.MG_428 291
243273.MG_018 243273.MG_438 173
243273.MG_018 243273.MG_451 258
243273.MG_018 243273.MG_457 347
243273.MG_018 243273.MG_468 232
243273.MG_018 243273.MG_525 833
243273.MG_019 243273.MG_001 681
243273.MG_019 243273.MG_002 641
243273.MG_019 243273.MG_003 563
243273.MG_019 243273.MG_004 424
243273.MG_019 243273.MG_005 398
243273.MG_019 243273.MG_009 249
243273.MG_019 243273.MG_010 220
243273.MG_019 243273.MG_011 219
243273.MG_019 243273.MG_012 234
243273.MG_019 243273.MG_013 295
243273.MG_019 243273.MG_014 635
243273.MG_019 243273.MG_015 740
243273.MG_019 243273.MG_018 954
243273.MG_019 243273.MG_020 980
243273.MG_019 243273.MG_021 890
243273.MG_019 243273.MG_022 762
243273.MG_019 243273.MG_023 817
243273.MG_019 243273.MG_024 803
243273.MG_019 243273.MG_025 530
243273.MG_019 243273.MG_026 420
243273.MG_019 243273.MG_027 444
243273.MG_019 243273.MG_028 420
243273.MG_019 243273.MG_034 240
243273.MG_019 243273.MG_046 154
243273.MG_019 243273.MG_047 371
243273.MG_019 243273.MG_048 331
243273.MG_019 243273.MG_049 506
243273.MG_019 243273.MG_050 783
243273.MG_019 243273.MG_052 306
243273.MG_019 243273.MG_058 366
243273.MG_019 243273.MG_060 239
243273.MG_019 243273.MG_061 153
243273.MG_019 243273.MG_070 285
243273.MG_019 243273.MG_071 232
243273.MG_019 243273.MG_073 166
243273.MG_019 243273.MG_081 235
243273.MG_019 243273.MG_102 154
243273.MG_019 243273.MG_109 235
243273.MG_019 243273.MG_110 436
243273.MG_019 243273.MG_111 503
243273.MG_019 243273.MG_113 282
243273.MG_019 243273.MG_114 256
243273.MG_019 243273.MG_120 167
243273.MG_019 243273.MG_122 351
243273.MG_019 243273.MG_123 181
243273.MG_019 243273.MG_124 681
243273.MG_019 243273.MG_126 268
243273.MG_019 243273.MG_127 233
243273.MG_019 243273.MG_128 192
243273.MG_019 243273.MG_130 181
243273.MG_019 243273.MG_132 303
243273.MG_019 243273.MG_136 251
243273.MG_019 243273.MG_138 471
243273.MG_019 243273.MG_139 213
243273.MG_019 243273.MG_140 236
243273.MG_019 243273.MG_141 323
243273.MG_019 243273.MG_142 296
243273.MG_019 243273.MG_143 193
243273.MG_019 243273.MG_145 192
243273.MG_019 243273.MG_146 156
243273.MG_019 243273.MG_151 232
243273.MG_019 243273.MG_170 243
243273.MG_019 243273.MG_173 395
243273.MG_019 243273.MG_176 187
243273.MG_019 243273.MG_179 182
243273.MG_019 243273.MG_180 182
243273.MG_019 243273.MG_195 156
243273.MG_019 243273.MG_196 153
243273.MG_019 243273.MG_200 543
243273.MG_019 243273.MG_201 915
243273.MG_019 243273.MG_202 294
243273.MG_019 243273.MG_203 172
243273.MG_019 243273.MG_204 162
243273.MG_019 243273.MG_205 723
243273.MG_019 243273.MG_208 223
243273.MG_019 243273.MG_216 295
243273.MG_019 243273.MG_222 196
243273.MG_019 243273.MG_238 452
243273.MG_019 243273.MG_239 746
243273.MG_019 243273.MG_244 171
243273.MG_019 243273.MG_246 183
243273.MG_019 243273.MG_249 758
243273.MG_019 243273.MG_251 256
243273.MG_019 243273.MG_258 265
243273.MG_019 243273.MG_259 299
243273.MG_019 243273.MG_270 180
243273.MG_019 243273.MG_274 246
243273.MG_019 243273.MG_275 268
243273.MG_019 243273.MG_278 552
243273.MG_019 243273.MG_282 298
243273.MG_019 243273.MG_294 153
243273.MG_019 243273.MG_295 489
243273.MG_019 243273.MG_299 232
243273.MG_019 243273.MG_301 279
243273.MG_019 243273.MG_305 989
243273.MG_019 243273.MG_308 237
243273.MG_019 243273.MG_329 304
243273.MG_019 243273.MG_330 335
243273.MG_019 243273.MG_339 362
243273.MG_019 243273.MG_340 240
243273.MG_019 243273.MG_341 240
243273.MG_019 243273.MG_345 339
243273.MG_019 243273.MG_347 365
243273.MG_019 243273.MG_351 616
243273.MG_019 243273.MG_353 288
243273.MG_019 243273.MG_354 173
243273.MG_019 243273.MG_355 932
243273.MG_019 243273.MG_356 172
243273.MG_019 243273.MG_359 320
243273.MG_019 243273.MG_360 259
243273.MG_019 243273.MG_375 417
243273.MG_019 243273.MG_378 235
243273.MG_019 243273.MG_382 267
243273.MG_019 243273.MG_384 174
243273.MG_019 243273.MG_387 429
243273.MG_019 243273.MG_388 375
243273.MG_019 243273.MG_391 633
243273.MG_019 243273.MG_392 577
243273.MG_019 243273.MG_393 704
243273.MG_019 243273.MG_399 280
243273.MG_019 243273.MG_407 208
243273.MG_019 243273.MG_410 235
243273.MG_019 243273.MG_412 169
243273.MG_019 243273.MG_425 241
243273.MG_019 243273.MG_432 230
243273.MG_019 243273.MG_443 230
243273.MG_019 243273.MG_448 843
243273.MG_019 243273.MG_451 774
243273.MG_019 243273.MG_457 337
243273.MG_019 243273.MG_462 403
243273.MG_019 243273.MG_463 732
243273.MG_019 243273.MG_464 700
243273.MG_019 243273.MG_469 324
243273.MG_019 243273.MG_481 303
243273.MG_019 243273.MG_517 239
243273.MG_019 243273.MG_522 198
243273.MG_020 243273.MG_001 294
243273.MG_020 243273.MG_002 837
243273.MG_020 243273.MG_003 290
243273.MG_020 243273.MG_004 294
243273.MG_020 243273.MG_006 206
243273.MG_020 243273.MG_007 201
243273.MG_020 243273.MG_011 219
243273.MG_020 243273.MG_012 220
243273.MG_020 243273.MG_013 220
243273.MG_020 243273.MG_014 555
243273.MG_020 243273.MG_015 683
243273.MG_020 243273.MG_018 952
243273.MG_020 243273.MG_019 980
243273.MG_020 243273.MG_021 899
243273.MG_020 243273.MG_022 748
243273.MG_020 243273.MG_023 780
243273.MG_020 243273.MG_024 767
243273.MG_020 243273.MG_025 421
243273.MG_020 243273.MG_026 420
243273.MG_020 243273.MG_027 420
243273.MG_020 243273.MG_028 420
243273.MG_020 243273.MG_038 161
243273.MG_020 243273.MG_063 153
243273.MG_020 243273.MG_069 150
243273.MG_020 243273.MG_073 174
243273.MG_020 243273.MG_094 244
243273.MG_020 243273.MG_097 381
243273.MG_020 243273.MG_099 172
243273.MG_020 243273.MG_100 206
243273.MG_020 243273.MG_115 204
243273.MG_020 243273.MG_134 174
243273.MG_020 243273.MG_141 237
243273.MG_020 243273.MG_142 220
243273.MG_020 243273.MG_159 170
243273.MG_020 243273.MG_172 210
243273.MG_020 243273.MG_185 190
243273.MG_020 243273.MG_194 200
243273.MG_020 243273.MG_195 281
243273.MG_020 243273.MG_200 865
243273.MG_020 243273.MG_201 299
243273.MG_020 243273.MG_202 322
243273.MG_020 243273.MG_204 842
243273.MG_020 243273.MG_205 572
243273.MG_020 243273.MG_236 296
243273.MG_020 243273.MG_238 294
243273.MG_020 243273.MG_239 598
243273.MG_020 243273.MG_240 224
243273.MG_020 243273.MG_249 617
243273.MG_020 243273.MG_251 190
243273.MG_020 243273.MG_253 388
243273.MG_020 243273.MG_259 158
243273.MG_020 243273.MG_272 263
243273.MG_020 243273.MG_275 833
243273.MG_020 243273.MG_305 322
243273.MG_020 243273.MG_310 833
243273.MG_020 243273.MG_324 297
243273.MG_020 243273.MG_327 839
243273.MG_020 243273.MG_330 340
243273.MG_020 243273.MG_336 281
243273.MG_020 243273.MG_340 223
243273.MG_020 243273.MG_341 248
243273.MG_020 243273.MG_344 839
243273.MG_020 243273.MG_355 508
243273.MG_020 243273.MG_358 204
243273.MG_020 243273.MG_359 202
243273.MG_020 243273.MG_360 224
243273.MG_020 243273.MG_365 473
243273.MG_020 243273.MG_375 474
243273.MG_020 243273.MG_378 179
243273.MG_020 243273.MG_387 297
243273.MG_020 243273.MG_391 194
243273.MG_020 243273.MG_392 331
243273.MG_020 243273.MG_393 737
243273.MG_020 243273.MG_394 275
243273.MG_020 243273.MG_407 297
243273.MG_020 243273.MG_421 614
243273.MG_020 243273.MG_431 157
243273.MG_020 243273.MG_457 490
243273.MG_021 243273.MG_004 620
243273.MG_021 243273.MG_005 766
243273.MG_021 243273.MG_006 611
243273.MG_021 243273.MG_007 531
243273.MG_021 243273.MG_008 288
243273.MG_021 243273.MG_009 652
243273.MG_021 243273.MG_011 219
243273.MG_021 243273.MG_012 220
243273.MG_021 243273.MG_013 305
243273.MG_021 243273.MG_014 576
243273.MG_021 243273.MG_015 698
243273.MG_021 243273.MG_018 731
243273.MG_021 243273.MG_019 890
243273.MG_021 243273.MG_020 899
243273.MG_021 243273.MG_022 761
243273.MG_021 243273.MG_023 861
243273.MG_021 243273.MG_024 873
243273.MG_021 243273.MG_025 421
243273.MG_021 243273.MG_026 630
243273.MG_021 243273.MG_027 539
243273.MG_021 243273.MG_028 420
243273.MG_021 243273.MG_030 170
243273.MG_021 243273.MG_035 859
243273.MG_021 243273.MG_036 706
243273.MG_021 243273.MG_037 271
243273.MG_021 243273.MG_047 290
243273.MG_021 243273.MG_048 530
243273.MG_021 243273.MG_051 530
243273.MG_021 243273.MG_052 705
243273.MG_021 243273.MG_054 170
243273.MG_021 243273.MG_056 500
243273.MG_021 243273.MG_057 469
243273.MG_021 243273.MG_058 455
243273.MG_021 243273.MG_059 512
243273.MG_021 243273.MG_066 153
243273.MG_021 243273.MG_070 178
243273.MG_021 243273.MG_081 262
243273.MG_021 243273.MG_082 377
243273.MG_021 243273.MG_083 311
243273.MG_021 243273.MG_084 833
243273.MG_021 243273.MG_086 198
243273.MG_021 243273.MG_087 299
243273.MG_021 243273.MG_088 300
243273.MG_021 243273.MG_089 195
243273.MG_021 243273.MG_092 361
243273.MG_021 243273.MG_102 223
243273.MG_021 243273.MG_104 400
243273.MG_021 243273.MG_106 153
243273.MG_021 243273.MG_107 505
243273.MG_021 243273.MG_108 172
243273.MG_021 243273.MG_110 179
243273.MG_021 243273.MG_111 200
243273.MG_021 243273.MG_112 205
243273.MG_021 243273.MG_113 942
243273.MG_021 243273.MG_118 263
243273.MG_021 243273.MG_119 206
243273.MG_021 243273.MG_120 156
243273.MG_021 243273.MG_121 225
243273.MG_021 243273.MG_122 171
243273.MG_021 243273.MG_126 754
243273.MG_021 243273.MG_134 220
243273.MG_021 243273.MG_136 806
243273.MG_021 243273.MG_138 272
243273.MG_021 243273.MG_142 749
243273.MG_021 243273.MG_146 153
243273.MG_021 243273.MG_150 213
243273.MG_021 243273.MG_151 328
243273.MG_021 243273.MG_153 300
243273.MG_021 243273.MG_154 448
243273.MG_021 243273.MG_155 214
243273.MG_021 243273.MG_156 317
243273.MG_021 243273.MG_157 323
243273.MG_021 243273.MG_160 156
243273.MG_021 243273.MG_163 217
243273.MG_021 243273.MG_164 150
243273.MG_021 243273.MG_165 223
243273.MG_021 243273.MG_166 231
243273.MG_021 243273.MG_167 159
243273.MG_021 243273.MG_168 310
243273.MG_021 243273.MG_169 158
243273.MG_021 243273.MG_170 330
243273.MG_021 243273.MG_171 191
243273.MG_021 243273.MG_172 615
243273.MG_021 243273.MG_175 216
243273.MG_021 243273.MG_176 334
243273.MG_021 243273.MG_177 424
243273.MG_021 243273.MG_178 161
243273.MG_021 243273.MG_180 183
243273.MG_021 243273.MG_182 369
243273.MG_021 243273.MG_194 804
243273.MG_021 243273.MG_195 991
243273.MG_021 243273.MG_196 206
243273.MG_021 243273.MG_198 187
243273.MG_021 243273.MG_200 232
243273.MG_021 243273.MG_204 429
243273.MG_021 243273.MG_209 256
243273.MG_021 243273.MG_213 395
243273.MG_021 243273.MG_215 177
243273.MG_021 243273.MG_216 781
243273.MG_021 243273.MG_222 183
243273.MG_021 243273.MG_224 341
243273.MG_021 243273.MG_228 245
243273.MG_021 243273.MG_231 421
243273.MG_021 243273.MG_238 218
243273.MG_021 243273.MG_244 291
243273.MG_021 243273.MG_246 167
243273.MG_021 243273.MG_248 290
243273.MG_021 243273.MG_249 251
243273.MG_021 243273.MG_251 818
243273.MG_021 243273.MG_253 589
243273.MG_021 243273.MG_258 233
243273.MG_021 243273.MG_259 156
243273.MG_021 243273.MG_262 168
243273.MG_021 243273.MG_266 861
243273.MG_021 243273.MG_271 181
243273.MG_021 243273.MG_274 461
243273.MG_021 243273.MG_275 183
243273.MG_021 243273.MG_276 299
243273.MG_021 243273.MG_282 231
243273.MG_021 243273.MG_283 925
243273.MG_021 243273.MG_292 684
243273.MG_021 243273.MG_295 317
243273.MG_021 243273.MG_297 213
243273.MG_021 243273.MG_298 222
243273.MG_021 243273.MG_299 224
243273.MG_021 243273.MG_300 201
243273.MG_021 243273.MG_301 298
243273.MG_021 243273.MG_303 183
243273.MG_021 243273.MG_305 286
243273.MG_021 243273.MG_311 298
243273.MG_021 243273.MG_322 207
243273.MG_021 243273.MG_324 627
243273.MG_021 243273.MG_325 201
243273.MG_021 243273.MG_327 314
243273.MG_021 243273.MG_329 220
243273.MG_021 243273.MG_330 362
243273.MG_021 243273.MG_332 246
243273.MG_021 243273.MG_334 520
243273.MG_021 243273.MG_336 167
243273.MG_021 243273.MG_339 206
243273.MG_021 243273.MG_340 361
243273.MG_021 243273.MG_341 434
243273.MG_021 243273.MG_344 314
243273.MG_021 243273.MG_345 909
243273.MG_021 243273.MG_346 308
243273.MG_021 243273.MG_357 200
243273.MG_021 243273.MG_361 213
243273.MG_021 243273.MG_365 982
243273.MG_021 243273.MG_367 307
243273.MG_021 243273.MG_372 230
243273.MG_021 243273.MG_375 767
243273.MG_021 243273.MG_378 983
243273.MG_021 243273.MG_379 334
243273.MG_021 243273.MG_382 553
243273.MG_021 243273.MG_383 192
243273.MG_021 243273.MG_384 467
243273.MG_021 243273.MG_387 530
243273.MG_021 243273.MG_388 274
243273.MG_021 243273.MG_392 256
243273.MG_021 243273.MG_393 271
243273.MG_021 243273.MG_394 310
243273.MG_021 243273.MG_396 459
243273.MG_021 243273.MG_407 307
243273.MG_021 243273.MG_410 285
243273.MG_021 243273.MG_411 242
243273.MG_021 243273.MG_412 153
243273.MG_021 243273.MG_417 325
243273.MG_021 243273.MG_418 346
243273.MG_021 243273.MG_419 354
243273.MG_021 243273.MG_421 728
243273.MG_021 243273.MG_433 187
243273.MG_021 243273.MG_434 174
243273.MG_021 243273.MG_435 210
243273.MG_021 243273.MG_442 340
243273.MG_021 243273.MG_444 319
243273.MG_021 243273.MG_445 366
243273.MG_021 243273.MG_446 286
243273.MG_021 243273.MG_453 286
243273.MG_021 243273.MG_455 866
243273.MG_021 243273.MG_457 301
243273.MG_021 243273.MG_462 989
243273.MG_021 243273.MG_463 790
243273.MG_021 243273.MG_464 168
243273.MG_021 243273.MG_473 201
243273.MG_022 243273.MG_011 206
243273.MG_022 243273.MG_012 207
243273.MG_022 243273.MG_013 207
243273.MG_022 243273.MG_014 488
243273.MG_022 243273.MG_015 595
243273.MG_022 243273.MG_018 625
243273.MG_022 243273.MG_019 762
243273.MG_022 243273.MG_020 748
243273.MG_022 243273.MG_021 761
243273.MG_022 243273.MG_023 878
243273.MG_022 243273.MG_024 876
243273.MG_022 243273.MG_025 475
243273.MG_022 243273.MG_026 474
243273.MG_022 243273.MG_027 474
243273.MG_022 243273.MG_028 474
243273.MG_022 243273.MG_034 253
243273.MG_022 243273.MG_069 265
243273.MG_022 243273.MG_073 200
243273.MG_022 243273.MG_092 155
243273.MG_022 243273.MG_117 255
243273.MG_022 243273.MG_130 161
243273.MG_022 243273.MG_177 802
243273.MG_022 243273.MG_190 157
243273.MG_022 243273.MG_216 899
243273.MG_022 243273.MG_340 800
243273.MG_022 243273.MG_341 800
243273.MG_022 243273.MG_393 232
243273.MG_022 243273.MG_426 173
243273.MG_022 243273.MG_461 300
243273.MG_022 243273.MG_462 217
243273.MG_022 243273.MG_463 182
243273.MG_022 243273.MG_464 162
243273.MG_022 243273.MG_465 154
243273.MG_022 243273.MG_466 152
243273.MG_023 243273.MG_003 238
243273.MG_023 243273.MG_004 290
243273.MG_023 243273.MG_006 411
243273.MG_023 243273.MG_008 201
243273.MG_023 243273.MG_009 172
243273.MG_023 243273.MG_011 212
243273.MG_023 243273.MG_012 213
243273.MG_023 243273.MG_013 235
243273.MG_023 243273.MG_014 502
243273.MG_023 243273.MG_015 603
243273.MG_023 243273.MG_018 705
243273.MG_023 243273.MG_019 817
243273.MG_023 243273.MG_020 780
243273.MG_023 243273.MG_021 861
243273.MG_023 243273.MG_022 878
243273.MG_023 243273.MG_024 928
243273.MG_023 243273.MG_025 486
243273.MG_023 243273.MG_026 649
243273.MG_023 243273.MG_027 480
243273.MG_023 243273.MG_028 480
243273.MG_023 243273.MG_029 220
243273.MG_023 243273.MG_030 342
243273.MG_023 243273.MG_033 290
243273.MG_023 243273.MG_034 385
243273.MG_023 243273.MG_035 281
243273.MG_023 243273.MG_038 470
243273.MG_023 243273.MG_046 290
243273.MG_023 243273.MG_047 153
243273.MG_023 243273.MG_048 208
243273.MG_023 243273.MG_049 183
243273.MG_023 243273.MG_050 911
243273.MG_023 243273.MG_053 319
243273.MG_023 243273.MG_054 173
243273.MG_023 243273.MG_055 290
243273.MG_023 243273.MG_058 250
243273.MG_023 243273.MG_062 930
243273.MG_023 243273.MG_063 930
243273.MG_023 243273.MG_066 985
243273.MG_023 243273.MG_069 865
243273.MG_023 243273.MG_070 327
243273.MG_023 243273.MG_072 492
243273.MG_023 243273.MG_078 153
243273.MG_023 243273.MG_079 153
243273.MG_023 243273.MG_080 152
243273.MG_023 243273.MG_081 630
243273.MG_023 243273.MG_082 408
243273.MG_023 243273.MG_084 173
243273.MG_023 243273.MG_085 184
243273.MG_023 243273.MG_087 290
243273.MG_023 243273.MG_088 152
243273.MG_023 243273.MG_089 596
243273.MG_023 243273.MG_090 290
243273.MG_023 243273.MG_093 291
243273.MG_023 243273.MG_094 155
243273.MG_023 243273.MG_099 313
243273.MG_023 243273.MG_100 276
243273.MG_023 243273.MG_102 476
243273.MG_023 243273.MG_111 983
243273.MG_023 243273.MG_112 454
243273.MG_023 243273.MG_121 288
243273.MG_023 243273.MG_122 416
243273.MG_023 243273.MG_124 785
243273.MG_023 243273.MG_126 187
243273.MG_023 243273.MG_142 290
243273.MG_023 243273.MG_146 158
243273.MG_023 243273.MG_150 156
243273.MG_023 243273.MG_151 338
243273.MG_023 243273.MG_152 353
243273.MG_023 243273.MG_154 397
243273.MG_023 243273.MG_155 215
243273.MG_023 243273.MG_156 174
243273.MG_023 243273.MG_157 432
243273.MG_023 243273.MG_158 330
243273.MG_023 243273.MG_160 156
243273.MG_023 243273.MG_161 245
243273.MG_023 243273.MG_163 367
243273.MG_023 243273.MG_165 288
243273.MG_023 243273.MG_166 173
243273.MG_023 243273.MG_167 220
243273.MG_023 243273.MG_168 458
243273.MG_023 243273.MG_169 169
243273.MG_023 243273.MG_170 522
243273.MG_023 243273.MG_171 311
243273.MG_023 243273.MG_172 211
243273.MG_023 243273.MG_173 158
243273.MG_023 243273.MG_175 361
243273.MG_023 243273.MG_176 172
243273.MG_023 243273.MG_177 434
243273.MG_023 243273.MG_178 361
243273.MG_023 243273.MG_179 296
243273.MG_023 243273.MG_180 296
243273.MG_023 243273.MG_182 271
243273.MG_023 243273.MG_186 226
243273.MG_023 243273.MG_194 172
243273.MG_023 243273.MG_196 200
243273.MG_023 243273.MG_198 202
243273.MG_023 243273.MG_200 345
243273.MG_023 243273.MG_201 333
243273.MG_023 243273.MG_205 332
243273.MG_023 243273.MG_206 160
243273.MG_023 243273.MG_215 986
243273.MG_023 243273.MG_216 997
243273.MG_023 243273.MG_223 168
243273.MG_023 243273.MG_224 728
243273.MG_023 243273.MG_228 290
243273.MG_023 243273.MG_231 152
243273.MG_023 243273.MG_238 292
243273.MG_023 243273.MG_239 279
243273.MG_023 243273.MG_240 188
243273.MG_023 243273.MG_252 177
243273.MG_023 243273.MG_253 227
243273.MG_023 243273.MG_254 319
243273.MG_023 243273.MG_257 414
243273.MG_023 243273.MG_258 409
243273.MG_023 243273.MG_259 305
243273.MG_023 243273.MG_266 377
243273.MG_023 243273.MG_268 185
243273.MG_023 243273.MG_271 838
243273.MG_023 243273.MG_272 308
243273.MG_023 243273.MG_273 924
243273.MG_023 243273.MG_274 857
243273.MG_023 243273.MG_282 196
243273.MG_023 243273.MG_292 197
243273.MG_023 243273.MG_297 160
243273.MG_023 243273.MG_299 296
243273.MG_023 243273.MG_300 991
243273.MG_023 243273.MG_301 997
243273.MG_023 243273.MG_305 618
243273.MG_023 243273.MG_311 158
243273.MG_023 243273.MG_332 156
243273.MG_023 243273.MG_334 466
243273.MG_023 243273.MG_336 178
243273.MG_023 243273.MG_340 750
243273.MG_023 243273.MG_341 348
243273.MG_023 243273.MG_345 291
243273.MG_023 243273.MG_346 172
243273.MG_023 243273.MG_351 545
243273.MG_023 243273.MG_355 204
243273.MG_023 243273.MG_357 739
243273.MG_023 243273.MG_361 294
243273.MG_023 243273.MG_362 322
243273.MG_023 243273.MG_365 278
243273.MG_023 243273.MG_368 312
243273.MG_023 243273.MG_375 290
243273.MG_023 243273.MG_378 497
243273.MG_023 243273.MG_379 219
243273.MG_023 243273.MG_383 183
243273.MG_023 243273.MG_388 173
243273.MG_023 243273.MG_392 771
243273.MG_023 243273.MG_394 581
243273.MG_023 243273.MG_396 165
243273.MG_023 243273.MG_399 210
243273.MG_023 243273.MG_401 211
243273.MG_023 243273.MG_407 973
243273.MG_023 243273.MG_410 481
243273.MG_023 243273.MG_417 202
243273.MG_023 243273.MG_418 319
243273.MG_023 243273.MG_429 318
243273.MG_023 243273.MG_430 849
243273.MG_023 243273.MG_431 994
243273.MG_023 243273.MG_433 381
243273.MG_023 243273.MG_435 151
243273.MG_023 243273.MG_442 261
243273.MG_023 243273.MG_451 280
243273.MG_023 243273.MG_455 784
243273.MG_023 243273.MG_457 279
243273.MG_023 243273.MG_460 827
243273.MG_023 243273.MG_461 343
243273.MG_023 243273.MG_462 481
243273.MG_023 243273.MG_463 189
243273.MG_023 243273.MG_464 207
243273.MG_023 243273.MG_465 195
243273.MG_023 243273.MG_466 180
243273.MG_023 243273.MG_505 322
243273.MG_024 243273.MG_001 248
243273.MG_024 243273.MG_003 253
243273.MG_024 243273.MG_004 549
243273.MG_024 243273.MG_005 411
243273.MG_024 243273.MG_008 255
243273.MG_024 243273.MG_009 536
243273.MG_024 243273.MG_010 249
243273.MG_024 243273.MG_011 207
243273.MG_024 243273.MG_012 208
243273.MG_024 243273.MG_013 545
243273.MG_024 243273.MG_014 487
243273.MG_024 243273.MG_015 591
243273.MG_024 243273.MG_018 640
243273.MG_024 243273.MG_019 803
243273.MG_024 243273.MG_020 767
243273.MG_024 243273.MG_021 873
243273.MG_024 243273.MG_022 876
243273.MG_024 243273.MG_023 928
243273.MG_024 243273.MG_025 486
243273.MG_024 243273.MG_026 604
243273.MG_024 243273.MG_027 552
243273.MG_024 243273.MG_028 480
243273.MG_024 243273.MG_034 520
243273.MG_024 243273.MG_035 313
243273.MG_024 243273.MG_036 300
243273.MG_024 243273.MG_047 234
243273.MG_024 243273.MG_048 185
243273.MG_024 243273.MG_049 196
243273.MG_024 243273.MG_050 192
243273.MG_024 243273.MG_054 369
243273.MG_024 243273.MG_056 301
243273.MG_024 243273.MG_058 658
243273.MG_024 243273.MG_066 370
243273.MG_024 243273.MG_070 322
243273.MG_024 243273.MG_071 180
243273.MG_024 243273.MG_072 249
243273.MG_024 243273.MG_073 343
243273.MG_024 243273.MG_080 175
243273.MG_024 243273.MG_081 335
243273.MG_024 243273.MG_082 413
243273.MG_024 243273.MG_083 675
243273.MG_024 243273.MG_084 174
243273.MG_024 243273.MG_085 361
243273.MG_024 243273.MG_086 223
243273.MG_024 243273.MG_087 233
243273.MG_024 243273.MG_088 428
243273.MG_024 243273.MG_089 534
243273.MG_024 243273.MG_090 398
243273.MG_024 243273.MG_091 381
243273.MG_024 243273.MG_092 474
243273.MG_024 243273.MG_093 306
243273.MG_024 243273.MG_094 238
243273.MG_024 243273.MG_097 250
243273.MG_024 243273.MG_102 225
243273.MG_024 243273.MG_108 195
243273.MG_024 243273.MG_109 238
243273.MG_024 243273.MG_110 168
243273.MG_024 243273.MG_111 326
243273.MG_024 243273.MG_112 239
243273.MG_024 243273.MG_113 279
243273.MG_024 243273.MG_114 370
243273.MG_024 243273.MG_118 278
243273.MG_024 243273.MG_122 307
243273.MG_024 243273.MG_126 385
243273.MG_024 243273.MG_136 278
243273.MG_024 243273.MG_138 302
243273.MG_024 243273.MG_142 291
243273.MG_024 243273.MG_146 158
243273.MG_024 243273.MG_150 260
243273.MG_024 243273.MG_151 271
243273.MG_024 243273.MG_152 275
243273.MG_024 243273.MG_154 272
243273.MG_024 243273.MG_156 152
243273.MG_024 243273.MG_157 259
243273.MG_024 243273.MG_161 174
243273.MG_024 243273.MG_163 269
243273.MG_024 243273.MG_165 301
243273.MG_024 243273.MG_166 378
243273.MG_024 243273.MG_167 461
243273.MG_024 243273.MG_168 264
243273.MG_024 243273.MG_169 232
243273.MG_024 243273.MG_170 289
243273.MG_024 243273.MG_172 194
243273.MG_024 243273.MG_173 225
243273.MG_024 243273.MG_175 188
243273.MG_024 243273.MG_176 185
243273.MG_024 243273.MG_177 337
243273.MG_024 243273.MG_178 167
243273.MG_024 243273.MG_194 523
243273.MG_024 243273.MG_195 559
243273.MG_024 243273.MG_200 295
243273.MG_024 243273.MG_201 170
243273.MG_024 243273.MG_203 246
243273.MG_024 243273.MG_204 463
243273.MG_024 243273.MG_206 224
243273.MG_024 243273.MG_209 171
243273.MG_024 243273.MG_221 242
243273.MG_024 243273.MG_222 468
243273.MG_024 243273.MG_224 327
243273.MG_024 243273.MG_232 173
243273.MG_024 243273.MG_238 375
243273.MG_024 243273.MG_240 448
243273.MG_024 243273.MG_244 181
243273.MG_024 243273.MG_246 156
243273.MG_024 243273.MG_250 172
243273.MG_024 243273.MG_251 184
243273.MG_024 243273.MG_253 428
243273.MG_024 243273.MG_258 568
243273.MG_024 243273.MG_259 214
243273.MG_024 243273.MG_262 459
243273.MG_024 243273.MG_266 478
243273.MG_024 243273.MG_271 236
243273.MG_024 243273.MG_276 502
243273.MG_024 243273.MG_283 266
243273.MG_024 243273.MG_295 383
243273.MG_024 243273.MG_297 167
243273.MG_024 243273.MG_305 250
243273.MG_024 243273.MG_308 153
243273.MG_024 243273.MG_311 185
243273.MG_024 243273.MG_322 173
243273.MG_024 243273.MG_324 209
243273.MG_024 243273.MG_329 297
243273.MG_024 243273.MG_330 621
243273.MG_024 243273.MG_332 294
243273.MG_024 243273.MG_334 300
243273.MG_024 243273.MG_335 299
243273.MG_024 243273.MG_336 172
243273.MG_024 243273.MG_339 156
243273.MG_024 243273.MG_345 519
243273.MG_024 243273.MG_347 382
243273.MG_024 243273.MG_351 318
243273.MG_024 243273.MG_353 202
243273.MG_024 243273.MG_361 234
243273.MG_024 243273.MG_365 187
243273.MG_024 243273.MG_367 192
243273.MG_024 243273.MG_370 171
243273.MG_024 243273.MG_375 369
243273.MG_024 243273.MG_378 277
243273.MG_024 243273.MG_379 301
243273.MG_024 243273.MG_380 370
243273.MG_024 243273.MG_384 263
243273.MG_024 243273.MG_387 182
243273.MG_024 243273.MG_391 493
243273.MG_024 243273.MG_392 288
243273.MG_024 243273.MG_396 468
243273.MG_024 243273.MG_399 748
243273.MG_024 243273.MG_400 275
243273.MG_024 243273.MG_401 238
243273.MG_024 243273.MG_403 194
243273.MG_024 243273.MG_411 179
243273.MG_024 243273.MG_418 230
243273.MG_024 243273.MG_421 244
243273.MG_024 243273.MG_424 269
243273.MG_024 243273.MG_425 153
243273.MG_024 243273.MG_430 238
243273.MG_024 243273.MG_431 315
243273.MG_024 243273.MG_433 158
243273.MG_024 243273.MG_434 220
243273.MG_024 243273.MG_442 430
243273.MG_024 243273.MG_451 150
243273.MG_024 243273.MG_455 343
243273.MG_024 243273.MG_457 315
243273.MG_024 243273.MG_461 324
243273.MG_024 243273.MG_462 721
243273.MG_024 243273.MG_463 480
243273.MG_024 243273.MG_464 181
243273.MG_024 243273.MG_465 211
243273.MG_024 243273.MG_466 206
243273.MG_024 243273.MG_469 209
243273.MG_024 243273.MG_470 469
243273.MG_024 243273.MG_498 188
243273.MG_024 243273.MG_522 196
243273.MG_025 243273.MG_011 170
243273.MG_025 243273.MG_012 170
243273.MG_025 243273.MG_013 170
243273.MG_025 243273.MG_014 315
243273.MG_025 243273.MG_015 364
243273.MG_025 243273.MG_018 360
243273.MG_025 243273.MG_019 530
243273.MG_025 243273.MG_020 421
243273.MG_025 243273.MG_021 421
243273.MG_025 243273.MG_022 475
243273.MG_025 243273.MG_023 486
243273.MG_025 243273.MG_024 486
243273.MG_025 243273.MG_026 864
243273.MG_025 243273.MG_027 864
243273.MG_025 243273.MG_028 864
243273.MG_025 243273.MG_037 187
243273.MG_025 243273.MG_053 210
243273.MG_025 243273.MG_060 918
243273.MG_025 243273.MG_109 159
243273.MG_025 243273.MG_113 157
243273.MG_025 243273.MG_125 169
243273.MG_025 243273.MG_139 183
243273.MG_025 243273.MG_170 297
243273.MG_025 243273.MG_244 216
243273.MG_025 243273.MG_262 196
243273.MG_025 243273.MG_263 169
243273.MG_025 243273.MG_265 169
243273.MG_025 243273.MG_305 239
243273.MG_025 243273.MG_392 740
243273.MG_025 243273.MG_434 155
243273.MG_025 243273.MG_464 232
243273.MG_025 243273.MG_517 951
243273.MG_026 243273.MG_001 287
243273.MG_026 243273.MG_005 338
243273.MG_026 243273.MG_007 207
243273.MG_026 243273.MG_008 185
243273.MG_026 243273.MG_011 170
243273.MG_026 243273.MG_012 170
243273.MG_026 243273.MG_013 393
243273.MG_026 243273.MG_014 300
243273.MG_026 243273.MG_015 349
243273.MG_026 243273.MG_018 359
243273.MG_026 243273.MG_019 420
243273.MG_026 243273.MG_020 420
243273.MG_026 243273.MG_021 630
243273.MG_026 243273.MG_022 474
243273.MG_026 243273.MG_023 649
243273.MG_026 243273.MG_024 604
243273.MG_026 243273.MG_025 864
243273.MG_026 243273.MG_027 916
243273.MG_026 243273.MG_028 877
243273.MG_026 243273.MG_029 271
243273.MG_026 243273.MG_030 213
243273.MG_026 243273.MG_035 452
243273.MG_026 243273.MG_036 692
243273.MG_026 243273.MG_037 272
243273.MG_026 243273.MG_047 523
243273.MG_026 243273.MG_048 479
243273.MG_026 243273.MG_051 157
243273.MG_026 243273.MG_054 246
243273.MG_026 243273.MG_058 258
243273.MG_026 243273.MG_059 550
243273.MG_026 243273.MG_066 327
243273.MG_026 243273.MG_070 846
243273.MG_026 243273.MG_072 182
243273.MG_026 243273.MG_081 587
243273.MG_026 243273.MG_082 591
243273.MG_026 243273.MG_083 196
243273.MG_026 243273.MG_087 879
243273.MG_026 243273.MG_088 875
243273.MG_026 243273.MG_089 662
243273.MG_026 243273.MG_090 819
243273.MG_026 243273.MG_092 743
243273.MG_026 243273.MG_093 540
243273.MG_026 243273.MG_094 162
243273.MG_026 243273.MG_104 236
243273.MG_026 243273.MG_106 206
243273.MG_026 243273.MG_107 406
243273.MG_026 243273.MG_109 379
243273.MG_026 243273.MG_112 210
243273.MG_026 243273.MG_113 499
243273.MG_026 243273.MG_114 260
243273.MG_026 243273.MG_122 156
243273.MG_026 243273.MG_124 383
243273.MG_026 243273.MG_126 565
243273.MG_026 243273.MG_127 153
243273.MG_026 243273.MG_128 340
243273.MG_026 243273.MG_130 192
243273.MG_026 243273.MG_132 244
243273.MG_026 243273.MG_136 458
243273.MG_026 243273.MG_138 369
243273.MG_026 243273.MG_143 290
243273.MG_026 243273.MG_150 865
243273.MG_026 243273.MG_151 610
243273.MG_026 243273.MG_152 666
243273.MG_026 243273.MG_153 559
243273.MG_026 243273.MG_154 648
243273.MG_026 243273.MG_155 875
243273.MG_026 243273.MG_156 625
243273.MG_026 243273.MG_157 878
243273.MG_026 243273.MG_158 629
243273.MG_026 243273.MG_159 583
243273.MG_026 243273.MG_160 850
243273.MG_026 243273.MG_161 576
243273.MG_026 243273.MG_162 517
243273.MG_026 243273.MG_163 671
243273.MG_026 243273.MG_164 815
243273.MG_026 243273.MG_165 840
243273.MG_026 243273.MG_166 631
243273.MG_026 243273.MG_167 669
243273.MG_026 243273.MG_168 889
243273.MG_026 243273.MG_169 570
243273.MG_026 243273.MG_171 269
243273.MG_026 243273.MG_172 413
243273.MG_026 243273.MG_173 406
243273.MG_026 243273.MG_175 878
243273.MG_026 243273.MG_176 875
243273.MG_026 243273.MG_177 314
243273.MG_026 243273.MG_178 232
243273.MG_026 243273.MG_194 796
243273.MG_026 243273.MG_195 369
243273.MG_026 243273.MG_206 350
243273.MG_026 243273.MG_208 264
243273.MG_026 243273.MG_212 197
243273.MG_026 243273.MG_213 405
243273.MG_026 243273.MG_214 268
243273.MG_026 243273.MG_216 169
243273.MG_026 243273.MG_224 259
243273.MG_026 243273.MG_228 247
243273.MG_026 243273.MG_229 195
243273.MG_026 243273.MG_232 401
243273.MG_026 243273.MG_234 224
243273.MG_026 243273.MG_235 321
243273.MG_026 243273.MG_238 603
243273.MG_026 243273.MG_239 193
243273.MG_026 243273.MG_245 156
243273.MG_026 243273.MG_246 267
243273.MG_026 243273.MG_249 201
243273.MG_026 243273.MG_251 492
243273.MG_026 243273.MG_253 307
243273.MG_026 243273.MG_257 242
243273.MG_026 243273.MG_258 291
243273.MG_026 243273.MG_273 171
243273.MG_026 243273.MG_276 294
243273.MG_026 243273.MG_283 520
243273.MG_026 243273.MG_287 168
243273.MG_026 243273.MG_292 450
243273.MG_026 243273.MG_295 172
243273.MG_026 243273.MG_300 400
243273.MG_026 243273.MG_301 385
243273.MG_026 243273.MG_305 818
243273.MG_026 243273.MG_308 306
243273.MG_026 243273.MG_311 882
243273.MG_026 243273.MG_324 797
243273.MG_026 243273.MG_329 224
243273.MG_026 243273.MG_330 267
243273.MG_026 243273.MG_334 335
243273.MG_026 243273.MG_335 277
243273.MG_026 243273.MG_345 347
243273.MG_026 243273.MG_351 402
243273.MG_026 243273.MG_353 157
243273.MG_026 243273.MG_360 155
243273.MG_026 243273.MG_361 612
243273.MG_026 243273.MG_362 296
243273.MG_026 243273.MG_365 486
243273.MG_026 243273.MG_369 156
243273.MG_026 243273.MG_375 491
243273.MG_026 243273.MG_378 356
243273.MG_026 243273.MG_379 292
243273.MG_026 243273.MG_383 155
243273.MG_026 243273.MG_392 478
243273.MG_026 243273.MG_393 285
243273.MG_026 243273.MG_394 302
243273.MG_026 243273.MG_399 186
243273.MG_026 243273.MG_404 179
243273.MG_026 243273.MG_407 361
243273.MG_026 243273.MG_412 156
243273.MG_026 243273.MG_417 891
243273.MG_026 243273.MG_418 706
243273.MG_026 243273.MG_424 864
243273.MG_026 243273.MG_425 474
243273.MG_026 243273.MG_426 231
243273.MG_026 243273.MG_431 274
243273.MG_026 243273.MG_433 526
243273.MG_026 243273.MG_434 482
243273.MG_026 243273.MG_435 529
243273.MG_026 243273.MG_437 290
243273.MG_026 243273.MG_444 243
243273.MG_026 243273.MG_446 742
243273.MG_026 243273.MG_451 225
243273.MG_026 243273.MG_455 359
243273.MG_026 243273.MG_458 169
243273.MG_026 243273.MG_460 183
243273.MG_026 243273.MG_461 272
243273.MG_026 243273.MG_462 353
243273.MG_026 243273.MG_465 198
243273.MG_026 243273.MG_466 171
243273.MG_026 243273.MG_469 172
243273.MG_026 243273.MG_481 249
243273.MG_026 243273.MG_505 272
243273.MG_026 243273.MG_522 745
243273.MG_027 243273.MG_005 155
243273.MG_027 243273.MG_008 256
243273.MG_027 243273.MG_011 170
243273.MG_027 243273.MG_012 170
243273.MG_027 243273.MG_013 566
243273.MG_027 243273.MG_014 302
243273.MG_027 243273.MG_015 352
243273.MG_027 243273.MG_018 359
243273.MG_027 243273.MG_019 444
243273.MG_027 243273.MG_020 420
243273.MG_027 243273.MG_021 539
243273.MG_027 243273.MG_022 474
243273.MG_027 243273.MG_023 480
243273.MG_027 243273.MG_024 552
243273.MG_027 243273.MG_025 864
243273.MG_027 243273.MG_026 916
243273.MG_027 243273.MG_028 868
243273.MG_027 243273.MG_035 184
243273.MG_027 243273.MG_046 294
243273.MG_027 243273.MG_047 195
243273.MG_027 243273.MG_052 256
243273.MG_027 243273.MG_054 281
243273.MG_027 243273.MG_106 217
243273.MG_027 243273.MG_107 269
243273.MG_027 243273.MG_111 156
243273.MG_027 243273.MG_114 192
243273.MG_027 243273.MG_115 266
243273.MG_027 243273.MG_126 297
243273.MG_027 243273.MG_128 320
243273.MG_027 243273.MG_141 173
243273.MG_027 243273.MG_142 174
243273.MG_027 243273.MG_143 174
243273.MG_027 243273.MG_145 193
243273.MG_027 243273.MG_146 256
243273.MG_027 243273.MG_150 798
243273.MG_027 243273.MG_168 232
243273.MG_027 243273.MG_171 174
243273.MG_027 243273.MG_172 265
243273.MG_027 243273.MG_196 170
243273.MG_027 243273.MG_197 153
243273.MG_027 243273.MG_212 269
243273.MG_027 243273.MG_213 300
243273.MG_027 243273.MG_214 300
243273.MG_027 243273.MG_232 204
243273.MG_027 243273.MG_233 154
243273.MG_027 243273.MG_234 229
243273.MG_027 243273.MG_235 224
243273.MG_027 243273.MG_240 312
243273.MG_027 243273.MG_246 198
243273.MG_027 243273.MG_254 297
243273.MG_027 243273.MG_261 359
243273.MG_027 243273.MG_264 264
243273.MG_027 243273.MG_266 309
243273.MG_027 243273.MG_275 192
243273.MG_027 243273.MG_282 172
243273.MG_027 243273.MG_287 301
243273.MG_027 243273.MG_292 303
243273.MG_027 243273.MG_297 349
243273.MG_027 243273.MG_298 272
243273.MG_027 243273.MG_311 236
243273.MG_027 243273.MG_316 206
243273.MG_027 243273.MG_324 309
243273.MG_027 243273.MG_325 171
243273.MG_027 243273.MG_329 295
243273.MG_027 243273.MG_330 268
243273.MG_027 243273.MG_336 268
243273.MG_027 243273.MG_337 220
243273.MG_027 243273.MG_339 207
243273.MG_027 243273.MG_341 255
243273.MG_027 243273.MG_358 212
243273.MG_027 243273.MG_360 291
243273.MG_027 243273.MG_363 180
243273.MG_027 243273.MG_365 156
243273.MG_027 243273.MG_368 156
243273.MG_027 243273.MG_369 252
243273.MG_027 243273.MG_372 256
243273.MG_027 243273.MG_387 183
243273.MG_027 243273.MG_388 155
243273.MG_027 243273.MG_392 168
243273.MG_027 243273.MG_394 472
243273.MG_027 243273.MG_396 291
243273.MG_027 243273.MG_421 225
243273.MG_027 243273.MG_442 172
243273.MG_027 243273.MG_455 200
243273.MG_027 243273.MG_458 156
243273.MG_027 243273.MG_463 297
243273.MG_027 243273.MG_464 349
243273.MG_027 243273.MG_473 171
243273.MG_027 243273.MG_482 210
243273.MG_027 243273.MG_505 266
243273.MG_028 243273.MG_011 170
243273.MG_028 243273.MG_012 170
243273.MG_028 243273.MG_013 170
243273.MG_028 243273.MG_014 300
243273.MG_028 243273.MG_015 349
243273.MG_028 243273.MG_018 359
243273.MG_028 243273.MG_019 420
243273.MG_028 243273.MG_020 420
243273.MG_028 243273.MG_021 420
243273.MG_028 243273.MG_022 474
243273.MG_028 243273.MG_023 480
243273.MG_028 243273.MG_024 480
243273.MG_028 243273.MG_025 864
243273.MG_028 243273.MG_026 877
243273.MG_028 243273.MG_027 868
243273.MG_029 243273.MG_003 274
243273.MG_029 243273.MG_004 189
243273.MG_029 243273.MG_005 329
243273.MG_029 243273.MG_010 191
243273.MG_029 243273.MG_018 196
243273.MG_029 243273.MG_023 220
243273.MG_029 243273.MG_026 271
243273.MG_029 243273.MG_030 875
243273.MG_029 243273.MG_031 738
243273.MG_029 243273.MG_032 377
243273.MG_029 243273.MG_033 265
243273.MG_029 243273.MG_034 163
243273.MG_029 243273.MG_048 333
243273.MG_029 243273.MG_050 173
243273.MG_029 243273.MG_053 256
243273.MG_029 243273.MG_061 175
243273.MG_029 243273.MG_064 248
243273.MG_029 243273.MG_066 224
243273.MG_029 243273.MG_077 156
243273.MG_029 243273.MG_087 169
243273.MG_029 243273.MG_088 220
243273.MG_029 243273.MG_092 172
243273.MG_029 243273.MG_094 456
243273.MG_029 243273.MG_106 316
243273.MG_029 243273.MG_111 153
243273.MG_029 243273.MG_122 170
243273.MG_029 243273.MG_124 175
243273.MG_029 243273.MG_128 157
243273.MG_029 243273.MG_132 258
243273.MG_029 243273.MG_138 170
243273.MG_029 243273.MG_141 153
243273.MG_029 243273.MG_142 255
243273.MG_029 243273.MG_150 233
243273.MG_029 243273.MG_188 170
243273.MG_029 243273.MG_203 224
243273.MG_029 243273.MG_205 213
243273.MG_029 243273.MG_206 193
243273.MG_029 243273.MG_216 245
243273.MG_029 243273.MG_248 183
243273.MG_029 243273.MG_249 187
243273.MG_029 243273.MG_250 166
243273.MG_029 243273.MG_251 252
243273.MG_029 243273.MG_254 195
243273.MG_029 243273.MG_258 310
243273.MG_029 243273.MG_259 187
243273.MG_029 243273.MG_261 274
243273.MG_029 243273.MG_271 196
243273.MG_029 243273.MG_276 185
243273.MG_029 243273.MG_278 172
243273.MG_029 243273.MG_295 238
243273.MG_029 243273.MG_305 282
243273.MG_029 243273.MG_308 176
243273.MG_029 243273.MG_324 327
243273.MG_029 243273.MG_336 160
243273.MG_029 243273.MG_360 217
243273.MG_029 243273.MG_363 234
243273.MG_029 243273.MG_372 211
243273.MG_029 243273.MG_378 160
243273.MG_029 243273.MG_382 386
243273.MG_029 243273.MG_387 340
243273.MG_029 243273.MG_388 195
243273.MG_029 243273.MG_390 192
243273.MG_029 243273.MG_393 285
243273.MG_029 243273.MG_396 275
243273.MG_029 243273.MG_399 225
243273.MG_029 243273.MG_401 225
243273.MG_029 243273.MG_407 373
243273.MG_029 243273.MG_417 152
243273.MG_029 243273.MG_424 277
243273.MG_029 243273.MG_429 341
243273.MG_029 243273.MG_431 247
243273.MG_029 243273.MG_432 167
243273.MG_029 243273.MG_443 167
243273.MG_029 243273.MG_445 205
243273.MG_029 243273.MG_453 247
243273.MG_029 243273.MG_462 155
243273.MG_029 243273.MG_498 156
243273.MG_030 243273.MG_003 465
243273.MG_030 243273.MG_004 319
243273.MG_030 243273.MG_005 291
243273.MG_030 243273.MG_006 514
243273.MG_030 243273.MG_011 236
243273.MG_030 243273.MG_012 669
243273.MG_030 243273.MG_021 170
243273.MG_030 243273.MG_023 342
243273.MG_030 243273.MG_026 213
243273.MG_030 243273.MG_029 875
243273.MG_030 243273.MG_031 786
243273.MG_030 243273.MG_032 377
243273.MG_030 243273.MG_033 443
243273.MG_030 243273.MG_034 906
243273.MG_030 243273.MG_038 159
243273.MG_030 243273.MG_041 290
243273.MG_030 243273.MG_042 491
243273.MG_030 243273.MG_044 494
243273.MG_030 243273.MG_046 291
243273.MG_030 243273.MG_047 361
243273.MG_030 243273.MG_048 283
243273.MG_030 243273.MG_049 922
243273.MG_030 243273.MG_050 878
243273.MG_030 243273.MG_051 995
243273.MG_030 243273.MG_052 900
243273.MG_030 243273.MG_053 558
243273.MG_030 243273.MG_056 196
243273.MG_030 243273.MG_058 897
243273.MG_030 243273.MG_063 503
243273.MG_030 243273.MG_065 307
243273.MG_030 243273.MG_066 293
243273.MG_030 243273.MG_073 286
243273.MG_030 243273.MG_079 218
243273.MG_030 243273.MG_082 169
243273.MG_030 243273.MG_083 392
243273.MG_030 243273.MG_087 179
243273.MG_030 243273.MG_089 373
243273.MG_030 243273.MG_091 290
243273.MG_030 243273.MG_094 291
243273.MG_030 243273.MG_097 344
243273.MG_030 243273.MG_100 380
243273.MG_030 243273.MG_104 309
243273.MG_030 243273.MG_107 335
243273.MG_030 243273.MG_109 242
243273.MG_030 243273.MG_111 491
243273.MG_030 243273.MG_118 183
243273.MG_030 243273.MG_124 313
243273.MG_030 243273.MG_125 333
243273.MG_030 243273.MG_126 264
243273.MG_030 243273.MG_127 196
243273.MG_030 243273.MG_129 153
243273.MG_030 243273.MG_136 350
243273.MG_030 243273.MG_137 208
243273.MG_030 243273.MG_142 233
243273.MG_030 243273.MG_143 239
243273.MG_030 243273.MG_145 185
243273.MG_030 243273.MG_150 153
243273.MG_030 243273.MG_153 166
243273.MG_030 243273.MG_157 172
243273.MG_030 243273.MG_171 907
243273.MG_030 243273.MG_172 217
243273.MG_030 243273.MG_174 224
243273.MG_030 243273.MG_177 223
243273.MG_030 243273.MG_183 256
243273.MG_030 243273.MG_186 552
243273.MG_030 243273.MG_194 413
243273.MG_030 243273.MG_195 206
243273.MG_030 243273.MG_201 161
243273.MG_030 243273.MG_204 183
243273.MG_030 243273.MG_215 210
243273.MG_030 243273.MG_216 492
243273.MG_030 243273.MG_224 203
243273.MG_030 243273.MG_227 806
243273.MG_030 243273.MG_228 274
243273.MG_030 243273.MG_231 297
243273.MG_030 243273.MG_235 195
243273.MG_030 243273.MG_238 641
243273.MG_030 243273.MG_239 503
243273.MG_030 243273.MG_249 293
243273.MG_030 243273.MG_251 209
243273.MG_030 243273.MG_253 460
243273.MG_030 243273.MG_257 580
243273.MG_030 243273.MG_258 641
243273.MG_030 243273.MG_259 615
243273.MG_030 243273.MG_261 354
243273.MG_030 243273.MG_262 320
243273.MG_030 243273.MG_263 239
243273.MG_030 243273.MG_264 657
243273.MG_030 243273.MG_265 239
243273.MG_030 243273.MG_266 348
243273.MG_030 243273.MG_268 631
243273.MG_030 243273.MG_271 156
243273.MG_030 243273.MG_275 564
243273.MG_030 243273.MG_276 932
243273.MG_030 243273.MG_283 264
243273.MG_030 243273.MG_287 468
243273.MG_030 243273.MG_292 290
243273.MG_030 243273.MG_297 164
243273.MG_030 243273.MG_299 375
243273.MG_030 243273.MG_300 509
243273.MG_030 243273.MG_301 367
243273.MG_030 243273.MG_305 306
243273.MG_030 243273.MG_311 308
243273.MG_030 243273.MG_313 494
243273.MG_030 243273.MG_327 185
243273.MG_030 243273.MG_330 912
243273.MG_030 243273.MG_332 318
243273.MG_030 243273.MG_334 476
243273.MG_030 243273.MG_335 426
243273.MG_030 243273.MG_340 246
243273.MG_030 243273.MG_341 339
243273.MG_030 243273.MG_344 185
243273.MG_030 243273.MG_347 220
243273.MG_030 243273.MG_351 365
243273.MG_030 243273.MG_353 494
243273.MG_030 243273.MG_357 199
243273.MG_030 243273.MG_361 202
243273.MG_030 243273.MG_365 184
243273.MG_030 243273.MG_367 318
243273.MG_030 243273.MG_378 398
243273.MG_030 243273.MG_379 294
243273.MG_030 243273.MG_382 997
243273.MG_030 243273.MG_383 211
243273.MG_030 243273.MG_392 284
243273.MG_030 243273.MG_394 729
243273.MG_030 243273.MG_396 905
243273.MG_030 243273.MG_398 264
243273.MG_030 243273.MG_399 430
243273.MG_030 243273.MG_400 479
243273.MG_030 243273.MG_401 451
243273.MG_030 243273.MG_402 270
243273.MG_030 243273.MG_403 268
243273.MG_030 243273.MG_404 270
243273.MG_030 243273.MG_405 320
243273.MG_030 243273.MG_411 160
243273.MG_030 243273.MG_417 357
243273.MG_030 243273.MG_418 428
243273.MG_030 243273.MG_419 463
243273.MG_030 243273.MG_424 168
243273.MG_030 243273.MG_430 601
243273.MG_030 243273.MG_431 182
243273.MG_030 243273.MG_433 320
243273.MG_030 243273.MG_434 984
243273.MG_030 243273.MG_435 270
243273.MG_030 243273.MG_444 389
243273.MG_030 243273.MG_445 435
243273.MG_030 243273.MG_446 335
243273.MG_030 243273.MG_448 197
243273.MG_030 243273.MG_451 539
243273.MG_030 243273.MG_453 281
243273.MG_030 243273.MG_455 224
243273.MG_030 243273.MG_457 303
243273.MG_030 243273.MG_458 785
243273.MG_030 243273.MG_461 494
243273.MG_030 243273.MG_462 644
243273.MG_030 243273.MG_463 224
243273.MG_030 243273.MG_465 294
243273.MG_030 243273.MG_469 268
243273.MG_030 243273.MG_521 272
243273.MG_031 243273.MG_001 268
243273.MG_031 243273.MG_010 231
243273.MG_031 243273.MG_013 218
243273.MG_031 243273.MG_029 738
243273.MG_031 243273.MG_030 786
243273.MG_031 243273.MG_032 429
243273.MG_031 243273.MG_033 293
243273.MG_031 243273.MG_052 219
243273.MG_031 243273.MG_053 264
243273.MG_031 243273.MG_056 199
243273.MG_031 243273.MG_070 267
243273.MG_031 243273.MG_089 849
243273.MG_031 243273.MG_091 242
243273.MG_031 243273.MG_111 156
243273.MG_031 243273.MG_122 197
243273.MG_031 243273.MG_126 274
243273.MG_031 243273.MG_138 164
243273.MG_031 243273.MG_140 185
243273.MG_031 243273.MG_141 500
243273.MG_031 243273.MG_142 596
243273.MG_031 243273.MG_143 303
243273.MG_031 243273.MG_145 291
243273.MG_031 243273.MG_148 165
243273.MG_031 243273.MG_170 300
243273.MG_031 243273.MG_190 200
243273.MG_031 243273.MG_194 256
243273.MG_031 243273.MG_195 159
243273.MG_031 243273.MG_214 263
243273.MG_031 243273.MG_216 899
243273.MG_031 243273.MG_261 196
243273.MG_031 243273.MG_262 281
243273.MG_031 243273.MG_283 353
243273.MG_031 243273.MG_305 268
243273.MG_031 243273.MG_315 228
243273.MG_031 243273.MG_316 156
243273.MG_031 243273.MG_324 199
243273.MG_031 243273.MG_339 651
243273.MG_031 243273.MG_349 169
243273.MG_031 243273.MG_365 171
243273.MG_031 243273.MG_371 433
243273.MG_031 243273.MG_387 280
243273.MG_031 243273.MG_388 223
243273.MG_031 243273.MG_393 683
243273.MG_031 243273.MG_419 278
243273.MG_031 243273.MG_421 160
243273.MG_031 243273.MG_424 424
243273.MG_031 243273.MG_430 155
243273.MG_031 243273.MG_433 459
243273.MG_031 243273.MG_434 494
243273.MG_031 243273.MG_435 496
243273.MG_031 243273.MG_437 472
243273.MG_031 243273.MG_445 274
243273.MG_031 243273.MG_458 274
243273.MG_031 243273.MG_461 232
243273.MG_031 243273.MG_463 224
243273.MG_031 243273.MG_469 279
243273.MG_032 243273.MG_029 377
243273.MG_032 243273.MG_030 377
243273.MG_032 243273.MG_031 429
243273.MG_032 243273.MG_033 524
243273.MG_032 243273.MG_123 157
243273.MG_032 243273.MG_164 166
243273.MG_032 243273.MG_178 198
243273.MG_032 243273.MG_191 891
243273.MG_033 243273.MG_005 218
243273.MG_033 243273.MG_009 232
243273.MG_033 243273.MG_010 153
243273.MG_033 243273.MG_012 290
243273.MG_033 243273.MG_014 318
243273.MG_033 243273.MG_015 318
243273.MG_033 243273.MG_023 290
243273.MG_033 243273.MG_029 265
243273.MG_033 243273.MG_030 443
243273.MG_033 243273.MG_031 293
243273.MG_033 243273.MG_032 524
243273.MG_033 243273.MG_035 164
243273.MG_033 243273.MG_038 961
243273.MG_033 243273.MG_039 531
243273.MG_033 243273.MG_041 165
243273.MG_033 243273.MG_042 175
243273.MG_033 243273.MG_044 185
243273.MG_033 243273.MG_052 290
243273.MG_033 243273.MG_053 653
243273.MG_033 243273.MG_058 229
243273.MG_033 243273.MG_061 153
243273.MG_033 243273.MG_062 508
243273.MG_033 243273.MG_063 631
243273.MG_033 243273.MG_066 298
243273.MG_033 243273.MG_069 492
243273.MG_033 243273.MG_070 153
243273.MG_033 243273.MG_073 292
243273.MG_033 243273.MG_082 154
243273.MG_033 243273.MG_092 307
243273.MG_033 243273.MG_093 245
243273.MG_033 243273.MG_098 296
243273.MG_033 243273.MG_099 297
243273.MG_033 243273.MG_100 210
243273.MG_033 243273.MG_104 174
243273.MG_033 243273.MG_107 288
243273.MG_033 243273.MG_109 242
243273.MG_033 243273.MG_115 172
243273.MG_033 243273.MG_118 835
243273.MG_033 243273.MG_124 301
243273.MG_033 243273.MG_125 279
243273.MG_033 243273.MG_127 379
243273.MG_033 243273.MG_137 835
243273.MG_033 243273.MG_143 275
243273.MG_033 243273.MG_146 188
243273.MG_033 243273.MG_149 173
243273.MG_033 243273.MG_170 168
243273.MG_033 243273.MG_171 166
243273.MG_033 243273.MG_172 171
243273.MG_033 243273.MG_179 275
243273.MG_033 243273.MG_181 296
243273.MG_033 243273.MG_187 370
243273.MG_033 243273.MG_188 357
243273.MG_033 243273.MG_189 360
243273.MG_033 243273.MG_190 168
243273.MG_033 243273.MG_196 173
243273.MG_033 243273.MG_205 293
243273.MG_033 243273.MG_212 288
243273.MG_033 243273.MG_215 233
243273.MG_033 243273.MG_216 179
243273.MG_033 243273.MG_224 205
243273.MG_033 243273.MG_229 154
243273.MG_033 243273.MG_231 222
243273.MG_033 243273.MG_232 172
243273.MG_033 243273.MG_234 170
243273.MG_033 243273.MG_250 153
243273.MG_033 243273.MG_251 180
243273.MG_033 243273.MG_259 279
243273.MG_033 243273.MG_270 161
243273.MG_033 243273.MG_271 290
243273.MG_033 243273.MG_272 319
243273.MG_033 243273.MG_273 718
243273.MG_033 243273.MG_274 837
243273.MG_033 243273.MG_293 288
243273.MG_033 243273.MG_294 153
243273.MG_033 243273.MG_299 562
243273.MG_033 243273.MG_301 224
243273.MG_033 243273.MG_304 271
243273.MG_033 243273.MG_305 596
243273.MG_033 243273.MG_318 279
243273.MG_033 243273.MG_336 279
243273.MG_033 243273.MG_339 173
243273.MG_033 243273.MG_342 179
243273.MG_033 243273.MG_345 290
243273.MG_033 243273.MG_353 274
243273.MG_033 243273.MG_357 292
243273.MG_033 243273.MG_367 158
243273.MG_033 243273.MG_368 370
243273.MG_033 243273.MG_369 158
243273.MG_033 243273.MG_375 204
243273.MG_033 243273.MG_383 290
243273.MG_033 243273.MG_385 288
243273.MG_033 243273.MG_392 735
243273.MG_033 243273.MG_393 492
243273.MG_033 243273.MG_399 352
243273.MG_033 243273.MG_401 156
243273.MG_033 243273.MG_404 239
243273.MG_033 243273.MG_408 294
243273.MG_033 243273.MG_429 385
243273.MG_033 243273.MG_430 550
243273.MG_033 243273.MG_431 287
243273.MG_033 243273.MG_433 190
243273.MG_033 243273.MG_434 172
243273.MG_033 243273.MG_435 185
243273.MG_033 243273.MG_437 170
243273.MG_033 243273.MG_447 232
243273.MG_033 243273.MG_448 183
243273.MG_033 243273.MG_460 164
243273.MG_033 243273.MG_466 259
243273.MG_033 243273.MG_468 279
243273.MG_033 243273.MG_469 290
243273.MG_034 243273.MG_001 225
243273.MG_034 243273.MG_003 403
243273.MG_034 243273.MG_004 480
243273.MG_034 243273.MG_005 294
243273.MG_034 243273.MG_006 935
243273.MG_034 243273.MG_007 234
243273.MG_034 243273.MG_019 240
243273.MG_034 243273.MG_022 253
243273.MG_034 243273.MG_023 385
243273.MG_034 243273.MG_024 520
243273.MG_034 243273.MG_029 163
243273.MG_034 243273.MG_030 906
243273.MG_034 243273.MG_035 712
243273.MG_034 243273.MG_036 712
243273.MG_034 243273.MG_037 721
243273.MG_034 243273.MG_041 655
243273.MG_034 243273.MG_042 831
243273.MG_034 243273.MG_046 217
243273.MG_034 243273.MG_049 899
243273.MG_034 243273.MG_050 166
243273.MG_034 243273.MG_051 982
243273.MG_034 243273.MG_052 925
243273.MG_034 243273.MG_053 560
243273.MG_034 243273.MG_054 154
243273.MG_034 243273.MG_056 384
243273.MG_034 243273.MG_063 607
243273.MG_034 243273.MG_066 168
243273.MG_034 243273.MG_070 174
243273.MG_034 243273.MG_073 164
243273.MG_034 243273.MG_077 174
243273.MG_034 243273.MG_081 178
243273.MG_034 243273.MG_082 178
243273.MG_034 243273.MG_083 650
243273.MG_034 243273.MG_084 223
243273.MG_034 243273.MG_085 491
243273.MG_034 243273.MG_087 200
243273.MG_034 243273.MG_088 166
243273.MG_034 243273.MG_089 166
243273.MG_034 243273.MG_091 494
243273.MG_034 243273.MG_094 469
243273.MG_034 243273.MG_103 309
243273.MG_034 243273.MG_104 201
243273.MG_034 243273.MG_105 290
243273.MG_034 243273.MG_106 175
243273.MG_034 243273.MG_111 297
243273.MG_034 243273.MG_119 222
243273.MG_034 243273.MG_120 157
243273.MG_034 243273.MG_121 330
243273.MG_034 243273.MG_122 173
243273.MG_034 243273.MG_124 240
243273.MG_034 243273.MG_136 550
243273.MG_034 243273.MG_139 181
243273.MG_034 243273.MG_141 173
243273.MG_034 243273.MG_142 173
243273.MG_034 243273.MG_143 268
243273.MG_034 243273.MG_179 155
243273.MG_034 243273.MG_183 263
243273.MG_034 243273.MG_190 308
243273.MG_034 243273.MG_194 445
243273.MG_034 243273.MG_196 174
243273.MG_034 243273.MG_198 173
243273.MG_034 243273.MG_203 223
243273.MG_034 243273.MG_204 283
243273.MG_034 243273.MG_213 183
243273.MG_034 243273.MG_227 956
243273.MG_034 243273.MG_228 290
243273.MG_034 243273.MG_229 489
243273.MG_034 243273.MG_231 235
243273.MG_034 243273.MG_238 267
243273.MG_034 243273.MG_244 156
243273.MG_034 243273.MG_246 191
243273.MG_034 243273.MG_249 469
243273.MG_034 243273.MG_253 523
243273.MG_034 243273.MG_254 171
243273.MG_034 243273.MG_257 745
243273.MG_034 243273.MG_258 663
243273.MG_034 243273.MG_259 638
243273.MG_034 243273.MG_261 182
243273.MG_034 243273.MG_266 180
243273.MG_034 243273.MG_268 172
243273.MG_034 243273.MG_275 178
243273.MG_034 243273.MG_276 267
243273.MG_034 243273.MG_292 510
243273.MG_034 243273.MG_294 156
243273.MG_034 243273.MG_299 491
243273.MG_034 243273.MG_311 319
243273.MG_034 243273.MG_313 831
243273.MG_034 243273.MG_322 448
243273.MG_034 243273.MG_326 288
243273.MG_034 243273.MG_334 293
243273.MG_034 243273.MG_336 155
243273.MG_034 243273.MG_339 226
243273.MG_034 243273.MG_341 290
243273.MG_034 243273.MG_351 173
243273.MG_034 243273.MG_365 494
243273.MG_034 243273.MG_367 508
243273.MG_034 243273.MG_371 384
243273.MG_034 243273.MG_375 190
243273.MG_034 243273.MG_377 290
243273.MG_034 243273.MG_378 507
243273.MG_034 243273.MG_379 456
243273.MG_034 243273.MG_382 732
243273.MG_034 243273.MG_388 223
243273.MG_034 243273.MG_394 614
243273.MG_034 243273.MG_396 425
243273.MG_034 243273.MG_399 151
243273.MG_034 243273.MG_401 164
243273.MG_034 243273.MG_405 156
243273.MG_034 243273.MG_424 233
243273.MG_034 243273.MG_426 153
243273.MG_034 243273.MG_429 173
243273.MG_034 243273.MG_430 757
243273.MG_034 243273.MG_434 305
243273.MG_034 243273.MG_435 307
243273.MG_034 243273.MG_442 235
243273.MG_034 243273.MG_450 168
243273.MG_034 243273.MG_457 274
243273.MG_034 243273.MG_458 289
243273.MG_034 243273.MG_461 872
243273.MG_034 243273.MG_462 447
243273.MG_034 243273.MG_463 206
243273.MG_034 243273.MG_464 173
243273.MG_034 243273.MG_465 551
243273.MG_034 243273.MG_516 177
243273.MG_035 243273.MG_001 238
243273.MG_035 243273.MG_003 329
243273.MG_035 243273.MG_004 367
243273.MG_035 243273.MG_005 851
243273.MG_035 243273.MG_006 493
243273.MG_035 243273.MG_007 170
243273.MG_035 243273.MG_008 294
243273.MG_035 243273.MG_010 235
243273.MG_035 243273.MG_013 305
243273.MG_035 243273.MG_021 859
243273.MG_035 243273.MG_023 281
243273.MG_035 243273.MG_024 313
243273.MG_035 243273.MG_026 452
243273.MG_035 243273.MG_027 184
243273.MG_035 243273.MG_033 164
243273.MG_035 243273.MG_034 712
243273.MG_035 243273.MG_036 966
243273.MG_035 243273.MG_037 872
243273.MG_035 243273.MG_038 313
243273.MG_035 243273.MG_046 407
243273.MG_035 243273.MG_047 406
243273.MG_035 243273.MG_048 321
243273.MG_035 243273.MG_049 173
243273.MG_035 243273.MG_051 171
243273.MG_035 243273.MG_054 176
243273.MG_035 243273.MG_062 301
243273.MG_035 243273.MG_070 175
243273.MG_035 243273.MG_071 269
243273.MG_035 243273.MG_075 232
243273.MG_035 243273.MG_079 197
243273.MG_035 243273.MG_080 253
243273.MG_035 243273.MG_081 187
243273.MG_035 243273.MG_084 465
243273.MG_035 243273.MG_086 160
243273.MG_035 243273.MG_087 203
243273.MG_035 243273.MG_088 199
243273.MG_035 243273.MG_089 339
243273.MG_035 243273.MG_090 291
243273.MG_035 243273.MG_092 154
243273.MG_035 243273.MG_093 302
243273.MG_035 243273.MG_097 273
243273.MG_035 243273.MG_102 290
243273.MG_035 243273.MG_104 374
243273.MG_035 243273.MG_105 156
243273.MG_035 243273.MG_106 424
243273.MG_035 243273.MG_107 301
243273.MG_035 243273.MG_109 241
243273.MG_035 243273.MG_111 343
243273.MG_035 243273.MG_113 634
243273.MG_035 243273.MG_118 281
243273.MG_035 243273.MG_120 286
243273.MG_035 243273.MG_121 274
243273.MG_035 243273.MG_122 175
243273.MG_035 243273.MG_124 428
243273.MG_035 243273.MG_125 170
243273.MG_035 243273.MG_126 867
243273.MG_035 243273.MG_134 192
243273.MG_035 243273.MG_136 698
243273.MG_035 243273.MG_137 162
243273.MG_035 243273.MG_138 237
243273.MG_035 243273.MG_141 420
243273.MG_035 243273.MG_142 787
243273.MG_035 243273.MG_143 233
243273.MG_035 243273.MG_145 184
243273.MG_035 243273.MG_150 198
243273.MG_035 243273.MG_151 212
243273.MG_035 243273.MG_154 201
243273.MG_035 243273.MG_155 211
243273.MG_035 243273.MG_156 309
243273.MG_035 243273.MG_157 197
243273.MG_035 243273.MG_158 310
243273.MG_035 243273.MG_160 210
243273.MG_035 243273.MG_161 195
243273.MG_035 243273.MG_162 154
243273.MG_035 243273.MG_163 197
243273.MG_035 243273.MG_165 320
243273.MG_035 243273.MG_166 210
243273.MG_035 243273.MG_167 353
243273.MG_035 243273.MG_168 208
243273.MG_035 243273.MG_169 194
243273.MG_035 243273.MG_170 311
243273.MG_035 243273.MG_171 166
243273.MG_035 243273.MG_172 242
243273.MG_035 243273.MG_174 174
243273.MG_035 243273.MG_175 216
243273.MG_035 243273.MG_176 205
243273.MG_035 243273.MG_177 700
243273.MG_035 243273.MG_178 167
243273.MG_035 243273.MG_182 450
243273.MG_035 243273.MG_183 313
243273.MG_035 243273.MG_185 232
243273.MG_035 243273.MG_191 232
243273.MG_035 243273.MG_192 232
243273.MG_035 243273.MG_194 848
243273.MG_035 243273.MG_195 454
243273.MG_035 243273.MG_196 191
243273.MG_035 243273.MG_198 189
243273.MG_035 243273.MG_204 288
243273.MG_035 243273.MG_207 195
243273.MG_035 243273.MG_209 306
243273.MG_035 243273.MG_215 303
243273.MG_035 243273.MG_216 223
243273.MG_035 243273.MG_218 232
243273.MG_035 243273.MG_222 233
243273.MG_035 243273.MG_224 355
243273.MG_035 243273.MG_227 185
243273.MG_035 243273.MG_228 307
243273.MG_035 243273.MG_231 291
243273.MG_035 243273.MG_232 225
243273.MG_035 243273.MG_234 227
243273.MG_035 243273.MG_235 227
243273.MG_035 243273.MG_238 277
243273.MG_035 243273.MG_239 349
243273.MG_035 243273.MG_240 332
243273.MG_035 243273.MG_241 279
243273.MG_035 243273.MG_250 333
243273.MG_035 243273.MG_251 865
243273.MG_035 243273.MG_253 850
243273.MG_035 243273.MG_254 151
243273.MG_035 243273.MG_257 235
243273.MG_035 243273.MG_258 621
243273.MG_035 243273.MG_259 312
243273.MG_035 243273.MG_260 232
243273.MG_035 243273.MG_261 202
243273.MG_035 243273.MG_263 170
243273.MG_035 243273.MG_265 424
243273.MG_035 243273.MG_266 821
243273.MG_035 243273.MG_276 454
243273.MG_035 243273.MG_277 232
243273.MG_035 243273.MG_278 518
243273.MG_035 243273.MG_282 328
243273.MG_035 243273.MG_283 871
243273.MG_035 243273.MG_292 929
243273.MG_035 243273.MG_295 363
243273.MG_035 243273.MG_297 156
243273.MG_035 243273.MG_300 382
243273.MG_035 243273.MG_305 275
243273.MG_035 243273.MG_307 232
243273.MG_035 243273.MG_309 232
243273.MG_035 243273.MG_311 361
243273.MG_035 243273.MG_312 232
243273.MG_035 243273.MG_315 202
243273.MG_035 243273.MG_316 221
243273.MG_035 243273.MG_317 232
243273.MG_035 243273.MG_321 232
243273.MG_035 243273.MG_322 219
243273.MG_035 243273.MG_324 498
243273.MG_035 243273.MG_327 185
243273.MG_035 243273.MG_328 232
243273.MG_035 243273.MG_329 667
243273.MG_035 243273.MG_330 294
243273.MG_035 243273.MG_334 875
243273.MG_035 243273.MG_337 223
243273.MG_035 243273.MG_338 232
243273.MG_035 243273.MG_340 329
243273.MG_035 243273.MG_341 372
243273.MG_035 243273.MG_344 185
243273.MG_035 243273.MG_345 867
243273.MG_035 243273.MG_346 240
243273.MG_035 243273.MG_347 380
243273.MG_035 243273.MG_351 392
243273.MG_035 243273.MG_355 284
243273.MG_035 243273.MG_356 158
243273.MG_035 243273.MG_357 290
243273.MG_035 243273.MG_358 236
243273.MG_035 243273.MG_359 388
243273.MG_035 243273.MG_360 301
243273.MG_035 243273.MG_361 298
243273.MG_035 243273.MG_362 278
243273.MG_035 243273.MG_365 780
243273.MG_035 243273.MG_367 153
243273.MG_035 243273.MG_368 240
243273.MG_035 243273.MG_370 189
243273.MG_035 243273.MG_372 164
243273.MG_035 243273.MG_375 931
243273.MG_035 243273.MG_378 882
243273.MG_035 243273.MG_379 272
243273.MG_035 243273.MG_386 232
243273.MG_035 243273.MG_391 301
243273.MG_035 243273.MG_392 367
243273.MG_035 243273.MG_394 594
243273.MG_035 243273.MG_399 248
243273.MG_035 243273.MG_407 375
243273.MG_035 243273.MG_408 374
243273.MG_035 243273.MG_410 181
243273.MG_035 243273.MG_417 269
243273.MG_035 243273.MG_418 182
243273.MG_035 243273.MG_419 316
243273.MG_035 243273.MG_422 232
243273.MG_035 243273.MG_424 355
243273.MG_035 243273.MG_425 307
243273.MG_035 243273.MG_429 298
243273.MG_035 243273.MG_433 246
243273.MG_035 243273.MG_434 209
243273.MG_035 243273.MG_435 290
243273.MG_035 243273.MG_437 183
243273.MG_035 243273.MG_455 855
243273.MG_035 243273.MG_457 225
243273.MG_035 243273.MG_460 321
243273.MG_035 243273.MG_462 871
243273.MG_035 243273.MG_463 454
243273.MG_035 243273.MG_468 232
243273.MG_035 243273.MG_505 220
243273.MG_036 243273.MG_003 176
243273.MG_036 243273.MG_004 377
243273.MG_036 243273.MG_005 434
243273.MG_036 243273.MG_006 192
243273.MG_036 243273.MG_009 393
243273.MG_036 243273.MG_013 166
243273.MG_036 243273.MG_021 706
243273.MG_036 243273.MG_024 300
243273.MG_036 243273.MG_026 692
243273.MG_036 243273.MG_034 712
243273.MG_036 243273.MG_035 966
243273.MG_036 243273.MG_037 872
243273.MG_036 243273.MG_045 205
243273.MG_036 243273.MG_046 274
243273.MG_036 243273.MG_047 497
243273.MG_036 243273.MG_048 261
243273.MG_036 243273.MG_049 172
243273.MG_036 243273.MG_058 469
243273.MG_036 243273.MG_069 199
243273.MG_036 243273.MG_083 163
243273.MG_036 243273.MG_084 376
243273.MG_036 243273.MG_086 282
243273.MG_036 243273.MG_087 284
243273.MG_036 243273.MG_089 224
243273.MG_036 243273.MG_091 161
243273.MG_036 243273.MG_092 320
243273.MG_036 243273.MG_093 249
243273.MG_036 243273.MG_094 398
243273.MG_036 243273.MG_098 256
243273.MG_036 243273.MG_099 410
243273.MG_036 243273.MG_100 411
243273.MG_036 243273.MG_102 219
243273.MG_036 243273.MG_103 268
243273.MG_036 243273.MG_104 330
243273.MG_036 243273.MG_106 541
243273.MG_036 243273.MG_107 150
243273.MG_036 243273.MG_109 232
243273.MG_036 243273.MG_113 620
243273.MG_036 243273.MG_114 279
243273.MG_036 243273.MG_115 220
243273.MG_036 243273.MG_126 628
243273.MG_036 243273.MG_128 300
243273.MG_036 243273.MG_136 585
243273.MG_036 243273.MG_138 482
243273.MG_036 243273.MG_141 322
243273.MG_036 243273.MG_142 466
243273.MG_036 243273.MG_145 174
243273.MG_036 243273.MG_150 160
243273.MG_036 243273.MG_151 182
243273.MG_036 243273.MG_154 160
243273.MG_036 243273.MG_155 351
243273.MG_036 243273.MG_157 160
243273.MG_036 243273.MG_158 160
243273.MG_036 243273.MG_161 160
243273.MG_036 243273.MG_163 283
243273.MG_036 243273.MG_164 200
243273.MG_036 243273.MG_165 207
243273.MG_036 243273.MG_166 303
243273.MG_036 243273.MG_167 162
243273.MG_036 243273.MG_168 174
243273.MG_036 243273.MG_169 160
243273.MG_036 243273.MG_171 497
243273.MG_036 243273.MG_172 344
243273.MG_036 243273.MG_173 395
243273.MG_036 243273.MG_175 283
243273.MG_036 243273.MG_176 156
243273.MG_036 243273.MG_177 267
243273.MG_036 243273.MG_182 150
243273.MG_036 243273.MG_190 160
243273.MG_036 243273.MG_194 579
243273.MG_036 243273.MG_195 455
243273.MG_036 243273.MG_196 290
243273.MG_036 243273.MG_203 160
243273.MG_036 243273.MG_204 313
243273.MG_036 243273.MG_206 232
243273.MG_036 243273.MG_208 192
243273.MG_036 243273.MG_216 272
243273.MG_036 243273.MG_232 221
243273.MG_036 243273.MG_234 271
243273.MG_036 243273.MG_235 158
243273.MG_036 243273.MG_238 566
243273.MG_036 243273.MG_240 279
243273.MG_036 243273.MG_244 185
243273.MG_036 243273.MG_247 469
243273.MG_036 243273.MG_251 740
243273.MG_036 243273.MG_252 193
243273.MG_036 243273.MG_253 655
243273.MG_036 243273.MG_254 239
243273.MG_036 243273.MG_258 193
243273.MG_036 243273.MG_261 297
243273.MG_036 243273.MG_266 322
243273.MG_036 243273.MG_276 467
243273.MG_036 243273.MG_278 500
243273.MG_036 243273.MG_282 271
243273.MG_036 243273.MG_283 740
243273.MG_036 243273.MG_292 818
243273.MG_036 243273.MG_295 596
243273.MG_036 243273.MG_297 287
243273.MG_036 243273.MG_299 163
243273.MG_036 243273.MG_301 192
243273.MG_036 243273.MG_306 157
243273.MG_036 243273.MG_311 204
243273.MG_036 243273.MG_315 195
243273.MG_036 243273.MG_324 741
243273.MG_036 243273.MG_329 497
243273.MG_036 243273.MG_330 469
243273.MG_036 243273.MG_332 851
243273.MG_036 243273.MG_334 448
243273.MG_036 243273.MG_335 307
243273.MG_036 243273.MG_337 185
243273.MG_036 243273.MG_340 189
243273.MG_036 243273.MG_341 217
243273.MG_036 243273.MG_345 553
243273.MG_036 243273.MG_346 240
243273.MG_036 243273.MG_347 330
243273.MG_036 243273.MG_351 469
243273.MG_036 243273.MG_356 158
243273.MG_036 243273.MG_357 275
243273.MG_036 243273.MG_358 338
243273.MG_036 243273.MG_359 502
243273.MG_036 243273.MG_360 301
243273.MG_036 243273.MG_365 602
243273.MG_036 243273.MG_368 290
243273.MG_036 243273.MG_375 529
243273.MG_036 243273.MG_378 792
243273.MG_036 243273.MG_380 202
243273.MG_036 243273.MG_388 291
243273.MG_036 243273.MG_392 150
243273.MG_036 243273.MG_394 436
243273.MG_036 243273.MG_401 160
243273.MG_036 243273.MG_408 374
243273.MG_036 243273.MG_417 186
243273.MG_036 243273.MG_419 286
243273.MG_036 243273.MG_424 377
243273.MG_036 243273.MG_431 220
243273.MG_036 243273.MG_433 183
243273.MG_036 243273.MG_435 320
243273.MG_036 243273.MG_437 217
243273.MG_036 243273.MG_445 154
243273.MG_036 243273.MG_446 207
243273.MG_036 243273.MG_455 433
243273.MG_036 243273.MG_460 196
243273.MG_036 243273.MG_462 729
243273.MG_036 243273.MG_463 279
243273.MG_036 243273.MG_466 339
243273.MG_036 243273.MG_469 242
243273.MG_036 243273.MG_505 270
243273.MG_037 243273.MG_006 273
243273.MG_037 243273.MG_021 271
243273.MG_037 243273.MG_025 187
243273.MG_037 243273.MG_026 272
243273.MG_037 243273.MG_034 721
243273.MG_037 243273.MG_035 872
243273.MG_037 243273.MG_036 872
243273.MG_037 243273.MG_050 232
243273.MG_037 243273.MG_053 232
243273.MG_037 243273.MG_054 163
243273.MG_037 243273.MG_058 261
243273.MG_037 243273.MG_066 170
243273.MG_037 243273.MG_081 155
243273.MG_037 243273.MG_082 155
243273.MG_037 243273.MG_086 218
243273.MG_037 243273.MG_099 236
243273.MG_037 243273.MG_104 470
243273.MG_037 243273.MG_113 522
243273.MG_037 243273.MG_115 168
243273.MG_037 243273.MG_122 307
243273.MG_037 243273.MG_125 238
243273.MG_037 243273.MG_128 268
243273.MG_037 243273.MG_145 173
243273.MG_037 243273.MG_165 192
243273.MG_037 243273.MG_195 192
243273.MG_037 243273.MG_213 200
243273.MG_037 243273.MG_222 211
243273.MG_037 243273.MG_224 192
243273.MG_037 243273.MG_229 221
243273.MG_037 243273.MG_240 944
243273.MG_037 243273.MG_262 159
243273.MG_037 243273.MG_264 158
243273.MG_037 243273.MG_297 198
243273.MG_037 243273.MG_298 201
243273.MG_037 243273.MG_300 178
243273.MG_037 243273.MG_332 182
243273.MG_037 243273.MG_346 153
243273.MG_037 243273.MG_357 153
243273.MG_037 243273.MG_361 154
243273.MG_037 243273.MG_369 223
243273.MG_037 243273.MG_378 252
243273.MG_037 243273.MG_382 688
243273.MG_037 243273.MG_383 589
243273.MG_037 243273.MG_398 263
243273.MG_037 243273.MG_407 271
243273.MG_037 243273.MG_435 200
243273.MG_037 243273.MG_451 232
243273.MG_037 243273.MG_455 273
243273.MG_037 243273.MG_462 208
243273.MG_037 243273.MG_464 184
243273.MG_037 243273.MG_465 157
243273.MG_037 243273.MG_476 158
243273.MG_037 243273.MG_522 169
243273.MG_038 243273.MG_001 293
243273.MG_038 243273.MG_005 390
243273.MG_038 243273.MG_012 201
243273.MG_038 243273.MG_020 161
243273.MG_038 243273.MG_023 470
243273.MG_038 243273.MG_030 159
243273.MG_038 243273.MG_033 961
243273.MG_038 243273.MG_035 313
243273.MG_038 243273.MG_039 936
243273.MG_038 243273.MG_040 611
243273.MG_038 243273.MG_041 708
243273.MG_038 243273.MG_042 403
243273.MG_038 243273.MG_043 354
243273.MG_038 243273.MG_044 363
243273.MG_038 243273.MG_045 398
243273.MG_038 243273.MG_046 334
243273.MG_038 243273.MG_047 334
243273.MG_038 243273.MG_052 202
243273.MG_038 243273.MG_053 199
243273.MG_038 243273.MG_055 182
243273.MG_038 243273.MG_062 822
243273.MG_038 243273.MG_063 817
243273.MG_038 243273.MG_066 188
243273.MG_038 243273.MG_069 952
243273.MG_038 243273.MG_073 294
243273.MG_038 243273.MG_085 840
243273.MG_038 243273.MG_086 299
243273.MG_038 243273.MG_090 201
243273.MG_038 243273.MG_091 279
243273.MG_038 243273.MG_093 204
243273.MG_038 243273.MG_102 302
243273.MG_038 243273.MG_111 467
243273.MG_038 243273.MG_113 206
243273.MG_038 243273.MG_114 684
243273.MG_038 243273.MG_118 730
243273.MG_038 243273.MG_124 290
243273.MG_038 243273.MG_127 201
243273.MG_038 243273.MG_137 738
243273.MG_038 243273.MG_142 279
243273.MG_038 243273.MG_143 211
243273.MG_038 243273.MG_149 172
243273.MG_038 243273.MG_152 235
243273.MG_038 243273.MG_168 183
243273.MG_038 243273.MG_177 291
243273.MG_038 243273.MG_187 484
243273.MG_038 243273.MG_188 522
243273.MG_038 243273.MG_189 543
243273.MG_038 243273.MG_191 279
243273.MG_038 243273.MG_192 355
243273.MG_038 243273.MG_196 194
243273.MG_038 243273.MG_201 153
243273.MG_038 243273.MG_205 287
243273.MG_038 243273.MG_206 297
243273.MG_038 243273.MG_212 185
243273.MG_038 243273.MG_215 331
243273.MG_038 243273.MG_216 339
243273.MG_038 243273.MG_218 290
243273.MG_038 243273.MG_224 293
243273.MG_038 243273.MG_228 279
243273.MG_038 243273.MG_231 234
243273.MG_038 243273.MG_235 290
243273.MG_038 243273.MG_239 424
243273.MG_038 243273.MG_247 901
243273.MG_038 243273.MG_258 241
243273.MG_038 243273.MG_265 309
243273.MG_038 243273.MG_266 311
243273.MG_038 243273.MG_271 466
243273.MG_038 243273.MG_272 349
243273.MG_038 243273.MG_273 290
243273.MG_038 243273.MG_274 347
243273.MG_038 243273.MG_275 269
243273.MG_038 243273.MG_283 183
243273.MG_038 243273.MG_293 452
243273.MG_038 243273.MG_299 683
243273.MG_038 243273.MG_300 681
243273.MG_038 243273.MG_301 732
243273.MG_038 243273.MG_305 326
243273.MG_038 243273.MG_311 169
243273.MG_038 243273.MG_334 289
243273.MG_038 243273.MG_335 424
243273.MG_038 243273.MG_345 290
243273.MG_038 243273.MG_355 291
243273.MG_038 243273.MG_357 837
243273.MG_038 243273.MG_358 290
243273.MG_038 243273.MG_359 530
243273.MG_038 243273.MG_362 279
243273.MG_038 243273.MG_365 290
243273.MG_038 243273.MG_368 927
243273.MG_038 243273.MG_375 450
243273.MG_038 243273.MG_378 308
243273.MG_038 243273.MG_385 452
243273.MG_038 243273.MG_392 496
243273.MG_038 243273.MG_393 491
243273.MG_038 243273.MG_394 364
243273.MG_038 243273.MG_396 323
243273.MG_038 243273.MG_407 290
243273.MG_038 243273.MG_408 278
243273.MG_038 243273.MG_410 290
243273.MG_038 243273.MG_421 305
243273.MG_038 243273.MG_429 847
243273.MG_038 243273.MG_431 299
243273.MG_038 243273.MG_433 279
243273.MG_038 243273.MG_434 201
243273.MG_038 243273.MG_437 319
243273.MG_038 243273.MG_455 290
243273.MG_038 243273.MG_457 187
243273.MG_038 243273.MG_462 312
243273.MG_038 243273.MG_466 196
243273.MG_038 243273.MG_469 491
243273.MG_039 243273.MG_006 150
243273.MG_039 243273.MG_018 290
243273.MG_039 243273.MG_033 531
243273.MG_039 243273.MG_038 936
243273.MG_039 243273.MG_040 622
243273.MG_039 243273.MG_041 640
243273.MG_039 243273.MG_042 419
243273.MG_039 243273.MG_043 362
243273.MG_039 243273.MG_044 340
243273.MG_039 243273.MG_045 346
243273.MG_039 243273.MG_046 334
243273.MG_039 243273.MG_047 334
243273.MG_039 243273.MG_053 320
243273.MG_039 243273.MG_062 288
243273.MG_039 243273.MG_063 173
243273.MG_039 243273.MG_066 305
243273.MG_039 243273.MG_069 288
243273.MG_039 243273.MG_111 199
243273.MG_039 243273.MG_115 838
243273.MG_039 243273.MG_116 835
243273.MG_039 243273.MG_124 239
243273.MG_039 243273.MG_138 230
243273.MG_039 243273.MG_185 290
243273.MG_039 243273.MG_186 835
243273.MG_039 243273.MG_187 286
243273.MG_039 243273.MG_188 285
243273.MG_039 243273.MG_189 300
243273.MG_039 243273.MG_212 494
243273.MG_039 243273.MG_215 184
243273.MG_039 243273.MG_216 448
243273.MG_039 243273.MG_218 494
243273.MG_039 243273.MG_247 899
243273.MG_039 243273.MG_260 278
243273.MG_039 243273.MG_261 249
243273.MG_039 243273.MG_262 746
243273.MG_039 243273.MG_264 710
243273.MG_039 243273.MG_268 734
243273.MG_039 243273.MG_271 347
243273.MG_039 243273.MG_275 362
243273.MG_039 243273.MG_289 831
243273.MG_039 243273.MG_290 833
243273.MG_039 243273.MG_291 833
243273.MG_039 243273.MG_293 393
243273.MG_039 243273.MG_298 833
243273.MG_039 243273.MG_310 833
243273.MG_039 243273.MG_324 174
243273.MG_039 243273.MG_339 589
243273.MG_039 243273.MG_347 308
243273.MG_039 243273.MG_352 681
243273.MG_039 243273.MG_358 319
243273.MG_039 243273.MG_359 323
243273.MG_039 243273.MG_360 833
243273.MG_039 243273.MG_368 899
243273.MG_039 243273.MG_369 268
243273.MG_039 243273.MG_375 220
243273.MG_039 243273.MG_382 173
243273.MG_039 243273.MG_385 393
243273.MG_039 243273.MG_395 835
243273.MG_039 243273.MG_409 831
243273.MG_039 243273.MG_410 494
243273.MG_039 243273.MG_411 627
243273.MG_039 243273.MG_412 835
243273.MG_039 243273.MG_414 835
243273.MG_039 243273.MG_428 294
243273.MG_039 243273.MG_429 242
243273.MG_039 243273.MG_460 492
243273.MG_039 243273.MG_498 567
243273.MG_039 243273.MG_525 835
243273.MG_040 243273.MG_038 611
243273.MG_040 243273.MG_039 622
243273.MG_040 243273.MG_041 796
243273.MG_040 243273.MG_042 445
243273.MG_040 243273.MG_043 442
243273.MG_040 243273.MG_044 442
243273.MG_040 243273.MG_045 447
243273.MG_040 243273.MG_046 449
243273.MG_040 243273.MG_047 442
243273.MG_040 243273.MG_049 264
243273.MG_040 243273.MG_050 268
243273.MG_040 243273.MG_051 320
243273.MG_040 243273.MG_052 356
243273.MG_040 243273.MG_077 156
243273.MG_040 243273.MG_089 390
243273.MG_040 243273.MG_106 232
243273.MG_040 243273.MG_107 712
243273.MG_040 243273.MG_108 159
243273.MG_040 243273.MG_118 218
243273.MG_040 243273.MG_119 532
243273.MG_040 243273.MG_120 532
243273.MG_040 243273.MG_121 580
243273.MG_040 243273.MG_143 201
243273.MG_040 243273.MG_173 190
243273.MG_040 243273.MG_210 837
243273.MG_040 243273.MG_218 738
243273.MG_040 243273.MG_228 502
243273.MG_040 243273.MG_238 441
243273.MG_040 243273.MG_254 229
243273.MG_040 243273.MG_260 835
243273.MG_040 243273.MG_270 837
243273.MG_040 243273.MG_273 548
243273.MG_040 243273.MG_274 835
243273.MG_040 243273.MG_276 231
243273.MG_040 243273.MG_282 569
243273.MG_040 243273.MG_299 494
243273.MG_040 243273.MG_301 297
243273.MG_040 243273.MG_305 290
243273.MG_040 243273.MG_309 835
243273.MG_040 243273.MG_321 837
243273.MG_040 243273.MG_329 154
243273.MG_040 243273.MG_332 173
243273.MG_040 243273.MG_346 161
243273.MG_040 243273.MG_351 612
243273.MG_040 243273.MG_392 290
243273.MG_040 243273.MG_399 746
243273.MG_040 243273.MG_451 605
243273.MG_040 243273.MG_460 617
243273.MG_041 243273.MG_003 290
243273.MG_041 243273.MG_004 305
243273.MG_041 243273.MG_005 290
243273.MG_041 243273.MG_011 234
243273.MG_041 243273.MG_012 234
243273.MG_041 243273.MG_030 290
243273.MG_041 243273.MG_033 165
243273.MG_041 243273.MG_034 655
243273.MG_041 243273.MG_038 708
243273.MG_041 243273.MG_039 640
243273.MG_041 243273.MG_040 796
243273.MG_041 243273.MG_042 841
243273.MG_041 243273.MG_043 481
243273.MG_041 243273.MG_044 481
243273.MG_041 243273.MG_045 481
243273.MG_041 243273.MG_046 511
243273.MG_041 243273.MG_047 580
243273.MG_041 243273.MG_048 190
243273.MG_041 243273.MG_050 164
243273.MG_041 243273.MG_052 214
243273.MG_041 243273.MG_053 490
243273.MG_041 243273.MG_056 267
243273.MG_041 243273.MG_059 291
243273.MG_041 243273.MG_062 769
243273.MG_041 243273.MG_063 657
243273.MG_041 243273.MG_066 156
243273.MG_041 243273.MG_069 936
243273.MG_041 243273.MG_072 223
243273.MG_041 243273.MG_078 172
243273.MG_041 243273.MG_083 322
243273.MG_041 243273.MG_085 953
243273.MG_041 243273.MG_091 321
243273.MG_041 243273.MG_092 172
243273.MG_041 243273.MG_094 647
243273.MG_041 243273.MG_097 157
243273.MG_041 243273.MG_103 272
243273.MG_041 243273.MG_104 279
243273.MG_041 243273.MG_105 300
243273.MG_041 243273.MG_111 340
243273.MG_041 243273.MG_112 227
243273.MG_041 243273.MG_118 175
243273.MG_041 243273.MG_121 172
243273.MG_041 243273.MG_124 179
243273.MG_041 243273.MG_129 260
243273.MG_041 243273.MG_136 467
243273.MG_041 243273.MG_138 200
243273.MG_041 243273.MG_140 168
243273.MG_041 243273.MG_156 174
243273.MG_041 243273.MG_160 221
243273.MG_041 243273.MG_168 166
243273.MG_041 243273.MG_171 237
243273.MG_041 243273.MG_190 385
243273.MG_041 243273.MG_194 291
243273.MG_041 243273.MG_203 160
243273.MG_041 243273.MG_204 182
243273.MG_041 243273.MG_205 294
243273.MG_041 243273.MG_215 272
243273.MG_041 243273.MG_235 199
243273.MG_041 243273.MG_244 339
243273.MG_041 243273.MG_249 294
243273.MG_041 243273.MG_252 152
243273.MG_041 243273.MG_253 323
243273.MG_041 243273.MG_254 327
243273.MG_041 243273.MG_257 290
243273.MG_041 243273.MG_258 292
243273.MG_041 243273.MG_275 180
243273.MG_041 243273.MG_282 183
243273.MG_041 243273.MG_292 389
243273.MG_041 243273.MG_299 337
243273.MG_041 243273.MG_301 297
243273.MG_041 243273.MG_311 290
243273.MG_041 243273.MG_313 730
243273.MG_041 243273.MG_316 154
243273.MG_041 243273.MG_334 290
243273.MG_041 243273.MG_341 271
243273.MG_041 243273.MG_345 256
243273.MG_041 243273.MG_347 199
243273.MG_041 243273.MG_351 200
243273.MG_041 243273.MG_357 508
243273.MG_041 243273.MG_365 181
243273.MG_041 243273.MG_367 348
243273.MG_041 243273.MG_375 153
243273.MG_041 243273.MG_377 279
243273.MG_041 243273.MG_378 359
243273.MG_041 243273.MG_379 290
243273.MG_041 243273.MG_384 299
243273.MG_041 243273.MG_387 172
243273.MG_041 243273.MG_392 290
243273.MG_041 243273.MG_407 300
243273.MG_041 243273.MG_408 172
243273.MG_041 243273.MG_429 997
243273.MG_041 243273.MG_430 602
243273.MG_041 243273.MG_431 536
243273.MG_041 243273.MG_433 193
243273.MG_041 243273.MG_435 315
243273.MG_041 243273.MG_444 269
243273.MG_041 243273.MG_445 266
243273.MG_041 243273.MG_446 233
243273.MG_041 243273.MG_458 158
243273.MG_041 243273.MG_461 730
243273.MG_041 243273.MG_462 290
243273.MG_041 243273.MG_464 168
243273.MG_041 243273.MG_465 297
243273.MG_041 243273.MG_476 204
243273.MG_041 243273.MG_516 153
243273.MG_042 243273.MG_003 345
243273.MG_042 243273.MG_004 419
243273.MG_042 243273.MG_005 376
243273.MG_042 243273.MG_006 181
243273.MG_042 243273.MG_030 491
243273.MG_042 243273.MG_033 175
243273.MG_042 243273.MG_034 831
243273.MG_042 243273.MG_038 403
243273.MG_042 243273.MG_039 419
243273.MG_042 243273.MG_040 445
243273.MG_042 243273.MG_041 841
243273.MG_042 243273.MG_043 999
243273.MG_042 243273.MG_044 999
243273.MG_042 243273.MG_045 993
243273.MG_042 243273.MG_046 910
243273.MG_042 243273.MG_047 903
243273.MG_042 243273.MG_053 688
243273.MG_042 243273.MG_062 165
243273.MG_042 243273.MG_063 742
243273.MG_042 243273.MG_071 164
243273.MG_042 243273.MG_083 567
243273.MG_042 243273.MG_087 211
243273.MG_042 243273.MG_088 172
243273.MG_042 243273.MG_089 186
243273.MG_042 243273.MG_091 560
243273.MG_042 243273.MG_094 494
243273.MG_042 243273.MG_097 158
243273.MG_042 243273.MG_105 412
243273.MG_042 243273.MG_106 152
243273.MG_042 243273.MG_107 194
243273.MG_042 243273.MG_111 437
243273.MG_042 243273.MG_113 185
243273.MG_042 243273.MG_114 211
243273.MG_042 243273.MG_121 257
243273.MG_042 243273.MG_130 157
243273.MG_042 243273.MG_136 687
243273.MG_042 243273.MG_138 196
243273.MG_042 243273.MG_142 191
243273.MG_042 243273.MG_145 153
243273.MG_042 243273.MG_162 229
243273.MG_042 243273.MG_187 382
243273.MG_042 243273.MG_188 348
243273.MG_042 243273.MG_189 388
243273.MG_042 243273.MG_190 238
243273.MG_042 243273.MG_194 499
243273.MG_042 243273.MG_196 166
243273.MG_042 243273.MG_198 166
243273.MG_042 243273.MG_203 172
243273.MG_042 243273.MG_204 172
243273.MG_042 243273.MG_212 491
243273.MG_042 243273.MG_224 460
243273.MG_042 243273.MG_227 208
243273.MG_042 243273.MG_228 155
243273.MG_042 243273.MG_238 174
243273.MG_042 243273.MG_244 267
243273.MG_042 243273.MG_249 494
243273.MG_042 243273.MG_253 571
243273.MG_042 243273.MG_254 189
243273.MG_042 243273.MG_257 472
243273.MG_042 243273.MG_258 490
243273.MG_042 243273.MG_275 166
243273.MG_042 243273.MG_276 221
243273.MG_042 243273.MG_282 179
243273.MG_042 243273.MG_292 632
243273.MG_042 243273.MG_295 276
243273.MG_042 243273.MG_300 172
243273.MG_042 243273.MG_308 178
243273.MG_042 243273.MG_311 488
243273.MG_042 243273.MG_313 833
243273.MG_042 243273.MG_322 171
243273.MG_042 243273.MG_332 197
243273.MG_042 243273.MG_334 297
243273.MG_042 243273.MG_339 164
243273.MG_042 243273.MG_341 290
243273.MG_042 243273.MG_345 174
243273.MG_042 243273.MG_357 175
243273.MG_042 243273.MG_365 166
243273.MG_042 243273.MG_367 565
243273.MG_042 243273.MG_368 189
243273.MG_042 243273.MG_372 158
243273.MG_042 243273.MG_377 294
243273.MG_042 243273.MG_378 562
243273.MG_042 243273.MG_379 483
243273.MG_042 243273.MG_384 172
243273.MG_042 243273.MG_387 361
243273.MG_042 243273.MG_388 158
243273.MG_042 243273.MG_411 224
243273.MG_042 243273.MG_421 162
243273.MG_042 243273.MG_430 738
243273.MG_042 243273.MG_435 374
243273.MG_042 243273.MG_442 235
243273.MG_042 243273.MG_451 559
243273.MG_042 243273.MG_453 256
243273.MG_042 243273.MG_458 172
243273.MG_042 243273.MG_460 166
243273.MG_042 243273.MG_461 833
243273.MG_042 243273.MG_462 409
243273.MG_042 243273.MG_465 510
243273.MG_043 243273.MG_005 308
243273.MG_043 243273.MG_006 207
243273.MG_043 243273.MG_009 170
243273.MG_043 243273.MG_038 354
243273.MG_043 243273.MG_039 362
243273.MG_043 243273.MG_040 442
243273.MG_043 243273.MG_041 481
243273.MG_043 243273.MG_042 999
243273.MG_043 243273.MG_044 996
243273.MG_043 243273.MG_045 993
243273.MG_043 243273.MG_046 915
243273.MG_043 243273.MG_047 933
243273.MG_043 243273.MG_051 290
243273.MG_043 243273.MG_087 158
243273.MG_043 243273.MG_088 172
243273.MG_043 243273.MG_089 264
243273.MG_043 243273.MG_097 158
243273.MG_043 243273.MG_105 220
243273.MG_043 243273.MG_106 158
243273.MG_043 243273.MG_107 158
243273.MG_043 243273.MG_111 274
243273.MG_043 243273.MG_113 176
243273.MG_043 243273.MG_119 174
243273.MG_043 243273.MG_121 156
243273.MG_043 243273.MG_130 172
243273.MG_043 243273.MG_136 184
243273.MG_043 243273.MG_166 178
243273.MG_043 243273.MG_172 198
243273.MG_043 243273.MG_187 156
243273.MG_043 243273.MG_196 172
243273.MG_043 243273.MG_198 180
243273.MG_043 243273.MG_205 238
243273.MG_043 243273.MG_212 734
243273.MG_043 243273.MG_227 155
243273.MG_043 243273.MG_228 155
243273.MG_043 243273.MG_238 175
243273.MG_043 243273.MG_244 172
243273.MG_043 243273.MG_249 201
243273.MG_043 243273.MG_276 344
243273.MG_043 243273.MG_294 170
243273.MG_043 243273.MG_301 174
243273.MG_043 243273.MG_329 274
243273.MG_043 243273.MG_335 281
243273.MG_043 243273.MG_339 228
243273.MG_043 243273.MG_357 175
243273.MG_043 243273.MG_365 158
243273.MG_043 243273.MG_372 172
243273.MG_043 243273.MG_387 330
243273.MG_043 243273.MG_388 206
243273.MG_043 243273.MG_421 156
243273.MG_043 243273.MG_435 172
243273.MG_043 243273.MG_442 238
243273.MG_043 243273.MG_457 191
243273.MG_043 243273.MG_458 211
243273.MG_043 243273.MG_460 158
243273.MG_043 243273.MG_462 212
243273.MG_043 243273.MG_466 290
243273.MG_044 243273.MG_001 238
243273.MG_044 243273.MG_005 199
243273.MG_044 243273.MG_011 476
243273.MG_044 243273.MG_012 492
243273.MG_044 243273.MG_030 494
243273.MG_044 243273.MG_033 185
243273.MG_044 243273.MG_038 363
243273.MG_044 243273.MG_039 340
243273.MG_044 243273.MG_040 442
243273.MG_044 243273.MG_041 481
243273.MG_044 243273.MG_042 999
243273.MG_044 243273.MG_043 996
243273.MG_044 243273.MG_045 994
243273.MG_044 243273.MG_046 915
243273.MG_044 243273.MG_047 906
243273.MG_044 243273.MG_050 831
243273.MG_044 243273.MG_051 218
243273.MG_044 243273.MG_052 236
243273.MG_044 243273.MG_055 185
243273.MG_044 243273.MG_072 202
243273.MG_044 243273.MG_077 279
243273.MG_044 243273.MG_080 290
243273.MG_044 243273.MG_087 158
243273.MG_044 243273.MG_088 172
243273.MG_044 243273.MG_089 206
243273.MG_044 243273.MG_097 158
243273.MG_044 243273.MG_105 220
243273.MG_044 243273.MG_106 158
243273.MG_044 243273.MG_107 158
243273.MG_044 243273.MG_113 297
243273.MG_044 243273.MG_118 196
243273.MG_044 243273.MG_121 156
243273.MG_044 243273.MG_127 492
243273.MG_044 243273.MG_130 172
243273.MG_044 243273.MG_133 187
243273.MG_044 243273.MG_136 172
243273.MG_044 243273.MG_137 506
243273.MG_044 243273.MG_145 200
243273.MG_044 243273.MG_151 223
243273.MG_044 243273.MG_172 156
243273.MG_044 243273.MG_187 263
243273.MG_044 243273.MG_196 172
243273.MG_044 243273.MG_198 175
243273.MG_044 243273.MG_212 546
243273.MG_044 243273.MG_216 569
243273.MG_044 243273.MG_227 159
243273.MG_044 243273.MG_228 158
243273.MG_044 243273.MG_244 172
243273.MG_044 243273.MG_266 290
243273.MG_044 243273.MG_294 170
243273.MG_044 243273.MG_335 182
243273.MG_044 243273.MG_339 172
243273.MG_044 243273.MG_357 274
243273.MG_044 243273.MG_365 158
243273.MG_044 243273.MG_372 387
243273.MG_044 243273.MG_387 330
243273.MG_044 243273.MG_388 206
243273.MG_044 243273.MG_421 156
243273.MG_044 243273.MG_435 172
243273.MG_044 243273.MG_437 278
243273.MG_044 243273.MG_457 196
243273.MG_044 243273.MG_458 158
243273.MG_044 243273.MG_460 158
243273.MG_044 243273.MG_462 173
243273.MG_044 243273.MG_466 202
243273.MG_044 243273.MG_469 180
243273.MG_045 243273.MG_005 322
243273.MG_045 243273.MG_036 205
243273.MG_045 243273.MG_038 398
243273.MG_045 243273.MG_039 346
243273.MG_045 243273.MG_040 447
243273.MG_045 243273.MG_041 481
243273.MG_045 243273.MG_042 993
243273.MG_045 243273.MG_043 993
243273.MG_045 243273.MG_044 994
243273.MG_045 243273.MG_046 877
243273.MG_045 243273.MG_047 877
243273.MG_045 243273.MG_080 200
243273.MG_045 243273.MG_105 220
243273.MG_045 243273.MG_111 281
243273.MG_045 243273.MG_112 333
243273.MG_045 243273.MG_170 228
243273.MG_045 243273.MG_180 172
243273.MG_045 243273.MG_188 374
243273.MG_045 243273.MG_231 192
243273.MG_045 243273.MG_240 232
243273.MG_045 243273.MG_276 202
243273.MG_045 243273.MG_308 255
243273.MG_045 243273.MG_332 228
243273.MG_045 243273.MG_357 165
243273.MG_045 243273.MG_388 152
243273.MG_045 243273.MG_394 153
243273.MG_045 243273.MG_410 167
243273.MG_045 243273.MG_411 171
243273.MG_045 243273.MG_442 207
243273.MG_045 243273.MG_466 246
243273.MG_046 243273.MG_003 285
243273.MG_046 243273.MG_004 214
243273.MG_046 243273.MG_006 511
243273.MG_046 243273.MG_007 260
243273.MG_046 243273.MG_008 410
243273.MG_046 243273.MG_010 505
243273.MG_046 243273.MG_011 219
243273.MG_046 243273.MG_013 198
243273.MG_046 243273.MG_019 154
243273.MG_046 243273.MG_023 290
243273.MG_046 243273.MG_027 294
243273.MG_046 243273.MG_030 291
243273.MG_046 243273.MG_034 217
243273.MG_046 243273.MG_035 407
243273.MG_046 243273.MG_036 274
243273.MG_046 243273.MG_038 334
243273.MG_046 243273.MG_039 334
243273.MG_046 243273.MG_040 449
243273.MG_046 243273.MG_041 511
243273.MG_046 243273.MG_042 910
243273.MG_046 243273.MG_043 915
243273.MG_046 243273.MG_044 915
243273.MG_046 243273.MG_045 877
243273.MG_046 243273.MG_047 898
243273.MG_046 243273.MG_048 343
243273.MG_046 243273.MG_054 208
243273.MG_046 243273.MG_056 393
243273.MG_046 243273.MG_059 458
243273.MG_046 243273.MG_066 290
243273.MG_046 243273.MG_071 210
243273.MG_046 243273.MG_072 387
243273.MG_046 243273.MG_077 189
243273.MG_046 243273.MG_083 343
243273.MG_046 243273.MG_086 232
243273.MG_046 243273.MG_089 309
243273.MG_046 243273.MG_093 155
243273.MG_046 243273.MG_094 224
243273.MG_046 243273.MG_097 454
243273.MG_046 243273.MG_099 196
243273.MG_046 243273.MG_102 168
243273.MG_046 243273.MG_104 441
243273.MG_046 243273.MG_106 307
243273.MG_046 243273.MG_109 242
243273.MG_046 243273.MG_111 473
243273.MG_046 243273.MG_112 172
243273.MG_046 243273.MG_113 297
243273.MG_046 243273.MG_114 156
243273.MG_046 243273.MG_115 322
243273.MG_046 243273.MG_116 195
243273.MG_046 243273.MG_118 307
243273.MG_046 243273.MG_123 195
243273.MG_046 243273.MG_124 430
243273.MG_046 243273.MG_128 203
243273.MG_046 243273.MG_130 195
243273.MG_046 243273.MG_132 167
243273.MG_046 243273.MG_138 327
243273.MG_046 243273.MG_139 217
243273.MG_046 243273.MG_143 290
243273.MG_046 243273.MG_170 250
243273.MG_046 243273.MG_171 296
243273.MG_046 243273.MG_172 343
243273.MG_046 243273.MG_177 398
243273.MG_046 243273.MG_182 546
243273.MG_046 243273.MG_190 156
243273.MG_046 243273.MG_196 306
243273.MG_046 243273.MG_201 363
243273.MG_046 243273.MG_208 678
243273.MG_046 243273.MG_210 294
243273.MG_046 243273.MG_212 181
243273.MG_046 243273.MG_215 353
243273.MG_046 243273.MG_216 290
243273.MG_046 243273.MG_224 270
243273.MG_046 243273.MG_231 192
243273.MG_046 243273.MG_235 293
243273.MG_046 243273.MG_239 465
243273.MG_046 243273.MG_245 303
243273.MG_046 243273.MG_246 223
243273.MG_046 243273.MG_247 207
243273.MG_046 243273.MG_249 486
243273.MG_046 243273.MG_250 279
243273.MG_046 243273.MG_258 154
243273.MG_046 243273.MG_259 362
243273.MG_046 243273.MG_265 277
243273.MG_046 243273.MG_266 247
243273.MG_046 243273.MG_278 256
243273.MG_046 243273.MG_282 299
243273.MG_046 243273.MG_292 256
243273.MG_046 243273.MG_297 295
243273.MG_046 243273.MG_300 298
243273.MG_046 243273.MG_301 263
243273.MG_046 243273.MG_305 284
243273.MG_046 243273.MG_306 192
243273.MG_046 243273.MG_308 175
243273.MG_046 243273.MG_311 184
243273.MG_046 243273.MG_315 162
243273.MG_046 243273.MG_323 228
243273.MG_046 243273.MG_329 319
243273.MG_046 243273.MG_335 618
243273.MG_046 243273.MG_336 344
243273.MG_046 243273.MG_339 222
243273.MG_046 243273.MG_340 400
243273.MG_046 243273.MG_341 444
243273.MG_046 243273.MG_345 331
243273.MG_046 243273.MG_351 344
243273.MG_046 243273.MG_355 188
243273.MG_046 243273.MG_361 185
243273.MG_046 243273.MG_363 308
243273.MG_046 243273.MG_365 290
243273.MG_046 243273.MG_368 308
243273.MG_046 243273.MG_373 232
243273.MG_046 243273.MG_375 275
243273.MG_046 243273.MG_378 189
243273.MG_046 243273.MG_379 290
243273.MG_046 243273.MG_380 452
243273.MG_046 243273.MG_384 294
243273.MG_046 243273.MG_391 170
243273.MG_046 243273.MG_392 447
243273.MG_046 243273.MG_393 301
243273.MG_046 243273.MG_404 157
243273.MG_046 243273.MG_407 251
243273.MG_046 243273.MG_408 330
243273.MG_046 243273.MG_410 293
243273.MG_046 243273.MG_411 325
243273.MG_046 243273.MG_417 171
243273.MG_046 243273.MG_419 346
243273.MG_046 243273.MG_421 314
243273.MG_046 243273.MG_424 291
243273.MG_046 243273.MG_425 296
243273.MG_046 243273.MG_431 459
243273.MG_046 243273.MG_433 220
243273.MG_046 243273.MG_435 282
243273.MG_046 243273.MG_437 303
243273.MG_046 243273.MG_444 253
243273.MG_046 243273.MG_445 434
243273.MG_046 243273.MG_446 220
243273.MG_046 243273.MG_451 272
243273.MG_046 243273.MG_458 175
243273.MG_046 243273.MG_460 180
243273.MG_046 243273.MG_462 210
243273.MG_046 243273.MG_463 525
243273.MG_046 243273.MG_465 296
243273.MG_046 243273.MG_481 427
243273.MG_046 243273.MG_482 269
243273.MG_046 243273.MG_498 307
243273.MG_047 243273.MG_001 342
243273.MG_047 243273.MG_003 426
243273.MG_047 243273.MG_004 583
243273.MG_047 243273.MG_005 290
243273.MG_047 243273.MG_006 273
243273.MG_047 243273.MG_011 224
243273.MG_047 243273.MG_012 224
243273.MG_047 243273.MG_013 291
243273.MG_047 243273.MG_019 371
243273.MG_047 243273.MG_021 290
243273.MG_047 243273.MG_023 153
243273.MG_047 243273.MG_024 234
243273.MG_047 243273.MG_026 523
243273.MG_047 243273.MG_027 195
243273.MG_047 243273.MG_030 361
243273.MG_047 243273.MG_035 406
243273.MG_047 243273.MG_036 497
243273.MG_047 243273.MG_038 334
243273.MG_047 243273.MG_039 334
243273.MG_047 243273.MG_040 442
243273.MG_047 243273.MG_041 580
243273.MG_047 243273.MG_042 903
243273.MG_047 243273.MG_043 933
243273.MG_047 243273.MG_044 906
243273.MG_047 243273.MG_045 877
243273.MG_047 243273.MG_046 898
243273.MG_047 243273.MG_048 588
243273.MG_047 243273.MG_059 156
243273.MG_047 243273.MG_062 344
243273.MG_047 243273.MG_066 484
243273.MG_047 243273.MG_070 177
243273.MG_047 243273.MG_071 317
243273.MG_047 243273.MG_072 612
243273.MG_047 243273.MG_073 294
243273.MG_047 243273.MG_078 319
243273.MG_047 243273.MG_079 297
243273.MG_047 243273.MG_082 173
243273.MG_047 243273.MG_085 153
243273.MG_047 243273.MG_087 196
243273.MG_047 243273.MG_088 290
243273.MG_047 243273.MG_089 299
243273.MG_047 243273.MG_090 290
243273.MG_047 243273.MG_096 232
243273.MG_047 243273.MG_097 165
243273.MG_047 243273.MG_105 156
243273.MG_047 243273.MG_106 300
243273.MG_047 243273.MG_107 525
243273.MG_047 243273.MG_108 164
243273.MG_047 243273.MG_109 195
243273.MG_047 243273.MG_111 276
243273.MG_047 243273.MG_112 363
243273.MG_047 243273.MG_113 337
243273.MG_047 243273.MG_119 210
243273.MG_047 243273.MG_122 290
243273.MG_047 243273.MG_126 292
243273.MG_047 243273.MG_128 330
243273.MG_047 243273.MG_136 483
243273.MG_047 243273.MG_138 265
243273.MG_047 243273.MG_141 223
243273.MG_047 243273.MG_142 205
243273.MG_047 243273.MG_143 158
243273.MG_047 243273.MG_145 294
243273.MG_047 243273.MG_146 273
243273.MG_047 243273.MG_151 281
243273.MG_047 243273.MG_154 240
243273.MG_047 243273.MG_158 664
243273.MG_047 243273.MG_168 373
243273.MG_047 243273.MG_169 290
243273.MG_047 243273.MG_172 175
243273.MG_047 243273.MG_174 232
243273.MG_047 243273.MG_175 240
243273.MG_047 243273.MG_176 274
243273.MG_047 243273.MG_183 192
243273.MG_047 243273.MG_187 163
243273.MG_047 243273.MG_194 681
243273.MG_047 243273.MG_195 168
243273.MG_047 243273.MG_201 429
243273.MG_047 243273.MG_203 232
243273.MG_047 243273.MG_204 232
243273.MG_047 243273.MG_210 232
243273.MG_047 243273.MG_212 889
243273.MG_047 243273.MG_215 724
243273.MG_047 243273.MG_216 601
243273.MG_047 243273.MG_222 469
243273.MG_047 243273.MG_224 316
243273.MG_047 243273.MG_225 264
243273.MG_047 243273.MG_226 264
243273.MG_047 243273.MG_227 298
243273.MG_047 243273.MG_228 293
243273.MG_047 243273.MG_238 420
243273.MG_047 243273.MG_239 466
243273.MG_047 243273.MG_246 223
243273.MG_047 243273.MG_250 198
243273.MG_047 243273.MG_251 337
243273.MG_047 243273.MG_253 290
243273.MG_047 243273.MG_258 290
243273.MG_047 243273.MG_259 236
243273.MG_047 243273.MG_264 491
243273.MG_047 243273.MG_266 314
243273.MG_047 243273.MG_272 235
243273.MG_047 243273.MG_276 300
243273.MG_047 243273.MG_283 749
243273.MG_047 243273.MG_292 293
243273.MG_047 243273.MG_297 341
243273.MG_047 243273.MG_300 396
243273.MG_047 243273.MG_301 557
243273.MG_047 243273.MG_305 296
243273.MG_047 243273.MG_317 297
243273.MG_047 243273.MG_324 294
243273.MG_047 243273.MG_334 285
243273.MG_047 243273.MG_339 666
243273.MG_047 243273.MG_340 278
243273.MG_047 243273.MG_341 669
243273.MG_047 243273.MG_345 399
243273.MG_047 243273.MG_347 420
243273.MG_047 243273.MG_351 262
243273.MG_047 243273.MG_355 205
243273.MG_047 243273.MG_361 245
243273.MG_047 243273.MG_365 647
243273.MG_047 243273.MG_366 192
243273.MG_047 243273.MG_373 192
243273.MG_047 243273.MG_375 318
243273.MG_047 243273.MG_378 290
243273.MG_047 243273.MG_382 255
243273.MG_047 243273.MG_388 303
243273.MG_047 243273.MG_392 774
243273.MG_047 243273.MG_394 889
243273.MG_047 243273.MG_408 703
243273.MG_047 243273.MG_410 356
243273.MG_047 243273.MG_417 279
243273.MG_047 243273.MG_418 219
243273.MG_047 243273.MG_421 395
243273.MG_047 243273.MG_424 195
243273.MG_047 243273.MG_429 288
243273.MG_047 243273.MG_431 174
243273.MG_047 243273.MG_435 299
243273.MG_047 243273.MG_437 274
243273.MG_047 243273.MG_445 173
243273.MG_047 243273.MG_451 551
243273.MG_047 243273.MG_453 290
243273.MG_047 243273.MG_455 342
243273.MG_047 243273.MG_460 183
243273.MG_047 243273.MG_462 358
243273.MG_047 243273.MG_463 180
243273.MG_047 243273.MG_469 296
243273.MG_047 243273.MG_482 236
243273.MG_047 243273.MG_505 153
243273.MG_047 243273.MG_522 297
243273.MG_048 243273.MG_001 290
243273.MG_048 243273.MG_004 418
243273.MG_048 243273.MG_005 730
243273.MG_048 243273.MG_006 471
243273.MG_048 243273.MG_007 196
243273.MG_048 243273.MG_008 469
243273.MG_048 243273.MG_009 191
243273.MG_048 243273.MG_010 543
243273.MG_048 243273.MG_013 442
243273.MG_048 243273.MG_019 331
243273.MG_048 243273.MG_021 530
243273.MG_048 243273.MG_023 208
243273.MG_048 243273.MG_024 185
243273.MG_048 243273.MG_026 479
243273.MG_048 243273.MG_029 333
243273.MG_048 243273.MG_030 283
243273.MG_048 243273.MG_035 321
243273.MG_048 243273.MG_036 261
243273.MG_048 243273.MG_041 190
243273.MG_048 243273.MG_046 343
243273.MG_048 243273.MG_047 588
243273.MG_048 243273.MG_049 722
243273.MG_048 243273.MG_050 724
243273.MG_048 243273.MG_051 740
243273.MG_048 243273.MG_052 751
243273.MG_048 243273.MG_053 691
243273.MG_048 243273.MG_054 393
243273.MG_048 243273.MG_055 261
243273.MG_048 243273.MG_056 424
243273.MG_048 243273.MG_057 156
243273.MG_048 243273.MG_058 282
243273.MG_048 243273.MG_059 319
243273.MG_048 243273.MG_066 192
243273.MG_048 243273.MG_068 274
243273.MG_048 243273.MG_070 879
243273.MG_048 243273.MG_072 929
243273.MG_048 243273.MG_073 194
243273.MG_048 243273.MG_077 266
243273.MG_048 243273.MG_079 233
243273.MG_048 243273.MG_080 233
243273.MG_048 243273.MG_081 964
243273.MG_048 243273.MG_082 796
243273.MG_048 243273.MG_083 201
243273.MG_048 243273.MG_086 170
243273.MG_048 243273.MG_087 803
243273.MG_048 243273.MG_088 808
243273.MG_048 243273.MG_089 598
243273.MG_048 243273.MG_090 307
243273.MG_048 243273.MG_092 383
243273.MG_048 243273.MG_093 728
243273.MG_048 243273.MG_094 177
243273.MG_048 243273.MG_097 184
243273.MG_048 243273.MG_104 312
243273.MG_048 243273.MG_106 184
243273.MG_048 243273.MG_107 575
243273.MG_048 243273.MG_113 474
243273.MG_048 243273.MG_115 184
243273.MG_048 243273.MG_122 506
243273.MG_048 243273.MG_123 205
243273.MG_048 243273.MG_124 279
243273.MG_048 243273.MG_126 308
243273.MG_048 243273.MG_130 288
243273.MG_048 243273.MG_136 305
243273.MG_048 243273.MG_138 589
243273.MG_048 243273.MG_139 455
243273.MG_048 243273.MG_141 233
243273.MG_048 243273.MG_142 241
243273.MG_048 243273.MG_146 176
243273.MG_048 243273.MG_150 786
243273.MG_048 243273.MG_151 919
243273.MG_048 243273.MG_152 935
243273.MG_048 243273.MG_153 931
243273.MG_048 243273.MG_154 936
243273.MG_048 243273.MG_155 776
243273.MG_048 243273.MG_156 924
243273.MG_048 243273.MG_157 761
243273.MG_048 243273.MG_158 928
243273.MG_048 243273.MG_159 904
243273.MG_048 243273.MG_160 786
243273.MG_048 243273.MG_161 927
243273.MG_048 243273.MG_162 926
243273.MG_048 243273.MG_163 934
243273.MG_048 243273.MG_164 813
243273.MG_048 243273.MG_165 811
243273.MG_048 243273.MG_166 931
243273.MG_048 243273.MG_167 931
243273.MG_048 243273.MG_168 796
243273.MG_048 243273.MG_169 915
243273.MG_048 243273.MG_170 898
243273.MG_048 243273.MG_171 268
243273.MG_048 243273.MG_172 859
243273.MG_048 243273.MG_173 299
243273.MG_048 243273.MG_174 686
243273.MG_048 243273.MG_175 805
243273.MG_048 243273.MG_176 887
243273.MG_048 243273.MG_177 474
243273.MG_048 243273.MG_178 823
243273.MG_048 243273.MG_179 290
243273.MG_048 243273.MG_180 290
243273.MG_048 243273.MG_182 290
243273.MG_048 243273.MG_195 320
243273.MG_048 243273.MG_196 450
243273.MG_048 243273.MG_197 686
243273.MG_048 243273.MG_198 780
243273.MG_048 243273.MG_201 477
243273.MG_048 243273.MG_203 201
243273.MG_048 243273.MG_205 285
243273.MG_048 243273.MG_206 161
243273.MG_048 243273.MG_210 291
243273.MG_048 243273.MG_212 736
243273.MG_048 243273.MG_215 299
243273.MG_048 243273.MG_221 322
243273.MG_048 243273.MG_222 340
243273.MG_048 243273.MG_224 297
243273.MG_048 243273.MG_229 303
243273.MG_048 243273.MG_231 183
243273.MG_048 243273.MG_232 780
243273.MG_048 243273.MG_234 755
243273.MG_048 243273.MG_235 492
243273.MG_048 243273.MG_238 610
243273.MG_048 243273.MG_239 446
243273.MG_048 243273.MG_244 296
243273.MG_048 243273.MG_247 226
243273.MG_048 243273.MG_249 525
243273.MG_048 243273.MG_250 530
243273.MG_048 243273.MG_251 439
243273.MG_048 243273.MG_253 326
243273.MG_048 243273.MG_257 840
243273.MG_048 243273.MG_258 454
243273.MG_048 243273.MG_259 335
243273.MG_048 243273.MG_262 427
243273.MG_048 243273.MG_264 199
243273.MG_048 243273.MG_265 274
243273.MG_048 243273.MG_271 170
243273.MG_048 243273.MG_274 252
243273.MG_048 243273.MG_276 292
243273.MG_048 243273.MG_278 158
243273.MG_048 243273.MG_282 347
243273.MG_048 243273.MG_283 151
243273.MG_048 243273.MG_287 271
243273.MG_048 243273.MG_292 283
243273.MG_048 243273.MG_297 983
243273.MG_048 243273.MG_298 566
243273.MG_048 243273.MG_299 217
243273.MG_048 243273.MG_300 188
243273.MG_048 243273.MG_301 329
243273.MG_048 243273.MG_305 748
243273.MG_048 243273.MG_308 213
243273.MG_048 243273.MG_311 866
243273.MG_048 243273.MG_324 208
243273.MG_048 243273.MG_325 464
243273.MG_048 243273.MG_329 626
243273.MG_048 243273.MG_334 452
243273.MG_048 243273.MG_335 302
243273.MG_048 243273.MG_339 347
243273.MG_048 243273.MG_340 515
243273.MG_048 243273.MG_341 354
243273.MG_048 243273.MG_345 273
243273.MG_048 243273.MG_346 274
243273.MG_048 243273.MG_347 462
243273.MG_048 243273.MG_349 156
243273.MG_048 243273.MG_351 274
243273.MG_048 243273.MG_352 181
243273.MG_048 243273.MG_355 288
243273.MG_048 243273.MG_357 339
243273.MG_048 243273.MG_358 299
243273.MG_048 243273.MG_359 492
243273.MG_048 243273.MG_361 835
243273.MG_048 243273.MG_363 783
243273.MG_048 243273.MG_365 187
243273.MG_048 243273.MG_367 568
243273.MG_048 243273.MG_368 576
243273.MG_048 243273.MG_369 279
243273.MG_048 243273.MG_372 473
243273.MG_048 243273.MG_375 538
243273.MG_048 243273.MG_378 508
243273.MG_048 243273.MG_384 844
243273.MG_048 243273.MG_387 247
243273.MG_048 243273.MG_392 595
243273.MG_048 243273.MG_394 477
243273.MG_048 243273.MG_399 209
243273.MG_048 243273.MG_400 166
243273.MG_048 243273.MG_401 527
243273.MG_048 243273.MG_408 250
243273.MG_048 243273.MG_411 206
243273.MG_048 243273.MG_417 817
243273.MG_048 243273.MG_418 948
243273.MG_048 243273.MG_421 496
243273.MG_048 243273.MG_423 213
243273.MG_048 243273.MG_424 833
243273.MG_048 243273.MG_425 327
243273.MG_048 243273.MG_426 273
243273.MG_048 243273.MG_429 152
243273.MG_048 243273.MG_430 150
243273.MG_048 243273.MG_431 329
243273.MG_048 243273.MG_433 812
243273.MG_048 243273.MG_434 440
243273.MG_048 243273.MG_435 508
243273.MG_048 243273.MG_442 475
243273.MG_048 243273.MG_444 947
243273.MG_048 243273.MG_445 881
243273.MG_048 243273.MG_446 932
243273.MG_048 243273.MG_451 298
243273.MG_048 243273.MG_454 235
243273.MG_048 243273.MG_455 679
243273.MG_048 243273.MG_457 570
243273.MG_048 243273.MG_458 278
243273.MG_048 243273.MG_460 207
243273.MG_048 243273.MG_462 502
243273.MG_048 243273.MG_463 376
243273.MG_048 243273.MG_464 834
243273.MG_048 243273.MG_465 290
243273.MG_048 243273.MG_466 748
243273.MG_048 243273.MG_469 334
243273.MG_048 243273.MG_473 464
243273.MG_048 243273.MG_476 491
243273.MG_048 243273.MG_498 321
243273.MG_048 243273.MG_505 282
243273.MG_049 243273.MG_003 170
243273.MG_049 243273.MG_004 233
243273.MG_049 243273.MG_005 374
243273.MG_049 243273.MG_019 506
243273.MG_049 243273.MG_023 183
243273.MG_049 243273.MG_024 196
243273.MG_049 243273.MG_030 922
243273.MG_049 243273.MG_034 899
243273.MG_049 243273.MG_035 173
243273.MG_049 243273.MG_036 172
243273.MG_049 243273.MG_040 264
243273.MG_049 243273.MG_048 722
243273.MG_049 243273.MG_050 934
243273.MG_049 243273.MG_051 950
243273.MG_049 243273.MG_052 996
243273.MG_049 243273.MG_053 990
243273.MG_049 243273.MG_057 173
243273.MG_049 243273.MG_058 328
243273.MG_049 243273.MG_063 232
243273.MG_049 243273.MG_070 289
243273.MG_049 243273.MG_072 288
243273.MG_049 243273.MG_079 187
243273.MG_049 243273.MG_083 281
243273.MG_049 243273.MG_088 272
243273.MG_049 243273.MG_092 162
243273.MG_049 243273.MG_099 150
243273.MG_049 243273.MG_100 837
243273.MG_049 243273.MG_111 279
243273.MG_049 243273.MG_112 734
243273.MG_049 243273.MG_113 288
243273.MG_049 243273.MG_114 252
243273.MG_049 243273.MG_119 266
243273.MG_049 243273.MG_120 266
243273.MG_049 243273.MG_121 320
243273.MG_049 243273.MG_122 494
243273.MG_049 243273.MG_141 172
243273.MG_049 243273.MG_142 172
243273.MG_049 243273.MG_152 196
243273.MG_049 243273.MG_171 175
243273.MG_049 243273.MG_179 295
243273.MG_049 243273.MG_180 295
243273.MG_049 243273.MG_182 178
243273.MG_049 243273.MG_201 294
243273.MG_049 243273.MG_215 170
243273.MG_049 243273.MG_224 159
243273.MG_049 243273.MG_227 242
243273.MG_049 243273.MG_234 188
243273.MG_049 243273.MG_239 158
243273.MG_049 243273.MG_271 597
243273.MG_049 243273.MG_272 171
243273.MG_049 243273.MG_276 911
243273.MG_049 243273.MG_278 173
243273.MG_049 243273.MG_292 172
243273.MG_049 243273.MG_295 172
243273.MG_049 243273.MG_303 155
243273.MG_049 243273.MG_304 155
243273.MG_049 243273.MG_305 290
243273.MG_049 243273.MG_347 279
243273.MG_049 243273.MG_351 290
243273.MG_049 243273.MG_353 188
243273.MG_049 243273.MG_361 375
243273.MG_049 243273.MG_378 212
243273.MG_049 243273.MG_382 795
243273.MG_049 243273.MG_384 158
243273.MG_049 243273.MG_391 734
243273.MG_049 243273.MG_392 344
243273.MG_049 243273.MG_396 353
243273.MG_049 243273.MG_400 683
243273.MG_049 243273.MG_403 702
243273.MG_049 243273.MG_408 172
243273.MG_049 243273.MG_411 263
243273.MG_049 243273.MG_430 272
243273.MG_049 243273.MG_431 289
243273.MG_049 243273.MG_442 154
243273.MG_049 243273.MG_448 301
243273.MG_049 243273.MG_458 906
243273.MG_050 243273.MG_003 279
243273.MG_050 243273.MG_004 423
243273.MG_050 243273.MG_006 285
243273.MG_050 243273.MG_010 189
243273.MG_050 243273.MG_012 297
243273.MG_050 243273.MG_013 567
243273.MG_050 243273.MG_019 783
243273.MG_050 243273.MG_023 911
243273.MG_050 243273.MG_024 192
243273.MG_050 243273.MG_029 173
243273.MG_050 243273.MG_030 878
243273.MG_050 243273.MG_034 166
243273.MG_050 243273.MG_037 232
243273.MG_050 243273.MG_040 268
243273.MG_050 243273.MG_041 164
243273.MG_050 243273.MG_044 831
243273.MG_050 243273.MG_048 724
243273.MG_050 243273.MG_049 934
243273.MG_050 243273.MG_051 990
243273.MG_050 243273.MG_052 927
243273.MG_050 243273.MG_053 997
243273.MG_050 243273.MG_057 158
243273.MG_050 243273.MG_058 158
243273.MG_050 243273.MG_059 263
243273.MG_050 243273.MG_062 182
243273.MG_050 243273.MG_066 929
243273.MG_050 243273.MG_069 812
243273.MG_050 243273.MG_072 225
243273.MG_050 243273.MG_077 763
243273.MG_050 243273.MG_086 251
243273.MG_050 243273.MG_087 257
243273.MG_050 243273.MG_089 160
243273.MG_050 243273.MG_092 229
243273.MG_050 243273.MG_098 220
243273.MG_050 243273.MG_102 310
243273.MG_050 243273.MG_109 232
243273.MG_050 243273.MG_111 891
243273.MG_050 243273.MG_112 838
243273.MG_050 243273.MG_118 179
243273.MG_050 243273.MG_119 294
243273.MG_050 243273.MG_120 266
243273.MG_050 243273.MG_121 422
243273.MG_050 243273.MG_122 259
243273.MG_050 243273.MG_127 297
243273.MG_050 243273.MG_136 560
243273.MG_050 243273.MG_137 319
243273.MG_050 243273.MG_138 156
243273.MG_050 243273.MG_141 158
243273.MG_050 243273.MG_142 223
243273.MG_050 243273.MG_146 254
243273.MG_050 243273.MG_158 169
243273.MG_050 243273.MG_161 201
243273.MG_050 243273.MG_182 172
243273.MG_050 243273.MG_191 494
243273.MG_050 243273.MG_205 217
243273.MG_050 243273.MG_206 271
243273.MG_050 243273.MG_215 210
243273.MG_050 243273.MG_216 848
243273.MG_050 243273.MG_224 201
243273.MG_050 243273.MG_227 588
243273.MG_050 243273.MG_229 681
243273.MG_050 243273.MG_231 508
243273.MG_050 243273.MG_239 275
243273.MG_050 243273.MG_250 189
243273.MG_050 243273.MG_254 232
243273.MG_050 243273.MG_262 238
243273.MG_050 243273.MG_265 263
243273.MG_050 243273.MG_268 256
243273.MG_050 243273.MG_273 800
243273.MG_050 243273.MG_274 800
243273.MG_050 243273.MG_276 171
243273.MG_050 243273.MG_297 359
243273.MG_050 243273.MG_301 803
243273.MG_050 243273.MG_305 253
243273.MG_050 243273.MG_322 168
243273.MG_050 243273.MG_323 168
243273.MG_050 243273.MG_351 567
243273.MG_050 243273.MG_356 175
243273.MG_050 243273.MG_361 186
243273.MG_050 243273.MG_365 317
243273.MG_050 243273.MG_369 156
243273.MG_050 243273.MG_379 254
243273.MG_050 243273.MG_382 274
243273.MG_050 243273.MG_384 158
243273.MG_050 243273.MG_387 320
243273.MG_050 243273.MG_388 302
243273.MG_050 243273.MG_394 225
243273.MG_050 243273.MG_396 290
243273.MG_050 243273.MG_399 563
243273.MG_050 243273.MG_400 623
243273.MG_050 243273.MG_401 637
243273.MG_050 243273.MG_407 810
243273.MG_050 243273.MG_430 834
243273.MG_050 243273.MG_431 876
243273.MG_050 243273.MG_442 228
243273.MG_050 243273.MG_448 833
243273.MG_050 243273.MG_451 892
243273.MG_050 243273.MG_453 492
243273.MG_050 243273.MG_459 185
243273.MG_050 243273.MG_460 812
243273.MG_050 243273.MG_461 156
243273.MG_050 243273.MG_462 208
243273.MG_050 243273.MG_463 249
243273.MG_050 243273.MG_464 155
243273.MG_050 243273.MG_481 206
243273.MG_051 243273.MG_004 167
243273.MG_051 243273.MG_006 849
243273.MG_051 243273.MG_013 185
243273.MG_051 243273.MG_021 530
243273.MG_051 243273.MG_026 157
243273.MG_051 243273.MG_030 995
243273.MG_051 243273.MG_034 982
243273.MG_051 243273.MG_035 171
243273.MG_051 243273.MG_040 320
243273.MG_051 243273.MG_043 290
243273.MG_051 243273.MG_044 218
243273.MG_051 243273.MG_048 740
243273.MG_051 243273.MG_049 950
243273.MG_051 243273.MG_050 990
243273.MG_051 243273.MG_052 999
243273.MG_051 243273.MG_053 996
243273.MG_051 243273.MG_057 173
243273.MG_051 243273.MG_058 457
243273.MG_051 243273.MG_063 493
243273.MG_051 243273.MG_064 172
243273.MG_051 243273.MG_065 388
243273.MG_051 243273.MG_066 290
243273.MG_051 243273.MG_072 185
243273.MG_051 243273.MG_089 156
243273.MG_051 243273.MG_091 178
243273.MG_051 243273.MG_092 158
243273.MG_051 243273.MG_106 304
243273.MG_051 243273.MG_111 310
243273.MG_051 243273.MG_113 176
243273.MG_051 243273.MG_114 172
243273.MG_051 243273.MG_116 156
243273.MG_051 243273.MG_119 493
243273.MG_051 243273.MG_120 380
243273.MG_051 243273.MG_121 648
243273.MG_051 243273.MG_125 290
243273.MG_051 243273.MG_126 316
243273.MG_051 243273.MG_128 398
243273.MG_051 243273.MG_136 160
243273.MG_051 243273.MG_141 172
243273.MG_051 243273.MG_142 722
243273.MG_051 243273.MG_150 202
243273.MG_051 243273.MG_171 170
243273.MG_051 243273.MG_179 182
243273.MG_051 243273.MG_180 182
243273.MG_051 243273.MG_182 213
243273.MG_051 243273.MG_183 164
243273.MG_051 243273.MG_195 276
243273.MG_051 243273.MG_203 279
243273.MG_051 243273.MG_206 164
243273.MG_051 243273.MG_214 319
243273.MG_051 243273.MG_215 195
243273.MG_051 243273.MG_227 899
243273.MG_051 243273.MG_228 299
243273.MG_051 243273.MG_229 173
243273.MG_051 243273.MG_231 899
243273.MG_051 243273.MG_238 560
243273.MG_051 243273.MG_239 157
243273.MG_051 243273.MG_240 264
243273.MG_051 243273.MG_257 274
243273.MG_051 243273.MG_259 156
243273.MG_051 243273.MG_261 296
243273.MG_051 243273.MG_264 160
243273.MG_051 243273.MG_266 286
243273.MG_051 243273.MG_270 196
243273.MG_051 243273.MG_276 365
243273.MG_051 243273.MG_292 274
243273.MG_051 243273.MG_301 204
243273.MG_051 243273.MG_303 182
243273.MG_051 243273.MG_304 182
243273.MG_051 243273.MG_329 249
243273.MG_051 243273.MG_336 290
243273.MG_051 243273.MG_341 279
243273.MG_051 243273.MG_357 332
243273.MG_051 243273.MG_361 173
243273.MG_051 243273.MG_365 186
243273.MG_051 243273.MG_382 906
243273.MG_051 243273.MG_383 290
243273.MG_051 243273.MG_384 172
243273.MG_051 243273.MG_394 499
243273.MG_051 243273.MG_401 288
243273.MG_051 243273.MG_407 179
243273.MG_051 243273.MG_408 679
243273.MG_051 243273.MG_409 663
243273.MG_051 243273.MG_430 332
243273.MG_051 243273.MG_431 372
243273.MG_051 243273.MG_448 736
243273.MG_051 243273.MG_457 352
243273.MG_051 243273.MG_458 216
243273.MG_051 243273.MG_459 156
243273.MG_051 243273.MG_468 835
243273.MG_051 243273.MG_505 221
243273.MG_051 243273.MG_516 212
243273.MG_051 243273.MG_522 156
243273.MG_052 243273.MG_006 299
243273.MG_052 243273.MG_008 288
243273.MG_052 243273.MG_010 424
243273.MG_052 243273.MG_012 837
243273.MG_052 243273.MG_014 239
243273.MG_052 243273.MG_015 239
243273.MG_052 243273.MG_019 306
243273.MG_052 243273.MG_021 705
243273.MG_052 243273.MG_027 256
243273.MG_052 243273.MG_030 900
243273.MG_052 243273.MG_031 219
243273.MG_052 243273.MG_033 290
243273.MG_052 243273.MG_034 925
243273.MG_052 243273.MG_038 202
243273.MG_052 243273.MG_040 356
243273.MG_052 243273.MG_041 214
243273.MG_052 243273.MG_044 236
243273.MG_052 243273.MG_048 751
243273.MG_052 243273.MG_049 996
243273.MG_052 243273.MG_050 927
243273.MG_052 243273.MG_051 999
243273.MG_052 243273.MG_053 915
243273.MG_052 243273.MG_055 506
243273.MG_052 243273.MG_057 173
243273.MG_052 243273.MG_058 780
243273.MG_052 243273.MG_073 290
243273.MG_052 243273.MG_078 452
243273.MG_052 243273.MG_087 299
243273.MG_052 243273.MG_092 166
243273.MG_052 243273.MG_094 308
243273.MG_052 243273.MG_097 170
243273.MG_052 243273.MG_098 177
243273.MG_052 243273.MG_100 192
243273.MG_052 243273.MG_107 171
243273.MG_052 243273.MG_110 155
243273.MG_052 243273.MG_113 494
243273.MG_052 243273.MG_114 172
243273.MG_052 243273.MG_118 299
243273.MG_052 243273.MG_119 529
243273.MG_052 243273.MG_120 486
243273.MG_052 243273.MG_121 667
243273.MG_052 243273.MG_124 344
243273.MG_052 243273.MG_125 835
243273.MG_052 243273.MG_127 837
243273.MG_052 243273.MG_137 295
243273.MG_052 243273.MG_138 196
243273.MG_052 243273.MG_141 223
243273.MG_052 243273.MG_142 172
243273.MG_052 243273.MG_143 307
243273.MG_052 243273.MG_145 572
243273.MG_052 243273.MG_146 352
243273.MG_052 243273.MG_154 151
243273.MG_052 243273.MG_155 151
243273.MG_052 243273.MG_157 152
243273.MG_052 243273.MG_158 152
243273.MG_052 243273.MG_163 153
243273.MG_052 243273.MG_165 155
243273.MG_052 243273.MG_166 347
243273.MG_052 243273.MG_167 156
243273.MG_052 243273.MG_169 157
243273.MG_052 243273.MG_171 330
243273.MG_052 243273.MG_172 327
243273.MG_052 243273.MG_173 260
243273.MG_052 243273.MG_175 155
243273.MG_052 243273.MG_176 261
243273.MG_052 243273.MG_178 153
243273.MG_052 243273.MG_179 182
243273.MG_052 243273.MG_180 182
243273.MG_052 243273.MG_182 304
243273.MG_052 243273.MG_200 306
243273.MG_052 243273.MG_201 192
243273.MG_052 243273.MG_203 175
243273.MG_052 243273.MG_204 213
243273.MG_052 243273.MG_205 320
243273.MG_052 243273.MG_206 501
243273.MG_052 243273.MG_209 168
243273.MG_052 243273.MG_224 163
243273.MG_052 243273.MG_227 837
243273.MG_052 243273.MG_228 508
243273.MG_052 243273.MG_231 899
243273.MG_052 243273.MG_238 177
243273.MG_052 243273.MG_248 220
243273.MG_052 243273.MG_249 319
243273.MG_052 243273.MG_250 233
243273.MG_052 243273.MG_251 299
243273.MG_052 243273.MG_253 305
243273.MG_052 243273.MG_261 819
243273.MG_052 243273.MG_268 565
243273.MG_052 243273.MG_270 200
243273.MG_052 243273.MG_276 200
243273.MG_052 243273.MG_282 175
243273.MG_052 243273.MG_283 178
243273.MG_052 243273.MG_294 175
243273.MG_052 243273.MG_300 293
243273.MG_052 243273.MG_301 240
243273.MG_052 243273.MG_303 182
243273.MG_052 243273.MG_304 182
243273.MG_052 243273.MG_305 186
243273.MG_052 243273.MG_324 196
243273.MG_052 243273.MG_336 855
243273.MG_052 243273.MG_345 214
243273.MG_052 243273.MG_353 683
243273.MG_052 243273.MG_358 220
243273.MG_052 243273.MG_359 206
243273.MG_052 243273.MG_362 232
243273.MG_052 243273.MG_370 168
243273.MG_052 243273.MG_371 239
243273.MG_052 243273.MG_372 288
243273.MG_052 243273.MG_375 214
243273.MG_052 243273.MG_382 989
243273.MG_052 243273.MG_383 291
243273.MG_052 243273.MG_384 170
243273.MG_052 243273.MG_387 562
243273.MG_052 243273.MG_388 500
243273.MG_052 243273.MG_390 272
243273.MG_052 243273.MG_392 290
243273.MG_052 243273.MG_396 323
243273.MG_052 243273.MG_407 184
243273.MG_052 243273.MG_408 317
243273.MG_052 243273.MG_421 290
243273.MG_052 243273.MG_430 332
243273.MG_052 243273.MG_431 356
243273.MG_052 243273.MG_434 271
243273.MG_052 243273.MG_440 235
243273.MG_052 243273.MG_442 291
243273.MG_052 243273.MG_444 186
243273.MG_052 243273.MG_445 276
243273.MG_052 243273.MG_448 204
243273.MG_052 243273.MG_455 184
243273.MG_052 243273.MG_458 505
243273.MG_052 243273.MG_461 276
243273.MG_052 243273.MG_463 339
243273.MG_052 243273.MG_468 290
243273.MG_052 243273.MG_481 298
243273.MG_053 243273.MG_003 290
243273.MG_053 243273.MG_004 290
243273.MG_053 243273.MG_005 411
243273.MG_053 243273.MG_006 162
243273.MG_053 243273.MG_009 312
243273.MG_053 243273.MG_014 179
243273.MG_053 243273.MG_015 179
243273.MG_053 243273.MG_023 319
243273.MG_053 243273.MG_025 210
243273.MG_053 243273.MG_029 256
243273.MG_053 243273.MG_030 558
243273.MG_053 243273.MG_031 264
243273.MG_053 243273.MG_033 653
243273.MG_053 243273.MG_034 560
243273.MG_053 243273.MG_037 232
243273.MG_053 243273.MG_038 199
243273.MG_053 243273.MG_039 320
243273.MG_053 243273.MG_041 490
243273.MG_053 243273.MG_042 688
243273.MG_053 243273.MG_048 691
243273.MG_053 243273.MG_049 990
243273.MG_053 243273.MG_050 997
243273.MG_053 243273.MG_051 996
243273.MG_053 243273.MG_052 915
243273.MG_053 243273.MG_054 243
243273.MG_053 243273.MG_056 172
243273.MG_053 243273.MG_057 173
243273.MG_053 243273.MG_058 187
243273.MG_053 243273.MG_060 210
243273.MG_053 243273.MG_063 835
243273.MG_053 243273.MG_066 582
243273.MG_053 243273.MG_072 281
243273.MG_053 243273.MG_073 412
243273.MG_053 243273.MG_083 299
243273.MG_053 243273.MG_084 153
243273.MG_053 243273.MG_085 240
243273.MG_053 243273.MG_091 299
243273.MG_053 243273.MG_092 172
243273.MG_053 243273.MG_094 361
243273.MG_053 243273.MG_096 336
243273.MG_053 243273.MG_098 294
243273.MG_053 243273.MG_099 372
243273.MG_053 243273.MG_100 201
243273.MG_053 243273.MG_102 274
243273.MG_053 243273.MG_103 172
243273.MG_053 243273.MG_104 213
243273.MG_053 243273.MG_105 522
243273.MG_053 243273.MG_106 153
243273.MG_053 243273.MG_108 169
243273.MG_053 243273.MG_111 408
243273.MG_053 243273.MG_118 775
243273.MG_053 243273.MG_121 178
243273.MG_053 243273.MG_123 272
243273.MG_053 243273.MG_124 232
243273.MG_053 243273.MG_125 279
243273.MG_053 243273.MG_130 296
243273.MG_053 243273.MG_134 296
243273.MG_053 243273.MG_136 374
243273.MG_053 243273.MG_138 279
243273.MG_053 243273.MG_141 172
243273.MG_053 243273.MG_142 179
243273.MG_053 243273.MG_146 168
243273.MG_053 243273.MG_150 208
243273.MG_053 243273.MG_171 225
243273.MG_053 243273.MG_179 380
243273.MG_053 243273.MG_180 380
243273.MG_053 243273.MG_181 347
243273.MG_053 243273.MG_182 387
243273.MG_053 243273.MG_194 291
243273.MG_053 243273.MG_210 355
243273.MG_053 243273.MG_216 168
243273.MG_053 243273.MG_224 169
243273.MG_053 243273.MG_233 185
243273.MG_053 243273.MG_245 319
243273.MG_053 243273.MG_246 296
243273.MG_053 243273.MG_249 491
243273.MG_053 243273.MG_253 299
243273.MG_053 243273.MG_257 304
243273.MG_053 243273.MG_258 614
243273.MG_053 243273.MG_259 846
243273.MG_053 243273.MG_261 252
243273.MG_053 243273.MG_271 394
243273.MG_053 243273.MG_272 234
243273.MG_053 243273.MG_273 344
243273.MG_053 243273.MG_274 560
243273.MG_053 243273.MG_276 157
243273.MG_053 243273.MG_278 831
243273.MG_053 243273.MG_292 321
243273.MG_053 243273.MG_294 154
243273.MG_053 243273.MG_299 172
243273.MG_053 243273.MG_300 257
243273.MG_053 243273.MG_303 182
243273.MG_053 243273.MG_304 182
243273.MG_053 243273.MG_311 291
243273.MG_053 243273.MG_313 726
243273.MG_053 243273.MG_322 288
243273.MG_053 243273.MG_324 349
243273.MG_053 243273.MG_334 279
243273.MG_053 243273.MG_335 164
243273.MG_053 243273.MG_336 286
243273.MG_053 243273.MG_341 234
243273.MG_053 243273.MG_347 334
243273.MG_053 243273.MG_351 300
243273.MG_053 243273.MG_357 361
243273.MG_053 243273.MG_367 324
243273.MG_053 243273.MG_368 507
243273.MG_053 243273.MG_375 221
243273.MG_053 243273.MG_377 276
243273.MG_053 243273.MG_378 540
243273.MG_053 243273.MG_379 290
243273.MG_053 243273.MG_382 710
243273.MG_053 243273.MG_383 293
243273.MG_053 243273.MG_391 294
243273.MG_053 243273.MG_392 291
243273.MG_053 243273.MG_393 498
243273.MG_053 243273.MG_407 321
243273.MG_053 243273.MG_417 272
243273.MG_053 243273.MG_418 275
243273.MG_053 243273.MG_421 307
243273.MG_053 243273.MG_429 337
243273.MG_053 243273.MG_430 882
243273.MG_053 243273.MG_431 406
243273.MG_053 243273.MG_435 272
243273.MG_053 243273.MG_438 270
243273.MG_053 243273.MG_442 307
243273.MG_053 243273.MG_444 220
243273.MG_053 243273.MG_448 180
243273.MG_053 243273.MG_453 636
243273.MG_053 243273.MG_457 384
243273.MG_053 243273.MG_458 624
243273.MG_053 243273.MG_460 187
243273.MG_053 243273.MG_461 714
243273.MG_053 243273.MG_462 290
243273.MG_053 243273.MG_465 294
243273.MG_053 243273.MG_468 278
243273.MG_053 243273.MG_476 297
243273.MG_053 243273.MG_482 163
243273.MG_053 243273.MG_498 156
243273.MG_053 243273.MG_517 210
243273.MG_053 243273.MG_522 225
243273.MG_054 243273.MG_001 340
243273.MG_054 243273.MG_003 288
243273.MG_054 243273.MG_004 248
243273.MG_054 243273.MG_005 190
243273.MG_054 243273.MG_007 171
243273.MG_054 243273.MG_008 342
243273.MG_054 243273.MG_009 304
243273.MG_054 243273.MG_010 340
243273.MG_054 243273.MG_018 295
243273.MG_054 243273.MG_021 170
243273.MG_054 243273.MG_023 173
243273.MG_054 243273.MG_024 369
243273.MG_054 243273.MG_026 246
243273.MG_054 243273.MG_027 281
243273.MG_054 243273.MG_034 154
243273.MG_054 243273.MG_035 176
243273.MG_054 243273.MG_037 163
243273.MG_054 243273.MG_046 208
243273.MG_054 243273.MG_048 393
243273.MG_054 243273.MG_053 243
243273.MG_054 243273.MG_055 970
243273.MG_054 243273.MG_056 819
243273.MG_054 243273.MG_057 813
243273.MG_054 243273.MG_058 905
243273.MG_054 243273.MG_059 827
243273.MG_054 243273.MG_060 624
243273.MG_054 243273.MG_066 267
243273.MG_054 243273.MG_070 272
243273.MG_054 243273.MG_072 390
243273.MG_054 243273.MG_073 370
243273.MG_054 243273.MG_079 321
243273.MG_054 243273.MG_080 321
243273.MG_054 243273.MG_081 894
243273.MG_054 243273.MG_082 889
243273.MG_054 243273.MG_083 291
243273.MG_054 243273.MG_084 184
243273.MG_054 243273.MG_087 778
243273.MG_054 243273.MG_088 879
243273.MG_054 243273.MG_089 876
243273.MG_054 243273.MG_090 553
243273.MG_054 243273.MG_092 248
243273.MG_054 243273.MG_093 301
243273.MG_054 243273.MG_094 249
243273.MG_054 243273.MG_098 235
243273.MG_054 243273.MG_104 168
243273.MG_054 243273.MG_107 289
243273.MG_054 243273.MG_109 689
243273.MG_054 243273.MG_116 160
243273.MG_054 243273.MG_119 168
243273.MG_054 243273.MG_122 280
243273.MG_054 243273.MG_124 328
243273.MG_054 243273.MG_126 198
243273.MG_054 243273.MG_141 396
243273.MG_054 243273.MG_142 446
243273.MG_054 243273.MG_146 176
243273.MG_054 243273.MG_150 873
243273.MG_054 243273.MG_151 838
243273.MG_054 243273.MG_152 781
243273.MG_054 243273.MG_153 510
243273.MG_054 243273.MG_154 766
243273.MG_054 243273.MG_155 758
243273.MG_054 243273.MG_156 741
243273.MG_054 243273.MG_157 841
243273.MG_054 243273.MG_158 841
243273.MG_054 243273.MG_159 365
243273.MG_054 243273.MG_160 823
243273.MG_054 243273.MG_161 793
243273.MG_054 243273.MG_162 747
243273.MG_054 243273.MG_163 838
243273.MG_054 243273.MG_164 778
243273.MG_054 243273.MG_165 781
243273.MG_054 243273.MG_166 802
243273.MG_054 243273.MG_167 750
243273.MG_054 243273.MG_168 777
243273.MG_054 243273.MG_169 623
243273.MG_054 243273.MG_170 804
243273.MG_054 243273.MG_171 697
243273.MG_054 243273.MG_172 719
243273.MG_054 243273.MG_173 404
243273.MG_054 243273.MG_174 163
243273.MG_054 243273.MG_175 583
243273.MG_054 243273.MG_176 583
243273.MG_054 243273.MG_177 968
243273.MG_054 243273.MG_178 757
243273.MG_054 243273.MG_182 243
243273.MG_054 243273.MG_196 277
243273.MG_054 243273.MG_198 300
243273.MG_054 243273.MG_201 248
243273.MG_054 243273.MG_203 175
243273.MG_054 243273.MG_205 368
243273.MG_054 243273.MG_222 175
243273.MG_054 243273.MG_224 501
243273.MG_054 243273.MG_229 249
243273.MG_054 243273.MG_231 194
243273.MG_054 243273.MG_232 409
243273.MG_054 243273.MG_234 545
243273.MG_054 243273.MG_235 256
243273.MG_054 243273.MG_238 682
243273.MG_054 243273.MG_249 255
243273.MG_054 243273.MG_250 234
243273.MG_054 243273.MG_252 590
243273.MG_054 243273.MG_253 477
243273.MG_054 243273.MG_258 288
243273.MG_054 243273.MG_262 171
243273.MG_054 243273.MG_266 373
243273.MG_054 243273.MG_276 157
243273.MG_054 243273.MG_282 300
243273.MG_054 243273.MG_283 231
243273.MG_054 243273.MG_292 305
243273.MG_054 243273.MG_297 531
243273.MG_054 243273.MG_298 240
243273.MG_054 243273.MG_301 195
243273.MG_054 243273.MG_305 258
243273.MG_054 243273.MG_311 793
243273.MG_054 243273.MG_325 561
243273.MG_054 243273.MG_329 170
243273.MG_054 243273.MG_330 169
243273.MG_054 243273.MG_334 337
243273.MG_054 243273.MG_335 170
243273.MG_054 243273.MG_340 973
243273.MG_054 243273.MG_341 977
243273.MG_054 243273.MG_345 268
243273.MG_054 243273.MG_347 460
243273.MG_054 243273.MG_355 310
243273.MG_054 243273.MG_357 256
243273.MG_054 243273.MG_361 847
243273.MG_054 243273.MG_362 893
243273.MG_054 243273.MG_365 271
243273.MG_054 243273.MG_367 338
243273.MG_054 243273.MG_368 387
243273.MG_054 243273.MG_369 228
243273.MG_054 243273.MG_372 325
243273.MG_054 243273.MG_375 300
243273.MG_054 243273.MG_378 483
243273.MG_054 243273.MG_383 319
243273.MG_054 243273.MG_384 156
243273.MG_054 243273.MG_392 375
243273.MG_054 243273.MG_394 181
243273.MG_054 243273.MG_400 236
243273.MG_054 243273.MG_401 296
243273.MG_054 243273.MG_407 332
243273.MG_054 243273.MG_417 587
243273.MG_054 243273.MG_418 344
243273.MG_054 243273.MG_419 310
243273.MG_054 243273.MG_421 170
243273.MG_054 243273.MG_424 280
243273.MG_054 243273.MG_433 673
243273.MG_054 243273.MG_434 631
243273.MG_054 243273.MG_435 343
243273.MG_054 243273.MG_444 666
243273.MG_054 243273.MG_445 550
243273.MG_054 243273.MG_446 728
243273.MG_054 243273.MG_451 823
243273.MG_054 243273.MG_453 182
243273.MG_054 243273.MG_455 266
243273.MG_054 243273.MG_457 288
243273.MG_054 243273.MG_462 492
243273.MG_054 243273.MG_463 351
243273.MG_054 243273.MG_466 214
243273.MG_054 243273.MG_469 170
243273.MG_054 243273.MG_473 928
243273.MG_054 243273.MG_474 801
243273.MG_054 243273.MG_476 164
243273.MG_054 243273.MG_481 222
243273.MG_055 243273.MG_012 835
243273.MG_055 243273.MG_023 290
243273.MG_055 243273.MG_038 182
243273.MG_055 243273.MG_044 185
243273.MG_055 243273.MG_048 261
243273.MG_055 243273.MG_052 506
243273.MG_055 243273.MG_054 970
243273.MG_055 243273.MG_056 803
243273.MG_055 243273.MG_057 803
243273.MG_055 243273.MG_058 803
243273.MG_055 243273.MG_059 857
243273.MG_055 243273.MG_060 619
243273.MG_055 243273.MG_070 165
243273.MG_055 243273.MG_071 492
243273.MG_055 243273.MG_072 985
243273.MG_055 243273.MG_074 831
243273.MG_055 243273.MG_076 831
243273.MG_055 243273.MG_080 230
243273.MG_055 243273.MG_081 727
243273.MG_055 243273.MG_082 708
243273.MG_055 243273.MG_084 170
243273.MG_055 243273.MG_087 669
243273.MG_055 243273.MG_088 515
243273.MG_055 243273.MG_089 401
243273.MG_055 243273.MG_090 238
243273.MG_055 243273.MG_092 185
243273.MG_055 243273.MG_122 172
243273.MG_055 243273.MG_124 291
243273.MG_055 243273.MG_127 835
243273.MG_055 243273.MG_129 831
243273.MG_055 243273.MG_132 200
243273.MG_055 243273.MG_137 290
243273.MG_055 243273.MG_142 266
243273.MG_055 243273.MG_143 290
243273.MG_055 243273.MG_145 492
243273.MG_055 243273.MG_150 348
243273.MG_055 243273.MG_151 336
243273.MG_055 243273.MG_152 336
243273.MG_055 243273.MG_153 333
243273.MG_055 243273.MG_154 332
243273.MG_055 243273.MG_155 339
243273.MG_055 243273.MG_156 336
243273.MG_055 243273.MG_157 332
243273.MG_055 243273.MG_158 332
243273.MG_055 243273.MG_159 162
243273.MG_055 243273.MG_160 332
243273.MG_055 243273.MG_161 310
243273.MG_055 243273.MG_162 304
243273.MG_055 243273.MG_163 511
243273.MG_055 243273.MG_164 465
243273.MG_055 243273.MG_165 307
243273.MG_055 243273.MG_166 438
243273.MG_055 243273.MG_167 303
243273.MG_055 243273.MG_168 259
243273.MG_055 243273.MG_169 303
243273.MG_055 243273.MG_170 995
243273.MG_055 243273.MG_175 174
243273.MG_055 243273.MG_176 212
243273.MG_055 243273.MG_177 226
243273.MG_055 243273.MG_178 164
243273.MG_055 243273.MG_196 263
243273.MG_055 243273.MG_201 273
243273.MG_055 243273.MG_219 273
243273.MG_055 243273.MG_227 290
243273.MG_055 243273.MG_228 279
243273.MG_055 243273.MG_233 738
243273.MG_055 243273.MG_238 327
243273.MG_055 243273.MG_253 209
243273.MG_055 243273.MG_267 831
243273.MG_055 243273.MG_297 256
243273.MG_055 243273.MG_311 191
243273.MG_055 243273.MG_325 648
243273.MG_055 243273.MG_340 326
243273.MG_055 243273.MG_341 338
243273.MG_055 243273.MG_353 561
243273.MG_055 243273.MG_361 584
243273.MG_055 243273.MG_362 560
243273.MG_055 243273.MG_389 831
243273.MG_055 243273.MG_392 491
243273.MG_055 243273.MG_404 734
243273.MG_055 243273.MG_406 831
243273.MG_055 243273.MG_407 235
243273.MG_055 243273.MG_417 225
243273.MG_055 243273.MG_418 303
243273.MG_055 243273.MG_425 207
243273.MG_055 243273.MG_433 262
243273.MG_055 243273.MG_441 831
243273.MG_055 243273.MG_445 153
243273.MG_055 243273.MG_451 416
243273.MG_055 243273.MG_457 167
243273.MG_055 243273.MG_460 263
243273.MG_055 243273.MG_463 279
243273.MG_055 243273.MG_464 270
243273.MG_055 243273.MG_465 220
243273.MG_055 243273.MG_466 176
243273.MG_055 243273.MG_473 943
243273.MG_055 243273.MG_474 964
243273.MG_055 243273.MG_476 987
243273.MG_055 243273.MG_478 831
243273.MG_055 243273.MG_516 811
243273.MG_055 243273.MG_522 263
243273.MG_055 243273.MG_524 831
243273.MG_056 243273.MG_001 206
243273.MG_056 243273.MG_005 307
243273.MG_056 243273.MG_006 612
243273.MG_056 243273.MG_007 540
243273.MG_056 243273.MG_009 607
243273.MG_056 243273.MG_011 277
243273.MG_056 243273.MG_012 277
243273.MG_056 243273.MG_014 164
243273.MG_056 243273.MG_018 238
243273.MG_056 243273.MG_021 500
243273.MG_056 243273.MG_024 301
243273.MG_056 243273.MG_030 196
243273.MG_056 243273.MG_031 199
243273.MG_056 243273.MG_034 384
243273.MG_056 243273.MG_041 267
243273.MG_056 243273.MG_046 393
243273.MG_056 243273.MG_048 424
243273.MG_056 243273.MG_053 172
243273.MG_056 243273.MG_054 819
243273.MG_056 243273.MG_055 803
243273.MG_056 243273.MG_057 906
243273.MG_056 243273.MG_058 906
243273.MG_056 243273.MG_059 902
243273.MG_056 243273.MG_060 672
243273.MG_056 243273.MG_066 198
243273.MG_056 243273.MG_072 184
243273.MG_056 243273.MG_073 172
243273.MG_056 243273.MG_080 223
243273.MG_056 243273.MG_083 173
243273.MG_056 243273.MG_087 186
243273.MG_056 243273.MG_088 175
243273.MG_056 243273.MG_089 167
243273.MG_056 243273.MG_102 307
243273.MG_056 243273.MG_107 247
243273.MG_056 243273.MG_118 344
243273.MG_056 243273.MG_132 452
243273.MG_056 243273.MG_134 320
243273.MG_056 243273.MG_141 162
243273.MG_056 243273.MG_179 282
243273.MG_056 243273.MG_180 326
243273.MG_056 243273.MG_181 231
243273.MG_056 243273.MG_182 424
243273.MG_056 243273.MG_185 180
243273.MG_056 243273.MG_195 156
243273.MG_056 243273.MG_204 184
243273.MG_056 243273.MG_208 275
243273.MG_056 243273.MG_210 152
243273.MG_056 243273.MG_215 668
243273.MG_056 243273.MG_216 168
243273.MG_056 243273.MG_232 174
243273.MG_056 243273.MG_234 174
243273.MG_056 243273.MG_245 263
243273.MG_056 243273.MG_252 320
243273.MG_056 243273.MG_253 318
243273.MG_056 243273.MG_254 230
243273.MG_056 243273.MG_257 500
243273.MG_056 243273.MG_259 242
243273.MG_056 243273.MG_266 228
243273.MG_056 243273.MG_270 292
243273.MG_056 243273.MG_272 212
243273.MG_056 243273.MG_282 268
243273.MG_056 243273.MG_297 155
243273.MG_056 243273.MG_298 301
243273.MG_056 243273.MG_301 268
243273.MG_056 243273.MG_302 231
243273.MG_056 243273.MG_303 326
243273.MG_056 243273.MG_304 351
243273.MG_056 243273.MG_308 167
243273.MG_056 243273.MG_311 246
243273.MG_056 243273.MG_315 264
243273.MG_056 243273.MG_322 206
243273.MG_056 243273.MG_339 263
243273.MG_056 243273.MG_363 196
243273.MG_056 243273.MG_365 172
243273.MG_056 243273.MG_368 353
243273.MG_056 243273.MG_379 308
243273.MG_056 243273.MG_380 271
243273.MG_056 243273.MG_382 156
243273.MG_056 243273.MG_383 298
243273.MG_056 243273.MG_384 355
243273.MG_056 243273.MG_388 174
243273.MG_056 243273.MG_410 176
243273.MG_056 243273.MG_419 500
243273.MG_056 243273.MG_425 167
243273.MG_056 243273.MG_429 424
243273.MG_056 243273.MG_442 432
243273.MG_056 243273.MG_444 493
243273.MG_056 243273.MG_445 529
243273.MG_056 243273.MG_446 424
243273.MG_056 243273.MG_455 238
243273.MG_056 243273.MG_458 256
243273.MG_056 243273.MG_463 464
243273.MG_056 243273.MG_473 816
243273.MG_056 243273.MG_474 868
243273.MG_057 243273.MG_001 268
243273.MG_057 243273.MG_004 327
243273.MG_057 243273.MG_006 205
243273.MG_057 243273.MG_009 500
243273.MG_057 243273.MG_010 354
243273.MG_057 243273.MG_018 168
243273.MG_057 243273.MG_021 469
243273.MG_057 243273.MG_048 156
243273.MG_057 243273.MG_049 173
243273.MG_057 243273.MG_050 158
243273.MG_057 243273.MG_051 173
243273.MG_057 243273.MG_052 173
243273.MG_057 243273.MG_053 173
243273.MG_057 243273.MG_054 813
243273.MG_057 243273.MG_055 803
243273.MG_057 243273.MG_056 906
243273.MG_057 243273.MG_058 915
243273.MG_057 243273.MG_059 872
243273.MG_057 243273.MG_060 669
243273.MG_057 243273.MG_063 241
243273.MG_057 243273.MG_113 274
243273.MG_057 243273.MG_121 172
243273.MG_057 243273.MG_132 204
243273.MG_057 243273.MG_163 452
243273.MG_057 243273.MG_165 182
243273.MG_057 243273.MG_166 288
243273.MG_057 243273.MG_179 156
243273.MG_057 243273.MG_180 156
243273.MG_057 243273.MG_182 178
243273.MG_057 243273.MG_195 221
243273.MG_057 243273.MG_215 192
243273.MG_057 243273.MG_250 337
243273.MG_057 243273.MG_253 160
243273.MG_057 243273.MG_303 156
243273.MG_057 243273.MG_304 156
243273.MG_057 243273.MG_305 179
243273.MG_057 243273.MG_329 410
243273.MG_057 243273.MG_356 158
243273.MG_057 243273.MG_372 192
243273.MG_057 243273.MG_383 300
243273.MG_057 243273.MG_400 452
243273.MG_057 243273.MG_410 176
243273.MG_057 243273.MG_430 175
243273.MG_057 243273.MG_431 175
243273.MG_057 243273.MG_461 301
243273.MG_057 243273.MG_462 223
243273.MG_057 243273.MG_463 657
243273.MG_057 243273.MG_473 824
243273.MG_057 243273.MG_474 868
243273.MG_058 243273.MG_001 208
243273.MG_058 243273.MG_002 239
243273.MG_058 243273.MG_003 246
243273.MG_058 243273.MG_004 150
243273.MG_058 243273.MG_006 590
243273.MG_058 243273.MG_007 189
243273.MG_058 243273.MG_008 184
243273.MG_058 243273.MG_009 424
243273.MG_058 243273.MG_013 261
243273.MG_058 243273.MG_019 366
243273.MG_058 243273.MG_021 455
243273.MG_058 243273.MG_023 250
243273.MG_058 243273.MG_024 658
243273.MG_058 243273.MG_026 258
243273.MG_058 243273.MG_030 897
243273.MG_058 243273.MG_033 229
243273.MG_058 243273.MG_036 469
243273.MG_058 243273.MG_037 261
243273.MG_058 243273.MG_048 282
243273.MG_058 243273.MG_049 328
243273.MG_058 243273.MG_050 158
243273.MG_058 243273.MG_051 457
243273.MG_058 243273.MG_052 780
243273.MG_058 243273.MG_053 187
243273.MG_058 243273.MG_054 905
243273.MG_058 243273.MG_055 803
243273.MG_058 243273.MG_056 906
243273.MG_058 243273.MG_057 915
243273.MG_058 243273.MG_059 892
243273.MG_058 243273.MG_060 672
243273.MG_058 243273.MG_064 242
243273.MG_058 243273.MG_065 194
243273.MG_058 243273.MG_066 982
243273.MG_058 243273.MG_070 152
243273.MG_058 243273.MG_071 199
243273.MG_058 243273.MG_072 395
243273.MG_058 243273.MG_073 286
243273.MG_058 243273.MG_078 192
243273.MG_058 243273.MG_081 774
243273.MG_058 243273.MG_082 470
243273.MG_058 243273.MG_083 744
243273.MG_058 243273.MG_086 317
243273.MG_058 243273.MG_087 446
243273.MG_058 243273.MG_088 542
243273.MG_058 243273.MG_089 586
243273.MG_058 243273.MG_090 514
243273.MG_058 243273.MG_092 707
243273.MG_058 243273.MG_093 394
243273.MG_058 243273.MG_094 214
243273.MG_058 243273.MG_097 264
243273.MG_058 243273.MG_098 263
243273.MG_058 243273.MG_102 381
243273.MG_058 243273.MG_104 293
243273.MG_058 243273.MG_107 506
243273.MG_058 243273.MG_108 240
243273.MG_058 243273.MG_109 268
243273.MG_058 243273.MG_110 177
243273.MG_058 243273.MG_111 256
243273.MG_058 243273.MG_112 246
243273.MG_058 243273.MG_114 291
243273.MG_058 243273.MG_121 172
243273.MG_058 243273.MG_124 491
243273.MG_058 243273.MG_125 746
243273.MG_058 243273.MG_126 379
243273.MG_058 243273.MG_127 224
243273.MG_058 243273.MG_136 267
243273.MG_058 243273.MG_138 501
243273.MG_058 243273.MG_140 232
243273.MG_058 243273.MG_141 292
243273.MG_058 243273.MG_145 195
243273.MG_058 243273.MG_150 607
243273.MG_058 243273.MG_151 665
243273.MG_058 243273.MG_152 570
243273.MG_058 243273.MG_153 324
243273.MG_058 243273.MG_154 525
243273.MG_058 243273.MG_155 289
243273.MG_058 243273.MG_156 245
243273.MG_058 243273.MG_157 649
243273.MG_058 243273.MG_158 653
243273.MG_058 243273.MG_159 225
243273.MG_058 243273.MG_160 245
243273.MG_058 243273.MG_161 362
243273.MG_058 243273.MG_163 362
243273.MG_058 243273.MG_164 357
243273.MG_058 243273.MG_165 287
243273.MG_058 243273.MG_166 241
243273.MG_058 243273.MG_167 267
243273.MG_058 243273.MG_168 571
243273.MG_058 243273.MG_169 154
243273.MG_058 243273.MG_170 189
243273.MG_058 243273.MG_171 768
243273.MG_058 243273.MG_172 325
243273.MG_058 243273.MG_173 445
243273.MG_058 243273.MG_174 220
243273.MG_058 243273.MG_175 239
243273.MG_058 243273.MG_176 630
243273.MG_058 243273.MG_177 471
243273.MG_058 243273.MG_178 528
243273.MG_058 243273.MG_179 164
243273.MG_058 243273.MG_180 253
243273.MG_058 243273.MG_182 318
243273.MG_058 243273.MG_183 268
243273.MG_058 243273.MG_187 192
243273.MG_058 243273.MG_189 220
243273.MG_058 243273.MG_196 210
243273.MG_058 243273.MG_198 502
243273.MG_058 243273.MG_200 437
243273.MG_058 243273.MG_203 197
243273.MG_058 243273.MG_204 240
243273.MG_058 243273.MG_215 231
243273.MG_058 243273.MG_216 326
243273.MG_058 243273.MG_222 201
243273.MG_058 243273.MG_224 345
243273.MG_058 243273.MG_227 423
243273.MG_058 243273.MG_228 203
243273.MG_058 243273.MG_229 373
243273.MG_058 243273.MG_230 329
243273.MG_058 243273.MG_231 551
243273.MG_058 243273.MG_232 513
243273.MG_058 243273.MG_238 568
243273.MG_058 243273.MG_239 299
243273.MG_058 243273.MG_240 167
243273.MG_058 243273.MG_244 157
243273.MG_058 243273.MG_249 200
243273.MG_058 243273.MG_251 357
243273.MG_058 243273.MG_252 158
243273.MG_058 243273.MG_253 407
243273.MG_058 243273.MG_254 241
243273.MG_058 243273.MG_258 518
243273.MG_058 243273.MG_259 440
243273.MG_058 243273.MG_261 488
243273.MG_058 243273.MG_262 267
243273.MG_058 243273.MG_264 234
243273.MG_058 243273.MG_266 445
243273.MG_058 243273.MG_268 569
243273.MG_058 243273.MG_273 396
243273.MG_058 243273.MG_276 890
243273.MG_058 243273.MG_282 244
243273.MG_058 243273.MG_283 301
243273.MG_058 243273.MG_285 232
243273.MG_058 243273.MG_295 746
243273.MG_058 243273.MG_300 316
243273.MG_058 243273.MG_301 151
243273.MG_058 243273.MG_303 156
243273.MG_058 243273.MG_304 156
243273.MG_058 243273.MG_305 552
243273.MG_058 243273.MG_308 161
243273.MG_058 243273.MG_311 648
243273.MG_058 243273.MG_324 407
243273.MG_058 243273.MG_327 285
243273.MG_058 243273.MG_330 240
243273.MG_058 243273.MG_332 232
243273.MG_058 243273.MG_334 262
243273.MG_058 243273.MG_336 741
243273.MG_058 243273.MG_340 207
243273.MG_058 243273.MG_341 496
243273.MG_058 243273.MG_344 285
243273.MG_058 243273.MG_347 262
243273.MG_058 243273.MG_351 407
243273.MG_058 243273.MG_353 358
243273.MG_058 243273.MG_355 169
243273.MG_058 243273.MG_356 158
243273.MG_058 243273.MG_358 162
243273.MG_058 243273.MG_361 611
243273.MG_058 243273.MG_362 240
243273.MG_058 243273.MG_365 174
243273.MG_058 243273.MG_367 189
243273.MG_058 243273.MG_375 253
243273.MG_058 243273.MG_378 799
243273.MG_058 243273.MG_380 597
243273.MG_058 243273.MG_382 428
243273.MG_058 243273.MG_383 299
243273.MG_058 243273.MG_387 216
243273.MG_058 243273.MG_394 769
243273.MG_058 243273.MG_396 937
243273.MG_058 243273.MG_398 173
243273.MG_058 243273.MG_399 745
243273.MG_058 243273.MG_400 377
243273.MG_058 243273.MG_401 312
243273.MG_058 243273.MG_405 394
243273.MG_058 243273.MG_407 317
243273.MG_058 243273.MG_410 176
243273.MG_058 243273.MG_411 163
243273.MG_058 243273.MG_417 307
243273.MG_058 243273.MG_418 584
243273.MG_058 243273.MG_419 271
243273.MG_058 243273.MG_424 241
243273.MG_058 243273.MG_425 161
243273.MG_058 243273.MG_426 392
243273.MG_058 243273.MG_430 178
243273.MG_058 243273.MG_431 344
243273.MG_058 243273.MG_433 624
243273.MG_058 243273.MG_434 543
243273.MG_058 243273.MG_437 279
243273.MG_058 243273.MG_444 488
243273.MG_058 243273.MG_445 183
243273.MG_058 243273.MG_446 528
243273.MG_058 243273.MG_451 611
243273.MG_058 243273.MG_455 284
243273.MG_058 243273.MG_457 324
243273.MG_058 243273.MG_458 412
243273.MG_058 243273.MG_460 614
243273.MG_058 243273.MG_462 560
243273.MG_058 243273.MG_463 521
243273.MG_058 243273.MG_464 302
243273.MG_058 243273.MG_466 216
243273.MG_058 243273.MG_467 194
243273.MG_058 243273.MG_468 204
243273.MG_058 243273.MG_469 242
243273.MG_058 243273.MG_473 816
243273.MG_058 243273.MG_474 868
243273.MG_058 243273.MG_482 319
243273.MG_058 243273.MG_498 453
243273.MG_058 243273.MG_526 194
243273.MG_059 243273.MG_001 391
243273.MG_059 243273.MG_003 289
243273.MG_059 243273.MG_004 421
243273.MG_059 243273.MG_005 398
243273.MG_059 243273.MG_010 173
243273.MG_059 243273.MG_014 310
243273.MG_059 243273.MG_015 310
243273.MG_059 243273.MG_021 512
243273.MG_059 243273.MG_026 550
243273.MG_059 243273.MG_041 291
243273.MG_059 243273.MG_046 458
243273.MG_059 243273.MG_047 156
243273.MG_059 243273.MG_048 319
243273.MG_059 243273.MG_050 263
243273.MG_059 243273.MG_054 827
243273.MG_059 243273.MG_055 857
243273.MG_059 243273.MG_056 902
243273.MG_059 243273.MG_057 872
243273.MG_059 243273.MG_058 892
243273.MG_059 243273.MG_060 669
243273.MG_059 243273.MG_066 351
243273.MG_059 243273.MG_070 756
243273.MG_059 243273.MG_071 575
243273.MG_059 243273.MG_072 369
243273.MG_059 243273.MG_073 274
243273.MG_059 243273.MG_074 202
243273.MG_059 243273.MG_076 217
243273.MG_059 243273.MG_081 290
243273.MG_059 243273.MG_082 421
243273.MG_059 243273.MG_083 390
243273.MG_059 243273.MG_086 200
243273.MG_059 243273.MG_087 778
243273.MG_059 243273.MG_088 808
243273.MG_059 243273.MG_089 299
243273.MG_059 243273.MG_090 706
243273.MG_059 243273.MG_092 745
243273.MG_059 243273.MG_094 220
243273.MG_059 243273.MG_098 291
243273.MG_059 243273.MG_104 667
243273.MG_059 243273.MG_105 214
243273.MG_059 243273.MG_115 274
243273.MG_059 243273.MG_118 234
243273.MG_059 243273.MG_122 329
243273.MG_059 243273.MG_123 204
243273.MG_059 243273.MG_124 723
243273.MG_059 243273.MG_129 201
243273.MG_059 243273.MG_130 218
243273.MG_059 243273.MG_132 231
243273.MG_059 243273.MG_141 203
243273.MG_059 243273.MG_142 284
243273.MG_059 243273.MG_150 840
243273.MG_059 243273.MG_151 320
243273.MG_059 243273.MG_152 240
243273.MG_059 243273.MG_153 289
243273.MG_059 243273.MG_154 318
243273.MG_059 243273.MG_155 785
243273.MG_059 243273.MG_156 311
243273.MG_059 243273.MG_157 786
243273.MG_059 243273.MG_158 525
243273.MG_059 243273.MG_160 717
243273.MG_059 243273.MG_161 309
243273.MG_059 243273.MG_163 311
243273.MG_059 243273.MG_164 744
243273.MG_059 243273.MG_165 722
243273.MG_059 243273.MG_166 434
243273.MG_059 243273.MG_167 159
243273.MG_059 243273.MG_168 791
243273.MG_059 243273.MG_170 185
243273.MG_059 243273.MG_175 826
243273.MG_059 243273.MG_176 840
243273.MG_059 243273.MG_177 397
243273.MG_059 243273.MG_178 355
243273.MG_059 243273.MG_182 396
243273.MG_059 243273.MG_183 424
243273.MG_059 243273.MG_186 218
243273.MG_059 243273.MG_195 839
243273.MG_059 243273.MG_196 272
243273.MG_059 243273.MG_198 539
243273.MG_059 243273.MG_203 232
243273.MG_059 243273.MG_204 403
243273.MG_059 243273.MG_205 152
243273.MG_059 243273.MG_206 202
243273.MG_059 243273.MG_209 301
243273.MG_059 243273.MG_215 197
243273.MG_059 243273.MG_219 238
243273.MG_059 243273.MG_224 225
243273.MG_059 243273.MG_231 277
243273.MG_059 243273.MG_232 332
243273.MG_059 243273.MG_233 183
243273.MG_059 243273.MG_234 305
243273.MG_059 243273.MG_239 261
243273.MG_059 243273.MG_240 293
243273.MG_059 243273.MG_244 236
243273.MG_059 243273.MG_247 350
243273.MG_059 243273.MG_248 290
243273.MG_059 243273.MG_250 293
243273.MG_059 243273.MG_266 290
243273.MG_059 243273.MG_267 217
243273.MG_059 243273.MG_278 279
243273.MG_059 243273.MG_282 429
243273.MG_059 243273.MG_292 916
243273.MG_059 243273.MG_298 384
243273.MG_059 243273.MG_300 429
243273.MG_059 243273.MG_301 384
243273.MG_059 243273.MG_305 268
243273.MG_059 243273.MG_311 842
243273.MG_059 243273.MG_316 173
243273.MG_059 243273.MG_324 304
243273.MG_059 243273.MG_325 213
243273.MG_059 243273.MG_329 425
243273.MG_059 243273.MG_334 312
243273.MG_059 243273.MG_339 195
243273.MG_059 243273.MG_341 293
243273.MG_059 243273.MG_345 323
243273.MG_059 243273.MG_346 314
243273.MG_059 243273.MG_351 320
243273.MG_059 243273.MG_355 231
243273.MG_059 243273.MG_359 429
243273.MG_059 243273.MG_362 278
243273.MG_059 243273.MG_365 211
243273.MG_059 243273.MG_367 355
243273.MG_059 243273.MG_369 274
243273.MG_059 243273.MG_372 200
243273.MG_059 243273.MG_379 202
243273.MG_059 243273.MG_384 543
243273.MG_059 243273.MG_387 337
243273.MG_059 243273.MG_389 217
243273.MG_059 243273.MG_401 270
243273.MG_059 243273.MG_402 267
243273.MG_059 243273.MG_406 217
243273.MG_059 243273.MG_407 429
243273.MG_059 243273.MG_408 301
243273.MG_059 243273.MG_417 786
243273.MG_059 243273.MG_418 337
243273.MG_059 243273.MG_419 197
243273.MG_059 243273.MG_424 844
243273.MG_059 243273.MG_426 235
243273.MG_059 243273.MG_429 469
243273.MG_059 243273.MG_430 318
243273.MG_059 243273.MG_431 388
243273.MG_059 243273.MG_433 188
243273.MG_059 243273.MG_434 277
243273.MG_059 243273.MG_435 312
243273.MG_059 243273.MG_441 217
243273.MG_059 243273.MG_442 224
243273.MG_059 243273.MG_444 558
243273.MG_059 243273.MG_445 401
243273.MG_059 243273.MG_446 764
243273.MG_059 243273.MG_448 192
243273.MG_059 243273.MG_451 699
243273.MG_059 243273.MG_455 495
243273.MG_059 243273.MG_459 156
243273.MG_059 243273.MG_462 271
243273.MG_059 243273.MG_463 389
243273.MG_059 243273.MG_466 225
243273.MG_059 243273.MG_469 273
243273.MG_059 243273.MG_473 843
243273.MG_059 243273.MG_474 890
243273.MG_059 243273.MG_476 326
243273.MG_059 243273.MG_478 217
243273.MG_059 243273.MG_482 153
243273.MG_059 243273.MG_515 192
243273.MG_059 243273.MG_516 736
243273.MG_059 243273.MG_522 758
243273.MG_059 243273.MG_524 217
243273.MG_060 243273.MG_003 158
243273.MG_060 243273.MG_006 150
243273.MG_060 243273.MG_019 239
243273.MG_060 243273.MG_025 918
243273.MG_060 243273.MG_053 210
243273.MG_060 243273.MG_054 624
243273.MG_060 243273.MG_055 619
243273.MG_060 243273.MG_056 672
243273.MG_060 243273.MG_057 669
243273.MG_060 243273.MG_058 672
243273.MG_060 243273.MG_059 669
243273.MG_060 243273.MG_079 247
243273.MG_060 243273.MG_105 154
243273.MG_060 243273.MG_109 159
243273.MG_060 243273.MG_113 157
243273.MG_060 243273.MG_125 169
243273.MG_060 243273.MG_170 317
243273.MG_060 243273.MG_191 199
243273.MG_060 243273.MG_244 216
243273.MG_060 243273.MG_262 196
243273.MG_060 243273.MG_263 169
243273.MG_060 243273.MG_265 169
243273.MG_060 243273.MG_305 239
243273.MG_060 243273.MG_392 740
243273.MG_060 243273.MG_434 155
243273.MG_060 243273.MG_464 232
243273.MG_060 243273.MG_473 631
243273.MG_060 243273.MG_474 669
243273.MG_060 243273.MG_517 948
243273.MG_061 243273.MG_004 171
243273.MG_061 243273.MG_019 153
243273.MG_061 243273.MG_029 175
243273.MG_061 243273.MG_033 153
243273.MG_061 243273.MG_062 340
243273.MG_061 243273.MG_063 339
243273.MG_061 243273.MG_064 222
243273.MG_061 243273.MG_065 229
243273.MG_061 243273.MG_066 222
243273.MG_061 243273.MG_067 217
243273.MG_061 243273.MG_068 207
243273.MG_061 243273.MG_069 239
243273.MG_061 243273.MG_071 239
243273.MG_061 243273.MG_091 200
243273.MG_061 243273.MG_106 179
243273.MG_061 243273.MG_109 244
243273.MG_061 243273.MG_118 265
243273.MG_061 243273.MG_122 168
243273.MG_061 243273.MG_130 180
243273.MG_061 243273.MG_159 290
243273.MG_061 243273.MG_204 171
243273.MG_061 243273.MG_225 239
243273.MG_061 243273.MG_226 239
243273.MG_061 243273.MG_227 153
243273.MG_061 243273.MG_231 239
243273.MG_061 243273.MG_293 168
243273.MG_061 243273.MG_305 239
243273.MG_061 243273.MG_322 241
243273.MG_061 243273.MG_385 168
243273.MG_062 243273.MG_003 295
243273.MG_062 243273.MG_004 308
243273.MG_062 243273.MG_023 930
243273.MG_062 243273.MG_033 508
243273.MG_062 243273.MG_035 301
243273.MG_062 243273.MG_038 822
243273.MG_062 243273.MG_039 288
243273.MG_062 243273.MG_041 769
243273.MG_062 243273.MG_042 165
243273.MG_062 243273.MG_047 344
243273.MG_062 243273.MG_050 182
243273.MG_062 243273.MG_061 340
243273.MG_062 243273.MG_063 998
243273.MG_062 243273.MG_064 450
243273.MG_062 243273.MG_065 450
243273.MG_062 243273.MG_066 495
243273.MG_062 243273.MG_067 434
243273.MG_062 243273.MG_068 395
243273.MG_062 243273.MG_069 491
243273.MG_062 243273.MG_072 283
243273.MG_062 243273.MG_073 291
243273.MG_062 243273.MG_077 279
243273.MG_062 243273.MG_078 769
243273.MG_062 243273.MG_079 679
243273.MG_062 243273.MG_085 594
243273.MG_062 243273.MG_086 197
243273.MG_062 243273.MG_088 291
243273.MG_062 243273.MG_090 294
243273.MG_062 243273.MG_099 226
243273.MG_062 243273.MG_112 561
243273.MG_062 243273.MG_119 171
243273.MG_062 243273.MG_140 436
243273.MG_062 243273.MG_151 290
243273.MG_062 243273.MG_168 291
243273.MG_062 243273.MG_169 297
243273.MG_062 243273.MG_175 290
243273.MG_062 243273.MG_176 290
243273.MG_062 243273.MG_182 245
243273.MG_062 243273.MG_187 172
243273.MG_062 243273.MG_191 188
243273.MG_062 243273.MG_194 319
243273.MG_062 243273.MG_216 322
243273.MG_062 243273.MG_231 159
243273.MG_062 243273.MG_238 418
243273.MG_062 243273.MG_258 299
243273.MG_062 243273.MG_264 334
243273.MG_062 243273.MG_271 594
243273.MG_062 243273.MG_272 681
243273.MG_062 243273.MG_273 492
243273.MG_062 243273.MG_274 712
243273.MG_062 243273.MG_298 300
243273.MG_062 243273.MG_305 219
243273.MG_062 243273.MG_312 180
243273.MG_062 243273.MG_317 831
243273.MG_062 243273.MG_318 290
243273.MG_062 243273.MG_329 193
243273.MG_062 243273.MG_340 290
243273.MG_062 243273.MG_341 290
243273.MG_062 243273.MG_375 155
243273.MG_062 243273.MG_386 182
243273.MG_062 243273.MG_392 242
243273.MG_062 243273.MG_394 290
243273.MG_062 243273.MG_396 845
243273.MG_062 243273.MG_408 183
243273.MG_062 243273.MG_417 290
243273.MG_062 243273.MG_418 296
243273.MG_062 243273.MG_421 290
243273.MG_062 243273.MG_429 839
243273.MG_062 243273.MG_437 204
243273.MG_062 243273.MG_445 195
243273.MG_062 243273.MG_451 323
243273.MG_062 243273.MG_462 256
243273.MG_062 243273.MG_469 497
243273.MG_062 243273.MG_476 258
243273.MG_063 243273.MG_003 419
243273.MG_063 243273.MG_004 290
243273.MG_063 243273.MG_005 292
243273.MG_063 243273.MG_020 153
243273.MG_063 243273.MG_023 930
243273.MG_063 243273.MG_030 503
243273.MG_063 243273.MG_033 631
243273.MG_063 243273.MG_034 607
243273.MG_063 243273.MG_038 817
243273.MG_063 243273.MG_039 173
243273.MG_063 243273.MG_041 657
243273.MG_063 243273.MG_042 742
243273.MG_063 243273.MG_049 232
243273.MG_063 243273.MG_051 493
243273.MG_063 243273.MG_053 835
243273.MG_063 243273.MG_057 241
243273.MG_063 243273.MG_061 339
243273.MG_063 243273.MG_062 998
243273.MG_063 243273.MG_064 450
243273.MG_063 243273.MG_065 450
243273.MG_063 243273.MG_066 577
243273.MG_063 243273.MG_067 434
243273.MG_063 243273.MG_068 395
243273.MG_063 243273.MG_069 297
243273.MG_063 243273.MG_083 322
243273.MG_063 243273.MG_091 319
243273.MG_063 243273.MG_094 293
243273.MG_063 243273.MG_105 279
243273.MG_063 243273.MG_111 393
243273.MG_063 243273.MG_112 500
243273.MG_063 243273.MG_118 710
243273.MG_063 243273.MG_125 279
243273.MG_063 243273.MG_136 466
243273.MG_063 243273.MG_158 152
243273.MG_063 243273.MG_194 291
243273.MG_063 243273.MG_203 235
243273.MG_063 243273.MG_215 927
243273.MG_063 243273.MG_216 291
243273.MG_063 243273.MG_224 223
243273.MG_063 243273.MG_249 294
243273.MG_063 243273.MG_253 323
243273.MG_063 243273.MG_257 290
243273.MG_063 243273.MG_258 466
243273.MG_063 243273.MG_270 180
243273.MG_063 243273.MG_271 296
243273.MG_063 243273.MG_272 510
243273.MG_063 243273.MG_273 507
243273.MG_063 243273.MG_274 737
243273.MG_063 243273.MG_278 831
243273.MG_063 243273.MG_292 383
243273.MG_063 243273.MG_299 241
243273.MG_063 243273.MG_311 290
243273.MG_063 243273.MG_313 730
243273.MG_063 243273.MG_318 279
243273.MG_063 243273.MG_334 290
243273.MG_063 243273.MG_336 279
243273.MG_063 243273.MG_341 271
243273.MG_063 243273.MG_357 190
243273.MG_063 243273.MG_367 346
243273.MG_063 243273.MG_377 279
243273.MG_063 243273.MG_378 324
243273.MG_063 243273.MG_379 290
243273.MG_063 243273.MG_382 548
243273.MG_063 243273.MG_383 290
243273.MG_063 243273.MG_392 180
243273.MG_063 243273.MG_393 499
243273.MG_063 243273.MG_394 271
243273.MG_063 243273.MG_396 754
243273.MG_063 243273.MG_408 742
243273.MG_063 243273.MG_409 560
243273.MG_063 243273.MG_429 673
243273.MG_063 243273.MG_430 736
243273.MG_063 243273.MG_431 168
243273.MG_063 243273.MG_435 276
243273.MG_063 243273.MG_445 195
243273.MG_063 243273.MG_448 730
243273.MG_063 243273.MG_453 319
243273.MG_063 243273.MG_455 157
243273.MG_063 243273.MG_461 730
243273.MG_063 243273.MG_462 299
243273.MG_063 243273.MG_465 297
243273.MG_063 243273.MG_468 833
243273.MG_063 243273.MG_469 279
243273.MG_064 243273.MG_029 248
243273.MG_064 243273.MG_051 172
243273.MG_064 243273.MG_058 242
243273.MG_064 243273.MG_061 222
243273.MG_064 243273.MG_062 450
243273.MG_064 243273.MG_063 450
243273.MG_064 243273.MG_065 921
243273.MG_064 243273.MG_066 871
243273.MG_064 243273.MG_067 950
243273.MG_064 243273.MG_068 924
243273.MG_064 243273.MG_082 182
243273.MG_064 243273.MG_084 236
243273.MG_064 243273.MG_094 298
243273.MG_064 243273.MG_111 158
243273.MG_064 243273.MG_113 172
243273.MG_064 243273.MG_128 431
243273.MG_064 243273.MG_132 181
243273.MG_064 243273.MG_136 173
243273.MG_064 243273.MG_149 730
243273.MG_064 243273.MG_150 156
243273.MG_064 243273.MG_151 163
243273.MG_064 243273.MG_152 156
243273.MG_064 243273.MG_154 156
243273.MG_064 243273.MG_155 155
243273.MG_064 243273.MG_157 155
243273.MG_064 243273.MG_158 155
243273.MG_064 243273.MG_160 154
243273.MG_064 243273.MG_163 154
243273.MG_064 243273.MG_165 154
243273.MG_064 243273.MG_166 154
243273.MG_064 243273.MG_167 154
243273.MG_064 243273.MG_168 338
243273.MG_064 243273.MG_169 153
243273.MG_064 243273.MG_170 153
243273.MG_064 243273.MG_171 153
243273.MG_064 243273.MG_172 153
243273.MG_064 243273.MG_173 153
243273.MG_064 243273.MG_175 153
243273.MG_064 243273.MG_176 153
243273.MG_064 243273.MG_178 153
243273.MG_064 243273.MG_194 173
243273.MG_064 243273.MG_244 156
243273.MG_064 243273.MG_246 158
243273.MG_064 243273.MG_248 158
243273.MG_064 243273.MG_249 158
243273.MG_064 243273.MG_251 172
243273.MG_064 243273.MG_276 172
243273.MG_064 243273.MG_278 713
243273.MG_064 243273.MG_289 839
243273.MG_064 243273.MG_294 166
243273.MG_064 243273.MG_308 158
243273.MG_064 243273.MG_311 236
243273.MG_064 243273.MG_335 158
243273.MG_064 243273.MG_362 180
243273.MG_064 243273.MG_363 565
243273.MG_064 243273.MG_380 242
243273.MG_064 243273.MG_387 172
243273.MG_064 243273.MG_398 510
243273.MG_064 243273.MG_400 290
243273.MG_064 243273.MG_402 329
243273.MG_064 243273.MG_403 291
243273.MG_064 243273.MG_405 299
243273.MG_064 243273.MG_408 172
243273.MG_064 243273.MG_439 738
243273.MG_064 243273.MG_440 738
243273.MG_064 243273.MG_444 182
243273.MG_064 243273.MG_445 246
243273.MG_064 243273.MG_446 276
243273.MG_064 243273.MG_451 272
243273.MG_064 243273.MG_454 635
243273.MG_064 243273.MG_457 332
243273.MG_064 243273.MG_458 158
243273.MG_064 243273.MG_460 158
243273.MG_064 243273.MG_467 454
243273.MG_064 243273.MG_526 454
243273.MG_065 243273.MG_009 165
243273.MG_065 243273.MG_030 307
243273.MG_065 243273.MG_051 388
243273.MG_065 243273.MG_058 194
243273.MG_065 243273.MG_061 229
243273.MG_065 243273.MG_062 450
243273.MG_065 243273.MG_063 450
243273.MG_065 243273.MG_064 921
243273.MG_065 243273.MG_066 875
243273.MG_065 243273.MG_067 826
243273.MG_065 243273.MG_068 739
243273.MG_065 243273.MG_070 210
243273.MG_065 243273.MG_072 357
243273.MG_065 243273.MG_073 272
243273.MG_065 243273.MG_092 248
243273.MG_065 243273.MG_108 154
243273.MG_065 243273.MG_126 171
243273.MG_065 243273.MG_136 265
243273.MG_065 243273.MG_139 190
243273.MG_065 243273.MG_165 181
243273.MG_065 243273.MG_174 159
243273.MG_065 243273.MG_182 184
243273.MG_065 243273.MG_187 201
243273.MG_065 243273.MG_194 202
243273.MG_065 243273.MG_224 236
243273.MG_065 243273.MG_225 251
243273.MG_065 243273.MG_226 251
243273.MG_065 243273.MG_234 236
243273.MG_065 243273.MG_238 172
243273.MG_065 243273.MG_244 228
243273.MG_065 243273.MG_254 315
243273.MG_065 243273.MG_261 187
243273.MG_065 243273.MG_283 271
243273.MG_065 243273.MG_297 213
243273.MG_065 243273.MG_301 248
243273.MG_065 243273.MG_316 216
243273.MG_065 243273.MG_329 236
243273.MG_065 243273.MG_347 175
243273.MG_065 243273.MG_356 263
243273.MG_065 243273.MG_380 194
243273.MG_065 243273.MG_392 232
243273.MG_065 243273.MG_408 151
243273.MG_065 243273.MG_411 288
243273.MG_065 243273.MG_423 190
243273.MG_065 243273.MG_433 179
243273.MG_065 243273.MG_455 178
243273.MG_065 243273.MG_457 205
243273.MG_065 243273.MG_460 227
243273.MG_066 243273.MG_001 472
243273.MG_066 243273.MG_003 283
243273.MG_066 243273.MG_004 291
243273.MG_066 243273.MG_005 240
243273.MG_066 243273.MG_006 545
243273.MG_066 243273.MG_007 263
243273.MG_066 243273.MG_014 177
243273.MG_066 243273.MG_015 177
243273.MG_066 243273.MG_021 153
243273.MG_066 243273.MG_023 985
243273.MG_066 243273.MG_024 370
243273.MG_066 243273.MG_026 327
243273.MG_066 243273.MG_029 224
243273.MG_066 243273.MG_030 293
243273.MG_066 243273.MG_033 298
243273.MG_066 243273.MG_034 168
243273.MG_066 243273.MG_037 170
243273.MG_066 243273.MG_038 188
243273.MG_066 243273.MG_039 305
243273.MG_066 243273.MG_041 156
243273.MG_066 243273.MG_046 290
243273.MG_066 243273.MG_047 484
243273.MG_066 243273.MG_048 192
243273.MG_066 243273.MG_050 929
243273.MG_066 243273.MG_051 290
243273.MG_066 243273.MG_053 582
243273.MG_066 243273.MG_054 267
243273.MG_066 243273.MG_056 198
243273.MG_066 243273.MG_058 982
243273.MG_066 243273.MG_059 351
243273.MG_066 243273.MG_061 222
243273.MG_066 243273.MG_062 495
243273.MG_066 243273.MG_063 577
243273.MG_066 243273.MG_064 871
243273.MG_066 243273.MG_065 875
243273.MG_066 243273.MG_067 837
243273.MG_066 243273.MG_068 738
243273.MG_066 243273.MG_069 812
243273.MG_066 243273.MG_070 333
243273.MG_066 243273.MG_072 616
243273.MG_066 243273.MG_073 238
243273.MG_066 243273.MG_077 172
243273.MG_066 243273.MG_080 308
243273.MG_066 243273.MG_081 161
243273.MG_066 243273.MG_082 184
243273.MG_066 243273.MG_084 164
243273.MG_066 243273.MG_088 225
243273.MG_066 243273.MG_089 370
243273.MG_066 243273.MG_092 187
243273.MG_066 243273.MG_094 351
243273.MG_066 243273.MG_097 322
243273.MG_066 243273.MG_098 225
243273.MG_066 243273.MG_099 233
243273.MG_066 243273.MG_102 371
243273.MG_066 243273.MG_104 211
243273.MG_066 243273.MG_107 347
243273.MG_066 243273.MG_111 990
243273.MG_066 243273.MG_112 994
243273.MG_066 243273.MG_113 170
243273.MG_066 243273.MG_116 360
243273.MG_066 243273.MG_118 246
243273.MG_066 243273.MG_119 185
243273.MG_066 243273.MG_122 377
243273.MG_066 243273.MG_124 425
243273.MG_066 243273.MG_126 152
243273.MG_066 243273.MG_128 326
243273.MG_066 243273.MG_132 232
243273.MG_066 243273.MG_134 319
243273.MG_066 243273.MG_136 269
243273.MG_066 243273.MG_138 241
243273.MG_066 243273.MG_145 350
243273.MG_066 243273.MG_146 176
243273.MG_066 243273.MG_151 335
243273.MG_066 243273.MG_152 260
243273.MG_066 243273.MG_156 337
243273.MG_066 243273.MG_157 186
243273.MG_066 243273.MG_166 154
243273.MG_066 243273.MG_167 248
243273.MG_066 243273.MG_168 203
243273.MG_066 243273.MG_169 307
243273.MG_066 243273.MG_170 281
243273.MG_066 243273.MG_171 806
243273.MG_066 243273.MG_176 251
243273.MG_066 243273.MG_177 208
243273.MG_066 243273.MG_178 197
243273.MG_066 243273.MG_179 491
243273.MG_066 243273.MG_180 491
243273.MG_066 243273.MG_181 223
243273.MG_066 243273.MG_183 165
243273.MG_066 243273.MG_185 322
243273.MG_066 243273.MG_187 208
243273.MG_066 243273.MG_189 583
243273.MG_066 243273.MG_194 267
243273.MG_066 243273.MG_195 391
243273.MG_066 243273.MG_198 154
243273.MG_066 243273.MG_201 175
243273.MG_066 243273.MG_203 238
243273.MG_066 243273.MG_204 176
243273.MG_066 243273.MG_205 152
243273.MG_066 243273.MG_212 192
243273.MG_066 243273.MG_215 955
243273.MG_066 243273.MG_216 986
243273.MG_066 243273.MG_224 294
243273.MG_066 243273.MG_227 290
243273.MG_066 243273.MG_228 319
243273.MG_066 243273.MG_229 213
243273.MG_066 243273.MG_230 276
243273.MG_066 243273.MG_231 205
243273.MG_066 243273.MG_232 349
243273.MG_066 243273.MG_234 154
243273.MG_066 243273.MG_235 184
243273.MG_066 243273.MG_238 187
243273.MG_066 243273.MG_239 451
243273.MG_066 243273.MG_245 222
243273.MG_066 243273.MG_246 185
243273.MG_066 243273.MG_251 218
243273.MG_066 243273.MG_257 156
243273.MG_066 243273.MG_258 338
243273.MG_066 243273.MG_259 618
243273.MG_066 243273.MG_261 190
243273.MG_066 243273.MG_262 197
243273.MG_066 243273.MG_264 491
243273.MG_066 243273.MG_268 290
243273.MG_066 243273.MG_271 818
243273.MG_066 243273.MG_272 349
243273.MG_066 243273.MG_273 865
243273.MG_066 243273.MG_274 836
243273.MG_066 243273.MG_275 160
243273.MG_066 243273.MG_278 167
243273.MG_066 243273.MG_282 283
243273.MG_066 243273.MG_287 291
243273.MG_066 243273.MG_289 201
243273.MG_066 243273.MG_290 271
243273.MG_066 243273.MG_291 271
243273.MG_066 243273.MG_292 300
243273.MG_066 243273.MG_295 176
243273.MG_066 243273.MG_299 732
243273.MG_066 243273.MG_300 955
243273.MG_066 243273.MG_301 996
243273.MG_066 243273.MG_305 627
243273.MG_066 243273.MG_310 238
243273.MG_066 243273.MG_311 362
243273.MG_066 243273.MG_324 395
243273.MG_066 243273.MG_332 224
243273.MG_066 243273.MG_334 381
243273.MG_066 243273.MG_335 375
243273.MG_066 243273.MG_339 238
243273.MG_066 243273.MG_340 156
243273.MG_066 243273.MG_341 241
243273.MG_066 243273.MG_345 365
243273.MG_066 243273.MG_351 795
243273.MG_066 243273.MG_353 271
243273.MG_066 243273.MG_357 515
243273.MG_066 243273.MG_358 240
243273.MG_066 243273.MG_361 279
243273.MG_066 243273.MG_365 502
243273.MG_066 243273.MG_366 156
243273.MG_066 243273.MG_367 676
243273.MG_066 243273.MG_368 539
243273.MG_066 243273.MG_369 229
243273.MG_066 243273.MG_372 499
243273.MG_066 243273.MG_375 165
243273.MG_066 243273.MG_379 439
243273.MG_066 243273.MG_380 281
243273.MG_066 243273.MG_382 452
243273.MG_066 243273.MG_383 271
243273.MG_066 243273.MG_384 335
243273.MG_066 243273.MG_391 406
243273.MG_066 243273.MG_392 542
243273.MG_066 243273.MG_394 744
243273.MG_066 243273.MG_396 990
243273.MG_066 243273.MG_399 656
243273.MG_066 243273.MG_400 330
243273.MG_066 243273.MG_401 435
243273.MG_066 243273.MG_405 293
243273.MG_066 243273.MG_407 947
243273.MG_066 243273.MG_408 291
243273.MG_066 243273.MG_409 491
243273.MG_066 243273.MG_410 182
243273.MG_066 243273.MG_411 271
243273.MG_066 243273.MG_414 318
243273.MG_066 243273.MG_417 174
243273.MG_066 243273.MG_421 286
243273.MG_066 243273.MG_424 279
243273.MG_066 243273.MG_425 299
243273.MG_066 243273.MG_428 494
243273.MG_066 243273.MG_430 828
243273.MG_066 243273.MG_431 966
243273.MG_066 243273.MG_433 527
243273.MG_066 243273.MG_434 172
243273.MG_066 243273.MG_435 519
243273.MG_066 243273.MG_442 158
243273.MG_066 243273.MG_445 199
243273.MG_066 243273.MG_447 173
243273.MG_066 243273.MG_448 341
243273.MG_066 243273.MG_451 182
243273.MG_066 243273.MG_455 564
243273.MG_066 243273.MG_457 180
243273.MG_066 243273.MG_458 259
243273.MG_066 243273.MG_459 173
243273.MG_066 243273.MG_460 954
243273.MG_066 243273.MG_461 156
243273.MG_066 243273.MG_462 432
243273.MG_066 243273.MG_463 207
243273.MG_066 243273.MG_464 350
243273.MG_066 243273.MG_468 560
243273.MG_066 243273.MG_469 274
243273.MG_066 243273.MG_482 333
243273.MG_066 243273.MG_498 171
243273.MG_066 243273.MG_516 657
243273.MG_066 243273.MG_525 318
243273.MG_067 243273.MG_010 236
243273.MG_067 243273.MG_061 217
243273.MG_067 243273.MG_062 434
243273.MG_067 243273.MG_063 434
243273.MG_067 243273.MG_064 950
243273.MG_067 243273.MG_065 826
243273.MG_067 243273.MG_066 837
243273.MG_067 243273.MG_068 801
243273.MG_067 243273.MG_098 164
243273.MG_067 243273.MG_107 252
243273.MG_067 243273.MG_108 173
243273.MG_067 243273.MG_115 171
243273.MG_067 243273.MG_149 891
243273.MG_067 243273.MG_155 169
243273.MG_067 243273.MG_185 841
243273.MG_067 243273.MG_212 173
243273.MG_067 243273.MG_250 236
243273.MG_067 243273.MG_256 173
243273.MG_067 243273.MG_260 840
243273.MG_067 243273.MG_274 173
243273.MG_067 243273.MG_278 494
243273.MG_067 243273.MG_284 173
243273.MG_067 243273.MG_285 173
243273.MG_067 243273.MG_289 290
243273.MG_067 243273.MG_293 168
243273.MG_067 243273.MG_363 490
243273.MG_067 243273.MG_385 168
243273.MG_067 243273.MG_393 171
243273.MG_067 243273.MG_395 229
243273.MG_067 243273.MG_398 324
243273.MG_067 243273.MG_400 279
243273.MG_067 243273.MG_402 290
243273.MG_067 243273.MG_403 279
243273.MG_067 243273.MG_405 290
243273.MG_067 243273.MG_439 895
243273.MG_067 243273.MG_440 895
243273.MG_067 243273.MG_446 182
243273.MG_067 243273.MG_454 849
243273.MG_068 243273.MG_048 274
243273.MG_068 243273.MG_061 207
243273.MG_068 243273.MG_062 395
243273.MG_068 243273.MG_063 395
243273.MG_068 243273.MG_064 924
243273.MG_068 243273.MG_065 739
243273.MG_068 243273.MG_066 738
243273.MG_068 243273.MG_067 801
243273.MG_068 243273.MG_084 238
243273.MG_068 243273.MG_149 891
243273.MG_068 243273.MG_178 174
243273.MG_068 243273.MG_185 837
243273.MG_068 243273.MG_197 222
243273.MG_068 243273.MG_260 837
243273.MG_068 243273.MG_278 494
243273.MG_068 243273.MG_289 290
243273.MG_068 243273.MG_363 490
243273.MG_068 243273.MG_395 157
243273.MG_068 243273.MG_398 324
243273.MG_068 243273.MG_400 302
243273.MG_068 243273.MG_402 290
243273.MG_068 243273.MG_403 279
243273.MG_068 243273.MG_405 290
243273.MG_068 243273.MG_439 895
243273.MG_068 243273.MG_440 895
243273.MG_068 243273.MG_446 182
243273.MG_068 243273.MG_454 849
243273.MG_069 243273.MG_006 306
243273.MG_069 243273.MG_007 276
243273.MG_069 243273.MG_009 383
243273.MG_069 243273.MG_014 248
243273.MG_069 243273.MG_015 248
243273.MG_069 243273.MG_020 150
243273.MG_069 243273.MG_022 265
243273.MG_069 243273.MG_023 865
243273.MG_069 243273.MG_033 492
243273.MG_069 243273.MG_036 199
243273.MG_069 243273.MG_038 952
243273.MG_069 243273.MG_039 288
243273.MG_069 243273.MG_041 936
243273.MG_069 243273.MG_050 812
243273.MG_069 243273.MG_061 239
243273.MG_069 243273.MG_062 491
243273.MG_069 243273.MG_063 297
243273.MG_069 243273.MG_066 812
243273.MG_069 243273.MG_070 673
243273.MG_069 243273.MG_071 594
243273.MG_069 243273.MG_072 566
243273.MG_069 243273.MG_073 565
243273.MG_069 243273.MG_074 565
243273.MG_069 243273.MG_075 439
243273.MG_069 243273.MG_081 200
243273.MG_069 243273.MG_082 290
243273.MG_069 243273.MG_085 491
243273.MG_069 243273.MG_087 469
243273.MG_069 243273.MG_088 208
243273.MG_069 243273.MG_094 298
243273.MG_069 243273.MG_111 971
243273.MG_069 243273.MG_118 236
243273.MG_069 243273.MG_119 159
243273.MG_069 243273.MG_120 369
243273.MG_069 243273.MG_124 232
243273.MG_069 243273.MG_127 211
243273.MG_069 243273.MG_128 180
243273.MG_069 243273.MG_129 723
243273.MG_069 243273.MG_132 331
243273.MG_069 243273.MG_143 293
243273.MG_069 243273.MG_150 202
243273.MG_069 243273.MG_151 466
243273.MG_069 243273.MG_152 466
243273.MG_069 243273.MG_153 270
243273.MG_069 243273.MG_154 520
243273.MG_069 243273.MG_155 201
243273.MG_069 243273.MG_156 273
243273.MG_069 243273.MG_157 492
243273.MG_069 243273.MG_158 468
243273.MG_069 243273.MG_160 279
243273.MG_069 243273.MG_161 494
243273.MG_069 243273.MG_163 591
243273.MG_069 243273.MG_166 218
243273.MG_069 243273.MG_168 290
243273.MG_069 243273.MG_169 278
243273.MG_069 243273.MG_173 194
243273.MG_069 243273.MG_175 324
243273.MG_069 243273.MG_178 534
243273.MG_069 243273.MG_187 688
243273.MG_069 243273.MG_191 240
243273.MG_069 243273.MG_192 290
243273.MG_069 243273.MG_196 283
243273.MG_069 243273.MG_197 321
243273.MG_069 243273.MG_198 491
243273.MG_069 243273.MG_213 232
243273.MG_069 243273.MG_215 474
243273.MG_069 243273.MG_216 357
243273.MG_069 243273.MG_228 418
243273.MG_069 243273.MG_232 279
243273.MG_069 243273.MG_257 172
243273.MG_069 243273.MG_259 176
243273.MG_069 243273.MG_262 291
243273.MG_069 243273.MG_264 305
243273.MG_069 243273.MG_271 494
243273.MG_069 243273.MG_272 827
243273.MG_069 243273.MG_273 510
243273.MG_069 243273.MG_274 466
243273.MG_069 243273.MG_293 263
243273.MG_069 243273.MG_294 240
243273.MG_069 243273.MG_299 836
243273.MG_069 243273.MG_300 550
243273.MG_069 243273.MG_301 731
243273.MG_069 243273.MG_305 290
243273.MG_069 243273.MG_312 492
243273.MG_069 243273.MG_318 200
243273.MG_069 243273.MG_325 293
243273.MG_069 243273.MG_326 268
243273.MG_069 243273.MG_347 170
243273.MG_069 243273.MG_357 831
243273.MG_069 243273.MG_385 263
243273.MG_069 243273.MG_390 172
243273.MG_069 243273.MG_392 190
243273.MG_069 243273.MG_393 175
243273.MG_069 243273.MG_396 732
243273.MG_069 243273.MG_403 282
243273.MG_069 243273.MG_407 732
243273.MG_069 243273.MG_409 270
243273.MG_069 243273.MG_417 491
243273.MG_069 243273.MG_418 546
243273.MG_069 243273.MG_424 279
243273.MG_069 243273.MG_429 944
243273.MG_069 243273.MG_431 716
243273.MG_069 243273.MG_433 290
243273.MG_069 243273.MG_444 207
243273.MG_069 243273.MG_445 279
243273.MG_069 243273.MG_450 263
243273.MG_069 243273.MG_451 169
243273.MG_069 243273.MG_453 712
243273.MG_069 243273.MG_454 288
243273.MG_069 243273.MG_466 319
243273.MG_069 243273.MG_473 293
243273.MG_070 243273.MG_002 295
243273.MG_070 243273.MG_003 370
243273.MG_070 243273.MG_004 329
243273.MG_070 243273.MG_005 329
243273.MG_070 243273.MG_006 252
243273.MG_070 243273.MG_007 208
243273.MG_070 243273.MG_008 179
243273.MG_070 243273.MG_009 172
243273.MG_070 243273.MG_010 237
243273.MG_070 243273.MG_019 285
243273.MG_070 243273.MG_021 178
243273.MG_070 243273.MG_023 327
243273.MG_070 243273.MG_024 322
243273.MG_070 243273.MG_026 846
243273.MG_070 243273.MG_031 267
243273.MG_070 243273.MG_033 153
243273.MG_070 243273.MG_034 174
243273.MG_070 243273.MG_035 175
243273.MG_070 243273.MG_047 177
243273.MG_070 243273.MG_048 879
243273.MG_070 243273.MG_049 289
243273.MG_070 243273.MG_054 272
243273.MG_070 243273.MG_055 165
243273.MG_070 243273.MG_058 152
243273.MG_070 243273.MG_059 756
243273.MG_070 243273.MG_065 210
243273.MG_070 243273.MG_066 333
243273.MG_070 243273.MG_069 673
243273.MG_070 243273.MG_071 873
243273.MG_070 243273.MG_072 937
243273.MG_070 243273.MG_073 873
243273.MG_070 243273.MG_074 863
243273.MG_070 243273.MG_075 647
243273.MG_070 243273.MG_079 413
243273.MG_070 243273.MG_080 196
243273.MG_070 243273.MG_081 979
243273.MG_070 243273.MG_082 993
243273.MG_070 243273.MG_087 990
243273.MG_070 243273.MG_088 990
243273.MG_070 243273.MG_089 982
243273.MG_070 243273.MG_090 869
243273.MG_070 243273.MG_092 935
243273.MG_070 243273.MG_093 763
243273.MG_070 243273.MG_094 158
243273.MG_070 243273.MG_097 151
243273.MG_070 243273.MG_102 271
243273.MG_070 243273.MG_104 197
243273.MG_070 243273.MG_107 320
243273.MG_070 243273.MG_109 405
243273.MG_070 243273.MG_110 689
243273.MG_070 243273.MG_113 230
243273.MG_070 243273.MG_119 201
243273.MG_070 243273.MG_120 214
243273.MG_070 243273.MG_121 265
243273.MG_070 243273.MG_122 817
243273.MG_070 243273.MG_124 331
243273.MG_070 243273.MG_126 170
243273.MG_070 243273.MG_127 222
243273.MG_070 243273.MG_136 396
243273.MG_070 243273.MG_139 493
243273.MG_070 243273.MG_141 269
243273.MG_070 243273.MG_142 807
243273.MG_070 243273.MG_143 388
243273.MG_070 243273.MG_145 275
243273.MG_070 243273.MG_150 986
243273.MG_070 243273.MG_151 981
243273.MG_070 243273.MG_152 986
243273.MG_070 243273.MG_153 969
243273.MG_070 243273.MG_154 985
243273.MG_070 243273.MG_155 996
243273.MG_070 243273.MG_156 947
243273.MG_070 243273.MG_157 994
243273.MG_070 243273.MG_158 969
243273.MG_070 243273.MG_159 892
243273.MG_070 243273.MG_160 987
243273.MG_070 243273.MG_161 985
243273.MG_070 243273.MG_162 910
243273.MG_070 243273.MG_163 984
243273.MG_070 243273.MG_164 982
243273.MG_070 243273.MG_165 987
243273.MG_070 243273.MG_166 987
243273.MG_070 243273.MG_167 942
243273.MG_070 243273.MG_168 996
243273.MG_070 243273.MG_169 905
243273.MG_070 243273.MG_170 535
243273.MG_070 243273.MG_171 225
243273.MG_070 243273.MG_172 481
243273.MG_070 243273.MG_173 840
243273.MG_070 243273.MG_174 316
243273.MG_070 243273.MG_175 998
243273.MG_070 243273.MG_176 996
243273.MG_070 243273.MG_177 855
243273.MG_070 243273.MG_178 702
243273.MG_070 243273.MG_194 238
243273.MG_070 243273.MG_195 252
243273.MG_070 243273.MG_196 962
243273.MG_070 243273.MG_197 247
243273.MG_070 243273.MG_198 868
243273.MG_070 243273.MG_200 295
243273.MG_070 243273.MG_201 367
243273.MG_070 243273.MG_205 172
243273.MG_070 243273.MG_208 195
243273.MG_070 243273.MG_212 270
243273.MG_070 243273.MG_213 157
243273.MG_070 243273.MG_215 467
243273.MG_070 243273.MG_216 472
243273.MG_070 243273.MG_232 911
243273.MG_070 243273.MG_234 848
243273.MG_070 243273.MG_235 179
243273.MG_070 243273.MG_238 785
243273.MG_070 243273.MG_241 188
243273.MG_070 243273.MG_244 298
243273.MG_070 243273.MG_249 332
243273.MG_070 243273.MG_250 585
243273.MG_070 243273.MG_251 353
243273.MG_070 243273.MG_253 190
243273.MG_070 243273.MG_257 389
243273.MG_070 243273.MG_258 709
243273.MG_070 243273.MG_259 716
243273.MG_070 243273.MG_261 305
243273.MG_070 243273.MG_266 207
243273.MG_070 243273.MG_271 359
243273.MG_070 243273.MG_272 254
243273.MG_070 243273.MG_273 238
243273.MG_070 243273.MG_276 265
243273.MG_070 243273.MG_282 308
243273.MG_070 243273.MG_283 657
243273.MG_070 243273.MG_287 163
243273.MG_070 243273.MG_292 212
243273.MG_070 243273.MG_297 781
243273.MG_070 243273.MG_300 358
243273.MG_070 243273.MG_301 321
243273.MG_070 243273.MG_305 732
243273.MG_070 243273.MG_308 457
243273.MG_070 243273.MG_311 991
243273.MG_070 243273.MG_325 401
243273.MG_070 243273.MG_329 583
243273.MG_070 243273.MG_330 156
243273.MG_070 243273.MG_334 269
243273.MG_070 243273.MG_336 181
243273.MG_070 243273.MG_339 310
243273.MG_070 243273.MG_340 268
243273.MG_070 243273.MG_341 533
243273.MG_070 243273.MG_345 213
243273.MG_070 243273.MG_346 158
243273.MG_070 243273.MG_347 423
243273.MG_070 243273.MG_351 226
243273.MG_070 243273.MG_352 245
243273.MG_070 243273.MG_355 372
243273.MG_070 243273.MG_361 994
243273.MG_070 243273.MG_362 938
243273.MG_070 243273.MG_363 492
243273.MG_070 243273.MG_367 381
243273.MG_070 243273.MG_368 655
243273.MG_070 243273.MG_375 213
243273.MG_070 243273.MG_378 433
243273.MG_070 243273.MG_382 203
243273.MG_070 243273.MG_384 389
243273.MG_070 243273.MG_387 234
243273.MG_070 243273.MG_392 615
243273.MG_070 243273.MG_398 225
243273.MG_070 243273.MG_399 384
243273.MG_070 243273.MG_400 188
243273.MG_070 243273.MG_401 176
243273.MG_070 243273.MG_407 869
243273.MG_070 243273.MG_408 176
243273.MG_070 243273.MG_417 997
243273.MG_070 243273.MG_418 991
243273.MG_070 243273.MG_423 341
243273.MG_070 243273.MG_424 982
243273.MG_070 243273.MG_425 538
243273.MG_070 243273.MG_426 543
243273.MG_070 243273.MG_429 290
243273.MG_070 243273.MG_430 248
243273.MG_070 243273.MG_431 407
243273.MG_070 243273.MG_433 985
243273.MG_070 243273.MG_434 580
243273.MG_070 243273.MG_435 934
243273.MG_070 243273.MG_437 497
243273.MG_070 243273.MG_444 853
243273.MG_070 243273.MG_445 537
243273.MG_070 243273.MG_446 935
243273.MG_070 243273.MG_451 815
243273.MG_070 243273.MG_453 290
243273.MG_070 243273.MG_455 667
243273.MG_070 243273.MG_460 323
243273.MG_070 243273.MG_462 494
243273.MG_070 243273.MG_463 769
243273.MG_070 243273.MG_467 210
243273.MG_070 243273.MG_469 290
243273.MG_070 243273.MG_473 401
243273.MG_070 243273.MG_481 716
243273.MG_070 243273.MG_482 157
243273.MG_070 243273.MG_522 869
243273.MG_070 243273.MG_526 210
243273.MG_071 243273.MG_006 387
243273.MG_071 243273.MG_008 182
243273.MG_071 243273.MG_014 265
243273.MG_071 243273.MG_015 265
243273.MG_071 243273.MG_018 232
243273.MG_071 243273.MG_019 232
243273.MG_071 243273.MG_024 180
243273.MG_071 243273.MG_035 269
243273.MG_071 243273.MG_042 164
243273.MG_071 243273.MG_046 210
243273.MG_071 243273.MG_047 317
243273.MG_071 243273.MG_055 492
243273.MG_071 243273.MG_058 199
243273.MG_071 243273.MG_059 575
243273.MG_071 243273.MG_061 239
243273.MG_071 243273.MG_069 594
243273.MG_071 243273.MG_070 873
243273.MG_071 243273.MG_072 885
243273.MG_071 243273.MG_073 887
243273.MG_071 243273.MG_074 868
243273.MG_071 243273.MG_075 679
243273.MG_071 243273.MG_098 158
243273.MG_071 243273.MG_104 271
243273.MG_071 243273.MG_105 172
243273.MG_071 243273.MG_107 907
243273.MG_071 243273.MG_108 852
243273.MG_071 243273.MG_109 918
243273.MG_071 243273.MG_110 224
243273.MG_071 243273.MG_111 315
243273.MG_071 243273.MG_112 155
243273.MG_071 243273.MG_113 172
243273.MG_071 243273.MG_114 294
243273.MG_071 243273.MG_124 318
243273.MG_071 243273.MG_125 232
243273.MG_071 243273.MG_132 172
243273.MG_071 243273.MG_138 206
243273.MG_071 243273.MG_140 232
243273.MG_071 243273.MG_145 593
243273.MG_071 243273.MG_146 189
243273.MG_071 243273.MG_158 232
243273.MG_071 243273.MG_159 232
243273.MG_071 243273.MG_170 477
243273.MG_071 243273.MG_171 214
243273.MG_071 243273.MG_172 174
243273.MG_071 243273.MG_173 174
243273.MG_071 243273.MG_175 175
243273.MG_071 243273.MG_176 175
243273.MG_071 243273.MG_177 287
243273.MG_071 243273.MG_178 177
243273.MG_071 243273.MG_188 156
243273.MG_071 243273.MG_189 156
243273.MG_071 243273.MG_203 158
243273.MG_071 243273.MG_204 158
243273.MG_071 243273.MG_206 270
243273.MG_071 243273.MG_207 235
243273.MG_071 243273.MG_212 237
243273.MG_071 243273.MG_215 150
243273.MG_071 243273.MG_216 238
243273.MG_071 243273.MG_238 687
243273.MG_071 243273.MG_261 179
243273.MG_071 243273.MG_262 273
243273.MG_071 243273.MG_263 232
243273.MG_071 243273.MG_265 241
243273.MG_071 243273.MG_266 280
243273.MG_071 243273.MG_271 404
243273.MG_071 243273.MG_272 380
243273.MG_071 243273.MG_273 321
243273.MG_071 243273.MG_274 219
243273.MG_071 243273.MG_283 166
243273.MG_071 243273.MG_290 171
243273.MG_071 243273.MG_294 239
243273.MG_071 243273.MG_295 223
243273.MG_071 243273.MG_300 242
243273.MG_071 243273.MG_301 172
243273.MG_071 243273.MG_305 245
243273.MG_071 243273.MG_308 211
243273.MG_071 243273.MG_311 257
243273.MG_071 243273.MG_322 288
243273.MG_071 243273.MG_334 295
243273.MG_071 243273.MG_335 379
243273.MG_071 243273.MG_339 274
243273.MG_071 243273.MG_342 156
243273.MG_071 243273.MG_345 363
243273.MG_071 243273.MG_346 178
243273.MG_071 243273.MG_347 178
243273.MG_071 243273.MG_357 153
243273.MG_071 243273.MG_367 172
243273.MG_071 243273.MG_368 857
243273.MG_071 243273.MG_369 903
243273.MG_071 243273.MG_398 242
243273.MG_071 243273.MG_399 196
243273.MG_071 243273.MG_401 246
243273.MG_071 243273.MG_402 234
243273.MG_071 243273.MG_404 240
243273.MG_071 243273.MG_407 274
243273.MG_071 243273.MG_409 173
243273.MG_071 243273.MG_410 291
243273.MG_071 243273.MG_417 167
243273.MG_071 243273.MG_433 160
243273.MG_071 243273.MG_435 159
243273.MG_071 243273.MG_437 273
243273.MG_071 243273.MG_457 274
243273.MG_071 243273.MG_463 244
243273.MG_071 243273.MG_464 178
243273.MG_071 243273.MG_465 173
243273.MG_071 243273.MG_498 180
243273.MG_071 243273.MG_516 204
243273.MG_072 243273.MG_001 593
243273.MG_072 243273.MG_003 682
243273.MG_072 243273.MG_004 769
243273.MG_072 243273.MG_005 314
243273.MG_072 243273.MG_006 581
243273.MG_072 243273.MG_007 170
243273.MG_072 243273.MG_008 213
243273.MG_072 243273.MG_009 394
243273.MG_072 243273.MG_010 311
243273.MG_072 243273.MG_013 324
243273.MG_072 243273.MG_023 492
243273.MG_072 243273.MG_024 249
243273.MG_072 243273.MG_026 182
243273.MG_072 243273.MG_041 223
243273.MG_072 243273.MG_044 202
243273.MG_072 243273.MG_046 387
243273.MG_072 243273.MG_047 612
243273.MG_072 243273.MG_048 929
243273.MG_072 243273.MG_049 288
243273.MG_072 243273.MG_050 225
243273.MG_072 243273.MG_051 185
243273.MG_072 243273.MG_053 281
243273.MG_072 243273.MG_054 390
243273.MG_072 243273.MG_055 985
243273.MG_072 243273.MG_056 184
243273.MG_072 243273.MG_058 395
243273.MG_072 243273.MG_059 369
243273.MG_072 243273.MG_062 283
243273.MG_072 243273.MG_065 357
243273.MG_072 243273.MG_066 616
243273.MG_072 243273.MG_069 566
243273.MG_072 243273.MG_070 937
243273.MG_072 243273.MG_071 885
243273.MG_072 243273.MG_073 949
243273.MG_072 243273.MG_074 868
243273.MG_072 243273.MG_075 679
243273.MG_072 243273.MG_078 279
243273.MG_072 243273.MG_079 462
243273.MG_072 243273.MG_081 308
243273.MG_072 243273.MG_083 279
243273.MG_072 243273.MG_085 340
243273.MG_072 243273.MG_086 361
243273.MG_072 243273.MG_087 219
243273.MG_072 243273.MG_088 305
243273.MG_072 243273.MG_089 499
243273.MG_072 243273.MG_090 304
243273.MG_072 243273.MG_094 308
243273.MG_072 243273.MG_097 308
243273.MG_072 243273.MG_098 170
243273.MG_072 243273.MG_100 205
243273.MG_072 243273.MG_102 206
243273.MG_072 243273.MG_104 333
243273.MG_072 243273.MG_106 186
243273.MG_072 243273.MG_107 345
243273.MG_072 243273.MG_110 200
243273.MG_072 243273.MG_113 204
243273.MG_072 243273.MG_114 203
243273.MG_072 243273.MG_115 192
243273.MG_072 243273.MG_118 258
243273.MG_072 243273.MG_120 208
243273.MG_072 243273.MG_122 708
243273.MG_072 243273.MG_124 842
243273.MG_072 243273.MG_130 158
243273.MG_072 243273.MG_136 297
243273.MG_072 243273.MG_138 236
243273.MG_072 243273.MG_142 276
243273.MG_072 243273.MG_143 279
243273.MG_072 243273.MG_146 171
243273.MG_072 243273.MG_151 298
243273.MG_072 243273.MG_168 291
243273.MG_072 243273.MG_169 201
243273.MG_072 243273.MG_170 995
243273.MG_072 243273.MG_171 262
243273.MG_072 243273.MG_172 407
243273.MG_072 243273.MG_175 306
243273.MG_072 243273.MG_176 305
243273.MG_072 243273.MG_177 427
243273.MG_072 243273.MG_178 287
243273.MG_072 243273.MG_179 278
243273.MG_072 243273.MG_180 280
243273.MG_072 243273.MG_182 586
243273.MG_072 243273.MG_187 172
243273.MG_072 243273.MG_188 169
243273.MG_072 243273.MG_189 156
243273.MG_072 243273.MG_190 192
243273.MG_072 243273.MG_191 291
243273.MG_072 243273.MG_194 290
243273.MG_072 243273.MG_196 418
243273.MG_072 243273.MG_198 202
243273.MG_072 243273.MG_201 732
243273.MG_072 243273.MG_203 165
243273.MG_072 243273.MG_205 272
243273.MG_072 243273.MG_206 336
243273.MG_072 243273.MG_210 857
243273.MG_072 243273.MG_212 239
243273.MG_072 243273.MG_215 368
243273.MG_072 243273.MG_216 730
243273.MG_072 243273.MG_222 428
243273.MG_072 243273.MG_224 900
243273.MG_072 243273.MG_227 296
243273.MG_072 243273.MG_228 399
243273.MG_072 243273.MG_229 290
243273.MG_072 243273.MG_231 200
243273.MG_072 243273.MG_232 201
243273.MG_072 243273.MG_235 487
243273.MG_072 243273.MG_238 890
243273.MG_072 243273.MG_239 391
243273.MG_072 243273.MG_240 237
243273.MG_072 243273.MG_244 494
243273.MG_072 243273.MG_249 578
243273.MG_072 243273.MG_250 351
243273.MG_072 243273.MG_252 172
243273.MG_072 243273.MG_253 230
243273.MG_072 243273.MG_254 440
243273.MG_072 243273.MG_258 535
243273.MG_072 243273.MG_259 233
243273.MG_072 243273.MG_261 268
243273.MG_072 243273.MG_262 325
243273.MG_072 243273.MG_266 201
243273.MG_072 243273.MG_272 278
243273.MG_072 243273.MG_277 291
243273.MG_072 243273.MG_282 310
243273.MG_072 243273.MG_283 290
243273.MG_072 243273.MG_287 702
243273.MG_072 243273.MG_292 173
243273.MG_072 243273.MG_295 245
243273.MG_072 243273.MG_297 895
243273.MG_072 243273.MG_299 290
243273.MG_072 243273.MG_300 565
243273.MG_072 243273.MG_301 293
243273.MG_072 243273.MG_304 170
243273.MG_072 243273.MG_305 861
243273.MG_072 243273.MG_308 172
243273.MG_072 243273.MG_317 278
243273.MG_072 243273.MG_324 205
243273.MG_072 243273.MG_329 299
243273.MG_072 243273.MG_332 276
243273.MG_072 243273.MG_334 316
243273.MG_072 243273.MG_335 589
243273.MG_072 243273.MG_336 274
243273.MG_072 243273.MG_339 307
243273.MG_072 243273.MG_340 567
243273.MG_072 243273.MG_341 561
243273.MG_072 243273.MG_345 184
243273.MG_072 243273.MG_351 252
243273.MG_072 243273.MG_355 517
243273.MG_072 243273.MG_356 288
243273.MG_072 243273.MG_357 498
243273.MG_072 243273.MG_358 538
243273.MG_072 243273.MG_359 605
243273.MG_072 243273.MG_361 271
243273.MG_072 243273.MG_365 352
243273.MG_072 243273.MG_367 461
243273.MG_072 243273.MG_369 278
243273.MG_072 243273.MG_372 178
243273.MG_072 243273.MG_375 290
243273.MG_072 243273.MG_378 333
243273.MG_072 243273.MG_379 290
243273.MG_072 243273.MG_384 235
243273.MG_072 243273.MG_388 158
243273.MG_072 243273.MG_392 895
243273.MG_072 243273.MG_394 453
243273.MG_072 243273.MG_400 183
243273.MG_072 243273.MG_401 175
243273.MG_072 243273.MG_403 168
243273.MG_072 243273.MG_407 400
243273.MG_072 243273.MG_410 216
243273.MG_072 243273.MG_411 233
243273.MG_072 243273.MG_417 202
243273.MG_072 243273.MG_418 297
243273.MG_072 243273.MG_419 185
243273.MG_072 243273.MG_421 732
243273.MG_072 243273.MG_424 188
243273.MG_072 243273.MG_425 274
243273.MG_072 243273.MG_429 289
243273.MG_072 243273.MG_430 240
243273.MG_072 243273.MG_432 264
243273.MG_072 243273.MG_433 559
243273.MG_072 243273.MG_434 357
243273.MG_072 243273.MG_435 581
243273.MG_072 243273.MG_437 174
243273.MG_072 243273.MG_442 155
243273.MG_072 243273.MG_443 264
243273.MG_072 243273.MG_444 350
243273.MG_072 243273.MG_445 264
243273.MG_072 243273.MG_446 205
243273.MG_072 243273.MG_451 596
243273.MG_072 243273.MG_455 586
243273.MG_072 243273.MG_457 866
243273.MG_072 243273.MG_458 174
243273.MG_072 243273.MG_464 827
243273.MG_072 243273.MG_465 271
243273.MG_072 243273.MG_467 416
243273.MG_072 243273.MG_469 766
243273.MG_072 243273.MG_470 637
243273.MG_072 243273.MG_476 983
243273.MG_072 243273.MG_482 435
243273.MG_072 243273.MG_505 235
243273.MG_072 243273.MG_526 350
243273.MG_073 243273.MG_001 817
243273.MG_073 243273.MG_002 212
243273.MG_073 243273.MG_003 737
243273.MG_073 243273.MG_004 299
243273.MG_073 243273.MG_005 494
243273.MG_073 243273.MG_006 206
243273.MG_073 243273.MG_007 179
243273.MG_073 243273.MG_008 208
243273.MG_073 243273.MG_009 158
243273.MG_073 243273.MG_010 249
243273.MG_073 243273.MG_013 153
243273.MG_073 243273.MG_019 166
243273.MG_073 243273.MG_020 174
243273.MG_073 243273.MG_022 200
243273.MG_073 243273.MG_024 343
243273.MG_073 243273.MG_030 286
243273.MG_073 243273.MG_033 292
243273.MG_073 243273.MG_034 164
243273.MG_073 243273.MG_038 294
243273.MG_073 243273.MG_047 294
243273.MG_073 243273.MG_048 194
243273.MG_073 243273.MG_052 290
243273.MG_073 243273.MG_053 412
243273.MG_073 243273.MG_054 370
243273.MG_073 243273.MG_056 172
243273.MG_073 243273.MG_058 286
243273.MG_073 243273.MG_059 274
243273.MG_073 243273.MG_062 291
243273.MG_073 243273.MG_065 272
243273.MG_073 243273.MG_066 238
243273.MG_073 243273.MG_069 565
243273.MG_073 243273.MG_070 873
243273.MG_073 243273.MG_071 887
243273.MG_073 243273.MG_072 949
243273.MG_073 243273.MG_074 868
243273.MG_073 243273.MG_075 679
243273.MG_073 243273.MG_078 290
243273.MG_073 243273.MG_079 290
243273.MG_073 243273.MG_082 245
243273.MG_073 243273.MG_083 313
243273.MG_073 243273.MG_084 220
243273.MG_073 243273.MG_085 591
243273.MG_073 243273.MG_086 419
243273.MG_073 243273.MG_087 330
243273.MG_073 243273.MG_088 203
243273.MG_073 243273.MG_089 330
243273.MG_073 243273.MG_090 307
243273.MG_073 243273.MG_091 833
243273.MG_073 243273.MG_092 569
243273.MG_073 243273.MG_094 605
243273.MG_073 243273.MG_097 238
243273.MG_073 243273.MG_099 411
243273.MG_073 243273.MG_102 537
243273.MG_073 243273.MG_103 298
243273.MG_073 243273.MG_104 293
243273.MG_073 243273.MG_111 233
243273.MG_073 243273.MG_113 279
243273.MG_073 243273.MG_114 589
243273.MG_073 243273.MG_118 171
243273.MG_073 243273.MG_120 271
243273.MG_073 243273.MG_121 200
243273.MG_073 243273.MG_122 294
243273.MG_073 243273.MG_123 206
243273.MG_073 243273.MG_124 279
243273.MG_073 243273.MG_125 212
243273.MG_073 243273.MG_126 565
243273.MG_073 243273.MG_127 225
243273.MG_073 243273.MG_130 206
243273.MG_073 243273.MG_132 151
243273.MG_073 243273.MG_142 469
243273.MG_073 243273.MG_146 176
243273.MG_073 243273.MG_151 278
243273.MG_073 243273.MG_156 170
243273.MG_073 243273.MG_157 256
243273.MG_073 243273.MG_158 478
243273.MG_073 243273.MG_166 170
243273.MG_073 243273.MG_167 170
243273.MG_073 243273.MG_168 236
243273.MG_073 243273.MG_169 180
243273.MG_073 243273.MG_170 294
243273.MG_073 243273.MG_172 170
243273.MG_073 243273.MG_173 835
243273.MG_073 243273.MG_175 273
243273.MG_073 243273.MG_176 185
243273.MG_073 243273.MG_177 494
243273.MG_073 243273.MG_194 279
243273.MG_073 243273.MG_200 166
243273.MG_073 243273.MG_201 170
243273.MG_073 243273.MG_204 341
243273.MG_073 243273.MG_205 293
243273.MG_073 243273.MG_206 989
243273.MG_073 243273.MG_213 250
243273.MG_073 243273.MG_216 407
243273.MG_073 243273.MG_224 592
243273.MG_073 243273.MG_227 212
243273.MG_073 243273.MG_228 344
243273.MG_073 243273.MG_231 550
243273.MG_073 243273.MG_235 732
243273.MG_073 243273.MG_238 831
243273.MG_073 243273.MG_239 294
243273.MG_073 243273.MG_241 738
243273.MG_073 243273.MG_244 909
243273.MG_073 243273.MG_246 230
243273.MG_073 243273.MG_249 384
243273.MG_073 243273.MG_250 320
243273.MG_073 243273.MG_252 262
243273.MG_073 243273.MG_253 404
243273.MG_073 243273.MG_254 530
243273.MG_073 243273.MG_258 291
243273.MG_073 243273.MG_259 252
243273.MG_073 243273.MG_261 273
243273.MG_073 243273.MG_262 493
243273.MG_073 243273.MG_263 212
243273.MG_073 243273.MG_264 384
243273.MG_073 243273.MG_265 212
243273.MG_073 243273.MG_266 324
243273.MG_073 243273.MG_270 238
243273.MG_073 243273.MG_278 320
243273.MG_073 243273.MG_282 450
243273.MG_073 243273.MG_297 315
243273.MG_073 243273.MG_298 423
243273.MG_073 243273.MG_300 607
243273.MG_073 243273.MG_301 252
243273.MG_073 243273.MG_305 734
243273.MG_073 243273.MG_316 221
243273.MG_073 243273.MG_317 290
243273.MG_073 243273.MG_322 204
243273.MG_073 243273.MG_326 285
243273.MG_073 243273.MG_332 199
243273.MG_073 243273.MG_334 166
243273.MG_073 243273.MG_339 462
243273.MG_073 243273.MG_340 279
243273.MG_073 243273.MG_341 180
243273.MG_073 243273.MG_345 410
243273.MG_073 243273.MG_346 158
243273.MG_073 243273.MG_347 172
243273.MG_073 243273.MG_352 294
243273.MG_073 243273.MG_353 260
243273.MG_073 243273.MG_355 403
243273.MG_073 243273.MG_357 184
243273.MG_073 243273.MG_358 860
243273.MG_073 243273.MG_359 837
243273.MG_073 243273.MG_360 254
243273.MG_073 243273.MG_367 275
243273.MG_073 243273.MG_375 356
243273.MG_073 243273.MG_378 399
243273.MG_073 243273.MG_379 290
243273.MG_073 243273.MG_380 290
243273.MG_073 243273.MG_383 198
243273.MG_073 243273.MG_384 189
243273.MG_073 243273.MG_392 551
243273.MG_073 243273.MG_394 525
243273.MG_073 243273.MG_401 300
243273.MG_073 243273.MG_407 605
243273.MG_073 243273.MG_409 154
243273.MG_073 243273.MG_410 295
243273.MG_073 243273.MG_411 234
243273.MG_073 243273.MG_417 289
243273.MG_073 243273.MG_418 284
243273.MG_073 243273.MG_419 204
243273.MG_073 243273.MG_421 999
243273.MG_073 243273.MG_429 205
243273.MG_073 243273.MG_431 213
243273.MG_073 243273.MG_434 531
243273.MG_073 243273.MG_435 317
243273.MG_073 243273.MG_444 173
243273.MG_073 243273.MG_445 226
243273.MG_073 243273.MG_446 169
243273.MG_073 243273.MG_447 194
243273.MG_073 243273.MG_450 168
243273.MG_073 243273.MG_451 290
243273.MG_073 243273.MG_455 197
243273.MG_073 243273.MG_457 447
243273.MG_073 243273.MG_460 159
243273.MG_073 243273.MG_462 278
243273.MG_073 243273.MG_467 264
243273.MG_073 243273.MG_469 732
243273.MG_073 243273.MG_470 311
243273.MG_073 243273.MG_482 184
243273.MG_073 243273.MG_498 835
243273.MG_073 243273.MG_526 264
243273.MG_074 243273.MG_055 831
243273.MG_074 243273.MG_059 202
243273.MG_074 243273.MG_069 565
243273.MG_074 243273.MG_070 863
243273.MG_074 243273.MG_071 868
243273.MG_074 243273.MG_072 868
243273.MG_074 243273.MG_073 868
243273.MG_074 243273.MG_075 962
243273.MG_074 243273.MG_076 857
243273.MG_074 243273.MG_129 839
243273.MG_074 243273.MG_132 299
243273.MG_074 243273.MG_219 490
243273.MG_074 243273.MG_233 839
243273.MG_074 243273.MG_267 857
243273.MG_074 243273.MG_353 200
243273.MG_074 243273.MG_389 857
243273.MG_074 243273.MG_393 271
243273.MG_074 243273.MG_404 837
243273.MG_074 243273.MG_406 857
243273.MG_074 243273.MG_441 857
243273.MG_074 243273.MG_474 857
243273.MG_074 243273.MG_478 857
243273.MG_074 243273.MG_516 839
243273.MG_074 243273.MG_524 857
243273.MG_075 243273.MG_018 232
243273.MG_075 243273.MG_035 232
243273.MG_075 243273.MG_069 439
243273.MG_075 243273.MG_070 647
243273.MG_075 243273.MG_071 679
243273.MG_075 243273.MG_072 679
243273.MG_075 243273.MG_073 679
243273.MG_075 243273.MG_074 962
243273.MG_075 243273.MG_079 193
243273.MG_075 243273.MG_095 899
243273.MG_075 243273.MG_102 207
243273.MG_075 243273.MG_109 242
243273.MG_075 243273.MG_110 163
243273.MG_075 243273.MG_124 199
243273.MG_075 243273.MG_166 841
243273.MG_075 243273.MG_170 235
243273.MG_075 243273.MG_178 232
243273.MG_075 243273.MG_191 854
243273.MG_075 243273.MG_192 837
243273.MG_075 243273.MG_195 151
243273.MG_075 243273.MG_218 290
243273.MG_075 243273.MG_298 232
243273.MG_075 243273.MG_305 232
243273.MG_076 243273.MG_055 831
243273.MG_076 243273.MG_059 217
243273.MG_076 243273.MG_074 857
243273.MG_076 243273.MG_077 500
243273.MG_076 243273.MG_078 500
243273.MG_076 243273.MG_079 500
243273.MG_076 243273.MG_080 500
243273.MG_076 243273.MG_081 403
243273.MG_076 243273.MG_082 403
243273.MG_076 243273.MG_083 403
243273.MG_076 243273.MG_084 403
243273.MG_076 243273.MG_085 403
243273.MG_076 243273.MG_086 403
243273.MG_076 243273.MG_087 365
243273.MG_076 243273.MG_088 341
243273.MG_076 243273.MG_089 332
243273.MG_076 243273.MG_090 283
243273.MG_076 243273.MG_091 283
243273.MG_076 243273.MG_092 283
243273.MG_076 243273.MG_093 288
243273.MG_076 243273.MG_094 283
243273.MG_076 243273.MG_095 283
243273.MG_076 243273.MG_096 209
243273.MG_076 243273.MG_097 190
243273.MG_076 243273.MG_098 170
243273.MG_076 243273.MG_099 170
243273.MG_076 243273.MG_100 170
243273.MG_076 243273.MG_101 170
243273.MG_076 243273.MG_102 170
243273.MG_076 243273.MG_103 170
243273.MG_076 243273.MG_104 167
243273.MG_076 243273.MG_105 166
243273.MG_076 243273.MG_129 849
243273.MG_076 243273.MG_132 319
243273.MG_076 243273.MG_219 491
243273.MG_076 243273.MG_233 839
243273.MG_076 243273.MG_267 865
243273.MG_076 243273.MG_353 201
243273.MG_076 243273.MG_389 865
243273.MG_076 243273.MG_393 274
243273.MG_076 243273.MG_404 837
243273.MG_076 243273.MG_406 865
243273.MG_076 243273.MG_441 865
243273.MG_076 243273.MG_474 865
243273.MG_076 243273.MG_476 167
243273.MG_076 243273.MG_478 865
243273.MG_076 243273.MG_516 839
243273.MG_076 243273.MG_524 865
243273.MG_077 243273.MG_003 306
243273.MG_077 243273.MG_008 494
243273.MG_077 243273.MG_029 156
243273.MG_077 243273.MG_034 174
243273.MG_077 243273.MG_040 156
243273.MG_077 243273.MG_044 279
243273.MG_077 243273.MG_046 189
243273.MG_077 243273.MG_048 266
243273.MG_077 243273.MG_050 763
243273.MG_077 243273.MG_062 279
243273.MG_077 243273.MG_066 172
243273.MG_077 243273.MG_076 500
243273.MG_077 243273.MG_078 999
243273.MG_077 243273.MG_079 997
243273.MG_077 243273.MG_080 998
243273.MG_077 243273.MG_081 754
243273.MG_077 243273.MG_082 734
243273.MG_077 243273.MG_083 692
243273.MG_077 243273.MG_084 717
243273.MG_077 243273.MG_085 786
243273.MG_077 243273.MG_086 717
243273.MG_077 243273.MG_087 630
243273.MG_077 243273.MG_088 575
243273.MG_077 243273.MG_089 553
243273.MG_077 243273.MG_090 431
243273.MG_077 243273.MG_091 438
243273.MG_077 243273.MG_092 698
243273.MG_077 243273.MG_093 431
243273.MG_077 243273.MG_094 442
243273.MG_077 243273.MG_095 429
243273.MG_077 243273.MG_096 281
243273.MG_077 243273.MG_097 257
243273.MG_077 243273.MG_098 202
243273.MG_077 243273.MG_099 295
243273.MG_077 243273.MG_100 504
243273.MG_077 243273.MG_101 202
243273.MG_077 243273.MG_102 210
243273.MG_077 243273.MG_103 202
243273.MG_077 243273.MG_104 232
243273.MG_077 243273.MG_105 316
243273.MG_077 243273.MG_136 567
243273.MG_077 243273.MG_138 172
243273.MG_077 243273.MG_170 290
243273.MG_077 243273.MG_171 396
243273.MG_077 243273.MG_175 222
243273.MG_077 243273.MG_183 846
243273.MG_077 243273.MG_197 182
243273.MG_077 243273.MG_203 180
243273.MG_077 243273.MG_210 843
243273.MG_077 243273.MG_224 291
243273.MG_077 243273.MG_225 177
243273.MG_077 243273.MG_226 177
243273.MG_077 243273.MG_234 176
243273.MG_077 243273.MG_261 187
243273.MG_077 243273.MG_271 508
243273.MG_077 243273.MG_272 290
243273.MG_077 243273.MG_273 273
243273.MG_077 243273.MG_276 477
243273.MG_077 243273.MG_297 761
243273.MG_077 243273.MG_300 361
243273.MG_077 243273.MG_301 325
243273.MG_077 243273.MG_304 193
243273.MG_077 243273.MG_311 200
243273.MG_077 243273.MG_321 835
243273.MG_077 243273.MG_324 694
243273.MG_077 243273.MG_329 172
243273.MG_077 243273.MG_330 172
243273.MG_077 243273.MG_345 197
243273.MG_077 243273.MG_347 167
243273.MG_077 243273.MG_356 288
243273.MG_077 243273.MG_359 424
243273.MG_077 243273.MG_365 360
243273.MG_077 243273.MG_379 831
243273.MG_077 243273.MG_380 732
243273.MG_077 243273.MG_383 154
243273.MG_077 243273.MG_384 231
243273.MG_077 243273.MG_392 158
243273.MG_077 243273.MG_394 274
243273.MG_077 243273.MG_396 290
243273.MG_077 243273.MG_399 293
243273.MG_077 243273.MG_402 193
243273.MG_077 243273.MG_405 183
243273.MG_077 243273.MG_434 161
243273.MG_077 243273.MG_437 185
243273.MG_077 243273.MG_444 196
243273.MG_077 243273.MG_447 255
243273.MG_077 243273.MG_451 490
243273.MG_077 243273.MG_457 322
243273.MG_077 243273.MG_459 174
243273.MG_077 243273.MG_476 195
243273.MG_077 243273.MG_482 164
243273.MG_077 243273.MG_498 201
243273.MG_078 243273.MG_003 276
243273.MG_078 243273.MG_004 290
243273.MG_078 243273.MG_023 153
243273.MG_078 243273.MG_041 172
243273.MG_078 243273.MG_047 319
243273.MG_078 243273.MG_052 452
243273.MG_078 243273.MG_058 192
243273.MG_078 243273.MG_062 769
243273.MG_078 243273.MG_072 279
243273.MG_078 243273.MG_073 290
243273.MG_078 243273.MG_076 500
243273.MG_078 243273.MG_077 999
243273.MG_078 243273.MG_079 998
243273.MG_078 243273.MG_080 998
243273.MG_078 243273.MG_081 717
243273.MG_078 243273.MG_082 717
243273.MG_078 243273.MG_083 688
243273.MG_078 243273.MG_084 720
243273.MG_078 243273.MG_085 717
243273.MG_078 243273.MG_086 717
243273.MG_078 243273.MG_087 626
243273.MG_078 243273.MG_088 678
243273.MG_078 243273.MG_089 546
243273.MG_078 243273.MG_090 570
243273.MG_078 243273.MG_091 429
243273.MG_078 243273.MG_092 431
243273.MG_078 243273.MG_093 489
243273.MG_078 243273.MG_094 440
243273.MG_078 243273.MG_095 429
243273.MG_078 243273.MG_096 281
243273.MG_078 243273.MG_097 242
243273.MG_078 243273.MG_098 202
243273.MG_078 243273.MG_099 242
243273.MG_078 243273.MG_100 242
243273.MG_078 243273.MG_101 202
243273.MG_078 243273.MG_102 210
243273.MG_078 243273.MG_103 202
243273.MG_078 243273.MG_104 195
243273.MG_078 243273.MG_105 217
243273.MG_078 243273.MG_107 155
243273.MG_078 243273.MG_110 152
243273.MG_078 243273.MG_113 153
243273.MG_078 243273.MG_130 155
243273.MG_078 243273.MG_138 167
243273.MG_078 243273.MG_139 333
243273.MG_078 243273.MG_146 168
243273.MG_078 243273.MG_151 290
243273.MG_078 243273.MG_168 290
243273.MG_078 243273.MG_169 296
243273.MG_078 243273.MG_170 279
243273.MG_078 243273.MG_171 296
243273.MG_078 243273.MG_173 207
243273.MG_078 243273.MG_175 402
243273.MG_078 243273.MG_176 290
243273.MG_078 243273.MG_183 841
243273.MG_078 243273.MG_191 171
243273.MG_078 243273.MG_194 299
243273.MG_078 243273.MG_198 195
243273.MG_078 243273.MG_201 155
243273.MG_078 243273.MG_205 155
243273.MG_078 243273.MG_210 833
243273.MG_078 243273.MG_224 359
243273.MG_078 243273.MG_238 290
243273.MG_078 243273.MG_258 306
243273.MG_078 243273.MG_292 301
243273.MG_078 243273.MG_297 361
243273.MG_078 243273.MG_298 180
243273.MG_078 243273.MG_300 333
243273.MG_078 243273.MG_301 395
243273.MG_078 243273.MG_305 265
243273.MG_078 243273.MG_311 192
243273.MG_078 243273.MG_317 637
243273.MG_078 243273.MG_321 833
243273.MG_078 243273.MG_324 561
243273.MG_078 243273.MG_329 156
243273.MG_078 243273.MG_330 164
243273.MG_078 243273.MG_339 223
243273.MG_078 243273.MG_340 290
243273.MG_078 243273.MG_341 279
243273.MG_078 243273.MG_352 158
243273.MG_078 243273.MG_378 160
243273.MG_078 243273.MG_379 293
243273.MG_078 243273.MG_380 681
243273.MG_078 243273.MG_383 152
243273.MG_078 243273.MG_384 156
243273.MG_078 243273.MG_387 154
243273.MG_078 243273.MG_392 223
243273.MG_078 243273.MG_394 290
243273.MG_078 243273.MG_411 171
243273.MG_078 243273.MG_417 307
243273.MG_078 243273.MG_418 310
243273.MG_078 243273.MG_421 290
243273.MG_078 243273.MG_431 172
243273.MG_078 243273.MG_444 158
243273.MG_078 243273.MG_445 158
243273.MG_078 243273.MG_451 299
243273.MG_078 243273.MG_457 294
243273.MG_078 243273.MG_469 418
243273.MG_078 243273.MG_476 195
243273.MG_079 243273.MG_003 357
243273.MG_079 243273.MG_004 279
243273.MG_079 243273.MG_023 153
243273.MG_079 243273.MG_030 218
243273.MG_079 243273.MG_035 197
243273.MG_079 243273.MG_047 297
243273.MG_079 243273.MG_048 233
243273.MG_079 243273.MG_049 187
243273.MG_079 243273.MG_054 321
243273.MG_079 243273.MG_060 247
243273.MG_079 243273.MG_062 679
243273.MG_079 243273.MG_070 413
243273.MG_079 243273.MG_072 462
243273.MG_079 243273.MG_073 290
243273.MG_079 243273.MG_075 193
243273.MG_079 243273.MG_076 500
243273.MG_079 243273.MG_077 997
243273.MG_079 243273.MG_078 998
243273.MG_079 243273.MG_080 994
243273.MG_079 243273.MG_081 766
243273.MG_079 243273.MG_082 766
243273.MG_079 243273.MG_083 686
243273.MG_079 243273.MG_084 735
243273.MG_079 243273.MG_085 717
243273.MG_079 243273.MG_086 717
243273.MG_079 243273.MG_087 707
243273.MG_079 243273.MG_088 893
243273.MG_079 243273.MG_089 713
243273.MG_079 243273.MG_090 569
243273.MG_079 243273.MG_091 429
243273.MG_079 243273.MG_092 593
243273.MG_079 243273.MG_093 431
243273.MG_079 243273.MG_094 436
243273.MG_079 243273.MG_095 429
243273.MG_079 243273.MG_096 281
243273.MG_079 243273.MG_097 242
243273.MG_079 243273.MG_098 202
243273.MG_079 243273.MG_099 255
243273.MG_079 243273.MG_100 383
243273.MG_079 243273.MG_101 202
243273.MG_079 243273.MG_102 202
243273.MG_079 243273.MG_103 202
243273.MG_079 243273.MG_104 363
243273.MG_079 243273.MG_105 217
243273.MG_079 243273.MG_107 168
243273.MG_079 243273.MG_113 153
243273.MG_079 243273.MG_122 365
243273.MG_079 243273.MG_138 158
243273.MG_079 243273.MG_139 172
243273.MG_079 243273.MG_141 152
243273.MG_079 243273.MG_150 227
243273.MG_079 243273.MG_151 437
243273.MG_079 243273.MG_152 227
243273.MG_079 243273.MG_154 315
243273.MG_079 243273.MG_155 234
243273.MG_079 243273.MG_156 227
243273.MG_079 243273.MG_157 227
243273.MG_079 243273.MG_158 227
243273.MG_079 243273.MG_160 375
243273.MG_079 243273.MG_161 375
243273.MG_079 243273.MG_162 375
243273.MG_079 243273.MG_163 375
243273.MG_079 243273.MG_164 227
243273.MG_079 243273.MG_165 227
243273.MG_079 243273.MG_166 238
243273.MG_079 243273.MG_167 227
243273.MG_079 243273.MG_168 413
243273.MG_079 243273.MG_169 293
243273.MG_079 243273.MG_170 237
243273.MG_079 243273.MG_171 224
243273.MG_079 243273.MG_172 264
243273.MG_079 243273.MG_175 291
243273.MG_079 243273.MG_176 404
243273.MG_079 243273.MG_177 225
243273.MG_079 243273.MG_182 286
243273.MG_079 243273.MG_183 838
243273.MG_079 243273.MG_190 260
243273.MG_079 243273.MG_194 296
243273.MG_079 243273.MG_201 155
243273.MG_079 243273.MG_205 210
243273.MG_079 243273.MG_209 168
243273.MG_079 243273.MG_210 296
243273.MG_079 243273.MG_224 349
243273.MG_079 243273.MG_227 263
243273.MG_079 243273.MG_232 303
243273.MG_079 243273.MG_234 569
243273.MG_079 243273.MG_238 404
243273.MG_079 243273.MG_258 294
243273.MG_079 243273.MG_261 239
243273.MG_079 243273.MG_262 206
243273.MG_079 243273.MG_271 185
243273.MG_079 243273.MG_278 345
243273.MG_079 243273.MG_282 196
243273.MG_079 243273.MG_292 158
243273.MG_079 243273.MG_297 339
243273.MG_079 243273.MG_304 212
243273.MG_079 243273.MG_305 467
243273.MG_079 243273.MG_311 226
243273.MG_079 243273.MG_317 563
243273.MG_079 243273.MG_321 831
243273.MG_079 243273.MG_324 547
243273.MG_079 243273.MG_329 196
243273.MG_079 243273.MG_330 156
243273.MG_079 243273.MG_340 374
243273.MG_079 243273.MG_341 327
243273.MG_079 243273.MG_347 227
243273.MG_079 243273.MG_357 288
243273.MG_079 243273.MG_361 422
243273.MG_079 243273.MG_362 233
243273.MG_079 243273.MG_370 168
243273.MG_079 243273.MG_378 152
243273.MG_079 243273.MG_379 298
243273.MG_079 243273.MG_380 633
243273.MG_079 243273.MG_383 156
243273.MG_079 243273.MG_384 156
243273.MG_079 243273.MG_391 344
243273.MG_079 243273.MG_392 353
243273.MG_079 243273.MG_394 298
243273.MG_079 243273.MG_400 290
243273.MG_079 243273.MG_403 290
243273.MG_079 243273.MG_407 288
243273.MG_079 243273.MG_417 704
243273.MG_079 243273.MG_418 779
243273.MG_079 243273.MG_421 210
243273.MG_079 243273.MG_430 376
243273.MG_079 243273.MG_431 176
243273.MG_079 243273.MG_433 278
243273.MG_079 243273.MG_444 158
243273.MG_079 243273.MG_445 158
243273.MG_079 243273.MG_446 299
243273.MG_079 243273.MG_451 423
243273.MG_079 243273.MG_457 291
243273.MG_079 243273.MG_462 259
243273.MG_079 243273.MG_469 290
243273.MG_079 243273.MG_476 195
243273.MG_080 243273.MG_008 151
243273.MG_080 243273.MG_023 152
243273.MG_080 243273.MG_024 175
243273.MG_080 243273.MG_035 253
243273.MG_080 243273.MG_044 290
243273.MG_080 243273.MG_045 200
243273.MG_080 243273.MG_048 233
243273.MG_080 243273.MG_054 321
243273.MG_080 243273.MG_055 230
243273.MG_080 243273.MG_056 223
243273.MG_080 243273.MG_066 308
243273.MG_080 243273.MG_070 196
243273.MG_080 243273.MG_076 500
243273.MG_080 243273.MG_077 998
243273.MG_080 243273.MG_078 998
243273.MG_080 243273.MG_079 994
243273.MG_080 243273.MG_081 766
243273.MG_080 243273.MG_082 766
243273.MG_080 243273.MG_083 686
243273.MG_080 243273.MG_084 717
243273.MG_080 243273.MG_085 717
243273.MG_080 243273.MG_086 717
243273.MG_080 243273.MG_087 694
243273.MG_080 243273.MG_088 650
243273.MG_080 243273.MG_089 702
243273.MG_080 243273.MG_090 429
243273.MG_080 243273.MG_091 429
243273.MG_080 243273.MG_092 440
243273.MG_080 243273.MG_093 438
243273.MG_080 243273.MG_094 436
243273.MG_080 243273.MG_095 429
243273.MG_080 243273.MG_096 281
243273.MG_080 243273.MG_097 594
243273.MG_080 243273.MG_098 202
243273.MG_080 243273.MG_099 267
243273.MG_080 243273.MG_100 281
243273.MG_080 243273.MG_101 202
243273.MG_080 243273.MG_102 210
243273.MG_080 243273.MG_103 202
243273.MG_080 243273.MG_104 363
243273.MG_080 243273.MG_105 217
243273.MG_080 243273.MG_107 182
243273.MG_080 243273.MG_113 153
243273.MG_080 243273.MG_118 710
243273.MG_080 243273.MG_122 365
243273.MG_080 243273.MG_137 841
243273.MG_080 243273.MG_138 158
243273.MG_080 243273.MG_139 171
243273.MG_080 243273.MG_141 152
243273.MG_080 243273.MG_146 194
243273.MG_080 243273.MG_150 227
243273.MG_080 243273.MG_151 268
243273.MG_080 243273.MG_152 266
243273.MG_080 243273.MG_153 225
243273.MG_080 243273.MG_154 315
243273.MG_080 243273.MG_155 234
243273.MG_080 243273.MG_156 227
243273.MG_080 243273.MG_157 227
243273.MG_080 243273.MG_158 227
243273.MG_080 243273.MG_160 375
243273.MG_080 243273.MG_161 375
243273.MG_080 243273.MG_162 375
243273.MG_080 243273.MG_163 375
243273.MG_080 243273.MG_164 227
243273.MG_080 243273.MG_165 227
243273.MG_080 243273.MG_166 238
243273.MG_080 243273.MG_167 227
243273.MG_080 243273.MG_168 225
243273.MG_080 243273.MG_169 526
243273.MG_080 243273.MG_170 237
243273.MG_080 243273.MG_171 224
243273.MG_080 243273.MG_172 264
243273.MG_080 243273.MG_176 225
243273.MG_080 243273.MG_177 225
243273.MG_080 243273.MG_182 286
243273.MG_080 243273.MG_183 838
243273.MG_080 243273.MG_190 288
243273.MG_080 243273.MG_201 153
243273.MG_080 243273.MG_205 209
243273.MG_080 243273.MG_210 683
243273.MG_080 243273.MG_224 362
243273.MG_080 243273.MG_227 178
243273.MG_080 243273.MG_261 239
243273.MG_080 243273.MG_262 206
243273.MG_080 243273.MG_275 831
243273.MG_080 243273.MG_278 345
243273.MG_080 243273.MG_282 196
243273.MG_080 243273.MG_292 158
243273.MG_080 243273.MG_297 344
243273.MG_080 243273.MG_300 215
243273.MG_080 243273.MG_305 165
243273.MG_080 243273.MG_311 226
243273.MG_080 243273.MG_321 835
243273.MG_080 243273.MG_324 716
243273.MG_080 243273.MG_329 192
243273.MG_080 243273.MG_330 156
243273.MG_080 243273.MG_334 298
243273.MG_080 243273.MG_340 182
243273.MG_080 243273.MG_347 227
243273.MG_080 243273.MG_351 491
243273.MG_080 243273.MG_358 299
243273.MG_080 243273.MG_361 227
243273.MG_080 243273.MG_362 233
243273.MG_080 243273.MG_365 379
243273.MG_080 243273.MG_367 170
243273.MG_080 243273.MG_371 168
243273.MG_080 243273.MG_379 834
243273.MG_080 243273.MG_380 734
243273.MG_080 243273.MG_383 184
243273.MG_080 243273.MG_384 156
243273.MG_080 243273.MG_391 523
243273.MG_080 243273.MG_396 301
243273.MG_080 243273.MG_399 829
243273.MG_080 243273.MG_402 201
243273.MG_080 243273.MG_405 185
243273.MG_080 243273.MG_407 172
243273.MG_080 243273.MG_418 227
243273.MG_080 243273.MG_424 491
243273.MG_080 243273.MG_430 687
243273.MG_080 243273.MG_431 180
243273.MG_080 243273.MG_433 278
243273.MG_080 243273.MG_437 190
243273.MG_080 243273.MG_444 158
243273.MG_080 243273.MG_445 158
243273.MG_080 243273.MG_451 232
243273.MG_080 243273.MG_457 389
243273.MG_080 243273.MG_462 259
243273.MG_080 243273.MG_476 195
243273.MG_081 243273.MG_001 160
243273.MG_081 243273.MG_002 282
243273.MG_081 243273.MG_003 175
243273.MG_081 243273.MG_005 192
243273.MG_081 243273.MG_010 278
243273.MG_081 243273.MG_019 235
243273.MG_081 243273.MG_021 262
243273.MG_081 243273.MG_023 630
243273.MG_081 243273.MG_024 335
243273.MG_081 243273.MG_026 587
243273.MG_081 243273.MG_034 178
243273.MG_081 243273.MG_035 187
243273.MG_081 243273.MG_037 155
243273.MG_081 243273.MG_048 964
243273.MG_081 243273.MG_054 894
243273.MG_081 243273.MG_055 727
243273.MG_081 243273.MG_058 774
243273.MG_081 243273.MG_059 290
243273.MG_081 243273.MG_066 161
243273.MG_081 243273.MG_069 200
243273.MG_081 243273.MG_070 979
243273.MG_081 243273.MG_072 308
243273.MG_081 243273.MG_076 403
243273.MG_081 243273.MG_077 754
243273.MG_081 243273.MG_078 717
243273.MG_081 243273.MG_079 766
243273.MG_081 243273.MG_080 766
243273.MG_081 243273.MG_082 999
243273.MG_081 243273.MG_083 910
243273.MG_081 243273.MG_084 902
243273.MG_081 243273.MG_085 879
243273.MG_081 243273.MG_086 879
243273.MG_081 243273.MG_087 999
243273.MG_081 243273.MG_088 996
243273.MG_081 243273.MG_089 996
243273.MG_081 243273.MG_090 873
243273.MG_081 243273.MG_091 595
243273.MG_081 243273.MG_092 864
243273.MG_081 243273.MG_093 971
243273.MG_081 243273.MG_094 566
243273.MG_081 243273.MG_095 535
243273.MG_081 243273.MG_096 333
243273.MG_081 243273.MG_097 283
243273.MG_081 243273.MG_098 226
243273.MG_081 243273.MG_099 257
243273.MG_081 243273.MG_100 258
243273.MG_081 243273.MG_101 226
243273.MG_081 243273.MG_102 244
243273.MG_081 243273.MG_103 226
243273.MG_081 243273.MG_104 215
243273.MG_081 243273.MG_105 213
243273.MG_081 243273.MG_113 220
243273.MG_081 243273.MG_114 154
243273.MG_081 243273.MG_122 228
243273.MG_081 243273.MG_124 178
243273.MG_081 243273.MG_126 193
243273.MG_081 243273.MG_132 176
243273.MG_081 243273.MG_136 246
243273.MG_081 243273.MG_138 725
243273.MG_081 243273.MG_139 151
243273.MG_081 243273.MG_141 290
243273.MG_081 243273.MG_142 903
243273.MG_081 243273.MG_143 289
243273.MG_081 243273.MG_150 987
243273.MG_081 243273.MG_151 997
243273.MG_081 243273.MG_152 997
243273.MG_081 243273.MG_153 990
243273.MG_081 243273.MG_154 998
243273.MG_081 243273.MG_155 976
243273.MG_081 243273.MG_156 994
243273.MG_081 243273.MG_157 994
243273.MG_081 243273.MG_158 998
243273.MG_081 243273.MG_159 986
243273.MG_081 243273.MG_160 977
243273.MG_081 243273.MG_161 997
243273.MG_081 243273.MG_162 988
243273.MG_081 243273.MG_163 998
243273.MG_081 243273.MG_164 965
243273.MG_081 243273.MG_165 983
243273.MG_081 243273.MG_166 998
243273.MG_081 243273.MG_167 992
243273.MG_081 243273.MG_168 993
243273.MG_081 243273.MG_169 987
243273.MG_081 243273.MG_170 865
243273.MG_081 243273.MG_171 627
243273.MG_081 243273.MG_172 765
243273.MG_081 243273.MG_173 918
243273.MG_081 243273.MG_174 886
243273.MG_081 243273.MG_175 992
243273.MG_081 243273.MG_176 994
243273.MG_081 243273.MG_177 870
243273.MG_081 243273.MG_178 982
243273.MG_081 243273.MG_179 153
243273.MG_081 243273.MG_180 153
243273.MG_081 243273.MG_182 212
243273.MG_081 243273.MG_194 340
243273.MG_081 243273.MG_195 307
243273.MG_081 243273.MG_196 935
243273.MG_081 243273.MG_197 881
243273.MG_081 243273.MG_198 983
243273.MG_081 243273.MG_200 282
243273.MG_081 243273.MG_201 344
243273.MG_081 243273.MG_205 170
243273.MG_081 243273.MG_216 198
243273.MG_081 243273.MG_224 633
243273.MG_081 243273.MG_231 290
243273.MG_081 243273.MG_232 945
243273.MG_081 243273.MG_234 946
243273.MG_081 243273.MG_238 734
243273.MG_081 243273.MG_240 178
243273.MG_081 243273.MG_244 180
243273.MG_081 243273.MG_250 299
243273.MG_081 243273.MG_252 374
243273.MG_081 243273.MG_253 400
243273.MG_081 243273.MG_257 868
243273.MG_081 243273.MG_259 689
243273.MG_081 243273.MG_266 220
243273.MG_081 243273.MG_271 290
243273.MG_081 243273.MG_272 236
243273.MG_081 243273.MG_273 291
243273.MG_081 243273.MG_276 314
243273.MG_081 243273.MG_282 281
243273.MG_081 243273.MG_283 470
243273.MG_081 243273.MG_287 355
243273.MG_081 243273.MG_292 417
243273.MG_081 243273.MG_297 855
243273.MG_081 243273.MG_300 208
243273.MG_081 243273.MG_301 279
243273.MG_081 243273.MG_303 153
243273.MG_081 243273.MG_304 198
243273.MG_081 243273.MG_305 405
243273.MG_081 243273.MG_308 153
243273.MG_081 243273.MG_311 988
243273.MG_081 243273.MG_322 196
243273.MG_081 243273.MG_325 939
243273.MG_081 243273.MG_329 404
243273.MG_081 243273.MG_332 167
243273.MG_081 243273.MG_334 330
243273.MG_081 243273.MG_335 155
243273.MG_081 243273.MG_336 158
243273.MG_081 243273.MG_339 534
243273.MG_081 243273.MG_340 769
243273.MG_081 243273.MG_341 976
243273.MG_081 243273.MG_345 212
243273.MG_081 243273.MG_347 230
243273.MG_081 243273.MG_351 225
243273.MG_081 243273.MG_355 197
243273.MG_081 243273.MG_357 354
243273.MG_081 243273.MG_361 995
243273.MG_081 243273.MG_362 994
243273.MG_081 243273.MG_363 942
243273.MG_081 243273.MG_367 484
243273.MG_081 243273.MG_368 263
243273.MG_081 243273.MG_369 227
243273.MG_081 243273.MG_372 326
243273.MG_081 243273.MG_375 200
243273.MG_081 243273.MG_378 320
243273.MG_081 243273.MG_382 204
243273.MG_081 243273.MG_384 417
243273.MG_081 243273.MG_392 291
243273.MG_081 243273.MG_394 293
243273.MG_081 243273.MG_398 350
243273.MG_081 243273.MG_399 227
243273.MG_081 243273.MG_400 404
243273.MG_081 243273.MG_401 649
243273.MG_081 243273.MG_402 415
243273.MG_081 243273.MG_403 399
243273.MG_081 243273.MG_404 225
243273.MG_081 243273.MG_405 409
243273.MG_081 243273.MG_407 501
243273.MG_081 243273.MG_417 986
243273.MG_081 243273.MG_418 996
243273.MG_081 243273.MG_419 178
243273.MG_081 243273.MG_424 952
243273.MG_081 243273.MG_426 921
243273.MG_081 243273.MG_430 153
243273.MG_081 243273.MG_431 168
243273.MG_081 243273.MG_433 936
243273.MG_081 243273.MG_434 647
243273.MG_081 243273.MG_435 863
243273.MG_081 243273.MG_438 232
243273.MG_081 243273.MG_442 256
243273.MG_081 243273.MG_444 987
243273.MG_081 243273.MG_445 790
243273.MG_081 243273.MG_446 816
243273.MG_081 243273.MG_451 946
243273.MG_081 243273.MG_454 315
243273.MG_081 243273.MG_455 303
243273.MG_081 243273.MG_462 439
243273.MG_081 243273.MG_463 564
243273.MG_081 243273.MG_466 916
243273.MG_081 243273.MG_469 256
243273.MG_081 243273.MG_473 939
243273.MG_081 243273.MG_476 217
243273.MG_081 243273.MG_481 381
243273.MG_081 243273.MG_522 629
243273.MG_082 243273.MG_004 348
243273.MG_082 243273.MG_005 275
243273.MG_082 243273.MG_010 237
243273.MG_082 243273.MG_018 232
243273.MG_082 243273.MG_021 377
243273.MG_082 243273.MG_023 408
243273.MG_082 243273.MG_024 413
243273.MG_082 243273.MG_026 591
243273.MG_082 243273.MG_030 169
243273.MG_082 243273.MG_033 154
243273.MG_082 243273.MG_034 178
243273.MG_082 243273.MG_037 155
243273.MG_082 243273.MG_047 173
243273.MG_082 243273.MG_048 796
243273.MG_082 243273.MG_054 889
243273.MG_082 243273.MG_055 708
243273.MG_082 243273.MG_058 470
243273.MG_082 243273.MG_059 421
243273.MG_082 243273.MG_064 182
243273.MG_082 243273.MG_066 184
243273.MG_082 243273.MG_069 290
243273.MG_082 243273.MG_070 993
243273.MG_082 243273.MG_073 245
243273.MG_082 243273.MG_076 403
243273.MG_082 243273.MG_077 734
243273.MG_082 243273.MG_078 717
243273.MG_082 243273.MG_079 766
243273.MG_082 243273.MG_080 766
243273.MG_082 243273.MG_081 999
243273.MG_082 243273.MG_083 894
243273.MG_082 243273.MG_084 910
243273.MG_082 243273.MG_085 879
243273.MG_082 243273.MG_086 879
243273.MG_082 243273.MG_087 996
243273.MG_082 243273.MG_088 995
243273.MG_082 243273.MG_089 997
243273.MG_082 243273.MG_090 888
243273.MG_082 243273.MG_091 602
243273.MG_082 243273.MG_092 860
243273.MG_082 243273.MG_093 983
243273.MG_082 243273.MG_094 578
243273.MG_082 243273.MG_095 535
243273.MG_082 243273.MG_096 333
243273.MG_082 243273.MG_097 318
243273.MG_082 243273.MG_098 226
243273.MG_082 243273.MG_099 233
243273.MG_082 243273.MG_100 227
243273.MG_082 243273.MG_101 226
243273.MG_082 243273.MG_102 239
243273.MG_082 243273.MG_103 226
243273.MG_082 243273.MG_104 357
243273.MG_082 243273.MG_105 213
243273.MG_082 243273.MG_109 243
243273.MG_082 243273.MG_113 233
243273.MG_082 243273.MG_124 181
243273.MG_082 243273.MG_126 314
243273.MG_082 243273.MG_132 190
243273.MG_082 243273.MG_135 153
243273.MG_082 243273.MG_136 203
243273.MG_082 243273.MG_139 220
243273.MG_082 243273.MG_141 638
243273.MG_082 243273.MG_142 889
243273.MG_082 243273.MG_143 307
243273.MG_082 243273.MG_150 984
243273.MG_082 243273.MG_151 998
243273.MG_082 243273.MG_152 996
243273.MG_082 243273.MG_153 995
243273.MG_082 243273.MG_154 998
243273.MG_082 243273.MG_155 991
243273.MG_082 243273.MG_156 987
243273.MG_082 243273.MG_157 996
243273.MG_082 243273.MG_158 996
243273.MG_082 243273.MG_159 978
243273.MG_082 243273.MG_160 983
243273.MG_082 243273.MG_161 997
243273.MG_082 243273.MG_162 990
243273.MG_082 243273.MG_163 998
243273.MG_082 243273.MG_164 948
243273.MG_082 243273.MG_165 985
243273.MG_082 243273.MG_166 998
243273.MG_082 243273.MG_167 989
243273.MG_082 243273.MG_168 996
243273.MG_082 243273.MG_169 987
243273.MG_082 243273.MG_170 821
243273.MG_082 243273.MG_171 715
243273.MG_082 243273.MG_172 733
243273.MG_082 243273.MG_173 857
243273.MG_082 243273.MG_174 795
243273.MG_082 243273.MG_175 990
243273.MG_082 243273.MG_176 994
243273.MG_082 243273.MG_177 888
243273.MG_082 243273.MG_178 988
243273.MG_082 243273.MG_179 153
243273.MG_082 243273.MG_180 210
243273.MG_082 243273.MG_182 229
243273.MG_082 243273.MG_194 297
243273.MG_082 243273.MG_195 445
243273.MG_082 243273.MG_196 739
243273.MG_082 243273.MG_197 846
243273.MG_082 243273.MG_198 971
243273.MG_082 243273.MG_201 279
243273.MG_082 243273.MG_209 291
243273.MG_082 243273.MG_216 191
243273.MG_082 243273.MG_224 358
243273.MG_082 243273.MG_232 966
243273.MG_082 243273.MG_234 934
243273.MG_082 243273.MG_238 773
243273.MG_082 243273.MG_240 181
243273.MG_082 243273.MG_244 271
243273.MG_082 243273.MG_248 736
243273.MG_082 243273.MG_249 234
243273.MG_082 243273.MG_250 353
243273.MG_082 243273.MG_252 322
243273.MG_082 243273.MG_253 354
243273.MG_082 243273.MG_254 459
243273.MG_082 243273.MG_257 871
243273.MG_082 243273.MG_266 185
243273.MG_082 243273.MG_272 272
243273.MG_082 243273.MG_273 277
243273.MG_082 243273.MG_276 228
243273.MG_082 243273.MG_283 262
243273.MG_082 243273.MG_287 224
243273.MG_082 243273.MG_292 427
243273.MG_082 243273.MG_297 855
243273.MG_082 243273.MG_298 232
243273.MG_082 243273.MG_299 203
243273.MG_082 243273.MG_300 230
243273.MG_082 243273.MG_301 282
243273.MG_082 243273.MG_303 153
243273.MG_082 243273.MG_304 198
243273.MG_082 243273.MG_305 518
243273.MG_082 243273.MG_308 359
243273.MG_082 243273.MG_311 996
243273.MG_082 243273.MG_325 897
243273.MG_082 243273.MG_329 413
243273.MG_082 243273.MG_332 231
243273.MG_082 243273.MG_334 417
243273.MG_082 243273.MG_335 155
243273.MG_082 243273.MG_336 166
243273.MG_082 243273.MG_340 863
243273.MG_082 243273.MG_341 933
243273.MG_082 243273.MG_345 178
243273.MG_082 243273.MG_346 232
243273.MG_082 243273.MG_351 225
243273.MG_082 243273.MG_355 191
243273.MG_082 243273.MG_357 347
243273.MG_082 243273.MG_361 995
243273.MG_082 243273.MG_362 994
243273.MG_082 243273.MG_363 957
243273.MG_082 243273.MG_367 579
243273.MG_082 243273.MG_368 262
243273.MG_082 243273.MG_372 319
243273.MG_082 243273.MG_375 182
243273.MG_082 243273.MG_378 177
243273.MG_082 243273.MG_384 202
243273.MG_082 243273.MG_387 308
243273.MG_082 243273.MG_392 410
243273.MG_082 243273.MG_393 260
243273.MG_082 243273.MG_394 286
243273.MG_082 243273.MG_398 331
243273.MG_082 243273.MG_399 305
243273.MG_082 243273.MG_400 625
243273.MG_082 243273.MG_401 705
243273.MG_082 243273.MG_402 587
243273.MG_082 243273.MG_403 582
243273.MG_082 243273.MG_404 224
243273.MG_082 243273.MG_405 413
243273.MG_082 243273.MG_407 496
243273.MG_082 243273.MG_417 989
243273.MG_082 243273.MG_418 992
243273.MG_082 243273.MG_419 277
243273.MG_082 243273.MG_424 968
243273.MG_082 243273.MG_425 359
243273.MG_082 243273.MG_426 909
243273.MG_082 243273.MG_430 153
243273.MG_082 243273.MG_431 218
243273.MG_082 243273.MG_433 948
243273.MG_082 243273.MG_434 568
243273.MG_082 243273.MG_435 886
243273.MG_082 243273.MG_442 288
243273.MG_082 243273.MG_444 989
243273.MG_082 243273.MG_445 786
243273.MG_082 243273.MG_446 868
243273.MG_082 243273.MG_451 856
243273.MG_082 243273.MG_462 501
243273.MG_082 243273.MG_463 245
243273.MG_082 243273.MG_466 918
243273.MG_082 243273.MG_469 257
243273.MG_082 243273.MG_473 897
243273.MG_082 243273.MG_476 215
243273.MG_082 243273.MG_481 360
243273.MG_082 243273.MG_522 335
243273.MG_083 243273.MG_001 188
243273.MG_083 243273.MG_003 316
243273.MG_083 243273.MG_004 219
243273.MG_083 243273.MG_005 544
243273.MG_083 243273.MG_006 235
243273.MG_083 243273.MG_008 290
243273.MG_083 243273.MG_009 197
243273.MG_083 243273.MG_018 174
243273.MG_083 243273.MG_021 311
243273.MG_083 243273.MG_024 675
243273.MG_083 243273.MG_026 196
243273.MG_083 243273.MG_030 392
243273.MG_083 243273.MG_034 650
243273.MG_083 243273.MG_036 163
243273.MG_083 243273.MG_041 322
243273.MG_083 243273.MG_042 567
243273.MG_083 243273.MG_046 343
243273.MG_083 243273.MG_048 201
243273.MG_083 243273.MG_049 281
243273.MG_083 243273.MG_053 299
243273.MG_083 243273.MG_054 291
243273.MG_083 243273.MG_056 173
243273.MG_083 243273.MG_058 744
243273.MG_083 243273.MG_059 390
243273.MG_083 243273.MG_063 322
243273.MG_083 243273.MG_072 279
243273.MG_083 243273.MG_073 313
243273.MG_083 243273.MG_076 403
243273.MG_083 243273.MG_077 692
243273.MG_083 243273.MG_078 688
243273.MG_083 243273.MG_079 686
243273.MG_083 243273.MG_080 686
243273.MG_083 243273.MG_081 910
243273.MG_083 243273.MG_082 894
243273.MG_083 243273.MG_084 916
243273.MG_083 243273.MG_085 894
243273.MG_083 243273.MG_086 908
243273.MG_083 243273.MG_087 790
243273.MG_083 243273.MG_088 789
243273.MG_083 243273.MG_089 743
243273.MG_083 243273.MG_090 727
243273.MG_083 243273.MG_091 717
243273.MG_083 243273.MG_092 737
243273.MG_083 243273.MG_093 660
243273.MG_083 243273.MG_094 911
243273.MG_083 243273.MG_095 535
243273.MG_083 243273.MG_096 333
243273.MG_083 243273.MG_097 454
243273.MG_083 243273.MG_098 226
243273.MG_083 243273.MG_099 226
243273.MG_083 243273.MG_100 226
243273.MG_083 243273.MG_101 226
243273.MG_083 243273.MG_102 297
243273.MG_083 243273.MG_103 297
243273.MG_083 243273.MG_104 576
243273.MG_083 243273.MG_105 357
243273.MG_083 243273.MG_111 294
243273.MG_083 243273.MG_124 167
243273.MG_083 243273.MG_136 530
243273.MG_083 243273.MG_138 208
243273.MG_083 243273.MG_143 292
243273.MG_083 243273.MG_145 198
243273.MG_083 243273.MG_165 210
243273.MG_083 243273.MG_170 194
243273.MG_083 243273.MG_172 299
243273.MG_083 243273.MG_182 311
243273.MG_083 243273.MG_194 322
243273.MG_083 243273.MG_195 195
243273.MG_083 243273.MG_196 204
243273.MG_083 243273.MG_198 245
243273.MG_083 243273.MG_201 201
243273.MG_083 243273.MG_203 191
243273.MG_083 243273.MG_210 290
243273.MG_083 243273.MG_215 153
243273.MG_083 243273.MG_224 182
243273.MG_083 243273.MG_228 208
243273.MG_083 243273.MG_235 290
243273.MG_083 243273.MG_239 353
243273.MG_083 243273.MG_240 274
243273.MG_083 243273.MG_244 232
243273.MG_083 243273.MG_249 320
243273.MG_083 243273.MG_250 272
243273.MG_083 243273.MG_253 343
243273.MG_083 243273.MG_254 316
243273.MG_083 243273.MG_257 306
243273.MG_083 243273.MG_258 547
243273.MG_083 243273.MG_266 168
243273.MG_083 243273.MG_276 251
243273.MG_083 243273.MG_282 474
243273.MG_083 243273.MG_292 633
243273.MG_083 243273.MG_297 345
243273.MG_083 243273.MG_301 274
243273.MG_083 243273.MG_305 294
243273.MG_083 243273.MG_308 170
243273.MG_083 243273.MG_311 300
243273.MG_083 243273.MG_313 637
243273.MG_083 243273.MG_329 421
243273.MG_083 243273.MG_330 168
243273.MG_083 243273.MG_334 391
243273.MG_083 243273.MG_335 295
243273.MG_083 243273.MG_340 290
243273.MG_083 243273.MG_341 465
243273.MG_083 243273.MG_353 264
243273.MG_083 243273.MG_365 274
243273.MG_083 243273.MG_367 294
243273.MG_083 243273.MG_368 233
243273.MG_083 243273.MG_377 235
243273.MG_083 243273.MG_378 295
243273.MG_083 243273.MG_379 563
243273.MG_083 243273.MG_384 343
243273.MG_083 243273.MG_391 289
243273.MG_083 243273.MG_392 236
243273.MG_083 243273.MG_396 321
243273.MG_083 243273.MG_399 307
243273.MG_083 243273.MG_401 165
243273.MG_083 243273.MG_407 398
243273.MG_083 243273.MG_408 274
243273.MG_083 243273.MG_410 290
243273.MG_083 243273.MG_411 291
243273.MG_083 243273.MG_421 327
243273.MG_083 243273.MG_425 290
243273.MG_083 243273.MG_430 577
243273.MG_083 243273.MG_433 274
243273.MG_083 243273.MG_434 317
243273.MG_083 243273.MG_435 732
243273.MG_083 243273.MG_445 279
243273.MG_083 243273.MG_447 263
243273.MG_083 243273.MG_451 285
243273.MG_083 243273.MG_457 558
243273.MG_083 243273.MG_458 424
243273.MG_083 243273.MG_460 316
243273.MG_083 243273.MG_461 646
243273.MG_083 243273.MG_462 305
243273.MG_083 243273.MG_463 221
243273.MG_083 243273.MG_465 732
243273.MG_083 243273.MG_476 215
243273.MG_083 243273.MG_498 241
243273.MG_083 243273.MG_505 223
243273.MG_084 243273.MG_001 186
243273.MG_084 243273.MG_003 172
243273.MG_084 243273.MG_004 179
243273.MG_084 243273.MG_005 328
243273.MG_084 243273.MG_006 241
243273.MG_084 243273.MG_007 365
243273.MG_084 243273.MG_008 830
243273.MG_084 243273.MG_009 156
243273.MG_084 243273.MG_021 833
243273.MG_084 243273.MG_023 173
243273.MG_084 243273.MG_024 174
243273.MG_084 243273.MG_034 223
243273.MG_084 243273.MG_035 465
243273.MG_084 243273.MG_036 376
243273.MG_084 243273.MG_053 153
243273.MG_084 243273.MG_054 184
243273.MG_084 243273.MG_055 170
243273.MG_084 243273.MG_064 236
243273.MG_084 243273.MG_066 164
243273.MG_084 243273.MG_068 238
243273.MG_084 243273.MG_073 220
243273.MG_084 243273.MG_076 403
243273.MG_084 243273.MG_077 717
243273.MG_084 243273.MG_078 720
243273.MG_084 243273.MG_079 735
243273.MG_084 243273.MG_080 717
243273.MG_084 243273.MG_081 902
243273.MG_084 243273.MG_082 910
243273.MG_084 243273.MG_083 916
243273.MG_084 243273.MG_085 906
243273.MG_084 243273.MG_086 881
243273.MG_084 243273.MG_087 776
243273.MG_084 243273.MG_088 747
243273.MG_084 243273.MG_089 713
243273.MG_084 243273.MG_090 563
243273.MG_084 243273.MG_091 546
243273.MG_084 243273.MG_092 564
243273.MG_084 243273.MG_093 600
243273.MG_084 243273.MG_094 564
243273.MG_084 243273.MG_095 535
243273.MG_084 243273.MG_096 333
243273.MG_084 243273.MG_097 291
243273.MG_084 243273.MG_098 226
243273.MG_084 243273.MG_099 226
243273.MG_084 243273.MG_100 233
243273.MG_084 243273.MG_101 226
243273.MG_084 243273.MG_102 383
243273.MG_084 243273.MG_103 454
243273.MG_084 243273.MG_104 215
243273.MG_084 243273.MG_105 306
243273.MG_084 243273.MG_106 255
243273.MG_084 243273.MG_109 378
243273.MG_084 243273.MG_113 172
243273.MG_084 243273.MG_114 428
243273.MG_084 243273.MG_115 158
243273.MG_084 243273.MG_124 232
243273.MG_084 243273.MG_125 160
243273.MG_084 243273.MG_130 158
243273.MG_084 243273.MG_132 495
243273.MG_084 243273.MG_136 380
243273.MG_084 243273.MG_140 192
243273.MG_084 243273.MG_146 166
243273.MG_084 243273.MG_163 186
243273.MG_084 243273.MG_169 167
243273.MG_084 243273.MG_182 302
243273.MG_084 243273.MG_203 279
243273.MG_084 243273.MG_216 176
243273.MG_084 243273.MG_227 471
243273.MG_084 243273.MG_231 304
243273.MG_084 243273.MG_244 166
243273.MG_084 243273.MG_253 203
243273.MG_084 243273.MG_261 272
243273.MG_084 243273.MG_275 181
243273.MG_084 243273.MG_282 155
243273.MG_084 243273.MG_292 334
243273.MG_084 243273.MG_294 205
243273.MG_084 243273.MG_295 330
243273.MG_084 243273.MG_305 397
243273.MG_084 243273.MG_306 192
243273.MG_084 243273.MG_308 213
243273.MG_084 243273.MG_332 205
243273.MG_084 243273.MG_335 264
243273.MG_084 243273.MG_339 199
243273.MG_084 243273.MG_340 170
243273.MG_084 243273.MG_346 168
243273.MG_084 243273.MG_351 348
243273.MG_084 243273.MG_358 158
243273.MG_084 243273.MG_359 218
243273.MG_084 243273.MG_366 158
243273.MG_084 243273.MG_372 291
243273.MG_084 243273.MG_375 712
243273.MG_084 243273.MG_379 848
243273.MG_084 243273.MG_383 197
243273.MG_084 243273.MG_400 217
243273.MG_084 243273.MG_401 152
243273.MG_084 243273.MG_404 263
243273.MG_084 243273.MG_408 172
243273.MG_084 243273.MG_417 176
243273.MG_084 243273.MG_419 218
243273.MG_084 243273.MG_425 452
243273.MG_084 243273.MG_437 196
243273.MG_084 243273.MG_457 866
243273.MG_084 243273.MG_458 866
243273.MG_084 243273.MG_463 290
243273.MG_084 243273.MG_476 215
243273.MG_084 243273.MG_505 220
243273.MG_085 243273.MG_001 183
243273.MG_085 243273.MG_003 172
243273.MG_085 243273.MG_004 172
243273.MG_085 243273.MG_009 158
243273.MG_085 243273.MG_013 330
243273.MG_085 243273.MG_023 184
243273.MG_085 243273.MG_024 361
243273.MG_085 243273.MG_034 491
243273.MG_085 243273.MG_038 840
243273.MG_085 243273.MG_041 953
243273.MG_085 243273.MG_047 153
243273.MG_085 243273.MG_053 240
243273.MG_085 243273.MG_062 594
243273.MG_085 243273.MG_069 491
243273.MG_085 243273.MG_072 340
243273.MG_085 243273.MG_073 591
243273.MG_085 243273.MG_076 403
243273.MG_085 243273.MG_077 786
243273.MG_085 243273.MG_078 717
243273.MG_085 243273.MG_079 717
243273.MG_085 243273.MG_080 717
243273.MG_085 243273.MG_081 879
243273.MG_085 243273.MG_082 879
243273.MG_085 243273.MG_083 894
243273.MG_085 243273.MG_084 906
243273.MG_085 243273.MG_086 988
243273.MG_085 243273.MG_087 828
243273.MG_085 243273.MG_088 734
243273.MG_085 243273.MG_089 709
243273.MG_085 243273.MG_090 536
243273.MG_085 243273.MG_091 536
243273.MG_085 243273.MG_092 558
243273.MG_085 243273.MG_093 536
243273.MG_085 243273.MG_094 558
243273.MG_085 243273.MG_095 535
243273.MG_085 243273.MG_096 333
243273.MG_085 243273.MG_097 280
243273.MG_085 243273.MG_098 226
243273.MG_085 243273.MG_099 226
243273.MG_085 243273.MG_100 226
243273.MG_085 243273.MG_101 226
243273.MG_085 243273.MG_102 926
243273.MG_085 243273.MG_103 690
243273.MG_085 243273.MG_104 219
243273.MG_085 243273.MG_105 275
243273.MG_085 243273.MG_108 268
243273.MG_085 243273.MG_109 173
243273.MG_085 243273.MG_111 328
243273.MG_085 243273.MG_112 638
243273.MG_085 243273.MG_114 202
243273.MG_085 243273.MG_115 158
243273.MG_085 243273.MG_117 173
243273.MG_085 243273.MG_119 644
243273.MG_085 243273.MG_123 402
243273.MG_085 243273.MG_124 796
243273.MG_085 243273.MG_129 155
243273.MG_085 243273.MG_130 719
243273.MG_085 243273.MG_171 394
243273.MG_085 243273.MG_187 171
243273.MG_085 243273.MG_190 194
243273.MG_085 243273.MG_201 181
243273.MG_085 243273.MG_206 470
243273.MG_085 243273.MG_212 319
243273.MG_085 243273.MG_214 852
243273.MG_085 243273.MG_216 815
243273.MG_085 243273.MG_221 833
243273.MG_085 243273.MG_238 175
243273.MG_085 243273.MG_244 673
243273.MG_085 243273.MG_245 291
243273.MG_085 243273.MG_254 301
243273.MG_085 243273.MG_258 296
243273.MG_085 243273.MG_282 272
243273.MG_085 243273.MG_289 232
243273.MG_085 243273.MG_293 418
243273.MG_085 243273.MG_297 202
243273.MG_085 243273.MG_299 732
243273.MG_085 243273.MG_300 181
243273.MG_085 243273.MG_301 744
243273.MG_085 243273.MG_305 180
243273.MG_085 243273.MG_324 222
243273.MG_085 243273.MG_326 288
243273.MG_085 243273.MG_339 238
243273.MG_085 243273.MG_346 172
243273.MG_085 243273.MG_357 837
243273.MG_085 243273.MG_359 424
243273.MG_085 243273.MG_365 204
243273.MG_085 243273.MG_371 349
243273.MG_085 243273.MG_377 232
243273.MG_085 243273.MG_385 418
243273.MG_085 243273.MG_407 192
243273.MG_085 243273.MG_409 265
243273.MG_085 243273.MG_410 294
243273.MG_085 243273.MG_411 311
243273.MG_085 243273.MG_421 732
243273.MG_085 243273.MG_429 598
243273.MG_085 243273.MG_432 168
243273.MG_085 243273.MG_442 174
243273.MG_085 243273.MG_443 168
243273.MG_085 243273.MG_444 279
243273.MG_085 243273.MG_445 281
243273.MG_085 243273.MG_446 307
243273.MG_085 243273.MG_453 706
243273.MG_085 243273.MG_461 565
243273.MG_085 243273.MG_462 256
243273.MG_085 243273.MG_476 215
243273.MG_086 243273.MG_001 200
243273.MG_086 243273.MG_013 192
243273.MG_086 243273.MG_014 160
243273.MG_086 243273.MG_021 198
243273.MG_086 243273.MG_024 223
243273.MG_086 243273.MG_035 160
243273.MG_086 243273.MG_036 282
243273.MG_086 243273.MG_037 218
243273.MG_086 243273.MG_038 299
243273.MG_086 243273.MG_046 232
243273.MG_086 243273.MG_048 170
243273.MG_086 243273.MG_050 251
243273.MG_086 243273.MG_058 317
243273.MG_086 243273.MG_059 200
243273.MG_086 243273.MG_062 197
243273.MG_086 243273.MG_072 361
243273.MG_086 243273.MG_073 419
243273.MG_086 243273.MG_076 403
243273.MG_086 243273.MG_077 717
243273.MG_086 243273.MG_078 717
243273.MG_086 243273.MG_079 717
243273.MG_086 243273.MG_080 717
243273.MG_086 243273.MG_081 879
243273.MG_086 243273.MG_082 879
243273.MG_086 243273.MG_083 908
243273.MG_086 243273.MG_084 881
243273.MG_086 243273.MG_085 988
243273.MG_086 243273.MG_087 773
243273.MG_086 243273.MG_088 734
243273.MG_086 243273.MG_089 732
243273.MG_086 243273.MG_090 538
243273.MG_086 243273.MG_091 539
243273.MG_086 243273.MG_092 558
243273.MG_086 243273.MG_093 542
243273.MG_086 243273.MG_094 561
243273.MG_086 243273.MG_095 535
243273.MG_086 243273.MG_096 333
243273.MG_086 243273.MG_097 280
243273.MG_086 243273.MG_098 230
243273.MG_086 243273.MG_099 234
243273.MG_086 243273.MG_100 263
243273.MG_086 243273.MG_101 226
243273.MG_086 243273.MG_102 709
243273.MG_086 243273.MG_103 409
243273.MG_086 243273.MG_104 215
243273.MG_086 243273.MG_105 225
243273.MG_086 243273.MG_107 158
243273.MG_086 243273.MG_109 160
243273.MG_086 243273.MG_112 272
243273.MG_086 243273.MG_114 377
243273.MG_086 243273.MG_124 208
243273.MG_086 243273.MG_126 197
243273.MG_086 243273.MG_149 837
243273.MG_086 243273.MG_170 185
243273.MG_086 243273.MG_172 199
243273.MG_086 243273.MG_198 224
243273.MG_086 243273.MG_206 383
243273.MG_086 243273.MG_209 234
243273.MG_086 243273.MG_210 930
243273.MG_086 243273.MG_213 293
243273.MG_086 243273.MG_216 309
243273.MG_086 243273.MG_221 192
243273.MG_086 243273.MG_222 231
243273.MG_086 243273.MG_227 481
243273.MG_086 243273.MG_228 293
243273.MG_086 243273.MG_239 173
243273.MG_086 243273.MG_244 223
243273.MG_086 243273.MG_251 187
243273.MG_086 243273.MG_253 230
243273.MG_086 243273.MG_254 335
243273.MG_086 243273.MG_297 252
243273.MG_086 243273.MG_298 225
243273.MG_086 243273.MG_315 272
243273.MG_086 243273.MG_316 195
243273.MG_086 243273.MG_332 291
243273.MG_086 243273.MG_335 173
243273.MG_086 243273.MG_345 323
243273.MG_086 243273.MG_357 293
243273.MG_086 243273.MG_358 316
243273.MG_086 243273.MG_359 305
243273.MG_086 243273.MG_367 153
243273.MG_086 243273.MG_370 234
243273.MG_086 243273.MG_379 223
243273.MG_086 243273.MG_380 252
243273.MG_086 243273.MG_383 267
243273.MG_086 243273.MG_399 173
243273.MG_086 243273.MG_407 220
243273.MG_086 243273.MG_421 467
243273.MG_086 243273.MG_437 215
243273.MG_086 243273.MG_453 303
243273.MG_086 243273.MG_462 182
243273.MG_086 243273.MG_464 277
243273.MG_086 243273.MG_476 405
243273.MG_086 243273.MG_482 185
243273.MG_087 243273.MG_001 167
243273.MG_087 243273.MG_003 277
243273.MG_087 243273.MG_004 306
243273.MG_087 243273.MG_005 255
243273.MG_087 243273.MG_006 277
243273.MG_087 243273.MG_007 177
243273.MG_087 243273.MG_009 151
243273.MG_087 243273.MG_021 299
243273.MG_087 243273.MG_023 290
243273.MG_087 243273.MG_024 233
243273.MG_087 243273.MG_026 879
243273.MG_087 243273.MG_029 169
243273.MG_087 243273.MG_030 179
243273.MG_087 243273.MG_034 200
243273.MG_087 243273.MG_035 203
243273.MG_087 243273.MG_036 284
243273.MG_087 243273.MG_042 211
243273.MG_087 243273.MG_043 158
243273.MG_087 243273.MG_044 158
243273.MG_087 243273.MG_047 196
243273.MG_087 243273.MG_048 803
243273.MG_087 243273.MG_050 257
243273.MG_087 243273.MG_052 299
243273.MG_087 243273.MG_054 778
243273.MG_087 243273.MG_055 669
243273.MG_087 243273.MG_056 186
243273.MG_087 243273.MG_058 446
243273.MG_087 243273.MG_059 778
243273.MG_087 243273.MG_069 469
243273.MG_087 243273.MG_070 990
243273.MG_087 243273.MG_072 219
243273.MG_087 243273.MG_073 330
243273.MG_087 243273.MG_076 365
243273.MG_087 243273.MG_077 630
243273.MG_087 243273.MG_078 626
243273.MG_087 243273.MG_079 707
243273.MG_087 243273.MG_080 694
243273.MG_087 243273.MG_081 999
243273.MG_087 243273.MG_082 996
243273.MG_087 243273.MG_083 790
243273.MG_087 243273.MG_084 776
243273.MG_087 243273.MG_085 828
243273.MG_087 243273.MG_086 773
243273.MG_087 243273.MG_088 999
243273.MG_087 243273.MG_089 999
243273.MG_087 243273.MG_090 952
243273.MG_087 243273.MG_091 693
243273.MG_087 243273.MG_092 958
243273.MG_087 243273.MG_093 765
243273.MG_087 243273.MG_094 670
243273.MG_087 243273.MG_095 610
243273.MG_087 243273.MG_096 369
243273.MG_087 243273.MG_097 339
243273.MG_087 243273.MG_098 242
243273.MG_087 243273.MG_099 352
243273.MG_087 243273.MG_100 268
243273.MG_087 243273.MG_101 242
243273.MG_087 243273.MG_102 294
243273.MG_087 243273.MG_103 314
243273.MG_087 243273.MG_104 237
243273.MG_087 243273.MG_105 226
243273.MG_087 243273.MG_110 704
243273.MG_087 243273.MG_114 166
243273.MG_087 243273.MG_118 296
243273.MG_087 243273.MG_122 211
243273.MG_087 243273.MG_126 188
243273.MG_087 243273.MG_134 154
243273.MG_087 243273.MG_136 237
243273.MG_087 243273.MG_138 714
243273.MG_087 243273.MG_141 757
243273.MG_087 243273.MG_142 817
243273.MG_087 243273.MG_143 299
243273.MG_087 243273.MG_150 998
243273.MG_087 243273.MG_151 987
243273.MG_087 243273.MG_152 984
243273.MG_087 243273.MG_153 996
243273.MG_087 243273.MG_154 992
243273.MG_087 243273.MG_155 997
243273.MG_087 243273.MG_156 995
243273.MG_087 243273.MG_157 996
243273.MG_087 243273.MG_158 990
243273.MG_087 243273.MG_159 981
243273.MG_087 243273.MG_160 997
243273.MG_087 243273.MG_161 977
243273.MG_087 243273.MG_162 964
243273.MG_087 243273.MG_163 968
243273.MG_087 243273.MG_164 996
243273.MG_087 243273.MG_165 995
243273.MG_087 243273.MG_166 987
243273.MG_087 243273.MG_167 971
243273.MG_087 243273.MG_168 995
243273.MG_087 243273.MG_169 985
243273.MG_087 243273.MG_170 889
243273.MG_087 243273.MG_171 575
243273.MG_087 243273.MG_172 563
243273.MG_087 243273.MG_173 970
243273.MG_087 243273.MG_174 551
243273.MG_087 243273.MG_175 998
243273.MG_087 243273.MG_176 998
243273.MG_087 243273.MG_177 902
243273.MG_087 243273.MG_178 880
243273.MG_087 243273.MG_182 537
243273.MG_087 243273.MG_194 181
243273.MG_087 243273.MG_195 693
243273.MG_087 243273.MG_196 971
243273.MG_087 243273.MG_197 527
243273.MG_087 243273.MG_198 772
243273.MG_087 243273.MG_201 278
243273.MG_087 243273.MG_204 346
243273.MG_087 243273.MG_206 315
243273.MG_087 243273.MG_216 188
243273.MG_087 243273.MG_222 163
243273.MG_087 243273.MG_224 343
243273.MG_087 243273.MG_227 271
243273.MG_087 243273.MG_228 192
243273.MG_087 243273.MG_231 710
243273.MG_087 243273.MG_232 846
243273.MG_087 243273.MG_234 630
243273.MG_087 243273.MG_238 717
243273.MG_087 243273.MG_244 294
243273.MG_087 243273.MG_248 182
243273.MG_087 243273.MG_249 394
243273.MG_087 243273.MG_252 272
243273.MG_087 243273.MG_253 184
243273.MG_087 243273.MG_257 530
243273.MG_087 243273.MG_258 747
243273.MG_087 243273.MG_259 212
243273.MG_087 243273.MG_261 175
243273.MG_087 243273.MG_275 214
243273.MG_087 243273.MG_276 249
243273.MG_087 243273.MG_278 340
243273.MG_087 243273.MG_282 271
243273.MG_087 243273.MG_283 265
243273.MG_087 243273.MG_287 273
243273.MG_087 243273.MG_294 175
243273.MG_087 243273.MG_295 186
243273.MG_087 243273.MG_297 735
243273.MG_087 243273.MG_298 304
243273.MG_087 243273.MG_299 260
243273.MG_087 243273.MG_301 193
243273.MG_087 243273.MG_304 284
243273.MG_087 243273.MG_305 337
243273.MG_087 243273.MG_308 151
243273.MG_087 243273.MG_311 996
243273.MG_087 243273.MG_316 173
243273.MG_087 243273.MG_325 928
243273.MG_087 243273.MG_329 404
243273.MG_087 243273.MG_332 235
243273.MG_087 243273.MG_334 265
243273.MG_087 243273.MG_335 209
243273.MG_087 243273.MG_339 264
243273.MG_087 243273.MG_340 922
243273.MG_087 243273.MG_341 955
243273.MG_087 243273.MG_345 164
243273.MG_087 243273.MG_347 309
243273.MG_087 243273.MG_351 498
243273.MG_087 243273.MG_352 172
243273.MG_087 243273.MG_353 290
243273.MG_087 243273.MG_355 268
243273.MG_087 243273.MG_357 274
243273.MG_087 243273.MG_360 256
243273.MG_087 243273.MG_361 995
243273.MG_087 243273.MG_362 879
243273.MG_087 243273.MG_363 483
243273.MG_087 243273.MG_368 311
243273.MG_087 243273.MG_372 174
243273.MG_087 243273.MG_375 187
243273.MG_087 243273.MG_378 427
243273.MG_087 243273.MG_379 168
243273.MG_087 243273.MG_380 256
243273.MG_087 243273.MG_382 290
243273.MG_087 243273.MG_384 440
243273.MG_087 243273.MG_387 291
243273.MG_087 243273.MG_391 196
243273.MG_087 243273.MG_392 288
243273.MG_087 243273.MG_393 350
243273.MG_087 243273.MG_394 252
243273.MG_087 243273.MG_398 168
243273.MG_087 243273.MG_399 181
243273.MG_087 243273.MG_401 566
243273.MG_087 243273.MG_402 178
243273.MG_087 243273.MG_403 462
243273.MG_087 243273.MG_404 533
243273.MG_087 243273.MG_405 205
243273.MG_087 243273.MG_407 405
243273.MG_087 243273.MG_417 996
243273.MG_087 243273.MG_418 988
243273.MG_087 243273.MG_419 184
243273.MG_087 243273.MG_421 182
243273.MG_087 243273.MG_424 994
243273.MG_087 243273.MG_425 155
243273.MG_087 243273.MG_426 681
243273.MG_087 243273.MG_430 239
243273.MG_087 243273.MG_433 931
243273.MG_087 243273.MG_434 265
243273.MG_087 243273.MG_435 739
243273.MG_087 243273.MG_437 156
243273.MG_087 243273.MG_438 173
243273.MG_087 243273.MG_444 860
243273.MG_087 243273.MG_445 792
243273.MG_087 243273.MG_446 946
243273.MG_087 243273.MG_451 961
243273.MG_087 243273.MG_453 899
243273.MG_087 243273.MG_454 263
243273.MG_087 243273.MG_455 185
243273.MG_087 243273.MG_462 416
243273.MG_087 243273.MG_463 947
243273.MG_087 243273.MG_466 693
243273.MG_087 243273.MG_469 271
243273.MG_087 243273.MG_473 928
243273.MG_087 243273.MG_476 263
243273.MG_087 243273.MG_481 838
243273.MG_087 243273.MG_498 181
243273.MG_087 243273.MG_516 158
243273.MG_087 243273.MG_522 877
243273.MG_088 243273.MG_003 290
243273.MG_088 243273.MG_004 476
243273.MG_088 243273.MG_005 358
243273.MG_088 243273.MG_006 175
243273.MG_088 243273.MG_007 288
243273.MG_088 243273.MG_010 179
243273.MG_088 243273.MG_015 185
243273.MG_088 243273.MG_021 300
243273.MG_088 243273.MG_023 152
243273.MG_088 243273.MG_024 428
243273.MG_088 243273.MG_026 875
243273.MG_088 243273.MG_029 220
243273.MG_088 243273.MG_034 166
243273.MG_088 243273.MG_035 199
243273.MG_088 243273.MG_042 172
243273.MG_088 243273.MG_043 172
243273.MG_088 243273.MG_044 172
243273.MG_088 243273.MG_047 290
243273.MG_088 243273.MG_048 808
243273.MG_088 243273.MG_049 272
243273.MG_088 243273.MG_054 879
243273.MG_088 243273.MG_055 515
243273.MG_088 243273.MG_056 175
243273.MG_088 243273.MG_058 542
243273.MG_088 243273.MG_059 808
243273.MG_088 243273.MG_062 291
243273.MG_088 243273.MG_066 225
243273.MG_088 243273.MG_069 208
243273.MG_088 243273.MG_070 990
243273.MG_088 243273.MG_072 305
243273.MG_088 243273.MG_073 203
243273.MG_088 243273.MG_076 341
243273.MG_088 243273.MG_077 575
243273.MG_088 243273.MG_078 678
243273.MG_088 243273.MG_079 893
243273.MG_088 243273.MG_080 650
243273.MG_088 243273.MG_081 996
243273.MG_088 243273.MG_082 995
243273.MG_088 243273.MG_083 789
243273.MG_088 243273.MG_084 747
243273.MG_088 243273.MG_085 734
243273.MG_088 243273.MG_086 734
243273.MG_088 243273.MG_087 999
243273.MG_088 243273.MG_089 999
243273.MG_088 243273.MG_090 966
243273.MG_088 243273.MG_091 675
243273.MG_088 243273.MG_092 984
243273.MG_088 243273.MG_093 790
243273.MG_088 243273.MG_094 703
243273.MG_088 243273.MG_095 665
243273.MG_088 243273.MG_096 391
243273.MG_088 243273.MG_097 323
243273.MG_088 243273.MG_098 252
243273.MG_088 243273.MG_099 284
243273.MG_088 243273.MG_100 354
243273.MG_088 243273.MG_101 252
243273.MG_088 243273.MG_102 255
243273.MG_088 243273.MG_103 252
243273.MG_088 243273.MG_104 238
243273.MG_088 243273.MG_105 235
243273.MG_088 243273.MG_109 232
243273.MG_088 243273.MG_110 704
243273.MG_088 243273.MG_111 339
243273.MG_088 243273.MG_113 221
243273.MG_088 243273.MG_114 153
243273.MG_088 243273.MG_122 245
243273.MG_088 243273.MG_126 220
243273.MG_088 243273.MG_133 179
243273.MG_088 243273.MG_136 242
243273.MG_088 243273.MG_140 767
243273.MG_088 243273.MG_141 672
243273.MG_088 243273.MG_142 925
243273.MG_088 243273.MG_143 341
243273.MG_088 243273.MG_150 998
243273.MG_088 243273.MG_151 997
243273.MG_088 243273.MG_152 995
243273.MG_088 243273.MG_153 997
243273.MG_088 243273.MG_154 997
243273.MG_088 243273.MG_155 995
243273.MG_088 243273.MG_156 996
243273.MG_088 243273.MG_157 997
243273.MG_088 243273.MG_158 991
243273.MG_088 243273.MG_159 982
243273.MG_088 243273.MG_160 995
243273.MG_088 243273.MG_161 972
243273.MG_088 243273.MG_162 987
243273.MG_088 243273.MG_163 987
243273.MG_088 243273.MG_164 991
243273.MG_088 243273.MG_165 995
243273.MG_088 243273.MG_166 992
243273.MG_088 243273.MG_167 992
243273.MG_088 243273.MG_168 995
243273.MG_088 243273.MG_169 994
243273.MG_088 243273.MG_170 860
243273.MG_088 243273.MG_171 706
243273.MG_088 243273.MG_172 765
243273.MG_088 243273.MG_173 939
243273.MG_088 243273.MG_174 424
243273.MG_088 243273.MG_175 997
243273.MG_088 243273.MG_176 998
243273.MG_088 243273.MG_177 960
243273.MG_088 243273.MG_178 957
243273.MG_088 243273.MG_182 428
243273.MG_088 243273.MG_194 329
243273.MG_088 243273.MG_195 762
243273.MG_088 243273.MG_196 958
243273.MG_088 243273.MG_197 630
243273.MG_088 243273.MG_198 633
243273.MG_088 243273.MG_201 215
243273.MG_088 243273.MG_204 346
243273.MG_088 243273.MG_206 154
243273.MG_088 243273.MG_209 333
243273.MG_088 243273.MG_216 254
243273.MG_088 243273.MG_224 288
243273.MG_088 243273.MG_228 202
243273.MG_088 243273.MG_231 313
243273.MG_088 243273.MG_232 908
243273.MG_088 243273.MG_234 713
243273.MG_088 243273.MG_238 899
243273.MG_088 243273.MG_248 188
243273.MG_088 243273.MG_249 403
243273.MG_088 243273.MG_251 224
243273.MG_088 243273.MG_252 163
243273.MG_088 243273.MG_257 526
243273.MG_088 243273.MG_258 795
243273.MG_088 243273.MG_259 153
243273.MG_088 243273.MG_266 199
243273.MG_088 243273.MG_271 180
243273.MG_088 243273.MG_275 193
243273.MG_088 243273.MG_276 225
243273.MG_088 243273.MG_278 426
243273.MG_088 243273.MG_282 321
243273.MG_088 243273.MG_283 367
243273.MG_088 243273.MG_287 176
243273.MG_088 243273.MG_297 785
243273.MG_088 243273.MG_299 450
243273.MG_088 243273.MG_301 308
243273.MG_088 243273.MG_304 274
243273.MG_088 243273.MG_305 580
243273.MG_088 243273.MG_308 334
243273.MG_088 243273.MG_311 997
243273.MG_088 243273.MG_317 290
243273.MG_088 243273.MG_325 928
243273.MG_088 243273.MG_329 414
243273.MG_088 243273.MG_332 189
243273.MG_088 243273.MG_334 356
243273.MG_088 243273.MG_335 155
243273.MG_088 243273.MG_340 927
243273.MG_088 243273.MG_341 967
243273.MG_088 243273.MG_342 232
243273.MG_088 243273.MG_345 150
243273.MG_088 243273.MG_347 439
243273.MG_088 243273.MG_351 358
243273.MG_088 243273.MG_352 172
243273.MG_088 243273.MG_353 281
243273.MG_088 243273.MG_355 245
243273.MG_088 243273.MG_357 188
243273.MG_088 243273.MG_361 996
243273.MG_088 243273.MG_362 978
243273.MG_088 243273.MG_363 458
243273.MG_088 243273.MG_368 289
243273.MG_088 243273.MG_372 227
243273.MG_088 243273.MG_375 244
243273.MG_088 243273.MG_378 505
243273.MG_088 243273.MG_382 245
243273.MG_088 243273.MG_384 555
243273.MG_088 243273.MG_387 292
243273.MG_088 243273.MG_392 573
243273.MG_088 243273.MG_393 259
243273.MG_088 243273.MG_394 202
243273.MG_088 243273.MG_398 225
243273.MG_088 243273.MG_399 406
243273.MG_088 243273.MG_400 487
243273.MG_088 243273.MG_401 640
243273.MG_088 243273.MG_402 368
243273.MG_088 243273.MG_403 381
243273.MG_088 243273.MG_404 269
243273.MG_088 243273.MG_405 224
243273.MG_088 243273.MG_407 316
243273.MG_088 243273.MG_417 997
243273.MG_088 243273.MG_418 995
243273.MG_088 243273.MG_419 168
243273.MG_088 243273.MG_421 290
243273.MG_088 243273.MG_424 990
243273.MG_088 243273.MG_425 299
243273.MG_088 243273.MG_426 637
243273.MG_088 243273.MG_430 238
243273.MG_088 243273.MG_433 764
243273.MG_088 243273.MG_434 582
243273.MG_088 243273.MG_435 749
243273.MG_088 243273.MG_444 823
243273.MG_088 243273.MG_445 793
243273.MG_088 243273.MG_446 966
243273.MG_088 243273.MG_451 972
243273.MG_088 243273.MG_453 290
243273.MG_088 243273.MG_455 209
243273.MG_088 243273.MG_457 447
243273.MG_088 243273.MG_462 664
243273.MG_088 243273.MG_463 775
243273.MG_088 243273.MG_466 632
243273.MG_088 243273.MG_469 334
243273.MG_088 243273.MG_473 928
243273.MG_088 243273.MG_476 238
243273.MG_088 243273.MG_481 726
243273.MG_088 243273.MG_498 172
243273.MG_088 243273.MG_516 155
243273.MG_088 243273.MG_522 886
243273.MG_089 243273.MG_002 232
243273.MG_089 243273.MG_003 497
243273.MG_089 243273.MG_004 643
243273.MG_089 243273.MG_005 482
243273.MG_089 243273.MG_006 263
243273.MG_089 243273.MG_007 167
243273.MG_089 243273.MG_008 492
243273.MG_089 243273.MG_013 465
243273.MG_089 243273.MG_018 232
243273.MG_089 243273.MG_021 195
243273.MG_089 243273.MG_023 596
243273.MG_089 243273.MG_024 534
243273.MG_089 243273.MG_026 662
243273.MG_089 243273.MG_030 373
243273.MG_089 243273.MG_031 849
243273.MG_089 243273.MG_034 166
243273.MG_089 243273.MG_035 339
243273.MG_089 243273.MG_036 224
243273.MG_089 243273.MG_040 390
243273.MG_089 243273.MG_042 186
243273.MG_089 243273.MG_043 264
243273.MG_089 243273.MG_044 206
243273.MG_089 243273.MG_046 309
243273.MG_089 243273.MG_047 299
243273.MG_089 243273.MG_048 598
243273.MG_089 243273.MG_050 160
243273.MG_089 243273.MG_051 156
243273.MG_089 243273.MG_054 876
243273.MG_089 243273.MG_055 401
243273.MG_089 243273.MG_056 167
243273.MG_089 243273.MG_058 586
243273.MG_089 243273.MG_059 299
243273.MG_089 243273.MG_066 370
243273.MG_089 243273.MG_070 982
243273.MG_089 243273.MG_072 499
243273.MG_089 243273.MG_073 330
243273.MG_089 243273.MG_076 332
243273.MG_089 243273.MG_077 553
243273.MG_089 243273.MG_078 546
243273.MG_089 243273.MG_079 713
243273.MG_089 243273.MG_080 702
243273.MG_089 243273.MG_081 996
243273.MG_089 243273.MG_082 997
243273.MG_089 243273.MG_083 743
243273.MG_089 243273.MG_084 713
243273.MG_089 243273.MG_085 709
243273.MG_089 243273.MG_086 732
243273.MG_089 243273.MG_087 999
243273.MG_089 243273.MG_088 999
243273.MG_089 243273.MG_090 974
243273.MG_089 243273.MG_091 692
243273.MG_089 243273.MG_092 969
243273.MG_089 243273.MG_093 971
243273.MG_089 243273.MG_094 799
243273.MG_089 243273.MG_095 690
243273.MG_089 243273.MG_096 403
243273.MG_089 243273.MG_097 483
243273.MG_089 243273.MG_098 257
243273.MG_089 243273.MG_099 288
243273.MG_089 243273.MG_100 288
243273.MG_089 243273.MG_101 257
243273.MG_089 243273.MG_102 414
243273.MG_089 243273.MG_103 289
243273.MG_089 243273.MG_104 354
243273.MG_089 243273.MG_105 240
243273.MG_089 243273.MG_107 291
243273.MG_089 243273.MG_108 232
243273.MG_089 243273.MG_109 240
243273.MG_089 243273.MG_110 232
243273.MG_089 243273.MG_112 324
243273.MG_089 243273.MG_113 376
243273.MG_089 243273.MG_114 153
243273.MG_089 243273.MG_118 262
243273.MG_089 243273.MG_122 403
243273.MG_089 243273.MG_124 729
243273.MG_089 243273.MG_126 335
243273.MG_089 243273.MG_136 470
243273.MG_089 243273.MG_138 190
243273.MG_089 243273.MG_139 258
243273.MG_089 243273.MG_140 232
243273.MG_089 243273.MG_141 642
243273.MG_089 243273.MG_142 678
243273.MG_089 243273.MG_150 996
243273.MG_089 243273.MG_151 990
243273.MG_089 243273.MG_152 987
243273.MG_089 243273.MG_153 988
243273.MG_089 243273.MG_154 993
243273.MG_089 243273.MG_155 989
243273.MG_089 243273.MG_156 985
243273.MG_089 243273.MG_157 987
243273.MG_089 243273.MG_158 989
243273.MG_089 243273.MG_159 967
243273.MG_089 243273.MG_160 989
243273.MG_089 243273.MG_161 990
243273.MG_089 243273.MG_162 984
243273.MG_089 243273.MG_163 991
243273.MG_089 243273.MG_164 991
243273.MG_089 243273.MG_165 988
243273.MG_089 243273.MG_166 990
243273.MG_089 243273.MG_167 987
243273.MG_089 243273.MG_168 988
243273.MG_089 243273.MG_169 984
243273.MG_089 243273.MG_170 939
243273.MG_089 243273.MG_171 789
243273.MG_089 243273.MG_172 941
243273.MG_089 243273.MG_173 678
243273.MG_089 243273.MG_174 798
243273.MG_089 243273.MG_175 988
243273.MG_089 243273.MG_176 992
243273.MG_089 243273.MG_177 986
243273.MG_089 243273.MG_178 957
243273.MG_089 243273.MG_182 542
243273.MG_089 243273.MG_190 167
243273.MG_089 243273.MG_191 406
243273.MG_089 243273.MG_194 184
243273.MG_089 243273.MG_195 342
243273.MG_089 243273.MG_196 859
243273.MG_089 243273.MG_197 726
243273.MG_089 243273.MG_198 872
243273.MG_089 243273.MG_200 239
243273.MG_089 243273.MG_201 290
243273.MG_089 243273.MG_203 214
243273.MG_089 243273.MG_204 342
243273.MG_089 243273.MG_205 258
243273.MG_089 243273.MG_206 225
243273.MG_089 243273.MG_209 154
243273.MG_089 243273.MG_210 491
243273.MG_089 243273.MG_215 187
243273.MG_089 243273.MG_216 397
243273.MG_089 243273.MG_218 324
243273.MG_089 243273.MG_224 661
243273.MG_089 243273.MG_228 733
243273.MG_089 243273.MG_231 292
243273.MG_089 243273.MG_232 929
243273.MG_089 243273.MG_234 788
243273.MG_089 243273.MG_235 270
243273.MG_089 243273.MG_238 907
243273.MG_089 243273.MG_239 184
243273.MG_089 243273.MG_240 360
243273.MG_089 243273.MG_249 418
243273.MG_089 243273.MG_250 270
243273.MG_089 243273.MG_251 245
243273.MG_089 243273.MG_253 184
243273.MG_089 243273.MG_254 290
243273.MG_089 243273.MG_257 845
243273.MG_089 243273.MG_258 407
243273.MG_089 243273.MG_260 324
243273.MG_089 243273.MG_261 256
243273.MG_089 243273.MG_262 256
243273.MG_089 243273.MG_266 737
243273.MG_089 243273.MG_270 424
243273.MG_089 243273.MG_271 212
243273.MG_089 243273.MG_273 291
243273.MG_089 243273.MG_274 290
243273.MG_089 243273.MG_275 167
243273.MG_089 243273.MG_276 405
243273.MG_089 243273.MG_282 422
243273.MG_089 243273.MG_283 232
243273.MG_089 243273.MG_287 169
243273.MG_089 243273.MG_292 321
243273.MG_089 243273.MG_293 171
243273.MG_089 243273.MG_295 200
243273.MG_089 243273.MG_297 494
243273.MG_089 243273.MG_299 492
243273.MG_089 243273.MG_300 650
243273.MG_089 243273.MG_301 681
243273.MG_089 243273.MG_304 230
243273.MG_089 243273.MG_305 800
243273.MG_089 243273.MG_308 371
243273.MG_089 243273.MG_309 404
243273.MG_089 243273.MG_311 990
243273.MG_089 243273.MG_312 324
243273.MG_089 243273.MG_321 353
243273.MG_089 243273.MG_325 599
243273.MG_089 243273.MG_329 200
243273.MG_089 243273.MG_332 187
243273.MG_089 243273.MG_334 442
243273.MG_089 243273.MG_335 280
243273.MG_089 243273.MG_339 294
243273.MG_089 243273.MG_340 942
243273.MG_089 243273.MG_341 979
243273.MG_089 243273.MG_345 443
243273.MG_089 243273.MG_351 413
243273.MG_089 243273.MG_352 172
243273.MG_089 243273.MG_355 195
243273.MG_089 243273.MG_357 279
243273.MG_089 243273.MG_361 965
243273.MG_089 243273.MG_362 912
243273.MG_089 243273.MG_363 692
243273.MG_089 243273.MG_365 290
243273.MG_089 243273.MG_368 309
243273.MG_089 243273.MG_371 167
243273.MG_089 243273.MG_375 317
243273.MG_089 243273.MG_378 392
243273.MG_089 243273.MG_379 500
243273.MG_089 243273.MG_380 174
243273.MG_089 243273.MG_383 232
243273.MG_089 243273.MG_384 398
243273.MG_089 243273.MG_385 171
243273.MG_089 243273.MG_391 378
243273.MG_089 243273.MG_392 775
243273.MG_089 243273.MG_393 255
243273.MG_089 243273.MG_394 688
243273.MG_089 243273.MG_399 706
243273.MG_089 243273.MG_400 569
243273.MG_089 243273.MG_401 667
243273.MG_089 243273.MG_402 457
243273.MG_089 243273.MG_403 479
243273.MG_089 243273.MG_404 375
243273.MG_089 243273.MG_405 367
243273.MG_089 243273.MG_407 828
243273.MG_089 243273.MG_411 185
243273.MG_089 243273.MG_417 981
243273.MG_089 243273.MG_418 979
243273.MG_089 243273.MG_419 299
243273.MG_089 243273.MG_421 290
243273.MG_089 243273.MG_423 325
243273.MG_089 243273.MG_424 976
243273.MG_089 243273.MG_425 449
243273.MG_089 243273.MG_426 609
243273.MG_089 243273.MG_427 195
243273.MG_089 243273.MG_429 175
243273.MG_089 243273.MG_430 228
243273.MG_089 243273.MG_431 232
243273.MG_089 243273.MG_433 978
243273.MG_089 243273.MG_434 656
243273.MG_089 243273.MG_435 951
243273.MG_089 243273.MG_437 296
243273.MG_089 243273.MG_444 906
243273.MG_089 243273.MG_445 797
243273.MG_089 243273.MG_446 930
243273.MG_089 243273.MG_451 938
243273.MG_089 243273.MG_453 180
243273.MG_089 243273.MG_455 537
243273.MG_089 243273.MG_457 527
243273.MG_089 243273.MG_460 428
243273.MG_089 243273.MG_462 436
243273.MG_089 243273.MG_463 288
243273.MG_089 243273.MG_465 277
243273.MG_089 243273.MG_466 735
243273.MG_089 243273.MG_469 290
243273.MG_089 243273.MG_473 599
243273.MG_089 243273.MG_476 264
243273.MG_089 243273.MG_498 172
243273.MG_089 243273.MG_516 156
243273.MG_089 243273.MG_522 659
243273.MG_090 243273.MG_003 304
243273.MG_090 243273.MG_004 375
243273.MG_090 243273.MG_023 290
243273.MG_090 243273.MG_024 398
243273.MG_090 243273.MG_026 819
243273.MG_090 243273.MG_035 291
243273.MG_090 243273.MG_038 201
243273.MG_090 243273.MG_047 290
243273.MG_090 243273.MG_048 307
243273.MG_090 243273.MG_054 553
243273.MG_090 243273.MG_055 238
243273.MG_090 243273.MG_058 514
243273.MG_090 243273.MG_059 706
243273.MG_090 243273.MG_062 294
243273.MG_090 243273.MG_070 869
243273.MG_090 243273.MG_072 304
243273.MG_090 243273.MG_073 307
243273.MG_090 243273.MG_076 283
243273.MG_090 243273.MG_077 431
243273.MG_090 243273.MG_078 570
243273.MG_090 243273.MG_079 569
243273.MG_090 243273.MG_080 429
243273.MG_090 243273.MG_081 873
243273.MG_090 243273.MG_082 888
243273.MG_090 243273.MG_083 727
243273.MG_090 243273.MG_084 563
243273.MG_090 243273.MG_085 536
243273.MG_090 243273.MG_086 538
243273.MG_090 243273.MG_087 952
243273.MG_090 243273.MG_088 966
243273.MG_090 243273.MG_089 974
243273.MG_090 243273.MG_091 957
243273.MG_090 243273.MG_092 997
243273.MG_090 243273.MG_093 998
243273.MG_090 243273.MG_094 917
243273.MG_090 243273.MG_095 876
243273.MG_090 243273.MG_096 493
243273.MG_090 243273.MG_097 518
243273.MG_090 243273.MG_098 359
243273.MG_090 243273.MG_099 390
243273.MG_090 243273.MG_100 387
243273.MG_090 243273.MG_101 297
243273.MG_090 243273.MG_102 642
243273.MG_090 243273.MG_103 297
243273.MG_090 243273.MG_104 575
243273.MG_090 243273.MG_105 274
243273.MG_090 243273.MG_106 255
243273.MG_090 243273.MG_107 155
243273.MG_090 243273.MG_108 279
243273.MG_090 243273.MG_110 686
243273.MG_090 243273.MG_112 190
243273.MG_090 243273.MG_124 295
243273.MG_090 243273.MG_126 239
243273.MG_090 243273.MG_127 168
243273.MG_090 243273.MG_134 225
243273.MG_090 243273.MG_140 196
243273.MG_090 243273.MG_141 227
243273.MG_090 243273.MG_142 380
243273.MG_090 243273.MG_143 306
243273.MG_090 243273.MG_150 911
243273.MG_090 243273.MG_151 704
243273.MG_090 243273.MG_152 715
243273.MG_090 243273.MG_153 703
243273.MG_090 243273.MG_154 630
243273.MG_090 243273.MG_155 875
243273.MG_090 243273.MG_156 642
243273.MG_090 243273.MG_157 907
243273.MG_090 243273.MG_158 805
243273.MG_090 243273.MG_159 602
243273.MG_090 243273.MG_160 929
243273.MG_090 243273.MG_161 680
243273.MG_090 243273.MG_162 582
243273.MG_090 243273.MG_163 680
243273.MG_090 243273.MG_164 899
243273.MG_090 243273.MG_165 898
243273.MG_090 243273.MG_166 647
243273.MG_090 243273.MG_167 655
243273.MG_090 243273.MG_168 951
243273.MG_090 243273.MG_169 770
243273.MG_090 243273.MG_170 517
243273.MG_090 243273.MG_171 179
243273.MG_090 243273.MG_172 229
243273.MG_090 243273.MG_173 181
243273.MG_090 243273.MG_174 455
243273.MG_090 243273.MG_175 939
243273.MG_090 243273.MG_176 903
243273.MG_090 243273.MG_177 777
243273.MG_090 243273.MG_178 796
243273.MG_090 243273.MG_194 428
243273.MG_090 243273.MG_195 277
243273.MG_090 243273.MG_196 825
243273.MG_090 243273.MG_197 638
243273.MG_090 243273.MG_198 564
243273.MG_090 243273.MG_201 312
243273.MG_090 243273.MG_215 301
243273.MG_090 243273.MG_224 334
243273.MG_090 243273.MG_228 490
243273.MG_090 243273.MG_231 232
243273.MG_090 243273.MG_232 797
243273.MG_090 243273.MG_234 632
243273.MG_090 243273.MG_235 197
243273.MG_090 243273.MG_238 778
243273.MG_090 243273.MG_252 426
243273.MG_090 243273.MG_253 281
243273.MG_090 243273.MG_254 154
243273.MG_090 243273.MG_257 566
243273.MG_090 243273.MG_258 868
243273.MG_090 243273.MG_259 288
243273.MG_090 243273.MG_261 224
243273.MG_090 243273.MG_266 815
243273.MG_090 243273.MG_287 443
243273.MG_090 243273.MG_300 324
243273.MG_090 243273.MG_305 562
243273.MG_090 243273.MG_311 930
243273.MG_090 243273.MG_315 291
243273.MG_090 243273.MG_317 291
243273.MG_090 243273.MG_325 800
243273.MG_090 243273.MG_329 409
243273.MG_090 243273.MG_332 220
243273.MG_090 243273.MG_334 559
243273.MG_090 243273.MG_340 499
243273.MG_090 243273.MG_341 529
243273.MG_090 243273.MG_345 281
243273.MG_090 243273.MG_355 238
243273.MG_090 243273.MG_361 926
243273.MG_090 243273.MG_362 853
243273.MG_090 243273.MG_363 387
243273.MG_090 243273.MG_365 291
243273.MG_090 243273.MG_367 274
243273.MG_090 243273.MG_375 502
243273.MG_090 243273.MG_378 295
243273.MG_090 243273.MG_384 251
243273.MG_090 243273.MG_392 492
243273.MG_090 243273.MG_394 778
243273.MG_090 243273.MG_399 178
243273.MG_090 243273.MG_400 236
243273.MG_090 243273.MG_401 489
243273.MG_090 243273.MG_402 383
243273.MG_090 243273.MG_403 248
243273.MG_090 243273.MG_404 246
243273.MG_090 243273.MG_405 236
243273.MG_090 243273.MG_407 296
243273.MG_090 243273.MG_417 969
243273.MG_090 243273.MG_418 799
243273.MG_090 243273.MG_421 296
243273.MG_090 243273.MG_424 926
243273.MG_090 243273.MG_426 738
243273.MG_090 243273.MG_429 281
243273.MG_090 243273.MG_433 803
243273.MG_090 243273.MG_434 455
243273.MG_090 243273.MG_435 801
243273.MG_090 243273.MG_444 777
243273.MG_090 243273.MG_445 583
243273.MG_090 243273.MG_446 964
243273.MG_090 243273.MG_451 838
243273.MG_090 243273.MG_455 302
243273.MG_090 243273.MG_462 412
243273.MG_090 243273.MG_463 686
243273.MG_090 243273.MG_464 178
243273.MG_090 243273.MG_465 232
243273.MG_090 243273.MG_466 638
243273.MG_090 243273.MG_469 293
243273.MG_090 243273.MG_473 800
243273.MG_090 243273.MG_476 279
243273.MG_090 243273.MG_481 882
243273.MG_090 243273.MG_505 155
243273.MG_090 243273.MG_522 813
243273.MG_091 243273.MG_001 727
243273.MG_091 243273.MG_003 281
243273.MG_091 243273.MG_004 524
243273.MG_091 243273.MG_005 374
243273.MG_091 243273.MG_006 233
243273.MG_091 243273.MG_008 155
243273.MG_091 243273.MG_018 242
243273.MG_091 243273.MG_024 381
243273.MG_091 243273.MG_030 290
243273.MG_091 243273.MG_031 242
243273.MG_091 243273.MG_034 494
243273.MG_091 243273.MG_036 161
243273.MG_091 243273.MG_038 279
243273.MG_091 243273.MG_041 321
243273.MG_091 243273.MG_042 560
243273.MG_091 243273.MG_051 178
243273.MG_091 243273.MG_053 299
243273.MG_091 243273.MG_061 200
243273.MG_091 243273.MG_063 319
243273.MG_091 243273.MG_073 833
243273.MG_091 243273.MG_076 283
243273.MG_091 243273.MG_077 438
243273.MG_091 243273.MG_078 429
243273.MG_091 243273.MG_079 429
243273.MG_091 243273.MG_080 429
243273.MG_091 243273.MG_081 595
243273.MG_091 243273.MG_082 602
243273.MG_091 243273.MG_083 717
243273.MG_091 243273.MG_084 546
243273.MG_091 243273.MG_085 536
243273.MG_091 243273.MG_086 539
243273.MG_091 243273.MG_087 693
243273.MG_091 243273.MG_088 675
243273.MG_091 243273.MG_089 692
243273.MG_091 243273.MG_090 957
243273.MG_091 243273.MG_092 949
243273.MG_091 243273.MG_093 918
243273.MG_091 243273.MG_094 971
243273.MG_091 243273.MG_095 868
243273.MG_091 243273.MG_096 493
243273.MG_091 243273.MG_097 480
243273.MG_091 243273.MG_098 330
243273.MG_091 243273.MG_099 366
243273.MG_091 243273.MG_100 533
243273.MG_091 243273.MG_101 297
243273.MG_091 243273.MG_102 311
243273.MG_091 243273.MG_103 297
243273.MG_091 243273.MG_104 432
243273.MG_091 243273.MG_105 385
243273.MG_091 243273.MG_109 331
243273.MG_091 243273.MG_111 279
243273.MG_091 243273.MG_114 232
243273.MG_091 243273.MG_115 247
243273.MG_091 243273.MG_122 895
243273.MG_091 243273.MG_124 200
243273.MG_091 243273.MG_136 566
243273.MG_091 243273.MG_138 238
243273.MG_091 243273.MG_140 235
243273.MG_091 243273.MG_146 197
243273.MG_091 243273.MG_152 152
243273.MG_091 243273.MG_177 294
243273.MG_091 243273.MG_178 220
243273.MG_091 243273.MG_183 172
243273.MG_091 243273.MG_191 238
243273.MG_091 243273.MG_192 416
243273.MG_091 243273.MG_194 321
243273.MG_091 243273.MG_204 372
243273.MG_091 243273.MG_206 838
243273.MG_091 243273.MG_216 191
243273.MG_091 243273.MG_224 303
243273.MG_091 243273.MG_231 169
243273.MG_091 243273.MG_232 225
243273.MG_091 243273.MG_235 606
243273.MG_091 243273.MG_238 315
243273.MG_091 243273.MG_244 419
243273.MG_091 243273.MG_249 290
243273.MG_091 243273.MG_250 251
243273.MG_091 243273.MG_253 633
243273.MG_091 243273.MG_257 279
243273.MG_091 243273.MG_258 296
243273.MG_091 243273.MG_261 258
243273.MG_091 243273.MG_262 176
243273.MG_091 243273.MG_268 170
243273.MG_091 243273.MG_287 274
243273.MG_091 243273.MG_292 492
243273.MG_091 243273.MG_294 200
243273.MG_091 243273.MG_311 403
243273.MG_091 243273.MG_313 609
243273.MG_091 243273.MG_315 299
243273.MG_091 243273.MG_325 155
243273.MG_091 243273.MG_334 494
243273.MG_091 243273.MG_339 451
243273.MG_091 243273.MG_341 279
243273.MG_091 243273.MG_352 293
243273.MG_091 243273.MG_353 221
243273.MG_091 243273.MG_358 833
243273.MG_091 243273.MG_359 837
243273.MG_091 243273.MG_360 173
243273.MG_091 243273.MG_361 406
243273.MG_091 243273.MG_362 460
243273.MG_091 243273.MG_367 294
243273.MG_091 243273.MG_377 205
243273.MG_091 243273.MG_378 548
243273.MG_091 243273.MG_379 560
243273.MG_091 243273.MG_380 491
243273.MG_091 243273.MG_391 222
243273.MG_091 243273.MG_393 230
243273.MG_091 243273.MG_407 188
243273.MG_091 243273.MG_417 172
243273.MG_091 243273.MG_418 228
243273.MG_091 243273.MG_419 244
243273.MG_091 243273.MG_421 884
243273.MG_091 243273.MG_430 492
243273.MG_091 243273.MG_434 236
243273.MG_091 243273.MG_435 296
243273.MG_091 243273.MG_444 170
243273.MG_091 243273.MG_446 224
243273.MG_091 243273.MG_451 334
243273.MG_091 243273.MG_457 274
243273.MG_091 243273.MG_461 609
243273.MG_091 243273.MG_462 399
243273.MG_091 243273.MG_465 302
243273.MG_091 243273.MG_469 240
243273.MG_091 243273.MG_473 155
243273.MG_091 243273.MG_476 279
243273.MG_091 243273.MG_481 270
243273.MG_091 243273.MG_498 492
243273.MG_091 243273.MG_505 162
243273.MG_092 243273.MG_005 290
243273.MG_092 243273.MG_008 354
243273.MG_092 243273.MG_018 192
243273.MG_092 243273.MG_021 361
243273.MG_092 243273.MG_022 155
243273.MG_092 243273.MG_024 474
243273.MG_092 243273.MG_026 743
243273.MG_092 243273.MG_029 172
243273.MG_092 243273.MG_033 307
243273.MG_092 243273.MG_035 154
243273.MG_092 243273.MG_036 320
243273.MG_092 243273.MG_041 172
243273.MG_092 243273.MG_048 383
243273.MG_092 243273.MG_049 162
243273.MG_092 243273.MG_050 229
243273.MG_092 243273.MG_051 158
243273.MG_092 243273.MG_052 166
243273.MG_092 243273.MG_053 172
243273.MG_092 243273.MG_054 248
243273.MG_092 243273.MG_055 185
243273.MG_092 243273.MG_058 707
243273.MG_092 243273.MG_059 745
243273.MG_092 243273.MG_065 248
243273.MG_092 243273.MG_066 187
243273.MG_092 243273.MG_070 935
243273.MG_092 243273.MG_073 569
243273.MG_092 243273.MG_076 283
243273.MG_092 243273.MG_077 698
243273.MG_092 243273.MG_078 431
243273.MG_092 243273.MG_079 593
243273.MG_092 243273.MG_080 440
243273.MG_092 243273.MG_081 864
243273.MG_092 243273.MG_082 860
243273.MG_092 243273.MG_083 737
243273.MG_092 243273.MG_084 564
243273.MG_092 243273.MG_085 558
243273.MG_092 243273.MG_086 558
243273.MG_092 243273.MG_087 958
243273.MG_092 243273.MG_088 984
243273.MG_092 243273.MG_089 969
243273.MG_092 243273.MG_090 997
243273.MG_092 243273.MG_091 949
243273.MG_092 243273.MG_093 982
243273.MG_092 243273.MG_094 927
243273.MG_092 243273.MG_095 876
243273.MG_092 243273.MG_096 493
243273.MG_092 243273.MG_097 619
243273.MG_092 243273.MG_098 433
243273.MG_092 243273.MG_099 621
243273.MG_092 243273.MG_100 493
243273.MG_092 243273.MG_101 297
243273.MG_092 243273.MG_102 447
243273.MG_092 243273.MG_103 297
243273.MG_092 243273.MG_104 656
243273.MG_092 243273.MG_105 274
243273.MG_092 243273.MG_106 173
243273.MG_092 243273.MG_107 272
243273.MG_092 243273.MG_109 280
243273.MG_092 243273.MG_110 686
243273.MG_092 243273.MG_111 231
243273.MG_092 243273.MG_112 240
243273.MG_092 243273.MG_115 217
243273.MG_092 243273.MG_120 290
243273.MG_092 243273.MG_121 279
243273.MG_092 243273.MG_122 183
243273.MG_092 243273.MG_126 226
243273.MG_092 243273.MG_127 168
243273.MG_092 243273.MG_141 274
243273.MG_092 243273.MG_142 328
243273.MG_092 243273.MG_143 274
243273.MG_092 243273.MG_146 271
243273.MG_092 243273.MG_150 930
243273.MG_092 243273.MG_151 708
243273.MG_092 243273.MG_152 717
243273.MG_092 243273.MG_153 690
243273.MG_092 243273.MG_154 740
243273.MG_092 243273.MG_155 911
243273.MG_092 243273.MG_156 713
243273.MG_092 243273.MG_157 909
243273.MG_092 243273.MG_158 817
243273.MG_092 243273.MG_159 536
243273.MG_092 243273.MG_160 944
243273.MG_092 243273.MG_161 649
243273.MG_092 243273.MG_162 635
243273.MG_092 243273.MG_163 676
243273.MG_092 243273.MG_164 968
243273.MG_092 243273.MG_165 928
243273.MG_092 243273.MG_166 717
243273.MG_092 243273.MG_167 715
243273.MG_092 243273.MG_168 910
243273.MG_092 243273.MG_169 718
243273.MG_092 243273.MG_170 593
243273.MG_092 243273.MG_171 213
243273.MG_092 243273.MG_172 390
243273.MG_092 243273.MG_173 733
243273.MG_092 243273.MG_174 233
243273.MG_092 243273.MG_175 936
243273.MG_092 243273.MG_176 910
243273.MG_092 243273.MG_177 595
243273.MG_092 243273.MG_178 812
243273.MG_092 243273.MG_191 161
243273.MG_092 243273.MG_194 269
243273.MG_092 243273.MG_195 424
243273.MG_092 243273.MG_196 809
243273.MG_092 243273.MG_197 540
243273.MG_092 243273.MG_198 632
243273.MG_092 243273.MG_201 304
243273.MG_092 243273.MG_206 202
243273.MG_092 243273.MG_215 158
243273.MG_092 243273.MG_216 170
243273.MG_092 243273.MG_224 225
243273.MG_092 243273.MG_232 925
243273.MG_092 243273.MG_234 918
243273.MG_092 243273.MG_235 156
243273.MG_092 243273.MG_238 523
243273.MG_092 243273.MG_240 163
243273.MG_092 243273.MG_241 835
243273.MG_092 243273.MG_246 158
243273.MG_092 243273.MG_249 290
243273.MG_092 243273.MG_252 419
243273.MG_092 243273.MG_253 197
243273.MG_092 243273.MG_254 239
243273.MG_092 243273.MG_257 759
243273.MG_092 243273.MG_258 794
243273.MG_092 243273.MG_259 233
243273.MG_092 243273.MG_261 343
243273.MG_092 243273.MG_266 158
243273.MG_092 243273.MG_278 235
243273.MG_092 243273.MG_282 311
243273.MG_092 243273.MG_287 334
243273.MG_092 243273.MG_292 156
243273.MG_092 243273.MG_295 156
243273.MG_092 243273.MG_297 237
243273.MG_092 243273.MG_305 302
243273.MG_092 243273.MG_308 284
243273.MG_092 243273.MG_311 942
243273.MG_092 243273.MG_315 271
243273.MG_092 243273.MG_325 776
243273.MG_092 243273.MG_329 428
243273.MG_092 243273.MG_335 178
243273.MG_092 243273.MG_336 158
243273.MG_092 243273.MG_339 257
243273.MG_092 243273.MG_340 277
243273.MG_092 243273.MG_341 540
243273.MG_092 243273.MG_345 371
243273.MG_092 243273.MG_351 237
243273.MG_092 243273.MG_357 166
243273.MG_092 243273.MG_359 353
243273.MG_092 243273.MG_361 975
243273.MG_092 243273.MG_362 867
243273.MG_092 243273.MG_363 538
243273.MG_092 243273.MG_365 362
243273.MG_092 243273.MG_378 402
243273.MG_092 243273.MG_379 290
243273.MG_092 243273.MG_384 349
243273.MG_092 243273.MG_388 156
243273.MG_092 243273.MG_392 299
243273.MG_092 243273.MG_394 397
243273.MG_092 243273.MG_399 241
243273.MG_092 243273.MG_400 250
243273.MG_092 243273.MG_401 393
243273.MG_092 243273.MG_402 228
243273.MG_092 243273.MG_403 461
243273.MG_092 243273.MG_417 957
243273.MG_092 243273.MG_418 706
243273.MG_092 243273.MG_421 178
243273.MG_092 243273.MG_424 931
243273.MG_092 243273.MG_425 239
243273.MG_092 243273.MG_426 947
243273.MG_092 243273.MG_429 172
243273.MG_092 243273.MG_433 658
243273.MG_092 243273.MG_434 236
243273.MG_092 243273.MG_435 791
243273.MG_092 243273.MG_444 767
243273.MG_092 243273.MG_445 526
243273.MG_092 243273.MG_446 984
243273.MG_092 243273.MG_451 784
243273.MG_092 243273.MG_462 247
243273.MG_092 243273.MG_463 689
243273.MG_092 243273.MG_464 240
243273.MG_092 243273.MG_465 459
243273.MG_092 243273.MG_466 594
243273.MG_092 243273.MG_467 248
243273.MG_092 243273.MG_473 776
243273.MG_092 243273.MG_476 278
243273.MG_092 243273.MG_481 865
243273.MG_092 243273.MG_505 192
243273.MG_092 243273.MG_522 850
243273.MG_092 243273.MG_526 248
243273.MG_093 243273.MG_018 196
243273.MG_093 243273.MG_023 291
243273.MG_093 243273.MG_024 306
243273.MG_093 243273.MG_026 540
243273.MG_093 243273.MG_033 245
243273.MG_093 243273.MG_035 302
243273.MG_093 243273.MG_036 249
243273.MG_093 243273.MG_038 204
243273.MG_093 243273.MG_046 155
243273.MG_093 243273.MG_048 728
243273.MG_093 243273.MG_054 301
243273.MG_093 243273.MG_058 394
243273.MG_093 243273.MG_070 763
243273.MG_093 243273.MG_076 288
243273.MG_093 243273.MG_077 431
243273.MG_093 243273.MG_078 489
243273.MG_093 243273.MG_079 431
243273.MG_093 243273.MG_080 438
243273.MG_093 243273.MG_081 971
243273.MG_093 243273.MG_082 983
243273.MG_093 243273.MG_083 660
243273.MG_093 243273.MG_084 600
243273.MG_093 243273.MG_085 536
243273.MG_093 243273.MG_086 542
243273.MG_093 243273.MG_087 765
243273.MG_093 243273.MG_088 790
243273.MG_093 243273.MG_089 971
243273.MG_093 243273.MG_090 998
243273.MG_093 243273.MG_091 918
243273.MG_093 243273.MG_092 982
243273.MG_093 243273.MG_094 920
243273.MG_093 243273.MG_095 877
243273.MG_093 243273.MG_096 493
243273.MG_093 243273.MG_097 524
243273.MG_093 243273.MG_098 444
243273.MG_093 243273.MG_099 443
243273.MG_093 243273.MG_100 483
243273.MG_093 243273.MG_101 297
243273.MG_093 243273.MG_102 574
243273.MG_093 243273.MG_103 299
243273.MG_093 243273.MG_104 548
243273.MG_093 243273.MG_105 337
243273.MG_093 243273.MG_107 163
243273.MG_093 243273.MG_108 290
243273.MG_093 243273.MG_115 161
243273.MG_093 243273.MG_124 336
243273.MG_093 243273.MG_138 150
243273.MG_093 243273.MG_142 413
243273.MG_093 243273.MG_143 339
243273.MG_093 243273.MG_146 303
243273.MG_093 243273.MG_150 881
243273.MG_093 243273.MG_151 921
243273.MG_093 243273.MG_152 930
243273.MG_093 243273.MG_153 917
243273.MG_093 243273.MG_154 918
243273.MG_093 243273.MG_155 777
243273.MG_093 243273.MG_156 946
243273.MG_093 243273.MG_157 683
243273.MG_093 243273.MG_158 950
243273.MG_093 243273.MG_159 847
243273.MG_093 243273.MG_160 642
243273.MG_093 243273.MG_161 893
243273.MG_093 243273.MG_162 849
243273.MG_093 243273.MG_163 927
243273.MG_093 243273.MG_164 584
243273.MG_093 243273.MG_165 624
243273.MG_093 243273.MG_166 963
243273.MG_093 243273.MG_167 924
243273.MG_093 243273.MG_168 682
243273.MG_093 243273.MG_169 907
243273.MG_093 243273.MG_170 513
243273.MG_093 243273.MG_171 171
243273.MG_093 243273.MG_172 349
243273.MG_093 243273.MG_173 181
243273.MG_093 243273.MG_174 829
243273.MG_093 243273.MG_175 503
243273.MG_093 243273.MG_176 878
243273.MG_093 243273.MG_177 736
243273.MG_093 243273.MG_178 956
243273.MG_093 243273.MG_188 312
243273.MG_093 243273.MG_196 447
243273.MG_093 243273.MG_197 861
243273.MG_093 243273.MG_198 969
243273.MG_093 243273.MG_201 312
243273.MG_093 243273.MG_208 156
243273.MG_093 243273.MG_210 232
243273.MG_093 243273.MG_215 300
243273.MG_093 243273.MG_224 388
243273.MG_093 243273.MG_228 490
243273.MG_093 243273.MG_232 983
243273.MG_093 243273.MG_234 897
243273.MG_093 243273.MG_238 681
243273.MG_093 243273.MG_252 403
243273.MG_093 243273.MG_253 273
243273.MG_093 243273.MG_254 156
243273.MG_093 243273.MG_257 959
243273.MG_093 243273.MG_258 421
243273.MG_093 243273.MG_259 348
243273.MG_093 243273.MG_266 791
243273.MG_093 243273.MG_282 180
243273.MG_093 243273.MG_287 283
243273.MG_093 243273.MG_298 159
243273.MG_093 243273.MG_300 422
243273.MG_093 243273.MG_305 426
243273.MG_093 243273.MG_311 647
243273.MG_093 243273.MG_325 805
243273.MG_093 243273.MG_329 409
243273.MG_093 243273.MG_334 492
243273.MG_093 243273.MG_335 238
243273.MG_093 243273.MG_340 299
243273.MG_093 243273.MG_345 290
243273.MG_093 243273.MG_353 347
243273.MG_093 243273.MG_355 271
243273.MG_093 243273.MG_357 238
243273.MG_093 243273.MG_361 918
243273.MG_093 243273.MG_362 956
243273.MG_093 243273.MG_363 809
243273.MG_093 243273.MG_365 318
243273.MG_093 243273.MG_368 155
243273.MG_093 243273.MG_375 322
243273.MG_093 243273.MG_378 341
243273.MG_093 243273.MG_379 301
243273.MG_093 243273.MG_384 218
243273.MG_093 243273.MG_387 391
243273.MG_093 243273.MG_388 174
243273.MG_093 243273.MG_392 322
243273.MG_093 243273.MG_393 426
243273.MG_093 243273.MG_394 523
243273.MG_093 243273.MG_397 153
243273.MG_093 243273.MG_400 206
243273.MG_093 243273.MG_401 305
243273.MG_093 243273.MG_402 171
243273.MG_093 243273.MG_403 220
243273.MG_093 243273.MG_404 496
243273.MG_093 243273.MG_407 309
243273.MG_093 243273.MG_417 772
243273.MG_093 243273.MG_418 909
243273.MG_093 243273.MG_419 272
243273.MG_093 243273.MG_424 744
243273.MG_093 243273.MG_426 884
243273.MG_093 243273.MG_429 289
243273.MG_093 243273.MG_432 172
243273.MG_093 243273.MG_433 924
243273.MG_093 243273.MG_434 232
243273.MG_093 243273.MG_435 780
243273.MG_093 243273.MG_443 172
243273.MG_093 243273.MG_444 932
243273.MG_093 243273.MG_445 385
243273.MG_093 243273.MG_446 754
243273.MG_093 243273.MG_451 439
243273.MG_093 243273.MG_455 285
243273.MG_093 243273.MG_458 153
243273.MG_093 243273.MG_462 290
243273.MG_093 243273.MG_464 225
243273.MG_093 243273.MG_465 237
243273.MG_093 243273.MG_466 829
243273.MG_093 243273.MG_473 805
243273.MG_093 243273.MG_476 278
243273.MG_093 243273.MG_481 441
243273.MG_093 243273.MG_522 873
243273.MG_094 243273.MG_001 745
243273.MG_094 243273.MG_003 853
243273.MG_094 243273.MG_004 868
243273.MG_094 243273.MG_005 307
243273.MG_094 243273.MG_006 800
243273.MG_094 243273.MG_008 730
243273.MG_094 243273.MG_009 199
243273.MG_094 243273.MG_010 918
243273.MG_094 243273.MG_011 167
243273.MG_094 243273.MG_012 167
243273.MG_094 243273.MG_020 244
243273.MG_094 243273.MG_023 155
243273.MG_094 243273.MG_024 238
243273.MG_094 243273.MG_026 162
243273.MG_094 243273.MG_029 456
243273.MG_094 243273.MG_030 291
243273.MG_094 243273.MG_034 469
243273.MG_094 243273.MG_036 398
243273.MG_094 243273.MG_041 647
243273.MG_094 243273.MG_042 494
243273.MG_094 243273.MG_046 224
243273.MG_094 243273.MG_048 177
243273.MG_094 243273.MG_052 308
243273.MG_094 243273.MG_053 361
243273.MG_094 243273.MG_054 249
243273.MG_094 243273.MG_058 214
243273.MG_094 243273.MG_059 220
243273.MG_094 243273.MG_063 293
243273.MG_094 243273.MG_064 298
243273.MG_094 243273.MG_066 351
243273.MG_094 243273.MG_069 298
243273.MG_094 243273.MG_070 158
243273.MG_094 243273.MG_072 308
243273.MG_094 243273.MG_073 605
243273.MG_094 243273.MG_076 283
243273.MG_094 243273.MG_077 442
243273.MG_094 243273.MG_078 440
243273.MG_094 243273.MG_079 436
243273.MG_094 243273.MG_080 436
243273.MG_094 243273.MG_081 566
243273.MG_094 243273.MG_082 578
243273.MG_094 243273.MG_083 911
243273.MG_094 243273.MG_084 564
243273.MG_094 243273.MG_085 558
243273.MG_094 243273.MG_086 561
243273.MG_094 243273.MG_087 670
243273.MG_094 243273.MG_088 703
243273.MG_094 243273.MG_089 799
243273.MG_094 243273.MG_090 917
243273.MG_094 243273.MG_091 971
243273.MG_094 243273.MG_092 927
243273.MG_094 243273.MG_093 920
243273.MG_094 243273.MG_095 877
243273.MG_094 243273.MG_096 493
243273.MG_094 243273.MG_097 876
243273.MG_094 243273.MG_098 447
243273.MG_094 243273.MG_099 531
243273.MG_094 243273.MG_100 531
243273.MG_094 243273.MG_101 297
243273.MG_094 243273.MG_102 563
243273.MG_094 243273.MG_103 301
243273.MG_094 243273.MG_104 549
243273.MG_094 243273.MG_105 423
243273.MG_094 243273.MG_106 151
243273.MG_094 243273.MG_107 410
243273.MG_094 243273.MG_111 433
243273.MG_094 243273.MG_113 201
243273.MG_094 243273.MG_115 745
243273.MG_094 243273.MG_118 640
243273.MG_094 243273.MG_122 302
243273.MG_094 243273.MG_123 269
243273.MG_094 243273.MG_124 293
243273.MG_094 243273.MG_126 465
243273.MG_094 243273.MG_128 175
243273.MG_094 243273.MG_130 269
243273.MG_094 243273.MG_136 514
243273.MG_094 243273.MG_138 323
243273.MG_094 243273.MG_145 201
243273.MG_094 243273.MG_146 532
243273.MG_094 243273.MG_155 195
243273.MG_094 243273.MG_157 305
243273.MG_094 243273.MG_163 195
243273.MG_094 243273.MG_168 373
243273.MG_094 243273.MG_169 176
243273.MG_094 243273.MG_170 179
243273.MG_094 243273.MG_171 180
243273.MG_094 243273.MG_178 346
243273.MG_094 243273.MG_179 436
243273.MG_094 243273.MG_183 263
243273.MG_094 243273.MG_194 459
243273.MG_094 243273.MG_195 212
243273.MG_094 243273.MG_197 560
243273.MG_094 243273.MG_201 206
243273.MG_094 243273.MG_205 153
243273.MG_094 243273.MG_206 274
243273.MG_094 243273.MG_208 153
243273.MG_094 243273.MG_215 267
243273.MG_094 243273.MG_216 313
243273.MG_094 243273.MG_222 182
243273.MG_094 243273.MG_224 508
243273.MG_094 243273.MG_229 171
243273.MG_094 243273.MG_231 345
243273.MG_094 243273.MG_235 294
243273.MG_094 243273.MG_238 181
243273.MG_094 243273.MG_244 333
243273.MG_094 243273.MG_249 341
243273.MG_094 243273.MG_250 952
243273.MG_094 243273.MG_252 359
243273.MG_094 243273.MG_253 569
243273.MG_094 243273.MG_257 299
243273.MG_094 243273.MG_258 406
243273.MG_094 243273.MG_259 185
243273.MG_094 243273.MG_261 360
243273.MG_094 243273.MG_262 232
243273.MG_094 243273.MG_266 445
243273.MG_094 243273.MG_271 185
243273.MG_094 243273.MG_272 190
243273.MG_094 243273.MG_273 235
243273.MG_094 243273.MG_289 232
243273.MG_094 243273.MG_292 548
243273.MG_094 243273.MG_295 195
243273.MG_094 243273.MG_297 351
243273.MG_094 243273.MG_300 309
243273.MG_094 243273.MG_305 300
243273.MG_094 243273.MG_311 353
243273.MG_094 243273.MG_313 508
243273.MG_094 243273.MG_316 320
243273.MG_094 243273.MG_322 173
243273.MG_094 243273.MG_334 465
243273.MG_094 243273.MG_335 232
243273.MG_094 243273.MG_339 266
243273.MG_094 243273.MG_340 210
243273.MG_094 243273.MG_341 324
243273.MG_094 243273.MG_349 267
243273.MG_094 243273.MG_350 552
243273.MG_094 243273.MG_351 240
243273.MG_094 243273.MG_357 154
243273.MG_094 243273.MG_358 361
243273.MG_094 243273.MG_359 507
243273.MG_094 243273.MG_365 200
243273.MG_094 243273.MG_367 290
243273.MG_094 243273.MG_368 274
243273.MG_094 243273.MG_377 201
243273.MG_094 243273.MG_378 525
243273.MG_094 243273.MG_379 908
243273.MG_094 243273.MG_380 831
243273.MG_094 243273.MG_384 197
243273.MG_094 243273.MG_387 344
243273.MG_094 243273.MG_388 205
243273.MG_094 243273.MG_391 227
243273.MG_094 243273.MG_392 275
243273.MG_094 243273.MG_394 291
243273.MG_094 243273.MG_397 153
243273.MG_094 243273.MG_401 197
243273.MG_094 243273.MG_407 367
243273.MG_094 243273.MG_419 925
243273.MG_094 243273.MG_421 320
243273.MG_094 243273.MG_429 425
243273.MG_094 243273.MG_430 329
243273.MG_094 243273.MG_432 194
243273.MG_094 243273.MG_433 215
243273.MG_094 243273.MG_434 338
243273.MG_094 243273.MG_435 320
243273.MG_094 243273.MG_438 232
243273.MG_094 243273.MG_442 408
243273.MG_094 243273.MG_443 194
243273.MG_094 243273.MG_444 194
243273.MG_094 243273.MG_447 170
243273.MG_094 243273.MG_451 577
243273.MG_094 243273.MG_453 358
243273.MG_094 243273.MG_457 181
243273.MG_094 243273.MG_458 287
243273.MG_094 243273.MG_459 192
243273.MG_094 243273.MG_461 508
243273.MG_094 243273.MG_462 298
243273.MG_094 243273.MG_464 168
243273.MG_094 243273.MG_465 299
243273.MG_094 243273.MG_466 264
243273.MG_094 243273.MG_469 967
243273.MG_094 243273.MG_470 233
243273.MG_094 243273.MG_476 278
243273.MG_094 243273.MG_498 398
243273.MG_094 243273.MG_505 162
243273.MG_095 243273.MG_075 899
243273.MG_095 243273.MG_076 283
243273.MG_095 243273.MG_077 429
243273.MG_095 243273.MG_078 429
243273.MG_095 243273.MG_079 429
243273.MG_095 243273.MG_080 429
243273.MG_095 243273.MG_081 535
243273.MG_095 243273.MG_082 535
243273.MG_095 243273.MG_083 535
243273.MG_095 243273.MG_084 535
243273.MG_095 243273.MG_085 535
243273.MG_095 243273.MG_086 535
243273.MG_095 243273.MG_087 610
243273.MG_095 243273.MG_088 665
243273.MG_095 243273.MG_089 690
243273.MG_095 243273.MG_090 876
243273.MG_095 243273.MG_091 868
243273.MG_095 243273.MG_092 876
243273.MG_095 243273.MG_093 877
243273.MG_095 243273.MG_094 877
243273.MG_095 243273.MG_096 494
243273.MG_095 243273.MG_097 476
243273.MG_095 243273.MG_098 386
243273.MG_095 243273.MG_099 386
243273.MG_095 243273.MG_100 386
243273.MG_095 243273.MG_101 298
243273.MG_095 243273.MG_102 298
243273.MG_095 243273.MG_103 298
243273.MG_095 243273.MG_104 279
243273.MG_095 243273.MG_105 274
243273.MG_095 243273.MG_166 839
243273.MG_095 243273.MG_397 153
243273.MG_095 243273.MG_476 279
243273.MG_096 243273.MG_047 232
243273.MG_096 243273.MG_053 336
243273.MG_096 243273.MG_076 209
243273.MG_096 243273.MG_077 281
243273.MG_096 243273.MG_078 281
243273.MG_096 243273.MG_079 281
243273.MG_096 243273.MG_080 281
243273.MG_096 243273.MG_081 333
243273.MG_096 243273.MG_082 333
243273.MG_096 243273.MG_083 333
243273.MG_096 243273.MG_084 333
243273.MG_096 243273.MG_085 333
243273.MG_096 243273.MG_086 333
243273.MG_096 243273.MG_087 369
243273.MG_096 243273.MG_088 391
243273.MG_096 243273.MG_089 403
243273.MG_096 243273.MG_090 493
243273.MG_096 243273.MG_091 493
243273.MG_096 243273.MG_092 493
243273.MG_096 243273.MG_093 493
243273.MG_096 243273.MG_094 493
243273.MG_096 243273.MG_095 494
243273.MG_096 243273.MG_097 668
243273.MG_096 243273.MG_098 464
243273.MG_096 243273.MG_099 464
243273.MG_096 243273.MG_100 464
243273.MG_096 243273.MG_101 464
243273.MG_096 243273.MG_102 464
243273.MG_096 243273.MG_103 464
243273.MG_096 243273.MG_104 425
243273.MG_096 243273.MG_105 416
243273.MG_096 243273.MG_476 425
243273.MG_097 243273.MG_001 874
243273.MG_097 243273.MG_003 344
243273.MG_097 243273.MG_004 170
243273.MG_097 243273.MG_006 426
243273.MG_097 243273.MG_008 297
243273.MG_097 243273.MG_010 289
243273.MG_097 243273.MG_020 381
243273.MG_097 243273.MG_024 250
243273.MG_097 243273.MG_030 344
243273.MG_097 243273.MG_035 273
243273.MG_097 243273.MG_041 157
243273.MG_097 243273.MG_042 158
243273.MG_097 243273.MG_043 158
243273.MG_097 243273.MG_044 158
243273.MG_097 243273.MG_046 454
243273.MG_097 243273.MG_047 165
243273.MG_097 243273.MG_048 184
243273.MG_097 243273.MG_052 170
243273.MG_097 243273.MG_058 264
243273.MG_097 243273.MG_066 322
243273.MG_097 243273.MG_070 151
243273.MG_097 243273.MG_072 308
243273.MG_097 243273.MG_073 238
243273.MG_097 243273.MG_076 190
243273.MG_097 243273.MG_077 257
243273.MG_097 243273.MG_078 242
243273.MG_097 243273.MG_079 242
243273.MG_097 243273.MG_080 594
243273.MG_097 243273.MG_081 283
243273.MG_097 243273.MG_082 318
243273.MG_097 243273.MG_083 454
243273.MG_097 243273.MG_084 291
243273.MG_097 243273.MG_085 280
243273.MG_097 243273.MG_086 280
243273.MG_097 243273.MG_087 339
243273.MG_097 243273.MG_088 323
243273.MG_097 243273.MG_089 483
243273.MG_097 243273.MG_090 518
243273.MG_097 243273.MG_091 480
243273.MG_097 243273.MG_092 619
243273.MG_097 243273.MG_093 524
243273.MG_097 243273.MG_094 876
243273.MG_097 243273.MG_095 476
243273.MG_097 243273.MG_096 668
243273.MG_097 243273.MG_098 726
243273.MG_097 243273.MG_099 788
243273.MG_097 243273.MG_100 742
243273.MG_097 243273.MG_101 928
243273.MG_097 243273.MG_102 615
243273.MG_097 243273.MG_103 589
243273.MG_097 243273.MG_104 645
243273.MG_097 243273.MG_105 519
243273.MG_097 243273.MG_107 299
243273.MG_097 243273.MG_112 167
243273.MG_097 243273.MG_113 156
243273.MG_097 243273.MG_121 172
243273.MG_097 243273.MG_124 294
243273.MG_097 243273.MG_134 156
243273.MG_097 243273.MG_136 489
243273.MG_097 243273.MG_138 164
243273.MG_097 243273.MG_139 157
243273.MG_097 243273.MG_143 290
243273.MG_097 243273.MG_145 190
243273.MG_097 243273.MG_146 362
243273.MG_097 243273.MG_151 155
243273.MG_097 243273.MG_164 170
243273.MG_097 243273.MG_169 293
243273.MG_097 243273.MG_171 170
243273.MG_097 243273.MG_172 278
243273.MG_097 243273.MG_177 266
243273.MG_097 243273.MG_178 353
243273.MG_097 243273.MG_182 490
243273.MG_097 243273.MG_190 211
243273.MG_097 243273.MG_191 201
243273.MG_097 243273.MG_194 330
243273.MG_097 243273.MG_195 314
243273.MG_097 243273.MG_196 279
243273.MG_097 243273.MG_198 213
243273.MG_097 243273.MG_201 279
243273.MG_097 243273.MG_206 280
243273.MG_097 243273.MG_210 449
243273.MG_097 243273.MG_212 192
243273.MG_097 243273.MG_215 477
243273.MG_097 243273.MG_224 277
243273.MG_097 243273.MG_227 890
243273.MG_097 243273.MG_228 294
243273.MG_097 243273.MG_229 248
243273.MG_097 243273.MG_231 845
243273.MG_097 243273.MG_232 334
243273.MG_097 243273.MG_234 329
243273.MG_097 243273.MG_235 954
243273.MG_097 243273.MG_239 373
243273.MG_097 243273.MG_240 345
243273.MG_097 243273.MG_244 232
243273.MG_097 243273.MG_246 307
243273.MG_097 243273.MG_247 212
243273.MG_097 243273.MG_249 189
243273.MG_097 243273.MG_250 331
243273.MG_097 243273.MG_251 192
243273.MG_097 243273.MG_252 192
243273.MG_097 243273.MG_254 289
243273.MG_097 243273.MG_258 314
243273.MG_097 243273.MG_261 193
243273.MG_097 243273.MG_262 224
243273.MG_097 243273.MG_266 220
243273.MG_097 243273.MG_268 258
243273.MG_097 243273.MG_275 170
243273.MG_097 243273.MG_282 310
243273.MG_097 243273.MG_290 152
243273.MG_097 243273.MG_297 255
243273.MG_097 243273.MG_299 546
243273.MG_097 243273.MG_300 339
243273.MG_097 243273.MG_301 539
243273.MG_097 243273.MG_305 205
243273.MG_097 243273.MG_308 170
243273.MG_097 243273.MG_311 173
243273.MG_097 243273.MG_329 340
243273.MG_097 243273.MG_330 224
243273.MG_097 243273.MG_334 491
243273.MG_097 243273.MG_335 290
243273.MG_097 243273.MG_336 272
243273.MG_097 243273.MG_339 317
243273.MG_097 243273.MG_340 180
243273.MG_097 243273.MG_341 176
243273.MG_097 243273.MG_345 178
243273.MG_097 243273.MG_351 307
243273.MG_097 243273.MG_356 194
243273.MG_097 243273.MG_358 542
243273.MG_097 243273.MG_359 350
243273.MG_097 243273.MG_360 301
243273.MG_097 243273.MG_365 750
243273.MG_097 243273.MG_367 268
243273.MG_097 243273.MG_369 436
243273.MG_097 243273.MG_372 330
243273.MG_097 243273.MG_378 174
243273.MG_097 243273.MG_379 830
243273.MG_097 243273.MG_382 249
243273.MG_097 243273.MG_384 356
243273.MG_097 243273.MG_387 158
243273.MG_097 243273.MG_392 333
243273.MG_097 243273.MG_394 421
243273.MG_097 243273.MG_397 155
243273.MG_097 243273.MG_399 331
243273.MG_097 243273.MG_401 203
243273.MG_097 243273.MG_407 182
243273.MG_097 243273.MG_410 331
243273.MG_097 243273.MG_411 291
243273.MG_097 243273.MG_419 322
243273.MG_097 243273.MG_421 185
243273.MG_097 243273.MG_423 157
243273.MG_097 243273.MG_424 298
243273.MG_097 243273.MG_425 290
243273.MG_097 243273.MG_429 156
243273.MG_097 243273.MG_431 165
243273.MG_097 243273.MG_433 264
243273.MG_097 243273.MG_434 315
243273.MG_097 243273.MG_435 315
243273.MG_097 243273.MG_445 278
243273.MG_097 243273.MG_451 167
243273.MG_097 243273.MG_457 216
243273.MG_097 243273.MG_458 759
243273.MG_097 243273.MG_462 367
243273.MG_097 243273.MG_465 290
243273.MG_097 243273.MG_470 220
243273.MG_097 243273.MG_476 536
243273.MG_097 243273.MG_498 806
243273.MG_098 243273.MG_001 198
243273.MG_098 243273.MG_005 272
243273.MG_098 243273.MG_013 266
243273.MG_098 243273.MG_033 296
243273.MG_098 243273.MG_036 256
243273.MG_098 243273.MG_050 220
243273.MG_098 243273.MG_052 177
243273.MG_098 243273.MG_053 294
243273.MG_098 243273.MG_054 235
243273.MG_098 243273.MG_058 263
243273.MG_098 243273.MG_059 291
243273.MG_098 243273.MG_066 225
243273.MG_098 243273.MG_067 164
243273.MG_098 243273.MG_071 158
243273.MG_098 243273.MG_072 170
243273.MG_098 243273.MG_076 170
243273.MG_098 243273.MG_077 202
243273.MG_098 243273.MG_078 202
243273.MG_098 243273.MG_079 202
243273.MG_098 243273.MG_080 202
243273.MG_098 243273.MG_081 226
243273.MG_098 243273.MG_082 226
243273.MG_098 243273.MG_083 226
243273.MG_098 243273.MG_084 226
243273.MG_098 243273.MG_085 226
243273.MG_098 243273.MG_086 230
243273.MG_098 243273.MG_087 242
243273.MG_098 243273.MG_088 252
243273.MG_098 243273.MG_089 257
243273.MG_098 243273.MG_090 359
243273.MG_098 243273.MG_091 330
243273.MG_098 243273.MG_092 433
243273.MG_098 243273.MG_093 444
243273.MG_098 243273.MG_094 447
243273.MG_098 243273.MG_095 386
243273.MG_098 243273.MG_096 464
243273.MG_098 243273.MG_097 726
243273.MG_098 243273.MG_099 997
243273.MG_098 243273.MG_100 997
243273.MG_098 243273.MG_101 868
243273.MG_098 243273.MG_102 868
243273.MG_098 243273.MG_103 868
243273.MG_098 243273.MG_104 786
243273.MG_098 243273.MG_105 792
243273.MG_098 243273.MG_106 208
243273.MG_098 243273.MG_107 434
243273.MG_098 243273.MG_112 319
243273.MG_098 243273.MG_122 521
243273.MG_098 243273.MG_126 240
243273.MG_098 243273.MG_130 152
243273.MG_098 243273.MG_136 326
243273.MG_098 243273.MG_138 309
243273.MG_098 243273.MG_145 195
243273.MG_098 243273.MG_179 490
243273.MG_098 243273.MG_180 490
243273.MG_098 243273.MG_181 835
243273.MG_098 243273.MG_182 158
243273.MG_098 243273.MG_212 213
243273.MG_098 243273.MG_214 311
243273.MG_098 243273.MG_215 196
243273.MG_098 243273.MG_236 164
243273.MG_098 243273.MG_244 337
243273.MG_098 243273.MG_247 155
243273.MG_098 243273.MG_253 223
243273.MG_098 243273.MG_254 384
243273.MG_098 243273.MG_259 814
243273.MG_098 243273.MG_283 167
243273.MG_098 243273.MG_289 492
243273.MG_098 243273.MG_290 510
243273.MG_098 243273.MG_291 510
243273.MG_098 243273.MG_295 210
243273.MG_098 243273.MG_299 210
243273.MG_098 243273.MG_305 225
243273.MG_098 243273.MG_330 156
243273.MG_098 243273.MG_332 194
243273.MG_098 243273.MG_334 264
243273.MG_098 243273.MG_339 291
243273.MG_098 243273.MG_345 202
243273.MG_098 243273.MG_358 153
243273.MG_098 243273.MG_365 232
243273.MG_098 243273.MG_369 198
243273.MG_098 243273.MG_378 392
243273.MG_098 243273.MG_394 272
243273.MG_098 243273.MG_397 156
243273.MG_098 243273.MG_410 283
243273.MG_098 243273.MG_411 291
243273.MG_098 243273.MG_417 219
243273.MG_098 243273.MG_418 223
243273.MG_098 243273.MG_426 241
243273.MG_098 243273.MG_429 290
243273.MG_098 243273.MG_430 156
243273.MG_098 243273.MG_459 154
243273.MG_098 243273.MG_476 785
243273.MG_098 243273.MG_505 349
243273.MG_099 243273.MG_003 189
243273.MG_099 243273.MG_004 172
243273.MG_099 243273.MG_010 204
243273.MG_099 243273.MG_013 274
243273.MG_099 243273.MG_020 172
243273.MG_099 243273.MG_023 313
243273.MG_099 243273.MG_033 297
243273.MG_099 243273.MG_036 410
243273.MG_099 243273.MG_037 236
243273.MG_099 243273.MG_046 196
243273.MG_099 243273.MG_049 150
243273.MG_099 243273.MG_053 372
243273.MG_099 243273.MG_062 226
243273.MG_099 243273.MG_066 233
243273.MG_099 243273.MG_073 411
243273.MG_099 243273.MG_076 170
243273.MG_099 243273.MG_077 295
243273.MG_099 243273.MG_078 242
243273.MG_099 243273.MG_079 255
243273.MG_099 243273.MG_080 267
243273.MG_099 243273.MG_081 257
243273.MG_099 243273.MG_082 233
243273.MG_099 243273.MG_083 226
243273.MG_099 243273.MG_084 226
243273.MG_099 243273.MG_085 226
243273.MG_099 243273.MG_086 234
243273.MG_099 243273.MG_087 352
243273.MG_099 243273.MG_088 284
243273.MG_099 243273.MG_089 288
243273.MG_099 243273.MG_090 390
243273.MG_099 243273.MG_091 366
243273.MG_099 243273.MG_092 621
243273.MG_099 243273.MG_093 443
243273.MG_099 243273.MG_094 531
243273.MG_099 243273.MG_095 386
243273.MG_099 243273.MG_096 464
243273.MG_099 243273.MG_097 788
243273.MG_099 243273.MG_098 997
243273.MG_099 243273.MG_100 999
243273.MG_099 243273.MG_101 868
243273.MG_099 243273.MG_102 885
243273.MG_099 243273.MG_103 868
243273.MG_099 243273.MG_104 800
243273.MG_099 243273.MG_105 814
243273.MG_099 243273.MG_106 206
243273.MG_099 243273.MG_107 321
243273.MG_099 243273.MG_109 232
243273.MG_099 243273.MG_112 319
243273.MG_099 243273.MG_113 949
243273.MG_099 243273.MG_115 263
243273.MG_099 243273.MG_118 254
243273.MG_099 243273.MG_122 498
243273.MG_099 243273.MG_126 173
243273.MG_099 243273.MG_127 211
243273.MG_099 243273.MG_130 153
243273.MG_099 243273.MG_133 172
243273.MG_099 243273.MG_136 258
243273.MG_099 243273.MG_138 294
243273.MG_099 243273.MG_139 273
243273.MG_099 243273.MG_151 216
243273.MG_099 243273.MG_156 343
243273.MG_099 243273.MG_161 198
243273.MG_099 243273.MG_172 152
243273.MG_099 243273.MG_176 191
243273.MG_099 243273.MG_177 214
243273.MG_099 243273.MG_178 220
243273.MG_099 243273.MG_179 490
243273.MG_099 243273.MG_180 500
243273.MG_099 243273.MG_181 836
243273.MG_099 243273.MG_182 192
243273.MG_099 243273.MG_194 150
243273.MG_099 243273.MG_195 189
243273.MG_099 243273.MG_201 185
243273.MG_099 243273.MG_205 274
243273.MG_099 243273.MG_206 198
243273.MG_099 243273.MG_208 195
243273.MG_099 243273.MG_209 290
243273.MG_099 243273.MG_212 291
243273.MG_099 243273.MG_213 298
243273.MG_099 243273.MG_214 466
243273.MG_099 243273.MG_215 324
243273.MG_099 243273.MG_216 226
243273.MG_099 243273.MG_221 153
243273.MG_099 243273.MG_222 271
243273.MG_099 243273.MG_233 234
243273.MG_099 243273.MG_239 245
243273.MG_099 243273.MG_244 336
243273.MG_099 243273.MG_247 274
243273.MG_099 243273.MG_254 544
243273.MG_099 243273.MG_258 174
243273.MG_099 243273.MG_259 838
243273.MG_099 243273.MG_261 466
243273.MG_099 243273.MG_271 264
243273.MG_099 243273.MG_273 560
243273.MG_099 243273.MG_283 321
243273.MG_099 243273.MG_289 492
243273.MG_099 243273.MG_290 510
243273.MG_099 243273.MG_291 510
243273.MG_099 243273.MG_295 469
243273.MG_099 243273.MG_297 275
243273.MG_099 243273.MG_299 244
243273.MG_099 243273.MG_305 345
243273.MG_099 243273.MG_324 299
243273.MG_099 243273.MG_329 279
243273.MG_099 243273.MG_330 191
243273.MG_099 243273.MG_332 324
243273.MG_099 243273.MG_334 186
243273.MG_099 243273.MG_335 155
243273.MG_099 243273.MG_345 469
243273.MG_099 243273.MG_346 153
243273.MG_099 243273.MG_358 220
243273.MG_099 243273.MG_359 206
243273.MG_099 243273.MG_367 350
243273.MG_099 243273.MG_369 274
243273.MG_099 243273.MG_370 214
243273.MG_099 243273.MG_378 543
243273.MG_099 243273.MG_379 295
243273.MG_099 243273.MG_397 156
243273.MG_099 243273.MG_401 233
243273.MG_099 243273.MG_410 283
243273.MG_099 243273.MG_411 291
243273.MG_099 243273.MG_417 320
243273.MG_099 243273.MG_418 350
243273.MG_099 243273.MG_419 224
243273.MG_099 243273.MG_424 164
243273.MG_099 243273.MG_426 158
243273.MG_099 243273.MG_429 290
243273.MG_099 243273.MG_435 183
243273.MG_099 243273.MG_445 307
243273.MG_099 243273.MG_453 202
243273.MG_099 243273.MG_462 220
243273.MG_099 243273.MG_476 785
243273.MG_099 243273.MG_482 270
243273.MG_099 243273.MG_505 270
243273.MG_100 243273.MG_004 250
243273.MG_100 243273.MG_005 631
243273.MG_100 243273.MG_013 424
243273.MG_100 243273.MG_020 206
243273.MG_100 243273.MG_023 276
243273.MG_100 243273.MG_030 380
243273.MG_100 243273.MG_033 210
243273.MG_100 243273.MG_036 411
243273.MG_100 243273.MG_049 837
243273.MG_100 243273.MG_052 192
243273.MG_100 243273.MG_053 201
243273.MG_100 243273.MG_072 205
243273.MG_100 243273.MG_076 170
243273.MG_100 243273.MG_077 504
243273.MG_100 243273.MG_078 242
243273.MG_100 243273.MG_079 383
243273.MG_100 243273.MG_080 281
243273.MG_100 243273.MG_081 258
243273.MG_100 243273.MG_082 227
243273.MG_100 243273.MG_083 226
243273.MG_100 243273.MG_084 233
243273.MG_100 243273.MG_085 226
243273.MG_100 243273.MG_086 263
243273.MG_100 243273.MG_087 268
243273.MG_100 243273.MG_088 354
243273.MG_100 243273.MG_089 288
243273.MG_100 243273.MG_090 387
243273.MG_100 243273.MG_091 533
243273.MG_100 243273.MG_092 493
243273.MG_100 243273.MG_093 483
243273.MG_100 243273.MG_094 531
243273.MG_100 243273.MG_095 386
243273.MG_100 243273.MG_096 464
243273.MG_100 243273.MG_097 742
243273.MG_100 243273.MG_098 997
243273.MG_100 243273.MG_099 999
243273.MG_100 243273.MG_101 868
243273.MG_100 243273.MG_102 876
243273.MG_100 243273.MG_103 868
243273.MG_100 243273.MG_104 796
243273.MG_100 243273.MG_105 772
243273.MG_100 243273.MG_106 241
243273.MG_100 243273.MG_109 239
243273.MG_100 243273.MG_112 837
243273.MG_100 243273.MG_113 968
243273.MG_100 243273.MG_118 301
243273.MG_100 243273.MG_122 825
243273.MG_100 243273.MG_123 239
243273.MG_100 243273.MG_126 198
243273.MG_100 243273.MG_128 271
243273.MG_100 243273.MG_130 239
243273.MG_100 243273.MG_136 241
243273.MG_100 243273.MG_138 217
243273.MG_100 243273.MG_139 199
243273.MG_100 243273.MG_141 183
243273.MG_100 243273.MG_148 161
243273.MG_100 243273.MG_151 174
243273.MG_100 243273.MG_172 228
243273.MG_100 243273.MG_179 279
243273.MG_100 243273.MG_180 279
243273.MG_100 243273.MG_181 714
243273.MG_100 243273.MG_195 283
243273.MG_100 243273.MG_201 498
243273.MG_100 243273.MG_204 157
243273.MG_100 243273.MG_205 219
243273.MG_100 243273.MG_206 205
243273.MG_100 243273.MG_207 301
243273.MG_100 243273.MG_209 220
243273.MG_100 243273.MG_212 291
243273.MG_100 243273.MG_213 320
243273.MG_100 243273.MG_214 463
243273.MG_100 243273.MG_215 430
243273.MG_100 243273.MG_221 157
243273.MG_100 243273.MG_222 274
243273.MG_100 243273.MG_224 299
243273.MG_100 243273.MG_234 276
243273.MG_100 243273.MG_238 402
243273.MG_100 243273.MG_244 335
243273.MG_100 243273.MG_247 224
243273.MG_100 243273.MG_251 248
243273.MG_100 243273.MG_254 562
243273.MG_100 243273.MG_258 181
243273.MG_100 243273.MG_259 564
243273.MG_100 243273.MG_262 229
243273.MG_100 243273.MG_266 284
243273.MG_100 243273.MG_271 508
243273.MG_100 243273.MG_273 263
243273.MG_100 243273.MG_276 380
243273.MG_100 243273.MG_283 165
243273.MG_100 243273.MG_289 290
243273.MG_100 243273.MG_290 290
243273.MG_100 243273.MG_291 290
243273.MG_100 243273.MG_292 350
243273.MG_100 243273.MG_295 349
243273.MG_100 243273.MG_298 270
243273.MG_100 243273.MG_305 292
243273.MG_100 243273.MG_329 308
243273.MG_100 243273.MG_332 178
243273.MG_100 243273.MG_334 263
243273.MG_100 243273.MG_336 167
243273.MG_100 243273.MG_345 362
243273.MG_100 243273.MG_346 308
243273.MG_100 243273.MG_359 206
243273.MG_100 243273.MG_365 190
243273.MG_100 243273.MG_367 274
243273.MG_100 243273.MG_370 220
243273.MG_100 243273.MG_375 176
243273.MG_100 243273.MG_378 348
243273.MG_100 243273.MG_391 862
243273.MG_100 243273.MG_392 303
243273.MG_100 243273.MG_396 301
243273.MG_100 243273.MG_397 156
243273.MG_100 243273.MG_399 263
243273.MG_100 243273.MG_400 738
243273.MG_100 243273.MG_403 748
243273.MG_100 243273.MG_405 220
243273.MG_100 243273.MG_411 189
243273.MG_100 243273.MG_417 326
243273.MG_100 243273.MG_418 363
243273.MG_100 243273.MG_419 192
243273.MG_100 243273.MG_429 180
243273.MG_100 243273.MG_431 306
243273.MG_100 243273.MG_434 235
243273.MG_100 243273.MG_435 224
243273.MG_100 243273.MG_451 214
243273.MG_100 243273.MG_455 181
243273.MG_100 243273.MG_462 311
243273.MG_100 243273.MG_476 785
243273.MG_100 243273.MG_482 270
243273.MG_100 243273.MG_505 383
243273.MG_101 243273.MG_076 170
243273.MG_101 243273.MG_077 202
243273.MG_101 243273.MG_078 202
243273.MG_101 243273.MG_079 202
243273.MG_101 243273.MG_080 202
243273.MG_101 243273.MG_081 226
243273.MG_101 243273.MG_082 226
243273.MG_101 243273.MG_083 226
243273.MG_101 243273.MG_084 226
243273.MG_101 243273.MG_085 226
243273.MG_101 243273.MG_086 226
243273.MG_101 243273.MG_087 242
243273.MG_101 243273.MG_088 252
243273.MG_101 243273.MG_089 257
243273.MG_101 243273.MG_090 297
243273.MG_101 243273.MG_091 297
243273.MG_101 243273.MG_092 297
243273.MG_101 243273.MG_093 297
243273.MG_101 243273.MG_094 297
243273.MG_101 243273.MG_095 298
243273.MG_101 243273.MG_096 464
243273.MG_101 243273.MG_097 928
243273.MG_101 243273.MG_098 868
243273.MG_101 243273.MG_099 868
243273.MG_101 243273.MG_100 868
243273.MG_101 243273.MG_102 870
243273.MG_101 243273.MG_103 902
243273.MG_101 243273.MG_104 793
243273.MG_101 243273.MG_105 775
243273.MG_101 243273.MG_177 232
243273.MG_101 243273.MG_221 173
243273.MG_101 243273.MG_236 256
243273.MG_101 243273.MG_353 255
243273.MG_101 243273.MG_376 173
243273.MG_101 243273.MG_428 255
243273.MG_101 243273.MG_476 793
243273.MG_102 243273.MG_001 174
243273.MG_102 243273.MG_003 179
243273.MG_102 243273.MG_004 238
243273.MG_102 243273.MG_005 592
243273.MG_102 243273.MG_006 698
243273.MG_102 243273.MG_009 158
243273.MG_102 243273.MG_013 747
243273.MG_102 243273.MG_019 154
243273.MG_102 243273.MG_021 223
243273.MG_102 243273.MG_023 476
243273.MG_102 243273.MG_024 225
243273.MG_102 243273.MG_035 290
243273.MG_102 243273.MG_036 219
243273.MG_102 243273.MG_038 302
243273.MG_102 243273.MG_046 168
243273.MG_102 243273.MG_050 310
243273.MG_102 243273.MG_053 274
243273.MG_102 243273.MG_056 307
243273.MG_102 243273.MG_058 381
243273.MG_102 243273.MG_066 371
243273.MG_102 243273.MG_070 271
243273.MG_102 243273.MG_072 206
243273.MG_102 243273.MG_073 537
243273.MG_102 243273.MG_075 207
243273.MG_102 243273.MG_076 170
243273.MG_102 243273.MG_077 210
243273.MG_102 243273.MG_078 210
243273.MG_102 243273.MG_079 202
243273.MG_102 243273.MG_080 210
243273.MG_102 243273.MG_081 244
243273.MG_102 243273.MG_082 239
243273.MG_102 243273.MG_083 297
243273.MG_102 243273.MG_084 383
243273.MG_102 243273.MG_085 926
243273.MG_102 243273.MG_086 709
243273.MG_102 243273.MG_087 294
243273.MG_102 243273.MG_088 255
243273.MG_102 243273.MG_089 414
243273.MG_102 243273.MG_090 642
243273.MG_102 243273.MG_091 311
243273.MG_102 243273.MG_092 447
243273.MG_102 243273.MG_093 574
243273.MG_102 243273.MG_094 563
243273.MG_102 243273.MG_095 298
243273.MG_102 243273.MG_096 464
243273.MG_102 243273.MG_097 615
243273.MG_102 243273.MG_098 868
243273.MG_102 243273.MG_099 885
243273.MG_102 243273.MG_100 876
243273.MG_102 243273.MG_101 870
243273.MG_102 243273.MG_103 924
243273.MG_102 243273.MG_104 848
243273.MG_102 243273.MG_105 796
243273.MG_102 243273.MG_107 279
243273.MG_102 243273.MG_111 299
243273.MG_102 243273.MG_112 736
243273.MG_102 243273.MG_115 158
243273.MG_102 243273.MG_116 163
243273.MG_102 243273.MG_118 560
243273.MG_102 243273.MG_124 994
243273.MG_102 243273.MG_130 158
243273.MG_102 243273.MG_142 342
243273.MG_102 243273.MG_145 201
243273.MG_102 243273.MG_152 246
243273.MG_102 243273.MG_153 182
243273.MG_102 243273.MG_154 252
243273.MG_102 243273.MG_155 280
243273.MG_102 243273.MG_160 276
243273.MG_102 243273.MG_171 459
243273.MG_102 243273.MG_172 239
243273.MG_102 243273.MG_173 476
243273.MG_102 243273.MG_175 221
243273.MG_102 243273.MG_177 505
243273.MG_102 243273.MG_179 346
243273.MG_102 243273.MG_180 346
243273.MG_102 243273.MG_191 170
243273.MG_102 243273.MG_194 175
243273.MG_102 243273.MG_195 389
243273.MG_102 243273.MG_196 248
243273.MG_102 243273.MG_200 151
243273.MG_102 243273.MG_201 297
243273.MG_102 243273.MG_203 172
243273.MG_102 243273.MG_206 450
243273.MG_102 243273.MG_215 315
243273.MG_102 243273.MG_216 313
243273.MG_102 243273.MG_222 204
243273.MG_102 243273.MG_228 291
243273.MG_102 243273.MG_229 296
243273.MG_102 243273.MG_230 683
243273.MG_102 243273.MG_231 734
243273.MG_102 243273.MG_238 573
243273.MG_102 243273.MG_249 322
243273.MG_102 243273.MG_251 342
243273.MG_102 243273.MG_252 266
243273.MG_102 243273.MG_253 246
243273.MG_102 243273.MG_254 233
243273.MG_102 243273.MG_257 503
243273.MG_102 243273.MG_258 511
243273.MG_102 243273.MG_259 192
243273.MG_102 243273.MG_261 355
243273.MG_102 243273.MG_262 345
243273.MG_102 243273.MG_266 333
243273.MG_102 243273.MG_271 725
243273.MG_102 243273.MG_273 290
243273.MG_102 243273.MG_275 454
243273.MG_102 243273.MG_282 269
243273.MG_102 243273.MG_292 308
243273.MG_102 243273.MG_298 276
243273.MG_102 243273.MG_300 344
243273.MG_102 243273.MG_301 411
243273.MG_102 243273.MG_305 494
243273.MG_102 243273.MG_308 224
243273.MG_102 243273.MG_322 268
243273.MG_102 243273.MG_323 256
243273.MG_102 243273.MG_329 223
243273.MG_102 243273.MG_332 169
243273.MG_102 243273.MG_334 309
243273.MG_102 243273.MG_336 901
243273.MG_102 243273.MG_339 283
243273.MG_102 243273.MG_345 296
243273.MG_102 243273.MG_346 172
243273.MG_102 243273.MG_351 502
243273.MG_102 243273.MG_355 548
243273.MG_102 243273.MG_357 276
243273.MG_102 243273.MG_362 506
243273.MG_102 243273.MG_365 560
243273.MG_102 243273.MG_368 351
243273.MG_102 243273.MG_375 305
243273.MG_102 243273.MG_384 221
243273.MG_102 243273.MG_392 296
243273.MG_102 243273.MG_394 673
243273.MG_102 243273.MG_400 290
243273.MG_102 243273.MG_401 301
243273.MG_102 243273.MG_407 302
243273.MG_102 243273.MG_408 173
243273.MG_102 243273.MG_410 308
243273.MG_102 243273.MG_411 261
243273.MG_102 243273.MG_421 644
243273.MG_102 243273.MG_424 211
243273.MG_102 243273.MG_426 217
243273.MG_102 243273.MG_429 291
243273.MG_102 243273.MG_431 182
243273.MG_102 243273.MG_433 581
243273.MG_102 243273.MG_434 572
243273.MG_102 243273.MG_442 174
243273.MG_102 243273.MG_445 302
243273.MG_102 243273.MG_448 159
243273.MG_102 243273.MG_451 256
243273.MG_102 243273.MG_453 488
243273.MG_102 243273.MG_455 590
243273.MG_102 243273.MG_459 152
243273.MG_102 243273.MG_460 655
243273.MG_102 243273.MG_462 666
243273.MG_102 243273.MG_465 172
243273.MG_102 243273.MG_476 793
243273.MG_102 243273.MG_482 394
243273.MG_103 243273.MG_001 183
243273.MG_103 243273.MG_003 172
243273.MG_103 243273.MG_004 172
243273.MG_103 243273.MG_005 231
243273.MG_103 243273.MG_009 155
243273.MG_103 243273.MG_010 159
243273.MG_103 243273.MG_012 194
243273.MG_103 243273.MG_034 309
243273.MG_103 243273.MG_036 268
243273.MG_103 243273.MG_041 272
243273.MG_103 243273.MG_053 172
243273.MG_103 243273.MG_073 298
243273.MG_103 243273.MG_076 170
243273.MG_103 243273.MG_077 202
243273.MG_103 243273.MG_078 202
243273.MG_103 243273.MG_079 202
243273.MG_103 243273.MG_080 202
243273.MG_103 243273.MG_081 226
243273.MG_103 243273.MG_082 226
243273.MG_103 243273.MG_083 297
243273.MG_103 243273.MG_084 454
243273.MG_103 243273.MG_085 690
243273.MG_103 243273.MG_086 409
243273.MG_103 243273.MG_087 314
243273.MG_103 243273.MG_088 252
243273.MG_103 243273.MG_089 289
243273.MG_103 243273.MG_090 297
243273.MG_103 243273.MG_091 297
243273.MG_103 243273.MG_092 297
243273.MG_103 243273.MG_093 299
243273.MG_103 243273.MG_094 301
243273.MG_103 243273.MG_095 298
243273.MG_103 243273.MG_096 464
243273.MG_103 243273.MG_097 589
243273.MG_103 243273.MG_098 868
243273.MG_103 243273.MG_099 868
243273.MG_103 243273.MG_100 868
243273.MG_103 243273.MG_101 902
243273.MG_103 243273.MG_102 924
243273.MG_103 243273.MG_104 811
243273.MG_103 243273.MG_105 797
243273.MG_103 243273.MG_106 156
243273.MG_103 243273.MG_111 192
243273.MG_103 243273.MG_112 195
243273.MG_103 243273.MG_115 158
243273.MG_103 243273.MG_121 173
243273.MG_103 243273.MG_125 154
243273.MG_103 243273.MG_128 159
243273.MG_103 243273.MG_130 764
243273.MG_103 243273.MG_136 297
243273.MG_103 243273.MG_145 156
243273.MG_103 243273.MG_146 156
243273.MG_103 243273.MG_184 151
243273.MG_103 243273.MG_196 158
243273.MG_103 243273.MG_198 158
243273.MG_103 243273.MG_205 175
243273.MG_103 243273.MG_206 472
243273.MG_103 243273.MG_213 187
243273.MG_103 243273.MG_215 216
243273.MG_103 243273.MG_216 267
243273.MG_103 243273.MG_221 173
243273.MG_103 243273.MG_224 168
243273.MG_103 243273.MG_236 256
243273.MG_103 243273.MG_240 153
243273.MG_103 243273.MG_254 374
243273.MG_103 243273.MG_261 300
243273.MG_103 243273.MG_262 252
243273.MG_103 243273.MG_263 154
243273.MG_103 243273.MG_264 221
243273.MG_103 243273.MG_265 154
243273.MG_103 243273.MG_275 220
243273.MG_103 243273.MG_282 303
243273.MG_103 243273.MG_292 172
243273.MG_103 243273.MG_295 172
243273.MG_103 243273.MG_300 353
243273.MG_103 243273.MG_301 352
243273.MG_103 243273.MG_322 172
243273.MG_103 243273.MG_323 155
243273.MG_103 243273.MG_335 202
243273.MG_103 243273.MG_339 191
243273.MG_103 243273.MG_351 330
243273.MG_103 243273.MG_353 255
243273.MG_103 243273.MG_357 178
243273.MG_103 243273.MG_375 154
243273.MG_103 243273.MG_376 173
243273.MG_103 243273.MG_407 157
243273.MG_103 243273.MG_421 320
243273.MG_103 243273.MG_428 255
243273.MG_103 243273.MG_429 172
243273.MG_103 243273.MG_430 180
243273.MG_103 243273.MG_431 336
243273.MG_103 243273.MG_444 156
243273.MG_103 243273.MG_445 156
243273.MG_103 243273.MG_458 158
243273.MG_103 243273.MG_461 194
243273.MG_103 243273.MG_476 807
243273.MG_103 243273.MG_482 198
243273.MG_103 243273.MG_516 329
243273.MG_104 243273.MG_003 236
243273.MG_104 243273.MG_004 239
243273.MG_104 243273.MG_005 171
243273.MG_104 243273.MG_008 290
243273.MG_104 243273.MG_010 244
243273.MG_104 243273.MG_013 180
243273.MG_104 243273.MG_021 400
243273.MG_104 243273.MG_026 236
243273.MG_104 243273.MG_030 309
243273.MG_104 243273.MG_033 174
243273.MG_104 243273.MG_034 201
243273.MG_104 243273.MG_035 374
243273.MG_104 243273.MG_036 330
243273.MG_104 243273.MG_037 470
243273.MG_104 243273.MG_041 279
243273.MG_104 243273.MG_046 441
243273.MG_104 243273.MG_048 312
243273.MG_104 243273.MG_053 213
243273.MG_104 243273.MG_054 168
243273.MG_104 243273.MG_058 293
243273.MG_104 243273.MG_059 667
243273.MG_104 243273.MG_066 211
243273.MG_104 243273.MG_070 197
243273.MG_104 243273.MG_071 271
243273.MG_104 243273.MG_072 333
243273.MG_104 243273.MG_073 293
243273.MG_104 243273.MG_076 167
243273.MG_104 243273.MG_077 232
243273.MG_104 243273.MG_078 195
243273.MG_104 243273.MG_079 363
243273.MG_104 243273.MG_080 363
243273.MG_104 243273.MG_081 215
243273.MG_104 243273.MG_082 357
243273.MG_104 243273.MG_083 576
243273.MG_104 243273.MG_084 215
243273.MG_104 243273.MG_085 219
243273.MG_104 243273.MG_086 215
243273.MG_104 243273.MG_087 237
243273.MG_104 243273.MG_088 238
243273.MG_104 243273.MG_089 354
243273.MG_104 243273.MG_090 575
243273.MG_104 243273.MG_091 432
243273.MG_104 243273.MG_092 656
243273.MG_104 243273.MG_093 548
243273.MG_104 243273.MG_094 549
243273.MG_104 243273.MG_095 279
243273.MG_104 243273.MG_096 425
243273.MG_104 243273.MG_097 645
243273.MG_104 243273.MG_098 786
243273.MG_104 243273.MG_099 800
243273.MG_104 243273.MG_100 796
243273.MG_104 243273.MG_101 793
243273.MG_104 243273.MG_102 848
243273.MG_104 243273.MG_103 811
243273.MG_104 243273.MG_105 978
243273.MG_104 243273.MG_107 309
243273.MG_104 243273.MG_109 247
243273.MG_104 243273.MG_110 172
243273.MG_104 243273.MG_122 578
243273.MG_104 243273.MG_123 196
243273.MG_104 243273.MG_126 318
243273.MG_104 243273.MG_130 196
243273.MG_104 243273.MG_134 192
243273.MG_104 243273.MG_136 184
243273.MG_104 243273.MG_138 424
243273.MG_104 243273.MG_139 226
243273.MG_104 243273.MG_141 152
243273.MG_104 243273.MG_142 345
243273.MG_104 243273.MG_143 290
243273.MG_104 243273.MG_145 228
243273.MG_104 243273.MG_152 162
243273.MG_104 243273.MG_154 232
243273.MG_104 243273.MG_157 232
243273.MG_104 243273.MG_158 232
243273.MG_104 243273.MG_162 232
243273.MG_104 243273.MG_166 239
243273.MG_104 243273.MG_168 232
243273.MG_104 243273.MG_169 232
243273.MG_104 243273.MG_170 290
243273.MG_104 243273.MG_172 290
243273.MG_104 243273.MG_173 194
243273.MG_104 243273.MG_175 241
243273.MG_104 243273.MG_176 237
243273.MG_104 243273.MG_177 336
243273.MG_104 243273.MG_178 266
243273.MG_104 243273.MG_180 197
243273.MG_104 243273.MG_182 427
243273.MG_104 243273.MG_190 575
243273.MG_104 243273.MG_194 180
243273.MG_104 243273.MG_195 165
243273.MG_104 243273.MG_196 368
243273.MG_104 243273.MG_198 319
243273.MG_104 243273.MG_201 270
243273.MG_104 243273.MG_203 232
243273.MG_104 243273.MG_204 232
243273.MG_104 243273.MG_205 164
243273.MG_104 243273.MG_208 229
243273.MG_104 243273.MG_209 252
243273.MG_104 243273.MG_210 468
243273.MG_104 243273.MG_215 246
243273.MG_104 243273.MG_222 540
243273.MG_104 243273.MG_224 491
243273.MG_104 243273.MG_229 204
243273.MG_104 243273.MG_231 230
243273.MG_104 243273.MG_232 232
243273.MG_104 243273.MG_235 730
243273.MG_104 243273.MG_238 271
243273.MG_104 243273.MG_239 545
243273.MG_104 243273.MG_240 272
243273.MG_104 243273.MG_245 156
243273.MG_104 243273.MG_247 432
243273.MG_104 243273.MG_250 163
243273.MG_104 243273.MG_251 224
243273.MG_104 243273.MG_252 567
243273.MG_104 243273.MG_253 485
243273.MG_104 243273.MG_254 208
243273.MG_104 243273.MG_282 290
243273.MG_104 243273.MG_283 273
243273.MG_104 243273.MG_292 161
243273.MG_104 243273.MG_297 330
243273.MG_104 243273.MG_298 287
243273.MG_104 243273.MG_300 509
243273.MG_104 243273.MG_301 495
243273.MG_104 243273.MG_305 460
243273.MG_104 243273.MG_306 222
243273.MG_104 243273.MG_308 331
243273.MG_104 243273.MG_311 242
243273.MG_104 243273.MG_315 336
243273.MG_104 243273.MG_322 171
243273.MG_104 243273.MG_325 277
243273.MG_104 243273.MG_329 344
243273.MG_104 243273.MG_334 178
243273.MG_104 243273.MG_335 299
243273.MG_104 243273.MG_336 174
243273.MG_104 243273.MG_339 329
243273.MG_104 243273.MG_340 617
243273.MG_104 243273.MG_341 339
243273.MG_104 243273.MG_345 181
243273.MG_104 243273.MG_351 193
243273.MG_104 243273.MG_352 155
243273.MG_104 243273.MG_353 233
243273.MG_104 243273.MG_357 249
243273.MG_104 243273.MG_365 352
243273.MG_104 243273.MG_367 631
243273.MG_104 243273.MG_368 263
243273.MG_104 243273.MG_370 232
243273.MG_104 243273.MG_371 301
243273.MG_104 243273.MG_377 833
243273.MG_104 243273.MG_379 371
243273.MG_104 243273.MG_380 156
243273.MG_104 243273.MG_384 493
243273.MG_104 243273.MG_387 353
243273.MG_104 243273.MG_388 156
243273.MG_104 243273.MG_391 492
243273.MG_104 243273.MG_392 294
243273.MG_104 243273.MG_394 274
243273.MG_104 243273.MG_396 224
243273.MG_104 243273.MG_399 172
243273.MG_104 243273.MG_400 157
243273.MG_104 243273.MG_401 208
243273.MG_104 243273.MG_402 198
243273.MG_104 243273.MG_403 167
243273.MG_104 243273.MG_407 443
243273.MG_104 243273.MG_410 290
243273.MG_104 243273.MG_411 296
243273.MG_104 243273.MG_417 432
243273.MG_104 243273.MG_418 331
243273.MG_104 243273.MG_419 529
243273.MG_104 243273.MG_421 358
243273.MG_104 243273.MG_424 284
243273.MG_104 243273.MG_425 493
243273.MG_104 243273.MG_430 385
243273.MG_104 243273.MG_431 431
243273.MG_104 243273.MG_433 348
243273.MG_104 243273.MG_435 339
243273.MG_104 243273.MG_442 486
243273.MG_104 243273.MG_445 290
243273.MG_104 243273.MG_446 232
243273.MG_104 243273.MG_455 224
243273.MG_104 243273.MG_462 168
243273.MG_104 243273.MG_463 316
243273.MG_104 243273.MG_465 491
243273.MG_104 243273.MG_473 277
243273.MG_104 243273.MG_476 899
243273.MG_104 243273.MG_481 232
243273.MG_104 243273.MG_505 264
243273.MG_104 243273.MG_522 188
243273.MG_105 243273.MG_004 177
243273.MG_105 243273.MG_034 290
243273.MG_105 243273.MG_035 156
243273.MG_105 243273.MG_041 300
243273.MG_105 243273.MG_042 412
243273.MG_105 243273.MG_043 220
243273.MG_105 243273.MG_044 220
243273.MG_105 243273.MG_045 220
243273.MG_105 243273.MG_047 156
243273.MG_105 243273.MG_053 522
243273.MG_105 243273.MG_059 214
243273.MG_105 243273.MG_060 154
243273.MG_105 243273.MG_063 279
243273.MG_105 243273.MG_071 172
243273.MG_105 243273.MG_076 166
243273.MG_105 243273.MG_077 316
243273.MG_105 243273.MG_078 217
243273.MG_105 243273.MG_079 217
243273.MG_105 243273.MG_080 217
243273.MG_105 243273.MG_081 213
243273.MG_105 243273.MG_082 213
243273.MG_105 243273.MG_083 357
243273.MG_105 243273.MG_084 306
243273.MG_105 243273.MG_085 275
243273.MG_105 243273.MG_086 225
243273.MG_105 243273.MG_087 226
243273.MG_105 243273.MG_088 235
243273.MG_105 243273.MG_089 240
243273.MG_105 243273.MG_090 274
243273.MG_105 243273.MG_091 385
243273.MG_105 243273.MG_092 274
243273.MG_105 243273.MG_093 337
243273.MG_105 243273.MG_094 423
243273.MG_105 243273.MG_095 274
243273.MG_105 243273.MG_096 416
243273.MG_105 243273.MG_097 519
243273.MG_105 243273.MG_098 792
243273.MG_105 243273.MG_099 814
243273.MG_105 243273.MG_100 772
243273.MG_105 243273.MG_101 775
243273.MG_105 243273.MG_102 796
243273.MG_105 243273.MG_103 797
243273.MG_105 243273.MG_104 978
243273.MG_105 243273.MG_106 159
243273.MG_105 243273.MG_111 151
243273.MG_105 243273.MG_114 249
243273.MG_105 243273.MG_132 290
243273.MG_105 243273.MG_134 157
243273.MG_105 243273.MG_136 274
243273.MG_105 243273.MG_138 833
243273.MG_105 243273.MG_182 271
243273.MG_105 243273.MG_189 227
243273.MG_105 243273.MG_190 837
243273.MG_105 243273.MG_206 220
243273.MG_105 243273.MG_239 184
243273.MG_105 243273.MG_244 170
243273.MG_105 243273.MG_245 151
243273.MG_105 243273.MG_249 202
243273.MG_105 243273.MG_253 236
243273.MG_105 243273.MG_292 240
243273.MG_105 243273.MG_300 153
243273.MG_105 243273.MG_311 155
243273.MG_105 243273.MG_313 299
243273.MG_105 243273.MG_340 536
243273.MG_105 243273.MG_365 159
243273.MG_105 243273.MG_367 256
243273.MG_105 243273.MG_372 158
243273.MG_105 243273.MG_375 224
243273.MG_105 243273.MG_377 891
243273.MG_105 243273.MG_378 247
243273.MG_105 243273.MG_391 835
243273.MG_105 243273.MG_419 246
243273.MG_105 243273.MG_430 290
243273.MG_105 243273.MG_434 155
243273.MG_105 243273.MG_453 272
243273.MG_105 243273.MG_457 328
243273.MG_105 243273.MG_461 299
243273.MG_105 243273.MG_465 200
243273.MG_105 243273.MG_476 861
243273.MG_105 243273.MG_482 320
243273.MG_106 243273.MG_002 282
243273.MG_106 243273.MG_013 271
243273.MG_106 243273.MG_021 153
243273.MG_106 243273.MG_026 206
243273.MG_106 243273.MG_027 217
243273.MG_106 243273.MG_029 316
243273.MG_106 243273.MG_034 175
243273.MG_106 243273.MG_035 424
243273.MG_106 243273.MG_036 541
243273.MG_106 243273.MG_040 232
243273.MG_106 243273.MG_042 152
243273.MG_106 243273.MG_043 158
243273.MG_106 243273.MG_044 158
243273.MG_106 243273.MG_046 307
243273.MG_106 243273.MG_047 300
243273.MG_106 243273.MG_048 184
243273.MG_106 243273.MG_051 304
243273.MG_106 243273.MG_053 153
243273.MG_106 243273.MG_061 179
243273.MG_106 243273.MG_072 186
243273.MG_106 243273.MG_084 255
243273.MG_106 243273.MG_090 255
243273.MG_106 243273.MG_092 173
243273.MG_106 243273.MG_094 151
243273.MG_106 243273.MG_098 208
243273.MG_106 243273.MG_099 206
243273.MG_106 243273.MG_100 241
243273.MG_106 243273.MG_103 156
243273.MG_106 243273.MG_105 159
243273.MG_106 243273.MG_107 913
243273.MG_106 243273.MG_108 782
243273.MG_106 243273.MG_109 745
243273.MG_106 243273.MG_110 792
243273.MG_106 243273.MG_111 676
243273.MG_106 243273.MG_112 813
243273.MG_106 243273.MG_113 613
243273.MG_106 243273.MG_114 609
243273.MG_106 243273.MG_115 566
243273.MG_106 243273.MG_116 503
243273.MG_106 243273.MG_117 496
243273.MG_106 243273.MG_118 497
243273.MG_106 243273.MG_119 472
243273.MG_106 243273.MG_120 460
243273.MG_106 243273.MG_121 460
243273.MG_106 243273.MG_122 637
243273.MG_106 243273.MG_123 394
243273.MG_106 243273.MG_124 395
243273.MG_106 243273.MG_125 370
243273.MG_106 243273.MG_132 252
243273.MG_106 243273.MG_138 253
243273.MG_106 243273.MG_139 297
243273.MG_106 243273.MG_143 153
243273.MG_106 243273.MG_145 276
243273.MG_106 243273.MG_146 329
243273.MG_106 243273.MG_172 300
243273.MG_106 243273.MG_175 164
243273.MG_106 243273.MG_182 506
243273.MG_106 243273.MG_190 457
243273.MG_106 243273.MG_194 180
243273.MG_106 243273.MG_195 168
243273.MG_106 243273.MG_196 195
243273.MG_106 243273.MG_197 154
243273.MG_106 243273.MG_198 174
243273.MG_106 243273.MG_200 284
243273.MG_106 243273.MG_203 394
243273.MG_106 243273.MG_204 340
243273.MG_106 243273.MG_212 156
243273.MG_106 243273.MG_214 224
243273.MG_106 243273.MG_225 278
243273.MG_106 243273.MG_226 278
243273.MG_106 243273.MG_238 557
243273.MG_106 243273.MG_240 283
243273.MG_106 243273.MG_246 156
243273.MG_106 243273.MG_254 232
243273.MG_106 243273.MG_257 288
243273.MG_106 243273.MG_259 291
243273.MG_106 243273.MG_261 205
243273.MG_106 243273.MG_272 155
243273.MG_106 243273.MG_278 206
243273.MG_106 243273.MG_282 154
243273.MG_106 243273.MG_285 168
243273.MG_106 243273.MG_292 417
243273.MG_106 243273.MG_295 154
243273.MG_106 243273.MG_298 223
243273.MG_106 243273.MG_306 218
243273.MG_106 243273.MG_308 170
243273.MG_106 243273.MG_315 232
243273.MG_106 243273.MG_322 263
243273.MG_106 243273.MG_323 377
243273.MG_106 243273.MG_324 223
243273.MG_106 243273.MG_332 325
243273.MG_106 243273.MG_335 186
243273.MG_106 243273.MG_336 156
243273.MG_106 243273.MG_339 156
243273.MG_106 243273.MG_346 174
243273.MG_106 243273.MG_357 154
243273.MG_106 243273.MG_365 712
243273.MG_106 243273.MG_367 205
243273.MG_106 243273.MG_368 279
243273.MG_106 243273.MG_371 362
243273.MG_106 243273.MG_379 160
243273.MG_106 243273.MG_384 184
243273.MG_106 243273.MG_388 401
243273.MG_106 243273.MG_396 154
243273.MG_106 243273.MG_408 171
243273.MG_106 243273.MG_425 170
243273.MG_106 243273.MG_435 214
243273.MG_106 243273.MG_444 155
243273.MG_106 243273.MG_462 172
243273.MG_106 243273.MG_463 279
243273.MG_106 243273.MG_481 266
243273.MG_106 243273.MG_491 559
243273.MG_106 243273.MG_505 380
243273.MG_107 243273.MG_003 304
243273.MG_107 243273.MG_006 839
243273.MG_107 243273.MG_008 213
243273.MG_107 243273.MG_009 397
243273.MG_107 243273.MG_010 303
243273.MG_107 243273.MG_013 247
243273.MG_107 243273.MG_021 505
243273.MG_107 243273.MG_026 406
243273.MG_107 243273.MG_027 269
243273.MG_107 243273.MG_030 335
243273.MG_107 243273.MG_033 288
243273.MG_107 243273.MG_035 301
243273.MG_107 243273.MG_036 150
243273.MG_107 243273.MG_040 712
243273.MG_107 243273.MG_042 194
243273.MG_107 243273.MG_043 158
243273.MG_107 243273.MG_044 158
243273.MG_107 243273.MG_047 525
243273.MG_107 243273.MG_048 575
243273.MG_107 243273.MG_052 171
243273.MG_107 243273.MG_054 289
243273.MG_107 243273.MG_056 247
243273.MG_107 243273.MG_058 506
243273.MG_107 243273.MG_066 347
243273.MG_107 243273.MG_067 252
243273.MG_107 243273.MG_070 320
243273.MG_107 243273.MG_071 907
243273.MG_107 243273.MG_072 345
243273.MG_107 243273.MG_078 155
243273.MG_107 243273.MG_079 168
243273.MG_107 243273.MG_080 182
243273.MG_107 243273.MG_086 158
243273.MG_107 243273.MG_089 291
243273.MG_107 243273.MG_090 155
243273.MG_107 243273.MG_092 272
243273.MG_107 243273.MG_093 163
243273.MG_107 243273.MG_094 410
243273.MG_107 243273.MG_097 299
243273.MG_107 243273.MG_098 434
243273.MG_107 243273.MG_099 321
243273.MG_107 243273.MG_102 279
243273.MG_107 243273.MG_104 309
243273.MG_107 243273.MG_106 913
243273.MG_107 243273.MG_108 939
243273.MG_107 243273.MG_109 969
243273.MG_107 243273.MG_110 925
243273.MG_107 243273.MG_111 873
243273.MG_107 243273.MG_112 885
243273.MG_107 243273.MG_113 786
243273.MG_107 243273.MG_114 824
243273.MG_107 243273.MG_115 705
243273.MG_107 243273.MG_116 643
243273.MG_107 243273.MG_117 685
243273.MG_107 243273.MG_118 722
243273.MG_107 243273.MG_119 629
243273.MG_107 243273.MG_120 613
243273.MG_107 243273.MG_121 622
243273.MG_107 243273.MG_122 680
243273.MG_107 243273.MG_123 615
243273.MG_107 243273.MG_124 593
243273.MG_107 243273.MG_125 416
243273.MG_107 243273.MG_126 409
243273.MG_107 243273.MG_128 152
243273.MG_107 243273.MG_130 288
243273.MG_107 243273.MG_136 338
243273.MG_107 243273.MG_138 329
243273.MG_107 243273.MG_141 172
243273.MG_107 243273.MG_142 507
243273.MG_107 243273.MG_143 155
243273.MG_107 243273.MG_145 194
243273.MG_107 243273.MG_150 306
243273.MG_107 243273.MG_151 228
243273.MG_107 243273.MG_152 153
243273.MG_107 243273.MG_154 212
243273.MG_107 243273.MG_155 212
243273.MG_107 243273.MG_156 212
243273.MG_107 243273.MG_157 282
243273.MG_107 243273.MG_158 153
243273.MG_107 243273.MG_160 212
243273.MG_107 243273.MG_161 175
243273.MG_107 243273.MG_163 225
243273.MG_107 243273.MG_165 194
243273.MG_107 243273.MG_166 226
243273.MG_107 243273.MG_167 230
243273.MG_107 243273.MG_168 168
243273.MG_107 243273.MG_169 214
243273.MG_107 243273.MG_170 202
243273.MG_107 243273.MG_171 846
243273.MG_107 243273.MG_172 225
243273.MG_107 243273.MG_173 249
243273.MG_107 243273.MG_175 165
243273.MG_107 243273.MG_176 212
243273.MG_107 243273.MG_177 322
243273.MG_107 243273.MG_178 153
243273.MG_107 243273.MG_182 344
243273.MG_107 243273.MG_183 267
243273.MG_107 243273.MG_195 331
243273.MG_107 243273.MG_196 271
243273.MG_107 243273.MG_198 172
243273.MG_107 243273.MG_204 250
243273.MG_107 243273.MG_206 316
243273.MG_107 243273.MG_212 197
243273.MG_107 243273.MG_216 913
243273.MG_107 243273.MG_222 344
243273.MG_107 243273.MG_224 224
243273.MG_107 243273.MG_227 355
243273.MG_107 243273.MG_228 290
243273.MG_107 243273.MG_229 924
243273.MG_107 243273.MG_230 290
243273.MG_107 243273.MG_231 984
243273.MG_107 243273.MG_232 179
243273.MG_107 243273.MG_234 172
243273.MG_107 243273.MG_235 176
243273.MG_107 243273.MG_238 184
243273.MG_107 243273.MG_240 493
243273.MG_107 243273.MG_249 178
243273.MG_107 243273.MG_250 165
243273.MG_107 243273.MG_251 411
243273.MG_107 243273.MG_252 299
243273.MG_107 243273.MG_253 182
243273.MG_107 243273.MG_254 206
243273.MG_107 243273.MG_258 228
243273.MG_107 243273.MG_260 520
243273.MG_107 243273.MG_262 175
243273.MG_107 243273.MG_266 312
243273.MG_107 243273.MG_268 274
243273.MG_107 243273.MG_270 562
243273.MG_107 243273.MG_271 181
243273.MG_107 243273.MG_273 510
243273.MG_107 243273.MG_274 492
243273.MG_107 243273.MG_276 987
243273.MG_107 243273.MG_278 500
243273.MG_107 243273.MG_282 312
243273.MG_107 243273.MG_283 303
243273.MG_107 243273.MG_287 325
243273.MG_107 243273.MG_292 195
243273.MG_107 243273.MG_295 308
243273.MG_107 243273.MG_297 384
243273.MG_107 243273.MG_299 253
243273.MG_107 243273.MG_300 231
243273.MG_107 243273.MG_301 623
243273.MG_107 243273.MG_305 238
243273.MG_107 243273.MG_309 519
243273.MG_107 243273.MG_321 698
243273.MG_107 243273.MG_324 411
243273.MG_107 243273.MG_327 240
243273.MG_107 243273.MG_329 319
243273.MG_107 243273.MG_330 437
243273.MG_107 243273.MG_334 262
243273.MG_107 243273.MG_340 477
243273.MG_107 243273.MG_341 485
243273.MG_107 243273.MG_344 240
243273.MG_107 243273.MG_347 468
243273.MG_107 243273.MG_351 740
243273.MG_107 243273.MG_353 210
243273.MG_107 243273.MG_361 252
243273.MG_107 243273.MG_362 198
243273.MG_107 243273.MG_365 564
243273.MG_107 243273.MG_367 246
243273.MG_107 243273.MG_368 599
243273.MG_107 243273.MG_369 383
243273.MG_107 243273.MG_372 425
243273.MG_107 243273.MG_375 291
243273.MG_107 243273.MG_378 594
243273.MG_107 243273.MG_379 151
243273.MG_107 243273.MG_380 183
243273.MG_107 243273.MG_382 171
243273.MG_107 243273.MG_387 376
243273.MG_107 243273.MG_388 194
243273.MG_107 243273.MG_391 238
243273.MG_107 243273.MG_392 376
243273.MG_107 243273.MG_394 291
243273.MG_107 243273.MG_399 294
243273.MG_107 243273.MG_407 280
243273.MG_107 243273.MG_408 288
243273.MG_107 243273.MG_410 173
243273.MG_107 243273.MG_417 226
243273.MG_107 243273.MG_418 186
243273.MG_107 243273.MG_419 234
243273.MG_107 243273.MG_424 464
243273.MG_107 243273.MG_431 451
243273.MG_107 243273.MG_433 434
243273.MG_107 243273.MG_434 323
243273.MG_107 243273.MG_435 342
243273.MG_107 243273.MG_437 279
243273.MG_107 243273.MG_444 286
243273.MG_107 243273.MG_445 285
243273.MG_107 243273.MG_446 246
243273.MG_107 243273.MG_451 282
243273.MG_107 243273.MG_455 352
243273.MG_107 243273.MG_458 911
243273.MG_107 243273.MG_460 831
243273.MG_107 243273.MG_462 458
243273.MG_107 243273.MG_469 178
243273.MG_107 243273.MG_482 577
243273.MG_108 243273.MG_001 201
243273.MG_108 243273.MG_002 168
243273.MG_108 243273.MG_003 180
243273.MG_108 243273.MG_013 223
243273.MG_108 243273.MG_018 232
243273.MG_108 243273.MG_021 172
243273.MG_108 243273.MG_024 195
243273.MG_108 243273.MG_040 159
243273.MG_108 243273.MG_047 164
243273.MG_108 243273.MG_053 169
243273.MG_108 243273.MG_058 240
243273.MG_108 243273.MG_065 154
243273.MG_108 243273.MG_067 173
243273.MG_108 243273.MG_071 852
243273.MG_108 243273.MG_085 268
243273.MG_108 243273.MG_089 232
243273.MG_108 243273.MG_090 279
243273.MG_108 243273.MG_093 290
243273.MG_108 243273.MG_106 782
243273.MG_108 243273.MG_107 939
243273.MG_108 243273.MG_109 998
243273.MG_108 243273.MG_110 921
243273.MG_108 243273.MG_111 813
243273.MG_108 243273.MG_112 877
243273.MG_108 243273.MG_113 753
243273.MG_108 243273.MG_114 753
243273.MG_108 243273.MG_115 709
243273.MG_108 243273.MG_116 647
243273.MG_108 243273.MG_117 643
243273.MG_108 243273.MG_118 664
243273.MG_108 243273.MG_119 627
243273.MG_108 243273.MG_120 613
243273.MG_108 243273.MG_121 613
243273.MG_108 243273.MG_122 565
243273.MG_108 243273.MG_123 493
243273.MG_108 243273.MG_124 545
243273.MG_108 243273.MG_125 405
243273.MG_108 243273.MG_140 193
243273.MG_108 243273.MG_157 186
243273.MG_108 243273.MG_158 235
243273.MG_108 243273.MG_160 209
243273.MG_108 243273.MG_167 232
243273.MG_108 243273.MG_182 192
243273.MG_108 243273.MG_200 168
243273.MG_108 243273.MG_215 242
243273.MG_108 243273.MG_225 198
243273.MG_108 243273.MG_256 173
243273.MG_108 243273.MG_266 326
243273.MG_108 243273.MG_269 173
243273.MG_108 243273.MG_271 232
243273.MG_108 243273.MG_272 232
243273.MG_108 243273.MG_273 232
243273.MG_108 243273.MG_274 466
243273.MG_108 243273.MG_284 173
243273.MG_108 243273.MG_285 173
243273.MG_108 243273.MG_305 232
243273.MG_108 243273.MG_323 232
243273.MG_108 243273.MG_351 196
243273.MG_108 243273.MG_355 262
243273.MG_108 243273.MG_358 223
243273.MG_108 243273.MG_362 272
243273.MG_108 243273.MG_365 477
243273.MG_108 243273.MG_367 280
243273.MG_108 243273.MG_368 360
243273.MG_108 243273.MG_369 869
243273.MG_108 243273.MG_379 279
243273.MG_108 243273.MG_400 256
243273.MG_108 243273.MG_425 348
243273.MG_108 243273.MG_460 194
243273.MG_108 243273.MG_466 472
243273.MG_108 243273.MG_491 173
243273.MG_109 243273.MG_001 691
243273.MG_109 243273.MG_002 232
243273.MG_109 243273.MG_003 408
243273.MG_109 243273.MG_004 445
243273.MG_109 243273.MG_006 153
243273.MG_109 243273.MG_007 343
243273.MG_109 243273.MG_013 235
243273.MG_109 243273.MG_014 283
243273.MG_109 243273.MG_015 283
243273.MG_109 243273.MG_018 561
243273.MG_109 243273.MG_019 235
243273.MG_109 243273.MG_024 238
243273.MG_109 243273.MG_025 159
243273.MG_109 243273.MG_026 379
243273.MG_109 243273.MG_030 242
243273.MG_109 243273.MG_033 242
243273.MG_109 243273.MG_035 241
243273.MG_109 243273.MG_036 232
243273.MG_109 243273.MG_046 242
243273.MG_109 243273.MG_047 195
243273.MG_109 243273.MG_050 232
243273.MG_109 243273.MG_054 689
243273.MG_109 243273.MG_058 268
243273.MG_109 243273.MG_060 159
243273.MG_109 243273.MG_061 244
243273.MG_109 243273.MG_070 405
243273.MG_109 243273.MG_071 918
243273.MG_109 243273.MG_075 242
243273.MG_109 243273.MG_082 243
243273.MG_109 243273.MG_084 378
243273.MG_109 243273.MG_085 173
243273.MG_109 243273.MG_086 160
243273.MG_109 243273.MG_088 232
243273.MG_109 243273.MG_089 240
243273.MG_109 243273.MG_091 331
243273.MG_109 243273.MG_092 280
243273.MG_109 243273.MG_099 232
243273.MG_109 243273.MG_100 239
243273.MG_109 243273.MG_104 247
243273.MG_109 243273.MG_106 745
243273.MG_109 243273.MG_107 969
243273.MG_109 243273.MG_108 998
243273.MG_109 243273.MG_110 926
243273.MG_109 243273.MG_111 845
243273.MG_109 243273.MG_112 898
243273.MG_109 243273.MG_113 772
243273.MG_109 243273.MG_114 795
243273.MG_109 243273.MG_115 670
243273.MG_109 243273.MG_116 643
243273.MG_109 243273.MG_117 684
243273.MG_109 243273.MG_118 715
243273.MG_109 243273.MG_119 599
243273.MG_109 243273.MG_120 590
243273.MG_109 243273.MG_121 590
243273.MG_109 243273.MG_122 651
243273.MG_109 243273.MG_123 493
243273.MG_109 243273.MG_124 790
243273.MG_109 243273.MG_125 447
243273.MG_109 243273.MG_128 237
243273.MG_109 243273.MG_132 413
243273.MG_109 243273.MG_136 249
243273.MG_109 243273.MG_138 164
243273.MG_109 243273.MG_140 361
243273.MG_109 243273.MG_142 255
243273.MG_109 243273.MG_152 232
243273.MG_109 243273.MG_153 160
243273.MG_109 243273.MG_156 232
243273.MG_109 243273.MG_157 242
243273.MG_109 243273.MG_158 411
243273.MG_109 243273.MG_159 235
243273.MG_109 243273.MG_161 232
243273.MG_109 243273.MG_165 232
243273.MG_109 243273.MG_166 235
243273.MG_109 243273.MG_167 235
243273.MG_109 243273.MG_168 232
243273.MG_109 243273.MG_169 232
243273.MG_109 243273.MG_170 232
243273.MG_109 243273.MG_171 239
243273.MG_109 243273.MG_172 232
243273.MG_109 243273.MG_176 232
243273.MG_109 243273.MG_177 235
243273.MG_109 243273.MG_178 330
243273.MG_109 243273.MG_182 269
243273.MG_109 243273.MG_185 242
243273.MG_109 243273.MG_191 242
243273.MG_109 243273.MG_192 242
243273.MG_109 243273.MG_194 239
243273.MG_109 243273.MG_195 246
243273.MG_109 243273.MG_200 232
243273.MG_109 243273.MG_203 408
243273.MG_109 243273.MG_204 414
243273.MG_109 243273.MG_207 232
243273.MG_109 243273.MG_215 232
243273.MG_109 243273.MG_216 464
243273.MG_109 243273.MG_218 242
243273.MG_109 243273.MG_225 272
243273.MG_109 243273.MG_226 232
243273.MG_109 243273.MG_229 242
243273.MG_109 243273.MG_231 503
243273.MG_109 243273.MG_235 154
243273.MG_109 243273.MG_244 235
243273.MG_109 243273.MG_253 232
243273.MG_109 243273.MG_260 242
243273.MG_109 243273.MG_262 504
243273.MG_109 243273.MG_264 190
243273.MG_109 243273.MG_272 239
243273.MG_109 243273.MG_275 239
243273.MG_109 243273.MG_277 242
243273.MG_109 243273.MG_281 173
243273.MG_109 243273.MG_294 244
243273.MG_109 243273.MG_298 568
243273.MG_109 243273.MG_300 241
243273.MG_109 243273.MG_301 564
243273.MG_109 243273.MG_305 499
243273.MG_109 243273.MG_307 242
243273.MG_109 243273.MG_308 418
243273.MG_109 243273.MG_309 242
243273.MG_109 243273.MG_311 243
243273.MG_109 243273.MG_312 242
243273.MG_109 243273.MG_317 242
243273.MG_109 243273.MG_319 171
243273.MG_109 243273.MG_321 242
243273.MG_109 243273.MG_322 242
243273.MG_109 243273.MG_324 240
243273.MG_109 243273.MG_328 242
243273.MG_109 243273.MG_334 290
243273.MG_109 243273.MG_338 242
243273.MG_109 243273.MG_339 689
243273.MG_109 243273.MG_340 673
243273.MG_109 243273.MG_341 235
243273.MG_109 243273.MG_345 186
243273.MG_109 243273.MG_347 199
243273.MG_109 243273.MG_351 249
243273.MG_109 243273.MG_355 259
243273.MG_109 243273.MG_356 242
243273.MG_109 243273.MG_360 238
243273.MG_109 243273.MG_361 232
243273.MG_109 243273.MG_365 594
243273.MG_109 243273.MG_367 239
243273.MG_109 243273.MG_368 568
243273.MG_109 243273.MG_369 901
243273.MG_109 243273.MG_382 337
243273.MG_109 243273.MG_386 242
243273.MG_109 243273.MG_392 660
243273.MG_109 243273.MG_394 232
243273.MG_109 243273.MG_399 235
243273.MG_109 243273.MG_401 232
243273.MG_109 243273.MG_404 235
243273.MG_109 243273.MG_407 235
243273.MG_109 243273.MG_422 242
243273.MG_109 243273.MG_424 154
243273.MG_109 243273.MG_425 418
243273.MG_109 243273.MG_433 174
243273.MG_109 243273.MG_434 262
243273.MG_109 243273.MG_442 232
243273.MG_109 243273.MG_457 475
243273.MG_109 243273.MG_462 291
243273.MG_109 243273.MG_463 235
243273.MG_109 243273.MG_464 239
243273.MG_109 243273.MG_466 232
243273.MG_109 243273.MG_468 242
243273.MG_109 243273.MG_482 192
243273.MG_109 243273.MG_517 159
243273.MG_110 243273.MG_008 336
243273.MG_110 243273.MG_009 340
243273.MG_110 243273.MG_018 197
243273.MG_110 243273.MG_019 436
243273.MG_110 243273.MG_021 179
243273.MG_110 243273.MG_024 168
243273.MG_110 243273.MG_052 155
243273.MG_110 243273.MG_058 177
243273.MG_110 243273.MG_070 689
243273.MG_110 243273.MG_071 224
243273.MG_110 243273.MG_072 200
243273.MG_110 243273.MG_075 163
243273.MG_110 243273.MG_078 152
243273.MG_110 243273.MG_087 704
243273.MG_110 243273.MG_088 704
243273.MG_110 243273.MG_089 232
243273.MG_110 243273.MG_090 686
243273.MG_110 243273.MG_092 686
243273.MG_110 243273.MG_104 172
243273.MG_110 243273.MG_106 792
243273.MG_110 243273.MG_107 925
243273.MG_110 243273.MG_108 921
243273.MG_110 243273.MG_109 926
243273.MG_110 243273.MG_111 830
243273.MG_110 243273.MG_112 890
243273.MG_110 243273.MG_113 776
243273.MG_110 243273.MG_114 768
243273.MG_110 243273.MG_115 705
243273.MG_110 243273.MG_116 643
243273.MG_110 243273.MG_117 643
243273.MG_110 243273.MG_118 670
243273.MG_110 243273.MG_119 627
243273.MG_110 243273.MG_120 613
243273.MG_110 243273.MG_121 622
243273.MG_110 243273.MG_122 585
243273.MG_110 243273.MG_123 493
243273.MG_110 243273.MG_124 458
243273.MG_110 243273.MG_125 405
243273.MG_110 243273.MG_146 155
243273.MG_110 243273.MG_150 732
243273.MG_110 243273.MG_151 153
243273.MG_110 243273.MG_152 153
243273.MG_110 243273.MG_154 153
243273.MG_110 243273.MG_155 732
243273.MG_110 243273.MG_156 153
243273.MG_110 243273.MG_157 732
243273.MG_110 243273.MG_158 153
243273.MG_110 243273.MG_160 716
243273.MG_110 243273.MG_163 153
243273.MG_110 243273.MG_164 686
243273.MG_110 243273.MG_165 732
243273.MG_110 243273.MG_166 153
243273.MG_110 243273.MG_167 153
243273.MG_110 243273.MG_168 770
243273.MG_110 243273.MG_169 153
243273.MG_110 243273.MG_170 153
243273.MG_110 243273.MG_171 153
243273.MG_110 243273.MG_172 153
243273.MG_110 243273.MG_173 153
243273.MG_110 243273.MG_175 732
243273.MG_110 243273.MG_176 732
243273.MG_110 243273.MG_178 207
243273.MG_110 243273.MG_194 234
243273.MG_110 243273.MG_195 292
243273.MG_110 243273.MG_196 193
243273.MG_110 243273.MG_198 153
243273.MG_110 243273.MG_200 436
243273.MG_110 243273.MG_201 299
243273.MG_110 243273.MG_232 172
243273.MG_110 243273.MG_234 172
243273.MG_110 243273.MG_235 174
243273.MG_110 243273.MG_257 308
243273.MG_110 243273.MG_297 158
243273.MG_110 243273.MG_301 232
243273.MG_110 243273.MG_305 221
243273.MG_110 243273.MG_311 704
243273.MG_110 243273.MG_322 256
243273.MG_110 243273.MG_329 263
243273.MG_110 243273.MG_335 302
243273.MG_110 243273.MG_365 493
243273.MG_110 243273.MG_380 177
243273.MG_110 243273.MG_384 263
243273.MG_110 243273.MG_407 274
[truncated: 1,211,265 more chars]
