# Supplementary material for: Network-based features enable prediction of essential genes across diverse organisms
Source: PLoS One. 2018 Dec 13;13(12):e0208722. doi: 10.1371/journal.pone.0208722 (PMC6292609; doi:10.1371/journal.pone.0208722)
Supplement: S1 Dataset — PPI Data of 27 organisms along with essential genes information. (ZIP) [file pone.0208722.s001.zip › S1/243277.ess]

243277.VC0004
243277.VC0007
243277.VC0012
243277.VC0020
243277.VC0024
243277.VC0045
243277.VC0084
243277.VC0111
243277.VC0119
243277.VC0143
243277.VC0147
243277.VC0150
243277.VC0158
243277.VC0176
243277.VC0205
243277.VC0215
243277.VC0218
243277.VC0222
243277.VC0227
243277.VC0233
243277.VC0255
243277.VC0256
243277.VC0257
243277.VC0277
243277.VC0295
243277.VC0296
243277.VC0307
243277.VC0315
243277.VC0318
243277.VC0319
243277.VC0322
243277.VC0323
243277.VC0324
243277.VC0325
243277.VC0326
243277.VC0327
243277.VC0329
243277.VC0332
243277.VC0336
243277.VC0356
243277.VC0357
243277.VC0358
243277.VC0359
243277.VC0360
243277.VC0364
243277.VC0366
243277.VC0367
243277.VC0368
243277.VC0369
243277.VC0371
243277.VC0372
243277.VC0397
243277.VC0415
243277.VC0417
243277.VC0435
243277.VC0436
243277.VC0440
243277.VC0443
243277.VC0444
243277.VC0445
243277.VC0446
243277.VC0451
243277.VC0453
243277.VC0459
243277.VC0466
243277.VC0472
243277.VC0477
243277.VC0478
243277.VC0479
243277.VC0491
243277.VC0507
243277.VC0512
243277.VC0513
243277.VC0514
243277.VC0515
243277.VC0517
243277.VC0519
243277.VC0520
243277.VC0524
243277.VC0527
243277.VC0529
243277.VC0545
243277.VC0548
243277.VC0560
243277.VC0561
243277.VC0562
243277.VC0563
243277.VC0564
243277.VC0565
243277.VC0567
243277.VC0570
243277.VC0571
243277.VC0577
243277.VC0591
243277.VC0592
243277.VC0596
243277.VC0606
243277.VC0627
243277.VC0631
243277.VC0637
243277.VC0638
243277.VC0640
243277.VC0641
243277.VC0642
243277.VC0643
243277.VC0644
243277.VC0646
243277.VC0656
243277.VC0660
243277.VC0664
243277.VC0674
243277.VC0675
243277.VC0679
243277.VC0680
243277.VC0681
243277.VC0682
243277.VC0684
243277.VC0685
243277.VC0708
243277.VC0713
243277.VC0719
243277.VC0748
243277.VC0749
243277.VC0750
243277.VC0751
243277.VC0756
243277.VC0759
243277.VC0788
243277.VC0789
243277.VC0797
243277.VC0804
243277.VC0824
243277.VC0834
243277.VC0836
243277.VC0837
243277.VC0850
243277.VC0851
243277.VC0853
243277.VC0854
243277.VC0864
243277.VC0871
243277.VC0872
243277.VC0875
243277.VC0876
243277.VC0885
243277.VC0887
243277.VC0889
243277.VC0890
243277.VC0891
243277.VC0893
243277.VC0897
243277.VC0908
243277.VC0911
243277.VC0945
243277.VC0949
243277.VC0950
243277.VC0953
243277.VC0954
243277.VC0960
243277.VC0961
243277.VC0963
243277.VC0966
243277.VC0970
243277.VC0971
243277.VC0984
243277.VC0986
243277.VC0987
243277.VC0997
243277.VC1000
243277.VC1001
243277.VC1006
243277.VC1012
243277.VC1013
243277.VC1016
243277.VC1028
243277.VC1034
243277.VC1053
243277.VC1054
243277.VC1055
243277.VC1058
243277.VC1070
243277.VC1107
243277.VC1110
243277.VC1112
243277.VC1124
243277.VC1126
243277.VC1128
243277.VC1130
243277.VC1131
243277.VC1143
243277.VC1159
243277.VC1166
243277.VC1180
243277.VC1187
243277.VC1202
243277.VC1209
243277.VC1215
243277.VC1217
243277.VC1219
243277.VC1220
243277.VC1222
243277.VC1231
243277.VC1246
243277.VC1247
243277.VC1255
243277.VC1256
243277.VC1257
243277.VC1262
243277.VC1263
243277.VC1278
243277.VC1281
243277.VC1297
243277.VC1299
243277.VC1308
243277.VC1310
243277.VC1322
243277.VC1356
243277.VC1358
243277.VC1389
243277.VC1396
243277.VC1419
243277.VC1421
243277.VC1432
243277.VC1436
243277.VC1440
243277.VC1449
243277.VC1450
243277.VC1452
243277.VC1454
243277.VC1455
243277.VC1456
243277.VC1463
243277.VC1464
243277.VC1468
243277.VC1469
243277.VC1474
243277.VC1475
243277.VC1477
243277.VC1479
243277.VC1481
243277.VC1483
243277.VC1484
243277.VC1485
243277.VC1490
243277.VC1506
243277.VC1514
243277.VC1515
243277.VC1518
243277.VC1523
243277.VC1531
243277.VC1576
243277.VC1587
243277.VC1613
243277.VC1616
243277.VC1630
243277.VC1637
243277.VC1642
243277.VC1644
243277.VC1662
243277.VC1663
243277.VC1667
243277.VC1676
243277.VC1678
243277.VC1694
243277.VC1701
243277.VC1722
243277.VC1724
243277.VC1727
243277.VC1737
243277.VC1785
243277.VC1789
243277.VC1790
243277.VC1801
243277.VC1802
243277.VC1803
243277.VC1809
243277.VC1835
243277.VC1836
243277.VC1837
243277.VC1839
243277.VC1846
243277.VC1849
243277.VC1850
243277.VC1853
243277.VC1858
243277.VC1875
243277.VC1876
243277.VC1877
243277.VC1878
243277.VC1882
243277.VC1883
243277.VC1884
243277.VC1889
243277.VC1903
243277.VC1911
243277.VC1912
243277.VC1913
243277.VC1915
243277.VC1916
243277.VC1937
243277.VC1948
243277.VC1961
243277.VC1988
243277.VC1989
243277.VC2015
243277.VC2016
243277.VC2020
243277.VC2021
243277.VC2022
243277.VC2023
243277.VC2024
243277.VC2025
243277.VC2040
243277.VC2078
243277.VC2096
243277.VC2099
243277.VC2101
243277.VC2108
243277.VC2112
243277.VC2124
243277.VC2125
243277.VC2127
243277.VC2147
243277.VC2149
243277.VC2152
243277.VC2154
243277.VC2165
243277.VC2175
243277.VC2177
243277.VC2179
243277.VC2181
243277.VC2182
243277.VC2190
243277.VC2214
243277.VC2230
243277.VC2242
243277.VC2244
243277.VC2245
243277.VC2246
243277.VC2247
243277.VC2248
243277.VC2249
243277.VC2250
243277.VC2251
243277.VC2252
243277.VC2253
243277.VC2254
243277.VC2255
243277.VC2256
243277.VC2257
243277.VC2258
243277.VC2259
243277.VC2260
243277.VC2261
243277.VC2265
243277.VC2266
243277.VC2288
243277.VC2292
243277.VC2308
243277.VC2318
243277.VC2329
243277.VC2364
243277.VC2385
243277.VC2386
243277.VC2387
243277.VC2391
243277.VC2392
243277.VC2394
243277.VC2396
243277.VC2397
243277.VC2398
243277.VC2399
243277.VC2401
243277.VC2402
243277.VC2404
243277.VC2405
243277.VC2408
243277.VC2409
243277.VC2426
243277.VC2427
243277.VC2430
243277.VC2431
243277.VC2451
243277.VC2457
243277.VC2460
243277.VC2462
243277.VC2466
243277.VC2467
243277.VC2474
243277.VC2480
243277.VC2499
243277.VC2500
243277.VC2503
243277.VC2511
243277.VC2513
243277.VC2514
243277.VC2528
243277.VC2533
243277.VC2545
243277.VC2570
243277.VC2571
243277.VC2572
243277.VC2573
243277.VC2574
243277.VC2575
243277.VC2576
243277.VC2577
243277.VC2578
243277.VC2579
243277.VC2580
243277.VC2581
243277.VC2582
243277.VC2583
243277.VC2584
243277.VC2585
243277.VC2586
243277.VC2587
243277.VC2588
243277.VC2589
243277.VC2590
243277.VC2591
243277.VC2592
243277.VC2593
243277.VC2594
243277.VC2595
243277.VC2596
243277.VC2597
243277.VC2602
243277.VC2623
243277.VC2626
243277.VC2651
243277.VC2654
243277.VC2665
243277.VC2676
243277.VC2686
243277.VC2704
243277.VC2753
243277.VC2755
243277.VC2762
243277.VC2763
243277.VC2764
243277.VC2765
243277.VC2766
243277.VC2767
243277.VC2768
243277.VC2769
243277.VC2770
243277.VCA0002
243277.VCA0004
243277.VCA0028
243277.VCA0061
243277.VCA0086
243277.VCA0097
243277.VCA0125
243277.VCA0139
243277.VCA0143
243277.VCA0184
243277.VCA0186
243277.VCA0190
243277.VCA0201
243277.VCA0207
243277.VCA0235
243277.VCA0283
243277.VCA0287
243277.VCA0288
243277.VCA0289
243277.VCA0290
243277.VCA0292
243277.VCA0298
243277.VCA0302
243277.VCA0303
243277.VCA0304
243277.VCA0306
243277.VCA0311
243277.VCA0312
243277.VCA0315
243277.VCA0316
243277.VCA0322
243277.VCA0329
243277.VCA0332
243277.VCA0333
243277.VCA0336
243277.VCA0338
243277.VCA0339
243277.VCA0342
243277.VCA0346
243277.VCA0347
243277.VCA0348
243277.VCA0353
243277.VCA0363
243277.VCA0364
243277.VCA0371
243277.VCA0372
243277.VCA0381
243277.VCA0382
243277.VCA0385
243277.VCA0386
243277.VCA0392
243277.VCA0403
243277.VCA0405
243277.VCA0407
243277.VCA0409
243277.VCA0412
243277.VCA0415
243277.VCA0418
243277.VCA0428
243277.VCA0433
243277.VCA0435
243277.VCA0441
243277.VCA0446
243277.VCA0453
243277.VCA0457
243277.VCA0464
243277.VCA0466
243277.VCA0469
243277.VCA0470
243277.VCA0475
243277.VCA0476
243277.VCA0477
243277.VCA0480
243277.VCA0482
243277.VCA0488
243277.VCA0503
243277.VCA0508
243277.VCA0523
243277.VCA0528
243277.VCA0539
243277.VCA0547
243277.VCA0562
243277.VCA0565
243277.VCA0566
243277.VCA0569
243277.VCA0570
243277.VCA0571
243277.VCA0572
243277.VCA0578
243277.VCA0587
243277.VCA0600
243277.VCA0604
243277.VCA0607
243277.VCA0616
243277.VCA0622
243277.VCA0628
243277.VCA0630
243277.VCA0636
243277.VCA0652
243277.VCA0661
243277.VCA0720
243277.VCA0722
243277.VCA0725
243277.VCA0752
243277.VCA0770
243277.VCA0782
243277.VCA0786
243277.VCA0787
243277.VCA0789
243277.VCA0791
243277.VCA0820
243277.VCA0827
243277.VCA0831
243277.VCA0838
243277.VCA0899
243277.VCA0921
243277.VCA0933
243277.VCA0942
243277.VCA0948
243277.VCA0961
243277.VCA0970
243277.VCA0973
243277.VCA1006
243277.VCA1021
243277.VCA1022
243277.VCA1030
243277.VCA1079
243277.VCA1114
243277.VCA1115
