# Supplementary material for: Network-based features enable prediction of essential genes across diverse organisms
Source: PLoS One. 2018 Dec 13;13(12):e0208722. doi: 10.1371/journal.pone.0208722 (PMC6292609; doi:10.1371/journal.pone.0208722)
Supplement: S1 Dataset — PPI Data of 27 organisms along with essential genes information. (ZIP) [file pone.0208722.s001.zip › S1/226186.ppi.txt]

226186.BT_0001 226186.BT_0002 632
226186.BT_0001 226186.BT_0003 448
226186.BT_0001 226186.BT_0004 309
226186.BT_0001 226186.BT_0005 303
226186.BT_0001 226186.BT_0006 242
226186.BT_0001 226186.BT_0012 794
226186.BT_0001 226186.BT_0029 159
226186.BT_0001 226186.BT_0073 171
226186.BT_0001 226186.BT_0132 336
226186.BT_0001 226186.BT_0138 228
226186.BT_0001 226186.BT_0206 153
226186.BT_0001 226186.BT_0235 361
226186.BT_0001 226186.BT_0258 154
226186.BT_0001 226186.BT_0269 241
226186.BT_0001 226186.BT_0275 155
226186.BT_0001 226186.BT_0363 160
226186.BT_0001 226186.BT_0364 219
226186.BT_0001 226186.BT_0373 525
226186.BT_0001 226186.BT_0510 224
226186.BT_0001 226186.BT_0551 172
226186.BT_0001 226186.BT_0552 172
226186.BT_0001 226186.BT_0553 172
226186.BT_0001 226186.BT_0595 161
226186.BT_0001 226186.BT_0623 157
226186.BT_0001 226186.BT_0683 480
226186.BT_0001 226186.BT_0688 198
226186.BT_0001 226186.BT_0754 165
226186.BT_0001 226186.BT_0816 163
226186.BT_0001 226186.BT_0866 168
226186.BT_0001 226186.BT_0867 319
226186.BT_0001 226186.BT_0885 195
226186.BT_0001 226186.BT_0964 170
226186.BT_0001 226186.BT_0980 182
226186.BT_0001 226186.BT_0991 242
226186.BT_0001 226186.BT_1010 376
226186.BT_0001 226186.BT_1023 158
226186.BT_0001 226186.BT_1024 195
226186.BT_0001 226186.BT_1025 173
226186.BT_0001 226186.BT_1028 213
226186.BT_0001 226186.BT_1029 170
226186.BT_0001 226186.BT_1048 192
226186.BT_0001 226186.BT_1123 238
226186.BT_0001 226186.BT_1139 160
226186.BT_0001 226186.BT_1184 198
226186.BT_0001 226186.BT_1185 176
226186.BT_0001 226186.BT_1227 189
226186.BT_0001 226186.BT_1247 197
226186.BT_0001 226186.BT_1310 159
226186.BT_0001 226186.BT_1349 226
226186.BT_0001 226186.BT_1375 210
226186.BT_0001 226186.BT_1386 228
226186.BT_0001 226186.BT_1389 288
226186.BT_0001 226186.BT_1414 321
226186.BT_0001 226186.BT_1452 153
226186.BT_0001 226186.BT_1485 319
226186.BT_0001 226186.BT_1534 163
226186.BT_0001 226186.BT_1536 222
226186.BT_0001 226186.BT_1573 577
226186.BT_0001 226186.BT_1591 158
226186.BT_0001 226186.BT_1631 151
226186.BT_0001 226186.BT_1668 205
226186.BT_0001 226186.BT_1770 168
226186.BT_0001 226186.BT_1771 155
226186.BT_0001 226186.BT_1778 173
226186.BT_0001 226186.BT_1783 352
226186.BT_0001 226186.BT_1787 316
226186.BT_0001 226186.BT_1815 525
226186.BT_0001 226186.BT_1838 162
226186.BT_0001 226186.BT_1850 271
226186.BT_0001 226186.BT_1964 176
226186.BT_0001 226186.BT_2065 344
226186.BT_0001 226186.BT_2107 460
226186.BT_0001 226186.BT_2172 175
226186.BT_0001 226186.BT_2177 165
226186.BT_0001 226186.BT_2195 188
226186.BT_0001 226186.BT_2254 192
226186.BT_0001 226186.BT_2268 274
226186.BT_0001 226186.BT_2364 179
226186.BT_0001 226186.BT_2393 254
226186.BT_0001 226186.BT_2430 221
226186.BT_0001 226186.BT_2479 194
226186.BT_0001 226186.BT_2482 159
226186.BT_0001 226186.BT_2501 160
226186.BT_0001 226186.BT_2531 178
226186.BT_0001 226186.BT_2532 202
226186.BT_0001 226186.BT_2544 166
226186.BT_0001 226186.BT_2622 158
226186.BT_0001 226186.BT_2625 176
226186.BT_0001 226186.BT_2634 203
226186.BT_0001 226186.BT_2655 163
226186.BT_0001 226186.BT_2667 739
226186.BT_0001 226186.BT_2785 159
226186.BT_0001 226186.BT_2802 152
226186.BT_0001 226186.BT_2807 163
226186.BT_0001 226186.BT_2818 258
226186.BT_0001 226186.BT_2859 360
226186.BT_0001 226186.BT_2893 297
226186.BT_0001 226186.BT_2904 232
226186.BT_0001 226186.BT_2905 423
226186.BT_0001 226186.BT_2919 162
226186.BT_0001 226186.BT_2952 155
226186.BT_0001 226186.BT_2968 207
226186.BT_0001 226186.BT_3009 152
226186.BT_0001 226186.BT_3012 275
226186.BT_0001 226186.BT_3015 174
226186.BT_0001 226186.BT_3016 302
226186.BT_0001 226186.BT_3029 346
226186.BT_0001 226186.BT_3046 162
226186.BT_0001 226186.BT_3048 331
226186.BT_0001 226186.BT_3155 199
226186.BT_0001 226186.BT_3156 216
226186.BT_0001 226186.BT_3157 214
226186.BT_0001 226186.BT_3167 168
226186.BT_0001 226186.BT_3207 188
226186.BT_0001 226186.BT_3239 160
226186.BT_0001 226186.BT_3271 158
226186.BT_0001 226186.BT_3279 187
226186.BT_0001 226186.BT_3296 228
226186.BT_0001 226186.BT_3325 197
226186.BT_0001 226186.BT_3345 252
226186.BT_0001 226186.BT_3374 278
226186.BT_0001 226186.BT_3422 173
226186.BT_0001 226186.BT_3424 235
226186.BT_0001 226186.BT_3453 153
226186.BT_0001 226186.BT_3483 242
226186.BT_0001 226186.BT_3484 157
226186.BT_0001 226186.BT_3495 172
226186.BT_0001 226186.BT_3519 401
226186.BT_0001 226186.BT_3555 176
226186.BT_0001 226186.BT_3603 202
226186.BT_0001 226186.BT_3604 325
226186.BT_0001 226186.BT_3620 169
226186.BT_0001 226186.BT_3628 184
226186.BT_0001 226186.BT_3655 276
226186.BT_0001 226186.BT_3656 511
226186.BT_0001 226186.BT_3670 151
226186.BT_0001 226186.BT_3679 168
226186.BT_0001 226186.BT_3680 154
226186.BT_0001 226186.BT_3683 219
226186.BT_0001 226186.BT_3703 268
226186.BT_0001 226186.BT_3753 282
226186.BT_0001 226186.BT_3789 172
226186.BT_0001 226186.BT_3806 161
226186.BT_0001 226186.BT_3810 159
226186.BT_0001 226186.BT_3854 197
226186.BT_0001 226186.BT_3863 190
226186.BT_0001 226186.BT_3880 372
226186.BT_0001 226186.BT_3891 160
226186.BT_0001 226186.BT_3933 407
226186.BT_0001 226186.BT_3952 276
226186.BT_0001 226186.BT_3964 231
226186.BT_0001 226186.BT_3977 318
226186.BT_0001 226186.BT_4041 181
226186.BT_0001 226186.BT_4055 911
226186.BT_0001 226186.BT_4056 691
226186.BT_0001 226186.BT_4075 164
226186.BT_0001 226186.BT_4081 254
226186.BT_0001 226186.BT_4082 202
226186.BT_0001 226186.BT_4089 207
226186.BT_0001 226186.BT_4090 155
226186.BT_0001 226186.BT_4095 162
226186.BT_0001 226186.BT_4096 182
226186.BT_0001 226186.BT_4130 173
226186.BT_0001 226186.BT_4132 167
226186.BT_0001 226186.BT_4133 169
226186.BT_0001 226186.BT_4135 436
226186.BT_0001 226186.BT_4246 228
226186.BT_0001 226186.BT_4297 236
226186.BT_0001 226186.BT_4335 185
226186.BT_0001 226186.BT_4338 227
226186.BT_0001 226186.BT_4347 157
226186.BT_0001 226186.BT_4357 164
226186.BT_0001 226186.BT_4358 170
226186.BT_0001 226186.BT_4395 154
226186.BT_0001 226186.BT_4420 158
226186.BT_0001 226186.BT_4426 262
226186.BT_0001 226186.BT_4427 228
226186.BT_0001 226186.BT_4429 185
226186.BT_0001 226186.BT_4448 152
226186.BT_0001 226186.BT_4472 245
226186.BT_0001 226186.BT_4501 177
226186.BT_0001 226186.BT_4543 151
226186.BT_0001 226186.BT_4556 151
226186.BT_0001 226186.BT_4581 258
226186.BT_0001 226186.BT_4605 167
226186.BT_0001 226186.BT_4634 388
226186.BT_0001 226186.BT_4682 161
226186.BT_0001 226186.BT_4725 161
226186.BT_0002 226186.BT_0001 632
226186.BT_0002 226186.BT_0003 594
226186.BT_0002 226186.BT_0004 390
226186.BT_0002 226186.BT_0005 380
226186.BT_0002 226186.BT_0006 291
226186.BT_0003 226186.BT_0001 448
226186.BT_0003 226186.BT_0002 594
226186.BT_0003 226186.BT_0004 539
226186.BT_0003 226186.BT_0005 524
226186.BT_0003 226186.BT_0006 382
226186.BT_0003 226186.BT_0129 198
226186.BT_0003 226186.BT_0130 249
226186.BT_0003 226186.BT_0640 165
226186.BT_0003 226186.BT_1433 249
226186.BT_0003 226186.BT_1716 166
226186.BT_0003 226186.BT_2560 170
226186.BT_0003 226186.BT_2747 167
226186.BT_0003 226186.BT_2748 167
226186.BT_0003 226186.BT_2749 168
226186.BT_0003 226186.BT_2958 170
226186.BT_0003 226186.BT_3514 170
226186.BT_0003 226186.BT_3617 166
226186.BT_0003 226186.BT_3856 158
226186.BT_0003 226186.BT_4073 158
226186.BT_0003 226186.BT_4076 165
226186.BT_0003 226186.BT_4093 158
226186.BT_0003 226186.BT_4470 170
226186.BT_0004 226186.BT_0001 309
226186.BT_0004 226186.BT_0002 390
226186.BT_0004 226186.BT_0003 539
226186.BT_0004 226186.BT_0005 837
226186.BT_0004 226186.BT_0006 580
226186.BT_0005 226186.BT_0001 303
226186.BT_0005 226186.BT_0002 380
226186.BT_0005 226186.BT_0003 524
226186.BT_0005 226186.BT_0004 837
226186.BT_0005 226186.BT_0006 597
226186.BT_0005 226186.BT_0179 633
226186.BT_0005 226186.BT_0307 160
226186.BT_0005 226186.BT_0384 233
226186.BT_0005 226186.BT_0423 649
226186.BT_0005 226186.BT_0424 192
226186.BT_0005 226186.BT_0425 242
226186.BT_0005 226186.BT_0427 153
226186.BT_0005 226186.BT_0530 273
226186.BT_0005 226186.BT_0556 236
226186.BT_0005 226186.BT_0557 152
226186.BT_0005 226186.BT_0626 203
226186.BT_0005 226186.BT_0638 709
226186.BT_0005 226186.BT_0655 293
226186.BT_0005 226186.BT_0679 177
226186.BT_0005 226186.BT_0681 193
226186.BT_0005 226186.BT_0714 166
226186.BT_0005 226186.BT_0717 193
226186.BT_0005 226186.BT_0718 228
226186.BT_0005 226186.BT_0719 273
226186.BT_0005 226186.BT_0738 295
226186.BT_0005 226186.BT_0748 174
226186.BT_0005 226186.BT_0784 155
226186.BT_0005 226186.BT_0806 275
226186.BT_0005 226186.BT_0893 209
226186.BT_0005 226186.BT_0900 165
226186.BT_0005 226186.BT_0914 735
226186.BT_0005 226186.BT_0915 436
226186.BT_0005 226186.BT_0916 484
226186.BT_0005 226186.BT_0929 166
226186.BT_0005 226186.BT_1009 154
226186.BT_0005 226186.BT_1102 262
226186.BT_0005 226186.BT_1123 161
226186.BT_0005 226186.BT_1190 272
226186.BT_0005 226186.BT_1204 173
226186.BT_0005 226186.BT_1227 193
226186.BT_0005 226186.BT_1247 340
226186.BT_0005 226186.BT_1267 165
226186.BT_0005 226186.BT_1271 809
226186.BT_0005 226186.BT_1311 154
226186.BT_0005 226186.BT_1360 208
226186.BT_0005 226186.BT_1374 159
226186.BT_0005 226186.BT_1436 247
226186.BT_0005 226186.BT_1454 374
226186.BT_0005 226186.BT_1483 150
226186.BT_0005 226186.BT_1496 176
226186.BT_0005 226186.BT_1601 727
226186.BT_0005 226186.BT_1676 320
226186.BT_0005 226186.BT_1692 195
226186.BT_0005 226186.BT_1729 454
226186.BT_0005 226186.BT_1792 151
226186.BT_0005 226186.BT_1802 202
226186.BT_0005 226186.BT_1830 293
226186.BT_0005 226186.BT_1843 163
226186.BT_0005 226186.BT_1857 220
226186.BT_0005 226186.BT_1868 155
226186.BT_0005 226186.BT_1887 155
226186.BT_0005 226186.BT_1894 165
226186.BT_0005 226186.BT_1949 186
226186.BT_0005 226186.BT_2004 365
226186.BT_0005 226186.BT_2062 262
226186.BT_0005 226186.BT_2076 163
226186.BT_0005 226186.BT_2140 156
226186.BT_0005 226186.BT_2141 167
226186.BT_0005 226186.BT_2160 309
226186.BT_0005 226186.BT_2161 484
226186.BT_0005 226186.BT_2162 811
226186.BT_0005 226186.BT_2163 823
226186.BT_0005 226186.BT_2167 811
226186.BT_0005 226186.BT_2215 170
226186.BT_0005 226186.BT_2249 655
226186.BT_0005 226186.BT_2250 272
226186.BT_0005 226186.BT_2257 176
226186.BT_0005 226186.BT_2394 160
226186.BT_0005 226186.BT_2419 362
226186.BT_0005 226186.BT_2442 151
226186.BT_0005 226186.BT_2489 320
226186.BT_0005 226186.BT_2519 179
226186.BT_0005 226186.BT_2563 177
226186.BT_0005 226186.BT_2659 393
226186.BT_0005 226186.BT_2700 797
226186.BT_0005 226186.BT_2701 732
226186.BT_0005 226186.BT_2702 979
226186.BT_0005 226186.BT_2703 980
226186.BT_0005 226186.BT_2704 980
226186.BT_0005 226186.BT_2705 897
226186.BT_0005 226186.BT_2706 718
226186.BT_0005 226186.BT_2707 843
226186.BT_0005 226186.BT_2708 953
226186.BT_0005 226186.BT_2709 287
226186.BT_0005 226186.BT_2710 982
226186.BT_0005 226186.BT_2711 978
226186.BT_0005 226186.BT_2712 964
226186.BT_0005 226186.BT_2713 985
226186.BT_0005 226186.BT_2714 984
226186.BT_0005 226186.BT_2715 974
226186.BT_0005 226186.BT_2716 974
226186.BT_0005 226186.BT_2717 972
226186.BT_0005 226186.BT_2718 158
226186.BT_0005 226186.BT_2719 569
226186.BT_0005 226186.BT_2720 978
226186.BT_0005 226186.BT_2721 986
226186.BT_0005 226186.BT_2722 972
226186.BT_0005 226186.BT_2723 983
226186.BT_0005 226186.BT_2724 972
226186.BT_0005 226186.BT_2725 973
226186.BT_0005 226186.BT_2726 957
226186.BT_0005 226186.BT_2727 966
226186.BT_0005 226186.BT_2728 979
226186.BT_0005 226186.BT_2729 945
226186.BT_0005 226186.BT_2730 977
226186.BT_0005 226186.BT_2731 978
226186.BT_0005 226186.BT_2733 689
226186.BT_0005 226186.BT_2734 614
226186.BT_0005 226186.BT_2735 770
226186.BT_0005 226186.BT_2737 940
226186.BT_0005 226186.BT_2738 954
226186.BT_0005 226186.BT_2739 743
226186.BT_0005 226186.BT_2740 823
226186.BT_0005 226186.BT_2785 152
226186.BT_0005 226186.BT_2786 966
226186.BT_0005 226186.BT_2802 287
226186.BT_0005 226186.BT_2823 160
226186.BT_0005 226186.BT_2829 162
226186.BT_0005 226186.BT_2850 372
226186.BT_0005 226186.BT_3006 205
226186.BT_0005 226186.BT_3074 169
226186.BT_0005 226186.BT_3213 336
226186.BT_0005 226186.BT_3247 166
226186.BT_0005 226186.BT_3257 212
226186.BT_0005 226186.BT_3267 155
226186.BT_0005 226186.BT_3339 154
226186.BT_0005 226186.BT_3356 262
226186.BT_0005 226186.BT_3404 491
226186.BT_0005 226186.BT_3412 180
226186.BT_0005 226186.BT_3419 206
226186.BT_0005 226186.BT_3524 169
226186.BT_0005 226186.BT_3552 628
226186.BT_0005 226186.BT_3662 152
226186.BT_0005 226186.BT_3709 785
226186.BT_0005 226186.BT_3710 171
226186.BT_0005 226186.BT_3774 156
226186.BT_0005 226186.BT_3776 197
226186.BT_0005 226186.BT_3833 224
226186.BT_0005 226186.BT_3836 168
226186.BT_0005 226186.BT_3840 155
226186.BT_0005 226186.BT_3841 409
226186.BT_0005 226186.BT_3842 196
226186.BT_0005 226186.BT_3845 313
226186.BT_0005 226186.BT_3853 258
226186.BT_0005 226186.BT_3866 152
226186.BT_0005 226186.BT_3875 945
226186.BT_0005 226186.BT_3876 973
226186.BT_0005 226186.BT_3877 952
226186.BT_0005 226186.BT_3878 529
226186.BT_0005 226186.BT_3879 660
226186.BT_0005 226186.BT_3888 212
226186.BT_0005 226186.BT_3925 156
226186.BT_0005 226186.BT_3941 155
226186.BT_0005 226186.BT_4031 188
226186.BT_0005 226186.BT_4043 470
226186.BT_0005 226186.BT_4210 634
226186.BT_0005 226186.BT_4216 156
226186.BT_0005 226186.BT_4237 416
226186.BT_0005 226186.BT_4265 362
226186.BT_0005 226186.BT_4270 288
226186.BT_0005 226186.BT_4283 276
226186.BT_0005 226186.BT_4311 183
226186.BT_0005 226186.BT_4313 367
226186.BT_0005 226186.BT_4314 319
226186.BT_0005 226186.BT_4336 230
226186.BT_0005 226186.BT_4345 539
226186.BT_0005 226186.BT_4353 301
226186.BT_0005 226186.BT_4387 709
226186.BT_0005 226186.BT_4395 167
226186.BT_0005 226186.BT_4405 165
226186.BT_0005 226186.BT_4572 274
226186.BT_0005 226186.BT_4589 489
226186.BT_0005 226186.BT_4610 220
226186.BT_0005 226186.BT_4611 310
226186.BT_0005 226186.BT_4615 207
226186.BT_0005 226186.BT_4697 154
226186.BT_0006 226186.BT_0001 242
226186.BT_0006 226186.BT_0002 291
226186.BT_0006 226186.BT_0003 382
226186.BT_0006 226186.BT_0004 580
226186.BT_0006 226186.BT_0005 597
226186.BT_0007 226186.BT_0008 639
226186.BT_0007 226186.BT_0009 419
226186.BT_0007 226186.BT_0010 345
226186.BT_0007 226186.BT_0011 235
226186.BT_0007 226186.BT_0012 208
226186.BT_0007 226186.BT_0013 196
226186.BT_0007 226186.BT_0014 168
226186.BT_0007 226186.BT_0015 168
226186.BT_0007 226186.BT_0016 153
226186.BT_0008 226186.BT_0007 639
226186.BT_0008 226186.BT_0009 546
226186.BT_0008 226186.BT_0010 438
226186.BT_0008 226186.BT_0011 279
226186.BT_0008 226186.BT_0012 240
226186.BT_0008 226186.BT_0013 222
226186.BT_0008 226186.BT_0014 181
226186.BT_0008 226186.BT_0015 181
226186.BT_0008 226186.BT_0016 159
226186.BT_0008 226186.BT_0017 151
226186.BT_0008 226186.BT_0076 162
226186.BT_0008 226186.BT_0211 167
226186.BT_0008 226186.BT_0307 173
226186.BT_0008 226186.BT_0312 150
226186.BT_0008 226186.BT_0338 232
226186.BT_0008 226186.BT_0492 209
226186.BT_0008 226186.BT_0510 165
226186.BT_0008 226186.BT_0589 179
226186.BT_0008 226186.BT_0591 157
226186.BT_0008 226186.BT_0744 163
226186.BT_0008 226186.BT_0815 190
226186.BT_0008 226186.BT_0867 202
226186.BT_0008 226186.BT_0954 168
226186.BT_0008 226186.BT_0964 186
226186.BT_0008 226186.BT_1098 214
226186.BT_0008 226186.BT_1099 237
226186.BT_0008 226186.BT_1135 192
226186.BT_0008 226186.BT_1265 187
226186.BT_0008 226186.BT_1328 452
226186.BT_0008 226186.BT_1460 203
226186.BT_0008 226186.BT_1481 256
226186.BT_0008 226186.BT_1710 269
226186.BT_0008 226186.BT_1762 172
226186.BT_0008 226186.BT_1771 161
226186.BT_0008 226186.BT_1806 385
226186.BT_0008 226186.BT_1811 150
226186.BT_0008 226186.BT_1928 197
226186.BT_0008 226186.BT_1929 219
226186.BT_0008 226186.BT_1931 180
226186.BT_0008 226186.BT_1949 168
226186.BT_0008 226186.BT_1950 179
226186.BT_0008 226186.BT_1953 262
226186.BT_0008 226186.BT_1954 243
226186.BT_0008 226186.BT_1955 158
226186.BT_0008 226186.BT_1956 384
226186.BT_0008 226186.BT_1992 159
226186.BT_0008 226186.BT_2000 152
226186.BT_0008 226186.BT_2020 391
226186.BT_0008 226186.BT_2032 152
226186.BT_0008 226186.BT_2036 200
226186.BT_0008 226186.BT_2050 329
226186.BT_0008 226186.BT_2065 171
226186.BT_0008 226186.BT_2069 201
226186.BT_0008 226186.BT_2094 246
226186.BT_0008 226186.BT_2095 287
226186.BT_0008 226186.BT_2096 188
226186.BT_0008 226186.BT_2132 246
226186.BT_0008 226186.BT_2135 157
226186.BT_0008 226186.BT_2140 430
226186.BT_0008 226186.BT_2150 214
226186.BT_0008 226186.BT_2151 246
226186.BT_0008 226186.BT_2152 246
226186.BT_0008 226186.BT_2153 246
226186.BT_0008 226186.BT_2172 213
226186.BT_0008 226186.BT_2187 187
226186.BT_0008 226186.BT_2246 182
226186.BT_0008 226186.BT_2254 215
226186.BT_0008 226186.BT_2255 220
226186.BT_0008 226186.BT_2278 205
226186.BT_0008 226186.BT_2308 150
226186.BT_0008 226186.BT_2322 211
226186.BT_0008 226186.BT_2333 197
226186.BT_0008 226186.BT_2335 202
226186.BT_0008 226186.BT_2338 170
226186.BT_0008 226186.BT_2446 173
226186.BT_0008 226186.BT_2478 210
226186.BT_0008 226186.BT_2479 150
226186.BT_0008 226186.BT_2548 156
226186.BT_0008 226186.BT_2550 151
226186.BT_0008 226186.BT_2824 165
226186.BT_0008 226186.BT_2879 246
226186.BT_0008 226186.BT_2899 170
226186.BT_0008 226186.BT_2908 294
226186.BT_0008 226186.BT_2953 150
226186.BT_0008 226186.BT_3003 186
226186.BT_0008 226186.BT_3072 154
226186.BT_0008 226186.BT_3079 305
226186.BT_0008 226186.BT_3305 159
226186.BT_0008 226186.BT_3342 270
226186.BT_0008 226186.BT_3354 169
226186.BT_0008 226186.BT_3579 175
226186.BT_0008 226186.BT_3585 210
226186.BT_0008 226186.BT_3609 192
226186.BT_0008 226186.BT_3662 205
226186.BT_0008 226186.BT_3743 160
226186.BT_0008 226186.BT_3765 188
226186.BT_0008 226186.BT_3775 151
226186.BT_0008 226186.BT_3896 197
226186.BT_0008 226186.BT_3909 201
226186.BT_0008 226186.BT_3950 164
226186.BT_0008 226186.BT_4000 375
226186.BT_0008 226186.BT_4100 297
226186.BT_0008 226186.BT_4180 170
226186.BT_0008 226186.BT_4214 167
226186.BT_0008 226186.BT_4450 153
226186.BT_0008 226186.BT_4461 163
226186.BT_0008 226186.BT_4540 189
226186.BT_0008 226186.BT_4550 397
226186.BT_0008 226186.BT_4697 170
226186.BT_0008 226186.BT_4705 178
226186.BT_0009 226186.BT_0007 419
226186.BT_0009 226186.BT_0008 546
226186.BT_0009 226186.BT_0010 673
226186.BT_0009 226186.BT_0011 389
226186.BT_0009 226186.BT_0012 345
226186.BT_0009 226186.BT_0013 288
226186.BT_0009 226186.BT_0014 214
226186.BT_0009 226186.BT_0015 214
226186.BT_0009 226186.BT_0016 175
226186.BT_0009 226186.BT_0017 160
226186.BT_0009 226186.BT_0018 150
226186.BT_0009 226186.BT_0028 288
226186.BT_0009 226186.BT_0115 156
226186.BT_0009 226186.BT_0167 179
226186.BT_0009 226186.BT_0540 394
226186.BT_0009 226186.BT_0541 330
226186.BT_0009 226186.BT_0644 162
226186.BT_0009 226186.BT_0700 163
226186.BT_0009 226186.BT_0752 161
226186.BT_0009 226186.BT_0834 156
226186.BT_0009 226186.BT_0917 216
226186.BT_0009 226186.BT_1064 153
226186.BT_0009 226186.BT_1085 191
226186.BT_0009 226186.BT_1223 189
226186.BT_0009 226186.BT_1297 236
226186.BT_0009 226186.BT_1312 224
226186.BT_0009 226186.BT_1320 479
226186.BT_0009 226186.BT_1321 983
226186.BT_0009 226186.BT_1322 936
226186.BT_0009 226186.BT_1323 980
226186.BT_0009 226186.BT_1324 841
226186.BT_0009 226186.BT_1473 155
226186.BT_0009 226186.BT_1477 285
226186.BT_0009 226186.BT_1482 498
226186.BT_0009 226186.BT_1483 434
226186.BT_0009 226186.BT_1532 166
226186.BT_0009 226186.BT_1651 163
226186.BT_0009 226186.BT_1675 166
226186.BT_0009 226186.BT_1829 183
226186.BT_0009 226186.BT_1902 319
226186.BT_0009 226186.BT_1950 163
226186.BT_0009 226186.BT_2019 330
226186.BT_0009 226186.BT_2100 163
226186.BT_0009 226186.BT_2123 155
226186.BT_0009 226186.BT_2230 196
226186.BT_0009 226186.BT_2386 150
226186.BT_0009 226186.BT_2392 162
226186.BT_0009 226186.BT_2419 295
226186.BT_0009 226186.BT_2639 185
226186.BT_0009 226186.BT_2663 166
226186.BT_0009 226186.BT_2750 156
226186.BT_0009 226186.BT_2778 162
226186.BT_0009 226186.BT_2881 161
226186.BT_0009 226186.BT_2909 160
226186.BT_0009 226186.BT_3255 179
226186.BT_0009 226186.BT_3260 216
226186.BT_0009 226186.BT_3361 152
226186.BT_0009 226186.BT_3403 156
226186.BT_0009 226186.BT_3646 236
226186.BT_0009 226186.BT_3648 206
226186.BT_0009 226186.BT_3679 196
226186.BT_0009 226186.BT_3708 288
226186.BT_0009 226186.BT_3757 156
226186.BT_0009 226186.BT_3841 224
226186.BT_0009 226186.BT_3923 161
226186.BT_0009 226186.BT_3929 224
226186.BT_0009 226186.BT_3950 275
226186.BT_0009 226186.BT_3998 163
226186.BT_0009 226186.BT_4007 220
226186.BT_0009 226186.BT_4080 170
226186.BT_0009 226186.BT_4104 159
226186.BT_0009 226186.BT_4245 176
226186.BT_0009 226186.BT_4259 154
226186.BT_0009 226186.BT_4265 295
226186.BT_0009 226186.BT_4354 434
226186.BT_0009 226186.BT_4409 216
226186.BT_0009 226186.BT_4423 184
226186.BT_0009 226186.BT_4637 221
226186.BT_0009 226186.BT_4712 191
226186.BT_0010 226186.BT_0007 345
226186.BT_0010 226186.BT_0008 438
226186.BT_0010 226186.BT_0009 673
226186.BT_0010 226186.BT_0011 479
226186.BT_0010 226186.BT_0012 383
226186.BT_0010 226186.BT_0013 341
226186.BT_0010 226186.BT_0014 241
226186.BT_0010 226186.BT_0015 241
226186.BT_0010 226186.BT_0016 188
226186.BT_0010 226186.BT_0017 168
226186.BT_0010 226186.BT_0018 153
226186.BT_0010 226186.BT_0019 152
226186.BT_0010 226186.BT_0020 152
226186.BT_0011 226186.BT_0007 235
226186.BT_0011 226186.BT_0008 279
226186.BT_0011 226186.BT_0009 389
226186.BT_0011 226186.BT_0010 479
226186.BT_0011 226186.BT_0012 661
226186.BT_0011 226186.BT_0013 571
226186.BT_0011 226186.BT_0014 357
226186.BT_0011 226186.BT_0015 357
226186.BT_0011 226186.BT_0016 245
226186.BT_0011 226186.BT_0017 201
226186.BT_0011 226186.BT_0018 170
226186.BT_0011 226186.BT_0019 168
226186.BT_0011 226186.BT_0020 167
226186.BT_0012 226186.BT_0001 794
226186.BT_0012 226186.BT_0007 208
226186.BT_0012 226186.BT_0008 240
226186.BT_0012 226186.BT_0009 345
226186.BT_0012 226186.BT_0010 383
226186.BT_0012 226186.BT_0011 661
226186.BT_0012 226186.BT_0013 741
226186.BT_0012 226186.BT_0014 443
226186.BT_0012 226186.BT_0015 443
226186.BT_0012 226186.BT_0016 286
226186.BT_0012 226186.BT_0017 226
226186.BT_0012 226186.BT_0018 181
226186.BT_0012 226186.BT_0019 179
226186.BT_0012 226186.BT_0020 178
226186.BT_0012 226186.BT_0060 154
226186.BT_0012 226186.BT_0126 269
226186.BT_0012 226186.BT_0132 456
226186.BT_0012 226186.BT_0138 270
226186.BT_0012 226186.BT_0206 226
226186.BT_0012 226186.BT_0228 156
226186.BT_0012 226186.BT_0235 338
226186.BT_0012 226186.BT_0272 152
226186.BT_0012 226186.BT_0275 337
226186.BT_0012 226186.BT_0289 195
226186.BT_0012 226186.BT_0362 226
226186.BT_0012 226186.BT_0364 337
226186.BT_0012 226186.BT_0450 214
226186.BT_0012 226186.BT_0452 223
226186.BT_0012 226186.BT_0499 152
226186.BT_0012 226186.BT_0580 176
226186.BT_0012 226186.BT_0626 204
226186.BT_0012 226186.BT_0683 460
226186.BT_0012 226186.BT_0754 308
226186.BT_0012 226186.BT_0867 503
226186.BT_0012 226186.BT_0991 229
226186.BT_0012 226186.BT_1007 166
226186.BT_0012 226186.BT_1010 156
226186.BT_0012 226186.BT_1048 179
226186.BT_0012 226186.BT_1082 153
226186.BT_0012 226186.BT_1088 156
226186.BT_0012 226186.BT_1123 155
226186.BT_0012 226186.BT_1135 152
226186.BT_0012 226186.BT_1139 174
226186.BT_0012 226186.BT_1185 258
226186.BT_0012 226186.BT_1227 157
226186.BT_0012 226186.BT_1310 415
226186.BT_0012 226186.BT_1349 286
226186.BT_0012 226186.BT_1372 155
226186.BT_0012 226186.BT_1386 181
226186.BT_0012 226186.BT_1440 186
226186.BT_0012 226186.BT_1452 152
226186.BT_0012 226186.BT_1482 153
226186.BT_0012 226186.BT_1483 160
226186.BT_0012 226186.BT_1485 171
226186.BT_0012 226186.BT_1534 203
226186.BT_0012 226186.BT_1631 189
226186.BT_0012 226186.BT_1662 171
226186.BT_0012 226186.BT_1771 163
226186.BT_0012 226186.BT_1778 182
226186.BT_0012 226186.BT_1783 250
226186.BT_0012 226186.BT_1815 163
226186.BT_0012 226186.BT_1832 215
226186.BT_0012 226186.BT_1838 222
226186.BT_0012 226186.BT_1850 295
226186.BT_0012 226186.BT_1876 155
226186.BT_0012 226186.BT_1907 154
226186.BT_0012 226186.BT_1945 166
226186.BT_0012 226186.BT_2020 152
226186.BT_0012 226186.BT_2026 180
226186.BT_0012 226186.BT_2032 186
226186.BT_0012 226186.BT_2107 429
226186.BT_0012 226186.BT_2133 161
226186.BT_0012 226186.BT_2135 201
226186.BT_0012 226186.BT_2171 170
226186.BT_0012 226186.BT_2172 271
226186.BT_0012 226186.BT_2177 163
226186.BT_0012 226186.BT_2195 154
226186.BT_0012 226186.BT_2196 161
226186.BT_0012 226186.BT_2254 205
226186.BT_0012 226186.BT_2268 214
226186.BT_0012 226186.BT_2305 173
226186.BT_0012 226186.BT_2364 334
226186.BT_0012 226186.BT_2379 166
226186.BT_0012 226186.BT_2390 186
226186.BT_0012 226186.BT_2482 159
226186.BT_0012 226186.BT_2531 179
226186.BT_0012 226186.BT_2622 205
226186.BT_0012 226186.BT_2667 551
226186.BT_0012 226186.BT_2807 300
226186.BT_0012 226186.BT_2818 253
226186.BT_0012 226186.BT_2859 314
226186.BT_0012 226186.BT_2893 185
226186.BT_0012 226186.BT_2904 185
226186.BT_0012 226186.BT_2905 291
226186.BT_0012 226186.BT_2927 166
226186.BT_0012 226186.BT_2934 154
226186.BT_0012 226186.BT_2952 199
226186.BT_0012 226186.BT_2968 347
226186.BT_0012 226186.BT_3012 277
226186.BT_0012 226186.BT_3016 377
226186.BT_0012 226186.BT_3024 307
226186.BT_0012 226186.BT_3027 193
226186.BT_0012 226186.BT_3029 156
226186.BT_0012 226186.BT_3046 178
226186.BT_0012 226186.BT_3156 232
226186.BT_0012 226186.BT_3157 200
226186.BT_0012 226186.BT_3207 164
226186.BT_0012 226186.BT_3256 155
226186.BT_0012 226186.BT_3271 180
226186.BT_0012 226186.BT_3279 200
226186.BT_0012 226186.BT_3280 159
226186.BT_0012 226186.BT_3296 170
226186.BT_0012 226186.BT_3297 162
226186.BT_0012 226186.BT_3300 185
226186.BT_0012 226186.BT_3310 209
226186.BT_0012 226186.BT_3325 196
226186.BT_0012 226186.BT_3345 232
226186.BT_0012 226186.BT_3346 247
226186.BT_0012 226186.BT_3374 405
226186.BT_0012 226186.BT_3405 291
226186.BT_0012 226186.BT_3425 159
226186.BT_0012 226186.BT_3475 164
226186.BT_0012 226186.BT_3483 178
226186.BT_0012 226186.BT_3484 240
226186.BT_0012 226186.BT_3495 223
226186.BT_0012 226186.BT_3505 178
226186.BT_0012 226186.BT_3519 612
226186.BT_0012 226186.BT_3565 161
226186.BT_0012 226186.BT_3604 216
226186.BT_0012 226186.BT_3621 154
226186.BT_0012 226186.BT_3628 427
226186.BT_0012 226186.BT_3656 401
226186.BT_0012 226186.BT_3664 267
226186.BT_0012 226186.BT_3680 241
226186.BT_0012 226186.BT_3683 172
226186.BT_0012 226186.BT_3703 235
226186.BT_0012 226186.BT_3753 230
226186.BT_0012 226186.BT_3789 258
226186.BT_0012 226186.BT_3814 164
226186.BT_0012 226186.BT_3854 194
226186.BT_0012 226186.BT_3880 165
226186.BT_0012 226186.BT_3891 399
226186.BT_0012 226186.BT_3933 290
226186.BT_0012 226186.BT_3939 152
226186.BT_0012 226186.BT_3952 466
226186.BT_0012 226186.BT_3958 216
226186.BT_0012 226186.BT_3977 476
226186.BT_0012 226186.BT_4039 254
226186.BT_0012 226186.BT_4041 159
226186.BT_0012 226186.BT_4055 887
226186.BT_0012 226186.BT_4056 349
226186.BT_0012 226186.BT_4081 200
226186.BT_0012 226186.BT_4116 170
226186.BT_0012 226186.BT_4119 190
226186.BT_0012 226186.BT_4135 253
226186.BT_0012 226186.BT_4166 162
226186.BT_0012 226186.BT_4246 187
226186.BT_0012 226186.BT_4247 155
226186.BT_0012 226186.BT_4267 173
226186.BT_0012 226186.BT_4298 193
226186.BT_0012 226186.BT_4335 184
226186.BT_0012 226186.BT_4338 270
226186.BT_0012 226186.BT_4354 160
226186.BT_0012 226186.BT_4357 225
226186.BT_0012 226186.BT_4363 182
226186.BT_0012 226186.BT_4395 189
226186.BT_0012 226186.BT_4396 160
226186.BT_0012 226186.BT_4409 168
226186.BT_0012 226186.BT_4420 345
226186.BT_0012 226186.BT_4426 168
226186.BT_0012 226186.BT_4427 214
226186.BT_0012 226186.BT_4501 208
226186.BT_0012 226186.BT_4522 165
226186.BT_0012 226186.BT_4531 176
226186.BT_0012 226186.BT_4543 281
226186.BT_0012 226186.BT_4581 248
226186.BT_0012 226186.BT_4605 220
226186.BT_0012 226186.BT_4634 470
226186.BT_0012 226186.BT_4660 183
226186.BT_0012 226186.BT_4673 157
226186.BT_0012 226186.BT_4680 154
226186.BT_0012 226186.BT_4725 235
226186.BT_0013 226186.BT_0007 196
226186.BT_0013 226186.BT_0008 222
226186.BT_0013 226186.BT_0009 288
226186.BT_0013 226186.BT_0010 341
226186.BT_0013 226186.BT_0011 571
226186.BT_0013 226186.BT_0012 741
226186.BT_0013 226186.BT_0014 505
226186.BT_0013 226186.BT_0015 505
226186.BT_0013 226186.BT_0016 317
226186.BT_0013 226186.BT_0017 243
226186.BT_0013 226186.BT_0018 190
226186.BT_0013 226186.BT_0019 187
226186.BT_0013 226186.BT_0020 186
226186.BT_0014 226186.BT_0007 168
226186.BT_0014 226186.BT_0008 181
226186.BT_0014 226186.BT_0009 214
226186.BT_0014 226186.BT_0010 241
226186.BT_0014 226186.BT_0011 357
226186.BT_0014 226186.BT_0012 443
226186.BT_0014 226186.BT_0013 505
226186.BT_0014 226186.BT_0015 874
226186.BT_0014 226186.BT_0016 491
226186.BT_0014 226186.BT_0017 346
226186.BT_0014 226186.BT_0018 240
226186.BT_0014 226186.BT_0019 235
226186.BT_0014 226186.BT_0020 232
226186.BT_0014 226186.BT_0129 157
226186.BT_0014 226186.BT_0130 198
226186.BT_0014 226186.BT_0201 182
226186.BT_0014 226186.BT_0202 197
226186.BT_0014 226186.BT_0212 174
226186.BT_0014 226186.BT_0249 215
226186.BT_0014 226186.BT_0267 481
226186.BT_0014 226186.BT_0305 153
226186.BT_0014 226186.BT_0334 220
226186.BT_0014 226186.BT_0343 172
226186.BT_0014 226186.BT_0366 522
226186.BT_0014 226186.BT_0388 156
226186.BT_0014 226186.BT_0431 182
226186.BT_0014 226186.BT_0536 264
226186.BT_0014 226186.BT_0537 751
226186.BT_0014 226186.BT_0643 150
226186.BT_0014 226186.BT_0654 493
226186.BT_0014 226186.BT_0681 241
226186.BT_0014 226186.BT_0689 481
226186.BT_0014 226186.BT_0733 443
226186.BT_0014 226186.BT_0768 248
226186.BT_0014 226186.BT_0785 168
226186.BT_0014 226186.BT_0818 660
226186.BT_0014 226186.BT_0855 409
226186.BT_0014 226186.BT_0899 160
226186.BT_0014 226186.BT_0958 354
226186.BT_0014 226186.BT_0964 158
226186.BT_0014 226186.BT_0981 482
226186.BT_0014 226186.BT_0989 320
226186.BT_0014 226186.BT_0994 432
226186.BT_0014 226186.BT_0996 155
226186.BT_0014 226186.BT_0998 512
226186.BT_0014 226186.BT_1021 215
226186.BT_0014 226186.BT_1058 445
226186.BT_0014 226186.BT_1183 498
226186.BT_0014 226186.BT_1237 471
226186.BT_0014 226186.BT_1264 475
226186.BT_0014 226186.BT_1286 188
226186.BT_0014 226186.BT_1320 190
226186.BT_0014 226186.BT_1433 198
226186.BT_0014 226186.BT_1447 464
226186.BT_0014 226186.BT_1470 458
226186.BT_0014 226186.BT_1483 266
226186.BT_0014 226186.BT_1528 575
226186.BT_0014 226186.BT_1531 517
226186.BT_0014 226186.BT_1597 413
226186.BT_0014 226186.BT_1598 497
226186.BT_0014 226186.BT_1635 510
226186.BT_0014 226186.BT_1661 459
226186.BT_0014 226186.BT_1734 356
226186.BT_0014 226186.BT_1738 483
226186.BT_0014 226186.BT_1754 553
226186.BT_0014 226186.BT_1800 444
226186.BT_0014 226186.BT_1801 481
226186.BT_0014 226186.BT_1802 477
226186.BT_0014 226186.BT_1812 161
226186.BT_0014 226186.BT_1813 356
226186.BT_0014 226186.BT_1833 513
226186.BT_0014 226186.BT_1868 150
226186.BT_0014 226186.BT_1898 152
226186.BT_0014 226186.BT_2005 157
226186.BT_0014 226186.BT_2023 485
226186.BT_0014 226186.BT_2029 164
226186.BT_0014 226186.BT_2034 532
226186.BT_0014 226186.BT_2166 325
226186.BT_0014 226186.BT_2361 152
226186.BT_0014 226186.BT_2391 379
226186.BT_0014 226186.BT_2420 306
226186.BT_0014 226186.BT_2477 181
226186.BT_0014 226186.BT_2479 203
226186.BT_0014 226186.BT_2521 216
226186.BT_0014 226186.BT_2540 355
226186.BT_0014 226186.BT_2566 154
226186.BT_0014 226186.BT_2567 158
226186.BT_0014 226186.BT_2574 360
226186.BT_0014 226186.BT_2619 169
226186.BT_0014 226186.BT_2623 157
226186.BT_0014 226186.BT_2626 154
226186.BT_0014 226186.BT_2628 413
226186.BT_0014 226186.BT_2728 167
226186.BT_0014 226186.BT_2729 254
226186.BT_0014 226186.BT_2736 157
226186.BT_0014 226186.BT_2778 155
226186.BT_0014 226186.BT_2780 163
226186.BT_0014 226186.BT_2792 168
226186.BT_0014 226186.BT_2823 336
226186.BT_0014 226186.BT_2826 505
226186.BT_0014 226186.BT_2841 166
226186.BT_0014 226186.BT_2850 506
226186.BT_0014 226186.BT_2860 342
226186.BT_0014 226186.BT_2897 191
226186.BT_0014 226186.BT_2923 171
226186.BT_0014 226186.BT_2971 505
226186.BT_0014 226186.BT_2980 151
226186.BT_0014 226186.BT_3049 443
226186.BT_0014 226186.BT_3097 415
226186.BT_0014 226186.BT_3134 359
226186.BT_0014 226186.BT_3168 163
226186.BT_0014 226186.BT_3172 536
226186.BT_0014 226186.BT_3174 154
226186.BT_0014 226186.BT_3302 446
226186.BT_0014 226186.BT_3334 438
226186.BT_0014 226186.BT_3345 154
226186.BT_0014 226186.BT_3418 210
226186.BT_0014 226186.BT_3465 312
226186.BT_0014 226186.BT_3536 170
226186.BT_0014 226186.BT_3579 160
226186.BT_0014 226186.BT_3636 181
226186.BT_0014 226186.BT_3645 471
226186.BT_0014 226186.BT_3670 230
226186.BT_0014 226186.BT_3678 417
226186.BT_0014 226186.BT_3736 156
226186.BT_0014 226186.BT_3738 358
226186.BT_0014 226186.BT_3769 212
226186.BT_0014 226186.BT_3786 505
226186.BT_0014 226186.BT_3800 370
226186.BT_0014 226186.BT_3805 254
226186.BT_0014 226186.BT_3827 173
226186.BT_0014 226186.BT_3884 166
226186.BT_0014 226186.BT_3958 179
226186.BT_0014 226186.BT_4057 494
226186.BT_0014 226186.BT_4081 171
226186.BT_0014 226186.BT_4097 157
226186.BT_0014 226186.BT_4098 162
226186.BT_0014 226186.BT_4111 216
226186.BT_0014 226186.BT_4124 398
226186.BT_0014 226186.BT_4137 523
226186.BT_0014 226186.BT_4164 160
226186.BT_0014 226186.BT_4169 163
226186.BT_0014 226186.BT_4178 430
226186.BT_0014 226186.BT_4182 443
226186.BT_0014 226186.BT_4225 182
226186.BT_0014 226186.BT_4236 159
226186.BT_0014 226186.BT_4267 193
226186.BT_0014 226186.BT_4298 163
226186.BT_0014 226186.BT_4354 456
226186.BT_0014 226186.BT_4428 238
226186.BT_0014 226186.BT_4462 153
226186.BT_0014 226186.BT_4507 239
226186.BT_0014 226186.BT_4522 160
226186.BT_0014 226186.BT_4552 389
226186.BT_0014 226186.BT_4659 154
226186.BT_0014 226186.BT_4663 276
226186.BT_0014 226186.BT_4665 157
226186.BT_0014 226186.BT_4666 162
226186.BT_0014 226186.BT_4673 300
226186.BT_0014 226186.BT_4778 493
226186.BT_0014 226186.BT_p548207 163
226186.BT_0015 226186.BT_0007 168
226186.BT_0015 226186.BT_0008 181
226186.BT_0015 226186.BT_0009 214
226186.BT_0015 226186.BT_0010 241
226186.BT_0015 226186.BT_0011 357
226186.BT_0015 226186.BT_0012 443
226186.BT_0015 226186.BT_0013 505
226186.BT_0015 226186.BT_0014 874
226186.BT_0015 226186.BT_0016 491
226186.BT_0015 226186.BT_0017 346
226186.BT_0015 226186.BT_0018 240
226186.BT_0015 226186.BT_0019 235
226186.BT_0015 226186.BT_0020 232
226186.BT_0015 226186.BT_0036 168
226186.BT_0015 226186.BT_0129 157
226186.BT_0015 226186.BT_0130 198
226186.BT_0015 226186.BT_0149 170
226186.BT_0015 226186.BT_0163 165
226186.BT_0015 226186.BT_0267 229
226186.BT_0015 226186.BT_0312 163
226186.BT_0015 226186.BT_0336 166
226186.BT_0015 226186.BT_0343 163
226186.BT_0015 226186.BT_0366 229
226186.BT_0015 226186.BT_0409 219
226186.BT_0015 226186.BT_0537 170
226186.BT_0015 226186.BT_0545 166
226186.BT_0015 226186.BT_0654 170
226186.BT_0015 226186.BT_0689 407
226186.BT_0015 226186.BT_0690 184
226186.BT_0015 226186.BT_0760 162
226186.BT_0015 226186.BT_0766 217
226186.BT_0015 226186.BT_0785 350
226186.BT_0015 226186.BT_0818 431
226186.BT_0015 226186.BT_0855 337
226186.BT_0015 226186.BT_0856 186
226186.BT_0015 226186.BT_0885 152
226186.BT_0015 226186.BT_0899 300
226186.BT_0015 226186.BT_0929 163
226186.BT_0015 226186.BT_0954 154
226186.BT_0015 226186.BT_0958 162
226186.BT_0015 226186.BT_0981 162
226186.BT_0015 226186.BT_0990 150
226186.BT_0015 226186.BT_0994 170
226186.BT_0015 226186.BT_0998 170
226186.BT_0015 226186.BT_1058 168
226186.BT_0015 226186.BT_1243 189
226186.BT_0015 226186.BT_1244 176
226186.BT_0015 226186.BT_1264 170
226186.BT_0015 226186.BT_1320 160
226186.BT_0015 226186.BT_1433 198
226186.BT_0015 226186.BT_1447 170
226186.BT_0015 226186.BT_1469 197
226186.BT_0015 226186.BT_1470 188
226186.BT_0015 226186.BT_1482 160
226186.BT_0015 226186.BT_1483 168
226186.BT_0015 226186.BT_1525 153
226186.BT_0015 226186.BT_1528 337
226186.BT_0015 226186.BT_1529 178
226186.BT_0015 226186.BT_1531 170
226186.BT_0015 226186.BT_1597 170
226186.BT_0015 226186.BT_1610 191
226186.BT_0015 226186.BT_1661 170
226186.BT_0015 226186.BT_1734 221
226186.BT_0015 226186.BT_1754 315
226186.BT_0015 226186.BT_1800 170
226186.BT_0015 226186.BT_1804 161
226186.BT_0015 226186.BT_1833 170
226186.BT_0015 226186.BT_2005 153
226186.BT_0015 226186.BT_2023 170
226186.BT_0015 226186.BT_2124 161
226186.BT_0015 226186.BT_2433 197
226186.BT_0015 226186.BT_2512 217
226186.BT_0015 226186.BT_2521 715
226186.BT_0015 226186.BT_2540 170
226186.BT_0015 226186.BT_2551 277
226186.BT_0015 226186.BT_2552 223
226186.BT_0015 226186.BT_2729 256
226186.BT_0015 226186.BT_2739 170
226186.BT_0015 226186.BT_2780 303
226186.BT_0015 226186.BT_2897 170
226186.BT_0015 226186.BT_2949 199
226186.BT_0015 226186.BT_2971 282
226186.BT_0015 226186.BT_3049 170
226186.BT_0015 226186.BT_3073 296
226186.BT_0015 226186.BT_3097 173
226186.BT_0015 226186.BT_3168 233
226186.BT_0015 226186.BT_3172 225
226186.BT_0015 226186.BT_3302 168
226186.BT_0015 226186.BT_3334 173
226186.BT_0015 226186.BT_3448 207
226186.BT_0015 226186.BT_3465 173
226186.BT_0015 226186.BT_3579 160
226186.BT_0015 226186.BT_3609 219
226186.BT_0015 226186.BT_3636 300
226186.BT_0015 226186.BT_3678 229
226186.BT_0015 226186.BT_3693 332
226186.BT_0015 226186.BT_3738 162
226186.BT_0015 226186.BT_3786 168
226186.BT_0015 226186.BT_3813 184
226186.BT_0015 226186.BT_3814 157
226186.BT_0015 226186.BT_3815 157
226186.BT_0015 226186.BT_3816 172
226186.BT_0015 226186.BT_3817 157
226186.BT_0015 226186.BT_3880 212
226186.BT_0015 226186.BT_3884 240
226186.BT_0015 226186.BT_4057 170
226186.BT_0015 226186.BT_4097 157
226186.BT_0015 226186.BT_4098 273
226186.BT_0015 226186.BT_4111 162
226186.BT_0015 226186.BT_4126 163
226186.BT_0015 226186.BT_4137 169
226186.BT_0015 226186.BT_4178 170
226186.BT_0015 226186.BT_4307 180
226186.BT_0015 226186.BT_4338 162
226186.BT_0015 226186.BT_4354 168
226186.BT_0015 226186.BT_4362 176
226186.BT_0015 226186.BT_4366 206
226186.BT_0015 226186.BT_4374 194
226186.BT_0015 226186.BT_4375 239
226186.BT_0015 226186.BT_4376 308
226186.BT_0015 226186.BT_4377 195
226186.BT_0015 226186.BT_4552 170
226186.BT_0015 226186.BT_4663 171
226186.BT_0015 226186.BT_4665 157
226186.BT_0015 226186.BT_4666 162
226186.BT_0015 226186.BT_p548207 157
226186.BT_0016 226186.BT_0007 153
226186.BT_0016 226186.BT_0008 159
226186.BT_0016 226186.BT_0009 175
226186.BT_0016 226186.BT_0010 188
226186.BT_0016 226186.BT_0011 245
226186.BT_0016 226186.BT_0012 286
226186.BT_0016 226186.BT_0013 317
226186.BT_0016 226186.BT_0014 491
226186.BT_0016 226186.BT_0015 491
226186.BT_0016 226186.BT_0017 566
226186.BT_0016 226186.BT_0018 348
226186.BT_0016 226186.BT_0019 336
226186.BT_0016 226186.BT_0020 331
226186.BT_0017 226186.BT_0008 151
226186.BT_0017 226186.BT_0009 160
226186.BT_0017 226186.BT_0010 168
226186.BT_0017 226186.BT_0011 201
226186.BT_0017 226186.BT_0012 226
226186.BT_0017 226186.BT_0013 243
226186.BT_0017 226186.BT_0014 346
226186.BT_0017 226186.BT_0015 346
226186.BT_0017 226186.BT_0016 566
226186.BT_0017 226186.BT_0018 550
226186.BT_0017 226186.BT_0019 509
226186.BT_0017 226186.BT_0020 466
226186.BT_0018 226186.BT_0009 150
226186.BT_0018 226186.BT_0010 153
226186.BT_0018 226186.BT_0011 170
226186.BT_0018 226186.BT_0012 181
226186.BT_0018 226186.BT_0013 190
226186.BT_0018 226186.BT_0014 240
226186.BT_0018 226186.BT_0015 240
226186.BT_0018 226186.BT_0016 348
226186.BT_0018 226186.BT_0017 550
226186.BT_0018 226186.BT_0019 823
226186.BT_0018 226186.BT_0020 806
226186.BT_0019 226186.BT_0010 152
226186.BT_0019 226186.BT_0011 168
226186.BT_0019 226186.BT_0012 179
226186.BT_0019 226186.BT_0013 187
226186.BT_0019 226186.BT_0014 235
226186.BT_0019 226186.BT_0015 235
226186.BT_0019 226186.BT_0016 336
226186.BT_0019 226186.BT_0017 509
226186.BT_0019 226186.BT_0018 823
226186.BT_0019 226186.BT_0020 848
226186.BT_0020 226186.BT_0010 152
226186.BT_0020 226186.BT_0011 167
226186.BT_0020 226186.BT_0012 178
226186.BT_0020 226186.BT_0013 186
226186.BT_0020 226186.BT_0014 232
226186.BT_0020 226186.BT_0015 232
226186.BT_0020 226186.BT_0016 331
226186.BT_0020 226186.BT_0017 466
226186.BT_0020 226186.BT_0018 806
226186.BT_0020 226186.BT_0019 848
226186.BT_0021 226186.BT_0022 631
226186.BT_0022 226186.BT_0021 631
226186.BT_0023 226186.BT_0024 900
226186.BT_0023 226186.BT_0025 738
226186.BT_0023 226186.BT_0026 394
226186.BT_0023 226186.BT_0027 263
226186.BT_0023 226186.BT_0292 150
226186.BT_0023 226186.BT_0336 159
226186.BT_0023 226186.BT_0342 173
226186.BT_0023 226186.BT_1043 151
226186.BT_0023 226186.BT_1165 151
226186.BT_0023 226186.BT_1933 447
226186.BT_0023 226186.BT_1937 178
226186.BT_0023 226186.BT_2015 180
226186.BT_0023 226186.BT_2308 162
226186.BT_0023 226186.BT_2508 179
226186.BT_0023 226186.BT_2654 202
226186.BT_0023 226186.BT_2855 162
226186.BT_0023 226186.BT_2889 162
226186.BT_0023 226186.BT_3104 273
226186.BT_0023 226186.BT_3313 171
226186.BT_0023 226186.BT_3328 176
226186.BT_0023 226186.BT_3337 158
226186.BT_0023 226186.BT_3633 151
226186.BT_0023 226186.BT_3960 157
226186.BT_0023 226186.BT_4041 179
226186.BT_0023 226186.BT_4074 200
226186.BT_0023 226186.BT_4164 172
226186.BT_0023 226186.BT_4170 171
226186.BT_0023 226186.BT_4272 160
226186.BT_0024 226186.BT_0023 900
226186.BT_0024 226186.BT_0025 767
226186.BT_0024 226186.BT_0026 406
226186.BT_0024 226186.BT_0027 269
226186.BT_0024 226186.BT_0108 160
226186.BT_0024 226186.BT_1260 205
226186.BT_0024 226186.BT_1495 226
226186.BT_0024 226186.BT_1933 709
226186.BT_0024 226186.BT_2313 191
226186.BT_0024 226186.BT_3135 154
226186.BT_0024 226186.BT_4010 160
226186.BT_0024 226186.BT_4166 153
226186.BT_0024 226186.BT_4516 169
226186.BT_0025 226186.BT_0023 738
226186.BT_0025 226186.BT_0024 767
226186.BT_0025 226186.BT_0026 448
226186.BT_0025 226186.BT_0027 289
226186.BT_0026 226186.BT_0023 394
226186.BT_0026 226186.BT_0024 406
226186.BT_0026 226186.BT_0025 448
226186.BT_0026 226186.BT_0027 957
226186.BT_0026 226186.BT_0070 153
226186.BT_0026 226186.BT_0248 308
226186.BT_0026 226186.BT_0302 203
226186.BT_0026 226186.BT_0887 162
226186.BT_0026 226186.BT_0964 184
226186.BT_0026 226186.BT_1189 170
226186.BT_0026 226186.BT_1578 221
226186.BT_0026 226186.BT_2174 331
226186.BT_0026 226186.BT_2179 198
226186.BT_0026 226186.BT_2577 447
226186.BT_0026 226186.BT_2932 198
226186.BT_0026 226186.BT_2992 187
226186.BT_0026 226186.BT_3577 159
226186.BT_0026 226186.BT_3641 163
226186.BT_0026 226186.BT_3836 226
226186.BT_0026 226186.BT_3851 388
226186.BT_0026 226186.BT_3889 160
226186.BT_0026 226186.BT_3974 188
226186.BT_0026 226186.BT_3977 371
226186.BT_0026 226186.BT_4199 154
226186.BT_0026 226186.BT_4273 199
226186.BT_0026 226186.BT_4282 156
226186.BT_0026 226186.BT_4292 151
226186.BT_0026 226186.BT_4722 375
226186.BT_0027 226186.BT_0023 263
226186.BT_0027 226186.BT_0024 269
226186.BT_0027 226186.BT_0025 289
226186.BT_0027 226186.BT_0026 957
226186.BT_0027 226186.BT_0069 927
226186.BT_0027 226186.BT_0070 247
226186.BT_0027 226186.BT_0887 171
226186.BT_0027 226186.BT_3271 151
226186.BT_0028 226186.BT_0009 288
226186.BT_0028 226186.BT_0029 626
226186.BT_0028 226186.BT_0030 594
226186.BT_0028 226186.BT_0031 501
226186.BT_0028 226186.BT_0032 382
226186.BT_0028 226186.BT_0033 241
226186.BT_0028 226186.BT_0034 179
226186.BT_0028 226186.BT_0087 290
226186.BT_0028 226186.BT_0101 156
226186.BT_0028 226186.BT_0115 241
226186.BT_0028 226186.BT_0190 206
226186.BT_0028 226186.BT_0198 291
226186.BT_0028 226186.BT_0211 170
226186.BT_0028 226186.BT_0310 152
226186.BT_0028 226186.BT_0315 175
226186.BT_0028 226186.BT_0343 256
226186.BT_0028 226186.BT_0365 193
226186.BT_0028 226186.BT_0370 220
226186.BT_0028 226186.BT_0411 154
226186.BT_0028 226186.BT_0420 296
226186.BT_0028 226186.BT_0425 194
226186.BT_0028 226186.BT_0464 401
226186.BT_0028 226186.BT_0540 180
226186.BT_0028 226186.BT_0623 161
226186.BT_0028 226186.BT_0630 160
226186.BT_0028 226186.BT_0655 400
226186.BT_0028 226186.BT_0660 175
226186.BT_0028 226186.BT_0684 157
226186.BT_0028 226186.BT_0733 469
226186.BT_0028 226186.BT_0781 159
226186.BT_0028 226186.BT_0794 409
226186.BT_0028 226186.BT_0828 401
226186.BT_0028 226186.BT_0879 152
226186.BT_0028 226186.BT_0962 154
226186.BT_0028 226186.BT_0969 191
226186.BT_0028 226186.BT_1008 406
226186.BT_0028 226186.BT_1021 540
226186.BT_0028 226186.BT_1033 162
226186.BT_0028 226186.BT_1048 237
226186.BT_0028 226186.BT_1055 162
226186.BT_0028 226186.BT_1149 409
226186.BT_0028 226186.BT_1184 189
226186.BT_0028 226186.BT_1226 157
226186.BT_0028 226186.BT_1312 164
226186.BT_0028 226186.BT_1321 261
226186.BT_0028 226186.BT_1322 244
226186.BT_0028 226186.BT_1323 238
226186.BT_0028 226186.BT_1324 201
226186.BT_0028 226186.BT_1333 272
226186.BT_0028 226186.BT_1338 401
226186.BT_0028 226186.BT_1379 160
226186.BT_0028 226186.BT_1407 150
226186.BT_0028 226186.BT_1482 379
226186.BT_0028 226186.BT_1483 342
226186.BT_0028 226186.BT_1489 150
226186.BT_0028 226186.BT_1519 215
226186.BT_0028 226186.BT_1538 458
226186.BT_0028 226186.BT_1593 193
226186.BT_0028 226186.BT_1616 203
226186.BT_0028 226186.BT_1629 227
226186.BT_0028 226186.BT_1636 408
226186.BT_0028 226186.BT_1653 178
226186.BT_0028 226186.BT_1681 160
226186.BT_0028 226186.BT_1738 177
226186.BT_0028 226186.BT_1746 152
226186.BT_0028 226186.BT_1767 174
226186.BT_0028 226186.BT_1770 219
226186.BT_0028 226186.BT_1879 409
226186.BT_0028 226186.BT_1882 285
226186.BT_0028 226186.BT_1931 261
226186.BT_0028 226186.BT_1970 457
226186.BT_0028 226186.BT_1971 540
226186.BT_0028 226186.BT_1991 167
226186.BT_0028 226186.BT_2014 175
226186.BT_0028 226186.BT_2026 360
226186.BT_0028 226186.BT_2040 156
226186.BT_0028 226186.BT_2048 281
226186.BT_0028 226186.BT_2123 151
226186.BT_0028 226186.BT_2124 269
226186.BT_0028 226186.BT_2154 157
226186.BT_0028 226186.BT_2189 484
226186.BT_0028 226186.BT_2229 158
226186.BT_0028 226186.BT_2245 186
226186.BT_0028 226186.BT_2246 230
226186.BT_0028 226186.BT_2436 175
226186.BT_0028 226186.BT_2440 486
226186.BT_0028 226186.BT_2510 408
226186.BT_0028 226186.BT_2664 201
226186.BT_0028 226186.BT_2700 168
226186.BT_0028 226186.BT_2707 160
226186.BT_0028 226186.BT_2715 189
226186.BT_0028 226186.BT_2722 248
226186.BT_0028 226186.BT_2731 400
226186.BT_0028 226186.BT_2822 153
226186.BT_0028 226186.BT_2904 241
226186.BT_0028 226186.BT_2947 409
226186.BT_0028 226186.BT_3053 152
226186.BT_0028 226186.BT_3072 540
226186.BT_0028 226186.BT_3091 170
226186.BT_0028 226186.BT_3119 409
226186.BT_0028 226186.BT_3254 457
226186.BT_0028 226186.BT_3292 456
226186.BT_0028 226186.BT_3307 458
226186.BT_0028 226186.BT_3357 409
226186.BT_0028 226186.BT_3412 160
226186.BT_0028 226186.BT_3448 340
226186.BT_0028 226186.BT_3456 356
226186.BT_0028 226186.BT_3461 401
226186.BT_0028 226186.BT_3464 167
226186.BT_0028 226186.BT_3505 188
226186.BT_0028 226186.BT_3550 157
226186.BT_0028 226186.BT_3617 457
226186.BT_0028 226186.BT_3641 181
226186.BT_0028 226186.BT_3655 540
226186.BT_0028 226186.BT_3688 180
226186.BT_0028 226186.BT_3692 152
226186.BT_0028 226186.BT_3693 180
226186.BT_0028 226186.BT_3696 208
226186.BT_0028 226186.BT_3697 156
226186.BT_0028 226186.BT_3717 529
226186.BT_0028 226186.BT_3725 150
226186.BT_0028 226186.BT_3729 202
226186.BT_0028 226186.BT_3753 167
226186.BT_0028 226186.BT_3780 171
226186.BT_0028 226186.BT_3878 256
226186.BT_0028 226186.BT_3880 307
226186.BT_0028 226186.BT_3884 152
226186.BT_0028 226186.BT_3911 408
226186.BT_0028 226186.BT_3931 216
226186.BT_0028 226186.BT_3932 258
226186.BT_0028 226186.BT_3935 540
226186.BT_0028 226186.BT_4013 460
226186.BT_0028 226186.BT_4063 227
226186.BT_0028 226186.BT_4114 217
226186.BT_0028 226186.BT_4151 456
226186.BT_0028 226186.BT_4169 203
226186.BT_0028 226186.BT_4193 457
226186.BT_0028 226186.BT_4208 540
226186.BT_0028 226186.BT_4209 160
226186.BT_0028 226186.BT_4233 163
226186.BT_0028 226186.BT_4251 408
226186.BT_0028 226186.BT_4270 473
226186.BT_0028 226186.BT_4307 164
226186.BT_0028 226186.BT_4309 454
226186.BT_0028 226186.BT_4354 342
226186.BT_0028 226186.BT_4362 615
226186.BT_0028 226186.BT_4378 151
226186.BT_0028 226186.BT_4382 175
226186.BT_0028 226186.BT_4387 406
226186.BT_0028 226186.BT_4389 457
226186.BT_0028 226186.BT_4424 457
226186.BT_0028 226186.BT_4551 175
226186.BT_0028 226186.BT_4610 439
226186.BT_0028 226186.BT_4645 165
226186.BT_0028 226186.BT_4651 408
226186.BT_0028 226186.BT_4683 408
226186.BT_0028 226186.BT_4741 206
226186.BT_0029 226186.BT_0001 159
226186.BT_0029 226186.BT_0028 626
226186.BT_0029 226186.BT_0030 852
226186.BT_0029 226186.BT_0031 530
226186.BT_0029 226186.BT_0032 502
226186.BT_0029 226186.BT_0033 290
226186.BT_0029 226186.BT_0034 199
226186.BT_0029 226186.BT_0064 269
226186.BT_0029 226186.BT_0140 262
226186.BT_0029 226186.BT_0141 665
226186.BT_0029 226186.BT_0190 264
226186.BT_0029 226186.BT_0191 760
226186.BT_0029 226186.BT_0206 283
226186.BT_0029 226186.BT_0207 714
226186.BT_0029 226186.BT_0228 220
226186.BT_0029 226186.BT_0235 215
226186.BT_0029 226186.BT_0258 295
226186.BT_0029 226186.BT_0269 179
226186.BT_0029 226186.BT_0272 272
226186.BT_0029 226186.BT_0273 161
226186.BT_0029 226186.BT_0285 172
226186.BT_0029 226186.BT_0287 169
226186.BT_0029 226186.BT_0289 187
226186.BT_0029 226186.BT_0317 380
226186.BT_0029 226186.BT_0318 687
226186.BT_0029 226186.BT_0362 199
226186.BT_0029 226186.BT_0363 752
226186.BT_0029 226186.BT_0364 270
226186.BT_0029 226186.BT_0365 167
226186.BT_0029 226186.BT_0393 150
226186.BT_0029 226186.BT_0425 163
226186.BT_0029 226186.BT_0439 287
226186.BT_0029 226186.BT_0442 184
226186.BT_0029 226186.BT_0448 201
226186.BT_0029 226186.BT_0451 736
226186.BT_0029 226186.BT_0452 263
226186.BT_0029 226186.BT_0456 187
226186.BT_0029 226186.BT_0483 169
226186.BT_0029 226186.BT_0484 438
226186.BT_0029 226186.BT_0487 240
226186.BT_0029 226186.BT_0550 189
226186.BT_0029 226186.BT_0618 164
226186.BT_0029 226186.BT_0754 206
226186.BT_0029 226186.BT_0760 346
226186.BT_0029 226186.BT_0824 170
226186.BT_0029 226186.BT_0857 276
226186.BT_0029 226186.BT_0866 385
226186.BT_0029 226186.BT_0867 290
226186.BT_0029 226186.BT_0873 164
226186.BT_0029 226186.BT_0882 184
226186.BT_0029 226186.BT_0927 153
226186.BT_0029 226186.BT_0960 180
226186.BT_0029 226186.BT_0979 259
226186.BT_0029 226186.BT_1007 151
226186.BT_0029 226186.BT_1024 694
226186.BT_0029 226186.BT_1025 266
226186.BT_0029 226186.BT_1028 694
226186.BT_0029 226186.BT_1029 338
226186.BT_0029 226186.BT_1039 252
226186.BT_0029 226186.BT_1040 462
226186.BT_0029 226186.BT_1042 336
226186.BT_0029 226186.BT_1043 294
226186.BT_0029 226186.BT_1046 419
226186.BT_0029 226186.BT_1047 585
226186.BT_0029 226186.BT_1093 164
226186.BT_0029 226186.BT_1096 229
226186.BT_0029 226186.BT_1118 243
226186.BT_0029 226186.BT_1119 311
226186.BT_0029 226186.BT_1124 225
226186.BT_0029 226186.BT_1139 189
226186.BT_0029 226186.BT_1204 196
226186.BT_0029 226186.BT_1247 330
226186.BT_0029 226186.BT_1250 153
226186.BT_0029 226186.BT_1280 376
226186.BT_0029 226186.BT_1281 673
226186.BT_0029 226186.BT_1286 238
226186.BT_0029 226186.BT_1306 170
226186.BT_0029 226186.BT_1308 164
226186.BT_0029 226186.BT_1326 201
226186.BT_0029 226186.BT_1328 175
226186.BT_0029 226186.BT_1355 262
226186.BT_0029 226186.BT_1356 182
226186.BT_0029 226186.BT_1414 270
226186.BT_0029 226186.BT_1440 168
226186.BT_0029 226186.BT_1460 249
226186.BT_0029 226186.BT_1466 174
226186.BT_0029 226186.BT_1527 529
226186.BT_0029 226186.BT_1540 252
226186.BT_0029 226186.BT_1551 316
226186.BT_0029 226186.BT_1552 168
226186.BT_0029 226186.BT_1553 316
226186.BT_0029 226186.BT_1619 198
226186.BT_0029 226186.BT_1631 203
226186.BT_0029 226186.BT_1646 246
226186.BT_0029 226186.BT_1653 407
226186.BT_0029 226186.BT_1654 175
226186.BT_0029 226186.BT_1668 182
226186.BT_0029 226186.BT_1674 311
226186.BT_0029 226186.BT_1682 620
226186.BT_0029 226186.BT_1683 198
226186.BT_0029 226186.BT_1722 392
226186.BT_0029 226186.BT_1723 177
226186.BT_0029 226186.BT_1754 284
226186.BT_0029 226186.BT_1762 617
226186.BT_0029 226186.BT_1763 301
226186.BT_0029 226186.BT_1773 509
226186.BT_0029 226186.BT_1774 427
226186.BT_0029 226186.BT_1785 263
226186.BT_0029 226186.BT_1874 329
226186.BT_0029 226186.BT_1875 279
226186.BT_0029 226186.BT_1939 342
226186.BT_0029 226186.BT_1962 151
226186.BT_0029 226186.BT_2032 275
226186.BT_0029 226186.BT_2033 247
226186.BT_0029 226186.BT_2055 153
226186.BT_0029 226186.BT_2065 356
226186.BT_0029 226186.BT_2095 216
226186.BT_0029 226186.BT_2107 224
226186.BT_0029 226186.BT_2157 179
226186.BT_0029 226186.BT_2158 281
226186.BT_0029 226186.BT_2171 194
226186.BT_0029 226186.BT_2172 493
226186.BT_0029 226186.BT_2181 194
226186.BT_0029 226186.BT_2195 757
226186.BT_0029 226186.BT_2196 290
226186.BT_0029 226186.BT_2202 295
226186.BT_0029 226186.BT_2204 211
226186.BT_0029 226186.BT_2259 653
226186.BT_0029 226186.BT_2260 331
226186.BT_0029 226186.BT_2264 376
226186.BT_0029 226186.BT_2268 279
226186.BT_0029 226186.BT_2278 213
226186.BT_0029 226186.BT_2362 226
226186.BT_0029 226186.BT_2364 258
226186.BT_0029 226186.BT_2365 589
226186.BT_0029 226186.BT_2390 442
226186.BT_0029 226186.BT_2391 169
226186.BT_0029 226186.BT_2393 286
226186.BT_0029 226186.BT_2394 420
226186.BT_0029 226186.BT_2420 187
226186.BT_0029 226186.BT_2457 437
226186.BT_0029 226186.BT_2460 765
226186.BT_0029 226186.BT_2461 258
226186.BT_0029 226186.BT_2531 270
226186.BT_0029 226186.BT_2532 520
226186.BT_0029 226186.BT_2559 394
226186.BT_0029 226186.BT_2560 338
226186.BT_0029 226186.BT_2625 652
226186.BT_0029 226186.BT_2626 291
226186.BT_0029 226186.BT_2630 153
226186.BT_0029 226186.BT_2639 156
226186.BT_0029 226186.BT_2680 207
226186.BT_0029 226186.BT_2710 238
226186.BT_0029 226186.BT_2711 153
226186.BT_0029 226186.BT_2747 190
226186.BT_0029 226186.BT_2785 258
226186.BT_0029 226186.BT_2787 172
226186.BT_0029 226186.BT_2805 199
226186.BT_0029 226186.BT_2806 505
226186.BT_0029 226186.BT_2818 272
226186.BT_0029 226186.BT_2819 508
226186.BT_0029 226186.BT_2820 208
226186.BT_0029 226186.BT_2858 438
226186.BT_0029 226186.BT_2859 159
226186.BT_0029 226186.BT_2893 729
226186.BT_0029 226186.BT_2894 262
226186.BT_0029 226186.BT_2897 220
226186.BT_0029 226186.BT_2904 341
226186.BT_0029 226186.BT_2905 299
226186.BT_0029 226186.BT_2919 549
226186.BT_0029 226186.BT_2920 297
226186.BT_0029 226186.BT_2923 196
226186.BT_0029 226186.BT_2951 664
226186.BT_0029 226186.BT_2952 261
226186.BT_0029 226186.BT_2964 151
226186.BT_0029 226186.BT_2967 611
226186.BT_0029 226186.BT_2968 247
226186.BT_0029 226186.BT_2971 298
226186.BT_0029 226186.BT_3012 292
226186.BT_0029 226186.BT_3013 677
226186.BT_0029 226186.BT_3024 243
226186.BT_0029 226186.BT_3025 733
226186.BT_0029 226186.BT_3046 276
226186.BT_0029 226186.BT_3048 266
226186.BT_0029 226186.BT_3089 730
226186.BT_0029 226186.BT_3090 236
226186.BT_0029 226186.BT_3102 717
226186.BT_0029 226186.BT_3103 283
226186.BT_0029 226186.BT_3111 159
226186.BT_0029 226186.BT_3156 255
226186.BT_0029 226186.BT_3157 381
226186.BT_0029 226186.BT_3167 166
226186.BT_0029 226186.BT_3174 199
226186.BT_0029 226186.BT_3196 175
226186.BT_0029 226186.BT_3237 416
226186.BT_0029 226186.BT_3238 698
226186.BT_0029 226186.BT_3239 423
226186.BT_0029 226186.BT_3240 391
226186.BT_0029 226186.BT_3271 229
226186.BT_0029 226186.BT_3272 389
226186.BT_0029 226186.BT_3275 377
226186.BT_0029 226186.BT_3276 442
226186.BT_0029 226186.BT_3279 416
226186.BT_0029 226186.BT_3280 216
226186.BT_0029 226186.BT_3282 442
226186.BT_0029 226186.BT_3288 158
226186.BT_0029 226186.BT_3296 747
226186.BT_0029 226186.BT_3297 313
226186.BT_0029 226186.BT_3310 259
226186.BT_0029 226186.BT_3311 726
226186.BT_0029 226186.BT_3331 738
226186.BT_0029 226186.BT_3332 287
226186.BT_0029 226186.BT_3334 159
226186.BT_0029 226186.BT_3345 699
226186.BT_0029 226186.BT_3346 287
226186.BT_0029 226186.BT_3389 163
226186.BT_0029 226186.BT_3421 151
226186.BT_0029 226186.BT_3424 390
226186.BT_0029 226186.BT_3432 153
226186.BT_0029 226186.BT_3469 227
226186.BT_0029 226186.BT_3474 577
226186.BT_0029 226186.BT_3475 282
226186.BT_0029 226186.BT_3483 279
226186.BT_0029 226186.BT_3484 538
226186.BT_0029 226186.BT_3493 152
226186.BT_0029 226186.BT_3494 321
226186.BT_0029 226186.BT_3495 744
226186.BT_0029 226186.BT_3505 287
226186.BT_0029 226186.BT_3506 644
226186.BT_0029 226186.BT_3508 180
226186.BT_0029 226186.BT_3519 286
226186.BT_0029 226186.BT_3520 157
226186.BT_0029 226186.BT_3568 750
226186.BT_0029 226186.BT_3569 265
226186.BT_0029 226186.BT_3585 244
226186.BT_0029 226186.BT_3586 155
226186.BT_0029 226186.BT_3603 734
226186.BT_0029 226186.BT_3604 249
226186.BT_0029 226186.BT_3613 170
226186.BT_0029 226186.BT_3618 152
226186.BT_0029 226186.BT_3670 286
226186.BT_0029 226186.BT_3680 311
226186.BT_0029 226186.BT_3701 165
226186.BT_0029 226186.BT_3702 301
226186.BT_0029 226186.BT_3731 183
226186.BT_0029 226186.BT_3750 298
226186.BT_0029 226186.BT_3751 694
226186.BT_0029 226186.BT_3752 607
226186.BT_0029 226186.BT_3779 186
226186.BT_0029 226186.BT_3783 153
226186.BT_0029 226186.BT_3786 182
226186.BT_0029 226186.BT_3788 304
226186.BT_0029 226186.BT_3789 661
226186.BT_0029 226186.BT_3796 207
226186.BT_0029 226186.BT_3800 173
226186.BT_0029 226186.BT_3853 258
226186.BT_0029 226186.BT_3854 272
226186.BT_0029 226186.BT_3855 741
226186.BT_0029 226186.BT_3937 167
226186.BT_0029 226186.BT_3952 216
226186.BT_0029 226186.BT_3958 245
226186.BT_0029 226186.BT_3959 211
226186.BT_0029 226186.BT_3983 436
226186.BT_0029 226186.BT_3984 717
226186.BT_0029 226186.BT_3993 180
226186.BT_0029 226186.BT_4039 250
226186.BT_0029 226186.BT_4056 166
226186.BT_0029 226186.BT_4081 312
226186.BT_0029 226186.BT_4082 696
226186.BT_0029 226186.BT_4088 208
226186.BT_0029 226186.BT_4089 715
226186.BT_0029 226186.BT_4090 257
226186.BT_0029 226186.BT_4100 176
226186.BT_0029 226186.BT_4111 170
226186.BT_0029 226186.BT_4113 176
226186.BT_0029 226186.BT_4114 256
226186.BT_0029 226186.BT_4121 337
226186.BT_0029 226186.BT_4122 512
226186.BT_0029 226186.BT_4124 174
226186.BT_0029 226186.BT_4135 273
226186.BT_0029 226186.BT_4164 346
226186.BT_0029 226186.BT_4165 609
226186.BT_0029 226186.BT_4168 415
226186.BT_0029 226186.BT_4178 211
226186.BT_0029 226186.BT_4181 194
226186.BT_0029 226186.BT_4211 151
226186.BT_0029 226186.BT_4246 730
226186.BT_0029 226186.BT_4247 292
226186.BT_0029 226186.BT_4254 172
226186.BT_0029 226186.BT_4267 267
226186.BT_0029 226186.BT_4268 570
226186.BT_0029 226186.BT_4297 690
226186.BT_0029 226186.BT_4298 288
226186.BT_0029 226186.BT_4357 200
226186.BT_0029 226186.BT_4358 540
226186.BT_0029 226186.BT_4364 322
226186.BT_0029 226186.BT_4404 441
226186.BT_0029 226186.BT_4405 668
226186.BT_0029 226186.BT_4447 181
226186.BT_0029 226186.BT_4448 230
226186.BT_0029 226186.BT_4470 455
226186.BT_0029 226186.BT_4471 466
226186.BT_0029 226186.BT_4474 151
226186.BT_0029 226186.BT_4516 163
226186.BT_0029 226186.BT_4557 215
226186.BT_0029 226186.BT_4568 204
226186.BT_0029 226186.BT_4633 527
226186.BT_0029 226186.BT_4634 266
226186.BT_0029 226186.BT_4644 181
226186.BT_0029 226186.BT_4659 729
226186.BT_0029 226186.BT_4660 272
226186.BT_0029 226186.BT_4670 193
226186.BT_0029 226186.BT_4671 271
226186.BT_0029 226186.BT_4680 227
226186.BT_0029 226186.BT_4700 183
226186.BT_0029 226186.BT_4707 434
226186.BT_0029 226186.BT_4708 634
226186.BT_0029 226186.BT_4724 288
226186.BT_0029 226186.BT_4725 756
226186.BT_0030 226186.BT_0028 594
226186.BT_0030 226186.BT_0029 852
226186.BT_0030 226186.BT_0031 557
226186.BT_0030 226186.BT_0032 527
226186.BT_0030 226186.BT_0033 301
226186.BT_0030 226186.BT_0034 203
226186.BT_0030 226186.BT_0448 525
226186.BT_0030 226186.BT_1631 327
226186.BT_0030 226186.BT_2114 158
226186.BT_0030 226186.BT_2171 177
226186.BT_0030 226186.BT_2457 304
226186.BT_0030 226186.BT_2630 173
226186.BT_0030 226186.BT_3023 288
226186.BT_0030 226186.BT_3174 327
226186.BT_0030 226186.BT_3224 179
226186.BT_0030 226186.BT_3783 173
226186.BT_0030 226186.BT_4357 327
226186.BT_0030 226186.BT_4723 168
226186.BT_0031 226186.BT_0028 501
226186.BT_0031 226186.BT_0029 530
226186.BT_0031 226186.BT_0030 557
226186.BT_0031 226186.BT_0032 813
226186.BT_0031 226186.BT_0033 420
226186.BT_0031 226186.BT_0034 251
226186.BT_0031 226186.BT_0163 157
226186.BT_0031 226186.BT_0175 198
226186.BT_0031 226186.BT_0183 213
226186.BT_0031 226186.BT_0190 212
226186.BT_0031 226186.BT_0203 540
226186.BT_0031 226186.BT_0207 329
226186.BT_0031 226186.BT_0212 360
226186.BT_0031 226186.BT_0240 234
226186.BT_0031 226186.BT_0244 181
226186.BT_0031 226186.BT_0245 191
226186.BT_0031 226186.BT_0258 179
226186.BT_0031 226186.BT_0338 205
226186.BT_0031 226186.BT_0348 185
226186.BT_0031 226186.BT_0362 230
226186.BT_0031 226186.BT_0434 249
226186.BT_0031 226186.BT_0628 161
226186.BT_0031 226186.BT_0674 204
226186.BT_0031 226186.BT_0721 191
226186.BT_0031 226186.BT_0808 177
226186.BT_0031 226186.BT_0815 158
226186.BT_0031 226186.BT_0824 180
226186.BT_0031 226186.BT_0835 160
226186.BT_0031 226186.BT_0861 198
226186.BT_0031 226186.BT_0862 152
226186.BT_0031 226186.BT_0877 180
226186.BT_0031 226186.BT_0964 168
226186.BT_0031 226186.BT_1002 238
226186.BT_0031 226186.BT_1012 230
226186.BT_0031 226186.BT_1021 621
226186.BT_0031 226186.BT_1026 317
226186.BT_0031 226186.BT_1034 182
226186.BT_0031 226186.BT_1038 210
226186.BT_0031 226186.BT_1041 165
226186.BT_0031 226186.BT_1049 161
226186.BT_0031 226186.BT_1056 189
226186.BT_0031 226186.BT_1103 275
226186.BT_0031 226186.BT_1159 175
226186.BT_0031 226186.BT_1177 154
226186.BT_0031 226186.BT_1405 190
226186.BT_0031 226186.BT_1485 167
226186.BT_0031 226186.BT_1512 218
226186.BT_0031 226186.BT_1548 183
226186.BT_0031 226186.BT_1568 151
226186.BT_0031 226186.BT_1616 282
226186.BT_0031 226186.BT_1683 179
226186.BT_0031 226186.BT_1719 167
226186.BT_0031 226186.BT_1894 153
226186.BT_0031 226186.BT_1922 245
226186.BT_0031 226186.BT_2002 540
226186.BT_0031 226186.BT_2147 191
226186.BT_0031 226186.BT_2194 219
226186.BT_0031 226186.BT_2230 160
226186.BT_0031 226186.BT_2253 209
226186.BT_0031 226186.BT_2322 291
226186.BT_0031 226186.BT_2335 451
226186.BT_0031 226186.BT_2529 218
226186.BT_0031 226186.BT_2562 191
226186.BT_0031 226186.BT_2576 172
226186.BT_0031 226186.BT_2620 158
226186.BT_0031 226186.BT_2777 192
226186.BT_0031 226186.BT_2792 163
226186.BT_0031 226186.BT_2805 191
226186.BT_0031 226186.BT_2820 253
226186.BT_0031 226186.BT_2832 195
226186.BT_0031 226186.BT_2953 221
226186.BT_0031 226186.BT_2964 150
226186.BT_0031 226186.BT_3012 206
226186.BT_0031 226186.BT_3033 153
226186.BT_0031 226186.BT_3034 158
226186.BT_0031 226186.BT_3069 162
226186.BT_0031 226186.BT_3078 192
226186.BT_0031 226186.BT_3094 358
226186.BT_0031 226186.BT_3127 168
226186.BT_0031 226186.BT_3174 151
226186.BT_0031 226186.BT_3258 272
226186.BT_0031 226186.BT_3271 213
226186.BT_0031 226186.BT_3301 162
226186.BT_0031 226186.BT_3325 171
226186.BT_0031 226186.BT_3375 278
226186.BT_0031 226186.BT_3412 165
226186.BT_0031 226186.BT_3469 163
226186.BT_0031 226186.BT_3559 283
226186.BT_0031 226186.BT_3569 165
226186.BT_0031 226186.BT_3570 185
226186.BT_0031 226186.BT_3620 249
226186.BT_0031 226186.BT_3642 157
226186.BT_0031 226186.BT_3670 159
226186.BT_0031 226186.BT_3673 155
226186.BT_0031 226186.BT_3686 150
226186.BT_0031 226186.BT_3708 220
226186.BT_0031 226186.BT_3717 409
226186.BT_0031 226186.BT_3743 207
226186.BT_0031 226186.BT_3756 166
226186.BT_0031 226186.BT_3791 214
226186.BT_0031 226186.BT_3837 162
226186.BT_0031 226186.BT_3847 284
226186.BT_0031 226186.BT_3868 157
226186.BT_0031 226186.BT_3889 161
226186.BT_0031 226186.BT_3945 159
226186.BT_0031 226186.BT_3982 151
226186.BT_0031 226186.BT_4120 189
226186.BT_0031 226186.BT_4126 185
226186.BT_0031 226186.BT_4130 282
226186.BT_0031 226186.BT_4132 164
226186.BT_0031 226186.BT_4145 268
226186.BT_0031 226186.BT_4146 461
226186.BT_0031 226186.BT_4155 155
226186.BT_0031 226186.BT_4170 206
226186.BT_0031 226186.BT_4176 169
226186.BT_0031 226186.BT_4183 170
226186.BT_0031 226186.BT_4242 192
226186.BT_0031 226186.BT_4267 166
226186.BT_0031 226186.BT_4312 250
226186.BT_0031 226186.BT_4335 177
226186.BT_0031 226186.BT_4366 162
226186.BT_0031 226186.BT_4376 204
226186.BT_0031 226186.BT_4387 170
226186.BT_0031 226186.BT_4502 270
226186.BT_0031 226186.BT_4582 228
226186.BT_0031 226186.BT_4638 159
226186.BT_0031 226186.BT_4739 191
226186.BT_0032 226186.BT_0028 382
226186.BT_0032 226186.BT_0029 502
226186.BT_0032 226186.BT_0030 527
226186.BT_0032 226186.BT_0031 813
226186.BT_0032 226186.BT_0033 442
226186.BT_0032 226186.BT_0034 259
226186.BT_0033 226186.BT_0028 241
226186.BT_0033 226186.BT_0029 290
226186.BT_0033 226186.BT_0030 301
226186.BT_0033 226186.BT_0031 420
226186.BT_0033 226186.BT_0032 442
226186.BT_0033 226186.BT_0034 427
226186.BT_0034 226186.BT_0028 179
226186.BT_0034 226186.BT_0029 199
226186.BT_0034 226186.BT_0030 203
226186.BT_0034 226186.BT_0031 251
226186.BT_0034 226186.BT_0032 259
226186.BT_0034 226186.BT_0033 427
226186.BT_0034 226186.BT_0108 221
226186.BT_0034 226186.BT_0126 407
226186.BT_0034 226186.BT_0131 160
226186.BT_0034 226186.BT_0206 291
226186.BT_0034 226186.BT_0216 190
226186.BT_0034 226186.BT_0233 188
226186.BT_0034 226186.BT_0257 187
226186.BT_0034 226186.BT_0286 201
226186.BT_0034 226186.BT_0295 197
226186.BT_0034 226186.BT_0301 183
226186.BT_0034 226186.BT_0342 159
226186.BT_0034 226186.BT_0412 173
226186.BT_0034 226186.BT_0421 291
226186.BT_0034 226186.BT_0575 178
226186.BT_0034 226186.BT_0582 156
226186.BT_0034 226186.BT_0660 199
226186.BT_0034 226186.BT_0684 184
226186.BT_0034 226186.BT_0701 189
226186.BT_0034 226186.BT_0750 155
226186.BT_0034 226186.BT_0757 249
226186.BT_0034 226186.BT_0781 329
226186.BT_0034 226186.BT_0873 180
226186.BT_0034 226186.BT_0893 158
226186.BT_0034 226186.BT_0986 191
226186.BT_0034 226186.BT_0996 317
226186.BT_0034 226186.BT_1004 188
226186.BT_0034 226186.BT_1017 286
226186.BT_0034 226186.BT_1023 173
226186.BT_0034 226186.BT_1035 153
226186.BT_0034 226186.BT_1063 158
226186.BT_0034 226186.BT_1076 191
226186.BT_0034 226186.BT_1082 287
226186.BT_0034 226186.BT_1172 568
226186.BT_0034 226186.BT_1178 362
226186.BT_0034 226186.BT_1260 264
226186.BT_0034 226186.BT_1301 158
226186.BT_0034 226186.BT_1306 160
226186.BT_0034 226186.BT_1335 169
226186.BT_0034 226186.BT_1395 156
226186.BT_0034 226186.BT_1447 181
226186.BT_0034 226186.BT_1479 219
226186.BT_0034 226186.BT_1563 211
226186.BT_0034 226186.BT_1587 167
226186.BT_0034 226186.BT_1613 291
226186.BT_0034 226186.BT_1683 202
226186.BT_0034 226186.BT_1690 209
226186.BT_0034 226186.BT_1728 150
226186.BT_0034 226186.BT_1809 190
226186.BT_0034 226186.BT_1821 275
226186.BT_0034 226186.BT_1843 169
226186.BT_0034 226186.BT_1844 163
226186.BT_0034 226186.BT_1929 175
226186.BT_0034 226186.BT_1931 252
226186.BT_0034 226186.BT_2039 168
226186.BT_0034 226186.BT_2075 163
226186.BT_0034 226186.BT_2206 158
226186.BT_0034 226186.BT_2209 192
226186.BT_0034 226186.BT_2222 275
226186.BT_0034 226186.BT_2277 196
226186.BT_0034 226186.BT_2329 168
226186.BT_0034 226186.BT_2333 170
226186.BT_0034 226186.BT_2362 161
226186.BT_0034 226186.BT_2363 214
226186.BT_0034 226186.BT_2441 196
226186.BT_0034 226186.BT_2447 162
226186.BT_0034 226186.BT_2465 166
226186.BT_0034 226186.BT_2530 156
226186.BT_0034 226186.BT_2642 222
226186.BT_0034 226186.BT_2658 239
226186.BT_0034 226186.BT_2690 291
226186.BT_0034 226186.BT_2745 188
226186.BT_0034 226186.BT_2846 291
226186.BT_0034 226186.BT_2858 155
226186.BT_0034 226186.BT_2909 380
226186.BT_0034 226186.BT_2912 155
226186.BT_0034 226186.BT_2980 166
226186.BT_0034 226186.BT_3000 161
226186.BT_0034 226186.BT_3037 165
226186.BT_0034 226186.BT_3043 160
226186.BT_0034 226186.BT_3114 177
226186.BT_0034 226186.BT_3137 164
226186.BT_0034 226186.BT_3169 204
226186.BT_0034 226186.BT_3210 214
226186.BT_0034 226186.BT_3300 168
226186.BT_0034 226186.BT_3357 154
226186.BT_0034 226186.BT_3555 181
226186.BT_0034 226186.BT_3594 180
226186.BT_0034 226186.BT_3621 442
226186.BT_0034 226186.BT_3622 168
226186.BT_0034 226186.BT_3623 287
226186.BT_0034 226186.BT_3688 247
226186.BT_0034 226186.BT_3750 195
226186.BT_0034 226186.BT_3814 163
226186.BT_0034 226186.BT_3869 285
226186.BT_0034 226186.BT_3960 298
226186.BT_0034 226186.BT_4000 202
226186.BT_0034 226186.BT_4022 269
226186.BT_0034 226186.BT_4146 194
226186.BT_0034 226186.BT_4159 230
226186.BT_0034 226186.BT_4190 197
226186.BT_0034 226186.BT_4195 274
226186.BT_0034 226186.BT_4233 182
226186.BT_0034 226186.BT_4244 215
226186.BT_0034 226186.BT_4254 243
226186.BT_0034 226186.BT_4266 211
226186.BT_0034 226186.BT_4299 164
226186.BT_0034 226186.BT_4319 247
226186.BT_0034 226186.BT_4379 255
226186.BT_0034 226186.BT_4463 152
226186.BT_0034 226186.BT_4474 191
226186.BT_0034 226186.BT_4481 158
226186.BT_0034 226186.BT_4492 184
226186.BT_0034 226186.BT_4549 187
226186.BT_0034 226186.BT_4560 150
226186.BT_0034 226186.BT_4696 196
226186.BT_0034 226186.BT_4759 179
226186.BT_0034 226186.BT_4778 213
226186.BT_0035 226186.BT_0036 590
226186.BT_0036 226186.BT_0015 168
226186.BT_0036 226186.BT_0035 590
226186.BT_0036 226186.BT_0142 264
226186.BT_0036 226186.BT_0200 150
226186.BT_0036 226186.BT_0209 297
226186.BT_0036 226186.BT_0233 161
226186.BT_0036 226186.BT_0264 172
226186.BT_0036 226186.BT_0285 151
226186.BT_0036 226186.BT_0291 161
226186.BT_0036 226186.BT_0412 157
226186.BT_0036 226186.BT_0468 197
226186.BT_0036 226186.BT_0481 162
226186.BT_0036 226186.BT_0607 183
226186.BT_0036 226186.BT_0660 189
226186.BT_0036 226186.BT_1056 196
226186.BT_0036 226186.BT_1082 204
226186.BT_0036 226186.BT_1166 160
226186.BT_0036 226186.BT_1181 165
226186.BT_0036 226186.BT_1193 172
226186.BT_0036 226186.BT_1217 164
226186.BT_0036 226186.BT_1248 200
226186.BT_0036 226186.BT_1425 282
226186.BT_0036 226186.BT_1503 152
226186.BT_0036 226186.BT_1563 215
226186.BT_0036 226186.BT_1573 171
226186.BT_0036 226186.BT_1671 180
226186.BT_0036 226186.BT_1746 256
226186.BT_0036 226186.BT_1831 174
226186.BT_0036 226186.BT_1837 224
226186.BT_0036 226186.BT_2018 208
226186.BT_0036 226186.BT_2028 182
226186.BT_0036 226186.BT_2033 164
226186.BT_0036 226186.BT_2073 150
226186.BT_0036 226186.BT_2103 173
226186.BT_0036 226186.BT_2216 218
226186.BT_0036 226186.BT_2224 159
226186.BT_0036 226186.BT_2267 201
226186.BT_0036 226186.BT_2277 187
226186.BT_0036 226186.BT_2308 171
226186.BT_0036 226186.BT_2405 210
226186.BT_0036 226186.BT_2511 306
226186.BT_0036 226186.BT_2520 268
226186.BT_0036 226186.BT_2559 158
226186.BT_0036 226186.BT_2576 242
226186.BT_0036 226186.BT_2742 179
226186.BT_0036 226186.BT_2838 224
226186.BT_0036 226186.BT_2843 369
226186.BT_0036 226186.BT_2907 158
226186.BT_0036 226186.BT_3135 215
226186.BT_0036 226186.BT_3136 248
226186.BT_0036 226186.BT_3167 158
226186.BT_0036 226186.BT_3291 209
226186.BT_0036 226186.BT_3354 189
226186.BT_0036 226186.BT_3497 207
226186.BT_0036 226186.BT_3602 156
226186.BT_0036 226186.BT_3608 169
226186.BT_0036 226186.BT_3617 168
226186.BT_0036 226186.BT_3647 187
226186.BT_0036 226186.BT_3686 178
226186.BT_0036 226186.BT_3734 322
226186.BT_0036 226186.BT_3868 152
226186.BT_0036 226186.BT_3891 176
226186.BT_0036 226186.BT_3893 210
226186.BT_0036 226186.BT_3951 187
226186.BT_0036 226186.BT_4023 244
226186.BT_0036 226186.BT_4044 211
226186.BT_0036 226186.BT_4118 199
226186.BT_0036 226186.BT_4130 163
226186.BT_0036 226186.BT_4188 164
226186.BT_0036 226186.BT_4369 347
226186.BT_0036 226186.BT_4376 163
226186.BT_0036 226186.BT_4410 249
226186.BT_0036 226186.BT_4485 203
226186.BT_0036 226186.BT_4526 161
226186.BT_0036 226186.BT_4665 196
226186.BT_0036 226186.BT_4732 188
226186.BT_0036 226186.BT_4739 178
226186.BT_0037 226186.BT_0038 552
226186.BT_0037 226186.BT_0039 308
226186.BT_0037 226186.BT_0040 260
226186.BT_0037 226186.BT_0041 260
226186.BT_0037 226186.BT_0042 260
226186.BT_0037 226186.BT_0043 240
226186.BT_0037 226186.BT_0044 235
226186.BT_0037 226186.BT_0045 235
226186.BT_0037 226186.BT_0046 222
226186.BT_0037 226186.BT_0047 216
226186.BT_0037 226186.BT_0048 187
226186.BT_0037 226186.BT_0049 185
226186.BT_0037 226186.BT_0050 182
226186.BT_0037 226186.BT_0051 182
226186.BT_0037 226186.BT_0052 161
226186.BT_0037 226186.BT_0053 161
226186.BT_0037 226186.BT_0054 155
226186.BT_0037 226186.BT_0055 155
226186.BT_0037 226186.BT_0056 153
226186.BT_0037 226186.BT_0057 153
226186.BT_0038 226186.BT_0037 552
226186.BT_0038 226186.BT_0039 437
226186.BT_0038 226186.BT_0040 352
226186.BT_0038 226186.BT_0041 352
226186.BT_0038 226186.BT_0042 352
226186.BT_0038 226186.BT_0043 317
226186.BT_0038 226186.BT_0044 307
226186.BT_0038 226186.BT_0045 307
226186.BT_0038 226186.BT_0046 285
226186.BT_0038 226186.BT_0047 274
226186.BT_0038 226186.BT_0048 223
226186.BT_0038 226186.BT_0049 220
226186.BT_0038 226186.BT_0050 215
226186.BT_0038 226186.BT_0051 215
226186.BT_0038 226186.BT_0052 177
226186.BT_0038 226186.BT_0053 177
226186.BT_0038 226186.BT_0054 167
226186.BT_0038 226186.BT_0055 167
226186.BT_0038 226186.BT_0056 163
226186.BT_0038 226186.BT_0057 163
226186.BT_0038 226186.BT_0058 156
226186.BT_0038 226186.BT_0059 156
226186.BT_0038 226186.BT_0060 152
226186.BT_0038 226186.BT_0061 151
226186.BT_0038 226186.BT_0062 151
226186.BT_0039 226186.BT_0037 308
226186.BT_0039 226186.BT_0038 437
226186.BT_0039 226186.BT_0040 658
226186.BT_0039 226186.BT_0041 658
226186.BT_0039 226186.BT_0042 658
226186.BT_0039 226186.BT_0043 572
226186.BT_0039 226186.BT_0044 549
226186.BT_0039 226186.BT_0045 549
226186.BT_0039 226186.BT_0046 496
226186.BT_0039 226186.BT_0047 468
226186.BT_0039 226186.BT_0048 344
226186.BT_0039 226186.BT_0049 336
226186.BT_0039 226186.BT_0050 324
226186.BT_0039 226186.BT_0051 324
226186.BT_0039 226186.BT_0052 232
226186.BT_0039 226186.BT_0053 232
226186.BT_0039 226186.BT_0054 208
226186.BT_0039 226186.BT_0055 206
226186.BT_0039 226186.BT_0056 198
226186.BT_0039 226186.BT_0057 198
226186.BT_0039 226186.BT_0058 179
226186.BT_0039 226186.BT_0059 179
226186.BT_0039 226186.BT_0060 314
226186.BT_0039 226186.BT_0061 169
226186.BT_0039 226186.BT_0062 169
226186.BT_0039 226186.BT_0063 161
226186.BT_0039 226186.BT_0064 158
226186.BT_0039 226186.BT_0065 152
226186.BT_0039 226186.BT_0292 294
226186.BT_0039 226186.BT_0398 224
226186.BT_0039 226186.BT_0399 189
226186.BT_0039 226186.BT_0400 189
226186.BT_0039 226186.BT_0481 224
226186.BT_0039 226186.BT_0482 189
226186.BT_0039 226186.BT_0558 258
226186.BT_0039 226186.BT_0607 204
226186.BT_0039 226186.BT_0613 224
226186.BT_0039 226186.BT_0614 189
226186.BT_0039 226186.BT_0638 340
226186.BT_0039 226186.BT_0816 152
226186.BT_0039 226186.BT_1224 252
226186.BT_0039 226186.BT_1225 252
226186.BT_0039 226186.BT_2706 356
226186.BT_0039 226186.BT_2781 258
226186.BT_0039 226186.BT_2876 177
226186.BT_0039 226186.BT_3419 260
226186.BT_0039 226186.BT_3835 153
226186.BT_0040 226186.BT_0037 260
226186.BT_0040 226186.BT_0038 352
226186.BT_0040 226186.BT_0039 658
226186.BT_0040 226186.BT_0041 865
226186.BT_0040 226186.BT_0042 972
226186.BT_0040 226186.BT_0043 745
226186.BT_0040 226186.BT_0044 713
226186.BT_0040 226186.BT_0045 713
226186.BT_0040 226186.BT_0046 638
226186.BT_0040 226186.BT_0047 599
226186.BT_0040 226186.BT_0048 425
226186.BT_0040 226186.BT_0049 414
226186.BT_0040 226186.BT_0050 510
226186.BT_0040 226186.BT_0051 398
226186.BT_0040 226186.BT_0052 350
226186.BT_0040 226186.BT_0053 269
226186.BT_0040 226186.BT_0054 236
226186.BT_0040 226186.BT_0055 233
226186.BT_0040 226186.BT_0056 222
226186.BT_0040 226186.BT_0057 222
226186.BT_0040 226186.BT_0058 196
226186.BT_0040 226186.BT_0059 196
226186.BT_0040 226186.BT_0060 188
226186.BT_0040 226186.BT_0061 205
226186.BT_0040 226186.BT_0062 180
226186.BT_0040 226186.BT_0063 170
226186.BT_0040 226186.BT_0064 166
226186.BT_0040 226186.BT_0065 158
226186.BT_0040 226186.BT_0066 150
226186.BT_0040 226186.BT_0178 194
226186.BT_0040 226186.BT_0204 158
226186.BT_0040 226186.BT_0292 252
226186.BT_0040 226186.BT_0355 151
226186.BT_0040 226186.BT_0376 289
226186.BT_0040 226186.BT_0385 774
226186.BT_0040 226186.BT_0386 174
226186.BT_0040 226186.BT_0390 286
226186.BT_0040 226186.BT_0463 191
226186.BT_0040 226186.BT_0469 276
226186.BT_0040 226186.BT_0596 289
226186.BT_0040 226186.BT_0603 778
226186.BT_0040 226186.BT_0604 261
226186.BT_0040 226186.BT_0607 271
226186.BT_0040 226186.BT_0609 174
226186.BT_0040 226186.BT_0611 160
226186.BT_0040 226186.BT_0673 160
226186.BT_0040 226186.BT_0693 242
226186.BT_0040 226186.BT_0741 175
226186.BT_0040 226186.BT_0763 204
226186.BT_0040 226186.BT_0768 152
226186.BT_0040 226186.BT_0884 152
226186.BT_0040 226186.BT_0899 158
226186.BT_0040 226186.BT_0904 176
226186.BT_0040 226186.BT_1031 184
226186.BT_0040 226186.BT_1053 169
226186.BT_0040 226186.BT_1056 180
226186.BT_0040 226186.BT_1162 195
226186.BT_0040 226186.BT_1350 294
226186.BT_0040 226186.BT_1351 294
226186.BT_0040 226186.BT_1354 152
226186.BT_0040 226186.BT_1358 289
226186.BT_0040 226186.BT_1383 245
226186.BT_0040 226186.BT_1386 163
226186.BT_0040 226186.BT_1444 224
226186.BT_0040 226186.BT_1478 160
226186.BT_0040 226186.BT_1503 196
226186.BT_0040 226186.BT_1513 192
226186.BT_0040 226186.BT_1532 152
226186.BT_0040 226186.BT_1634 231
226186.BT_0040 226186.BT_1645 153
226186.BT_0040 226186.BT_1647 166
226186.BT_0040 226186.BT_1651 179
226186.BT_0040 226186.BT_1656 289
226186.BT_0040 226186.BT_1709 153
226186.BT_0040 226186.BT_1722 151
226186.BT_0040 226186.BT_1725 289
226186.BT_0040 226186.BT_1761 360
226186.BT_0040 226186.BT_1814 220
226186.BT_0040 226186.BT_1835 165
226186.BT_0040 226186.BT_1874 166
226186.BT_0040 226186.BT_2009 158
226186.BT_0040 226186.BT_2017 191
226186.BT_0040 226186.BT_2147 252
226186.BT_0040 226186.BT_2165 161
226186.BT_0040 226186.BT_2320 322
226186.BT_0040 226186.BT_2385 171
226186.BT_0040 226186.BT_2422 220
226186.BT_0040 226186.BT_2573 154
226186.BT_0040 226186.BT_2751 157
226186.BT_0040 226186.BT_2828 161
226186.BT_0040 226186.BT_2867 166
226186.BT_0040 226186.BT_2872 287
226186.BT_0040 226186.BT_2875 294
226186.BT_0040 226186.BT_2876 298
226186.BT_0040 226186.BT_2880 189
226186.BT_0040 226186.BT_2881 211
226186.BT_0040 226186.BT_2886 289
226186.BT_0040 226186.BT_2887 158
226186.BT_0040 226186.BT_2942 153
226186.BT_0040 226186.BT_3104 242
226186.BT_0040 226186.BT_3176 167
226186.BT_0040 226186.BT_3180 165
226186.BT_0040 226186.BT_3291 171
226186.BT_0040 226186.BT_3378 305
226186.BT_0040 226186.BT_3390 195
226186.BT_0040 226186.BT_3431 171
226186.BT_0040 226186.BT_3791 162
226186.BT_0040 226186.BT_3852 311
226186.BT_0040 226186.BT_3855 211
226186.BT_0040 226186.BT_4078 262
226186.BT_0040 226186.BT_4257 201
226186.BT_0040 226186.BT_4282 153
226186.BT_0040 226186.BT_4335 150
226186.BT_0040 226186.BT_4358 386
226186.BT_0040 226186.BT_4438 381
226186.BT_0040 226186.BT_4636 163
226186.BT_0040 226186.BT_4697 169
226186.BT_0041 226186.BT_0037 260
226186.BT_0041 226186.BT_0038 352
226186.BT_0041 226186.BT_0039 658
226186.BT_0041 226186.BT_0040 865
226186.BT_0041 226186.BT_0042 928
226186.BT_0041 226186.BT_0043 745
226186.BT_0041 226186.BT_0044 713
226186.BT_0041 226186.BT_0045 714
226186.BT_0041 226186.BT_0046 638
226186.BT_0041 226186.BT_0047 599
226186.BT_0041 226186.BT_0048 425
226186.BT_0041 226186.BT_0049 414
226186.BT_0041 226186.BT_0050 398
226186.BT_0041 226186.BT_0051 398
226186.BT_0041 226186.BT_0052 269
226186.BT_0041 226186.BT_0053 269
226186.BT_0041 226186.BT_0054 323
226186.BT_0041 226186.BT_0055 233
226186.BT_0041 226186.BT_0056 222
226186.BT_0041 226186.BT_0057 222
226186.BT_0041 226186.BT_0058 196
226186.BT_0041 226186.BT_0059 196
226186.BT_0041 226186.BT_0060 184
226186.BT_0041 226186.BT_0061 270
226186.BT_0041 226186.BT_0062 180
226186.BT_0041 226186.BT_0063 170
226186.BT_0041 226186.BT_0064 166
226186.BT_0041 226186.BT_0065 158
226186.BT_0041 226186.BT_0066 150
226186.BT_0041 226186.BT_0103 156
226186.BT_0041 226186.BT_0126 305
226186.BT_0041 226186.BT_0216 170
226186.BT_0041 226186.BT_0252 307
226186.BT_0041 226186.BT_0288 157
226186.BT_0041 226186.BT_0291 163
226186.BT_0041 226186.BT_0296 162
226186.BT_0041 226186.BT_0385 302
226186.BT_0041 226186.BT_0386 199
226186.BT_0041 226186.BT_0400 178
226186.BT_0041 226186.BT_0449 250
226186.BT_0041 226186.BT_0468 202
226186.BT_0041 226186.BT_0482 188
226186.BT_0041 226186.BT_0510 159
226186.BT_0041 226186.BT_0521 212
226186.BT_0041 226186.BT_0528 156
226186.BT_0041 226186.BT_0547 157
226186.BT_0041 226186.BT_0548 271
226186.BT_0041 226186.BT_0603 448
226186.BT_0041 226186.BT_0604 256
226186.BT_0041 226186.BT_0614 190
226186.BT_0041 226186.BT_0697 244
226186.BT_0041 226186.BT_0721 207
226186.BT_0041 226186.BT_0733 172
226186.BT_0041 226186.BT_0775 151
226186.BT_0041 226186.BT_0776 206
226186.BT_0041 226186.BT_0867 156
226186.BT_0041 226186.BT_0955 156
226186.BT_0041 226186.BT_0963 443
226186.BT_0041 226186.BT_1044 170
226186.BT_0041 226186.BT_1078 169
226186.BT_0041 226186.BT_1172 256
226186.BT_0041 226186.BT_1199 201
226186.BT_0041 226186.BT_1347 167
226186.BT_0041 226186.BT_1470 184
226186.BT_0041 226186.BT_1534 159
226186.BT_0041 226186.BT_1578 295
226186.BT_0041 226186.BT_1657 184
226186.BT_0041 226186.BT_1690 172
226186.BT_0041 226186.BT_1807 182
226186.BT_0041 226186.BT_1813 152
226186.BT_0041 226186.BT_1831 212
226186.BT_0041 226186.BT_1834 211
226186.BT_0041 226186.BT_1927 155
226186.BT_0041 226186.BT_1972 409
226186.BT_0041 226186.BT_2059 227
226186.BT_0041 226186.BT_2148 205
226186.BT_0041 226186.BT_2308 154
226186.BT_0041 226186.BT_2354 165
226186.BT_0041 226186.BT_2393 152
226186.BT_0041 226186.BT_2420 198
226186.BT_0041 226186.BT_2505 181
226186.BT_0041 226186.BT_2578 220
226186.BT_0041 226186.BT_2822 205
226186.BT_0041 226186.BT_2832 179
226186.BT_0041 226186.BT_2862 151
226186.BT_0041 226186.BT_2877 436
226186.BT_0041 226186.BT_2896 162
226186.BT_0041 226186.BT_2907 154
226186.BT_0041 226186.BT_3024 174
226186.BT_0041 226186.BT_3174 154
226186.BT_0041 226186.BT_3258 153
226186.BT_0041 226186.BT_3264 185
226186.BT_0041 226186.BT_3346 219
226186.BT_0041 226186.BT_3402 168
226186.BT_0041 226186.BT_3478 152
226186.BT_0041 226186.BT_3533 178
226186.BT_0041 226186.BT_3656 182
226186.BT_0041 226186.BT_3674 157
226186.BT_0041 226186.BT_3724 162
226186.BT_0041 226186.BT_3880 295
226186.BT_0041 226186.BT_3933 164
226186.BT_0041 226186.BT_3952 154
226186.BT_0041 226186.BT_4057 161
226186.BT_0041 226186.BT_4063 156
226186.BT_0041 226186.BT_4065 150
226186.BT_0041 226186.BT_4104 151
226186.BT_0041 226186.BT_4240 175
226186.BT_0041 226186.BT_4243 161
226186.BT_0041 226186.BT_4298 202
226186.BT_0041 226186.BT_4306 161
226186.BT_0041 226186.BT_4367 184
226186.BT_0041 226186.BT_4412 324
226186.BT_0041 226186.BT_4485 160
226186.BT_0041 226186.BT_4634 154
226186.BT_0041 226186.BT_4652 154
226186.BT_0041 226186.BT_4695 163
226186.BT_0042 226186.BT_0037 260
226186.BT_0042 226186.BT_0038 352
226186.BT_0042 226186.BT_0039 658
226186.BT_0042 226186.BT_0040 972
226186.BT_0042 226186.BT_0041 928
226186.BT_0042 226186.BT_0043 745
226186.BT_0042 226186.BT_0044 713
226186.BT_0042 226186.BT_0045 713
226186.BT_0042 226186.BT_0046 638
226186.BT_0042 226186.BT_0047 599
226186.BT_0042 226186.BT_0048 425
226186.BT_0042 226186.BT_0049 414
226186.BT_0042 226186.BT_0050 398
226186.BT_0042 226186.BT_0051 398
226186.BT_0042 226186.BT_0052 269
226186.BT_0042 226186.BT_0053 269
226186.BT_0042 226186.BT_0054 236
226186.BT_0042 226186.BT_0055 345
226186.BT_0042 226186.BT_0056 222
226186.BT_0042 226186.BT_0057 222
226186.BT_0042 226186.BT_0058 196
226186.BT_0042 226186.BT_0059 196
226186.BT_0042 226186.BT_0060 184
226186.BT_0042 226186.BT_0061 204
226186.BT_0042 226186.BT_0062 180
226186.BT_0042 226186.BT_0063 170
226186.BT_0042 226186.BT_0064 166
226186.BT_0042 226186.BT_0065 158
226186.BT_0042 226186.BT_0066 150
226186.BT_0042 226186.BT_0282 164
226186.BT_0042 226186.BT_0363 169
226186.BT_0042 226186.BT_0385 411
226186.BT_0042 226186.BT_0386 744
226186.BT_0042 226186.BT_0463 208
226186.BT_0042 226186.BT_0464 245
226186.BT_0042 226186.BT_0465 208
226186.BT_0042 226186.BT_0466 191
226186.BT_0042 226186.BT_0467 770
226186.BT_0042 226186.BT_0468 797
226186.BT_0042 226186.BT_0469 221
226186.BT_0042 226186.BT_0480 165
226186.BT_0042 226186.BT_0510 189
226186.BT_0042 226186.BT_0603 370
226186.BT_0042 226186.BT_0604 832
226186.BT_0042 226186.BT_0607 178
226186.BT_0042 226186.BT_0609 206
226186.BT_0042 226186.BT_0741 169
226186.BT_0042 226186.BT_0775 154
226186.BT_0042 226186.BT_0796 153
226186.BT_0042 226186.BT_0807 190
226186.BT_0042 226186.BT_0828 245
226186.BT_0042 226186.BT_0866 170
226186.BT_0042 226186.BT_1004 222
226186.BT_0042 226186.BT_1024 258
226186.BT_0042 226186.BT_1028 157
226186.BT_0042 226186.BT_1053 151
226186.BT_0042 226186.BT_1176 308
226186.BT_0042 226186.BT_1177 247
226186.BT_0042 226186.BT_1316 213
226186.BT_0042 226186.BT_1338 245
226186.BT_0042 226186.BT_1348 225
226186.BT_0042 226186.BT_1387 151
226186.BT_0042 226186.BT_1495 159
226186.BT_0042 226186.BT_1512 170
226186.BT_0042 226186.BT_1573 203
226186.BT_0042 226186.BT_1578 239
226186.BT_0042 226186.BT_1587 193
226186.BT_0042 226186.BT_1600 185
226186.BT_0042 226186.BT_1644 165
226186.BT_0042 226186.BT_1652 247
226186.BT_0042 226186.BT_1708 165
226186.BT_0042 226186.BT_1730 208
226186.BT_0042 226186.BT_1783 166
226186.BT_0042 226186.BT_1811 158
226186.BT_0042 226186.BT_1837 237
226186.BT_0042 226186.BT_1972 150
226186.BT_0042 226186.BT_2016 191
226186.BT_0042 226186.BT_2017 208
226186.BT_0042 226186.BT_2093 180
226186.BT_0042 226186.BT_2335 206
226186.BT_0042 226186.BT_2422 212
226186.BT_0042 226186.BT_2460 165
226186.BT_0042 226186.BT_2522 171
226186.BT_0042 226186.BT_2658 154
226186.BT_0042 226186.BT_2775 199
226186.BT_0042 226186.BT_2810 159
226186.BT_0042 226186.BT_2864 214
226186.BT_0042 226186.BT_2876 350
226186.BT_0042 226186.BT_2887 257
226186.BT_0042 226186.BT_2901 213
226186.BT_0042 226186.BT_2934 247
226186.BT_0042 226186.BT_2936 224
226186.BT_0042 226186.BT_2952 150
226186.BT_0042 226186.BT_3037 173
226186.BT_0042 226186.BT_3108 159
226186.BT_0042 226186.BT_3169 211
226186.BT_0042 226186.BT_3209 153
226186.BT_0042 226186.BT_3264 218
226186.BT_0042 226186.BT_3266 159
226186.BT_0042 226186.BT_3276 191
226186.BT_0042 226186.BT_3291 163
226186.BT_0042 226186.BT_3366 317
226186.BT_0042 226186.BT_3374 618
226186.BT_0042 226186.BT_3377 178
226186.BT_0042 226186.BT_3385 179
226186.BT_0042 226186.BT_3469 151
226186.BT_0042 226186.BT_3508 227
226186.BT_0042 226186.BT_3579 160
226186.BT_0042 226186.BT_3593 181
226186.BT_0042 226186.BT_3603 160
226186.BT_0042 226186.BT_3743 190
226186.BT_0042 226186.BT_3808 187
226186.BT_0042 226186.BT_3814 194
226186.BT_0042 226186.BT_3855 186
226186.BT_0042 226186.BT_4220 191
226186.BT_0042 226186.BT_4273 164
226186.BT_0042 226186.BT_4292 155
226186.BT_0042 226186.BT_4322 153
226186.BT_0042 226186.BT_4358 497
226186.BT_0042 226186.BT_4499 185
226186.BT_0042 226186.BT_4510 153
226186.BT_0042 226186.BT_4528 182
226186.BT_0042 226186.BT_4559 182
226186.BT_0042 226186.BT_4605 243
226186.BT_0042 226186.BT_4622 211
226186.BT_0042 226186.BT_4696 192
226186.BT_0043 226186.BT_0037 240
226186.BT_0043 226186.BT_0038 317
226186.BT_0043 226186.BT_0039 572
226186.BT_0043 226186.BT_0040 745
226186.BT_0043 226186.BT_0041 745
226186.BT_0043 226186.BT_0042 745
226186.BT_0043 226186.BT_0044 827
226186.BT_0043 226186.BT_0045 827
226186.BT_0043 226186.BT_0046 738
226186.BT_0043 226186.BT_0047 691
226186.BT_0043 226186.BT_0048 482
226186.BT_0043 226186.BT_0049 469
226186.BT_0043 226186.BT_0050 450
226186.BT_0043 226186.BT_0051 450
226186.BT_0043 226186.BT_0052 295
226186.BT_0043 226186.BT_0053 295
226186.BT_0043 226186.BT_0054 255
226186.BT_0043 226186.BT_0055 251
226186.BT_0043 226186.BT_0056 239
226186.BT_0043 226186.BT_0057 239
226186.BT_0043 226186.BT_0058 207
226186.BT_0043 226186.BT_0059 207
226186.BT_0043 226186.BT_0060 193
226186.BT_0043 226186.BT_0061 189
226186.BT_0043 226186.BT_0062 189
226186.BT_0043 226186.BT_0063 176
226186.BT_0043 226186.BT_0064 172
226186.BT_0043 226186.BT_0065 161
226186.BT_0043 226186.BT_0066 152
226186.BT_0044 226186.BT_0037 235
226186.BT_0044 226186.BT_0038 307
226186.BT_0044 226186.BT_0039 549
226186.BT_0044 226186.BT_0040 713
226186.BT_0044 226186.BT_0041 713
226186.BT_0044 226186.BT_0042 713
226186.BT_0044 226186.BT_0043 827
226186.BT_0044 226186.BT_0045 865
226186.BT_0044 226186.BT_0046 822
226186.BT_0044 226186.BT_0047 721
226186.BT_0044 226186.BT_0048 501
226186.BT_0044 226186.BT_0049 487
226186.BT_0044 226186.BT_0050 578
226186.BT_0044 226186.BT_0051 652
226186.BT_0044 226186.BT_0052 304
226186.BT_0044 226186.BT_0053 304
226186.BT_0044 226186.BT_0054 261
226186.BT_0044 226186.BT_0055 258
226186.BT_0044 226186.BT_0056 269
226186.BT_0044 226186.BT_0057 244
226186.BT_0044 226186.BT_0058 211
226186.BT_0044 226186.BT_0059 211
226186.BT_0044 226186.BT_0060 196
226186.BT_0044 226186.BT_0061 191
226186.BT_0044 226186.BT_0062 191
226186.BT_0044 226186.BT_0063 178
226186.BT_0044 226186.BT_0064 173
226186.BT_0044 226186.BT_0065 163
226186.BT_0044 226186.BT_0066 153
226186.BT_0044 226186.BT_0257 153
226186.BT_0044 226186.BT_0305 159
226186.BT_0044 226186.BT_0315 230
226186.BT_0044 226186.BT_0426 225
226186.BT_0044 226186.BT_0449 152
226186.BT_0044 226186.BT_0581 184
226186.BT_0044 226186.BT_0603 150
226186.BT_0044 226186.BT_0717 181
226186.BT_0044 226186.BT_0816 168
226186.BT_0044 226186.BT_0886 219
226186.BT_0044 226186.BT_0925 206
226186.BT_0044 226186.BT_0984 157
226186.BT_0044 226186.BT_1039 150
226186.BT_0044 226186.BT_1113 171
226186.BT_0044 226186.BT_1176 367
226186.BT_0044 226186.BT_1332 183
226186.BT_0044 226186.BT_1353 343
226186.BT_0044 226186.BT_1456 166
226186.BT_0044 226186.BT_1457 191
226186.BT_0044 226186.BT_1646 299
226186.BT_0044 226186.BT_1647 185
226186.BT_0044 226186.BT_1648 342
226186.BT_0044 226186.BT_1846 184
226186.BT_0044 226186.BT_1911 158
226186.BT_0044 226186.BT_2034 169
226186.BT_0044 226186.BT_2174 186
226186.BT_0044 226186.BT_2439 160
226186.BT_0044 226186.BT_2596 151
226186.BT_0044 226186.BT_2621 383
226186.BT_0044 226186.BT_2795 214
226186.BT_0044 226186.BT_2820 166
226186.BT_0044 226186.BT_2868 360
226186.BT_0044 226186.BT_2874 223
226186.BT_0044 226186.BT_2876 264
226186.BT_0044 226186.BT_2889 154
226186.BT_0044 226186.BT_3023 176
226186.BT_0044 226186.BT_3246 153
226186.BT_0044 226186.BT_3338 150
226186.BT_0044 226186.BT_3365 254
226186.BT_0044 226186.BT_3366 300
226186.BT_0044 226186.BT_3370 290
226186.BT_0044 226186.BT_3371 317
226186.BT_0044 226186.BT_3404 150
226186.BT_0044 226186.BT_3412 154
226186.BT_0044 226186.BT_3468 165
226186.BT_0044 226186.BT_3622 153
226186.BT_0044 226186.BT_3686 223
226186.BT_0044 226186.BT_3694 441
226186.BT_0044 226186.BT_3837 181
226186.BT_0044 226186.BT_3857 163
226186.BT_0044 226186.BT_4101 150
226186.BT_0044 226186.BT_4281 186
226186.BT_0044 226186.BT_4313 196
226186.BT_0044 226186.BT_4318 268
226186.BT_0044 226186.BT_4408 353
226186.BT_0044 226186.BT_4480 176
226186.BT_0044 226186.BT_4488 229
226186.BT_0044 226186.BT_4506 211
226186.BT_0044 226186.BT_4533 205
226186.BT_0044 226186.BT_4551 252
226186.BT_0045 226186.BT_0037 235
226186.BT_0045 226186.BT_0038 307
226186.BT_0045 226186.BT_0039 549
226186.BT_0045 226186.BT_0040 713
226186.BT_0045 226186.BT_0041 714
226186.BT_0045 226186.BT_0042 713
226186.BT_0045 226186.BT_0043 827
226186.BT_0045 226186.BT_0044 865
226186.BT_0045 226186.BT_0046 771
226186.BT_0045 226186.BT_0047 721
226186.BT_0045 226186.BT_0048 501
226186.BT_0045 226186.BT_0049 487
226186.BT_0045 226186.BT_0050 467
226186.BT_0045 226186.BT_0051 467
226186.BT_0045 226186.BT_0052 304
226186.BT_0045 226186.BT_0053 373
226186.BT_0045 226186.BT_0054 261
226186.BT_0045 226186.BT_0055 258
226186.BT_0045 226186.BT_0056 244
226186.BT_0045 226186.BT_0057 244
226186.BT_0045 226186.BT_0058 211
226186.BT_0045 226186.BT_0059 211
226186.BT_0045 226186.BT_0060 208
226186.BT_0045 226186.BT_0061 200
226186.BT_0045 226186.BT_0062 191
226186.BT_0045 226186.BT_0063 178
226186.BT_0045 226186.BT_0064 173
226186.BT_0045 226186.BT_0065 163
226186.BT_0045 226186.BT_0066 153
226186.BT_0045 226186.BT_0069 205
226186.BT_0045 226186.BT_0161 219
226186.BT_0045 226186.BT_0278 179
226186.BT_0045 226186.BT_0294 164
226186.BT_0045 226186.BT_0340 190
226186.BT_0045 226186.BT_0365 168
226186.BT_0045 226186.BT_0371 253
226186.BT_0045 226186.BT_0385 166
226186.BT_0045 226186.BT_0387 201
226186.BT_0045 226186.BT_0445 181
226186.BT_0045 226186.BT_0471 266
226186.BT_0045 226186.BT_0479 150
226186.BT_0045 226186.BT_0496 181
226186.BT_0045 226186.BT_0516 228
226186.BT_0045 226186.BT_0519 308
226186.BT_0045 226186.BT_0530 153
226186.BT_0045 226186.BT_0581 184
226186.BT_0045 226186.BT_0595 178
226186.BT_0045 226186.BT_0603 179
226186.BT_0045 226186.BT_0623 160
226186.BT_0045 226186.BT_0640 176
226186.BT_0045 226186.BT_0754 182
226186.BT_0045 226186.BT_0796 157
226186.BT_0045 226186.BT_0953 156
226186.BT_0045 226186.BT_1012 221
226186.BT_0045 226186.BT_1017 187
226186.BT_0045 226186.BT_1046 150
226186.BT_0045 226186.BT_1057 164
226186.BT_0045 226186.BT_1087 277
226186.BT_0045 226186.BT_1093 177
226186.BT_0045 226186.BT_1176 203
226186.BT_0045 226186.BT_1178 152
226186.BT_0045 226186.BT_1217 162
226186.BT_0045 226186.BT_1286 164
226186.BT_0045 226186.BT_1402 167
226186.BT_0045 226186.BT_1405 154
226186.BT_0045 226186.BT_1460 211
226186.BT_0045 226186.BT_1527 163
226186.BT_0045 226186.BT_1619 258
226186.BT_0045 226186.BT_1647 153
226186.BT_0045 226186.BT_1650 204
226186.BT_0045 226186.BT_1716 171
226186.BT_0045 226186.BT_1721 167
226186.BT_0045 226186.BT_1799 350
226186.BT_0045 226186.BT_1850 475
226186.BT_0045 226186.BT_1949 172
226186.BT_0045 226186.BT_1998 189
226186.BT_0045 226186.BT_2117 184
226186.BT_0045 226186.BT_2123 150
226186.BT_0045 226186.BT_2147 355
226186.BT_0045 226186.BT_2172 284
226186.BT_0045 226186.BT_2198 182
226186.BT_0045 226186.BT_2248 171
226186.BT_0045 226186.BT_2255 244
226186.BT_0045 226186.BT_2276 371
226186.BT_0045 226186.BT_2279 173
226186.BT_0045 226186.BT_2446 258
226186.BT_0045 226186.BT_2550 160
226186.BT_0045 226186.BT_2560 187
226186.BT_0045 226186.BT_2634 183
226186.BT_0045 226186.BT_2700 185
226186.BT_0045 226186.BT_2720 203
226186.BT_0045 226186.BT_2722 186
226186.BT_0045 226186.BT_2752 154
226186.BT_0045 226186.BT_2817 216
226186.BT_0045 226186.BT_2824 160
226186.BT_0045 226186.BT_2850 269
226186.BT_0045 226186.BT_2869 293
226186.BT_0045 226186.BT_2959 158
226186.BT_0045 226186.BT_3023 156
226186.BT_0045 226186.BT_3032 154
226186.BT_0045 226186.BT_3079 189
226186.BT_0045 226186.BT_3169 177
226186.BT_0045 226186.BT_3250 153
226186.BT_0045 226186.BT_3425 155
226186.BT_0045 226186.BT_3493 224
226186.BT_0045 226186.BT_3500 196
226186.BT_0045 226186.BT_3522 181
226186.BT_0045 226186.BT_3565 152
226186.BT_0045 226186.BT_3622 159
226186.BT_0045 226186.BT_3633 400
226186.BT_0045 226186.BT_3677 179
226186.BT_0045 226186.BT_3683 160
226186.BT_0045 226186.BT_3694 197
226186.BT_0045 226186.BT_3765 184
226186.BT_0045 226186.BT_3779 285
226186.BT_0045 226186.BT_3792 156
226186.BT_0045 226186.BT_3836 155
226186.BT_0045 226186.BT_3983 198
226186.BT_0045 226186.BT_3993 154
226186.BT_0045 226186.BT_4022 190
226186.BT_0045 226186.BT_4048 165
226186.BT_0045 226186.BT_4100 175
226186.BT_0045 226186.BT_4101 181
226186.BT_0045 226186.BT_4146 159
226186.BT_0045 226186.BT_4165 160
226186.BT_0045 226186.BT_4167 237
226186.BT_0045 226186.BT_4257 185
226186.BT_0045 226186.BT_4270 171
226186.BT_0045 226186.BT_4273 198
226186.BT_0045 226186.BT_4319 182
226186.BT_0045 226186.BT_4324 153
226186.BT_0045 226186.BT_4379 189
226186.BT_0045 226186.BT_4389 167
226186.BT_0045 226186.BT_4394 152
226186.BT_0045 226186.BT_4450 313
226186.BT_0045 226186.BT_4480 170
226186.BT_0045 226186.BT_4592 155
226186.BT_0045 226186.BT_4602 329
226186.BT_0045 226186.BT_4603 165
226186.BT_0045 226186.BT_4605 230
226186.BT_0046 226186.BT_0037 222
226186.BT_0046 226186.BT_0038 285
226186.BT_0046 226186.BT_0039 496
226186.BT_0046 226186.BT_0040 638
226186.BT_0046 226186.BT_0041 638
226186.BT_0046 226186.BT_0042 638
226186.BT_0046 226186.BT_0043 738
226186.BT_0046 226186.BT_0044 822
226186.BT_0046 226186.BT_0045 771
226186.BT_0046 226186.BT_0047 834
226186.BT_0046 226186.BT_0048 556
226186.BT_0046 226186.BT_0049 540
226186.BT_0046 226186.BT_0050 634
226186.BT_0046 226186.BT_0051 667
226186.BT_0046 226186.BT_0052 329
226186.BT_0046 226186.BT_0053 329
226186.BT_0046 226186.BT_0054 280
226186.BT_0046 226186.BT_0055 275
226186.BT_0046 226186.BT_0056 284
226186.BT_0046 226186.BT_0057 260
226186.BT_0046 226186.BT_0058 221
226186.BT_0046 226186.BT_0059 221
226186.BT_0046 226186.BT_0060 205
226186.BT_0046 226186.BT_0061 199
226186.BT_0046 226186.BT_0062 199
226186.BT_0046 226186.BT_0063 184
226186.BT_0046 226186.BT_0064 179
226186.BT_0046 226186.BT_0065 166
226186.BT_0046 226186.BT_0066 155
226186.BT_0046 226186.BT_0173 154
226186.BT_0046 226186.BT_0174 168
226186.BT_0046 226186.BT_0210 171
226186.BT_0046 226186.BT_0251 155
226186.BT_0046 226186.BT_0316 174
226186.BT_0046 226186.BT_0473 400
226186.BT_0046 226186.BT_0479 181
226186.BT_0046 226186.BT_0550 192
226186.BT_0046 226186.BT_0700 158
226186.BT_0046 226186.BT_0777 165
226186.BT_0046 226186.BT_1049 174
226186.BT_0046 226186.BT_1166 249
226186.BT_0046 226186.BT_1176 459
226186.BT_0046 226186.BT_1180 207
226186.BT_0046 226186.BT_1353 301
226186.BT_0046 226186.BT_1523 171
226186.BT_0046 226186.BT_1646 216
226186.BT_0046 226186.BT_1648 346
226186.BT_0046 226186.BT_1874 177
226186.BT_0046 226186.BT_1931 152
226186.BT_0046 226186.BT_2001 160
226186.BT_0046 226186.BT_2306 152
226186.BT_0046 226186.BT_2499 159
226186.BT_0046 226186.BT_2578 178
226186.BT_0046 226186.BT_2649 169
226186.BT_0046 226186.BT_2712 163
226186.BT_0046 226186.BT_2820 203
226186.BT_0046 226186.BT_2823 157
226186.BT_0046 226186.BT_2868 368
226186.BT_0046 226186.BT_2874 162
226186.BT_0046 226186.BT_2876 276
226186.BT_0046 226186.BT_2877 247
226186.BT_0046 226186.BT_2882 233
226186.BT_0046 226186.BT_2884 268
226186.BT_0046 226186.BT_2885 232
226186.BT_0046 226186.BT_2936 268
226186.BT_0046 226186.BT_2947 241
226186.BT_0046 226186.BT_3246 331
226186.BT_0046 226186.BT_3365 176
226186.BT_0046 226186.BT_3366 283
226186.BT_0046 226186.BT_3370 323
226186.BT_0046 226186.BT_3371 352
226186.BT_0046 226186.BT_3372 233
226186.BT_0046 226186.BT_3376 232
226186.BT_0046 226186.BT_3404 177
226186.BT_0046 226186.BT_3425 195
226186.BT_0046 226186.BT_3622 274
226186.BT_0046 226186.BT_3641 153
226186.BT_0046 226186.BT_3694 374
226186.BT_0046 226186.BT_3852 166
226186.BT_0046 226186.BT_3950 292
226186.BT_0046 226186.BT_4179 217
226186.BT_0046 226186.BT_4280 225
226186.BT_0046 226186.BT_4281 403
226186.BT_0046 226186.BT_4311 187
226186.BT_0046 226186.BT_4362 159
226186.BT_0046 226186.BT_4423 177
226186.BT_0046 226186.BT_4424 235
226186.BT_0046 226186.BT_4450 247
226186.BT_0046 226186.BT_4496 242
226186.BT_0046 226186.BT_4512 162
226186.BT_0046 226186.BT_4540 247
226186.BT_0046 226186.BT_4564 172
226186.BT_0047 226186.BT_0037 216
226186.BT_0047 226186.BT_0038 274
226186.BT_0047 226186.BT_0039 468
226186.BT_0047 226186.BT_0040 599
226186.BT_0047 226186.BT_0041 599
226186.BT_0047 226186.BT_0042 599
226186.BT_0047 226186.BT_0043 691
226186.BT_0047 226186.BT_0044 721
226186.BT_0047 226186.BT_0045 721
226186.BT_0047 226186.BT_0046 834
226186.BT_0047 226186.BT_0048 591
226186.BT_0047 226186.BT_0049 573
226186.BT_0047 226186.BT_0050 548
226186.BT_0047 226186.BT_0051 591
226186.BT_0047 226186.BT_0052 354
226186.BT_0047 226186.BT_0053 345
226186.BT_0047 226186.BT_0054 292
226186.BT_0047 226186.BT_0055 287
226186.BT_0047 226186.BT_0056 294
226186.BT_0047 226186.BT_0057 270
226186.BT_0047 226186.BT_0058 228
226186.BT_0047 226186.BT_0059 228
226186.BT_0047 226186.BT_0060 210
226186.BT_0047 226186.BT_0061 204
226186.BT_0047 226186.BT_0062 204
226186.BT_0047 226186.BT_0063 187
226186.BT_0047 226186.BT_0064 182
226186.BT_0047 226186.BT_0065 169
226186.BT_0047 226186.BT_0066 156
226186.BT_0047 226186.BT_0297 172
226186.BT_0047 226186.BT_0473 298
226186.BT_0047 226186.BT_0479 354
226186.BT_0047 226186.BT_0601 215
226186.BT_0047 226186.BT_0611 200
226186.BT_0047 226186.BT_0612 232
226186.BT_0047 226186.BT_0671 172
226186.BT_0047 226186.BT_0857 172
226186.BT_0047 226186.BT_1166 641
226186.BT_0047 226186.BT_1202 233
226186.BT_0047 226186.BT_1203 233
226186.BT_0047 226186.BT_1315 163
226186.BT_0047 226186.BT_1339 273
226186.BT_0047 226186.BT_1343 300
226186.BT_0047 226186.BT_1530 172
226186.BT_0047 226186.BT_1645 276
226186.BT_0047 226186.BT_1646 262
226186.BT_0047 226186.BT_1648 158
226186.BT_0047 226186.BT_1651 384
226186.BT_0047 226186.BT_1709 259
226186.BT_0047 226186.BT_1843 151
226186.BT_0047 226186.BT_2151 337
226186.BT_0047 226186.BT_2796 230
226186.BT_0047 226186.BT_2868 150
226186.BT_0047 226186.BT_2873 161
226186.BT_0047 226186.BT_2876 247
226186.BT_0047 226186.BT_2882 336
226186.BT_0047 226186.BT_2884 268
226186.BT_0047 226186.BT_2885 299
226186.BT_0047 226186.BT_2887 252
226186.BT_0047 226186.BT_2888 273
226186.BT_0047 226186.BT_2936 247
226186.BT_0047 226186.BT_2944 215
226186.BT_0047 226186.BT_2947 474
226186.BT_0047 226186.BT_3165 252
226186.BT_0047 226186.BT_3366 151
226186.BT_0047 226186.BT_3370 256
226186.BT_0047 226186.BT_3371 266
226186.BT_0047 226186.BT_3372 435
226186.BT_0047 226186.BT_3376 320
226186.BT_0047 226186.BT_3729 232
226186.BT_0047 226186.BT_3779 189
226186.BT_0047 226186.BT_3999 173
226186.BT_0047 226186.BT_4273 232
226186.BT_0047 226186.BT_4281 184
226186.BT_0047 226186.BT_4317 156
226186.BT_0047 226186.BT_4450 249
226186.BT_0048 226186.BT_0037 187
226186.BT_0048 226186.BT_0038 223
226186.BT_0048 226186.BT_0039 344
226186.BT_0048 226186.BT_0040 425
226186.BT_0048 226186.BT_0041 425
226186.BT_0048 226186.BT_0042 425
226186.BT_0048 226186.BT_0043 482
226186.BT_0048 226186.BT_0044 501
226186.BT_0048 226186.BT_0045 501
226186.BT_0048 226186.BT_0046 556
226186.BT_0048 226186.BT_0047 591
226186.BT_0048 226186.BT_0049 837
226186.BT_0048 226186.BT_0050 796
226186.BT_0048 226186.BT_0051 796
226186.BT_0048 226186.BT_0052 470
226186.BT_0048 226186.BT_0053 470
226186.BT_0048 226186.BT_0054 385
226186.BT_0048 226186.BT_0055 377
226186.BT_0048 226186.BT_0056 350
226186.BT_0048 226186.BT_0057 350
226186.BT_0048 226186.BT_0058 283
226186.BT_0048 226186.BT_0059 283
226186.BT_0048 226186.BT_0060 254
226186.BT_0048 226186.BT_0061 244
226186.BT_0048 226186.BT_0062 244
226186.BT_0048 226186.BT_0063 217
226186.BT_0048 226186.BT_0064 208
226186.BT_0048 226186.BT_0065 186
226186.BT_0048 226186.BT_0066 167
226186.BT_0048 226186.BT_0067 150
226186.BT_0049 226186.BT_0037 185
226186.BT_0049 226186.BT_0038 220
226186.BT_0049 226186.BT_0039 336
226186.BT_0049 226186.BT_0040 414
226186.BT_0049 226186.BT_0041 414
226186.BT_0049 226186.BT_0042 414
226186.BT_0049 226186.BT_0043 469
226186.BT_0049 226186.BT_0044 487
226186.BT_0049 226186.BT_0045 487
226186.BT_0049 226186.BT_0046 540
226186.BT_0049 226186.BT_0047 573
226186.BT_0049 226186.BT_0048 837
226186.BT_0049 226186.BT_0050 847
226186.BT_0049 226186.BT_0051 823
226186.BT_0049 226186.BT_0052 483
226186.BT_0049 226186.BT_0053 488
226186.BT_0049 226186.BT_0054 400
226186.BT_0049 226186.BT_0055 392
226186.BT_0049 226186.BT_0056 358
226186.BT_0049 226186.BT_0057 358
226186.BT_0049 226186.BT_0058 288
226186.BT_0049 226186.BT_0059 288
226186.BT_0049 226186.BT_0060 303
226186.BT_0049 226186.BT_0061 264
226186.BT_0049 226186.BT_0062 248
226186.BT_0049 226186.BT_0063 220
226186.BT_0049 226186.BT_0064 211
226186.BT_0049 226186.BT_0065 188
226186.BT_0049 226186.BT_0066 168
226186.BT_0049 226186.BT_0067 150
226186.BT_0049 226186.BT_0623 151
226186.BT_0049 226186.BT_1082 163
226186.BT_0049 226186.BT_1178 204
226186.BT_0049 226186.BT_1181 260
226186.BT_0049 226186.BT_1295 283
226186.BT_0049 226186.BT_1296 160
226186.BT_0049 226186.BT_1353 190
226186.BT_0049 226186.BT_1354 168
226186.BT_0049 226186.BT_1648 262
226186.BT_0049 226186.BT_1720 184
226186.BT_0049 226186.BT_2813 163
226186.BT_0049 226186.BT_3362 275
226186.BT_0049 226186.BT_3366 262
226186.BT_0049 226186.BT_4281 191
226186.BT_0049 226186.BT_4554 160
226186.BT_0050 226186.BT_0037 182
226186.BT_0050 226186.BT_0038 215
226186.BT_0050 226186.BT_0039 324
226186.BT_0050 226186.BT_0040 510
226186.BT_0050 226186.BT_0041 398
226186.BT_0050 226186.BT_0042 398
226186.BT_0050 226186.BT_0043 450
226186.BT_0050 226186.BT_0044 578
226186.BT_0050 226186.BT_0045 467
226186.BT_0050 226186.BT_0046 634
226186.BT_0050 226186.BT_0047 548
226186.BT_0050 226186.BT_0048 796
226186.BT_0050 226186.BT_0049 847
226186.BT_0050 226186.BT_0051 907
226186.BT_0050 226186.BT_0052 505
226186.BT_0050 226186.BT_0053 505
226186.BT_0050 226186.BT_0054 410
226186.BT_0050 226186.BT_0055 402
226186.BT_0050 226186.BT_0056 392
226186.BT_0050 226186.BT_0057 372
226186.BT_0050 226186.BT_0058 298
226186.BT_0050 226186.BT_0059 298
226186.BT_0050 226186.BT_0060 266
226186.BT_0050 226186.BT_0061 268
226186.BT_0050 226186.BT_0062 255
226186.BT_0050 226186.BT_0063 225
226186.BT_0050 226186.BT_0064 215
226186.BT_0050 226186.BT_0065 191
226186.BT_0050 226186.BT_0066 170
226186.BT_0050 226186.BT_0067 151
226186.BT_0050 226186.BT_0103 261
226186.BT_0050 226186.BT_0154 270
226186.BT_0050 226186.BT_0379 249
226186.BT_0050 226186.BT_0381 246
226186.BT_0050 226186.BT_0385 181
226186.BT_0050 226186.BT_0394 192
226186.BT_0050 226186.BT_0480 154
226186.BT_0050 226186.BT_0542 191
226186.BT_0050 226186.BT_0599 249
226186.BT_0050 226186.BT_0603 197
226186.BT_0050 226186.BT_0766 228
226186.BT_0050 226186.BT_0771 176
226186.BT_0050 226186.BT_0814 177
226186.BT_0050 226186.BT_0829 249
226186.BT_0050 226186.BT_0890 154
226186.BT_0050 226186.BT_1082 152
226186.BT_0050 226186.BT_1109 153
226186.BT_0050 226186.BT_1166 168
226186.BT_0050 226186.BT_1176 378
226186.BT_0050 226186.BT_1179 190
226186.BT_0050 226186.BT_1205 283
226186.BT_0050 226186.BT_1225 296
226186.BT_0050 226186.BT_1312 160
226186.BT_0050 226186.BT_1336 283
226186.BT_0050 226186.BT_1341 249
226186.BT_0050 226186.BT_1345 277
226186.BT_0050 226186.BT_1347 167
226186.BT_0050 226186.BT_1353 410
226186.BT_0050 226186.BT_1354 189
226186.BT_0050 226186.BT_1472 356
226186.BT_0050 226186.BT_1644 154
226186.BT_0050 226186.BT_1646 297
226186.BT_0050 226186.BT_1648 353
226186.BT_0050 226186.BT_1708 154
226186.BT_0050 226186.BT_1782 184
226186.BT_0050 226186.BT_1786 153
226186.BT_0050 226186.BT_1840 240
226186.BT_0050 226186.BT_1846 159
226186.BT_0050 226186.BT_2005 239
226186.BT_0050 226186.BT_2181 165
226186.BT_0050 226186.BT_2249 364
226186.BT_0050 226186.BT_2415 211
226186.BT_0050 226186.BT_2498 158
226186.BT_0050 226186.BT_2525 161
226186.BT_0050 226186.BT_2710 166
226186.BT_0050 226186.BT_2867 187
226186.BT_0050 226186.BT_2868 349
226186.BT_0050 226186.BT_2874 178
226186.BT_0050 226186.BT_2876 241
226186.BT_0050 226186.BT_2885 228
226186.BT_0050 226186.BT_2916 161
226186.BT_0050 226186.BT_3021 153
226186.BT_0050 226186.BT_3033 179
226186.BT_0050 226186.BT_3034 240
226186.BT_0050 226186.BT_3169 195
226186.BT_0050 226186.BT_3213 161
226186.BT_0050 226186.BT_3246 365
226186.BT_0050 226186.BT_3256 240
226186.BT_0050 226186.BT_3288 157
226186.BT_0050 226186.BT_3366 323
226186.BT_0050 226186.BT_3370 352
226186.BT_0050 226186.BT_3371 323
226186.BT_0050 226186.BT_3375 211
226186.BT_0050 226186.BT_3376 228
226186.BT_0050 226186.BT_3394 240
226186.BT_0050 226186.BT_3412 330
226186.BT_0050 226186.BT_3576 162
226186.BT_0050 226186.BT_3579 175
226186.BT_0050 226186.BT_3694 322
226186.BT_0050 226186.BT_3720 211
226186.BT_0050 226186.BT_3843 159
226186.BT_0050 226186.BT_3871 164
226186.BT_0050 226186.BT_3907 152
226186.BT_0050 226186.BT_3950 224
226186.BT_0050 226186.BT_4001 168
226186.BT_0050 226186.BT_4008 283
226186.BT_0050 226186.BT_4181 164
226186.BT_0050 226186.BT_4206 177
226186.BT_0050 226186.BT_4237 151
226186.BT_0050 226186.BT_4281 202
226186.BT_0050 226186.BT_4423 186
226186.BT_0050 226186.BT_4678 283
226186.BT_0051 226186.BT_0037 182
226186.BT_0051 226186.BT_0038 215
226186.BT_0051 226186.BT_0039 324
226186.BT_0051 226186.BT_0040 398
226186.BT_0051 226186.BT_0041 398
226186.BT_0051 226186.BT_0042 398
226186.BT_0051 226186.BT_0043 450
226186.BT_0051 226186.BT_0044 652
226186.BT_0051 226186.BT_0045 467
226186.BT_0051 226186.BT_0046 667
226186.BT_0051 226186.BT_0047 591
226186.BT_0051 226186.BT_0048 796
226186.BT_0051 226186.BT_0049 823
226186.BT_0051 226186.BT_0050 907
226186.BT_0051 226186.BT_0052 505
226186.BT_0051 226186.BT_0053 505
226186.BT_0051 226186.BT_0054 410
226186.BT_0051 226186.BT_0055 402
226186.BT_0051 226186.BT_0056 392
226186.BT_0051 226186.BT_0057 372
226186.BT_0051 226186.BT_0058 298
226186.BT_0051 226186.BT_0059 298
226186.BT_0051 226186.BT_0060 266
226186.BT_0051 226186.BT_0061 255
226186.BT_0051 226186.BT_0062 255
226186.BT_0051 226186.BT_0063 225
226186.BT_0051 226186.BT_0064 215
226186.BT_0051 226186.BT_0065 191
226186.BT_0051 226186.BT_0066 170
226186.BT_0051 226186.BT_0067 151
226186.BT_0051 226186.BT_0154 155
226186.BT_0051 226186.BT_0277 362
226186.BT_0051 226186.BT_1048 179
226186.BT_0051 226186.BT_1088 170
226186.BT_0051 226186.BT_1090 183
226186.BT_0051 226186.BT_1176 351
226186.BT_0051 226186.BT_1181 166
226186.BT_0051 226186.BT_1192 197
226186.BT_0051 226186.BT_1243 163
226186.BT_0051 226186.BT_1275 162
226186.BT_0051 226186.BT_1323 163
226186.BT_0051 226186.BT_1353 355
226186.BT_0051 226186.BT_1533 162
226186.BT_0051 226186.BT_1537 187
226186.BT_0051 226186.BT_1571 160
226186.BT_0051 226186.BT_1646 280
226186.BT_0051 226186.BT_1648 191
226186.BT_0051 226186.BT_1829 290
226186.BT_0051 226186.BT_1855 159
226186.BT_0051 226186.BT_1888 161
226186.BT_0051 226186.BT_2260 159
226186.BT_0051 226186.BT_2392 167
226186.BT_0051 226186.BT_2511 159
226186.BT_0051 226186.BT_2530 187
226186.BT_0051 226186.BT_2568 243
226186.BT_0051 226186.BT_2626 165
226186.BT_0051 226186.BT_2870 155
226186.BT_0051 226186.BT_2871 155
226186.BT_0051 226186.BT_2876 387
226186.BT_0051 226186.BT_2882 243
226186.BT_0051 226186.BT_2947 249
226186.BT_0051 226186.BT_2969 162
226186.BT_0051 226186.BT_3090 235
226186.BT_0051 226186.BT_3100 176
226186.BT_0051 226186.BT_3112 172
226186.BT_0051 226186.BT_3165 154
226186.BT_0051 226186.BT_3291 193
226186.BT_0051 226186.BT_3306 162
226186.BT_0051 226186.BT_3365 160
226186.BT_0051 226186.BT_3366 308
226186.BT_0051 226186.BT_3370 363
226186.BT_0051 226186.BT_3371 318
226186.BT_0051 226186.BT_3377 155
226186.BT_0051 226186.BT_3524 150
226186.BT_0051 226186.BT_3622 431
226186.BT_0051 226186.BT_3694 492
226186.BT_0051 226186.BT_3750 209
226186.BT_0051 226186.BT_3753 153
226186.BT_0051 226186.BT_3787 159
226186.BT_0051 226186.BT_3848 191
226186.BT_0051 226186.BT_3882 190
226186.BT_0051 226186.BT_4152 178
226186.BT_0051 226186.BT_4164 150
226186.BT_0051 226186.BT_4168 160
226186.BT_0051 226186.BT_4175 153
226186.BT_0051 226186.BT_4281 195
226186.BT_0051 226186.BT_4338 231
226186.BT_0051 226186.BT_4408 184
226186.BT_0051 226186.BT_4459 167
226186.BT_0051 226186.BT_4519 165
226186.BT_0051 226186.BT_4659 152
226186.BT_0052 226186.BT_0037 161
226186.BT_0052 226186.BT_0038 177
226186.BT_0052 226186.BT_0039 232
226186.BT_0052 226186.BT_0040 350
226186.BT_0052 226186.BT_0041 269
226186.BT_0052 226186.BT_0042 269
226186.BT_0052 226186.BT_0043 295
226186.BT_0052 226186.BT_0044 304
226186.BT_0052 226186.BT_0045 304
226186.BT_0052 226186.BT_0046 329
226186.BT_0052 226186.BT_0047 354
226186.BT_0052 226186.BT_0048 470
226186.BT_0052 226186.BT_0049 483
226186.BT_0052 226186.BT_0050 505
226186.BT_0052 226186.BT_0051 505
226186.BT_0052 226186.BT_0053 865
226186.BT_0052 226186.BT_0054 678
226186.BT_0052 226186.BT_0055 661
226186.BT_0052 226186.BT_0056 602
226186.BT_0052 226186.BT_0057 602
226186.BT_0052 226186.BT_0058 454
226186.BT_0052 226186.BT_0059 454
226186.BT_0052 226186.BT_0060 390
226186.BT_0052 226186.BT_0061 369
226186.BT_0052 226186.BT_0062 369
226186.BT_0052 226186.BT_0063 310
226186.BT_0052 226186.BT_0064 290
226186.BT_0052 226186.BT_0065 243
226186.BT_0052 226186.BT_0066 200
226186.BT_0052 226186.BT_0067 162
226186.BT_0052 226186.BT_0068 159
226186.BT_0052 226186.BT_0249 187
226186.BT_0052 226186.BT_0254 197
226186.BT_0052 226186.BT_0286 236
226186.BT_0052 226186.BT_0293 157
226186.BT_0052 226186.BT_0302 187
226186.BT_0052 226186.BT_0350 173
226186.BT_0052 226186.BT_0360 206
226186.BT_0052 226186.BT_0367 477
226186.BT_0052 226186.BT_0389 151
226186.BT_0052 226186.BT_0426 152
226186.BT_0052 226186.BT_0445 197
226186.BT_0052 226186.BT_0455 237
226186.BT_0052 226186.BT_0527 152
226186.BT_0052 226186.BT_0551 167
226186.BT_0052 226186.BT_0617 259
226186.BT_0052 226186.BT_0725 151
226186.BT_0052 226186.BT_0744 321
226186.BT_0052 226186.BT_0850 192
226186.BT_0052 226186.BT_0927 178
226186.BT_0052 226186.BT_0928 177
226186.BT_0052 226186.BT_0953 164
226186.BT_0052 226186.BT_0962 151
226186.BT_0052 226186.BT_0995 154
226186.BT_0052 226186.BT_1001 347
226186.BT_0052 226186.BT_1006 215
226186.BT_0052 226186.BT_1077 150
226186.BT_0052 226186.BT_1082 207
226186.BT_0052 226186.BT_1087 150
226186.BT_0052 226186.BT_1118 193
226186.BT_0052 226186.BT_1124 434
226186.BT_0052 226186.BT_1126 199
226186.BT_0052 226186.BT_1283 158
226186.BT_0052 226186.BT_1330 229
226186.BT_0052 226186.BT_1361 232
226186.BT_0052 226186.BT_1372 240
226186.BT_0052 226186.BT_1414 293
226186.BT_0052 226186.BT_1417 210
226186.BT_0052 226186.BT_1439 203
226186.BT_0052 226186.BT_1482 172
226186.BT_0052 226186.BT_1490 205
226186.BT_0052 226186.BT_1574 425
226186.BT_0052 226186.BT_1647 383
226186.BT_0052 226186.BT_1712 169
226186.BT_0052 226186.BT_1717 165
226186.BT_0052 226186.BT_1726 181
226186.BT_0052 226186.BT_1766 215
226186.BT_0052 226186.BT_1793 180
226186.BT_0052 226186.BT_1797 203
226186.BT_0052 226186.BT_1825 151
226186.BT_0052 226186.BT_1831 211
226186.BT_0052 226186.BT_1841 168
226186.BT_0052 226186.BT_1844 175
226186.BT_0052 226186.BT_1871 302
226186.BT_0052 226186.BT_1918 283
226186.BT_0052 226186.BT_1968 157
226186.BT_0052 226186.BT_2028 163
226186.BT_0052 226186.BT_2203 177
226186.BT_0052 226186.BT_2258 170
226186.BT_0052 226186.BT_2365 154
226186.BT_0052 226186.BT_2396 187
226186.BT_0052 226186.BT_2435 249
226186.BT_0052 226186.BT_2473 160
226186.BT_0052 226186.BT_2477 188
226186.BT_0052 226186.BT_2479 165
226186.BT_0052 226186.BT_2480 178
226186.BT_0052 226186.BT_2568 260
226186.BT_0052 226186.BT_2613 195
226186.BT_0052 226186.BT_2620 233
226186.BT_0052 226186.BT_2654 161
226186.BT_0052 226186.BT_2658 185
226186.BT_0052 226186.BT_2867 173
226186.BT_0052 226186.BT_2879 271
226186.BT_0052 226186.BT_2901 189
226186.BT_0052 226186.BT_2986 292
226186.BT_0052 226186.BT_3001 227
226186.BT_0052 226186.BT_3152 311
226186.BT_0052 226186.BT_3163 238
226186.BT_0052 226186.BT_3168 164
226186.BT_0052 226186.BT_3169 339
226186.BT_0052 226186.BT_3287 170
226186.BT_0052 226186.BT_3294 308
226186.BT_0052 226186.BT_3360 185
226186.BT_0052 226186.BT_3462 159
226186.BT_0052 226186.BT_3470 171
226186.BT_0052 226186.BT_3630 188
226186.BT_0052 226186.BT_3699 150
226186.BT_0052 226186.BT_3736 226
226186.BT_0052 226186.BT_3754 268
226186.BT_0052 226186.BT_3758 164
226186.BT_0052 226186.BT_3868 608
226186.BT_0052 226186.BT_3903 156
226186.BT_0052 226186.BT_3986 185
226186.BT_0052 226186.BT_3988 344
226186.BT_0052 226186.BT_4010 337
226186.BT_0052 226186.BT_4051 154
226186.BT_0052 226186.BT_4075 166
226186.BT_0052 226186.BT_4096 209
226186.BT_0052 226186.BT_4152 182
226186.BT_0052 226186.BT_4164 161
226186.BT_0052 226186.BT_4243 172
226186.BT_0052 226186.BT_4244 161
226186.BT_0052 226186.BT_4252 157
226186.BT_0052 226186.BT_4257 240
226186.BT_0052 226186.BT_4357 201
226186.BT_0052 226186.BT_4363 292
226186.BT_0052 226186.BT_4383 233
226186.BT_0052 226186.BT_4454 160
226186.BT_0052 226186.BT_4469 263
226186.BT_0052 226186.BT_4477 223
226186.BT_0052 226186.BT_4485 159
226186.BT_0052 226186.BT_4499 172
226186.BT_0052 226186.BT_4501 306
226186.BT_0052 226186.BT_4544 157
226186.BT_0052 226186.BT_4642 171
226186.BT_0052 226186.BT_p548211 181
226186.BT_0053 226186.BT_0037 161
226186.BT_0053 226186.BT_0038 177
226186.BT_0053 226186.BT_0039 232
226186.BT_0053 226186.BT_0040 269
226186.BT_0053 226186.BT_0041 269
226186.BT_0053 226186.BT_0042 269
226186.BT_0053 226186.BT_0043 295
226186.BT_0053 226186.BT_0044 304
226186.BT_0053 226186.BT_0045 373
226186.BT_0053 226186.BT_0046 329
226186.BT_0053 226186.BT_0047 345
226186.BT_0053 226186.BT_0048 470
226186.BT_0053 226186.BT_0049 488
226186.BT_0053 226186.BT_0050 505
226186.BT_0053 226186.BT_0051 505
226186.BT_0053 226186.BT_0052 865
226186.BT_0053 226186.BT_0054 678
226186.BT_0053 226186.BT_0055 690
226186.BT_0053 226186.BT_0056 612
226186.BT_0053 226186.BT_0057 602
226186.BT_0053 226186.BT_0058 454
226186.BT_0053 226186.BT_0059 454
226186.BT_0053 226186.BT_0060 390
226186.BT_0053 226186.BT_0061 369
226186.BT_0053 226186.BT_0062 369
226186.BT_0053 226186.BT_0063 310
226186.BT_0053 226186.BT_0064 290
226186.BT_0053 226186.BT_0065 243
226186.BT_0053 226186.BT_0066 200
226186.BT_0053 226186.BT_0067 162
226186.BT_0053 226186.BT_0068 159
226186.BT_0053 226186.BT_0289 193
226186.BT_0053 226186.BT_0296 165
226186.BT_0053 226186.BT_0316 192
226186.BT_0053 226186.BT_0391 407
226186.BT_0053 226186.BT_0394 275
226186.BT_0053 226186.BT_0396 182
226186.BT_0053 226186.BT_0458 180
226186.BT_0053 226186.BT_0481 170
226186.BT_0053 226186.BT_0558 168
226186.BT_0053 226186.BT_0608 247
226186.BT_0053 226186.BT_0771 175
226186.BT_0053 226186.BT_0927 152
226186.BT_0053 226186.BT_1093 228
226186.BT_0053 226186.BT_1162 153
226186.BT_0053 226186.BT_1176 206
226186.BT_0053 226186.BT_1180 270
226186.BT_0053 226186.BT_1274 165
226186.BT_0053 226186.BT_1343 204
226186.BT_0053 226186.BT_1344 394
226186.BT_0053 226186.BT_1352 376
226186.BT_0053 226186.BT_1520 190
226186.BT_0053 226186.BT_1645 208
226186.BT_0053 226186.BT_1709 208
226186.BT_0053 226186.BT_1712 464
226186.BT_0053 226186.BT_1714 182
226186.BT_0053 226186.BT_1716 230
226186.BT_0053 226186.BT_1787 153
226186.BT_0053 226186.BT_1839 155
226186.BT_0053 226186.BT_2238 170
226186.BT_0053 226186.BT_2441 165
226186.BT_0053 226186.BT_2488 171
226186.BT_0053 226186.BT_2681 328
226186.BT_0053 226186.BT_2746 184
226186.BT_0053 226186.BT_2781 168
226186.BT_0053 226186.BT_2835 167
226186.BT_0053 226186.BT_2909 176
226186.BT_0053 226186.BT_2936 277
226186.BT_0053 226186.BT_2938 416
226186.BT_0053 226186.BT_2946 150
226186.BT_0053 226186.BT_3037 189
226186.BT_0053 226186.BT_3053 165
226186.BT_0053 226186.BT_3078 166
226186.BT_0053 226186.BT_3343 154
226186.BT_0053 226186.BT_3368 154
226186.BT_0053 226186.BT_3375 159
226186.BT_0053 226186.BT_3467 158
226186.BT_0053 226186.BT_3493 165
226186.BT_0053 226186.BT_3522 150
226186.BT_0053 226186.BT_3628 155
226186.BT_0053 226186.BT_3754 176
226186.BT_0053 226186.BT_3893 156
226186.BT_0053 226186.BT_3995 158
226186.BT_0053 226186.BT_4043 156
226186.BT_0053 226186.BT_4154 166
226186.BT_0053 226186.BT_4257 153
226186.BT_0053 226186.BT_4282 332
226186.BT_0053 226186.BT_4367 155
226186.BT_0053 226186.BT_4522 169
226186.BT_0053 226186.BT_4695 154
226186.BT_0053 226186.BT_4699 185
226186.BT_0054 226186.BT_0037 155
226186.BT_0054 226186.BT_0038 167
226186.BT_0054 226186.BT_0039 208
226186.BT_0054 226186.BT_0040 236
226186.BT_0054 226186.BT_0041 323
226186.BT_0054 226186.BT_0042 236
226186.BT_0054 226186.BT_0043 255
226186.BT_0054 226186.BT_0044 261
226186.BT_0054 226186.BT_0045 261
226186.BT_0054 226186.BT_0046 280
226186.BT_0054 226186.BT_0047 292
226186.BT_0054 226186.BT_0048 385
226186.BT_0054 226186.BT_0049 400
226186.BT_0054 226186.BT_0050 410
226186.BT_0054 226186.BT_0051 410
226186.BT_0054 226186.BT_0052 678
226186.BT_0054 226186.BT_0053 678
226186.BT_0054 226186.BT_0055 843
226186.BT_0054 226186.BT_0056 799
226186.BT_0054 226186.BT_0057 762
226186.BT_0054 226186.BT_0058 564
226186.BT_0054 226186.BT_0059 564
226186.BT_0054 226186.BT_0060 478
226186.BT_0054 226186.BT_0061 486
226186.BT_0054 226186.BT_0062 449
226186.BT_0054 226186.BT_0063 369
226186.BT_0054 226186.BT_0064 343
226186.BT_0054 226186.BT_0065 279
226186.BT_0054 226186.BT_0066 221
226186.BT_0054 226186.BT_0067 171
226186.BT_0054 226186.BT_0068 166
226186.BT_0054 226186.BT_0106 276
226186.BT_0054 226186.BT_0169 162
226186.BT_0054 226186.BT_0230 611
226186.BT_0054 226186.BT_0246 180
226186.BT_0054 226186.BT_0342 336
226186.BT_0054 226186.BT_0373 170
226186.BT_0054 226186.BT_0378 231
226186.BT_0054 226186.BT_0381 473
226186.BT_0054 226186.BT_0382 462
226186.BT_0054 226186.BT_0383 416
226186.BT_0054 226186.BT_0396 371
226186.BT_0054 226186.BT_0463 321
226186.BT_0054 226186.BT_0464 487
226186.BT_0054 226186.BT_0465 208
226186.BT_0054 226186.BT_0466 228
226186.BT_0054 226186.BT_0469 227
226186.BT_0054 226186.BT_0484 163
226186.BT_0054 226186.BT_0523 221
226186.BT_0054 226186.BT_0558 168
226186.BT_0054 226186.BT_0598 231
226186.BT_0054 226186.BT_0605 221
226186.BT_0054 226186.BT_0610 184
226186.BT_0054 226186.BT_0670 161
226186.BT_0054 226186.BT_0689 201
226186.BT_0054 226186.BT_0695 226
226186.BT_0054 226186.BT_0758 235
226186.BT_0054 226186.BT_0771 175
226186.BT_0054 226186.BT_0773 154
226186.BT_0054 226186.BT_0811 170
226186.BT_0054 226186.BT_0828 487
226186.BT_0054 226186.BT_0855 201
226186.BT_0054 226186.BT_0862 154
226186.BT_0054 226186.BT_0976 168
226186.BT_0054 226186.BT_0984 150
226186.BT_0054 226186.BT_1000 227
226186.BT_0054 226186.BT_1056 366
226186.BT_0054 226186.BT_1070 151
226186.BT_0054 226186.BT_1082 213
226186.BT_0054 226186.BT_1114 187
226186.BT_0054 226186.BT_1122 173
226186.BT_0054 226186.BT_1144 180
226186.BT_0054 226186.BT_1276 371
226186.BT_0054 226186.BT_1328 158
226186.BT_0054 226186.BT_1338 487
226186.BT_0054 226186.BT_1386 180
226186.BT_0054 226186.BT_1390 184
226186.BT_0054 226186.BT_1470 150
226186.BT_0054 226186.BT_1534 158
226186.BT_0054 226186.BT_1571 286
226186.BT_0054 226186.BT_1574 175
226186.BT_0054 226186.BT_1730 208
226186.BT_0054 226186.BT_1843 158
226186.BT_0054 226186.BT_2016 228
226186.BT_0054 226186.BT_2017 321
226186.BT_0054 226186.BT_2066 286
226186.BT_0054 226186.BT_2074 176
226186.BT_0054 226186.BT_2098 154
226186.BT_0054 226186.BT_2112 177
226186.BT_0054 226186.BT_2148 306
226186.BT_0054 226186.BT_2166 173
226186.BT_0054 226186.BT_2189 242
226186.BT_0054 226186.BT_2268 178
226186.BT_0054 226186.BT_2311 156
226186.BT_0054 226186.BT_2320 254
226186.BT_0054 226186.BT_2435 157
226186.BT_0054 226186.BT_2770 293
226186.BT_0054 226186.BT_2781 168
226186.BT_0054 226186.BT_2795 155
226186.BT_0054 226186.BT_2835 169
226186.BT_0054 226186.BT_2876 164
226186.BT_0054 226186.BT_2894 164
226186.BT_0054 226186.BT_2951 152
226186.BT_0054 226186.BT_2959 173
226186.BT_0054 226186.BT_3016 157
226186.BT_0054 226186.BT_3026 185
226186.BT_0054 226186.BT_3090 151
226186.BT_0054 226186.BT_3094 293
226186.BT_0054 226186.BT_3108 269
226186.BT_0054 226186.BT_3162 178
226186.BT_0054 226186.BT_3287 218
226186.BT_0054 226186.BT_3312 193
226186.BT_0054 226186.BT_3324 155
226186.BT_0054 226186.BT_3343 154
226186.BT_0054 226186.BT_3347 153
226186.BT_0054 226186.BT_3350 210
226186.BT_0054 226186.BT_3379 180
226186.BT_0054 226186.BT_3478 300
226186.BT_0054 226186.BT_3602 202
226186.BT_0054 226186.BT_3604 173
226186.BT_0054 226186.BT_3628 158
226186.BT_0054 226186.BT_3662 164
226186.BT_0054 226186.BT_3663 170
226186.BT_0054 226186.BT_3675 169
226186.BT_0054 226186.BT_3713 150
226186.BT_0054 226186.BT_3714 215
226186.BT_0054 226186.BT_3983 185
226186.BT_0054 226186.BT_3995 167
226186.BT_0054 226186.BT_4072 156
226186.BT_0054 226186.BT_4090 185
226186.BT_0054 226186.BT_4125 193
226186.BT_0054 226186.BT_4168 154
226186.BT_0054 226186.BT_4363 246
226186.BT_0054 226186.BT_4438 458
226186.BT_0054 226186.BT_4519 152
226186.BT_0054 226186.BT_4543 285
226186.BT_0054 226186.BT_4699 185
226186.BT_0054 226186.BT_4708 157
226186.BT_0054 226186.BT_4755 229
226186.BT_0055 226186.BT_0037 155
226186.BT_0055 226186.BT_0038 167
226186.BT_0055 226186.BT_0039 206
226186.BT_0055 226186.BT_0040 233
226186.BT_0055 226186.BT_0041 233
226186.BT_0055 226186.BT_0042 345
226186.BT_0055 226186.BT_0043 251
226186.BT_0055 226186.BT_0044 258
226186.BT_0055 226186.BT_0045 258
226186.BT_0055 226186.BT_0046 275
226186.BT_0055 226186.BT_0047 287
226186.BT_0055 226186.BT_0048 377
226186.BT_0055 226186.BT_0049 392
226186.BT_0055 226186.BT_0050 402
226186.BT_0055 226186.BT_0051 402
226186.BT_0055 226186.BT_0052 661
226186.BT_0055 226186.BT_0053 690
226186.BT_0055 226186.BT_0054 843
226186.BT_0055 226186.BT_0056 869
226186.BT_0055 226186.BT_0057 783
226186.BT_0055 226186.BT_0058 578
226186.BT_0055 226186.BT_0059 578
226186.BT_0055 226186.BT_0060 489
226186.BT_0055 226186.BT_0061 530
226186.BT_0055 226186.BT_0062 459
226186.BT_0055 226186.BT_0063 377
226186.BT_0055 226186.BT_0064 350
226186.BT_0055 226186.BT_0065 284
226186.BT_0055 226186.BT_0066 224
226186.BT_0055 226186.BT_0067 172
226186.BT_0055 226186.BT_0068 167
226186.BT_0055 226186.BT_0251 183
226186.BT_0055 226186.BT_0275 195
226186.BT_0055 226186.BT_0298 156
226186.BT_0055 226186.BT_0378 471
226186.BT_0055 226186.BT_0385 190
226186.BT_0055 226186.BT_0391 181
226186.BT_0055 226186.BT_0396 434
226186.BT_0055 226186.BT_0397 345
226186.BT_0055 226186.BT_0399 186
226186.BT_0055 226186.BT_0400 186
226186.BT_0055 226186.BT_0463 274
226186.BT_0055 226186.BT_0464 416
226186.BT_0055 226186.BT_0465 260
226186.BT_0055 226186.BT_0466 239
226186.BT_0055 226186.BT_0475 177
226186.BT_0055 226186.BT_0480 295
226186.BT_0055 226186.BT_0482 186
226186.BT_0055 226186.BT_0491 181
226186.BT_0055 226186.BT_0558 395
226186.BT_0055 226186.BT_0598 471
226186.BT_0055 226186.BT_0603 175
226186.BT_0055 226186.BT_0608 401
226186.BT_0055 226186.BT_0609 282
226186.BT_0055 226186.BT_0614 186
226186.BT_0055 226186.BT_0623 263
226186.BT_0055 226186.BT_0771 184
226186.BT_0055 226186.BT_0828 240
226186.BT_0055 226186.BT_0857 157
226186.BT_0055 226186.BT_1146 278
226186.BT_0055 226186.BT_1166 296
226186.BT_0055 226186.BT_1224 531
226186.BT_0055 226186.BT_1338 416
226186.BT_0055 226186.BT_1339 249
226186.BT_0055 226186.BT_1344 215
226186.BT_0055 226186.BT_1352 190
226186.BT_0055 226186.BT_1476 163
226186.BT_0055 226186.BT_1644 295
226186.BT_0055 226186.BT_1708 295
226186.BT_0055 226186.BT_1712 452
226186.BT_0055 226186.BT_1730 260
226186.BT_0055 226186.BT_2016 239
226186.BT_0055 226186.BT_2017 274
226186.BT_0055 226186.BT_2147 196
226186.BT_0055 226186.BT_2279 308
226186.BT_0055 226186.BT_2335 192
226186.BT_0055 226186.BT_2439 457
226186.BT_0055 226186.BT_2458 158
226186.BT_0055 226186.BT_2480 196
226186.BT_0055 226186.BT_2781 395
226186.BT_0055 226186.BT_2862 186
226186.BT_0055 226186.BT_2873 323
226186.BT_0055 226186.BT_2885 173
226186.BT_0055 226186.BT_2888 249
226186.BT_0055 226186.BT_2936 423
226186.BT_0055 226186.BT_2937 150
226186.BT_0055 226186.BT_3043 169
226186.BT_0055 226186.BT_3193 164
226186.BT_0055 226186.BT_3306 178
226186.BT_0055 226186.BT_3343 154
226186.BT_0055 226186.BT_3376 173
226186.BT_0055 226186.BT_3615 230
226186.BT_0055 226186.BT_3750 189
226186.BT_0055 226186.BT_3896 162
226186.BT_0055 226186.BT_3935 165
226186.BT_0055 226186.BT_3946 244
226186.BT_0055 226186.BT_4123 152
226186.BT_0055 226186.BT_4208 187
226186.BT_0055 226186.BT_4280 153
226186.BT_0055 226186.BT_4282 317
226186.BT_0055 226186.BT_4304 301
226186.BT_0055 226186.BT_4528 153
226186.BT_0055 226186.BT_4699 185
226186.BT_0056 226186.BT_0037 153
226186.BT_0056 226186.BT_0038 163
226186.BT_0056 226186.BT_0039 198
226186.BT_0056 226186.BT_0040 222
226186.BT_0056 226186.BT_0041 222
226186.BT_0056 226186.BT_0042 222
226186.BT_0056 226186.BT_0043 239
226186.BT_0056 226186.BT_0044 269
226186.BT_0056 226186.BT_0045 244
226186.BT_0056 226186.BT_0046 284
226186.BT_0056 226186.BT_0047 294
226186.BT_0056 226186.BT_0048 350
226186.BT_0056 226186.BT_0049 358
226186.BT_0056 226186.BT_0050 392
226186.BT_0056 226186.BT_0051 392
226186.BT_0056 226186.BT_0052 602
226186.BT_0056 226186.BT_0053 612
226186.BT_0056 226186.BT_0054 799
226186.BT_0056 226186.BT_0055 869
226186.BT_0056 226186.BT_0057 865
226186.BT_0056 226186.BT_0058 634
226186.BT_0056 226186.BT_0059 634
226186.BT_0056 226186.BT_0060 541
226186.BT_0056 226186.BT_0061 570
226186.BT_0056 226186.BT_0062 500
226186.BT_0056 226186.BT_0063 407
226186.BT_0056 226186.BT_0064 377
226186.BT_0056 226186.BT_0065 302
226186.BT_0056 226186.BT_0066 234
226186.BT_0056 226186.BT_0067 176
226186.BT_0056 226186.BT_0068 170
226186.BT_0056 226186.BT_0144 157
226186.BT_0056 226186.BT_0212 232
226186.BT_0056 226186.BT_0272 178
226186.BT_0056 226186.BT_0273 185
226186.BT_0056 226186.BT_0346 152
226186.BT_0056 226186.BT_0378 566
226186.BT_0056 226186.BT_0379 232
226186.BT_0056 226186.BT_0380 324
226186.BT_0056 226186.BT_0381 411
226186.BT_0056 226186.BT_0382 373
226186.BT_0056 226186.BT_0383 435
226186.BT_0056 226186.BT_0387 216
226186.BT_0056 226186.BT_0394 445
226186.BT_0056 226186.BT_0399 194
226186.BT_0056 226186.BT_0400 194
226186.BT_0056 226186.BT_0411 224
226186.BT_0056 226186.BT_0434 160
226186.BT_0056 226186.BT_0463 375
226186.BT_0056 226186.BT_0464 354
226186.BT_0056 226186.BT_0465 342
226186.BT_0056 226186.BT_0466 315
226186.BT_0056 226186.BT_0480 160
226186.BT_0056 226186.BT_0482 194
226186.BT_0056 226186.BT_0521 193
226186.BT_0056 226186.BT_0523 160
226186.BT_0056 226186.BT_0551 239
226186.BT_0056 226186.BT_0558 340
226186.BT_0056 226186.BT_0589 230
226186.BT_0056 226186.BT_0598 566
226186.BT_0056 226186.BT_0599 232
226186.BT_0056 226186.BT_0600 324
226186.BT_0056 226186.BT_0601 408
226186.BT_0056 226186.BT_0602 371
226186.BT_0056 226186.BT_0609 262
226186.BT_0056 226186.BT_0610 387
226186.BT_0056 226186.BT_0611 160
226186.BT_0056 226186.BT_0614 194
226186.BT_0056 226186.BT_0623 202
226186.BT_0056 226186.BT_0626 250
226186.BT_0056 226186.BT_0627 246
226186.BT_0056 226186.BT_0628 246
226186.BT_0056 226186.BT_0638 232
226186.BT_0056 226186.BT_0714 196
226186.BT_0056 226186.BT_0738 211
226186.BT_0056 226186.BT_0741 177
226186.BT_0056 226186.BT_0790 166
226186.BT_0056 226186.BT_0792 157
226186.BT_0056 226186.BT_0828 377
226186.BT_0056 226186.BT_0829 255
226186.BT_0056 226186.BT_0838 283
226186.BT_0056 226186.BT_0889 152
226186.BT_0056 226186.BT_0895 247
226186.BT_0056 226186.BT_0917 236
226186.BT_0056 226186.BT_0943 297
226186.BT_0056 226186.BT_0984 186
226186.BT_0056 226186.BT_0987 198
226186.BT_0056 226186.BT_1042 153
226186.BT_0056 226186.BT_1077 159
226186.BT_0056 226186.BT_1079 173
226186.BT_0056 226186.BT_1101 188
226186.BT_0056 226186.BT_1116 150
226186.BT_0056 226186.BT_1167 218
226186.BT_0056 226186.BT_1180 229
226186.BT_0056 226186.BT_1183 218
226186.BT_0056 226186.BT_1202 408
226186.BT_0056 226186.BT_1203 408
226186.BT_0056 226186.BT_1224 421
226186.BT_0056 226186.BT_1225 343
226186.BT_0056 226186.BT_1332 193
226186.BT_0056 226186.BT_1338 354
226186.BT_0056 226186.BT_1339 434
226186.BT_0056 226186.BT_1340 427
226186.BT_0056 226186.BT_1341 255
226186.BT_0056 226186.BT_1342 346
226186.BT_0056 226186.BT_1343 170
226186.BT_0056 226186.BT_1344 270
226186.BT_0056 226186.BT_1350 170
226186.BT_0056 226186.BT_1351 170
226186.BT_0056 226186.BT_1354 184
226186.BT_0056 226186.BT_1368 341
226186.BT_0056 226186.BT_1380 233
226186.BT_0056 226186.BT_1595 167
226186.BT_0056 226186.BT_1644 160
226186.BT_0056 226186.BT_1645 284
226186.BT_0056 226186.BT_1692 160
226186.BT_0056 226186.BT_1708 160
226186.BT_0056 226186.BT_1709 284
226186.BT_0056 226186.BT_1712 199
226186.BT_0056 226186.BT_1714 257
226186.BT_0056 226186.BT_1720 196
226186.BT_0056 226186.BT_1730 342
226186.BT_0056 226186.BT_1767 164
226186.BT_0056 226186.BT_1813 205
226186.BT_0056 226186.BT_1839 161
226186.BT_0056 226186.BT_1859 221
226186.BT_0056 226186.BT_1860 241
226186.BT_0056 226186.BT_1952 181
226186.BT_0056 226186.BT_1960 203
226186.BT_0056 226186.BT_2016 315
226186.BT_0056 226186.BT_2017 375
226186.BT_0056 226186.BT_2058 188
226186.BT_0056 226186.BT_2140 166
226186.BT_0056 226186.BT_2160 166
226186.BT_0056 226186.BT_2392 184
226186.BT_0056 226186.BT_2630 167
226186.BT_0056 226186.BT_2701 275
226186.BT_0056 226186.BT_2702 254
226186.BT_0056 226186.BT_2703 254
226186.BT_0056 226186.BT_2704 245
226186.BT_0056 226186.BT_2706 232
226186.BT_0056 226186.BT_2781 340
226186.BT_0056 226186.BT_2786 197
226186.BT_0056 226186.BT_2791 195
226186.BT_0056 226186.BT_2808 163
226186.BT_0056 226186.BT_2817 170
226186.BT_0056 226186.BT_2862 194
226186.BT_0056 226186.BT_2864 434
226186.BT_0056 226186.BT_2865 208
226186.BT_0056 226186.BT_2882 240
226186.BT_0056 226186.BT_2885 160
226186.BT_0056 226186.BT_2887 400
226186.BT_0056 226186.BT_2888 433
226186.BT_0056 226186.BT_2936 259
226186.BT_0056 226186.BT_2940 166
226186.BT_0056 226186.BT_2944 408
226186.BT_0056 226186.BT_2945 371
226186.BT_0056 226186.BT_2946 192
226186.BT_0056 226186.BT_2980 183
226186.BT_0056 226186.BT_3004 193
226186.BT_0056 226186.BT_3094 249
226186.BT_0056 226186.BT_3230 196
226186.BT_0056 226186.BT_3238 165
226186.BT_0056 226186.BT_3261 188
226186.BT_0056 226186.BT_3279 151
226186.BT_0056 226186.BT_3290 183
226186.BT_0056 226186.BT_3320 239
226186.BT_0056 226186.BT_3365 197
226186.BT_0056 226186.BT_3370 176
226186.BT_0056 226186.BT_3371 176
226186.BT_0056 226186.BT_3372 240
226186.BT_0056 226186.BT_3376 160
226186.BT_0056 226186.BT_3396 155
226186.BT_0056 226186.BT_3412 159
226186.BT_0056 226186.BT_3418 152
226186.BT_0056 226186.BT_3419 197
226186.BT_0056 226186.BT_3444 347
226186.BT_0056 226186.BT_3445 348
226186.BT_0056 226186.BT_3446 192
226186.BT_0056 226186.BT_3447 563
226186.BT_0056 226186.BT_3448 681
226186.BT_0056 226186.BT_3449 409
226186.BT_0056 226186.BT_3450 369
226186.BT_0056 226186.BT_3452 511
226186.BT_0056 226186.BT_3453 297
226186.BT_0056 226186.BT_3455 341
226186.BT_0056 226186.BT_3456 341
226186.BT_0056 226186.BT_3493 171
226186.BT_0056 226186.BT_3644 581
226186.BT_0056 226186.BT_3694 218
226186.BT_0056 226186.BT_3695 267
226186.BT_0056 226186.BT_3701 163
226186.BT_0056 226186.BT_3713 409
226186.BT_0056 226186.BT_3729 191
226186.BT_0056 226186.BT_3783 167
226186.BT_0056 226186.BT_3787 167
226186.BT_0056 226186.BT_3816 297
226186.BT_0056 226186.BT_3817 409
226186.BT_0056 226186.BT_3875 275
226186.BT_0056 226186.BT_3876 275
226186.BT_0056 226186.BT_3877 278
226186.BT_0056 226186.BT_3894 164
226186.BT_0056 226186.BT_3932 193
226186.BT_0056 226186.BT_3943 191
226186.BT_0056 226186.BT_3993 232
226186.BT_0056 226186.BT_4056 164
226186.BT_0056 226186.BT_4060 262
226186.BT_0056 226186.BT_4101 596
226186.BT_0056 226186.BT_4113 152
226186.BT_0056 226186.BT_4128 191
226186.BT_0056 226186.BT_4180 167
226186.BT_0056 226186.BT_4206 295
226186.BT_0056 226186.BT_4210 216
226186.BT_0056 226186.BT_4260 196
226186.BT_0056 226186.BT_4345 194
226186.BT_0056 226186.BT_4358 275
226186.BT_0056 226186.BT_4389 192
226186.BT_0056 226186.BT_4420 216
226186.BT_0056 226186.BT_4554 165
226186.BT_0056 226186.BT_4585 188
226186.BT_0056 226186.BT_4617 205
226186.BT_0056 226186.BT_4670 155
226186.BT_0056 226186.BT_4673 170
226186.BT_0056 226186.BT_4755 171
226186.BT_0057 226186.BT_0037 153
226186.BT_0057 226186.BT_0038 163
226186.BT_0057 226186.BT_0039 198
226186.BT_0057 226186.BT_0040 222
226186.BT_0057 226186.BT_0041 222
226186.BT_0057 226186.BT_0042 222
226186.BT_0057 226186.BT_0043 239
226186.BT_0057 226186.BT_0044 244
226186.BT_0057 226186.BT_0045 244
226186.BT_0057 226186.BT_0046 260
226186.BT_0057 226186.BT_0047 270
226186.BT_0057 226186.BT_0048 350
226186.BT_0057 226186.BT_0049 358
226186.BT_0057 226186.BT_0050 372
226186.BT_0057 226186.BT_0051 372
226186.BT_0057 226186.BT_0052 602
226186.BT_0057 226186.BT_0053 602
226186.BT_0057 226186.BT_0054 762
226186.BT_0057 226186.BT_0055 783
226186.BT_0057 226186.BT_0056 865
226186.BT_0057 226186.BT_0058 634
226186.BT_0057 226186.BT_0059 634
226186.BT_0057 226186.BT_0060 534
226186.BT_0057 226186.BT_0061 500
226186.BT_0057 226186.BT_0062 500
226186.BT_0057 226186.BT_0063 407
226186.BT_0057 226186.BT_0064 377
226186.BT_0057 226186.BT_0065 302
226186.BT_0057 226186.BT_0066 234
226186.BT_0057 226186.BT_0067 176
226186.BT_0057 226186.BT_0068 170
226186.BT_0058 226186.BT_0038 156
226186.BT_0058 226186.BT_0039 179
226186.BT_0058 226186.BT_0040 196
226186.BT_0058 226186.BT_0041 196
226186.BT_0058 226186.BT_0042 196
226186.BT_0058 226186.BT_0043 207
226186.BT_0058 226186.BT_0044 211
226186.BT_0058 226186.BT_0045 211
226186.BT_0058 226186.BT_0046 221
226186.BT_0058 226186.BT_0047 228
226186.BT_0058 226186.BT_0048 283
226186.BT_0058 226186.BT_0049 288
226186.BT_0058 226186.BT_0050 298
226186.BT_0058 226186.BT_0051 298
226186.BT_0058 226186.BT_0052 454
226186.BT_0058 226186.BT_0053 454
226186.BT_0058 226186.BT_0054 564
226186.BT_0058 226186.BT_0055 578
226186.BT_0058 226186.BT_0056 634
226186.BT_0058 226186.BT_0057 634
226186.BT_0058 226186.BT_0059 866
226186.BT_0058 226186.BT_0060 718
226186.BT_0058 226186.BT_0061 669
226186.BT_0058 226186.BT_0062 669
226186.BT_0058 226186.BT_0063 532
226186.BT_0058 226186.BT_0064 488
226186.BT_0058 226186.BT_0065 379
226186.BT_0058 226186.BT_0066 279
226186.BT_0058 226186.BT_0067 193
226186.BT_0058 226186.BT_0068 185
226186.BT_0058 226186.BT_0073 301
226186.BT_0058 226186.BT_0074 157
226186.BT_0059 226186.BT_0038 156
226186.BT_0059 226186.BT_0039 179
226186.BT_0059 226186.BT_0040 196
226186.BT_0059 226186.BT_0041 196
226186.BT_0059 226186.BT_0042 196
226186.BT_0059 226186.BT_0043 207
226186.BT_0059 226186.BT_0044 211
226186.BT_0059 226186.BT_0045 211
226186.BT_0059 226186.BT_0046 221
226186.BT_0059 226186.BT_0047 228
226186.BT_0059 226186.BT_0048 283
226186.BT_0059 226186.BT_0049 288
226186.BT_0059 226186.BT_0050 298
226186.BT_0059 226186.BT_0051 298
226186.BT_0059 226186.BT_0052 454
226186.BT_0059 226186.BT_0053 454
226186.BT_0059 226186.BT_0054 564
226186.BT_0059 226186.BT_0055 578
226186.BT_0059 226186.BT_0056 634
226186.BT_0059 226186.BT_0057 634
226186.BT_0059 226186.BT_0058 866
226186.BT_0059 226186.BT_0060 718
226186.BT_0059 226186.BT_0061 669
226186.BT_0059 226186.BT_0062 669
226186.BT_0059 226186.BT_0063 532
226186.BT_0059 226186.BT_0064 488
226186.BT_0059 226186.BT_0065 379
226186.BT_0059 226186.BT_0066 279
226186.BT_0059 226186.BT_0067 193
226186.BT_0059 226186.BT_0068 185
226186.BT_0059 226186.BT_0074 380
226186.BT_0059 226186.BT_4203 301
226186.BT_0059 226186.BT_4323 167
226186.BT_0060 226186.BT_0012 154
226186.BT_0060 226186.BT_0038 152
226186.BT_0060 226186.BT_0039 314
226186.BT_0060 226186.BT_0040 188
226186.BT_0060 226186.BT_0041 184
226186.BT_0060 226186.BT_0042 184
226186.BT_0060 226186.BT_0043 193
226186.BT_0060 226186.BT_0044 196
226186.BT_0060 226186.BT_0045 208
226186.BT_0060 226186.BT_0046 205
226186.BT_0060 226186.BT_0047 210
226186.BT_0060 226186.BT_0048 254
226186.BT_0060 226186.BT_0049 303
226186.BT_0060 226186.BT_0050 266
226186.BT_0060 226186.BT_0051 266
226186.BT_0060 226186.BT_0052 390
226186.BT_0060 226186.BT_0053 390
226186.BT_0060 226186.BT_0054 478
226186.BT_0060 226186.BT_0055 489
226186.BT_0060 226186.BT_0056 541
226186.BT_0060 226186.BT_0057 534
226186.BT_0060 226186.BT_0058 718
226186.BT_0060 226186.BT_0059 718
226186.BT_0060 226186.BT_0061 959
226186.BT_0060 226186.BT_0062 804
226186.BT_0060 226186.BT_0063 633
226186.BT_0060 226186.BT_0064 576
226186.BT_0060 226186.BT_0065 440
226186.BT_0060 226186.BT_0066 315
226186.BT_0060 226186.BT_0067 207
226186.BT_0060 226186.BT_0068 196
226186.BT_0060 226186.BT_0077 432
226186.BT_0060 226186.BT_0115 316
226186.BT_0060 226186.BT_0140 153
226186.BT_0060 226186.BT_0163 271
226186.BT_0060 226186.BT_0187 206
226186.BT_0060 226186.BT_0192 162
226186.BT_0060 226186.BT_0292 179
226186.BT_0060 226186.BT_0342 329
226186.BT_0060 226186.BT_0378 408
226186.BT_0060 226186.BT_0381 173
226186.BT_0060 226186.BT_0398 181
226186.BT_0060 226186.BT_0399 811
226186.BT_0060 226186.BT_0400 749
226186.BT_0060 226186.BT_0411 157
226186.BT_0060 226186.BT_0418 163
226186.BT_0060 226186.BT_0466 156
226186.BT_0060 226186.BT_0480 332
226186.BT_0060 226186.BT_0481 203
226186.BT_0060 226186.BT_0482 840
226186.BT_0060 226186.BT_0523 205
226186.BT_0060 226186.BT_0575 196
226186.BT_0060 226186.BT_0598 411
226186.BT_0060 226186.BT_0602 215
226186.BT_0060 226186.BT_0605 167
226186.BT_0060 226186.BT_0611 205
226186.BT_0060 226186.BT_0612 150
226186.BT_0060 226186.BT_0613 188
226186.BT_0060 226186.BT_0614 851
226186.BT_0060 226186.BT_0623 172
226186.BT_0060 226186.BT_0728 168
226186.BT_0060 226186.BT_0820 224
226186.BT_0060 226186.BT_0821 158
226186.BT_0060 226186.BT_0850 189
226186.BT_0060 226186.BT_0911 185
226186.BT_0060 226186.BT_0922 151
226186.BT_0060 226186.BT_0959 164
226186.BT_0060 226186.BT_1082 151
226186.BT_0060 226186.BT_1126 185
226186.BT_0060 226186.BT_1177 167
226186.BT_0060 226186.BT_1178 308
226186.BT_0060 226186.BT_1224 176
226186.BT_0060 226186.BT_1339 157
226186.BT_0060 226186.BT_1356 181
226186.BT_0060 226186.BT_1420 170
226186.BT_0060 226186.BT_1481 193
226186.BT_0060 226186.BT_1495 189
226186.BT_0060 226186.BT_1576 185
226186.BT_0060 226186.BT_1631 154
226186.BT_0060 226186.BT_1644 326
226186.BT_0060 226186.BT_1652 167
226186.BT_0060 226186.BT_1654 177
226186.BT_0060 226186.BT_1662 189
226186.BT_0060 226186.BT_1669 159
226186.BT_0060 226186.BT_1708 326
226186.BT_0060 226186.BT_1714 206
226186.BT_0060 226186.BT_1717 167
226186.BT_0060 226186.BT_1723 180
226186.BT_0060 226186.BT_1774 192
226186.BT_0060 226186.BT_1955 156
226186.BT_0060 226186.BT_2016 156
226186.BT_0060 226186.BT_2042 154
226186.BT_0060 226186.BT_2117 167
226186.BT_0060 226186.BT_2196 189
226186.BT_0060 226186.BT_2354 223
226186.BT_0060 226186.BT_2362 174
226186.BT_0060 226186.BT_2577 173
226186.BT_0060 226186.BT_2613 164
226186.BT_0060 226186.BT_2682 182
226186.BT_0060 226186.BT_2733 178
226186.BT_0060 226186.BT_2747 290
226186.BT_0060 226186.BT_2750 316
226186.BT_0060 226186.BT_2862 831
226186.BT_0060 226186.BT_2878 167
226186.BT_0060 226186.BT_2885 150
226186.BT_0060 226186.BT_2888 157
226186.BT_0060 226186.BT_2934 167
226186.BT_0060 226186.BT_2943 154
226186.BT_0060 226186.BT_2945 215
226186.BT_0060 226186.BT_3001 227
226186.BT_0060 226186.BT_3031 390
226186.BT_0060 226186.BT_3075 153
226186.BT_0060 226186.BT_3104 166
226186.BT_0060 226186.BT_3143 234
226186.BT_0060 226186.BT_3152 168
226186.BT_0060 226186.BT_3271 171
226186.BT_0060 226186.BT_3306 177
226186.BT_0060 226186.BT_3346 181
226186.BT_0060 226186.BT_3365 153
226186.BT_0060 226186.BT_3376 150
226186.BT_0060 226186.BT_3460 242
226186.BT_0060 226186.BT_3577 152
226186.BT_0060 226186.BT_3579 191
226186.BT_0060 226186.BT_3584 247
226186.BT_0060 226186.BT_3585 181
226186.BT_0060 226186.BT_3630 208
226186.BT_0060 226186.BT_3656 166
226186.BT_0060 226186.BT_3702 166
226186.BT_0060 226186.BT_3730 161
226186.BT_0060 226186.BT_3807 197
226186.BT_0060 226186.BT_3895 283
226186.BT_0060 226186.BT_3958 155
226186.BT_0060 226186.BT_4021 210
226186.BT_0060 226186.BT_4164 158
226186.BT_0060 226186.BT_4191 156
226186.BT_0060 226186.BT_4211 184
226186.BT_0060 226186.BT_4568 151
226186.BT_0060 226186.BT_4606 160
226186.BT_0060 226186.BT_4622 213
226186.BT_0060 226186.BT_4625 155
226186.BT_0060 226186.BT_4759 169
226186.BT_0060 226186.BT_p548238 197
226186.BT_0061 226186.BT_0038 151
226186.BT_0061 226186.BT_0039 169
226186.BT_0061 226186.BT_0040 205
226186.BT_0061 226186.BT_0041 270
226186.BT_0061 226186.BT_0042 204
226186.BT_0061 226186.BT_0043 189
226186.BT_0061 226186.BT_0044 191
226186.BT_0061 226186.BT_0045 200
226186.BT_0061 226186.BT_0046 199
226186.BT_0061 226186.BT_0047 204
226186.BT_0061 226186.BT_0048 244
226186.BT_0061 226186.BT_0049 264
226186.BT_0061 226186.BT_0050 268
226186.BT_0061 226186.BT_0051 255
226186.BT_0061 226186.BT_0052 369
226186.BT_0061 226186.BT_0053 369
226186.BT_0061 226186.BT_0054 486
226186.BT_0061 226186.BT_0055 530
226186.BT_0061 226186.BT_0056 570
226186.BT_0061 226186.BT_0057 500
226186.BT_0061 226186.BT_0058 669
226186.BT_0061 226186.BT_0059 669
226186.BT_0061 226186.BT_0060 959
226186.BT_0061 226186.BT_0062 865
226186.BT_0061 226186.BT_0063 678
226186.BT_0061 226186.BT_0064 673
226186.BT_0061 226186.BT_0065 467
226186.BT_0061 226186.BT_0066 331
226186.BT_0061 226186.BT_0067 213
226186.BT_0061 226186.BT_0068 202
226186.BT_0061 226186.BT_0077 212
226186.BT_0061 226186.BT_0115 302
226186.BT_0061 226186.BT_0124 316
226186.BT_0061 226186.BT_0184 160
226186.BT_0061 226186.BT_0314 156
226186.BT_0061 226186.BT_0378 491
226186.BT_0061 226186.BT_0379 365
226186.BT_0061 226186.BT_0380 279
226186.BT_0061 226186.BT_0381 421
226186.BT_0061 226186.BT_0382 299
226186.BT_0061 226186.BT_0383 233
226186.BT_0061 226186.BT_0391 228
226186.BT_0061 226186.BT_0394 328
226186.BT_0061 226186.BT_0396 194
226186.BT_0061 226186.BT_0398 773
226186.BT_0061 226186.BT_0399 281
226186.BT_0061 226186.BT_0400 162
226186.BT_0061 226186.BT_0463 263
226186.BT_0061 226186.BT_0464 169
226186.BT_0061 226186.BT_0465 221
226186.BT_0061 226186.BT_0466 275
226186.BT_0061 226186.BT_0479 206
226186.BT_0061 226186.BT_0480 427
226186.BT_0061 226186.BT_0481 757
226186.BT_0061 226186.BT_0482 195
226186.BT_0061 226186.BT_0521 296
226186.BT_0061 226186.BT_0523 205
226186.BT_0061 226186.BT_0551 219
226186.BT_0061 226186.BT_0558 258
226186.BT_0061 226186.BT_0598 491
226186.BT_0061 226186.BT_0599 365
226186.BT_0061 226186.BT_0600 279
226186.BT_0061 226186.BT_0601 233
226186.BT_0061 226186.BT_0602 390
226186.BT_0061 226186.BT_0605 173
226186.BT_0061 226186.BT_0609 244
226186.BT_0061 226186.BT_0610 240
226186.BT_0061 226186.BT_0611 245
226186.BT_0061 226186.BT_0613 800
226186.BT_0061 226186.BT_0614 193
226186.BT_0061 226186.BT_0623 299
226186.BT_0061 226186.BT_0626 195
226186.BT_0061 226186.BT_0650 209
226186.BT_0061 226186.BT_0748 152
226186.BT_0061 226186.BT_0766 215
226186.BT_0061 226186.BT_0828 169
226186.BT_0061 226186.BT_0829 365
226186.BT_0061 226186.BT_1059 176
226186.BT_0061 226186.BT_1164 194
226186.BT_0061 226186.BT_1172 163
226186.BT_0061 226186.BT_1176 232
226186.BT_0061 226186.BT_1177 232
226186.BT_0061 226186.BT_1180 240
226186.BT_0061 226186.BT_1185 153
226186.BT_0061 226186.BT_1202 233
226186.BT_0061 226186.BT_1203 233
226186.BT_0061 226186.BT_1224 296
226186.BT_0061 226186.BT_1225 321
226186.BT_0061 226186.BT_1311 160
226186.BT_0061 226186.BT_1338 169
226186.BT_0061 226186.BT_1339 282
226186.BT_0061 226186.BT_1341 365
226186.BT_0061 226186.BT_1342 279
226186.BT_0061 226186.BT_1345 155
226186.BT_0061 226186.BT_1347 226
226186.BT_0061 226186.BT_1352 157
226186.BT_0061 226186.BT_1356 367
226186.BT_0061 226186.BT_1358 230
226186.BT_0061 226186.BT_1408 221
226186.BT_0061 226186.BT_1410 185
226186.BT_0061 226186.BT_1521 282
226186.BT_0061 226186.BT_1525 188
226186.BT_0061 226186.BT_1644 427
226186.BT_0061 226186.BT_1645 240
226186.BT_0061 226186.BT_1651 163
226186.BT_0061 226186.BT_1652 232
226186.BT_0061 226186.BT_1654 367
226186.BT_0061 226186.BT_1708 427
226186.BT_0061 226186.BT_1709 240
226186.BT_0061 226186.BT_1714 215
226186.BT_0061 226186.BT_1717 347
226186.BT_0061 226186.BT_1723 367
226186.BT_0061 226186.BT_1730 221
226186.BT_0061 226186.BT_1747 178
226186.BT_0061 226186.BT_1785 156
226186.BT_0061 226186.BT_1807 179
226186.BT_0061 226186.BT_1834 288
226186.BT_0061 226186.BT_1931 307
226186.BT_0061 226186.BT_2016 275
226186.BT_0061 226186.BT_2017 263
226186.BT_0061 226186.BT_2042 176
226186.BT_0061 226186.BT_2258 166
226186.BT_0061 226186.BT_2527 160
226186.BT_0061 226186.BT_2650 194
226186.BT_0061 226186.BT_2663 184
226186.BT_0061 226186.BT_2750 350
226186.BT_0061 226186.BT_2752 161
226186.BT_0061 226186.BT_2781 258
226186.BT_0061 226186.BT_2831 179
226186.BT_0061 226186.BT_2832 179
226186.BT_0061 226186.BT_2836 178
226186.BT_0061 226186.BT_2863 801
226186.BT_0061 226186.BT_2864 186
226186.BT_0061 226186.BT_2869 160
226186.BT_0061 226186.BT_2878 173
226186.BT_0061 226186.BT_2880 176
226186.BT_0061 226186.BT_2881 163
226186.BT_0061 226186.BT_2882 188
226186.BT_0061 226186.BT_2885 233
226186.BT_0061 226186.BT_2886 230
226186.BT_0061 226186.BT_2888 282
226186.BT_0061 226186.BT_2933 421
226186.BT_0061 226186.BT_2934 232
226186.BT_0061 226186.BT_2937 189
226186.BT_0061 226186.BT_2944 233
226186.BT_0061 226186.BT_2945 390
226186.BT_0061 226186.BT_2947 256
226186.BT_0061 226186.BT_3000 163
226186.BT_0061 226186.BT_3001 222
226186.BT_0061 226186.BT_3152 229
226186.BT_0061 226186.BT_3250 204
226186.BT_0061 226186.BT_3287 167
226186.BT_0061 226186.BT_3372 188
226186.BT_0061 226186.BT_3376 233
226186.BT_0061 226186.BT_3500 161
226186.BT_0061 226186.BT_3562 255
226186.BT_0061 226186.BT_3641 150
226186.BT_0061 226186.BT_3694 216
226186.BT_0061 226186.BT_3698 220
226186.BT_0061 226186.BT_3875 155
226186.BT_0061 226186.BT_3876 156
226186.BT_0061 226186.BT_3884 191
226186.BT_0061 226186.BT_3923 163
226186.BT_0061 226186.BT_4021 227
226186.BT_0061 226186.BT_4042 235
226186.BT_0061 226186.BT_4066 186
226186.BT_0061 226186.BT_4191 184
226186.BT_0061 226186.BT_4215 153
226186.BT_0061 226186.BT_4281 215
226186.BT_0061 226186.BT_4302 179
226186.BT_0061 226186.BT_4557 158
226186.BT_0061 226186.BT_4627 165
226186.BT_0061 226186.BT_4646 158
226186.BT_0062 226186.BT_0038 151
226186.BT_0062 226186.BT_0039 169
226186.BT_0062 226186.BT_0040 180
226186.BT_0062 226186.BT_0041 180
226186.BT_0062 226186.BT_0042 180
226186.BT_0062 226186.BT_0043 189
226186.BT_0062 226186.BT_0044 191
226186.BT_0062 226186.BT_0045 191
226186.BT_0062 226186.BT_0046 199
226186.BT_0062 226186.BT_0047 204
226186.BT_0062 226186.BT_0048 244
226186.BT_0062 226186.BT_0049 248
226186.BT_0062 226186.BT_0050 255
226186.BT_0062 226186.BT_0051 255
226186.BT_0062 226186.BT_0052 369
226186.BT_0062 226186.BT_0053 369
226186.BT_0062 226186.BT_0054 449
226186.BT_0062 226186.BT_0055 459
226186.BT_0062 226186.BT_0056 500
226186.BT_0062 226186.BT_0057 500
226186.BT_0062 226186.BT_0058 669
226186.BT_0062 226186.BT_0059 669
226186.BT_0062 226186.BT_0060 804
226186.BT_0062 226186.BT_0061 865
226186.BT_0062 226186.BT_0063 678
226186.BT_0062 226186.BT_0064 617
226186.BT_0062 226186.BT_0065 467
226186.BT_0062 226186.BT_0066 331
226186.BT_0062 226186.BT_0067 213
226186.BT_0062 226186.BT_0068 202
226186.BT_0063 226186.BT_0039 161
226186.BT_0063 226186.BT_0040 170
226186.BT_0063 226186.BT_0041 170
226186.BT_0063 226186.BT_0042 170
226186.BT_0063 226186.BT_0043 176
226186.BT_0063 226186.BT_0044 178
226186.BT_0063 226186.BT_0045 178
226186.BT_0063 226186.BT_0046 184
226186.BT_0063 226186.BT_0047 187
226186.BT_0063 226186.BT_0048 217
226186.BT_0063 226186.BT_0049 220
226186.BT_0063 226186.BT_0050 225
226186.BT_0063 226186.BT_0051 225
226186.BT_0063 226186.BT_0052 310
226186.BT_0063 226186.BT_0053 310
226186.BT_0063 226186.BT_0054 369
226186.BT_0063 226186.BT_0055 377
226186.BT_0063 226186.BT_0056 407
226186.BT_0063 226186.BT_0057 407
226186.BT_0063 226186.BT_0058 532
226186.BT_0063 226186.BT_0059 532
226186.BT_0063 226186.BT_0060 633
226186.BT_0063 226186.BT_0061 678
226186.BT_0063 226186.BT_0062 678
226186.BT_0063 226186.BT_0064 783
226186.BT_0063 226186.BT_0065 581
226186.BT_0063 226186.BT_0066 397
226186.BT_0063 226186.BT_0067 238
226186.BT_0063 226186.BT_0068 223
226186.BT_0064 226186.BT_0029 269
226186.BT_0064 226186.BT_0039 158
226186.BT_0064 226186.BT_0040 166
226186.BT_0064 226186.BT_0041 166
226186.BT_0064 226186.BT_0042 166
226186.BT_0064 226186.BT_0043 172
226186.BT_0064 226186.BT_0044 173
226186.BT_0064 226186.BT_0045 173
226186.BT_0064 226186.BT_0046 179
226186.BT_0064 226186.BT_0047 182
226186.BT_0064 226186.BT_0048 208
226186.BT_0064 226186.BT_0049 211
226186.BT_0064 226186.BT_0050 215
226186.BT_0064 226186.BT_0051 215
226186.BT_0064 226186.BT_0052 290
226186.BT_0064 226186.BT_0053 290
226186.BT_0064 226186.BT_0054 343
226186.BT_0064 226186.BT_0055 350
226186.BT_0064 226186.BT_0056 377
226186.BT_0064 226186.BT_0057 377
226186.BT_0064 226186.BT_0058 488
226186.BT_0064 226186.BT_0059 488
226186.BT_0064 226186.BT_0060 576
226186.BT_0064 226186.BT_0061 673
226186.BT_0064 226186.BT_0062 617
226186.BT_0064 226186.BT_0063 783
226186.BT_0064 226186.BT_0065 638
226186.BT_0064 226186.BT_0066 431
226186.BT_0064 226186.BT_0067 251
226186.BT_0064 226186.BT_0068 234
226186.BT_0064 226186.BT_0192 207
226186.BT_0064 226186.BT_0294 498
226186.BT_0064 226186.BT_0429 175
226186.BT_0064 226186.BT_0482 195
226186.BT_0064 226186.BT_0540 162
226186.BT_0064 226186.BT_0556 182
226186.BT_0064 226186.BT_0584 172
226186.BT_0064 226186.BT_0614 155
226186.BT_0064 226186.BT_0640 176
226186.BT_0064 226186.BT_0652 177
226186.BT_0064 226186.BT_0757 232
226186.BT_0064 226186.BT_0763 162
226186.BT_0064 226186.BT_0957 220
226186.BT_0064 226186.BT_1021 187
226186.BT_0064 226186.BT_1024 276
226186.BT_0064 226186.BT_1035 208
226186.BT_0064 226186.BT_1039 159
226186.BT_0064 226186.BT_1139 254
226186.BT_0064 226186.BT_1153 154
226186.BT_0064 226186.BT_1164 171
226186.BT_0064 226186.BT_1175 205
226186.BT_0064 226186.BT_1185 262
226186.BT_0064 226186.BT_1260 222
226186.BT_0064 226186.BT_1261 190
226186.BT_0064 226186.BT_1365 320
226186.BT_0064 226186.BT_1393 269
226186.BT_0064 226186.BT_1395 165
226186.BT_0064 226186.BT_1399 179
226186.BT_0064 226186.BT_1401 176
226186.BT_0064 226186.BT_1406 167
226186.BT_0064 226186.BT_1423 152
226186.BT_0064 226186.BT_1471 174
226186.BT_0064 226186.BT_1479 161
226186.BT_0064 226186.BT_1502 161
226186.BT_0064 226186.BT_1507 358
226186.BT_0064 226186.BT_1591 154
226186.BT_0064 226186.BT_1629 180
226186.BT_0064 226186.BT_1632 151
226186.BT_0064 226186.BT_1650 165
226186.BT_0064 226186.BT_1716 311
226186.BT_0064 226186.BT_1778 171
226186.BT_0064 226186.BT_1826 155
226186.BT_0064 226186.BT_1831 162
226186.BT_0064 226186.BT_1838 159
226186.BT_0064 226186.BT_1934 261
226186.BT_0064 226186.BT_1940 235
226186.BT_0064 226186.BT_1955 249
226186.BT_0064 226186.BT_1956 208
226186.BT_0064 226186.BT_2029 276
226186.BT_0064 226186.BT_2145 266
226186.BT_0064 226186.BT_2240 319
226186.BT_0064 226186.BT_2342 504
226186.BT_0064 226186.BT_2356 228
226186.BT_0064 226186.BT_2360 233
226186.BT_0064 226186.BT_2402 158
226186.BT_0064 226186.BT_2457 165
226186.BT_0064 226186.BT_2473 240
226186.BT_0064 226186.BT_2516 172
226186.BT_0064 226186.BT_2525 232
226186.BT_0064 226186.BT_2707 266
226186.BT_0064 226186.BT_2718 193
226186.BT_0064 226186.BT_2796 164
226186.BT_0064 226186.BT_2820 169
226186.BT_0064 226186.BT_2858 165
226186.BT_0064 226186.BT_2862 192
226186.BT_0064 226186.BT_2867 414
226186.BT_0064 226186.BT_2937 160
226186.BT_0064 226186.BT_2969 190
226186.BT_0064 226186.BT_2983 151
226186.BT_0064 226186.BT_3027 250
226186.BT_0064 226186.BT_3047 186
226186.BT_0064 226186.BT_3048 205
226186.BT_0064 226186.BT_3091 225
226186.BT_0064 226186.BT_3111 152
226186.BT_0064 226186.BT_3116 157
226186.BT_0064 226186.BT_3235 160
226186.BT_0064 226186.BT_3324 350
226186.BT_0064 226186.BT_3329 225
226186.BT_0064 226186.BT_3347 228
226186.BT_0064 226186.BT_3350 208
226186.BT_0064 226186.BT_3552 210
226186.BT_0064 226186.BT_3565 247
226186.BT_0064 226186.BT_3594 164
226186.BT_0064 226186.BT_3614 169
226186.BT_0064 226186.BT_3791 168
226186.BT_0064 226186.BT_3894 204
226186.BT_0064 226186.BT_3988 167
226186.BT_0064 226186.BT_4009 155
226186.BT_0064 226186.BT_4022 180
226186.BT_0064 226186.BT_4129 298
226186.BT_0064 226186.BT_4152 386
226186.BT_0064 226186.BT_4164 206
226186.BT_0064 226186.BT_4245 182
226186.BT_0064 226186.BT_4246 195
226186.BT_0064 226186.BT_4270 190
226186.BT_0064 226186.BT_4289 205
226186.BT_0064 226186.BT_4306 159
226186.BT_0064 226186.BT_4315 231
226186.BT_0064 226186.BT_4319 242
226186.BT_0064 226186.BT_4410 172
226186.BT_0064 226186.BT_4492 196
226186.BT_0064 226186.BT_4542 166
226186.BT_0064 226186.BT_4557 190
226186.BT_0064 226186.BT_4588 153
226186.BT_0064 226186.BT_4661 151
226186.BT_0064 226186.BT_4692 154
226186.BT_0064 226186.BT_4741 174
226186.BT_0065 226186.BT_0039 152
226186.BT_0065 226186.BT_0040 158
226186.BT_0065 226186.BT_0041 158
226186.BT_0065 226186.BT_0042 158
226186.BT_0065 226186.BT_0043 161
226186.BT_0065 226186.BT_0044 163
226186.BT_0065 226186.BT_0045 163
226186.BT_0065 226186.BT_0046 166
226186.BT_0065 226186.BT_0047 169
226186.BT_0065 226186.BT_0048 186
226186.BT_0065 226186.BT_0049 188
226186.BT_0065 226186.BT_0050 191
226186.BT_0065 226186.BT_0051 191
226186.BT_0065 226186.BT_0052 243
226186.BT_0065 226186.BT_0053 243
226186.BT_0065 226186.BT_0054 279
226186.BT_0065 226186.BT_0055 284
226186.BT_0065 226186.BT_0056 302
226186.BT_0065 226186.BT_0057 302
226186.BT_0065 226186.BT_0058 379
226186.BT_0065 226186.BT_0059 379
226186.BT_0065 226186.BT_0060 440
226186.BT_0065 226186.BT_0061 467
226186.BT_0065 226186.BT_0062 467
226186.BT_0065 226186.BT_0063 581
226186.BT_0065 226186.BT_0064 638
226186.BT_0065 226186.BT_0066 563
226186.BT_0065 226186.BT_0067 302
226186.BT_0065 226186.BT_0068 277
226186.BT_0065 226186.BT_0137 196
226186.BT_0065 226186.BT_0146 152
226186.BT_0065 226186.BT_0179 196
226186.BT_0065 226186.BT_0240 185
226186.BT_0065 226186.BT_0338 188
226186.BT_0065 226186.BT_0339 277
226186.BT_0065 226186.BT_0348 152
226186.BT_0065 226186.BT_0350 160
226186.BT_0065 226186.BT_0368 227
226186.BT_0065 226186.BT_0456 197
226186.BT_0065 226186.BT_0515 170
226186.BT_0065 226186.BT_0559 161
226186.BT_0065 226186.BT_0692 177
226186.BT_0065 226186.BT_0792 160
226186.BT_0065 226186.BT_0872 179
226186.BT_0065 226186.BT_0994 150
226186.BT_0065 226186.BT_1002 242
226186.BT_0065 226186.BT_1032 164
226186.BT_0065 226186.BT_1275 160
226186.BT_0065 226186.BT_1547 214
226186.BT_0065 226186.BT_1678 203
226186.BT_0065 226186.BT_1777 162
226186.BT_0065 226186.BT_1783 292
226186.BT_0065 226186.BT_1888 395
226186.BT_0065 226186.BT_2082 202
226186.BT_0065 226186.BT_2662 309
226186.BT_0065 226186.BT_2720 158
226186.BT_0065 226186.BT_2799 153
226186.BT_0065 226186.BT_2883 187
226186.BT_0065 226186.BT_2898 167
226186.BT_0065 226186.BT_2913 155
226186.BT_0065 226186.BT_2951 158
226186.BT_0065 226186.BT_2963 243
226186.BT_0065 226186.BT_3020 152
226186.BT_0065 226186.BT_3026 163
226186.BT_0065 226186.BT_3028 230
226186.BT_0065 226186.BT_3065 240
226186.BT_0065 226186.BT_3096 188
226186.BT_0065 226186.BT_3229 307
226186.BT_0065 226186.BT_3341 152
226186.BT_0065 226186.BT_3348 174
226186.BT_0065 226186.BT_3449 178
226186.BT_0065 226186.BT_3477 154
226186.BT_0065 226186.BT_3481 206
226186.BT_0065 226186.BT_3491 213
226186.BT_0065 226186.BT_3497 179
226186.BT_0065 226186.BT_3498 151
226186.BT_0065 226186.BT_3503 192
226186.BT_0065 226186.BT_3530 161
226186.BT_0065 226186.BT_3546 312
226186.BT_0065 226186.BT_3581 167
226186.BT_0065 226186.BT_3592 393
226186.BT_0065 226186.BT_3599 157
226186.BT_0065 226186.BT_3657 349
226186.BT_0065 226186.BT_3674 155
226186.BT_0065 226186.BT_3675 183
226186.BT_0065 226186.BT_3744 202
226186.BT_0065 226186.BT_3763 160
226186.BT_0065 226186.BT_3797 191
226186.BT_0065 226186.BT_3857 167
226186.BT_0065 226186.BT_3897 196
226186.BT_0065 226186.BT_3960 159
226186.BT_0065 226186.BT_4029 177
226186.BT_0065 226186.BT_4094 164
226186.BT_0065 226186.BT_4157 375
226186.BT_0065 226186.BT_4160 229
226186.BT_0065 226186.BT_4175 173
226186.BT_0065 226186.BT_4210 282
226186.BT_0065 226186.BT_4224 193
226186.BT_0065 226186.BT_4332 168
226186.BT_0065 226186.BT_4407 156
226186.BT_0065 226186.BT_4408 494
226186.BT_0065 226186.BT_4423 160
226186.BT_0065 226186.BT_4428 155
226186.BT_0065 226186.BT_4459 193
226186.BT_0065 226186.BT_4560 167
226186.BT_0065 226186.BT_4632 344
226186.BT_0065 226186.BT_4658 299
226186.BT_0065 226186.BT_4678 348
226186.BT_0065 226186.BT_4681 212
226186.BT_0066 226186.BT_0040 150
226186.BT_0066 226186.BT_0041 150
226186.BT_0066 226186.BT_0042 150
226186.BT_0066 226186.BT_0043 152
226186.BT_0066 226186.BT_0044 153
226186.BT_0066 226186.BT_0045 153
226186.BT_0066 226186.BT_0046 155
226186.BT_0066 226186.BT_0047 156
226186.BT_0066 226186.BT_0048 167
226186.BT_0066 226186.BT_0049 168
226186.BT_0066 226186.BT_0050 170
226186.BT_0066 226186.BT_0051 170
226186.BT_0066 226186.BT_0052 200
226186.BT_0066 226186.BT_0053 200
226186.BT_0066 226186.BT_0054 221
226186.BT_0066 226186.BT_0055 224
226186.BT_0066 226186.BT_0056 234
226186.BT_0066 226186.BT_0057 234
226186.BT_0066 226186.BT_0058 279
226186.BT_0066 226186.BT_0059 279
226186.BT_0066 226186.BT_0060 315
226186.BT_0066 226186.BT_0061 331
226186.BT_0066 226186.BT_0062 331
226186.BT_0066 226186.BT_0063 397
226186.BT_0066 226186.BT_0064 431
226186.BT_0066 226186.BT_0065 563
226186.BT_0066 226186.BT_0067 418
226186.BT_0066 226186.BT_0068 376
226186.BT_0066 226186.BT_0166 171
226186.BT_0066 226186.BT_0178 235
226186.BT_0066 226186.BT_0186 158
226186.BT_0066 226186.BT_0190 156
226186.BT_0066 226186.BT_0206 233
226186.BT_0066 226186.BT_0292 261
226186.BT_0066 226186.BT_0349 153
226186.BT_0066 226186.BT_0364 207
226186.BT_0066 226186.BT_0369 273
226186.BT_0066 226186.BT_0387 315
226186.BT_0066 226186.BT_0412 188
226186.BT_0066 226186.BT_0419 182
226186.BT_0066 226186.BT_0420 182
226186.BT_0066 226186.BT_0421 180
226186.BT_0066 226186.BT_0422 178
226186.BT_0066 226186.BT_0439 156
226186.BT_0066 226186.BT_0471 179
226186.BT_0066 226186.BT_0480 202
226186.BT_0066 226186.BT_0483 186
226186.BT_0066 226186.BT_0539 202
226186.BT_0066 226186.BT_0569 242
226186.BT_0066 226186.BT_0604 224
226186.BT_0066 226186.BT_0609 231
226186.BT_0066 226186.BT_0750 211
226186.BT_0066 226186.BT_0769 171
226186.BT_0066 226186.BT_0770 182
226186.BT_0066 226186.BT_0890 225
226186.BT_0066 226186.BT_0976 242
226186.BT_0066 226186.BT_1085 174
226186.BT_0066 226186.BT_1118 158
226186.BT_0066 226186.BT_1119 243
226186.BT_0066 226186.BT_1147 167
226186.BT_0066 226186.BT_1153 263
226186.BT_0066 226186.BT_1160 166
226186.BT_0066 226186.BT_1184 179
226186.BT_0066 226186.BT_1187 301
226186.BT_0066 226186.BT_1195 164
226186.BT_0066 226186.BT_1274 220
226186.BT_0066 226186.BT_1298 263
226186.BT_0066 226186.BT_1356 188
226186.BT_0066 226186.BT_1391 377
226186.BT_0066 226186.BT_1404 332
226186.BT_0066 226186.BT_1408 174
226186.BT_0066 226186.BT_1473 150
226186.BT_0066 226186.BT_1559 156
226186.BT_0066 226186.BT_1632 203
226186.BT_0066 226186.BT_1654 182
226186.BT_0066 226186.BT_1683 196
226186.BT_0066 226186.BT_1722 172
226186.BT_0066 226186.BT_1723 190
226186.BT_0066 226186.BT_1783 197
226186.BT_0066 226186.BT_1793 151
226186.BT_0066 226186.BT_1825 237
226186.BT_0066 226186.BT_1875 168
226186.BT_0066 226186.BT_2011 184
226186.BT_0066 226186.BT_2081 231
226186.BT_0066 226186.BT_2157 156
226186.BT_0066 226186.BT_2180 193
226186.BT_0066 226186.BT_2184 161
226186.BT_0066 226186.BT_2226 168
226186.BT_0066 226186.BT_2362 179
226186.BT_0066 226186.BT_2365 159
226186.BT_0066 226186.BT_2366 382
226186.BT_0066 226186.BT_2379 301
226186.BT_0066 226186.BT_2409 390
226186.BT_0066 226186.BT_2477 201
226186.BT_0066 226186.BT_2560 170
226186.BT_0066 226186.BT_2562 163
226186.BT_0066 226186.BT_2609 165
226186.BT_0066 226186.BT_2664 159
226186.BT_0066 226186.BT_2681 202
226186.BT_0066 226186.BT_2683 361
226186.BT_0066 226186.BT_2769 188
226186.BT_0066 226186.BT_2770 215
226186.BT_0066 226186.BT_2771 162
226186.BT_0066 226186.BT_2810 161
226186.BT_0066 226186.BT_2818 261
226186.BT_0066 226186.BT_2844 400
226186.BT_0066 226186.BT_2872 165
226186.BT_0066 226186.BT_2892 169
226186.BT_0066 226186.BT_2900 225
226186.BT_0066 226186.BT_2937 164
226186.BT_0066 226186.BT_2938 159
226186.BT_0066 226186.BT_3020 197
226186.BT_0066 226186.BT_3021 154
226186.BT_0066 226186.BT_3025 158
226186.BT_0066 226186.BT_3037 153
226186.BT_0066 226186.BT_3046 251
226186.BT_0066 226186.BT_3050 169
226186.BT_0066 226186.BT_3090 258
226186.BT_0066 226186.BT_3103 182
226186.BT_0066 226186.BT_3109 181
226186.BT_0066 226186.BT_3176 477
226186.BT_0066 226186.BT_3192 221
226186.BT_0066 226186.BT_3209 217
226186.BT_0066 226186.BT_3227 228
226186.BT_0066 226186.BT_3255 175
226186.BT_0066 226186.BT_3271 264
226186.BT_0066 226186.BT_3288 161
226186.BT_0066 226186.BT_3291 197
226186.BT_0066 226186.BT_3308 263
226186.BT_0066 226186.BT_3310 171
226186.BT_0066 226186.BT_3332 163
226186.BT_0066 226186.BT_3349 249
226186.BT_0066 226186.BT_3358 263
226186.BT_0066 226186.BT_3364 447
226186.BT_0066 226186.BT_3367 156
226186.BT_0066 226186.BT_3460 162
226186.BT_0066 226186.BT_3468 230
226186.BT_0066 226186.BT_3475 156
226186.BT_0066 226186.BT_3483 177
226186.BT_0066 226186.BT_3505 227
226186.BT_0066 226186.BT_3536 193
226186.BT_0066 226186.BT_3550 296
226186.BT_0066 226186.BT_3604 192
226186.BT_0066 226186.BT_3680 196
226186.BT_0066 226186.BT_3694 167
226186.BT_0066 226186.BT_3698 179
226186.BT_0066 226186.BT_3729 173
226186.BT_0066 226186.BT_3742 177
226186.BT_0066 226186.BT_3835 263
226186.BT_0066 226186.BT_3869 183
226186.BT_0066 226186.BT_3922 206
226186.BT_0066 226186.BT_4022 166
226186.BT_0066 226186.BT_4039 223
226186.BT_0066 226186.BT_4104 163
226186.BT_0066 226186.BT_4164 173
226186.BT_0066 226186.BT_4213 207
226186.BT_0066 226186.BT_4267 216
226186.BT_0066 226186.BT_4289 179
226186.BT_0066 226186.BT_4298 177
226186.BT_0066 226186.BT_4303 165
226186.BT_0066 226186.BT_4320 263
226186.BT_0066 226186.BT_4330 263
226186.BT_0066 226186.BT_4335 162
226186.BT_0066 226186.BT_4363 199
226186.BT_0066 226186.BT_4376 199
226186.BT_0066 226186.BT_4427 153
226186.BT_0066 226186.BT_4446 170
226186.BT_0066 226186.BT_4447 164
226186.BT_0066 226186.BT_4487 166
226186.BT_0066 226186.BT_4494 161
226186.BT_0066 226186.BT_4573 286
226186.BT_0066 226186.BT_4589 199
226186.BT_0066 226186.BT_4591 160
226186.BT_0066 226186.BT_4657 158
226186.BT_0066 226186.BT_4662 171
226186.BT_0066 226186.BT_4712 242
226186.BT_0066 226186.BT_4715 218
226186.BT_0067 226186.BT_0048 150
226186.BT_0067 226186.BT_0049 150
226186.BT_0067 226186.BT_0050 151
226186.BT_0067 226186.BT_0051 151
226186.BT_0067 226186.BT_0052 162
226186.BT_0067 226186.BT_0053 162
226186.BT_0067 226186.BT_0054 171
226186.BT_0067 226186.BT_0055 172
226186.BT_0067 226186.BT_0056 176
226186.BT_0067 226186.BT_0057 176
226186.BT_0067 226186.BT_0058 193
226186.BT_0067 226186.BT_0059 193
226186.BT_0067 226186.BT_0060 207
226186.BT_0067 226186.BT_0061 213
226186.BT_0067 226186.BT_0062 213
226186.BT_0067 226186.BT_0063 238
226186.BT_0067 226186.BT_0064 251
226186.BT_0067 226186.BT_0065 302
226186.BT_0067 226186.BT_0066 418
226186.BT_0067 226186.BT_0068 755
226186.BT_0068 226186.BT_0052 159
226186.BT_0068 226186.BT_0053 159
226186.BT_0068 226186.BT_0054 166
226186.BT_0068 226186.BT_0055 167
226186.BT_0068 226186.BT_0056 170
226186.BT_0068 226186.BT_0057 170
226186.BT_0068 226186.BT_0058 185
226186.BT_0068 226186.BT_0059 185
226186.BT_0068 226186.BT_0060 196
226186.BT_0068 226186.BT_0061 202
226186.BT_0068 226186.BT_0062 202
226186.BT_0068 226186.BT_0063 223
226186.BT_0068 226186.BT_0064 234
226186.BT_0068 226186.BT_0065 277
226186.BT_0068 226186.BT_0066 376
226186.BT_0068 226186.BT_0067 755
226186.BT_0069 226186.BT_0027 927
226186.BT_0069 226186.BT_0045 205
226186.BT_0069 226186.BT_0070 988
226186.BT_0069 226186.BT_0071 360
226186.BT_0069 226186.BT_0072 240
226186.BT_0069 226186.BT_0073 240
226186.BT_0069 226186.BT_0074 240
226186.BT_0069 226186.BT_0102 217
226186.BT_0069 226186.BT_0108 160
226186.BT_0069 226186.BT_0364 183
226186.BT_0069 226186.BT_0385 190
226186.BT_0069 226186.BT_0437 235
226186.BT_0069 226186.BT_0442 253
226186.BT_0069 226186.BT_0453 235
226186.BT_0069 226186.BT_0455 252
226186.BT_0069 226186.BT_0459 160
226186.BT_0069 226186.BT_0560 195
226186.BT_0069 226186.BT_0603 191
226186.BT_0069 226186.BT_0806 217
226186.BT_0069 226186.BT_0978 151
226186.BT_0069 226186.BT_1051 160
226186.BT_0069 226186.BT_1100 165
226186.BT_0069 226186.BT_1293 165
226186.BT_0069 226186.BT_1354 152
226186.BT_0069 226186.BT_1391 151
226186.BT_0069 226186.BT_1512 169
226186.BT_0069 226186.BT_1621 160
226186.BT_0069 226186.BT_1629 221
226186.BT_0069 226186.BT_1911 198
226186.BT_0069 226186.BT_1980 351
226186.BT_0069 226186.BT_2090 217
226186.BT_0069 226186.BT_2333 160
226186.BT_0069 226186.BT_2393 154
226186.BT_0069 226186.BT_2478 174
226186.BT_0069 226186.BT_2626 188
226186.BT_0069 226186.BT_2733 170
226186.BT_0069 226186.BT_2740 217
226186.BT_0069 226186.BT_2824 170
226186.BT_0069 226186.BT_2869 168
226186.BT_0069 226186.BT_2888 151
226186.BT_0069 226186.BT_2999 182
226186.BT_0069 226186.BT_3015 159
226186.BT_0069 226186.BT_3250 236
226186.BT_0069 226186.BT_3297 167
226186.BT_0069 226186.BT_3446 217
226186.BT_0069 226186.BT_3483 170
226186.BT_0069 226186.BT_3493 282
226186.BT_0069 226186.BT_3605 235
226186.BT_0069 226186.BT_3868 160
226186.BT_0069 226186.BT_3969 160
226186.BT_0069 226186.BT_4337 160
226186.BT_0069 226186.BT_4394 160
226186.BT_0069 226186.BT_4472 160
226186.BT_0069 226186.BT_4560 170
226186.BT_0069 226186.BT_4610 217
226186.BT_0070 226186.BT_0026 153
226186.BT_0070 226186.BT_0027 247
226186.BT_0070 226186.BT_0069 988
226186.BT_0070 226186.BT_0071 430
226186.BT_0070 226186.BT_0072 272
226186.BT_0070 226186.BT_0073 272
226186.BT_0070 226186.BT_0074 272
226186.BT_0070 226186.BT_0206 161
226186.BT_0070 226186.BT_0450 170
226186.BT_0070 226186.BT_0559 175
226186.BT_0070 226186.BT_0753 165
226186.BT_0070 226186.BT_0874 175
226186.BT_0070 226186.BT_1001 172
226186.BT_0070 226186.BT_1391 163
226186.BT_0070 226186.BT_1831 189
226186.BT_0070 226186.BT_1980 250
226186.BT_0070 226186.BT_2018 212
226186.BT_0070 226186.BT_2050 155
226186.BT_0070 226186.BT_2117 157
226186.BT_0070 226186.BT_2290 168
226186.BT_0070 226186.BT_2486 198
226186.BT_0070 226186.BT_2639 156
226186.BT_0070 226186.BT_2882 158
226186.BT_0070 226186.BT_3011 199
226186.BT_0070 226186.BT_3176 250
226186.BT_0070 226186.BT_3278 150
226186.BT_0070 226186.BT_3310 175
226186.BT_0070 226186.BT_4280 196
226186.BT_0070 226186.BT_4429 157
226186.BT_0070 226186.BT_4636 153
226186.BT_0071 226186.BT_0069 360
226186.BT_0071 226186.BT_0070 430
226186.BT_0071 226186.BT_0072 471
226186.BT_0071 226186.BT_0073 471
226186.BT_0071 226186.BT_0074 471
226186.BT_0072 226186.BT_0069 240
226186.BT_0072 226186.BT_0070 272
226186.BT_0072 226186.BT_0071 471
226186.BT_0072 226186.BT_0073 952
226186.BT_0072 226186.BT_0074 865
226186.BT_0072 226186.BT_0114 166
226186.BT_0072 226186.BT_0179 253
226186.BT_0072 226186.BT_0219 328
226186.BT_0072 226186.BT_0235 165
226186.BT_0072 226186.BT_0285 409
226186.BT_0072 226186.BT_0295 196
226186.BT_0072 226186.BT_0301 217
226186.BT_0072 226186.BT_0415 158
226186.BT_0072 226186.BT_0422 243
226186.BT_0072 226186.BT_0471 197
226186.BT_0072 226186.BT_0478 246
226186.BT_0072 226186.BT_0481 278
226186.BT_0072 226186.BT_0508 384
226186.BT_0072 226186.BT_0553 201
226186.BT_0072 226186.BT_0562 178
226186.BT_0072 226186.BT_0613 164
226186.BT_0072 226186.BT_0623 198
226186.BT_0072 226186.BT_0738 289
226186.BT_0072 226186.BT_0745 373
226186.BT_0072 226186.BT_0763 176
226186.BT_0072 226186.BT_0803 166
226186.BT_0072 226186.BT_0834 182
226186.BT_0072 226186.BT_0878 763
226186.BT_0072 226186.BT_0895 256
226186.BT_0072 226186.BT_0897 232
226186.BT_0072 226186.BT_0914 564
226186.BT_0072 226186.BT_0920 600
226186.BT_0072 226186.BT_0925 535
226186.BT_0072 226186.BT_0943 373
226186.BT_0072 226186.BT_1015 170
226186.BT_0072 226186.BT_1186 160
226186.BT_0072 226186.BT_1209 397
226186.BT_0072 226186.BT_1210 347
226186.BT_0072 226186.BT_1215 271
226186.BT_0072 226186.BT_1242 160
226186.BT_0072 226186.BT_1250 222
226186.BT_0072 226186.BT_1298 157
226186.BT_0072 226186.BT_1306 683
226186.BT_0072 226186.BT_1325 164
226186.BT_0072 226186.BT_1336 161
226186.BT_0072 226186.BT_1376 220
226186.BT_0072 226186.BT_1408 188
226186.BT_0072 226186.BT_1433 167
226186.BT_0072 226186.BT_1539 208
226186.BT_0072 226186.BT_1610 213
226186.BT_0072 226186.BT_1633 150
226186.BT_0072 226186.BT_1662 154
226186.BT_0072 226186.BT_1671 271
226186.BT_0072 226186.BT_1677 204
226186.BT_0072 226186.BT_1712 186
226186.BT_0072 226186.BT_1713 204
226186.BT_0072 226186.BT_1751 179
226186.BT_0072 226186.BT_1770 167
226186.BT_0072 226186.BT_1830 179
226186.BT_0072 226186.BT_1840 588
226186.BT_0072 226186.BT_1880 649
226186.BT_0072 226186.BT_1914 211
226186.BT_0072 226186.BT_1978 310
226186.BT_0072 226186.BT_2001 260
226186.BT_0072 226186.BT_2009 200
226186.BT_0072 226186.BT_2035 160
226186.BT_0072 226186.BT_2056 433
226186.BT_0072 226186.BT_2122 212
226186.BT_0072 226186.BT_2130 165
226186.BT_0072 226186.BT_2152 276
226186.BT_0072 226186.BT_2159 163
226186.BT_0072 226186.BT_2174 602
226186.BT_0072 226186.BT_2186 160
226186.BT_0072 226186.BT_2234 208
226186.BT_0072 226186.BT_2242 261
226186.BT_0072 226186.BT_2270 184
226186.BT_0072 226186.BT_2320 173
226186.BT_0072 226186.BT_2380 285
226186.BT_0072 226186.BT_2389 184
226186.BT_0072 226186.BT_2416 160
226186.BT_0072 226186.BT_2566 179
226186.BT_0072 226186.BT_2706 330
226186.BT_0072 226186.BT_2707 164
226186.BT_0072 226186.BT_2713 243
226186.BT_0072 226186.BT_2737 224
226186.BT_0072 226186.BT_2743 189
226186.BT_0072 226186.BT_2747 418
226186.BT_0072 226186.BT_2750 170
226186.BT_0072 226186.BT_2791 322
226186.BT_0072 226186.BT_2792 204
226186.BT_0072 226186.BT_2795 158
226186.BT_0072 226186.BT_2908 224
226186.BT_0072 226186.BT_2933 281
226186.BT_0072 226186.BT_2936 165
226186.BT_0072 226186.BT_2938 413
226186.BT_0072 226186.BT_3020 231
226186.BT_0072 226186.BT_3213 181
226186.BT_0072 226186.BT_3229 217
226186.BT_0072 226186.BT_3248 498
226186.BT_0072 226186.BT_3306 267
226186.BT_0072 226186.BT_3314 179
226186.BT_0072 226186.BT_3336 251
226186.BT_0072 226186.BT_3351 451
226186.BT_0072 226186.BT_3353 287
226186.BT_0072 226186.BT_3369 206
226186.BT_0072 226186.BT_3386 173
226186.BT_0072 226186.BT_3407 224
226186.BT_0072 226186.BT_3409 176
226186.BT_0072 226186.BT_3444 155
226186.BT_0072 226186.BT_3445 176
226186.BT_0072 226186.BT_3470 212
226186.BT_0072 226186.BT_3551 203
226186.BT_0072 226186.BT_3583 161
226186.BT_0072 226186.BT_3617 153
226186.BT_0072 226186.BT_3627 261
226186.BT_0072 226186.BT_3640 230
226186.BT_0072 226186.BT_3645 185
226186.BT_0072 226186.BT_3646 150
226186.BT_0072 226186.BT_3683 167
226186.BT_0072 226186.BT_3713 227
226186.BT_0072 226186.BT_3717 233
226186.BT_0072 226186.BT_3725 293
226186.BT_0072 226186.BT_3728 160
226186.BT_0072 226186.BT_3767 208
226186.BT_0072 226186.BT_3803 203
226186.BT_0072 226186.BT_3809 160
226186.BT_0072 226186.BT_3835 233
226186.BT_0072 226186.BT_3837 469
226186.BT_0072 226186.BT_3839 743
226186.BT_0072 226186.BT_3872 180
226186.BT_0072 226186.BT_3876 340
226186.BT_0072 226186.BT_3925 186
226186.BT_0072 226186.BT_3946 200
226186.BT_0072 226186.BT_3947 295
226186.BT_0072 226186.BT_4004 352
226186.BT_0072 226186.BT_4007 528
226186.BT_0072 226186.BT_4026 168
226186.BT_0072 226186.BT_4042 167
226186.BT_0072 226186.BT_4205 251
226186.BT_0072 226186.BT_4206 184
226186.BT_0072 226186.BT_4207 231
226186.BT_0072 226186.BT_4237 270
226186.BT_0072 226186.BT_4264 219
226186.BT_0072 226186.BT_4289 351
226186.BT_0072 226186.BT_4318 476
226186.BT_0072 226186.BT_4321 293
226186.BT_0072 226186.BT_4326 758
226186.BT_0072 226186.BT_4387 185
226186.BT_0072 226186.BT_4388 257
226186.BT_0072 226186.BT_4424 153
226186.BT_0072 226186.BT_4558 291
226186.BT_0072 226186.BT_4590 154
226186.BT_0072 226186.BT_4628 307
226186.BT_0072 226186.BT_4688 222
226186.BT_0072 226186.BT_4758 158
226186.BT_0073 226186.BT_0001 171
226186.BT_0073 226186.BT_0058 301
226186.BT_0073 226186.BT_0069 240
226186.BT_0073 226186.BT_0070 272
226186.BT_0073 226186.BT_0071 471
226186.BT_0073 226186.BT_0072 952
226186.BT_0073 226186.BT_0074 866
226186.BT_0073 226186.BT_0114 166
226186.BT_0073 226186.BT_0235 165
226186.BT_0073 226186.BT_0246 276
226186.BT_0073 226186.BT_0248 290
226186.BT_0073 226186.BT_0371 168
226186.BT_0073 226186.BT_0387 161
226186.BT_0073 226186.BT_0391 189
226186.BT_0073 226186.BT_0454 173
226186.BT_0073 226186.BT_0508 439
226186.BT_0073 226186.BT_0509 405
226186.BT_0073 226186.BT_0553 176
226186.BT_0073 226186.BT_0575 180
226186.BT_0073 226186.BT_0623 193
226186.BT_0073 226186.BT_0718 152
226186.BT_0073 226186.BT_0745 231
226186.BT_0073 226186.BT_0785 371
226186.BT_0073 226186.BT_0803 166
226186.BT_0073 226186.BT_0897 296
226186.BT_0073 226186.BT_0901 151
226186.BT_0073 226186.BT_0914 434
226186.BT_0073 226186.BT_0943 285
226186.BT_0073 226186.BT_0954 165
226186.BT_0073 226186.BT_1015 171
226186.BT_0073 226186.BT_1083 225
226186.BT_0073 226186.BT_1209 169
226186.BT_0073 226186.BT_1210 179
226186.BT_0073 226186.BT_1253 169
226186.BT_0073 226186.BT_1286 214
226186.BT_0073 226186.BT_1295 210
226186.BT_0073 226186.BT_1336 307
226186.BT_0073 226186.BT_1418 169
226186.BT_0073 226186.BT_1600 171
226186.BT_0073 226186.BT_1671 226
226186.BT_0073 226186.BT_1712 158
226186.BT_0073 226186.BT_1858 155
226186.BT_0073 226186.BT_1880 422
226186.BT_0073 226186.BT_2001 167
226186.BT_0073 226186.BT_2013 276
226186.BT_0073 226186.BT_2018 403
226186.BT_0073 226186.BT_2073 247
226186.BT_0073 226186.BT_2085 193
226186.BT_0073 226186.BT_2133 286
226186.BT_0073 226186.BT_2152 276
226186.BT_0073 226186.BT_2174 210
226186.BT_0073 226186.BT_2242 308
226186.BT_0073 226186.BT_2267 162
226186.BT_0073 226186.BT_2340 152
226186.BT_0073 226186.BT_2372 170
226186.BT_0073 226186.BT_2516 189
226186.BT_0073 226186.BT_2518 217
226186.BT_0073 226186.BT_2527 179
226186.BT_0073 226186.BT_2550 169
226186.BT_0073 226186.BT_2658 214
226186.BT_0073 226186.BT_2702 193
226186.BT_0073 226186.BT_2744 200
226186.BT_0073 226186.BT_2747 241
226186.BT_0073 226186.BT_2771 212
226186.BT_0073 226186.BT_2805 208
226186.BT_0073 226186.BT_2807 180
226186.BT_0073 226186.BT_2824 209
226186.BT_0073 226186.BT_2867 175
226186.BT_0073 226186.BT_2908 247
226186.BT_0073 226186.BT_2949 153
226186.BT_0073 226186.BT_3083 165
226186.BT_0073 226186.BT_3127 167
226186.BT_0073 226186.BT_3216 161
226186.BT_0073 226186.BT_3306 191
226186.BT_0073 226186.BT_3309 161
226186.BT_0073 226186.BT_3351 193
226186.BT_0073 226186.BT_3357 216
226186.BT_0073 226186.BT_3386 412
226186.BT_0073 226186.BT_3565 165
226186.BT_0073 226186.BT_3645 159
226186.BT_0073 226186.BT_3759 173
226186.BT_0073 226186.BT_3774 296
226186.BT_0073 226186.BT_3849 407
226186.BT_0073 226186.BT_3876 229
226186.BT_0073 226186.BT_3880 338
226186.BT_0073 226186.BT_3932 338
226186.BT_0073 226186.BT_3947 211
226186.BT_0073 226186.BT_4004 196
226186.BT_0073 226186.BT_4065 208
226186.BT_0073 226186.BT_4104 168
226186.BT_0073 226186.BT_4139 276
226186.BT_0073 226186.BT_4166 167
226186.BT_0073 226186.BT_4207 157
226186.BT_0073 226186.BT_4237 624
226186.BT_0073 226186.BT_4288 417
226186.BT_0073 226186.BT_4312 196
226186.BT_0073 226186.BT_4321 191
226186.BT_0073 226186.BT_4329 243
226186.BT_0073 226186.BT_4346 158
226186.BT_0073 226186.BT_4362 266
226186.BT_0073 226186.BT_4387 154
226186.BT_0073 226186.BT_4617 174
226186.BT_0073 226186.BT_4647 163
226186.BT_0073 226186.BT_4717 156
226186.BT_0074 226186.BT_0058 157
226186.BT_0074 226186.BT_0059 380
226186.BT_0074 226186.BT_0069 240
226186.BT_0074 226186.BT_0070 272
226186.BT_0074 226186.BT_0071 471
226186.BT_0074 226186.BT_0072 865
226186.BT_0074 226186.BT_0073 866
226186.BT_0076 226186.BT_0008 162
226186.BT_0076 226186.BT_0077 637
226186.BT_0076 226186.BT_0078 386
226186.BT_0076 226186.BT_0079 419
226186.BT_0076 226186.BT_0080 204
226186.BT_0076 226186.BT_0081 195
226186.BT_0076 226186.BT_0105 204
226186.BT_0076 226186.BT_0191 205
226186.BT_0076 226186.BT_0207 243
226186.BT_0076 226186.BT_0218 188
226186.BT_0076 226186.BT_0233 296
226186.BT_0076 226186.BT_0267 157
226186.BT_0076 226186.BT_0273 241
226186.BT_0076 226186.BT_0291 154
226186.BT_0076 226186.BT_0328 160
226186.BT_0076 226186.BT_0363 243
226186.BT_0076 226186.BT_0487 184
226186.BT_0076 226186.BT_0560 185
226186.BT_0076 226186.BT_0579 150
226186.BT_0076 226186.BT_0590 244
226186.BT_0076 226186.BT_0591 225
226186.BT_0076 226186.BT_0595 168
226186.BT_0076 226186.BT_0623 287
226186.BT_0076 226186.BT_0624 221
226186.BT_0076 226186.BT_0677 193
226186.BT_0076 226186.BT_0689 154
226186.BT_0076 226186.BT_0695 157
226186.BT_0076 226186.BT_0746 164
226186.BT_0076 226186.BT_0749 158
226186.BT_0076 226186.BT_0754 211
226186.BT_0076 226186.BT_0767 154
226186.BT_0076 226186.BT_0893 196
226186.BT_0076 226186.BT_0947 160
226186.BT_0076 226186.BT_0953 292
226186.BT_0076 226186.BT_0958 185
226186.BT_0076 226186.BT_0969 239
226186.BT_0076 226186.BT_1039 184
226186.BT_0076 226186.BT_1040 180
226186.BT_0076 226186.BT_1046 197
226186.BT_0076 226186.BT_1047 217
226186.BT_0076 226186.BT_1057 161
226186.BT_0076 226186.BT_1118 215
226186.BT_0076 226186.BT_1159 168
226186.BT_0076 226186.BT_1271 188
226186.BT_0076 226186.BT_1281 193
226186.BT_0076 226186.BT_1286 210
226186.BT_0076 226186.BT_1296 154
226186.BT_0076 226186.BT_1361 196
226186.BT_0076 226186.BT_1411 188
226186.BT_0076 226186.BT_1416 154
226186.BT_0076 226186.BT_1439 214
226186.BT_0076 226186.BT_1465 217
226186.BT_0076 226186.BT_1497 155
226186.BT_0076 226186.BT_1513 172
226186.BT_0076 226186.BT_1522 207
226186.BT_0076 226186.BT_1534 167
226186.BT_0076 226186.BT_1536 335
226186.BT_0076 226186.BT_1550 185
226186.BT_0076 226186.BT_1551 211
226186.BT_0076 226186.BT_1553 151
226186.BT_0076 226186.BT_1613 157
226186.BT_0076 226186.BT_1619 180
226186.BT_0076 226186.BT_1657 286
226186.BT_0076 226186.BT_1726 245
226186.BT_0076 226186.BT_1734 156
226186.BT_0076 226186.BT_1762 623
226186.BT_0076 226186.BT_1763 192
226186.BT_0076 226186.BT_1792 152
226186.BT_0076 226186.BT_1793 155
226186.BT_0076 226186.BT_1812 201
226186.BT_0076 226186.BT_1874 366
226186.BT_0076 226186.BT_1881 188
226186.BT_0076 226186.BT_1907 198
226186.BT_0076 226186.BT_1928 203
226186.BT_0076 226186.BT_1929 200
226186.BT_0076 226186.BT_1960 187
226186.BT_0076 226186.BT_1962 192
226186.BT_0076 226186.BT_1998 167
226186.BT_0076 226186.BT_2004 192
226186.BT_0076 226186.BT_2026 164
226186.BT_0076 226186.BT_2038 327
226186.BT_0076 226186.BT_2042 163
226186.BT_0076 226186.BT_2060 174
226186.BT_0076 226186.BT_2089 204
226186.BT_0076 226186.BT_2145 154
226186.BT_0076 226186.BT_2152 185
226186.BT_0076 226186.BT_2216 188
226186.BT_0076 226186.BT_2258 155
226186.BT_0076 226186.BT_2267 306
226186.BT_0076 226186.BT_2282 160
226186.BT_0076 226186.BT_2290 253
226186.BT_0076 226186.BT_2305 218
226186.BT_0076 226186.BT_2323 175
226186.BT_0076 226186.BT_2324 204
226186.BT_0076 226186.BT_2335 179
226186.BT_0076 226186.BT_2356 168
226186.BT_0076 226186.BT_2363 180
226186.BT_0076 226186.BT_2365 177
226186.BT_0076 226186.BT_2439 178
226186.BT_0076 226186.BT_2446 200
226186.BT_0076 226186.BT_2447 192
226186.BT_0076 226186.BT_2460 255
226186.BT_0076 226186.BT_2489 207
226186.BT_0076 226186.BT_2505 175
226186.BT_0076 226186.BT_2559 163
226186.BT_0076 226186.BT_2567 185
226186.BT_0076 226186.BT_2596 242
226186.BT_0076 226186.BT_2630 154
226186.BT_0076 226186.BT_2634 436
226186.BT_0076 226186.BT_2635 160
226186.BT_0076 226186.BT_2636 160
226186.BT_0076 226186.BT_2639 160
226186.BT_0076 226186.BT_2644 204
226186.BT_0076 226186.BT_2742 259
226186.BT_0076 226186.BT_2745 153
226186.BT_0076 226186.BT_2752 161
226186.BT_0076 226186.BT_2806 258
226186.BT_0076 226186.BT_2827 346
226186.BT_0076 226186.BT_2843 332
226186.BT_0076 226186.BT_2862 158
226186.BT_0076 226186.BT_2923 181
226186.BT_0076 226186.BT_2951 252
226186.BT_0076 226186.BT_2986 160
226186.BT_0076 226186.BT_3000 317
226186.BT_0076 226186.BT_3025 434
226186.BT_0076 226186.BT_3070 196
226186.BT_0076 226186.BT_3089 213
226186.BT_0076 226186.BT_3090 233
226186.BT_0076 226186.BT_3103 171
226186.BT_0076 226186.BT_3135 204
226186.BT_0076 226186.BT_3136 182
226186.BT_0076 226186.BT_3216 173
226186.BT_0076 226186.BT_3237 235
226186.BT_0076 226186.BT_3238 180
226186.BT_0076 226186.BT_3272 248
226186.BT_0076 226186.BT_3275 158
226186.BT_0076 226186.BT_3280 205
226186.BT_0076 226186.BT_3282 249
226186.BT_0076 226186.BT_3296 186
226186.BT_0076 226186.BT_3311 482
226186.BT_0076 226186.BT_3357 274
226186.BT_0076 226186.BT_3380 211
226186.BT_0076 226186.BT_3393 224
226186.BT_0076 226186.BT_3437 443
226186.BT_0076 226186.BT_3465 188
226186.BT_0076 226186.BT_3469 220
226186.BT_0076 226186.BT_3483 158
226186.BT_0076 226186.BT_3520 156
226186.BT_0076 226186.BT_3568 243
226186.BT_0076 226186.BT_3603 240
226186.BT_0076 226186.BT_3613 155
226186.BT_0076 226186.BT_3678 221
226186.BT_0076 226186.BT_3701 299
226186.BT_0076 226186.BT_3736 153
226186.BT_0076 226186.BT_3750 156
226186.BT_0076 226186.BT_3752 162
226186.BT_0076 226186.BT_3806 259
226186.BT_0076 226186.BT_3808 150
226186.BT_0076 226186.BT_3847 460
226186.BT_0076 226186.BT_3855 239
226186.BT_0076 226186.BT_3872 207
226186.BT_0076 226186.BT_3917 195
226186.BT_0076 226186.BT_3920 175
226186.BT_0076 226186.BT_3925 161
226186.BT_0076 226186.BT_3939 174
226186.BT_0076 226186.BT_3944 160
226186.BT_0076 226186.BT_3950 287
226186.BT_0076 226186.BT_3957 240
226186.BT_0076 226186.BT_3959 233
226186.BT_0076 226186.BT_3975 225
226186.BT_0076 226186.BT_4000 230
226186.BT_0076 226186.BT_4009 181
226186.BT_0076 226186.BT_4021 216
226186.BT_0076 226186.BT_4022 189
226186.BT_0076 226186.BT_4044 180
226186.BT_0076 226186.BT_4122 206
226186.BT_0076 226186.BT_4128 287
226186.BT_0076 226186.BT_4311 177
226186.BT_0076 226186.BT_4312 179
226186.BT_0076 226186.BT_4318 301
226186.BT_0076 226186.BT_4334 224
226186.BT_0076 226186.BT_4358 261
226186.BT_0076 226186.BT_4368 338
226186.BT_0076 226186.BT_4405 202
226186.BT_0076 226186.BT_4521 160
226186.BT_0076 226186.BT_4522 227
226186.BT_0076 226186.BT_4544 674
226186.BT_0076 226186.BT_4549 408
226186.BT_0076 226186.BT_4591 202
226186.BT_0076 226186.BT_4617 415
226186.BT_0076 226186.BT_4632 190
226186.BT_0076 226186.BT_4633 177
226186.BT_0076 226186.BT_4642 164
226186.BT_0076 226186.BT_4659 183
226186.BT_0076 226186.BT_4670 367
226186.BT_0076 226186.BT_4759 177
226186.BT_0076 226186.BT_4778 227
226186.BT_0077 226186.BT_0060 432
226186.BT_0077 226186.BT_0061 212
226186.BT_0077 226186.BT_0076 637
226186.BT_0077 226186.BT_0078 462
226186.BT_0077 226186.BT_0079 313
226186.BT_0077 226186.BT_0080 236
226186.BT_0077 226186.BT_0081 223
226186.BT_0077 226186.BT_0259 262
226186.BT_0077 226186.BT_0292 186
226186.BT_0077 226186.BT_0365 168
226186.BT_0077 226186.BT_0411 176
226186.BT_0077 226186.BT_0481 175
226186.BT_0077 226186.BT_0482 321
226186.BT_0077 226186.BT_0554 294
226186.BT_0077 226186.BT_0556 262
226186.BT_0077 226186.BT_0557 228
226186.BT_0077 226186.BT_0575 207
226186.BT_0077 226186.BT_0614 278
226186.BT_0077 226186.BT_0660 407
226186.BT_0077 226186.BT_0701 201
226186.BT_0077 226186.BT_0814 156
226186.BT_0077 226186.BT_0818 157
226186.BT_0077 226186.BT_0904 167
226186.BT_0077 226186.BT_1086 239
226186.BT_0077 226186.BT_1152 167
226186.BT_0077 226186.BT_1163 157
226186.BT_0077 226186.BT_1183 203
226186.BT_0077 226186.BT_1311 167
226186.BT_0077 226186.BT_1315 168
226186.BT_0077 226186.BT_1384 153
226186.BT_0077 226186.BT_1447 176
226186.BT_0077 226186.BT_1520 419
226186.BT_0077 226186.BT_1629 168
226186.BT_0077 226186.BT_1712 153
226186.BT_0077 226186.BT_1714 262
226186.BT_0077 226186.BT_1746 384
226186.BT_0077 226186.BT_1811 195
226186.BT_0077 226186.BT_1845 156
226186.BT_0077 226186.BT_2069 159
226186.BT_0077 226186.BT_2230 167
226186.BT_0077 226186.BT_2239 298
226186.BT_0077 226186.BT_2372 209
226186.BT_0077 226186.BT_2405 434
226186.BT_0077 226186.BT_2589 321
226186.BT_0077 226186.BT_2619 151
226186.BT_0077 226186.BT_2862 224
226186.BT_0077 226186.BT_3025 223
226186.BT_0077 226186.BT_3275 154
226186.BT_0077 226186.BT_3276 166
226186.BT_0077 226186.BT_3361 163
226186.BT_0077 226186.BT_3489 157
226186.BT_0077 226186.BT_3567 163
226186.BT_0077 226186.BT_3585 164
226186.BT_0077 226186.BT_3601 154
226186.BT_0077 226186.BT_3630 606
226186.BT_0077 226186.BT_3666 322
226186.BT_0077 226186.BT_3740 256
226186.BT_0077 226186.BT_3866 228
226186.BT_0077 226186.BT_3933 222
226186.BT_0077 226186.BT_4133 173
226186.BT_0077 226186.BT_4142 161
226186.BT_0077 226186.BT_4268 229
226186.BT_0077 226186.BT_4463 151
226186.BT_0077 226186.BT_4516 255
226186.BT_0077 226186.BT_4517 327
226186.BT_0077 226186.BT_4535 154
226186.BT_0077 226186.BT_4538 321
226186.BT_0077 226186.BT_4543 262
226186.BT_0077 226186.BT_4606 171
226186.BT_0077 226186.BT_p548207 162
226186.BT_0077 226186.BT_p548233 449
226186.BT_0078 226186.BT_0076 386
226186.BT_0078 226186.BT_0077 462
226186.BT_0078 226186.BT_0079 432
226186.BT_0078 226186.BT_0080 366
226186.BT_0078 226186.BT_0081 335
226186.BT_0078 226186.BT_0152 181
226186.BT_0078 226186.BT_0200 154
226186.BT_0078 226186.BT_0337 184
226186.BT_0078 226186.BT_0384 167
226186.BT_0078 226186.BT_0498 150
226186.BT_0078 226186.BT_0570 182
226186.BT_0078 226186.BT_0617 157
226186.BT_0078 226186.BT_0622 155
226186.BT_0078 226186.BT_0626 158
226186.BT_0078 226186.BT_0638 245
226186.BT_0078 226186.BT_0655 154
226186.BT_0078 226186.BT_0835 216
226186.BT_0078 226186.BT_0899 152
226186.BT_0078 226186.BT_0915 265
226186.BT_0078 226186.BT_0916 278
226186.BT_0078 226186.BT_0943 168
226186.BT_0078 226186.BT_1244 157
226186.BT_0078 226186.BT_1335 256
226186.BT_0078 226186.BT_1362 319
226186.BT_0078 226186.BT_1500 212
226186.BT_0078 226186.BT_1601 159
226186.BT_0078 226186.BT_1676 378
226186.BT_0078 226186.BT_1678 204
226186.BT_0078 226186.BT_1879 222
226186.BT_0078 226186.BT_2061 216
226186.BT_0078 226186.BT_2079 175
226186.BT_0078 226186.BT_2123 214
226186.BT_0078 226186.BT_2168 154
226186.BT_0078 226186.BT_2258 159
226186.BT_0078 226186.BT_2385 165
226186.BT_0078 226186.BT_2409 154
226186.BT_0078 226186.BT_2691 210
226186.BT_0078 226186.BT_2706 245
226186.BT_0078 226186.BT_2752 155
226186.BT_0078 226186.BT_2829 165
226186.BT_0078 226186.BT_2975 272
226186.BT_0078 226186.BT_3126 215
226186.BT_0078 226186.BT_3212 203
226186.BT_0078 226186.BT_3260 286
226186.BT_0078 226186.BT_3263 152
226186.BT_0078 226186.BT_3334 155
226186.BT_0078 226186.BT_3399 152
226186.BT_0078 226186.BT_3453 168
226186.BT_0078 226186.BT_3461 280
226186.BT_0078 226186.BT_3468 176
226186.BT_0078 226186.BT_3579 152
226186.BT_0078 226186.BT_3584 176
226186.BT_0078 226186.BT_3602 169
226186.BT_0078 226186.BT_3695 164
226186.BT_0078 226186.BT_3728 188
226186.BT_0078 226186.BT_3813 271
226186.BT_0078 226186.BT_3814 378
226186.BT_0078 226186.BT_3816 168
226186.BT_0078 226186.BT_3819 218
226186.BT_0078 226186.BT_3851 192
226186.BT_0078 226186.BT_3947 398
226186.BT_0078 226186.BT_4253 203
226186.BT_0078 226186.BT_4313 179
226186.BT_0078 226186.BT_4314 157
226186.BT_0078 226186.BT_4353 242
226186.BT_0078 226186.BT_4383 243
226186.BT_0078 226186.BT_4425 152
226186.BT_0078 226186.BT_4544 153
226186.BT_0078 226186.BT_4560 176
226186.BT_0078 226186.BT_4591 212
226186.BT_0078 226186.BT_4594 216
226186.BT_0078 226186.BT_p548211 160
226186.BT_0079 226186.BT_0076 419
226186.BT_0079 226186.BT_0077 313
226186.BT_0079 226186.BT_0078 432
226186.BT_0079 226186.BT_0080 703
226186.BT_0079 226186.BT_0081 626
226186.BT_0079 226186.BT_0142 280
226186.BT_0079 226186.BT_0210 235
226186.BT_0079 226186.BT_0291 227
226186.BT_0079 226186.BT_1057 151
226186.BT_0079 226186.BT_1138 156
226186.BT_0079 226186.BT_1164 164
226186.BT_0079 226186.BT_1246 168
226186.BT_0079 226186.BT_1343 232
226186.BT_0079 226186.BT_1510 162
226186.BT_0079 226186.BT_1520 195
226186.BT_0079 226186.BT_1937 293
226186.BT_0079 226186.BT_1960 167
226186.BT_0079 226186.BT_2196 318
226186.BT_0079 226186.BT_2243 206
226186.BT_0079 226186.BT_2283 171
226186.BT_0079 226186.BT_2284 171
226186.BT_0079 226186.BT_2286 222
226186.BT_0079 226186.BT_2308 238
226186.BT_0079 226186.BT_2320 154
226186.BT_0079 226186.BT_2323 173
226186.BT_0079 226186.BT_2469 300
226186.BT_0079 226186.BT_2576 260
226186.BT_0079 226186.BT_2613 230
226186.BT_0079 226186.BT_2621 192
226186.BT_0079 226186.BT_2947 164
226186.BT_0079 226186.BT_2990 241
226186.BT_0079 226186.BT_3143 211
226186.BT_0079 226186.BT_3157 279
226186.BT_0079 226186.BT_3353 161
226186.BT_0079 226186.BT_3743 153
226186.BT_0079 226186.BT_3955 467
226186.BT_0079 226186.BT_4001 489
226186.BT_0079 226186.BT_4167 191
226186.BT_0079 226186.BT_4270 201
226186.BT_0079 226186.BT_4300 205
226186.BT_0079 226186.BT_4350 683
226186.BT_0079 226186.BT_4357 161
226186.BT_0079 226186.BT_4544 153
226186.BT_0079 226186.BT_4617 384
226186.BT_0079 226186.BT_4622 169
226186.BT_0079 226186.BT_4628 161
226186.BT_0079 226186.BT_4732 169
226186.BT_0079 226186.BT_4739 202
226186.BT_0079 226186.BT_4759 167
226186.BT_0080 226186.BT_0076 204
226186.BT_0080 226186.BT_0077 236
226186.BT_0080 226186.BT_0078 366
226186.BT_0080 226186.BT_0079 703
226186.BT_0080 226186.BT_0081 767
226186.BT_0081 226186.BT_0076 195
226186.BT_0081 226186.BT_0077 223
226186.BT_0081 226186.BT_0078 335
226186.BT_0081 226186.BT_0079 626
226186.BT_0081 226186.BT_0080 767
226186.BT_0082 226186.BT_0083 630
226186.BT_0082 226186.BT_0084 436
226186.BT_0082 226186.BT_0085 401
226186.BT_0082 226186.BT_0086 401
226186.BT_0082 226186.BT_0087 353
226186.BT_0082 226186.BT_0088 353
226186.BT_0082 226186.BT_0089 353
226186.BT_0082 226186.BT_0090 339
226186.BT_0082 226186.BT_0091 319
226186.BT_0082 226186.BT_0092 317
226186.BT_0082 226186.BT_0093 289
226186.BT_0082 226186.BT_0094 289
226186.BT_0082 226186.BT_0095 280
226186.BT_0082 226186.BT_0096 211
226186.BT_0082 226186.BT_0097 211
226186.BT_0082 226186.BT_0098 210
226186.BT_0083 226186.BT_0082 630
226186.BT_0083 226186.BT_0084 579
226186.BT_0083 226186.BT_0085 526
226186.BT_0083 226186.BT_0086 526
226186.BT_0083 226186.BT_0087 456
226186.BT_0083 226186.BT_0088 456
226186.BT_0083 226186.BT_0089 456
226186.BT_0083 226186.BT_0090 435
226186.BT_0083 226186.BT_0091 405
226186.BT_0083 226186.BT_0092 402
226186.BT_0083 226186.BT_0093 361
226186.BT_0083 226186.BT_0094 361
226186.BT_0083 226186.BT_0095 348
226186.BT_0083 226186.BT_0096 246
226186.BT_0083 226186.BT_0097 246
226186.BT_0083 226186.BT_0098 245
226186.BT_0083 226186.BT_0099 154
226186.BT_0083 226186.BT_0100 152
226186.BT_0083 226186.BT_0101 152
226186.BT_0083 226186.BT_0102 151
226186.BT_0083 226186.BT_0166 178
226186.BT_0083 226186.BT_0209 208
226186.BT_0083 226186.BT_0245 173
226186.BT_0083 226186.BT_0258 241
226186.BT_0083 226186.BT_0264 158
226186.BT_0083 226186.BT_0272 206
226186.BT_0083 226186.BT_0276 169
226186.BT_0083 226186.BT_0282 166
226186.BT_0083 226186.BT_0328 257
226186.BT_0083 226186.BT_0442 190
226186.BT_0083 226186.BT_0469 152
226186.BT_0083 226186.BT_0492 157
226186.BT_0083 226186.BT_0498 243
226186.BT_0083 226186.BT_0607 154
226186.BT_0083 226186.BT_0638 163
226186.BT_0083 226186.BT_0720 154
226186.BT_0083 226186.BT_0754 184
226186.BT_0083 226186.BT_0766 170
226186.BT_0083 226186.BT_0786 205
226186.BT_0083 226186.BT_0805 152
226186.BT_0083 226186.BT_0858 162
226186.BT_0083 226186.BT_0980 166
226186.BT_0083 226186.BT_0987 204
226186.BT_0083 226186.BT_1000 195
226186.BT_0083 226186.BT_1028 238
226186.BT_0083 226186.BT_1031 253
226186.BT_0083 226186.BT_1116 304
226186.BT_0083 226186.BT_1144 186
226186.BT_0083 226186.BT_1186 156
226186.BT_0083 226186.BT_1260 164
226186.BT_0083 226186.BT_1263 177
226186.BT_0083 226186.BT_1390 153
226186.BT_0083 226186.BT_1502 206
226186.BT_0083 226186.BT_1613 300
226186.BT_0083 226186.BT_1721 150
226186.BT_0083 226186.BT_1786 208
226186.BT_0083 226186.BT_1787 186
226186.BT_0083 226186.BT_1932 192
226186.BT_0083 226186.BT_1934 154
226186.BT_0083 226186.BT_1945 232
226186.BT_0083 226186.BT_2040 185
226186.BT_0083 226186.BT_2224 152
226186.BT_0083 226186.BT_2236 182
226186.BT_0083 226186.BT_2308 169
226186.BT_0083 226186.BT_2322 150
226186.BT_0083 226186.BT_2330 199
226186.BT_0083 226186.BT_2379 693
226186.BT_0083 226186.BT_2455 238
226186.BT_0083 226186.BT_2458 165
226186.BT_0083 226186.BT_2505 175
226186.BT_0083 226186.BT_2609 203
226186.BT_0083 226186.BT_2772 185
226186.BT_0083 226186.BT_2775 178
226186.BT_0083 226186.BT_2802 221
226186.BT_0083 226186.BT_2808 205
226186.BT_0083 226186.BT_2844 155
226186.BT_0083 226186.BT_3017 211
226186.BT_0083 226186.BT_3059 226
226186.BT_0083 226186.BT_3081 201
226186.BT_0083 226186.BT_3111 439
226186.BT_0083 226186.BT_3255 152
226186.BT_0083 226186.BT_3347 154
226186.BT_0083 226186.BT_3364 231
226186.BT_0083 226186.BT_3370 175
226186.BT_0083 226186.BT_3371 199
226186.BT_0083 226186.BT_3437 340
226186.BT_0083 226186.BT_3486 152
226186.BT_0083 226186.BT_3536 169
226186.BT_0083 226186.BT_3566 162
226186.BT_0083 226186.BT_3586 157
226186.BT_0083 226186.BT_3727 150
226186.BT_0083 226186.BT_3769 199
226186.BT_0083 226186.BT_3935 150
226186.BT_0083 226186.BT_3968 187
226186.BT_0083 226186.BT_4001 159
226186.BT_0083 226186.BT_4007 174
226186.BT_0083 226186.BT_4069 214
226186.BT_0083 226186.BT_4110 167
226186.BT_0083 226186.BT_4112 172
226186.BT_0083 226186.BT_4115 169
226186.BT_0083 226186.BT_4116 153
226186.BT_0083 226186.BT_4230 167
226186.BT_0083 226186.BT_4283 383
226186.BT_0083 226186.BT_4327 199
226186.BT_0083 226186.BT_4363 202
226186.BT_0083 226186.BT_4429 153
226186.BT_0083 226186.BT_4451 160
226186.BT_0083 226186.BT_4528 214
226186.BT_0083 226186.BT_4625 154
226186.BT_0083 226186.BT_4627 150
226186.BT_0083 226186.BT_4652 159
226186.BT_0083 226186.BT_4660 208
226186.BT_0083 226186.BT_4734 157
226186.BT_0084 226186.BT_0082 436
226186.BT_0084 226186.BT_0083 579
226186.BT_0084 226186.BT_0085 881
226186.BT_0084 226186.BT_0086 793
226186.BT_0084 226186.BT_0087 664
226186.BT_0084 226186.BT_0088 663
226186.BT_0084 226186.BT_0089 760
226186.BT_0084 226186.BT_0090 628
226186.BT_0084 226186.BT_0091 578
226186.BT_0084 226186.BT_0092 574
226186.BT_0084 226186.BT_0093 538
226186.BT_0084 226186.BT_0094 506
226186.BT_0084 226186.BT_0095 521
226186.BT_0084 226186.BT_0096 316
226186.BT_0084 226186.BT_0097 315
226186.BT_0084 226186.BT_0098 416
226186.BT_0084 226186.BT_0099 163
226186.BT_0084 226186.BT_0100 237
226186.BT_0084 226186.BT_0101 160
226186.BT_0084 226186.BT_0102 158
226186.BT_0084 226186.BT_0105 173
226186.BT_0084 226186.BT_2303 203
226186.BT_0084 226186.BT_4762 203
226186.BT_0085 226186.BT_0082 401
226186.BT_0085 226186.BT_0083 526
226186.BT_0085 226186.BT_0084 881
226186.BT_0085 226186.BT_0086 930
226186.BT_0085 226186.BT_0087 789
226186.BT_0085 226186.BT_0088 740
226186.BT_0085 226186.BT_0089 808
226186.BT_0085 226186.BT_0090 772
226186.BT_0085 226186.BT_0091 637
226186.BT_0085 226186.BT_0092 633
226186.BT_0085 226186.BT_0093 569
226186.BT_0085 226186.BT_0094 555
226186.BT_0085 226186.BT_0095 579
226186.BT_0085 226186.BT_0096 339
226186.BT_0085 226186.BT_0097 339
226186.BT_0085 226186.BT_0098 368
226186.BT_0085 226186.BT_0099 166
226186.BT_0085 226186.BT_0100 163
226186.BT_0085 226186.BT_0101 171
226186.BT_0085 226186.BT_0102 168
226186.BT_0085 226186.BT_0103 208
226186.BT_0085 226186.BT_0104 150
226186.BT_0085 226186.BT_0105 176
226186.BT_0085 226186.BT_2287 497
226186.BT_0085 226186.BT_2289 173
226186.BT_0085 226186.BT_2290 332
226186.BT_0085 226186.BT_2293 303
226186.BT_0085 226186.BT_2299 318
226186.BT_0085 226186.BT_2602 173
226186.BT_0085 226186.BT_4774 303
226186.BT_0085 226186.BT_4780 516
226186.BT_0086 226186.BT_0082 401
226186.BT_0086 226186.BT_0083 526
226186.BT_0086 226186.BT_0084 793
226186.BT_0086 226186.BT_0085 930
226186.BT_0086 226186.BT_0087 808
226186.BT_0086 226186.BT_0088 734
226186.BT_0086 226186.BT_0089 854
226186.BT_0086 226186.BT_0090 816
226186.BT_0086 226186.BT_0091 690
226186.BT_0086 226186.BT_0092 633
226186.BT_0086 226186.BT_0093 610
226186.BT_0086 226186.BT_0094 555
226186.BT_0086 226186.BT_0095 546
226186.BT_0086 226186.BT_0096 339
226186.BT_0086 226186.BT_0097 339
226186.BT_0086 226186.BT_0098 373
226186.BT_0086 226186.BT_0099 166
226186.BT_0086 226186.BT_0100 214
226186.BT_0086 226186.BT_0101 163
226186.BT_0086 226186.BT_0102 161
226186.BT_0086 226186.BT_0103 194
226186.BT_0086 226186.BT_0104 150
226186.BT_0086 226186.BT_0105 174
226186.BT_0086 226186.BT_2293 438
226186.BT_0086 226186.BT_2294 199
226186.BT_0086 226186.BT_2297 170
226186.BT_0086 226186.BT_2298 178
226186.BT_0086 226186.BT_2299 456
226186.BT_0086 226186.BT_2596 177
226186.BT_0086 226186.BT_2603 178
226186.BT_0086 226186.BT_3166 295
226186.BT_0086 226186.BT_4774 438
226186.BT_0086 226186.BT_p548211 178
226186.BT_0087 226186.BT_0028 290
226186.BT_0087 226186.BT_0082 353
226186.BT_0087 226186.BT_0083 456
226186.BT_0087 226186.BT_0084 664
226186.BT_0087 226186.BT_0085 789
226186.BT_0087 226186.BT_0086 808
226186.BT_0087 226186.BT_0088 877
226186.BT_0087 226186.BT_0089 919
226186.BT_0087 226186.BT_0090 870
226186.BT_0087 226186.BT_0091 898
226186.BT_0087 226186.BT_0092 750
226186.BT_0087 226186.BT_0093 676
226186.BT_0087 226186.BT_0094 654
226186.BT_0087 226186.BT_0095 643
226186.BT_0087 226186.BT_0096 383
226186.BT_0087 226186.BT_0097 383
226186.BT_0087 226186.BT_0098 381
226186.BT_0087 226186.BT_0099 172
226186.BT_0087 226186.BT_0100 169
226186.BT_0087 226186.BT_0101 486
226186.BT_0087 226186.BT_0102 355
226186.BT_0087 226186.BT_0103 669
226186.BT_0087 226186.BT_0104 152
226186.BT_0087 226186.BT_0105 352
226186.BT_0087 226186.BT_0141 549
226186.BT_0087 226186.BT_0190 275
226186.BT_0087 226186.BT_0191 224
226186.BT_0087 226186.BT_0198 228
226186.BT_0087 226186.BT_0243 205
226186.BT_0087 226186.BT_0284 228
226186.BT_0087 226186.BT_0295 179
226186.BT_0087 226186.BT_0327 214
226186.BT_0087 226186.BT_0328 151
226186.BT_0087 226186.BT_0420 256
226186.BT_0087 226186.BT_0437 216
226186.BT_0087 226186.BT_0442 152
226186.BT_0087 226186.BT_0453 219
226186.BT_0087 226186.BT_0468 178
226186.BT_0087 226186.BT_0516 217
226186.BT_0087 226186.BT_0518 174
226186.BT_0087 226186.BT_0551 150
226186.BT_0087 226186.BT_0591 231
226186.BT_0087 226186.BT_0653 171
226186.BT_0087 226186.BT_0671 205
226186.BT_0087 226186.BT_0672 176
226186.BT_0087 226186.BT_0678 334
226186.BT_0087 226186.BT_0754 171
226186.BT_0087 226186.BT_0855 189
226186.BT_0087 226186.BT_0861 164
226186.BT_0087 226186.BT_0865 270
226186.BT_0087 226186.BT_0911 271
226186.BT_0087 226186.BT_0959 180
226186.BT_0087 226186.BT_0968 151
226186.BT_0087 226186.BT_1024 258
226186.BT_0087 226186.BT_1028 182
226186.BT_0087 226186.BT_1048 155
226186.BT_0087 226186.BT_1144 156
226186.BT_0087 226186.BT_1249 150
226186.BT_0087 226186.BT_1292 189
226186.BT_0087 226186.BT_1298 189
226186.BT_0087 226186.BT_1301 193
226186.BT_0087 226186.BT_1359 150
226186.BT_0087 226186.BT_1439 222
226186.BT_0087 226186.BT_1481 242
226186.BT_0087 226186.BT_1485 344
226186.BT_0087 226186.BT_1519 211
226186.BT_0087 226186.BT_1531 199
226186.BT_0087 226186.BT_1536 166
226186.BT_0087 226186.BT_1551 286
226186.BT_0087 226186.BT_1552 215
226186.BT_0087 226186.BT_1553 276
226186.BT_0087 226186.BT_1629 477
226186.BT_0087 226186.BT_1648 183
226186.BT_0087 226186.BT_1651 152
226186.BT_0087 226186.BT_1674 200
226186.BT_0087 226186.BT_1693 200
226186.BT_0087 226186.BT_1710 166
226186.BT_0087 226186.BT_1755 163
226186.BT_0087 226186.BT_1771 188
226186.BT_0087 226186.BT_1786 294
226186.BT_0087 226186.BT_1865 196
226186.BT_0087 226186.BT_1873 150
226186.BT_0087 226186.BT_1894 244
226186.BT_0087 226186.BT_2001 177
226186.BT_0087 226186.BT_2033 199
226186.BT_0087 226186.BT_2040 216
226186.BT_0087 226186.BT_2042 159
226186.BT_0087 226186.BT_2048 164
226186.BT_0087 226186.BT_2160 203
226186.BT_0087 226186.BT_2194 172
226186.BT_0087 226186.BT_2203 232
226186.BT_0087 226186.BT_2204 163
226186.BT_0087 226186.BT_2215 200
226186.BT_0087 226186.BT_2223 152
226186.BT_0087 226186.BT_2232 158
226186.BT_0087 226186.BT_2234 178
226186.BT_0087 226186.BT_2240 174
226186.BT_0087 226186.BT_2257 195
226186.BT_0087 226186.BT_2277 153
226186.BT_0087 226186.BT_2289 285
226186.BT_0087 226186.BT_2292 170
226186.BT_0087 226186.BT_2293 336
226186.BT_0087 226186.BT_2294 198
226186.BT_0087 226186.BT_2299 378
226186.BT_0087 226186.BT_2301 169
226186.BT_0087 226186.BT_2305 223
226186.BT_0087 226186.BT_2306 319
226186.BT_0087 226186.BT_2323 472
226186.BT_0087 226186.BT_2365 547
226186.BT_0087 226186.BT_2378 187
226186.BT_0087 226186.BT_2417 182
226186.BT_0087 226186.BT_2439 184
226186.BT_0087 226186.BT_2460 221
226186.BT_0087 226186.BT_2463 299
226186.BT_0087 226186.BT_2513 165
226186.BT_0087 226186.BT_2516 218
226186.BT_0087 226186.BT_2528 156
226186.BT_0087 226186.BT_2598 170
226186.BT_0087 226186.BT_2599 176
226186.BT_0087 226186.BT_2600 198
226186.BT_0087 226186.BT_2614 383
226186.BT_0087 226186.BT_2642 274
226186.BT_0087 226186.BT_2645 200
226186.BT_0087 226186.BT_2724 205
226186.BT_0087 226186.BT_2734 154
226186.BT_0087 226186.BT_2753 187
226186.BT_0087 226186.BT_2793 151
226186.BT_0087 226186.BT_2795 157
226186.BT_0087 226186.BT_2808 214
226186.BT_0087 226186.BT_2823 150
226186.BT_0087 226186.BT_2847 176
226186.BT_0087 226186.BT_2879 174
226186.BT_0087 226186.BT_2906 402
226186.BT_0087 226186.BT_2907 459
226186.BT_0087 226186.BT_2937 165
226186.BT_0087 226186.BT_3020 151
226186.BT_0087 226186.BT_3048 332
226186.BT_0087 226186.BT_3126 163
226186.BT_0087 226186.BT_3220 172
226186.BT_0087 226186.BT_3227 164
226186.BT_0087 226186.BT_3275 257
226186.BT_0087 226186.BT_3276 178
226186.BT_0087 226186.BT_3282 217
226186.BT_0087 226186.BT_3287 158
226186.BT_0087 226186.BT_3341 252
226186.BT_0087 226186.BT_3345 164
226186.BT_0087 226186.BT_3352 351
226186.BT_0087 226186.BT_3506 364
226186.BT_0087 226186.BT_3509 274
226186.BT_0087 226186.BT_3515 162
226186.BT_0087 226186.BT_3516 162
226186.BT_0087 226186.BT_3605 182
226186.BT_0087 226186.BT_3675 179
226186.BT_0087 226186.BT_3689 156
226186.BT_0087 226186.BT_3729 150
226186.BT_0087 226186.BT_3736 269
226186.BT_0087 226186.BT_3788 188
226186.BT_0087 226186.BT_3806 512
226186.BT_0087 226186.BT_3807 185
226186.BT_0087 226186.BT_3829 201
226186.BT_0087 226186.BT_3854 163
226186.BT_0087 226186.BT_3905 169
226186.BT_0087 226186.BT_3948 178
226186.BT_0087 226186.BT_3986 176
226186.BT_0087 226186.BT_4000 151
226186.BT_0087 226186.BT_4029 227
226186.BT_0087 226186.BT_4109 168
226186.BT_0087 226186.BT_4110 158
226186.BT_0087 226186.BT_4122 289
226186.BT_0087 226186.BT_4132 163
226186.BT_0087 226186.BT_4163 159
226186.BT_0087 226186.BT_4169 300
226186.BT_0087 226186.BT_4233 155
226186.BT_0087 226186.BT_4280 224
226186.BT_0087 226186.BT_4306 398
226186.BT_0087 226186.BT_4368 223
226186.BT_0087 226186.BT_4369 168
226186.BT_0087 226186.BT_4382 246
226186.BT_0087 226186.BT_4403 205
226186.BT_0087 226186.BT_4408 251
226186.BT_0087 226186.BT_4472 179
226186.BT_0087 226186.BT_4493 191
226186.BT_0087 226186.BT_4502 176
226186.BT_0087 226186.BT_4509 209
226186.BT_0087 226186.BT_4544 188
226186.BT_0087 226186.BT_4583 150
226186.BT_0087 226186.BT_4641 152
226186.BT_0087 226186.BT_4671 231
226186.BT_0087 226186.BT_4725 160
226186.BT_0087 226186.BT_4758 184
226186.BT_0087 226186.BT_4759 175
226186.BT_0087 226186.BT_4774 336
226186.BT_0087 226186.BT_4780 322
226186.BT_0087 226186.BT_p548207 351
226186.BT_0087 226186.BT_p548208 279
226186.BT_0088 226186.BT_0082 353
226186.BT_0088 226186.BT_0083 456
226186.BT_0088 226186.BT_0084 663
226186.BT_0088 226186.BT_0085 740
226186.BT_0088 226186.BT_0086 734
226186.BT_0088 226186.BT_0087 877
226186.BT_0088 226186.BT_0089 864
226186.BT_0088 226186.BT_0090 816
226186.BT_0088 226186.BT_0091 747
226186.BT_0088 226186.BT_0092 741
226186.BT_0088 226186.BT_0093 647
226186.BT_0088 226186.BT_0094 647
226186.BT_0088 226186.BT_0095 617
226186.BT_0088 226186.BT_0096 383
226186.BT_0088 226186.BT_0097 383
226186.BT_0088 226186.BT_0098 381
226186.BT_0088 226186.BT_0099 172
226186.BT_0088 226186.BT_0100 169
226186.BT_0088 226186.BT_0101 169
226186.BT_0088 226186.BT_0102 165
226186.BT_0088 226186.BT_0103 152
226186.BT_0088 226186.BT_0104 152
226186.BT_0088 226186.BT_0105 152
226186.BT_0089 226186.BT_0082 353
226186.BT_0089 226186.BT_0083 456
226186.BT_0089 226186.BT_0084 760
226186.BT_0089 226186.BT_0085 808
226186.BT_0089 226186.BT_0086 854
226186.BT_0089 226186.BT_0087 919
226186.BT_0089 226186.BT_0088 864
226186.BT_0089 226186.BT_0090 903
226186.BT_0089 226186.BT_0091 835
226186.BT_0089 226186.BT_0092 743
226186.BT_0089 226186.BT_0093 676
226186.BT_0089 226186.BT_0094 691
226186.BT_0089 226186.BT_0095 680
226186.BT_0089 226186.BT_0096 384
226186.BT_0089 226186.BT_0097 384
226186.BT_0089 226186.BT_0098 408
226186.BT_0089 226186.BT_0099 172
226186.BT_0089 226186.BT_0100 169
226186.BT_0089 226186.BT_0101 176
226186.BT_0089 226186.BT_0102 173
226186.BT_0089 226186.BT_0103 210
226186.BT_0089 226186.BT_0104 152
226186.BT_0089 226186.BT_0105 178
226186.BT_0089 226186.BT_0658 175
226186.BT_0089 226186.BT_2287 335
226186.BT_0089 226186.BT_2289 172
226186.BT_0089 226186.BT_2290 185
226186.BT_0089 226186.BT_2293 500
226186.BT_0089 226186.BT_2294 385
226186.BT_0089 226186.BT_2299 492
226186.BT_0089 226186.BT_2301 173
226186.BT_0089 226186.BT_2596 213
226186.BT_0089 226186.BT_2600 192
226186.BT_0089 226186.BT_3166 296
226186.BT_0089 226186.BT_4768 177
226186.BT_0089 226186.BT_4774 500
226186.BT_0089 226186.BT_4780 489
226186.BT_0090 226186.BT_0082 339
226186.BT_0090 226186.BT_0083 435
226186.BT_0090 226186.BT_0084 628
226186.BT_0090 226186.BT_0085 772
226186.BT_0090 226186.BT_0086 816
226186.BT_0090 226186.BT_0087 870
226186.BT_0090 226186.BT_0088 816
226186.BT_0090 226186.BT_0089 903
226186.BT_0090 226186.BT_0091 813
226186.BT_0090 226186.BT_0092 785
226186.BT_0090 226186.BT_0093 703
226186.BT_0090 226186.BT_0094 684
226186.BT_0090 226186.BT_0095 652
226186.BT_0090 226186.BT_0096 401
226186.BT_0090 226186.BT_0097 401
226186.BT_0090 226186.BT_0098 477
226186.BT_0090 226186.BT_0099 175
226186.BT_0090 226186.BT_0100 213
226186.BT_0090 226186.BT_0101 171
226186.BT_0090 226186.BT_0102 232
226186.BT_0090 226186.BT_0103 189
226186.BT_0090 226186.BT_0104 153
226186.BT_0090 226186.BT_0105 153
226186.BT_0090 226186.BT_1194 227
226186.BT_0090 226186.BT_2294 176
226186.BT_0090 226186.BT_2299 483
226186.BT_0090 226186.BT_2303 186
226186.BT_0090 226186.BT_2596 176
226186.BT_0090 226186.BT_2600 176
226186.BT_0090 226186.BT_3166 291
226186.BT_0090 226186.BT_4762 186
226186.BT_0090 226186.BT_4780 438
226186.BT_0090 226186.BT_p548215 247
226186.BT_0091 226186.BT_0082 319
226186.BT_0091 226186.BT_0083 405
226186.BT_0091 226186.BT_0084 578
226186.BT_0091 226186.BT_0085 637
226186.BT_0091 226186.BT_0086 690
226186.BT_0091 226186.BT_0087 898
226186.BT_0091 226186.BT_0088 747
226186.BT_0091 226186.BT_0089 835
226186.BT_0091 226186.BT_0090 813
226186.BT_0091 226186.BT_0092 858
226186.BT_0091 226186.BT_0093 799
226186.BT_0091 226186.BT_0094 776
226186.BT_0091 226186.BT_0095 798
226186.BT_0091 226186.BT_0096 430
226186.BT_0091 226186.BT_0097 480
226186.BT_0091 226186.BT_0098 548
226186.BT_0091 226186.BT_0099 179
226186.BT_0091 226186.BT_0100 250
226186.BT_0091 226186.BT_0101 507
226186.BT_0091 226186.BT_0102 728
226186.BT_0091 226186.BT_0103 783
226186.BT_0091 226186.BT_0104 155
226186.BT_0091 226186.BT_0105 155
226186.BT_0091 226186.BT_0106 152
226186.BT_0091 226186.BT_0141 479
226186.BT_0091 226186.BT_0171 428
226186.BT_0091 226186.BT_0258 294
226186.BT_0091 226186.BT_0284 230
226186.BT_0091 226186.BT_0288 196
226186.BT_0091 226186.BT_0328 339
226186.BT_0091 226186.BT_0352 208
226186.BT_0091 226186.BT_0384 151
226186.BT_0091 226186.BT_0483 182
226186.BT_0091 226186.BT_0496 155
226186.BT_0091 226186.BT_0519 429
226186.BT_0091 226186.BT_0550 187
226186.BT_0091 226186.BT_0633 170
226186.BT_0091 226186.BT_0660 265
226186.BT_0091 226186.BT_0681 155
226186.BT_0091 226186.BT_0809 337
226186.BT_0091 226186.BT_0861 161
226186.BT_0091 226186.BT_0892 158
226186.BT_0091 226186.BT_0921 154
226186.BT_0091 226186.BT_0926 206
226186.BT_0091 226186.BT_0960 153
226186.BT_0091 226186.BT_0997 187
226186.BT_0091 226186.BT_1004 413
226186.BT_0091 226186.BT_1012 165
226186.BT_0091 226186.BT_1024 202
226186.BT_0091 226186.BT_1025 204
226186.BT_0091 226186.BT_1028 167
226186.BT_0091 226186.BT_1038 208
226186.BT_0091 226186.BT_1053 237
226186.BT_0091 226186.BT_1057 153
226186.BT_0091 226186.BT_1064 408
226186.BT_0091 226186.BT_1151 192
226186.BT_0091 226186.BT_1162 165
226186.BT_0091 226186.BT_1179 150
226186.BT_0091 226186.BT_1185 181
226186.BT_0091 226186.BT_1206 286
226186.BT_0091 226186.BT_1234 226
226186.BT_0091 226186.BT_1239 256
226186.BT_0091 226186.BT_1354 165
226186.BT_0091 226186.BT_1386 239
226186.BT_0091 226186.BT_1389 457
226186.BT_0091 226186.BT_1481 226
226186.BT_0091 226186.BT_1489 642
226186.BT_0091 226186.BT_1528 291
226186.BT_0091 226186.BT_1530 181
226186.BT_0091 226186.BT_1536 160
226186.BT_0091 226186.BT_1545 268
226186.BT_0091 226186.BT_1551 415
226186.BT_0091 226186.BT_1552 441
226186.BT_0091 226186.BT_1553 254
226186.BT_0091 226186.BT_1602 252
226186.BT_0091 226186.BT_1613 156
226186.BT_0091 226186.BT_1616 168
226186.BT_0091 226186.BT_1722 234
226186.BT_0091 226186.BT_1767 160
226186.BT_0091 226186.BT_1786 377
226186.BT_0091 226186.BT_1787 216
226186.BT_0091 226186.BT_1799 187
226186.BT_0091 226186.BT_1814 203
226186.BT_0091 226186.BT_1831 168
226186.BT_0091 226186.BT_1843 158
226186.BT_0091 226186.BT_1846 213
226186.BT_0091 226186.BT_1934 166
226186.BT_0091 226186.BT_1935 221
226186.BT_0091 226186.BT_1936 249
226186.BT_0091 226186.BT_1940 241
226186.BT_0091 226186.BT_1962 177
226186.BT_0091 226186.BT_2034 159
226186.BT_0091 226186.BT_2040 282
226186.BT_0091 226186.BT_2068 156
226186.BT_0091 226186.BT_2102 486
226186.BT_0091 226186.BT_2132 334
226186.BT_0091 226186.BT_2187 306
226186.BT_0091 226186.BT_2203 279
226186.BT_0091 226186.BT_2290 744
226186.BT_0091 226186.BT_2293 161
226186.BT_0091 226186.BT_2298 260
226186.BT_0091 226186.BT_2299 458
226186.BT_0091 226186.BT_2301 170
226186.BT_0091 226186.BT_2303 277
226186.BT_0091 226186.BT_2305 276
226186.BT_0091 226186.BT_2306 584
226186.BT_0091 226186.BT_2323 695
226186.BT_0091 226186.BT_2361 225
226186.BT_0091 226186.BT_2366 194
226186.BT_0091 226186.BT_2405 215
226186.BT_0091 226186.BT_2444 329
226186.BT_0091 226186.BT_2451 211
226186.BT_0091 226186.BT_2516 165
226186.BT_0091 226186.BT_2553 304
226186.BT_0091 226186.BT_2558 243
226186.BT_0091 226186.BT_2564 257
226186.BT_0091 226186.BT_2596 728
226186.BT_0091 226186.BT_2603 260
226186.BT_0091 226186.BT_2614 638
226186.BT_0091 226186.BT_2642 161
226186.BT_0091 226186.BT_2659 197
226186.BT_0091 226186.BT_2662 158
226186.BT_0091 226186.BT_2758 220
226186.BT_0091 226186.BT_2770 155
226186.BT_0091 226186.BT_2777 171
226186.BT_0091 226186.BT_2791 177
226186.BT_0091 226186.BT_2823 194
226186.BT_0091 226186.BT_2865 187
226186.BT_0091 226186.BT_2884 229
226186.BT_0091 226186.BT_3089 259
226186.BT_0091 226186.BT_3239 206
226186.BT_0091 226186.BT_3275 200
226186.BT_0091 226186.BT_3276 213
226186.BT_0091 226186.BT_3282 290
226186.BT_0091 226186.BT_3301 174
226186.BT_0091 226186.BT_3322 221
226186.BT_0091 226186.BT_3341 153
226186.BT_0091 226186.BT_3432 355
226186.BT_0091 226186.BT_3637 245
226186.BT_0091 226186.BT_3661 151
226186.BT_0091 226186.BT_3705 275
226186.BT_0091 226186.BT_3725 168
226186.BT_0091 226186.BT_3726 158
226186.BT_0091 226186.BT_3754 191
226186.BT_0091 226186.BT_3805 168
226186.BT_0091 226186.BT_3806 372
226186.BT_0091 226186.BT_3847 198
226186.BT_0091 226186.BT_3849 185
226186.BT_0091 226186.BT_3885 191
226186.BT_0091 226186.BT_3905 408
226186.BT_0091 226186.BT_3921 186
226186.BT_0091 226186.BT_3987 166
226186.BT_0091 226186.BT_4009 221
226186.BT_0091 226186.BT_4057 272
226186.BT_0091 226186.BT_4113 245
226186.BT_0091 226186.BT_4114 176
226186.BT_0091 226186.BT_4121 194
226186.BT_0091 226186.BT_4122 722
226186.BT_0091 226186.BT_4144 289
226186.BT_0091 226186.BT_4153 154
226186.BT_0091 226186.BT_4167 296
226186.BT_0091 226186.BT_4199 211
226186.BT_0091 226186.BT_4233 405
226186.BT_0091 226186.BT_4281 230
226186.BT_0091 226186.BT_4293 224
226186.BT_0091 226186.BT_4319 196
226186.BT_0091 226186.BT_4320 169
226186.BT_0091 226186.BT_4354 195
226186.BT_0091 226186.BT_4358 246
226186.BT_0091 226186.BT_4382 217
226186.BT_0091 226186.BT_4390 150
226186.BT_0091 226186.BT_4392 251
226186.BT_0091 226186.BT_4445 393
226186.BT_0091 226186.BT_4471 239
226186.BT_0091 226186.BT_4600 198
226186.BT_0091 226186.BT_4617 194
226186.BT_0091 226186.BT_4632 187
226186.BT_0091 226186.BT_4642 158
226186.BT_0091 226186.BT_4661 183
226186.BT_0091 226186.BT_4708 151
226186.BT_0091 226186.BT_4758 427
226186.BT_0091 226186.BT_4759 192
226186.BT_0091 226186.BT_4762 161
226186.BT_0091 226186.BT_4768 172
226186.BT_0091 226186.BT_4774 161
226186.BT_0091 226186.BT_4780 199
226186.BT_0091 226186.BT_p548208 217
226186.BT_0091 226186.BT_p548211 260
226186.BT_0092 226186.BT_0082 317
226186.BT_0092 226186.BT_0083 402
226186.BT_0092 226186.BT_0084 574
226186.BT_0092 226186.BT_0085 633
226186.BT_0092 226186.BT_0086 633
226186.BT_0092 226186.BT_0087 750
226186.BT_0092 226186.BT_0088 741
226186.BT_0092 226186.BT_0089 743
226186.BT_0092 226186.BT_0090 785
226186.BT_0092 226186.BT_0091 858
226186.BT_0092 226186.BT_0093 752
226186.BT_0092 226186.BT_0094 752
226186.BT_0092 226186.BT_0095 716
226186.BT_0092 226186.BT_0096 433
226186.BT_0092 226186.BT_0097 433
226186.BT_0092 226186.BT_0098 430
226186.BT_0092 226186.BT_0099 179
226186.BT_0092 226186.BT_0100 175
226186.BT_0092 226186.BT_0101 175
226186.BT_0092 226186.BT_0102 171
226186.BT_0092 226186.BT_0103 155
226186.BT_0092 226186.BT_0104 155
226186.BT_0092 226186.BT_0105 155
226186.BT_0093 226186.BT_0082 289
226186.BT_0093 226186.BT_0083 361
226186.BT_0093 226186.BT_0084 538
226186.BT_0093 226186.BT_0085 569
226186.BT_0093 226186.BT_0086 610
226186.BT_0093 226186.BT_0087 676
226186.BT_0093 226186.BT_0088 647
226186.BT_0093 226186.BT_0089 676
226186.BT_0093 226186.BT_0090 703
226186.BT_0093 226186.BT_0091 799
226186.BT_0093 226186.BT_0092 752
226186.BT_0093 226186.BT_0094 877
226186.BT_0093 226186.BT_0095 847
226186.BT_0093 226186.BT_0096 498
226186.BT_0093 226186.BT_0097 488
226186.BT_0093 226186.BT_0098 550
226186.BT_0093 226186.BT_0099 187
226186.BT_0093 226186.BT_0100 181
226186.BT_0093 226186.BT_0101 256
226186.BT_0093 226186.BT_0102 606
226186.BT_0093 226186.BT_0103 158
226186.BT_0093 226186.BT_0104 158
226186.BT_0093 226186.BT_0105 215
226186.BT_0093 226186.BT_0116 161
226186.BT_0093 226186.BT_0314 560
226186.BT_0093 226186.BT_0315 239
226186.BT_0093 226186.BT_0347 159
226186.BT_0093 226186.BT_0802 161
226186.BT_0093 226186.BT_0895 291
226186.BT_0093 226186.BT_0950 154
226186.BT_0093 226186.BT_1001 172
226186.BT_0093 226186.BT_1121 163
226186.BT_0093 226186.BT_1145 178
226186.BT_0093 226186.BT_1194 214
226186.BT_0093 226186.BT_1400 163
226186.BT_0093 226186.BT_1413 184
226186.BT_0093 226186.BT_1684 189
226186.BT_0093 226186.BT_1992 226
226186.BT_0093 226186.BT_2289 154
226186.BT_0093 226186.BT_2290 218
226186.BT_0093 226186.BT_2294 260
226186.BT_0093 226186.BT_2303 174
226186.BT_0093 226186.BT_2306 568
226186.BT_0093 226186.BT_2424 199
226186.BT_0093 226186.BT_2477 193
226186.BT_0093 226186.BT_2600 168
226186.BT_0093 226186.BT_2614 626
226186.BT_0093 226186.BT_2807 185
226186.BT_0093 226186.BT_2809 164
226186.BT_0093 226186.BT_2859 195
226186.BT_0093 226186.BT_3059 257
226186.BT_0093 226186.BT_3112 163
226186.BT_0093 226186.BT_3207 309
226186.BT_0093 226186.BT_3296 553
226186.BT_0093 226186.BT_3332 161
226186.BT_0093 226186.BT_3533 197
226186.BT_0093 226186.BT_3947 160
226186.BT_0093 226186.BT_4069 196
226186.BT_0093 226186.BT_4166 195
226186.BT_0093 226186.BT_4214 163
226186.BT_0093 226186.BT_4245 289
226186.BT_0093 226186.BT_4403 166
226186.BT_0093 226186.BT_4758 609
226186.BT_0093 226186.BT_4762 174
226186.BT_0093 226186.BT_4780 178
226186.BT_0093 226186.BT_p548208 583
226186.BT_0093 226186.BT_p548211 349
226186.BT_0093 226186.BT_p548238 237
226186.BT_0094 226186.BT_0082 289
226186.BT_0094 226186.BT_0083 361
226186.BT_0094 226186.BT_0084 506
226186.BT_0094 226186.BT_0085 555
226186.BT_0094 226186.BT_0086 555
226186.BT_0094 226186.BT_0087 654
226186.BT_0094 226186.BT_0088 647
226186.BT_0094 226186.BT_0089 691
226186.BT_0094 226186.BT_0090 684
226186.BT_0094 226186.BT_0091 776
226186.BT_0094 226186.BT_0092 752
226186.BT_0094 226186.BT_0093 877
226186.BT_0094 226186.BT_0095 905
226186.BT_0094 226186.BT_0096 498
226186.BT_0094 226186.BT_0097 499
226186.BT_0094 226186.BT_0098 513
226186.BT_0094 226186.BT_0099 187
226186.BT_0094 226186.BT_0100 181
226186.BT_0094 226186.BT_0101 181
226186.BT_0094 226186.BT_0102 177
226186.BT_0094 226186.BT_0103 158
226186.BT_0094 226186.BT_0104 158
226186.BT_0094 226186.BT_0105 158
226186.BT_0094 226186.BT_2294 172
226186.BT_0094 226186.BT_2301 218
226186.BT_0095 226186.BT_0082 280
226186.BT_0095 226186.BT_0083 348
226186.BT_0095 226186.BT_0084 521
226186.BT_0095 226186.BT_0085 579
226186.BT_0095 226186.BT_0086 546
226186.BT_0095 226186.BT_0087 643
226186.BT_0095 226186.BT_0088 617
226186.BT_0095 226186.BT_0089 680
226186.BT_0095 226186.BT_0090 652
226186.BT_0095 226186.BT_0091 798
226186.BT_0095 226186.BT_0092 716
226186.BT_0095 226186.BT_0093 847
226186.BT_0095 226186.BT_0094 905
226186.BT_0095 226186.BT_0096 510
226186.BT_0095 226186.BT_0097 532
226186.BT_0095 226186.BT_0098 623
226186.BT_0095 226186.BT_0099 189
226186.BT_0095 226186.BT_0100 184
226186.BT_0095 226186.BT_0101 190
226186.BT_0095 226186.BT_0102 179
226186.BT_0095 226186.BT_0103 159
226186.BT_0095 226186.BT_0104 159
226186.BT_0095 226186.BT_0105 185
226186.BT_0095 226186.BT_2047 160
226186.BT_0095 226186.BT_2289 168
226186.BT_0095 226186.BT_2294 346
226186.BT_0095 226186.BT_2298 194
226186.BT_0095 226186.BT_2301 258
226186.BT_0095 226186.BT_2303 285
226186.BT_0095 226186.BT_2603 194
226186.BT_0095 226186.BT_4762 285
226186.BT_0095 226186.BT_4768 499
226186.BT_0095 226186.BT_p548211 194
226186.BT_0096 226186.BT_0082 211
226186.BT_0096 226186.BT_0083 246
226186.BT_0096 226186.BT_0084 316
226186.BT_0096 226186.BT_0085 339
226186.BT_0096 226186.BT_0086 339
226186.BT_0096 226186.BT_0087 383
226186.BT_0096 226186.BT_0088 383
226186.BT_0096 226186.BT_0089 384
226186.BT_0096 226186.BT_0090 401
226186.BT_0096 226186.BT_0091 430
226186.BT_0096 226186.BT_0092 433
226186.BT_0096 226186.BT_0093 498
226186.BT_0096 226186.BT_0094 498
226186.BT_0096 226186.BT_0095 510
226186.BT_0096 226186.BT_0097 865
226186.BT_0096 226186.BT_0098 919
226186.BT_0096 226186.BT_0099 238
226186.BT_0096 226186.BT_0100 227
226186.BT_0096 226186.BT_0101 227
226186.BT_0096 226186.BT_0102 217
226186.BT_0096 226186.BT_0103 178
226186.BT_0096 226186.BT_0104 178
226186.BT_0096 226186.BT_0105 178
226186.BT_0096 226186.BT_2303 463
226186.BT_0096 226186.BT_4762 463
226186.BT_0097 226186.BT_0082 211
226186.BT_0097 226186.BT_0083 246
226186.BT_0097 226186.BT_0084 315
226186.BT_0097 226186.BT_0085 339
226186.BT_0097 226186.BT_0086 339
226186.BT_0097 226186.BT_0087 383
226186.BT_0097 226186.BT_0088 383
226186.BT_0097 226186.BT_0089 384
226186.BT_0097 226186.BT_0090 401
226186.BT_0097 226186.BT_0091 480
226186.BT_0097 226186.BT_0092 433
226186.BT_0097 226186.BT_0093 488
226186.BT_0097 226186.BT_0094 499
226186.BT_0097 226186.BT_0095 532
226186.BT_0097 226186.BT_0096 865
226186.BT_0097 226186.BT_0098 919
226186.BT_0097 226186.BT_0099 238
226186.BT_0097 226186.BT_0100 270
226186.BT_0097 226186.BT_0101 275
226186.BT_0097 226186.BT_0102 217
226186.BT_0097 226186.BT_0103 178
226186.BT_0097 226186.BT_0104 178
226186.BT_0097 226186.BT_0105 178
226186.BT_0097 226186.BT_0323 294
226186.BT_0097 226186.BT_0324 296
226186.BT_0097 226186.BT_2289 158
226186.BT_0097 226186.BT_2299 289
226186.BT_0097 226186.BT_2301 360
226186.BT_0097 226186.BT_2303 463
226186.BT_0097 226186.BT_2564 296
226186.BT_0097 226186.BT_2614 249
226186.BT_0097 226186.BT_4333 296
226186.BT_0097 226186.BT_4762 463
226186.BT_0097 226186.BT_p548208 249
226186.BT_0098 226186.BT_0082 210
226186.BT_0098 226186.BT_0083 245
226186.BT_0098 226186.BT_0084 416
226186.BT_0098 226186.BT_0085 368
226186.BT_0098 226186.BT_0086 373
226186.BT_0098 226186.BT_0087 381
226186.BT_0098 226186.BT_0088 381
226186.BT_0098 226186.BT_0089 408
226186.BT_0098 226186.BT_0090 477
226186.BT_0098 226186.BT_0091 548
226186.BT_0098 226186.BT_0092 430
226186.BT_0098 226186.BT_0093 550
226186.BT_0098 226186.BT_0094 513
226186.BT_0098 226186.BT_0095 623
226186.BT_0098 226186.BT_0096 919
226186.BT_0098 226186.BT_0097 919
226186.BT_0098 226186.BT_0099 239
226186.BT_0098 226186.BT_0100 339
226186.BT_0098 226186.BT_0101 326
226186.BT_0098 226186.BT_0102 280
226186.BT_0098 226186.BT_0103 315
226186.BT_0098 226186.BT_0104 178
226186.BT_0098 226186.BT_0105 178
226186.BT_0098 226186.BT_0373 155
226186.BT_0098 226186.BT_0422 184
226186.BT_0098 226186.BT_0431 263
226186.BT_0098 226186.BT_0449 168
226186.BT_0098 226186.BT_0570 164
226186.BT_0098 226186.BT_0589 242
226186.BT_0098 226186.BT_0624 216
226186.BT_0098 226186.BT_0667 174
226186.BT_0098 226186.BT_0711 234
226186.BT_0098 226186.BT_0712 234
226186.BT_0098 226186.BT_0714 179
226186.BT_0098 226186.BT_0716 216
226186.BT_0098 226186.BT_0717 243
226186.BT_0098 226186.BT_0718 295
226186.BT_0098 226186.BT_0719 240
226186.BT_0098 226186.BT_0786 227
226186.BT_0098 226186.BT_0791 153
226186.BT_0098 226186.BT_0833 173
226186.BT_0098 226186.BT_0893 175
226186.BT_0098 226186.BT_0917 301
226186.BT_0098 226186.BT_1001 258
226186.BT_0098 226186.BT_1012 167
226186.BT_0098 226186.BT_1069 335
226186.BT_0098 226186.BT_1145 378
226186.BT_0098 226186.BT_1150 159
226186.BT_0098 226186.BT_1167 259
226186.BT_0098 226186.BT_1181 169
226186.BT_0098 226186.BT_1183 260
226186.BT_0098 226186.BT_1364 224
226186.BT_0098 226186.BT_1401 241
226186.BT_0098 226186.BT_1420 182
226186.BT_0098 226186.BT_1502 220
226186.BT_0098 226186.BT_1520 150
226186.BT_0098 226186.BT_1567 185
226186.BT_0098 226186.BT_1785 194
226186.BT_0098 226186.BT_1826 176
226186.BT_0098 226186.BT_1837 175
226186.BT_0098 226186.BT_2004 175
226186.BT_0098 226186.BT_2060 211
226186.BT_0098 226186.BT_2079 454
226186.BT_0098 226186.BT_2096 155
226186.BT_0098 226186.BT_2143 498
226186.BT_0098 226186.BT_2189 235
226186.BT_0098 226186.BT_2198 195
226186.BT_0098 226186.BT_2238 294
226186.BT_0098 226186.BT_2287 203
226186.BT_0098 226186.BT_2293 186
226186.BT_0098 226186.BT_2294 161
226186.BT_0098 226186.BT_2298 182
226186.BT_0098 226186.BT_2301 179
226186.BT_0098 226186.BT_2306 197
226186.BT_0098 226186.BT_2310 335
226186.BT_0098 226186.BT_2385 164
226186.BT_0098 226186.BT_2432 172
226186.BT_0098 226186.BT_2489 176
226186.BT_0098 226186.BT_2527 190
226186.BT_0098 226186.BT_2549 170
226186.BT_0098 226186.BT_2596 181
226186.BT_0098 226186.BT_2603 182
226186.BT_0098 226186.BT_2612 197
226186.BT_0098 226186.BT_2613 156
226186.BT_0098 226186.BT_2614 224
226186.BT_0098 226186.BT_2855 172
226186.BT_0098 226186.BT_2867 164
226186.BT_0098 226186.BT_2879 231
226186.BT_0098 226186.BT_2909 162
226186.BT_0098 226186.BT_3030 159
226186.BT_0098 226186.BT_3035 166
226186.BT_0098 226186.BT_3052 238
226186.BT_0098 226186.BT_3116 219
226186.BT_0098 226186.BT_3228 235
226186.BT_0098 226186.BT_3268 378
226186.BT_0098 226186.BT_3277 182
226186.BT_0098 226186.BT_3283 155
226186.BT_0098 226186.BT_3313 176
226186.BT_0098 226186.BT_3318 174
226186.BT_0098 226186.BT_3319 174
226186.BT_0098 226186.BT_3320 256
226186.BT_0098 226186.BT_3409 213
226186.BT_0098 226186.BT_3444 300
226186.BT_0098 226186.BT_3577 174
226186.BT_0098 226186.BT_3632 196
226186.BT_0098 226186.BT_3666 155
226186.BT_0098 226186.BT_3694 259
226186.BT_0098 226186.BT_3710 214
226186.BT_0098 226186.BT_3719 243
226186.BT_0098 226186.BT_3726 155
226186.BT_0098 226186.BT_3807 216
226186.BT_0098 226186.BT_3836 175
226186.BT_0098 226186.BT_3864 174
226186.BT_0098 226186.BT_3872 242
226186.BT_0098 226186.BT_3892 213
226186.BT_0098 226186.BT_3945 278
226186.BT_0098 226186.BT_4000 265
226186.BT_0098 226186.BT_4001 335
226186.BT_0098 226186.BT_4074 172
226186.BT_0098 226186.BT_4122 152
226186.BT_0098 226186.BT_4143 154
226186.BT_0098 226186.BT_4163 156
226186.BT_0098 226186.BT_4166 177
226186.BT_0098 226186.BT_4244 152
226186.BT_0098 226186.BT_4313 175
226186.BT_0098 226186.BT_4314 157
226186.BT_0098 226186.BT_4366 154
226186.BT_0098 226186.BT_4388 265
226186.BT_0098 226186.BT_4463 155
226186.BT_0098 226186.BT_4464 187
226186.BT_0098 226186.BT_4474 166
226186.BT_0098 226186.BT_4551 269
226186.BT_0098 226186.BT_4684 155
226186.BT_0098 226186.BT_4707 196
226186.BT_0098 226186.BT_4713 156
226186.BT_0098 226186.BT_4744 189
226186.BT_0098 226186.BT_4758 199
226186.BT_0098 226186.BT_4774 186
226186.BT_0098 226186.BT_p548211 174
226186.BT_0098 226186.BT_p548238 196
226186.BT_0099 226186.BT_0083 154
226186.BT_0099 226186.BT_0084 163
226186.BT_0099 226186.BT_0085 166
226186.BT_0099 226186.BT_0086 166
226186.BT_0099 226186.BT_0087 172
226186.BT_0099 226186.BT_0088 172
226186.BT_0099 226186.BT_0089 172
226186.BT_0099 226186.BT_0090 175
226186.BT_0099 226186.BT_0091 179
226186.BT_0099 226186.BT_0092 179
226186.BT_0099 226186.BT_0093 187
226186.BT_0099 226186.BT_0094 187
226186.BT_0099 226186.BT_0095 189
226186.BT_0099 226186.BT_0096 238
226186.BT_0099 226186.BT_0097 238
226186.BT_0099 226186.BT_0098 239
226186.BT_0099 226186.BT_0100 787
226186.BT_0099 226186.BT_0101 787
226186.BT_0099 226186.BT_0102 713
226186.BT_0099 226186.BT_0103 426
226186.BT_0099 226186.BT_0104 426
226186.BT_0099 226186.BT_0105 426
226186.BT_0100 226186.BT_0083 152
226186.BT_0100 226186.BT_0084 237
226186.BT_0100 226186.BT_0085 163
226186.BT_0100 226186.BT_0086 214
226186.BT_0100 226186.BT_0087 169
226186.BT_0100 226186.BT_0088 169
226186.BT_0100 226186.BT_0089 169
226186.BT_0100 226186.BT_0090 213
226186.BT_0100 226186.BT_0091 250
226186.BT_0100 226186.BT_0092 175
226186.BT_0100 226186.BT_0093 181
226186.BT_0100 226186.BT_0094 181
226186.BT_0100 226186.BT_0095 184
226186.BT_0100 226186.BT_0096 227
226186.BT_0100 226186.BT_0097 270
226186.BT_0100 226186.BT_0098 339
226186.BT_0100 226186.BT_0099 787
226186.BT_0100 226186.BT_0101 928
226186.BT_0100 226186.BT_0102 853
226186.BT_0100 226186.BT_0103 461
226186.BT_0100 226186.BT_0104 461
226186.BT_0100 226186.BT_0105 461
226186.BT_0100 226186.BT_2303 197
226186.BT_0100 226186.BT_2614 167
226186.BT_0100 226186.BT_4759 168
226186.BT_0100 226186.BT_4762 197
226186.BT_0100 226186.BT_p548208 167
226186.BT_0101 226186.BT_0028 156
226186.BT_0101 226186.BT_0083 152
226186.BT_0101 226186.BT_0084 160
226186.BT_0101 226186.BT_0085 171
226186.BT_0101 226186.BT_0086 163
226186.BT_0101 226186.BT_0087 486
226186.BT_0101 226186.BT_0088 169
226186.BT_0101 226186.BT_0089 176
226186.BT_0101 226186.BT_0090 171
226186.BT_0101 226186.BT_0091 507
226186.BT_0101 226186.BT_0092 175
226186.BT_0101 226186.BT_0093 256
226186.BT_0101 226186.BT_0094 181
226186.BT_0101 226186.BT_0095 190
226186.BT_0101 226186.BT_0096 227
226186.BT_0101 226186.BT_0097 275
226186.BT_0101 226186.BT_0098 326
226186.BT_0101 226186.BT_0099 787
226186.BT_0101 226186.BT_0100 928
226186.BT_0101 226186.BT_0102 942
226186.BT_0101 226186.BT_0103 754
226186.BT_0101 226186.BT_0104 461
226186.BT_0101 226186.BT_0105 461
226186.BT_0101 226186.BT_0108 225
226186.BT_0101 226186.BT_0228 158
226186.BT_0101 226186.BT_0293 206
226186.BT_0101 226186.BT_0376 170
226186.BT_0101 226186.BT_0446 175
226186.BT_0101 226186.BT_0471 172
226186.BT_0101 226186.BT_0525 150
226186.BT_0101 226186.BT_0577 169
226186.BT_0101 226186.BT_0591 205
226186.BT_0101 226186.BT_0692 274
226186.BT_0101 226186.BT_0747 161
226186.BT_0101 226186.BT_0763 302
226186.BT_0101 226186.BT_0773 199
226186.BT_0101 226186.BT_0780 159
226186.BT_0101 226186.BT_0866 178
226186.BT_0101 226186.BT_0921 278
226186.BT_0101 226186.BT_0986 165
226186.BT_0101 226186.BT_1023 155
226186.BT_0101 226186.BT_1024 206
226186.BT_0101 226186.BT_1028 214
226186.BT_0101 226186.BT_1040 153
226186.BT_0101 226186.BT_1126 358
226186.BT_0101 226186.BT_1168 151
226186.BT_0101 226186.BT_1227 179
226186.BT_0101 226186.BT_1247 442
226186.BT_0101 226186.BT_1269 166
226186.BT_0101 226186.BT_1376 154
226186.BT_0101 226186.BT_1485 205
226186.BT_0101 226186.BT_1516 161
226186.BT_0101 226186.BT_1540 175
226186.BT_0101 226186.BT_1551 151
226186.BT_0101 226186.BT_1552 168
226186.BT_0101 226186.BT_1553 330
226186.BT_0101 226186.BT_1604 162
226186.BT_0101 226186.BT_1755 161
226186.BT_0101 226186.BT_1771 156
226186.BT_0101 226186.BT_1786 419
226186.BT_0101 226186.BT_1807 164
226186.BT_0101 226186.BT_1907 344
226186.BT_0101 226186.BT_1989 150
226186.BT_0101 226186.BT_2139 150
226186.BT_0101 226186.BT_2203 163
226186.BT_0101 226186.BT_2299 211
226186.BT_0101 226186.BT_2303 182
226186.BT_0101 226186.BT_2306 414
226186.BT_0101 226186.BT_2333 159
226186.BT_0101 226186.BT_2342 152
226186.BT_0101 226186.BT_2435 301
226186.BT_0101 226186.BT_2444 190
226186.BT_0101 226186.BT_2559 154
226186.BT_0101 226186.BT_2612 501
226186.BT_0101 226186.BT_2614 557
226186.BT_0101 226186.BT_2658 362
226186.BT_0101 226186.BT_2832 152
226186.BT_0101 226186.BT_2928 262
226186.BT_0101 226186.BT_3015 185
226186.BT_0101 226186.BT_3020 173
226186.BT_0101 226186.BT_3030 177
226186.BT_0101 226186.BT_3075 261
226186.BT_0101 226186.BT_3143 353
226186.BT_0101 226186.BT_3146 239
226186.BT_0101 226186.BT_3202 181
226186.BT_0101 226186.BT_3237 195
226186.BT_0101 226186.BT_3239 214
226186.BT_0101 226186.BT_3404 196
226186.BT_0101 226186.BT_3570 217
226186.BT_0101 226186.BT_3608 165
226186.BT_0101 226186.BT_3632 216
226186.BT_0101 226186.BT_3638 196
226186.BT_0101 226186.BT_3797 171
226186.BT_0101 226186.BT_3806 238
226186.BT_0101 226186.BT_3849 302
226186.BT_0101 226186.BT_3854 179
226186.BT_0101 226186.BT_3872 194
226186.BT_0101 226186.BT_4008 184
226186.BT_0101 226186.BT_4122 337
226186.BT_0101 226186.BT_4246 153
226186.BT_0101 226186.BT_4270 267
226186.BT_0101 226186.BT_4319 213
226186.BT_0101 226186.BT_4358 387
226186.BT_0101 226186.BT_4364 161
226186.BT_0101 226186.BT_4405 165
226186.BT_0101 226186.BT_4472 154
226186.BT_0101 226186.BT_4544 202
226186.BT_0101 226186.BT_4557 211
226186.BT_0101 226186.BT_4606 167
226186.BT_0101 226186.BT_4622 356
226186.BT_0101 226186.BT_4625 169
226186.BT_0101 226186.BT_4633 183
226186.BT_0101 226186.BT_4734 158
226186.BT_0101 226186.BT_4758 430
226186.BT_0101 226186.BT_4762 182
226186.BT_0101 226186.BT_p548208 294
226186.BT_0102 226186.BT_0069 217
226186.BT_0102 226186.BT_0083 151
226186.BT_0102 226186.BT_0084 158
226186.BT_0102 226186.BT_0085 168
226186.BT_0102 226186.BT_0086 161
226186.BT_0102 226186.BT_0087 355
226186.BT_0102 226186.BT_0088 165
226186.BT_0102 226186.BT_0089 173
226186.BT_0102 226186.BT_0090 232
226186.BT_0102 226186.BT_0091 728
226186.BT_0102 226186.BT_0092 171
226186.BT_0102 226186.BT_0093 606
226186.BT_0102 226186.BT_0094 177
226186.BT_0102 226186.BT_0095 179
226186.BT_0102 226186.BT_0096 217
226186.BT_0102 226186.BT_0097 217
226186.BT_0102 226186.BT_0098 280
226186.BT_0102 226186.BT_0099 713
226186.BT_0102 226186.BT_0100 853
226186.BT_0102 226186.BT_0101 942
226186.BT_0102 226186.BT_0103 851
226186.BT_0102 226186.BT_0104 502
226186.BT_0102 226186.BT_0105 600
226186.BT_0102 226186.BT_0108 430
226186.BT_0102 226186.BT_0328 249
226186.BT_0102 226186.BT_0338 199
226186.BT_0102 226186.BT_0349 158
226186.BT_0102 226186.BT_0458 208
226186.BT_0102 226186.BT_0473 153
226186.BT_0102 226186.BT_0636 153
226186.BT_0102 226186.BT_0655 167
226186.BT_0102 226186.BT_0689 195
226186.BT_0102 226186.BT_0721 309
226186.BT_0102 226186.BT_0749 299
226186.BT_0102 226186.BT_0761 242
226186.BT_0102 226186.BT_0809 359
226186.BT_0102 226186.BT_0897 170
226186.BT_0102 226186.BT_0979 239
226186.BT_0102 226186.BT_0986 201
226186.BT_0102 226186.BT_0996 608
226186.BT_0102 226186.BT_0997 716
226186.BT_0102 226186.BT_1001 341
226186.BT_0102 226186.BT_1002 195
226186.BT_0102 226186.BT_1017 564
226186.BT_0102 226186.BT_1024 265
226186.BT_0102 226186.BT_1026 156
226186.BT_0102 226186.BT_1028 278
226186.BT_0102 226186.BT_1029 165
226186.BT_0102 226186.BT_1031 345
226186.BT_0102 226186.BT_1038 199
226186.BT_0102 226186.BT_1047 165
226186.BT_0102 226186.BT_1057 158
226186.BT_0102 226186.BT_1126 154
226186.BT_0102 226186.BT_1196 168
226186.BT_0102 226186.BT_1322 167
226186.BT_0102 226186.BT_1333 296
226186.BT_0102 226186.BT_1365 243
226186.BT_0102 226186.BT_1390 167
226186.BT_0102 226186.BT_1420 256
226186.BT_0102 226186.BT_1468 174
226186.BT_0102 226186.BT_1470 184
226186.BT_0102 226186.BT_1481 212
226186.BT_0102 226186.BT_1536 150
226186.BT_0102 226186.BT_1551 724
226186.BT_0102 226186.BT_1552 535
226186.BT_0102 226186.BT_1553 552
226186.BT_0102 226186.BT_1599 199
226186.BT_0102 226186.BT_1674 172
226186.BT_0102 226186.BT_1729 156
226186.BT_0102 226186.BT_1786 256
226186.BT_0102 226186.BT_1789 254
226186.BT_0102 226186.BT_1890 164
226186.BT_0102 226186.BT_1907 197
226186.BT_0102 226186.BT_1935 199
226186.BT_0102 226186.BT_1939 169
226186.BT_0102 226186.BT_1980 217
226186.BT_0102 226186.BT_2009 296
226186.BT_0102 226186.BT_2089 156
226186.BT_0102 226186.BT_2290 448
226186.BT_0102 226186.BT_2298 285
226186.BT_0102 226186.BT_2299 170
226186.BT_0102 226186.BT_2305 259
226186.BT_0102 226186.BT_2323 765
226186.BT_0102 226186.BT_2324 156
226186.BT_0102 226186.BT_2326 443
226186.BT_0102 226186.BT_2333 363
226186.BT_0102 226186.BT_2416 155
226186.BT_0102 226186.BT_2417 151
226186.BT_0102 226186.BT_2435 207
226186.BT_0102 226186.BT_2439 367
226186.BT_0102 226186.BT_2444 199
226186.BT_0102 226186.BT_2486 204
226186.BT_0102 226186.BT_2553 151
226186.BT_0102 226186.BT_2596 197
226186.BT_0102 226186.BT_2603 456
226186.BT_0102 226186.BT_2612 368
226186.BT_0102 226186.BT_2613 154
226186.BT_0102 226186.BT_2642 583
226186.BT_0102 226186.BT_2644 156
226186.BT_0102 226186.BT_2683 209
226186.BT_0102 226186.BT_2817 150
226186.BT_0102 226186.BT_2827 156
226186.BT_0102 226186.BT_2875 196
226186.BT_0102 226186.BT_2879 397
226186.BT_0102 226186.BT_2889 154
226186.BT_0102 226186.BT_2899 152
226186.BT_0102 226186.BT_3003 556
226186.BT_0102 226186.BT_3086 204
226186.BT_0102 226186.BT_3087 264
226186.BT_0102 226186.BT_3089 226
226186.BT_0102 226186.BT_3091 274
226186.BT_0102 226186.BT_3126 167
226186.BT_0102 226186.BT_3143 154
226186.BT_0102 226186.BT_3219 167
226186.BT_0102 226186.BT_3237 172
226186.BT_0102 226186.BT_3275 629
226186.BT_0102 226186.BT_3276 553
226186.BT_0102 226186.BT_3282 660
226186.BT_0102 226186.BT_3291 210
226186.BT_0102 226186.BT_3309 262
226186.BT_0102 226186.BT_3321 172
226186.BT_0102 226186.BT_3342 168
226186.BT_0102 226186.BT_3404 296
226186.BT_0102 226186.BT_3432 151
226186.BT_0102 226186.BT_3437 307
226186.BT_0102 226186.BT_3579 217
226186.BT_0102 226186.BT_3632 537
226186.BT_0102 226186.BT_3637 166
226186.BT_0102 226186.BT_3655 241
226186.BT_0102 226186.BT_3661 380
226186.BT_0102 226186.BT_3688 151
226186.BT_0102 226186.BT_3705 206
226186.BT_0102 226186.BT_3714 159
226186.BT_0102 226186.BT_3779 191
226186.BT_0102 226186.BT_3847 218
226186.BT_0102 226186.BT_3849 426
226186.BT_0102 226186.BT_3890 162
226186.BT_0102 226186.BT_3921 164
226186.BT_0102 226186.BT_3947 223
226186.BT_0102 226186.BT_3982 309
226186.BT_0102 226186.BT_3984 164
226186.BT_0102 226186.BT_4069 226
226186.BT_0102 226186.BT_4112 311
226186.BT_0102 226186.BT_4113 164
226186.BT_0102 226186.BT_4121 166
226186.BT_0102 226186.BT_4122 750
226186.BT_0102 226186.BT_4125 167
226186.BT_0102 226186.BT_4130 309
226186.BT_0102 226186.BT_4153 172
226186.BT_0102 226186.BT_4156 326
226186.BT_0102 226186.BT_4173 333
226186.BT_0102 226186.BT_4174 332
226186.BT_0102 226186.BT_4199 170
226186.BT_0102 226186.BT_4255 150
226186.BT_0102 226186.BT_4257 161
226186.BT_0102 226186.BT_4293 173
226186.BT_0102 226186.BT_4307 203
226186.BT_0102 226186.BT_4319 245
226186.BT_0102 226186.BT_4358 162
226186.BT_0102 226186.BT_4364 212
226186.BT_0102 226186.BT_4472 189
226186.BT_0102 226186.BT_4572 296
226186.BT_0102 226186.BT_4590 161
226186.BT_0102 226186.BT_4606 203
226186.BT_0102 226186.BT_4615 214
226186.BT_0102 226186.BT_4617 276
226186.BT_0102 226186.BT_4622 154
226186.BT_0102 226186.BT_4748 747
226186.BT_0102 226186.BT_4749 405
226186.BT_0102 226186.BT_4759 288
226186.BT_0102 226186.BT_4769 285
226186.BT_0102 226186.BT_4770 443
226186.BT_0102 226186.BT_4778 228
226186.BT_0102 226186.BT_p548208 366
226186.BT_0102 226186.BT_p548211 348
226186.BT_0102 226186.BT_p548215 283
226186.BT_0102 226186.BT_p548238 228
226186.BT_0103 226186.BT_0041 156
226186.BT_0103 226186.BT_0050 261
226186.BT_0103 226186.BT_0085 208
226186.BT_0103 226186.BT_0086 194
226186.BT_0103 226186.BT_0087 669
226186.BT_0103 226186.BT_0088 152
226186.BT_0103 226186.BT_0089 210
226186.BT_0103 226186.BT_0090 189
226186.BT_0103 226186.BT_0091 783
226186.BT_0103 226186.BT_0092 155
226186.BT_0103 226186.BT_0093 158
226186.BT_0103 226186.BT_0094 158
226186.BT_0103 226186.BT_0095 159
226186.BT_0103 226186.BT_0096 178
226186.BT_0103 226186.BT_0097 178
226186.BT_0103 226186.BT_0098 315
226186.BT_0103 226186.BT_0099 426
226186.BT_0103 226186.BT_0100 461
226186.BT_0103 226186.BT_0101 754
226186.BT_0103 226186.BT_0102 851
226186.BT_0103 226186.BT_0104 865
226186.BT_0103 226186.BT_0105 917
226186.BT_0103 226186.BT_0107 208
226186.BT_0103 226186.BT_0171 211
226186.BT_0103 226186.BT_0192 182
226186.BT_0103 226186.BT_0258 181
226186.BT_0103 226186.BT_0273 201
226186.BT_0103 226186.BT_0315 167
226186.BT_0103 226186.BT_0328 168
226186.BT_0103 226186.BT_0384 199
226186.BT_0103 226186.BT_0498 214
226186.BT_0103 226186.BT_0660 208
226186.BT_0103 226186.BT_0670 224
226186.BT_0103 226186.BT_0672 211
226186.BT_0103 226186.BT_0681 236
226186.BT_0103 226186.BT_0789 179
226186.BT_0103 226186.BT_0822 151
226186.BT_0103 226186.BT_0887 201
226186.BT_0103 226186.BT_0943 150
226186.BT_0103 226186.BT_0997 217
226186.BT_0103 226186.BT_1026 193
226186.BT_0103 226186.BT_1029 171
226186.BT_0103 226186.BT_1038 242
226186.BT_0103 226186.BT_1138 335
226186.BT_0103 226186.BT_1161 183
226186.BT_0103 226186.BT_1163 160
226186.BT_0103 226186.BT_1258 239
226186.BT_0103 226186.BT_1416 170
226186.BT_0103 226186.BT_1470 170
226186.BT_0103 226186.BT_1520 171
226186.BT_0103 226186.BT_1551 437
226186.BT_0103 226186.BT_1552 264
226186.BT_0103 226186.BT_1553 432
226186.BT_0103 226186.BT_1598 272
226186.BT_0103 226186.BT_1619 201
226186.BT_0103 226186.BT_1647 325
226186.BT_0103 226186.BT_1693 152
226186.BT_0103 226186.BT_1786 359
226186.BT_0103 226186.BT_1789 185
226186.BT_0103 226186.BT_1927 189
226186.BT_0103 226186.BT_1936 226
226186.BT_0103 226186.BT_1939 216
226186.BT_0103 226186.BT_1993 345
226186.BT_0103 226186.BT_2028 212
226186.BT_0103 226186.BT_2056 157
226186.BT_0103 226186.BT_2140 159
226186.BT_0103 226186.BT_2147 173
226186.BT_0103 226186.BT_2160 289
226186.BT_0103 226186.BT_2181 165
226186.BT_0103 226186.BT_2203 359
226186.BT_0103 226186.BT_2215 163
226186.BT_0103 226186.BT_2290 734
226186.BT_0103 226186.BT_2305 158
226186.BT_0103 226186.BT_2306 683
226186.BT_0103 226186.BT_2323 188
226186.BT_0103 226186.BT_2324 197
226186.BT_0103 226186.BT_2361 179
226186.BT_0103 226186.BT_2596 367
226186.BT_0103 226186.BT_2614 646
226186.BT_0103 226186.BT_2623 245
226186.BT_0103 226186.BT_2628 150
226186.BT_0103 226186.BT_2642 166
226186.BT_0103 226186.BT_2802 364
226186.BT_0103 226186.BT_2830 160
226186.BT_0103 226186.BT_2844 154
226186.BT_0103 226186.BT_2847 170
226186.BT_0103 226186.BT_2879 368
226186.BT_0103 226186.BT_2923 159
226186.BT_0103 226186.BT_2927 161
226186.BT_0103 226186.BT_3015 182
226186.BT_0103 226186.BT_3017 151
226186.BT_0103 226186.BT_3027 191
226186.BT_0103 226186.BT_3087 207
226186.BT_0103 226186.BT_3089 340
226186.BT_0103 226186.BT_3097 171
226186.BT_0103 226186.BT_3128 152
226186.BT_0103 226186.BT_3165 212
226186.BT_0103 226186.BT_3196 160
226186.BT_0103 226186.BT_3202 166
226186.BT_0103 226186.BT_3238 176
226186.BT_0103 226186.BT_3239 167
226186.BT_0103 226186.BT_3252 219
226186.BT_0103 226186.BT_3275 152
226186.BT_0103 226186.BT_3276 169
226186.BT_0103 226186.BT_3282 213
226186.BT_0103 226186.BT_3418 424
226186.BT_0103 226186.BT_3465 176
226186.BT_0103 226186.BT_3712 157
226186.BT_0103 226186.BT_3772 250
226186.BT_0103 226186.BT_3779 248
226186.BT_0103 226186.BT_3841 198
226186.BT_0103 226186.BT_3912 357
226186.BT_0103 226186.BT_3920 151
226186.BT_0103 226186.BT_3932 210
226186.BT_0103 226186.BT_3936 160
226186.BT_0103 226186.BT_4026 507
226186.BT_0103 226186.BT_4113 266
226186.BT_0103 226186.BT_4121 220
226186.BT_0103 226186.BT_4122 414
226186.BT_0103 226186.BT_4142 182
226186.BT_0103 226186.BT_4167 324
226186.BT_0103 226186.BT_4240 386
226186.BT_0103 226186.BT_4282 250
226186.BT_0103 226186.BT_4295 150
226186.BT_0103 226186.BT_4318 437
226186.BT_0103 226186.BT_4358 166
226186.BT_0103 226186.BT_4519 227
226186.BT_0103 226186.BT_4526 169
226186.BT_0103 226186.BT_4617 248
226186.BT_0103 226186.BT_4661 382
226186.BT_0103 226186.BT_4758 548
226186.BT_0103 226186.BT_4778 489
226186.BT_0103 226186.BT_p548207 273
226186.BT_0103 226186.BT_p548211 254
226186.BT_0104 226186.BT_0085 150
226186.BT_0104 226186.BT_0086 150
226186.BT_0104 226186.BT_0087 152
226186.BT_0104 226186.BT_0088 152
226186.BT_0104 226186.BT_0089 152
226186.BT_0104 226186.BT_0090 153
226186.BT_0104 226186.BT_0091 155
226186.BT_0104 226186.BT_0092 155
226186.BT_0104 226186.BT_0093 158
226186.BT_0104 226186.BT_0094 158
226186.BT_0104 226186.BT_0095 159
226186.BT_0104 226186.BT_0096 178
226186.BT_0104 226186.BT_0097 178
226186.BT_0104 226186.BT_0098 178
226186.BT_0104 226186.BT_0099 426
226186.BT_0104 226186.BT_0100 461
226186.BT_0104 226186.BT_0101 461
226186.BT_0104 226186.BT_0102 502
226186.BT_0104 226186.BT_0103 865
226186.BT_0104 226186.BT_0105 865
226186.BT_0105 226186.BT_0076 204
226186.BT_0105 226186.BT_0084 173
226186.BT_0105 226186.BT_0085 176
226186.BT_0105 226186.BT_0086 174
226186.BT_0105 226186.BT_0087 352
226186.BT_0105 226186.BT_0088 152
226186.BT_0105 226186.BT_0089 178
226186.BT_0105 226186.BT_0090 153
226186.BT_0105 226186.BT_0091 155
226186.BT_0105 226186.BT_0092 155
226186.BT_0105 226186.BT_0093 215
226186.BT_0105 226186.BT_0094 158
226186.BT_0105 226186.BT_0095 185
226186.BT_0105 226186.BT_0096 178
226186.BT_0105 226186.BT_0097 178
226186.BT_0105 226186.BT_0098 178
226186.BT_0105 226186.BT_0099 426
226186.BT_0105 226186.BT_0100 461
226186.BT_0105 226186.BT_0101 461
226186.BT_0105 226186.BT_0102 600
226186.BT_0105 226186.BT_0103 917
226186.BT_0105 226186.BT_0104 865
226186.BT_0105 226186.BT_0179 202
226186.BT_0105 226186.BT_0188 279
226186.BT_0105 226186.BT_0233 204
226186.BT_0105 226186.BT_0244 341
226186.BT_0105 226186.BT_0245 341
226186.BT_0105 226186.BT_0288 174
226186.BT_0105 226186.BT_0420 196
226186.BT_0105 226186.BT_0432 165
226186.BT_0105 226186.BT_0551 393
226186.BT_0105 226186.BT_0566 160
226186.BT_0105 226186.BT_0601 287
226186.BT_0105 226186.BT_0657 371
226186.BT_0105 226186.BT_0721 498
226186.BT_0105 226186.BT_0742 212
226186.BT_0105 226186.BT_0787 250
226186.BT_0105 226186.BT_0829 287
226186.BT_0105 226186.BT_0832 158
226186.BT_0105 226186.BT_0865 190
226186.BT_0105 226186.BT_0893 160
226186.BT_0105 226186.BT_0899 232
226186.BT_0105 226186.BT_0904 171
226186.BT_0105 226186.BT_0908 153
226186.BT_0105 226186.BT_0915 194
226186.BT_0105 226186.BT_0916 191
226186.BT_0105 226186.BT_1081 220
226186.BT_0105 226186.BT_1138 181
226186.BT_0105 226186.BT_1144 226
226186.BT_0105 226186.BT_1152 221
226186.BT_0105 226186.BT_1205 232
226186.BT_0105 226186.BT_1247 208
226186.BT_0105 226186.BT_1257 150
226186.BT_0105 226186.BT_1271 263
226186.BT_0105 226186.BT_1290 251
226186.BT_0105 226186.BT_1332 169
226186.BT_0105 226186.BT_1339 287
226186.BT_0105 226186.BT_1341 287
226186.BT_0105 226186.BT_1410 155
226186.BT_0105 226186.BT_1442 219
226186.BT_0105 226186.BT_1454 214
226186.BT_0105 226186.BT_1497 310
226186.BT_0105 226186.BT_1523 170
226186.BT_0105 226186.BT_1566 160
226186.BT_0105 226186.BT_1598 163
226186.BT_0105 226186.BT_1718 196
226186.BT_0105 226186.BT_1767 152
226186.BT_0105 226186.BT_1810 244
226186.BT_0105 226186.BT_1835 212
226186.BT_0105 226186.BT_1848 390
226186.BT_0105 226186.BT_1927 176
226186.BT_0105 226186.BT_1971 160
226186.BT_0105 226186.BT_2018 217
226186.BT_0105 226186.BT_2029 168
226186.BT_0105 226186.BT_2070 160
226186.BT_0105 226186.BT_2086 232
226186.BT_0105 226186.BT_2089 188
226186.BT_0105 226186.BT_2141 168
226186.BT_0105 226186.BT_2143 165
226186.BT_0105 226186.BT_2232 159
226186.BT_0105 226186.BT_2236 196
226186.BT_0105 226186.BT_2238 167
226186.BT_0105 226186.BT_2277 204
226186.BT_0105 226186.BT_2290 155
226186.BT_0105 226186.BT_2306 156
226186.BT_0105 226186.BT_2326 495
226186.BT_0105 226186.BT_2430 191
226186.BT_0105 226186.BT_2489 192
226186.BT_0105 226186.BT_2563 160
226186.BT_0105 226186.BT_2596 209
226186.BT_0105 226186.BT_2614 156
226186.BT_0105 226186.BT_2625 165
226186.BT_0105 226186.BT_2697 209
226186.BT_0105 226186.BT_2701 254
226186.BT_0105 226186.BT_2710 230
226186.BT_0105 226186.BT_2721 230
226186.BT_0105 226186.BT_2733 237
226186.BT_0105 226186.BT_2734 160
226186.BT_0105 226186.BT_2742 204
226186.BT_0105 226186.BT_2829 160
226186.BT_0105 226186.BT_2830 357
226186.BT_0105 226186.BT_2834 153
226186.BT_0105 226186.BT_2835 222
226186.BT_0105 226186.BT_2839 160
226186.BT_0105 226186.BT_2843 204
226186.BT_0105 226186.BT_2846 197
226186.BT_0105 226186.BT_2888 287
226186.BT_0105 226186.BT_2944 287
226186.BT_0105 226186.BT_2967 221
226186.BT_0105 226186.BT_2999 305
226186.BT_0105 226186.BT_3033 230
226186.BT_0105 226186.BT_3070 341
226186.BT_0105 226186.BT_3077 275
226186.BT_0105 226186.BT_3121 191
226186.BT_0105 226186.BT_3229 196
226186.BT_0105 226186.BT_3260 232
226186.BT_0105 226186.BT_3350 153
226186.BT_0105 226186.BT_3353 227
226186.BT_0105 226186.BT_3361 221
226186.BT_0105 226186.BT_3404 160
226186.BT_0105 226186.BT_3411 158
226186.BT_0105 226186.BT_3412 217
226186.BT_0105 226186.BT_3429 242
226186.BT_0105 226186.BT_3444 227
226186.BT_0105 226186.BT_3461 150
226186.BT_0105 226186.BT_3500 185
226186.BT_0105 226186.BT_3552 214
226186.BT_0105 226186.BT_3558 165
226186.BT_0105 226186.BT_3563 165
226186.BT_0105 226186.BT_3648 160
226186.BT_0105 226186.BT_3713 192
226186.BT_0105 226186.BT_3760 160
226186.BT_0105 226186.BT_3819 193
226186.BT_0105 226186.BT_3844 361
226186.BT_0105 226186.BT_3877 256
226186.BT_0105 226186.BT_3916 287
226186.BT_0105 226186.BT_3925 165
226186.BT_0105 226186.BT_3938 372
226186.BT_0105 226186.BT_3943 168
226186.BT_0105 226186.BT_3945 196
226186.BT_0105 226186.BT_3946 153
226186.BT_0105 226186.BT_3972 304
226186.BT_0105 226186.BT_3982 179
226186.BT_0105 226186.BT_3995 160
226186.BT_0105 226186.BT_4058 195
226186.BT_0105 226186.BT_4101 250
226186.BT_0105 226186.BT_4128 168
226186.BT_0105 226186.BT_4130 179
226186.BT_0105 226186.BT_4180 247
226186.BT_0105 226186.BT_4229 194
226186.BT_0105 226186.BT_4240 189
226186.BT_0105 226186.BT_4255 160
226186.BT_0105 226186.BT_4262 153
226186.BT_0105 226186.BT_4318 190
226186.BT_0105 226186.BT_4331 151
226186.BT_0105 226186.BT_4338 176
226186.BT_0105 226186.BT_4345 188
226186.BT_0105 226186.BT_4353 160
226186.BT_0105 226186.BT_4409 160
226186.BT_0105 226186.BT_4464 170
226186.BT_0105 226186.BT_4486 160
226186.BT_0105 226186.BT_4549 204
226186.BT_0105 226186.BT_4610 455
226186.BT_0105 226186.BT_4617 204
226186.BT_0105 226186.BT_4628 227
226186.BT_0105 226186.BT_4739 204
226186.BT_0105 226186.BT_4748 285
226186.BT_0105 226186.BT_4749 334
226186.BT_0105 226186.BT_4758 156
226186.BT_0106 226186.BT_0054 276
226186.BT_0106 226186.BT_0091 152
226186.BT_0106 226186.BT_0184 167
226186.BT_0106 226186.BT_0243 321
226186.BT_0106 226186.BT_0250 170
226186.BT_0106 226186.BT_0260 222
226186.BT_0106 226186.BT_0294 162
226186.BT_0106 226186.BT_0343 256
226186.BT_0106 226186.BT_0362 196
226186.BT_0106 226186.BT_0411 191
226186.BT_0106 226186.BT_0445 158
226186.BT_0106 226186.BT_0448 168
226186.BT_0106 226186.BT_0478 160
226186.BT_0106 226186.BT_0496 173
226186.BT_0106 226186.BT_0525 172
226186.BT_0106 226186.BT_0556 254
226186.BT_0106 226186.BT_0557 226
226186.BT_0106 226186.BT_0587 153
226186.BT_0106 226186.BT_0720 254
226186.BT_0106 226186.BT_0737 308
226186.BT_0106 226186.BT_0738 476
226186.BT_0106 226186.BT_0758 181
226186.BT_0106 226186.BT_0806 231
226186.BT_0106 226186.BT_0898 187
226186.BT_0106 226186.BT_0974 243
226186.BT_0106 226186.BT_0975 234
226186.BT_0106 226186.BT_1038 200
226186.BT_0106 226186.BT_1082 174
226186.BT_0106 226186.BT_1083 172
226186.BT_0106 226186.BT_1092 186
226186.BT_0106 226186.BT_1147 466
226186.BT_0106 226186.BT_1227 170
226186.BT_0106 226186.BT_1228 185
226186.BT_0106 226186.BT_1238 167
226186.BT_0106 226186.BT_1311 171
226186.BT_0106 226186.BT_1335 741
226186.BT_0106 226186.BT_1349 266
226186.BT_0106 226186.BT_1364 743
226186.BT_0106 226186.BT_1493 159
226186.BT_0106 226186.BT_1501 191
226186.BT_0106 226186.BT_1559 152
226186.BT_0106 226186.BT_1571 160
226186.BT_0106 226186.BT_1607 330
226186.BT_0106 226186.BT_1791 173
226186.BT_0106 226186.BT_1829 487
226186.BT_0106 226186.BT_1975 260
226186.BT_0106 226186.BT_2001 167
226186.BT_0106 226186.BT_2047 879
226186.BT_0106 226186.BT_2085 182
226186.BT_0106 226186.BT_2145 292
226186.BT_0106 226186.BT_2149 332
226186.BT_0106 226186.BT_2203 203
226186.BT_0106 226186.BT_2275 372
226186.BT_0106 226186.BT_2330 163
226186.BT_0106 226186.BT_2518 217
226186.BT_0106 226186.BT_2519 370
226186.BT_0106 226186.BT_2527 224
226186.BT_0106 226186.BT_2543 315
226186.BT_0106 226186.BT_2841 271
226186.BT_0106 226186.BT_2847 201
226186.BT_0106 226186.BT_2908 169
226186.BT_0106 226186.BT_2933 200
226186.BT_0106 226186.BT_2950 200
226186.BT_0106 226186.BT_3020 211
226186.BT_0106 226186.BT_3070 170
226186.BT_0106 226186.BT_3118 293
226186.BT_0106 226186.BT_3165 178
226186.BT_0106 226186.BT_3216 383
226186.BT_0106 226186.BT_3298 153
226186.BT_0106 226186.BT_3313 153
226186.BT_0106 226186.BT_3320 236
226186.BT_0106 226186.BT_3393 161
226186.BT_0106 226186.BT_3412 152
226186.BT_0106 226186.BT_3455 220
226186.BT_0106 226186.BT_3460 167
226186.BT_0106 226186.BT_3461 729
226186.BT_0106 226186.BT_3549 182
226186.BT_0106 226186.BT_3604 177
226186.BT_0106 226186.BT_3632 201
226186.BT_0106 226186.BT_3636 193
226186.BT_0106 226186.BT_3646 260
226186.BT_0106 226186.BT_3714 173
226186.BT_0106 226186.BT_3843 191
226186.BT_0106 226186.BT_3847 158
226186.BT_0106 226186.BT_3866 226
226186.BT_0106 226186.BT_3945 218
226186.BT_0106 226186.BT_3986 297
226186.BT_0106 226186.BT_4054 186
226186.BT_0106 226186.BT_4055 155
226186.BT_0106 226186.BT_4117 176
226186.BT_0106 226186.BT_4154 154
226186.BT_0106 226186.BT_4181 166
226186.BT_0106 226186.BT_4260 537
226186.BT_0106 226186.BT_4310 156
226186.BT_0106 226186.BT_4313 196
226186.BT_0106 226186.BT_4314 168
226186.BT_0106 226186.BT_4353 167
226186.BT_0106 226186.BT_4363 162
226186.BT_0106 226186.BT_4386 160
226186.BT_0106 226186.BT_4388 234
226186.BT_0106 226186.BT_4396 245
226186.BT_0106 226186.BT_4462 222
226186.BT_0106 226186.BT_4501 158
226186.BT_0106 226186.BT_4584 402
226186.BT_0106 226186.BT_4745 151
226186.BT_0107 226186.BT_0103 208
226186.BT_0107 226186.BT_0108 670
226186.BT_0107 226186.BT_0109 670
226186.BT_0107 226186.BT_0110 385
226186.BT_0107 226186.BT_0111 264
226186.BT_0107 226186.BT_0112 264
226186.BT_0107 226186.BT_0113 246
226186.BT_0107 226186.BT_0114 246
226186.BT_0107 226186.BT_0115 239
226186.BT_0107 226186.BT_0116 238
226186.BT_0107 226186.BT_0117 223
226186.BT_0107 226186.BT_0118 208
226186.BT_0107 226186.BT_0119 208
226186.BT_0107 226186.BT_0120 204
226186.BT_0107 226186.BT_0121 183
226186.BT_0107 226186.BT_1430 157
226186.BT_0107 226186.BT_1906 157
226186.BT_0107 226186.BT_2356 157
226186.BT_0107 226186.BT_4519 176
226186.BT_0108 226186.BT_0024 160
226186.BT_0108 226186.BT_0034 221
226186.BT_0108 226186.BT_0069 160
226186.BT_0108 226186.BT_0101 225
226186.BT_0108 226186.BT_0102 430
226186.BT_0108 226186.BT_0107 670
226186.BT_0108 226186.BT_0109 865
226186.BT_0108 226186.BT_0110 506
226186.BT_0108 226186.BT_0111 310
226186.BT_0108 226186.BT_0112 310
226186.BT_0108 226186.BT_0113 285
226186.BT_0108 226186.BT_0114 285
226186.BT_0108 226186.BT_0115 276
226186.BT_0108 226186.BT_0116 275
226186.BT_0108 226186.BT_0117 254
226186.BT_0108 226186.BT_0118 233
226186.BT_0108 226186.BT_0119 233
226186.BT_0108 226186.BT_0120 228
226186.BT_0108 226186.BT_0121 198
226186.BT_0108 226186.BT_0126 219
226186.BT_0108 226186.BT_0131 162
226186.BT_0108 226186.BT_0171 162
226186.BT_0108 226186.BT_0198 300
226186.BT_0108 226186.BT_0277 221
226186.BT_0108 226186.BT_0328 658
226186.BT_0108 226186.BT_0347 172
226186.BT_0108 226186.BT_0458 184
226186.BT_0108 226186.BT_0472 170
226186.BT_0108 226186.BT_0516 152
226186.BT_0108 226186.BT_0519 284
226186.BT_0108 226186.BT_0527 188
226186.BT_0108 226186.BT_0562 159
226186.BT_0108 226186.BT_0573 151
226186.BT_0108 226186.BT_0575 312
226186.BT_0108 226186.BT_0580 151
226186.BT_0108 226186.BT_0591 303
226186.BT_0108 226186.BT_0620 196
226186.BT_0108 226186.BT_0662 182
226186.BT_0108 226186.BT_0684 159
226186.BT_0108 226186.BT_0695 174
226186.BT_0108 226186.BT_0734 187
226186.BT_0108 226186.BT_0749 720
226186.BT_0108 226186.BT_0775 155
226186.BT_0108 226186.BT_0809 432
226186.BT_0108 226186.BT_0857 206
226186.BT_0108 226186.BT_0866 153
226186.BT_0108 226186.BT_0867 170
226186.BT_0108 226186.BT_0896 150
226186.BT_0108 226186.BT_0922 346
226186.BT_0108 226186.BT_0927 344
226186.BT_0108 226186.BT_0959 205
226186.BT_0108 226186.BT_1064 422
226186.BT_0108 226186.BT_1092 218
226186.BT_0108 226186.BT_1096 161
226186.BT_0108 226186.BT_1104 150
226186.BT_0108 226186.BT_1154 165
226186.BT_0108 226186.BT_1172 699
226186.BT_0108 226186.BT_1193 154
226186.BT_0108 226186.BT_1204 324
226186.BT_0108 226186.BT_1220 160
226186.BT_0108 226186.BT_1264 188
226186.BT_0108 226186.BT_1290 160
226186.BT_0108 226186.BT_1292 257
226186.BT_0108 226186.BT_1297 185
226186.BT_0108 226186.BT_1301 173
226186.BT_0108 226186.BT_1306 348
226186.BT_0108 226186.BT_1354 380
226186.BT_0108 226186.BT_1370 173
226186.BT_0108 226186.BT_1430 225
226186.BT_0108 226186.BT_1452 266
226186.BT_0108 226186.BT_1468 261
226186.BT_0108 226186.BT_1477 225
226186.BT_0108 226186.BT_1481 476
226186.BT_0108 226186.BT_1485 178
226186.BT_0108 226186.BT_1528 155
226186.BT_0108 226186.BT_1531 322
226186.BT_0108 226186.BT_1546 190
226186.BT_0108 226186.BT_1592 295
226186.BT_0108 226186.BT_1674 517
226186.BT_0108 226186.BT_1733 202
226186.BT_0108 226186.BT_1821 162
226186.BT_0108 226186.BT_1838 179
226186.BT_0108 226186.BT_1845 221
226186.BT_0108 226186.BT_1869 160
226186.BT_0108 226186.BT_1928 416
226186.BT_0108 226186.BT_1940 155
226186.BT_0108 226186.BT_1980 160
226186.BT_0108 226186.BT_1998 173
226186.BT_0108 226186.BT_2039 151
226186.BT_0108 226186.BT_2133 284
226186.BT_0108 226186.BT_2138 160
226186.BT_0108 226186.BT_2154 188
226186.BT_0108 226186.BT_2162 177
226186.BT_0108 226186.BT_2194 158
226186.BT_0108 226186.BT_2222 162
226186.BT_0108 226186.BT_2243 171
226186.BT_0108 226186.BT_2257 566
226186.BT_0108 226186.BT_2278 191
226186.BT_0108 226186.BT_2305 190
226186.BT_0108 226186.BT_2306 322
226186.BT_0108 226186.BT_2323 291
226186.BT_0108 226186.BT_2329 319
226186.BT_0108 226186.BT_2332 482
226186.BT_0108 226186.BT_2385 186
226186.BT_0108 226186.BT_2397 155
226186.BT_0108 226186.BT_2446 376
226186.BT_0108 226186.BT_2447 157
226186.BT_0108 226186.BT_2510 219
226186.BT_0108 226186.BT_2556 160
226186.BT_0108 226186.BT_2564 216
226186.BT_0108 226186.BT_2577 253
226186.BT_0108 226186.BT_2614 470
226186.BT_0108 226186.BT_2642 150
226186.BT_0108 226186.BT_2645 161
226186.BT_0108 226186.BT_2686 224
226186.BT_0108 226186.BT_2745 174
226186.BT_0108 226186.BT_2749 192
226186.BT_0108 226186.BT_2758 168
226186.BT_0108 226186.BT_2817 192
226186.BT_0108 226186.BT_2833 682
226186.BT_0108 226186.BT_2875 170
226186.BT_0108 226186.BT_2899 625
226186.BT_0108 226186.BT_2900 168
226186.BT_0108 226186.BT_2963 172
226186.BT_0108 226186.BT_3017 187
226186.BT_0108 226186.BT_3030 253
226186.BT_0108 226186.BT_3037 152
226186.BT_0108 226186.BT_3074 183
226186.BT_0108 226186.BT_3126 152
226186.BT_0108 226186.BT_3135 207
226186.BT_0108 226186.BT_3225 156
226186.BT_0108 226186.BT_3320 177
226186.BT_0108 226186.BT_3341 459
226186.BT_0108 226186.BT_3342 230
226186.BT_0108 226186.BT_3357 155
226186.BT_0108 226186.BT_3404 155
226186.BT_0108 226186.BT_3446 202
226186.BT_0108 226186.BT_3480 160
226186.BT_0108 226186.BT_3509 154
226186.BT_0108 226186.BT_3522 173
226186.BT_0108 226186.BT_3545 165
226186.BT_0108 226186.BT_3557 287
226186.BT_0108 226186.BT_3565 151
226186.BT_0108 226186.BT_3687 154
226186.BT_0108 226186.BT_3688 404
226186.BT_0108 226186.BT_3707 160
226186.BT_0108 226186.BT_3800 168
226186.BT_0108 226186.BT_3806 569
226186.BT_0108 226186.BT_3807 278
226186.BT_0108 226186.BT_3819 236
226186.BT_0108 226186.BT_3826 160
226186.BT_0108 226186.BT_3847 179
226186.BT_0108 226186.BT_3849 289
226186.BT_0108 226186.BT_3862 153
226186.BT_0108 226186.BT_3895 177
226186.BT_0108 226186.BT_3905 433
226186.BT_0108 226186.BT_3921 290
226186.BT_0108 226186.BT_3955 323
226186.BT_0108 226186.BT_4022 352
226186.BT_0108 226186.BT_4104 269
226186.BT_0108 226186.BT_4129 158
226186.BT_0108 226186.BT_4132 177
226186.BT_0108 226186.BT_4225 467
226186.BT_0108 226186.BT_4233 367
226186.BT_0108 226186.BT_4244 195
226186.BT_0108 226186.BT_4270 157
226186.BT_0108 226186.BT_4272 180
226186.BT_0108 226186.BT_4291 160
226186.BT_0108 226186.BT_4306 152
226186.BT_0108 226186.BT_4326 279
226186.BT_0108 226186.BT_4341 387
226186.BT_0108 226186.BT_4346 154
226186.BT_0108 226186.BT_4368 328
226186.BT_0108 226186.BT_4369 162
226186.BT_0108 226186.BT_4371 631
226186.BT_0108 226186.BT_4376 161
226186.BT_0108 226186.BT_4382 178
226186.BT_0108 226186.BT_4407 155
226186.BT_0108 226186.BT_4408 196
226186.BT_0108 226186.BT_4410 161
226186.BT_0108 226186.BT_4420 183
226186.BT_0108 226186.BT_4461 191
226186.BT_0108 226186.BT_4469 162
226186.BT_0108 226186.BT_4472 562
226186.BT_0108 226186.BT_4533 187
226186.BT_0108 226186.BT_4550 389
226186.BT_0108 226186.BT_4588 267
226186.BT_0108 226186.BT_4614 271
226186.BT_0108 226186.BT_4632 169
226186.BT_0108 226186.BT_4633 310
226186.BT_0108 226186.BT_4650 186
226186.BT_0108 226186.BT_4758 464
226186.BT_0108 226186.BT_p548207 185
226186.BT_0108 226186.BT_p548208 174
226186.BT_0109 226186.BT_0107 670
226186.BT_0109 226186.BT_0108 865
226186.BT_0109 226186.BT_0110 478
226186.BT_0109 226186.BT_0111 310
226186.BT_0109 226186.BT_0112 310
226186.BT_0109 226186.BT_0113 285
226186.BT_0109 226186.BT_0114 285
226186.BT_0109 226186.BT_0115 276
226186.BT_0109 226186.BT_0116 275
226186.BT_0109 226186.BT_0117 254
226186.BT_0109 226186.BT_0118 233
226186.BT_0109 226186.BT_0119 233
226186.BT_0109 226186.BT_0120 228
226186.BT_0109 226186.BT_0121 198
226186.BT_0110 226186.BT_0107 385
226186.BT_0110 226186.BT_0108 506
226186.BT_0110 226186.BT_0109 478
226186.BT_0110 226186.BT_0111 507
226186.BT_0110 226186.BT_0112 507
226186.BT_0110 226186.BT_0113 455
226186.BT_0110 226186.BT_0114 455
226186.BT_0110 226186.BT_0115 434
226186.BT_0110 226186.BT_0116 432
226186.BT_0110 226186.BT_0117 387
226186.BT_0110 226186.BT_0118 342
226186.BT_0110 226186.BT_0119 342
226186.BT_0110 226186.BT_0120 332
226186.BT_0110 226186.BT_0121 267
226186.BT_0110 226186.BT_1429 216
226186.BT_0110 226186.BT_2729 157
226186.BT_0110 226186.BT_4142 271
226186.BT_0111 226186.BT_0107 264
226186.BT_0111 226186.BT_0108 310
226186.BT_0111 226186.BT_0109 310
226186.BT_0111 226186.BT_0110 507
226186.BT_0111 226186.BT_0112 865
226186.BT_0111 226186.BT_0113 763
226186.BT_0111 226186.BT_0114 763
226186.BT_0111 226186.BT_0115 722
226186.BT_0111 226186.BT_0116 716
226186.BT_0111 226186.BT_0117 629
226186.BT_0111 226186.BT_0118 540
226186.BT_0111 226186.BT_0119 540
226186.BT_0111 226186.BT_0120 669
226186.BT_0111 226186.BT_0121 392
226186.BT_0111 226186.BT_0798 343
226186.BT_0112 226186.BT_0107 264
226186.BT_0112 226186.BT_0108 310
226186.BT_0112 226186.BT_0109 310
226186.BT_0112 226186.BT_0110 507
226186.BT_0112 226186.BT_0111 865
226186.BT_0112 226186.BT_0113 763
226186.BT_0112 226186.BT_0114 861
226186.BT_0112 226186.BT_0115 831
226186.BT_0112 226186.BT_0116 743
226186.BT_0112 226186.BT_0117 645
226186.BT_0112 226186.BT_0118 670
226186.BT_0112 226186.BT_0119 670
226186.BT_0112 226186.BT_0120 837
226186.BT_0112 226186.BT_0121 584
226186.BT_0112 226186.BT_0166 187
226186.BT_0112 226186.BT_0218 187
226186.BT_0112 226186.BT_0219 187
226186.BT_0112 226186.BT_0284 168
226186.BT_0112 226186.BT_0499 224
226186.BT_0112 226186.BT_0677 187
226186.BT_0112 226186.BT_0797 358
226186.BT_0112 226186.BT_0798 668
226186.BT_0112 226186.BT_0799 328
226186.BT_0112 226186.BT_0800 328
226186.BT_0112 226186.BT_0802 151
226186.BT_0112 226186.BT_0803 452
226186.BT_0112 226186.BT_0894 238
226186.BT_0112 226186.BT_0974 205
226186.BT_0112 226186.BT_1185 224
226186.BT_0112 226186.BT_1251 169
226186.BT_0112 226186.BT_1292 187
226186.BT_0112 226186.BT_1328 185
226186.BT_0112 226186.BT_1414 162
226186.BT_0112 226186.BT_1456 187
226186.BT_0112 226186.BT_1583 187
226186.BT_0112 226186.BT_1907 155
226186.BT_0112 226186.BT_2229 187
226186.BT_0112 226186.BT_2360 156
226186.BT_0112 226186.BT_2745 187
226186.BT_0112 226186.BT_2750 282
226186.BT_0112 226186.BT_3006 171
226186.BT_0112 226186.BT_3774 155
226186.BT_0112 226186.BT_4072 161
226186.BT_0112 226186.BT_4154 160
226186.BT_0112 226186.BT_4366 166
226186.BT_0112 226186.BT_4573 165
226186.BT_0113 226186.BT_0107 246
226186.BT_0113 226186.BT_0108 285
226186.BT_0113 226186.BT_0109 285
226186.BT_0113 226186.BT_0110 455
226186.BT_0113 226186.BT_0111 763
226186.BT_0113 226186.BT_0112 763
226186.BT_0113 226186.BT_0114 865
226186.BT_0113 226186.BT_0115 818
226186.BT_0113 226186.BT_0116 811
226186.BT_0113 226186.BT_0117 710
226186.BT_0113 226186.BT_0118 606
226186.BT_0113 226186.BT_0119 606
226186.BT_0113 226186.BT_0120 582
226186.BT_0113 226186.BT_0121 434
226186.BT_0113 226186.BT_3118 192
226186.BT_0114 226186.BT_0072 166
226186.BT_0114 226186.BT_0073 166
226186.BT_0114 226186.BT_0107 246
226186.BT_0114 226186.BT_0108 285
226186.BT_0114 226186.BT_0109 285
226186.BT_0114 226186.BT_0110 455
226186.BT_0114 226186.BT_0111 763
226186.BT_0114 226186.BT_0112 861
226186.BT_0114 226186.BT_0113 865
226186.BT_0114 226186.BT_0115 969
226186.BT_0114 226186.BT_0116 886
226186.BT_0114 226186.BT_0117 796
226186.BT_0114 226186.BT_0118 708
226186.BT_0114 226186.BT_0119 708
226186.BT_0114 226186.BT_0120 721
226186.BT_0114 226186.BT_0121 675
226186.BT_0114 226186.BT_0499 171
226186.BT_0114 226186.BT_0508 166
226186.BT_0114 226186.BT_0509 166
226186.BT_0114 226186.BT_0797 462
226186.BT_0114 226186.BT_0798 374
226186.BT_0114 226186.BT_0799 304
226186.BT_0114 226186.BT_0800 304
226186.BT_0114 226186.BT_0801 342
226186.BT_0114 226186.BT_0802 436
226186.BT_0114 226186.BT_0894 163
226186.BT_0114 226186.BT_1324 296
226186.BT_0114 226186.BT_1403 160
226186.BT_0114 226186.BT_1735 167
226186.BT_0114 226186.BT_1736 167
226186.BT_0114 226186.BT_2229 172
226186.BT_0114 226186.BT_2434 167
226186.BT_0114 226186.BT_2750 426
226186.BT_0114 226186.BT_2788 167
226186.BT_0114 226186.BT_2789 335
226186.BT_0114 226186.BT_3386 166
226186.BT_0114 226186.BT_3710 156
226186.BT_0114 226186.BT_3932 180
226186.BT_0114 226186.BT_3948 156
226186.BT_0114 226186.BT_4099 160
226186.BT_0114 226186.BT_4263 304
226186.BT_0114 226186.BT_4336 191
226186.BT_0114 226186.BT_4468 277
226186.BT_0114 226186.BT_4678 195
226186.BT_0115 226186.BT_0009 156
226186.BT_0115 226186.BT_0028 241
226186.BT_0115 226186.BT_0060 316
226186.BT_0115 226186.BT_0061 302
226186.BT_0115 226186.BT_0107 239
226186.BT_0115 226186.BT_0108 276
226186.BT_0115 226186.BT_0109 276
226186.BT_0115 226186.BT_0110 434
226186.BT_0115 226186.BT_0111 722
226186.BT_0115 226186.BT_0112 831
226186.BT_0115 226186.BT_0113 818
226186.BT_0115 226186.BT_0114 969
226186.BT_0115 226186.BT_0116 905
226186.BT_0115 226186.BT_0117 795
226186.BT_0115 226186.BT_0118 713
226186.BT_0115 226186.BT_0119 710
226186.BT_0115 226186.BT_0120 761
226186.BT_0115 226186.BT_0121 649
226186.BT_0115 226186.BT_0201 255
226186.BT_0115 226186.BT_0204 166
226186.BT_0115 226186.BT_0250 167
226186.BT_0115 226186.BT_0346 477
226186.BT_0115 226186.BT_0383 185
226186.BT_0115 226186.BT_0398 316
226186.BT_0115 226186.BT_0400 302
226186.BT_0115 226186.BT_0415 222
226186.BT_0115 226186.BT_0482 302
226186.BT_0115 226186.BT_0562 316
226186.BT_0115 226186.BT_0578 239
226186.BT_0115 226186.BT_0601 185
226186.BT_0115 226186.BT_0613 316
226186.BT_0115 226186.BT_0614 302
226186.BT_0115 226186.BT_0669 301
226186.BT_0115 226186.BT_0738 349
226186.BT_0115 226186.BT_0745 262
226186.BT_0115 226186.BT_0747 196
226186.BT_0115 226186.BT_0790 229
226186.BT_0115 226186.BT_0797 396
226186.BT_0115 226186.BT_0798 422
226186.BT_0115 226186.BT_0799 246
226186.BT_0115 226186.BT_0800 255
226186.BT_0115 226186.BT_0801 234
226186.BT_0115 226186.BT_0802 375
226186.BT_0115 226186.BT_0803 845
226186.BT_0115 226186.BT_0882 262
226186.BT_0115 226186.BT_0954 274
226186.BT_0115 226186.BT_1083 193
226186.BT_0115 226186.BT_1202 185
226186.BT_0115 226186.BT_1203 185
226186.BT_0115 226186.BT_1320 227
226186.BT_0115 226186.BT_1321 232
226186.BT_0115 226186.BT_1322 240
226186.BT_0115 226186.BT_1323 242
226186.BT_0115 226186.BT_1324 156
226186.BT_0115 226186.BT_1356 316
226186.BT_0115 226186.BT_1368 260
226186.BT_0115 226186.BT_1548 151
226186.BT_0115 226186.BT_1654 316
226186.BT_0115 226186.BT_1692 232
226186.BT_0115 226186.BT_1723 316
226186.BT_0115 226186.BT_1739 239
226186.BT_0115 226186.BT_1880 255
226186.BT_0115 226186.BT_2000 274
226186.BT_0115 226186.BT_2005 232
226186.BT_0115 226186.BT_2143 232
226186.BT_0115 226186.BT_2229 695
226186.BT_0115 226186.BT_2234 239
226186.BT_0115 226186.BT_2270 301
226186.BT_0115 226186.BT_2275 190
226186.BT_0115 226186.BT_2367 203
226186.BT_0115 226186.BT_2516 181
226186.BT_0115 226186.BT_2530 167
226186.BT_0115 226186.BT_2664 156
226186.BT_0115 226186.BT_2680 157
226186.BT_0115 226186.BT_2705 196
226186.BT_0115 226186.BT_2750 164
226186.BT_0115 226186.BT_2791 294
226186.BT_0115 226186.BT_2862 302
226186.BT_0115 226186.BT_2863 316
226186.BT_0115 226186.BT_2944 185
226186.BT_0115 226186.BT_3266 190
226186.BT_0115 226186.BT_3304 166
226186.BT_0115 226186.BT_3421 189
226186.BT_0115 226186.BT_3708 241
226186.BT_0115 226186.BT_3729 309
226186.BT_0115 226186.BT_3843 222
226186.BT_0115 226186.BT_3895 302
226186.BT_0115 226186.BT_3942 197
226186.BT_0115 226186.BT_3943 303
226186.BT_0115 226186.BT_3947 234
226186.BT_0115 226186.BT_3948 188
226186.BT_0115 226186.BT_4128 291
226186.BT_0115 226186.BT_4181 162
226186.BT_0115 226186.BT_4184 231
226186.BT_0115 226186.BT_4210 278
226186.BT_0115 226186.BT_4211 167
226186.BT_0115 226186.BT_4215 168
226186.BT_0115 226186.BT_4260 237
226186.BT_0115 226186.BT_4263 274
226186.BT_0115 226186.BT_4315 231
226186.BT_0115 226186.BT_4453 160
226186.BT_0115 226186.BT_4468 251
226186.BT_0115 226186.BT_4561 203
226186.BT_0115 226186.BT_4691 175
226186.BT_0115 226186.BT_4718 237
226186.BT_0116 226186.BT_0093 161
226186.BT_0116 226186.BT_0107 238
226186.BT_0116 226186.BT_0108 275
226186.BT_0116 226186.BT_0109 275
226186.BT_0116 226186.BT_0110 432
226186.BT_0116 226186.BT_0111 716
226186.BT_0116 226186.BT_0112 743
226186.BT_0116 226186.BT_0113 811
226186.BT_0116 226186.BT_0114 886
226186.BT_0116 226186.BT_0115 905
226186.BT_0116 226186.BT_0117 965
226186.BT_0116 226186.BT_0118 736
226186.BT_0116 226186.BT_0119 736
226186.BT_0116 226186.BT_0120 717
226186.BT_0116 226186.BT_0121 482
226186.BT_0116 226186.BT_0205 194
226186.BT_0116 226186.BT_0657 152
226186.BT_0116 226186.BT_0798 305
226186.BT_0116 226186.BT_0799 305
226186.BT_0116 226186.BT_0800 305
226186.BT_0116 226186.BT_0801 869
226186.BT_0116 226186.BT_0803 436
226186.BT_0116 226186.BT_0806 452
226186.BT_0116 226186.BT_0891 152
226186.BT_0116 226186.BT_0894 194
226186.BT_0116 226186.BT_1244 165
226186.BT_0116 226186.BT_1335 268
226186.BT_0116 226186.BT_1411 168
226186.BT_0116 226186.BT_1522 226
226186.BT_0116 226186.BT_1742 410
226186.BT_0116 226186.BT_2434 239
226186.BT_0116 226186.BT_2603 161
226186.BT_0116 226186.BT_2707 165
226186.BT_0116 226186.BT_2750 216
226186.BT_0116 226186.BT_2791 165
226186.BT_0116 226186.BT_3126 172
226186.BT_0116 226186.BT_3845 165
226186.BT_0116 226186.BT_3944 232
226186.BT_0116 226186.BT_4188 156
226186.BT_0116 226186.BT_4468 220
226186.BT_0116 226186.BT_4650 227
226186.BT_0116 226186.BT_4770 161
226186.BT_0117 226186.BT_0107 223
226186.BT_0117 226186.BT_0108 254
226186.BT_0117 226186.BT_0109 254
226186.BT_0117 226186.BT_0110 387
226186.BT_0117 226186.BT_0111 629
226186.BT_0117 226186.BT_0112 645
226186.BT_0117 226186.BT_0113 710
226186.BT_0117 226186.BT_0114 796
226186.BT_0117 226186.BT_0115 795
226186.BT_0117 226186.BT_0116 965
226186.BT_0117 226186.BT_0118 770
226186.BT_0117 226186.BT_0119 770
226186.BT_0117 226186.BT_0120 738
226186.BT_0117 226186.BT_0121 525
226186.BT_0117 226186.BT_0367 150
226186.BT_0117 226186.BT_0491 177
226186.BT_0117 226186.BT_0798 172
226186.BT_0117 226186.BT_0799 188
226186.BT_0117 226186.BT_0800 188
226186.BT_0117 226186.BT_0802 869
226186.BT_0117 226186.BT_0803 342
226186.BT_0117 226186.BT_2750 217
226186.BT_0117 226186.BT_2937 160
226186.BT_0117 226186.BT_4468 220
226186.BT_0118 226186.BT_0107 208
226186.BT_0118 226186.BT_0108 233
226186.BT_0118 226186.BT_0109 233
226186.BT_0118 226186.BT_0110 342
226186.BT_0118 226186.BT_0111 540
226186.BT_0118 226186.BT_0112 670
226186.BT_0118 226186.BT_0113 606
226186.BT_0118 226186.BT_0114 708
226186.BT_0118 226186.BT_0115 713
226186.BT_0118 226186.BT_0116 736
226186.BT_0118 226186.BT_0117 770
226186.BT_0118 226186.BT_0119 921
226186.BT_0118 226186.BT_0120 896
226186.BT_0118 226186.BT_0121 701
226186.BT_0118 226186.BT_0126 183
226186.BT_0118 226186.BT_0166 171
226186.BT_0118 226186.BT_0186 230
226186.BT_0118 226186.BT_0209 161
226186.BT_0118 226186.BT_0212 160
226186.BT_0118 226186.BT_0336 158
226186.BT_0118 226186.BT_0532 150
226186.BT_0118 226186.BT_0797 304
226186.BT_0118 226186.BT_0798 437
226186.BT_0118 226186.BT_0799 454
226186.BT_0118 226186.BT_0801 188
226186.BT_0118 226186.BT_0802 305
226186.BT_0118 226186.BT_0803 304
226186.BT_0118 226186.BT_0833 191
226186.BT_0118 226186.BT_1091 196
226186.BT_0118 226186.BT_1103 166
226186.BT_0118 226186.BT_1119 167
226186.BT_0118 226186.BT_1292 275
226186.BT_0118 226186.BT_1530 171
226186.BT_0118 226186.BT_1664 161
226186.BT_0118 226186.BT_1668 314
226186.BT_0118 226186.BT_1868 197
226186.BT_0118 226186.BT_1927 224
226186.BT_0118 226186.BT_1960 168
226186.BT_0118 226186.BT_2003 183
226186.BT_0118 226186.BT_2063 168
226186.BT_0118 226186.BT_2499 319
226186.BT_0118 226186.BT_2564 191
226186.BT_0118 226186.BT_2777 157
226186.BT_0118 226186.BT_2845 150
226186.BT_0118 226186.BT_2864 155
226186.BT_0118 226186.BT_2889 150
226186.BT_0118 226186.BT_2892 175
226186.BT_0118 226186.BT_3494 219
226186.BT_0118 226186.BT_3774 222
226186.BT_0118 226186.BT_3827 232
226186.BT_0118 226186.BT_4048 300
226186.BT_0118 226186.BT_4445 237
226186.BT_0118 226186.BT_4533 191
226186.BT_0118 226186.BT_4692 163
226186.BT_0118 226186.BT_p548207 214
226186.BT_0119 226186.BT_0107 208
226186.BT_0119 226186.BT_0108 233
226186.BT_0119 226186.BT_0109 233
226186.BT_0119 226186.BT_0110 342
226186.BT_0119 226186.BT_0111 540
226186.BT_0119 226186.BT_0112 670
226186.BT_0119 226186.BT_0113 606
226186.BT_0119 226186.BT_0114 708
226186.BT_0119 226186.BT_0115 710
226186.BT_0119 226186.BT_0116 736
226186.BT_0119 226186.BT_0117 770
226186.BT_0119 226186.BT_0118 921
226186.BT_0119 226186.BT_0120 896
226186.BT_0119 226186.BT_0121 701
226186.BT_0119 226186.BT_0797 304
226186.BT_0119 226186.BT_0798 437
226186.BT_0119 226186.BT_0800 454
226186.BT_0119 226186.BT_0801 188
226186.BT_0119 226186.BT_0802 305
226186.BT_0119 226186.BT_0803 304
226186.BT_0120 226186.BT_0107 204
226186.BT_0120 226186.BT_0108 228
226186.BT_0120 226186.BT_0109 228
226186.BT_0120 226186.BT_0110 332
226186.BT_0120 226186.BT_0111 669
226186.BT_0120 226186.BT_0112 837
226186.BT_0120 226186.BT_0113 582
226186.BT_0120 226186.BT_0114 721
226186.BT_0120 226186.BT_0115 761
226186.BT_0120 226186.BT_0116 717
226186.BT_0120 226186.BT_0117 738
226186.BT_0120 226186.BT_0118 896
226186.BT_0120 226186.BT_0119 896
226186.BT_0120 226186.BT_0121 731
226186.BT_0120 226186.BT_0186 232
226186.BT_0120 226186.BT_0309 190
226186.BT_0120 226186.BT_0414 220
226186.BT_0120 226186.BT_0499 268
226186.BT_0120 226186.BT_0553 160
226186.BT_0120 226186.BT_0624 160
226186.BT_0120 226186.BT_0657 163
226186.BT_0120 226186.BT_0711 191
226186.BT_0120 226186.BT_0797 332
226186.BT_0120 226186.BT_0799 437
226186.BT_0120 226186.BT_0800 437
226186.BT_0120 226186.BT_0801 172
226186.BT_0120 226186.BT_0802 305
226186.BT_0120 226186.BT_0803 374
226186.BT_0120 226186.BT_0894 196
226186.BT_0120 226186.BT_0897 215
226186.BT_0120 226186.BT_0914 161
226186.BT_0120 226186.BT_1244 193
226186.BT_0120 226186.BT_1298 167
226186.BT_0120 226186.BT_1415 178
226186.BT_0120 226186.BT_1542 190
226186.BT_0120 226186.BT_1595 167
226186.BT_0120 226186.BT_1605 178
226186.BT_0120 226186.BT_1658 164
226186.BT_0120 226186.BT_1672 168
226186.BT_0120 226186.BT_1810 165
226186.BT_0120 226186.BT_1829 193
226186.BT_0120 226186.BT_2145 223
226186.BT_0120 226186.BT_2167 192
226186.BT_0120 226186.BT_2474 178
226186.BT_0120 226186.BT_2499 210
226186.BT_0120 226186.BT_2721 154
226186.BT_0120 226186.BT_2729 192
226186.BT_0120 226186.BT_2740 154
226186.BT_0120 226186.BT_2812 287
226186.BT_0120 226186.BT_2841 198
226186.BT_0120 226186.BT_3186 190
226186.BT_0120 226186.BT_3213 166
226186.BT_0120 226186.BT_3459 152
226186.BT_0120 226186.BT_3925 167
226186.BT_0120 226186.BT_4263 352
226186.BT_0120 226186.BT_4336 400
226186.BT_0120 226186.BT_4362 160
226186.BT_0120 226186.BT_4430 305
226186.BT_0120 226186.BT_4572 209
226186.BT_0120 226186.BT_4602 198
226186.BT_0120 226186.BT_4615 198
226186.BT_0121 226186.BT_0107 183
226186.BT_0121 226186.BT_0108 198
226186.BT_0121 226186.BT_0109 198
226186.BT_0121 226186.BT_0110 267
226186.BT_0121 226186.BT_0111 392
226186.BT_0121 226186.BT_0112 584
226186.BT_0121 226186.BT_0113 434
226186.BT_0121 226186.BT_0114 675
226186.BT_0121 226186.BT_0115 649
226186.BT_0121 226186.BT_0116 482
226186.BT_0121 226186.BT_0117 525
226186.BT_0121 226186.BT_0118 701
226186.BT_0121 226186.BT_0119 701
226186.BT_0121 226186.BT_0120 731
226186.BT_0121 226186.BT_0394 171
226186.BT_0121 226186.BT_0640 174
226186.BT_0121 226186.BT_0798 332
226186.BT_0121 226186.BT_0799 304
226186.BT_0121 226186.BT_0800 304
226186.BT_0121 226186.BT_0803 462
226186.BT_0121 226186.BT_0901 152
226186.BT_0121 226186.BT_1163 206
226186.BT_0121 226186.BT_1559 192
226186.BT_0121 226186.BT_1678 164
226186.BT_0121 226186.BT_1803 207
226186.BT_0121 226186.BT_1809 166
226186.BT_0121 226186.BT_1974 212
226186.BT_0121 226186.BT_2007 154
226186.BT_0121 226186.BT_2552 150
226186.BT_0121 226186.BT_2697 186
226186.BT_0121 226186.BT_2750 191
226186.BT_0121 226186.BT_3362 161
226186.BT_0121 226186.BT_3699 152
226186.BT_0121 226186.BT_3710 153
226186.BT_0121 226186.BT_3948 195
226186.BT_0121 226186.BT_4324 168
226186.BT_0122 226186.BT_0130 341
226186.BT_0122 226186.BT_0155 163
226186.BT_0122 226186.BT_0156 170
226186.BT_0122 226186.BT_0243 160
226186.BT_0122 226186.BT_0260 160
226186.BT_0122 226186.BT_0312 263
226186.BT_0122 226186.BT_0335 198
226186.BT_0122 226186.BT_0336 180
226186.BT_0122 226186.BT_0346 208
226186.BT_0122 226186.BT_0409 334
226186.BT_0122 226186.BT_0428 200
226186.BT_0122 226186.BT_0431 369
226186.BT_0122 226186.BT_0448 195
226186.BT_0122 226186.BT_0476 160
226186.BT_0122 226186.BT_0529 193
226186.BT_0122 226186.BT_0530 296
226186.BT_0122 226186.BT_0533 184
226186.BT_0122 226186.BT_0555 193
226186.BT_0122 226186.BT_0570 261
226186.BT_0122 226186.BT_0571 200
226186.BT_0122 226186.BT_0626 180
226186.BT_0122 226186.BT_0627 517
226186.BT_0122 226186.BT_0640 171
226186.BT_0122 226186.BT_0674 217
226186.BT_0122 226186.BT_0738 348
226186.BT_0122 226186.BT_0748 180
226186.BT_0122 226186.BT_0775 157
226186.BT_0122 226186.BT_0789 992
226186.BT_0122 226186.BT_0835 205
226186.BT_0122 226186.BT_0872 370
226186.BT_0122 226186.BT_0893 171
226186.BT_0122 226186.BT_0898 198
226186.BT_0122 226186.BT_0909 191
226186.BT_0122 226186.BT_0910 181
226186.BT_0122 226186.BT_0914 375
226186.BT_0122 226186.BT_0916 168
226186.BT_0122 226186.BT_0968 152
226186.BT_0122 226186.BT_0972 341
226186.BT_0122 226186.BT_1015 432
226186.BT_0122 226186.BT_1081 247
226186.BT_0122 226186.BT_1147 151
226186.BT_0122 226186.BT_1271 262
226186.BT_0122 226186.BT_1315 248
226186.BT_0122 226186.BT_1351 160
226186.BT_0122 226186.BT_1374 217
226186.BT_0122 226186.BT_1433 341
226186.BT_0122 226186.BT_1442 198
226186.BT_0122 226186.BT_1446 190
226186.BT_0122 226186.BT_1448 294
226186.BT_0122 226186.BT_1449 949
226186.BT_0122 226186.BT_1523 167
226186.BT_0122 226186.BT_1555 724
226186.BT_0122 226186.BT_1601 254
226186.BT_0122 226186.BT_1633 160
226186.BT_0122 226186.BT_1651 341
226186.BT_0122 226186.BT_1669 351
226186.BT_0122 226186.BT_1676 219
226186.BT_0122 226186.BT_1688 359
226186.BT_0122 226186.BT_1692 193
226186.BT_0122 226186.BT_1697 587
226186.BT_0122 226186.BT_1718 155
226186.BT_0122 226186.BT_1840 216
226186.BT_0122 226186.BT_1852 208
226186.BT_0122 226186.BT_1885 284
226186.BT_0122 226186.BT_1886 606
226186.BT_0122 226186.BT_1911 341
226186.BT_0122 226186.BT_1915 949
226186.BT_0122 226186.BT_1978 207
226186.BT_0122 226186.BT_2056 268
226186.BT_0122 226186.BT_2066 341
226186.BT_0122 226186.BT_2068 171
226186.BT_0122 226186.BT_2070 865
226186.BT_0122 226186.BT_2123 171
226186.BT_0122 226186.BT_2161 179
226186.BT_0122 226186.BT_2162 156
226186.BT_0122 226186.BT_2188 314
226186.BT_0122 226186.BT_2212 181
226186.BT_0122 226186.BT_2238 228
226186.BT_0122 226186.BT_2242 269
226186.BT_0122 226186.BT_2380 341
226186.BT_0122 226186.BT_2406 344
226186.BT_0122 226186.BT_2510 160
226186.BT_0122 226186.BT_2563 189
226186.BT_0122 226186.BT_2565 196
226186.BT_0122 226186.BT_2700 161
226186.BT_0122 226186.BT_2702 182
226186.BT_0122 226186.BT_2707 214
226186.BT_0122 226186.BT_2710 179
226186.BT_0122 226186.BT_2712 180
226186.BT_0122 226186.BT_2713 180
226186.BT_0122 226186.BT_2714 180
226186.BT_0122 226186.BT_2724 156
226186.BT_0122 226186.BT_2725 179
226186.BT_0122 226186.BT_2727 180
226186.BT_0122 226186.BT_2729 389
226186.BT_0122 226186.BT_2730 191
226186.BT_0122 226186.BT_2735 165
226186.BT_0122 226186.BT_2737 159
226186.BT_0122 226186.BT_2738 183
226186.BT_0122 226186.BT_2739 184
226186.BT_0122 226186.BT_2748 179
226186.BT_0122 226186.BT_2797 191
226186.BT_0122 226186.BT_2812 160
226186.BT_0122 226186.BT_2827 153
226186.BT_0122 226186.BT_2841 150
226186.BT_0122 226186.BT_3034 301
226186.BT_0122 226186.BT_3054 348
226186.BT_0122 226186.BT_3080 208
226186.BT_0122 226186.BT_3116 165
226186.BT_0122 226186.BT_3126 200
226186.BT_0122 226186.BT_3184 348
226186.BT_0122 226186.BT_3193 256
226186.BT_0122 226186.BT_3219 196
226186.BT_0122 226186.BT_3230 219
226186.BT_0122 226186.BT_3232 431
226186.BT_0122 226186.BT_3246 175
226186.BT_0122 226186.BT_3247 152
226186.BT_0122 226186.BT_3250 172
226186.BT_0122 226186.BT_3266 351
226186.BT_0122 226186.BT_3285 191
226186.BT_0122 226186.BT_3303 284
226186.BT_0122 226186.BT_3343 286
226186.BT_0122 226186.BT_3354 163
226186.BT_0122 226186.BT_3357 432
226186.BT_0122 226186.BT_3358 991
226186.BT_0122 226186.BT_3359 820
226186.BT_0122 226186.BT_3361 167
226186.BT_0122 226186.BT_3374 251
226186.BT_0122 226186.BT_3403 205
226186.BT_0122 226186.BT_3404 188
226186.BT_0122 226186.BT_3407 199
226186.BT_0122 226186.BT_3429 209
226186.BT_0122 226186.BT_3452 181
226186.BT_0122 226186.BT_3554 170
226186.BT_0122 226186.BT_3640 299
226186.BT_0122 226186.BT_3692 171
226186.BT_0122 226186.BT_3693 442
226186.BT_0122 226186.BT_3709 285
226186.BT_0122 226186.BT_3771 983
226186.BT_0122 226186.BT_3813 177
226186.BT_0122 226186.BT_3820 242
226186.BT_0122 226186.BT_3832 441
226186.BT_0122 226186.BT_3833 481
226186.BT_0122 226186.BT_3835 528
226186.BT_0122 226186.BT_3836 364
226186.BT_0122 226186.BT_3841 213
226186.BT_0122 226186.BT_3864 283
226186.BT_0122 226186.BT_3878 205
226186.BT_0122 226186.BT_3888 163
226186.BT_0122 226186.BT_3894 168
226186.BT_0122 226186.BT_3911 283
226186.BT_0122 226186.BT_3925 287
226186.BT_0122 226186.BT_3950 206
226186.BT_0122 226186.BT_3979 239
226186.BT_0122 226186.BT_3997 371
226186.BT_0122 226186.BT_4006 257
226186.BT_0122 226186.BT_4188 845
226186.BT_0122 226186.BT_4190 368
226186.BT_0122 226186.BT_4206 762
226186.BT_0122 226186.BT_4207 245
226186.BT_0122 226186.BT_4255 191
226186.BT_0122 226186.BT_4257 198
226186.BT_0122 226186.BT_4263 180
226186.BT_0122 226186.BT_4345 180
226186.BT_0122 226186.BT_4374 247
226186.BT_0122 226186.BT_4462 160
226186.BT_0122 226186.BT_4464 167
226186.BT_0122 226186.BT_4496 332
226186.BT_0122 226186.BT_4503 231
226186.BT_0122 226186.BT_4582 193
226186.BT_0122 226186.BT_4588 208
226186.BT_0122 226186.BT_4589 211
226186.BT_0122 226186.BT_4591 228
226186.BT_0122 226186.BT_4597 219
226186.BT_0122 226186.BT_4680 169
226186.BT_0122 226186.BT_4690 265
226186.BT_0122 226186.BT_4699 286
226186.BT_0123 226186.BT_0124 998
226186.BT_0123 226186.BT_0125 999
226186.BT_0123 226186.BT_0148 152
226186.BT_0123 226186.BT_0311 410
226186.BT_0123 226186.BT_0312 184
226186.BT_0123 226186.BT_0552 195
226186.BT_0123 226186.BT_0617 422
226186.BT_0123 226186.BT_0644 198
226186.BT_0123 226186.BT_0648 193
226186.BT_0123 226186.BT_0655 205
226186.BT_0123 226186.BT_0687 155
226186.BT_0123 226186.BT_0693 158
226186.BT_0123 226186.BT_0711 182
226186.BT_0123 226186.BT_0712 648
226186.BT_0123 226186.BT_0717 620
226186.BT_0123 226186.BT_0718 390
226186.BT_0123 226186.BT_0719 468
226186.BT_0123 226186.BT_0746 459
226186.BT_0123 226186.BT_0775 200
226186.BT_0123 226186.BT_0787 176
226186.BT_0123 226186.BT_0788 176
226186.BT_0123 226186.BT_0826 171
226186.BT_0123 226186.BT_0835 424
226186.BT_0123 226186.BT_0929 424
226186.BT_0123 226186.BT_0963 200
226186.BT_0123 226186.BT_0983 181
226186.BT_0123 226186.BT_1209 606
226186.BT_0123 226186.BT_1210 606
226186.BT_0123 226186.BT_1273 524
226186.BT_0123 226186.BT_1294 172
226186.BT_0123 226186.BT_1363 197
226186.BT_0123 226186.BT_1382 155
226186.BT_0123 226186.BT_1431 197
226186.BT_0123 226186.BT_1446 458
226186.BT_0123 226186.BT_1475 397
226186.BT_0123 226186.BT_1496 152
226186.BT_0123 226186.BT_1537 165
226186.BT_0123 226186.BT_1685 424
226186.BT_0123 226186.BT_1747 164
226186.BT_0123 226186.BT_1804 153
226186.BT_0123 226186.BT_1805 164
226186.BT_0123 226186.BT_1812 224
226186.BT_0123 226186.BT_1834 248
226186.BT_0123 226186.BT_1859 156
226186.BT_0123 226186.BT_1860 217
226186.BT_0123 226186.BT_2002 246
226186.BT_0123 226186.BT_2009 197
226186.BT_0123 226186.BT_2058 170
226186.BT_0123 226186.BT_2072 175
226186.BT_0123 226186.BT_2078 272
226186.BT_0123 226186.BT_2230 340
226186.BT_0123 226186.BT_2238 303
226186.BT_0123 226186.BT_2249 207
226186.BT_0123 226186.BT_2371 155
226186.BT_0123 226186.BT_2414 200
226186.BT_0123 226186.BT_2663 174
226186.BT_0123 226186.BT_2726 156
226186.BT_0123 226186.BT_2769 181
226186.BT_0123 226186.BT_2771 181
226186.BT_0123 226186.BT_2772 202
226186.BT_0123 226186.BT_2786 215
226186.BT_0123 226186.BT_2827 470
226186.BT_0123 226186.BT_2829 274
226186.BT_0123 226186.BT_2838 229
226186.BT_0123 226186.BT_2933 280
226186.BT_0123 226186.BT_3054 439
226186.BT_0123 226186.BT_3055 722
226186.BT_0123 226186.BT_3126 460
226186.BT_0123 226186.BT_3228 316
226186.BT_0123 226186.BT_3256 172
226186.BT_0123 226186.BT_3261 459
226186.BT_0123 226186.BT_3308 543
226186.BT_0123 226186.BT_3359 899
226186.BT_0123 226186.BT_3448 207
226186.BT_0123 226186.BT_3449 207
226186.BT_0123 226186.BT_3452 272
226186.BT_0123 226186.BT_3551 459
226186.BT_0123 226186.BT_3640 396
226186.BT_0123 226186.BT_3646 236
226186.BT_0123 226186.BT_3648 206
226186.BT_0123 226186.BT_3725 221
226186.BT_0123 226186.BT_3759 406
226186.BT_0123 226186.BT_3803 459
226186.BT_0123 226186.BT_3841 237
226186.BT_0123 226186.BT_3871 183
226186.BT_0123 226186.BT_3877 214
226186.BT_0123 226186.BT_3878 205
226186.BT_0123 226186.BT_3882 244
226186.BT_0123 226186.BT_3922 155
226186.BT_0123 226186.BT_3929 462
226186.BT_0123 226186.BT_3950 274
226186.BT_0123 226186.BT_3964 302
226186.BT_0123 226186.BT_4007 221
226186.BT_0123 226186.BT_4058 862
226186.BT_0123 226186.BT_4059 918
226186.BT_0123 226186.BT_4060 930
226186.BT_0123 226186.BT_4061 848
226186.BT_0123 226186.BT_4062 853
226186.BT_0123 226186.BT_4063 991
226186.BT_0123 226186.BT_4064 955
226186.BT_0123 226186.BT_4065 998
226186.BT_0123 226186.BT_4066 982
226186.BT_0123 226186.BT_4067 927
226186.BT_0123 226186.BT_4216 274
226186.BT_0123 226186.BT_4258 397
226186.BT_0123 226186.BT_4310 195
226186.BT_0123 226186.BT_4320 459
226186.BT_0123 226186.BT_4328 162
226186.BT_0123 226186.BT_4366 459
226186.BT_0123 226186.BT_4406 162
226186.BT_0123 226186.BT_4639 161
226186.BT_0123 226186.BT_4684 181
226186.BT_0124 226186.BT_0061 316
226186.BT_0124 226186.BT_0123 998
226186.BT_0124 226186.BT_0125 999
226186.BT_0124 226186.BT_0140 170
226186.BT_0124 226186.BT_0309 360
226186.BT_0124 226186.BT_0311 374
226186.BT_0124 226186.BT_0312 367
226186.BT_0124 226186.BT_0329 271
226186.BT_0124 226186.BT_0330 297
226186.BT_0124 226186.BT_0331 439
226186.BT_0124 226186.BT_0332 374
226186.BT_0124 226186.BT_0400 316
226186.BT_0124 226186.BT_0414 224
226186.BT_0124 226186.BT_0429 271
226186.BT_0124 226186.BT_0450 153
226186.BT_0124 226186.BT_0482 316
226186.BT_0124 226186.BT_0488 180
226186.BT_0124 226186.BT_0523 224
226186.BT_0124 226186.BT_0543 339
226186.BT_0124 226186.BT_0546 167
226186.BT_0124 226186.BT_0552 253
226186.BT_0124 226186.BT_0553 155
226186.BT_0124 226186.BT_0614 316
226186.BT_0124 226186.BT_0617 490
226186.BT_0124 226186.BT_0625 150
226186.BT_0124 226186.BT_0634 160
226186.BT_0124 226186.BT_0644 169
226186.BT_0124 226186.BT_0648 162
226186.BT_0124 226186.BT_0649 387
226186.BT_0124 226186.BT_0655 172
226186.BT_0124 226186.BT_0687 414
226186.BT_0124 226186.BT_0694 167
226186.BT_0124 226186.BT_0711 209
226186.BT_0124 226186.BT_0712 176
226186.BT_0124 226186.BT_0718 447
226186.BT_0124 226186.BT_0719 388
226186.BT_0124 226186.BT_0721 159
226186.BT_0124 226186.BT_0746 612
226186.BT_0124 226186.BT_0775 278
226186.BT_0124 226186.BT_0787 164
226186.BT_0124 226186.BT_0788 367
226186.BT_0124 226186.BT_0826 171
226186.BT_0124 226186.BT_0860 167
226186.BT_0124 226186.BT_0914 160
226186.BT_0124 226186.BT_0929 268
226186.BT_0124 226186.BT_0963 278
226186.BT_0124 226186.BT_1083 155
226186.BT_0124 226186.BT_1164 151
226186.BT_0124 226186.BT_1210 325
226186.BT_0124 226186.BT_1214 167
226186.BT_0124 226186.BT_1256 247
226186.BT_0124 226186.BT_1399 158
226186.BT_0124 226186.BT_1442 481
226186.BT_0124 226186.BT_1466 167
226186.BT_0124 226186.BT_1475 232
226186.BT_0124 226186.BT_1516 158
226186.BT_0124 226186.BT_1535 167
226186.BT_0124 226186.BT_1537 356
226186.BT_0124 226186.BT_1542 360
226186.BT_0124 226186.BT_1543 246
226186.BT_0124 226186.BT_1676 224
226186.BT_0124 226186.BT_1681 292
226186.BT_0124 226186.BT_1713 162
226186.BT_0124 226186.BT_1733 160
226186.BT_0124 226186.BT_1747 611
226186.BT_0124 226186.BT_1752 162
226186.BT_0124 226186.BT_1805 163
226186.BT_0124 226186.BT_1812 224
226186.BT_0124 226186.BT_1834 423
226186.BT_0124 226186.BT_1835 885
226186.BT_0124 226186.BT_1836 809
226186.BT_0124 226186.BT_1837 868
226186.BT_0124 226186.BT_1859 163
226186.BT_0124 226186.BT_1860 163
226186.BT_0124 226186.BT_2011 192
226186.BT_0124 226186.BT_2020 151
226186.BT_0124 226186.BT_2058 179
226186.BT_0124 226186.BT_2061 196
226186.BT_0124 226186.BT_2068 154
226186.BT_0124 226186.BT_2070 167
226186.BT_0124 226186.BT_2071 152
226186.BT_0124 226186.BT_2072 294
226186.BT_0124 226186.BT_2226 175
226186.BT_0124 226186.BT_2230 195
226186.BT_0124 226186.BT_2238 337
226186.BT_0124 226186.BT_2249 217
226186.BT_0124 226186.BT_2414 278
226186.BT_0124 226186.BT_2465 256
226186.BT_0124 226186.BT_2494 167
226186.BT_0124 226186.BT_2509 173
226186.BT_0124 226186.BT_2510 150
226186.BT_0124 226186.BT_2527 312
226186.BT_0124 226186.BT_2530 152
226186.BT_0124 226186.BT_2665 197
226186.BT_0124 226186.BT_2755 164
226186.BT_0124 226186.BT_2769 181
226186.BT_0124 226186.BT_2771 181
226186.BT_0124 226186.BT_2772 202
226186.BT_0124 226186.BT_2829 156
226186.BT_0124 226186.BT_2836 464
226186.BT_0124 226186.BT_2837 396
226186.BT_0124 226186.BT_2838 232
226186.BT_0124 226186.BT_2862 316
226186.BT_0124 226186.BT_2939 191
226186.BT_0124 226186.BT_2979 171
226186.BT_0124 226186.BT_3054 620
226186.BT_0124 226186.BT_3055 553
226186.BT_0124 226186.BT_3112 150
226186.BT_0124 226186.BT_3176 150
226186.BT_0124 226186.BT_3186 360
226186.BT_0124 226186.BT_3256 172
226186.BT_0124 226186.BT_3261 179
226186.BT_0124 226186.BT_3308 612
226186.BT_0124 226186.BT_3359 935
226186.BT_0124 226186.BT_3364 155
226186.BT_0124 226186.BT_3452 195
226186.BT_0124 226186.BT_3551 612
226186.BT_0124 226186.BT_3577 161
226186.BT_0124 226186.BT_3627 162
226186.BT_0124 226186.BT_3640 167
226186.BT_0124 226186.BT_3740 174
226186.BT_0124 226186.BT_3767 213
226186.BT_0124 226186.BT_3803 612
226186.BT_0124 226186.BT_3836 248
226186.BT_0124 226186.BT_3882 392
226186.BT_0124 226186.BT_3895 316
226186.BT_0124 226186.BT_3911 164
226186.BT_0124 226186.BT_3929 272
226186.BT_0124 226186.BT_3952 151
226186.BT_0124 226186.BT_4007 270
226186.BT_0124 226186.BT_4015 152
226186.BT_0124 226186.BT_4058 858
226186.BT_0124 226186.BT_4059 947
226186.BT_0124 226186.BT_4060 932
226186.BT_0124 226186.BT_4061 863
226186.BT_0124 226186.BT_4062 819
226186.BT_0124 226186.BT_4063 978
226186.BT_0124 226186.BT_4064 962
226186.BT_0124 226186.BT_4065 997
226186.BT_0124 226186.BT_4066 963
226186.BT_0124 226186.BT_4067 868
226186.BT_0124 226186.BT_4075 241
226186.BT_0124 226186.BT_4166 164
226186.BT_0124 226186.BT_4209 192
226186.BT_0124 226186.BT_4310 365
226186.BT_0124 226186.BT_4320 612
226186.BT_0124 226186.BT_4321 163
226186.BT_0124 226186.BT_4326 167
226186.BT_0124 226186.BT_4339 339
226186.BT_0124 226186.BT_4353 181
226186.BT_0124 226186.BT_4366 304
226186.BT_0124 226186.BT_4428 155
226186.BT_0124 226186.BT_4531 200
226186.BT_0124 226186.BT_4688 159
226186.BT_0125 226186.BT_0123 999
226186.BT_0125 226186.BT_0124 999
226186.BT_0125 226186.BT_0148 152
226186.BT_0125 226186.BT_0309 152
226186.BT_0125 226186.BT_0311 462
226186.BT_0125 226186.BT_0312 170
226186.BT_0125 226186.BT_0313 291
226186.BT_0125 226186.BT_0347 164
226186.BT_0125 226186.BT_0540 153
226186.BT_0125 226186.BT_0543 357
226186.BT_0125 226186.BT_0552 226
226186.BT_0125 226186.BT_0553 280
226186.BT_0125 226186.BT_0554 176
226186.BT_0125 226186.BT_0617 444
226186.BT_0125 226186.BT_0618 310
226186.BT_0125 226186.BT_0632 325
226186.BT_0125 226186.BT_0644 309
226186.BT_0125 226186.BT_0648 193
226186.BT_0125 226186.BT_0654 228
226186.BT_0125 226186.BT_0655 179
226186.BT_0125 226186.BT_0687 327
226186.BT_0125 226186.BT_0711 622
226186.BT_0125 226186.BT_0712 472
226186.BT_0125 226186.BT_0716 218
226186.BT_0125 226186.BT_0717 370
226186.BT_0125 226186.BT_0718 492
226186.BT_0125 226186.BT_0719 382
226186.BT_0125 226186.BT_0737 409
226186.BT_0125 226186.BT_0738 231
226186.BT_0125 226186.BT_0746 593
226186.BT_0125 226186.BT_0775 268
226186.BT_0125 226186.BT_0776 207
226186.BT_0125 226186.BT_0785 332
226186.BT_0125 226186.BT_0787 371
226186.BT_0125 226186.BT_0788 178
226186.BT_0125 226186.BT_0826 171
226186.BT_0125 226186.BT_0835 229
226186.BT_0125 226186.BT_0891 352
226186.BT_0125 226186.BT_0914 180
226186.BT_0125 226186.BT_0929 320
226186.BT_0125 226186.BT_0963 321
226186.BT_0125 226186.BT_1210 585
226186.BT_0125 226186.BT_1379 179
226186.BT_0125 226186.BT_1380 191
226186.BT_0125 226186.BT_1382 152
226186.BT_0125 226186.BT_1418 441
226186.BT_0125 226186.BT_1442 184
226186.BT_0125 226186.BT_1475 307
226186.BT_0125 226186.BT_1496 152
226186.BT_0125 226186.BT_1537 405
226186.BT_0125 226186.BT_1542 152
226186.BT_0125 226186.BT_1607 339
226186.BT_0125 226186.BT_1676 206
226186.BT_0125 226186.BT_1681 292
226186.BT_0125 226186.BT_1685 349
226186.BT_0125 226186.BT_1767 159
226186.BT_0125 226186.BT_1804 363
226186.BT_0125 226186.BT_1805 156
226186.BT_0125 226186.BT_1834 334
226186.BT_0125 226186.BT_1840 160
226186.BT_0125 226186.BT_1852 221
226186.BT_0125 226186.BT_1857 183
226186.BT_0125 226186.BT_1972 220
226186.BT_0125 226186.BT_2002 223
226186.BT_0125 226186.BT_2005 191
226186.BT_0125 226186.BT_2014 172
226186.BT_0125 226186.BT_2015 172
226186.BT_0125 226186.BT_2023 172
226186.BT_0125 226186.BT_2051 166
226186.BT_0125 226186.BT_2070 179
226186.BT_0125 226186.BT_2071 233
226186.BT_0125 226186.BT_2072 176
226186.BT_0125 226186.BT_2078 272
226186.BT_0125 226186.BT_2130 173
226186.BT_0125 226186.BT_2230 197
226186.BT_0125 226186.BT_2238 300
226186.BT_0125 226186.BT_2371 152
226186.BT_0125 226186.BT_2412 184
226186.BT_0125 226186.BT_2489 202
226186.BT_0125 226186.BT_2510 244
226186.BT_0125 226186.BT_2663 174
226186.BT_0125 226186.BT_2702 173
226186.BT_0125 226186.BT_2724 156
226186.BT_0125 226186.BT_2739 156
226186.BT_0125 226186.BT_2740 164
226186.BT_0125 226186.BT_2769 184
226186.BT_0125 226186.BT_2771 184
226186.BT_0125 226186.BT_2772 205
226186.BT_0125 226186.BT_2786 174
226186.BT_0125 226186.BT_2829 274
226186.BT_0125 226186.BT_2835 300
226186.BT_0125 226186.BT_2838 160
226186.BT_0125 226186.BT_2933 276
226186.BT_0125 226186.BT_3034 290
226186.BT_0125 226186.BT_3054 569
226186.BT_0125 226186.BT_3055 663
226186.BT_0125 226186.BT_3072 184
226186.BT_0125 226186.BT_3080 221
226186.BT_0125 226186.BT_3167 173
226186.BT_0125 226186.BT_3184 424
226186.BT_0125 226186.BT_3186 152
226186.BT_0125 226186.BT_3256 173
226186.BT_0125 226186.BT_3261 467
226186.BT_0125 226186.BT_3308 653
226186.BT_0125 226186.BT_3358 210
226186.BT_0125 226186.BT_3359 944
226186.BT_0125 226186.BT_3395 183
226186.BT_0125 226186.BT_3403 164
226186.BT_0125 226186.BT_3409 195
226186.BT_0125 226186.BT_3448 207
226186.BT_0125 226186.BT_3449 207
226186.BT_0125 226186.BT_3452 272
226186.BT_0125 226186.BT_3549 186
226186.BT_0125 226186.BT_3551 593
226186.BT_0125 226186.BT_3601 176
226186.BT_0125 226186.BT_3640 279
226186.BT_0125 226186.BT_3646 235
226186.BT_0125 226186.BT_3648 206
226186.BT_0125 226186.BT_3755 164
226186.BT_0125 226186.BT_3803 593
226186.BT_0125 226186.BT_3821 227
226186.BT_0125 226186.BT_3871 160
226186.BT_0125 226186.BT_3872 175
226186.BT_0125 226186.BT_3911 351
226186.BT_0125 226186.BT_3922 152
226186.BT_0125 226186.BT_3929 520
226186.BT_0125 226186.BT_3950 274
226186.BT_0125 226186.BT_3979 241
226186.BT_0125 226186.BT_4007 350
226186.BT_0125 226186.BT_4058 936
226186.BT_0125 226186.BT_4059 965
226186.BT_0125 226186.BT_4060 965
226186.BT_0125 226186.BT_4061 869
226186.BT_0125 226186.BT_4062 843
226186.BT_0125 226186.BT_4063 987
226186.BT_0125 226186.BT_4064 966
226186.BT_0125 226186.BT_4065 995
226186.BT_0125 226186.BT_4066 984
226186.BT_0125 226186.BT_4067 919
226186.BT_0125 226186.BT_4117 188
226186.BT_0125 226186.BT_4216 318
226186.BT_0125 226186.BT_4258 316
226186.BT_0125 226186.BT_4310 432
226186.BT_0125 226186.BT_4320 593
226186.BT_0125 226186.BT_4328 162
226186.BT_0125 226186.BT_4339 357
226186.BT_0125 226186.BT_4353 168
226186.BT_0125 226186.BT_4366 436
226186.BT_0125 226186.BT_4383 678
226186.BT_0125 226186.BT_4639 161
226186.BT_0126 226186.BT_0012 269
226186.BT_0126 226186.BT_0034 407
226186.BT_0126 226186.BT_0041 305
226186.BT_0126 226186.BT_0108 219
226186.BT_0126 226186.BT_0118 183
226186.BT_0126 226186.BT_0127 580
226186.BT_0126 226186.BT_0128 329
226186.BT_0126 226186.BT_0132 265
226186.BT_0126 226186.BT_0137 176
226186.BT_0126 226186.BT_0138 436
226186.BT_0126 226186.BT_0140 283
226186.BT_0126 226186.BT_0146 157
226186.BT_0126 226186.BT_0178 404
226186.BT_0126 226186.BT_0215 162
226186.BT_0126 226186.BT_0257 431
226186.BT_0126 226186.BT_0338 151
226186.BT_0126 226186.BT_0340 473
226186.BT_0126 226186.BT_0342 200
226186.BT_0126 226186.BT_0343 261
226186.BT_0126 226186.BT_0349 176
226186.BT_0126 226186.BT_0360 431
226186.BT_0126 226186.BT_0366 297
226186.BT_0126 226186.BT_0367 454
226186.BT_0126 226186.BT_0449 196
226186.BT_0126 226186.BT_0640 161
226186.BT_0126 226186.BT_0683 283
226186.BT_0126 226186.BT_0749 433
226186.BT_0126 226186.BT_0750 240
226186.BT_0126 226186.BT_0754 329
226186.BT_0126 226186.BT_0777 189
226186.BT_0126 226186.BT_0812 150
226186.BT_0126 226186.BT_0817 212
226186.BT_0126 226186.BT_0850 166
226186.BT_0126 226186.BT_0878 165
226186.BT_0126 226186.BT_0950 471
226186.BT_0126 226186.BT_0979 335
226186.BT_0126 226186.BT_0980 377
226186.BT_0126 226186.BT_0981 637
226186.BT_0126 226186.BT_0983 177
226186.BT_0126 226186.BT_0986 166
226186.BT_0126 226186.BT_0992 156
226186.BT_0126 226186.BT_0996 735
226186.BT_0126 226186.BT_0997 675
226186.BT_0126 226186.BT_1000 171
226186.BT_0126 226186.BT_1017 697
226186.BT_0126 226186.BT_1020 287
226186.BT_0126 226186.BT_1023 485
226186.BT_0126 226186.BT_1035 758
226186.BT_0126 226186.BT_1038 150
226186.BT_0126 226186.BT_1054 232
226186.BT_0126 226186.BT_1118 746
226186.BT_0126 226186.BT_1119 670
226186.BT_0126 226186.BT_1158 183
226186.BT_0126 226186.BT_1164 164
226186.BT_0126 226186.BT_1172 238
226186.BT_0126 226186.BT_1260 233
226186.BT_0126 226186.BT_1267 157
226186.BT_0126 226186.BT_1355 176
226186.BT_0126 226186.BT_1420 294
226186.BT_0126 226186.BT_1447 283
226186.BT_0126 226186.BT_1460 150
226186.BT_0126 226186.BT_1481 175
226186.BT_0126 226186.BT_1505 205
226186.BT_0126 226186.BT_1526 225
226186.BT_0126 226186.BT_1563 180
226186.BT_0126 226186.BT_1634 235
226186.BT_0126 226186.BT_1635 185
226186.BT_0126 226186.BT_1653 333
226186.BT_0126 226186.BT_1682 697
226186.BT_0126 226186.BT_1684 151
226186.BT_0126 226186.BT_1690 204
226186.BT_0126 226186.BT_1722 228
226186.BT_0126 226186.BT_1734 173
226186.BT_0126 226186.BT_1831 160
226186.BT_0126 226186.BT_1876 209
226186.BT_0126 226186.BT_1907 196
226186.BT_0126 226186.BT_1918 199
226186.BT_0126 226186.BT_1927 187
226186.BT_0126 226186.BT_1928 215
226186.BT_0126 226186.BT_1932 374
226186.BT_0126 226186.BT_1937 186
226186.BT_0126 226186.BT_2011 301
226186.BT_0126 226186.BT_2065 216
226186.BT_0126 226186.BT_2117 208
226186.BT_0126 226186.BT_2133 234
226186.BT_0126 226186.BT_2166 226
226186.BT_0126 226186.BT_2253 176
226186.BT_0126 226186.BT_2333 474
226186.BT_0126 226186.BT_2362 321
226186.BT_0126 226186.BT_2363 657
226186.BT_0126 226186.BT_2366 209
226186.BT_0126 226186.BT_2385 168
226186.BT_0126 226186.BT_2409 227
226186.BT_0126 226186.BT_2432 220
226186.BT_0126 226186.BT_2442 217
226186.BT_0126 226186.BT_2444 193
226186.BT_0126 226186.BT_2446 195
226186.BT_0126 226186.BT_2474 183
226186.BT_0126 226186.BT_2485 163
226186.BT_0126 226186.BT_2525 351
226186.BT_0126 226186.BT_2529 315
226186.BT_0126 226186.BT_2550 150
226186.BT_0126 226186.BT_2567 204
226186.BT_0126 226186.BT_2577 150
226186.BT_0126 226186.BT_2642 526
226186.BT_0126 226186.BT_2644 185
226186.BT_0126 226186.BT_2645 355
226186.BT_0126 226186.BT_2655 183
226186.BT_0126 226186.BT_2666 286
226186.BT_0126 226186.BT_2667 246
226186.BT_0126 226186.BT_2688 207
226186.BT_0126 226186.BT_2745 193
226186.BT_0126 226186.BT_2751 211
226186.BT_0126 226186.BT_2779 213
226186.BT_0126 226186.BT_2806 238
226186.BT_0126 226186.BT_2855 367
226186.BT_0126 226186.BT_2860 237
226186.BT_0126 226186.BT_2877 150
226186.BT_0126 226186.BT_2899 750
226186.BT_0126 226186.BT_2908 349
226186.BT_0126 226186.BT_2911 176
226186.BT_0126 226186.BT_2913 157
226186.BT_0126 226186.BT_2958 175
226186.BT_0126 226186.BT_2983 641
226186.BT_0126 226186.BT_3017 166
226186.BT_0126 226186.BT_3025 235
226186.BT_0126 226186.BT_3029 150
226186.BT_0126 226186.BT_3030 254
226186.BT_0126 226186.BT_3036 225
226186.BT_0126 226186.BT_3038 188
226186.BT_0126 226186.BT_3049 275
226186.BT_0126 226186.BT_3114 354
226186.BT_0126 226186.BT_3133 196
226186.BT_0126 226186.BT_3134 308
226186.BT_0126 226186.BT_3172 250
226186.BT_0126 226186.BT_3186 183
226186.BT_0126 226186.BT_3192 300
226186.BT_0126 226186.BT_3263 154
226186.BT_0126 226186.BT_3291 182
226186.BT_0126 226186.BT_3325 254
226186.BT_0126 226186.BT_3342 195
226186.BT_0126 226186.BT_3348 157
226186.BT_0126 226186.BT_3367 191
226186.BT_0126 226186.BT_3427 159
226186.BT_0126 226186.BT_3557 530
226186.BT_0126 226186.BT_3585 193
226186.BT_0126 226186.BT_3587 154
226186.BT_0126 226186.BT_3615 374
226186.BT_0126 226186.BT_3622 325
226186.BT_0126 226186.BT_3637 234
226186.BT_0126 226186.BT_3656 494
226186.BT_0126 226186.BT_3661 451
226186.BT_0126 226186.BT_3664 422
226186.BT_0126 226186.BT_3667 404
226186.BT_0126 226186.BT_3686 501
226186.BT_0126 226186.BT_3687 170
226186.BT_0126 226186.BT_3703 152
226186.BT_0126 226186.BT_3705 622
226186.BT_0126 226186.BT_3765 258
226186.BT_0126 226186.BT_3797 202
226186.BT_0126 226186.BT_3798 178
226186.BT_0126 226186.BT_3841 379
226186.BT_0126 226186.BT_3847 184
226186.BT_0126 226186.BT_3897 168
226186.BT_0126 226186.BT_3906 157
226186.BT_0126 226186.BT_3952 471
226186.BT_0126 226186.BT_3958 223
226186.BT_0126 226186.BT_3959 718
226186.BT_0126 226186.BT_3993 183
226186.BT_0126 226186.BT_4010 157
226186.BT_0126 226186.BT_4022 168
226186.BT_0126 226186.BT_4052 228
226186.BT_0126 226186.BT_4074 171
226186.BT_0126 226186.BT_4104 204
226186.BT_0126 226186.BT_4111 317
226186.BT_0126 226186.BT_4114 206
226186.BT_0126 226186.BT_4115 196
226186.BT_0126 226186.BT_4116 262
226186.BT_0126 226186.BT_4119 191
226186.BT_0126 226186.BT_4121 301
226186.BT_0126 226186.BT_4122 225
226186.BT_0126 226186.BT_4137 178
226186.BT_0126 226186.BT_4145 244
226186.BT_0126 226186.BT_4151 235
226186.BT_0126 226186.BT_4154 237
226186.BT_0126 226186.BT_4156 209
226186.BT_0126 226186.BT_4159 814
226186.BT_0126 226186.BT_4163 291
226186.BT_0126 226186.BT_4173 283
226186.BT_0126 226186.BT_4176 256
226186.BT_0126 226186.BT_4178 415
226186.BT_0126 226186.BT_4179 220
226186.BT_0126 226186.BT_4182 305
226186.BT_0126 226186.BT_4198 217
226186.BT_0126 226186.BT_4199 221
226186.BT_0126 226186.BT_4200 180
226186.BT_0126 226186.BT_4201 180
226186.BT_0126 226186.BT_4208 152
226186.BT_0126 226186.BT_4225 241
226186.BT_0126 226186.BT_4233 167
226186.BT_0126 226186.BT_4244 547
226186.BT_0126 226186.BT_4245 189
226186.BT_0126 226186.BT_4270 183
226186.BT_0126 226186.BT_4272 619
226186.BT_0126 226186.BT_4293 538
226186.BT_0126 226186.BT_4319 337
226186.BT_0126 226186.BT_4358 413
226186.BT_0126 226186.BT_4494 150
226186.BT_0126 226186.BT_4502 204
226186.BT_0126 226186.BT_4517 191
226186.BT_0126 226186.BT_4526 189
226186.BT_0126 226186.BT_4600 378
226186.BT_0126 226186.BT_4605 236
226186.BT_0126 226186.BT_4630 170
226186.BT_0126 226186.BT_4652 172
226186.BT_0126 226186.BT_4655 242
226186.BT_0126 226186.BT_4657 279
226186.BT_0126 226186.BT_4662 396
226186.BT_0126 226186.BT_4739 291
226186.BT_0126 226186.BT_4741 329
226186.BT_0126 226186.BT_4748 569
226186.BT_0126 226186.BT_4758 202
226186.BT_0126 226186.BT_4778 672
226186.BT_0126 226186.BT_p548207 176
226186.BT_0126 226186.BT_p548208 375
226186.BT_0127 226186.BT_0126 580
226186.BT_0127 226186.BT_0128 494
226186.BT_0127 226186.BT_0143 436
226186.BT_0127 226186.BT_0192 155
226186.BT_0127 226186.BT_0210 162
226186.BT_0127 226186.BT_0365 363
226186.BT_0127 226186.BT_0438 264
226186.BT_0127 226186.BT_0446 162
226186.BT_0127 226186.BT_0455 187
226186.BT_0127 226186.BT_0865 566
226186.BT_0127 226186.BT_0959 250
226186.BT_0127 226186.BT_0980 186
226186.BT_0127 226186.BT_1001 254
226186.BT_0127 226186.BT_1011 341
226186.BT_0127 226186.BT_1012 222
226186.BT_0127 226186.BT_1017 164
226186.BT_0127 226186.BT_1023 208
226186.BT_0127 226186.BT_1025 266
226186.BT_0127 226186.BT_1038 275
226186.BT_0127 226186.BT_1048 380
226186.BT_0127 226186.BT_1079 153
226186.BT_0127 226186.BT_1119 170
226186.BT_0127 226186.BT_1292 193
226186.BT_0127 226186.BT_1328 272
226186.BT_0127 226186.BT_1368 721
226186.BT_0127 226186.BT_1495 202
226186.BT_0127 226186.BT_1536 167
226186.BT_0127 226186.BT_1631 173
226186.BT_0127 226186.BT_1761 155
226186.BT_0127 226186.BT_1868 165
226186.BT_0127 226186.BT_2005 238
226186.BT_0127 226186.BT_2097 153
226186.BT_0127 226186.BT_2194 760
226186.BT_0127 226186.BT_2215 289
226186.BT_0127 226186.BT_2361 511
226186.BT_0127 226186.BT_2411 399
226186.BT_0127 226186.BT_2444 195
226186.BT_0127 226186.BT_2458 248
226186.BT_0127 226186.BT_2460 151
226186.BT_0127 226186.BT_2497 173
226186.BT_0127 226186.BT_2516 180
226186.BT_0127 226186.BT_2529 209
226186.BT_0127 226186.BT_2680 765
226186.BT_0127 226186.BT_2708 202
226186.BT_0127 226186.BT_2773 154
226186.BT_0127 226186.BT_2793 201
226186.BT_0127 226186.BT_2807 264
226186.BT_0127 226186.BT_2818 163
226186.BT_0127 226186.BT_2823 241
226186.BT_0127 226186.BT_2865 214
226186.BT_0127 226186.BT_2892 583
226186.BT_0127 226186.BT_2958 359
226186.BT_0127 226186.BT_3015 249
226186.BT_0127 226186.BT_3025 302
226186.BT_0127 226186.BT_3047 182
226186.BT_0127 226186.BT_3162 251
226186.BT_0127 226186.BT_3229 180
226186.BT_0127 226186.BT_3279 178
226186.BT_0127 226186.BT_3367 249
226186.BT_0127 226186.BT_3437 191
226186.BT_0127 226186.BT_3495 736
226186.BT_0127 226186.BT_3514 484
226186.BT_0127 226186.BT_3530 161
226186.BT_0127 226186.BT_3585 188
226186.BT_0127 226186.BT_3590 253
226186.BT_0127 226186.BT_3594 190
226186.BT_0127 226186.BT_3608 152
226186.BT_0127 226186.BT_3788 480
226186.BT_0127 226186.BT_3789 610
226186.BT_0127 226186.BT_3827 186
226186.BT_0127 226186.BT_3923 162
226186.BT_0127 226186.BT_4040 633
226186.BT_0127 226186.BT_4078 157
226186.BT_0127 226186.BT_4082 208
226186.BT_0127 226186.BT_4108 304
226186.BT_0127 226186.BT_4110 255
226186.BT_0127 226186.BT_4115 305
226186.BT_0127 226186.BT_4116 372
226186.BT_0127 226186.BT_4119 214
226186.BT_0127 226186.BT_4132 761
226186.BT_0127 226186.BT_4150 165
226186.BT_0127 226186.BT_4151 193
226186.BT_0127 226186.BT_4159 371
226186.BT_0127 226186.BT_4166 153
226186.BT_0127 226186.BT_4170 174
226186.BT_0127 226186.BT_4172 579
226186.BT_0127 226186.BT_4173 261
226186.BT_0127 226186.BT_4181 766
226186.BT_0127 226186.BT_4183 201
226186.BT_0127 226186.BT_4244 189
226186.BT_0127 226186.BT_4248 202
226186.BT_0127 226186.BT_4270 170
226186.BT_0127 226186.BT_4359 242
226186.BT_0127 226186.BT_4406 561
226186.BT_0127 226186.BT_4408 282
226186.BT_0127 226186.BT_4428 171
226186.BT_0127 226186.BT_4544 208
226186.BT_0127 226186.BT_4632 625
226186.BT_0127 226186.BT_4668 294
226186.BT_0127 226186.BT_4692 308
226186.BT_0127 226186.BT_4708 166
226186.BT_0127 226186.BT_4709 159
226186.BT_0127 226186.BT_4717 233
226186.BT_0127 226186.BT_4721 195
226186.BT_0127 226186.BT_4724 151
226186.BT_0127 226186.BT_p548207 375
226186.BT_0127 226186.BT_p548208 173
226186.BT_0127 226186.BT_p548235 173
226186.BT_0128 226186.BT_0126 329
226186.BT_0128 226186.BT_0127 494
226186.BT_0129 226186.BT_0003 198
226186.BT_0129 226186.BT_0014 157
226186.BT_0129 226186.BT_0015 157
226186.BT_0129 226186.BT_0130 947
226186.BT_0129 226186.BT_0131 234
226186.BT_0129 226186.BT_0132 181
226186.BT_0129 226186.BT_0339 313
226186.BT_0129 226186.BT_0486 940
226186.BT_0129 226186.BT_0488 974
226186.BT_0129 226186.BT_0489 485
226186.BT_0129 226186.BT_0757 328
226186.BT_0129 226186.BT_0792 252
226186.BT_0129 226186.BT_0793 246
226186.BT_0129 226186.BT_0823 710
226186.BT_0129 226186.BT_0825 721
226186.BT_0129 226186.BT_1393 160
226186.BT_0129 226186.BT_1433 677
226186.BT_0129 226186.BT_1663 314
226186.BT_0129 226186.BT_1664 337
226186.BT_0129 226186.BT_1665 289
226186.BT_0129 226186.BT_1757 425
226186.BT_0129 226186.BT_1927 199
226186.BT_0129 226186.BT_2439 239
226186.BT_0129 226186.BT_2618 157
226186.BT_0129 226186.BT_2619 157
226186.BT_0129 226186.BT_2622 279
226186.BT_0129 226186.BT_2799 423
226186.BT_0129 226186.BT_2803 423
226186.BT_0129 226186.BT_2804 423
226186.BT_0129 226186.BT_2958 247
226186.BT_0129 226186.BT_2969 328
226186.BT_0129 226186.BT_3081 318
226186.BT_0129 226186.BT_3085 221
226186.BT_0129 226186.BT_3086 313
226186.BT_0129 226186.BT_3169 221
226186.BT_0129 226186.BT_3231 253
226186.BT_0129 226186.BT_3299 313
226186.BT_0129 226186.BT_3305 451
226186.BT_0129 226186.BT_3317 151
226186.BT_0129 226186.BT_3328 156
226186.BT_0129 226186.BT_3514 247
226186.BT_0129 226186.BT_3576 332
226186.BT_0129 226186.BT_3609 219
226186.BT_0129 226186.BT_3659 313
226186.BT_0129 226186.BT_3801 157
226186.BT_0129 226186.BT_3805 157
226186.BT_0129 226186.BT_4105 619
226186.BT_0129 226186.BT_4106 253
226186.BT_0129 226186.BT_4154 152
226186.BT_0129 226186.BT_4423 252
226186.BT_0129 226186.BT_4455 280
226186.BT_0129 226186.BT_4689 314
226186.BT_0130 226186.BT_0003 249
226186.BT_0130 226186.BT_0014 198
226186.BT_0130 226186.BT_0015 198
226186.BT_0130 226186.BT_0122 341
226186.BT_0130 226186.BT_0129 947
226186.BT_0130 226186.BT_0131 240
226186.BT_0130 226186.BT_0132 184
226186.BT_0130 226186.BT_0308 159
226186.BT_0130 226186.BT_0367 160
226186.BT_0130 226186.BT_0486 331
226186.BT_0130 226186.BT_0487 321
226186.BT_0130 226186.BT_0488 375
226186.BT_0130 226186.BT_0489 191
226186.BT_0130 226186.BT_0638 174
226186.BT_0130 226186.BT_0720 179
226186.BT_0130 226186.BT_0738 212
226186.BT_0130 226186.BT_0757 321
226186.BT_0130 226186.BT_0789 419
226186.BT_0130 226186.BT_0793 151
226186.BT_0130 226186.BT_0823 820
226186.BT_0130 226186.BT_0879 256
226186.BT_0130 226186.BT_0956 162
226186.BT_0130 226186.BT_0964 168
226186.BT_0130 226186.BT_1012 162
226186.BT_0130 226186.BT_1015 295
226186.BT_0130 226186.BT_1037 298
226186.BT_0130 226186.BT_1054 176
226186.BT_0130 226186.BT_1101 177
226186.BT_0130 226186.BT_1222 299
226186.BT_0130 226186.BT_1259 217
226186.BT_0130 226186.BT_1272 179
226186.BT_0130 226186.BT_1432 635
226186.BT_0130 226186.BT_1434 321
226186.BT_0130 226186.BT_1477 244
226186.BT_0130 226186.BT_1511 174
226186.BT_0130 226186.BT_1532 205
226186.BT_0130 226186.BT_1537 162
226186.BT_0130 226186.BT_1555 160
226186.BT_0130 226186.BT_1587 151
226186.BT_0130 226186.BT_1718 218
226186.BT_0130 226186.BT_1783 168
226186.BT_0130 226186.BT_1799 239
226186.BT_0130 226186.BT_1842 180
226186.BT_0130 226186.BT_1886 160
226186.BT_0130 226186.BT_1911 206
226186.BT_0130 226186.BT_2066 183
226186.BT_0130 226186.BT_2086 217
226186.BT_0130 226186.BT_2117 165
226186.BT_0130 226186.BT_2141 195
226186.BT_0130 226186.BT_2188 153
226186.BT_0130 226186.BT_2255 157
226186.BT_0130 226186.BT_2380 322
226186.BT_0130 226186.BT_2434 199
226186.BT_0130 226186.BT_2439 268
226186.BT_0130 226186.BT_2442 150
226186.BT_0130 226186.BT_2618 198
226186.BT_0130 226186.BT_2619 198
226186.BT_0130 226186.BT_2749 172
226186.BT_0130 226186.BT_2836 183
226186.BT_0130 226186.BT_2837 151
226186.BT_0130 226186.BT_2940 151
226186.BT_0130 226186.BT_2955 164
226186.BT_0130 226186.BT_2956 150
226186.BT_0130 226186.BT_2958 219
226186.BT_0130 226186.BT_2969 321
226186.BT_0130 226186.BT_2970 153
226186.BT_0130 226186.BT_3115 224
226186.BT_0130 226186.BT_3210 159
226186.BT_0130 226186.BT_3231 221
226186.BT_0130 226186.BT_3232 181
226186.BT_0130 226186.BT_3317 457
226186.BT_0130 226186.BT_3318 219
226186.BT_0130 226186.BT_3319 219
226186.BT_0130 226186.BT_3320 296
226186.BT_0130 226186.BT_3321 273
226186.BT_0130 226186.BT_3325 182
226186.BT_0130 226186.BT_3328 234
226186.BT_0130 226186.BT_3339 150
226186.BT_0130 226186.BT_3357 171
226186.BT_0130 226186.BT_3358 395
226186.BT_0130 226186.BT_3359 394
226186.BT_0130 226186.BT_3393 271
226186.BT_0130 226186.BT_3514 219
226186.BT_0130 226186.BT_3560 170
226186.BT_0130 226186.BT_3594 170
226186.BT_0130 226186.BT_3636 243
226186.BT_0130 226186.BT_3664 182
226186.BT_0130 226186.BT_3755 226
226186.BT_0130 226186.BT_3771 233
226186.BT_0130 226186.BT_3776 211
226186.BT_0130 226186.BT_3783 157
226186.BT_0130 226186.BT_3801 198
226186.BT_0130 226186.BT_3805 198
226186.BT_0130 226186.BT_3833 191
226186.BT_0130 226186.BT_3834 341
226186.BT_0130 226186.BT_3933 225
226186.BT_0130 226186.BT_3945 173
226186.BT_0130 226186.BT_4048 206
226186.BT_0130 226186.BT_4105 234
226186.BT_0130 226186.BT_4106 221
226186.BT_0130 226186.BT_4113 537
226186.BT_0130 226186.BT_4114 220
226186.BT_0130 226186.BT_4206 383
226186.BT_0130 226186.BT_4312 262
226186.BT_0130 226186.BT_4424 150
226186.BT_0130 226186.BT_4481 152
226186.BT_0130 226186.BT_4496 162
226186.BT_0130 226186.BT_4503 225
226186.BT_0130 226186.BT_4554 215
226186.BT_0130 226186.BT_4610 169
226186.BT_0130 226186.BT_4695 234
226186.BT_0130 226186.BT_4696 178
226186.BT_0131 226186.BT_0034 160
226186.BT_0131 226186.BT_0108 162
226186.BT_0131 226186.BT_0129 234
226186.BT_0131 226186.BT_0130 240
226186.BT_0131 226186.BT_0132 459
226186.BT_0131 226186.BT_0207 168
226186.BT_0131 226186.BT_0275 175
226186.BT_0131 226186.BT_0421 166
226186.BT_0131 226186.BT_0763 151
226186.BT_0131 226186.BT_0806 168
226186.BT_0131 226186.BT_0818 160
226186.BT_0131 226186.BT_1026 291
226186.BT_0131 226186.BT_1264 185
226186.BT_0131 226186.BT_1447 157
226186.BT_0131 226186.BT_1927 177
226186.BT_0131 226186.BT_1932 160
226186.BT_0131 226186.BT_2090 168
226186.BT_0131 226186.BT_2116 164
226186.BT_0131 226186.BT_2223 249
226186.BT_0131 226186.BT_2226 166
226186.BT_0131 226186.BT_2313 160
226186.BT_0131 226186.BT_2333 162
226186.BT_0131 226186.BT_2354 152
226186.BT_0131 226186.BT_2363 150
226186.BT_0131 226186.BT_2422 150
226186.BT_0131 226186.BT_2683 156
226186.BT_0131 226186.BT_2707 168
226186.BT_0131 226186.BT_2770 151
226186.BT_0131 226186.BT_2932 197
226186.BT_0131 226186.BT_3059 189
226186.BT_0131 226186.BT_3143 152
226186.BT_0131 226186.BT_3210 168
226186.BT_0131 226186.BT_3424 270
226186.BT_0131 226186.BT_3551 167
226186.BT_0131 226186.BT_3557 160
226186.BT_0131 226186.BT_3620 152
226186.BT_0131 226186.BT_3920 229
226186.BT_0131 226186.BT_3997 155
226186.BT_0131 226186.BT_4129 180
226186.BT_0131 226186.BT_4244 185
226186.BT_0131 226186.BT_4357 154
226186.BT_0131 226186.BT_4493 168
226186.BT_0131 226186.BT_4666 150
226186.BT_0131 226186.BT_4712 172
226186.BT_0132 226186.BT_0001 336
226186.BT_0132 226186.BT_0012 456
226186.BT_0132 226186.BT_0126 265
226186.BT_0132 226186.BT_0129 181
226186.BT_0132 226186.BT_0130 184
226186.BT_0132 226186.BT_0131 459
226186.BT_0132 226186.BT_0169 190
226186.BT_0132 226186.BT_0455 268
226186.BT_0132 226186.BT_0683 299
226186.BT_0132 226186.BT_0773 284
226186.BT_0132 226186.BT_0873 183
226186.BT_0132 226186.BT_0980 159
226186.BT_0132 226186.BT_1185 156
226186.BT_0132 226186.BT_1573 179
226186.BT_0132 226186.BT_1647 197
226186.BT_0132 226186.BT_1839 153
226186.BT_0132 226186.BT_1871 271
226186.BT_0132 226186.BT_1898 170
226186.BT_0132 226186.BT_2160 217
226186.BT_0132 226186.BT_2198 174
226186.BT_0132 226186.BT_2254 257
226186.BT_0132 226186.BT_2436 150
226186.BT_0132 226186.BT_2620 296
226186.BT_0132 226186.BT_2630 170
226186.BT_0132 226186.BT_2813 169
226186.BT_0132 226186.BT_2837 563
226186.BT_0132 226186.BT_3091 217
226186.BT_0132 226186.BT_3163 342
226186.BT_0132 226186.BT_3294 303
226186.BT_0132 226186.BT_3325 267
226186.BT_0132 226186.BT_3470 184
226186.BT_0132 226186.BT_3522 163
226186.BT_0132 226186.BT_3586 167
226186.BT_0132 226186.BT_3593 385
226186.BT_0132 226186.BT_3608 278
226186.BT_0132 226186.BT_3628 270
226186.BT_0132 226186.BT_3656 324
226186.BT_0132 226186.BT_3661 410
226186.BT_0132 226186.BT_3664 345
226186.BT_0132 226186.BT_3698 307
226186.BT_0132 226186.BT_3701 158
226186.BT_0132 226186.BT_3702 153
226186.BT_0132 226186.BT_3703 268
226186.BT_0132 226186.BT_3704 534
226186.BT_0132 226186.BT_3705 217
226186.BT_0132 226186.BT_3765 155
226186.BT_0132 226186.BT_3783 190
226186.BT_0132 226186.BT_4047 173
226186.BT_0132 226186.BT_4056 218
226186.BT_0132 226186.BT_4115 246
226186.BT_0132 226186.BT_4116 252
226186.BT_0132 226186.BT_4119 180
226186.BT_0132 226186.BT_4146 478
226186.BT_0132 226186.BT_4243 168
226186.BT_0132 226186.BT_4252 153
226186.BT_0132 226186.BT_4263 563
226186.BT_0132 226186.BT_4427 158
226186.BT_0132 226186.BT_4572 271
226186.BT_0132 226186.BT_4573 422
226186.BT_0132 226186.BT_4574 422
226186.BT_0132 226186.BT_4581 254
226186.BT_0132 226186.BT_4653 159
226186.BT_0132 226186.BT_4654 158
226186.BT_0132 226186.BT_4670 158
226186.BT_0132 226186.BT_4671 153
226186.BT_0133 226186.BT_0134 827
226186.BT_0133 226186.BT_0135 827
226186.BT_0133 226186.BT_0136 587
226186.BT_0133 226186.BT_0137 410
226186.BT_0133 226186.BT_0138 262
226186.BT_0133 226186.BT_0152 222
226186.BT_0133 226186.BT_0182 172
226186.BT_0133 226186.BT_0223 232
226186.BT_0133 226186.BT_0258 486
226186.BT_0133 226186.BT_0321 168
226186.BT_0133 226186.BT_0443 267
226186.BT_0133 226186.BT_0447 155
226186.BT_0133 226186.BT_0459 191
226186.BT_0133 226186.BT_0460 191
226186.BT_0133 226186.BT_0554 164
226186.BT_0133 226186.BT_0675 958
226186.BT_0133 226186.BT_0676 956
226186.BT_0133 226186.BT_0822 160
226186.BT_0133 226186.BT_0838 172
226186.BT_0133 226186.BT_0916 156
226186.BT_0133 226186.BT_1034 160
226186.BT_0133 226186.BT_1051 191
226186.BT_0133 226186.BT_1073 250
226186.BT_0133 226186.BT_1074 250
226186.BT_0133 226186.BT_1075 525
226186.BT_0133 226186.BT_1076 232
226186.BT_0133 226186.BT_1082 420
226186.BT_0133 226186.BT_1197 209
226186.BT_0133 226186.BT_1205 173
226186.BT_0133 226186.BT_1220 285
226186.BT_0133 226186.BT_1265 232
226186.BT_0133 226186.BT_1313 356
226186.BT_0133 226186.BT_1314 202
226186.BT_0133 226186.BT_1321 219
226186.BT_0133 226186.BT_1322 156
226186.BT_0133 226186.BT_1323 274
226186.BT_0133 226186.BT_1448 251
226186.BT_0133 226186.BT_1449 218
226186.BT_0133 226186.BT_1575 188
226186.BT_0133 226186.BT_1621 191
226186.BT_0133 226186.BT_1627 191
226186.BT_0133 226186.BT_1733 154
226186.BT_0133 226186.BT_1737 331
226186.BT_0133 226186.BT_1744 331
226186.BT_0133 226186.BT_1778 267
226186.BT_0133 226186.BT_1780 267
226186.BT_0133 226186.BT_1872 267
226186.BT_0133 226186.BT_1915 218
226186.BT_0133 226186.BT_1989 222
226186.BT_0133 226186.BT_1999 167
226186.BT_0133 226186.BT_2001 236
226186.BT_0133 226186.BT_2005 342
226186.BT_0133 226186.BT_2074 151
226186.BT_0133 226186.BT_2124 402
226186.BT_0133 226186.BT_2135 496
226186.BT_0133 226186.BT_2234 307
226186.BT_0133 226186.BT_2430 468
226186.BT_0133 226186.BT_2437 250
226186.BT_0133 226186.BT_2438 250
226186.BT_0133 226186.BT_2439 774
226186.BT_0133 226186.BT_2459 191
226186.BT_0133 226186.BT_2549 457
226186.BT_0133 226186.BT_2571 220
226186.BT_0133 226186.BT_2697 172
226186.BT_0133 226186.BT_2813 300
226186.BT_0133 226186.BT_2854 267
226186.BT_0133 226186.BT_3008 205
226186.BT_0133 226186.BT_3009 267
226186.BT_0133 226186.BT_3030 160
226186.BT_0133 226186.BT_3178 191
226186.BT_0133 226186.BT_3300 267
226186.BT_0133 226186.BT_3314 267
226186.BT_0133 226186.BT_3567 267
226186.BT_0133 226186.BT_3587 486
226186.BT_0133 226186.BT_3588 956
226186.BT_0133 226186.BT_3589 204
226186.BT_0133 226186.BT_3613 176
226186.BT_0133 226186.BT_3618 655
226186.BT_0133 226186.BT_3619 599
226186.BT_0133 226186.BT_3620 525
226186.BT_0133 226186.BT_3621 455
226186.BT_0133 226186.BT_3622 176
226186.BT_0133 226186.BT_3623 446
226186.BT_0133 226186.BT_3636 281
226186.BT_0133 226186.BT_3692 166
226186.BT_0133 226186.BT_3717 160
226186.BT_0133 226186.BT_3813 279
226186.BT_0133 226186.BT_3868 191
226186.BT_0133 226186.BT_3925 185
226186.BT_0133 226186.BT_3939 152
226186.BT_0133 226186.BT_3950 224
226186.BT_0133 226186.BT_4101 222
226186.BT_0133 226186.BT_4127 486
226186.BT_0133 226186.BT_4255 177
226186.BT_0133 226186.BT_4311 204
226186.BT_0133 226186.BT_4317 163
226186.BT_0133 226186.BT_4337 191
226186.BT_0133 226186.BT_4394 191
226186.BT_0133 226186.BT_4454 167
226186.BT_0133 226186.BT_4469 317
226186.BT_0133 226186.BT_4475 317
226186.BT_0133 226186.BT_4484 172
226186.BT_0133 226186.BT_4703 271
226186.BT_0133 226186.BT_4714 267
226186.BT_0134 226186.BT_0133 827
226186.BT_0134 226186.BT_0135 986
226186.BT_0134 226186.BT_0136 612
226186.BT_0134 226186.BT_0137 424
226186.BT_0134 226186.BT_0138 269
226186.BT_0134 226186.BT_0150 213
226186.BT_0134 226186.BT_0183 163
226186.BT_0134 226186.BT_0198 443
226186.BT_0134 226186.BT_0236 159
226186.BT_0134 226186.BT_0237 158
226186.BT_0134 226186.BT_0335 525
226186.BT_0134 226186.BT_0368 181
226186.BT_0134 226186.BT_0483 160
226186.BT_0134 226186.BT_0778 301
226186.BT_0134 226186.BT_0791 298
226186.BT_0134 226186.BT_0893 159
226186.BT_0134 226186.BT_1007 182
226186.BT_0134 226186.BT_1167 162
226186.BT_0134 226186.BT_1175 252
226186.BT_0134 226186.BT_1180 181
226186.BT_0134 226186.BT_1389 163
226186.BT_0134 226186.BT_1485 153
226186.BT_0134 226186.BT_1543 167
226186.BT_0134 226186.BT_1553 182
226186.BT_0134 226186.BT_1797 212
226186.BT_0134 226186.BT_2050 313
226186.BT_0134 226186.BT_2056 151
226186.BT_0134 226186.BT_2183 517
226186.BT_0134 226186.BT_2330 168
226186.BT_0134 226186.BT_2484 161
226186.BT_0134 226186.BT_2701 151
226186.BT_0134 226186.BT_2746 174
226186.BT_0134 226186.BT_2861 172
226186.BT_0134 226186.BT_2964 207
226186.BT_0134 226186.BT_3020 241
226186.BT_0134 226186.BT_3096 154
226186.BT_0134 226186.BT_3238 226
226186.BT_0134 226186.BT_3289 182
226186.BT_0134 226186.BT_3298 184
226186.BT_0134 226186.BT_3347 233
226186.BT_0134 226186.BT_3482 229
226186.BT_0134 226186.BT_3492 154
226186.BT_0134 226186.BT_3568 177
226186.BT_0134 226186.BT_3598 180
226186.BT_0134 226186.BT_3669 249
226186.BT_0134 226186.BT_3807 196
226186.BT_0134 226186.BT_3896 158
226186.BT_0134 226186.BT_3987 280
226186.BT_0134 226186.BT_4109 177
226186.BT_0134 226186.BT_4113 275
226186.BT_0134 226186.BT_4512 150
226186.BT_0134 226186.BT_4610 274
226186.BT_0134 226186.BT_4670 201
226186.BT_0135 226186.BT_0133 827
226186.BT_0135 226186.BT_0134 986
226186.BT_0135 226186.BT_0136 612
226186.BT_0135 226186.BT_0137 424
226186.BT_0135 226186.BT_0138 269
226186.BT_0135 226186.BT_0198 407
226186.BT_0135 226186.BT_0236 161
226186.BT_0135 226186.BT_0290 163
226186.BT_0135 226186.BT_0335 525
226186.BT_0135 226186.BT_0448 152
226186.BT_0135 226186.BT_0502 155
226186.BT_0135 226186.BT_0504 150
226186.BT_0135 226186.BT_0537 170
226186.BT_0135 226186.BT_0778 301
226186.BT_0135 226186.BT_0791 155
226186.BT_0135 226186.BT_1024 166
226186.BT_0135 226186.BT_1028 155
226186.BT_0135 226186.BT_1053 162
226186.BT_0135 226186.BT_1235 158
226186.BT_0135 226186.BT_1239 150
226186.BT_0135 226186.BT_1391 165
226186.BT_0135 226186.BT_1482 221
226186.BT_0135 226186.BT_1543 193
226186.BT_0135 226186.BT_1553 219
226186.BT_0135 226186.BT_1770 153
226186.BT_0135 226186.BT_1787 151
226186.BT_0135 226186.BT_1809 155
226186.BT_0135 226186.BT_2050 276
226186.BT_0135 226186.BT_2061 238
226186.BT_0135 226186.BT_2183 657
226186.BT_0135 226186.BT_2204 162
226186.BT_0135 226186.BT_2211 154
226186.BT_0135 226186.BT_2216 177
226186.BT_0135 226186.BT_2224 170
226186.BT_0135 226186.BT_2810 152
226186.BT_0135 226186.BT_2893 184
226186.BT_0135 226186.BT_2937 239
226186.BT_0135 226186.BT_2964 175
226186.BT_0135 226186.BT_3020 415
226186.BT_0135 226186.BT_3047 155
226186.BT_0135 226186.BT_3087 156
226186.BT_0135 226186.BT_3238 316
226186.BT_0135 226186.BT_3289 157
226186.BT_0135 226186.BT_3325 158
226186.BT_0135 226186.BT_3474 185
226186.BT_0135 226186.BT_3482 161
226186.BT_0135 226186.BT_3586 163
226186.BT_0135 226186.BT_3598 236
226186.BT_0135 226186.BT_3654 163
226186.BT_0135 226186.BT_3667 199
226186.BT_0135 226186.BT_3669 328
226186.BT_0135 226186.BT_3770 179
226186.BT_0135 226186.BT_3813 155
226186.BT_0135 226186.BT_3814 151
226186.BT_0135 226186.BT_3855 194
226186.BT_0135 226186.BT_3960 230
226186.BT_0135 226186.BT_3987 299
226186.BT_0135 226186.BT_4122 166
226186.BT_0135 226186.BT_4383 176
226186.BT_0135 226186.BT_4610 274
226186.BT_0136 226186.BT_0133 587
226186.BT_0136 226186.BT_0134 612
226186.BT_0136 226186.BT_0135 612
226186.BT_0136 226186.BT_0137 577
226186.BT_0136 226186.BT_0138 338
226186.BT_0136 226186.BT_1780 168
226186.BT_0136 226186.BT_1872 168
226186.BT_0136 226186.BT_3567 168
226186.BT_0136 226186.BT_4714 168
226186.BT_0137 226186.BT_0065 196
226186.BT_0137 226186.BT_0126 176
226186.BT_0137 226186.BT_0133 410
226186.BT_0137 226186.BT_0134 424
226186.BT_0137 226186.BT_0135 424
226186.BT_0137 226186.BT_0136 577
226186.BT_0137 226186.BT_0138 469
226186.BT_0137 226186.BT_0336 220
226186.BT_0137 226186.BT_0348 343
226186.BT_0137 226186.BT_0349 183
226186.BT_0137 226186.BT_0360 490
226186.BT_0137 226186.BT_0367 346
226186.BT_0137 226186.BT_0368 344
226186.BT_0137 226186.BT_0369 687
226186.BT_0137 226186.BT_0445 200
226186.BT_0137 226186.BT_0683 157
226186.BT_0137 226186.BT_1003 416
226186.BT_0137 226186.BT_1010 204
226186.BT_0137 226186.BT_1260 487
226186.BT_0137 226186.BT_1261 486
226186.BT_0137 226186.BT_1690 157
226186.BT_0137 226186.BT_1781 154
226186.BT_0137 226186.BT_2007 166
226186.BT_0137 226186.BT_2063 184
226186.BT_0137 226186.BT_2097 451
226186.BT_0137 226186.BT_2190 153
226186.BT_0137 226186.BT_2621 151
226186.BT_0137 226186.BT_2622 303
226186.BT_0137 226186.BT_2662 191
226186.BT_0137 226186.BT_2815 170
226186.BT_0137 226186.BT_2850 256
226186.BT_0137 226186.BT_2852 245
226186.BT_0137 226186.BT_2911 221
226186.BT_0137 226186.BT_2912 224
226186.BT_0137 226186.BT_2958 230
226186.BT_0137 226186.BT_3009 153
226186.BT_0137 226186.BT_3016 266
226186.BT_0137 226186.BT_3026 202
226186.BT_0137 226186.BT_3036 282
226186.BT_0137 226186.BT_3065 163
226186.BT_0137 226186.BT_3096 282
226186.BT_0137 226186.BT_3132 175
226186.BT_0137 226186.BT_3155 161
226186.BT_0137 226186.BT_3305 178
226186.BT_0137 226186.BT_3342 154
226186.BT_0137 226186.BT_3422 174
226186.BT_0137 226186.BT_3467 470
226186.BT_0137 226186.BT_3501 174
226186.BT_0137 226186.BT_3514 230
226186.BT_0137 226186.BT_3515 328
226186.BT_0137 226186.BT_3531 397
226186.BT_0137 226186.BT_3562 202
226186.BT_0137 226186.BT_3619 155
226186.BT_0137 226186.BT_3655 157
226186.BT_0137 226186.BT_3657 235
226186.BT_0137 226186.BT_3661 561
226186.BT_0137 226186.BT_3664 256
226186.BT_0137 226186.BT_3665 214
226186.BT_0137 226186.BT_3674 441
226186.BT_0137 226186.BT_3675 156
226186.BT_0137 226186.BT_3704 308
226186.BT_0137 226186.BT_3742 399
226186.BT_0137 226186.BT_3753 275
226186.BT_0137 226186.BT_3792 169
226186.BT_0137 226186.BT_3798 297
226186.BT_0137 226186.BT_3987 165
226186.BT_0137 226186.BT_4091 197
226186.BT_0137 226186.BT_4093 167
226186.BT_0137 226186.BT_4095 247
226186.BT_0137 226186.BT_4145 206
226186.BT_0137 226186.BT_4146 572
226186.BT_0137 226186.BT_4150 275
226186.BT_0137 226186.BT_4157 199
226186.BT_0137 226186.BT_4159 227
226186.BT_0137 226186.BT_4172 375
226186.BT_0137 226186.BT_4198 157
226186.BT_0137 226186.BT_4703 166
226186.BT_0138 226186.BT_0001 228
226186.BT_0138 226186.BT_0012 270
226186.BT_0138 226186.BT_0126 436
226186.BT_0138 226186.BT_0133 262
226186.BT_0138 226186.BT_0134 269
226186.BT_0138 226186.BT_0135 269
226186.BT_0138 226186.BT_0136 338
226186.BT_0138 226186.BT_0137 469
226186.BT_0138 226186.BT_0195 181
226186.BT_0138 226186.BT_0257 155
226186.BT_0138 226186.BT_0267 458
226186.BT_0138 226186.BT_0315 160
226186.BT_0138 226186.BT_0334 190
226186.BT_0138 226186.BT_0366 455
226186.BT_0138 226186.BT_0525 205
226186.BT_0138 226186.BT_0587 267
226186.BT_0138 226186.BT_0754 181
226186.BT_0138 226186.BT_0821 193
226186.BT_0138 226186.BT_0857 170
226186.BT_0138 226186.BT_0864 214
226186.BT_0138 226186.BT_0958 409
226186.BT_0138 226186.BT_0981 469
226186.BT_0138 226186.BT_0995 152
226186.BT_0138 226186.BT_1016 154
226186.BT_0138 226186.BT_1017 159
226186.BT_0138 226186.BT_1064 205
226186.BT_0138 226186.BT_1101 164
226186.BT_0138 226186.BT_1185 188
226186.BT_0138 226186.BT_1402 166
226186.BT_0138 226186.BT_1635 443
226186.BT_0138 226186.BT_1734 423
226186.BT_0138 226186.BT_1771 238
226186.BT_0138 226186.BT_1838 158
226186.BT_0138 226186.BT_1846 177
226186.BT_0138 226186.BT_1907 178
226186.BT_0138 226186.BT_2093 184
226186.BT_0138 226186.BT_2102 419
226186.BT_0138 226186.BT_2132 209
226186.BT_0138 226186.BT_2157 164
226186.BT_0138 226186.BT_2172 191
226186.BT_0138 226186.BT_2253 237
226186.BT_0138 226186.BT_2260 363
226186.BT_0138 226186.BT_2329 155
226186.BT_0138 226186.BT_2340 151
226186.BT_0138 226186.BT_2364 220
226186.BT_0138 226186.BT_2373 163
226186.BT_0138 226186.BT_2391 398
226186.BT_0138 226186.BT_2393 154
226186.BT_0138 226186.BT_2394 221
226186.BT_0138 226186.BT_2473 150
226186.BT_0138 226186.BT_2485 169
226186.BT_0138 226186.BT_2628 462
226186.BT_0138 226186.BT_2667 297
226186.BT_0138 226186.BT_2688 192
226186.BT_0138 226186.BT_2746 280
226186.BT_0138 226186.BT_2795 175
226186.BT_0138 226186.BT_2805 151
226186.BT_0138 226186.BT_2807 186
226186.BT_0138 226186.BT_2826 440
226186.BT_0138 226186.BT_2847 287
226186.BT_0138 226186.BT_2855 205
226186.BT_0138 226186.BT_2859 214
226186.BT_0138 226186.BT_2860 362
226186.BT_0138 226186.BT_2897 354
226186.BT_0138 226186.BT_2899 197
226186.BT_0138 226186.BT_2923 375
226186.BT_0138 226186.BT_2971 418
226186.BT_0138 226186.BT_2983 163
226186.BT_0138 226186.BT_3003 163
226186.BT_0138 226186.BT_3029 164
226186.BT_0138 226186.BT_3037 156
226186.BT_0138 226186.BT_3049 385
226186.BT_0138 226186.BT_3097 395
226186.BT_0138 226186.BT_3103 152
226186.BT_0138 226186.BT_3123 158
226186.BT_0138 226186.BT_3132 163
226186.BT_0138 226186.BT_3134 380
226186.BT_0138 226186.BT_3154 221
226186.BT_0138 226186.BT_3172 423
226186.BT_0138 226186.BT_3174 162
226186.BT_0138 226186.BT_3192 216
226186.BT_0138 226186.BT_3271 266
226186.BT_0138 226186.BT_3302 463
226186.BT_0138 226186.BT_3334 471
226186.BT_0138 226186.BT_3405 177
226186.BT_0138 226186.BT_3418 222
226186.BT_0138 226186.BT_3431 243
226186.BT_0138 226186.BT_3459 175
226186.BT_0138 226186.BT_3465 365
226186.BT_0138 226186.BT_3483 155
226186.BT_0138 226186.BT_3599 164
226186.BT_0138 226186.BT_3630 193
226186.BT_0138 226186.BT_3659 185
226186.BT_0138 226186.BT_3660 491
226186.BT_0138 226186.BT_3678 422
226186.BT_0138 226186.BT_3702 157
226186.BT_0138 226186.BT_3720 185
226186.BT_0138 226186.BT_3738 406
226186.BT_0138 226186.BT_3775 181
226186.BT_0138 226186.BT_3776 224
226186.BT_0138 226186.BT_3786 463
226186.BT_0138 226186.BT_3800 394
226186.BT_0138 226186.BT_3807 190
226186.BT_0138 226186.BT_3934 160
226186.BT_0138 226186.BT_3942 157
226186.BT_0138 226186.BT_3951 460
226186.BT_0138 226186.BT_3957 484
226186.BT_0138 226186.BT_4055 392
226186.BT_0138 226186.BT_4056 154
226186.BT_0138 226186.BT_4075 253
226186.BT_0138 226186.BT_4081 158
226186.BT_0138 226186.BT_4091 186
226186.BT_0138 226186.BT_4111 446
226186.BT_0138 226186.BT_4124 430
226186.BT_0138 226186.BT_4137 441
226186.BT_0138 226186.BT_4150 164
226186.BT_0138 226186.BT_4154 153
226186.BT_0138 226186.BT_4164 150
226186.BT_0138 226186.BT_4168 173
226186.BT_0138 226186.BT_4170 157
226186.BT_0138 226186.BT_4173 259
226186.BT_0138 226186.BT_4178 426
226186.BT_0138 226186.BT_4181 160
226186.BT_0138 226186.BT_4182 439
226186.BT_0138 226186.BT_4233 239
226186.BT_0138 226186.BT_4236 440
226186.BT_0138 226186.BT_4254 166
226186.BT_0138 226186.BT_4272 399
226186.BT_0138 226186.BT_4319 348
226186.BT_0138 226186.BT_4347 154
226186.BT_0138 226186.BT_4357 262
226186.BT_0138 226186.BT_4427 163
226186.BT_0138 226186.BT_4497 204
226186.BT_0138 226186.BT_4502 169
226186.BT_0138 226186.BT_4646 157
226186.BT_0138 226186.BT_4663 398
226186.BT_0138 226186.BT_4673 453
226186.BT_0138 226186.BT_4723 188
226186.BT_0138 226186.BT_4724 208
226186.BT_0138 226186.BT_4778 233
226186.BT_0139 226186.BT_0140 636
226186.BT_0139 226186.BT_0141 610
226186.BT_0139 226186.BT_0142 534
226186.BT_0139 226186.BT_0143 516
226186.BT_0139 226186.BT_0144 316
226186.BT_0139 226186.BT_0145 230
226186.BT_0139 226186.BT_0146 204
226186.BT_0139 226186.BT_0189 338
226186.BT_0139 226186.BT_0245 158
226186.BT_0139 226186.BT_0272 152
226186.BT_0139 226186.BT_0753 291
226186.BT_0139 226186.BT_0965 307
226186.BT_0139 226186.BT_0978 197
226186.BT_0139 226186.BT_1017 164
226186.BT_0139 226186.BT_1052 231
226186.BT_0139 226186.BT_1195 153
226186.BT_0139 226186.BT_1267 170
226186.BT_0139 226186.BT_1278 197
226186.BT_0139 226186.BT_1279 543
226186.BT_0139 226186.BT_1481 174
226186.BT_0139 226186.BT_1617 158
226186.BT_0139 226186.BT_1618 374
226186.BT_0139 226186.BT_1727 281
226186.BT_0139 226186.BT_1761 150
226186.BT_0139 226186.BT_1817 282
226186.BT_0139 226186.BT_1876 293
226186.BT_0139 226186.BT_2026 161
226186.BT_0139 226186.BT_2038 151
226186.BT_0139 226186.BT_2120 240
226186.BT_0139 226186.BT_2171 254
226186.BT_0139 226186.BT_2179 152
226186.BT_0139 226186.BT_2197 441
226186.BT_0139 226186.BT_2409 191
226186.BT_0139 226186.BT_2439 177
226186.BT_0139 226186.BT_2462 185
226186.BT_0139 226186.BT_2465 169
226186.BT_0139 226186.BT_2561 247
226186.BT_0139 226186.BT_2576 169
226186.BT_0139 226186.BT_2778 170
226186.BT_0139 226186.BT_3000 150
226186.BT_0139 226186.BT_3010 236
226186.BT_0139 226186.BT_3011 332
226186.BT_0139 226186.BT_3037 175
226186.BT_0139 226186.BT_3038 473
226186.BT_0139 226186.BT_3190 304
226186.BT_0139 226186.BT_3229 173
226186.BT_0139 226186.BT_3270 390
226186.BT_0139 226186.BT_3277 150
226186.BT_0139 226186.BT_3278 259
226186.BT_0139 226186.BT_3429 185
226186.BT_0139 226186.BT_3518 455
226186.BT_0139 226186.BT_3627 150
226186.BT_0139 226186.BT_3723 169
226186.BT_0139 226186.BT_3749 193
226186.BT_0139 226186.BT_3787 180
226186.BT_0139 226186.BT_3791 244
226186.BT_0139 226186.BT_3820 150
226186.BT_0139 226186.BT_3899 157
226186.BT_0139 226186.BT_3992 320
226186.BT_0139 226186.BT_4070 312
226186.BT_0139 226186.BT_4250 187
226186.BT_0139 226186.BT_4356 388
226186.BT_0139 226186.BT_4363 159
226186.BT_0139 226186.BT_4402 269
226186.BT_0139 226186.BT_4403 168
226186.BT_0139 226186.BT_4461 295
226186.BT_0139 226186.BT_4614 156
226186.BT_0139 226186.BT_4635 458
226186.BT_0139 226186.BT_4644 498
226186.BT_0139 226186.BT_4706 313
226186.BT_0139 226186.BT_4720 284
226186.BT_0139 226186.BT_4722 188
226186.BT_0139 226186.BT_4723 402
226186.BT_0140 226186.BT_0029 262
226186.BT_0140 226186.BT_0060 153
226186.BT_0140 226186.BT_0124 170
226186.BT_0140 226186.BT_0126 283
226186.BT_0140 226186.BT_0139 636
226186.BT_0140 226186.BT_0141 943
226186.BT_0140 226186.BT_0142 716
226186.BT_0140 226186.BT_0143 690
226186.BT_0140 226186.BT_0144 397
226186.BT_0140 226186.BT_0145 272
226186.BT_0140 226186.BT_0146 234
226186.BT_0140 226186.BT_0150 335
226186.BT_0140 226186.BT_0189 172
226186.BT_0140 226186.BT_0190 249
226186.BT_0140 226186.BT_0191 756
226186.BT_0140 226186.BT_0206 305
226186.BT_0140 226186.BT_0207 741
226186.BT_0140 226186.BT_0235 359
226186.BT_0140 226186.BT_0258 184
226186.BT_0140 226186.BT_0268 239
226186.BT_0140 226186.BT_0269 226
226186.BT_0140 226186.BT_0272 383
226186.BT_0140 226186.BT_0273 395
226186.BT_0140 226186.BT_0285 404
226186.BT_0140 226186.BT_0289 352
226186.BT_0140 226186.BT_0317 330
226186.BT_0140 226186.BT_0318 350
226186.BT_0140 226186.BT_0362 292
226186.BT_0140 226186.BT_0363 644
226186.BT_0140 226186.BT_0364 238
226186.BT_0140 226186.BT_0439 292
226186.BT_0140 226186.BT_0451 660
226186.BT_0140 226186.BT_0452 272
226186.BT_0140 226186.BT_0483 330
226186.BT_0140 226186.BT_0484 725
226186.BT_0140 226186.BT_0487 305
226186.BT_0140 226186.BT_0492 159
226186.BT_0140 226186.BT_0496 426
226186.BT_0140 226186.BT_0498 154
226186.BT_0140 226186.BT_0519 170
226186.BT_0140 226186.BT_0591 153
226186.BT_0140 226186.BT_0683 196
226186.BT_0140 226186.BT_0714 231
226186.BT_0140 226186.BT_0729 176
226186.BT_0140 226186.BT_0754 236
226186.BT_0140 226186.BT_0813 169
226186.BT_0140 226186.BT_0834 177
226186.BT_0140 226186.BT_0866 235
226186.BT_0140 226186.BT_0867 272
226186.BT_0140 226186.BT_0960 462
226186.BT_0140 226186.BT_0968 185
226186.BT_0140 226186.BT_1004 158
226186.BT_0140 226186.BT_1018 232
226186.BT_0140 226186.BT_1024 491
226186.BT_0140 226186.BT_1025 318
226186.BT_0140 226186.BT_1028 568
226186.BT_0140 226186.BT_1029 234
226186.BT_0140 226186.BT_1039 194
226186.BT_0140 226186.BT_1040 430
226186.BT_0140 226186.BT_1042 426
226186.BT_0140 226186.BT_1043 400
226186.BT_0140 226186.BT_1046 442
226186.BT_0140 226186.BT_1047 187
226186.BT_0140 226186.BT_1052 245
226186.BT_0140 226186.BT_1088 538
226186.BT_0140 226186.BT_1118 647
226186.BT_0140 226186.BT_1119 377
226186.BT_0140 226186.BT_1124 230
226186.BT_0140 226186.BT_1185 192
226186.BT_0140 226186.BT_1212 253
226186.BT_0140 226186.BT_1260 310
226186.BT_0140 226186.BT_1261 170
226186.BT_0140 226186.BT_1267 184
226186.BT_0140 226186.BT_1280 235
226186.BT_0140 226186.BT_1281 296
226186.BT_0140 226186.BT_1396 156
226186.BT_0140 226186.BT_1407 217
226186.BT_0140 226186.BT_1414 231
226186.BT_0140 226186.BT_1420 379
226186.BT_0140 226186.BT_1439 544
226186.BT_0140 226186.BT_1440 274
226186.BT_0140 226186.BT_1489 454
226186.BT_0140 226186.BT_1494 179
226186.BT_0140 226186.BT_1511 188
226186.BT_0140 226186.BT_1526 266
226186.BT_0140 226186.BT_1527 175
226186.BT_0140 226186.BT_1551 291
226186.BT_0140 226186.BT_1552 292
226186.BT_0140 226186.BT_1553 733
226186.BT_0140 226186.BT_1582 196
226186.BT_0140 226186.BT_1618 245
226186.BT_0140 226186.BT_1619 246
226186.BT_0140 226186.BT_1631 254
226186.BT_0140 226186.BT_1657 169
226186.BT_0140 226186.BT_1682 337
226186.BT_0140 226186.BT_1683 285
226186.BT_0140 226186.BT_1690 283
226186.BT_0140 226186.BT_1695 183
226186.BT_0140 226186.BT_1723 152
226186.BT_0140 226186.BT_1726 170
226186.BT_0140 226186.BT_1746 153
226186.BT_0140 226186.BT_1762 252
226186.BT_0140 226186.BT_1763 251
226186.BT_0140 226186.BT_1773 356
226186.BT_0140 226186.BT_1774 462
226186.BT_0140 226186.BT_1791 197
226186.BT_0140 226186.BT_1799 477
226186.BT_0140 226186.BT_1803 175
226186.BT_0140 226186.BT_1874 314
226186.BT_0140 226186.BT_1875 296
226186.BT_0140 226186.BT_1876 168
226186.BT_0140 226186.BT_1939 199
226186.BT_0140 226186.BT_1953 374
226186.BT_0140 226186.BT_2032 410
226186.BT_0140 226186.BT_2033 482
226186.BT_0140 226186.BT_2055 353
226186.BT_0140 226186.BT_2065 463
226186.BT_0140 226186.BT_2081 280
226186.BT_0140 226186.BT_2094 415
226186.BT_0140 226186.BT_2107 282
226186.BT_0140 226186.BT_2157 159
226186.BT_0140 226186.BT_2158 169
226186.BT_0140 226186.BT_2160 231
226186.BT_0140 226186.BT_2172 758
226186.BT_0140 226186.BT_2189 222
226186.BT_0140 226186.BT_2195 700
226186.BT_0140 226186.BT_2196 259
226186.BT_0140 226186.BT_2202 292
226186.BT_0140 226186.BT_2253 221
226186.BT_0140 226186.BT_2259 324
226186.BT_0140 226186.BT_2260 231
226186.BT_0140 226186.BT_2264 396
226186.BT_0140 226186.BT_2268 295
226186.BT_0140 226186.BT_2278 161
226186.BT_0140 226186.BT_2303 174
226186.BT_0140 226186.BT_2362 270
226186.BT_0140 226186.BT_2364 274
226186.BT_0140 226186.BT_2365 753
226186.BT_0140 226186.BT_2371 247
226186.BT_0140 226186.BT_2390 546
226186.BT_0140 226186.BT_2393 251
226186.BT_0140 226186.BT_2394 558
226186.BT_0140 226186.BT_2409 376
226186.BT_0140 226186.BT_2442 190
226186.BT_0140 226186.BT_2460 675
226186.BT_0140 226186.BT_2461 254
226186.BT_0140 226186.BT_2485 211
226186.BT_0140 226186.BT_2521 157
226186.BT_0140 226186.BT_2531 274
226186.BT_0140 226186.BT_2532 284
226186.BT_0140 226186.BT_2560 367
226186.BT_0140 226186.BT_2625 413
226186.BT_0140 226186.BT_2626 315
226186.BT_0140 226186.BT_2634 210
226186.BT_0140 226186.BT_2659 177
226186.BT_0140 226186.BT_2668 162
226186.BT_0140 226186.BT_2688 157
226186.BT_0140 226186.BT_2732 226
226186.BT_0140 226186.BT_2745 177
226186.BT_0140 226186.BT_2751 168
226186.BT_0140 226186.BT_2753 206
226186.BT_0140 226186.BT_2787 154
226186.BT_0140 226186.BT_2796 565
226186.BT_0140 226186.BT_2805 235
226186.BT_0140 226186.BT_2806 496
226186.BT_0140 226186.BT_2808 188
226186.BT_0140 226186.BT_2818 298
226186.BT_0140 226186.BT_2819 607
226186.BT_0140 226186.BT_2820 210
226186.BT_0140 226186.BT_2859 232
226186.BT_0140 226186.BT_2880 155
226186.BT_0140 226186.BT_2893 561
226186.BT_0140 226186.BT_2894 266
226186.BT_0140 226186.BT_2904 236
226186.BT_0140 226186.BT_2905 281
226186.BT_0140 226186.BT_2919 329
226186.BT_0140 226186.BT_2920 282
226186.BT_0140 226186.BT_2950 162
226186.BT_0140 226186.BT_2951 666
226186.BT_0140 226186.BT_2952 267
226186.BT_0140 226186.BT_2967 234
226186.BT_0140 226186.BT_2968 237
226186.BT_0140 226186.BT_3012 313
226186.BT_0140 226186.BT_3013 228
226186.BT_0140 226186.BT_3024 256
226186.BT_0140 226186.BT_3025 759
226186.BT_0140 226186.BT_3036 164
226186.BT_0140 226186.BT_3046 279
226186.BT_0140 226186.BT_3087 177
226186.BT_0140 226186.BT_3089 747
226186.BT_0140 226186.BT_3090 225
226186.BT_0140 226186.BT_3102 752
226186.BT_0140 226186.BT_3103 248
226186.BT_0140 226186.BT_3156 284
226186.BT_0140 226186.BT_3157 188
226186.BT_0140 226186.BT_3160 170
226186.BT_0140 226186.BT_3174 276
226186.BT_0140 226186.BT_3226 272
226186.BT_0140 226186.BT_3238 498
226186.BT_0140 226186.BT_3239 330
226186.BT_0140 226186.BT_3240 307
226186.BT_0140 226186.BT_3247 151
226186.BT_0140 226186.BT_3248 158
226186.BT_0140 226186.BT_3271 292
226186.BT_0140 226186.BT_3272 614
226186.BT_0140 226186.BT_3275 422
226186.BT_0140 226186.BT_3276 499
226186.BT_0140 226186.BT_3279 357
226186.BT_0140 226186.BT_3280 744
226186.BT_0140 226186.BT_3282 348
226186.BT_0140 226186.BT_3286 202
226186.BT_0140 226186.BT_3296 656
226186.BT_0140 226186.BT_3297 283
226186.BT_0140 226186.BT_3309 172
226186.BT_0140 226186.BT_3310 242
226186.BT_0140 226186.BT_3311 557
226186.BT_0140 226186.BT_3331 738
226186.BT_0140 226186.BT_3332 261
226186.BT_0140 226186.BT_3345 499
226186.BT_0140 226186.BT_3346 279
226186.BT_0140 226186.BT_3427 188
226186.BT_0140 226186.BT_3474 383
226186.BT_0140 226186.BT_3475 274
226186.BT_0140 226186.BT_3483 268
226186.BT_0140 226186.BT_3484 629
226186.BT_0140 226186.BT_3489 290
226186.BT_0140 226186.BT_3493 153
226186.BT_0140 226186.BT_3494 219
226186.BT_0140 226186.BT_3495 435
226186.BT_0140 226186.BT_3505 281
226186.BT_0140 226186.BT_3506 528
226186.BT_0140 226186.BT_3519 286
226186.BT_0140 226186.BT_3520 221
226186.BT_0140 226186.BT_3565 629
226186.BT_0140 226186.BT_3568 713
226186.BT_0140 226186.BT_3569 256
226186.BT_0140 226186.BT_3603 674
226186.BT_0140 226186.BT_3604 241
226186.BT_0140 226186.BT_3613 168
226186.BT_0140 226186.BT_3621 161
226186.BT_0140 226186.BT_3633 353
226186.BT_0140 226186.BT_3670 349
226186.BT_0140 226186.BT_3673 355
226186.BT_0140 226186.BT_3680 296
226186.BT_0140 226186.BT_3701 564
226186.BT_0140 226186.BT_3702 275
226186.BT_0140 226186.BT_3724 168
226186.BT_0140 226186.BT_3750 392
226186.BT_0140 226186.BT_3751 346
226186.BT_0140 226186.BT_3752 409
226186.BT_0140 226186.BT_3788 270
226186.BT_0140 226186.BT_3789 580
226186.BT_0140 226186.BT_3854 274
226186.BT_0140 226186.BT_3855 241
226186.BT_0140 226186.BT_3896 223
226186.BT_0140 226186.BT_3905 179
226186.BT_0140 226186.BT_3917 283
226186.BT_0140 226186.BT_3918 283
226186.BT_0140 226186.BT_3919 366
226186.BT_0140 226186.BT_3920 195
226186.BT_0140 226186.BT_3921 283
226186.BT_0140 226186.BT_3922 247
226186.BT_0140 226186.BT_3923 284
226186.BT_0140 226186.BT_3924 284
226186.BT_0140 226186.BT_3925 286
226186.BT_0140 226186.BT_3926 287
226186.BT_0140 226186.BT_3927 289
226186.BT_0140 226186.BT_3928 289
226186.BT_0140 226186.BT_3929 289
226186.BT_0140 226186.BT_3930 289
226186.BT_0140 226186.BT_3931 289
226186.BT_0140 226186.BT_3952 251
226186.BT_0140 226186.BT_3958 264
226186.BT_0140 226186.BT_3959 358
226186.BT_0140 226186.BT_3983 400
226186.BT_0140 226186.BT_3984 263
226186.BT_0140 226186.BT_4015 151
226186.BT_0140 226186.BT_4039 270
226186.BT_0140 226186.BT_4055 216
226186.BT_0140 226186.BT_4081 323
226186.BT_0140 226186.BT_4082 422
226186.BT_0140 226186.BT_4088 198
226186.BT_0140 226186.BT_4089 588
226186.BT_0140 226186.BT_4090 293
226186.BT_0140 226186.BT_4113 444
226186.BT_0140 226186.BT_4114 258
226186.BT_0140 226186.BT_4121 312
226186.BT_0140 226186.BT_4122 659
226186.BT_0140 226186.BT_4135 206
226186.BT_0140 226186.BT_4149 232
226186.BT_0140 226186.BT_4159 384
226186.BT_0140 226186.BT_4164 349
226186.BT_0140 226186.BT_4165 685
226186.BT_0140 226186.BT_4166 230
226186.BT_0140 226186.BT_4168 384
226186.BT_0140 226186.BT_4172 182
226186.BT_0140 226186.BT_4198 283
226186.BT_0140 226186.BT_4200 246
226186.BT_0140 226186.BT_4201 246
226186.BT_0140 226186.BT_4246 691
226186.BT_0140 226186.BT_4247 279
226186.BT_0140 226186.BT_4251 170
226186.BT_0140 226186.BT_4254 231
226186.BT_0140 226186.BT_4267 294
226186.BT_0140 226186.BT_4268 353
226186.BT_0140 226186.BT_4297 552
226186.BT_0140 226186.BT_4298 308
226186.BT_0140 226186.BT_4357 220
226186.BT_0140 226186.BT_4358 203
226186.BT_0140 226186.BT_4364 277
226186.BT_0140 226186.BT_4368 167
226186.BT_0140 226186.BT_4369 157
226186.BT_0140 226186.BT_4376 186
226186.BT_0140 226186.BT_4398 172
226186.BT_0140 226186.BT_4404 413
226186.BT_0140 226186.BT_4405 383
226186.BT_0140 226186.BT_4470 427
226186.BT_0140 226186.BT_4471 386
226186.BT_0140 226186.BT_4474 153
226186.BT_0140 226186.BT_4477 165
226186.BT_0140 226186.BT_4481 174
226186.BT_0140 226186.BT_4568 253
226186.BT_0140 226186.BT_4593 251
226186.BT_0140 226186.BT_4599 155
226186.BT_0140 226186.BT_4633 436
226186.BT_0140 226186.BT_4634 302
226186.BT_0140 226186.BT_4642 183
226186.BT_0140 226186.BT_4659 753
226186.BT_0140 226186.BT_4660 256
226186.BT_0140 226186.BT_4662 157
226186.BT_0140 226186.BT_4670 506
226186.BT_0140 226186.BT_4671 293
226186.BT_0140 226186.BT_4680 251
226186.BT_0140 226186.BT_4695 179
226186.BT_0140 226186.BT_4707 427
226186.BT_0140 226186.BT_4708 285
226186.BT_0140 226186.BT_4724 280
226186.BT_0140 226186.BT_4725 765
226186.BT_0140 226186.BT_4745 155
226186.BT_0141 226186.BT_0029 665
226186.BT_0141 226186.BT_0087 549
226186.BT_0141 226186.BT_0091 479
226186.BT_0141 226186.BT_0139 610
226186.BT_0141 226186.BT_0140 943
226186.BT_0141 226186.BT_0142 748
226186.BT_0141 226186.BT_0143 720
226186.BT_0141 226186.BT_0144 411
226186.BT_0141 226186.BT_0145 279
226186.BT_0141 226186.BT_0146 239
226186.BT_0141 226186.BT_0189 166
226186.BT_0141 226186.BT_0190 680
226186.BT_0141 226186.BT_0191 464
226186.BT_0141 226186.BT_0206 530
226186.BT_0141 226186.BT_0207 477
226186.BT_0141 226186.BT_0258 336
226186.BT_0141 226186.BT_0268 196
226186.BT_0141 226186.BT_0273 392
226186.BT_0141 226186.BT_0285 170
226186.BT_0141 226186.BT_0290 164
226186.BT_0141 226186.BT_0318 270
226186.BT_0141 226186.BT_0328 241
226186.BT_0141 226186.BT_0362 730
226186.BT_0141 226186.BT_0363 377
226186.BT_0141 226186.BT_0364 468
226186.BT_0141 226186.BT_0438 217
226186.BT_0141 226186.BT_0439 498
226186.BT_0141 226186.BT_0441 250
226186.BT_0141 226186.BT_0442 160
226186.BT_0141 226186.BT_0451 376
226186.BT_0141 226186.BT_0452 588
226186.BT_0141 226186.BT_0455 157
226186.BT_0141 226186.BT_0456 217
226186.BT_0141 226186.BT_0483 249
226186.BT_0141 226186.BT_0484 683
226186.BT_0141 226186.BT_0566 176
226186.BT_0141 226186.BT_0589 231
226186.BT_0141 226186.BT_0671 460
226186.BT_0141 226186.BT_0672 195
226186.BT_0141 226186.BT_0754 720
226186.BT_0141 226186.BT_0811 160
226186.BT_0141 226186.BT_0817 157
226186.BT_0141 226186.BT_0827 165
226186.BT_0141 226186.BT_0857 515
226186.BT_0141 226186.BT_0865 150
226186.BT_0141 226186.BT_0866 442
226186.BT_0141 226186.BT_0867 538
226186.BT_0141 226186.BT_0896 242
226186.BT_0141 226186.BT_0911 161
226186.BT_0141 226186.BT_0964 208
226186.BT_0141 226186.BT_0979 233
226186.BT_0141 226186.BT_0983 252
226186.BT_0141 226186.BT_0986 276
226186.BT_0141 226186.BT_0996 239
226186.BT_0141 226186.BT_0997 411
226186.BT_0141 226186.BT_1010 252
226186.BT_0141 226186.BT_1024 458
226186.BT_0141 226186.BT_1025 567
226186.BT_0141 226186.BT_1028 477
226186.BT_0141 226186.BT_1029 152
226186.BT_0141 226186.BT_1039 258
226186.BT_0141 226186.BT_1040 186
226186.BT_0141 226186.BT_1043 450
226186.BT_0141 226186.BT_1046 177
226186.BT_0141 226186.BT_1047 658
226186.BT_0141 226186.BT_1096 184
226186.BT_0141 226186.BT_1118 464
226186.BT_0141 226186.BT_1124 255
226186.BT_0141 226186.BT_1138 192
226186.BT_0141 226186.BT_1163 232
226186.BT_0141 226186.BT_1204 420
226186.BT_0141 226186.BT_1212 203
226186.BT_0141 226186.BT_1248 231
226186.BT_0141 226186.BT_1281 707
226186.BT_0141 226186.BT_1313 172
226186.BT_0141 226186.BT_1319 200
226186.BT_0141 226186.BT_1355 186
226186.BT_0141 226186.BT_1358 152
226186.BT_0141 226186.BT_1382 172
226186.BT_0141 226186.BT_1389 154
226186.BT_0141 226186.BT_1439 257
226186.BT_0141 226186.BT_1471 174
226186.BT_0141 226186.BT_1473 175
226186.BT_0141 226186.BT_1485 198
226186.BT_0141 226186.BT_1489 293
226186.BT_0141 226186.BT_1527 501
226186.BT_0141 226186.BT_1551 501
226186.BT_0141 226186.BT_1552 312
226186.BT_0141 226186.BT_1553 427
226186.BT_0141 226186.BT_1591 178
226186.BT_0141 226186.BT_1594 154
226186.BT_0141 226186.BT_1613 356
226186.BT_0141 226186.BT_1619 621
226186.BT_0141 226186.BT_1631 538
226186.BT_0141 226186.BT_1653 161
226186.BT_0141 226186.BT_1670 169
226186.BT_0141 226186.BT_1682 498
226186.BT_0141 226186.BT_1743 156
226186.BT_0141 226186.BT_1744 152
226186.BT_0141 226186.BT_1762 378
226186.BT_0141 226186.BT_1763 613
226186.BT_0141 226186.BT_1770 217
226186.BT_0141 226186.BT_1773 459
226186.BT_0141 226186.BT_1774 168
226186.BT_0141 226186.BT_1787 164
226186.BT_0141 226186.BT_1789 172
226186.BT_0141 226186.BT_1804 196
226186.BT_0141 226186.BT_1805 196
226186.BT_0141 226186.BT_1811 227
226186.BT_0141 226186.BT_1874 316
226186.BT_0141 226186.BT_1875 303
226186.BT_0141 226186.BT_2032 166
226186.BT_0141 226186.BT_2033 684
226186.BT_0141 226186.BT_2036 218
226186.BT_0141 226186.BT_2040 279
226186.BT_0141 226186.BT_2065 205
226186.BT_0141 226186.BT_2107 731
226186.BT_0141 226186.BT_2157 462
226186.BT_0141 226186.BT_2158 254
226186.BT_0141 226186.BT_2160 335
226186.BT_0141 226186.BT_2163 157
226186.BT_0141 226186.BT_2172 309
226186.BT_0141 226186.BT_2192 170
226186.BT_0141 226186.BT_2194 250
226186.BT_0141 226186.BT_2195 429
226186.BT_0141 226186.BT_2196 624
226186.BT_0141 226186.BT_2202 592
226186.BT_0141 226186.BT_2204 264
226186.BT_0141 226186.BT_2232 295
226186.BT_0141 226186.BT_2251 164
226186.BT_0141 226186.BT_2253 215
226186.BT_0141 226186.BT_2259 747
226186.BT_0141 226186.BT_2260 157
226186.BT_0141 226186.BT_2264 191
226186.BT_0141 226186.BT_2268 481
226186.BT_0141 226186.BT_2277 213
226186.BT_0141 226186.BT_2290 593
226186.BT_0141 226186.BT_2335 157
226186.BT_0141 226186.BT_2359 159
226186.BT_0141 226186.BT_2362 279
226186.BT_0141 226186.BT_2363 153
226186.BT_0141 226186.BT_2364 365
226186.BT_0141 226186.BT_2365 475
226186.BT_0141 226186.BT_2371 170
226186.BT_0141 226186.BT_2388 263
226186.BT_0141 226186.BT_2390 411
226186.BT_0141 226186.BT_2393 748
226186.BT_0141 226186.BT_2394 419
226186.BT_0141 226186.BT_2460 367
226186.BT_0141 226186.BT_2461 676
226186.BT_0141 226186.BT_2530 251
226186.BT_0141 226186.BT_2531 759
226186.BT_0141 226186.BT_2532 441
226186.BT_0141 226186.BT_2559 521
226186.BT_0141 226186.BT_2596 402
226186.BT_0141 226186.BT_2625 451
226186.BT_0141 226186.BT_2626 744
226186.BT_0141 226186.BT_2751 317
226186.BT_0141 226186.BT_2753 264
226186.BT_0141 226186.BT_2758 263
226186.BT_0141 226186.BT_2786 250
226186.BT_0141 226186.BT_2796 180
226186.BT_0141 226186.BT_2805 628
226186.BT_0141 226186.BT_2806 338
226186.BT_0141 226186.BT_2808 163
226186.BT_0141 226186.BT_2810 173
226186.BT_0141 226186.BT_2818 510
226186.BT_0141 226186.BT_2819 466
226186.BT_0141 226186.BT_2820 267
226186.BT_0141 226186.BT_2822 570
226186.BT_0141 226186.BT_2858 364
226186.BT_0141 226186.BT_2859 709
226186.BT_0141 226186.BT_2880 163
226186.BT_0141 226186.BT_2893 425
226186.BT_0141 226186.BT_2894 756
226186.BT_0141 226186.BT_2904 435
226186.BT_0141 226186.BT_2905 721
226186.BT_0141 226186.BT_2910 246
226186.BT_0141 226186.BT_2919 429
226186.BT_0141 226186.BT_2920 629
226186.BT_0141 226186.BT_2951 424
226186.BT_0141 226186.BT_2952 208
226186.BT_0141 226186.BT_2964 237
226186.BT_0141 226186.BT_2967 436
226186.BT_0141 226186.BT_2968 436
226186.BT_0141 226186.BT_2980 225
226186.BT_0141 226186.BT_3012 448
226186.BT_0141 226186.BT_3013 439
226186.BT_0141 226186.BT_3024 651
226186.BT_0141 226186.BT_3025 463
226186.BT_0141 226186.BT_3046 752
226186.BT_0141 226186.BT_3048 403
226186.BT_0141 226186.BT_3051 168
226186.BT_0141 226186.BT_3089 459
226186.BT_0141 226186.BT_3090 575
226186.BT_0141 226186.BT_3102 478
226186.BT_0141 226186.BT_3103 380
226186.BT_0141 226186.BT_3108 161
226186.BT_0141 226186.BT_3155 252
226186.BT_0141 226186.BT_3156 723
226186.BT_0141 226186.BT_3157 409
226186.BT_0141 226186.BT_3174 717
226186.BT_0141 226186.BT_3219 161
226186.BT_0141 226186.BT_3237 593
226186.BT_0141 226186.BT_3238 533
226186.BT_0141 226186.BT_3239 662
226186.BT_0141 226186.BT_3240 691
226186.BT_0141 226186.BT_3272 437
226186.BT_0141 226186.BT_3275 412
226186.BT_0141 226186.BT_3276 446
226186.BT_0141 226186.BT_3280 445
226186.BT_0141 226186.BT_3282 348
226186.BT_0141 226186.BT_3296 466
226186.BT_0141 226186.BT_3297 697
226186.BT_0141 226186.BT_3310 620
226186.BT_0141 226186.BT_3311 573
226186.BT_0141 226186.BT_3331 419
226186.BT_0141 226186.BT_3332 626
226186.BT_0141 226186.BT_3341 650
226186.BT_0141 226186.BT_3345 455
226186.BT_0141 226186.BT_3346 734
226186.BT_0141 226186.BT_3403 411
226186.BT_0141 226186.BT_3413 180
226186.BT_0141 226186.BT_3424 335
226186.BT_0141 226186.BT_3469 523
226186.BT_0141 226186.BT_3470 194
226186.BT_0141 226186.BT_3474 446
226186.BT_0141 226186.BT_3475 660
226186.BT_0141 226186.BT_3483 726
226186.BT_0141 226186.BT_3484 448
226186.BT_0141 226186.BT_3489 286
226186.BT_0141 226186.BT_3493 159
226186.BT_0141 226186.BT_3494 735
226186.BT_0141 226186.BT_3495 463
226186.BT_0141 226186.BT_3504 156
226186.BT_0141 226186.BT_3505 725
226186.BT_0141 226186.BT_3506 471
226186.BT_0141 226186.BT_3516 375
226186.BT_0141 226186.BT_3519 549
226186.BT_0141 226186.BT_3520 336
226186.BT_0141 226186.BT_3568 466
226186.BT_0141 226186.BT_3569 552
226186.BT_0141 226186.BT_3590 207
226186.BT_0141 226186.BT_3593 190
226186.BT_0141 226186.BT_3603 437
226186.BT_0141 226186.BT_3604 661
226186.BT_0141 226186.BT_3654 164
226186.BT_0141 226186.BT_3670 644
226186.BT_0141 226186.BT_3680 744
226186.BT_0141 226186.BT_3701 207
226186.BT_0141 226186.BT_3702 312
226186.BT_0141 226186.BT_3723 321
226186.BT_0141 226186.BT_3727 377
226186.BT_0141 226186.BT_3751 276
226186.BT_0141 226186.BT_3752 683
226186.BT_0141 226186.BT_3761 208
226186.BT_0141 226186.BT_3768 246
226186.BT_0141 226186.BT_3788 750
226186.BT_0141 226186.BT_3789 402
226186.BT_0141 226186.BT_3796 181
226186.BT_0141 226186.BT_3801 201
226186.BT_0141 226186.BT_3853 166
226186.BT_0141 226186.BT_3854 704
226186.BT_0141 226186.BT_3855 418
226186.BT_0141 226186.BT_3898 179
226186.BT_0141 226186.BT_3907 166
226186.BT_0141 226186.BT_3917 196
226186.BT_0141 226186.BT_3918 196
226186.BT_0141 226186.BT_3919 170
226186.BT_0141 226186.BT_3921 196
226186.BT_0141 226186.BT_3922 170
226186.BT_0141 226186.BT_3923 196
226186.BT_0141 226186.BT_3924 196
226186.BT_0141 226186.BT_3925 196
226186.BT_0141 226186.BT_3926 196
226186.BT_0141 226186.BT_3927 204
226186.BT_0141 226186.BT_3928 204
226186.BT_0141 226186.BT_3929 217
226186.BT_0141 226186.BT_3930 283
226186.BT_0141 226186.BT_3931 283
226186.BT_0141 226186.BT_3952 413
226186.BT_0141 226186.BT_3958 503
226186.BT_0141 226186.BT_3959 424
226186.BT_0141 226186.BT_3984 692
226186.BT_0141 226186.BT_4007 156
226186.BT_0141 226186.BT_4029 523
226186.BT_0141 226186.BT_4039 563
226186.BT_0141 226186.BT_4069 188
226186.BT_0141 226186.BT_4081 729
226186.BT_0141 226186.BT_4082 443
226186.BT_0141 226186.BT_4088 283
226186.BT_0141 226186.BT_4089 388
226186.BT_0141 226186.BT_4090 700
226186.BT_0141 226186.BT_4113 492
226186.BT_0141 226186.BT_4114 665
226186.BT_0141 226186.BT_4121 629
226186.BT_0141 226186.BT_4122 444
226186.BT_0141 226186.BT_4133 389
226186.BT_0141 226186.BT_4135 687
226186.BT_0141 226186.BT_4159 196
226186.BT_0141 226186.BT_4160 164
226186.BT_0141 226186.BT_4163 282
226186.BT_0141 226186.BT_4164 693
226186.BT_0141 226186.BT_4165 504
226186.BT_0141 226186.BT_4168 208
226186.BT_0141 226186.BT_4169 643
226186.BT_0141 226186.BT_4233 330
226186.BT_0141 226186.BT_4246 471
226186.BT_0141 226186.BT_4247 560
226186.BT_0141 226186.BT_4254 297
226186.BT_0141 226186.BT_4267 734
226186.BT_0141 226186.BT_4268 435
226186.BT_0141 226186.BT_4273 157
226186.BT_0141 226186.BT_4297 428
226186.BT_0141 226186.BT_4298 735
226186.BT_0141 226186.BT_4302 172
226186.BT_0141 226186.BT_4306 156
226186.BT_0141 226186.BT_4318 179
226186.BT_0141 226186.BT_4320 180
226186.BT_0141 226186.BT_4351 198
226186.BT_0141 226186.BT_4357 559
226186.BT_0141 226186.BT_4358 377
226186.BT_0141 226186.BT_4359 259
226186.BT_0141 226186.BT_4398 167
226186.BT_0141 226186.BT_4405 724
226186.BT_0141 226186.BT_4447 427
226186.BT_0141 226186.BT_4448 279
226186.BT_0141 226186.BT_4470 215
226186.BT_0141 226186.BT_4471 758
226186.BT_0141 226186.BT_4483 158
226186.BT_0141 226186.BT_4487 283
226186.BT_0141 226186.BT_4536 242
226186.BT_0141 226186.BT_4633 421
226186.BT_0141 226186.BT_4634 744
226186.BT_0141 226186.BT_4642 554
226186.BT_0141 226186.BT_4645 422
226186.BT_0141 226186.BT_4652 174
226186.BT_0141 226186.BT_4659 442
226186.BT_0141 226186.BT_4660 535
226186.BT_0141 226186.BT_4670 412
226186.BT_0141 226186.BT_4671 159
226186.BT_0141 226186.BT_4684 252
226186.BT_0141 226186.BT_4708 665
226186.BT_0141 226186.BT_4713 170
226186.BT_0141 226186.BT_4724 185
226186.BT_0141 226186.BT_4725 521
226186.BT_0141 226186.BT_4759 269
226186.BT_0142 226186.BT_0036 264
226186.BT_0142 226186.BT_0079 280
226186.BT_0142 226186.BT_0139 534
226186.BT_0142 226186.BT_0140 716
226186.BT_0142 226186.BT_0141 748
226186.BT_0142 226186.BT_0143 832
226186.BT_0142 226186.BT_0144 464
226186.BT_0142 226186.BT_0145 306
226186.BT_0142 226186.BT_0146 259
226186.BT_0142 226186.BT_0154 155
226186.BT_0142 226186.BT_0230 226
226186.BT_0142 226186.BT_0288 161
226186.BT_0142 226186.BT_0296 203
226186.BT_0142 226186.BT_0316 429
226186.BT_0142 226186.BT_0343 174
226186.BT_0142 226186.BT_0499 168
226186.BT_0142 226186.BT_0531 180
226186.BT_0142 226186.BT_0587 168
226186.BT_0142 226186.BT_0606 214
226186.BT_0142 226186.BT_0706 179
226186.BT_0142 226186.BT_0790 152
226186.BT_0142 226186.BT_0817 274
226186.BT_0142 226186.BT_0850 160
226186.BT_0142 226186.BT_0865 188
226186.BT_0142 226186.BT_1162 222
226186.BT_0142 226186.BT_1178 194
226186.BT_0142 226186.BT_1240 304
226186.BT_0142 226186.BT_1283 167
226186.BT_0142 226186.BT_1354 167
226186.BT_0142 226186.BT_1405 232
226186.BT_0142 226186.BT_1448 167
226186.BT_0142 226186.BT_1507 404
226186.BT_0142 226186.BT_1549 226
226186.BT_0142 226186.BT_1552 192
226186.BT_0142 226186.BT_1553 280
226186.BT_0142 226186.BT_1619 239
226186.BT_0142 226186.BT_1727 179
226186.BT_0142 226186.BT_1757 169
226186.BT_0142 226186.BT_1771 162
226186.BT_0142 226186.BT_1814 201
226186.BT_0142 226186.BT_1883 187
226186.BT_0142 226186.BT_1931 162
226186.BT_0142 226186.BT_1939 154
226186.BT_0142 226186.BT_1955 201
226186.BT_0142 226186.BT_2028 302
226186.BT_0142 226186.BT_2032 200
226186.BT_0142 226186.BT_2142 171
226186.BT_0142 226186.BT_2239 164
226186.BT_0142 226186.BT_2340 221
226186.BT_0142 226186.BT_2390 221
226186.BT_0142 226186.BT_2473 201
226186.BT_0142 226186.BT_2492 183
226186.BT_0142 226186.BT_2543 161
226186.BT_0142 226186.BT_2578 198
226186.BT_0142 226186.BT_2658 166
226186.BT_0142 226186.BT_2701 171
226186.BT_0142 226186.BT_2745 190
226186.BT_0142 226186.BT_2769 152
226186.BT_0142 226186.BT_2771 247
226186.BT_0142 226186.BT_2778 160
226186.BT_0142 226186.BT_2822 227
226186.BT_0142 226186.BT_2847 153
226186.BT_0142 226186.BT_2863 172
226186.BT_0142 226186.BT_2910 153
226186.BT_0142 226186.BT_2927 153
226186.BT_0142 226186.BT_2936 265
226186.BT_0142 226186.BT_3027 154
226186.BT_0142 226186.BT_3029 177
226186.BT_0142 226186.BT_3059 152
226186.BT_0142 226186.BT_3087 302
226186.BT_0142 226186.BT_3157 195
226186.BT_0142 226186.BT_3174 162
226186.BT_0142 226186.BT_3201 164
226186.BT_0142 226186.BT_3271 151
226186.BT_0142 226186.BT_3305 179
226186.BT_0142 226186.BT_3318 220
226186.BT_0142 226186.BT_3453 157
226186.BT_0142 226186.BT_3489 156
226186.BT_0142 226186.BT_3501 175
226186.BT_0142 226186.BT_3519 186
226186.BT_0142 226186.BT_3520 217
226186.BT_0142 226186.BT_3521 254
226186.BT_0142 226186.BT_3522 191
226186.BT_0142 226186.BT_3550 186
226186.BT_0142 226186.BT_3594 229
226186.BT_0142 226186.BT_3602 339
226186.BT_0142 226186.BT_3727 154
226186.BT_0142 226186.BT_3743 656
226186.BT_0142 226186.BT_3754 152
226186.BT_0142 226186.BT_3890 206
226186.BT_0142 226186.BT_3955 164
226186.BT_0142 226186.BT_3986 199
226186.BT_0142 226186.BT_3988 158
226186.BT_0142 226186.BT_4015 168
226186.BT_0142 226186.BT_4026 398
226186.BT_0142 226186.BT_4029 284
226186.BT_0142 226186.BT_4055 194
226186.BT_0142 226186.BT_4120 467
226186.BT_0142 226186.BT_4121 151
226186.BT_0142 226186.BT_4168 173
226186.BT_0142 226186.BT_4201 231
226186.BT_0142 226186.BT_4289 210
226186.BT_0142 226186.BT_4351 163
226186.BT_0142 226186.BT_4357 165
226186.BT_0142 226186.BT_4410 245
226186.BT_0142 226186.BT_4420 150
226186.BT_0142 226186.BT_4495 235
226186.BT_0142 226186.BT_4501 302
226186.BT_0142 226186.BT_4507 158
226186.BT_0142 226186.BT_4531 260
226186.BT_0142 226186.BT_4533 346
226186.BT_0142 226186.BT_4551 156
226186.BT_0142 226186.BT_4571 184
226186.BT_0142 226186.BT_4582 151
226186.BT_0142 226186.BT_4605 284
226186.BT_0142 226186.BT_4617 198
226186.BT_0142 226186.BT_4625 150
226186.BT_0142 226186.BT_4632 193
226186.BT_0142 226186.BT_4647 273
226186.BT_0142 226186.BT_4661 317
226186.BT_0142 226186.BT_4710 187
226186.BT_0142 226186.BT_4721 177
226186.BT_0142 226186.BT_4724 237
226186.BT_0143 226186.BT_0127 436
226186.BT_0143 226186.BT_0139 516
226186.BT_0143 226186.BT_0140 690
226186.BT_0143 226186.BT_0141 720
226186.BT_0143 226186.BT_0142 832
226186.BT_0143 226186.BT_0144 479
226186.BT_0143 226186.BT_0145 314
226186.BT_0143 226186.BT_0146 264
226186.BT_0143 226186.BT_0338 216
226186.BT_0143 226186.BT_0365 220
226186.BT_0143 226186.BT_0455 402
226186.BT_0143 226186.BT_0457 156
226186.BT_0143 226186.BT_0481 160
226186.BT_0143 226186.BT_0657 205
226186.BT_0143 226186.BT_0865 175
226186.BT_0143 226186.BT_0959 156
226186.BT_0143 226186.BT_0980 159
226186.BT_0143 226186.BT_0984 338
226186.BT_0143 226186.BT_1001 171
226186.BT_0143 226186.BT_1023 188
226186.BT_0143 226186.BT_1025 220
226186.BT_0143 226186.BT_1063 279
226186.BT_0143 226186.BT_1064 160
226186.BT_0143 226186.BT_1114 299
226186.BT_0143 226186.BT_1455 257
226186.BT_0143 226186.BT_1495 364
226186.BT_0143 226186.BT_1546 179
226186.BT_0143 226186.BT_1628 151
226186.BT_0143 226186.BT_1727 188
226186.BT_0143 226186.BT_1742 380
226186.BT_0143 226186.BT_2194 202
226186.BT_0143 226186.BT_2255 165
226186.BT_0143 226186.BT_2272 168
226186.BT_0143 226186.BT_2338 278
226186.BT_0143 226186.BT_2342 158
226186.BT_0143 226186.BT_2354 596
226186.BT_0143 226186.BT_2355 159
226186.BT_0143 226186.BT_2361 656
226186.BT_0143 226186.BT_2378 606
226186.BT_0143 226186.BT_2459 152
226186.BT_0143 226186.BT_2486 157
226186.BT_0143 226186.BT_2497 156
226186.BT_0143 226186.BT_2659 171
226186.BT_0143 226186.BT_2680 514
226186.BT_0143 226186.BT_2708 171
226186.BT_0143 226186.BT_2770 425
226186.BT_0143 226186.BT_2818 158
226186.BT_0143 226186.BT_2892 201
226186.BT_0143 226186.BT_2901 191
226186.BT_0143 226186.BT_2963 175
226186.BT_0143 226186.BT_3025 191
226186.BT_0143 226186.BT_3036 167
226186.BT_0143 226186.BT_3313 337
226186.BT_0143 226186.BT_3348 173
226186.BT_0143 226186.BT_3367 234
226186.BT_0143 226186.BT_3369 253
226186.BT_0143 226186.BT_3390 210
226186.BT_0143 226186.BT_3421 158
226186.BT_0143 226186.BT_3475 162
226186.BT_0143 226186.BT_3495 378
226186.BT_0143 226186.BT_3592 193
226186.BT_0143 226186.BT_3608 151
226186.BT_0143 226186.BT_3662 258
226186.BT_0143 226186.BT_3666 206
226186.BT_0143 226186.BT_3788 256
226186.BT_0143 226186.BT_4040 150
226186.BT_0143 226186.BT_4082 179
226186.BT_0143 226186.BT_4115 184
226186.BT_0143 226186.BT_4116 242
226186.BT_0143 226186.BT_4119 162
226186.BT_0143 226186.BT_4132 165
226186.BT_0143 226186.BT_4149 170
226186.BT_0143 226186.BT_4151 157
226186.BT_0143 226186.BT_4155 211
226186.BT_0143 226186.BT_4172 187
226186.BT_0143 226186.BT_4173 189
226186.BT_0143 226186.BT_4177 216
226186.BT_0143 226186.BT_4181 487
226186.BT_0143 226186.BT_4248 269
226186.BT_0143 226186.BT_4429 188
226186.BT_0143 226186.BT_4656 205
226186.BT_0143 226186.BT_4668 672
226186.BT_0143 226186.BT_4688 166
226186.BT_0143 226186.BT_4710 160
226186.BT_0143 226186.BT_4721 390
226186.BT_0143 226186.BT_4724 155
226186.BT_0143 226186.BT_4736 183
226186.BT_0143 226186.BT_p548238 151
226186.BT_0144 226186.BT_0056 157
226186.BT_0144 226186.BT_0139 316
226186.BT_0144 226186.BT_0140 397
226186.BT_0144 226186.BT_0141 411
226186.BT_0144 226186.BT_0142 464
226186.BT_0144 226186.BT_0143 479
226186.BT_0144 226186.BT_0145 944
226186.BT_0144 226186.BT_0146 442
226186.BT_0144 226186.BT_0338 160
226186.BT_0144 226186.BT_0348 288
226186.BT_0144 226186.BT_0457 169
226186.BT_0144 226186.BT_0662 153
226186.BT_0144 226186.BT_0986 334
226186.BT_0144 226186.BT_1002 256
226186.BT_0144 226186.BT_1011 220
226186.BT_0144 226186.BT_1029 183
226186.BT_0144 226186.BT_1042 224
226186.BT_0144 226186.BT_1083 168
226186.BT_0144 226186.BT_1178 171
226186.BT_0144 226186.BT_1184 159
226186.BT_0144 226186.BT_1223 160
226186.BT_0144 226186.BT_1236 177
226186.BT_0144 226186.BT_1257 161
226186.BT_0144 226186.BT_1290 158
226186.BT_0144 226186.BT_1384 162
226186.BT_0144 226186.BT_1454 194
226186.BT_0144 226186.BT_1472 165
226186.BT_0144 226186.BT_1651 154
226186.BT_0144 226186.BT_1690 205
226186.BT_0144 226186.BT_1729 163
226186.BT_0144 226186.BT_1752 164
226186.BT_0144 226186.BT_1778 180
226186.BT_0144 226186.BT_1793 156
226186.BT_0144 226186.BT_1911 214
226186.BT_0144 226186.BT_1922 169
226186.BT_0144 226186.BT_1960 192
226186.BT_0144 226186.BT_1962 244
226186.BT_0144 226186.BT_2061 154
226186.BT_0144 226186.BT_2102 166
226186.BT_0144 226186.BT_2254 417
226186.BT_0144 226186.BT_2422 152
226186.BT_0144 226186.BT_2523 158
226186.BT_0144 226186.BT_2807 187
226186.BT_0144 226186.BT_2810 171
226186.BT_0144 226186.BT_2852 154
226186.BT_0144 226186.BT_2901 623
226186.BT_0144 226186.BT_2953 167
226186.BT_0144 226186.BT_3009 218
226186.BT_0144 226186.BT_3053 152
226186.BT_0144 226186.BT_3132 208
226186.BT_0144 226186.BT_3319 167
226186.BT_0144 226186.BT_3368 164
226186.BT_0144 226186.BT_3531 329
226186.BT_0144 226186.BT_3577 364
226186.BT_0144 226186.BT_3593 250
226186.BT_0144 226186.BT_3656 758
226186.BT_0144 226186.BT_3663 859
226186.BT_0144 226186.BT_3877 286
226186.BT_0144 226186.BT_3926 154
226186.BT_0144 226186.BT_3988 150
226186.BT_0144 226186.BT_4009 210
226186.BT_0144 226186.BT_4056 167
226186.BT_0144 226186.BT_4091 269
226186.BT_0144 226186.BT_4095 153
226186.BT_0144 226186.BT_4108 220
226186.BT_0144 226186.BT_4123 181
226186.BT_0144 226186.BT_4145 168
226186.BT_0144 226186.BT_4172 334
226186.BT_0144 226186.BT_4187 181
226186.BT_0144 226186.BT_4198 207
226186.BT_0144 226186.BT_4200 178
226186.BT_0144 226186.BT_4201 178
226186.BT_0144 226186.BT_4283 183
226186.BT_0144 226186.BT_4316 189
226186.BT_0144 226186.BT_4324 170
226186.BT_0144 226186.BT_4398 401
226186.BT_0144 226186.BT_4455 160
226186.BT_0144 226186.BT_4549 183
226186.BT_0144 226186.BT_4606 229
226186.BT_0144 226186.BT_4668 160
226186.BT_0144 226186.BT_4716 180
226186.BT_0145 226186.BT_0139 230
226186.BT_0145 226186.BT_0140 272
226186.BT_0145 226186.BT_0141 279
226186.BT_0145 226186.BT_0142 306
226186.BT_0145 226186.BT_0143 314
226186.BT_0145 226186.BT_0144 944
226186.BT_0145 226186.BT_0146 679
226186.BT_0145 226186.BT_0348 288
226186.BT_0145 226186.BT_0360 410
226186.BT_0145 226186.BT_0367 624
226186.BT_0145 226186.BT_0450 184
226186.BT_0145 226186.BT_0893 156
226186.BT_0145 226186.BT_1011 220
226186.BT_0145 226186.BT_1083 168
226186.BT_0145 226186.BT_1261 167
226186.BT_0145 226186.BT_1285 187
226186.BT_0145 226186.BT_1690 205
226186.BT_0145 226186.BT_1962 311
226186.BT_0145 226186.BT_2316 168
226186.BT_0145 226186.BT_2852 180
226186.BT_0145 226186.BT_2895 158
226186.BT_0145 226186.BT_2900 365
226186.BT_0145 226186.BT_2901 301
226186.BT_0145 226186.BT_3037 152
226186.BT_0145 226186.BT_3108 523
226186.BT_0145 226186.BT_3516 248
226186.BT_0145 226186.BT_3577 168
226186.BT_0145 226186.BT_3630 218
226186.BT_0145 226186.BT_3656 445
226186.BT_0145 226186.BT_3662 175
226186.BT_0145 226186.BT_3663 284
226186.BT_0145 226186.BT_3677 159
226186.BT_0145 226186.BT_4095 446
226186.BT_0145 226186.BT_4108 220
226186.BT_0145 226186.BT_4109 244
226186.BT_0145 226186.BT_4112 193
226186.BT_0145 226186.BT_4123 181
226186.BT_0145 226186.BT_4187 181
226186.BT_0145 226186.BT_4198 207
226186.BT_0145 226186.BT_4200 178
226186.BT_0145 226186.BT_4201 178
226186.BT_0145 226186.BT_4410 256
226186.BT_0145 226186.BT_4443 203
226186.BT_0145 226186.BT_4455 160
226186.BT_0146 226186.BT_0065 152
226186.BT_0146 226186.BT_0126 157
226186.BT_0146 226186.BT_0139 204
226186.BT_0146 226186.BT_0140 234
226186.BT_0146 226186.BT_0141 239
226186.BT_0146 226186.BT_0142 259
226186.BT_0146 226186.BT_0143 264
226186.BT_0146 226186.BT_0144 442
226186.BT_0146 226186.BT_0145 679
226186.BT_0146 226186.BT_0257 540
226186.BT_0146 226186.BT_0489 162
226186.BT_0146 226186.BT_0683 157
226186.BT_0146 226186.BT_0757 203
226186.BT_0146 226186.BT_0875 236
226186.BT_0146 226186.BT_0984 169
226186.BT_0146 226186.BT_1181 166
226186.BT_0146 226186.BT_1690 227
226186.BT_0146 226186.BT_2202 230
226186.BT_0146 226186.BT_2916 296
226186.BT_0146 226186.BT_2963 167
226186.BT_0146 226186.BT_2964 748
226186.BT_0146 226186.BT_2969 203
226186.BT_0146 226186.BT_3021 296
226186.BT_0146 226186.BT_3023 232
226186.BT_0146 226186.BT_3059 153
226186.BT_0146 226186.BT_3122 239
226186.BT_0146 226186.BT_3231 212
226186.BT_0146 226186.BT_3232 292
226186.BT_0146 226186.BT_3233 152
226186.BT_0146 226186.BT_3235 200
226186.BT_0146 226186.BT_3665 162
226186.BT_0146 226186.BT_3677 362
226186.BT_0146 226186.BT_3686 192
226186.BT_0146 226186.BT_3799 239
226186.BT_0146 226186.BT_4058 230
226186.BT_0146 226186.BT_4059 228
226186.BT_0146 226186.BT_4060 226
226186.BT_0146 226186.BT_4061 226
226186.BT_0146 226186.BT_4062 226
226186.BT_0146 226186.BT_4064 210
226186.BT_0146 226186.BT_4065 157
226186.BT_0146 226186.BT_4066 157
226186.BT_0146 226186.BT_4067 157
226186.BT_0146 226186.BT_4098 157
226186.BT_0146 226186.BT_4106 212
226186.BT_0146 226186.BT_4121 185
226186.BT_0146 226186.BT_4159 157
226186.BT_0146 226186.BT_4181 156
226186.BT_0146 226186.BT_4198 229
226186.BT_0146 226186.BT_4200 199
226186.BT_0146 226186.BT_4201 199
226186.BT_0146 226186.BT_4408 153
226186.BT_0146 226186.BT_4410 584
226186.BT_0146 226186.BT_4657 393
226186.BT_0146 226186.BT_4658 210
226186.BT_0146 226186.BT_4662 487
226186.BT_0147 226186.BT_0148 671
226186.BT_0147 226186.BT_0149 368
226186.BT_0147 226186.BT_0150 395
226186.BT_0147 226186.BT_0151 263
226186.BT_0147 226186.BT_0152 245
226186.BT_0147 226186.BT_0154 252
226186.BT_0147 226186.BT_0180 167
226186.BT_0147 226186.BT_0243 252
226186.BT_0147 226186.BT_0246 228
226186.BT_0147 226186.BT_0249 167
226186.BT_0147 226186.BT_0250 290
226186.BT_0147 226186.BT_0251 290
226186.BT_0147 226186.BT_0340 167
226186.BT_0147 226186.BT_0735 329
226186.BT_0147 226186.BT_0736 290
226186.BT_0147 226186.BT_0964 170
226186.BT_0147 226186.BT_1073 252
226186.BT_0147 226186.BT_1074 252
226186.BT_0147 226186.BT_1138 158
226186.BT_0147 226186.BT_1460 170
226186.BT_0147 226186.BT_2013 228
226186.BT_0147 226186.BT_2239 252
226186.BT_0147 226186.BT_2437 252
226186.BT_0147 226186.BT_2438 252
226186.BT_0147 226186.BT_3018 321
226186.BT_0147 226186.BT_4139 228
226186.BT_0147 226186.BT_4193 172
226186.BT_0147 226186.BT_4462 252
226186.BT_0148 226186.BT_0123 152
226186.BT_0148 226186.BT_0125 152
226186.BT_0148 226186.BT_0147 671
226186.BT_0148 226186.BT_0149 610
226186.BT_0148 226186.BT_0150 432
226186.BT_0148 226186.BT_0151 363
226186.BT_0148 226186.BT_0152 296
226186.BT_0148 226186.BT_0193 167
226186.BT_0148 226186.BT_0201 263
226186.BT_0148 226186.BT_0205 174
226186.BT_0148 226186.BT_0254 217
226186.BT_0148 226186.BT_0312 215
226186.BT_0148 226186.BT_0326 252
226186.BT_0148 226186.BT_0420 176
226186.BT_0148 226186.BT_0535 161
226186.BT_0148 226186.BT_0553 506
226186.BT_0148 226186.BT_0588 177
226186.BT_0148 226186.BT_0589 284
226186.BT_0148 226186.BT_0590 265
226186.BT_0148 226186.BT_0625 352
226186.BT_0148 226186.BT_0632 188
226186.BT_0148 226186.BT_0637 160
226186.BT_0148 226186.BT_0643 195
226186.BT_0148 226186.BT_0644 192
226186.BT_0148 226186.BT_0655 177
226186.BT_0148 226186.BT_0657 187
226186.BT_0148 226186.BT_0696 256
226186.BT_0148 226186.BT_0700 150
226186.BT_0148 226186.BT_0719 150
226186.BT_0148 226186.BT_0738 207
226186.BT_0148 226186.BT_0780 192
226186.BT_0148 226186.BT_0806 485
226186.BT_0148 226186.BT_0823 239
226186.BT_0148 226186.BT_0835 216
226186.BT_0148 226186.BT_0875 239
226186.BT_0148 226186.BT_0878 201
226186.BT_0148 226186.BT_0894 259
226186.BT_0148 226186.BT_0897 226
226186.BT_0148 226186.BT_0913 160
226186.BT_0148 226186.BT_0914 165
226186.BT_0148 226186.BT_0920 167
226186.BT_0148 226186.BT_0929 192
226186.BT_0148 226186.BT_0954 416
226186.BT_0148 226186.BT_0955 208
226186.BT_0148 226186.BT_0956 180
226186.BT_0148 226186.BT_0957 180
226186.BT_0148 226186.BT_0976 160
226186.BT_0148 226186.BT_1083 151
226186.BT_0148 226186.BT_1091 186
226186.BT_0148 226186.BT_1147 152
226186.BT_0148 226186.BT_1150 216
226186.BT_0148 226186.BT_1171 168
226186.BT_0148 226186.BT_1199 152
226186.BT_0148 226186.BT_1222 168
226186.BT_0148 226186.BT_1244 316
226186.BT_0148 226186.BT_1334 348
226186.BT_0148 226186.BT_1335 195
226186.BT_0148 226186.BT_1360 268
226186.BT_0148 226186.BT_1361 367
226186.BT_0148 226186.BT_1387 203
226186.BT_0148 226186.BT_1411 155
226186.BT_0148 226186.BT_1431 307
226186.BT_0148 226186.BT_1434 303
226186.BT_0148 226186.BT_1471 277
226186.BT_0148 226186.BT_1496 238
226186.BT_0148 226186.BT_1497 237
226186.BT_0148 226186.BT_1498 382
226186.BT_0148 226186.BT_1499 243
226186.BT_0148 226186.BT_1516 352
226186.BT_0148 226186.BT_1539 450
226186.BT_0148 226186.BT_1562 343
226186.BT_0148 226186.BT_1592 153
226186.BT_0148 226186.BT_1593 180
226186.BT_0148 226186.BT_1601 335
226186.BT_0148 226186.BT_1605 240
226186.BT_0148 226186.BT_1607 340
226186.BT_0148 226186.BT_1623 168
226186.BT_0148 226186.BT_1669 351
226186.BT_0148 226186.BT_1672 198
226186.BT_0148 226186.BT_1729 391
226186.BT_0148 226186.BT_1803 157
226186.BT_0148 226186.BT_1838 156
226186.BT_0148 226186.BT_1845 180
226186.BT_0148 226186.BT_1854 283
226186.BT_0148 226186.BT_1881 155
226186.BT_0148 226186.BT_1949 190
226186.BT_0148 226186.BT_1971 230
226186.BT_0148 226186.BT_1983 208
226186.BT_0148 226186.BT_1992 159
226186.BT_0148 226186.BT_2007 235
226186.BT_0148 226186.BT_2011 189
226186.BT_0148 226186.BT_2046 218
226186.BT_0148 226186.BT_2121 256
226186.BT_0148 226186.BT_2130 280
226186.BT_0148 226186.BT_2153 239
226186.BT_0148 226186.BT_2161 376
226186.BT_0148 226186.BT_2162 189
226186.BT_0148 226186.BT_2168 172
226186.BT_0148 226186.BT_2256 274
226186.BT_0148 226186.BT_2377 256
226186.BT_0148 226186.BT_2382 218
226186.BT_0148 226186.BT_2419 321
226186.BT_0148 226186.BT_2434 179
226186.BT_0148 226186.BT_2498 171
226186.BT_0148 226186.BT_2512 295
226186.BT_0148 226186.BT_2543 196
226186.BT_0148 226186.BT_2571 328
226186.BT_0148 226186.BT_2692 299
226186.BT_0148 226186.BT_2693 369
226186.BT_0148 226186.BT_2734 409
226186.BT_0148 226186.BT_2742 157
226186.BT_0148 226186.BT_2749 368
226186.BT_0148 226186.BT_2815 526
226186.BT_0148 226186.BT_2816 525
226186.BT_0148 226186.BT_2817 525
226186.BT_0148 226186.BT_2827 352
226186.BT_0148 226186.BT_2831 181
226186.BT_0148 226186.BT_2832 181
226186.BT_0148 226186.BT_2838 238
226186.BT_0148 226186.BT_2839 159
226186.BT_0148 226186.BT_2841 170
226186.BT_0148 226186.BT_2843 157
226186.BT_0148 226186.BT_2883 187
226186.BT_0148 226186.BT_2916 185
226186.BT_0148 226186.BT_2978 525
226186.BT_0148 226186.BT_2979 525
226186.BT_0148 226186.BT_3019 155
226186.BT_0148 226186.BT_3034 204
226186.BT_0148 226186.BT_3053 265
226186.BT_0148 226186.BT_3055 331
226186.BT_0148 226186.BT_3115 225
226186.BT_0148 226186.BT_3126 396
226186.BT_0148 226186.BT_3195 436
226186.BT_0148 226186.BT_3219 319
226186.BT_0148 226186.BT_3261 239
226186.BT_0148 226186.BT_3263 153
226186.BT_0148 226186.BT_3267 266
226186.BT_0148 226186.BT_3283 378
226186.BT_0148 226186.BT_3285 172
226186.BT_0148 226186.BT_3336 169
226186.BT_0148 226186.BT_3351 400
226186.BT_0148 226186.BT_3360 187
226186.BT_0148 226186.BT_3393 345
226186.BT_0148 226186.BT_3394 290
226186.BT_0148 226186.BT_3395 290
226186.BT_0148 226186.BT_3396 252
226186.BT_0148 226186.BT_3397 283
226186.BT_0148 226186.BT_3399 212
226186.BT_0148 226186.BT_3401 152
226186.BT_0148 226186.BT_3403 155
226186.BT_0148 226186.BT_3404 196
226186.BT_0148 226186.BT_3414 152
226186.BT_0148 226186.BT_3444 168
226186.BT_0148 226186.BT_3452 191
226186.BT_0148 226186.BT_3460 170
226186.BT_0148 226186.BT_3551 168
226186.BT_0148 226186.BT_3552 278
226186.BT_0148 226186.BT_3600 161
226186.BT_0148 226186.BT_3602 150
226186.BT_0148 226186.BT_3693 169
226186.BT_0148 226186.BT_3710 162
226186.BT_0148 226186.BT_3716 160
226186.BT_0148 226186.BT_3718 457
226186.BT_0148 226186.BT_3726 194
226186.BT_0148 226186.BT_3731 307
226186.BT_0148 226186.BT_3771 352
226186.BT_0148 226186.BT_3802 163
226186.BT_0148 226186.BT_3807 151
226186.BT_0148 226186.BT_3812 348
226186.BT_0148 226186.BT_3817 295
226186.BT_0148 226186.BT_3835 453
226186.BT_0148 226186.BT_3851 242
226186.BT_0148 226186.BT_3864 172
226186.BT_0148 226186.BT_3876 157
226186.BT_0148 226186.BT_3889 170
226186.BT_0148 226186.BT_3894 182
226186.BT_0148 226186.BT_3902 180
226186.BT_0148 226186.BT_3903 180
226186.BT_0148 226186.BT_3904 208
226186.BT_0148 226186.BT_3929 379
226186.BT_0148 226186.BT_3932 195
226186.BT_0148 226186.BT_3943 153
226186.BT_0148 226186.BT_3975 388
226186.BT_0148 226186.BT_3978 218
226186.BT_0148 226186.BT_3998 150
226186.BT_0148 226186.BT_4003 369
226186.BT_0148 226186.BT_4004 205
226186.BT_0148 226186.BT_4042 239
226186.BT_0148 226186.BT_4053 168
226186.BT_0148 226186.BT_4058 250
226186.BT_0148 226186.BT_4059 235
226186.BT_0148 226186.BT_4060 193
226186.BT_0148 226186.BT_4062 164
226186.BT_0148 226186.BT_4063 156
226186.BT_0148 226186.BT_4064 152
226186.BT_0148 226186.BT_4065 151
226186.BT_0148 226186.BT_4066 151
226186.BT_0148 226186.BT_4120 170
226186.BT_0148 226186.BT_4125 180
226186.BT_0148 226186.BT_4128 153
226186.BT_0148 226186.BT_4177 162
226186.BT_0148 226186.BT_4192 196
226186.BT_0148 226186.BT_4205 169
226186.BT_0148 226186.BT_4207 230
226186.BT_0148 226186.BT_4216 201
226186.BT_0148 226186.BT_4218 560
226186.BT_0148 226186.BT_4242 208
226186.BT_0148 226186.BT_4245 172
226186.BT_0148 226186.BT_4253 249
226186.BT_0148 226186.BT_4263 205
226186.BT_0148 226186.BT_4265 338
226186.BT_0148 226186.BT_4266 214
226186.BT_0148 226186.BT_4312 254
226186.BT_0148 226186.BT_4328 369
226186.BT_0148 226186.BT_4366 151
226186.BT_0148 226186.BT_4367 151
226186.BT_0148 226186.BT_4368 152
226186.BT_0148 226186.BT_4370 299
226186.BT_0148 226186.BT_4372 243
226186.BT_0148 226186.BT_4386 152
226186.BT_0148 226186.BT_4387 239
226186.BT_0148 226186.BT_4388 152
226186.BT_0148 226186.BT_4425 309
226186.BT_0148 226186.BT_4493 168
226186.BT_0148 226186.BT_4572 196
226186.BT_0148 226186.BT_4574 210
226186.BT_0148 226186.BT_4591 216
226186.BT_0148 226186.BT_4594 217
226186.BT_0148 226186.BT_4610 457
226186.BT_0148 226186.BT_4625 168
226186.BT_0148 226186.BT_4637 180
226186.BT_0148 226186.BT_4639 153
226186.BT_0148 226186.BT_4665 279
226186.BT_0149 226186.BT_0015 170
226186.BT_0149 226186.BT_0147 368
226186.BT_0149 226186.BT_0148 610
226186.BT_0149 226186.BT_0150 804
226186.BT_0149 226186.BT_0151 541
226186.BT_0149 226186.BT_0152 482
226186.BT_0149 226186.BT_0164 167
226186.BT_0149 226186.BT_0178 162
226186.BT_0149 226186.BT_0228 242
226186.BT_0149 226186.BT_0347 153
226186.BT_0149 226186.BT_0566 220
226186.BT_0149 226186.BT_0596 158
226186.BT_0149 226186.BT_0612 152
226186.BT_0149 226186.BT_0632 167
226186.BT_0149 226186.BT_0635 339
226186.BT_0149 226186.BT_0692 320
226186.BT_0149 226186.BT_0743 173
226186.BT_0149 226186.BT_0876 232
226186.BT_0149 226186.BT_0883 165
226186.BT_0149 226186.BT_0898 163
226186.BT_0149 226186.BT_0920 179
226186.BT_0149 226186.BT_0964 349
226186.BT_0149 226186.BT_1006 201
226186.BT_0149 226186.BT_1020 180
226186.BT_0149 226186.BT_1038 195
226186.BT_0149 226186.BT_1042 161
226186.BT_0149 226186.BT_1043 156
226186.BT_0149 226186.BT_1081 168
226186.BT_0149 226186.BT_1088 164
226186.BT_0149 226186.BT_1164 175
226186.BT_0149 226186.BT_1187 151
226186.BT_0149 226186.BT_1190 204
226186.BT_0149 226186.BT_1194 270
226186.BT_0149 226186.BT_1198 311
226186.BT_0149 226186.BT_1199 217
226186.BT_0149 226186.BT_1210 168
226186.BT_0149 226186.BT_1221 194
226186.BT_0149 226186.BT_1244 168
226186.BT_0149 226186.BT_1333 169
226186.BT_0149 226186.BT_1420 151
226186.BT_0149 226186.BT_1460 452
226186.BT_0149 226186.BT_1485 477
226186.BT_0149 226186.BT_1496 152
226186.BT_0149 226186.BT_1501 173
226186.BT_0149 226186.BT_1511 259
226186.BT_0149 226186.BT_1550 313
226186.BT_0149 226186.BT_1671 167
226186.BT_0149 226186.BT_1785 156
226186.BT_0149 226186.BT_1829 160
226186.BT_0149 226186.BT_1834 171
226186.BT_0149 226186.BT_1840 207
226186.BT_0149 226186.BT_1897 311
226186.BT_0149 226186.BT_1919 207
226186.BT_0149 226186.BT_2014 167
226186.BT_0149 226186.BT_2015 167
226186.BT_0149 226186.BT_2042 234
226186.BT_0149 226186.BT_2095 180
226186.BT_0149 226186.BT_2119 157
226186.BT_0149 226186.BT_2141 233
226186.BT_0149 226186.BT_2160 229
226186.BT_0149 226186.BT_2167 160
226186.BT_0149 226186.BT_2189 175
226186.BT_0149 226186.BT_2250 204
226186.BT_0149 226186.BT_2444 209
226186.BT_0149 226186.BT_2485 168
226186.BT_0149 226186.BT_2518 190
226186.BT_0149 226186.BT_2729 160
226186.BT_0149 226186.BT_2737 151
226186.BT_0149 226186.BT_2810 238
226186.BT_0149 226186.BT_2861 223
226186.BT_0149 226186.BT_2924 292
226186.BT_0149 226186.BT_3071 192
226186.BT_0149 226186.BT_3129 178
226186.BT_0149 226186.BT_3291 185
226186.BT_0149 226186.BT_3387 150
226186.BT_0149 226186.BT_3474 201
226186.BT_0149 226186.BT_3476 151
226186.BT_0149 226186.BT_3650 311
226186.BT_0149 226186.BT_3652 170
226186.BT_0149 226186.BT_3729 292
226186.BT_0149 226186.BT_3753 155
226186.BT_0149 226186.BT_3791 150
226186.BT_0149 226186.BT_3805 151
226186.BT_0149 226186.BT_3897 299
226186.BT_0149 226186.BT_3931 179
226186.BT_0149 226186.BT_3995 220
226186.BT_0149 226186.BT_4007 173
226186.BT_0149 226186.BT_4101 154
226186.BT_0149 226186.BT_4152 235
226186.BT_0149 226186.BT_4194 174
226186.BT_0149 226186.BT_4212 311
226186.BT_0149 226186.BT_4224 436
226186.BT_0149 226186.BT_4257 306
226186.BT_0149 226186.BT_4260 194
226186.BT_0149 226186.BT_4263 174
226186.BT_0149 226186.BT_4317 175
226186.BT_0149 226186.BT_4341 167
226186.BT_0149 226186.BT_4370 152
226186.BT_0149 226186.BT_4395 192
226186.BT_0149 226186.BT_4406 214
226186.BT_0149 226186.BT_4471 163
226186.BT_0149 226186.BT_4549 156
226186.BT_0149 226186.BT_4599 332
226186.BT_0149 226186.BT_4602 183
226186.BT_0149 226186.BT_4615 183
226186.BT_0149 226186.BT_4718 170
226186.BT_0149 226186.BT_4721 157
226186.BT_0149 226186.BT_4727 150
226186.BT_0149 226186.BT_4734 175
226186.BT_0150 226186.BT_0134 213
226186.BT_0150 226186.BT_0140 335
226186.BT_0150 226186.BT_0147 395
226186.BT_0150 226186.BT_0148 432
226186.BT_0150 226186.BT_0149 804
226186.BT_0150 226186.BT_0151 742
226186.BT_0150 226186.BT_0152 688
226186.BT_0150 226186.BT_0201 173
226186.BT_0150 226186.BT_0202 160
226186.BT_0150 226186.BT_0233 158
226186.BT_0150 226186.BT_0236 256
226186.BT_0150 226186.BT_0237 274
226186.BT_0150 226186.BT_0238 181
226186.BT_0150 226186.BT_0292 264
226186.BT_0150 226186.BT_0293 510
226186.BT_0150 226186.BT_0312 544
226186.BT_0150 226186.BT_0362 370
226186.BT_0150 226186.BT_0397 186
226186.BT_0150 226186.BT_0450 173
226186.BT_0150 226186.BT_0483 379
226186.BT_0150 226186.BT_0484 304
226186.BT_0150 226186.BT_0496 476
226186.BT_0150 226186.BT_0502 499
226186.BT_0150 226186.BT_0504 443
226186.BT_0150 226186.BT_0521 371
226186.BT_0150 226186.BT_0524 165
226186.BT_0150 226186.BT_0525 227
226186.BT_0150 226186.BT_0560 382
226186.BT_0150 226186.BT_0561 234
226186.BT_0150 226186.BT_0591 656
226186.BT_0150 226186.BT_0616 154
226186.BT_0150 226186.BT_0620 154
226186.BT_0150 226186.BT_0654 221
226186.BT_0150 226186.BT_0660 298
226186.BT_0150 226186.BT_0720 600
226186.BT_0150 226186.BT_0728 236
226186.BT_0150 226186.BT_0729 165
226186.BT_0150 226186.BT_0767 168
226186.BT_0150 226186.BT_0861 183
226186.BT_0150 226186.BT_0866 231
226186.BT_0150 226186.BT_0867 295
226186.BT_0150 226186.BT_0890 356
226186.BT_0150 226186.BT_0901 191
226186.BT_0150 226186.BT_0908 207
226186.BT_0150 226186.BT_0960 684
226186.BT_0150 226186.BT_0964 374
226186.BT_0150 226186.BT_0968 190
226186.BT_0150 226186.BT_1040 161
226186.BT_0150 226186.BT_1042 197
226186.BT_0150 226186.BT_1085 227
226186.BT_0150 226186.BT_1088 262
226186.BT_0150 226186.BT_1093 568
226186.BT_0150 226186.BT_1123 281
226186.BT_0150 226186.BT_1139 373
226186.BT_0150 226186.BT_1165 199
226186.BT_0150 226186.BT_1227 205
226186.BT_0150 226186.BT_1234 238
226186.BT_0150 226186.BT_1237 221
226186.BT_0150 226186.BT_1266 262
226186.BT_0150 226186.BT_1343 158
226186.BT_0150 226186.BT_1386 337
226186.BT_0150 226186.BT_1396 173
226186.BT_0150 226186.BT_1414 238
226186.BT_0150 226186.BT_1420 163
226186.BT_0150 226186.BT_1452 272
226186.BT_0150 226186.BT_1460 347
226186.BT_0150 226186.BT_1485 254
226186.BT_0150 226186.BT_1489 711
226186.BT_0150 226186.BT_1552 185
226186.BT_0150 226186.BT_1604 231
226186.BT_0150 226186.BT_1613 165
226186.BT_0150 226186.BT_1633 203
226186.BT_0150 226186.BT_1634 446
226186.BT_0150 226186.BT_1785 158
226186.BT_0150 226186.BT_1786 158
226186.BT_0150 226186.BT_1795 262
226186.BT_0150 226186.BT_1799 449
226186.BT_0150 226186.BT_1814 150
226186.BT_0150 226186.BT_1847 210
226186.BT_0150 226186.BT_1881 176
226186.BT_0150 226186.BT_1899 169
226186.BT_0150 226186.BT_1913 163
226186.BT_0150 226186.BT_1922 175
226186.BT_0150 226186.BT_1953 286
226186.BT_0150 226186.BT_1954 194
226186.BT_0150 226186.BT_1966 166
226186.BT_0150 226186.BT_2015 290
226186.BT_0150 226186.BT_2032 241
226186.BT_0150 226186.BT_2033 475
226186.BT_0150 226186.BT_2050 158
226186.BT_0150 226186.BT_2065 306
226186.BT_0150 226186.BT_2079 190
226186.BT_0150 226186.BT_2091 151
226186.BT_0150 226186.BT_2094 372
226186.BT_0150 226186.BT_2107 173
226186.BT_0150 226186.BT_2133 246
226186.BT_0150 226186.BT_2145 164
226186.BT_0150 226186.BT_2146 194
226186.BT_0150 226186.BT_2166 226
226186.BT_0150 226186.BT_2167 173
226186.BT_0150 226186.BT_2172 416
226186.BT_0150 226186.BT_2179 320
226186.BT_0150 226186.BT_2189 276
226186.BT_0150 226186.BT_2202 160
226186.BT_0150 226186.BT_2254 232
226186.BT_0150 226186.BT_2330 164
226186.BT_0150 226186.BT_2354 203
226186.BT_0150 226186.BT_2361 150
226186.BT_0150 226186.BT_2373 247
226186.BT_0150 226186.BT_2374 405
226186.BT_0150 226186.BT_2392 167
226186.BT_0150 226186.BT_2409 306
226186.BT_0150 226186.BT_2430 215
226186.BT_0150 226186.BT_2477 150
226186.BT_0150 226186.BT_2501 435
226186.BT_0150 226186.BT_2508 154
226186.BT_0150 226186.BT_2562 256
226186.BT_0150 226186.BT_2564 199
226186.BT_0150 226186.BT_2568 406
226186.BT_0150 226186.BT_2622 160
226186.BT_0150 226186.BT_2666 465
226186.BT_0150 226186.BT_2667 204
226186.BT_0150 226186.BT_2682 150
226186.BT_0150 226186.BT_2732 627
226186.BT_0150 226186.BT_2758 424
226186.BT_0150 226186.BT_2796 226
226186.BT_0150 226186.BT_2828 701
226186.BT_0150 226186.BT_2845 334
226186.BT_0150 226186.BT_2941 177
226186.BT_0150 226186.BT_2946 304
226186.BT_0150 226186.BT_3052 234
226186.BT_0150 226186.BT_3058 246
226186.BT_0150 226186.BT_3090 239
226186.BT_0150 226186.BT_3146 215
226186.BT_0150 226186.BT_3174 276
226186.BT_0150 226186.BT_3247 194
226186.BT_0150 226186.BT_3250 273
226186.BT_0150 226186.BT_3254 158
226186.BT_0150 226186.BT_3257 228
226186.BT_0150 226186.BT_3263 168
226186.BT_0150 226186.BT_3289 283
226186.BT_0150 226186.BT_3302 238
226186.BT_0150 226186.BT_3321 490
226186.BT_0150 226186.BT_3325 354
226186.BT_0150 226186.BT_3338 215
226186.BT_0150 226186.BT_3341 297
226186.BT_0150 226186.BT_3342 385
226186.BT_0150 226186.BT_3395 173
226186.BT_0150 226186.BT_3418 207
226186.BT_0150 226186.BT_3427 603
226186.BT_0150 226186.BT_3462 171
226186.BT_0150 226186.BT_3514 217
226186.BT_0150 226186.BT_3536 244
226186.BT_0150 226186.BT_3551 557
226186.BT_0150 226186.BT_3560 287
226186.BT_0150 226186.BT_3568 549
226186.BT_0150 226186.BT_3569 530
226186.BT_0150 226186.BT_3577 189
226186.BT_0150 226186.BT_3603 262
226186.BT_0150 226186.BT_3633 214
226186.BT_0150 226186.BT_3673 218
226186.BT_0150 226186.BT_3702 174
226186.BT_0150 226186.BT_3748 196
226186.BT_0150 226186.BT_3967 231
226186.BT_0150 226186.BT_4000 550
226186.BT_0150 226186.BT_4039 288
226186.BT_0150 226186.BT_4044 286
226186.BT_0150 226186.BT_4047 260
226186.BT_0150 226186.BT_4048 170
226186.BT_0150 226186.BT_4055 292
226186.BT_0150 226186.BT_4062 171
226186.BT_0150 226186.BT_4077 178
226186.BT_0150 226186.BT_4080 165
226186.BT_0150 226186.BT_4113 543
226186.BT_0150 226186.BT_4126 161
226186.BT_0150 226186.BT_4167 183
226186.BT_0150 226186.BT_4168 239
226186.BT_0150 226186.BT_4250 187
226186.BT_0150 226186.BT_4363 476
226186.BT_0150 226186.BT_4367 193
226186.BT_0150 226186.BT_4378 185
226186.BT_0150 226186.BT_4404 247
226186.BT_0150 226186.BT_4470 262
226186.BT_0150 226186.BT_4526 157
226186.BT_0150 226186.BT_4614 159
226186.BT_0150 226186.BT_4634 218
226186.BT_0150 226186.BT_4644 248
226186.BT_0150 226186.BT_4645 199
226186.BT_0150 226186.BT_4657 164
226186.BT_0151 226186.BT_0147 263
226186.BT_0151 226186.BT_0148 363
226186.BT_0151 226186.BT_0149 541
226186.BT_0151 226186.BT_0150 742
226186.BT_0151 226186.BT_0152 759
226186.BT_0151 226186.BT_0964 322
226186.BT_0151 226186.BT_1443 307
226186.BT_0151 226186.BT_1460 322
226186.BT_0151 226186.BT_2697 158
226186.BT_0152 226186.BT_0078 181
226186.BT_0152 226186.BT_0133 222
226186.BT_0152 226186.BT_0147 245
226186.BT_0152 226186.BT_0148 296
226186.BT_0152 226186.BT_0149 482
226186.BT_0152 226186.BT_0150 688
226186.BT_0152 226186.BT_0151 759
226186.BT_0152 226186.BT_0193 196
226186.BT_0152 226186.BT_0268 193
226186.BT_0152 226186.BT_0363 164
226186.BT_0152 226186.BT_0399 152
226186.BT_0152 226186.BT_0409 645
226186.BT_0152 226186.BT_0483 196
226186.BT_0152 226186.BT_0556 291
226186.BT_0152 226186.BT_0585 167
226186.BT_0152 226186.BT_0672 210
226186.BT_0152 226186.BT_0780 186
226186.BT_0152 226186.BT_0792 328
226186.BT_0152 226186.BT_0876 291
226186.BT_0152 226186.BT_0917 217
226186.BT_0152 226186.BT_0964 321
226186.BT_0152 226186.BT_0995 172
226186.BT_0152 226186.BT_1020 200
226186.BT_0152 226186.BT_1028 152
226186.BT_0152 226186.BT_1038 234
226186.BT_0152 226186.BT_1054 167
226186.BT_0152 226186.BT_1159 160
226186.BT_0152 226186.BT_1160 160
226186.BT_0152 226186.BT_1188 188
226186.BT_0152 226186.BT_1207 278
226186.BT_0152 226186.BT_1294 150
226186.BT_0152 226186.BT_1386 201
226186.BT_0152 226186.BT_1460 321
226186.BT_0152 226186.BT_1481 214
226186.BT_0152 226186.BT_1532 153
226186.BT_0152 226186.BT_1575 278
226186.BT_0152 226186.BT_1596 192
226186.BT_0152 226186.BT_1629 241
226186.BT_0152 226186.BT_1678 206
226186.BT_0152 226186.BT_1839 308
226186.BT_0152 226186.BT_2067 152
226186.BT_0152 226186.BT_2107 153
226186.BT_0152 226186.BT_2113 209
226186.BT_0152 226186.BT_2151 168
226186.BT_0152 226186.BT_2179 150
226186.BT_0152 226186.BT_2195 161
226186.BT_0152 226186.BT_2207 160
226186.BT_0152 226186.BT_2230 157
226186.BT_0152 226186.BT_2308 173
226186.BT_0152 226186.BT_2367 153
226186.BT_0152 226186.BT_2432 150
226186.BT_0152 226186.BT_2461 180
226186.BT_0152 226186.BT_2499 152
226186.BT_0152 226186.BT_2511 526
226186.BT_0152 226186.BT_2512 526
226186.BT_0152 226186.BT_2513 153
226186.BT_0152 226186.BT_2544 167
226186.BT_0152 226186.BT_2548 175
226186.BT_0152 226186.BT_2596 152
226186.BT_0152 226186.BT_2659 154
226186.BT_0152 226186.BT_2836 172
226186.BT_0152 226186.BT_2837 171
226186.BT_0152 226186.BT_2855 198
226186.BT_0152 226186.BT_2858 150
226186.BT_0152 226186.BT_2899 182
226186.BT_0152 226186.BT_2905 226
226186.BT_0152 226186.BT_2920 206
226186.BT_0152 226186.BT_2927 190
226186.BT_0152 226186.BT_3017 178
226186.BT_0152 226186.BT_3101 276
226186.BT_0152 226186.BT_3115 225
226186.BT_0152 226186.BT_3126 160
226186.BT_0152 226186.BT_3192 160
226186.BT_0152 226186.BT_3275 155
226186.BT_0152 226186.BT_3282 202
226186.BT_0152 226186.BT_3317 198
226186.BT_0152 226186.BT_3508 211
226186.BT_0152 226186.BT_3565 154
226186.BT_0152 226186.BT_3569 161
226186.BT_0152 226186.BT_3576 259
226186.BT_0152 226186.BT_3599 178
226186.BT_0152 226186.BT_3603 156
226186.BT_0152 226186.BT_3617 218
226186.BT_0152 226186.BT_3618 153
226186.BT_0152 226186.BT_3638 196
226186.BT_0152 226186.BT_3727 187
226186.BT_0152 226186.BT_3780 272
226186.BT_0152 226186.BT_3853 168
226186.BT_0152 226186.BT_3856 168
226186.BT_0152 226186.BT_3902 187
226186.BT_0152 226186.BT_3911 167
226186.BT_0152 226186.BT_3987 164
226186.BT_0152 226186.BT_4073 318
226186.BT_0152 226186.BT_4075 150
226186.BT_0152 226186.BT_4076 173
226186.BT_0152 226186.BT_4077 279
226186.BT_0152 226186.BT_4089 163
226186.BT_0152 226186.BT_4092 323
226186.BT_0152 226186.BT_4093 211
226186.BT_0152 226186.BT_4094 272
226186.BT_0152 226186.BT_4096 150
226186.BT_0152 226186.BT_4103 235
226186.BT_0152 226186.BT_4105 163
226186.BT_0152 226186.BT_4113 203
226186.BT_0152 226186.BT_4177 161
226186.BT_0152 226186.BT_4194 223
226186.BT_0152 226186.BT_4195 186
226186.BT_0152 226186.BT_4237 291
226186.BT_0152 226186.BT_4268 208
226186.BT_0152 226186.BT_4362 220
226186.BT_0152 226186.BT_4376 156
226186.BT_0152 226186.BT_4383 468
226186.BT_0152 226186.BT_4420 390
226186.BT_0152 226186.BT_4424 218
226186.BT_0152 226186.BT_4461 152
226186.BT_0152 226186.BT_4512 218
226186.BT_0152 226186.BT_4536 158
226186.BT_0152 226186.BT_4583 166
226186.BT_0152 226186.BT_4744 169
226186.BT_0153 226186.BT_0154 848
226186.BT_0153 226186.BT_0155 288
226186.BT_0154 226186.BT_0050 270
226186.BT_0154 226186.BT_0051 155
226186.BT_0154 226186.BT_0142 155
226186.BT_0154 226186.BT_0147 252
226186.BT_0154 226186.BT_0153 848
226186.BT_0154 226186.BT_0155 291
226186.BT_0154 226186.BT_0243 154
226186.BT_0154 226186.BT_0250 191
226186.BT_0154 226186.BT_0251 191
226186.BT_0154 226186.BT_0311 151
226186.BT_0154 226186.BT_0316 207
226186.BT_0154 226186.BT_0327 260
226186.BT_0154 226186.BT_0363 249
226186.BT_0154 226186.BT_0429 175
226186.BT_0154 226186.BT_0431 173
226186.BT_0154 226186.BT_0450 268
226186.BT_0154 226186.BT_0457 217
226186.BT_0154 226186.BT_0479 224
226186.BT_0154 226186.BT_0525 210
226186.BT_0154 226186.BT_0537 168
226186.BT_0154 226186.BT_0540 180
226186.BT_0154 226186.BT_0649 164
226186.BT_0154 226186.BT_0725 436
226186.BT_0154 226186.BT_0735 252
226186.BT_0154 226186.BT_0736 252
226186.BT_0154 226186.BT_0743 263
226186.BT_0154 226186.BT_0760 190
226186.BT_0154 226186.BT_0865 164
226186.BT_0154 226186.BT_0871 186
226186.BT_0154 226186.BT_0917 152
226186.BT_0154 226186.BT_1029 152
226186.BT_0154 226186.BT_1064 211
226186.BT_0154 226186.BT_1073 153
226186.BT_0154 226186.BT_1126 161
226186.BT_0154 226186.BT_1139 165
226186.BT_0154 226186.BT_1159 165
226186.BT_0154 226186.BT_1175 155
226186.BT_0154 226186.BT_1185 270
226186.BT_0154 226186.BT_1187 168
226186.BT_0154 226186.BT_1252 152
226186.BT_0154 226186.BT_1296 182
226186.BT_0154 226186.BT_1299 209
226186.BT_0154 226186.BT_1393 357
226186.BT_0154 226186.BT_1471 290
226186.BT_0154 226186.BT_1477 188
226186.BT_0154 226186.BT_1562 151
226186.BT_0154 226186.BT_1601 177
226186.BT_0154 226186.BT_1604 239
226186.BT_0154 226186.BT_1619 163
226186.BT_0154 226186.BT_1631 157
226186.BT_0154 226186.BT_1646 169
226186.BT_0154 226186.BT_1761 207
226186.BT_0154 226186.BT_1796 188
226186.BT_0154 226186.BT_1832 163
226186.BT_0154 226186.BT_1836 166
226186.BT_0154 226186.BT_1864 177
226186.BT_0154 226186.BT_1898 213
226186.BT_0154 226186.BT_1955 158
226186.BT_0154 226186.BT_2005 180
226186.BT_0154 226186.BT_2008 195
226186.BT_0154 226186.BT_2011 188
226186.BT_0154 226186.BT_2117 208
226186.BT_0154 226186.BT_2169 162
226186.BT_0154 226186.BT_2239 446
226186.BT_0154 226186.BT_2241 378
226186.BT_0154 226186.BT_2242 252
226186.BT_0154 226186.BT_2245 161
226186.BT_0154 226186.BT_2335 163
226186.BT_0154 226186.BT_2360 201
226186.BT_0154 226186.BT_2437 153
226186.BT_0154 226186.BT_2455 150
226186.BT_0154 226186.BT_2527 216
226186.BT_0154 226186.BT_2528 284
226186.BT_0154 226186.BT_2548 257
226186.BT_0154 226186.BT_2627 169
226186.BT_0154 226186.BT_2715 246
226186.BT_0154 226186.BT_2749 155
226186.BT_0154 226186.BT_2769 185
226186.BT_0154 226186.BT_2777 200
226186.BT_0154 226186.BT_2798 329
226186.BT_0154 226186.BT_2818 186
226186.BT_0154 226186.BT_2845 263
226186.BT_0154 226186.BT_2868 182
226186.BT_0154 226186.BT_2901 165
226186.BT_0154 226186.BT_3025 185
226186.BT_0154 226186.BT_3033 154
226186.BT_0154 226186.BT_3035 567
226186.BT_0154 226186.BT_3070 175
226186.BT_0154 226186.BT_3169 173
226186.BT_0154 226186.BT_3305 188
226186.BT_0154 226186.BT_3329 159
226186.BT_0154 226186.BT_3394 194
226186.BT_0154 226186.BT_3395 223
226186.BT_0154 226186.BT_3397 152
226186.BT_0154 226186.BT_3522 203
226186.BT_0154 226186.BT_3565 176
226186.BT_0154 226186.BT_3588 392
226186.BT_0154 226186.BT_3594 183
226186.BT_0154 226186.BT_3627 194
226186.BT_0154 226186.BT_3640 168
226186.BT_0154 226186.BT_3733 150
226186.BT_0154 226186.BT_3743 167
226186.BT_0154 226186.BT_3797 162
226186.BT_0154 226186.BT_3806 154
226186.BT_0154 226186.BT_3810 165
226186.BT_0154 226186.BT_3830 177
226186.BT_0154 226186.BT_3847 185
226186.BT_0154 226186.BT_3918 175
226186.BT_0154 226186.BT_3932 212
226186.BT_0154 226186.BT_3941 182
226186.BT_0154 226186.BT_4096 166
226186.BT_0154 226186.BT_4128 236
226186.BT_0154 226186.BT_4129 208
226186.BT_0154 226186.BT_4259 298
226186.BT_0154 226186.BT_4320 200
226186.BT_0154 226186.BT_4358 182
226186.BT_0154 226186.BT_4375 154
226186.BT_0154 226186.BT_4405 158
226186.BT_0154 226186.BT_4462 154
226186.BT_0154 226186.BT_4499 153
226186.BT_0154 226186.BT_4605 293
226186.BT_0154 226186.BT_4642 252
226186.BT_0154 226186.BT_4643 252
226186.BT_0154 226186.BT_4715 172
226186.BT_0154 226186.BT_4741 182
226186.BT_0155 226186.BT_0122 163
226186.BT_0155 226186.BT_0153 288
226186.BT_0155 226186.BT_0154 291
[truncated: 19,115,928 more chars]
