# Supplementary material for: Network-based features enable prediction of essential genes across diverse organisms
Source: PLoS One. 2018 Dec 13;13(12):e0208722. doi: 10.1371/journal.pone.0208722 (PMC6292609; doi:10.1371/journal.pone.0208722)
Supplement: S1 Dataset — PPI Data of 27 organisms along with essential genes information. (ZIP) [file pone.0208722.s001.zip › S1/243273.ess]

243273.MG_001
243273.MG_003
243273.MG_004
243273.MG_005
243273.MG_006
243273.MG_007
243273.MG_008
243273.MG_013
243273.MG_014
243273.MG_015
243273.MG_019
243273.MG_020
243273.MG_021
243273.MG_022
243273.MG_023
243273.MG_025
243273.MG_026
243273.MG_027
243273.MG_028
243273.MG_029
243273.MG_030
243273.MG_031
243273.MG_034
243273.MG_035
243273.MG_036
243273.MG_037
243273.MG_038
243273.MG_041
243273.MG_042
243273.MG_043
243273.MG_044
243273.MG_045
243273.MG_046
243273.MG_047
243273.MG_048
243273.MG_049
243273.MG_050
243273.MG_052
243273.MG_053
243273.MG_054
243273.MG_055
243273.MG_473
243273.MG_474
243273.MG_057
243273.MG_058
243273.MG_059
243273.MG_060
243273.MG_064
243273.MG_065
243273.MG_068
243273.MG_069
243273.MG_070
243273.MG_071
243273.MG_072
243273.MG_073
243273.MG_074
243273.MG_075
243273.MG_076
243273.MG_077
243273.MG_078
243273.MG_079
243273.MG_080
243273.MG_081
243273.MG_082
243273.MG_083
243273.MG_084
243273.MG_085
243273.MG_086
243273.MG_087
243273.MG_088
243273.MG_089
243273.MG_090
243273.MG_091
243273.MG_092
243273.MG_093
243273.MG_094
243273.MG_095
243273.MG_097
243273.MG_098
243273.MG_099
243273.MG_100
243273.MG_101
243273.MG_102
243273.MG_476
243273.MG_104
243273.MG_105
243273.MG_106
243273.MG_107
243273.MG_108
243273.MG_109
243273.MG_111
243273.MG_113
243273.MG_117
243273.MG_118
243273.MG_119
243273.MG_120
243273.MG_122
243273.MG_123
243273.MG_124
243273.MG_125
243273.MG_126
243273.MG_127
243273.MG_128
243273.MG_129
243273.MG_130
243273.MG_132
243273.MG_133
243273.MG_135
243273.MG_136
243273.MG_137
243273.MG_139
243273.MG_141
243273.MG_477
243273.MG_142
243273.MG_143
243273.MG_144
243273.MG_145
243273.MG_146
243273.MG_147
243273.MG_148
243273.MG_150
243273.MG_151
243273.MG_152
243273.MG_153
243273.MG_154
243273.MG_155
243273.MG_156
243273.MG_157
243273.MG_158
243273.MG_159
243273.MG_160
243273.MG_161
243273.MG_162
243273.MG_163
243273.MG_164
243273.MG_165
243273.MG_166
243273.MG_167
243273.MG_168
243273.MG_169
243273.MG_170
243273.MG_171
243273.MG_172
243273.MG_173
243273.MG_174
243273.MG_175
243273.MG_176
243273.MG_177
243273.MG_178
243273.MG_179
243273.MG_180
243273.MG_181
243273.MG_182
243273.MG_184
243273.MG_186
243273.MG_187
243273.MG_188
243273.MG_189
243273.MG_190
243273.MG_191
243273.MG_192
243273.MG_194
243273.MG_195
243273.MG_196
243273.MG_197
243273.MG_198
243273.MG_200
243273.MG_201
243273.MG_202
243273.MG_203
243273.MG_204
243273.MG_205
243273.MG_206
243273.MG_208
243273.MG_209
243273.MG_480
243273.MG_481
243273.MG_211
243273.MG_482
243273.MG_212
243273.MG_215
243273.MG_216
243273.MG_217
243273.MG_218
243273.MG_491
243273.MG_219
243273.MG_221
243273.MG_222
243273.MG_223
243273.MG_224
243273.MG_225
243273.MG_228
243273.MG_229
243273.MG_230
243273.MG_231
243273.MG_232
243273.MG_233
243273.MG_234
243273.MG_235
243273.MG_236
243273.MG_239
243273.MG_240
243273.MG_241
243273.MG_242
243273.MG_245
243273.MG_246
243273.MG_247
243273.MG_249
243273.MG_250
243273.MG_251
243273.MG_253
243273.MG_254
243273.MG_257
243273.MG_258
243273.MG_259
243273.MG_261
243273.MG_262
243273.MG_263
243273.MG_265
243273.MG_266
243273.MG_267
243273.MG_270
243273.MG_272
243273.MG_273
243273.MG_274
243273.MG_275
243273.MG_276
243273.MG_277
243273.MG_278
243273.MG_282
243273.MG_283
243273.MG_287
243273.MG_505
243273.MG_292
243273.MG_295
243273.MG_296
243273.MG_297
243273.MG_299
243273.MG_300
243273.MG_301
243273.MG_302
243273.MG_303
243273.MG_304
243273.MG_305
243273.MG_306
243273.MG_307
243273.MG_308
243273.MG_309
243273.MG_310
243273.MG_311
243273.MG_312
243273.MG_313
243273.MG_314
243273.MG_317
243273.MG_318
243273.MG_319
243273.MG_320
243273.MG_321
243273.MG_322
243273.MG_323
243273.MG_515
243273.MG_324
243273.MG_325
243273.MG_326
243273.MG_327
243273.MG_329
243273.MG_330
243273.MG_331
243273.MG_332
243273.MG_334
243273.MG_335
243273.MG_516
243273.MG_517
243273.MG_336
243273.MG_337
243273.MG_338
243273.MG_340
243273.MG_341
243273.MG_342
243273.MG_344
243273.MG_345
243273.MG_347
243273.MG_349
243273.MG_350
243273.MG_521
243273.MG_351
243273.MG_353
243273.MG_354
243273.MG_356
243273.MG_357
243273.MG_361
243273.MG_362
243273.MG_363
243273.MG_522
243273.MG_364
243273.MG_365
243273.MG_366
243273.MG_368
243273.MG_369
243273.MG_371
243273.MG_372
243273.MG_373
243273.MG_374
243273.MG_375
243273.MG_376
243273.MG_377
243273.MG_378
243273.MG_379
243273.MG_381
243273.MG_382
243273.MG_383
243273.MG_384
243273.MG_524
243273.MG_386
243273.MG_387
243273.MG_388
243273.MG_389
243273.MG_391
243273.MG_392
243273.MG_393
243273.MG_394
243273.MG_395
243273.MG_396
243273.MG_399
243273.MG_400
243273.MG_401
243273.MG_402
243273.MG_403
243273.MG_404
243273.MG_405
243273.MG_406
243273.MG_407
243273.MG_409
243273.MG_417
243273.MG_418
243273.MG_419
243273.MG_421
243273.MG_422
243273.MG_423
243273.MG_424
243273.MG_425
243273.MG_426
243273.MG_427
243273.MG_429
243273.MG_430
243273.MG_431
243273.MG_432
243273.MG_433
243273.MG_434
243273.MG_435
243273.MG_439
243273.MG_440
243273.MG_441
243273.MG_442
243273.MG_443
243273.MG_444
243273.MG_445
243273.MG_446
243273.MG_447
243273.MG_448
243273.MG_450
243273.MG_451
243273.MG_453
243273.MG_455
243273.MG_457
243273.MG_458
243273.MG_459
243273.MG_461
243273.MG_462
243273.MG_464
243273.MG_465
243273.MG_466
243273.MG_467
243273.MG_468
243273.MG_526
243273.MG_469
243273.MG_470
