# Supplementary material for: Network-based features enable prediction of essential genes across diverse organisms
Source: PLoS One. 2018 Dec 13;13(12):e0208722. doi: 10.1371/journal.pone.0208722 (PMC6292609; doi:10.1371/journal.pone.0208722)
Supplement: S1 Dataset — PPI Data of 27 organisms along with essential genes information. (ZIP) [file pone.0208722.s001.zip › S1/224308.ppi.txt]

224308.BSU00010 224308.BSU00020 996
224308.BSU00010 224308.BSU00030 677
224308.BSU00010 224308.BSU00040 993
224308.BSU00010 224308.BSU00050 558
224308.BSU00010 224308.BSU00060 990
224308.BSU00010 224308.BSU00070 971
224308.BSU00010 224308.BSU00090 165
224308.BSU00010 224308.BSU00110 209
224308.BSU00010 224308.BSU00130 274
224308.BSU00010 224308.BSU00180 162
224308.BSU00010 224308.BSU00190 819
224308.BSU00010 224308.BSU00210 555
224308.BSU00010 224308.BSU00310 530
224308.BSU00010 224308.BSU00330 902
224308.BSU00010 224308.BSU00390 368
224308.BSU00010 224308.BSU00420 325
224308.BSU00010 224308.BSU00530 168
224308.BSU00010 224308.BSU00550 421
224308.BSU00010 224308.BSU00590 169
224308.BSU00010 224308.BSU00620 235
224308.BSU00010 224308.BSU00690 758
224308.BSU00010 224308.BSU00790 228
224308.BSU00010 224308.BSU00890 203
224308.BSU00010 224308.BSU00920 259
224308.BSU00010 224308.BSU01010 279
224308.BSU00010 224308.BSU01020 184
224308.BSU00010 224308.BSU01030 172
224308.BSU00010 224308.BSU01050 243
224308.BSU00010 224308.BSU01070 699
224308.BSU00010 224308.BSU01080 732
224308.BSU00010 224308.BSU01100 454
224308.BSU00010 224308.BSU01110 232
224308.BSU00010 224308.BSU01120 160
224308.BSU00010 224308.BSU01130 793
224308.BSU00010 224308.BSU01150 219
224308.BSU00010 224308.BSU01160 219
224308.BSU00010 224308.BSU01180 173
224308.BSU00010 224308.BSU01190 221
224308.BSU00010 224308.BSU01200 174
224308.BSU00010 224308.BSU01220 735
224308.BSU00010 224308.BSU01230 226
224308.BSU00010 224308.BSU01260 211
224308.BSU00010 224308.BSU01280 151
224308.BSU00010 224308.BSU01310 154
224308.BSU00010 224308.BSU01320 182
224308.BSU00010 224308.BSU01330 162
224308.BSU00010 224308.BSU01410 218
224308.BSU00010 224308.BSU01420 175
224308.BSU00010 224308.BSU01430 353
224308.BSU00010 224308.BSU01440 530
224308.BSU00010 224308.BSU01490 198
224308.BSU00010 224308.BSU01500 189
224308.BSU00010 224308.BSU01550 183
224308.BSU00010 224308.BSU01780 243
224308.BSU00010 224308.BSU02260 156
224308.BSU00010 224308.BSU02270 166
224308.BSU00010 224308.BSU03040 353
224308.BSU00010 224308.BSU03120 184
224308.BSU00010 224308.BSU03130 168
224308.BSU00010 224308.BSU03300 159
224308.BSU00010 224308.BSU03320 159
224308.BSU00010 224308.BSU04260 170
224308.BSU00010 224308.BSU04470 734
224308.BSU00010 224308.BSU04480 217
224308.BSU00010 224308.BSU04620 197
224308.BSU00010 224308.BSU04710 150
224308.BSU00010 224308.BSU04720 153
224308.BSU00010 224308.BSU04730 275
224308.BSU00010 224308.BSU06030 720
224308.BSU00010 224308.BSU06360 184
224308.BSU00010 224308.BSU06420 159
224308.BSU00010 224308.BSU06500 336
224308.BSU00010 224308.BSU06510 320
224308.BSU00010 224308.BSU06610 439
224308.BSU00010 224308.BSU06620 194
224308.BSU00010 224308.BSU07810 218
224308.BSU00010 224308.BSU07840 203
224308.BSU00010 224308.BSU07880 394
224308.BSU00010 224308.BSU08290 176
224308.BSU00010 224308.BSU08425 436
224308.BSU00010 224308.BSU08820 184
224308.BSU00010 224308.BSU09090 152
224308.BSU00010 224308.BSU09270 198
224308.BSU00010 224308.BSU09420 167
224308.BSU00010 224308.BSU09440 168
224308.BSU00010 224308.BSU09450 168
224308.BSU00010 224308.BSU09890 196
224308.BSU00010 224308.BSU09900 196
224308.BSU00010 224308.BSU10120 461
224308.BSU00010 224308.BSU10400 168
224308.BSU00010 224308.BSU10420 256
224308.BSU00010 224308.BSU10430 168
224308.BSU00010 224308.BSU10520 156
224308.BSU00010 224308.BSU10630 238
224308.BSU00010 224308.BSU11180 187
224308.BSU00010 224308.BSU11340 156
224308.BSU00010 224308.BSU11600 154
224308.BSU00010 224308.BSU11700 239
224308.BSU00010 224308.BSU11720 274
224308.BSU00010 224308.BSU11870 170
224308.BSU00010 224308.BSU12380 380
224308.BSU00010 224308.BSU12420 291
224308.BSU00010 224308.BSU12510 193
224308.BSU00010 224308.BSU12530 165
224308.BSU00010 224308.BSU12900 223
224308.BSU00010 224308.BSU12910 575
224308.BSU00010 224308.BSU13060 385
224308.BSU00010 224308.BSU13130 193
224308.BSU00010 224308.BSU13480 158
224308.BSU00010 224308.BSU13620 163
224308.BSU00010 224308.BSU13750 268
224308.BSU00010 224308.BSU13890 186
224308.BSU00010 224308.BSU13990 393
224308.BSU00010 224308.BSU14270 239
224308.BSU00010 224308.BSU14490 160
224308.BSU00010 224308.BSU14530 176
224308.BSU00010 224308.BSU14850 529
224308.BSU00010 224308.BSU15130 438
224308.BSU00010 224308.BSU15160 187
224308.BSU00010 224308.BSU15170 173
224308.BSU00010 224308.BSU15180 163
224308.BSU00010 224308.BSU15200 159
224308.BSU00010 224308.BSU15210 176
224308.BSU00010 224308.BSU15220 182
224308.BSU00010 224308.BSU15230 274
224308.BSU00010 224308.BSU15240 274
224308.BSU00010 224308.BSU15280 625
224308.BSU00010 224308.BSU15290 875
224308.BSU00010 224308.BSU15320 176
224308.BSU00010 224308.BSU15420 436
224308.BSU00010 224308.BSU15450 190
224308.BSU00010 224308.BSU15460 221
224308.BSU00010 224308.BSU15500 181
224308.BSU00010 224308.BSU15540 196
224308.BSU00010 224308.BSU15680 188
224308.BSU00010 224308.BSU15710 734
224308.BSU00010 224308.BSU15820 211
224308.BSU00010 224308.BSU15870 462
224308.BSU00010 224308.BSU15930 166
224308.BSU00010 224308.BSU15950 463
224308.BSU00010 224308.BSU15980 205
224308.BSU00010 224308.BSU16030 185
224308.BSU00010 224308.BSU16080 224
224308.BSU00010 224308.BSU16120 739
224308.BSU00010 224308.BSU16130 764
224308.BSU00010 224308.BSU16140 266
224308.BSU00010 224308.BSU16170 191
224308.BSU00010 224308.BSU16210 171
224308.BSU00010 224308.BSU16390 172
224308.BSU00010 224308.BSU16420 198
224308.BSU00010 224308.BSU16430 552
224308.BSU00010 224308.BSU16490 172
224308.BSU00010 224308.BSU16500 188
224308.BSU00010 224308.BSU16550 226
224308.BSU00010 224308.BSU16590 358
224308.BSU00010 224308.BSU16630 253
224308.BSU00010 224308.BSU16640 157
224308.BSU00010 224308.BSU16750 153
224308.BSU00010 224308.BSU16800 718
224308.BSU00010 224308.BSU16920 317
224308.BSU00010 224308.BSU16940 199
224308.BSU00010 224308.BSU17010 254
224308.BSU00010 224308.BSU17040 456
224308.BSU00010 224308.BSU17050 313
224308.BSU00010 224308.BSU17180 187
224308.BSU00010 224308.BSU17190 235
224308.BSU00010 224308.BSU17200 185
224308.BSU00010 224308.BSU17210 252
224308.BSU00010 224308.BSU17340 353
224308.BSU00010 224308.BSU17370 229
224308.BSU00010 224308.BSU17380 188
224308.BSU00010 224308.BSU17390 274
224308.BSU00010 224308.BSU17460 198
224308.BSU00010 224308.BSU17680 439
224308.BSU00010 224308.BSU17850 853
224308.BSU00010 224308.BSU17900 732
224308.BSU00010 224308.BSU18040 171
224308.BSU00010 224308.BSU18090 816
224308.BSU00010 224308.BSU18100 610
224308.BSU00010 224308.BSU18130 182
224308.BSU00010 224308.BSU18410 358
224308.BSU00010 224308.BSU18490 732
224308.BSU00010 224308.BSU19220 229
224308.BSU00010 224308.BSU20040 254
224308.BSU00010 224308.BSU20070 191
224308.BSU00010 224308.BSU20370 523
224308.BSU00010 224308.BSU20450 176
224308.BSU00010 224308.BSU21710 168
224308.BSU00010 224308.BSU21820 529
224308.BSU00010 224308.BSU21920 439
224308.BSU00010 224308.BSU21990 851
224308.BSU00010 224308.BSU22310 229
224308.BSU00010 224308.BSU22340 220
224308.BSU00010 224308.BSU22350 911
224308.BSU00010 224308.BSU22430 173
224308.BSU00010 224308.BSU22440 305
224308.BSU00010 224308.BSU22450 183
224308.BSU00010 224308.BSU22640 177
224308.BSU00010 224308.BSU22660 412
224308.BSU00010 224308.BSU22680 160
224308.BSU00010 224308.BSU22700 204
224308.BSU00010 224308.BSU22750 235
224308.BSU00010 224308.BSU22790 257
224308.BSU00010 224308.BSU23010 160
224308.BSU00010 224308.BSU23020 734
224308.BSU00010 224308.BSU23040 219
224308.BSU00010 224308.BSU23510 436
224308.BSU00010 224308.BSU23840 158
224308.BSU00010 224308.BSU23890 237
224308.BSU00010 224308.BSU24140 168
224308.BSU00010 224308.BSU24220 647
224308.BSU00010 224308.BSU24240 536
224308.BSU00010 224308.BSU24250 184
224308.BSU00010 224308.BSU24300 388
224308.BSU00010 224308.BSU24400 210
224308.BSU00010 224308.BSU24680 195
224308.BSU00010 224308.BSU24730 151
224308.BSU00010 224308.BSU25020 273
224308.BSU00010 224308.BSU25200 440
224308.BSU00010 224308.BSU25210 859
224308.BSU00010 224308.BSU25280 188
224308.BSU00010 224308.BSU25410 180
224308.BSU00010 224308.BSU25470 857
224308.BSU00010 224308.BSU25480 444
224308.BSU00010 224308.BSU25490 456
224308.BSU00010 224308.BSU25550 360
224308.BSU00010 224308.BSU25780 213
224308.BSU00010 224308.BSU26260 160
224308.BSU00010 224308.BSU26310 658
224308.BSU00010 224308.BSU26650 155
224308.BSU00010 224308.BSU27410 476
224308.BSU00010 224308.BSU27420 217
224308.BSU00010 224308.BSU27600 181
224308.BSU00010 224308.BSU27620 320
224308.BSU00010 224308.BSU27730 747
224308.BSU00010 224308.BSU27740 681
224308.BSU00010 224308.BSU27920 308
224308.BSU00010 224308.BSU27930 240
224308.BSU00010 224308.BSU27960 295
224308.BSU00010 224308.BSU27990 395
224308.BSU00010 224308.BSU28000 456
224308.BSU00010 224308.BSU28030 601
224308.BSU00010 224308.BSU28090 152
224308.BSU00010 224308.BSU28220 438
224308.BSU00010 224308.BSU28230 274
224308.BSU00010 224308.BSU28280 179
224308.BSU00010 224308.BSU28370 272
224308.BSU00010 224308.BSU28420 171
224308.BSU00010 224308.BSU28490 332
224308.BSU00010 224308.BSU28500 353
224308.BSU00010 224308.BSU28630 706
224308.BSU00010 224308.BSU28640 175
224308.BSU00010 224308.BSU28660 273
224308.BSU00010 224308.BSU28850 175
224308.BSU00010 224308.BSU28870 272
224308.BSU00010 224308.BSU28950 170
224308.BSU00010 224308.BSU28980 598
224308.BSU00010 224308.BSU28990 774
224308.BSU00010 224308.BSU29000 164
224308.BSU00010 224308.BSU29080 193
224308.BSU00010 224308.BSU29090 751
224308.BSU00010 224308.BSU29110 230
224308.BSU00010 224308.BSU29140 168
224308.BSU00010 224308.BSU29160 217
224308.BSU00010 224308.BSU29180 154
224308.BSU00010 224308.BSU29190 167
224308.BSU00010 224308.BSU29230 851
224308.BSU00010 224308.BSU29760 199
224308.BSU00010 224308.BSU29820 471
224308.BSU00010 224308.BSU29900 218
224308.BSU00010 224308.BSU29940 173
224308.BSU00010 224308.BSU30150 193
224308.BSU00010 224308.BSU30420 228
224308.BSU00010 224308.BSU30500 277
224308.BSU00010 224308.BSU30680 397
224308.BSU00010 224308.BSU30830 168
224308.BSU00010 224308.BSU31160 217
224308.BSU00010 224308.BSU31240 339
224308.BSU00010 224308.BSU31290 218
224308.BSU00010 224308.BSU31450 274
224308.BSU00010 224308.BSU31680 229
224308.BSU00010 224308.BSU31800 217
224308.BSU00010 224308.BSU31860 159
224308.BSU00010 224308.BSU31930 192
224308.BSU00010 224308.BSU31990 168
224308.BSU00010 224308.BSU32290 157
224308.BSU00010 224308.BSU32410 230
224308.BSU00010 224308.BSU32470 193
224308.BSU00010 224308.BSU32520 150
224308.BSU00010 224308.BSU32780 172
224308.BSU00010 224308.BSU33080 181
224308.BSU00010 224308.BSU33480 168
224308.BSU00010 224308.BSU33600 252
224308.BSU00010 224308.BSU34450 577
224308.BSU00010 224308.BSU34540 436
224308.BSU00010 224308.BSU34560 218
224308.BSU00010 224308.BSU34900 180
224308.BSU00010 224308.BSU35160 833
224308.BSU00010 224308.BSU35170 645
224308.BSU00010 224308.BSU35250 187
224308.BSU00010 224308.BSU35290 176
224308.BSU00010 224308.BSU35300 455
224308.BSU00010 224308.BSU35430 160
224308.BSU00010 224308.BSU35770 200
224308.BSU00010 224308.BSU36450 172
224308.BSU00010 224308.BSU36660 734
224308.BSU00010 224308.BSU36810 235
224308.BSU00010 224308.BSU36820 191
224308.BSU00010 224308.BSU36830 195
224308.BSU00010 224308.BSU36900 177
224308.BSU00010 224308.BSU36930 213
224308.BSU00010 224308.BSU36950 683
224308.BSU00010 224308.BSU37010 169
224308.BSU00010 224308.BSU37030 318
224308.BSU00010 224308.BSU37070 192
224308.BSU00010 224308.BSU37080 168
224308.BSU00010 224308.BSU37100 241
224308.BSU00010 224308.BSU37130 353
224308.BSU00010 224308.BSU37150 326
224308.BSU00010 224308.BSU37590 274
224308.BSU00010 224308.BSU37600 350
224308.BSU00010 224308.BSU38090 193
224308.BSU00010 224308.BSU38200 440
224308.BSU00010 224308.BSU38910 171
224308.BSU00010 224308.BSU39490 150
224308.BSU00010 224308.BSU39500 169
224308.BSU00010 224308.BSU39820 196
224308.BSU00010 224308.BSU40230 480
224308.BSU00010 224308.BSU40410 274
224308.BSU00010 224308.BSU40440 975
224308.BSU00010 224308.BSU40500 234
224308.BSU00010 224308.BSU40890 227
224308.BSU00010 224308.BSU40900 220
224308.BSU00010 224308.BSU40910 152
224308.BSU00010 224308.BSU40920 218
224308.BSU00010 224308.BSU40939 263
224308.BSU00010 224308.BSU40960 882
224308.BSU00010 224308.BSU40970 980
224308.BSU00010 224308.BSU40990 228
224308.BSU00010 224308.BSU41000 807
224308.BSU00010 224308.BSU41010 961
224308.BSU00010 224308.BSU41020 673
224308.BSU00010 224308.BSU41030 782
224308.BSU00010 224308.BSU41040 652
224308.BSU00010 224308.BSU41050 790
224308.BSU00010 224308.BSU41060 924
224308.BSU00020 224308.BSU00010 996
224308.BSU00020 224308.BSU00030 785
224308.BSU00020 224308.BSU00040 992
224308.BSU00020 224308.BSU00050 738
224308.BSU00020 224308.BSU00060 998
224308.BSU00020 224308.BSU00070 995
224308.BSU00020 224308.BSU00100 254
224308.BSU00020 224308.BSU00110 315
224308.BSU00020 224308.BSU00130 429
224308.BSU00020 224308.BSU00140 383
224308.BSU00020 224308.BSU00150 383
224308.BSU00020 224308.BSU00190 979
224308.BSU00020 224308.BSU00210 370
224308.BSU00020 224308.BSU00280 618
224308.BSU00020 224308.BSU00310 980
224308.BSU00020 224308.BSU00330 943
224308.BSU00020 224308.BSU00360 232
224308.BSU00020 224308.BSU00380 196
224308.BSU00020 224308.BSU00390 274
224308.BSU00020 224308.BSU00420 551
224308.BSU00020 224308.BSU00500 150
224308.BSU00020 224308.BSU00510 162
224308.BSU00020 224308.BSU00530 233
224308.BSU00020 224308.BSU00550 250
224308.BSU00020 224308.BSU00580 362
224308.BSU00020 224308.BSU00620 324
224308.BSU00020 224308.BSU00660 377
224308.BSU00020 224308.BSU00670 156
224308.BSU00020 224308.BSU00680 221
224308.BSU00020 224308.BSU00690 308
224308.BSU00020 224308.BSU00810 224
224308.BSU00020 224308.BSU00840 150
224308.BSU00020 224308.BSU00850 317
224308.BSU00020 224308.BSU00910 424
224308.BSU00020 224308.BSU00960 224
224308.BSU00020 224308.BSU01010 679
224308.BSU00020 224308.BSU01020 187
224308.BSU00020 224308.BSU01030 167
224308.BSU00020 224308.BSU01040 420
224308.BSU00020 224308.BSU01050 184
224308.BSU00020 224308.BSU01070 196
224308.BSU00020 224308.BSU01080 406
224308.BSU00020 224308.BSU01090 241
224308.BSU00020 224308.BSU01130 315
224308.BSU00020 224308.BSU01170 168
224308.BSU00020 224308.BSU01200 303
224308.BSU00020 224308.BSU01280 189
224308.BSU00020 224308.BSU01300 357
224308.BSU00020 224308.BSU01320 230
224308.BSU00020 224308.BSU01330 175
224308.BSU00020 224308.BSU01350 231
224308.BSU00020 224308.BSU01360 269
224308.BSU00020 224308.BSU01370 317
224308.BSU00020 224308.BSU01380 167
224308.BSU00020 224308.BSU01430 374
224308.BSU00020 224308.BSU01440 499
224308.BSU00020 224308.BSU01490 469
224308.BSU00020 224308.BSU01500 226
224308.BSU00020 224308.BSU01550 448
224308.BSU00020 224308.BSU01740 154
224308.BSU00020 224308.BSU01780 265
224308.BSU00020 224308.BSU01800 517
224308.BSU00020 224308.BSU01900 236
224308.BSU00020 224308.BSU02030 377
224308.BSU00020 224308.BSU02270 202
224308.BSU00020 224308.BSU02430 191
224308.BSU00020 224308.BSU02580 175
224308.BSU00020 224308.BSU02660 432
224308.BSU00020 224308.BSU02850 153
224308.BSU00020 224308.BSU02980 156
224308.BSU00020 224308.BSU03340 195
224308.BSU00020 224308.BSU04260 274
224308.BSU00020 224308.BSU04470 452
224308.BSU00020 224308.BSU04500 175
224308.BSU00020 224308.BSU04560 238
224308.BSU00020 224308.BSU04570 195
224308.BSU00020 224308.BSU04580 179
224308.BSU00020 224308.BSU04710 322
224308.BSU00020 224308.BSU04720 204
224308.BSU00020 224308.BSU04730 416
224308.BSU00020 224308.BSU05120 195
224308.BSU00020 224308.BSU05940 235
224308.BSU00020 224308.BSU06020 396
224308.BSU00020 224308.BSU06030 342
224308.BSU00020 224308.BSU06060 429
224308.BSU00020 224308.BSU06070 429
224308.BSU00020 224308.BSU06200 165
224308.BSU00020 224308.BSU06340 152
224308.BSU00020 224308.BSU06360 418
224308.BSU00020 224308.BSU06420 372
224308.BSU00020 224308.BSU06450 377
224308.BSU00020 224308.BSU06480 464
224308.BSU00020 224308.BSU06490 462
224308.BSU00020 224308.BSU06610 742
224308.BSU00020 224308.BSU06620 702
224308.BSU00020 224308.BSU06670 198
224308.BSU00020 224308.BSU06720 155
224308.BSU00020 224308.BSU07420 189
224308.BSU00020 224308.BSU07430 172
224308.BSU00020 224308.BSU07690 167
224308.BSU00020 224308.BSU07910 192
224308.BSU00020 224308.BSU08010 320
224308.BSU00020 224308.BSU08520 289
224308.BSU00020 224308.BSU08630 758
224308.BSU00020 224308.BSU08970 172
224308.BSU00020 224308.BSU09000 150
224308.BSU00020 224308.BSU09090 175
224308.BSU00020 224308.BSU09100 195
224308.BSU00020 224308.BSU09450 220
224308.BSU00020 224308.BSU09650 256
224308.BSU00020 224308.BSU09890 329
224308.BSU00020 224308.BSU09900 329
224308.BSU00020 224308.BSU09910 310
224308.BSU00020 224308.BSU09930 236
224308.BSU00020 224308.BSU09980 207
224308.BSU00020 224308.BSU10030 300
224308.BSU00020 224308.BSU10160 267
224308.BSU00020 224308.BSU10400 220
224308.BSU00020 224308.BSU10430 220
224308.BSU00020 224308.BSU10620 305
224308.BSU00020 224308.BSU10630 345
224308.BSU00020 224308.BSU10640 536
224308.BSU00020 224308.BSU10650 606
224308.BSU00020 224308.BSU10670 171
224308.BSU00020 224308.BSU10700 291
224308.BSU00020 224308.BSU10780 185
224308.BSU00020 224308.BSU11150 277
224308.BSU00020 224308.BSU11180 277
224308.BSU00020 224308.BSU11190 233
224308.BSU00020 224308.BSU11520 265
224308.BSU00020 224308.BSU11640 187
224308.BSU00020 224308.BSU11670 167
224308.BSU00020 224308.BSU11700 341
224308.BSU00020 224308.BSU11720 169
224308.BSU00020 224308.BSU11820 487
224308.BSU00020 224308.BSU12190 268
224308.BSU00020 224308.BSU12420 167
224308.BSU00020 224308.BSU12680 167
224308.BSU00020 224308.BSU12840 275
224308.BSU00020 224308.BSU12910 168
224308.BSU00020 224308.BSU13120 187
224308.BSU00020 224308.BSU13130 202
224308.BSU00020 224308.BSU13220 161
224308.BSU00020 224308.BSU13400 929
224308.BSU00020 224308.BSU13420 191
224308.BSU00020 224308.BSU13750 301
224308.BSU00020 224308.BSU13860 154
224308.BSU00020 224308.BSU13950 166
224308.BSU00020 224308.BSU13980 192
224308.BSU00020 224308.BSU14090 191
224308.BSU00020 224308.BSU14140 208
224308.BSU00020 224308.BSU14150 203
224308.BSU00020 224308.BSU14170 187
224308.BSU00020 224308.BSU14270 341
224308.BSU00020 224308.BSU14610 194
224308.BSU00020 224308.BSU14640 154
224308.BSU00020 224308.BSU14820 224
224308.BSU00020 224308.BSU14830 191
224308.BSU00020 224308.BSU14840 158
224308.BSU00020 224308.BSU14850 313
224308.BSU00020 224308.BSU14940 239
224308.BSU00020 224308.BSU15010 289
224308.BSU00020 224308.BSU15130 273
224308.BSU00020 224308.BSU15140 193
224308.BSU00020 224308.BSU15160 190
224308.BSU00020 224308.BSU15170 168
224308.BSU00020 224308.BSU15200 168
224308.BSU00020 224308.BSU15210 316
224308.BSU00020 224308.BSU15220 161
224308.BSU00020 224308.BSU15280 185
224308.BSU00020 224308.BSU15290 520
224308.BSU00020 224308.BSU15460 279
224308.BSU00020 224308.BSU15540 167
224308.BSU00020 224308.BSU15550 408
224308.BSU00020 224308.BSU15560 318
224308.BSU00020 224308.BSU15690 168
224308.BSU00020 224308.BSU15700 674
224308.BSU00020 224308.BSU15710 787
224308.BSU00020 224308.BSU15770 385
224308.BSU00020 224308.BSU15820 253
224308.BSU00020 224308.BSU15830 350
224308.BSU00020 224308.BSU15840 277
224308.BSU00020 224308.BSU15890 162
224308.BSU00020 224308.BSU15910 160
224308.BSU00020 224308.BSU15940 300
224308.BSU00020 224308.BSU15950 185
224308.BSU00020 224308.BSU16030 164
224308.BSU00020 224308.BSU16060 788
224308.BSU00020 224308.BSU16080 274
224308.BSU00020 224308.BSU16110 194
224308.BSU00020 224308.BSU16120 348
224308.BSU00020 224308.BSU16130 353
224308.BSU00020 224308.BSU16260 296
224308.BSU00020 224308.BSU16380 172
224308.BSU00020 224308.BSU16410 178
224308.BSU00020 224308.BSU16420 198
224308.BSU00020 224308.BSU16510 224
224308.BSU00020 224308.BSU16570 197
224308.BSU00020 224308.BSU16580 679
224308.BSU00020 224308.BSU16600 384
224308.BSU00020 224308.BSU16610 209
224308.BSU00020 224308.BSU16620 241
224308.BSU00020 224308.BSU16630 173
224308.BSU00020 224308.BSU16640 156
224308.BSU00020 224308.BSU16650 190
224308.BSU00020 224308.BSU16660 243
224308.BSU00020 224308.BSU16680 228
224308.BSU00020 224308.BSU16740 622
224308.BSU00020 224308.BSU16800 396
224308.BSU00020 224308.BSU16940 839
224308.BSU00020 224308.BSU17040 904
224308.BSU00020 224308.BSU17050 837
224308.BSU00020 224308.BSU17380 657
224308.BSU00020 224308.BSU17390 887
224308.BSU00020 224308.BSU17420 167
224308.BSU00020 224308.BSU17660 635
224308.BSU00020 224308.BSU17680 923
224308.BSU00020 224308.BSU17850 667
224308.BSU00020 224308.BSU17890 360
224308.BSU00020 224308.BSU17960 234
224308.BSU00020 224308.BSU18070 424
224308.BSU00020 224308.BSU18090 947
224308.BSU00020 224308.BSU18100 953
224308.BSU00020 224308.BSU18490 254
224308.BSU00020 224308.BSU18930 438
224308.BSU00020 224308.BSU18940 438
224308.BSU00020 224308.BSU19040 196
224308.BSU00020 224308.BSU19220 665
224308.BSU00020 224308.BSU19370 195
224308.BSU00020 224308.BSU19690 301
224308.BSU00020 224308.BSU20020 635
224308.BSU00020 224308.BSU20040 883
224308.BSU00020 224308.BSU20060 643
224308.BSU00020 224308.BSU20250 429
224308.BSU00020 224308.BSU20340 384
224308.BSU00020 224308.BSU20500 922
224308.BSU00020 224308.BSU21440 199
224308.BSU00020 224308.BSU21500 438
224308.BSU00020 224308.BSU21550 191
224308.BSU00020 224308.BSU21810 773
224308.BSU00020 224308.BSU21820 933
224308.BSU00020 224308.BSU21930 195
224308.BSU00020 224308.BSU22010 926
224308.BSU00020 224308.BSU22150 208
224308.BSU00020 224308.BSU22180 297
224308.BSU00020 224308.BSU22220 486
224308.BSU00020 224308.BSU22340 206
224308.BSU00020 224308.BSU22350 295
224308.BSU00020 224308.BSU22400 748
224308.BSU00020 224308.BSU22640 160
224308.BSU00020 224308.BSU22660 306
224308.BSU00020 224308.BSU22670 159
224308.BSU00020 224308.BSU22680 192
224308.BSU00020 224308.BSU22700 354
224308.BSU00020 224308.BSU22710 168
224308.BSU00020 224308.BSU22730 924
224308.BSU00020 224308.BSU22810 167
224308.BSU00020 224308.BSU22830 450
224308.BSU00020 224308.BSU22840 284
224308.BSU00020 224308.BSU22880 187
224308.BSU00020 224308.BSU22910 186
224308.BSU00020 224308.BSU22960 234
224308.BSU00020 224308.BSU23020 825
224308.BSU00020 224308.BSU23050 159
224308.BSU00020 224308.BSU23160 307
224308.BSU00020 224308.BSU23190 152
224308.BSU00020 224308.BSU23480 190
224308.BSU00020 224308.BSU23570 209
224308.BSU00020 224308.BSU23710 438
224308.BSU00020 224308.BSU23850 176
224308.BSU00020 224308.BSU23860 445
224308.BSU00020 224308.BSU23870 786
224308.BSU00020 224308.BSU23890 234
224308.BSU00020 224308.BSU24000 151
224308.BSU00020 224308.BSU24240 564
224308.BSU00020 224308.BSU24450 326
224308.BSU00020 224308.BSU24470 206
224308.BSU00020 224308.BSU24580 420
224308.BSU00020 224308.BSU24680 266
224308.BSU00020 224308.BSU24720 192
224308.BSU00020 224308.BSU25000 212
224308.BSU00020 224308.BSU25130 439
224308.BSU00020 224308.BSU25140 172
224308.BSU00020 224308.BSU25200 245
224308.BSU00020 224308.BSU25210 841
224308.BSU00020 224308.BSU25270 159
224308.BSU00020 224308.BSU25280 159
224308.BSU00020 224308.BSU25430 224
224308.BSU00020 224308.BSU25470 575
224308.BSU00020 224308.BSU25480 160
224308.BSU00020 224308.BSU25490 280
224308.BSU00020 224308.BSU25550 221
224308.BSU00020 224308.BSU25560 742
224308.BSU00020 224308.BSU25580 200
224308.BSU00020 224308.BSU25630 156
224308.BSU00020 224308.BSU25730 370
224308.BSU00020 224308.BSU26230 247
224308.BSU00020 224308.BSU26250 156
224308.BSU00020 224308.BSU26310 160
224308.BSU00020 224308.BSU27110 178
224308.BSU00020 224308.BSU27320 174
224308.BSU00020 224308.BSU27480 758
224308.BSU00020 224308.BSU27530 721
224308.BSU00020 224308.BSU27610 176
224308.BSU00020 224308.BSU27620 422
224308.BSU00020 224308.BSU27730 530
224308.BSU00020 224308.BSU27740 440
224308.BSU00020 224308.BSU27785 377
224308.BSU00020 224308.BSU27920 163
224308.BSU00020 224308.BSU28030 161
224308.BSU00020 224308.BSU28090 398
224308.BSU00020 224308.BSU28230 200
224308.BSU00020 224308.BSU28380 187
224308.BSU00020 224308.BSU28450 167
224308.BSU00020 224308.BSU28460 214
224308.BSU00020 224308.BSU28490 518
224308.BSU00020 224308.BSU28500 260
224308.BSU00020 224308.BSU28590 769
224308.BSU00020 224308.BSU28630 691
224308.BSU00020 224308.BSU28640 483
224308.BSU00020 224308.BSU28980 714
224308.BSU00020 224308.BSU28990 520
224308.BSU00020 224308.BSU29000 222
224308.BSU00020 224308.BSU29080 203
224308.BSU00020 224308.BSU29090 951
224308.BSU00020 224308.BSU29180 971
224308.BSU00020 224308.BSU29230 902
224308.BSU00020 224308.BSU29480 196
224308.BSU00020 224308.BSU29670 194
224308.BSU00020 224308.BSU29710 357
224308.BSU00020 224308.BSU29740 690
224308.BSU00020 224308.BSU29820 196
224308.BSU00020 224308.BSU29940 263
224308.BSU00020 224308.BSU30035 172
224308.BSU00020 224308.BSU30240 167
224308.BSU00020 224308.BSU30320 266
224308.BSU00020 224308.BSU30400 186
224308.BSU00020 224308.BSU30510 166
224308.BSU00020 224308.BSU30680 356
224308.BSU00020 224308.BSU30990 168
224308.BSU00020 224308.BSU31230 150
224308.BSU00020 224308.BSU31330 188
224308.BSU00020 224308.BSU31560 223
224308.BSU00020 224308.BSU31630 193
224308.BSU00020 224308.BSU31930 303
224308.BSU00020 224308.BSU32170 224
224308.BSU00020 224308.BSU32210 243
224308.BSU00020 224308.BSU32290 238
224308.BSU00020 224308.BSU32620 167
224308.BSU00020 224308.BSU32630 162
224308.BSU00020 224308.BSU32690 170
224308.BSU00020 224308.BSU32710 238
224308.BSU00020 224308.BSU33040 247
224308.BSU00020 224308.BSU33390 203
224308.BSU00020 224308.BSU33470 199
224308.BSU00020 224308.BSU33480 228
224308.BSU00020 224308.BSU33580 155
224308.BSU00020 224308.BSU33600 603
224308.BSU00020 224308.BSU33630 179
224308.BSU00020 224308.BSU33720 170
224308.BSU00020 224308.BSU33730 156
224308.BSU00020 224308.BSU33820 170
224308.BSU00020 224308.BSU33830 156
224308.BSU00020 224308.BSU33900 381
224308.BSU00020 224308.BSU33930 202
224308.BSU00020 224308.BSU34030 168
224308.BSU00020 224308.BSU34640 197
224308.BSU00020 224308.BSU34910 170
224308.BSU00020 224308.BSU34970 256
224308.BSU00020 224308.BSU35080 151
224308.BSU00020 224308.BSU35160 580
224308.BSU00020 224308.BSU35170 615
224308.BSU00020 224308.BSU35290 196
224308.BSU00020 224308.BSU35350 196
224308.BSU00020 224308.BSU35370 196
224308.BSU00020 224308.BSU36160 199
224308.BSU00020 224308.BSU36170 390
224308.BSU00020 224308.BSU36280 420
224308.BSU00020 224308.BSU36310 236
224308.BSU00020 224308.BSU36550 187
224308.BSU00020 224308.BSU36660 273
224308.BSU00020 224308.BSU36700 267
224308.BSU00020 224308.BSU36830 217
224308.BSU00020 224308.BSU36870 248
224308.BSU00020 224308.BSU36900 608
224308.BSU00020 224308.BSU36950 436
224308.BSU00020 224308.BSU37060 223
224308.BSU00020 224308.BSU37150 406
224308.BSU00020 224308.BSU37220 753
224308.BSU00020 224308.BSU37250 151
224308.BSU00020 224308.BSU37330 245
224308.BSU00020 224308.BSU37600 308
224308.BSU00020 224308.BSU37790 234
224308.BSU00020 224308.BSU37970 959
224308.BSU00020 224308.BSU38120 256
224308.BSU00020 224308.BSU38460 168
224308.BSU00020 224308.BSU38520 361
224308.BSU00020 224308.BSU38880 310
224308.BSU00020 224308.BSU39110 172
224308.BSU00020 224308.BSU40080 445
224308.BSU00020 224308.BSU40230 476
224308.BSU00020 224308.BSU40440 313
224308.BSU00020 224308.BSU40500 498
224308.BSU00020 224308.BSU40760 753
224308.BSU00020 224308.BSU40880 909
224308.BSU00020 224308.BSU40890 184
224308.BSU00020 224308.BSU40900 320
224308.BSU00020 224308.BSU40920 372
224308.BSU00020 224308.BSU40939 510
224308.BSU00020 224308.BSU40960 624
224308.BSU00020 224308.BSU40970 606
224308.BSU00020 224308.BSU40980 152
224308.BSU00020 224308.BSU41000 661
224308.BSU00020 224308.BSU41010 702
224308.BSU00020 224308.BSU41020 581
224308.BSU00020 224308.BSU41030 498
224308.BSU00020 224308.BSU41040 480
224308.BSU00020 224308.BSU41050 778
224308.BSU00020 224308.BSU41060 918
224308.BSU00030 224308.BSU00010 677
224308.BSU00030 224308.BSU00020 785
224308.BSU00030 224308.BSU00040 942
224308.BSU00030 224308.BSU00050 822
224308.BSU00030 224308.BSU00060 862
224308.BSU00030 224308.BSU00070 782
224308.BSU00030 224308.BSU00310 161
224308.BSU00030 224308.BSU00350 226
224308.BSU00030 224308.BSU00550 192
224308.BSU00030 224308.BSU00770 156
224308.BSU00030 224308.BSU00880 190
224308.BSU00030 224308.BSU00960 173
224308.BSU00030 224308.BSU01080 255
224308.BSU00030 224308.BSU01220 255
224308.BSU00030 224308.BSU01330 255
224308.BSU00030 224308.BSU01430 255
224308.BSU00030 224308.BSU01440 176
224308.BSU00030 224308.BSU01450 256
224308.BSU00030 224308.BSU01460 256
224308.BSU00030 224308.BSU01470 256
224308.BSU00030 224308.BSU01550 160
224308.BSU00030 224308.BSU01740 150
224308.BSU00030 224308.BSU02730 172
224308.BSU00030 224308.BSU03090 158
224308.BSU00030 224308.BSU03960 174
224308.BSU00030 224308.BSU04140 169
224308.BSU00030 224308.BSU04420 152
224308.BSU00030 224308.BSU05430 324
224308.BSU00030 224308.BSU06510 154
224308.BSU00030 224308.BSU09240 153
224308.BSU00030 224308.BSU09890 220
224308.BSU00030 224308.BSU14540 321
224308.BSU00030 224308.BSU14790 257
224308.BSU00030 224308.BSU14990 313
224308.BSU00030 224308.BSU15410 236
224308.BSU00030 224308.BSU15690 167
224308.BSU00030 224308.BSU15820 155
224308.BSU00030 224308.BSU16490 255
224308.BSU00030 224308.BSU16610 185
224308.BSU00030 224308.BSU16690 256
224308.BSU00030 224308.BSU16710 269
224308.BSU00030 224308.BSU16845 348
224308.BSU00030 224308.BSU16860 224
224308.BSU00030 224308.BSU18090 418
224308.BSU00030 224308.BSU18100 292
224308.BSU00030 224308.BSU18450 159
224308.BSU00030 224308.BSU19680 225
224308.BSU00030 224308.BSU20340 314
224308.BSU00030 224308.BSU20360 185
224308.BSU00030 224308.BSU20390 167
224308.BSU00030 224308.BSU20800 156
224308.BSU00030 224308.BSU21050 168
224308.BSU00030 224308.BSU21110 166
224308.BSU00030 224308.BSU21350 174
224308.BSU00030 224308.BSU21370 185
224308.BSU00030 224308.BSU22170 176
224308.BSU00030 224308.BSU22790 168
224308.BSU00030 224308.BSU23530 171
224308.BSU00030 224308.BSU24310 223
224308.BSU00030 224308.BSU24610 273
224308.BSU00030 224308.BSU25170 161
224308.BSU00030 224308.BSU25330 165
224308.BSU00030 224308.BSU25340 176
224308.BSU00030 224308.BSU25400 192
224308.BSU00030 224308.BSU27100 158
224308.BSU00030 224308.BSU28650 173
224308.BSU00030 224308.BSU33610 251
224308.BSU00030 224308.BSU33920 272
224308.BSU00030 224308.BSU34970 150
224308.BSU00030 224308.BSU35180 236
224308.BSU00030 224308.BSU35210 312
224308.BSU00030 224308.BSU36020 154
224308.BSU00030 224308.BSU36750 168
224308.BSU00030 224308.BSU36780 166
224308.BSU00030 224308.BSU37410 348
224308.BSU00030 224308.BSU37420 224
224308.BSU00030 224308.BSU38230 150
224308.BSU00030 224308.BSU38360 176
224308.BSU00030 224308.BSU40230 192
224308.BSU00030 224308.BSU40440 186
224308.BSU00030 224308.BSU40500 247
224308.BSU00030 224308.BSU40510 259
224308.BSU00030 224308.BSU40850 646
224308.BSU00030 224308.BSU40890 260
224308.BSU00030 224308.BSU40900 292
224308.BSU00030 224308.BSU40910 240
224308.BSU00030 224308.BSU41010 193
224308.BSU00040 224308.BSU00010 993
224308.BSU00040 224308.BSU00020 992
224308.BSU00040 224308.BSU00030 942
224308.BSU00040 224308.BSU00050 887
224308.BSU00040 224308.BSU00060 993
224308.BSU00040 224308.BSU00070 973
224308.BSU00040 224308.BSU00110 336
224308.BSU00040 224308.BSU00120 225
224308.BSU00040 224308.BSU00130 296
224308.BSU00040 224308.BSU00190 438
224308.BSU00040 224308.BSU00210 996
224308.BSU00040 224308.BSU00320 157
224308.BSU00040 224308.BSU00550 599
224308.BSU00040 224308.BSU00580 378
224308.BSU00040 224308.BSU00690 151
224308.BSU00040 224308.BSU00710 199
224308.BSU00040 224308.BSU00740 171
224308.BSU00040 224308.BSU00770 153
224308.BSU00040 224308.BSU00780 218
224308.BSU00040 224308.BSU00790 153
224308.BSU00040 224308.BSU00810 224
224308.BSU00040 224308.BSU00870 524
224308.BSU00040 224308.BSU00980 212
224308.BSU00040 224308.BSU01010 210
224308.BSU00040 224308.BSU01070 151
224308.BSU00040 224308.BSU01080 159
224308.BSU00040 224308.BSU01140 167
224308.BSU00040 224308.BSU01310 157
224308.BSU00040 224308.BSU01360 215
224308.BSU00040 224308.BSU01370 173
224308.BSU00040 224308.BSU01430 232
224308.BSU00040 224308.BSU01440 274
224308.BSU00040 224308.BSU01450 260
224308.BSU00040 224308.BSU01460 260
224308.BSU00040 224308.BSU01470 260
224308.BSU00040 224308.BSU01490 190
224308.BSU00040 224308.BSU01550 207
224308.BSU00040 224308.BSU01820 183
224308.BSU00040 224308.BSU02340 155
224308.BSU00040 224308.BSU04470 305
224308.BSU00040 224308.BSU04560 274
224308.BSU00040 224308.BSU04640 314
224308.BSU00040 224308.BSU04700 150
224308.BSU00040 224308.BSU04710 324
224308.BSU00040 224308.BSU04720 317
224308.BSU00040 224308.BSU04730 453
224308.BSU00040 224308.BSU05030 185
224308.BSU00040 224308.BSU05380 158
224308.BSU00040 224308.BSU05630 154
224308.BSU00040 224308.BSU06010 312
224308.BSU00040 224308.BSU06030 348
224308.BSU00040 224308.BSU06360 152
224308.BSU00040 224308.BSU06580 159
224308.BSU00040 224308.BSU06610 851
224308.BSU00040 224308.BSU06620 177
224308.BSU00040 224308.BSU08060 393
224308.BSU00040 224308.BSU08520 971
224308.BSU00040 224308.BSU08720 307
224308.BSU00040 224308.BSU08820 193
224308.BSU00040 224308.BSU09260 166
224308.BSU00040 224308.BSU09280 198
224308.BSU00040 224308.BSU09370 196
224308.BSU00040 224308.BSU09420 286
224308.BSU00040 224308.BSU09440 214
224308.BSU00040 224308.BSU09450 200
224308.BSU00040 224308.BSU09830 211
224308.BSU00040 224308.BSU09890 191
224308.BSU00040 224308.BSU09900 191
224308.BSU00040 224308.BSU10170 191
224308.BSU00040 224308.BSU10220 155
224308.BSU00040 224308.BSU10400 200
224308.BSU00040 224308.BSU10430 200
224308.BSU00040 224308.BSU10620 313
224308.BSU00040 224308.BSU10630 313
224308.BSU00040 224308.BSU10640 855
224308.BSU00040 224308.BSU10650 877
224308.BSU00040 224308.BSU11250 298
224308.BSU00040 224308.BSU11330 191
224308.BSU00040 224308.BSU11640 168
224308.BSU00040 224308.BSU11700 298
224308.BSU00040 224308.BSU12250 170
224308.BSU00040 224308.BSU12460 213
224308.BSU00040 224308.BSU12810 224
224308.BSU00040 224308.BSU12850 150
224308.BSU00040 224308.BSU12910 185
224308.BSU00040 224308.BSU13400 188
224308.BSU00040 224308.BSU13450 256
224308.BSU00040 224308.BSU13540 353
224308.BSU00040 224308.BSU13780 229
224308.BSU00040 224308.BSU14270 298
224308.BSU00040 224308.BSU14410 174
224308.BSU00040 224308.BSU14850 187
224308.BSU00040 224308.BSU14870 174
224308.BSU00040 224308.BSU14880 222
224308.BSU00040 224308.BSU15160 190
224308.BSU00040 224308.BSU15210 165
224308.BSU00040 224308.BSU15230 255
224308.BSU00040 224308.BSU15240 293
224308.BSU00040 224308.BSU15290 273
224308.BSU00040 224308.BSU15380 159
224308.BSU00040 224308.BSU15390 190
224308.BSU00040 224308.BSU15560 222
224308.BSU00040 224308.BSU15640 239
224308.BSU00040 224308.BSU15660 168
224308.BSU00040 224308.BSU15680 157
224308.BSU00040 224308.BSU15710 354
224308.BSU00040 224308.BSU15830 236
224308.BSU00040 224308.BSU15870 938
224308.BSU00040 224308.BSU15950 163
224308.BSU00040 224308.BSU16090 198
224308.BSU00040 224308.BSU16120 225
224308.BSU00040 224308.BSU16140 440
224308.BSU00040 224308.BSU16210 162
224308.BSU00040 224308.BSU16230 187
224308.BSU00040 224308.BSU16270 172
224308.BSU00040 224308.BSU16320 253
224308.BSU00040 224308.BSU16710 472
224308.BSU00040 224308.BSU16845 373
224308.BSU00040 224308.BSU16860 224
224308.BSU00040 224308.BSU16940 442
224308.BSU00040 224308.BSU17040 718
224308.BSU00040 224308.BSU17050 826
224308.BSU00040 224308.BSU17640 181
224308.BSU00040 224308.BSU17680 357
224308.BSU00040 224308.BSU17850 873
224308.BSU00040 224308.BSU18010 158
224308.BSU00040 224308.BSU18090 727
224308.BSU00040 224308.BSU18100 550
224308.BSU00040 224308.BSU18220 204
224308.BSU00040 224308.BSU18430 196
224308.BSU00040 224308.BSU19220 923
224308.BSU00040 224308.BSU19330 167
224308.BSU00040 224308.BSU19410 196
224308.BSU00040 224308.BSU20350 602
224308.BSU00040 224308.BSU20810 436
224308.BSU00040 224308.BSU21440 175
224308.BSU00040 224308.BSU21820 439
224308.BSU00040 224308.BSU21870 201
224308.BSU00040 224308.BSU22150 246
224308.BSU00040 224308.BSU22310 879
224308.BSU00040 224308.BSU22340 173
224308.BSU00040 224308.BSU22400 372
224308.BSU00040 224308.BSU22680 171
224308.BSU00040 224308.BSU22710 185
224308.BSU00040 224308.BSU22830 349
224308.BSU00040 224308.BSU22870 388
224308.BSU00040 224308.BSU22880 404
224308.BSU00040 224308.BSU22890 317
224308.BSU00040 224308.BSU23010 242
224308.BSU00040 224308.BSU23020 944
224308.BSU00040 224308.BSU23070 156
224308.BSU00040 224308.BSU23250 307
224308.BSU00040 224308.BSU23510 535
224308.BSU00040 224308.BSU23860 377
224308.BSU00040 224308.BSU23890 177
224308.BSU00040 224308.BSU24140 214
224308.BSU00040 224308.BSU24240 590
224308.BSU00040 224308.BSU24310 216
224308.BSU00040 224308.BSU24470 239
224308.BSU00040 224308.BSU24950 245
224308.BSU00040 224308.BSU24960 258
224308.BSU00040 224308.BSU24970 156
224308.BSU00040 224308.BSU24980 274
224308.BSU00040 224308.BSU25020 281
224308.BSU00040 224308.BSU25130 199
224308.BSU00040 224308.BSU25170 194
224308.BSU00040 224308.BSU25210 196
224308.BSU00040 224308.BSU25260 170
224308.BSU00040 224308.BSU25280 980
224308.BSU00040 224308.BSU25460 219
224308.BSU00040 224308.BSU25470 501
224308.BSU00040 224308.BSU25550 204
224308.BSU00040 224308.BSU25610 336
224308.BSU00040 224308.BSU25650 211
224308.BSU00040 224308.BSU25730 387
224308.BSU00040 224308.BSU25900 247
224308.BSU00040 224308.BSU26230 161
224308.BSU00040 224308.BSU26260 186
224308.BSU00040 224308.BSU26280 575
224308.BSU00040 224308.BSU27480 266
224308.BSU00040 224308.BSU27540 197
224308.BSU00040 224308.BSU27620 940
224308.BSU00040 224308.BSU27730 883
224308.BSU00040 224308.BSU27740 873
224308.BSU00040 224308.BSU27830 181
224308.BSU00040 224308.BSU28090 168
224308.BSU00040 224308.BSU28490 637
224308.BSU00040 224308.BSU28540 204
224308.BSU00040 224308.BSU28580 190
224308.BSU00040 224308.BSU28630 205
224308.BSU00040 224308.BSU28640 256
224308.BSU00040 224308.BSU28980 647
224308.BSU00040 224308.BSU29010 344
224308.BSU00040 224308.BSU29080 202
224308.BSU00040 224308.BSU29090 548
224308.BSU00040 224308.BSU29140 214
224308.BSU00040 224308.BSU29180 196
224308.BSU00040 224308.BSU29230 720
224308.BSU00040 224308.BSU29720 212
224308.BSU00040 224308.BSU29900 246
224308.BSU00040 224308.BSU30060 168
224308.BSU00040 224308.BSU30200 216
224308.BSU00040 224308.BSU30230 166
224308.BSU00040 224308.BSU30240 167
224308.BSU00040 224308.BSU30540 155
224308.BSU00040 224308.BSU30550 271
224308.BSU00040 224308.BSU30670 168
224308.BSU00040 224308.BSU30680 222
224308.BSU00040 224308.BSU31250 559
224308.BSU00040 224308.BSU32410 252
224308.BSU00040 224308.BSU32420 173
224308.BSU00040 224308.BSU32520 156
224308.BSU00040 224308.BSU33380 164
224308.BSU00040 224308.BSU33420 156
224308.BSU00040 224308.BSU33470 175
224308.BSU00040 224308.BSU33480 201
224308.BSU00040 224308.BSU33600 274
224308.BSU00040 224308.BSU33930 159
224308.BSU00040 224308.BSU34750 211
224308.BSU00040 224308.BSU34930 159
224308.BSU00040 224308.BSU35090 154
224308.BSU00040 224308.BSU35160 855
224308.BSU00040 224308.BSU35170 849
224308.BSU00040 224308.BSU35260 167
224308.BSU00040 224308.BSU35520 153
224308.BSU00040 224308.BSU35840 223
224308.BSU00040 224308.BSU36000 200
224308.BSU00040 224308.BSU36010 233
224308.BSU00040 224308.BSU36050 157
224308.BSU00040 224308.BSU36310 348
224308.BSU00040 224308.BSU36450 287
224308.BSU00040 224308.BSU37150 192
224308.BSU00040 224308.BSU37160 150
224308.BSU00040 224308.BSU37250 188
224308.BSU00040 224308.BSU37410 373
224308.BSU00040 224308.BSU37420 435
224308.BSU00040 224308.BSU37860 159
224308.BSU00040 224308.BSU39070 193
224308.BSU00040 224308.BSU40080 377
224308.BSU00040 224308.BSU40440 301
224308.BSU00040 224308.BSU40500 260
224308.BSU00040 224308.BSU40510 260
224308.BSU00040 224308.BSU40880 274
224308.BSU00040 224308.BSU40890 342
224308.BSU00040 224308.BSU40900 830
224308.BSU00040 224308.BSU40910 205
224308.BSU00040 224308.BSU41010 390
224308.BSU00040 224308.BSU41020 204
224308.BSU00040 224308.BSU41030 245
224308.BSU00040 224308.BSU41040 277
224308.BSU00040 224308.BSU41050 532
224308.BSU00040 224308.BSU41060 889
224308.BSU00050 224308.BSU00010 558
224308.BSU00050 224308.BSU00020 738
224308.BSU00050 224308.BSU00030 822
224308.BSU00050 224308.BSU00040 887
224308.BSU00050 224308.BSU00060 800
224308.BSU00050 224308.BSU00070 605
224308.BSU00050 224308.BSU00110 200
224308.BSU00050 224308.BSU00230 728
224308.BSU00050 224308.BSU00240 390
224308.BSU00050 224308.BSU00290 651
224308.BSU00050 224308.BSU00370 636
224308.BSU00050 224308.BSU00430 701
224308.BSU00050 224308.BSU00450 211
224308.BSU00050 224308.BSU00520 176
224308.BSU00050 224308.BSU00560 630
224308.BSU00050 224308.BSU00600 762
224308.BSU00050 224308.BSU00610 295
224308.BSU00050 224308.BSU00640 177
224308.BSU00050 224308.BSU00880 377
224308.BSU00050 224308.BSU00890 251
224308.BSU00050 224308.BSU00980 256
224308.BSU00050 224308.BSU01330 382
224308.BSU00050 224308.BSU01640 253
224308.BSU00050 224308.BSU01740 392
224308.BSU00050 224308.BSU02590 185
224308.BSU00050 224308.BSU02610 152
224308.BSU00050 224308.BSU02790 386
224308.BSU00050 224308.BSU02800 220
224308.BSU00050 224308.BSU03090 237
224308.BSU00050 224308.BSU03700 718
224308.BSU00050 224308.BSU03710 697
224308.BSU00050 224308.BSU04230 307
224308.BSU00050 224308.BSU04260 197
224308.BSU00050 224308.BSU04270 323
224308.BSU00050 224308.BSU04650 676
224308.BSU00050 224308.BSU05510 150
224308.BSU00050 224308.BSU06270 214
224308.BSU00050 224308.BSU06400 283
224308.BSU00050 224308.BSU06580 279
224308.BSU00050 224308.BSU06900 635
224308.BSU00050 224308.BSU07680 207
224308.BSU00050 224308.BSU07780 482
224308.BSU00050 224308.BSU07790 682
224308.BSU00050 224308.BSU08100 318
224308.BSU00050 224308.BSU08400 178
224308.BSU00050 224308.BSU08425 188
224308.BSU00050 224308.BSU08750 287
224308.BSU00050 224308.BSU09150 197
224308.BSU00050 224308.BSU09510 446
224308.BSU00050 224308.BSU09640 240
224308.BSU00050 224308.BSU09790 247
224308.BSU00050 224308.BSU09965 511
224308.BSU00050 224308.BSU10620 227
224308.BSU00050 224308.BSU10630 497
224308.BSU00050 224308.BSU10650 365
224308.BSU00050 224308.BSU10980 392
224308.BSU00050 224308.BSU11740 339
224308.BSU00050 224308.BSU11750 235
224308.BSU00050 224308.BSU12140 259
224308.BSU00050 224308.BSU12530 200
224308.BSU00050 224308.BSU12810 217
224308.BSU00050 224308.BSU12880 185
224308.BSU00050 224308.BSU13450 198
224308.BSU00050 224308.BSU13460 447
224308.BSU00050 224308.BSU13470 277
224308.BSU00050 224308.BSU13480 747
224308.BSU00050 224308.BSU13780 153
224308.BSU00050 224308.BSU13799 380
224308.BSU00050 224308.BSU14030 164
224308.BSU00050 224308.BSU14110 670
224308.BSU00050 224308.BSU14200 192
224308.BSU00050 224308.BSU14480 714
224308.BSU00050 224308.BSU14810 154
224308.BSU00050 224308.BSU15030 454
224308.BSU00050 224308.BSU15100 231
224308.BSU00050 224308.BSU15260 181
224308.BSU00050 224308.BSU15300 262
224308.BSU00050 224308.BSU15310 608
224308.BSU00050 224308.BSU15320 493
224308.BSU00050 224308.BSU15330 730
224308.BSU00050 224308.BSU15360 739
224308.BSU00050 224308.BSU15390 307
224308.BSU00050 224308.BSU15670 536
224308.BSU00050 224308.BSU16200 181
224308.BSU00050 224308.BSU16320 244
224308.BSU00050 224308.BSU16640 335
224308.BSU00050 224308.BSU16760 162
224308.BSU00050 224308.BSU16790 672
224308.BSU00050 224308.BSU16825 202
224308.BSU00050 224308.BSU16880 226
224308.BSU00050 224308.BSU16980 701
224308.BSU00050 224308.BSU17260 198
224308.BSU00050 224308.BSU17320 432
224308.BSU00050 224308.BSU17340 498
224308.BSU00050 224308.BSU17750 624
224308.BSU00050 224308.BSU17770 372
224308.BSU00050 224308.BSU17830 178
224308.BSU00050 224308.BSU17860 160
224308.BSU00050 224308.BSU18030 364
224308.BSU00050 224308.BSU18090 268
224308.BSU00050 224308.BSU18100 250
224308.BSU00050 224308.BSU18150 168
224308.BSU00050 224308.BSU18720 213
224308.BSU00050 224308.BSU18730 261
224308.BSU00050 224308.BSU19050 166
224308.BSU00050 224308.BSU21510 311
224308.BSU00050 224308.BSU21800 406
224308.BSU00050 224308.BSU22190 199
224308.BSU00050 224308.BSU22300 293
224308.BSU00050 224308.BSU22400 161
224308.BSU00050 224308.BSU22730 152
224308.BSU00050 224308.BSU22740 158
224308.BSU00050 224308.BSU22770 246
224308.BSU00050 224308.BSU22910 161
224308.BSU00050 224308.BSU22920 230
224308.BSU00050 224308.BSU23390 734
224308.BSU00050 224308.BSU23402 152
224308.BSU00050 224308.BSU23410 591
224308.BSU00050 224308.BSU23420 327
224308.BSU00050 224308.BSU23530 604
224308.BSU00050 224308.BSU24100 297
224308.BSU00050 224308.BSU24220 159
224308.BSU00050 224308.BSU24230 505
224308.BSU00050 224308.BSU24360 331
224308.BSU00050 224308.BSU24370 695
224308.BSU00050 224308.BSU24380 262
224308.BSU00050 224308.BSU24390 698
224308.BSU00050 224308.BSU24400 766
224308.BSU00050 224308.BSU24410 758
224308.BSU00050 224308.BSU24420 766
224308.BSU00050 224308.BSU24430 171
224308.BSU00050 224308.BSU24440 443
224308.BSU00050 224308.BSU24620 383
224308.BSU00050 224308.BSU24650 296
224308.BSU00050 224308.BSU25030 190
224308.BSU00050 224308.BSU25090 180
224308.BSU00050 224308.BSU25330 265
224308.BSU00050 224308.BSU25350 677
224308.BSU00050 224308.BSU25360 756
224308.BSU00050 224308.BSU25390 208
224308.BSU00050 224308.BSU25530 488
224308.BSU00050 224308.BSU25540 394
224308.BSU00050 224308.BSU26260 212
224308.BSU00050 224308.BSU26810 164
224308.BSU00050 224308.BSU26960 524
224308.BSU00050 224308.BSU26990 311
224308.BSU00050 224308.BSU27400 593
224308.BSU00050 224308.BSU27469 247
224308.BSU00050 224308.BSU27910 216
224308.BSU00050 224308.BSU27930 197
224308.BSU00050 224308.BSU28210 765
224308.BSU00050 224308.BSU28960 746
224308.BSU00050 224308.BSU29070 414
224308.BSU00050 224308.BSU29239 253
224308.BSU00050 224308.BSU29500 736
224308.BSU00050 224308.BSU29510 646
224308.BSU00050 224308.BSU30150 314
224308.BSU00050 224308.BSU30270 280
224308.BSU00050 224308.BSU30290 193
224308.BSU00050 224308.BSU30330 382
224308.BSU00050 224308.BSU30990 180
224308.BSU00050 224308.BSU31070 245
224308.BSU00050 224308.BSU31270 166
224308.BSU00050 224308.BSU31350 201
224308.BSU00050 224308.BSU31460 203
224308.BSU00050 224308.BSU31770 209
224308.BSU00050 224308.BSU32350 599
224308.BSU00050 224308.BSU32860 454
224308.BSU00050 224308.BSU33050 753
224308.BSU00050 224308.BSU33070 399
224308.BSU00050 224308.BSU33130 251
224308.BSU00050 224308.BSU33740 180
224308.BSU00050 224308.BSU33840 274
224308.BSU00050 224308.BSU34930 282
224308.BSU00050 224308.BSU35040 273
224308.BSU00050 224308.BSU35120 286
224308.BSU00050 224308.BSU35210 215
224308.BSU00050 224308.BSU35350 237
224308.BSU00050 224308.BSU35390 459
224308.BSU00050 224308.BSU35420 733
224308.BSU00050 224308.BSU35500 350
224308.BSU00050 224308.BSU35530 155
224308.BSU00050 224308.BSU35800 729
224308.BSU00050 224308.BSU35820 753
224308.BSU00050 224308.BSU36190 166
224308.BSU00050 224308.BSU36420 684
224308.BSU00050 224308.BSU36570 207
224308.BSU00050 224308.BSU36970 443
224308.BSU00050 224308.BSU37200 320
224308.BSU00050 224308.BSU37340 191
224308.BSU00050 224308.BSU40420 168
224308.BSU00050 224308.BSU40490 167
224308.BSU00050 224308.BSU40939 260
224308.BSU00050 224308.BSU40940 229
224308.BSU00050 224308.BSU40950 766
224308.BSU00060 224308.BSU00010 990
224308.BSU00060 224308.BSU00020 998
224308.BSU00060 224308.BSU00030 862
224308.BSU00060 224308.BSU00040 993
224308.BSU00060 224308.BSU00050 800
224308.BSU00060 224308.BSU00070 999
224308.BSU00060 224308.BSU00090 363
224308.BSU00060 224308.BSU00110 416
224308.BSU00060 224308.BSU00120 307
224308.BSU00060 224308.BSU00130 529
224308.BSU00060 224308.BSU00190 516
224308.BSU00060 224308.BSU00210 275
224308.BSU00060 224308.BSU00280 527
224308.BSU00060 224308.BSU00310 412
224308.BSU00060 224308.BSU00390 429
224308.BSU00060 224308.BSU00420 390
224308.BSU00060 224308.BSU00460 241
224308.BSU00060 224308.BSU00490 167
224308.BSU00060 224308.BSU00510 185
224308.BSU00060 224308.BSU00530 153
224308.BSU00060 224308.BSU00580 164
224308.BSU00060 224308.BSU00660 279
224308.BSU00060 224308.BSU00760 197
224308.BSU00060 224308.BSU00770 168
224308.BSU00060 224308.BSU00810 276
224308.BSU00060 224308.BSU00860 278
224308.BSU00060 224308.BSU00920 301
224308.BSU00060 224308.BSU01010 183
224308.BSU00060 224308.BSU01030 202
224308.BSU00060 224308.BSU01050 190
224308.BSU00060 224308.BSU01070 932
224308.BSU00060 224308.BSU01080 653
224308.BSU00060 224308.BSU01100 456
224308.BSU00060 224308.BSU01120 586
224308.BSU00060 224308.BSU01130 505
224308.BSU00060 224308.BSU01160 298
224308.BSU00060 224308.BSU01320 171
224308.BSU00060 224308.BSU01330 382
224308.BSU00060 224308.BSU01360 259
224308.BSU00060 224308.BSU01410 191
224308.BSU00060 224308.BSU01420 185
224308.BSU00060 224308.BSU01430 438
224308.BSU00060 224308.BSU01440 453
224308.BSU00060 224308.BSU01490 156
224308.BSU00060 224308.BSU01550 387
224308.BSU00060 224308.BSU02030 279
224308.BSU00060 224308.BSU02390 197
224308.BSU00060 224308.BSU02440 166
224308.BSU00060 224308.BSU03050 191
224308.BSU00060 224308.BSU03140 191
224308.BSU00060 224308.BSU04260 291
224308.BSU00060 224308.BSU04300 312
224308.BSU00060 224308.BSU04470 730
224308.BSU00060 224308.BSU04560 184
224308.BSU00060 224308.BSU04580 203
224308.BSU00060 224308.BSU04700 436
224308.BSU00060 224308.BSU04710 355
224308.BSU00060 224308.BSU04720 426
224308.BSU00060 224308.BSU04730 617
224308.BSU00060 224308.BSU04780 172
224308.BSU00060 224308.BSU04860 268
224308.BSU00060 224308.BSU05910 220
224308.BSU00060 224308.BSU05940 278
224308.BSU00060 224308.BSU06020 198
224308.BSU00060 224308.BSU06030 613
224308.BSU00060 224308.BSU06260 231
224308.BSU00060 224308.BSU06360 388
224308.BSU00060 224308.BSU06430 154
224308.BSU00060 224308.BSU06490 177
224308.BSU00060 224308.BSU06500 198
224308.BSU00060 224308.BSU06510 241
224308.BSU00060 224308.BSU06520 215
224308.BSU00060 224308.BSU06600 203
224308.BSU00060 224308.BSU06610 190
224308.BSU00060 224308.BSU06620 196
224308.BSU00060 224308.BSU08240 176
224308.BSU00060 224308.BSU08520 411
224308.BSU00060 224308.BSU08820 204
224308.BSU00060 224308.BSU09450 203
224308.BSU00060 224308.BSU09600 282
224308.BSU00060 224308.BSU09610 200
224308.BSU00060 224308.BSU09670 197
224308.BSU00060 224308.BSU09720 154
224308.BSU00060 224308.BSU09890 190
224308.BSU00060 224308.BSU09900 190
224308.BSU00060 224308.BSU10120 194
224308.BSU00060 224308.BSU10160 157
224308.BSU00060 224308.BSU10170 263
224308.BSU00060 224308.BSU10400 203
224308.BSU00060 224308.BSU10430 203
224308.BSU00060 224308.BSU10940 575
224308.BSU00060 224308.BSU11330 263
224308.BSU00060 224308.BSU11570 224
224308.BSU00060 224308.BSU11820 292
224308.BSU00060 224308.BSU12240 318
224308.BSU00060 224308.BSU12910 252
224308.BSU00060 224308.BSU13300 344
224308.BSU00060 224308.BSU13400 187
224308.BSU00060 224308.BSU13420 176
224308.BSU00060 224308.BSU13590 222
224308.BSU00060 224308.BSU13700 195
224308.BSU00060 224308.BSU13750 279
224308.BSU00060 224308.BSU14000 225
224308.BSU00060 224308.BSU14090 176
224308.BSU00060 224308.BSU14390 290
224308.BSU00060 224308.BSU14400 160
224308.BSU00060 224308.BSU14850 299
224308.BSU00060 224308.BSU15280 508
224308.BSU00060 224308.BSU15290 727
224308.BSU00060 224308.BSU15430 265
224308.BSU00060 224308.BSU15450 193
224308.BSU00060 224308.BSU15490 193
224308.BSU00060 224308.BSU15560 172
224308.BSU00060 224308.BSU15660 159
224308.BSU00060 224308.BSU15680 157
224308.BSU00060 224308.BSU15710 157
224308.BSU00060 224308.BSU15750 730
224308.BSU00060 224308.BSU15770 279
224308.BSU00060 224308.BSU15890 253
224308.BSU00060 224308.BSU15930 214
224308.BSU00060 224308.BSU15940 646
224308.BSU00060 224308.BSU15990 220
224308.BSU00060 224308.BSU16060 459
224308.BSU00060 224308.BSU16080 274
224308.BSU00060 224308.BSU16120 858
224308.BSU00060 224308.BSU16140 159
224308.BSU00060 224308.BSU16500 193
224308.BSU00060 224308.BSU16510 439
224308.BSU00060 224308.BSU16520 157
224308.BSU00060 224308.BSU16600 172
224308.BSU00060 224308.BSU16630 401
224308.BSU00060 224308.BSU16660 677
224308.BSU00060 224308.BSU16670 193
224308.BSU00060 224308.BSU16710 157
224308.BSU00060 224308.BSU16750 167
224308.BSU00060 224308.BSU16800 562
224308.BSU00060 224308.BSU16940 402
224308.BSU00060 224308.BSU17040 496
224308.BSU00060 224308.BSU17050 472
224308.BSU00060 224308.BSU17330 459
224308.BSU00060 224308.BSU17380 457
224308.BSU00060 224308.BSU17390 269
224308.BSU00060 224308.BSU17420 280
224308.BSU00060 224308.BSU17460 220
224308.BSU00060 224308.BSU17660 217
224308.BSU00060 224308.BSU17680 244
224308.BSU00060 224308.BSU17850 560
224308.BSU00060 224308.BSU18000 154
224308.BSU00060 224308.BSU18070 343
224308.BSU00060 224308.BSU18080 224
224308.BSU00060 224308.BSU18090 160
224308.BSU00060 224308.BSU18100 942
224308.BSU00060 224308.BSU18410 193
224308.BSU00060 224308.BSU18450 160
224308.BSU00060 224308.BSU18840 151
224308.BSU00060 224308.BSU19040 204
224308.BSU00060 224308.BSU19220 472
224308.BSU00060 224308.BSU19320 155
224308.BSU00060 224308.BSU19440 290
224308.BSU00060 224308.BSU19940 198
224308.BSU00060 224308.BSU20010 392
224308.BSU00060 224308.BSU20020 217
224308.BSU00060 224308.BSU20040 269
224308.BSU00060 224308.BSU20060 433
224308.BSU00060 224308.BSU20500 187
224308.BSU00060 224308.BSU21070 155
224308.BSU00060 224308.BSU21440 174
224308.BSU00060 224308.BSU21810 160
224308.BSU00060 224308.BSU21820 302
224308.BSU00060 224308.BSU21900 175
224308.BSU00060 224308.BSU22010 266
224308.BSU00060 224308.BSU22340 150
224308.BSU00060 224308.BSU22370 225
224308.BSU00060 224308.BSU22400 305
224308.BSU00060 224308.BSU22600 154
224308.BSU00060 224308.BSU22610 168
224308.BSU00060 224308.BSU22660 274
224308.BSU00060 224308.BSU22740 301
224308.BSU00060 224308.BSU22790 257
224308.BSU00060 224308.BSU22830 424
224308.BSU00060 224308.BSU22880 216
224308.BSU00060 224308.BSU23020 654
224308.BSU00060 224308.BSU23070 172
224308.BSU00060 224308.BSU23220 168
224308.BSU00060 224308.BSU23370 194
224308.BSU00060 224308.BSU23450 258
224308.BSU00060 224308.BSU23510 156
224308.BSU00060 224308.BSU23570 177
224308.BSU00060 224308.BSU23780 169
224308.BSU00060 224308.BSU23860 268
224308.BSU00060 224308.BSU24010 734
224308.BSU00060 224308.BSU24240 195
224308.BSU00060 224308.BSU24580 169
224308.BSU00060 224308.BSU24680 234
224308.BSU00060 224308.BSU24730 459
224308.BSU00060 224308.BSU25020 456
224308.BSU00060 224308.BSU25070 168
224308.BSU00060 224308.BSU25160 188
224308.BSU00060 224308.BSU25200 535
224308.BSU00060 224308.BSU25210 836
224308.BSU00060 224308.BSU25260 211
224308.BSU00060 224308.BSU25430 469
224308.BSU00060 224308.BSU25460 518
224308.BSU00060 224308.BSU25470 864
224308.BSU00060 224308.BSU25550 197
224308.BSU00060 224308.BSU25570 153
224308.BSU00060 224308.BSU25590 196
224308.BSU00060 224308.BSU25660 196
224308.BSU00060 224308.BSU25730 268
224308.BSU00060 224308.BSU26230 262
224308.BSU00060 224308.BSU27320 230
224308.BSU00060 224308.BSU27520 244
224308.BSU00060 224308.BSU27550 202
224308.BSU00060 224308.BSU27560 191
224308.BSU00060 224308.BSU27710 220
224308.BSU00060 224308.BSU27785 279
224308.BSU00060 224308.BSU27920 358
224308.BSU00060 224308.BSU28080 214
224308.BSU00060 224308.BSU28090 183
224308.BSU00060 224308.BSU28210 173
224308.BSU00060 224308.BSU28220 188
224308.BSU00060 224308.BSU28260 208
224308.BSU00060 224308.BSU28270 167
224308.BSU00060 224308.BSU28350 168
224308.BSU00060 224308.BSU28490 159
224308.BSU00060 224308.BSU28580 223
224308.BSU00060 224308.BSU28620 156
224308.BSU00060 224308.BSU28630 274
224308.BSU00060 224308.BSU28640 396
224308.BSU00060 224308.BSU28870 372
224308.BSU00060 224308.BSU28950 327
224308.BSU00060 224308.BSU29080 191
224308.BSU00060 224308.BSU29090 310
224308.BSU00060 224308.BSU29110 164
224308.BSU00060 224308.BSU29120 412
224308.BSU00060 224308.BSU29230 438
224308.BSU00060 224308.BSU29440 233
224308.BSU00060 224308.BSU29610 395
224308.BSU00060 224308.BSU29710 415
224308.BSU00060 224308.BSU29805 546
224308.BSU00060 224308.BSU30320 249
224308.BSU00060 224308.BSU30550 178
224308.BSU00060 224308.BSU30760 313
224308.BSU00060 224308.BSU31050 183
224308.BSU00060 224308.BSU31150 320
224308.BSU00060 224308.BSU31400 225
224308.BSU00060 224308.BSU31760 766
224308.BSU00060 224308.BSU31875 268
224308.BSU00060 224308.BSU32360 369
224308.BSU00060 224308.BSU32410 451
224308.BSU00060 224308.BSU32520 200
224308.BSU00060 224308.BSU32690 168
224308.BSU00060 224308.BSU32750 176
224308.BSU00060 224308.BSU33040 206
224308.BSU00060 224308.BSU33470 174
224308.BSU00060 224308.BSU33480 200
224308.BSU00060 224308.BSU33600 353
224308.BSU00060 224308.BSU33610 176
224308.BSU00060 224308.BSU33900 286
224308.BSU00060 224308.BSU33940 174
224308.BSU00060 224308.BSU34540 264
224308.BSU00060 224308.BSU34820 191
224308.BSU00060 224308.BSU35040 198
224308.BSU00060 224308.BSU35160 311
224308.BSU00060 224308.BSU35170 360
224308.BSU00060 224308.BSU35290 205
224308.BSU00060 224308.BSU35300 305
224308.BSU00060 224308.BSU36000 225
224308.BSU00060 224308.BSU36010 230
224308.BSU00060 224308.BSU36280 224
224308.BSU00060 224308.BSU36530 190
224308.BSU00060 224308.BSU36660 398
224308.BSU00060 224308.BSU36700 549
224308.BSU00060 224308.BSU36810 193
224308.BSU00060 224308.BSU36890 163
224308.BSU00060 224308.BSU37010 282
224308.BSU00060 224308.BSU37060 256
224308.BSU00060 224308.BSU37150 292
224308.BSU00060 224308.BSU37250 154
224308.BSU00060 224308.BSU37560 262
224308.BSU00060 224308.BSU37650 194
224308.BSU00060 224308.BSU37970 249
224308.BSU00060 224308.BSU38120 312
224308.BSU00060 224308.BSU38200 274
224308.BSU00060 224308.BSU38320 229
224308.BSU00060 224308.BSU38330 207
224308.BSU00060 224308.BSU38550 197
224308.BSU00060 224308.BSU38670 279
224308.BSU00060 224308.BSU39580 192
224308.BSU00060 224308.BSU39890 179
224308.BSU00060 224308.BSU40021 343
224308.BSU00060 224308.BSU40022 343
224308.BSU00060 224308.BSU40080 268
224308.BSU00060 224308.BSU40090 163
224308.BSU00060 224308.BSU40440 303
224308.BSU00060 224308.BSU40490 180
224308.BSU00060 224308.BSU40500 329
224308.BSU00060 224308.BSU40510 211
224308.BSU00060 224308.BSU40560 158
224308.BSU00060 224308.BSU40880 220
224308.BSU00060 224308.BSU40890 342
224308.BSU00060 224308.BSU40900 238
224308.BSU00060 224308.BSU40910 150
224308.BSU00060 224308.BSU40920 219
224308.BSU00060 224308.BSU40960 250
224308.BSU00060 224308.BSU40970 189
224308.BSU00060 224308.BSU41000 267
224308.BSU00060 224308.BSU41010 465
224308.BSU00060 224308.BSU41020 479
224308.BSU00060 224308.BSU41030 205
224308.BSU00060 224308.BSU41040 289
224308.BSU00060 224308.BSU41050 494
224308.BSU00060 224308.BSU41060 805
224308.BSU00070 224308.BSU00010 971
224308.BSU00070 224308.BSU00020 995
224308.BSU00070 224308.BSU00030 782
224308.BSU00070 224308.BSU00040 973
224308.BSU00070 224308.BSU00050 605
224308.BSU00070 224308.BSU00060 999
224308.BSU00070 224308.BSU00090 379
224308.BSU00070 224308.BSU00110 500
224308.BSU00070 224308.BSU00120 349
224308.BSU00070 224308.BSU00130 604
224308.BSU00070 224308.BSU00140 191
224308.BSU00070 224308.BSU00150 191
224308.BSU00070 224308.BSU00190 176
224308.BSU00070 224308.BSU00200 195
224308.BSU00070 224308.BSU00210 196
224308.BSU00070 224308.BSU00280 538
224308.BSU00070 224308.BSU00310 612
224308.BSU00070 224308.BSU00380 631
224308.BSU00070 224308.BSU00390 494
224308.BSU00070 224308.BSU00420 187
224308.BSU00070 224308.BSU00510 167
224308.BSU00070 224308.BSU00620 168
224308.BSU00070 224308.BSU00660 279
224308.BSU00070 224308.BSU00690 226
224308.BSU00070 224308.BSU00730 188
224308.BSU00070 224308.BSU00770 168
224308.BSU00070 224308.BSU00810 406
224308.BSU00070 224308.BSU00820 217
224308.BSU00070 224308.BSU00860 278
224308.BSU00070 224308.BSU00920 688
224308.BSU00070 224308.BSU00940 159
224308.BSU00070 224308.BSU01010 206
224308.BSU00070 224308.BSU01020 150
224308.BSU00070 224308.BSU01030 297
224308.BSU00070 224308.BSU01040 227
224308.BSU00070 224308.BSU01050 183
224308.BSU00070 224308.BSU01070 936
224308.BSU00070 224308.BSU01080 260
224308.BSU00070 224308.BSU01100 912
224308.BSU00070 224308.BSU01110 491
224308.BSU00070 224308.BSU01120 700
224308.BSU00070 224308.BSU01130 843
224308.BSU00070 224308.BSU01160 300
224308.BSU00070 224308.BSU01170 170
224308.BSU00070 224308.BSU01180 212
224308.BSU00070 224308.BSU01190 356
224308.BSU00070 224308.BSU01200 259
224308.BSU00070 224308.BSU01210 313
224308.BSU00070 224308.BSU01220 262
224308.BSU00070 224308.BSU01230 193
224308.BSU00070 224308.BSU01260 230
224308.BSU00070 224308.BSU01280 329
224308.BSU00070 224308.BSU01300 151
224308.BSU00070 224308.BSU01310 165
224308.BSU00070 224308.BSU01320 304
224308.BSU00070 224308.BSU01330 616
224308.BSU00070 224308.BSU01350 191
224308.BSU00070 224308.BSU01360 398
224308.BSU00070 224308.BSU01370 365
224308.BSU00070 224308.BSU01400 390
224308.BSU00070 224308.BSU01410 259
224308.BSU00070 224308.BSU01420 346
224308.BSU00070 224308.BSU01430 724
224308.BSU00070 224308.BSU01440 747
224308.BSU00070 224308.BSU01490 230
224308.BSU00070 224308.BSU01500 286
224308.BSU00070 224308.BSU01550 324
224308.BSU00070 224308.BSU01770 270
224308.BSU00070 224308.BSU02010 195
224308.BSU00070 224308.BSU02030 279
224308.BSU00070 224308.BSU02270 167
224308.BSU00070 224308.BSU02290 167
224308.BSU00070 224308.BSU02640 226
224308.BSU00070 224308.BSU02660 307
224308.BSU00070 224308.BSU03040 188
224308.BSU00070 224308.BSU03050 436
224308.BSU00070 224308.BSU03150 185
224308.BSU00070 224308.BSU04030 154
224308.BSU00070 224308.BSU04140 383
224308.BSU00070 224308.BSU04260 304
224308.BSU00070 224308.BSU04400 257
224308.BSU00070 224308.BSU04470 737
224308.BSU00070 224308.BSU04560 317
224308.BSU00070 224308.BSU04570 170
224308.BSU00070 224308.BSU04670 156
224308.BSU00070 224308.BSU04680 153
224308.BSU00070 224308.BSU04710 384
224308.BSU00070 224308.BSU04720 440
224308.BSU00070 224308.BSU04730 594
224308.BSU00070 224308.BSU04860 268
224308.BSU00070 224308.BSU05910 307
224308.BSU00070 224308.BSU05920 277
224308.BSU00070 224308.BSU05930 159
224308.BSU00070 224308.BSU05940 214
224308.BSU00070 224308.BSU05990 265
224308.BSU00070 224308.BSU06020 170
224308.BSU00070 224308.BSU06030 603
224308.BSU00070 224308.BSU06140 213
224308.BSU00070 224308.BSU06250 187
224308.BSU00070 224308.BSU06360 397
224308.BSU00070 224308.BSU06420 330
224308.BSU00070 224308.BSU06440 242
224308.BSU00070 224308.BSU06490 403
224308.BSU00070 224308.BSU06510 200
224308.BSU00070 224308.BSU06520 186
224308.BSU00070 224308.BSU06600 326
224308.BSU00070 224308.BSU06610 314
224308.BSU00070 224308.BSU06620 168
224308.BSU00070 224308.BSU06690 256
224308.BSU00070 224308.BSU06730 180
224308.BSU00070 224308.BSU08020 180
224308.BSU00070 224308.BSU08090 254
224308.BSU00070 224308.BSU08100 406
224308.BSU00070 224308.BSU08425 150
224308.BSU00070 224308.BSU08710 164
224308.BSU00070 224308.BSU08820 183
224308.BSU00070 224308.BSU09100 794
224308.BSU00070 224308.BSU09410 196
224308.BSU00070 224308.BSU09450 208
224308.BSU00070 224308.BSU09890 163
224308.BSU00070 224308.BSU09900 163
224308.BSU00070 224308.BSU10020 597
224308.BSU00070 224308.BSU10110 168
224308.BSU00070 224308.BSU10120 539
224308.BSU00070 224308.BSU10390 155
224308.BSU00070 224308.BSU10400 208
224308.BSU00070 224308.BSU10430 208
224308.BSU00070 224308.BSU10520 206
224308.BSU00070 224308.BSU11250 935
224308.BSU00070 224308.BSU11340 218
224308.BSU00070 224308.BSU11420 215
224308.BSU00070 224308.BSU11460 165
224308.BSU00070 224308.BSU11820 199
224308.BSU00070 224308.BSU11870 446
224308.BSU00070 224308.BSU12240 323
224308.BSU00070 224308.BSU13110 189
224308.BSU00070 224308.BSU13120 213
224308.BSU00070 224308.BSU13130 669
224308.BSU00070 224308.BSU13180 229
224308.BSU00070 224308.BSU13200 153
224308.BSU00070 224308.BSU13400 186
224308.BSU00070 224308.BSU13550 384
224308.BSU00070 224308.BSU13700 222
224308.BSU00070 224308.BSU13840 173
224308.BSU00070 224308.BSU14220 151
224308.BSU00070 224308.BSU14470 406
224308.BSU00070 224308.BSU14610 354
224308.BSU00070 224308.BSU14670 179
224308.BSU00070 224308.BSU14770 218
224308.BSU00070 224308.BSU14870 201
224308.BSU00070 224308.BSU14880 191
224308.BSU00070 224308.BSU15010 283
224308.BSU00070 224308.BSU15020 530
224308.BSU00070 224308.BSU15140 216
224308.BSU00070 224308.BSU15160 168
224308.BSU00070 224308.BSU15170 168
224308.BSU00070 224308.BSU15200 258
224308.BSU00070 224308.BSU15220 176
224308.BSU00070 224308.BSU15290 559
224308.BSU00070 224308.BSU15430 186
224308.BSU00070 224308.BSU15450 369
224308.BSU00070 224308.BSU15490 236
224308.BSU00070 224308.BSU15500 170
224308.BSU00070 224308.BSU15540 374
224308.BSU00070 224308.BSU15550 340
224308.BSU00070 224308.BSU15700 158
224308.BSU00070 224308.BSU15710 176
224308.BSU00070 224308.BSU15760 167
224308.BSU00070 224308.BSU15770 317
224308.BSU00070 224308.BSU15800 172
224308.BSU00070 224308.BSU15870 198
224308.BSU00070 224308.BSU15930 231
224308.BSU00070 224308.BSU15940 686
224308.BSU00070 224308.BSU15980 179
224308.BSU00070 224308.BSU16020 185
224308.BSU00070 224308.BSU16030 496
224308.BSU00070 224308.BSU16040 167
224308.BSU00070 224308.BSU16060 228
224308.BSU00070 224308.BSU16120 805
224308.BSU00070 224308.BSU16130 473
224308.BSU00070 224308.BSU16140 185
224308.BSU00070 224308.BSU16220 176
224308.BSU00070 224308.BSU16280 176
224308.BSU00070 224308.BSU16330 468
224308.BSU00070 224308.BSU16430 399
224308.BSU00070 224308.BSU16490 247
224308.BSU00070 224308.BSU16500 380
224308.BSU00070 224308.BSU16510 309
224308.BSU00070 224308.BSU16520 196
224308.BSU00070 224308.BSU16550 283
224308.BSU00070 224308.BSU16570 185
224308.BSU00070 224308.BSU16590 439
224308.BSU00070 224308.BSU16630 431
224308.BSU00070 224308.BSU16650 432
224308.BSU00070 224308.BSU16660 525
224308.BSU00070 224308.BSU16690 469
224308.BSU00070 224308.BSU16750 495
224308.BSU00070 224308.BSU16770 193
224308.BSU00070 224308.BSU16800 281
224308.BSU00070 224308.BSU16930 164
224308.BSU00070 224308.BSU16940 400
224308.BSU00070 224308.BSU17040 424
224308.BSU00070 224308.BSU17050 436
224308.BSU00070 224308.BSU17180 188
224308.BSU00070 224308.BSU17190 187
224308.BSU00070 224308.BSU17200 188
224308.BSU00070 224308.BSU17210 188
224308.BSU00070 224308.BSU17330 168
224308.BSU00070 224308.BSU17380 584
224308.BSU00070 224308.BSU17390 315
224308.BSU00070 224308.BSU17420 327
224308.BSU00070 224308.BSU17460 273
224308.BSU00070 224308.BSU17660 227
224308.BSU00070 224308.BSU17680 803
224308.BSU00070 224308.BSU17850 677
224308.BSU00070 224308.BSU17930 166
224308.BSU00070 224308.BSU17940 579
224308.BSU00070 224308.BSU18010 173
224308.BSU00070 224308.BSU18070 206
224308.BSU00070 224308.BSU18080 285
224308.BSU00070 224308.BSU18090 990
224308.BSU00070 224308.BSU18100 161
224308.BSU00070 224308.BSU18180 168
224308.BSU00070 224308.BSU18410 456
224308.BSU00070 224308.BSU18450 173
224308.BSU00070 224308.BSU18560 204
224308.BSU00070 224308.BSU18840 720
224308.BSU00070 224308.BSU19040 290
224308.BSU00070 224308.BSU19220 474
224308.BSU00070 224308.BSU19440 256
224308.BSU00070 224308.BSU19450 153
224308.BSU00070 224308.BSU20010 394
224308.BSU00070 224308.BSU20020 227
224308.BSU00070 224308.BSU20040 371
224308.BSU00070 224308.BSU20060 571
224308.BSU00070 224308.BSU20500 186
224308.BSU00070 224308.BSU21440 170
224308.BSU00070 224308.BSU21770 160
224308.BSU00070 224308.BSU21810 207
224308.BSU00070 224308.BSU21820 800
224308.BSU00070 224308.BSU21870 342
224308.BSU00070 224308.BSU21900 210
224308.BSU00070 224308.BSU21930 577
224308.BSU00070 224308.BSU22320 183
224308.BSU00070 224308.BSU22340 429
224308.BSU00070 224308.BSU22390 332
224308.BSU00070 224308.BSU22420 276
224308.BSU00070 224308.BSU22560 155
224308.BSU00070 224308.BSU22600 538
224308.BSU00070 224308.BSU22610 263
224308.BSU00070 224308.BSU22620 496
224308.BSU00070 224308.BSU22700 519
224308.BSU00070 224308.BSU22780 184
224308.BSU00070 224308.BSU22790 165
224308.BSU00070 224308.BSU22830 498
224308.BSU00070 224308.BSU22840 168
224308.BSU00070 224308.BSU22880 725
224308.BSU00070 224308.BSU22890 505
224308.BSU00070 224308.BSU23020 519
224308.BSU00070 224308.BSU23070 471
224308.BSU00070 224308.BSU23150 173
224308.BSU00070 224308.BSU23360 431
224308.BSU00070 224308.BSU23450 216
224308.BSU00070 224308.BSU23470 153
224308.BSU00070 224308.BSU23570 192
224308.BSU00070 224308.BSU23780 169
224308.BSU00070 224308.BSU23860 224
224308.BSU00070 224308.BSU24010 579
224308.BSU00070 224308.BSU24060 254
224308.BSU00070 224308.BSU24100 406
224308.BSU00070 224308.BSU24240 206
224308.BSU00070 224308.BSU24300 426
224308.BSU00070 224308.BSU24310 153
224308.BSU00070 224308.BSU24340 152
224308.BSU00070 224308.BSU24760 153
224308.BSU00070 224308.BSU24950 252
224308.BSU00070 224308.BSU24960 252
224308.BSU00070 224308.BSU25000 400
224308.BSU00070 224308.BSU25020 528
224308.BSU00070 224308.BSU25140 162
224308.BSU00070 224308.BSU25200 336
224308.BSU00070 224308.BSU25210 550
224308.BSU00070 224308.BSU25260 170
224308.BSU00070 224308.BSU25280 232
224308.BSU00070 224308.BSU25290 365
224308.BSU00070 224308.BSU25310 173
224308.BSU00070 224308.BSU25400 302
224308.BSU00070 224308.BSU25430 183
224308.BSU00070 224308.BSU25450 307
224308.BSU00070 224308.BSU25460 275
224308.BSU00070 224308.BSU25470 887
224308.BSU00070 224308.BSU25480 328
224308.BSU00070 224308.BSU25490 272
224308.BSU00070 224308.BSU25510 272
224308.BSU00070 224308.BSU25570 153
224308.BSU00070 224308.BSU25590 178
224308.BSU00070 224308.BSU25620 316
224308.BSU00070 224308.BSU25640 239
224308.BSU00070 224308.BSU25730 224
224308.BSU00070 224308.BSU26590 157
224308.BSU00070 224308.BSU26810 188
224308.BSU00070 224308.BSU27480 156
224308.BSU00070 224308.BSU27550 367
224308.BSU00070 224308.BSU27560 330
224308.BSU00070 224308.BSU27710 320
224308.BSU00070 224308.BSU27720 274
224308.BSU00070 224308.BSU27730 150
224308.BSU00070 224308.BSU27785 279
224308.BSU00070 224308.BSU27820 354
224308.BSU00070 224308.BSU27860 168
224308.BSU00070 224308.BSU27900 577
224308.BSU00070 224308.BSU27940 487
224308.BSU00070 224308.BSU28030 417
224308.BSU00070 224308.BSU28040 274
224308.BSU00070 224308.BSU28090 366
224308.BSU00070 224308.BSU28120 424
224308.BSU00070 224308.BSU28230 667
224308.BSU00070 224308.BSU28350 232
224308.BSU00070 224308.BSU28440 167
224308.BSU00070 224308.BSU28490 358
224308.BSU00070 224308.BSU28500 356
224308.BSU00070 224308.BSU28630 680
224308.BSU00070 224308.BSU28640 597
224308.BSU00070 224308.BSU28780 291
224308.BSU00070 224308.BSU28870 241
224308.BSU00070 224308.BSU28950 183
224308.BSU00070 224308.BSU29080 191
224308.BSU00070 224308.BSU29090 334
224308.BSU00070 224308.BSU29110 202
224308.BSU00070 224308.BSU29120 301
224308.BSU00070 224308.BSU29180 160
224308.BSU00070 224308.BSU29230 528
224308.BSU00070 224308.BSU29460 176
224308.BSU00070 224308.BSU29660 293
224308.BSU00070 224308.BSU29670 181
224308.BSU00070 224308.BSU29710 360
224308.BSU00070 224308.BSU29740 701
224308.BSU00070 224308.BSU29750 383
224308.BSU00070 224308.BSU29805 346
224308.BSU00070 224308.BSU29820 266
224308.BSU00070 224308.BSU30210 160
224308.BSU00070 224308.BSU30320 306
224308.BSU00070 224308.BSU30340 153
224308.BSU00070 224308.BSU30550 576
224308.BSU00070 224308.BSU30670 152
224308.BSU00070 224308.BSU30760 313
224308.BSU00070 224308.BSU30790 258
224308.BSU00070 224308.BSU30850 168
224308.BSU00070 224308.BSU31240 385
224308.BSU00070 224308.BSU31250 385
224308.BSU00070 224308.BSU31680 180
224308.BSU00070 224308.BSU31760 530
224308.BSU00070 224308.BSU31875 268
224308.BSU00070 224308.BSU32360 419
224308.BSU00070 224308.BSU32410 502
224308.BSU00070 224308.BSU32520 206
224308.BSU00070 224308.BSU32550 229
224308.BSU00070 224308.BSU33040 192
224308.BSU00070 224308.BSU33470 170
224308.BSU00070 224308.BSU33480 196
224308.BSU00070 224308.BSU33600 565
224308.BSU00070 224308.BSU33610 176
224308.BSU00070 224308.BSU33850 351
224308.BSU00070 224308.BSU33900 197
224308.BSU00070 224308.BSU33930 217
224308.BSU00070 224308.BSU33940 357
224308.BSU00070 224308.BSU34265 188
224308.BSU00070 224308.BSU34450 780
224308.BSU00070 224308.BSU34540 401
224308.BSU00070 224308.BSU34790 197
224308.BSU00070 224308.BSU34820 152
224308.BSU00070 224308.BSU34900 301
224308.BSU00070 224308.BSU35150 249
224308.BSU00070 224308.BSU35160 548
224308.BSU00070 224308.BSU35170 474
224308.BSU00070 224308.BSU35250 154
224308.BSU00070 224308.BSU35300 462
224308.BSU00070 224308.BSU35330 176
224308.BSU00070 224308.BSU35360 247
224308.BSU00070 224308.BSU35450 194
224308.BSU00070 224308.BSU35670 168
224308.BSU00070 224308.BSU35880 273
224308.BSU00070 224308.BSU35910 199
224308.BSU00070 224308.BSU36000 241
224308.BSU00070 224308.BSU36010 265
224308.BSU00070 224308.BSU36310 340
224308.BSU00070 224308.BSU36340 406
224308.BSU00070 224308.BSU36370 154
224308.BSU00070 224308.BSU36410 167
224308.BSU00070 224308.BSU36660 546
224308.BSU00070 224308.BSU36810 248
224308.BSU00070 224308.BSU36820 156
224308.BSU00070 224308.BSU36830 397
224308.BSU00070 224308.BSU36850 156
224308.BSU00070 224308.BSU36870 276
224308.BSU00070 224308.BSU36890 192
224308.BSU00070 224308.BSU36900 410
224308.BSU00070 224308.BSU36920 469
224308.BSU00070 224308.BSU37010 195
224308.BSU00070 224308.BSU37020 428
224308.BSU00070 224308.BSU37060 288
224308.BSU00070 224308.BSU37080 419
224308.BSU00070 224308.BSU37150 395
224308.BSU00070 224308.BSU37250 152
224308.BSU00070 224308.BSU37280 156
224308.BSU00070 224308.BSU37330 331
224308.BSU00070 224308.BSU37510 168
224308.BSU00070 224308.BSU37560 167
224308.BSU00070 224308.BSU37720 190
224308.BSU00070 224308.BSU37830 153
224308.BSU00070 224308.BSU38200 820
224308.BSU00070 224308.BSU38220 153
224308.BSU00070 224308.BSU38320 357
224308.BSU00070 224308.BSU38460 156
224308.BSU00070 224308.BSU38810 229
224308.BSU00070 224308.BSU38860 344
224308.BSU00070 224308.BSU39420 206
224308.BSU00070 224308.BSU39820 160
224308.BSU00070 224308.BSU40080 224
224308.BSU00070 224308.BSU40090 230
224308.BSU00070 224308.BSU40420 238
224308.BSU00070 224308.BSU40440 437
224308.BSU00070 224308.BSU40500 314
224308.BSU00070 224308.BSU40510 263
224308.BSU00070 224308.BSU40790 239
224308.BSU00070 224308.BSU40820 239
224308.BSU00070 224308.BSU40880 170
224308.BSU00070 224308.BSU40890 367
224308.BSU00070 224308.BSU40900 617
224308.BSU00070 224308.BSU40910 189
224308.BSU00070 224308.BSU40920 558
224308.BSU00070 224308.BSU40960 227
224308.BSU00070 224308.BSU41000 571
224308.BSU00070 224308.BSU41010 451
224308.BSU00070 224308.BSU41020 339
224308.BSU00070 224308.BSU41030 162
224308.BSU00070 224308.BSU41040 388
224308.BSU00070 224308.BSU41050 359
224308.BSU00070 224308.BSU41060 570
224308.BSU00080 224308.BSU00090 762
224308.BSU00080 224308.BSU00100 499
224308.BSU00080 224308.BSU00110 324
224308.BSU00080 224308.BSU00120 252
224308.BSU00080 224308.BSU00130 182
224308.BSU00080 224308.BSU00220 275
224308.BSU00080 224308.BSU00230 160
224308.BSU00080 224308.BSU00240 349
224308.BSU00080 224308.BSU00450 258
224308.BSU00080 224308.BSU00540 155
224308.BSU00080 224308.BSU01520 485
224308.BSU00080 224308.BSU01630 754
224308.BSU00080 224308.BSU02590 155
224308.BSU00080 224308.BSU03420 397
224308.BSU00080 224308.BSU04110 167
224308.BSU00080 224308.BSU04320 599
224308.BSU00080 224308.BSU04470 337
224308.BSU00080 224308.BSU04560 161
224308.BSU00080 224308.BSU04630 373
224308.BSU00080 224308.BSU05090 653
224308.BSU00080 224308.BSU05190 748
224308.BSU00080 224308.BSU05370 205
224308.BSU00080 224308.BSU05610 766
224308.BSU00080 224308.BSU05650 275
224308.BSU00080 224308.BSU05690 691
224308.BSU00080 224308.BSU05900 156
224308.BSU00080 224308.BSU06220 178
224308.BSU00080 224308.BSU06270 171
224308.BSU00080 224308.BSU06559 241
224308.BSU00080 224308.BSU07240 275
224308.BSU00080 224308.BSU07660 376
224308.BSU00080 224308.BSU07930 705
224308.BSU00080 224308.BSU08010 567
224308.BSU00080 224308.BSU08640 738
224308.BSU00080 224308.BSU08670 178
224308.BSU00080 224308.BSU08890 181
224308.BSU00080 224308.BSU09350 531
224308.BSU00080 224308.BSU09770 167
224308.BSU00080 224308.BSU09889 157
224308.BSU00080 224308.BSU09980 168
224308.BSU00080 224308.BSU10550 650
224308.BSU00080 224308.BSU10670 447
224308.BSU00080 224308.BSU10720 168
224308.BSU00080 224308.BSU10780 573
224308.BSU00080 224308.BSU10980 197
224308.BSU00080 224308.BSU11260 704
224308.BSU00080 224308.BSU11280 576
224308.BSU00080 224308.BSU11310 560
224308.BSU00080 224308.BSU11410 707
224308.BSU00080 224308.BSU11620 156
224308.BSU00080 224308.BSU11790 265
224308.BSU00080 224308.BSU11810 510
224308.BSU00080 224308.BSU13680 210
224308.BSU00080 224308.BSU14010 725
224308.BSU00080 224308.BSU14020 563
224308.BSU00080 224308.BSU14120 365
224308.BSU00080 224308.BSU14130 155
224308.BSU00080 224308.BSU14660 323
224308.BSU00080 224308.BSU14780 276
224308.BSU00080 224308.BSU14820 304
224308.BSU00080 224308.BSU14970 731
224308.BSU00080 224308.BSU14980 721
224308.BSU00080 224308.BSU15100 588
224308.BSU00080 224308.BSU16110 283
224308.BSU00080 224308.BSU16210 197
224308.BSU00080 224308.BSU16430 653
224308.BSU00080 224308.BSU16440 267
224308.BSU00080 224308.BSU16660 152
224308.BSU00080 224308.BSU16799 213
224308.BSU00080 224308.BSU16825 272
224308.BSU00080 224308.BSU17030 238
224308.BSU00080 224308.BSU17760 599
224308.BSU00080 224308.BSU17780 745
224308.BSU00080 224308.BSU17830 164
224308.BSU00080 224308.BSU17900 569
224308.BSU00080 224308.BSU17980 766
224308.BSU00080 224308.BSU17990 533
224308.BSU00080 224308.BSU18280 312
224308.BSU00080 224308.BSU18290 293
224308.BSU00080 224308.BSU18400 567
224308.BSU00080 224308.BSU19130 294
224308.BSU00080 224308.BSU19670 278
224308.BSU00080 224308.BSU19689 394
224308.BSU00080 224308.BSU20050 153
224308.BSU00080 224308.BSU21130 172
224308.BSU00080 224308.BSU21760 189
224308.BSU00080 224308.BSU21840 606
224308.BSU00080 224308.BSU22020 440
224308.BSU00080 224308.BSU22260 304
224308.BSU00080 224308.BSU22270 285
224308.BSU00080 224308.BSU22300 380
224308.BSU00080 224308.BSU22330 153
224308.BSU00080 224308.BSU22520 155
224308.BSU00080 224308.BSU22570 605
224308.BSU00080 224308.BSU22760 554
224308.BSU00080 224308.BSU22810 350
224308.BSU00080 224308.BSU22820 413
224308.BSU00080 224308.BSU22849 202
224308.BSU00080 224308.BSU22860 361
224308.BSU00080 224308.BSU23030 151
224308.BSU00080 224308.BSU23401 766
224308.BSU00080 224308.BSU23402 584
224308.BSU00080 224308.BSU23440 176
224308.BSU00080 224308.BSU23519 710
224308.BSU00080 224308.BSU23650 284
224308.BSU00080 224308.BSU23790 740
224308.BSU00080 224308.BSU24360 339
224308.BSU00080 224308.BSU24370 192
224308.BSU00080 224308.BSU24420 159
224308.BSU00080 224308.BSU24480 521
224308.BSU00080 224308.BSU24500 353
224308.BSU00080 224308.BSU24590 499
224308.BSU00080 224308.BSU24620 250
224308.BSU00080 224308.BSU24650 165
224308.BSU00080 224308.BSU24660 446
224308.BSU00080 224308.BSU24700 160
224308.BSU00080 224308.BSU24740 281
224308.BSU00080 224308.BSU24780 172
224308.BSU00080 224308.BSU25040 291
224308.BSU00080 224308.BSU25060 556
224308.BSU00080 224308.BSU25080 256
224308.BSU00080 224308.BSU25120 706
224308.BSU00080 224308.BSU25150 766
224308.BSU00080 224308.BSU25350 165
224308.BSU00080 224308.BSU25520 325
224308.BSU00080 224308.BSU25530 238
224308.BSU00080 224308.BSU25540 151
224308.BSU00080 224308.BSU25630 157
224308.BSU00080 224308.BSU25650 150
224308.BSU00080 224308.BSU26540 763
224308.BSU00080 224308.BSU27290 740
224308.BSU00080 224308.BSU27690 319
224308.BSU00080 224308.BSU27750 503
224308.BSU00080 224308.BSU27830 160
224308.BSU00080 224308.BSU27930 180
224308.BSU00080 224308.BSU28100 490
224308.BSU00080 224308.BSU28380 247
224308.BSU00080 224308.BSU28460 153
224308.BSU00080 224308.BSU29240 362
224308.BSU00080 224308.BSU29260 173
224308.BSU00080 224308.BSU29630 237
224308.BSU00080 224308.BSU29890 158
224308.BSU00080 224308.BSU29910 604
224308.BSU00080 224308.BSU29980 755
224308.BSU00080 224308.BSU30000 174
224308.BSU00080 224308.BSU30080 459
224308.BSU00080 224308.BSU30330 225
224308.BSU00080 224308.BSU30470 490
224308.BSU00080 224308.BSU30900 240
224308.BSU00080 224308.BSU30920 237
224308.BSU00080 224308.BSU31330 471
224308.BSU00080 224308.BSU31460 349
224308.BSU00080 224308.BSU31560 419
224308.BSU00080 224308.BSU31570 738
224308.BSU00080 224308.BSU31760 218
224308.BSU00080 224308.BSU32070 168
224308.BSU00080 224308.BSU32080 500
224308.BSU00080 224308.BSU32130 156
224308.BSU00080 224308.BSU32150 240
224308.BSU00080 224308.BSU32210 169
224308.BSU00080 224308.BSU32270 600
224308.BSU00080 224308.BSU32320 645
224308.BSU00080 224308.BSU32370 339
224308.BSU00080 224308.BSU32880 765
224308.BSU00080 224308.BSU32930 154
224308.BSU00080 224308.BSU33130 267
224308.BSU00080 224308.BSU33380 191
224308.BSU00080 224308.BSU34820 444
224308.BSU00080 224308.BSU35290 539
224308.BSU00080 224308.BSU36050 614
224308.BSU00080 224308.BSU36510 635
224308.BSU00080 224308.BSU36770 315
224308.BSU00080 224308.BSU37140 153
224308.BSU00080 224308.BSU39340 248
224308.BSU00080 224308.BSU39720 502
224308.BSU00080 224308.BSU39800 307
224308.BSU00090 224308.BSU00010 165
224308.BSU00090 224308.BSU00060 363
224308.BSU00090 224308.BSU00070 379
224308.BSU00090 224308.BSU00080 762
224308.BSU00090 224308.BSU00100 725
224308.BSU00090 224308.BSU00110 667
224308.BSU00090 224308.BSU00120 416
224308.BSU00090 224308.BSU00130 382
224308.BSU00090 224308.BSU00140 168
224308.BSU00090 224308.BSU00150 267
224308.BSU00090 224308.BSU00180 465
224308.BSU00090 224308.BSU00280 399
224308.BSU00090 224308.BSU00360 274
224308.BSU00090 224308.BSU00380 180
224308.BSU00090 224308.BSU00420 625
224308.BSU00090 224308.BSU00470 257
224308.BSU00090 224308.BSU00500 182
224308.BSU00090 224308.BSU00510 206
224308.BSU00090 224308.BSU00660 247
224308.BSU00090 224308.BSU00680 977
224308.BSU00090 224308.BSU00700 167
224308.BSU00090 224308.BSU00720 167
224308.BSU00090 224308.BSU00730 267
224308.BSU00090 224308.BSU00750 198
224308.BSU00090 224308.BSU00810 165
224308.BSU00090 224308.BSU00820 276
224308.BSU00090 224308.BSU00890 157
224308.BSU00090 224308.BSU00910 164
224308.BSU00090 224308.BSU00920 278
224308.BSU00090 224308.BSU00940 182
224308.BSU00090 224308.BSU01020 253
224308.BSU00090 224308.BSU01030 480
224308.BSU00090 224308.BSU01040 480
224308.BSU00090 224308.BSU01070 401
224308.BSU00090 224308.BSU01080 504
224308.BSU00090 224308.BSU01090 408
224308.BSU00090 224308.BSU01110 220
224308.BSU00090 224308.BSU01120 331
224308.BSU00090 224308.BSU01130 311
224308.BSU00090 224308.BSU01150 300
224308.BSU00090 224308.BSU01160 549
224308.BSU00090 224308.BSU01170 277
224308.BSU00090 224308.BSU01180 303
224308.BSU00090 224308.BSU01190 446
224308.BSU00090 224308.BSU01200 221
224308.BSU00090 224308.BSU01210 303
224308.BSU00090 224308.BSU01220 621
224308.BSU00090 224308.BSU01230 161
224308.BSU00090 224308.BSU01250 400
224308.BSU00090 224308.BSU01260 230
224308.BSU00090 224308.BSU01270 186
224308.BSU00090 224308.BSU01280 444
224308.BSU00090 224308.BSU01300 164
224308.BSU00090 224308.BSU01310 290
224308.BSU00090 224308.BSU01320 595
224308.BSU00090 224308.BSU01330 308
224308.BSU00090 224308.BSU01340 354
224308.BSU00090 224308.BSU01350 174
224308.BSU00090 224308.BSU01360 168
224308.BSU00090 224308.BSU01370 237
224308.BSU00090 224308.BSU01380 264
224308.BSU00090 224308.BSU01420 358
224308.BSU00090 224308.BSU01430 384
224308.BSU00090 224308.BSU01440 172
224308.BSU00090 224308.BSU01490 167
224308.BSU00090 224308.BSU01500 266
224308.BSU00090 224308.BSU01770 299
224308.BSU00090 224308.BSU02030 247
224308.BSU00090 224308.BSU02270 314
224308.BSU00090 224308.BSU02390 229
224308.BSU00090 224308.BSU02640 268
224308.BSU00090 224308.BSU03010 160
224308.BSU00090 224308.BSU03770 304
224308.BSU00090 224308.BSU03920 210
224308.BSU00090 224308.BSU04010 176
224308.BSU00090 224308.BSU04260 241
224308.BSU00090 224308.BSU04560 227
224308.BSU00090 224308.BSU04580 167
224308.BSU00090 224308.BSU04810 195
224308.BSU00090 224308.BSU05610 221
224308.BSU00090 224308.BSU05950 313
224308.BSU00090 224308.BSU05990 268
224308.BSU00090 224308.BSU06020 344
224308.BSU00090 224308.BSU06030 527
224308.BSU00090 224308.BSU06360 999
224308.BSU00090 224308.BSU06370 488
224308.BSU00090 224308.BSU06420 803
224308.BSU00090 224308.BSU06430 282
224308.BSU00090 224308.BSU06440 912
224308.BSU00090 224308.BSU06450 584
224308.BSU00090 224308.BSU06460 227
224308.BSU00090 224308.BSU06470 474
224308.BSU00090 224308.BSU06480 485
224308.BSU00090 224308.BSU06490 870
224308.BSU00090 224308.BSU06500 803
224308.BSU00090 224308.BSU06510 742
224308.BSU00090 224308.BSU06520 996
224308.BSU00090 224308.BSU06530 802
224308.BSU00090 224308.BSU06610 343
224308.BSU00090 224308.BSU06620 277
224308.BSU00090 224308.BSU06680 500
224308.BSU00090 224308.BSU07130 151
224308.BSU00090 224308.BSU07260 274
224308.BSU00090 224308.BSU07370 242
224308.BSU00090 224308.BSU07420 242
224308.BSU00090 224308.BSU07430 156
224308.BSU00090 224308.BSU07550 252
224308.BSU00090 224308.BSU07640 164
224308.BSU00090 224308.BSU07690 263
224308.BSU00090 224308.BSU07840 899
224308.BSU00090 224308.BSU08030 165
224308.BSU00090 224308.BSU08790 156
224308.BSU00090 224308.BSU09230 313
224308.BSU00090 224308.BSU09300 180
224308.BSU00090 224308.BSU09440 154
224308.BSU00090 224308.BSU09950 167
224308.BSU00090 224308.BSU10020 166
224308.BSU00090 224308.BSU11230 454
224308.BSU00090 224308.BSU11240 412
224308.BSU00090 224308.BSU11340 299
224308.BSU00090 224308.BSU11390 166
224308.BSU00090 224308.BSU11400 165
224308.BSU00090 224308.BSU11420 312
224308.BSU00090 224308.BSU11430 170
224308.BSU00090 224308.BSU11440 181
224308.BSU00090 224308.BSU11450 180
224308.BSU00090 224308.BSU11610 251
224308.BSU00090 224308.BSU11630 254
224308.BSU00090 224308.BSU11640 175
224308.BSU00090 224308.BSU11690 234
224308.BSU00090 224308.BSU11870 283
224308.BSU00090 224308.BSU11880 340
224308.BSU00090 224308.BSU12930 181
224308.BSU00090 224308.BSU12940 180
224308.BSU00090 224308.BSU13170 204
224308.BSU00090 224308.BSU13180 313
224308.BSU00090 224308.BSU13500 185
224308.BSU00090 224308.BSU13860 169
224308.BSU00090 224308.BSU14130 184
224308.BSU00090 224308.BSU14260 186
224308.BSU00090 224308.BSU14410 176
224308.BSU00090 224308.BSU14430 349
224308.BSU00090 224308.BSU14510 243
224308.BSU00090 224308.BSU14520 750
224308.BSU00090 224308.BSU14530 274
224308.BSU00090 224308.BSU14550 174
224308.BSU00090 224308.BSU14610 275
224308.BSU00090 224308.BSU14770 452
224308.BSU00090 224308.BSU14850 194
224308.BSU00090 224308.BSU14950 184
224308.BSU00090 224308.BSU15010 196
224308.BSU00090 224308.BSU15210 204
224308.BSU00090 224308.BSU15220 164
224308.BSU00090 224308.BSU15430 486
224308.BSU00090 224308.BSU15490 308
224308.BSU00090 224308.BSU15500 254
224308.BSU00090 224308.BSU15510 456
224308.BSU00090 224308.BSU15520 412
224308.BSU00090 224308.BSU15540 582
224308.BSU00090 224308.BSU15550 249
224308.BSU00090 224308.BSU15560 168
224308.BSU00090 224308.BSU15680 387
224308.BSU00090 224308.BSU15730 198
224308.BSU00090 224308.BSU15740 539
224308.BSU00090 224308.BSU15760 241
224308.BSU00090 224308.BSU15770 278
224308.BSU00090 224308.BSU15900 194
224308.BSU00090 224308.BSU15920 197
224308.BSU00090 224308.BSU15930 289
224308.BSU00090 224308.BSU15980 162
224308.BSU00090 224308.BSU15990 156
224308.BSU00090 224308.BSU16030 241
224308.BSU00090 224308.BSU16050 217
224308.BSU00090 224308.BSU16060 197
224308.BSU00090 224308.BSU16170 195
224308.BSU00090 224308.BSU16370 274
224308.BSU00090 224308.BSU16490 486
224308.BSU00090 224308.BSU16510 324
224308.BSU00090 224308.BSU16570 305
224308.BSU00090 224308.BSU16600 439
224308.BSU00090 224308.BSU16620 408
224308.BSU00090 224308.BSU16630 392
224308.BSU00090 224308.BSU16660 425
224308.BSU00090 224308.BSU16680 614
224308.BSU00090 224308.BSU16690 606
224308.BSU00090 224308.BSU16710 354
224308.BSU00090 224308.BSU16780 247
224308.BSU00090 224308.BSU16920 219
224308.BSU00090 224308.BSU16930 235
224308.BSU00090 224308.BSU17010 356
224308.BSU00090 224308.BSU17050 238
224308.BSU00090 224308.BSU17100 194
224308.BSU00090 224308.BSU17370 438
224308.BSU00090 224308.BSU17380 355
224308.BSU00090 224308.BSU17390 439
224308.BSU00090 224308.BSU17430 234
224308.BSU00090 224308.BSU17460 236
224308.BSU00090 224308.BSU17680 191
224308.BSU00090 224308.BSU17850 168
224308.BSU00090 224308.BSU17890 316
224308.BSU00090 224308.BSU18360 169
224308.BSU00090 224308.BSU18460 205
224308.BSU00090 224308.BSU19630 393
224308.BSU00090 224308.BSU20040 436
224308.BSU00090 224308.BSU20070 193
224308.BSU00090 224308.BSU20340 400
224308.BSU00090 224308.BSU21790 195
224308.BSU00090 224308.BSU21820 200
224308.BSU00090 224308.BSU21870 242
224308.BSU00090 224308.BSU21880 224
224308.BSU00090 224308.BSU22060 659
224308.BSU00090 224308.BSU22070 980
224308.BSU00090 224308.BSU22320 186
224308.BSU00090 224308.BSU22400 216
224308.BSU00090 224308.BSU22430 207
224308.BSU00090 224308.BSU22440 238
224308.BSU00090 224308.BSU22450 174
224308.BSU00090 224308.BSU22530 180
224308.BSU00090 224308.BSU22710 280
224308.BSU00090 224308.BSU22730 175
224308.BSU00090 224308.BSU22750 229
224308.BSU00090 224308.BSU22880 240
224308.BSU00090 224308.BSU23160 385
224308.BSU00090 224308.BSU23210 274
224308.BSU00090 224308.BSU23220 157
224308.BSU00090 224308.BSU23250 153
224308.BSU00090 224308.BSU23260 230
224308.BSU00090 224308.BSU23270 193
224308.BSU00090 224308.BSU23480 284
224308.BSU00090 224308.BSU23490 197
224308.BSU00090 224308.BSU23820 356
224308.BSU00090 224308.BSU23890 176
224308.BSU00090 224308.BSU23910 249
224308.BSU00090 224308.BSU24010 276
224308.BSU00090 224308.BSU24140 154
224308.BSU00090 224308.BSU24210 196
224308.BSU00090 224308.BSU24250 214
224308.BSU00090 224308.BSU24280 169
224308.BSU00090 224308.BSU24290 169
224308.BSU00090 224308.BSU24300 550
224308.BSU00090 224308.BSU24310 369
224308.BSU00090 224308.BSU24340 199
224308.BSU00090 224308.BSU24350 582
224308.BSU00090 224308.BSU24440 158
224308.BSU00090 224308.BSU24450 169
224308.BSU00090 224308.BSU24460 328
224308.BSU00090 224308.BSU24970 220
224308.BSU00090 224308.BSU24980 183
224308.BSU00090 224308.BSU25140 156
224308.BSU00090 224308.BSU25240 186
224308.BSU00090 224308.BSU25250 184
224308.BSU00090 224308.BSU25430 168
224308.BSU00090 224308.BSU25470 282
224308.BSU00090 224308.BSU25500 274
224308.BSU00090 224308.BSU25510 178
224308.BSU00090 224308.BSU25550 163
224308.BSU00090 224308.BSU25670 340
224308.BSU00090 224308.BSU27110 205
224308.BSU00090 224308.BSU27250 282
224308.BSU00090 224308.BSU27320 378
224308.BSU00090 224308.BSU27510 298
224308.BSU00090 224308.BSU27560 222
224308.BSU00090 224308.BSU27590 164
224308.BSU00090 224308.BSU27600 167
224308.BSU00090 224308.BSU27610 516
224308.BSU00090 224308.BSU27710 172
224308.BSU00090 224308.BSU27740 191
224308.BSU00090 224308.BSU27785 247
224308.BSU00090 224308.BSU27880 298
224308.BSU00090 224308.BSU27900 293
224308.BSU00090 224308.BSU28090 381
224308.BSU00090 224308.BSU28230 153
224308.BSU00090 224308.BSU28250 197
224308.BSU00090 224308.BSU28260 387
224308.BSU00090 224308.BSU28270 274
224308.BSU00090 224308.BSU28280 160
224308.BSU00090 224308.BSU28290 264
224308.BSU00090 224308.BSU28310 182
224308.BSU00090 224308.BSU28360 793
224308.BSU00090 224308.BSU28440 159
224308.BSU00090 224308.BSU28490 238
224308.BSU00090 224308.BSU28500 356
224308.BSU00090 224308.BSU28580 319
224308.BSU00090 224308.BSU28630 222
224308.BSU00090 224308.BSU28820 274
224308.BSU00090 224308.BSU28950 184
224308.BSU00090 224308.BSU29020 230
224308.BSU00090 224308.BSU29060 230
224308.BSU00090 224308.BSU29130 201
224308.BSU00090 224308.BSU29140 205
224308.BSU00090 224308.BSU29230 400
224308.BSU00090 224308.BSU29470 167
224308.BSU00090 224308.BSU29540 274
224308.BSU00090 224308.BSU29590 298
224308.BSU00090 224308.BSU29660 452
224308.BSU00090 224308.BSU29700 184
224308.BSU00090 224308.BSU29740 720
224308.BSU00090 224308.BSU29750 171
224308.BSU00090 224308.BSU29790 243
224308.BSU00090 224308.BSU30035 220
224308.BSU00090 224308.BSU30320 261
224308.BSU00090 224308.BSU30550 277
224308.BSU00090 224308.BSU30950 166
224308.BSU00090 224308.BSU31000 281
224308.BSU00090 224308.BSU31090 243
224308.BSU00090 224308.BSU31100 301
224308.BSU00090 224308.BSU31350 285
224308.BSU00090 224308.BSU31360 167
224308.BSU00090 224308.BSU31370 167
224308.BSU00090 224308.BSU32110 357
224308.BSU00090 224308.BSU32130 940
224308.BSU00090 224308.BSU32250 328
224308.BSU00090 224308.BSU32430 432
224308.BSU00090 224308.BSU32440 432
224308.BSU00090 224308.BSU32750 167
224308.BSU00090 224308.BSU32830 159
224308.BSU00090 224308.BSU33600 236
224308.BSU00090 224308.BSU33900 260
224308.BSU00090 224308.BSU33920 226
224308.BSU00090 224308.BSU33930 362
224308.BSU00090 224308.BSU33940 342
224308.BSU00090 224308.BSU34200 185
224308.BSU00090 224308.BSU34640 168
224308.BSU00090 224308.BSU34860 151
224308.BSU00090 224308.BSU34880 403
224308.BSU00090 224308.BSU34890 274
224308.BSU00090 224308.BSU34900 407
224308.BSU00090 224308.BSU35290 191
224308.BSU00090 224308.BSU35750 272
224308.BSU00090 224308.BSU36830 150
224308.BSU00090 224308.BSU36890 310
224308.BSU00090 224308.BSU36900 337
224308.BSU00090 224308.BSU37070 154
224308.BSU00090 224308.BSU37120 176
224308.BSU00090 224308.BSU37150 691
224308.BSU00090 224308.BSU37310 171
224308.BSU00090 224308.BSU37330 492
224308.BSU00090 224308.BSU37390 159
224308.BSU00090 224308.BSU37500 193
224308.BSU00090 224308.BSU37560 184
224308.BSU00090 224308.BSU37630 315
224308.BSU00090 224308.BSU37970 244
224308.BSU00090 224308.BSU38920 302
224308.BSU00090 224308.BSU39110 156
224308.BSU00090 224308.BSU40090 290
224308.BSU00090 224308.BSU40420 987
224308.BSU00090 224308.BSU40890 287
224308.BSU00090 224308.BSU40920 503
224308.BSU00090 224308.BSU40939 381
224308.BSU00090 224308.BSU40960 352
224308.BSU00090 224308.BSU40970 238
224308.BSU00090 224308.BSU40990 260
224308.BSU00090 224308.BSU41000 268
224308.BSU00090 224308.BSU41010 172
224308.BSU00090 224308.BSU41040 215
224308.BSU00100 224308.BSU00020 254
224308.BSU00100 224308.BSU00080 499
224308.BSU00100 224308.BSU00090 725
224308.BSU00100 224308.BSU00110 706
224308.BSU00100 224308.BSU00120 501
224308.BSU00100 224308.BSU00130 412
224308.BSU00100 224308.BSU00280 331
224308.BSU00100 224308.BSU00310 269
224308.BSU00100 224308.BSU00330 216
224308.BSU00100 224308.BSU00370 175
224308.BSU00100 224308.BSU00380 285
224308.BSU00100 224308.BSU00390 256
224308.BSU00100 224308.BSU00500 163
224308.BSU00100 224308.BSU00550 244
224308.BSU00100 224308.BSU00560 155
224308.BSU00100 224308.BSU00580 317
224308.BSU00100 224308.BSU00620 180
224308.BSU00100 224308.BSU00700 170
224308.BSU00100 224308.BSU00760 162
224308.BSU00100 224308.BSU00830 298
224308.BSU00100 224308.BSU00880 270
224308.BSU00100 224308.BSU00970 193
224308.BSU00100 224308.BSU01010 262
224308.BSU00100 224308.BSU01140 177
224308.BSU00100 224308.BSU01370 274
224308.BSU00100 224308.BSU01430 150
224308.BSU00100 224308.BSU01440 235
224308.BSU00100 224308.BSU01450 264
224308.BSU00100 224308.BSU01530 438
224308.BSU00100 224308.BSU02390 162
224308.BSU00100 224308.BSU02640 280
224308.BSU00100 224308.BSU03350 256
224308.BSU00100 224308.BSU03710 174
224308.BSU00100 224308.BSU03750 152
224308.BSU00100 224308.BSU03920 168
224308.BSU00100 224308.BSU04140 680
224308.BSU00100 224308.BSU04560 378
224308.BSU00100 224308.BSU04720 200
224308.BSU00100 224308.BSU04830 185
224308.BSU00100 224308.BSU05240 212
224308.BSU00100 224308.BSU05440 187
224308.BSU00100 224308.BSU05450 154
224308.BSU00100 224308.BSU06630 409
224308.BSU00100 224308.BSU07270 154
224308.BSU00100 224308.BSU08510 158
224308.BSU00100 224308.BSU09120 183
224308.BSU00100 224308.BSU09370 200
224308.BSU00100 224308.BSU09420 158
224308.BSU00100 224308.BSU09480 212
224308.BSU00100 224308.BSU09670 162
224308.BSU00100 224308.BSU09770 151
224308.BSU00100 224308.BSU09920 166
224308.BSU00100 224308.BSU10110 555
224308.BSU00100 224308.BSU10650 209
224308.BSU00100 224308.BSU10790 166
224308.BSU00100 224308.BSU11100 200
224308.BSU00100 224308.BSU11580 206
224308.BSU00100 224308.BSU12960 219
224308.BSU00100 224308.BSU12970 768
224308.BSU00100 224308.BSU13980 362
224308.BSU00100 224308.BSU14130 152
224308.BSU00100 224308.BSU14480 183
224308.BSU00100 224308.BSU14490 196
224308.BSU00100 224308.BSU14730 195
224308.BSU00100 224308.BSU14850 822
224308.BSU00100 224308.BSU15140 242
224308.BSU00100 224308.BSU15160 897
224308.BSU00100 224308.BSU15170 880
224308.BSU00100 224308.BSU15180 280
224308.BSU00100 224308.BSU15200 275
224308.BSU00100 224308.BSU15210 647
224308.BSU00100 224308.BSU15220 936
224308.BSU00100 224308.BSU15230 170
224308.BSU00100 224308.BSU15280 780
224308.BSU00100 224308.BSU15290 857
224308.BSU00100 224308.BSU15340 171
224308.BSU00100 224308.BSU15380 153
224308.BSU00100 224308.BSU15390 151
224308.BSU00100 224308.BSU15550 196
224308.BSU00100 224308.BSU15870 191
224308.BSU00100 224308.BSU16160 197
224308.BSU00100 224308.BSU16280 186
224308.BSU00100 224308.BSU16460 159
224308.BSU00100 224308.BSU16570 224
224308.BSU00100 224308.BSU16690 260
224308.BSU00100 224308.BSU16710 317
224308.BSU00100 224308.BSU16730 185
224308.BSU00100 224308.BSU16800 452
224308.BSU00100 224308.BSU16825 274
224308.BSU00100 224308.BSU16845 237
224308.BSU00100 224308.BSU16950 273
224308.BSU00100 224308.BSU17880 164
224308.BSU00100 224308.BSU18350 438
224308.BSU00100 224308.BSU19480 154
224308.BSU00100 224308.BSU22320 815
224308.BSU00100 224308.BSU22380 182
224308.BSU00100 224308.BSU22480 208
224308.BSU00100 224308.BSU22760 202
224308.BSU00100 224308.BSU22930 222
224308.BSU00100 224308.BSU23110 163
224308.BSU00100 224308.BSU23160 155
224308.BSU00100 224308.BSU23170 444
224308.BSU00100 224308.BSU23180 375
224308.BSU00100 224308.BSU23190 528
224308.BSU00100 224308.BSU23240 181
224308.BSU00100 224308.BSU23450 202
224308.BSU00100 224308.BSU23480 318
224308.BSU00100 224308.BSU23500 203
224308.BSU00100 224308.BSU24240 154
224308.BSU00100 224308.BSU25000 903
224308.BSU00100 224308.BSU25470 254
224308.BSU00100 224308.BSU25620 357
224308.BSU00100 224308.BSU25640 203
224308.BSU00100 224308.BSU27310 152
224308.BSU00100 224308.BSU27400 346
224308.BSU00100 224308.BSU28000 167
224308.BSU00100 224308.BSU28010 200
224308.BSU00100 224308.BSU28020 526
224308.BSU00100 224308.BSU28030 379
224308.BSU00100 224308.BSU28090 277
224308.BSU00100 224308.BSU28370 185
224308.BSU00100 224308.BSU28380 326
224308.BSU00100 224308.BSU28460 274
224308.BSU00100 224308.BSU28740 154
224308.BSU00100 224308.BSU28960 176
224308.BSU00100 224308.BSU29250 172
224308.BSU00100 224308.BSU29530 228
224308.BSU00100 224308.BSU29790 239
224308.BSU00100 224308.BSU30035 155
224308.BSU00100 224308.BSU30320 810
224308.BSU00100 224308.BSU30520 155
224308.BSU00100 224308.BSU30540 183
224308.BSU00100 224308.BSU30570 182
224308.BSU00100 224308.BSU31490 474
224308.BSU00100 224308.BSU32230 156
224308.BSU00100 224308.BSU32330 294
224308.BSU00100 224308.BSU32630 190
224308.BSU00100 224308.BSU32810 153
224308.BSU00100 224308.BSU34440 853
224308.BSU00100 224308.BSU35720 167
224308.BSU00100 224308.BSU35730 196
224308.BSU00100 224308.BSU35780 187
224308.BSU00100 224308.BSU35800 156
224308.BSU00100 224308.BSU36340 436
224308.BSU00100 224308.BSU36480 198
224308.BSU00100 224308.BSU36660 160
224308.BSU00100 224308.BSU38120 932
224308.BSU00100 224308.BSU38470 289
224308.BSU00100 224308.BSU38520 297
224308.BSU00100 224308.BSU38550 162
224308.BSU00100 224308.BSU38720 453
224308.BSU00100 224308.BSU39400 200
224308.BSU00100 224308.BSU39660 164
224308.BSU00100 224308.BSU39920 166
224308.BSU00100 224308.BSU40230 217
224308.BSU00100 224308.BSU40370 243
224308.BSU00100 224308.BSU40510 577
224308.BSU00100 224308.BSU41040 162
224308.BSU00110 224308.BSU00010 209
224308.BSU00110 224308.BSU00020 315
224308.BSU00110 224308.BSU00040 336
224308.BSU00110 224308.BSU00050 200
224308.BSU00110 224308.BSU00060 416
224308.BSU00110 224308.BSU00070 500
224308.BSU00110 224308.BSU00080 324
224308.BSU00110 224308.BSU00090 667
224308.BSU00110 224308.BSU00100 706
224308.BSU00110 224308.BSU00120 999
224308.BSU00110 224308.BSU00130 665
224308.BSU00110 224308.BSU00170 196
224308.BSU00110 224308.BSU00280 223
224308.BSU00110 224308.BSU00290 195
224308.BSU00110 224308.BSU00640 154
224308.BSU00110 224308.BSU00790 274
224308.BSU00110 224308.BSU00840 305
224308.BSU00110 224308.BSU00850 305
224308.BSU00110 224308.BSU00870 402
224308.BSU00110 224308.BSU00880 320
224308.BSU00110 224308.BSU01060 301
224308.BSU00110 224308.BSU01110 190
224308.BSU00110 224308.BSU01440 232
224308.BSU00110 224308.BSU01470 351
224308.BSU00110 224308.BSU02140 155
224308.BSU00110 224308.BSU02420 152
224308.BSU00110 224308.BSU03560 217
224308.BSU00110 224308.BSU03890 403
224308.BSU00110 224308.BSU04560 201
224308.BSU00110 224308.BSU04620 197
224308.BSU00110 224308.BSU04700 154
224308.BSU00110 224308.BSU05070 196
224308.BSU00110 224308.BSU05180 217
224308.BSU00110 224308.BSU05240 515
224308.BSU00110 224308.BSU05370 358
224308.BSU00110 224308.BSU05910 239
224308.BSU00110 224308.BSU05960 274
224308.BSU00110 224308.BSU06360 176
224308.BSU00110 224308.BSU06470 274
224308.BSU00110 224308.BSU06480 302
224308.BSU00110 224308.BSU06570 274
224308.BSU00110 224308.BSU06840 381
224308.BSU00110 224308.BSU07200 297
224308.BSU00110 224308.BSU08070 164
224308.BSU00110 224308.BSU08470 270
224308.BSU00110 224308.BSU08840 176
224308.BSU00110 224308.BSU09480 515
224308.BSU00110 224308.BSU10020 156
224308.BSU00110 224308.BSU10030 232
224308.BSU00110 224308.BSU10070 163
224308.BSU00110 224308.BSU10810 179
224308.BSU00110 224308.BSU10880 393
224308.BSU00110 224308.BSU11130 439
224308.BSU00110 224308.BSU13040 358
224308.BSU00110 224308.BSU13850 194
224308.BSU00110 224308.BSU14590 164
224308.BSU00110 224308.BSU15190 331
224308.BSU00110 224308.BSU16490 202
224308.BSU00110 224308.BSU16570 320
224308.BSU00110 224308.BSU16630 208
224308.BSU00110 224308.BSU16760 266
224308.BSU00110 224308.BSU16920 229
224308.BSU00110 224308.BSU17420 176
224308.BSU00110 224308.BSU17890 193
224308.BSU00110 224308.BSU18090 232
224308.BSU00110 224308.BSU18100 236
224308.BSU00110 224308.BSU18120 152
224308.BSU00110 224308.BSU19120 301
224308.BSU00110 224308.BSU20340 180
224308.BSU00110 224308.BSU21770 172
224308.BSU00110 224308.BSU22170 720
224308.BSU00110 224308.BSU22360 238
224308.BSU00110 224308.BSU22410 243
224308.BSU00110 224308.BSU22420 270
224308.BSU00110 224308.BSU22460 196
224308.BSU00110 224308.BSU22530 267
224308.BSU00110 224308.BSU22890 164
224308.BSU00110 224308.BSU22960 339
224308.BSU00110 224308.BSU23070 319
224308.BSU00110 224308.BSU23250 201
224308.BSU00110 224308.BSU23260 204
224308.BSU00110 224308.BSU23270 154
224308.BSU00110 224308.BSU23280 153
224308.BSU00110 224308.BSU23480 161
224308.BSU00110 224308.BSU23500 478
224308.BSU00110 224308.BSU24040 164
224308.BSU00110 224308.BSU24270 577
224308.BSU00110 224308.BSU24430 274
224308.BSU00110 224308.BSU25430 455
224308.BSU00110 224308.BSU25440 550
224308.BSU00110 224308.BSU26760 196
224308.BSU00110 224308.BSU27600 206
224308.BSU00110 224308.BSU27610 189
224308.BSU00110 224308.BSU27650 352
224308.BSU00110 224308.BSU27730 475
224308.BSU00110 224308.BSU27740 479
224308.BSU00110 224308.BSU27820 590
224308.BSU00110 224308.BSU27860 153
224308.BSU00110 224308.BSU28090 156
224308.BSU00110 224308.BSU28190 239
224308.BSU00110 224308.BSU28470 266
224308.BSU00110 224308.BSU28950 426
224308.BSU00110 224308.BSU29230 180
224308.BSU00110 224308.BSU29290 163
224308.BSU00110 224308.BSU29740 690
224308.BSU00110 224308.BSU29780 162
224308.BSU00110 224308.BSU30595 176
224308.BSU00110 224308.BSU31200 169
224308.BSU00110 224308.BSU31350 166
224308.BSU00110 224308.BSU31750 270
224308.BSU00110 224308.BSU31760 432
224308.BSU00110 224308.BSU32130 212
224308.BSU00110 224308.BSU32220 166
224308.BSU00110 224308.BSU32340 274
224308.BSU00110 224308.BSU32520 323
224308.BSU00110 224308.BSU33320 252
224308.BSU00110 224308.BSU33490 194
224308.BSU00110 224308.BSU34110 154
224308.BSU00110 224308.BSU34870 278
224308.BSU00110 224308.BSU34890 236
224308.BSU00110 224308.BSU35700 274
224308.BSU00110 224308.BSU35740 198
224308.BSU00110 224308.BSU35920 358
224308.BSU00110 224308.BSU35930 238
224308.BSU00110 224308.BSU36000 252
224308.BSU00110 224308.BSU36490 196
224308.BSU00110 224308.BSU36510 168
224308.BSU00110 224308.BSU36860 297
224308.BSU00110 224308.BSU37150 164
224308.BSU00110 224308.BSU37560 426
224308.BSU00110 224308.BSU38020 899
224308.BSU00110 224308.BSU38710 255
224308.BSU00110 224308.BSU38720 155
224308.BSU00110 224308.BSU39420 256
224308.BSU00110 224308.BSU39470 163
224308.BSU00110 224308.BSU39540 211
224308.BSU00110 224308.BSU40420 326
224308.BSU00110 224308.BSU40790 239
224308.BSU00110 224308.BSU40820 239
224308.BSU00120 224308.BSU00040 225
224308.BSU00120 224308.BSU00060 307
224308.BSU00120 224308.BSU00070 349
224308.BSU00120 224308.BSU00080 252
224308.BSU00120 224308.BSU00090 416
224308.BSU00120 224308.BSU00100 501
224308.BSU00120 224308.BSU00110 999
224308.BSU00120 224308.BSU00130 639
224308.BSU00120 224308.BSU00170 196
224308.BSU00120 224308.BSU00280 274
224308.BSU00120 224308.BSU00290 237
224308.BSU00120 224308.BSU00430 165
224308.BSU00120 224308.BSU00640 155
224308.BSU00120 224308.BSU00700 645
224308.BSU00120 224308.BSU00790 274
224308.BSU00120 224308.BSU00840 305
224308.BSU00120 224308.BSU00850 305
224308.BSU00120 224308.BSU00870 344
224308.BSU00120 224308.BSU00880 320
224308.BSU00120 224308.BSU00910 152
224308.BSU00120 224308.BSU01060 192
224308.BSU00120 224308.BSU01440 196
224308.BSU00120 224308.BSU02390 182
224308.BSU00120 224308.BSU03560 215
224308.BSU00120 224308.BSU03890 381
224308.BSU00120 224308.BSU04620 195
224308.BSU00120 224308.BSU04700 155
224308.BSU00120 224308.BSU04810 157
224308.BSU00120 224308.BSU05070 196
224308.BSU00120 224308.BSU05180 215
224308.BSU00120 224308.BSU05240 381
224308.BSU00120 224308.BSU05370 215
224308.BSU00120 224308.BSU05900 527
224308.BSU00120 224308.BSU05910 239
224308.BSU00120 224308.BSU06590 172
224308.BSU00120 224308.BSU06840 451
224308.BSU00120 224308.BSU09100 170
224308.BSU00120 224308.BSU09120 170
224308.BSU00120 224308.BSU09480 381
224308.BSU00120 224308.BSU10030 181
224308.BSU00120 224308.BSU10370 452
224308.BSU00120 224308.BSU10880 384
224308.BSU00120 224308.BSU10920 170
224308.BSU00120 224308.BSU11650 168
224308.BSU00120 224308.BSU12290 168
224308.BSU00120 224308.BSU13210 643
224308.BSU00120 224308.BSU13220 714
224308.BSU00120 224308.BSU13230 579
224308.BSU00120 224308.BSU13550 187
224308.BSU00120 224308.BSU13560 232
224308.BSU00120 224308.BSU13620 438
224308.BSU00120 224308.BSU13720 155
224308.BSU00120 224308.BSU13820 209
224308.BSU00120 224308.BSU13850 231
224308.BSU00120 224308.BSU13960 436
224308.BSU00120 224308.BSU15190 169
224308.BSU00120 224308.BSU15240 200
224308.BSU00120 224308.BSU15600 175
224308.BSU00120 224308.BSU16570 319
224308.BSU00120 224308.BSU16630 208
224308.BSU00120 224308.BSU16760 266
224308.BSU00120 224308.BSU16920 192
224308.BSU00120 224308.BSU18090 193
224308.BSU00120 224308.BSU18100 230
224308.BSU00120 224308.BSU18450 506
224308.BSU00120 224308.BSU18560 170
224308.BSU00120 224308.BSU20610 158
224308.BSU00120 224308.BSU21900 192
224308.BSU00120 224308.BSU21970 188
224308.BSU00120 224308.BSU22410 187
224308.BSU00120 224308.BSU22420 196
224308.BSU00120 224308.BSU22940 196
224308.BSU00120 224308.BSU23070 307
224308.BSU00120 224308.BSU23360 159
224308.BSU00120 224308.BSU24270 191
224308.BSU00120 224308.BSU24430 344
224308.BSU00120 224308.BSU24450 190
224308.BSU00120 224308.BSU24570 270
224308.BSU00120 224308.BSU26760 196
224308.BSU00120 224308.BSU27600 225
224308.BSU00120 224308.BSU27610 221
224308.BSU00120 224308.BSU27650 371
224308.BSU00120 224308.BSU27700 155
224308.BSU00120 224308.BSU27730 480
224308.BSU00120 224308.BSU27740 499
224308.BSU00120 224308.BSU27820 625
224308.BSU00120 224308.BSU27850 187
224308.BSU00120 224308.BSU27880 185
224308.BSU00120 224308.BSU28080 190
224308.BSU00120 224308.BSU28090 156
224308.BSU00120 224308.BSU28190 239
224308.BSU00120 224308.BSU28260 168
224308.BSU00120 224308.BSU28280 182
224308.BSU00120 224308.BSU28470 266
224308.BSU00120 224308.BSU28950 406
224308.BSU00120 224308.BSU29670 196
224308.BSU00120 224308.BSU29740 690
224308.BSU00120 224308.BSU30990 665
224308.BSU00120 224308.BSU31750 270
224308.BSU00120 224308.BSU31760 432
224308.BSU00120 224308.BSU32520 307
224308.BSU00120 224308.BSU32690 436
224308.BSU00120 224308.BSU33490 231
224308.BSU00120 224308.BSU34110 155
224308.BSU00120 224308.BSU34860 345
224308.BSU00120 224308.BSU34890 202
224308.BSU00120 224308.BSU36490 196
224308.BSU00120 224308.BSU36850 150
224308.BSU00120 224308.BSU36860 297
224308.BSU00120 224308.BSU37360 357
224308.BSU00120 224308.BSU37560 406
224308.BSU00120 224308.BSU38020 910
224308.BSU00120 224308.BSU38210 181
224308.BSU00120 224308.BSU38300 193
224308.BSU00120 224308.BSU38460 196
224308.BSU00120 224308.BSU38480 172
224308.BSU00120 224308.BSU38550 191
224308.BSU00120 224308.BSU38710 255
224308.BSU00120 224308.BSU40420 291
224308.BSU00120 224308.BSU40790 262
224308.BSU00120 224308.BSU40820 262
224308.BSU00130 224308.BSU00010 274
224308.BSU00130 224308.BSU00020 429
224308.BSU00130 224308.BSU00040 296
224308.BSU00130 224308.BSU00060 529
224308.BSU00130 224308.BSU00070 604
224308.BSU00130 224308.BSU00080 182
224308.BSU00130 224308.BSU00090 382
224308.BSU00130 224308.BSU00100 412
224308.BSU00130 224308.BSU00110 665
224308.BSU00130 224308.BSU00120 639
224308.BSU00130 224308.BSU00140 239
224308.BSU00130 224308.BSU00180 314
224308.BSU00130 224308.BSU00190 226
224308.BSU00130 224308.BSU00210 208
224308.BSU00130 224308.BSU00280 459
224308.BSU00130 224308.BSU00310 538
224308.BSU00130 224308.BSU00360 307
224308.BSU00130 224308.BSU00380 829
224308.BSU00130 224308.BSU00390 468
224308.BSU00130 224308.BSU00410 154
224308.BSU00130 224308.BSU00420 473
224308.BSU00130 224308.BSU00460 273
224308.BSU00130 224308.BSU00470 158
224308.BSU00130 224308.BSU00530 485
224308.BSU00130 224308.BSU00580 197
224308.BSU00130 224308.BSU00670 224
224308.BSU00130 224308.BSU00680 207
224308.BSU00130 224308.BSU00690 275
224308.BSU00130 224308.BSU00740 192
224308.BSU00130 224308.BSU00750 192
224308.BSU00130 224308.BSU00810 280
224308.BSU00130 224308.BSU00820 818
224308.BSU00130 224308.BSU00910 274
224308.BSU00130 224308.BSU00920 816
224308.BSU00130 224308.BSU00940 925
224308.BSU00130 224308.BSU01010 286
224308.BSU00130 224308.BSU01020 483
224308.BSU00130 224308.BSU01030 247
224308.BSU00130 224308.BSU01040 307
224308.BSU00130 224308.BSU01050 399
224308.BSU00130 224308.BSU01070 264
224308.BSU00130 224308.BSU01080 215
224308.BSU00130 224308.BSU01110 323
224308.BSU00130 224308.BSU01120 362
224308.BSU00130 224308.BSU01130 394
224308.BSU00130 224308.BSU01150 375
224308.BSU00130 224308.BSU01160 478
224308.BSU00130 224308.BSU01170 235
224308.BSU00130 224308.BSU01180 374
224308.BSU00130 224308.BSU01190 475
224308.BSU00130 224308.BSU01200 466
224308.BSU00130 224308.BSU01210 392
224308.BSU00130 224308.BSU01220 348
224308.BSU00130 224308.BSU01230 256
224308.BSU00130 224308.BSU01240 315
224308.BSU00130 224308.BSU01250 212
224308.BSU00130 224308.BSU01260 283
224308.BSU00130 224308.BSU01270 229
224308.BSU00130 224308.BSU01280 553
224308.BSU00130 224308.BSU01290 432
224308.BSU00130 224308.BSU01300 244
224308.BSU00130 224308.BSU01310 407
224308.BSU00130 224308.BSU01320 311
224308.BSU00130 224308.BSU01330 250
224308.BSU00130 224308.BSU01340 156
224308.BSU00130 224308.BSU01350 195
224308.BSU00130 224308.BSU01360 209
224308.BSU00130 224308.BSU01370 344
224308.BSU00130 224308.BSU01390 431
224308.BSU00130 224308.BSU01410 500
224308.BSU00130 224308.BSU01420 194
224308.BSU00130 224308.BSU01430 325
224308.BSU00130 224308.BSU01490 197
224308.BSU00130 224308.BSU01500 275
224308.BSU00130 224308.BSU01660 424
224308.BSU00130 224308.BSU01770 153
224308.BSU00130 224308.BSU01780 213
224308.BSU00130 224308.BSU01800 192
224308.BSU00130 224308.BSU01900 179
224308.BSU00130 224308.BSU02630 248
224308.BSU00130 224308.BSU02640 582
224308.BSU00130 224308.BSU02780 177
224308.BSU00130 224308.BSU02820 152
224308.BSU00130 224308.BSU02860 254
224308.BSU00130 224308.BSU03150 350
224308.BSU00130 224308.BSU03270 204
224308.BSU00130 224308.BSU03280 405
224308.BSU00130 224308.BSU03630 155
224308.BSU00130 224308.BSU03730 342
224308.BSU00130 224308.BSU03740 268
224308.BSU00130 224308.BSU03770 152
224308.BSU00130 224308.BSU03790 242
224308.BSU00130 224308.BSU04000 269
224308.BSU00130 224308.BSU04010 222
224308.BSU00130 224308.BSU04040 212
224308.BSU00130 224308.BSU04140 245
224308.BSU00130 224308.BSU04210 863
224308.BSU00130 224308.BSU04560 174
224308.BSU00130 224308.BSU04570 393
224308.BSU00130 224308.BSU04630 420
224308.BSU00130 224308.BSU04860 268
224308.BSU00130 224308.BSU04970 155
224308.BSU00130 224308.BSU05010 152
224308.BSU00130 224308.BSU05240 157
224308.BSU00130 224308.BSU05410 336
224308.BSU00130 224308.BSU05450 192
224308.BSU00130 224308.BSU05980 248
224308.BSU00130 224308.BSU05990 564
224308.BSU00130 224308.BSU06030 374
224308.BSU00130 224308.BSU06140 152
224308.BSU00130 224308.BSU06360 340
224308.BSU00130 224308.BSU06400 185
224308.BSU00130 224308.BSU06490 196
224308.BSU00130 224308.BSU06530 316
224308.BSU00130 224308.BSU06600 240
224308.BSU00130 224308.BSU06610 382
224308.BSU00130 224308.BSU06620 191
224308.BSU00130 224308.BSU06670 272
224308.BSU00130 224308.BSU06690 348
224308.BSU00130 224308.BSU06720 214
224308.BSU00130 224308.BSU06830 152
224308.BSU00130 224308.BSU07250 172
224308.BSU00130 224308.BSU07490 185
224308.BSU00130 224308.BSU07940 174
224308.BSU00130 224308.BSU08030 168
224308.BSU00130 224308.BSU08210 174
224308.BSU00130 224308.BSU08220 227
224308.BSU00130 224308.BSU08360 174
224308.BSU00130 224308.BSU08690 308
224308.BSU00130 224308.BSU08880 373
224308.BSU00130 224308.BSU09210 157
224308.BSU00130 224308.BSU09290 294
224308.BSU00130 224308.BSU09300 230
224308.BSU00130 224308.BSU09310 152
224308.BSU00130 224308.BSU09420 155
224308.BSU00130 224308.BSU09480 157
224308.BSU00130 224308.BSU09550 211
224308.BSU00130 224308.BSU09590 211
224308.BSU00130 224308.BSU09600 295
224308.BSU00130 224308.BSU09610 295
224308.BSU00130 224308.BSU09640 174
224308.BSU00130 224308.BSU09720 157
224308.BSU00130 224308.BSU09730 173
224308.BSU00130 224308.BSU09830 212
224308.BSU00130 224308.BSU10010 276
224308.BSU00130 224308.BSU10020 507
224308.BSU00130 224308.BSU10030 185
224308.BSU00130 224308.BSU10250 239
224308.BSU00130 224308.BSU10390 167
224308.BSU00130 224308.BSU10480 259
224308.BSU00130 224308.BSU10540 212
224308.BSU00130 224308.BSU10640 180
224308.BSU00130 224308.BSU10650 180
224308.BSU00130 224308.BSU10660 217
224308.BSU00130 224308.BSU10740 185
224308.BSU00130 224308.BSU10880 274
224308.BSU00130 224308.BSU10950 177
224308.BSU00130 224308.BSU11010 293
224308.BSU00130 224308.BSU11140 212
224308.BSU00130 224308.BSU11160 292
224308.BSU00130 224308.BSU11230 257
224308.BSU00130 224308.BSU11240 293
224308.BSU00130 224308.BSU11420 898
224308.BSU00130 224308.BSU11450 170
224308.BSU00130 224308.BSU11460 180
224308.BSU00130 224308.BSU11620 157
224308.BSU00130 224308.BSU11820 168
224308.BSU00130 224308.BSU11910 203
224308.BSU00130 224308.BSU11980 454
224308.BSU00130 224308.BSU12080 171
224308.BSU00130 224308.BSU12430 152
224308.BSU00130 224308.BSU12910 237
224308.BSU00130 224308.BSU12940 192
224308.BSU00130 224308.BSU13030 158
224308.BSU00130 224308.BSU13120 190
224308.BSU00130 224308.BSU13170 223
224308.BSU00130 224308.BSU13220 165
224308.BSU00130 224308.BSU13550 424
224308.BSU00130 224308.BSU13630 190
224308.BSU00130 224308.BSU13740 155
224308.BSU00130 224308.BSU13770 230
224308.BSU00130 224308.BSU13850 241
224308.BSU00130 224308.BSU13990 169
224308.BSU00130 224308.BSU14210 174
224308.BSU00130 224308.BSU14320 182
224308.BSU00130 224308.BSU14330 180
224308.BSU00130 224308.BSU14470 267
224308.BSU00130 224308.BSU14550 230
224308.BSU00130 224308.BSU14870 198
224308.BSU00130 224308.BSU14880 171
224308.BSU00130 224308.BSU15020 252
224308.BSU00130 224308.BSU15110 157
224308.BSU00130 224308.BSU15130 156
224308.BSU00130 224308.BSU15140 156
224308.BSU00130 224308.BSU15190 230
224308.BSU00130 224308.BSU15200 279
224308.BSU00130 224308.BSU15220 224
224308.BSU00130 224308.BSU15270 174
224308.BSU00130 224308.BSU15290 156
224308.BSU00130 224308.BSU15430 902
224308.BSU00130 224308.BSU15450 384
224308.BSU00130 224308.BSU15460 384
224308.BSU00130 224308.BSU15490 308
224308.BSU00130 224308.BSU15500 176
224308.BSU00130 224308.BSU15510 257
224308.BSU00130 224308.BSU15520 293
224308.BSU00130 224308.BSU15550 272
224308.BSU00130 224308.BSU15560 150
224308.BSU00130 224308.BSU15610 405
224308.BSU00130 224308.BSU15630 292
224308.BSU00130 224308.BSU15690 238
224308.BSU00130 224308.BSU15730 224
224308.BSU00130 224308.BSU15780 202
224308.BSU00130 224308.BSU15790 172
224308.BSU00130 224308.BSU15820 329
224308.BSU00130 224308.BSU15840 307
224308.BSU00130 224308.BSU15910 257
224308.BSU00130 224308.BSU15940 274
224308.BSU00130 224308.BSU15980 158
224308.BSU00130 224308.BSU15990 193
224308.BSU00130 224308.BSU16060 185
224308.BSU00130 224308.BSU16080 301
224308.BSU00130 224308.BSU16490 278
224308.BSU00130 224308.BSU16510 370
224308.BSU00130 224308.BSU16520 355
224308.BSU00130 224308.BSU16530 233
224308.BSU00130 224308.BSU16550 170
224308.BSU00130 224308.BSU16560 468
224308.BSU00130 224308.BSU16570 809
224308.BSU00130 224308.BSU16630 502
224308.BSU00130 224308.BSU16660 412
224308.BSU00130 224308.BSU16670 194
224308.BSU00130 224308.BSU16680 458
224308.BSU00130 224308.BSU16690 377
224308.BSU00130 224308.BSU16750 236
224308.BSU00130 224308.BSU16770 196
224308.BSU00130 224308.BSU16800 436
224308.BSU00130 224308.BSU16870 177
224308.BSU00130 224308.BSU16920 192
224308.BSU00130 224308.BSU17050 216
224308.BSU00130 224308.BSU17330 185
224308.BSU00130 224308.BSU17380 197
224308.BSU00130 224308.BSU17400 278
224308.BSU00130 224308.BSU17420 355
224308.BSU00130 224308.BSU17710 248
224308.BSU00130 224308.BSU17890 240
224308.BSU00130 224308.BSU18000 290
224308.BSU00130 224308.BSU18090 401
224308.BSU00130 224308.BSU18100 338
224308.BSU00130 224308.BSU18130 216
224308.BSU00130 224308.BSU18230 171
224308.BSU00130 224308.BSU18260 160
224308.BSU00130 224308.BSU18490 168
224308.BSU00130 224308.BSU18500 452
224308.BSU00130 224308.BSU18560 260
224308.BSU00130 224308.BSU18910 152
224308.BSU00130 224308.BSU19040 217
224308.BSU00130 224308.BSU19310 160
224308.BSU00130 224308.BSU19590 304
224308.BSU00130 224308.BSU20060 282
224308.BSU00130 224308.BSU20330 153
224308.BSU00130 224308.BSU20350 170
224308.BSU00130 224308.BSU21470 170
224308.BSU00130 224308.BSU21550 216
224308.BSU00130 224308.BSU22040 205
224308.BSU00130 224308.BSU22050 205
224308.BSU00130 224308.BSU22070 158
224308.BSU00130 224308.BSU22140 188
224308.BSU00130 224308.BSU22340 228
224308.BSU00130 224308.BSU22360 582
224308.BSU00130 224308.BSU22430 281
224308.BSU00130 224308.BSU22530 226
224308.BSU00130 224308.BSU22560 167
224308.BSU00130 224308.BSU22590 152
224308.BSU00130 224308.BSU22600 326
224308.BSU00130 224308.BSU22620 249
224308.BSU00130 224308.BSU22660 301
224308.BSU00130 224308.BSU22680 192
224308.BSU00130 224308.BSU22710 274
224308.BSU00130 224308.BSU22750 274
224308.BSU00130 224308.BSU22840 497
224308.BSU00130 224308.BSU22950 204
224308.BSU00130 224308.BSU23070 611
224308.BSU00130 224308.BSU23210 459
224308.BSU00130 224308.BSU23220 463
224308.BSU00130 224308.BSU23250 426
224308.BSU00130 224308.BSU23260 316
224308.BSU00130 224308.BSU23270 207
224308.BSU00130 224308.BSU23280 356
224308.BSU00130 224308.BSU23610 273
224308.BSU00130 224308.BSU23780 421
224308.BSU00130 224308.BSU23890 203
224308.BSU00130 224308.BSU24000 214
224308.BSU00130 224308.BSU24150 160
224308.BSU00130 224308.BSU24160 196
224308.BSU00130 224308.BSU24230 255
224308.BSU00130 224308.BSU24270 341
224308.BSU00130 224308.BSU24290 192
224308.BSU00130 224308.BSU24310 329
224308.BSU00130 224308.BSU24320 241
224308.BSU00130 224308.BSU24450 207
224308.BSU00130 224308.BSU24530 260
224308.BSU00130 224308.BSU24750 298
224308.BSU00130 224308.BSU24890 219
224308.BSU00130 224308.BSU25000 245
224308.BSU00130 224308.BSU25160 304
224308.BSU00130 224308.BSU25210 286
224308.BSU00130 224308.BSU25270 254
224308.BSU00130 224308.BSU25330 193
224308.BSU00130 224308.BSU25400 432
224308.BSU00130 224308.BSU25440 307
224308.BSU00130 224308.BSU25460 397
224308.BSU00130 224308.BSU25470 301
224308.BSU00130 224308.BSU25490 235
224308.BSU00130 224308.BSU25640 274
224308.BSU00130 224308.BSU25670 181
224308.BSU00130 224308.BSU25830 152
224308.BSU00130 224308.BSU26580 577
224308.BSU00130 224308.BSU26610 211
224308.BSU00130 224308.BSU26650 206
224308.BSU00130 224308.BSU26690 160
224308.BSU00130 224308.BSU27130 193
224308.BSU00130 224308.BSU27160 172
224308.BSU00130 224308.BSU27320 467
224308.BSU00130 224308.BSU27410 834
224308.BSU00130 224308.BSU27480 225
224308.BSU00130 224308.BSU27490 152
224308.BSU00130 224308.BSU27530 571
224308.BSU00130 224308.BSU27550 494
224308.BSU00130 224308.BSU27560 904
224308.BSU00130 224308.BSU27610 362
224308.BSU00130 224308.BSU27620 170
224308.BSU00130 224308.BSU27650 420
224308.BSU00130 224308.BSU27700 428
224308.BSU00130 224308.BSU27720 235
224308.BSU00130 224308.BSU27730 237
224308.BSU00130 224308.BSU27890 200
224308.BSU00130 224308.BSU27900 469
224308.BSU00130 224308.BSU27920 335
224308.BSU00130 224308.BSU27940 378
224308.BSU00130 224308.BSU27960 315
224308.BSU00130 224308.BSU28020 156
224308.BSU00130 224308.BSU28030 267
224308.BSU00130 224308.BSU28040 207
224308.BSU00130 224308.BSU28090 893
224308.BSU00130 224308.BSU28200 159
224308.BSU00130 224308.BSU28250 308
224308.BSU00130 224308.BSU28260 279
224308.BSU00130 224308.BSU28270 303
224308.BSU00130 224308.BSU28280 227
224308.BSU00130 224308.BSU28290 344
224308.BSU00130 224308.BSU28400 301
224308.BSU00130 224308.BSU28630 629
224308.BSU00130 224308.BSU28640 771
224308.BSU00130 224308.BSU28850 258
224308.BSU00130 224308.BSU28860 258
224308.BSU00130 224308.BSU28870 196
224308.BSU00130 224308.BSU28950 682
224308.BSU00130 224308.BSU29020 189
224308.BSU00130 224308.BSU29300 194
224308.BSU00130 224308.BSU29420 210
224308.BSU00130 224308.BSU29450 159
224308.BSU00130 224308.BSU29530 152
224308.BSU00130 224308.BSU29590 221
224308.BSU00130 224308.BSU29600 160
224308.BSU00130 224308.BSU29660 470
224308.BSU00130 224308.BSU29670 764
224308.BSU00130 224308.BSU29750 307
224308.BSU00130 224308.BSU29805 436
224308.BSU00130 224308.BSU29820 285
224308.BSU00130 224308.BSU29900 156
224308.BSU00130 224308.BSU29940 214
224308.BSU00130 224308.BSU30320 905
224308.BSU00130 224308.BSU30510 158
224308.BSU00130 224308.BSU30610 155
224308.BSU00130 224308.BSU30860 156
224308.BSU00130 224308.BSU30960 220
224308.BSU00130 224308.BSU30970 198
224308.BSU00130 224308.BSU31060 158
224308.BSU00130 224308.BSU31170 204
224308.BSU00130 224308.BSU31230 183
224308.BSU00130 224308.BSU31300 211
224308.BSU00130 224308.BSU31322 195
224308.BSU00130 224308.BSU31350 436
224308.BSU00130 224308.BSU31875 268
224308.BSU00130 224308.BSU31930 349
224308.BSU00130 224308.BSU32000 173
224308.BSU00130 224308.BSU32110 204
224308.BSU00130 224308.BSU32160 224
224308.BSU00130 224308.BSU32220 193
224308.BSU00130 224308.BSU32250 436
224308.BSU00130 224308.BSU32350 167
224308.BSU00130 224308.BSU32410 176
224308.BSU00130 224308.BSU32520 567
224308.BSU00130 224308.BSU32840 184
224308.BSU00130 224308.BSU32940 158
224308.BSU00130 224308.BSU32980 263
224308.BSU00130 224308.BSU33160 531
224308.BSU00130 224308.BSU33190 157
224308.BSU00130 224308.BSU33370 175
224308.BSU00130 224308.BSU33420 155
224308.BSU00130 224308.BSU33440 172
224308.BSU00130 224308.BSU33490 241
224308.BSU00130 224308.BSU33600 351
224308.BSU00130 224308.BSU33780 233
224308.BSU00130 224308.BSU33870 164
224308.BSU00130 224308.BSU33900 455
224308.BSU00130 224308.BSU33910 322
224308.BSU00130 224308.BSU33940 205
224308.BSU00130 224308.BSU34450 246
224308.BSU00130 224308.BSU34750 231
224308.BSU00130 224308.BSU34780 274
224308.BSU00130 224308.BSU34790 492
224308.BSU00130 224308.BSU34810 152
224308.BSU00130 224308.BSU34860 492
224308.BSU00130 224308.BSU34870 320
224308.BSU00130 224308.BSU34880 320
224308.BSU00130 224308.BSU34890 320
224308.BSU00130 224308.BSU34900 320
224308.BSU00130 224308.BSU34910 320
224308.BSU00130 224308.BSU34920 339
224308.BSU00130 224308.BSU34930 168
224308.BSU00130 224308.BSU35070 195
224308.BSU00130 224308.BSU35160 269
224308.BSU00130 224308.BSU35240 304
224308.BSU00130 224308.BSU35260 236
224308.BSU00130 224308.BSU35290 336
224308.BSU00130 224308.BSU35300 323
224308.BSU00130 224308.BSU35370 226
224308.BSU00130 224308.BSU35380 156
224308.BSU00130 224308.BSU35450 155
224308.BSU00130 224308.BSU35510 153
224308.BSU00130 224308.BSU35580 156
224308.BSU00130 224308.BSU35590 314
224308.BSU00130 224308.BSU35710 157
224308.BSU00130 224308.BSU35750 156
224308.BSU00130 224308.BSU35820 200
224308.BSU00130 224308.BSU35850 424
224308.BSU00130 224308.BSU35860 155
224308.BSU00130 224308.BSU35880 192
224308.BSU00130 224308.BSU36230 156
224308.BSU00130 224308.BSU36290 212
224308.BSU00130 224308.BSU36340 152
224308.BSU00130 224308.BSU36380 152
224308.BSU00130 224308.BSU36690 232
224308.BSU00130 224308.BSU36760 165
224308.BSU00130 224308.BSU36810 341
224308.BSU00130 224308.BSU36890 206
224308.BSU00130 224308.BSU36900 409
224308.BSU00130 224308.BSU36920 205
224308.BSU00130 224308.BSU37010 311
224308.BSU00130 224308.BSU37060 228
224308.BSU00130 224308.BSU37070 274
224308.BSU00130 224308.BSU37080 287
224308.BSU00130 224308.BSU37090 202
224308.BSU00130 224308.BSU37100 165
224308.BSU00130 224308.BSU37110 331
224308.BSU00130 224308.BSU37150 238
224308.BSU00130 224308.BSU37170 160
224308.BSU00130 224308.BSU37330 859
224308.BSU00130 224308.BSU37460 152
224308.BSU00130 224308.BSU37530 320
224308.BSU00130 224308.BSU37560 306
224308.BSU00130 224308.BSU37680 447
224308.BSU00130 224308.BSU37820 156
224308.BSU00130 224308.BSU38250 170
224308.BSU00130 224308.BSU38460 265
224308.BSU00130 224308.BSU38720 190
224308.BSU00130 224308.BSU38970 241
224308.BSU00130 224308.BSU39350 240
224308.BSU00130 224308.BSU39370 163
224308.BSU00130 224308.BSU39420 226
224308.BSU00130 224308.BSU39550 301
224308.BSU00130 224308.BSU39840 165
224308.BSU00130 224308.BSU40000 154
224308.BSU00130 224308.BSU40300 254
224308.BSU00130 224308.BSU40420 210
224308.BSU00130 224308.BSU40440 196
224308.BSU00130 224308.BSU40500 272
224308.BSU00130 224308.BSU40510 191
224308.BSU00130 224308.BSU40890 157
224308.BSU00130 224308.BSU40920 437
224308.BSU00130 224308.BSU40960 226
224308.BSU00130 224308.BSU41000 230
224308.BSU00130 224308.BSU41020 453
224308.BSU00130 224308.BSU41040 343
224308.BSU00140 224308.BSU00020 383
224308.BSU00140 224308.BSU00070 191
224308.BSU00140 224308.BSU00090 168
224308.BSU00140 224308.BSU00130 239
224308.BSU00140 224308.BSU00150 953
224308.BSU00140 224308.BSU00160 647
224308.BSU00140 224308.BSU00170 558
224308.BSU00140 224308.BSU00180 670
224308.BSU00140 224308.BSU00280 269
224308.BSU00140 224308.BSU00310 161
224308.BSU00140 224308.BSU00410 180
224308.BSU00140 224308.BSU00680 250
224308.BSU00140 224308.BSU00710 455
224308.BSU00140 224308.BSU00790 367
224308.BSU00140 224308.BSU00810 455
224308.BSU00140 224308.BSU01250 352
224308.BSU00140 224308.BSU01830 577
224308.BSU00140 224308.BSU02960 182
224308.BSU00140 224308.BSU04490 328
224308.BSU00140 224308.BSU04740 195
224308.BSU00140 224308.BSU05180 171
224308.BSU00140 224308.BSU05680 404
224308.BSU00140 224308.BSU05780 377
224308.BSU00140 224308.BSU05920 312
224308.BSU00140 224308.BSU06360 218
224308.BSU00140 224308.BSU06840 279
224308.BSU00140 224308.BSU07710 190
224308.BSU00140 224308.BSU07780 161
224308.BSU00140 224308.BSU08020 239
224308.BSU00140 224308.BSU08320 183
224308.BSU00140 224308.BSU08620 274
224308.BSU00140 224308.BSU08670 279
224308.BSU00140 224308.BSU09080 256
224308.BSU00140 224308.BSU09340 230
224308.BSU00140 224308.BSU09830 295
224308.BSU00140 224308.BSU09890 155
224308.BSU00140 224308.BSU10380 197
224308.BSU00140 224308.BSU10520 292
224308.BSU00140 224308.BSU10800 193
224308.BSU00140 224308.BSU10980 181
224308.BSU00140 224308.BSU11420 274
224308.BSU00140 224308.BSU11610 154
224308.BSU00140 224308.BSU11640 186
224308.BSU00140 224308.BSU11890 320
224308.BSU00140 224308.BSU12810 174
224308.BSU00140 224308.BSU13480 157
224308.BSU00140 224308.BSU13780 184
224308.BSU00140 224308.BSU13930 230
224308.BSU00140 224308.BSU14250 166
224308.BSU00140 224308.BSU14560 189
224308.BSU00140 224308.BSU14660 221
224308.BSU00140 224308.BSU14820 297
224308.BSU00140 224308.BSU14890 579
224308.BSU00140 224308.BSU15120 164
224308.BSU00140 224308.BSU15180 234
224308.BSU00140 224308.BSU15240 162
224308.BSU00140 224308.BSU15730 158
224308.BSU00140 224308.BSU16060 224
224308.BSU00140 224308.BSU16560 151
224308.BSU00140 224308.BSU16660 167
224308.BSU00140 224308.BSU16825 181
224308.BSU00140 224308.BSU17150 319
224308.BSU00140 224308.BSU17380 221
224308.BSU00140 224308.BSU17390 511
224308.BSU00140 224308.BSU17660 444
224308.BSU00140 224308.BSU17680 221
224308.BSU00140 224308.BSU17960 171
224308.BSU00140 224308.BSU18100 191
224308.BSU00140 224308.BSU18480 180
224308.BSU00140 224308.BSU19120 161
224308.BSU00140 224308.BSU20020 444
224308.BSU00140 224308.BSU20040 511
224308.BSU00140 224308.BSU20060 221
224308.BSU00140 224308.BSU20070 160
224308.BSU00140 224308.BSU21820 227
224308.BSU00140 224308.BSU22150 219
224308.BSU00140 224308.BSU22400 180
224308.BSU00140 224308.BSU22410 196
224308.BSU00140 224308.BSU22420 293
224308.BSU00140 224308.BSU22430 320
224308.BSU00140 224308.BSU22450 254
224308.BSU00140 224308.BSU22460 499
224308.BSU00140 224308.BSU22570 183
224308.BSU00140 224308.BSU22849 177
224308.BSU00140 224308.BSU22850 189
224308.BSU00140 224308.BSU22950 187
224308.BSU00140 224308.BSU23140 339
224308.BSU00140 224308.BSU23160 279
224308.BSU00140 224308.BSU23200 440
224308.BSU00140 224308.BSU23210 171
224308.BSU00140 224308.BSU23220 171
224308.BSU00140 224308.BSU23800 180
224308.BSU00140 224308.BSU23850 250
224308.BSU00140 224308.BSU23990 184
224308.BSU00140 224308.BSU24100 172
224308.BSU00140 224308.BSU24660 155
224308.BSU00140 224308.BSU24840 197
224308.BSU00140 224308.BSU24910 171
224308.BSU00140 224308.BSU25670 155
224308.BSU00140 224308.BSU25710 178
224308.BSU00140 224308.BSU26650 163
224308.BSU00140 224308.BSU27320 159
224308.BSU00140 224308.BSU27610 168
224308.BSU00140 224308.BSU27820 176
224308.BSU00140 224308.BSU27900 312
224308.BSU00140 224308.BSU27950 151
224308.BSU00140 224308.BSU28080 247
224308.BSU00140 224308.BSU28190 159
224308.BSU00140 224308.BSU28380 177
224308.BSU00140 224308.BSU28580 248
224308.BSU00140 224308.BSU29540 227
224308.BSU00140 224308.BSU29760 276
224308.BSU00140 224308.BSU29830 320
224308.BSU00140 224308.BSU30035 168
224308.BSU00140 224308.BSU30510 252
224308.BSU00140 224308.BSU30550 168
224308.BSU00140 224308.BSU30630 213
224308.BSU00140 224308.BSU31440 359
224308.BSU00140 224308.BSU31460 388
224308.BSU00140 224308.BSU31600 577
224308.BSU00140 224308.BSU32060 228
224308.BSU00140 224308.BSU32210 199
224308.BSU00140 224308.BSU32240 207
224308.BSU00140 224308.BSU32260 207
224308.BSU00140 224308.BSU32780 212
224308.BSU00140 224308.BSU33360 180
224308.BSU00140 224308.BSU33500 244
224308.BSU00140 224308.BSU33510 198
224308.BSU00140 224308.BSU33930 197
224308.BSU00140 224308.BSU35390 151
224308.BSU00140 224308.BSU35590 154
224308.BSU00140 224308.BSU36290 295
224308.BSU00140 224308.BSU36330 348
224308.BSU00140 224308.BSU36700 211
224308.BSU00140 224308.BSU36890 199
224308.BSU00140 224308.BSU37060 203
224308.BSU00140 224308.BSU37600 377
224308.BSU00140 224308.BSU37940 169
224308.BSU00140 224308.BSU37970 197
224308.BSU00140 224308.BSU39360 156
224308.BSU00140 224308.BSU39420 197
224308.BSU00140 224308.BSU40040 259
224308.BSU00140 224308.BSU40880 168
224308.BSU00140 224308.BSU40970 169
224308.BSU00150 224308.BSU00020 383
224308.BSU00150 224308.BSU00070 191
224308.BSU00150 224308.BSU00090 267
224308.BSU00150 224308.BSU00140 953
224308.BSU00150 224308.BSU00160 647
224308.BSU00150 224308.BSU00170 558
224308.BSU00150 224308.BSU00180 670
224308.BSU00150 224308.BSU00280 255
224308.BSU00150 224308.BSU00310 161
224308.BSU00150 224308.BSU00510 195
224308.BSU00150 224308.BSU00680 342
224308.BSU00150 224308.BSU00710 169
224308.BSU00150 224308.BSU00790 708
224308.BSU00150 224308.BSU01250 352
224308.BSU00150 224308.BSU01830 577
224308.BSU00150 224308.BSU03150 193
224308.BSU00150 224308.BSU03530 152
224308.BSU00150 224308.BSU04280 163
224308.BSU00150 224308.BSU04470 196
224308.BSU00150 224308.BSU04490 213
224308.BSU00150 224308.BSU05680 405
224308.BSU00150 224308.BSU05780 377
224308.BSU00150 224308.BSU05920 168
224308.BSU00150 224308.BSU06360 385
224308.BSU00150 224308.BSU06440 310
224308.BSU00150 224308.BSU06490 265
224308.BSU00150 224308.BSU06500 175
224308.BSU00150 224308.BSU06840 176
224308.BSU00150 224308.BSU07490 179
224308.BSU00150 224308.BSU07840 177
224308.BSU00150 224308.BSU08020 440
224308.BSU00150 224308.BSU09340 230
224308.BSU00150 224308.BSU09830 295
224308.BSU00150 224308.BSU10980 182
224308.BSU00150 224308.BSU11210 223
224308.BSU00150 224308.BSU11730 183
224308.BSU00150 224308.BSU12170 162
224308.BSU00150 224308.BSU13930 244
224308.BSU00150 224308.BSU14250 173
224308.BSU00150 224308.BSU14710 271
224308.BSU00150 224308.BSU14820 210
224308.BSU00150 224308.BSU14890 579
224308.BSU00150 224308.BSU15120 170
224308.BSU00150 224308.BSU15180 164
224308.BSU00150 224308.BSU15480 187
224308.BSU00150 224308.BSU16060 224
224308.BSU00150 224308.BSU16660 167
224308.BSU00150 224308.BSU16825 182
224308.BSU00150 224308.BSU17150 319
224308.BSU00150 224308.BSU17380 221
224308.BSU00150 224308.BSU17390 511
224308.BSU00150 224308.BSU17660 444
224308.BSU00150 224308.BSU17680 221
224308.BSU00150 224308.BSU18100 191
224308.BSU00150 224308.BSU19120 161
224308.BSU00150 224308.BSU20020 444
224308.BSU00150 224308.BSU20040 511
224308.BSU00150 224308.BSU20060 221
224308.BSU00150 224308.BSU21370 164
224308.BSU00150 224308.BSU21390 191
224308.BSU00150 224308.BSU21580 236
224308.BSU00150 224308.BSU21820 221
224308.BSU00150 224308.BSU22070 186
224308.BSU00150 224308.BSU22150 176
224308.BSU00150 224308.BSU22410 349
224308.BSU00150 224308.BSU22420 500
224308.BSU00150 224308.BSU22430 509
224308.BSU00150 224308.BSU22450 508
224308.BSU00150 224308.BSU22460 325
224308.BSU00150 224308.BSU22570 175
224308.BSU00150 224308.BSU22600 438
224308.BSU00150 224308.BSU22670 187
224308.BSU00150 224308.BSU22710 314
224308.BSU00150 224308.BSU22950 199
224308.BSU00150 224308.BSU23160 168
224308.BSU00150 224308.BSU23200 158
224308.BSU00150 224308.BSU23210 171
224308.BSU00150 224308.BSU23220 171
224308.BSU00150 224308.BSU23850 150
224308.BSU00150 224308.BSU24910 297
224308.BSU00150 224308.BSU26450 171
224308.BSU00150 224308.BSU26650 163
224308.BSU00150 224308.BSU26810 230
224308.BSU00150 224308.BSU27320 159
224308.BSU00150 224308.BSU27820 176
224308.BSU00150 224308.BSU27900 168
224308.BSU00150 224308.BSU28380 199
224308.BSU00150 224308.BSU28670 201
224308.BSU00150 224308.BSU29530 317
224308.BSU00150 224308.BSU29650 162
224308.BSU00150 224308.BSU29760 220
224308.BSU00150 224308.BSU29830 240
224308.BSU00150 224308.BSU30035 168
224308.BSU00150 224308.BSU30410 219
224308.BSU00150 224308.BSU30630 214
224308.BSU00150 224308.BSU30710 179
224308.BSU00150 224308.BSU31440 404
224308.BSU00150 224308.BSU31600 577
224308.BSU00150 224308.BSU32940 179
224308.BSU00150 224308.BSU33290 179
224308.BSU00150 224308.BSU33500 244
224308.BSU00150 224308.BSU33510 198
224308.BSU00150 224308.BSU33600 238
224308.BSU00150 224308.BSU34800 184
224308.BSU00150 224308.BSU35000 188
224308.BSU00150 224308.BSU35240 153
224308.BSU00150 224308.BSU35390 197
224308.BSU00150 224308.BSU36290 295
224308.BSU00150 224308.BSU36330 352
224308.BSU00150 224308.BSU36550 165
224308.BSU00150 224308.BSU37010 174
224308.BSU00150 224308.BSU37600 377
224308.BSU00150 224308.BSU39090 151
224308.BSU00150 224308.BSU39360 156
224308.BSU00150 224308.BSU40040 259
224308.BSU00150 224308.BSU40720 161
224308.BSU00150 224308.BSU40880 168
224308.BSU00150 224308.BSU40970 174
224308.BSU00160 224308.BSU00140 647
224308.BSU00160 224308.BSU00150 647
224308.BSU00160 224308.BSU00170 736
224308.BSU00160 224308.BSU00180 680
224308.BSU00160 224308.BSU00430 854
224308.BSU00160 224308.BSU00560 226
224308.BSU00160 224308.BSU00570 438
224308.BSU00160 224308.BSU00590 278
224308.BSU00160 224308.BSU00610 552
224308.BSU00160 224308.BSU00630 229
224308.BSU00160 224308.BSU00850 221
224308.BSU00160 224308.BSU00890 157
224308.BSU00160 224308.BSU02350 164
224308.BSU00160 224308.BSU02440 167
224308.BSU00160 224308.BSU02450 261
224308.BSU00160 224308.BSU02600 739
224308.BSU00160 224308.BSU02930 189
224308.BSU00160 224308.BSU02940 210
224308.BSU00160 224308.BSU03130 212
224308.BSU00160 224308.BSU03240 252
224308.BSU00160 224308.BSU03700 225
224308.BSU00160 224308.BSU04140 163
224308.BSU00160 224308.BSU04300 214
224308.BSU00160 224308.BSU04610 175
224308.BSU00160 224308.BSU04630 164
224308.BSU00160 224308.BSU04740 327
224308.BSU00160 224308.BSU05160 343
224308.BSU00160 224308.BSU05710 306
224308.BSU00160 224308.BSU05770 190
224308.BSU00160 224308.BSU05870 203
224308.BSU00160 224308.BSU06180 170
224308.BSU00160 224308.BSU06280 762
224308.BSU00160 224308.BSU06850 736
224308.BSU00160 224308.BSU06910 252
224308.BSU00160 224308.BSU07240 191
224308.BSU00160 224308.BSU07680 246
224308.BSU00160 224308.BSU07790 267
224308.BSU00160 224308.BSU07955 175
224308.BSU00160 224308.BSU08425 270
224308.BSU00160 224308.BSU08530 180
224308.BSU00160 224308.BSU08910 734
224308.BSU00160 224308.BSU08940 188
224308.BSU00160 224308.BSU08950 188
224308.BSU00160 224308.BSU08960 188
224308.BSU00160 224308.BSU08980 168
224308.BSU00160 224308.BSU09120 189
224308.BSU00160 224308.BSU09150 734
224308.BSU00160 224308.BSU09400 358
224308.BSU00160 224308.BSU09420 207
224308.BSU00160 224308.BSU09889 157
224308.BSU00160 224308.BSU09930 178
224308.BSU00160 224308.BSU09940 222
224308.BSU00160 224308.BSU10640 174
224308.BSU00160 224308.BSU10650 206
224308.BSU00160 224308.BSU10900 438
224308.BSU00160 224308.BSU11420 168
224308.BSU00160 224308.BSU11570 169
224308.BSU00160 224308.BSU11650 190
224308.BSU00160 224308.BSU11690 191
224308.BSU00160 224308.BSU11740 438
224308.BSU00160 224308.BSU11750 311
224308.BSU00160 224308.BSU11810 203
224308.BSU00160 224308.BSU12020 282
224308.BSU00160 224308.BSU12050 734
224308.BSU00160 224308.BSU12090 254
224308.BSU00160 224308.BSU13260 185
224308.BSU00160 224308.BSU13420 173
224308.BSU00160 224308.BSU13790 386
224308.BSU00160 224308.BSU13799 681
224308.BSU00160 224308.BSU14090 319
224308.BSU00160 224308.BSU14120 230
224308.BSU00160 224308.BSU14130 235
224308.BSU00160 224308.BSU14200 229
224308.BSU00160 224308.BSU14300 303
224308.BSU00160 224308.BSU14930 217
224308.BSU00160 224308.BSU14970 204
224308.BSU00160 224308.BSU15240 245
224308.BSU00160 224308.BSU15300 255
224308.BSU00160 224308.BSU15450 197
224308.BSU00160 224308.BSU16790 297
224308.BSU00160 224308.BSU16880 411
224308.BSU00160 224308.BSU17020 164
224308.BSU00160 224308.BSU17030 591
224308.BSU00160 224308.BSU17310 732
224308.BSU00160 224308.BSU17420 211
224308.BSU00160 224308.BSU17670 274
224308.BSU00160 224308.BSU17700 439
224308.BSU00160 224308.BSU17750 150
224308.BSU00160 224308.BSU17830 187
224308.BSU00160 224308.BSU17900 316
224308.BSU00160 224308.BSU18030 247
224308.BSU00160 224308.BSU18050 212
224308.BSU00160 224308.BSU18400 317
224308.BSU00160 224308.BSU18630 177
224308.BSU00160 224308.BSU19140 164
224308.BSU00160 224308.BSU19210 293
224308.BSU00160 224308.BSU19410 236
224308.BSU00160 224308.BSU19460 155
224308.BSU00160 224308.BSU19470 620
224308.BSU00160 224308.BSU19610 577
224308.BSU00160 224308.BSU19670 152
224308.BSU00160 224308.BSU19780 230
224308.BSU00160 224308.BSU19950 236
224308.BSU00160 224308.BSU20800 762
224308.BSU00160 224308.BSU21390 204
224308.BSU00160 224308.BSU21840 676
224308.BSU00160 224308.BSU21950 399
224308.BSU00160 224308.BSU21960 198
224308.BSU00160 224308.BSU21970 732
224308.BSU00160 224308.BSU21980 159
224308.BSU00160 224308.BSU22120 155
224308.BSU00160 224308.BSU22200 191
224308.BSU00160 224308.BSU22210 504
224308.BSU00160 224308.BSU22230 153
224308.BSU00160 224308.BSU22260 151
224308.BSU00160 224308.BSU22270 494
224308.BSU00160 224308.BSU22300 268
224308.BSU00160 224308.BSU22580 197
224308.BSU00160 224308.BSU22590 168
224308.BSU00160 224308.BSU22920 778
224308.BSU00160 224308.BSU22930 734
224308.BSU00160 224308.BSU23420 193
224308.BSU00160 224308.BSU23810 214
224308.BSU00160 224308.BSU23910 154
224308.BSU00160 224308.BSU24300 177
224308.BSU00160 224308.BSU24360 178
224308.BSU00160 224308.BSU24370 186
224308.BSU00160 224308.BSU24420 280
224308.BSU00160 224308.BSU24450 220
224308.BSU00160 224308.BSU24460 190
224308.BSU00160 224308.BSU24470 282
224308.BSU00160 224308.BSU24590 274
224308.BSU00160 224308.BSU24630 198
224308.BSU00160 224308.BSU24830 255
224308.BSU00160 224308.BSU24870 217
224308.BSU00160 224308.BSU24940 195
224308.BSU00160 224308.BSU24970 227
224308.BSU00160 224308.BSU25150 183
224308.BSU00160 224308.BSU25350 184
224308.BSU00160 224308.BSU25530 283
224308.BSU00160 224308.BSU25540 162
224308.BSU00160 224308.BSU26480 165
224308.BSU00160 224308.BSU26560 161
224308.BSU00160 224308.BSU27260 292
224308.BSU00160 224308.BSU27460 154
224308.BSU00160 224308.BSU28100 254
224308.BSU00160 224308.BSU28320 575
224308.BSU00160 224308.BSU28380 228
224308.BSU00160 224308.BSU28610 199
224308.BSU00160 224308.BSU29650 175
224308.BSU00160 224308.BSU30080 292
224308.BSU00160 224308.BSU30890 537
224308.BSU00160 224308.BSU30900 679
224308.BSU00160 224308.BSU30910 439
224308.BSU00160 224308.BSU30920 406
224308.BSU00160 224308.BSU30990 168
224308.BSU00160 224308.BSU31010 206
224308.BSU00160 224308.BSU31020 232
224308.BSU00160 224308.BSU31460 231
224308.BSU00160 224308.BSU31760 350
224308.BSU00160 224308.BSU31875 193
224308.BSU00160 224308.BSU31890 241
224308.BSU00160 224308.BSU32160 166
224308.BSU00160 224308.BSU32230 201
224308.BSU00160 224308.BSU32270 155
224308.BSU00160 224308.BSU32320 153
224308.BSU00160 224308.BSU32340 173
224308.BSU00160 224308.BSU32770 335
224308.BSU00160 224308.BSU33050 248
224308.BSU00160 224308.BSU33070 167
224308.BSU00160 224308.BSU33690 164
224308.BSU00160 224308.BSU33700 163
224308.BSU00160 224308.BSU33800 166
224308.BSU00160 224308.BSU33860 167
224308.BSU00160 224308.BSU33950 154
224308.BSU00160 224308.BSU34020 417
224308.BSU00160 224308.BSU34430 221
224308.BSU00160 224308.BSU34520 732
224308.BSU00160 224308.BSU34530 921
224308.BSU00160 224308.BSU34650 217
224308.BSU00160 224308.BSU34710 166
224308.BSU00160 224308.BSU34840 151
224308.BSU00160 224308.BSU34970 162
224308.BSU00160 224308.BSU35030 219
224308.BSU00160 224308.BSU35790 218
224308.BSU00160 224308.BSU35800 325
224308.BSU00160 224308.BSU36050 712
224308.BSU00160 224308.BSU36060 267
224308.BSU00160 224308.BSU36070 732
224308.BSU00160 224308.BSU36210 399
224308.BSU00160 224308.BSU36910 303
224308.BSU00160 224308.BSU36950 242
224308.BSU00160 224308.BSU37090 175
224308.BSU00160 224308.BSU37420 186
224308.BSU00160 224308.BSU37580 678
224308.BSU00160 224308.BSU37620 260
224308.BSU00160 224308.BSU37920 504
224308.BSU00160 224308.BSU39110 208
224308.BSU00160 224308.BSU39340 229
224308.BSU00160 224308.BSU39580 736
224308.BSU00160 224308.BSU39800 241
224308.BSU00160 224308.BSU39870 231
224308.BSU00160 224308.BSU40040 253
224308.BSU00160 224308.BSU40160 159
224308.BSU00160 224308.BSU40530 193
224308.BSU00160 224308.BSU40950 160
224308.BSU00170 224308.BSU00110 196
224308.BSU00170 224308.BSU00120 196
224308.BSU00170 224308.BSU00140 558
224308.BSU00170 224308.BSU00150 558
224308.BSU00170 224308.BSU00160 736
224308.BSU00170 224308.BSU00180 773
224308.BSU00170 224308.BSU00380 154
224308.BSU00170 224308.BSU00480 195
224308.BSU00170 224308.BSU00860 191
224308.BSU00170 224308.BSU02100 169
224308.BSU00170 224308.BSU02720 158
224308.BSU00170 224308.BSU03900 381
224308.BSU00170 224308.BSU04430 213
224308.BSU00170 224308.BSU04620 160
224308.BSU00170 224308.BSU04760 215
224308.BSU00170 224308.BSU05070 199
224308.BSU00170 224308.BSU05490 190
224308.BSU00170 224308.BSU05550 167
224308.BSU00170 224308.BSU06640 161
224308.BSU00170 224308.BSU07160 190
224308.BSU00170 224308.BSU07200 168
224308.BSU00170 224308.BSU08820 221
224308.BSU00170 224308.BSU09020 221
224308.BSU00170 224308.BSU09520 164
224308.BSU00170 224308.BSU09540 151
224308.BSU00170 224308.BSU09650 274
224308.BSU00170 224308.BSU12190 183
224308.BSU00170 224308.BSU12270 239
224308.BSU00170 224308.BSU12490 213
224308.BSU00170 224308.BSU12870 190
224308.BSU00170 224308.BSU13060 240
224308.BSU00170 224308.BSU13230 165
224308.BSU00170 224308.BSU13700 191
224308.BSU00170 224308.BSU14220 162
224308.BSU00170 224308.BSU14930 188
224308.BSU00170 224308.BSU17610 164
224308.BSU00170 224308.BSU17840 190
224308.BSU00170 224308.BSU17890 174
224308.BSU00170 224308.BSU17970 167
224308.BSU00170 224308.BSU18200 243
224308.BSU00170 224308.BSU18550 164
224308.BSU00170 224308.BSU18630 172
224308.BSU00170 224308.BSU19260 167
224308.BSU00170 224308.BSU19370 156
224308.BSU00170 224308.BSU19570 190
224308.BSU00170 224308.BSU21700 172
224308.BSU00170 224308.BSU22220 182
224308.BSU00170 224308.BSU22830 216
224308.BSU00170 224308.BSU23470 158
224308.BSU00170 224308.BSU23580 860
224308.BSU00170 224308.BSU23750 190
224308.BSU00170 224308.BSU23930 190
224308.BSU00170 224308.BSU25800 190
224308.BSU00170 224308.BSU26760 322
224308.BSU00170 224308.BSU26970 239
224308.BSU00170 224308.BSU29050 167
224308.BSU00170 224308.BSU29090 168
224308.BSU00170 224308.BSU29550 160
224308.BSU00170 224308.BSU30940 285
224308.BSU00170 224308.BSU30980 496
224308.BSU00170 224308.BSU31200 164
224308.BSU00170 224308.BSU31650 190
224308.BSU00170 224308.BSU31750 341
224308.BSU00170 224308.BSU31760 284
224308.BSU00170 224308.BSU31970 513
224308.BSU00170 224308.BSU31990 899
224308.BSU00170 224308.BSU32000 899
224308.BSU00170 224308.BSU32660 190
224308.BSU00170 224308.BSU33200 485
224308.BSU00170 224308.BSU33210 201
224308.BSU00170 224308.BSU33400 167
224308.BSU00170 224308.BSU35310 176
224308.BSU00170 224308.BSU35470 160
224308.BSU00170 224308.BSU36150 296
224308.BSU00170 224308.BSU36170 243
224308.BSU00170 224308.BSU36490 225
224308.BSU00170 224308.BSU36900 182
224308.BSU00170 224308.BSU37020 190
224308.BSU00170 224308.BSU37110 190
224308.BSU00170 224308.BSU38630 221
224308.BSU00170 224308.BSU38720 496
224308.BSU00170 224308.BSU38870 220
224308.BSU00170 224308.BSU38970 158
224308.BSU00170 224308.BSU39050 221
224308.BSU00170 224308.BSU40040 215
224308.BSU00170 224308.BSU40060 164
224308.BSU00170 224308.BSU40090 162
224308.BSU00170 224308.BSU40860 190
224308.BSU00180 224308.BSU00010 162
224308.BSU00180 224308.BSU00090 465
224308.BSU00180 224308.BSU00130 314
224308.BSU00180 224308.BSU00140 670
224308.BSU00180 224308.BSU00150 670
224308.BSU00180 224308.BSU00160 680
224308.BSU00180 224308.BSU00170 773
224308.BSU00180 224308.BSU00190 563
224308.BSU00180 224308.BSU00200 394
224308.BSU00180 224308.BSU00210 472
224308.BSU00180 224308.BSU00280 452
224308.BSU00180 224308.BSU00290 307
224308.BSU00180 224308.BSU00310 424
224308.BSU00180 224308.BSU00330 199
224308.BSU00180 224308.BSU00360 467
224308.BSU00180 224308.BSU00460 349
224308.BSU00180 224308.BSU00510 307
224308.BSU00180 224308.BSU00520 292
224308.BSU00180 224308.BSU00670 295
224308.BSU00180 224308.BSU00690 238
224308.BSU00180 224308.BSU00850 153
224308.BSU00180 224308.BSU00860 317
224308.BSU00180 224308.BSU00960 191
224308.BSU00180 224308.BSU01020 176
224308.BSU00180 224308.BSU01030 176
224308.BSU00180 224308.BSU01040 262
224308.BSU00180 224308.BSU01050 342
224308.BSU00180 224308.BSU01060 569
224308.BSU00180 224308.BSU01500 192
224308.BSU00180 224308.BSU01680 301
224308.BSU00180 224308.BSU01700 307
224308.BSU00180 224308.BSU01860 157
224308.BSU00180 224308.BSU01935 211
224308.BSU00180 224308.BSU02220 214
224308.BSU00180 224308.BSU02700 438
224308.BSU00180 224308.BSU03270 168
224308.BSU00180 224308.BSU03310 609
224308.BSU00180 224308.BSU03750 278
224308.BSU00180 224308.BSU04360 307
224308.BSU00180 224308.BSU04540 186
224308.BSU00180 224308.BSU04560 316
224308.BSU00180 224308.BSU04570 224
224308.BSU00180 224308.BSU04620 212
224308.BSU00180 224308.BSU05330 239
224308.BSU00180 224308.BSU05470 186
224308.BSU00180 224308.BSU05670 221
224308.BSU00180 224308.BSU05920 193
224308.BSU00180 224308.BSU05930 249
224308.BSU00180 224308.BSU05940 207
224308.BSU00180 224308.BSU06030 208
224308.BSU00180 224308.BSU06300 341
224308.BSU00180 224308.BSU06320 186
224308.BSU00180 224308.BSU06330 307
224308.BSU00180 224308.BSU06350 356
224308.BSU00180 224308.BSU06360 555
224308.BSU00180 224308.BSU06430 301
224308.BSU00180 224308.BSU06470 254
224308.BSU00180 224308.BSU06480 349
224308.BSU00180 224308.BSU06520 260
224308.BSU00180 224308.BSU06530 307
224308.BSU00180 224308.BSU06620 355
224308.BSU00180 224308.BSU06690 305
224308.BSU00180 224308.BSU07160 240
224308.BSU00180 224308.BSU07735 168
224308.BSU00180 224308.BSU07870 530
224308.BSU00180 224308.BSU08210 172
224308.BSU00180 224308.BSU08220 172
224308.BSU00180 224308.BSU08340 160
224308.BSU00180 224308.BSU08530 641
224308.BSU00180 224308.BSU08610 256
224308.BSU00180 224308.BSU08690 172
224308.BSU00180 224308.BSU09090 443
224308.BSU00180 224308.BSU09340 311
224308.BSU00180 224308.BSU09710 172
224308.BSU00180 224308.BSU09830 291
224308.BSU00180 224308.BSU09930 266
224308.BSU00180 224308.BSU10070 184
224308.BSU00180 224308.BSU10790 288
224308.BSU00180 224308.BSU11250 274
224308.BSU00180 224308.BSU11630 171
224308.BSU00180 224308.BSU11640 609
224308.BSU00180 224308.BSU11840 307
224308.BSU00180 224308.BSU11890 204
224308.BSU00180 224308.BSU12970 459
224308.BSU00180 224308.BSU13170 241
224308.BSU00180 224308.BSU13460 438
224308.BSU00180 224308.BSU13700 324
224308.BSU00180 224308.BSU13730 192
224308.BSU00180 224308.BSU13740 214
224308.BSU00180 224308.BSU13810 405
224308.BSU00180 224308.BSU13880 189
224308.BSU00180 224308.BSU14110 313
224308.BSU00180 224308.BSU14320 172
224308.BSU00180 224308.BSU14330 172
224308.BSU00180 224308.BSU14850 268
224308.BSU00180 224308.BSU15010 292
224308.BSU00180 224308.BSU15130 220
224308.BSU00180 224308.BSU15140 220
224308.BSU00180 224308.BSU15160 196
224308.BSU00180 224308.BSU15170 196
224308.BSU00180 224308.BSU15180 224
224308.BSU00180 224308.BSU15190 224
224308.BSU00180 224308.BSU15200 224
224308.BSU00180 224308.BSU15210 224
224308.BSU00180 224308.BSU15220 224
224308.BSU00180 224308.BSU15240 168
224308.BSU00180 224308.BSU15280 308
224308.BSU00180 224308.BSU15290 340
224308.BSU00180 224308.BSU15370 156
224308.BSU00180 224308.BSU15380 307
224308.BSU00180 224308.BSU15390 327
224308.BSU00180 224308.BSU15470 185
224308.BSU00180 224308.BSU15550 251
224308.BSU00180 224308.BSU15770 373
224308.BSU00180 224308.BSU15820 199
224308.BSU00180 224308.BSU16060 301
224308.BSU00180 224308.BSU16090 320
224308.BSU00180 224308.BSU16210 402
224308.BSU00180 224308.BSU16390 478
224308.BSU00180 224308.BSU16560 278
224308.BSU00180 224308.BSU16680 224
224308.BSU00180 224308.BSU16690 234
224308.BSU00180 224308.BSU16800 182
224308.BSU00180 224308.BSU16930 215
224308.BSU00180 224308.BSU16970 278
224308.BSU00180 224308.BSU17330 350
224308.BSU00180 224308.BSU17380 262
224308.BSU00180 224308.BSU17680 245
224308.BSU00180 224308.BSU17890 192
224308.BSU00180 224308.BSU18480 221
224308.BSU00180 224308.BSU19040 353
224308.BSU00180 224308.BSU19120 327
224308.BSU00180 224308.BSU19170 221
224308.BSU00180 224308.BSU19330 198
224308.BSU00180 224308.BSU20060 192
224308.BSU00180 224308.BSU21820 245
224308.BSU00180 224308.BSU22400 366
224308.BSU00180 224308.BSU22440 223
224308.BSU00180 224308.BSU22450 255
224308.BSU00180 224308.BSU22610 232
224308.BSU00180 224308.BSU22840 504
224308.BSU00180 224308.BSU22880 274
224308.BSU00180 224308.BSU22890 359
224308.BSU00180 224308.BSU22950 152
224308.BSU00180 224308.BSU23120 238
224308.BSU00180 224308.BSU23160 500
224308.BSU00180 224308.BSU23270 164
224308.BSU00180 224308.BSU23800 221
224308.BSU00180 224308.BSU23840 224
224308.BSU00180 224308.BSU24230 339
224308.BSU00180 224308.BSU24270 274
224308.BSU00180 224308.BSU24300 274
224308.BSU00180 224308.BSU24360 527
224308.BSU00180 224308.BSU24390 252
224308.BSU00180 224308.BSU24400 193
224308.BSU00180 224308.BSU24410 252
224308.BSU00180 224308.BSU24450 213
224308.BSU00180 224308.BSU24720 176
224308.BSU00180 224308.BSU25000 153
224308.BSU00180 224308.BSU25020 344
224308.BSU00180 224308.BSU25030 157
224308.BSU00180 224308.BSU25280 169
224308.BSU00180 224308.BSU25470 224
224308.BSU00180 224308.BSU25500 301
224308.BSU00180 224308.BSU25620 240
224308.BSU00180 224308.BSU25660 304
224308.BSU00180 224308.BSU25780 239
224308.BSU00180 224308.BSU26050 196
224308.BSU00180 224308.BSU26650 246
224308.BSU00180 224308.BSU27330 182
224308.BSU00180 224308.BSU27660 398
224308.BSU00180 224308.BSU27710 238
224308.BSU00180 224308.BSU27980 338
224308.BSU00180 224308.BSU28050 191
224308.BSU00180 224308.BSU28070 301
224308.BSU00180 224308.BSU28290 222
224308.BSU00180 224308.BSU28300 204
224308.BSU00180 224308.BSU28310 188
224308.BSU00180 224308.BSU28360 274
224308.BSU00180 224308.BSU28630 167
224308.BSU00180 224308.BSU29100 185
224308.BSU00180 224308.BSU29290 184
224308.BSU00180 224308.BSU29320 168
224308.BSU00180 224308.BSU29560 312
224308.BSU00180 224308.BSU30035 256
224308.BSU00180 224308.BSU30200 301
224308.BSU00180 224308.BSU30480 153
224308.BSU00180 224308.BSU30700 150
224308.BSU00180 224308.BSU30710 174
224308.BSU00180 224308.BSU30860 188
224308.BSU00180 224308.BSU31280 424
224308.BSU00180 224308.BSU31322 191
224308.BSU00180 224308.BSU32110 168
224308.BSU00180 224308.BSU32130 204
224308.BSU00180 224308.BSU32200 450
224308.BSU00180 224308.BSU32450 200
224308.BSU00180 224308.BSU33420 274
224308.BSU00180 224308.BSU33460 203
224308.BSU00180 224308.BSU33490 196
224308.BSU00180 224308.BSU33500 166
224308.BSU00180 224308.BSU33510 195
224308.BSU00180 224308.BSU33600 239
224308.BSU00180 224308.BSU34070 165
224308.BSU00180 224308.BSU34640 188
224308.BSU00180 224308.BSU34680 253
224308.BSU00180 224308.BSU34790 170
224308.BSU00180 224308.BSU34820 172
224308.BSU00180 224308.BSU34990 305
224308.BSU00180 224308.BSU35580 188
224308.BSU00180 224308.BSU35630 193
224308.BSU00180 224308.BSU35850 275
224308.BSU00180 224308.BSU36000 193
224308.BSU00180 224308.BSU36230 188
224308.BSU00180 224308.BSU36290 291
224308.BSU00180 224308.BSU36550 274
224308.BSU00180 224308.BSU36750 193
224308.BSU00180 224308.BSU36890 510
224308.BSU00180 224308.BSU36900 344
224308.BSU00180 224308.BSU37060 436
224308.BSU00180 224308.BSU37070 274
224308.BSU00180 224308.BSU37150 388
224308.BSU00180 224308.BSU37230 172
224308.BSU00180 224308.BSU37540 177
224308.BSU00180 224308.BSU37840 198
224308.BSU00180 224308.BSU37970 391
224308.BSU00180 224308.BSU38120 268
224308.BSU00180 224308.BSU38210 278
224308.BSU00180 224308.BSU38260 157
224308.BSU00180 224308.BSU38730 200
224308.BSU00180 224308.BSU38740 172
224308.BSU00180 224308.BSU38750 200
224308.BSU00180 224308.BSU38760 174
224308.BSU00180 224308.BSU38820 263
224308.BSU00180 224308.BSU38860 353
224308.BSU00180 224308.BSU38950 213
224308.BSU00180 224308.BSU38960 213
224308.BSU00180 224308.BSU39010 301
224308.BSU00180 224308.BSU39470 184
224308.BSU00180 224308.BSU39840 454
224308.BSU00180 224308.BSU39920 288
224308.BSU00180 224308.BSU40040 210
224308.BSU00180 224308.BSU40420 511
224308.BSU00180 224308.BSU40480 232
224308.BSU00180 224308.BSU41010 161
224308.BSU00190 224308.BSU00010 819
224308.BSU00190 224308.BSU00020 979
224308.BSU00190 224308.BSU00040 438
224308.BSU00190 224308.BSU00060 516
224308.BSU00190 224308.BSU00070 176
224308.BSU00190 224308.BSU00130 226
224308.BSU00190 224308.BSU00180 563
224308.BSU00190 224308.BSU00200 924
224308.BSU00190 224308.BSU00210 950
224308.BSU00190 224308.BSU00220 818
224308.BSU00190 224308.BSU00230 657
224308.BSU00190 224308.BSU00270 172
224308.BSU00190 224308.BSU00280 606
224308.BSU00190 224308.BSU00290 564
224308.BSU00190 224308.BSU00300 222
224308.BSU00190 224308.BSU00310 924
224308.BSU00190 224308.BSU00320 461
224308.BSU00190 224308.BSU00330 722
224308.BSU00190 224308.BSU00340 293
224308.BSU00190 224308.BSU00360 818
224308.BSU00190 224308.BSU00380 334
224308.BSU00190 224308.BSU00390 223
224308.BSU00190 224308.BSU00420 241
224308.BSU00190 224308.BSU00470 256
224308.BSU00190 224308.BSU00500 185
224308.BSU00190 224308.BSU00510 230
224308.BSU00190 224308.BSU00520 188
224308.BSU00190 224308.BSU00570 217
224308.BSU00190 224308.BSU00670 218
224308.BSU00190 224308.BSU00680 165
224308.BSU00190 224308.BSU00690 160
224308.BSU00190 224308.BSU00760 169
224308.BSU00190 224308.BSU00910 318
224308.BSU00190 224308.BSU00920 541
224308.BSU00190 224308.BSU01010 217
224308.BSU00190 224308.BSU01030 224
224308.BSU00190 224308.BSU01050 196
224308.BSU00190 224308.BSU01060 260
224308.BSU00190 224308.BSU01080 241
224308.BSU00190 224308.BSU01100 342
224308.BSU00190 224308.BSU01110 175
224308.BSU00190 224308.BSU01170 632
224308.BSU00190 224308.BSU01280 238
224308.BSU00190 224308.BSU01370 333
224308.BSU00190 224308.BSU01440 195
224308.BSU00190 224308.BSU01490 274
224308.BSU00190 224308.BSU01500 291
224308.BSU00190 224308.BSU01750 173
224308.BSU00190 224308.BSU01770 150
224308.BSU00190 224308.BSU02270 157
224308.BSU00190 224308.BSU02280 343
224308.BSU00190 224308.BSU02290 224
224308.BSU00190 224308.BSU02390 169
224308.BSU00190 224308.BSU02660 156
224308.BSU00190 224308.BSU03000 211
224308.BSU00190 224308.BSU03040 188
224308.BSU00190 224308.BSU03260 163
224308.BSU00190 224308.BSU03410 153
224308.BSU00190 224308.BSU03730 233
224308.BSU00190 224308.BSU03790 218
224308.BSU00190 224308.BSU05240 180
224308.BSU00190 224308.BSU05840 153
224308.BSU00190 224308.BSU05910 298
224308.BSU00190 224308.BSU05920 221
224308.BSU00190 224308.BSU05930 194
224308.BSU00190 224308.BSU05940 571
224308.BSU00190 224308.BSU06020 230
224308.BSU00190 224308.BSU06030 189
224308.BSU00190 224308.BSU06430 188
224308.BSU00190 224308.BSU06450 220
224308.BSU00190 224308.BSU06460 274
224308.BSU00190 224308.BSU06470 311
224308.BSU00190 224308.BSU06500 218
224308.BSU00190 224308.BSU06570 154
224308.BSU00190 224308.BSU06610 500
224308.BSU00190 224308.BSU06620 256
224308.BSU00190 224308.BSU06680 224
224308.BSU00190 224308.BSU06690 192
224308.BSU00190 224308.BSU07520 666
224308.BSU00190 224308.BSU07860 181
224308.BSU00190 224308.BSU07900 154
224308.BSU00190 224308.BSU08000 191
224308.BSU00190 224308.BSU08100 244
224308.BSU00190 224308.BSU08320 157
224308.BSU00190 224308.BSU08330 157
224308.BSU00190 224308.BSU08340 185
224308.BSU00190 224308.BSU09070 355
224308.BSU00190 224308.BSU09210 156
224308.BSU00190 224308.BSU09670 169
224308.BSU00190 224308.BSU09730 180
224308.BSU00190 224308.BSU09950 164
224308.BSU00190 224308.BSU10030 264
224308.BSU00190 224308.BSU10250 275
224308.BSU00190 224308.BSU10330 666
224308.BSU00190 224308.BSU10650 435
224308.BSU00190 224308.BSU10780 279
224308.BSU00190 224308.BSU10870 276
224308.BSU00190 224308.BSU11110 172
224308.BSU00190 224308.BSU11190 228
224308.BSU00190 224308.BSU11420 152
224308.BSU00190 224308.BSU11700 178
224308.BSU00190 224308.BSU12250 263
224308.BSU00190 224308.BSU12360 165
224308.BSU00190 224308.BSU12750 204
224308.BSU00190 224308.BSU13090 164
224308.BSU00190 224308.BSU13170 254
224308.BSU00190 224308.BSU13260 224
224308.BSU00190 224308.BSU13530 175
224308.BSU00190 224308.BSU13550 206
224308.BSU00190 224308.BSU13610 153
224308.BSU00190 224308.BSU13930 193
224308.BSU00190 224308.BSU13960 158
224308.BSU00190 224308.BSU14430 184
224308.BSU00190 224308.BSU14630 172
224308.BSU00190 224308.BSU15000 401
224308.BSU00190 224308.BSU15040 307
224308.BSU00190 224308.BSU15290 400
224308.BSU00190 224308.BSU15340 198
224308.BSU00190 224308.BSU15430 178
224308.BSU00190 224308.BSU15680 221
224308.BSU00190 224308.BSU15700 153
224308.BSU00190 224308.BSU15710 855
224308.BSU00190 224308.BSU15750 248
224308.BSU00190 224308.BSU15770 295
224308.BSU00190 224308.BSU15870 337
224308.BSU00190 224308.BSU15930 617
224308.BSU00190 224308.BSU15950 237
224308.BSU00190 224308.BSU16000 166
224308.BSU00190 224308.BSU16020 207
224308.BSU00190 224308.BSU16030 269
224308.BSU00190 224308.BSU16050 189
224308.BSU00190 224308.BSU16090 425
224308.BSU00190 224308.BSU16110 209
224308.BSU00190 224308.BSU16120 291
224308.BSU00190 224308.BSU16140 350
224308.BSU00190 224308.BSU16580 660
224308.BSU00190 224308.BSU16600 155
224308.BSU00190 224308.BSU16630 284
224308.BSU00190 224308.BSU16640 307
224308.BSU00190 224308.BSU16650 316
224308.BSU00190 224308.BSU16660 175
224308.BSU00190 224308.BSU16680 352
224308.BSU00190 224308.BSU16730 189
224308.BSU00190 224308.BSU16750 469
224308.BSU00190 224308.BSU16760 382
224308.BSU00190 224308.BSU16770 191
224308.BSU00190 224308.BSU16800 452
224308.BSU00190 224308.BSU16870 348
224308.BSU00190 224308.BSU17010 204
224308.BSU00190 224308.BSU17040 182
224308.BSU00190 224308.BSU17050 710
224308.BSU00190 224308.BSU17330 526
224308.BSU00190 224308.BSU17380 191
224308.BSU00190 224308.BSU17680 281
224308.BSU00190 224308.BSU17850 256
224308.BSU00190 224308.BSU17890 175
224308.BSU00190 224308.BSU17910 182
224308.BSU00190 224308.BSU18090 461
224308.BSU00190 224308.BSU18180 275
224308.BSU00190 224308.BSU18430 159
224308.BSU00190 224308.BSU18480 207
224308.BSU00190 224308.BSU19050 270
224308.BSU00190 224308.BSU19220 198
224308.BSU00190 224308.BSU19430 173
224308.BSU00190 224308.BSU20060 191
224308.BSU00190 224308.BSU20340 803
224308.BSU00190 224308.BSU20370 292
224308.BSU00190 224308.BSU20480 268
224308.BSU00190 224308.BSU20770 199
224308.BSU00190 224308.BSU21050 168
224308.BSU00190 224308.BSU21300 192
224308.BSU00190 224308.BSU21400 171
224308.BSU00190 224308.BSU21820 237
224308.BSU00190 224308.BSU22010 157
224308.BSU00190 224308.BSU22070 256
224308.BSU00190 224308.BSU22220 270
224308.BSU00190 224308.BSU22310 179
224308.BSU00190 224308.BSU22340 244
224308.BSU00190 224308.BSU22360 319
224308.BSU00190 224308.BSU22400 300
224308.BSU00190 224308.BSU22420 153
224308.BSU00190 224308.BSU22450 175
224308.BSU00190 224308.BSU22540 178
224308.BSU00190 224308.BSU22550 350
224308.BSU00190 224308.BSU22670 156
224308.BSU00190 224308.BSU22730 916
224308.BSU00190 224308.BSU22770 224
224308.BSU00190 224308.BSU22790 195
224308.BSU00190 224308.BSU22840 239
224308.BSU00190 224308.BSU22880 261
224308.BSU00190 224308.BSU23020 440
224308.BSU00190 224308.BSU23030 164
224308.BSU00190 224308.BSU23160 208
224308.BSU00190 224308.BSU23190 380
224308.BSU00190 224308.BSU23820 297
224308.BSU00190 224308.BSU24100 244
224308.BSU00190 224308.BSU24270 202
224308.BSU00190 224308.BSU24310 163
224308.BSU00190 224308.BSU24360 165
224308.BSU00190 224308.BSU24370 155
224308.BSU00190 224308.BSU24430 384
224308.BSU00190 224308.BSU24490 196
224308.BSU00190 224308.BSU24510 191
224308.BSU00190 224308.BSU24570 205
224308.BSU00190 224308.BSU24740 191
224308.BSU00190 224308.BSU25130 424
224308.BSU00190 224308.BSU25170 167
224308.BSU00190 224308.BSU25210 418
224308.BSU00190 224308.BSU25230 174
224308.BSU00190 224308.BSU25280 449
224308.BSU00190 224308.BSU25290 273
224308.BSU00190 224308.BSU25300 311
224308.BSU00190 224308.BSU25330 189
224308.BSU00190 224308.BSU25340 207
224308.BSU00190 224308.BSU25470 273
224308.BSU00190 224308.BSU25510 272
224308.BSU00190 224308.BSU25560 949
224308.BSU00190 224308.BSU25570 153
224308.BSU00190 224308.BSU25620 154
224308.BSU00190 224308.BSU25660 239
224308.BSU00190 224308.BSU25830 246
224308.BSU00190 224308.BSU25910 208
224308.BSU00190 224308.BSU26150 385
224308.BSU00190 224308.BSU26260 265
224308.BSU00190 224308.BSU26270 229
224308.BSU00190 224308.BSU26280 172
224308.BSU00190 224308.BSU26310 273
224308.BSU00190 224308.BSU26370 191
224308.BSU00190 224308.BSU26810 380
224308.BSU00190 224308.BSU27030 196
224308.BSU00190 224308.BSU27320 280
224308.BSU00190 224308.BSU27330 394
224308.BSU00190 224308.BSU27340 196
224308.BSU00190 224308.BSU27350 196
224308.BSU00190 224308.BSU27380 717
224308.BSU00190 224308.BSU27480 315
224308.BSU00190 224308.BSU27500 230
224308.BSU00190 224308.BSU27550 274
224308.BSU00190 224308.BSU27560 220
224308.BSU00190 224308.BSU27610 571
224308.BSU00190 224308.BSU27620 311
224308.BSU00190 224308.BSU27730 323
224308.BSU00190 224308.BSU27900 220
224308.BSU00190 224308.BSU27920 177
224308.BSU00190 224308.BSU27960 278
224308.BSU00190 224308.BSU28030 255
224308.BSU00190 224308.BSU28090 174
224308.BSU00190 224308.BSU28150 155
224308.BSU00190 224308.BSU28200 302
224308.BSU00190 224308.BSU28220 435
224308.BSU00190 224308.BSU28230 452
224308.BSU00190 224308.BSU28240 217
224308.BSU00190 224308.BSU28390 380
224308.BSU00190 224308.BSU28470 443
224308.BSU00190 224308.BSU28640 174
224308.BSU00190 224308.BSU28840 263
224308.BSU00190 224308.BSU28950 544
224308.BSU00190 224308.BSU28980 577
224308.BSU00190 224308.BSU28990 716
224308.BSU00190 224308.BSU29020 425
224308.BSU00190 224308.BSU29090 212
224308.BSU00190 224308.BSU29130 229
224308.BSU00190 224308.BSU29180 923
224308.BSU00190 224308.BSU29230 935
224308.BSU00190 224308.BSU29250 200
224308.BSU00190 224308.BSU29450 275
224308.BSU00190 224308.BSU29580 224
224308.BSU00190 224308.BSU29640 510
224308.BSU00190 224308.BSU29660 260
224308.BSU00190 224308.BSU29920 165
224308.BSU00190 224308.BSU29980 170
224308.BSU00190 224308.BSU30320 242
224308.BSU00190 224308.BSU30410 186
224308.BSU00190 224308.BSU30420 207
224308.BSU00190 224308.BSU30450 212
224308.BSU00190 224308.BSU30500 210
224308.BSU00190 224308.BSU30610 201
224308.BSU00190 224308.BSU30680 220
224308.BSU00190 224308.BSU30710 168
224308.BSU00190 224308.BSU30850 275
224308.BSU00190 224308.BSU31010 161
224308.BSU00190 224308.BSU31550 200
224308.BSU00190 224308.BSU32050 279
224308.BSU00190 224308.BSU32680 180
224308.BSU00190 224308.BSU32690 156
224308.BSU00190 224308.BSU32700 180
224308.BSU00190 224308.BSU32710 188
224308.BSU00190 224308.BSU32750 221
224308.BSU00190 224308.BSU33090 164
224308.BSU00190 224308.BSU33160 176
224308.BSU00190 224308.BSU33350 156
224308.BSU00190 224308.BSU33520 274
224308.BSU00190 224308.BSU33600 160
224308.BSU00190 224308.BSU33610 394
224308.BSU00190 224308.BSU33920 348
224308.BSU00190 224308.BSU33930 277
224308.BSU00190 224308.BSU33940 425
224308.BSU00190 224308.BSU34080 157
224308.BSU00190 224308.BSU34090 439
224308.BSU00190 224308.BSU34200 433
224308.BSU00190 224308.BSU34540 338
224308.BSU00190 224308.BSU34990 162
224308.BSU00190 224308.BSU35160 406
224308.BSU00190 224308.BSU35170 197
224308.BSU00190 224308.BSU35260 168
224308.BSU00190 224308.BSU35290 354
224308.BSU00190 224308.BSU35300 189
224308.BSU00190 224308.BSU35310 153
224308.BSU00190 224308.BSU35480 172
224308.BSU00190 224308.BSU35510 192
224308.BSU00190 224308.BSU35670 275
224308.BSU00190 224308.BSU35770 188
224308.BSU00190 224308.BSU35780 156
224308.BSU00190 224308.BSU35940 169
224308.BSU00190 224308.BSU36310 415
224308.BSU00190 224308.BSU36360 335
224308.BSU00190 224308.BSU36660 154
224308.BSU00190 224308.BSU36870 176
224308.BSU00190 224308.BSU36890 435
224308.BSU00190 224308.BSU36900 198
224308.BSU00190 224308.BSU37010 424
224308.BSU00190 224308.BSU37080 557
224308.BSU00190 224308.BSU37150 262
224308.BSU00190 224308.BSU37160 231
224308.BSU00190 224308.BSU37330 322
224308.BSU00190 224308.BSU37560 377
224308.BSU00190 224308.BSU37880 192
224308.BSU00190 224308.BSU37970 283
224308.BSU00190 224308.BSU38040 314
224308.BSU00190 224308.BSU38500 231
224308.BSU00190 224308.BSU38550 169
224308.BSU00190 224308.BSU38740 421
224308.BSU00190 224308.BSU38760 173
224308.BSU00190 224308.BSU38860 456
224308.BSU00190 224308.BSU38880 210
224308.BSU00190 224308.BSU39100 384
224308.BSU00190 224308.BSU39260 153
224308.BSU00190 224308.BSU39640 215
224308.BSU00190 224308.BSU39820 446
224308.BSU00190 224308.BSU39940 190
224308.BSU00190 224308.BSU40420 153
224308.BSU00190 224308.BSU40440 893
224308.BSU00190 224308.BSU40500 662
224308.BSU00190 224308.BSU40560 290
224308.BSU00190 224308.BSU40840 155
224308.BSU00190 224308.BSU40900 180
224308.BSU00190 224308.BSU40950 151
224308.BSU00190 224308.BSU40960 576
224308.BSU00190 224308.BSU40970 170
224308.BSU00190 224308.BSU41020 613
224308.BSU00190 224308.BSU41030 285
224308.BSU00190 224308.BSU41040 176
224308.BSU00190 224308.BSU41060 195
224308.BSU00200 224308.BSU00070 195
224308.BSU00200 224308.BSU00180 394
224308.BSU00200 224308.BSU00190 924
224308.BSU00200 224308.BSU00210 991
224308.BSU00200 224308.BSU00220 844
224308.BSU00200 224308.BSU00230 643
224308.BSU00200 224308.BSU00260 627
224308.BSU00200 224308.BSU00280 459
224308.BSU00200 224308.BSU00290 266
224308.BSU00200 224308.BSU00300 180
224308.BSU00200 224308.BSU00310 396
224308.BSU00200 224308.BSU00320 177
224308.BSU00200 224308.BSU00330 265
224308.BSU00200 224308.BSU00340 153
224308.BSU00200 224308.BSU00360 424
224308.BSU00200 224308.BSU00380 274
224308.BSU00200 224308.BSU00390 204
224308.BSU00200 224308.BSU00420 248
224308.BSU00200 224308.BSU00470 216
224308.BSU00200 224308.BSU00620 160
224308.BSU00200 224308.BSU00680 150
224308.BSU00200 224308.BSU00890 191
224308.BSU00200 224308.BSU00900 152
224308.BSU00200 224308.BSU00910 321
224308.BSU00200 224308.BSU00920 164
224308.BSU00200 224308.BSU01030 294
224308.BSU00200 224308.BSU01040 165
224308.BSU00200 224308.BSU01050 221
224308.BSU00200 224308.BSU01070 301
224308.BSU00200 224308.BSU01100 299
224308.BSU00200 224308.BSU01110 303
224308.BSU00200 224308.BSU01120 224
224308.BSU00200 224308.BSU01180 168
224308.BSU00200 224308.BSU01190 275
224308.BSU00200 224308.BSU01200 294
224308.BSU00200 224308.BSU01220 188
224308.BSU00200 224308.BSU01240 267
224308.BSU00200 224308.BSU01260 303
224308.BSU00200 224308.BSU01270 174
224308.BSU00200 224308.BSU01280 294
224308.BSU00200 224308.BSU01300 303
224308.BSU00200 224308.BSU01310 290
224308.BSU00200 224308.BSU01320 222
224308.BSU00200 224308.BSU01330 303
224308.BSU00200 224308.BSU01350 188
224308.BSU00200 224308.BSU01360 218
224308.BSU00200 224308.BSU01370 379
224308.BSU00200 224308.BSU01410 226
224308.BSU00200 224308.BSU01420 340
224308.BSU00200 224308.BSU01430 263
224308.BSU00200 224308.BSU01440 204
224308.BSU00200 224308.BSU01490 190
224308.BSU00200 224308.BSU01870 720
224308.BSU00200 224308.BSU02110 252
224308.BSU00200 224308.BSU02280 239
224308.BSU00200 224308.BSU02730 151
224308.BSU00200 224308.BSU02890 667
224308.BSU00200 224308.BSU03000 190
224308.BSU00200 224308.BSU04130 231
224308.BSU00200 224308.BSU04260 171
224308.BSU00200 224308.BSU04700 159
224308.BSU00200 224308.BSU05910 153
224308.BSU00200 224308.BSU05930 167
224308.BSU00200 224308.BSU06180 443
224308.BSU00200 224308.BSU06420 171
224308.BSU00200 224308.BSU06620 297
224308.BSU00200 224308.BSU06840 248
224308.BSU00200 224308.BSU06980 169
224308.BSU00200 224308.BSU08610 168
224308.BSU00200 224308.BSU09080 167
224308.BSU00200 224308.BSU09090 193
224308.BSU00200 224308.BSU09520 180
224308.BSU00200 224308.BSU10030 272
224308.BSU00200 224308.BSU10130 195
224308.BSU00200 224308.BSU10650 196
224308.BSU00200 224308.BSU10770 187
224308.BSU00200 224308.BSU11710 176
224308.BSU00200 224308.BSU11870 166
224308.BSU00200 224308.BSU11880 166
224308.BSU00200 224308.BSU13170 232
224308.BSU00200 224308.BSU13450 399
224308.BSU00200 224308.BSU13940 154
224308.BSU00200 224308.BSU15070 220
224308.BSU00200 224308.BSU15150 168
224308.BSU00200 224308.BSU15180 349
224308.BSU00200 224308.BSU15210 179
224308.BSU00200 224308.BSU15220 178
224308.BSU00200 224308.BSU15230 302
224308.BSU00200 224308.BSU15370 157
224308.BSU00200 224308.BSU15820 221
224308.BSU00200 224308.BSU15830 156
224308.BSU00200 224308.BSU15900 497
224308.BSU00200 224308.BSU15970 229
224308.BSU00200 224308.BSU15990 277
224308.BSU00200 224308.BSU16030 303
224308.BSU00200 224308.BSU16110 192
224308.BSU00200 224308.BSU16120 192
224308.BSU00200 224308.BSU16500 277
224308.BSU00200 224308.BSU16510 188
224308.BSU00200 224308.BSU16870 307
224308.BSU00200 224308.BSU16970 188
224308.BSU00200 224308.BSU17050 275
224308.BSU00200 224308.BSU17100 497
224308.BSU00200 224308.BSU17120 220
224308.BSU00200 224308.BSU17380 165
224308.BSU00200 224308.BSU17390 196
224308.BSU00200 224308.BSU17890 319
224308.BSU00200 224308.BSU18000 229
224308.BSU00200 224308.BSU20040 196
224308.BSU00200 224308.BSU20060 155
224308.BSU00200 224308.BSU20350 154
224308.BSU00200 224308.BSU20370 200
224308.BSU00200 224308.BSU22070 216
224308.BSU00200 224308.BSU22220 194
224308.BSU00200 224308.BSU22320 252
224308.BSU00200 224308.BSU22410 349
224308.BSU00200 224308.BSU22550 252
224308.BSU00200 224308.BSU22730 158
224308.BSU00200 224308.BSU22740 234
224308.BSU00200 224308.BSU22840 207
224308.BSU00200 224308.BSU22880 188
224308.BSU00200 224308.BSU23100 156
224308.BSU00200 224308.BSU23160 274
224308.BSU00200 224308.BSU23250 175
224308.BSU00200 224308.BSU23820 271
224308.BSU00200 224308.BSU24240 160
224308.BSU00200 224308.BSU24280 234
224308.BSU00200 224308.BSU24350 217
224308.BSU00200 224308.BSU24460 162
224308.BSU00200 224308.BSU25130 164
224308.BSU00200 224308.BSU25320 181
224308.BSU00200 224308.BSU25430 216
224308.BSU00200 224308.BSU25590 155
224308.BSU00200 224308.BSU25620 168
224308.BSU00200 224308.BSU26370 232
224308.BSU00200 224308.BSU26810 262
224308.BSU00200 224308.BSU27250 166
224308.BSU00200 224308.BSU27320 168
224308.BSU00200 224308.BSU27480 343
224308.BSU00200 224308.BSU27540 223
224308.BSU00200 224308.BSU27560 409
224308.BSU00200 224308.BSU27610 460
224308.BSU00200 224308.BSU27730 160
224308.BSU00200 224308.BSU27820 406
224308.BSU00200 224308.BSU27950 168
224308.BSU00200 224308.BSU27960 291
224308.BSU00200 224308.BSU28230 356
224308.BSU00200 224308.BSU28390 262
224308.BSU00200 224308.BSU28430 167
224308.BSU00200 224308.BSU28500 219
224308.BSU00200 224308.BSU28850 171
224308.BSU00200 224308.BSU29010 199
224308.BSU00200 224308.BSU29020 253
224308.BSU00200 224308.BSU29450 274
224308.BSU00200 224308.BSU29580 210
224308.BSU00200 224308.BSU29660 502
224308.BSU00200 224308.BSU29790 299
224308.BSU00200 224308.BSU30680 206
224308.BSU00200 224308.BSU30700 195
224308.BSU00200 224308.BSU31150 192
224308.BSU00200 224308.BSU31710 234
224308.BSU00200 224308.BSU31980 252
224308.BSU00200 224308.BSU32220 192
224308.BSU00200 224308.BSU32430 550
224308.BSU00200 224308.BSU32520 192
224308.BSU00200 224308.BSU32990 152
224308.BSU00200 224308.BSU33330 179
224308.BSU00200 224308.BSU33610 301
224308.BSU00200 224308.BSU33920 231
224308.BSU00200 224308.BSU33930 257
224308.BSU00200 224308.BSU33940 253
224308.BSU00200 224308.BSU33960 259
224308.BSU00200 224308.BSU34200 156
224308.BSU00200 224308.BSU34440 193
224308.BSU00200 224308.BSU34690 152
224308.BSU00200 224308.BSU34790 156
224308.BSU00200 224308.BSU35290 277
224308.BSU00200 224308.BSU35600 173
224308.BSU00200 224308.BSU35710 252
224308.BSU00200 224308.BSU35750 596
224308.BSU00200 224308.BSU35790 197
224308.BSU00200 224308.BSU36530 254
224308.BSU00200 224308.BSU36670 230
224308.BSU00200 224308.BSU37070 227
224308.BSU00200 224308.BSU37880 167
224308.BSU00200 224308.BSU37970 156
224308.BSU00200 224308.BSU38110 440
224308.BSU00200 224308.BSU38290 176
224308.BSU00200 224308.BSU38860 222
224308.BSU00200 224308.BSU39710 162
224308.BSU00200 224308.BSU39780 274
224308.BSU00200 224308.BSU39820 437
224308.BSU00200 224308.BSU40420 220
224308.BSU00200 224308.BSU40500 181
224308.BSU00200 224308.BSU40890 163
224308.BSU00200 224308.BSU40910 224
224308.BSU00200 224308.BSU41020 307
224308.BSU00200 224308.BSU41060 175
224308.BSU00210 224308.BSU00010 555
224308.BSU00210 224308.BSU00020 370
224308.BSU00210 224308.BSU00040 996
224308.BSU00210 224308.BSU00060 275
224308.BSU00210 224308.BSU00070 196
224308.BSU00210 224308.BSU00130 208
224308.BSU00210 224308.BSU00180 472
224308.BSU00210 224308.BSU00190 950
224308.BSU00210 224308.BSU00200 991
224308.BSU00210 224308.BSU00220 870
224308.BSU00210 224308.BSU00230 743
224308.BSU00210 224308.BSU00280 611
224308.BSU00210 224308.BSU00290 569
224308.BSU00210 224308.BSU00300 183
224308.BSU00210 224308.BSU00310 611
224308.BSU00210 224308.BSU00320 494
224308.BSU00210 224308.BSU00330 455
224308.BSU00210 224308.BSU00340 264
224308.BSU00210 224308.BSU00350 175
224308.BSU00210 224308.BSU00360 606
224308.BSU00210 224308.BSU00380 331
224308.BSU00210 224308.BSU00390 153
224308.BSU00210 224308.BSU00410 274
224308.BSU00210 224308.BSU00420 474
224308.BSU00210 224308.BSU00460 196
224308.BSU00210 224308.BSU00470 183
224308.BSU00210 224308.BSU00550 399
224308.BSU00210 224308.BSU00670 217
224308.BSU00210 224308.BSU00680 324
224308.BSU00210 224308.BSU00690 155
224308.BSU00210 224308.BSU00780 157
224308.BSU00210 224308.BSU00870 512
224308.BSU00210 224308.BSU00890 308
224308.BSU00210 224308.BSU00910 312
224308.BSU00210 224308.BSU00920 190
224308.BSU00210 224308.BSU00990 181
224308.BSU00210 224308.BSU01010 430
224308.BSU00210 224308.BSU01020 184
224308.BSU00210 224308.BSU01030 189
224308.BSU00210 224308.BSU01040 262
224308.BSU00210 224308.BSU01050 225
224308.BSU00210 224308.BSU01060 206
224308.BSU00210 224308.BSU01070 177
224308.BSU00210 224308.BSU01080 231
224308.BSU00210 224308.BSU01100 166
224308.BSU00210 224308.BSU01110 177
224308.BSU00210 224308.BSU01160 215
224308.BSU00210 224308.BSU01200 205
224308.BSU00210 224308.BSU01370 335
224308.BSU00210 224308.BSU01430 214
224308.BSU00210 224308.BSU01440 189
224308.BSU00210 224308.BSU01480 344
224308.BSU00210 224308.BSU01500 226
224308.BSU00210 224308.BSU01570 164
224308.BSU00210 224308.BSU01820 252
224308.BSU00210 224308.BSU02280 207
224308.BSU00210 224308.BSU03000 183
224308.BSU00210 224308.BSU03790 235
224308.BSU00210 224308.BSU04010 350
224308.BSU00210 224308.BSU04130 301
224308.BSU00210 224308.BSU04140 298
224308.BSU00210 224308.BSU04260 301
224308.BSU00210 224308.BSU04560 453
224308.BSU00210 224308.BSU04570 330
224308.BSU00210 224308.BSU04860 188
224308.BSU00210 224308.BSU05630 198
224308.BSU00210 224308.BSU05910 283
224308.BSU00210 224308.BSU05920 223
224308.BSU00210 224308.BSU05930 334
224308.BSU00210 224308.BSU05940 456
224308.BSU00210 224308.BSU06030 214
224308.BSU00210 224308.BSU06440 254
224308.BSU00210 224308.BSU06450 220
224308.BSU00210 224308.BSU06610 799
224308.BSU00210 224308.BSU06620 401
224308.BSU00210 224308.BSU06840 162
224308.BSU00210 224308.BSU07880 239
224308.BSU00210 224308.BSU07980 198
224308.BSU00210 224308.BSU08000 275
224308.BSU00210 224308.BSU08520 764
224308.BSU00210 224308.BSU08630 389
224308.BSU00210 224308.BSU08680 156
224308.BSU00210 224308.BSU09210 321
224308.BSU00210 224308.BSU09400 188
224308.BSU00210 224308.BSU10030 269
224308.BSU00210 224308.BSU10170 278
224308.BSU00210 224308.BSU10250 223
224308.BSU00210 224308.BSU10290 155
224308.BSU00210 224308.BSU10630 225
224308.BSU00210 224308.BSU10640 801
224308.BSU00210 224308.BSU10650 877
224308.BSU00210 224308.BSU11300 274
224308.BSU00210 224308.BSU11330 278
224308.BSU00210 224308.BSU11340 237
224308.BSU00210 224308.BSU11430 202
224308.BSU00210 224308.BSU11650 207
224308.BSU00210 224308.BSU12910 185
224308.BSU00210 224308.BSU12960 202
224308.BSU00210 224308.BSU13170 255
224308.BSU00210 224308.BSU13400 188
224308.BSU00210 224308.BSU13410 400
224308.BSU00210 224308.BSU13490 155
224308.BSU00210 224308.BSU13540 273
224308.BSU00210 224308.BSU13730 155
224308.BSU00210 224308.BSU13740 156
224308.BSU00210 224308.BSU14530 185
224308.BSU00210 224308.BSU14560 235
224308.BSU00210 224308.BSU14630 209
224308.BSU00210 224308.BSU14870 171
224308.BSU00210 224308.BSU15140 313
224308.BSU00210 224308.BSU15210 178
224308.BSU00210 224308.BSU15220 274
224308.BSU00210 224308.BSU15500 209
224308.BSU00210 224308.BSU15720 235
224308.BSU00210 224308.BSU15730 393
224308.BSU00210 224308.BSU15870 900
224308.BSU00210 224308.BSU15900 279
224308.BSU00210 224308.BSU15910 365
224308.BSU00210 224308.BSU15920 196
224308.BSU00210 224308.BSU16030 213
224308.BSU00210 224308.BSU16050 189
224308.BSU00210 224308.BSU16110 192
224308.BSU00210 224308.BSU16120 315
224308.BSU00210 224308.BSU16140 387
224308.BSU00210 224308.BSU16390 168
224308.BSU00210 224308.BSU16500 167
224308.BSU00210 224308.BSU16510 348
224308.BSU00210 224308.BSU16520 199
224308.BSU00210 224308.BSU16540 183
224308.BSU00210 224308.BSU16600 164
224308.BSU00210 224308.BSU16640 307
224308.BSU00210 224308.BSU16650 223
224308.BSU00210 224308.BSU16660 151
224308.BSU00210 224308.BSU16700 171
224308.BSU00210 224308.BSU16750 425
224308.BSU00210 224308.BSU16760 408
224308.BSU00210 224308.BSU16800 289
224308.BSU00210 224308.BSU16870 344
224308.BSU00210 224308.BSU16940 553
224308.BSU00210 224308.BSU17040 273
224308.BSU00210 224308.BSU17050 766
224308.BSU00210 224308.BSU17100 279
224308.BSU00210 224308.BSU17120 150
224308.BSU00210 224308.BSU17330 178
224308.BSU00210 224308.BSU17850 792
224308.BSU00210 224308.BSU18010 176
224308.BSU00210 224308.BSU18090 176
224308.BSU00210 224308.BSU18180 176
224308.BSU00210 224308.BSU18910 150
224308.BSU00210 224308.BSU19220 859
224308.BSU00210 224308.BSU20350 530
224308.BSU00210 224308.BSU21680 161
224308.BSU00210 224308.BSU21820 151
224308.BSU00210 224308.BSU22070 183
224308.BSU00210 224308.BSU22220 220
224308.BSU00210 224308.BSU22300 188
224308.BSU00210 224308.BSU22310 903
224308.BSU00210 224308.BSU22340 267
224308.BSU00210 224308.BSU22550 280
224308.BSU00210 224308.BSU22630 224
224308.BSU00210 224308.BSU22640 274
224308.BSU00210 224308.BSU22660 176
224308.BSU00210 224308.BSU22670 155
224308.BSU00210 224308.BSU22780 192
224308.BSU00210 224308.BSU23020 929
224308.BSU00210 224308.BSU23160 158
224308.BSU00210 224308.BSU23230 153
224308.BSU00210 224308.BSU23250 175
224308.BSU00210 224308.BSU23510 457
224308.BSU00210 224308.BSU23820 189
224308.BSU00210 224308.BSU24240 958
224308.BSU00210 224308.BSU24280 272
224308.BSU00210 224308.BSU24290 274
224308.BSU00210 224308.BSU24300 183
224308.BSU00210 224308.BSU24310 165
224308.BSU00210 224308.BSU24430 393
224308.BSU00210 224308.BSU24740 275
224308.BSU00210 224308.BSU24900 357
224308.BSU00210 224308.BSU24910 169
224308.BSU00210 224308.BSU25000 511
224308.BSU00210 224308.BSU25020 157
224308.BSU00210 224308.BSU25130 352
224308.BSU00210 224308.BSU25210 795
224308.BSU00210 224308.BSU25280 997
224308.BSU00210 224308.BSU25440 256
224308.BSU00210 224308.BSU25460 466
224308.BSU00210 224308.BSU25470 352
224308.BSU00210 224308.BSU25490 223
224308.BSU00210 224308.BSU25570 155
224308.BSU00210 224308.BSU25620 250
224308.BSU00210 224308.BSU26280 718
224308.BSU00210 224308.BSU26810 262
224308.BSU00210 224308.BSU27030 239
224308.BSU00210 224308.BSU27200 247
224308.BSU00210 224308.BSU27360 155
224308.BSU00210 224308.BSU27480 340
224308.BSU00210 224308.BSU27550 266
224308.BSU00210 224308.BSU27560 192
224308.BSU00210 224308.BSU27610 467
224308.BSU00210 224308.BSU27620 929
224308.BSU00210 224308.BSU27730 925
224308.BSU00210 224308.BSU27740 934
224308.BSU00210 224308.BSU27960 159
224308.BSU00210 224308.BSU28010 181
224308.BSU00210 224308.BSU28090 168
224308.BSU00210 224308.BSU28130 186
224308.BSU00210 224308.BSU28190 373
224308.BSU00210 224308.BSU28230 273
224308.BSU00210 224308.BSU28390 262
224308.BSU00210 224308.BSU28410 156
224308.BSU00210 224308.BSU28470 408
224308.BSU00210 224308.BSU28490 604
224308.BSU00210 224308.BSU29010 239
224308.BSU00210 224308.BSU29080 236
224308.BSU00210 224308.BSU29090 258
224308.BSU00210 224308.BSU29180 430
224308.BSU00210 224308.BSU29190 343
224308.BSU00210 224308.BSU29200 157
224308.BSU00210 224308.BSU29210 238
224308.BSU00210 224308.BSU29230 510
224308.BSU00210 224308.BSU29450 239
224308.BSU00210 224308.BSU29580 197
224308.BSU00210 224308.BSU29630 164
224308.BSU00210 224308.BSU29805 289
224308.BSU00210 224308.BSU30550 290
224308.BSU00210 224308.BSU30680 206
224308.BSU00210 224308.BSU30770 167
224308.BSU00210 224308.BSU30850 176
224308.BSU00210 224308.BSU31740 396
224308.BSU00210 224308.BSU31875 188
224308.BSU00210 224308.BSU32330 304
224308.BSU00210 224308.BSU32550 254
224308.BSU00210 224308.BSU33600 237
224308.BSU00210 224308.BSU33610 307
224308.BSU00210 224308.BSU34200 274
224308.BSU00210 224308.BSU34240 193
224308.BSU00210 224308.BSU34550 216
224308.BSU00210 224308.BSU34640 155
224308.BSU00210 224308.BSU34860 195
224308.BSU00210 224308.BSU34920 308
224308.BSU00210 224308.BSU35050 183
224308.BSU00210 224308.BSU35080 162
224308.BSU00210 224308.BSU35160 714
224308.BSU00210 224308.BSU35170 723
224308.BSU00210 224308.BSU35250 167
224308.BSU00210 224308.BSU35290 153
224308.BSU00210 224308.BSU35670 176
224308.BSU00210 224308.BSU36310 416
224308.BSU00210 224308.BSU36360 335
224308.BSU00210 224308.BSU36750 175
224308.BSU00210 224308.BSU37150 364
224308.BSU00210 224308.BSU37660 170
224308.BSU00210 224308.BSU37880 194
224308.BSU00210 224308.BSU37970 274
224308.BSU00210 224308.BSU38040 321
224308.BSU00210 224308.BSU38720 152
224308.BSU00210 224308.BSU38780 155
224308.BSU00210 224308.BSU38810 254
224308.BSU00210 224308.BSU38860 456
224308.BSU00210 224308.BSU39070 188
224308.BSU00210 224308.BSU39820 454
224308.BSU00210 224308.BSU40420 511
224308.BSU00210 224308.BSU40550 156
224308.BSU00210 224308.BSU40880 236
224308.BSU00210 224308.BSU40900 854
224308.BSU00210 224308.BSU40990 171
224308.BSU00210 224308.BSU41020 322
224308.BSU00210 224308.BSU41040 161
224308.BSU00210 224308.BSU41060 209
224308.BSU00220 224308.BSU00080 275
224308.BSU00220 224308.BSU00190 818
224308.BSU00220 224308.BSU00200 844
224308.BSU00220 224308.BSU00210 870
224308.BSU00220 224308.BSU00230 693
224308.BSU00220 224308.BSU00310 277
224308.BSU00220 224308.BSU00370 468
224308.BSU00220 224308.BSU00400 268
224308.BSU00220 224308.BSU00430 201
224308.BSU00220 224308.BSU00610 193
224308.BSU00220 224308.BSU00620 754
224308.BSU00220 224308.BSU00640 191
224308.BSU00220 224308.BSU00760 151
224308.BSU00220 224308.BSU00970 239
224308.BSU00220 224308.BSU01490 191
224308.BSU00220 224308.BSU01520 584
224308.BSU00220 224308.BSU01560 168
224308.BSU00220 224308.BSU01900 765
224308.BSU00220 224308.BSU02440 157
224308.BSU00220 224308.BSU02590 199
224308.BSU00220 224308.BSU03420 697
224308.BSU00220 224308.BSU03770 184
224308.BSU00220 224308.BSU03930 176
224308.BSU00220 224308.BSU03940 191
224308.BSU00220 224308.BSU03950 208
224308.BSU00220 224308.BSU04110 160
224308.BSU00220 224308.BSU04220 151
224308.BSU00220 224308.BSU04270 292
224308.BSU00220 224308.BSU04290 273
224308.BSU00220 224308.BSU04630 174
224308.BSU00220 224308.BSU04730 169
224308.BSU00220 224308.BSU05130 196
224308.BSU00220 224308.BSU05350 388
224308.BSU00220 224308.BSU05660 152
224308.BSU00220 224308.BSU05830 178
224308.BSU00220 224308.BSU05920 195
224308.BSU00220 224308.BSU06010 158
224308.BSU00220 224308.BSU06290 712
224308.BSU00220 224308.BSU06350 240
224308.BSU00220 224308.BSU06559 744
224308.BSU00220 224308.BSU06560 274
224308.BSU00220 224308.BSU06600 252
224308.BSU00220 224308.BSU06630 317
224308.BSU00220 224308.BSU06811 190
224308.BSU00220 224308.BSU07040 203
224308.BSU00220 224308.BSU07240 300
224308.BSU00220 224308.BSU07550 748
224308.BSU00220 224308.BSU07660 742
224308.BSU00220 224308.BSU07870 273
224308.BSU00220 224308.BSU07930 766
224308.BSU00220 224308.BSU08040 631
224308.BSU00220 224308.BSU08550 206
224308.BSU00220 224308.BSU08560 747
224308.BSU00220 224308.BSU08570 544
224308.BSU00220 224308.BSU08620 320
224308.BSU00220 224308.BSU08640 762
224308.BSU00220 224308.BSU08670 268
224308.BSU00220 224308.BSU08680 165
224308.BSU00220 224308.BSU08890 620
224308.BSU00220 224308.BSU09080 217
224308.BSU00220 224308.BSU09350 758
224308.BSU00220 224308.BSU09370 155
224308.BSU00220 224308.BSU09670 225
224308.BSU00220 224308.BSU09790 179
224308.BSU00220 224308.BSU09889 341
224308.BSU00220 224308.BSU09940 182
224308.BSU00220 224308.BSU09980 764
224308.BSU00220 224308.BSU09990 669
224308.BSU00220 224308.BSU10000 467
224308.BSU00220 224308.BSU10050 370
224308.BSU00220 224308.BSU10160 436
224308.BSU00220 224308.BSU10420 657
224308.BSU00220 224308.BSU10670 362
224308.BSU00220 224308.BSU10700 164
224308.BSU00220 224308.BSU10720 163
224308.BSU00220 224308.BSU10780 765
224308.BSU00220 224308.BSU11000 218
224308.BSU00220 224308.BSU11139 433
224308.BSU00220 224308.BSU11280 766
224308.BSU00220 224308.BSU11310 761
224308.BSU00220 224308.BSU11350 158
224308.BSU00220 224308.BSU11410 766
224308.BSU00220 224308.BSU11520 462
224308.BSU00220 224308.BSU11530 339
224308.BSU00220 224308.BSU11550 152
224308.BSU00220 224308.BSU11580 189
224308.BSU00220 224308.BSU11740 207
224308.BSU00220 224308.BSU11750 155
224308.BSU00220 224308.BSU11810 635
224308.BSU00220 224308.BSU12830 427
224308.BSU00220 224308.BSU13070 407
224308.BSU00220 224308.BSU13480 587
224308.BSU00220 224308.BSU13789 427
224308.BSU00220 224308.BSU13819 494
224308.BSU00220 224308.BSU14020 760
224308.BSU00220 224308.BSU14090 164
224308.BSU00220 224308.BSU14100 298
224308.BSU00220 224308.BSU14120 736
224308.BSU00220 224308.BSU14130 274
224308.BSU00220 224308.BSU14140 172
224308.BSU00220 224308.BSU14160 263
224308.BSU00220 224308.BSU14340 215
224308.BSU00220 224308.BSU14480 395
224308.BSU00220 224308.BSU14570 232
224308.BSU00220 224308.BSU14640 225
224308.BSU00220 224308.BSU14660 746
224308.BSU00220 224308.BSU14690 185
224308.BSU00220 224308.BSU14790 757
224308.BSU00220 224308.BSU14840 552
224308.BSU00220 224308.BSU14940 482
224308.BSU00220 224308.BSU14960 173
224308.BSU00220 224308.BSU14970 766
224308.BSU00220 224308.BSU14980 766
224308.BSU00220 224308.BSU15050 305
224308.BSU00220 224308.BSU15100 295
224308.BSU00220 224308.BSU15220 179
224308.BSU00220 224308.BSU15310 611
224308.BSU00220 224308.BSU16010 327
224308.BSU00220 224308.BSU16070 238
224308.BSU00220 224308.BSU16720 237
224308.BSU00220 224308.BSU16760 646
224308.BSU00220 224308.BSU16799 280
224308.BSU00220 224308.BSU17030 156
224308.BSU00220 224308.BSU17440 296
224308.BSU00220 224308.BSU17500 534
224308.BSU00220 224308.BSU17800 501
224308.BSU00220 224308.BSU17830 195
224308.BSU00220 224308.BSU17890 186
224308.BSU00220 224308.BSU17900 758
224308.BSU00220 224308.BSU17910 239
224308.BSU00220 224308.BSU17950 185
224308.BSU00220 224308.BSU17960 189
224308.BSU00220 224308.BSU18060 340
224308.BSU00220 224308.BSU18290 211
224308.BSU00220 224308.BSU18400 224
224308.BSU00220 224308.BSU19080 160
224308.BSU00220 224308.BSU19140 317
224308.BSU00220 224308.BSU19660 301
224308.BSU00220 224308.BSU19670 685
224308.BSU00220 224308.BSU19689 744
224308.BSU00220 224308.BSU20330 225
224308.BSU00220 224308.BSU21760 743
224308.BSU00220 224308.BSU21840 682
224308.BSU00220 224308.BSU22020 762
224308.BSU00220 224308.BSU22200 199
224308.BSU00220 224308.BSU22260 658
224308.BSU00220 224308.BSU22270 763
224308.BSU00220 224308.BSU22300 567
224308.BSU00220 224308.BSU22310 268
224308.BSU00220 224308.BSU22330 484
224308.BSU00220 224308.BSU22350 216
224308.BSU00220 224308.BSU22380 514
224308.BSU00220 224308.BSU22390 342
224308.BSU00220 224308.BSU22520 427
224308.BSU00220 224308.BSU22530 187
224308.BSU00220 224308.BSU22560 177
224308.BSU00220 224308.BSU22570 761
224308.BSU00220 224308.BSU22580 760
224308.BSU00220 224308.BSU22590 181
224308.BSU00220 224308.BSU22720 151
224308.BSU00220 224308.BSU22760 759
224308.BSU00220 224308.BSU22810 740
224308.BSU00220 224308.BSU22820 464
224308.BSU00220 224308.BSU22860 749
224308.BSU00220 224308.BSU22869 162
224308.BSU00220 224308.BSU22970 267
224308.BSU00220 224308.BSU23030 649
224308.BSU00220 224308.BSU23130 161
224308.BSU00220 224308.BSU23140 201
224308.BSU00220 224308.BSU23240 756
224308.BSU00220 224308.BSU23370 213
224308.BSU00220 224308.BSU23519 766
224308.BSU00220 224308.BSU23650 754
224308.BSU00220 224308.BSU23660 764
224308.BSU00220 224308.BSU24100 156
224308.BSU00220 224308.BSU24370 488
224308.BSU00220 224308.BSU24380 307
224308.BSU00220 224308.BSU24420 333
224308.BSU00220 224308.BSU24480 749
224308.BSU00220 224308.BSU24490 454
224308.BSU00220 224308.BSU24500 764
224308.BSU00220 224308.BSU24590 508
224308.BSU00220 224308.BSU24620 408
224308.BSU00220 224308.BSU24650 223
224308.BSU00220 224308.BSU24660 494
224308.BSU00220 224308.BSU24780 161
224308.BSU00220 224308.BSU24800 267
224308.BSU00220 224308.BSU24860 318
224308.BSU00220 224308.BSU24940 604
224308.BSU00220 224308.BSU25040 762
224308.BSU00220 224308.BSU25060 755
224308.BSU00220 224308.BSU25080 301
224308.BSU00220 224308.BSU25120 766
224308.BSU00220 224308.BSU25150 210
224308.BSU00220 224308.BSU25289 172
224308.BSU00220 224308.BSU25350 305
224308.BSU00220 224308.BSU25520 718
224308.BSU00220 224308.BSU25530 494
224308.BSU00220 224308.BSU25950 185
224308.BSU00220 224308.BSU27110 184
224308.BSU00220 224308.BSU27300 483
224308.BSU00220 224308.BSU27370 190
224308.BSU00220 224308.BSU27490 200
224308.BSU00220 224308.BSU27660 276
224308.BSU00220 224308.BSU27670 163
224308.BSU00220 224308.BSU27690 506
224308.BSU00220 224308.BSU27750 720
224308.BSU00220 224308.BSU27830 456
224308.BSU00220 224308.BSU27930 666
224308.BSU00220 224308.BSU27980 198
224308.BSU00220 224308.BSU27990 166
224308.BSU00220 224308.BSU28000 440
224308.BSU00220 224308.BSU28010 249
224308.BSU00220 224308.BSU28100 724
224308.BSU00220 224308.BSU28380 471
224308.BSU00220 224308.BSU28460 766
224308.BSU00220 224308.BSU28610 701
224308.BSU00220 224308.BSU28660 195
224308.BSU00220 224308.BSU28960 329
224308.BSU00220 224308.BSU28990 608
224308.BSU00220 224308.BSU29100 166
224308.BSU00220 224308.BSU29150 185
224308.BSU00220 224308.BSU29240 671
224308.BSU00220 224308.BSU29260 192
224308.BSU00220 224308.BSU29410 232
224308.BSU00220 224308.BSU29420 342
224308.BSU00220 224308.BSU29540 213
224308.BSU00220 224308.BSU29630 253
224308.BSU00220 224308.BSU29770 172
224308.BSU00220 224308.BSU29830 748
224308.BSU00220 224308.BSU29910 764
224308.BSU00220 224308.BSU29920 665
224308.BSU00220 224308.BSU30000 236
224308.BSU00220 224308.BSU30020 276
224308.BSU00220 224308.BSU30080 739
224308.BSU00220 224308.BSU30090 155
224308.BSU00220 224308.BSU30330 659
224308.BSU00220 224308.BSU30470 762
224308.BSU00220 224308.BSU30570 761
224308.BSU00220 224308.BSU30630 161
224308.BSU00220 224308.BSU30660 541
224308.BSU00220 224308.BSU30670 181
224308.BSU00220 224308.BSU30790 391
224308.BSU00220 224308.BSU30990 215
224308.BSU00220 224308.BSU31330 745
224308.BSU00220 224308.BSU31510 222
224308.BSU00220 224308.BSU31790 395
224308.BSU00220 224308.BSU31830 745
224308.BSU00220 224308.BSU31860 172
224308.BSU00220 224308.BSU31875 200
224308.BSU00220 224308.BSU31890 228
224308.BSU00220 224308.BSU31910 216
224308.BSU00220 224308.BSU32070 368
224308.BSU00220 224308.BSU32190 460
224308.BSU00220 224308.BSU32210 746
224308.BSU00220 224308.BSU32260 156
224308.BSU00220 224308.BSU32270 760
224308.BSU00220 224308.BSU32300 177
224308.BSU00220 224308.BSU32320 749
224308.BSU00220 224308.BSU32700 175
224308.BSU00220 224308.BSU32790 162
224308.BSU00220 224308.BSU33020 209
224308.BSU00220 224308.BSU33030 181
224308.BSU00220 224308.BSU33130 696
224308.BSU00220 224308.BSU33490 152
224308.BSU00220 224308.BSU33780 257
224308.BSU00220 224308.BSU33850 177
224308.BSU00220 224308.BSU33860 162
224308.BSU00220 224308.BSU34810 152
224308.BSU00220 224308.BSU34970 328
224308.BSU00220 224308.BSU34980 154
224308.BSU00220 224308.BSU35030 199
224308.BSU00220 224308.BSU35220 377
224308.BSU00220 224308.BSU35490 176
224308.BSU00220 224308.BSU36690 156
224308.BSU00220 224308.BSU36770 381
224308.BSU00220 224308.BSU36780 161
224308.BSU00220 224308.BSU36910 234
224308.BSU00220 224308.BSU37080 249
224308.BSU00220 224308.BSU37140 403
224308.BSU00220 224308.BSU37340 253
224308.BSU00220 224308.BSU37460 165
224308.BSU00220 224308.BSU38730 167
224308.BSU00220 224308.BSU38740 196
224308.BSU00220 224308.BSU39340 544
224308.BSU00220 224308.BSU39710 258
224308.BSU00220 224308.BSU40190 222
224308.BSU00220 224308.BSU40239 520
224308.BSU00220 224308.BSU40380 221
224308.BSU00220 224308.BSU40390 251
224308.BSU00220 224308.BSU40560 218
224308.BSU00220 224308.BSU40950 324
224308.BSU00220 224308.BSU40980 199
224308.BSU00220 224308.BSU41040 193
224308.BSU00230 224308.BSU00050 728
224308.BSU00230 224308.BSU00080 160
224308.BSU00230 224308.BSU00190 657
224308.BSU00230 224308.BSU00200 643
224308.BSU00230 224308.BSU00210 743
224308.BSU00230 224308.BSU00220 693
224308.BSU00230 224308.BSU00240 322
224308.BSU00230 224308.BSU00250 272
224308.BSU00230 224308.BSU00330 201
224308.BSU00230 224308.BSU00410 350
224308.BSU00230 224308.BSU00600 439
224308.BSU00230 224308.BSU00610 732
224308.BSU00230 224308.BSU00640 702
224308.BSU00230 224308.BSU00650 159
224308.BSU00230 224308.BSU00690 235
224308.BSU00230 224308.BSU00720 375
224308.BSU00230 224308.BSU00880 310
224308.BSU00230 224308.BSU01440 196
224308.BSU00230 224308.BSU01550 193
224308.BSU00230 224308.BSU01740 252
224308.BSU00230 224308.BSU01860 158
224308.BSU00230 224308.BSU02440 153
224308.BSU00230 224308.BSU02450 190
224308.BSU00230 224308.BSU02590 417
224308.BSU00230 224308.BSU02600 214
224308.BSU00230 224308.BSU02820 209
224308.BSU00230 224308.BSU02920 158
224308.BSU00230 224308.BSU03040 575
224308.BSU00230 224308.BSU03420 161
224308.BSU00230 224308.BSU04140 424
224308.BSU00230 224308.BSU04450 156
224308.BSU00230 224308.BSU05550 151
224308.BSU00230 224308.BSU06559 554
224308.BSU00230 224308.BSU07210 186
224308.BSU00230 224308.BSU07360 266
224308.BSU00230 224308.BSU07660 178
224308.BSU00230 224308.BSU07910 173
224308.BSU00230 224308.BSU07930 564
224308.BSU00230 224308.BSU08040 221
224308.BSU00230 224308.BSU08110 316
224308.BSU00230 224308.BSU08310 153
224308.BSU00230 224308.BSU08640 751
224308.BSU00230 224308.BSU08660 154
224308.BSU00230 224308.BSU08750 514
224308.BSU00230 224308.BSU09080 195
224308.BSU00230 224308.BSU09150 184
224308.BSU00230 224308.BSU09350 664
224308.BSU00230 224308.BSU09400 159
224308.BSU00230 224308.BSU09410 279
224308.BSU00230 224308.BSU09510 181
224308.BSU00230 224308.BSU09570 536
224308.BSU00230 224308.BSU09770 744
224308.BSU00230 224308.BSU09780 710
224308.BSU00230 224308.BSU09840 257
224308.BSU00230 224308.BSU09889 683
224308.BSU00230 224308.BSU10010 600
224308.BSU00230 224308.BSU10240 312
224308.BSU00230 224308.BSU10620 625
224308.BSU00230 224308.BSU10630 624
224308.BSU00230 224308.BSU10670 540
224308.BSU00230 224308.BSU10780 186
224308.BSU00230 224308.BSU10790 290
224308.BSU00230 224308.BSU11280 451
224308.BSU00230 224308.BSU11410 627
224308.BSU00230 224308.BSU11740 255
224308.BSU00230 224308.BSU11750 195
224308.BSU00230 224308.BSU11760 438
224308.BSU00230 224308.BSU11770 191
224308.BSU00230 224308.BSU11780 160
224308.BSU00230 224308.BSU11810 524
224308.BSU00230 224308.BSU11850 228
224308.BSU00230 224308.BSU11980 175
224308.BSU00230 224308.BSU12090 254
224308.BSU00230 224308.BSU12370 199
224308.BSU00230 224308.BSU12990 152
224308.BSU00230 224308.BSU13130 439
224308.BSU00230 224308.BSU13460 403
224308.BSU00230 224308.BSU13480 220
224308.BSU00230 224308.BSU13530 273
224308.BSU00230 224308.BSU13830 185
224308.BSU00230 224308.BSU13990 439
224308.BSU00230 224308.BSU14010 164
224308.BSU00230 224308.BSU14020 678
224308.BSU00230 224308.BSU14090 176
224308.BSU00230 224308.BSU14110 265
224308.BSU00230 224308.BSU14120 208
224308.BSU00230 224308.BSU14130 251
224308.BSU00230 224308.BSU14180 190
224308.BSU00230 224308.BSU14200 593
224308.BSU00230 224308.BSU14210 181
224308.BSU00230 224308.BSU14250 332
224308.BSU00230 224308.BSU14660 713
224308.BSU00230 224308.BSU14800 189
224308.BSU00230 224308.BSU14820 410
224308.BSU00230 224308.BSU14970 620
224308.BSU00230 224308.BSU14980 537
224308.BSU00230 224308.BSU15090 159
224308.BSU00230 224308.BSU15100 496
224308.BSU00230 224308.BSU15120 177
224308.BSU00230 224308.BSU15170 456
224308.BSU00230 224308.BSU15210 232
224308.BSU00230 224308.BSU15250 199
224308.BSU00230 224308.BSU15260 238
224308.BSU00230 224308.BSU15270 216
224308.BSU00230 224308.BSU15310 620
224308.BSU00230 224308.BSU15320 543
224308.BSU00230 224308.BSU15330 170
224308.BSU00230 224308.BSU15670 211
224308.BSU00230 224308.BSU15810 714
224308.BSU00230 224308.BSU16140 150
224308.BSU00230 224308.BSU16250 156
224308.BSU00230 224308.BSU16420 164
224308.BSU00230 224308.BSU16450 159
224308.BSU00230 224308.BSU16640 440
224308.BSU00230 224308.BSU16799 382
224308.BSU00230 224308.BSU16980 326
224308.BSU00230 224308.BSU17030 400
224308.BSU00230 224308.BSU17320 282
224308.BSU00230 224308.BSU17410 180
224308.BSU00230 224308.BSU17700 230
224308.BSU00230 224308.BSU17830 702
224308.BSU00230 224308.BSU17900 252
224308.BSU00230 224308.BSU17970 199
224308.BSU00230 224308.BSU17980 244
224308.BSU00230 224308.BSU18030 217
224308.BSU00230 224308.BSU18060 165
224308.BSU00230 224308.BSU18400 575
224308.BSU00230 224308.BSU19050 286
224308.BSU00230 224308.BSU19689 557
224308.BSU00230 224308.BSU19700 467
224308.BSU00230 224308.BSU21760 677
224308.BSU00230 224308.BSU21800 253
224308.BSU00230 224308.BSU21840 484
224308.BSU00230 224308.BSU21850 400
224308.BSU00230 224308.BSU22020 694
224308.BSU00230 224308.BSU22030 196
224308.BSU00230 224308.BSU22150 341
224308.BSU00230 224308.BSU22200 738
224308.BSU00230 224308.BSU22300 307
224308.BSU00230 224308.BSU22330 195
224308.BSU00230 224308.BSU22470 212
224308.BSU00230 224308.BSU22530 435
224308.BSU00230 224308.BSU22570 479
224308.BSU00230 224308.BSU22610 152
224308.BSU00230 224308.BSU22760 172
224308.BSU00230 224308.BSU22770 280
224308.BSU00230 224308.BSU22800 908
224308.BSU00230 224308.BSU22810 328
224308.BSU00230 224308.BSU22849 633
224308.BSU00230 224308.BSU22850 522
224308.BSU00230 224308.BSU22920 653
224308.BSU00230 224308.BSU23240 677
224308.BSU00230 224308.BSU23370 267
224308.BSU00230 224308.BSU23401 606
224308.BSU00230 224308.BSU23430 199
224308.BSU00230 224308.BSU23440 292
224308.BSU00230 224308.BSU23450 575
224308.BSU00230 224308.BSU23460 530
224308.BSU00230 224308.BSU23470 357
224308.BSU00230 224308.BSU23519 694
224308.BSU00230 224308.BSU23530 856
224308.BSU00230 224308.BSU23650 218
224308.BSU00230 224308.BSU24220 639
224308.BSU00230 224308.BSU24230 987
224308.BSU00230 224308.BSU24360 451
224308.BSU00230 224308.BSU24370 538
224308.BSU00230 224308.BSU24380 702
224308.BSU00230 224308.BSU24390 192
224308.BSU00230 224308.BSU24400 734
224308.BSU00230 224308.BSU24410 225
224308.BSU00230 224308.BSU24420 652
224308.BSU00230 224308.BSU24480 264
224308.BSU00230 224308.BSU24500 189
224308.BSU00230 224308.BSU24510 222
224308.BSU00230 224308.BSU24590 177
224308.BSU00230 224308.BSU24620 495
224308.BSU00230 224308.BSU24650 259
224308.BSU00230 224308.BSU24660 185
224308.BSU00230 224308.BSU24830 160
224308.BSU00230 224308.BSU25010 237
224308.BSU00230 224308.BSU25040 611
224308.BSU00230 224308.BSU25060 460
224308.BSU00230 224308.BSU25080 178
224308.BSU00230 224308.BSU25120 700
224308.BSU00230 224308.BSU25150 157
224308.BSU00230 224308.BSU25180 168
224308.BSU00230 224308.BSU25350 449
224308.BSU00230 224308.BSU25360 214
224308.BSU00230 224308.BSU25520 224
224308.BSU00230 224308.BSU25530 609
224308.BSU00230 224308.BSU25540 192
224308.BSU00230 224308.BSU25770 736
224308.BSU00230 224308.BSU26960 648
224308.BSU00230 224308.BSU26990 659
224308.BSU00230 224308.BSU27670 577
224308.BSU00230 224308.BSU27690 227
224308.BSU00230 224308.BSU27750 628
224308.BSU00230 224308.BSU27910 238
224308.BSU00230 224308.BSU27930 328
224308.BSU00230 224308.BSU27970 987
224308.BSU00230 224308.BSU27980 985
224308.BSU00230 224308.BSU28060 321
224308.BSU00230 224308.BSU28100 597
224308.BSU00230 224308.BSU28110 258
224308.BSU00230 224308.BSU28210 154
224308.BSU00230 224308.BSU28340 161
224308.BSU00230 224308.BSU28410 857
224308.BSU00230 224308.BSU28460 197
224308.BSU00230 224308.BSU28610 187
224308.BSU00230 224308.BSU28960 543
224308.BSU00230 224308.BSU28990 243
224308.BSU00230 224308.BSU29070 255
224308.BSU00230 224308.BSU29210 212
224308.BSU00230 224308.BSU29239 493
224308.BSU00230 224308.BSU29240 734
224308.BSU00230 224308.BSU29500 152
224308.BSU00230 224308.BSU29510 587
224308.BSU00230 224308.BSU29540 203
224308.BSU00230 224308.BSU29690 194
224308.BSU00230 224308.BSU29710 173
224308.BSU00230 224308.BSU29910 640
224308.BSU00230 224308.BSU30080 302
224308.BSU00230 224308.BSU30090 174
224308.BSU00230 224308.BSU30230 198
224308.BSU00230 224308.BSU30270 186
224308.BSU00230 224308.BSU30390 238
224308.BSU00230 224308.BSU30460 175
224308.BSU00230 224308.BSU30470 580
224308.BSU00230 224308.BSU30900 658
224308.BSU00230 224308.BSU31270 280
224308.BSU00230 224308.BSU31300 163
224308.BSU00230 224308.BSU31322 165
224308.BSU00230 224308.BSU31330 259
224308.BSU00230 224308.BSU31450 274
224308.BSU00230 224308.BSU32070 268
224308.BSU00230 224308.BSU32270 754
224308.BSU00230 224308.BSU32320 701
224308.BSU00230 224308.BSU32350 317
224308.BSU00230 224308.BSU32860 719
224308.BSU00230 224308.BSU32930 219
224308.BSU00230 224308.BSU33210 228
224308.BSU00230 224308.BSU33370 162
224308.BSU00230 224308.BSU34750 151
224308.BSU00230 224308.BSU34930 196
224308.BSU00230 224308.BSU34960 176
224308.BSU00230 224308.BSU35220 201
224308.BSU00230 224308.BSU35240 762
224308.BSU00230 224308.BSU35250 334
224308.BSU00230 224308.BSU35350 329
224308.BSU00230 224308.BSU35430 242
224308.BSU00230 224308.BSU35570 170
224308.BSU00230 224308.BSU36050 399
224308.BSU00230 224308.BSU36060 438
224308.BSU00230 224308.BSU36190 175
224308.BSU00230 224308.BSU36220 158
224308.BSU00230 224308.BSU36270 171
224308.BSU00230 224308.BSU36380 174
224308.BSU00230 224308.BSU36420 915
224308.BSU00230 224308.BSU36430 230
224308.BSU00230 224308.BSU36450 334
224308.BSU00230 224308.BSU36550 439
224308.BSU00230 224308.BSU36750 766
224308.BSU00230 224308.BSU36970 760
224308.BSU00230 224308.BSU37610 172
224308.BSU00230 224308.BSU37620 160
224308.BSU00230 224308.BSU37860 204
224308.BSU00230 224308.BSU37920 251
224308.BSU00230 224308.BSU38360 186
224308.BSU00230 224308.BSU39110 173
224308.BSU00230 224308.BSU39120 157
224308.BSU00230 224308.BSU39340 372
224308.BSU00230 224308.BSU39800 527
224308.BSU00230 224308.BSU40190 181
224308.BSU00230 224308.BSU40239 226
224308.BSU00230 224308.BSU40420 156
224308.BSU00230 224308.BSU40530 151
224308.BSU00230 224308.BSU40940 153
224308.BSU00230 224308.BSU40950 350
224308.BSU00230 224308.BSU41020 184
224308.BSU00230 224308.BSU41040 203
224308.BSU00240 224308.BSU00050 390
224308.BSU00240 224308.BSU00080 349
224308.BSU00240 224308.BSU00230 322
224308.BSU00240 224308.BSU00250 557
224308.BSU00240 224308.BSU00260 514
224308.BSU00240 224308.BSU00270 430
224308.BSU00240 224308.BSU00280 572
224308.BSU00240 224308.BSU00290 465
224308.BSU00240 224308.BSU00300 559
224308.BSU00240 224308.BSU00310 480
224308.BSU00240 224308.BSU00320 480
224308.BSU00240 224308.BSU00330 337
224308.BSU00240 224308.BSU00340 334
224308.BSU00240 224308.BSU00350 241
224308.BSU00240 224308.BSU00360 333
224308.BSU00240 224308.BSU00410 526
224308.BSU00240 224308.BSU00430 387
224308.BSU00240 224308.BSU00450 766
224308.BSU00240 224308.BSU00490 187
224308.BSU00240 224308.BSU00540 929
224308.BSU00240 224308.BSU00600 182
224308.BSU00240 224308.BSU00610 400
224308.BSU00240 224308.BSU00640 515
224308.BSU00240 224308.BSU01520 278
224308.BSU00240 224308.BSU01540 173
224308.BSU00240 224308.BSU01740 165
224308.BSU00240 224308.BSU01880 170
224308.BSU00240 224308.BSU02790 173
224308.BSU00240 224308.BSU03020 161
224308.BSU00240 224308.BSU03040 191
224308.BSU00240 224308.BSU03140 165
224308.BSU00240 224308.BSU03150 153
224308.BSU00240 224308.BSU03620 150
224308.BSU00240 224308.BSU04160 232
224308.BSU00240 224308.BSU04230 202
224308.BSU00240 224308.BSU04320 222
224308.BSU00240 224308.BSU04390 181
224308.BSU00240 224308.BSU04630 224
224308.BSU00240 224308.BSU04650 541
224308.BSU00240 224308.BSU04810 449
224308.BSU00240 224308.BSU05950 217
224308.BSU00240 224308.BSU06260 194
224308.BSU00240 224308.BSU06270 741
224308.BSU00240 224308.BSU06540 160
224308.BSU00240 224308.BSU06550 428
224308.BSU00240 224308.BSU06860 157
224308.BSU00240 224308.BSU06890 355
224308.BSU00240 224308.BSU06900 457
224308.BSU00240 224308.BSU06910 168
224308.BSU00240 224308.BSU06930 436
224308.BSU00240 224308.BSU07420 237
224308.BSU00240 224308.BSU07680 208
224308.BSU00240 224308.BSU07735 409
224308.BSU00240 224308.BSU07980 248
224308.BSU00240 224308.BSU08110 428
224308.BSU00240 224308.BSU08550 469
224308.BSU00240 224308.BSU08640 258
224308.BSU00240 224308.BSU08660 436
224308.BSU00240 224308.BSU08740 535
224308.BSU00240 224308.BSU08750 264
224308.BSU00240 224308.BSU09150 484
224308.BSU00240 224308.BSU09350 276
224308.BSU00240 224308.BSU09710 155
224308.BSU00240 224308.BSU09889 180
224308.BSU00240 224308.BSU10060 384
224308.BSU00240 224308.BSU10520 249
224308.BSU00240 224308.BSU10530 509
224308.BSU00240 224308.BSU10540 230
224308.BSU00240 224308.BSU10550 152
224308.BSU00240 224308.BSU10610 571
224308.BSU00240 224308.BSU10620 196
224308.BSU00240 224308.BSU10630 173
224308.BSU00240 224308.BSU10680 240
224308.BSU00240 224308.BSU10690 395
224308.BSU00240 224308.BSU10710 720
224308.BSU00240 224308.BSU10720 411
224308.BSU00240 224308.BSU10760 208
224308.BSU00240 224308.BSU10950 255
224308.BSU00240 224308.BSU11260 317
224308.BSU00240 224308.BSU11270 185
224308.BSU00240 224308.BSU11790 177
224308.BSU00240 224308.BSU12000 230
224308.BSU00240 224308.BSU12460 197
224308.BSU00240 224308.BSU12560 211
224308.BSU00240 224308.BSU13220 244
224308.BSU00240 224308.BSU13250 178
224308.BSU00240 224308.BSU13260 442
224308.BSU00240 224308.BSU13270 189
224308.BSU00240 224308.BSU13380 234
224308.BSU00240 224308.BSU13509 270
224308.BSU00240 224308.BSU13600 228
224308.BSU00240 224308.BSU13880 169
224308.BSU00240 224308.BSU14020 270
224308.BSU00240 224308.BSU14500 168
224308.BSU00240 224308.BSU14660 311
224308.BSU00240 224308.BSU14760 413
224308.BSU00240 224308.BSU14780 519
224308.BSU00240 224308.BSU14800 697
224308.BSU00240 224308.BSU15030 269
224308.BSU00240 224308.BSU15310 591
224308.BSU00240 224308.BSU15330 575
224308.BSU00240 224308.BSU15880 305
224308.BSU00240 224308.BSU16010 150
224308.BSU00240 224308.BSU16799 631
224308.BSU00240 224308.BSU16800 312
224308.BSU00240 224308.BSU16880 607
224308.BSU00240 224308.BSU17030 459
224308.BSU00240 224308.BSU17260 193
224308.BSU00240 224308.BSU17520 171
224308.BSU00240 224308.BSU17660 151
224308.BSU00240 224308.BSU17980 762
224308.BSU00240 224308.BSU17990 766
224308.BSU00240 224308.BSU18020 602
224308.BSU00240 224308.BSU18030 743
224308.BSU00240 224308.BSU18720 170
224308.BSU00240 224308.BSU18730 163
224308.BSU00240 224308.BSU19680 262
224308.BSU00240 224308.BSU20330 157
224308.BSU00240 224308.BSU20860 151
224308.BSU00240 224308.BSU21760 171
224308.BSU00240 224308.BSU22180 175
224308.BSU00240 224308.BSU22300 227
224308.BSU00240 224308.BSU22350 283
224308.BSU00240 224308.BSU22360 231
224308.BSU00240 224308.BSU22390 447
224308.BSU00240 224308.BSU22500 207
224308.BSU00240 224308.BSU22810 213
224308.BSU00240 224308.BSU22820 506
224308.BSU00240 224308.BSU22849 652
224308.BSU00240 224308.BSU22850 762
224308.BSU00240 224308.BSU22920 440
224308.BSU00240 224308.BSU23200 169
224308.BSU00240 224308.BSU23370 167
224308.BSU00240 224308.BSU23430 275
224308.BSU00240 224308.BSU23440 299
224308.BSU00240 224308.BSU23450 575
224308.BSU00240 224308.BSU23460 720
224308.BSU00240 224308.BSU23470 398
224308.BSU00240 224308.BSU23660 151
224308.BSU00240 224308.BSU23690 154
224308.BSU00240 224308.BSU24110 665
224308.BSU00240 224308.BSU24130 160
224308.BSU00240 224308.BSU24360 572
224308.BSU00240 224308.BSU24380 250
224308.BSU00240 224308.BSU24390 577
224308.BSU00240 224308.BSU24400 195
224308.BSU00240 224308.BSU24410 439
224308.BSU00240 224308.BSU24420 693
224308.BSU00240 224308.BSU24430 439
224308.BSU00240 224308.BSU24440 737
224308.BSU00240 224308.BSU24480 540
224308.BSU00240 224308.BSU24500 349
224308.BSU00240 224308.BSU24660 409
224308.BSU00240 224308.BSU24780 689
224308.BSU00240 224308.BSU24800 198
224308.BSU00240 224308.BSU24900 158
224308.BSU00240 224308.BSU25080 361
224308.BSU00240 224308.BSU25150 163
224308.BSU00240 224308.BSU25289 417
224308.BSU00240 224308.BSU25530 300
224308.BSU00240 224308.BSU25900 202
224308.BSU00240 224308.BSU26480 330
224308.BSU00240 224308.BSU27310 182
224308.BSU00240 224308.BSU27380 166
224308.BSU00240 224308.BSU27469 744
224308.BSU00240 224308.BSU27690 523
224308.BSU00240 224308.BSU27750 160
224308.BSU00240 224308.BSU27910 551
224308.BSU00240 224308.BSU27930 273
224308.BSU00240 224308.BSU28200 438
224308.BSU00240 224308.BSU28660 760
224308.BSU00240 224308.BSU28740 457
224308.BSU00240 224308.BSU28960 225
224308.BSU00240 224308.BSU29070 235
224308.BSU00240 224308.BSU29260 176
224308.BSU00240 224308.BSU29510 569
224308.BSU00240 224308.BSU29570 438
224308.BSU00240 224308.BSU29910 169
224308.BSU00240 224308.BSU30150 187
224308.BSU00240 224308.BSU30160 153
224308.BSU00240 224308.BSU30595 248
224308.BSU00240 224308.BSU30739 201
224308.BSU00240 224308.BSU31070 167
224308.BSU00240 224308.BSU31330 176
224308.BSU00240 224308.BSU31830 714
224308.BSU00240 224308.BSU32070 438
224308.BSU00240 224308.BSU32080 582
224308.BSU00240 224308.BSU32250 188
224308.BSU00240 224308.BSU32310 476
224308.BSU00240 224308.BSU32320 189
224308.BSU00240 224308.BSU32350 186
224308.BSU00240 224308.BSU32849 268
224308.BSU00240 224308.BSU32930 226
224308.BSU00240 224308.BSU33050 185
224308.BSU00240 224308.BSU33580 372
224308.BSU00240 224308.BSU33870 255
224308.BSU00240 224308.BSU34370 571
224308.BSU00240 224308.BSU35130 187
224308.BSU00240 224308.BSU35340 289
224308.BSU00240 224308.BSU35390 330
224308.BSU00240 224308.BSU35980 715
224308.BSU00240 224308.BSU36060 201
224308.BSU00240 224308.BSU36260 464
224308.BSU00240 224308.BSU36550 766
224308.BSU00240 224308.BSU36750 452
224308.BSU00240 224308.BSU36770 169
224308.BSU00240 224308.BSU36880 307
224308.BSU00240 224308.BSU36970 887
224308.BSU00240 224308.BSU37850 183
224308.BSU00240 224308.BSU38650 196
224308.BSU00240 224308.BSU38670 174
224308.BSU00240 224308.BSU38780 160
224308.BSU00240 224308.BSU39230 347
224308.BSU00240 224308.BSU39800 192
224308.BSU00240 224308.BSU40140 235
224308.BSU00240 224308.BSU40250 311
224308.BSU00240 224308.BSU40470 671
224308.BSU00240 224308.BSU41040 440
224308.BSU00250 224308.BSU00230 272
224308.BSU00250 224308.BSU00240 557
224308.BSU00250 224308.BSU00260 972
224308.BSU00250 224308.BSU00270 588
224308.BSU00250 224308.BSU00280 588
224308.BSU00250 224308.BSU00290 453
224308.BSU00250 224308.BSU00300 486
224308.BSU00250 224308.BSU00310 405
224308.BSU00250 224308.BSU00320 405
224308.BSU00250 224308.BSU00330 457
224308.BSU00250 224308.BSU00340 308
224308.BSU00250 224308.BSU00350 308
224308.BSU00250 224308.BSU00360 308
224308.BSU00250 224308.BSU00400 277
224308.BSU00250 224308.BSU00520 310
224308.BSU00250 224308.BSU00540 445
224308.BSU00250 224308.BSU00620 173
224308.BSU00250 224308.BSU00720 184
224308.BSU00250 224308.BSU00830 199
224308.BSU00250 224308.BSU01550 372
224308.BSU00250 224308.BSU01900 663
224308.BSU00250 224308.BSU02200 161
224308.BSU00250 224308.BSU02600 586
224308.BSU00250 224308.BSU02720 243
224308.BSU00250 224308.BSU02940 396
224308.BSU00250 224308.BSU03000 273
224308.BSU00250 224308.BSU03410 161
224308.BSU00250 224308.BSU03760 206
224308.BSU00250 224308.BSU04220 234
224308.BSU00250 224308.BSU04270 199
224308.BSU00250 224308.BSU04290 622
224308.BSU00250 224308.BSU04310 217
224308.BSU00250 224308.BSU04650 217
224308.BSU00250 224308.BSU04700 254
224308.BSU00250 224308.BSU04730 178
224308.BSU00250 224308.BSU05750 207
224308.BSU00250 224308.BSU06200 236
224308.BSU00250 224308.BSU06260 181
224308.BSU00250 224308.BSU06340 160
224308.BSU00250 224308.BSU06570 323
224308.BSU00250 224308.BSU06600 481
224308.BSU00250 224308.BSU06630 402
224308.BSU00250 224308.BSU07640 540
224308.BSU00250 224308.BSU07680 261
224308.BSU00250 224308.BSU08620 316
224308.BSU00250 224308.BSU08700 163
224308.BSU00250 224308.BSU08750 398
224308.BSU00250 224308.BSU08920 173
224308.BSU00250 224308.BSU09350 744
224308.BSU00250 224308.BSU09510 238
224308.BSU00250 224308.BSU09780 463
224308.BSU00250 224308.BSU09840 290
224308.BSU00250 224308.BSU09889 159
224308.BSU00250 224308.BSU09890 185
224308.BSU00250 224308.BSU09900 302
224308.BSU00250 224308.BSU09920 158
224308.BSU00250 224308.BSU09930 216
224308.BSU00250 224308.BSU09965 739
224308.BSU00250 224308.BSU10000 209
224308.BSU00250 224308.BSU10010 633
224308.BSU00250 224308.BSU10050 155
224308.BSU00250 224308.BSU10080 187
224308.BSU00250 224308.BSU10420 740
224308.BSU00250 224308.BSU10480 313
224308.BSU00250 224308.BSU10620 336
224308.BSU00250 224308.BSU10630 186
224308.BSU00250 224308.BSU10760 306
224308.BSU00250 224308.BSU10980 157
224308.BSU00250 224308.BSU11520 343
224308.BSU00250 224308.BSU11550 198
224308.BSU00250 224308.BSU11580 552
224308.BSU00250 224308.BSU11590 257
224308.BSU00250 224308.BSU11640 171
224308.BSU00250 224308.BSU11740 756
224308.BSU00250 224308.BSU11750 763
224308.BSU00250 224308.BSU11810 315
224308.BSU00250 224308.BSU12170 185
224308.BSU00250 224308.BSU13030 152
224308.BSU00250 224308.BSU13380 272
224308.BSU00250 224308.BSU13509 157
224308.BSU00250 224308.BSU13789 279
224308.BSU00250 224308.BSU13810 285
224308.BSU00250 224308.BSU13980 455
224308.BSU00250 224308.BSU14020 750
224308.BSU00250 224308.BSU14090 201
224308.BSU00250 224308.BSU14100 275
224308.BSU00250 224308.BSU14130 601
224308.BSU00250 224308.BSU14480 158
224308.BSU00250 224308.BSU14580 292
224308.BSU00250 224308.BSU14650 493
224308.BSU00250 224308.BSU14790 264
224308.BSU00250 224308.BSU14820 312
224308.BSU00250 224308.BSU14840 611
224308.BSU00250 224308.BSU14850 275
224308.BSU00250 224308.BSU14960 312
224308.BSU00250 224308.BSU14970 269
224308.BSU00250 224308.BSU14990 163
224308.BSU00250 224308.BSU15120 192
224308.BSU00250 224308.BSU15300 699
224308.BSU00250 224308.BSU15390 307
224308.BSU00250 224308.BSU15530 161
224308.BSU00250 224308.BSU16010 222
224308.BSU00250 224308.BSU16070 210
224308.BSU00250 224308.BSU16170 152
224308.BSU00250 224308.BSU16410 150
224308.BSU00250 224308.BSU17020 326
224308.BSU00250 224308.BSU17320 658
224308.BSU00250 224308.BSU17400 226
224308.BSU00250 224308.BSU17780 153
224308.BSU00250 224308.BSU17800 167
224308.BSU00250 224308.BSU17860 419
224308.BSU00250 224308.BSU17950 172
224308.BSU00250 224308.BSU18060 368
224308.BSU00250 224308.BSU18180 151
224308.BSU00250 224308.BSU18930 317
224308.BSU00250 224308.BSU18940 272
224308.BSU00250 224308.BSU19130 207
224308.BSU00250 224308.BSU19300 739
224308.BSU00250 224308.BSU19380 534
224308.BSU00250 224308.BSU19390 172
224308.BSU00250 224308.BSU19670 208
224308.BSU00250 224308.BSU19680 512
224308.BSU00250 224308.BSU19750 158
224308.BSU00250 224308.BSU20330 241
224308.BSU00250 224308.BSU21500 285
224308.BSU00250 224308.BSU21730 699
224308.BSU00250 224308.BSU21800 189
224308.BSU00250 224308.BSU21840 174
224308.BSU00250 224308.BSU22010 191
224308.BSU00250 224308.BSU22030 337
224308.BSU00250 224308.BSU22270 703
224308.BSU00250 224308.BSU22500 151
224308.BSU00250 224308.BSU22530 710
224308.BSU00250 224308.BSU22580 240
224308.BSU00250 224308.BSU22690 198
224308.BSU00250 224308.BSU22770 333
224308.BSU00250 224308.BSU22830 260
224308.BSU00250 224308.BSU22970 478
224308.BSU00250 224308.BSU23000 370
224308.BSU00250 224308.BSU23050 153
224308.BSU00250 224308.BSU23328 170
224308.BSU00250 224308.BSU23440 172
224308.BSU00250 224308.BSU23610 342
224308.BSU00250 224308.BSU23660 350
224308.BSU00250 224308.BSU23700 190
224308.BSU00250 224308.BSU24000 243
224308.BSU00250 224308.BSU24330 181
224308.BSU00250 224308.BSU24380 155
224308.BSU00250 224308.BSU24620 294
224308.BSU00250 224308.BSU24650 759
224308.BSU00250 224308.BSU24660 354
224308.BSU00250 224308.BSU24710 155
224308.BSU00250 224308.BSU24830 421
224308.BSU00250 224308.BSU24940 532
224308.BSU00250 224308.BSU25000 406
224308.BSU00250 224308.BSU25040 312
224308.BSU00250 224308.BSU25060 153
224308.BSU00250 224308.BSU25500 391
224308.BSU00250 224308.BSU25520 394
224308.BSU00250 224308.BSU27230 200
224308.BSU00250 224308.BSU27270 260
224308.BSU00250 224308.BSU27380 362
224308.BSU00250 224308.BSU27580 241
224308.BSU00250 224308.BSU27650 515
224308.BSU00250 224308.BSU27660 679
224308.BSU00250 224308.BSU27830 203
224308.BSU00250 224308.BSU27910 234
224308.BSU00250 224308.BSU27950 394
224308.BSU00250 224308.BSU28100 185
224308.BSU00250 224308.BSU28240 214
224308.BSU00250 224308.BSU28600 179
224308.BSU00250 224308.BSU28620 257
224308.BSU00250 224308.BSU29270 342
224308.BSU00250 224308.BSU29530 157
224308.BSU00250 224308.BSU29560 188
224308.BSU00250 224308.BSU29690 174
224308.BSU00250 224308.BSU29830 693
224308.BSU00250 224308.BSU29890 230
224308.BSU00250 224308.BSU29910 581
224308.BSU00250 224308.BSU30330 262
224308.BSU00250 224308.BSU30390 524
224308.BSU00250 224308.BSU30400 415
224308.BSU00250 224308.BSU30410 189
224308.BSU00250 224308.BSU30570 559
224308.BSU00250 224308.BSU30739 152
224308.BSU00250 224308.BSU30820 252
224308.BSU00250 224308.BSU30850 151
224308.BSU00250 224308.BSU31150 155
224308.BSU00250 224308.BSU31430 270
224308.BSU00250 224308.BSU32070 157
224308.BSU00250 224308.BSU32210 700
224308.BSU00250 224308.BSU32250 236
224308.BSU00250 224308.BSU32270 199
224308.BSU00250 224308.BSU32350 162
224308.BSU00250 224308.BSU32700 151
224308.BSU00250 224308.BSU32860 168
224308.BSU00250 224308.BSU32950 350
224308.BSU00250 224308.BSU33080 187
224308.BSU00250 224308.BSU33130 216
224308.BSU00250 224308.BSU33630 249
224308.BSU00250 224308.BSU34800 228
224308.BSU00250 224308.BSU34940 170
224308.BSU00250 224308.BSU35120 280
224308.BSU00250 224308.BSU35130 163
224308.BSU00250 224308.BSU35180 672
224308.BSU00250 224308.BSU35250 248
224308.BSU00250 224308.BSU35260 199
224308.BSU00250 224308.BSU35440 596
224308.BSU00250 224308.BSU35670 151
224308.BSU00250 224308.BSU36270 431
224308.BSU00250 224308.BSU36330 754
224308.BSU00250 224308.BSU36450 199
224308.BSU00250 224308.BSU36570 172
224308.BSU00250 224308.BSU36870 176
224308.BSU00250 224308.BSU36880 746
224308.BSU00250 224308.BSU37640 185
224308.BSU00250 224308.BSU37650 176
224308.BSU00250 224308.BSU37920 762
224308.BSU00250 224308.BSU38490 167
224308.BSU00250 224308.BSU38520 153
224308.BSU00250 224308.BSU38530 169
224308.BSU00250 224308.BSU38840 182
224308.BSU00250 224308.BSU39620 169
224308.BSU00250 224308.BSU40060 182
224308.BSU00250 224308.BSU40190 492
224308.BSU00250 224308.BSU40390 411
224308.BSU00250 224308.BSU40520 192
224308.BSU00250 224308.BSU40530 168
224308.BSU00250 224308.BSU40940 165
224308.BSU00250 224308.BSU41030 285
224308.BSU00260 224308.BSU00200 627
224308.BSU00260 224308.BSU00240 514
224308.BSU00260 224308.BSU00250 972
224308.BSU00260 224308.BSU00270 624
224308.BSU00260 224308.BSU00280 624
224308.BSU00260 224308.BSU00290 461
224308.BSU00260 224308.BSU00300 449
224308.BSU00260 224308.BSU00310 470
224308.BSU00260 224308.BSU00320 470
224308.BSU00260 224308.BSU00330 400
224308.BSU00260 224308.BSU00340 327
224308.BSU00260 224308.BSU00350 327
224308.BSU00260 224308.BSU00360 343
224308.BSU00260 224308.BSU00650 188
224308.BSU00260 224308.BSU00670 195
224308.BSU00260 224308.BSU00890 226
224308.BSU00260 224308.BSU01240 188
224308.BSU00260 224308.BSU01870 627
224308.BSU00260 224308.BSU02110 193
224308.BSU00260 224308.BSU02610 580
224308.BSU00260 224308.BSU02660 436
224308.BSU00260 224308.BSU02760 585
224308.BSU00260 224308.BSU02890 629
224308.BSU00260 224308.BSU02900 191
224308.BSU00260 224308.BSU02910 191
224308.BSU00260 224308.BSU02930 250
224308.BSU00260 224308.BSU02940 197
224308.BSU00260 224308.BSU06180 438
224308.BSU00260 224308.BSU06190 194
224308.BSU00260 224308.BSU06210 373
224308.BSU00260 224308.BSU06290 526
224308.BSU00260 224308.BSU06620 258
224308.BSU00260 224308.BSU07290 294
224308.BSU00260 224308.BSU07310 241
224308.BSU00260 224308.BSU07640 447
224308.BSU00260 224308.BSU07910 154
224308.BSU00260 224308.BSU08340 155
224308.BSU00260 224308.BSU08570 219
224308.BSU00260 224308.BSU08580 548
224308.BSU00260 224308.BSU09070 527
224308.BSU00260 224308.BSU09090 168
224308.BSU00260 224308.BSU09470 213
224308.BSU00260 224308.BSU09520 152
224308.BSU00260 224308.BSU10010 156
224308.BSU00260 224308.BSU10770 159
224308.BSU00260 224308.BSU10860 165
224308.BSU00260 224308.BSU11490 439
224308.BSU00260 224308.BSU11580 221
224308.BSU00260 224308.BSU11990 457
224308.BSU00260 224308.BSU13450 334
224308.BSU00260 224308.BSU14250 300
224308.BSU00260 224308.BSU14390 154
224308.BSU00260 224308.BSU18000 188
224308.BSU00260 224308.BSU18380 438
224308.BSU00260 224308.BSU18440 212
224308.BSU00260 224308.BSU18450 235
224308.BSU00260 224308.BSU19000 167
224308.BSU00260 224308.BSU19130 438
224308.BSU00260 224308.BSU19340 213
224308.BSU00260 224308.BSU19390 167
224308.BSU00260 224308.BSU20330 226
224308.BSU00260 224308.BSU20800 218
224308.BSU00260 224308.BSU21130 162
224308.BSU00260 224308.BSU21730 267
224308.BSU00260 224308.BSU22320 193
224308.BSU00260 224308.BSU22530 199
224308.BSU00260 224308.BSU23500 162
224308.BSU00260 224308.BSU23520 240
224308.BSU00260 224308.BSU23610 342
224308.BSU00260 224308.BSU23640 169
224308.BSU00260 224308.BSU23950 193
224308.BSU00260 224308.BSU24000 335
224308.BSU00260 224308.BSU25390 356
224308.BSU00260 224308.BSU25580 422
224308.BSU00260 224308.BSU27180 433
224308.BSU00260 224308.BSU27190 440
224308.BSU00260 224308.BSU27270 261
224308.BSU00260 224308.BSU27360 238
224308.BSU00260 224308.BSU28610 386
224308.BSU00260 224308.BSU29010 187
224308.BSU00260 224308.BSU29180 167
224308.BSU00260 224308.BSU29190 201
224308.BSU00260 224308.BSU29230 153
224308.BSU00260 224308.BSU29270 180
224308.BSU00260 224308.BSU29610 150
224308.BSU00260 224308.BSU30290 170
224308.BSU00260 224308.BSU30310 187
224308.BSU00260 224308.BSU30720 181
224308.BSU00260 224308.BSU31010 402
224308.BSU00260 224308.BSU31350 209
224308.BSU00260 224308.BSU31980 193
224308.BSU00260 224308.BSU32070 159
224308.BSU00260 224308.BSU32290 167
224308.BSU00260 224308.BSU32430 458
224308.BSU00260 224308.BSU32600 176
224308.BSU00260 224308.BSU33730 168
224308.BSU00260 224308.BSU33810 192
224308.BSU00260 224308.BSU33830 168
224308.BSU00260 224308.BSU33960 199
224308.BSU00260 224308.BSU34440 168
224308.BSU00260 224308.BSU34480 150
224308.BSU00260 224308.BSU34560 257
224308.BSU00260 224308.BSU34720 190
224308.BSU00260 224308.BSU34750 200
224308.BSU00260 224308.BSU35010 212
224308.BSU00260 224308.BSU35120 242
224308.BSU00260 224308.BSU35650 155
224308.BSU00260 224308.BSU35710 193
224308.BSU00260 224308.BSU35750 530
224308.BSU00260 224308.BSU35840 283
224308.BSU00260 224308.BSU36330 153
224308.BSU00260 224308.BSU36380 439
224308.BSU00260 224308.BSU36530 195
224308.BSU00260 224308.BSU36670 190
224308.BSU00260 224308.BSU36690 168
224308.BSU00260 224308.BSU36730 188
224308.BSU00260 224308.BSU36740 188
224308.BSU00260 224308.BSU37460 159
224308.BSU00260 224308.BSU37650 180
224308.BSU00260 224308.BSU37920 163
224308.BSU00260 224308.BSU37970 225
224308.BSU00260 224308.BSU38100 457
224308.BSU00260 224308.BSU38110 438
224308.BSU00260 224308.BSU38510 156
224308.BSU00260 224308.BSU39300 181
224308.BSU00260 224308.BSU39640 352
224308.BSU00260 224308.BSU39660 174
224308.BSU00260 224308.BSU39780 259
224308.BSU00260 224308.BSU39850 170
224308.BSU00260 224308.BSU40170 193
224308.BSU00260 224308.BSU40190 222
224308.BSU00270 224308.BSU00190 172
224308.BSU00270 224308.BSU00240 430
224308.BSU00270 224308.BSU00250 588
224308.BSU00270 224308.BSU00260 624
224308.BSU00270 224308.BSU00280 936
224308.BSU00270 224308.BSU00290 706
224308.BSU00270 224308.BSU00300 668
224308.BSU00270 224308.BSU00310 773
224308.BSU00270 224308.BSU00320 772
224308.BSU00270 224308.BSU00330 665
224308.BSU00270 224308.BSU00340 677
224308.BSU00270 224308.BSU00350 675
224308.BSU00270 224308.BSU00360 676
224308.BSU00270 224308.BSU00380 219
224308.BSU00270 224308.BSU00810 153
224308.BSU00270 224308.BSU00950 323
224308.BSU00270 224308.BSU01350 156
224308.BSU00270 224308.BSU01960 226
224308.BSU00270 224308.BSU02120 168
224308.BSU00270 224308.BSU04320 168
224308.BSU00270 224308.BSU05780 155
224308.BSU00270 224308.BSU06260 159
224308.BSU00270 224308.BSU06330 312
224308.BSU00270 224308.BSU06550 168
224308.BSU00270 224308.BSU06730 242
224308.BSU00270 224308.BSU07340 168
224308.BSU00270 224308.BSU07440 191
224308.BSU00270 224308.BSU09250 154
224308.BSU00270 224308.BSU09460 168
224308.BSU00270 224308.BSU11580 411
224308.BSU00270 224308.BSU12250 153
224308.BSU00270 224308.BSU12860 168
224308.BSU00270 224308.BSU13570 154
224308.BSU00270 224308.BSU13680 155
224308.BSU00270 224308.BSU13730 152
224308.BSU00270 224308.BSU14560 196
224308.BSU00270 224308.BSU14630 177
224308.BSU00270 224308.BSU15010 255
224308.BSU00270 224308.BSU15270 172
224308.BSU00270 224308.BSU15720 168
224308.BSU00270 224308.BSU16010 220
224308.BSU00270 224308.BSU16520 166
224308.BSU00270 224308.BSU16540 254
224308.BSU00270 224308.BSU17440 704
224308.BSU00270 224308.BSU18640 159
224308.BSU00270 224308.BSU19390 312
224308.BSU00270 224308.BSU19590 216
224308.BSU00270 224308.BSU19800 160
224308.BSU00270 224308.BSU19940 198
224308.BSU00270 224308.BSU21250 188
224308.BSU00270 224308.BSU22250 168
224308.BSU00270 224308.BSU22350 151
224308.BSU00270 224308.BSU22410 191
224308.BSU00270 224308.BSU24330 279
224308.BSU00270 224308.BSU24450 177
224308.BSU00270 224308.BSU24620 158
224308.BSU00270 224308.BSU24990 155
224308.BSU00270 224308.BSU25490 188
224308.BSU00270 224308.BSU25550 352
224308.BSU00270 224308.BSU26230 176
224308.BSU00270 224308.BSU27940 172
224308.BSU00270 224308.BSU31440 176
224308.BSU00270 224308.BSU31930 168
224308.BSU00270 224308.BSU33330 168
224308.BSU00270 224308.BSU34470 168
224308.BSU00270 224308.BSU34840 163
224308.BSU00270 224308.BSU35100 175
224308.BSU00270 224308.BSU35240 216
224308.BSU00270 224308.BSU36120 152
224308.BSU00270 224308.BSU36130 156
224308.BSU00270 224308.BSU36560 191
224308.BSU00270 224308.BSU36740 175
224308.BSU00270 224308.BSU37490 219
224308.BSU00270 224308.BSU37500 291
224308.BSU00270 224308.BSU38860 167
224308.BSU00270 224308.BSU39380 219
224308.BSU00270 224308.BSU40320 353
224308.BSU00280 224308.BSU00020 618
224308.BSU00280 224308.BSU00060 527
224308.BSU00280 224308.BSU00070 538
224308.BSU00280 224308.BSU00090 399
224308.BSU00280 224308.BSU00100 331
224308.BSU00280 224308.BSU00110 223
224308.BSU00280 224308.BSU00120 274
224308.BSU00280 224308.BSU00130 459
224308.BSU00280 224308.BSU00140 269
224308.BSU00280 224308.BSU00150 255
224308.BSU00280 224308.BSU00180 452
224308.BSU00280 224308.BSU00190 606
224308.BSU00280 224308.BSU00200 459
224308.BSU00280 224308.BSU00210 611
224308.BSU00280 224308.BSU00240 572
224308.BSU00280 224308.BSU00250 588
224308.BSU00280 224308.BSU00260 624
224308.BSU00280 224308.BSU00270 936
224308.BSU00280 224308.BSU00290 824
224308.BSU00280 224308.BSU00300 802
224308.BSU00280 224308.BSU00310 893
224308.BSU00280 224308.BSU00320 828
224308.BSU00280 224308.BSU00330 786
224308.BSU00280 224308.BSU00340 720
224308.BSU00280 224308.BSU00350 678
224308.BSU00280 224308.BSU00360 792
224308.BSU00280 224308.BSU00380 585
224308.BSU00280 224308.BSU00390 600
224308.BSU00280 224308.BSU00410 179
224308.BSU00280 224308.BSU00420 184
224308.BSU00280 224308.BSU00500 191
224308.BSU00280 224308.BSU00510 339
224308.BSU00280 224308.BSU00520 324
224308.BSU00280 224308.BSU00530 177
224308.BSU00280 224308.BSU00580 315
224308.BSU00280 224308.BSU00670 223
224308.BSU00280 224308.BSU00680 260
224308.BSU00280 224308.BSU00690 246
224308.BSU00280 224308.BSU00700 314
224308.BSU00280 224308.BSU00730 194
224308.BSU00280 224308.BSU00740 268
224308.BSU00280 224308.BSU00760 433
224308.BSU00280 224308.BSU00860 321
224308.BSU00280 224308.BSU00870 274
224308.BSU00280 224308.BSU00880 274
224308.BSU00280 224308.BSU00900 157
224308.BSU00280 224308.BSU00930 469
224308.BSU00280 224308.BSU00940 301
224308.BSU00280 224308.BSU01020 161
224308.BSU00280 224308.BSU01040 189
224308.BSU00280 224308.BSU01050 190
224308.BSU00280 224308.BSU01100 230
224308.BSU00280 224308.BSU01120 194
224308.BSU00280 224308.BSU01130 764
224308.BSU00280 224308.BSU01140 235
224308.BSU00280 224308.BSU01360 207
224308.BSU00280 224308.BSU01370 598
224308.BSU00280 224308.BSU01390 377
224308.BSU00280 224308.BSU01430 214
224308.BSU00280 224308.BSU01440 340
224308.BSU00280 224308.BSU01450 343
224308.BSU00280 224308.BSU01460 352
224308.BSU00280 224308.BSU01470 377
224308.BSU00280 224308.BSU01480 424
224308.BSU00280 224308.BSU01540 274
224308.BSU00280 224308.BSU01680 181
224308.BSU00280 224308.BSU01760 163
224308.BSU00280 224308.BSU01820 171
224308.BSU00280 224308.BSU01990 156
224308.BSU00280 224308.BSU02200 193
224308.BSU00280 224308.BSU02260 156
224308.BSU00280 224308.BSU02350 246
224308.BSU00280 224308.BSU02390 249
224308.BSU00280 224308.BSU02870 207
224308.BSU00280 224308.BSU03260 156
224308.BSU00280 224308.BSU03450 230
224308.BSU00280 224308.BSU03630 350
224308.BSU00280 224308.BSU03640 269
224308.BSU00280 224308.BSU03660 156
224308.BSU00280 224308.BSU04260 485
224308.BSU00280 224308.BSU04320 224
224308.BSU00280 224308.BSU04470 734
224308.BSU00280 224308.BSU04610 212
224308.BSU00280 224308.BSU05440 156
224308.BSU00280 224308.BSU05920 231
224308.BSU00280 224308.BSU05930 228
224308.BSU00280 224308.BSU05940 594
224308.BSU00280 224308.BSU06020 282
224308.BSU00280 224308.BSU06030 214
224308.BSU00280 224308.BSU06280 156
224308.BSU00280 224308.BSU06360 180
224308.BSU00280 224308.BSU06420 167
224308.BSU00280 224308.BSU06440 400
224308.BSU00280 224308.BSU06450 223
224308.BSU00280 224308.BSU06510 331
224308.BSU00280 224308.BSU06530 159
224308.BSU00280 224308.BSU06610 389
224308.BSU00280 224308.BSU06620 240
224308.BSU00280 224308.BSU06730 239
224308.BSU00280 224308.BSU07640 239
224308.BSU00280 224308.BSU07680 171
224308.BSU00280 224308.BSU07700 246
224308.BSU00280 224308.BSU07800 181
224308.BSU00280 224308.BSU07880 224
224308.BSU00280 224308.BSU08020 239
224308.BSU00280 224308.BSU08090 170
224308.BSU00280 224308.BSU08200 181
224308.BSU00280 224308.BSU08380 189
224308.BSU00280 224308.BSU08425 196
224308.BSU00280 224308.BSU08590 156
224308.BSU00280 224308.BSU08730 157
224308.BSU00280 224308.BSU09010 160
224308.BSU00280 224308.BSU09150 295
224308.BSU00280 224308.BSU09550 160
224308.BSU00280 224308.BSU09590 160
224308.BSU00280 224308.BSU09650 270
224308.BSU00280 224308.BSU09670 249
224308.BSU00280 224308.BSU09930 500
224308.BSU00280 224308.BSU10020 163
224308.BSU00280 224308.BSU10030 340
224308.BSU00280 224308.BSU10040 285
224308.BSU00280 224308.BSU10080 196
224308.BSU00280 224308.BSU10170 381
224308.BSU00280 224308.BSU10250 224
224308.BSU00280 224308.BSU10700 158
224308.BSU00280 224308.BSU10900 156
224308.BSU00280 224308.BSU10960 228
224308.BSU00280 224308.BSU11250 306
224308.BSU00280 224308.BSU11330 381
224308.BSU00280 224308.BSU11340 543
224308.BSU00280 224308.BSU11500 167
224308.BSU00280 224308.BSU11610 547
224308.BSU00280 224308.BSU11730 151
224308.BSU00280 224308.BSU11820 166
224308.BSU00280 224308.BSU11870 247
224308.BSU00280 224308.BSU11880 247
224308.BSU00280 224308.BSU12920 156
224308.BSU00280 224308.BSU13120 209
224308.BSU00280 224308.BSU13130 264
224308.BSU00280 224308.BSU13170 230
224308.BSU00280 224308.BSU13210 225
224308.BSU00280 224308.BSU13350 187
224308.BSU00280 224308.BSU13370 166
224308.BSU00280 224308.BSU13400 272
224308.BSU00280 224308.BSU13540 171
224308.BSU00280 224308.BSU13730 192
224308.BSU00280 224308.BSU13780 162
224308.BSU00280 224308.BSU13850 234
224308.BSU00280 224308.BSU13890 246
224308.BSU00280 224308.BSU13910 274
224308.BSU00280 224308.BSU14000 351
224308.BSU00280 224308.BSU14050 166
224308.BSU00280 224308.BSU14071 185
224308.BSU00280 224308.BSU14490 154
224308.BSU00280 224308.BSU14610 170
224308.BSU00280 224308.BSU14630 582
224308.BSU00280 224308.BSU14670 215
224308.BSU00280 224308.BSU15020 527
224308.BSU00280 224308.BSU15070 296
224308.BSU00280 224308.BSU15080 291
224308.BSU00280 224308.BSU15220 301
224308.BSU00280 224308.BSU15240 213
224308.BSU00280 224308.BSU15450 286
224308.BSU00280 224308.BSU15460 176
224308.BSU00280 224308.BSU15550 153
224308.BSU00280 224308.BSU15560 219
224308.BSU00280 224308.BSU15650 322
224308.BSU00280 224308.BSU15680 885
224308.BSU00280 224308.BSU15690 194
224308.BSU00280 224308.BSU15730 261
224308.BSU00280 224308.BSU15790 264
224308.BSU00280 224308.BSU15890 552
224308.BSU00280 224308.BSU15900 438
224308.BSU00280 224308.BSU15910 492
224308.BSU00280 224308.BSU15920 530
224308.BSU00280 224308.BSU15930 429
224308.BSU00280 224308.BSU15950 449
224308.BSU00280 224308.BSU15970 234
224308.BSU00280 224308.BSU15980 398
224308.BSU00280 224308.BSU15990 150
224308.BSU00280 224308.BSU16060 595
224308.BSU00280 224308.BSU16120 575
224308.BSU00280 224308.BSU16130 219
224308.BSU00280 224308.BSU16490 274
224308.BSU00280 224308.BSU16500 237
224308.BSU00280 224308.BSU16510 266
224308.BSU00280 224308.BSU16520 209
224308.BSU00280 224308.BSU16530 157
224308.BSU00280 224308.BSU16540 360
224308.BSU00280 224308.BSU16550 192
224308.BSU00280 224308.BSU16560 168
224308.BSU00280 224308.BSU16590 152
224308.BSU00280 224308.BSU16660 165
224308.BSU00280 224308.BSU16690 173
224308.BSU00280 224308.BSU16880 182
224308.BSU00280 224308.BSU16910 192
224308.BSU00280 224308.BSU16940 338
224308.BSU00280 224308.BSU17040 226
224308.BSU00280 224308.BSU17050 278
224308.BSU00280 224308.BSU17090 208
224308.BSU00280 224308.BSU17100 438
224308.BSU00280 224308.BSU17120 257
224308.BSU00280 224308.BSU17130 270
224308.BSU00280 224308.BSU17140 283
224308.BSU00280 224308.BSU17330 168
224308.BSU00280 224308.BSU17370 274
224308.BSU00280 224308.BSU17380 934
224308.BSU00280 224308.BSU17390 943
224308.BSU00280 224308.BSU17460 153
224308.BSU00280 224308.BSU17660 946
224308.BSU00280 224308.BSU17680 960
224308.BSU00280 224308.BSU18090 275
224308.BSU00280 224308.BSU18100 270
224308.BSU00280 224308.BSU18470 209
224308.BSU00280 224308.BSU18480 216
224308.BSU00280 224308.BSU19040 173
224308.BSU00280 224308.BSU19480 307
224308.BSU00280 224308.BSU19590 180
224308.BSU00280 224308.BSU20020 946
224308.BSU00280 224308.BSU20040 942
224308.BSU00280 224308.BSU20060 924
224308.BSU00280 224308.BSU20070 191
224308.BSU00280 224308.BSU20280 268
224308.BSU00280 224308.BSU20360 180
224308.BSU00280 224308.BSU20370 168
224308.BSU00280 224308.BSU20500 262
224308.BSU00280 224308.BSU21750 159
224308.BSU00280 224308.BSU21810 261
224308.BSU00280 224308.BSU21820 958
224308.BSU00280 224308.BSU21920 187
224308.BSU00280 224308.BSU22010 433
224308.BSU00280 224308.BSU22220 187
224308.BSU00280 224308.BSU22370 351
224308.BSU00280 224308.BSU22400 191
224308.BSU00280 224308.BSU22420 220
224308.BSU00280 224308.BSU22500 158
224308.BSU00280 224308.BSU22510 228
224308.BSU00280 224308.BSU22680 268
224308.BSU00280 224308.BSU22730 991
224308.BSU00280 224308.BSU22750 238
224308.BSU00280 224308.BSU22840 380
224308.BSU00280 224308.BSU22850 159
224308.BSU00280 224308.BSU22880 167
224308.BSU00280 224308.BSU22890 190
224308.BSU00280 224308.BSU22960 191
224308.BSU00280 224308.BSU22980 166
224308.BSU00280 224308.BSU23070 202
224308.BSU00280 224308.BSU23190 270
224308.BSU00280 224308.BSU23480 657
224308.BSU00280 224308.BSU23500 274
224308.BSU00280 224308.BSU23520 292
224308.BSU00280 224308.BSU23800 216
224308.BSU00280 224308.BSU23830 156
224308.BSU00280 224308.BSU24060 170
224308.BSU00280 224308.BSU24230 168
224308.BSU00280 224308.BSU24280 226
224308.BSU00280 224308.BSU24290 218
224308.BSU00280 224308.BSU24310 204
224308.BSU00280 224308.BSU24430 500
224308.BSU00280 224308.BSU24750 160
224308.BSU00280 224308.BSU24890 186
224308.BSU00280 224308.BSU25100 157
224308.BSU00280 224308.BSU25130 255
224308.BSU00280 224308.BSU25170 309
224308.BSU00280 224308.BSU25210 335
224308.BSU00280 224308.BSU25300 440
224308.BSU00280 224308.BSU25580 920
224308.BSU00280 224308.BSU25620 203
224308.BSU00280 224308.BSU25640 184
224308.BSU00280 224308.BSU26370 176
224308.BSU00280 224308.BSU26610 160
224308.BSU00280 224308.BSU26910 156
224308.BSU00280 224308.BSU27110 162
224308.BSU00280 224308.BSU27250 247
224308.BSU00280 224308.BSU27260 194
224308.BSU00280 224308.BSU27320 218
224308.BSU00280 224308.BSU27330 677
224308.BSU00280 224308.BSU27370 585
224308.BSU00280 224308.BSU27500 344
224308.BSU00280 224308.BSU27530 347
224308.BSU00280 224308.BSU27550 219
224308.BSU00280 224308.BSU27560 508
224308.BSU00280 224308.BSU27600 183
224308.BSU00280 224308.BSU27610 464
224308.BSU00280 224308.BSU27690 397
224308.BSU00280 224308.BSU27710 183
224308.BSU00280 224308.BSU27990 157
224308.BSU00280 224308.BSU28080 190
224308.BSU00280 224308.BSU28090 274
224308.BSU00280 224308.BSU28120 274
224308.BSU00280 224308.BSU28200 273
224308.BSU00280 224308.BSU28360 313
224308.BSU00280 224308.BSU28630 173
224308.BSU00280 224308.BSU28820 221
224308.BSU00280 224308.BSU28850 174
224308.BSU00280 224308.BSU28980 183
224308.BSU00280 224308.BSU29020 206
224308.BSU00280 224308.BSU29060 162
224308.BSU00280 224308.BSU29090 518
224308.BSU00280 224308.BSU29180 297
224308.BSU00280 224308.BSU29490 156
224308.BSU00280 224308.BSU29540 246
224308.BSU00280 224308.BSU29580 197
224308.BSU00280 224308.BSU29710 196
224308.BSU00280 224308.BSU29770 163
224308.BSU00280 224308.BSU29820 173
224308.BSU00280 224308.BSU30050 192
224308.BSU00280 224308.BSU30060 205
224308.BSU00280 224308.BSU30770 205
224308.BSU00280 224308.BSU30810 156
224308.BSU00280 224308.BSU30850 165
224308.BSU00280 224308.BSU31300 160
224308.BSU00280 224308.BSU31310 307
224308.BSU00280 224308.BSU31322 152
224308.BSU00280 224308.BSU31400 351
224308.BSU00280 224308.BSU31420 156
224308.BSU00280 224308.BSU31600 167
224308.BSU00280 224308.BSU31610 167
224308.BSU00280 224308.BSU31620 192
224308.BSU00280 224308.BSU31630 192
224308.BSU00280 224308.BSU31750 399
224308.BSU00280 224308.BSU31800 206
224308.BSU00280 224308.BSU32130 340
224308.BSU00280 224308.BSU32220 316
224308.BSU00280 224308.BSU32230 185
224308.BSU00280 224308.BSU32550 213
224308.BSU00280 224308.BSU32630 171
224308.BSU00280 224308.BSU32680 156
224308.BSU00280 224308.BSU32780 179
224308.BSU00280 224308.BSU33490 234
224308.BSU00280 224308.BSU33500 459
224308.BSU00280 224308.BSU33600 152
224308.BSU00280 224308.BSU33640 156
224308.BSU00280 224308.BSU33920 185
224308.BSU00280 224308.BSU33940 240
224308.BSU00280 224308.BSU34100 156
224308.BSU00280 224308.BSU34280 151
224308.BSU00280 224308.BSU34320 191
224308.BSU00280 224308.BSU34540 163
224308.BSU00280 224308.BSU34570 151
224308.BSU00280 224308.BSU34650 158
224308.BSU00280 224308.BSU34790 201
224308.BSU00280 224308.BSU34880 191
224308.BSU00280 224308.BSU34890 268
224308.BSU00280 224308.BSU34990 175
224308.BSU00280 224308.BSU35030 378
224308.BSU00280 224308.BSU35240 180
224308.BSU00280 224308.BSU35300 244
224308.BSU00280 224308.BSU35310 153
224308.BSU00280 224308.BSU35370 193
224308.BSU00280 224308.BSU35450 304
224308.BSU00280 224308.BSU35480 291
224308.BSU00280 224308.BSU35510 154
224308.BSU00280 224308.BSU35810 180
224308.BSU00280 224308.BSU36310 221
224308.BSU00280 224308.BSU36510 343
224308.BSU00280 224308.BSU36520 178
224308.BSU00280 224308.BSU36560 305
224308.BSU00280 224308.BSU36660 273
224308.BSU00280 224308.BSU36760 274
224308.BSU00280 224308.BSU36890 463
224308.BSU00280 224308.BSU36900 271
224308.BSU00280 224308.BSU37010 175
224308.BSU00280 224308.BSU37060 960
224308.BSU00280 224308.BSU37090 224
224308.BSU00280 224308.BSU37100 274
224308.BSU00280 224308.BSU37120 227
224308.BSU00280 224308.BSU37150 471
224308.BSU00280 224308.BSU37200 332
224308.BSU00280 224308.BSU37220 172
224308.BSU00280 224308.BSU37330 274
224308.BSU00280 224308.BSU37600 176
224308.BSU00280 224308.BSU37700 188
224308.BSU00280 224308.BSU37790 191
224308.BSU00280 224308.BSU37880 228
224308.BSU00280 224308.BSU37970 392
224308.BSU00280 224308.BSU38050 181
224308.BSU00280 224308.BSU38290 237
224308.BSU00280 224308.BSU38340 151
224308.BSU00280 224308.BSU38360 171
224308.BSU00280 224308.BSU38410 181
224308.BSU00280 224308.BSU38520 270
224308.BSU00280 224308.BSU38550 249
224308.BSU00280 224308.BSU38810 213
224308.BSU00280 224308.BSU38860 472
224308.BSU00280 224308.BSU38870 155
224308.BSU00280 224308.BSU39270 181
224308.BSU00280 224308.BSU39400 248
224308.BSU00280 224308.BSU39420 376
224308.BSU00280 224308.BSU40100 197
224308.BSU00280 224308.BSU40230 264
224308.BSU00280 224308.BSU40370 441
224308.BSU00280 224308.BSU40420 337
224308.BSU00280 224308.BSU40440 463
224308.BSU00280 224308.BSU40500 209
224308.BSU00280 224308.BSU40760 172
224308.BSU00280 224308.BSU40880 290
224308.BSU00280 224308.BSU40900 222
224308.BSU00280 224308.BSU40920 174
224308.BSU00280 224308.BSU41000 156
224308.BSU00280 224308.BSU41020 459
224308.BSU00280 224308.BSU41030 273
224308.BSU00290 224308.BSU00050 651
224308.BSU00290 224308.BSU00110 195
224308.BSU00290 224308.BSU00120 237
224308.BSU00290 224308.BSU00180 307
224308.BSU00290 224308.BSU00190 564
224308.BSU00290 224308.BSU00200 266
224308.BSU00290 224308.BSU00210 569
224308.BSU00290 224308.BSU00240 465
224308.BSU00290 224308.BSU00250 453
224308.BSU00290 224308.BSU00260 461
224308.BSU00290 224308.BSU00270 706
224308.BSU00290 224308.BSU00280 824
224308.BSU00290 224308.BSU00300 897
224308.BSU00290 224308.BSU00310 887
224308.BSU00290 224308.BSU00320 883
224308.BSU00290 224308.BSU00330 834
224308.BSU00290 224308.BSU00340 697
224308.BSU00290 224308.BSU00350 693
224308.BSU00290 224308.BSU00360 789
224308.BSU00290 224308.BSU00370 287
224308.BSU00290 224308.BSU00440 693
224308.BSU00290 224308.BSU00490 520
224308.BSU00290 224308.BSU00510 188
224308.BSU00290 224308.BSU00520 389
224308.BSU00290 224308.BSU00650 179
224308.BSU00290 224308.BSU00710 278
224308.BSU00290 224308.BSU00890 362
224308.BSU00290 224308.BSU01750 470
224308.BSU00290 224308.BSU02100 163
224308.BSU00290 224308.BSU03230 173
224308.BSU00290 224308.BSU03270 153
224308.BSU00290 224308.BSU03700 154
224308.BSU00290 224308.BSU03790 198
224308.BSU00290 224308.BSU04140 154
224308.BSU00290 224308.BSU05370 186
224308.BSU00290 224308.BSU05750 151
224308.BSU00290 224308.BSU05920 232
224308.BSU00290 224308.BSU05930 219
224308.BSU00290 224308.BSU05940 424
224308.BSU00290 224308.BSU05970 160
224308.BSU00290 224308.BSU06570 237
224308.BSU00290 224308.BSU06580 251
224308.BSU00290 224308.BSU06630 266
224308.BSU00290 224308.BSU07010 156
224308.BSU00290 224308.BSU07040 154
224308.BSU00290 224308.BSU07790 169
224308.BSU00290 224308.BSU08730 252
224308.BSU00290 224308.BSU09800 287
224308.BSU00290 224308.BSU09910 159
224308.BSU00290 224308.BSU09965 206
224308.BSU00290 224308.BSU10200 154
224308.BSU00290 224308.BSU10640 209
224308.BSU00290 224308.BSU10650 329
224308.BSU00290 224308.BSU10880 183
224308.BSU00290 224308.BSU11240 162
224308.BSU00290 224308.BSU11370 181
224308.BSU00290 224308.BSU12580 156
224308.BSU00290 224308.BSU13480 321
224308.BSU00290 224308.BSU13980 176
224308.BSU00290 224308.BSU14480 540
224308.BSU00290 224308.BSU14630 424
224308.BSU00290 224308.BSU14650 429
224308.BSU00290 224308.BSU14870 197
224308.BSU00290 224308.BSU15150 207
224308.BSU00290 224308.BSU15410 368
224308.BSU00290 224308.BSU15520 162
224308.BSU00290 224308.BSU15640 445
224308.BSU00290 224308.BSU15690 173
224308.BSU00290 224308.BSU15710 166
224308.BSU00290 224308.BSU16120 156
224308.BSU00290 224308.BSU16510 280
224308.BSU00290 224308.BSU16660 170
224308.BSU00290 224308.BSU16670 183
224308.BSU00290 224308.BSU16680 396
224308.BSU00290 224308.BSU16690 178
224308.BSU00290 224308.BSU16700 156
224308.BSU00290 224308.BSU16845 199
224308.BSU00290 224308.BSU16950 168
224308.BSU00290 224308.BSU16980 495
224308.BSU00290 224308.BSU18030 154
224308.BSU00290 224308.BSU19430 341
224308.BSU00290 224308.BSU19470 383
224308.BSU00290 224308.BSU19590 365
224308.BSU00290 224308.BSU21800 217
224308.BSU00290 224308.BSU21830 151
224308.BSU00290 224308.BSU22210 244
224308.BSU00290 224308.BSU22380 187
224308.BSU00290 224308.BSU23050 306
224308.BSU00290 224308.BSU23170 156
224308.BSU00290 224308.BSU23180 166
224308.BSU00290 224308.BSU23890 155
224308.BSU00290 224308.BSU24400 195
224308.BSU00290 224308.BSU24430 542
224308.BSU00290 224308.BSU24540 156
224308.BSU00290 224308.BSU25000 161
224308.BSU00290 224308.BSU25450 289
224308.BSU00290 224308.BSU27400 501
224308.BSU00290 224308.BSU27530 305
224308.BSU00290 224308.BSU27600 261
224308.BSU00290 224308.BSU28090 236
224308.BSU00290 224308.BSU28240 161
224308.BSU00290 224308.BSU28580 227
224308.BSU00290 224308.BSU28990 194
224308.BSU00290 224308.BSU29300 183
224308.BSU00290 224308.BSU29490 156
224308.BSU00290 224308.BSU29500 165
224308.BSU00290 224308.BSU29805 231
224308.BSU00290 224308.BSU30090 154
224308.BSU00290 224308.BSU30350 211
224308.BSU00290 224308.BSU30990 387
224308.BSU00290 224308.BSU31160 172
224308.BSU00290 224308.BSU31270 174
224308.BSU00290 224308.BSU31350 224
224308.BSU00290 224308.BSU31800 167
224308.BSU00290 224308.BSU32420 243
224308.BSU00290 224308.BSU32860 388
224308.BSU00290 224308.BSU33050 152
224308.BSU00290 224308.BSU33100 419
224308.BSU00290 224308.BSU33120 199
224308.BSU00290 224308.BSU33450 240
224308.BSU00290 224308.BSU33600 152
224308.BSU00290 224308.BSU33780 210
224308.BSU00290 224308.BSU33790 208
224308.BSU00290 224308.BSU33950 240
224308.BSU00290 224308.BSU33970 280
224308.BSU00290 224308.BSU34690 172
224308.BSU00290 224308.BSU35120 216
224308.BSU00290 224308.BSU35240 245
224308.BSU00290 224308.BSU35310 151
224308.BSU00290 224308.BSU35440 254
224308.BSU00290 224308.BSU35480 277
224308.BSU00290 224308.BSU37160 155
224308.BSU00290 224308.BSU37200 192
224308.BSU00290 224308.BSU37880 219
224308.BSU00290 224308.BSU38860 428
224308.BSU00290 224308.BSU40160 204
224308.BSU00290 224308.BSU40380 242
224308.BSU00290 224308.BSU40400 429
224308.BSU00290 224308.BSU40510 543
224308.BSU00290 224308.BSU41000 171
224308.BSU00290 224308.BSU41040 232
224308.BSU00300 224308.BSU00190 222
224308.BSU00300 224308.BSU00200 180
224308.BSU00300 224308.BSU00210 183
224308.BSU00300 224308.BSU00240 559
224308.BSU00300 224308.BSU00250 486
224308.BSU00300 224308.BSU00260 449
224308.BSU00300 224308.BSU00270 668
224308.BSU00300 224308.BSU00280 802
224308.BSU00300 224308.BSU00290 897
224308.BSU00300 224308.BSU00310 905
224308.BSU00300 224308.BSU00320 906
224308.BSU00300 224308.BSU00330 800
224308.BSU00300 224308.BSU00340 791
224308.BSU00300 224308.BSU00350 690
224308.BSU00300 224308.BSU00360 791
224308.BSU00300 224308.BSU00450 288
224308.BSU00300 224308.BSU00490 154
224308.BSU00300 224308.BSU00560 246
224308.BSU00300 224308.BSU00600 171
224308.BSU00300 224308.BSU00670 194
224308.BSU00300 224308.BSU00710 267
224308.BSU00300 224308.BSU00950 325
224308.BSU00300 224308.BSU01540 231
224308.BSU00300 224308.BSU01740 189
224308.BSU00300 224308.BSU01980 225
224308.BSU00300 224308.BSU02050 178
224308.BSU00300 224308.BSU02580 276
224308.BSU00300 224308.BSU02600 699
224308.BSU00300 224308.BSU02720 174
224308.BSU00300 224308.BSU02790 179
224308.BSU00300 224308.BSU02800 179
224308.BSU00300 224308.BSU03230 173
224308.BSU00300 224308.BSU03350 317
224308.BSU00300 224308.BSU03750 251
224308.BSU00300 224308.BSU03850 172
224308.BSU00300 224308.BSU04160 173
224308.BSU00300 224308.BSU04310 170
224308.BSU00300 224308.BSU04480 458
224308.BSU00300 224308.BSU04550 597
224308.BSU00300 224308.BSU04720 180
224308.BSU00300 224308.BSU05030 175
224308.BSU00300 224308.BSU05710 314
224308.BSU00300 224308.BSU06200 159
224308.BSU00300 224308.BSU06260 258
224308.BSU00300 224308.BSU06360 429
224308.BSU00300 224308.BSU06600 174
224308.BSU00300 224308.BSU06730 292
224308.BSU00300 224308.BSU06740 200
224308.BSU00300 224308.BSU06830 175
224308.BSU00300 224308.BSU07080 203
224308.BSU00300 224308.BSU07420 308
224308.BSU00300 224308.BSU07550 173
224308.BSU00300 224308.BSU08060 172
224308.BSU00300 224308.BSU08220 224
224308.BSU00300 224308.BSU08750 504
224308.BSU00300 224308.BSU09230 167
224308.BSU00300 224308.BSU09330 159
224308.BSU00300 224308.BSU09510 168
224308.BSU00300 224308.BSU09570 163
224308.BSU00300 224308.BSU09650 156
224308.BSU00300 224308.BSU09750 192
224308.BSU00300 224308.BSU09780 192
224308.BSU00300 224308.BSU10080 205
224308.BSU00300 224308.BSU10680 166
224308.BSU00300 224308.BSU11570 274
224308.BSU00300 224308.BSU11910 357
224308.BSU00300 224308.BSU12460 166
224308.BSU00300 224308.BSU12960 158
224308.BSU00300 224308.BSU13799 314
224308.BSU00300 224308.BSU14560 170
224308.BSU00300 224308.BSU14630 225
224308.BSU00300 224308.BSU14660 432
224308.BSU00300 224308.BSU15230 190
224308.BSU00300 224308.BSU15320 340
224308.BSU00300 224308.BSU15360 253
224308.BSU00300 224308.BSU15460 154
224308.BSU00300 224308.BSU15720 170
224308.BSU00300 224308.BSU15830 171
224308.BSU00300 224308.BSU15890 184
224308.BSU00300 224308.BSU15930 192
224308.BSU00300 224308.BSU16070 257
224308.BSU00300 224308.BSU16080 407
224308.BSU00300 224308.BSU16190 165
224308.BSU00300 224308.BSU16250 243
224308.BSU00300 224308.BSU16299 646
224308.BSU00300 224308.BSU16310 405
224308.BSU00300 224308.BSU16320 703
224308.BSU00300 224308.BSU16330 266
224308.BSU00300 224308.BSU16400 245
224308.BSU00300 224308.BSU16410 173
224308.BSU00300 224308.BSU16550 224
224308.BSU00300 224308.BSU16560 224
224308.BSU00300 224308.BSU16590 277
224308.BSU00300 224308.BSU16600 170
224308.BSU00300 224308.BSU16620 317
224308.BSU00300 224308.BSU16640 196
224308.BSU00300 224308.BSU16720 150
224308.BSU00300 224308.BSU17320 341
224308.BSU00300 224308.BSU17370 186
224308.BSU00300 224308.BSU17390 152
224308.BSU00300 224308.BSU17860 175
224308.BSU00300 224308.BSU17880 160
224308.BSU00300 224308.BSU17890 192
224308.BSU00300 224308.BSU18030 157
224308.BSU00300 224308.BSU18730 161
224308.BSU00300 224308.BSU20040 165
224308.BSU00300 224308.BSU20370 172
224308.BSU00300 224308.BSU20860 154
224308.BSU00300 224308.BSU21510 151
224308.BSU00300 224308.BSU21660 191
224308.BSU00300 224308.BSU21850 250
224308.BSU00300 224308.BSU22170 179
224308.BSU00300 224308.BSU22500 157
224308.BSU00300 224308.BSU22720 380
224308.BSU00300 224308.BSU22800 164
224308.BSU00300 224308.BSU22810 156
224308.BSU00300 224308.BSU22920 192
224308.BSU00300 224308.BSU22970 225
224308.BSU00300 224308.BSU23050 439
224308.BSU00300 224308.BSU23402 229
224308.BSU00300 224308.BSU23410 260
224308.BSU00300 224308.BSU23420 540
224308.BSU00300 224308.BSU24150 153
224308.BSU00300 224308.BSU24230 237
224308.BSU00300 224308.BSU24290 216
224308.BSU00300 224308.BSU24360 175
224308.BSU00300 224308.BSU24370 485
224308.BSU00300 224308.BSU24380 275
224308.BSU00300 224308.BSU24390 182
224308.BSU00300 224308.BSU24400 184
224308.BSU00300 224308.BSU24450 151
224308.BSU00300 224308.BSU24490 152
224308.BSU00300 224308.BSU24500 186
224308.BSU00300 224308.BSU24620 231
224308.BSU00300 224308.BSU24830 188
224308.BSU00300 224308.BSU24870 167
224308.BSU00300 224308.BSU25070 239
224308.BSU00300 224308.BSU25080 224
224308.BSU00300 224308.BSU25230 150
224308.BSU00300 224308.BSU25350 220
224308.BSU00300 224308.BSU25360 150
224308.BSU00300 224308.BSU25530 444
224308.BSU00300 224308.BSU25540 443
224308.BSU00300 224308.BSU25630 707
224308.BSU00300 224308.BSU25860 169
224308.BSU00300 224308.BSU27130 217
224308.BSU00300 224308.BSU27490 154
224308.BSU00300 224308.BSU27729 259
224308.BSU00300 224308.BSU27820 163
224308.BSU00300 224308.BSU27890 193
224308.BSU00300 224308.BSU27910 310
224308.BSU00300 224308.BSU27950 384
224308.BSU00300 224308.BSU28360 207
224308.BSU00300 224308.BSU28420 181
224308.BSU00300 224308.BSU28640 156
224308.BSU00300 224308.BSU28960 271
224308.BSU00300 224308.BSU29100 256
224308.BSU00300 224308.BSU29120 335
224308.BSU00300 224308.BSU29160 397
224308.BSU00300 224308.BSU29380 161
224308.BSU00300 224308.BSU29480 151
224308.BSU00300 224308.BSU29570 214
224308.BSU00300 224308.BSU30330 179
224308.BSU00300 224308.BSU30430 180
224308.BSU00300 224308.BSU30450 223
224308.BSU00300 224308.BSU30550 475
224308.BSU00300 224308.BSU31310 259
224308.BSU00300 224308.BSU32270 174
224308.BSU00300 224308.BSU32860 559
224308.BSU00300 224308.BSU33050 198
224308.BSU00300 224308.BSU33160 151
224308.BSU00300 224308.BSU33870 167
224308.BSU00300 224308.BSU34230 176
224308.BSU00300 224308.BSU34360 182
224308.BSU00300 224308.BSU34650 157
224308.BSU00300 224308.BSU34750 180
224308.BSU00300 224308.BSU34860 176
224308.BSU00300 224308.BSU34930 189
224308.BSU00300 224308.BSU34990 213
224308.BSU00300 224308.BSU35150 387
224308.BSU00300 224308.BSU35210 180
224308.BSU00300 224308.BSU35330 175
224308.BSU00300 224308.BSU35350 321
224308.BSU00300 224308.BSU35360 387
224308.BSU00300 224308.BSU35370 291
224308.BSU00300 224308.BSU35380 665
224308.BSU00300 224308.BSU35390 721
224308.BSU00300 224308.BSU35400 344
224308.BSU00300 224308.BSU35410 404
224308.BSU00300 224308.BSU35420 765
224308.BSU00300 224308.BSU35440 808
224308.BSU00300 224308.BSU35470 368
224308.BSU00300 224308.BSU35490 159
224308.BSU00300 224308.BSU35500 150
224308.BSU00300 224308.BSU35510 180
224308.BSU00300 224308.BSU35900 184
224308.BSU00300 224308.BSU36250 182
224308.BSU00300 224308.BSU36270 319
224308.BSU00300 224308.BSU36330 184
224308.BSU00300 224308.BSU36380 306
224308.BSU00300 224308.BSU36400 263
224308.BSU00300 224308.BSU36480 310
224308.BSU00300 224308.BSU36770 386
224308.BSU00300 224308.BSU36870 187
224308.BSU00300 224308.BSU36910 223
224308.BSU00300 224308.BSU36970 561
224308.BSU00300 224308.BSU37170 157
224308.BSU00300 224308.BSU37340 217
224308.BSU00300 224308.BSU37830 324
224308.BSU00300 224308.BSU37840 200
224308.BSU00300 224308.BSU37920 661
224308.BSU00300 224308.BSU39400 274
224308.BSU00300 224308.BSU39820 155
224308.BSU00300 224308.BSU40300 193
224308.BSU00300 224308.BSU40510 178
224308.BSU00310 224308.BSU00010 530
224308.BSU00310 224308.BSU00020 980
224308.BSU00310 224308.BSU00030 161
224308.BSU00310 224308.BSU00060 412
224308.BSU00310 224308.BSU00070 612
224308.BSU00310 224308.BSU00100 269
224308.BSU00310 224308.BSU00130 538
224308.BSU00310 224308.BSU00140 161
224308.BSU00310 224308.BSU00150 161
224308.BSU00310 224308.BSU00180 424
224308.BSU00310 224308.BSU00190 924
224308.BSU00310 224308.BSU00200 396
224308.BSU00310 224308.BSU00210 611
224308.BSU00310 224308.BSU00220 277
224308.BSU00310 224308.BSU00240 480
224308.BSU00310 224308.BSU00250 405
224308.BSU00310 224308.BSU00260 470
224308.BSU00310 224308.BSU00270 773
224308.BSU00310 224308.BSU00280 893
224308.BSU00310 224308.BSU00290 887
224308.BSU00310 224308.BSU00300 905
224308.BSU00310 224308.BSU00320 942
224308.BSU00310 224308.BSU00330 926
224308.BSU00310 224308.BSU00340 820
224308.BSU00310 224308.BSU00350 805
224308.BSU00310 224308.BSU00360 850
224308.BSU00310 224308.BSU00380 600
224308.BSU00310 224308.BSU00390 519
224308.BSU00310 224308.BSU00420 167
224308.BSU00310 224308.BSU00490 153
224308.BSU00310 224308.BSU00510 294
224308.BSU00310 224308.BSU00520 324
224308.BSU00310 224308.BSU00530 161
224308.BSU00310 224308.BSU00620 164
224308.BSU00310 224308.BSU00640 297
224308.BSU00310 224308.BSU00650 150
224308.BSU00310 224308.BSU00660 248
224308.BSU00310 224308.BSU00670 222
224308.BSU00310 224308.BSU00680 172
224308.BSU00310 224308.BSU00740 170
224308.BSU00310 224308.BSU00760 406
224308.BSU00310 224308.BSU00770 350
224308.BSU00310 224308.BSU00820 317
224308.BSU00310 224308.BSU00870 254
224308.BSU00310 224308.BSU00890 154
224308.BSU00310 224308.BSU00900 231
224308.BSU00310 224308.BSU00920 238
224308.BSU00310 224308.BSU00940 483
224308.BSU00310 224308.BSU00950 192
224308.BSU00310 224308.BSU01030 158
224308.BSU00310 224308.BSU01040 168
224308.BSU00310 224308.BSU01060 156
224308.BSU00310 224308.BSU01090 278
224308.BSU00310 224308.BSU01110 231
224308.BSU00310 224308.BSU01140 155
224308.BSU00310 224308.BSU01150 161
224308.BSU00310 224308.BSU01240 228
224308.BSU00310 224308.BSU01370 202
224308.BSU00310 224308.BSU01430 196
224308.BSU00310 224308.BSU01470 231
224308.BSU00310 224308.BSU01480 270
224308.BSU00310 224308.BSU01500 169
224308.BSU00310 224308.BSU01680 182
224308.BSU00310 224308.BSU01990 155
224308.BSU00310 224308.BSU02030 248
224308.BSU00310 224308.BSU02260 155
224308.BSU00310 224308.BSU02350 182
224308.BSU00310 224308.BSU02390 243
224308.BSU00310 224308.BSU02640 172
224308.BSU00310 224308.BSU02660 197
224308.BSU00310 224308.BSU02860 312
224308.BSU00310 224308.BSU02920 151
224308.BSU00310 224308.BSU02950 152
224308.BSU00310 224308.BSU03260 155
224308.BSU00310 224308.BSU03350 202
224308.BSU00310 224308.BSU03420 185
224308.BSU00310 224308.BSU03450 232
224308.BSU00310 224308.BSU03660 155
224308.BSU00310 224308.BSU03730 180
224308.BSU00310 224308.BSU03760 191
224308.BSU00310 224308.BSU03790 282
224308.BSU00310 224308.BSU04260 542
224308.BSU00310 224308.BSU04330 206
224308.BSU00310 224308.BSU05440 155
224308.BSU00310 224308.BSU05920 264
224308.BSU00310 224308.BSU05930 220
224308.BSU00310 224308.BSU05940 643
224308.BSU00310 224308.BSU05950 218
224308.BSU00310 224308.BSU05960 336
224308.BSU00310 224308.BSU05990 172
224308.BSU00310 224308.BSU06030 193
224308.BSU00310 224308.BSU06100 155
224308.BSU00310 224308.BSU06190 195
224308.BSU00310 224308.BSU06210 156
224308.BSU00310 224308.BSU06280 155
224308.BSU00310 224308.BSU06350 316
224308.BSU00310 224308.BSU06360 202
224308.BSU00310 224308.BSU06440 446
224308.BSU00310 224308.BSU06510 200
224308.BSU00310 224308.BSU06520 260
224308.BSU00310 224308.BSU06570 274
224308.BSU00310 224308.BSU06610 312
224308.BSU00310 224308.BSU06620 609
224308.BSU00310 224308.BSU06700 175
224308.BSU00310 224308.BSU07270 222
224308.BSU00310 224308.BSU07460 269
224308.BSU00310 224308.BSU07660 172
224308.BSU00310 224308.BSU07680 190
224308.BSU00310 224308.BSU07700 182
224308.BSU00310 224308.BSU07800 182
224308.BSU00310 224308.BSU07880 257
224308.BSU00310 224308.BSU07910 155
224308.BSU00310 224308.BSU07930 168
224308.BSU00310 224308.BSU07940 159
224308.BSU00310 224308.BSU08200 182
224308.BSU00310 224308.BSU08370 153
224308.BSU00310 224308.BSU08425 201
224308.BSU00310 224308.BSU08560 154
224308.BSU00310 224308.BSU08590 155
224308.BSU00310 224308.BSU08640 199
224308.BSU00310 224308.BSU08670 170
224308.BSU00310 224308.BSU08930 156
224308.BSU00310 224308.BSU09210 181
224308.BSU00310 224308.BSU09650 261
224308.BSU00310 224308.BSU09670 243
224308.BSU00310 224308.BSU09840 190
224308.BSU00310 224308.BSU09910 736
224308.BSU00310 224308.BSU09930 339
224308.BSU00310 224308.BSU10030 445
224308.BSU00310 224308.BSU10050 269
224308.BSU00310 224308.BSU10170 220
224308.BSU00310 224308.BSU10640 736
224308.BSU00310 224308.BSU10650 786
224308.BSU00310 224308.BSU10670 167
224308.BSU00310 224308.BSU10720 150
224308.BSU00310 224308.BSU10780 177
224308.BSU00310 224308.BSU10900 155
224308.BSU00310 224308.BSU10960 228
224308.BSU00310 224308.BSU11010 206
224308.BSU00310 224308.BSU11030 204
224308.BSU00310 224308.BSU11280 217
224308.BSU00310 224308.BSU11310 181
224308.BSU00310 224308.BSU11330 220
224308.BSU00310 224308.BSU11340 261
224308.BSU00310 224308.BSU11360 163
224308.BSU00310 224308.BSU11620 181
224308.BSU00310 224308.BSU11630 352
224308.BSU00310 224308.BSU11700 210
224308.BSU00310 224308.BSU11740 202
224308.BSU00310 224308.BSU11810 240
224308.BSU00310 224308.BSU11820 316
224308.BSU00310 224308.BSU12250 303
224308.BSU00310 224308.BSU12430 185
224308.BSU00310 224308.BSU12810 185
224308.BSU00310 224308.BSU12850 157
224308.BSU00310 224308.BSU13120 225
224308.BSU00310 224308.BSU13130 257
224308.BSU00310 224308.BSU13170 230
224308.BSU00310 224308.BSU13210 231
224308.BSU00310 224308.BSU13350 179
224308.BSU00310 224308.BSU13400 327
224308.BSU00310 224308.BSU13500 178
224308.BSU00310 224308.BSU13530 228
224308.BSU00310 224308.BSU13540 220
224308.BSU00310 224308.BSU13730 217
224308.BSU00310 224308.BSU13789 188
224308.BSU00310 224308.BSU13819 169
224308.BSU00310 224308.BSU13850 234
224308.BSU00310 224308.BSU13890 182
224308.BSU00310 224308.BSU14010 200
224308.BSU00310 224308.BSU14100 157
224308.BSU00310 224308.BSU14130 151
224308.BSU00310 224308.BSU14220 176
224308.BSU00310 224308.BSU14270 210
224308.BSU00310 224308.BSU14600 154
224308.BSU00310 224308.BSU14630 579
224308.BSU00310 224308.BSU14640 389
224308.BSU00310 224308.BSU14690 158
224308.BSU00310 224308.BSU14800 211
224308.BSU00310 224308.BSU14840 214
224308.BSU00310 224308.BSU14970 206
224308.BSU00310 224308.BSU14980 203
224308.BSU00310 224308.BSU15070 232
224308.BSU00310 224308.BSU15080 292
224308.BSU00310 224308.BSU15100 161
224308.BSU00310 224308.BSU15110 211
224308.BSU00310 224308.BSU15220 179
224308.BSU00310 224308.BSU15310 208
224308.BSU00310 224308.BSU15370 191
224308.BSU00310 224308.BSU15450 176
224308.BSU00310 224308.BSU15460 181
224308.BSU00310 224308.BSU15710 267
224308.BSU00310 224308.BSU15770 248
224308.BSU00310 224308.BSU15870 231
224308.BSU00310 224308.BSU15890 272
224308.BSU00310 224308.BSU15900 243
224308.BSU00310 224308.BSU15910 238
224308.BSU00310 224308.BSU15920 270
224308.BSU00310 224308.BSU15930 626
224308.BSU00310 224308.BSU15940 705
224308.BSU00310 224308.BSU15950 304
224308.BSU00310 224308.BSU15980 224
224308.BSU00310 224308.BSU16010 177
224308.BSU00310 224308.BSU16060 340
224308.BSU00310 224308.BSU16120 695
224308.BSU00310 224308.BSU16130 184
224308.BSU00310 224308.BSU16400 285
224308.BSU00310 224308.BSU16620 278
224308.BSU00310 224308.BSU16630 192
224308.BSU00310 224308.BSU16670 254
224308.BSU00310 224308.BSU16710 168
224308.BSU00310 224308.BSU16760 282
224308.BSU00310 224308.BSU16799 269
224308.BSU00310 224308.BSU16860 392
224308.BSU00310 224308.BSU16870 229
224308.BSU00310 224308.BSU16880 273
224308.BSU00310 224308.BSU16940 592
224308.BSU00310 224308.BSU17030 187
224308.BSU00310 224308.BSU17040 503
224308.BSU00310 224308.BSU17050 595
224308.BSU00310 224308.BSU17100 243
224308.BSU00310 224308.BSU17120 243
224308.BSU00310 224308.BSU17130 270
224308.BSU00310 224308.BSU17140 261
224308.BSU00310 224308.BSU17330 253
224308.BSU00310 224308.BSU17380 365
224308.BSU00310 224308.BSU17390 332
224308.BSU00310 224308.BSU17410 309
224308.BSU00310 224308.BSU17420 168
224308.BSU00310 224308.BSU17660 371
224308.BSU00310 224308.BSU17680 272
224308.BSU00310 224308.BSU17890 263
224308.BSU00310 224308.BSU17900 272
224308.BSU00310 224308.BSU18060 463
224308.BSU00310 224308.BSU18070 157
224308.BSU00310 224308.BSU18090 521
224308.BSU00310 224308.BSU18100 520
224308.BSU00310 224308.BSU18200 207
224308.BSU00310 224308.BSU18400 176
224308.BSU00310 224308.BSU18470 225
224308.BSU00310 224308.BSU19040 202
224308.BSU00310 224308.BSU19200 173
224308.BSU00310 224308.BSU19220 550
224308.BSU00310 224308.BSU19400 176
224308.BSU00310 224308.BSU19480 192
224308.BSU00310 224308.BSU19670 319
224308.BSU00310 224308.BSU19689 157
224308.BSU00310 224308.BSU20020 371
224308.BSU00310 224308.BSU20040 332
224308.BSU00310 224308.BSU20060 343
224308.BSU00310 224308.BSU20340 353
224308.BSU00310 224308.BSU20500 317
224308.BSU00310 224308.BSU21250 240
224308.BSU00310 224308.BSU21730 173
224308.BSU00310 224308.BSU21740 153
224308.BSU00310 224308.BSU21760 151
224308.BSU00310 224308.BSU21820 272
224308.BSU00310 224308.BSU21840 178
224308.BSU00310 224308.BSU21900 156
224308.BSU00310 224308.BSU21920 179
224308.BSU00310 224308.BSU22010 192
224308.BSU00310 224308.BSU22140 226
224308.BSU00310 224308.BSU22150 532
224308.BSU00310 224308.BSU22220 276
224308.BSU00310 224308.BSU22270 169
224308.BSU00310 224308.BSU22280 273
224308.BSU00310 224308.BSU22330 231
224308.BSU00310 224308.BSU22340 218
224308.BSU00310 224308.BSU22380 227
224308.BSU00310 224308.BSU22400 689
224308.BSU00310 224308.BSU22500 232
224308.BSU00310 224308.BSU22510 228
224308.BSU00310 224308.BSU22520 168
224308.BSU00310 224308.BSU22580 172
224308.BSU00310 224308.BSU22610 213
224308.BSU00310 224308.BSU22680 170
224308.BSU00310 224308.BSU22730 905
224308.BSU00310 224308.BSU22790 151
224308.BSU00310 224308.BSU22860 211
224308.BSU00310 224308.BSU22880 178
224308.BSU00310 224308.BSU22970 231
224308.BSU00310 224308.BSU23020 564
224308.BSU00310 224308.BSU23030 472
224308.BSU00310 224308.BSU23190 269
224308.BSU00310 224308.BSU23200 173
224308.BSU00310 224308.BSU23380 288
224308.BSU00310 224308.BSU23440 249
224308.BSU00310 224308.BSU23480 459
224308.BSU00310 224308.BSU23519 204
224308.BSU00310 224308.BSU23610 206
224308.BSU00310 224308.BSU23830 155
224308.BSU00310 224308.BSU24030 189
224308.BSU00310 224308.BSU24190 229
224308.BSU00310 224308.BSU24260 291
224308.BSU00310 224308.BSU24290 396
224308.BSU00310 224308.BSU24300 201
224308.BSU00310 224308.BSU24360 185
224308.BSU00310 224308.BSU24430 384
224308.BSU00310 224308.BSU24440 243
224308.BSU00310 224308.BSU24450 196
224308.BSU00310 224308.BSU24480 167
224308.BSU00310 224308.BSU24580 485
224308.BSU00310 224308.BSU24590 234
224308.BSU00310 224308.BSU24650 188
224308.BSU00310 224308.BSU24710 203
224308.BSU00310 224308.BSU24930 235
224308.BSU00310 224308.BSU24940 198
224308.BSU00310 224308.BSU25060 259
224308.BSU00310 224308.BSU25070 198
224308.BSU00310 224308.BSU25120 234
224308.BSU00310 224308.BSU25290 188
224308.BSU00310 224308.BSU25330 211
224308.BSU00310 224308.BSU25430 228
224308.BSU00310 224308.BSU25470 256
224308.BSU00310 224308.BSU25500 190
224308.BSU00310 224308.BSU25510 212
224308.BSU00310 224308.BSU25520 166
224308.BSU00310 224308.BSU25560 966
224308.BSU00310 224308.BSU25580 189
224308.BSU00310 224308.BSU25650 221
224308.BSU00310 224308.BSU26150 214
224308.BSU00310 224308.BSU26910 155
224308.BSU00310 224308.BSU27230 206
224308.BSU00310 224308.BSU27330 155
224308.BSU00310 224308.BSU27370 590
224308.BSU00310 224308.BSU27390 198
224308.BSU00310 224308.BSU27480 345
224308.BSU00310 224308.BSU27530 502
224308.BSU00310 224308.BSU27580 236
224308.BSU00310 224308.BSU27620 329
224308.BSU00310 224308.BSU27650 287
224308.BSU00310 224308.BSU27660 282
224308.BSU00310 224308.BSU27720 157
224308.BSU00310 224308.BSU27729 261
224308.BSU00310 224308.BSU27740 494
224308.BSU00310 224308.BSU27750 235
224308.BSU00310 224308.BSU27785 248
224308.BSU00310 224308.BSU27900 226
224308.BSU00310 224308.BSU27930 365
224308.BSU00310 224308.BSU28120 150
224308.BSU00310 224308.BSU28130 180
224308.BSU00310 224308.BSU28200 208
224308.BSU00310 224308.BSU28470 282
224308.BSU00310 224308.BSU28580 261
224308.BSU00310 224308.BSU28600 237
224308.BSU00310 224308.BSU28630 275
224308.BSU00310 224308.BSU28660 168
224308.BSU00310 224308.BSU28820 221
224308.BSU00310 224308.BSU28950 172
224308.BSU00310 224308.BSU29090 565
224308.BSU00310 224308.BSU29170 180
224308.BSU00310 224308.BSU29180 903
224308.BSU00310 224308.BSU29230 426
224308.BSU00310 224308.BSU29300 254
224308.BSU00310 224308.BSU29490 155
224308.BSU00310 224308.BSU29510 166
224308.BSU00310 224308.BSU29520 152
224308.BSU00310 224308.BSU29560 202
224308.BSU00310 224308.BSU29670 156
224308.BSU00310 224308.BSU29710 263
224308.BSU00310 224308.BSU29820 202
224308.BSU00310 224308.BSU29850 166
224308.BSU00310 224308.BSU29870 185
224308.BSU00310 224308.BSU29900 157
224308.BSU00310 224308.BSU29920 263
224308.BSU00310 224308.BSU30050 188
224308.BSU00310 224308.BSU30060 223
224308.BSU00310 224308.BSU30330 232
224308.BSU00310 224308.BSU30410 190
224308.BSU00310 224308.BSU30470 163
224308.BSU00310 224308.BSU30630 206
224308.BSU00310 224308.BSU30810 155
224308.BSU00310 224308.BSU30870 167
224308.BSU00310 224308.BSU31100 178
224308.BSU00310 224308.BSU31360 177
224308.BSU00310 224308.BSU31370 177
224308.BSU00310 224308.BSU31420 155
224308.BSU00310 224308.BSU31740 180
224308.BSU00310 224308.BSU31750 394
224308.BSU00310 224308.BSU32000 249
224308.BSU00310 224308.BSU32020 195
224308.BSU00310 224308.BSU32220 373
224308.BSU00310 224308.BSU32320 176
224308.BSU00310 224308.BSU32350 170
224308.BSU00310 224308.BSU32950 173
224308.BSU00310 224308.BSU33130 203
224308.BSU00310 224308.BSU33170 153
224308.BSU00310 224308.BSU33190 212
224308.BSU00310 224308.BSU33490 234
224308.BSU00310 224308.BSU33500 234
224308.BSU00310 224308.BSU33600 152
224308.BSU00310 224308.BSU33640 155
224308.BSU00310 224308.BSU33920 183
224308.BSU00310 224308.BSU33930 194
224308.BSU00310 224308.BSU34020 174
224308.BSU00310 224308.BSU34090 226
224308.BSU00310 224308.BSU34100 155
224308.BSU00310 224308.BSU34650 232
224308.BSU00310 224308.BSU34780 206
224308.BSU00310 224308.BSU34840 193
224308.BSU00310 224308.BSU34970 196
224308.BSU00310 224308.BSU34990 289
224308.BSU00310 224308.BSU35260 331
224308.BSU00310 224308.BSU35300 155
224308.BSU00310 224308.BSU35310 205
224308.BSU00310 224308.BSU36280 482
224308.BSU00310 224308.BSU36480 167
224308.BSU00310 224308.BSU36510 262
224308.BSU00310 224308.BSU36520 156
224308.BSU00310 224308.BSU36570 208
224308.BSU00310 224308.BSU36930 280
224308.BSU00310 224308.BSU36950 270
224308.BSU00310 224308.BSU37060 225
224308.BSU00310 224308.BSU37080 177
224308.BSU00310 224308.BSU37090 224
224308.BSU00310 224308.BSU37640 173
224308.BSU00310 224308.BSU37720 214
224308.BSU00310 224308.BSU37750 240
224308.BSU00310 224308.BSU37810 161
224308.BSU00310 224308.BSU37880 220
224308.BSU00310 224308.BSU37920 154
224308.BSU00310 224308.BSU38050 182
224308.BSU00310 224308.BSU38150 194
224308.BSU00310 224308.BSU38360 206
224308.BSU00310 224308.BSU38390 176
224308.BSU00310 224308.BSU38410 182
224308.BSU00310 224308.BSU38520 270
224308.BSU00310 224308.BSU38550 243
224308.BSU00310 224308.BSU38860 483
224308.BSU00310 224308.BSU38870 300
224308.BSU00310 224308.BSU39010 160
224308.BSU00310 224308.BSU39270 182
224308.BSU00310 224308.BSU39420 182
224308.BSU00310 224308.BSU40090 176
224308.BSU00310 224308.BSU40370 446
224308.BSU00310 224308.BSU40390 204
224308.BSU00310 224308.BSU40420 269
224308.BSU00310 224308.BSU40440 269
224308.BSU00310 224308.BSU40500 539
224308.BSU00310 224308.BSU40730 180
224308.BSU00310 224308.BSU40880 287
224308.BSU00310 224308.BSU40900 247
224308.BSU00310 224308.BSU40939 155
224308.BSU00310 224308.BSU40960 175
224308.BSU00310 224308.BSU40970 165
224308.BSU00310 224308.BSU41000 155
224308.BSU00310 224308.BSU41010 327
224308.BSU00310 224308.BSU41020 319
224308.BSU00310 224308.BSU41030 161
224308.BSU00320 224308.BSU00040 157
224308.BSU00320 224308.BSU00190 461
224308.BSU00320 224308.BSU00200 177
224308.BSU00320 224308.BSU00210 494
224308.BSU00320 224308.BSU00240 480
224308.BSU00320 224308.BSU00250 405
224308.BSU00320 224308.BSU00260 470
224308.BSU00320 224308.BSU00270 772
224308.BSU00320 224308.BSU00280 828
224308.BSU00320 224308.BSU00290 883
224308.BSU00320 224308.BSU00300 906
224308.BSU00320 224308.BSU00310 942
224308.BSU00320 224308.BSU00330 896
224308.BSU00320 224308.BSU00340 830
224308.BSU00320 224308.BSU00350 805
224308.BSU00320 224308.BSU00360 848
224308.BSU00320 224308.BSU00380 562
224308.BSU00320 224308.BSU00390 344
224308.BSU00320 224308.BSU00460 258
224308.BSU00320 224308.BSU00470 159
224308.BSU00320 224308.BSU00480 219
224308.BSU00320 224308.BSU00500 247
224308.BSU00320 224308.BSU00510 318
224308.BSU00320 224308.BSU00520 324
224308.BSU00320 224308.BSU00530 156
224308.BSU00320 224308.BSU00570 184
224308.BSU00320 224308.BSU00580 274
224308.BSU00320 224308.BSU00670 269
224308.BSU00320 224308.BSU00860 162
224308.BSU00320 224308.BSU01090 168
224308.BSU00320 224308.BSU01750 195
224308.BSU00320 224308.BSU01860 151
224308.BSU00320 224308.BSU03040 469
224308.BSU00320 224308.BSU03350 200
224308.BSU00320 224308.BSU03450 265
224308.BSU00320 224308.BSU04260 360
224308.BSU00320 224308.BSU04710 159
224308.BSU00320 224308.BSU05910 257
224308.BSU00320 224308.BSU06440 220
224308.BSU00320 224308.BSU06530 197
224308.BSU00320 224308.BSU06610 230
224308.BSU00320 224308.BSU07955 205
224308.BSU00320 224308.BSU08570 266
224308.BSU00320 224308.BSU09190 615
224308.BSU00320 224308.BSU09310 196
224308.BSU00320 224308.BSU09370 157
224308.BSU00320 224308.BSU09420 169
224308.BSU00320 224308.BSU09650 201
224308.BSU00320 224308.BSU09930 279
224308.BSU00320 224308.BSU10110 345
224308.BSU00320 224308.BSU11010 223
224308.BSU00320 224308.BSU11340 307
224308.BSU00320 224308.BSU11470 158
224308.BSU00320 224308.BSU11820 209
224308.BSU00320 224308.BSU13500 179
224308.BSU00320 224308.BSU13730 192
224308.BSU00320 224308.BSU14000 403
224308.BSU00320 224308.BSU14510 168
224308.BSU00320 224308.BSU14630 578
224308.BSU00320 224308.BSU14990 722
224308.BSU00320 224308.BSU15010 192
224308.BSU00320 224308.BSU15020 397
224308.BSU00320 224308.BSU15370 192
224308.BSU00320 224308.BSU15380 156
224308.BSU00320 224308.BSU15490 274
224308.BSU00320 224308.BSU15540 302
224308.BSU00320 224308.BSU15680 163
224308.BSU00320 224308.BSU15790 197
224308.BSU00320 224308.BSU15930 459
224308.BSU00320 224308.BSU15950 418
224308.BSU00320 224308.BSU16050 196
224308.BSU00320 224308.BSU16120 424
224308.BSU00320 224308.BSU16170 278
224308.BSU00320 224308.BSU16280 384
224308.BSU00320 224308.BSU16550 205
224308.BSU00320 224308.BSU16560 205
224308.BSU00320 224308.BSU16620 168
224308.BSU00320 224308.BSU16630 274
224308.BSU00320 224308.BSU16960 782
224308.BSU00320 224308.BSU17020 726
224308.BSU00320 224308.BSU17140 170
224308.BSU00320 224308.BSU17680 161
224308.BSU00320 224308.BSU17800 166
224308.BSU00320 224308.BSU17890 425
224308.BSU00320 224308.BSU18560 160
224308.BSU00320 224308.BSU19040 232
224308.BSU00320 224308.BSU19410 188
224308.BSU00320 224308.BSU19430 228
224308.BSU00320 224308.BSU19460 151
224308.BSU00320 224308.BSU19730 202
224308.BSU00320 224308.BSU20370 260
224308.BSU00320 224308.BSU21470 271
224308.BSU00320 224308.BSU21690 164
224308.BSU00320 224308.BSU21730 223
224308.BSU00320 224308.BSU21820 161
224308.BSU00320 224308.BSU22320 345
224308.BSU00320 224308.BSU22370 403
224308.BSU00320 224308.BSU22580 206
224308.BSU00320 224308.BSU22720 256
224308.BSU00320 224308.BSU22950 243
224308.BSU00320 224308.BSU23070 279
224308.BSU00320 224308.BSU23380 274
224308.BSU00320 224308.BSU23470 173
224308.BSU00320 224308.BSU23600 161
224308.BSU00320 224308.BSU24430 424
224308.BSU00320 224308.BSU24490 229
224308.BSU00320 224308.BSU25070 220
224308.BSU00320 224308.BSU27320 291
224308.BSU00320 224308.BSU27370 238
224308.BSU00320 224308.BSU27390 224
224308.BSU00320 224308.BSU27530 305
224308.BSU00320 224308.BSU27660 209
224308.BSU00320 224308.BSU27729 264
224308.BSU00320 224308.BSU28040 435
224308.BSU00320 224308.BSU28050 252
224308.BSU00320 224308.BSU28080 296
224308.BSU00320 224308.BSU28190 386
224308.BSU00320 224308.BSU28200 210
224308.BSU00320 224308.BSU28630 283
224308.BSU00320 224308.BSU28640 279
224308.BSU00320 224308.BSU28820 207
224308.BSU00320 224308.BSU28910 161
224308.BSU00320 224308.BSU29060 192
224308.BSU00320 224308.BSU29490 155
224308.BSU00320 224308.BSU29750 157
224308.BSU00320 224308.BSU29760 217
224308.BSU00320 224308.BSU29820 232
224308.BSU00320 224308.BSU29830 203
224308.BSU00320 224308.BSU30050 188
224308.BSU00320 224308.BSU30480 245
224308.BSU00320 224308.BSU30980 257
224308.BSU00320 224308.BSU30990 206
224308.BSU00320 224308.BSU31090 168
224308.BSU00320 224308.BSU31100 219
224308.BSU00320 224308.BSU31360 266
224308.BSU00320 224308.BSU31370 266
224308.BSU00320 224308.BSU31400 403
224308.BSU00320 224308.BSU31490 249
224308.BSU00320 224308.BSU31750 394
224308.BSU00320 224308.BSU32220 274
224308.BSU00320 224308.BSU33600 152
224308.BSU00320 224308.BSU33780 218
224308.BSU00320 224308.BSU33920 183
224308.BSU00320 224308.BSU34450 221
224308.BSU00320 224308.BSU34750 164
224308.BSU00320 224308.BSU36510 262
224308.BSU00320 224308.BSU36770 178
224308.BSU00320 224308.BSU37080 157
224308.BSU00320 224308.BSU37090 232
224308.BSU00320 224308.BSU37330 190
224308.BSU00320 224308.BSU37510 419
224308.BSU00320 224308.BSU38550 198
224308.BSU00320 224308.BSU38840 163
224308.BSU00320 224308.BSU38990 202
224308.BSU00320 224308.BSU39580 185
224308.BSU00320 224308.BSU40440 177
224308.BSU00320 224308.BSU40560 163
224308.BSU00320 224308.BSU40939 155
224308.BSU00330 224308.BSU00010 902
224308.BSU00330 224308.BSU00020 943
224308.BSU00330 224308.BSU00100 216
224308.BSU00330 224308.BSU00180 199
224308.BSU00330 224308.BSU00190 722
224308.BSU00330 224308.BSU00200 265
224308.BSU00330 224308.BSU00210 455
224308.BSU00330 224308.BSU00230 201
224308.BSU00330 224308.BSU00240 337
224308.BSU00330 224308.BSU00250 457
224308.BSU00330 224308.BSU00260 400
224308.BSU00330 224308.BSU00270 665
224308.BSU00330 224308.BSU00280 786
224308.BSU00330 224308.BSU00290 834
224308.BSU00330 224308.BSU00300 800
224308.BSU00330 224308.BSU00310 926
224308.BSU00330 224308.BSU00320 896
224308.BSU00330 224308.BSU00340 817
224308.BSU00330 224308.BSU00350 787
224308.BSU00330 224308.BSU00360 864
224308.BSU00330 224308.BSU00380 193
224308.BSU00330 224308.BSU00390 191
224308.BSU00330 224308.BSU00430 167
224308.BSU00330 224308.BSU00450 204
224308.BSU00330 224308.BSU00460 243
224308.BSU00330 224308.BSU00540 220
224308.BSU00330 224308.BSU00620 459
224308.BSU00330 224308.BSU00630 246
224308.BSU00330 224308.BSU00810 165
224308.BSU00330 224308.BSU00830 303
224308.BSU00330 224308.BSU00890 181
224308.BSU00330 224308.BSU00950 212
224308.BSU00330 224308.BSU01040 160
224308.BSU00330 224308.BSU01450 183
224308.BSU00330 224308.BSU01550 618
224308.BSU00330 224308.BSU01820 172
224308.BSU00330 224308.BSU01900 162
224308.BSU00330 224308.BSU02050 311
224308.BSU00330 224308.BSU03040 162
224308.BSU00330 224308.BSU03760 200
224308.BSU00330 224308.BSU04160 156
224308.BSU00330 224308.BSU04270 182
224308.BSU00330 224308.BSU04480 269
224308.BSU00330 224308.BSU04630 156
224308.BSU00330 224308.BSU04650 756
224308.BSU00330 224308.BSU05030 271
224308.BSU00330 224308.BSU05240 385
224308.BSU00330 224308.BSU05360 154
224308.BSU00330 224308.BSU05650 419
224308.BSU00330 224308.BSU05750 161
224308.BSU00330 224308.BSU05920 192
224308.BSU00330 224308.BSU05930 168
224308.BSU00330 224308.BSU05940 278
224308.BSU00330 224308.BSU06030 162
224308.BSU00330 224308.BSU06440 151
224308.BSU00330 224308.BSU06580 248
224308.BSU00330 224308.BSU06890 229
224308.BSU00330 224308.BSU07240 212
224308.BSU00330 224308.BSU07350 157
224308.BSU00330 224308.BSU07380 159
224308.BSU00330 224308.BSU07680 587
224308.BSU00330 224308.BSU07780 202
224308.BSU00330 224308.BSU07870 164
224308.BSU00330 224308.BSU07980 158
224308.BSU00330 224308.BSU08560 216
224308.BSU00330 224308.BSU08570 557
224308.BSU00330 224308.BSU09070 160
224308.BSU00330 224308.BSU09540 150
224308.BSU00330 224308.BSU09570 338
224308.BSU00330 224308.BSU09770 554
224308.BSU00330 224308.BSU09780 268
224308.BSU00330 224308.BSU10020 228
224308.BSU00330 224308.BSU10040 324
224308.BSU00330 224308.BSU10050 648
224308.BSU00330 224308.BSU10110 156
224308.BSU00330 224308.BSU10120 150
224308.BSU00330 224308.BSU10160 175
224308.BSU00330 224308.BSU10950 272
224308.BSU00330 224308.BSU10960 226
224308.BSU00330 224308.BSU11520 758
224308.BSU00330 224308.BSU11540 164
224308.BSU00330 224308.BSU11580 375
224308.BSU00330 224308.BSU12280 257
224308.BSU00330 224308.BSU12880 193
224308.BSU00330 224308.BSU13120 182
224308.BSU00330 224308.BSU13130 211
224308.BSU00330 224308.BSU13540 172
224308.BSU00330 224308.BSU13980 339
224308.BSU00330 224308.BSU14130 417
224308.BSU00330 224308.BSU14200 150
224308.BSU00330 224308.BSU14540 186
224308.BSU00330 224308.BSU14550 173
224308.BSU00330 224308.BSU14630 350
224308.BSU00330 224308.BSU14640 398
224308.BSU00330 224308.BSU14650 167
224308.BSU00330 224308.BSU14840 192
224308.BSU00330 224308.BSU14990 178
224308.BSU00330 224308.BSU15000 184
224308.BSU00330 224308.BSU15090 190
224308.BSU00330 224308.BSU15160 289
224308.BSU00330 224308.BSU15280 545
224308.BSU00330 224308.BSU15340 174
224308.BSU00330 224308.BSU15420 351
224308.BSU00330 224308.BSU15450 223
224308.BSU00330 224308.BSU15690 261
224308.BSU00330 224308.BSU15880 617
224308.BSU00330 224308.BSU15970 299
224308.BSU00330 224308.BSU16090 163
224308.BSU00330 224308.BSU16130 240
224308.BSU00330 224308.BSU16150 162
224308.BSU00330 224308.BSU16170 569
224308.BSU00330 224308.BSU16730 177
224308.BSU00330 224308.BSU16760 184
224308.BSU00330 224308.BSU16880 242
224308.BSU00330 224308.BSU16910 165
224308.BSU00330 224308.BSU17030 594
224308.BSU00330 224308.BSU17460 246
224308.BSU00330 224308.BSU17860 176
224308.BSU00330 224308.BSU17880 231
224308.BSU00330 224308.BSU17950 534
224308.BSU00330 224308.BSU17960 164
224308.BSU00330 224308.BSU18060 273
224308.BSU00330 224308.BSU18400 156
224308.BSU00330 224308.BSU18470 182
224308.BSU00330 224308.BSU20590 216
224308.BSU00330 224308.BSU21070 151
224308.BSU00330 224308.BSU21510 325
224308.BSU00330 224308.BSU21600 171
224308.BSU00330 224308.BSU22030 171
224308.BSU00330 224308.BSU22150 172
224308.BSU00330 224308.BSU22180 540
224308.BSU00330 224308.BSU22190 397
224308.BSU00330 224308.BSU22310 187
224308.BSU00330 224308.BSU22320 167
224308.BSU00330 224308.BSU22350 504
224308.BSU00330 224308.BSU22380 252
224308.BSU00330 224308.BSU22400 352
224308.BSU00330 224308.BSU22490 202
224308.BSU00330 224308.BSU22500 279
224308.BSU00330 224308.BSU22510 226
224308.BSU00330 224308.BSU22760 449
224308.BSU00330 224308.BSU22770 578
224308.BSU00330 224308.BSU22849 577
224308.BSU00330 224308.BSU22970 521
224308.BSU00330 224308.BSU23030 174
224308.BSU00330 224308.BSU23200 182
224308.BSU00330 224308.BSU23310 162
224308.BSU00330 224308.BSU23390 417
224308.BSU00330 224308.BSU23660 178
224308.BSU00330 224308.BSU23700 381
224308.BSU00330 224308.BSU23950 213
224308.BSU00330 224308.BSU24060 151
224308.BSU00330 224308.BSU24100 196
224308.BSU00330 224308.BSU24250 185
224308.BSU00330 224308.BSU24590 197
224308.BSU00330 224308.BSU24860 661
224308.BSU00330 224308.BSU25000 169
224308.BSU00330 224308.BSU25090 156
224308.BSU00330 224308.BSU25170 356
224308.BSU00330 224308.BSU25670 181
224308.BSU00330 224308.BSU26960 194
224308.BSU00330 224308.BSU27130 179
224308.BSU00330 224308.BSU27630 505
224308.BSU00330 224308.BSU27660 455
224308.BSU00330 224308.BSU27920 187
224308.BSU00330 224308.BSU27930 173
224308.BSU00330 224308.BSU28110 153
224308.BSU00330 224308.BSU28600 228
224308.BSU00330 224308.BSU28960 437
224308.BSU00330 224308.BSU29080 150
224308.BSU00330 224308.BSU29210 175
224308.BSU00330 224308.BSU29270 170
224308.BSU00330 224308.BSU29480 228
224308.BSU00330 224308.BSU29510 309
224308.BSU00330 224308.BSU29610 177
224308.BSU00330 224308.BSU29690 653
224308.BSU00330 224308.BSU29700 615
224308.BSU00330 224308.BSU29780 528
224308.BSU00330 224308.BSU29840 172
224308.BSU00330 224308.BSU29920 246
224308.BSU00330 224308.BSU30000 167
224308.BSU00330 224308.BSU30050 163
224308.BSU00330 224308.BSU30490 170
224308.BSU00330 224308.BSU30840 170
224308.BSU00330 224308.BSU31240 385
224308.BSU00330 224308.BSU31250 385
224308.BSU00330 224308.BSU31760 167
224308.BSU00330 224308.BSU31830 205
224308.BSU00330 224308.BSU32190 188
224308.BSU00330 224308.BSU32210 284
224308.BSU00330 224308.BSU32250 155
224308.BSU00330 224308.BSU32310 428
224308.BSU00330 224308.BSU32360 193
224308.BSU00330 224308.BSU32780 162
224308.BSU00330 224308.BSU32810 178
224308.BSU00330 224308.BSU33920 183
224308.BSU00330 224308.BSU34400 160
224308.BSU00330 224308.BSU34750 157
224308.BSU00330 224308.BSU34760 204
224308.BSU00330 224308.BSU34990 349
224308.BSU00330 224308.BSU35440 191
224308.BSU00330 224308.BSU35470 261
224308.BSU00330 224308.BSU35520 184
224308.BSU00330 224308.BSU35970 235
224308.BSU00330 224308.BSU36220 295
224308.BSU00330 224308.BSU36340 449
224308.BSU00330 224308.BSU36510 262
224308.BSU00330 224308.BSU36570 173
224308.BSU00330 224308.BSU36780 167
224308.BSU00330 224308.BSU36910 285
224308.BSU00330 224308.BSU37160 156
224308.BSU00330 224308.BSU37180 322
224308.BSU00330 224308.BSU37520 322
224308.BSU00330 224308.BSU37620 353
224308.BSU00330 224308.BSU37640 179
224308.BSU00330 224308.BSU37670 152
224308.BSU00330 224308.BSU37880 168
224308.BSU00330 224308.BSU38500 168
224308.BSU00330 224308.BSU38520 213
224308.BSU00330 224308.BSU38530 203
224308.BSU00330 224308.BSU38600 171
224308.BSU00330 224308.BSU38860 176
224308.BSU00330 224308.BSU39090 225
224308.BSU00330 224308.BSU39580 253
224308.BSU00330 224308.BSU39800 181
224308.BSU00330 224308.BSU39940 385
224308.BSU00330 224308.BSU40350 239
224308.BSU00330 224308.BSU40380 334
224308.BSU00330 224308.BSU40400 195
224308.BSU00330 224308.BSU40490 231
224308.BSU00330 224308.BSU40950 150
224308.BSU00330 224308.BSU41020 203
224308.BSU00340 224308.BSU00190 293
224308.BSU00340 224308.BSU00200 153
224308.BSU00340 224308.BSU00210 264
224308.BSU00340 224308.BSU00240 334
224308.BSU00340 224308.BSU00250 308
224308.BSU00340 224308.BSU00260 327
224308.BSU00340 224308.BSU00270 677
224308.BSU00340 224308.BSU00280 720
224308.BSU00340 224308.BSU00290 697
224308.BSU00340 224308.BSU00300 791
224308.BSU00340 224308.BSU00310 820
224308.BSU00340 224308.BSU00320 830
224308.BSU00340 224308.BSU00330 817
224308.BSU00340 224308.BSU00350 984
224308.BSU00340 224308.BSU00360 939
224308.BSU00340 224308.BSU00370 153
224308.BSU00340 224308.BSU00380 408
224308.BSU00340 224308.BSU00390 323
224308.BSU00340 224308.BSU00410 163
224308.BSU00340 224308.BSU00420 163
224308.BSU00340 224308.BSU00460 186
224308.BSU00340 224308.BSU00510 156
224308.BSU00340 224308.BSU00530 156
224308.BSU00340 224308.BSU00670 223
224308.BSU00340 224308.BSU00710 163
224308.BSU00340 224308.BSU00870 156
224308.BSU00340 224308.BSU00880 156
224308.BSU00340 224308.BSU01070 156
224308.BSU00340 224308.BSU01080 156
224308.BSU00340 224308.BSU01480 180
224308.BSU00340 224308.BSU02460 186
224308.BSU00340 224308.BSU02820 170
224308.BSU00340 224308.BSU03350 200
224308.BSU00340 224308.BSU03430 150
224308.BSU00340 224308.BSU03770 170
224308.BSU00340 224308.BSU04500 328
224308.BSU00340 224308.BSU04620 195
224308.BSU00340 224308.BSU05010 170
224308.BSU00340 224308.BSU05470 156
224308.BSU00340 224308.BSU05940 156
224308.BSU00340 224308.BSU06140 170
224308.BSU00340 224308.BSU06440 159
224308.BSU00340 224308.BSU06830 170
224308.BSU00340 224308.BSU07340 181
224308.BSU00340 224308.BSU08480 153
224308.BSU00340 224308.BSU08740 166
224308.BSU00340 224308.BSU09020 192
224308.BSU00340 224308.BSU09090 196
224308.BSU00340 224308.BSU09460 181
224308.BSU00340 224308.BSU09540 455
224308.BSU00340 224308.BSU09650 201
224308.BSU00340 224308.BSU10000 183
224308.BSU00340 224308.BSU10820 170
224308.BSU00340 224308.BSU11030 189
224308.BSU00340 224308.BSU12430 170
224308.BSU00340 224308.BSU13130 192
224308.BSU00340 224308.BSU13500 179
224308.BSU00340 224308.BSU13680 201
224308.BSU00340 224308.BSU13690 237
224308.BSU00340 224308.BSU14480 154
224308.BSU00340 224308.BSU14630 292
224308.BSU00340 224308.BSU14770 192
224308.BSU00340 224308.BSU14890 165
224308.BSU00340 224308.BSU14940 271
224308.BSU00340 224308.BSU15050 175
224308.BSU00340 224308.BSU15060 586
224308.BSU00340 224308.BSU15800 196
224308.BSU00340 224308.BSU15880 232
224308.BSU00340 224308.BSU15930 175
224308.BSU00340 224308.BSU15940 192
224308.BSU00340 224308.BSU15990 201
224308.BSU00340 224308.BSU16080 188
224308.BSU00340 224308.BSU16380 199
224308.BSU00340 224308.BSU16490 570
224308.BSU00340 224308.BSU16500 457
224308.BSU00340 224308.BSU16510 344
224308.BSU00340 224308.BSU16520 344
224308.BSU00340 224308.BSU16530 208
224308.BSU00340 224308.BSU16540 206
224308.BSU00340 224308.BSU16560 185
224308.BSU00340 224308.BSU16570 180
224308.BSU00340 224308.BSU16580 540
224308.BSU00340 224308.BSU16590 205
224308.BSU00340 224308.BSU16650 192
224308.BSU00340 224308.BSU16970 186
224308.BSU00340 224308.BSU17960 289
224308.BSU00340 224308.BSU18910 326
224308.BSU00340 224308.BSU21990 158
224308.BSU00340 224308.BSU22180 170
224308.BSU00340 224308.BSU22590 170
224308.BSU00340 224308.BSU22620 155
224308.BSU00340 224308.BSU22660 335
224308.BSU00340 224308.BSU22740 218
224308.BSU00340 224308.BSU23030 237
224308.BSU00340 224308.BSU23140 196
224308.BSU00340 224308.BSU23260 169
224308.BSU00340 224308.BSU23270 270
224308.BSU00340 224308.BSU23280 402
224308.BSU00340 224308.BSU23360 192
224308.BSU00340 224308.BSU23370 176
224308.BSU00340 224308.BSU23440 161
224308.BSU00340 224308.BSU23760 192
224308.BSU00340 224308.BSU24000 152
224308.BSU00340 224308.BSU24260 172
224308.BSU00340 224308.BSU24280 218
224308.BSU00340 224308.BSU24510 175
224308.BSU00340 224308.BSU25130 192
224308.BSU00340 224308.BSU25170 154
224308.BSU00340 224308.BSU25260 206
224308.BSU00340 224308.BSU25270 266
224308.BSU00340 224308.BSU25280 269
224308.BSU00340 224308.BSU25290 249
224308.BSU00340 224308.BSU25400 206
224308.BSU00340 224308.BSU25570 210
224308.BSU00340 224308.BSU25580 165
224308.BSU00340 224308.BSU25670 207
224308.BSU00340 224308.BSU25750 151
224308.BSU00340 224308.BSU25830 170
224308.BSU00340 224308.BSU27490 170
224308.BSU00340 224308.BSU27530 155
224308.BSU00340 224308.BSU27650 154
224308.BSU00340 224308.BSU27710 263
224308.BSU00340 224308.BSU27910 239
224308.BSU00340 224308.BSU27950 165
224308.BSU00340 224308.BSU28040 153
224308.BSU00340 224308.BSU28200 316
224308.BSU00340 224308.BSU28230 153
224308.BSU00340 224308.BSU28350 156
224308.BSU00340 224308.BSU28650 180
224308.BSU00340 224308.BSU28850 243
224308.BSU00340 224308.BSU29090 188
224308.BSU00340 224308.BSU29530 231
224308.BSU00340 224308.BSU29780 154
224308.BSU00340 224308.BSU30240 156
224308.BSU00340 224308.BSU30940 158
224308.BSU00340 224308.BSU31100 179
224308.BSU00340 224308.BSU31330 223
224308.BSU00340 224308.BSU31360 179
224308.BSU00340 224308.BSU31370 179
224308.BSU00340 224308.BSU31390 268
224308.BSU00340 224308.BSU31710 218
224308.BSU00340 224308.BSU31750 221
224308.BSU00340 224308.BSU31840 222
224308.BSU00340 224308.BSU32080 150
224308.BSU00340 224308.BSU32310 209
224308.BSU00340 224308.BSU33600 190
224308.BSU00340 224308.BSU33610 432
224308.BSU00340 224308.BSU33920 195
224308.BSU00340 224308.BSU34440 179
224308.BSU00340 224308.BSU34800 396
224308.BSU00340 224308.BSU34810 333
224308.BSU00340 224308.BSU34970 151
224308.BSU00340 224308.BSU35400 301
224308.BSU00340 224308.BSU35410 274
224308.BSU00340 224308.BSU35440 168
224308.BSU00340 224308.BSU36000 156
224308.BSU00340 224308.BSU36380 170
224308.BSU00340 224308.BSU36690 170
224308.BSU00340 224308.BSU36800 269
224308.BSU00340 224308.BSU36820 181
224308.BSU00340 224308.BSU36840 214
224308.BSU00340 224308.BSU37000 354
224308.BSU00340 224308.BSU37460 170
224308.BSU00340 224308.BSU38430 179
224308.BSU00340 224308.BSU40021 156
224308.BSU00340 224308.BSU40022 156
224308.BSU00340 224308.BSU40300 170
224308.BSU00340 224308.BSU40550 394
224308.BSU00340 224308.BSU40939 155
224308.BSU00350 224308.BSU00030 226
224308.BSU00350 224308.BSU00210 175
224308.BSU00350 224308.BSU00240 241
224308.BSU00350 224308.BSU00250 308
224308.BSU00350 224308.BSU00260 327
224308.BSU00350 224308.BSU00270 675
224308.BSU00350 224308.BSU00280 678
224308.BSU00350 224308.BSU00290 693
224308.BSU00350 224308.BSU00300 690
224308.BSU00350 224308.BSU00310 805
224308.BSU00350 224308.BSU00320 805
224308.BSU00350 224308.BSU00330 787
224308.BSU00350 224308.BSU00340 984
224308.BSU00350 224308.BSU00360 938
224308.BSU00350 224308.BSU00380 242
224308.BSU00350 224308.BSU00390 229
224308.BSU00350 224308.BSU00410 163
224308.BSU00350 224308.BSU00420 202
224308.BSU00350 224308.BSU00440 202
224308.BSU00350 224308.BSU00860 249
224308.BSU00350 224308.BSU00940 156
224308.BSU00350 224308.BSU00950 156
224308.BSU00350 224308.BSU01660 154
224308.BSU00350 224308.BSU04260 444
224308.BSU00350 224308.BSU04520 178
224308.BSU00350 224308.BSU04600 223
224308.BSU00350 224308.BSU04970 154
224308.BSU00350 224308.BSU06200 222
224308.BSU00350 224308.BSU06340 192
224308.BSU00350 224308.BSU06410 186
224308.BSU00350 224308.BSU07340 181
224308.BSU00350 224308.BSU08520 219
224308.BSU00350 224308.BSU08620 171
224308.BSU00350 224308.BSU09390 150
224308.BSU00350 224308.BSU09420 154
224308.BSU00350 224308.BSU09460 181
224308.BSU00350 224308.BSU09540 455
224308.BSU00350 224308.BSU10340 453
224308.BSU00350 224308.BSU10750 384
224308.BSU00350 224308.BSU12190 156
224308.BSU00350 224308.BSU12460 168
224308.BSU00350 224308.BSU12690 182
224308.BSU00350 224308.BSU13400 300
224308.BSU00350 224308.BSU13410 436
224308.BSU00350 224308.BSU13780 494
224308.BSU00350 224308.BSU13790 439
224308.BSU00350 224308.BSU14040 156
224308.BSU00350 224308.BSU14540 432
224308.BSU00350 224308.BSU14990 362
224308.BSU00350 224308.BSU15230 195
224308.BSU00350 224308.BSU15330 273
224308.BSU00350 224308.BSU15790 157
224308.BSU00350 224308.BSU16120 156
224308.BSU00350 224308.BSU16490 510
224308.BSU00350 224308.BSU16500 426
224308.BSU00350 224308.BSU16510 262
224308.BSU00350 224308.BSU16520 262
224308.BSU00350 224308.BSU17750 154
224308.BSU00350 224308.BSU18850 158
224308.BSU00350 224308.BSU19110 232
224308.BSU00350 224308.BSU19220 438
224308.BSU00350 224308.BSU19680 265
224308.BSU00350 224308.BSU20500 189
224308.BSU00350 224308.BSU21790 311
224308.BSU00350 224308.BSU22340 203
224308.BSU00350 224308.BSU23020 623
224308.BSU00350 224308.BSU23360 192
224308.BSU00350 224308.BSU23450 160
224308.BSU00350 224308.BSU24860 177
224308.BSU00350 224308.BSU25230 194
224308.BSU00350 224308.BSU25570 201
224308.BSU00350 224308.BSU26020 399
224308.BSU00350 224308.BSU28490 577
224308.BSU00350 224308.BSU29730 173
224308.BSU00350 224308.BSU30050 154
224308.BSU00350 224308.BSU30080 152
224308.BSU00350 224308.BSU31050 150
224308.BSU00350 224308.BSU31390 268
224308.BSU00350 224308.BSU32160 191
224308.BSU00350 224308.BSU34020 436
224308.BSU00350 224308.BSU35160 188
224308.BSU00350 224308.BSU35180 375
224308.BSU00350 224308.BSU35860 154
224308.BSU00350 224308.BSU36420 193
224308.BSU00350 224308.BSU36550 195
224308.BSU00350 224308.BSU36740 358
224308.BSU00350 224308.BSU37150 203
224308.BSU00350 224308.BSU37320 168
224308.BSU00350 224308.BSU37330 220
224308.BSU00350 224308.BSU37860 192
224308.BSU00350 224308.BSU38350 201
224308.BSU00350 224308.BSU38620 238
224308.BSU00350 224308.BSU40550 394
224308.BSU00350 224308.BSU40939 202
224308.BSU00360 224308.BSU00020 232
224308.BSU00360 224308.BSU00090 274
224308.BSU00360 224308.BSU00130 307
224308.BSU00360 224308.BSU00180 467
224308.BSU00360 224308.BSU00190 818
224308.BSU00360 224308.BSU00200 424
224308.BSU00360 224308.BSU00210 606
224308.BSU00360 224308.BSU00240 333
224308.BSU00360 224308.BSU00250 308
224308.BSU00360 224308.BSU00260 343
224308.BSU00360 224308.BSU00270 676
224308.BSU00360 224308.BSU00280 792
224308.BSU00360 224308.BSU00290 789
224308.BSU00360 224308.BSU00300 791
224308.BSU00360 224308.BSU00310 850
224308.BSU00360 224308.BSU00320 848
224308.BSU00360 224308.BSU00330 864
224308.BSU00360 224308.BSU00340 939
224308.BSU00360 224308.BSU00350 938
224308.BSU00360 224308.BSU00380 500
224308.BSU00360 224308.BSU00390 607
224308.BSU00360 224308.BSU00400 156
224308.BSU00360 224308.BSU00410 236
224308.BSU00360 224308.BSU00420 580
224308.BSU00360 224308.BSU00460 488
224308.BSU00360 224308.BSU00510 467
224308.BSU00360 224308.BSU00520 156
224308.BSU00360 224308.BSU00530 303
224308.BSU00360 224308.BSU00680 224
224308.BSU00360 224308.BSU00780 162
224308.BSU00360 224308.BSU00810 276
224308.BSU00360 224308.BSU00870 196
224308.BSU00360 224308.BSU00940 318
224308.BSU00360 224308.BSU00960 499
224308.BSU00360 224308.BSU00980 291
224308.BSU00360 224308.BSU01000 195
224308.BSU00360 224308.BSU01010 416
224308.BSU00360 224308.BSU01030 223
224308.BSU00360 224308.BSU01070 156
224308.BSU00360 224308.BSU01080 156
224308.BSU00360 224308.BSU01100 186
224308.BSU00360 224308.BSU01160 174
224308.BSU00360 224308.BSU01210 202
224308.BSU00360 224308.BSU01280 371
224308.BSU00360 224308.BSU01320 296
224308.BSU00360 224308.BSU01450 351
224308.BSU00360 224308.BSU01460 396
224308.BSU00360 224308.BSU01470 339
224308.BSU00360 224308.BSU01480 424
224308.BSU00360 224308.BSU01820 344
224308.BSU00360 224308.BSU02000 306
224308.BSU00360 224308.BSU02280 160
224308.BSU00360 224308.BSU02550 169
224308.BSU00360 224308.BSU03130 298
224308.BSU00360 224308.BSU03150 205
224308.BSU00360 224308.BSU03340 301
224308.BSU00360 224308.BSU03350 165
224308.BSU00360 224308.BSU03790 156
224308.BSU00360 224308.BSU04140 196
224308.BSU00360 224308.BSU04540 155
224308.BSU00360 224308.BSU04560 186
224308.BSU00360 224308.BSU04580 301
224308.BSU00360 224308.BSU04640 266
224308.BSU00360 224308.BSU05120 179
224308.BSU00360 224308.BSU05350 197
224308.BSU00360 224308.BSU05470 156
224308.BSU00360 224308.BSU05680 307
224308.BSU00360 224308.BSU05920 266
224308.BSU00360 224308.BSU05930 227
224308.BSU00360 224308.BSU05940 511
224308.BSU00360 224308.BSU05970 208
224308.BSU00360 224308.BSU06320 155
224308.BSU00360 224308.BSU06490 219
224308.BSU00360 224308.BSU06620 198
224308.BSU00360 224308.BSU07910 209
224308.BSU00360 224308.BSU07940 191
224308.BSU00360 224308.BSU08410 173
224308.BSU00360 224308.BSU08590 301
224308.BSU00360 224308.BSU09100 179
224308.BSU00360 224308.BSU09250 169
224308.BSU00360 224308.BSU09320 195
224308.BSU00360 224308.BSU09570 156
224308.BSU00360 224308.BSU09650 204
224308.BSU00360 224308.BSU09950 274
224308.BSU00360 224308.BSU10030 176
224308.BSU00360 224308.BSU10250 235
224308.BSU00360 224308.BSU10960 226
224308.BSU00360 224308.BSU11010 210
224308.BSU00360 224308.BSU11210 201
224308.BSU00360 224308.BSU11340 280
224308.BSU00360 224308.BSU11370 179
224308.BSU00360 224308.BSU11470 179
224308.BSU00360 224308.BSU12240 156
224308.BSU00360 224308.BSU13000 179
224308.BSU00360 224308.BSU13120 182
224308.BSU00360 224308.BSU13130 211
224308.BSU00360 224308.BSU13170 159
224308.BSU00360 224308.BSU13210 231
224308.BSU00360 224308.BSU13340 181
224308.BSU00360 224308.BSU13500 255
224308.BSU00360 224308.BSU13540 344
224308.BSU00360 224308.BSU13570 249
224308.BSU00360 224308.BSU13580 408
224308.BSU00360 224308.BSU13680 200
224308.BSU00360 224308.BSU13690 156
224308.BSU00360 224308.BSU13730 221
224308.BSU00360 224308.BSU13740 156
224308.BSU00360 224308.BSU13900 232
224308.BSU00360 224308.BSU13910 424
224308.BSU00360 224308.BSU13990 274
224308.BSU00360 224308.BSU14000 156
224308.BSU00360 224308.BSU14260 192
224308.BSU00360 224308.BSU14630 563
224308.BSU00360 224308.BSU14850 234
224308.BSU00360 224308.BSU15010 336
224308.BSU00360 224308.BSU15070 231
224308.BSU00360 224308.BSU15080 196
224308.BSU00360 224308.BSU15140 172
224308.BSU00360 224308.BSU15170 172
224308.BSU00360 224308.BSU15220 190
224308.BSU00360 224308.BSU15280 219
224308.BSU00360 224308.BSU15320 184
224308.BSU00360 224308.BSU15350 209
224308.BSU00360 224308.BSU15450 152
224308.BSU00360 224308.BSU15460 196
224308.BSU00360 224308.BSU15550 245
224308.BSU00360 224308.BSU15660 161
224308.BSU00360 224308.BSU15680 247
224308.BSU00360 224308.BSU15730 197
224308.BSU00360 224308.BSU15750 163
224308.BSU00360 224308.BSU15890 346
224308.BSU00360 224308.BSU15900 275
224308.BSU00360 224308.BSU15910 274
224308.BSU00360 224308.BSU15940 301
224308.BSU00360 224308.BSU15950 205
224308.BSU00360 224308.BSU15980 424
224308.BSU00360 224308.BSU15990 424
224308.BSU00360 224308.BSU16000 270
224308.BSU00360 224308.BSU16020 424
224308.BSU00360 224308.BSU16030 497
224308.BSU00360 224308.BSU16040 320
224308.BSU00360 224308.BSU16050 432
224308.BSU00360 224308.BSU16060 500
224308.BSU00360 224308.BSU16130 240
224308.BSU00360 224308.BSU16510 286
224308.BSU00360 224308.BSU16580 199
224308.BSU00360 224308.BSU16590 256
224308.BSU00360 224308.BSU16600 276
224308.BSU00360 224308.BSU16630 292
224308.BSU00360 224308.BSU16650 413
224308.BSU00360 224308.BSU16690 307
224308.BSU00360 224308.BSU16770 198
224308.BSU00360 224308.BSU16910 170
224308.BSU00360 224308.BSU16940 168
224308.BSU00360 224308.BSU16990 341
224308.BSU00360 224308.BSU17040 320
224308.BSU00360 224308.BSU17090 174
224308.BSU00360 224308.BSU17100 257
224308.BSU00360 224308.BSU17140 168
224308.BSU00360 224308.BSU17330 393
224308.BSU00360 224308.BSU17590 239
224308.BSU00360 224308.BSU17640 266
224308.BSU00360 224308.BSU17890 150
224308.BSU00360 224308.BSU18130 192
224308.BSU00360 224308.BSU18210 180
224308.BSU00360 224308.BSU18470 182
224308.BSU00360 224308.BSU18480 210
224308.BSU00360 224308.BSU19590 506
224308.BSU00360 224308.BSU19710 176
224308.BSU00360 224308.BSU20350 195
224308.BSU00360 224308.BSU21930 179
224308.BSU00360 224308.BSU22350 223
224308.BSU00360 224308.BSU22370 246
224308.BSU00360 224308.BSU22410 307
224308.BSU00360 224308.BSU22420 463
224308.BSU00360 224308.BSU22450 156
224308.BSU00360 224308.BSU22490 224
224308.BSU00360 224308.BSU22510 226
224308.BSU00360 224308.BSU22640 350
224308.BSU00360 224308.BSU22680 158
224308.BSU00360 224308.BSU22740 429
224308.BSU00360 224308.BSU22830 196
224308.BSU00360 224308.BSU23160 214
224308.BSU00360 224308.BSU23520 153
224308.BSU00360 224308.BSU23800 211
224308.BSU00360 224308.BSU23920 180
224308.BSU00360 224308.BSU24190 301
224308.BSU00360 224308.BSU24240 180
224308.BSU00360 224308.BSU24260 517
224308.BSU00360 224308.BSU24300 301
224308.BSU00360 224308.BSU24310 246
224308.BSU00360 224308.BSU24530 397
224308.BSU00360 224308.BSU24850 239
224308.BSU00360 224308.BSU24890 168
224308.BSU00360 224308.BSU25000 368
224308.BSU00360 224308.BSU25260 163
224308.BSU00360 224308.BSU25340 250
224308.BSU00360 224308.BSU25440 269
224308.BSU00360 224308.BSU25500 389
224308.BSU00360 224308.BSU25560 264
224308.BSU00360 224308.BSU25650 225
224308.BSU00360 224308.BSU25660 317
224308.BSU00360 224308.BSU27040 291
224308.BSU00360 224308.BSU27320 226
224308.BSU00360 224308.BSU27520 185
224308.BSU00360 224308.BSU27530 459
224308.BSU00360 224308.BSU27600 425
224308.BSU00360 224308.BSU27620 393
224308.BSU00360 224308.BSU27920 452
224308.BSU00360 224308.BSU27970 299
224308.BSU00360 224308.BSU28020 152
224308.BSU00360 224308.BSU28050 181
224308.BSU00360 224308.BSU28140 180
224308.BSU00360 224308.BSU28360 465
224308.BSU00360 224308.BSU28370 194
224308.BSU00360 224308.BSU28400 278
224308.BSU00360 224308.BSU28500 397
224308.BSU00360 224308.BSU28650 346
224308.BSU00360 224308.BSU28680 344
224308.BSU00360 224308.BSU28980 171
224308.BSU00360 224308.BSU29100 239
224308.BSU00360 224308.BSU29180 188
224308.BSU00360 224308.BSU29190 660
224308.BSU00360 224308.BSU29530 281
224308.BSU00360 224308.BSU29660 524
224308.BSU00360 224308.BSU29670 208
224308.BSU00360 224308.BSU30070 319
224308.BSU00360 224308.BSU30290 171
224308.BSU00360 224308.BSU30320 228
224308.BSU00360 224308.BSU30700 304
224308.BSU00360 224308.BSU30860 248
224308.BSU00360 224308.BSU30910 156
224308.BSU00360 224308.BSU31100 255
224308.BSU00360 224308.BSU31360 239
224308.BSU00360 224308.BSU31370 239
224308.BSU00360 224308.BSU31400 156
224308.BSU00360 224308.BSU31410 174
224308.BSU00360 224308.BSU31930 189
224308.BSU00360 224308.BSU32060 250
224308.BSU00360 224308.BSU32170 156
224308.BSU00360 224308.BSU32260 469
224308.BSU00360 224308.BSU32560 152
224308.BSU00360 224308.BSU32780 236
224308.BSU00360 224308.BSU32810 178
224308.BSU00360 224308.BSU32870 278
224308.BSU00360 224308.BSU33221 160
224308.BSU00360 224308.BSU33600 468
224308.BSU00360 224308.BSU33920 183
224308.BSU00360 224308.BSU34740 425
224308.BSU00360 224308.BSU34790 307
224308.BSU00360 224308.BSU34800 408
224308.BSU00360 224308.BSU34820 155
224308.BSU00360 224308.BSU35000 193
224308.BSU00360 224308.BSU35030 152
224308.BSU00360 224308.BSU35190 152
224308.BSU00360 224308.BSU35240 538
224308.BSU00360 224308.BSU35300 302
224308.BSU00360 224308.BSU35310 228
224308.BSU00360 224308.BSU35580 248
224308.BSU00360 224308.BSU35730 150
224308.BSU00360 224308.BSU36230 248
224308.BSU00360 224308.BSU36280 238
224308.BSU00360 224308.BSU36290 168
224308.BSU00360 224308.BSU36510 268
224308.BSU00360 224308.BSU36700 344
224308.BSU00360 224308.BSU36760 195
224308.BSU00360 224308.BSU36890 196
224308.BSU00360 224308.BSU36950 348
224308.BSU00360 224308.BSU37010 308
224308.BSU00360 224308.BSU37060 384
224308.BSU00360 224308.BSU37070 500
224308.BSU00360 224308.BSU37100 195
224308.BSU00360 224308.BSU37530 301
224308.BSU00360 224308.BSU37620 167
224308.BSU00360 224308.BSU37640 235
224308.BSU00360 224308.BSU37690 408
224308.BSU00360 224308.BSU37740 156
224308.BSU00360 224308.BSU37880 227
224308.BSU00360 224308.BSU38120 230
224308.BSU00360 224308.BSU38140 203
224308.BSU00360 224308.BSU38460 208
224308.BSU00360 224308.BSU38860 510
224308.BSU00360 224308.BSU39420 177
224308.BSU00360 224308.BSU40021 156
224308.BSU00360 224308.BSU40022 156
224308.BSU00360 224308.BSU40100 224
224308.BSU00360 224308.BSU40370 206
224308.BSU00360 224308.BSU40410 171
224308.BSU00360 224308.BSU40560 194
224308.BSU00360 224308.BSU40660 245
224308.BSU00360 224308.BSU40910 327
224308.BSU00360 224308.BSU40920 301
224308.BSU00360 224308.BSU40939 156
224308.BSU00360 224308.BSU41000 307
224308.BSU00360 224308.BSU41010 373
224308.BSU00370 224308.BSU00050 636
224308.BSU00370 224308.BSU00100 175
224308.BSU00370 224308.BSU00220 468
224308.BSU00370 224308.BSU00290 287
224308.BSU00370 224308.BSU00340 153
224308.BSU00370 224308.BSU00380 518
224308.BSU00370 224308.BSU00390 502
224308.BSU00370 224308.BSU00400 407
224308.BSU00370 224308.BSU00410 190
224308.BSU00370 224308.BSU00420 316
224308.BSU00370 224308.BSU00430 364
224308.BSU00370 224308.BSU00440 188
224308.BSU00370 224308.BSU00460 188
224308.BSU00370 224308.BSU00470 192
224308.BSU00370 224308.BSU00490 855
224308.BSU00370 224308.BSU00500 176
224308.BSU00370 224308.BSU00510 176
224308.BSU00370 224308.BSU00520 151
224308.BSU00370 224308.BSU00530 176
224308.BSU00370 224308.BSU00540 176
224308.BSU00370 224308.BSU00550 212
224308.BSU00370 224308.BSU00560 330
224308.BSU00370 224308.BSU00580 215
224308.BSU00370 224308.BSU00590 211
224308.BSU00370 224308.BSU00600 769
224308.BSU00370 224308.BSU00640 718
224308.BSU00370 224308.BSU00810 166
224308.BSU00370 224308.BSU00830 417
224308.BSU00370 224308.BSU00840 575
224308.BSU00370 224308.BSU00850 749
224308.BSU00370 224308.BSU00950 152
224308.BSU00370 224308.BSU00980 817
224308.BSU00370 224308.BSU01080 157
224308.BSU00370 224308.BSU01560 585
224308.BSU00370 224308.BSU01900 758
224308.BSU00370 224308.BSU02670 152
224308.BSU00370 224308.BSU02810 192
224308.BSU00370 224308.BSU03040 396
224308.BSU00370 224308.BSU03500 193
224308.BSU00370 224308.BSU03700 704
224308.BSU00370 224308.BSU03710 448
224308.BSU00370 224308.BSU03770 235
224308.BSU00370 224308.BSU03780 645
224308.BSU00370 224308.BSU03920 193
224308.BSU00370 224308.BSU04140 252
224308.BSU00370 224308.BSU04240 192
224308.BSU00370 224308.BSU04270 214
224308.BSU00370 224308.BSU04720 323
224308.BSU00370 224308.BSU04730 500
224308.BSU00370 224308.BSU05130 202
224308.BSU00370 224308.BSU05280 155
224308.BSU00370 224308.BSU05650 151
224308.BSU00370 224308.BSU06290 327
224308.BSU00370 224308.BSU06340 151
224308.BSU00370 224308.BSU06560 168
224308.BSU00370 224308.BSU06630 210
224308.BSU00370 224308.BSU06900 219
224308.BSU00370 224308.BSU06940 165
224308.BSU00370 224308.BSU07780 474
224308.BSU00370 224308.BSU07790 666
224308.BSU00370 224308.BSU07910 644
224308.BSU00370 224308.BSU08270 153
224308.BSU00370 224308.BSU08530 196
224308.BSU00370 224308.BSU08560 689
224308.BSU00370 224308.BSU08570 261
224308.BSU00370 224308.BSU08620 354
224308.BSU00370 224308.BSU08710 187
224308.BSU00370 224308.BSU08740 736
224308.BSU00370 224308.BSU08890 179
224308.BSU00370 224308.BSU08930 192
224308.BSU00370 224308.BSU08960 172
224308.BSU00370 224308.BSU09090 318
224308.BSU00370 224308.BSU09270 187
224308.BSU00370 224308.BSU09750 591
224308.BSU00370 224308.BSU09790 255
224308.BSU00370 224308.BSU09800 344
224308.BSU00370 224308.BSU09840 165
224308.BSU00370 224308.BSU09990 752
224308.BSU00370 224308.BSU10000 427
224308.BSU00370 224308.BSU10020 180
224308.BSU00370 224308.BSU10160 151
224308.BSU00370 224308.BSU10300 439
224308.BSU00370 224308.BSU10420 682
224308.BSU00370 224308.BSU10630 234
224308.BSU00370 224308.BSU10730 193
224308.BSU00370 224308.BSU10760 447
224308.BSU00370 224308.BSU10940 180
224308.BSU00370 224308.BSU11520 396
224308.BSU00370 224308.BSU11580 177
224308.BSU00370 224308.BSU12170 189
224308.BSU00370 224308.BSU12440 520
224308.BSU00370 224308.BSU12740 166
224308.BSU00370 224308.BSU12850 331
224308.BSU00370 224308.BSU13380 150
224308.BSU00370 224308.BSU13470 753
224308.BSU00370 224308.BSU13480 228
224308.BSU00370 224308.BSU13640 968
224308.BSU00370 224308.BSU13799 199
224308.BSU00370 224308.BSU13820 283
224308.BSU00370 224308.BSU13970 207
224308.BSU00370 224308.BSU13990 851
224308.BSU00370 224308.BSU14110 156
224308.BSU00370 224308.BSU14120 786
224308.BSU00370 224308.BSU14140 423
224308.BSU00370 224308.BSU14240 340
224308.BSU00370 224308.BSU14490 787
224308.BSU00370 224308.BSU14500 258
224308.BSU00370 224308.BSU14520 197
224308.BSU00370 224308.BSU14780 725
224308.BSU00370 224308.BSU14790 166
224308.BSU00370 224308.BSU14820 155
224308.BSU00370 224308.BSU14930 200
224308.BSU00370 224308.BSU14940 766
224308.BSU00370 224308.BSU14960 399
224308.BSU00370 224308.BSU14990 263
224308.BSU00370 224308.BSU15030 350
224308.BSU00370 224308.BSU15130 351
224308.BSU00370 224308.BSU15250 226
224308.BSU00370 224308.BSU15270 221
224308.BSU00370 224308.BSU15310 632
224308.BSU00370 224308.BSU15320 740
224308.BSU00370 224308.BSU15330 718
224308.BSU00370 224308.BSU15360 740
224308.BSU00370 224308.BSU15390 372
224308.BSU00370 224308.BSU15410 318
224308.BSU00370 224308.BSU15880 652
224308.BSU00370 224308.BSU16010 295
224308.BSU00370 224308.BSU16170 880
224308.BSU00370 224308.BSU16320 525
224308.BSU00370 224308.BSU16430 229
224308.BSU00370 224308.BSU16550 174
224308.BSU00370 224308.BSU16640 193
224308.BSU00370 224308.BSU16710 155
224308.BSU00370 224308.BSU16790 502
224308.BSU00370 224308.BSU16810 193
224308.BSU00370 224308.BSU16980 354
224308.BSU00370 224308.BSU17020 372
224308.BSU00370 224308.BSU17340 322
224308.BSU00370 224308.BSU17440 285
224308.BSU00370 224308.BSU17750 344
224308.BSU00370 224308.BSU17900 230
224308.BSU00370 224308.BSU17920 439
224308.BSU00370 224308.BSU17950 279
224308.BSU00370 224308.BSU17960 764
224308.BSU00370 224308.BSU18780 187
224308.BSU00370 224308.BSU19800 302
224308.BSU00370 224308.BSU19950 764
224308.BSU00370 224308.BSU20330 342
224308.BSU00370 224308.BSU21800 439
224308.BSU00370 224308.BSU21850 153
224308.BSU00370 224308.BSU22180 152
224308.BSU00370 224308.BSU22270 439
224308.BSU00370 224308.BSU22320 168
224308.BSU00370 224308.BSU22390 409
224308.BSU00370 224308.BSU22530 683
224308.BSU00370 224308.BSU22540 307
224308.BSU00370 224308.BSU22560 203
224308.BSU00370 224308.BSU22570 750
224308.BSU00370 224308.BSU22580 379
224308.BSU00370 224308.BSU22750 154
224308.BSU00370 224308.BSU22770 334
224308.BSU00370 224308.BSU22800 658
224308.BSU00370 224308.BSU22810 740
224308.BSU00370 224308.BSU22910 218
224308.BSU00370 224308.BSU23110 355
224308.BSU00370 224308.BSU23120 259
224308.BSU00370 224308.BSU23130 251
224308.BSU00370 224308.BSU23140 374
224308.BSU00370 224308.BSU23170 201
224308.BSU00370 224308.BSU23180 205
224308.BSU00370 224308.BSU23390 691
224308.BSU00370 224308.BSU23402 757
224308.BSU00370 224308.BSU23410 763
224308.BSU00370 224308.BSU23420 763
224308.BSU00370 224308.BSU23450 233
224308.BSU00370 224308.BSU23480 193
224308.BSU00370 224308.BSU23590 151
224308.BSU00370 224308.BSU23640 340
224308.BSU00370 224308.BSU23660 325
224308.BSU00370 224308.BSU24220 996
224308.BSU00370 224308.BSU24230 267
224308.BSU00370 224308.BSU24390 434
224308.BSU00370 224308.BSU24400 736
224308.BSU00370 224308.BSU24410 241
224308.BSU00370 224308.BSU24420 476
224308.BSU00370 224308.BSU24430 385
224308.BSU00370 224308.BSU24600 720
224308.BSU00370 224308.BSU24610 849
224308.BSU00370 224308.BSU24630 182
224308.BSU00370 224308.BSU24800 169
224308.BSU00370 224308.BSU24930 232
224308.BSU00370 224308.BSU24940 471
224308.BSU00370 224308.BSU25090 586
224308.BSU00370 224308.BSU25170 150
224308.BSU00370 224308.BSU25190 150
224308.BSU00370 224308.BSU25200 577
224308.BSU00370 224308.BSU25250 180
224308.BSU00370 224308.BSU25280 185
224308.BSU00370 224308.BSU25330 259
224308.BSU00370 224308.BSU25350 747
224308.BSU00370 224308.BSU25360 346
224308.BSU00370 224308.BSU25540 744
224308.BSU00370 224308.BSU25970 154
224308.BSU00370 224308.BSU26780 207
224308.BSU00370 224308.BSU27370 209
224308.BSU00370 224308.BSU27400 681
224308.BSU00370 224308.BSU27740 156
224308.BSU00370 224308.BSU27930 734
224308.BSU00370 224308.BSU28210 485
224308.BSU00370 224308.BSU28460 288
224308.BSU00370 224308.BSU28720 168
224308.BSU00370 224308.BSU28730 193
224308.BSU00370 224308.BSU28740 154
224308.BSU00370 224308.BSU28750 195
224308.BSU00370 224308.BSU28760 159
224308.BSU00370 224308.BSU29100 196
224308.BSU00370 224308.BSU29500 623
224308.BSU00370 224308.BSU29530 205
224308.BSU00370 224308.BSU29540 266
224308.BSU00370 224308.BSU29570 640
224308.BSU00370 224308.BSU29740 258
224308.BSU00370 224308.BSU29780 262
224308.BSU00370 224308.BSU29830 672
224308.BSU00370 224308.BSU30050 222
224308.BSU00370 224308.BSU30150 734
224308.BSU00370 224308.BSU30570 303
224308.BSU00370 224308.BSU30595 182
224308.BSU00370 224308.BSU30660 747
224308.BSU00370 224308.BSU30670 224
224308.BSU00370 224308.BSU30990 528
224308.BSU00370 224308.BSU31080 168
224308.BSU00370 224308.BSU31330 220
224308.BSU00370 224308.BSU31410 160
224308.BSU00370 224308.BSU31450 736
224308.BSU00370 224308.BSU31510 187
224308.BSU00370 224308.BSU31680 524
224308.BSU00370 224308.BSU31700 440
224308.BSU00370 224308.BSU31710 358
224308.BSU00370 224308.BSU31740 174
224308.BSU00370 224308.BSU31750 156
224308.BSU00370 224308.BSU31920 274
224308.BSU00370 224308.BSU32080 712
224308.BSU00370 224308.BSU32210 721
224308.BSU00370 224308.BSU32350 169
224308.BSU00370 224308.BSU33050 533
224308.BSU00370 224308.BSU33610 157
224308.BSU00370 224308.BSU33950 150
224308.BSU00370 224308.BSU34130 439
224308.BSU00370 224308.BSU34370 193
224308.BSU00370 224308.BSU34440 530
224308.BSU00370 224308.BSU34750 397
224308.BSU00370 224308.BSU35270 182
224308.BSU00370 224308.BSU35350 251
224308.BSU00370 224308.BSU35420 498
224308.BSU00370 224308.BSU35440 378
224308.BSU00370 224308.BSU35680 182
224308.BSU00370 224308.BSU35800 587
224308.BSU00370 224308.BSU35820 386
224308.BSU00370 224308.BSU35880 274
224308.BSU00370 224308.BSU35970 150
224308.BSU00370 224308.BSU36220 160
224308.BSU00370 224308.BSU36340 218
224308.BSU00370 224308.BSU36380 188
224308.BSU00370 224308.BSU36420 685
224308.BSU00370 224308.BSU36690 439
224308.BSU00370 224308.BSU36710 182
224308.BSU00370 224308.BSU36820 152
224308.BSU00370 224308.BSU36880 536
224308.BSU00370 224308.BSU36970 754
224308.BSU00370 224308.BSU37130 849
224308.BSU00370 224308.BSU37600 175
224308.BSU00370 224308.BSU38210 151
224308.BSU00370 224308.BSU39340 187
224308.BSU00370 224308.BSU40030 151
224308.BSU00370 224308.BSU40950 765
224308.BSU00370 224308.BSU40960 252
224308.BSU00370 224308.BSU41030 201
224308.BSU00380 224308.BSU00020 196
224308.BSU00380 224308.BSU00070 631
224308.BSU00380 224308.BSU00090 180
224308.BSU00380 224308.BSU00100 285
224308.BSU00380 224308.BSU00130 829
224308.BSU00380 224308.BSU00170 154
224308.BSU00380 224308.BSU00190 334
224308.BSU00380 224308.BSU00200 274
224308.BSU00380 224308.BSU00210 331
224308.BSU00380 224308.BSU00270 219
224308.BSU00380 224308.BSU00280 585
224308.BSU00380 224308.BSU00310 600
224308.BSU00380 224308.BSU00320 562
224308.BSU00380 224308.BSU00330 193
224308.BSU00380 224308.BSU00340 408
224308.BSU00380 224308.BSU00350 242
224308.BSU00380 224308.BSU00360 500
224308.BSU00380 224308.BSU00370 518
224308.BSU00380 224308.BSU00390 862
224308.BSU00380 224308.BSU00400 613
224308.BSU00380 224308.BSU00410 600
224308.BSU00380 224308.BSU00420 782
224308.BSU00380 224308.BSU00430 238
224308.BSU00380 224308.BSU00440 609
224308.BSU00380 224308.BSU00450 236
224308.BSU00380 224308.BSU00460 468
224308.BSU00380 224308.BSU00470 456
224308.BSU00380 224308.BSU00480 230
224308.BSU00380 224308.BSU00490 264
224308.BSU00380 224308.BSU00500 399
224308.BSU00380 224308.BSU00510 490
224308.BSU00380 224308.BSU00520 209
224308.BSU00380 224308.BSU00530 282
224308.BSU00380 224308.BSU00540 228
224308.BSU00380 224308.BSU00550 275
224308.BSU00380 224308.BSU00560 228
224308.BSU00380 224308.BSU00580 321
224308.BSU00380 224308.BSU00590 261
224308.BSU00380 224308.BSU00610 227
224308.BSU00380 224308.BSU00620 432
224308.BSU00380 224308.BSU00630 226
224308.BSU00380 224308.BSU00670 482
224308.BSU00380 224308.BSU00690 290
224308.BSU00380 224308.BSU00770 187
224308.BSU00380 224308.BSU00780 187
224308.BSU00380 224308.BSU00790 187
224308.BSU00380 224308.BSU00820 918
224308.BSU00380 224308.BSU00890 161
224308.BSU00380 224308.BSU00920 984
224308.BSU00380 224308.BSU00940 645
224308.BSU00380 224308.BSU00960 153
224308.BSU00380 224308.BSU00990 302
224308.BSU00380 224308.BSU01010 179
224308.BSU00380 224308.BSU01020 266
224308.BSU00380 224308.BSU01030 501
224308.BSU00380 224308.BSU01040 264
224308.BSU00380 224308.BSU01050 259
224308.BSU00380 224308.BSU01070 421
224308.BSU00380 224308.BSU01080 213
224308.BSU00380 224308.BSU01090 220
224308.BSU00380 224308.BSU01100 424
224308.BSU00380 224308.BSU01110 352
224308.BSU00380 224308.BSU01120 500
224308.BSU00380 224308.BSU01130 245
224308.BSU00380 224308.BSU01150 264
224308.BSU00380 224308.BSU01160 410
224308.BSU00380 224308.BSU01170 230
224308.BSU00380 224308.BSU01180 471
224308.BSU00380 224308.BSU01190 448
224308.BSU00380 224308.BSU01200 301
224308.BSU00380 224308.BSU01210 325
224308.BSU00380 224308.BSU01220 344
224308.BSU00380 224308.BSU01250 192
224308.BSU00380 224308.BSU01260 266
224308.BSU00380 224308.BSU01270 185
224308.BSU00380 224308.BSU01280 396
224308.BSU00380 224308.BSU01290 163
224308.BSU00380 224308.BSU01300 187
224308.BSU00380 224308.BSU01310 326
224308.BSU00380 224308.BSU01320 211
224308.BSU00380 224308.BSU01330 330
224308.BSU00380 224308.BSU01340 240
224308.BSU00380 224308.BSU01360 177
224308.BSU00380 224308.BSU01370 297
224308.BSU00380 224308.BSU01380 332
224308.BSU00380 224308.BSU01410 294
224308.BSU00380 224308.BSU01420 397
224308.BSU00380 224308.BSU01430 388
224308.BSU00380 224308.BSU01440 328
224308.BSU00380 224308.BSU01450 170
224308.BSU00380 224308.BSU01460 217
224308.BSU00380 224308.BSU01480 342
224308.BSU00380 224308.BSU01490 342
224308.BSU00380 224308.BSU01500 354
224308.BSU00380 224308.BSU01530 215
224308.BSU00380 224308.BSU01540 571
224308.BSU00380 224308.BSU01580 212
224308.BSU00380 224308.BSU01750 152
224308.BSU00380 224308.BSU01770 152
224308.BSU00380 224308.BSU01780 420
224308.BSU00380 224308.BSU01820 164
224308.BSU00380 224308.BSU01900 268
224308.BSU00380 224308.BSU02060 181
224308.BSU00380 224308.BSU02170 161
224308.BSU00380 224308.BSU02230 160
224308.BSU00380 224308.BSU02270 183
224308.BSU00380 224308.BSU02390 159
224308.BSU00380 224308.BSU02480 305
224308.BSU00380 224308.BSU02840 167
224308.BSU00380 224308.BSU02850 187
224308.BSU00380 224308.BSU02870 176
224308.BSU00380 224308.BSU03130 429
224308.BSU00380 224308.BSU03160 166
224308.BSU00380 224308.BSU03530 150
224308.BSU00380 224308.BSU03920 185
224308.BSU00380 224308.BSU04000 239
224308.BSU00380 224308.BSU04140 239
224308.BSU00380 224308.BSU04150 185
224308.BSU00380 224308.BSU04610 193
224308.BSU00380 224308.BSU05070 154
224308.BSU00380 224308.BSU05390 160
224308.BSU00380 224308.BSU05470 154
224308.BSU00380 224308.BSU05610 307
224308.BSU00380 224308.BSU05620 181
224308.BSU00380 224308.BSU05930 169
224308.BSU00380 224308.BSU05950 220
224308.BSU00380 224308.BSU06020 280
224308.BSU00380 224308.BSU06030 432
224308.BSU00380 224308.BSU06310 178
224308.BSU00380 224308.BSU06330 181
224308.BSU00380 224308.BSU06360 698
224308.BSU00380 224308.BSU06440 251
224308.BSU00380 224308.BSU06450 261
224308.BSU00380 224308.BSU06460 242
224308.BSU00380 224308.BSU06470 267
224308.BSU00380 224308.BSU06480 372
224308.BSU00380 224308.BSU06490 290
224308.BSU00380 224308.BSU06500 323
224308.BSU00380 224308.BSU06510 183
224308.BSU00380 224308.BSU06520 168
224308.BSU00380 224308.BSU06530 266
224308.BSU00380 224308.BSU06570 157
224308.BSU00380 224308.BSU06610 160
224308.BSU00380 224308.BSU06730 195
224308.BSU00380 224308.BSU06840 170
224308.BSU00380 224308.BSU07000 196
224308.BSU00380 224308.BSU07080 379
224308.BSU00380 224308.BSU07340 178
224308.BSU00380 224308.BSU07370 220
224308.BSU00380 224308.BSU07420 220
224308.BSU00380 224308.BSU07460 196
224308.BSU00380 224308.BSU07640 278
224308.BSU00380 224308.BSU07690 261
224308.BSU00380 224308.BSU07840 308
224308.BSU00380 224308.BSU07920 156
224308.BSU00380 224308.BSU08020 195
224308.BSU00380 224308.BSU08930 231
224308.BSU00380 224308.BSU09190 166
224308.BSU00380 224308.BSU09460 178
224308.BSU00380 224308.BSU09470 168
224308.BSU00380 224308.BSU09790 156
224308.BSU00380 224308.BSU10120 168
224308.BSU00380 224308.BSU10240 169
224308.BSU00380 224308.BSU10350 172
224308.BSU00380 224308.BSU10940 330
224308.BSU00380 224308.BSU11010 168
224308.BSU00380 224308.BSU11020 190
224308.BSU00380 224308.BSU11030 167
224308.BSU00380 224308.BSU11110 254
224308.BSU00380 224308.BSU11190 302
224308.BSU00380 224308.BSU11200 230
224308.BSU00380 224308.BSU11210 303
224308.BSU00380 224308.BSU11220 181
224308.BSU00380 224308.BSU11230 195
224308.BSU00380 224308.BSU11240 152
224308.BSU00380 224308.BSU11250 307
224308.BSU00380 224308.BSU11420 704
224308.BSU00380 224308.BSU11530 264
224308.BSU00380 224308.BSU11710 167
224308.BSU00380 224308.BSU11820 158
224308.BSU00380 224308.BSU11870 199
224308.BSU00380 224308.BSU12420 257
224308.BSU00380 224308.BSU12910 254
224308.BSU00380 224308.BSU13110 157
224308.BSU00380 224308.BSU13130 188
224308.BSU00380 224308.BSU13180 940
224308.BSU00380 224308.BSU13540 164
224308.BSU00380 224308.BSU13620 245
224308.BSU00380 224308.BSU13680 202
224308.BSU00380 224308.BSU13740 291
224308.BSU00380 224308.BSU13990 192
224308.BSU00380 224308.BSU14000 263
224308.BSU00380 224308.BSU14110 324
224308.BSU00380 224308.BSU14290 408
224308.BSU00380 224308.BSU14350 289
224308.BSU00380 224308.BSU14360 228
224308.BSU00380 224308.BSU14370 235
224308.BSU00380 224308.BSU14430 220
224308.BSU00380 224308.BSU14480 510
224308.BSU00380 224308.BSU14530 252
224308.BSU00380 224308.BSU14580 207
224308.BSU00380 224308.BSU14630 274
224308.BSU00380 224308.BSU15010 175
224308.BSU00380 224308.BSU15020 237
224308.BSU00380 224308.BSU15130 172
224308.BSU00380 224308.BSU15140 155
224308.BSU00380 224308.BSU15190 195
224308.BSU00380 224308.BSU15290 298
224308.BSU00380 224308.BSU15370 159
224308.BSU00380 224308.BSU15430 947
224308.BSU00380 224308.BSU15510 195
224308.BSU00380 224308.BSU15520 152
224308.BSU00380 224308.BSU15550 273
224308.BSU00380 224308.BSU15560 212
224308.BSU00380 224308.BSU15640 238
224308.BSU00380 224308.BSU15680 510
224308.BSU00380 224308.BSU15690 160
224308.BSU00380 224308.BSU15730 954
224308.BSU00380 224308.BSU15740 184
224308.BSU00380 224308.BSU15790 302
224308.BSU00380 224308.BSU15840 205
224308.BSU00380 224308.BSU15880 192
224308.BSU00380 224308.BSU15930 329
224308.BSU00380 224308.BSU15940 222
224308.BSU00380 224308.BSU15980 369
224308.BSU00380 224308.BSU15990 308
224308.BSU00380 224308.BSU16030 365
224308.BSU00380 224308.BSU16040 217
224308.BSU00380 224308.BSU16050 241
224308.BSU00380 224308.BSU16060 393
224308.BSU00380 224308.BSU16120 257
224308.BSU00380 224308.BSU16490 219
224308.BSU00380 224308.BSU16500 162
224308.BSU00380 224308.BSU16510 164
224308.BSU00380 224308.BSU16530 472
224308.BSU00380 224308.BSU16560 301
224308.BSU00380 224308.BSU16570 944
224308.BSU00380 224308.BSU16580 203
224308.BSU00380 224308.BSU16620 220
224308.BSU00380 224308.BSU16630 347
224308.BSU00380 224308.BSU16660 274
224308.BSU00380 224308.BSU16680 190
224308.BSU00380 224308.BSU16690 238
224308.BSU00380 224308.BSU16710 156
224308.BSU00380 224308.BSU16750 269
224308.BSU00380 224308.BSU16760 211
224308.BSU00380 224308.BSU16770 250
224308.BSU00380 224308.BSU16780 205
224308.BSU00380 224308.BSU16940 252
224308.BSU00380 224308.BSU17050 178
224308.BSU00380 224308.BSU17330 168
224308.BSU00380 224308.BSU17370 155
224308.BSU00380 224308.BSU17380 229
224308.BSU00380 224308.BSU17850 433
224308.BSU00380 224308.BSU17890 223
224308.BSU00380 224308.BSU18100 540
224308.BSU00380 224308.BSU18180 220
224308.BSU00380 224308.BSU18480 298
224308.BSU00380 224308.BSU18620 190
224308.BSU00380 224308.BSU18640 260
224308.BSU00380 224308.BSU18830 235
224308.BSU00380 224308.BSU19040 803
224308.BSU00380 224308.BSU19210 321
224308.BSU00380 224308.BSU19340 194
224308.BSU00380 224308.BSU19400 578
224308.BSU00380 224308.BSU19480 310
224308.BSU00380 224308.BSU20060 196
224308.BSU00380 224308.BSU20070 155
224308.BSU00380 224308.BSU20330 174
224308.BSU00380 224308.BSU21050 182
224308.BSU00380 224308.BSU21350 205
224308.BSU00380 224308.BSU21810 212
224308.BSU00380 224308.BSU21870 217
224308.BSU00380 224308.BSU21880 295
224308.BSU00380 224308.BSU22010 272
224308.BSU00380 224308.BSU22280 199
224308.BSU00380 224308.BSU22320 160
224308.BSU00380 224308.BSU22340 467
224308.BSU00380 224308.BSU22360 928
224308.BSU00380 224308.BSU22370 263
224308.BSU00380 224308.BSU22420 391
224308.BSU00380 224308.BSU22430 223
224308.BSU00380 224308.BSU22440 459
224308.BSU00380 224308.BSU22450 153
224308.BSU00380 224308.BSU22600 210
224308.BSU00380 224308.BSU22620 374
224308.BSU00380 224308.BSU22630 168
224308.BSU00380 224308.BSU22700 154
224308.BSU00380 224308.BSU22710 180
224308.BSU00380 224308.BSU22730 205
224308.BSU00380 224308.BSU22740 424
224308.BSU00380 224308.BSU22790 182
224308.BSU00380 224308.BSU22800 232
224308.BSU00380 224308.BSU22840 220
224308.BSU00380 224308.BSU22880 560
224308.BSU00380 224308.BSU22890 153
224308.BSU00380 224308.BSU22960 272
224308.BSU00380 224308.BSU23070 261
224308.BSU00380 224308.BSU23170 156
224308.BSU00380 224308.BSU23180 204
224308.BSU00380 224308.BSU23190 285
224308.BSU00380 224308.BSU23220 614
224308.BSU00380 224308.BSU23480 536
224308.BSU00380 224308.BSU23760 217
224308.BSU00380 224308.BSU23800 298
224308.BSU00380 224308.BSU23840 169
224308.BSU00380 224308.BSU23860 266
224308.BSU00380 224308.BSU24010 161
224308.BSU00380 224308.BSU24050 207
224308.BSU00380 224308.BSU24080 159
224308.BSU00380 224308.BSU24090 221
224308.BSU00380 224308.BSU24170 172
224308.BSU00380 224308.BSU24230 167
224308.BSU00380 224308.BSU24250 227
224308.BSU00380 224308.BSU24260 267
224308.BSU00380 224308.BSU24280 178
224308.BSU00380 224308.BSU24310 164
224308.BSU00380 224308.BSU24320 249
224308.BSU00380 224308.BSU24430 160
224308.BSU00380 224308.BSU24450 309
224308.BSU00380 224308.BSU24460 223
224308.BSU00380 224308.BSU24520 189
224308.BSU00380 224308.BSU24580 181
224308.BSU00380 224308.BSU24900 317
224308.BSU00380 224308.BSU24930 187
224308.BSU00380 224308.BSU24950 196
224308.BSU00380 224308.BSU24960 196
224308.BSU00380 224308.BSU24970 238
224308.BSU00380 224308.BSU24980 205
224308.BSU00380 224308.BSU24990 170
224308.BSU00380 224308.BSU25000 239
224308.BSU00380 224308.BSU25100 200
224308.BSU00380 224308.BSU25160 217
224308.BSU00380 224308.BSU25240 178
224308.BSU00380 224308.BSU25270 273
224308.BSU00380 224308.BSU25290 397
224308.BSU00380 224308.BSU25300 267
224308.BSU00380 224308.BSU25320 163
224308.BSU00380 224308.BSU25390 164
224308.BSU00380 224308.BSU25400 274
224308.BSU00380 224308.BSU25430 198
224308.BSU00380 224308.BSU25440 274
224308.BSU00380 224308.BSU25450 285
224308.BSU00380 224308.BSU25460 319
224308.BSU00380 224308.BSU25470 194
224308.BSU00380 224308.BSU25510 220
224308.BSU00380 224308.BSU25600 254
224308.BSU00380 224308.BSU25630 212
224308.BSU00380 224308.BSU25670 159
224308.BSU00380 224308.BSU25730 266
224308.BSU00380 224308.BSU26370 223
224308.BSU00380 224308.BSU26590 161
224308.BSU00380 224308.BSU26690 269
224308.BSU00380 224308.BSU26760 154
224308.BSU00380 224308.BSU27090 181
224308.BSU00380 224308.BSU27110 301
224308.BSU00380 224308.BSU27320 321
224308.BSU00380 224308.BSU27330 366
224308.BSU00380 224308.BSU27370 261
224308.BSU00380 224308.BSU27410 900
224308.BSU00380 224308.BSU27500 203
224308.BSU00380 224308.BSU27530 322
224308.BSU00380 224308.BSU27550 420
224308.BSU00380 224308.BSU27560 655
224308.BSU00380 224308.BSU27650 237
224308.BSU00380 224308.BSU27710 335
224308.BSU00380 224308.BSU27820 219
224308.BSU00380 224308.BSU27910 192
224308.BSU00380 224308.BSU27920 613
224308.BSU00380 224308.BSU28090 684
224308.BSU00380 224308.BSU28230 276
224308.BSU00380 224308.BSU28250 518
224308.BSU00380 224308.BSU28260 483
224308.BSU00380 224308.BSU28270 239
224308.BSU00380 224308.BSU28290 247
224308.BSU00380 224308.BSU28300 175
224308.BSU00380 224308.BSU28470 211
224308.BSU00380 224308.BSU28580 206
224308.BSU00380 224308.BSU28590 153
224308.BSU00380 224308.BSU28610 168
224308.BSU00380 224308.BSU28630 937
224308.BSU00380 224308.BSU28640 890
224308.BSU00380 224308.BSU28650 153
224308.BSU00380 224308.BSU28820 235
224308.BSU00380 224308.BSU28850 386
224308.BSU00380 224308.BSU28860 374
224308.BSU00380 224308.BSU28870 324
224308.BSU00380 224308.BSU28950 681
224308.BSU00380 224308.BSU29020 328
224308.BSU00380 224308.BSU29100 201
224308.BSU00380 224308.BSU29120 191
224308.BSU00380 224308.BSU29180 767
224308.BSU00380 224308.BSU29190 154
224308.BSU00380 224308.BSU29320 196
224308.BSU00380 224308.BSU29440 227
224308.BSU00380 224308.BSU29450 264
224308.BSU00380 224308.BSU29530 317
224308.BSU00380 224308.BSU29580 165
224308.BSU00380 224308.BSU29600 269
224308.BSU00380 224308.BSU29660 484
224308.BSU00380 224308.BSU29670 608
224308.BSU00380 224308.BSU29710 447
224308.BSU00380 224308.BSU29740 690
224308.BSU00380 224308.BSU29820 888
224308.BSU00380 224308.BSU29880 208
224308.BSU00380 224308.BSU30050 151
224308.BSU00380 224308.BSU30070 236
224308.BSU00380 224308.BSU30120 199
224308.BSU00380 224308.BSU30200 187
224308.BSU00380 224308.BSU30320 884
224308.BSU00380 224308.BSU30440 158
224308.BSU00380 224308.BSU30480 244
224308.BSU00380 224308.BSU30500 155
224308.BSU00380 224308.BSU30530 181
224308.BSU00380 224308.BSU30550 360
224308.BSU00380 224308.BSU30820 341
224308.BSU00380 224308.BSU30830 180
224308.BSU00380 224308.BSU30850 220
224308.BSU00380 224308.BSU31360 175
224308.BSU00380 224308.BSU31370 175
224308.BSU00380 224308.BSU31400 276
224308.BSU00380 224308.BSU31550 180
224308.BSU00380 224308.BSU31560 164
224308.BSU00380 224308.BSU31570 225
224308.BSU00380 224308.BSU31670 192
224308.BSU00380 224308.BSU31710 178
224308.BSU00380 224308.BSU31750 339
224308.BSU00380 224308.BSU31760 154
224308.BSU00380 224308.BSU31990 180
224308.BSU00380 224308.BSU32070 174
224308.BSU00380 224308.BSU32250 168
224308.BSU00380 224308.BSU32370 156
224308.BSU00380 224308.BSU32390 468
224308.BSU00380 224308.BSU32520 553
224308.BSU00380 224308.BSU32780 359
224308.BSU00380 224308.BSU32830 172
224308.BSU00380 224308.BSU33160 188
224308.BSU00380 224308.BSU33260 235
224308.BSU00380 224308.BSU33270 228
224308.BSU00380 224308.BSU33420 182
224308.BSU00380 224308.BSU33600 336
224308.BSU00380 224308.BSU33610 390
224308.BSU00380 224308.BSU33900 231
224308.BSU00380 224308.BSU33940 328
224308.BSU00380 224308.BSU34010 178
224308.BSU00380 224308.BSU34130 379
224308.BSU00380 224308.BSU34360 392
224308.BSU00380 224308.BSU34560 167
224308.BSU00380 224308.BSU34660 212
224308.BSU00380 224308.BSU34690 179
224308.BSU00380 224308.BSU34760 270
224308.BSU00380 224308.BSU34770 270
224308.BSU00380 224308.BSU34860 309
224308.BSU00380 224308.BSU34870 305
224308.BSU00380 224308.BSU34880 231
224308.BSU00380 224308.BSU34890 309
224308.BSU00380 224308.BSU34900 307
224308.BSU00380 224308.BSU34920 196
224308.BSU00380 224308.BSU34990 200
224308.BSU00380 224308.BSU35160 567
224308.BSU00380 224308.BSU35190 235
224308.BSU00380 224308.BSU35480 248
224308.BSU00380 224308.BSU35630 173
224308.BSU00380 224308.BSU35670 220
224308.BSU00380 224308.BSU35690 165
224308.BSU00380 224308.BSU35940 180
224308.BSU00380 224308.BSU36250 392
224308.BSU00380 224308.BSU36280 312
224308.BSU00380 224308.BSU36490 154
224308.BSU00380 224308.BSU36550 167
224308.BSU00380 224308.BSU36750 210
224308.BSU00380 224308.BSU36890 190
224308.BSU00380 224308.BSU36900 432
224308.BSU00380 224308.BSU36920 459
224308.BSU00380 224308.BSU37010 246
224308.BSU00380 224308.BSU37050 208
224308.BSU00380 224308.BSU37080 345
224308.BSU00380 224308.BSU37120 392
224308.BSU00380 224308.BSU37150 284
224308.BSU00380 224308.BSU37160 192
224308.BSU00380 224308.BSU37220 175
224308.BSU00380 224308.BSU37330 965
224308.BSU00380 224308.BSU37500 160
224308.BSU00380 224308.BSU37560 706
224308.BSU00380 224308.BSU37660 224
224308.BSU00380 224308.BSU37790 272
224308.BSU00380 224308.BSU37820 188
224308.BSU00380 224308.BSU37880 169
224308.BSU00380 224308.BSU38020 274
224308.BSU00380 224308.BSU38300 156
224308.BSU00380 224308.BSU38330 197
224308.BSU00380 224308.BSU38340 304
224308.BSU00380 224308.BSU38460 393
224308.BSU00380 224308.BSU38550 254
224308.BSU00380 224308.BSU38620 176
224308.BSU00380 224308.BSU38740 172
224308.BSU00380 224308.BSU38860 168
224308.BSU00380 224308.BSU39400 377
224308.BSU00380 224308.BSU39550 186
224308.BSU00380 224308.BSU39630 239
224308.BSU00380 224308.BSU39650 188
224308.BSU00380 224308.BSU39670 216
224308.BSU00380 224308.BSU39820 210
224308.BSU00380 224308.BSU39880 150
224308.BSU00380 224308.BSU40080 266
224308.BSU00380 224308.BSU40330 181
224308.BSU00380 224308.BSU40340 181
224308.BSU00380 224308.BSU40370 405
224308.BSU00380 224308.BSU40420 210
224308.BSU00380 224308.BSU40480 186
224308.BSU00380 224308.BSU40560 276
224308.BSU00380 224308.BSU40760 175
224308.BSU00380 224308.BSU40820 158
224308.BSU00380 224308.BSU40890 291
224308.BSU00380 224308.BSU40920 741
224308.BSU00380 224308.BSU41010 195
224308.BSU00380 224308.BSU41020 197
224308.BSU00390 224308.BSU00010 368
224308.BSU00390 224308.BSU00020 274
224308.BSU00390 224308.BSU00060 429
224308.BSU00390 224308.BSU00070 494
224308.BSU00390 224308.BSU00100 256
224308.BSU00390 224308.BSU00130 468
224308.BSU00390 224308.BSU00190 223
224308.BSU00390 224308.BSU00200 204
224308.BSU00390 224308.BSU00210 153
224308.BSU00390 224308.BSU00280 600
224308.BSU00390 224308.BSU00310 519
224308.BSU00390 224308.BSU00320 344
224308.BSU00390 224308.BSU00330 191
224308.BSU00390 224308.BSU00340 323
224308.BSU00390 224308.BSU00350 229
224308.BSU00390 224308.BSU00360 607
224308.BSU00390 224308.BSU00370 502
224308.BSU00390 224308.BSU00380 862
224308.BSU00390 224308.BSU00400 738
224308.BSU00390 224308.BSU00410 744
224308.BSU00390 224308.BSU00420 822
224308.BSU00390 224308.BSU00430 351
224308.BSU00390 224308.BSU00440 650
224308.BSU00390 224308.BSU00450 183
224308.BSU00390 224308.BSU00460 591
224308.BSU00390 224308.BSU00470 502
224308.BSU00390 224308.BSU00480 235
224308.BSU00390 224308.BSU00490 234
224308.BSU00390 224308.BSU00500 443
224308.BSU00390 224308.BSU00510 464
224308.BSU00390 224308.BSU00520 206
224308.BSU00390 224308.BSU00530 266
224308.BSU00390 224308.BSU00540 230
224308.BSU00390 224308.BSU00550 234
224308.BSU00390 224308.BSU00560 233
224308.BSU00390 224308.BSU00580 363
224308.BSU00390 224308.BSU00590 259
224308.BSU00390 224308.BSU00610 227
224308.BSU00390 224308.BSU00620 225
224308.BSU00390 224308.BSU00630 226
224308.BSU00390 224308.BSU00670 184
224308.BSU00390 224308.BSU00680 159
224308.BSU00390 224308.BSU00690 483
224308.BSU00390 224308.BSU00710 158
224308.BSU00390 224308.BSU00740 206
224308.BSU00390 224308.BSU00760 320
224308.BSU00390 224308.BSU00810 251
224308.BSU00390 224308.BSU00960 301
224308.BSU00390 224308.BSU01010 321
224308.BSU00390 224308.BSU01070 478
224308.BSU00390 224308.BSU01080 400
224308.BSU00390 224308.BSU01130 302
224308.BSU00390 224308.BSU01370 254
224308.BSU00390 224308.BSU01450 295
224308.BSU00390 224308.BSU01460 464
224308.BSU00390 224308.BSU01490 334
224308.BSU00390 224308.BSU01500 228
224308.BSU00390 224308.BSU01540 198
224308.BSU00390 224308.BSU01680 220
224308.BSU00390 224308.BSU01760 166
224308.BSU00390 224308.BSU01780 388
224308.BSU00390 224308.BSU01900 194
224308.BSU00390 224308.BSU01950 305
224308.BSU00390 224308.BSU02350 277
224308.BSU00390 224308.BSU02370 165
224308.BSU00390 224308.BSU02390 164
224308.BSU00390 224308.BSU02570 181
224308.BSU00390 224308.BSU02630 246
224308.BSU00390 224308.BSU02640 259
224308.BSU00390 224308.BSU02690 237
224308.BSU00390 224308.BSU02840 291
224308.BSU00390 224308.BSU02860 318
224308.BSU00390 224308.BSU02870 260
224308.BSU00390 224308.BSU03050 205
224308.BSU00390 224308.BSU03070 927
224308.BSU00390 224308.BSU03270 182
224308.BSU00390 224308.BSU03370 178
224308.BSU00390 224308.BSU03590 196
224308.BSU00390 224308.BSU03600 178
224308.BSU00390 224308.BSU03730 322
224308.BSU00390 224308.BSU04140 428
224308.BSU00390 224308.BSU04260 313
224308.BSU00390 224308.BSU04330 156
224308.BSU00390 224308.BSU04620 301
224308.BSU00390 224308.BSU04970 206
224308.BSU00390 224308.BSU05030 187
224308.BSU00390 224308.BSU05650 169
224308.BSU00390 224308.BSU05900 274
224308.BSU00390 224308.BSU05940 441
224308.BSU00390 224308.BSU05990 259
224308.BSU00390 224308.BSU06020 176
224308.BSU00390 224308.BSU06030 269
224308.BSU00390 224308.BSU06350 435
224308.BSU00390 224308.BSU06440 238
224308.BSU00390 224308.BSU06450 235
224308.BSU00390 224308.BSU06470 222
224308.BSU00390 224308.BSU06480 224
224308.BSU00390 224308.BSU06510 307
224308.BSU00390 224308.BSU06840 168
224308.BSU00390 224308.BSU07140 156
224308.BSU00390 224308.BSU07200 190
224308.BSU00390 224308.BSU07490 156
224308.BSU00390 224308.BSU07620 174
224308.BSU00390 224308.BSU07700 277
224308.BSU00390 224308.BSU07800 220
224308.BSU00390 224308.BSU07900 155
224308.BSU00390 224308.BSU08200 220
224308.BSU00390 224308.BSU08310 180
224308.BSU00390 224308.BSU08590 301
224308.BSU00390 224308.BSU08610 158
224308.BSU00390 224308.BSU08620 207
224308.BSU00390 224308.BSU09670 164
224308.BSU00390 224308.BSU09790 324
224308.BSU00390 224308.BSU09930 184
224308.BSU00390 224308.BSU10030 304
224308.BSU00390 224308.BSU10170 268
224308.BSU00390 224308.BSU10940 206
224308.BSU00390 224308.BSU10950 358
224308.BSU00390 224308.BSU11010 200
224308.BSU00390 224308.BSU11020 250
224308.BSU00390 224308.BSU11330 268
224308.BSU00390 224308.BSU11340 437
224308.BSU00390 224308.BSU11520 154
224308.BSU00390 224308.BSU11570 206
224308.BSU00390 224308.BSU11610 506
224308.BSU00390 224308.BSU11630 320
224308.BSU00390 224308.BSU11710 307
224308.BSU00390 224308.BSU12080 209
224308.BSU00390 224308.BSU12250 196
224308.BSU00390 224308.BSU12420 428
224308.BSU00390 224308.BSU12900 238
224308.BSU00390 224308.BSU13550 274
224308.BSU00390 224308.BSU13890 277
224308.BSU00390 224308.BSU13980 185
224308.BSU00390 224308.BSU14110 324
224308.BSU00390 224308.BSU14360 253
224308.BSU00390 224308.BSU14390 204
224308.BSU00390 224308.BSU14450 218
224308.BSU00390 224308.BSU14630 156
224308.BSU00390 224308.BSU14880 176
224308.BSU00390 224308.BSU14950 223
224308.BSU00390 224308.BSU15080 205
224308.BSU00390 224308.BSU15130 193
224308.BSU00390 224308.BSU15140 235
224308.BSU00390 224308.BSU15160 185
224308.BSU00390 224308.BSU15170 185
224308.BSU00390 224308.BSU15280 207
224308.BSU00390 224308.BSU15340 176
224308.BSU00390 224308.BSU15380 432
224308.BSU00390 224308.BSU15450 424
224308.BSU00390 224308.BSU15490 269
224308.BSU00390 224308.BSU15550 351
224308.BSU00390 224308.BSU15680 257
224308.BSU00390 224308.BSU15700 226
224308.BSU00390 224308.BSU15780 200
224308.BSU00390 224308.BSU15790 317
224308.BSU00390 224308.BSU15800 238
224308.BSU00390 224308.BSU15840 161
224308.BSU00390 224308.BSU15870 314
224308.BSU00390 224308.BSU15880 163
224308.BSU00390 224308.BSU15890 344
224308.BSU00390 224308.BSU15900 482
224308.BSU00390 224308.BSU15910 459
224308.BSU00390 224308.BSU15920 493
224308.BSU00390 224308.BSU15930 246
224308.BSU00390 224308.BSU15940 196
224308.BSU00390 224308.BSU16030 201
224308.BSU00390 224308.BSU16080 316
224308.BSU00390 224308.BSU16120 411
224308.BSU00390 224308.BSU16130 206
224308.BSU00390 224308.BSU16420 176
224308.BSU00390 224308.BSU16510 173
224308.BSU00390 224308.BSU16530 278
224308.BSU00390 224308.BSU16540 196
224308.BSU00390 224308.BSU16600 211
224308.BSU00390 224308.BSU16630 213
224308.BSU00390 224308.BSU16640 220
224308.BSU00390 224308.BSU16930 214
224308.BSU00390 224308.BSU16940 168
224308.BSU00390 224308.BSU16960 196
224308.BSU00390 224308.BSU16970 233
224308.BSU00390 224308.BSU17090 296
224308.BSU00390 224308.BSU17100 406
224308.BSU00390 224308.BSU17120 218
224308.BSU00390 224308.BSU17130 234
224308.BSU00390 224308.BSU17330 206
224308.BSU00390 224308.BSU17590 235
224308.BSU00390 224308.BSU18080 274
224308.BSU00390 224308.BSU18100 184
224308.BSU00390 224308.BSU18440 223
224308.BSU00390 224308.BSU18740 260
224308.BSU00390 224308.BSU19040 255
224308.BSU00390 224308.BSU19080 174
224308.BSU00390 224308.BSU19130 206
224308.BSU00390 224308.BSU19210 323
224308.BSU00390 224308.BSU19440 832
224308.BSU00390 224308.BSU19460 156
224308.BSU00390 224308.BSU19480 278
224308.BSU00390 224308.BSU20030 240
224308.BSU00390 224308.BSU20330 205
224308.BSU00390 224308.BSU20350 172
224308.BSU00390 224308.BSU21350 206
224308.BSU00390 224308.BSU21680 348
224308.BSU00390 224308.BSU21870 274
224308.BSU00390 224308.BSU21890 168
224308.BSU00390 224308.BSU22010 370
224308.BSU00390 224308.BSU22400 205
224308.BSU00390 224308.BSU22450 319
224308.BSU00390 224308.BSU22680 206
224308.BSU00390 224308.BSU22740 349
224308.BSU00390 224308.BSU22830 274
224308.BSU00390 224308.BSU22950 334
224308.BSU00390 224308.BSU22960 241
224308.BSU00390 224308.BSU23180 200
224308.BSU00390 224308.BSU23190 256
224308.BSU00390 224308.BSU23230 235
224308.BSU00390 224308.BSU23270 274
224308.BSU00390 224308.BSU23360 156
224308.BSU00390 224308.BSU23370 155
224308.BSU00390 224308.BSU23480 499
224308.BSU00390 224308.BSU23580 464
224308.BSU00390 224308.BSU23610 156
224308.BSU00390 224308.BSU23780 253
224308.BSU00390 224308.BSU23790 174
224308.BSU00390 224308.BSU23960 196
224308.BSU00390 224308.BSU23970 178
224308.BSU00390 224308.BSU24010 161
224308.BSU00390 224308.BSU24240 485
224308.BSU00390 224308.BSU24280 425
224308.BSU00390 224308.BSU24320 262
224308.BSU00390 224308.BSU24330 268
224308.BSU00390 224308.BSU24790 174
224308.BSU00390 224308.BSU24850 235
224308.BSU00390 224308.BSU25000 428
224308.BSU00390 224308.BSU25200 184
224308.BSU00390 224308.BSU25210 252
224308.BSU00390 224308.BSU25480 176
224308.BSU00390 224308.BSU25490 278
224308.BSU00390 224308.BSU25500 158
224308.BSU00390 224308.BSU25550 336
224308.BSU00390 224308.BSU25570 204
224308.BSU00390 224308.BSU25650 201
224308.BSU00390 224308.BSU25660 424
224308.BSU00390 224308.BSU26370 194
224308.BSU00390 224308.BSU26510 174
224308.BSU00390 224308.BSU26590 161
224308.BSU00390 224308.BSU27270 198
224308.BSU00390 224308.BSU27310 185
224308.BSU00390 224308.BSU27370 563
224308.BSU00390 224308.BSU27430 196
224308.BSU00390 224308.BSU27450 178
224308.BSU00390 224308.BSU27460 178
224308.BSU00390 224308.BSU27540 303
224308.BSU00390 224308.BSU27550 393
224308.BSU00390 224308.BSU27560 208
224308.BSU00390 224308.BSU27620 274
224308.BSU00390 224308.BSU27650 260
224308.BSU00390 224308.BSU27710 395
224308.BSU00390 224308.BSU27729 156
224308.BSU00390 224308.BSU27740 385
224308.BSU00390 224308.BSU27820 250
224308.BSU00390 224308.BSU27870 239
224308.BSU00390 224308.BSU27920 344
224308.BSU00390 224308.BSU28050 301
224308.BSU00390 224308.BSU28070 301
224308.BSU00390 224308.BSU28090 194
224308.BSU00390 224308.BSU28130 154
224308.BSU00390 224308.BSU28140 150
224308.BSU00390 224308.BSU28160 158
224308.BSU00390 224308.BSU28190 469
224308.BSU00390 224308.BSU28350 196
224308.BSU00390 224308.BSU28360 413
224308.BSU00390 224308.BSU28430 156
224308.BSU00390 224308.BSU28440 239
224308.BSU00390 224308.BSU28450 274
224308.BSU00390 224308.BSU28490 274
224308.BSU00390 224308.BSU28500 240
224308.BSU00390 224308.BSU28630 255
224308.BSU00390 224308.BSU28950 208
224308.BSU00390 224308.BSU29060 168
224308.BSU00390 224308.BSU29090 270
224308.BSU00390 224308.BSU29110 185
224308.BSU00390 224308.BSU29180 252
224308.BSU00390 224308.BSU29190 255
224308.BSU00390 224308.BSU29320 196
224308.BSU00390 224308.BSU29340 196
224308.BSU00390 224308.BSU29350 178
224308.BSU00390 224308.BSU29360 178
224308.BSU00390 224308.BSU29530 195
224308.BSU00390 224308.BSU29540 309
224308.BSU00390 224308.BSU29670 253
224308.BSU00390 224308.BSU29820 255
224308.BSU00390 224308.BSU29890 174
224308.BSU00390 224308.BSU30380 269
224308.BSU00390 224308.BSU30420 465
224308.BSU00390 224308.BSU30450 217
224308.BSU00390 224308.BSU30500 286
224308.BSU00390 224308.BSU30610 236
224308.BSU00390 224308.BSU30630 156
224308.BSU00390 224308.BSU31070 158
224308.BSU00390 224308.BSU31140 165
224308.BSU00390 224308.BSU31710 172
224308.BSU00390 224308.BSU31750 200
224308.BSU00390 224308.BSU31770 156
224308.BSU00390 224308.BSU31830 168
224308.BSU00390 224308.BSU32050 314
224308.BSU00390 224308.BSU32070 205
224308.BSU00390 224308.BSU32390 426
224308.BSU00390 224308.BSU32570 162
224308.BSU00390 224308.BSU32620 167
224308.BSU00390 224308.BSU32720 196
224308.BSU00390 224308.BSU32750 296
224308.BSU00390 224308.BSU32780 404
224308.BSU00390 224308.BSU32940 156
224308.BSU00390 224308.BSU33000 238
224308.BSU00390 224308.BSU33270 307
224308.BSU00390 224308.BSU33290 156
224308.BSU00390 224308.BSU33380 157
224308.BSU00390 224308.BSU33450 262
224308.BSU00390 224308.BSU33730 200
224308.BSU00390 224308.BSU33830 185
224308.BSU00390 224308.BSU33900 292
224308.BSU00390 224308.BSU34090 361
224308.BSU00390 224308.BSU34540 223
224308.BSU00390 224308.BSU34560 291
224308.BSU00390 224308.BSU34780 156
224308.BSU00390 224308.BSU34790 167
224308.BSU00390 224308.BSU34900 469
224308.BSU00390 224308.BSU34910 424
224308.BSU00390 224308.BSU34930 328
224308.BSU00390 224308.BSU35000 177
224308.BSU00390 224308.BSU35160 200
224308.BSU00390 224308.BSU35300 193
224308.BSU00390 224308.BSU35340 223
224308.BSU00390 224308.BSU35380 187
224308.BSU00390 224308.BSU35450 195
224308.BSU00390 224308.BSU35530 165
224308.BSU00390 224308.BSU35630 194
224308.BSU00390 224308.BSU36290 168
224308.BSU00390 224308.BSU36490 262
224308.BSU00390 224308.BSU36560 316
224308.BSU00390 224308.BSU36750 194
224308.BSU00390 224308.BSU36950 291
224308.BSU00390 224308.BSU36960 304
224308.BSU00390 224308.BSU37090 199
224308.BSU00390 224308.BSU37120 164
224308.BSU00390 224308.BSU37390 162
224308.BSU00390 224308.BSU37420 161
224308.BSU00390 224308.BSU37600 404
224308.BSU00390 224308.BSU37790 241
224308.BSU00390 224308.BSU37970 150
224308.BSU00390 224308.BSU38020 168
224308.BSU00390 224308.BSU38050 220
224308.BSU00390 224308.BSU38410 220
224308.BSU00390 224308.BSU38460 253
224308.BSU00390 224308.BSU38520 234
224308.BSU00390 224308.BSU38550 164
224308.BSU00390 224308.BSU38660 406
224308.BSU00390 224308.BSU39010 394
224308.BSU00390 224308.BSU39100 938
224308.BSU00390 224308.BSU39270 220
224308.BSU00390 224308.BSU39480 196
224308.BSU00390 224308.BSU39490 178
224308.BSU00390 224308.BSU40150 201
224308.BSU00390 224308.BSU40270 206
224308.BSU00390 224308.BSU40360 238
224308.BSU00390 224308.BSU40370 493
224308.BSU00390 224308.BSU40480 274
224308.BSU00390 224308.BSU40560 151
224308.BSU00390 224308.BSU40700 174
224308.BSU00390 224308.BSU40920 445
224308.BSU00390 224308.BSU41000 270
224308.BSU00390 224308.BSU41010 223
224308.BSU00390 224308.BSU41020 541
224308.BSU00390 224308.BSU41060 163
224308.BSU00400 224308.BSU00220 268
224308.BSU00400 224308.BSU00250 277
224308.BSU00400 224308.BSU00360 156
224308.BSU00400 224308.BSU00370 407
224308.BSU00400 224308.BSU00380 613
224308.BSU00400 224308.BSU00390 738
224308.BSU00400 224308.BSU00410 673
224308.BSU00400 224308.BSU00420 780
224308.BSU00400 224308.BSU00430 575
224308.BSU00400 224308.BSU00440 419
224308.BSU00400 224308.BSU00450 201
224308.BSU00400 224308.BSU00460 498
224308.BSU00400 224308.BSU00470 251
224308.BSU00400 224308.BSU00480 197
224308.BSU00400 224308.BSU00490 238
224308.BSU00400 224308.BSU00500 233
224308.BSU00400 224308.BSU00510 230
224308.BSU00400 224308.BSU00520 227
224308.BSU00400 224308.BSU00530 228
224308.BSU00400 224308.BSU00540 228
224308.BSU00400 224308.BSU00550 228
224308.BSU00400 224308.BSU00560 474
224308.BSU00400 224308.BSU00580 205
224308.BSU00400 224308.BSU00590 204
224308.BSU00400 224308.BSU00600 204
224308.BSU00400 224308.BSU00630 204
224308.BSU00400 224308.BSU00640 155
224308.BSU00400 224308.BSU00830 184
224308.BSU00400 224308.BSU00850 158
224308.BSU00400 224308.BSU00890 186
224308.BSU00400 224308.BSU00900 161
224308.BSU00400 224308.BSU01340 152
224308.BSU00400 224308.BSU01900 172
224308.BSU00400 224308.BSU01935 178
224308.BSU00400 224308.BSU02040 150
224308.BSU00400 224308.BSU02840 167
224308.BSU00400 224308.BSU02860 161
224308.BSU00400 224308.BSU03310 155
224308.BSU00400 224308.BSU03700 206
224308.BSU00400 224308.BSU03710 274
224308.BSU00400 224308.BSU03730 154
224308.BSU00400 224308.BSU03740 180
224308.BSU00400 224308.BSU04310 163
224308.BSU00400 224308.BSU04400 269
224308.BSU00400 224308.BSU05010 196
224308.BSU00400 224308.BSU05920 177
224308.BSU00400 224308.BSU06812 162
224308.BSU00400 224308.BSU07040 173
224308.BSU00400 224308.BSU07120 154
224308.BSU00400 224308.BSU07400 277
224308.BSU00400 224308.BSU07480 176
224308.BSU00400 224308.BSU07790 265
224308.BSU00400 224308.BSU08330 185
224308.BSU00400 224308.BSU08650 208
224308.BSU00400 224308.BSU08750 214
224308.BSU00400 224308.BSU09200 202
224308.BSU00400 224308.BSU09380 156
224308.BSU00400 224308.BSU09750 163
224308.BSU00400 224308.BSU09790 345
224308.BSU00400 224308.BSU09900 154
224308.BSU00400 224308.BSU10390 155
224308.BSU00400 224308.BSU11350 151
224308.BSU00400 224308.BSU11680 223
224308.BSU00400 224308.BSU11720 239
224308.BSU00400 224308.BSU11730 244
224308.BSU00400 224308.BSU12230 194
224308.BSU00400 224308.BSU12310 179
224308.BSU00400 224308.BSU12750 216
224308.BSU00400 224308.BSU13820 240
224308.BSU00400 224308.BSU14110 369
224308.BSU00400 224308.BSU14250 179
224308.BSU00400 224308.BSU14410 185
224308.BSU00400 224308.BSU14440 171
224308.BSU00400 224308.BSU14480 392
224308.BSU00400 224308.BSU14610 158
224308.BSU00400 224308.BSU14630 157
224308.BSU00400 224308.BSU14840 210
224308.BSU00400 224308.BSU14860 179
224308.BSU00400 224308.BSU14990 158
224308.BSU00400 224308.BSU15190 151
224308.BSU00400 224308.BSU15240 162
224308.BSU00400 224308.BSU15250 708
224308.BSU00400 224308.BSU15260 726
224308.BSU00400 224308.BSU15270 728
224308.BSU00400 224308.BSU15530 157
224308.BSU00400 224308.BSU15660 347
224308.BSU00400 224308.BSU15950 222
224308.BSU00400 224308.BSU16010 399
224308.BSU00400 224308.BSU16260 244
224308.BSU00400 224308.BSU19130 164
224308.BSU00400 224308.BSU19210 200
224308.BSU00400 224308.BSU20330 313
224308.BSU00400 224308.BSU22010 377
224308.BSU00400 224308.BSU22270 194
224308.BSU00400 224308.BSU22580 292
224308.BSU00400 224308.BSU22680 167
224308.BSU00400 224308.BSU22910 209
224308.BSU00400 224308.BSU22930 472
224308.BSU00400 224308.BSU23410 159
224308.BSU00400 224308.BSU23660 205
224308.BSU00400 224308.BSU23840 158
224308.BSU00400 224308.BSU24060 222
224308.BSU00400 224308.BSU24330 176
224308.BSU00400 224308.BSU24370 213
224308.BSU00400 224308.BSU25170 335
224308.BSU00400 224308.BSU25490 171
224308.BSU00400 224308.BSU25530 499
224308.BSU00400 224308.BSU25540 186
224308.BSU00400 224308.BSU25950 178
224308.BSU00400 224308.BSU26420 212
224308.BSU00400 224308.BSU27500 199
224308.BSU00400 224308.BSU27520 156
224308.BSU00400 224308.BSU27550 168
224308.BSU00400 224308.BSU27580 190
224308.BSU00400 224308.BSU27630 177
224308.BSU00400 224308.BSU27660 235
224308.BSU00400 224308.BSU27950 216
224308.BSU00400 224308.BSU27980 275
224308.BSU00400 224308.BSU28090 199
224308.BSU00400 224308.BSU28340 214
224308.BSU00400 224308.BSU28750 168
224308.BSU00400 224308.BSU29240 188
224308.BSU00400 224308.BSU29330 180
224308.BSU00400 224308.BSU29340 184
224308.BSU00400 224308.BSU29500 255
224308.BSU00400 224308.BSU29770 337
224308.BSU00400 224308.BSU29790 239
224308.BSU00400 224308.BSU29850 179
224308.BSU00400 224308.BSU30570 230
224308.BSU00400 224308.BSU31450 177
224308.BSU00400 224308.BSU31490 152
224308.BSU00400 224308.BSU31630 153
224308.BSU00400 224308.BSU31860 303
224308.BSU00400 224308.BSU32070 326
224308.BSU00400 224308.BSU32270 193
224308.BSU00400 224308.BSU32350 217
224308.BSU00400 224308.BSU32780 351
224308.BSU00400 224308.BSU33020 151
224308.BSU00400 224308.BSU33050 169
224308.BSU00400 224308.BSU33110 222
224308.BSU00400 224308.BSU33230 151
224308.BSU00400 224308.BSU34480 157
224308.BSU00400 224308.BSU34560 167
224308.BSU00400 224308.BSU34580 162
224308.BSU00400 224308.BSU34750 150
224308.BSU00400 224308.BSU34800 183
224308.BSU00400 224308.BSU35030 206
224308.BSU00400 224308.BSU35180 417
224308.BSU00400 224308.BSU35250 363
224308.BSU00400 224308.BSU35260 269
224308.BSU00400 224308.BSU35340 152
224308.BSU00400 224308.BSU35410 208
224308.BSU00400 224308.BSU35800 227
224308.BSU00400 224308.BSU35820 294
224308.BSU00400 224308.BSU36630 156
224308.BSU00400 224308.BSU36750 196
224308.BSU00400 224308.BSU36970 248
224308.BSU00400 224308.BSU37340 263
224308.BSU00400 224308.BSU37580 156
224308.BSU00400 224308.BSU37970 152
224308.BSU00400 224308.BSU38400 189
224308.BSU00400 224308.BSU39010 210
224308.BSU00400 224308.BSU39120 151
224308.BSU00400 224308.BSU40700 170
224308.BSU00400 224308.BSU40940 206
224308.BSU00410 224308.BSU00130 154
224308.BSU00410 224308.BSU00140 180
224308.BSU00410 224308.BSU00210 274
224308.BSU00410 224308.BSU00230 350
224308.BSU00410 224308.BSU00240 526
224308.BSU00410 224308.BSU00280 179
224308.BSU00410 224308.BSU00340 163
224308.BSU00410 224308.BSU00350 163
224308.BSU00410 224308.BSU00360 236
224308.BSU00410 224308.BSU00370 190
224308.BSU00410 224308.BSU00380 600
224308.BSU00410 224308.BSU00390 744
224308.BSU00410 224308.BSU00400 673
224308.BSU00410 224308.BSU00420 963
224308.BSU00410 224308.BSU00430 605
224308.BSU00410 224308.BSU00440 616
224308.BSU00410 224308.BSU00450 232
224308.BSU00410 224308.BSU00460 686
224308.BSU00410 224308.BSU00470 368
224308.BSU00410 224308.BSU00480 174
224308.BSU00410 224308.BSU00490 234
224308.BSU00410 224308.BSU00500 229
224308.BSU00410 224308.BSU00510 409
224308.BSU00410 224308.BSU00530 226
224308.BSU00410 224308.BSU00540 226
224308.BSU00410 224308.BSU00550 227
224308.BSU00410 224308.BSU00560 227
224308.BSU00410 224308.BSU00580 227
224308.BSU00410 224308.BSU00590 227
224308.BSU00410 224308.BSU00610 227
224308.BSU00410 224308.BSU00620 206
224308.BSU00410 224308.BSU00630 205
224308.BSU00410 224308.BSU00650 487
224308.BSU00410 224308.BSU00830 224
224308.BSU00410 224308.BSU00890 348
224308.BSU00410 224308.BSU00920 194
224308.BSU00410 224308.BSU00980 285
224308.BSU00410 224308.BSU01000 170
224308.BSU00410 224308.BSU01010 194
224308.BSU00410 224308.BSU01040 171
224308.BSU00410 224308.BSU01060 577
224308.BSU00410 224308.BSU01280 169
224308.BSU00410 224308.BSU01310 159
224308.BSU00410 224308.BSU01430 288
224308.BSU00410 224308.BSU01480 211
224308.BSU00410 224308.BSU01550 280
224308.BSU00410 224308.BSU01770 172
224308.BSU00410 224308.BSU02270 155
224308.BSU00410 224308.BSU02600 260
224308.BSU00410 224308.BSU02770 154
224308.BSU00410 224308.BSU02810 161
224308.BSU00410 224308.BSU02930 206
224308.BSU00410 224308.BSU03050 185
224308.BSU00410 224308.BSU03130 261
224308.BSU00410 224308.BSU03760 161
224308.BSU00410 224308.BSU04260 260
224308.BSU00410 224308.BSU04600 151
224308.BSU00410 224308.BSU04620 178
224308.BSU00410 224308.BSU05450 317
224308.BSU00410 224308.BSU05930 191
224308.BSU00410 224308.BSU06360 204
224308.BSU00410 224308.BSU06610 235
224308.BSU00410 224308.BSU06900 204
224308.BSU00410 224308.BSU06970 216
224308.BSU00410 224308.BSU08110 313
224308.BSU00410 224308.BSU08425 188
224308.BSU00410 224308.BSU08930 358
224308.BSU00410 224308.BSU09080 228
224308.BSU00410 224308.BSU09150 170
224308.BSU00410 224308.BSU09770 151
224308.BSU00410 224308.BSU09840 447
224308.BSU00410 224308.BSU10010 696
224308.BSU00410 224308.BSU10040 156
224308.BSU00410 224308.BSU10050 185
224308.BSU00410 224308.BSU10080 217
224308.BSU00410 224308.BSU10620 153
224308.BSU00410 224308.BSU10640 237
224308.BSU00410 224308.BSU11030 177
224308.BSU00410 224308.BSU11500 175
224308.BSU00410 224308.BSU11600 179
224308.BSU00410 224308.BSU11610 706
224308.BSU00410 224308.BSU11980 152
224308.BSU00410 224308.BSU12860 173
224308.BSU00410 224308.BSU12970 170
224308.BSU00410 224308.BSU13480 163
224308.BSU00410 224308.BSU13500 168
224308.BSU00410 224308.BSU13570 225
224308.BSU00410 224308.BSU13590 163
224308.BSU00410 224308.BSU13930 168
224308.BSU00410 224308.BSU14030 273
224308.BSU00410 224308.BSU14130 282
224308.BSU00410 224308.BSU14450 183
224308.BSU00410 224308.BSU14500 254
224308.BSU00410 224308.BSU14520 167
224308.BSU00410 224308.BSU14560 341
224308.BSU00410 224308.BSU15240 158
224308.BSU00410 224308.BSU15270 176
224308.BSU00410 224308.BSU15410 534
224308.BSU00410 224308.BSU15640 604
224308.BSU00410 224308.BSU15730 337
224308.BSU00410 224308.BSU15970 754
224308.BSU00410 224308.BSU16050 159
224308.BSU00410 224308.BSU16060 252
224308.BSU00410 224308.BSU16560 205
224308.BSU00410 224308.BSU16580 555
224308.BSU00410 224308.BSU16600 201
224308.BSU00410 224308.BSU16680 229
224308.BSU00410 224308.BSU16690 273
224308.BSU00410 224308.BSU16920 167
224308.BSU00410 224308.BSU16930 210
224308.BSU00410 224308.BSU17030 169
224308.BSU00410 224308.BSU18060 203
224308.BSU00410 224308.BSU19210 191
224308.BSU00410 224308.BSU19360 191
224308.BSU00410 224308.BSU20330 839
224308.BSU00410 224308.BSU20360 267
224308.BSU00410 224308.BSU21350 439
224308.BSU00410 224308.BSU21580 223
224308.BSU00410 224308.BSU21680 266
224308.BSU00410 224308.BSU21850 182
224308.BSU00410 224308.BSU21990 530
224308.BSU00410 224308.BSU22070 151
224308.BSU00410 224308.BSU22150 353
224308.BSU00410 224308.BSU22170 627
224308.BSU00410 224308.BSU22180 218
224308.BSU00410 224308.BSU22920 159
224308.BSU00410 224308.BSU22940 170
224308.BSU00410 224308.BSU23240 164
224308.BSU00410 224308.BSU23280 168
224308.BSU00410 224308.BSU23370 231
224308.BSU00410 224308.BSU23440 183
224308.BSU00410 224308.BSU23450 189
224308.BSU00410 224308.BSU24380 540
224308.BSU00410 224308.BSU24590 154
224308.BSU00410 224308.BSU25140 156
224308.BSU00410 224308.BSU25180 705
224308.BSU00410 224308.BSU25210 318
224308.BSU00410 224308.BSU25430 198
224308.BSU00410 224308.BSU25470 152
224308.BSU00410 224308.BSU25490 252
224308.BSU00410 224308.BSU25630 172
224308.BSU00410 224308.BSU25670 604
224308.BSU00410 224308.BSU26030 162
224308.BSU00410 224308.BSU27330 220
224308.BSU00410 224308.BSU27400 167
224308.BSU00410 224308.BSU27500 274
224308.BSU00410 224308.BSU27530 167
224308.BSU00410 224308.BSU27600 261
224308.BSU00410 224308.BSU27630 347
224308.BSU00410 224308.BSU27950 461
224308.BSU00410 224308.BSU28210 190
224308.BSU00410 224308.BSU28580 290
224308.BSU00410 224308.BSU28620 629
224308.BSU00410 224308.BSU29190 167
224308.BSU00410 224308.BSU29300 298
224308.BSU00410 224308.BSU29320 171
224308.BSU00410 224308.BSU29500 250
224308.BSU00410 224308.BSU29540 736
224308.BSU00410 224308.BSU29690 169
224308.BSU00410 224308.BSU29820 555
224308.BSU00410 224308.BSU29900 312
224308.BSU00410 224308.BSU31130 273
224308.BSU00410 224308.BSU31690 184
224308.BSU00410 224308.BSU31750 173
224308.BSU00410 224308.BSU32060 184
224308.BSU00410 224308.BSU32070 433
224308.BSU00410 224308.BSU32360 165
224308.BSU00410 224308.BSU32390 208
224308.BSU00410 224308.BSU32540 188
224308.BSU00410 224308.BSU32780 774
224308.BSU00410 224308.BSU33010 181
224308.BSU00410 224308.BSU33450 173
224308.BSU00410 224308.BSU33600 194
224308.BSU00410 224308.BSU33950 274
224308.BSU00410 224308.BSU34750 422
224308.BSU00410 224308.BSU34780 151
224308.BSU00410 224308.BSU34870 191
224308.BSU00410 224308.BSU35000 469
224308.BSU00410 224308.BSU35220 167
224308.BSU00410 224308.BSU35470 160
224308.BSU00410 224308.BSU36280 849
224308.BSU00410 224308.BSU36820 169
224308.BSU00410 224308.BSU36850 158
224308.BSU00410 224308.BSU37160 658
224308.BSU00410 224308.BSU37600 239
224308.BSU00410 224308.BSU37670 247
224308.BSU00410 224308.BSU37870 436
224308.BSU00410 224308.BSU37880 191
224308.BSU00410 224308.BSU37920 495
224308.BSU00410 224308.BSU38390 162
224308.BSU00410 224308.BSU38480 194
224308.BSU00410 224308.BSU38590 201
224308.BSU00410 224308.BSU38830 186
224308.BSU00410 224308.BSU39780 227
224308.BSU00410 224308.BSU40370 241
224308.BSU00410 224308.BSU40390 151
224308.BSU00410 224308.BSU40550 185
224308.BSU00420 224308.BSU00010 325
224308.BSU00420 224308.BSU00020 551
224308.BSU00420 224308.BSU00060 390
224308.BSU00420 224308.BSU00070 187
224308.BSU00420 224308.BSU00090 625
224308.BSU00420 224308.BSU00130 473
224308.BSU00420 224308.BSU00190 241
224308.BSU00420 224308.BSU00200 248
224308.BSU00420 224308.BSU00210 474
224308.BSU00420 224308.BSU00280 184
224308.BSU00420 224308.BSU00310 167
224308.BSU00420 224308.BSU00340 163
224308.BSU00420 224308.BSU00350 202
224308.BSU00420 224308.BSU00360 580
224308.BSU00420 224308.BSU00370 316
224308.BSU00420 224308.BSU00380 782
224308.BSU00420 224308.BSU00390 822
224308.BSU00420 224308.BSU00400 780
224308.BSU00420 224308.BSU00410 963
224308.BSU00420 224308.BSU00430 684
224308.BSU00420 224308.BSU00440 700
224308.BSU00420 224308.BSU00450 325
224308.BSU00420 224308.BSU00460 900
224308.BSU00420 224308.BSU00470 577
224308.BSU00420 224308.BSU00480 236
224308.BSU00420 224308.BSU00490 371
224308.BSU00420 224308.BSU00500 469
224308.BSU00420 224308.BSU00510 557
224308.BSU00420 224308.BSU00520 234
224308.BSU00420 224308.BSU00530 272
224308.BSU00420 224308.BSU00540 233
224308.BSU00420 224308.BSU00550 239
224308.BSU00420 224308.BSU00560 230
224308.BSU00420 224308.BSU00580 231
224308.BSU00420 224308.BSU00590 230
224308.BSU00420 224308.BSU00600 302
224308.BSU00420 224308.BSU00610 321
224308.BSU00420 224308.BSU00620 226
224308.BSU00420 224308.BSU00630 227
224308.BSU00420 224308.BSU00670 172
224308.BSU00420 224308.BSU00680 424
224308.BSU00420 224308.BSU00720 391
224308.BSU00420 224308.BSU00770 212
224308.BSU00420 224308.BSU00810 361
224308.BSU00420 224308.BSU00820 178
224308.BSU00420 224308.BSU00870 315
224308.BSU00420 224308.BSU00890 224
224308.BSU00420 224308.BSU00910 365
224308.BSU00420 224308.BSU00920 540
224308.BSU00420 224308.BSU00940 170
224308.BSU00420 224308.BSU00960 241
224308.BSU00420 224308.BSU01010 326
224308.BSU00420 224308.BSU01020 189
224308.BSU00420 224308.BSU01030 245
224308.BSU00420 224308.BSU01040 686
224308.BSU00420 224308.BSU01050 257
224308.BSU00420 224308.BSU01070 576
224308.BSU00420 224308.BSU01080 237
224308.BSU00420 224308.BSU01090 277
224308.BSU00420 224308.BSU01100 845
224308.BSU00420 224308.BSU01110 738
224308.BSU00420 224308.BSU01120 229
224308.BSU00420 224308.BSU01150 740
224308.BSU00420 224308.BSU01160 254
224308.BSU00420 224308.BSU01170 239
224308.BSU00420 224308.BSU01180 191
224308.BSU00420 224308.BSU01200 738
224308.BSU00420 224308.BSU01220 744
224308.BSU00420 224308.BSU01230 173
224308.BSU00420 224308.BSU01250 725
224308.BSU00420 224308.BSU01270 164
224308.BSU00420 224308.BSU01280 178
224308.BSU00420 224308.BSU01290 592
224308.BSU00420 224308.BSU01300 769
224308.BSU00420 224308.BSU01310 201
224308.BSU00420 224308.BSU01320 213
224308.BSU00420 224308.BSU01330 745
224308.BSU00420 224308.BSU01340 406
224308.BSU00420 224308.BSU01350 423
224308.BSU00420 224308.BSU01360 158
224308.BSU00420 224308.BSU01370 307
224308.BSU00420 224308.BSU01380 301
224308.BSU00420 224308.BSU01390 255
224308.BSU00420 224308.BSU01410 687
224308.BSU00420 224308.BSU01420 747
224308.BSU00420 224308.BSU01430 442
224308.BSU00420 224308.BSU01440 368
224308.BSU00420 224308.BSU01450 313
224308.BSU00420 224308.BSU01460 398
224308.BSU00420 224308.BSU01480 264
224308.BSU00420 224308.BSU01490 364
224308.BSU00420 224308.BSU01500 804
224308.BSU00420 224308.BSU01540 223
224308.BSU00420 224308.BSU01800 179
224308.BSU00420 224308.BSU02660 168
224308.BSU00420 224308.BSU02670 340
224308.BSU00420 224308.BSU02840 215
224308.BSU00420 224308.BSU02860 164
224308.BSU00420 224308.BSU02870 260
224308.BSU00420 224308.BSU02920 178
224308.BSU00420 224308.BSU02970 180
224308.BSU00420 224308.BSU03050 185
224308.BSU00420 224308.BSU03290 153
224308.BSU00420 224308.BSU03370 185
224308.BSU00420 224308.BSU03450 320
224308.BSU00420 224308.BSU04300 176
224308.BSU00420 224308.BSU04590 153
224308.BSU00420 224308.BSU05250 192
224308.BSU00420 224308.BSU05660 215
224308.BSU00420 224308.BSU05780 279
224308.BSU00420 224308.BSU05930 283
224308.BSU00420 224308.BSU05940 694
224308.BSU00420 224308.BSU05950 257
224308.BSU00420 224308.BSU06010 157
224308.BSU00420 224308.BSU06160 180
224308.BSU00420 224308.BSU06300 168
224308.BSU00420 224308.BSU06320 213
224308.BSU00420 224308.BSU06360 678
224308.BSU00420 224308.BSU06450 355
224308.BSU00420 224308.BSU06490 156
224308.BSU00420 224308.BSU06510 158
224308.BSU00420 224308.BSU06520 233
224308.BSU00420 224308.BSU06730 225
224308.BSU00420 224308.BSU07270 324
224308.BSU00420 224308.BSU07370 257
224308.BSU00420 224308.BSU07420 257
224308.BSU00420 224308.BSU07460 187
224308.BSU00420 224308.BSU07490 156
224308.BSU00420 224308.BSU07690 301
224308.BSU00420 224308.BSU07910 406
224308.BSU00420 224308.BSU08010 179
224308.BSU00420 224308.BSU08020 237
224308.BSU00420 224308.BSU08030 227
224308.BSU00420 224308.BSU08070 337
224308.BSU00420 224308.BSU08080 168
224308.BSU00420 224308.BSU08150 170
224308.BSU00420 224308.BSU08380 283
224308.BSU00420 224308.BSU08680 155
224308.BSU00420 224308.BSU08830 225
224308.BSU00420 224308.BSU08880 575
224308.BSU00420 224308.BSU09020 171
224308.BSU00420 224308.BSU09070 164
224308.BSU00420 224308.BSU09210 175
224308.BSU00420 224308.BSU09230 328
224308.BSU00420 224308.BSU09260 162
224308.BSU00420 224308.BSU09310 214
224308.BSU00420 224308.BSU09840 211
224308.BSU00420 224308.BSU09930 455
224308.BSU00420 224308.BSU09950 391
224308.BSU00420 224308.BSU10030 222
224308.BSU00420 224308.BSU10240 216
224308.BSU00420 224308.BSU10360 239
224308.BSU00420 224308.BSU10980 176
224308.BSU00420 224308.BSU11230 263
224308.BSU00420 224308.BSU11240 177
224308.BSU00420 224308.BSU11390 173
224308.BSU00420 224308.BSU11420 500
224308.BSU00420 224308.BSU11440 150
224308.BSU00420 224308.BSU11480 175
224308.BSU00420 224308.BSU11620 175
224308.BSU00420 224308.BSU11630 519
224308.BSU00420 224308.BSU11670 171
224308.BSU00420 224308.BSU11680 155
224308.BSU00420 224308.BSU11690 239
224308.BSU00420 224308.BSU12930 150
224308.BSU00420 224308.BSU12960 232
224308.BSU00420 224308.BSU13110 179
224308.BSU00420 224308.BSU13180 235
224308.BSU00420 224308.BSU13300 493
224308.BSU00420 224308.BSU13400 258
224308.BSU00420 224308.BSU13580 224
224308.BSU00420 224308.BSU13740 222
224308.BSU00420 224308.BSU13860 233
224308.BSU00420 224308.BSU13980 160
224308.BSU00420 224308.BSU14080 170
224308.BSU00420 224308.BSU14110 584
224308.BSU00420 224308.BSU14130 346
224308.BSU00420 224308.BSU14260 150
224308.BSU00420 224308.BSU14280 314
224308.BSU00420 224308.BSU14390 164
224308.BSU00420 224308.BSU14430 257
224308.BSU00420 224308.BSU14530 500
224308.BSU00420 224308.BSU14560 169
224308.BSU00420 224308.BSU14580 165
224308.BSU00420 224308.BSU14590 349
224308.BSU00420 224308.BSU14600 168
224308.BSU00420 224308.BSU14770 313
224308.BSU00420 224308.BSU14810 432
224308.BSU00420 224308.BSU14860 157
224308.BSU00420 224308.BSU14950 328
224308.BSU00420 224308.BSU15010 282
224308.BSU00420 224308.BSU15190 201
224308.BSU00420 224308.BSU15200 355
224308.BSU00420 224308.BSU15430 209
224308.BSU00420 224308.BSU15460 714
224308.BSU00420 224308.BSU15510 195
224308.BSU00420 224308.BSU15520 177
224308.BSU00420 224308.BSU15580 194
224308.BSU00420 224308.BSU15640 247
224308.BSU00420 224308.BSU15650 260
224308.BSU00420 224308.BSU15680 476
224308.BSU00420 224308.BSU15690 291
224308.BSU00420 224308.BSU15720 169
224308.BSU00420 224308.BSU15730 404
224308.BSU00420 224308.BSU15740 746
224308.BSU00420 224308.BSU15750 528
224308.BSU00420 224308.BSU15770 207
224308.BSU00420 224308.BSU15780 576
224308.BSU00420 224308.BSU15790 455
224308.BSU00420 224308.BSU15800 455
224308.BSU00420 224308.BSU15820 240
224308.BSU00420 224308.BSU15900 182
224308.BSU00420 224308.BSU15920 169
224308.BSU00420 224308.BSU15930 302
224308.BSU00420 224308.BSU15940 333
224308.BSU00420 224308.BSU15950 311
224308.BSU00420 224308.BSU15980 346
224308.BSU00420 224308.BSU15990 732
224308.BSU00420 224308.BSU16000 155
224308.BSU00420 224308.BSU16010 170
224308.BSU00420 224308.BSU16020 696
224308.BSU00420 224308.BSU16030 454
224308.BSU00420 224308.BSU16050 540
224308.BSU00420 224308.BSU16080 198
224308.BSU00420 224308.BSU16100 290
224308.BSU00420 224308.BSU16130 282
224308.BSU00420 224308.BSU16150 220
224308.BSU00420 224308.BSU16490 733
224308.BSU00420 224308.BSU16520 171
224308.BSU00420 224308.BSU16540 689
224308.BSU00420 224308.BSU16560 252
224308.BSU00420 224308.BSU16570 171
224308.BSU00420 224308.BSU16580 224
224308.BSU00420 224308.BSU16620 277
224308.BSU00420 224308.BSU16630 436
224308.BSU00420 224308.BSU16640 308
224308.BSU00420 224308.BSU16650 380
224308.BSU00420 224308.BSU16660 616
224308.BSU00420 224308.BSU16680 739
224308.BSU00420 224308.BSU16780 305
224308.BSU00420 224308.BSU16860 168
224308.BSU00420 224308.BSU16910 161
224308.BSU00420 224308.BSU17000 216
224308.BSU00420 224308.BSU17010 325
224308.BSU00420 224308.BSU17570 180
224308.BSU00420 224308.BSU17590 191
224308.BSU00420 224308.BSU18040 167
224308.BSU00420 224308.BSU18070 304
224308.BSU00420 224308.BSU18090 273
224308.BSU00420 224308.BSU18180 283
224308.BSU00420 224308.BSU18240 157
224308.BSU00420 224308.BSU18560 174
224308.BSU00420 224308.BSU18740 185
224308.BSU00420 224308.BSU19040 188
224308.BSU00420 224308.BSU19080 248
224308.BSU00420 224308.BSU19210 303
224308.BSU00420 224308.BSU19590 168
224308.BSU00420 224308.BSU20330 258
224308.BSU00420 224308.BSU20500 202
224308.BSU00420 224308.BSU21050 277
224308.BSU00420 224308.BSU21600 212
224308.BSU00420 224308.BSU21680 266
224308.BSU00420 224308.BSU21770 369
224308.BSU00420 224308.BSU21880 628
224308.BSU00420 224308.BSU22170 298
224308.BSU00420 224308.BSU22250 151
224308.BSU00420 224308.BSU22340 620
224308.BSU00420 224308.BSU22400 248
224308.BSU00420 224308.BSU22450 153
224308.BSU00420 224308.BSU22640 185
224308.BSU00420 224308.BSU22710 150
224308.BSU00420 224308.BSU22730 312
224308.BSU00420 224308.BSU22790 277
224308.BSU00420 224308.BSU22830 298
224308.BSU00420 224308.BSU22840 508
224308.BSU00420 224308.BSU22880 612
224308.BSU00420 224308.BSU22890 221
224308.BSU00420 224308.BSU22940 175
224308.BSU00420 224308.BSU23010 157
224308.BSU00420 224308.BSU23070 277
224308.BSU00420 224308.BSU23160 467
224308.BSU00420 224308.BSU23380 206
224308.BSU00420 224308.BSU23490 177
224308.BSU00420 224308.BSU23500 163
224308.BSU00420 224308.BSU23730 351
224308.BSU00420 224308.BSU23840 301
224308.BSU00420 224308.BSU23890 263
224308.BSU00420 224308.BSU23930 274
224308.BSU00420 224308.BSU24010 161
224308.BSU00420 224308.BSU24040 337
224308.BSU00420 224308.BSU24100 192
224308.BSU00420 224308.BSU24160 168
224308.BSU00420 224308.BSU24270 151
224308.BSU00420 224308.BSU24310 459
224308.BSU00420 224308.BSU24320 368
224308.BSU00420 224308.BSU24330 342
224308.BSU00420 224308.BSU24340 159
224308.BSU00420 224308.BSU24350 307
224308.BSU00420 224308.BSU24450 154
224308.BSU00420 224308.BSU24460 432
224308.BSU00420 224308.BSU24470 275
224308.BSU00420 224308.BSU24850 191
224308.BSU00420 224308.BSU25090 191
224308.BSU00420 224308.BSU25160 274
224308.BSU00420 224308.BSU25210 352
224308.BSU00420 224308.BSU25250 328
224308.BSU00420 224308.BSU25280 173
224308.BSU00420 224308.BSU25290 787
224308.BSU00420 224308.BSU25300 255
224308.BSU00420 224308.BSU25390 232
224308.BSU00420 224308.BSU25400 223
224308.BSU00420 224308.BSU25410 733
224308.BSU00420 224308.BSU25430 220
224308.BSU00420 224308.BSU25440 803
224308.BSU00420 224308.BSU25450 228
224308.BSU00420 224308.BSU25460 236
224308.BSU00420 224308.BSU25470 159
224308.BSU00420 224308.BSU25510 220
224308.BSU00420 224308.BSU25550 726
224308.BSU00420 224308.BSU25570 377
224308.BSU00420 224308.BSU25580 346
224308.BSU00420 224308.BSU25650 204
224308.BSU00420 224308.BSU25660 274
224308.BSU00420 224308.BSU25670 380
224308.BSU00420 224308.BSU26370 170
224308.BSU00420 224308.BSU26590 161
224308.BSU00420 224308.BSU26800 158
224308.BSU00420 224308.BSU27270 192
224308.BSU00420 224308.BSU27320 274
224308.BSU00420 224308.BSU27400 152
224308.BSU00420 224308.BSU27530 439
224308.BSU00420 224308.BSU27550 274
224308.BSU00420 224308.BSU27560 306
224308.BSU00420 224308.BSU27610 167
224308.BSU00420 224308.BSU27620 308
224308.BSU00420 224308.BSU27650 340
224308.BSU00420 224308.BSU27660 196
224308.BSU00420 224308.BSU27700 195
224308.BSU00420 224308.BSU27710 277
224308.BSU00420 224308.BSU27740 225
224308.BSU00420 224308.BSU27850 177
224308.BSU00420 224308.BSU27900 154
224308.BSU00420 224308.BSU27920 199
224308.BSU00420 224308.BSU27940 194
224308.BSU00420 224308.BSU27960 195
224308.BSU00420 224308.BSU27990 249
224308.BSU00420 224308.BSU28000 157
224308.BSU00420 224308.BSU28090 262
224308.BSU00420 224308.BSU28250 210
224308.BSU00420 224308.BSU28290 188
224308.BSU00420 224308.BSU28350 257
224308.BSU00420 224308.BSU28360 355
224308.BSU00420 224308.BSU28370 394
224308.BSU00420 224308.BSU28420 167
224308.BSU00420 224308.BSU28490 206
224308.BSU00420 224308.BSU28500 224
224308.BSU00420 224308.BSU28580 206
224308.BSU00420 224308.BSU28630 188
224308.BSU00420 224308.BSU28640 213
224308.BSU00420 224308.BSU28950 195
224308.BSU00420 224308.BSU29010 163
224308.BSU00420 224308.BSU29080 301
224308.BSU00420 224308.BSU29090 150
224308.BSU00420 224308.BSU29320 218
224308.BSU00420 224308.BSU29440 394
224308.BSU00420 224308.BSU29580 168
224308.BSU00420 224308.BSU29660 819
224308.BSU00420 224308.BSU29670 400
224308.BSU00420 224308.BSU29700 328
224308.BSU00420 224308.BSU29820 188
224308.BSU00420 224308.BSU29900 511
224308.BSU00420 224308.BSU29980 162
224308.BSU00420 224308.BSU30035 255
224308.BSU00420 224308.BSU30220 180
224308.BSU00420 224308.BSU30320 672
224308.BSU00420 224308.BSU30420 274
224308.BSU00420 224308.BSU30450 195
224308.BSU00420 224308.BSU30610 191
224308.BSU00420 224308.BSU30620 240
224308.BSU00420 224308.BSU30850 283
224308.BSU00420 224308.BSU30860 249
224308.BSU00420 224308.BSU30910 184
224308.BSU00420 224308.BSU30950 274
224308.BSU00420 224308.BSU30960 238
224308.BSU00420 224308.BSU30970 285
224308.BSU00420 224308.BSU31150 225
224308.BSU00420 224308.BSU31600 169
224308.BSU00420 224308.BSU31710 161
224308.BSU00420 224308.BSU32050 482
224308.BSU00420 224308.BSU32070 329
224308.BSU00420 224308.BSU32130 384
224308.BSU00420 224308.BSU32390 426
224308.BSU00420 224308.BSU32410 190
224308.BSU00420 224308.BSU32620 352
224308.BSU00420 224308.BSU32630 158
224308.BSU00420 224308.BSU32690 307
224308.BSU00420 224308.BSU32780 402
224308.BSU00420 224308.BSU32840 239
224308.BSU00420 224308.BSU32940 156
224308.BSU00420 224308.BSU33290 156
224308.BSU00420 224308.BSU33450 257
224308.BSU00420 224308.BSU33600 450
224308.BSU00420 224308.BSU33610 271
224308.BSU00420 224308.BSU33810 167
224308.BSU00420 224308.BSU33900 356
224308.BSU00420 224308.BSU33920 473
224308.BSU00420 224308.BSU34280 162
224308.BSU00420 224308.BSU34560 215
224308.BSU00420 224308.BSU34790 198
224308.BSU00420 224308.BSU34870 466
224308.BSU00420 224308.BSU35090 174
224308.BSU00420 224308.BSU35190 268
224308.BSU00420 224308.BSU35240 168
224308.BSU00420 224308.BSU35370 499
224308.BSU00420 224308.BSU35380 225
224308.BSU00420 224308.BSU35580 249
224308.BSU00420 224308.BSU35670 283
224308.BSU00420 224308.BSU35730 274
224308.BSU00420 224308.BSU36150 171
224308.BSU00420 224308.BSU36230 249
224308.BSU00420 224308.BSU36490 183
224308.BSU00420 224308.BSU36550 152
224308.BSU00420 224308.BSU36560 224
224308.BSU00420 224308.BSU36810 221
224308.BSU00420 224308.BSU36830 164
224308.BSU00420 224308.BSU36890 151
224308.BSU00420 224308.BSU36950 519
224308.BSU00420 224308.BSU37000 518
224308.BSU00420 224308.BSU37040 272
224308.BSU00420 224308.BSU37060 198
224308.BSU00420 224308.BSU37120 189
224308.BSU00420 224308.BSU37150 445
224308.BSU00420 224308.BSU37160 182
224308.BSU00420 224308.BSU37330 486
224308.BSU00420 224308.BSU37560 195
224308.BSU00420 224308.BSU37600 497
224308.BSU00420 224308.BSU37620 230
224308.BSU00420 224308.BSU37630 181
224308.BSU00420 224308.BSU37690 224
224308.BSU00420 224308.BSU37870 172
224308.BSU00420 224308.BSU37930 301
224308.BSU00420 224308.BSU37980 156
224308.BSU00420 224308.BSU38330 226
224308.BSU00420 224308.BSU38340 223
224308.BSU00420 224308.BSU38460 325
224308.BSU00420 224308.BSU38490 307
224308.BSU00420 224308.BSU38720 233
224308.BSU00420 224308.BSU38820 154
224308.BSU00420 224308.BSU38840 193
224308.BSU00420 224308.BSU38950 212
224308.BSU00420 224308.BSU38960 212
224308.BSU00420 224308.BSU39010 486
224308.BSU00420 224308.BSU39420 305
224308.BSU00420 224308.BSU40230 220
224308.BSU00420 224308.BSU40350 191
224308.BSU00420 224308.BSU40520 171
224308.BSU00420 224308.BSU40790 180
224308.BSU00420 224308.BSU40820 180
224308.BSU00420 224308.BSU40830 157
224308.BSU00420 224308.BSU40890 671
224308.BSU00420 224308.BSU40910 732
224308.BSU00420 224308.BSU40920 427
224308.BSU00420 224308.BSU41000 535
224308.BSU00420 224308.BSU41020 550
224308.BSU00420 224308.BSU41040 263
224308.BSU00420 224308.BSU41050 291
224308.BSU00420 224308.BSU41060 526
224308.BSU00430 224308.BSU00050 701
224308.BSU00430 224308.BSU00120 165
224308.BSU00430 224308.BSU00160 854
224308.BSU00430 224308.BSU00220 201
224308.BSU00430 224308.BSU00240 387
224308.BSU00430 224308.BSU00330 167
224308.BSU00430 224308.BSU00370 364
224308.BSU00430 224308.BSU00380 238
224308.BSU00430 224308.BSU00390 351
224308.BSU00430 224308.BSU00400 575
224308.BSU00430 224308.BSU00410 605
224308.BSU00430 224308.BSU00420 684
224308.BSU00430 224308.BSU00440 631
224308.BSU00430 224308.BSU00450 346
224308.BSU00430 224308.BSU00460 387
224308.BSU00430 224308.BSU00470 233
224308.BSU00430 224308.BSU00480 220
224308.BSU00430 224308.BSU00490 179
224308.BSU00430 224308.BSU00500 171
224308.BSU00430 224308.BSU00510 162
224308.BSU00430 224308.BSU00530 186
224308.BSU00430 224308.BSU00540 412
224308.BSU00430 224308.BSU00550 158
224308.BSU00430 224308.BSU00560 662
224308.BSU00430 224308.BSU00570 497
224308.BSU00430 224308.BSU00580 642
224308.BSU00430 224308.BSU00590 443
224308.BSU00430 224308.BSU00600 629
224308.BSU00430 224308.BSU00610 734
224308.BSU00430 224308.BSU00630 329
224308.BSU00430 224308.BSU00640 518
224308.BSU00430 224308.BSU00710 164
224308.BSU00430 224308.BSU00830 587
224308.BSU00430 224308.BSU00840 156
224308.BSU00430 224308.BSU00850 255
224308.BSU00430 224308.BSU00890 247
224308.BSU00430 224308.BSU00940 168
224308.BSU00430 224308.BSU00980 230
224308.BSU00430 224308.BSU01520 212
224308.BSU00430 224308.BSU01550 463
224308.BSU00430 224308.BSU02220 238
224308.BSU00430 224308.BSU02600 311
224308.BSU00430 224308.BSU02720 197
224308.BSU00430 224308.BSU02790 155
224308.BSU00430 224308.BSU02800 156
224308.BSU00430 224308.BSU03090 168
224308.BSU00430 224308.BSU04230 256
224308.BSU00430 224308.BSU04290 414
224308.BSU00430 224308.BSU04630 241
224308.BSU00430 224308.BSU04650 282
224308.BSU00430 224308.BSU05510 152
224308.BSU00430 224308.BSU05710 533
224308.BSU00430 224308.BSU06280 259
224308.BSU00430 224308.BSU06559 188
224308.BSU00430 224308.BSU06900 744
224308.BSU00430 224308.BSU06910 278
224308.BSU00430 224308.BSU07680 415
224308.BSU00430 224308.BSU07930 750
224308.BSU00430 224308.BSU07980 170
224308.BSU00430 224308.BSU08640 161
224308.BSU00430 224308.BSU08910 279
224308.BSU00430 224308.BSU08920 531
224308.BSU00430 224308.BSU08940 232
224308.BSU00430 224308.BSU08950 232
224308.BSU00430 224308.BSU08960 232
224308.BSU00430 224308.BSU08970 464
224308.BSU00430 224308.BSU08980 578
224308.BSU00430 224308.BSU09080 213
224308.BSU00430 224308.BSU09150 626
224308.BSU00430 224308.BSU09350 578
224308.BSU00430 224308.BSU09400 351
224308.BSU00430 224308.BSU09570 218
224308.BSU00430 224308.BSU09750 243
224308.BSU00430 224308.BSU09889 236
224308.BSU00430 224308.BSU10010 338
224308.BSU00430 224308.BSU10060 425
224308.BSU00430 224308.BSU10630 192
224308.BSU00430 224308.BSU10780 257
224308.BSU00430 224308.BSU11200 176
224308.BSU00430 224308.BSU11260 152
224308.BSU00430 224308.BSU11280 415
224308.BSU00430 224308.BSU11300 185
224308.BSU00430 224308.BSU11310 299
224308.BSU00430 224308.BSU11410 750
224308.BSU00430 224308.BSU11520 404
224308.BSU00430 224308.BSU11580 174
224308.BSU00430 224308.BSU11750 198
224308.BSU00430 224308.BSU11809 356
224308.BSU00430 224308.BSU11810 438
224308.BSU00430 224308.BSU11820 357
224308.BSU00430 224308.BSU11840 357
224308.BSU00430 224308.BSU11850 357
224308.BSU00430 224308.BSU11860 274
224308.BSU00430 224308.BSU11890 357
224308.BSU00430 224308.BSU11900 357
224308.BSU00430 224308.BSU11910 260
224308.BSU00430 224308.BSU12050 200
224308.BSU00430 224308.BSU12090 167
224308.BSU00430 224308.BSU12130 153
224308.BSU00430 224308.BSU13450 207
224308.BSU00430 224308.BSU13460 152
224308.BSU00430 224308.BSU13480 429
224308.BSU00430 224308.BSU13710 233
224308.BSU00430 224308.BSU13780 191
224308.BSU00430 224308.BSU13790 196
224308.BSU00430 224308.BSU13820 483
224308.BSU00430 224308.BSU14020 580
224308.BSU00430 224308.BSU14090 303
224308.BSU00430 224308.BSU14110 289
224308.BSU00430 224308.BSU14480 216
224308.BSU00430 224308.BSU14800 350
224308.BSU00430 224308.BSU14970 747
224308.BSU00430 224308.BSU14980 747
224308.BSU00430 224308.BSU15030 738
224308.BSU00430 224308.BSU15140 167
224308.BSU00430 224308.BSU15150 154
224308.BSU00430 224308.BSU15260 170
224308.BSU00430 224308.BSU15270 182
224308.BSU00430 224308.BSU15310 755
224308.BSU00430 224308.BSU15320 710
224308.BSU00430 224308.BSU15330 700
224308.BSU00430 224308.BSU15360 334
224308.BSU00430 224308.BSU15410 167
224308.BSU00430 224308.BSU15880 166
224308.BSU00430 224308.BSU16720 424
224308.BSU00430 224308.BSU16760 199
224308.BSU00430 224308.BSU16790 619
224308.BSU00430 224308.BSU16799 213
224308.BSU00430 224308.BSU16880 270
224308.BSU00430 224308.BSU16980 464
224308.BSU00430 224308.BSU17030 604
224308.BSU00430 224308.BSU17320 233
224308.BSU00430 224308.BSU17340 166
224308.BSU00430 224308.BSU17830 304
224308.BSU00430 224308.BSU17900 329
224308.BSU00430 224308.BSU17980 160
224308.BSU00430 224308.BSU18030 634
224308.BSU00430 224308.BSU18150 194
224308.BSU00430 224308.BSU18730 182
224308.BSU00430 224308.BSU19300 222
224308.BSU00430 224308.BSU19689 158
224308.BSU00430 224308.BSU19950 401
224308.BSU00430 224308.BSU20330 685
224308.BSU00430 224308.BSU20590 177
224308.BSU00430 224308.BSU20800 257
224308.BSU00430 224308.BSU21760 260
224308.BSU00430 224308.BSU21800 221
224308.BSU00430 224308.BSU21840 208
224308.BSU00430 224308.BSU21960 263
224308.BSU00430 224308.BSU21970 191
224308.BSU00430 224308.BSU21980 188
224308.BSU00430 224308.BSU22020 270
224308.BSU00430 224308.BSU22350 761
224308.BSU00430 224308.BSU22580 192
224308.BSU00430 224308.BSU22730 174
224308.BSU00430 224308.BSU22800 700
224308.BSU00430 224308.BSU22820 199
224308.BSU00430 224308.BSU22860 217
224308.BSU00430 224308.BSU22920 703
224308.BSU00430 224308.BSU22930 527
224308.BSU00430 224308.BSU22950 190
224308.BSU00430 224308.BSU22970 239
224308.BSU00430 224308.BSU23240 170
224308.BSU00430 224308.BSU23370 152
224308.BSU00430 224308.BSU23402 234
224308.BSU00430 224308.BSU23410 676
224308.BSU00430 224308.BSU23420 340
224308.BSU00430 224308.BSU23450 295
224308.BSU00430 224308.BSU23519 739
224308.BSU00430 224308.BSU23530 545
224308.BSU00430 224308.BSU23650 226
224308.BSU00430 224308.BSU23660 215
224308.BSU00430 224308.BSU23700 417
224308.BSU00430 224308.BSU24220 720
224308.BSU00430 224308.BSU24230 243
224308.BSU00430 224308.BSU24360 170
224308.BSU00430 224308.BSU24370 705
224308.BSU00430 224308.BSU24380 751
224308.BSU00430 224308.BSU24390 596
224308.BSU00430 224308.BSU24400 700
224308.BSU00430 224308.BSU24410 205
224308.BSU00430 224308.BSU24420 766
224308.BSU00430 224308.BSU24430 219
224308.BSU00430 224308.BSU24440 187
224308.BSU00430 224308.BSU24480 736
224308.BSU00430 224308.BSU24500 245
224308.BSU00430 224308.BSU24590 441
224308.BSU00430 224308.BSU24620 150
224308.BSU00430 224308.BSU24660 248
224308.BSU00430 224308.BSU24700 310
224308.BSU00430 224308.BSU24840 168
224308.BSU00430 224308.BSU25010 243
224308.BSU00430 224308.BSU25060 570
224308.BSU00430 224308.BSU25120 725
224308.BSU00430 224308.BSU25250 234
224308.BSU00430 224308.BSU25350 765
224308.BSU00430 224308.BSU25430 155
224308.BSU00430 224308.BSU25530 738
224308.BSU00430 224308.BSU25540 756
224308.BSU00430 224308.BSU26075 201
224308.BSU00430 224308.BSU26420 225
224308.BSU00430 224308.BSU27130 540
224308.BSU00430 224308.BSU27290 150
224308.BSU00430 224308.BSU27370 242
224308.BSU00430 224308.BSU27660 214
224308.BSU00430 224308.BSU27670 236
224308.BSU00430 224308.BSU27690 597
224308.BSU00430 224308.BSU27830 166
224308.BSU00430 224308.BSU27970 156
224308.BSU00430 224308.BSU27980 307
224308.BSU00430 224308.BSU28210 361
224308.BSU00430 224308.BSU28660 655
224308.BSU00430 224308.BSU28960 674
224308.BSU00430 224308.BSU29010 261
224308.BSU00430 224308.BSU29240 500
224308.BSU00430 224308.BSU29260 206
224308.BSU00430 224308.BSU29270 434
224308.BSU00430 224308.BSU29420 240
224308.BSU00430 224308.BSU29500 747
224308.BSU00430 224308.BSU29510 228
224308.BSU00430 224308.BSU29570 361
224308.BSU00430 224308.BSU29620 154
224308.BSU00430 224308.BSU29690 278
224308.BSU00430 224308.BSU29910 525
224308.BSU00430 224308.BSU30150 215
224308.BSU00430 224308.BSU30270 176
224308.BSU00430 224308.BSU30470 287
224308.BSU00430 224308.BSU30490 204
224308.BSU00430 224308.BSU30595 225
224308.BSU00430 224308.BSU30840 181
224308.BSU00430 224308.BSU30900 816
224308.BSU00430 224308.BSU30910 160
224308.BSU00430 224308.BSU30920 169
224308.BSU00430 224308.BSU31270 857
224308.BSU00430 224308.BSU31330 179
224308.BSU00430 224308.BSU31350 471
224308.BSU00430 224308.BSU31470 193
224308.BSU00430 224308.BSU31790 270
224308.BSU00430 224308.BSU31830 478
224308.BSU00430 224308.BSU32070 677
224308.BSU00430 224308.BSU32270 512
224308.BSU00430 224308.BSU32320 225
224308.BSU00430 224308.BSU32350 631
224308.BSU00430 224308.BSU32780 159
224308.BSU00430 224308.BSU34020 201
224308.BSU00430 224308.BSU34530 156
224308.BSU00430 224308.BSU34620 155
224308.BSU00430 224308.BSU34970 155
224308.BSU00430 224308.BSU35000 192
224308.BSU00430 224308.BSU35040 172
224308.BSU00430 224308.BSU35820 267
224308.BSU00430 224308.BSU36110 158
224308.BSU00430 224308.BSU36400 225
224308.BSU00430 224308.BSU36420 509
224308.BSU00430 224308.BSU36750 213
224308.BSU00430 224308.BSU36970 777
224308.BSU00430 224308.BSU37330 153
224308.BSU00430 224308.BSU37340 528
224308.BSU00430 224308.BSU37650 153
224308.BSU00430 224308.BSU37920 575
224308.BSU00430 224308.BSU38600 237
224308.BSU00430 224308.BSU38640 205
224308.BSU00430 224308.BSU38720 175
224308.BSU00430 224308.BSU38780 247
224308.BSU00430 224308.BSU39070 169
224308.BSU00430 224308.BSU39120 192
224308.BSU00430 224308.BSU39340 206
224308.BSU00430 224308.BSU39580 577
224308.BSU00430 224308.BSU40940 184
224308.BSU00430 224308.BSU40950 766
224308.BSU00430 224308.BSU40980 155
224308.BSU00440 224308.BSU00290 693
224308.BSU00440 224308.BSU00350 202
224308.BSU00440 224308.BSU00370 188
224308.BSU00440 224308.BSU00380 609
224308.BSU00440 224308.BSU00390 650
224308.BSU00440 224308.BSU00400 419
224308.BSU00440 224308.BSU00410 616
224308.BSU00440 224308.BSU00420 700
224308.BSU00440 224308.BSU00430 631
224308.BSU00440 224308.BSU00450 719
224308.BSU00440 224308.BSU00460 704
224308.BSU00440 224308.BSU00470 741
224308.BSU00440 224308.BSU00480 376
224308.BSU00440 224308.BSU00490 715
224308.BSU00440 224308.BSU00500 445
224308.BSU00440 224308.BSU00510 279
224308.BSU00440 224308.BSU00520 533
224308.BSU00440 224308.BSU00530 359
224308.BSU00440 224308.BSU00540 234
224308.BSU00440 224308.BSU00550 239
224308.BSU00440 224308.BSU00560 328
224308.BSU00440 224308.BSU00580 257
224308.BSU00440 224308.BSU00590 232
224308.BSU00440 224308.BSU00600 570
224308.BSU00440 224308.BSU00610 228
224308.BSU00440 224308.BSU00620 208
224308.BSU00440 224308.BSU00630 230
224308.BSU00440 224308.BSU00640 159
224308.BSU00440 224308.BSU00650 206
224308.BSU00440 224308.BSU00970 300
224308.BSU00440 224308.BSU00980 188
224308.BSU00440 224308.BSU01000 240
224308.BSU00440 224308.BSU01070 172
224308.BSU00440 224308.BSU01690 432
224308.BSU00440 224308.BSU01760 209
224308.BSU00440 224308.BSU02450 151
224308.BSU00440 224308.BSU02680 193
224308.BSU00440 224308.BSU03040 439
224308.BSU00440 224308.BSU03090 152
224308.BSU00440 224308.BSU04160 195
224308.BSU00440 224308.BSU04250 257
224308.BSU00440 224308.BSU04470 183
224308.BSU00440 224308.BSU04590 289
224308.BSU00440 224308.BSU04600 206
224308.BSU00440 224308.BSU04730 178
224308.BSU00440 224308.BSU05050 274
224308.BSU00440 224308.BSU05350 337
224308.BSU00440 224308.BSU05600 160
224308.BSU00440 224308.BSU05610 229
224308.BSU00440 224308.BSU05650 339
224308.BSU00440 224308.BSU05700 313
224308.BSU00440 224308.BSU05870 151
224308.BSU00440 224308.BSU06360 160
224308.BSU00440 224308.BSU06580 663
224308.BSU00440 224308.BSU06630 547
224308.BSU00440 224308.BSU06900 160
224308.BSU00440 224308.BSU07010 353
224308.BSU00440 224308.BSU07260 236
224308.BSU00440 224308.BSU07710 156
224308.BSU00440 224308.BSU07870 162
224308.BSU00440 224308.BSU08030 282
224308.BSU00440 224308.BSU08100 168
224308.BSU00440 224308.BSU08110 205
224308.BSU00440 224308.BSU08425 211
224308.BSU00440 224308.BSU08550 273
224308.BSU00440 224308.BSU08810 188
224308.BSU00440 224308.BSU09430 274
224308.BSU00440 224308.BSU09800 188
224308.BSU00440 224308.BSU09910 180
224308.BSU00440 224308.BSU10050 185
224308.BSU00440 224308.BSU10300 160
224308.BSU00440 224308.BSU10620 303
224308.BSU00440 224308.BSU10630 248
224308.BSU00440 224308.BSU10640 289
224308.BSU00440 224308.BSU10650 299
224308.BSU00440 224308.BSU11520 150
224308.BSU00440 224308.BSU11650 188
224308.BSU00440 224308.BSU11910 161
224308.BSU00440 224308.BSU12020 154
224308.BSU00440 224308.BSU12860 256
224308.BSU00440 224308.BSU13230 156
224308.BSU00440 224308.BSU13300 167
224308.BSU00440 224308.BSU13310 156
224308.BSU00440 224308.BSU13880 151
224308.BSU00440 224308.BSU13920 259
224308.BSU00440 224308.BSU14100 193
224308.BSU00440 224308.BSU14110 408
224308.BSU00440 224308.BSU14130 447
224308.BSU00440 224308.BSU14140 167
224308.BSU00440 224308.BSU14200 344
224308.BSU00440 224308.BSU14840 618
224308.BSU00440 224308.BSU15000 156
224308.BSU00440 224308.BSU15030 153
224308.BSU00440 224308.BSU15060 259
224308.BSU00440 224308.BSU15100 163
224308.BSU00440 224308.BSU15330 374
224308.BSU00440 224308.BSU15360 323
224308.BSU00440 224308.BSU15820 168
224308.BSU00440 224308.BSU15830 569
224308.BSU00440 224308.BSU15940 220
224308.BSU00440 224308.BSU16170 310
224308.BSU00440 224308.BSU16299 322
224308.BSU00440 224308.BSU16360 156
224308.BSU00440 224308.BSU16720 459
224308.BSU00440 224308.BSU16860 277
224308.BSU00440 224308.BSU16980 499
224308.BSU00440 224308.BSU17440 181
224308.BSU00440 224308.BSU17570 255
224308.BSU00440 224308.BSU17910 207
224308.BSU00440 224308.BSU18060 753
224308.BSU00440 224308.BSU19300 284
224308.BSU00440 224308.BSU19390 161
224308.BSU00440 224308.BSU19440 188
224308.BSU00440 224308.BSU19470 185
224308.BSU00440 224308.BSU19840 318
224308.BSU00440 224308.BSU20370 227
224308.BSU00440 224308.BSU21680 207
224308.BSU00440 224308.BSU22380 349
224308.BSU00440 224308.BSU22580 304
224308.BSU00440 224308.BSU22850 156
224308.BSU00440 224308.BSU22940 161
224308.BSU00440 224308.BSU23050 167
224308.BSU00440 224308.BSU23100 254
224308.BSU00440 224308.BSU23240 282
224308.BSU00440 224308.BSU23370 230
224308.BSU00440 224308.BSU23380 160
224308.BSU00440 224308.BSU23450 254
224308.BSU00440 224308.BSU23510 162
224308.BSU00440 224308.BSU23590 274
224308.BSU00440 224308.BSU23600 345
224308.BSU00440 224308.BSU23610 436
224308.BSU00440 224308.BSU24220 191
224308.BSU00440 224308.BSU24360 367
224308.BSU00440 224308.BSU24400 484
224308.BSU00440 224308.BSU24410 299
224308.BSU00440 224308.BSU24840 182
224308.BSU00440 224308.BSU25000 156
224308.BSU00440 224308.BSU25100 159
224308.BSU00440 224308.BSU25200 273
224308.BSU00440 224308.BSU25280 169
224308.BSU00440 224308.BSU25490 187
224308.BSU00440 224308.BSU25630 225
224308.BSU00440 224308.BSU25660 176
224308.BSU00440 224308.BSU26650 174
224308.BSU00440 224308.BSU26720 254
224308.BSU00440 224308.BSU26790 208
224308.BSU00440 224308.BSU26840 257
224308.BSU00440 224308.BSU26990 169
224308.BSU00440 224308.BSU27120 196
224308.BSU00440 224308.BSU27210 156
224308.BSU00440 224308.BSU27400 161
224308.BSU00440 224308.BSU27480 191
224308.BSU00440 224308.BSU27630 155
224308.BSU00440 224308.BSU27660 189
224308.BSU00440 224308.BSU27890 211
224308.BSU00440 224308.BSU27930 156
224308.BSU00440 224308.BSU28380 206
224308.BSU00440 224308.BSU28390 206
224308.BSU00440 224308.BSU28460 458
224308.BSU00440 224308.BSU28520 156
224308.BSU00440 224308.BSU28610 421
224308.BSU00440 224308.BSU28740 182
224308.BSU00440 224308.BSU29130 274
224308.BSU00440 224308.BSU29239 469
224308.BSU00440 224308.BSU29580 156
224308.BSU00440 224308.BSU29740 332
224308.BSU00440 224308.BSU29770 151
224308.BSU00440 224308.BSU29830 176
224308.BSU00440 224308.BSU29900 170
224308.BSU00440 224308.BSU30020 182
224308.BSU00440 224308.BSU30370 243
224308.BSU00440 224308.BSU30400 348
224308.BSU00440 224308.BSU30840 183
224308.BSU00440 224308.BSU30990 218
224308.BSU00440 224308.BSU31310 182
224308.BSU00440 224308.BSU31410 274
224308.BSU00440 224308.BSU31520 196
224308.BSU00440 224308.BSU31680 160
224308.BSU00440 224308.BSU31910 153
224308.BSU00440 224308.BSU32140 199
224308.BSU00440 224308.BSU32150 196
224308.BSU00440 224308.BSU32190 489
224308.BSU00440 224308.BSU32300 162
224308.BSU00440 224308.BSU32370 308
224308.BSU00440 224308.BSU32390 262
224308.BSU00440 224308.BSU32420 257
224308.BSU00440 224308.BSU32560 436
224308.BSU00440 224308.BSU32780 275
224308.BSU00440 224308.BSU33221 193
224308.BSU00440 224308.BSU33450 551
224308.BSU00440 224308.BSU33490 184
224308.BSU00440 224308.BSU33600 188
224308.BSU00440 224308.BSU33610 327
224308.BSU00440 224308.BSU33950 608
224308.BSU00440 224308.BSU33970 439
224308.BSU00440 224308.BSU34200 191
224308.BSU00440 224308.BSU34410 398
224308.BSU00440 224308.BSU34630 395
224308.BSU00440 224308.BSU34650 246
224308.BSU00440 224308.BSU34690 327
224308.BSU00440 224308.BSU34700 191
224308.BSU00440 224308.BSU34760 177
224308.BSU00440 224308.BSU34970 167
224308.BSU00440 224308.BSU35200 438
224308.BSU00440 224308.BSU35390 195
224308.BSU00440 224308.BSU35420 282
224308.BSU00440 224308.BSU35440 425
224308.BSU00440 224308.BSU35790 176
224308.BSU00440 224308.BSU36300 254
224308.BSU00440 224308.BSU36420 275
224308.BSU00440 224308.BSU36470 159
224308.BSU00440 224308.BSU36480 153
224308.BSU00440 224308.BSU36660 575
224308.BSU00440 224308.BSU36770 153
224308.BSU00440 224308.BSU36780 275
224308.BSU00440 224308.BSU37150 169
224308.BSU00440 224308.BSU37610 345
224308.BSU00440 224308.BSU37640 178
224308.BSU00440 224308.BSU37720 160
224308.BSU00440 224308.BSU38450 438
224308.BSU00440 224308.BSU38700 187
224308.BSU00440 224308.BSU39340 167
224308.BSU00440 224308.BSU39630 194
224308.BSU00440 224308.BSU39640 158
224308.BSU00440 224308.BSU39650 177
224308.BSU00440 224308.BSU39770 193
224308.BSU00440 224308.BSU40130 310
224308.BSU00440 224308.BSU40150 151
224308.BSU00440 224308.BSU40380 186
224308.BSU00440 224308.BSU40400 262
224308.BSU00440 224308.BSU40440 227
224308.BSU00440 224308.BSU40500 220
224308.BSU00440 224308.BSU40510 220
224308.BSU00440 224308.BSU40670 436
224308.BSU00440 224308.BSU40710 436
224308.BSU00440 224308.BSU40910 164
224308.BSU00440 224308.BSU40950 228
224308.BSU00440 224308.BSU40970 154
224308.BSU00450 224308.BSU00050 211
224308.BSU00450 224308.BSU00080 258
224308.BSU00450 224308.BSU00240 766
224308.BSU00450 224308.BSU00300 288
224308.BSU00450 224308.BSU00330 204
224308.BSU00450 224308.BSU00380 236
224308.BSU00450 224308.BSU00390 183
224308.BSU00450 224308.BSU00400 201
224308.BSU00450 224308.BSU00410 232
224308.BSU00450 224308.BSU00420 325
224308.BSU00450 224308.BSU00430 346
224308.BSU00450 224308.BSU00440 719
224308.BSU00450 224308.BSU00460 728
224308.BSU00450 224308.BSU00470 601
224308.BSU00450 224308.BSU00480 547
224308.BSU00450 224308.BSU00490 415
224308.BSU00450 224308.BSU00500 250
224308.BSU00450 224308.BSU00510 237
224308.BSU00450 224308.BSU00520 186
224308.BSU00450 224308.BSU00530 241
224308.BSU00450 224308.BSU00540 198
224308.BSU00450 224308.BSU00550 189
224308.BSU00450 224308.BSU00560 747
224308.BSU00450 224308.BSU00580 209
224308.BSU00450 224308.BSU00600 464
224308.BSU00450 224308.BSU00610 274
224308.BSU00450 224308.BSU00630 209
224308.BSU00450 224308.BSU00830 277
224308.BSU00450 224308.BSU01520 344
224308.BSU00450 224308.BSU01550 274
224308.BSU00450 224308.BSU02600 299
224308.BSU00450 224308.BSU03020 202
224308.BSU00450 224308.BSU03700 254
224308.BSU00450 224308.BSU03710 275
224308.BSU00450 224308.BSU04400 184
224308.BSU00450 224308.BSU04650 510
224308.BSU00450 224308.BSU04800 207
224308.BSU00450 224308.BSU04810 227
224308.BSU00450 224308.BSU06110 169
224308.BSU00450 224308.BSU06260 253
224308.BSU00450 224308.BSU06270 417
224308.BSU00450 224308.BSU06540 171
224308.BSU00450 224308.BSU06550 246
224308.BSU00450 224308.BSU06580 151
224308.BSU00450 224308.BSU06720 155
224308.BSU00450 224308.BSU06890 228
224308.BSU00450 224308.BSU06900 227
224308.BSU00450 224308.BSU07240 168
224308.BSU00450 224308.BSU07600 164
224308.BSU00450 224308.BSU07760 251
224308.BSU00450 224308.BSU07780 460
224308.BSU00450 224308.BSU07790 412
224308.BSU00450 224308.BSU07980 196
224308.BSU00450 224308.BSU08550 574
224308.BSU00450 224308.BSU08660 318
224308.BSU00450 224308.BSU08740 416
224308.BSU00450 224308.BSU08890 222
224308.BSU00450 224308.BSU09750 698
224308.BSU00450 224308.BSU09770 569
224308.BSU00450 224308.BSU09780 265
224308.BSU00450 224308.BSU09800 474
224308.BSU00450 224308.BSU09850 206
224308.BSU00450 224308.BSU10300 151
224308.BSU00450 224308.BSU10520 300
224308.BSU00450 224308.BSU10530 400
224308.BSU00450 224308.BSU10540 183
224308.BSU00450 224308.BSU10560 256
224308.BSU00450 224308.BSU10610 570
224308.BSU00450 224308.BSU10710 166
224308.BSU00450 224308.BSU10760 169
224308.BSU00450 224308.BSU11520 182
224308.BSU00450 224308.BSU11540 183
224308.BSU00450 224308.BSU11810 195
224308.BSU00450 224308.BSU13260 386
224308.BSU00450 224308.BSU13270 205
224308.BSU00450 224308.BSU13470 795
224308.BSU00450 224308.BSU13509 194
224308.BSU00450 224308.BSU13799 614
224308.BSU00450 224308.BSU13920 355
224308.BSU00450 224308.BSU13930 251
224308.BSU00450 224308.BSU13990 235
224308.BSU00450 224308.BSU14480 181
224308.BSU00450 224308.BSU14490 400
224308.BSU00450 224308.BSU14760 613
224308.BSU00450 224308.BSU14780 315
224308.BSU00450 224308.BSU15030 365
224308.BSU00450 224308.BSU15310 344
224308.BSU00450 224308.BSU15320 420
224308.BSU00450 224308.BSU15330 157
224308.BSU00450 224308.BSU15360 615
224308.BSU00450 224308.BSU15410 295
224308.BSU00450 224308.BSU15430 174
224308.BSU00450 224308.BSU15490 152
224308.BSU00450 224308.BSU15880 239
224308.BSU00450 224308.BSU16580 448
224308.BSU00450 224308.BSU16720 359
224308.BSU00450 224308.BSU16730 349
224308.BSU00450 224308.BSU16740 485
224308.BSU00450 224308.BSU16860 249
224308.BSU00450 224308.BSU16980 159
224308.BSU00450 224308.BSU17030 353
224308.BSU00450 224308.BSU17320 383
224308.BSU00450 224308.BSU17520 373
224308.BSU00450 224308.BSU17660 168
224308.BSU00450 224308.BSU17750 215
224308.BSU00450 224308.BSU17900 283
224308.BSU00450 224308.BSU17980 726
224308.BSU00450 224308.BSU17990 766
224308.BSU00450 224308.BSU18020 315
224308.BSU00450 224308.BSU18400 254
224308.BSU00450 224308.BSU19470 308
224308.BSU00450 224308.BSU19600 396
224308.BSU00450 224308.BSU19610 548
[truncated: 23,799,205 more chars]
