# Supplementary material for: Network-based features enable prediction of essential genes across diverse organisms
Source: PLoS One. 2018 Dec 13;13(12):e0208722. doi: 10.1371/journal.pone.0208722 (PMC6292609; doi:10.1371/journal.pone.0208722)
Supplement: S1 Dataset — PPI Data of 27 organisms along with essential genes information. (ZIP) [file pone.0208722.s001.zip › S1/226186.ess]

226186.BT_0004
226186.BT_0048
226186.BT_0119
226186.BT_0130
226186.BT_0205
226186.BT_0251
226186.BT_0286
226186.BT_0287
226186.BT_0307
226186.BT_0319
226186.BT_0328
226186.BT_0337
226186.BT_0375
226186.BT_0402
226186.BT_0422
226186.BT_0423
226186.BT_0437
226186.BT_0475
226186.BT_0546
226186.BT_0547
226186.BT_0552
226186.BT_0560
226186.BT_0577
226186.BT_0589
226186.BT_0590
226186.BT_0595
226186.BT_0624
226186.BT_0625
226186.BT_0626
226186.BT_0688
226186.BT_0698
226186.BT_0743
226186.BT_0745
226186.BT_0748
226186.BT_0758
226186.BT_0789
226186.BT_0806
226186.BT_0834
226186.BT_0850
226186.BT_0872
226186.BT_0883
226186.BT_0888
226186.BT_0889
226186.BT_0890
226186.BT_0894
226186.BT_0895
226186.BT_0899
226186.BT_0914
226186.BT_0920
226186.BT_0922
226186.BT_0928
226186.BT_0929
226186.BT_0934
226186.BT_0947
226186.BT_0972
226186.BT_0976
226186.BT_1021
226186.BT_1053
226186.BT_1055
226186.BT_1066
226186.BT_1124
226186.BT_1215
226186.BT_1263
226186.BT_1274
226186.BT_1311
226186.BT_1317
226186.BT_1325
226186.BT_1335
226186.BT_1362
226186.BT_1363
226186.BT_1364
226186.BT_1368
226186.BT_1369
226186.BT_1384
226186.BT_1475
226186.BT_1484
226186.BT_1495
226186.BT_1500
226186.BT_1541
226186.BT_1593
226186.BT_1595
226186.BT_1601
226186.BT_1610
226186.BT_1637
226186.BT_1669
226186.BT_1672
226186.BT_1691
226186.BT_1700
226186.BT_1732
226186.BT_1829
226186.BT_1840
226186.BT_1873
226186.BT_1880
226186.BT_1942
226186.BT_1964
226186.BT_1975
226186.BT_2003
226186.BT_2005
226186.BT_2007
226186.BT_2009
226186.BT_2011
226186.BT_2016
226186.BT_2017
226186.BT_2047
226186.BT_2060
226186.BT_2061
226186.BT_2122
226186.BT_2123
226186.BT_2124
226186.BT_2133
226186.BT_2143
226186.BT_2151
226186.BT_2152
226186.BT_2153
226186.BT_2165
226186.BT_2177
226186.BT_2184
226186.BT_2192
226186.BT_2206
226186.BT_2230
226186.BT_2231
226186.BT_2232
226186.BT_2238
226186.BT_2242
226186.BT_2249
226186.BT_2250
226186.BT_2282
226186.BT_2293
226186.BT_2372
226186.BT_2416
226186.BT_2417
226186.BT_2517
226186.BT_2521
226186.BT_2525
226186.BT_2543
226186.BT_2548
226186.BT_2584
226186.BT_2595
226186.BT_2596
226186.BT_2645
226186.BT_2701
226186.BT_2702
226186.BT_2704
226186.BT_2707
226186.BT_2708
226186.BT_2710
226186.BT_2712
226186.BT_2715
226186.BT_2721
226186.BT_2724
226186.BT_2726
226186.BT_2727
226186.BT_2729
226186.BT_2733
226186.BT_2734
226186.BT_2736
226186.BT_2737
226186.BT_2739
226186.BT_2740
226186.BT_2747
226186.BT_2748
226186.BT_2752
226186.BT_2754
226186.BT_2761
226186.BT_2765
226186.BT_2796
226186.BT_2829
226186.BT_2838
226186.BT_2883
226186.BT_2917
226186.BT_2925
226186.BT_2985
226186.BT_3031
226186.BT_3033
226186.BT_3053
226186.BT_3055
226186.BT_3089
226186.BT_3118
226186.BT_3126
226186.BT_3135
226186.BT_3212
226186.BT_3214
226186.BT_3219
226186.BT_3230
226186.BT_3283
226186.BT_3284
226186.BT_3286
226186.BT_3287
226186.BT_3319
226186.BT_3351
226186.BT_3358
226186.BT_3386
226186.BT_3403
226186.BT_3404
226186.BT_3406
226186.BT_3407
226186.BT_3408
226186.BT_3409
226186.BT_3429
226186.BT_3438
226186.BT_3444
226186.BT_3445
226186.BT_3446
226186.BT_3447
226186.BT_3448
226186.BT_3449
226186.BT_3450
226186.BT_3451
226186.BT_3452
226186.BT_3453
226186.BT_3455
226186.BT_3499
226186.BT_3532
226186.BT_3534
226186.BT_3552
226186.BT_3573
226186.BT_3579
226186.BT_3611
226186.BT_3636
226186.BT_3638
226186.BT_3639
226186.BT_3640
226186.BT_3644
226186.BT_3646
226186.BT_3647
226186.BT_3652
226186.BT_3653
226186.BT_3692
226186.BT_3697
226186.BT_3711
226186.BT_3713
226186.BT_3714
226186.BT_3722
226186.BT_3725
226186.BT_3726
226186.BT_3728
226186.BT_3771
226186.BT_3780
226186.BT_3798
226186.BT_3808
226186.BT_3813
226186.BT_3814
226186.BT_3816
226186.BT_3817
226186.BT_3820
226186.BT_3834
226186.BT_3835
226186.BT_3836
226186.BT_3837
226186.BT_3848
226186.BT_3849
226186.BT_3856
226186.BT_3864
226186.BT_3868
226186.BT_3872
226186.BT_3873
226186.BT_3877
226186.BT_3878
226186.BT_3883
226186.BT_3917
226186.BT_3927
226186.BT_3929
226186.BT_3931
226186.BT_3932
226186.BT_3943
226186.BT_3945
226186.BT_3966
226186.BT_3995
226186.BT_3996
226186.BT_3998
226186.BT_4000
226186.BT_4001
226186.BT_4004
226186.BT_4006
226186.BT_4007
226186.BT_4011
226186.BT_4044
226186.BT_4046
226186.BT_4099
226186.BT_4101
226186.BT_4149
226186.BT_4150
226186.BT_4176
226186.BT_4210
226186.BT_4234
226186.BT_4253
226186.BT_4263
226186.BT_4271
226186.BT_4293
226186.BT_4302
226186.BT_4307
226186.BT_4308
226186.BT_4312
226186.BT_4321
226186.BT_4322
226186.BT_4334
226186.BT_4335
226186.BT_4353
226186.BT_4356
226186.BT_4362
226186.BT_4366
226186.BT_4375
226186.BT_4376
226186.BT_4425
226186.BT_4428
226186.BT_4449
226186.BT_4483
226186.BT_4490
226186.BT_4504
226186.BT_4522
226186.BT_4546
226186.BT_4571
226186.BT_4588
226186.BT_4594
226186.BT_4615
226186.BT_4637
226186.BT_4638
226186.BT_4643
226186.BT_4685
226186.BT_4709
226186.BT_4712
226186.BT_4748
226186.BT_4780
