# Supplementary material for: Network-based features enable prediction of essential genes across diverse organisms
Source: PLoS One. 2018 Dec 13;13(12):e0208722. doi: 10.1371/journal.pone.0208722 (PMC6292609; doi:10.1371/journal.pone.0208722)
Supplement: S1 Dataset — PPI Data of 27 organisms along with essential genes information. (ZIP) [file pone.0208722.s001.zip › S1/211586.ppi.txt]

211586.SO_0001 211586.SO_0002 587
211586.SO_0001 211586.SO_0003 449
211586.SO_0001 211586.SO_0004 466
211586.SO_0001 211586.SO_0005 432
211586.SO_0001 211586.SO_0006 553
211586.SO_0001 211586.SO_0007 653
211586.SO_0001 211586.SO_0008 931
211586.SO_0001 211586.SO_0009 507
211586.SO_0001 211586.SO_0010 164
211586.SO_0001 211586.SO_0011 163
211586.SO_0001 211586.SO_0073 168
211586.SO_0001 211586.SO_0083 155
211586.SO_0001 211586.SO_0129 191
211586.SO_0001 211586.SO_0139 157
211586.SO_0001 211586.SO_0224 191
211586.SO_0001 211586.SO_0274 162
211586.SO_0001 211586.SO_0286 186
211586.SO_0001 211586.SO_0289 176
211586.SO_0001 211586.SO_0406 191
211586.SO_0001 211586.SO_0497 203
211586.SO_0001 211586.SO_0584 200
211586.SO_0001 211586.SO_0611 194
211586.SO_0001 211586.SO_0768 195
211586.SO_0001 211586.SO_0799 154
211586.SO_0001 211586.SO_0811 360
211586.SO_0001 211586.SO_0818 157
211586.SO_0001 211586.SO_0847 151
211586.SO_0001 211586.SO_0848 272
211586.SO_0001 211586.SO_0858 288
211586.SO_0001 211586.SO_0897 242
211586.SO_0001 211586.SO_1064 153
211586.SO_0001 211586.SO_1102 159
211586.SO_0001 211586.SO_1163 159
211586.SO_0001 211586.SO_1170 263
211586.SO_0001 211586.SO_1201 371
211586.SO_0001 211586.SO_1207 152
211586.SO_0001 211586.SO_1210 174
211586.SO_0001 211586.SO_1251 151
211586.SO_0001 211586.SO_1288 261
211586.SO_0001 211586.SO_1294 152
211586.SO_0001 211586.SO_1325 256
211586.SO_0001 211586.SO_1335 290
211586.SO_0001 211586.SO_1353 171
211586.SO_0001 211586.SO_1463 191
211586.SO_0001 211586.SO_1608 287
211586.SO_0001 211586.SO_1622 194
211586.SO_0001 211586.SO_1627 255
211586.SO_0001 211586.SO_1632 213
211586.SO_0001 211586.SO_1644 154
211586.SO_0001 211586.SO_1663 151
211586.SO_0001 211586.SO_1699 153
211586.SO_0001 211586.SO_1814 472
211586.SO_0001 211586.SO_1898 179
211586.SO_0001 211586.SO_1938 267
211586.SO_0001 211586.SO_1976 173
211586.SO_0001 211586.SO_2001 256
211586.SO_0001 211586.SO_2016 153
211586.SO_0001 211586.SO_2053 309
211586.SO_0001 211586.SO_2054 313
211586.SO_0001 211586.SO_2055 314
211586.SO_0001 211586.SO_2147 288
211586.SO_0001 211586.SO_2148 191
211586.SO_0001 211586.SO_2268 162
211586.SO_0001 211586.SO_2328 208
211586.SO_0001 211586.SO_2329 151
211586.SO_0001 211586.SO_2330 156
211586.SO_0001 211586.SO_2335 736
211586.SO_0001 211586.SO_2356 224
211586.SO_0001 211586.SO_2389 151
211586.SO_0001 211586.SO_2415 280
211586.SO_0001 211586.SO_2416 601
211586.SO_0001 211586.SO_2484 246
211586.SO_0001 211586.SO_2514 150
211586.SO_0001 211586.SO_2560 463
211586.SO_0001 211586.SO_2562 289
211586.SO_0001 211586.SO_2621 159
211586.SO_0001 211586.SO_2705 165
211586.SO_0001 211586.SO_2788 374
211586.SO_0001 211586.SO_2877 388
211586.SO_0001 211586.SO_2887 333
211586.SO_0001 211586.SO_2890 157
211586.SO_0001 211586.SO_2896 388
211586.SO_0001 211586.SO_2944 220
211586.SO_0001 211586.SO_3063 288
211586.SO_0001 211586.SO_3073 472
211586.SO_0001 211586.SO_3108 360
211586.SO_0001 211586.SO_3113 155
211586.SO_0001 211586.SO_3291 152
211586.SO_0001 211586.SO_3317 390
211586.SO_0001 211586.SO_3404 162
211586.SO_0001 211586.SO_3423 266
211586.SO_0001 211586.SO_3537 216
211586.SO_0001 211586.SO_3541 288
211586.SO_0001 211586.SO_3665 165
211586.SO_0001 211586.SO_3723 381
211586.SO_0001 211586.SO_3727 160
211586.SO_0001 211586.SO_3728 507
211586.SO_0001 211586.SO_3736 160
211586.SO_0001 211586.SO_3737 240
211586.SO_0001 211586.SO_3738 618
211586.SO_0001 211586.SO_3746 389
211586.SO_0001 211586.SO_3779 179
211586.SO_0001 211586.SO_3799 472
211586.SO_0001 211586.SO_3830 224
211586.SO_0001 211586.SO_3836 172
211586.SO_0001 211586.SO_3917 636
211586.SO_0001 211586.SO_3920 151
211586.SO_0001 211586.SO_3925 311
211586.SO_0001 211586.SO_3926 449
211586.SO_0001 211586.SO_3949 154
211586.SO_0001 211586.SO_3957 185
211586.SO_0001 211586.SO_3988 265
211586.SO_0001 211586.SO_4035 268
211586.SO_0001 211586.SO_4057 166
211586.SO_0001 211586.SO_4112 179
211586.SO_0001 211586.SO_4114 194
211586.SO_0001 211586.SO_4114.2 194
211586.SO_0001 211586.SO_4206 150
211586.SO_0001 211586.SO_4215 468
211586.SO_0001 211586.SO_4233 172
211586.SO_0001 211586.SO_4251 499
211586.SO_0001 211586.SO_4398 404
211586.SO_0001 211586.SO_4506 151
211586.SO_0001 211586.SO_4525.1 159
211586.SO_0001 211586.SO_4529 367
211586.SO_0001 211586.SO_4604 191
211586.SO_0001 211586.SO_4741 223
211586.SO_0001 211586.SO_4745 237
211586.SO_0001 211586.SO_4746 355
211586.SO_0001 211586.SO_4747 355
211586.SO_0001 211586.SO_4748 356
211586.SO_0001 211586.SO_4749 356
211586.SO_0001 211586.SO_4750 356
211586.SO_0001 211586.SO_4751 358
211586.SO_0001 211586.SO_4752 357
211586.SO_0001 211586.SO_4753 416
211586.SO_0001 211586.SO_4754 360
211586.SO_0001 211586.SO_4755 360
211586.SO_0001 211586.SO_4756 360
211586.SO_0001 211586.SO_4757 591
211586.SO_0001 211586.SO_4758 843
211586.SO_0001 211586.SO_A0160 314
211586.SO_0001 211586.SO_A0161 313
211586.SO_0001 211586.SO_A0165 309
211586.SO_0001 211586.SO_A0173 738
211586.SO_0002 211586.SO_0001 587
211586.SO_0002 211586.SO_0110 156
211586.SO_0002 211586.SO_0232 152
211586.SO_0002 211586.SO_0288 252
211586.SO_0002 211586.SO_0363 165
211586.SO_0002 211586.SO_0429 303
211586.SO_0002 211586.SO_0491 303
211586.SO_0002 211586.SO_0544 167
211586.SO_0002 211586.SO_0554 264
211586.SO_0002 211586.SO_0575 183
211586.SO_0002 211586.SO_0741 155
211586.SO_0002 211586.SO_0873 151
211586.SO_0002 211586.SO_0939 240
211586.SO_0002 211586.SO_0981 159
211586.SO_0002 211586.SO_1095 283
211586.SO_0002 211586.SO_1115 176
211586.SO_0002 211586.SO_1185 252
211586.SO_0002 211586.SO_1188 248
211586.SO_0002 211586.SO_1190 252
211586.SO_0002 211586.SO_1239 151
211586.SO_0002 211586.SO_1270 237
211586.SO_0002 211586.SO_1277 389
211586.SO_0002 211586.SO_1309 374
211586.SO_0002 211586.SO_1388 348
211586.SO_0002 211586.SO_1401 162
211586.SO_0002 211586.SO_1505 185
211586.SO_0002 211586.SO_1643 170
211586.SO_0002 211586.SO_1659 193
211586.SO_0002 211586.SO_1666 158
211586.SO_0002 211586.SO_1671 153
211586.SO_0002 211586.SO_1699 411
211586.SO_0002 211586.SO_1722 211
211586.SO_0002 211586.SO_1744 152
211586.SO_0002 211586.SO_1745 159
211586.SO_0002 211586.SO_1805 157
211586.SO_0002 211586.SO_1871 161
211586.SO_0002 211586.SO_1944 188
211586.SO_0002 211586.SO_2101 197
211586.SO_0002 211586.SO_2175 205
211586.SO_0002 211586.SO_2222 245
211586.SO_0002 211586.SO_2225 461
211586.SO_0002 211586.SO_2443 163
211586.SO_0002 211586.SO_2450 166
211586.SO_0002 211586.SO_2514 192
211586.SO_0002 211586.SO_2570 581
211586.SO_0002 211586.SO_2597 152
211586.SO_0002 211586.SO_2736 201
211586.SO_0002 211586.SO_2740 215
211586.SO_0002 211586.SO_2788 160
211586.SO_0002 211586.SO_2896 151
211586.SO_0002 211586.SO_3106 290
211586.SO_0002 211586.SO_3148 266
211586.SO_0002 211586.SO_3149 212
211586.SO_0002 211586.SO_3194.1 360
211586.SO_0002 211586.SO_3195 763
211586.SO_0002 211586.SO_3254 157
211586.SO_0002 211586.SO_3479 159
211586.SO_0002 211586.SO_3493 184
211586.SO_0002 211586.SO_3532 245
211586.SO_0002 211586.SO_3556 150
211586.SO_0002 211586.SO_3688 310
211586.SO_0002 211586.SO_3689 192
211586.SO_0002 211586.SO_3749 250
211586.SO_0002 211586.SO_3844 303
211586.SO_0002 211586.SO_3901 154
211586.SO_0002 211586.SO_3990 233
211586.SO_0002 211586.SO_4022 246
211586.SO_0002 211586.SO_4054 159
211586.SO_0002 211586.SO_4075 153
211586.SO_0002 211586.SO_4193 183
211586.SO_0002 211586.SO_4241 165
211586.SO_0002 211586.SO_4324 152
211586.SO_0002 211586.SO_4334 265
211586.SO_0002 211586.SO_4365 524
211586.SO_0002 211586.SO_4378 175
211586.SO_0002 211586.SO_4469 167
211586.SO_0002 211586.SO_4522 425
211586.SO_0002 211586.SO_4633 571
211586.SO_0002 211586.SO_4634 246
211586.SO_0002 211586.SO_4659 246
211586.SO_0002 211586.SO_4671 245
211586.SO_0003 211586.SO_0001 449
211586.SO_0003 211586.SO_0004 874
211586.SO_0003 211586.SO_0005 811
211586.SO_0003 211586.SO_0006 863
211586.SO_0003 211586.SO_0007 864
211586.SO_0003 211586.SO_0008 362
211586.SO_0003 211586.SO_0009 387
211586.SO_0003 211586.SO_0010 261
211586.SO_0003 211586.SO_0011 502
211586.SO_0003 211586.SO_0023 156
211586.SO_0003 211586.SO_0031 194
211586.SO_0003 211586.SO_0053 238
211586.SO_0003 211586.SO_0187 192
211586.SO_0003 211586.SO_0195 339
211586.SO_0003 211586.SO_0206 300
211586.SO_0003 211586.SO_0219 251
211586.SO_0003 211586.SO_0220 350
211586.SO_0003 211586.SO_0224 281
211586.SO_0003 211586.SO_0227 169
211586.SO_0003 211586.SO_0232 535
211586.SO_0003 211586.SO_0237 339
211586.SO_0003 211586.SO_0256 290
211586.SO_0003 211586.SO_0277 318
211586.SO_0003 211586.SO_0279 192
211586.SO_0003 211586.SO_0280 339
211586.SO_0003 211586.SO_0292 274
211586.SO_0003 211586.SO_0294 180
211586.SO_0003 211586.SO_0333 193
211586.SO_0003 211586.SO_0361 160
211586.SO_0003 211586.SO_0394 433
211586.SO_0003 211586.SO_0399 166
211586.SO_0003 211586.SO_0405 537
211586.SO_0003 211586.SO_0410 168
211586.SO_0003 211586.SO_0413 162
211586.SO_0003 211586.SO_0420.2 272
211586.SO_0003 211586.SO_0424 243
211586.SO_0003 211586.SO_0435 337
211586.SO_0003 211586.SO_0441 241
211586.SO_0003 211586.SO_0442 436
211586.SO_0003 211586.SO_0464 316
211586.SO_0003 211586.SO_0588.4 393
211586.SO_0003 211586.SO_0591 282
211586.SO_0003 211586.SO_0599 153
211586.SO_0003 211586.SO_0601 338
211586.SO_0003 211586.SO_0633 166
211586.SO_0003 211586.SO_0673 186
211586.SO_0003 211586.SO_0703 370
211586.SO_0003 211586.SO_0704 391
211586.SO_0003 211586.SO_0760 204
211586.SO_0003 211586.SO_0770 284
211586.SO_0003 211586.SO_0779 176
211586.SO_0003 211586.SO_0818 318
211586.SO_0003 211586.SO_0821 196
211586.SO_0003 211586.SO_0867 192
211586.SO_0003 211586.SO_0885 281
211586.SO_0003 211586.SO_0923 158
211586.SO_0003 211586.SO_0932 322
211586.SO_0003 211586.SO_0933 177
211586.SO_0003 211586.SO_0944 150
211586.SO_0003 211586.SO_0950 692
211586.SO_0003 211586.SO_0951 167
211586.SO_0003 211586.SO_0980 224
211586.SO_0003 211586.SO_0992 196
211586.SO_0003 211586.SO_1020 288
211586.SO_0003 211586.SO_1030 308
211586.SO_0003 211586.SO_1064 196
211586.SO_0003 211586.SO_1099 233
211586.SO_0003 211586.SO_1117 179
211586.SO_0003 211586.SO_1124 151
211586.SO_0003 211586.SO_1126 198
211586.SO_0003 211586.SO_1141 311
211586.SO_0003 211586.SO_1145 191
211586.SO_0003 211586.SO_1150 207
211586.SO_0003 211586.SO_1153 440
211586.SO_0003 211586.SO_1162 260
211586.SO_0003 211586.SO_1174 287
211586.SO_0003 211586.SO_1179 173
211586.SO_0003 211586.SO_1181 341
211586.SO_0003 211586.SO_1184 184
211586.SO_0003 211586.SO_1185 527
211586.SO_0003 211586.SO_1191 180
211586.SO_0003 211586.SO_1197 191
211586.SO_0003 211586.SO_1199 238
211586.SO_0003 211586.SO_1200 198
211586.SO_0003 211586.SO_1204 388
211586.SO_0003 211586.SO_1205 246
211586.SO_0003 211586.SO_1207 199
211586.SO_0003 211586.SO_1213 370
211586.SO_0003 211586.SO_1284 156
211586.SO_0003 211586.SO_1287 393
211586.SO_0003 211586.SO_1288 256
211586.SO_0003 211586.SO_1289 240
211586.SO_0003 211586.SO_1295.2 337
211586.SO_0003 211586.SO_1300 301
211586.SO_0003 211586.SO_1301 196
211586.SO_0003 211586.SO_1330 210
211586.SO_0003 211586.SO_1346 241
211586.SO_0003 211586.SO_1352 274
211586.SO_0003 211586.SO_1359 246
211586.SO_0003 211586.SO_1473 269
211586.SO_0003 211586.SO_1499 161
211586.SO_0003 211586.SO_1523 170
211586.SO_0003 211586.SO_1524 200
211586.SO_0003 211586.SO_1529 195
211586.SO_0003 211586.SO_1531 388
211586.SO_0003 211586.SO_1625 343
211586.SO_0003 211586.SO_1629 277
211586.SO_0003 211586.SO_1631 540
211586.SO_0003 211586.SO_1636 367
211586.SO_0003 211586.SO_1637 319
211586.SO_0003 211586.SO_1639 198
211586.SO_0003 211586.SO_1643 152
211586.SO_0003 211586.SO_1644 371
211586.SO_0003 211586.SO_1645 258
211586.SO_0003 211586.SO_1661 278
211586.SO_0003 211586.SO_1690 281
211586.SO_0003 211586.SO_1692 197
211586.SO_0003 211586.SO_1699 196
211586.SO_0003 211586.SO_1705 208
211586.SO_0003 211586.SO_1743 213
211586.SO_0003 211586.SO_1793 265
211586.SO_0003 211586.SO_1796 385
211586.SO_0003 211586.SO_1801 191
211586.SO_0003 211586.SO_1802 191
211586.SO_0003 211586.SO_1804 180
211586.SO_0003 211586.SO_1853 281
211586.SO_0003 211586.SO_1901 200
211586.SO_0003 211586.SO_1927 190
211586.SO_0003 211586.SO_1929 413
211586.SO_0003 211586.SO_1941 185
211586.SO_0003 211586.SO_2013 786
211586.SO_0003 211586.SO_2014 307
211586.SO_0003 211586.SO_2015 195
211586.SO_0003 211586.SO_2037 388
211586.SO_0003 211586.SO_2050 194
211586.SO_0003 211586.SO_2068 175
211586.SO_0003 211586.SO_2069 175
211586.SO_0003 211586.SO_2070 276
211586.SO_0003 211586.SO_2071 176
211586.SO_0003 211586.SO_2072 393
211586.SO_0003 211586.SO_2073 153
211586.SO_0003 211586.SO_2085 313
211586.SO_0003 211586.SO_2086 388
211586.SO_0003 211586.SO_2121 258
211586.SO_0003 211586.SO_2147 246
211586.SO_0003 211586.SO_2153 239
211586.SO_0003 211586.SO_2218 220
211586.SO_0003 211586.SO_2232.1 183
211586.SO_0003 211586.SO_2245 168
211586.SO_0003 211586.SO_2254 168
211586.SO_0003 211586.SO_2255 264
211586.SO_0003 211586.SO_2264 246
211586.SO_0003 211586.SO_2267 450
211586.SO_0003 211586.SO_2299 424
211586.SO_0003 211586.SO_2300 299
211586.SO_0003 211586.SO_2301 274
211586.SO_0003 211586.SO_2310 744
211586.SO_0003 211586.SO_2351 155
211586.SO_0003 211586.SO_2354 261
211586.SO_0003 211586.SO_2356 158
211586.SO_0003 211586.SO_2411 496
211586.SO_0003 211586.SO_2415 180
211586.SO_0003 211586.SO_2433 196
211586.SO_0003 211586.SO_2470 152
211586.SO_0003 211586.SO_2471 401
211586.SO_0003 211586.SO_2503 191
211586.SO_0003 211586.SO_2514 453
211586.SO_0003 211586.SO_2525 281
211586.SO_0003 211586.SO_2559 357
211586.SO_0003 211586.SO_2590 391
211586.SO_0003 211586.SO_2593 320
211586.SO_0003 211586.SO_2603 278
211586.SO_0003 211586.SO_2610 609
211586.SO_0003 211586.SO_2612 319
211586.SO_0003 211586.SO_2613 459
211586.SO_0003 211586.SO_2619 388
211586.SO_0003 211586.SO_2633 894
211586.SO_0003 211586.SO_2638 154
211586.SO_0003 211586.SO_2715 244
211586.SO_0003 211586.SO_2740 314
211586.SO_0003 211586.SO_2755 168
211586.SO_0003 211586.SO_2779 164
211586.SO_0003 211586.SO_2791 346
211586.SO_0003 211586.SO_2804 269
211586.SO_0003 211586.SO_2808 221
211586.SO_0003 211586.SO_2846 266
211586.SO_0003 211586.SO_2854 210
211586.SO_0003 211586.SO_2855 168
211586.SO_0003 211586.SO_2860 192
211586.SO_0003 211586.SO_2896 300
211586.SO_0003 211586.SO_2915 341
211586.SO_0003 211586.SO_2916 318
211586.SO_0003 211586.SO_3006 360
211586.SO_0003 211586.SO_3070 229
211586.SO_0003 211586.SO_3073 388
211586.SO_0003 211586.SO_3078 178
211586.SO_0003 211586.SO_3080 168
211586.SO_0003 211586.SO_3090 239
211586.SO_0003 211586.SO_3093 272
211586.SO_0003 211586.SO_3094 224
211586.SO_0003 211586.SO_3095 161
211586.SO_0003 211586.SO_3105 173
211586.SO_0003 211586.SO_3112 215
211586.SO_0003 211586.SO_3126 244
211586.SO_0003 211586.SO_3128.2 468
211586.SO_0003 211586.SO_3145 278
211586.SO_0003 211586.SO_3204 221
211586.SO_0003 211586.SO_3207 258
211586.SO_0003 211586.SO_3210 224
211586.SO_0003 211586.SO_3239.2 195
211586.SO_0003 211586.SO_3239.3 195
211586.SO_0003 211586.SO_3266 167
211586.SO_0003 211586.SO_3287 380
211586.SO_0003 211586.SO_3294 440
211586.SO_0003 211586.SO_3308 251
211586.SO_0003 211586.SO_3311 350
211586.SO_0003 211586.SO_3331 221
211586.SO_0003 211586.SO_3347 334
211586.SO_0003 211586.SO_3356 151
211586.SO_0003 211586.SO_3364 168
211586.SO_0003 211586.SO_3367 431
211586.SO_0003 211586.SO_3424 452
211586.SO_0003 211586.SO_3426 207
211586.SO_0003 211586.SO_3428 540
211586.SO_0003 211586.SO_3431 222
211586.SO_0003 211586.SO_3436 388
211586.SO_0003 211586.SO_3440 180
211586.SO_0003 211586.SO_3442 316
211586.SO_0003 211586.SO_3456 433
211586.SO_0003 211586.SO_3462 240
211586.SO_0003 211586.SO_3465 243
211586.SO_0003 211586.SO_3470 268
211586.SO_0003 211586.SO_3471 215
211586.SO_0003 211586.SO_3472 281
211586.SO_0003 211586.SO_3510 178
211586.SO_0003 211586.SO_3537 242
211586.SO_0003 211586.SO_3546 180
211586.SO_0003 211586.SO_3559 394
211586.SO_0003 211586.SO_3561 274
211586.SO_0003 211586.SO_3577 246
211586.SO_0003 211586.SO_3608 213
211586.SO_0003 211586.SO_3633 360
211586.SO_0003 211586.SO_3639 650
211586.SO_0003 211586.SO_3646 210
211586.SO_0003 211586.SO_3649 707
211586.SO_0003 211586.SO_3651 161
211586.SO_0003 211586.SO_3672 151
211586.SO_0003 211586.SO_3723 229
211586.SO_0003 211586.SO_3733.1 326
211586.SO_0003 211586.SO_3746 713
211586.SO_0003 211586.SO_3747 301
211586.SO_0003 211586.SO_3789 164
211586.SO_0003 211586.SO_3815 332
211586.SO_0003 211586.SO_3819.1 204
211586.SO_0003 211586.SO_3819.4 204
211586.SO_0003 211586.SO_3832 197
211586.SO_0003 211586.SO_3833 349
211586.SO_0003 211586.SO_3836 151
211586.SO_0003 211586.SO_3837 189
211586.SO_0003 211586.SO_3855 168
211586.SO_0003 211586.SO_3897 201
211586.SO_0003 211586.SO_3899 343
211586.SO_0003 211586.SO_3926 260
211586.SO_0003 211586.SO_3928 161
211586.SO_0003 211586.SO_3939 176
211586.SO_0003 211586.SO_3940 333
211586.SO_0003 211586.SO_3962 168
211586.SO_0003 211586.SO_3966 257
211586.SO_0003 211586.SO_3981 272
211586.SO_0003 211586.SO_4020 278
211586.SO_0003 211586.SO_4021 714
211586.SO_0003 211586.SO_4028 205
211586.SO_0003 211586.SO_4054 333
211586.SO_0003 211586.SO_4069 171
211586.SO_0003 211586.SO_4118 307
211586.SO_0003 211586.SO_4120 308
211586.SO_0003 211586.SO_4123 424
211586.SO_0003 211586.SO_4195 232
211586.SO_0003 211586.SO_4206 370
211586.SO_0003 211586.SO_4211 254
211586.SO_0003 211586.SO_4214 191
211586.SO_0003 211586.SO_4215 345
211586.SO_0003 211586.SO_4220 228
211586.SO_0003 211586.SO_4222 206
211586.SO_0003 211586.SO_4223 224
211586.SO_0003 211586.SO_4225 404
211586.SO_0003 211586.SO_4227 274
211586.SO_0003 211586.SO_4267 643
211586.SO_0003 211586.SO_4274 274
211586.SO_0003 211586.SO_4306 251
211586.SO_0003 211586.SO_4308 290
211586.SO_0003 211586.SO_4311 212
211586.SO_0003 211586.SO_4335 232
211586.SO_0003 211586.SO_4364 174
211586.SO_0003 211586.SO_4408 254
211586.SO_0003 211586.SO_4549 228
211586.SO_0003 211586.SO_4565 450
211586.SO_0003 211586.SO_4586 351
211586.SO_0003 211586.SO_4615 192
211586.SO_0003 211586.SO_4619 155
211586.SO_0003 211586.SO_4667 342
211586.SO_0003 211586.SO_4746 308
211586.SO_0003 211586.SO_4747 438
211586.SO_0003 211586.SO_4748 396
211586.SO_0003 211586.SO_4749 410
211586.SO_0003 211586.SO_4750 309
211586.SO_0003 211586.SO_4751 309
211586.SO_0003 211586.SO_4752 423
211586.SO_0003 211586.SO_4753 434
211586.SO_0003 211586.SO_4754 310
211586.SO_0003 211586.SO_4755 562
211586.SO_0003 211586.SO_4756 562
211586.SO_0003 211586.SO_4757 689
211586.SO_0003 211586.SO_4758 978
211586.SO_0003 211586.SO_A0006 221
211586.SO_0003 211586.SO_A0031 281
211586.SO_0003 211586.SO_A0061 221
211586.SO_0003 211586.SO_A0076 221
211586.SO_0003 211586.SO_A0095 221
211586.SO_0003 211586.SO_A0096 281
211586.SO_0003 211586.SO_A0159 200
211586.SO_0004 211586.SO_0001 466
211586.SO_0004 211586.SO_0003 874
211586.SO_0004 211586.SO_0005 994
211586.SO_0004 211586.SO_0006 973
211586.SO_0004 211586.SO_0007 955
211586.SO_0004 211586.SO_0008 468
211586.SO_0004 211586.SO_0009 648
211586.SO_0004 211586.SO_0010 360
211586.SO_0004 211586.SO_0011 276
211586.SO_0004 211586.SO_0012 274
211586.SO_0004 211586.SO_0023 373
211586.SO_0004 211586.SO_0030 654
211586.SO_0004 211586.SO_0052 421
211586.SO_0004 211586.SO_0105 153
211586.SO_0004 211586.SO_0206 216
211586.SO_0004 211586.SO_0213 266
211586.SO_0004 211586.SO_0218 447
211586.SO_0004 211586.SO_0219 248
211586.SO_0004 211586.SO_0224 153
211586.SO_0004 211586.SO_0225 182
211586.SO_0004 211586.SO_0230 378
211586.SO_0004 211586.SO_0231 265
211586.SO_0004 211586.SO_0232 380
211586.SO_0004 211586.SO_0233 186
211586.SO_0004 211586.SO_0234 199
211586.SO_0004 211586.SO_0235 156
211586.SO_0004 211586.SO_0236 244
211586.SO_0004 211586.SO_0237 189
211586.SO_0004 211586.SO_0238 204
211586.SO_0004 211586.SO_0239 184
211586.SO_0004 211586.SO_0244 280
211586.SO_0004 211586.SO_0245 156
211586.SO_0004 211586.SO_0246 186
211586.SO_0004 211586.SO_0247 156
211586.SO_0004 211586.SO_0248 156
211586.SO_0004 211586.SO_0249 236
211586.SO_0004 211586.SO_0251 927
211586.SO_0004 211586.SO_0254 156
211586.SO_0004 211586.SO_0255 186
211586.SO_0004 211586.SO_0256 223
211586.SO_0004 211586.SO_0257 265
211586.SO_0004 211586.SO_0276 500
211586.SO_0004 211586.SO_0278 224
211586.SO_0004 211586.SO_0279 274
211586.SO_0004 211586.SO_0280 641
211586.SO_0004 211586.SO_0287 224
211586.SO_0004 211586.SO_0292 239
211586.SO_0004 211586.SO_0311 261
211586.SO_0004 211586.SO_0381 151
211586.SO_0004 211586.SO_0393 159
211586.SO_0004 211586.SO_0394 560
211586.SO_0004 211586.SO_0405 346
211586.SO_0004 211586.SO_0421 311
211586.SO_0004 211586.SO_0424 279
211586.SO_0004 211586.SO_0432 233
211586.SO_0004 211586.SO_0442 360
211586.SO_0004 211586.SO_0445 321
211586.SO_0004 211586.SO_0513 155
211586.SO_0004 211586.SO_0522 773
211586.SO_0004 211586.SO_0565 169
211586.SO_0004 211586.SO_0575 181
211586.SO_0004 211586.SO_0588.4 390
211586.SO_0004 211586.SO_0592 152
211586.SO_0004 211586.SO_0601 243
211586.SO_0004 211586.SO_0602 335
211586.SO_0004 211586.SO_0605 494
211586.SO_0004 211586.SO_0606 450
211586.SO_0004 211586.SO_0609 332
211586.SO_0004 211586.SO_0610 608
211586.SO_0004 211586.SO_0633 152
211586.SO_0004 211586.SO_0635 241
211586.SO_0004 211586.SO_0695 156
211586.SO_0004 211586.SO_0703 194
211586.SO_0004 211586.SO_0704 186
211586.SO_0004 211586.SO_0726 219
211586.SO_0004 211586.SO_0756 152
211586.SO_0004 211586.SO_0805 193
211586.SO_0004 211586.SO_0818 318
211586.SO_0004 211586.SO_0832 299
211586.SO_0004 211586.SO_0840 272
211586.SO_0004 211586.SO_0872 212
211586.SO_0004 211586.SO_0873 323
211586.SO_0004 211586.SO_0874 435
211586.SO_0004 211586.SO_0933 207
211586.SO_0004 211586.SO_0952 297
211586.SO_0004 211586.SO_0980 216
211586.SO_0004 211586.SO_0992 204
211586.SO_0004 211586.SO_1012 177
211586.SO_0004 211586.SO_1019 798
211586.SO_0004 211586.SO_1039 167
211586.SO_0004 211586.SO_1052 175
211586.SO_0004 211586.SO_1064 191
211586.SO_0004 211586.SO_1068 432
211586.SO_0004 211586.SO_1127 749
211586.SO_0004 211586.SO_1153 192
211586.SO_0004 211586.SO_1164 546
211586.SO_0004 211586.SO_1169 167
211586.SO_0004 211586.SO_1170 404
211586.SO_0004 211586.SO_1178 396
211586.SO_0004 211586.SO_1191 164
211586.SO_0004 211586.SO_1193 526
211586.SO_0004 211586.SO_1194 160
211586.SO_0004 211586.SO_1197 369
211586.SO_0004 211586.SO_1199 158
211586.SO_0004 211586.SO_1201 421
211586.SO_0004 211586.SO_1203 173
211586.SO_0004 211586.SO_1204 743
211586.SO_0004 211586.SO_1207 402
211586.SO_0004 211586.SO_1209 230
211586.SO_0004 211586.SO_1210.1 673
211586.SO_0004 211586.SO_1226 224
211586.SO_0004 211586.SO_1237 193
211586.SO_0004 211586.SO_1284 167
211586.SO_0004 211586.SO_1286 323
211586.SO_0004 211586.SO_1287 249
211586.SO_0004 211586.SO_1288 263
211586.SO_0004 211586.SO_1295.2 260
211586.SO_0004 211586.SO_1314 157
211586.SO_0004 211586.SO_1334 422
211586.SO_0004 211586.SO_1335 190
211586.SO_0004 211586.SO_1346 605
211586.SO_0004 211586.SO_1347 759
211586.SO_0004 211586.SO_1354 278
211586.SO_0004 211586.SO_1356 679
211586.SO_0004 211586.SO_1357 274
211586.SO_0004 211586.SO_1358 184
211586.SO_0004 211586.SO_1359 174
211586.SO_0004 211586.SO_1360 305
211586.SO_0004 211586.SO_1364 198
211586.SO_0004 211586.SO_1420 174
211586.SO_0004 211586.SO_1473 151
211586.SO_0004 211586.SO_1492 198
211586.SO_0004 211586.SO_1550 273
211586.SO_0004 211586.SO_1556 598
211586.SO_0004 211586.SO_1625 611
211586.SO_0004 211586.SO_1626 338
211586.SO_0004 211586.SO_1629 196
211586.SO_0004 211586.SO_1633 364
211586.SO_0004 211586.SO_1635 399
211586.SO_0004 211586.SO_1636 320
211586.SO_0004 211586.SO_1638 341
211586.SO_0004 211586.SO_1639 269
211586.SO_0004 211586.SO_1656 424
211586.SO_0004 211586.SO_1661 168
211586.SO_0004 211586.SO_1689 260
211586.SO_0004 211586.SO_1699 191
211586.SO_0004 211586.SO_1763 310
211586.SO_0004 211586.SO_1786 395
211586.SO_0004 211586.SO_1790 198
211586.SO_0004 211586.SO_1793 362
211586.SO_0004 211586.SO_1798 430
211586.SO_0004 211586.SO_1805 340
211586.SO_0004 211586.SO_1806 191
211586.SO_0004 211586.SO_1807 459
211586.SO_0004 211586.SO_1808 160
211586.SO_0004 211586.SO_1832 241
211586.SO_0004 211586.SO_1850 514
211586.SO_0004 211586.SO_1861 155
211586.SO_0004 211586.SO_1862 349
211586.SO_0004 211586.SO_1870 261
211586.SO_0004 211586.SO_1894 260
211586.SO_0004 211586.SO_1981 184
211586.SO_0004 211586.SO_2012 294
211586.SO_0004 211586.SO_2013 296
211586.SO_0004 211586.SO_2014 179
211586.SO_0004 211586.SO_2015 191
211586.SO_0004 211586.SO_2085 704
211586.SO_0004 211586.SO_2086 240
211586.SO_0004 211586.SO_2148 545
211586.SO_0004 211586.SO_2218 241
211586.SO_0004 211586.SO_2228 193
211586.SO_0004 211586.SO_2253 250
211586.SO_0004 211586.SO_2260 157
211586.SO_0004 211586.SO_2267 194
211586.SO_0004 211586.SO_2278 177
211586.SO_0004 211586.SO_2279 182
211586.SO_0004 211586.SO_2299 161
211586.SO_0004 211586.SO_2300 153
211586.SO_0004 211586.SO_2301 287
211586.SO_0004 211586.SO_2302 248
211586.SO_0004 211586.SO_2303 282
211586.SO_0004 211586.SO_2306 777
211586.SO_0004 211586.SO_2310 343
211586.SO_0004 211586.SO_2328 169
211586.SO_0004 211586.SO_2354 205
211586.SO_0004 211586.SO_2359 260
211586.SO_0004 211586.SO_2375 196
211586.SO_0004 211586.SO_2398 331
211586.SO_0004 211586.SO_2402 264
211586.SO_0004 211586.SO_2403 195
211586.SO_0004 211586.SO_2411 459
211586.SO_0004 211586.SO_2415 314
211586.SO_0004 211586.SO_2416 426
211586.SO_0004 211586.SO_2420 238
211586.SO_0004 211586.SO_2429 250
211586.SO_0004 211586.SO_2435 395
211586.SO_0004 211586.SO_2471 438
211586.SO_0004 211586.SO_2530 154
211586.SO_0004 211586.SO_2538 178
211586.SO_0004 211586.SO_2560 268
211586.SO_0004 211586.SO_2572 198
211586.SO_0004 211586.SO_2581 196
211586.SO_0004 211586.SO_2601 577
211586.SO_0004 211586.SO_2604.1 217
211586.SO_0004 211586.SO_2606 170
211586.SO_0004 211586.SO_2610 168
211586.SO_0004 211586.SO_2613 158
211586.SO_0004 211586.SO_2616 168
211586.SO_0004 211586.SO_2619 281
211586.SO_0004 211586.SO_2621 425
211586.SO_0004 211586.SO_2625 209
211586.SO_0004 211586.SO_2634 154
211586.SO_0004 211586.SO_2725 388
211586.SO_0004 211586.SO_2728 181
211586.SO_0004 211586.SO_2749 253
211586.SO_0004 211586.SO_2751 396
211586.SO_0004 211586.SO_2781 358
211586.SO_0004 211586.SO_2802 184
211586.SO_0004 211586.SO_2808 199
211586.SO_0004 211586.SO_2815 278
211586.SO_0004 211586.SO_2842 485
211586.SO_0004 211586.SO_2846 266
211586.SO_0004 211586.SO_2877 237
211586.SO_0004 211586.SO_2880 242
211586.SO_0004 211586.SO_2914 335
211586.SO_0004 211586.SO_2924 159
211586.SO_0004 211586.SO_2933 307
211586.SO_0004 211586.SO_2952 201
211586.SO_0004 211586.SO_3064 197
211586.SO_0004 211586.SO_3067 190
211586.SO_0004 211586.SO_3073 240
211586.SO_0004 211586.SO_3082 159
211586.SO_0004 211586.SO_3099 196
211586.SO_0004 211586.SO_3110 500
211586.SO_0004 211586.SO_3111 866
211586.SO_0004 211586.SO_3112 421
211586.SO_0004 211586.SO_3113 155
211586.SO_0004 211586.SO_3114 200
211586.SO_0004 211586.SO_3128.2 591
211586.SO_0004 211586.SO_3163 202
211586.SO_0004 211586.SO_3180 193
211586.SO_0004 211586.SO_3204 199
211586.SO_0004 211586.SO_3243 220
211586.SO_0004 211586.SO_3287 380
211586.SO_0004 211586.SO_3292 186
211586.SO_0004 211586.SO_3293 331
211586.SO_0004 211586.SO_3308 466
211586.SO_0004 211586.SO_3309 274
211586.SO_0004 211586.SO_3311 155
211586.SO_0004 211586.SO_3315 380
211586.SO_0004 211586.SO_3316 278
211586.SO_0004 211586.SO_3331 199
211586.SO_0004 211586.SO_3342 247
211586.SO_0004 211586.SO_3347 288
211586.SO_0004 211586.SO_3348 157
211586.SO_0004 211586.SO_3367 448
211586.SO_0004 211586.SO_3415 684
211586.SO_0004 211586.SO_3422 598
211586.SO_0004 211586.SO_3424 349
211586.SO_0004 211586.SO_3431 336
211586.SO_0004 211586.SO_3441 498
211586.SO_0004 211586.SO_3456 435
211586.SO_0004 211586.SO_3462 266
211586.SO_0004 211586.SO_3465 308
211586.SO_0004 211586.SO_3466 449
211586.SO_0004 211586.SO_3472 180
211586.SO_0004 211586.SO_3517 172
211586.SO_0004 211586.SO_3529 150
211586.SO_0004 211586.SO_3537 409
211586.SO_0004 211586.SO_3555 157
211586.SO_0004 211586.SO_3561 229
211586.SO_0004 211586.SO_3565 198
211586.SO_0004 211586.SO_3575 301
211586.SO_0004 211586.SO_3577 299
211586.SO_0004 211586.SO_3611 436
211586.SO_0004 211586.SO_3633 360
211586.SO_0004 211586.SO_3636 311
211586.SO_0004 211586.SO_3637 241
211586.SO_0004 211586.SO_3639 303
211586.SO_0004 211586.SO_3641 174
211586.SO_0004 211586.SO_3651 325
211586.SO_0004 211586.SO_3652 191
211586.SO_0004 211586.SO_3653 268
211586.SO_0004 211586.SO_3664 192
211586.SO_0004 211586.SO_3667 200
211586.SO_0004 211586.SO_3668 179
211586.SO_0004 211586.SO_3672 151
211586.SO_0004 211586.SO_3746 316
211586.SO_0004 211586.SO_3754 378
211586.SO_0004 211586.SO_3765 427
211586.SO_0004 211586.SO_3802 293
211586.SO_0004 211586.SO_3812 198
211586.SO_0004 211586.SO_3815 151
211586.SO_0004 211586.SO_3829 170
211586.SO_0004 211586.SO_3830 300
211586.SO_0004 211586.SO_3832 238
211586.SO_0004 211586.SO_3833 354
211586.SO_0004 211586.SO_3835 515
211586.SO_0004 211586.SO_3836 538
211586.SO_0004 211586.SO_3837 196
211586.SO_0004 211586.SO_3885 254
211586.SO_0004 211586.SO_3899 265
211586.SO_0004 211586.SO_3917 627
211586.SO_0004 211586.SO_3926 687
211586.SO_0004 211586.SO_3927 392
211586.SO_0004 211586.SO_3928 405
211586.SO_0004 211586.SO_3930 372
211586.SO_0004 211586.SO_3939 525
211586.SO_0004 211586.SO_3940 327
211586.SO_0004 211586.SO_3942 233
211586.SO_0004 211586.SO_3948 208
211586.SO_0004 211586.SO_3956 193
211586.SO_0004 211586.SO_3962 192
211586.SO_0004 211586.SO_3990 259
211586.SO_0004 211586.SO_4020 168
211586.SO_0004 211586.SO_4021 194
211586.SO_0004 211586.SO_4030 320
211586.SO_0004 211586.SO_4055 185
211586.SO_0004 211586.SO_4060 175
211586.SO_0004 211586.SO_4078 172
211586.SO_0004 211586.SO_4081 159
211586.SO_0004 211586.SO_4098 157
211586.SO_0004 211586.SO_4118 224
211586.SO_0004 211586.SO_4120 226
211586.SO_0004 211586.SO_4122 475
211586.SO_0004 211586.SO_4123 230
211586.SO_0004 211586.SO_4128 321
211586.SO_0004 211586.SO_4129 321
211586.SO_0004 211586.SO_4163 205
211586.SO_0004 211586.SO_4195 157
211586.SO_0004 211586.SO_4201 220
211586.SO_0004 211586.SO_4204 239
211586.SO_0004 211586.SO_4211 905
211586.SO_0004 211586.SO_4215 183
211586.SO_0004 211586.SO_4217 937
211586.SO_0004 211586.SO_4219 175
211586.SO_0004 211586.SO_4220 243
211586.SO_0004 211586.SO_4222 753
211586.SO_0004 211586.SO_4232 166
211586.SO_0004 211586.SO_4245 454
211586.SO_0004 211586.SO_4246 272
211586.SO_0004 211586.SO_4247 155
211586.SO_0004 211586.SO_4251 171
211586.SO_0004 211586.SO_4274 313
211586.SO_0004 211586.SO_4299 310
211586.SO_0004 211586.SO_4305 151
211586.SO_0004 211586.SO_4306 188
211586.SO_0004 211586.SO_4335 157
211586.SO_0004 211586.SO_4349 366
211586.SO_0004 211586.SO_4351 278
211586.SO_0004 211586.SO_4362 222
211586.SO_0004 211586.SO_4373 193
211586.SO_0004 211586.SO_4393 220
211586.SO_0004 211586.SO_4408 433
211586.SO_0004 211586.SO_4586 743
211586.SO_0004 211586.SO_4606 535
211586.SO_0004 211586.SO_4607 276
211586.SO_0004 211586.SO_4608 153
211586.SO_0004 211586.SO_4609 518
211586.SO_0004 211586.SO_4613 243
211586.SO_0004 211586.SO_4619 411
211586.SO_0004 211586.SO_4658 384
211586.SO_0004 211586.SO_4667 579
211586.SO_0004 211586.SO_4684 201
211586.SO_0004 211586.SO_4686 272
211586.SO_0004 211586.SO_4688 204
211586.SO_0004 211586.SO_4710 157
211586.SO_0004 211586.SO_4741 200
211586.SO_0004 211586.SO_4746 366
211586.SO_0004 211586.SO_4747 388
211586.SO_0004 211586.SO_4748 380
211586.SO_0004 211586.SO_4749 426
211586.SO_0004 211586.SO_4750 608
211586.SO_0004 211586.SO_4751 389
211586.SO_0004 211586.SO_4752 765
211586.SO_0004 211586.SO_4753 688
211586.SO_0004 211586.SO_4754 355
211586.SO_0004 211586.SO_4755 518
211586.SO_0004 211586.SO_4756 517
211586.SO_0004 211586.SO_4757 486
211586.SO_0004 211586.SO_4758 733
211586.SO_0004 211586.SO_A0006 199
211586.SO_0004 211586.SO_A0031 257
211586.SO_0004 211586.SO_A0061 199
211586.SO_0004 211586.SO_A0076 199
211586.SO_0004 211586.SO_A0095 199
211586.SO_0004 211586.SO_A0096 257
211586.SO_0005 211586.SO_0001 432
211586.SO_0005 211586.SO_0003 811
211586.SO_0005 211586.SO_0004 994
211586.SO_0005 211586.SO_0006 989
211586.SO_0005 211586.SO_0007 924
211586.SO_0005 211586.SO_0008 397
211586.SO_0005 211586.SO_0009 513
211586.SO_0005 211586.SO_0010 237
211586.SO_0005 211586.SO_0011 230
211586.SO_0005 211586.SO_0012 220
211586.SO_0005 211586.SO_0065 267
211586.SO_0005 211586.SO_0106 168
211586.SO_0005 211586.SO_0206 215
211586.SO_0005 211586.SO_0207 223
211586.SO_0005 211586.SO_0255 468
211586.SO_0005 211586.SO_0276 470
211586.SO_0005 211586.SO_0292 220
211586.SO_0005 211586.SO_0319 312
211586.SO_0005 211586.SO_0343 192
211586.SO_0005 211586.SO_0394 458
211586.SO_0005 211586.SO_0405 281
211586.SO_0005 211586.SO_0421 238
211586.SO_0005 211586.SO_0442 197
211586.SO_0005 211586.SO_0564 152
211586.SO_0005 211586.SO_0565 184
211586.SO_0005 211586.SO_0566 151
211586.SO_0005 211586.SO_0592 151
211586.SO_0005 211586.SO_0780 304
211586.SO_0005 211586.SO_0818 185
211586.SO_0005 211586.SO_0834 388
211586.SO_0005 211586.SO_0847 390
211586.SO_0005 211586.SO_0849 260
211586.SO_0005 211586.SO_0874 291
211586.SO_0005 211586.SO_0950 304
211586.SO_0005 211586.SO_0980 215
211586.SO_0005 211586.SO_1018 316
211586.SO_0005 211586.SO_1019 227
211586.SO_0005 211586.SO_1039 167
211586.SO_0005 211586.SO_1101 155
211586.SO_0005 211586.SO_1167 459
211586.SO_0005 211586.SO_1209 175
211586.SO_0005 211586.SO_1210.1 189
211586.SO_0005 211586.SO_1226 163
211586.SO_0005 211586.SO_1288 168
211586.SO_0005 211586.SO_1315 208
211586.SO_0005 211586.SO_1334 315
211586.SO_0005 211586.SO_1351 157
211586.SO_0005 211586.SO_1492 169
211586.SO_0005 211586.SO_1502 391
211586.SO_0005 211586.SO_1525 219
211586.SO_0005 211586.SO_1625 224
211586.SO_0005 211586.SO_1643 154
211586.SO_0005 211586.SO_1656 424
211586.SO_0005 211586.SO_1790 169
211586.SO_0005 211586.SO_1791 469
211586.SO_0005 211586.SO_2013 288
211586.SO_0005 211586.SO_2014 254
211586.SO_0005 211586.SO_2015 245
211586.SO_0005 211586.SO_2067 443
211586.SO_0005 211586.SO_2082 205
211586.SO_0005 211586.SO_2180 538
211586.SO_0005 211586.SO_2265 320
211586.SO_0005 211586.SO_2267 171
211586.SO_0005 211586.SO_2299 493
211586.SO_0005 211586.SO_2301 274
211586.SO_0005 211586.SO_2308 163
211586.SO_0005 211586.SO_2338 156
211586.SO_0005 211586.SO_2354 393
211586.SO_0005 211586.SO_2403 195
211586.SO_0005 211586.SO_2447 259
211586.SO_0005 211586.SO_2457 318
211586.SO_0005 211586.SO_2471 274
211586.SO_0005 211586.SO_2474 192
211586.SO_0005 211586.SO_2485 274
211586.SO_0005 211586.SO_2572 169
211586.SO_0005 211586.SO_2586 224
211586.SO_0005 211586.SO_2587 200
211586.SO_0005 211586.SO_2725 388
211586.SO_0005 211586.SO_2808 193
211586.SO_0005 211586.SO_2836 197
211586.SO_0005 211586.SO_2846 151
211586.SO_0005 211586.SO_2877 172
211586.SO_0005 211586.SO_2896 152
211586.SO_0005 211586.SO_3014 344
211586.SO_0005 211586.SO_3015 223
211586.SO_0005 211586.SO_3036 161
211586.SO_0005 211586.SO_3080 161
211586.SO_0005 211586.SO_3114 299
211586.SO_0005 211586.SO_3204 193
211586.SO_0005 211586.SO_3287 197
211586.SO_0005 211586.SO_3309 274
211586.SO_0005 211586.SO_3331 193
211586.SO_0005 211586.SO_3347 263
211586.SO_0005 211586.SO_3358 344
211586.SO_0005 211586.SO_3456 424
211586.SO_0005 211586.SO_3472 193
211586.SO_0005 211586.SO_3633 171
211586.SO_0005 211586.SO_3651 263
211586.SO_0005 211586.SO_3652 184
211586.SO_0005 211586.SO_3653 435
211586.SO_0005 211586.SO_3695 192
211586.SO_0005 211586.SO_3746 268
211586.SO_0005 211586.SO_3789 238
211586.SO_0005 211586.SO_3812 169
211586.SO_0005 211586.SO_3832 280
211586.SO_0005 211586.SO_3833 307
211586.SO_0005 211586.SO_3926 524
211586.SO_0005 211586.SO_3948 195
211586.SO_0005 211586.SO_4098 318
211586.SO_0005 211586.SO_4118 208
211586.SO_0005 211586.SO_4120 219
211586.SO_0005 211586.SO_4163 190
211586.SO_0005 211586.SO_4204 199
211586.SO_0005 211586.SO_4208 200
211586.SO_0005 211586.SO_4220 167
211586.SO_0005 211586.SO_4224 463
211586.SO_0005 211586.SO_4245 234
211586.SO_0005 211586.SO_4254 445
211586.SO_0005 211586.SO_4274 274
211586.SO_0005 211586.SO_4306 304
211586.SO_0005 211586.SO_4667 469
211586.SO_0005 211586.SO_4746 354
211586.SO_0005 211586.SO_4747 354
211586.SO_0005 211586.SO_4748 356
211586.SO_0005 211586.SO_4749 356
211586.SO_0005 211586.SO_4750 356
211586.SO_0005 211586.SO_4751 356
211586.SO_0005 211586.SO_4752 355
211586.SO_0005 211586.SO_4753 356
211586.SO_0005 211586.SO_4754 355
211586.SO_0005 211586.SO_4755 499
211586.SO_0005 211586.SO_4756 491
211586.SO_0005 211586.SO_4757 472
211586.SO_0005 211586.SO_4758 536
211586.SO_0005 211586.SO_A0006 193
211586.SO_0005 211586.SO_A0031 256
211586.SO_0005 211586.SO_A0061 193
211586.SO_0005 211586.SO_A0076 193
211586.SO_0005 211586.SO_A0095 193
211586.SO_0005 211586.SO_A0096 256
211586.SO_0006 211586.SO_0001 553
211586.SO_0006 211586.SO_0003 863
211586.SO_0006 211586.SO_0004 973
211586.SO_0006 211586.SO_0005 989
211586.SO_0006 211586.SO_0007 977
211586.SO_0006 211586.SO_0008 784
211586.SO_0006 211586.SO_0009 841
211586.SO_0006 211586.SO_0010 688
211586.SO_0006 211586.SO_0011 552
211586.SO_0006 211586.SO_0206 268
211586.SO_0006 211586.SO_0218 381
211586.SO_0006 211586.SO_0219 159
211586.SO_0006 211586.SO_0220 262
211586.SO_0006 211586.SO_0221 262
211586.SO_0006 211586.SO_0224 191
211586.SO_0006 211586.SO_0226 262
211586.SO_0006 211586.SO_0227 272
211586.SO_0006 211586.SO_0230 500
211586.SO_0006 211586.SO_0231 353
211586.SO_0006 211586.SO_0232 391
211586.SO_0006 211586.SO_0233 376
211586.SO_0006 211586.SO_0234 299
211586.SO_0006 211586.SO_0235 261
211586.SO_0006 211586.SO_0236 263
211586.SO_0006 211586.SO_0237 262
211586.SO_0006 211586.SO_0238 159
211586.SO_0006 211586.SO_0239 261
211586.SO_0006 211586.SO_0241 202
211586.SO_0006 211586.SO_0244 390
211586.SO_0006 211586.SO_0245 444
211586.SO_0006 211586.SO_0246 444
211586.SO_0006 211586.SO_0247 261
211586.SO_0006 211586.SO_0248 261
211586.SO_0006 211586.SO_0249 191
211586.SO_0006 211586.SO_0253 261
211586.SO_0006 211586.SO_0254 192
211586.SO_0006 211586.SO_0255 217
211586.SO_0006 211586.SO_0257 338
211586.SO_0006 211586.SO_0276 184
211586.SO_0006 211586.SO_0279 156
211586.SO_0006 211586.SO_0286 262
211586.SO_0006 211586.SO_0287 160
211586.SO_0006 211586.SO_0301 312
211586.SO_0006 211586.SO_0311 391
211586.SO_0006 211586.SO_0325 155
211586.SO_0006 211586.SO_0359 238
211586.SO_0006 211586.SO_0360 185
211586.SO_0006 211586.SO_0393 376
211586.SO_0006 211586.SO_0394 770
211586.SO_0006 211586.SO_0405 382
211586.SO_0006 211586.SO_0407 159
211586.SO_0006 211586.SO_0442 242
211586.SO_0006 211586.SO_0511 381
211586.SO_0006 211586.SO_0528 197
211586.SO_0006 211586.SO_0602 276
211586.SO_0006 211586.SO_0818 185
211586.SO_0006 211586.SO_0837 151
211586.SO_0006 211586.SO_0840 378
211586.SO_0006 211586.SO_0872 382
211586.SO_0006 211586.SO_0873 230
211586.SO_0006 211586.SO_0897 159
211586.SO_0006 211586.SO_0904 317
211586.SO_0006 211586.SO_0933 195
211586.SO_0006 211586.SO_0947 159
211586.SO_0006 211586.SO_0992 273
211586.SO_0006 211586.SO_1010 154
211586.SO_0006 211586.SO_1039 167
211586.SO_0006 211586.SO_1105 276
211586.SO_0006 211586.SO_1162 166
211586.SO_0006 211586.SO_1163 154
211586.SO_0006 211586.SO_1164 159
211586.SO_0006 211586.SO_1169 397
211586.SO_0006 211586.SO_1170 432
211586.SO_0006 211586.SO_1184 255
211586.SO_0006 211586.SO_1185 206
211586.SO_0006 211586.SO_1195 277
211586.SO_0006 211586.SO_1196 275
211586.SO_0006 211586.SO_1201 399
211586.SO_0006 211586.SO_1202 347
211586.SO_0006 211586.SO_1207 492
211586.SO_0006 211586.SO_1209 249
211586.SO_0006 211586.SO_1210.1 472
211586.SO_0006 211586.SO_1226 163
211586.SO_0006 211586.SO_1286 266
211586.SO_0006 211586.SO_1288 719
211586.SO_0006 211586.SO_1314 214
211586.SO_0006 211586.SO_1346 288
211586.SO_0006 211586.SO_1348 250
211586.SO_0006 211586.SO_1356 168
211586.SO_0006 211586.SO_1357 500
211586.SO_0006 211586.SO_1358 459
211586.SO_0006 211586.SO_1359 596
211586.SO_0006 211586.SO_1360 261
211586.SO_0006 211586.SO_1374 175
211586.SO_0006 211586.SO_1469 157
211586.SO_0006 211586.SO_1535 192
211586.SO_0006 211586.SO_1608 178
211586.SO_0006 211586.SO_1625 163
211586.SO_0006 211586.SO_1631 274
211586.SO_0006 211586.SO_1632 243
211586.SO_0006 211586.SO_1633 159
211586.SO_0006 211586.SO_1786 257
211586.SO_0006 211586.SO_1793 261
211586.SO_0006 211586.SO_1840 156
211586.SO_0006 211586.SO_1894 378
211586.SO_0006 211586.SO_1917 164
211586.SO_0006 211586.SO_1981 157
211586.SO_0006 211586.SO_2006 156
211586.SO_0006 211586.SO_2012 185
211586.SO_0006 211586.SO_2013 210
211586.SO_0006 211586.SO_2014 191
211586.SO_0006 211586.SO_2015 221
211586.SO_0006 211586.SO_2019 241
211586.SO_0006 211586.SO_2112 374
211586.SO_0006 211586.SO_2176 159
211586.SO_0006 211586.SO_2194 169
211586.SO_0006 211586.SO_2267 180
211586.SO_0006 211586.SO_2274 262
211586.SO_0006 211586.SO_2300 206
211586.SO_0006 211586.SO_2302 200
211586.SO_0006 211586.SO_2355 246
211586.SO_0006 211586.SO_2356 181
211586.SO_0006 211586.SO_2390 287
211586.SO_0006 211586.SO_2400 190
211586.SO_0006 211586.SO_2402 279
211586.SO_0006 211586.SO_2403 179
211586.SO_0006 211586.SO_2489 156
211586.SO_0006 211586.SO_2503 388
211586.SO_0006 211586.SO_2509 219
211586.SO_0006 211586.SO_2602 159
211586.SO_0006 211586.SO_2625 312
211586.SO_0006 211586.SO_2626 273
211586.SO_0006 211586.SO_2633 451
211586.SO_0006 211586.SO_2634 159
211586.SO_0006 211586.SO_2720 155
211586.SO_0006 211586.SO_2746 154
211586.SO_0006 211586.SO_2760 262
211586.SO_0006 211586.SO_2779 381
211586.SO_0006 211586.SO_2781 336
211586.SO_0006 211586.SO_2808 177
211586.SO_0006 211586.SO_2823.1 158
211586.SO_0006 211586.SO_2838 159
211586.SO_0006 211586.SO_2842 229
211586.SO_0006 211586.SO_2877 245
211586.SO_0006 211586.SO_2903 191
211586.SO_0006 211586.SO_2906 204
211586.SO_0006 211586.SO_3023 154
211586.SO_0006 211586.SO_3064 260
211586.SO_0006 211586.SO_3065 262
211586.SO_0006 211586.SO_3113 268
211586.SO_0006 211586.SO_3114 262
211586.SO_0006 211586.SO_3128.2 393
211586.SO_0006 211586.SO_3150 236
211586.SO_0006 211586.SO_3204 177
211586.SO_0006 211586.SO_3218 256
211586.SO_0006 211586.SO_3265 183
211586.SO_0006 211586.SO_3287 229
211586.SO_0006 211586.SO_3309 156
211586.SO_0006 211586.SO_3315 261
211586.SO_0006 211586.SO_3331 177
211586.SO_0006 211586.SO_3347 367
211586.SO_0006 211586.SO_3348 211
211586.SO_0006 211586.SO_3383 207
211586.SO_0006 211586.SO_3388 159
211586.SO_0006 211586.SO_3424 284
211586.SO_0006 211586.SO_3455 238
211586.SO_0006 211586.SO_3537 673
211586.SO_0006 211586.SO_3557 153
211586.SO_0006 211586.SO_3577 220
211586.SO_0006 211586.SO_3598 191
211586.SO_0006 211586.SO_3633 180
211586.SO_0006 211586.SO_3639 302
211586.SO_0006 211586.SO_3651 649
211586.SO_0006 211586.SO_3652 286
211586.SO_0006 211586.SO_3653 155
211586.SO_0006 211586.SO_3688 170
211586.SO_0006 211586.SO_3783 159
211586.SO_0006 211586.SO_3811 190
211586.SO_0006 211586.SO_3836 288
211586.SO_0006 211586.SO_3899 218
211586.SO_0006 211586.SO_3912 156
211586.SO_0006 211586.SO_3917 172
211586.SO_0006 211586.SO_3926 654
211586.SO_0006 211586.SO_3927 382
211586.SO_0006 211586.SO_3928 566
211586.SO_0006 211586.SO_3929 376
211586.SO_0006 211586.SO_3930 442
211586.SO_0006 211586.SO_3934 215
211586.SO_0006 211586.SO_3939 449
211586.SO_0006 211586.SO_3940 286
211586.SO_0006 211586.SO_3948 179
211586.SO_0006 211586.SO_3949 381
211586.SO_0006 211586.SO_3958 170
211586.SO_0006 211586.SO_3963 158
211586.SO_0006 211586.SO_4034 159
211586.SO_0006 211586.SO_4081 201
211586.SO_0006 211586.SO_4097 486
211586.SO_0006 211586.SO_4098 343
211586.SO_0006 211586.SO_4120 172
211586.SO_0006 211586.SO_4235 175
211586.SO_0006 211586.SO_4245 184
211586.SO_0006 211586.SO_4246 438
211586.SO_0006 211586.SO_4247 469
211586.SO_0006 211586.SO_4249 185
211586.SO_0006 211586.SO_4387 294
211586.SO_0006 211586.SO_4408 432
211586.SO_0006 211586.SO_4421 277
211586.SO_0006 211586.SO_4439 160
211586.SO_0006 211586.SO_4565 340
211586.SO_0006 211586.SO_4602 193
211586.SO_0006 211586.SO_4658 193
211586.SO_0006 211586.SO_4667 364
211586.SO_0006 211586.SO_4746 354
211586.SO_0006 211586.SO_4747 365
211586.SO_0006 211586.SO_4748 365
211586.SO_0006 211586.SO_4749 421
211586.SO_0006 211586.SO_4750 389
211586.SO_0006 211586.SO_4751 488
211586.SO_0006 211586.SO_4752 355
211586.SO_0006 211586.SO_4753 491
211586.SO_0006 211586.SO_4754 426
211586.SO_0006 211586.SO_4755 356
211586.SO_0006 211586.SO_4756 356
211586.SO_0006 211586.SO_4757 438
211586.SO_0006 211586.SO_4758 671
211586.SO_0006 211586.SO_A0006 271
211586.SO_0006 211586.SO_A0031 218
211586.SO_0006 211586.SO_A0061 177
211586.SO_0006 211586.SO_A0076 177
211586.SO_0006 211586.SO_A0095 177
211586.SO_0006 211586.SO_A0096 218
211586.SO_0007 211586.SO_0001 653
211586.SO_0007 211586.SO_0003 864
211586.SO_0007 211586.SO_0004 955
211586.SO_0007 211586.SO_0005 924
211586.SO_0007 211586.SO_0006 977
211586.SO_0007 211586.SO_0008 704
211586.SO_0007 211586.SO_0009 711
211586.SO_0007 211586.SO_0010 549
211586.SO_0007 211586.SO_0011 601
211586.SO_0007 211586.SO_0038 218
211586.SO_0007 211586.SO_0040 255
211586.SO_0007 211586.SO_0213 156
211586.SO_0007 211586.SO_0218 381
211586.SO_0007 211586.SO_0219 205
211586.SO_0007 211586.SO_0220 912
211586.SO_0007 211586.SO_0221 904
211586.SO_0007 211586.SO_0222 730
211586.SO_0007 211586.SO_0223 828
211586.SO_0007 211586.SO_0224 184
211586.SO_0007 211586.SO_0226 689
211586.SO_0007 211586.SO_0227 563
211586.SO_0007 211586.SO_0228 684
211586.SO_0007 211586.SO_0230 682
211586.SO_0007 211586.SO_0231 922
211586.SO_0007 211586.SO_0232 907
211586.SO_0007 211586.SO_0233 904
211586.SO_0007 211586.SO_0234 894
211586.SO_0007 211586.SO_0235 564
211586.SO_0007 211586.SO_0236 910
211586.SO_0007 211586.SO_0237 711
211586.SO_0007 211586.SO_0238 922
211586.SO_0007 211586.SO_0239 871
211586.SO_0007 211586.SO_0241 887
211586.SO_0007 211586.SO_0242 706
211586.SO_0007 211586.SO_0243 842
211586.SO_0007 211586.SO_0244 751
211586.SO_0007 211586.SO_0245 561
211586.SO_0007 211586.SO_0246 914
211586.SO_0007 211586.SO_0247 890
211586.SO_0007 211586.SO_0248 517
211586.SO_0007 211586.SO_0249 841
211586.SO_0007 211586.SO_0250 754
211586.SO_0007 211586.SO_0251 185
211586.SO_0007 211586.SO_0252 897
211586.SO_0007 211586.SO_0253 562
211586.SO_0007 211586.SO_0254 566
211586.SO_0007 211586.SO_0255 477
211586.SO_0007 211586.SO_0256 396
211586.SO_0007 211586.SO_0257 931
211586.SO_0007 211586.SO_0276 444
211586.SO_0007 211586.SO_0286 262
211586.SO_0007 211586.SO_0311 375
211586.SO_0007 211586.SO_0314 527
211586.SO_0007 211586.SO_0337 163
211586.SO_0007 211586.SO_0360 375
211586.SO_0007 211586.SO_0394 712
211586.SO_0007 211586.SO_0405 505
211586.SO_0007 211586.SO_0406 413
211586.SO_0007 211586.SO_0421 194
211586.SO_0007 211586.SO_0442 320
211586.SO_0007 211586.SO_0485 168
211586.SO_0007 211586.SO_0511 211
211586.SO_0007 211586.SO_0592 151
211586.SO_0007 211586.SO_0601 388
211586.SO_0007 211586.SO_0617 190
211586.SO_0007 211586.SO_0802 151
211586.SO_0007 211586.SO_0818 318
211586.SO_0007 211586.SO_0821 238
211586.SO_0007 211586.SO_0840 157
211586.SO_0007 211586.SO_0842 543
211586.SO_0007 211586.SO_0858 348
211586.SO_0007 211586.SO_0992 324
211586.SO_0007 211586.SO_1042 202
211586.SO_0007 211586.SO_1126 160
211586.SO_0007 211586.SO_1142 274
211586.SO_0007 211586.SO_1161 396
211586.SO_0007 211586.SO_1164 207
211586.SO_0007 211586.SO_1170 297
211586.SO_0007 211586.SO_1184 296
211586.SO_0007 211586.SO_1185 208
211586.SO_0007 211586.SO_1195 263
211586.SO_0007 211586.SO_1201 380
211586.SO_0007 211586.SO_1203 154
211586.SO_0007 211586.SO_1207 694
211586.SO_0007 211586.SO_1210 206
211586.SO_0007 211586.SO_1210.1 184
211586.SO_0007 211586.SO_1226 197
211586.SO_0007 211586.SO_1270 191
211586.SO_0007 211586.SO_1286 155
211586.SO_0007 211586.SO_1288 741
211586.SO_0007 211586.SO_1346 154
211586.SO_0007 211586.SO_1347 240
211586.SO_0007 211586.SO_1356 694
211586.SO_0007 211586.SO_1357 773
211586.SO_0007 211586.SO_1358 591
211586.SO_0007 211586.SO_1359 455
211586.SO_0007 211586.SO_1360 870
211586.SO_0007 211586.SO_1473 230
211586.SO_0007 211586.SO_1524 191
211586.SO_0007 211586.SO_1531 156
211586.SO_0007 211586.SO_1625 208
211586.SO_0007 211586.SO_1629 156
211586.SO_0007 211586.SO_1630 293
211586.SO_0007 211586.SO_1631 191
211586.SO_0007 211586.SO_1632 666
211586.SO_0007 211586.SO_1633 171
211586.SO_0007 211586.SO_1639 294
211586.SO_0007 211586.SO_1640 221
211586.SO_0007 211586.SO_1643 195
211586.SO_0007 211586.SO_1656 274
211586.SO_0007 211586.SO_1665 279
211586.SO_0007 211586.SO_1678 212
211586.SO_0007 211586.SO_1682 218
211586.SO_0007 211586.SO_1689 304
211586.SO_0007 211586.SO_1793 426
211586.SO_0007 211586.SO_1820 191
211586.SO_0007 211586.SO_1870 741
211586.SO_0007 211586.SO_1893 218
211586.SO_0007 211586.SO_1933 185
211586.SO_0007 211586.SO_2012 240
211586.SO_0007 211586.SO_2013 216
211586.SO_0007 211586.SO_2014 210
211586.SO_0007 211586.SO_2015 276
211586.SO_0007 211586.SO_2082 159
211586.SO_0007 211586.SO_2085 206
211586.SO_0007 211586.SO_2112 798
211586.SO_0007 211586.SO_2176 152
211586.SO_0007 211586.SO_2217 206
211586.SO_0007 211586.SO_2260 190
211586.SO_0007 211586.SO_2267 158
211586.SO_0007 211586.SO_2274 154
211586.SO_0007 211586.SO_2300 296
211586.SO_0007 211586.SO_2301 791
211586.SO_0007 211586.SO_2302 902
211586.SO_0007 211586.SO_2328 423
211586.SO_0007 211586.SO_2354 332
211586.SO_0007 211586.SO_2359 304
211586.SO_0007 211586.SO_2364 158
211586.SO_0007 211586.SO_2402 327
211586.SO_0007 211586.SO_2403 239
211586.SO_0007 211586.SO_2411 442
211586.SO_0007 211586.SO_2433 392
211586.SO_0007 211586.SO_2471 150
211586.SO_0007 211586.SO_2483 387
211586.SO_0007 211586.SO_2586 274
211586.SO_0007 211586.SO_2610 175
211586.SO_0007 211586.SO_2625 383
211586.SO_0007 211586.SO_2633 154
211586.SO_0007 211586.SO_2634 156
211586.SO_0007 211586.SO_2635 302
211586.SO_0007 211586.SO_2775 293
211586.SO_0007 211586.SO_2779 294
211586.SO_0007 211586.SO_2780 855
211586.SO_0007 211586.SO_2781 681
211586.SO_0007 211586.SO_2808 175
211586.SO_0007 211586.SO_2877 270
211586.SO_0007 211586.SO_2901 226
211586.SO_0007 211586.SO_3063 348
211586.SO_0007 211586.SO_3113 176
211586.SO_0007 211586.SO_3128.2 703
211586.SO_0007 211586.SO_3154 201
211586.SO_0007 211586.SO_3204 175
211586.SO_0007 211586.SO_3287 320
211586.SO_0007 211586.SO_3308 425
211586.SO_0007 211586.SO_3331 175
211586.SO_0007 211586.SO_3354 152
211586.SO_0007 211586.SO_3428 195
211586.SO_0007 211586.SO_3456 307
211586.SO_0007 211586.SO_3472 193
211586.SO_0007 211586.SO_3537 719
211586.SO_0007 211586.SO_3541 348
211586.SO_0007 211586.SO_3546 388
211586.SO_0007 211586.SO_3577 418
211586.SO_0007 211586.SO_3633 320
211586.SO_0007 211586.SO_3639 651
211586.SO_0007 211586.SO_3651 957
211586.SO_0007 211586.SO_3652 936
211586.SO_0007 211586.SO_3672 152
211586.SO_0007 211586.SO_3746 268
211586.SO_0007 211586.SO_3833 242
211586.SO_0007 211586.SO_3837 241
211586.SO_0007 211586.SO_3899 526
211586.SO_0007 211586.SO_3917 344
211586.SO_0007 211586.SO_3926 692
211586.SO_0007 211586.SO_3927 800
211586.SO_0007 211586.SO_3928 591
211586.SO_0007 211586.SO_3930 696
211586.SO_0007 211586.SO_3939 798
211586.SO_0007 211586.SO_3940 878
211586.SO_0007 211586.SO_3942 156
211586.SO_0007 211586.SO_3943 156
211586.SO_0007 211586.SO_3949 375
211586.SO_0007 211586.SO_3957 221
211586.SO_0007 211586.SO_4054 168
211586.SO_0007 211586.SO_4081 159
211586.SO_0007 211586.SO_4095 157
211586.SO_0007 211586.SO_4098 308
211586.SO_0007 211586.SO_4120 877
211586.SO_0007 211586.SO_4123 312
211586.SO_0007 211586.SO_4215 193
211586.SO_0007 211586.SO_4218 205
211586.SO_0007 211586.SO_4230 246
211586.SO_0007 211586.SO_4243 219
211586.SO_0007 211586.SO_4246 950
211586.SO_0007 211586.SO_4247 928
211586.SO_0007 211586.SO_4249 184
211586.SO_0007 211586.SO_4274 274
211586.SO_0007 211586.SO_4291 164
211586.SO_0007 211586.SO_4325 283
211586.SO_0007 211586.SO_4408 439
211586.SO_0007 211586.SO_4449 163
211586.SO_0007 211586.SO_4451 162
211586.SO_0007 211586.SO_4667 486
211586.SO_0007 211586.SO_4686 247
211586.SO_0007 211586.SO_4746 403
211586.SO_0007 211586.SO_4747 426
211586.SO_0007 211586.SO_4748 366
211586.SO_0007 211586.SO_4749 462
211586.SO_0007 211586.SO_4750 441
211586.SO_0007 211586.SO_4751 438
211586.SO_0007 211586.SO_4752 354
211586.SO_0007 211586.SO_4753 514
211586.SO_0007 211586.SO_4754 366
211586.SO_0007 211586.SO_4755 654
211586.SO_0007 211586.SO_4756 577
211586.SO_0007 211586.SO_4757 502
211586.SO_0007 211586.SO_4758 764
211586.SO_0007 211586.SO_A0006 175
211586.SO_0007 211586.SO_A0031 217
211586.SO_0007 211586.SO_A0061 175
211586.SO_0007 211586.SO_A0076 175
211586.SO_0007 211586.SO_A0095 175
211586.SO_0007 211586.SO_A0096 217
211586.SO_0008 211586.SO_0001 931
211586.SO_0008 211586.SO_0003 362
211586.SO_0008 211586.SO_0004 468
211586.SO_0008 211586.SO_0005 397
211586.SO_0008 211586.SO_0006 784
211586.SO_0008 211586.SO_0007 704
211586.SO_0008 211586.SO_0009 984
211586.SO_0008 211586.SO_0010 930
211586.SO_0008 211586.SO_0011 928
211586.SO_0008 211586.SO_0013 434
211586.SO_0008 211586.SO_0014 328
211586.SO_0008 211586.SO_0015 402
211586.SO_0008 211586.SO_0029 252
211586.SO_0008 211586.SO_0035 151
211586.SO_0008 211586.SO_0052 350
211586.SO_0008 211586.SO_0059 182
211586.SO_0008 211586.SO_0082 388
211586.SO_0008 211586.SO_0105 247
211586.SO_0008 211586.SO_0137 239
211586.SO_0008 211586.SO_0162 258
211586.SO_0008 211586.SO_0214 337
211586.SO_0008 211586.SO_0217 617
211586.SO_0008 211586.SO_0220 193
211586.SO_0008 211586.SO_0221 278
211586.SO_0008 211586.SO_0223 295
211586.SO_0008 211586.SO_0224 749
211586.SO_0008 211586.SO_0225 287
211586.SO_0008 211586.SO_0226 280
211586.SO_0008 211586.SO_0227 222
211586.SO_0008 211586.SO_0228 154
211586.SO_0008 211586.SO_0229 617
211586.SO_0008 211586.SO_0230 263
211586.SO_0008 211586.SO_0231 377
211586.SO_0008 211586.SO_0232 292
211586.SO_0008 211586.SO_0233 195
211586.SO_0008 211586.SO_0234 378
211586.SO_0008 211586.SO_0235 279
211586.SO_0008 211586.SO_0236 191
211586.SO_0008 211586.SO_0237 762
211586.SO_0008 211586.SO_0238 304
211586.SO_0008 211586.SO_0241 379
211586.SO_0008 211586.SO_0242 192
211586.SO_0008 211586.SO_0243 277
211586.SO_0008 211586.SO_0244 201
211586.SO_0008 211586.SO_0246 277
211586.SO_0008 211586.SO_0247 224
211586.SO_0008 211586.SO_0248 176
211586.SO_0008 211586.SO_0253 508
211586.SO_0008 211586.SO_0254 174
211586.SO_0008 211586.SO_0256 283
211586.SO_0008 211586.SO_0276 218
211586.SO_0008 211586.SO_0277 289
211586.SO_0008 211586.SO_0282 172
211586.SO_0008 211586.SO_0287 293
211586.SO_0008 211586.SO_0289 389
211586.SO_0008 211586.SO_0298 837
211586.SO_0008 211586.SO_0301 220
211586.SO_0008 211586.SO_0344 388
211586.SO_0008 211586.SO_0358 192
211586.SO_0008 211586.SO_0359 185
211586.SO_0008 211586.SO_0361 157
211586.SO_0008 211586.SO_0393 278
211586.SO_0008 211586.SO_0398 152
211586.SO_0008 211586.SO_0406 180
211586.SO_0008 211586.SO_0425 643
211586.SO_0008 211586.SO_0426 192
211586.SO_0008 211586.SO_0435 429
211586.SO_0008 211586.SO_0443 157
211586.SO_0008 211586.SO_0472 209
211586.SO_0008 211586.SO_0524 196
211586.SO_0008 211586.SO_0533 201
211586.SO_0008 211586.SO_0575 693
211586.SO_0008 211586.SO_0576 155
211586.SO_0008 211586.SO_0601 398
211586.SO_0008 211586.SO_0603 202
211586.SO_0008 211586.SO_0611 186
211586.SO_0008 211586.SO_0690 337
211586.SO_0008 211586.SO_0703 243
211586.SO_0008 211586.SO_0704 423
211586.SO_0008 211586.SO_0747 213
211586.SO_0008 211586.SO_0779 203
211586.SO_0008 211586.SO_0817 162
211586.SO_0008 211586.SO_0818 258
211586.SO_0008 211586.SO_0831 160
211586.SO_0008 211586.SO_0833 417
211586.SO_0008 211586.SO_0842 160
211586.SO_0008 211586.SO_0870 275
211586.SO_0008 211586.SO_0871 190
211586.SO_0008 211586.SO_0878 425
211586.SO_0008 211586.SO_0913 244
211586.SO_0008 211586.SO_0950 340
211586.SO_0008 211586.SO_0952 299
211586.SO_0008 211586.SO_1042 187
211586.SO_0008 211586.SO_1052 212
211586.SO_0008 211586.SO_1070 246
211586.SO_0008 211586.SO_1105 161
211586.SO_0008 211586.SO_1111 165
211586.SO_0008 211586.SO_1112 166
211586.SO_0008 211586.SO_1126 229
211586.SO_0008 211586.SO_1127 192
211586.SO_0008 211586.SO_1142 176
211586.SO_0008 211586.SO_1163 194
211586.SO_0008 211586.SO_1167 388
211586.SO_0008 211586.SO_1169 164
211586.SO_0008 211586.SO_1185 212
211586.SO_0008 211586.SO_1196 176
211586.SO_0008 211586.SO_1197 777
211586.SO_0008 211586.SO_1204 164
211586.SO_0008 211586.SO_1205 160
211586.SO_0008 211586.SO_1210 154
211586.SO_0008 211586.SO_1213 168
211586.SO_0008 211586.SO_1276 288
211586.SO_0008 211586.SO_1284 773
211586.SO_0008 211586.SO_1286 744
211586.SO_0008 211586.SO_1292 168
211586.SO_0008 211586.SO_1295.2 224
211586.SO_0008 211586.SO_1322 263
211586.SO_0008 211586.SO_1335 223
211586.SO_0008 211586.SO_1341 152
211586.SO_0008 211586.SO_1348 180
211586.SO_0008 211586.SO_1352 222
211586.SO_0008 211586.SO_1355 338
211586.SO_0008 211586.SO_1356 223
211586.SO_0008 211586.SO_1360 279
211586.SO_0008 211586.SO_1473 216
211586.SO_0008 211586.SO_1484 338
211586.SO_0008 211586.SO_1496 177
211586.SO_0008 211586.SO_1499 241
211586.SO_0008 211586.SO_1524 417
211586.SO_0008 211586.SO_1529 176
211586.SO_0008 211586.SO_1531 169
211586.SO_0008 211586.SO_1608 233
211586.SO_0008 211586.SO_1629 278
211586.SO_0008 211586.SO_1630 415
211586.SO_0008 211586.SO_1632 280
211586.SO_0008 211586.SO_1635 428
211586.SO_0008 211586.SO_1644 600
211586.SO_0008 211586.SO_1653 152
211586.SO_0008 211586.SO_1669 170
211586.SO_0008 211586.SO_1793 167
211586.SO_0008 211586.SO_1794 413
211586.SO_0008 211586.SO_1795 388
211586.SO_0008 211586.SO_1820 333
211586.SO_0008 211586.SO_1828 268
211586.SO_0008 211586.SO_1835 330
211586.SO_0008 211586.SO_1851 244
211586.SO_0008 211586.SO_1856 219
211586.SO_0008 211586.SO_1861 396
211586.SO_0008 211586.SO_1862 256
211586.SO_0008 211586.SO_1879 186
211586.SO_0008 211586.SO_1902 195
211586.SO_0008 211586.SO_1926 389
211586.SO_0008 211586.SO_1928 166
211586.SO_0008 211586.SO_1930 176
211586.SO_0008 211586.SO_1932 180
211586.SO_0008 211586.SO_1962 192
211586.SO_0008 211586.SO_2013 432
211586.SO_0008 211586.SO_2015 236
211586.SO_0008 211586.SO_2021 193
211586.SO_0008 211586.SO_2070 290
211586.SO_0008 211586.SO_2071 176
211586.SO_0008 211586.SO_2085 246
211586.SO_0008 211586.SO_2086 763
211586.SO_0008 211586.SO_2087 257
211586.SO_0008 211586.SO_2105 191
211586.SO_0008 211586.SO_2121 372
211586.SO_0008 211586.SO_2126 388
211586.SO_0008 211586.SO_2147 219
211586.SO_0008 211586.SO_2148 421
211586.SO_0008 211586.SO_2149 184
211586.SO_0008 211586.SO_2202 176
211586.SO_0008 211586.SO_2208 394
211586.SO_0008 211586.SO_2213 191
211586.SO_0008 211586.SO_2255 516
211586.SO_0008 211586.SO_2267 170
211586.SO_0008 211586.SO_2274 157
211586.SO_0008 211586.SO_2278 177
211586.SO_0008 211586.SO_2300 216
211586.SO_0008 211586.SO_2302 202
211586.SO_0008 211586.SO_2305 166
211586.SO_0008 211586.SO_2306 388
211586.SO_0008 211586.SO_2310 274
211586.SO_0008 211586.SO_2327 388
211586.SO_0008 211586.SO_2328 167
211586.SO_0008 211586.SO_2335 868
211586.SO_0008 211586.SO_2380 258
211586.SO_0008 211586.SO_2411 705
211586.SO_0008 211586.SO_2415 290
211586.SO_0008 211586.SO_2416 430
211586.SO_0008 211586.SO_2429 458
211586.SO_0008 211586.SO_2430 420
211586.SO_0008 211586.SO_2431 552
211586.SO_0008 211586.SO_2433 195
211586.SO_0008 211586.SO_2443 239
211586.SO_0008 211586.SO_2471 242
211586.SO_0008 211586.SO_2484 170
211586.SO_0008 211586.SO_2506 208
211586.SO_0008 211586.SO_2559 279
211586.SO_0008 211586.SO_2560 290
211586.SO_0008 211586.SO_2576 388
211586.SO_0008 211586.SO_2578 388
211586.SO_0008 211586.SO_2592 328
211586.SO_0008 211586.SO_2645 391
211586.SO_0008 211586.SO_2703 209
211586.SO_0008 211586.SO_2705 460
211586.SO_0008 211586.SO_2752 308
211586.SO_0008 211586.SO_2760 292
211586.SO_0008 211586.SO_2761 278
211586.SO_0008 211586.SO_2776 218
211586.SO_0008 211586.SO_2801 639
211586.SO_0008 211586.SO_2808 405
211586.SO_0008 211586.SO_2866 829
211586.SO_0008 211586.SO_2867 209
211586.SO_0008 211586.SO_2872 160
211586.SO_0008 211586.SO_2877 581
211586.SO_0008 211586.SO_2878 252
211586.SO_0008 211586.SO_2881 177
211586.SO_0008 211586.SO_2896 195
211586.SO_0008 211586.SO_2898 179
211586.SO_0008 211586.SO_2916 244
211586.SO_0008 211586.SO_2920 209
211586.SO_0008 211586.SO_2964 171
211586.SO_0008 211586.SO_3022 619
211586.SO_0008 211586.SO_3023 389
211586.SO_0008 211586.SO_3070 168
211586.SO_0008 211586.SO_3072 290
211586.SO_0008 211586.SO_3078.2 180
211586.SO_0008 211586.SO_3110 303
211586.SO_0008 211586.SO_3128.2 457
211586.SO_0008 211586.SO_3188 167
211586.SO_0008 211586.SO_3199 224
211586.SO_0008 211586.SO_3204 405
211586.SO_0008 211586.SO_3206 388
211586.SO_0008 211586.SO_3207 181
211586.SO_0008 211586.SO_3210 173
211586.SO_0008 211586.SO_3213 343
211586.SO_0008 211586.SO_3228 388
211586.SO_0008 211586.SO_3292 180
211586.SO_0008 211586.SO_3293 180
211586.SO_0008 211586.SO_3294 387
211586.SO_0008 211586.SO_3311 160
211586.SO_0008 211586.SO_3312 320
211586.SO_0008 211586.SO_3331 405
211586.SO_0008 211586.SO_3355 265
211586.SO_0008 211586.SO_3356 265
211586.SO_0008 211586.SO_3367 255
211586.SO_0008 211586.SO_3384 219
211586.SO_0008 211586.SO_3413 213
211586.SO_0008 211586.SO_3419 370
211586.SO_0008 211586.SO_3424 154
211586.SO_0008 211586.SO_3427 176
211586.SO_0008 211586.SO_3428 689
211586.SO_0008 211586.SO_3429 191
211586.SO_0008 211586.SO_3430 461
211586.SO_0008 211586.SO_3431 198
211586.SO_0008 211586.SO_3440 157
211586.SO_0008 211586.SO_3441 259
211586.SO_0008 211586.SO_3455 578
211586.SO_0008 211586.SO_3471 176
211586.SO_0008 211586.SO_3509 177
211586.SO_0008 211586.SO_3537 511
211586.SO_0008 211586.SO_3546 174
211586.SO_0008 211586.SO_3553 180
211586.SO_0008 211586.SO_3565 306
211586.SO_0008 211586.SO_3600 279
211586.SO_0008 211586.SO_3633 176
211586.SO_0008 211586.SO_3639 345
211586.SO_0008 211586.SO_3651 246
211586.SO_0008 211586.SO_3652 314
211586.SO_0008 211586.SO_3654 235
211586.SO_0008 211586.SO_3832 176
211586.SO_0008 211586.SO_3833 204
211586.SO_0008 211586.SO_3862 160
211586.SO_0008 211586.SO_3897 338
211586.SO_0008 211586.SO_3899 602
211586.SO_0008 211586.SO_3917 956
211586.SO_0008 211586.SO_3926 242
211586.SO_0008 211586.SO_3929 727
211586.SO_0008 211586.SO_3939 293
211586.SO_0008 211586.SO_3940 221
211586.SO_0008 211586.SO_3942 187
211586.SO_0008 211586.SO_3943 187
211586.SO_0008 211586.SO_3948 297
211586.SO_0008 211586.SO_3957 382
211586.SO_0008 211586.SO_3958 261
211586.SO_0008 211586.SO_3961 288
211586.SO_0008 211586.SO_4030 728
211586.SO_0008 211586.SO_4057 166
211586.SO_0008 211586.SO_4097 319
211586.SO_0008 211586.SO_4098 290
211586.SO_0008 211586.SO_4109 179
211586.SO_0008 211586.SO_4112 152
211586.SO_0008 211586.SO_4122 244
211586.SO_0008 211586.SO_4163 178
211586.SO_0008 211586.SO_4174 152
211586.SO_0008 211586.SO_4199 235
211586.SO_0008 211586.SO_4211 341
211586.SO_0008 211586.SO_4215 417
211586.SO_0008 211586.SO_4220 392
211586.SO_0008 211586.SO_4224 164
211586.SO_0008 211586.SO_4225 399
211586.SO_0008 211586.SO_4233 175
211586.SO_0008 211586.SO_4236 169
211586.SO_0008 211586.SO_4247 285
211586.SO_0008 211586.SO_4251 290
211586.SO_0008 211586.SO_4306 246
211586.SO_0008 211586.SO_4307 250
211586.SO_0008 211586.SO_4312 634
211586.SO_0008 211586.SO_4315 599
211586.SO_0008 211586.SO_4350 219
211586.SO_0008 211586.SO_4364 159
211586.SO_0008 211586.SO_4410 176
211586.SO_0008 211586.SO_4417 153
211586.SO_0008 211586.SO_4455 224
211586.SO_0008 211586.SO_4471 208
211586.SO_0008 211586.SO_4549 244
211586.SO_0008 211586.SO_4564 241
211586.SO_0008 211586.SO_4583 835
211586.SO_0008 211586.SO_4586 283
211586.SO_0008 211586.SO_4603 465
211586.SO_0008 211586.SO_4633 162
211586.SO_0008 211586.SO_4653 279
211586.SO_0008 211586.SO_4669 833
211586.SO_0008 211586.SO_4713 341
211586.SO_0008 211586.SO_4726 286
211586.SO_0008 211586.SO_4741 330
211586.SO_0008 211586.SO_4747 191
211586.SO_0008 211586.SO_4748 156
211586.SO_0008 211586.SO_4749 341
211586.SO_0008 211586.SO_4755 495
211586.SO_0008 211586.SO_4756 836
211586.SO_0008 211586.SO_4757 299
211586.SO_0008 211586.SO_4758 896
211586.SO_0008 211586.SO_A0001 663
211586.SO_0008 211586.SO_A0006 405
211586.SO_0008 211586.SO_A0013 192
211586.SO_0008 211586.SO_A0031 153
211586.SO_0008 211586.SO_A0061 405
211586.SO_0008 211586.SO_A0076 467
211586.SO_0008 211586.SO_A0095 405
211586.SO_0008 211586.SO_A0096 153
211586.SO_0009 211586.SO_0001 507
211586.SO_0009 211586.SO_0003 387
211586.SO_0009 211586.SO_0004 648
211586.SO_0009 211586.SO_0005 513
211586.SO_0009 211586.SO_0006 841
211586.SO_0009 211586.SO_0007 711
211586.SO_0009 211586.SO_0008 984
211586.SO_0009 211586.SO_0010 939
211586.SO_0009 211586.SO_0011 990
211586.SO_0009 211586.SO_0013 447
211586.SO_0009 211586.SO_0014 371
211586.SO_0009 211586.SO_0015 386
211586.SO_0009 211586.SO_0021 246
211586.SO_0009 211586.SO_0031 171
211586.SO_0009 211586.SO_0034 194
211586.SO_0009 211586.SO_0036 152
211586.SO_0009 211586.SO_0052 207
211586.SO_0009 211586.SO_0053 450
211586.SO_0009 211586.SO_0084 172
211586.SO_0009 211586.SO_0132 166
211586.SO_0009 211586.SO_0137 332
211586.SO_0009 211586.SO_0168 242
211586.SO_0009 211586.SO_0194 194
211586.SO_0009 211586.SO_0196 261
211586.SO_0009 211586.SO_0207 152
211586.SO_0009 211586.SO_0217 290
211586.SO_0009 211586.SO_0219 712
211586.SO_0009 211586.SO_0220 156
211586.SO_0009 211586.SO_0222 296
211586.SO_0009 211586.SO_0225 420
211586.SO_0009 211586.SO_0229 290
211586.SO_0009 211586.SO_0235 263
211586.SO_0009 211586.SO_0238 414
211586.SO_0009 211586.SO_0244 235
211586.SO_0009 211586.SO_0245 397
211586.SO_0009 211586.SO_0247 493
211586.SO_0009 211586.SO_0248 198
211586.SO_0009 211586.SO_0250 562
211586.SO_0009 211586.SO_0256 351
211586.SO_0009 211586.SO_0257 205
211586.SO_0009 211586.SO_0275 226
211586.SO_0009 211586.SO_0287 354
211586.SO_0009 211586.SO_0292 278
211586.SO_0009 211586.SO_0293 195
211586.SO_0009 211586.SO_0299 192
211586.SO_0009 211586.SO_0301 298
211586.SO_0009 211586.SO_0349 153
211586.SO_0009 211586.SO_0360 268
211586.SO_0009 211586.SO_0383 175
211586.SO_0009 211586.SO_0394 319
211586.SO_0009 211586.SO_0395 176
211586.SO_0009 211586.SO_0406 294
211586.SO_0009 211586.SO_0407 169
211586.SO_0009 211586.SO_0415 242
211586.SO_0009 211586.SO_0435 151
211586.SO_0009 211586.SO_0467 671
211586.SO_0009 211586.SO_0488 217
211586.SO_0009 211586.SO_0512 207
211586.SO_0009 211586.SO_0524 238
211586.SO_0009 211586.SO_0541 660
211586.SO_0009 211586.SO_0548 164
211586.SO_0009 211586.SO_0572 156
211586.SO_0009 211586.SO_0575 428
211586.SO_0009 211586.SO_0579 344
211586.SO_0009 211586.SO_0600 201
211586.SO_0009 211586.SO_0601 875
211586.SO_0009 211586.SO_0612 344
211586.SO_0009 211586.SO_0622 161
211586.SO_0009 211586.SO_0632 292
211586.SO_0009 211586.SO_0644 234
211586.SO_0009 211586.SO_0673 180
211586.SO_0009 211586.SO_0703 395
211586.SO_0009 211586.SO_0704 228
211586.SO_0009 211586.SO_0777 176
211586.SO_0009 211586.SO_0828 194
211586.SO_0009 211586.SO_0831 452
211586.SO_0009 211586.SO_0870 180
211586.SO_0009 211586.SO_0878 466
211586.SO_0009 211586.SO_0885 176
211586.SO_0009 211586.SO_0929 193
211586.SO_0009 211586.SO_0930 382
211586.SO_0009 211586.SO_0932 201
211586.SO_0009 211586.SO_0952 448
211586.SO_0009 211586.SO_0958 205
211586.SO_0009 211586.SO_1009 181
211586.SO_0009 211586.SO_1010 307
211586.SO_0009 211586.SO_1064 451
211586.SO_0009 211586.SO_1098 459
211586.SO_0009 211586.SO_1114 942
211586.SO_0009 211586.SO_1122 197
211586.SO_0009 211586.SO_1126 271
211586.SO_0009 211586.SO_1143 165
211586.SO_0009 211586.SO_1153 724
211586.SO_0009 211586.SO_1161 289
211586.SO_0009 211586.SO_1162 221
211586.SO_0009 211586.SO_1167 224
211586.SO_0009 211586.SO_1169 236
211586.SO_0009 211586.SO_1172 809
211586.SO_0009 211586.SO_1184 171
211586.SO_0009 211586.SO_1185 258
211586.SO_0009 211586.SO_1191 246
211586.SO_0009 211586.SO_1196 269
211586.SO_0009 211586.SO_1197 333
211586.SO_0009 211586.SO_1203 586
211586.SO_0009 211586.SO_1204 246
211586.SO_0009 211586.SO_1205 153
211586.SO_0009 211586.SO_1207 228
211586.SO_0009 211586.SO_1213 156
211586.SO_0009 211586.SO_1226 528
211586.SO_0009 211586.SO_1254 188
211586.SO_0009 211586.SO_1286 524
211586.SO_0009 211586.SO_1290 424
211586.SO_0009 211586.SO_1301 268
211586.SO_0009 211586.SO_1314 275
211586.SO_0009 211586.SO_1315 388
211586.SO_0009 211586.SO_1330 461
211586.SO_0009 211586.SO_1334 201
211586.SO_0009 211586.SO_1335 927
211586.SO_0009 211586.SO_1348 246
211586.SO_0009 211586.SO_1359 241
211586.SO_0009 211586.SO_1387 176
211586.SO_0009 211586.SO_1461 344
211586.SO_0009 211586.SO_1473 626
211586.SO_0009 211586.SO_1483 204
211586.SO_0009 211586.SO_1524 209
211586.SO_0009 211586.SO_1549 903
211586.SO_0009 211586.SO_1550 169
211586.SO_0009 211586.SO_1608 556
211586.SO_0009 211586.SO_1622 221
211586.SO_0009 211586.SO_1627 158
211586.SO_0009 211586.SO_1631 191
211586.SO_0009 211586.SO_1637 629
211586.SO_0009 211586.SO_1638 192
211586.SO_0009 211586.SO_1643 867
211586.SO_0009 211586.SO_1644 761
211586.SO_0009 211586.SO_1648 196
211586.SO_0009 211586.SO_1651 428
211586.SO_0009 211586.SO_1666 459
211586.SO_0009 211586.SO_1680 156
211586.SO_0009 211586.SO_1681 156
211586.SO_0009 211586.SO_1682 170
211586.SO_0009 211586.SO_1699 451
211586.SO_0009 211586.SO_1815 353
211586.SO_0009 211586.SO_1819 535
211586.SO_0009 211586.SO_1820 982
211586.SO_0009 211586.SO_1821 319
211586.SO_0009 211586.SO_1835 472
211586.SO_0009 211586.SO_1861 510
211586.SO_0009 211586.SO_1881 180
211586.SO_0009 211586.SO_1895 156
211586.SO_0009 211586.SO_1902 595
211586.SO_0009 211586.SO_1910 154
211586.SO_0009 211586.SO_1930 388
211586.SO_0009 211586.SO_1938 279
211586.SO_0009 211586.SO_1941 198
211586.SO_0009 211586.SO_1979 268
211586.SO_0009 211586.SO_2011 152
211586.SO_0009 211586.SO_2012 196
211586.SO_0009 211586.SO_2013 880
211586.SO_0009 211586.SO_2015 173
211586.SO_0009 211586.SO_2017 308
211586.SO_0009 211586.SO_2018 283
211586.SO_0009 211586.SO_2073 388
211586.SO_0009 211586.SO_2081 535
211586.SO_0009 211586.SO_2085 469
211586.SO_0009 211586.SO_2086 557
211586.SO_0009 211586.SO_2114 155
211586.SO_0009 211586.SO_2126 388
211586.SO_0009 211586.SO_2147 853
211586.SO_0009 211586.SO_2148 198
211586.SO_0009 211586.SO_2189 190
211586.SO_0009 211586.SO_2204 973
211586.SO_0009 211586.SO_2217 238
211586.SO_0009 211586.SO_2229 210
211586.SO_0009 211586.SO_2244 193
211586.SO_0009 211586.SO_2245 404
211586.SO_0009 211586.SO_2257 163
211586.SO_0009 211586.SO_2258 170
211586.SO_0009 211586.SO_2260 166
211586.SO_0009 211586.SO_2268 190
211586.SO_0009 211586.SO_2274 921
211586.SO_0009 211586.SO_2288 231
211586.SO_0009 211586.SO_2308 655
211586.SO_0009 211586.SO_2310 451
211586.SO_0009 211586.SO_2327 388
211586.SO_0009 211586.SO_2328 303
211586.SO_0009 211586.SO_2330 336
211586.SO_0009 211586.SO_2335 246
211586.SO_0009 211586.SO_2380 694
211586.SO_0009 211586.SO_2387 221
211586.SO_0009 211586.SO_2398 361
211586.SO_0009 211586.SO_2402 270
211586.SO_0009 211586.SO_2410 175
211586.SO_0009 211586.SO_2411 944
211586.SO_0009 211586.SO_2414 195
211586.SO_0009 211586.SO_2415 652
211586.SO_0009 211586.SO_2416 889
211586.SO_0009 211586.SO_2429 276
211586.SO_0009 211586.SO_2430 276
211586.SO_0009 211586.SO_2431 167
211586.SO_0009 211586.SO_2443 332
211586.SO_0009 211586.SO_2470 151
211586.SO_0009 211586.SO_2471 463
211586.SO_0009 211586.SO_2484 267
211586.SO_0009 211586.SO_2485 899
211586.SO_0009 211586.SO_2489 214
211586.SO_0009 211586.SO_2491 961
211586.SO_0009 211586.SO_2506 342
211586.SO_0009 211586.SO_2508 191
211586.SO_0009 211586.SO_2510 191
211586.SO_0009 211586.SO_2511 191
211586.SO_0009 211586.SO_2513 191
211586.SO_0009 211586.SO_2514 407
211586.SO_0009 211586.SO_2559 851
211586.SO_0009 211586.SO_2573 152
211586.SO_0009 211586.SO_2610 274
211586.SO_0009 211586.SO_2612 974
211586.SO_0009 211586.SO_2613 492
211586.SO_0009 211586.SO_2616 899
211586.SO_0009 211586.SO_2619 194
211586.SO_0009 211586.SO_2628 252
211586.SO_0009 211586.SO_2649 301
211586.SO_0009 211586.SO_2705 303
211586.SO_0009 211586.SO_2723 198
211586.SO_0009 211586.SO_2738 194
211586.SO_0009 211586.SO_2743 165
211586.SO_0009 211586.SO_2755 402
211586.SO_0009 211586.SO_2777 180
211586.SO_0009 211586.SO_2779 168
211586.SO_0009 211586.SO_2787 196
211586.SO_0009 211586.SO_2791 158
211586.SO_0009 211586.SO_2808 191
211586.SO_0009 211586.SO_2834 899
211586.SO_0009 211586.SO_2842 216
211586.SO_0009 211586.SO_2843 573
211586.SO_0009 211586.SO_2844 441
211586.SO_0009 211586.SO_2855 402
211586.SO_0009 211586.SO_2871 151
211586.SO_0009 211586.SO_2877 718
211586.SO_0009 211586.SO_2882 195
211586.SO_0009 211586.SO_2896 661
211586.SO_0009 211586.SO_2898 273
211586.SO_0009 211586.SO_2915 204
211586.SO_0009 211586.SO_2924 157
211586.SO_0009 211586.SO_2948 159
211586.SO_0009 211586.SO_3006 768
211586.SO_0009 211586.SO_3015 195
211586.SO_0009 211586.SO_3022 192
211586.SO_0009 211586.SO_3025 162
211586.SO_0009 211586.SO_3037 942
211586.SO_0009 211586.SO_3047 191
211586.SO_0009 211586.SO_3061 166
211586.SO_0009 211586.SO_3064 455
211586.SO_0009 211586.SO_3078.2 388
211586.SO_0009 211586.SO_3088 156
211586.SO_0009 211586.SO_3126 192
211586.SO_0009 211586.SO_3127 483
211586.SO_0009 211586.SO_3140 191
211586.SO_0009 211586.SO_3154 360
211586.SO_0009 211586.SO_3194 151
211586.SO_0009 211586.SO_3199 274
211586.SO_0009 211586.SO_3204 191
211586.SO_0009 211586.SO_3206 388
211586.SO_0009 211586.SO_3210 173
211586.SO_0009 211586.SO_3211 388
211586.SO_0009 211586.SO_3215 196
211586.SO_0009 211586.SO_3277 163
211586.SO_0009 211586.SO_3287 464
211586.SO_0009 211586.SO_3292 376
211586.SO_0009 211586.SO_3300 186
211586.SO_0009 211586.SO_3331 191
211586.SO_0009 211586.SO_3346 154
211586.SO_0009 211586.SO_3355 291
211586.SO_0009 211586.SO_3356 291
211586.SO_0009 211586.SO_3365 219
211586.SO_0009 211586.SO_3368 839
211586.SO_0009 211586.SO_3420 169
211586.SO_0009 211586.SO_3423 668
211586.SO_0009 211586.SO_3424 433
211586.SO_0009 211586.SO_3426 210
211586.SO_0009 211586.SO_3430 844
211586.SO_0009 211586.SO_3431 913
211586.SO_0009 211586.SO_3437 424
211586.SO_0009 211586.SO_3439 303
211586.SO_0009 211586.SO_3440 349
211586.SO_0009 211586.SO_3441 339
211586.SO_0009 211586.SO_3442 927
211586.SO_0009 211586.SO_3462 311
211586.SO_0009 211586.SO_3471 773
211586.SO_0009 211586.SO_3516 193
211586.SO_0009 211586.SO_3534 354
211586.SO_0009 211586.SO_3537 516
211586.SO_0009 211586.SO_3554 517
211586.SO_0009 211586.SO_3559 276
211586.SO_0009 211586.SO_3575 220
211586.SO_0009 211586.SO_3600 279
211586.SO_0009 211586.SO_3608 353
211586.SO_0009 211586.SO_3639 613
211586.SO_0009 211586.SO_3640 525
211586.SO_0009 211586.SO_3646 764
211586.SO_0009 211586.SO_3649 265
211586.SO_0009 211586.SO_3654 940
211586.SO_0009 211586.SO_3716 181
211586.SO_0009 211586.SO_3760 165
211586.SO_0009 211586.SO_3770 229
211586.SO_0009 211586.SO_3771 274
211586.SO_0009 211586.SO_3783 169
211586.SO_0009 211586.SO_3789 190
211586.SO_0009 211586.SO_3815 193
211586.SO_0009 211586.SO_3833 179
211586.SO_0009 211586.SO_3837 156
211586.SO_0009 211586.SO_3874 211
211586.SO_0009 211586.SO_3897 901
211586.SO_0009 211586.SO_3899 900
211586.SO_0009 211586.SO_3908 156
211586.SO_0009 211586.SO_3917 447
211586.SO_0009 211586.SO_3926 344
211586.SO_0009 211586.SO_3927 175
211586.SO_0009 211586.SO_3934 318
211586.SO_0009 211586.SO_3939 226
211586.SO_0009 211586.SO_3940 268
211586.SO_0009 211586.SO_3962 195
211586.SO_0009 211586.SO_3999 173
211586.SO_0009 211586.SO_4016 517
211586.SO_0009 211586.SO_4019 689
211586.SO_0009 211586.SO_4028 268
211586.SO_0009 211586.SO_4030 268
211586.SO_0009 211586.SO_4034 169
211586.SO_0009 211586.SO_4039 195
211586.SO_0009 211586.SO_4066 272
211586.SO_0009 211586.SO_4098 202
211586.SO_0009 211586.SO_4101 285
211586.SO_0009 211586.SO_4108 242
211586.SO_0009 211586.SO_4109 285
211586.SO_0009 211586.SO_4120 158
211586.SO_0009 211586.SO_4122 651
211586.SO_0009 211586.SO_4123 288
211586.SO_0009 211586.SO_4124 151
211586.SO_0009 211586.SO_4206 156
211586.SO_0009 211586.SO_4212 297
211586.SO_0009 211586.SO_4215 260
211586.SO_0009 211586.SO_4216 180
211586.SO_0009 211586.SO_4218 152
211586.SO_0009 211586.SO_4219 180
211586.SO_0009 211586.SO_4220 467
211586.SO_0009 211586.SO_4221 180
211586.SO_0009 211586.SO_4227 176
211586.SO_0009 211586.SO_4241 691
211586.SO_0009 211586.SO_4247 253
211586.SO_0009 211586.SO_4249 710
211586.SO_0009 211586.SO_4250 629
211586.SO_0009 211586.SO_4255 248
211586.SO_0009 211586.SO_4308 225
211586.SO_0009 211586.SO_4311 191
211586.SO_0009 211586.SO_4314 388
211586.SO_0009 211586.SO_4325 671
211586.SO_0009 211586.SO_4339 242
211586.SO_0009 211586.SO_4396 441
211586.SO_0009 211586.SO_4410 166
211586.SO_0009 211586.SO_4417 183
211586.SO_0009 211586.SO_4452 232
211586.SO_0009 211586.SO_4455 242
211586.SO_0009 211586.SO_4487 161
211586.SO_0009 211586.SO_4549 260
211586.SO_0009 211586.SO_4563 157
211586.SO_0009 211586.SO_4583 303
211586.SO_0009 211586.SO_4586 157
211586.SO_0009 211586.SO_4603 234
211586.SO_0009 211586.SO_4647 161
211586.SO_0009 211586.SO_4653 279
211586.SO_0009 211586.SO_4669 943
211586.SO_0009 211586.SO_4677 344
211586.SO_0009 211586.SO_4724 232
211586.SO_0009 211586.SO_4726 678
211586.SO_0009 211586.SO_4731 274
211586.SO_0009 211586.SO_4740 249
211586.SO_0009 211586.SO_4741 447
211586.SO_0009 211586.SO_4742 177
211586.SO_0009 211586.SO_4745 150
211586.SO_0009 211586.SO_4749 184
211586.SO_0009 211586.SO_4755 207
211586.SO_0009 211586.SO_4756 434
211586.SO_0009 211586.SO_4757 313
211586.SO_0009 211586.SO_4758 611
211586.SO_0009 211586.SO_A0006 191
211586.SO_0009 211586.SO_A0012 865
211586.SO_0009 211586.SO_A0045 229
211586.SO_0009 211586.SO_A0061 191
211586.SO_0009 211586.SO_A0076 191
211586.SO_0009 211586.SO_A0095 191
211586.SO_0010 211586.SO_0001 164
211586.SO_0010 211586.SO_0003 261
211586.SO_0010 211586.SO_0004 360
211586.SO_0010 211586.SO_0005 237
211586.SO_0010 211586.SO_0006 688
211586.SO_0010 211586.SO_0007 549
211586.SO_0010 211586.SO_0008 930
211586.SO_0010 211586.SO_0009 939
211586.SO_0010 211586.SO_0011 927
211586.SO_0010 211586.SO_0013 628
211586.SO_0010 211586.SO_0014 376
211586.SO_0010 211586.SO_0015 376
211586.SO_0010 211586.SO_0030 166
211586.SO_0010 211586.SO_0037 155
211586.SO_0010 211586.SO_0053 349
211586.SO_0010 211586.SO_0054 194
211586.SO_0010 211586.SO_0061 244
211586.SO_0010 211586.SO_0091 152
211586.SO_0010 211586.SO_0129 312
211586.SO_0010 211586.SO_0137 385
211586.SO_0010 211586.SO_0163 222
211586.SO_0010 211586.SO_0213 247
211586.SO_0010 211586.SO_0251 388
211586.SO_0010 211586.SO_0273 151
211586.SO_0010 211586.SO_0274 344
211586.SO_0010 211586.SO_0277 279
211586.SO_0010 211586.SO_0344 391
211586.SO_0010 211586.SO_0349 364
211586.SO_0010 211586.SO_0361 191
211586.SO_0010 211586.SO_0394 224
211586.SO_0010 211586.SO_0406 243
211586.SO_0010 211586.SO_0408 169
211586.SO_0010 211586.SO_0410 229
211586.SO_0010 211586.SO_0435 195
211586.SO_0010 211586.SO_0441 191
211586.SO_0010 211586.SO_0442 337
211586.SO_0010 211586.SO_0467 678
211586.SO_0010 211586.SO_0497 150
211586.SO_0010 211586.SO_0512 247
211586.SO_0010 211586.SO_0542 227
211586.SO_0010 211586.SO_0575 300
211586.SO_0010 211586.SO_0586 155
211586.SO_0010 211586.SO_0600 192
211586.SO_0010 211586.SO_0601 337
211586.SO_0010 211586.SO_0621 239
211586.SO_0010 211586.SO_0643 279
211586.SO_0010 211586.SO_0644 158
211586.SO_0010 211586.SO_0652 288
211586.SO_0010 211586.SO_0674 288
211586.SO_0010 211586.SO_0678 213
211586.SO_0010 211586.SO_0690 290
211586.SO_0010 211586.SO_0698 308
211586.SO_0010 211586.SO_0704 564
211586.SO_0010 211586.SO_0725 206
211586.SO_0010 211586.SO_0774 179
211586.SO_0010 211586.SO_0776 557
211586.SO_0010 211586.SO_0831 152
211586.SO_0010 211586.SO_0840 246
211586.SO_0010 211586.SO_0929 522
211586.SO_0010 211586.SO_0949 162
211586.SO_0010 211586.SO_0950 242
211586.SO_0010 211586.SO_0952 310
211586.SO_0010 211586.SO_0956 181
211586.SO_0010 211586.SO_0958 208
211586.SO_0010 211586.SO_0976 218
211586.SO_0010 211586.SO_0978 196
211586.SO_0010 211586.SO_0986 191
211586.SO_0010 211586.SO_1038 276
211586.SO_0010 211586.SO_1056 193
211586.SO_0010 211586.SO_1059 162
211586.SO_0010 211586.SO_1114 189
211586.SO_0010 211586.SO_1126 529
211586.SO_0010 211586.SO_1127 219
211586.SO_0010 211586.SO_1151 227
211586.SO_0010 211586.SO_1164 286
211586.SO_0010 211586.SO_1198 251
211586.SO_0010 211586.SO_1213 391
211586.SO_0010 211586.SO_1223 222
211586.SO_0010 211586.SO_1226 604
211586.SO_0010 211586.SO_1258 311
211586.SO_0010 211586.SO_1284 159
211586.SO_0010 211586.SO_1301 337
211586.SO_0010 211586.SO_1302 163
211586.SO_0010 211586.SO_1330 388
211586.SO_0010 211586.SO_1335 176
211586.SO_0010 211586.SO_1347 175
211586.SO_0010 211586.SO_1350 930
211586.SO_0010 211586.SO_1351 435
211586.SO_0010 211586.SO_1374 151
211586.SO_0010 211586.SO_1381 168
211586.SO_0010 211586.SO_1390 200
211586.SO_0010 211586.SO_1473 274
211586.SO_0010 211586.SO_1536 152
211586.SO_0010 211586.SO_1549 238
211586.SO_0010 211586.SO_1556 390
211586.SO_0010 211586.SO_1560 200
211586.SO_0010 211586.SO_1563 229
211586.SO_0010 211586.SO_1576 154
211586.SO_0010 211586.SO_1579 276
211586.SO_0010 211586.SO_1614 183
211586.SO_0010 211586.SO_1626 227
211586.SO_0010 211586.SO_1639 300
211586.SO_0010 211586.SO_1642 151
211586.SO_0010 211586.SO_1644 246
211586.SO_0010 211586.SO_1674 238
211586.SO_0010 211586.SO_1718 173
211586.SO_0010 211586.SO_1723 284
211586.SO_0010 211586.SO_1724 391
211586.SO_0010 211586.SO_1725 258
211586.SO_0010 211586.SO_1792 486
211586.SO_0010 211586.SO_1806 151
211586.SO_0010 211586.SO_1819 311
211586.SO_0010 211586.SO_1820 427
211586.SO_0010 211586.SO_1835 574
211586.SO_0010 211586.SO_1861 476
211586.SO_0010 211586.SO_1877 313
211586.SO_0010 211586.SO_1894 246
211586.SO_0010 211586.SO_1902 479
211586.SO_0010 211586.SO_1926 391
211586.SO_0010 211586.SO_1932 191
211586.SO_0010 211586.SO_2013 179
211586.SO_0010 211586.SO_2015 970
211586.SO_0010 211586.SO_2081 386
211586.SO_0010 211586.SO_2147 685
211586.SO_0010 211586.SO_2148 760
211586.SO_0010 211586.SO_2149 283
211586.SO_0010 211586.SO_2189 153
211586.SO_0010 211586.SO_2217 274
211586.SO_0010 211586.SO_2221 171
211586.SO_0010 211586.SO_2255 408
211586.SO_0010 211586.SO_2258 161
211586.SO_0010 211586.SO_2268 153
211586.SO_0010 211586.SO_2274 388
211586.SO_0010 211586.SO_2299 210
211586.SO_0010 211586.SO_2303 336
211586.SO_0010 211586.SO_2306 373
211586.SO_0010 211586.SO_2310 269
211586.SO_0010 211586.SO_2377 157
211586.SO_0010 211586.SO_2380 511
211586.SO_0010 211586.SO_2396 152
211586.SO_0010 211586.SO_2402 153
211586.SO_0010 211586.SO_2403 247
211586.SO_0010 211586.SO_2411 775
211586.SO_0010 211586.SO_2422 253
211586.SO_0010 211586.SO_2429 613
211586.SO_0010 211586.SO_2430 522
211586.SO_0010 211586.SO_2431 537
211586.SO_0010 211586.SO_2443 385
211586.SO_0010 211586.SO_2506 290
211586.SO_0010 211586.SO_2514 251
211586.SO_0010 211586.SO_2533 198
211586.SO_0010 211586.SO_2541 150
211586.SO_0010 211586.SO_2573 284
211586.SO_0010 211586.SO_2575 172
211586.SO_0010 211586.SO_2580 198
211586.SO_0010 211586.SO_2606 165
211586.SO_0010 211586.SO_2634 394
211586.SO_0010 211586.SO_2705 348
211586.SO_0010 211586.SO_2740 495
211586.SO_0010 211586.SO_2778 327
211586.SO_0010 211586.SO_2790 290
211586.SO_0010 211586.SO_2843 661
211586.SO_0010 211586.SO_2844 276
211586.SO_0010 211586.SO_2853 284
211586.SO_0010 211586.SO_2854 256
211586.SO_0010 211586.SO_2861 215
211586.SO_0010 211586.SO_2877 528
211586.SO_0010 211586.SO_2878 202
211586.SO_0010 211586.SO_2881 506
211586.SO_0010 211586.SO_2896 221
211586.SO_0010 211586.SO_2897 167
211586.SO_0010 211586.SO_2901 160
211586.SO_0010 211586.SO_2914 394
211586.SO_0010 211586.SO_2933 173
211586.SO_0010 211586.SO_2943 154
211586.SO_0010 211586.SO_2948 154
211586.SO_0010 211586.SO_3002 151
211586.SO_0010 211586.SO_3015 191
211586.SO_0010 211586.SO_3019 184
211586.SO_0010 211586.SO_3023 241
211586.SO_0010 211586.SO_3061 382
211586.SO_0010 211586.SO_3067 190
211586.SO_0010 211586.SO_3128.2 243
211586.SO_0010 211586.SO_3204 157
211586.SO_0010 211586.SO_3210 192
211586.SO_0010 211586.SO_3226 190
211586.SO_0010 211586.SO_3312 154
211586.SO_0010 211586.SO_3315 225
211586.SO_0010 211586.SO_3349 229
211586.SO_0010 211586.SO_3352 316
211586.SO_0010 211586.SO_3366 206
211586.SO_0010 211586.SO_3367 193
211586.SO_0010 211586.SO_3368 283
211586.SO_0010 211586.SO_3419 723
211586.SO_0010 211586.SO_3424 388
211586.SO_0010 211586.SO_3429 840
211586.SO_0010 211586.SO_3430 913
211586.SO_0010 211586.SO_3431 322
211586.SO_0010 211586.SO_3432 160
211586.SO_0010 211586.SO_3436 594
211586.SO_0010 211586.SO_3441 374
211586.SO_0010 211586.SO_3442 196
211586.SO_0010 211586.SO_3462 820
211586.SO_0010 211586.SO_3466 307
211586.SO_0010 211586.SO_3483 169
211586.SO_0010 211586.SO_3537 299
211586.SO_0010 211586.SO_3634 243
211586.SO_0010 211586.SO_3646 294
211586.SO_0010 211586.SO_3728 191
211586.SO_0010 211586.SO_3770 418
211586.SO_0010 211586.SO_3771 274
211586.SO_0010 211586.SO_3779 298
211586.SO_0010 211586.SO_3803 222
211586.SO_0010 211586.SO_3897 493
211586.SO_0010 211586.SO_3899 628
211586.SO_0010 211586.SO_3908 182
211586.SO_0010 211586.SO_3917 270
211586.SO_0010 211586.SO_3925 246
211586.SO_0010 211586.SO_3926 173
211586.SO_0010 211586.SO_3927 188
211586.SO_0010 211586.SO_3928 155
211586.SO_0010 211586.SO_3930 205
211586.SO_0010 211586.SO_3934 208
211586.SO_0010 211586.SO_3937 257
211586.SO_0010 211586.SO_3949 166
211586.SO_0010 211586.SO_3961 179
211586.SO_0010 211586.SO_4028 810
211586.SO_0010 211586.SO_4030 311
211586.SO_0010 211586.SO_4039 168
211586.SO_0010 211586.SO_4060 184
211586.SO_0010 211586.SO_4114.2 150
211586.SO_0010 211586.SO_4122 243
211586.SO_0010 211586.SO_4162 245
211586.SO_0010 211586.SO_4174 153
211586.SO_0010 211586.SO_4215 185
211586.SO_0010 211586.SO_4217 159
211586.SO_0010 211586.SO_4218 224
211586.SO_0010 211586.SO_4226 157
211586.SO_0010 211586.SO_4241 262
211586.SO_0010 211586.SO_4250 171
211586.SO_0010 211586.SO_4255 157
211586.SO_0010 211586.SO_4289 258
211586.SO_0010 211586.SO_4290 239
211586.SO_0010 211586.SO_4291 274
211586.SO_0010 211586.SO_4306 157
211586.SO_0010 211586.SO_4325 388
211586.SO_0010 211586.SO_4345 206
211586.SO_0010 211586.SO_4364 359
211586.SO_0010 211586.SO_4378 238
211586.SO_0010 211586.SO_4396 281
211586.SO_0010 211586.SO_4405 206
211586.SO_0010 211586.SO_4455 244
211586.SO_0010 211586.SO_4477 164
211586.SO_0010 211586.SO_4488 155
211586.SO_0010 211586.SO_4557 193
211586.SO_0010 211586.SO_4584 178
211586.SO_0010 211586.SO_4586 247
211586.SO_0010 211586.SO_4603 290
211586.SO_0010 211586.SO_4627 261
211586.SO_0010 211586.SO_4647 178
211586.SO_0010 211586.SO_4669 428
211586.SO_0010 211586.SO_4678 177
211586.SO_0010 211586.SO_4726 281
211586.SO_0010 211586.SO_4755 176
211586.SO_0010 211586.SO_4758 402
211586.SO_0010 211586.SO_A0012 389
211586.SO_0011 211586.SO_0001 163
211586.SO_0011 211586.SO_0003 502
211586.SO_0011 211586.SO_0004 276
211586.SO_0011 211586.SO_0005 230
211586.SO_0011 211586.SO_0006 552
211586.SO_0011 211586.SO_0007 601
211586.SO_0011 211586.SO_0008 928
211586.SO_0011 211586.SO_0009 990
211586.SO_0011 211586.SO_0010 927
211586.SO_0011 211586.SO_0013 636
211586.SO_0011 211586.SO_0014 661
211586.SO_0011 211586.SO_0015 571
211586.SO_0011 211586.SO_0029 424
211586.SO_0011 211586.SO_0031 280
211586.SO_0011 211586.SO_0040 215
211586.SO_0011 211586.SO_0053 440
211586.SO_0011 211586.SO_0055 192
211586.SO_0011 211586.SO_0082 260
211586.SO_0011 211586.SO_0163 172
211586.SO_0011 211586.SO_0167 321
211586.SO_0011 211586.SO_0208 305
211586.SO_0011 211586.SO_0217 249
211586.SO_0011 211586.SO_0219 246
211586.SO_0011 211586.SO_0221 161
211586.SO_0011 211586.SO_0222 196
211586.SO_0011 211586.SO_0223 179
211586.SO_0011 211586.SO_0224 742
211586.SO_0011 211586.SO_0225 391
211586.SO_0011 211586.SO_0226 478
211586.SO_0011 211586.SO_0227 159
211586.SO_0011 211586.SO_0228 669
211586.SO_0011 211586.SO_0229 394
211586.SO_0011 211586.SO_0231 169
211586.SO_0011 211586.SO_0232 169
211586.SO_0011 211586.SO_0234 237
211586.SO_0011 211586.SO_0235 161
211586.SO_0011 211586.SO_0237 749
211586.SO_0011 211586.SO_0238 177
211586.SO_0011 211586.SO_0241 161
211586.SO_0011 211586.SO_0243 161
211586.SO_0011 211586.SO_0245 388
211586.SO_0011 211586.SO_0246 161
211586.SO_0011 211586.SO_0247 271
211586.SO_0011 211586.SO_0248 570
211586.SO_0011 211586.SO_0249 413
211586.SO_0011 211586.SO_0251 183
211586.SO_0011 211586.SO_0253 161
211586.SO_0011 211586.SO_0254 388
211586.SO_0011 211586.SO_0256 540
211586.SO_0011 211586.SO_0274 389
211586.SO_0011 211586.SO_0279 252
211586.SO_0011 211586.SO_0289 162
211586.SO_0011 211586.SO_0292 150
211586.SO_0011 211586.SO_0294 191
211586.SO_0011 211586.SO_0299 275
211586.SO_0011 211586.SO_0300 191
211586.SO_0011 211586.SO_0314 246
211586.SO_0011 211586.SO_0340 226
211586.SO_0011 211586.SO_0383 255
211586.SO_0011 211586.SO_0393 370
211586.SO_0011 211586.SO_0394 240
211586.SO_0011 211586.SO_0406 249
211586.SO_0011 211586.SO_0411 866
211586.SO_0011 211586.SO_0416 321
211586.SO_0011 211586.SO_0432 263
211586.SO_0011 211586.SO_0435 521
211586.SO_0011 211586.SO_0442 261
211586.SO_0011 211586.SO_0452 228
211586.SO_0011 211586.SO_0467 253
211586.SO_0011 211586.SO_0504 154
211586.SO_0011 211586.SO_0510 192
211586.SO_0011 211586.SO_0532 229
211586.SO_0011 211586.SO_0538 188
211586.SO_0011 211586.SO_0575 590
211586.SO_0011 211586.SO_0579 199
211586.SO_0011 211586.SO_0599 194
211586.SO_0011 211586.SO_0601 514
211586.SO_0011 211586.SO_0602 401
211586.SO_0011 211586.SO_0632 199
211586.SO_0011 211586.SO_0694 199
211586.SO_0011 211586.SO_0703 201
211586.SO_0011 211586.SO_0704 423
211586.SO_0011 211586.SO_0715 183
211586.SO_0011 211586.SO_0716 234
211586.SO_0011 211586.SO_0725 340
211586.SO_0011 211586.SO_0762 176
211586.SO_0011 211586.SO_0766 191
211586.SO_0011 211586.SO_0770 455
211586.SO_0011 211586.SO_0779 410
211586.SO_0011 211586.SO_0809 163
211586.SO_0011 211586.SO_0833 239
211586.SO_0011 211586.SO_0842 712
211586.SO_0011 211586.SO_0869 152
211586.SO_0011 211586.SO_0874 356
211586.SO_0011 211586.SO_0878 472
211586.SO_0011 211586.SO_0888 238
211586.SO_0011 211586.SO_0929 199
211586.SO_0011 211586.SO_0931 339
211586.SO_0011 211586.SO_0933 189
211586.SO_0011 211586.SO_0951 177
211586.SO_0011 211586.SO_0958 157
211586.SO_0011 211586.SO_0980 163
211586.SO_0011 211586.SO_0986 179
211586.SO_0011 211586.SO_0992 153
211586.SO_0011 211586.SO_1009 268
211586.SO_0011 211586.SO_1015 245
211586.SO_0011 211586.SO_1016 239
211586.SO_0011 211586.SO_1038 388
211586.SO_0011 211586.SO_1064 192
211586.SO_0011 211586.SO_1070 425
211586.SO_0011 211586.SO_1108 182
211586.SO_0011 211586.SO_1126 545
211586.SO_0011 211586.SO_1127 592
211586.SO_0011 211586.SO_1137 184
211586.SO_0011 211586.SO_1141 229
211586.SO_0011 211586.SO_1142 155
211586.SO_0011 211586.SO_1145 260
211586.SO_0011 211586.SO_1167 299
211586.SO_0011 211586.SO_1174 486
211586.SO_0011 211586.SO_1184 165
211586.SO_0011 211586.SO_1185 238
211586.SO_0011 211586.SO_1191 254
211586.SO_0011 211586.SO_1196 151
211586.SO_0011 211586.SO_1198 455
211586.SO_0011 211586.SO_1203 246
211586.SO_0011 211586.SO_1204 431
211586.SO_0011 211586.SO_1210.1 507
211586.SO_0011 211586.SO_1215 189
211586.SO_0011 211586.SO_1223 171
211586.SO_0011 211586.SO_1267 205
211586.SO_0011 211586.SO_1268 244
211586.SO_0011 211586.SO_1284 781
211586.SO_0011 211586.SO_1286 948
211586.SO_0011 211586.SO_1289 242
211586.SO_0011 211586.SO_1290 298
211586.SO_0011 211586.SO_1293 168
211586.SO_0011 211586.SO_1301 155
211586.SO_0011 211586.SO_1314 169
211586.SO_0011 211586.SO_1315 206
211586.SO_0011 211586.SO_1325 223
211586.SO_0011 211586.SO_1326 192
211586.SO_0011 211586.SO_1328 340
211586.SO_0011 211586.SO_1335 308
211586.SO_0011 211586.SO_1346 210
211586.SO_0011 211586.SO_1348 312
211586.SO_0011 211586.SO_1352 217
211586.SO_0011 211586.SO_1355 767
211586.SO_0011 211586.SO_1356 264
211586.SO_0011 211586.SO_1360 161
211586.SO_0011 211586.SO_1362 168
211586.SO_0011 211586.SO_1367 160
211586.SO_0011 211586.SO_1461 199
211586.SO_0011 211586.SO_1473 442
211586.SO_0011 211586.SO_1490 152
211586.SO_0011 211586.SO_1505 388
211586.SO_0011 211586.SO_1524 192
211586.SO_0011 211586.SO_1558 188
211586.SO_0011 211586.SO_1565 154
211586.SO_0011 211586.SO_1599 193
211586.SO_0011 211586.SO_1602 193
211586.SO_0011 211586.SO_1608 279
211586.SO_0011 211586.SO_1629 161
211586.SO_0011 211586.SO_1630 210
211586.SO_0011 211586.SO_1631 660
211586.SO_0011 211586.SO_1636 201
211586.SO_0011 211586.SO_1637 267
211586.SO_0011 211586.SO_1643 386
211586.SO_0011 211586.SO_1644 529
211586.SO_0011 211586.SO_1651 237
211586.SO_0011 211586.SO_1661 223
211586.SO_0011 211586.SO_1674 192
211586.SO_0011 211586.SO_1699 222
211586.SO_0011 211586.SO_1725 183
211586.SO_0011 211586.SO_1747 246
211586.SO_0011 211586.SO_1762 191
211586.SO_0011 211586.SO_1794 330
211586.SO_0011 211586.SO_1795 259
211586.SO_0011 211586.SO_1796 251
211586.SO_0011 211586.SO_1797 267
211586.SO_0011 211586.SO_1802 183
211586.SO_0011 211586.SO_1815 212
211586.SO_0011 211586.SO_1819 182
211586.SO_0011 211586.SO_1820 659
211586.SO_0011 211586.SO_1821 180
211586.SO_0011 211586.SO_1829 240
211586.SO_0011 211586.SO_1834 150
211586.SO_0011 211586.SO_1835 339
211586.SO_0011 211586.SO_1850 527
211586.SO_0011 211586.SO_1861 191
211586.SO_0011 211586.SO_1902 350
211586.SO_0011 211586.SO_1926 271
211586.SO_0011 211586.SO_1946 197
211586.SO_0011 211586.SO_1961 229
211586.SO_0011 211586.SO_2011 265
211586.SO_0011 211586.SO_2013 350
211586.SO_0011 211586.SO_2016 190
211586.SO_0011 211586.SO_2018 210
211586.SO_0011 211586.SO_2042 229
211586.SO_0011 211586.SO_2081 182
211586.SO_0011 211586.SO_2085 398
211586.SO_0011 211586.SO_2086 239
211586.SO_0011 211586.SO_2087 388
211586.SO_0011 211586.SO_2104 178
211586.SO_0011 211586.SO_2121 426
211586.SO_0011 211586.SO_2136 192
211586.SO_0011 211586.SO_2147 167
211586.SO_0011 211586.SO_2148 401
211586.SO_0011 211586.SO_2189 388
211586.SO_0011 211586.SO_2204 293
211586.SO_0011 211586.SO_2221 158
211586.SO_0011 211586.SO_2229 199
211586.SO_0011 211586.SO_2245 327
211586.SO_0011 211586.SO_2248 258
211586.SO_0011 211586.SO_2251 201
211586.SO_0011 211586.SO_2263 247
211586.SO_0011 211586.SO_2268 161
211586.SO_0011 211586.SO_2277 262
211586.SO_0011 211586.SO_2299 338
211586.SO_0011 211586.SO_2300 297
211586.SO_0011 211586.SO_2302 161
211586.SO_0011 211586.SO_2306 521
211586.SO_0011 211586.SO_2309 230
211586.SO_0011 211586.SO_2310 752
211586.SO_0011 211586.SO_2333 412
211586.SO_0011 211586.SO_2345 339
211586.SO_0011 211586.SO_2380 729
211586.SO_0011 211586.SO_2388 546
211586.SO_0011 211586.SO_2402 183
211586.SO_0011 211586.SO_2411 995
211586.SO_0011 211586.SO_2415 451
211586.SO_0011 211586.SO_2416 263
211586.SO_0011 211586.SO_2429 175
211586.SO_0011 211586.SO_2431 217
211586.SO_0011 211586.SO_2433 176
211586.SO_0011 211586.SO_2484 234
211586.SO_0011 211586.SO_2487 152
211586.SO_0011 211586.SO_2491 154
211586.SO_0011 211586.SO_2506 416
211586.SO_0011 211586.SO_2530 394
211586.SO_0011 211586.SO_2559 214
211586.SO_0011 211586.SO_2560 224
211586.SO_0011 211586.SO_2571 198
211586.SO_0011 211586.SO_2573 233
211586.SO_0011 211586.SO_2580 390
211586.SO_0011 211586.SO_2581 150
211586.SO_0011 211586.SO_2604 192
211586.SO_0011 211586.SO_2610 380
211586.SO_0011 211586.SO_2612 457
211586.SO_0011 211586.SO_2613 448
211586.SO_0011 211586.SO_2615 226
211586.SO_0011 211586.SO_2624 416
211586.SO_0011 211586.SO_2631 389
211586.SO_0011 211586.SO_2705 561
211586.SO_0011 211586.SO_2708 391
211586.SO_0011 211586.SO_2725 191
211586.SO_0011 211586.SO_2760 161
211586.SO_0011 211586.SO_2761 391
211586.SO_0011 211586.SO_2778 227
211586.SO_0011 211586.SO_2779 279
211586.SO_0011 211586.SO_2785 166
211586.SO_0011 211586.SO_2831 153
211586.SO_0011 211586.SO_2844 163
211586.SO_0011 211586.SO_2853 227
211586.SO_0011 211586.SO_2865 161
211586.SO_0011 211586.SO_2867 190
211586.SO_0011 211586.SO_2877 358
211586.SO_0011 211586.SO_2896 418
211586.SO_0011 211586.SO_2898 683
211586.SO_0011 211586.SO_2901 227
211586.SO_0011 211586.SO_2948 191
211586.SO_0011 211586.SO_3015 164
211586.SO_0011 211586.SO_3023 191
211586.SO_0011 211586.SO_3037 197
211586.SO_0011 211586.SO_3061 723
211586.SO_0011 211586.SO_3070 319
211586.SO_0011 211586.SO_3113 192
211586.SO_0011 211586.SO_3128.2 182
211586.SO_0011 211586.SO_3140 185
211586.SO_0011 211586.SO_3199 239
211586.SO_0011 211586.SO_3210 192
211586.SO_0011 211586.SO_3242 242
211586.SO_0011 211586.SO_3243 170
211586.SO_0011 211586.SO_3247 190
211586.SO_0011 211586.SO_3253 179
211586.SO_0011 211586.SO_3292 276
211586.SO_0011 211586.SO_3293 271
211586.SO_0011 211586.SO_3305 163
211586.SO_0011 211586.SO_3311 231
211586.SO_0011 211586.SO_3312 157
211586.SO_0011 211586.SO_3315 797
211586.SO_0011 211586.SO_3354 190
211586.SO_0011 211586.SO_3402 176
211586.SO_0011 211586.SO_3424 156
211586.SO_0011 211586.SO_3428 168
211586.SO_0011 211586.SO_3429 161
211586.SO_0011 211586.SO_3430 448
211586.SO_0011 211586.SO_3431 490
211586.SO_0011 211586.SO_3432 368
211586.SO_0011 211586.SO_3434 264
211586.SO_0011 211586.SO_3440 153
211586.SO_0011 211586.SO_3441 312
211586.SO_0011 211586.SO_3462 191
211586.SO_0011 211586.SO_3466 186
211586.SO_0011 211586.SO_3468 264
211586.SO_0011 211586.SO_3471 155
211586.SO_0011 211586.SO_3488 191
211586.SO_0011 211586.SO_3529 167
211586.SO_0011 211586.SO_3531 222
211586.SO_0011 211586.SO_3532 313
211586.SO_0011 211586.SO_3534 239
211586.SO_0011 211586.SO_3537 407
211586.SO_0011 211586.SO_3608 199
211586.SO_0011 211586.SO_3611 235
211586.SO_0011 211586.SO_3636 150
211586.SO_0011 211586.SO_3637 181
211586.SO_0011 211586.SO_3639 470
211586.SO_0011 211586.SO_3649 583
211586.SO_0011 211586.SO_3653 262
211586.SO_0011 211586.SO_3664 150
211586.SO_0011 211586.SO_3673 158
211586.SO_0011 211586.SO_3695 194
211586.SO_0011 211586.SO_3740 226
211586.SO_0011 211586.SO_3771 189
211586.SO_0011 211586.SO_3774 150
211586.SO_0011 211586.SO_3789 193
211586.SO_0011 211586.SO_3833 411
211586.SO_0011 211586.SO_3836 294
211586.SO_0011 211586.SO_3837 203
211586.SO_0011 211586.SO_3885 235
211586.SO_0011 211586.SO_3896 176
211586.SO_0011 211586.SO_3897 989
211586.SO_0011 211586.SO_3899 378
211586.SO_0011 211586.SO_3900 213
211586.SO_0011 211586.SO_3901 243
211586.SO_0011 211586.SO_3902 278
211586.SO_0011 211586.SO_3903 245
211586.SO_0011 211586.SO_3904 463
211586.SO_0011 211586.SO_3917 415
211586.SO_0011 211586.SO_3935 196
211586.SO_0011 211586.SO_3939 196
211586.SO_0011 211586.SO_3940 224
211586.SO_0011 211586.SO_3948 598
211586.SO_0011 211586.SO_3966 260
211586.SO_0011 211586.SO_3984 389
211586.SO_0011 211586.SO_4016 199
211586.SO_0011 211586.SO_4028 198
211586.SO_0011 211586.SO_4030 370
211586.SO_0011 211586.SO_4094 166
211586.SO_0011 211586.SO_4097 389
211586.SO_0011 211586.SO_4098 232
211586.SO_0011 211586.SO_4109 321
211586.SO_0011 211586.SO_4122 176
211586.SO_0011 211586.SO_4136 176
211586.SO_0011 211586.SO_4149 263
211586.SO_0011 211586.SO_4163 154
211586.SO_0011 211586.SO_4173 328
211586.SO_0011 211586.SO_4199 178
211586.SO_0011 211586.SO_4201 201
211586.SO_0011 211586.SO_4204 191
211586.SO_0011 211586.SO_4211 448
211586.SO_0011 211586.SO_4215 579
211586.SO_0011 211586.SO_4216 468
211586.SO_0011 211586.SO_4235 241
211586.SO_0011 211586.SO_4236 153
211586.SO_0011 211586.SO_4241 725
211586.SO_0011 211586.SO_4249 216
211586.SO_0011 211586.SO_4250 193
211586.SO_0011 211586.SO_4255 172
211586.SO_0011 211586.SO_4274 279
211586.SO_0011 211586.SO_4279 246
211586.SO_0011 211586.SO_4289 183
211586.SO_0011 211586.SO_4311 180
211586.SO_0011 211586.SO_4312 526
211586.SO_0011 211586.SO_4315 347
211586.SO_0011 211586.SO_4317 257
211586.SO_0011 211586.SO_4325 307
211586.SO_0011 211586.SO_4345 152
211586.SO_0011 211586.SO_4364 239
211586.SO_0011 211586.SO_4396 217
211586.SO_0011 211586.SO_4398 151
211586.SO_0011 211586.SO_4405 340
211586.SO_0011 211586.SO_4410 438
211586.SO_0011 211586.SO_4444 158
211586.SO_0011 211586.SO_4452 473
211586.SO_0011 211586.SO_4455 246
211586.SO_0011 211586.SO_4549 278
211586.SO_0011 211586.SO_4583 539
211586.SO_0011 211586.SO_4590 176
211586.SO_0011 211586.SO_4629 165
211586.SO_0011 211586.SO_4633 280
211586.SO_0011 211586.SO_4660 195
211586.SO_0011 211586.SO_4662 208
211586.SO_0011 211586.SO_4669 331
211586.SO_0011 211586.SO_4677 199
211586.SO_0011 211586.SO_4693 402
211586.SO_0011 211586.SO_4724 473
211586.SO_0011 211586.SO_4726 180
211586.SO_0011 211586.SO_4731 239
211586.SO_0011 211586.SO_4741 253
211586.SO_0011 211586.SO_4747 447
211586.SO_0011 211586.SO_4749 266
211586.SO_0011 211586.SO_4755 222
211586.SO_0011 211586.SO_4756 198
211586.SO_0011 211586.SO_4758 368
211586.SO_0011 211586.SO_A0114 212
211586.SO_0011 211586.SO_A0164 152
211586.SO_0012 211586.SO_0004 274
211586.SO_0012 211586.SO_0005 220
211586.SO_0012 211586.SO_0013 432
211586.SO_0012 211586.SO_0034 318
211586.SO_0012 211586.SO_0039 150
211586.SO_0012 211586.SO_0061 171
211586.SO_0012 211586.SO_0137 174
211586.SO_0012 211586.SO_0152 337
211586.SO_0012 211586.SO_0163 152
211586.SO_0012 211586.SO_0171 186
211586.SO_0012 211586.SO_0221 156
211586.SO_0012 211586.SO_0222 184
211586.SO_0012 211586.SO_0226 189
211586.SO_0012 211586.SO_0227 159
211586.SO_0012 211586.SO_0230 365
211586.SO_0012 211586.SO_0231 191
211586.SO_0012 211586.SO_0232 260
211586.SO_0012 211586.SO_0233 190
211586.SO_0012 211586.SO_0234 159
211586.SO_0012 211586.SO_0235 261
211586.SO_0012 211586.SO_0237 190
211586.SO_0012 211586.SO_0238 261
211586.SO_0012 211586.SO_0240 190
211586.SO_0012 211586.SO_0241 158
211586.SO_0012 211586.SO_0243 272
211586.SO_0012 211586.SO_0246 317
211586.SO_0012 211586.SO_0247 260
211586.SO_0012 211586.SO_0248 190
211586.SO_0012 211586.SO_0249 188
211586.SO_0012 211586.SO_0250 220
211586.SO_0012 211586.SO_0253 190
211586.SO_0012 211586.SO_0254 184
211586.SO_0012 211586.SO_0255 188
211586.SO_0012 211586.SO_0349 317
211586.SO_0012 211586.SO_0382 164
211586.SO_0012 211586.SO_0410 360
211586.SO_0012 211586.SO_0439 174
211586.SO_0012 211586.SO_0440 180
211586.SO_0012 211586.SO_0515 251
211586.SO_0012 211586.SO_0525 158
211586.SO_0012 211586.SO_0529 203
211586.SO_0012 211586.SO_0540 156
211586.SO_0012 211586.SO_0579 192
211586.SO_0012 211586.SO_0608 158
211586.SO_0012 211586.SO_0609 181
211586.SO_0012 211586.SO_0610 180
211586.SO_0012 211586.SO_0611 231
211586.SO_0012 211586.SO_0612 244
211586.SO_0012 211586.SO_0702 158
211586.SO_0012 211586.SO_0715 454
211586.SO_0012 211586.SO_0716 454
211586.SO_0012 211586.SO_0741 899
211586.SO_0012 211586.SO_0760 179
211586.SO_0012 211586.SO_0770 327
211586.SO_0012 211586.SO_0831 913
211586.SO_0012 211586.SO_0849 227
211586.SO_0012 211586.SO_0876 330
211586.SO_0012 211586.SO_0887 177
211586.SO_0012 211586.SO_0932 359
211586.SO_0012 211586.SO_0958 299
211586.SO_0012 211586.SO_0964 159
211586.SO_0012 211586.SO_0967 159
211586.SO_0012 211586.SO_0976 312
211586.SO_0012 211586.SO_0992 247
211586.SO_0012 211586.SO_1037 316
211586.SO_0012 211586.SO_1064 152
211586.SO_0012 211586.SO_1096 225
211586.SO_0012 211586.SO_1102 222
211586.SO_0012 211586.SO_1126 213
211586.SO_0012 211586.SO_1127 154
211586.SO_0012 211586.SO_1154 176
211586.SO_0012 211586.SO_1156 232
211586.SO_0012 211586.SO_1185 311
211586.SO_0012 211586.SO_1200 155
211586.SO_0012 211586.SO_1207 190
211586.SO_0012 211586.SO_1268 154
211586.SO_0012 211586.SO_1295.2 469
211586.SO_0012 211586.SO_1320 180
211586.SO_0012 211586.SO_1335 215
211586.SO_0012 211586.SO_1388 454
211586.SO_0012 211586.SO_1422 171
211586.SO_0012 211586.SO_1461 192
211586.SO_0012 211586.SO_1563 902
211586.SO_0012 211586.SO_1576 524
211586.SO_0012 211586.SO_1629 191
211586.SO_0012 211586.SO_1657 287
211586.SO_0012 211586.SO_1671 215
211586.SO_0012 211586.SO_1699 152
211586.SO_0012 211586.SO_1717 200
211586.SO_0012 211586.SO_1718 168
211586.SO_0012 211586.SO_1786 203
211586.SO_0012 211586.SO_1850 154
211586.SO_0012 211586.SO_1851 159
211586.SO_0012 211586.SO_1926 288
211586.SO_0012 211586.SO_1927 544
211586.SO_0012 211586.SO_1929 290
211586.SO_0012 211586.SO_1930 435
211586.SO_0012 211586.SO_1932 528
211586.SO_0012 211586.SO_1933 523
211586.SO_0012 211586.SO_1936 207
211586.SO_0012 211586.SO_1938 192
211586.SO_0012 211586.SO_1952 899
211586.SO_0012 211586.SO_1958 170
211586.SO_0012 211586.SO_1963 507
211586.SO_0012 211586.SO_1975 155
211586.SO_0012 211586.SO_1985 235
211586.SO_0012 211586.SO_2012 318
211586.SO_0012 211586.SO_2016 197
211586.SO_0012 211586.SO_2040 440
211586.SO_0012 211586.SO_2045 182
211586.SO_0012 211586.SO_2189 207
211586.SO_0012 211586.SO_2268 233
211586.SO_0012 211586.SO_2269 343
211586.SO_0012 211586.SO_2308 188
211586.SO_0012 211586.SO_2310 156
211586.SO_0012 211586.SO_2328 191
211586.SO_0012 211586.SO_2339 189
211586.SO_0012 211586.SO_2443 174
211586.SO_0012 211586.SO_2471 150
211586.SO_0012 211586.SO_2491 310
211586.SO_0012 211586.SO_2494 216
211586.SO_0012 211586.SO_2503 164
211586.SO_0012 211586.SO_2535 152
211586.SO_0012 211586.SO_2589 160
211586.SO_0012 211586.SO_2613 192
211586.SO_0012 211586.SO_2617 151
211586.SO_0012 211586.SO_2626 193
211586.SO_0012 211586.SO_2633 368
211586.SO_0012 211586.SO_2880 161
211586.SO_0012 211586.SO_2898 192
211586.SO_0012 211586.SO_2931 218
211586.SO_0012 211586.SO_3060 172
211586.SO_0012 211586.SO_3083 155
211586.SO_0012 211586.SO_3216 242
211586.SO_0012 211586.SO_3220 254
211586.SO_0012 211586.SO_3237 290
211586.SO_0012 211586.SO_3238 290
211586.SO_0012 211586.SO_3242 524
211586.SO_0012 211586.SO_3243 521
211586.SO_0012 211586.SO_3292 187
211586.SO_0012 211586.SO_3349 900
211586.SO_0012 211586.SO_3354 192
211586.SO_0012 211586.SO_3440 385
211586.SO_0012 211586.SO_3449 204
211586.SO_0012 211586.SO_3480 153
211586.SO_0012 211586.SO_3513 153
211586.SO_0012 211586.SO_3521 199
211586.SO_0012 211586.SO_3546 171
211586.SO_0012 211586.SO_3576 160
211586.SO_0012 211586.SO_3577 193
211586.SO_0012 211586.SO_3608 192
211586.SO_0012 211586.SO_3641 153
211586.SO_0012 211586.SO_3660.1 151
211586.SO_0012 211586.SO_3670 258
211586.SO_0012 211586.SO_3675 164
211586.SO_0012 211586.SO_3735 223
211586.SO_0012 211586.SO_3772 185
211586.SO_0012 211586.SO_3776 248
211586.SO_0012 211586.SO_3808 162
211586.SO_0012 211586.SO_3939 220
211586.SO_0012 211586.SO_3940 170
211586.SO_0012 211586.SO_4016 192
211586.SO_0012 211586.SO_4030 244
211586.SO_0012 211586.SO_4035 200
211586.SO_0012 211586.SO_4111 151
211586.SO_0012 211586.SO_4189 323
211586.SO_0012 211586.SO_4195 154
211586.SO_0012 211586.SO_4207 152
211586.SO_0012 211586.SO_4233 247
211586.SO_0012 211586.SO_4234 330
211586.SO_0012 211586.SO_4250 209
211586.SO_0012 211586.SO_4257 169
211586.SO_0012 211586.SO_4335 154
211586.SO_0012 211586.SO_4344 253
211586.SO_0012 211586.SO_4351 155
211586.SO_0012 211586.SO_4400 175
211586.SO_0012 211586.SO_4403 218
211586.SO_0012 211586.SO_4410 154
211586.SO_0012 211586.SO_4492 437
211586.SO_0012 211586.SO_4585 588
211586.SO_0012 211586.SO_4589 157
211586.SO_0012 211586.SO_4667 270
211586.SO_0012 211586.SO_4677 192
211586.SO_0012 211586.SO_4697 242
211586.SO_0012 211586.SO_4702 899
211586.SO_0012 211586.SO_4737 186
211586.SO_0012 211586.SO_4741 156
211586.SO_0012 211586.SO_4743 240
211586.SO_0013 211586.SO_0008 434
211586.SO_0013 211586.SO_0009 447
211586.SO_0013 211586.SO_0010 628
211586.SO_0013 211586.SO_0011 636
211586.SO_0013 211586.SO_0012 432
211586.SO_0013 211586.SO_0018 201
211586.SO_0013 211586.SO_0040 205
211586.SO_0013 211586.SO_0090 154
211586.SO_0013 211586.SO_0105 307
211586.SO_0013 211586.SO_0191 181
211586.SO_0013 211586.SO_0285 159
211586.SO_0013 211586.SO_0294 157
211586.SO_0013 211586.SO_0298 226
211586.SO_0013 211586.SO_0306 212
211586.SO_0013 211586.SO_0321 159
211586.SO_0013 211586.SO_0361 281
211586.SO_0013 211586.SO_0413 226
211586.SO_0013 211586.SO_0422 159
211586.SO_0013 211586.SO_0439 651
211586.SO_0013 211586.SO_0464 447
211586.SO_0013 211586.SO_0519 178
211586.SO_0013 211586.SO_0549 264
211586.SO_0013 211586.SO_0573 195
211586.SO_0013 211586.SO_0577 159
211586.SO_0013 211586.SO_0586 336
211586.SO_0013 211586.SO_0599 150
211586.SO_0013 211586.SO_0604 301
211586.SO_0013 211586.SO_0696 180
211586.SO_0013 211586.SO_0855 224
211586.SO_0013 211586.SO_0856 224
211586.SO_0013 211586.SO_0910 223
211586.SO_0013 211586.SO_0918 204
211586.SO_0013 211586.SO_0936 347
211586.SO_0013 211586.SO_0952 238
211586.SO_0013 211586.SO_0962 198
211586.SO_0013 211586.SO_0971 153
211586.SO_0013 211586.SO_0975 276
211586.SO_0013 211586.SO_0990 239
211586.SO_0013 211586.SO_1035 224
211586.SO_0013 211586.SO_1039 204
211586.SO_0013 211586.SO_1112.1 590
211586.SO_0013 211586.SO_1137 158
211586.SO_0013 211586.SO_1143 199
211586.SO_0013 211586.SO_1145 239
211586.SO_0013 211586.SO_1172 211
211586.SO_0013 211586.SO_1176 239
211586.SO_0013 211586.SO_1193 234
211586.SO_0013 211586.SO_1205 218
211586.SO_0013 211586.SO_1230 180
211586.SO_0013 211586.SO_1231 189
211586.SO_0013 211586.SO_1234 183
211586.SO_0013 211586.SO_1254 440
211586.SO_0013 211586.SO_1271 292
211586.SO_0013 211586.SO_1312 158
211586.SO_0013 211586.SO_1358 175
211586.SO_0013 211586.SO_1428 277
211586.SO_0013 211586.SO_1431 262
211586.SO_0013 211586.SO_1502 337
211586.SO_0013 211586.SO_1529 550
211586.SO_0013 211586.SO_1570 353
211586.SO_0013 211586.SO_1571 242
211586.SO_0013 211586.SO_1579 173
211586.SO_0013 211586.SO_1581 198
211586.SO_0013 211586.SO_1658 183
211586.SO_0013 211586.SO_1659 184
211586.SO_0013 211586.SO_1697 174
211586.SO_0013 211586.SO_1699 336
211586.SO_0013 211586.SO_1734 180
211586.SO_0013 211586.SO_1746 160
211586.SO_0013 211586.SO_1796 308
211586.SO_0013 211586.SO_1862 222
211586.SO_0013 211586.SO_1907 181
211586.SO_0013 211586.SO_1947 293
211586.SO_0013 211586.SO_1967 257
211586.SO_0013 211586.SO_2102 212
211586.SO_0013 211586.SO_2103 160
211586.SO_0013 211586.SO_2120 180
211586.SO_0013 211586.SO_2121 268
211586.SO_0013 211586.SO_2126 243
211586.SO_0013 211586.SO_2144 150
211586.SO_0013 211586.SO_2151 158
211586.SO_0013 211586.SO_2192 153
211586.SO_0013 211586.SO_2282 366
211586.SO_0013 211586.SO_2302 260
211586.SO_0013 211586.SO_2318 180
211586.SO_0013 211586.SO_2327 243
211586.SO_0013 211586.SO_2352 206
211586.SO_0013 211586.SO_2360 274
211586.SO_0013 211586.SO_2378 168
211586.SO_0013 211586.SO_2398 276
211586.SO_0013 211586.SO_2403 301
211586.SO_0013 211586.SO_2434 257
211586.SO_0013 211586.SO_2480 180
211586.SO_0013 211586.SO_2506 274
211586.SO_0013 211586.SO_2538 420
211586.SO_0013 211586.SO_2541 274
211586.SO_0013 211586.SO_2542 162
211586.SO_0013 211586.SO_2545 220
211586.SO_0013 211586.SO_2549 244
211586.SO_0013 211586.SO_2595 156
211586.SO_0013 211586.SO_2727 266
211586.SO_0013 211586.SO_2736 235
211586.SO_0013 211586.SO_2790 206
211586.SO_0013 211586.SO_2794 321
211586.SO_0013 211586.SO_2830 732
211586.SO_0013 211586.SO_2876 687
211586.SO_0013 211586.SO_2900 314
211586.SO_0013 211586.SO_3014 157
211586.SO_0013 211586.SO_3015 157
211586.SO_0013 211586.SO_3036 174
211586.SO_0013 211586.SO_3097.2 160
211586.SO_0013 211586.SO_3110 274
211586.SO_0013 211586.SO_3111 274
211586.SO_0013 211586.SO_3120 177
211586.SO_0013 211586.SO_3206 243
211586.SO_0013 211586.SO_3207 268
211586.SO_0013 211586.SO_3208 199
211586.SO_0013 211586.SO_3209 238
211586.SO_0013 211586.SO_3210 233
211586.SO_0013 211586.SO_3211 359
211586.SO_0013 211586.SO_3212 201
211586.SO_0013 211586.SO_3227 159
211586.SO_0013 211586.SO_3231 164
211586.SO_0013 211586.SO_3239 357
211586.SO_0013 211586.SO_3239.2 237
211586.SO_0013 211586.SO_3239.3 487
211586.SO_0013 211586.SO_3243 243
211586.SO_0013 211586.SO_3244 272
211586.SO_0013 211586.SO_3245 212
211586.SO_0013 211586.SO_3247 250
211586.SO_0013 211586.SO_3249 361
211586.SO_0013 211586.SO_3255 232
211586.SO_0013 211586.SO_3265 193
211586.SO_0013 211586.SO_3267 176
211586.SO_0013 211586.SO_3274 176
211586.SO_0013 211586.SO_3282 165
211586.SO_0013 211586.SO_3300 150
211586.SO_0013 211586.SO_3311 182
211586.SO_0013 211586.SO_3317 207
211586.SO_0013 211586.SO_3318 171
211586.SO_0013 211586.SO_3337 425
211586.SO_0013 211586.SO_3426 277
211586.SO_0013 211586.SO_3493 163
211586.SO_0013 211586.SO_3533 440
211586.SO_0013 211586.SO_3547 225
211586.SO_0013 211586.SO_3587 180
211586.SO_0013 211586.SO_3611 242
211586.SO_0013 211586.SO_3624 300
211586.SO_0013 211586.SO_3656 159
211586.SO_0013 211586.SO_3659 180
211586.SO_0013 211586.SO_3699.1 197
211586.SO_0013 211586.SO_3735 205
211586.SO_0013 211586.SO_3743 432
211586.SO_0013 211586.SO_3841 588
211586.SO_0013 211586.SO_3930 256
211586.SO_0013 211586.SO_3935 217
211586.SO_0013 211586.SO_3951 161
211586.SO_0013 211586.SO_3966 239
211586.SO_0013 211586.SO_3985 219
211586.SO_0013 211586.SO_4018 162
211586.SO_0013 211586.SO_4043 206
211586.SO_0013 211586.SO_4053 222
211586.SO_0013 211586.SO_4077 291
211586.SO_0013 211586.SO_4080 364
211586.SO_0013 211586.SO_4110 205
211586.SO_0013 211586.SO_4122 163
211586.SO_0013 211586.SO_4123 321
211586.SO_0013 211586.SO_4179 176
211586.SO_0013 211586.SO_4221 168
211586.SO_0013 211586.SO_4257 280
211586.SO_0013 211586.SO_4287 286
211586.SO_0013 211586.SO_4349 157
211586.SO_0013 211586.SO_4362 294
211586.SO_0013 211586.SO_4379 256
211586.SO_0013 211586.SO_4446 207
211586.SO_0013 211586.SO_4457 186
211586.SO_0013 211586.SO_4504 177
211586.SO_0013 211586.SO_4508 257
211586.SO_0013 211586.SO_4563 358
211586.SO_0013 211586.SO_4636 179
211586.SO_0013 211586.SO_4646 293
211586.SO_0013 211586.SO_4656.2 159
211586.SO_0013 211586.SO_4667 157
211586.SO_0013 211586.SO_4689 237
211586.SO_0013 211586.SO_4712 301
211586.SO_0013 211586.SO_4715 188
211586.SO_0013 211586.SO_A0100 239
211586.SO_0013 211586.SO_A0132 243
211586.SO_0014 211586.SO_0008 328
211586.SO_0014 211586.SO_0009 371
211586.SO_0014 211586.SO_0010 376
211586.SO_0014 211586.SO_0011 661
211586.SO_0014 211586.SO_0015 999
211586.SO_0014 211586.SO_0016 788
211586.SO_0014 211586.SO_0019 181
211586.SO_0014 211586.SO_0029 378
211586.SO_0014 211586.SO_0030 491
211586.SO_0014 211586.SO_0031 378
211586.SO_0014 211586.SO_0032 291
211586.SO_0014 211586.SO_0037 453
211586.SO_0014 211586.SO_0045 220
211586.SO_0014 211586.SO_0049 151
211586.SO_0014 211586.SO_0092 178
211586.SO_0014 211586.SO_0123 204
211586.SO_0014 211586.SO_0145 154
211586.SO_0014 211586.SO_0194 204
211586.SO_0014 211586.SO_0207 177
211586.SO_0014 211586.SO_0228 353
211586.SO_0014 211586.SO_0251 365
211586.SO_0014 211586.SO_0255 150
211586.SO_0014 211586.SO_0258.1 257
211586.SO_0014 211586.SO_0337 166
211586.SO_0014 211586.SO_0347 204
211586.SO_0014 211586.SO_0348 204
211586.SO_0014 211586.SO_0349 342
211586.SO_0014 211586.SO_0358 308
211586.SO_0014 211586.SO_0361 151
211586.SO_0014 211586.SO_0379 475
211586.SO_0014 211586.SO_0406 388
211586.SO_0014 211586.SO_0557 164
211586.SO_0014 211586.SO_0560 220
211586.SO_0014 211586.SO_0567 204
211586.SO_0014 211586.SO_0588.4 258
211586.SO_0014 211586.SO_0702 164
211586.SO_0014 211586.SO_0704 198
211586.SO_0014 211586.SO_0779 224
211586.SO_0014 211586.SO_0780 224
211586.SO_0014 211586.SO_0781 308
211586.SO_0014 211586.SO_0832 266
211586.SO_0014 211586.SO_0842 343
211586.SO_0014 211586.SO_0948 206
211586.SO_0014 211586.SO_0990 155
211586.SO_0014 211586.SO_0992 173
211586.SO_0014 211586.SO_1062 151
211586.SO_0014 211586.SO_1127 370
211586.SO_0014 211586.SO_1145 239
211586.SO_0014 211586.SO_1170 161
211586.SO_0014 211586.SO_1172 388
211586.SO_0014 211586.SO_1177 471
211586.SO_0014 211586.SO_1178 440
211586.SO_0014 211586.SO_1179 436
211586.SO_0014 211586.SO_1180 425
211586.SO_0014 211586.SO_1181 328
211586.SO_0014 211586.SO_1184 429
211586.SO_0014 211586.SO_1198 164
211586.SO_0014 211586.SO_1202 275
211586.SO_0014 211586.SO_1209 310
211586.SO_0014 211586.SO_1213 194
211586.SO_0014 211586.SO_1217 266
211586.SO_0014 211586.SO_1221 290
211586.SO_0014 211586.SO_1284 340
211586.SO_0014 211586.SO_1286 393
211586.SO_0014 211586.SO_1287 197
211586.SO_0014 211586.SO_1288 266
211586.SO_0014 211586.SO_1295.2 151
211586.SO_0014 211586.SO_1304 341
211586.SO_0014 211586.SO_1334 397
211586.SO_0014 211586.SO_1347 425
211586.SO_0014 211586.SO_1349 550
211586.SO_0014 211586.SO_1350 384
211586.SO_0014 211586.SO_1354 280
211586.SO_0014 211586.SO_1357 240
211586.SO_0014 211586.SO_1359 361
211586.SO_0014 211586.SO_1404 166
211586.SO_0014 211586.SO_1525 224
211586.SO_0014 211586.SO_1538 167
211586.SO_0014 211586.SO_1575 174
211586.SO_0014 211586.SO_1624 393
211586.SO_0014 211586.SO_1638 157
211586.SO_0014 211586.SO_1653 179
211586.SO_0014 211586.SO_1792 224
211586.SO_0014 211586.SO_1795 388
211586.SO_0014 211586.SO_1815 185
211586.SO_0014 211586.SO_1850 194
211586.SO_0014 211586.SO_1861 332
211586.SO_0014 211586.SO_1870 237
211586.SO_0014 211586.SO_1881 228
211586.SO_0014 211586.SO_1945 152
211586.SO_0014 211586.SO_1946 152
211586.SO_0014 211586.SO_1960 166
211586.SO_0014 211586.SO_2016 198
211586.SO_0014 211586.SO_2018 154
211586.SO_0014 211586.SO_2019 295
211586.SO_0014 211586.SO_2044 444
211586.SO_0014 211586.SO_2068 150
211586.SO_0014 211586.SO_2069 152
211586.SO_0014 211586.SO_2070 265
211586.SO_0014 211586.SO_2071 410
211586.SO_0014 211586.SO_2112 156
211586.SO_0014 211586.SO_2113 272
211586.SO_0014 211586.SO_2114 361
211586.SO_0014 211586.SO_2145 163
211586.SO_0014 211586.SO_2180 330
211586.SO_0014 211586.SO_2203 318
211586.SO_0014 211586.SO_2215 343
211586.SO_0014 211586.SO_2220 174
211586.SO_0014 211586.SO_2221 191
211586.SO_0014 211586.SO_2244 193
211586.SO_0014 211586.SO_2255 328
211586.SO_0014 211586.SO_2266 341
211586.SO_0014 211586.SO_2290 279
211586.SO_0014 211586.SO_2328 353
211586.SO_0014 211586.SO_2394 166
211586.SO_0014 211586.SO_2398 451
211586.SO_0014 211586.SO_2411 327
211586.SO_0014 211586.SO_2420 360
211586.SO_0014 211586.SO_2431 170
211586.SO_0014 211586.SO_2432 184
211586.SO_0014 211586.SO_2435 165
211586.SO_0014 211586.SO_2445 388
211586.SO_0014 211586.SO_2449 217
211586.SO_0014 211586.SO_2483 187
211586.SO_0014 211586.SO_2485 385
211586.SO_0014 211586.SO_2486 274
211586.SO_0014 211586.SO_2543 153
211586.SO_0014 211586.SO_2587 189
211586.SO_0014 211586.SO_2609 174
211586.SO_0014 211586.SO_2621 195
211586.SO_0014 211586.SO_2644 536
211586.SO_0014 211586.SO_2645 425
211586.SO_0014 211586.SO_2705 174
211586.SO_0014 211586.SO_2719 178
211586.SO_0014 211586.SO_2739 208
211586.SO_0014 211586.SO_2741 238
211586.SO_0014 211586.SO_2771 237
211586.SO_0014 211586.SO_2791 320
211586.SO_0014 211586.SO_2815 280
211586.SO_0014 211586.SO_2831 216
211586.SO_0014 211586.SO_2840 263
211586.SO_0014 211586.SO_2851 570
211586.SO_0014 211586.SO_2894 156
211586.SO_0014 211586.SO_2896 274
211586.SO_0014 211586.SO_2923 274
211586.SO_0014 211586.SO_2924 284
211586.SO_0014 211586.SO_2933 220
211586.SO_0014 211586.SO_3016 237
211586.SO_0014 211586.SO_3019 191
211586.SO_0014 211586.SO_3070 388
211586.SO_0014 211586.SO_3075 234
211586.SO_0014 211586.SO_3078 360
211586.SO_0014 211586.SO_3128.2 154
211586.SO_0014 211586.SO_3292 273
211586.SO_0014 211586.SO_3313 250
211586.SO_0014 211586.SO_3316 280
211586.SO_0014 211586.SO_3348 295
211586.SO_0014 211586.SO_3366 153
211586.SO_0014 211586.SO_3368 241
211586.SO_0014 211586.SO_3386 195
211586.SO_0014 211586.SO_3432 340
211586.SO_0014 211586.SO_3441 301
211586.SO_0014 211586.SO_3470 193
211586.SO_0014 211586.SO_3497 170
211586.SO_0014 211586.SO_3516 193
211586.SO_0014 211586.SO_3531 222
211586.SO_0014 211586.SO_3532 360
211586.SO_0014 211586.SO_3537 216
211586.SO_0014 211586.SO_3637 440
211586.SO_0014 211586.SO_3653 574
211586.SO_0014 211586.SO_3694 151
211586.SO_0014 211586.SO_3737 309
211586.SO_0014 211586.SO_3746 224
211586.SO_0014 211586.SO_3890 250
211586.SO_0014 211586.SO_3897 194
211586.SO_0014 211586.SO_3899 219
211586.SO_0014 211586.SO_3964 157
211586.SO_0014 211586.SO_3966 239
211586.SO_0014 211586.SO_3984 151
211586.SO_0014 211586.SO_4078 388
211586.SO_0014 211586.SO_4087 318
211586.SO_0014 211586.SO_4189 151
211586.SO_0014 211586.SO_4204 178
211586.SO_0014 211586.SO_4208 189
211586.SO_0014 211586.SO_4216 388
211586.SO_0014 211586.SO_4233 271
211586.SO_0014 211586.SO_4235 306
211586.SO_0014 211586.SO_4254 224
211586.SO_0014 211586.SO_4297 190
211586.SO_0014 211586.SO_4306 178
211586.SO_0014 211586.SO_4351 280
211586.SO_0014 211586.SO_4364 208
211586.SO_0014 211586.SO_4367 204
211586.SO_0014 211586.SO_4396 185
211586.SO_0014 211586.SO_4425 188
211586.SO_0014 211586.SO_4529 444
211586.SO_0014 211586.SO_4583 256
211586.SO_0014 211586.SO_4608 342
211586.SO_0014 211586.SO_4625 181
211586.SO_0014 211586.SO_4629 223
211586.SO_0014 211586.SO_4658 364
211586.SO_0014 211586.SO_4667 388
211586.SO_0014 211586.SO_4674 208
211586.SO_0014 211586.SO_4696 208
211586.SO_0014 211586.SO_4745 175
211586.SO_0014 211586.SO_4747 440
211586.SO_0014 211586.SO_4749 183
211586.SO_0014 211586.SO_4757 217
211586.SO_0014 211586.SO_A0099 175
211586.SO_0014 211586.SO_A0100 233
211586.SO_0014 211586.SO_A0118 257
211586.SO_0015 211586.SO_0008 402
211586.SO_0015 211586.SO_0009 386
211586.SO_0015 211586.SO_0010 376
211586.SO_0015 211586.SO_0011 571
211586.SO_0015 211586.SO_0014 999
211586.SO_0015 211586.SO_0016 799
211586.SO_0015 211586.SO_0019 181
211586.SO_0015 211586.SO_0029 440
211586.SO_0015 211586.SO_0030 491
211586.SO_0015 211586.SO_0031 378
211586.SO_0015 211586.SO_0032 487
211586.SO_0015 211586.SO_0037 446
211586.SO_0015 211586.SO_0053 270
211586.SO_0015 211586.SO_0092 159
211586.SO_0015 211586.SO_0123 204
211586.SO_0015 211586.SO_0194 204
211586.SO_0015 211586.SO_0217 530
211586.SO_0015 211586.SO_0220 152
211586.SO_0015 211586.SO_0224 186
211586.SO_0015 211586.SO_0226 166
211586.SO_0015 211586.SO_0227 166
211586.SO_0015 211586.SO_0228 152
211586.SO_0015 211586.SO_0229 530
211586.SO_0015 211586.SO_0230 150
211586.SO_0015 211586.SO_0231 189
211586.SO_0015 211586.SO_0232 269
211586.SO_0015 211586.SO_0234 196
211586.SO_0015 211586.SO_0235 164
211586.SO_0015 211586.SO_0236 232
211586.SO_0015 211586.SO_0237 449
211586.SO_0015 211586.SO_0238 240
211586.SO_0015 211586.SO_0239 289
211586.SO_0015 211586.SO_0246 315
211586.SO_0015 211586.SO_0251 257
211586.SO_0015 211586.SO_0253 259
211586.SO_0015 211586.SO_0279 318
211586.SO_0015 211586.SO_0337 166
211586.SO_0015 211586.SO_0340 270
211586.SO_0015 211586.SO_0347 204
211586.SO_0015 211586.SO_0348 204
211586.SO_0015 211586.SO_0358 166
211586.SO_0015 211586.SO_0379 475
211586.SO_0015 211586.SO_0567 204
211586.SO_0015 211586.SO_0588.4 260
211586.SO_0015 211586.SO_0779 155
211586.SO_0015 211586.SO_0780 156
211586.SO_0015 211586.SO_0781 308
211586.SO_0015 211586.SO_0832 265
211586.SO_0015 211586.SO_0842 152
211586.SO_0015 211586.SO_0929 277
211586.SO_0015 211586.SO_0948 266
211586.SO_0015 211586.SO_0992 205
211586.SO_0015 211586.SO_1062 212
211586.SO_0015 211586.SO_1122 177
211586.SO_0015 211586.SO_1127 425
211586.SO_0015 211586.SO_1141 241
211586.SO_0015 211586.SO_1145 277
211586.SO_0015 211586.SO_1170 182
211586.SO_0015 211586.SO_1177 474
211586.SO_0015 211586.SO_1178 446
211586.SO_0015 211586.SO_1179 440
211586.SO_0015 211586.SO_1180 320
211586.SO_0015 211586.SO_1181 381
211586.SO_0015 211586.SO_1202 180
211586.SO_0015 211586.SO_1217 266
211586.SO_0015 211586.SO_1221 193
211586.SO_0015 211586.SO_1233 154
211586.SO_0015 211586.SO_1248 228
211586.SO_0015 211586.SO_1249 408
211586.SO_0015 211586.SO_1252 408
211586.SO_0015 211586.SO_1268 194
211586.SO_0015 211586.SO_1284 243
211586.SO_0015 211586.SO_1286 318
211586.SO_0015 211586.SO_1287 197
211586.SO_0015 211586.SO_1288 279
211586.SO_0015 211586.SO_1324 176
211586.SO_0015 211586.SO_1333 150
211586.SO_0015 211586.SO_1334 337
211586.SO_0015 211586.SO_1347 200
211586.SO_0015 211586.SO_1348 192
211586.SO_0015 211586.SO_1349 360
211586.SO_0015 211586.SO_1350 386
211586.SO_0015 211586.SO_1356 405
211586.SO_0015 211586.SO_1357 450
211586.SO_0015 211586.SO_1358 209
211586.SO_0015 211586.SO_1359 306
211586.SO_0015 211586.SO_1360 373
211586.SO_0015 211586.SO_1404 166
211586.SO_0015 211586.SO_1496 193
211586.SO_0015 211586.SO_1499 218
211586.SO_0015 211586.SO_1575 174
211586.SO_0015 211586.SO_1652 156
211586.SO_0015 211586.SO_1757 316
211586.SO_0015 211586.SO_1812 154
211586.SO_0015 211586.SO_1850 253
211586.SO_0015 211586.SO_1861 332
211586.SO_0015 211586.SO_1870 237
211586.SO_0015 211586.SO_1881 222
211586.SO_0015 211586.SO_1923 155
211586.SO_0015 211586.SO_1925 388
211586.SO_0015 211586.SO_1945 152
211586.SO_0015 211586.SO_1946 152
211586.SO_0015 211586.SO_1960 166
211586.SO_0015 211586.SO_2019 187
211586.SO_0015 211586.SO_2021 203
211586.SO_0015 211586.SO_2044 444
211586.SO_0015 211586.SO_2068 150
211586.SO_0015 211586.SO_2069 155
211586.SO_0015 211586.SO_2070 265
211586.SO_0015 211586.SO_2071 482
211586.SO_0015 211586.SO_2082 170
211586.SO_0015 211586.SO_2085 594
211586.SO_0015 211586.SO_2112 207
211586.SO_0015 211586.SO_2113 197
211586.SO_0015 211586.SO_2114 242
211586.SO_0015 211586.SO_2191 318
211586.SO_0015 211586.SO_2203 302
211586.SO_0015 211586.SO_2215 343
211586.SO_0015 211586.SO_2255 339
211586.SO_0015 211586.SO_2262 318
211586.SO_0015 211586.SO_2290 388
211586.SO_0015 211586.SO_2398 255
211586.SO_0015 211586.SO_2416 388
211586.SO_0015 211586.SO_2420 503
211586.SO_0015 211586.SO_2429 156
211586.SO_0015 211586.SO_2449 217
211586.SO_0015 211586.SO_2485 220
211586.SO_0015 211586.SO_2530 310
211586.SO_0015 211586.SO_2601 195
211586.SO_0015 211586.SO_2602 184
211586.SO_0015 211586.SO_2609 174
211586.SO_0015 211586.SO_2621 350
211586.SO_0015 211586.SO_2636 181
211586.SO_0015 211586.SO_2644 488
211586.SO_0015 211586.SO_2645 353
211586.SO_0015 211586.SO_2719 159
211586.SO_0015 211586.SO_2745 339
211586.SO_0015 211586.SO_2747 202
211586.SO_0015 211586.SO_2771 237
211586.SO_0015 211586.SO_2775 407
211586.SO_0015 211586.SO_2791 320
211586.SO_0015 211586.SO_2797 339
211586.SO_0015 211586.SO_2803 273
211586.SO_0015 211586.SO_2815 155
211586.SO_0015 211586.SO_2840 263
211586.SO_0015 211586.SO_2851 570
211586.SO_0015 211586.SO_2894 156
211586.SO_0015 211586.SO_2896 268
211586.SO_0015 211586.SO_2924 200
211586.SO_0015 211586.SO_2933 232
211586.SO_0015 211586.SO_3016 235
211586.SO_0015 211586.SO_3078 360
211586.SO_0015 211586.SO_3292 317
211586.SO_0015 211586.SO_3311 401
211586.SO_0015 211586.SO_3313 265
211586.SO_0015 211586.SO_3316 155
211586.SO_0015 211586.SO_3348 187
211586.SO_0015 211586.SO_3356 240
211586.SO_0015 211586.SO_3432 243
211586.SO_0015 211586.SO_3433 367
211586.SO_0015 211586.SO_3441 195
211586.SO_0015 211586.SO_3465 166
211586.SO_0015 211586.SO_3468 151
211586.SO_0015 211586.SO_3471 212
211586.SO_0015 211586.SO_3531 269
211586.SO_0015 211586.SO_3532 380
211586.SO_0015 211586.SO_3537 184
211586.SO_0015 211586.SO_3554 475
211586.SO_0015 211586.SO_3561 197
211586.SO_0015 211586.SO_3592 260
211586.SO_0015 211586.SO_3637 442
211586.SO_0015 211586.SO_3652 196
211586.SO_0015 211586.SO_3653 450
211586.SO_0015 211586.SO_3715 229
211586.SO_0015 211586.SO_3727 167
211586.SO_0015 211586.SO_3736 167
211586.SO_0015 211586.SO_3745 276
211586.SO_0015 211586.SO_3746 224
211586.SO_0015 211586.SO_3797 228
211586.SO_0015 211586.SO_3890 151
211586.SO_0015 211586.SO_3940 152
211586.SO_0015 211586.SO_3948 295
211586.SO_0015 211586.SO_3966 277
211586.SO_0015 211586.SO_3969 150
211586.SO_0015 211586.SO_3984 181
211586.SO_0015 211586.SO_4030 226
211586.SO_0015 211586.SO_4056 154
211586.SO_0015 211586.SO_4097 186
211586.SO_0015 211586.SO_4098 274
211586.SO_0015 211586.SO_4136 168
211586.SO_0015 211586.SO_4173 242
211586.SO_0015 211586.SO_4189 151
211586.SO_0015 211586.SO_4224 193
211586.SO_0015 211586.SO_4233 191
211586.SO_0015 211586.SO_4247 225
211586.SO_0015 211586.SO_4306 177
211586.SO_0015 211586.SO_4307 267
211586.SO_0015 211586.SO_4308 367
211586.SO_0015 211586.SO_4309 385
211586.SO_0015 211586.SO_4312 224
211586.SO_0015 211586.SO_4351 155
211586.SO_0015 211586.SO_4367 204
211586.SO_0015 211586.SO_4396 192
211586.SO_0015 211586.SO_4410 417
211586.SO_0015 211586.SO_4583 243
211586.SO_0015 211586.SO_4591 154
211586.SO_0015 211586.SO_4607 194
211586.SO_0015 211586.SO_4629 276
211586.SO_0015 211586.SO_4658 364
211586.SO_0015 211586.SO_4676 475
211586.SO_0015 211586.SO_4684 176
211586.SO_0015 211586.SO_4696 217
211586.SO_0015 211586.SO_4747 241
211586.SO_0015 211586.SO_4748 152
211586.SO_0015 211586.SO_A0100 163
211586.SO_0016 211586.SO_0014 788
211586.SO_0016 211586.SO_0015 799
211586.SO_0016 211586.SO_0022 738
211586.SO_0016 211586.SO_0036 323
211586.SO_0016 211586.SO_0037 367
211586.SO_0016 211586.SO_0040 442
211586.SO_0016 211586.SO_0104 216
211586.SO_0016 211586.SO_0196 738
211586.SO_0016 211586.SO_0197 738
211586.SO_0016 211586.SO_0214 178
211586.SO_0016 211586.SO_0248 213
211586.SO_0016 211586.SO_0272 300
211586.SO_0016 211586.SO_0410 388
211586.SO_0016 211586.SO_0442 318
211586.SO_0016 211586.SO_0512 161
211586.SO_0016 211586.SO_0601 274
211586.SO_0016 211586.SO_0602 185
211586.SO_0016 211586.SO_0746 290
211586.SO_0016 211586.SO_0861 475
211586.SO_0016 211586.SO_0885 269
211586.SO_0016 211586.SO_0888 318
211586.SO_0016 211586.SO_0952 163
211586.SO_0016 211586.SO_1009 196
211586.SO_0016 211586.SO_1010 178
211586.SO_0016 211586.SO_1042 172
211586.SO_0016 211586.SO_1121 189
211586.SO_0016 211586.SO_1198 307
211586.SO_0016 211586.SO_1223 319
211586.SO_0016 211586.SO_1261 301
211586.SO_0016 211586.SO_1289 274
211586.SO_0016 211586.SO_1293 204
211586.SO_0016 211586.SO_1301 215
211586.SO_0016 211586.SO_1333 193
211586.SO_0016 211586.SO_1550 220
211586.SO_0016 211586.SO_1634 318
211586.SO_0016 211586.SO_1635 318
211586.SO_0016 211586.SO_1643 329
211586.SO_0016 211586.SO_1675 274
211586.SO_0016 211586.SO_1690 269
211586.SO_0016 211586.SO_1758 367
211586.SO_0016 211586.SO_1763 152
211586.SO_0016 211586.SO_1887 301
211586.SO_0016 211586.SO_1902 319
211586.SO_0016 211586.SO_1936 562
211586.SO_0016 211586.SO_2012 194
211586.SO_0016 211586.SO_2044 194
211586.SO_0016 211586.SO_2121 194
211586.SO_0016 211586.SO_2156 291
211586.SO_0016 211586.SO_2310 193
211586.SO_0016 211586.SO_2354 301
211586.SO_0016 211586.SO_2375 269
211586.SO_0016 211586.SO_2376 262
211586.SO_0016 211586.SO_2377 246
211586.SO_0016 211586.SO_2379 245
211586.SO_0016 211586.SO_2430 511
211586.SO_0016 211586.SO_2457 431
211586.SO_0016 211586.SO_2484 269
211586.SO_0016 211586.SO_2486 290
211586.SO_0016 211586.SO_2491 190
211586.SO_0016 211586.SO_2525 184
211586.SO_0016 211586.SO_2532 308
211586.SO_0016 211586.SO_2535 240
211586.SO_0016 211586.SO_2606 161
211586.SO_0016 211586.SO_2618 274
211586.SO_0016 211586.SO_2707 174
211586.SO_0016 211586.SO_2796 286
211586.SO_0016 211586.SO_2879 318
211586.SO_0016 211586.SO_2895 374
211586.SO_0016 211586.SO_2896 239
211586.SO_0016 211586.SO_2928 167
211586.SO_0016 211586.SO_3017 367
211586.SO_0016 211586.SO_3078 430
211586.SO_0016 211586.SO_3126 318
211586.SO_0016 211586.SO_3127 678
211586.SO_0016 211586.SO_3200 221
211586.SO_0016 211586.SO_3202 222
211586.SO_0016 211586.SO_3203 222
211586.SO_0016 211586.SO_3204 222
211586.SO_0016 211586.SO_3206 222
211586.SO_0016 211586.SO_3207 194
211586.SO_0016 211586.SO_3208 223
211586.SO_0016 211586.SO_3209 223
211586.SO_0016 211586.SO_3210 224
211586.SO_0016 211586.SO_3211 224
211586.SO_0016 211586.SO_3212 224
211586.SO_0016 211586.SO_3213 224
211586.SO_0016 211586.SO_3215 224
211586.SO_0016 211586.SO_3216 224
211586.SO_0016 211586.SO_3217 224
211586.SO_0016 211586.SO_3218 224
211586.SO_0016 211586.SO_3220 224
211586.SO_0016 211586.SO_3221 224
211586.SO_0016 211586.SO_3222 224
211586.SO_0016 211586.SO_3223 240
211586.SO_0016 211586.SO_3225 264
211586.SO_0016 211586.SO_3226 267
211586.SO_0016 211586.SO_3227 268
211586.SO_0016 211586.SO_3228 268
211586.SO_0016 211586.SO_3230 196
211586.SO_0016 211586.SO_3231 377
211586.SO_0016 211586.SO_3292 764
211586.SO_0016 211586.SO_3293 342
211586.SO_0016 211586.SO_3294 343
211586.SO_0016 211586.SO_3341 150
211586.SO_0016 211586.SO_3346 240
211586.SO_0016 211586.SO_3347 240
211586.SO_0016 211586.SO_3368 177
211586.SO_0016 211586.SO_3413 221
211586.SO_0016 211586.SO_3431 151
211586.SO_0016 211586.SO_3440 206
211586.SO_0016 211586.SO_3462 278
211586.SO_0016 211586.SO_3465 151
211586.SO_0016 211586.SO_3466 197
211586.SO_0016 211586.SO_3546 180
211586.SO_0016 211586.SO_3547 285
211586.SO_0016 211586.SO_3594 258
211586.SO_0016 211586.SO_3636 288
211586.SO_0016 211586.SO_3653 194
211586.SO_0016 211586.SO_3748 219
211586.SO_0016 211586.SO_3817 168
211586.SO_0016 211586.SO_3907 194
211586.SO_0016 211586.SO_3912 191
211586.SO_0016 211586.SO_3984 272
211586.SO_0016 211586.SO_4141 157
211586.SO_0016 211586.SO_4211 169
211586.SO_0016 211586.SO_4248 230
211586.SO_0016 211586.SO_4274 351
211586.SO_0016 211586.SO_4286 222
211586.SO_0016 211586.SO_4287 222
211586.SO_0016 211586.SO_4472 196
211586.SO_0016 211586.SO_4615 161
211586.SO_0016 211586.SO_4619 237
211586.SO_0016 211586.SO_4696 630
211586.SO_0016 211586.SO_4718 196
211586.SO_0016 211586.SO_4726 416
211586.SO_0016 211586.SO_4731 301
211586.SO_0016 211586.SO_A0165 224
211586.SO_0017 211586.SO_0018 459
211586.SO_0017 211586.SO_0019 467
211586.SO_0017 211586.SO_0020 275
211586.SO_0017 211586.SO_0021 233
211586.SO_0017 211586.SO_0022 360
211586.SO_0017 211586.SO_0023 360
211586.SO_0017 211586.SO_0024 514
211586.SO_0017 211586.SO_0025 284
211586.SO_0017 211586.SO_0027 284
211586.SO_0017 211586.SO_0031 210
211586.SO_0017 211586.SO_0045 192
211586.SO_0017 211586.SO_0077 205
211586.SO_0017 211586.SO_0080 205
211586.SO_0017 211586.SO_0096 250
211586.SO_0017 211586.SO_0097 795
211586.SO_0017 211586.SO_0098 413
211586.SO_0017 211586.SO_0105 439
211586.SO_0017 211586.SO_0127 328
211586.SO_0017 211586.SO_0145 180
211586.SO_0017 211586.SO_0164 233
211586.SO_0017 211586.SO_0173 170
211586.SO_0017 211586.SO_0192 177
211586.SO_0017 211586.SO_0214 216
211586.SO_0017 211586.SO_0230 240
211586.SO_0017 211586.SO_0231 239
211586.SO_0017 211586.SO_0232 224
211586.SO_0017 211586.SO_0233 224
211586.SO_0017 211586.SO_0234 224
211586.SO_0017 211586.SO_0235 224
211586.SO_0017 211586.SO_0236 224
211586.SO_0017 211586.SO_0237 224
211586.SO_0017 211586.SO_0238 224
211586.SO_0017 211586.SO_0239 224
211586.SO_0017 211586.SO_0240 224
211586.SO_0017 211586.SO_0291 228
211586.SO_0017 211586.SO_0308 257
211586.SO_0017 211586.SO_0312 156
211586.SO_0017 211586.SO_0321 708
211586.SO_0017 211586.SO_0364 230
211586.SO_0017 211586.SO_0514 277
211586.SO_0017 211586.SO_0519 266
211586.SO_0017 211586.SO_0556 343
211586.SO_0017 211586.SO_0578 498
211586.SO_0017 211586.SO_0599 221
211586.SO_0017 211586.SO_0615 241
211586.SO_0017 211586.SO_0702 237
211586.SO_0017 211586.SO_0749 750
211586.SO_0017 211586.SO_0761 154
211586.SO_0017 211586.SO_0835 156
211586.SO_0017 211586.SO_0842 276
211586.SO_0017 211586.SO_0848 210
211586.SO_0017 211586.SO_0876 283
211586.SO_0017 211586.SO_0946 153
211586.SO_0017 211586.SO_0990 242
211586.SO_0017 211586.SO_1061 225
211586.SO_0017 211586.SO_1102 387
211586.SO_0017 211586.SO_1121 176
211586.SO_0017 211586.SO_1124 360
211586.SO_0017 211586.SO_1157 617
211586.SO_0017 211586.SO_1160 177
211586.SO_0017 211586.SO_1197 212
211586.SO_0017 211586.SO_1245 168
211586.SO_0017 211586.SO_1256 205
211586.SO_0017 211586.SO_1267 206
211586.SO_0017 211586.SO_1277 617
211586.SO_0017 211586.SO_1322 162
211586.SO_0017 211586.SO_1353 212
211586.SO_0017 211586.SO_1356 225
211586.SO_0017 211586.SO_1357 151
211586.SO_0017 211586.SO_1383 619
211586.SO_0017 211586.SO_1387 283
211586.SO_0017 211586.SO_1412 478
211586.SO_0017 211586.SO_1422 274
211586.SO_0017 211586.SO_1499 165
211586.SO_0017 211586.SO_1533 311
211586.SO_0017 211586.SO_1539 171
211586.SO_0017 211586.SO_1548 291
211586.SO_0017 211586.SO_1552.2 632
211586.SO_0017 211586.SO_1557 156
211586.SO_0017 211586.SO_1583 171
211586.SO_0017 211586.SO_1612 197
211586.SO_0017 211586.SO_1614 167
211586.SO_0017 211586.SO_1615 165
211586.SO_0017 211586.SO_1626 201
211586.SO_0017 211586.SO_1645 204
211586.SO_0017 211586.SO_1649 271
211586.SO_0017 211586.SO_1658 207
211586.SO_0017 211586.SO_1670 235
211586.SO_0017 211586.SO_1679 611
211586.SO_0017 211586.SO_1793 158
211586.SO_0017 211586.SO_1821 156
211586.SO_0017 211586.SO_1822 488
211586.SO_0017 211586.SO_1825 357
211586.SO_0017 211586.SO_1826 357
211586.SO_0017 211586.SO_1827 304
211586.SO_0017 211586.SO_1828 159
211586.SO_0017 211586.SO_1995 188
211586.SO_0017 211586.SO_2004 177
211586.SO_0017 211586.SO_2113 617
211586.SO_0017 211586.SO_2194 424
211586.SO_0017 211586.SO_2197 291
211586.SO_0017 211586.SO_2248 155
211586.SO_0017 211586.SO_2256 213
211586.SO_0017 211586.SO_2271 158
211586.SO_0017 211586.SO_2354 204
211586.SO_0017 211586.SO_2358 215
211586.SO_0017 211586.SO_2389 520
211586.SO_0017 211586.SO_2427 217
211586.SO_0017 211586.SO_2429 345
211586.SO_0017 211586.SO_2430 283
211586.SO_0017 211586.SO_2431 280
211586.SO_0017 211586.SO_2432 222
211586.SO_0017 211586.SO_2437 177
211586.SO_0017 211586.SO_2470 284
211586.SO_0017 211586.SO_2501 224
211586.SO_0017 211586.SO_2503 242
211586.SO_0017 211586.SO_2555 424
211586.SO_0017 211586.SO_2555.1 424
211586.SO_0017 211586.SO_2584 358
211586.SO_0017 211586.SO_2586 207
211586.SO_0017 211586.SO_2611 158
211586.SO_0017 211586.SO_2622 171
211586.SO_0017 211586.SO_2637 224
211586.SO_0017 211586.SO_2638 486
211586.SO_0017 211586.SO_2642 217
211586.SO_0017 211586.SO_2650 203
211586.SO_0017 211586.SO_2654 611
211586.SO_0017 211586.SO_2680 210
211586.SO_0017 211586.SO_2697 617
211586.SO_0017 211586.SO_2714 305
211586.SO_0017 211586.SO_2724 411
211586.SO_0017 211586.SO_2736 188
211586.SO_0017 211586.SO_2743 528
211586.SO_0017 211586.SO_2746 591
211586.SO_0017 211586.SO_2747 424
211586.SO_0017 211586.SO_2749 622
211586.SO_0017 211586.SO_2750 411
211586.SO_0017 211586.SO_2751 357
211586.SO_0017 211586.SO_2752 205
211586.SO_0017 211586.SO_2753.2 424
211586.SO_0017 211586.SO_2777 253
211586.SO_0017 211586.SO_2833 224
211586.SO_0017 211586.SO_2847 432
211586.SO_0017 211586.SO_2885 344
211586.SO_0017 211586.SO_2886 435
211586.SO_0017 211586.SO_2890 182
211586.SO_0017 211586.SO_2901 477
211586.SO_0017 211586.SO_2920 173
211586.SO_0017 211586.SO_2922 199
211586.SO_0017 211586.SO_2930 616
211586.SO_0017 211586.SO_2931 544
211586.SO_0017 211586.SO_2953 617
211586.SO_0017 211586.SO_3048 217
211586.SO_0017 211586.SO_3051 619
211586.SO_0017 211586.SO_3057 413
211586.SO_0017 211586.SO_3060 156
211586.SO_0017 211586.SO_3109 223
211586.SO_0017 211586.SO_3148 483
211586.SO_0017 211586.SO_3149 744
211586.SO_0017 211586.SO_3162 372
211586.SO_0017 211586.SO_3164 241
211586.SO_0017 211586.SO_3180 204
211586.SO_0017 211586.SO_3194 237
211586.SO_0017 211586.SO_3251 234
211586.SO_0017 211586.SO_3258 151
211586.SO_0017 211586.SO_3275 173
211586.SO_0017 211586.SO_3298 472
211586.SO_0017 211586.SO_3299 413
211586.SO_0017 211586.SO_3335 369
211586.SO_0017 211586.SO_3336 212
211586.SO_0017 211586.SO_3339 424
211586.SO_0017 211586.SO_3361 583
211586.SO_0017 211586.SO_3401 222
211586.SO_0017 211586.SO_3417 188
211586.SO_0017 211586.SO_3495 194
211586.SO_0017 211586.SO_3513 167
211586.SO_0017 211586.SO_3519 154
211586.SO_0017 211586.SO_3530 188
211586.SO_0017 211586.SO_3545 424
211586.SO_0017 211586.SO_3560 246
211586.SO_0017 211586.SO_3582 197
211586.SO_0017 211586.SO_3645 379
211586.SO_0017 211586.SO_3649 165
211586.SO_0017 211586.SO_3670 159
211586.SO_0017 211586.SO_3671 357
211586.SO_0017 211586.SO_3672 304
211586.SO_0017 211586.SO_3705 162
211586.SO_0017 211586.SO_3720 284
211586.SO_0017 211586.SO_3733.1 704
211586.SO_0017 211586.SO_3766 171
211586.SO_0017 211586.SO_3791 211
211586.SO_0017 211586.SO_3819 154
211586.SO_0017 211586.SO_3828 269
211586.SO_0017 211586.SO_3859 228
211586.SO_0017 211586.SO_3895 175
211586.SO_0017 211586.SO_3912 153
211586.SO_0017 211586.SO_3969 424
211586.SO_0017 211586.SO_3996 235
211586.SO_0017 211586.SO_4011 188
211586.SO_0017 211586.SO_4022 371
211586.SO_0017 211586.SO_4043 159
211586.SO_0017 211586.SO_4173 154
211586.SO_0017 211586.SO_4180 617
211586.SO_0017 211586.SO_4182 169
211586.SO_0017 211586.SO_4205 588
211586.SO_0017 211586.SO_4224 156
211586.SO_0017 211586.SO_4321 424
211586.SO_0017 211586.SO_4324 189
211586.SO_0017 211586.SO_4349 331
211586.SO_0017 211586.SO_4374 413
211586.SO_0017 211586.SO_4375 205
211586.SO_0017 211586.SO_4400 166
211586.SO_0017 211586.SO_4423.1 155
211586.SO_0017 211586.SO_4466 360
211586.SO_0017 211586.SO_4562 370
211586.SO_0017 211586.SO_4564 159
211586.SO_0017 211586.SO_4616 198
211586.SO_0017 211586.SO_4645 168
211586.SO_0017 211586.SO_4660 203
211586.SO_0017 211586.SO_4661 667
211586.SO_0017 211586.SO_4680 199
211586.SO_0017 211586.SO_4697 157
211586.SO_0017 211586.SO_4724 151
211586.SO_0017 211586.SO_4727 224
211586.SO_0017 211586.SO_4732 198
211586.SO_0017 211586.SO_4746 270
211586.SO_0017 211586.SO_4747 257
211586.SO_0017 211586.SO_4748 256
211586.SO_0017 211586.SO_4749 256
211586.SO_0017 211586.SO_4750 242
211586.SO_0017 211586.SO_4751 213
211586.SO_0017 211586.SO_4755 174
211586.SO_0017 211586.SO_A0031 174
211586.SO_0017 211586.SO_A0041 164
211586.SO_0017 211586.SO_A0096 174
211586.SO_0017 211586.SO_A0114 424
211586.SO_0018 211586.SO_0013 201
211586.SO_0018 211586.SO_0017 459
211586.SO_0018 211586.SO_0019 799
211586.SO_0018 211586.SO_0020 379
211586.SO_0018 211586.SO_0021 349
211586.SO_0018 211586.SO_0022 360
211586.SO_0018 211586.SO_0023 360
211586.SO_0018 211586.SO_0024 360
211586.SO_0018 211586.SO_0025 284
211586.SO_0018 211586.SO_0027 284
211586.SO_0018 211586.SO_0039 334
211586.SO_0018 211586.SO_0071 276
211586.SO_0018 211586.SO_0072 161
211586.SO_0018 211586.SO_0074 284
211586.SO_0018 211586.SO_0109 156
211586.SO_0018 211586.SO_0114 339
211586.SO_0018 211586.SO_0175 259
211586.SO_0018 211586.SO_0319 162
211586.SO_0018 211586.SO_0339 224
211586.SO_0018 211586.SO_0366 285
211586.SO_0018 211586.SO_0497 283
211586.SO_0018 211586.SO_0519 152
211586.SO_0018 211586.SO_0538 256
211586.SO_0018 211586.SO_0559 154
211586.SO_0018 211586.SO_0615 155
211586.SO_0018 211586.SO_0643 234
211586.SO_0018 211586.SO_0701 331
211586.SO_0018 211586.SO_0749 164
211586.SO_0018 211586.SO_0765 150
211586.SO_0018 211586.SO_0792 322
211586.SO_0018 211586.SO_0808 231
211586.SO_0018 211586.SO_0824 192
211586.SO_0018 211586.SO_0864 186
211586.SO_0018 211586.SO_0869 150
211586.SO_0018 211586.SO_0880 211
211586.SO_0018 211586.SO_0883 156
211586.SO_0018 211586.SO_0930 274
211586.SO_0018 211586.SO_0931 256
211586.SO_0018 211586.SO_0932 361
211586.SO_0018 211586.SO_0948 180
211586.SO_0018 211586.SO_0988 176
211586.SO_0018 211586.SO_1052 174
211586.SO_0018 211586.SO_1124 453
211586.SO_0018 211586.SO_1156 167
211586.SO_0018 211586.SO_1215 241
211586.SO_0018 211586.SO_1254 220
211586.SO_0018 211586.SO_1260 157
211586.SO_0018 211586.SO_1348 220
211586.SO_0018 211586.SO_1376 152
211586.SO_0018 211586.SO_1389 178
211586.SO_0018 211586.SO_1402 159
211586.SO_0018 211586.SO_1419 175
211586.SO_0018 211586.SO_1482 234
211586.SO_0018 211586.SO_1518 274
211586.SO_0018 211586.SO_1571 233
211586.SO_0018 211586.SO_1603 191
211586.SO_0018 211586.SO_1699 176
211586.SO_0018 211586.SO_1702 159
211586.SO_0018 211586.SO_1854 155
211586.SO_0018 211586.SO_1918 241
211586.SO_0018 211586.SO_1958 176
211586.SO_0018 211586.SO_1975 264
211586.SO_0018 211586.SO_2010 162
211586.SO_0018 211586.SO_2022 662
211586.SO_0018 211586.SO_2041 173
211586.SO_0018 211586.SO_2150 203
211586.SO_0018 211586.SO_2307 164
211586.SO_0018 211586.SO_2345 256
211586.SO_0018 211586.SO_2353 190
211586.SO_0018 211586.SO_2367 199
211586.SO_0018 211586.SO_2395 261
211586.SO_0018 211586.SO_2417 179
211586.SO_0018 211586.SO_2420 163
211586.SO_0018 211586.SO_2449 167
211586.SO_0018 211586.SO_2494 228
211586.SO_0018 211586.SO_2561 186
211586.SO_0018 211586.SO_2566 230
211586.SO_0018 211586.SO_2583 249
211586.SO_0018 211586.SO_2611 168
211586.SO_0018 211586.SO_2627 182
211586.SO_0018 211586.SO_2768 251
211586.SO_0018 211586.SO_2798 240
211586.SO_0018 211586.SO_2799 159
211586.SO_0018 211586.SO_2862 207
211586.SO_0018 211586.SO_2876 248
211586.SO_0018 211586.SO_2877 172
211586.SO_0018 211586.SO_2907 161
211586.SO_0018 211586.SO_3199 172
211586.SO_0018 211586.SO_3259 162
211586.SO_0018 211586.SO_3276 385
211586.SO_0018 211586.SO_3280 182
211586.SO_0018 211586.SO_3325 246
211586.SO_0018 211586.SO_3337 255
211586.SO_0018 211586.SO_3346 195
211586.SO_0018 211586.SO_3371 152
211586.SO_0018 211586.SO_3517 193
211586.SO_0018 211586.SO_3539 176
211586.SO_0018 211586.SO_3576 323
211586.SO_0018 211586.SO_3690 174
211586.SO_0018 211586.SO_3701 210
211586.SO_0018 211586.SO_3720 284
211586.SO_0018 211586.SO_3764 163
211586.SO_0018 211586.SO_3816 163
211586.SO_0018 211586.SO_3863 150
211586.SO_0018 211586.SO_3974 302
211586.SO_0018 211586.SO_4051 231
211586.SO_0018 211586.SO_4105 179
211586.SO_0018 211586.SO_4107 228
211586.SO_0018 211586.SO_4138 329
211586.SO_0018 211586.SO_4147 152
211586.SO_0018 211586.SO_4154 170
211586.SO_0018 211586.SO_4194 233
211586.SO_0018 211586.SO_4322 215
211586.SO_0018 211586.SO_4356 394
211586.SO_0018 211586.SO_4470 184
211586.SO_0018 211586.SO_4563 177
211586.SO_0018 211586.SO_4575 207
211586.SO_0018 211586.SO_4635 215
211586.SO_0018 211586.SO_4711 221
211586.SO_0019 211586.SO_0014 181
211586.SO_0019 211586.SO_0015 181
211586.SO_0019 211586.SO_0017 467
211586.SO_0019 211586.SO_0018 799
211586.SO_0019 211586.SO_0020 460
211586.SO_0019 211586.SO_0021 418
211586.SO_0019 211586.SO_0022 360
211586.SO_0019 211586.SO_0023 360
211586.SO_0019 211586.SO_0024 360
211586.SO_0019 211586.SO_0025 284
211586.SO_0019 211586.SO_0027 284
211586.SO_0019 211586.SO_0028 200
211586.SO_0019 211586.SO_0050 251
211586.SO_0019 211586.SO_0102 156
211586.SO_0019 211586.SO_0108 389
211586.SO_0019 211586.SO_0109 221
211586.SO_0019 211586.SO_0137 204
211586.SO_0019 211586.SO_0167 155
211586.SO_0019 211586.SO_0196 197
211586.SO_0019 211586.SO_0224 194
211586.SO_0019 211586.SO_0274 291
211586.SO_0019 211586.SO_0325 242
211586.SO_0019 211586.SO_0337 314
211586.SO_0019 211586.SO_0416 155
211586.SO_0019 211586.SO_0483 156
211586.SO_0019 211586.SO_0492 197
211586.SO_0019 211586.SO_0538 198
211586.SO_0019 211586.SO_0591 304
211586.SO_0019 211586.SO_0599 509
211586.SO_0019 211586.SO_0931 199
211586.SO_0019 211586.SO_1124 463
211586.SO_0019 211586.SO_1127 242
211586.SO_0019 211586.SO_1171 187
211586.SO_0019 211586.SO_1172 317
211586.SO_0019 211586.SO_1174 329
211586.SO_0019 211586.SO_1181 204
211586.SO_0019 211586.SO_1364 151
211586.SO_0019 211586.SO_1422 205
211586.SO_0019 211586.SO_1430 156
211586.SO_0019 211586.SO_1524 236
211586.SO_0019 211586.SO_1531 159
211586.SO_0019 211586.SO_1645 662
211586.SO_0019 211586.SO_1694 301
211586.SO_0019 211586.SO_1850 242
211586.SO_0019 211586.SO_2006 662
211586.SO_0019 211586.SO_2040 471
211586.SO_0019 211586.SO_2092 168
211586.SO_0019 211586.SO_2183 201
211586.SO_0019 211586.SO_2264 985
211586.SO_0019 211586.SO_2345 199
211586.SO_0019 211586.SO_2347 154
211586.SO_0019 211586.SO_2354 391
211586.SO_0019 211586.SO_2376 873
211586.SO_0019 211586.SO_2377 253
211586.SO_0019 211586.SO_2379 150
211586.SO_0019 211586.SO_2391 245
211586.SO_0019 211586.SO_2422 268
211586.SO_0019 211586.SO_2442 234
211586.SO_0019 211586.SO_2443 204
211586.SO_0019 211586.SO_2584 191
211586.SO_0019 211586.SO_2633 462
211586.SO_0019 211586.SO_2642 318
211586.SO_0019 211586.SO_2723 168
211586.SO_0019 211586.SO_2868 187
211586.SO_0019 211586.SO_2869 232
211586.SO_0019 211586.SO_2871 591
211586.SO_0019 211586.SO_2948 263
211586.SO_0019 211586.SO_3071 206
211586.SO_0019 211586.SO_3105 280
211586.SO_0019 211586.SO_3108 232
211586.SO_0019 211586.SO_3183 153
211586.SO_0019 211586.SO_3261 155
211586.SO_0019 211586.SO_3269 156
211586.SO_0019 211586.SO_3428 232
211586.SO_0019 211586.SO_3451.2 189
211586.SO_0019 211586.SO_3695 191
211586.SO_0019 211586.SO_3720 284
211586.SO_0019 211586.SO_3726 274
211586.SO_0019 211586.SO_3728 232
211586.SO_0019 211586.SO_3808 202
211586.SO_0019 211586.SO_4057 166
211586.SO_0019 211586.SO_4061 156
211586.SO_0019 211586.SO_4109 155
211586.SO_0019 211586.SO_4255 532
211586.SO_0019 211586.SO_4256 472
211586.SO_0019 211586.SO_4257 269
211586.SO_0019 211586.SO_4258 245
211586.SO_0019 211586.SO_4298 162
211586.SO_0019 211586.SO_4357 156
211586.SO_0019 211586.SO_4394 370
211586.SO_0019 211586.SO_4466 432
211586.SO_0019 211586.SO_4510 156
211586.SO_0019 211586.SO_4514 156
211586.SO_0019 211586.SO_4586 261
211586.SO_0019 211586.SO_4656.3 201
211586.SO_0019 211586.SO_4715 301
211586.SO_0019 211586.SO_4722 200
211586.SO_0019 211586.SO_4723 195
211586.SO_0019 211586.SO_4751 151
211586.SO_0020 211586.SO_0017 275
211586.SO_0020 211586.SO_0018 379
211586.SO_0020 211586.SO_0019 460
211586.SO_0020 211586.SO_0021 995
211586.SO_0020 211586.SO_0022 314
211586.SO_0020 211586.SO_0023 314
211586.SO_0020 211586.SO_0024 314
211586.SO_0020 211586.SO_0025 252
211586.SO_0020 211586.SO_0027 252
211586.SO_0020 211586.SO_0055 191
211586.SO_0020 211586.SO_0067 176
211586.SO_0020 211586.SO_0075 501
211586.SO_0020 211586.SO_0257 160
211586.SO_0020 211586.SO_0320 164
211586.SO_0020 211586.SO_0343 195
211586.SO_0020 211586.SO_0344 837
211586.SO_0020 211586.SO_0345 235
211586.SO_0020 211586.SO_0355 501
211586.SO_0020 211586.SO_0361 254
211586.SO_0020 211586.SO_0425 800
211586.SO_0020 211586.SO_0426 258
211586.SO_0020 211586.SO_0511 159
211586.SO_0020 211586.SO_0538 158
211586.SO_0020 211586.SO_0559 617
211586.SO_0020 211586.SO_0560 233
211586.SO_0020 211586.SO_0572 428
211586.SO_0020 211586.SO_0770 249
211586.SO_0020 211586.SO_0795 155
211586.SO_0020 211586.SO_0840 194
211586.SO_0020 211586.SO_0859 168
211586.SO_0020 211586.SO_0860 207
211586.SO_0020 211586.SO_0864 223
211586.SO_0020 211586.SO_0866 229
211586.SO_0020 211586.SO_0930 303
211586.SO_0020 211586.SO_0931 158
211586.SO_0020 211586.SO_0932 171
211586.SO_0020 211586.SO_1070 384
211586.SO_0020 211586.SO_1124 314
211586.SO_0020 211586.SO_1126 214
211586.SO_0020 211586.SO_1200 285
211586.SO_0020 211586.SO_1265 321
211586.SO_0020 211586.SO_1275 183
211586.SO_0020 211586.SO_1307 210
211586.SO_0020 211586.SO_1324 170
211586.SO_0020 211586.SO_1325 162
211586.SO_0020 211586.SO_1332 191
211586.SO_0020 211586.SO_1391 608
211586.SO_0020 211586.SO_1494 192
211586.SO_0020 211586.SO_1495 202
211586.SO_0020 211586.SO_1498 191
211586.SO_0020 211586.SO_1499 225
211586.SO_0020 211586.SO_1627 239
211586.SO_0020 211586.SO_1635 339
211586.SO_0020 211586.SO_1664 575
211586.SO_0020 211586.SO_1677 914
211586.SO_0020 211586.SO_1678 916
211586.SO_0020 211586.SO_1679 947
211586.SO_0020 211586.SO_1680 535
211586.SO_0020 211586.SO_1681 454
211586.SO_0020 211586.SO_1682 291
211586.SO_0020 211586.SO_1683 495
211586.SO_0020 211586.SO_1699 206
211586.SO_0020 211586.SO_1708 304
211586.SO_0020 211586.SO_1718 178
211586.SO_0020 211586.SO_1743 192
211586.SO_0020 211586.SO_1744 158
211586.SO_0020 211586.SO_1762 165
211586.SO_0020 211586.SO_1771.2 258
211586.SO_0020 211586.SO_1781 207
211586.SO_0020 211586.SO_1792 192
211586.SO_0020 211586.SO_1793 247
211586.SO_0020 211586.SO_1794 213
211586.SO_0020 211586.SO_1795 207
211586.SO_0020 211586.SO_1796 194
211586.SO_0020 211586.SO_1797 193
211586.SO_0020 211586.SO_1798 192
211586.SO_0020 211586.SO_1813 218
211586.SO_0020 211586.SO_1829 191
211586.SO_0020 211586.SO_1844 219
211586.SO_0020 211586.SO_1856 219
211586.SO_0020 211586.SO_1891 687
211586.SO_0020 211586.SO_1892 719
211586.SO_0020 211586.SO_1893 922
211586.SO_0020 211586.SO_1894 235
211586.SO_0020 211586.SO_1895 539
211586.SO_0020 211586.SO_1896 438
211586.SO_0020 211586.SO_1897 476
211586.SO_0020 211586.SO_1898 157
211586.SO_0020 211586.SO_1902 184
211586.SO_0020 211586.SO_1912 494
211586.SO_0020 211586.SO_1926 831
211586.SO_0020 211586.SO_1930 193
211586.SO_0020 211586.SO_1931 800
211586.SO_0020 211586.SO_1932 810
211586.SO_0020 211586.SO_1933 800
211586.SO_0020 211586.SO_1935 189
211586.SO_0020 211586.SO_1971 180
211586.SO_0020 211586.SO_1975 229
211586.SO_0020 211586.SO_2001 150
211586.SO_0020 211586.SO_2040 234
211586.SO_0020 211586.SO_2101 210
211586.SO_0020 211586.SO_2116 388
211586.SO_0020 211586.SO_2136 916
211586.SO_0020 211586.SO_2180 179
211586.SO_0020 211586.SO_2189 152
211586.SO_0020 211586.SO_2190 155
211586.SO_0020 211586.SO_2218 236
211586.SO_0020 211586.SO_2229 155
211586.SO_0020 211586.SO_2237 191
211586.SO_0020 211586.SO_2268 152
211586.SO_0020 211586.SO_2299 235
211586.SO_0020 211586.SO_2340 274
211586.SO_0020 211586.SO_2345 158
211586.SO_0020 211586.SO_2347 158
211586.SO_0020 211586.SO_2375 210
211586.SO_0020 211586.SO_2395 342
211586.SO_0020 211586.SO_2402 311
211586.SO_0020 211586.SO_2410 184
211586.SO_0020 211586.SO_2419 200
211586.SO_0020 211586.SO_2422 182
211586.SO_0020 211586.SO_2473 257
211586.SO_0020 211586.SO_2491 253
211586.SO_0020 211586.SO_2492 956
211586.SO_0020 211586.SO_2519 218
211586.SO_0020 211586.SO_2536 956
211586.SO_0020 211586.SO_2563 388
211586.SO_0020 211586.SO_2581 357
211586.SO_0020 211586.SO_2619 195
211586.SO_0020 211586.SO_2638 246
211586.SO_0020 211586.SO_2705 224
211586.SO_0020 211586.SO_2708 214
211586.SO_0020 211586.SO_2723 152
211586.SO_0020 211586.SO_2725 201
211586.SO_0020 211586.SO_2743 900
211586.SO_0020 211586.SO_2768 926
211586.SO_0020 211586.SO_2774 176
211586.SO_0020 211586.SO_2775 163
211586.SO_0020 211586.SO_2776 424
211586.SO_0020 211586.SO_2778 296
211586.SO_0020 211586.SO_2853 356
211586.SO_0020 211586.SO_2885 257
211586.SO_0020 211586.SO_2889 201
211586.SO_0020 211586.SO_2912 804
211586.SO_0020 211586.SO_2915 206
211586.SO_0020 211586.SO_2916 870
211586.SO_0020 211586.SO_2935 191
211586.SO_0020 211586.SO_3072 176
211586.SO_0020 211586.SO_3088 985
211586.SO_0020 211586.SO_3089 270
211586.SO_0020 211586.SO_3092 153
211586.SO_0020 211586.SO_3093 153
211586.SO_0020 211586.SO_3094 153
211586.SO_0020 211586.SO_3095 153
211586.SO_0020 211586.SO_3099 314
211586.SO_0020 211586.SO_3100 273
211586.SO_0020 211586.SO_3101 274
211586.SO_0020 211586.SO_3102 226
211586.SO_0020 211586.SO_3104 225
211586.SO_0020 211586.SO_3105 225
211586.SO_0020 211586.SO_3122 212
211586.SO_0020 211586.SO_3144 369
211586.SO_0020 211586.SO_3145 171
211586.SO_0020 211586.SO_3166 154
211586.SO_0020 211586.SO_3294 196
211586.SO_0020 211586.SO_3308 277
211586.SO_0020 211586.SO_3315 158
211586.SO_0020 211586.SO_3428 155
211586.SO_0020 211586.SO_3431 158
211586.SO_0020 211586.SO_3432 163
211586.SO_0020 211586.SO_3496 183
211586.SO_0020 211586.SO_3546 184
211586.SO_0020 211586.SO_3547 194
211586.SO_0020 211586.SO_3600 153
211586.SO_0020 211586.SO_3664 357
211586.SO_0020 211586.SO_3687 229
211586.SO_0020 211586.SO_3708 210
211586.SO_0020 211586.SO_3720 262
211586.SO_0020 211586.SO_3778 212
211586.SO_0020 211586.SO_3896 388
211586.SO_0020 211586.SO_3902 161
211586.SO_0020 211586.SO_3908 472
211586.SO_0020 211586.SO_3927 208
211586.SO_0020 211586.SO_3991 184
211586.SO_0020 211586.SO_4072 244
211586.SO_0020 211586.SO_4090 210
211586.SO_0020 211586.SO_4140 309
211586.SO_0020 211586.SO_4232 260
211586.SO_0020 211586.SO_4233 308
211586.SO_0020 211586.SO_4234 319
211586.SO_0020 211586.SO_4321 201
211586.SO_0020 211586.SO_4343 158
211586.SO_0020 211586.SO_4371 191
211586.SO_0020 211586.SO_4480 183
211586.SO_0020 211586.SO_4520 802
211586.SO_0020 211586.SO_4576 158
211586.SO_0020 211586.SO_4702 228
211586.SO_0021 211586.SO_0009 246
211586.SO_0021 211586.SO_0017 233
211586.SO_0021 211586.SO_0018 349
211586.SO_0021 211586.SO_0019 418
211586.SO_0021 211586.SO_0020 995
211586.SO_0021 211586.SO_0022 314
211586.SO_0021 211586.SO_0023 314
211586.SO_0021 211586.SO_0024 314
211586.SO_0021 211586.SO_0025 252
211586.SO_0021 211586.SO_0027 252
211586.SO_0021 211586.SO_0075 360
211586.SO_0021 211586.SO_0162 152
211586.SO_0021 211586.SO_0166 189
211586.SO_0021 211586.SO_0197 151
211586.SO_0021 211586.SO_0198 188
211586.SO_0021 211586.SO_0220 195
211586.SO_0021 211586.SO_0227 199
211586.SO_0021 211586.SO_0230 322
211586.SO_0021 211586.SO_0231 192
211586.SO_0021 211586.SO_0232 210
211586.SO_0021 211586.SO_0233 283
211586.SO_0021 211586.SO_0234 196
211586.SO_0021 211586.SO_0235 283
211586.SO_0021 211586.SO_0236 217
211586.SO_0021 211586.SO_0237 208
211586.SO_0021 211586.SO_0240 198
211586.SO_0021 211586.SO_0248 199
211586.SO_0021 211586.SO_0254 204
211586.SO_0021 211586.SO_0255 198
211586.SO_0021 211586.SO_0309 170
211586.SO_0021 211586.SO_0355 360
211586.SO_0021 211586.SO_0406 195
211586.SO_0021 211586.SO_0420.2 171
211586.SO_0021 211586.SO_0559 337
211586.SO_0021 211586.SO_0572 936
211586.SO_0021 211586.SO_0591 239
211586.SO_0021 211586.SO_0602 200
211586.SO_0021 211586.SO_0612 343
211586.SO_0021 211586.SO_0616 154
211586.SO_0021 211586.SO_0617 186
211586.SO_0021 211586.SO_0801 154
211586.SO_0021 211586.SO_0840 166
211586.SO_0021 211586.SO_0859 162
211586.SO_0021 211586.SO_0860 168
211586.SO_0021 211586.SO_0864 218
211586.SO_0021 211586.SO_0866 224
211586.SO_0021 211586.SO_0886 382
211586.SO_0021 211586.SO_0900 157
211586.SO_0021 211586.SO_0930 164
211586.SO_0021 211586.SO_0946 160
211586.SO_0021 211586.SO_0978 203
211586.SO_0021 211586.SO_0992 206
211586.SO_0021 211586.SO_1068 309
211586.SO_0021 211586.SO_1124 314
211586.SO_0021 211586.SO_1204 341
211586.SO_0021 211586.SO_1207 199
211586.SO_0021 211586.SO_1265 322
211586.SO_0021 211586.SO_1276 902
211586.SO_0021 211586.SO_1307 201
211586.SO_0021 211586.SO_1324 160
211586.SO_0021 211586.SO_1332 152
211586.SO_0021 211586.SO_1341 154
211586.SO_0021 211586.SO_1342 168
211586.SO_0021 211586.SO_1357 198
211586.SO_0021 211586.SO_1476 195
211586.SO_0021 211586.SO_1484 154
211586.SO_0021 211586.SO_1486 184
211586.SO_0021 211586.SO_1494 181
211586.SO_0021 211586.SO_1495 163
211586.SO_0021 211586.SO_1498 162
211586.SO_0021 211586.SO_1499 201
211586.SO_0021 211586.SO_1629 322
211586.SO_0021 211586.SO_1630 225
211586.SO_0021 211586.SO_1656 174
211586.SO_0021 211586.SO_1677 969
211586.SO_0021 211586.SO_1678 901
211586.SO_0021 211586.SO_1679 946
211586.SO_0021 211586.SO_1680 919
211586.SO_0021 211586.SO_1681 914
211586.SO_0021 211586.SO_1741 231
211586.SO_0021 211586.SO_1762 160
211586.SO_0021 211586.SO_1781 168
211586.SO_0021 211586.SO_1793 309
211586.SO_0021 211586.SO_1794 213
211586.SO_0021 211586.SO_1795 195
211586.SO_0021 211586.SO_1796 194
211586.SO_0021 211586.SO_1797 193
211586.SO_0021 211586.SO_1798 204
211586.SO_0021 211586.SO_1808 158
211586.SO_0021 211586.SO_1810 259
211586.SO_0021 211586.SO_1813 208
211586.SO_0021 211586.SO_1844 216
211586.SO_0021 211586.SO_1870 151
211586.SO_0021 211586.SO_1891 900
211586.SO_0021 211586.SO_1892 899
211586.SO_0021 211586.SO_1894 900
211586.SO_0021 211586.SO_1895 378
211586.SO_0021 211586.SO_1896 919
211586.SO_0021 211586.SO_1897 947
211586.SO_0021 211586.SO_1898 220
211586.SO_0021 211586.SO_1912 162
211586.SO_0021 211586.SO_1927.1 180
211586.SO_0021 211586.SO_1971 158
211586.SO_0021 211586.SO_1975 228
211586.SO_0021 211586.SO_1988 155
211586.SO_0021 211586.SO_2001 162
211586.SO_0021 211586.SO_2006 155
211586.SO_0021 211586.SO_2017 245
211586.SO_0021 211586.SO_2037 150
211586.SO_0021 211586.SO_2040 233
211586.SO_0021 211586.SO_2089 180
211586.SO_0021 211586.SO_2090 181
211586.SO_0021 211586.SO_2091 183
211586.SO_0021 211586.SO_2092 157
211586.SO_0021 211586.SO_2093 151
211586.SO_0021 211586.SO_2101 201
211586.SO_0021 211586.SO_2237 152
211586.SO_0021 211586.SO_2241 182
211586.SO_0021 211586.SO_2282 153
211586.SO_0021 211586.SO_2375 201
211586.SO_0021 211586.SO_2387 205
211586.SO_0021 211586.SO_2395 698
211586.SO_0021 211586.SO_2398 191
211586.SO_0021 211586.SO_2419 454
211586.SO_0021 211586.SO_2422 161
211586.SO_0021 211586.SO_2453 154
211586.SO_0021 211586.SO_2454 198
211586.SO_0021 211586.SO_2455 274
211586.SO_0021 211586.SO_2492 986
211586.SO_0021 211586.SO_2493 320
211586.SO_0021 211586.SO_2519 205
211586.SO_0021 211586.SO_2536 987
211586.SO_0021 211586.SO_2541 174
211586.SO_0021 211586.SO_2542 157
211586.SO_0021 211586.SO_2575 357
211586.SO_0021 211586.SO_2580 294
211586.SO_0021 211586.SO_2581 248
211586.SO_0021 211586.SO_2591 151
211586.SO_0021 211586.SO_2600 192
211586.SO_0021 211586.SO_2636 168
211586.SO_0021 211586.SO_2642 254
211586.SO_0021 211586.SO_2643 191
211586.SO_0021 211586.SO_2644 160
211586.SO_0021 211586.SO_2647 184
211586.SO_0021 211586.SO_2705 234
211586.SO_0021 211586.SO_2725 163
211586.SO_0021 211586.SO_2727 152
211586.SO_0021 211586.SO_2743 383
211586.SO_0021 211586.SO_2744 186
211586.SO_0021 211586.SO_2768 961
211586.SO_0021 211586.SO_2772 184
211586.SO_0021 211586.SO_2774 246
211586.SO_0021 211586.SO_2857 377
211586.SO_0021 211586.SO_2881 230
211586.SO_0021 211586.SO_2885 388
211586.SO_0021 211586.SO_2889 162
211586.SO_0021 211586.SO_2901 208
211586.SO_0021 211586.SO_2915 350
211586.SO_0021 211586.SO_2933 162
211586.SO_0021 211586.SO_2935 190
211586.SO_0021 211586.SO_3031 167
211586.SO_0021 211586.SO_3071 232
211586.SO_0021 211586.SO_3072 246
211586.SO_0021 211586.SO_3088 935
211586.SO_0021 211586.SO_3089 998
211586.SO_0021 211586.SO_3092 180
211586.SO_0021 211586.SO_3093 183
211586.SO_0021 211586.SO_3094 174
211586.SO_0021 211586.SO_3095 174
211586.SO_0021 211586.SO_3099 428
211586.SO_0021 211586.SO_3100 273
211586.SO_0021 211586.SO_3101 273
211586.SO_0021 211586.SO_3102 226
211586.SO_0021 211586.SO_3104 225
211586.SO_0021 211586.SO_3105 225
211586.SO_0021 211586.SO_3144 474
211586.SO_0021 211586.SO_3145 420
211586.SO_0021 211586.SO_3157 189
211586.SO_0021 211586.SO_3159 155
211586.SO_0021 211586.SO_3263 899
211586.SO_0021 211586.SO_3392 154
211586.SO_0021 211586.SO_3497 902
211586.SO_0021 211586.SO_3554 161
211586.SO_0021 211586.SO_3611 154
211586.SO_0021 211586.SO_3639 235
211586.SO_0021 211586.SO_3652 218
211586.SO_0021 211586.SO_3664 248
211586.SO_0021 211586.SO_3687 224
211586.SO_0021 211586.SO_3708 201
211586.SO_0021 211586.SO_3720 257
211586.SO_0021 211586.SO_3768 201
211586.SO_0021 211586.SO_3769 181
211586.SO_0021 211586.SO_3776 192
211586.SO_0021 211586.SO_3865 306
211586.SO_0021 211586.SO_3885 154
211586.SO_0021 211586.SO_3896 154
211586.SO_0021 211586.SO_3902 296
211586.SO_0021 211586.SO_3908 927
211586.SO_0021 211586.SO_3927 170
211586.SO_0021 211586.SO_3928 281
211586.SO_0021 211586.SO_3929 290
211586.SO_0021 211586.SO_3930 229
211586.SO_0021 211586.SO_3939 198
211586.SO_0021 211586.SO_3941 264
211586.SO_0021 211586.SO_3962 174
211586.SO_0021 211586.SO_3983 208
211586.SO_0021 211586.SO_4025 156
211586.SO_0021 211586.SO_4090 201
211586.SO_0021 211586.SO_4092 224
211586.SO_0021 211586.SO_4139 163
211586.SO_0021 211586.SO_4153 198
211586.SO_0021 211586.SO_4176 154
211586.SO_0021 211586.SO_4200 174
211586.SO_0021 211586.SO_4230.1 179
211586.SO_0021 211586.SO_4232 492
211586.SO_0021 211586.SO_4246 290
211586.SO_0021 211586.SO_4251 150
211586.SO_0021 211586.SO_4255 191
211586.SO_0021 211586.SO_4321 162
211586.SO_0021 211586.SO_4340 195
211586.SO_0021 211586.SO_4371 184
211586.SO_0021 211586.SO_4378 184
211586.SO_0021 211586.SO_4453 184
211586.SO_0021 211586.SO_4480 901
211586.SO_0021 211586.SO_4520 899
211586.SO_0021 211586.SO_4633 152
211586.SO_0021 211586.SO_4688 153
211586.SO_0021 211586.SO_4739 311
211586.SO_0021 211586.SO_4753 417
211586.SO_0021 211586.SO_A0185 181
211586.SO_0022 211586.SO_0016 738
211586.SO_0022 211586.SO_0017 360
211586.SO_0022 211586.SO_0018 360
211586.SO_0022 211586.SO_0019 360
211586.SO_0022 211586.SO_0020 314
211586.SO_0022 211586.SO_0021 314
211586.SO_0022 211586.SO_0023 876
211586.SO_0022 211586.SO_0024 790
211586.SO_0022 211586.SO_0025 722
211586.SO_0022 211586.SO_0027 377
211586.SO_0022 211586.SO_0028 413
211586.SO_0022 211586.SO_0031 295
211586.SO_0022 211586.SO_0032 156
211586.SO_0022 211586.SO_0034 193
211586.SO_0022 211586.SO_0035 342
211586.SO_0022 211586.SO_0036 158
211586.SO_0022 211586.SO_0060 152
211586.SO_0022 211586.SO_0077 229
211586.SO_0022 211586.SO_0095 738
211586.SO_0022 211586.SO_0131 220
211586.SO_0022 211586.SO_0144 167
211586.SO_0022 211586.SO_0167 184
211586.SO_0022 211586.SO_0196 734
211586.SO_0022 211586.SO_0197 738
211586.SO_0022 211586.SO_0208 194
211586.SO_0022 211586.SO_0222 155
211586.SO_0022 211586.SO_0273 232
211586.SO_0022 211586.SO_0281 200
211586.SO_0022 211586.SO_0286 260
211586.SO_0022 211586.SO_0287 234
211586.SO_0022 211586.SO_0291 153
211586.SO_0022 211586.SO_0294 170
211586.SO_0022 211586.SO_0309 168
211586.SO_0022 211586.SO_0364 274
211586.SO_0022 211586.SO_0393 190
211586.SO_0022 211586.SO_0395 279
211586.SO_0022 211586.SO_0409 166
211586.SO_0022 211586.SO_0412 363
211586.SO_0022 211586.SO_0414 171
211586.SO_0022 211586.SO_0416 184
211586.SO_0022 211586.SO_0422 252
211586.SO_0022 211586.SO_0484 153
211586.SO_0022 211586.SO_0504 182
211586.SO_0022 211586.SO_0511 200
211586.SO_0022 211586.SO_0512 410
211586.SO_0022 211586.SO_0554 190
211586.SO_0022 211586.SO_0556 210
211586.SO_0022 211586.SO_0568 413
211586.SO_0022 211586.SO_0570 228
211586.SO_0022 211586.SO_0579 419
211586.SO_0022 211586.SO_0583 369
211586.SO_0022 211586.SO_0588.2 309
211586.SO_0022 211586.SO_0601 210
211586.SO_0022 211586.SO_0615 187
211586.SO_0022 211586.SO_0694 168
211586.SO_0022 211586.SO_0696 256
211586.SO_0022 211586.SO_0697 233
211586.SO_0022 211586.SO_0698 309
211586.SO_0022 211586.SO_0744 158
211586.SO_0022 211586.SO_0750 165
211586.SO_0022 211586.SO_0764 167
211586.SO_0022 211586.SO_0774 159
211586.SO_0022 211586.SO_0775 260
211586.SO_0022 211586.SO_0776 305
211586.SO_0022 211586.SO_0777 211
211586.SO_0022 211586.SO_0778 211
211586.SO_0022 211586.SO_0840 351
211586.SO_0022 211586.SO_0847 152
211586.SO_0022 211586.SO_0861 150
211586.SO_0022 211586.SO_0871 256
211586.SO_0022 211586.SO_0888 196
211586.SO_0022 211586.SO_0930 263
211586.SO_0022 211586.SO_0932 156
211586.SO_0022 211586.SO_0935 204
211586.SO_0022 211586.SO_0946 189
211586.SO_0022 211586.SO_0951 258
211586.SO_0022 211586.SO_0958 283
211586.SO_0022 211586.SO_0959 260
211586.SO_0022 211586.SO_1035 168
211586.SO_0022 211586.SO_1062 156
211586.SO_0022 211586.SO_1075 216
211586.SO_0022 211586.SO_1095 305
211586.SO_0022 211586.SO_1099 353
211586.SO_0022 211586.SO_1111 269
211586.SO_0022 211586.SO_1115 279
211586.SO_0022 211586.SO_1124 360
211586.SO_0022 211586.SO_1141 238
211586.SO_0022 211586.SO_1171 248
211586.SO_0022 211586.SO_1174 327
211586.SO_0022 211586.SO_1183 211
211586.SO_0022 211586.SO_1185 163
211586.SO_0022 211586.SO_1205 162
211586.SO_0022 211586.SO_1248 166
211586.SO_0022 211586.SO_1249 166
211586.SO_0022 211586.SO_1252 166
211586.SO_0022 211586.SO_1268 201
211586.SO_0022 211586.SO_1292 256
211586.SO_0022 211586.SO_1300 224
211586.SO_0022 211586.SO_1301 224
211586.SO_0022 211586.SO_1302 240
211586.SO_0022 211586.SO_1303 245
211586.SO_0022 211586.SO_1304 266
211586.SO_0022 211586.SO_1314 182
211586.SO_0022 211586.SO_1315 215
211586.SO_0022 211586.SO_1325 351
211586.SO_0022 211586.SO_1327 160
211586.SO_0022 211586.SO_1339 150
211586.SO_0022 211586.SO_1349 167
211586.SO_0022 211586.SO_1356 167
211586.SO_0022 211586.SO_1362 212
211586.SO_0022 211586.SO_1368 389
211586.SO_0022 211586.SO_1378 167
211586.SO_0022 211586.SO_1389 354
211586.SO_0022 211586.SO_1390 270
211586.SO_0022 211586.SO_1411 271
211586.SO_0022 211586.SO_1473 167
211586.SO_0022 211586.SO_1478 458
211586.SO_0022 211586.SO_1549 209
211586.SO_0022 211586.SO_1550 237
211586.SO_0022 211586.SO_1561 166
211586.SO_0022 211586.SO_1568 181
211586.SO_0022 211586.SO_1576 151
211586.SO_0022 211586.SO_1625 163
211586.SO_0022 211586.SO_1627 330
211586.SO_0022 211586.SO_1643 191
211586.SO_0022 211586.SO_1658 242
211586.SO_0022 211586.SO_1677 180
211586.SO_0022 211586.SO_1786 165
211586.SO_0022 211586.SO_1801 374
211586.SO_0022 211586.SO_1802 267
211586.SO_0022 211586.SO_1803 151
211586.SO_0022 211586.SO_1814 159
211586.SO_0022 211586.SO_1822 224
211586.SO_0022 211586.SO_1861 232
211586.SO_0022 211586.SO_1902 286
211586.SO_0022 211586.SO_1922 150
211586.SO_0022 211586.SO_1925 167
211586.SO_0022 211586.SO_1944 179
211586.SO_0022 211586.SO_1973 168
211586.SO_0022 211586.SO_1980 202
211586.SO_0022 211586.SO_1997 179
211586.SO_0022 211586.SO_2004 150
211586.SO_0022 211586.SO_2016 155
211586.SO_0022 211586.SO_2018 209
211586.SO_0022 211586.SO_2021 232
211586.SO_0022 211586.SO_2040 518
211586.SO_0022 211586.SO_2050 298
211586.SO_0022 211586.SO_2098 209
211586.SO_0022 211586.SO_2201 208
211586.SO_0022 211586.SO_2216 194
211586.SO_0022 211586.SO_2223 155
211586.SO_0022 211586.SO_2328 419
211586.SO_0022 211586.SO_2331 586
211586.SO_0022 211586.SO_2404 279
211586.SO_0022 211586.SO_2420 206
211586.SO_0022 211586.SO_2421 154
211586.SO_0022 211586.SO_2422 388
211586.SO_0022 211586.SO_2440 167
211586.SO_0022 211586.SO_2471 150
211586.SO_0022 211586.SO_2486 236
211586.SO_0022 211586.SO_2491 218
211586.SO_0022 211586.SO_2498 194
211586.SO_0022 211586.SO_2507 161
211586.SO_0022 211586.SO_2530 156
211586.SO_0022 211586.SO_2546 228
211586.SO_0022 211586.SO_2575 331
211586.SO_0022 211586.SO_2581 205
211586.SO_0022 211586.SO_2596 182
211586.SO_0022 211586.SO_2597 171
211586.SO_0022 211586.SO_2601 215
211586.SO_0022 211586.SO_2604 157
211586.SO_0022 211586.SO_2616 151
211586.SO_0022 211586.SO_2618 170
211586.SO_0022 211586.SO_2619 248
211586.SO_0022 211586.SO_2633 235
211586.SO_0022 211586.SO_2634 212
211586.SO_0022 211586.SO_2637 168
211586.SO_0022 211586.SO_2645 212
211586.SO_0022 211586.SO_2650 204
211586.SO_0022 211586.SO_2705 284
211586.SO_0022 211586.SO_2714 184
211586.SO_0022 211586.SO_2730 391
211586.SO_0022 211586.SO_2744 277
211586.SO_0022 211586.SO_2769 180
211586.SO_0022 211586.SO_2791 171
211586.SO_0022 211586.SO_2809 240
211586.SO_0022 211586.SO_2869 152
211586.SO_0022 211586.SO_2896 172
211586.SO_0022 211586.SO_2899 281
211586.SO_0022 211586.SO_2914 543
211586.SO_0022 211586.SO_2933 206
211586.SO_0022 211586.SO_2936 188
211586.SO_0022 211586.SO_2948 197
211586.SO_0022 211586.SO_3017 253
211586.SO_0022 211586.SO_3021 219
211586.SO_0022 211586.SO_3025 195
211586.SO_0022 211586.SO_3050 154
211586.SO_0022 211586.SO_3055 213
211586.SO_0022 211586.SO_3061 158
211586.SO_0022 211586.SO_3064 194
211586.SO_0022 211586.SO_3066 303
211586.SO_0022 211586.SO_3070 161
211586.SO_0022 211586.SO_3076 594
211586.SO_0022 211586.SO_3078.2 234
211586.SO_0022 211586.SO_3083 348
211586.SO_0022 211586.SO_3088 314
211586.SO_0022 211586.SO_3089 487
211586.SO_0022 211586.SO_3094 157
211586.SO_0022 211586.SO_3097 190
211586.SO_0022 211586.SO_3107 245
211586.SO_0022 211586.SO_3116 203
211586.SO_0022 211586.SO_3150 165
211586.SO_0022 211586.SO_3151 220
211586.SO_0022 211586.SO_3162 194
211586.SO_0022 211586.SO_3179 156
211586.SO_0022 211586.SO_3210 264
211586.SO_0022 211586.SO_3211 279
211586.SO_0022 211586.SO_3212 279
211586.SO_0022 211586.SO_3220 232
211586.SO_0022 211586.SO_3221 334
211586.SO_0022 211586.SO_3242 224
211586.SO_0022 211586.SO_3252 166
211586.SO_0022 211586.SO_3258 228
211586.SO_0022 211586.SO_3265 168
211586.SO_0022 211586.SO_3293 206
211586.SO_0022 211586.SO_3294 197
211586.SO_0022 211586.SO_3312 194
211586.SO_0022 211586.SO_3322 154
211586.SO_0022 211586.SO_3332 199
211586.SO_0022 211586.SO_3347 232
211586.SO_0022 211586.SO_3354 204
211586.SO_0022 211586.SO_3358 184
211586.SO_0022 211586.SO_3364 236
211586.SO_0022 211586.SO_3366 195
211586.SO_0022 211586.SO_3411 191
211586.SO_0022 211586.SO_3413 229
211586.SO_0022 211586.SO_3417 162
211586.SO_0022 211586.SO_3428 178
211586.SO_0022 211586.SO_3436 354
211586.SO_0022 211586.SO_3458 544
211586.SO_0022 211586.SO_3465 263
211586.SO_0022 211586.SO_3517 176
211586.SO_0022 211586.SO_3546 212
211586.SO_0022 211586.SO_3547 296
211586.SO_0022 211586.SO_3578 167
211586.SO_0022 211586.SO_3634 301
211586.SO_0022 211586.SO_3635 263
211586.SO_0022 211586.SO_3636 234
211586.SO_0022 211586.SO_3638 232
211586.SO_0022 211586.SO_3639 233
211586.SO_0022 211586.SO_3645 151
211586.SO_0022 211586.SO_3720 377
211586.SO_0022 211586.SO_3759 194
211586.SO_0022 211586.SO_3764 279
211586.SO_0022 211586.SO_3767 369
211586.SO_0022 211586.SO_3795 168
211586.SO_0022 211586.SO_3797 166
211586.SO_0022 211586.SO_3830 360
211586.SO_0022 211586.SO_3833 178
211586.SO_0022 211586.SO_3837 202
211586.SO_0022 211586.SO_3918 207
211586.SO_0022 211586.SO_3934 165
211586.SO_0022 211586.SO_3950 178
211586.SO_0022 211586.SO_3952 167
211586.SO_0022 211586.SO_3961 191
211586.SO_0022 211586.SO_3976 194
211586.SO_0022 211586.SO_4001 152
211586.SO_0022 211586.SO_4057 311
211586.SO_0022 211586.SO_4109 184
211586.SO_0022 211586.SO_4128 278
211586.SO_0022 211586.SO_4129 278
211586.SO_0022 211586.SO_4131 159
211586.SO_0022 211586.SO_4133 202
211586.SO_0022 211586.SO_4205 162
211586.SO_0022 211586.SO_4206 211
211586.SO_0022 211586.SO_4242 173
211586.SO_0022 211586.SO_4246 279
211586.SO_0022 211586.SO_4249 459
211586.SO_0022 211586.SO_4254 232
211586.SO_0022 211586.SO_4329 506
211586.SO_0022 211586.SO_4345 221
211586.SO_0022 211586.SO_4410 201
211586.SO_0022 211586.SO_4452 221
211586.SO_0022 211586.SO_4463 153
211586.SO_0022 211586.SO_4473 163
211586.SO_0022 211586.SO_4554 165
211586.SO_0022 211586.SO_4608 158
211586.SO_0022 211586.SO_4625 155
211586.SO_0022 211586.SO_4659 181
211586.SO_0022 211586.SO_4682 150
211586.SO_0022 211586.SO_4724 221
211586.SO_0022 211586.SO_4747 159
211586.SO_0022 211586.SO_4749 161
211586.SO_0022 211586.SO_4750 167
211586.SO_0022 211586.SO_4752 172
211586.SO_0022 211586.SO_4753 201
211586.SO_0022 211586.SO_4758 220
211586.SO_0022 211586.SO_A0106 163
211586.SO_0023 211586.SO_0003 156
211586.SO_0023 211586.SO_0004 373
211586.SO_0023 211586.SO_0017 360
211586.SO_0023 211586.SO_0018 360
211586.SO_0023 211586.SO_0019 360
211586.SO_0023 211586.SO_0020 314
211586.SO_0023 211586.SO_0021 314
211586.SO_0023 211586.SO_0022 876
211586.SO_0023 211586.SO_0024 793
211586.SO_0023 211586.SO_0025 766
211586.SO_0023 211586.SO_0027 420
211586.SO_0023 211586.SO_0028 391
211586.SO_0023 211586.SO_0040 153
211586.SO_0023 211586.SO_0042 177
211586.SO_0023 211586.SO_0046 152
211586.SO_0023 211586.SO_0057 220
211586.SO_0023 211586.SO_0067 195
211586.SO_0023 211586.SO_0077 154
211586.SO_0023 211586.SO_0163 156
211586.SO_0023 211586.SO_0164 253
211586.SO_0023 211586.SO_0166 222
211586.SO_0023 211586.SO_0177 157
211586.SO_0023 211586.SO_0208 193
211586.SO_0023 211586.SO_0213 270
211586.SO_0023 211586.SO_0215 170
211586.SO_0023 211586.SO_0245 280
211586.SO_0023 211586.SO_0279 229
211586.SO_0023 211586.SO_0280 227
211586.SO_0023 211586.SO_0311 152
211586.SO_0023 211586.SO_0372 157
211586.SO_0023 211586.SO_0413 270
211586.SO_0023 211586.SO_0456 178
211586.SO_0023 211586.SO_0459 332
211586.SO_0023 211586.SO_0467 194
211586.SO_0023 211586.SO_0504 173
211586.SO_0023 211586.SO_0527 285
211586.SO_0023 211586.SO_0575 318
211586.SO_0023 211586.SO_0585 224
211586.SO_0023 211586.SO_0604 292
211586.SO_0023 211586.SO_0774 156
211586.SO_0023 211586.SO_0795 217
211586.SO_0023 211586.SO_0799 192
211586.SO_0023 211586.SO_0811 197
211586.SO_0023 211586.SO_0823 263
211586.SO_0023 211586.SO_0870 450
211586.SO_0023 211586.SO_0880 151
211586.SO_0023 211586.SO_0885 231
211586.SO_0023 211586.SO_0951 154
211586.SO_0023 211586.SO_0992 157
211586.SO_0023 211586.SO_1087 182
211586.SO_0023 211586.SO_1124 360
211586.SO_0023 211586.SO_1126 153
211586.SO_0023 211586.SO_1180 212
211586.SO_0023 211586.SO_1218 153
211586.SO_0023 211586.SO_1219 156
211586.SO_0023 211586.SO_1226 318
211586.SO_0023 211586.SO_1334 272
211586.SO_0023 211586.SO_1354 188
211586.SO_0023 211586.SO_1367 320
211586.SO_0023 211586.SO_1463 172
211586.SO_0023 211586.SO_1549 196
211586.SO_0023 211586.SO_1550 276
211586.SO_0023 211586.SO_1556 198
211586.SO_0023 211586.SO_1585 162
211586.SO_0023 211586.SO_1624 152
211586.SO_0023 211586.SO_1632 152
211586.SO_0023 211586.SO_1651 167
211586.SO_0023 211586.SO_1665 356
211586.SO_0023 211586.SO_1690 231
211586.SO_0023 211586.SO_1774 172
211586.SO_0023 211586.SO_1791 302
211586.SO_0023 211586.SO_1815 195
211586.SO_0023 211586.SO_1853 207
211586.SO_0023 211586.SO_1959 296
211586.SO_0023 211586.SO_1980 168
211586.SO_0023 211586.SO_2013 192
211586.SO_0023 211586.SO_2016 192
211586.SO_0023 211586.SO_2019 277
211586.SO_0023 211586.SO_2021 155
211586.SO_0023 211586.SO_2040 319
211586.SO_0023 211586.SO_2048 177
211586.SO_0023 211586.SO_2124 318
211586.SO_0023 211586.SO_2126 256
211586.SO_0023 211586.SO_2133 182
211586.SO_0023 211586.SO_2189 153
211586.SO_0023 211586.SO_2217 192
211586.SO_0023 211586.SO_2232.1 192
211586.SO_0023 211586.SO_2236 238
211586.SO_0023 211586.SO_2268 153
211586.SO_0023 211586.SO_2282 223
211586.SO_0023 211586.SO_2290 318
211586.SO_0023 211586.SO_2308 263
211586.SO_0023 211586.SO_2310 244
211586.SO_0023 211586.SO_2325 154
211586.SO_0023 211586.SO_2327 256
211586.SO_0023 211586.SO_2337 174
211586.SO_0023 211586.SO_2351 180
211586.SO_0023 211586.SO_2432 260
211586.SO_0023 211586.SO_2506 195
211586.SO_0023 211586.SO_2525 231
211586.SO_0023 211586.SO_2588 174
211586.SO_0023 211586.SO_2613 216
211586.SO_0023 211586.SO_2649 150
211586.SO_0023 211586.SO_2704 218
211586.SO_0023 211586.SO_2705 233
211586.SO_0023 211586.SO_2799 178
211586.SO_0023 211586.SO_2803 225
211586.SO_0023 211586.SO_2815 188
211586.SO_0023 211586.SO_2852 367
211586.SO_0023 211586.SO_2868 185
211586.SO_0023 211586.SO_2896 163
211586.SO_0023 211586.SO_2933 308
211586.SO_0023 211586.SO_2948 509
211586.SO_0023 211586.SO_3016 264
211586.SO_0023 211586.SO_3017 201
211586.SO_0023 211586.SO_3061 230
211586.SO_0023 211586.SO_3069 321
211586.SO_0023 211586.SO_3075 172
211586.SO_0023 211586.SO_3080 231
211586.SO_0023 211586.SO_3088 314
211586.SO_0023 211586.SO_3089 314
211586.SO_0023 211586.SO_3114 154
211586.SO_0023 211586.SO_3144 152
211586.SO_0023 211586.SO_3145 151
211586.SO_0023 211586.SO_3206 256
211586.SO_0023 211586.SO_3223 197
211586.SO_0023 211586.SO_3233 350
211586.SO_0023 211586.SO_3235 167
211586.SO_0023 211586.SO_3251 154
211586.SO_0023 211586.SO_3303 160
211586.SO_0023 211586.SO_3311 359
211586.SO_0023 211586.SO_3316 188
211586.SO_0023 211586.SO_3348 277
211586.SO_0023 211586.SO_3386 248
211586.SO_0023 211586.SO_3401 260
211586.SO_0023 211586.SO_3415 179
211586.SO_0023 211586.SO_3422 235
211586.SO_0023 211586.SO_3462 155
211586.SO_0023 211586.SO_3469 467
211586.SO_0023 211586.SO_3470 195
211586.SO_0023 211586.SO_3472 444
211586.SO_0023 211586.SO_3533 200
211586.SO_0023 211586.SO_3547 360
211586.SO_0023 211586.SO_3551 219
211586.SO_0023 211586.SO_3557 166
211586.SO_0023 211586.SO_3633 244
211586.SO_0023 211586.SO_3709 178
211586.SO_0023 211586.SO_3720 420
211586.SO_0023 211586.SO_3746 240
211586.SO_0023 211586.SO_3774 240
211586.SO_0023 211586.SO_3793 151
211586.SO_0023 211586.SO_3804 216
211586.SO_0023 211586.SO_3830 318
211586.SO_0023 211586.SO_3832 231
211586.SO_0023 211586.SO_3837 318
211586.SO_0023 211586.SO_3916 164
211586.SO_0023 211586.SO_3917 262
211586.SO_0023 211586.SO_3953 178
211586.SO_0023 211586.SO_3962 235
211586.SO_0023 211586.SO_3964 180
211586.SO_0023 211586.SO_4088 319
211586.SO_0023 211586.SO_4089 270
211586.SO_0023 211586.SO_4090 245
211586.SO_0023 211586.SO_4199 360
211586.SO_0023 211586.SO_4211 270
211586.SO_0023 211586.SO_4215 161
211586.SO_0023 211586.SO_4241 291
211586.SO_0023 211586.SO_4282 220
211586.SO_0023 211586.SO_4305 157
211586.SO_0023 211586.SO_4306 194
211586.SO_0023 211586.SO_4308 197
211586.SO_0023 211586.SO_4325 194
211586.SO_0023 211586.SO_4329 156
211586.SO_0023 211586.SO_4344 205
211586.SO_0023 211586.SO_4351 188
211586.SO_0023 211586.SO_4408 235
211586.SO_0023 211586.SO_4529 172
211586.SO_0023 211586.SO_4556 191
211586.SO_0023 211586.SO_4575 244
211586.SO_0023 211586.SO_4576 244
211586.SO_0023 211586.SO_4599 318
211586.SO_0023 211586.SO_4602 373
211586.SO_0023 211586.SO_4625 320
211586.SO_0023 211586.SO_4658 164
211586.SO_0023 211586.SO_4669 334
211586.SO_0023 211586.SO_4684 216
211586.SO_0023 211586.SO_4756 274
211586.SO_0024 211586.SO_0017 514
211586.SO_0024 211586.SO_0018 360
211586.SO_0024 211586.SO_0019 360
211586.SO_0024 211586.SO_0020 314
211586.SO_0024 211586.SO_0021 314
211586.SO_0024 211586.SO_0022 790
211586.SO_0024 211586.SO_0023 793
211586.SO_0024 211586.SO_0025 923
211586.SO_0024 211586.SO_0027 463
211586.SO_0024 211586.SO_0028 172
211586.SO_0024 211586.SO_0029 909
211586.SO_0024 211586.SO_0030 540
211586.SO_0024 211586.SO_0031 585
211586.SO_0024 211586.SO_0032 537
211586.SO_0024 211586.SO_0033 360
211586.SO_0024 211586.SO_0034 323
211586.SO_0024 211586.SO_0035 175
211586.SO_0024 211586.SO_0037 243
211586.SO_0024 211586.SO_0038 242
211586.SO_0024 211586.SO_0040 242
211586.SO_0024 211586.SO_0047 156
211586.SO_0024 211586.SO_0057 230
211586.SO_0024 211586.SO_0058 287
211586.SO_0024 211586.SO_0059 575
211586.SO_0024 211586.SO_0060 545
211586.SO_0024 211586.SO_0236 553
211586.SO_0024 211586.SO_0319 157
211586.SO_0024 211586.SO_0358 195
211586.SO_0024 211586.SO_0435 155
211586.SO_0024 211586.SO_0441 192
211586.SO_0024 211586.SO_0442 288
211586.SO_0024 211586.SO_0481 192
211586.SO_0024 211586.SO_0506 182
211586.SO_0024 211586.SO_0522 180
211586.SO_0024 211586.SO_0591 194
211586.SO_0024 211586.SO_0604 202
211586.SO_0024 211586.SO_0619 210
211586.SO_0024 211586.SO_0695 225
211586.SO_0024 211586.SO_0848 285
211586.SO_0024 211586.SO_0876 308
211586.SO_0024 211586.SO_0919 389
211586.SO_0024 211586.SO_0945 152
211586.SO_0024 211586.SO_0949 276
211586.SO_0024 211586.SO_1062 160
211586.SO_0024 211586.SO_1122 239
211586.SO_0024 211586.SO_1124 360
211586.SO_0024 211586.SO_1157 667
211586.SO_0024 211586.SO_1161 319
211586.SO_0024 211586.SO_1170 239
211586.SO_0024 211586.SO_1171 182
211586.SO_0024 211586.SO_1172 182
211586.SO_0024 211586.SO_1174 182
211586.SO_0024 211586.SO_1177 362
211586.SO_0024 211586.SO_1178 192
211586.SO_0024 211586.SO_1179 182
211586.SO_0024 211586.SO_1180 182
211586.SO_0024 211586.SO_1193 244
211586.SO_0024 211586.SO_1197 180
211586.SO_0024 211586.SO_1200 191
211586.SO_0024 211586.SO_1254 201
211586.SO_0024 211586.SO_1258 177
211586.SO_0024 211586.SO_1277 286
211586.SO_0024 211586.SO_1284 200
211586.SO_0024 211586.SO_1313 204
211586.SO_0024 211586.SO_1366 220
211586.SO_0024 211586.SO_1383 290
211586.SO_0024 211586.SO_1387 294
211586.SO_0024 211586.SO_1481 383
211586.SO_0024 211586.SO_1496 240
211586.SO_0024 211586.SO_1523 197
211586.SO_0024 211586.SO_1525 239
211586.SO_0024 211586.SO_1575 154
211586.SO_0024 211586.SO_1627 202
211586.SO_0024 211586.SO_1645 188
211586.SO_0024 211586.SO_1647 383
211586.SO_0024 211586.SO_1679 229
211586.SO_0024 211586.SO_1744 219
211586.SO_0024 211586.SO_1792 219
211586.SO_0024 211586.SO_1802 258
211586.SO_0024 211586.SO_1815 317
211586.SO_0024 211586.SO_1853 164
211586.SO_0024 211586.SO_1868 239
211586.SO_0024 211586.SO_1927.1 680
211586.SO_0024 211586.SO_1932 208
211586.SO_0024 211586.SO_1933 208
211586.SO_0024 211586.SO_2040 268
211586.SO_0024 211586.SO_2086 155
211586.SO_0024 211586.SO_2088 455
211586.SO_0024 211586.SO_2113 290
211586.SO_0024 211586.SO_2119 150
211586.SO_0024 211586.SO_2215 344
211586.SO_0024 211586.SO_2268 360
211586.SO_0024 211586.SO_2300 201
211586.SO_0024 211586.SO_2301 172
211586.SO_0024 211586.SO_2302 220
211586.SO_0024 211586.SO_2389 163
211586.SO_0024 211586.SO_2410 294
211586.SO_0024 211586.SO_2530 326
211586.SO_0024 211586.SO_2537 220
211586.SO_0024 211586.SO_2587 168
211586.SO_0024 211586.SO_2601 156
211586.SO_0024 211586.SO_2609 154
211586.SO_0024 211586.SO_2619 155
211586.SO_0024 211586.SO_2635 169
211586.SO_0024 211586.SO_2654 281
211586.SO_0024 211586.SO_2680 285
211586.SO_0024 211586.SO_2697 286
211586.SO_0024 211586.SO_2708 172
211586.SO_0024 211586.SO_2743 611
211586.SO_0024 211586.SO_2746 279
211586.SO_0024 211586.SO_2760 367
211586.SO_0024 211586.SO_2761 367
211586.SO_0024 211586.SO_2851 150
211586.SO_0024 211586.SO_2881 279
211586.SO_0024 211586.SO_2930 215
211586.SO_0024 211586.SO_2953 291
211586.SO_0024 211586.SO_3050 156
211586.SO_0024 211586.SO_3051 290
211586.SO_0024 211586.SO_3088 314
211586.SO_0024 211586.SO_3089 314
211586.SO_0024 211586.SO_3108 180
211586.SO_0024 211586.SO_3138 150
211586.SO_0024 211586.SO_3140 180
211586.SO_0024 211586.SO_3230 150
211586.SO_0024 211586.SO_3232 150
211586.SO_0024 211586.SO_3293 215
211586.SO_0024 211586.SO_3311 344
211586.SO_0024 211586.SO_3355 259
211586.SO_0024 211586.SO_3432 171
211586.SO_0024 211586.SO_3440 193
211586.SO_0024 211586.SO_3480 322
211586.SO_0024 211586.SO_3537 292
211586.SO_0024 211586.SO_3554 248
211586.SO_0024 211586.SO_3575 297
211586.SO_0024 211586.SO_3640 312
211586.SO_0024 211586.SO_3641 667
211586.SO_0024 211586.SO_3652 167
211586.SO_0024 211586.SO_3659 257
211586.SO_0024 211586.SO_3688 408
211586.SO_0024 211586.SO_3689 150
211586.SO_0024 211586.SO_3720 463
211586.SO_0024 211586.SO_3725 206
211586.SO_0024 211586.SO_3746 240
211586.SO_0024 211586.SO_3768 225
211586.SO_0024 211586.SO_3827 239
211586.SO_0024 211586.SO_3828 200
211586.SO_0024 211586.SO_3874 170
211586.SO_0024 211586.SO_3916 189
211586.SO_0024 211586.SO_3917 262
211586.SO_0024 211586.SO_3934 198
211586.SO_0024 211586.SO_3937 177
211586.SO_0024 211586.SO_4030 209
211586.SO_0024 211586.SO_4057 162
211586.SO_0024 211586.SO_4072 239
211586.SO_0024 211586.SO_4120 150
211586.SO_0024 211586.SO_4123 267
211586.SO_0024 211586.SO_4133 259
211586.SO_0024 211586.SO_4180 290
211586.SO_0024 211586.SO_4199 193
211586.SO_0024 211586.SO_4208 168
211586.SO_0024 211586.SO_4211 181
211586.SO_0024 211586.SO_4216 295
211586.SO_0024 211586.SO_4241 291
211586.SO_0024 211586.SO_4249 304
211586.SO_0024 211586.SO_4281 287
211586.SO_0024 211586.SO_4282 309
211586.SO_0024 211586.SO_4362 156
211586.SO_0024 211586.SO_4387 189
211586.SO_0024 211586.SO_4451 165
211586.SO_0024 211586.SO_4472 150
211586.SO_0024 211586.SO_4563 180
211586.SO_0024 211586.SO_4575 244
211586.SO_0024 211586.SO_4576 244
211586.SO_0024 211586.SO_4602 372
211586.SO_0024 211586.SO_4661 290
211586.SO_0024 211586.SO_4670 291
211586.SO_0024 211586.SO_4718 150
211586.SO_0024 211586.SO_4741 193
211586.SO_0024 211586.SO_A0098 225
211586.SO_0025 211586.SO_0017 284
211586.SO_0025 211586.SO_0018 284
211586.SO_0025 211586.SO_0019 284
211586.SO_0025 211586.SO_0020 252
211586.SO_0025 211586.SO_0021 252
211586.SO_0025 211586.SO_0022 722
211586.SO_0025 211586.SO_0023 766
211586.SO_0025 211586.SO_0024 923
211586.SO_0025 211586.SO_0027 150
211586.SO_0025 211586.SO_0028 372
211586.SO_0025 211586.SO_0038 908
211586.SO_0025 211586.SO_0057 182
211586.SO_0025 211586.SO_0207 179
211586.SO_0025 211586.SO_0333 167
211586.SO_0025 211586.SO_0398 194
211586.SO_0025 211586.SO_0435 242
211586.SO_0025 211586.SO_0588 241
211586.SO_0025 211586.SO_0611 203
211586.SO_0025 211586.SO_0778 162
211586.SO_0025 211586.SO_0826 237
211586.SO_0025 211586.SO_0970 194
211586.SO_0025 211586.SO_0987 289
211586.SO_0025 211586.SO_1124 284
211586.SO_0025 211586.SO_1229 162
211586.SO_0025 211586.SO_1355 189
211586.SO_0025 211586.SO_1370 175
211586.SO_0025 211586.SO_1375 163
211586.SO_0025 211586.SO_1414 194
211586.SO_0025 211586.SO_1421 194
211586.SO_0025 211586.SO_1579 199
211586.SO_0025 211586.SO_1769 158
211586.SO_0025 211586.SO_1928 194
211586.SO_0025 211586.SO_1947 155
211586.SO_0025 211586.SO_2019 907
211586.SO_0025 211586.SO_2177 160
211586.SO_0025 211586.SO_2485 186
211586.SO_0025 211586.SO_2851 389
211586.SO_0025 211586.SO_2861 169
211586.SO_0025 211586.SO_3058 194
211586.SO_0025 211586.SO_3060 166
211586.SO_0025 211586.SO_3088 252
211586.SO_0025 211586.SO_3089 252
211586.SO_0025 211586.SO_3267 205
211586.SO_0025 211586.SO_3301 194
211586.SO_0025 211586.SO_3348 907
211586.SO_0025 211586.SO_3359 899
211586.SO_0025 211586.SO_3531 193
211586.SO_0025 211586.SO_3588 165
211586.SO_0025 211586.SO_3624 194
211586.SO_0025 211586.SO_3718 178
211586.SO_0025 211586.SO_3722 289
211586.SO_0025 211586.SO_3746 192
211586.SO_0025 211586.SO_3826 194
211586.SO_0025 211586.SO_3870 212
211586.SO_0025 211586.SO_3871 245
211586.SO_0025 211586.SO_3917 210
211586.SO_0025 211586.SO_4200 161
211586.SO_0025 211586.SO_4241 234
211586.SO_0025 211586.SO_4282 182
211586.SO_0025 211586.SO_4550 211
211586.SO_0025 211586.SO_4575 196
211586.SO_0025 211586.SO_4576 196
211586.SO_0025 211586.SO_4602 299
211586.SO_0025 211586.SO_4620 194
211586.SO_0025 211586.SO_4705 157
211586.SO_0025 211586.SO_4723 153
211586.SO_0025 211586.SO_4730 899
211586.SO_0025 211586.SO_A0010 247
211586.SO_0026 211586.SO_0027 560
211586.SO_0026 211586.SO_0029 640
211586.SO_0026 211586.SO_0030 603
211586.SO_0026 211586.SO_0031 603
211586.SO_0026 211586.SO_0032 601
211586.SO_0026 211586.SO_0033 455
211586.SO_0026 211586.SO_0034 455
211586.SO_0026 211586.SO_0035 455
211586.SO_0026 211586.SO_0036 432
211586.SO_0026 211586.SO_0037 360
211586.SO_0026 211586.SO_0038 360
211586.SO_0026 211586.SO_0047 378
211586.SO_0026 211586.SO_0048 364
211586.SO_0026 211586.SO_0049 151
211586.SO_0026 211586.SO_0053 329
211586.SO_0026 211586.SO_0090 192
211586.SO_0026 211586.SO_0108 167
211586.SO_0026 211586.SO_0137 180
211586.SO_0026 211586.SO_0221 194
211586.SO_0026 211586.SO_0255 193
211586.SO_0026 211586.SO_0257 193
211586.SO_0026 211586.SO_0320 178
211586.SO_0026 211586.SO_0444 233
211586.SO_0026 211586.SO_0452 369
211586.SO_0026 211586.SO_0484 156
211586.SO_0026 211586.SO_0503 233
211586.SO_0026 211586.SO_0533 212
211586.SO_0026 211586.SO_0534 290
211586.SO_0026 211586.SO_0535 233
211586.SO_0026 211586.SO_0539 201
211586.SO_0026 211586.SO_0546 155
211586.SO_0026 211586.SO_0630 321
211586.SO_0026 211586.SO_0834 187
211586.SO_0026 211586.SO_0934 208
211586.SO_0026 211586.SO_0935 169
211586.SO_0026 211586.SO_1030 299
211586.SO_0026 211586.SO_1177 242
211586.SO_0026 211586.SO_1221 366
211586.SO_0026 211586.SO_1298.2 169
211586.SO_0026 211586.SO_1298.3 169
211586.SO_0026 211586.SO_1298.4 169
211586.SO_0026 211586.SO_1334 151
211586.SO_0026 211586.SO_1335 151
211586.SO_0026 211586.SO_1336 151
211586.SO_0026 211586.SO_1338 150
211586.SO_0026 211586.SO_1683 198
211586.SO_0026 211586.SO_1689 205
211586.SO_0026 211586.SO_2045 233
211586.SO_0026 211586.SO_2200 155
211586.SO_0026 211586.SO_2208 212
211586.SO_0026 211586.SO_2270 155
211586.SO_0026 211586.SO_2359 205
211586.SO_0026 211586.SO_2443 180
211586.SO_0026 211586.SO_2447 178
211586.SO_0026 211586.SO_2530 191
211586.SO_0026 211586.SO_2601 378
211586.SO_0026 211586.SO_3037 178
211586.SO_0026 211586.SO_3102 444
211586.SO_0026 211586.SO_3103 324
211586.SO_0026 211586.SO_3104 569
211586.SO_0026 211586.SO_3264 151
211586.SO_0026 211586.SO_3890 288
211586.SO_0026 211586.SO_3931 208
211586.SO_0026 211586.SO_4054 201
211586.SO_0026 211586.SO_4077 321
211586.SO_0026 211586.SO_4172 291
211586.SO_0026 211586.SO_4173 291
211586.SO_0026 211586.SO_4230.1 445
211586.SO_0026 211586.SO_4330 158
211586.SO_0026 211586.SO_4394 183
211586.SO_0026 211586.SO_4564 151
211586.SO_0026 211586.SO_4622 269
211586.SO_0026 211586.SO_4623 243
211586.SO_0026 211586.SO_4672 200
211586.SO_0026 211586.SO_4698 360
211586.SO_0027 211586.SO_0017 284
211586.SO_0027 211586.SO_0018 284
211586.SO_0027 211586.SO_0019 284
211586.SO_0027 211586.SO_0020 252
211586.SO_0027 211586.SO_0021 252
211586.SO_0027 211586.SO_0022 377
211586.SO_0027 211586.SO_0023 420
211586.SO_0027 211586.SO_0024 463
211586.SO_0027 211586.SO_0025 150
211586.SO_0027 211586.SO_0026 560
211586.SO_0027 211586.SO_0028 328
211586.SO_0027 211586.SO_0038 908
211586.SO_0027 211586.SO_0057 182
211586.SO_0027 211586.SO_0349 900
211586.SO_0027 211586.SO_0398 194
211586.SO_0027 211586.SO_0435 258
211586.SO_0027 211586.SO_0442 191
211586.SO_0027 211586.SO_0467 167
211586.SO_0027 211586.SO_0588 219
211586.SO_0027 211586.SO_0611 272
211586.SO_0027 211586.SO_0826 166
211586.SO_0027 211586.SO_0970 194
211586.SO_0027 211586.SO_0987 289
211586.SO_0027 211586.SO_1124 284
211586.SO_0027 211586.SO_1143 156
211586.SO_0027 211586.SO_1229 188
211586.SO_0027 211586.SO_1344 170
211586.SO_0027 211586.SO_1414 194
211586.SO_0027 211586.SO_1421 194
211586.SO_0027 211586.SO_1440 207
211586.SO_0027 211586.SO_1854 154
211586.SO_0027 211586.SO_1871 154
211586.SO_0027 211586.SO_1880 152
211586.SO_0027 211586.SO_1928 194
211586.SO_0027 211586.SO_2019 907
211586.SO_0027 211586.SO_2200 176
211586.SO_0027 211586.SO_2744 157
211586.SO_0027 211586.SO_2851 389
211586.SO_0027 211586.SO_3058 194
211586.SO_0027 211586.SO_3088 252
211586.SO_0027 211586.SO_3089 252
211586.SO_0027 211586.SO_3267 188
211586.SO_0027 211586.SO_3301 194
211586.SO_0027 211586.SO_3305 197
211586.SO_0027 211586.SO_3348 907
211586.SO_0027 211586.SO_3359 899
211586.SO_0027 211586.SO_3564 156
211586.SO_0027 211586.SO_3588 186
211586.SO_0027 211586.SO_3624 194
211586.SO_0027 211586.SO_3718 171
211586.SO_0027 211586.SO_3720 159
211586.SO_0027 211586.SO_3722 289
211586.SO_0027 211586.SO_3746 192
211586.SO_0027 211586.SO_3769 227
211586.SO_0027 211586.SO_3826 194
211586.SO_0027 211586.SO_3860 157
211586.SO_0027 211586.SO_3870 206
211586.SO_0027 211586.SO_3917 210
211586.SO_0027 211586.SO_4200 150
211586.SO_0027 211586.SO_4219 177
211586.SO_0027 211586.SO_4241 234
211586.SO_0027 211586.SO_4282 182
211586.SO_0027 211586.SO_4325 151
211586.SO_0027 211586.SO_4520 899
211586.SO_0027 211586.SO_4550 309
211586.SO_0027 211586.SO_4575 196
211586.SO_0027 211586.SO_4576 196
211586.SO_0027 211586.SO_4602 299
211586.SO_0027 211586.SO_4620 194
211586.SO_0027 211586.SO_4705 153
211586.SO_0027 211586.SO_4723 153
211586.SO_0027 211586.SO_4727 221
211586.SO_0027 211586.SO_4730 899
211586.SO_0028 211586.SO_0019 200
211586.SO_0028 211586.SO_0022 413
211586.SO_0028 211586.SO_0023 391
211586.SO_0028 211586.SO_0024 172
211586.SO_0028 211586.SO_0025 372
211586.SO_0028 211586.SO_0027 328
211586.SO_0028 211586.SO_0029 980
211586.SO_0028 211586.SO_0030 854
211586.SO_0028 211586.SO_0031 867
211586.SO_0028 211586.SO_0032 829
211586.SO_0028 211586.SO_0033 679
211586.SO_0028 211586.SO_0034 520
211586.SO_0028 211586.SO_0035 520
211586.SO_0028 211586.SO_0036 389
211586.SO_0028 211586.SO_0037 264
211586.SO_0028 211586.SO_0038 237
211586.SO_0028 211586.SO_0040 224
211586.SO_0028 211586.SO_0047 156
211586.SO_0028 211586.SO_0057 294
211586.SO_0028 211586.SO_0058 287
211586.SO_0028 211586.SO_0059 310
211586.SO_0028 211586.SO_0060 388
211586.SO_0028 211586.SO_0105 162
211586.SO_0028 211586.SO_0114 448
211586.SO_0028 211586.SO_0358 195
211586.SO_0028 211586.SO_0397 160
211586.SO_0028 211586.SO_0435 153
211586.SO_0028 211586.SO_0441 168
211586.SO_0028 211586.SO_0522 204
211586.SO_0028 211586.SO_0551 229
211586.SO_0028 211586.SO_0552 229
211586.SO_0028 211586.SO_0591 194
211586.SO_0028 211586.SO_0604 202
211586.SO_0028 211586.SO_0695 225
211586.SO_0028 211586.SO_0753 229
211586.SO_0028 211586.SO_0808 229
211586.SO_0028 211586.SO_0831 195
211586.SO_0028 211586.SO_0877 229
211586.SO_0028 211586.SO_0919 191
211586.SO_0028 211586.SO_0949 191
211586.SO_0028 211586.SO_1048 281
211586.SO_0028 211586.SO_1049 229
211586.SO_0028 211586.SO_1053 281
211586.SO_0028 211586.SO_1062 160
211586.SO_0028 211586.SO_1122 239
211586.SO_0028 211586.SO_1161 304
211586.SO_0028 211586.SO_1170 239
211586.SO_0028 211586.SO_1171 180
211586.SO_0028 211586.SO_1177 239
211586.SO_0028 211586.SO_1184 261
211586.SO_0028 211586.SO_1185 247
211586.SO_0028 211586.SO_1197 180
211586.SO_0028 211586.SO_1200 191
211586.SO_0028 211586.SO_1258 177
211586.SO_0028 211586.SO_1284 200
211586.SO_0028 211586.SO_1313 204
211586.SO_0028 211586.SO_1326 152
211586.SO_0028 211586.SO_1366 220
211586.SO_0028 211586.SO_1422 208
211586.SO_0028 211586.SO_1481 383
211586.SO_0028 211586.SO_1496 252
211586.SO_0028 211586.SO_1523 197
211586.SO_0028 211586.SO_1525 239
211586.SO_0028 211586.SO_1575 154
211586.SO_0028 211586.SO_1627 202
211586.SO_0028 211586.SO_1645 188
211586.SO_0028 211586.SO_1647 383
211586.SO_0028 211586.SO_1753 229
211586.SO_0028 211586.SO_1792 219
211586.SO_0028 211586.SO_1802 258
211586.SO_0028 211586.SO_1813 210
211586.SO_0028 211586.SO_1815 317
211586.SO_0028 211586.SO_1868 239
211586.SO_0028 211586.SO_1932 208
211586.SO_0028 211586.SO_1933 208
211586.SO_0028 211586.SO_1962 162
211586.SO_0028 211586.SO_2040 239
211586.SO_0028 211586.SO_2086 155
211586.SO_0028 211586.SO_2088 277
211586.SO_0028 211586.SO_2112 263
211586.SO_0028 211586.SO_2119 150
211586.SO_0028 211586.SO_2127 190
211586.SO_0028 211586.SO_2215 344
211586.SO_0028 211586.SO_2300 201
211586.SO_0028 211586.SO_2301 172
211586.SO_0028 211586.SO_2302 220
211586.SO_0028 211586.SO_2329 175
211586.SO_0028 211586.SO_2366 268
211586.SO_0028 211586.SO_2410 210
211586.SO_0028 211586.SO_2492 212
211586.SO_0028 211586.SO_2493 366
211586.SO_0028 211586.SO_2530 326
211586.SO_0028 211586.SO_2536 212
211586.SO_0028 211586.SO_2537 220
211586.SO_0028 211586.SO_2566 155
211586.SO_0028 211586.SO_2580 177
211586.SO_0028 211586.SO_2587 168
211586.SO_0028 211586.SO_2601 156
211586.SO_0028 211586.SO_2609 154
211586.SO_0028 211586.SO_2619 155
211586.SO_0028 211586.SO_2632 229
211586.SO_0028 211586.SO_2635 169
211586.SO_0028 211586.SO_2708 241
211586.SO_0028 211586.SO_2881 204
211586.SO_0028 211586.SO_3047 281
211586.SO_0028 211586.SO_3050 156
211586.SO_0028 211586.SO_3096 216
211586.SO_0028 211586.SO_3100 172
211586.SO_0028 211586.SO_3108 180
211586.SO_0028 211586.SO_3138 150
211586.SO_0028 211586.SO_3140 180
211586.SO_0028 211586.SO_3164 161
211586.SO_0028 211586.SO_3230 150
211586.SO_0028 211586.SO_3232 150
211586.SO_0028 211586.SO_3293 198
211586.SO_0028 211586.SO_3309 187
211586.SO_0028 211586.SO_3311 344
211586.SO_0028 211586.SO_3315 229
211586.SO_0028 211586.SO_3355 389
211586.SO_0028 211586.SO_3432 172
211586.SO_0028 211586.SO_3440 193
211586.SO_0028 211586.SO_3480 322
211586.SO_0028 211586.SO_3537 292
211586.SO_0028 211586.SO_3554 158
211586.SO_0028 211586.SO_3575 297
211586.SO_0028 211586.SO_3640 312
211586.SO_0028 211586.SO_3641 559
211586.SO_0028 211586.SO_3688 482
211586.SO_0028 211586.SO_3689 150
211586.SO_0028 211586.SO_3701 154
211586.SO_0028 211586.SO_3720 388
211586.SO_0028 211586.SO_3725 218
211586.SO_0028 211586.SO_3736 159
211586.SO_0028 211586.SO_3762 229
211586.SO_0028 211586.SO_3768 225
211586.SO_0028 211586.SO_3774 151
211586.SO_0028 211586.SO_3827 516
211586.SO_0028 211586.SO_3828 472
211586.SO_0028 211586.SO_3830 471
211586.SO_0028 211586.SO_3832 375
211586.SO_0028 211586.SO_3833 375
211586.SO_0028 211586.SO_3834 374
211586.SO_0028 211586.SO_3835 290
211586.SO_0028 211586.SO_3836 290
211586.SO_0028 211586.SO_3837 273
211586.SO_0028 211586.SO_3874 153
211586.SO_0028 211586.SO_3900 281
211586.SO_0028 211586.SO_3934 198
211586.SO_0028 211586.SO_3937 177
211586.SO_0028 211586.SO_3979 186
211586.SO_0028 211586.SO_4030 209
211586.SO_0028 211586.SO_4072 239
211586.SO_0028 211586.SO_4073 229
211586.SO_0028 211586.SO_4090 232
211586.SO_0028 211586.SO_4123 267
211586.SO_0028 211586.SO_4126 281
211586.SO_0028 211586.SO_4136 180
211586.SO_0028 211586.SO_4199 193
211586.SO_0028 211586.SO_4208 168
211586.SO_0028 211586.SO_4216 292
211586.SO_0028 211586.SO_4249 304
211586.SO_0028 211586.SO_4263 155
211586.SO_0028 211586.SO_4281 356
211586.SO_0028 211586.SO_4282 373
211586.SO_0028 211586.SO_4355 224
211586.SO_0028 211586.SO_4362 219
211586.SO_0028 211586.SO_4387 189
211586.SO_0028 211586.SO_4451 165
211586.SO_0028 211586.SO_4472 150
211586.SO_0028 211586.SO_4621 281
211586.SO_0028 211586.SO_4625 189
211586.SO_0028 211586.SO_4718 150
211586.SO_0028 211586.SO_4741 192
211586.SO_0028 211586.SO_A0098 225
211586.SO_0028 211586.SO_A0155 182
211586.SO_0029 211586.SO_0008 252
211586.SO_0029 211586.SO_0011 424
211586.SO_0029 211586.SO_0014 378
211586.SO_0029 211586.SO_0015 440
211586.SO_0029 211586.SO_0024 909
211586.SO_0029 211586.SO_0026 640
211586.SO_0029 211586.SO_0028 980
211586.SO_0029 211586.SO_0030 901
211586.SO_0029 211586.SO_0031 902
211586.SO_0029 211586.SO_0032 869
211586.SO_0029 211586.SO_0033 763
211586.SO_0029 211586.SO_0034 694
211586.SO_0029 211586.SO_0035 693
211586.SO_0029 211586.SO_0036 598
211586.SO_0029 211586.SO_0037 606
211586.SO_0029 211586.SO_0038 476
211586.SO_0029 211586.SO_0040 473
211586.SO_0029 211586.SO_0057 287
211586.SO_0029 211586.SO_0058 241
211586.SO_0029 211586.SO_0059 243
211586.SO_0029 211586.SO_0060 342
211586.SO_0029 211586.SO_0105 424
211586.SO_0029 211586.SO_0106 243
211586.SO_0029 211586.SO_0114 363
211586.SO_0029 211586.SO_0164 160
211586.SO_0029 211586.SO_0206 172
211586.SO_0029 211586.SO_0237 494
211586.SO_0029 211586.SO_0272 444
211586.SO_0029 211586.SO_0288 161
211586.SO_0029 211586.SO_0352 179
211586.SO_0029 211586.SO_0394 469
211586.SO_0029 211586.SO_0435 205
211586.SO_0029 211586.SO_0442 176
211586.SO_0029 211586.SO_0522 383
211586.SO_0029 211586.SO_0575 640
211586.SO_0029 211586.SO_0588 200
211586.SO_0029 211586.SO_0603 241
211586.SO_0029 211586.SO_0604 469
211586.SO_0029 211586.SO_0613 196
211586.SO_0029 211586.SO_0694 170
211586.SO_0029 211586.SO_0775 206
211586.SO_0029 211586.SO_0779 360
211586.SO_0029 211586.SO_0833 150
211586.SO_0029 211586.SO_0850 156
211586.SO_0029 211586.SO_0862 390
211586.SO_0029 211586.SO_0932 159
211586.SO_0029 211586.SO_0980 172
211586.SO_0029 211586.SO_1062 228
211586.SO_0029 211586.SO_1122 274
211586.SO_0029 211586.SO_1170 276
211586.SO_0029 211586.SO_1171 224
211586.SO_0029 211586.SO_1174 208
211586.SO_0029 211586.SO_1193 235
211586.SO_0029 211586.SO_1194 243
211586.SO_0029 211586.SO_1200 219
211586.SO_0029 211586.SO_1223 301
211586.SO_0029 211586.SO_1284 230
211586.SO_0029 211586.SO_1286 162
211586.SO_0029 211586.SO_1289 184
211586.SO_0029 211586.SO_1300 181
211586.SO_0029 211586.SO_1302 155
211586.SO_0029 211586.SO_1313 217
211586.SO_0029 211586.SO_1339 176
211586.SO_0029 211586.SO_1355 429
211586.SO_0029 211586.SO_1366 326
211586.SO_0029 211586.SO_1370 187
211586.SO_0029 211586.SO_1481 201
211586.SO_0029 211586.SO_1496 276
211586.SO_0029 211586.SO_1525 424
211586.SO_0029 211586.SO_1556 152
211586.SO_0029 211586.SO_1575 232
211586.SO_0029 211586.SO_1619 176
211586.SO_0029 211586.SO_1631 179
211586.SO_0029 211586.SO_1636 155
211586.SO_0029 211586.SO_1643 212
211586.SO_0029 211586.SO_1647 201
211586.SO_0029 211586.SO_1673 240
211586.SO_0029 211586.SO_1792 157
211586.SO_0029 211586.SO_1803 246
211586.SO_0029 211586.SO_1807 176
211586.SO_0029 211586.SO_1812 170
211586.SO_0029 211586.SO_1815 164
211586.SO_0029 211586.SO_1861 152
211586.SO_0029 211586.SO_1868 276
211586.SO_0029 211586.SO_1932 221
211586.SO_0029 211586.SO_1933 221
211586.SO_0029 211586.SO_1945 176
211586.SO_0029 211586.SO_2006 173
211586.SO_0029 211586.SO_2040 222
211586.SO_0029 211586.SO_2042 205
211586.SO_0029 211586.SO_2085 176
211586.SO_0029 211586.SO_2086 188
211586.SO_0029 211586.SO_2088 319
211586.SO_0029 211586.SO_2119 163
211586.SO_0029 211586.SO_2147 166
211586.SO_0029 211586.SO_2191 170
211586.SO_0029 211586.SO_2215 458
211586.SO_0029 211586.SO_2222 189
211586.SO_0029 211586.SO_2300 212
211586.SO_0029 211586.SO_2301 180
211586.SO_0029 211586.SO_2302 218
211586.SO_0029 211586.SO_2329 183
211586.SO_0029 211586.SO_2403 193
211586.SO_0029 211586.SO_2416 154
211586.SO_0029 211586.SO_2530 427
211586.SO_0029 211586.SO_2533 153
211586.SO_0029 211586.SO_2607 223
211586.SO_0029 211586.SO_2609 233
211586.SO_0029 211586.SO_2613 219
211586.SO_0029 211586.SO_2619 192
211586.SO_0029 211586.SO_2635 274
211586.SO_0029 211586.SO_2705 311
211586.SO_0029 211586.SO_2895 180
211586.SO_0029 211586.SO_3054 209
211586.SO_0029 211586.SO_3059 300
211586.SO_0029 211586.SO_3061 156
211586.SO_0029 211586.SO_3091 154
211586.SO_0029 211586.SO_3109 193
211586.SO_0029 211586.SO_3110 243
211586.SO_0029 211586.SO_3111 235
211586.SO_0029 211586.SO_3138 300
211586.SO_0029 211586.SO_3189 388
211586.SO_0029 211586.SO_3230 300
211586.SO_0029 211586.SO_3232 300
211586.SO_0029 211586.SO_3293 192
211586.SO_0029 211586.SO_3311 394
211586.SO_0029 211586.SO_3358 252
211586.SO_0029 211586.SO_3369 151
211586.SO_0029 211586.SO_3414 216
211586.SO_0029 211586.SO_3430 175
211586.SO_0029 211586.SO_3432 196
211586.SO_0029 211586.SO_3437 459
211586.SO_0029 211586.SO_3438 218
211586.SO_0029 211586.SO_3440 155
211586.SO_0029 211586.SO_3455 231
211586.SO_0029 211586.SO_3456 498
211586.SO_0029 211586.SO_3463 230
211586.SO_0029 211586.SO_3554 246
211586.SO_0029 211586.SO_3660 300
211586.SO_0029 211586.SO_3688 579
211586.SO_0029 211586.SO_3689 273
211586.SO_0029 211586.SO_3725 215
211586.SO_0029 211586.SO_3765 591
211586.SO_0029 211586.SO_3912 173
211586.SO_0029 211586.SO_3934 382
211586.SO_0029 211586.SO_3948 160
211586.SO_0029 211586.SO_3961 388
211586.SO_0029 211586.SO_4030 318
211586.SO_0029 211586.SO_4056 170
211586.SO_0029 211586.SO_4072 275
211586.SO_0029 211586.SO_4097 550
211586.SO_0029 211586.SO_4123 238
211586.SO_0029 211586.SO_4163 168
211586.SO_0029 211586.SO_4199 245
211586.SO_0029 211586.SO_4255 166
211586.SO_0029 211586.SO_4281 294
211586.SO_0029 211586.SO_4282 287
211586.SO_0029 211586.SO_4307 497
211586.SO_0029 211586.SO_4312 443
211586.SO_0029 211586.SO_4313 152
211586.SO_0029 211586.SO_4315 492
211586.SO_0029 211586.SO_4350 152
211586.SO_0029 211586.SO_4372 152
211586.SO_0029 211586.SO_4387 199
211586.SO_0029 211586.SO_4471 469
211586.SO_0029 211586.SO_4472 300
211586.SO_0029 211586.SO_4479 273
211586.SO_0029 211586.SO_4516 153
211586.SO_0029 211586.SO_4583 176
211586.SO_0029 211586.SO_4584 159
211586.SO_0029 211586.SO_4629 224
211586.SO_0029 211586.SO_4669 263
211586.SO_0029 211586.SO_4718 300
211586.SO_0029 211586.SO_4741 315
211586.SO_0029 211586.SO_4752 218
211586.SO_0029 211586.SO_4757 200
211586.SO_0030 211586.SO_0004 654
211586.SO_0030 211586.SO_0010 166
211586.SO_0030 211586.SO_0014 491
211586.SO_0030 211586.SO_0015 491
211586.SO_0030 211586.SO_0024 540
211586.SO_0030 211586.SO_0026 603
211586.SO_0030 211586.SO_0028 854
211586.SO_0030 211586.SO_0029 901
211586.SO_0030 211586.SO_0031 946
211586.SO_0030 211586.SO_0032 900
211586.SO_0030 211586.SO_0033 779
211586.SO_0030 211586.SO_0034 761
211586.SO_0030 211586.SO_0035 707
211586.SO_0030 211586.SO_0036 610
211586.SO_0030 211586.SO_0037 631
211586.SO_0030 211586.SO_0038 603
211586.SO_0030 211586.SO_0040 471
211586.SO_0030 211586.SO_0042 170
211586.SO_0030 211586.SO_0045 227
211586.SO_0030 211586.SO_0046 191
211586.SO_0030 211586.SO_0057 154
211586.SO_0030 211586.SO_0058 232
211586.SO_0030 211586.SO_0105 360
211586.SO_0030 211586.SO_0106 360
211586.SO_0030 211586.SO_0110 163
211586.SO_0030 211586.SO_0114 266
211586.SO_0030 211586.SO_0142 179
211586.SO_0030 211586.SO_0152 191
211586.SO_0030 211586.SO_0191 192
211586.SO_0030 211586.SO_0192 153
211586.SO_0030 211586.SO_0208 226
211586.SO_0030 211586.SO_0221 310
211586.SO_0030 211586.SO_0222 451
211586.SO_0030 211586.SO_0224 228
211586.SO_0030 211586.SO_0225 539
211586.SO_0030 211586.SO_0227 217
211586.SO_0030 211586.SO_0231 319
211586.SO_0030 211586.SO_0232 313
211586.SO_0030 211586.SO_0233 318
211586.SO_0030 211586.SO_0234 313
211586.SO_0030 211586.SO_0243 377
211586.SO_0030 211586.SO_0247 324
211586.SO_0030 211586.SO_0248 206
211586.SO_0030 211586.SO_0249 435
211586.SO_0030 211586.SO_0250 193
211586.SO_0030 211586.SO_0255 300
211586.SO_0030 211586.SO_0256 320
211586.SO_0030 211586.SO_0257 193
211586.SO_0030 211586.SO_0280 412
211586.SO_0030 211586.SO_0292 489
211586.SO_0030 211586.SO_0294 175
211586.SO_0030 211586.SO_0295 241
211586.SO_0030 211586.SO_0330 155
211586.SO_0030 211586.SO_0359 191
211586.SO_0030 211586.SO_0360 294
211586.SO_0030 211586.SO_0361 466
211586.SO_0030 211586.SO_0394 205
211586.SO_0030 211586.SO_0407 191
211586.SO_0030 211586.SO_0410 165
211586.SO_0030 211586.SO_0414 182
211586.SO_0030 211586.SO_0415 158
211586.SO_0030 211586.SO_0442 376
211586.SO_0030 211586.SO_0453 265
211586.SO_0030 211586.SO_0481 265
211586.SO_0030 211586.SO_0510 163
211586.SO_0030 211586.SO_0512 320
211586.SO_0030 211586.SO_0522 291
211586.SO_0030 211586.SO_0549 150
211586.SO_0030 211586.SO_0560 272
211586.SO_0030 211586.SO_0579 230
211586.SO_0030 211586.SO_0588 199
211586.SO_0030 211586.SO_0591 527
211586.SO_0030 211586.SO_0603 215
211586.SO_0030 211586.SO_0620 517
211586.SO_0030 211586.SO_0704 396
211586.SO_0030 211586.SO_0715 191
211586.SO_0030 211586.SO_0769 242
211586.SO_0030 211586.SO_0795 153
211586.SO_0030 211586.SO_0828 926
211586.SO_0030 211586.SO_0832 176
211586.SO_0030 211586.SO_0859 390
211586.SO_0030 211586.SO_0872 287
211586.SO_0030 211586.SO_0897 191
211586.SO_0030 211586.SO_0914 174
211586.SO_0030 211586.SO_0919 191
211586.SO_0030 211586.SO_0929 428
211586.SO_0030 211586.SO_0947 191
211586.SO_0030 211586.SO_0950 208
211586.SO_0030 211586.SO_0951 294
211586.SO_0030 211586.SO_0968 388
211586.SO_0030 211586.SO_1000 182
211586.SO_0030 211586.SO_1046 186
211586.SO_0030 211586.SO_1062 287
211586.SO_0030 211586.SO_1064 203
211586.SO_0030 211586.SO_1065 265
211586.SO_0030 211586.SO_1097 157
211586.SO_0030 211586.SO_1122 167
211586.SO_0030 211586.SO_1136 191
211586.SO_0030 211586.SO_1137 163
211586.SO_0030 211586.SO_1139 265
211586.SO_0030 211586.SO_1141 309
211586.SO_0030 211586.SO_1142 280
211586.SO_0030 211586.SO_1164 301
211586.SO_0030 211586.SO_1180 239
211586.SO_0030 211586.SO_1196 712
211586.SO_0030 211586.SO_1199 204
211586.SO_0030 211586.SO_1200 196
211586.SO_0030 211586.SO_1213 155
211586.SO_0030 211586.SO_1226 189
211586.SO_0030 211586.SO_1259 156
211586.SO_0030 211586.SO_1295.2 188
211586.SO_0030 211586.SO_1300 150
211586.SO_0030 211586.SO_1301 265
211586.SO_0030 211586.SO_1342 196
211586.SO_0030 211586.SO_1348 329
211586.SO_0030 211586.SO_1349 252
211586.SO_0030 211586.SO_1350 217
211586.SO_0030 211586.SO_1359 200
211586.SO_0030 211586.SO_1368 194
211586.SO_0030 211586.SO_1369 152
211586.SO_0030 211586.SO_1383 191
211586.SO_0030 211586.SO_1390 265
211586.SO_0030 211586.SO_1416 164
211586.SO_0030 211586.SO_1422 150
211586.SO_0030 211586.SO_1444 152
211586.SO_0030 211586.SO_1461 230
211586.SO_0030 211586.SO_1492 421
211586.SO_0030 211586.SO_1498 170
211586.SO_0030 211586.SO_1501 191
211586.SO_0030 211586.SO_1524 164
211586.SO_0030 211586.SO_1533 150
211586.SO_0030 211586.SO_1556 187
211586.SO_0030 211586.SO_1558 176
211586.SO_0030 211586.SO_1575 396
211586.SO_0030 211586.SO_1604 152
211586.SO_0030 211586.SO_1615 288
211586.SO_0030 211586.SO_1616 290
211586.SO_0030 211586.SO_1617 288
211586.SO_0030 211586.SO_1622 151
211586.SO_0030 211586.SO_1625 183
211586.SO_0030 211586.SO_1627 186
211586.SO_0030 211586.SO_1636 268
211586.SO_0030 211586.SO_1643 347
211586.SO_0030 211586.SO_1644 208
211586.SO_0030 211586.SO_1648 193
211586.SO_0030 211586.SO_1655 368
211586.SO_0030 211586.SO_1673 243
211586.SO_0030 211586.SO_1699 206
211586.SO_0030 211586.SO_1790 246
211586.SO_0030 211586.SO_1791 187
211586.SO_0030 211586.SO_1792 277
211586.SO_0030 211586.SO_1819 189
211586.SO_0030 211586.SO_1860 890
211586.SO_0030 211586.SO_1861 291
211586.SO_0030 211586.SO_1862 290
211586.SO_0030 211586.SO_1907 181
211586.SO_0030 211586.SO_1916 169
211586.SO_0030 211586.SO_1965 185
211586.SO_0030 211586.SO_1981 198
211586.SO_0030 211586.SO_2048 164
211586.SO_0030 211586.SO_2054 195
211586.SO_0030 211586.SO_2064 188
211586.SO_0030 211586.SO_2067 212
211586.SO_0030 211586.SO_2069 270
211586.SO_0030 211586.SO_2072 191
211586.SO_0030 211586.SO_2074 276
211586.SO_0030 211586.SO_2081 194
211586.SO_0030 211586.SO_2088 240
211586.SO_0030 211586.SO_2143 210
211586.SO_0030 211586.SO_2148 222
211586.SO_0030 211586.SO_2185 204
211586.SO_0030 211586.SO_2204 193
211586.SO_0030 211586.SO_2215 311
211586.SO_0030 211586.SO_2220 279
211586.SO_0030 211586.SO_2260 393
211586.SO_0030 211586.SO_2261 166
211586.SO_0030 211586.SO_2274 172
211586.SO_0030 211586.SO_2296 193
211586.SO_0030 211586.SO_2303 282
211586.SO_0030 211586.SO_2305 259
211586.SO_0030 211586.SO_2306 431
211586.SO_0030 211586.SO_2378 152
211586.SO_0030 211586.SO_2398 186
211586.SO_0030 211586.SO_2402 567
211586.SO_0030 211586.SO_2424 191
211586.SO_0030 211586.SO_2433 385
211586.SO_0030 211586.SO_2436 187
211586.SO_0030 211586.SO_2486 263
211586.SO_0030 211586.SO_2530 434
211586.SO_0030 211586.SO_2532 376
211586.SO_0030 211586.SO_2547 160
211586.SO_0030 211586.SO_2561 186
211586.SO_0030 211586.SO_2564 373
211586.SO_0030 211586.SO_2571 201
211586.SO_0030 211586.SO_2572 246
211586.SO_0030 211586.SO_2576 213
211586.SO_0030 211586.SO_2577 311
211586.SO_0030 211586.SO_2578 311
211586.SO_0030 211586.SO_2580 363
211586.SO_0030 211586.SO_2590 321
211586.SO_0030 211586.SO_2592 177
211586.SO_0030 211586.SO_2601 229
211586.SO_0030 211586.SO_2609 604
211586.SO_0030 211586.SO_2633 239
211586.SO_0030 211586.SO_2705 511
211586.SO_0030 211586.SO_2728 408
211586.SO_0030 211586.SO_2749 172
211586.SO_0030 211586.SO_2760 238
211586.SO_0030 211586.SO_2761 407
211586.SO_0030 211586.SO_2779 268
211586.SO_0030 211586.SO_2831 180
211586.SO_0030 211586.SO_2838 191
211586.SO_0030 211586.SO_2847 259
211586.SO_0030 211586.SO_2867 181
211586.SO_0030 211586.SO_2898 192
211586.SO_0030 211586.SO_2935 161
211586.SO_0030 211586.SO_3015 153
211586.SO_0030 211586.SO_3054 277
211586.SO_0030 211586.SO_3061 273
211586.SO_0030 211586.SO_3078.2 268
211586.SO_0030 211586.SO_3125 191
211586.SO_0030 211586.SO_3171 323
211586.SO_0030 211586.SO_3177 278
211586.SO_0030 211586.SO_3230 152
211586.SO_0030 211586.SO_3263 421
211586.SO_0030 211586.SO_3287 174
211586.SO_0030 211586.SO_3292 535
211586.SO_0030 211586.SO_3293 483
211586.SO_0030 211586.SO_3305 414
211586.SO_0030 211586.SO_3308 168
211586.SO_0030 211586.SO_3311 355
211586.SO_0030 211586.SO_3315 507
211586.SO_0030 211586.SO_3320 172
211586.SO_0030 211586.SO_3347 201
211586.SO_0030 211586.SO_3354 262
211586.SO_0030 211586.SO_3358 353
211586.SO_0030 211586.SO_3367 464
211586.SO_0030 211586.SO_3388 191
211586.SO_0030 211586.SO_3413 261
211586.SO_0030 211586.SO_3415 620
211586.SO_0030 211586.SO_3422 160
211586.SO_0030 211586.SO_3426 540
211586.SO_0030 211586.SO_3428 218
211586.SO_0030 211586.SO_3430 212
211586.SO_0030 211586.SO_3432 286
211586.SO_0030 211586.SO_3436 221
211586.SO_0030 211586.SO_3441 260
211586.SO_0030 211586.SO_3442 264
211586.SO_0030 211586.SO_3457 447
211586.SO_0030 211586.SO_3458 290
211586.SO_0030 211586.SO_3462 221
211586.SO_0030 211586.SO_3464 255
211586.SO_0030 211586.SO_3466 375
211586.SO_0030 211586.SO_3467 376
211586.SO_0030 211586.SO_3468 404
211586.SO_0030 211586.SO_3469 407
211586.SO_0030 211586.SO_3517 188
211586.SO_0030 211586.SO_3531 200
211586.SO_0030 211586.SO_3533 386
211586.SO_0030 211586.SO_3547 171
211586.SO_0030 211586.SO_3554 263
211586.SO_0030 211586.SO_3580 179
211586.SO_0030 211586.SO_3608 508
211586.SO_0030 211586.SO_3611 192
211586.SO_0030 211586.SO_3635 197
211586.SO_0030 211586.SO_3639 593
211586.SO_0030 211586.SO_3688 425
211586.SO_0030 211586.SO_3726 175
211586.SO_0030 211586.SO_3780 166
211586.SO_0030 211586.SO_3783 191
211586.SO_0030 211586.SO_3789 205
211586.SO_0030 211586.SO_3795 367
211586.SO_0030 211586.SO_3835 233
211586.SO_0030 211586.SO_3885 192
211586.SO_0030 211586.SO_3912 462
211586.SO_0030 211586.SO_3934 357
211586.SO_0030 211586.SO_3935 523
211586.SO_0030 211586.SO_3939 192
211586.SO_0030 211586.SO_3962 336
211586.SO_0030 211586.SO_3963 165
211586.SO_0030 211586.SO_3964 212
211586.SO_0030 211586.SO_3973 180
211586.SO_0030 211586.SO_4002 390
211586.SO_0030 211586.SO_4016 230
211586.SO_0030 211586.SO_4017 245
211586.SO_0030 211586.SO_4034 191
211586.SO_0030 211586.SO_4055 401
211586.SO_0030 211586.SO_4096 219
211586.SO_0030 211586.SO_4122 489
211586.SO_0030 211586.SO_4170 249
211586.SO_0030 211586.SO_4193 288
211586.SO_0030 211586.SO_4224 208
211586.SO_0030 211586.SO_4249 489
211586.SO_0030 211586.SO_4255 159
211586.SO_0030 211586.SO_4256 197
211586.SO_0030 211586.SO_4257 464
211586.SO_0030 211586.SO_4281 232
211586.SO_0030 211586.SO_4282 154
211586.SO_0030 211586.SO_4306 208
211586.SO_0030 211586.SO_4308 208
211586.SO_0030 211586.SO_4318 229
211586.SO_0030 211586.SO_4320 229
211586.SO_0030 211586.SO_4349 320
211586.SO_0030 211586.SO_4444 756
211586.SO_0030 211586.SO_4472 152
211586.SO_0030 211586.SO_4529 155
211586.SO_0030 211586.SO_4542 183
211586.SO_0030 211586.SO_4587 235
211586.SO_0030 211586.SO_4599 250
211586.SO_0030 211586.SO_4629 222
211586.SO_0030 211586.SO_4634 490
211586.SO_0030 211586.SO_4641 152
211586.SO_0030 211586.SO_4667 535
211586.SO_0030 211586.SO_4669 367
211586.SO_0030 211586.SO_4677 230
211586.SO_0030 211586.SO_4684 260
211586.SO_0030 211586.SO_4690 308
211586.SO_0030 211586.SO_4708 191
211586.SO_0030 211586.SO_4718 152
211586.SO_0030 211586.SO_4727 290
211586.SO_0030 211586.SO_4741 399
211586.SO_0030 211586.SO_4756 160
211586.SO_0030 211586.SO_4758 161
211586.SO_0030 211586.SO_A0047 290
211586.SO_0030 211586.SO_A0050 279
211586.SO_0030 211586.SO_A0079 152
211586.SO_0030 211586.SO_A0088 152
211586.SO_0030 211586.SO_A0144 290
211586.SO_0030 211586.SO_A0149 228
211586.SO_0030 211586.SO_A0161 195
211586.SO_0031 211586.SO_0003 194
211586.SO_0031 211586.SO_0009 171
211586.SO_0031 211586.SO_0011 280
211586.SO_0031 211586.SO_0014 378
211586.SO_0031 211586.SO_0015 378
211586.SO_0031 211586.SO_0017 210
211586.SO_0031 211586.SO_0022 295
211586.SO_0031 211586.SO_0024 585
211586.SO_0031 211586.SO_0026 603
211586.SO_0031 211586.SO_0028 867
211586.SO_0031 211586.SO_0029 902
211586.SO_0031 211586.SO_0030 946
211586.SO_0031 211586.SO_0032 976
211586.SO_0031 211586.SO_0033 780
211586.SO_0031 211586.SO_0034 750
211586.SO_0031 211586.SO_0035 708
211586.SO_0031 211586.SO_0036 646
211586.SO_0031 211586.SO_0037 619
211586.SO_0031 211586.SO_0038 603
211586.SO_0031 211586.SO_0040 538
211586.SO_0031 211586.SO_0041 150
211586.SO_0031 211586.SO_0047 331
211586.SO_0031 211586.SO_0053 177
211586.SO_0031 211586.SO_0057 310
211586.SO_0031 211586.SO_0058 396
211586.SO_0031 211586.SO_0065 301
211586.SO_0031 211586.SO_0084 462
211586.SO_0031 211586.SO_0114 150
211586.SO_0031 211586.SO_0138 154
211586.SO_0031 211586.SO_0142 237
211586.SO_0031 211586.SO_0190 159
211586.SO_0031 211586.SO_0214 378
211586.SO_0031 211586.SO_0217 165
211586.SO_0031 211586.SO_0219 227
211586.SO_0031 211586.SO_0221 193
211586.SO_0031 211586.SO_0222 154
211586.SO_0031 211586.SO_0224 159
211586.SO_0031 211586.SO_0225 184
211586.SO_0031 211586.SO_0227 194
211586.SO_0031 211586.SO_0228 164
211586.SO_0031 211586.SO_0229 165
211586.SO_0031 211586.SO_0234 228
211586.SO_0031 211586.SO_0238 244
211586.SO_0031 211586.SO_0241 295
211586.SO_0031 211586.SO_0242 468
211586.SO_0031 211586.SO_0247 549
211586.SO_0031 211586.SO_0253 196
211586.SO_0031 211586.SO_0254 232
211586.SO_0031 211586.SO_0255 236
211586.SO_0031 211586.SO_0256 204
211586.SO_0031 211586.SO_0257 224
211586.SO_0031 211586.SO_0272 192
211586.SO_0031 211586.SO_0277 162
211586.SO_0031 211586.SO_0279 454
211586.SO_0031 211586.SO_0286 221
211586.SO_0031 211586.SO_0287 255
211586.SO_0031 211586.SO_0292 648
211586.SO_0031 211586.SO_0301 197
211586.SO_0031 211586.SO_0340 390
211586.SO_0031 211586.SO_0344 388
211586.SO_0031 211586.SO_0358 151
211586.SO_0031 211586.SO_0359 170
211586.SO_0031 211586.SO_0360 412
211586.SO_0031 211586.SO_0361 613
211586.SO_0031 211586.SO_0366 199
211586.SO_0031 211586.SO_0394 151
211586.SO_0031 211586.SO_0405 197
211586.SO_0031 211586.SO_0435 216
211586.SO_0031 211586.SO_0442 151
211586.SO_0031 211586.SO_0453 318
211586.SO_0031 211586.SO_0456 151
211586.SO_0031 211586.SO_0467 462
211586.SO_0031 211586.SO_0511 275
211586.SO_0031 211586.SO_0512 442
211586.SO_0031 211586.SO_0513 236
211586.SO_0031 211586.SO_0522 287
211586.SO_0031 211586.SO_0532 151
211586.SO_0031 211586.SO_0534 184
211586.SO_0031 211586.SO_0538 445
211586.SO_0031 211586.SO_0548 280
211586.SO_0031 211586.SO_0560 219
211586.SO_0031 211586.SO_0579 351
211586.SO_0031 211586.SO_0591 516
211586.SO_0031 211586.SO_0602 730
211586.SO_0031 211586.SO_0603 192
211586.SO_0031 211586.SO_0604 309
211586.SO_0031 211586.SO_0622 273
211586.SO_0031 211586.SO_0635 161
211586.SO_0031 211586.SO_0726 181
211586.SO_0031 211586.SO_0741 169
211586.SO_0031 211586.SO_0772 906
211586.SO_0031 211586.SO_0779 899
211586.SO_0031 211586.SO_0780 389
211586.SO_0031 211586.SO_0781 389
211586.SO_0031 211586.SO_0795 150
211586.SO_0031 211586.SO_0817 229
211586.SO_0031 211586.SO_0818 179
211586.SO_0031 211586.SO_0831 380
211586.SO_0031 211586.SO_0832 162
211586.SO_0031 211586.SO_0840 266
211586.SO_0031 211586.SO_0842 164
211586.SO_0031 211586.SO_0869 301
211586.SO_0031 211586.SO_0871 340
211586.SO_0031 211586.SO_0872 154
211586.SO_0031 211586.SO_0914 150
211586.SO_0031 211586.SO_0929 543
211586.SO_0031 211586.SO_0930 205
211586.SO_0031 211586.SO_0931 445
211586.SO_0031 211586.SO_0932 276
211586.SO_0031 211586.SO_0952 169
211586.SO_0031 211586.SO_1030 921
211586.SO_0031 211586.SO_1053 157
211586.SO_0031 211586.SO_1062 759
211586.SO_0031 211586.SO_1101 613
211586.SO_0031 211586.SO_1121 495
211586.SO_0031 211586.SO_1122 171
211586.SO_0031 211586.SO_1126 170
211586.SO_0031 211586.SO_1141 360
211586.SO_0031 211586.SO_1142 384
211586.SO_0031 211586.SO_1169 288
211586.SO_0031 211586.SO_1177 319
211586.SO_0031 211586.SO_1181 208
211586.SO_0031 211586.SO_1184 289
211586.SO_0031 211586.SO_1185 194
211586.SO_0031 211586.SO_1203 443
211586.SO_0031 211586.SO_1204 630
211586.SO_0031 211586.SO_1205 346
211586.SO_0031 211586.SO_1207 200
211586.SO_0031 211586.SO_1217 158
211586.SO_0031 211586.SO_1218 279
211586.SO_0031 211586.SO_1219 275
211586.SO_0031 211586.SO_1286 198
211586.SO_0031 211586.SO_1289 169
211586.SO_0031 211586.SO_1291 389
211586.SO_0031 211586.SO_1292 169
211586.SO_0031 211586.SO_1300 525
211586.SO_0031 211586.SO_1301 343
211586.SO_0031 211586.SO_1312 210
211586.SO_0031 211586.SO_1315 192
211586.SO_0031 211586.SO_1322 238
211586.SO_0031 211586.SO_1335 296
211586.SO_0031 211586.SO_1346 523
211586.SO_0031 211586.SO_1347 164
211586.SO_0031 211586.SO_1348 341
211586.SO_0031 211586.SO_1350 156
211586.SO_0031 211586.SO_1356 378
211586.SO_0031 211586.SO_1357 193
211586.SO_0031 211586.SO_1359 662
211586.SO_0031 211586.SO_1360 594
211586.SO_0031 211586.SO_1370 226
211586.SO_0031 211586.SO_1388 349
211586.SO_0031 211586.SO_1405 151
211586.SO_0031 211586.SO_1461 473
211586.SO_0031 211586.SO_1468 192
211586.SO_0031 211586.SO_1473 299
211586.SO_0031 211586.SO_1486 597
211586.SO_0031 211586.SO_1498 196
211586.SO_0031 211586.SO_1523 153
211586.SO_0031 211586.SO_1575 376
211586.SO_0031 211586.SO_1599 243
211586.SO_0031 211586.SO_1608 154
211586.SO_0031 211586.SO_1627 272
211586.SO_0031 211586.SO_1629 235
211586.SO_0031 211586.SO_1630 349
211586.SO_0031 211586.SO_1631 192
211586.SO_0031 211586.SO_1632 614
211586.SO_0031 211586.SO_1635 189
211586.SO_0031 211586.SO_1636 207
211586.SO_0031 211586.SO_1640 424
211586.SO_0031 211586.SO_1641 425
211586.SO_0031 211586.SO_1643 626
211586.SO_0031 211586.SO_1644 274
211586.SO_0031 211586.SO_1651 160
211586.SO_0031 211586.SO_1673 240
211586.SO_0031 211586.SO_1676 462
211586.SO_0031 211586.SO_1683 300
211586.SO_0031 211586.SO_1760 223
211586.SO_0031 211586.SO_1763 162
211586.SO_0031 211586.SO_1792 977
211586.SO_0031 211586.SO_1793 222
211586.SO_0031 211586.SO_1794 156
211586.SO_0031 211586.SO_1796 220
211586.SO_0031 211586.SO_1797 314
211586.SO_0031 211586.SO_1803 206
211586.SO_0031 211586.SO_1804 235
211586.SO_0031 211586.SO_1805 186
211586.SO_0031 211586.SO_1850 151
211586.SO_0031 211586.SO_1851 178
211586.SO_0031 211586.SO_1856 202
211586.SO_0031 211586.SO_1861 274
211586.SO_0031 211586.SO_1863 380
211586.SO_0031 211586.SO_1901 202
211586.SO_0031 211586.SO_1926 388
211586.SO_0031 211586.SO_1933 151
211586.SO_0031 211586.SO_1942 247
211586.SO_0031 211586.SO_1949 160
211586.SO_0031 211586.SO_1952 151
211586.SO_0031 211586.SO_1961 162
211586.SO_0031 211586.SO_1995 156
211586.SO_0031 211586.SO_2001 154
211586.SO_0031 211586.SO_2011 301
211586.SO_0031 211586.SO_2012 247
211586.SO_0031 211586.SO_2015 442
211586.SO_0031 211586.SO_2041 468
211586.SO_0031 211586.SO_2067 248
211586.SO_0031 211586.SO_2074 349
211586.SO_0031 211586.SO_2085 278
211586.SO_0031 211586.SO_2086 227
211586.SO_0031 211586.SO_2087 287
211586.SO_0031 211586.SO_2089 264
211586.SO_0031 211586.SO_2090 266
211586.SO_0031 211586.SO_2091 267
211586.SO_0031 211586.SO_2092 222
211586.SO_0031 211586.SO_2093 157
211586.SO_0031 211586.SO_2094 192
211586.SO_0031 211586.SO_2096 155
211586.SO_0031 211586.SO_2119 205
211586.SO_0031 211586.SO_2148 252
211586.SO_0031 211586.SO_2215 584
211586.SO_0031 211586.SO_2238 274
211586.SO_0031 211586.SO_2290 230
211586.SO_0031 211586.SO_2296 255
211586.SO_0031 211586.SO_2300 363
211586.SO_0031 211586.SO_2301 274
211586.SO_0031 211586.SO_2302 372
211586.SO_0031 211586.SO_2303 246
211586.SO_0031 211586.SO_2306 221
211586.SO_0031 211586.SO_2328 304
211586.SO_0031 211586.SO_2345 445
211586.SO_0031 211586.SO_2347 290
211586.SO_0031 211586.SO_2350 159
211586.SO_0031 211586.SO_2351 219
211586.SO_0031 211586.SO_2354 316
211586.SO_0031 211586.SO_2380 344
211586.SO_0031 211586.SO_2390 156
211586.SO_0031 211586.SO_2394 217
211586.SO_0031 211586.SO_2398 220
211586.SO_0031 211586.SO_2402 342
211586.SO_0031 211586.SO_2403 373
211586.SO_0031 211586.SO_2406 159
211586.SO_0031 211586.SO_2411 261
211586.SO_0031 211586.SO_2429 154
211586.SO_0031 211586.SO_2433 466
211586.SO_0031 211586.SO_2476 234
211586.SO_0031 211586.SO_2530 846
211586.SO_0031 211586.SO_2547 192
211586.SO_0031 211586.SO_2576 244
211586.SO_0031 211586.SO_2577 358
211586.SO_0031 211586.SO_2578 358
211586.SO_0031 211586.SO_2580 156
211586.SO_0031 211586.SO_2592 182
211586.SO_0031 211586.SO_2601 239
211586.SO_0031 211586.SO_2609 378
211586.SO_0031 211586.SO_2613 313
211586.SO_0031 211586.SO_2617 243
211586.SO_0031 211586.SO_2619 964
211586.SO_0031 211586.SO_2633 306
211586.SO_0031 211586.SO_2647 597
211586.SO_0031 211586.SO_2705 546
211586.SO_0031 211586.SO_2713 153
211586.SO_0031 211586.SO_2718 155
211586.SO_0031 211586.SO_2728 459
211586.SO_0031 211586.SO_2747 465
211586.SO_0031 211586.SO_2748 443
211586.SO_0031 211586.SO_2750 230
211586.SO_0031 211586.SO_2751 442
211586.SO_0031 211586.SO_2761 915
211586.SO_0031 211586.SO_2772 597
211586.SO_0031 211586.SO_2774 191
211586.SO_0031 211586.SO_2775 329
211586.SO_0031 211586.SO_2776 199
211586.SO_0031 211586.SO_2777 250
211586.SO_0031 211586.SO_2779 315
211586.SO_0031 211586.SO_2788 192
211586.SO_0031 211586.SO_2808 221
211586.SO_0031 211586.SO_2831 237
211586.SO_0031 211586.SO_2851 360
211586.SO_0031 211586.SO_2862 233
211586.SO_0031 211586.SO_2879 207
211586.SO_0031 211586.SO_2896 242
211586.SO_0031 211586.SO_2898 221
211586.SO_0031 211586.SO_2903 164
211586.SO_0031 211586.SO_2915 188
211586.SO_0031 211586.SO_2934 159
211586.SO_0031 211586.SO_2935 308
211586.SO_0031 211586.SO_3014 194
211586.SO_0031 211586.SO_3016 266
211586.SO_0031 211586.SO_3054 354
211586.SO_0031 211586.SO_3061 517
211586.SO_0031 211586.SO_3070 613
211586.SO_0031 211586.SO_3072 191
211586.SO_0031 211586.SO_3078.2 440
211586.SO_0031 211586.SO_3097.2 193
211586.SO_0031 211586.SO_3112 224
211586.SO_0031 211586.SO_3113 311
211586.SO_0031 211586.SO_3114 326
211586.SO_0031 211586.SO_3121 232
211586.SO_0031 211586.SO_3128.2 152
211586.SO_0031 211586.SO_3134 151
211586.SO_0031 211586.SO_3140 241
211586.SO_0031 211586.SO_3146 194
211586.SO_0031 211586.SO_3152 162
211586.SO_0031 211586.SO_3171 168
211586.SO_0031 211586.SO_3177 458
211586.SO_0031 211586.SO_3183 234
211586.SO_0031 211586.SO_3185 234
211586.SO_0031 211586.SO_3188 165
211586.SO_0031 211586.SO_3190 155
211586.SO_0031 211586.SO_3194 196
211586.SO_0031 211586.SO_3199 274
211586.SO_0031 211586.SO_3204 221
211586.SO_0031 211586.SO_3210 272
211586.SO_0031 211586.SO_3235 177
211586.SO_0031 211586.SO_3244 241
211586.SO_0031 211586.SO_3261 344
211586.SO_0031 211586.SO_3263 437
211586.SO_0031 211586.SO_3269 192
211586.SO_0031 211586.SO_3270 234
211586.SO_0031 211586.SO_3271 168
211586.SO_0031 211586.SO_3308 364
211586.SO_0031 211586.SO_3311 523
211586.SO_0031 211586.SO_3315 690
211586.SO_0031 211586.SO_3317 154
211586.SO_0031 211586.SO_3331 221
211586.SO_0031 211586.SO_3352 188
211586.SO_0031 211586.SO_3356 156
211586.SO_0031 211586.SO_3358 207
211586.SO_0031 211586.SO_3401 209
211586.SO_0031 211586.SO_3411 211
211586.SO_0031 211586.SO_3413 170
211586.SO_0031 211586.SO_3417 359
211586.SO_0031 211586.SO_3426 253
211586.SO_0031 211586.SO_3428 260
211586.SO_0031 211586.SO_3431 286
211586.SO_0031 211586.SO_3435 498
211586.SO_0031 211586.SO_3437 207
211586.SO_0031 211586.SO_3441 516
211586.SO_0031 211586.SO_3455 170
211586.SO_0031 211586.SO_3462 167
211586.SO_0031 211586.SO_3463 316
211586.SO_0031 211586.SO_3465 156
211586.SO_0031 211586.SO_3466 425
211586.SO_0031 211586.SO_3467 459
211586.SO_0031 211586.SO_3468 468
211586.SO_0031 211586.SO_3469 471
211586.SO_0031 211586.SO_3470 196
211586.SO_0031 211586.SO_3471 939
211586.SO_0031 211586.SO_3491 265
211586.SO_0031 211586.SO_3530 156
211586.SO_0031 211586.SO_3531 303
211586.SO_0031 211586.SO_3532 191
211586.SO_0031 211586.SO_3533 397
211586.SO_0031 211586.SO_3537 153
211586.SO_0031 211586.SO_3554 263
211586.SO_0031 211586.SO_3565 154
211586.SO_0031 211586.SO_3578 206
211586.SO_0031 211586.SO_3608 684
211586.SO_0031 211586.SO_3613 899
211586.SO_0031 211586.SO_3637 210
211586.SO_0031 211586.SO_3639 538
211586.SO_0031 211586.SO_3646 951
211586.SO_0031 211586.SO_3649 542
211586.SO_0031 211586.SO_3651 440
211586.SO_0031 211586.SO_3652 458
211586.SO_0031 211586.SO_3654 394
211586.SO_0031 211586.SO_3665 153
211586.SO_0031 211586.SO_3688 487
211586.SO_0031 211586.SO_3735 242
211586.SO_0031 211586.SO_3745 220
211586.SO_0031 211586.SO_3774 242
211586.SO_0031 211586.SO_3786 288
211586.SO_0031 211586.SO_3795 367
211586.SO_0031 211586.SO_3804 396
211586.SO_0031 211586.SO_3827 274
211586.SO_0031 211586.SO_3833 421
211586.SO_0031 211586.SO_3837 341
211586.SO_0031 211586.SO_3849 157
211586.SO_0031 211586.SO_3897 222
211586.SO_0031 211586.SO_3907 165
211586.SO_0031 211586.SO_3934 206
211586.SO_0031 211586.SO_3935 344
211586.SO_0031 211586.SO_3954 252
211586.SO_0031 211586.SO_3960 342
211586.SO_0031 211586.SO_3961 340
211586.SO_0031 211586.SO_3964 384
211586.SO_0031 211586.SO_3965 158
211586.SO_0031 211586.SO_3983 197
211586.SO_0031 211586.SO_4016 440
211586.SO_0031 211586.SO_4019 176
211586.SO_0031 211586.SO_4028 585
211586.SO_0031 211586.SO_4054 527
211586.SO_0031 211586.SO_4066 159
211586.SO_0031 211586.SO_4078 464
211586.SO_0031 211586.SO_4091 464
211586.SO_0031 211586.SO_4122 599
211586.SO_0031 211586.SO_4151 218
211586.SO_0031 211586.SO_4162 364
211586.SO_0031 211586.SO_4163 250
211586.SO_0031 211586.SO_4211 186
211586.SO_0031 211586.SO_4214 444
211586.SO_0031 211586.SO_4215 291
211586.SO_0031 211586.SO_4216 328
211586.SO_0031 211586.SO_4218 300
211586.SO_0031 211586.SO_4221 327
211586.SO_0031 211586.SO_4224 274
211586.SO_0031 211586.SO_4225 385
211586.SO_0031 211586.SO_4247 217
211586.SO_0031 211586.SO_4249 593
211586.SO_0031 211586.SO_4257 499
211586.SO_0031 211586.SO_4281 396
211586.SO_0031 211586.SO_4282 310
211586.SO_0031 211586.SO_4290 164
211586.SO_0031 211586.SO_4299 162
211586.SO_0031 211586.SO_4308 307
211586.SO_0031 211586.SO_4313 193
211586.SO_0031 211586.SO_4325 234
211586.SO_0031 211586.SO_4368 243
211586.SO_0031 211586.SO_4369 243
211586.SO_0031 211586.SO_4372 202
211586.SO_0031 211586.SO_4382 228
211586.SO_0031 211586.SO_4400 179
211586.SO_0031 211586.SO_4408 651
211586.SO_0031 211586.SO_4475 176
211586.SO_0031 211586.SO_4537.2 154
211586.SO_0031 211586.SO_4551 306
211586.SO_0031 211586.SO_4585 315
211586.SO_0031 211586.SO_4586 396
211586.SO_0031 211586.SO_4616 218
211586.SO_0031 211586.SO_4629 182
211586.SO_0031 211586.SO_4662 169
211586.SO_0031 211586.SO_4669 263
211586.SO_0031 211586.SO_4677 351
211586.SO_0031 211586.SO_4684 154
211586.SO_0031 211586.SO_4690 332
211586.SO_0031 211586.SO_4711 319
211586.SO_0031 211586.SO_4720 176
211586.SO_0031 211586.SO_4723 167
211586.SO_0031 211586.SO_4726 180
211586.SO_0031 211586.SO_4746 440
211586.SO_0031 211586.SO_4747 539
211586.SO_0031 211586.SO_4748 601
211586.SO_0031 211586.SO_4749 533
211586.SO_0031 211586.SO_4750 291
211586.SO_0031 211586.SO_4751 252
211586.SO_0031 211586.SO_4755 500
211586.SO_0031 211586.SO_4756 506
211586.SO_0031 211586.SO_4758 217
211586.SO_0031 211586.SO_A0006 221
211586.SO_0031 211586.SO_A0031 257
211586.SO_0031 211586.SO_A0061 221
211586.SO_0031 211586.SO_A0076 221
211586.SO_0031 211586.SO_A0095 221
211586.SO_0031 211586.SO_A0096 257
211586.SO_0031 211586.SO_A0159 202
211586.SO_0032 211586.SO_0014 291
211586.SO_0032 211586.SO_0015 487
211586.SO_0032 211586.SO_0022 156
211586.SO_0032 211586.SO_0024 537
211586.SO_0032 211586.SO_0026 601
211586.SO_0032 211586.SO_0028 829
211586.SO_0032 211586.SO_0029 869
211586.SO_0032 211586.SO_0030 900
211586.SO_0032 211586.SO_0031 976
211586.SO_0032 211586.SO_0033 821
211586.SO_0032 211586.SO_0034 748
211586.SO_0032 211586.SO_0035 719
211586.SO_0032 211586.SO_0036 673
211586.SO_0032 211586.SO_0037 617
211586.SO_0032 211586.SO_0038 579
211586.SO_0032 211586.SO_0040 540
211586.SO_0032 211586.SO_0041 191
211586.SO_0032 211586.SO_0055 191
211586.SO_0032 211586.SO_0057 160
211586.SO_0032 211586.SO_0058 228
211586.SO_0032 211586.SO_0065 274
211586.SO_0032 211586.SO_0142 190
211586.SO_0032 211586.SO_0227 196
211586.SO_0032 211586.SO_0232 311
211586.SO_0032 211586.SO_0241 188
211586.SO_0032 211586.SO_0243 228
211586.SO_0032 211586.SO_0247 327
211586.SO_0032 211586.SO_0279 277
211586.SO_0032 211586.SO_0286 166
211586.SO_0032 211586.SO_0287 166
211586.SO_0032 211586.SO_0292 489
211586.SO_0032 211586.SO_0313 191
211586.SO_0032 211586.SO_0340 235
211586.SO_0032 211586.SO_0349 413
211586.SO_0032 211586.SO_0359 156
211586.SO_0032 211586.SO_0360 218
211586.SO_0032 211586.SO_0361 636
211586.SO_0032 211586.SO_0381 151
211586.SO_0032 211586.SO_0398 231
211586.SO_0032 211586.SO_0405 487
211586.SO_0032 211586.SO_0406 156
211586.SO_0032 211586.SO_0413 207
211586.SO_0032 211586.SO_0425 280
211586.SO_0032 211586.SO_0426 280
211586.SO_0032 211586.SO_0511 191
211586.SO_0032 211586.SO_0512 291
211586.SO_0032 211586.SO_0522 150
211586.SO_0032 211586.SO_0579 187
211586.SO_0032 211586.SO_0591 407
211586.SO_0032 211586.SO_0598 464
211586.SO_0032 211586.SO_0619 155
211586.SO_0032 211586.SO_0780 157
211586.SO_0032 211586.SO_0791 177
211586.SO_0032 211586.SO_0810 191
211586.SO_0032 211586.SO_0840 151
211586.SO_0032 211586.SO_0897 203
211586.SO_0032 211586.SO_0903 337
211586.SO_0032 211586.SO_0904 388
211586.SO_0032 211586.SO_0905 388
211586.SO_0032 211586.SO_0907 246
211586.SO_0032 211586.SO_0929 404
211586.SO_0032 211586.SO_0932 172
211586.SO_0032 211586.SO_0947 203
211586.SO_0032 211586.SO_0952 197
211586.SO_0032 211586.SO_1062 459
211586.SO_0032 211586.SO_1097 267
211586.SO_0032 211586.SO_1104 337
211586.SO_0032 211586.SO_1105 388
211586.SO_0032 211586.SO_1106 388
211586.SO_0032 211586.SO_1108 388
211586.SO_0032 211586.SO_1135 159
211586.SO_0032 211586.SO_1141 239
211586.SO_0032 211586.SO_1142 239
211586.SO_0032 211586.SO_1153 182
211586.SO_0032 211586.SO_1171 154
211586.SO_0032 211586.SO_1172 193
211586.SO_0032 211586.SO_1179 328
211586.SO_0032 211586.SO_1218 264
211586.SO_0032 211586.SO_1229 191
211586.SO_0032 211586.SO_1275 155
211586.SO_0032 211586.SO_1288 213
211586.SO_0032 211586.SO_1289 268
211586.SO_0032 211586.SO_1301 239
211586.SO_0032 211586.SO_1341 395
211586.SO_0032 211586.SO_1346 200
211586.SO_0032 211586.SO_1348 194
211586.SO_0032 211586.SO_1370 196
211586.SO_0032 211586.SO_1388 156
211586.SO_0032 211586.SO_1461 187
211586.SO_0032 211586.SO_1575 287
211586.SO_0032 211586.SO_1625 242
211586.SO_0032 211586.SO_1627 238
211586.SO_0032 211586.SO_1635 234
211586.SO_0032 211586.SO_1636 413
211586.SO_0032 211586.SO_1644 179
211586.SO_0032 211586.SO_1645 176
211586.SO_0032 211586.SO_1646 177
211586.SO_0032 211586.SO_1673 244
211586.SO_0032 211586.SO_1678 667
211586.SO_0032 211586.SO_1686 237
211586.SO_0032 211586.SO_1699 191
211586.SO_0032 211586.SO_1722 155
211586.SO_0032 211586.SO_1747 184
211586.SO_0032 211586.SO_1775 203
211586.SO_0032 211586.SO_1792 205
211586.SO_0032 211586.SO_1793 546
211586.SO_0032 211586.SO_1794 424
211586.SO_0032 211586.SO_1829 191
211586.SO_0032 211586.SO_1862 191
211586.SO_0032 211586.SO_1871 165
211586.SO_0032 211586.SO_1878 155
211586.SO_0032 211586.SO_1928 395
211586.SO_0032 211586.SO_2012 203
211586.SO_0032 211586.SO_2013 239
211586.SO_0032 211586.SO_2015 396
211586.SO_0032 211586.SO_2019 176
211586.SO_0032 211586.SO_2041 413
211586.SO_0032 211586.SO_2074 172
211586.SO_0032 211586.SO_2087 186
211586.SO_0032 211586.SO_2120 181
211586.SO_0032 211586.SO_2148 208
211586.SO_0032 211586.SO_2215 434
211586.SO_0032 211586.SO_2218 191
211586.SO_0032 211586.SO_2257 391
211586.SO_0032 211586.SO_2259 391
211586.SO_0032 211586.SO_2260 196
211586.SO_0032 211586.SO_2264 212
211586.SO_0032 211586.SO_2296 190
211586.SO_0032 211586.SO_2300 155
211586.SO_0032 211586.SO_2302 193
211586.SO_0032 211586.SO_2318 181
211586.SO_0032 211586.SO_2328 160
211586.SO_0032 211586.SO_2351 155
211586.SO_0032 211586.SO_2354 383
211586.SO_0032 211586.SO_2394 280
211586.SO_0032 211586.SO_2402 171
211586.SO_0032 211586.SO_2431 239
211586.SO_0032 211586.SO_2432 252
211586.SO_0032 211586.SO_2433 434
211586.SO_0032 211586.SO_2441 236
211586.SO_0032 211586.SO_2471 262
211586.SO_0032 211586.SO_2508 388
211586.SO_0032 211586.SO_2513 388
211586.SO_0032 211586.SO_2532 224
211586.SO_0032 211586.SO_2537 246
211586.SO_0032 211586.SO_2577 151
211586.SO_0032 211586.SO_2592 177
211586.SO_0032 211586.SO_2609 287
211586.SO_0032 211586.SO_2612 216
211586.SO_0032 211586.SO_2615 185
211586.SO_0032 211586.SO_2618 251
211586.SO_0032 211586.SO_2705 537
211586.SO_0032 211586.SO_2723 203
211586.SO_0032 211586.SO_2728 388
211586.SO_0032 211586.SO_2761 396
211586.SO_0032 211586.SO_2779 320
211586.SO_0032 211586.SO_2802 206
211586.SO_0032 211586.SO_2831 189
211586.SO_0032 211586.SO_2896 157
211586.SO_0032 211586.SO_2897 264
211586.SO_0032 211586.SO_2898 179
211586.SO_0032 211586.SO_2964 235
211586.SO_0032 211586.SO_3014 195
211586.SO_0032 211586.SO_3016 204
211586.SO_0032 211586.SO_3037 186
211586.SO_0032 211586.SO_3061 338
211586.SO_0032 211586.SO_3067 298
211586.SO_0032 211586.SO_3070 197
211586.SO_0032 211586.SO_3078.2 386
211586.SO_0032 211586.SO_3080 254
211586.SO_0032 211586.SO_3085 262
211586.SO_0032 211586.SO_3112 213
211586.SO_0032 211586.SO_3124 188
211586.SO_0032 211586.SO_3151 162
211586.SO_0032 211586.SO_3225 386
211586.SO_0032 211586.SO_3311 407
211586.SO_0032 211586.SO_3312 252
211586.SO_0032 211586.SO_3315 436
211586.SO_0032 211586.SO_3347 305
211586.SO_0032 211586.SO_3348 172
211586.SO_0032 211586.SO_3358 274
211586.SO_0032 211586.SO_3417 183
211586.SO_0032 211586.SO_3426 188
211586.SO_0032 211586.SO_3428 207
211586.SO_0032 211586.SO_3435 429
211586.SO_0032 211586.SO_3455 156
211586.SO_0032 211586.SO_3463 274
211586.SO_0032 211586.SO_3465 175
211586.SO_0032 211586.SO_3466 392
211586.SO_0032 211586.SO_3467 378
211586.SO_0032 211586.SO_3468 378
211586.SO_0032 211586.SO_3469 378
211586.SO_0032 211586.SO_3480 175
211586.SO_0032 211586.SO_3490 156
211586.SO_0032 211586.SO_3496 155
211586.SO_0032 211586.SO_3529 297
211586.SO_0032 211586.SO_3533 383
211586.SO_0032 211586.SO_3534 173
211586.SO_0032 211586.SO_3547 184
211586.SO_0032 211586.SO_3554 268
211586.SO_0032 211586.SO_3578 158
211586.SO_0032 211586.SO_3608 408
211586.SO_0032 211586.SO_3639 257
211586.SO_0032 211586.SO_3688 528
211586.SO_0032 211586.SO_3714 191
211586.SO_0032 211586.SO_3716 194
211586.SO_0032 211586.SO_3783 203
211586.SO_0032 211586.SO_3795 367
211586.SO_0032 211586.SO_3801 150
211586.SO_0032 211586.SO_3802 150
211586.SO_0032 211586.SO_3832 197
211586.SO_0032 211586.SO_3833 263
211586.SO_0032 211586.SO_3917 178
211586.SO_0032 211586.SO_3930 196
211586.SO_0032 211586.SO_3958 184
211586.SO_0032 211586.SO_3960 281
211586.SO_0032 211586.SO_3964 155
211586.SO_0032 211586.SO_4016 187
211586.SO_0032 211586.SO_4034 203
211586.SO_0032 211586.SO_4081 191
211586.SO_0032 211586.SO_4089 171
211586.SO_0032 211586.SO_4120 151
211586.SO_0032 211586.SO_4122 489
211586.SO_0032 211586.SO_4136 176
211586.SO_0032 211586.SO_4214 391
211586.SO_0032 211586.SO_4216 208
211586.SO_0032 211586.SO_4220 196
211586.SO_0032 211586.SO_4225 368
211586.SO_0032 211586.SO_4228 260
211586.SO_0032 211586.SO_4249 433
211586.SO_0032 211586.SO_4254 386
211586.SO_0032 211586.SO_4257 405
211586.SO_0032 211586.SO_4279 184
211586.SO_0032 211586.SO_4281 228
211586.SO_0032 211586.SO_4282 160
211586.SO_0032 211586.SO_4308 367
211586.SO_0032 211586.SO_4309 367
211586.SO_0032 211586.SO_4367 214
211586.SO_0032 211586.SO_4401 180
211586.SO_0032 211586.SO_4408 277
211586.SO_0032 211586.SO_4480 155
211586.SO_0032 211586.SO_4529 152
211586.SO_0032 211586.SO_4565 191
211586.SO_0032 211586.SO_4587 240
211586.SO_0032 211586.SO_4607 194
211586.SO_0032 211586.SO_4618 237
211586.SO_0032 211586.SO_4627 260
211586.SO_0032 211586.SO_4669 263
211586.SO_0032 211586.SO_4677 187
211586.SO_0032 211586.SO_4720 160
211586.SO_0032 211586.SO_A0048 237
211586.SO_0033 211586.SO_0024 360
211586.SO_0033 211586.SO_0026 455
211586.SO_0033 211586.SO_0028 679
211586.SO_0033 211586.SO_0029 763
211586.SO_0033 211586.SO_0030 779
211586.SO_0033 211586.SO_0031 780
211586.SO_0033 211586.SO_0032 821
211586.SO_0033 211586.SO_0034 939
211586.SO_0033 211586.SO_0035 812
211586.SO_0033 211586.SO_0036 697
211586.SO_0033 211586.SO_0037 766
211586.SO_0033 211586.SO_0038 625
211586.SO_0033 211586.SO_0040 491
211586.SO_0033 211586.SO_0057 224
211586.SO_0033 211586.SO_0058 233
211586.SO_0033 211586.SO_0069 234
211586.SO_0033 211586.SO_0079 190
211586.SO_0033 211586.SO_0119 376
211586.SO_0033 211586.SO_0127 200
211586.SO_0033 211586.SO_0204 182
211586.SO_0033 211586.SO_0221 191
211586.SO_0033 211586.SO_0248 189
211586.SO_0033 211586.SO_0254 191
211586.SO_0033 211586.SO_0255 191
211586.SO_0033 211586.SO_0281 777
211586.SO_0033 211586.SO_0282 777
211586.SO_0033 211586.SO_0283 783
211586.SO_0033 211586.SO_0284 766
211586.SO_0033 211586.SO_0285 754
211586.SO_0033 211586.SO_0297 182
211586.SO_0033 211586.SO_0300 202
211586.SO_0033 211586.SO_0331 153
211586.SO_0033 211586.SO_0339 492
211586.SO_0033 211586.SO_0355 242
211586.SO_0033 211586.SO_0402 162
211586.SO_0033 211586.SO_0416 307
211586.SO_0033 211586.SO_0417 247
211586.SO_0033 211586.SO_0512 183
211586.SO_0033 211586.SO_0547 229
211586.SO_0033 211586.SO_0588.4 263
211586.SO_0033 211586.SO_0592 184
211586.SO_0033 211586.SO_0595 233
211586.SO_0033 211586.SO_0704 157
211586.SO_0033 211586.SO_0721 179
211586.SO_0033 211586.SO_0733 155
211586.SO_0033 211586.SO_0754 300
211586.SO_0033 211586.SO_0833 390
211586.SO_0033 211586.SO_0853 516
211586.SO_0033 211586.SO_0854 303
211586.SO_0033 211586.SO_0873 211
211586.SO_0033 211586.SO_0913 261
211586.SO_0033 211586.SO_0976 376
211586.SO_0033 211586.SO_1055 284
211586.SO_0033 211586.SO_1062 275
211586.SO_0033 211586.SO_1072 150
211586.SO_0033 211586.SO_1096 172
211586.SO_0033 211586.SO_1099 261
211586.SO_0033 211586.SO_1111 156
211586.SO_0033 211586.SO_1112 156
211586.SO_0033 211586.SO_1126 157
211586.SO_0033 211586.SO_1143 179
211586.SO_0033 211586.SO_1154 164
211586.SO_0033 211586.SO_1158 346
211586.SO_0033 211586.SO_1165 161
211586.SO_0033 211586.SO_1196 241
211586.SO_0033 211586.SO_1197 195
211586.SO_0033 211586.SO_1227 233
211586.SO_0033 211586.SO_1249 275
211586.SO_0033 211586.SO_1252 275
211586.SO_0033 211586.SO_1303 198
211586.SO_0033 211586.SO_1372 403
211586.SO_0033 211586.SO_1399 254
211586.SO_0033 211586.SO_1529 274
211586.SO_0033 211586.SO_1530 151
211586.SO_0033 211586.SO_1550 271
211586.SO_0033 211586.SO_1566 163
211586.SO_0033 211586.SO_1575 228
211586.SO_0033 211586.SO_1613 191
211586.SO_0033 211586.SO_1617 240
211586.SO_0033 211586.SO_1675 191
211586.SO_0033 211586.SO_1691 184
211586.SO_0033 211586.SO_1701 178
211586.SO_0033 211586.SO_1793 265
211586.SO_0033 211586.SO_1852 199
211586.SO_0033 211586.SO_1876 222
211586.SO_0033 211586.SO_2150 689
211586.SO_0033 211586.SO_2151 662
211586.SO_0033 211586.SO_2215 418
211586.SO_0033 211586.SO_2241 219
211586.SO_0033 211586.SO_2282 171
211586.SO_0033 211586.SO_2300 157
211586.SO_0033 211586.SO_2328 309
211586.SO_0033 211586.SO_2329 333
211586.SO_0033 211586.SO_2360 218
211586.SO_0033 211586.SO_2362 229
211586.SO_0033 211586.SO_2439.2 213
211586.SO_0033 211586.SO_2449 157
211586.SO_0033 211586.SO_2451 178
211586.SO_0033 211586.SO_2469 159
211586.SO_0033 211586.SO_2495 172
211586.SO_0033 211586.SO_2499 156
211586.SO_0033 211586.SO_2504 174
211586.SO_0033 211586.SO_2530 480
211586.SO_0033 211586.SO_2549 182
211586.SO_0033 211586.SO_2553 182
211586.SO_0033 211586.SO_2564 235
211586.SO_0033 211586.SO_2576 201
211586.SO_0033 211586.SO_2577 194
211586.SO_0033 211586.SO_2578 194
211586.SO_0033 211586.SO_2609 228
211586.SO_0033 211586.SO_2611 766
211586.SO_0033 211586.SO_2702 357
211586.SO_0033 211586.SO_2705 541
211586.SO_0033 211586.SO_2728 302
211586.SO_0033 211586.SO_2746 574
211586.SO_0033 211586.SO_2749 155
211586.SO_0033 211586.SO_2790 150
211586.SO_0033 211586.SO_2862 163
211586.SO_0033 211586.SO_2882 377
211586.SO_0033 211586.SO_2883 257
211586.SO_0033 211586.SO_2884 335
211586.SO_0033 211586.SO_2893 154
211586.SO_0033 211586.SO_2907 182
211586.SO_0033 211586.SO_2953 267
211586.SO_0033 211586.SO_3016 205
211586.SO_0033 211586.SO_3037 241
211586.SO_0033 211586.SO_3061 413
211586.SO_0033 211586.SO_3104 172
211586.SO_0033 211586.SO_3155 209
211586.SO_0033 211586.SO_3170 162
211586.SO_0033 211586.SO_3185 163
211586.SO_0033 211586.SO_3216 196
211586.SO_0033 211586.SO_3222 161
211586.SO_0033 211586.SO_3259 202
211586.SO_0033 211586.SO_3275 380
211586.SO_0033 211586.SO_3350 573
211586.SO_0033 211586.SO_3351 154
211586.SO_0033 211586.SO_3363 159
211586.SO_0033 211586.SO_3370 160
211586.SO_0033 211586.SO_3409 376
211586.SO_0033 211586.SO_3436 187
211586.SO_0033 211586.SO_3477 620
211586.SO_0033 211586.SO_3479 406
211586.SO_0033 211586.SO_3502 201
211586.SO_0033 211586.SO_3520 567
211586.SO_0033 211586.SO_3521 593
211586.SO_0033 211586.SO_3524 265
211586.SO_0033 211586.SO_3525 563
211586.SO_0033 211586.SO_3527 500
211586.SO_0033 211586.SO_3528 435
211586.SO_0033 211586.SO_3554 489
211586.SO_0033 211586.SO_3575 224
211586.SO_0033 211586.SO_3576 709
211586.SO_0033 211586.SO_3578 457
211586.SO_0033 211586.SO_3611 270
211586.SO_0033 211586.SO_3632 212
211586.SO_0033 211586.SO_3651 191
211586.SO_0033 211586.SO_3667 158
211586.SO_0033 211586.SO_3688 444
211586.SO_0033 211586.SO_3705 159
211586.SO_0033 211586.SO_3795 194
211586.SO_0033 211586.SO_3808 173
211586.SO_0033 211586.SO_3847 221
211586.SO_0033 211586.SO_3885 192
211586.SO_0033 211586.SO_3888 380
211586.SO_0033 211586.SO_3896 150
211586.SO_0033 211586.SO_3961 157
211586.SO_0033 211586.SO_4006 177
211586.SO_0033 211586.SO_4007 264
211586.SO_0033 211586.SO_4066 346
211586.SO_0033 211586.SO_4079 335
211586.SO_0033 211586.SO_4085 245
211586.SO_0033 211586.SO_4102 153
211586.SO_0033 211586.SO_4212 155
211586.SO_0033 211586.SO_4217 164
211586.SO_0033 211586.SO_4281 233
211586.SO_0033 211586.SO_4282 224
211586.SO_0033 211586.SO_4304 171
211586.SO_0033 211586.SO_4398 157
211586.SO_0033 211586.SO_4455 240
211586.SO_0033 211586.SO_4470 766
211586.SO_0033 211586.SO_4564 168
211586.SO_0033 211586.SO_4597 170
211586.SO_0033 211586.SO_4641 151
211586.SO_0033 211586.SO_4690 152
211586.SO_0033 211586.SO_4719 241
211586.SO_0034 211586.SO_0009 194
211586.SO_0034 211586.SO_0012 318
211586.SO_0034 211586.SO_0022 193
211586.SO_0034 211586.SO_0024 323
211586.SO_0034 211586.SO_0026 455
211586.SO_0034 211586.SO_0028 520
211586.SO_0034 211586.SO_0029 694
211586.SO_0034 211586.SO_0030 761
211586.SO_0034 211586.SO_0031 750
211586.SO_0034 211586.SO_0032 748
211586.SO_0034 211586.SO_0033 939
211586.SO_0034 211586.SO_0035 927
211586.SO_0034 211586.SO_0036 828
211586.SO_0034 211586.SO_0037 941
211586.SO_0034 211586.SO_0038 663
211586.SO_0034 211586.SO_0040 575
211586.SO_0034 211586.SO_0041 360
211586.SO_0034 211586.SO_0046 436
211586.SO_0034 211586.SO_0047 274
211586.SO_0034 211586.SO_0058 233
211586.SO_0034 211586.SO_0091 233
211586.SO_0034 211586.SO_0167 388
211586.SO_0034 211586.SO_0168 260
211586.SO_0034 211586.SO_0187 219
211586.SO_0034 211586.SO_0207 229
211586.SO_0034 211586.SO_0278 320
211586.SO_0034 211586.SO_0287 343
211586.SO_0034 211586.SO_0292 192
211586.SO_0034 211586.SO_0299 644
211586.SO_0034 211586.SO_0342 151
211586.SO_0034 211586.SO_0349 728
211586.SO_0034 211586.SO_0381 155
211586.SO_0034 211586.SO_0388 223
211586.SO_0034 211586.SO_0398 200
211586.SO_0034 211586.SO_0414 298
211586.SO_0034 211586.SO_0415 392
211586.SO_0034 211586.SO_0416 388
211586.SO_0034 211586.SO_0442 220
211586.SO_0034 211586.SO_0467 267
211586.SO_0034 211586.SO_0519 270
211586.SO_0034 211586.SO_0548 180
211586.SO_0034 211586.SO_0583 223
211586.SO_0034 211586.SO_0598 336
211586.SO_0034 211586.SO_0617 151
211586.SO_0034 211586.SO_0620 209
211586.SO_0034 211586.SO_0810 168
211586.SO_0034 211586.SO_0832 404
211586.SO_0034 211586.SO_0869 247
211586.SO_0034 211586.SO_0872 234
211586.SO_0034 211586.SO_0885 196
211586.SO_0034 211586.SO_0930 207
211586.SO_0034 211586.SO_0933 164
211586.SO_0034 211586.SO_0946 179
211586.SO_0034 211586.SO_0950 436
211586.SO_0034 211586.SO_0958 315
211586.SO_0034 211586.SO_0980 291
211586.SO_0034 211586.SO_1062 283
211586.SO_0034 211586.SO_1114 220
211586.SO_0034 211586.SO_1170 192
211586.SO_0034 211586.SO_1172 266
211586.SO_0034 211586.SO_1174 207
211586.SO_0034 211586.SO_1181 307
211586.SO_0034 211586.SO_1185 448
211586.SO_0034 211586.SO_1191 164
211586.SO_0034 211586.SO_1193 194
211586.SO_0034 211586.SO_1194 229
211586.SO_0034 211586.SO_1200 320
211586.SO_0034 211586.SO_1209 192
211586.SO_0034 211586.SO_1217 223
211586.SO_0034 211586.SO_1249 279
211586.SO_0034 211586.SO_1252 279
211586.SO_0034 211586.SO_1284 239
211586.SO_0034 211586.SO_1286 198
211586.SO_0034 211586.SO_1289 206
211586.SO_0034 211586.SO_1290 579
211586.SO_0034 211586.SO_1300 152
211586.SO_0034 211586.SO_1301 500
211586.SO_0034 211586.SO_1319 223
211586.SO_0034 211586.SO_1333 274
211586.SO_0034 211586.SO_1341 200
211586.SO_0034 211586.SO_1347 463
211586.SO_0034 211586.SO_1349 193
211586.SO_0034 211586.SO_1352 220
211586.SO_0034 211586.SO_1356 393
211586.SO_0034 211586.SO_1357 270
211586.SO_0034 211586.SO_1358 264
211586.SO_0034 211586.SO_1359 440
211586.SO_0034 211586.SO_1360 488
211586.SO_0034 211586.SO_1388 193
211586.SO_0034 211586.SO_1448 223
211586.SO_0034 211586.SO_1455 207
211586.SO_0034 211586.SO_1466 154
211586.SO_0034 211586.SO_1471 223
211586.SO_0034 211586.SO_1473 315
211586.SO_0034 211586.SO_1494 239
211586.SO_0034 211586.SO_1498 353
211586.SO_0034 211586.SO_1526 425
211586.SO_0034 211586.SO_1529 268
211586.SO_0034 211586.SO_1552 191
211586.SO_0034 211586.SO_1575 255
211586.SO_0034 211586.SO_1629 445
211586.SO_0034 211586.SO_1630 344
211586.SO_0034 211586.SO_1631 343
211586.SO_0034 211586.SO_1632 339
211586.SO_0034 211586.SO_1633 305
211586.SO_0034 211586.SO_1634 332
211586.SO_0034 211586.SO_1635 280
211586.SO_0034 211586.SO_1636 274
211586.SO_0034 211586.SO_1643 562
211586.SO_0034 211586.SO_1644 307
211586.SO_0034 211586.SO_1664 167
211586.SO_0034 211586.SO_1673 268
211586.SO_0034 211586.SO_1689 154
211586.SO_0034 211586.SO_1763 194
211586.SO_0034 211586.SO_1795 196
211586.SO_0034 211586.SO_1797 180
211586.SO_0034 211586.SO_1843 156
211586.SO_0034 211586.SO_1863 180
211586.SO_0034 211586.SO_1867 176
211586.SO_0034 211586.SO_1893 230
211586.SO_0034 211586.SO_1928 200
211586.SO_0034 211586.SO_1932 432
211586.SO_0034 211586.SO_1933 459
211586.SO_0034 211586.SO_1960 225
211586.SO_0034 211586.SO_1961 307
211586.SO_0034 211586.SO_1980 195
211586.SO_0034 211586.SO_2013 221
211586.SO_0034 211586.SO_2014 192
211586.SO_0034 211586.SO_2017 324
211586.SO_0034 211586.SO_2020 168
211586.SO_0034 211586.SO_2021 259
211586.SO_0034 211586.SO_2036 223
211586.SO_0034 211586.SO_2037 223
211586.SO_0034 211586.SO_2068 199
211586.SO_0034 211586.SO_2069 151
211586.SO_0034 211586.SO_2121 274
211586.SO_0034 211586.SO_2137 186
211586.SO_0034 211586.SO_2143 194
211586.SO_0034 211586.SO_2164 230
211586.SO_0034 211586.SO_2193 154
211586.SO_0034 211586.SO_2211 230
211586.SO_0034 211586.SO_2215 427
211586.SO_0034 211586.SO_2217 466
211586.SO_0034 211586.SO_2218 220
211586.SO_0034 211586.SO_2251 669
211586.SO_0034 211586.SO_2370 222
211586.SO_0034 211586.SO_2380 227
211586.SO_0034 211586.SO_2391 209
211586.SO_0034 211586.SO_2403 156
211586.SO_0034 211586.SO_2432 171
211586.SO_0034 211586.SO_2447 193
211586.SO_0034 211586.SO_2467 166
211586.SO_0034 211586.SO_2508 386
211586.SO_0034 211586.SO_2509 272
211586.SO_0034 211586.SO_2510 304
211586.SO_0034 211586.SO_2511 386
211586.SO_0034 211586.SO_2512 261
211586.SO_0034 211586.SO_2513 386
211586.SO_0034 211586.SO_2519 182
211586.SO_0034 211586.SO_2528 223
211586.SO_0034 211586.SO_2530 497
211586.SO_0034 211586.SO_2560 221
211586.SO_0034 211586.SO_2576 201
211586.SO_0034 211586.SO_2577 469
211586.SO_0034 211586.SO_2578 272
211586.SO_0034 211586.SO_2590 500
211586.SO_0034 211586.SO_2601 274
211586.SO_0034 211586.SO_2609 274
211586.SO_0034 211586.SO_2622 182
211586.SO_0034 211586.SO_2705 686
211586.SO_0034 211586.SO_2707 155
211586.SO_0034 211586.SO_2728 332
211586.SO_0034 211586.SO_2746 468
211586.SO_0034 211586.SO_2747 284
211586.SO_0034 211586.SO_2759 160
211586.SO_0034 211586.SO_2761 154
211586.SO_0034 211586.SO_2803 516
211586.SO_0034 211586.SO_2851 239
211586.SO_0034 211586.SO_2883 216
211586.SO_0034 211586.SO_2915 343
211586.SO_0034 211586.SO_2922 182
211586.SO_0034 211586.SO_2924 279
211586.SO_0034 211586.SO_2926 408
211586.SO_0034 211586.SO_2928 158
211586.SO_0034 211586.SO_2978 371
211586.SO_0034 211586.SO_3013 223
211586.SO_0034 211586.SO_3016 325
211586.SO_0034 211586.SO_3061 504
211586.SO_0034 211586.SO_3078 166
211586.SO_0034 211586.SO_3080 229
211586.SO_0034 211586.SO_3102 158
211586.SO_0034 211586.SO_3110 436
211586.SO_0034 211586.SO_3111 369
211586.SO_0034 211586.SO_3112 316
211586.SO_0034 211586.SO_3122 177
211586.SO_0034 211586.SO_3126 177
211586.SO_0034 211586.SO_3128.2 356
211586.SO_0034 211586.SO_3134 414
211586.SO_0034 211586.SO_3172 159
211586.SO_0034 211586.SO_3199 384
211586.SO_0034 211586.SO_3204 169
211586.SO_0034 211586.SO_3207 194
211586.SO_0034 211586.SO_3210 436
211586.SO_0034 211586.SO_3213 192
211586.SO_0034 211586.SO_3215 195
211586.SO_0034 211586.SO_3217 189
211586.SO_0034 211586.SO_3218 206
211586.SO_0034 211586.SO_3221 224
211586.SO_0034 211586.SO_3225 349
211586.SO_0034 211586.SO_3226 196
211586.SO_0034 211586.SO_3227 307
211586.SO_0034 211586.SO_3228 317
211586.SO_0034 211586.SO_3229 267
211586.SO_0034 211586.SO_3239.3 176
211586.SO_0034 211586.SO_3242 228
211586.SO_0034 211586.SO_3247 299
211586.SO_0034 211586.SO_3248 192
211586.SO_0034 211586.SO_3249 271
211586.SO_0034 211586.SO_3250 291
211586.SO_0034 211586.SO_3287 307
211586.SO_0034 211586.SO_3294 343
211586.SO_0034 211586.SO_3312 239
211586.SO_0034 211586.SO_3315 391
211586.SO_0034 211586.SO_3339 287
211586.SO_0034 211586.SO_3347 452
211586.SO_0034 211586.SO_3351 202
211586.SO_0034 211586.SO_3352 151
211586.SO_0034 211586.SO_3354 167
211586.SO_0034 211586.SO_3359 304
211586.SO_0034 211586.SO_3411 159
211586.SO_0034 211586.SO_3413 239
211586.SO_0034 211586.SO_3426 304
211586.SO_0034 211586.SO_3430 706
211586.SO_0034 211586.SO_3432 239
211586.SO_0034 211586.SO_3456 499
211586.SO_0034 211586.SO_3529 176
211586.SO_0034 211586.SO_3530 176
211586.SO_0034 211586.SO_3533 156
211586.SO_0034 211586.SO_3540 367
211586.SO_0034 211586.SO_3547 152
211586.SO_0034 211586.SO_3554 538
211586.SO_0034 211586.SO_3575 150
211586.SO_0034 211586.SO_3578 196
211586.SO_0034 211586.SO_3629 175
211586.SO_0034 211586.SO_3646 197
211586.SO_0034 211586.SO_3649 424
211586.SO_0034 211586.SO_3673 193
211586.SO_0034 211586.SO_3675 193
211586.SO_0034 211586.SO_3688 468
211586.SO_0034 211586.SO_3719 240
211586.SO_0034 211586.SO_3725 192
211586.SO_0034 211586.SO_3771 219
211586.SO_0034 211586.SO_3795 194
211586.SO_0034 211586.SO_3797 195
211586.SO_0034 211586.SO_3832 393
211586.SO_0034 211586.SO_3863 171
211586.SO_0034 211586.SO_3884 230
211586.SO_0034 211586.SO_3895 174
211586.SO_0034 211586.SO_3916 297
211586.SO_0034 211586.SO_3928 223
211586.SO_0034 211586.SO_3930 329
211586.SO_0034 211586.SO_3935 494
211586.SO_0034 211586.SO_3965 151
211586.SO_0034 211586.SO_3969 367
211586.SO_0034 211586.SO_3985 166
211586.SO_0034 211586.SO_4028 488
211586.SO_0034 211586.SO_4030 155
211586.SO_0034 211586.SO_4091 320
211586.SO_0034 211586.SO_4095 174
211586.SO_0034 211586.SO_4108 260
211586.SO_0034 211586.SO_4109 257
211586.SO_0034 211586.SO_4112 247
211586.SO_0034 211586.SO_4162 500
211586.SO_0034 211586.SO_4163 500
211586.SO_0034 211586.SO_4201 274
211586.SO_0034 211586.SO_4215 459
211586.SO_0034 211586.SO_4216 432
211586.SO_0034 211586.SO_4217 270
211586.SO_0034 211586.SO_4219 155
211586.SO_0034 211586.SO_4220 445
211586.SO_0034 211586.SO_4222 316
211586.SO_0034 211586.SO_4223 433
211586.SO_0034 211586.SO_4227 344
211586.SO_0034 211586.SO_4228 238
211586.SO_0034 211586.SO_4241 227
211586.SO_0034 211586.SO_4246 266
211586.SO_0034 211586.SO_4247 228
211586.SO_0034 211586.SO_4248 278
211586.SO_0034 211586.SO_4258 223
211586.SO_0034 211586.SO_4275.1 223
211586.SO_0034 211586.SO_4281 233
211586.SO_0034 211586.SO_4299 194
211586.SO_0034 211586.SO_4306 469
211586.SO_0034 211586.SO_4325 267
211586.SO_0034 211586.SO_4349 493
211586.SO_0034 211586.SO_4350 376
211586.SO_0034 211586.SO_4375 274
211586.SO_0034 211586.SO_4448 157
211586.SO_0034 211586.SO_4549 237
211586.SO_0034 211586.SO_4563 274
211586.SO_0034 211586.SO_4586 196
211586.SO_0034 211586.SO_4606 201
211586.SO_0034 211586.SO_4608 153
211586.SO_0034 211586.SO_4614 159
211586.SO_0034 211586.SO_4625 576
211586.SO_0034 211586.SO_4631 206
211586.SO_0034 211586.SO_4669 268
211586.SO_0034 211586.SO_4728 418
211586.SO_0034 211586.SO_4755 190
211586.SO_0034 211586.SO_4758 219
211586.SO_0034 211586.SO_A0044 223
211586.SO_0034 211586.SO_A0045 223
211586.SO_0034 211586.SO_A0087 167
211586.SO_0035 211586.SO_0008 151
211586.SO_0035 211586.SO_0022 342
211586.SO_0035 211586.SO_0024 175
211586.SO_0035 211586.SO_0026 455
211586.SO_0035 211586.SO_0028 520
211586.SO_0035 211586.SO_0029 693
211586.SO_0035 211586.SO_0030 707
211586.SO_0035 211586.SO_0031 708
211586.SO_0035 211586.SO_0032 719
211586.SO_0035 211586.SO_0033 812
211586.SO_0035 211586.SO_0034 927
211586.SO_0035 211586.SO_0036 772
211586.SO_0035 211586.SO_0037 679
211586.SO_0035 211586.SO_0038 660
211586.SO_0035 211586.SO_0040 540
211586.SO_0035 211586.SO_0041 360
211586.SO_0035 211586.SO_0052 316
211586.SO_0035 211586.SO_0058 215
211586.SO_0035 211586.SO_0071 159
211586.SO_0035 211586.SO_0129 356
211586.SO_0035 211586.SO_0191 230
211586.SO_0035 211586.SO_0208 179
211586.SO_0035 211586.SO_0224 193
211586.SO_0035 211586.SO_0225 193
211586.SO_0035 211586.SO_0263 199
211586.SO_0035 211586.SO_0275 336
211586.SO_0035 211586.SO_0276 166
211586.SO_0035 211586.SO_0284 178
211586.SO_0035 211586.SO_0291 296
211586.SO_0035 211586.SO_0393 192
211586.SO_0035 211586.SO_0407 175
211586.SO_0035 211586.SO_0412 593
211586.SO_0035 211586.SO_0413 158
211586.SO_0035 211586.SO_0556 338
211586.SO_0035 211586.SO_0568 646
211586.SO_0035 211586.SO_0611 165
211586.SO_0035 211586.SO_0612 311
211586.SO_0035 211586.SO_0614 180
211586.SO_0035 211586.SO_0615 153
211586.SO_0035 211586.SO_0696 296
211586.SO_0035 211586.SO_0728 166
211586.SO_0035 211586.SO_0748 188
211586.SO_0035 211586.SO_0769 178
211586.SO_0035 211586.SO_0809 164
211586.SO_0035 211586.SO_0832 165
211586.SO_0035 211586.SO_0853 238
211586.SO_0035 211586.SO_0869 155
211586.SO_0035 211586.SO_0873 320
211586.SO_0035 211586.SO_0878 167
211586.SO_0035 211586.SO_0885 241
211586.SO_0035 211586.SO_0929 153
211586.SO_0035 211586.SO_0951 192
211586.SO_0035 211586.SO_0963 312
211586.SO_0035 211586.SO_1055 155
211586.SO_0035 211586.SO_1062 255
211586.SO_0035 211586.SO_1075 200
211586.SO_0035 211586.SO_1166 263
211586.SO_0035 211586.SO_1171 230
211586.SO_0035 211586.SO_1173 412
211586.SO_0035 211586.SO_1175 763
211586.SO_0035 211586.SO_1225 201
211586.SO_0035 211586.SO_1238 217
211586.SO_0035 211586.SO_1250 203
211586.SO_0035 211586.SO_1254 174
211586.SO_0035 211586.SO_1271 276
211586.SO_0035 211586.SO_1301 221
211586.SO_0035 211586.SO_1327 367
211586.SO_0035 211586.SO_1343 594
211586.SO_0035 211586.SO_1344 176
211586.SO_0035 211586.SO_1362 180
211586.SO_0035 211586.SO_1367 268
211586.SO_0035 211586.SO_1475 461
211586.SO_0035 211586.SO_1548 338
211586.SO_0035 211586.SO_1552.2 207
211586.SO_0035 211586.SO_1556 160
211586.SO_0035 211586.SO_1575 207
211586.SO_0035 211586.SO_1609 176
211586.SO_0035 211586.SO_1612 192
211586.SO_0035 211586.SO_1618 153
211586.SO_0035 211586.SO_1637 538
211586.SO_0035 211586.SO_1655 253
211586.SO_0035 211586.SO_1658 307
211586.SO_0035 211586.SO_1673 268
211586.SO_0035 211586.SO_1789 186
211586.SO_0035 211586.SO_1796 193
211586.SO_0035 211586.SO_1798 431
211586.SO_0035 211586.SO_1853 159
211586.SO_0035 211586.SO_1880 310
211586.SO_0035 211586.SO_1994 169
211586.SO_0035 211586.SO_2021 174
211586.SO_0035 211586.SO_2087 165
211586.SO_0035 211586.SO_2110 163
211586.SO_0035 211586.SO_2175 185
211586.SO_0035 211586.SO_2189 254
211586.SO_0035 211586.SO_2215 397
211586.SO_0035 211586.SO_2251 196
211586.SO_0035 211586.SO_2277 159
211586.SO_0035 211586.SO_2332 396
211586.SO_0035 211586.SO_2346 349
211586.SO_0035 211586.SO_2378 357
211586.SO_0035 211586.SO_2399 214
211586.SO_0035 211586.SO_2508 154
211586.SO_0035 211586.SO_2511 214
211586.SO_0035 211586.SO_2513 189
211586.SO_0035 211586.SO_2530 412
211586.SO_0035 211586.SO_2576 220
211586.SO_0035 211586.SO_2577 240
211586.SO_0035 211586.SO_2578 240
211586.SO_0035 211586.SO_2591 249
211586.SO_0035 211586.SO_2604 150
211586.SO_0035 211586.SO_2609 207
211586.SO_0035 211586.SO_2634 478
211586.SO_0035 211586.SO_2650 291
211586.SO_0035 211586.SO_2705 612
211586.SO_0035 211586.SO_2728 200
211586.SO_0035 211586.SO_2767 333
211586.SO_0035 211586.SO_2790 161
211586.SO_0035 211586.SO_2832 294
211586.SO_0035 211586.SO_2840 327
211586.SO_0035 211586.SO_2851 150
211586.SO_0035 211586.SO_2872 274
211586.SO_0035 211586.SO_2878 322
211586.SO_0035 211586.SO_2884 278
211586.SO_0035 211586.SO_2891 236
211586.SO_0035 211586.SO_2902 176
211586.SO_0035 211586.SO_2914 282
211586.SO_0035 211586.SO_2928 388
211586.SO_0035 211586.SO_3016 235
211586.SO_0035 211586.SO_3035 179
211586.SO_0035 211586.SO_3061 424
211586.SO_0035 211586.SO_3066 156
211586.SO_0035 211586.SO_3076 597
211586.SO_0035 211586.SO_3107 401
211586.SO_0035 211586.SO_3146 246
211586.SO_0035 211586.SO_3150 156
211586.SO_0035 211586.SO_3176 157
211586.SO_0035 211586.SO_3229 188
211586.SO_0035 211586.SO_3248 296
211586.SO_0035 211586.SO_3258 156
211586.SO_0035 211586.SO_3310 230
211586.SO_0035 211586.SO_3318 150
211586.SO_0035 211586.SO_3408 215
211586.SO_0035 211586.SO_3419 163
211586.SO_0035 211586.SO_3438 162
211586.SO_0035 211586.SO_3464 437
211586.SO_0035 211586.SO_3524 265
211586.SO_0035 211586.SO_3526 321
211586.SO_0035 211586.SO_3527 182
211586.SO_0035 211586.SO_3548 206
211586.SO_0035 211586.SO_3554 538
211586.SO_0035 211586.SO_3571 191
211586.SO_0035 211586.SO_3584 270
211586.SO_0035 211586.SO_3637 294
211586.SO_0035 211586.SO_3645 392
211586.SO_0035 211586.SO_3665 150
211586.SO_0035 211586.SO_3688 441
211586.SO_0035 211586.SO_3803 165
211586.SO_0035 211586.SO_3811 181
211586.SO_0035 211586.SO_3819.4 150
211586.SO_0035 211586.SO_3821 212
211586.SO_0035 211586.SO_3830 267
211586.SO_0035 211586.SO_3841 150
211586.SO_0035 211586.SO_3897 154
211586.SO_0035 211586.SO_3902 634
211586.SO_0035 211586.SO_3918 197
211586.SO_0035 211586.SO_3931 161
211586.SO_0035 211586.SO_3935 188
211586.SO_0035 211586.SO_3938 175
211586.SO_0035 211586.SO_3959 197
211586.SO_0035 211586.SO_4057 299
211586.SO_0035 211586.SO_4093 274
211586.SO_0035 211586.SO_4116 619
211586.SO_0035 211586.SO_4122 155
211586.SO_0035 211586.SO_4145 161
211586.SO_0035 211586.SO_4225 159
211586.SO_0035 211586.SO_4226 671
211586.SO_0035 211586.SO_4244 165
211586.SO_0035 211586.SO_4245 170
211586.SO_0035 211586.SO_4281 215
211586.SO_0035 211586.SO_4329 261
211586.SO_0035 211586.SO_4349 157
211586.SO_0035 211586.SO_4403 193
211586.SO_0035 211586.SO_4669 268
211586.SO_0035 211586.SO_4680 161
211586.SO_0036 211586.SO_0009 152
211586.SO_0036 211586.SO_0016 323
211586.SO_0036 211586.SO_0022 158
211586.SO_0036 211586.SO_0026 432
211586.SO_0036 211586.SO_0028 389
211586.SO_0036 211586.SO_0029 598
211586.SO_0036 211586.SO_0030 610
211586.SO_0036 211586.SO_0031 646
211586.SO_0036 211586.SO_0032 673
211586.SO_0036 211586.SO_0033 697
211586.SO_0036 211586.SO_0034 828
211586.SO_0036 211586.SO_0035 772
211586.SO_0036 211586.SO_0037 940
211586.SO_0036 211586.SO_0038 722
211586.SO_0036 211586.SO_0040 565
211586.SO_0036 211586.SO_0041 670
211586.SO_0036 211586.SO_0053 156
211586.SO_0036 211586.SO_0173 167
211586.SO_0036 211586.SO_0174 170
211586.SO_0036 211586.SO_0224 159
211586.SO_0036 211586.SO_0225 448
211586.SO_0036 211586.SO_0232 163
211586.SO_0036 211586.SO_0251 209
211586.SO_0036 211586.SO_0256 448
211586.SO_0036 211586.SO_0278 191
211586.SO_0036 211586.SO_0291 188
211586.SO_0036 211586.SO_0292 257
211586.SO_0036 211586.SO_0299 261
211586.SO_0036 211586.SO_0344 156
211586.SO_0036 211586.SO_0349 276
211586.SO_0036 211586.SO_0360 155
211586.SO_0036 211586.SO_0393 435
211586.SO_0036 211586.SO_0414 169
211586.SO_0036 211586.SO_0556 189
211586.SO_0036 211586.SO_0560 166
211586.SO_0036 211586.SO_0568 227
211586.SO_0036 211586.SO_0600 220
211586.SO_0036 211586.SO_0639 491
211586.SO_0036 211586.SO_0641 186
211586.SO_0036 211586.SO_0704 235
211586.SO_0036 211586.SO_0779 231
211586.SO_0036 211586.SO_0885 313
211586.SO_0036 211586.SO_0888 279
211586.SO_0036 211586.SO_0950 209
211586.SO_0036 211586.SO_0952 194
211586.SO_0036 211586.SO_1062 187
211586.SO_0036 211586.SO_1174 196
211586.SO_0036 211586.SO_1193 183
211586.SO_0036 211586.SO_1194 191
211586.SO_0036 211586.SO_1195 188
211586.SO_0036 211586.SO_1213 192
211586.SO_0036 211586.SO_1223 187
211586.SO_0036 211586.SO_1224 175
211586.SO_0036 211586.SO_1341 154
211586.SO_0036 211586.SO_1349 202
211586.SO_0036 211586.SO_1359 188
211586.SO_0036 211586.SO_1369 271
211586.SO_0036 211586.SO_1388 158
211586.SO_0036 211586.SO_1389 164
211586.SO_0036 211586.SO_1471 176
211586.SO_0036 211586.SO_1481 150
211586.SO_0036 211586.SO_1496 191
211586.SO_0036 211586.SO_1531 246
211586.SO_0036 211586.SO_1548 178
211586.SO_0036 211586.SO_1629 189
211586.SO_0036 211586.SO_1630 151
211586.SO_0036 211586.SO_1631 171
211586.SO_0036 211586.SO_1643 279
211586.SO_0036 211586.SO_1647 150
211586.SO_0036 211586.SO_1656 164
211586.SO_0036 211586.SO_1658 177
211586.SO_0036 211586.SO_1673 291
211586.SO_0036 211586.SO_1689 150
211586.SO_0036 211586.SO_1690 313
211586.SO_0036 211586.SO_1760 161
211586.SO_0036 211586.SO_1793 196
211586.SO_0036 211586.SO_1817 179
211586.SO_0036 211586.SO_1922 307
211586.SO_0036 211586.SO_1926 156
211586.SO_0036 211586.SO_1932 181
211586.SO_0036 211586.SO_1933 251
211586.SO_0036 211586.SO_1981 286
211586.SO_0036 211586.SO_2019 320
211586.SO_0036 211586.SO_2037 155
211586.SO_0036 211586.SO_2041 290
211586.SO_0036 211586.SO_2062 574
211586.SO_0036 211586.SO_2094 168
211586.SO_0036 211586.SO_2105 298
211586.SO_0036 211586.SO_2164 209
211586.SO_0036 211586.SO_2211 209
211586.SO_0036 211586.SO_2215 288
211586.SO_0036 211586.SO_2217 232
211586.SO_0036 211586.SO_2218 201
211586.SO_0036 211586.SO_2253 232
211586.SO_0036 211586.SO_2261 255
211586.SO_0036 211586.SO_2352 185
211586.SO_0036 211586.SO_2355 369
211586.SO_0036 211586.SO_2359 198
211586.SO_0036 211586.SO_2380 193
211586.SO_0036 211586.SO_2411 188
211586.SO_0036 211586.SO_2525 217
211586.SO_0036 211586.SO_2530 395
211586.SO_0036 211586.SO_2560 196
211586.SO_0036 211586.SO_2590 264
211586.SO_0036 211586.SO_2604 217
211586.SO_0036 211586.SO_2610 195
211586.SO_0036 211586.SO_2612 158
211586.SO_0036 211586.SO_2613 275
211586.SO_0036 211586.SO_2616 232
211586.SO_0036 211586.SO_2652 280
211586.SO_0036 211586.SO_2705 445
211586.SO_0036 211586.SO_2740 243
211586.SO_0036 211586.SO_2767 205
211586.SO_0036 211586.SO_2834 160
211586.SO_0036 211586.SO_2889 188
211586.SO_0036 211586.SO_2914 248
211586.SO_0036 211586.SO_3051 167
211586.SO_0036 211586.SO_3061 875
211586.SO_0036 211586.SO_3110 191
211586.SO_0036 211586.SO_3111 183
211586.SO_0036 211586.SO_3112 255
211586.SO_0036 211586.SO_3175 205
211586.SO_0036 211586.SO_3220 158
211586.SO_0036 211586.SO_3225 187
211586.SO_0036 211586.SO_3226 234
211586.SO_0036 211586.SO_3227 171
211586.SO_0036 211586.SO_3228 194
211586.SO_0036 211586.SO_3229 199
211586.SO_0036 211586.SO_3249 234
211586.SO_0036 211586.SO_3250 234
211586.SO_0036 211586.SO_3253 196
211586.SO_0036 211586.SO_3256 154
211586.SO_0036 211586.SO_3346 192
211586.SO_0036 211586.SO_3347 192
211586.SO_0036 211586.SO_3348 320
211586.SO_0036 211586.SO_3352 229
211586.SO_0036 211586.SO_3423 196
211586.SO_0036 211586.SO_3428 191
211586.SO_0036 211586.SO_3430 263
211586.SO_0036 211586.SO_3431 173
211586.SO_0036 211586.SO_3462 243
211586.SO_0036 211586.SO_3531 190
211586.SO_0036 211586.SO_3554 487
211586.SO_0036 211586.SO_3578 186
211586.SO_0036 211586.SO_3645 213
211586.SO_0036 211586.SO_3716 306
211586.SO_0036 211586.SO_3778 170
211586.SO_0036 211586.SO_3884 209
211586.SO_0036 211586.SO_3897 188
211586.SO_0036 211586.SO_3916 235
211586.SO_0036 211586.SO_3925 243
211586.SO_0036 211586.SO_3928 194
211586.SO_0036 211586.SO_3973 167
211586.SO_0036 211586.SO_4028 196
211586.SO_0036 211586.SO_4095 317
211586.SO_0036 211586.SO_4120 177
211586.SO_0036 211586.SO_4122 304
211586.SO_0036 211586.SO_4123 159
211586.SO_0036 211586.SO_4162 335
211586.SO_0036 211586.SO_4163 333
211586.SO_0036 211586.SO_4206 226
211586.SO_0036 211586.SO_4216 519
211586.SO_0036 211586.SO_4241 193
211586.SO_0036 211586.SO_4247 203
211586.SO_0036 211586.SO_4248 151
211586.SO_0036 211586.SO_4306 167
211586.SO_0036 211586.SO_4339 180
211586.SO_0036 211586.SO_4451 158
211586.SO_0036 211586.SO_4586 205
211586.SO_0036 211586.SO_4626 152
211586.SO_0036 211586.SO_4631 221
211586.SO_0036 211586.SO_4669 294
211586.SO_0036 211586.SO_4676 154
211586.SO_0037 211586.SO_0010 155
211586.SO_0037 211586.SO_0014 453
211586.SO_0037 211586.SO_0015 446
211586.SO_0037 211586.SO_0016 367
211586.SO_0037 211586.SO_0024 243
211586.SO_0037 211586.SO_0026 360
211586.SO_0037 211586.SO_0028 264
211586.SO_0037 211586.SO_0029 606
211586.SO_0037 211586.SO_0030 631
211586.SO_0037 211586.SO_0031 619
211586.SO_0037 211586.SO_0032 617
211586.SO_0037 211586.SO_0033 766
211586.SO_0037 211586.SO_0034 941
211586.SO_0037 211586.SO_0035 679
211586.SO_0037 211586.SO_0036 940
211586.SO_0037 211586.SO_0038 946
211586.SO_0037 211586.SO_0040 913
211586.SO_0037 211586.SO_0041 842
211586.SO_0037 211586.SO_0044 669
211586.SO_0037 211586.SO_0047 683
211586.SO_0037 211586.SO_0049 617
211586.SO_0037 211586.SO_0051 667
211586.SO_0037 211586.SO_0053 617
211586.SO_0037 211586.SO_0054 692
211586.SO_0037 211586.SO_0055 667
211586.SO_0037 211586.SO_0056 667
211586.SO_0037 211586.SO_0057 667
211586.SO_0037 211586.SO_0059 512
211586.SO_0037 211586.SO_0067 186
211586.SO_0037 211586.SO_0073 294
211586.SO_0037 211586.SO_0123 214
211586.SO_0037 211586.SO_0142 164
211586.SO_0037 211586.SO_0163 168
211586.SO_0037 211586.SO_0167 160
211586.SO_0037 211586.SO_0174 178
211586.SO_0037 211586.SO_0188 229
211586.SO_0037 211586.SO_0191 396
211586.SO_0037 211586.SO_0214 335
211586.SO_0037 211586.SO_0220 794
211586.SO_0037 211586.SO_0231 271
211586.SO_0037 211586.SO_0233 195
211586.SO_0037 211586.SO_0235 157
211586.SO_0037 211586.SO_0237 168
211586.SO_0037 211586.SO_0247 198
211586.SO_0037 211586.SO_0248 794
211586.SO_0037 211586.SO_0275 159
211586.SO_0037 211586.SO_0286 281
211586.SO_0037 211586.SO_0294 236
211586.SO_0037 211586.SO_0301 227
211586.SO_0037 211586.SO_0337 474
211586.SO_0037 211586.SO_0358 260
211586.SO_0037 211586.SO_0359 280
211586.SO_0037 211586.SO_0393 195
211586.SO_0037 211586.SO_0394 160
211586.SO_0037 211586.SO_0405 279
211586.SO_0037 211586.SO_0406 293
211586.SO_0037 211586.SO_0413 153
211586.SO_0037 211586.SO_0416 160
211586.SO_0037 211586.SO_0441 536
211586.SO_0037 211586.SO_0442 441
211586.SO_0037 211586.SO_0516 435
211586.SO_0037 211586.SO_0533 291
211586.SO_0037 211586.SO_0538 191
211586.SO_0037 211586.SO_0558 189
211586.SO_0037 211586.SO_0584 154
211586.SO_0037 211586.SO_0591 259
211586.SO_0037 211586.SO_0599 337
211586.SO_0037 211586.SO_0600 167
211586.SO_0037 211586.SO_0601 279
211586.SO_0037 211586.SO_0602 165
211586.SO_0037 211586.SO_0605 186
211586.SO_0037 211586.SO_0633 255
211586.SO_0037 211586.SO_0639 447
211586.SO_0037 211586.SO_0774 191
211586.SO_0037 211586.SO_0805 163
211586.SO_0037 211586.SO_0823 260
211586.SO_0037 211586.SO_0840 160
211586.SO_0037 211586.SO_0868 221
211586.SO_0037 211586.SO_0870 202
211586.SO_0037 211586.SO_0872 202
211586.SO_0037 211586.SO_0878 360
211586.SO_0037 211586.SO_0885 269
211586.SO_0037 211586.SO_0888 257
211586.SO_0037 211586.SO_0929 176
211586.SO_0037 211586.SO_0931 191
211586.SO_0037 211586.SO_0932 200
211586.SO_0037 211586.SO_0933 332
211586.SO_0037 211586.SO_0959 233
211586.SO_0037 211586.SO_0980 394
211586.SO_0037 211586.SO_0992 168
211586.SO_0037 211586.SO_1020 267
211586.SO_0037 211586.SO_1062 204
211586.SO_0037 211586.SO_1070 390
211586.SO_0037 211586.SO_1099 186
211586.SO_0037 211586.SO_1122 170
211586.SO_0037 211586.SO_1164 176
211586.SO_0037 211586.SO_1169 452
211586.SO_0037 211586.SO_1170 388
211586.SO_0037 211586.SO_1185 247
211586.SO_0037 211586.SO_1191 216
211586.SO_0037 211586.SO_1195 388
211586.SO_0037 211586.SO_1196 394
211586.SO_0037 211586.SO_1199 202
211586.SO_0037 211586.SO_1200 401
211586.SO_0037 211586.SO_1202 150
211586.SO_0037 211586.SO_1203 258
211586.SO_0037 211586.SO_1204 318
211586.SO_0037 211586.SO_1205 318
211586.SO_0037 211586.SO_1209 168
211586.SO_0037 211586.SO_1250 205
211586.SO_0037 211586.SO_1289 365
211586.SO_0037 211586.SO_1290 367
211586.SO_0037 211586.SO_1295.2 202
211586.SO_0037 211586.SO_1302 230
211586.SO_0037 211586.SO_1303 168
211586.SO_0037 211586.SO_1314 388
211586.SO_0037 211586.SO_1346 170
211586.SO_0037 211586.SO_1358 389
211586.SO_0037 211586.SO_1368 233
211586.SO_0037 211586.SO_1369 319
211586.SO_0037 211586.SO_1370 230
211586.SO_0037 211586.SO_1378 150
211586.SO_0037 211586.SO_1385 154
211586.SO_0037 211586.SO_1521 208
211586.SO_0037 211586.SO_1523 523
211586.SO_0037 211586.SO_1524 196
211586.SO_0037 211586.SO_1525 152
211586.SO_0037 211586.SO_1526 304
211586.SO_0037 211586.SO_1529 268
211586.SO_0037 211586.SO_1575 265
211586.SO_0037 211586.SO_1625 231
211586.SO_0037 211586.SO_1629 821
211586.SO_0037 211586.SO_1633 175
211586.SO_0037 211586.SO_1634 188
211586.SO_0037 211586.SO_1643 356
211586.SO_0037 211586.SO_1653 157
211586.SO_0037 211586.SO_1655 396
211586.SO_0037 211586.SO_1673 324
211586.SO_0037 211586.SO_1690 269
211586.SO_0037 211586.SO_1694 208
211586.SO_0037 211586.SO_1755 188
211586.SO_0037 211586.SO_1792 367
211586.SO_0037 211586.SO_1862 204
211586.SO_0037 211586.SO_1980 254
211586.SO_0037 211586.SO_1997 156
211586.SO_0037 211586.SO_1999 167
211586.SO_0037 211586.SO_2014 191
211586.SO_0037 211586.SO_2016 225
211586.SO_0037 211586.SO_2041 290
211586.SO_0037 211586.SO_2085 177
211586.SO_0037 211586.SO_2086 153
211586.SO_0037 211586.SO_2147 362
211586.SO_0037 211586.SO_2208 291
211586.SO_0037 211586.SO_2215 409
211586.SO_0037 211586.SO_2217 247
211586.SO_0037 211586.SO_2267 540
211586.SO_0037 211586.SO_2271 168
211586.SO_0037 211586.SO_2318 192
211586.SO_0037 211586.SO_2324 156
211586.SO_0037 211586.SO_2342 216
211586.SO_0037 211586.SO_2345 191
211586.SO_0037 211586.SO_2351 167
211586.SO_0037 211586.SO_2355 389
211586.SO_0037 211586.SO_2378 175
211586.SO_0037 211586.SO_2390 235
211586.SO_0037 211586.SO_2395 343
211586.SO_0037 211586.SO_2398 211
211586.SO_0037 211586.SO_2402 210
211586.SO_0037 211586.SO_2432 406
211586.SO_0037 211586.SO_2457 200
211586.SO_0037 211586.SO_2491 151
211586.SO_0037 211586.SO_2506 219
211586.SO_0037 211586.SO_2525 184
211586.SO_0037 211586.SO_2530 402
211586.SO_0037 211586.SO_2580 191
211586.SO_0037 211586.SO_2587 287
211586.SO_0037 211586.SO_2592 366
211586.SO_0037 211586.SO_2609 403
211586.SO_0037 211586.SO_2612 237
211586.SO_0037 211586.SO_2613 171
211586.SO_0037 211586.SO_2619 193
211586.SO_0037 211586.SO_2634 212
211586.SO_0037 211586.SO_2635 157
211586.SO_0037 211586.SO_2643 208
211586.SO_0037 211586.SO_2705 542
211586.SO_0037 211586.SO_2718 279
211586.SO_0037 211586.SO_2751 274
211586.SO_0037 211586.SO_2759 407
211586.SO_0037 211586.SO_2768 343
211586.SO_0037 211586.SO_2815 153
211586.SO_0037 211586.SO_2832 388
211586.SO_0037 211586.SO_2842 388
211586.SO_0037 211586.SO_2843 366
211586.SO_0037 211586.SO_2868 452
211586.SO_0037 211586.SO_2880 280
211586.SO_0037 211586.SO_2881 161
211586.SO_0037 211586.SO_2922 258
211586.SO_0037 211586.SO_2926 199
211586.SO_0037 211586.SO_2927 199
211586.SO_0037 211586.SO_2928 199
211586.SO_0037 211586.SO_3014 273
211586.SO_0037 211586.SO_3015 270
211586.SO_0037 211586.SO_3016 330
211586.SO_0037 211586.SO_3017 275
211586.SO_0037 211586.SO_3035 227
211586.SO_0037 211586.SO_3036 200
211586.SO_0037 211586.SO_3061 407
211586.SO_0037 211586.SO_3080 369
211586.SO_0037 211586.SO_3114 176
211586.SO_0037 211586.SO_3140 365
211586.SO_0037 211586.SO_3291 239
211586.SO_0037 211586.SO_3308 258
211586.SO_0037 211586.SO_3316 153
211586.SO_0037 211586.SO_3346 192
211586.SO_0037 211586.SO_3347 255
211586.SO_0037 211586.SO_3358 379
211586.SO_0037 211586.SO_3367 353
211586.SO_0037 211586.SO_3370 151
211586.SO_0037 211586.SO_3371 233
211586.SO_0037 211586.SO_3382 164
211586.SO_0037 211586.SO_3401 260
211586.SO_0037 211586.SO_3404 154
211586.SO_0037 211586.SO_3413 170
211586.SO_0037 211586.SO_3414 168
211586.SO_0037 211586.SO_3415 166
211586.SO_0037 211586.SO_3419 218
211586.SO_0037 211586.SO_3430 242
211586.SO_0037 211586.SO_3431 230
211586.SO_0037 211586.SO_3439 230
211586.SO_0037 211586.SO_3440 181
211586.SO_0037 211586.SO_3455 175
211586.SO_0037 211586.SO_3464 154
211586.SO_0037 211586.SO_3467 164
211586.SO_0037 211586.SO_3471 382
211586.SO_0037 211586.SO_3506 158
211586.SO_0037 211586.SO_3533 191
211586.SO_0037 211586.SO_3540 177
211586.SO_0037 211586.SO_3554 540
211586.SO_0037 211586.SO_3555 487
211586.SO_0037 211586.SO_3557 367
211586.SO_0037 211586.SO_3636 348
211586.SO_0037 211586.SO_3637 180
211586.SO_0037 211586.SO_3639 553
211586.SO_0037 211586.SO_3647 151
211586.SO_0037 211586.SO_3649 390
211586.SO_0037 211586.SO_3653 515
211586.SO_0037 211586.SO_3716 156
211586.SO_0037 211586.SO_3746 319
211586.SO_0037 211586.SO_3789 167
211586.SO_0037 211586.SO_3791 216
211586.SO_0037 211586.SO_3819.1 163
211586.SO_0037 211586.SO_3832 369
211586.SO_0037 211586.SO_3833 451
211586.SO_0037 211586.SO_3836 270
211586.SO_0037 211586.SO_3837 254
211586.SO_0037 211586.SO_3846 214
211586.SO_0037 211586.SO_3903 216
211586.SO_0037 211586.SO_3927 402
211586.SO_0037 211586.SO_3928 167
211586.SO_0037 211586.SO_3930 209
211586.SO_0037 211586.SO_3948 234
211586.SO_0037 211586.SO_3958 164
211586.SO_0037 211586.SO_3964 167
211586.SO_0037 211586.SO_4055 166
211586.SO_0037 211586.SO_4066 201
211586.SO_0037 211586.SO_4091 150
211586.SO_0037 211586.SO_4095 317
211586.SO_0037 211586.SO_4109 160
211586.SO_0037 211586.SO_4120 410
211586.SO_0037 211586.SO_4122 162
211586.SO_0037 211586.SO_4123 161
211586.SO_0037 211586.SO_4162 200
211586.SO_0037 211586.SO_4204 167
211586.SO_0037 211586.SO_4208 287
211586.SO_0037 211586.SO_4220 200
211586.SO_0037 211586.SO_4221 275
211586.SO_0037 211586.SO_4222 263
211586.SO_0037 211586.SO_4225 334
211586.SO_0037 211586.SO_4226 187
211586.SO_0037 211586.SO_4249 150
211586.SO_0037 211586.SO_4250 232
211586.SO_0037 211586.SO_4256 177
211586.SO_0037 211586.SO_4257 162
211586.SO_0037 211586.SO_4325 164
211586.SO_0037 211586.SO_4351 153
211586.SO_0037 211586.SO_4396 152
211586.SO_0037 211586.SO_4400 170
211586.SO_0037 211586.SO_4401 194
211586.SO_0037 211586.SO_4410 194
211586.SO_0037 211586.SO_4413 194
211586.SO_0037 211586.SO_4446 165
211586.SO_0037 211586.SO_4458 161
211586.SO_0037 211586.SO_4472 150
211586.SO_0037 211586.SO_4616 183
211586.SO_0037 211586.SO_4625 270
211586.SO_0037 211586.SO_4627 190
211586.SO_0037 211586.SO_4669 269
211586.SO_0037 211586.SO_4726 191
211586.SO_0037 211586.SO_4745 236
211586.SO_0037 211586.SO_4746 234
211586.SO_0037 211586.SO_4747 253
211586.SO_0037 211586.SO_4748 350
211586.SO_0037 211586.SO_4749 255
211586.SO_0037 211586.SO_4750 260
211586.SO_0037 211586.SO_4751 253
211586.SO_0037 211586.SO_4752 237
211586.SO_0037 211586.SO_4753 291
211586.SO_0038 211586.SO_0007 218
211586.SO_0038 211586.SO_0024 242
211586.SO_0038 211586.SO_0025 908
211586.SO_0038 211586.SO_0026 360
211586.SO_0038 211586.SO_0027 908
211586.SO_0038 211586.SO_0028 237
211586.SO_0038 211586.SO_0029 476
211586.SO_0038 211586.SO_0030 603
211586.SO_0038 211586.SO_0031 603
211586.SO_0038 211586.SO_0032 579
211586.SO_0038 211586.SO_0033 625
211586.SO_0038 211586.SO_0034 663
211586.SO_0038 211586.SO_0035 660
211586.SO_0038 211586.SO_0036 722
211586.SO_0038 211586.SO_0037 946
211586.SO_0038 211586.SO_0039 154
211586.SO_0038 211586.SO_0040 847
211586.SO_0038 211586.SO_0041 777
211586.SO_0038 211586.SO_0044 619
211586.SO_0038 211586.SO_0047 617
211586.SO_0038 211586.SO_0049 547
211586.SO_0038 211586.SO_0051 617
211586.SO_0038 211586.SO_0053 601
211586.SO_0038 211586.SO_0054 617
211586.SO_0038 211586.SO_0055 617
211586.SO_0038 211586.SO_0056 617
211586.SO_0038 211586.SO_0057 617
211586.SO_0038 211586.SO_0059 293
211586.SO_0038 211586.SO_0164 285
211586.SO_0038 211586.SO_0192 201
211586.SO_0038 211586.SO_0197 224
211586.SO_0038 211586.SO_0228 195
211586.SO_0038 211586.SO_0262 172
211586.SO_0038 211586.SO_0267 157
211586.SO_0038 211586.SO_0269 157
211586.SO_0038 211586.SO_0274 206
211586.SO_0038 211586.SO_0276 208
211586.SO_0038 211586.SO_0333 157
211586.SO_0038 211586.SO_0337 335
211586.SO_0038 211586.SO_0372 318
211586.SO_0038 211586.SO_0393 340
211586.SO_0038 211586.SO_0394 328
211586.SO_0038 211586.SO_0406 215
211586.SO_0038 211586.SO_0435 991
211586.SO_0038 211586.SO_0441 504
211586.SO_0038 211586.SO_0442 455
211586.SO_0038 211586.SO_0452 157
211586.SO_0038 211586.SO_0459 392
211586.SO_0038 211586.SO_0476 157
211586.SO_0038 211586.SO_0504 430
211586.SO_0038 211586.SO_0506 342
211586.SO_0038 211586.SO_0516 285
211586.SO_0038 211586.SO_0536 157
211586.SO_0038 211586.SO_0579 155
211586.SO_0038 211586.SO_0608 447
211586.SO_0038 211586.SO_0609 468
211586.SO_0038 211586.SO_0610 360
211586.SO_0038 211586.SO_0611 195
211586.SO_0038 211586.SO_0614 249
211586.SO_0038 211586.SO_0639 432
211586.SO_0038 211586.SO_0792 161
211586.SO_0038 211586.SO_0828 227
211586.SO_0038 211586.SO_0842 195
211586.SO_0038 211586.SO_0858 184
211586.SO_0038 211586.SO_0878 239
211586.SO_0038 211586.SO_0886 573
211586.SO_0038 211586.SO_0916 497
211586.SO_0038 211586.SO_0930 288
211586.SO_0038 211586.SO_0958 374
211586.SO_0038 211586.SO_0992 169
211586.SO_0038 211586.SO_1038 180
211586.SO_0038 211586.SO_1062 187
211586.SO_0038 211586.SO_1064 193
211586.SO_0038 211586.SO_1098 216
211586.SO_0038 211586.SO_1126 193
211586.SO_0038 211586.SO_1137 194
211586.SO_0038 211586.SO_1160 234
211586.SO_0038 211586.SO_1167 420
211586.SO_0038 211586.SO_1169 468
211586.SO_0038 211586.SO_1170 520
211586.SO_0038 211586.SO_1171 473
211586.SO_0038 211586.SO_1178 388
211586.SO_0038 211586.SO_1184 218
211586.SO_0038 211586.SO_1191 318
211586.SO_0038 211586.SO_1300 594
211586.SO_0038 211586.SO_1357 200
211586.SO_0038 211586.SO_1461 155
211586.SO_0038 211586.SO_1463 194
211586.SO_0038 211586.SO_1526 176
211586.SO_0038 211586.SO_1529 289
211586.SO_0038 211586.SO_1613 286
211586.SO_0038 211586.SO_1631 268
211586.SO_0038 211586.SO_1673 324
211586.SO_0038 211586.SO_1699 193
211586.SO_0038 211586.SO_1744 193
211586.SO_0038 211586.SO_1805 245
211586.SO_0038 211586.SO_1817 389
211586.SO_0038 211586.SO_1878 592
211586.SO_0038 211586.SO_1922 173
211586.SO_0038 211586.SO_1935 154
211586.SO_0038 211586.SO_1945 283
211586.SO_0038 211586.SO_1953 193
211586.SO_0038 211586.SO_1971 193
211586.SO_0038 211586.SO_2019 588
211586.SO_0038 211586.SO_2041 388
211586.SO_0038 211586.SO_2070 152
211586.SO_0038 211586.SO_2086 210
211586.SO_0038 211586.SO_2088 180
211586.SO_0038 211586.SO_2100 157
211586.SO_0038 211586.SO_2189 193
211586.SO_0038 211586.SO_2198 166
211586.SO_0038 211586.SO_2215 376
211586.SO_0038 211586.SO_2266 241
211586.SO_0038 211586.SO_2268 193
211586.SO_0038 211586.SO_2286 199
211586.SO_0038 211586.SO_2328 314
211586.SO_0038 211586.SO_2350 155
211586.SO_0038 211586.SO_2403 191
211586.SO_0038 211586.SO_2406 155
211586.SO_0038 211586.SO_2410 247
211586.SO_0038 211586.SO_2413 352
211586.SO_0038 211586.SO_2432 459
211586.SO_0038 211586.SO_2436 194
211586.SO_0038 211586.SO_2445 302
211586.SO_0038 211586.SO_2530 374
211586.SO_0038 211586.SO_2581 193
211586.SO_0038 211586.SO_2587 419
211586.SO_0038 211586.SO_2592 449
211586.SO_0038 211586.SO_2602 195
211586.SO_0038 211586.SO_2609 429
211586.SO_0038 211586.SO_2617 167
211586.SO_0038 211586.SO_2618 431
211586.SO_0038 211586.SO_2619 196
211586.SO_0038 211586.SO_2627 152
211586.SO_0038 211586.SO_2635 218
211586.SO_0038 211586.SO_2705 183
211586.SO_0038 211586.SO_2713 289
211586.SO_0038 211586.SO_2739 245
211586.SO_0038 211586.SO_2740 201
211586.SO_0038 211586.SO_2751 160
211586.SO_0038 211586.SO_2759 198
211586.SO_0038 211586.SO_2774 278
211586.SO_0038 211586.SO_2775 193
211586.SO_0038 211586.SO_2782 158
211586.SO_0038 211586.SO_2785 213
211586.SO_0038 211586.SO_2815 153
211586.SO_0038 211586.SO_2831 476
211586.SO_0038 211586.SO_2860 157
211586.SO_0038 211586.SO_2863 194
211586.SO_0038 211586.SO_2868 452
211586.SO_0038 211586.SO_2894 358
211586.SO_0038 211586.SO_2895 185
211586.SO_0038 211586.SO_2913 180
211586.SO_0038 211586.SO_2926 267
211586.SO_0038 211586.SO_3016 251
211586.SO_0038 211586.SO_3063 184
211586.SO_0038 211586.SO_3072 278
211586.SO_0038 211586.SO_3075 279
211586.SO_0038 211586.SO_3078.2 151
211586.SO_0038 211586.SO_3113 246
211586.SO_0038 211586.SO_3116 213
211586.SO_0038 211586.SO_3117 157
211586.SO_0038 211586.SO_3218 271
211586.SO_0038 211586.SO_3249 151
211586.SO_0038 211586.SO_3250 151
211586.SO_0038 211586.SO_3316 153
211586.SO_0038 211586.SO_3348 627
211586.SO_0038 211586.SO_3359 591
211586.SO_0038 211586.SO_3401 408
211586.SO_0038 211586.SO_3424 452
211586.SO_0038 211586.SO_3432 375
211586.SO_0038 211586.SO_3461 202
211586.SO_0038 211586.SO_3504 151
211586.SO_0038 211586.SO_3541 184
211586.SO_0038 211586.SO_3546 290
211586.SO_0038 211586.SO_3554 495
211586.SO_0038 211586.SO_3555 194
211586.SO_0038 211586.SO_3594 168
211586.SO_0038 211586.SO_3608 155
211586.SO_0038 211586.SO_3639 155
211586.SO_0038 211586.SO_3640 526
211586.SO_0038 211586.SO_3648 437
211586.SO_0038 211586.SO_3664 193
211586.SO_0038 211586.SO_3718 157
211586.SO_0038 211586.SO_3720 908
211586.SO_0038 211586.SO_3743 162
211586.SO_0038 211586.SO_3819.1 250
211586.SO_0038 211586.SO_3819.4 250
211586.SO_0038 211586.SO_3833 280
211586.SO_0038 211586.SO_3834 623
211586.SO_0038 211586.SO_3852 186
211586.SO_0038 211586.SO_3871 157
211586.SO_0038 211586.SO_3927 156
211586.SO_0038 211586.SO_4016 155
211586.SO_0038 211586.SO_4029 163
211586.SO_0038 211586.SO_4054 522
211586.SO_0038 211586.SO_4093 187
211586.SO_0038 211586.SO_4094 213
211586.SO_0038 211586.SO_4095 468
211586.SO_0038 211586.SO_4118 179
211586.SO_0038 211586.SO_4201 342
211586.SO_0038 211586.SO_4208 419
211586.SO_0038 211586.SO_4286 310
211586.SO_0038 211586.SO_4307 151
211586.SO_0038 211586.SO_4313 665
211586.SO_0038 211586.SO_4314 466
211586.SO_0038 211586.SO_4316 907
211586.SO_0038 211586.SO_4325 168
211586.SO_0038 211586.SO_4351 153
211586.SO_0038 211586.SO_4410 181
211586.SO_0038 211586.SO_4529 475
211586.SO_0038 211586.SO_4576 193
211586.SO_0038 211586.SO_4603 388
211586.SO_0038 211586.SO_4613 181
211586.SO_0038 211586.SO_4614 388
211586.SO_0038 211586.SO_4626 183
211586.SO_0038 211586.SO_4631 154
211586.SO_0038 211586.SO_4667 214
211586.SO_0038 211586.SO_4669 269
211586.SO_0038 211586.SO_4674 245
211586.SO_0038 211586.SO_4677 155
211586.SO_0038 211586.SO_4730 435
211586.SO_0038 211586.SO_4731 153
211586.SO_0038 211586.SO_A0013 160
211586.SO_0038 211586.SO_A0096 240
211586.SO_0038 211586.SO_A0123 251
211586.SO_0039 211586.SO_0012 150
211586.SO_0039 211586.SO_0018 334
211586.SO_0039 211586.SO_0038 154
211586.SO_0039 211586.SO_0040 741
211586.SO_0039 211586.SO_0041 667
211586.SO_0039 211586.SO_0045 162
211586.SO_0039 211586.SO_0056 197
211586.SO_0039 211586.SO_0057 191
211586.SO_0039 211586.SO_0058 191
211586.SO_0039 211586.SO_0073 203
211586.SO_0039 211586.SO_0074 499
211586.SO_0039 211586.SO_0121 257
211586.SO_0039 211586.SO_0144 165
211586.SO_0039 211586.SO_0260 269
211586.SO_0039 211586.SO_0306 206
211586.SO_0039 211586.SO_0311 244
211586.SO_0039 211586.SO_0312 157
211586.SO_0039 211586.SO_0353 260
211586.SO_0039 211586.SO_0366 245
211586.SO_0039 211586.SO_0412 180
211586.SO_0039 211586.SO_0435 410
211586.SO_0039 211586.SO_0438 246
211586.SO_0039 211586.SO_0453 318
211586.SO_0039 211586.SO_0471 190
211586.SO_0039 211586.SO_0549 169
211586.SO_0039 211586.SO_0555 244
211586.SO_0039 211586.SO_0556 178
211586.SO_0039 211586.SO_0560.2 257
211586.SO_0039 211586.SO_0576 155
211586.SO_0039 211586.SO_0587 152
211586.SO_0039 211586.SO_0600 160
211586.SO_0039 211586.SO_0614 166
211586.SO_0039 211586.SO_0679 168
211586.SO_0039 211586.SO_0737 272
211586.SO_0039 211586.SO_0750 323
211586.SO_0039 211586.SO_0861 245
211586.SO_0039 211586.SO_0864 285
211586.SO_0039 211586.SO_0865 158
211586.SO_0039 211586.SO_0866 158
211586.SO_0039 211586.SO_0882 320
211586.SO_0039 211586.SO_0918 281
211586.SO_0039 211586.SO_0986 238
211586.SO_0039 211586.SO_1001 192
211586.SO_0039 211586.SO_1053 207
211586.SO_0039 211586.SO_1059 389
211586.SO_0039 211586.SO_1099 206
211586.SO_0039 211586.SO_1122 308
211586.SO_0039 211586.SO_1124 165
211586.SO_0039 211586.SO_1171 360
211586.SO_0039 211586.SO_1262 209
211586.SO_0039 211586.SO_1270 223
211586.SO_0039 211586.SO_1272 220
211586.SO_0039 211586.SO_1273 220
211586.SO_0039 211586.SO_1306 169
211586.SO_0039 211586.SO_1332 268
211586.SO_0039 211586.SO_1365 160
211586.SO_0039 211586.SO_1367 192
211586.SO_0039 211586.SO_1372 337
211586.SO_0039 211586.SO_1523 153
211586.SO_0039 211586.SO_1535 197
211586.SO_0039 211586.SO_1588 181
211586.SO_0039 211586.SO_1618 197
211586.SO_0039 211586.SO_1635 253
211586.SO_0039 211586.SO_1694 155
211586.SO_0039 211586.SO_1702 215
211586.SO_0039 211586.SO_1736 278
211586.SO_0039 211586.SO_1778 227
211586.SO_0039 211586.SO_1800 227
211586.SO_0039 211586.SO_1818 262
211586.SO_0039 211586.SO_1854 154
211586.SO_0039 211586.SO_1912 229
211586.SO_0039 211586.SO_1953 209
211586.SO_0039 211586.SO_1999 177
211586.SO_0039 211586.SO_2022 295
211586.SO_0039 211586.SO_2042 168
211586.SO_0039 211586.SO_2043 369
211586.SO_0039 211586.SO_2047 165
211586.SO_0039 211586.SO_2125 191
211586.SO_0039 211586.SO_2196 168
211586.SO_0039 211586.SO_2213 397
211586.SO_0039 211586.SO_2237 268
211586.SO_0039 211586.SO_2253 219
211586.SO_0039 211586.SO_2285 159
211586.SO_0039 211586.SO_2326 168
211586.SO_0039 211586.SO_2332 187
211586.SO_0039 211586.SO_2353 154
211586.SO_0039 211586.SO_2387 294
211586.SO_0039 211586.SO_2395 177
211586.SO_0039 211586.SO_2397 223
211586.SO_0039 211586.SO_2470 384
211586.SO_0039 211586.SO_2637 298
211586.SO_0039 211586.SO_2753 165
211586.SO_0039 211586.SO_2797 152
211586.SO_0039 211586.SO_2846 262
211586.SO_0039 211586.SO_2919 318
211586.SO_0039 211586.SO_2926 459
211586.SO_0039 211586.SO_2969 156
211586.SO_0039 211586.SO_3036 206
211586.SO_0039 211586.SO_3048 162
211586.SO_0039 211586.SO_3094 224
211586.SO_0039 211586.SO_3120 288
211586.SO_0039 211586.SO_3127 161
211586.SO_0039 211586.SO_3136.1 160
211586.SO_0039 211586.SO_3148 468
211586.SO_0039 211586.SO_3149 465
211586.SO_0039 211586.SO_3190 151
211586.SO_0039 211586.SO_3211 223
211586.SO_0039 211586.SO_3276 187
211586.SO_0039 211586.SO_3340 257
211586.SO_0039 211586.SO_3376 217
211586.SO_0039 211586.SO_3377 150
211586.SO_0039 211586.SO_3378 152
211586.SO_0039 211586.SO_3409 683
211586.SO_0039 211586.SO_3420 190
211586.SO_0039 211586.SO_3532 156
211586.SO_0039 211586.SO_3565 151
211586.SO_0039 211586.SO_3613 444
211586.SO_0039 211586.SO_3645 179
211586.SO_0039 211586.SO_3687 240
211586.SO_0039 211586.SO_3695 165
211586.SO_0039 211586.SO_3714 184
211586.SO_0039 211586.SO_3766 219
211586.SO_0039 211586.SO_3827 312
211586.SO_0039 211586.SO_3836 158
211586.SO_0039 211586.SO_3984 153
211586.SO_0039 211586.SO_3994 167
211586.SO_0039 211586.SO_4006 171
211586.SO_0039 211586.SO_4011 192
211586.SO_0039 211586.SO_4152 174
211586.SO_0039 211586.SO_4194 160
211586.SO_0039 211586.SO_4207 155
211586.SO_0039 211586.SO_4280 431
211586.SO_0039 211586.SO_4281 191
211586.SO_0039 211586.SO_4282 191
211586.SO_0039 211586.SO_4302 299
211586.SO_0039 211586.SO_4408 328
211586.SO_0039 211586.SO_4414 554
211586.SO_0039 211586.SO_4635 445
211586.SO_0039 211586.SO_4636 192
211586.SO_0039 211586.SO_4660 274
211586.SO_0039 211586.SO_4677 320
211586.SO_0039 211586.SO_4729 190
211586.SO_0040 211586.SO_0007 255
211586.SO_0040 211586.SO_0011 215
211586.SO_0040 211586.SO_0013 205
211586.SO_0040 211586.SO_0016 442
211586.SO_0040 211586.SO_0023 153
211586.SO_0040 211586.SO_0024 242
211586.SO_0040 211586.SO_0028 224
211586.SO_0040 211586.SO_0029 473
211586.SO_0040 211586.SO_0030 471
211586.SO_0040 211586.SO_0031 538
211586.SO_0040 211586.SO_0032 540
211586.SO_0040 211586.SO_0033 491
211586.SO_0040 211586.SO_0034 575
211586.SO_0040 211586.SO_0035 540
211586.SO_0040 211586.SO_0036 565
211586.SO_0040 211586.SO_0037 913
211586.SO_0040 211586.SO_0038 847
211586.SO_0040 211586.SO_0039 741
211586.SO_0040 211586.SO_0041 967
211586.SO_0040 211586.SO_0044 700
211586.SO_0040 211586.SO_0047 615
211586.SO_0040 211586.SO_0049 542
211586.SO_0040 211586.SO_0051 615
211586.SO_0040 211586.SO_0053 552
211586.SO_0040 211586.SO_0054 663
211586.SO_0040 211586.SO_0055 619
211586.SO_0040 211586.SO_0056 615
211586.SO_0040 211586.SO_0057 615
211586.SO_0040 211586.SO_0059 290
211586.SO_0040 211586.SO_0067 151
211586.SO_0040 211586.SO_0108 194
211586.SO_0040 211586.SO_0131 368
211586.SO_0040 211586.SO_0137 279
211586.SO_0040 211586.SO_0152 167
211586.SO_0040 211586.SO_0167 370
211586.SO_0040 211586.SO_0168 275
211586.SO_0040 211586.SO_0226 196
211586.SO_0040 211586.SO_0238 291
211586.SO_0040 211586.SO_0255 253
211586.SO_0040 211586.SO_0269 426
211586.SO_0040 211586.SO_0275 337
211586.SO_0040 211586.SO_0276 158
211586.SO_0040 211586.SO_0278 355
211586.SO_0040 211586.SO_0280 191
211586.SO_0040 211586.SO_0281 337
211586.SO_0040 211586.SO_0282 238
211586.SO_0040 211586.SO_0283 152
211586.SO_0040 211586.SO_0285 238
211586.SO_0040 211586.SO_0286 998
211586.SO_0040 211586.SO_0287 974
211586.SO_0040 211586.SO_0289 434
211586.SO_0040 211586.SO_0292 215
211586.SO_0040 211586.SO_0294 274
211586.SO_0040 211586.SO_0301 194
211586.SO_0040 211586.SO_0313 185
211586.SO_0040 211586.SO_0336 273
211586.SO_0040 211586.SO_0337 281
211586.SO_0040 211586.SO_0340 172
211586.SO_0040 211586.SO_0354 156
211586.SO_0040 211586.SO_0361 406
211586.SO_0040 211586.SO_0394 193
211586.SO_0040 211586.SO_0397 152
211586.SO_0040 211586.SO_0405 244
211586.SO_0040 211586.SO_0411 192
211586.SO_0040 211586.SO_0413 579
211586.SO_0040 211586.SO_0414 467
211586.SO_0040 211586.SO_0415 275
211586.SO_0040 211586.SO_0416 370
211586.SO_0040 211586.SO_0424 245
211586.SO_0040 211586.SO_0425 194
211586.SO_0040 211586.SO_0435 395
211586.SO_0040 211586.SO_0441 317
211586.SO_0040 211586.SO_0467 222
211586.SO_0040 211586.SO_0511 152
211586.SO_0040 211586.SO_0512 986
211586.SO_0040 211586.SO_0513 154
211586.SO_0040 211586.SO_0516 281
211586.SO_0040 211586.SO_0533 168
211586.SO_0040 211586.SO_0538 237
211586.SO_0040 211586.SO_0570 180
211586.SO_0040 211586.SO_0588.4 340
211586.SO_0040 211586.SO_0591 243
211586.SO_0040 211586.SO_0601 272
211586.SO_0040 211586.SO_0602 238
211586.SO_0040 211586.SO_0609 177
211586.SO_0040 211586.SO_0613 326
211586.SO_0040 211586.SO_0617 156
211586.SO_0040 211586.SO_0621 256
211586.SO_0040 211586.SO_0633 361
211586.SO_0040 211586.SO_0639 360
211586.SO_0040 211586.SO_0704 303
211586.SO_0040 211586.SO_0747 420
211586.SO_0040 211586.SO_0756 172
211586.SO_0040 211586.SO_0761 299
211586.SO_0040 211586.SO_0769 177
211586.SO_0040 211586.SO_0770 232
211586.SO_0040 211586.SO_0876 176
211586.SO_0040 211586.SO_0885 292
211586.SO_0040 211586.SO_0886 192
211586.SO_0040 211586.SO_0929 539
211586.SO_0040 211586.SO_0930 452
211586.SO_0040 211586.SO_0931 237
211586.SO_0040 211586.SO_0952 378
211586.SO_0040 211586.SO_0958 153
211586.SO_0040 211586.SO_0959 261
211586.SO_0040 211586.SO_0986 156
211586.SO_0040 211586.SO_0992 510
211586.SO_0040 211586.SO_1007 273
211586.SO_0040 211586.SO_1019 415
211586.SO_0040 211586.SO_1036 187
211586.SO_0040 211586.SO_1037 330
211586.SO_0040 211586.SO_1039 190
211586.SO_0040 211586.SO_1042 185
211586.SO_0040 211586.SO_1052 172
211586.SO_0040 211586.SO_1062 218
211586.SO_0040 211586.SO_1121 238
211586.SO_0040 211586.SO_1126 471
211586.SO_0040 211586.SO_1140 372
211586.SO_0040 211586.SO_1141 444
211586.SO_0040 211586.SO_1142 197
211586.SO_0040 211586.SO_1145 340
211586.SO_0040 211586.SO_1149 319
211586.SO_0040 211586.SO_1150 440
211586.SO_0040 211586.SO_1160 178
211586.SO_0040 211586.SO_1168 191
211586.SO_0040 211586.SO_1170 469
211586.SO_0040 211586.SO_1171 471
211586.SO_0040 211586.SO_1172 220
211586.SO_0040 211586.SO_1180 393
211586.SO_0040 211586.SO_1184 204
211586.SO_0040 211586.SO_1195 468
211586.SO_0040 211586.SO_1200 361
211586.SO_0040 211586.SO_1213 214
211586.SO_0040 211586.SO_1248 164
211586.SO_0040 211586.SO_1249 164
211586.SO_0040 211586.SO_1252 164
211586.SO_0040 211586.SO_1268 207
211586.SO_0040 211586.SO_1286 421
211586.SO_0040 211586.SO_1290 301
211586.SO_0040 211586.SO_1293 343
211586.SO_0040 211586.SO_1307 243
211586.SO_0040 211586.SO_1313 367
211586.SO_0040 211586.SO_1322 158
211586.SO_0040 211586.SO_1325 458
211586.SO_0040 211586.SO_1333 159
211586.SO_0040 211586.SO_1347 277
211586.SO_0040 211586.SO_1352 227
211586.SO_0040 211586.SO_1361 172
211586.SO_0040 211586.SO_1362 680
211586.SO_0040 211586.SO_1364 420
211586.SO_0040 211586.SO_1367 924
211586.SO_0040 211586.SO_1368 261
211586.SO_0040 211586.SO_1370 234
211586.SO_0040 211586.SO_1397 179
211586.SO_0040 211586.SO_1400 307
211586.SO_0040 211586.SO_1523 204
211586.SO_0040 211586.SO_1524 396
211586.SO_0040 211586.SO_1529 268
211586.SO_0040 211586.SO_1538 535
211586.SO_0040 211586.SO_1549 232
211586.SO_0040 211586.SO_1565 190
211586.SO_0040 211586.SO_1622 167
211586.SO_0040 211586.SO_1625 279
211586.SO_0040 211586.SO_1644 259
211586.SO_0040 211586.SO_1652 152
211586.SO_0040 211586.SO_1673 471
211586.SO_0040 211586.SO_1680 171
211586.SO_0040 211586.SO_1690 366
211586.SO_0040 211586.SO_1708 192
211586.SO_0040 211586.SO_1712 249
211586.SO_0040 211586.SO_1784 207
211586.SO_0040 211586.SO_1789 188
211586.SO_0040 211586.SO_1795 388
211586.SO_0040 211586.SO_1813 223
211586.SO_0040 211586.SO_1828 222
211586.SO_0040 211586.SO_1834 364
211586.SO_0040 211586.SO_1851 164
211586.SO_0040 211586.SO_1853 156
211586.SO_0040 211586.SO_1856 281
211586.SO_0040 211586.SO_1857 154
211586.SO_0040 211586.SO_1861 307
211586.SO_0040 211586.SO_1863 176
211586.SO_0040 211586.SO_1868 308
211586.SO_0040 211586.SO_1878 156
211586.SO_0040 211586.SO_1902 410
211586.SO_0040 211586.SO_1922 307
211586.SO_0040 211586.SO_1930 164
211586.SO_0040 211586.SO_1937 447
211586.SO_0040 211586.SO_1938 254
211586.SO_0040 211586.SO_1953 282
211586.SO_0040 211586.SO_1962 230
211586.SO_0040 211586.SO_1988 155
211586.SO_0040 211586.SO_1995 212
211586.SO_0040 211586.SO_2006 194
211586.SO_0040 211586.SO_2013 386
211586.SO_0040 211586.SO_2016 521
211586.SO_0040 211586.SO_2018 203
211586.SO_0040 211586.SO_2019 182
211586.SO_0040 211586.SO_2041 243
211586.SO_0040 211586.SO_2067 364
211586.SO_0040 211586.SO_2074 518
211586.SO_0040 211586.SO_2208 168
211586.SO_0040 211586.SO_2215 274
211586.SO_0040 211586.SO_2217 388
211586.SO_0040 211586.SO_2221 621
211586.SO_0040 211586.SO_2245 389
211586.SO_0040 211586.SO_2248 179
211586.SO_0040 211586.SO_2251 236
211586.SO_0040 211586.SO_2262 178
211586.SO_0040 211586.SO_2264 171
211586.SO_0040 211586.SO_2265 352
211586.SO_0040 211586.SO_2279 207
211586.SO_0040 211586.SO_2300 252
211586.SO_0040 211586.SO_2308 432
211586.SO_0040 211586.SO_2310 295
211586.SO_0040 211586.SO_2328 272
211586.SO_0040 211586.SO_2336 388
211586.SO_0040 211586.SO_2340 155
211586.SO_0040 211586.SO_2345 237
211586.SO_0040 211586.SO_2350 285
211586.SO_0040 211586.SO_2357 238
211586.SO_0040 211586.SO_2390 226
211586.SO_0040 211586.SO_2394 367
211586.SO_0040 211586.SO_2398 154
211586.SO_0040 211586.SO_2404 984
211586.SO_0040 211586.SO_2406 285
211586.SO_0040 211586.SO_2416 274
211586.SO_0040 211586.SO_2431 269
211586.SO_0040 211586.SO_2433 349
211586.SO_0040 211586.SO_2443 279
211586.SO_0040 211586.SO_2451 164
211586.SO_0040 211586.SO_2481 239
211586.SO_0040 211586.SO_2483 202
211586.SO_0040 211586.SO_2489 658
211586.SO_0040 211586.SO_2491 271
211586.SO_0040 211586.SO_2514 213
211586.SO_0040 211586.SO_2525 298
211586.SO_0040 211586.SO_2530 407
211586.SO_0040 211586.SO_2559 594
211586.SO_0040 211586.SO_2577 268
211586.SO_0040 211586.SO_2580 164
211586.SO_0040 211586.SO_2587 479
211586.SO_0040 211586.SO_2590 267
211586.SO_0040 211586.SO_2592 204
211586.SO_0040 211586.SO_2610 424
211586.SO_0040 211586.SO_2614 562
211586.SO_0040 211586.SO_2615 172
211586.SO_0040 211586.SO_2616 216
211586.SO_0040 211586.SO_2618 360
211586.SO_0040 211586.SO_2619 260
211586.SO_0040 211586.SO_2621 274
211586.SO_0040 211586.SO_2623 192
211586.SO_0040 211586.SO_2633 307
211586.SO_0040 211586.SO_2635 217
211586.SO_0040 211586.SO_2638 201
211586.SO_0040 211586.SO_2644 405
211586.SO_0040 211586.SO_2645 584
211586.SO_0040 211586.SO_2728 193
211586.SO_0040 211586.SO_2740 188
211586.SO_0040 211586.SO_2748 185
211586.SO_0040 211586.SO_2755 291
211586.SO_0040 211586.SO_2760 384
211586.SO_0040 211586.SO_2782 579
211586.SO_0040 211586.SO_2785 360
211586.SO_0040 211586.SO_2803 199
211586.SO_0040 211586.SO_2850 163
211586.SO_0040 211586.SO_2855 291
211586.SO_0040 211586.SO_2860 193
211586.SO_0040 211586.SO_2897 181
211586.SO_0040 211586.SO_2898 192
211586.SO_0040 211586.SO_2916 165
211586.SO_0040 211586.SO_2919 164
211586.SO_0040 211586.SO_2924 277
211586.SO_0040 211586.SO_3016 287
211586.SO_0040 211586.SO_3019 540
211586.SO_0040 211586.SO_3020 327
211586.SO_0040 211586.SO_3022 503
211586.SO_0040 211586.SO_3023 402
211586.SO_0040 211586.SO_3024 530
211586.SO_0040 211586.SO_3065 291
211586.SO_0040 211586.SO_3067 372
211586.SO_0040 211586.SO_3069 175
211586.SO_0040 211586.SO_3070 295
211586.SO_0040 211586.SO_3078.2 924
211586.SO_0040 211586.SO_3114 344
211586.SO_0040 211586.SO_3142.2 273
211586.SO_0040 211586.SO_3142.3 273
211586.SO_0040 211586.SO_3148 596
211586.SO_0040 211586.SO_3149 598
211586.SO_0040 211586.SO_3155 155
211586.SO_0040 211586.SO_3176 155
211586.SO_0040 211586.SO_3248 164
211586.SO_0040 211586.SO_3262 169
211586.SO_0040 211586.SO_3287 423
211586.SO_0040 211586.SO_3291 311
211586.SO_0040 211586.SO_3292 630
211586.SO_0040 211586.SO_3294 330
211586.SO_0040 211586.SO_3311 263
211586.SO_0040 211586.SO_3313 151
211586.SO_0040 211586.SO_3346 192
211586.SO_0040 211586.SO_3347 472
211586.SO_0040 211586.SO_3348 182
211586.SO_0040 211586.SO_3350 423
211586.SO_0040 211586.SO_3351 423
211586.SO_0040 211586.SO_3352 224
211586.SO_0040 211586.SO_3354 252
211586.SO_0040 211586.SO_3359 205
211586.SO_0040 211586.SO_3368 223
211586.SO_0040 211586.SO_3391 154
211586.SO_0040 211586.SO_3417 242
211586.SO_0040 211586.SO_3422 202
211586.SO_0040 211586.SO_3424 234
211586.SO_0040 211586.SO_3427 316
211586.SO_0040 211586.SO_3428 528
211586.SO_0040 211586.SO_3429 192
211586.SO_0040 211586.SO_3430 616
211586.SO_0040 211586.SO_3431 444
211586.SO_0040 211586.SO_3432 179
211586.SO_0040 211586.SO_3438 162
211586.SO_0040 211586.SO_3464 220
211586.SO_0040 211586.SO_3465 222
211586.SO_0040 211586.SO_3469 418
211586.SO_0040 211586.SO_3471 468
211586.SO_0040 211586.SO_3472 156
211586.SO_0040 211586.SO_3480 170
211586.SO_0040 211586.SO_3517 164
211586.SO_0040 211586.SO_3519 299
211586.SO_0040 211586.SO_3531 459
211586.SO_0040 211586.SO_3533 442
211586.SO_0040 211586.SO_3546 280
211586.SO_0040 211586.SO_3547 423
211586.SO_0040 211586.SO_3553 244
211586.SO_0040 211586.SO_3554 514
211586.SO_0040 211586.SO_3559 186
211586.SO_0040 211586.SO_3561 220
211586.SO_0040 211586.SO_3578 153
211586.SO_0040 211586.SO_3634 193
211586.SO_0040 211586.SO_3635 193
211586.SO_0040 211586.SO_3639 274
211586.SO_0040 211586.SO_3641 305
211586.SO_0040 211586.SO_3654 199
211586.SO_0040 211586.SO_3670 222
211586.SO_0040 211586.SO_3671 157
211586.SO_0040 211586.SO_3705 158
211586.SO_0040 211586.SO_3728 191
211586.SO_0040 211586.SO_3735 508
211586.SO_0040 211586.SO_3754 176
211586.SO_0040 211586.SO_3770 319
211586.SO_0040 211586.SO_3771 320
211586.SO_0040 211586.SO_3789 276
211586.SO_0040 211586.SO_3797 164
211586.SO_0040 211586.SO_3805 429
211586.SO_0040 211586.SO_3817 195
211586.SO_0040 211586.SO_3819 178
211586.SO_0040 211586.SO_3827 496
211586.SO_0040 211586.SO_3835 159
211586.SO_0040 211586.SO_3899 163
211586.SO_0040 211586.SO_3900 453
211586.SO_0040 211586.SO_3917 274
211586.SO_0040 211586.SO_3930 268
211586.SO_0040 211586.SO_3935 500
211586.SO_0040 211586.SO_3948 176
211586.SO_0040 211586.SO_3951 193
211586.SO_0040 211586.SO_3962 202
211586.SO_0040 211586.SO_3963 252
211586.SO_0040 211586.SO_3964 220
211586.SO_0040 211586.SO_3966 340
211586.SO_0040 211586.SO_3991 414
211586.SO_0040 211586.SO_4030 185
211586.SO_0040 211586.SO_4043 222
211586.SO_0040 211586.SO_4054 168
211586.SO_0040 211586.SO_4066 266
211586.SO_0040 211586.SO_4078 351
211586.SO_0040 211586.SO_4081 185
211586.SO_0040 211586.SO_4091 274
211586.SO_0040 211586.SO_4094 233
211586.SO_0040 211586.SO_4095 316
211586.SO_0040 211586.SO_4108 275
211586.SO_0040 211586.SO_4109 370
211586.SO_0040 211586.SO_4123 267
211586.SO_0040 211586.SO_4170 152
211586.SO_0040 211586.SO_4199 301
211586.SO_0040 211586.SO_4204 357
211586.SO_0040 211586.SO_4206 214
211586.SO_0040 211586.SO_4208 479
211586.SO_0040 211586.SO_4214 224
211586.SO_0040 211586.SO_4218 194
211586.SO_0040 211586.SO_4222 301
211586.SO_0040 211586.SO_4225 241
211586.SO_0040 211586.SO_4235 289
211586.SO_0040 211586.SO_4245 155
211586.SO_0040 211586.SO_4249 274
211586.SO_0040 211586.SO_4274 415
211586.SO_0040 211586.SO_4308 391
211586.SO_0040 211586.SO_4309 320
211586.SO_0040 211586.SO_4325 441
211586.SO_0040 211586.SO_4329 152
211586.SO_0040 211586.SO_4347 207
211586.SO_0040 211586.SO_4349 390
211586.SO_0040 211586.SO_4410 564
211586.SO_0040 211586.SO_4478 153
211586.SO_0040 211586.SO_4488 256
211586.SO_0040 211586.SO_4520 157
211586.SO_0040 211586.SO_4564 222
211586.SO_0040 211586.SO_4565 185
211586.SO_0040 211586.SO_4584 160
211586.SO_0040 211586.SO_4585 242
211586.SO_0040 211586.SO_4625 156
211586.SO_0040 211586.SO_4648 388
211586.SO_0040 211586.SO_4669 424
211586.SO_0040 211586.SO_4696 191
211586.SO_0040 211586.SO_4713 273
211586.SO_0040 211586.SO_4722 268
211586.SO_0040 211586.SO_4723 261
211586.SO_0040 211586.SO_4730 181
211586.SO_0040 211586.SO_4741 516
211586.SO_0040 211586.SO_A0006 178
211586.SO_0040 211586.SO_A0050 162
211586.SO_0040 211586.SO_A0114 290
211586.SO_0041 211586.SO_0031 150
211586.SO_0041 211586.SO_0032 191
211586.SO_0041 211586.SO_0034 360
211586.SO_0041 211586.SO_0035 360
211586.SO_0041 211586.SO_0036 670
211586.SO_0041 211586.SO_0037 842
211586.SO_0041 211586.SO_0038 777
211586.SO_0041 211586.SO_0039 667
211586.SO_0041 211586.SO_0040 967
211586.SO_0041 211586.SO_0044 667
211586.SO_0041 211586.SO_0047 667
211586.SO_0041 211586.SO_0049 617
211586.SO_0041 211586.SO_0051 667
211586.SO_0041 211586.SO_0053 617
211586.SO_0041 211586.SO_0054 667
211586.SO_0041 211586.SO_0055 667
211586.SO_0041 211586.SO_0056 667
211586.SO_0041 211586.SO_0057 667
211586.SO_0041 211586.SO_0059 496
211586.SO_0041 211586.SO_0114 190
211586.SO_0041 211586.SO_0220 178
211586.SO_0041 211586.SO_0221 170
211586.SO_0041 211586.SO_0331 270
211586.SO_0041 211586.SO_0337 435
211586.SO_0041 211586.SO_0439 159
211586.SO_0041 211586.SO_0516 435
211586.SO_0041 211586.SO_0540 153
211586.SO_0041 211586.SO_0557 393
211586.SO_0041 211586.SO_0639 360
211586.SO_0041 211586.SO_0665 290
211586.SO_0041 211586.SO_0698 156
211586.SO_0041 211586.SO_0746 398
211586.SO_0041 211586.SO_0792 303
211586.SO_0041 211586.SO_0801 166
211586.SO_0041 211586.SO_0820 155
211586.SO_0041 211586.SO_0858 594
211586.SO_0041 211586.SO_0872 168
211586.SO_0041 211586.SO_0873 166
211586.SO_0041 211586.SO_1036 151
211586.SO_0041 211586.SO_1037 406
211586.SO_0041 211586.SO_1056 179
211586.SO_0041 211586.SO_1175 389
211586.SO_0041 211586.SO_1215 235
211586.SO_0041 211586.SO_1354 218
211586.SO_0041 211586.SO_1376 227
211586.SO_0041 211586.SO_1380 194
211586.SO_0041 211586.SO_1453 300
211586.SO_0041 211586.SO_1504 337
211586.SO_0041 211586.SO_1578 195
211586.SO_0041 211586.SO_1610 153
211586.SO_0041 211586.SO_1630 167
211586.SO_0041 211586.SO_1794 281
211586.SO_0041 211586.SO_1883 150
211586.SO_0041 211586.SO_1998 164
211586.SO_0041 211586.SO_2001 154
211586.SO_0041 211586.SO_2017 299
211586.SO_0041 211586.SO_2115 201
211586.SO_0041 211586.SO_2141 158
211586.SO_0041 211586.SO_2182 199
211586.SO_0041 211586.SO_2202 152
211586.SO_0041 211586.SO_2285 154
211586.SO_0041 211586.SO_2346 206
211586.SO_0041 211586.SO_2407 725
211586.SO_0041 211586.SO_2422 635
211586.SO_0041 211586.SO_2467 746
211586.SO_0041 211586.SO_2500 361
211586.SO_0041 211586.SO_2557 165
211586.SO_0041 211586.SO_2591 161
211586.SO_0041 211586.SO_2609 167
211586.SO_0041 211586.SO_2625 198
211586.SO_0041 211586.SO_2674 153
211586.SO_0041 211586.SO_2677 174
211586.SO_0041 211586.SO_2781 749
211586.SO_0041 211586.SO_2821 204
211586.SO_0041 211586.SO_2832 215
211586.SO_0041 211586.SO_2891 253
211586.SO_0041 211586.SO_2926 196
211586.SO_0041 211586.SO_2941 291
211586.SO_0041 211586.SO_2976 174
211586.SO_0041 211586.SO_2989 564
211586.SO_0041 211586.SO_3033 402
211586.SO_0041 211586.SO_3034 275
211586.SO_0041 211586.SO_3039 164
211586.SO_0041 211586.SO_3063 594
211586.SO_0041 211586.SO_3076 544
211586.SO_0041 211586.SO_3083 154
211586.SO_0041 211586.SO_3097 169
211586.SO_0041 211586.SO_3148 571
211586.SO_0041 211586.SO_3149 597
211586.SO_0041 211586.SO_3158 159
211586.SO_0041 211586.SO_3168 213
211586.SO_0041 211586.SO_3227 324
211586.SO_0041 211586.SO_3242 277
211586.SO_0041 211586.SO_3270 150
211586.SO_0041 211586.SO_3419 513
211586.SO_0041 211586.SO_3457 525
211586.SO_0041 211586.SO_3541 594
211586.SO_0041 211586.SO_3555 291
211586.SO_0041 211586.SO_3596 738
211586.SO_0041 211586.SO_3629 212
211586.SO_0041 211586.SO_3632 163
211586.SO_0041 211586.SO_3797 216
211586.SO_0041 211586.SO_3810 169
211586.SO_0041 211586.SO_3830 332
211586.SO_0041 211586.SO_3847 180
211586.SO_0041 211586.SO_3872 210
211586.SO_0041 211586.SO_3929 453
211586.SO_0041 211586.SO_3936 154
211586.SO_0041 211586.SO_3938 219
211586.SO_0041 211586.SO_3950 160
211586.SO_0041 211586.SO_3980 383
211586.SO_0041 211586.SO_3987 156
211586.SO_0041 211586.SO_4050 172
211586.SO_0041 211586.SO_4090 433
211586.SO_0041 211586.SO_4105 174
211586.SO_0041 211586.SO_4134 270
211586.SO_0041 211586.SO_4193 219
211586.SO_0041 211586.SO_4298 183
211586.SO_0041 211586.SO_4367 158
211586.SO_0041 211586.SO_4371 224
211586.SO_0041 211586.SO_4404 343
211586.SO_0041 211586.SO_4470 153
211586.SO_0041 211586.SO_4578 164
211586.SO_0041 211586.SO_4588 536
211586.SO_0041 211586.SO_4633 156
211586.SO_0041 211586.SO_4706 175
211586.SO_0041 211586.SO_4716 155
211586.SO_0041 211586.SO_4725 233
211586.SO_0041 211586.SO_4754 167
211586.SO_0041 211586.SO_A0001 155
211586.SO_0041 211586.SO_A0071 377
211586.SO_0042 211586.SO_0023 177
211586.SO_0042 211586.SO_0030 170
211586.SO_0042 211586.SO_0043 316
211586.SO_0042 211586.SO_0067 170
211586.SO_0042 211586.SO_0106 170
211586.SO_0042 211586.SO_0163 319
211586.SO_0042 211586.SO_0267 169
211586.SO_0042 211586.SO_0269 262
211586.SO_0042 211586.SO_0274 899
211586.SO_0042 211586.SO_0275 267
211586.SO_0042 211586.SO_0333 169
211586.SO_0042 211586.SO_0361 271
211586.SO_0042 211586.SO_0406 169
211586.SO_0042 211586.SO_0443 188
211586.SO_0042 211586.SO_0452 169
211586.SO_0042 211586.SO_0468 150
211586.SO_0042 211586.SO_0476 169
211586.SO_0042 211586.SO_0536 169
211586.SO_0042 211586.SO_0694 153
211586.SO_0042 211586.SO_0771 154
211586.SO_0042 211586.SO_0869 200
211586.SO_0042 211586.SO_0886 205
211586.SO_0042 211586.SO_0917 267
211586.SO_0042 211586.SO_0935 389
211586.SO_0042 211586.SO_0952 159
211586.SO_0042 211586.SO_0988 192
211586.SO_0042 211586.SO_0999 168
211586.SO_0042 211586.SO_1011 192
211586.SO_0042 211586.SO_1014 192
211586.SO_0042 211586.SO_1015 192
211586.SO_0042 211586.SO_1016 191
211586.SO_0042 211586.SO_1017 193
211586.SO_0042 211586.SO_1018 193
211586.SO_0042 211586.SO_1019 196
211586.SO_0042 211586.SO_1020 192
211586.SO_0042 211586.SO_1036 192
211586.SO_0042 211586.SO_1161 176
211586.SO_0042 211586.SO_1164 250
211586.SO_0042 211586.SO_1178 196
211586.SO_0042 211586.SO_1179 194
211586.SO_0042 211586.SO_1193 232
211586.SO_0042 211586.SO_1194 232
211586.SO_0042 211586.SO_1261 472
211586.SO_0042 211586.SO_1298.3 256
211586.SO_0042 211586.SO_1298.4 256
211586.SO_0042 211586.SO_1302 364
211586.SO_0042 211586.SO_1319 232
211586.SO_0042 211586.SO_1338 160
211586.SO_0042 211586.SO_1341 185
211586.SO_0042 211586.SO_1354 153
211586.SO_0042 211586.SO_1358 192
211586.SO_0042 211586.SO_1359 192
211586.SO_0042 211586.SO_1524 280
211586.SO_0042 211586.SO_1559 245
211586.SO_0042 211586.SO_1575 170
211586.SO_0042 211586.SO_1583 367
211586.SO_0042 211586.SO_1585 318
211586.SO_0042 211586.SO_1627 220
211586.SO_0042 211586.SO_1633 338
211586.SO_0042 211586.SO_1639 192
211586.SO_0042 211586.SO_1678 247
211586.SO_0042 211586.SO_1868 195
211586.SO_0042 211586.SO_2024 161
211586.SO_0042 211586.SO_2067 330
211586.SO_0042 211586.SO_2072 266
211586.SO_0042 211586.SO_2100 169
211586.SO_0042 211586.SO_2215 170
211586.SO_0042 211586.SO_2222 153
211586.SO_0042 211586.SO_2239 151
211586.SO_0042 211586.SO_2299 155
211586.SO_0042 211586.SO_2342 192
211586.SO_0042 211586.SO_2474 683
211586.SO_0042 211586.SO_2506 229
211586.SO_0042 211586.SO_2537 393
211586.SO_0042 211586.SO_2587 232
211586.SO_0042 211586.SO_2609 170
211586.SO_0042 211586.SO_2633 150
211586.SO_0042 211586.SO_2704 153
211586.SO_0042 211586.SO_2815 153
211586.SO_0042 211586.SO_2860 169
211586.SO_0042 211586.SO_3073 191
211586.SO_0042 211586.SO_3110 232
211586.SO_0042 211586.SO_3111 232
211586.SO_0042 211586.SO_3117 169
211586.SO_0042 211586.SO_3121 157
211586.SO_0042 211586.SO_3142 375
211586.SO_0042 211586.SO_3316 153
211586.SO_0042 211586.SO_3326 192
211586.SO_0042 211586.SO_3342 232
211586.SO_0042 211586.SO_3422 232
211586.SO_0042 211586.SO_3431 197
211586.SO_0042 211586.SO_3464 222
211586.SO_0042 211586.SO_3466 300
211586.SO_0042 211586.SO_3556 447
211586.SO_0042 211586.SO_3564 375
211586.SO_0042 211586.SO_3588 396
211586.SO_0042 211586.SO_3634 153
211586.SO_0042 211586.SO_3654 253
211586.SO_0042 211586.SO_3700 367
211586.SO_0042 211586.SO_3718 169
211586.SO_0042 211586.SO_3747 278
211586.SO_0042 211586.SO_3748 202
211586.SO_0042 211586.SO_3830 318
211586.SO_0042 211586.SO_3835 393
211586.SO_0042 211586.SO_3836 393
211586.SO_0042 211586.SO_3871 169
211586.SO_0042 211586.SO_3960 197
211586.SO_0042 211586.SO_3962 232
211586.SO_0042 211586.SO_3985 167
211586.SO_0042 211586.SO_4030 233
211586.SO_0042 211586.SO_4201 154
211586.SO_0042 211586.SO_4208 232
211586.SO_0042 211586.SO_4254 192
211586.SO_0042 211586.SO_4257 268
211586.SO_0042 211586.SO_4343 192
211586.SO_0042 211586.SO_4351 153
211586.SO_0042 211586.SO_4619 290
211586.SO_0042 211586.SO_4680 268
211586.SO_0042 211586.SO_4699 547
211586.SO_0042 211586.SO_4702 538
211586.SO_0042 211586.SO_4733 161
211586.SO_0043 211586.SO_0042 316
211586.SO_0044 211586.SO_0037 669
211586.SO_0044 211586.SO_0038 619
211586.SO_0044 211586.SO_0040 700
211586.SO_0044 211586.SO_0041 667
211586.SO_0044 211586.SO_0045 822
211586.SO_0044 211586.SO_0047 667
211586.SO_0044 211586.SO_0049 617
211586.SO_0044 211586.SO_0051 667
211586.SO_0044 211586.SO_0053 617
211586.SO_0044 211586.SO_0054 667
211586.SO_0044 211586.SO_0055 717
211586.SO_0044 211586.SO_0056 667
211586.SO_0044 211586.SO_0057 667
211586.SO_0044 211586.SO_0059 496
211586.SO_0044 211586.SO_0071 388
211586.SO_0044 211586.SO_0195 233
211586.SO_0044 211586.SO_0255 155
211586.SO_0044 211586.SO_0272 180
211586.SO_0044 211586.SO_0290 283
211586.SO_0044 211586.SO_0294 183
211586.SO_0044 211586.SO_0337 435
211586.SO_0044 211586.SO_0386 167
211586.SO_0044 211586.SO_0459 167
211586.SO_0044 211586.SO_0492 189
211586.SO_0044 211586.SO_0516 435
211586.SO_0044 211586.SO_0528 205
211586.SO_0044 211586.SO_0811 360
211586.SO_0044 211586.SO_0876 246
211586.SO_0044 211586.SO_0945 243
211586.SO_0044 211586.SO_0946 243
211586.SO_0044 211586.SO_0948 291
211586.SO_0044 211586.SO_0952 171
211586.SO_0044 211586.SO_0959 152
211586.SO_0044 211586.SO_1071 254
211586.SO_0044 211586.SO_1170 256
211586.SO_0044 211586.SO_1293 383
211586.SO_0044 211586.SO_1336 151
211586.SO_0044 211586.SO_1339 236
211586.SO_0044 211586.SO_1356 242
211586.SO_0044 211586.SO_1368 191
211586.SO_0044 211586.SO_1373 152
211586.SO_0044 211586.SO_1378 194
211586.SO_0044 211586.SO_1381 155
211586.SO_0044 211586.SO_1406 182
211586.SO_0044 211586.SO_1458 205
211586.SO_0044 211586.SO_1463 167
211586.SO_0044 211586.SO_1476 202
211586.SO_0044 211586.SO_1523 200
211586.SO_0044 211586.SO_1657 328
211586.SO_0044 211586.SO_1691 152
211586.SO_0044 211586.SO_1699 204
211586.SO_0044 211586.SO_1829 204
211586.SO_0044 211586.SO_1877 155
211586.SO_0044 211586.SO_1899 320
211586.SO_0044 211586.SO_2063 237
211586.SO_0044 211586.SO_2109 320
211586.SO_0044 211586.SO_2179 340
211586.SO_0044 211586.SO_2297 150
211586.SO_0044 211586.SO_2478 200
211586.SO_0044 211586.SO_2501 340
211586.SO_0044 211586.SO_2573 288
211586.SO_0044 211586.SO_2604.1 165
211586.SO_0044 211586.SO_2680 169
211586.SO_0044 211586.SO_2705 180
211586.SO_0044 211586.SO_2771 193
211586.SO_0044 211586.SO_2840 151
211586.SO_0044 211586.SO_3004 238
211586.SO_0044 211586.SO_3013 168
211586.SO_0044 211586.SO_3022 291
211586.SO_0044 211586.SO_3061 180
211586.SO_0044 211586.SO_3114 367
211586.SO_0044 211586.SO_3174 153
211586.SO_0044 211586.SO_3243 189
211586.SO_0044 211586.SO_3292 231
211586.SO_0044 211586.SO_3367 223
211586.SO_0044 211586.SO_3735 271
211586.SO_0044 211586.SO_3804 172
211586.SO_0044 211586.SO_3900 328
211586.SO_0044 211586.SO_3990 176
211586.SO_0044 211586.SO_4073 224
211586.SO_0044 211586.SO_4120 188
211586.SO_0044 211586.SO_4160 270
211586.SO_0044 211586.SO_4249 176
211586.SO_0044 211586.SO_4274 383
211586.SO_0044 211586.SO_4345 181
211586.SO_0044 211586.SO_4550 317
211586.SO_0044 211586.SO_4583 532
211586.SO_0044 211586.SO_4584 291
211586.SO_0044 211586.SO_4585 291
211586.SO_0044 211586.SO_4586 291
211586.SO_0044 211586.SO_4587 308
211586.SO_0044 211586.SO_4669 152
211586.SO_0044 211586.SO_4727 278
211586.SO_0044 211586.SO_4730 152
211586.SO_0044 211586.SO_4757 222
211586.SO_0044 211586.SO_4758 222
211586.SO_0045 211586.SO_0014 220
211586.SO_0045 211586.SO_0017 192
211586.SO_0045 211586.SO_0030 227
211586.SO_0045 211586.SO_0039 162
211586.SO_0045 211586.SO_0044 822
211586.SO_0045 211586.SO_0072 151
211586.SO_0045 211586.SO_0081 150
211586.SO_0045 211586.SO_0110 216
211586.SO_0045 211586.SO_0144 300
211586.SO_0045 211586.SO_0272 167
211586.SO_0045 211586.SO_0308 165
211586.SO_0045 211586.SO_0324 388
211586.SO_0045 211586.SO_0340 283
211586.SO_0045 211586.SO_0379 303
211586.SO_0045 211586.SO_0401 154
211586.SO_0045 211586.SO_0415 290
211586.SO_0045 211586.SO_0471 156
211586.SO_0045 211586.SO_0472 209
211586.SO_0045 211586.SO_0513 179
211586.SO_0045 211586.SO_0640 154
211586.SO_0045 211586.SO_0695 226
211586.SO_0045 211586.SO_0747 229
211586.SO_0045 211586.SO_0768 233
211586.SO_0045 211586.SO_0778 246
211586.SO_0045 211586.SO_0780 227
211586.SO_0045 211586.SO_0811 360
211586.SO_0045 211586.SO_0816 153
211586.SO_0045 211586.SO_0817 191
211586.SO_0045 211586.SO_0822 152
211586.SO_0045 211586.SO_0862 157
211586.SO_0045 211586.SO_0878 191
211586.SO_0045 211586.SO_0883 150
211586.SO_0045 211586.SO_1042 619
211586.SO_0045 211586.SO_1043 690
211586.SO_0045 211586.SO_1044 618
211586.SO_0045 211586.SO_1056 162
211586.SO_0045 211586.SO_1095 194
211586.SO_0045 211586.SO_1126 187
211586.SO_0045 211586.SO_1149 195
211586.SO_0045 211586.SO_1183 153
211586.SO_0045 211586.SO_1199 237
211586.SO_0045 211586.SO_1203 239
211586.SO_0045 211586.SO_1207 232
211586.SO_0045 211586.SO_1275 391
211586.SO_0045 211586.SO_1304 238
211586.SO_0045 211586.SO_1321 232
211586.SO_0045 211586.SO_1329 208
211586.SO_0045 211586.SO_1363 727
211586.SO_0045 211586.SO_1364 478
211586.SO_0045 211586.SO_1430 276
211586.SO_0045 211586.SO_1455 174
211586.SO_0045 211586.SO_1486 205
211586.SO_0045 211586.SO_1575 208
211586.SO_0045 211586.SO_1581 224
211586.SO_0045 211586.SO_1597 156
211586.SO_0045 211586.SO_1634 229
211586.SO_0045 211586.SO_1663 421
211586.SO_0045 211586.SO_1760 160
211586.SO_0045 211586.SO_1813 168
211586.SO_0045 211586.SO_1941 158
211586.SO_0045 211586.SO_2009 316
211586.SO_0045 211586.SO_2041 161
211586.SO_0045 211586.SO_2116 167
211586.SO_0045 211586.SO_2147 198
211586.SO_0045 211586.SO_2148 245
211586.SO_0045 211586.SO_2149 198
211586.SO_0045 211586.SO_2178 208
211586.SO_0045 211586.SO_2189 187
211586.SO_0045 211586.SO_2191 281
211586.SO_0045 211586.SO_2215 220
211586.SO_0045 211586.SO_2260 194
211586.SO_0045 211586.SO_2261 253
211586.SO_0045 211586.SO_2262 232
211586.SO_0045 211586.SO_2263 413
211586.SO_0045 211586.SO_2264 534
211586.SO_0045 211586.SO_2265 522
211586.SO_0045 211586.SO_2266 238
211586.SO_0045 211586.SO_2267 278
211586.SO_0045 211586.SO_2268 187
211586.SO_0045 211586.SO_2269 240
211586.SO_0045 211586.SO_2271 217
211586.SO_0045 211586.SO_2308 236
211586.SO_0045 211586.SO_2312 231
211586.SO_0045 211586.SO_2417 240
211586.SO_0045 211586.SO_2452 154
211586.SO_0045 211586.SO_2573 158
211586.SO_0045 211586.SO_2580 433
211586.SO_0045 211586.SO_2591 221
211586.SO_0045 211586.SO_2633 279
211586.SO_0045 211586.SO_2798 167
211586.SO_0045 211586.SO_2805 538
211586.SO_0045 211586.SO_2857 286
211586.SO_0045 211586.SO_2903 163
211586.SO_0045 211586.SO_3016 241
211586.SO_0045 211586.SO_3030 182
211586.SO_0045 211586.SO_3096 155
211586.SO_0045 211586.SO_3114 156
211586.SO_0045 211586.SO_3213 234
211586.SO_0045 211586.SO_3285 267
211586.SO_0045 211586.SO_3286 232
211586.SO_0045 211586.SO_3347 196
211586.SO_0045 211586.SO_3352 157
211586.SO_0045 211586.SO_3359 155
211586.SO_0045 211586.SO_3428 234
211586.SO_0045 211586.SO_3471 160
211586.SO_0045 211586.SO_3496 391
211586.SO_0045 211586.SO_3598 163
211586.SO_0045 211586.SO_3599 286
211586.SO_0045 211586.SO_3633 278
211586.SO_0045 211586.SO_3646 156
211586.SO_0045 211586.SO_3789 295
211586.SO_0045 211586.SO_3830 214
211586.SO_0045 211586.SO_3934 649
211586.SO_0045 211586.SO_3935 550
211586.SO_0045 211586.SO_3937 193
211586.SO_0045 211586.SO_3980 388
211586.SO_0045 211586.SO_3981 265
211586.SO_0045 211586.SO_4095 388
211586.SO_0045 211586.SO_4243 619
211586.SO_0045 211586.SO_4302 866
211586.SO_0045 211586.SO_4323 187
211586.SO_0045 211586.SO_4357 191
211586.SO_0045 211586.SO_4360 150
211586.SO_0045 211586.SO_4480 391
211586.SO_0045 211586.SO_4494.1 151
211586.SO_0045 211586.SO_4523 188
211586.SO_0045 211586.SO_4586 232
211586.SO_0045 211586.SO_4599 179
211586.SO_0045 211586.SO_4615 290
211586.SO_0045 211586.SO_4619 256
211586.SO_0045 211586.SO_4652 471
211586.SO_0045 211586.SO_4667 705
211586.SO_0045 211586.SO_A0071 176
211586.SO_0046 211586.SO_0023 152
211586.SO_0046 211586.SO_0030 191
211586.SO_0046 211586.SO_0034 436
211586.SO_0046 211586.SO_0047 909
211586.SO_0046 211586.SO_0048 851
211586.SO_0046 211586.SO_0049 717
211586.SO_0046 211586.SO_0050 497
211586.SO_0046 211586.SO_0052 538
211586.SO_0046 211586.SO_0053 448
211586.SO_0046 211586.SO_0054 360
211586.SO_0046 211586.SO_0061 357
211586.SO_0046 211586.SO_0065 356
211586.SO_0046 211586.SO_0066 439
211586.SO_0046 211586.SO_0106 292
211586.SO_0046 211586.SO_0110 439
211586.SO_0046 211586.SO_0170 172
211586.SO_0046 211586.SO_0192 170
211586.SO_0046 211586.SO_0267 197
211586.SO_0046 211586.SO_0269 197
211586.SO_0046 211586.SO_0308 439
211586.SO_0046 211586.SO_0309 154
211586.SO_0046 211586.SO_0311 290
211586.SO_0046 211586.SO_0330 273
211586.SO_0046 211586.SO_0333 659
211586.SO_0046 211586.SO_0395 156
211586.SO_0046 211586.SO_0406 197
211586.SO_0046 211586.SO_0422 165
211586.SO_0046 211586.SO_0437 219
211586.SO_0046 211586.SO_0452 232
211586.SO_0046 211586.SO_0471 461
211586.SO_0046 211586.SO_0476 197
211586.SO_0046 211586.SO_0506 290
211586.SO_0046 211586.SO_0519 168
211586.SO_0046 211586.SO_0536 197
211586.SO_0046 211586.SO_0577 189
211586.SO_0046 211586.SO_0578 290
211586.SO_0046 211586.SO_0693 188
211586.SO_0046 211586.SO_0776 171
211586.SO_0046 211586.SO_0807 171
211586.SO_0046 211586.SO_0816 296
211586.SO_0046 211586.SO_0834 152
211586.SO_0046 211586.SO_0875 245
211586.SO_0046 211586.SO_0917 163
211586.SO_0046 211586.SO_0946 259
211586.SO_0046 211586.SO_0959 150
211586.SO_0046 211586.SO_0971 169
211586.SO_0046 211586.SO_1007 290
211586.SO_0046 211586.SO_1069 166
211586.SO_0046 211586.SO_1122 176
211586.SO_0046 211586.SO_1151 451
211586.SO_0046 211586.SO_1160 170
211586.SO_0046 211586.SO_1166 187
211586.SO_0046 211586.SO_1169 357
211586.SO_0046 211586.SO_1170 207
211586.SO_0046 211586.SO_1171 168
211586.SO_0046 211586.SO_1172 267
211586.SO_0046 211586.SO_1195 461
211586.SO_0046 211586.SO_1258 167
211586.SO_0046 211586.SO_1267 439
211586.SO_0046 211586.SO_1289 311
211586.SO_0046 211586.SO_1298.3 163
211586.SO_0046 211586.SO_1307 176
211586.SO_0046 211586.SO_1309 376
211586.SO_0046 211586.SO_1313 390
211586.SO_0046 211586.SO_1314 226
211586.SO_0046 211586.SO_1331 506
211586.SO_0046 211586.SO_1344 150
211586.SO_0046 211586.SO_1362 202
211586.SO_0046 211586.SO_1367 423
211586.SO_0046 211586.SO_1378 264
211586.SO_0046 211586.SO_1392 184
211586.SO_0046 211586.SO_1520 217
211586.SO_0046 211586.SO_1548 179
211586.SO_0046 211586.SO_1568 164
211586.SO_0046 211586.SO_1575 191
211586.SO_0046 211586.SO_1614 211
211586.SO_0046 211586.SO_1622 290
211586.SO_0046 211586.SO_1623 226
211586.SO_0046 211586.SO_1626 169
211586.SO_0046 211586.SO_1707 354
211586.SO_0046 211586.SO_1738 171
211586.SO_0046 211586.SO_1789 226
211586.SO_0046 211586.SO_1878 157
211586.SO_0046 211586.SO_1961 152
211586.SO_0046 211586.SO_2001 158
211586.SO_0046 211586.SO_2022 174
211586.SO_0046 211586.SO_2063 277
211586.SO_0046 211586.SO_2100 197
211586.SO_0046 211586.SO_2113 288
211586.SO_0046 211586.SO_2114 360
211586.SO_0046 211586.SO_2177 308
211586.SO_0046 211586.SO_2195 190
211586.SO_0046 211586.SO_2215 191
211586.SO_0046 211586.SO_2274 393
211586.SO_0046 211586.SO_2286 371
211586.SO_0046 211586.SO_2308 305
211586.SO_0046 211586.SO_2330 229
211586.SO_0046 211586.SO_2355 203
211586.SO_0046 211586.SO_2458 218
211586.SO_0046 211586.SO_2512 229
211586.SO_0046 211586.SO_2523 293
211586.SO_0046 211586.SO_2533 282
211586.SO_0046 211586.SO_2543 154
211586.SO_0046 211586.SO_2577 270
211586.SO_0046 211586.SO_2578 233
211586.SO_0046 211586.SO_2601 491
211586.SO_0046 211586.SO_2609 191
211586.SO_0046 211586.SO_2613 305
211586.SO_0046 211586.SO_2705 163
211586.SO_0046 211586.SO_2742 150
211586.SO_0046 211586.SO_2752 195
211586.SO_0046 211586.SO_2753.2 174
211586.SO_0046 211586.SO_2771 263
211586.SO_0046 211586.SO_2775 233
211586.SO_0046 211586.SO_2842 163
211586.SO_0046 211586.SO_2860 518
211586.SO_0046 211586.SO_2886 365
211586.SO_0046 211586.SO_2893 264
211586.SO_0046 211586.SO_3039 461
211586.SO_0046 211586.SO_3081 227
211586.SO_0046 211586.SO_3117 197
211586.SO_0046 211586.SO_3200 217
211586.SO_0046 211586.SO_3202 182
211586.SO_0046 211586.SO_3203 318
211586.SO_0046 211586.SO_3221 216
211586.SO_0046 211586.SO_3252 256
211586.SO_0046 211586.SO_3254 223
211586.SO_0046 211586.SO_3276 171
211586.SO_0046 211586.SO_3278 156
211586.SO_0046 211586.SO_3287 390
211586.SO_0046 211586.SO_3292 152
211586.SO_0046 211586.SO_3311 151
211586.SO_0046 211586.SO_3347 301
211586.SO_0046 211586.SO_3354 393
211586.SO_0046 211586.SO_3411 375
211586.SO_0046 211586.SO_3414 461
211586.SO_0046 211586.SO_3419 159
211586.SO_0046 211586.SO_3420 180
211586.SO_0046 211586.SO_3436 516
211586.SO_0046 211586.SO_3472 164
211586.SO_0046 211586.SO_3509 379
211586.SO_0046 211586.SO_3514 224
211586.SO_0046 211586.SO_3551 151
211586.SO_0046 211586.SO_3593 171
211586.SO_0046 211586.SO_3627 166
211586.SO_0046 211586.SO_3645 153
211586.SO_0046 211586.SO_3657 158
211586.SO_0046 211586.SO_3660.1 153
211586.SO_0046 211586.SO_3718 197
211586.SO_0046 211586.SO_3725 156
211586.SO_0046 211586.SO_3747 181
211586.SO_0046 211586.SO_3748 471
211586.SO_0046 211586.SO_3852 194
211586.SO_0046 211586.SO_3871 794
211586.SO_0046 211586.SO_3928 196
211586.SO_0046 211586.SO_3930 223
211586.SO_0046 211586.SO_3935 269
211586.SO_0046 211586.SO_3937 301
211586.SO_0046 211586.SO_3940 169
211586.SO_0046 211586.SO_4028 205
211586.SO_0046 211586.SO_4053 192
211586.SO_0046 211586.SO_4072 240
211586.SO_0046 211586.SO_4085 172
211586.SO_0046 211586.SO_4095 193
211586.SO_0046 211586.SO_4107 150
211586.SO_0046 211586.SO_4133 180
211586.SO_0046 211586.SO_4160 184
211586.SO_0046 211586.SO_4182 173
211586.SO_0046 211586.SO_4201 202
211586.SO_0046 211586.SO_4206 199
211586.SO_0046 211586.SO_4274 193
211586.SO_0046 211586.SO_4285 308
211586.SO_0046 211586.SO_4309 223
211586.SO_0046 211586.SO_4321 189
211586.SO_0046 211586.SO_4339 290
211586.SO_0046 211586.SO_4346 177
211586.SO_0046 211586.SO_4349 395
211586.SO_0046 211586.SO_4427 191
211586.SO_0046 211586.SO_4525 155
211586.SO_0046 211586.SO_4578 461
211586.SO_0046 211586.SO_4584 445
211586.SO_0046 211586.SO_4585 459
211586.SO_0046 211586.SO_4619 385
211586.SO_0046 211586.SO_4696 283
211586.SO_0046 211586.SO_4711 187
211586.SO_0046 211586.SO_4737 155
211586.SO_0046 211586.SO_4745 205
211586.SO_0046 211586.SO_A0042 524
211586.SO_0046 211586.SO_A0049 167
211586.SO_0046 211586.SO_A0050 159
211586.SO_0047 211586.SO_0024 156
211586.SO_0047 211586.SO_0026 378
211586.SO_0047 211586.SO_0028 156
211586.SO_0047 211586.SO_0031 331
211586.SO_0047 211586.SO_0034 274
211586.SO_0047 211586.SO_0037 683
211586.SO_0047 211586.SO_0038 617
211586.SO_0047 211586.SO_0040 615
211586.SO_0047 211586.SO_0041 667
211586.SO_0047 211586.SO_0044 667
211586.SO_0047 211586.SO_0046 909
211586.SO_0047 211586.SO_0048 849
211586.SO_0047 211586.SO_0049 886
211586.SO_0047 211586.SO_0050 374
211586.SO_0047 211586.SO_0051 667
211586.SO_0047 211586.SO_0052 492
211586.SO_0047 211586.SO_0053 739
211586.SO_0047 211586.SO_0054 772
211586.SO_0047 211586.SO_0055 667
211586.SO_0047 211586.SO_0056 667
211586.SO_0047 211586.SO_0057 667
211586.SO_0047 211586.SO_0059 496
211586.SO_0047 211586.SO_0061 358
211586.SO_0047 211586.SO_0065 356
211586.SO_0047 211586.SO_0123 170
211586.SO_0047 211586.SO_0131 241
211586.SO_0047 211586.SO_0136 259
211586.SO_0047 211586.SO_0137 375
211586.SO_0047 211586.SO_0163 188
211586.SO_0047 211586.SO_0166 207
211586.SO_0047 211586.SO_0194 170
211586.SO_0047 211586.SO_0214 262
211586.SO_0047 211586.SO_0226 200
211586.SO_0047 211586.SO_0274 208
211586.SO_0047 211586.SO_0280 637
211586.SO_0047 211586.SO_0300 259
211586.SO_0047 211586.SO_0301 519
211586.SO_0047 211586.SO_0337 435
211586.SO_0047 211586.SO_0347 170
211586.SO_0047 211586.SO_0348 170
211586.SO_0047 211586.SO_0359 324
211586.SO_0047 211586.SO_0360 230
211586.SO_0047 211586.SO_0395 543
211586.SO_0047 211586.SO_0405 190
211586.SO_0047 211586.SO_0406 251
211586.SO_0047 211586.SO_0505 163
211586.SO_0047 211586.SO_0513 213
211586.SO_0047 211586.SO_0516 435
211586.SO_0047 211586.SO_0567 200
211586.SO_0047 211586.SO_0609 196
211586.SO_0047 211586.SO_0633 215
211586.SO_0047 211586.SO_0774 217
211586.SO_0047 211586.SO_0822 152
211586.SO_0047 211586.SO_0826 156
211586.SO_0047 211586.SO_0828 181
211586.SO_0047 211586.SO_0832 177
211586.SO_0047 211586.SO_0887 179
211586.SO_0047 211586.SO_0895 208
211586.SO_0047 211586.SO_0897 180
211586.SO_0047 211586.SO_0914 191
211586.SO_0047 211586.SO_0920 159
211586.SO_0047 211586.SO_0930 396
211586.SO_0047 211586.SO_0932 191
211586.SO_0047 211586.SO_0947 180
211586.SO_0047 211586.SO_0956 196
211586.SO_0047 211586.SO_0970 218
211586.SO_0047 211586.SO_1048 156
211586.SO_0047 211586.SO_1059 260
211586.SO_0047 211586.SO_1074 187
211586.SO_0047 211586.SO_1090 174
211586.SO_0047 211586.SO_1097 339
211586.SO_0047 211586.SO_1109 157
211586.SO_0047 211586.SO_1115 164
211586.SO_0047 211586.SO_1121 475
211586.SO_0047 211586.SO_1122 420
211586.SO_0047 211586.SO_1165 191
211586.SO_0047 211586.SO_1168 218
211586.SO_0047 211586.SO_1169 412
211586.SO_0047 211586.SO_1170 432
211586.SO_0047 211586.SO_1171 401
211586.SO_0047 211586.SO_1172 155
211586.SO_0047 211586.SO_1195 278
211586.SO_0047 211586.SO_1205 197
211586.SO_0047 211586.SO_1215 191
211586.SO_0047 211586.SO_1248 155
211586.SO_0047 211586.SO_1249 388
211586.SO_0047 211586.SO_1252 393
211586.SO_0047 211586.SO_1258 161
211586.SO_0047 211586.SO_1289 613
211586.SO_0047 211586.SO_1290 180
211586.SO_0047 211586.SO_1314 563
211586.SO_0047 211586.SO_1315 209
211586.SO_0047 211586.SO_1331 643
211586.SO_0047 211586.SO_1334 239
211586.SO_0047 211586.SO_1335 205
211586.SO_0047 211586.SO_1346 241
211586.SO_0047 211586.SO_1378 228
211586.SO_0047 211586.SO_1418 198
211586.SO_0047 211586.SO_1421 212
211586.SO_0047 211586.SO_1468 155
211586.SO_0047 211586.SO_1473 379
211586.SO_0047 211586.SO_1529 164
211586.SO_0047 211586.SO_1538 159
211586.SO_0047 211586.SO_1623 404
211586.SO_0047 211586.SO_1627 152
211586.SO_0047 211586.SO_1630 207
211586.SO_0047 211586.SO_1643 279
211586.SO_0047 211586.SO_1661 197
211586.SO_0047 211586.SO_1665 176
211586.SO_0047 211586.SO_1673 191
211586.SO_0047 211586.SO_1700 172
211586.SO_0047 211586.SO_1707 354
211586.SO_0047 211586.SO_1813 155
211586.SO_0047 211586.SO_1832 196
211586.SO_0047 211586.SO_1861 172
211586.SO_0047 211586.SO_1880 259
211586.SO_0047 211586.SO_1899 249
211586.SO_0047 211586.SO_1937 255
211586.SO_0047 211586.SO_1971 263
211586.SO_0047 211586.SO_2014 178
211586.SO_0047 211586.SO_2016 286
211586.SO_0047 211586.SO_2065 309
211586.SO_0047 211586.SO_2085 179
211586.SO_0047 211586.SO_2086 179
211586.SO_0047 211586.SO_2103 157
211586.SO_0047 211586.SO_2109 249
211586.SO_0047 211586.SO_2180 215
211586.SO_0047 211586.SO_2248 283
211586.SO_0047 211586.SO_2257 284
211586.SO_0047 211586.SO_2259 180
211586.SO_0047 211586.SO_2262 150
211586.SO_0047 211586.SO_2274 310
211586.SO_0047 211586.SO_2277 194
211586.SO_0047 211586.SO_2299 268
211586.SO_0047 211586.SO_2309 385
211586.SO_0047 211586.SO_2310 304
211586.SO_0047 211586.SO_2388 191
211586.SO_0047 211586.SO_2402 161
211586.SO_0047 211586.SO_2422 239
211586.SO_0047 211586.SO_2423 235
211586.SO_0047 211586.SO_2429 267
211586.SO_0047 211586.SO_2443 373
211586.SO_0047 211586.SO_2447 195
211586.SO_0047 211586.SO_2473 197
211586.SO_0047 211586.SO_2506 406
211586.SO_0047 211586.SO_2508 180
211586.SO_0047 211586.SO_2513 172
211586.SO_0047 211586.SO_2580 388
211586.SO_0047 211586.SO_2581 263
211586.SO_0047 211586.SO_2588 244
211586.SO_0047 211586.SO_2590 405
211586.SO_0047 211586.SO_2594 203
211586.SO_0047 211586.SO_2598 162
211586.SO_0047 211586.SO_2600 260
211586.SO_0047 211586.SO_2601 363
211586.SO_0047 211586.SO_2602 661
211586.SO_0047 211586.SO_2603 383
211586.SO_0047 211586.SO_2606 431
211586.SO_0047 211586.SO_2613 180
211586.SO_0047 211586.SO_2614 372
211586.SO_0047 211586.SO_2617 183
211586.SO_0047 211586.SO_2705 268
211586.SO_0047 211586.SO_2712 223
211586.SO_0047 211586.SO_2728 222
211586.SO_0047 211586.SO_2745 176
211586.SO_0047 211586.SO_2747 259
211586.SO_0047 211586.SO_2771 252
211586.SO_0047 211586.SO_2779 173
211586.SO_0047 211586.SO_2797 176
211586.SO_0047 211586.SO_2803 179
211586.SO_0047 211586.SO_2822 172
211586.SO_0047 211586.SO_2842 463
211586.SO_0047 211586.SO_2851 152
211586.SO_0047 211586.SO_2902 274
211586.SO_0047 211586.SO_2928 203
211586.SO_0047 211586.SO_3014 163
211586.SO_0047 211586.SO_3015 163
211586.SO_0047 211586.SO_3071 288
211586.SO_0047 211586.SO_3114 178
211586.SO_0047 211586.SO_3194.1 152
211586.SO_0047 211586.SO_3195 167
211586.SO_0047 211586.SO_3287 348
211586.SO_0047 211586.SO_3292 259
211586.SO_0047 211586.SO_3312 369
211586.SO_0047 211586.SO_3346 217
211586.SO_0047 211586.SO_3354 239
211586.SO_0047 211586.SO_3411 378
211586.SO_0047 211586.SO_3422 152
211586.SO_0047 211586.SO_3424 257
211586.SO_0047 211586.SO_3433 313
211586.SO_0047 211586.SO_3435 300
211586.SO_0047 211586.SO_3440 164
211586.SO_0047 211586.SO_3455 377
211586.SO_0047 211586.SO_3469 234
211586.SO_0047 211586.SO_3479 176
211586.SO_0047 211586.SO_3560 391
211586.SO_0047 211586.SO_3577 473
211586.SO_0047 211586.SO_3578 207
211586.SO_0047 211586.SO_3592 261
211586.SO_0047 211586.SO_3608 160
211586.SO_0047 211586.SO_3635 156
211586.SO_0047 211586.SO_3636 259
211586.SO_0047 211586.SO_3639 168
211586.SO_0047 211586.SO_3649 386
211586.SO_0047 211586.SO_3651 274
211586.SO_0047 211586.SO_3652 239
211586.SO_0047 211586.SO_3654 274
211586.SO_0047 211586.SO_3664 263
211586.SO_0047 211586.SO_3735 177
211586.SO_0047 211586.SO_3754 343
211586.SO_0047 211586.SO_3763 152
211586.SO_0047 211586.SO_3765 193
211586.SO_0047 211586.SO_3783 180
211586.SO_0047 211586.SO_3786 159
211586.SO_0047 211586.SO_3797 351
211586.SO_0047 211586.SO_3814 153
211586.SO_0047 211586.SO_3842 216
211586.SO_0047 211586.SO_3846 168
211586.SO_0047 211586.SO_3899 285
211586.SO_0047 211586.SO_3916 296
211586.SO_0047 211586.SO_3925 252
211586.SO_0047 211586.SO_3927 189
211586.SO_0047 211586.SO_3935 370
211586.SO_0047 211586.SO_3937 300
211586.SO_0047 211586.SO_3942 409
211586.SO_0047 211586.SO_3943 469
211586.SO_0047 211586.SO_3961 234
211586.SO_0047 211586.SO_3962 152
211586.SO_0047 211586.SO_3963 257
211586.SO_0047 211586.SO_3966 181
211586.SO_0047 211586.SO_4030 370
211586.SO_0047 211586.SO_4034 180
211586.SO_0047 211586.SO_4066 280
211586.SO_0047 211586.SO_4070 205
211586.SO_0047 211586.SO_4095 170
211586.SO_0047 211586.SO_4139 163
211586.SO_0047 211586.SO_4162 268
211586.SO_0047 211586.SO_4211 300
211586.SO_0047 211586.SO_4214 200
211586.SO_0047 211586.SO_4221 239
211586.SO_0047 211586.SO_4224 217
211586.SO_0047 211586.SO_4249 168
211586.SO_0047 211586.SO_4274 208
211586.SO_0047 211586.SO_4283 296
211586.SO_0047 211586.SO_4308 192
211586.SO_0047 211586.SO_4364 162
211586.SO_0047 211586.SO_4367 170
211586.SO_0047 211586.SO_4414 216
211586.SO_0047 211586.SO_4429 403
211586.SO_0047 211586.SO_4452 177
211586.SO_0047 211586.SO_4523 164
211586.SO_0047 211586.SO_4537.2 391
211586.SO_0047 211586.SO_4559 163
211586.SO_0047 211586.SO_4584 388
211586.SO_0047 211586.SO_4585 489
211586.SO_0047 211586.SO_4603 210
211586.SO_0047 211586.SO_4669 191
211586.SO_0047 211586.SO_4684 458
211586.SO_0047 211586.SO_4724 177
211586.SO_0047 211586.SO_A0156 160
211586.SO_0048 211586.SO_0026 364
211586.SO_0048 211586.SO_0046 851
211586.SO_0048 211586.SO_0047 849
211586.SO_0048 211586.SO_0049 802
211586.SO_0048 211586.SO_0050 642
211586.SO_0048 211586.SO_0052 540
211586.SO_0048 211586.SO_0053 539
211586.SO_0048 211586.SO_0054 360
211586.SO_0048 211586.SO_0055 530
211586.SO_0048 211586.SO_0061 379
211586.SO_0048 211586.SO_0065 356
211586.SO_0048 211586.SO_0090 150
211586.SO_0048 211586.SO_0113 564
211586.SO_0048 211586.SO_0137 403
211586.SO_0048 211586.SO_0166 274
211586.SO_0048 211586.SO_0294 224
211586.SO_0048 211586.SO_0301 193
211586.SO_0048 211586.SO_0317 239
211586.SO_0048 211586.SO_0390.1 175
211586.SO_0048 211586.SO_0394 158
211586.SO_0048 211586.SO_0395 445
211586.SO_0048 211586.SO_0559 160
211586.SO_0048 211586.SO_0600 206
211586.SO_0048 211586.SO_0603 160
211586.SO_0048 211586.SO_0617 201
211586.SO_0048 211586.SO_0632 152
211586.SO_0048 211586.SO_0680 201
211586.SO_0048 211586.SO_0704 201
211586.SO_0048 211586.SO_0737.1 167
211586.SO_0048 211586.SO_0787 250
211586.SO_0048 211586.SO_0795 176
211586.SO_0048 211586.SO_0807 154
211586.SO_0048 211586.SO_0830 167
211586.SO_0048 211586.SO_0910 469
211586.SO_0048 211586.SO_0917 200
211586.SO_0048 211586.SO_0930 459
211586.SO_0048 211586.SO_0952 301
211586.SO_0048 211586.SO_1074 215
211586.SO_0048 211586.SO_1105 162
211586.SO_0048 211586.SO_1121 274
211586.SO_0048 211586.SO_1122 446
211586.SO_0048 211586.SO_1127 163
211586.SO_0048 211586.SO_1151 374
211586.SO_0048 211586.SO_1168 161
211586.SO_0048 211586.SO_1169 475
211586.SO_0048 211586.SO_1170 432
211586.SO_0048 211586.SO_1171 361
211586.SO_0048 211586.SO_1195 229
211586.SO_0048 211586.SO_1210.1 150
211586.SO_0048 211586.SO_1288 159
211586.SO_0048 211586.SO_1289 275
211586.SO_0048 211586.SO_1314 464
211586.SO_0048 211586.SO_1331 475
211586.SO_0048 211586.SO_1344 150
211586.SO_0048 211586.SO_1349 192
211586.SO_0048 211586.SO_1378 192
211586.SO_0048 211586.SO_1440 738
211586.SO_0048 211586.SO_1461 164
211586.SO_0048 211586.SO_1496 194
211586.SO_0048 211586.SO_1499 156
211586.SO_0048 211586.SO_1523 350
211586.SO_0048 211586.SO_1697 353
211586.SO_0048 211586.SO_1707 354
211586.SO_0048 211586.SO_1755 307
211586.SO_0048 211586.SO_1834 202
211586.SO_0048 211586.SO_1852 176
211586.SO_0048 211586.SO_1915 154
211586.SO_0048 211586.SO_1961 151
211586.SO_0048 211586.SO_2021 192
211586.SO_0048 211586.SO_2065 309
211586.SO_0048 211586.SO_2113 288
211586.SO_0048 211586.SO_2114 360
211586.SO_0048 211586.SO_2175 189
211586.SO_0048 211586.SO_2180 415
211586.SO_0048 211586.SO_2190 152
211586.SO_0048 211586.SO_2198 211
211586.SO_0048 211586.SO_2262 316
211586.SO_0048 211586.SO_2310 213
211586.SO_0048 211586.SO_2335 151
211586.SO_0048 211586.SO_2417 153
211586.SO_0048 211586.SO_2431 175
211586.SO_0048 211586.SO_2434 190
211586.SO_0048 211586.SO_2443 403
211586.SO_0048 211586.SO_2480 443
211586.SO_0048 211586.SO_2506 274
211586.SO_0048 211586.SO_2512 153
211586.SO_0048 211586.SO_2563 174
211586.SO_0048 211586.SO_2586 227
211586.SO_0048 211586.SO_2601 512
211586.SO_0048 211586.SO_2610 152
211586.SO_0048 211586.SO_2725 180
211586.SO_0048 211586.SO_2745 234
211586.SO_0048 211586.SO_2766 211
211586.SO_0048 211586.SO_2797 234
211586.SO_0048 211586.SO_2842 436
211586.SO_0048 211586.SO_2881 160
211586.SO_0048 211586.SO_3014 343
211586.SO_0048 211586.SO_3015 224
211586.SO_0048 211586.SO_3036 189
211586.SO_0048 211586.SO_3065 263
211586.SO_0048 211586.SO_3127 217
211586.SO_0048 211586.SO_3247 158
211586.SO_0048 211586.SO_3273 173
211586.SO_0048 211586.SO_3277 225
211586.SO_0048 211586.SO_3346 152
211586.SO_0048 211586.SO_3347 152
211586.SO_0048 211586.SO_3358 152
211586.SO_0048 211586.SO_3401 152
211586.SO_0048 211586.SO_3411 375
211586.SO_0048 211586.SO_3433 362
211586.SO_0048 211586.SO_3434 182
211586.SO_0048 211586.SO_3462 343
211586.SO_0048 211586.SO_3512 468
211586.SO_0048 211586.SO_3514 206
211586.SO_0048 211586.SO_3637 181
211586.SO_0048 211586.SO_3649 328
211586.SO_0048 211586.SO_3694 181
211586.SO_0048 211586.SO_3795 352
211586.SO_0048 211586.SO_3904 231
211586.SO_0048 211586.SO_3916 200
211586.SO_0048 211586.SO_3937 224
211586.SO_0048 211586.SO_3948 206
211586.SO_0048 211586.SO_3983 168
211586.SO_0048 211586.SO_4030 221
211586.SO_0048 211586.SO_4040 161
211586.SO_0048 211586.SO_4051 150
211586.SO_0048 211586.SO_4053 157
211586.SO_0048 211586.SO_4070 245
211586.SO_0048 211586.SO_4072 240
211586.SO_0048 211586.SO_4095 238
211586.SO_0048 211586.SO_4097 173
211586.SO_0048 211586.SO_4133 180
211586.SO_0048 211586.SO_4160 166
211586.SO_0048 211586.SO_4211 224
211586.SO_0048 211586.SO_4212 392
211586.SO_0048 211586.SO_4213 629
211586.SO_0048 211586.SO_4250 300
211586.SO_0048 211586.SO_4251 388
211586.SO_0048 211586.SO_4256 152
211586.SO_0048 211586.SO_4257 192
211586.SO_0048 211586.SO_4274 238
211586.SO_0048 211586.SO_4420 653
211586.SO_0048 211586.SO_4466 708
211586.SO_0048 211586.SO_4584 738
211586.SO_0048 211586.SO_4585 679
211586.SO_0048 211586.SO_4621 202
211586.SO_0048 211586.SO_4622 191
211586.SO_0048 211586.SO_4681 325
211586.SO_0048 211586.SO_A0112 158
211586.SO_0048 211586.SO_A0115 158
211586.SO_0049 211586.SO_0014 151
211586.SO_0049 211586.SO_0026 151
211586.SO_0049 211586.SO_0037 617
211586.SO_0049 211586.SO_0038 547
211586.SO_0049 211586.SO_0040 542
211586.SO_0049 211586.SO_0041 617
211586.SO_0049 211586.SO_0044 617
211586.SO_0049 211586.SO_0046 717
211586.SO_0049 211586.SO_0047 886
211586.SO_0049 211586.SO_0048 802
211586.SO_0049 211586.SO_0050 666
211586.SO_0049 211586.SO_0051 617
211586.SO_0049 211586.SO_0052 539
211586.SO_0049 211586.SO_0053 788
211586.SO_0049 211586.SO_0054 739
211586.SO_0049 211586.SO_0055 617
211586.SO_0049 211586.SO_0056 617
211586.SO_0049 211586.SO_0057 617
211586.SO_0049 211586.SO_0059 290
211586.SO_0049 211586.SO_0061 359
211586.SO_0049 211586.SO_0065 356
211586.SO_0049 211586.SO_0067 243
211586.SO_0049 211586.SO_0070 236
211586.SO_0049 211586.SO_0187 164
211586.SO_0049 211586.SO_0224 167
211586.SO_0049 211586.SO_0226 239
211586.SO_0049 211586.SO_0227 241
211586.SO_0049 211586.SO_0228 199
211586.SO_0049 211586.SO_0230 222
211586.SO_0049 211586.SO_0231 224
211586.SO_0049 211586.SO_0232 224
211586.SO_0049 211586.SO_0234 224
211586.SO_0049 211586.SO_0235 223
211586.SO_0049 211586.SO_0236 219
211586.SO_0049 211586.SO_0237 205
211586.SO_0049 211586.SO_0238 192
211586.SO_0049 211586.SO_0240 192
211586.SO_0049 211586.SO_0241 192
211586.SO_0049 211586.SO_0255 182
211586.SO_0049 211586.SO_0274 290
211586.SO_0049 211586.SO_0280 277
211586.SO_0049 211586.SO_0292 347
211586.SO_0049 211586.SO_0294 209
211586.SO_0049 211586.SO_0314 187
211586.SO_0049 211586.SO_0337 288
211586.SO_0049 211586.SO_0395 241
211586.SO_0049 211586.SO_0409 343
211586.SO_0049 211586.SO_0435 388
211586.SO_0049 211586.SO_0506 205
211586.SO_0049 211586.SO_0516 288
211586.SO_0049 211586.SO_0538 450
211586.SO_0049 211586.SO_0633 277
211586.SO_0049 211586.SO_0742 189
211586.SO_0049 211586.SO_0747 170
211586.SO_0049 211586.SO_0842 199
211586.SO_0049 211586.SO_0862 899
211586.SO_0049 211586.SO_0867 164
211586.SO_0049 211586.SO_0876 192
211586.SO_0049 211586.SO_0930 845
211586.SO_0049 211586.SO_0931 450
211586.SO_0049 211586.SO_0932 959
211586.SO_0049 211586.SO_0933 800
211586.SO_0049 211586.SO_0959 276
211586.SO_0049 211586.SO_0992 388
211586.SO_0049 211586.SO_1042 197
211586.SO_0049 211586.SO_1074 200
211586.SO_0049 211586.SO_1117 192
211586.SO_0049 211586.SO_1121 440
211586.SO_0049 211586.SO_1122 459
211586.SO_0049 211586.SO_1141 412
211586.SO_0049 211586.SO_1151 291
211586.SO_0049 211586.SO_1167 288
211586.SO_0049 211586.SO_1169 469
211586.SO_0049 211586.SO_1170 520
211586.SO_0049 211586.SO_1171 468
211586.SO_0049 211586.SO_1184 350
211586.SO_0049 211586.SO_1185 313
211586.SO_0049 211586.SO_1199 252
211586.SO_0049 211586.SO_1200 595
211586.SO_0049 211586.SO_1201 335
211586.SO_0049 211586.SO_1213 186
211586.SO_0049 211586.SO_1217 834
211586.SO_0049 211586.SO_1218 238
211586.SO_0049 211586.SO_1271 189
211586.SO_0049 211586.SO_1284 221
211586.SO_0049 211586.SO_1290 253
211586.SO_0049 211586.SO_1331 469
211586.SO_0049 211586.SO_1332 298
211586.SO_0049 211586.SO_1348 542
211586.SO_0049 211586.SO_1368 336
211586.SO_0049 211586.SO_1369 150
211586.SO_0049 211586.SO_1370 150
211586.SO_0049 211586.SO_1468 192
211586.SO_0049 211586.SO_1473 318
211586.SO_0049 211586.SO_1625 291
211586.SO_0049 211586.SO_1627 281
211586.SO_0049 211586.SO_1629 373
211586.SO_0049 211586.SO_1630 267
211586.SO_0049 211586.SO_1631 443
211586.SO_0049 211586.SO_1632 203
211586.SO_0049 211586.SO_1707 356
211586.SO_0049 211586.SO_1755 502
211586.SO_0049 211586.SO_1770 899
211586.SO_0049 211586.SO_1791 268
211586.SO_0049 211586.SO_1792 468
211586.SO_0049 211586.SO_1793 237
211586.SO_0049 211586.SO_1801 277
211586.SO_0049 211586.SO_1802 277
211586.SO_0049 211586.SO_1834 191
211586.SO_0049 211586.SO_1861 224
211586.SO_0049 211586.SO_1936 191
211586.SO_0049 211586.SO_2065 308
211586.SO_0049 211586.SO_2067 180
211586.SO_0049 211586.SO_2068 150
211586.SO_0049 211586.SO_2085 155
211586.SO_0049 211586.SO_2112 242
211586.SO_0049 211586.SO_2126 152
211586.SO_0049 211586.SO_2190 246
211586.SO_0049 211586.SO_2191 165
211586.SO_0049 211586.SO_2237 298
211586.SO_0049 211586.SO_2244 207
211586.SO_0049 211586.SO_2299 209
211586.SO_0049 211586.SO_2310 417
211586.SO_0049 211586.SO_2327 152
211586.SO_0049 211586.SO_2336 169
211586.SO_0049 211586.SO_2339 295
211586.SO_0049 211586.SO_2345 450
211586.SO_0049 211586.SO_2347 245
211586.SO_0049 211586.SO_2404 301
211586.SO_0049 211586.SO_2486 800
211586.SO_0049 211586.SO_2491 455
211586.SO_0049 211586.SO_2495 176
211586.SO_0049 211586.SO_2514 274
211586.SO_0049 211586.SO_2576 223
211586.SO_0049 211586.SO_2601 440
211586.SO_0049 211586.SO_2610 237
211586.SO_0049 211586.SO_2643 150
211586.SO_0049 211586.SO_2707 191
211586.SO_0049 211586.SO_2745 216
211586.SO_0049 211586.SO_2746 152
211586.SO_0049 211586.SO_2759 331
211586.SO_0049 211586.SO_2761 182
211586.SO_0049 211586.SO_2774 213
211586.SO_0049 211586.SO_2775 320
211586.SO_0049 211586.SO_2776 459
211586.SO_0049 211586.SO_2791 153
211586.SO_0049 211586.SO_2794 202
211586.SO_0049 211586.SO_2797 216
211586.SO_0049 211586.SO_2831 208
211586.SO_0049 211586.SO_2850 191
211586.SO_0049 211586.SO_2867 163
211586.SO_0049 211586.SO_3031 191
211586.SO_0049 211586.SO_3071 286
211586.SO_0049 211586.SO_3072 213
211586.SO_0049 211586.SO_3140 286
211586.SO_0049 211586.SO_3292 194
211586.SO_0049 211586.SO_3386 152
211586.SO_0049 211586.SO_3411 283
211586.SO_0049 211586.SO_3428 388
211586.SO_0049 211586.SO_3432 184
211586.SO_0049 211586.SO_3440 961
211586.SO_0049 211586.SO_3441 159
211586.SO_0049 211586.SO_3516 207
211586.SO_0049 211586.SO_3542 800
211586.SO_0049 211586.SO_3546 843
211586.SO_0049 211586.SO_3547 812
211586.SO_0049 211586.SO_3602 189
211586.SO_0049 211586.SO_3649 428
211586.SO_0049 211586.SO_3651 392
211586.SO_0049 211586.SO_3652 332
211586.SO_0049 211586.SO_3735 167
211586.SO_0049 211586.SO_3757 171
211586.SO_0049 211586.SO_3804 285
211586.SO_0049 211586.SO_3833 291
211586.SO_0049 211586.SO_3917 388
211586.SO_0049 211586.SO_3935 349
211586.SO_0049 211586.SO_3939 341
211586.SO_0049 211586.SO_3940 308
211586.SO_0049 211586.SO_3961 353
211586.SO_0049 211586.SO_3964 229
211586.SO_0049 211586.SO_3991 176
211586.SO_0049 211586.SO_4028 243
211586.SO_0049 211586.SO_4097 617
211586.SO_0049 211586.SO_4098 521
211586.SO_0049 211586.SO_4123 388
211586.SO_0049 211586.SO_4128 155
211586.SO_0049 211586.SO_4129 155
211586.SO_0049 211586.SO_4202 194
211586.SO_0049 211586.SO_4204 309
211586.SO_0049 211586.SO_4211 240
211586.SO_0049 211586.SO_4221 469
211586.SO_0049 211586.SO_4222 469
211586.SO_0049 211586.SO_4233 160
211586.SO_0049 211586.SO_4292 235
211586.SO_0049 211586.SO_4308 224
211586.SO_0049 211586.SO_4316 318
211586.SO_0049 211586.SO_4410 246
211586.SO_0049 211586.SO_4573 153
211586.SO_0049 211586.SO_4625 328
211586.SO_0049 211586.SO_4655 189
211586.SO_0049 211586.SO_4748 196
211586.SO_0049 211586.SO_4758 158
211586.SO_0049 211586.SO_A0099 151
211586.SO_0050 211586.SO_0019 251
211586.SO_0050 211586.SO_0046 497
211586.SO_0050 211586.SO_0047 374
211586.SO_0050 211586.SO_0048 642
211586.SO_0050 211586.SO_0049 666
211586.SO_0050 211586.SO_0052 769
211586.SO_0050 211586.SO_0053 736
211586.SO_0050 211586.SO_0054 432
211586.SO_0050 211586.SO_0061 360
211586.SO_0050 211586.SO_0065 360
211586.SO_0050 211586.SO_0108 166
211586.SO_0050 211586.SO_0109 151
211586.SO_0050 211586.SO_0110 155
211586.SO_0050 211586.SO_0137 815
211586.SO_0050 211586.SO_0151 244
211586.SO_0050 211586.SO_0196 188
211586.SO_0050 211586.SO_0221 192
211586.SO_0050 211586.SO_0423 223
211586.SO_0050 211586.SO_0480 529
211586.SO_0050 211586.SO_0605 153
211586.SO_0050 211586.SO_0703 169
211586.SO_0050 211586.SO_0704 161
211586.SO_0050 211586.SO_0774 185
211586.SO_0050 211586.SO_1000 152
211586.SO_0050 211586.SO_1114 162
211586.SO_0050 211586.SO_1144 176
211586.SO_0050 211586.SO_1178 229
211586.SO_0050 211586.SO_1205 157
211586.SO_0050 211586.SO_1261 159
211586.SO_0050 211586.SO_1284 177
211586.SO_0050 211586.SO_1367 152
211586.SO_0050 211586.SO_1496 208
211586.SO_0050 211586.SO_1499 175
211586.SO_0050 211586.SO_1576 228
211586.SO_0050 211586.SO_1645 407
211586.SO_0050 211586.SO_1707 358
211586.SO_0050 211586.SO_1755 285
211586.SO_0050 211586.SO_1793 184
211586.SO_0050 211586.SO_1991 157
211586.SO_0050 211586.SO_2018 257
211586.SO_0050 211586.SO_2105 183
211586.SO_0050 211586.SO_2240 150
211586.SO_0050 211586.SO_2255 158
211586.SO_0050 211586.SO_2257 164
211586.SO_0050 211586.SO_2259 193
211586.SO_0050 211586.SO_2262 333
211586.SO_0050 211586.SO_2264 538
211586.SO_0050 211586.SO_2354 205
211586.SO_0050 211586.SO_2439 278
211586.SO_0050 211586.SO_2443 431
211586.SO_0050 211586.SO_2444 179
211586.SO_0050 211586.SO_2471 190
211586.SO_0050 211586.SO_2504 242
211586.SO_0050 211586.SO_2544 167
211586.SO_0050 211586.SO_2577 218
211586.SO_0050 211586.SO_2586 225
211586.SO_0050 211586.SO_2617 516
211586.SO_0050 211586.SO_2633 181
211586.SO_0050 211586.SO_2705 165
211586.SO_0050 211586.SO_2745 182
211586.SO_0050 211586.SO_2750 395
211586.SO_0050 211586.SO_2797 182
211586.SO_0050 211586.SO_2948 185
211586.SO_0050 211586.SO_3054 526
211586.SO_0050 211586.SO_3105 279
211586.SO_0050 211586.SO_3275 159
211586.SO_0050 211586.SO_3300 227
211586.SO_0050 211586.SO_3517 167
211586.SO_0050 211586.SO_3615 175
211586.SO_0050 211586.SO_3655 163
211586.SO_0050 211586.SO_3738 155
211586.SO_0050 211586.SO_3895 192
211586.SO_0050 211586.SO_3962 158
211586.SO_0050 211586.SO_4199 192
211586.SO_0050 211586.SO_4315 191
211586.SO_0050 211586.SO_4397 176
211586.SO_0050 211586.SO_4449 558
211586.SO_0050 211586.SO_4552 152
211586.SO_0050 211586.SO_4611 157
211586.SO_0050 211586.SO_4671 152
211586.SO_0050 211586.SO_4672 177
211586.SO_0050 211586.SO_A0045 197
211586.SO_0051 211586.SO_0037 667
211586.SO_0051 211586.SO_0038 617
211586.SO_0051 211586.SO_0040 615
211586.SO_0051 211586.SO_0041 667
211586.SO_0051 211586.SO_0044 667
211586.SO_0051 211586.SO_0047 667
211586.SO_0051 211586.SO_0049 617
211586.SO_0051 211586.SO_0052 579
211586.SO_0051 211586.SO_0053 826
211586.SO_0051 211586.SO_0054 752
211586.SO_0051 211586.SO_0055 667
211586.SO_0051 211586.SO_0056 667
211586.SO_0051 211586.SO_0057 667
211586.SO_0051 211586.SO_0059 496
211586.SO_0051 211586.SO_0337 435
211586.SO_0051 211586.SO_0516 435
211586.SO_0052 211586.SO_0004 421
211586.SO_0052 211586.SO_0008 350
211586.SO_0052 211586.SO_0009 207
211586.SO_0052 211586.SO_0035 316
211586.SO_0052 211586.SO_0046 538
211586.SO_0052 211586.SO_0047 492
211586.SO_0052 211586.SO_0048 540
211586.SO_0052 211586.SO_0049 539
211586.SO_0052 211586.SO_0050 769
211586.SO_0052 211586.SO_0051 579
211586.SO_0052 211586.SO_0053 978
211586.SO_0052 211586.SO_0054 612
211586.SO_0052 211586.SO_0061 360
211586.SO_0052 211586.SO_0065 360
211586.SO_0052 211586.SO_0163 225
211586.SO_0052 211586.SO_0207 259
211586.SO_0052 211586.SO_0215 158
211586.SO_0052 211586.SO_0218 692
211586.SO_0052 211586.SO_0226 190
211586.SO_0052 211586.SO_0243 194
211586.SO_0052 211586.SO_0251 692
211586.SO_0052 211586.SO_0259 166
211586.SO_0052 211586.SO_0280 157
211586.SO_0052 211586.SO_0294 232
211586.SO_0052 211586.SO_0312 386
211586.SO_0052 211586.SO_0333 402
211586.SO_0052 211586.SO_0343 205
211586.SO_0052 211586.SO_0360 229
211586.SO_0052 211586.SO_0369 176
211586.SO_0052 211586.SO_0393 307
211586.SO_0052 211586.SO_0395 312
211586.SO_0052 211586.SO_0399 281
211586.SO_0052 211586.SO_0402 152
211586.SO_0052 211586.SO_0413 531
211586.SO_0052 211586.SO_0452 242
211586.SO_0052 211586.SO_0477 496
211586.SO_0052 211586.SO_0483 290
211586.SO_0052 211586.SO_0484 285
211586.SO_0052 211586.SO_0591 180
211586.SO_0052 211586.SO_0603 525
211586.SO_0052 211586.SO_0611 161
211586.SO_0052 211586.SO_0612 740
211586.SO_0052 211586.SO_0617 234
211586.SO_0052 211586.SO_0698 298
211586.SO_0052 211586.SO_0704 288
211586.SO_0052 211586.SO_0770 155
211586.SO_0052 211586.SO_0830 389
211586.SO_0052 211586.SO_0832 525
211586.SO_0052 211586.SO_0839 256
211586.SO_0052 211586.SO_0848 201
211586.SO_0052 211586.SO_0951 466
211586.SO_0052 211586.SO_1111 163
211586.SO_0052 211586.SO_1112 164
211586.SO_0052 211586.SO_1126 281
211586.SO_0052 211586.SO_1151 244
211586.SO_0052 211586.SO_1166 538
211586.SO_0052 211586.SO_1178 235
211586.SO_0052 211586.SO_1193 439
211586.SO_0052 211586.SO_1194 510
211586.SO_0052 211586.SO_1201 662
211586.SO_0052 211586.SO_1210.1 193
211586.SO_0052 211586.SO_1232 166
211586.SO_0052 211586.SO_1233 204
211586.SO_0052 211586.SO_1284 413
211586.SO_0052 211586.SO_1286 413
211586.SO_0052 211586.SO_1288 413
211586.SO_0052 211586.SO_1290 164
211586.SO_0052 211586.SO_1293 191
211586.SO_0052 211586.SO_1347 463
211586.SO_0052 211586.SO_1350 400
211586.SO_0052 211586.SO_1356 663
211586.SO_0052 211586.SO_1362 184
211586.SO_0052 211586.SO_1388 178
211586.SO_0052 211586.SO_1474 184
211586.SO_0052 211586.SO_1524 246
211586.SO_0052 211586.SO_1526 448
211586.SO_0052 211586.SO_1531 212
211586.SO_0052 211586.SO_1557 165
211586.SO_0052 211586.SO_1559 165
211586.SO_0052 211586.SO_1608 343
211586.SO_0052 211586.SO_1637 755
211586.SO_0052 211586.SO_1639 206
211586.SO_0052 211586.SO_1642 162
211586.SO_0052 211586.SO_1643 492
211586.SO_0052 211586.SO_1705 157
211586.SO_0052 211586.SO_1707 360
211586.SO_0052 211586.SO_1793 929
211586.SO_0052 211586.SO_1794 167
211586.SO_0052 211586.SO_1796 196
211586.SO_0052 211586.SO_1814 151
211586.SO_0052 211586.SO_1821 397
211586.SO_0052 211586.SO_1851 572
211586.SO_0052 211586.SO_1853 206
211586.SO_0052 211586.SO_1878 220
211586.SO_0052 211586.SO_1926 277
211586.SO_0052 211586.SO_1928 183
211586.SO_0052 211586.SO_1930 175
211586.SO_0052 211586.SO_1994 511
211586.SO_0052 211586.SO_2017 317
211586.SO_0052 211586.SO_2065 194
211586.SO_0052 211586.SO_2086 198
211586.SO_0052 211586.SO_2114 515
211586.SO_0052 211586.SO_2185 257
211586.SO_0052 211586.SO_2192 173
211586.SO_0052 211586.SO_2193 160
211586.SO_0052 211586.SO_2194 439
211586.SO_0052 211586.SO_2232.1 179
211586.SO_0052 211586.SO_2257 254
211586.SO_0052 211586.SO_2259 174
211586.SO_0052 211586.SO_2262 821
211586.SO_0052 211586.SO_2333 252
211586.SO_0052 211586.SO_2399 166
211586.SO_0052 211586.SO_2495 260
211586.SO_0052 211586.SO_2514 366
211586.SO_0052 211586.SO_2559 250
211586.SO_0052 211586.SO_2576 196
211586.SO_0052 211586.SO_2580 178
211586.SO_0052 211586.SO_2601 212
211586.SO_0052 211586.SO_2610 156
211586.SO_0052 211586.SO_2613 176
211586.SO_0052 211586.SO_2616 220
211586.SO_0052 211586.SO_2619 176
211586.SO_0052 211586.SO_2634 158
211586.SO_0052 211586.SO_2636 191
211586.SO_0052 211586.SO_2644 163
211586.SO_0052 211586.SO_2705 347
211586.SO_0052 211586.SO_2706 210
211586.SO_0052 211586.SO_2745 383
211586.SO_0052 211586.SO_2748 567
211586.SO_0052 211586.SO_2785 185
211586.SO_0052 211586.SO_2797 383
211586.SO_0052 211586.SO_2860 458
211586.SO_0052 211586.SO_2881 160
211586.SO_0052 211586.SO_2887 283
211586.SO_0052 211586.SO_3035 370
211586.SO_0052 211586.SO_3060 318
211586.SO_0052 211586.SO_3081 260
211586.SO_0052 211586.SO_3104 212
211586.SO_0052 211586.SO_3105 212
211586.SO_0052 211586.SO_3110 400
211586.SO_0052 211586.SO_3111 521
211586.SO_0052 211586.SO_3112 390
211586.SO_0052 211586.SO_3140 192
211586.SO_0052 211586.SO_3146 366
211586.SO_0052 211586.SO_3212 233
211586.SO_0052 211586.SO_3310 254
211586.SO_0052 211586.SO_3312 342
211586.SO_0052 211586.SO_3315 326
211586.SO_0052 211586.SO_3404 150
211586.SO_0052 211586.SO_3411 212
211586.SO_0052 211586.SO_3413 206
211586.SO_0052 211586.SO_3414 251
211586.SO_0052 211586.SO_3424 265
211586.SO_0052 211586.SO_3426 264
211586.SO_0052 211586.SO_3430 274
211586.SO_0052 211586.SO_3431 271
211586.SO_0052 211586.SO_3433 224
211586.SO_0052 211586.SO_3438 469
211586.SO_0052 211586.SO_3439 574
211586.SO_0052 211586.SO_3464 165
211586.SO_0052 211586.SO_3472 174
211586.SO_0052 211586.SO_3529 265
211586.SO_0052 211586.SO_3531 160
211586.SO_0052 211586.SO_3534 343
211586.SO_0052 211586.SO_3537 190
211586.SO_0052 211586.SO_3565 259
211586.SO_0052 211586.SO_3575 180
211586.SO_0052 211586.SO_3577 228
211586.SO_0052 211586.SO_3580 354
211586.SO_0052 211586.SO_3637 263
211586.SO_0052 211586.SO_3639 263
211586.SO_0052 211586.SO_3653 422
211586.SO_0052 211586.SO_3672 161
211586.SO_0052 211586.SO_3711 171
211586.SO_0052 211586.SO_3718 480
211586.SO_0052 211586.SO_3736 158
211586.SO_0052 211586.SO_3748 286
211586.SO_0052 211586.SO_3804 150
211586.SO_0052 211586.SO_3835 193
211586.SO_0052 211586.SO_3896 164
211586.SO_0052 211586.SO_3904 390
211586.SO_0052 211586.SO_3930 241
211586.SO_0052 211586.SO_3980 185
211586.SO_0052 211586.SO_4053 217
211586.SO_0052 211586.SO_4122 230
211586.SO_0052 211586.SO_4148 390
211586.SO_0052 211586.SO_4162 213
211586.SO_0052 211586.SO_4163 213
211586.SO_0052 211586.SO_4178 150
211586.SO_0052 211586.SO_4202 259
211586.SO_0052 211586.SO_4204 304
211586.SO_0052 211586.SO_4211 960
211586.SO_0052 211586.SO_4217 238
211586.SO_0052 211586.SO_4225 530
211586.SO_0052 211586.SO_4226 195
211586.SO_0052 211586.SO_4245 558
211586.SO_0052 211586.SO_4249 262
211586.SO_0052 211586.SO_4319 390
211586.SO_0052 211586.SO_4340 351
211586.SO_0052 211586.SO_4345 164
211586.SO_0052 211586.SO_4349 194
211586.SO_0052 211586.SO_4394 453
211586.SO_0052 211586.SO_4477 275
211586.SO_0052 211586.SO_4529 308
211586.SO_0052 211586.SO_4583 154
211586.SO_0052 211586.SO_4586 461
211586.SO_0052 211586.SO_4614 288
211586.SO_0052 211586.SO_4623 176
211586.SO_0052 211586.SO_4625 156
211586.SO_0052 211586.SO_4633 259
211586.SO_0052 211586.SO_4658 333
211586.SO_0052 211586.SO_4667 460
211586.SO_0052 211586.SO_4672 332
211586.SO_0052 211586.SO_4684 401
211586.SO_0052 211586.SO_4699 527
211586.SO_0052 211586.SO_A0114 904
211586.SO_0052 211586.SO_A0165 190
211586.SO_0053 211586.SO_0003 238
211586.SO_0053 211586.SO_0009 450
211586.SO_0053 211586.SO_0010 349
211586.SO_0053 211586.SO_0011 440
211586.SO_0053 211586.SO_0015 270
211586.SO_0053 211586.SO_0026 329
211586.SO_0053 211586.SO_0031 177
211586.SO_0053 211586.SO_0036 156
211586.SO_0053 211586.SO_0037 617
211586.SO_0053 211586.SO_0038 601
211586.SO_0053 211586.SO_0040 552
211586.SO_0053 211586.SO_0041 617
211586.SO_0053 211586.SO_0044 617
211586.SO_0053 211586.SO_0046 448
211586.SO_0053 211586.SO_0047 739
211586.SO_0053 211586.SO_0048 539
211586.SO_0053 211586.SO_0049 788
211586.SO_0053 211586.SO_0050 736
211586.SO_0053 211586.SO_0051 826
211586.SO_0053 211586.SO_0052 978
211586.SO_0053 211586.SO_0054 842
211586.SO_0053 211586.SO_0055 617
211586.SO_0053 211586.SO_0056 617
211586.SO_0053 211586.SO_0057 617
211586.SO_0053 211586.SO_0058 153
211586.SO_0053 211586.SO_0059 447
211586.SO_0053 211586.SO_0061 432
211586.SO_0053 211586.SO_0065 429
211586.SO_0053 211586.SO_0073 193
211586.SO_0053 211586.SO_0075 160
211586.SO_0053 211586.SO_0098 194
211586.SO_0053 211586.SO_0123 224
211586.SO_0053 211586.SO_0131 242
211586.SO_0053 211586.SO_0137 291
211586.SO_0053 211586.SO_0139 243
211586.SO_0053 211586.SO_0174 200
211586.SO_0053 211586.SO_0194 224
211586.SO_0053 211586.SO_0206 182
211586.SO_0053 211586.SO_0208 196
211586.SO_0053 211586.SO_0251 306
211586.SO_0053 211586.SO_0272 225
211586.SO_0053 211586.SO_0292 372
211586.SO_0053 211586.SO_0294 163
211586.SO_0053 211586.SO_0311 167
211586.SO_0053 211586.SO_0330 241
211586.SO_0053 211586.SO_0337 311
211586.SO_0053 211586.SO_0343 314
211586.SO_0053 211586.SO_0347 224
211586.SO_0053 211586.SO_0348 224
211586.SO_0053 211586.SO_0355 160
211586.SO_0053 211586.SO_0358 207
211586.SO_0053 211586.SO_0359 216
211586.SO_0053 211586.SO_0395 221
211586.SO_0053 211586.SO_0406 186
211586.SO_0053 211586.SO_0414 352
211586.SO_0053 211586.SO_0426 239
211586.SO_0053 211586.SO_0452 320
211586.SO_0053 211586.SO_0487 193
211586.SO_0053 211586.SO_0513 263
211586.SO_0053 211586.SO_0516 290
211586.SO_0053 211586.SO_0528 372
211586.SO_0053 211586.SO_0538 331
211586.SO_0053 211586.SO_0548 373
211586.SO_0053 211586.SO_0567 409
211586.SO_0053 211586.SO_0575 191
211586.SO_0053 211586.SO_0576 608
211586.SO_0053 211586.SO_0579 300
211586.SO_0053 211586.SO_0598 479
211586.SO_0053 211586.SO_0602 471
211586.SO_0053 211586.SO_0610 196
211586.SO_0053 211586.SO_0613 448
211586.SO_0053 211586.SO_0619 191
211586.SO_0053 211586.SO_0749 232
211586.SO_0053 211586.SO_0762 184
211586.SO_0053 211586.SO_0770 212
211586.SO_0053 211586.SO_0775 245
211586.SO_0053 211586.SO_0780 321
211586.SO_0053 211586.SO_0826 156
211586.SO_0053 211586.SO_0842 199
211586.SO_0053 211586.SO_0869 445
211586.SO_0053 211586.SO_0870 246
211586.SO_0053 211586.SO_0873 157
211586.SO_0053 211586.SO_0929 238
211586.SO_0053 211586.SO_0930 365
211586.SO_0053 211586.SO_0931 331
211586.SO_0053 211586.SO_0932 497
211586.SO_0053 211586.SO_0950 158
211586.SO_0053 211586.SO_0952 239
211586.SO_0053 211586.SO_0978 705
211586.SO_0053 211586.SO_0992 424
211586.SO_0053 211586.SO_1000 180
211586.SO_0053 211586.SO_1016 155
211586.SO_0053 211586.SO_1031 367
211586.SO_0053 211586.SO_1064 191
211586.SO_0053 211586.SO_1068 195
211586.SO_0053 211586.SO_1074 207
211586.SO_0053 211586.SO_1101 158
211586.SO_0053 211586.SO_1122 274
211586.SO_0053 211586.SO_1127 278
211586.SO_0053 211586.SO_1151 244
211586.SO_0053 211586.SO_1177 197
211586.SO_0053 211586.SO_1179 240
211586.SO_0053 211586.SO_1184 257
211586.SO_0053 211586.SO_1200 210
211586.SO_0053 211586.SO_1205 218
211586.SO_0053 211586.SO_1207 197
211586.SO_0053 211586.SO_1230 156
211586.SO_0053 211586.SO_1275 192
211586.SO_0053 211586.SO_1289 579
211586.SO_0053 211586.SO_1290 969
211586.SO_0053 211586.SO_1293 191
211586.SO_0053 211586.SO_1300 270
211586.SO_0053 211586.SO_1307 307
211586.SO_0053 211586.SO_1315 320
211586.SO_0053 211586.SO_1334 469
211586.SO_0053 211586.SO_1349 174
211586.SO_0053 211586.SO_1356 344
211586.SO_0053 211586.SO_1362 263
211586.SO_0053 211586.SO_1455 232
211586.SO_0053 211586.SO_1461 450
211586.SO_0053 211586.SO_1494 151
211586.SO_0053 211586.SO_1496 294
211586.SO_0053 211586.SO_1523 153
211586.SO_0053 211586.SO_1531 219
211586.SO_0053 211586.SO_1550 157
211586.SO_0053 211586.SO_1559 274
211586.SO_0053 211586.SO_1560 168
211586.SO_0053 211586.SO_1563 188
211586.SO_0053 211586.SO_1581 155
211586.SO_0053 211586.SO_1636 194
211586.SO_0053 211586.SO_1651 191
211586.SO_0053 211586.SO_1665 507
211586.SO_0053 211586.SO_1678 191
211586.SO_0053 211586.SO_1699 191
211586.SO_0053 211586.SO_1707 449
211586.SO_0053 211586.SO_1708 198
211586.SO_0053 211586.SO_1724 230
211586.SO_0053 211586.SO_1725 345
211586.SO_0053 211586.SO_1726 269
211586.SO_0053 211586.SO_1750 193
211586.SO_0053 211586.SO_1786 157
211586.SO_0053 211586.SO_1793 256
211586.SO_0053 211586.SO_1797 373
211586.SO_0053 211586.SO_1812 155
211586.SO_0053 211586.SO_1851 224
211586.SO_0053 211586.SO_1861 343
211586.SO_0053 211586.SO_1862 263
211586.SO_0053 211586.SO_1863 373
211586.SO_0053 211586.SO_1865 193
211586.SO_0053 211586.SO_1927 223
211586.SO_0053 211586.SO_1929 223
211586.SO_0053 211586.SO_1930 332
211586.SO_0053 211586.SO_1931 224
211586.SO_0053 211586.SO_1932 245
211586.SO_0053 211586.SO_1933 245
211586.SO_0053 211586.SO_1938 198
211586.SO_0053 211586.SO_1967 173
211586.SO_0053 211586.SO_1969 488
211586.SO_0053 211586.SO_1971 248
211586.SO_0053 211586.SO_2016 456
211586.SO_0053 211586.SO_2018 388
211586.SO_0053 211586.SO_2069 150
211586.SO_0053 211586.SO_2070 150
211586.SO_0053 211586.SO_2072 251
211586.SO_0053 211586.SO_2087 220
211586.SO_0053 211586.SO_2114 201
211586.SO_0053 211586.SO_2124 191
211586.SO_0053 211586.SO_2136 191
211586.SO_0053 211586.SO_2150 276
211586.SO_0053 211586.SO_2151 169
211586.SO_0053 211586.SO_2153 268
211586.SO_0053 211586.SO_2203 341
211586.SO_0053 211586.SO_2217 500
211586.SO_0053 211586.SO_2250 440
211586.SO_0053 211586.SO_2255 191
211586.SO_0053 211586.SO_2262 858
211586.SO_0053 211586.SO_2264 274
211586.SO_0053 211586.SO_2265 156
211586.SO_0053 211586.SO_2274 337
211586.SO_0053 211586.SO_2303 424
211586.SO_0053 211586.SO_2324 151
211586.SO_0053 211586.SO_2328 302
211586.SO_0053 211586.SO_2336 198
211586.SO_0053 211586.SO_2342 152
211586.SO_0053 211586.SO_2345 331
211586.SO_0053 211586.SO_2347 310
211586.SO_0053 211586.SO_2366 206
211586.SO_0053 211586.SO_2394 218
211586.SO_0053 211586.SO_2398 198
211586.SO_0053 211586.SO_2401 220
211586.SO_0053 211586.SO_2402 469
211586.SO_0053 211586.SO_2403 541
211586.SO_0053 211586.SO_2404 349
211586.SO_0053 211586.SO_2411 498
211586.SO_0053 211586.SO_2415 349
211586.SO_0053 211586.SO_2416 159
211586.SO_0053 211586.SO_2421 154
211586.SO_0053 211586.SO_2432 161
211586.SO_0053 211586.SO_2433 316
211586.SO_0053 211586.SO_2435 360
211586.SO_0053 211586.SO_2443 291
211586.SO_0053 211586.SO_2457 294
211586.SO_0053 211586.SO_2491 432
211586.SO_0053 211586.SO_2492 388
211586.SO_0053 211586.SO_2504 180
211586.SO_0053 211586.SO_2536 388
211586.SO_0053 211586.SO_2581 296
211586.SO_0053 211586.SO_2582 538
211586.SO_0053 211586.SO_2586 159
211586.SO_0053 211586.SO_2592 195
211586.SO_0053 211586.SO_2601 314
211586.SO_0053 211586.SO_2610 274
211586.SO_0053 211586.SO_2621 196
211586.SO_0053 211586.SO_2626 428
211586.SO_0053 211586.SO_2638 513
211586.SO_0053 211586.SO_2642 368
211586.SO_0053 211586.SO_2708 403
211586.SO_0053 211586.SO_2742 263
211586.SO_0053 211586.SO_2743 195
211586.SO_0053 211586.SO_2745 364
211586.SO_0053 211586.SO_2751 244
211586.SO_0053 211586.SO_2752 151
211586.SO_0053 211586.SO_2760 424
211586.SO_0053 211586.SO_2778 397
211586.SO_0053 211586.SO_2779 927
211586.SO_0053 211586.SO_2781 163
211586.SO_0053 211586.SO_2797 364
211586.SO_0053 211586.SO_2836 224
211586.SO_0053 211586.SO_2853 174
211586.SO_0053 211586.SO_2915 492
211586.SO_0053 211586.SO_2916 234
211586.SO_0053 211586.SO_3014 315
211586.SO_0053 211586.SO_3015 307
211586.SO_0053 211586.SO_3020 188
211586.SO_0053 211586.SO_3022 164
211586.SO_0053 211586.SO_3023 156
211586.SO_0053 211586.SO_3036 440
211586.SO_0053 211586.SO_3059 167
211586.SO_0053 211586.SO_3064 240
211586.SO_0053 211586.SO_3067 247
211586.SO_0053 211586.SO_3078.2 307
211586.SO_0053 211586.SO_3080 150
211586.SO_0053 211586.SO_3082 320
211586.SO_0053 211586.SO_3090 268
211586.SO_0053 211586.SO_3091 169
211586.SO_0053 211586.SO_3097.2 256
211586.SO_0053 211586.SO_3097.3 256
211586.SO_0053 211586.SO_3097.4 256
211586.SO_0053 211586.SO_3104 191
211586.SO_0053 211586.SO_3105 191
211586.SO_0053 211586.SO_3126 316
211586.SO_0053 211586.SO_3128.2 307
211586.SO_0053 211586.SO_3196 220
211586.SO_0053 211586.SO_3217 667
211586.SO_0053 211586.SO_3225 164
211586.SO_0053 211586.SO_3227 197
211586.SO_0053 211586.SO_3251 389
211586.SO_0053 211586.SO_3257 178
211586.SO_0053 211586.SO_3270 150
211586.SO_0053 211586.SO_3287 416
211586.SO_0053 211586.SO_3306 156
211586.SO_0053 211586.SO_3308 562
211586.SO_0053 211586.SO_3346 327
211586.SO_0053 211586.SO_3349 188
211586.SO_0053 211586.SO_3367 459
211586.SO_0053 211586.SO_3402 184
211586.SO_0053 211586.SO_3411 175
211586.SO_0053 211586.SO_3415 203
211586.SO_0053 211586.SO_3417 268
211586.SO_0053 211586.SO_3427 203
211586.SO_0053 211586.SO_3430 225
211586.SO_0053 211586.SO_3434 301
211586.SO_0053 211586.SO_3435 301
211586.SO_0053 211586.SO_3442 301
211586.SO_0053 211586.SO_3455 216
211586.SO_0053 211586.SO_3463 321
211586.SO_0053 211586.SO_3468 190
211586.SO_0053 211586.SO_3471 276
211586.SO_0053 211586.SO_3480 193
211586.SO_0053 211586.SO_3496 192
211586.SO_0053 211586.SO_3529 452
211586.SO_0053 211586.SO_3532 197
211586.SO_0053 211586.SO_3547 506
211586.SO_0053 211586.SO_3577 225
211586.SO_0053 211586.SO_3608 402
211586.SO_0053 211586.SO_3639 287
211586.SO_0053 211586.SO_3641 210
211586.SO_0053 211586.SO_3649 188
211586.SO_0053 211586.SO_3660 167
211586.SO_0053 211586.SO_3664 296
211586.SO_0053 211586.SO_3683 191
211586.SO_0053 211586.SO_3715 219
211586.SO_0053 211586.SO_3716 174
211586.SO_0053 211586.SO_3725 270
211586.SO_0053 211586.SO_3754 194
211586.SO_0053 211586.SO_3801 308
211586.SO_0053 211586.SO_3802 375
211586.SO_0053 211586.SO_3804 150
211586.SO_0053 211586.SO_3852 244
211586.SO_0053 211586.SO_3897 279
211586.SO_0053 211586.SO_3899 425
211586.SO_0053 211586.SO_3926 410
211586.SO_0053 211586.SO_3934 346
211586.SO_0053 211586.SO_3937 167
211586.SO_0053 211586.SO_3942 194
211586.SO_0053 211586.SO_3943 194
211586.SO_0053 211586.SO_3948 469
211586.SO_0053 211586.SO_3954 340
211586.SO_0053 211586.SO_3986 203
211586.SO_0053 211586.SO_4016 300
211586.SO_0053 211586.SO_4029 308
211586.SO_0053 211586.SO_4043 162
211586.SO_0053 211586.SO_4056 155
211586.SO_0053 211586.SO_4066 160
211586.SO_0053 211586.SO_4072 162
211586.SO_0053 211586.SO_4087 193
211586.SO_0053 211586.SO_4088 193
211586.SO_0053 211586.SO_4118 193
211586.SO_0053 211586.SO_4122 287
211586.SO_0053 211586.SO_4133 193
211586.SO_0053 211586.SO_4199 220
211586.SO_0053 211586.SO_4211 270
211586.SO_0053 211586.SO_4223 177
211586.SO_0053 211586.SO_4230 330
211586.SO_0053 211586.SO_4233 463
211586.SO_0053 211586.SO_4234 295
211586.SO_0053 211586.SO_4248 440
211586.SO_0053 211586.SO_4255 192
211586.SO_0053 211586.SO_4281 153
211586.SO_0053 211586.SO_4289 345
211586.SO_0053 211586.SO_4290 230
211586.SO_0053 211586.SO_4291 274
211586.SO_0053 211586.SO_4292 168
211586.SO_0053 211586.SO_4297 193
211586.SO_0053 211586.SO_4306 459
211586.SO_0053 211586.SO_4312 193
211586.SO_0053 211586.SO_4313 498
211586.SO_0053 211586.SO_4314 426
211586.SO_0053 211586.SO_4344 164
211586.SO_0053 211586.SO_4364 253
211586.SO_0053 211586.SO_4367 224
211586.SO_0053 211586.SO_4374 194
211586.SO_0053 211586.SO_4394 191
211586.SO_0053 211586.SO_4398 155
211586.SO_0053 211586.SO_4408 173
211586.SO_0053 211586.SO_4445 156
211586.SO_0053 211586.SO_4480 192
211586.SO_0053 211586.SO_4587 343
211586.SO_0053 211586.SO_4590 184
211586.SO_0053 211586.SO_4601 239
211586.SO_0053 211586.SO_4602 937
211586.SO_0053 211586.SO_4640 280
211586.SO_0053 211586.SO_4659 444
211586.SO_0053 211586.SO_4671 180
211586.SO_0053 211586.SO_4672 292
211586.SO_0053 211586.SO_4673 256
211586.SO_0053 211586.SO_4676 244
211586.SO_0053 211586.SO_4677 300
211586.SO_0053 211586.SO_4684 393
211586.SO_0053 211586.SO_4713 176
211586.SO_0053 211586.SO_4750 212
211586.SO_0053 211586.SO_4753 388
211586.SO_0054 211586.SO_0010 194
211586.SO_0054 211586.SO_0037 692
211586.SO_0054 211586.SO_0038 617
211586.SO_0054 211586.SO_0040 663
211586.SO_0054 211586.SO_0041 667
211586.SO_0054 211586.SO_0044 667
211586.SO_0054 211586.SO_0046 360
211586.SO_0054 211586.SO_0047 772
211586.SO_0054 211586.SO_0048 360
211586.SO_0054 211586.SO_0049 739
211586.SO_0054 211586.SO_0050 432
211586.SO_0054 211586.SO_0051 752
211586.SO_0054 211586.SO_0052 612
211586.SO_0054 211586.SO_0053 842
211586.SO_0054 211586.SO_0055 697
211586.SO_0054 211586.SO_0056 667
211586.SO_0054 211586.SO_0057 685
211586.SO_0054 211586.SO_0059 496
211586.SO_0054 211586.SO_0061 463
211586.SO_0054 211586.SO_0065 455
211586.SO_0054 211586.SO_0121 162
211586.SO_0054 211586.SO_0123 187
211586.SO_0054 211586.SO_0139 194
211586.SO_0054 211586.SO_0144 184
211586.SO_0054 211586.SO_0194 187
211586.SO_0054 211586.SO_0207 192
211586.SO_0054 211586.SO_0241 260
211586.SO_0054 211586.SO_0265 168
211586.SO_0054 211586.SO_0266 168
211586.SO_0054 211586.SO_0267 486
211586.SO_0054 211586.SO_0268 448
211586.SO_0054 211586.SO_0272 367
211586.SO_0054 211586.SO_0277 367
211586.SO_0054 211586.SO_0280 245
211586.SO_0054 211586.SO_0285 265
211586.SO_0054 211586.SO_0286 290
211586.SO_0054 211586.SO_0287 291
211586.SO_0054 211586.SO_0288 372
211586.SO_0054 211586.SO_0289 532
211586.SO_0054 211586.SO_0294 176
211586.SO_0054 211586.SO_0297 163
211586.SO_0054 211586.SO_0314 227
211586.SO_0054 211586.SO_0325 318
211586.SO_0054 211586.SO_0337 435
211586.SO_0054 211586.SO_0347 187
211586.SO_0054 211586.SO_0348 187
211586.SO_0054 211586.SO_0401 152
211586.SO_0054 211586.SO_0402 236
211586.SO_0054 211586.SO_0459 278
211586.SO_0054 211586.SO_0472 156
211586.SO_0054 211586.SO_0477 168
211586.SO_0054 211586.SO_0478 168
211586.SO_0054 211586.SO_0482 168
211586.SO_0054 211586.SO_0513 329
211586.SO_0054 211586.SO_0516 435
211586.SO_0054 211586.SO_0526 267
211586.SO_0054 211586.SO_0560.2 162
211586.SO_0054 211586.SO_0567 187
211586.SO_0054 211586.SO_0587 234
211586.SO_0054 211586.SO_0690 167
211586.SO_0054 211586.SO_0749 191
211586.SO_0054 211586.SO_0795 183
211586.SO_0054 211586.SO_0854 156
211586.SO_0054 211586.SO_0880 347
211586.SO_0054 211586.SO_0885 194
211586.SO_0054 211586.SO_0897 194
211586.SO_0054 211586.SO_0961 247
211586.SO_0054 211586.SO_1031 191
211586.SO_0054 211586.SO_1052 249
211586.SO_0054 211586.SO_1115 158
211586.SO_0054 211586.SO_1120 178
211586.SO_0054 211586.SO_1124 200
211586.SO_0054 211586.SO_1150 152
211586.SO_0054 211586.SO_1151 263
211586.SO_0054 211586.SO_1166 181
211586.SO_0054 211586.SO_1197 167
211586.SO_0054 211586.SO_1239 151
211586.SO_0054 211586.SO_1251 179
211586.SO_0054 211586.SO_1264 172
211586.SO_0054 211586.SO_1268 224
211586.SO_0054 211586.SO_1274 172
211586.SO_0054 211586.SO_1284 180
211586.SO_0054 211586.SO_1286 195
211586.SO_0054 211586.SO_1287 274
211586.SO_0054 211586.SO_1288 328
211586.SO_0054 211586.SO_1289 246
211586.SO_0054 211586.SO_1319 318
211586.SO_0054 211586.SO_1409 221
211586.SO_0054 211586.SO_1576 388
211586.SO_0054 211586.SO_1583 181
211586.SO_0054 211586.SO_1675 176
211586.SO_0054 211586.SO_1676 192
211586.SO_0054 211586.SO_1682 265
211586.SO_0054 211586.SO_1690 194
211586.SO_0054 211586.SO_1707 360
211586.SO_0054 211586.SO_1895 157
211586.SO_0054 211586.SO_2024 180
211586.SO_0054 211586.SO_2043 176
211586.SO_0054 211586.SO_2044 281
211586.SO_0054 211586.SO_2189 177
211586.SO_0054 211586.SO_2217 360
211586.SO_0054 211586.SO_2218 156
211586.SO_0054 211586.SO_2260 176
211586.SO_0054 211586.SO_2308 151
211586.SO_0054 211586.SO_2384 179
211586.SO_0054 211586.SO_2402 459
211586.SO_0054 211586.SO_2403 465
211586.SO_0054 211586.SO_2430 274
211586.SO_0054 211586.SO_2436 367
211586.SO_0054 211586.SO_2447 180
211586.SO_0054 211586.SO_2490 267
211586.SO_0054 211586.SO_2491 318
211586.SO_0054 211586.SO_2535 193
211586.SO_0054 211586.SO_2553 155
211586.SO_0054 211586.SO_2566 210
211586.SO_0054 211586.SO_2576 200
211586.SO_0054 211586.SO_2584 318
211586.SO_0054 211586.SO_2613 471
211586.SO_0054 211586.SO_2614 471
211586.SO_0054 211586.SO_2615 197
211586.SO_0054 211586.SO_2618 198
211586.SO_0054 211586.SO_2621 217
211586.SO_0054 211586.SO_2638 195
211586.SO_0054 211586.SO_2774 194
211586.SO_0054 211586.SO_2775 247
211586.SO_0054 211586.SO_2776 240
211586.SO_0054 211586.SO_2777 224
211586.SO_0054 211586.SO_2779 224
211586.SO_0054 211586.SO_2780 224
211586.SO_0054 211586.SO_2781 224
211586.SO_0054 211586.SO_2782 224
211586.SO_0054 211586.SO_2796 151
211586.SO_0054 211586.SO_2840 152
211586.SO_0054 211586.SO_2860 221
211586.SO_0054 211586.SO_2867 156
211586.SO_0054 211586.SO_2882 176
211586.SO_0054 211586.SO_2894 222
211586.SO_0054 211586.SO_2920 156
211586.SO_0054 211586.SO_3014 351
211586.SO_0054 211586.SO_3015 307
211586.SO_0054 211586.SO_3056 153
211586.SO_0054 211586.SO_3070 291
211586.SO_0054 211586.SO_3072 194
211586.SO_0054 211586.SO_3097.2 242
211586.SO_0054 211586.SO_3097.3 242
211586.SO_0054 211586.SO_3097.4 242
211586.SO_0054 211586.SO_3106 265
211586.SO_0054 211586.SO_3107 330
211586.SO_0054 211586.SO_3253 197
211586.SO_0054 211586.SO_3300 153
211586.SO_0054 211586.SO_3340 227
211586.SO_0054 211586.SO_3342 219
211586.SO_0054 211586.SO_3358 164
211586.SO_0054 211586.SO_3431 164
211586.SO_0054 211586.SO_3440 150
211586.SO_0054 211586.SO_3462 164
211586.SO_0054 211586.SO_3529 292
211586.SO_0054 211586.SO_3554 185
211586.SO_0054 211586.SO_3555 185
211586.SO_0054 211586.SO_3623 153
211586.SO_0054 211586.SO_3678 224
211586.SO_0054 211586.SO_3728 328
211586.SO_0054 211586.SO_3737 224
211586.SO_0054 211586.SO_3757 152
211586.SO_0054 211586.SO_3815 151
211586.SO_0054 211586.SO_3821 182
211586.SO_0054 211586.SO_3912 344
211586.SO_0054 211586.SO_3917 151
211586.SO_0054 211586.SO_3927 193
211586.SO_0054 211586.SO_3928 519
211586.SO_0054 211586.SO_3952 190
211586.SO_0054 211586.SO_3953 181
211586.SO_0054 211586.SO_3983 197
211586.SO_0054 211586.SO_3991 151
211586.SO_0054 211586.SO_4018 268
211586.SO_0054 211586.SO_4022 151
211586.SO_0054 211586.SO_4029 318
211586.SO_0054 211586.SO_4094 193
211586.SO_0054 211586.SO_4150 196
211586.SO_0054 211586.SO_4154 236
211586.SO_0054 211586.SO_4218 224
211586.SO_0054 211586.SO_4219 152
211586.SO_0054 211586.SO_4220 199
211586.SO_0054 211586.SO_4230 224
211586.SO_0054 211586.SO_4264 157
211586.SO_0054 211586.SO_4334 455
211586.SO_0054 211586.SO_4367 187
211586.SO_0054 211586.SO_4375 152
211586.SO_0054 211586.SO_4477 239
211586.SO_0054 211586.SO_4529 216
211586.SO_0054 211586.SO_4591 192
211586.SO_0054 211586.SO_4640 217
211586.SO_0054 211586.SO_4658 532
211586.SO_0054 211586.SO_4667 222
211586.SO_0054 211586.SO_4733 180
211586.SO_0055 211586.SO_0011 192
211586.SO_0055 211586.SO_0020 191
211586.SO_0055 211586.SO_0032 191
211586.SO_0055 211586.SO_0037 667
211586.SO_0055 211586.SO_0038 617
211586.SO_0055 211586.SO_0040 619
211586.SO_0055 211586.SO_0041 667
211586.SO_0055 211586.SO_0044 717
211586.SO_0055 211586.SO_0047 667
211586.SO_0055 211586.SO_0048 530
211586.SO_0055 211586.SO_0049 617
211586.SO_0055 211586.SO_0051 667
211586.SO_0055 211586.SO_0053 617
211586.SO_0055 211586.SO_0054 697
211586.SO_0055 211586.SO_0056 728
211586.SO_0055 211586.SO_0057 667
211586.SO_0055 211586.SO_0059 496
211586.SO_0055 211586.SO_0060 191
211586.SO_0055 211586.SO_0107 230
211586.SO_0055 211586.SO_0113 707
211586.SO_0055 211586.SO_0183 191
211586.SO_0055 211586.SO_0192 305
211586.SO_0055 211586.SO_0193 188
211586.SO_0055 211586.SO_0208 416
211586.SO_0055 211586.SO_0225 206
211586.SO_0055 211586.SO_0227 195
211586.SO_0055 211586.SO_0228 304
211586.SO_0055 211586.SO_0231 195
211586.SO_0055 211586.SO_0232 193
211586.SO_0055 211586.SO_0245 308
211586.SO_0055 211586.SO_0249 195
211586.SO_0055 211586.SO_0252 152
211586.SO_0055 211586.SO_0255 159
211586.SO_0055 211586.SO_0256 196
211586.SO_0055 211586.SO_0265 150
211586.SO_0055 211586.SO_0267 194
211586.SO_0055 211586.SO_0269 194
211586.SO_0055 211586.SO_0287 178
211586.SO_0055 211586.SO_0317 222
211586.SO_0055 211586.SO_0333 194
211586.SO_0055 211586.SO_0337 492
211586.SO_0055 211586.SO_0358 158
211586.SO_0055 211586.SO_0361 193
211586.SO_0055 211586.SO_0368 197
211586.SO_0055 211586.SO_0390.1 205
211586.SO_0055 211586.SO_0406 247
211586.SO_0055 211586.SO_0407 192
211586.SO_0055 211586.SO_0452 194
211586.SO_0055 211586.SO_0453 195
211586.SO_0055 211586.SO_0476 194
211586.SO_0055 211586.SO_0481 195
211586.SO_0055 211586.SO_0504 154
211586.SO_0055 211586.SO_0516 435
211586.SO_0055 211586.SO_0536 194
211586.SO_0055 211586.SO_0544.1 156
211586.SO_0055 211586.SO_0545 156
211586.SO_0055 211586.SO_0548 169
211586.SO_0055 211586.SO_0549 156
211586.SO_0055 211586.SO_0560 199
211586.SO_0055 211586.SO_0560.2 161
211586.SO_0055 211586.SO_0570 156
211586.SO_0055 211586.SO_0575 192
211586.SO_0055 211586.SO_0577 156
211586.SO_0055 211586.SO_0579 196
211586.SO_0055 211586.SO_0604 156
211586.SO_0055 211586.SO_0632 192
211586.SO_0055 211586.SO_0636 191
211586.SO_0055 211586.SO_0673 192
211586.SO_0055 211586.SO_0682 192
211586.SO_0055 211586.SO_0703 158
211586.SO_0055 211586.SO_0715 159
211586.SO_0055 211586.SO_0721 163
211586.SO_0055 211586.SO_0730 192
211586.SO_0055 211586.SO_0757 491
211586.SO_0055 211586.SO_0770 195
211586.SO_0055 211586.SO_0779 153
211586.SO_0055 211586.SO_0780 155
211586.SO_0055 211586.SO_0781 224
211586.SO_0055 211586.SO_0797 157
211586.SO_0055 211586.SO_0798 253
211586.SO_0055 211586.SO_0805 195
211586.SO_0055 211586.SO_0835 181
211586.SO_0055 211586.SO_0842 304
211586.SO_0055 211586.SO_0850 192
211586.SO_0055 211586.SO_0859 156
211586.SO_0055 211586.SO_0865 192
211586.SO_0055 211586.SO_0872 185
211586.SO_0055 211586.SO_0877 191
211586.SO_0055 211586.SO_0883 158
211586.SO_0055 211586.SO_0897 192
211586.SO_0055 211586.SO_0910 340
211586.SO_0055 211586.SO_0916 191
211586.SO_0055 211586.SO_0947 192
211586.SO_0055 211586.SO_0948 234
211586.SO_0055 211586.SO_0954 191
211586.SO_0055 211586.SO_0992 193
211586.SO_0055 211586.SO_1004 192
211586.SO_0055 211586.SO_1006 205
211586.SO_0055 211586.SO_1055 238
211586.SO_0055 211586.SO_1062 191
211586.SO_0055 211586.SO_1064 510
211586.SO_0055 211586.SO_1065 195
211586.SO_0055 211586.SO_1070 192
211586.SO_0055 211586.SO_1126 287
211586.SO_0055 211586.SO_1127 280
211586.SO_0055 211586.SO_1136 192
211586.SO_0055 211586.SO_1139 195
211586.SO_0055 211586.SO_1160 305
211586.SO_0055 211586.SO_1197 193
211586.SO_0055 211586.SO_1200 152
211586.SO_0055 211586.SO_1207 195
211586.SO_0055 211586.SO_1210 464
211586.SO_0055 211586.SO_1217 167
211586.SO_0055 211586.SO_1223 192
211586.SO_0055 211586.SO_1230 156
211586.SO_0055 211586.SO_1233 161
211586.SO_0055 211586.SO_1234 228
211586.SO_0055 211586.SO_1237 195
211586.SO_0055 211586.SO_1295.2 185
211586.SO_0055 211586.SO_1329 195
211586.SO_0055 211586.SO_1383 192
211586.SO_0055 211586.SO_1390 195
211586.SO_0055 211586.SO_1401 427
211586.SO_0055 211586.SO_1404 158
211586.SO_0055 211586.SO_1408 197
211586.SO_0055 211586.SO_1424 223
211586.SO_0055 211586.SO_1440 756
211586.SO_0055 211586.SO_1461 196
211586.SO_0055 211586.SO_1492 157
211586.SO_0055 211586.SO_1501 192
211586.SO_0055 211586.SO_1552 155
211586.SO_0055 211586.SO_1588 161
211586.SO_0055 211586.SO_1609 153
211586.SO_0055 211586.SO_1643 155
211586.SO_0055 211586.SO_1651 192
211586.SO_0055 211586.SO_1677 191
211586.SO_0055 211586.SO_1697 174
211586.SO_0055 211586.SO_1699 308
211586.SO_0055 211586.SO_1771.2 192
211586.SO_0055 211586.SO_1790 157
211586.SO_0055 211586.SO_1792 193
211586.SO_0055 211586.SO_1797 169
211586.SO_0055 211586.SO_1815 194
211586.SO_0055 211586.SO_1820 308
211586.SO_0055 211586.SO_1829 578
211586.SO_0055 211586.SO_1850 280
211586.SO_0055 211586.SO_1863 169
211586.SO_0055 211586.SO_1872 192
211586.SO_0055 211586.SO_1883 191
211586.SO_0055 211586.SO_1949 192
211586.SO_0055 211586.SO_1960 158
211586.SO_0055 211586.SO_1980 187
211586.SO_0055 211586.SO_1989 156
211586.SO_0055 211586.SO_2016 485
211586.SO_0055 211586.SO_2037 349
211586.SO_0055 211586.SO_2042 159
211586.SO_0055 211586.SO_2087 169
211586.SO_0055 211586.SO_2100 194
211586.SO_0055 211586.SO_2105 164
211586.SO_0055 211586.SO_2112 175
211586.SO_0055 211586.SO_2116 191
211586.SO_0055 211586.SO_2120 156
211586.SO_0055 211586.SO_2151 152
211586.SO_0055 211586.SO_2189 287
211586.SO_0055 211586.SO_2224 191
211586.SO_0055 211586.SO_2228 195
211586.SO_0055 211586.SO_2229 192
211586.SO_0055 211586.SO_2260 159
211586.SO_0055 211586.SO_2268 287
211586.SO_0055 211586.SO_2310 209
211586.SO_0055 211586.SO_2318 156
211586.SO_0055 211586.SO_2328 194
211586.SO_0055 211586.SO_2351 195
211586.SO_0055 211586.SO_2401 169
211586.SO_0055 211586.SO_2402 264
211586.SO_0055 211586.SO_2411 192
211586.SO_0055 211586.SO_2415 156
211586.SO_0055 211586.SO_2439 192
211586.SO_0055 211586.SO_2452 194
211586.SO_0055 211586.SO_2464 192
211586.SO_0055 211586.SO_2465 192
211586.SO_0055 211586.SO_2480 310
211586.SO_0055 211586.SO_2491 192
211586.SO_0055 211586.SO_2530 191
211586.SO_0055 211586.SO_2538 156
211586.SO_0055 211586.SO_2539 156
211586.SO_0055 211586.SO_2547 156
211586.SO_0055 211586.SO_2562 158
211586.SO_0055 211586.SO_2564 162
211586.SO_0055 211586.SO_2571 192
211586.SO_0055 211586.SO_2572 157
211586.SO_0055 211586.SO_2597 155
211586.SO_0055 211586.SO_2626 209
211586.SO_0055 211586.SO_2637 188
211586.SO_0055 211586.SO_2642 200
211586.SO_0055 211586.SO_2742 156
211586.SO_0055 211586.SO_2744 197
211586.SO_0055 211586.SO_2777 159
211586.SO_0055 211586.SO_2796 192
211586.SO_0055 211586.SO_2830 330
211586.SO_0055 211586.SO_2838 192
211586.SO_0055 211586.SO_2849 191
211586.SO_0055 211586.SO_2860 194
211586.SO_0055 211586.SO_2889 483
211586.SO_0055 211586.SO_2930 192
211586.SO_0055 211586.SO_2944 192
211586.SO_0055 211586.SO_2948 195
211586.SO_0055 211586.SO_3022 235
211586.SO_0055 211586.SO_3037 159
211586.SO_0055 211586.SO_3085 183
211586.SO_0055 211586.SO_3089 191
211586.SO_0055 211586.SO_3091 152
211586.SO_0055 211586.SO_3092 176
211586.SO_0055 211586.SO_3095 179
211586.SO_0055 211586.SO_3117 194
211586.SO_0055 211586.SO_3123 156
211586.SO_0055 211586.SO_3125 192
211586.SO_0055 211586.SO_3154 152
211586.SO_0055 211586.SO_3196 156
211586.SO_0055 211586.SO_3197 156
211586.SO_0055 211586.SO_3209 156
211586.SO_0055 211586.SO_3252 156
211586.SO_0055 211586.SO_3261 175
211586.SO_0055 211586.SO_3293 195
211586.SO_0055 211586.SO_3306 180
211586.SO_0055 211586.SO_3308 184
211586.SO_0055 211586.SO_3311 195
211586.SO_0055 211586.SO_3314 446
211586.SO_0055 211586.SO_3323 191
211586.SO_0055 211586.SO_3324 191
211586.SO_0055 211586.SO_3332 439
211586.SO_0055 211586.SO_3352 186
211586.SO_0055 211586.SO_3358 155
211586.SO_0055 211586.SO_3388 192
211586.SO_0055 211586.SO_3440 307
211586.SO_0055 211586.SO_3457 156
211586.SO_0055 211586.SO_3465 213
211586.SO_0055 211586.SO_3480 196
211586.SO_0055 211586.SO_3507 247
211586.SO_0055 211586.SO_3512 680
211586.SO_0055 211586.SO_3514 438
211586.SO_0055 211586.SO_3576 169
211586.SO_0055 211586.SO_3577 209
211586.SO_0055 211586.SO_3608 196
211586.SO_0055 211586.SO_3611 192
211586.SO_0055 211586.SO_3615 174
211586.SO_0055 211586.SO_3632 173
211586.SO_0055 211586.SO_3641 196
211586.SO_0055 211586.SO_3646 203
211586.SO_0055 211586.SO_3718 194
211586.SO_0055 211586.SO_3762 168
211586.SO_0055 211586.SO_3766 156
211586.SO_0055 211586.SO_3769 232
211586.SO_0055 211586.SO_3783 192
211586.SO_0055 211586.SO_3789 201
211586.SO_0055 211586.SO_3795 389
211586.SO_0055 211586.SO_3812 157
211586.SO_0055 211586.SO_3831 191
211586.SO_0055 211586.SO_3833 175
211586.SO_0055 211586.SO_3834 213
211586.SO_0055 211586.SO_3836 271
211586.SO_0055 211586.SO_3837 187
211586.SO_0055 211586.SO_3859 189
211586.SO_0055 211586.SO_3871 194
211586.SO_0055 211586.SO_3885 192
211586.SO_0055 211586.SO_3897 192
211586.SO_0055 211586.SO_3899 192
211586.SO_0055 211586.SO_3926 184
211586.SO_0055 211586.SO_3934 192
211586.SO_0055 211586.SO_3936 159
211586.SO_0055 211586.SO_3942 192
211586.SO_0055 211586.SO_3943 192
211586.SO_0055 211586.SO_3956 195
211586.SO_0055 211586.SO_3967 162
211586.SO_0055 211586.SO_3991 194
211586.SO_0055 211586.SO_4001 358
211586.SO_0055 211586.SO_4002 156
211586.SO_0055 211586.SO_4008 192
211586.SO_0055 211586.SO_4016 438
211586.SO_0055 211586.SO_4017 180
211586.SO_0055 211586.SO_4025 192
211586.SO_0055 211586.SO_4034 192
211586.SO_0055 211586.SO_4040 167
211586.SO_0055 211586.SO_4068 192
211586.SO_0055 211586.SO_4080 192
211586.SO_0055 211586.SO_4094 174
211586.SO_0055 211586.SO_4147 163
211586.SO_0055 211586.SO_4179 157
211586.SO_0055 211586.SO_4180 184
211586.SO_0055 211586.SO_4213 432
211586.SO_0055 211586.SO_4249 192
211586.SO_0055 211586.SO_4256 195
211586.SO_0055 211586.SO_4317 192
211586.SO_0055 211586.SO_4343 193
211586.SO_0055 211586.SO_4344 190
211586.SO_0055 211586.SO_4354 204
211586.SO_0055 211586.SO_4387 191
211586.SO_0055 211586.SO_4393 191
211586.SO_0055 211586.SO_4397 191
211586.SO_0055 211586.SO_4421 206
211586.SO_0055 211586.SO_4439 169
211586.SO_0055 211586.SO_4445 156
211586.SO_0055 211586.SO_4466 599
211586.SO_0055 211586.SO_4475 195
211586.SO_0055 211586.SO_4478 161
211586.SO_0055 211586.SO_4489 191
211586.SO_0055 211586.SO_4586 191
211586.SO_0055 211586.SO_4629 194
211586.SO_0055 211586.SO_4656.2 160
211586.SO_0055 211586.SO_4674 150
211586.SO_0055 211586.SO_4677 196
211586.SO_0055 211586.SO_4681 470
211586.SO_0055 211586.SO_4716 191
211586.SO_0055 211586.SO_A0004 182
211586.SO_0055 211586.SO_A0022 171
211586.SO_0055 211586.SO_A0060 191
211586.SO_0055 211586.SO_A0110 192
211586.SO_0055 211586.SO_A0112 192
211586.SO_0055 211586.SO_A0115 192
211586.SO_0056 211586.SO_0037 667
211586.SO_0056 211586.SO_0038 617
211586.SO_0056 211586.SO_0039 197
211586.SO_0056 211586.SO_0040 615
211586.SO_0056 211586.SO_0041 667
211586.SO_0056 211586.SO_0044 667
211586.SO_0056 211586.SO_0047 667
211586.SO_0056 211586.SO_0049 617
211586.SO_0056 211586.SO_0051 667
211586.SO_0056 211586.SO_0053 617
211586.SO_0056 211586.SO_0054 667
211586.SO_0056 211586.SO_0055 728
211586.SO_0056 211586.SO_0057 667
211586.SO_0056 211586.SO_0059 496
211586.SO_0056 211586.SO_0103 163
211586.SO_0056 211586.SO_0331 183
211586.SO_0056 211586.SO_0333 206
211586.SO_0056 211586.SO_0337 435
211586.SO_0056 211586.SO_0500 173
211586.SO_0056 211586.SO_0501 152
211586.SO_0056 211586.SO_0516 435
211586.SO_0056 211586.SO_0542 150
211586.SO_0056 211586.SO_0572 190
211586.SO_0056 211586.SO_0587 175
211586.SO_0056 211586.SO_0695 167
211586.SO_0056 211586.SO_0737 155
211586.SO_0056 211586.SO_0841 205
211586.SO_0056 211586.SO_1042 505
211586.SO_0056 211586.SO_1043 539
211586.SO_0056 211586.SO_1044 403
211586.SO_0056 211586.SO_1114 170
211586.SO_0056 211586.SO_1140 165
211586.SO_0056 211586.SO_1143 371
211586.SO_0056 211586.SO_1169 173
211586.SO_0056 211586.SO_1260 270
211586.SO_0056 211586.SO_1294 155
211586.SO_0056 211586.SO_1300 154
211586.SO_0056 211586.SO_1310 172
211586.SO_0056 211586.SO_1319 159
211586.SO_0056 211586.SO_1344 247
211586.SO_0056 211586.SO_1369 205
211586.SO_0056 211586.SO_1380 280
211586.SO_0056 211586.SO_1385 175
211586.SO_0056 211586.SO_1404 156
211586.SO_0056 211586.SO_1457 187
211586.SO_0056 211586.SO_1460 201
211586.SO_0056 211586.SO_1503 381
211586.SO_0056 211586.SO_1618 227
211586.SO_0056 211586.SO_1658 187
211586.SO_0056 211586.SO_1760 183
211586.SO_0056 211586.SO_1783 176
211586.SO_0056 211586.SO_1786 155
211586.SO_0056 211586.SO_1839 179
211586.SO_0056 211586.SO_1852 220
211586.SO_0056 211586.SO_1872 151
211586.SO_0056 211586.SO_1941 180
211586.SO_0056 211586.SO_1973 282
211586.SO_0056 211586.SO_2312 293
211586.SO_0056 211586.SO_2332 165
211586.SO_0056 211586.SO_2499 201
211586.SO_0056 211586.SO_2590 239
211586.SO_0056 211586.SO_2650 202
211586.SO_0056 211586.SO_2860 213
211586.SO_0056 211586.SO_2861 199
211586.SO_0056 211586.SO_2872 181
211586.SO_0056 211586.SO_2906 336
211586.SO_0056 211586.SO_3097 176
211586.SO_0056 211586.SO_3122 191
211586.SO_0056 211586.SO_3194.1 158
211586.SO_0056 211586.SO_3200 165
211586.SO_0056 211586.SO_3258 225
211586.SO_0056 211586.SO_3275 162
211586.SO_0056 211586.SO_3355 191
211586.SO_0056 211586.SO_3412 395
211586.SO_0056 211586.SO_3481 372
211586.SO_0056 211586.SO_3700 163
211586.SO_0056 211586.SO_3860 706
211586.SO_0056 211586.SO_3908 159
211586.SO_0056 211586.SO_3915 179
211586.SO_0056 211586.SO_4050 262
211586.SO_0056 211586.SO_4051 274
211586.SO_0056 211586.SO_4110 197
211586.SO_0056 211586.SO_4145 153
211586.SO_0056 211586.SO_4194 230
211586.SO_0056 211586.SO_4204 151
211586.SO_0056 211586.SO_4252 168
211586.SO_0056 211586.SO_4288 169
211586.SO_0056 211586.SO_4344 160
211586.SO_0056 211586.SO_4358 151
211586.SO_0056 211586.SO_4364 168
211586.SO_0056 211586.SO_4521 168
211586.SO_0056 211586.SO_4615 177
211586.SO_0056 211586.SO_4671 426
211586.SO_0056 211586.SO_A0048 227
211586.SO_0056 211586.SO_A0110 159
211586.SO_0056 211586.SO_A0112 166
211586.SO_0056 211586.SO_A0115 166
211586.SO_0056 211586.SO_A0132 174
211586.SO_0057 211586.SO_0023 220
211586.SO_0057 211586.SO_0024 230
211586.SO_0057 211586.SO_0025 182
211586.SO_0057 211586.SO_0027 182
211586.SO_0057 211586.SO_0028 294
211586.SO_0057 211586.SO_0029 287
211586.SO_0057 211586.SO_0030 154
211586.SO_0057 211586.SO_0031 310
211586.SO_0057 211586.SO_0032 160
211586.SO_0057 211586.SO_0033 224
211586.SO_0057 211586.SO_0037 667
211586.SO_0057 211586.SO_0038 617
211586.SO_0057 211586.SO_0039 191
211586.SO_0057 211586.SO_0040 615
211586.SO_0057 211586.SO_0041 667
211586.SO_0057 211586.SO_0044 667
211586.SO_0057 211586.SO_0047 667
211586.SO_0057 211586.SO_0049 617
211586.SO_0057 211586.SO_0051 667
211586.SO_0057 211586.SO_0053 617
211586.SO_0057 211586.SO_0054 685
211586.SO_0057 211586.SO_0055 667
211586.SO_0057 211586.SO_0056 667
211586.SO_0057 211586.SO_0058 980
211586.SO_0057 211586.SO_0059 895
211586.SO_0057 211586.SO_0060 809
211586.SO_0057 211586.SO_0061 359
211586.SO_0057 211586.SO_0062 224
211586.SO_0057 211586.SO_0063 224
211586.SO_0057 211586.SO_0065 220
211586.SO_0057 211586.SO_0070 204
211586.SO_0057 211586.SO_0213 168
211586.SO_0057 211586.SO_0214 168
211586.SO_0057 211586.SO_0292 191
211586.SO_0057 211586.SO_0301 180
211586.SO_0057 211586.SO_0337 435
211586.SO_0057 211586.SO_0441 191
211586.SO_0057 211586.SO_0453 253
211586.SO_0057 211586.SO_0516 435
211586.SO_0057 211586.SO_0591 194
211586.SO_0057 211586.SO_0604 298
211586.SO_0057 211586.SO_0695 225
211586.SO_0057 211586.SO_0959 156
211586.SO_0057 211586.SO_1011 256
211586.SO_0057 211586.SO_1062 160
211586.SO_0057 211586.SO_1161 304
211586.SO_0057 211586.SO_1178 203
211586.SO_0057 211586.SO_1258 177
211586.SO_0057 211586.SO_1284 208
211586.SO_0057 211586.SO_1313 343
211586.SO_0057 211586.SO_1354 203
211586.SO_0057 211586.SO_1366 220
211586.SO_0057 211586.SO_1368 156
211586.SO_0057 211586.SO_1392 161
211586.SO_0057 211586.SO_1481 383
211586.SO_0057 211586.SO_1575 154
211586.SO_0057 211586.SO_1627 202
211586.SO_0057 211586.SO_1647 383
211586.SO_0057 211586.SO_1694 168
211586.SO_0057 211586.SO_1755 246
211586.SO_0057 211586.SO_1792 426
211586.SO_0057 211586.SO_1815 438
211586.SO_0057 211586.SO_1872 161
211586.SO_0057 211586.SO_1917 258
211586.SO_0057 211586.SO_1932 196
211586.SO_0057 211586.SO_1933 196
211586.SO_0057 211586.SO_2085 359
211586.SO_0057 211586.SO_2086 335
211586.SO_0057 211586.SO_2119 150
211586.SO_0057 211586.SO_2215 154
211586.SO_0057 211586.SO_2299 202
211586.SO_0057 211586.SO_2300 375
211586.SO_0057 211586.SO_2301 344
211586.SO_0057 211586.SO_2302 400
211586.SO_0057 211586.SO_2303 191
211586.SO_0057 211586.SO_2506 169
211586.SO_0057 211586.SO_2530 160
211586.SO_0057 211586.SO_2537 220
211586.SO_0057 211586.SO_2609 154
211586.SO_0057 211586.SO_2619 179
211586.SO_0057 211586.SO_2635 268
211586.SO_0057 211586.SO_2728 195
211586.SO_0057 211586.SO_2815 203
211586.SO_0057 211586.SO_2896 199
211586.SO_0057 211586.SO_2919 253
211586.SO_0057 211586.SO_2920 277
211586.SO_0057 211586.SO_3050 156
211586.SO_0057 211586.SO_3138 150
211586.SO_0057 211586.SO_3140 180
211586.SO_0057 211586.SO_3230 150
211586.SO_0057 211586.SO_3232 150
211586.SO_0057 211586.SO_3293 240
211586.SO_0057 211586.SO_3311 166
211586.SO_0057 211586.SO_3316 203
211586.SO_0057 211586.SO_3359 265
211586.SO_0057 211586.SO_3432 208
211586.SO_0057 211586.SO_3440 193
211586.SO_0057 211586.SO_3462 200
211586.SO_0057 211586.SO_3480 322
211586.SO_0057 211586.SO_3517 242
211586.SO_0057 211586.SO_3585 233
211586.SO_0057 211586.SO_3640 167
211586.SO_0057 211586.SO_3641 322
211586.SO_0057 211586.SO_3688 230
211586.SO_0057 211586.SO_3689 150
211586.SO_0057 211586.SO_3720 182
211586.SO_0057 211586.SO_3725 206
211586.SO_0057 211586.SO_3736 239
211586.SO_0057 211586.SO_3768 225
211586.SO_0057 211586.SO_3934 198
211586.SO_0057 211586.SO_3937 177
211586.SO_0057 211586.SO_4030 251
211586.SO_0057 211586.SO_4118 179
211586.SO_0057 211586.SO_4123 291
211586.SO_0057 211586.SO_4249 304
211586.SO_0057 211586.SO_4281 865
211586.SO_0057 211586.SO_4313 239
211586.SO_0057 211586.SO_4335 184
211586.SO_0057 211586.SO_4351 203
211586.SO_0057 211586.SO_4378 153
211586.SO_0057 211586.SO_4387 189
211586.SO_0057 211586.SO_4429 157
211586.SO_0057 211586.SO_4451 165
211586.SO_0057 211586.SO_4472 150
211586.SO_0057 211586.SO_4557 379
211586.SO_0057 211586.SO_4662 180
211586.SO_0057 211586.SO_4718 150
211586.SO_0057 211586.SO_4748 191
211586.SO_0057 211586.SO_4749 157
211586.SO_0057 211586.SO_4758 168
211586.SO_0057 211586.SO_A0098 225
211586.SO_0058 211586.SO_0024 287
211586.SO_0058 211586.SO_0028 287
211586.SO_0058 211586.SO_0029 241
211586.SO_0058 211586.SO_0030 232
211586.SO_0058 211586.SO_0031 396
211586.SO_0058 211586.SO_0032 228
211586.SO_0058 211586.SO_0033 233
211586.SO_0058 211586.SO_0034 233
211586.SO_0058 211586.SO_0035 215
211586.SO_0058 211586.SO_0039 191
211586.SO_0058 211586.SO_0053 153
211586.SO_0058 211586.SO_0057 980
211586.SO_0058 211586.SO_0059 837
211586.SO_0058 211586.SO_0060 846
211586.SO_0058 211586.SO_0061 359
211586.SO_0058 211586.SO_0062 224
211586.SO_0058 211586.SO_0063 224
211586.SO_0058 211586.SO_0065 220
211586.SO_0058 211586.SO_0070 180
211586.SO_0058 211586.SO_0206 172
211586.SO_0058 211586.SO_0213 168
211586.SO_0058 211586.SO_0214 168
211586.SO_0058 211586.SO_0256 180
211586.SO_0058 211586.SO_0272 214
211586.SO_0058 211586.SO_0277 196
211586.SO_0058 211586.SO_0292 191
211586.SO_0058 211586.SO_0352 179
211586.SO_0058 211586.SO_0362 188
211586.SO_0058 211586.SO_0394 173
211586.SO_0058 211586.SO_0441 191
211586.SO_0058 211586.SO_0453 253
211586.SO_0058 211586.SO_0569 168
211586.SO_0058 211586.SO_0603 241
211586.SO_0058 211586.SO_0604 243
211586.SO_0058 211586.SO_0815 153
211586.SO_0058 211586.SO_0980 172
211586.SO_0058 211586.SO_1004 170
211586.SO_0058 211586.SO_1011 246
211586.SO_0058 211586.SO_1046 153
211586.SO_0058 211586.SO_1062 228
211586.SO_0058 211586.SO_1126 246
211586.SO_0058 211586.SO_1174 399
211586.SO_0058 211586.SO_1193 235
211586.SO_0058 211586.SO_1194 243
211586.SO_0058 211586.SO_1223 156
211586.SO_0058 211586.SO_1284 156
211586.SO_0058 211586.SO_1286 193
211586.SO_0058 211586.SO_1289 184
211586.SO_0058 211586.SO_1302 155
211586.SO_0058 211586.SO_1313 370
211586.SO_0058 211586.SO_1349 172
211586.SO_0058 211586.SO_1366 189
211586.SO_0058 211586.SO_1473 165
211586.SO_0058 211586.SO_1481 183
211586.SO_0058 211586.SO_1502 161
211586.SO_0058 211586.SO_1525 154
211586.SO_0058 211586.SO_1575 232
211586.SO_0058 211586.SO_1625 298
211586.SO_0058 211586.SO_1631 303
211586.SO_0058 211586.SO_1636 155
211586.SO_0058 211586.SO_1643 212
211586.SO_0058 211586.SO_1647 183
211586.SO_0058 211586.SO_1792 247
211586.SO_0058 211586.SO_1803 157
211586.SO_0058 211586.SO_1807 176
211586.SO_0058 211586.SO_1812 170
211586.SO_0058 211586.SO_1815 323
211586.SO_0058 211586.SO_1854 169
211586.SO_0058 211586.SO_1861 260
211586.SO_0058 211586.SO_1917 257
211586.SO_0058 211586.SO_1932 196
211586.SO_0058 211586.SO_1933 196
211586.SO_0058 211586.SO_2006 173
[truncated: 23,068,151 more chars]
