# Supplementary material for: Network-based features enable prediction of essential genes across diverse organisms
Source: PLoS One. 2018 Dec 13;13(12):e0208722. doi: 10.1371/journal.pone.0208722 (PMC6292609; doi:10.1371/journal.pone.0208722)
Supplement: S1 Dataset — PPI Data of 27 organisms along with essential genes information. (ZIP) [file pone.0208722.s001.zip › S1/224308.ess]

224308.BSU00010
224308.BSU00020
224308.BSU00060
224308.BSU00070
224308.BSU00090
224308.BSU00130
224308.BSU00190
224308.BSU00280
224308.BSU00310
224308.BSU00380
224308.BSU00460
224308.BSU00500
224308.BSU00510
224308.BSU00530
224308.BSU00620
224308.BSU00670
224308.BSU00680
224308.BSU00820
224308.BSU00900
224308.BSU00910
224308.BSU00920
224308.BSU00940
224308.BSU00990
224308.BSU01000
224308.BSU01030
224308.BSU01040
224308.BSU01050
224308.BSU01070
224308.BSU01080
224308.BSU01100
224308.BSU01110
224308.BSU01120
224308.BSU01130
224308.BSU01150
224308.BSU01160
224308.BSU01170
224308.BSU01180
224308.BSU01190
224308.BSU01200
224308.BSU01210
224308.BSU01220
224308.BSU01230
224308.BSU01240
224308.BSU01250
224308.BSU01260
224308.BSU01270
224308.BSU01280
224308.BSU01290
224308.BSU01300
224308.BSU01310
224308.BSU01320
224308.BSU01330
224308.BSU01340
224308.BSU01350
224308.BSU01360
224308.BSU01370
224308.BSU01380
224308.BSU01390
224308.BSU01400
224308.BSU01410
224308.BSU01420
224308.BSU01430
224308.BSU01440
224308.BSU01490
224308.BSU01500
224308.BSU01770
224308.BSU01780
224308.BSU03130
224308.BSU04560
224308.BSU04570
224308.BSU04620
224308.BSU04640
224308.BSU05910
224308.BSU05920
224308.BSU05940
224308.BSU06020
224308.BSU06030
224308.BSU06060
224308.BSU06070
224308.BSU06610
224308.BSU06620
224308.BSU06670
224308.BSU06680
224308.BSU06690
224308.BSU06720
224308.BSU08930
224308.BSU09510
224308.BSU09540
224308.BSU09950
224308.BSU11340
224308.BSU11420
224308.BSU11610
224308.BSU14180
224308.BSU14190
224308.BSU14530
224308.BSU14580
224308.BSU14840
224308.BSU14850
224308.BSU15080
224308.BSU15150
224308.BSU15160
224308.BSU15180
224308.BSU15190
224308.BSU15200
224308.BSU15220
224308.BSU15230
224308.BSU15240
224308.BSU15280
224308.BSU15290
224308.BSU15430
224308.BSU15680
224308.BSU15710
224308.BSU15730
224308.BSU15780
224308.BSU15820
224308.BSU15890
224308.BSU15900
224308.BSU15910
224308.BSU15920
224308.BSU15930
224308.BSU15940
224308.BSU15950
224308.BSU15980
224308.BSU15990
224308.BSU16030
224308.BSU16040
224308.BSU16050
224308.BSU16120
224308.BSU16490
224308.BSU16500
224308.BSU16520
224308.BSU16540
224308.BSU16550
224308.BSU16570
224308.BSU16580
224308.BSU16600
224308.BSU16630
224308.BSU16680
224308.BSU16750
224308.BSU16770
224308.BSU16920
224308.BSU16960
224308.BSU17370
224308.BSU17380
224308.BSU17390
224308.BSU17890
224308.BSU18070
224308.BSU18090
224308.BSU18100
224308.BSU19360
224308.BSU21810
224308.BSU22350
224308.BSU22360
224308.BSU22440
224308.BSU22450
224308.BSU22490
224308.BSU22740
224308.BSU22750
224308.BSU22760
224308.BSU22790
224308.BSU22830
224308.BSU22840
224308.BSU22890
224308.BSU23130
224308.BSU23140
224308.BSU23150
224308.BSU23210
224308.BSU23220
224308.BSU23840
224308.BSU24270
224308.BSU24280
224308.BSU24310
224308.BSU24340
224308.BSU24350
224308.BSU24900
224308.BSU25070
224308.BSU25160
224308.BSU25200
224308.BSU25210
224308.BSU25260
224308.BSU25270
224308.BSU25290
224308.BSU25410
224308.BSU25550
224308.BSU25560
224308.BSU25640
224308.BSU25650
224308.BSU25670
224308.BSU27410
224308.BSU27500
224308.BSU27510
224308.BSU27550
224308.BSU27560
224308.BSU27920
224308.BSU27940
224308.BSU27960
224308.BSU28020
224308.BSU28030
224308.BSU28090
224308.BSU28190
224308.BSU28390
224308.BSU28500
224308.BSU28630
224308.BSU28640
224308.BSU28850
224308.BSU28860
224308.BSU28870
224308.BSU28980
224308.BSU28990
224308.BSU29060
224308.BSU29190
224308.BSU29200
224308.BSU29210
224308.BSU29230
224308.BSU29660
224308.BSU29670
224308.BSU29790
224308.BSU30320
224308.BSU30550
224308.BSU30780
224308.BSU30790
224308.BSU30800
224308.BSU30820
224308.BSU31600
224308.BSU31610
224308.BSU31620
224308.BSU31630
224308.BSU31650
224308.BSU31750
224308.BSU32110
224308.BSU32170
224308.BSU32670
224308.BSU32680
224308.BSU32690
224308.BSU32700
224308.BSU32710
224308.BSU33900
224308.BSU33910
224308.BSU33920
224308.BSU33930
224308.BSU34790
224308.BSU35290
224308.BSU35300
224308.BSU35530
224308.BSU35660
224308.BSU35700
224308.BSU35710
224308.BSU35720
224308.BSU35740
224308.BSU35750
224308.BSU35760
224308.BSU36760
224308.BSU36900
224308.BSU36950
224308.BSU37010
224308.BSU37070
224308.BSU37120
224308.BSU37150
224308.BSU37330
224308.BSU38120
224308.BSU38490
224308.BSU40400
224308.BSU40410
224308.BSU40440
224308.BSU40500
224308.BSU40550
224308.BSU40890
224308.BSU40900
224308.BSU40910
224308.BSU41050
224308.BSU41060
