# Supplementary material for: Network-based features enable prediction of essential genes across diverse organisms
Source: PLoS One. 2018 Dec 13;13(12):e0208722. doi: 10.1371/journal.pone.0208722 (PMC6292609; doi:10.1371/journal.pone.0208722)
Supplement: S1 Dataset — PPI Data of 27 organisms along with essential genes information. (ZIP) [file pone.0208722.s001.zip › S1/209261.ppi.txt]

209261.t0001 209261.t0002 615
209261.t0001 209261.t0003 615
209261.t0001 209261.t0004 614
209261.t0002 209261.t0001 615
209261.t0002 209261.t0003 999
209261.t0002 209261.t0004 997
209261.t0002 209261.t0012 162
209261.t0002 209261.t0029 153
209261.t0002 209261.t0047 338
209261.t0002 209261.t0066 592
209261.t0002 209261.t0095 239
209261.t0002 209261.t0096 172
209261.t0002 209261.t0099 211
209261.t0002 209261.t0110 211
209261.t0002 209261.t0116 150
209261.t0002 209261.t0117 398
209261.t0002 209261.t0120 241
209261.t0002 209261.t0121 203
209261.t0002 209261.t0125 283
209261.t0002 209261.t0126 240
209261.t0002 209261.t0130 191
209261.t0002 209261.t0133 208
209261.t0002 209261.t0135 219
209261.t0002 209261.t0136 194
209261.t0002 209261.t0140 163
209261.t0002 209261.t0141 184
209261.t0002 209261.t0192 296
209261.t0002 209261.t0197 208
209261.t0002 209261.t0198 321
209261.t0002 209261.t0214 670
209261.t0002 209261.t0219 371
209261.t0002 209261.t0223 256
209261.t0002 209261.t0227 179
209261.t0002 209261.t0233 218
209261.t0002 209261.t0238 422
209261.t0002 209261.t0242 184
209261.t0002 209261.t0262 223
209261.t0002 209261.t0263 168
209261.t0002 209261.t0269 800
209261.t0002 209261.t0275 332
209261.t0002 209261.t0279 369
209261.t0002 209261.t0280 400
209261.t0002 209261.t0288 210
209261.t0002 209261.t0296 239
209261.t0002 209261.t0301 228
209261.t0002 209261.t0311 165
209261.t0002 209261.t0330 179
209261.t0002 209261.t0333 400
209261.t0002 209261.t0334 249
209261.t0002 209261.t0347 192
209261.t0002 209261.t0358 350
209261.t0002 209261.t0370 968
209261.t0002 209261.t0376 198
209261.t0002 209261.t0382 184
209261.t0002 209261.t0421 238
209261.t0002 209261.t0425 385
209261.t0002 209261.t0431 400
209261.t0002 209261.t0455 628
209261.t0002 209261.t0479 284
209261.t0002 209261.t0480 150
209261.t0002 209261.t0482 239
209261.t0002 209261.t0494 281
209261.t0002 209261.t0495 988
209261.t0002 209261.t0499 190
209261.t0002 209261.t0504 552
209261.t0002 209261.t0518 184
209261.t0002 209261.t0533 448
209261.t0002 209261.t0553 402
209261.t0002 209261.t0566 230
209261.t0002 209261.t0568 184
209261.t0002 209261.t0570 335
209261.t0002 209261.t0575 279
209261.t0002 209261.t0578 186
209261.t0002 209261.t0588 443
209261.t0002 209261.t0597 181
209261.t0002 209261.t0627 329
209261.t0002 209261.t0658 356
209261.t0002 209261.t0659 807
209261.t0002 209261.t0662 203
209261.t0002 209261.t0701 206
209261.t0002 209261.t0748 157
209261.t0002 209261.t0764 184
209261.t0002 209261.t0768 288
209261.t0002 209261.t0782 180
209261.t0002 209261.t0793 194
209261.t0002 209261.t0794 193
209261.t0002 209261.t0800 526
209261.t0002 209261.t0801 316
209261.t0002 209261.t0802 180
209261.t0002 209261.t0815 343
209261.t0002 209261.t0882 209
209261.t0002 209261.t0883 253
209261.t0002 209261.t0930 278
209261.t0002 209261.t0968 344
209261.t0002 209261.t0972 383
209261.t0002 209261.t0977 184
209261.t0002 209261.t0979 200
209261.t0002 209261.t0987 318
209261.t0002 209261.t1033 510
209261.t0002 209261.t1041 330
209261.t0002 209261.t1042 207
209261.t0002 209261.t1045 163
209261.t0002 209261.t1051 807
209261.t0002 209261.t1052 184
209261.t0002 209261.t1070 223
209261.t0002 209261.t1097 350
209261.t0002 209261.t1100 404
209261.t0002 209261.t1101 401
209261.t0002 209261.t1103 586
209261.t0002 209261.t1115 209
209261.t0002 209261.t1133 156
209261.t0002 209261.t1147 213
209261.t0002 209261.t1173 825
209261.t0002 209261.t1180 184
209261.t0002 209261.t1182 402
209261.t0002 209261.t1208 183
209261.t0002 209261.t1213 232
209261.t0002 209261.t1233 201
209261.t0002 209261.t1242 303
209261.t0002 209261.t1245 156
209261.t0002 209261.t1303 239
209261.t0002 209261.t1341 200
209261.t0002 209261.t1435 328
209261.t0002 209261.t1467 208
209261.t0002 209261.t1470 835
209261.t0002 209261.t1482 211
209261.t0002 209261.t1500 190
209261.t0002 209261.t1507 234
209261.t0002 209261.t1544 299
209261.t0002 209261.t1558 178
209261.t0002 209261.t1569 333
209261.t0002 209261.t1633 166
209261.t0002 209261.t1634 308
209261.t0002 209261.t1635 360
209261.t0002 209261.t1636 194
209261.t0002 209261.t1637 211
209261.t0002 209261.t1667 280
209261.t0002 209261.t1685 184
209261.t0002 209261.t1688 346
209261.t0002 209261.t1691 191
209261.t0002 209261.t1719 282
209261.t0002 209261.t1720 409
209261.t0002 209261.t1722 287
209261.t0002 209261.t1750 198
209261.t0002 209261.t1785 357
209261.t0002 209261.t1805 153
209261.t0002 209261.t1840 279
209261.t0002 209261.t1859 154
209261.t0002 209261.t1935 192
209261.t0002 209261.t1936 852
209261.t0002 209261.t1954 178
209261.t0002 209261.t1956 308
209261.t0002 209261.t1957 200
209261.t0002 209261.t1970 288
209261.t0002 209261.t1974 239
209261.t0002 209261.t1977 196
209261.t0002 209261.t1979 239
209261.t0002 209261.t1988 239
209261.t0002 209261.t1990 209
209261.t0002 209261.t1997 167
209261.t0002 209261.t2037 180
209261.t0002 209261.t2039 180
209261.t0002 209261.t2040 156
209261.t0002 209261.t2043 180
209261.t0002 209261.t2044 177
209261.t0002 209261.t2081 202
209261.t0002 209261.t2082 234
209261.t0002 209261.t2094 277
209261.t0002 209261.t2128 198
209261.t0002 209261.t2129 582
209261.t0002 209261.t2132 205
209261.t0002 209261.t2137 272
209261.t0002 209261.t2138 264
209261.t0002 209261.t2140 188
209261.t0002 209261.t2141 188
209261.t0002 209261.t2142 174
209261.t0002 209261.t2166 239
209261.t0002 209261.t2178 313
209261.t0002 209261.t2184 174
209261.t0002 209261.t2195 811
209261.t0002 209261.t2207 210
209261.t0002 209261.t2221 217
209261.t0002 209261.t2233 151
209261.t0002 209261.t2234 168
209261.t0002 209261.t2238 246
209261.t0002 209261.t2260 164
209261.t0002 209261.t2261 153
209261.t0002 209261.t2265 450
209261.t0002 209261.t2273 198
209261.t0002 209261.t2321 414
209261.t0002 209261.t2324 307
209261.t0002 209261.t2326 215
209261.t0002 209261.t2328 158
209261.t0002 209261.t2332 230
209261.t0002 209261.t2373 281
209261.t0002 209261.t2374 404
209261.t0002 209261.t2376 378
209261.t0002 209261.t2387 166
209261.t0002 209261.t2391 243
209261.t0002 209261.t2395 168
209261.t0002 209261.t2406 205
209261.t0002 209261.t2407 159
209261.t0002 209261.t2413 160
209261.t0002 209261.t2421 286
209261.t0002 209261.t2445 234
209261.t0002 209261.t2446 255
209261.t0002 209261.t2447 184
209261.t0002 209261.t2448 170
209261.t0002 209261.t2459 208
209261.t0002 209261.t2472 157
209261.t0002 209261.t2478 156
209261.t0002 209261.t2528 159
209261.t0002 209261.t2530 291
209261.t0002 209261.t2535 184
209261.t0002 209261.t2622 486
209261.t0002 209261.t2624 588
209261.t0002 209261.t2687 294
209261.t0002 209261.t2714 800
209261.t0002 209261.t2727 267
209261.t0002 209261.t2728 461
209261.t0002 209261.t2729 242
209261.t0002 209261.t2730 437
209261.t0002 209261.t2731 328
209261.t0002 209261.t2810 196
209261.t0002 209261.t2822 183
209261.t0002 209261.t2823 204
209261.t0002 209261.t2832 153
209261.t0002 209261.t2847 160
209261.t0002 209261.t2850 169
209261.t0002 209261.t2853 334
209261.t0002 209261.t2875 224
209261.t0002 209261.t2877 364
209261.t0002 209261.t2879 807
209261.t0002 209261.t2893 205
209261.t0002 209261.t2900 261
209261.t0002 209261.t2902 268
209261.t0002 209261.t2912 385
209261.t0002 209261.t2913 304
209261.t0002 209261.t2923 552
209261.t0002 209261.t2958 231
209261.t0002 209261.t2959 196
209261.t0002 209261.t2960 307
209261.t0002 209261.t2961 153
209261.t0002 209261.t2962 194
209261.t0002 209261.t2979 240
209261.t0002 209261.t2980 430
209261.t0002 209261.t2984 167
209261.t0002 209261.t2985 161
209261.t0002 209261.t3002 209
209261.t0002 209261.t3006 170
209261.t0002 209261.t3009 314
209261.t0002 209261.t3012 208
209261.t0002 209261.t3016 404
209261.t0002 209261.t3018 835
209261.t0002 209261.t3081 854
209261.t0002 209261.t3106 184
209261.t0002 209261.t3111 157
209261.t0002 209261.t3120 262
209261.t0002 209261.t3127 168
209261.t0002 209261.t3128 187
209261.t0002 209261.t3131 195
209261.t0002 209261.t3138 366
209261.t0002 209261.t3145 183
209261.t0002 209261.t3160 807
209261.t0002 209261.t3164 197
209261.t0002 209261.t3183 499
209261.t0002 209261.t3185 279
209261.t0002 209261.t3200 249
209261.t0002 209261.t3202 207
209261.t0002 209261.t3208 891
209261.t0002 209261.t3211 250
209261.t0002 209261.t3212 433
209261.t0002 209261.t3234 210
209261.t0002 209261.t3236 191
209261.t0002 209261.t3256 490
209261.t0002 209261.t3274 217
209261.t0002 209261.t3275 194
209261.t0002 209261.t3313 240
209261.t0002 209261.t3319 204
209261.t0002 209261.t3322 239
209261.t0002 209261.t3332 811
209261.t0002 209261.t3333 181
209261.t0002 209261.t3350 640
209261.t0002 209261.t3372 180
209261.t0002 209261.t3380 276
209261.t0002 209261.t3389 346
209261.t0002 209261.t3393 307
209261.t0002 209261.t3395 456
209261.t0002 209261.t3396 173
209261.t0002 209261.t3397 255
209261.t0002 209261.t3455 260
209261.t0002 209261.t3469 262
209261.t0002 209261.t3494 168
209261.t0002 209261.t3501 290
209261.t0002 209261.t3502 330
209261.t0002 209261.t3503 399
209261.t0002 209261.t3511 589
209261.t0002 209261.t3512 245
209261.t0002 209261.t3514 228
209261.t0002 209261.t3517 955
209261.t0002 209261.t3518 860
209261.t0002 209261.t3519 680
209261.t0002 209261.t3522 253
209261.t0002 209261.t3528 195
209261.t0002 209261.t3530 212
209261.t0002 209261.t3533 333
209261.t0002 209261.t3534 236
209261.t0002 209261.t3620 167
209261.t0002 209261.t3624 368
209261.t0002 209261.t3627 168
209261.t0002 209261.t3642 800
209261.t0002 209261.t3652 219
209261.t0002 209261.t3653 253
209261.t0002 209261.t3678 502
209261.t0002 209261.t3723 191
209261.t0002 209261.t3775 223
209261.t0002 209261.t3787 191
209261.t0002 209261.t3788 172
209261.t0002 209261.t3793 163
209261.t0002 209261.t3819 192
209261.t0002 209261.t3820 807
209261.t0002 209261.t3870 246
209261.t0002 209261.t3873 293
209261.t0002 209261.t3885 156
209261.t0002 209261.t3886 180
209261.t0002 209261.t3909 240
209261.t0002 209261.t3938 332
209261.t0002 209261.t3966 384
209261.t0002 209261.t3981 987
209261.t0002 209261.t4012 184
209261.t0002 209261.t4013 194
209261.t0002 209261.t4019 240
209261.t0002 209261.t4020 177
209261.t0002 209261.t4025 279
209261.t0002 209261.t4037 402
209261.t0002 209261.t4052 269
209261.t0002 209261.t4055 176
209261.t0002 209261.t4063 168
209261.t0002 209261.t4064 193
209261.t0002 209261.t4071 170
209261.t0002 209261.t4085 159
209261.t0002 209261.t4096 153
209261.t0002 209261.t4102 166
209261.t0002 209261.t4110 963
209261.t0002 209261.t4115 865
209261.t0002 209261.t4126 603
209261.t0002 209261.t4141 298
209261.t0002 209261.t4152 191
209261.t0002 209261.t4156 156
209261.t0002 209261.t4227 191
209261.t0002 209261.t4342 216
209261.t0002 209261.t4377 800
209261.t0002 209261.t4386 239
209261.t0002 209261.t4394 188
209261.t0002 209261.t4395 174
209261.t0002 209261.t4399 209
209261.t0002 209261.t4401 174
209261.t0002 209261.t4406 424
209261.t0002 209261.t4408 271
209261.t0002 209261.t4410 224
209261.t0002 209261.t4417 853
209261.t0002 209261.t4420 223
209261.t0002 209261.t4448 269
209261.t0002 209261.t4469 191
209261.t0002 209261.t4494 800
209261.t0002 209261.t4495 815
209261.t0002 209261.t4499 263
209261.t0002 209261.t4503 263
209261.t0002 209261.t4504 208
209261.t0002 209261.t4510 196
209261.t0002 209261.t4550 216
209261.t0002 209261.t4560 800
209261.t0002 209261.t4617 356
209261.t0002 209261.t4637 397
209261.t0002 209261.t4639 513
209261.t0003 209261.t0001 615
209261.t0003 209261.t0002 999
209261.t0003 209261.t0004 999
209261.t0003 209261.t0066 205
209261.t0003 209261.t0111 182
209261.t0003 209261.t0112 238
209261.t0003 209261.t0116 435
209261.t0003 209261.t0117 260
209261.t0003 209261.t0121 297
209261.t0003 209261.t0125 154
209261.t0003 209261.t0126 247
209261.t0003 209261.t0131 232
209261.t0003 209261.t0132 167
209261.t0003 209261.t0138 498
209261.t0003 209261.t0151 343
209261.t0003 209261.t0180 226
209261.t0003 209261.t0191 274
209261.t0003 209261.t0198 248
209261.t0003 209261.t0225 199
209261.t0003 209261.t0269 192
209261.t0003 209261.t0279 187
209261.t0003 209261.t0301 196
209261.t0003 209261.t0311 221
209261.t0003 209261.t0336 267
209261.t0003 209261.t0345 274
209261.t0003 209261.t0359 307
209261.t0003 209261.t0368 159
209261.t0003 209261.t0371 181
209261.t0003 209261.t0410 192
209261.t0003 209261.t0417 164
209261.t0003 209261.t0454 459
209261.t0003 209261.t0455 200
209261.t0003 209261.t0480 178
209261.t0003 209261.t0495 523
209261.t0003 209261.t0499 308
209261.t0003 209261.t0504 479
209261.t0003 209261.t0524 222
209261.t0003 209261.t0533 200
209261.t0003 209261.t0547 232
209261.t0003 209261.t0551 213
209261.t0003 209261.t0570 372
209261.t0003 209261.t0575 186
209261.t0003 209261.t0598 156
209261.t0003 209261.t0627 314
209261.t0003 209261.t0644 172
209261.t0003 209261.t0658 238
209261.t0003 209261.t0659 834
209261.t0003 209261.t0662 157
209261.t0003 209261.t0795 225
209261.t0003 209261.t0796 204
209261.t0003 209261.t0797 225
209261.t0003 209261.t0800 378
209261.t0003 209261.t0802 200
209261.t0003 209261.t0807 190
209261.t0003 209261.t0815 181
209261.t0003 209261.t0839 185
209261.t0003 209261.t0883 269
209261.t0003 209261.t0963 315
209261.t0003 209261.t0968 459
209261.t0003 209261.t0998 159
209261.t0003 209261.t1034 189
209261.t0003 209261.t1042 279
209261.t0003 209261.t1051 834
209261.t0003 209261.t1057 337
209261.t0003 209261.t1063 272
209261.t0003 209261.t1070 172
209261.t0003 209261.t1097 301
209261.t0003 209261.t1100 307
209261.t0003 209261.t1101 248
209261.t0003 209261.t1103 366
209261.t0003 209261.t1185 208
209261.t0003 209261.t1186 208
209261.t0003 209261.t1196 220
209261.t0003 209261.t1213 462
209261.t0003 209261.t1234 301
209261.t0003 209261.t1399 171
209261.t0003 209261.t1433 368
209261.t0003 209261.t1435 172
209261.t0003 209261.t1467 194
209261.t0003 209261.t1470 800
209261.t0003 209261.t1633 168
209261.t0003 209261.t1635 246
209261.t0003 209261.t1636 253
209261.t0003 209261.t1661 160
209261.t0003 209261.t1688 345
209261.t0003 209261.t1694 163
209261.t0003 209261.t1722 172
209261.t0003 209261.t1731 191
209261.t0003 209261.t1862 224
209261.t0003 209261.t1926 154
209261.t0003 209261.t1935 174
209261.t0003 209261.t1939 150
209261.t0003 209261.t1956 194
209261.t0003 209261.t1957 219
209261.t0003 209261.t1971 199
209261.t0003 209261.t1974 238
209261.t0003 209261.t1999 256
209261.t0003 209261.t2018 163
209261.t0003 209261.t2021 422
209261.t0003 209261.t2043 227
209261.t0003 209261.t2086 192
209261.t0003 209261.t2113 177
209261.t0003 209261.t2122 349
209261.t0003 209261.t2178 427
209261.t0003 209261.t2265 200
209261.t0003 209261.t2321 321
209261.t0003 209261.t2391 168
209261.t0003 209261.t2401 297
209261.t0003 209261.t2405 185
209261.t0003 209261.t2432 544
209261.t0003 209261.t2444 155
209261.t0003 209261.t2447 425
209261.t0003 209261.t2459 194
209261.t0003 209261.t2530 361
209261.t0003 209261.t2622 591
209261.t0003 209261.t2624 261
209261.t0003 209261.t2630 173
209261.t0003 209261.t2638 176
209261.t0003 209261.t2642 308
209261.t0003 209261.t2692 217
209261.t0003 209261.t2714 800
209261.t0003 209261.t2731 172
209261.t0003 209261.t2766 191
209261.t0003 209261.t2789 172
209261.t0003 209261.t2847 288
209261.t0003 209261.t2879 834
209261.t0003 209261.t2894 268
209261.t0003 209261.t2919 180
209261.t0003 209261.t2923 479
209261.t0003 209261.t2980 290
209261.t0003 209261.t2988 156
209261.t0003 209261.t3002 422
209261.t0003 209261.t3004 220
209261.t0003 209261.t3007 172
209261.t0003 209261.t3009 160
209261.t0003 209261.t3081 890
209261.t0003 209261.t3094 352
209261.t0003 209261.t3126 249
209261.t0003 209261.t3127 312
209261.t0003 209261.t3128 306
209261.t0003 209261.t3160 834
209261.t0003 209261.t3203 320
209261.t0003 209261.t3204 497
209261.t0003 209261.t3206 437
209261.t0003 209261.t3212 274
209261.t0003 209261.t3224 221
209261.t0003 209261.t3234 153
209261.t0003 209261.t3247 232
209261.t0003 209261.t3286 191
209261.t0003 209261.t3294 350
209261.t0003 209261.t3298 175
209261.t0003 209261.t3322 232
209261.t0003 209261.t3327 307
209261.t0003 209261.t3332 804
209261.t0003 209261.t3342 268
209261.t0003 209261.t3380 424
209261.t0003 209261.t3389 509
209261.t0003 209261.t3394 164
209261.t0003 209261.t3395 495
209261.t0003 209261.t3397 311
209261.t0003 209261.t3503 182
209261.t0003 209261.t3514 196
209261.t0003 209261.t3517 998
209261.t0003 209261.t3518 944
209261.t0003 209261.t3519 352
209261.t0003 209261.t3522 223
209261.t0003 209261.t3622 180
209261.t0003 209261.t3640 155
209261.t0003 209261.t3641 156
209261.t0003 209261.t3652 321
209261.t0003 209261.t3653 254
209261.t0003 209261.t3668 167
209261.t0003 209261.t3722 242
209261.t0003 209261.t3723 203
209261.t0003 209261.t3809 353
209261.t0003 209261.t3820 800
209261.t0003 209261.t3824 198
209261.t0003 209261.t3922 368
209261.t0003 209261.t3962 168
209261.t0003 209261.t3967 163
209261.t0003 209261.t3981 399
209261.t0003 209261.t4002 222
209261.t0003 209261.t4022 175
209261.t0003 209261.t4024 343
209261.t0003 209261.t4052 157
209261.t0003 209261.t4055 189
209261.t0003 209261.t4085 280
209261.t0003 209261.t4095 269
209261.t0003 209261.t4102 168
209261.t0003 209261.t4115 804
209261.t0003 209261.t4126 940
209261.t0003 209261.t4136 163
209261.t0003 209261.t4168 233
209261.t0003 209261.t4329 157
209261.t0003 209261.t4375 242
209261.t0003 209261.t4386 308
209261.t0003 209261.t4406 243
209261.t0003 209261.t4448 157
209261.t0003 209261.t4453 159
209261.t0003 209261.t4504 256
209261.t0003 209261.t4557 343
209261.t0003 209261.t4587 161
209261.t0003 209261.t4617 238
209261.t0003 209261.t4639 442
209261.t0004 209261.t0001 614
209261.t0004 209261.t0002 997
209261.t0004 209261.t0003 999
209261.t0004 209261.t0012 434
209261.t0004 209261.t0013 261
209261.t0004 209261.t0047 194
209261.t0004 209261.t0048 160
209261.t0004 209261.t0066 283
209261.t0004 209261.t0094 900
209261.t0004 209261.t0114 503
209261.t0004 209261.t0115 369
209261.t0004 209261.t0116 411
209261.t0004 209261.t0117 284
209261.t0004 209261.t0119 189
209261.t0004 209261.t0120 427
209261.t0004 209261.t0121 235
209261.t0004 209261.t0127 152
209261.t0004 209261.t0131 158
209261.t0004 209261.t0147 241
209261.t0004 209261.t0168 900
209261.t0004 209261.t0242 184
209261.t0004 209261.t0263 492
209261.t0004 209261.t0275 276
209261.t0004 209261.t0288 244
209261.t0004 209261.t0301 360
209261.t0004 209261.t0345 153
209261.t0004 209261.t0346 297
209261.t0004 209261.t0368 307
209261.t0004 209261.t0376 372
209261.t0004 209261.t0418 326
209261.t0004 209261.t0427 474
209261.t0004 209261.t0431 301
209261.t0004 209261.t0455 584
209261.t0004 209261.t0473 162
209261.t0004 209261.t0479 168
209261.t0004 209261.t0480 277
209261.t0004 209261.t0495 385
209261.t0004 209261.t0499 150
209261.t0004 209261.t0504 436
209261.t0004 209261.t0533 601
209261.t0004 209261.t0570 160
209261.t0004 209261.t0575 160
209261.t0004 209261.t0597 230
209261.t0004 209261.t0598 156
209261.t0004 209261.t0654 152
209261.t0004 209261.t0658 433
209261.t0004 209261.t0659 320
209261.t0004 209261.t0701 153
209261.t0004 209261.t0702 158
209261.t0004 209261.t0749 208
209261.t0004 209261.t0799 326
209261.t0004 209261.t0800 448
209261.t0004 209261.t0801 192
209261.t0004 209261.t0802 272
209261.t0004 209261.t0804 164
209261.t0004 209261.t0807 203
209261.t0004 209261.t0862 307
209261.t0004 209261.t0872 239
209261.t0004 209261.t0883 160
209261.t0004 209261.t0968 360
209261.t0004 209261.t0972 301
209261.t0004 209261.t0974 156
209261.t0004 209261.t0992 285
209261.t0004 209261.t1014 152
209261.t0004 209261.t1051 320
209261.t0004 209261.t1082 310
209261.t0004 209261.t1100 267
209261.t0004 209261.t1101 168
209261.t0004 209261.t1178 171
209261.t0004 209261.t1189 265
209261.t0004 209261.t1213 299
209261.t0004 209261.t1314 354
209261.t0004 209261.t1317 246
209261.t0004 209261.t1426 288
209261.t0004 209261.t1500 318
209261.t0004 209261.t1520 462
209261.t0004 209261.t1616 208
209261.t0004 209261.t1633 170
209261.t0004 209261.t1634 291
209261.t0004 209261.t1635 177
209261.t0004 209261.t1637 398
209261.t0004 209261.t1638 235
209261.t0004 209261.t1722 220
209261.t0004 209261.t1753 487
209261.t0004 209261.t1795 206
209261.t0004 209261.t1840 233
209261.t0004 209261.t1844 192
209261.t0004 209261.t1859 233
209261.t0004 209261.t1930 216
209261.t0004 209261.t1937 274
209261.t0004 209261.t1946 459
209261.t0004 209261.t1949 291
209261.t0004 209261.t1957 927
209261.t0004 209261.t1971 447
209261.t0004 209261.t1998 290
209261.t0004 209261.t1999 914
209261.t0004 209261.t2043 341
209261.t0004 209261.t2081 435
209261.t0004 209261.t2082 452
209261.t0004 209261.t2085 274
209261.t0004 209261.t2109 275
209261.t0004 209261.t2128 150
209261.t0004 209261.t2140 202
209261.t0004 209261.t2160 272
209261.t0004 209261.t2178 201
209261.t0004 209261.t2222 192
209261.t0004 209261.t2265 380
209261.t0004 209261.t2321 476
209261.t0004 209261.t2391 167
209261.t0004 209261.t2395 192
209261.t0004 209261.t2401 295
209261.t0004 209261.t2417 222
209261.t0004 209261.t2418 277
209261.t0004 209261.t2419 304
209261.t0004 209261.t2421 443
209261.t0004 209261.t2432 607
209261.t0004 209261.t2476 270
209261.t0004 209261.t2478 265
209261.t0004 209261.t2507 239
209261.t0004 209261.t2528 225
209261.t0004 209261.t2530 189
209261.t0004 209261.t2535 184
209261.t0004 209261.t2538 182
209261.t0004 209261.t2604 157
209261.t0004 209261.t2616 158
209261.t0004 209261.t2622 295
209261.t0004 209261.t2628 290
209261.t0004 209261.t2629 194
209261.t0004 209261.t2630 193
209261.t0004 209261.t2631 183
209261.t0004 209261.t2638 232
209261.t0004 209261.t2757 192
209261.t0004 209261.t2762 276
209261.t0004 209261.t2823 172
209261.t0004 209261.t2827 184
209261.t0004 209261.t2870 159
209261.t0004 209261.t2879 320
209261.t0004 209261.t2900 294
209261.t0004 209261.t2902 320
209261.t0004 209261.t2910 245
209261.t0004 209261.t2919 212
209261.t0004 209261.t2923 480
209261.t0004 209261.t2958 490
209261.t0004 209261.t2959 488
209261.t0004 209261.t2960 448
209261.t0004 209261.t2962 272
209261.t0004 209261.t2973 177
209261.t0004 209261.t2979 223
209261.t0004 209261.t2980 321
209261.t0004 209261.t3004 150
209261.t0004 209261.t3094 432
209261.t0004 209261.t3127 392
209261.t0004 209261.t3128 290
209261.t0004 209261.t3145 209
209261.t0004 209261.t3160 320
209261.t0004 209261.t3164 976
209261.t0004 209261.t3200 309
209261.t0004 209261.t3208 209
209261.t0004 209261.t3244 228
209261.t0004 209261.t3247 220
209261.t0004 209261.t3283 219
209261.t0004 209261.t3294 174
209261.t0004 209261.t3302 208
209261.t0004 209261.t3319 172
209261.t0004 209261.t3332 207
209261.t0004 209261.t3380 300
209261.t0004 209261.t3389 608
209261.t0004 209261.t3393 972
209261.t0004 209261.t3394 211
209261.t0004 209261.t3395 382
209261.t0004 209261.t3397 453
209261.t0004 209261.t3465 169
209261.t0004 209261.t3502 462
209261.t0004 209261.t3503 256
209261.t0004 209261.t3511 248
209261.t0004 209261.t3514 360
209261.t0004 209261.t3517 968
209261.t0004 209261.t3518 178
209261.t0004 209261.t3519 176
209261.t0004 209261.t3522 167
209261.t0004 209261.t3578 301
209261.t0004 209261.t3614 299
209261.t0004 209261.t3622 212
209261.t0004 209261.t3624 595
209261.t0004 209261.t3627 225
209261.t0004 209261.t3652 324
209261.t0004 209261.t3653 299
209261.t0004 209261.t3666 156
209261.t0004 209261.t3667 156
209261.t0004 209261.t3668 156
209261.t0004 209261.t3715 283
209261.t0004 209261.t3722 352
209261.t0004 209261.t3723 211
209261.t0004 209261.t3774 202
209261.t0004 209261.t3781 157
209261.t0004 209261.t3811 899
209261.t0004 209261.t3835 222
209261.t0004 209261.t3902 174
209261.t0004 209261.t3904 336
209261.t0004 209261.t3905 224
209261.t0004 209261.t3906 208
209261.t0004 209261.t3931 194
209261.t0004 209261.t3952 199
209261.t0004 209261.t3981 531
209261.t0004 209261.t4010 176
209261.t0004 209261.t4019 374
209261.t0004 209261.t4020 237
209261.t0004 209261.t4024 389
209261.t0004 209261.t4053 194
209261.t0004 209261.t4078 196
209261.t0004 209261.t4091 219
209261.t0004 209261.t4096 261
209261.t0004 209261.t4097 178
209261.t0004 209261.t4099 239
209261.t0004 209261.t4102 170
209261.t0004 209261.t4110 296
209261.t0004 209261.t4126 900
209261.t0004 209261.t4140 244
209261.t0004 209261.t4160 193
209261.t0004 209261.t4355 262
209261.t0004 209261.t4375 235
209261.t0004 209261.t4391 192
209261.t0004 209261.t4442 182
209261.t0004 209261.t4444 164
209261.t0004 209261.t4445 155
209261.t0004 209261.t4472 442
209261.t0004 209261.t4557 262
209261.t0004 209261.t4617 433
209261.t0004 209261.t4639 429
209261.t0005 209261.t0006 763
209261.t0005 209261.t0007 457
209261.t0005 209261.t0008 302
209261.t0005 209261.t0029 198
209261.t0005 209261.t0224 155
209261.t0005 209261.t0231 209
209261.t0005 209261.t0245 268
209261.t0005 209261.t0263 481
209261.t0005 209261.t0363 164
209261.t0005 209261.t0368 459
209261.t0005 209261.t0386 251
209261.t0005 209261.t0485 363
209261.t0005 209261.t0588 191
209261.t0005 209261.t0750 223
209261.t0005 209261.t0772 150
209261.t0005 209261.t0798 156
209261.t0005 209261.t0892 153
209261.t0005 209261.t0923 155
209261.t0005 209261.t1030 167
209261.t0005 209261.t1032 560
209261.t0005 209261.t1176 150
209261.t0005 209261.t1177 256
209261.t0005 209261.t1410 168
209261.t0005 209261.t1584 267
209261.t0005 209261.t1630 360
209261.t0005 209261.t1637 192
209261.t0005 209261.t1709 192
209261.t0005 209261.t1857 152
209261.t0005 209261.t1931 416
209261.t0005 209261.t1933 153
209261.t0005 209261.t1975 186
209261.t0005 209261.t2090 221
209261.t0005 209261.t2092 192
209261.t0005 209261.t2094 230
209261.t0005 209261.t2226 380
209261.t0005 209261.t2265 317
209261.t0005 209261.t2287 150
209261.t0005 209261.t2290 328
209261.t0005 209261.t2381 209
209261.t0005 209261.t2400 228
209261.t0005 209261.t2443 150
209261.t0005 209261.t2444 183
209261.t0005 209261.t2445 216
209261.t0005 209261.t2446 222
209261.t0005 209261.t2455 289
209261.t0005 209261.t2456 263
209261.t0005 209261.t2457 192
209261.t0005 209261.t2460 224
209261.t0005 209261.t2469 301
209261.t0005 209261.t2478 179
209261.t0005 209261.t2546 224
209261.t0005 209261.t2783 225
209261.t0005 209261.t2793 153
209261.t0005 209261.t2876 323
209261.t0005 209261.t2902 301
209261.t0005 209261.t2917 152
209261.t0005 209261.t2997 151
209261.t0005 209261.t3011 353
209261.t0005 209261.t3012 240
209261.t0005 209261.t3013 205
209261.t0005 209261.t3135 165
209261.t0005 209261.t3140 167
209261.t0005 209261.t3260 150
209261.t0005 209261.t3335 211
209261.t0005 209261.t3339 439
209261.t0005 209261.t3508 185
209261.t0005 209261.t3534 157
209261.t0005 209261.t3557 288
209261.t0005 209261.t3558 486
209261.t0005 209261.t3563 198
209261.t0005 209261.t3593 316
209261.t0005 209261.t3614 309
209261.t0005 209261.t3623 164
209261.t0005 209261.t3654 156
209261.t0005 209261.t3655 156
209261.t0005 209261.t3670 300
209261.t0005 209261.t3675 159
209261.t0005 209261.t3752 208
209261.t0005 209261.t3810 192
209261.t0005 209261.t3981 155
209261.t0005 209261.t3997 224
209261.t0005 209261.t3998 208
209261.t0005 209261.t4098 154
209261.t0005 209261.t4099 367
209261.t0005 209261.t4102 177
209261.t0005 209261.t4154 210
209261.t0005 209261.t4234 256
209261.t0005 209261.t4401 185
209261.t0005 209261.t4419 196
209261.t0005 209261.t4503 177
209261.t0005 209261.t4510 152
209261.t0005 209261.t4569 208
209261.t0005 209261.t4599 167
209261.t0005 209261.t4607 151
209261.t0006 209261.t0005 763
209261.t0006 209261.t0007 528
209261.t0006 209261.t0008 477
209261.t0006 209261.t0068 267
209261.t0006 209261.t0075 165
209261.t0006 209261.t0151 247
209261.t0006 209261.t0171 164
209261.t0006 209261.t0262 391
209261.t0006 209261.t0277 241
209261.t0006 209261.t0333 236
209261.t0006 209261.t0359 299
209261.t0006 209261.t0360 277
209261.t0006 209261.t0386 245
209261.t0006 209261.t0407 200
209261.t0006 209261.t0661 180
209261.t0006 209261.t0806 172
209261.t0006 209261.t1074 249
209261.t0006 209261.t1075 275
209261.t0006 209261.t1095 195
209261.t0006 209261.t1165 420
209261.t0006 209261.t1171 168
209261.t0006 209261.t1173 305
209261.t0006 209261.t1496 218
209261.t0006 209261.t1532 320
209261.t0006 209261.t1731 240
209261.t0006 209261.t1792 151
209261.t0006 209261.t1796 375
209261.t0006 209261.t1801 168
209261.t0006 209261.t1836 196
209261.t0006 209261.t1930 451
209261.t0006 209261.t1931 224
209261.t0006 209261.t1933 324
209261.t0006 209261.t1934 236
209261.t0006 209261.t1992 175
209261.t0006 209261.t2021 242
209261.t0006 209261.t2042 420
209261.t0006 209261.t2225 206
209261.t0006 209261.t2291 203
209261.t0006 209261.t2414 239
209261.t0006 209261.t2465 218
209261.t0006 209261.t2479 188
209261.t0006 209261.t2528 236
209261.t0006 209261.t2537 167
209261.t0006 209261.t2855 239
209261.t0006 209261.t3004 239
209261.t0006 209261.t3018 200
209261.t0006 209261.t3127 278
209261.t0006 209261.t3202 166
209261.t0006 209261.t3215 239
209261.t0006 209261.t3297 153
209261.t0006 209261.t3456 192
209261.t0006 209261.t3513 275
209261.t0006 209261.t3613 163
209261.t0006 209261.t3680 377
209261.t0006 209261.t3792 239
209261.t0006 209261.t3927 156
209261.t0006 209261.t3946 191
209261.t0006 209261.t4104 659
209261.t0006 209261.t4116 162
209261.t0006 209261.t4153 275
209261.t0006 209261.t4380 296
209261.t0006 209261.t4400 186
209261.t0006 209261.t4468 193
209261.t0006 209261.t4574 182
209261.t0007 209261.t0005 457
209261.t0007 209261.t0006 528
209261.t0007 209261.t0008 690
209261.t0007 209261.t0051 175
209261.t0007 209261.t0066 296
209261.t0007 209261.t0091 211
209261.t0007 209261.t0092 423
209261.t0007 209261.t0096 207
209261.t0007 209261.t0114 197
209261.t0007 209261.t0117 304
209261.t0007 209261.t0126 321
209261.t0007 209261.t0127 154
209261.t0007 209261.t0158 837
209261.t0007 209261.t0191 437
209261.t0007 209261.t0230 203
209261.t0007 209261.t0288 204
209261.t0007 209261.t0330 290
209261.t0007 209261.t0370 267
209261.t0007 209261.t0376 559
209261.t0007 209261.t0385 988
209261.t0007 209261.t0387 219
209261.t0007 209261.t0407 411
209261.t0007 209261.t0424 800
209261.t0007 209261.t0454 846
209261.t0007 209261.t0480 192
209261.t0007 209261.t0486 374
209261.t0007 209261.t0487 175
209261.t0007 209261.t0504 184
209261.t0007 209261.t0514 195
209261.t0007 209261.t0515 252
209261.t0007 209261.t0523 961
209261.t0007 209261.t0524 961
209261.t0007 209261.t0552 319
209261.t0007 209261.t0630 240
209261.t0007 209261.t0658 204
209261.t0007 209261.t0715 941
209261.t0007 209261.t0756 208
209261.t0007 209261.t0767 193
209261.t0007 209261.t0789 193
209261.t0007 209261.t0792 501
209261.t0007 209261.t0793 173
209261.t0007 209261.t0800 185
209261.t0007 209261.t0805 165
209261.t0007 209261.t0906 155
209261.t0007 209261.t0907 157
209261.t0007 209261.t0908 159
209261.t0007 209261.t0914 227
209261.t0007 209261.t0931 356
209261.t0007 209261.t0948 468
209261.t0007 209261.t0949 453
209261.t0007 209261.t0956 256
209261.t0007 209261.t0968 154
209261.t0007 209261.t0976 180
209261.t0007 209261.t0989 827
209261.t0007 209261.t0990 239
209261.t0007 209261.t0991 608
209261.t0007 209261.t0992 155
209261.t0007 209261.t1042 321
209261.t0007 209261.t1073 422
209261.t0007 209261.t1093 239
209261.t0007 209261.t1128 168
209261.t0007 209261.t1147 206
209261.t0007 209261.t1148 168
209261.t0007 209261.t1153 224
209261.t0007 209261.t1163 378
209261.t0007 209261.t1164 424
209261.t0007 209261.t1167 172
209261.t0007 209261.t1169 844
209261.t0007 209261.t1174 152
209261.t0007 209261.t1198 424
209261.t0007 209261.t1204 209
209261.t0007 209261.t1206 925
209261.t0007 209261.t1222 168
209261.t0007 209261.t1226 169
209261.t0007 209261.t1230 196
209261.t0007 209261.t1246 839
209261.t0007 209261.t1257 168
209261.t0007 209261.t1295 296
209261.t0007 209261.t1299 150
209261.t0007 209261.t1308 433
209261.t0007 209261.t1445 355
209261.t0007 209261.t1473 172
209261.t0007 209261.t1478 459
209261.t0007 209261.t1481 244
209261.t0007 209261.t1482 172
209261.t0007 209261.t1499 288
209261.t0007 209261.t1506 197
209261.t0007 209261.t1526 311
209261.t0007 209261.t1550 169
209261.t0007 209261.t1553 227
209261.t0007 209261.t1556 203
209261.t0007 209261.t1580 320
209261.t0007 209261.t1615 171
209261.t0007 209261.t1629 152
209261.t0007 209261.t1641 221
209261.t0007 209261.t1682 182
209261.t0007 209261.t1700 176
209261.t0007 209261.t1717 800
209261.t0007 209261.t1723 374
209261.t0007 209261.t1728 288
209261.t0007 209261.t1755 227
209261.t0007 209261.t1801 403
209261.t0007 209261.t1808 158
209261.t0007 209261.t1840 191
209261.t0007 209261.t1859 191
209261.t0007 209261.t1931 245
209261.t0007 209261.t1936 307
209261.t0007 209261.t1946 157
209261.t0007 209261.t1953 176
209261.t0007 209261.t1954 208
209261.t0007 209261.t1971 155
209261.t0007 209261.t1979 210
209261.t0007 209261.t1989 156
209261.t0007 209261.t1998 486
209261.t0007 209261.t2057 168
209261.t0007 209261.t2061 164
209261.t0007 209261.t2102 212
209261.t0007 209261.t2111 229
209261.t0007 209261.t2112 207
209261.t0007 209261.t2113 219
209261.t0007 209261.t2115 832
209261.t0007 209261.t2138 150
209261.t0007 209261.t2177 836
209261.t0007 209261.t2191 429
209261.t0007 209261.t2194 177
209261.t0007 209261.t2214 172
209261.t0007 209261.t2223 185
209261.t0007 209261.t2224 163
209261.t0007 209261.t2251 239
209261.t0007 209261.t2252 163
209261.t0007 209261.t2260 234
209261.t0007 209261.t2326 216
209261.t0007 209261.t2338 176
209261.t0007 209261.t2388 159
209261.t0007 209261.t2394 424
209261.t0007 209261.t2421 240
209261.t0007 209261.t2432 197
209261.t0007 209261.t2441 357
209261.t0007 209261.t2442 224
209261.t0007 209261.t2461 220
209261.t0007 209261.t2471 206
209261.t0007 209261.t2480 219
209261.t0007 209261.t2610 172
209261.t0007 209261.t2622 336
209261.t0007 209261.t2624 209
209261.t0007 209261.t2685 288
209261.t0007 209261.t2686 355
209261.t0007 209261.t2728 159
209261.t0007 209261.t2733 155
209261.t0007 209261.t2734 236
209261.t0007 209261.t2735 154
209261.t0007 209261.t2737 155
209261.t0007 209261.t2740 185
209261.t0007 209261.t2831 172
209261.t0007 209261.t2853 835
209261.t0007 209261.t2854 216
209261.t0007 209261.t2873 299
209261.t0007 209261.t2884 155
209261.t0007 209261.t2885 167
209261.t0007 209261.t2923 170
209261.t0007 209261.t2962 197
209261.t0007 209261.t2981 420
209261.t0007 209261.t2987 925
209261.t0007 209261.t2988 379
209261.t0007 209261.t2989 269
209261.t0007 209261.t2996 988
209261.t0007 209261.t3011 212
209261.t0007 209261.t3051 197
209261.t0007 209261.t3077 216
209261.t0007 209261.t3097 168
209261.t0007 209261.t3120 189
209261.t0007 209261.t3138 172
209261.t0007 209261.t3149 314
209261.t0007 209261.t3173 329
209261.t0007 209261.t3183 290
209261.t0007 209261.t3189 168
209261.t0007 209261.t3208 347
209261.t0007 209261.t3216 172
209261.t0007 209261.t3224 156
209261.t0007 209261.t3232 254
209261.t0007 209261.t3256 193
209261.t0007 209261.t3348 377
209261.t0007 209261.t3349 214
209261.t0007 209261.t3350 285
209261.t0007 209261.t3380 298
209261.t0007 209261.t3384 187
209261.t0007 209261.t3455 189
209261.t0007 209261.t3464 288
209261.t0007 209261.t3474 212
209261.t0007 209261.t3501 356
209261.t0007 209261.t3502 214
209261.t0007 209261.t3503 207
209261.t0007 209261.t3508 398
209261.t0007 209261.t3522 170
209261.t0007 209261.t3523 376
209261.t0007 209261.t3526 184
209261.t0007 209261.t3527 212
209261.t0007 209261.t3532 175
209261.t0007 209261.t3533 930
209261.t0007 209261.t3537 819
209261.t0007 209261.t3538 205
209261.t0007 209261.t3546 167
209261.t0007 209261.t3557 927
209261.t0007 209261.t3572 167
209261.t0007 209261.t3581 155
209261.t0007 209261.t3638 158
209261.t0007 209261.t3654 375
209261.t0007 209261.t3680 215
209261.t0007 209261.t3709 168
209261.t0007 209261.t3710 168
209261.t0007 209261.t3737 258
209261.t0007 209261.t3815 848
209261.t0007 209261.t3839 355
209261.t0007 209261.t3845 167
209261.t0007 209261.t3858 255
209261.t0007 209261.t3859 324
209261.t0007 209261.t3873 169
209261.t0007 209261.t3877 156
209261.t0007 209261.t3914 184
209261.t0007 209261.t3922 153
209261.t0007 209261.t3926 231
209261.t0007 209261.t3928 176
209261.t0007 209261.t3980 225
209261.t0007 209261.t3982 172
209261.t0007 209261.t3995 185
209261.t0007 209261.t3997 208
209261.t0007 209261.t4003 172
209261.t0007 209261.t4019 181
209261.t0007 209261.t4023 351
209261.t0007 209261.t4035 317
209261.t0007 209261.t4057 222
209261.t0007 209261.t4127 968
209261.t0007 209261.t4149 469
209261.t0007 209261.t4154 274
209261.t0007 209261.t4381 259
209261.t0007 209261.t4391 314
209261.t0007 209261.t4406 296
209261.t0007 209261.t4410 215
209261.t0007 209261.t4428 180
209261.t0007 209261.t4433 236
209261.t0007 209261.t4468 204
209261.t0007 209261.t4469 915
209261.t0007 209261.t4482 268
209261.t0007 209261.t4495 166
209261.t0007 209261.t4499 230
209261.t0007 209261.t4503 230
209261.t0007 209261.t4513 152
209261.t0007 209261.t4514 152
209261.t0007 209261.t4567 176
209261.t0007 209261.t4604 485
209261.t0007 209261.t4610 899
209261.t0007 209261.t4617 242
209261.t0007 209261.t4624 830
209261.t0008 209261.t0005 302
209261.t0008 209261.t0006 477
209261.t0008 209261.t0007 690
209261.t0008 209261.t0049 269
209261.t0008 209261.t0051 274
209261.t0008 209261.t0066 205
209261.t0008 209261.t0078 235
209261.t0008 209261.t0134 150
209261.t0008 209261.t0171 164
209261.t0008 209261.t0176 316
209261.t0008 209261.t0222 321
209261.t0008 209261.t0229 151
209261.t0008 209261.t0230 272
209261.t0008 209261.t0231 344
209261.t0008 209261.t0295 343
209261.t0008 209261.t0373 194
209261.t0008 209261.t0386 326
209261.t0008 209261.t0393 191
209261.t0008 209261.t0415 239
209261.t0008 209261.t0417 226
209261.t0008 209261.t0455 301
209261.t0008 209261.t0479 288
209261.t0008 209261.t0499 342
209261.t0008 209261.t0526 191
209261.t0008 209261.t0531 312
209261.t0008 209261.t0582 169
209261.t0008 209261.t0592 554
209261.t0008 209261.t0605 172
209261.t0008 209261.t0607 163
209261.t0008 209261.t0641 243
209261.t0008 209261.t0710 175
209261.t0008 209261.t0744 153
209261.t0008 209261.t0774 368
209261.t0008 209261.t0777 212
209261.t0008 209261.t0801 274
209261.t0008 209261.t0802 274
209261.t0008 209261.t0809 195
209261.t0008 209261.t0854 243
209261.t0008 209261.t0856 151
209261.t0008 209261.t1075 220
209261.t0008 209261.t1092 170
209261.t0008 209261.t1097 393
209261.t0008 209261.t1138 294
209261.t0008 209261.t1176 305
209261.t0008 209261.t1187 153
209261.t0008 209261.t1202 541
209261.t0008 209261.t1241 635
209261.t0008 209261.t1300 224
209261.t0008 209261.t1401 391
209261.t0008 209261.t1435 290
209261.t0008 209261.t1445 263
209261.t0008 209261.t1487 205
209261.t0008 209261.t1488 758
209261.t0008 209261.t1489 332
209261.t0008 209261.t1520 340
209261.t0008 209261.t1546 174
209261.t0008 209261.t1564 236
209261.t0008 209261.t1624 360
209261.t0008 209261.t1632 197
209261.t0008 209261.t1637 229
209261.t0008 209261.t1663 368
209261.t0008 209261.t1667 150
209261.t0008 209261.t1670 434
209261.t0008 209261.t1671 393
209261.t0008 209261.t1672 332
209261.t0008 209261.t1673 758
209261.t0008 209261.t1674 205
209261.t0008 209261.t1675 176
209261.t0008 209261.t1698 201
209261.t0008 209261.t1931 298
209261.t0008 209261.t1954 301
209261.t0008 209261.t2003 152
209261.t0008 209261.t2019 201
209261.t0008 209261.t2043 993
209261.t0008 209261.t2044 254
209261.t0008 209261.t2081 969
209261.t0008 209261.t2082 745
209261.t0008 209261.t2083 980
209261.t0008 209261.t2085 916
209261.t0008 209261.t2104 384
209261.t0008 209261.t2105 307
209261.t0008 209261.t2106 517
209261.t0008 209261.t2112 330
209261.t0008 209261.t2113 256
209261.t0008 209261.t2219 202
209261.t0008 209261.t2256 242
209261.t0008 209261.t2397 314
209261.t0008 209261.t2443 333
209261.t0008 209261.t2444 334
209261.t0008 209261.t2447 307
209261.t0008 209261.t2628 216
209261.t0008 209261.t2640 155
209261.t0008 209261.t2642 226
209261.t0008 209261.t2668 161
209261.t0008 209261.t2686 263
209261.t0008 209261.t2730 205
209261.t0008 209261.t2731 290
209261.t0008 209261.t2744 318
209261.t0008 209261.t2763 220
209261.t0008 209261.t2865 177
209261.t0008 209261.t2866 195
209261.t0008 209261.t2877 351
209261.t0008 209261.t2880 169
209261.t0008 209261.t2892 635
209261.t0008 209261.t2911 301
209261.t0008 209261.t2919 152
209261.t0008 209261.t2965 266
209261.t0008 209261.t2979 275
209261.t0008 209261.t2984 165
209261.t0008 209261.t2993 243
209261.t0008 209261.t2994 226
209261.t0008 209261.t3062 287
209261.t0008 209261.t3094 152
209261.t0008 209261.t3115 194
209261.t0008 209261.t3127 170
209261.t0008 209261.t3185 200
209261.t0008 209261.t3208 152
209261.t0008 209261.t3213 172
209261.t0008 209261.t3222 151
209261.t0008 209261.t3236 151
209261.t0008 209261.t3237 151
209261.t0008 209261.t3240 224
209261.t0008 209261.t3271 208
209261.t0008 209261.t3291 167
209261.t0008 209261.t3345 244
209261.t0008 209261.t3374 212
209261.t0008 209261.t3469 340
209261.t0008 209261.t3513 220
209261.t0008 209261.t3563 410
209261.t0008 209261.t3582 389
209261.t0008 209261.t3621 187
209261.t0008 209261.t3622 152
209261.t0008 209261.t3626 625
209261.t0008 209261.t3627 651
209261.t0008 209261.t3652 153
209261.t0008 209261.t3784 649
209261.t0008 209261.t3786 164
209261.t0008 209261.t3796 166
209261.t0008 209261.t3797 217
209261.t0008 209261.t3835 236
209261.t0008 209261.t3839 263
209261.t0008 209261.t3927 196
209261.t0008 209261.t3928 189
209261.t0008 209261.t3940 391
209261.t0008 209261.t3942 157
209261.t0008 209261.t3946 193
209261.t0008 209261.t3968 169
209261.t0008 209261.t4020 468
209261.t0008 209261.t4031 267
209261.t0008 209261.t4097 301
209261.t0008 209261.t4098 216
209261.t0008 209261.t4114 151
209261.t0008 209261.t4140 320
209261.t0008 209261.t4142 184
209261.t0008 209261.t4148 191
209261.t0008 209261.t4151 167
209261.t0008 209261.t4153 220
209261.t0008 209261.t4192 318
209261.t0008 209261.t4381 188
209261.t0008 209261.t4382 274
209261.t0008 209261.t4386 224
209261.t0008 209261.t4417 299
209261.t0008 209261.t4471 291
209261.t0008 209261.t4472 469
209261.t0008 209261.t4557 174
209261.t0009 209261.t0010 616
209261.t0009 209261.t0011 451
209261.t0009 209261.t0012 317
209261.t0009 209261.t0013 274
209261.t0009 209261.t0014 154
209261.t0009 209261.t0042 150
209261.t0009 209261.t0176 300
209261.t0009 209261.t0204 300
209261.t0009 209261.t0212 177
209261.t0009 209261.t0259 177
209261.t0009 209261.t0299 237
209261.t0009 209261.t0555 555
209261.t0009 209261.t0587 158
209261.t0009 209261.t0623 200
209261.t0009 209261.t1095 554
209261.t0009 209261.t1103 555
209261.t0009 209261.t1246 151
209261.t0009 209261.t1312 237
209261.t0009 209261.t1433 208
209261.t0009 209261.t1441 154
209261.t0009 209261.t1650 297
209261.t0009 209261.t1698 340
209261.t0009 209261.t1965 504
209261.t0009 209261.t1978 163
209261.t0009 209261.t1988 162
209261.t0009 209261.t2072 152
209261.t0009 209261.t2109 171
209261.t0009 209261.t2116 232
209261.t0009 209261.t2117 232
209261.t0009 209261.t2180 555
209261.t0009 209261.t2288 155
209261.t0009 209261.t2364 208
209261.t0009 209261.t2432 170
209261.t0009 209261.t2466 190
209261.t0009 209261.t2493 328
209261.t0009 209261.t2539 649
209261.t0009 209261.t2591 191
209261.t0009 209261.t2616 170
209261.t0009 209261.t2704 158
209261.t0009 209261.t2710 188
209261.t0009 209261.t2778 283
209261.t0009 209261.t2841 195
209261.t0009 209261.t2842 162
209261.t0009 209261.t2858 154
209261.t0009 209261.t2938 154
209261.t0009 209261.t3074 192
209261.t0009 209261.t3180 649
209261.t0009 209261.t3181 553
209261.t0009 209261.t3189 167
209261.t0009 209261.t3640 156
209261.t0009 209261.t3858 162
209261.t0009 209261.t3910 152
209261.t0009 209261.t3922 300
209261.t0009 209261.t4105 346
209261.t0009 209261.t4116 152
209261.t0009 209261.t4124 167
209261.t0009 209261.t4138 300
209261.t0009 209261.t4181 448
209261.t0009 209261.t4392 164
209261.t0009 209261.t4397 504
209261.t0009 209261.t4469 174
209261.t0009 209261.t4521 159
209261.t0010 209261.t0009 616
209261.t0010 209261.t0011 733
209261.t0010 209261.t0012 329
209261.t0010 209261.t0013 277
209261.t0010 209261.t0014 167
209261.t0010 209261.t0015 155
209261.t0010 209261.t0139 163
209261.t0010 209261.t0179 174
209261.t0010 209261.t0180 223
209261.t0010 209261.t0184 357
209261.t0010 209261.t0187 280
209261.t0010 209261.t0265 255
209261.t0010 209261.t0277 210
209261.t0010 209261.t0294 151
209261.t0010 209261.t0298 298
209261.t0010 209261.t0299 572
209261.t0010 209261.t0321 155
209261.t0010 209261.t0350 568
209261.t0010 209261.t0375 158
209261.t0010 209261.t0383 187
209261.t0010 209261.t0390 351
209261.t0010 209261.t0391 222
209261.t0010 209261.t0399 212
209261.t0010 209261.t0403 363
209261.t0010 209261.t0411 158
209261.t0010 209261.t0419 327
209261.t0010 209261.t0434 220
209261.t0010 209261.t0444 265
209261.t0010 209261.t0449 261
209261.t0010 209261.t0450 313
209261.t0010 209261.t0453 191
209261.t0010 209261.t0560 754
209261.t0010 209261.t0561 235
209261.t0010 209261.t0562 278
209261.t0010 209261.t0563 222
209261.t0010 209261.t0568 331
209261.t0010 209261.t0575 313
209261.t0010 209261.t0656 289
209261.t0010 209261.t0707 696
209261.t0010 209261.t0708 233
209261.t0010 209261.t0776 174
209261.t0010 209261.t0891 161
209261.t0010 209261.t0926 176
209261.t0010 209261.t1085 218
209261.t0010 209261.t1086 358
209261.t0010 209261.t1149 169
209261.t0010 209261.t1188 418
209261.t0010 209261.t1315 233
209261.t0010 209261.t1329 344
209261.t0010 209261.t1436 421
209261.t0010 209261.t1443 261
209261.t0010 209261.t1519 211
209261.t0010 209261.t1522 168
209261.t0010 209261.t1524 183
209261.t0010 209261.t1552 243
209261.t0010 209261.t1614 152
209261.t0010 209261.t1632 184
209261.t0010 209261.t1635 179
209261.t0010 209261.t1636 192
209261.t0010 209261.t1637 207
209261.t0010 209261.t1642 339
209261.t0010 209261.t1677 162
209261.t0010 209261.t1706 221
209261.t0010 209261.t1712 482
209261.t0010 209261.t1714 222
209261.t0010 209261.t1854 179
209261.t0010 209261.t1861 187
209261.t0010 209261.t1889 153
209261.t0010 209261.t1891 220
209261.t0010 209261.t1904 623
209261.t0010 209261.t1917 219
209261.t0010 209261.t1958 250
209261.t0010 209261.t1993 242
209261.t0010 209261.t2015 430
209261.t0010 209261.t2053 186
209261.t0010 209261.t2065 150
209261.t0010 209261.t2101 183
209261.t0010 209261.t2296 408
209261.t0010 209261.t2299 154
209261.t0010 209261.t2323 172
209261.t0010 209261.t2330 472
209261.t0010 209261.t2389 316
209261.t0010 209261.t2392 198
209261.t0010 209261.t2433 169
209261.t0010 209261.t2437 172
209261.t0010 209261.t2455 183
209261.t0010 209261.t2515 307
209261.t0010 209261.t2518 222
209261.t0010 209261.t2626 157
209261.t0010 209261.t2675 191
209261.t0010 209261.t2684 213
209261.t0010 209261.t2693 334
209261.t0010 209261.t2852 280
209261.t0010 209261.t2861 320
209261.t0010 209261.t2906 671
209261.t0010 209261.t2932 176
209261.t0010 209261.t2953 152
209261.t0010 209261.t2956 259
209261.t0010 209261.t2963 181
209261.t0010 209261.t3017 724
209261.t0010 209261.t3053 151
209261.t0010 209261.t3118 242
209261.t0010 209261.t3147 422
209261.t0010 209261.t3149 297
209261.t0010 209261.t3165 175
209261.t0010 209261.t3178 211
209261.t0010 209261.t3179 409
209261.t0010 209261.t3180 268
209261.t0010 209261.t3181 356
209261.t0010 209261.t3221 350
209261.t0010 209261.t3271 165
209261.t0010 209261.t3277 159
209261.t0010 209261.t3290 152
209261.t0010 209261.t3351 233
209261.t0010 209261.t3458 701
209261.t0010 209261.t3459 750
209261.t0010 209261.t3460 549
209261.t0010 209261.t3466 215
209261.t0010 209261.t3545 157
209261.t0010 209261.t3555 592
209261.t0010 209261.t3570 255
209261.t0010 209261.t3580 268
209261.t0010 209261.t3617 229
209261.t0010 209261.t3618 157
209261.t0010 209261.t3647 169
209261.t0010 209261.t3674 448
209261.t0010 209261.t3692 189
209261.t0010 209261.t3693 170
209261.t0010 209261.t3708 232
209261.t0010 209261.t3729 264
209261.t0010 209261.t3742 190
209261.t0010 209261.t3773 239
209261.t0010 209261.t3801 183
209261.t0010 209261.t3803 554
209261.t0010 209261.t3806 248
209261.t0010 209261.t3828 182
209261.t0010 209261.t3872 232
209261.t0010 209261.t3895 255
209261.t0010 209261.t3902 156
209261.t0010 209261.t3911 219
209261.t0010 209261.t3938 152
209261.t0010 209261.t3948 186
209261.t0010 209261.t4007 303
209261.t0010 209261.t4014 315
209261.t0010 209261.t4016 613
209261.t0010 209261.t4021 203
209261.t0010 209261.t4061 151
209261.t0010 209261.t4088 349
209261.t0010 209261.t4146 554
209261.t0010 209261.t4155 189
209261.t0010 209261.t4202 243
209261.t0010 209261.t4204 577
209261.t0010 209261.t4206 341
209261.t0010 209261.t4249 295
209261.t0010 209261.t4279 151
209261.t0010 209261.t4304 180
209261.t0010 209261.t4416 515
209261.t0010 209261.t4426 586
209261.t0010 209261.t4430 153
209261.t0010 209261.t4435 259
209261.t0010 209261.t4483 271
209261.t0010 209261.t4484 178
209261.t0010 209261.t4552 185
209261.t0010 209261.t4561 361
209261.t0010 209261.t4576 155
209261.t0010 209261.t4584 218
209261.t0010 209261.t4585 166
209261.t0010 209261.t4587 444
209261.t0010 209261.t4593 175
209261.t0010 209261.t4627 184
209261.t0011 209261.t0009 451
209261.t0011 209261.t0010 733
209261.t0011 209261.t0012 274
209261.t0011 209261.t0013 223
209261.t0011 209261.t0014 173
209261.t0011 209261.t0015 158
209261.t0011 209261.t4096 301
209261.t0012 209261.t0002 162
209261.t0012 209261.t0004 434
209261.t0012 209261.t0009 317
209261.t0012 209261.t0010 329
209261.t0012 209261.t0011 274
209261.t0012 209261.t0013 999
209261.t0012 209261.t0014 332
209261.t0012 209261.t0015 248
209261.t0012 209261.t0041 509
209261.t0012 209261.t0042 232
209261.t0012 209261.t0045 176
209261.t0012 209261.t0047 378
209261.t0012 209261.t0048 205
209261.t0012 209261.t0049 162
209261.t0012 209261.t0050 177
209261.t0012 209261.t0051 151
209261.t0012 209261.t0066 651
209261.t0012 209261.t0067 523
209261.t0012 209261.t0068 471
209261.t0012 209261.t0074 176
209261.t0012 209261.t0090 416
209261.t0012 209261.t0093 354
209261.t0012 209261.t0095 422
209261.t0012 209261.t0097 787
209261.t0012 209261.t0099 236
209261.t0012 209261.t0100 571
209261.t0012 209261.t0108 177
209261.t0012 209261.t0116 174
209261.t0012 209261.t0124 195
209261.t0012 209261.t0126 180
209261.t0012 209261.t0127 224
209261.t0012 209261.t0131 239
209261.t0012 209261.t0135 162
209261.t0012 209261.t0136 300
209261.t0012 209261.t0137 562
209261.t0012 209261.t0140 421
209261.t0012 209261.t0143 174
209261.t0012 209261.t0160 183
209261.t0012 209261.t0171 190
209261.t0012 209261.t0183 195
209261.t0012 209261.t0194 555
209261.t0012 209261.t0203 210
209261.t0012 209261.t0205 174
209261.t0012 209261.t0210 426
209261.t0012 209261.t0217 753
209261.t0012 209261.t0218 615
209261.t0012 209261.t0219 161
209261.t0012 209261.t0220 576
209261.t0012 209261.t0225 299
209261.t0012 209261.t0232 462
209261.t0012 209261.t0245 347
209261.t0012 209261.t0247 168
209261.t0012 209261.t0269 346
209261.t0012 209261.t0270 423
209261.t0012 209261.t0271 422
209261.t0012 209261.t0272 177
209261.t0012 209261.t0274 503
209261.t0012 209261.t0275 184
209261.t0012 209261.t0276 238
209261.t0012 209261.t0289 224
209261.t0012 209261.t0301 524
209261.t0012 209261.t0312 224
209261.t0012 209261.t0313 522
209261.t0012 209261.t0314 668
209261.t0012 209261.t0315 337
209261.t0012 209261.t0316 678
209261.t0012 209261.t0317 203
209261.t0012 209261.t0318 475
209261.t0012 209261.t0319 222
209261.t0012 209261.t0320 155
209261.t0012 209261.t0347 188
209261.t0012 209261.t0356 314
209261.t0012 209261.t0357 190
209261.t0012 209261.t0379 150
209261.t0012 209261.t0385 246
209261.t0012 209261.t0393 255
209261.t0012 209261.t0418 203
209261.t0012 209261.t0427 203
209261.t0012 209261.t0480 484
209261.t0012 209261.t0496 395
209261.t0012 209261.t0499 296
209261.t0012 209261.t0501 154
209261.t0012 209261.t0504 171
209261.t0012 209261.t0526 279
209261.t0012 209261.t0527 208
209261.t0012 209261.t0536 239
209261.t0012 209261.t0537 358
209261.t0012 209261.t0538 326
209261.t0012 209261.t0540 263
209261.t0012 209261.t0542 234
209261.t0012 209261.t0543 232
209261.t0012 209261.t0545 232
209261.t0012 209261.t0546 232
209261.t0012 209261.t0547 178
209261.t0012 209261.t0548 185
209261.t0012 209261.t0558 219
209261.t0012 209261.t0585 323
209261.t0012 209261.t0586 282
209261.t0012 209261.t0592 911
209261.t0012 209261.t0594 239
209261.t0012 209261.t0595 163
209261.t0012 209261.t0597 213
209261.t0012 209261.t0600 191
209261.t0012 209261.t0644 230
209261.t0012 209261.t0652 212
209261.t0012 209261.t0656 341
209261.t0012 209261.t0701 317
209261.t0012 209261.t0747 309
209261.t0012 209261.t0796 175
209261.t0012 209261.t0797 176
209261.t0012 209261.t0800 225
209261.t0012 209261.t0809 233
209261.t0012 209261.t0817 208
209261.t0012 209261.t0836 176
209261.t0012 209261.t0855 293
209261.t0012 209261.t0880 239
209261.t0012 209261.t0881 209
209261.t0012 209261.t0883 213
209261.t0012 209261.t0896 171
209261.t0012 209261.t0917 239
209261.t0012 209261.t0918 559
209261.t0012 209261.t0920 552
209261.t0012 209261.t0930 477
209261.t0012 209261.t0950 420
209261.t0012 209261.t0952 423
209261.t0012 209261.t0953 552
209261.t0012 209261.t0960 163
209261.t0012 209261.t0961 176
209261.t0012 209261.t0962 163
209261.t0012 209261.t0964 192
209261.t0012 209261.t0968 502
209261.t0012 209261.t0979 210
209261.t0012 209261.t0983 258
209261.t0012 209261.t0989 399
209261.t0012 209261.t0991 732
209261.t0012 209261.t0999 156
209261.t0012 209261.t1034 362
209261.t0012 209261.t1042 180
209261.t0012 209261.t1062 233
209261.t0012 209261.t1070 296
209261.t0012 209261.t1100 458
209261.t0012 209261.t1128 441
209261.t0012 209261.t1169 684
209261.t0012 209261.t1174 166
209261.t0012 209261.t1181 230
209261.t0012 209261.t1198 649
209261.t0012 209261.t1213 207
209261.t0012 209261.t1214 699
209261.t0012 209261.t1216 735
209261.t0012 209261.t1218 239
209261.t0012 209261.t1237 174
209261.t0012 209261.t1239 196
209261.t0012 209261.t1246 339
209261.t0012 209261.t1259 297
209261.t0012 209261.t1260 422
209261.t0012 209261.t1267 160
209261.t0012 209261.t1269 297
209261.t0012 209261.t1271 191
209261.t0012 209261.t1280 297
209261.t0012 209261.t1283 176
209261.t0012 209261.t1287 232
209261.t0012 209261.t1299 651
209261.t0012 209261.t1308 450
209261.t0012 209261.t1317 172
209261.t0012 209261.t1321 151
209261.t0012 209261.t1334 151
209261.t0012 209261.t1341 213
209261.t0012 209261.t1419 280
209261.t0012 209261.t1420 280
209261.t0012 209261.t1441 177
209261.t0012 209261.t1478 297
209261.t0012 209261.t1507 359
209261.t0012 209261.t1596 177
209261.t0012 209261.t1618 177
209261.t0012 209261.t1620 250
209261.t0012 209261.t1627 321
209261.t0012 209261.t1647 178
209261.t0012 209261.t1658 176
209261.t0012 209261.t1660 557
209261.t0012 209261.t1662 555
209261.t0012 209261.t1669 154
209261.t0012 209261.t1675 177
209261.t0012 209261.t1676 150
209261.t0012 209261.t1682 352
209261.t0012 209261.t1686 303
209261.t0012 209261.t1688 244
209261.t0012 209261.t1689 555
209261.t0012 209261.t1690 422
209261.t0012 209261.t1692 160
209261.t0012 209261.t1709 176
209261.t0012 209261.t1715 316
209261.t0012 209261.t1718 187
209261.t0012 209261.t1734 778
209261.t0012 209261.t1750 267
209261.t0012 209261.t1764 224
209261.t0012 209261.t1808 964
209261.t0012 209261.t1809 176
209261.t0012 209261.t1830 209
209261.t0012 209261.t1845 311
209261.t0012 209261.t1850 416
209261.t0012 209261.t1860 323
209261.t0012 209261.t1862 192
209261.t0012 209261.t1863 154
209261.t0012 209261.t1917 177
209261.t0012 209261.t1934 226
209261.t0012 209261.t1935 213
209261.t0012 209261.t1936 224
209261.t0012 209261.t1950 193
209261.t0012 209261.t1953 652
209261.t0012 209261.t1954 275
209261.t0012 209261.t1955 183
209261.t0012 209261.t1956 197
209261.t0012 209261.t1970 682
209261.t0012 209261.t1971 400
209261.t0012 209261.t1972 169
209261.t0012 209261.t1974 208
209261.t0012 209261.t1976 284
209261.t0012 209261.t1988 584
209261.t0012 209261.t1989 160
209261.t0012 209261.t1993 420
209261.t0012 209261.t2030 232
209261.t0012 209261.t2037 184
209261.t0012 209261.t2044 318
209261.t0012 209261.t2077 179
209261.t0012 209261.t2089 414
209261.t0012 209261.t2095 173
209261.t0012 209261.t2115 330
209261.t0012 209261.t2117 152
209261.t0012 209261.t2122 175
209261.t0012 209261.t2138 164
209261.t0012 209261.t2140 166
209261.t0012 209261.t2142 357
209261.t0012 209261.t2146 420
209261.t0012 209261.t2177 188
209261.t0012 209261.t2182 555
209261.t0012 209261.t2189 281
209261.t0012 209261.t2202 166
209261.t0012 209261.t2203 218
209261.t0012 209261.t2204 248
209261.t0012 209261.t2205 261
209261.t0012 209261.t2206 178
209261.t0012 209261.t2256 280
209261.t0012 209261.t2260 340
209261.t0012 209261.t2268 176
209261.t0012 209261.t2271 224
209261.t0012 209261.t2283 554
209261.t0012 209261.t2294 346
209261.t0012 209261.t2295 346
209261.t0012 209261.t2298 183
209261.t0012 209261.t2325 170
209261.t0012 209261.t2341 177
209261.t0012 209261.t2356 225
209261.t0012 209261.t2358 212
209261.t0012 209261.t2371 191
209261.t0012 209261.t2373 935
209261.t0012 209261.t2374 262
209261.t0012 209261.t2388 163
209261.t0012 209261.t2396 175
209261.t0012 209261.t2403 156
209261.t0012 209261.t2408 416
209261.t0012 209261.t2410 392
209261.t0012 209261.t2411 630
209261.t0012 209261.t2412 846
209261.t0012 209261.t2413 667
209261.t0012 209261.t2414 347
209261.t0012 209261.t2421 167
209261.t0012 209261.t2422 154
209261.t0012 209261.t2424 154
209261.t0012 209261.t2425 154
209261.t0012 209261.t2426 154
209261.t0012 209261.t2441 175
209261.t0012 209261.t2461 328
209261.t0012 209261.t2466 586
209261.t0012 209261.t2467 571
209261.t0012 209261.t2495 344
209261.t0012 209261.t2530 213
209261.t0012 209261.t2534 270
209261.t0012 209261.t2535 180
209261.t0012 209261.t2574 165
209261.t0012 209261.t2591 608
209261.t0012 209261.t2601 207
209261.t0012 209261.t2616 991
209261.t0012 209261.t2622 274
209261.t0012 209261.t2624 183
209261.t0012 209261.t2628 571
209261.t0012 209261.t2630 177
209261.t0012 209261.t2632 444
209261.t0012 209261.t2634 244
209261.t0012 209261.t2636 999
209261.t0012 209261.t2637 509
209261.t0012 209261.t2638 646
209261.t0012 209261.t2641 216
209261.t0012 209261.t2642 447
209261.t0012 209261.t2672 565
209261.t0012 209261.t2674 164
209261.t0012 209261.t2675 420
209261.t0012 209261.t2695 171
209261.t0012 209261.t2714 650
209261.t0012 209261.t2717 224
209261.t0012 209261.t2727 297
209261.t0012 209261.t2728 326
209261.t0012 209261.t2730 279
209261.t0012 209261.t2739 222
209261.t0012 209261.t2751 271
209261.t0012 209261.t2764 307
209261.t0012 209261.t2778 160
209261.t0012 209261.t2788 160
209261.t0012 209261.t2792 209
209261.t0012 209261.t2796 194
209261.t0012 209261.t2810 349
209261.t0012 209261.t2825 714
209261.t0012 209261.t2828 164
209261.t0012 209261.t2853 519
209261.t0012 209261.t2854 583
209261.t0012 209261.t2896 249
209261.t0012 209261.t2904 571
209261.t0012 209261.t2910 165
209261.t0012 209261.t2924 296
209261.t0012 209261.t2959 279
209261.t0012 209261.t2960 215
209261.t0012 209261.t2974 166
209261.t0012 209261.t2979 176
209261.t0012 209261.t2983 288
209261.t0012 209261.t2987 184
209261.t0012 209261.t2988 561
209261.t0012 209261.t2989 309
209261.t0012 209261.t2996 246
209261.t0012 209261.t2997 213
209261.t0012 209261.t3002 407
209261.t0012 209261.t3006 319
209261.t0012 209261.t3015 198
209261.t0012 209261.t3016 500
209261.t0012 209261.t3018 151
209261.t0012 209261.t3081 193
209261.t0012 209261.t3087 316
209261.t0012 209261.t3095 607
209261.t0012 209261.t3102 730
209261.t0012 209261.t3113 327
209261.t0012 209261.t3124 188
209261.t0012 209261.t3127 224
209261.t0012 209261.t3129 212
209261.t0012 209261.t3130 393
209261.t0012 209261.t3131 718
209261.t0012 209261.t3162 208
209261.t0012 209261.t3168 177
209261.t0012 209261.t3173 275
209261.t0012 209261.t3200 595
209261.t0012 209261.t3201 306
209261.t0012 209261.t3202 475
209261.t0012 209261.t3203 337
209261.t0012 209261.t3204 306
209261.t0012 209261.t3205 256
209261.t0012 209261.t3213 717
209261.t0012 209261.t3214 749
209261.t0012 209261.t3216 352
209261.t0012 209261.t3218 239
209261.t0012 209261.t3224 178
209261.t0012 209261.t3230 224
209261.t0012 209261.t3259 159
209261.t0012 209261.t3260 728
209261.t0012 209261.t3261 654
209261.t0012 209261.t3264 426
209261.t0012 209261.t3265 426
209261.t0012 209261.t3274 430
209261.t0012 209261.t3285 752
209261.t0012 209261.t3289 193
209261.t0012 209261.t3298 508
209261.t0012 209261.t3319 217
209261.t0012 209261.t3322 416
209261.t0012 209261.t3329 282
209261.t0012 209261.t3342 296
209261.t0012 209261.t3358 177
209261.t0012 209261.t3381 327
209261.t0012 209261.t3389 186
209261.t0012 209261.t3395 241
209261.t0012 209261.t3455 212
209261.t0012 209261.t3461 165
209261.t0012 209261.t3464 787
209261.t0012 209261.t3469 217
209261.t0012 209261.t3473 580
209261.t0012 209261.t3474 604
209261.t0012 209261.t3475 571
209261.t0012 209261.t3476 207
209261.t0012 209261.t3477 620
209261.t0012 209261.t3478 573
209261.t0012 209261.t3481 773
209261.t0012 209261.t3498 220
209261.t0012 209261.t3499 273
209261.t0012 209261.t3500 416
209261.t0012 209261.t3505 421
209261.t0012 209261.t3510 297
209261.t0012 209261.t3514 584
209261.t0012 209261.t3526 742
209261.t0012 209261.t3527 802
209261.t0012 209261.t3532 172
209261.t0012 209261.t3537 165
209261.t0012 209261.t3560 177
209261.t0012 209261.t3561 177
209261.t0012 209261.t3564 654
209261.t0012 209261.t3614 301
209261.t0012 209261.t3617 251
209261.t0012 209261.t3623 327
209261.t0012 209261.t3640 224
209261.t0012 209261.t3644 297
209261.t0012 209261.t3645 178
209261.t0012 209261.t3649 150
209261.t0012 209261.t3652 416
209261.t0012 209261.t3654 426
209261.t0012 209261.t3678 239
209261.t0012 209261.t3681 458
209261.t0012 209261.t3682 284
209261.t0012 209261.t3683 435
209261.t0012 209261.t3684 795
209261.t0012 209261.t3696 223
209261.t0012 209261.t3709 829
209261.t0012 209261.t3710 312
209261.t0012 209261.t3754 579
209261.t0012 209261.t3778 225
209261.t0012 209261.t3783 291
209261.t0012 209261.t3784 238
209261.t0012 209261.t3788 204
209261.t0012 209261.t3789 259
209261.t0012 209261.t3790 194
209261.t0012 209261.t3791 198
209261.t0012 209261.t3793 280
209261.t0012 209261.t3794 165
209261.t0012 209261.t3818 553
209261.t0012 209261.t3835 186
209261.t0012 209261.t3837 154
209261.t0012 209261.t3870 280
209261.t0012 209261.t3875 223
209261.t0012 209261.t3914 165
209261.t0012 209261.t3918 297
209261.t0012 209261.t3922 157
209261.t0012 209261.t3925 420
209261.t0012 209261.t3950 331
209261.t0012 209261.t3951 308
209261.t0012 209261.t3953 178
209261.t0012 209261.t3954 972
209261.t0012 209261.t3970 237
209261.t0012 209261.t3974 151
209261.t0012 209261.t3981 312
209261.t0012 209261.t3986 176
209261.t0012 209261.t3987 177
209261.t0012 209261.t3992 176
209261.t0012 209261.t3995 257
209261.t0012 209261.t4004 416
209261.t0012 209261.t4005 177
209261.t0012 209261.t4008 498
209261.t0012 209261.t4009 795
209261.t0012 209261.t4024 294
209261.t0012 209261.t4033 290
209261.t0012 209261.t4039 329
209261.t0012 209261.t4052 344
209261.t0012 209261.t4057 587
209261.t0012 209261.t4058 483
209261.t0012 209261.t4059 835
209261.t0012 209261.t4060 773
209261.t0012 209261.t4062 177
209261.t0012 209261.t4064 610
209261.t0012 209261.t4065 661
209261.t0012 209261.t4066 660
209261.t0012 209261.t4067 217
209261.t0012 209261.t4068 850
209261.t0012 209261.t4069 617
209261.t0012 209261.t4070 177
209261.t0012 209261.t4071 731
209261.t0012 209261.t4072 754
209261.t0012 209261.t4074 213
209261.t0012 209261.t4075 717
209261.t0012 209261.t4077 770
209261.t0012 209261.t4078 237
209261.t0012 209261.t4079 237
209261.t0012 209261.t4080 613
209261.t0012 209261.t4081 150
209261.t0012 209261.t4082 825
209261.t0012 209261.t4085 463
209261.t0012 209261.t4087 674
209261.t0012 209261.t4088 735
209261.t0012 209261.t4089 379
209261.t0012 209261.t4090 671
209261.t0012 209261.t4091 335
209261.t0012 209261.t4103 459
209261.t0012 209261.t4112 203
209261.t0012 209261.t4126 162
209261.t0012 209261.t4135 176
209261.t0012 209261.t4137 284
209261.t0012 209261.t4143 297
209261.t0012 209261.t4151 224
209261.t0012 209261.t4152 348
209261.t0012 209261.t4154 224
209261.t0012 209261.t4160 547
209261.t0012 209261.t4166 179
209261.t0012 209261.t4167 179
209261.t0012 209261.t4172 235
209261.t0012 209261.t4191 154
209261.t0012 209261.t4227 348
209261.t0012 209261.t4291 209
209261.t0012 209261.t4381 860
209261.t0012 209261.t4382 995
209261.t0012 209261.t4386 241
209261.t0012 209261.t4395 357
209261.t0012 209261.t4401 221
209261.t0012 209261.t4410 500
209261.t0012 209261.t4411 183
209261.t0012 209261.t4412 312
209261.t0012 209261.t4417 219
209261.t0012 209261.t4418 187
209261.t0012 209261.t4419 220
209261.t0012 209261.t4420 274
209261.t0012 209261.t4428 224
209261.t0012 209261.t4442 191
209261.t0012 209261.t4445 187
209261.t0012 209261.t4468 509
209261.t0012 209261.t4493 259
209261.t0012 209261.t4494 423
209261.t0012 209261.t4501 160
209261.t0012 209261.t4510 239
209261.t0012 209261.t4511 222
209261.t0012 209261.t4512 299
209261.t0012 209261.t4519 233
209261.t0012 209261.t4520 199
209261.t0012 209261.t4557 267
209261.t0012 209261.t4568 232
209261.t0012 209261.t4582 176
209261.t0012 209261.t4587 178
209261.t0012 209261.t4590 163
209261.t0012 209261.t4604 297
209261.t0012 209261.t4609 793
209261.t0013 209261.t0004 261
209261.t0013 209261.t0009 274
209261.t0013 209261.t0010 277
209261.t0013 209261.t0011 223
209261.t0013 209261.t0012 999
209261.t0013 209261.t0014 437
209261.t0013 209261.t0015 307
209261.t0013 209261.t0041 640
209261.t0013 209261.t0042 327
209261.t0013 209261.t0043 229
209261.t0013 209261.t0045 193
209261.t0013 209261.t0047 304
209261.t0013 209261.t0048 197
209261.t0013 209261.t0050 178
209261.t0013 209261.t0055 504
209261.t0013 209261.t0066 584
209261.t0013 209261.t0067 549
209261.t0013 209261.t0068 365
209261.t0013 209261.t0072 161
209261.t0013 209261.t0093 358
209261.t0013 209261.t0097 283
209261.t0013 209261.t0099 251
209261.t0013 209261.t0100 159
209261.t0013 209261.t0124 224
209261.t0013 209261.t0127 307
209261.t0013 209261.t0128 305
209261.t0013 209261.t0129 340
209261.t0013 209261.t0130 302
209261.t0013 209261.t0131 205
209261.t0013 209261.t0132 205
209261.t0013 209261.t0137 231
209261.t0013 209261.t0147 169
209261.t0013 209261.t0148 239
209261.t0013 209261.t0149 290
209261.t0013 209261.t0192 220
209261.t0013 209261.t0200 152
209261.t0013 209261.t0205 159
209261.t0013 209261.t0217 185
209261.t0013 209261.t0245 220
209261.t0013 209261.t0261 220
209261.t0013 209261.t0267 160
209261.t0013 209261.t0274 516
209261.t0013 209261.t0276 493
209261.t0013 209261.t0278 270
209261.t0013 209261.t0291 150
209261.t0013 209261.t0293 185
209261.t0013 209261.t0313 420
209261.t0013 209261.t0316 391
209261.t0013 209261.t0317 950
209261.t0013 209261.t0336 180
209261.t0013 209261.t0337 349
209261.t0013 209261.t0340 180
209261.t0013 209261.t0346 210
209261.t0013 209261.t0355 230
209261.t0013 209261.t0357 204
209261.t0013 209261.t0442 288
209261.t0013 209261.t0449 207
209261.t0013 209261.t0479 230
209261.t0013 209261.t0499 321
209261.t0013 209261.t0504 208
209261.t0013 209261.t0514 197
209261.t0013 209261.t0526 152
209261.t0013 209261.t0536 163
209261.t0013 209261.t0537 263
209261.t0013 209261.t0538 235
209261.t0013 209261.t0540 235
209261.t0013 209261.t0542 232
209261.t0013 209261.t0543 232
209261.t0013 209261.t0545 169
209261.t0013 209261.t0546 169
209261.t0013 209261.t0547 163
209261.t0013 209261.t0548 163
209261.t0013 209261.t0558 163
209261.t0013 209261.t0582 233
209261.t0013 209261.t0592 671
209261.t0013 209261.t0598 423
209261.t0013 209261.t0600 188
209261.t0013 209261.t0616 298
209261.t0013 209261.t0652 179
209261.t0013 209261.t0672 195
209261.t0013 209261.t0695 185
209261.t0013 209261.t0701 319
209261.t0013 209261.t0702 243
209261.t0013 209261.t0747 829
209261.t0013 209261.t0751 378
209261.t0013 209261.t0776 416
209261.t0013 209261.t0777 213
209261.t0013 209261.t0778 282
209261.t0013 209261.t0911 279
209261.t0013 209261.t0920 152
209261.t0013 209261.t0930 343
209261.t0013 209261.t0931 171
209261.t0013 209261.t0968 169
209261.t0013 209261.t0983 247
209261.t0013 209261.t0991 732
209261.t0013 209261.t1033 191
209261.t0013 209261.t1034 152
209261.t0013 209261.t1056 240
209261.t0013 209261.t1057 223
209261.t0013 209261.t1092 407
209261.t0013 209261.t1096 369
209261.t0013 209261.t1100 274
209261.t0013 209261.t1101 238
209261.t0013 209261.t1128 364
209261.t0013 209261.t1137 203
209261.t0013 209261.t1144 185
209261.t0013 209261.t1170 259
209261.t0013 209261.t1213 509
209261.t0013 209261.t1220 186
209261.t0013 209261.t1258 185
209261.t0013 209261.t1267 222
209261.t0013 209261.t1271 222
209261.t0013 209261.t1321 298
209261.t0013 209261.t1331 152
209261.t0013 209261.t1402 421
209261.t0013 209261.t1403 421
209261.t0013 209261.t1433 172
209261.t0013 209261.t1558 317
209261.t0013 209261.t1563 197
209261.t0013 209261.t1620 355
209261.t0013 209261.t1632 161
209261.t0013 209261.t1638 224
209261.t0013 209261.t1679 151
209261.t0013 209261.t1686 589
209261.t0013 209261.t1692 222
209261.t0013 209261.t1715 260
209261.t0013 209261.t1795 263
209261.t0013 209261.t1804 220
209261.t0013 209261.t1808 482
209261.t0013 209261.t1821 340
209261.t0013 209261.t1845 325
209261.t0013 209261.t1862 206
209261.t0013 209261.t1944 274
209261.t0013 209261.t1950 245
209261.t0013 209261.t1952 186
209261.t0013 209261.t1954 386
209261.t0013 209261.t1955 322
209261.t0013 209261.t1971 480
209261.t0013 209261.t1974 219
209261.t0013 209261.t1976 205
209261.t0013 209261.t1980 208
209261.t0013 209261.t1988 549
209261.t0013 209261.t2037 313
209261.t0013 209261.t2049 154
209261.t0013 209261.t2058 167
209261.t0013 209261.t2068 160
209261.t0013 209261.t2083 469
209261.t0013 209261.t2089 509
209261.t0013 209261.t2115 164
209261.t0013 209261.t2192 295
209261.t0013 209261.t2203 387
209261.t0013 209261.t2204 525
209261.t0013 209261.t2205 355
209261.t0013 209261.t2206 330
209261.t0013 209261.t2215 185
209261.t0013 209261.t2219 230
209261.t0013 209261.t2242 504
209261.t0013 209261.t2253 159
209261.t0013 209261.t2294 208
209261.t0013 209261.t2295 208
209261.t0013 209261.t2321 225
209261.t0013 209261.t2325 167
209261.t0013 209261.t2356 500
209261.t0013 209261.t2361 185
209261.t0013 209261.t2365 244
209261.t0013 209261.t2371 174
209261.t0013 209261.t2373 909
209261.t0013 209261.t2374 469
209261.t0013 209261.t2409 261
209261.t0013 209261.t2410 618
209261.t0013 209261.t2411 168
209261.t0013 209261.t2412 429
209261.t0013 209261.t2413 415
209261.t0013 209261.t2497 185
209261.t0013 209261.t2591 549
209261.t0013 209261.t2616 905
209261.t0013 209261.t2624 241
209261.t0013 209261.t2632 167
209261.t0013 209261.t2634 294
209261.t0013 209261.t2636 993
209261.t0013 209261.t2637 425
209261.t0013 209261.t2638 511
209261.t0013 209261.t2730 303
209261.t0013 209261.t2741 185
209261.t0013 209261.t2761 185
209261.t0013 209261.t2778 222
209261.t0013 209261.t2788 222
209261.t0013 209261.t2810 302
209261.t0013 209261.t2825 372
209261.t0013 209261.t2853 317
209261.t0013 209261.t2854 299
209261.t0013 209261.t2865 283
209261.t0013 209261.t2866 301
209261.t0013 209261.t2896 230
209261.t0013 209261.t2958 171
209261.t0013 209261.t2987 310
209261.t0013 209261.t2997 389
209261.t0013 209261.t3002 511
209261.t0013 209261.t3006 472
209261.t0013 209261.t3008 157
209261.t0013 209261.t3011 220
209261.t0013 209261.t3016 498
209261.t0013 209261.t3022 247
209261.t0013 209261.t3087 260
209261.t0013 209261.t3095 508
209261.t0013 209261.t3102 668
209261.t0013 209261.t3113 220
209261.t0013 209261.t3122 159
209261.t0013 209261.t3124 220
209261.t0013 209261.t3129 303
209261.t0013 209261.t3131 540
209261.t0013 209261.t3173 349
209261.t0013 209261.t3198 160
209261.t0013 209261.t3202 304
209261.t0013 209261.t3203 235
209261.t0013 209261.t3204 360
209261.t0013 209261.t3205 198
209261.t0013 209261.t3213 210
209261.t0013 209261.t3214 784
209261.t0013 209261.t3216 480
209261.t0013 209261.t3218 197
209261.t0013 209261.t3289 160
209261.t0013 209261.t3298 562
209261.t0013 209261.t3299 280
209261.t0013 209261.t3319 151
209261.t0013 209261.t3321 152
209261.t0013 209261.t3325 307
209261.t0013 209261.t3327 220
209261.t0013 209261.t3346 316
209261.t0013 209261.t3371 163
209261.t0013 209261.t3374 213
209261.t0013 209261.t3381 237
209261.t0013 209261.t3382 160
209261.t0013 209261.t3383 230
209261.t0013 209261.t3384 209
209261.t0013 209261.t3395 174
209261.t0013 209261.t3455 348
209261.t0013 209261.t3457 185
209261.t0013 209261.t3461 186
209261.t0013 209261.t3473 258
209261.t0013 209261.t3474 159
209261.t0013 209261.t3477 171
209261.t0013 209261.t3481 633
209261.t0013 209261.t3498 163
209261.t0013 209261.t3499 164
209261.t0013 209261.t3504 163
209261.t0013 209261.t3526 585
209261.t0013 209261.t3527 651
209261.t0013 209261.t3578 302
209261.t0013 209261.t3602 229
209261.t0013 209261.t3616 185
209261.t0013 209261.t3617 262
209261.t0013 209261.t3623 220
209261.t0013 209261.t3644 162
209261.t0013 209261.t3645 197
209261.t0013 209261.t3654 160
209261.t0013 209261.t3657 224
209261.t0013 209261.t3669 224
209261.t0013 209261.t3678 754
209261.t0013 209261.t3683 219
209261.t0013 209261.t3684 796
209261.t0013 209261.t3705 298
209261.t0013 209261.t3709 489
209261.t0013 209261.t3710 364
209261.t0013 209261.t3770 229
209261.t0013 209261.t3776 283
209261.t0013 209261.t3777 299
209261.t0013 209261.t3783 196
209261.t0013 209261.t3784 236
209261.t0013 209261.t3789 344
209261.t0013 209261.t3819 288
209261.t0013 209261.t3863 398
209261.t0013 209261.t3864 410
209261.t0013 209261.t3904 544
209261.t0013 209261.t3922 198
209261.t0013 209261.t3944 279
209261.t0013 209261.t3954 796
209261.t0013 209261.t3974 216
209261.t0013 209261.t3985 274
209261.t0013 209261.t3991 224
209261.t0013 209261.t4004 378
209261.t0013 209261.t4008 569
209261.t0013 209261.t4009 613
209261.t0013 209261.t4024 268
209261.t0013 209261.t4033 238
209261.t0013 209261.t4046 154
209261.t0013 209261.t4060 633
209261.t0013 209261.t4068 232
209261.t0013 209261.t4082 232
209261.t0013 209261.t4085 200
209261.t0013 209261.t4088 236
209261.t0013 209261.t4093 185
209261.t0013 209261.t4098 161
209261.t0013 209261.t4105 169
209261.t0013 209261.t4135 457
209261.t0013 209261.t4142 322
209261.t0013 209261.t4149 198
209261.t0013 209261.t4151 165
209261.t0013 209261.t4160 605
209261.t0013 209261.t4172 185
209261.t0013 209261.t4200 152
209261.t0013 209261.t4381 389
209261.t0013 209261.t4382 696
209261.t0013 209261.t4400 204
209261.t0013 209261.t4401 500
209261.t0013 209261.t4410 254
209261.t0013 209261.t4417 221
209261.t0013 209261.t4420 451
209261.t0013 209261.t4445 155
209261.t0013 209261.t4461 294
209261.t0013 209261.t4468 240
209261.t0013 209261.t4512 191
209261.t0013 209261.t4519 177
209261.t0013 209261.t4520 157
209261.t0013 209261.t4557 268
209261.t0013 209261.t4610 284
209261.t0013 209261.t4615 207
209261.t0014 209261.t0009 154
209261.t0014 209261.t0010 167
209261.t0014 209261.t0011 173
209261.t0014 209261.t0012 332
209261.t0014 209261.t0013 437
209261.t0014 209261.t0015 548
209261.t0014 209261.t0017 181
209261.t0014 209261.t0119 391
209261.t0014 209261.t0144 254
209261.t0014 209261.t0162 168
209261.t0014 209261.t0284 336
209261.t0014 209261.t0334 150
209261.t0014 209261.t0341 334
209261.t0014 209261.t0378 172
209261.t0014 209261.t0485 150
209261.t0014 209261.t0623 351
209261.t0014 209261.t0677 185
209261.t0014 209261.t0759 249
209261.t0014 209261.t1208 332
209261.t0014 209261.t1225 164
209261.t0014 209261.t1268 158
209261.t0014 209261.t1304 162
209261.t0014 209261.t1508 162
209261.t0014 209261.t1514 191
209261.t0014 209261.t1520 154
209261.t0014 209261.t1548 164
209261.t0014 209261.t1568 185
209261.t0014 209261.t1573 289
209261.t0014 209261.t1611 182
209261.t0014 209261.t1677 163
209261.t0014 209261.t1880 185
209261.t0014 209261.t1904 193
209261.t0014 209261.t1929 199
209261.t0014 209261.t2151 248
209261.t0014 209261.t2233 373
209261.t0014 209261.t2262 298
209261.t0014 209261.t2343 279
209261.t0014 209261.t2385 165
209261.t0014 209261.t2430 177
209261.t0014 209261.t2491 291
209261.t0014 209261.t2539 174
209261.t0014 209261.t2541 207
209261.t0014 209261.t2662 186
209261.t0014 209261.t2709 290
209261.t0014 209261.t2777 159
209261.t0014 209261.t2784 194
209261.t0014 209261.t2794 161
209261.t0014 209261.t2823 181
209261.t0014 209261.t3010 214
209261.t0014 209261.t3323 189
209261.t0014 209261.t3337 232
209261.t0014 209261.t3392 181
209261.t0014 209261.t3442 163
209261.t0014 209261.t3568 165
209261.t0014 209261.t3656 288
209261.t0014 209261.t3675 440
209261.t0014 209261.t3693 259
209261.t0014 209261.t3782 757
209261.t0014 209261.t3835 194
209261.t0014 209261.t4148 197
209261.t0014 209261.t4163 378
209261.t0014 209261.t4165 213
209261.t0014 209261.t4168 188
209261.t0014 209261.t4194 273
209261.t0014 209261.t4289 159
209261.t0014 209261.t4345 150
209261.t0014 209261.t4350 167
209261.t0014 209261.t4477 162
209261.t0014 209261.t4478 202
209261.t0014 209261.t4484 193
209261.t0014 209261.t4505 156
209261.t0014 209261.t4543 196
209261.t0014 209261.t4544 223
209261.t0015 209261.t0010 155
209261.t0015 209261.t0011 158
209261.t0015 209261.t0012 248
209261.t0015 209261.t0013 307
209261.t0015 209261.t0014 548
209261.t0015 209261.t4343 253
209261.t0016 209261.t0017 811
209261.t0016 209261.t0018 454
209261.t0016 209261.t0019 216
209261.t0016 209261.t0020 401
209261.t0016 209261.t0021 164
209261.t0016 209261.t0034 183
209261.t0016 209261.t0036 288
209261.t0016 209261.t0040 183
209261.t0016 209261.t0142 660
209261.t0016 209261.t0176 167
209261.t0016 209261.t0355 235
209261.t0016 209261.t0516 287
209261.t0016 209261.t0599 178
209261.t0016 209261.t0641 209
209261.t0016 209261.t0643 165
209261.t0016 209261.t0711 150
209261.t0016 209261.t0739 288
209261.t0016 209261.t0779 264
209261.t0016 209261.t0794 192
209261.t0016 209261.t0997 180
209261.t0016 209261.t1108 163
209261.t0016 209261.t1111 423
209261.t0016 209261.t1114 150
209261.t0016 209261.t1130 286
209261.t0016 209261.t1131 362
209261.t0016 209261.t1132 553
209261.t0016 209261.t1179 150
209261.t0016 209261.t1300 553
209261.t0016 209261.t1349 176
209261.t0016 209261.t1351 234
209261.t0016 209261.t1355 227
209261.t0016 209261.t1366 162
209261.t0016 209261.t1371 168
209261.t0016 209261.t1372 232
209261.t0016 209261.t1373 381
209261.t0016 209261.t1374 167
209261.t0016 209261.t1375 168
209261.t0016 209261.t1376 168
209261.t0016 209261.t1384 163
209261.t0016 209261.t1396 391
209261.t0016 209261.t1397 391
209261.t0016 209261.t1476 658
209261.t0016 209261.t1542 239
209261.t0016 209261.t1569 175
209261.t0016 209261.t1570 553
209261.t0016 209261.t1594 179
209261.t0016 209261.t1611 205
209261.t0016 209261.t1889 164
209261.t0016 209261.t1892 168
209261.t0016 209261.t1900 167
209261.t0016 209261.t1901 555
209261.t0016 209261.t1961 384
209261.t0016 209261.t2037 272
209261.t0016 209261.t2079 159
209261.t0016 209261.t2104 177
209261.t0016 209261.t2105 288
209261.t0016 209261.t2106 244
209261.t0016 209261.t2121 176
209261.t0016 209261.t2129 241
209261.t0016 209261.t2394 325
209261.t0016 209261.t2581 200
209261.t0016 209261.t2583 219
209261.t0016 209261.t2595 275
209261.t0016 209261.t2598 221
209261.t0016 209261.t2623 181
209261.t0016 209261.t2639 240
209261.t0016 209261.t2656 207
209261.t0016 209261.t2662 176
209261.t0016 209261.t2693 226
209261.t0016 209261.t2942 208
209261.t0016 209261.t3010 333
209261.t0016 209261.t3112 507
209261.t0016 209261.t3113 189
209261.t0016 209261.t3161 384
209261.t0016 209261.t3197 222
209261.t0016 209261.t3279 208
209261.t0016 209261.t3317 209
209261.t0016 209261.t3378 153
209261.t0016 209261.t3383 235
209261.t0016 209261.t3385 200
209261.t0016 209261.t3410 190
209261.t0016 209261.t3416 160
209261.t0016 209261.t3417 160
209261.t0016 209261.t3419 198
209261.t0016 209261.t3421 500
209261.t0016 209261.t3426 483
209261.t0016 209261.t3427 167
209261.t0016 209261.t3428 483
209261.t0016 209261.t3429 227
209261.t0016 209261.t3430 483
209261.t0016 209261.t3431 483
209261.t0016 209261.t3432 483
209261.t0016 209261.t3433 555
209261.t0016 209261.t3434 161
209261.t0016 209261.t3442 173
209261.t0016 209261.t3569 218
209261.t0016 209261.t3602 199
209261.t0016 209261.t3659 150
209261.t0016 209261.t3807 154
209261.t0016 209261.t3841 180
209261.t0016 209261.t3871 161
209261.t0016 209261.t3905 214
209261.t0016 209261.t4007 228
209261.t0016 209261.t4129 150
209261.t0016 209261.t4148 635
209261.t0016 209261.t4189 188
209261.t0016 209261.t4216 195
209261.t0016 209261.t4255 152
209261.t0016 209261.t4305 160
209261.t0016 209261.t4306 483
209261.t0016 209261.t4307 483
209261.t0016 209261.t4308 483
209261.t0016 209261.t4309 227
209261.t0016 209261.t4310 483
209261.t0016 209261.t4312 483
209261.t0016 209261.t4319 198
209261.t0016 209261.t4321 160
209261.t0016 209261.t4322 160
209261.t0016 209261.t4328 184
209261.t0016 209261.t4361 174
209261.t0016 209261.t4471 178
209261.t0016 209261.t4523 175
209261.t0016 209261.t4539 175
209261.t0016 209261.t4631 190
209261.t0017 209261.t0014 181
209261.t0017 209261.t0016 811
209261.t0017 209261.t0018 565
209261.t0017 209261.t0019 223
209261.t0017 209261.t0020 205
209261.t0017 209261.t0021 166
209261.t0017 209261.t0025 536
209261.t0017 209261.t0040 155
209261.t0017 209261.t0081 313
209261.t0017 209261.t0096 219
209261.t0017 209261.t0125 259
209261.t0017 209261.t0126 267
209261.t0017 209261.t0131 158
209261.t0017 209261.t0135 211
209261.t0017 209261.t0136 162
209261.t0017 209261.t0166 150
209261.t0017 209261.t0180 227
209261.t0017 209261.t0184 160
209261.t0017 209261.t0185 397
209261.t0017 209261.t0187 633
209261.t0017 209261.t0190 180
209261.t0017 209261.t0198 214
209261.t0017 209261.t0227 185
209261.t0017 209261.t0257 192
209261.t0017 209261.t0258 183
209261.t0017 209261.t0287 283
209261.t0017 209261.t0303 191
209261.t0017 209261.t0328 241
209261.t0017 209261.t0329 361
209261.t0017 209261.t0340 160
209261.t0017 209261.t0341 584
209261.t0017 209261.t0343 230
209261.t0017 209261.t0410 163
209261.t0017 209261.t0419 430
209261.t0017 209261.t0450 174
209261.t0017 209261.t0463 262
209261.t0017 209261.t0474 196
209261.t0017 209261.t0493 163
209261.t0017 209261.t0596 197
209261.t0017 209261.t0597 155
209261.t0017 209261.t0685 151
209261.t0017 209261.t0773 285
209261.t0017 209261.t0794 227
209261.t0017 209261.t0815 202
209261.t0017 209261.t0895 332
209261.t0017 209261.t0952 187
209261.t0017 209261.t0987 250
209261.t0017 209261.t0999 192
209261.t0017 209261.t1001 501
209261.t0017 209261.t1004 207
209261.t0017 209261.t1027 495
209261.t0017 209261.t1070 180
209261.t0017 209261.t1075 153
209261.t0017 209261.t1138 225
209261.t0017 209261.t1144 219
209261.t0017 209261.t1188 163
209261.t0017 209261.t1190 218
209261.t0017 209261.t1244 387
209261.t0017 209261.t1245 415
209261.t0017 209261.t1249 160
209261.t0017 209261.t1252 223
209261.t0017 209261.t1329 724
209261.t0017 209261.t1393 313
209261.t0017 209261.t1436 363
209261.t0017 209261.t1487 183
209261.t0017 209261.t1496 191
209261.t0017 209261.t1516 160
209261.t0017 209261.t1519 184
209261.t0017 209261.t1522 174
209261.t0017 209261.t1573 448
209261.t0017 209261.t1611 227
209261.t0017 209261.t1614 340
209261.t0017 209261.t1645 210
209261.t0017 209261.t1674 183
209261.t0017 209261.t1677 428
209261.t0017 209261.t1692 224
209261.t0017 209261.t1714 151
209261.t0017 209261.t1749 207
209261.t0017 209261.t1768 336
209261.t0017 209261.t1771 231
209261.t0017 209261.t1782 155
209261.t0017 209261.t1824 185
209261.t0017 209261.t1841 389
209261.t0017 209261.t1868 166
209261.t0017 209261.t1877 179
209261.t0017 209261.t1880 299
209261.t0017 209261.t1899 213
209261.t0017 209261.t1904 474
209261.t0017 209261.t1923 170
209261.t0017 209261.t1929 307
209261.t0017 209261.t1935 236
209261.t0017 209261.t1950 324
209261.t0017 209261.t1958 227
209261.t0017 209261.t2004 221
209261.t0017 209261.t2128 203
209261.t0017 209261.t2129 354
209261.t0017 209261.t2144 151
209261.t0017 209261.t2151 206
209261.t0017 209261.t2188 164
209261.t0017 209261.t2216 174
209261.t0017 209261.t2291 543
209261.t0017 209261.t2304 277
209261.t0017 209261.t2326 233
209261.t0017 209261.t2386 167
209261.t0017 209261.t2387 322
209261.t0017 209261.t2389 181
209261.t0017 209261.t2491 191
209261.t0017 209261.t2517 237
209261.t0017 209261.t2548 335
209261.t0017 209261.t2577 350
209261.t0017 209261.t2623 161
209261.t0017 209261.t2624 196
209261.t0017 209261.t2636 164
209261.t0017 209261.t2656 594
209261.t0017 209261.t2659 264
209261.t0017 209261.t2662 253
209261.t0017 209261.t2713 712
209261.t0017 209261.t2780 230
209261.t0017 209261.t2784 278
209261.t0017 209261.t2794 389
209261.t0017 209261.t2812 401
209261.t0017 209261.t2832 180
209261.t0017 209261.t2843 154
209261.t0017 209261.t2861 157
209261.t0017 209261.t2891 196
209261.t0017 209261.t2978 417
209261.t0017 209261.t2998 166
209261.t0017 209261.t3010 585
209261.t0017 209261.t3020 150
209261.t0017 209261.t3174 159
209261.t0017 209261.t3179 155
209261.t0017 209261.t3222 208
209261.t0017 209261.t3234 421
209261.t0017 209261.t3252 223
209261.t0017 209261.t3277 547
209261.t0017 209261.t3378 181
209261.t0017 209261.t3396 187
209261.t0017 209261.t3442 254
209261.t0017 209261.t3445 253
209261.t0017 209261.t3522 265
209261.t0017 209261.t3560 154
209261.t0017 209261.t3662 726
209261.t0017 209261.t3689 152
209261.t0017 209261.t3718 154
209261.t0017 209261.t3719 338
209261.t0017 209261.t3734 190
209261.t0017 209261.t3735 195
209261.t0017 209261.t3781 328
209261.t0017 209261.t3782 595
209261.t0017 209261.t3841 397
209261.t0017 209261.t3895 200
209261.t0017 209261.t3973 164
209261.t0017 209261.t4028 264
209261.t0017 209261.t4030 191
209261.t0017 209261.t4031 217
209261.t0017 209261.t4148 685
209261.t0017 209261.t4163 239
209261.t0017 209261.t4216 761
209261.t0017 209261.t4294 272
209261.t0017 209261.t4297 205
209261.t0017 209261.t4304 221
209261.t0017 209261.t4342 178
209261.t0017 209261.t4344 201
209261.t0017 209261.t4350 477
209261.t0017 209261.t4361 493
209261.t0017 209261.t4370 250
209261.t0017 209261.t4399 556
209261.t0017 209261.t4416 169
209261.t0017 209261.t4426 344
209261.t0017 209261.t4453 225
209261.t0017 209261.t4483 317
209261.t0017 209261.t4505 182
209261.t0017 209261.t4523 330
209261.t0017 209261.t4543 186
209261.t0017 209261.t4559 194
209261.t0017 209261.t4574 193
209261.t0017 209261.t4584 231
209261.t0017 209261.t4627 185
209261.t0017 209261.t4628 153
209261.t0017 209261.t4631 518
209261.t0017 209261.t4633 153
209261.t0018 209261.t0016 454
209261.t0018 209261.t0017 565
209261.t0018 209261.t0019 741
209261.t0018 209261.t0020 609
209261.t0018 209261.t0021 333
209261.t0018 209261.t0025 304
209261.t0018 209261.t0041 326
209261.t0018 209261.t0042 232
209261.t0018 209261.t0080 177
209261.t0018 209261.t0149 346
209261.t0018 209261.t0332 171
209261.t0018 209261.t0340 182
209261.t0018 209261.t0341 207
209261.t0018 209261.t0442 177
209261.t0018 209261.t0584 150
209261.t0018 209261.t0695 162
209261.t0018 209261.t0755 204
209261.t0018 209261.t0773 274
209261.t0018 209261.t0816 188
209261.t0018 209261.t0895 403
209261.t0018 209261.t0970 164
209261.t0018 209261.t1027 308
209261.t0018 209261.t1109 334
209261.t0018 209261.t1114 580
209261.t0018 209261.t1144 208
209261.t0018 209261.t1263 165
209261.t0018 209261.t1267 220
209261.t0018 209261.t1328 215
209261.t0018 209261.t1352 163
209261.t0018 209261.t1358 194
209261.t0018 209261.t1359 331
209261.t0018 209261.t1368 159
209261.t0018 209261.t1445 248
209261.t0018 209261.t1503 152
209261.t0018 209261.t1519 205
209261.t0018 209261.t1634 163
209261.t0018 209261.t1677 243
209261.t0018 209261.t1808 281
209261.t0018 209261.t1809 185
209261.t0018 209261.t1860 249
209261.t0018 209261.t1868 226
209261.t0018 209261.t1870 159
209261.t0018 209261.t1877 328
209261.t0018 209261.t1880 352
209261.t0018 209261.t1883 216
209261.t0018 209261.t1899 384
209261.t0018 209261.t1900 165
209261.t0018 209261.t1901 165
209261.t0018 209261.t1904 344
209261.t0018 209261.t1924 207
209261.t0018 209261.t2112 171
209261.t0018 209261.t2191 286
209261.t0018 209261.t2271 156
209261.t0018 209261.t2291 289
209261.t0018 209261.t2304 165
209261.t0018 209261.t2317 423
209261.t0018 209261.t2364 313
209261.t0018 209261.t2491 215
209261.t0018 209261.t2517 172
209261.t0018 209261.t2548 165
209261.t0018 209261.t2574 287
209261.t0018 209261.t2575 660
209261.t0018 209261.t2576 552
209261.t0018 209261.t2656 478
209261.t0018 209261.t2678 196
209261.t0018 209261.t2681 213
209261.t0018 209261.t2682 213
209261.t0018 209261.t2683 249
209261.t0018 209261.t2686 248
209261.t0018 209261.t2707 155
209261.t0018 209261.t2713 353
209261.t0018 209261.t2727 348
209261.t0018 209261.t2779 331
209261.t0018 209261.t2794 359
209261.t0018 209261.t2825 156
209261.t0018 209261.t2946 312
209261.t0018 209261.t2953 239
209261.t0018 209261.t3057 153
209261.t0018 209261.t3130 170
209261.t0018 209261.t3131 349
209261.t0018 209261.t3132 159
209261.t0018 209261.t3313 187
209261.t0018 209261.t3331 166
209261.t0018 209261.t3358 194
209261.t0018 209261.t3391 174
209261.t0018 209261.t3402 155
209261.t0018 209261.t3497 164
209261.t0018 209261.t3547 338
209261.t0018 209261.t3552 210
209261.t0018 209261.t3606 326
209261.t0018 209261.t3609 210
209261.t0018 209261.t3611 290
209261.t0018 209261.t3662 372
209261.t0018 209261.t3718 699
209261.t0018 209261.t3750 150
209261.t0018 209261.t3751 320
209261.t0018 209261.t3781 343
209261.t0018 209261.t3782 237
209261.t0018 209261.t3839 248
209261.t0018 209261.t3841 200
209261.t0018 209261.t3914 157
209261.t0018 209261.t3976 167
209261.t0018 209261.t4063 374
209261.t0018 209261.t4064 299
209261.t0018 209261.t4104 221
209261.t0018 209261.t4134 178
209261.t0018 209261.t4135 193
209261.t0018 209261.t4138 191
209261.t0018 209261.t4148 558
209261.t0018 209261.t4216 670
209261.t0018 209261.t4243 318
209261.t0018 209261.t4297 151
209261.t0018 209261.t4304 307
209261.t0018 209261.t4342 195
209261.t0018 209261.t4350 161
209261.t0018 209261.t4370 160
209261.t0018 209261.t4379 152
209261.t0018 209261.t4459 226
209261.t0018 209261.t4481 206
209261.t0018 209261.t4483 248
209261.t0018 209261.t4501 247
209261.t0018 209261.t4505 256
209261.t0018 209261.t4539 155
209261.t0018 209261.t4587 168
209261.t0018 209261.t4631 338
209261.t0019 209261.t0016 216
209261.t0019 209261.t0017 223
209261.t0019 209261.t0018 741
209261.t0019 209261.t0020 706
209261.t0019 209261.t0021 373
209261.t0020 209261.t0016 401
209261.t0020 209261.t0017 205
209261.t0020 209261.t0018 609
209261.t0020 209261.t0019 706
209261.t0020 209261.t0021 439
209261.t0020 209261.t0091 158
209261.t0020 209261.t0099 266
209261.t0020 209261.t0180 209
209261.t0020 209261.t0334 224
209261.t0020 209261.t0360 184
209261.t0020 209261.t0524 238
209261.t0020 209261.t0623 224
209261.t0020 209261.t0648 297
209261.t0020 209261.t1025 158
209261.t0020 209261.t1075 236
209261.t0020 209261.t1109 300
209261.t0020 209261.t1147 177
209261.t0020 209261.t1219 158
209261.t0020 209261.t1255 214
209261.t0020 209261.t1267 152
209261.t0020 209261.t1271 152
209261.t0020 209261.t1633 559
209261.t0020 209261.t1692 152
209261.t0020 209261.t1699 218
209261.t0020 209261.t1811 237
209261.t0020 209261.t2333 661
209261.t0020 209261.t2468 217
209261.t0020 209261.t2556 209
209261.t0020 209261.t2559 297
209261.t0020 209261.t2778 152
209261.t0020 209261.t2788 152
209261.t0020 209261.t2807 158
209261.t0020 209261.t3513 282
209261.t0020 209261.t3540 651
209261.t0020 209261.t3664 239
209261.t0020 209261.t3725 296
209261.t0020 209261.t3746 296
209261.t0020 209261.t3845 736
209261.t0020 209261.t3866 762
209261.t0020 209261.t4091 159
209261.t0020 209261.t4153 236
209261.t0020 209261.t4519 195
209261.t0020 209261.t4520 195
209261.t0021 209261.t0016 164
209261.t0021 209261.t0017 166
209261.t0021 209261.t0018 333
209261.t0021 209261.t0019 373
209261.t0021 209261.t0020 439
209261.t0022 209261.t0023 900
209261.t0022 209261.t0025 613
209261.t0022 209261.t0026 271
209261.t0022 209261.t0027 250
209261.t0022 209261.t0028 776
209261.t0022 209261.t0187 420
209261.t0022 209261.t0188 780
209261.t0022 209261.t0189 776
209261.t0022 209261.t0190 759
209261.t0022 209261.t0324 157
209261.t0022 209261.t0325 173
209261.t0022 209261.t0429 153
209261.t0022 209261.t0450 212
209261.t0022 209261.t0491 173
209261.t0022 209261.t0553 157
209261.t0022 209261.t0569 440
209261.t0022 209261.t0602 256
209261.t0022 209261.t0603 311
209261.t0022 209261.t0705 776
209261.t0022 209261.t1071 258
209261.t0022 209261.t1079 247
209261.t0022 209261.t1131 175
209261.t0022 209261.t1161 154
209261.t0022 209261.t1186 435
209261.t0022 209261.t1305 236
209261.t0022 209261.t1436 300
209261.t0022 209261.t1495 437
209261.t0022 209261.t1528 260
209261.t0022 209261.t1577 389
209261.t0022 209261.t1708 207
209261.t0022 209261.t1756 187
209261.t0022 209261.t1782 155
209261.t0022 209261.t1815 176
209261.t0022 209261.t1861 197
209261.t0022 209261.t1891 163
209261.t0022 209261.t1892 217
209261.t0022 209261.t1893 150
209261.t0022 209261.t1955 221
209261.t0022 209261.t1991 290
209261.t0022 209261.t1992 182
209261.t0022 209261.t2020 259
209261.t0022 209261.t2048 293
209261.t0022 209261.t2168 183
209261.t0022 209261.t2283 301
209261.t0022 209261.t2315 309
209261.t0022 209261.t2317 780
209261.t0022 209261.t2318 776
209261.t0022 209261.t2319 258
209261.t0022 209261.t2320 190
209261.t0022 209261.t2347 164
209261.t0022 209261.t2367 198
209261.t0022 209261.t2369 158
209261.t0022 209261.t2480 163
209261.t0022 209261.t2489 172
209261.t0022 209261.t2517 298
209261.t0022 209261.t2521 280
209261.t0022 209261.t2522 776
209261.t0022 209261.t2525 776
209261.t0022 209261.t2548 238
209261.t0022 209261.t2556 187
209261.t0022 209261.t2558 779
209261.t0022 209261.t2559 776
209261.t0022 209261.t2577 196
209261.t0022 209261.t2581 395
209261.t0022 209261.t2582 299
209261.t0022 209261.t2583 297
209261.t0022 209261.t2584 358
209261.t0022 209261.t2588 217
209261.t0022 209261.t2594 324
209261.t0022 209261.t2595 434
209261.t0022 209261.t2596 466
209261.t0022 209261.t2597 388
209261.t0022 209261.t2598 615
209261.t0022 209261.t2599 614
209261.t0022 209261.t2626 429
209261.t0022 209261.t2659 256
209261.t0022 209261.t2662 213
209261.t0022 209261.t2672 316
209261.t0022 209261.t2695 176
209261.t0022 209261.t2787 367
209261.t0022 209261.t2788 526
209261.t0022 209261.t2790 181
209261.t0022 209261.t2793 181
209261.t0022 209261.t2800 292
209261.t0022 209261.t2815 257
209261.t0022 209261.t2857 778
209261.t0022 209261.t2858 776
209261.t0022 209261.t2861 333
209261.t0022 209261.t2891 397
209261.t0022 209261.t2916 412
209261.t0022 209261.t2938 776
209261.t0022 209261.t2939 779
209261.t0022 209261.t2940 328
209261.t0022 209261.t2977 156
209261.t0022 209261.t2997 228
209261.t0022 209261.t3021 166
209261.t0022 209261.t3048 164
209261.t0022 209261.t3097 452
209261.t0022 209261.t3112 249
209261.t0022 209261.t3113 231
209261.t0022 209261.t3349 150
209261.t0022 209261.t3351 493
209261.t0022 209261.t3429 199
209261.t0022 209261.t3442 222
209261.t0022 209261.t3445 237
209261.t0022 209261.t3659 252
209261.t0022 209261.t3660 776
209261.t0022 209261.t3662 163
209261.t0022 209261.t3675 256
209261.t0022 209261.t3676 176
209261.t0022 209261.t3827 197
209261.t0022 209261.t3882 161
209261.t0022 209261.t3895 202
209261.t0022 209261.t3900 153
209261.t0022 209261.t4035 178
209261.t0022 209261.t4051 156
209261.t0022 209261.t4129 175
209261.t0022 209261.t4130 196
209261.t0022 209261.t4131 208
209261.t0022 209261.t4141 156
209261.t0022 209261.t4184 188
209261.t0022 209261.t4226 178
209261.t0022 209261.t4228 239
209261.t0022 209261.t4231 322
209261.t0022 209261.t4232 314
209261.t0022 209261.t4233 249
209261.t0022 209261.t4236 257
209261.t0022 209261.t4243 156
209261.t0022 209261.t4301 156
209261.t0022 209261.t4534 776
209261.t0022 209261.t4536 779
209261.t0022 209261.t4539 768
209261.t0022 209261.t4566 189
209261.t0022 209261.t4593 487
209261.t0022 209261.t4621 187
209261.t0022 209261.t4622 152
209261.t0022 209261.t4631 294
209261.t0022 209261.t4633 776
209261.t0022 209261.t4634 321
209261.t0023 209261.t0022 900
209261.t0023 209261.t0025 655
209261.t0023 209261.t0026 775
209261.t0023 209261.t0027 776
209261.t0023 209261.t0028 235
209261.t0023 209261.t0081 462
209261.t0023 209261.t0185 150
209261.t0023 209261.t0187 230
209261.t0023 209261.t0188 813
209261.t0023 209261.t0189 231
209261.t0023 209261.t0190 759
209261.t0023 209261.t0294 176
209261.t0023 209261.t0309 173
209261.t0023 209261.t0324 259
209261.t0023 209261.t0325 249
209261.t0023 209261.t0603 156
209261.t0023 209261.t0705 303
209261.t0023 209261.t0708 313
209261.t0023 209261.t0764 263
209261.t0023 209261.t0794 191
209261.t0023 209261.t0868 158
209261.t0023 209261.t0921 170
209261.t0023 209261.t0927 193
209261.t0023 209261.t1058 185
209261.t0023 209261.t1071 192
209261.t0023 209261.t1463 222
209261.t0023 209261.t1485 154
209261.t0023 209261.t1495 184
209261.t0023 209261.t1535 158
209261.t0023 209261.t1547 160
209261.t0023 209261.t1548 184
209261.t0023 209261.t1573 171
209261.t0023 209261.t1677 159
209261.t0023 209261.t1708 191
209261.t0023 209261.t1772 236
209261.t0023 209261.t1861 174
209261.t0023 209261.t1892 201
209261.t0023 209261.t1930 160
209261.t0023 209261.t2020 340
209261.t0023 209261.t2168 287
209261.t0023 209261.t2184 171
209261.t0023 209261.t2185 199
209261.t0023 209261.t2188 187
209261.t0023 209261.t2283 460
209261.t0023 209261.t2291 214
209261.t0023 209261.t2315 775
209261.t0023 209261.t2317 813
209261.t0023 209261.t2319 489
209261.t0023 209261.t2320 776
209261.t0023 209261.t2347 194
209261.t0023 209261.t2465 150
209261.t0023 209261.t2489 155
209261.t0023 209261.t2521 773
209261.t0023 209261.t2522 252
209261.t0023 209261.t2525 272
209261.t0023 209261.t2548 205
209261.t0023 209261.t2556 183
209261.t0023 209261.t2558 813
209261.t0023 209261.t2559 239
209261.t0023 209261.t2598 180
209261.t0023 209261.t2599 168
209261.t0023 209261.t2610 317
209261.t0023 209261.t2659 155
209261.t0023 209261.t2672 512
209261.t0023 209261.t2695 206
209261.t0023 209261.t2710 170
209261.t0023 209261.t2788 249
209261.t0023 209261.t2800 259
209261.t0023 209261.t2857 813
209261.t0023 209261.t2858 303
209261.t0023 209261.t2859 152
209261.t0023 209261.t2860 152
209261.t0023 209261.t2861 710
209261.t0023 209261.t2891 221
209261.t0023 209261.t2916 267
209261.t0023 209261.t2930 166
209261.t0023 209261.t2938 227
209261.t0023 209261.t2939 813
209261.t0023 209261.t2940 775
209261.t0023 209261.t2977 152
209261.t0023 209261.t3048 154
209261.t0023 209261.t3097 260
209261.t0023 209261.t3227 183
209261.t0023 209261.t3351 568
209261.t0023 209261.t3378 201
209261.t0023 209261.t3460 154
209261.t0023 209261.t3634 171
209261.t0023 209261.t3659 775
209261.t0023 209261.t3660 204
209261.t0023 209261.t3662 245
209261.t0023 209261.t3708 223
209261.t0023 209261.t3836 162
209261.t0023 209261.t3837 219
209261.t0023 209261.t3882 172
209261.t0023 209261.t3947 183
209261.t0023 209261.t3948 168
209261.t0023 209261.t3999 216
209261.t0023 209261.t4141 166
209261.t0023 209261.t4172 152
209261.t0023 209261.t4177 154
209261.t0023 209261.t4193 279
209261.t0023 209261.t4232 205
209261.t0023 209261.t4243 152
209261.t0023 209261.t4246 187
209261.t0023 209261.t4490 164
209261.t0023 209261.t4534 264
209261.t0023 209261.t4536 813
209261.t0023 209261.t4539 431
209261.t0023 209261.t4566 157
209261.t0023 209261.t4606 166
209261.t0023 209261.t4631 768
209261.t0023 209261.t4633 217
209261.t0023 209261.t4634 776
209261.t0025 209261.t0017 536
209261.t0025 209261.t0018 304
209261.t0025 209261.t0022 613
209261.t0025 209261.t0023 655
209261.t0025 209261.t0026 935
209261.t0025 209261.t0027 936
209261.t0025 209261.t0028 911
209261.t0025 209261.t0029 606
209261.t0025 209261.t0030 511
209261.t0025 209261.t0034 155
209261.t0025 209261.t0040 201
209261.t0025 209261.t0071 160
209261.t0025 209261.t0073 187
209261.t0025 209261.t0076 157
209261.t0025 209261.t0077 153
209261.t0025 209261.t0081 317
209261.t0025 209261.t0102 179
209261.t0025 209261.t0139 287
209261.t0025 209261.t0184 690
209261.t0025 209261.t0185 760
209261.t0025 209261.t0187 755
209261.t0025 209261.t0188 707
209261.t0025 209261.t0189 601
209261.t0025 209261.t0190 416
209261.t0025 209261.t0294 312
209261.t0025 209261.t0303 248
209261.t0025 209261.t0324 420
209261.t0025 209261.t0325 307
209261.t0025 209261.t0338 270
209261.t0025 209261.t0340 243
209261.t0025 209261.t0341 640
209261.t0025 209261.t0343 306
209261.t0025 209261.t0354 159
209261.t0025 209261.t0383 250
209261.t0025 209261.t0392 190
209261.t0025 209261.t0410 349
209261.t0025 209261.t0419 200
209261.t0025 209261.t0434 547
209261.t0025 209261.t0444 237
209261.t0025 209261.t0447 197
209261.t0025 209261.t0491 152
209261.t0025 209261.t0525 153
209261.t0025 209261.t0596 155
209261.t0025 209261.t0617 151
209261.t0025 209261.t0695 213
209261.t0025 209261.t0705 729
209261.t0025 209261.t0707 602
209261.t0025 209261.t0708 292
209261.t0025 209261.t0714 174
209261.t0025 209261.t0749 450
209261.t0025 209261.t0759 496
209261.t0025 209261.t0761 209
209261.t0025 209261.t0764 161
209261.t0025 209261.t0767 191
209261.t0025 209261.t0768 175
209261.t0025 209261.t0770 204
209261.t0025 209261.t0772 330
209261.t0025 209261.t0773 745
209261.t0025 209261.t0794 703
209261.t0025 209261.t0811 184
209261.t0025 209261.t0891 208
209261.t0025 209261.t0895 389
209261.t0025 209261.t0899 242
209261.t0025 209261.t0903 218
209261.t0025 209261.t0904 176
209261.t0025 209261.t0906 150
209261.t0025 209261.t0915 158
209261.t0025 209261.t0921 728
209261.t0025 209261.t0937 152
209261.t0025 209261.t0950 177
209261.t0025 209261.t0952 244
209261.t0025 209261.t0965 303
209261.t0025 209261.t1000 732
209261.t0025 209261.t1003 195
209261.t0025 209261.t1004 236
209261.t0025 209261.t1027 457
209261.t0025 209261.t1079 186
209261.t0025 209261.t1144 226
209261.t0025 209261.t1148 181
209261.t0025 209261.t1149 263
209261.t0025 209261.t1179 311
209261.t0025 209261.t1194 176
209261.t0025 209261.t1208 163
209261.t0025 209261.t1249 161
209261.t0025 209261.t1252 205
209261.t0025 209261.t1268 185
209261.t0025 209261.t1309 334
209261.t0025 209261.t1328 172
209261.t0025 209261.t1338 275
209261.t0025 209261.t1424 224
209261.t0025 209261.t1436 368
209261.t0025 209261.t1459 264
209261.t0025 209261.t1496 226
209261.t0025 209261.t1503 209
209261.t0025 209261.t1505 422
209261.t0025 209261.t1516 175
209261.t0025 209261.t1519 460
209261.t0025 209261.t1540 168
209261.t0025 209261.t1551 192
209261.t0025 209261.t1567 183
209261.t0025 209261.t1573 627
209261.t0025 209261.t1614 216
209261.t0025 209261.t1645 170
209261.t0025 209261.t1677 641
209261.t0025 209261.t1692 289
209261.t0025 209261.t1736 154
209261.t0025 209261.t1748 169
209261.t0025 209261.t1749 644
209261.t0025 209261.t1759 404
209261.t0025 209261.t1768 350
209261.t0025 209261.t1776 657
209261.t0025 209261.t1777 370
209261.t0025 209261.t1781 333
209261.t0025 209261.t1782 198
209261.t0025 209261.t1805 207
209261.t0025 209261.t1806 253
209261.t0025 209261.t1809 218
209261.t0025 209261.t1843 497
209261.t0025 209261.t1847 252
209261.t0025 209261.t1848 210
209261.t0025 209261.t1868 385
209261.t0025 209261.t1873 552
209261.t0025 209261.t1877 420
209261.t0025 209261.t1880 527
209261.t0025 209261.t1883 319
209261.t0025 209261.t1892 252
209261.t0025 209261.t1923 275
209261.t0025 209261.t1925 275
209261.t0025 209261.t1951 198
209261.t0025 209261.t2004 229
209261.t0025 209261.t2065 177
209261.t0025 209261.t2134 206
209261.t0025 209261.t2151 290
209261.t0025 209261.t2175 214
209261.t0025 209261.t2188 150
209261.t0025 209261.t2250 305
209261.t0025 209261.t2264 185
209261.t0025 209261.t2288 155
209261.t0025 209261.t2291 249
209261.t0025 209261.t2294 176
209261.t0025 209261.t2299 190
209261.t0025 209261.t2304 415
209261.t0025 209261.t2315 767
209261.t0025 209261.t2317 751
209261.t0025 209261.t2318 691
209261.t0025 209261.t2319 346
209261.t0025 209261.t2320 742
209261.t0025 209261.t2330 648
209261.t0025 209261.t2332 218
209261.t0025 209261.t2346 221
209261.t0025 209261.t2389 328
209261.t0025 209261.t2479 209
209261.t0025 209261.t2491 541
209261.t0025 209261.t2499 151
209261.t0025 209261.t2517 548
209261.t0025 209261.t2521 321
209261.t0025 209261.t2522 405
209261.t0025 209261.t2525 333
209261.t0025 209261.t2548 671
209261.t0025 209261.t2550 424
209261.t0025 209261.t2556 195
209261.t0025 209261.t2558 584
209261.t0025 209261.t2559 553
209261.t0025 209261.t2577 350
209261.t0025 209261.t2659 205
209261.t0025 209261.t2662 285
209261.t0025 209261.t2670 183
209261.t0025 209261.t2672 150
209261.t0025 209261.t2678 412
209261.t0025 209261.t2713 160
209261.t0025 209261.t2737 465
209261.t0025 209261.t2780 408
209261.t0025 209261.t2784 396
209261.t0025 209261.t2794 537
209261.t0025 209261.t2804 150
209261.t0025 209261.t2857 650
209261.t0025 209261.t2858 686
209261.t0025 209261.t2861 714
209261.t0025 209261.t2891 239
209261.t0025 209261.t2906 159
209261.t0025 209261.t2907 386
209261.t0025 209261.t2908 478
209261.t0025 209261.t2938 640
209261.t0025 209261.t2939 545
209261.t0025 209261.t2940 743
209261.t0025 209261.t2977 241
209261.t0025 209261.t2992 180
209261.t0025 209261.t3017 399
209261.t0025 209261.t3066 320
209261.t0025 209261.t3069 159
209261.t0025 209261.t3070 164
209261.t0025 209261.t3101 208
209261.t0025 209261.t3118 369
209261.t0025 209261.t3137 151
209261.t0025 209261.t3148 159
209261.t0025 209261.t3151 182
209261.t0025 209261.t3242 522
209261.t0025 209261.t3255 217
209261.t0025 209261.t3256 168
209261.t0025 209261.t3257 254
209261.t0025 209261.t3442 285
209261.t0025 209261.t3445 198
209261.t0025 209261.t3470 201
209261.t0025 209261.t3506 161
209261.t0025 209261.t3579 156
209261.t0025 209261.t3580 346
209261.t0025 209261.t3581 425
209261.t0025 209261.t3597 157
209261.t0025 209261.t3599 239
209261.t0025 209261.t3659 453
209261.t0025 209261.t3660 618
209261.t0025 209261.t3662 338
209261.t0025 209261.t3674 152
209261.t0025 209261.t3675 247
209261.t0025 209261.t3706 151
209261.t0025 209261.t3708 371
209261.t0025 209261.t3717 245
209261.t0025 209261.t3718 403
209261.t0025 209261.t3800 267
209261.t0025 209261.t3802 161
209261.t0025 209261.t3803 447
209261.t0025 209261.t3806 158
209261.t0025 209261.t3812 429
209261.t0025 209261.t3828 189
209261.t0025 209261.t3845 239
209261.t0025 209261.t3850 185
209261.t0025 209261.t3856 351
209261.t0025 209261.t3871 201
209261.t0025 209261.t3878 632
209261.t0025 209261.t3882 209
209261.t0025 209261.t3895 168
209261.t0025 209261.t3939 319
209261.t0025 209261.t3957 208
209261.t0025 209261.t3972 208
209261.t0025 209261.t3973 184
209261.t0025 209261.t3974 166
209261.t0025 209261.t3999 265
209261.t0025 209261.t4011 178
209261.t0025 209261.t4014 568
209261.t0025 209261.t4016 334
209261.t0025 209261.t4049 290
209261.t0025 209261.t4129 590
209261.t0025 209261.t4130 597
209261.t0025 209261.t4148 158
209261.t0025 209261.t4163 218
209261.t0025 209261.t4194 221
209261.t0025 209261.t4216 352
209261.t0025 209261.t4217 364
209261.t0025 209261.t4233 181
209261.t0025 209261.t4243 363
209261.t0025 209261.t4249 158
209261.t0025 209261.t4255 192
209261.t0025 209261.t4264 161
209261.t0025 209261.t4289 295
209261.t0025 209261.t4294 302
209261.t0025 209261.t4297 174
209261.t0025 209261.t4304 257
209261.t0025 209261.t4344 229
209261.t0025 209261.t4349 198
209261.t0025 209261.t4350 660
209261.t0025 209261.t4356 150
209261.t0025 209261.t4361 634
209261.t0025 209261.t4370 436
209261.t0025 209261.t4447 428
209261.t0025 209261.t4459 235
209261.t0025 209261.t4490 185
209261.t0025 209261.t4534 700
209261.t0025 209261.t4536 597
209261.t0025 209261.t4539 191
209261.t0025 209261.t4541 336
209261.t0025 209261.t4543 261
209261.t0025 209261.t4566 500
209261.t0025 209261.t4579 175
209261.t0025 209261.t4587 209
209261.t0025 209261.t4609 212
209261.t0025 209261.t4631 757
209261.t0025 209261.t4633 469
209261.t0025 209261.t4634 683
209261.t0026 209261.t0022 271
209261.t0026 209261.t0023 775
209261.t0026 209261.t0025 935
209261.t0026 209261.t0027 841
209261.t0026 209261.t0028 953
209261.t0026 209261.t0029 606
209261.t0026 209261.t0030 511
209261.t0026 209261.t0081 257
209261.t0026 209261.t0113 164
209261.t0026 209261.t0156 166
209261.t0026 209261.t0184 200
209261.t0026 209261.t0185 328
209261.t0026 209261.t0187 688
209261.t0026 209261.t0188 779
209261.t0026 209261.t0189 776
209261.t0026 209261.t0190 758
209261.t0026 209261.t0294 211
209261.t0026 209261.t0434 259
209261.t0026 209261.t0450 346
209261.t0026 209261.t0491 161
209261.t0026 209261.t0492 170
209261.t0026 209261.t0516 230
209261.t0026 209261.t0552 151
209261.t0026 209261.t0563 158
209261.t0026 209261.t0569 564
209261.t0026 209261.t0602 332
209261.t0026 209261.t0603 347
209261.t0026 209261.t0705 776
209261.t0026 209261.t0707 199
209261.t0026 209261.t0708 194
209261.t0026 209261.t0814 154
209261.t0026 209261.t0872 177
209261.t0026 209261.t0921 150
209261.t0026 209261.t1079 276
209261.t0026 209261.t1161 159
209261.t0026 209261.t1184 163
209261.t0026 209261.t1185 347
209261.t0026 209261.t1186 704
209261.t0026 209261.t1262 157
209261.t0026 209261.t1267 156
209261.t0026 209261.t1268 284
209261.t0026 209261.t1305 165
209261.t0026 209261.t1328 159
209261.t0026 209261.t1349 152
209261.t0026 209261.t1436 478
209261.t0026 209261.t1463 318
209261.t0026 209261.t1495 499
209261.t0026 209261.t1573 161
209261.t0026 209261.t1577 298
209261.t0026 209261.t1677 192
209261.t0026 209261.t1756 231
209261.t0026 209261.t1782 202
209261.t0026 209261.t1815 188
209261.t0026 209261.t1816 159
209261.t0026 209261.t1861 230
209261.t0026 209261.t1883 150
209261.t0026 209261.t1889 199
209261.t0026 209261.t1891 304
209261.t0026 209261.t1892 353
209261.t0026 209261.t1893 234
209261.t0026 209261.t1904 154
209261.t0026 209261.t1955 248
209261.t0026 209261.t2048 239
209261.t0026 209261.t2168 265
209261.t0026 209261.t2185 164
209261.t0026 209261.t2188 254
209261.t0026 209261.t2250 210
209261.t0026 209261.t2292 174
209261.t0026 209261.t2315 268
209261.t0026 209261.t2317 778
209261.t0026 209261.t2318 775
209261.t0026 209261.t2319 271
209261.t0026 209261.t2320 230
209261.t0026 209261.t2450 150
209261.t0026 209261.t2489 225
209261.t0026 209261.t2507 184
209261.t0026 209261.t2517 437
209261.t0026 209261.t2521 768
209261.t0026 209261.t2522 775
209261.t0026 209261.t2525 774
209261.t0026 209261.t2558 776
209261.t0026 209261.t2559 775
209261.t0026 209261.t2571 189
209261.t0026 209261.t2577 245
209261.t0026 209261.t2581 521
209261.t0026 209261.t2582 476
209261.t0026 209261.t2583 506
209261.t0026 209261.t2584 527
209261.t0026 209261.t2588 402
209261.t0026 209261.t2591 205
209261.t0026 209261.t2594 509
209261.t0026 209261.t2595 645
209261.t0026 209261.t2596 642
209261.t0026 209261.t2597 591
209261.t0026 209261.t2598 722
209261.t0026 209261.t2599 720
209261.t0026 209261.t2606 280
209261.t0026 209261.t2626 525
209261.t0026 209261.t2659 509
209261.t0026 209261.t2662 273
209261.t0026 209261.t2773 405
209261.t0026 209261.t2778 209
209261.t0026 209261.t2780 214
209261.t0026 209261.t2784 237
209261.t0026 209261.t2787 495
209261.t0026 209261.t2788 701
209261.t0026 209261.t2790 219
209261.t0026 209261.t2793 447
209261.t0026 209261.t2794 175
209261.t0026 209261.t2800 592
209261.t0026 209261.t2801 248
209261.t0026 209261.t2815 249
209261.t0026 209261.t2857 777
209261.t0026 209261.t2858 776
209261.t0026 209261.t2861 320
209261.t0026 209261.t2891 511
209261.t0026 209261.t2916 482
209261.t0026 209261.t2938 775
209261.t0026 209261.t2939 779
209261.t0026 209261.t2940 328
209261.t0026 209261.t2977 152
209261.t0026 209261.t2997 282
209261.t0026 209261.t3010 179
209261.t0026 209261.t3048 186
209261.t0026 209261.t3097 574
209261.t0026 209261.t3112 188
209261.t0026 209261.t3113 189
209261.t0026 209261.t3349 158
209261.t0026 209261.t3410 241
209261.t0026 209261.t3429 160
209261.t0026 209261.t3434 170
209261.t0026 209261.t3442 277
209261.t0026 209261.t3445 482
209261.t0026 209261.t3618 193
209261.t0026 209261.t3659 285
209261.t0026 209261.t3660 774
209261.t0026 209261.t3662 521
209261.t0026 209261.t3708 208
209261.t0026 209261.t3771 161
209261.t0026 209261.t3805 171
209261.t0026 209261.t3878 191
209261.t0026 209261.t3882 259
209261.t0026 209261.t3893 204
209261.t0026 209261.t3895 381
209261.t0026 209261.t3899 212
209261.t0026 209261.t3900 238
209261.t0026 209261.t3941 160
209261.t0026 209261.t4028 160
209261.t0026 209261.t4035 160
209261.t0026 209261.t4129 231
209261.t0026 209261.t4131 154
209261.t0026 209261.t4167 152
209261.t0026 209261.t4176 231
209261.t0026 209261.t4177 176
209261.t0026 209261.t4180 178
209261.t0026 209261.t4226 201
209261.t0026 209261.t4228 337
209261.t0026 209261.t4231 341
209261.t0026 209261.t4232 500
209261.t0026 209261.t4233 418
209261.t0026 209261.t4235 252
209261.t0026 209261.t4236 314
209261.t0026 209261.t4243 256
209261.t0026 209261.t4246 183
209261.t0026 209261.t4255 154
209261.t0026 209261.t4297 200
209261.t0026 209261.t4300 155
209261.t0026 209261.t4328 265
209261.t0026 209261.t4349 194
209261.t0026 209261.t4350 187
209261.t0026 209261.t4356 213
209261.t0026 209261.t4534 776
209261.t0026 209261.t4536 778
209261.t0026 209261.t4539 739
209261.t0026 209261.t4557 217
209261.t0026 209261.t4561 162
209261.t0026 209261.t4593 175
209261.t0026 209261.t4631 296
209261.t0026 209261.t4633 776
209261.t0026 209261.t4634 274
209261.t0027 209261.t0022 250
209261.t0027 209261.t0023 776
209261.t0027 209261.t0025 936
209261.t0027 209261.t0026 841
209261.t0027 209261.t0028 967
209261.t0027 209261.t0029 649
209261.t0027 209261.t0030 546
209261.t0027 209261.t0081 288
209261.t0027 209261.t0153 156
209261.t0027 209261.t0156 174
209261.t0027 209261.t0185 267
209261.t0027 209261.t0187 438
209261.t0027 209261.t0188 780
209261.t0027 209261.t0189 776
209261.t0027 209261.t0190 729
209261.t0027 209261.t0294 171
209261.t0027 209261.t0324 174
209261.t0027 209261.t0325 200
209261.t0027 209261.t0450 166
209261.t0027 209261.t0553 162
209261.t0027 209261.t0569 357
209261.t0027 209261.t0602 223
209261.t0027 209261.t0603 225
209261.t0027 209261.t0705 776
209261.t0027 209261.t0708 265
209261.t0027 209261.t0899 279
209261.t0027 209261.t0927 150
209261.t0027 209261.t1079 216
209261.t0027 209261.t1185 196
209261.t0027 209261.t1186 514
209261.t0027 209261.t1267 171
209261.t0027 209261.t1268 182
209261.t0027 209261.t1436 248
209261.t0027 209261.t1495 369
209261.t0027 209261.t1528 245
209261.t0027 209261.t1573 168
209261.t0027 209261.t1577 237
209261.t0027 209261.t1756 219
209261.t0027 209261.t1782 164
209261.t0027 209261.t1816 165
209261.t0027 209261.t1861 225
209261.t0027 209261.t1873 223
209261.t0027 209261.t1877 162
209261.t0027 209261.t1883 223
209261.t0027 209261.t1891 179
209261.t0027 209261.t1892 294
209261.t0027 209261.t1904 164
209261.t0027 209261.t1991 165
209261.t0027 209261.t2048 253
209261.t0027 209261.t2168 277
209261.t0027 209261.t2261 183
209261.t0027 209261.t2283 485
209261.t0027 209261.t2291 239
209261.t0027 209261.t2292 241
209261.t0027 209261.t2315 230
209261.t0027 209261.t2317 780
209261.t0027 209261.t2318 776
209261.t0027 209261.t2319 232
209261.t0027 209261.t2320 215
209261.t0027 209261.t2480 272
209261.t0027 209261.t2489 187
209261.t0027 209261.t2517 343
209261.t0027 209261.t2521 384
209261.t0027 209261.t2522 776
209261.t0027 209261.t2525 776
209261.t0027 209261.t2548 358
209261.t0027 209261.t2550 211
209261.t0027 209261.t2556 349
209261.t0027 209261.t2558 780
209261.t0027 209261.t2559 776
209261.t0027 209261.t2577 220
209261.t0027 209261.t2581 375
209261.t0027 209261.t2582 242
209261.t0027 209261.t2583 287
209261.t0027 209261.t2584 248
209261.t0027 209261.t2588 161
209261.t0027 209261.t2594 274
209261.t0027 209261.t2595 321
209261.t0027 209261.t2596 390
209261.t0027 209261.t2597 314
209261.t0027 209261.t2598 558
209261.t0027 209261.t2599 596
209261.t0027 209261.t2626 212
209261.t0027 209261.t2659 152
209261.t0027 209261.t2662 183
209261.t0027 209261.t2672 530
209261.t0027 209261.t2780 204
209261.t0027 209261.t2787 298
209261.t0027 209261.t2788 541
209261.t0027 209261.t2793 239
209261.t0027 209261.t2800 370
209261.t0027 209261.t2812 157
209261.t0027 209261.t2857 779
209261.t0027 209261.t2858 776
209261.t0027 209261.t2861 294
209261.t0027 209261.t2891 354
209261.t0027 209261.t2916 444
209261.t0027 209261.t2938 776
209261.t0027 209261.t2939 780
209261.t0027 209261.t2940 226
209261.t0027 209261.t2977 179
209261.t0027 209261.t3048 342
209261.t0027 209261.t3097 405
209261.t0027 209261.t3378 154
209261.t0027 209261.t3442 188
209261.t0027 209261.t3586 192
209261.t0027 209261.t3659 233
209261.t0027 209261.t3660 776
209261.t0027 209261.t3662 260
209261.t0027 209261.t3708 158
209261.t0027 209261.t3771 166
209261.t0027 209261.t3827 155
209261.t0027 209261.t3837 275
209261.t0027 209261.t3882 232
209261.t0027 209261.t3895 256
209261.t0027 209261.t3899 152
209261.t0027 209261.t3900 186
209261.t0027 209261.t4035 209
209261.t0027 209261.t4154 170
209261.t0027 209261.t4176 190
209261.t0027 209261.t4177 170
209261.t0027 209261.t4193 195
209261.t0027 209261.t4226 211
209261.t0027 209261.t4228 283
209261.t0027 209261.t4231 288
209261.t0027 209261.t4232 449
209261.t0027 209261.t4233 378
209261.t0027 209261.t4236 192
209261.t0027 209261.t4243 282
209261.t0027 209261.t4246 185
209261.t0027 209261.t4328 151
209261.t0027 209261.t4534 776
209261.t0027 209261.t4536 780
209261.t0027 209261.t4539 763
209261.t0027 209261.t4557 157
209261.t0027 209261.t4631 327
209261.t0027 209261.t4633 776
209261.t0027 209261.t4634 271
209261.t0028 209261.t0022 776
209261.t0028 209261.t0023 235
209261.t0028 209261.t0025 911
209261.t0028 209261.t0026 953
209261.t0028 209261.t0027 967
209261.t0028 209261.t0029 649
209261.t0028 209261.t0030 546
209261.t0028 209261.t0081 271
209261.t0028 209261.t0156 189
209261.t0028 209261.t0185 332
209261.t0028 209261.t0187 293
209261.t0028 209261.t0188 813
209261.t0028 209261.t0189 265
209261.t0028 209261.t0190 772
209261.t0028 209261.t0294 176
209261.t0028 209261.t0324 200
209261.t0028 209261.t0325 253
209261.t0028 209261.t0434 161
209261.t0028 209261.t0516 170
209261.t0028 209261.t0569 170
209261.t0028 209261.t0603 160
209261.t0028 209261.t0656 179
209261.t0028 209261.t0705 300
209261.t0028 209261.t0708 199
209261.t0028 209261.t0749 155
209261.t0028 209261.t0794 188
209261.t0028 209261.t0921 166
209261.t0028 209261.t0927 154
209261.t0028 209261.t1058 174
209261.t0028 209261.t1079 199
209261.t0028 209261.t1098 152
209261.t0028 209261.t1131 208
209261.t0028 209261.t1186 185
209261.t0028 209261.t1355 152
209261.t0028 209261.t1362 200
209261.t0028 209261.t1369 165
209261.t0028 209261.t1497 153
209261.t0028 209261.t1528 238
209261.t0028 209261.t1535 190
209261.t0028 209261.t1684 154
209261.t0028 209261.t1708 213
209261.t0028 209261.t1772 210
209261.t0028 209261.t1861 161
209261.t0028 209261.t1891 168
209261.t0028 209261.t1892 250
209261.t0028 209261.t1955 170
209261.t0028 209261.t2020 239
209261.t0028 209261.t2184 194
209261.t0028 209261.t2185 217
209261.t0028 209261.t2261 162
209261.t0028 209261.t2283 521
209261.t0028 209261.t2284 180
209261.t0028 209261.t2291 273
209261.t0028 209261.t2315 775
209261.t0028 209261.t2317 813
209261.t0028 209261.t2318 209
209261.t0028 209261.t2319 252
209261.t0028 209261.t2320 776
209261.t0028 209261.t2480 154
209261.t0028 209261.t2489 181
209261.t0028 209261.t2521 775
209261.t0028 209261.t2522 282
209261.t0028 209261.t2525 348
209261.t0028 209261.t2548 269
209261.t0028 209261.t2558 813
209261.t0028 209261.t2559 262
209261.t0028 209261.t2577 163
209261.t0028 209261.t2581 355
209261.t0028 209261.t2582 290
209261.t0028 209261.t2583 165
209261.t0028 209261.t2584 186
209261.t0028 209261.t2588 184
209261.t0028 209261.t2594 322
209261.t0028 209261.t2595 374
209261.t0028 209261.t2596 432
209261.t0028 209261.t2597 357
209261.t0028 209261.t2598 493
209261.t0028 209261.t2599 511
209261.t0028 209261.t2610 276
209261.t0028 209261.t2626 195
209261.t0028 209261.t2659 274
209261.t0028 209261.t2662 184
209261.t0028 209261.t2672 565
209261.t0028 209261.t2695 196
209261.t0028 209261.t2780 167
209261.t0028 209261.t2787 278
209261.t0028 209261.t2788 353
209261.t0028 209261.t2793 160
209261.t0028 209261.t2800 248
209261.t0028 209261.t2857 813
209261.t0028 209261.t2858 382
209261.t0028 209261.t2859 152
209261.t0028 209261.t2860 152
209261.t0028 209261.t2861 712
209261.t0028 209261.t2891 173
209261.t0028 209261.t2916 199
209261.t0028 209261.t2924 208
209261.t0028 209261.t2938 319
209261.t0028 209261.t2939 813
209261.t0028 209261.t2940 776
209261.t0028 209261.t2942 152
209261.t0028 209261.t2977 274
209261.t0028 209261.t2997 177
209261.t0028 209261.t3048 152
209261.t0028 209261.t3097 246
209261.t0028 209261.t3113 172
209261.t0028 209261.t3351 544
209261.t0028 209261.t3442 195
209261.t0028 209261.t3445 261
209261.t0028 209261.t3659 776
209261.t0028 209261.t3660 251
209261.t0028 209261.t3662 239
209261.t0028 209261.t3708 190
209261.t0028 209261.t3771 232
209261.t0028 209261.t3773 229
209261.t0028 209261.t3826 153
209261.t0028 209261.t3878 152
209261.t0028 209261.t3882 160
209261.t0028 209261.t3895 171
209261.t0028 209261.t3999 154
209261.t0028 209261.t4193 255
209261.t0028 209261.t4232 304
209261.t0028 209261.t4233 199
209261.t0028 209261.t4243 213
209261.t0028 209261.t4349 186
209261.t0028 209261.t4534 370
209261.t0028 209261.t4536 813
209261.t0028 209261.t4539 704
209261.t0028 209261.t4621 151
209261.t0028 209261.t4631 768
209261.t0028 209261.t4633 199
209261.t0028 209261.t4634 776
209261.t0029 209261.t0002 153
209261.t0029 209261.t0005 198
209261.t0029 209261.t0025 606
209261.t0029 209261.t0026 606
209261.t0029 209261.t0027 649
209261.t0029 209261.t0028 649
209261.t0029 209261.t0030 718
209261.t0029 209261.t0096 249
209261.t0029 209261.t0279 168
209261.t0029 209261.t0341 185
209261.t0029 209261.t0343 245
209261.t0029 209261.t0363 202
209261.t0029 209261.t0515 169
209261.t0029 209261.t0586 422
209261.t0029 209261.t0587 420
209261.t0029 209261.t0701 360
209261.t0029 209261.t0702 181
209261.t0029 209261.t0785 181
209261.t0029 209261.t1011 179
209261.t0029 209261.t1014 284
209261.t0029 209261.t1070 284
209261.t0029 209261.t1103 212
209261.t0029 209261.t1176 172
209261.t0029 209261.t1267 252
209261.t0029 209261.t1268 172
209261.t0029 209261.t1432 153
209261.t0029 209261.t1541 156
209261.t0029 209261.t1575 178
209261.t0029 209261.t1691 194
209261.t0029 209261.t1753 180
209261.t0029 209261.t1805 322
209261.t0029 209261.t1806 721
209261.t0029 209261.t1808 240
209261.t0029 209261.t1809 240
209261.t0029 209261.t1820 156
209261.t0029 209261.t1868 191
209261.t0029 209261.t1880 157
209261.t0029 209261.t2130 202
209261.t0029 209261.t2205 156
209261.t0029 209261.t2317 396
209261.t0029 209261.t2437 198
209261.t0029 209261.t2515 155
209261.t0029 209261.t2533 180
209261.t0029 209261.t2548 177
209261.t0029 209261.t2607 162
209261.t0029 209261.t2619 231
209261.t0029 209261.t2628 200
209261.t0029 209261.t2629 160
209261.t0029 209261.t2644 179
209261.t0029 209261.t2670 150
209261.t0029 209261.t2704 420
209261.t0029 209261.t2784 158
209261.t0029 209261.t2911 198
209261.t0029 209261.t2946 159
209261.t0029 209261.t2960 220
209261.t0029 209261.t2962 237
209261.t0029 209261.t2983 177
209261.t0029 209261.t3023 204
209261.t0029 209261.t3078 228
209261.t0029 209261.t3079 208
209261.t0029 209261.t3107 157
209261.t0029 209261.t3114 284
209261.t0029 209261.t3216 151
209261.t0029 209261.t3402 161
209261.t0029 209261.t3500 233
209261.t0029 209261.t3508 158
209261.t0029 209261.t3517 153
209261.t0029 209261.t3609 181
209261.t0029 209261.t3611 171
209261.t0029 209261.t3648 191
209261.t0029 209261.t3662 178
209261.t0029 209261.t3743 168
209261.t0029 209261.t3837 156
209261.t0029 209261.t3954 308
209261.t0029 209261.t4163 152
209261.t0029 209261.t4225 201
209261.t0029 209261.t4249 183
209261.t0029 209261.t4255 150
209261.t0029 209261.t4262 166
209261.t0029 209261.t4265 199
209261.t0029 209261.t4266 198
209261.t0029 209261.t4267 199
209261.t0029 209261.t4268 198
209261.t0029 209261.t4269 172
209261.t0029 209261.t4270 172
209261.t0029 209261.t4337 192
209261.t0029 209261.t4361 210
209261.t0029 209261.t4374 376
209261.t0029 209261.t4407 179
209261.t0029 209261.t4521 208
209261.t0029 209261.t4543 183
209261.t0029 209261.t4544 227
209261.t0030 209261.t0025 511
209261.t0030 209261.t0026 511
209261.t0030 209261.t0027 546
209261.t0030 209261.t0028 546
209261.t0030 209261.t0029 718
209261.t0031 209261.t0032 249
209261.t0031 209261.t1487 183
209261.t0031 209261.t1674 183
209261.t0031 209261.t4028 264
209261.t0031 209261.t4030 191
209261.t0031 209261.t4031 217
209261.t0032 209261.t0031 249
209261.t0032 209261.t0034 173
209261.t0032 209261.t0037 195
209261.t0032 209261.t0040 224
209261.t0032 209261.t0049 299
209261.t0032 209261.t0119 349
209261.t0032 209261.t0143 241
209261.t0032 209261.t0162 164
209261.t0032 209261.t0282 300
209261.t0032 209261.t0284 349
209261.t0032 209261.t0309 284
209261.t0032 209261.t0341 309
209261.t0032 209261.t0534 178
209261.t0032 209261.t0555 169
209261.t0032 209261.t0623 292
209261.t0032 209261.t0630 195
209261.t0032 209261.t0654 163
209261.t0032 209261.t1144 168
209261.t0032 209261.t1304 199
209261.t0032 209261.t1305 159
209261.t0032 209261.t1573 273
209261.t0032 209261.t1581 182
209261.t0032 209261.t1944 160
209261.t0032 209261.t1981 238
209261.t0032 209261.t2151 269
209261.t0032 209261.t2183 246
209261.t0032 209261.t2233 341
209261.t0032 209261.t2262 308
209261.t0032 209261.t2343 169
209261.t0032 209261.t2346 168
209261.t0032 209261.t2430 164
209261.t0032 209261.t2491 188
209261.t0032 209261.t2517 189
209261.t0032 209261.t2554 374
209261.t0032 209261.t2643 156
209261.t0032 209261.t2662 184
209261.t0032 209261.t2681 175
209261.t0032 209261.t2794 161
209261.t0032 209261.t2813 196
209261.t0032 209261.t2821 176
209261.t0032 209261.t2890 249
209261.t0032 209261.t2894 200
209261.t0032 209261.t2953 195
209261.t0032 209261.t3084 160
209261.t0032 209261.t3282 158
209261.t0032 209261.t3342 174
209261.t0032 209261.t3392 150
209261.t0032 209261.t3442 174
209261.t0032 209261.t3449 294
209261.t0032 209261.t3589 152
209261.t0032 209261.t3656 242
209261.t0032 209261.t3662 174
209261.t0032 209261.t3664 255
209261.t0032 209261.t3675 404
209261.t0032 209261.t3685 364
209261.t0032 209261.t3693 188
209261.t0032 209261.t3717 150
209261.t0032 209261.t3782 450
209261.t0032 209261.t3828 157
209261.t0032 209261.t3972 150
209261.t0032 209261.t4018 223
209261.t0032 209261.t4163 153
209261.t0032 209261.t4166 201
209261.t0032 209261.t4167 192
209261.t0032 209261.t4249 156
209261.t0032 209261.t4455 176
209261.t0032 209261.t4543 373
209261.t0032 209261.t4544 241
209261.t0032 209261.t4567 173
209261.t0032 209261.t4574 161
209261.t0032 209261.t4586 160
209261.t0033 209261.t1487 183
209261.t0033 209261.t1674 183
209261.t0033 209261.t4028 264
209261.t0033 209261.t4030 191
209261.t0033 209261.t4031 217
209261.t0034 209261.t0016 183
209261.t0034 209261.t0025 155
209261.t0034 209261.t0032 173
209261.t0034 209261.t0044 157
209261.t0034 209261.t0061 256
209261.t0034 209261.t0073 174
209261.t0034 209261.t0074 176
209261.t0034 209261.t0184 237
209261.t0034 209261.t0185 200
209261.t0034 209261.t0187 327
209261.t0034 209261.t0246 164
209261.t0034 209261.t0294 154
209261.t0034 209261.t0328 209
209261.t0034 209261.t0340 448
209261.t0034 209261.t0341 720
209261.t0034 209261.t0343 642
209261.t0034 209261.t0392 160
209261.t0034 209261.t0487 272
209261.t0034 209261.t0491 745
209261.t0034 209261.t0583 199
209261.t0034 209261.t0591 219
209261.t0034 209261.t0623 250
209261.t0034 209261.t0707 503
209261.t0034 209261.t0785 168
209261.t0034 209261.t0809 158
209261.t0034 209261.t0820 225
209261.t0034 209261.t0821 478
209261.t0034 209261.t0831 198
209261.t0034 209261.t0915 207
209261.t0034 209261.t1012 214
209261.t0034 209261.t1043 209
209261.t0034 209261.t1070 260
209261.t0034 209261.t1119 207
209261.t0034 209261.t1136 167
209261.t0034 209261.t1142 237
209261.t0034 209261.t1144 209
209261.t0034 209261.t1147 150
209261.t0034 209261.t1167 200
209261.t0034 209261.t1212 249
209261.t0034 209261.t1249 289
209261.t0034 209261.t1263 292
209261.t0034 209261.t1268 249
209261.t0034 209261.t1286 256
209261.t0034 209261.t1351 186
209261.t0034 209261.t1353 452
209261.t0034 209261.t1393 398
209261.t0034 209261.t1495 151
209261.t0034 209261.t1505 206
209261.t0034 209261.t1522 295
209261.t0034 209261.t1523 152
209261.t0034 209261.t1524 207
209261.t0034 209261.t1532 167
209261.t0034 209261.t1540 220
209261.t0034 209261.t1543 356
209261.t0034 209261.t1573 302
209261.t0034 209261.t1577 431
209261.t0034 209261.t1611 188
209261.t0034 209261.t1692 218
209261.t0034 209261.t1739 163
209261.t0034 209261.t1783 153
209261.t0034 209261.t1789 326
209261.t0034 209261.t1846 155
209261.t0034 209261.t1868 624
209261.t0034 209261.t1880 156
209261.t0034 209261.t1894 218
209261.t0034 209261.t1925 197
209261.t0034 209261.t2010 636
209261.t0034 209261.t2011 628
209261.t0034 209261.t2012 237
209261.t0034 209261.t2029 181
209261.t0034 209261.t2046 185
209261.t0034 209261.t2151 260
209261.t0034 209261.t2244 153
209261.t0034 209261.t2254 175
209261.t0034 209261.t2256 315
209261.t0034 209261.t2257 208
209261.t0034 209261.t2432 155
209261.t0034 209261.t2491 190
209261.t0034 209261.t2515 218
209261.t0034 209261.t2517 471
209261.t0034 209261.t2544 217
209261.t0034 209261.t2548 168
209261.t0034 209261.t2550 215
209261.t0034 209261.t2577 357
209261.t0034 209261.t2643 156
209261.t0034 209261.t2729 193
209261.t0034 209261.t2762 247
209261.t0034 209261.t2780 601
209261.t0034 209261.t2784 339
209261.t0034 209261.t2786 269
209261.t0034 209261.t2794 370
209261.t0034 209261.t2842 183
209261.t0034 209261.t2843 327
209261.t0034 209261.t2844 272
209261.t0034 209261.t2942 287
209261.t0034 209261.t3028 178
209261.t0034 209261.t3059 214
209261.t0034 209261.t3112 454
209261.t0034 209261.t3113 332
209261.t0034 209261.t3114 476
209261.t0034 209261.t3179 396
209261.t0034 209261.t3270 154
209261.t0034 209261.t3278 238
209261.t0034 209261.t3317 443
209261.t0034 209261.t3410 353
209261.t0034 209261.t3429 216
209261.t0034 209261.t3433 261
209261.t0034 209261.t3547 212
209261.t0034 209261.t3568 285
209261.t0034 209261.t3606 387
209261.t0034 209261.t3609 394
209261.t0034 209261.t3611 314
209261.t0034 209261.t3662 705
209261.t0034 209261.t3686 229
209261.t0034 209261.t3697 294
209261.t0034 209261.t3726 159
209261.t0034 209261.t3727 375
209261.t0034 209261.t3735 390
209261.t0034 209261.t3736 187
209261.t0034 209261.t3737 335
209261.t0034 209261.t3750 192
209261.t0034 209261.t3751 545
209261.t0034 209261.t3883 524
209261.t0034 209261.t3931 350
209261.t0034 209261.t3973 313
209261.t0034 209261.t4035 157
209261.t0034 209261.t4044 198
209261.t0034 209261.t4053 161
209261.t0034 209261.t4063 204
209261.t0034 209261.t4124 704
209261.t0034 209261.t4125 734
209261.t0034 209261.t4148 201
209261.t0034 209261.t4163 235
209261.t0034 209261.t4164 183
209261.t0034 209261.t4166 285
209261.t0034 209261.t4167 253
209261.t0034 209261.t4177 166
209261.t0034 209261.t4214 182
209261.t0034 209261.t4215 224
209261.t0034 209261.t4216 158
209261.t0034 209261.t4217 154
209261.t0034 209261.t4218 216
209261.t0034 209261.t4225 267
209261.t0034 209261.t4243 363
209261.t0034 209261.t4249 694
209261.t0034 209261.t4250 275
209261.t0034 209261.t4255 277
209261.t0034 209261.t4286 203
209261.t0034 209261.t4304 328
209261.t0034 209261.t4305 377
209261.t0034 209261.t4328 354
209261.t0034 209261.t4342 171
209261.t0034 209261.t4344 402
209261.t0034 209261.t4349 193
209261.t0034 209261.t4350 668
209261.t0034 209261.t4361 641
209261.t0034 209261.t4367 329
209261.t0034 209261.t4370 613
209261.t0034 209261.t4480 212
209261.t0034 209261.t4481 297
209261.t0034 209261.t4509 231
209261.t0034 209261.t4539 159
209261.t0034 209261.t4541 182
209261.t0035 209261.t0036 586
209261.t0035 209261.t0127 169
209261.t0035 209261.t0149 320
209261.t0035 209261.t0182 645
209261.t0035 209261.t0231 195
209261.t0035 209261.t0263 243
209261.t0035 209261.t0283 234
209261.t0035 209261.t0330 180
209261.t0035 209261.t0331 170
209261.t0035 209261.t0370 335
209261.t0035 209261.t0496 299
209261.t0035 209261.t0504 186
209261.t0035 209261.t0599 232
209261.t0035 209261.t0605 280
209261.t0035 209261.t0633 320
209261.t0035 209261.t0701 163
209261.t0035 209261.t0931 186
209261.t0035 209261.t0972 252
209261.t0035 209261.t0974 172
209261.t0035 209261.t0989 231
209261.t0035 209261.t1155 163
209261.t0035 209261.t1246 231
209261.t0035 209261.t1321 154
209261.t0035 209261.t1331 366
209261.t0035 209261.t1571 158
209261.t0035 209261.t1686 208
209261.t0035 209261.t1703 180
209261.t0035 209261.t1711 180
209261.t0035 209261.t1792 156
209261.t0035 209261.t1793 156
209261.t0035 209261.t1830 356
209261.t0035 209261.t1862 275
209261.t0035 209261.t1925 167
209261.t0035 209261.t1994 168
209261.t0035 209261.t2010 212
209261.t0035 209261.t2132 150
209261.t0035 209261.t2189 172
209261.t0035 209261.t2194 212
209261.t0035 209261.t2371 312
209261.t0035 209261.t2410 192
209261.t0035 209261.t2438 179
209261.t0035 209261.t2492 236
209261.t0035 209261.t2533 170
209261.t0035 209261.t2534 305
209261.t0035 209261.t2622 191
209261.t0035 209261.t2628 165
209261.t0035 209261.t2630 158
209261.t0035 209261.t2674 169
209261.t0035 209261.t2876 208
209261.t0035 209261.t2956 170
209261.t0035 209261.t2985 300
209261.t0035 209261.t3094 179
209261.t0035 209261.t3141 155
209261.t0035 209261.t3186 153
209261.t0035 209261.t3197 243
209261.t0035 209261.t3199 239
209261.t0035 209261.t3231 155
209261.t0035 209261.t3299 207
209261.t0035 209261.t3327 239
209261.t0035 209261.t3368 159
209261.t0035 209261.t3465 598
209261.t0035 209261.t3510 344
209261.t0035 209261.t3511 476
209261.t0035 209261.t3516 392
209261.t0035 209261.t3523 154
209261.t0035 209261.t3621 172
209261.t0035 209261.t3644 299
209261.t0035 209261.t3662 153
209261.t0035 209261.t3984 239
209261.t0035 209261.t4002 299
209261.t0035 209261.t4124 173
209261.t0035 209261.t4125 245
209261.t0035 209261.t4192 280
209261.t0035 209261.t4216 153
209261.t0035 209261.t4415 173
209261.t0035 209261.t4456 503
209261.t0035 209261.t4512 223
209261.t0035 209261.t4606 208
209261.t0035 209261.t4607 208
209261.t0035 209261.t4612 230
209261.t0035 209261.t4613 393
209261.t0035 209261.t4619 598
209261.t0036 209261.t0016 288
209261.t0036 209261.t0035 586
209261.t0036 209261.t0037 642
209261.t0036 209261.t0038 165
209261.t0036 209261.t0039 548
209261.t0036 209261.t0041 232
209261.t0036 209261.t0042 163
209261.t0036 209261.t0355 287
209261.t0036 209261.t0463 555
209261.t0036 209261.t0739 660
209261.t0036 209261.t0740 209
209261.t0036 209261.t1109 288
209261.t0036 209261.t1130 660
209261.t0036 209261.t1131 420
209261.t0036 209261.t1132 660
209261.t0036 209261.t1300 422
209261.t0036 209261.t1542 420
209261.t0036 209261.t1570 660
209261.t0036 209261.t2583 165
209261.t0036 209261.t3112 324
209261.t0036 209261.t3331 165
209261.t0036 209261.t3383 287
209261.t0036 209261.t3613 422
209261.t0036 209261.t3714 165
209261.t0037 209261.t0032 195
209261.t0037 209261.t0036 642
209261.t0037 209261.t0038 809
209261.t0037 209261.t0039 525
209261.t0037 209261.t0040 266
209261.t0037 209261.t0041 287
209261.t0037 209261.t0042 258
209261.t0037 209261.t0086 474
209261.t0037 209261.t0231 172
209261.t0037 209261.t0328 261
209261.t0037 209261.t0626 644
209261.t0037 209261.t0679 153
209261.t0037 209261.t0968 171
209261.t0037 209261.t1012 423
209261.t0037 209261.t1092 175
209261.t0037 209261.t1202 159
209261.t0037 209261.t1520 185
209261.t0037 209261.t1540 195
209261.t0037 209261.t1722 172
209261.t0037 209261.t1983 220
209261.t0037 209261.t2010 620
209261.t0037 209261.t2121 169
209261.t0037 209261.t2229 203
209261.t0037 209261.t2234 157
209261.t0037 209261.t2287 215
209261.t0037 209261.t2670 154
209261.t0037 209261.t2914 156
209261.t0037 209261.t3053 168
209261.t0037 209261.t3173 263
209261.t0037 209261.t3331 581
209261.t0037 209261.t3385 209
209261.t0037 209261.t3569 181
209261.t0037 209261.t3692 174
209261.t0037 209261.t3714 708
209261.t0037 209261.t3757 202
209261.t0037 209261.t4152 176
209261.t0037 209261.t4227 235
209261.t0037 209261.t4342 191
209261.t0038 209261.t0036 165
209261.t0038 209261.t0037 809
209261.t0038 209261.t0039 527
209261.t0038 209261.t0040 337
209261.t0038 209261.t0041 225
209261.t0038 209261.t0042 200
209261.t0038 209261.t0070 204
209261.t0038 209261.t0085 169
209261.t0038 209261.t0086 542
209261.t0038 209261.t0087 169
209261.t0038 209261.t0162 189
209261.t0038 209261.t0185 159
209261.t0038 209261.t0461 156
209261.t0038 209261.t0552 152
209261.t0038 209261.t0587 298
209261.t0038 209261.t0793 158
209261.t0038 209261.t0942 213
209261.t0038 209261.t0999 299
209261.t0038 209261.t1012 150
209261.t0038 209261.t1025 208
209261.t0038 209261.t1133 183
209261.t0038 209261.t1174 162
209261.t0038 209261.t1381 266
209261.t0038 209261.t1683 160
209261.t0038 209261.t1757 172
209261.t0038 209261.t1959 220
209261.t0038 209261.t1971 164
209261.t0038 209261.t2010 268
209261.t0038 209261.t2176 211
209261.t0038 209261.t2264 278
209261.t0038 209261.t2323 163
209261.t0038 209261.t2455 216
209261.t0038 209261.t2456 234
209261.t0038 209261.t2645 160
209261.t0038 209261.t2704 298
209261.t0038 209261.t2960 154
209261.t0038 209261.t3156 248
209261.t0038 209261.t3283 242
209261.t0038 209261.t3331 166
209261.t0038 209261.t3340 161
209261.t0038 209261.t3503 153
209261.t0038 209261.t3540 230
209261.t0038 209261.t3591 200
209261.t0038 209261.t3714 219
209261.t0038 209261.t3977 266
209261.t0038 209261.t4044 268
209261.t0038 209261.t4105 204
209261.t0038 209261.t4163 156
209261.t0038 209261.t4168 160
209261.t0038 209261.t4214 211
209261.t0038 209261.t4277 247
209261.t0038 209261.t4433 153
209261.t0038 209261.t4435 153
209261.t0038 209261.t4472 242
209261.t0038 209261.t4550 166
209261.t0039 209261.t0036 548
209261.t0039 209261.t0037 525
209261.t0039 209261.t0038 527
209261.t0039 209261.t0040 566
209261.t0039 209261.t0041 426
209261.t0039 209261.t0042 341
209261.t0039 209261.t3112 349
209261.t0039 209261.t3331 208
209261.t0039 209261.t3545 157
209261.t0039 209261.t3714 208
209261.t0039 209261.t4613 242
209261.t0040 209261.t0016 183
209261.t0040 209261.t0017 155
209261.t0040 209261.t0025 201
209261.t0040 209261.t0032 224
209261.t0040 209261.t0037 266
209261.t0040 209261.t0038 337
209261.t0040 209261.t0039 566
209261.t0040 209261.t0041 511
209261.t0040 209261.t0042 404
209261.t0040 209261.t0061 219
209261.t0040 209261.t0073 159
209261.t0040 209261.t0184 294
209261.t0040 209261.t0185 242
209261.t0040 209261.t0187 345
209261.t0040 209261.t0340 305
209261.t0040 209261.t0341 713
209261.t0040 209261.t0343 582
209261.t0040 209261.t0390 173
209261.t0040 209261.t0487 249
209261.t0040 209261.t0491 733
209261.t0040 209261.t0583 164
209261.t0040 209261.t0591 283
209261.t0040 209261.t0623 196
209261.t0040 209261.t0707 607
209261.t0040 209261.t0820 167
209261.t0040 209261.t0821 362
209261.t0040 209261.t0831 208
209261.t0040 209261.t0834 151
209261.t0040 209261.t0915 226
209261.t0040 209261.t1012 168
209261.t0040 209261.t1043 164
209261.t0040 209261.t1070 260
209261.t0040 209261.t1119 152
209261.t0040 209261.t1136 219
209261.t0040 209261.t1137 174
209261.t0040 209261.t1142 239
209261.t0040 209261.t1144 154
209261.t0040 209261.t1147 218
209261.t0040 209261.t1167 178
209261.t0040 209261.t1212 183
209261.t0040 209261.t1249 324
209261.t0040 209261.t1263 280
209261.t0040 209261.t1268 337
209261.t0040 209261.t1286 215
209261.t0040 209261.t1353 429
209261.t0040 209261.t1355 161
209261.t0040 209261.t1393 340
209261.t0040 209261.t1462 174
209261.t0040 209261.t1505 185
209261.t0040 209261.t1522 343
209261.t0040 209261.t1523 190
209261.t0040 209261.t1524 230
209261.t0040 209261.t1540 171
209261.t0040 209261.t1543 428
209261.t0040 209261.t1573 378
209261.t0040 209261.t1577 284
209261.t0040 209261.t1611 151
209261.t0040 209261.t1692 271
209261.t0040 209261.t1739 163
209261.t0040 209261.t1789 208
209261.t0040 209261.t1818 153
209261.t0040 209261.t1846 158
209261.t0040 209261.t1868 594
209261.t0040 209261.t1880 250
209261.t0040 209261.t1894 211
209261.t0040 209261.t1925 197
209261.t0040 209261.t2010 415
209261.t0040 209261.t2011 627
209261.t0040 209261.t2012 275
209261.t0040 209261.t2029 191
209261.t0040 209261.t2046 270
209261.t0040 209261.t2151 250
209261.t0040 209261.t2256 249
209261.t0040 209261.t2257 176
209261.t0040 209261.t2304 185
209261.t0040 209261.t2432 154
209261.t0040 209261.t2491 211
209261.t0040 209261.t2515 186
209261.t0040 209261.t2517 536
209261.t0040 209261.t2544 172
209261.t0040 209261.t2548 162
209261.t0040 209261.t2550 225
209261.t0040 209261.t2577 341
209261.t0040 209261.t2644 163
209261.t0040 209261.t2733 169
209261.t0040 209261.t2737 160
209261.t0040 209261.t2778 174
209261.t0040 209261.t2780 468
209261.t0040 209261.t2784 436
209261.t0040 209261.t2786 447
209261.t0040 209261.t2793 156
209261.t0040 209261.t2794 372
209261.t0040 209261.t2842 183
209261.t0040 209261.t2843 347
209261.t0040 209261.t2844 272
209261.t0040 209261.t2942 376
209261.t0040 209261.t3028 214
209261.t0040 209261.t3059 200
209261.t0040 209261.t3112 441
209261.t0040 209261.t3113 363
209261.t0040 209261.t3114 435
209261.t0040 209261.t3179 456
209261.t0040 209261.t3180 183
209261.t0040 209261.t3270 182
209261.t0040 209261.t3278 444
209261.t0040 209261.t3317 442
209261.t0040 209261.t3402 176
209261.t0040 209261.t3410 283
209261.t0040 209261.t3429 175
209261.t0040 209261.t3433 186
209261.t0040 209261.t3434 154
209261.t0040 209261.t3547 200
209261.t0040 209261.t3568 196
209261.t0040 209261.t3606 361
209261.t0040 209261.t3609 358
209261.t0040 209261.t3611 302
209261.t0040 209261.t3662 676
209261.t0040 209261.t3686 311
209261.t0040 209261.t3692 156
209261.t0040 209261.t3697 321
209261.t0040 209261.t3727 473
209261.t0040 209261.t3735 408
209261.t0040 209261.t3736 225
209261.t0040 209261.t3737 324
209261.t0040 209261.t3750 177
209261.t0040 209261.t3751 564
209261.t0040 209261.t3828 157
209261.t0040 209261.t3883 436
209261.t0040 209261.t3931 279
209261.t0040 209261.t3972 187
209261.t0040 209261.t3973 345
209261.t0040 209261.t4035 189
209261.t0040 209261.t4044 177
209261.t0040 209261.t4063 156
209261.t0040 209261.t4124 728
209261.t0040 209261.t4125 748
209261.t0040 209261.t4148 157
209261.t0040 209261.t4163 205
209261.t0040 209261.t4164 156
209261.t0040 209261.t4166 227
209261.t0040 209261.t4167 216
209261.t0040 209261.t4215 205
209261.t0040 209261.t4216 162
209261.t0040 209261.t4225 214
209261.t0040 209261.t4243 442
209261.t0040 209261.t4246 194
209261.t0040 209261.t4249 721
209261.t0040 209261.t4250 294
209261.t0040 209261.t4255 253
209261.t0040 209261.t4286 282
209261.t0040 209261.t4304 383
209261.t0040 209261.t4305 379
209261.t0040 209261.t4328 291
209261.t0040 209261.t4337 194
209261.t0040 209261.t4344 445
209261.t0040 209261.t4348 173
209261.t0040 209261.t4349 348
209261.t0040 209261.t4350 678
209261.t0040 209261.t4361 655
209261.t0040 209261.t4367 221
209261.t0040 209261.t4370 604
209261.t0040 209261.t4397 150
209261.t0040 209261.t4480 227
209261.t0040 209261.t4481 305
209261.t0040 209261.t4509 319
209261.t0040 209261.t4541 154
209261.t0040 209261.t4543 172
209261.t0040 209261.t4552 161
209261.t0040 209261.t4590 154
209261.t0040 209261.t4631 175
209261.t0041 209261.t0012 509
209261.t0041 209261.t0013 640
209261.t0041 209261.t0018 326
209261.t0041 209261.t0036 232
209261.t0041 209261.t0037 287
209261.t0041 209261.t0038 225
209261.t0041 209261.t0039 426
209261.t0041 209261.t0040 511
209261.t0041 209261.t0042 973
209261.t0041 209261.t0047 163
209261.t0041 209261.t0059 152
209261.t0041 209261.t0151 367
209261.t0041 209261.t0204 241
209261.t0041 209261.t0214 193
209261.t0041 209261.t0268 178
209261.t0041 209261.t0334 207
209261.t0041 209261.t0370 161
209261.t0041 209261.t0499 224
209261.t0041 209261.t0541 209
209261.t0041 209261.t0546 299
209261.t0041 209261.t0592 288
209261.t0041 209261.t0598 219
209261.t0041 209261.t0701 343
209261.t0041 209261.t0751 192
209261.t0041 209261.t0767 186
209261.t0041 209261.t0789 186
209261.t0041 209261.t0806 224
209261.t0041 209261.t0892 155
209261.t0041 209261.t0972 161
209261.t0041 209261.t1014 195
209261.t0041 209261.t1044 152
209261.t0041 209261.t1071 561
209261.t0041 209261.t1100 238
209261.t0041 209261.t1101 272
209261.t0041 209261.t1222 200
209261.t0041 209261.t1478 334
209261.t0041 209261.t1544 169
209261.t0041 209261.t1556 299
209261.t0041 209261.t1618 176
209261.t0041 209261.t1633 224
209261.t0041 209261.t1662 606
209261.t0041 209261.t1680 555
209261.t0041 209261.t1686 164
209261.t0041 209261.t1704 245
209261.t0041 209261.t1709 317
209261.t0041 209261.t1718 321
209261.t0041 209261.t1720 229
209261.t0041 209261.t1841 177
209261.t0041 209261.t1842 320
209261.t0041 209261.t1972 151
209261.t0041 209261.t2219 224
209261.t0041 209261.t2229 195
209261.t0041 209261.t2384 190
209261.t0041 209261.t2399 299
209261.t0041 209261.t2441 274
209261.t0041 209261.t2446 156
209261.t0041 209261.t2455 327
209261.t0041 209261.t2456 329
209261.t0041 209261.t2457 320
209261.t0041 209261.t2465 389
209261.t0041 209261.t2496 177
209261.t0041 209261.t2528 250
209261.t0041 209261.t2668 155
209261.t0041 209261.t2744 151
209261.t0041 209261.t2753 209
209261.t0041 209261.t2757 151
209261.t0041 209261.t2758 151
209261.t0041 209261.t2759 151
209261.t0041 209261.t2853 221
209261.t0041 209261.t2855 252
209261.t0041 209261.t2865 207
209261.t0041 209261.t2878 299
209261.t0041 209261.t2902 271
209261.t0041 209261.t2910 243
209261.t0041 209261.t2911 239
209261.t0041 209261.t2919 154
209261.t0041 209261.t2924 283
209261.t0041 209261.t2960 196
209261.t0041 209261.t3067 151
209261.t0041 209261.t3112 345
209261.t0041 209261.t3137 247
209261.t0041 209261.t3211 364
209261.t0041 209261.t3292 155
209261.t0041 209261.t3311 158
209261.t0041 209261.t3321 155
209261.t0041 209261.t3499 163
209261.t0041 209261.t3511 284
209261.t0041 209261.t3522 224
209261.t0041 209261.t3537 364
209261.t0041 209261.t3776 207
209261.t0041 209261.t3938 272
209261.t0041 209261.t4175 200
209261.t0041 209261.t4181 397
209261.t0041 209261.t4206 177
209261.t0041 209261.t4396 195
209261.t0041 209261.t4468 232
209261.t0041 209261.t4510 291
209261.t0041 209261.t4511 243
209261.t0041 209261.t4512 194
209261.t0041 209261.t4607 155
209261.t0041 209261.t4617 157
209261.t0041 209261.t4629 163
209261.t0042 209261.t0009 150
209261.t0042 209261.t0012 232
209261.t0042 209261.t0013 327
209261.t0042 209261.t0018 232
209261.t0042 209261.t0036 163
209261.t0042 209261.t0037 258
209261.t0042 209261.t0038 200
209261.t0042 209261.t0039 341
209261.t0042 209261.t0040 404
209261.t0042 209261.t0041 973
209261.t0042 209261.t0045 163
209261.t0042 209261.t0092 170
209261.t0042 209261.t0119 242
209261.t0042 209261.t0165 312
209261.t0042 209261.t0204 283
209261.t0042 209261.t0261 175
209261.t0042 209261.t0289 274
209261.t0042 209261.t0369 422
209261.t0042 209261.t0403 157
209261.t0042 209261.t0588 160
209261.t0042 209261.t0594 208
209261.t0042 209261.t0595 287
209261.t0042 209261.t0602 214
209261.t0042 209261.t0631 175
209261.t0042 209261.t0652 210
209261.t0042 209261.t0662 160
209261.t0042 209261.t0696 202
209261.t0042 209261.t0697 239
209261.t0042 209261.t0747 172
209261.t0042 209261.t0753 176
209261.t0042 209261.t0820 181
209261.t0042 209261.t0969 153
209261.t0042 209261.t1034 314
209261.t0042 209261.t1049 176
209261.t0042 209261.t1071 585
209261.t0042 209261.t1097 274
209261.t0042 209261.t1177 218
209261.t0042 209261.t1297 180
209261.t0042 209261.t1444 353
209261.t0042 209261.t1478 422
209261.t0042 209261.t1530 153
209261.t0042 209261.t1621 150
209261.t0042 209261.t1626 423
209261.t0042 209261.t1628 170
209261.t0042 209261.t1662 161
209261.t0042 209261.t1680 423
209261.t0042 209261.t1752 193
209261.t0042 209261.t1782 217
209261.t0042 209261.t1849 177
209261.t0042 209261.t1861 325
209261.t0042 209261.t1943 158
209261.t0042 209261.t1981 161
209261.t0042 209261.t2033 277
209261.t0042 209261.t2104 178
209261.t0042 209261.t2230 277
209261.t0042 209261.t2232 317
209261.t0042 209261.t2234 317
209261.t0042 209261.t2322 183
209261.t0042 209261.t2328 196
209261.t0042 209261.t2364 163
209261.t0042 209261.t2369 330
209261.t0042 209261.t2380 413
209261.t0042 209261.t2497 190
209261.t0042 209261.t2554 180
209261.t0042 209261.t2609 227
209261.t0042 209261.t2687 283
209261.t0042 209261.t2727 429
209261.t0042 209261.t2804 165
209261.t0042 209261.t2813 205
209261.t0042 209261.t2867 299
209261.t0042 209261.t2890 423
209261.t0042 209261.t2895 154
209261.t0042 209261.t2896 237
209261.t0042 209261.t2910 261
209261.t0042 209261.t2911 235
209261.t0042 209261.t2915 176
209261.t0042 209261.t2924 350
209261.t0042 209261.t2965 274
209261.t0042 209261.t3005 202
209261.t0042 209261.t3103 173
209261.t0042 209261.t3112 206
209261.t0042 209261.t3144 443
209261.t0042 209261.t3145 152
209261.t0042 209261.t3191 150
209261.t0042 209261.t3233 157
209261.t0042 209261.t3258 195
209261.t0042 209261.t3333 283
209261.t0042 209261.t3358 155
209261.t0042 209261.t3390 221
209261.t0042 209261.t3391 208
209261.t0042 209261.t3392 293
209261.t0042 209261.t3449 252
209261.t0042 209261.t3464 198
209261.t0042 209261.t3511 293
209261.t0042 209261.t3517 160
209261.t0042 209261.t3641 253
209261.t0042 209261.t3685 180
209261.t0042 209261.t3782 173
209261.t0042 209261.t3786 173
209261.t0042 209261.t3926 393
209261.t0042 209261.t3987 179
209261.t0042 209261.t3991 151
209261.t0042 209261.t4007 175
209261.t0042 209261.t4052 226
209261.t0042 209261.t4208 170
209261.t0042 209261.t4234 185
209261.t0042 209261.t4351 236
209261.t0042 209261.t4376 183
209261.t0042 209261.t4448 164
209261.t0042 209261.t4456 177
209261.t0042 209261.t4459 305
209261.t0042 209261.t4508 190
209261.t0042 209261.t4519 170
209261.t0042 209261.t4590 287
209261.t0042 209261.t4622 201
209261.t0043 209261.t0013 229
209261.t0043 209261.t0044 788
209261.t0043 209261.t0095 161
209261.t0043 209261.t0142 155
209261.t0043 209261.t0154 208
209261.t0043 209261.t0155 302
209261.t0043 209261.t0178 264
209261.t0043 209261.t0182 280
209261.t0043 209261.t0345 252
209261.t0043 209261.t0449 209
209261.t0043 209261.t0555 164
209261.t0043 209261.t0572 420
209261.t0043 209261.t0574 182
209261.t0043 209261.t0689 451
209261.t0043 209261.t0759 151
209261.t0043 209261.t0770 163
209261.t0043 209261.t0914 171
209261.t0043 209261.t0923 176
209261.t0043 209261.t0966 637
209261.t0043 209261.t1025 187
209261.t0043 209261.t1182 181
209261.t0043 209261.t1191 208
209261.t0043 209261.t1192 299
209261.t0043 209261.t1307 276
209261.t0043 209261.t1326 174
209261.t0043 209261.t1474 169
209261.t0043 209261.t1492 233
209261.t0043 209261.t1543 307
209261.t0043 209261.t1582 278
209261.t0043 209261.t1630 163
209261.t0043 209261.t1813 182
209261.t0043 209261.t1870 200
209261.t0043 209261.t2028 156
209261.t0043 209261.t2114 177
209261.t0043 209261.t2167 354
209261.t0043 209261.t2191 165
209261.t0043 209261.t2193 213
209261.t0043 209261.t2263 177
209261.t0043 209261.t2340 277
209261.t0043 209261.t2462 231
209261.t0043 209261.t2537 200
209261.t0043 209261.t2869 150
209261.t0043 209261.t2883 278
209261.t0043 209261.t2997 177
209261.t0043 209261.t3053 447
209261.t0043 209261.t3055 247
209261.t0043 209261.t3056 456
209261.t0043 209261.t3057 273
209261.t0043 209261.t3058 443
209261.t0043 209261.t3140 154
209261.t0043 209261.t3200 220
209261.t0043 209261.t3257 391
209261.t0043 209261.t3489 183
209261.t0043 209261.t3508 179
209261.t0043 209261.t3527 220
209261.t0043 209261.t3553 263
209261.t0043 209261.t3554 263
209261.t0043 209261.t3560 163
209261.t0043 209261.t3566 185
209261.t0043 209261.t3567 284
209261.t0043 209261.t3596 367
209261.t0043 209261.t3597 677
209261.t0043 209261.t3598 688
209261.t0043 209261.t3599 699
209261.t0043 209261.t3601 179
209261.t0043 209261.t3602 388
209261.t0043 209261.t3603 673
209261.t0043 209261.t3604 673
209261.t0043 209261.t3606 150
209261.t0043 209261.t3609 207
209261.t0043 209261.t3611 158
209261.t0043 209261.t3682 156
209261.t0043 209261.t3683 191
209261.t0043 209261.t3737 277
209261.t0043 209261.t3743 229
209261.t0043 209261.t3753 177
209261.t0043 209261.t3764 181
209261.t0043 209261.t3769 302
209261.t0043 209261.t3770 506
209261.t0043 209261.t3771 209
209261.t0043 209261.t3778 171
209261.t0043 209261.t3840 234
209261.t0043 209261.t3847 155
209261.t0043 209261.t3848 152
209261.t0043 209261.t3858 301
209261.t0043 209261.t3859 320
209261.t0043 209261.t3905 151
209261.t0043 209261.t3982 309
209261.t0043 209261.t3986 331
209261.t0043 209261.t3987 180
209261.t0043 209261.t3990 371
209261.t0043 209261.t3991 422
209261.t0043 209261.t3992 331
209261.t0043 209261.t3993 634
209261.t0043 209261.t4037 181
209261.t0043 209261.t4065 177
209261.t0043 209261.t4099 179
209261.t0043 209261.t4122 367
209261.t0043 209261.t4206 163
209261.t0043 209261.t4255 164
209261.t0043 209261.t4278 157
209261.t0043 209261.t4466 152
209261.t0043 209261.t4467 239
209261.t0043 209261.t4478 162
209261.t0043 209261.t4479 239
209261.t0043 209261.t4519 160
209261.t0043 209261.t4520 160
209261.t0043 209261.t4554 205
209261.t0043 209261.t4556 428
209261.t0044 209261.t0034 157
209261.t0044 209261.t0043 788
209261.t0044 209261.t0093 150
209261.t0044 209261.t0154 476
209261.t0044 209261.t0155 224
209261.t0044 209261.t0340 158
209261.t0044 209261.t0343 370
209261.t0044 209261.t0452 417
209261.t0044 209261.t0457 177
209261.t0044 209261.t0597 167
209261.t0044 209261.t0667 166
209261.t0044 209261.t0689 265
209261.t0044 209261.t0993 176
209261.t0044 209261.t1193 181
209261.t0044 209261.t1207 157
209261.t0044 209261.t1208 238
209261.t0044 209261.t1247 169
209261.t0044 209261.t1295 179
209261.t0044 209261.t1298 169
209261.t0044 209261.t1445 154
209261.t0044 209261.t1471 174
209261.t0044 209261.t1598 171
209261.t0044 209261.t1711 162
209261.t0044 209261.t1717 235
209261.t0044 209261.t1765 177
209261.t0044 209261.t2039 171
209261.t0044 209261.t2113 176
209261.t0044 209261.t2157 152
209261.t0044 209261.t2190 235
209261.t0044 209261.t2396 208
209261.t0044 209261.t2528 201
209261.t0044 209261.t2681 209
209261.t0044 209261.t2702 189
209261.t0044 209261.t2845 157
209261.t0044 209261.t2870 157
209261.t0044 209261.t2871 272
209261.t0044 209261.t2921 391
209261.t0044 209261.t2969 152
209261.t0044 209261.t3056 178
209261.t0044 209261.t3057 163
209261.t0044 209261.t3058 388
209261.t0044 209261.t3086 218
209261.t0044 209261.t3123 248
209261.t0044 209261.t3127 255
209261.t0044 209261.t3143 159
209261.t0044 209261.t3187 166
209261.t0044 209261.t3212 218
209261.t0044 209261.t3229 313
209261.t0044 209261.t3524 169
209261.t0044 209261.t3552 151
209261.t0044 209261.t3553 742
209261.t0044 209261.t3554 235
209261.t0044 209261.t3602 302
209261.t0044 209261.t3603 246
209261.t0044 209261.t3604 242
209261.t0044 209261.t3633 169
209261.t0044 209261.t3715 162
209261.t0044 209261.t3743 255
209261.t0044 209261.t3753 213
209261.t0044 209261.t3764 211
209261.t0044 209261.t3769 240
209261.t0044 209261.t3770 654
209261.t0044 209261.t3771 417
209261.t0044 209261.t3840 483
209261.t0044 209261.t3841 264
209261.t0044 209261.t3858 275
209261.t0044 209261.t3859 234
209261.t0044 209261.t3886 171
209261.t0044 209261.t3966 160
209261.t0044 209261.t3980 232
209261.t0044 209261.t3983 174
209261.t0044 209261.t3994 187
209261.t0044 209261.t4166 179
209261.t0044 209261.t4167 218
209261.t0044 209261.t4206 256
209261.t0044 209261.t4449 188
209261.t0044 209261.t4482 210
209261.t0045 209261.t0012 176
209261.t0045 209261.t0013 193
209261.t0045 209261.t0042 163
209261.t0045 209261.t0046 653
209261.t0045 209261.t0047 796
209261.t0045 209261.t0048 771
209261.t0045 209261.t0049 771
209261.t0045 209261.t0050 534
209261.t0045 209261.t0051 711
209261.t0045 209261.t0052 236
209261.t0045 209261.t0053 231
209261.t0045 209261.t0066 450
209261.t0045 209261.t0067 331
209261.t0045 209261.t0068 329
209261.t0045 209261.t0090 232
209261.t0045 209261.t0093 671
209261.t0045 209261.t0170 297
209261.t0045 209261.t0171 169
209261.t0045 209261.t0192 206
209261.t0045 209261.t0214 177
209261.t0045 209261.t0215 150
209261.t0045 209261.t0216 159
209261.t0045 209261.t0217 792
209261.t0045 209261.t0218 344
209261.t0045 209261.t0219 301
209261.t0045 209261.t0220 677
209261.t0045 209261.t0231 185
209261.t0045 209261.t0236 283
209261.t0045 209261.t0242 284
209261.t0045 209261.t0259 222
209261.t0045 209261.t0262 203
209261.t0045 209261.t0274 397
209261.t0045 209261.t0278 156
209261.t0045 209261.t0290 177
209261.t0045 209261.t0297 283
209261.t0045 209261.t0310 184
209261.t0045 209261.t0317 176
209261.t0045 209261.t0337 211
209261.t0045 209261.t0345 150
209261.t0045 209261.t0357 244
209261.t0045 209261.t0358 218
209261.t0045 209261.t0359 182
209261.t0045 209261.t0361 181
209261.t0045 209261.t0372 222
209261.t0045 209261.t0431 200
209261.t0045 209261.t0442 585
209261.t0045 209261.t0630 613
209261.t0045 209261.t0644 520
209261.t0045 209261.t0681 154
209261.t0045 209261.t0747 176
209261.t0045 209261.t0768 178
209261.t0045 209261.t0790 178
209261.t0045 209261.t0801 272
209261.t0045 209261.t0806 300
209261.t0045 209261.t0931 217
209261.t0045 209261.t0998 152
209261.t0045 209261.t1032 172
209261.t0045 209261.t1056 153
209261.t0045 209261.t1092 226
209261.t0045 209261.t1096 158
209261.t0045 209261.t1100 794
209261.t0045 209261.t1103 223
209261.t0045 209261.t1177 208
209261.t0045 209261.t1213 160
209261.t0045 209261.t1214 723
209261.t0045 209261.t1215 228
209261.t0045 209261.t1216 475
209261.t0045 209261.t1220 204
209261.t0045 209261.t1229 263
209261.t0045 209261.t1297 504
209261.t0045 209261.t1496 156
209261.t0045 209261.t1627 208
209261.t0045 209261.t1632 176
209261.t0045 209261.t1686 468
209261.t0045 209261.t1687 318
209261.t0045 209261.t1718 270
209261.t0045 209261.t1719 170
209261.t0045 209261.t1724 307
209261.t0045 209261.t1729 580
209261.t0045 209261.t1730 514
209261.t0045 209261.t1734 530
209261.t0045 209261.t1750 544
209261.t0045 209261.t1764 471
209261.t0045 209261.t1930 378
209261.t0045 209261.t1950 216
209261.t0045 209261.t1952 204
209261.t0045 209261.t1953 172
209261.t0045 209261.t1980 569
209261.t0045 209261.t1993 159
209261.t0045 209261.t2146 176
209261.t0045 209261.t2148 279
209261.t0045 209261.t2205 206
209261.t0045 209261.t2207 156
209261.t0045 209261.t2225 469
209261.t0045 209261.t2250 154
209261.t0045 209261.t2346 504
209261.t0045 209261.t2372 353
209261.t0045 209261.t2377 322
209261.t0045 209261.t2391 232
209261.t0045 209261.t2398 222
209261.t0045 209261.t2399 150
209261.t0045 209261.t2409 220
209261.t0045 209261.t2413 580
209261.t0045 209261.t2493 179
209261.t0045 209261.t2495 176
209261.t0045 209261.t2533 319
209261.t0045 209261.t2535 284
209261.t0045 209261.t2605 225
209261.t0045 209261.t2610 176
209261.t0045 209261.t2628 533
209261.t0045 209261.t2629 489
209261.t0045 209261.t2630 434
209261.t0045 209261.t2631 854
209261.t0045 209261.t2636 223
209261.t0045 209261.t2642 806
209261.t0045 209261.t2675 222
209261.t0045 209261.t2731 195
209261.t0045 209261.t2783 178
209261.t0045 209261.t2828 156
209261.t0045 209261.t2832 156
209261.t0045 209261.t2865 212
209261.t0045 209261.t2902 436
209261.t0045 209261.t2959 312
209261.t0045 209261.t2999 675
209261.t0045 209261.t3002 297
209261.t0045 209261.t3006 182
209261.t0045 209261.t3016 320
209261.t0045 209261.t3081 345
209261.t0045 209261.t3094 318
209261.t0045 209261.t3129 916
209261.t0045 209261.t3130 429
209261.t0045 209261.t3188 150
209261.t0045 209261.t3200 477
209261.t0045 209261.t3201 972
209261.t0045 209261.t3204 240
209261.t0045 209261.t3206 237
209261.t0045 209261.t3210 593
209261.t0045 209261.t3211 446
209261.t0045 209261.t3215 500
209261.t0045 209261.t3220 810
209261.t0045 209261.t3221 516
209261.t0045 209261.t3225 320
209261.t0045 209261.t3260 888
209261.t0045 209261.t3261 685
209261.t0045 209261.t3285 259
209261.t0045 209261.t3287 297
209261.t0045 209261.t3289 225
209261.t0045 209261.t3295 172
209261.t0045 209261.t3298 156
209261.t0045 209261.t3299 687
209261.t0045 209261.t3300 802
209261.t0045 209261.t3312 286
209261.t0045 209261.t3321 270
209261.t0045 209261.t3325 317
209261.t0045 209261.t3327 428
209261.t0045 209261.t3359 300
209261.t0045 209261.t3380 250
209261.t0045 209261.t3461 220
209261.t0045 209261.t3474 322
209261.t0045 209261.t3475 151
209261.t0045 209261.t3476 822
209261.t0045 209261.t3477 314
209261.t0045 209261.t3478 561
209261.t0045 209261.t3479 171
209261.t0045 209261.t3480 300
209261.t0045 209261.t3481 568
209261.t0045 209261.t3487 156
209261.t0045 209261.t3522 504
209261.t0045 209261.t3613 319
209261.t0045 209261.t3617 352
209261.t0045 209261.t3644 198
209261.t0045 209261.t3645 272
209261.t0045 209261.t3666 193
209261.t0045 209261.t3677 167
209261.t0045 209261.t3678 410
209261.t0045 209261.t3679 665
209261.t0045 209261.t3680 794
209261.t0045 209261.t3681 327
209261.t0045 209261.t3682 467
209261.t0045 209261.t3683 229
209261.t0045 209261.t3684 433
209261.t0045 209261.t3711 163
209261.t0045 209261.t3776 280
209261.t0045 209261.t3777 261
209261.t0045 209261.t3784 172
209261.t0045 209261.t3785 176
209261.t0045 209261.t3787 157
209261.t0045 209261.t3788 240
209261.t0045 209261.t3790 759
209261.t0045 209261.t3791 738
209261.t0045 209261.t3792 468
209261.t0045 209261.t3812 192
209261.t0045 209261.t3837 222
209261.t0045 209261.t3863 184
209261.t0045 209261.t3864 216
209261.t0045 209261.t3870 194
209261.t0045 209261.t3953 177
209261.t0045 209261.t4057 760
209261.t0045 209261.t4058 722
209261.t0045 209261.t4059 561
209261.t0045 209261.t4060 568
209261.t0045 209261.t4064 891
209261.t0045 209261.t4065 441
209261.t0045 209261.t4066 575
209261.t0045 209261.t4067 500
209261.t0045 209261.t4068 253
209261.t0045 209261.t4069 752
209261.t0045 209261.t4070 589
209261.t0045 209261.t4071 787
209261.t0045 209261.t4072 364
209261.t0045 209261.t4073 675
209261.t0045 209261.t4074 890
209261.t0045 209261.t4075 310
209261.t0045 209261.t4076 172
209261.t0045 209261.t4077 179
209261.t0045 209261.t4078 797
209261.t0045 209261.t4079 784
209261.t0045 209261.t4080 428
209261.t0045 209261.t4081 310
209261.t0045 209261.t4082 779
209261.t0045 209261.t4083 369
209261.t0045 209261.t4084 360
209261.t0045 209261.t4085 220
209261.t0045 209261.t4086 225
209261.t0045 209261.t4087 800
209261.t0045 209261.t4088 759
209261.t0045 209261.t4089 743
209261.t0045 209261.t4090 409
209261.t0045 209261.t4091 669
209261.t0045 209261.t4142 205
209261.t0045 209261.t4149 154
209261.t0045 209261.t4152 214
209261.t0045 209261.t4181 179
209261.t0045 209261.t4203 283
209261.t0045 209261.t4227 177
209261.t0045 209261.t4234 208
209261.t0045 209261.t4386 751
209261.t0045 209261.t4401 680
209261.t0045 209261.t4411 206
209261.t0045 209261.t4412 311
209261.t0045 209261.t4413 269
209261.t0045 209261.t4428 222
209261.t0045 209261.t4442 847
209261.t0045 209261.t4443 632
209261.t0045 209261.t4444 915
209261.t0045 209261.t4445 626
209261.t0045 209261.t4468 566
209261.t0045 209261.t4521 158
209261.t0045 209261.t4603 684
209261.t0045 209261.t4607 270
209261.t0045 209261.t4611 156
209261.t0045 209261.t4627 162
209261.t0046 209261.t0045 653
209261.t0046 209261.t0047 843
209261.t0046 209261.t0048 693
209261.t0046 209261.t0049 693
209261.t0046 209261.t0050 423
209261.t0046 209261.t0051 445
209261.t0046 209261.t0052 273
209261.t0046 209261.t0053 262
209261.t0047 209261.t0002 338
209261.t0047 209261.t0004 194
209261.t0047 209261.t0012 378
209261.t0047 209261.t0013 304
209261.t0047 209261.t0041 163
209261.t0047 209261.t0045 796
209261.t0047 209261.t0046 843
209261.t0047 209261.t0048 918
209261.t0047 209261.t0049 896
209261.t0047 209261.t0050 762
209261.t0047 209261.t0051 804
209261.t0047 209261.t0052 355
209261.t0047 209261.t0053 432
209261.t0047 209261.t0066 602
209261.t0047 209261.t0067 490
209261.t0047 209261.t0068 444
209261.t0047 209261.t0090 480
209261.t0047 209261.t0110 287
209261.t0047 209261.t0124 240
209261.t0047 209261.t0146 496
209261.t0047 209261.t0148 196
209261.t0047 209261.t0149 151
209261.t0047 209261.t0151 199
209261.t0047 209261.t0175 220
209261.t0047 209261.t0182 176
209261.t0047 209261.t0183 243
209261.t0047 209261.t0204 450
209261.t0047 209261.t0217 424
209261.t0047 209261.t0218 433
209261.t0047 209261.t0219 625
209261.t0047 209261.t0220 264
209261.t0047 209261.t0221 425
209261.t0047 209261.t0222 424
209261.t0047 209261.t0223 425
209261.t0047 209261.t0224 469
209261.t0047 209261.t0238 179
209261.t0047 209261.t0245 425
209261.t0047 209261.t0263 238
209261.t0047 209261.t0269 218
209261.t0047 209261.t0279 433
209261.t0047 209261.t0301 158
209261.t0047 209261.t0310 274
209261.t0047 209261.t0317 176
209261.t0047 209261.t0333 444
209261.t0047 209261.t0334 349
209261.t0047 209261.t0357 335
209261.t0047 209261.t0358 198
209261.t0047 209261.t0362 160
209261.t0047 209261.t0363 152
209261.t0047 209261.t0368 206
209261.t0047 209261.t0370 334
209261.t0047 209261.t0376 344
209261.t0047 209261.t0377 160
209261.t0047 209261.t0385 432
209261.t0047 209261.t0431 478
209261.t0047 209261.t0435 269
209261.t0047 209261.t0453 234
209261.t0047 209261.t0482 318
209261.t0047 209261.t0498 152
209261.t0047 209261.t0499 239
209261.t0047 209261.t0523 168
209261.t0047 209261.t0530 182
209261.t0047 209261.t0542 175
209261.t0047 209261.t0564 194
209261.t0047 209261.t0570 688
209261.t0047 209261.t0575 673
209261.t0047 209261.t0616 160
209261.t0047 209261.t0652 156
209261.t0047 209261.t0691 239
209261.t0047 209261.t0709 209
209261.t0047 209261.t0710 157
209261.t0047 209261.t0743 151
209261.t0047 209261.t0747 176
209261.t0047 209261.t0753 264
209261.t0047 209261.t0767 254
209261.t0047 209261.t0789 254
209261.t0047 209261.t0793 224
209261.t0047 209261.t0802 152
209261.t0047 209261.t0929 232
209261.t0047 209261.t0972 472
209261.t0047 209261.t0989 163
209261.t0047 209261.t0999 201
209261.t0047 209261.t1028 315
209261.t0047 209261.t1042 164
209261.t0047 209261.t1049 264
209261.t0047 209261.t1066 445
209261.t0047 209261.t1093 307
209261.t0047 209261.t1096 312
209261.t0047 209261.t1158 301
209261.t0047 209261.t1169 261
209261.t0047 209261.t1202 182
209261.t0047 209261.t1219 596
209261.t0047 209261.t1246 163
209261.t0047 209261.t1294 964
209261.t0047 209261.t1317 457
209261.t0047 209261.t1321 450
209261.t0047 209261.t1340 156
209261.t0047 209261.t1411 390
209261.t0047 209261.t1412 239
209261.t0047 209261.t1415 171
209261.t0047 209261.t1467 207
209261.t0047 209261.t1481 191
209261.t0047 209261.t1500 151
209261.t0047 209261.t1526 661
209261.t0047 209261.t1624 198
209261.t0047 209261.t1627 274
209261.t0047 209261.t1633 191
209261.t0047 209261.t1686 387
209261.t0047 209261.t1711 150
209261.t0047 209261.t1715 258
209261.t0047 209261.t1718 189
209261.t0047 209261.t1719 377
209261.t0047 209261.t1724 220
209261.t0047 209261.t1728 182
209261.t0047 209261.t1734 237
209261.t0047 209261.t1750 726
209261.t0047 209261.t1795 168
209261.t0047 209261.t1808 223
209261.t0047 209261.t1840 200
209261.t0047 209261.t1930 190
209261.t0047 209261.t1946 318
209261.t0047 209261.t1953 238
209261.t0047 209261.t1954 794
209261.t0047 209261.t1971 239
209261.t0047 209261.t1974 424
209261.t0047 209261.t1976 212
209261.t0047 209261.t1999 264
209261.t0047 209261.t2014 150
209261.t0047 209261.t2024 246
209261.t0047 209261.t2077 291
209261.t0047 209261.t2115 235
209261.t0047 209261.t2138 321
209261.t0047 209261.t2142 195
209261.t0047 209261.t2194 350
209261.t0047 209261.t2206 180
209261.t0047 209261.t2212 307
209261.t0047 209261.t2228 307
209261.t0047 209261.t2264 598
209261.t0047 209261.t2327 555
209261.t0047 209261.t2328 332
209261.t0047 209261.t2334 177
209261.t0047 209261.t2338 188
209261.t0047 209261.t2362 259
209261.t0047 209261.t2374 233
209261.t0047 209261.t2388 331
209261.t0047 209261.t2410 274
209261.t0047 209261.t2411 274
209261.t0047 209261.t2412 274
209261.t0047 209261.t2413 582
209261.t0047 209261.t2431 182
209261.t0047 209261.t2438 240
209261.t0047 209261.t2439 208
209261.t0047 209261.t2440 209
209261.t0047 209261.t2441 422
209261.t0047 209261.t2444 172
209261.t0047 209261.t2446 795
209261.t0047 209261.t2447 806
209261.t0047 209261.t2455 346
209261.t0047 209261.t2456 409
209261.t0047 209261.t2457 192
209261.t0047 209261.t2459 207
209261.t0047 209261.t2476 215
209261.t0047 209261.t2529 166
209261.t0047 209261.t2601 196
209261.t0047 209261.t2618 180
209261.t0047 209261.t2619 167
209261.t0047 209261.t2629 377
209261.t0047 209261.t2630 252
209261.t0047 209261.t2634 180
209261.t0047 209261.t2636 429
209261.t0047 209261.t2638 328
209261.t0047 209261.t2642 168
209261.t0047 209261.t2702 246
209261.t0047 209261.t2707 224
209261.t0047 209261.t2717 182
209261.t0047 209261.t2730 433
209261.t0047 209261.t2744 276
209261.t0047 209261.t2756 160
209261.t0047 209261.t2810 424
209261.t0047 209261.t2825 190
209261.t0047 209261.t2836 697
209261.t0047 209261.t2847 697
209261.t0047 209261.t2853 381
209261.t0047 209261.t2854 164
209261.t0047 209261.t2899 191
209261.t0047 209261.t2900 171
209261.t0047 209261.t2901 641
209261.t0047 209261.t2910 172
209261.t0047 209261.t2911 297
209261.t0047 209261.t2913 469
209261.t0047 209261.t2915 167
209261.t0047 209261.t2927 165
209261.t0047 209261.t2959 207
209261.t0047 209261.t2966 219
209261.t0047 209261.t2969 240
209261.t0047 209261.t2980 207
209261.t0047 209261.t2989 164
209261.t0047 209261.t2996 429
209261.t0047 209261.t3002 548
209261.t0047 209261.t3006 151
209261.t0047 209261.t3011 274
209261.t0047 209261.t3013 248
209261.t0047 209261.t3016 436
209261.t0047 209261.t3022 152
209261.t0047 209261.t3065 368
209261.t0047 209261.t3087 170
209261.t0047 209261.t3115 401
209261.t0047 209261.t3125 424
209261.t0047 209261.t3127 174
209261.t0047 209261.t3130 519
209261.t0047 209261.t3131 190
209261.t0047 209261.t3142 217
209261.t0047 209261.t3144 167
209261.t0047 209261.t3192 192
209261.t0047 209261.t3200 585
209261.t0047 209261.t3201 672
209261.t0047 209261.t3202 644
209261.t0047 209261.t3203 562
209261.t0047 209261.t3204 562
209261.t0047 209261.t3205 737
209261.t0047 209261.t3206 472
209261.t0047 209261.t3211 255
209261.t0047 209261.t3212 488
209261.t0047 209261.t3224 150
209261.t0047 209261.t3295 174
209261.t0047 209261.t3313 200
209261.t0047 209261.t3322 444
209261.t0047 209261.t3381 228
209261.t0047 209261.t3468 292
209261.t0047 209261.t3470 320
209261.t0047 209261.t3474 167
209261.t0047 209261.t3479 296
209261.t0047 209261.t3487 180
209261.t0047 209261.t3488 332
209261.t0047 209261.t3502 271
209261.t0047 209261.t3504 177
209261.t0047 209261.t3514 158
209261.t0047 209261.t3517 234
209261.t0047 209261.t3537 228
209261.t0047 209261.t3538 639
209261.t0047 209261.t3594 152
209261.t0047 209261.t3617 266
209261.t0047 209261.t3621 238
209261.t0047 209261.t3640 223
209261.t0047 209261.t3654 192
209261.t0047 209261.t3664 232
209261.t0047 209261.t3671 182
209261.t0047 209261.t3672 232
209261.t0047 209261.t3682 163
209261.t0047 209261.t3705 160
209261.t0047 209261.t3754 153
209261.t0047 209261.t3755 388
209261.t0047 209261.t3774 248
209261.t0047 209261.t3778 322
209261.t0047 209261.t3783 308
209261.t0047 209261.t3787 434
209261.t0047 209261.t3788 455
209261.t0047 209261.t3792 218
209261.t0047 209261.t3793 756
209261.t0047 209261.t3817 463
209261.t0047 209261.t3824 156
209261.t0047 209261.t3904 270
209261.t0047 209261.t3946 183
209261.t0047 209261.t3953 235
209261.t0047 209261.t3996 156
209261.t0047 209261.t4019 252
209261.t0047 209261.t4023 664
209261.t0047 209261.t4039 233
209261.t0047 209261.t4050 248
209261.t0047 209261.t4061 154
209261.t0047 209261.t4071 163
209261.t0047 209261.t4077 165
209261.t0047 209261.t4081 178
209261.t0047 209261.t4085 520
209261.t0047 209261.t4096 443
209261.t0047 209261.t4097 386
209261.t0047 209261.t4098 440
209261.t0047 209261.t4099 156
209261.t0047 209261.t4102 191
209261.t0047 209261.t4103 442
209261.t0047 209261.t4116 274
209261.t0047 209261.t4126 338
209261.t0047 209261.t4127 274
209261.t0047 209261.t4155 899
209261.t0047 209261.t4225 899
209261.t0047 209261.t4277 598
209261.t0047 209261.t4381 330
209261.t0047 209261.t4382 285
209261.t0047 209261.t4391 192
209261.t0047 209261.t4395 195
209261.t0047 209261.t4408 206
209261.t0047 209261.t4409 191
209261.t0047 209261.t4410 244
209261.t0047 209261.t4417 162
209261.t0047 209261.t4419 381
209261.t0047 209261.t4445 282
209261.t0047 209261.t4461 180
209261.t0047 209261.t4468 174
209261.t0047 209261.t4491 388
209261.t0047 209261.t4493 174
209261.t0047 209261.t4495 321
209261.t0047 209261.t4512 177
209261.t0048 209261.t0004 160
209261.t0048 209261.t0012 205
209261.t0048 209261.t0013 197
209261.t0048 209261.t0045 771
209261.t0048 209261.t0046 693
209261.t0048 209261.t0047 918
209261.t0048 209261.t0049 965
209261.t0048 209261.t0050 799
209261.t0048 209261.t0051 798
209261.t0048 209261.t0052 356
209261.t0048 209261.t0053 444
209261.t0048 209261.t0057 222
209261.t0048 209261.t0066 685
209261.t0048 209261.t0067 586
209261.t0048 209261.t0068 512
209261.t0048 209261.t0090 361
209261.t0048 209261.t0093 181
209261.t0048 209261.t0098 318
209261.t0048 209261.t0114 177
209261.t0048 209261.t0116 304
209261.t0048 209261.t0117 247
209261.t0048 209261.t0120 369
209261.t0048 209261.t0123 252
209261.t0048 209261.t0124 425
209261.t0048 209261.t0126 300
209261.t0048 209261.t0127 224
209261.t0048 209261.t0128 274
209261.t0048 209261.t0129 382
209261.t0048 209261.t0130 803
209261.t0048 209261.t0132 354
209261.t0048 209261.t0133 278
209261.t0048 209261.t0134 250
209261.t0048 209261.t0135 220
209261.t0048 209261.t0136 433
209261.t0048 209261.t0137 485
209261.t0048 209261.t0147 252
209261.t0048 209261.t0178 168
209261.t0048 209261.t0193 708
209261.t0048 209261.t0194 243
209261.t0048 209261.t0195 207
209261.t0048 209261.t0207 237
209261.t0048 209261.t0208 231
209261.t0048 209261.t0216 170
209261.t0048 209261.t0218 251
209261.t0048 209261.t0220 152
209261.t0048 209261.t0224 230
209261.t0048 209261.t0232 150
209261.t0048 209261.t0245 948
209261.t0048 209261.t0258 192
209261.t0048 209261.t0274 331
209261.t0048 209261.t0291 469
209261.t0048 209261.t0311 189
209261.t0048 209261.t0313 208
209261.t0048 209261.t0317 156
209261.t0048 209261.t0330 464
209261.t0048 209261.t0334 742
209261.t0048 209261.t0337 209
209261.t0048 209261.t0346 470
209261.t0048 209261.t0347 443
209261.t0048 209261.t0356 238
209261.t0048 209261.t0357 341
209261.t0048 209261.t0358 179
209261.t0048 209261.t0368 238
209261.t0048 209261.t0370 175
209261.t0048 209261.t0420 227
209261.t0048 209261.t0428 288
209261.t0048 209261.t0431 271
209261.t0048 209261.t0435 160
209261.t0048 209261.t0442 812
209261.t0048 209261.t0496 192
209261.t0048 209261.t0499 499
209261.t0048 209261.t0501 299
209261.t0048 209261.t0504 176
209261.t0048 209261.t0524 160
209261.t0048 209261.t0570 387
209261.t0048 209261.t0592 165
209261.t0048 209261.t0672 206
209261.t0048 209261.t0697 164
209261.t0048 209261.t0701 908
209261.t0048 209261.t0747 156
209261.t0048 209261.t0854 154
209261.t0048 209261.t0868 231
209261.t0048 209261.t0881 155
209261.t0048 209261.t0882 272
209261.t0048 209261.t0897 229
209261.t0048 209261.t0905 227
209261.t0048 209261.t0909 158
209261.t0048 209261.t0916 239
209261.t0048 209261.t0925 163
209261.t0048 209261.t0931 264
209261.t0048 209261.t0968 896
209261.t0048 209261.t0976 151
209261.t0048 209261.t0979 301
209261.t0048 209261.t0983 198
209261.t0048 209261.t0989 243
209261.t0048 209261.t1041 272
209261.t0048 209261.t1042 300
209261.t0048 209261.t1092 463
209261.t0048 209261.t1096 266
209261.t0048 209261.t1099 190
209261.t0048 209261.t1100 422
209261.t0048 209261.t1115 272
209261.t0048 209261.t1169 239
209261.t0048 209261.t1170 195
209261.t0048 209261.t1213 744
209261.t0048 209261.t1218 586
209261.t0048 209261.t1219 841
209261.t0048 209261.t1226 362
209261.t0048 209261.t1241 321
209261.t0048 209261.t1246 243
209261.t0048 209261.t1283 227
209261.t0048 209261.t1307 198
209261.t0048 209261.t1317 635
209261.t0048 209261.t1400 240
209261.t0048 209261.t1435 408
209261.t0048 209261.t1481 154
209261.t0048 209261.t1538 150
209261.t0048 209261.t1589 151
209261.t0048 209261.t1615 423
209261.t0048 209261.t1620 292
209261.t0048 209261.t1627 173
209261.t0048 209261.t1632 151
209261.t0048 209261.t1638 193
209261.t0048 209261.t1686 274
209261.t0048 209261.t1704 317
209261.t0048 209261.t1711 192
209261.t0048 209261.t1715 232
209261.t0048 209261.t1726 316
209261.t0048 209261.t1728 235
209261.t0048 209261.t1732 264
209261.t0048 209261.t1745 192
209261.t0048 209261.t1746 192
209261.t0048 209261.t1750 637
209261.t0048 209261.t1859 168
209261.t0048 209261.t1862 189
209261.t0048 209261.t1926 273
209261.t0048 209261.t1934 882
209261.t0048 209261.t1952 301
209261.t0048 209261.t1953 210
209261.t0048 209261.t1971 722
209261.t0048 209261.t1988 174
209261.t0048 209261.t1990 272
209261.t0048 209261.t2005 164
209261.t0048 209261.t2014 204
209261.t0048 209261.t2029 160
209261.t0048 209261.t2047 160
209261.t0048 209261.t2063 243
209261.t0048 209261.t2089 222
209261.t0048 209261.t2093 161
209261.t0048 209261.t2103 160
209261.t0048 209261.t2111 224
209261.t0048 209261.t2126 164
209261.t0048 209261.t2177 307
209261.t0048 209261.t2189 807
209261.t0048 209261.t2194 264
209261.t0048 209261.t2203 300
209261.t0048 209261.t2204 222
209261.t0048 209261.t2212 252
209261.t0048 209261.t2219 899
209261.t0048 209261.t2221 267
209261.t0048 209261.t2227 274
209261.t0048 209261.t2238 272
209261.t0048 209261.t2278 274
209261.t0048 209261.t2321 181
209261.t0048 209261.t2324 460
209261.t0048 209261.t2327 265
209261.t0048 209261.t2328 238
209261.t0048 209261.t2353 180
209261.t0048 209261.t2362 206
209261.t0048 209261.t2371 302
209261.t0048 209261.t2376 205
209261.t0048 209261.t2403 241
209261.t0048 209261.t2440 490
209261.t0048 209261.t2478 281
209261.t0048 209261.t2484 191
209261.t0048 209261.t2537 424
209261.t0048 209261.t2540 194
209261.t0048 209261.t2591 174
209261.t0048 209261.t2616 352
209261.t0048 209261.t2617 264
209261.t0048 209261.t2618 536
209261.t0048 209261.t2633 274
209261.t0048 209261.t2636 171
209261.t0048 209261.t2637 307
209261.t0048 209261.t2638 260
209261.t0048 209261.t2642 285
209261.t0048 209261.t2728 663
209261.t0048 209261.t2731 408
209261.t0048 209261.t2732 163
209261.t0048 209261.t2740 176
209261.t0048 209261.t2758 180
209261.t0048 209261.t2810 320
209261.t0048 209261.t2828 301
209261.t0048 209261.t2848 209
209261.t0048 209261.t2853 228
209261.t0048 209261.t2854 606
209261.t0048 209261.t2855 192
209261.t0048 209261.t2873 264
209261.t0048 209261.t2877 253
209261.t0048 209261.t2892 321
209261.t0048 209261.t2900 262
209261.t0048 209261.t2911 498
209261.t0048 209261.t2923 163
209261.t0048 209261.t2958 851
209261.t0048 209261.t2959 252
209261.t0048 209261.t2976 165
209261.t0048 209261.t2989 239
209261.t0048 209261.t3002 353
209261.t0048 209261.t3006 270
209261.t0048 209261.t3011 390
209261.t0048 209261.t3012 469
209261.t0048 209261.t3013 327
209261.t0048 209261.t3014 156
209261.t0048 209261.t3022 349
209261.t0048 209261.t3061 211
209261.t0048 209261.t3064 180
209261.t0048 209261.t3087 232
209261.t0048 209261.t3125 235
209261.t0048 209261.t3128 385
209261.t0048 209261.t3131 618
209261.t0048 209261.t3186 344
209261.t0048 209261.t3200 236
209261.t0048 209261.t3204 175
209261.t0048 209261.t3218 311
209261.t0048 209261.t3220 234
209261.t0048 209261.t3224 709
209261.t0048 209261.t3232 176
209261.t0048 209261.t3236 171
209261.t0048 209261.t3267 222
209261.t0048 209261.t3289 335
209261.t0048 209261.t3298 152
209261.t0048 209261.t3335 160
209261.t0048 209261.t3350 207
209261.t0048 209261.t3389 585
209261.t0048 209261.t3393 553
209261.t0048 209261.t3395 939
209261.t0048 209261.t3397 369
209261.t0048 209261.t3408 243
209261.t0048 209261.t3464 380
209261.t0048 209261.t3473 233
209261.t0048 209261.t3474 379
209261.t0048 209261.t3475 166
209261.t0048 209261.t3481 698
209261.t0048 209261.t3489 319
209261.t0048 209261.t3526 230
209261.t0048 209261.t3597 156
209261.t0048 209261.t3612 160
209261.t0048 209261.t3613 195
209261.t0048 209261.t3620 271
209261.t0048 209261.t3639 151
209261.t0048 209261.t3645 168
209261.t0048 209261.t3646 181
209261.t0048 209261.t3652 243
209261.t0048 209261.t3653 183
209261.t0048 209261.t3669 159
209261.t0048 209261.t3677 151
209261.t0048 209261.t3688 160
209261.t0048 209261.t3722 369
209261.t0048 209261.t3755 161
209261.t0048 209261.t3774 368
209261.t0048 209261.t3785 242
209261.t0048 209261.t3787 316
209261.t0048 209261.t3788 440
209261.t0048 209261.t3790 299
209261.t0048 209261.t3824 343
209261.t0048 209261.t3827 274
209261.t0048 209261.t3863 435
209261.t0048 209261.t3864 407
209261.t0048 209261.t3870 272
209261.t0048 209261.t3932 234
209261.t0048 209261.t3934 160
209261.t0048 209261.t3950 153
209261.t0048 209261.t3954 183
209261.t0048 209261.t3974 189
209261.t0048 209261.t3986 262
209261.t0048 209261.t3992 262
209261.t0048 209261.t4002 385
209261.t0048 209261.t4009 153
209261.t0048 209261.t4012 280
209261.t0048 209261.t4020 496
209261.t0048 209261.t4022 273
209261.t0048 209261.t4024 680
209261.t0048 209261.t4039 163
209261.t0048 209261.t4050 270
209261.t0048 209261.t4058 320
209261.t0048 209261.t4059 781
209261.t0048 209261.t4060 698
209261.t0048 209261.t4064 166
209261.t0048 209261.t4065 346
209261.t0048 209261.t4066 482
209261.t0048 209261.t4067 345
209261.t0048 209261.t4068 499
209261.t0048 209261.t4069 335
209261.t0048 209261.t4070 392
209261.t0048 209261.t4071 305
209261.t0048 209261.t4072 182
209261.t0048 209261.t4073 308
209261.t0048 209261.t4074 290
209261.t0048 209261.t4075 298
209261.t0048 209261.t4076 281
209261.t0048 209261.t4077 467
209261.t0048 209261.t4078 270
209261.t0048 209261.t4079 314
209261.t0048 209261.t4080 292
209261.t0048 209261.t4081 300
209261.t0048 209261.t4082 351
209261.t0048 209261.t4083 316
209261.t0048 209261.t4084 264
209261.t0048 209261.t4085 280
209261.t0048 209261.t4087 197
209261.t0048 209261.t4088 212
209261.t0048 209261.t4089 193
209261.t0048 209261.t4090 209
209261.t0048 209261.t4097 163
209261.t0048 209261.t4116 274
209261.t0048 209261.t4123 160
209261.t0048 209261.t4127 188
209261.t0048 209261.t4160 223
209261.t0048 209261.t4291 155
209261.t0048 209261.t4331 243
209261.t0048 209261.t4381 243
209261.t0048 209261.t4382 411
209261.t0048 209261.t4408 232
209261.t0048 209261.t4410 438
209261.t0048 209261.t4412 459
209261.t0048 209261.t4462 174
209261.t0048 209261.t4470 150
209261.t0048 209261.t4491 161
209261.t0048 209261.t4495 229
209261.t0048 209261.t4510 678
209261.t0048 209261.t4557 490
209261.t0048 209261.t4639 165
209261.t0049 209261.t0008 269
209261.t0049 209261.t0012 162
209261.t0049 209261.t0032 299
209261.t0049 209261.t0045 771
209261.t0049 209261.t0046 693
209261.t0049 209261.t0047 896
209261.t0049 209261.t0048 965
209261.t0049 209261.t0050 802
209261.t0049 209261.t0051 814
209261.t0049 209261.t0052 356
209261.t0049 209261.t0053 444
209261.t0049 209261.t0066 646
209261.t0049 209261.t0067 450
209261.t0049 209261.t0068 457
209261.t0049 209261.t0090 331
209261.t0049 209261.t0095 271
209261.t0049 209261.t0098 381
209261.t0049 209261.t0100 284
209261.t0049 209261.t0124 153
209261.t0049 209261.t0127 174
209261.t0049 209261.t0128 156
209261.t0049 209261.t0129 255
209261.t0049 209261.t0130 224
209261.t0049 209261.t0131 356
209261.t0049 209261.t0132 241
209261.t0049 209261.t0133 231
209261.t0049 209261.t0136 170
209261.t0049 209261.t0137 300
209261.t0049 209261.t0140 616
209261.t0049 209261.t0175 234
209261.t0049 209261.t0194 419
209261.t0049 209261.t0200 179
209261.t0049 209261.t0210 177
209261.t0049 209261.t0214 284
209261.t0049 209261.t0216 267
209261.t0049 209261.t0225 249
209261.t0049 209261.t0232 648
209261.t0049 209261.t0245 523
209261.t0049 209261.t0263 338
209261.t0049 209261.t0274 152
209261.t0049 209261.t0275 734
209261.t0049 209261.t0291 265
209261.t0049 209261.t0295 278
209261.t0049 209261.t0296 150
209261.t0049 209261.t0357 320
209261.t0049 209261.t0360 392
209261.t0049 209261.t0367 163
209261.t0049 209261.t0371 177
209261.t0049 209261.t0409 232
209261.t0049 209261.t0428 288
209261.t0049 209261.t0435 156
209261.t0049 209261.t0472 179
209261.t0049 209261.t0482 152
209261.t0049 209261.t0485 202
209261.t0049 209261.t0586 225
209261.t0049 209261.t0587 181
209261.t0049 209261.t0592 223
209261.t0049 209261.t0597 177
209261.t0049 209261.t0598 156
209261.t0049 209261.t0630 173
209261.t0049 209261.t0674 172
209261.t0049 209261.t0697 197
209261.t0049 209261.t0710 222
209261.t0049 209261.t0756 176
209261.t0049 209261.t0766 181
209261.t0049 209261.t0768 247
209261.t0049 209261.t0778 224
209261.t0049 209261.t0783 155
209261.t0049 209261.t0787 165
209261.t0049 209261.t0790 247
209261.t0049 209261.t0792 297
209261.t0049 209261.t0868 170
209261.t0049 209261.t0883 177
209261.t0049 209261.t0931 176
209261.t0049 209261.t0959 267
209261.t0049 209261.t0978 459
209261.t0049 209261.t0979 220
209261.t0049 209261.t0983 156
209261.t0049 209261.t0989 237
209261.t0049 209261.t1028 157
209261.t0049 209261.t1057 300
209261.t0049 209261.t1063 167
209261.t0049 209261.t1074 201
209261.t0049 209261.t1076 239
209261.t0049 209261.t1077 297
209261.t0049 209261.t1098 555
209261.t0049 209261.t1100 272
209261.t0049 209261.t1135 178
209261.t0049 209261.t1170 195
209261.t0049 209261.t1173 191
209261.t0049 209261.t1174 181
209261.t0049 209261.t1182 291
209261.t0049 209261.t1213 312
209261.t0049 209261.t1214 223
209261.t0049 209261.t1219 269
209261.t0049 209261.t1244 422
209261.t0049 209261.t1245 422
209261.t0049 209261.t1246 237
209261.t0049 209261.t1307 196
209261.t0049 209261.t1341 177
209261.t0049 209261.t1620 298
209261.t0049 209261.t1637 192
209261.t0049 209261.t1646 173
209261.t0049 209261.t1657 178
209261.t0049 209261.t1701 221
209261.t0049 209261.t1718 424
209261.t0049 209261.t1726 316
209261.t0049 209261.t1732 381
209261.t0049 209261.t1734 163
209261.t0049 209261.t1739 152
209261.t0049 209261.t1740 423
209261.t0049 209261.t1750 555
209261.t0049 209261.t1760 201
209261.t0049 209261.t1840 254
209261.t0049 209261.t1850 284
209261.t0049 209261.t1859 304
209261.t0049 209261.t1862 308
209261.t0049 209261.t1935 177
209261.t0049 209261.t1952 216
209261.t0049 209261.t1973 555
209261.t0049 209261.t2024 209
209261.t0049 209261.t2038 175
209261.t0049 209261.t2039 178
209261.t0049 209261.t2053 194
209261.t0049 209261.t2063 357
209261.t0049 209261.t2077 155
209261.t0049 209261.t2092 213
209261.t0049 209261.t2093 271
209261.t0049 209261.t2111 154
209261.t0049 209261.t2122 196
209261.t0049 209261.t2126 390
209261.t0049 209261.t2127 515
209261.t0049 209261.t2131 170
209261.t0049 209261.t2165 270
209261.t0049 209261.t2182 166
209261.t0049 209261.t2194 220
209261.t0049 209261.t2207 733
209261.t0049 209261.t2212 252
209261.t0049 209261.t2220 423
209261.t0049 209261.t2221 271
209261.t0049 209261.t2229 177
209261.t0049 209261.t2278 182
209261.t0049 209261.t2283 209
209261.t0049 209261.t2321 297
209261.t0049 209261.t2336 163
209261.t0049 209261.t2337 178
209261.t0049 209261.t2338 266
209261.t0049 209261.t2371 274
209261.t0049 209261.t2397 278
209261.t0049 209261.t2407 201
209261.t0049 209261.t2412 249
209261.t0049 209261.t2413 370
209261.t0049 209261.t2440 397
209261.t0049 209261.t2448 272
209261.t0049 209261.t2455 187
209261.t0049 209261.t2456 300
209261.t0049 209261.t2457 342
209261.t0049 209261.t2529 161
209261.t0049 209261.t2530 177
209261.t0049 209261.t2540 194
209261.t0049 209261.t2602 459
209261.t0049 209261.t2605 167
209261.t0049 209261.t2617 300
209261.t0049 209261.t2618 594
209261.t0049 209261.t2619 333
209261.t0049 209261.t2622 174
209261.t0049 209261.t2631 174
209261.t0049 209261.t2632 283
209261.t0049 209261.t2637 192
209261.t0049 209261.t2638 260
209261.t0049 209261.t2642 266
209261.t0049 209261.t2672 209
209261.t0049 209261.t2702 209
209261.t0049 209261.t2730 466
209261.t0049 209261.t2800 176
209261.t0049 209261.t2810 199
209261.t0049 209261.t2853 193
209261.t0049 209261.t2854 156
209261.t0049 209261.t2865 208
209261.t0049 209261.t2868 163
209261.t0049 209261.t2873 381
209261.t0049 209261.t2894 235
209261.t0049 209261.t2905 153
209261.t0049 209261.t2911 847
209261.t0049 209261.t2960 454
209261.t0049 209261.t2965 367
209261.t0049 209261.t2998 151
209261.t0049 209261.t3002 162
209261.t0049 209261.t3006 194
209261.t0049 209261.t3012 424
209261.t0049 209261.t3013 271
209261.t0049 209261.t3018 191
209261.t0049 209261.t3050 201
209261.t0049 209261.t3095 223
209261.t0049 209261.t3102 156
209261.t0049 209261.t3113 297
209261.t0049 209261.t3128 283
209261.t0049 209261.t3130 198
209261.t0049 209261.t3145 152
209261.t0049 209261.t3167 163
209261.t0049 209261.t3183 152
209261.t0049 209261.t3186 194
209261.t0049 209261.t3187 171
209261.t0049 209261.t3195 177
209261.t0049 209261.t3200 353
209261.t0049 209261.t3205 313
209261.t0049 209261.t3211 343
209261.t0049 209261.t3213 178
209261.t0049 209261.t3224 162
209261.t0049 209261.t3236 307
209261.t0049 209261.t3249 297
209261.t0049 209261.t3258 177
209261.t0049 209261.t3264 177
209261.t0049 209261.t3265 177
209261.t0049 209261.t3291 177
209261.t0049 209261.t3301 157
209261.t0049 209261.t3321 218
209261.t0049 209261.t3342 328
209261.t0049 209261.t3388 420
209261.t0049 209261.t3408 357
209261.t0049 209261.t3455 443
209261.t0049 209261.t3464 254
209261.t0049 209261.t3473 258
209261.t0049 209261.t3511 224
209261.t0049 209261.t3557 202
209261.t0049 209261.t3593 156
209261.t0049 209261.t3620 170
209261.t0049 209261.t3623 237
209261.t0049 209261.t3635 297
209261.t0049 209261.t3645 224
209261.t0049 209261.t3646 159
209261.t0049 209261.t3648 253
209261.t0049 209261.t3651 279
209261.t0049 209261.t3655 206
209261.t0049 209261.t3664 230
209261.t0049 209261.t3677 150
209261.t0049 209261.t3684 156
209261.t0049 209261.t3693 163
209261.t0049 209261.t3698 439
209261.t0049 209261.t3772 178
209261.t0049 209261.t3776 208
209261.t0049 209261.t3785 269
209261.t0049 209261.t3787 321
209261.t0049 209261.t3788 442
209261.t0049 209261.t3789 179
209261.t0049 209261.t3790 158
209261.t0049 209261.t3791 152
209261.t0049 209261.t3793 243
209261.t0049 209261.t3810 213
209261.t0049 209261.t3817 320
209261.t0049 209261.t3818 345
209261.t0049 209261.t3827 168
209261.t0049 209261.t3863 269
209261.t0049 209261.t3864 222
209261.t0049 209261.t3886 178
209261.t0049 209261.t3887 175
209261.t0049 209261.t3904 158
209261.t0049 209261.t3946 220
209261.t0049 209261.t3951 177
209261.t0049 209261.t4002 252
209261.t0049 209261.t4020 385
209261.t0049 209261.t4025 171
209261.t0049 209261.t4037 291
209261.t0049 209261.t4039 163
209261.t0049 209261.t4050 258
209261.t0049 209261.t4052 212
209261.t0049 209261.t4085 575
209261.t0049 209261.t4090 179
209261.t0049 209261.t4096 230
209261.t0049 209261.t4097 172
209261.t0049 209261.t4098 416
209261.t0049 209261.t4103 512
209261.t0049 209261.t4116 266
209261.t0049 209261.t4137 161
209261.t0049 209261.t4331 357
209261.t0049 209261.t4381 184
209261.t0049 209261.t4382 470
209261.t0049 209261.t4391 387
209261.t0049 209261.t4408 232
209261.t0049 209261.t4410 436
209261.t0049 209261.t4448 212
209261.t0049 209261.t4463 176
209261.t0049 209261.t4468 192
209261.t0049 209261.t4495 308
209261.t0049 209261.t4513 241
209261.t0049 209261.t4549 253
209261.t0049 209261.t4590 214
209261.t0049 209261.t4601 310
209261.t0049 209261.t4604 171
209261.t0049 209261.t4607 218
209261.t0050 209261.t0012 177
209261.t0050 209261.t0013 178
209261.t0050 209261.t0045 534
209261.t0050 209261.t0046 423
209261.t0050 209261.t0047 762
209261.t0050 209261.t0048 799
209261.t0050 209261.t0049 802
209261.t0050 209261.t0051 938
209261.t0050 209261.t0052 483
209261.t0050 209261.t0053 598
209261.t0050 209261.t0066 442
209261.t0050 209261.t0067 163
209261.t0050 209261.t0068 163
209261.t0050 209261.t0171 167
209261.t0050 209261.t0208 228
209261.t0050 209261.t0210 248
209261.t0050 209261.t0219 168
209261.t0050 209261.t0225 194
209261.t0050 209261.t0231 168
209261.t0050 209261.t0238 156
209261.t0050 209261.t0311 221
209261.t0050 209261.t0336 191
209261.t0050 209261.t0428 288
209261.t0050 209261.t0498 367
209261.t0050 209261.t0644 172
209261.t0050 209261.t0665 167
209261.t0050 209261.t0697 197
209261.t0050 209261.t0868 228
209261.t0050 209261.t0917 177
209261.t0050 209261.t1529 190
209261.t0050 209261.t1535 191
209261.t0050 209261.t1558 347
209261.t0050 209261.t1562 195
209261.t0050 209261.t1639 314
209261.t0050 209261.t1685 153
209261.t0050 209261.t1691 220
209261.t0050 209261.t1726 276
209261.t0050 209261.t1750 538
209261.t0050 209261.t1850 188
209261.t0050 209261.t1931 179
209261.t0050 209261.t1971 304
209261.t0050 209261.t2018 154
209261.t0050 209261.t2076 162
209261.t0050 209261.t2083 189
209261.t0050 209261.t2085 170
209261.t0050 209261.t2127 188
209261.t0050 209261.t2128 253
209261.t0050 209261.t2148 264
209261.t0050 209261.t2205 167
209261.t0050 209261.t2212 310
209261.t0050 209261.t2231 201
209261.t0050 209261.t2338 158
209261.t0050 209261.t2409 423
209261.t0050 209261.t2413 420
209261.t0050 209261.t2432 194
209261.t0050 209261.t2536 157
209261.t0050 209261.t2605 260
209261.t0050 209261.t2638 260
209261.t0050 209261.t2751 223
209261.t0050 209261.t2757 350
209261.t0050 209261.t2853 230
209261.t0050 209261.t2917 308
209261.t0050 209261.t2943 153
209261.t0050 209261.t2967 194
209261.t0050 209261.t2981 202
209261.t0050 209261.t2985 266
209261.t0050 209261.t3227 174
209261.t0050 209261.t3261 168
209261.t0050 209261.t3264 248
209261.t0050 209261.t3265 248
209261.t0050 209261.t3297 157
209261.t0050 209261.t3298 167
209261.t0050 209261.t3314 297
209261.t0050 209261.t3329 156
209261.t0050 209261.t3461 209
209261.t0050 209261.t3464 314
209261.t0050 209261.t3481 164
209261.t0050 209261.t3488 191
209261.t0050 209261.t3522 150
209261.t0050 209261.t3552 152
209261.t0050 209261.t3626 168
209261.t0050 209261.t3631 150
209261.t0050 209261.t3651 230
209261.t0050 209261.t3652 232
209261.t0050 209261.t3653 232
209261.t0050 209261.t3654 378
209261.t0050 209261.t3655 235
209261.t0050 209261.t3789 349
209261.t0050 209261.t3792 264
209261.t0050 209261.t3825 190
209261.t0050 209261.t3874 188
209261.t0050 209261.t3897 323
209261.t0050 209261.t3968 150
209261.t0050 209261.t4001 175
209261.t0050 209261.t4024 238
209261.t0050 209261.t4039 163
209261.t0050 209261.t4050 310
209261.t0050 209261.t4052 177
209261.t0050 209261.t4060 164
209261.t0050 209261.t4068 219
209261.t0050 209261.t4099 176
209261.t0050 209261.t4226 323
209261.t0050 209261.t4381 423
209261.t0050 209261.t4382 297
209261.t0050 209261.t4386 172
209261.t0050 209261.t4448 177
209261.t0050 209261.t4639 221
209261.t0051 209261.t0007 175
209261.t0051 209261.t0008 274
209261.t0051 209261.t0012 151
209261.t0051 209261.t0045 711
209261.t0051 209261.t0046 445
209261.t0051 209261.t0047 804
209261.t0051 209261.t0048 798
209261.t0051 209261.t0049 814
209261.t0051 209261.t0050 938
209261.t0051 209261.t0052 483
209261.t0051 209261.t0053 598
209261.t0051 209261.t0066 687
209261.t0051 209261.t0067 508
209261.t0051 209261.t0068 492
209261.t0051 209261.t0090 424
209261.t0051 209261.t0093 274
209261.t0051 209261.t0113 164
209261.t0051 209261.t0126 352
209261.t0051 209261.t0133 327
209261.t0051 209261.t0141 193
209261.t0051 209261.t0158 246
209261.t0051 209261.t0170 192
209261.t0051 209261.t0195 235
209261.t0051 209261.t0205 658
209261.t0051 209261.t0206 162
209261.t0051 209261.t0215 165
209261.t0051 209261.t0217 238
209261.t0051 209261.t0221 912
209261.t0051 209261.t0224 208
209261.t0051 209261.t0232 176
209261.t0051 209261.t0233 196
209261.t0051 209261.t0277 153
209261.t0051 209261.t0285 214
209261.t0051 209261.t0295 316
209261.t0051 209261.t0312 239
209261.t0051 209261.t0315 176
209261.t0051 209261.t0317 423
209261.t0051 209261.t0320 171
209261.t0051 209261.t0333 997
209261.t0051 209261.t0337 500
209261.t0051 209261.t0345 545
209261.t0051 209261.t0382 193
209261.t0051 209261.t0386 175
209261.t0051 209261.t0409 172
209261.t0051 209261.t0428 288
209261.t0051 209261.t0435 276
209261.t0051 209261.t0478 161
209261.t0051 209261.t0494 241
209261.t0051 209261.t0498 436
209261.t0051 209261.t0501 173
209261.t0051 209261.t0518 479
209261.t0051 209261.t0541 208
209261.t0051 209261.t0568 347
209261.t0051 209261.t0632 204
209261.t0051 209261.t0644 237
209261.t0051 209261.t0652 395
209261.t0051 209261.t0679 320
209261.t0051 209261.t0681 243
209261.t0051 209261.t0697 197
209261.t0051 209261.t0701 247
209261.t0051 209261.t0720 191
209261.t0051 209261.t0764 193
209261.t0051 209261.t0796 270
209261.t0051 209261.t0798 267
209261.t0051 209261.t0824 242
209261.t0051 209261.t0954 156
209261.t0051 209261.t0959 266
209261.t0051 209261.t0968 445
209261.t0051 209261.t0976 464
209261.t0051 209261.t0977 193
209261.t0051 209261.t0990 214
209261.t0051 209261.t1042 352
209261.t0051 209261.t1052 193
209261.t0051 209261.t1075 202
209261.t0051 209261.t1092 408
209261.t0051 209261.t1093 673
209261.t0051 209261.t1095 164
209261.t0051 209261.t1097 909
209261.t0051 209261.t1101 205
209261.t0051 209261.t1103 158
209261.t0051 209261.t1147 159
209261.t0051 209261.t1174 309
209261.t0051 209261.t1180 193
209261.t0051 209261.t1218 500
209261.t0051 209261.t1219 500
209261.t0051 209261.t1247 345
209261.t0051 209261.t1293 299
209261.t0051 209261.t1529 256
209261.t0051 209261.t1544 213
209261.t0051 209261.t1562 318
209261.t0051 209261.t1563 240
209261.t0051 209261.t1632 344
209261.t0051 209261.t1633 274
209261.t0051 209261.t1639 321
209261.t0051 209261.t1662 172
209261.t0051 209261.t1667 164
209261.t0051 209261.t1683 204
209261.t0051 209261.t1685 193
209261.t0051 209261.t1701 208
209261.t0051 209261.t1704 195
209261.t0051 209261.t1715 468
209261.t0051 209261.t1726 272
209261.t0051 209261.t1739 151
209261.t0051 209261.t1750 542
209261.t0051 209261.t1785 241
209261.t0051 209261.t1794 214
209261.t0051 209261.t1796 186
209261.t0051 209261.t1801 345
209261.t0051 209261.t1840 220
209261.t0051 209261.t1862 201
209261.t0051 209261.t1952 316
209261.t0051 209261.t1953 946
209261.t0051 209261.t1954 562
209261.t0051 209261.t1956 562
209261.t0051 209261.t1971 319
209261.t0051 209261.t2053 194
209261.t0051 209261.t2122 215
209261.t0051 209261.t2203 192
209261.t0051 209261.t2205 208
209261.t0051 209261.t2212 310
209261.t0051 209261.t2224 220
209261.t0051 209261.t2377 316
209261.t0051 209261.t2396 434
209261.t0051 209261.t2397 279
209261.t0051 209261.t2407 201
209261.t0051 209261.t2421 315
209261.t0051 209261.t2438 177
209261.t0051 209261.t2439 336
209261.t0051 209261.t2440 961
209261.t0051 209261.t2441 829
209261.t0051 209261.t2445 266
209261.t0051 209261.t2461 284
209261.t0051 209261.t2467 152
209261.t0051 209261.t2492 164
209261.t0051 209261.t2538 280
209261.t0051 209261.t2602 515
209261.t0051 209261.t2604 175
209261.t0051 209261.t2618 274
209261.t0051 209261.t2622 441
209261.t0051 209261.t2624 389
209261.t0051 209261.t2637 224
209261.t0051 209261.t2638 271
209261.t0051 209261.t2671 152
209261.t0051 209261.t2728 195
209261.t0051 209261.t2730 164
209261.t0051 209261.t2734 567
209261.t0051 209261.t2810 308
209261.t0051 209261.t2830 964
209261.t0051 209261.t2831 912
209261.t0051 209261.t2895 559
209261.t0051 209261.t2905 156
209261.t0051 209261.t2913 193
209261.t0051 209261.t2919 378
209261.t0051 209261.t2957 967
209261.t0051 209261.t2965 367
209261.t0051 209261.t2980 469
209261.t0051 209261.t2989 209
209261.t0051 209261.t2994 152
209261.t0051 209261.t3006 182
209261.t0051 209261.t3009 194
209261.t0051 209261.t3015 222
209261.t0051 209261.t3016 150
209261.t0051 209261.t3087 203
209261.t0051 209261.t3094 378
209261.t0051 209261.t3106 193
209261.t0051 209261.t3115 164
209261.t0051 209261.t3127 498
209261.t0051 209261.t3188 206
209261.t0051 209261.t3200 156
209261.t0051 209261.t3211 157
209261.t0051 209261.t3212 180
209261.t0051 209261.t3222 427
209261.t0051 209261.t3224 275
209261.t0051 209261.t3231 218
209261.t0051 209261.t3275 229
209261.t0051 209261.t3288 165
209261.t0051 209261.t3299 468
209261.t0051 209261.t3379 298
209261.t0051 209261.t3463 156
209261.t0051 209261.t3464 321
209261.t0051 209261.t3494 196
209261.t0051 209261.t3508 175
209261.t0051 209261.t3513 202
209261.t0051 209261.t3522 152
209261.t0051 209261.t3527 181
209261.t0051 209261.t3533 195
209261.t0051 209261.t3552 220
209261.t0051 209261.t3557 318
209261.t0051 209261.t3601 205
209261.t0051 209261.t3622 378
209261.t0051 209261.t3624 350
209261.t0051 209261.t3658 150
209261.t0051 209261.t3663 164
209261.t0051 209261.t3777 159
209261.t0051 209261.t3778 312
209261.t0051 209261.t3787 411
209261.t0051 209261.t3789 446
209261.t0051 209261.t3790 267
209261.t0051 209261.t3791 196
209261.t0051 209261.t3794 239
209261.t0051 209261.t3808 281
209261.t0051 209261.t3819 452
209261.t0051 209261.t3825 360
209261.t0051 209261.t3859 176
209261.t0051 209261.t3874 180
209261.t0051 209261.t3904 154
209261.t0051 209261.t3918 177
209261.t0051 209261.t3928 292
209261.t0051 209261.t3938 297
209261.t0051 209261.t3959 220
209261.t0051 209261.t3960 219
209261.t0051 209261.t3961 196
209261.t0051 209261.t3995 172
209261.t0051 209261.t4009 260
209261.t0051 209261.t4012 193
209261.t0051 209261.t4023 279
209261.t0051 209261.t4024 343
209261.t0051 209261.t4039 163
209261.t0051 209261.t4050 289
209261.t0051 209261.t4098 233
209261.t0051 209261.t4099 176
209261.t0051 209261.t4115 208
209261.t0051 209261.t4120 204
209261.t0051 209261.t4149 243
209261.t0051 209261.t4153 202
209261.t0051 209261.t4382 159
209261.t0051 209261.t4386 350
209261.t0051 209261.t4410 316
209261.t0051 209261.t4411 523
209261.t0051 209261.t4420 281
209261.t0051 209261.t4470 170
209261.t0051 209261.t4497 229
209261.t0051 209261.t4512 171
209261.t0051 209261.t4557 343
209261.t0051 209261.t4601 172
209261.t0051 209261.t4611 276
209261.t0051 209261.t4624 223
209261.t0052 209261.t0045 236
209261.t0052 209261.t0046 273
209261.t0052 209261.t0047 355
209261.t0052 209261.t0048 356
209261.t0052 209261.t0049 356
209261.t0052 209261.t0050 483
209261.t0052 209261.t0051 483
209261.t0052 209261.t0053 815
209261.t0052 209261.t0383 152
209261.t0053 209261.t0045 231
209261.t0053 209261.t0046 262
209261.t0053 209261.t0047 432
209261.t0053 209261.t0048 444
209261.t0053 209261.t0049 444
209261.t0053 209261.t0050 598
209261.t0053 209261.t0051 598
209261.t0053 209261.t0052 815
209261.t0053 209261.t0064 423
209261.t0053 209261.t0066 363
209261.t0053 209261.t0146 191
209261.t0053 209261.t0175 542
209261.t0053 209261.t0229 164
209261.t0053 209261.t0230 164
209261.t0053 209261.t0231 177
209261.t0053 209261.t0232 162
209261.t0053 209261.t0317 164
209261.t0053 209261.t0318 164
209261.t0053 209261.t0319 420
209261.t0053 209261.t0359 560
209261.t0053 209261.t0435 678
209261.t0053 209261.t0436 184
209261.t0053 209261.t0448 290
209261.t0053 209261.t0498 217
209261.t0053 209261.t0499 235
209261.t0053 209261.t0504 199
209261.t0053 209261.t0587 384
209261.t0053 209261.t0672 594
209261.t0053 209261.t0712 163
209261.t0053 209261.t0714 184
209261.t0053 209261.t0748 167
209261.t0053 209261.t0750 348
209261.t0053 209261.t0923 423
209261.t0053 209261.t0975 280
209261.t0053 209261.t1093 160
209261.t0053 209261.t1147 158
209261.t0053 209261.t1172 280
209261.t0053 209261.t1201 420
209261.t0053 209261.t1226 229
209261.t0053 209261.t1298 264
209261.t0053 209261.t1434 213
209261.t0053 209261.t1640 213
209261.t0053 209261.t1800 213
209261.t0053 209261.t1825 250
209261.t0053 209261.t1930 319
209261.t0053 209261.t1983 280
209261.t0053 209261.t2057 163
209261.t0053 209261.t2208 158
209261.t0053 209261.t2209 217
209261.t0053 209261.t2210 217
209261.t0053 209261.t2212 171
209261.t0053 209261.t2222 160
209261.t0053 209261.t2240 665
209261.t0053 209261.t2247 423
209261.t0053 209261.t2356 186
209261.t0053 209261.t2369 163
209261.t0053 209261.t2373 157
209261.t0053 209261.t2377 562
209261.t0053 209261.t2428 174
209261.t0053 209261.t2445 164
209261.t0053 209261.t2537 164
209261.t0053 209261.t2704 384
209261.t0053 209261.t2855 173
209261.t0053 209261.t2921 264
209261.t0053 209261.t2924 213
209261.t0053 209261.t2981 207
209261.t0053 209261.t2991 255
209261.t0053 209261.t2992 301
209261.t0053 209261.t2994 207
209261.t0053 209261.t3026 184
209261.t0053 209261.t3101 551
209261.t0053 209261.t3171 163
209261.t0053 209261.t3232 296
209261.t0053 209261.t3269 232
209261.t0053 209261.t3328 420
209261.t0053 209261.t3465 212
209261.t0053 209261.t3524 344
209261.t0053 209261.t3552 163
209261.t0053 209261.t3597 394
209261.t0053 209261.t3621 156
209261.t0053 209261.t3633 264
209261.t0053 209261.t3634 857
209261.t0053 209261.t3636 168
209261.t0053 209261.t3638 269
209261.t0053 209261.t3725 749
209261.t0053 209261.t3757 280
209261.t0053 209261.t3793 171
209261.t0053 209261.t3905 163
209261.t0053 209261.t3909 152
209261.t0053 209261.t3974 702
209261.t0053 209261.t3986 208
209261.t0053 209261.t3992 208
209261.t0053 209261.t4116 286
209261.t0054 209261.t0055 999
209261.t0054 209261.t0056 564
209261.t0054 209261.t0057 521
209261.t0054 209261.t0058 564
209261.t0054 209261.t0059 581
209261.t0054 209261.t0060 673
209261.t0054 209261.t0061 411
209261.t0054 209261.t0062 208
209261.t0054 209261.t0063 224
209261.t0054 209261.t0064 307
209261.t0054 209261.t0065 701
209261.t0054 209261.t0066 171
209261.t0054 209261.t0101 303
209261.t0054 209261.t0240 242
209261.t0054 209261.t0283 211
209261.t0054 209261.t0299 174
209261.t0054 209261.t0398 166
209261.t0054 209261.t0462 154
209261.t0054 209261.t0522 233
209261.t0054 209261.t0623 176
209261.t0054 209261.t0767 296
209261.t0054 209261.t0789 296
209261.t0054 209261.t0929 477
209261.t0054 209261.t0997 329
209261.t0054 209261.t1191 151
209261.t0054 209261.t1198 160
209261.t0054 209261.t1259 251
209261.t0054 209261.t1508 197
209261.t0054 209261.t1525 172
209261.t0054 209261.t1652 299
209261.t0054 209261.t1664 237
209261.t0054 209261.t1689 158
209261.t0054 209261.t1731 213
209261.t0054 209261.t1789 262
209261.t0054 209261.t1806 166
209261.t0054 209261.t1823 206
209261.t0054 209261.t1825 176
209261.t0054 209261.t2000 161
209261.t0054 209261.t2033 261
209261.t0054 209261.t2167 299
209261.t0054 209261.t2215 240
209261.t0054 209261.t2225 179
209261.t0054 209261.t2230 249
209261.t0054 209261.t2242 994
209261.t0054 209261.t2243 542
209261.t0054 209261.t2244 303
209261.t0054 209261.t2245 351
209261.t0054 209261.t2246 240
209261.t0054 209261.t2247 184
209261.t0054 209261.t2248 648
209261.t0054 209261.t2249 254
209261.t0054 209261.t2250 163
209261.t0054 209261.t2431 217
209261.t0054 209261.t2432 188
209261.t0054 209261.t2436 180
209261.t0054 209261.t2437 236
209261.t0054 209261.t2466 179
209261.t0054 209261.t2467 254
209261.t0054 209261.t2471 300
209261.t0054 209261.t2531 165
209261.t0054 209261.t2608 152
209261.t0054 209261.t2679 174
209261.t0054 209261.t2681 304
209261.t0054 209261.t2683 217
209261.t0054 209261.t3086 254
209261.t0054 209261.t3098 262
209261.t0054 209261.t3245 202
209261.t0054 209261.t3268 212
209261.t0054 209261.t3286 161
209261.t0054 209261.t3290 177
209261.t0054 209261.t3458 333
209261.t0054 209261.t3568 227
209261.t0054 209261.t3615 177
209261.t0054 209261.t3625 157
209261.t0054 209261.t3728 176
209261.t0054 209261.t3871 300
209261.t0054 209261.t3903 160
209261.t0054 209261.t4004 162
209261.t0054 209261.t4190 160
209261.t0054 209261.t4198 159
209261.t0054 209261.t4199 178
209261.t0054 209261.t4210 262
209261.t0054 209261.t4211 874
209261.t0054 209261.t4416 252
209261.t0054 209261.t4459 160
209261.t0054 209261.t4482 175
209261.t0054 209261.t4505 162
209261.t0054 209261.t4627 224
209261.t0054 209261.t4637 359
209261.t0055 209261.t0013 504
209261.t0055 209261.t0054 999
209261.t0055 209261.t0056 661
209261.t0055 209261.t0057 619
209261.t0055 209261.t0058 582
209261.t0055 209261.t0059 801
209261.t0055 209261.t0060 734
209261.t0055 209261.t0061 535
209261.t0055 209261.t0062 373
209261.t0055 209261.t0063 236
209261.t0055 209261.t0064 583
209261.t0055 209261.t0065 500
209261.t0055 209261.t0066 248
209261.t0055 209261.t0111 150
209261.t0055 209261.t0283 266
209261.t0055 209261.t0292 287
209261.t0055 209261.t0293 213
209261.t0055 209261.t0299 151
209261.t0055 209261.t0379 183
209261.t0055 209261.t0387 161
209261.t0055 209261.t0398 159
209261.t0055 209261.t0460 167
209261.t0055 209261.t0461 194
209261.t0055 209261.t0462 239
209261.t0055 209261.t0697 340
209261.t0055 209261.t0742 209
209261.t0055 209261.t0776 163
209261.t0055 209261.t0859 188
209261.t0055 209261.t0961 537
209261.t0055 209261.t0997 596
209261.t0055 209261.t1158 282
209261.t0055 209261.t1195 165
209261.t0055 209261.t1200 247
209261.t0055 209261.t1255 171
209261.t0055 209261.t1306 165
209261.t0055 209261.t1433 150
209261.t0055 209261.t1438 186
209261.t0055 209261.t1481 217
209261.t0055 209261.t1495 189
209261.t0055 209261.t1562 189
209261.t0055 209261.t1577 226
209261.t0055 209261.t1582 195
209261.t0055 209261.t1665 157
209261.t0055 209261.t1676 183
209261.t0055 209261.t1705 207
209261.t0055 209261.t1714 251
209261.t0055 209261.t1782 181
209261.t0055 209261.t1789 412
209261.t0055 209261.t1796 163
209261.t0055 209261.t1855 183
209261.t0055 209261.t2000 223
209261.t0055 209261.t2022 208
209261.t0055 209261.t2033 223
209261.t0055 209261.t2050 211
209261.t0055 209261.t2133 324
209261.t0055 209261.t2172 286
209261.t0055 209261.t2173 420
209261.t0055 209261.t2193 286
209261.t0055 209261.t2214 153
209261.t0055 209261.t2230 206
209261.t0055 209261.t2241 973
209261.t0055 209261.t2243 609
209261.t0055 209261.t2244 450
209261.t0055 209261.t2245 342
209261.t0055 209261.t2246 341
209261.t0055 209261.t2247 487
209261.t0055 209261.t2248 411
209261.t0055 209261.t2249 416
209261.t0055 209261.t2250 345
209261.t0055 209261.t2251 305
209261.t0055 209261.t2273 154
209261.t0055 209261.t2299 209
209261.t0055 209261.t2364 181
209261.t0055 209261.t2365 170
209261.t0055 209261.t2380 170
209261.t0055 209261.t2437 166
209261.t0055 209261.t2450 170
209261.t0055 209261.t2518 175
209261.t0055 209261.t2531 288
209261.t0055 209261.t2620 177
209261.t0055 209261.t2626 420
209261.t0055 209261.t2627 420
209261.t0055 209261.t2669 255
209261.t0055 209261.t2678 420
209261.t0055 209261.t2679 420
209261.t0055 209261.t2681 217
209261.t0055 209261.t2683 396
209261.t0055 209261.t2849 152
209261.t0055 209261.t2903 154
209261.t0055 209261.t2908 153
209261.t0055 209261.t3083 209
209261.t0055 209261.t3086 416
209261.t0055 209261.t3099 164
209261.t0055 209261.t3266 310
209261.t0055 209261.t3267 267
209261.t0055 209261.t3268 244
209261.t0055 209261.t3277 161
209261.t0055 209261.t3290 275
209261.t0055 209261.t3457 213
209261.t0055 209261.t3464 177
209261.t0055 209261.t3568 328
209261.t0055 209261.t3615 342
209261.t0055 209261.t3616 213
209261.t0055 209261.t3689 164
209261.t0055 209261.t3715 166
209261.t0055 209261.t3728 209
209261.t0055 209261.t3786 286
209261.t0055 209261.t3809 158
209261.t0055 209261.t3845 286
209261.t0055 209261.t3871 361
209261.t0055 209261.t3903 389
209261.t0055 209261.t3909 161
209261.t0055 209261.t3922 165
209261.t0055 209261.t3948 157
209261.t0055 209261.t4005 209
209261.t0055 209261.t4104 322
209261.t0055 209261.t4143 289
209261.t0055 209261.t4144 203
209261.t0055 209261.t4190 389
209261.t0055 209261.t4208 164
209261.t0055 209261.t4210 862
209261.t0055 209261.t4211 385
209261.t0055 209261.t4416 292
209261.t0055 209261.t4434 159
209261.t0055 209261.t4505 267
209261.t0055 209261.t4590 181
209261.t0055 209261.t4615 196
209261.t0056 209261.t0054 564
209261.t0056 209261.t0055 661
209261.t0056 209261.t0057 967
209261.t0056 209261.t0058 941
209261.t0056 209261.t0059 666
209261.t0056 209261.t0060 464
209261.t0056 209261.t0061 485
209261.t0056 209261.t0062 351
209261.t0056 209261.t0063 434
209261.t0056 209261.t0064 455
209261.t0056 209261.t0065 336
209261.t0056 209261.t0066 197
209261.t0056 209261.t0114 800
209261.t0056 209261.t0115 800
209261.t0056 209261.t0117 800
209261.t0056 209261.t0120 800
209261.t0056 209261.t0121 800
209261.t0056 209261.t0158 899
209261.t0056 209261.t0181 328
209261.t0056 209261.t0237 200
209261.t0056 209261.t0328 344
209261.t0056 209261.t0387 904
209261.t0056 209261.t0397 228
209261.t0056 209261.t0610 163
209261.t0056 209261.t0681 168
209261.t0056 209261.t0688 899
209261.t0056 209261.t0822 417
209261.t0056 209261.t0989 910
209261.t0056 209261.t1229 416
209261.t0056 209261.t1230 902
209261.t0056 209261.t1246 905
209261.t0056 209261.t1303 200
209261.t0056 209261.t1307 156
209261.t0056 209261.t1336 814
209261.t0056 209261.t1337 800
209261.t0056 209261.t1417 344
209261.t0056 209261.t1481 899
209261.t0056 209261.t1485 176
209261.t0056 209261.t1518 153
209261.t0056 209261.t1550 899
209261.t0056 209261.t1608 163
209261.t0056 209261.t1667 800
209261.t0056 209261.t1936 899
209261.t0056 209261.t1961 899
209261.t0056 209261.t1968 344
209261.t0056 209261.t1998 899
209261.t0056 209261.t2046 899
209261.t0056 209261.t2051 240
209261.t0056 209261.t2097 236
209261.t0056 209261.t2141 800
209261.t0056 209261.t2142 800
209261.t0056 209261.t2143 800
209261.t0056 209261.t2144 800
209261.t0056 209261.t2146 800
209261.t0056 209261.t2242 310
209261.t0056 209261.t2243 200
209261.t0056 209261.t2244 345
209261.t0056 209261.t2245 304
209261.t0056 209261.t2246 286
209261.t0056 209261.t2247 230
209261.t0056 209261.t2248 204
209261.t0056 209261.t2254 344
209261.t0056 209261.t2716 316
209261.t0056 209261.t2853 239
209261.t0056 209261.t2881 228
209261.t0056 209261.t3161 899
209261.t0056 209261.t3267 834
209261.t0056 209261.t3268 579
209261.t0056 209261.t3269 841
209261.t0056 209261.t3270 831
209261.t0056 209261.t3271 240
209261.t0056 209261.t3274 901
209261.t0056 209261.t3294 384
209261.t0056 209261.t3396 800
209261.t0056 209261.t3397 800
209261.t0056 209261.t3488 402
209261.t0056 209261.t3505 899
209261.t0056 209261.t3518 180
209261.t0056 209261.t3583 800
209261.t0056 209261.t3584 800
209261.t0056 209261.t3585 800
209261.t0056 209261.t3670 420
209261.t0056 209261.t3699 163
209261.t0056 209261.t3711 173
209261.t0056 209261.t3722 800
209261.t0056 209261.t3723 800
209261.t0056 209261.t3825 899
209261.t0056 209261.t3887 163
209261.t0056 209261.t4006 923
209261.t0056 209261.t4110 180
209261.t0056 209261.t4111 800
209261.t0056 209261.t4192 800
209261.t0056 209261.t4207 814
209261.t0056 209261.t4214 344
209261.t0056 209261.t4392 800
209261.t0056 209261.t4393 800
209261.t0056 209261.t4394 802
209261.t0056 209261.t4395 800
209261.t0056 209261.t4610 239
209261.t0056 209261.t4611 347
209261.t0056 209261.t4612 347
209261.t0057 209261.t0048 222
209261.t0057 209261.t0054 521
209261.t0057 209261.t0055 619
209261.t0057 209261.t0056 967
209261.t0057 209261.t0058 948
209261.t0057 209261.t0059 651
209261.t0057 209261.t0060 651
209261.t0057 209261.t0061 690
209261.t0057 209261.t0062 494
209261.t0057 209261.t0063 511
209261.t0057 209261.t0064 692
209261.t0057 209261.t0065 612
209261.t0057 209261.t0066 201
209261.t0057 209261.t0091 177
209261.t0057 209261.t0114 800
209261.t0057 209261.t0115 800
209261.t0057 209261.t0116 249
209261.t0057 209261.t0117 800
209261.t0057 209261.t0120 800
209261.t0057 209261.t0121 800
209261.t0057 209261.t0143 236
209261.t0057 209261.t0158 899
209261.t0057 209261.t0181 313
209261.t0057 209261.t0191 376
209261.t0057 209261.t0219 172
209261.t0057 209261.t0228 274
209261.t0057 209261.t0230 267
209261.t0057 209261.t0233 638
209261.t0057 209261.t0237 331
209261.t0057 209261.t0245 160
209261.t0057 209261.t0280 323
209261.t0057 209261.t0313 178
209261.t0057 209261.t0345 352
209261.t0057 209261.t0359 159
209261.t0057 209261.t0387 906
209261.t0057 209261.t0431 176
209261.t0057 209261.t0457 160
209261.t0057 209261.t0486 459
209261.t0057 209261.t0498 684
209261.t0057 209261.t0556 183
209261.t0057 209261.t0628 420
209261.t0057 209261.t0637 239
209261.t0057 209261.t0639 239
209261.t0057 209261.t0644 384
209261.t0057 209261.t0688 899
209261.t0057 209261.t0715 176
209261.t0057 209261.t0751 218
209261.t0057 209261.t0802 206
209261.t0057 209261.t0988 160
209261.t0057 209261.t0989 914
209261.t0057 209261.t1025 177
209261.t0057 209261.t1096 208
209261.t0057 209261.t1230 924
209261.t0057 209261.t1241 241
209261.t0057 209261.t1246 911
209261.t0057 209261.t1303 331
209261.t0057 209261.t1336 831
209261.t0057 209261.t1337 800
209261.t0057 209261.t1481 900
209261.t0057 209261.t1526 171
209261.t0057 209261.t1545 166
209261.t0057 209261.t1550 902
209261.t0057 209261.t1553 672
209261.t0057 209261.t1613 249
209261.t0057 209261.t1667 800
209261.t0057 209261.t1682 313
209261.t0057 209261.t1723 459
209261.t0057 209261.t1724 263
209261.t0057 209261.t1726 595
209261.t0057 209261.t1727 304
209261.t0057 209261.t1728 168
209261.t0057 209261.t1729 239
209261.t0057 209261.t1730 150
209261.t0057 209261.t1731 387
209261.t0057 209261.t1765 160
209261.t0057 209261.t1806 188
209261.t0057 209261.t1853 274
209261.t0057 209261.t1936 899
209261.t0057 209261.t1960 164
209261.t0057 209261.t1961 899
209261.t0057 209261.t1979 269
209261.t0057 209261.t1994 159
209261.t0057 209261.t1998 899
209261.t0057 209261.t2046 901
209261.t0057 209261.t2051 240
209261.t0057 209261.t2112 160
209261.t0057 209261.t2137 538
209261.t0057 209261.t2138 592
209261.t0057 209261.t2141 800
209261.t0057 209261.t2142 800
209261.t0057 209261.t2143 800
209261.t0057 209261.t2144 800
209261.t0057 209261.t2146 868
209261.t0057 209261.t2162 259
209261.t0057 209261.t2163 331
209261.t0057 209261.t2164 329
209261.t0057 209261.t2194 270
209261.t0057 209261.t2242 267
209261.t0057 209261.t2243 445
209261.t0057 209261.t2244 600
209261.t0057 209261.t2245 634
209261.t0057 209261.t2246 470
209261.t0057 209261.t2247 555
209261.t0057 209261.t2248 545
209261.t0057 209261.t2249 239
209261.t0057 209261.t2272 288
209261.t0057 209261.t2280 613
209261.t0057 209261.t2321 238
209261.t0057 209261.t2324 155
209261.t0057 209261.t2332 470
209261.t0057 209261.t2338 189
209261.t0057 209261.t2362 260
209261.t0057 209261.t2413 224
209261.t0057 209261.t2440 169
209261.t0057 209261.t2441 256
209261.t0057 209261.t2444 240
209261.t0057 209261.t2445 404
209261.t0057 209261.t2447 218
209261.t0057 209261.t2495 382
209261.t0057 209261.t2536 296
209261.t0057 209261.t2633 209
209261.t0057 209261.t2637 227
209261.t0057 209261.t2638 155
209261.t0057 209261.t2716 304
209261.t0057 209261.t2783 263
209261.t0057 209261.t2807 177
209261.t0057 209261.t2876 423
209261.t0057 209261.t2892 241
209261.t0057 209261.t2972 165
209261.t0057 209261.t2976 185
209261.t0057 209261.t3086 239
209261.t0057 209261.t3161 899
209261.t0057 209261.t3197 205
209261.t0057 209261.t3204 268
209261.t0057 209261.t3221 175
209261.t0057 209261.t3261 171
209261.t0057 209261.t3266 828
209261.t0057 209261.t3267 344
209261.t0057 209261.t3268 717
209261.t0057 209261.t3269 832
209261.t0057 209261.t3270 832
209261.t0057 209261.t3271 240
209261.t0057 209261.t3274 935
209261.t0057 209261.t3294 400
209261.t0057 209261.t3295 981
209261.t0057 209261.t3298 327
209261.t0057 209261.t3300 214
209261.t0057 209261.t3314 185
209261.t0057 209261.t3381 239
209261.t0057 209261.t3396 800
209261.t0057 209261.t3397 800
209261.t0057 209261.t3455 176
209261.t0057 209261.t3470 216
209261.t0057 209261.t3471 234
209261.t0057 209261.t3477 168
209261.t0057 209261.t3488 845
209261.t0057 209261.t3501 286
209261.t0057 209261.t3505 899
209261.t0057 209261.t3538 171
209261.t0057 209261.t3540 176
209261.t0057 209261.t3567 194
209261.t0057 209261.t3583 800
209261.t0057 209261.t3584 800
209261.t0057 209261.t3585 800
209261.t0057 209261.t3645 207
209261.t0057 209261.t3722 800
209261.t0057 209261.t3723 800
209261.t0057 209261.t3774 174
209261.t0057 209261.t3793 176
209261.t0057 209261.t3825 899
209261.t0057 209261.t3847 194
209261.t0057 209261.t3950 178
209261.t0057 209261.t3981 178
209261.t0057 209261.t4006 942
209261.t0057 209261.t4023 171
209261.t0057 209261.t4024 208
209261.t0057 209261.t4064 170
209261.t0057 209261.t4065 168
209261.t0057 209261.t4068 168
209261.t0057 209261.t4070 153
209261.t0057 209261.t4111 800
209261.t0057 209261.t4181 153
209261.t0057 209261.t4192 800
209261.t0057 209261.t4207 831
209261.t0057 209261.t4374 188
209261.t0057 209261.t4375 179
209261.t0057 209261.t4386 384
209261.t0057 209261.t4392 800
209261.t0057 209261.t4393 800
209261.t0057 209261.t4394 800
209261.t0057 209261.t4395 800
209261.t0057 209261.t4443 170
209261.t0057 209261.t4557 208
209261.t0058 209261.t0054 564
209261.t0058 209261.t0055 582
209261.t0058 209261.t0056 941
209261.t0058 209261.t0057 948
209261.t0058 209261.t0059 836
209261.t0058 209261.t0060 443
209261.t0058 209261.t0061 556
209261.t0058 209261.t0062 310
209261.t0058 209261.t0063 337
209261.t0058 209261.t0064 580
209261.t0058 209261.t0065 524
209261.t0058 209261.t0066 217
209261.t0058 209261.t0107 347
209261.t0058 209261.t0114 800
209261.t0058 209261.t0115 800
209261.t0058 209261.t0117 800
209261.t0058 209261.t0120 800
209261.t0058 209261.t0121 800
209261.t0058 209261.t0158 899
209261.t0058 209261.t0200 180
209261.t0058 209261.t0271 229
209261.t0058 209261.t0341 211
209261.t0058 209261.t0387 899
209261.t0058 209261.t0393 420
209261.t0058 209261.t0394 177
209261.t0058 209261.t0399 286
209261.t0058 209261.t0400 288
209261.t0058 209261.t0401 288
209261.t0058 209261.t0402 236
209261.t0058 209261.t0460 231
209261.t0058 209261.t0461 378
209261.t0058 209261.t0686 218
209261.t0058 209261.t0688 899
209261.t0058 209261.t0744 287
209261.t0058 209261.t0828 420
209261.t0058 209261.t0835 236
209261.t0058 209261.t0838 150
209261.t0058 209261.t0989 901
209261.t0058 209261.t1054 235
209261.t0058 209261.t1119 528
209261.t0058 209261.t1208 239
209261.t0058 209261.t1230 899
209261.t0058 209261.t1246 899
209261.t0058 209261.t1286 163
209261.t0058 209261.t1336 800
209261.t0058 209261.t1337 800
209261.t0058 209261.t1401 161
209261.t0058 209261.t1436 173
209261.t0058 209261.t1481 899
209261.t0058 209261.t1550 899
209261.t0058 209261.t1582 210
209261.t0058 209261.t1667 800
209261.t0058 209261.t1854 434
209261.t0058 209261.t1904 181
209261.t0058 209261.t1925 161
209261.t0058 209261.t1936 899
209261.t0058 209261.t1956 164
209261.t0058 209261.t1961 899
209261.t0058 209261.t1998 899
209261.t0058 209261.t2011 152
209261.t0058 209261.t2037 252
209261.t0058 209261.t2046 899
209261.t0058 209261.t2051 241
209261.t0058 209261.t2141 800
209261.t0058 209261.t2142 800
209261.t0058 209261.t2143 800
209261.t0058 209261.t2144 800
209261.t0058 209261.t2146 800
209261.t0058 209261.t2242 244
209261.t0058 209261.t2243 240
209261.t0058 209261.t2244 419
209261.t0058 209261.t2245 346
209261.t0058 209261.t2246 249
209261.t0058 209261.t2247 456
209261.t0058 209261.t2248 383
209261.t0058 209261.t2274 176
209261.t0058 209261.t2278 180
209261.t0058 209261.t2364 163
209261.t0058 209261.t2438 445
209261.t0058 209261.t2480 164
209261.t0058 209261.t2524 216
209261.t0058 209261.t2641 151
209261.t0058 209261.t2644 250
209261.t0058 209261.t2684 230
209261.t0058 209261.t2698 230
209261.t0058 209261.t2732 406
209261.t0058 209261.t2739 150
209261.t0058 209261.t2873 174
209261.t0058 209261.t3074 236
209261.t0058 209261.t3161 899
209261.t0058 209261.t3266 767
209261.t0058 209261.t3267 751
209261.t0058 209261.t3269 832
209261.t0058 209261.t3270 832
209261.t0058 209261.t3271 241
209261.t0058 209261.t3274 903
209261.t0058 209261.t3294 274
209261.t0058 209261.t3311 162
209261.t0058 209261.t3326 381
209261.t0058 209261.t3349 155
209261.t0058 209261.t3370 159
209261.t0058 209261.t3396 800
209261.t0058 209261.t3397 800
209261.t0058 209261.t3418 152
209261.t0058 209261.t3419 179
209261.t0058 209261.t3420 214
209261.t0058 209261.t3421 243
209261.t0058 209261.t3428 159
209261.t0058 209261.t3459 157
209261.t0058 209261.t3471 288
209261.t0058 209261.t3505 899
209261.t0058 209261.t3541 184
209261.t0058 209261.t3546 558
209261.t0058 209261.t3552 154
209261.t0058 209261.t3583 800
209261.t0058 209261.t3584 800
209261.t0058 209261.t3585 800
209261.t0058 209261.t3626 235
209261.t0058 209261.t3689 225
209261.t0058 209261.t3711 167
209261.t0058 209261.t3722 800
209261.t0058 209261.t3723 800
209261.t0058 209261.t3825 899
209261.t0058 209261.t3855 292
209261.t0058 209261.t3978 303
209261.t0058 209261.t3991 273
209261.t0058 209261.t4006 899
209261.t0058 209261.t4012 153
209261.t0058 209261.t4061 171
209261.t0058 209261.t4111 800
209261.t0058 209261.t4133 177
209261.t0058 209261.t4134 208
209261.t0058 209261.t4135 269
209261.t0058 209261.t4137 582
209261.t0058 209261.t4138 391
209261.t0058 209261.t4192 800
209261.t0058 209261.t4204 156
209261.t0058 209261.t4207 800
209261.t0058 209261.t4239 286
209261.t0058 209261.t4310 162
209261.t0058 209261.t4317 220
209261.t0058 209261.t4318 201
209261.t0058 209261.t4319 184
209261.t0058 209261.t4320 152
209261.t0058 209261.t4392 800
209261.t0058 209261.t4393 800
209261.t0058 209261.t4394 800
209261.t0058 209261.t4395 800
209261.t0058 209261.t4432 235
209261.t0058 209261.t4433 304
209261.t0058 209261.t4434 356
209261.t0058 209261.t4435 564
209261.t0058 209261.t4436 166
209261.t0058 209261.t4473 175
209261.t0058 209261.t4515 253
209261.t0058 209261.t4547 163
209261.t0059 209261.t0041 152
209261.t0059 209261.t0054 581
209261.t0059 209261.t0055 801
209261.t0059 209261.t0056 666
209261.t0059 209261.t0057 651
209261.t0059 209261.t0058 836
209261.t0059 209261.t0060 879
209261.t0059 209261.t0061 798
209261.t0059 209261.t0062 519
209261.t0059 209261.t0063 720
209261.t0059 209261.t0064 890
209261.t0059 209261.t0065 684
209261.t0059 209261.t0066 270
209261.t0059 209261.t0106 176
209261.t0059 209261.t0113 186
209261.t0059 209261.t0168 182
209261.t0059 209261.t0191 173
209261.t0059 209261.t0387 495
209261.t0059 209261.t0398 201
209261.t0059 209261.t0461 182
209261.t0059 209261.t0572 179
209261.t0059 209261.t0584 192
209261.t0059 209261.t0656 403
209261.t0059 209261.t0696 214
209261.t0059 209261.t0770 163
209261.t0059 209261.t0813 177
209261.t0059 209261.t0815 159
209261.t0059 209261.t1034 176
209261.t0059 209261.t1053 328
209261.t0059 209261.t1141 396
209261.t0059 209261.t1195 162
209261.t0059 209261.t1268 192
209261.t0059 209261.t1481 542
209261.t0059 209261.t1520 212
209261.t0059 209261.t1528 224
209261.t0059 209261.t1714 199
209261.t0059 209261.t1720 163
209261.t0059 209261.t1782 165
209261.t0059 209261.t1789 294
209261.t0059 209261.t1929 191
209261.t0059 209261.t1965 209
209261.t0059 209261.t1995 189
209261.t0059 209261.t2133 257
209261.t0059 209261.t2186 213
209261.t0059 209261.t2241 234
209261.t0059 209261.t2242 538
209261.t0059 209261.t2243 660
209261.t0059 209261.t2244 582
209261.t0059 209261.t2245 479
209261.t0059 209261.t2246 603
209261.t0059 209261.t2247 758
209261.t0059 209261.t2248 463
209261.t0059 209261.t2249 660
209261.t0059 209261.t2270 163
209261.t0059 209261.t2271 265
209261.t0059 209261.t2273 367
209261.t0059 209261.t2290 167
209261.t0059 209261.t2380 202
209261.t0059 209261.t2411 153
209261.t0059 209261.t2500 210
209261.t0059 209261.t2531 246
209261.t0059 209261.t2632 177
209261.t0059 209261.t2638 236
209261.t0059 209261.t2778 186
209261.t0059 209261.t2784 159
209261.t0059 209261.t2787 150
209261.t0059 209261.t2793 195
209261.t0059 209261.t3086 660
209261.t0059 209261.t3266 419
209261.t0059 209261.t3267 367
209261.t0059 209261.t3268 613
209261.t0059 209261.t3369 554
209261.t0059 209261.t3371 284
209261.t0059 209261.t3553 240
209261.t0059 209261.t3568 290
209261.t0059 209261.t3626 165
209261.t0059 209261.t3663 171
209261.t0059 209261.t3844 160
209261.t0059 209261.t3858 328
209261.t0059 209261.t3882 423
209261.t0059 209261.t3903 164
209261.t0059 209261.t3948 541
209261.t0059 209261.t3976 196
209261.t0059 209261.t4190 164
209261.t0059 209261.t4197 213
209261.t0059 209261.t4210 234
209261.t0059 209261.t4211 468
209261.t0059 209261.t4437 180
209261.t0059 209261.t4465 173
209261.t0059 209261.t4505 165
209261.t0059 209261.t4547 181
209261.t0059 209261.t4564 151
209261.t0059 209261.t4615 162
209261.t0060 209261.t0054 673
209261.t0060 209261.t0055 734
209261.t0060 209261.t0056 464
209261.t0060 209261.t0057 651
209261.t0060 209261.t0058 443
209261.t0060 209261.t0059 879
209261.t0060 209261.t0061 997
209261.t0060 209261.t0062 997
209261.t0060 209261.t0063 994
209261.t0060 209261.t0064 995
209261.t0060 209261.t0065 996
209261.t0060 209261.t0066 476
209261.t0060 209261.t0340 175
209261.t0060 209261.t0387 156
209261.t0060 209261.t0398 150
209261.t0060 209261.t0506 169
209261.t0060 209261.t0623 152
209261.t0060 209261.t0708 220
209261.t0060 209261.t0769 288
209261.t0060 209261.t0818 150
209261.t0060 209261.t0997 166
209261.t0060 209261.t1079 192
209261.t0060 209261.t1336 239
209261.t0060 209261.t1481 156
209261.t0060 209261.t1714 254
209261.t0060 209261.t1789 263
209261.t0060 209261.t1803 260
209261.t0060 209261.t1851 166
209261.t0060 209261.t1945 162
209261.t0060 209261.t1959 173
209261.t0060 209261.t1961 217
209261.t0060 209261.t1965 188
209261.t0060 209261.t2114 288
209261.t0060 209261.t2242 617
209261.t0060 209261.t2244 990
209261.t0060 209261.t2245 994
209261.t0060 209261.t2246 991
209261.t0060 209261.t2247 986
209261.t0060 209261.t2248 987
209261.t0060 209261.t2249 872
209261.t0060 209261.t2250 301
209261.t0060 209261.t2251 346
209261.t0060 209261.t2284 203
209261.t0060 209261.t2384 168
209261.t0060 209261.t2450 216
209261.t0060 209261.t2479 176
209261.t0060 209261.t2531 154
209261.t0060 209261.t2585 555
209261.t0060 209261.t2597 504
209261.t0060 209261.t2698 225
209261.t0060 209261.t2711 159
209261.t0060 209261.t2990 195
209261.t0060 209261.t3086 401
209261.t0060 209261.t3161 217
209261.t0060 209261.t3253 152
209261.t0060 209261.t3266 295
209261.t0060 209261.t3267 534
209261.t0060 209261.t3268 240
209261.t0060 209261.t3269 174
209261.t0060 209261.t3274 174
209261.t0060 209261.t3389 232
209261.t0060 209261.t3460 159
209261.t0060 209261.t3512 301
209261.t0060 209261.t3545 168
209261.t0060 209261.t3568 180
209261.t0060 209261.t3689 192
209261.t0060 209261.t3904 169
209261.t0060 209261.t3925 194
209261.t0060 209261.t3926 189
209261.t0060 209261.t3931 163
209261.t0060 209261.t3947 224
209261.t0060 209261.t3948 246
209261.t0060 209261.t4053 198
209261.t0060 209261.t4207 239
209261.t0060 209261.t4208 176
209261.t0060 209261.t4416 278
209261.t0060 209261.t4480 164
209261.t0060 209261.t4505 172
209261.t0061 209261.t0034 256
209261.t0061 209261.t0040 219
209261.t0061 209261.t0054 411
209261.t0061 209261.t0055 535
209261.t0061 209261.t0056 485
209261.t0061 209261.t0057 690
209261.t0061 209261.t0058 556
209261.t0061 209261.t0059 798
209261.t0061 209261.t0060 997
209261.t0061 209261.t0062 999
209261.t0061 209261.t0063 996
209261.t0061 209261.t0064 996
209261.t0061 209261.t0065 996
209261.t0061 209261.t0066 562
209261.t0061 209261.t0164 901
209261.t0061 209261.t0269 800
209261.t0061 209261.t0280 160
209261.t0061 209261.t0387 168
209261.t0061 209261.t0452 416
209261.t0061 209261.t1054 173
209261.t0061 209261.t1079 203
209261.t0061 209261.t1082 800
209261.t0061 209261.t1178 800
209261.t0061 209261.t1371 299
209261.t0061 209261.t1481 181
209261.t0061 209261.t1514 204
209261.t0061 209261.t1625 899
209261.t0061 209261.t1635 420
209261.t0061 209261.t1688 800
209261.t0061 209261.t1724 160
209261.t0061 209261.t1803 260
209261.t0061 209261.t1811 504
209261.t0061 209261.t1816 420
209261.t0061 209261.t1936 800
209261.t0061 209261.t1965 191
209261.t0061 209261.t2096 208
209261.t0061 209261.t2146 800
209261.t0061 209261.t2185 423
209261.t0061 209261.t2222 213
209261.t0061 209261.t2242 450
209261.t0061 209261.t2243 990
209261.t0061 209261.t2245 995
209261.t0061 209261.t2246 994
209261.t0061 209261.t2247 982
209261.t0061 209261.t2248 977
209261.t0061 209261.t2249 859
209261.t0061 209261.t2250 339
209261.t0061 209261.t2251 296
209261.t0061 209261.t2275 160
209261.t0061 209261.t2284 203
209261.t0061 209261.t2304 181
209261.t0061 209261.t2500 164
209261.t0061 209261.t2686 800
209261.t0061 209261.t2990 195
209261.t0061 209261.t3086 340
209261.t0061 209261.t3247 800
209261.t0061 209261.t3248 800
209261.t0061 209261.t3266 345
209261.t0061 209261.t3267 600
209261.t0061 209261.t3268 419
209261.t0061 209261.t3269 800
209261.t0061 209261.t3270 800
209261.t0061 209261.t3274 900
209261.t0061 209261.t3393 288
209261.t0061 209261.t3416 344
209261.t0061 209261.t3501 800
209261.t0061 209261.t3518 286
209261.t0061 209261.t3545 168
209261.t0061 209261.t3689 227
209261.t0061 209261.t3726 321
209261.t0061 209261.t3931 427
209261.t0061 209261.t4006 899
209261.t0061 209261.t4020 287
209261.t0061 209261.t4053 326
209261.t0061 209261.t4321 344
209261.t0061 209261.t4377 800
209261.t0061 209261.t4480 171
209261.t0061 209261.t4579 163
209261.t0062 209261.t0054 208
209261.t0062 209261.t0055 373
209261.t0062 209261.t0056 351
209261.t0062 209261.t0057 494
209261.t0062 209261.t0058 310
209261.t0062 209261.t0059 519
209261.t0062 209261.t0060 997
209261.t0062 209261.t0061 999
209261.t0062 209261.t0063 996
209261.t0062 209261.t0064 994
209261.t0062 209261.t0065 988
209261.t0062 209261.t0066 479
209261.t0062 209261.t0073 249
209261.t0062 209261.t0078 156
209261.t0062 209261.t0086 163
209261.t0062 209261.t0114 301
209261.t0062 209261.t0159 188
209261.t0062 209261.t0164 902
209261.t0062 209261.t0201 163
209261.t0062 209261.t0233 191
209261.t0062 209261.t0269 823
209261.t0062 209261.t0275 360
209261.t0062 209261.t0362 335
209261.t0062 209261.t0387 202
209261.t0062 209261.t0423 150
209261.t0062 209261.t0498 186
209261.t0062 209261.t0589 194
209261.t0062 209261.t0696 271
209261.t0062 209261.t0697 268
209261.t0062 209261.t1052 213
209261.t0062 209261.t1059 173
209261.t0062 209261.t1079 232
209261.t0062 209261.t1082 800
209261.t0062 209261.t1178 800
209261.t0062 209261.t1251 163
209261.t0062 209261.t1318 315
209261.t0062 209261.t1431 194
209261.t0062 209261.t1481 202
209261.t0062 209261.t1498 194
209261.t0062 209261.t1499 172
209261.t0062 209261.t1625 902
209261.t0062 209261.t1688 800
209261.t0062 209261.t1803 300
209261.t0062 209261.t1936 800
209261.t0062 209261.t1938 163
209261.t0062 209261.t2053 163
209261.t0062 209261.t2137 373
209261.t0062 209261.t2138 640
209261.t0062 209261.t2141 265
209261.t0062 209261.t2142 173
209261.t0062 209261.t2146 803
209261.t0062 209261.t2242 259
209261.t0062 209261.t2243 989
209261.t0062 209261.t2244 990
209261.t0062 209261.t2245 669
209261.t0062 209261.t2246 994
209261.t0062 209261.t2247 968
209261.t0062 209261.t2248 929
209261.t0062 209261.t2249 830
209261.t0062 209261.t2250 177
209261.t0062 209261.t2284 232
209261.t0062 209261.t2321 360
209261.t0062 209261.t2332 259
209261.t0062 209261.t2359 152
209261.t0062 209261.t2360 152
209261.t0062 209261.t2377 200
209261.t0062 209261.t2493 208
209261.t0062 209261.t2494 235
209261.t0062 209261.t2686 800
209261.t0062 209261.t2689 194
209261.t0062 209261.t2990 196
209261.t0062 209261.t3086 207
209261.t0062 209261.t3093 163
209261.t0062 209261.t3247 800
209261.t0062 209261.t3248 800
209261.t0062 209261.t3266 174
209261.t0062 209261.t3267 349
209261.t0062 209261.t3269 808
209261.t0062 209261.t3270 806
209261.t0062 209261.t3272 194
209261.t0062 209261.t3273 194
209261.t0062 209261.t3274 918
209261.t0062 209261.t3292 163
209261.t0062 209261.t3294 178
209261.t0062 209261.t3384 243
209261.t0062 209261.t3501 800
209261.t0062 209261.t3505 168
209261.t0062 209261.t3545 168
209261.t0062 209261.t3726 215
209261.t0062 209261.t3824 243
209261.t0062 209261.t3866 268
209261.t0062 209261.t3931 151
209261.t0062 209261.t4006 899
209261.t0062 209261.t4181 208
209261.t0062 209261.t4185 163
209261.t0062 209261.t4377 800
209261.t0062 209261.t4395 173
209261.t0062 209261.t4512 178
209261.t0063 209261.t0054 224
209261.t0063 209261.t0055 236
209261.t0063 209261.t0056 434
209261.t0063 209261.t0057 511
209261.t0063 209261.t0058 337
209261.t0063 209261.t0059 720
209261.t0063 209261.t0060 994
209261.t0063 209261.t0061 996
209261.t0063 209261.t0062 996
209261.t0063 209261.t0064 995
209261.t0063 209261.t0065 993
209261.t0063 209261.t0066 506
209261.t0063 209261.t0164 899
209261.t0063 209261.t0269 800
209261.t0063 209261.t0387 168
209261.t0063 209261.t0452 210
209261.t0063 209261.t0667 159
209261.t0063 209261.t1082 800
209261.t0063 209261.t1178 800
209261.t0063 209261.t1336 240
209261.t0063 209261.t1371 211
209261.t0063 209261.t1481 168
209261.t0063 209261.t1625 899
209261.t0063 209261.t1688 800
209261.t0063 209261.t1936 800
209261.t0063 209261.t2146 800
209261.t0063 209261.t2243 980
209261.t0063 209261.t2244 981
209261.t0063 209261.t2245 987
209261.t0063 209261.t2247 975
209261.t0063 209261.t2248 965
209261.t0063 209261.t2249 830
209261.t0063 209261.t2686 800
209261.t0063 209261.t2990 196
209261.t0063 209261.t3086 207
209261.t0063 209261.t3247 800
209261.t0063 209261.t3248 800
209261.t0063 209261.t3266 286
209261.t0063 209261.t3267 376
209261.t0063 209261.t3269 819
209261.t0063 209261.t3270 836
209261.t0063 209261.t3274 899
209261.t0063 209261.t3416 183
209261.t0063 209261.t3501 800
209261.t0063 209261.t3545 168
209261.t0063 209261.t3715 167
209261.t0063 209261.t3726 202
209261.t0063 209261.t3931 474
209261.t0063 209261.t4006 899
209261.t0063 209261.t4053 405
209261.t0063 209261.t4207 240
209261.t0063 209261.t4321 183
209261.t0063 209261.t4377 800
209261.t0063 209261.t4417 152
209261.t0064 209261.t0053 423
209261.t0064 209261.t0054 307
209261.t0064 209261.t0055 583
209261.t0064 209261.t0056 455
209261.t0064 209261.t0057 692
209261.t0064 209261.t0058 580
209261.t0064 209261.t0059 890
209261.t0064 209261.t0060 995
209261.t0064 209261.t0061 996
209261.t0064 209261.t0062 994
209261.t0064 209261.t0063 995
209261.t0064 209261.t0065 998
209261.t0064 209261.t0066 579
209261.t0064 209261.t0280 416
209261.t0064 209261.t0327 235
209261.t0064 209261.t0340 175
209261.t0064 209261.t0379 208
209261.t0064 209261.t0387 167
209261.t0064 209261.t0398 303
209261.t0064 209261.t0506 202
209261.t0064 209261.t0623 152
209261.t0064 209261.t0696 177
209261.t0064 209261.t0747 167
209261.t0064 209261.t0813 154
209261.t0064 209261.t0815 227
209261.t0064 209261.t0818 239
209261.t0064 209261.t0819 150
209261.t0064 209261.t1079 284
209261.t0064 209261.t1268 181
209261.t0064 209261.t1336 189
209261.t0064 209261.t1418 235
209261.t0064 209261.t1481 167
209261.t0064 209261.t1514 157
209261.t0064 209261.t1545 166
209261.t0064 209261.t1724 416
209261.t0064 209261.t1759 189
209261.t0064 209261.t1789 191
209261.t0064 209261.t1803 283
209261.t0064 209261.t1807 420
209261.t0064 209261.t1848 367
209261.t0064 209261.t1851 154
209261.t0064 209261.t1969 235
209261.t0064 209261.t1976 152
209261.t0064 209261.t2156 156
209261.t0064 209261.t2182 391
209261.t0064 209261.t2183 235
209261.t0064 209261.t2184 347
209261.t0064 209261.t2185 213
209261.t0064 209261.t2186 344
209261.t0064 209261.t2188 163
209261.t0064 209261.t2212 423
209261.t0064 209261.t2240 416
209261.t0064 209261.t2242 520
209261.t0064 209261.t2243 985
209261.t0064 209261.t2244 982
209261.t0064 209261.t2245 980
209261.t0064 209261.t2246 983
209261.t0064 209261.t2248 992
209261.t0064 209261.t2249 913
209261.t0064 209261.t2250 291
209261.t0064 209261.t2251 296
209261.t0064 209261.t2284 203
209261.t0064 209261.t2338 172
209261.t0064 209261.t2450 200
209261.t0064 209261.t2585 555
209261.t0064 209261.t2597 504
209261.t0064 209261.t2698 228
209261.t0064 209261.t2702 200
209261.t0064 209261.t2711 194
209261.t0064 209261.t2769 174
209261.t0064 209261.t2777 156
209261.t0064 209261.t2908 228
209261.t0064 209261.t2930 553
209261.t0064 209261.t2979 423
209261.t0064 209261.t2983 416
209261.t0064 209261.t3086 596
209261.t0064 209261.t3253 168
209261.t0064 209261.t3266 312
209261.t0064 209261.t3267 607
209261.t0064 209261.t3268 456
209261.t0064 209261.t3269 204
209261.t0064 209261.t3383 161
209261.t0064 209261.t3551 391
209261.t0064 209261.t3552 504
209261.t0064 209261.t3553 344
209261.t0064 209261.t3554 344
209261.t0064 209261.t3584 235
209261.t0064 209261.t3726 156
209261.t0064 209261.t3750 185
209261.t0064 209261.t3926 170
209261.t0064 209261.t3931 226
209261.t0064 209261.t3942 159
209261.t0064 209261.t3948 249
209261.t0064 209261.t4053 265
209261.t0064 209261.t4197 344
209261.t0064 209261.t4207 189
209261.t0064 209261.t4361 187
209261.t0064 209261.t4385 209
209261.t0064 209261.t4416 167
209261.t0064 209261.t4459 159
209261.t0064 209261.t4480 227
209261.t0065 209261.t0054 701
209261.t0065 209261.t0055 500
209261.t0065 209261.t0056 336
209261.t0065 209261.t0057 612
209261.t0065 209261.t0058 524
209261.t0065 209261.t0059 684
209261.t0065 209261.t0060 996
209261.t0065 209261.t0061 996
209261.t0065 209261.t0062 988
209261.t0065 209261.t0063 993
209261.t0065 209261.t0064 998
209261.t0065 209261.t0066 623
209261.t0065 209261.t0119 296
209261.t0065 209261.t0128 201
209261.t0065 209261.t0176 286
209261.t0065 209261.t0204 177
209261.t0065 209261.t0404 196
209261.t0065 209261.t0498 276
209261.t0065 209261.t0589 163
209261.t0065 209261.t0681 329
209261.t0065 209261.t0946 187
209261.t0065 209261.t1079 284
209261.t0065 209261.t1218 230
209261.t0065 209261.t1336 244
209261.t0065 209261.t1340 167
209261.t0065 209261.t1431 163
209261.t0065 209261.t1498 163
209261.t0065 209261.t1545 166
209261.t0065 209261.t1593 259
209261.t0065 209261.t1724 288
209261.t0065 209261.t1726 260
209261.t0065 209261.t1803 283
209261.t0065 209261.t1807 553
209261.t0065 209261.t1975 164
209261.t0065 209261.t1998 185
209261.t0065 209261.t2005 420
209261.t0065 209261.t2021 166
209261.t0065 209261.t2086 279
209261.t0065 209261.t2242 411
209261.t0065 209261.t2243 987
209261.t0065 209261.t2244 975
209261.t0065 209261.t2245 949
209261.t0065 209261.t2246 969
209261.t0065 209261.t2247 994
209261.t0065 209261.t2249 894
209261.t0065 209261.t2250 291
209261.t0065 209261.t2251 296
209261.t0065 209261.t2267 185
209261.t0065 209261.t2275 160
209261.t0065 209261.t2284 203
209261.t0065 209261.t2429 187
209261.t0065 209261.t2492 234
209261.t0065 209261.t2646 171
209261.t0065 209261.t2689 163
209261.t0065 209261.t2844 209
209261.t0065 209261.t2908 169
209261.t0065 209261.t2930 232
209261.t0065 209261.t2979 209
209261.t0065 209261.t3007 166
209261.t0065 209261.t3015 279
209261.t0065 209261.t3086 505
209261.t0065 209261.t3104 162
209261.t0065 209261.t3112 177
209261.t0065 209261.t3118 183
209261.t0065 209261.t3178 182
209261.t0065 209261.t3189 187
209261.t0065 209261.t3266 162
209261.t0065 209261.t3267 505
209261.t0065 209261.t3268 383
209261.t0065 209261.t3269 156
209261.t0065 209261.t3270 168
209261.t0065 209261.t3272 163
209261.t0065 209261.t3273 163
209261.t0065 209261.t3281 194
209261.t0065 209261.t3299 329
209261.t0065 209261.t3671 160
209261.t0065 209261.t3905 286
209261.t0065 209261.t3948 245
209261.t0065 209261.t4149 329
209261.t0065 209261.t4207 244
209261.t0065 209261.t4356 200
209261.t0065 209261.t4385 209
209261.t0065 209261.t4581 179
209261.t0066 209261.t0002 592
209261.t0066 209261.t0003 205
209261.t0066 209261.t0004 283
209261.t0066 209261.t0007 296
209261.t0066 209261.t0008 205
209261.t0066 209261.t0012 651
209261.t0066 209261.t0013 584
209261.t0066 209261.t0045 450
209261.t0066 209261.t0047 602
209261.t0066 209261.t0048 685
209261.t0066 209261.t0049 646
209261.t0066 209261.t0050 442
209261.t0066 209261.t0051 687
209261.t0066 209261.t0053 363
209261.t0066 209261.t0054 171
209261.t0066 209261.t0055 248
209261.t0066 209261.t0056 197
209261.t0066 209261.t0057 201
209261.t0066 209261.t0058 217
209261.t0066 209261.t0059 270
209261.t0066 209261.t0060 476
209261.t0066 209261.t0061 562
209261.t0066 209261.t0062 479
209261.t0066 209261.t0063 506
209261.t0066 209261.t0064 579
209261.t0066 209261.t0065 623
209261.t0066 209261.t0067 687
209261.t0066 209261.t0068 644
209261.t0066 209261.t0078 274
209261.t0066 209261.t0090 643
209261.t0066 209261.t0091 316
209261.t0066 209261.t0098 159
209261.t0066 209261.t0114 235
209261.t0066 209261.t0115 238
209261.t0066 209261.t0116 389
209261.t0066 209261.t0117 239
209261.t0066 209261.t0120 400
209261.t0066 209261.t0121 301
209261.t0066 209261.t0130 174
209261.t0066 209261.t0133 274
209261.t0066 209261.t0141 171
209261.t0066 209261.t0175 191
209261.t0066 209261.t0181 229
209261.t0066 209261.t0182 232
209261.t0066 209261.t0183 339
209261.t0066 209261.t0191 469
209261.t0066 209261.t0192 469
209261.t0066 209261.t0198 183
209261.t0066 209261.t0214 993
209261.t0066 209261.t0217 224
209261.t0066 209261.t0218 230
209261.t0066 209261.t0219 274
209261.t0066 209261.t0220 172
209261.t0066 209261.t0221 218
209261.t0066 209261.t0222 194
209261.t0066 209261.t0223 194
209261.t0066 209261.t0224 207
209261.t0066 209261.t0229 457
209261.t0066 209261.t0242 176
209261.t0066 209261.t0245 316
209261.t0066 209261.t0275 338
209261.t0066 209261.t0280 158
209261.t0066 209261.t0301 235
209261.t0066 209261.t0317 268
209261.t0066 209261.t0323 179
209261.t0066 209261.t0357 317
209261.t0066 209261.t0358 317
209261.t0066 209261.t0370 998
209261.t0066 209261.t0376 596
209261.t0066 209261.t0386 296
209261.t0066 209261.t0395 159
209261.t0066 209261.t0427 152
209261.t0066 209261.t0431 599
209261.t0066 209261.t0454 361
209261.t0066 209261.t0455 748
209261.t0066 209261.t0480 237
209261.t0066 209261.t0495 484
209261.t0066 209261.t0502 499
209261.t0066 209261.t0504 868
209261.t0066 209261.t0509 172
209261.t0066 209261.t0510 172
209261.t0066 209261.t0532 154
209261.t0066 209261.t0533 404
209261.t0066 209261.t0549 260
209261.t0066 209261.t0600 195
209261.t0066 209261.t0638 263
209261.t0066 209261.t0642 170
209261.t0066 209261.t0680 202
209261.t0066 209261.t0702 243
209261.t0066 209261.t0747 268
209261.t0066 209261.t0751 151
209261.t0066 209261.t0780 156
209261.t0066 209261.t0797 207
209261.t0066 209261.t0798 270
209261.t0066 209261.t0823 169
209261.t0066 209261.t0922 172
209261.t0066 209261.t0931 244
209261.t0066 209261.t0956 291
209261.t0066 209261.t0957 260
209261.t0066 209261.t0960 291
209261.t0066 209261.t0982 277
209261.t0066 209261.t0983 205
209261.t0066 209261.t0986 220
209261.t0066 209261.t0987 222
209261.t0066 209261.t1000 213
209261.t0066 209261.t1056 164
209261.t0066 209261.t1060 152
209261.t0066 209261.t1075 214
209261.t0066 209261.t1092 155
209261.t0066 209261.t1177 158
209261.t0066 209261.t1180 171
209261.t0066 209261.t1182 344
209261.t0066 209261.t1189 272
209261.t0066 209261.t1218 430
209261.t0066 209261.t1219 332
209261.t0066 209261.t1299 367
209261.t0066 209261.t1317 163
209261.t0066 209261.t1321 469
209261.t0066 209261.t1409 191
209261.t0066 209261.t1535 152
209261.t0066 209261.t1536 172
209261.t0066 209261.t1547 152
209261.t0066 209261.t1620 446
209261.t0066 209261.t1621 194
209261.t0066 209261.t1623 170
209261.t0066 209261.t1624 367
209261.t0066 209261.t1636 389
209261.t0066 209261.t1637 207
209261.t0066 209261.t1638 316
209261.t0066 209261.t1639 256
209261.t0066 209261.t1653 318
209261.t0066 209261.t1699 332
209261.t0066 209261.t1734 230
209261.t0066 209261.t1750 331
209261.t0066 209261.t1821 459
209261.t0066 209261.t1844 459
209261.t0066 209261.t1955 244
209261.t0066 209261.t1956 363
209261.t0066 209261.t1972 152
209261.t0066 209261.t1974 452
209261.t0066 209261.t1976 496
209261.t0066 209261.t1979 544
209261.t0066 209261.t2006 172
209261.t0066 209261.t2009 172
209261.t0066 209261.t2031 170
209261.t0066 209261.t2058 172
209261.t0066 209261.t2081 153
209261.t0066 209261.t2083 219
209261.t0066 209261.t2089 444
209261.t0066 209261.t2090 176
209261.t0066 209261.t2094 391
209261.t0066 209261.t2111 159
209261.t0066 209261.t2115 492
209261.t0066 209261.t2130 172
209261.t0066 209261.t2182 472
209261.t0066 209261.t2189 181
209261.t0066 209261.t2202 340
209261.t0066 209261.t2203 201
209261.t0066 209261.t2208 203
209261.t0066 209261.t2212 363
209261.t0066 209261.t2219 449
209261.t0066 209261.t2220 263
209261.t0066 209261.t2221 333
209261.t0066 209261.t2225 232
209261.t0066 209261.t2226 179
209261.t0066 209261.t2242 150
209261.t0066 209261.t2244 213
209261.t0066 209261.t2245 547
209261.t0066 209261.t2246 260
209261.t0066 209261.t2247 215
209261.t0066 209261.t2248 298
209261.t0066 209261.t2253 175
209261.t0066 209261.t2263 294
209261.t0066 209261.t2265 404
209261.t0066 209261.t2411 225
209261.t0066 209261.t2443 488
209261.t0066 209261.t2444 488
209261.t0066 209261.t2445 328
209261.t0066 209261.t2446 364
209261.t0066 209261.t2461 150
209261.t0066 209261.t2489 299
209261.t0066 209261.t2528 484
209261.t0066 209261.t2535 176
209261.t0066 209261.t2542 213
209261.t0066 209261.t2622 427
209261.t0066 209261.t2636 555
209261.t0066 209261.t2637 224
209261.t0066 209261.t2638 422
209261.t0066 209261.t2639 538
209261.t0066 209261.t2687 333
209261.t0066 209261.t2730 224
209261.t0066 209261.t2760 150
209261.t0066 209261.t2855 292
209261.t0066 209261.t2888 181
209261.t0066 209261.t2899 191
209261.t0066 209261.t2902 320
209261.t0066 209261.t2910 384
209261.t0066 209261.t2911 251
209261.t0066 209261.t2923 777
209261.t0066 209261.t2959 316
209261.t0066 209261.t2960 220
209261.t0066 209261.t2974 340
209261.t0066 209261.t2975 340
209261.t0066 209261.t2980 184
209261.t0066 209261.t2982 551
209261.t0066 209261.t2997 291
209261.t0066 209261.t3002 424
209261.t0066 209261.t3022 328
209261.t0066 209261.t3054 213
209261.t0066 209261.t3078 172
209261.t0066 209261.t3124 291
209261.t0066 209261.t3131 164
209261.t0066 209261.t3138 333
209261.t0066 209261.t3183 224
209261.t0066 209261.t3185 193
209261.t0066 209261.t3200 517
209261.t0066 209261.t3201 469
209261.t0066 209261.t3202 424
209261.t0066 209261.t3203 277
209261.t0066 209261.t3204 280
209261.t0066 209261.t3208 301
209261.t0066 209261.t3211 282
209261.t0066 209261.t3216 539
209261.t0066 209261.t3246 468
209261.t0066 209261.t3247 176
209261.t0066 209261.t3256 812
209261.t0066 209261.t3323 157
209261.t0066 209261.t3332 190
209261.t0066 209261.t3350 720
209261.t0066 209261.t3381 459
209261.t0066 209261.t3389 368
209261.t0066 209261.t3394 164
209261.t0066 209261.t3395 432
209261.t0066 209261.t3397 331
209261.t0066 209261.t3455 274
209261.t0066 209261.t3488 464
209261.t0066 209261.t3501 426
209261.t0066 209261.t3502 256
209261.t0066 209261.t3503 305
209261.t0066 209261.t3504 167
209261.t0066 209261.t3508 394
209261.t0066 209261.t3511 253
209261.t0066 209261.t3513 214
209261.t0066 209261.t3514 235
209261.t0066 209261.t3517 543
209261.t0066 209261.t3518 242
209261.t0066 209261.t3522 240
209261.t0066 209261.t3563 151
209261.t0066 209261.t3564 262
209261.t0066 209261.t3567 300
209261.t0066 209261.t3614 150
209261.t0066 209261.t3617 177
209261.t0066 209261.t3640 192
209261.t0066 209261.t3664 276
209261.t0066 209261.t3669 468
209261.t0066 209261.t3670 162
209261.t0066 209261.t3684 294
209261.t0066 209261.t3722 331
209261.t0066 209261.t3723 179
209261.t0066 209261.t3788 363
209261.t0066 209261.t3838 191
209261.t0066 209261.t3847 154
209261.t0066 209261.t3897 279
209261.t0066 209261.t3904 339
209261.t0066 209261.t3974 318
209261.t0066 209261.t3981 632
209261.t0066 209261.t4019 220
209261.t0066 209261.t4020 231
209261.t0066 209261.t4036 181
209261.t0066 209261.t4037 344
209261.t0066 209261.t4059 328
209261.t0066 209261.t4062 152
209261.t0066 209261.t4064 206
209261.t0066 209261.t4074 194
209261.t0066 209261.t4103 276
209261.t0066 209261.t4126 592
209261.t0066 209261.t4140 376
209261.t0066 209261.t4147 255
209261.t0066 209261.t4153 214
209261.t0066 209261.t4225 170
209261.t0066 209261.t4226 279
209261.t0066 209261.t4278 294
209261.t0066 209261.t4382 325
209261.t0066 209261.t4403 172
209261.t0066 209261.t4409 191
209261.t0066 209261.t4420 247
209261.t0066 209261.t4455 230
209261.t0066 209261.t4499 381
209261.t0066 209261.t4503 473
209261.t0066 209261.t4611 160
209261.t0067 209261.t0012 523
209261.t0067 209261.t0013 549
209261.t0067 209261.t0045 331
209261.t0067 209261.t0047 490
209261.t0067 209261.t0048 586
209261.t0067 209261.t0049 450
209261.t0067 209261.t0050 163
209261.t0067 209261.t0051 508
209261.t0067 209261.t0066 687
209261.t0067 209261.t0068 999
209261.t0067 209261.t0069 417
209261.t0067 209261.t0088 203
209261.t0067 209261.t0090 658
209261.t0067 209261.t0124 346
209261.t0067 209261.t0127 163
209261.t0067 209261.t0134 395
209261.t0067 209261.t0140 163
209261.t0067 209261.t0147 328
209261.t0067 209261.t0159 165
209261.t0067 209261.t0171 170
209261.t0067 209261.t0177 191
209261.t0067 209261.t0178 191
209261.t0067 209261.t0183 190
209261.t0067 209261.t0203 176
209261.t0067 209261.t0215 151
209261.t0067 209261.t0216 230
209261.t0067 209261.t0217 295
209261.t0067 209261.t0219 844
209261.t0067 209261.t0228 150
209261.t0067 209261.t0229 151
209261.t0067 209261.t0230 152
209261.t0067 209261.t0231 152
209261.t0067 209261.t0232 424
209261.t0067 209261.t0236 248
209261.t0067 209261.t0245 322
209261.t0067 209261.t0263 165
209261.t0067 209261.t0274 381
209261.t0067 209261.t0275 316
209261.t0067 209261.t0289 212
209261.t0067 209261.t0291 589
209261.t0067 209261.t0297 248
209261.t0067 209261.t0307 320
209261.t0067 209261.t0313 186
209261.t0067 209261.t0330 181
209261.t0067 209261.t0337 199
209261.t0067 209261.t0346 452
209261.t0067 209261.t0347 700
209261.t0067 209261.t0357 200
209261.t0067 209261.t0358 571
209261.t0067 209261.t0359 472
209261.t0067 209261.t0360 719
209261.t0067 209261.t0370 420
209261.t0067 209261.t0372 311
209261.t0067 209261.t0376 229
209261.t0067 209261.t0380 191
209261.t0067 209261.t0387 151
209261.t0067 209261.t0420 354
209261.t0067 209261.t0431 274
209261.t0067 209261.t0452 297
209261.t0067 209261.t0471 184
209261.t0067 209261.t0472 488
209261.t0067 209261.t0480 293
209261.t0067 209261.t0494 235
209261.t0067 209261.t0496 189
209261.t0067 209261.t0501 497
209261.t0067 209261.t0502 972
209261.t0067 209261.t0504 251
209261.t0067 209261.t0547 171
209261.t0067 209261.t0556 177
209261.t0067 209261.t0564 243
209261.t0067 209261.t0578 154
209261.t0067 209261.t0587 170
209261.t0067 209261.t0644 276
209261.t0067 209261.t0669 191
209261.t0067 209261.t0672 280
209261.t0067 209261.t0701 233
209261.t0067 209261.t0779 320
209261.t0067 209261.t0800 209
209261.t0067 209261.t1028 168
209261.t0067 209261.t1074 174
209261.t0067 209261.t1096 398
209261.t0067 209261.t1097 223
209261.t0067 209261.t1099 158
209261.t0067 209261.t1148 488
209261.t0067 209261.t1182 561
209261.t0067 209261.t1213 230
209261.t0067 209261.t1218 338
209261.t0067 209261.t1219 236
209261.t0067 209261.t1259 197
209261.t0067 209261.t1298 416
209261.t0067 209261.t1317 206
209261.t0067 209261.t1321 272
209261.t0067 209261.t1446 899
209261.t0067 209261.t1620 800
209261.t0067 209261.t1636 450
209261.t0067 209261.t1680 232
209261.t0067 209261.t1757 748
209261.t0067 209261.t1785 235
209261.t0067 209261.t1797 173
209261.t0067 209261.t1862 971
209261.t0067 209261.t1937 226
209261.t0067 209261.t1946 469
209261.t0067 209261.t1953 265
209261.t0067 209261.t1971 340
209261.t0067 209261.t1980 162
209261.t0067 209261.t2021 235
209261.t0067 209261.t2056 181
209261.t0067 209261.t2094 358
209261.t0067 209261.t2133 174
209261.t0067 209261.t2144 171
209261.t0067 209261.t2146 206
209261.t0067 209261.t2182 269
209261.t0067 209261.t2189 182
209261.t0067 209261.t2195 163
209261.t0067 209261.t2251 283
209261.t0067 209261.t2272 176
209261.t0067 209261.t2280 537
209261.t0067 209261.t2321 196
209261.t0067 209261.t2325 156
209261.t0067 209261.t2327 619
209261.t0067 209261.t2328 334
209261.t0067 209261.t2329 812
209261.t0067 209261.t2334 229
209261.t0067 209261.t2337 263
209261.t0067 209261.t2338 779
209261.t0067 209261.t2413 305
209261.t0067 209261.t2432 352
209261.t0067 209261.t2445 299
209261.t0067 209261.t2446 159
209261.t0067 209261.t2447 304
209261.t0067 209261.t2457 291
209261.t0067 209261.t2476 252
209261.t0067 209261.t2478 164
209261.t0067 209261.t2484 395
209261.t0067 209261.t2492 191
209261.t0067 209261.t2495 206
209261.t0067 209261.t2529 519
209261.t0067 209261.t2618 449
209261.t0067 209261.t2624 223
209261.t0067 209261.t2636 392
209261.t0067 209261.t2638 248
209261.t0067 209261.t2639 274
209261.t0067 209261.t2642 172
209261.t0067 209261.t2687 358
209261.t0067 209261.t2704 170
209261.t0067 209261.t2705 296
209261.t0067 209261.t2728 153
209261.t0067 209261.t2740 212
209261.t0067 209261.t2758 216
209261.t0067 209261.t2759 220
209261.t0067 209261.t2762 167
209261.t0067 209261.t2810 151
209261.t0067 209261.t2825 417
209261.t0067 209261.t2852 193
209261.t0067 209261.t2853 514
209261.t0067 209261.t2854 514
209261.t0067 209261.t2865 208
209261.t0067 209261.t2885 199
209261.t0067 209261.t2900 865
209261.t0067 209261.t2923 203
209261.t0067 209261.t2957 230
209261.t0067 209261.t2959 274
209261.t0067 209261.t2960 445
209261.t0067 209261.t2976 301
209261.t0067 209261.t2980 235
209261.t0067 209261.t3002 487
209261.t0067 209261.t3007 311
209261.t0067 209261.t3009 181
209261.t0067 209261.t3012 178
209261.t0067 209261.t3059 151
209261.t0067 209261.t3070 180
209261.t0067 209261.t3115 156
209261.t0067 209261.t3125 317
209261.t0067 209261.t3128 344
209261.t0067 209261.t3130 468
209261.t0067 209261.t3131 582
209261.t0067 209261.t3138 380
209261.t0067 209261.t3164 236
209261.t0067 209261.t3168 184
209261.t0067 209261.t3201 172
209261.t0067 209261.t3204 163
209261.t0067 209261.t3208 731
209261.t0067 209261.t3214 217
209261.t0067 209261.t3216 702
209261.t0067 209261.t3222 186
209261.t0067 209261.t3232 212
209261.t0067 209261.t3247 931
209261.t0067 209261.t3248 913
209261.t0067 209261.t3250 569
209261.t0067 209261.t3251 345
209261.t0067 209261.t3260 152
209261.t0067 209261.t3261 199
209261.t0067 209261.t3275 553
209261.t0067 209261.t3314 175
209261.t0067 209261.t3318 320
209261.t0067 209261.t3381 221
209261.t0067 209261.t3389 213
209261.t0067 209261.t3393 236
209261.t0067 209261.t3455 551
209261.t0067 209261.t3456 569
209261.t0067 209261.t3461 235
209261.t0067 209261.t3465 206
209261.t0067 209261.t3470 197
209261.t0067 209261.t3473 237
209261.t0067 209261.t3474 394
209261.t0067 209261.t3476 186
209261.t0067 209261.t3481 262
209261.t0067 209261.t3501 637
209261.t0067 209261.t3502 886
209261.t0067 209261.t3503 823
209261.t0067 209261.t3504 245
209261.t0067 209261.t3518 284
209261.t0067 209261.t3522 268
209261.t0067 209261.t3523 424
209261.t0067 209261.t3533 165
209261.t0067 209261.t3546 199
209261.t0067 209261.t3557 164
209261.t0067 209261.t3558 232
209261.t0067 209261.t3572 199
209261.t0067 209261.t3593 156
209261.t0067 209261.t3598 162
209261.t0067 209261.t3613 152
209261.t0067 209261.t3614 922
209261.t0067 209261.t3617 152
209261.t0067 209261.t3633 416
209261.t0067 209261.t3654 300
209261.t0067 209261.t3658 928
209261.t0067 209261.t3664 254
209261.t0067 209261.t3678 235
209261.t0067 209261.t3684 299
209261.t0067 209261.t3737 215
209261.t0067 209261.t3772 263
209261.t0067 209261.t3776 208
209261.t0067 209261.t3777 317
209261.t0067 209261.t3778 500
209261.t0067 209261.t3785 745
209261.t0067 209261.t3787 150
209261.t0067 209261.t3788 463
209261.t0067 209261.t3794 446
209261.t0067 209261.t3809 302
209261.t0067 209261.t3815 353
209261.t0067 209261.t3845 199
209261.t0067 209261.t3859 226
209261.t0067 209261.t3863 166
209261.t0067 209261.t3898 264
209261.t0067 209261.t3946 296
209261.t0067 209261.t4003 283
209261.t0067 209261.t4019 325
209261.t0067 209261.t4020 332
209261.t0067 209261.t4023 258
209261.t0067 209261.t4028 161
209261.t0067 209261.t4033 200
209261.t0067 209261.t4036 435
209261.t0067 209261.t4037 612
209261.t0067 209261.t4047 203
209261.t0067 209261.t4052 224
209261.t0067 209261.t4058 230
209261.t0067 209261.t4059 280
209261.t0067 209261.t4060 262
209261.t0067 209261.t4063 244
209261.t0067 209261.t4064 188
209261.t0067 209261.t4065 179
209261.t0067 209261.t4066 264
209261.t0067 209261.t4067 229
209261.t0067 209261.t4068 194
209261.t0067 209261.t4069 257
209261.t0067 209261.t4071 249
209261.t0067 209261.t4072 184
209261.t0067 209261.t4074 199
209261.t0067 209261.t4077 255
209261.t0067 209261.t4079 164
209261.t0067 209261.t4080 242
209261.t0067 209261.t4081 202
209261.t0067 209261.t4082 228
209261.t0067 209261.t4083 184
209261.t0067 209261.t4085 205
209261.t0067 209261.t4087 240
209261.t0067 209261.t4088 276
209261.t0067 209261.t4089 340
209261.t0067 209261.t4090 364
209261.t0067 209261.t4091 393
209261.t0067 209261.t4096 316
209261.t0067 209261.t4097 350
209261.t0067 209261.t4098 157
209261.t0067 209261.t4103 316
209261.t0067 209261.t4203 248
209261.t0067 209261.t4382 154
209261.t0067 209261.t4386 470
209261.t0067 209261.t4400 216
209261.t0067 209261.t4406 159
209261.t0067 209261.t4417 680
209261.t0067 209261.t4420 459
209261.t0067 209261.t4462 224
209261.t0067 209261.t4469 150
209261.t0067 209261.t4485 193
209261.t0067 209261.t4488 210
209261.t0067 209261.t4494 986
209261.t0067 209261.t4495 999
209261.t0067 209261.t4499 975
209261.t0067 209261.t4500 809
209261.t0067 209261.t4501 177
209261.t0067 209261.t4503 986
209261.t0067 209261.t4510 230
209261.t0067 209261.t4589 260
209261.t0067 209261.t4639 297
209261.t0068 209261.t0006 267
209261.t0068 209261.t0012 471
209261.t0068 209261.t0013 365
209261.t0068 209261.t0045 329
209261.t0068 209261.t0047 444
209261.t0068 209261.t0048 512
209261.t0068 209261.t0049 457
209261.t0068 209261.t0050 163
209261.t0068 209261.t0051 492
209261.t0068 209261.t0066 644
209261.t0068 209261.t0067 999
209261.t0068 209261.t0069 442
209261.t0068 209261.t0088 203
209261.t0068 209261.t0090 644
209261.t0068 209261.t0098 168
209261.t0068 209261.t0116 170
209261.t0068 209261.t0120 154
209261.t0068 209261.t0124 220
209261.t0068 209261.t0147 300
209261.t0068 209261.t0171 170
209261.t0068 209261.t0193 319
209261.t0068 209261.t0198 188
209261.t0068 209261.t0215 151
209261.t0068 209261.t0216 182
209261.t0068 209261.t0217 421
209261.t0068 209261.t0218 241
209261.t0068 209261.t0219 223
209261.t0068 209261.t0228 469
209261.t0068 209261.t0229 469
209261.t0068 209261.t0230 220
209261.t0068 209261.t0231 152
209261.t0068 209261.t0232 219
209261.t0068 209261.t0245 210
209261.t0068 209261.t0274 151
209261.t0068 209261.t0279 198
209261.t0068 209261.t0291 664
209261.t0068 209261.t0307 287
209261.t0068 209261.t0313 202
209261.t0068 209261.t0346 364
209261.t0068 209261.t0347 738
209261.t0068 209261.t0357 177
209261.t0068 209261.t0358 501
209261.t0068 209261.t0359 449
209261.t0068 209261.t0360 671
209261.t0068 209261.t0372 291
209261.t0068 209261.t0376 234
209261.t0068 209261.t0380 180
209261.t0068 209261.t0420 317
209261.t0068 209261.t0442 367
209261.t0068 209261.t0472 364
209261.t0068 209261.t0480 274
209261.t0068 209261.t0495 332
209261.t0068 209261.t0502 958
209261.t0068 209261.t0504 271
209261.t0068 209261.t0509 208
209261.t0068 209261.t0564 299
209261.t0068 209261.t0566 234
209261.t0068 209261.t0592 226
209261.t0068 209261.t0630 229
209261.t0068 209261.t0636 169
209261.t0068 209261.t0644 285
209261.t0068 209261.t0669 180
209261.t0068 209261.t0701 216
209261.t0068 209261.t0762 194
209261.t0068 209261.t0763 274
209261.t0068 209261.t0769 234
209261.t0068 209261.t0776 158
209261.t0068 209261.t0778 250
209261.t0068 209261.t0779 287
209261.t0068 209261.t0780 242
209261.t0068 209261.t0782 234
209261.t0068 209261.t0791 234
209261.t0068 209261.t1028 168
209261.t0068 209261.t1053 169
209261.t0068 209261.t1059 220
209261.t0068 209261.t1096 184
209261.t0068 209261.t1097 297
209261.t0068 209261.t1098 177
209261.t0068 209261.t1148 446
209261.t0068 209261.t1170 252
209261.t0068 209261.t1181 198
209261.t0068 209261.t1182 448
209261.t0068 209261.t1218 199
209261.t0068 209261.t1219 229
209261.t0068 209261.t1259 197
209261.t0068 209261.t1317 151
209261.t0068 209261.t1321 287
209261.t0068 209261.t1446 899
209261.t0068 209261.t1620 717
209261.t0068 209261.t1625 206
209261.t0068 209261.t1632 258
209261.t0068 209261.t1635 169
209261.t0068 209261.t1636 366
209261.t0068 209261.t1637 344
209261.t0068 209261.t1654 169
209261.t0068 209261.t1655 169
209261.t0068 209261.t1680 232
209261.t0068 209261.t1723 171
209261.t0068 209261.t1732 168
209261.t0068 209261.t1757 839
209261.t0068 209261.t1784 156
209261.t0068 209261.t1834 201
209261.t0068 209261.t1853 255
209261.t0068 209261.t1862 937
209261.t0068 209261.t1931 267
209261.t0068 209261.t1937 240
209261.t0068 209261.t1971 407
209261.t0068 209261.t1976 205
209261.t0068 209261.t2021 235
209261.t0068 209261.t2041 169
209261.t0068 209261.t2043 205
209261.t0068 209261.t2056 194
209261.t0068 209261.t2093 172
209261.t0068 209261.t2094 332
209261.t0068 209261.t2103 180
209261.t0068 209261.t2127 172
209261.t0068 209261.t2163 171
209261.t0068 209261.t2182 254
209261.t0068 209261.t2189 321
209261.t0068 209261.t2207 172
209261.t0068 209261.t2219 184
209261.t0068 209261.t2225 397
209261.t0068 209261.t2251 405
209261.t0068 209261.t2265 175
209261.t0068 209261.t2280 459
209261.t0068 209261.t2325 256
209261.t0068 209261.t2327 361
209261.t0068 209261.t2329 813
209261.t0068 209261.t2334 234
209261.t0068 209261.t2337 233
209261.t0068 209261.t2338 812
209261.t0068 209261.t2388 194
209261.t0068 209261.t2411 534
209261.t0068 209261.t2412 224
209261.t0068 209261.t2413 377
209261.t0068 209261.t2445 324
209261.t0068 209261.t2447 164
209261.t0068 209261.t2448 251
209261.t0068 209261.t2476 219
209261.t0068 209261.t2529 465
209261.t0068 209261.t2618 464
209261.t0068 209261.t2636 317
209261.t0068 209261.t2638 207
209261.t0068 209261.t2639 250
209261.t0068 209261.t2687 332
209261.t0068 209261.t2728 508
209261.t0068 209261.t2730 378
209261.t0068 209261.t2740 328
209261.t0068 209261.t2810 151
209261.t0068 209261.t2825 268
209261.t0068 209261.t2848 156
209261.t0068 209261.t2849 208
209261.t0068 209261.t2852 193
209261.t0068 209261.t2854 473
209261.t0068 209261.t2865 208
209261.t0068 209261.t2873 168
209261.t0068 209261.t2900 782
209261.t0068 209261.t2911 183
209261.t0068 209261.t2923 273
209261.t0068 209261.t2960 486
209261.t0068 209261.t2973 162
209261.t0068 209261.t2976 306
209261.t0068 209261.t2988 184
209261.t0068 209261.t3002 487
209261.t0068 209261.t3007 235
209261.t0068 209261.t3009 181
209261.t0068 209261.t3022 228
209261.t0068 209261.t3109 277
209261.t0068 209261.t3115 153
209261.t0068 209261.t3125 274
209261.t0068 209261.t3130 434
209261.t0068 209261.t3131 320
209261.t0068 209261.t3138 332
209261.t0068 209261.t3152 206
209261.t0068 209261.t3164 303
209261.t0068 209261.t3168 154
209261.t0068 209261.t3201 167
209261.t0068 209261.t3204 203
209261.t0068 209261.t3208 879
209261.t0068 209261.t3212 197
209261.t0068 209261.t3214 322
209261.t0068 209261.t3216 654
209261.t0068 209261.t3232 408
209261.t0068 209261.t3247 915
209261.t0068 209261.t3248 912
209261.t0068 209261.t3250 412
209261.t0068 209261.t3251 573
209261.t0068 209261.t3260 231
209261.t0068 209261.t3261 173
209261.t0068 209261.t3288 292
209261.t0068 209261.t3289 479
209261.t0068 209261.t3295 309
209261.t0068 209261.t3318 287
209261.t0068 209261.t3347 201
209261.t0068 209261.t3372 234
209261.t0068 209261.t3377 180
209261.t0068 209261.t3381 238
209261.t0068 209261.t3393 303
209261.t0068 209261.t3397 205
209261.t0068 209261.t3455 576
209261.t0068 209261.t3456 415
209261.t0068 209261.t3465 206
209261.t0068 209261.t3473 387
209261.t0068 209261.t3474 225
209261.t0068 209261.t3476 173
209261.t0068 209261.t3478 169
209261.t0068 209261.t3479 224
209261.t0068 209261.t3481 225
209261.t0068 209261.t3501 759
209261.t0068 209261.t3502 833
209261.t0068 209261.t3503 647
209261.t0068 209261.t3504 235
209261.t0068 209261.t3518 270
209261.t0068 209261.t3523 424
209261.t0068 209261.t3557 151
209261.t0068 209261.t3571 154
209261.t0068 209261.t3593 155
209261.t0068 209261.t3595 201
209261.t0068 209261.t3598 178
209261.t0068 209261.t3614 908
209261.t0068 209261.t3657 192
209261.t0068 209261.t3658 925
209261.t0068 209261.t3680 274
209261.t0068 209261.t3718 155
209261.t0068 209261.t3722 196
209261.t0068 209261.t3772 233
209261.t0068 209261.t3774 298
209261.t0068 209261.t3776 208
209261.t0068 209261.t3777 304
209261.t0068 209261.t3778 509
209261.t0068 209261.t3785 577
209261.t0068 209261.t3788 474
209261.t0068 209261.t3793 192
209261.t0068 209261.t3863 176
209261.t0068 209261.t3888 169
209261.t0068 209261.t3889 169
209261.t0068 209261.t3923 164
209261.t0068 209261.t3959 187
209261.t0068 209261.t3981 279
209261.t0068 209261.t4003 417
209261.t0068 209261.t4010 201
209261.t0068 209261.t4013 188
209261.t0068 209261.t4019 219
209261.t0068 209261.t4020 334
209261.t0068 209261.t4023 271
209261.t0068 209261.t4033 256
209261.t0068 209261.t4036 216
209261.t0068 209261.t4037 517
209261.t0068 209261.t4047 203
209261.t0068 209261.t4057 241
209261.t0068 209261.t4058 243
209261.t0068 209261.t4059 298
209261.t0068 209261.t4060 225
209261.t0068 209261.t4063 315
209261.t0068 209261.t4065 173
209261.t0068 209261.t4066 184
209261.t0068 209261.t4069 173
209261.t0068 209261.t4072 224
209261.t0068 209261.t4074 184
209261.t0068 209261.t4075 224
209261.t0068 209261.t4076 163
209261.t0068 209261.t4077 229
209261.t0068 209261.t4080 168
209261.t0068 209261.t4082 168
209261.t0068 209261.t4083 170
209261.t0068 209261.t4084 187
209261.t0068 209261.t4088 370
209261.t0068 209261.t4090 154
209261.t0068 209261.t4096 303
209261.t0068 209261.t4097 384
209261.t0068 209261.t4098 163
209261.t0068 209261.t4103 153
209261.t0068 209261.t4381 168
209261.t0068 209261.t4382 236
209261.t0068 209261.t4386 471
209261.t0068 209261.t4406 208
209261.t0068 209261.t4417 330
209261.t0068 209261.t4427 277
209261.t0068 209261.t4469 150
209261.t0068 209261.t4485 193
209261.t0068 209261.t4494 988
209261.t0068 209261.t4495 999
209261.t0068 209261.t4499 972
209261.t0068 209261.t4500 813
209261.t0068 209261.t4503 972
209261.t0068 209261.t4510 168
209261.t0068 209261.t4589 327
209261.t0068 209261.t4602 201
209261.t0068 209261.t4612 152
209261.t0068 209261.t4639 155
209261.t0069 209261.t0067 417
209261.t0069 209261.t0068 442
209261.t0070 209261.t0038 204
209261.t0070 209261.t0071 670
209261.t0070 209261.t0072 634
209261.t0070 209261.t0073 511
209261.t0070 209261.t0074 471
209261.t0070 209261.t0075 371
209261.t0070 209261.t0076 349
209261.t0070 209261.t0078 344
209261.t0070 209261.t0080 208
209261.t0070 209261.t0176 360
209261.t0070 209261.t0206 202
209261.t0070 209261.t0222 294
209261.t0070 209261.t0227 167
209261.t0070 209261.t0263 220
209261.t0070 209261.t0269 161
209261.t0070 209261.t0302 297
209261.t0070 209261.t0356 261
209261.t0070 209261.t0394 653
209261.t0070 209261.t0430 167
209261.t0070 209261.t0475 151
209261.t0070 209261.t0573 163
209261.t0070 209261.t0662 167
209261.t0070 209261.t0678 164
209261.t0070 209261.t0751 175
209261.t0070 209261.t0755 150
209261.t0070 209261.t0780 219
209261.t0070 209261.t0795 294
209261.t0070 209261.t0800 201
209261.t0070 209261.t0857 167
209261.t0070 209261.t1028 170
209261.t0070 209261.t1060 151
209261.t0070 209261.t1097 168
209261.t0070 209261.t1098 168
209261.t0070 209261.t1102 161
209261.t0070 209261.t1433 200
209261.t0070 209261.t1546 601
209261.t0070 209261.t1812 163
209261.t0070 209261.t2077 172
209261.t0070 209261.t2089 200
209261.t0070 209261.t2092 175
209261.t0070 209261.t2122 168
209261.t0070 209261.t2223 201
209261.t0070 209261.t2432 168
209261.t0070 209261.t2444 193
209261.t0070 209261.t2446 262
209261.t0070 209261.t2455 232
209261.t0070 209261.t2456 232
209261.t0070 209261.t2492 232
209261.t0070 209261.t2620 202
209261.t0070 209261.t2629 167
209261.t0070 209261.t2630 167
209261.t0070 209261.t2636 157
209261.t0070 209261.t2689 248
209261.t0070 209261.t2810 172
209261.t0070 209261.t2880 183
209261.t0070 209261.t2884 154
209261.t0070 209261.t2895 176
209261.t0070 209261.t3236 172
209261.t0070 209261.t3238 202
209261.t0070 209261.t3295 313
209261.t0070 209261.t3316 159
209261.t0070 209261.t3331 204
209261.t0070 209261.t3336 161
209261.t0070 209261.t3470 167
209261.t0070 209261.t3503 242
209261.t0070 209261.t3714 204
209261.t0070 209261.t3778 235
209261.t0070 209261.t3780 202
209261.t0070 209261.t3783 233
209261.t0070 209261.t3805 163
209261.t0070 209261.t3856 196
209261.t0070 209261.t3922 200
209261.t0070 209261.t3933 164
209261.t0070 209261.t3995 160
209261.t0070 209261.t4008 237
209261.t0070 209261.t4049 179
209261.t0070 209261.t4096 170
209261.t0070 209261.t4105 238
209261.t0070 209261.t4160 203
209261.t0070 209261.t4453 198
209261.t0071 209261.t0025 160
209261.t0071 209261.t0070 670
209261.t0071 209261.t0072 963
209261.t0071 209261.t0073 942
209261.t0071 209261.t0074 965
209261.t0071 209261.t0075 385
209261.t0071 209261.t0076 752
209261.t0071 209261.t0077 740
209261.t0071 209261.t0078 509
209261.t0071 209261.t0079 286
209261.t0071 209261.t0080 344
209261.t0071 209261.t0093 154
209261.t0071 209261.t0117 186
209261.t0071 209261.t0217 237
209261.t0071 209261.t0259 329
209261.t0071 209261.t0413 249
209261.t0071 209261.t0435 176
209261.t0071 209261.t0436 192
209261.t0071 209261.t0475 654
209261.t0071 209261.t0476 459
209261.t0071 209261.t0556 359
209261.t0071 209261.t0558 240
209261.t0071 209261.t1052 235
209261.t0071 209261.t1059 326
209261.t0071 209261.t1060 155
209261.t0071 209261.t1198 168
209261.t0071 209261.t1299 199
209261.t0071 209261.t1585 194
209261.t0071 209261.t2146 153
209261.t0071 209261.t2341 197
209261.t0071 209261.t2395 198
209261.t0071 209261.t2493 221
209261.t0071 209261.t2495 153
209261.t0071 209261.t2541 415
209261.t0071 209261.t2631 232
209261.t0071 209261.t2756 186
209261.t0071 209261.t2757 179
209261.t0071 209261.t2758 162
209261.t0071 209261.t2759 217
209261.t0071 209261.t2760 214
209261.t0071 209261.t2919 151
209261.t0071 209261.t2929 791
209261.t0071 209261.t3064 162
209261.t0071 209261.t3065 186
209261.t0071 209261.t3168 197
209261.t0071 209261.t3201 266
209261.t0071 209261.t3260 237
209261.t0071 209261.t3315 432
209261.t0071 209261.t3316 671
209261.t0071 209261.t3397 160
209261.t0071 209261.t3489 180
209261.t0071 209261.t3564 199
209261.t0071 209261.t3589 159
209261.t0071 209261.t3598 197
209261.t0071 209261.t3783 185
209261.t0071 209261.t4058 266
209261.t0071 209261.t4064 266
209261.t0071 209261.t4074 237
209261.t0071 209261.t4082 264
209261.t0071 209261.t4088 237
209261.t0071 209261.t4089 226
209261.t0071 209261.t4181 221
209261.t0071 209261.t4395 172
209261.t0071 209261.t4428 580
209261.t0072 209261.t0013 161
209261.t0072 209261.t0070 634
209261.t0072 209261.t0071 963
209261.t0072 209261.t0073 953
209261.t0072 209261.t0074 903
209261.t0072 209261.t0075 523
209261.t0072 209261.t0076 592
209261.t0072 209261.t0077 469
209261.t0072 209261.t0078 579
209261.t0072 209261.t0079 401
209261.t0072 209261.t0080 761
209261.t0072 209261.t0182 188
209261.t0072 209261.t0259 176
209261.t0072 209261.t0261 292
209261.t0072 209261.t0360 162
209261.t0072 209261.t0424 159
209261.t0072 209261.t0427 238
209261.t0072 209261.t0473 220
209261.t0072 209261.t0475 165
209261.t0072 209261.t0476 220
209261.t0072 209261.t0480 234
209261.t0072 209261.t0487 168
209261.t0072 209261.t0553 241
209261.t0072 209261.t0554 442
209261.t0072 209261.t0555 150
209261.t0072 209261.t0556 464
209261.t0072 209261.t0557 324
209261.t0072 209261.t0558 404
209261.t0072 209261.t0572 244
209261.t0072 209261.t0578 211
209261.t0072 209261.t0579 177
209261.t0072 209261.t0591 244
209261.t0072 209261.t0652 168
209261.t0072 209261.t0691 232
209261.t0072 209261.t0692 297
209261.t0072 209261.t0811 160
209261.t0072 209261.t0871 153
209261.t0072 209261.t0921 163
209261.t0072 209261.t1059 297
209261.t0072 209261.t1061 169
209261.t0072 209261.t1095 163
209261.t0072 209261.t1234 165
209261.t0072 209261.t1320 161
209261.t0072 209261.t1412 232
209261.t0072 209261.t1426 244
209261.t0072 209261.t1485 161
209261.t0072 209261.t1585 244
209261.t0072 209261.t1717 389
209261.t0072 209261.t1724 219
209261.t0072 209261.t1804 274
209261.t0072 209261.t1808 150
209261.t0072 209261.t1843 163
209261.t0072 209261.t1977 158
209261.t0072 209261.t2132 212
209261.t0072 209261.t2178 156
209261.t0072 209261.t2179 150
209261.t0072 209261.t2190 398
209261.t0072 209261.t2249 166
209261.t0072 209261.t2269 165
209261.t0072 209261.t2272 237
209261.t0072 209261.t2273 241
209261.t0072 209261.t2325 178
209261.t0072 209261.t2358 257
209261.t0072 209261.t2370 263
209261.t0072 209261.t2376 167
209261.t0072 209261.t2395 281
209261.t0072 209261.t2406 212
209261.t0072 209261.t2493 297
209261.t0072 209261.t2541 359
209261.t0072 209261.t2636 166
209261.t0072 209261.t2685 296
209261.t0072 209261.t2707 176
209261.t0072 209261.t2783 219
209261.t0072 209261.t2869 244
209261.t0072 209261.t2870 244
209261.t0072 209261.t2919 167
209261.t0072 209261.t2929 165
209261.t0072 209261.t3086 166
209261.t0072 209261.t3315 220
209261.t0072 209261.t3316 165
209261.t0072 209261.t3336 223
209261.t0072 209261.t3341 165
209261.t0072 209261.t3381 342
209261.t0072 209261.t3488 153
209261.t0072 209261.t3528 287
209261.t0072 209261.t3686 244
209261.t0072 209261.t3822 244
209261.t0072 209261.t3902 162
209261.t0072 209261.t3906 165
209261.t0072 209261.t3997 150
209261.t0072 209261.t4033 161
209261.t0072 209261.t4181 275
209261.t0072 209261.t4428 311
209261.t0072 209261.t4433 168
209261.t0073 209261.t0025 187
209261.t0073 209261.t0034 174
209261.t0073 209261.t0040 159
209261.t0073 209261.t0062 249
209261.t0073 209261.t0070 511
209261.t0073 209261.t0071 942
209261.t0073 209261.t0072 953
209261.t0073 209261.t0074 982
209261.t0073 209261.t0075 717
209261.t0073 209261.t0076 729
209261.t0073 209261.t0077 533
209261.t0073 209261.t0078 595
209261.t0073 209261.t0079 415
209261.t0073 209261.t0080 806
209261.t0073 209261.t0117 163
209261.t0073 209261.t0120 226
209261.t0073 209261.t0389 159
209261.t0073 209261.t0390 204
209261.t0073 209261.t0391 226
209261.t0073 209261.t0392 193
209261.t0073 209261.t0399 152
209261.t0073 209261.t0402 189
209261.t0073 209261.t0476 198
209261.t0073 209261.t0579 236
209261.t0073 209261.t0580 219
209261.t0073 209261.t0591 192
209261.t0073 209261.t0659 153
209261.t0073 209261.t0676 167
209261.t0073 209261.t0677 239
209261.t0073 209261.t0773 218
209261.t0073 209261.t0794 213
209261.t0073 209261.t0811 173
209261.t0073 209261.t0820 269
209261.t0073 209261.t0821 210
209261.t0073 209261.t0894 159
209261.t0073 209261.t0921 283
209261.t0073 209261.t1051 153
209261.t0073 209261.t1078 180
209261.t0073 209261.t1137 150
209261.t0073 209261.t1316 156
209261.t0073 209261.t1749 189
209261.t0073 209261.t1998 226
209261.t0073 209261.t2082 182
209261.t0073 209261.t2132 194
209261.t0073 209261.t2137 172
209261.t0073 209261.t2245 249
209261.t0073 209261.t2319 215
209261.t0073 209261.t2331 192
209261.t0073 209261.t2332 172
209261.t0073 209261.t2344 189
209261.t0073 209261.t2350 156
209261.t0073 209261.t2370 395
209261.t0073 209261.t2406 194
209261.t0073 209261.t2439 163
209261.t0073 209261.t2541 286
209261.t0073 209261.t2879 153
209261.t0073 209261.t2894 189
209261.t0073 209261.t3066 278
209261.t0073 209261.t3069 415
209261.t0073 209261.t3070 159
209261.t0073 209261.t3087 194
209261.t0073 209261.t3113 162
209261.t0073 209261.t3160 153
209261.t0073 209261.t3257 173
209261.t0073 209261.t3315 198
209261.t0073 209261.t3397 226
209261.t0073 209261.t3686 185
209261.t0073 209261.t3692 157
209261.t0073 209261.t3693 203
209261.t0073 209261.t3722 226
209261.t0073 209261.t3791 151
209261.t0073 209261.t3890 165
209261.t0073 209261.t3924 180
209261.t0073 209261.t3970 156
209261.t0073 209261.t4093 203
209261.t0073 209261.t4112 156
209261.t0073 209261.t4114 175
209261.t0073 209261.t4155 153
209261.t0073 209261.t4390 161
209261.t0073 209261.t4428 286
209261.t0073 209261.t4609 174
209261.t0074 209261.t0012 176
209261.t0074 209261.t0034 176
209261.t0074 209261.t0070 471
209261.t0074 209261.t0071 965
209261.t0074 209261.t0072 903
209261.t0074 209261.t0073 982
209261.t0074 209261.t0075 863
209261.t0074 209261.t0076 901
209261.t0074 209261.t0077 876
209261.t0074 209261.t0078 582
209261.t0074 209261.t0079 452
209261.t0074 209261.t0080 832
209261.t0074 209261.t0095 155
209261.t0074 209261.t0096 176
209261.t0074 209261.t0159 224
209261.t0074 209261.t0160 655
209261.t0074 209261.t0176 151
209261.t0074 209261.t0181 151
209261.t0074 209261.t0360 181
209261.t0074 209261.t0387 176
209261.t0074 209261.t0392 151
209261.t0074 209261.t0393 176
209261.t0074 209261.t0475 578
209261.t0074 209261.t0476 811
209261.t0074 209261.t0526 176
209261.t0074 209261.t0556 317
209261.t0074 209261.t0558 266
209261.t0074 209261.t0579 164
209261.t0074 209261.t0580 270
209261.t0074 209261.t0811 267
209261.t0074 209261.t0821 177
209261.t0074 209261.t0830 176
209261.t0074 209261.t0833 176
209261.t0074 209261.t0909 171
209261.t0074 209261.t1059 586
209261.t0074 209261.t1128 172
209261.t0074 209261.t1198 172
209261.t0074 209261.t1201 175
209261.t0074 209261.t1417 176
209261.t0074 209261.t1419 195
209261.t0074 209261.t1420 198
209261.t0074 209261.t1452 157
209261.t0074 209261.t1614 185
209261.t0074 209261.t1682 168
209261.t0074 209261.t1699 169
209261.t0074 209261.t1704 153
209261.t0074 209261.t1783 283
209261.t0074 209261.t1862 152
209261.t0074 209261.t1937 159
209261.t0074 209261.t1968 241
209261.t0074 209261.t2107 151
209261.t0074 209261.t2139 366
209261.t0074 209261.t2140 180
209261.t0074 209261.t2232 168
209261.t0074 209261.t2234 181
209261.t0074 209261.t2272 317
209261.t0074 209261.t2280 178
209261.t0074 209261.t2298 305
209261.t0074 209261.t2350 154
209261.t0074 209261.t2421 198
209261.t0074 209261.t2493 422
209261.t0074 209261.t2604 187
209261.t0074 209261.t2638 175
209261.t0074 209261.t2700 185
209261.t0074 209261.t2732 318
209261.t0074 209261.t2742 171
209261.t0074 209261.t2919 386
209261.t0074 209261.t2926 166
209261.t0074 209261.t2929 673
209261.t0074 209261.t3003 172
209261.t0074 209261.t3066 167
209261.t0074 209261.t3069 241
209261.t0074 209261.t3295 465
209261.t0074 209261.t3315 795
209261.t0074 209261.t3316 665
209261.t0074 209261.t3332 215
209261.t0074 209261.t3334 191
209261.t0074 209261.t3339 193
209261.t0074 209261.t3598 585
209261.t0074 209261.t3813 160
209261.t0074 209261.t3890 285
209261.t0074 209261.t3918 156
209261.t0074 209261.t4181 382
209261.t0074 209261.t4202 159
209261.t0074 209261.t4428 239
209261.t0074 209261.t4442 158
209261.t0074 209261.t4495 174
209261.t0075 209261.t0006 165
209261.t0075 209261.t0070 371
209261.t0075 209261.t0071 385
209261.t0075 209261.t0072 523
209261.t0075 209261.t0073 717
209261.t0075 209261.t0074 863
209261.t0075 209261.t0076 546
209261.t0075 209261.t0077 371
209261.t0075 209261.t0078 424
209261.t0075 209261.t0079 348
209261.t0075 209261.t0080 556
209261.t0075 209261.t0166 162
209261.t0075 209261.t0390 235
209261.t0075 209261.t0573 168
209261.t0075 209261.t0579 166
209261.t0075 209261.t0581 179
209261.t0075 209261.t0768 153
209261.t0075 209261.t0769 177
209261.t0075 209261.t0818 154
209261.t0075 209261.t0915 150
209261.t0075 209261.t1082 195
209261.t0075 209261.t1178 195
209261.t0075 209261.t1344 171
209261.t0075 209261.t1529 201
209261.t0075 209261.t1541 151
209261.t0075 209261.t1564 153
209261.t0075 209261.t1660 166
209261.t0075 209261.t1712 268
209261.t0075 209261.t1796 171
209261.t0075 209261.t1931 163
209261.t0075 209261.t1999 165
209261.t0075 209261.t2058 164
209261.t0075 209261.t2186 235
209261.t0075 209261.t2249 171
209261.t0075 209261.t2477 192
209261.t0075 209261.t2542 186
209261.t0075 209261.t2692 151
209261.t0075 209261.t2894 171
209261.t0075 209261.t2992 206
209261.t0075 209261.t3011 158
209261.t0075 209261.t3066 167
209261.t0075 209261.t3077 157
209261.t0075 209261.t3242 186
209261.t0075 209261.t3257 159
209261.t0075 209261.t3528 194
209261.t0075 209261.t3731 181
209261.t0075 209261.t4028 172
209261.t0075 209261.t4094 221
209261.t0075 209261.t4119 196
209261.t0075 209261.t4197 235
209261.t0075 209261.t4447 167
209261.t0076 209261.t0025 157
209261.t0076 209261.t0070 349
209261.t0076 209261.t0071 752
209261.t0076 209261.t0072 592
209261.t0076 209261.t0073 729
209261.t0076 209261.t0074 901
209261.t0076 209261.t0075 546
209261.t0076 209261.t0077 999
209261.t0076 209261.t0078 990
209261.t0076 209261.t0079 973
209261.t0076 209261.t0080 649
209261.t0076 209261.t0081 309
209261.t0076 209261.t0082 209
209261.t0076 209261.t0090 333
209261.t0076 209261.t0110 208
209261.t0076 209261.t0114 216
209261.t0076 209261.t0115 254
209261.t0076 209261.t0116 155
209261.t0076 209261.t0216 165
209261.t0076 209261.t0293 152
209261.t0076 209261.t0300 155
209261.t0076 209261.t0313 274
209261.t0076 209261.t0314 333
209261.t0076 209261.t0331 171
209261.t0076 209261.t0476 399
209261.t0076 209261.t0503 152
209261.t0076 209261.t0523 177
209261.t0076 209261.t0524 171
209261.t0076 209261.t0537 208
209261.t0076 209261.t0538 327
209261.t0076 209261.t0539 168
209261.t0076 209261.t0540 302
209261.t0076 209261.t0543 172
209261.t0076 209261.t0578 251
209261.t0076 209261.t0663 177
209261.t0076 209261.t0678 151
209261.t0076 209261.t0688 254
209261.t0076 209261.t0811 293
209261.t0076 209261.t0824 291
209261.t0076 209261.t0894 166
209261.t0076 209261.t0909 159
209261.t0076 209261.t1056 174
209261.t0076 209261.t1059 189
209261.t0076 209261.t1233 343
209261.t0076 209261.t1306 423
209261.t0076 209261.t1416 177
209261.t0076 209261.t1419 206
209261.t0076 209261.t1420 191
209261.t0076 209261.t1424 155
209261.t0076 209261.t1553 552
209261.t0076 209261.t1560 177
209261.t0076 209261.t1588 161
209261.t0076 209261.t1621 176
209261.t0076 209261.t1686 208
209261.t0076 209261.t1715 161
209261.t0076 209261.t1783 208
209261.t0076 209261.t1970 155
209261.t0076 209261.t1997 155
209261.t0076 209261.t2000 168
209261.t0076 209261.t2081 156
209261.t0076 209261.t2094 545
209261.t0076 209261.t2137 224
209261.t0076 209261.t2138 171
209261.t0076 209261.t2141 173
209261.t0076 209261.t2234 192
209261.t0076 209261.t2332 224
209261.t0076 209261.t2541 437
209261.t0076 209261.t2604 168
209261.t0076 209261.t2741 152
209261.t0076 209261.t2750 172
209261.t0076 209261.t2761 152
209261.t0076 209261.t2762 154
209261.t0076 209261.t2883 177
209261.t0076 209261.t2929 373
209261.t0076 209261.t3087 293
209261.t0076 209261.t3158 160
209261.t0076 209261.t3188 168
209261.t0076 209261.t3315 399
209261.t0076 209261.t3316 340
209261.t0076 209261.t3330 167
209261.t0076 209261.t3345 177
209261.t0076 209261.t3354 537
209261.t0076 209261.t3457 152
209261.t0076 209261.t3534 155
209261.t0076 209261.t3537 175
209261.t0076 209261.t3616 152
209261.t0076 209261.t3621 166
209261.t0076 209261.t3651 208
209261.t0076 209261.t3653 171
209261.t0076 209261.t3655 173
209261.t0076 209261.t3726 177
209261.t0076 209261.t3820 196
209261.t0076 209261.t3904 643
209261.t0076 209261.t4020 151
209261.t0076 209261.t4394 173
209261.t0076 209261.t4428 437
209261.t0076 209261.t4454 168
209261.t0076 209261.t4555 167
209261.t0077 209261.t0025 153
209261.t0077 209261.t0071 740
209261.t0077 209261.t0072 469
209261.t0077 209261.t0073 533
209261.t0077 209261.t0074 876
209261.t0077 209261.t0075 371
209261.t0077 209261.t0076 999
209261.t0077 209261.t0078 995
209261.t0077 209261.t0079 976
209261.t0077 209261.t0080 802
209261.t0077 209261.t0081 325
209261.t0077 209261.t0082 215
209261.t0077 209261.t0089 204
209261.t0077 209261.t0090 216
209261.t0077 209261.t0095 151
209261.t0077 209261.t0110 344
209261.t0077 209261.t0149 213
209261.t0077 209261.t0159 172
209261.t0077 209261.t0160 187
209261.t0077 209261.t0164 288
209261.t0077 209261.t0300 155
209261.t0077 209261.t0313 433
209261.t0077 209261.t0381 168
209261.t0077 209261.t0475 330
209261.t0077 209261.t0476 542
209261.t0077 209261.t0499 264
209261.t0077 209261.t0509 287
209261.t0077 209261.t0523 184
209261.t0077 209261.t0524 169
209261.t0077 209261.t0526 229
209261.t0077 209261.t0538 431
209261.t0077 209261.t0539 175
209261.t0077 209261.t0540 170
209261.t0077 209261.t0541 174
209261.t0077 209261.t0543 168
209261.t0077 209261.t0578 189
209261.t0077 209261.t0615 209
209261.t0077 209261.t0654 328
209261.t0077 209261.t0656 158
209261.t0077 209261.t0663 177
209261.t0077 209261.t0678 196
209261.t0077 209261.t0688 254
209261.t0077 209261.t0767 238
209261.t0077 209261.t0768 162
209261.t0077 209261.t0775 270
209261.t0077 209261.t0776 227
209261.t0077 209261.t0777 203
209261.t0077 209261.t0778 200
209261.t0077 209261.t0789 238
209261.t0077 209261.t0811 187
209261.t0077 209261.t0824 453
209261.t0077 209261.t0909 155
209261.t0077 209261.t0977 288
209261.t0077 209261.t1056 164
209261.t0077 209261.t1059 220
209261.t0077 209261.t1167 152
209261.t0077 209261.t1218 173
209261.t0077 209261.t1233 356
209261.t0077 209261.t1299 170
209261.t0077 209261.t1306 423
209261.t0077 209261.t1322 178
209261.t0077 209261.t1324 283
209261.t0077 209261.t1325 164
209261.t0077 209261.t1326 364
209261.t0077 209261.t1327 651
209261.t0077 209261.t1337 225
209261.t0077 209261.t1419 164
209261.t0077 209261.t1420 157
209261.t0077 209261.t1481 297
209261.t0077 209261.t1553 288
209261.t0077 209261.t1560 177
209261.t0077 209261.t1580 298
209261.t0077 209261.t1639 208
209261.t0077 209261.t1686 339
209261.t0077 209261.t1724 244
209261.t0077 209261.t1788 169
209261.t0077 209261.t1820 188
209261.t0077 209261.t1936 168
209261.t0077 209261.t1986 298
209261.t0077 209261.t1997 155
209261.t0077 209261.t2000 224
209261.t0077 209261.t2043 220
209261.t0077 209261.t2081 156
209261.t0077 209261.t2137 228
209261.t0077 209261.t2138 265
209261.t0077 209261.t2139 172
209261.t0077 209261.t2141 362
209261.t0077 209261.t2142 165
209261.t0077 209261.t2144 208
209261.t0077 209261.t2184 156
209261.t0077 209261.t2234 240
209261.t0077 209261.t2245 203
209261.t0077 209261.t2246 163
209261.t0077 209261.t2298 187
209261.t0077 209261.t2332 227
209261.t0077 209261.t2355 268
209261.t0077 209261.t2397 297
209261.t0077 209261.t2417 208
209261.t0077 209261.t2466 193
209261.t0077 209261.t2541 401
209261.t0077 209261.t2610 152
209261.t0077 209261.t2647 298
209261.t0077 209261.t2672 163
209261.t0077 209261.t2712 287
209261.t0077 209261.t2732 201
209261.t0077 209261.t2750 558
209261.t0077 209261.t2783 170
209261.t0077 209261.t2853 314
209261.t0077 209261.t2883 300
209261.t0077 209261.t2929 572
209261.t0077 209261.t2943 208
209261.t0077 209261.t3028 155
209261.t0077 209261.t3087 237
209261.t0077 209261.t3158 189
209261.t0077 209261.t3188 224
209261.t0077 209261.t3222 274
209261.t0077 209261.t3274 170
209261.t0077 209261.t3313 152
209261.t0077 209261.t3315 542
209261.t0077 209261.t3316 570
209261.t0077 209261.t3330 167
209261.t0077 209261.t3345 344
209261.t0077 209261.t3354 537
209261.t0077 209261.t3374 203
209261.t0077 209261.t3375 270
209261.t0077 209261.t3381 280
209261.t0077 209261.t3499 187
209261.t0077 209261.t3501 151
209261.t0077 209261.t3534 155
209261.t0077 209261.t3564 170
209261.t0077 209261.t3572 224
209261.t0077 209261.t3621 249
209261.t0077 209261.t3623 301
209261.t0077 209261.t3651 346
209261.t0077 209261.t3652 360
209261.t0077 209261.t3653 321
209261.t0077 209261.t3654 172
209261.t0077 209261.t3704 209
209261.t0077 209261.t3726 300
209261.t0077 209261.t3727 169
209261.t0077 209261.t3755 261
209261.t0077 209261.t3809 152
209261.t0077 209261.t3904 674
209261.t0077 209261.t3918 187
209261.t0077 209261.t3946 239
209261.t0077 209261.t3982 196
209261.t0077 209261.t4024 302
209261.t0077 209261.t4040 227
209261.t0077 209261.t4048 204
209261.t0077 209261.t4080 172
209261.t0077 209261.t4154 168
209261.t0077 209261.t4371 298
209261.t0077 209261.t4382 166
209261.t0077 209261.t4394 358
209261.t0077 209261.t4395 165
209261.t0077 209261.t4428 401
209261.t0077 209261.t4454 224
209261.t0077 209261.t4468 322
209261.t0077 209261.t4491 261
209261.t0077 209261.t4518 298
209261.t0077 209261.t4555 167
209261.t0077 209261.t4557 302
209261.t0078 209261.t0008 235
209261.t0078 209261.t0062 156
209261.t0078 209261.t0066 274
209261.t0078 209261.t0070 344
209261.t0078 209261.t0071 509
209261.t0078 209261.t0072 579
209261.t0078 209261.t0073 595
209261.t0078 209261.t0074 582
209261.t0078 209261.t0075 424
209261.t0078 209261.t0076 990
209261.t0078 209261.t0077 995
209261.t0078 209261.t0079 993
209261.t0078 209261.t0080 658
209261.t0078 209261.t0081 386
209261.t0078 209261.t0082 240
209261.t0078 209261.t0088 260
209261.t0078 209261.t0089 260
209261.t0078 209261.t0090 352
209261.t0078 209261.t0192 167
209261.t0078 209261.t0219 193
209261.t0078 209261.t0220 217
209261.t0078 209261.t0237 161
209261.t0078 209261.t0279 224
209261.t0078 209261.t0280 159
209261.t0078 209261.t0421 155
209261.t0078 209261.t0476 208
209261.t0078 209261.t0536 300
209261.t0078 209261.t0537 272
209261.t0078 209261.t0538 493
209261.t0078 209261.t0539 359
209261.t0078 209261.t0540 268
209261.t0078 209261.t0541 306
209261.t0078 209261.t0542 270
209261.t0078 209261.t0543 235
209261.t0078 209261.t0544 272
209261.t0078 209261.t0545 269
209261.t0078 209261.t0546 157
209261.t0078 209261.t0547 303
209261.t0078 209261.t0548 264
209261.t0078 209261.t0554 230
209261.t0078 209261.t0588 229
209261.t0078 209261.t0678 221
209261.t0078 209261.t0772 154
209261.t0078 209261.t0843 198
209261.t0078 209261.t0965 158
209261.t0078 209261.t1056 178
209261.t0078 209261.t1097 467
209261.t0078 209261.t1198 243
209261.t0078 209261.t1299 181
209261.t0078 209261.t1303 281
209261.t0078 209261.t1507 155
209261.t0078 209261.t1575 205
209261.t0078 209261.t1593 181
209261.t0078 209261.t1638 209
209261.t0078 209261.t1686 395
209261.t0078 209261.t1819 163
209261.t0078 209261.t1853 158
209261.t0078 209261.t1949 301
209261.t0078 209261.t1998 197
209261.t0078 209261.t2084 171
209261.t0078 209261.t2096 207
209261.t0078 209261.t2111 157
209261.t0078 209261.t2141 269
209261.t0078 209261.t2142 181
209261.t0078 209261.t2181 160
209261.t0078 209261.t2184 170
209261.t0078 209261.t2245 167
209261.t0078 209261.t2298 180
209261.t0078 209261.t2349 221
209261.t0078 209261.t2439 164
209261.t0078 209261.t2440 278
209261.t0078 209261.t2452 238
209261.t0078 209261.t2457 153
209261.t0078 209261.t2541 303
209261.t0078 209261.t2632 188
209261.t0078 209261.t2750 235
209261.t0078 209261.t2829 645
209261.t0078 209261.t2866 194
209261.t0078 209261.t3022 247
209261.t0078 209261.t3124 167
209261.t0078 209261.t3183 159
209261.t0078 209261.t3222 417
209261.t0078 209261.t3247 563
209261.t0078 209261.t3315 208
209261.t0078 209261.t3327 302
209261.t0078 209261.t3381 152
209261.t0078 209261.t3394 227
209261.t0078 209261.t3464 437
209261.t0078 209261.t3512 155
209261.t0078 209261.t3528 388
209261.t0078 209261.t3564 181
209261.t0078 209261.t3640 192
209261.t0078 209261.t3753 165
209261.t0078 209261.t3795 195
209261.t0078 209261.t3805 174
209261.t0078 209261.t3904 631
209261.t0078 209261.t3918 287
209261.t0078 209261.t4047 260
209261.t0078 209261.t4048 260
209261.t0078 209261.t4066 184
209261.t0078 209261.t4115 248
209261.t0078 209261.t4140 283
209261.t0078 209261.t4297 173
209261.t0078 209261.t4342 229
209261.t0078 209261.t4348 168
209261.t0078 209261.t4392 240
209261.t0078 209261.t4394 169
209261.t0078 209261.t4395 181
209261.t0078 209261.t4406 194
209261.t0078 209261.t4514 247
209261.t0078 209261.t4550 229
209261.t0079 209261.t0071 286
209261.t0079 209261.t0072 401
209261.t0079 209261.t0073 415
209261.t0079 209261.t0074 452
209261.t0079 209261.t0075 348
209261.t0079 209261.t0076 973
209261.t0079 209261.t0077 976
209261.t0079 209261.t0078 993
209261.t0079 209261.t0080 659
209261.t0079 209261.t0081 386
209261.t0079 209261.t0082 240
209261.t0079 209261.t0088 260
209261.t0079 209261.t0089 260
209261.t0079 209261.t0090 352
209261.t0079 209261.t0314 268
209261.t0079 209261.t0523 205
209261.t0079 209261.t0524 172
209261.t0079 209261.t0678 221
209261.t0079 209261.t0965 228
209261.t0079 209261.t1029 655
209261.t0079 209261.t1434 150
209261.t0079 209261.t2081 270
209261.t0079 209261.t2289 163
209261.t0079 209261.t2298 163
209261.t0079 209261.t2349 164
209261.t0079 209261.t2599 180
209261.t0079 209261.t2741 169
209261.t0079 209261.t2761 169
209261.t0079 209261.t2850 234
209261.t0079 209261.t2926 156
209261.t0079 209261.t3003 156
209261.t0079 209261.t3109 416
209261.t0079 209261.t3154 176
209261.t0079 209261.t3158 286
209261.t0079 209261.t3222 385
209261.t0079 209261.t3249 163
209261.t0079 209261.t3305 165
209261.t0079 209261.t3327 274
209261.t0079 209261.t3528 399
209261.t0079 209261.t3675 655
209261.t0079 209261.t3753 199
209261.t0079 209261.t3845 654
209261.t0079 209261.t4047 260
209261.t0079 209261.t4048 260
209261.t0079 209261.t4116 165
209261.t0079 209261.t4297 200
209261.t0079 209261.t4427 416
209261.t0079 209261.t4479 155
209261.t0079 209261.t4593 178
209261.t0080 209261.t0018 177
209261.t0080 209261.t0070 208
209261.t0080 209261.t0071 344
209261.t0080 209261.t0072 761
209261.t0080 209261.t0073 806
209261.t0080 209261.t0074 832
209261.t0080 209261.t0075 556
209261.t0080 209261.t0076 649
209261.t0080 209261.t0077 802
209261.t0080 209261.t0078 658
209261.t0080 209261.t0079 659
209261.t0080 209261.t0081 602
209261.t0080 209261.t0082 329
209261.t0080 209261.t0088 321
209261.t0080 209261.t0089 369
209261.t0080 209261.t0090 392
209261.t0080 209261.t0204 160
209261.t0080 209261.t0206 160
209261.t0080 209261.t0221 297
209261.t0080 209261.t0247 237
209261.t0080 209261.t0360 166
209261.t0080 209261.t0391 152
209261.t0080 209261.t0433 555
209261.t0080 209261.t0436 290
209261.t0080 209261.t0459 155
209261.t0080 209261.t0503 155
209261.t0080 209261.t0581 171
209261.t0080 209261.t0676 352
209261.t0080 209261.t0710 301
209261.t0080 209261.t0714 417
209261.t0080 209261.t0770 162
209261.t0080 209261.t0777 166
209261.t0080 209261.t0912 552
209261.t0080 209261.t1000 188
209261.t0080 209261.t1181 166
209261.t0080 209261.t1201 240
209261.t0080 209261.t1247 277
209261.t0080 209261.t1302 163
209261.t0080 209261.t1320 206
209261.t0080 209261.t1401 154
209261.t0080 209261.t1462 194
209261.t0080 209261.t1466 161
209261.t0080 209261.t1568 163
209261.t0080 209261.t1717 161
209261.t0080 209261.t1760 155
209261.t0080 209261.t1788 413
209261.t0080 209261.t1793 230
209261.t0080 209261.t2012 422
209261.t0080 209261.t2071 232
209261.t0080 209261.t2072 555
209261.t0080 209261.t2190 163
209261.t0080 209261.t2232 179
209261.t0080 209261.t2264 194
209261.t0080 209261.t2337 156
209261.t0080 209261.t2370 157
209261.t0080 209261.t2575 177
209261.t0080 209261.t2656 176
209261.t0080 209261.t2832 203
209261.t0080 209261.t2890 163
209261.t0080 209261.t2926 352
209261.t0080 209261.t2992 179
209261.t0080 209261.t3003 317
209261.t0080 209261.t3006 152
209261.t0080 209261.t3026 280
209261.t0080 209261.t3069 159
209261.t0080 209261.t3250 235
209261.t0080 209261.t3255 430
209261.t0080 209261.t3287 155
209261.t0080 209261.t3374 160
209261.t0080 209261.t3458 176
209261.t0080 209261.t3467 278
209261.t0080 209261.t3471 274
209261.t0080 209261.t3551 423
209261.t0080 209261.t3687 491
209261.t0080 209261.t3803 228
209261.t0080 209261.t3873 187
209261.t0080 209261.t3890 162
209261.t0080 209261.t3910 555
209261.t0080 209261.t3924 257
209261.t0080 209261.t3934 254
209261.t0080 209261.t3936 232
209261.t0080 209261.t3999 260
209261.t0080 209261.t4032 368
209261.t0080 209261.t4047 321
209261.t0080 209261.t4048 369
209261.t0080 209261.t4155 179
209261.t0080 209261.t4277 193
209261.t0080 209261.t4278 164
209261.t0080 209261.t4434 422
209261.t0080 209261.t4435 422
209261.t0080 209261.t4447 215
209261.t0080 209261.t4466 299
209261.t0081 209261.t0017 313
209261.t0081 209261.t0023 462
209261.t0081 209261.t0025 317
209261.t0081 209261.t0026 257
209261.t0081 209261.t0027 288
209261.t0081 209261.t0028 271
209261.t0081 209261.t0076 309
209261.t0081 209261.t0077 325
209261.t0081 209261.t0078 386
209261.t0081 209261.t0079 386
209261.t0081 209261.t0080 602
209261.t0081 209261.t0082 437
209261.t0081 209261.t0162 277
209261.t0081 209261.t0166 181
209261.t0081 209261.t0239 314
209261.t0081 209261.t0247 169
209261.t0081 209261.t0257 668
209261.t0081 209261.t0294 198
209261.t0081 209261.t0324 326
209261.t0081 209261.t0325 259
209261.t0081 209261.t0329 164
209261.t0081 209261.t0410 223
209261.t0081 209261.t0421 157
209261.t0081 209261.t0444 320
209261.t0081 209261.t0452 200
209261.t0081 209261.t0471 222
209261.t0081 209261.t0474 168
209261.t0081 209261.t0493 172
209261.t0081 209261.t0552 209
209261.t0081 209261.t0564 190
209261.t0081 209261.t0596 196
209261.t0081 209261.t0628 159
209261.t0081 209261.t0642 304
209261.t0081 209261.t0675 152
209261.t0081 209261.t0705 182
209261.t0081 209261.t0794 182
209261.t0081 209261.t0894 161
209261.t0081 209261.t0912 175
209261.t0081 209261.t0927 224
209261.t0081 209261.t0997 505
209261.t0081 209261.t1004 359
209261.t0081 209261.t1029 150
209261.t0081 209261.t1049 182
209261.t0081 209261.t1113 210
209261.t0081 209261.t1130 154
209261.t0081 209261.t1149 188
209261.t0081 209261.t1187 156
209261.t0081 209261.t1190 735
209261.t0081 209261.t1249 187
209261.t0081 209261.t1251 330
209261.t0081 209261.t1252 238
209261.t0081 209261.t1253 157
209261.t0081 209261.t1309 321
209261.t0081 209261.t1334 240
209261.t0081 209261.t1338 231
209261.t0081 209261.t1344 160
209261.t0081 209261.t1381 158
209261.t0081 209261.t1384 371
209261.t0081 209261.t1424 571
209261.t0081 209261.t1495 178
209261.t0081 209261.t1497 165
209261.t0081 209261.t1503 205
209261.t0081 209261.t1516 522
209261.t0081 209261.t1519 209
209261.t0081 209261.t1568 155
209261.t0081 209261.t1569 261
209261.t0081 209261.t1573 263
209261.t0081 209261.t1577 574
209261.t0081 209261.t1628 175
209261.t0081 209261.t1671 157
209261.t0081 209261.t1677 541
209261.t0081 209261.t1714 173
209261.t0081 209261.t1759 446
209261.t0081 209261.t1782 183
209261.t0081 209261.t1849 178
209261.t0081 209261.t1904 155
209261.t0081 209261.t1955 235
209261.t0081 209261.t1966 218
209261.t0081 209261.t1994 248
209261.t0081 209261.t2034 158
209261.t0081 209261.t2046 173
209261.t0081 209261.t2050 158
209261.t0081 209261.t2065 159
209261.t0081 209261.t2075 194
209261.t0081 209261.t2101 189
209261.t0081 209261.t2107 161
209261.t0081 209261.t2116 235
209261.t0081 209261.t2133 405
209261.t0081 209261.t2134 334
209261.t0081 209261.t2168 482
209261.t0081 209261.t2188 171
209261.t0081 209261.t2239 423
209261.t0081 209261.t2240 246
209261.t0081 209261.t2261 179
209261.t0081 209261.t2263 150
209261.t0081 209261.t2283 737
209261.t0081 209261.t2291 176
209261.t0081 209261.t2318 445
209261.t0081 209261.t2320 175
209261.t0081 209261.t2347 257
209261.t0081 209261.t2386 222
209261.t0081 209261.t2389 603
209261.t0081 209261.t2431 291
209261.t0081 209261.t2433 198
209261.t0081 209261.t2482 176
209261.t0081 209261.t2483 158
209261.t0081 209261.t2487 424
209261.t0081 209261.t2491 184
209261.t0081 209261.t2522 313
209261.t0081 209261.t2524 164
209261.t0081 209261.t2525 302
209261.t0081 209261.t2531 337
209261.t0081 209261.t2535 347
209261.t0081 209261.t2559 159
209261.t0081 209261.t2594 305
209261.t0081 209261.t2606 171
209261.t0081 209261.t2671 259
209261.t0081 209261.t2672 707
209261.t0081 209261.t2681 328
209261.t0081 209261.t2682 336
209261.t0081 209261.t2683 152
209261.t0081 209261.t2698 216
209261.t0081 209261.t2713 397
209261.t0081 209261.t2732 171
209261.t0081 209261.t2748 279
209261.t0081 209261.t2761 152
209261.t0081 209261.t2812 150
209261.t0081 209261.t2823 161
209261.t0081 209261.t2837 273
209261.t0081 209261.t2858 184
209261.t0081 209261.t2908 468
209261.t0081 209261.t2938 215
209261.t0081 209261.t2997 237
209261.t0081 209261.t3005 228
209261.t0081 209261.t3010 272
209261.t0081 209261.t3020 451
209261.t0081 209261.t3021 180
209261.t0081 209261.t3069 159
209261.t0081 209261.t3097 184
209261.t0081 209261.t3123 199
209261.t0081 209261.t3148 732
209261.t0081 209261.t3150 154
209261.t0081 209261.t3151 358
209261.t0081 209261.t3155 157
209261.t0081 209261.t3197 160
209261.t0081 209261.t3302 182
209261.t0081 209261.t3341 182
209261.t0081 209261.t3358 240
209261.t0081 209261.t3408 156
209261.t0081 209261.t3460 157
209261.t0081 209261.t3470 184
209261.t0081 209261.t3577 154
209261.t0081 209261.t3579 240
209261.t0081 209261.t3625 222
209261.t0081 209261.t3659 227
209261.t0081 209261.t3660 227
209261.t0081 209261.t3662 335
209261.t0081 209261.t3707 165
209261.t0081 209261.t3708 215
209261.t0081 209261.t3718 175
209261.t0081 209261.t3813 184
209261.t0081 209261.t3872 169
209261.t0081 209261.t3879 208
209261.t0081 209261.t3893 207
209261.t0081 209261.t3895 189
209261.t0081 209261.t3897 168
209261.t0081 209261.t3899 205
209261.t0081 209261.t3907 169
209261.t0081 209261.t3927 161
209261.t0081 209261.t3971 165
209261.t0081 209261.t3973 195
209261.t0081 209261.t3975 181
209261.t0081 209261.t3999 231
209261.t0081 209261.t4028 181
209261.t0081 209261.t4049 209
209261.t0081 209261.t4104 235
209261.t0081 209261.t4113 265
209261.t0081 209261.t4116 237
209261.t0081 209261.t4148 354
209261.t0081 209261.t4216 213
209261.t0081 209261.t4277 182
209261.t0081 209261.t4278 176
209261.t0081 209261.t4331 225
209261.t0081 209261.t4349 459
209261.t0081 209261.t4350 418
209261.t0081 209261.t4458 226
209261.t0081 209261.t4475 197
209261.t0081 209261.t4477 173
209261.t0081 209261.t4478 276
209261.t0081 209261.t4482 471
209261.t0081 209261.t4534 210
209261.t0081 209261.t4536 179
209261.t0081 209261.t4633 496
209261.t0081 209261.t4634 325
209261.t0082 209261.t0076 209
209261.t0082 209261.t0077 215
209261.t0082 209261.t0078 240
209261.t0082 209261.t0079 240
209261.t0082 209261.t0080 329
209261.t0082 209261.t0081 437
209261.t0083 209261.t0084 546
209261.t0084 209261.t0083 546
209261.t0085 209261.t0038 169
209261.t0085 209261.t0086 902
209261.t0085 209261.t0087 900
209261.t0085 209261.t0231 172
209261.t0085 209261.t3331 169
209261.t0085 209261.t3714 169
209261.t0086 209261.t0037 474
209261.t0086 209261.t0038 542
209261.t0086 209261.t0062 163
209261.t0086 209261.t0085 902
209261.t0086 209261.t0087 985
209261.t0086 209261.t0147 164
209261.t0086 209261.t0201 163
209261.t0086 209261.t0211 160
209261.t0086 209261.t0231 172
209261.t0086 209261.t0383 235
209261.t0086 209261.t0385 203
209261.t0086 209261.t0466 356
209261.t0086 209261.t0626 259
209261.t0086 209261.t0650 416
209261.t0086 209261.t0940 168
209261.t0086 209261.t0990 416
209261.t0086 209261.t1016 284
209261.t0086 209261.t1020 290
209261.t0086 209261.t1159 165
209261.t0086 209261.t1160 182
209261.t0086 209261.t1174 216
209261.t0086 209261.t1251 163
209261.t0086 209261.t1380 152
209261.t0086 209261.t1381 347
209261.t0086 209261.t1399 170
209261.t0086 209261.t1452 416
209261.t0086 209261.t1464 553
209261.t0086 209261.t1468 552
209261.t0086 209261.t1516 296
209261.t0086 209261.t1645 214
209261.t0086 209261.t1719 167
209261.t0086 209261.t1794 416
209261.t0086 209261.t1814 237
209261.t0086 209261.t1816 202
209261.t0086 209261.t1877 255
209261.t0086 209261.t1880 194
209261.t0086 209261.t1904 151
209261.t0086 209261.t1938 163
209261.t0086 209261.t2010 500
209261.t0086 209261.t2053 163
209261.t0086 209261.t2160 347
209261.t0086 209261.t2176 159
209261.t0086 209261.t2382 234
209261.t0086 209261.t2515 207
209261.t0086 209261.t2524 231
209261.t0086 209261.t2584 344
209261.t0086 209261.t2674 190
209261.t0086 209261.t2681 177
209261.t0086 209261.t2682 150
209261.t0086 209261.t2689 150
209261.t0086 209261.t2871 193
209261.t0086 209261.t2882 180
209261.t0086 209261.t2943 151
209261.t0086 209261.t2962 347
209261.t0086 209261.t2996 203
209261.t0086 209261.t3052 344
209261.t0086 209261.t3093 163
209261.t0086 209261.t3171 552
209261.t0086 209261.t3176 416
209261.t0086 209261.t3292 163
209261.t0086 209261.t3311 181
209261.t0086 209261.t3331 593
209261.t0086 209261.t3512 157
209261.t0086 209261.t3535 202
209261.t0086 209261.t3575 553
209261.t0086 209261.t3591 170
209261.t0086 209261.t3595 373
209261.t0086 209261.t3658 346
209261.t0086 209261.t3714 528
209261.t0086 209261.t3734 154
209261.t0086 209261.t3773 154
209261.t0086 209261.t3916 346
209261.t0086 209261.t4185 163
209261.t0086 209261.t4343 221
209261.t0086 209261.t4361 254
209261.t0086 209261.t4392 212
209261.t0086 209261.t4393 233
209261.t0086 209261.t4550 340
209261.t0086 209261.t4559 344
209261.t0087 209261.t0038 169
209261.t0087 209261.t0085 900
209261.t0087 209261.t0086 985
209261.t0087 209261.t0231 172
209261.t0087 209261.t1380 152
209261.t0087 209261.t1464 160
209261.t0087 209261.t1794 154
209261.t0087 209261.t3171 154
209261.t0087 209261.t3176 160
209261.t0087 209261.t3331 315
209261.t0087 209261.t3575 160
209261.t0087 209261.t3714 169
209261.t0087 209261.t3734 154
209261.t0088 209261.t0067 203
209261.t0088 209261.t0068 203
209261.t0088 209261.t0078 260
209261.t0088 209261.t0079 260
209261.t0088 209261.t0080 321
209261.t0088 209261.t0089 964
209261.t0088 209261.t0090 567
209261.t0088 209261.t0176 166
209261.t0088 209261.t0208 287
209261.t0088 209261.t0288 183
209261.t0088 209261.t0345 192
209261.t0088 209261.t0529 150
209261.t0088 209261.t0659 344
209261.t0088 209261.t0950 257
209261.t0088 209261.t1020 161
209261.t0088 209261.t1051 344
209261.t0088 209261.t1337 179
209261.t0088 209261.t1340 186
209261.t0088 209261.t1374 182
209261.t0088 209261.t1446 213
209261.t0088 209261.t1653 178
209261.t0088 209261.t1771 180
209261.t0088 209261.t1946 167
209261.t0088 209261.t1982 158
209261.t0088 209261.t2049 240
209261.t0088 209261.t2333 176
209261.t0088 209261.t2357 320
209261.t0088 209261.t2360 158
209261.t0088 209261.t2368 385
209261.t0088 209261.t2715 420
209261.t0088 209261.t2850 167
209261.t0088 209261.t2879 344
209261.t0088 209261.t3018 167
209261.t0088 209261.t3101 205
209261.t0088 209261.t3106 325
209261.t0088 209261.t3160 344
209261.t0088 209261.t3244 165
209261.t0088 209261.t3251 204
209261.t0088 209261.t3539 205
209261.t0088 209261.t3664 232
209261.t0088 209261.t3685 168
209261.t0088 209261.t3813 288
209261.t0088 209261.t3925 257
209261.t0088 209261.t4042 203
209261.t0088 209261.t4046 240
209261.t0088 209261.t4047 238
209261.t0088 209261.t4048 702
209261.t0088 209261.t4049 504
209261.t0088 209261.t4050 364
209261.t0088 209261.t4103 286
209261.t0088 209261.t4259 156
209261.t0088 209261.t4355 310
209261.t0088 209261.t4431 150
209261.t0088 209261.t4455 234
209261.t0088 209261.t4541 156
209261.t0089 209261.t0077 204
209261.t0089 209261.t0078 260
209261.t0089 209261.t0079 260
209261.t0089 209261.t0080 369
209261.t0089 209261.t0088 964
209261.t0089 209261.t0090 622
209261.t0089 209261.t0151 319
209261.t0089 209261.t0152 168
209261.t0089 209261.t0197 188
209261.t0089 209261.t0210 215
209261.t0089 209261.t0245 158
209261.t0089 209261.t0289 172
209261.t0089 209261.t0347 289
209261.t0089 209261.t0420 169
209261.t0089 209261.t0421 156
209261.t0089 209261.t0543 159
209261.t0089 209261.t0563 208
209261.t0089 209261.t0565 208
209261.t0089 209261.t0681 203
209261.t0089 209261.t0688 163
209261.t0089 209261.t0695 352
209261.t0089 209261.t0748 163
209261.t0089 209261.t0749 154
209261.t0089 209261.t0767 222
209261.t0089 209261.t0774 241
209261.t0089 209261.t0789 222
209261.t0089 209261.t0950 257
209261.t0089 209261.t0976 212
209261.t0089 209261.t1057 203
209261.t0089 209261.t1071 208
209261.t0089 209261.t1076 264
209261.t0089 209261.t1099 158
209261.t0089 209261.t1144 162
209261.t0089 209261.t1187 175
209261.t0089 209261.t1204 186
209261.t0089 209261.t1258 162
209261.t0089 209261.t1301 152
209261.t0089 209261.t1303 213
209261.t0089 209261.t1319 175
209261.t0089 209261.t1326 152
209261.t0089 209261.t1507 156
209261.t0089 209261.t1514 150
209261.t0089 209261.t1544 188
209261.t0089 209261.t1595 163
209261.t0089 209261.t1616 154
209261.t0089 209261.t1627 204
209261.t0089 209261.t1632 196
209261.t0089 209261.t1663 241
209261.t0089 209261.t1720 161
209261.t0089 209261.t1771 162
209261.t0089 209261.t1799 164
209261.t0089 209261.t1808 357
209261.t0089 209261.t1863 168
209261.t0089 209261.t1979 168
209261.t0089 209261.t1982 166
209261.t0089 209261.t1993 172
209261.t0089 209261.t1996 165
209261.t0089 209261.t2049 206
209261.t0089 209261.t2072 164
209261.t0089 209261.t2093 172
209261.t0089 209261.t2114 168
209261.t0089 209261.t2172 175
209261.t0089 209261.t2173 175
209261.t0089 209261.t2225 288
209261.t0089 209261.t2239 183
209261.t0089 209261.t2263 177
209261.t0089 209261.t2357 320
209261.t0089 209261.t2361 162
209261.t0089 209261.t2368 252
209261.t0089 209261.t2377 234
209261.t0089 209261.t2455 213
209261.t0089 209261.t2456 263
209261.t0089 209261.t2473 180
209261.t0089 209261.t2533 234
209261.t0089 209261.t2604 299
209261.t0089 209261.t2607 181
209261.t0089 209261.t2620 211
209261.t0089 209261.t2675 172
209261.t0089 209261.t2715 177
209261.t0089 209261.t2740 316
209261.t0089 209261.t2828 252
209261.t0089 209261.t2829 313
209261.t0089 209261.t2830 220
209261.t0089 209261.t2831 253
209261.t0089 209261.t2832 200
209261.t0089 209261.t3061 363
209261.t0089 209261.t3111 220
209261.t0089 209261.t3115 192
209261.t0089 209261.t3137 154
209261.t0089 209261.t3141 153
209261.t0089 209261.t3144 168
209261.t0089 209261.t3164 254
209261.t0089 209261.t3187 299
209261.t0089 209261.t3215 158
209261.t0089 209261.t3222 158
209261.t0089 209261.t3232 364
209261.t0089 209261.t3233 355
209261.t0089 209261.t3234 328
209261.t0089 209261.t3235 310
209261.t0089 209261.t3236 271
209261.t0089 209261.t3237 249
209261.t0089 209261.t3238 211
209261.t0089 209261.t3257 155
209261.t0089 209261.t3264 215
209261.t0089 209261.t3265 215
209261.t0089 209261.t3312 642
209261.t0089 209261.t3319 158
209261.t0089 209261.t3359 158
209261.t0089 209261.t3393 254
209261.t0089 209261.t3465 206
209261.t0089 209261.t3512 156
209261.t0089 209261.t3523 211
209261.t0089 209261.t3558 193
209261.t0089 209261.t3582 168
209261.t0089 209261.t3601 168
209261.t0089 209261.t3658 256
209261.t0089 209261.t3688 256
209261.t0089 209261.t3755 307
209261.t0089 209261.t3778 231
209261.t0089 209261.t3790 216
209261.t0089 209261.t3791 154
209261.t0089 209261.t3809 159
209261.t0089 209261.t3874 296
209261.t0089 209261.t3910 164
209261.t0089 209261.t3925 257
209261.t0089 209261.t3977 227
209261.t0089 209261.t3986 191
209261.t0089 209261.t3992 191
209261.t0089 209261.t4008 254
209261.t0089 209261.t4041 286
209261.t0089 209261.t4042 386
209261.t0089 209261.t4046 206
209261.t0089 209261.t4047 744
209261.t0089 209261.t4049 509
209261.t0089 209261.t4050 311
209261.t0089 209261.t4093 162
209261.t0089 209261.t4094 288
209261.t0089 209261.t4095 183
209261.t0089 209261.t4140 210
209261.t0089 209261.t4172 162
209261.t0089 209261.t4175 593
209261.t0089 209261.t4181 157
209261.t0089 209261.t4278 177
209261.t0089 209261.t4375 156
209261.t0089 209261.t4411 169
209261.t0089 209261.t4472 224
209261.t0089 209261.t4491 307
209261.t0089 209261.t4604 180
209261.t0090 209261.t0012 416
209261.t0090 209261.t0045 232
209261.t0090 209261.t0047 480
209261.t0090 209261.t0048 361
209261.t0090 209261.t0049 331
209261.t0090 209261.t0051 424
209261.t0090 209261.t0066 643
209261.t0090 209261.t0067 658
209261.t0090 209261.t0068 644
209261.t0090 209261.t0076 333
209261.t0090 209261.t0077 216
209261.t0090 209261.t0078 352
209261.t0090 209261.t0079 352
209261.t0090 209261.t0080 392
209261.t0090 209261.t0088 567
209261.t0090 209261.t0089 622
209261.t0090 209261.t0091 299
209261.t0090 209261.t0093 154
209261.t0090 209261.t0094 367
209261.t0090 209261.t0095 367
209261.t0090 209261.t0096 150
209261.t0090 209261.t0100 773
209261.t0090 209261.t0124 230
209261.t0090 209261.t0160 655
209261.t0090 209261.t0168 277
209261.t0090 209261.t0175 421
209261.t0090 209261.t0191 438
209261.t0090 209261.t0192 260
209261.t0090 209261.t0197 360
209261.t0090 209261.t0209 192
209261.t0090 209261.t0217 192
209261.t0090 209261.t0219 182
209261.t0090 209261.t0224 192
209261.t0090 209261.t0231 218
209261.t0090 209261.t0245 167
209261.t0090 209261.t0292 151
209261.t0090 209261.t0300 373
209261.t0090 209261.t0301 968
209261.t0090 209261.t0357 900
209261.t0090 209261.t0376 222
209261.t0090 209261.t0380 155
209261.t0090 209261.t0425 275
209261.t0090 209261.t0431 267
209261.t0090 209261.t0448 150
209261.t0090 209261.t0482 221
209261.t0090 209261.t0495 193
209261.t0090 209261.t0499 976
209261.t0090 209261.t0564 160
209261.t0090 209261.t0582 243
209261.t0090 209261.t0586 739
209261.t0090 209261.t0587 214
209261.t0090 209261.t0626 208
209261.t0090 209261.t0648 283
209261.t0090 209261.t0662 153
209261.t0090 209261.t0669 155
209261.t0090 209261.t0673 309
209261.t0090 209261.t0701 234
209261.t0090 209261.t0750 171
209261.t0090 209261.t0751 296
209261.t0090 209261.t0824 151
209261.t0090 209261.t0862 179
209261.t0090 209261.t0920 152
209261.t0090 209261.t0931 182
209261.t0090 209261.t0950 213
209261.t0090 209261.t0963 160
209261.t0090 209261.t0964 153
209261.t0090 209261.t0974 153
209261.t0090 209261.t0978 176
209261.t0090 209261.t0989 407
209261.t0090 209261.t0994 900
209261.t0090 209261.t1142 167
209261.t0090 209261.t1181 328
209261.t0090 209261.t1204 192
209261.t0090 209261.t1228 154
209261.t0090 209261.t1246 407
209261.t0090 209261.t1267 183
209261.t0090 209261.t1271 183
209261.t0090 209261.t1293 367
209261.t0090 209261.t1303 217
209261.t0090 209261.t1321 194
209261.t0090 209261.t1331 429
209261.t0090 209261.t1529 281
209261.t0090 209261.t1615 251
209261.t0090 209261.t1624 151
209261.t0090 209261.t1661 264
209261.t0090 209261.t1667 906
209261.t0090 209261.t1692 183
209261.t0090 209261.t1704 262
209261.t0090 209261.t1720 356
209261.t0090 209261.t1731 263
209261.t0090 209261.t1836 194
209261.t0090 209261.t1840 231
209261.t0090 209261.t1979 318
209261.t0090 209261.t1997 177
209261.t0090 209261.t2089 190
209261.t0090 209261.t2093 177
209261.t0090 209261.t2115 266
209261.t0090 209261.t2118 277
209261.t0090 209261.t2144 157
209261.t0090 209261.t2176 224
209261.t0090 209261.t2214 176
209261.t0090 209261.t2226 157
209261.t0090 209261.t2227 159
209261.t0090 209261.t2298 360
209261.t0090 209261.t2321 386
209261.t0090 209261.t2322 174
209261.t0090 209261.t2327 414
209261.t0090 209261.t2328 434
209261.t0090 209261.t2334 179
209261.t0090 209261.t2410 194
209261.t0090 209261.t2411 231
209261.t0090 209261.t2438 163
209261.t0090 209261.t2446 299
209261.t0090 209261.t2468 155
209261.t0090 209261.t2469 155
209261.t0090 209261.t2529 291
209261.t0090 209261.t2533 421
209261.t0090 209261.t2601 344
209261.t0090 209261.t2610 283
209261.t0090 209261.t2625 277
209261.t0090 209261.t2647 208
209261.t0090 209261.t2703 156
209261.t0090 209261.t2704 214
209261.t0090 209261.t2705 718
209261.t0090 209261.t2716 422
209261.t0090 209261.t2778 183
209261.t0090 209261.t2788 183
209261.t0090 209261.t2807 168
209261.t0090 209261.t2825 157
209261.t0090 209261.t2900 242
209261.t0090 209261.t2910 999
209261.t0090 209261.t2911 582
209261.t0090 209261.t2912 275
209261.t0090 209261.t2913 486
209261.t0090 209261.t2919 256
209261.t0090 209261.t2927 184
209261.t0090 209261.t2971 744
209261.t0090 209261.t2972 690
209261.t0090 209261.t2973 966
209261.t0090 209261.t3094 432
209261.t0090 209261.t3124 260
209261.t0090 209261.t3126 458
209261.t0090 209261.t3131 157
209261.t0090 209261.t3212 736
209261.t0090 209261.t3218 538
209261.t0090 209261.t3220 411
209261.t0090 209261.t3221 267
209261.t0090 209261.t3222 152
209261.t0090 209261.t3248 155
209261.t0090 209261.t3322 161
209261.t0090 209261.t3395 239
209261.t0090 209261.t3455 899
209261.t0090 209261.t3464 344
209261.t0090 209261.t3489 216
209261.t0090 209261.t3504 194
209261.t0090 209261.t3505 384
209261.t0090 209261.t3511 300
209261.t0090 209261.t3514 968
209261.t0090 209261.t3528 201
209261.t0090 209261.t3534 177
209261.t0090 209261.t3557 313
209261.t0090 209261.t3594 152
209261.t0090 209261.t3620 210
209261.t0090 209261.t3622 256
209261.t0090 209261.t3682 757
209261.t0090 209261.t3683 266
209261.t0090 209261.t3728 176
209261.t0090 209261.t3787 744
209261.t0090 209261.t3824 250
209261.t0090 209261.t3825 281
209261.t0090 209261.t3925 213
209261.t0090 209261.t3952 156
209261.t0090 209261.t3954 157
209261.t0090 209261.t3981 193
209261.t0090 209261.t4002 192
209261.t0090 209261.t4025 192
209261.t0090 209261.t4036 387
209261.t0090 209261.t4040 329
209261.t0090 209261.t4047 214
209261.t0090 209261.t4048 315
209261.t0090 209261.t4097 925
209261.t0090 209261.t4099 196
209261.t0090 209261.t4115 900
209261.t0090 209261.t4142 180
209261.t0090 209261.t4144 179
209261.t0090 209261.t4156 364
209261.t0090 209261.t4259 188
209261.t0090 209261.t4371 208
209261.t0090 209261.t4382 654
209261.t0090 209261.t4408 155
209261.t0090 209261.t4414 468
209261.t0090 209261.t4415 468
209261.t0090 209261.t4419 412
209261.t0090 209261.t4457 220
209261.t0090 209261.t4462 150
209261.t0090 209261.t4468 160
209261.t0090 209261.t4494 151
209261.t0090 209261.t4495 196
209261.t0090 209261.t4510 175
209261.t0090 209261.t4518 208
209261.t0090 209261.t4577 200
209261.t0090 209261.t4588 349
209261.t0090 209261.t4589 573
209261.t0091 209261.t0007 211
209261.t0091 209261.t0020 158
209261.t0091 209261.t0057 177
209261.t0091 209261.t0066 316
209261.t0091 209261.t0090 299
209261.t0091 209261.t0092 967
209261.t0091 209261.t0093 967
209261.t0091 209261.t0094 956
209261.t0091 209261.t0095 943
209261.t0091 209261.t0096 831
209261.t0091 209261.t0097 668
209261.t0091 209261.t0098 207
209261.t0091 209261.t0109 274
209261.t0091 209261.t0114 164
209261.t0091 209261.t0115 163
209261.t0091 209261.t0116 163
209261.t0091 209261.t0117 163
209261.t0091 209261.t0135 215
209261.t0091 209261.t0141 287
209261.t0091 209261.t0168 660
209261.t0091 209261.t0193 422
209261.t0091 209261.t0238 179
209261.t0091 209261.t0245 318
209261.t0091 209261.t0277 198
209261.t0091 209261.t0289 157
209261.t0091 209261.t0310 555
209261.t0091 209261.t0334 245
209261.t0091 209261.t0336 177
209261.t0091 209261.t0341 158
209261.t0091 209261.t0346 159
209261.t0091 209261.t0355 288
209261.t0091 209261.t0356 206
209261.t0091 209261.t0376 218
209261.t0091 209261.t0386 211
209261.t0091 209261.t0419 239
209261.t0091 209261.t0424 167
209261.t0091 209261.t0425 213
209261.t0091 209261.t0426 161
209261.t0091 209261.t0442 247
209261.t0091 209261.t0454 366
209261.t0091 209261.t0486 422
209261.t0091 209261.t0494 211
209261.t0091 209261.t0495 175
209261.t0091 209261.t0499 199
209261.t0091 209261.t0555 159
209261.t0091 209261.t0563 178
209261.t0091 209261.t0588 288
209261.t0091 209261.t0623 329
209261.t0091 209261.t0701 188
209261.t0091 209261.t0770 154
209261.t0091 209261.t0775 180
209261.t0091 209261.t0776 208
209261.t0091 209261.t0778 197
209261.t0091 209261.t0780 155
209261.t0091 209261.t0793 177
209261.t0091 209261.t0924 152
209261.t0091 209261.t0925 165
209261.t0091 209261.t0940 199
209261.t0091 209261.t0968 194
209261.t0091 209261.t1025 410
209261.t0091 209261.t1092 178
209261.t0091 209261.t1100 178
209261.t0091 209261.t1119 153
209261.t0091 209261.t1174 360
209261.t0091 209261.t1176 154
209261.t0091 209261.t1230 222
209261.t0091 209261.t1302 248
209261.t0091 209261.t1305 228
209261.t0091 209261.t1314 220
209261.t0091 209261.t1321 213
209261.t0091 209261.t1432 151
209261.t0091 209261.t1517 189
209261.t0091 209261.t1532 168
209261.t0091 209261.t1537 152
209261.t0091 209261.t1538 165
209261.t0091 209261.t1539 152
209261.t0091 209261.t1613 458
209261.t0091 209261.t1615 196
209261.t0091 209261.t1646 159
209261.t0091 209261.t1653 162
209261.t0091 209261.t1677 158
209261.t0091 209261.t1717 165
209261.t0091 209261.t1718 206
209261.t0091 209261.t1719 200
209261.t0091 209261.t1720 288
209261.t0091 209261.t1723 422
209261.t0091 209261.t1732 239
209261.t0091 209261.t1747 164
209261.t0091 209261.t1858 188
209261.t0091 209261.t1956 165
209261.t0091 209261.t1957 435
209261.t0091 209261.t1991 206
209261.t0091 209261.t2059 152
209261.t0091 209261.t2060 165
209261.t0091 209261.t2111 321
209261.t0091 209261.t2112 227
209261.t0091 209261.t2128 225
209261.t0091 209261.t2131 155
209261.t0091 209261.t2155 320
209261.t0091 209261.t2167 368
209261.t0091 209261.t2179 159
209261.t0091 209261.t2190 205
209261.t0091 209261.t2209 152
209261.t0091 209261.t2210 152
209261.t0091 209261.t2211 165
209261.t0091 209261.t2221 426
209261.t0091 209261.t2325 168
209261.t0091 209261.t2327 200
209261.t0091 209261.t2328 201
209261.t0091 209261.t2373 417
209261.t0091 209261.t2408 175
209261.t0091 209261.t2445 241
209261.t0091 209261.t2453 150
209261.t0091 209261.t2468 160
209261.t0091 209261.t2469 159
209261.t0091 209261.t2472 288
209261.t0091 209261.t2487 238
209261.t0091 209261.t2619 168
209261.t0091 209261.t2634 274
209261.t0091 209261.t2637 665
209261.t0091 209261.t2639 316
209261.t0091 209261.t2640 169
209261.t0091 209261.t2730 279
209261.t0091 209261.t2740 159
209261.t0091 209261.t2807 262
209261.t0091 209261.t2826 177
209261.t0091 209261.t2829 175
209261.t0091 209261.t2832 347
209261.t0091 209261.t2865 423
209261.t0091 209261.t2866 176
209261.t0091 209261.t2880 199
209261.t0091 209261.t2889 473
209261.t0091 209261.t2902 155
209261.t0091 209261.t2904 158
209261.t0091 209261.t2911 159
209261.t0091 209261.t2912 213
209261.t0091 209261.t2913 694
209261.t0091 209261.t2958 235
209261.t0091 209261.t2966 200
209261.t0091 209261.t2976 180
209261.t0091 209261.t2979 177
209261.t0091 209261.t3002 164
209261.t0091 209261.t3007 258
209261.t0091 209261.t3008 229
209261.t0091 209261.t3013 237
209261.t0091 209261.t3014 176
209261.t0091 209261.t3024 358
209261.t0091 209261.t3124 681
209261.t0091 209261.t3132 218
209261.t0091 209261.t3202 314
209261.t0091 209261.t3216 156
209261.t0091 209261.t3232 159
209261.t0091 209261.t3238 176
209261.t0091 209261.t3243 276
209261.t0091 209261.t3258 610
209261.t0091 209261.t3267 177
209261.t0091 209261.t3287 274
209261.t0091 209261.t3294 407
209261.t0091 209261.t3295 255
209261.t0091 209261.t3312 853
209261.t0091 209261.t3314 165
209261.t0091 209261.t3321 206
209261.t0091 209261.t3327 329
209261.t0091 209261.t3339 214
209261.t0091 209261.t3347 422
209261.t0091 209261.t3350 211
209261.t0091 209261.t3370 163
209261.t0091 209261.t3375 180
209261.t0091 209261.t3383 288
209261.t0091 209261.t3388 175
209261.t0091 209261.t3471 183
209261.t0091 209261.t3473 264
209261.t0091 209261.t3480 250
209261.t0091 209261.t3528 175
209261.t0091 209261.t3592 177
209261.t0091 209261.t3593 296
209261.t0091 209261.t3621 200
209261.t0091 209261.t3623 205
209261.t0091 209261.t3648 381
209261.t0091 209261.t3649 210
209261.t0091 209261.t3651 185
209261.t0091 209261.t3655 229
209261.t0091 209261.t3657 193
209261.t0091 209261.t3658 327
209261.t0091 209261.t3667 178
209261.t0091 209261.t3668 178
209261.t0091 209261.t3678 185
209261.t0091 209261.t3682 232
209261.t0091 209261.t3684 261
209261.t0091 209261.t3776 322
209261.t0091 209261.t3778 150
209261.t0091 209261.t3785 221
209261.t0091 209261.t3786 251
209261.t0091 209261.t3794 360
209261.t0091 209261.t3807 151
209261.t0091 209261.t3922 240
209261.t0091 209261.t3932 239
209261.t0091 209261.t3950 288
209261.t0091 209261.t3954 350
209261.t0091 209261.t3997 159
209261.t0091 209261.t4033 155
209261.t0091 209261.t4052 216
209261.t0091 209261.t4103 234
209261.t0091 209261.t4166 158
209261.t0091 209261.t4167 158
209261.t0091 209261.t4196 154
209261.t0091 209261.t4347 162
209261.t0091 209261.t4351 332
209261.t0091 209261.t4356 367
209261.t0091 209261.t4382 291
209261.t0091 209261.t4400 168
209261.t0091 209261.t4402 227
209261.t0091 209261.t4406 205
209261.t0091 209261.t4419 280
209261.t0091 209261.t4448 216
209261.t0091 209261.t4456 159
209261.t0091 209261.t4457 169
209261.t0091 209261.t4461 274
209261.t0091 209261.t4463 450
209261.t0091 209261.t4464 450
209261.t0091 209261.t4468 178
209261.t0091 209261.t4470 152
209261.t0091 209261.t4493 239
209261.t0091 209261.t4514 318
209261.t0091 209261.t4519 328
209261.t0091 209261.t4520 328
209261.t0091 209261.t4521 335
209261.t0091 209261.t4607 206
209261.t0091 209261.t4619 150
209261.t0092 209261.t0007 423
209261.t0092 209261.t0042 170
209261.t0092 209261.t0091 967
209261.t0092 209261.t0093 981
209261.t0092 209261.t0094 965
209261.t0092 209261.t0095 946
209261.t0092 209261.t0096 829
209261.t0092 209261.t0097 674
209261.t0092 209261.t0098 163
209261.t0092 209261.t0100 416
209261.t0092 209261.t0116 316
209261.t0092 209261.t0168 730
209261.t0092 209261.t0222 177
209261.t0092 209261.t0226 161
209261.t0092 209261.t0263 303
209261.t0092 209261.t0270 156
209261.t0092 209261.t0290 223
209261.t0092 209261.t0316 167
209261.t0092 209261.t0320 151
209261.t0092 209261.t0332 192
209261.t0092 209261.t0386 423
209261.t0092 209261.t0407 302
209261.t0092 209261.t0419 177
209261.t0092 209261.t0454 489
209261.t0092 209261.t0476 422
209261.t0092 209261.t0494 161
209261.t0092 209261.t0500 164
209261.t0092 209261.t0662 231
209261.t0092 209261.t0679 189
209261.t0092 209261.t0683 197
209261.t0092 209261.t0710 248
209261.t0092 209261.t0751 272
209261.t0092 209261.t0780 263
209261.t0092 209261.t0824 179
209261.t0092 209261.t1025 300
209261.t0092 209261.t1053 304
209261.t0092 209261.t1097 152
209261.t0092 209261.t1170 151
209261.t0092 209261.t1229 231
209261.t0092 209261.t1316 280
209261.t0092 209261.t1423 222
209261.t0092 209261.t1432 176
209261.t0092 209261.t1448 274
209261.t0092 209261.t1521 209
209261.t0092 209261.t1526 408
209261.t0092 209261.t1560 150
209261.t0092 209261.t1635 304
209261.t0092 209261.t1636 245
209261.t0092 209261.t1637 230
209261.t0092 209261.t1658 178
209261.t0092 209261.t1688 219
209261.t0092 209261.t1699 200
209261.t0092 209261.t1729 198
209261.t0092 209261.t1936 156
209261.t0092 209261.t2191 268
209261.t0092 209261.t2250 384
209261.t0092 209261.t2275 416
209261.t0092 209261.t2285 152
209261.t0092 209261.t2294 167
209261.t0092 209261.t2295 167
209261.t0092 209261.t2328 393
209261.t0092 209261.t2360 208
209261.t0092 209261.t2371 318
209261.t0092 209261.t2408 177
209261.t0092 209261.t2444 328
209261.t0092 209261.t2460 215
209261.t0092 209261.t2487 177
209261.t0092 209261.t2807 300
209261.t0092 209261.t2830 222
209261.t0092 209261.t2831 158
209261.t0092 209261.t2889 194
209261.t0092 209261.t2890 319
209261.t0092 209261.t2896 468
209261.t0092 209261.t2966 238
209261.t0092 209261.t3013 177
209261.t0092 209261.t3081 195
209261.t0092 209261.t3124 486
209261.t0092 209261.t3215 182
209261.t0092 209261.t3220 165
209261.t0092 209261.t3244 204
209261.t0092 209261.t3299 222
209261.t0092 209261.t3312 358
209261.t0092 209261.t3388 177
209261.t0092 209261.t3470 193
209261.t0092 209261.t3471 331
209261.t0092 209261.t3504 441
209261.t0092 209261.t3507 171
209261.t0092 209261.t3508 175
209261.t0092 209261.t3518 468
209261.t0092 209261.t3538 242
209261.t0092 209261.t3615 160
209261.t0092 209261.t3616 202
209261.t0092 209261.t3835 253
209261.t0092 209261.t4023 469
209261.t0092 209261.t4025 447
209261.t0092 209261.t4036 267
209261.t0092 209261.t4040 207
209261.t0092 209261.t4098 152
209261.t0092 209261.t4104 185
209261.t0092 209261.t4154 156
209261.t0092 209261.t4234 237
209261.t0092 209261.t4289 156
209261.t0092 209261.t4468 212
209261.t0093 209261.t0012 354
209261.t0093 209261.t0013 358
209261.t0093 209261.t0044 150
209261.t0093 209261.t0045 671
209261.t0093 209261.t0048 181
209261.t0093 209261.t0051 274
209261.t0093 209261.t0071 154
209261.t0093 209261.t0090 154
209261.t0093 209261.t0091 967
209261.t0093 209261.t0092 981
209261.t0093 209261.t0094 977
209261.t0093 209261.t0095 956
209261.t0093 209261.t0096 850
209261.t0093 209261.t0097 676
209261.t0093 209261.t0098 197
209261.t0093 209261.t0109 330
209261.t0093 209261.t0110 611
209261.t0093 209261.t0114 382
209261.t0093 209261.t0115 232
209261.t0093 209261.t0116 232
209261.t0093 209261.t0117 232
209261.t0093 209261.t0124 296
209261.t0093 209261.t0126 161
209261.t0093 209261.t0130 552
209261.t0093 209261.t0147 287
209261.t0093 209261.t0155 150
209261.t0093 209261.t0168 819
209261.t0093 209261.t0173 209
209261.t0093 209261.t0175 424
209261.t0093 209261.t0193 294
209261.t0093 209261.t0197 170
209261.t0093 209261.t0208 167
209261.t0093 209261.t0216 302
209261.t0093 209261.t0217 671
209261.t0093 209261.t0224 252
209261.t0093 209261.t0225 150
209261.t0093 209261.t0232 172
209261.t0093 209261.t0245 150
209261.t0093 209261.t0274 220
209261.t0093 209261.t0276 675
209261.t0093 209261.t0277 232
209261.t0093 209261.t0279 358
209261.t0093 209261.t0311 410
209261.t0093 209261.t0316 208
209261.t0093 209261.t0320 227
209261.t0093 209261.t0330 290
209261.t0093 209261.t0331 569
209261.t0093 209261.t0334 415
209261.t0093 209261.t0335 192
209261.t0093 209261.t0337 335
209261.t0093 209261.t0346 489
209261.t0093 209261.t0347 466
209261.t0093 209261.t0357 158
209261.t0093 209261.t0361 171
209261.t0093 209261.t0370 172
209261.t0093 209261.t0372 353
209261.t0093 209261.t0374 416
209261.t0093 209261.t0417 422
209261.t0093 209261.t0420 227
209261.t0093 209261.t0442 598
209261.t0093 209261.t0455 279
209261.t0093 209261.t0476 256
209261.t0093 209261.t0479 433
209261.t0093 209261.t0487 196
209261.t0093 209261.t0494 479
209261.t0093 209261.t0495 163
209261.t0093 209261.t0496 500
209261.t0093 209261.t0499 235
209261.t0093 209261.t0503 191
209261.t0093 209261.t0504 180
209261.t0093 209261.t0518 547
209261.t0093 209261.t0524 424
209261.t0093 209261.t0550 285
209261.t0093 209261.t0564 246
209261.t0093 209261.t0592 284
209261.t0093 209261.t0632 222
209261.t0093 209261.t0672 189
209261.t0093 209261.t0681 184
209261.t0093 209261.t0701 721
209261.t0093 209261.t0748 175
209261.t0093 209261.t0774 307
209261.t0093 209261.t0780 320
209261.t0093 209261.t0782 423
209261.t0093 209261.t0793 367
209261.t0093 209261.t0796 469
209261.t0093 209261.t0797 150
209261.t0093 209261.t0805 160
209261.t0093 209261.t0824 179
209261.t0093 209261.t0827 195
209261.t0093 209261.t0854 272
209261.t0093 209261.t0868 167
209261.t0093 209261.t0880 252
209261.t0093 209261.t0881 195
209261.t0093 209261.t0905 213
209261.t0093 209261.t0930 183
209261.t0093 209261.t0948 244
209261.t0093 209261.t0949 438
209261.t0093 209261.t0968 470
209261.t0093 209261.t0972 264
209261.t0093 209261.t0974 156
209261.t0093 209261.t0976 274
209261.t0093 209261.t0982 292
209261.t0093 209261.t0992 154
209261.t0093 209261.t0999 168
209261.t0093 209261.t1025 397
209261.t0093 209261.t1028 692
209261.t0093 209261.t1033 194
209261.t0093 209261.t1041 208
209261.t0093 209261.t1042 161
209261.t0093 209261.t1043 305
209261.t0093 209261.t1061 153
209261.t0093 209261.t1062 249
209261.t0093 209261.t1063 157
209261.t0093 209261.t1092 487
209261.t0093 209261.t1093 221
209261.t0093 209261.t1096 490
209261.t0093 209261.t1097 890
209261.t0093 209261.t1101 480
209261.t0093 209261.t1169 234
209261.t0093 209261.t1176 349
209261.t0093 209261.t1213 254
209261.t0093 209261.t1218 312
209261.t0093 209261.t1219 216
209261.t0093 209261.t1223 386
209261.t0093 209261.t1241 279
209261.t0093 209261.t1302 220
209261.t0093 209261.t1303 200
209261.t0093 209261.t1316 208
209261.t0093 209261.t1317 442
209261.t0093 209261.t1321 166
209261.t0093 209261.t1409 191
209261.t0093 209261.t1482 320
209261.t0093 209261.t1526 213
209261.t0093 209261.t1538 274
209261.t0093 209261.t1544 170
209261.t0093 209261.t1627 153
209261.t0093 209261.t1632 469
209261.t0093 209261.t1633 289
209261.t0093 209261.t1638 212
209261.t0093 209261.t1663 307
209261.t0093 209261.t1667 179
209261.t0093 209261.t1683 222
209261.t0093 209261.t1702 203
209261.t0093 209261.t1715 193
209261.t0093 209261.t1718 682
209261.t0093 209261.t1720 217
209261.t0093 209261.t1732 205
209261.t0093 209261.t1785 157
209261.t0093 209261.t1795 445
209261.t0093 209261.t1801 196
209261.t0093 209261.t1810 188
209261.t0093 209261.t1858 246
209261.t0093 209261.t1859 267
209261.t0093 209261.t1934 200
209261.t0093 209261.t1951 300
209261.t0093 209261.t1953 514
209261.t0093 209261.t1954 221
209261.t0093 209261.t1971 539
209261.t0093 209261.t1972 445
209261.t0093 209261.t1980 220
209261.t0093 209261.t1991 316
209261.t0093 209261.t2005 295
209261.t0093 209261.t2014 379
209261.t0093 209261.t2024 175
209261.t0093 209261.t2037 182
209261.t0093 209261.t2043 226
209261.t0093 209261.t2044 366
209261.t0093 209261.t2049 246
209261.t0093 209261.t2071 176
209261.t0093 209261.t2104 174
209261.t0093 209261.t2116 195
209261.t0093 209261.t2122 299
209261.t0093 209261.t2127 230
209261.t0093 209261.t2132 301
209261.t0093 209261.t2146 179
209261.t0093 209261.t2189 367
209261.t0093 209261.t2191 156
209261.t0093 209261.t2202 220
209261.t0093 209261.t2203 310
209261.t0093 209261.t2215 191
209261.t0093 209261.t2219 611
209261.t0093 209261.t2225 239
209261.t0093 209261.t2226 228
209261.t0093 209261.t2229 221
209261.t0093 209261.t2232 282
209261.t0093 209261.t2238 208
209261.t0093 209261.t2294 198
209261.t0093 209261.t2295 198
209261.t0093 209261.t2321 409
209261.t0093 209261.t2354 287
209261.t0093 209261.t2358 412
209261.t0093 209261.t2372 504
209261.t0093 209261.t2374 424
209261.t0093 209261.t2375 249
209261.t0093 209261.t2376 241
209261.t0093 209261.t2406 167
209261.t0093 209261.t2408 356
209261.t0093 209261.t2409 190
209261.t0093 209261.t2435 302
209261.t0093 209261.t2438 158
209261.t0093 209261.t2445 217
209261.t0093 209261.t2455 316
209261.t0093 209261.t2456 339
209261.t0093 209261.t2458 234
209261.t0093 209261.t2478 157
209261.t0093 209261.t2493 274
209261.t0093 209261.t2534 224
209261.t0093 209261.t2601 168
209261.t0093 209261.t2618 505
209261.t0093 209261.t2619 291
209261.t0093 209261.t2629 489
209261.t0093 209261.t2630 404
209261.t0093 209261.t2631 682
209261.t0093 209261.t2632 345
209261.t0093 209261.t2637 505
209261.t0093 209261.t2639 194
209261.t0093 209261.t2642 474
209261.t0093 209261.t2702 175
209261.t0093 209261.t2716 223
209261.t0093 209261.t2727 216
209261.t0093 209261.t2740 519
209261.t0093 209261.t2742 229
209261.t0093 209261.t2796 171
209261.t0093 209261.t2807 397
209261.t0093 209261.t2828 157
209261.t0093 209261.t2829 454
209261.t0093 209261.t2830 358
209261.t0093 209261.t2831 191
209261.t0093 209261.t2851 197
209261.t0093 209261.t2852 193
209261.t0093 209261.t2853 356
209261.t0093 209261.t2854 555
209261.t0093 209261.t2866 204
209261.t0093 209261.t2873 165
209261.t0093 209261.t2889 486
209261.t0093 209261.t2892 279
209261.t0093 209261.t2918 177
209261.t0093 209261.t2923 180
209261.t0093 209261.t2957 173
209261.t0093 209261.t2960 285
209261.t0093 209261.t2961 362
209261.t0093 209261.t2974 220
209261.t0093 209261.t2975 220
209261.t0093 209261.t2976 436
209261.t0093 209261.t2980 274
209261.t0093 209261.t2981 415
209261.t0093 209261.t2987 238
209261.t0093 209261.t2994 444
209261.t0093 209261.t3006 263
209261.t0093 209261.t3022 408
209261.t0093 209261.t3087 193
209261.t0093 209261.t3093 423
209261.t0093 209261.t3094 178
209261.t0093 209261.t3095 195
209261.t0093 209261.t3102 482
209261.t0093 209261.t3124 485
209261.t0093 209261.t3125 213
209261.t0093 209261.t3127 304
209261.t0093 209261.t3128 799
209261.t0093 209261.t3129 729
209261.t0093 209261.t3130 307
209261.t0093 209261.t3140 239
209261.t0093 209261.t3164 383
209261.t0093 209261.t3173 189
209261.t0093 209261.t3183 464
209261.t0093 209261.t3185 156
209261.t0093 209261.t3201 676
209261.t0093 209261.t3202 651
209261.t0093 209261.t3203 369
209261.t0093 209261.t3204 401
209261.t0093 209261.t3205 189
209261.t0093 209261.t3213 255
209261.t0093 209261.t3214 516
209261.t0093 209261.t3218 484
209261.t0093 209261.t3220 242
209261.t0093 209261.t3222 425
209261.t0093 209261.t3230 171
209261.t0093 209261.t3232 557
209261.t0093 209261.t3258 199
209261.t0093 209261.t3260 749
209261.t0093 209261.t3261 213
209261.t0093 209261.t3283 195
209261.t0093 209261.t3294 360
209261.t0093 209261.t3295 195
209261.t0093 209261.t3298 247
209261.t0093 209261.t3299 321
209261.t0093 209261.t3314 233
209261.t0093 209261.t3315 256
209261.t0093 209261.t3321 401
209261.t0093 209261.t3328 228
209261.t0093 209261.t3329 159
209261.t0093 209261.t3332 264
209261.t0093 209261.t3354 231
209261.t0093 209261.t3359 161
209261.t0093 209261.t3381 224
209261.t0093 209261.t3388 356
209261.t0093 209261.t3389 262
209261.t0093 209261.t3393 383
209261.t0093 209261.t3394 175
209261.t0093 209261.t3455 233
209261.t0093 209261.t3461 319
209261.t0093 209261.t3469 372
209261.t0093 209261.t3470 155
209261.t0093 209261.t3471 239
209261.t0093 209261.t3473 183
209261.t0093 209261.t3474 331
209261.t0093 209261.t3476 512
209261.t0093 209261.t3477 196
209261.t0093 209261.t3479 296
209261.t0093 209261.t3496 172
209261.t0093 209261.t3501 437
209261.t0093 209261.t3511 224
209261.t0093 209261.t3526 220
209261.t0093 209261.t3528 307
209261.t0093 209261.t3537 566
209261.t0093 209261.t3538 213
209261.t0093 209261.t3553 150
209261.t0093 209261.t3554 150
209261.t0093 209261.t3613 240
209261.t0093 209261.t3621 172
209261.t0093 209261.t3646 259
209261.t0093 209261.t3654 221
209261.t0093 209261.t3657 332
209261.t0093 209261.t3664 192
209261.t0093 209261.t3669 272
209261.t0093 209261.t3677 599
209261.t0093 209261.t3678 303
209261.t0093 209261.t3679 306
209261.t0093 209261.t3680 670
209261.t0093 209261.t3681 320
209261.t0093 209261.t3682 581
209261.t0093 209261.t3684 577
209261.t0093 209261.t3769 150
209261.t0093 209261.t3777 225
209261.t0093 209261.t3778 309
209261.t0093 209261.t3784 355
209261.t0093 209261.t3786 179
209261.t0093 209261.t3790 456
209261.t0093 209261.t3792 318
209261.t0093 209261.t3794 166
209261.t0093 209261.t3795 164
209261.t0093 209261.t3796 188
209261.t0093 209261.t3817 190
209261.t0093 209261.t3818 198
209261.t0093 209261.t3819 289
209261.t0093 209261.t3830 176
209261.t0093 209261.t3838 191
209261.t0093 209261.t3870 208
209261.t0093 209261.t3936 176
209261.t0093 209261.t3951 313
209261.t0093 209261.t3952 322
209261.t0093 209261.t3984 274
209261.t0093 209261.t3985 274
209261.t0093 209261.t4023 543
209261.t0093 209261.t4024 436
209261.t0093 209261.t4046 246
209261.t0093 209261.t4052 230
209261.t0093 209261.t4057 754
209261.t0093 209261.t4058 674
209261.t0093 209261.t4059 227
209261.t0093 209261.t4064 740
209261.t0093 209261.t4068 342
209261.t0093 209261.t4069 685
209261.t0093 209261.t4071 684
209261.t0093 209261.t4074 677
209261.t0093 209261.t4077 450
209261.t0093 209261.t4078 718
209261.t0093 209261.t4079 701
209261.t0093 209261.t4082 720
209261.t0093 209261.t4083 296
209261.t0093 209261.t4084 155
209261.t0093 209261.t4087 676
209261.t0093 209261.t4088 739
209261.t0093 209261.t4089 754
209261.t0093 209261.t4090 335
209261.t0093 209261.t4096 622
209261.t0093 209261.t4097 472
209261.t0093 209261.t4098 262
209261.t0093 209261.t4102 694
209261.t0093 209261.t4103 274
209261.t0093 209261.t4120 317
209261.t0093 209261.t4143 239
209261.t0093 209261.t4149 172
209261.t0093 209261.t4174 151
209261.t0093 209261.t4291 195
209261.t0093 209261.t4330 168
209261.t0093 209261.t4356 308
209261.t0093 209261.t4401 277
209261.t0093 209261.t4406 372
209261.t0093 209261.t4419 266
209261.t0093 209261.t4420 310
209261.t0093 209261.t4442 684
209261.t0093 209261.t4444 684
209261.t0093 209261.t4448 230
209261.t0093 209261.t4457 216
209261.t0093 209261.t4463 330
209261.t0093 209261.t4464 330
209261.t0093 209261.t4485 193
209261.t0093 209261.t4493 162
209261.t0093 209261.t4495 179
209261.t0093 209261.t4511 374
209261.t0093 209261.t4512 470
209261.t0093 209261.t4513 469
209261.t0093 209261.t4514 475
209261.t0093 209261.t4519 207
209261.t0093 209261.t4520 156
209261.t0093 209261.t4557 436
209261.t0093 209261.t4599 384
209261.t0093 209261.t4607 456
209261.t0093 209261.t4610 192
209261.t0093 209261.t4612 303
209261.t0093 209261.t4618 315
209261.t0093 209261.t4620 246
209261.t0093 209261.t4639 410
209261.t0094 209261.t0004 900
209261.t0094 209261.t0090 367
209261.t0094 209261.t0091 956
209261.t0094 209261.t0092 965
209261.t0094 209261.t0093 977
209261.t0094 209261.t0095 947
209261.t0094 209261.t0096 853
209261.t0094 209261.t0097 688
209261.t0094 209261.t0098 163
209261.t0094 209261.t0114 240
209261.t0094 209261.t0115 232
209261.t0094 209261.t0116 232
209261.t0094 209261.t0117 232
209261.t0094 209261.t0120 230
209261.t0094 209261.t0121 289
209261.t0094 209261.t0127 151
209261.t0094 209261.t0128 166
209261.t0094 209261.t0129 255
209261.t0094 209261.t0136 191
209261.t0094 209261.t0159 309
209261.t0094 209261.t0166 345
209261.t0094 209261.t0167 829
209261.t0094 209261.t0168 267
209261.t0094 209261.t0169 380
209261.t0094 209261.t0178 367
209261.t0094 209261.t0195 277
209261.t0094 209261.t0219 162
209261.t0094 209261.t0231 274
209261.t0094 209261.t0268 157
209261.t0094 209261.t0279 931
209261.t0094 209261.t0293 178
209261.t0094 209261.t0316 173
209261.t0094 209261.t0320 175
209261.t0094 209261.t0330 208
209261.t0094 209261.t0331 268
209261.t0094 209261.t0346 299
209261.t0094 209261.t0355 208
209261.t0094 209261.t0370 231
209261.t0094 209261.t0397 213
209261.t0094 209261.t0419 177
209261.t0094 209261.t0423 297
209261.t0094 209261.t0427 281
209261.t0094 209261.t0494 692
209261.t0094 209261.t0495 163
209261.t0094 209261.t0496 192
209261.t0094 209261.t0558 176
209261.t0094 209261.t0573 196
209261.t0094 209261.t0658 177
209261.t0094 209261.t0680 236
209261.t0094 209261.t0689 150
209261.t0094 209261.t0710 176
209261.t0094 209261.t0768 172
209261.t0094 209261.t0780 279
209261.t0094 209261.t0824 184
209261.t0094 209261.t0846 277
209261.t0094 209261.t0877 239
209261.t0094 209261.t0979 171
209261.t0094 209261.t0993 164
209261.t0094 209261.t1025 268
209261.t0094 209261.t1053 237
209261.t0094 209261.t1130 227
209261.t0094 209261.t1169 384
209261.t0094 209261.t1219 420
209261.t0094 209261.t1294 234
209261.t0094 209261.t1304 168
209261.t0094 209261.t1314 279
209261.t0094 209261.t1316 552
209261.t0094 209261.t1317 167
209261.t0094 209261.t1482 274
209261.t0094 209261.t1560 150
209261.t0094 209261.t1635 208
209261.t0094 209261.t1702 213
209261.t0094 209261.t1704 197
209261.t0094 209261.t1711 288
209261.t0094 209261.t1720 236
209261.t0094 209261.t1728 192
209261.t0094 209261.t1797 299
209261.t0094 209261.t1862 186
209261.t0094 209261.t1946 277
209261.t0094 209261.t1953 359
209261.t0094 209261.t1956 163
209261.t0094 209261.t1957 967
209261.t0094 209261.t1974 229
209261.t0094 209261.t1979 647
209261.t0094 209261.t2037 239
209261.t0094 209261.t2044 166
209261.t0094 209261.t2091 163
209261.t0094 209261.t2122 194
209261.t0094 209261.t2165 377
209261.t0094 209261.t2189 184
209261.t0094 209261.t2202 213
209261.t0094 209261.t2215 178
209261.t0094 209261.t2216 345
209261.t0094 209261.t2218 239
209261.t0094 209261.t2222 183
209261.t0094 209261.t2227 164
209261.t0094 209261.t2294 173
209261.t0094 209261.t2295 173
209261.t0094 209261.t2321 299
209261.t0094 209261.t2372 279
209261.t0094 209261.t2408 306
209261.t0094 209261.t2432 244
209261.t0094 209261.t2458 296
209261.t0094 209261.t2487 177
209261.t0094 209261.t2497 178
209261.t0094 209261.t2528 194
209261.t0094 209261.t2608 179
209261.t0094 209261.t2622 177
209261.t0094 209261.t2633 154
209261.t0094 209261.t2639 194
209261.t0094 209261.t2642 172
209261.t0094 209261.t2739 239
209261.t0094 209261.t2741 178
209261.t0094 209261.t2761 178
209261.t0094 209261.t2807 268
209261.t0094 209261.t2814 514
209261.t0094 209261.t2826 177
209261.t0094 209261.t2832 420
209261.t0094 209261.t2881 179
209261.t0094 209261.t2889 606
209261.t0094 209261.t2902 200
209261.t0094 209261.t2961 191
209261.t0094 209261.t2974 213
209261.t0094 209261.t2975 213
209261.t0094 209261.t2976 383
209261.t0094 209261.t2980 201
209261.t0094 209261.t2983 155
209261.t0094 209261.t2989 384
209261.t0094 209261.t3006 167
209261.t0094 209261.t3008 216
209261.t0094 209261.t3013 177
209261.t0094 209261.t3116 156
209261.t0094 209261.t3124 485
209261.t0094 209261.t3185 196
209261.t0094 209261.t3226 277
209261.t0094 209261.t3228 321
209261.t0094 209261.t3229 291
209261.t0094 209261.t3230 291
209261.t0094 209261.t3243 306
209261.t0094 209261.t3260 151
209261.t0094 209261.t3294 195
209261.t0094 209261.t3295 185
209261.t0094 209261.t3314 201
209261.t0094 209261.t3345 150
209261.t0094 209261.t3360 260
209261.t0094 209261.t3379 171
209261.t0094 209261.t3383 208
209261.t0094 209261.t3388 306
209261.t0094 209261.t3397 230
209261.t0094 209261.t3457 178
209261.t0094 209261.t3469 296
209261.t0094 209261.t3471 183
209261.t0094 209261.t3489 299
209261.t0094 209261.t3537 167
209261.t0094 209261.t3575 179
209261.t0094 209261.t3592 152
209261.t0094 209261.t3596 170
209261.t0094 209261.t3614 162
209261.t0094 209261.t3616 178
209261.t0094 209261.t3682 236
209261.t0094 209261.t3684 331
209261.t0094 209261.t3716 285
209261.t0094 209261.t3722 230
209261.t0094 209261.t3723 156
209261.t0094 209261.t3783 239
209261.t0094 209261.t3786 179
209261.t0094 209261.t3794 276
209261.t0094 209261.t3952 408
209261.t0094 209261.t3979 285
209261.t0094 209261.t3981 299
209261.t0094 209261.t3990 170
209261.t0094 209261.t3994 285
209261.t0094 209261.t4002 277
209261.t0094 209261.t4009 167
209261.t0094 209261.t4024 208
209261.t0094 209261.t4031 173
209261.t0094 209261.t4036 297
209261.t0094 209261.t4160 343
209261.t0094 209261.t4410 299
209261.t0094 209261.t4463 330
209261.t0094 209261.t4464 330
209261.t0094 209261.t4511 234
209261.t0094 209261.t4512 408
209261.t0094 209261.t4513 411
209261.t0094 209261.t4514 413
209261.t0094 209261.t4557 232
209261.t0094 209261.t4617 177
209261.t0095 209261.t0002 239
209261.t0095 209261.t0012 422
209261.t0095 209261.t0043 161
209261.t0095 209261.t0049 271
209261.t0095 209261.t0074 155
209261.t0095 209261.t0077 151
209261.t0095 209261.t0090 367
209261.t0095 209261.t0091 943
209261.t0095 209261.t0092 946
209261.t0095 209261.t0093 956
209261.t0095 209261.t0094 947
209261.t0095 209261.t0096 890
209261.t0095 209261.t0097 694
209261.t0095 209261.t0098 163
209261.t0095 209261.t0109 446
209261.t0095 209261.t0114 240
209261.t0095 209261.t0115 232
209261.t0095 209261.t0116 232
209261.t0095 209261.t0117 232
209261.t0095 209261.t0125 456
209261.t0095 209261.t0127 234
209261.t0095 209261.t0136 211
209261.t0095 209261.t0137 177
209261.t0095 209261.t0140 374
209261.t0095 209261.t0145 179
209261.t0095 209261.t0168 586
209261.t0095 209261.t0172 185
209261.t0095 209261.t0173 154
209261.t0095 209261.t0177 367
209261.t0095 209261.t0197 262
209261.t0095 209261.t0210 572
209261.t0095 209261.t0216 174
209261.t0095 209261.t0225 754
209261.t0095 209261.t0226 736
209261.t0095 209261.t0239 168
209261.t0095 209261.t0270 555
209261.t0095 209261.t0271 614
209261.t0095 209261.t0272 552
209261.t0095 209261.t0274 233
209261.t0095 209261.t0275 243
209261.t0095 209261.t0277 180
209261.t0095 209261.t0279 318
209261.t0095 209261.t0291 155
209261.t0095 209261.t0310 171
209261.t0095 209261.t0330 379
209261.t0095 209261.t0334 230
209261.t0095 209261.t0336 753
209261.t0095 209261.t0337 239
209261.t0095 209261.t0346 163
209261.t0095 209261.t0357 184
209261.t0095 209261.t0363 223
209261.t0095 209261.t0369 175
209261.t0095 209261.t0371 553
209261.t0095 209261.t0408 286
209261.t0095 209261.t0431 151
209261.t0095 209261.t0479 189
209261.t0095 209261.t0484 262
209261.t0095 209261.t0494 163
209261.t0095 209261.t0495 163
209261.t0095 209261.t0496 163
209261.t0095 209261.t0498 267
209261.t0095 209261.t0500 218
209261.t0095 209261.t0501 156
209261.t0095 209261.t0502 175
209261.t0095 209261.t0597 368
209261.t0095 209261.t0635 195
209261.t0095 209261.t0701 154
209261.t0095 209261.t0768 198
209261.t0095 209261.t0780 178
209261.t0095 209261.t0795 151
209261.t0095 209261.t0796 242
209261.t0095 209261.t0797 243
209261.t0095 209261.t0798 227
209261.t0095 209261.t0799 308
209261.t0095 209261.t0800 291
209261.t0095 209261.t0801 291
209261.t0095 209261.t0802 290
209261.t0095 209261.t0824 194
209261.t0095 209261.t0883 368
209261.t0095 209261.t0968 238
209261.t0095 209261.t0979 249
209261.t0095 209261.t1025 175
209261.t0095 209261.t1053 155
209261.t0095 209261.t1060 265
209261.t0095 209261.t1070 282
209261.t0095 209261.t1093 394
209261.t0095 209261.t1096 188
209261.t0095 209261.t1189 154
209261.t0095 209261.t1301 262
209261.t0095 209261.t1341 368
209261.t0095 209261.t1488 184
209261.t0095 209261.t1489 185
209261.t0095 209261.t1531 288
209261.t0095 209261.t1544 262
209261.t0095 209261.t1621 219
209261.t0095 209261.t1626 170
209261.t0095 209261.t1632 557
209261.t0095 209261.t1635 155
209261.t0095 209261.t1636 241
209261.t0095 209261.t1637 159
209261.t0095 209261.t1646 218
209261.t0095 209261.t1647 159
209261.t0095 209261.t1658 299
209261.t0095 209261.t1670 213
209261.t0095 209261.t1671 213
209261.t0095 209261.t1672 185
209261.t0095 209261.t1673 184
209261.t0095 209261.t1689 176
209261.t0095 209261.t1690 176
209261.t0095 209261.t1701 171
209261.t0095 209261.t1703 196
209261.t0095 209261.t1704 474
209261.t0095 209261.t1713 241
209261.t0095 209261.t1715 188
209261.t0095 209261.t1718 186
209261.t0095 209261.t1719 288
209261.t0095 209261.t1720 194
209261.t0095 209261.t1721 194
209261.t0095 209261.t1732 509
209261.t0095 209261.t1734 223
209261.t0095 209261.t1738 188
209261.t0095 209261.t1740 153
209261.t0095 209261.t1770 288
209261.t0095 209261.t1803 160
209261.t0095 209261.t1850 555
209261.t0095 209261.t1855 211
209261.t0095 209261.t1935 368
209261.t0095 209261.t1953 244
209261.t0095 209261.t1973 420
209261.t0095 209261.t1980 156
209261.t0095 209261.t2126 150
209261.t0095 209261.t2128 420
209261.t0095 209261.t2202 247
209261.t0095 209261.t2208 420
209261.t0095 209261.t2219 157
209261.t0095 209261.t2220 314
209261.t0095 209261.t2221 276
209261.t0095 209261.t2226 212
209261.t0095 209261.t2227 304
209261.t0095 209261.t2228 211
209261.t0095 209261.t2239 185
209261.t0095 209261.t2283 176
209261.t0095 209261.t2325 360
209261.t0095 209261.t2372 330
209261.t0095 209261.t2408 617
209261.t0095 209261.t2410 178
209261.t0095 209261.t2411 156
209261.t0095 209261.t2443 232
209261.t0095 209261.t2445 234
209261.t0095 209261.t2455 316
209261.t0095 209261.t2456 296
209261.t0095 209261.t2459 226
209261.t0095 209261.t2465 299
209261.t0095 209261.t2530 368
209261.t0095 209261.t2602 152
209261.t0095 209261.t2605 193
209261.t0095 209261.t2619 544
209261.t0095 209261.t2639 568
209261.t0095 209261.t2645 204
209261.t0095 209261.t2672 176
209261.t0095 209261.t2728 191
209261.t0095 209261.t2732 457
209261.t0095 209261.t2760 274
209261.t0095 209261.t2807 175
209261.t0095 209261.t2825 296
209261.t0095 209261.t2855 224
209261.t0095 209261.t2889 455
209261.t0095 209261.t2899 400
209261.t0095 209261.t2911 372
209261.t0095 209261.t2961 407
209261.t0095 209261.t2974 247
209261.t0095 209261.t2975 247
209261.t0095 209261.t2976 442
209261.t0095 209261.t2983 420
209261.t0095 209261.t2987 154
209261.t0095 209261.t3005 201
209261.t0095 209261.t3006 226
209261.t0095 209261.t3022 177
209261.t0095 209261.t3024 207
209261.t0095 209261.t3087 188
209261.t0095 209261.t3093 420
209261.t0095 209261.t3107 177
209261.t0095 209261.t3113 555
209261.t0095 209261.t3114 239
209261.t0095 209261.t3120 194
209261.t0095 209261.t3124 522
209261.t0095 209261.t3173 154
209261.t0095 209261.t3184 238
209261.t0095 209261.t3187 432
209261.t0095 209261.t3215 226
209261.t0095 209261.t3224 240
209261.t0095 209261.t3227 158
209261.t0095 209261.t3232 150
209261.t0095 209261.t3237 436
209261.t0095 209261.t3258 372
209261.t0095 209261.t3261 169
209261.t0095 209261.t3264 572
209261.t0095 209261.t3265 572
209261.t0095 209261.t3284 591
209261.t0095 209261.t3294 360
209261.t0095 209261.t3295 191
209261.t0095 209261.t3299 191
209261.t0095 209261.t3300 422
209261.t0095 209261.t3347 177
209261.t0095 209261.t3349 260
209261.t0095 209261.t3388 371
209261.t0095 209261.t3393 159
209261.t0095 209261.t3455 244
209261.t0095 209261.t3461 179
209261.t0095 209261.t3471 183
209261.t0095 209261.t3473 334
209261.t0095 209261.t3474 217
209261.t0095 209261.t3501 274
209261.t0095 209261.t3517 188
209261.t0095 209261.t3536 173
209261.t0095 209261.t3537 185
209261.t0095 209261.t3560 297
209261.t0095 209261.t3561 239
209261.t0095 209261.t3593 180
209261.t0095 209261.t3615 195
209261.t0095 209261.t3623 636
209261.t0095 209261.t3635 177
209261.t0095 209261.t3647 283
209261.t0095 209261.t3657 307
209261.t0095 209261.t3671 150
209261.t0095 209261.t3678 239
209261.t0095 209261.t3682 237
209261.t0095 209261.t3684 371
209261.t0095 209261.t3774 426
209261.t0095 209261.t3786 150
209261.t0095 209261.t3818 319
209261.t0095 209261.t3863 442
209261.t0095 209261.t3864 440
209261.t0095 209261.t3926 189
209261.t0095 209261.t3952 308
209261.t0095 209261.t3954 296
209261.t0095 209261.t3997 186
209261.t0095 209261.t4004 235
209261.t0095 209261.t4011 176
209261.t0095 209261.t4024 152
209261.t0095 209261.t4033 521
209261.t0095 209261.t4036 174
209261.t0095 209261.t4050 176
209261.t0095 209261.t4052 918
209261.t0095 209261.t4085 171
209261.t0095 209261.t4097 220
209261.t0095 209261.t4102 179
209261.t0095 209261.t4120 167
209261.t0095 209261.t4126 239
209261.t0095 209261.t4135 177
209261.t0095 209261.t4137 828
209261.t0095 209261.t4160 274
209261.t0095 209261.t4168 204
209261.t0095 209261.t4382 178
209261.t0095 209261.t4383 157
209261.t0095 209261.t4391 162
209261.t0095 209261.t4409 439
209261.t0095 209261.t4410 225
209261.t0095 209261.t4414 259
209261.t0095 209261.t4415 364
209261.t0095 209261.t4417 179
209261.t0095 209261.t4419 179
209261.t0095 209261.t4420 454
209261.t0095 209261.t4448 420
209261.t0095 209261.t4457 176
209261.t0095 209261.t4463 330
209261.t0095 209261.t4464 330
209261.t0095 209261.t4468 196
209261.t0095 209261.t4470 210
209261.t0095 209261.t4511 167
209261.t0095 209261.t4512 393
209261.t0095 209261.t4513 394
209261.t0095 209261.t4514 468
209261.t0095 209261.t4519 224
209261.t0095 209261.t4520 224
209261.t0095 209261.t4557 152
209261.t0095 209261.t4604 420
209261.t0095 209261.t4621 420
209261.t0096 209261.t0002 172
209261.t0096 209261.t0007 207
209261.t0096 209261.t0017 219
209261.t0096 209261.t0029 249
209261.t0096 209261.t0074 176
209261.t0096 209261.t0090 150
209261.t0096 209261.t0091 831
209261.t0096 209261.t0092 829
209261.t0096 209261.t0093 850
209261.t0096 209261.t0094 853
209261.t0096 209261.t0095 890
209261.t0096 209261.t0097 764
209261.t0096 209261.t0098 163
209261.t0096 209261.t0114 328
209261.t0096 209261.t0115 260
209261.t0096 209261.t0116 256
209261.t0096 209261.t0117 235
209261.t0096 209261.t0123 152
209261.t0096 209261.t0125 292
209261.t0096 209261.t0126 348
209261.t0096 209261.t0135 729
209261.t0096 209261.t0136 248
209261.t0096 209261.t0138 469
209261.t0096 209261.t0139 175
209261.t0096 209261.t0145 270
209261.t0096 209261.t0150 436
209261.t0096 209261.t0168 495
209261.t0096 209261.t0172 295
209261.t0096 209261.t0177 367
209261.t0096 209261.t0194 164
209261.t0096 209261.t0198 481
209261.t0096 209261.t0209 167
209261.t0096 209261.t0223 173
209261.t0096 209261.t0224 318
209261.t0096 209261.t0225 711
209261.t0096 209261.t0227 314
209261.t0096 209261.t0230 228
209261.t0096 209261.t0233 162
209261.t0096 209261.t0238 166
209261.t0096 209261.t0239 222
209261.t0096 209261.t0261 220
209261.t0096 209261.t0262 350
209261.t0096 209261.t0271 451
209261.t0096 209261.t0272 481
209261.t0096 209261.t0278 217
209261.t0096 209261.t0279 318
209261.t0096 209261.t0294 193
209261.t0096 209261.t0311 161
209261.t0096 209261.t0316 203
209261.t0096 209261.t0320 235
209261.t0096 209261.t0330 320
209261.t0096 209261.t0335 655
209261.t0096 209261.t0336 575
209261.t0096 209261.t0337 219
209261.t0096 209261.t0345 150
209261.t0096 209261.t0347 457
209261.t0096 209261.t0361 261
209261.t0096 209261.t0371 764
209261.t0096 209261.t0375 181
209261.t0096 209261.t0376 246
209261.t0096 209261.t0378 288
209261.t0096 209261.t0386 207
209261.t0096 209261.t0411 182
209261.t0096 209261.t0420 170
209261.t0096 209261.t0442 167
209261.t0096 209261.t0444 482
209261.t0096 209261.t0457 524
209261.t0096 209261.t0472 190
209261.t0096 209261.t0474 360
209261.t0096 209261.t0479 250
209261.t0096 209261.t0494 234
209261.t0096 209261.t0495 163
209261.t0096 209261.t0496 163
209261.t0096 209261.t0498 468
209261.t0096 209261.t0499 474
209261.t0096 209261.t0501 170
209261.t0096 209261.t0528 209
209261.t0096 209261.t0560 152
209261.t0096 209261.t0575 159
209261.t0096 209261.t0588 189
209261.t0096 209261.t0594 168
209261.t0096 209261.t0596 168
209261.t0096 209261.t0597 414
209261.t0096 209261.t0616 416
209261.t0096 209261.t0626 267
209261.t0096 209261.t0633 460
209261.t0096 209261.t0635 329
209261.t0096 209261.t0656 299
209261.t0096 209261.t0701 164
209261.t0096 209261.t0752 444
209261.t0096 209261.t0767 151
209261.t0096 209261.t0775 287
209261.t0096 209261.t0776 320
209261.t0096 209261.t0780 380
209261.t0096 209261.t0789 151
209261.t0096 209261.t0796 274
209261.t0096 209261.t0797 154
209261.t0096 209261.t0798 196
209261.t0096 209261.t0799 240
209261.t0096 209261.t0800 240
209261.t0096 209261.t0801 240
209261.t0096 209261.t0802 240
209261.t0096 209261.t0824 194
209261.t0096 209261.t0883 486
209261.t0096 209261.t0894 162
209261.t0096 209261.t0927 222
209261.t0096 209261.t0930 195
209261.t0096 209261.t0941 217
209261.t0096 209261.t0950 180
209261.t0096 209261.t0968 238
209261.t0096 209261.t0969 194
209261.t0096 209261.t0979 274
209261.t0096 209261.t0987 488
209261.t0096 209261.t0988 508
209261.t0096 209261.t1001 168
209261.t0096 209261.t1004 305
209261.t0096 209261.t1025 265
209261.t0096 209261.t1027 198
209261.t0096 209261.t1029 158
209261.t0096 209261.t1032 268
209261.t0096 209261.t1033 420
209261.t0096 209261.t1042 219
209261.t0096 209261.t1045 220
209261.t0096 209261.t1054 429
209261.t0096 209261.t1058 166
209261.t0096 209261.t1060 296
209261.t0096 209261.t1070 695
209261.t0096 209261.t1075 253
209261.t0096 209261.t1094 174
209261.t0096 209261.t1098 614
209261.t0096 209261.t1119 340
209261.t0096 209261.t1160 248
209261.t0096 209261.t1174 191
209261.t0096 209261.t1190 152
209261.t0096 209261.t1203 336
209261.t0096 209261.t1207 158
209261.t0096 209261.t1301 272
209261.t0096 209261.t1313 194
209261.t0096 209261.t1329 395
209261.t0096 209261.t1334 540
209261.t0096 209261.t1338 199
209261.t0096 209261.t1341 424
209261.t0096 209261.t1398 641
209261.t0096 209261.t1424 208
209261.t0096 209261.t1482 224
209261.t0096 209261.t1497 177
209261.t0096 209261.t1544 150
209261.t0096 209261.t1555 180
209261.t0096 209261.t1565 180
209261.t0096 209261.t1609 155
209261.t0096 209261.t1621 354
209261.t0096 209261.t1623 288
209261.t0096 209261.t1633 168
209261.t0096 209261.t1638 268
209261.t0096 209261.t1639 318
209261.t0096 209261.t1644 420
209261.t0096 209261.t1677 455
209261.t0096 209261.t1688 192
209261.t0096 209261.t1703 166
209261.t0096 209261.t1706 215
209261.t0096 209261.t1719 154
209261.t0096 209261.t1720 274
209261.t0096 209261.t1721 176
209261.t0096 209261.t1729 300
209261.t0096 209261.t1730 488
209261.t0096 209261.t1750 233
209261.t0096 209261.t1765 600
209261.t0096 209261.t1768 206
209261.t0096 209261.t1783 191
209261.t0096 209261.t1804 220
209261.t0096 209261.t1848 175
209261.t0096 209261.t1849 161
209261.t0096 209261.t1850 542
209261.t0096 209261.t1851 260
209261.t0096 209261.t1935 531
209261.t0096 209261.t1940 550
209261.t0096 209261.t1941 483
209261.t0096 209261.t1942 525
209261.t0096 209261.t1949 448
209261.t0096 209261.t1950 685
209261.t0096 209261.t1951 279
209261.t0096 209261.t1973 710
209261.t0096 209261.t2004 181
209261.t0096 209261.t2033 220
209261.t0096 209261.t2053 188
209261.t0096 209261.t2055 559
209261.t0096 209261.t2065 288
209261.t0096 209261.t2089 223
209261.t0096 209261.t2107 410
209261.t0096 209261.t2126 275
209261.t0096 209261.t2127 420
209261.t0096 209261.t2128 601
209261.t0096 209261.t2129 248
209261.t0096 209261.t2130 435
209261.t0096 209261.t2131 483
209261.t0096 209261.t2143 260
209261.t0096 209261.t2144 222
209261.t0096 209261.t2178 574
209261.t0096 209261.t2194 265
209261.t0096 209261.t2202 247
209261.t0096 209261.t2207 366
209261.t0096 209261.t2220 990
209261.t0096 209261.t2221 236
209261.t0096 209261.t2227 285
209261.t0096 209261.t2229 236
209261.t0096 209261.t2230 251
209261.t0096 209261.t2235 276
209261.t0096 209261.t2239 163
209261.t0096 209261.t2253 180
209261.t0096 209261.t2283 288
209261.t0096 209261.t2294 203
209261.t0096 209261.t2295 203
209261.t0096 209261.t2326 582
209261.t0096 209261.t2333 297
209261.t0096 209261.t2372 394
209261.t0096 209261.t2385 288
209261.t0096 209261.t2386 222
209261.t0096 209261.t2387 507
209261.t0096 209261.t2389 261
209261.t0096 209261.t2407 178
209261.t0096 209261.t2408 389
209261.t0096 209261.t2414 421
209261.t0096 209261.t2415 189
209261.t0096 209261.t2427 297
209261.t0096 209261.t2443 208
209261.t0096 209261.t2450 299
209261.t0096 209261.t2456 317
209261.t0096 209261.t2515 482
209261.t0096 209261.t2530 569
209261.t0096 209261.t2531 175
209261.t0096 209261.t2603 258
209261.t0096 209261.t2619 656
209261.t0096 209261.t2624 217
209261.t0096 209261.t2633 155
209261.t0096 209261.t2639 500
209261.t0096 209261.t2641 216
209261.t0096 209261.t2672 288
209261.t0096 209261.t2698 163
209261.t0096 209261.t2773 173
209261.t0096 209261.t2807 265
209261.t0096 209261.t2826 520
209261.t0096 209261.t2828 152
209261.t0096 209261.t2832 700
209261.t0096 209261.t2865 172
209261.t0096 209261.t2867 168
209261.t0096 209261.t2889 260
209261.t0096 209261.t2907 424
209261.t0096 209261.t2908 298
209261.t0096 209261.t2911 173
209261.t0096 209261.t2913 263
209261.t0096 209261.t2961 449
209261.t0096 209261.t2964 624
209261.t0096 209261.t2965 345
209261.t0096 209261.t2974 247
209261.t0096 209261.t2975 322
209261.t0096 209261.t2976 442
209261.t0096 209261.t2977 358
209261.t0096 209261.t2978 706
209261.t0096 209261.t2998 191
209261.t0096 209261.t3006 266
209261.t0096 209261.t3013 205
209261.t0096 209261.t3020 152
209261.t0096 209261.t3093 150
209261.t0096 209261.t3094 271
209261.t0096 209261.t3107 277
209261.t0096 209261.t3108 252
209261.t0096 209261.t3113 923
209261.t0096 209261.t3116 320
209261.t0096 209261.t3123 198
209261.t0096 209261.t3124 375
209261.t0096 209261.t3147 150
209261.t0096 209261.t3149 201
209261.t0096 209261.t3150 600
209261.t0096 209261.t3151 371
209261.t0096 209261.t3183 421
209261.t0096 209261.t3184 518
209261.t0096 209261.t3187 538
209261.t0096 209261.t3197 296
209261.t0096 209261.t3200 519
209261.t0096 209261.t3202 192
209261.t0096 209261.t3206 156
209261.t0096 209261.t3213 300
209261.t0096 209261.t3214 169
209261.t0096 209261.t3222 369
209261.t0096 209261.t3223 168
209261.t0096 209261.t3224 380
209261.t0096 209261.t3225 156
209261.t0096 209261.t3227 551
209261.t0096 209261.t3228 192
209261.t0096 209261.t3231 555
209261.t0096 209261.t3232 150
209261.t0096 209261.t3234 862
209261.t0096 209261.t3235 821
209261.t0096 209261.t3236 468
209261.t0096 209261.t3240 203
209261.t0096 209261.t3245 183
209261.t0096 209261.t3252 159
209261.t0096 209261.t3258 538
209261.t0096 209261.t3259 346
209261.t0096 209261.t3276 179
209261.t0096 209261.t3287 375
209261.t0096 209261.t3294 360
209261.t0096 209261.t3295 192
209261.t0096 209261.t3296 171
209261.t0096 209261.t3299 197
209261.t0096 209261.t3314 234
209261.t0096 209261.t3320 301
209261.t0096 209261.t3340 177
209261.t0096 209261.t3358 181
209261.t0096 209261.t3360 224
209261.t0096 209261.t3361 447
209261.t0096 209261.t3375 287
209261.t0096 209261.t3378 282
209261.t0096 209261.t3381 220
209261.t0096 209261.t3388 477
209261.t0096 209261.t3396 510
209261.t0096 209261.t3455 272
209261.t0096 209261.t3456 626
209261.t0096 209261.t3460 222
209261.t0096 209261.t3462 166
209261.t0096 209261.t3480 168
209261.t0096 209261.t3498 181
209261.t0096 209261.t3513 253
209261.t0096 209261.t3519 444
209261.t0096 209261.t3525 338
209261.t0096 209261.t3530 255
209261.t0096 209261.t3536 288
209261.t0096 209261.t3617 237
209261.t0096 209261.t3618 304
209261.t0096 209261.t3620 423
209261.t0096 209261.t3621 195
209261.t0096 209261.t3623 698
209261.t0096 209261.t3644 180
209261.t0096 209261.t3646 269
209261.t0096 209261.t3649 157
209261.t0096 209261.t3667 263
209261.t0096 209261.t3668 222
209261.t0096 209261.t3678 208
209261.t0096 209261.t3682 237
209261.t0096 209261.t3684 332
209261.t0096 209261.t3705 416
209261.t0096 209261.t3708 237
209261.t0096 209261.t3775 158
209261.t0096 209261.t3785 153
209261.t0096 209261.t3794 409
209261.t0096 209261.t3807 172
209261.t0096 209261.t3808 349
209261.t0096 209261.t3818 252
209261.t0096 209261.t3877 288
209261.t0096 209261.t3925 436
209261.t0096 209261.t3950 205
209261.t0096 209261.t3957 235
209261.t0096 209261.t3999 496
209261.t0096 209261.t4011 363
209261.t0096 209261.t4014 357
209261.t0096 209261.t4016 246
209261.t0096 209261.t4018 157
209261.t0096 209261.t4024 152
209261.t0096 209261.t4086 303
209261.t0096 209261.t4102 336
209261.t0096 209261.t4137 420
209261.t0096 209261.t4153 253
209261.t0096 209261.t4160 292
209261.t0096 209261.t4164 183
209261.t0096 209261.t4304 256
209261.t0096 209261.t4364 151
209261.t0096 209261.t4374 282
209261.t0096 209261.t4382 159
209261.t0096 209261.t4399 590
209261.t0096 209261.t4408 178
209261.t0096 209261.t4409 186
209261.t0096 209261.t4410 445
209261.t0096 209261.t4412 159
209261.t0096 209261.t4414 243
209261.t0096 209261.t4415 315
209261.t0096 209261.t4417 179
209261.t0096 209261.t4419 179
209261.t0096 209261.t4420 569
209261.t0096 209261.t4442 151
209261.t0096 209261.t4457 259
209261.t0096 209261.t4463 307
209261.t0096 209261.t4464 817
209261.t0096 209261.t4468 199
209261.t0096 209261.t4470 363
209261.t0096 209261.t4471 311
209261.t0096 209261.t4504 207
209261.t0096 209261.t4511 546
209261.t0096 209261.t4512 474
209261.t0096 209261.t4513 912
209261.t0096 209261.t4514 912
209261.t0096 209261.t4557 151
209261.t0096 209261.t4579 172
209261.t0096 209261.t4600 633
209261.t0096 209261.t4601 152
209261.t0096 209261.t4615 175
209261.t0096 209261.t4616 202
209261.t0096 209261.t4619 151
209261.t0096 209261.t4622 178
209261.t0096 209261.t4637 157
209261.t0097 209261.t0012 787
209261.t0097 209261.t0013 283
209261.t0097 209261.t0091 668
209261.t0097 209261.t0092 674
209261.t0097 209261.t0093 676
209261.t0097 209261.t0094 688
209261.t0097 209261.t0095 694
209261.t0097 209261.t0096 764
209261.t0097 209261.t0098 260
209261.t0097 209261.t0099 246
209261.t0097 209261.t0123 159
209261.t0097 209261.t0125 169
209261.t0097 209261.t0136 423
209261.t0097 209261.t0137 422
209261.t0097 209261.t0144 181
209261.t0097 209261.t0152 473
209261.t0097 209261.t0168 384
209261.t0097 209261.t0175 198
209261.t0097 209261.t0194 185
209261.t0097 209261.t0205 207
209261.t0097 209261.t0238 161
209261.t0097 209261.t0247 653
209261.t0097 209261.t0271 250
209261.t0097 209261.t0272 408
209261.t0097 209261.t0278 344
209261.t0097 209261.t0291 441
209261.t0097 209261.t0301 275
209261.t0097 209261.t0309 226
209261.t0097 209261.t0312 223
209261.t0097 209261.t0313 484
209261.t0097 209261.t0314 712
209261.t0097 209261.t0315 207
209261.t0097 209261.t0317 403
209261.t0097 209261.t0318 327
209261.t0097 209261.t0319 300
209261.t0097 209261.t0361 406
209261.t0097 209261.t0364 212
209261.t0097 209261.t0372 179
209261.t0097 209261.t0429 184
209261.t0097 209261.t0444 150
209261.t0097 209261.t0491 153
209261.t0097 209261.t0541 186
209261.t0097 209261.t0585 327
209261.t0097 209261.t0594 729
209261.t0097 209261.t0595 420
209261.t0097 209261.t0596 156
209261.t0097 209261.t0601 161
209261.t0097 209261.t0611 242
209261.t0097 209261.t0626 332
209261.t0097 209261.t0679 284
209261.t0097 209261.t0681 489
209261.t0097 209261.t0747 346
209261.t0097 209261.t0752 189
209261.t0097 209261.t0754 233
209261.t0097 209261.t0766 171
209261.t0097 209261.t0772 171
209261.t0097 209261.t0780 190
209261.t0097 209261.t0931 163
209261.t0097 209261.t0959 244
209261.t0097 209261.t0960 244
209261.t0097 209261.t0971 315
209261.t0097 209261.t0972 330
209261.t0097 209261.t0983 156
209261.t0097 209261.t1014 176
209261.t0097 209261.t1033 162
209261.t0097 209261.t1053 297
209261.t0097 209261.t1070 212
209261.t0097 209261.t1204 194
209261.t0097 209261.t1226 235
209261.t0097 209261.t1237 207
209261.t0097 209261.t1258 151
209261.t0097 209261.t1308 281
209261.t0097 209261.t1398 262
209261.t0097 209261.t1423 162
209261.t0097 209261.t1438 201
209261.t0097 209261.t1467 200
209261.t0097 209261.t1478 423
209261.t0097 209261.t1500 200
209261.t0097 209261.t1526 468
209261.t0097 209261.t1589 263
209261.t0097 209261.t1615 152
209261.t0097 209261.t1621 255
209261.t0097 209261.t1626 159
209261.t0097 209261.t1636 262
209261.t0097 209261.t1769 555
209261.t0097 209261.t1773 191
209261.t0097 209261.t1808 267
209261.t0097 209261.t1809 555
209261.t0097 209261.t1855 236
209261.t0097 209261.t1857 177
209261.t0097 209261.t1860 327
209261.t0097 209261.t1894 221
209261.t0097 209261.t1940 285
209261.t0097 209261.t1941 442
209261.t0097 209261.t1942 249
209261.t0097 209261.t1973 422
209261.t0097 209261.t2002 459
209261.t0097 209261.t2107 157
209261.t0097 209261.t2127 150
209261.t0097 209261.t2128 307
209261.t0097 209261.t2146 372
209261.t0097 209261.t2155 205
209261.t0097 209261.t2160 320
209261.t0097 209261.t2167 291
209261.t0097 209261.t2178 259
209261.t0097 209261.t2195 151
209261.t0097 209261.t2324 320
209261.t0097 209261.t2341 451
209261.t0097 209261.t2342 392
209261.t0097 209261.t2373 159
209261.t0097 209261.t2439 192
209261.t0097 209261.t2440 243
209261.t0097 209261.t2441 308
209261.t0097 209261.t2458 230
209261.t0097 209261.t2459 200
209261.t0097 209261.t2512 402
209261.t0097 209261.t2636 633
209261.t0097 209261.t2816 392
209261.t0097 209261.t2825 177
209261.t0097 209261.t2832 224
209261.t0097 209261.t2865 202
209261.t0097 209261.t2867 299
209261.t0097 209261.t2914 226
209261.t0097 209261.t2962 320
209261.t0097 209261.t2965 394
209261.t0097 209261.t2966 210
209261.t0097 209261.t2989 229
209261.t0097 209261.t3012 168
209261.t0097 209261.t3024 423
209261.t0097 209261.t3097 154
209261.t0097 209261.t3104 173
209261.t0097 209261.t3107 152
209261.t0097 209261.t3108 189
209261.t0097 209261.t3116 223
209261.t0097 209261.t3120 191
209261.t0097 209261.t3124 192
209261.t0097 209261.t3127 296
209261.t0097 209261.t3149 427
209261.t0097 209261.t3150 245
209261.t0097 209261.t3168 287
209261.t0097 209261.t3206 256
209261.t0097 209261.t3225 423
209261.t0097 209261.t3227 158
209261.t0097 209261.t3234 315
209261.t0097 209261.t3235 205
209261.t0097 209261.t3245 156
209261.t0097 209261.t3259 283
209261.t0097 209261.t3300 196
209261.t0097 209261.t3313 244
209261.t0097 209261.t3326 293
209261.t0097 209261.t3340 151
209261.t0097 209261.t3346 175
209261.t0097 209261.t3354 660
209261.t0097 209261.t3361 609
209261.t0097 209261.t3362 547
209261.t0097 209261.t3379 186
209261.t0097 209261.t3390 169
209261.t0097 209261.t3455 442
209261.t0097 209261.t3514 275
209261.t0097 209261.t3519 358
209261.t0097 209261.t3525 231
209261.t0097 209261.t3561 152
209261.t0097 209261.t3677 360
209261.t0097 209261.t3678 360
209261.t0097 209261.t3679 156
209261.t0097 209261.t3680 320
209261.t0097 209261.t3692 156
209261.t0097 209261.t3700 242
209261.t0097 209261.t3783 280
209261.t0097 209261.t3784 194
209261.t0097 209261.t3785 290
209261.t0097 209261.t3786 209
209261.t0097 209261.t3794 236
209261.t0097 209261.t3796 171
209261.t0097 209261.t3814 160
209261.t0097 209261.t3925 157
209261.t0097 209261.t3939 153
209261.t0097 209261.t3950 221
209261.t0097 209261.t3951 190
209261.t0097 209261.t3995 238
209261.t0097 209261.t3999 184
209261.t0097 209261.t4011 240
209261.t0097 209261.t4023 468
209261.t0097 209261.t4036 487
209261.t0097 209261.t4130 282
209261.t0097 209261.t4131 282
209261.t0097 209261.t4143 178
209261.t0097 209261.t4175 151
209261.t0097 209261.t4189 176
209261.t0097 209261.t4348 233
209261.t0097 209261.t4352 230
209261.t0097 209261.t4383 428
209261.t0097 209261.t4396 163
209261.t0097 209261.t4407 235
209261.t0097 209261.t4418 223
209261.t0097 209261.t4419 160
209261.t0097 209261.t4590 420
209261.t0097 209261.t4593 172
209261.t0097 209261.t4599 177
209261.t0097 209261.t4602 379
209261.t0098 209261.t0048 318
209261.t0098 209261.t0049 381
209261.t0098 209261.t0066 159
209261.t0098 209261.t0068 168
209261.t0098 209261.t0091 207
209261.t0098 209261.t0092 163
209261.t0098 209261.t0093 197
209261.t0098 209261.t0094 163
209261.t0098 209261.t0095 163
209261.t0098 209261.t0096 163
209261.t0098 209261.t0097 260
209261.t0098 209261.t0099 913
209261.t0098 209261.t0100 481
209261.t0098 209261.t0101 270
209261.t0098 209261.t0102 234
209261.t0098 209261.t0105 262
209261.t0098 209261.t0106 236
209261.t0098 209261.t0107 235
209261.t0098 209261.t0109 232
209261.t0098 209261.t0110 187
209261.t0098 209261.t0111 221
209261.t0098 209261.t0112 221
209261.t0098 209261.t0120 256
209261.t0098 209261.t0132 191
209261.t0098 209261.t0134 180
209261.t0098 209261.t0137 204
209261.t0098 209261.t0144 165
209261.t0098 209261.t0146 196
209261.t0098 209261.t0183 167
209261.t0098 209261.t0193 163
209261.t0098 209261.t0194 192
209261.t0098 209261.t0215 367
209261.t0098 209261.t0216 384
209261.t0098 209261.t0231 249
209261.t0098 209261.t0232 226
209261.t0098 209261.t0242 318
209261.t0098 209261.t0280 200
209261.t0098 209261.t0289 328
209261.t0098 209261.t0310 165
209261.t0098 209261.t0324 151
209261.t0098 209261.t0325 151
209261.t0098 209261.t0334 164
209261.t0098 209261.t0374 284
209261.t0098 209261.t0442 307
209261.t0098 209261.t0496 688
209261.t0098 209261.t0531 202
209261.t0098 209261.t0533 318
209261.t0098 209261.t0587 216
209261.t0098 209261.t0632 603
209261.t0098 209261.t0681 177
209261.t0098 209261.t0720 268
209261.t0098 209261.t0751 159
209261.t0098 209261.t0871 272
209261.t0098 209261.t0955 216
209261.t0098 209261.t0971 444
209261.t0098 209261.t0972 474
209261.t0098 209261.t0994 184
209261.t0098 209261.t1028 238
209261.t0098 209261.t1030 161
209261.t0098 209261.t1031 224
209261.t0098 209261.t1043 176
209261.t0098 209261.t1061 366
209261.t0098 209261.t1062 366
209261.t0098 209261.t1102 164
209261.t0098 209261.t1181 167
209261.t0098 209261.t1293 360
209261.t0098 209261.t1338 155
209261.t0098 209261.t1411 170
209261.t0098 209261.t1467 190
209261.t0098 209261.t1507 150
209261.t0098 209261.t1513 268
209261.t0098 209261.t1526 156
209261.t0098 209261.t1530 160
209261.t0098 209261.t1558 166
209261.t0098 209261.t1632 743
209261.t0098 209261.t1636 167
209261.t0098 209261.t1637 181
209261.t0098 209261.t1683 673
209261.t0098 209261.t1688 360
209261.t0098 209261.t1719 323
209261.t0098 209261.t1732 520
209261.t0098 209261.t1795 230
209261.t0098 209261.t1825 165
209261.t0098 209261.t1856 152
209261.t0098 209261.t1857 157
209261.t0098 209261.t1942 177
209261.t0098 209261.t1972 200
209261.t0098 209261.t1974 330
209261.t0098 209261.t2014 297
209261.t0098 209261.t2057 223
209261.t0098 209261.t2063 192
209261.t0098 209261.t2146 150
209261.t0098 209261.t2165 174
209261.t0098 209261.t2189 163
209261.t0098 209261.t2225 171
209261.t0098 209261.t2227 169
209261.t0098 209261.t2233 184
209261.t0098 209261.t2237 204
209261.t0098 209261.t2296 236
209261.t0098 209261.t2325 151
209261.t0098 209261.t2327 344
209261.t0098 209261.t2338 229
209261.t0098 209261.t2347 177
209261.t0098 209261.t2361 153
209261.t0098 209261.t2405 239
209261.t0098 209261.t2440 301
209261.t0098 209261.t2441 316
209261.t0098 209261.t2446 177
209261.t0098 209261.t2447 245
209261.t0098 209261.t2459 190
209261.t0098 209261.t2484 180
209261.t0098 209261.t2495 249
209261.t0098 209261.t2532 186
209261.t0098 209261.t2617 538
209261.t0098 209261.t2618 496
209261.t0098 209261.t2619 240
209261.t0098 209261.t2629 212
209261.t0098 209261.t2632 206
209261.t0098 209261.t2637 316
209261.t0098 209261.t2704 216
209261.t0098 209261.t2714 423
209261.t0098 209261.t2728 151
209261.t0098 209261.t2730 164
209261.t0098 209261.t2825 423
209261.t0098 209261.t2829 650
209261.t0098 209261.t2852 297
209261.t0098 209261.t2854 305
209261.t0098 209261.t2866 230
209261.t0098 209261.t2873 344
209261.t0098 209261.t2911 204
209261.t0098 209261.t2919 163
209261.t0098 209261.t2959 287
209261.t0098 209261.t2960 303
209261.t0098 209261.t2976 152
209261.t0098 209261.t2997 318
209261.t0098 209261.t3012 202
209261.t0098 209261.t3013 183
209261.t0098 209261.t3022 204
209261.t0098 209261.t3094 163
209261.t0098 209261.t3103 187
209261.t0098 209261.t3125 266
209261.t0098 209261.t3131 163
209261.t0098 209261.t3191 316
209261.t0098 209261.t3202 701
209261.t0098 209261.t3213 160
209261.t0098 209261.t3214 356
209261.t0098 209261.t3218 395
209261.t0098 209261.t3235 180
209261.t0098 209261.t3261 158
209261.t0098 209261.t3274 394
209261.t0098 209261.t3301 202
209261.t0098 209261.t3313 360
209261.t0098 209261.t3323 170
209261.t0098 209261.t3342 152
209261.t0098 209261.t3389 249
209261.t0098 209261.t3397 256
209261.t0098 209261.t3408 192
209261.t0098 209261.t3465 246
209261.t0098 209261.t3503 179
209261.t0098 209261.t3596 156
209261.t0098 209261.t3613 192
209261.t0098 209261.t3617 192
209261.t0098 209261.t3618 196
209261.t0098 209261.t3622 163
209261.t0098 209261.t3640 163
209261.t0098 209261.t3642 202
209261.t0098 209261.t3643 199
209261.t0098 209261.t3652 158
209261.t0098 209261.t3722 256
209261.t0098 209261.t3775 177
209261.t0098 209261.t3778 168
209261.t0098 209261.t3788 168
209261.t0098 209261.t3793 187
209261.t0098 209261.t3794 388
209261.t0098 209261.t3818 340
209261.t0098 209261.t3819 340
209261.t0098 209261.t3842 262
209261.t0098 209261.t3866 274
209261.t0098 209261.t3923 333
209261.t0098 209261.t3974 221
209261.t0098 209261.t3989 224
209261.t0098 209261.t3990 160
209261.t0098 209261.t4025 199
209261.t0098 209261.t4058 247
209261.t0098 209261.t4059 242
209261.t0098 209261.t4072 198
209261.t0098 209261.t4120 559
209261.t0098 209261.t4122 156
209261.t0098 209261.t4149 422
209261.t0098 209261.t4172 154
209261.t0098 209261.t4331 192
209261.t0098 209261.t4392 204
209261.t0098 209261.t4393 160
209261.t0098 209261.t4420 235
209261.t0098 209261.t4439 262
209261.t0098 209261.t4510 150
209261.t0098 209261.t4629 173
209261.t0099 209261.t0002 211
209261.t0099 209261.t0012 236
209261.t0099 209261.t0013 251
209261.t0099 209261.t0020 266
209261.t0099 209261.t0097 246
209261.t0099 209261.t0098 913
209261.t0099 209261.t0100 713
209261.t0099 209261.t0101 278
209261.t0099 209261.t0102 240
209261.t0099 209261.t0105 264
209261.t0099 209261.t0106 256
209261.t0099 209261.t0107 239
209261.t0099 209261.t0109 234
209261.t0099 209261.t0110 163
209261.t0099 209261.t0111 232
209261.t0099 209261.t0112 232
209261.t0099 209261.t0150 162
209261.t0099 209261.t0165 537
209261.t0099 209261.t0209 168
209261.t0099 209261.t0215 178
209261.t0099 209261.t0255 167
209261.t0099 209261.t0267 327
209261.t0099 209261.t0317 236
209261.t0099 209261.t0323 186
209261.t0099 209261.t0341 266
209261.t0099 209261.t0363 151
209261.t0099 209261.t0374 233
209261.t0099 209261.t0466 159
209261.t0099 209261.t0504 156
209261.t0099 209261.t0528 192
209261.t0099 209261.t0541 241
209261.t0099 209261.t0543 159
209261.t0099 209261.t0557 300
209261.t0099 209261.t0617 197
209261.t0099 209261.t0626 534
209261.t0099 209261.t0627 214
209261.t0099 209261.t0628 335
209261.t0099 209261.t0650 212
209261.t0099 209261.t0652 216
209261.t0099 209261.t0701 212
209261.t0099 209261.t0747 236
209261.t0099 209261.t0748 459
209261.t0099 209261.t0755 200
209261.t0099 209261.t0756 178
209261.t0099 209261.t0807 179
209261.t0099 209261.t0871 510
209261.t0099 209261.t0872 447
209261.t0099 209261.t0881 279
209261.t0099 209261.t0886 296
209261.t0099 209261.t0887 153
209261.t0099 209261.t0929 216
209261.t0099 209261.t0971 471
209261.t0099 209261.t0972 259
209261.t0099 209261.t0992 154
209261.t0099 209261.t0993 156
209261.t0099 209261.t0995 291
209261.t0099 209261.t1043 171
209261.t0099 209261.t1056 216
209261.t0099 209261.t1060 421
209261.t0099 209261.t1070 151
209261.t0099 209261.t1092 153
209261.t0099 209261.t1169 223
209261.t0099 209261.t1171 277
209261.t0099 209261.t1177 459
209261.t0099 209261.t1181 215
209261.t0099 209261.t1219 152
209261.t0099 209261.t1233 216
209261.t0099 209261.t1302 212
209261.t0099 209261.t1321 547
209261.t0099 209261.t1481 279
209261.t0099 209261.t1547 178
209261.t0099 209261.t1565 178
209261.t0099 209261.t1627 614
209261.t0099 209261.t1677 266
209261.t0099 209261.t1698 174
209261.t0099 209261.t1699 216
209261.t0099 209261.t1704 303
209261.t0099 209261.t1709 227
209261.t0099 209261.t1719 638
209261.t0099 209261.t1795 320
209261.t0099 209261.t1808 150
209261.t0099 209261.t1845 323
209261.t0099 209261.t1852 183
209261.t0099 209261.t1855 208
209261.t0099 209261.t1934 159
209261.t0099 209261.t1940 181
209261.t0099 209261.t1941 160
209261.t0099 209261.t1942 178
209261.t0099 209261.t1953 182
209261.t0099 209261.t1972 266
209261.t0099 209261.t1994 196
209261.t0099 209261.t2044 223
209261.t0099 209261.t2068 165
209261.t0099 209261.t2113 159
209261.t0099 209261.t2134 228
209261.t0099 209261.t2165 164
209261.t0099 209261.t2178 632
209261.t0099 209261.t2250 358
209261.t0099 209261.t2260 223
209261.t0099 209261.t2264 191
209261.t0099 209261.t2321 200
209261.t0099 209261.t2373 188
209261.t0099 209261.t2393 160
209261.t0099 209261.t2395 224
209261.t0099 209261.t2453 223
209261.t0099 209261.t2461 223
209261.t0099 209261.t2468 475
209261.t0099 209261.t2469 291
209261.t0099 209261.t2472 187
209261.t0099 209261.t2507 447
209261.t0099 209261.t2512 461
209261.t0099 209261.t2529 259
209261.t0099 209261.t2537 279
209261.t0099 209261.t2617 238
209261.t0099 209261.t2656 231
209261.t0099 209261.t2687 152
209261.t0099 209261.t2727 181
209261.t0099 209261.t2728 223
209261.t0099 209261.t2730 667
209261.t0099 209261.t2804 217
209261.t0099 209261.t2810 308
209261.t0099 209261.t2829 165
209261.t0099 209261.t2852 232
209261.t0099 209261.t2855 161
209261.t0099 209261.t2866 214
209261.t0099 209261.t2877 156
209261.t0099 209261.t2880 536
209261.t0099 209261.t2888 226
209261.t0099 209261.t2901 448
209261.t0099 209261.t2923 156
209261.t0099 209261.t2977 216
209261.t0099 209261.t2987 172
209261.t0099 209261.t2989 223
209261.t0099 209261.t3005 253
209261.t0099 209261.t3095 268
209261.t0099 209261.t3102 270
209261.t0099 209261.t3103 165
209261.t0099 209261.t3173 172
209261.t0099 209261.t3187 191
209261.t0099 209261.t3191 194
209261.t0099 209261.t3198 168
209261.t0099 209261.t3205 544
209261.t0099 209261.t3214 203
209261.t0099 209261.t3224 206
209261.t0099 209261.t3237 199
209261.t0099 209261.t3249 198
209261.t0099 209261.t3313 367
209261.t0099 209261.t3320 171
209261.t0099 209261.t3328 152
209261.t0099 209261.t3339 690
209261.t0099 209261.t3346 323
209261.t0099 209261.t3358 283
209261.t0099 209261.t3382 166
209261.t0099 209261.t3384 323
209261.t0099 209261.t3462 192
209261.t0099 209261.t3469 223
209261.t0099 209261.t3473 664
209261.t0099 209261.t3474 664
209261.t0099 209261.t3476 159
209261.t0099 209261.t3479 562
209261.t0099 209261.t3488 257
209261.t0099 209261.t3494 158
209261.t0099 209261.t3499 202
209261.t0099 209261.t3504 151
209261.t0099 209261.t3508 237
209261.t0099 209261.t3517 211
209261.t0099 209261.t3529 179
209261.t0099 209261.t3596 156
209261.t0099 209261.t3621 536
209261.t0099 209261.t3622 250
209261.t0099 209261.t3639 158
209261.t0099 209261.t3647 335
209261.t0099 209261.t3682 553
209261.t0099 209261.t3683 217
209261.t0099 209261.t3684 158
209261.t0099 209261.t3692 208
209261.t0099 209261.t3706 197
209261.t0099 209261.t3764 443
209261.t0099 209261.t3777 636
209261.t0099 209261.t3787 460
209261.t0099 209261.t3788 530
209261.t0099 209261.t3842 264
209261.t0099 209261.t3904 200
209261.t0099 209261.t3989 224
209261.t0099 209261.t3990 160
209261.t0099 209261.t4002 231
209261.t0099 209261.t4024 280
209261.t0099 209261.t4042 299
209261.t0099 209261.t4054 152
209261.t0099 209261.t4059 159
209261.t0099 209261.t4072 160
209261.t0099 209261.t4082 158
209261.t0099 209261.t4090 639
209261.t0099 209261.t4119 213
209261.t0099 209261.t4122 156
209261.t0099 209261.t4141 181
209261.t0099 209261.t4161 170
209261.t0099 209261.t4166 266
209261.t0099 209261.t4167 266
209261.t0099 209261.t4234 459
209261.t0099 209261.t4237 170
209261.t0099 209261.t4277 191
209261.t0099 209261.t4280 152
209261.t0099 209261.t4291 279
209261.t0099 209261.t4355 323
209261.t0099 209261.t4375 154
209261.t0099 209261.t4382 185
209261.t0099 209261.t4383 198
209261.t0099 209261.t4401 200
209261.t0099 209261.t4439 264
209261.t0099 209261.t4443 157
209261.t0099 209261.t4444 192
209261.t0099 209261.t4445 196
209261.t0099 209261.t4468 234
209261.t0099 209261.t4485 232
209261.t0099 209261.t4494 154
209261.t0099 209261.t4504 227
209261.t0099 209261.t4505 266
209261.t0099 209261.t4519 282
209261.t0099 209261.t4520 282
209261.t0099 209261.t4543 412
209261.t0099 209261.t4544 412
209261.t0099 209261.t4547 268
209261.t0099 209261.t4557 280
209261.t0099 209261.t4610 288
209261.t0100 209261.t0012 571
209261.t0100 209261.t0013 159
209261.t0100 209261.t0049 284
209261.t0100 209261.t0090 773
209261.t0100 209261.t0092 416
209261.t0100 209261.t0098 481
209261.t0100 209261.t0099 713
209261.t0100 209261.t0101 418
209261.t0100 209261.t0102 341
209261.t0100 209261.t0105 474
209261.t0100 209261.t0106 483
209261.t0100 209261.t0107 425
209261.t0100 209261.t0108 494
209261.t0100 209261.t0109 442
209261.t0100 209261.t0110 235
209261.t0100 209261.t0111 332
209261.t0100 209261.t0112 332
209261.t0100 209261.t0113 203
209261.t0100 209261.t0114 159
209261.t0100 209261.t0137 177
209261.t0100 209261.t0140 163
209261.t0100 209261.t0141 288
209261.t0100 209261.t0163 255
209261.t0100 209261.t0165 295
209261.t0100 209261.t0175 297
209261.t0100 209261.t0176 421
209261.t0100 209261.t0185 595
209261.t0100 209261.t0189 298
209261.t0100 209261.t0192 404
209261.t0100 209261.t0208 184
209261.t0100 209261.t0210 208
209261.t0100 209261.t0212 207
209261.t0100 209261.t0231 737
209261.t0100 209261.t0232 649
209261.t0100 209261.t0239 171
209261.t0100 209261.t0257 629
209261.t0100 209261.t0263 578
209261.t0100 209261.t0277 279
209261.t0100 209261.t0293 344
209261.t0100 209261.t0299 167
209261.t0100 209261.t0310 216
209261.t0100 209261.t0358 423
209261.t0100 209261.t0409 261
209261.t0100 209261.t0419 285
209261.t0100 209261.t0424 176
209261.t0100 209261.t0425 177
209261.t0100 209261.t0430 238
209261.t0100 209261.t0431 616
209261.t0100 209261.t0449 177
209261.t0100 209261.t0463 421
209261.t0100 209261.t0480 237
209261.t0100 209261.t0482 189
209261.t0100 209261.t0486 164
209261.t0100 209261.t0505 216
209261.t0100 209261.t0507 215
209261.t0100 209261.t0564 462
209261.t0100 209261.t0574 555
209261.t0100 209261.t0586 634
209261.t0100 209261.t0587 394
209261.t0100 209261.t0592 696
209261.t0100 209261.t0595 344
209261.t0100 209261.t0605 257
209261.t0100 209261.t0608 248
209261.t0100 209261.t0609 291
209261.t0100 209261.t0627 200
209261.t0100 209261.t0628 203
209261.t0100 209261.t0644 278
209261.t0100 209261.t0648 212
209261.t0100 209261.t0651 160
209261.t0100 209261.t0652 722
209261.t0100 209261.t0655 215
209261.t0100 209261.t0656 288
209261.t0100 209261.t0698 198
209261.t0100 209261.t0702 157
209261.t0100 209261.t0747 298
209261.t0100 209261.t0748 585
209261.t0100 209261.t0756 157
209261.t0100 209261.t0766 180
209261.t0100 209261.t0774 579
209261.t0100 209261.t0784 239
209261.t0100 209261.t0788 218
209261.t0100 209261.t0791 579
209261.t0100 209261.t0792 297
209261.t0100 209261.t0800 384
209261.t0100 209261.t0801 297
209261.t0100 209261.t0802 297
209261.t0100 209261.t0806 273
209261.t0100 209261.t0807 423
209261.t0100 209261.t0872 177
209261.t0100 209261.t0880 607
209261.t0100 209261.t0881 747
209261.t0100 209261.t0883 155
209261.t0100 209261.t0886 570
209261.t0100 209261.t0903 177
209261.t0100 209261.t0904 184
209261.t0100 209261.t0907 152
209261.t0100 209261.t0908 239
209261.t0100 209261.t0917 208
209261.t0100 209261.t0918 625
209261.t0100 209261.t0920 297
209261.t0100 209261.t0929 180
209261.t0100 209261.t0930 442
209261.t0100 209261.t0931 169
209261.t0100 209261.t0952 177
209261.t0100 209261.t0953 177
209261.t0100 209261.t0954 161
209261.t0100 209261.t0956 282
209261.t0100 209261.t0957 177
209261.t0100 209261.t0958 213
209261.t0100 209261.t0961 416
209261.t0100 209261.t0962 162
209261.t0100 209261.t0964 239
209261.t0100 209261.t0965 273
209261.t0100 209261.t0982 171
209261.t0100 209261.t0989 421
209261.t0100 209261.t0995 422
209261.t0100 209261.t1056 319
209261.t0100 209261.t1060 152
209261.t0100 209261.t1078 286
209261.t0100 209261.t1096 296
209261.t0100 209261.t1111 297
209261.t0100 209261.t1142 595
209261.t0100 209261.t1147 283
209261.t0100 209261.t1167 164
209261.t0100 209261.t1169 461
209261.t0100 209261.t1177 444
209261.t0100 209261.t1180 288
209261.t0100 209261.t1181 923
209261.t0100 209261.t1182 288
209261.t0100 209261.t1189 176
209261.t0100 209261.t1198 553
209261.t0100 209261.t1223 153
209261.t0100 209261.t1246 420
209261.t0100 209261.t1260 175
209261.t0100 209261.t1262 239
209261.t0100 209261.t1267 218
209261.t0100 209261.t1271 218
209261.t0100 209261.t1282 420
209261.t0100 209261.t1297 391
209261.t0100 209261.t1299 552
209261.t0100 209261.t1302 176
209261.t0100 209261.t1306 311
209261.t0100 209261.t1317 420
209261.t0100 209261.t1321 667
209261.t0100 209261.t1331 176
209261.t0100 209261.t1340 181
209261.t0100 209261.t1341 186
209261.t0100 209261.t1344 160
209261.t0100 209261.t1345 160
209261.t0100 209261.t1346 160
209261.t0100 209261.t1351 152
209261.t0100 209261.t1358 159
209261.t0100 209261.t1368 159
209261.t0100 209261.t1369 159
209261.t0100 209261.t1370 159
209261.t0100 209261.t1372 159
209261.t0100 209261.t1374 159
209261.t0100 209261.t1375 159
209261.t0100 209261.t1376 159
209261.t0100 209261.t1381 171
209261.t0100 209261.t1384 160
209261.t0100 209261.t1412 292
209261.t0100 209261.t1415 167
209261.t0100 209261.t1441 177
209261.t0100 209261.t1470 167
209261.t0100 209261.t1497 209
209261.t0100 209261.t1520 552
209261.t0100 209261.t1528 423
209261.t0100 209261.t1558 176
209261.t0100 209261.t1586 155
209261.t0100 209261.t1594 177
209261.t0100 209261.t1596 296
209261.t0100 209261.t1627 569
209261.t0100 209261.t1628 168
209261.t0100 209261.t1634 195
209261.t0100 209261.t1649 239
209261.t0100 209261.t1662 438
209261.t0100 209261.t1670 423
209261.t0100 209261.t1675 177
209261.t0100 209261.t1689 555
209261.t0100 209261.t1690 297
209261.t0100 209261.t1692 218
209261.t0100 209261.t1719 721
209261.t0100 209261.t1720 435
209261.t0100 209261.t1723 164
209261.t0100 209261.t1724 236
209261.t0100 209261.t1726 200
209261.t0100 209261.t1744 239
209261.t0100 209261.t1752 197
209261.t0100 209261.t1756 273
209261.t0100 209261.t1813 555
209261.t0100 209261.t1821 579
209261.t0100 209261.t1845 223
209261.t0100 209261.t1850 555
209261.t0100 209261.t1862 207
209261.t0100 209261.t1905 152
209261.t0100 209261.t1917 423
209261.t0100 209261.t1929 579
209261.t0100 209261.t1940 243
209261.t0100 209261.t1953 170
209261.t0100 209261.t1956 297
209261.t0100 209261.t1972 651
209261.t0100 209261.t1977 555
209261.t0100 209261.t1990 297
209261.t0100 209261.t1993 504
209261.t0100 209261.t1998 168
209261.t0100 209261.t2014 177
209261.t0100 209261.t2030 555
209261.t0100 209261.t2032 416
209261.t0100 209261.t2040 165
209261.t0100 209261.t2052 162
209261.t0100 209261.t2089 428
209261.t0100 209261.t2098 170
209261.t0100 209261.t2111 284
209261.t0100 209261.t2113 649
209261.t0100 209261.t2140 233
209261.t0100 209261.t2146 187
209261.t0100 209261.t2148 171
209261.t0100 209261.t2167 177
209261.t0100 209261.t2182 423
209261.t0100 209261.t2183 272
209261.t0100 209261.t2184 275
209261.t0100 209261.t2185 299
209261.t0100 209261.t2202 160
209261.t0100 209261.t2223 181
209261.t0100 209261.t2232 391
209261.t0100 209261.t2235 213
209261.t0100 209261.t2250 423
209261.t0100 209261.t2260 264
209261.t0100 209261.t2272 372
209261.t0100 209261.t2275 279
209261.t0100 209261.t2283 555
209261.t0100 209261.t2327 297
209261.t0100 209261.t2338 177
209261.t0100 209261.t2346 391
209261.t0100 209261.t2352 194
209261.t0100 209261.t2354 194
209261.t0100 209261.t2373 237
209261.t0100 209261.t2376 423
209261.t0100 209261.t2384 300
209261.t0100 209261.t2410 176
209261.t0100 209261.t2450 284
209261.t0100 209261.t2461 175
209261.t0100 209261.t2468 337
209261.t0100 209261.t2469 581
209261.t0100 209261.t2507 224
209261.t0100 209261.t2528 555
209261.t0100 209261.t2529 183
209261.t0100 209261.t2536 163
209261.t0100 209261.t2537 749
209261.t0100 209261.t2574 579
209261.t0100 209261.t2575 579
209261.t0100 209261.t2576 579
209261.t0100 209261.t2577 368
209261.t0100 209261.t2583 197
209261.t0100 209261.t2601 649
209261.t0100 209261.t2602 517
209261.t0100 209261.t2645 227
209261.t0100 209261.t2651 224
209261.t0100 209261.t2669 176
209261.t0100 209261.t2671 152
209261.t0100 209261.t2672 560
209261.t0100 209261.t2675 504
209261.t0100 209261.t2704 394
209261.t0100 209261.t2705 613
209261.t0100 209261.t2714 552
209261.t0100 209261.t2727 176
209261.t0100 209261.t2730 919
209261.t0100 209261.t2741 158
209261.t0100 209261.t2742 218
209261.t0100 209261.t2778 261
209261.t0100 209261.t2788 257
209261.t0100 209261.t2790 420
209261.t0100 209261.t2798 420
209261.t0100 209261.t2801 176
209261.t0100 209261.t2810 863
209261.t0100 209261.t2825 555
209261.t0100 209261.t2849 200
209261.t0100 209261.t2866 176
209261.t0100 209261.t2874 159
209261.t0100 209261.t2875 437
209261.t0100 209261.t2880 629
209261.t0100 209261.t2889 297
209261.t0100 209261.t2890 247
209261.t0100 209261.t2894 288
209261.t0100 209261.t2900 153
209261.t0100 209261.t2901 742
209261.t0100 209261.t2902 439
209261.t0100 209261.t2904 203
209261.t0100 209261.t2910 819
209261.t0100 209261.t2912 177
209261.t0100 209261.t2913 221
209261.t0100 209261.t2914 423
209261.t0100 209261.t2924 177
209261.t0100 209261.t2926 232
209261.t0100 209261.t2960 283
209261.t0100 209261.t2974 160
209261.t0100 209261.t2988 192
209261.t0100 209261.t2989 461
209261.t0100 209261.t3003 232
209261.t0100 209261.t3005 423
209261.t0100 209261.t3015 279
209261.t0100 209261.t3023 552
209261.t0100 209261.t3025 286
209261.t0100 209261.t3028 167
209261.t0100 209261.t3095 459
209261.t0100 209261.t3102 461
209261.t0100 209261.t3107 297
209261.t0100 209261.t3130 561
209261.t0100 209261.t3131 552
209261.t0100 209261.t3134 223
209261.t0100 209261.t3137 176
209261.t0100 209261.t3141 202
209261.t0100 209261.t3175 160
209261.t0100 209261.t3199 177
209261.t0100 209261.t3234 323
209261.t0100 209261.t3237 176
209261.t0100 209261.t3251 155
209261.t0100 209261.t3255 239
209261.t0100 209261.t3264 208
209261.t0100 209261.t3265 208
209261.t0100 209261.t3274 367
209261.t0100 209261.t3289 384
209261.t0100 209261.t3300 423
209261.t0100 209261.t3324 213
209261.t0100 209261.t3329 516
209261.t0100 209261.t3332 176
209261.t0100 209261.t3339 485
209261.t0100 209261.t3342 731
209261.t0100 209261.t3346 629
209261.t0100 209261.t3358 384
209261.t0100 209261.t3381 299
209261.t0100 209261.t3384 344
209261.t0100 209261.t3402 297
209261.t0100 209261.t3416 286
209261.t0100 209261.t3417 239
209261.t0100 209261.t3419 420
209261.t0100 209261.t3457 344
209261.t0100 209261.t3461 384
209261.t0100 209261.t3463 420
209261.t0100 209261.t3464 555
209261.t0100 209261.t3473 289
209261.t0100 209261.t3474 553
209261.t0100 209261.t3481 181
209261.t0100 209261.t3495 177
209261.t0100 209261.t3500 283
209261.t0100 209261.t3505 561
209261.t0100 209261.t3507 416
209261.t0100 209261.t3510 345
209261.t0100 209261.t3560 235
209261.t0100 209261.t3564 579
209261.t0100 209261.t3614 552
209261.t0100 209261.t3616 344
209261.t0100 209261.t3621 625
209261.t0100 209261.t3627 279
209261.t0100 209261.t3645 278
209261.t0100 209261.t3654 178
209261.t0100 209261.t3658 300
209261.t0100 209261.t3663 203
209261.t0100 209261.t3665 160
209261.t0100 209261.t3680 161
209261.t0100 209261.t3681 649
209261.t0100 209261.t3682 975
209261.t0100 209261.t3683 416
209261.t0100 209261.t3684 693
209261.t0100 209261.t3692 421
209261.t0100 209261.t3695 298
209261.t0100 209261.t3724 416
209261.t0100 209261.t3774 177
209261.t0100 209261.t3787 580
209261.t0100 209261.t3792 556
209261.t0100 209261.t3795 177
209261.t0100 209261.t3797 177
209261.t0100 209261.t3807 176
209261.t0100 209261.t3842 474
209261.t0100 209261.t3872 231
209261.t0100 209261.t3916 287
209261.t0100 209261.t3918 384
209261.t0100 209261.t3933 167
209261.t0100 209261.t3935 176
209261.t0100 209261.t3945 213
209261.t0100 209261.t3949 261
209261.t0100 209261.t3954 177
209261.t0100 209261.t3970 649
209261.t0100 209261.t3986 296
209261.t0100 209261.t3992 296
209261.t0100 209261.t4004 297
209261.t0100 209261.t4005 296
209261.t0100 209261.t4037 288
209261.t0100 209261.t4039 391
209261.t0100 209261.t4057 655
209261.t0100 209261.t4060 181
209261.t0100 209261.t4063 208
209261.t0100 209261.t4117 192
209261.t0100 209261.t4119 188
209261.t0100 209261.t4135 391
209261.t0100 209261.t4137 176
209261.t0100 209261.t4143 690
209261.t0100 209261.t4152 553
209261.t0100 209261.t4160 564
209261.t0100 209261.t4193 371
209261.t0100 209261.t4227 553
209261.t0100 209261.t4234 444
209261.t0100 209261.t4291 747
209261.t0100 209261.t4319 420
209261.t0100 209261.t4321 260
209261.t0100 209261.t4322 231
209261.t0100 209261.t4355 223
209261.t0100 209261.t4371 579
209261.t0100 209261.t4382 553
209261.t0100 209261.t4410 801
209261.t0100 209261.t4439 474
209261.t0100 209261.t4447 181
209261.t0100 209261.t4452 201
209261.t0100 209261.t4461 168
209261.t0100 209261.t4468 193
209261.t0100 209261.t4472 421
209261.t0100 209261.t4499 300
209261.t0100 209261.t4503 300
209261.t0100 209261.t4518 579
209261.t0100 209261.t4519 336
209261.t0100 209261.t4520 336
209261.t0100 209261.t4543 188
209261.t0100 209261.t4544 157
209261.t0100 209261.t4559 194
209261.t0100 209261.t4568 555
209261.t0100 209261.t4574 177
209261.t0100 209261.t4576 421
209261.t0100 209261.t4577 422
209261.t0100 209261.t4586 239
209261.t0100 209261.t4587 384
209261.t0100 209261.t4590 344
209261.t0100 209261.t4611 384
209261.t0100 209261.t4628 219
209261.t0101 209261.t0054 303
209261.t0101 209261.t0098 270
209261.t0101 209261.t0099 278
209261.t0101 209261.t0100 418
209261.t0101 209261.t0102 948
209261.t0101 209261.t0234 242
209261.t0101 209261.t0244 242
209261.t0101 209261.t0388 224
209261.t0101 209261.t0392 167
209261.t0101 209261.t0456 240
209261.t0101 209261.t0593 242
209261.t0101 209261.t0800 150
209261.t0101 209261.t0998 330
209261.t0101 209261.t1105 240
209261.t0101 209261.t1153 328
209261.t0101 209261.t1154 240
209261.t0101 209261.t1197 240
209261.t0101 209261.t1406 242
209261.t0101 209261.t1443 158
209261.t0101 209261.t1501 154
209261.t0101 209261.t1528 559
209261.t0101 209261.t1554 240
209261.t0101 209261.t1587 242
209261.t0101 209261.t1681 242
209261.t0101 209261.t1735 240
209261.t0101 209261.t1832 242
209261.t0101 209261.t1837 242
209261.t0101 209261.t2054 242
209261.t0101 209261.t2241 280
209261.t0101 209261.t2258 240
209261.t0101 209261.t2357 172
209261.t0101 209261.t2402 226
209261.t0101 209261.t2464 240
209261.t0101 209261.t2874 153
209261.t0101 209261.t2909 240
209261.t0101 209261.t2920 240
209261.t0101 209261.t2986 239
209261.t0101 209261.t2995 240
209261.t0101 209261.t2998 157
209261.t0101 209261.t3019 240
209261.t0101 209261.t3020 157
209261.t0101 209261.t3120 330
209261.t0101 209261.t3121 444
209261.t0101 209261.t3122 450
209261.t0101 209261.t3124 163
209261.t0101 209261.t3247 235
209261.t0101 209261.t3301 193
209261.t0101 209261.t3447 240
209261.t0101 209261.t4120 178
209261.t0101 209261.t4155 168
209261.t0101 209261.t4331 170
209261.t0101 209261.t4460 240
209261.t0101 209261.t4492 174
209261.t0101 209261.t4543 318
209261.t0101 209261.t4544 314
209261.t0101 209261.t4547 158
209261.t0101 209261.t4560 160
209261.t0101 209261.t4574 206
209261.t0102 209261.t0025 179
209261.t0102 209261.t0098 234
209261.t0102 209261.t0099 240
209261.t0102 209261.t0100 341
209261.t0102 209261.t0101 948
209261.t0102 209261.t0132 150
209261.t0102 209261.t0184 309
209261.t0102 209261.t0234 156
209261.t0102 209261.t0244 156
209261.t0102 209261.t0299 176
209261.t0102 209261.t0388 156
209261.t0102 209261.t0391 169
209261.t0102 209261.t0456 156
209261.t0102 209261.t0474 202
209261.t0102 209261.t0496 167
209261.t0102 209261.t0593 156
209261.t0102 209261.t0971 151
209261.t0102 209261.t1011 660
209261.t0102 209261.t1105 156
209261.t0102 209261.t1153 163
209261.t0102 209261.t1154 156
209261.t0102 209261.t1197 156
209261.t0102 209261.t1346 417
209261.t0102 209261.t1353 555
209261.t0102 209261.t1406 156
209261.t0102 209261.t1470 420
209261.t0102 209261.t1514 283
209261.t0102 209261.t1554 156
209261.t0102 209261.t1587 156
209261.t0102 209261.t1681 156
[truncated: 17,582,791 more chars]
