# Supplementary material for: Network-based features enable prediction of essential genes across diverse organisms
Source: PLoS One. 2018 Dec 13;13(12):e0208722. doi: 10.1371/journal.pone.0208722 (PMC6292609; doi:10.1371/journal.pone.0208722)
Supplement: S1 Dataset — PPI Data of 27 organisms along with essential genes information. (ZIP) [file pone.0208722.s001.zip › S1/211586.ess]

211586.SO_0004
211586.SO_0006
211586.SO_0007
211586.SO_0008
211586.SO_0009
211586.SO_0011
211586.SO_0014
211586.SO_0015
211586.SO_0031
211586.SO_0037
211586.SO_0038
211586.SO_0049
211586.SO_0052
211586.SO_0053
211586.SO_0174
211586.SO_0207
211586.SO_0213
211586.SO_0214
211586.SO_0215
211586.SO_0218
211586.SO_0219
211586.SO_0220
211586.SO_0221
211586.SO_0222
211586.SO_0223
211586.SO_0224
211586.SO_0225
211586.SO_0226
211586.SO_0227
211586.SO_0228
211586.SO_0230
211586.SO_0231
211586.SO_0232
211586.SO_0233
211586.SO_0234
211586.SO_0235
211586.SO_0236
211586.SO_0237
211586.SO_0238
211586.SO_0239
211586.SO_0240
211586.SO_0241
211586.SO_0242
211586.SO_0243
211586.SO_0244
211586.SO_0245
211586.SO_0246
211586.SO_0247
211586.SO_0248
211586.SO_0249
211586.SO_0250
211586.SO_0251
211586.SO_0253
211586.SO_0254
211586.SO_0255
211586.SO_0256
211586.SO_0257
211586.SO_0259
211586.SO_0286
211586.SO_0292
211586.SO_0294
211586.SO_0335
211586.SO_0359
211586.SO_0361
211586.SO_0405
211586.SO_0413
211586.SO_0426
211586.SO_0432
211586.SO_0435
211586.SO_0452
211586.SO_0468
211586.SO_0526
211586.SO_0591
211586.SO_0592
211586.SO_0599
211586.SO_0600
211586.SO_0602
211586.SO_0603
211586.SO_0703
211586.SO_0704
211586.SO_0769
211586.SO_0776
211586.SO_0777
211586.SO_0778
211586.SO_0817
211586.SO_0840
211586.SO_0842
211586.SO_0861
211586.SO_0869
211586.SO_0871
211586.SO_0929
211586.SO_0930
211586.SO_0932
211586.SO_0933
211586.SO_0992
211586.SO_1126
211586.SO_1127
211586.SO_1140
211586.SO_1167
211586.SO_1168
211586.SO_1169
211586.SO_1171
211586.SO_1172
211586.SO_1173
211586.SO_1174
211586.SO_1177
211586.SO_1179
211586.SO_1184
211586.SO_1197
211586.SO_1198
211586.SO_1199
211586.SO_1202
211586.SO_1203
211586.SO_1204
211586.SO_1207
211586.SO_1209
211586.SO_1231
211586.SO_1284
211586.SO_1286
211586.SO_1289
211586.SO_1291
211586.SO_1300
211586.SO_1304
211586.SO_1315
211586.SO_1322
211586.SO_1334
211586.SO_1335
211586.SO_1339
211586.SO_1347
211586.SO_1348
211586.SO_1349
211586.SO_1351
211586.SO_1356
211586.SO_1357
211586.SO_1358
211586.SO_1359
211586.SO_1360
211586.SO_1369
211586.SO_1370
211586.SO_1474
211586.SO_1475
211586.SO_1523
211586.SO_1524
211586.SO_1525
211586.SO_1526
211586.SO_1585
211586.SO_1624
211586.SO_1625
211586.SO_1627
211586.SO_1629
211586.SO_1630
211586.SO_1631
211586.SO_1632
211586.SO_1633
211586.SO_1634
211586.SO_1635
211586.SO_1636
211586.SO_1637
211586.SO_1639
211586.SO_1640
211586.SO_1641
211586.SO_1642
211586.SO_1643
211586.SO_1644
211586.SO_1645
211586.SO_1723
211586.SO_1724
211586.SO_1745
211586.SO_1786
211586.SO_1789
211586.SO_1790
211586.SO_1791
211586.SO_1792
211586.SO_1813
211586.SO_1856
211586.SO_1862
211586.SO_1878
211586.SO_1879
211586.SO_1922
211586.SO_1927
211586.SO_1928
211586.SO_1929
211586.SO_1930
211586.SO_1931
211586.SO_2012
211586.SO_2013
211586.SO_2018
211586.SO_2019
211586.SO_2021
211586.SO_2085
211586.SO_2086
211586.SO_2092
211586.SO_2097
211586.SO_2099
211586.SO_2110
211586.SO_2122
211586.SO_2208
211586.SO_2218
211586.SO_2257
211586.SO_2258
211586.SO_2259
211586.SO_2260
211586.SO_2264
211586.SO_2265
211586.SO_2266
211586.SO_2267
211586.SO_2268
211586.SO_2269
211586.SO_2274
211586.SO_2299
211586.SO_2300
211586.SO_2301
211586.SO_2302
211586.SO_2307
211586.SO_2309
211586.SO_2310
211586.SO_2328
211586.SO_2330
211586.SO_2335
211586.SO_2336
211586.SO_2376
211586.SO_2377
211586.SO_2378
211586.SO_2390
211586.SO_2400
211586.SO_2402
211586.SO_2403
211586.SO_2411
211586.SO_2413
211586.SO_2415
211586.SO_2416
211586.SO_2431
211586.SO_2432
211586.SO_2433
211586.SO_2441
211586.SO_2442
211586.SO_2470
211586.SO_2471
211586.SO_2478
211586.SO_2559
211586.SO_2577
211586.SO_2586
211586.SO_2604
211586.SO_2612
211586.SO_2613
211586.SO_2614
211586.SO_2619
211586.SO_2625
211586.SO_2627
211586.SO_2633
211586.SO_2635
211586.SO_2646
211586.SO_2705
211586.SO_2737
211586.SO_2738
211586.SO_2752
211586.SO_2755
211586.SO_2775
211586.SO_2776
211586.SO_2778
211586.SO_2780
211586.SO_2781
211586.SO_2801
211586.SO_2802
211586.SO_2831
211586.SO_2865
211586.SO_2877
211586.SO_2880
211586.SO_2896
211586.SO_2897
211586.SO_3067
211586.SO_3072
211586.SO_3111
211586.SO_3154
211586.SO_3220
211586.SO_3224
211586.SO_3278
211586.SO_3291
211586.SO_3308
211586.SO_3309
211586.SO_3310
211586.SO_3311
211586.SO_3312
211586.SO_3315
211586.SO_3347
211586.SO_3354
211586.SO_3366
211586.SO_3424
211586.SO_3426
211586.SO_3427
211586.SO_3428
211586.SO_3435
211586.SO_3436
211586.SO_3437
211586.SO_3438
211586.SO_3439
211586.SO_3440
211586.SO_3441
211586.SO_3463
211586.SO_3464
211586.SO_3465
211586.SO_3466
211586.SO_3469
211586.SO_3529
211586.SO_3531
211586.SO_3532
211586.SO_3533
211586.SO_3534
211586.SO_3537
211586.SO_3546
211586.SO_3547
211586.SO_3580
211586.SO_3636
211586.SO_3637
211586.SO_3638
211586.SO_3639
211586.SO_3646
211586.SO_3649
211586.SO_3651
211586.SO_3652
211586.SO_3653
211586.SO_3804
211586.SO_3805
211586.SO_3827
211586.SO_3832
211586.SO_3833
211586.SO_3834
211586.SO_3835
211586.SO_3836
211586.SO_3837
211586.SO_3897
211586.SO_3898
211586.SO_3899
211586.SO_3916
211586.SO_3917
211586.SO_3928
211586.SO_3929
211586.SO_3930
211586.SO_3931
211586.SO_3939
211586.SO_3940
211586.SO_3942
211586.SO_3943
211586.SO_3948
211586.SO_3957
211586.SO_3958
211586.SO_3959
211586.SO_3960
211586.SO_4096
211586.SO_4097
211586.SO_4098
211586.SO_4122
211586.SO_4123
211586.SO_4199
211586.SO_4200
211586.SO_4201
211586.SO_4211
211586.SO_4212
211586.SO_4214
211586.SO_4215
211586.SO_4216
211586.SO_4217
211586.SO_4218
211586.SO_4219
211586.SO_4220
211586.SO_4221
211586.SO_4222
211586.SO_4223
211586.SO_4224
211586.SO_4225
211586.SO_4226
211586.SO_4227
211586.SO_4233
211586.SO_4247
211586.SO_4254
211586.SO_4308
211586.SO_4313
211586.SO_4314
211586.SO_4325
211586.SO_4330
211586.SO_4331
211586.SO_4382
211586.SO_4583
211586.SO_4586
211586.SO_4587
211586.SO_4602
211586.SO_4667
211586.SO_4669
211586.SO_4676
211586.SO_4684
211586.SO_4741
211586.SO_4742
211586.SO_4745
211586.SO_4746
211586.SO_4747
211586.SO_4748
211586.SO_4749
211586.SO_4750
211586.SO_4751
211586.SO_4752
211586.SO_4753
211586.SO_4754
