# Supplementary material for: Network-based features enable prediction of essential genes across diverse organisms
Source: PLoS One. 2018 Dec 13;13(12):e0208722. doi: 10.1371/journal.pone.0208722 (PMC6292609; doi:10.1371/journal.pone.0208722)
Supplement: S1 Dataset — PPI Data of 27 organisms along with essential genes information. (ZIP) [file pone.0208722.s001.zip › S1/208964.ppi.txt]

208964.PA0001 208964.PA0002 990
208964.PA0001 208964.PA0003 984
208964.PA0001 208964.PA0004 990
208964.PA0001 208964.PA0008 151
208964.PA0001 208964.PA0009 241
208964.PA0001 208964.PA0016 302
208964.PA0001 208964.PA0036 213
208964.PA0001 208964.PA0054 201
208964.PA0001 208964.PA0067 161
208964.PA0001 208964.PA0077 183
208964.PA0001 208964.PA0080 165
208964.PA0001 208964.PA0081 189
208964.PA0001 208964.PA0116 551
208964.PA0001 208964.PA0137 188
208964.PA0001 208964.PA0140 308
208964.PA0001 208964.PA0173 275
208964.PA0001 208964.PA0178 442
208964.PA0001 208964.PA0282 274
208964.PA0001 208964.PA0319 293
208964.PA0001 208964.PA0327 390
208964.PA0001 208964.PA0342 361
208964.PA0001 208964.PA0353 270
208964.PA0001 208964.PA0357 223
208964.PA0001 208964.PA0373 385
208964.PA0001 208964.PA0375 350
208964.PA0001 208964.PA0376 779
208964.PA0001 208964.PA0382 264
208964.PA0001 208964.PA0392 265
208964.PA0001 208964.PA0404 151
208964.PA0001 208964.PA0406 206
208964.PA0001 208964.PA0464 173
208964.PA0001 208964.PA0503 161
208964.PA0001 208964.PA0555 200
208964.PA0001 208964.PA0576 883
208964.PA0001 208964.PA0577 763
208964.PA0001 208964.PA0583 168
208964.PA0001 208964.PA0584 235
208964.PA0001 208964.PA0592 344
208964.PA0001 208964.PA0621 153
208964.PA0001 208964.PA0649 199
208964.PA0001 208964.PA0651 344
208964.PA0001 208964.PA0661 184
208964.PA0001 208964.PA0669 218
208964.PA0001 208964.PA0682 438
208964.PA0001 208964.PA0719 188
208964.PA0001 208964.PA0766 176
208964.PA0001 208964.PA0772 167
208964.PA0001 208964.PA0795 275
208964.PA0001 208964.PA0796 189
208964.PA0001 208964.PA0835 184
208964.PA0001 208964.PA0854 190
208964.PA0001 208964.PA0865 156
208964.PA0001 208964.PA0903 753
208964.PA0001 208964.PA0905 191
208964.PA0001 208964.PA0934 650
208964.PA0001 208964.PA0944 276
208964.PA0001 208964.PA0945 291
208964.PA0001 208964.PA0946 254
208964.PA0001 208964.PA0947 590
208964.PA0001 208964.PA0963 172
208964.PA0001 208964.PA0965 618
208964.PA0001 208964.PA0966 374
208964.PA0001 208964.PA0967 377
208964.PA0001 208964.PA0968 308
208964.PA0001 208964.PA0982 275
208964.PA0001 208964.PA0986 157
208964.PA0001 208964.PA1007 209
208964.PA0001 208964.PA1014 157
208964.PA0001 208964.PA1079 165
208964.PA0001 208964.PA1092 219
208964.PA0001 208964.PA1101 274
208964.PA0001 208964.PA1124 171
208964.PA0001 208964.PA1155 483
208964.PA0001 208964.PA1156 507
208964.PA0001 208964.PA1204 157
208964.PA0001 208964.PA1237 171
208964.PA0001 208964.PA1452 268
208964.PA0001 208964.PA1456 219
208964.PA0001 208964.PA1458 165
208964.PA0001 208964.PA1459 275
208964.PA0001 208964.PA1462 364
208964.PA0001 208964.PA1497 161
208964.PA0001 208964.PA1529 205
208964.PA0001 208964.PA1532 414
208964.PA0001 208964.PA1534 397
208964.PA0001 208964.PA1580 283
208964.PA0001 208964.PA1587 168
208964.PA0001 208964.PA1597 277
208964.PA0001 208964.PA1598 171
208964.PA0001 208964.PA1625 209
208964.PA0001 208964.PA1637 163
208964.PA0001 208964.PA1661 165
208964.PA0001 208964.PA1665 158
208964.PA0001 208964.PA1668 178
208964.PA0001 208964.PA1675 217
208964.PA0001 208964.PA1681 167
208964.PA0001 208964.PA1769 277
208964.PA0001 208964.PA1800 183
208964.PA0001 208964.PA1801 350
208964.PA0001 208964.PA1802 221
208964.PA0001 208964.PA1804 187
208964.PA0001 208964.PA1806 274
208964.PA0001 208964.PA1808 168
208964.PA0001 208964.PA1815 595
208964.PA0001 208964.PA1816 301
208964.PA0001 208964.PA1878 170
208964.PA0001 208964.PA1886 867
208964.PA0001 208964.PA1927 188
208964.PA0001 208964.PA1952 163
208964.PA0001 208964.PA2017 408
208964.PA0001 208964.PA2032 209
208964.PA0001 208964.PA2045 397
208964.PA0001 208964.PA2054 196
208964.PA0001 208964.PA2060 168
208964.PA0001 208964.PA2103 260
208964.PA0001 208964.PA2106 213
208964.PA0001 208964.PA2146 312
208964.PA0001 208964.PA2147 163
208964.PA0001 208964.PA2152 216
208964.PA0001 208964.PA2153 161
208964.PA0001 208964.PA2165 184
208964.PA0001 208964.PA2189 159
208964.PA0001 208964.PA2250 168
208964.PA0001 208964.PA2268 189
208964.PA0001 208964.PA2279 201
208964.PA0001 208964.PA2289 445
208964.PA0001 208964.PA2480 168
208964.PA0001 208964.PA2507 212
208964.PA0001 208964.PA2515 329
208964.PA0001 208964.PA2529 189
208964.PA0001 208964.PA2541 164
208964.PA0001 208964.PA2584 277
208964.PA0001 208964.PA2585 224
208964.PA0001 208964.PA2612 274
208964.PA0001 208964.PA2615 416
208964.PA0001 208964.PA2626 271
208964.PA0001 208964.PA2634 263
208964.PA0001 208964.PA2651 209
208964.PA0001 208964.PA2735 159
208964.PA0001 208964.PA2738 191
208964.PA0001 208964.PA2739 765
208964.PA0001 208964.PA2740 177
208964.PA0001 208964.PA2741 190
208964.PA0001 208964.PA2742 164
208964.PA0001 208964.PA2743 243
208964.PA0001 208964.PA2749 503
208964.PA0001 208964.PA2796 170
208964.PA0001 208964.PA2806 233
208964.PA0001 208964.PA2836 243
208964.PA0001 208964.PA2854 171
208964.PA0001 208964.PA2959 357
208964.PA0001 208964.PA2961 161
208964.PA0001 208964.PA2967 314
208964.PA0001 208964.PA2970 174
208964.PA0001 208964.PA2977 218
208964.PA0001 208964.PA2978 394
208964.PA0001 208964.PA2981 651
208964.PA0001 208964.PA3002 583
208964.PA0001 208964.PA3007 683
208964.PA0001 208964.PA3011 835
208964.PA0001 208964.PA3048 157
208964.PA0001 208964.PA3049 268
208964.PA0001 208964.PA3050 261
208964.PA0001 208964.PA3098 185
208964.PA0001 208964.PA3117 223
208964.PA0001 208964.PA3134 357
208964.PA0001 208964.PA3138 324
208964.PA0001 208964.PA3162 160
208964.PA0001 208964.PA3168 914
208964.PA0001 208964.PA3201 239
208964.PA0001 208964.PA3243 219
208964.PA0001 208964.PA3245 326
208964.PA0001 208964.PA3263 178
208964.PA0001 208964.PA3296 281
208964.PA0001 208964.PA3308 715
208964.PA0001 208964.PA3337 185
208964.PA0001 208964.PA3344 243
208964.PA0001 208964.PA3354 227
208964.PA0001 208964.PA3373 172
208964.PA0001 208964.PA3435 494
208964.PA0001 208964.PA3474 297
208964.PA0001 208964.PA3482 161
208964.PA0001 208964.PA3495 153
208964.PA0001 208964.PA3537 196
208964.PA0001 208964.PA3563 567
208964.PA0001 208964.PA3568 199
208964.PA0001 208964.PA3616 224
208964.PA0001 208964.PA3617 668
208964.PA0001 208964.PA3620 219
208964.PA0001 208964.PA3622 267
208964.PA0001 208964.PA3635 152
208964.PA0001 208964.PA3637 299
208964.PA0001 208964.PA3640 583
208964.PA0001 208964.PA3650 464
208964.PA0001 208964.PA3653 203
208964.PA0001 208964.PA3655 221
208964.PA0001 208964.PA3656 212
208964.PA0001 208964.PA3701 255
208964.PA0001 208964.PA3703 268
208964.PA0001 208964.PA3725 241
208964.PA0001 208964.PA3735 165
208964.PA0001 208964.PA3738 197
208964.PA0001 208964.PA3742 195
208964.PA0001 208964.PA3746 217
208964.PA0001 208964.PA3747 401
208964.PA0001 208964.PA3751 252
208964.PA0001 208964.PA3769 160
208964.PA0001 208964.PA3777 172
208964.PA0001 208964.PA3803 184
208964.PA0001 208964.PA3809 196
208964.PA0001 208964.PA3820 281
208964.PA0001 208964.PA3821 157
208964.PA0001 208964.PA3834 190
208964.PA0001 208964.PA3839 340
208964.PA0001 208964.PA3903 276
208964.PA0001 208964.PA3946 160
208964.PA0001 208964.PA3977 150
208964.PA0001 208964.PA4002 275
208964.PA0001 208964.PA4004 164
208964.PA0001 208964.PA4007 154
208964.PA0001 208964.PA4109 241
208964.PA0001 208964.PA4224 188
208964.PA0001 208964.PA4231 264
208964.PA0001 208964.PA4232 162
208964.PA0001 208964.PA4234 789
208964.PA0001 208964.PA4236 169
208964.PA0001 208964.PA4238 468
208964.PA0001 208964.PA4240 200
208964.PA0001 208964.PA4241 377
208964.PA0001 208964.PA4243 173
208964.PA0001 208964.PA4246 276
208964.PA0001 208964.PA4247 302
208964.PA0001 208964.PA4248 228
208964.PA0001 208964.PA4250 176
208964.PA0001 208964.PA4251 208
208964.PA0001 208964.PA4252 169
208964.PA0001 208964.PA4253 301
208964.PA0001 208964.PA4254 178
208964.PA0001 208964.PA4256 300
208964.PA0001 208964.PA4257 798
208964.PA0001 208964.PA4259 187
208964.PA0001 208964.PA4260 274
208964.PA0001 208964.PA4261 177
208964.PA0001 208964.PA4262 275
208964.PA0001 208964.PA4263 295
208964.PA0001 208964.PA4264 274
208964.PA0001 208964.PA4265 663
208964.PA0001 208964.PA4267 215
208964.PA0001 208964.PA4268 309
208964.PA0001 208964.PA4269 369
208964.PA0001 208964.PA4270 788
208964.PA0001 208964.PA4271 251
208964.PA0001 208964.PA4273 206
208964.PA0001 208964.PA4274 193
208964.PA0001 208964.PA4275 161
208964.PA0001 208964.PA4277 729
208964.PA0001 208964.PA4280 294
208964.PA0001 208964.PA4283 369
208964.PA0001 208964.PA4284 483
208964.PA0001 208964.PA4285 367
208964.PA0001 208964.PA4316 160
208964.PA0001 208964.PA4363 902
208964.PA0001 208964.PA4385 685
208964.PA0001 208964.PA4386 185
208964.PA0001 208964.PA4403 329
208964.PA0001 208964.PA4407 770
208964.PA0001 208964.PA4408 329
208964.PA0001 208964.PA4409 219
208964.PA0001 208964.PA4412 219
208964.PA0001 208964.PA4413 351
208964.PA0001 208964.PA4417 201
208964.PA0001 208964.PA4418 331
208964.PA0001 208964.PA4425 752
208964.PA0001 208964.PA4428 209
208964.PA0001 208964.PA4432 227
208964.PA0001 208964.PA4433 208
208964.PA0001 208964.PA4446 176
208964.PA0001 208964.PA4450 479
208964.PA0001 208964.PA4455 250
208964.PA0001 208964.PA4456 163
208964.PA0001 208964.PA4458 419
208964.PA0001 208964.PA4470 190
208964.PA0001 208964.PA4472 215
208964.PA0001 208964.PA4480 193
208964.PA0001 208964.PA4481 268
208964.PA0001 208964.PA4544 221
208964.PA0001 208964.PA4563 470
208964.PA0001 208964.PA4566 310
208964.PA0001 208964.PA4567 188
208964.PA0001 208964.PA4568 436
208964.PA0001 208964.PA4602 154
208964.PA0001 208964.PA4613 163
208964.PA0001 208964.PA4657 168
208964.PA0001 208964.PA4660 313
208964.PA0001 208964.PA4663 239
208964.PA0001 208964.PA4664 155
208964.PA0001 208964.PA4665 181
208964.PA0001 208964.PA4667 169
208964.PA0001 208964.PA4673 179
208964.PA0001 208964.PA4687 157
208964.PA0001 208964.PA4692 154
208964.PA0001 208964.PA4695 321
208964.PA0001 208964.PA4700 155
208964.PA0001 208964.PA4728 183
208964.PA0001 208964.PA4729 171
208964.PA0001 208964.PA4730 161
208964.PA0001 208964.PA4740 161
208964.PA0001 208964.PA4743 186
208964.PA0001 208964.PA4744 319
208964.PA0001 208964.PA4751 791
208964.PA0001 208964.PA4758 165
208964.PA0001 208964.PA4760 168
208964.PA0001 208964.PA4761 776
208964.PA0001 208964.PA4762 463
208964.PA0001 208964.PA4763 336
208964.PA0001 208964.PA4768 269
208964.PA0001 208964.PA4777 168
208964.PA0001 208964.PA4808 252
208964.PA0001 208964.PA4829 168
208964.PA0001 208964.PA4839 163
208964.PA0001 208964.PA4852 183
208964.PA0001 208964.PA4853 863
208964.PA0001 208964.PA4864 187
208964.PA0001 208964.PA4865 548
208964.PA0001 208964.PA4920 171
208964.PA0001 208964.PA4931 988
208964.PA0001 208964.PA4944 333
208964.PA0001 208964.PA4946 224
208964.PA0001 208964.PA4948 172
208964.PA0001 208964.PA4962 217
208964.PA0001 208964.PA4964 308
208964.PA0001 208964.PA4967 797
208964.PA0001 208964.PA5016 759
208964.PA0001 208964.PA5028 364
208964.PA0001 208964.PA5034 258
208964.PA0001 208964.PA5037 160
208964.PA0001 208964.PA5038 219
208964.PA0001 208964.PA5039 161
208964.PA0001 208964.PA5050 188
208964.PA0001 208964.PA5053 183
208964.PA0001 208964.PA5054 162
208964.PA0001 208964.PA5063 235
208964.PA0001 208964.PA5091 215
208964.PA0001 208964.PA5119 211
208964.PA0001 208964.PA5125 187
208964.PA0001 208964.PA5128 435
208964.PA0001 208964.PA5143 153
208964.PA0001 208964.PA5172 163
208964.PA0001 208964.PA5192 191
208964.PA0001 208964.PA5200 190
208964.PA0001 208964.PA5202 368
208964.PA0001 208964.PA5203 219
208964.PA0001 208964.PA5206 154
208964.PA0001 208964.PA5215 163
208964.PA0001 208964.PA5232 364
208964.PA0001 208964.PA5239 242
208964.PA0001 208964.PA5240 222
208964.PA0001 208964.PA5242 254
208964.PA0001 208964.PA5258 367
208964.PA0001 208964.PA5272 704
208964.PA0001 208964.PA5279 526
208964.PA0001 208964.PA5280 150
208964.PA0001 208964.PA5296 258
208964.PA0001 208964.PA5308 328
208964.PA0001 208964.PA5316 280
208964.PA0001 208964.PA5331 174
208964.PA0001 208964.PA5336 166
208964.PA0001 208964.PA5338 454
208964.PA0001 208964.PA5339 168
208964.PA0001 208964.PA5345 220
208964.PA0001 208964.PA5353 178
208964.PA0001 208964.PA5354 299
208964.PA0001 208964.PA5429 207
208964.PA0001 208964.PA5443 217
208964.PA0001 208964.PA5493 894
208964.PA0001 208964.PA5499 275
208964.PA0001 208964.PA5514 305
208964.PA0001 208964.PA5549 471
208964.PA0001 208964.PA5552 501
208964.PA0001 208964.PA5554 226
208964.PA0001 208964.PA5555 150
208964.PA0001 208964.PA5556 321
208964.PA0001 208964.PA5560 193
208964.PA0001 208964.PA5562 742
208964.PA0001 208964.PA5563 843
208964.PA0001 208964.PA5564 649
208964.PA0001 208964.PA5565 932
208964.PA0001 208964.PA5567 515
208964.PA0001 208964.PA5568 503
208964.PA0001 208964.PA5569 749
208964.PA0001 208964.PA5570 885
208964.PA0002 208964.PA0001 990
208964.PA0002 208964.PA0003 986
208964.PA0002 208964.PA0004 997
208964.PA0002 208964.PA0008 182
208964.PA0002 208964.PA0009 338
208964.PA0002 208964.PA0016 163
208964.PA0002 208964.PA0018 183
208964.PA0002 208964.PA0021 509
208964.PA0002 208964.PA0022 405
208964.PA0002 208964.PA0032 189
208964.PA0002 208964.PA0065 170
208964.PA0002 208964.PA0074 346
208964.PA0002 208964.PA0137 208
208964.PA0002 208964.PA0138 240
208964.PA0002 208964.PA0139 168
208964.PA0002 208964.PA0140 307
208964.PA0002 208964.PA0148 266
208964.PA0002 208964.PA0149 158
208964.PA0002 208964.PA0156 172
208964.PA0002 208964.PA0166 329
208964.PA0002 208964.PA0173 275
208964.PA0002 208964.PA0245 180
208964.PA0002 208964.PA0282 274
208964.PA0002 208964.PA0321 259
208964.PA0002 208964.PA0341 405
208964.PA0002 208964.PA0342 932
208964.PA0002 208964.PA0350 759
208964.PA0002 208964.PA0356 249
208964.PA0002 208964.PA0357 597
208964.PA0002 208964.PA0363 161
208964.PA0002 208964.PA0370 319
208964.PA0002 208964.PA0373 194
208964.PA0002 208964.PA0376 589
208964.PA0002 208964.PA0392 291
208964.PA0002 208964.PA0402 183
208964.PA0002 208964.PA0404 190
208964.PA0002 208964.PA0405 165
208964.PA0002 208964.PA0407 278
208964.PA0002 208964.PA0414 160
208964.PA0002 208964.PA0428 273
208964.PA0002 208964.PA0455 244
208964.PA0002 208964.PA0456 169
208964.PA0002 208964.PA0531 163
208964.PA0002 208964.PA0546 171
208964.PA0002 208964.PA0548 384
208964.PA0002 208964.PA0551 230
208964.PA0002 208964.PA0552 198
208964.PA0002 208964.PA0576 394
208964.PA0002 208964.PA0577 409
208964.PA0002 208964.PA0581 424
208964.PA0002 208964.PA0588 172
208964.PA0002 208964.PA0591 468
208964.PA0002 208964.PA0592 478
208964.PA0002 208964.PA0607 185
208964.PA0002 208964.PA0608 403
208964.PA0002 208964.PA0639 163
208964.PA0002 208964.PA0651 306
208964.PA0002 208964.PA0654 206
208964.PA0002 208964.PA0656 171
208964.PA0002 208964.PA0657 161
208964.PA0002 208964.PA0661 158
208964.PA0002 208964.PA0662 226
208964.PA0002 208964.PA0667 152
208964.PA0002 208964.PA0668 264
208964.PA0002 208964.PA0669 788
208964.PA0002 208964.PA0670 905
208964.PA0002 208964.PA0687 262
208964.PA0002 208964.PA0705 414
208964.PA0002 208964.PA0733 150
208964.PA0002 208964.PA0750 926
208964.PA0002 208964.PA0758 275
208964.PA0002 208964.PA0768 233
208964.PA0002 208964.PA0770 362
208964.PA0002 208964.PA0799 415
208964.PA0002 208964.PA0836 163
208964.PA0002 208964.PA0848 168
208964.PA0002 208964.PA0854 197
208964.PA0002 208964.PA0872 455
208964.PA0002 208964.PA0883 160
208964.PA0002 208964.PA0911 180
208964.PA0002 208964.PA0923 957
208964.PA0002 208964.PA0935 956
208964.PA0002 208964.PA0945 171
208964.PA0002 208964.PA0947 776
208964.PA0002 208964.PA0951 200
208964.PA0002 208964.PA0956 313
208964.PA0002 208964.PA0959 168
208964.PA0002 208964.PA0961 169
208964.PA0002 208964.PA0963 152
208964.PA0002 208964.PA0965 352
208964.PA0002 208964.PA0966 328
208964.PA0002 208964.PA0967 366
208964.PA0002 208964.PA0968 189
208964.PA0002 208964.PA0990 194
208964.PA0002 208964.PA0995 168
208964.PA0002 208964.PA0999 173
208964.PA0002 208964.PA1013 254
208964.PA0002 208964.PA1014 180
208964.PA0002 208964.PA1045 564
208964.PA0002 208964.PA1081 168
208964.PA0002 208964.PA1087 168
208964.PA0002 208964.PA1092 168
208964.PA0002 208964.PA1110 150
208964.PA0002 208964.PA1124 899
208964.PA0002 208964.PA1125 176
208964.PA0002 208964.PA1155 920
208964.PA0002 208964.PA1156 586
208964.PA0002 208964.PA1159 169
208964.PA0002 208964.PA1162 226
208964.PA0002 208964.PA1191 224
208964.PA0002 208964.PA1197 189
208964.PA0002 208964.PA1243 158
208964.PA0002 208964.PA1259 151
208964.PA0002 208964.PA1273 192
208964.PA0002 208964.PA1299 200
208964.PA0002 208964.PA1306 209
208964.PA0002 208964.PA1327 191
208964.PA0002 208964.PA1386 276
208964.PA0002 208964.PA1396 192
208964.PA0002 208964.PA1405 670
208964.PA0002 208964.PA1409 259
208964.PA0002 208964.PA1439 152
208964.PA0002 208964.PA1449 155
208964.PA0002 208964.PA1454 275
208964.PA0002 208964.PA1455 158
208964.PA0002 208964.PA1459 275
208964.PA0002 208964.PA1462 189
208964.PA0002 208964.PA1473 156
208964.PA0002 208964.PA1498 956
208964.PA0002 208964.PA1505 232
208964.PA0002 208964.PA1514 184
208964.PA0002 208964.PA1527 252
208964.PA0002 208964.PA1529 665
208964.PA0002 208964.PA1532 958
208964.PA0002 208964.PA1543 185
208964.PA0002 208964.PA1563 150
208964.PA0002 208964.PA1585 245
208964.PA0002 208964.PA1589 171
208964.PA0002 208964.PA1614 450
208964.PA0002 208964.PA1638 219
208964.PA0002 208964.PA1642 240
208964.PA0002 208964.PA1671 346
208964.PA0002 208964.PA1681 241
208964.PA0002 208964.PA1686 568
208964.PA0002 208964.PA1729 163
208964.PA0002 208964.PA1740 314
208964.PA0002 208964.PA1742 163
208964.PA0002 208964.PA1754 265
208964.PA0002 208964.PA1782 352
208964.PA0002 208964.PA1792 156
208964.PA0002 208964.PA1803 177
208964.PA0002 208964.PA1804 178
208964.PA0002 208964.PA1806 190
208964.PA0002 208964.PA1807 174
208964.PA0002 208964.PA1816 957
208964.PA0002 208964.PA1865 190
208964.PA0002 208964.PA1866 531
208964.PA0002 208964.PA1878 267
208964.PA0002 208964.PA1884 165
208964.PA0002 208964.PA1886 991
208964.PA0002 208964.PA1906 168
208964.PA0002 208964.PA1920 899
208964.PA0002 208964.PA1949 168
208964.PA0002 208964.PA1960 169
208964.PA0002 208964.PA1973 214
208964.PA0002 208964.PA2016 187
208964.PA0002 208964.PA2043 156
208964.PA0002 208964.PA2045 466
208964.PA0002 208964.PA2061 174
208964.PA0002 208964.PA2102 163
208964.PA0002 208964.PA2103 332
208964.PA0002 208964.PA2118 168
208964.PA0002 208964.PA2123 171
208964.PA0002 208964.PA2138 973
208964.PA0002 208964.PA2142 264
208964.PA0002 208964.PA2157 197
208964.PA0002 208964.PA2163 166
208964.PA0002 208964.PA2241 203
208964.PA0002 208964.PA2244 331
208964.PA0002 208964.PA2258 162
208964.PA0002 208964.PA2259 168
208964.PA0002 208964.PA2268 241
208964.PA0002 208964.PA2270 152
208964.PA0002 208964.PA2281 155
208964.PA0002 208964.PA2306 156
208964.PA0002 208964.PA2320 168
208964.PA0002 208964.PA2444 691
208964.PA0002 208964.PA2498 267
208964.PA0002 208964.PA2502 663
208964.PA0002 208964.PA2545 862
208964.PA0002 208964.PA2585 452
208964.PA0002 208964.PA2612 460
208964.PA0002 208964.PA2613 679
208964.PA0002 208964.PA2622 214
208964.PA0002 208964.PA2647 168
208964.PA0002 208964.PA2648 188
208964.PA0002 208964.PA2649 210
208964.PA0002 208964.PA2657 201
208964.PA0002 208964.PA2676 154
208964.PA0002 208964.PA2727 733
208964.PA0002 208964.PA2728 614
208964.PA0002 208964.PA2730 274
208964.PA0002 208964.PA2735 171
208964.PA0002 208964.PA2739 591
208964.PA0002 208964.PA2740 551
208964.PA0002 208964.PA2744 180
208964.PA0002 208964.PA2748 223
208964.PA0002 208964.PA2769 194
208964.PA0002 208964.PA2806 379
208964.PA0002 208964.PA2840 273
208964.PA0002 208964.PA2851 314
208964.PA0002 208964.PA2857 176
208964.PA0002 208964.PA2866 156
208964.PA0002 208964.PA2876 420
208964.PA0002 208964.PA2957 206
208964.PA0002 208964.PA2959 274
208964.PA0002 208964.PA2961 980
208964.PA0002 208964.PA2962 489
208964.PA0002 208964.PA2968 201
208964.PA0002 208964.PA2969 331
208964.PA0002 208964.PA2974 170
208964.PA0002 208964.PA2975 290
208964.PA0002 208964.PA2987 293
208964.PA0002 208964.PA2988 157
208964.PA0002 208964.PA2991 156
208964.PA0002 208964.PA3001 184
208964.PA0002 208964.PA3007 484
208964.PA0002 208964.PA3011 433
208964.PA0002 208964.PA3043 899
208964.PA0002 208964.PA3046 154
208964.PA0002 208964.PA3074 186
208964.PA0002 208964.PA3102 262
208964.PA0002 208964.PA3108 481
208964.PA0002 208964.PA3114 152
208964.PA0002 208964.PA3129 152
208964.PA0002 208964.PA3136 157
208964.PA0002 208964.PA3138 468
208964.PA0002 208964.PA3140 201
208964.PA0002 208964.PA3162 352
208964.PA0002 208964.PA3167 205
208964.PA0002 208964.PA3168 960
208964.PA0002 208964.PA3172 170
208964.PA0002 208964.PA3179 307
208964.PA0002 208964.PA3183 181
208964.PA0002 208964.PA3195 323
208964.PA0002 208964.PA3198 185
208964.PA0002 208964.PA3219 151
208964.PA0002 208964.PA3221 185
208964.PA0002 208964.PA3232 527
208964.PA0002 208964.PA3237 211
208964.PA0002 208964.PA3246 246
208964.PA0002 208964.PA3261 311
208964.PA0002 208964.PA3266 186
208964.PA0002 208964.PA3267 194
208964.PA0002 208964.PA3286 168
208964.PA0002 208964.PA3287 267
208964.PA0002 208964.PA3295 222
208964.PA0002 208964.PA3297 196
208964.PA0002 208964.PA3301 299
208964.PA0002 208964.PA3306 455
208964.PA0002 208964.PA3308 415
208964.PA0002 208964.PA3326 219
208964.PA0002 208964.PA3333 173
208964.PA0002 208964.PA3344 813
208964.PA0002 208964.PA3384 157
208964.PA0002 208964.PA3395 175
208964.PA0002 208964.PA3435 231
208964.PA0002 208964.PA3450 168
208964.PA0002 208964.PA3460 150
208964.PA0002 208964.PA3466 244
208964.PA0002 208964.PA3469 749
208964.PA0002 208964.PA3480 899
208964.PA0002 208964.PA3482 185
208964.PA0002 208964.PA3489 191
208964.PA0002 208964.PA3491 191
208964.PA0002 208964.PA3492 191
208964.PA0002 208964.PA3494 191
208964.PA0002 208964.PA3495 240
208964.PA0002 208964.PA3528 553
208964.PA0002 208964.PA3529 168
208964.PA0002 208964.PA3563 168
208964.PA0002 208964.PA3564 156
208964.PA0002 208964.PA3596 168
208964.PA0002 208964.PA3614 667
208964.PA0002 208964.PA3615 283
208964.PA0002 208964.PA3616 218
208964.PA0002 208964.PA3617 855
208964.PA0002 208964.PA3620 907
208964.PA0002 208964.PA3623 194
208964.PA0002 208964.PA3627 424
208964.PA0002 208964.PA3633 169
208964.PA0002 208964.PA3634 399
208964.PA0002 208964.PA3635 422
208964.PA0002 208964.PA3637 370
208964.PA0002 208964.PA3638 236
208964.PA0002 208964.PA3640 785
208964.PA0002 208964.PA3642 825
208964.PA0002 208964.PA3648 554
208964.PA0002 208964.PA3649 155
208964.PA0002 208964.PA3654 216
208964.PA0002 208964.PA3657 223
208964.PA0002 208964.PA3670 341
208964.PA0002 208964.PA3671 335
208964.PA0002 208964.PA3686 260
208964.PA0002 208964.PA3700 165
208964.PA0002 208964.PA3701 204
208964.PA0002 208964.PA3703 268
208964.PA0002 208964.PA3721 169
208964.PA0002 208964.PA3725 326
208964.PA0002 208964.PA3742 160
208964.PA0002 208964.PA3743 192
208964.PA0002 208964.PA3755 194
208964.PA0002 208964.PA3757 171
208964.PA0002 208964.PA3763 464
208964.PA0002 208964.PA3769 291
208964.PA0002 208964.PA3774 259
208964.PA0002 208964.PA3807 928
208964.PA0002 208964.PA3832 840
208964.PA0002 208964.PA3834 483
208964.PA0002 208964.PA3845 246
208964.PA0002 208964.PA3861 273
208964.PA0002 208964.PA3870 232
208964.PA0002 208964.PA3890 195
208964.PA0002 208964.PA3891 170
208964.PA0002 208964.PA3941 170
208964.PA0002 208964.PA3950 273
208964.PA0002 208964.PA3961 196
208964.PA0002 208964.PA3968 150
208964.PA0002 208964.PA3987 152
208964.PA0002 208964.PA3989 916
208964.PA0002 208964.PA3997 221
208964.PA0002 208964.PA4002 231
208964.PA0002 208964.PA4004 236
208964.PA0002 208964.PA4007 174
208964.PA0002 208964.PA4038 335
208964.PA0002 208964.PA4039 283
208964.PA0002 208964.PA4052 192
208964.PA0002 208964.PA4061 268
208964.PA0002 208964.PA4064 205
208964.PA0002 208964.PA4138 387
208964.PA0002 208964.PA4172 862
208964.PA0002 208964.PA4201 208
208964.PA0002 208964.PA4232 276
208964.PA0002 208964.PA4234 437
208964.PA0002 208964.PA4237 363
208964.PA0002 208964.PA4238 405
208964.PA0002 208964.PA4241 362
208964.PA0002 208964.PA4243 189
208964.PA0002 208964.PA4244 610
208964.PA0002 208964.PA4246 501
208964.PA0002 208964.PA4247 641
208964.PA0002 208964.PA4249 507
208964.PA0002 208964.PA4250 229
208964.PA0002 208964.PA4251 168
208964.PA0002 208964.PA4256 338
208964.PA0002 208964.PA4259 241
208964.PA0002 208964.PA4261 160
208964.PA0002 208964.PA4262 163
208964.PA0002 208964.PA4265 251
208964.PA0002 208964.PA4269 412
208964.PA0002 208964.PA4270 218
208964.PA0002 208964.PA4272 374
208964.PA0002 208964.PA4273 161
208964.PA0002 208964.PA4274 165
208964.PA0002 208964.PA4275 820
208964.PA0002 208964.PA4277 313
208964.PA0002 208964.PA4281 487
208964.PA0002 208964.PA4282 609
208964.PA0002 208964.PA4283 874
208964.PA0002 208964.PA4284 375
208964.PA0002 208964.PA4316 271
208964.PA0002 208964.PA4329 957
208964.PA0002 208964.PA4385 279
208964.PA0002 208964.PA4386 434
208964.PA0002 208964.PA4395 171
208964.PA0002 208964.PA4407 343
208964.PA0002 208964.PA4408 163
208964.PA0002 208964.PA4410 208
208964.PA0002 208964.PA4412 199
208964.PA0002 208964.PA4413 449
208964.PA0002 208964.PA4414 175
208964.PA0002 208964.PA4418 176
208964.PA0002 208964.PA4420 172
208964.PA0002 208964.PA4422 214
208964.PA0002 208964.PA4424 192
208964.PA0002 208964.PA4427 364
208964.PA0002 208964.PA4432 226
208964.PA0002 208964.PA4433 324
208964.PA0002 208964.PA4448 351
208964.PA0002 208964.PA4450 165
208964.PA0002 208964.PA4461 233
208964.PA0002 208964.PA4463 173
208964.PA0002 208964.PA4470 203
208964.PA0002 208964.PA4481 180
208964.PA0002 208964.PA4482 198
208964.PA0002 208964.PA4504 150
208964.PA0002 208964.PA4505 174
208964.PA0002 208964.PA4506 174
208964.PA0002 208964.PA4518 196
208964.PA0002 208964.PA4521 206
208964.PA0002 208964.PA4544 292
208964.PA0002 208964.PA4549 213
208964.PA0002 208964.PA4557 191
208964.PA0002 208964.PA4562 354
208964.PA0002 208964.PA4563 357
208964.PA0002 208964.PA4566 367
208964.PA0002 208964.PA4588 256
208964.PA0002 208964.PA4602 693
208964.PA0002 208964.PA4609 184
208964.PA0002 208964.PA4612 267
208964.PA0002 208964.PA4627 159
208964.PA0002 208964.PA4645 176
208964.PA0002 208964.PA4662 208
208964.PA0002 208964.PA4663 332
208964.PA0002 208964.PA4665 156
208964.PA0002 208964.PA4670 184
208964.PA0002 208964.PA4672 215
208964.PA0002 208964.PA4673 233
208964.PA0002 208964.PA4693 220
208964.PA0002 208964.PA4741 228
208964.PA0002 208964.PA4742 238
208964.PA0002 208964.PA4743 178
208964.PA0002 208964.PA4744 196
208964.PA0002 208964.PA4745 634
208964.PA0002 208964.PA4751 315
208964.PA0002 208964.PA4752 269
208964.PA0002 208964.PA4755 224
208964.PA0002 208964.PA4761 247
208964.PA0002 208964.PA4762 195
208964.PA0002 208964.PA4763 395
208964.PA0002 208964.PA4768 584
208964.PA0002 208964.PA4774 160
208964.PA0002 208964.PA4778 187
208964.PA0002 208964.PA4846 180
208964.PA0002 208964.PA4847 175
208964.PA0002 208964.PA4852 378
208964.PA0002 208964.PA4853 263
208964.PA0002 208964.PA4854 155
208964.PA0002 208964.PA4892 153
208964.PA0002 208964.PA4916 194
208964.PA0002 208964.PA4924 152
208964.PA0002 208964.PA4931 365
208964.PA0002 208964.PA4932 627
208964.PA0002 208964.PA4936 224
208964.PA0002 208964.PA4944 162
208964.PA0002 208964.PA4946 893
208964.PA0002 208964.PA4947 207
208964.PA0002 208964.PA4964 852
208964.PA0002 208964.PA4967 888
208964.PA0002 208964.PA4976 174
208964.PA0002 208964.PA5006 344
208964.PA0002 208964.PA5012 200
208964.PA0002 208964.PA5028 192
208964.PA0002 208964.PA5034 167
208964.PA0002 208964.PA5038 354
208964.PA0002 208964.PA5049 250
208964.PA0002 208964.PA5050 653
208964.PA0002 208964.PA5051 278
208964.PA0002 208964.PA5073 185
208964.PA0002 208964.PA5081 194
208964.PA0002 208964.PA5094 170
208964.PA0002 208964.PA5127 160
208964.PA0002 208964.PA5128 335
208964.PA0002 208964.PA5133 238
208964.PA0002 208964.PA5147 852
208964.PA0002 208964.PA5148 178
208964.PA0002 208964.PA5203 207
208964.PA0002 208964.PA5207 274
208964.PA0002 208964.PA5208 229
208964.PA0002 208964.PA5223 288
208964.PA0002 208964.PA5240 277
208964.PA0002 208964.PA5259 216
208964.PA0002 208964.PA5268 196
208964.PA0002 208964.PA5275 168
208964.PA0002 208964.PA5278 225
208964.PA0002 208964.PA5283 217
208964.PA0002 208964.PA5290 238
208964.PA0002 208964.PA5296 670
208964.PA0002 208964.PA5298 172
208964.PA0002 208964.PA5302 202
208964.PA0002 208964.PA5316 262
208964.PA0002 208964.PA5320 723
208964.PA0002 208964.PA5321 603
208964.PA0002 208964.PA5331 273
208964.PA0002 208964.PA5332 862
208964.PA0002 208964.PA5337 184
208964.PA0002 208964.PA5346 254
208964.PA0002 208964.PA5357 164
208964.PA0002 208964.PA5413 324
208964.PA0002 208964.PA5415 693
208964.PA0002 208964.PA5426 368
208964.PA0002 208964.PA5429 191
208964.PA0002 208964.PA5439 181
208964.PA0002 208964.PA5443 670
208964.PA0002 208964.PA5450 276
208964.PA0002 208964.PA5475 209
208964.PA0002 208964.PA5486 206
208964.PA0002 208964.PA5493 978
208964.PA0002 208964.PA5496 451
208964.PA0002 208964.PA5497 442
208964.PA0002 208964.PA5498 184
208964.PA0002 208964.PA5538 266
208964.PA0002 208964.PA5539 195
208964.PA0002 208964.PA5549 419
208964.PA0002 208964.PA5550 183
208964.PA0002 208964.PA5552 170
208964.PA0002 208964.PA5556 173
208964.PA0002 208964.PA5562 184
208964.PA0002 208964.PA5563 416
208964.PA0002 208964.PA5564 315
208964.PA0002 208964.PA5565 514
208964.PA0002 208964.PA5567 406
208964.PA0002 208964.PA5568 491
208964.PA0002 208964.PA5569 679
208964.PA0002 208964.PA5570 849
208964.PA0003 208964.PA0001 984
208964.PA0003 208964.PA0002 986
208964.PA0003 208964.PA0004 984
208964.PA0003 208964.PA0008 365
208964.PA0003 208964.PA0009 194
208964.PA0003 208964.PA0017 222
208964.PA0003 208964.PA0022 223
208964.PA0003 208964.PA0036 235
208964.PA0003 208964.PA0063 151
208964.PA0003 208964.PA0113 199
208964.PA0003 208964.PA0119 155
208964.PA0003 208964.PA0140 307
208964.PA0003 208964.PA0162 168
208964.PA0003 208964.PA0240 171
208964.PA0003 208964.PA0245 215
208964.PA0003 208964.PA0297 169
208964.PA0003 208964.PA0309 182
208964.PA0003 208964.PA0341 156
208964.PA0003 208964.PA0342 233
208964.PA0003 208964.PA0347 159
208964.PA0003 208964.PA0350 293
208964.PA0003 208964.PA0353 163
208964.PA0003 208964.PA0357 218
208964.PA0003 208964.PA0360 463
208964.PA0003 208964.PA0363 170
208964.PA0003 208964.PA0364 463
208964.PA0003 208964.PA0373 233
208964.PA0003 208964.PA0375 173
208964.PA0003 208964.PA0382 193
208964.PA0003 208964.PA0385 207
208964.PA0003 208964.PA0394 316
208964.PA0003 208964.PA0402 263
208964.PA0003 208964.PA0404 256
208964.PA0003 208964.PA0407 161
208964.PA0003 208964.PA0463 154
208964.PA0003 208964.PA0493 562
208964.PA0003 208964.PA0494 163
208964.PA0003 208964.PA0500 350
208964.PA0003 208964.PA0546 389
208964.PA0003 208964.PA0547 182
208964.PA0003 208964.PA0550 160
208964.PA0003 208964.PA0559 172
208964.PA0003 208964.PA0576 161
208964.PA0003 208964.PA0609 158
208964.PA0003 208964.PA0654 233
208964.PA0003 208964.PA0658 182
208964.PA0003 208964.PA0669 367
208964.PA0003 208964.PA0768 211
208964.PA0003 208964.PA0772 988
208964.PA0003 208964.PA0773 301
208964.PA0003 208964.PA0795 278
208964.PA0003 208964.PA0849 399
208964.PA0003 208964.PA0862 167
208964.PA0003 208964.PA0911 168
208964.PA0003 208964.PA0923 489
208964.PA0003 208964.PA0947 614
208964.PA0003 208964.PA0965 717
208964.PA0003 208964.PA0966 683
208964.PA0003 208964.PA0967 828
208964.PA0003 208964.PA0999 275
208964.PA0003 208964.PA1001 158
208964.PA0003 208964.PA1008 320
208964.PA0003 208964.PA1019 163
208964.PA0003 208964.PA1045 505
208964.PA0003 208964.PA1098 168
208964.PA0003 208964.PA1155 185
208964.PA0003 208964.PA1156 191
208964.PA0003 208964.PA1160 204
208964.PA0003 208964.PA1164 163
208964.PA0003 208964.PA1179 157
208964.PA0003 208964.PA1180 193
208964.PA0003 208964.PA1183 155
208964.PA0003 208964.PA1189 365
208964.PA0003 208964.PA1257 276
208964.PA0003 208964.PA1259 152
208964.PA0003 208964.PA1277 227
208964.PA0003 208964.PA1294 471
208964.PA0003 208964.PA1295 443
208964.PA0003 208964.PA1299 329
208964.PA0003 208964.PA1315 167
208964.PA0003 208964.PA1330 201
208964.PA0003 208964.PA1383 160
208964.PA0003 208964.PA1400 163
208964.PA0003 208964.PA1453 190
208964.PA0003 208964.PA1455 192
208964.PA0003 208964.PA1469 202
208964.PA0003 208964.PA1481 166
208964.PA0003 208964.PA1485 200
208964.PA0003 208964.PA1488 164
208964.PA0003 208964.PA1501 160
208964.PA0003 208964.PA1520 165
208964.PA0003 208964.PA1529 200
208964.PA0003 208964.PA1534 998
208964.PA0003 208964.PA1563 164
208964.PA0003 208964.PA1580 278
208964.PA0003 208964.PA1588 208
208964.PA0003 208964.PA1589 157
208964.PA0003 208964.PA1596 184
208964.PA0003 208964.PA1614 349
208964.PA0003 208964.PA1629 204
208964.PA0003 208964.PA1758 158
208964.PA0003 208964.PA1766 175
208964.PA0003 208964.PA1767 159
208964.PA0003 208964.PA1796 343
208964.PA0003 208964.PA1800 153
208964.PA0003 208964.PA1820 172
208964.PA0003 208964.PA1832 361
208964.PA0003 208964.PA1842 212
208964.PA0003 208964.PA1857 227
208964.PA0003 208964.PA1886 357
208964.PA0003 208964.PA1890 165
208964.PA0003 208964.PA1908 353
208964.PA0003 208964.PA1959 154
208964.PA0003 208964.PA1987 167
208964.PA0003 208964.PA2012 163
208964.PA0003 208964.PA2029 191
208964.PA0003 208964.PA2045 233
208964.PA0003 208964.PA2071 207
208964.PA0003 208964.PA2103 385
208964.PA0003 208964.PA2181 222
208964.PA0003 208964.PA2213 168
208964.PA0003 208964.PA2233 152
208964.PA0003 208964.PA2268 164
208964.PA0003 208964.PA2272 191
208964.PA0003 208964.PA2352 161
208964.PA0003 208964.PA2382 196
208964.PA0003 208964.PA2479 164
208964.PA0003 208964.PA2545 159
208964.PA0003 208964.PA2584 237
208964.PA0003 208964.PA2585 775
208964.PA0003 208964.PA2606 395
208964.PA0003 208964.PA2607 150
208964.PA0003 208964.PA2612 284
208964.PA0003 208964.PA2615 338
208964.PA0003 208964.PA2616 383
208964.PA0003 208964.PA2627 544
208964.PA0003 208964.PA2656 258
208964.PA0003 208964.PA2657 409
208964.PA0003 208964.PA2686 157
208964.PA0003 208964.PA2740 335
208964.PA0003 208964.PA2795 236
208964.PA0003 208964.PA2797 409
208964.PA0003 208964.PA2823 180
208964.PA0003 208964.PA2891 163
208964.PA0003 208964.PA2901 173
208964.PA0003 208964.PA2977 243
208964.PA0003 208964.PA3002 424
208964.PA0003 208964.PA3007 778
208964.PA0003 208964.PA3008 154
208964.PA0003 208964.PA3009 176
208964.PA0003 208964.PA3010 291
208964.PA0003 208964.PA3011 334
208964.PA0003 208964.PA3014 156
208964.PA0003 208964.PA3025 191
208964.PA0003 208964.PA3046 212
208964.PA0003 208964.PA3068 154
208964.PA0003 208964.PA3071 350
208964.PA0003 208964.PA3075 161
208964.PA0003 208964.PA3085 267
208964.PA0003 208964.PA3093 195
208964.PA0003 208964.PA3132 254
208964.PA0003 208964.PA3134 186
208964.PA0003 208964.PA3138 772
208964.PA0003 208964.PA3162 266
208964.PA0003 208964.PA3163 247
208964.PA0003 208964.PA3168 904
208964.PA0003 208964.PA3192 179
208964.PA0003 208964.PA3198 163
208964.PA0003 208964.PA3204 176
208964.PA0003 208964.PA3263 776
208964.PA0003 208964.PA3286 160
208964.PA0003 208964.PA3308 272
208964.PA0003 208964.PA3326 318
208964.PA0003 208964.PA3333 282
208964.PA0003 208964.PA3339 562
208964.PA0003 208964.PA3344 836
208964.PA0003 208964.PA3346 171
208964.PA0003 208964.PA3347 165
208964.PA0003 208964.PA3364 157
208964.PA0003 208964.PA3368 158
208964.PA0003 208964.PA3402 240
208964.PA0003 208964.PA3495 210
208964.PA0003 208964.PA3528 313
208964.PA0003 208964.PA3533 193
208964.PA0003 208964.PA3537 241
208964.PA0003 208964.PA3564 390
208964.PA0003 208964.PA3584 191
208964.PA0003 208964.PA3591 204
208964.PA0003 208964.PA3605 301
208964.PA0003 208964.PA3616 976
208964.PA0003 208964.PA3617 945
208964.PA0003 208964.PA3620 604
208964.PA0003 208964.PA3626 720
208964.PA0003 208964.PA3629 152
208964.PA0003 208964.PA3637 293
208964.PA0003 208964.PA3640 219
208964.PA0003 208964.PA3642 160
208964.PA0003 208964.PA3643 155
208964.PA0003 208964.PA3646 248
208964.PA0003 208964.PA3652 391
208964.PA0003 208964.PA3658 259
208964.PA0003 208964.PA3687 344
208964.PA0003 208964.PA3690 181
208964.PA0003 208964.PA3697 259
208964.PA0003 208964.PA3701 154
208964.PA0003 208964.PA3702 274
208964.PA0003 208964.PA3725 851
208964.PA0003 208964.PA3727 165
208964.PA0003 208964.PA3737 199
208964.PA0003 208964.PA3738 428
208964.PA0003 208964.PA3746 189
208964.PA0003 208964.PA3769 233
208964.PA0003 208964.PA3770 218
208964.PA0003 208964.PA3777 462
208964.PA0003 208964.PA3803 163
208964.PA0003 208964.PA3806 415
208964.PA0003 208964.PA3807 275
208964.PA0003 208964.PA3834 275
208964.PA0003 208964.PA3849 195
208964.PA0003 208964.PA3859 163
208964.PA0003 208964.PA3903 218
208964.PA0003 208964.PA3999 284
208964.PA0003 208964.PA4020 211
208964.PA0003 208964.PA4042 327
208964.PA0003 208964.PA4052 367
208964.PA0003 208964.PA4053 307
208964.PA0003 208964.PA4150 393
208964.PA0003 208964.PA4201 239
208964.PA0003 208964.PA4232 803
208964.PA0003 208964.PA4234 777
208964.PA0003 208964.PA4243 275
208964.PA0003 208964.PA4266 220
208964.PA0003 208964.PA4275 223
208964.PA0003 208964.PA4281 462
208964.PA0003 208964.PA4282 486
208964.PA0003 208964.PA4283 798
208964.PA0003 208964.PA4284 829
208964.PA0003 208964.PA4285 776
208964.PA0003 208964.PA4289 163
208964.PA0003 208964.PA4307 169
208964.PA0003 208964.PA4309 169
208964.PA0003 208964.PA4310 169
208964.PA0003 208964.PA4316 688
208964.PA0003 208964.PA4324 213
208964.PA0003 208964.PA4366 313
208964.PA0003 208964.PA4385 404
208964.PA0003 208964.PA4387 308
208964.PA0003 208964.PA4407 218
208964.PA0003 208964.PA4408 327
208964.PA0003 208964.PA4409 159
208964.PA0003 208964.PA4410 239
208964.PA0003 208964.PA4411 224
208964.PA0003 208964.PA4413 272
208964.PA0003 208964.PA4418 191
208964.PA0003 208964.PA4423 327
208964.PA0003 208964.PA4452 165
208964.PA0003 208964.PA4468 278
208964.PA0003 208964.PA4501 168
208964.PA0003 208964.PA4518 319
208964.PA0003 208964.PA4521 157
208964.PA0003 208964.PA4538 163
208964.PA0003 208964.PA4543 312
208964.PA0003 208964.PA4546 168
208964.PA0003 208964.PA4563 294
208964.PA0003 208964.PA4572 154
208964.PA0003 208964.PA4609 641
208964.PA0003 208964.PA4645 310
208964.PA0003 208964.PA4655 262
208964.PA0003 208964.PA4660 217
208964.PA0003 208964.PA4663 385
208964.PA0003 208964.PA4679 211
208964.PA0003 208964.PA4698 208
208964.PA0003 208964.PA4740 156
208964.PA0003 208964.PA4743 298
208964.PA0003 208964.PA4746 150
208964.PA0003 208964.PA4750 253
208964.PA0003 208964.PA4760 219
208964.PA0003 208964.PA4761 504
208964.PA0003 208964.PA4763 935
208964.PA0003 208964.PA4768 274
208964.PA0003 208964.PA4771 196
208964.PA0003 208964.PA4773 274
208964.PA0003 208964.PA4790 368
208964.PA0003 208964.PA4795 253
208964.PA0003 208964.PA4846 215
208964.PA0003 208964.PA4848 163
208964.PA0003 208964.PA4850 248
208964.PA0003 208964.PA4852 224
208964.PA0003 208964.PA4854 263
208964.PA0003 208964.PA4855 163
208964.PA0003 208964.PA4930 445
208964.PA0003 208964.PA4931 501
208964.PA0003 208964.PA4932 250
208964.PA0003 208964.PA4933 552
208964.PA0003 208964.PA4934 267
208964.PA0003 208964.PA4935 229
208964.PA0003 208964.PA4938 218
208964.PA0003 208964.PA4939 268
208964.PA0003 208964.PA4943 176
208964.PA0003 208964.PA4946 721
208964.PA0003 208964.PA4947 192
208964.PA0003 208964.PA4948 160
208964.PA0003 208964.PA4957 161
208964.PA0003 208964.PA4959 170
208964.PA0003 208964.PA4960 161
208964.PA0003 208964.PA4961 161
208964.PA0003 208964.PA4963 369
208964.PA0003 208964.PA4964 475
208964.PA0003 208964.PA4967 678
208964.PA0003 208964.PA4970 162
208964.PA0003 208964.PA4983 209
208964.PA0003 208964.PA5019 270
208964.PA0003 208964.PA5034 225
208964.PA0003 208964.PA5047 307
208964.PA0003 208964.PA5050 467
208964.PA0003 208964.PA5052 191
208964.PA0003 208964.PA5064 328
208964.PA0003 208964.PA5124 157
208964.PA0003 208964.PA5125 208
208964.PA0003 208964.PA5147 168
208964.PA0003 208964.PA5165 153
208964.PA0003 208964.PA5172 239
208964.PA0003 208964.PA5193 250
208964.PA0003 208964.PA5207 219
208964.PA0003 208964.PA5208 310
208964.PA0003 208964.PA5224 278
208964.PA0003 208964.PA5225 757
208964.PA0003 208964.PA5235 276
208964.PA0003 208964.PA5266 562
208964.PA0003 208964.PA5280 374
208964.PA0003 208964.PA5285 174
208964.PA0003 208964.PA5290 375
208964.PA0003 208964.PA5302 356
208964.PA0003 208964.PA5319 158
208964.PA0003 208964.PA5331 235
208964.PA0003 208964.PA5336 163
208964.PA0003 208964.PA5345 770
208964.PA0003 208964.PA5358 165
208964.PA0003 208964.PA5360 247
208964.PA0003 208964.PA5361 382
208964.PA0003 208964.PA5366 308
208964.PA0003 208964.PA5367 432
208964.PA0003 208964.PA5368 194
208964.PA0003 208964.PA5371 157
208964.PA0003 208964.PA5436 163
208964.PA0003 208964.PA5440 159
208964.PA0003 208964.PA5443 686
208964.PA0003 208964.PA5474 431
208964.PA0003 208964.PA5479 155
208964.PA0003 208964.PA5486 312
208964.PA0003 208964.PA5493 484
208964.PA0003 208964.PA5561 189
208964.PA0003 208964.PA5562 252
208964.PA0003 208964.PA5564 273
208964.PA0003 208964.PA5565 433
208964.PA0003 208964.PA5567 415
208964.PA0003 208964.PA5568 480
208964.PA0003 208964.PA5569 357
208964.PA0003 208964.PA5570 400
208964.PA0004 208964.PA0001 990
208964.PA0004 208964.PA0002 997
208964.PA0004 208964.PA0003 984
208964.PA0004 208964.PA0008 576
208964.PA0004 208964.PA0009 467
208964.PA0004 208964.PA0015 168
208964.PA0004 208964.PA0016 417
208964.PA0004 208964.PA0018 308
208964.PA0004 208964.PA0019 214
208964.PA0004 208964.PA0036 361
208964.PA0004 208964.PA0074 264
208964.PA0004 208964.PA0090 153
208964.PA0004 208964.PA0132 156
208964.PA0004 208964.PA0140 307
208964.PA0004 208964.PA0148 272
208964.PA0004 208964.PA0178 429
208964.PA0004 208964.PA0195 193
208964.PA0004 208964.PA0223 178
208964.PA0004 208964.PA0297 205
208964.PA0004 208964.PA0317 248
208964.PA0004 208964.PA0319 210
208964.PA0004 208964.PA0321 175
208964.PA0004 208964.PA0327 275
208964.PA0004 208964.PA0342 261
208964.PA0004 208964.PA0351 168
208964.PA0004 208964.PA0357 188
208964.PA0004 208964.PA0376 595
208964.PA0004 208964.PA0393 161
208964.PA0004 208964.PA0395 219
208964.PA0004 208964.PA0402 167
208964.PA0004 208964.PA0424 350
208964.PA0004 208964.PA0425 351
208964.PA0004 208964.PA0426 463
208964.PA0004 208964.PA0428 225
208964.PA0004 208964.PA0440 192
208964.PA0004 208964.PA0455 225
208964.PA0004 208964.PA0505 168
208964.PA0004 208964.PA0515 326
208964.PA0004 208964.PA0523 368
208964.PA0004 208964.PA0536 231
208964.PA0004 208964.PA0546 267
208964.PA0004 208964.PA0555 170
208964.PA0004 208964.PA0576 939
208964.PA0004 208964.PA0577 947
208964.PA0004 208964.PA0580 242
208964.PA0004 208964.PA0581 298
208964.PA0004 208964.PA0592 549
208964.PA0004 208964.PA0594 166
208964.PA0004 208964.PA0595 162
208964.PA0004 208964.PA0607 150
208964.PA0004 208964.PA0639 168
208964.PA0004 208964.PA0651 239
208964.PA0004 208964.PA0657 269
208964.PA0004 208964.PA0658 168
208964.PA0004 208964.PA0667 169
208964.PA0004 208964.PA0668 167
208964.PA0004 208964.PA0669 163
208964.PA0004 208964.PA0686 290
208964.PA0004 208964.PA0706 328
208964.PA0004 208964.PA0767 775
208964.PA0004 208964.PA0770 289
208964.PA0004 208964.PA0779 158
208964.PA0004 208964.PA0799 257
208964.PA0004 208964.PA0913 299
208964.PA0004 208964.PA0923 188
208964.PA0004 208964.PA0944 313
208964.PA0004 208964.PA0947 356
208964.PA0004 208964.PA0958 369
208964.PA0004 208964.PA0963 185
208964.PA0004 208964.PA0965 179
208964.PA0004 208964.PA0973 276
208964.PA0004 208964.PA0976 178
208964.PA0004 208964.PA0999 230
208964.PA0004 208964.PA1010 243
208964.PA0004 208964.PA1045 189
208964.PA0004 208964.PA1060 191
208964.PA0004 208964.PA1080 161
208964.PA0004 208964.PA1083 170
208964.PA0004 208964.PA1084 242
208964.PA0004 208964.PA1092 339
208964.PA0004 208964.PA1122 206
208964.PA0004 208964.PA1131 163
208964.PA0004 208964.PA1146 168
208964.PA0004 208964.PA1155 297
208964.PA0004 208964.PA1156 321
208964.PA0004 208964.PA1179 177
208964.PA0004 208964.PA1183 196
208964.PA0004 208964.PA1222 195
208964.PA0004 208964.PA1248 241
208964.PA0004 208964.PA1273 196
208964.PA0004 208964.PA1277 274
208964.PA0004 208964.PA1294 333
208964.PA0004 208964.PA1338 351
208964.PA0004 208964.PA1346 163
208964.PA0004 208964.PA1361 341
208964.PA0004 208964.PA1405 169
208964.PA0004 208964.PA1409 175
208964.PA0004 208964.PA1411 154
208964.PA0004 208964.PA1416 187
208964.PA0004 208964.PA1439 265
208964.PA0004 208964.PA1450 174
208964.PA0004 208964.PA1451 196
208964.PA0004 208964.PA1455 187
208964.PA0004 208964.PA1458 207
208964.PA0004 208964.PA1505 533
208964.PA0004 208964.PA1514 217
208964.PA0004 208964.PA1527 650
208964.PA0004 208964.PA1529 461
208964.PA0004 208964.PA1532 414
208964.PA0004 208964.PA1534 206
208964.PA0004 208964.PA1572 156
208964.PA0004 208964.PA1580 548
208964.PA0004 208964.PA1609 202
208964.PA0004 208964.PA1614 440
208964.PA0004 208964.PA1619 163
208964.PA0004 208964.PA1662 151
208964.PA0004 208964.PA1671 264
208964.PA0004 208964.PA1691 641
208964.PA0004 208964.PA1707 168
208964.PA0004 208964.PA1773 770
208964.PA0004 208964.PA1777 219
208964.PA0004 208964.PA1782 264
208964.PA0004 208964.PA1787 366
208964.PA0004 208964.PA1796 181
208964.PA0004 208964.PA1801 282
208964.PA0004 208964.PA1803 291
208964.PA0004 208964.PA1804 241
208964.PA0004 208964.PA1807 199
208964.PA0004 208964.PA1815 162
208964.PA0004 208964.PA1816 186
208964.PA0004 208964.PA1818 163
208964.PA0004 208964.PA1839 663
208964.PA0004 208964.PA1874 206
208964.PA0004 208964.PA1878 234
208964.PA0004 208964.PA1886 901
208964.PA0004 208964.PA1959 279
208964.PA0004 208964.PA1991 168
208964.PA0004 208964.PA2017 298
208964.PA0004 208964.PA2018 462
208964.PA0004 208964.PA2045 230
208964.PA0004 208964.PA2059 195
208964.PA0004 208964.PA2071 590
208964.PA0004 208964.PA2102 168
208964.PA0004 208964.PA2138 182
208964.PA0004 208964.PA2244 716
208964.PA0004 208964.PA2350 172
208964.PA0004 208964.PA2371 242
208964.PA0004 208964.PA2393 268
208964.PA0004 208964.PA2399 171
208964.PA0004 208964.PA2416 170
208964.PA0004 208964.PA2443 208
208964.PA0004 208964.PA2492 153
208964.PA0004 208964.PA2493 162
208964.PA0004 208964.PA2494 151
208964.PA0004 208964.PA2495 595
208964.PA0004 208964.PA2502 264
208964.PA0004 208964.PA2540 168
208964.PA0004 208964.PA2545 174
208964.PA0004 208964.PA2609 223
208964.PA0004 208964.PA2612 640
208964.PA0004 208964.PA2615 549
208964.PA0004 208964.PA2618 400
208964.PA0004 208964.PA2625 264
208964.PA0004 208964.PA2642 239
208964.PA0004 208964.PA2643 245
208964.PA0004 208964.PA2649 194
208964.PA0004 208964.PA2677 290
208964.PA0004 208964.PA2727 264
208964.PA0004 208964.PA2730 272
208964.PA0004 208964.PA2738 274
208964.PA0004 208964.PA2739 239
208964.PA0004 208964.PA2740 360
208964.PA0004 208964.PA2741 202
208964.PA0004 208964.PA2743 364
208964.PA0004 208964.PA2744 519
208964.PA0004 208964.PA2749 406
208964.PA0004 208964.PA2806 279
208964.PA0004 208964.PA2840 225
208964.PA0004 208964.PA2853 540
208964.PA0004 208964.PA2910 151
208964.PA0004 208964.PA2932 212
208964.PA0004 208964.PA2959 379
208964.PA0004 208964.PA2961 387
208964.PA0004 208964.PA2962 477
208964.PA0004 208964.PA2964 247
208964.PA0004 208964.PA2969 248
208964.PA0004 208964.PA2976 166
208964.PA0004 208964.PA2994 157
208964.PA0004 208964.PA3004 171
208964.PA0004 208964.PA3007 355
208964.PA0004 208964.PA3011 788
208964.PA0004 208964.PA3050 218
208964.PA0004 208964.PA3063 168
208964.PA0004 208964.PA3068 151
208964.PA0004 208964.PA3074 168
208964.PA0004 208964.PA3103 290
208964.PA0004 208964.PA3108 162
208964.PA0004 208964.PA3113 154
208964.PA0004 208964.PA3117 162
208964.PA0004 208964.PA3118 271
208964.PA0004 208964.PA3120 177
208964.PA0004 208964.PA3121 304
208964.PA0004 208964.PA3134 169
208964.PA0004 208964.PA3138 219
208964.PA0004 208964.PA3162 172
208964.PA0004 208964.PA3168 998
208964.PA0004 208964.PA3172 181
208964.PA0004 208964.PA3193 179
208964.PA0004 208964.PA3195 540
208964.PA0004 208964.PA3228 152
208964.PA0004 208964.PA3286 230
208964.PA0004 208964.PA3295 152
208964.PA0004 208964.PA3297 176
208964.PA0004 208964.PA3308 590
208964.PA0004 208964.PA3326 287
208964.PA0004 208964.PA3327 171
208964.PA0004 208964.PA3333 230
208964.PA0004 208964.PA3344 849
208964.PA0004 208964.PA3350 179
208964.PA0004 208964.PA3466 194
208964.PA0004 208964.PA3474 220
208964.PA0004 208964.PA3527 172
208964.PA0004 208964.PA3533 195
208964.PA0004 208964.PA3553 152
208964.PA0004 208964.PA3560 363
208964.PA0004 208964.PA3561 741
208964.PA0004 208964.PA3563 292
208964.PA0004 208964.PA3568 161
208964.PA0004 208964.PA3616 210
208964.PA0004 208964.PA3617 737
208964.PA0004 208964.PA3620 685
208964.PA0004 208964.PA3622 517
208964.PA0004 208964.PA3637 388
208964.PA0004 208964.PA3638 209
208964.PA0004 208964.PA3640 489
208964.PA0004 208964.PA3642 406
208964.PA0004 208964.PA3648 269
208964.PA0004 208964.PA3654 367
208964.PA0004 208964.PA3656 161
208964.PA0004 208964.PA3667 171
208964.PA0004 208964.PA3687 275
208964.PA0004 208964.PA3701 261
208964.PA0004 208964.PA3706 168
208964.PA0004 208964.PA3714 168
208964.PA0004 208964.PA3745 191
208964.PA0004 208964.PA3747 465
208964.PA0004 208964.PA3767 174
208964.PA0004 208964.PA3768 188
208964.PA0004 208964.PA3769 236
208964.PA0004 208964.PA3770 221
208964.PA0004 208964.PA3774 175
208964.PA0004 208964.PA3802 220
208964.PA0004 208964.PA3806 796
208964.PA0004 208964.PA3810 238
208964.PA0004 208964.PA3815 260
208964.PA0004 208964.PA3823 200
208964.PA0004 208964.PA3834 239
208964.PA0004 208964.PA3839 361
208964.PA0004 208964.PA3861 205
208964.PA0004 208964.PA3870 533
208964.PA0004 208964.PA3886 319
208964.PA0004 208964.PA3903 485
208964.PA0004 208964.PA3950 225
208964.PA0004 208964.PA3961 176
208964.PA0004 208964.PA3987 242
208964.PA0004 208964.PA4002 299
208964.PA0004 208964.PA4045 194
208964.PA0004 208964.PA4047 180
208964.PA0004 208964.PA4053 210
208964.PA0004 208964.PA4055 204
208964.PA0004 208964.PA4061 248
208964.PA0004 208964.PA4109 329
208964.PA0004 208964.PA4110 772
208964.PA0004 208964.PA4138 183
208964.PA0004 208964.PA4172 174
208964.PA0004 208964.PA4232 200
208964.PA0004 208964.PA4233 178
208964.PA0004 208964.PA4234 460
208964.PA0004 208964.PA4236 329
208964.PA0004 208964.PA4238 462
208964.PA0004 208964.PA4240 216
208964.PA0004 208964.PA4241 198
208964.PA0004 208964.PA4243 275
208964.PA0004 208964.PA4246 431
208964.PA0004 208964.PA4247 401
208964.PA0004 208964.PA4256 155
208964.PA0004 208964.PA4257 749
208964.PA0004 208964.PA4260 196
208964.PA0004 208964.PA4263 176
208964.PA0004 208964.PA4265 174
208964.PA0004 208964.PA4266 555
208964.PA0004 208964.PA4267 212
208964.PA0004 208964.PA4268 500
208964.PA0004 208964.PA4269 468
208964.PA0004 208964.PA4270 851
208964.PA0004 208964.PA4271 177
208964.PA0004 208964.PA4272 175
208964.PA0004 208964.PA4273 256
208964.PA0004 208964.PA4275 226
208964.PA0004 208964.PA4277 406
208964.PA0004 208964.PA4284 326
208964.PA0004 208964.PA4288 162
208964.PA0004 208964.PA4369 208
208964.PA0004 208964.PA4383 237
208964.PA0004 208964.PA4385 494
208964.PA0004 208964.PA4386 216
208964.PA0004 208964.PA4403 407
208964.PA0004 208964.PA4407 595
208964.PA0004 208964.PA4408 476
208964.PA0004 208964.PA4414 158
208964.PA0004 208964.PA4420 150
208964.PA0004 208964.PA4423 163
208964.PA0004 208964.PA4424 275
208964.PA0004 208964.PA4432 174
208964.PA0004 208964.PA4433 197
208964.PA0004 208964.PA4439 163
208964.PA0004 208964.PA4450 668
208964.PA0004 208964.PA4468 178
208964.PA0004 208964.PA4470 337
208964.PA0004 208964.PA4477 166
208964.PA0004 208964.PA4480 513
208964.PA0004 208964.PA4481 294
208964.PA0004 208964.PA4483 219
208964.PA0004 208964.PA4494 393
208964.PA0004 208964.PA4518 151
208964.PA0004 208964.PA4522 188
208964.PA0004 208964.PA4526 290
208964.PA0004 208964.PA4530 861
208964.PA0004 208964.PA4559 176
208964.PA0004 208964.PA4560 246
208964.PA0004 208964.PA4562 239
208964.PA0004 208964.PA4563 347
208964.PA0004 208964.PA4566 497
208964.PA0004 208964.PA4569 262
208964.PA0004 208964.PA4583 276
208964.PA0004 208964.PA4597 768
208964.PA0004 208964.PA4598 367
208964.PA0004 208964.PA4599 328
208964.PA0004 208964.PA4600 428
208964.PA0004 208964.PA4604 152
208964.PA0004 208964.PA4613 352
208964.PA0004 208964.PA4632 184
208964.PA0004 208964.PA4652 190
208964.PA0004 208964.PA4665 301
208964.PA0004 208964.PA4667 193
208964.PA0004 208964.PA4669 289
208964.PA0004 208964.PA4670 185
208964.PA0004 208964.PA4673 245
208964.PA0004 208964.PA4692 289
208964.PA0004 208964.PA4695 198
208964.PA0004 208964.PA4722 219
208964.PA0004 208964.PA4723 214
208964.PA0004 208964.PA4730 234
208964.PA0004 208964.PA4742 649
208964.PA0004 208964.PA4744 491
208964.PA0004 208964.PA4745 331
208964.PA0004 208964.PA4750 412
208964.PA0004 208964.PA4751 153
208964.PA0004 208964.PA4752 383
208964.PA0004 208964.PA4755 279
208964.PA0004 208964.PA4756 168
208964.PA0004 208964.PA4758 485
208964.PA0004 208964.PA4759 185
208964.PA0004 208964.PA4760 721
208964.PA0004 208964.PA4761 825
208964.PA0004 208964.PA4763 161
208964.PA0004 208964.PA4768 530
208964.PA0004 208964.PA4832 168
208964.PA0004 208964.PA4841 169
208964.PA0004 208964.PA4852 240
208964.PA0004 208964.PA4853 367
208964.PA0004 208964.PA4854 260
208964.PA0004 208964.PA4865 466
208964.PA0004 208964.PA4868 206
208964.PA0004 208964.PA4873 274
208964.PA0004 208964.PA4882 210
208964.PA0004 208964.PA4904 427
208964.PA0004 208964.PA4931 352
208964.PA0004 208964.PA4932 202
208964.PA0004 208964.PA4937 176
208964.PA0004 208964.PA4945 404
208964.PA0004 208964.PA4946 607
208964.PA0004 208964.PA4948 194
208964.PA0004 208964.PA4960 171
208964.PA0004 208964.PA4964 983
208964.PA0004 208964.PA4967 387
208964.PA0004 208964.PA4968 227
208964.PA0004 208964.PA4969 245
208964.PA0004 208964.PA4970 288
208964.PA0004 208964.PA4971 255
208964.PA0004 208964.PA4974 357
208964.PA0004 208964.PA4976 229
208964.PA0004 208964.PA4994 174
208964.PA0004 208964.PA4997 225
208964.PA0004 208964.PA5006 264
208964.PA0004 208964.PA5013 376
208964.PA0004 208964.PA5034 422
208964.PA0004 208964.PA5036 592
208964.PA0004 208964.PA5053 168
208964.PA0004 208964.PA5054 164
208964.PA0004 208964.PA5063 178
208964.PA0004 208964.PA5065 209
208964.PA0004 208964.PA5079 151
208964.PA0004 208964.PA5094 235
208964.PA0004 208964.PA5119 233
208964.PA0004 208964.PA5147 182
208964.PA0004 208964.PA5159 219
208964.PA0004 208964.PA5171 429
208964.PA0004 208964.PA5193 181
208964.PA0004 208964.PA5201 271
208964.PA0004 208964.PA5207 161
208964.PA0004 208964.PA5210 290
208964.PA0004 208964.PA5215 404
208964.PA0004 208964.PA5232 288
208964.PA0004 208964.PA5240 475
208964.PA0004 208964.PA5242 179
208964.PA0004 208964.PA5258 256
208964.PA0004 208964.PA5263 240
208964.PA0004 208964.PA5272 703
208964.PA0004 208964.PA5275 180
208964.PA0004 208964.PA5277 216
208964.PA0004 208964.PA5279 285
208964.PA0004 208964.PA5280 162
208964.PA0004 208964.PA5294 235
208964.PA0004 208964.PA5296 169
208964.PA0004 208964.PA5320 216
208964.PA0004 208964.PA5321 194
208964.PA0004 208964.PA5331 179
208964.PA0004 208964.PA5332 180
208964.PA0004 208964.PA5337 174
208964.PA0004 208964.PA5344 275
208964.PA0004 208964.PA5345 178
208964.PA0004 208964.PA5360 174
208964.PA0004 208964.PA5361 167
208964.PA0004 208964.PA5366 178
208964.PA0004 208964.PA5376 202
208964.PA0004 208964.PA5379 208
208964.PA0004 208964.PA5418 161
208964.PA0004 208964.PA5426 155
208964.PA0004 208964.PA5428 159
208964.PA0004 208964.PA5443 300
208964.PA0004 208964.PA5471 164
208964.PA0004 208964.PA5492 184
208964.PA0004 208964.PA5493 228
208964.PA0004 208964.PA5496 241
208964.PA0004 208964.PA5497 307
208964.PA0004 208964.PA5503 172
208964.PA0004 208964.PA5549 212
208964.PA0004 208964.PA5554 775
208964.PA0004 208964.PA5556 161
208964.PA0004 208964.PA5562 221
208964.PA0004 208964.PA5563 171
208964.PA0004 208964.PA5565 293
208964.PA0004 208964.PA5567 453
208964.PA0004 208964.PA5568 270
208964.PA0004 208964.PA5569 482
208964.PA0004 208964.PA5570 467
208964.PA0005 208964.PA0006 963
208964.PA0005 208964.PA0007 280
208964.PA0005 208964.PA0008 659
208964.PA0005 208964.PA0009 659
208964.PA0005 208964.PA0010 436
208964.PA0005 208964.PA0011 416
208964.PA0005 208964.PA0017 177
208964.PA0005 208964.PA0023 151
208964.PA0005 208964.PA0105 168
208964.PA0005 208964.PA0108 156
208964.PA0005 208964.PA0186 696
208964.PA0005 208964.PA0214 235
208964.PA0005 208964.PA0250 179
208964.PA0005 208964.PA0267 193
208964.PA0005 208964.PA0286 168
208964.PA0005 208964.PA0325 167
208964.PA0005 208964.PA0331 150
208964.PA0005 208964.PA0342 382
208964.PA0005 208964.PA0350 301
208964.PA0005 208964.PA0363 209
208964.PA0005 208964.PA0374 488
208964.PA0005 208964.PA0375 198
208964.PA0005 208964.PA0407 329
208964.PA0005 208964.PA0408 161
208964.PA0005 208964.PA0419 162
208964.PA0005 208964.PA0431 232
208964.PA0005 208964.PA0501 168
208964.PA0005 208964.PA0546 296
208964.PA0005 208964.PA0552 209
208964.PA0005 208964.PA0559 157
208964.PA0005 208964.PA0560 153
208964.PA0005 208964.PA0579 159
208964.PA0005 208964.PA0580 224
208964.PA0005 208964.PA0581 979
208964.PA0005 208964.PA0591 157
208964.PA0005 208964.PA0595 631
208964.PA0005 208964.PA0609 188
208964.PA0005 208964.PA0679 447
208964.PA0005 208964.PA0680 447
208964.PA0005 208964.PA0705 161
208964.PA0005 208964.PA0710 388
208964.PA0005 208964.PA0733 164
208964.PA0005 208964.PA0750 319
208964.PA0005 208964.PA0756 160
208964.PA0005 208964.PA0761 157
208964.PA0005 208964.PA0854 150
208964.PA0005 208964.PA0862 167
208964.PA0005 208964.PA0916 318
208964.PA0005 208964.PA0951 159
208964.PA0005 208964.PA0956 168
208964.PA0005 208964.PA0996 162
208964.PA0005 208964.PA0998 360
208964.PA0005 208964.PA0999 155
208964.PA0005 208964.PA1002 213
208964.PA0005 208964.PA1003 179
208964.PA0005 208964.PA1008 232
208964.PA0005 208964.PA1011 328
208964.PA0005 208964.PA1013 453
208964.PA0005 208964.PA1031 194
208964.PA0005 208964.PA1068 172
208964.PA0005 208964.PA1110 164
208964.PA0005 208964.PA1122 151
208964.PA0005 208964.PA1144 150
208964.PA0005 208964.PA1199 275
208964.PA0005 208964.PA1269 560
208964.PA0005 208964.PA1276 165
208964.PA0005 208964.PA1292 153
208964.PA0005 208964.PA1306 165
208964.PA0005 208964.PA1317 168
208964.PA0005 208964.PA1323 172
208964.PA0005 208964.PA1411 151
208964.PA0005 208964.PA1416 272
208964.PA0005 208964.PA1429 168
208964.PA0005 208964.PA1466 186
208964.PA0005 208964.PA1479 167
208964.PA0005 208964.PA1500 192
208964.PA0005 208964.PA1532 192
208964.PA0005 208964.PA1576 237
208964.PA0005 208964.PA1595 175
208964.PA0005 208964.PA1596 408
208964.PA0005 208964.PA1614 515
208964.PA0005 208964.PA1748 308
208964.PA0005 208964.PA1796 179
208964.PA0005 208964.PA1805 194
208964.PA0005 208964.PA1811 175
208964.PA0005 208964.PA1815 151
208964.PA0005 208964.PA1846 241
208964.PA0005 208964.PA1869 410
208964.PA0005 208964.PA1908 431
208964.PA0005 208964.PA1959 200
208964.PA0005 208964.PA2065 161
208964.PA0005 208964.PA2066 172
208964.PA0005 208964.PA2133 176
208964.PA0005 208964.PA2179 593
208964.PA0005 208964.PA2204 162
208964.PA0005 208964.PA2438 235
208964.PA0005 208964.PA2439 152
208964.PA0005 208964.PA2536 982
208964.PA0005 208964.PA2537 888
208964.PA0005 208964.PA2538 447
208964.PA0005 208964.PA2539 447
208964.PA0005 208964.PA2540 447
208964.PA0005 208964.PA2541 488
208964.PA0005 208964.PA2604 370
208964.PA0005 208964.PA2613 182
208964.PA0005 208964.PA2615 527
208964.PA0005 208964.PA2748 214
208964.PA0005 208964.PA2751 159
208964.PA0005 208964.PA2754 191
208964.PA0005 208964.PA2765 313
208964.PA0005 208964.PA2783 159
208964.PA0005 208964.PA2800 167
208964.PA0005 208964.PA2821 190
208964.PA0005 208964.PA2840 774
208964.PA0005 208964.PA2857 272
208964.PA0005 208964.PA2901 243
208964.PA0005 208964.PA2949 333
208964.PA0005 208964.PA2959 170
208964.PA0005 208964.PA2963 196
208964.PA0005 208964.PA2966 410
208964.PA0005 208964.PA2968 261
208964.PA0005 208964.PA2969 978
208964.PA0005 208964.PA2984 157
208964.PA0005 208964.PA2988 213
208964.PA0005 208964.PA3022 560
208964.PA0005 208964.PA3037 205
208964.PA0005 208964.PA3043 158
208964.PA0005 208964.PA3100 486
208964.PA0005 208964.PA3115 180
208964.PA0005 208964.PA3162 274
208964.PA0005 208964.PA3163 338
208964.PA0005 208964.PA3171 186
208964.PA0005 208964.PA3172 194
208964.PA0005 208964.PA3173 194
208964.PA0005 208964.PA3179 164
208964.PA0005 208964.PA3195 238
208964.PA0005 208964.PA3197 320
208964.PA0005 208964.PA3198 320
208964.PA0005 208964.PA3257 408
208964.PA0005 208964.PA3267 454
208964.PA0005 208964.PA3286 155
208964.PA0005 208964.PA3333 155
208964.PA0005 208964.PA3404 163
208964.PA0005 208964.PA3430 150
208964.PA0005 208964.PA3458 227
208964.PA0005 208964.PA3469 188
208964.PA0005 208964.PA3472 275
208964.PA0005 208964.PA3476 184
208964.PA0005 208964.PA3524 388
208964.PA0005 208964.PA3603 899
208964.PA0005 208964.PA3608 202
208964.PA0005 208964.PA3650 183
208964.PA0005 208964.PA3651 974
208964.PA0005 208964.PA3652 182
208964.PA0005 208964.PA3655 180
208964.PA0005 208964.PA3656 183
208964.PA0005 208964.PA3657 489
208964.PA0005 208964.PA3672 172
208964.PA0005 208964.PA3673 976
208964.PA0005 208964.PA3695 174
208964.PA0005 208964.PA3735 178
208964.PA0005 208964.PA3738 200
208964.PA0005 208964.PA3745 187
208964.PA0005 208964.PA3763 450
208964.PA0005 208964.PA3768 165
208964.PA0005 208964.PA3777 157
208964.PA0005 208964.PA3799 216
208964.PA0005 208964.PA3815 201
208964.PA0005 208964.PA3817 227
208964.PA0005 208964.PA3854 205
208964.PA0005 208964.PA3856 153
208964.PA0005 208964.PA3857 710
208964.PA0005 208964.PA3866 209
208964.PA0005 208964.PA3912 770
208964.PA0005 208964.PA3949 157
208964.PA0005 208964.PA3963 211
208964.PA0005 208964.PA3968 164
208964.PA0005 208964.PA3976 191
208964.PA0005 208964.PA3980 178
208964.PA0005 208964.PA3982 152
208964.PA0005 208964.PA3983 332
208964.PA0005 208964.PA3984 453
208964.PA0005 208964.PA3985 172
208964.PA0005 208964.PA4000 242
208964.PA0005 208964.PA4010 191
208964.PA0005 208964.PA4031 151
208964.PA0005 208964.PA4037 172
208964.PA0005 208964.PA4043 176
208964.PA0005 208964.PA4052 182
208964.PA0005 208964.PA4069 367
208964.PA0005 208964.PA4232 320
208964.PA0005 208964.PA4243 168
208964.PA0005 208964.PA4256 192
208964.PA0005 208964.PA4258 170
208964.PA0005 208964.PA4269 155
208964.PA0005 208964.PA4270 206
208964.PA0005 208964.PA4271 183
208964.PA0005 208964.PA4278 185
208964.PA0005 208964.PA4286 165
208964.PA0005 208964.PA4321 150
208964.PA0005 208964.PA4350 184
208964.PA0005 208964.PA4351 538
208964.PA0005 208964.PA4383 180
208964.PA0005 208964.PA4385 168
208964.PA0005 208964.PA4386 150
208964.PA0005 208964.PA4402 155
208964.PA0005 208964.PA4407 274
208964.PA0005 208964.PA4409 227
208964.PA0005 208964.PA4439 304
208964.PA0005 208964.PA4449 163
208964.PA0005 208964.PA4450 193
208964.PA0005 208964.PA4484 323
208964.PA0005 208964.PA4525 188
208964.PA0005 208964.PA4542 267
208964.PA0005 208964.PA4545 253
208964.PA0005 208964.PA4557 320
208964.PA0005 208964.PA4563 318
208964.PA0005 208964.PA4565 189
208964.PA0005 208964.PA4569 266
208964.PA0005 208964.PA4582 352
208964.PA0005 208964.PA4583 583
208964.PA0005 208964.PA4627 168
208964.PA0005 208964.PA4636 700
208964.PA0005 208964.PA4645 279
208964.PA0005 208964.PA4655 230
208964.PA0005 208964.PA4667 185
208964.PA0005 208964.PA4670 207
208964.PA0005 208964.PA4701 772
208964.PA0005 208964.PA4725 273
208964.PA0005 208964.PA4735 250
208964.PA0005 208964.PA4753 560
208964.PA0005 208964.PA4763 198
208964.PA0005 208964.PA4784 158
208964.PA0005 208964.PA4796 171
208964.PA0005 208964.PA4825 168
208964.PA0005 208964.PA4839 237
208964.PA0005 208964.PA4851 172
208964.PA0005 208964.PA4876 218
208964.PA0005 208964.PA4889 162
208964.PA0005 208964.PA4939 273
208964.PA0005 208964.PA4941 163
208964.PA0005 208964.PA4942 197
208964.PA0005 208964.PA4959 243
208964.PA0005 208964.PA4961 162
208964.PA0005 208964.PA4964 318
208964.PA0005 208964.PA5055 201
208964.PA0005 208964.PA5063 247
208964.PA0005 208964.PA5071 156
208964.PA0005 208964.PA5093 176
208964.PA0005 208964.PA5098 152
208964.PA0005 208964.PA5118 181
208964.PA0005 208964.PA5133 228
208964.PA0005 208964.PA5134 533
208964.PA0005 208964.PA5146 167
208964.PA0005 208964.PA5197 595
208964.PA0005 208964.PA5198 243
208964.PA0005 208964.PA5208 221
208964.PA0005 208964.PA5233 168
208964.PA0005 208964.PA5263 152
208964.PA0005 208964.PA5269 166
208964.PA0005 208964.PA5276 683
208964.PA0005 208964.PA5277 332
208964.PA0005 208964.PA5279 169
208964.PA0005 208964.PA5337 228
208964.PA0005 208964.PA5338 156
208964.PA0005 208964.PA5360 409
208964.PA0005 208964.PA5385 155
208964.PA0005 208964.PA5386 193
208964.PA0005 208964.PA5495 215
208964.PA0005 208964.PA5511 183
208964.PA0005 208964.PA5524 189
208964.PA0005 208964.PA5568 155
208964.PA0006 208964.PA0005 963
208964.PA0006 208964.PA0007 289
208964.PA0006 208964.PA0008 659
208964.PA0006 208964.PA0009 659
208964.PA0006 208964.PA0010 512
208964.PA0006 208964.PA0011 432
208964.PA0006 208964.PA0018 274
208964.PA0006 208964.PA0065 778
208964.PA0006 208964.PA0178 180
208964.PA0006 208964.PA0308 155
208964.PA0006 208964.PA0358 200
208964.PA0006 208964.PA0382 160
208964.PA0006 208964.PA0386 459
208964.PA0006 208964.PA0403 184
208964.PA0006 208964.PA0419 276
208964.PA0006 208964.PA0461 200
208964.PA0006 208964.PA0489 192
208964.PA0006 208964.PA0490 160
208964.PA0006 208964.PA0560 319
208964.PA0006 208964.PA0597 807
208964.PA0006 208964.PA0607 156
208964.PA0006 208964.PA0706 175
208964.PA0006 208964.PA0710 299
208964.PA0006 208964.PA0792 174
208964.PA0006 208964.PA0803 192
208964.PA0006 208964.PA0834 200
208964.PA0006 208964.PA0969 191
208964.PA0006 208964.PA0970 324
208964.PA0006 208964.PA0995 219
208964.PA0006 208964.PA1008 307
208964.PA0006 208964.PA1101 234
208964.PA0006 208964.PA1199 275
208964.PA0006 208964.PA1209 177
208964.PA0006 208964.PA1276 566
208964.PA0006 208964.PA1337 194
208964.PA0006 208964.PA1384 430
208964.PA0006 208964.PA1385 340
208964.PA0006 208964.PA1386 172
208964.PA0006 208964.PA1458 190
208964.PA0006 208964.PA1489 368
208964.PA0006 208964.PA1500 192
208964.PA0006 208964.PA1531 155
208964.PA0006 208964.PA1547 386
208964.PA0006 208964.PA1549 180
208964.PA0006 208964.PA1559 184
208964.PA0006 208964.PA1560 184
208964.PA0006 208964.PA1750 180
208964.PA0006 208964.PA1800 190
208964.PA0006 208964.PA1814 296
208964.PA0006 208964.PA1848 155
208964.PA0006 208964.PA1863 159
208964.PA0006 208964.PA1920 220
208964.PA0006 208964.PA2022 267
208964.PA0006 208964.PA2062 172
208964.PA0006 208964.PA2068 214
208964.PA0006 208964.PA2069 486
208964.PA0006 208964.PA2138 806
208964.PA0006 208964.PA2165 435
208964.PA0006 208964.PA2238 307
208964.PA0006 208964.PA2244 569
208964.PA0006 208964.PA2253 194
208964.PA0006 208964.PA2350 239
208964.PA0006 208964.PA2351 253
208964.PA0006 208964.PA2507 167
208964.PA0006 208964.PA2531 566
208964.PA0006 208964.PA2536 398
208964.PA0006 208964.PA2537 513
208964.PA0006 208964.PA2538 398
208964.PA0006 208964.PA2539 398
208964.PA0006 208964.PA2540 398
208964.PA0006 208964.PA2541 484
208964.PA0006 208964.PA2545 555
208964.PA0006 208964.PA2591 156
208964.PA0006 208964.PA2606 169
208964.PA0006 208964.PA2712 196
208964.PA0006 208964.PA2796 194
208964.PA0006 208964.PA2806 274
208964.PA0006 208964.PA2844 173
208964.PA0006 208964.PA2943 180
208964.PA0006 208964.PA2979 239
208964.PA0006 208964.PA3034 151
208964.PA0006 208964.PA3113 179
208964.PA0006 208964.PA3114 267
208964.PA0006 208964.PA3141 159
208964.PA0006 208964.PA3146 184
208964.PA0006 208964.PA3151 625
208964.PA0006 208964.PA3152 621
208964.PA0006 208964.PA3156 175
208964.PA0006 208964.PA3159 183
208964.PA0006 208964.PA3165 697
208964.PA0006 208964.PA3172 778
208964.PA0006 208964.PA3242 255
208964.PA0006 208964.PA3267 512
208964.PA0006 208964.PA3301 155
208964.PA0006 208964.PA3337 791
208964.PA0006 208964.PA3344 168
208964.PA0006 208964.PA3386 192
208964.PA0006 208964.PA3388 153
208964.PA0006 208964.PA3472 275
208964.PA0006 208964.PA3495 669
208964.PA0006 208964.PA3524 299
208964.PA0006 208964.PA3540 218
208964.PA0006 208964.PA3553 216
208964.PA0006 208964.PA3554 191
208964.PA0006 208964.PA3559 267
208964.PA0006 208964.PA3567 179
208964.PA0006 208964.PA3617 370
208964.PA0006 208964.PA3625 429
208964.PA0006 208964.PA3637 161
208964.PA0006 208964.PA3643 221
208964.PA0006 208964.PA3644 455
208964.PA0006 208964.PA3648 168
208964.PA0006 208964.PA3680 301
208964.PA0006 208964.PA3733 179
208964.PA0006 208964.PA3814 212
208964.PA0006 208964.PA3834 274
208964.PA0006 208964.PA3853 175
208964.PA0006 208964.PA3865 152
208964.PA0006 208964.PA3920 180
208964.PA0006 208964.PA3931 206
208964.PA0006 208964.PA3939 154
208964.PA0006 208964.PA3983 222
208964.PA0006 208964.PA3984 272
208964.PA0006 208964.PA4000 287
208964.PA0006 208964.PA4002 222
208964.PA0006 208964.PA4003 224
208964.PA0006 208964.PA4031 210
208964.PA0006 208964.PA4068 184
208964.PA0006 208964.PA4172 555
208964.PA0006 208964.PA4279 351
208964.PA0006 208964.PA4351 360
208964.PA0006 208964.PA4361 184
208964.PA0006 208964.PA4368 170
208964.PA0006 208964.PA4416 663
208964.PA0006 208964.PA4424 175
208964.PA0006 208964.PA4425 994
208964.PA0006 208964.PA4447 766
208964.PA0006 208964.PA4448 838
208964.PA0006 208964.PA4449 541
208964.PA0006 208964.PA4466 185
208964.PA0006 208964.PA4485 424
208964.PA0006 208964.PA4528 224
208964.PA0006 208964.PA4529 274
208964.PA0006 208964.PA4631 184
208964.PA0006 208964.PA4667 172
208964.PA0006 208964.PA4694 224
208964.PA0006 208964.PA4732 187
208964.PA0006 208964.PA4741 172
208964.PA0006 208964.PA4752 152
208964.PA0006 208964.PA4755 278
208964.PA0006 208964.PA4819 210
208964.PA0006 208964.PA4839 192
208964.PA0006 208964.PA4854 219
208964.PA0006 208964.PA4907 156
208964.PA0006 208964.PA4937 168
208964.PA0006 208964.PA4947 218
208964.PA0006 208964.PA4996 996
208964.PA0006 208964.PA5005 460
208964.PA0006 208964.PA5009 427
208964.PA0006 208964.PA5010 572
208964.PA0006 208964.PA5011 920
208964.PA0006 208964.PA5012 978
208964.PA0006 208964.PA5016 213
208964.PA0006 208964.PA5045 152
208964.PA0006 208964.PA5051 186
208964.PA0006 208964.PA5066 600
208964.PA0006 208964.PA5067 541
208964.PA0006 208964.PA5131 210
208964.PA0006 208964.PA5133 216
208964.PA0006 208964.PA5134 150
208964.PA0006 208964.PA5140 625
208964.PA0006 208964.PA5141 612
208964.PA0006 208964.PA5142 621
208964.PA0006 208964.PA5143 901
208964.PA0006 208964.PA5145 368
208964.PA0006 208964.PA5161 376
208964.PA0006 208964.PA5162 443
208964.PA0006 208964.PA5163 532
208964.PA0006 208964.PA5164 422
208964.PA0006 208964.PA5175 325
208964.PA0006 208964.PA5256 197
208964.PA0006 208964.PA5259 156
208964.PA0006 208964.PA5321 192
208964.PA0006 208964.PA5322 175
208964.PA0006 208964.PA5332 555
208964.PA0006 208964.PA5335 274
208964.PA0006 208964.PA5336 164
208964.PA0006 208964.PA5343 301
208964.PA0006 208964.PA5385 152
208964.PA0006 208964.PA5442 160
208964.PA0006 208964.PA5448 219
208964.PA0006 208964.PA5450 172
208964.PA0006 208964.PA5454 493
208964.PA0006 208964.PA5503 239
208964.PA0006 208964.PA5504 253
208964.PA0006 208964.PA5505 206
208964.PA0007 208964.PA0005 280
208964.PA0007 208964.PA0006 289
208964.PA0007 208964.PA0076 284
208964.PA0007 208964.PA0093 172
208964.PA0007 208964.PA0174 188
208964.PA0007 208964.PA0231 182
208964.PA0007 208964.PA0415 204
208964.PA0007 208964.PA0469 194
208964.PA0007 208964.PA0487 184
208964.PA0007 208964.PA0520 194
208964.PA0007 208964.PA0523 270
208964.PA0007 208964.PA0524 224
208964.PA0007 208964.PA0525 195
208964.PA0007 208964.PA0598 206
208964.PA0007 208964.PA0599 160
208964.PA0007 208964.PA0674 306
208964.PA0007 208964.PA0676 178
208964.PA0007 208964.PA0699 186
208964.PA0007 208964.PA0715 177
208964.PA0007 208964.PA0824 160
208964.PA0007 208964.PA0837 196
208964.PA0007 208964.PA0870 157
208964.PA0007 208964.PA1027 390
208964.PA0007 208964.PA1046 151
208964.PA0007 208964.PA1087 155
208964.PA0007 208964.PA1091 199
208964.PA0007 208964.PA1213 212
208964.PA0007 208964.PA1220 234
208964.PA0007 208964.PA1246 234
208964.PA0007 208964.PA1291 378
208964.PA0007 208964.PA1346 299
208964.PA0007 208964.PA1396 316
208964.PA0007 208964.PA1432 251
208964.PA0007 208964.PA1435 153
208964.PA0007 208964.PA1465 245
208964.PA0007 208964.PA1474 170
208964.PA0007 208964.PA1486 152
208964.PA0007 208964.PA1537 166
208964.PA0007 208964.PA1624 191
208964.PA0007 208964.PA1626 207
208964.PA0007 208964.PA1708 181
208964.PA0007 208964.PA1798 202
208964.PA0007 208964.PA1817 182
208964.PA0007 208964.PA1840 150
208964.PA0007 208964.PA1940 263
208964.PA0007 208964.PA1941 450
208964.PA0007 208964.PA1955 162
208964.PA0007 208964.PA1956 221
208964.PA0007 208964.PA1988 155
208964.PA0007 208964.PA2063 681
208964.PA0007 208964.PA2077 285
208964.PA0007 208964.PA2078 322
208964.PA0007 208964.PA2152 156
208964.PA0007 208964.PA2162 186
208964.PA0007 208964.PA2191 219
208964.PA0007 208964.PA2244 154
208964.PA0007 208964.PA2257 356
208964.PA0007 208964.PA2292 151
208964.PA0007 208964.PA2306 255
208964.PA0007 208964.PA2318 155
208964.PA0007 208964.PA2336 191
208964.PA0007 208964.PA2404 350
208964.PA0007 208964.PA2405 160
208964.PA0007 208964.PA2409 157
208964.PA0007 208964.PA2417 271
208964.PA0007 208964.PA2418 348
208964.PA0007 208964.PA2482 205
208964.PA0007 208964.PA2503 231
208964.PA0007 208964.PA2525 162
208964.PA0007 208964.PA2594 174
208964.PA0007 208964.PA2597 166
208964.PA0007 208964.PA2656 184
208964.PA0007 208964.PA2659 287
208964.PA0007 208964.PA2693 176
208964.PA0007 208964.PA2777 194
208964.PA0007 208964.PA2797 231
208964.PA0007 208964.PA2901 477
208964.PA0007 208964.PA2934 196
208964.PA0007 208964.PA3091 162
208964.PA0007 208964.PA3127 158
208964.PA0007 208964.PA3206 160
208964.PA0007 208964.PA3217 237
208964.PA0007 208964.PA3243 170
208964.PA0007 208964.PA3282 163
208964.PA0007 208964.PA3283 164
208964.PA0007 208964.PA3290 153
208964.PA0007 208964.PA3350 245
208964.PA0007 208964.PA3406 260
208964.PA0007 208964.PA3417 152
208964.PA0007 208964.PA3420 161
208964.PA0007 208964.PA3454 153
208964.PA0007 208964.PA3476 207
208964.PA0007 208964.PA3478 169
208964.PA0007 208964.PA3503 216
208964.PA0007 208964.PA3691 294
208964.PA0007 208964.PA3734 162
208964.PA0007 208964.PA3789 218
208964.PA0007 208964.PA3832 244
208964.PA0007 208964.PA3904 348
208964.PA0007 208964.PA3910 205
208964.PA0007 208964.PA3928 231
208964.PA0007 208964.PA3952 200
208964.PA0007 208964.PA3957 250
208964.PA0007 208964.PA3979 180
208964.PA0007 208964.PA4073 326
208964.PA0007 208964.PA4099 157
208964.PA0007 208964.PA4106 152
208964.PA0007 208964.PA4149 160
208964.PA0007 208964.PA4177 234
208964.PA0007 208964.PA4187 164
208964.PA0007 208964.PA4317 153
208964.PA0007 208964.PA4523 163
208964.PA0007 208964.PA4530 242
208964.PA0007 208964.PA4558 177
208964.PA0007 208964.PA4587 171
208964.PA0007 208964.PA4644 168
208964.PA0007 208964.PA4702 203
208964.PA0007 208964.PA4704 206
208964.PA0007 208964.PA4711 268
208964.PA0007 208964.PA4738 248
208964.PA0007 208964.PA4800 188
208964.PA0007 208964.PA4864 172
208964.PA0007 208964.PA4873 380
208964.PA0007 208964.PA4875 218
208964.PA0007 208964.PA4877 366
208964.PA0007 208964.PA5069 208
208964.PA0007 208964.PA5102 300
208964.PA0007 208964.PA5283 170
208964.PA0007 208964.PA5284 232
208964.PA0007 208964.PA5299 373
208964.PA0007 208964.PA5318 218
208964.PA0007 208964.PA5326 179
208964.PA0007 208964.PA5328 178
208964.PA0007 208964.PA5330 154
208964.PA0007 208964.PA5341 163
208964.PA0007 208964.PA5370 154
208964.PA0007 208964.PA5393 156
208964.PA0007 208964.PA5437 198
208964.PA0007 208964.PA5460 761
208964.PA0007 208964.PA5489 155
208964.PA0007 208964.PA5490 282
208964.PA0007 208964.PA5491 244
208964.PA0007 208964.PA5500 180
208964.PA0007 208964.PA5501 157
208964.PA0007 208964.PA5517 165
208964.PA0007 208964.PA5519 170
208964.PA0008 208964.PA0001 151
208964.PA0008 208964.PA0002 182
208964.PA0008 208964.PA0003 365
208964.PA0008 208964.PA0004 576
208964.PA0008 208964.PA0005 659
208964.PA0008 208964.PA0006 659
208964.PA0008 208964.PA0009 999
208964.PA0008 208964.PA0010 772
208964.PA0008 208964.PA0011 546
208964.PA0008 208964.PA0012 314
208964.PA0008 208964.PA0013 232
208964.PA0008 208964.PA0016 221
208964.PA0008 208964.PA0017 491
208964.PA0008 208964.PA0018 194
208964.PA0008 208964.PA0022 453
208964.PA0008 208964.PA0107 264
208964.PA0008 208964.PA0156 170
208964.PA0008 208964.PA0164 168
208964.PA0008 208964.PA0257 205
208964.PA0008 208964.PA0258 279
208964.PA0008 208964.PA0312 317
208964.PA0008 208964.PA0334 327
208964.PA0008 208964.PA0341 286
208964.PA0008 208964.PA0342 161
208964.PA0008 208964.PA0358 198
208964.PA0008 208964.PA0376 256
208964.PA0008 208964.PA0419 232
208964.PA0008 208964.PA0420 238
208964.PA0008 208964.PA0443 153
208964.PA0008 208964.PA0461 198
208964.PA0008 208964.PA0469 445
208964.PA0008 208964.PA0501 238
208964.PA0008 208964.PA0543 436
208964.PA0008 208964.PA0560 303
208964.PA0008 208964.PA0576 340
208964.PA0008 208964.PA0577 393
208964.PA0008 208964.PA0578 197
208964.PA0008 208964.PA0579 266
208964.PA0008 208964.PA0581 237
208964.PA0008 208964.PA0584 151
208964.PA0008 208964.PA0594 440
208964.PA0008 208964.PA0609 161
208964.PA0008 208964.PA0665 264
208964.PA0008 208964.PA0668 183
208964.PA0008 208964.PA0710 387
208964.PA0008 208964.PA0768 370
208964.PA0008 208964.PA0771 482
208964.PA0008 208964.PA0772 384
208964.PA0008 208964.PA0834 198
208964.PA0008 208964.PA0854 191
208964.PA0008 208964.PA0858 208
208964.PA0008 208964.PA0913 274
208964.PA0008 208964.PA0949 166
208964.PA0008 208964.PA0956 198
208964.PA0008 208964.PA0963 152
208964.PA0008 208964.PA0964 175
208964.PA0008 208964.PA0965 200
208964.PA0008 208964.PA1001 161
208964.PA0008 208964.PA1122 151
208964.PA0008 208964.PA1124 220
208964.PA0008 208964.PA1131 214
208964.PA0008 208964.PA1179 152
208964.PA0008 208964.PA1180 152
208964.PA0008 208964.PA1193 204
208964.PA0008 208964.PA1199 276
208964.PA0008 208964.PA1200 191
208964.PA0008 208964.PA1303 370
208964.PA0008 208964.PA1331 168
208964.PA0008 208964.PA1375 247
208964.PA0008 208964.PA1435 150
208964.PA0008 208964.PA1500 192
208964.PA0008 208964.PA1529 274
208964.PA0008 208964.PA1576 237
208964.PA0008 208964.PA1596 202
208964.PA0008 208964.PA1625 322
208964.PA0008 208964.PA1674 195
208964.PA0008 208964.PA1758 161
208964.PA0008 208964.PA1769 425
208964.PA0008 208964.PA1770 536
208964.PA0008 208964.PA1773 151
208964.PA0008 208964.PA1796 224
208964.PA0008 208964.PA1800 193
208964.PA0008 208964.PA1802 275
208964.PA0008 208964.PA1806 216
208964.PA0008 208964.PA1832 220
208964.PA0008 208964.PA1838 177
208964.PA0008 208964.PA1949 168
208964.PA0008 208964.PA2012 250
208964.PA0008 208964.PA2071 280
208964.PA0008 208964.PA2111 156
208964.PA0008 208964.PA2112 156
208964.PA0008 208964.PA2126 152
208964.PA0008 208964.PA2150 163
208964.PA0008 208964.PA2165 216
208964.PA0008 208964.PA2259 168
208964.PA0008 208964.PA2268 168
208964.PA0008 208964.PA2320 168
208964.PA0008 208964.PA2389 165
208964.PA0008 208964.PA2413 211
208964.PA0008 208964.PA2442 195
208964.PA0008 208964.PA2445 267
208964.PA0008 208964.PA2446 195
208964.PA0008 208964.PA2448 210
208964.PA0008 208964.PA2536 395
208964.PA0008 208964.PA2537 395
208964.PA0008 208964.PA2538 395
208964.PA0008 208964.PA2539 395
208964.PA0008 208964.PA2540 395
208964.PA0008 208964.PA2541 396
208964.PA0008 208964.PA2542 272
208964.PA0008 208964.PA2543 440
208964.PA0008 208964.PA2585 332
208964.PA0008 208964.PA2739 156
208964.PA0008 208964.PA2740 189
208964.PA0008 208964.PA2744 231
208964.PA0008 208964.PA2765 309
208964.PA0008 208964.PA2830 153
208964.PA0008 208964.PA2851 277
208964.PA0008 208964.PA2876 660
208964.PA0008 208964.PA2891 250
208964.PA0008 208964.PA2906 177
208964.PA0008 208964.PA2973 452
208964.PA0008 208964.PA3002 364
208964.PA0008 208964.PA3011 166
208964.PA0008 208964.PA3043 385
208964.PA0008 208964.PA3117 275
208964.PA0008 208964.PA3118 306
208964.PA0008 208964.PA3120 271
208964.PA0008 208964.PA3131 274
208964.PA0008 208964.PA3134 164
208964.PA0008 208964.PA3162 160
208964.PA0008 208964.PA3168 335
208964.PA0008 208964.PA3176 274
208964.PA0008 208964.PA3199 237
208964.PA0008 208964.PA3267 198
208964.PA0008 208964.PA3332 232
208964.PA0008 208964.PA3337 200
208964.PA0008 208964.PA3419 154
208964.PA0008 208964.PA3438 195
208964.PA0008 208964.PA3472 276
208964.PA0008 208964.PA3524 387
208964.PA0008 208964.PA3563 168
208964.PA0008 208964.PA3564 194
208964.PA0008 208964.PA3603 318
208964.PA0008 208964.PA3622 340
208964.PA0008 208964.PA3637 301
208964.PA0008 208964.PA3647 171
208964.PA0008 208964.PA3654 267
208964.PA0008 208964.PA3655 174
208964.PA0008 208964.PA3677 157
208964.PA0008 208964.PA3679 241
208964.PA0008 208964.PA3680 423
208964.PA0008 208964.PA3686 190
208964.PA0008 208964.PA3700 179
208964.PA0008 208964.PA3725 207
208964.PA0008 208964.PA3743 395
208964.PA0008 208964.PA3745 335
208964.PA0008 208964.PA3748 310
208964.PA0008 208964.PA3754 180
208964.PA0008 208964.PA3767 165
208964.PA0008 208964.PA3769 238
208964.PA0008 208964.PA3774 318
208964.PA0008 208964.PA3787 330
208964.PA0008 208964.PA3798 381
208964.PA0008 208964.PA3804 441
208964.PA0008 208964.PA3812 264
208964.PA0008 208964.PA3831 154
208964.PA0008 208964.PA3980 328
208964.PA0008 208964.PA3981 425
208964.PA0008 208964.PA3982 436
208964.PA0008 208964.PA3983 440
208964.PA0008 208964.PA3984 471
208964.PA0008 208964.PA3987 230
208964.PA0008 208964.PA3989 275
208964.PA0008 208964.PA4005 181
208964.PA0008 208964.PA4031 317
208964.PA0008 208964.PA4043 284
208964.PA0008 208964.PA4044 224
208964.PA0008 208964.PA4047 216
208964.PA0008 208964.PA4051 182
208964.PA0008 208964.PA4052 195
208964.PA0008 208964.PA4057 171
208964.PA0008 208964.PA4130 177
208964.PA0008 208964.PA4243 343
208964.PA0008 208964.PA4248 165
208964.PA0008 208964.PA4266 280
208964.PA0008 208964.PA4273 164
208964.PA0008 208964.PA4314 343
208964.PA0008 208964.PA4318 204
208964.PA0008 208964.PA4319 182
208964.PA0008 208964.PA4323 219
208964.PA0008 208964.PA4351 198
208964.PA0008 208964.PA4374 157
208964.PA0008 208964.PA4385 265
208964.PA0008 208964.PA4408 275
208964.PA0008 208964.PA4412 297
208964.PA0008 208964.PA4417 242
208964.PA0008 208964.PA4445 195
208964.PA0008 208964.PA4457 177
208964.PA0008 208964.PA4465 235
208964.PA0008 208964.PA4470 191
208964.PA0008 208964.PA4472 275
208964.PA0008 208964.PA4498 190
208964.PA0008 208964.PA4510 156
208964.PA0008 208964.PA4511 156
208964.PA0008 208964.PA4559 222
208964.PA0008 208964.PA4560 547
208964.PA0008 208964.PA4563 216
208964.PA0008 208964.PA4566 194
208964.PA0008 208964.PA4569 524
208964.PA0008 208964.PA4599 177
208964.PA0008 208964.PA4655 337
208964.PA0008 208964.PA4658 170
208964.PA0008 208964.PA4662 294
208964.PA0008 208964.PA4667 266
208964.PA0008 208964.PA4671 156
208964.PA0008 208964.PA4672 324
208964.PA0008 208964.PA4673 165
208964.PA0008 208964.PA4722 241
208964.PA0008 208964.PA4740 314
208964.PA0008 208964.PA4746 311
208964.PA0008 208964.PA4750 164
208964.PA0008 208964.PA4760 370
208964.PA0008 208964.PA4839 237
208964.PA0008 208964.PA4848 272
208964.PA0008 208964.PA4920 195
208964.PA0008 208964.PA4938 155
208964.PA0008 208964.PA4957 191
208964.PA0008 208964.PA4964 172
208964.PA0008 208964.PA4967 199
208964.PA0008 208964.PA4973 275
208964.PA0008 208964.PA4976 153
208964.PA0008 208964.PA4998 158
208964.PA0008 208964.PA5012 200
208964.PA0008 208964.PA5050 162
208964.PA0008 208964.PA5067 152
208964.PA0008 208964.PA5071 232
208964.PA0008 208964.PA5073 220
208964.PA0008 208964.PA5117 163
208964.PA0008 208964.PA5127 444
208964.PA0008 208964.PA5131 151
208964.PA0008 208964.PA5140 150
208964.PA0008 208964.PA5141 152
208964.PA0008 208964.PA5142 265
208964.PA0008 208964.PA5145 160
208964.PA0008 208964.PA5147 190
208964.PA0008 208964.PA5201 223
208964.PA0008 208964.PA5213 267
208964.PA0008 208964.PA5214 195
208964.PA0008 208964.PA5215 195
208964.PA0008 208964.PA5223 215
208964.PA0008 208964.PA5224 242
208964.PA0008 208964.PA5240 275
208964.PA0008 208964.PA5243 217
208964.PA0008 208964.PA5247 156
208964.PA0008 208964.PA5252 171
208964.PA0008 208964.PA5280 178
208964.PA0008 208964.PA5290 280
208964.PA0008 208964.PA5336 151
208964.PA0008 208964.PA5339 308
208964.PA0008 208964.PA5343 274
208964.PA0008 208964.PA5345 208
208964.PA0008 208964.PA5362 310
208964.PA0008 208964.PA5420 343
208964.PA0008 208964.PA5429 161
208964.PA0008 208964.PA5436 250
208964.PA0008 208964.PA5492 275
208964.PA0008 208964.PA5553 157
208964.PA0008 208964.PA5554 373
208964.PA0008 208964.PA5555 156
208964.PA0008 208964.PA5556 192
208964.PA0008 208964.PA5558 184
208964.PA0008 208964.PA5564 217
208964.PA0009 208964.PA0001 241
208964.PA0009 208964.PA0002 338
208964.PA0009 208964.PA0003 194
208964.PA0009 208964.PA0004 467
208964.PA0009 208964.PA0005 659
208964.PA0009 208964.PA0006 659
208964.PA0009 208964.PA0008 999
208964.PA0009 208964.PA0010 775
208964.PA0009 208964.PA0011 546
208964.PA0009 208964.PA0012 314
208964.PA0009 208964.PA0013 232
208964.PA0009 208964.PA0016 218
208964.PA0009 208964.PA0017 491
208964.PA0009 208964.PA0018 194
208964.PA0009 208964.PA0019 487
208964.PA0009 208964.PA0022 446
208964.PA0009 208964.PA0106 168
208964.PA0009 208964.PA0156 155
208964.PA0009 208964.PA0178 199
208964.PA0009 208964.PA0319 165
208964.PA0009 208964.PA0327 177
208964.PA0009 208964.PA0334 291
208964.PA0009 208964.PA0340 150
208964.PA0009 208964.PA0341 366
208964.PA0009 208964.PA0342 160
208964.PA0009 208964.PA0358 197
208964.PA0009 208964.PA0363 176
208964.PA0009 208964.PA0376 243
208964.PA0009 208964.PA0400 167
208964.PA0009 208964.PA0405 166
208964.PA0009 208964.PA0419 231
208964.PA0009 208964.PA0432 194
208964.PA0009 208964.PA0461 197
208964.PA0009 208964.PA0467 197
208964.PA0009 208964.PA0469 284
208964.PA0009 208964.PA0536 204
208964.PA0009 208964.PA0543 436
208964.PA0009 208964.PA0546 287
208964.PA0009 208964.PA0560 302
208964.PA0009 208964.PA0576 243
208964.PA0009 208964.PA0577 318
208964.PA0009 208964.PA0578 202
208964.PA0009 208964.PA0579 317
208964.PA0009 208964.PA0581 219
208964.PA0009 208964.PA0594 442
208964.PA0009 208964.PA0608 240
208964.PA0009 208964.PA0710 386
208964.PA0009 208964.PA0767 189
208964.PA0009 208964.PA0768 200
208964.PA0009 208964.PA0770 192
208964.PA0009 208964.PA0771 365
208964.PA0009 208964.PA0772 386
208964.PA0009 208964.PA0785 154
208964.PA0009 208964.PA0834 197
208964.PA0009 208964.PA0858 274
208964.PA0009 208964.PA0868 160
208964.PA0009 208964.PA0903 154
208964.PA0009 208964.PA0913 318
208964.PA0009 208964.PA0956 190
208964.PA0009 208964.PA0963 189
208964.PA0009 208964.PA0964 160
208964.PA0009 208964.PA0967 156
208964.PA0009 208964.PA0973 185
208964.PA0009 208964.PA1122 230
208964.PA0009 208964.PA1124 191
208964.PA0009 208964.PA1131 214
208964.PA0009 208964.PA1155 489
208964.PA0009 208964.PA1156 361
208964.PA0009 208964.PA1179 152
208964.PA0009 208964.PA1180 152
208964.PA0009 208964.PA1193 216
208964.PA0009 208964.PA1199 276
208964.PA0009 208964.PA1303 200
208964.PA0009 208964.PA1317 194
208964.PA0009 208964.PA1318 168
208964.PA0009 208964.PA1319 194
208964.PA0009 208964.PA1331 168
208964.PA0009 208964.PA1375 299
208964.PA0009 208964.PA1450 163
208964.PA0009 208964.PA1529 268
208964.PA0009 208964.PA1576 237
208964.PA0009 208964.PA1614 270
208964.PA0009 208964.PA1625 249
208964.PA0009 208964.PA1674 156
208964.PA0009 208964.PA1687 209
208964.PA0009 208964.PA1741 316
208964.PA0009 208964.PA1742 194
208964.PA0009 208964.PA1756 167
208964.PA0009 208964.PA1769 353
208964.PA0009 208964.PA1770 488
208964.PA0009 208964.PA1773 181
208964.PA0009 208964.PA1796 193
208964.PA0009 208964.PA1800 192
208964.PA0009 208964.PA1806 161
208964.PA0009 208964.PA1832 232
208964.PA0009 208964.PA1869 288
208964.PA0009 208964.PA1886 179
208964.PA0009 208964.PA1962 154
208964.PA0009 208964.PA2012 250
208964.PA0009 208964.PA2017 183
208964.PA0009 208964.PA2071 174
208964.PA0009 208964.PA2105 167
208964.PA0009 208964.PA2144 193
208964.PA0009 208964.PA2165 243
208964.PA0009 208964.PA2268 168
208964.PA0009 208964.PA2382 403
208964.PA0009 208964.PA2444 437
208964.PA0009 208964.PA2445 267
208964.PA0009 208964.PA2448 175
208964.PA0009 208964.PA2520 218
208964.PA0009 208964.PA2521 329
208964.PA0009 208964.PA2536 395
208964.PA0009 208964.PA2537 395
208964.PA0009 208964.PA2538 395
208964.PA0009 208964.PA2539 395
208964.PA0009 208964.PA2540 395
208964.PA0009 208964.PA2541 396
208964.PA0009 208964.PA2542 197
208964.PA0009 208964.PA2543 242
208964.PA0009 208964.PA2585 332
208964.PA0009 208964.PA2612 153
208964.PA0009 208964.PA2626 155
208964.PA0009 208964.PA2630 181
208964.PA0009 208964.PA2647 358
208964.PA0009 208964.PA2648 430
208964.PA0009 208964.PA2740 846
208964.PA0009 208964.PA2741 180
208964.PA0009 208964.PA2742 219
208964.PA0009 208964.PA2743 220
208964.PA0009 208964.PA2744 229
208964.PA0009 208964.PA2752 172
208964.PA0009 208964.PA2765 309
208964.PA0009 208964.PA2876 554
208964.PA0009 208964.PA2891 250
208964.PA0009 208964.PA2966 288
208964.PA0009 208964.PA2968 163
208964.PA0009 208964.PA2973 523
208964.PA0009 208964.PA2984 273
208964.PA0009 208964.PA3002 374
208964.PA0009 208964.PA3043 191
208964.PA0009 208964.PA3107 167
208964.PA0009 208964.PA3119 772
208964.PA0009 208964.PA3120 184
208964.PA0009 208964.PA3134 163
208964.PA0009 208964.PA3167 186
208964.PA0009 208964.PA3199 235
208964.PA0009 208964.PA3223 154
208964.PA0009 208964.PA3257 176
208964.PA0009 208964.PA3267 197
208964.PA0009 208964.PA3337 577
208964.PA0009 208964.PA3438 156
208964.PA0009 208964.PA3472 276
208964.PA0009 208964.PA3482 169
208964.PA0009 208964.PA3516 163
208964.PA0009 208964.PA3524 386
208964.PA0009 208964.PA3534 195
208964.PA0009 208964.PA3603 302
208964.PA0009 208964.PA3617 159
208964.PA0009 208964.PA3622 243
208964.PA0009 208964.PA3623 367
208964.PA0009 208964.PA3637 174
208964.PA0009 208964.PA3639 193
208964.PA0009 208964.PA3646 161
208964.PA0009 208964.PA3653 151
208964.PA0009 208964.PA3654 237
208964.PA0009 208964.PA3655 174
208964.PA0009 208964.PA3680 364
208964.PA0009 208964.PA3686 160
208964.PA0009 208964.PA3700 194
208964.PA0009 208964.PA3701 493
208964.PA0009 208964.PA3742 357
208964.PA0009 208964.PA3743 310
208964.PA0009 208964.PA3744 252
208964.PA0009 208964.PA3745 463
208964.PA0009 208964.PA3746 436
208964.PA0009 208964.PA3769 297
208964.PA0009 208964.PA3801 163
208964.PA0009 208964.PA3802 577
208964.PA0009 208964.PA3804 454
208964.PA0009 208964.PA3816 318
208964.PA0009 208964.PA3831 161
208964.PA0009 208964.PA3834 329
208964.PA0009 208964.PA3912 242
208964.PA0009 208964.PA3913 408
208964.PA0009 208964.PA3980 381
208964.PA0009 208964.PA3981 320
208964.PA0009 208964.PA3982 440
208964.PA0009 208964.PA3983 446
208964.PA0009 208964.PA3984 474
208964.PA0009 208964.PA3987 234
208964.PA0009 208964.PA4005 226
208964.PA0009 208964.PA4043 203
208964.PA0009 208964.PA4052 183
208964.PA0009 208964.PA4053 161
208964.PA0009 208964.PA4055 151
208964.PA0009 208964.PA4138 297
208964.PA0009 208964.PA4238 165
208964.PA0009 208964.PA4239 302
208964.PA0009 208964.PA4241 321
208964.PA0009 208964.PA4243 325
208964.PA0009 208964.PA4246 204
208964.PA0009 208964.PA4247 188
208964.PA0009 208964.PA4248 397
208964.PA0009 208964.PA4249 203
208964.PA0009 208964.PA4250 235
208964.PA0009 208964.PA4253 226
208964.PA0009 208964.PA4254 196
208964.PA0009 208964.PA4255 372
208964.PA0009 208964.PA4256 314
208964.PA0009 208964.PA4257 488
208964.PA0009 208964.PA4258 306
208964.PA0009 208964.PA4259 266
208964.PA0009 208964.PA4260 261
208964.PA0009 208964.PA4261 200
208964.PA0009 208964.PA4262 348
208964.PA0009 208964.PA4263 291
208964.PA0009 208964.PA4264 196
208964.PA0009 208964.PA4265 711
208964.PA0009 208964.PA4266 174
208964.PA0009 208964.PA4267 246
208964.PA0009 208964.PA4268 209
208964.PA0009 208964.PA4269 166
208964.PA0009 208964.PA4270 199
208964.PA0009 208964.PA4274 262
208964.PA0009 208964.PA4277 688
208964.PA0009 208964.PA4318 178
208964.PA0009 208964.PA4351 197
208964.PA0009 208964.PA4369 216
208964.PA0009 208964.PA4417 236
208964.PA0009 208964.PA4428 163
208964.PA0009 208964.PA4433 168
208964.PA0009 208964.PA4439 352
208964.PA0009 208964.PA4443 167
208964.PA0009 208964.PA4445 350
208964.PA0009 208964.PA4450 335
208964.PA0009 208964.PA4457 151
208964.PA0009 208964.PA4465 151
208964.PA0009 208964.PA4481 261
208964.PA0009 208964.PA4494 184
208964.PA0009 208964.PA4519 168
208964.PA0009 208964.PA4559 269
208964.PA0009 208964.PA4560 597
208964.PA0009 208964.PA4563 184
208964.PA0009 208964.PA4568 176
208964.PA0009 208964.PA4569 480
208964.PA0009 208964.PA4599 176
208964.PA0009 208964.PA4602 418
208964.PA0009 208964.PA4655 215
208964.PA0009 208964.PA4667 314
208964.PA0009 208964.PA4669 156
208964.PA0009 208964.PA4670 161
208964.PA0009 208964.PA4671 192
208964.PA0009 208964.PA4673 173
208964.PA0009 208964.PA4722 216
208964.PA0009 208964.PA4740 172
208964.PA0009 208964.PA4745 163
208964.PA0009 208964.PA4746 277
208964.PA0009 208964.PA4755 169
208964.PA0009 208964.PA4758 245
208964.PA0009 208964.PA4760 421
208964.PA0009 208964.PA4771 502
208964.PA0009 208964.PA4839 237
208964.PA0009 208964.PA4847 181
208964.PA0009 208964.PA4848 277
208964.PA0009 208964.PA4878 158
208964.PA0009 208964.PA4920 180
208964.PA0009 208964.PA4935 163
208964.PA0009 208964.PA4957 198
208964.PA0009 208964.PA4988 475
208964.PA0009 208964.PA4996 560
208964.PA0009 208964.PA5012 211
208964.PA0009 208964.PA5013 360
208964.PA0009 208964.PA5035 221
208964.PA0009 208964.PA5039 211
208964.PA0009 208964.PA5067 413
208964.PA0009 208964.PA5071 231
208964.PA0009 208964.PA5119 441
208964.PA0009 208964.PA5129 450
208964.PA0009 208964.PA5134 175
208964.PA0009 208964.PA5140 150
208964.PA0009 208964.PA5141 159
208964.PA0009 208964.PA5142 265
208964.PA0009 208964.PA5143 366
208964.PA0009 208964.PA5175 155
208964.PA0009 208964.PA5197 428
208964.PA0009 208964.PA5201 263
208964.PA0009 208964.PA5210 243
208964.PA0009 208964.PA5213 267
208964.PA0009 208964.PA5247 156
208964.PA0009 208964.PA5263 318
208964.PA0009 208964.PA5272 407
208964.PA0009 208964.PA5277 412
208964.PA0009 208964.PA5278 367
208964.PA0009 208964.PA5280 191
208964.PA0009 208964.PA5316 237
208964.PA0009 208964.PA5320 160
208964.PA0009 208964.PA5334 153
208964.PA0009 208964.PA5343 266
208964.PA0009 208964.PA5362 168
208964.PA0009 208964.PA5415 188
208964.PA0009 208964.PA5426 475
208964.PA0009 208964.PA5436 250
208964.PA0009 208964.PA5440 408
208964.PA0009 208964.PA5470 208
208964.PA0009 208964.PA5517 454
208964.PA0009 208964.PA5554 243
208964.PA0009 208964.PA5555 173
208964.PA0009 208964.PA5556 168
208964.PA0009 208964.PA5558 162
208964.PA0009 208964.PA5560 152
208964.PA0010 208964.PA0005 436
208964.PA0010 208964.PA0006 512
208964.PA0010 208964.PA0008 772
208964.PA0010 208964.PA0009 775
208964.PA0010 208964.PA0011 660
208964.PA0010 208964.PA0012 392
208964.PA0010 208964.PA0013 274
208964.PA0010 208964.PA0022 318
208964.PA0010 208964.PA0025 442
208964.PA0010 208964.PA0063 195
208964.PA0010 208964.PA0244 167
208964.PA0010 208964.PA0249 781
208964.PA0010 208964.PA0250 169
208964.PA0010 208964.PA0322 178
208964.PA0010 208964.PA0340 151
208964.PA0010 208964.PA0357 274
208964.PA0010 208964.PA0390 318
208964.PA0010 208964.PA0401 286
208964.PA0010 208964.PA0402 152
208964.PA0010 208964.PA0404 196
208964.PA0010 208964.PA0405 196
208964.PA0010 208964.PA0580 266
208964.PA0010 208964.PA0595 216
208964.PA0010 208964.PA0758 194
208964.PA0010 208964.PA0759 475
208964.PA0010 208964.PA0965 221
208964.PA0010 208964.PA0966 800
208964.PA0010 208964.PA0967 218
208964.PA0010 208964.PA0995 190
208964.PA0010 208964.PA1049 151
208964.PA0010 208964.PA1098 152
208964.PA0010 208964.PA1112 202
208964.PA0010 208964.PA1166 246
208964.PA0010 208964.PA1193 354
208964.PA0010 208964.PA1199 279
208964.PA0010 208964.PA1299 228
208964.PA0010 208964.PA1428 752
208964.PA0010 208964.PA1529 214
208964.PA0010 208964.PA1636 168
208964.PA0010 208964.PA1642 191
208964.PA0010 208964.PA1686 200
208964.PA0010 208964.PA1773 323
208964.PA0010 208964.PA1847 178
208964.PA0010 208964.PA1873 231
208964.PA0010 208964.PA1878 235
208964.PA0010 208964.PA1959 234
208964.PA0010 208964.PA1964 200
208964.PA0010 208964.PA2118 190
208964.PA0010 208964.PA2141 172
208964.PA0010 208964.PA2157 229
208964.PA0010 208964.PA2273 219
208964.PA0010 208964.PA2536 389
208964.PA0010 208964.PA2537 389
208964.PA0010 208964.PA2538 390
208964.PA0010 208964.PA2539 390
208964.PA0010 208964.PA2540 390
208964.PA0010 208964.PA2541 391
208964.PA0010 208964.PA2586 196
208964.PA0010 208964.PA2612 171
208964.PA0010 208964.PA2613 202
208964.PA0010 208964.PA2648 178
208964.PA0010 208964.PA2649 196
208964.PA0010 208964.PA2765 297
208964.PA0010 208964.PA2915 151
208964.PA0010 208964.PA3007 468
208964.PA0010 208964.PA3086 194
208964.PA0010 208964.PA3169 151
208964.PA0010 208964.PA3200 318
208964.PA0010 208964.PA3209 152
208964.PA0010 208964.PA3258 155
208964.PA0010 208964.PA3295 248
208964.PA0010 208964.PA3450 265
208964.PA0010 208964.PA3472 279
208964.PA0010 208964.PA3596 190
208964.PA0010 208964.PA3615 176
208964.PA0010 208964.PA3618 172
208964.PA0010 208964.PA3642 329
208964.PA0010 208964.PA3650 318
208964.PA0010 208964.PA3651 318
208964.PA0010 208964.PA3671 162
208964.PA0010 208964.PA3677 195
208964.PA0010 208964.PA3755 316
208964.PA0010 208964.PA3769 754
208964.PA0010 208964.PA3770 452
208964.PA0010 208964.PA3777 343
208964.PA0010 208964.PA3783 201
208964.PA0010 208964.PA3785 160
208964.PA0010 208964.PA3853 207
208964.PA0010 208964.PA3944 296
208964.PA0010 208964.PA3945 352
208964.PA0010 208964.PA3973 170
208964.PA0010 208964.PA4042 177
208964.PA0010 208964.PA4052 151
208964.PA0010 208964.PA4053 197
208964.PA0010 208964.PA4074 166
208964.PA0010 208964.PA4115 176
208964.PA0010 208964.PA4138 232
208964.PA0010 208964.PA4246 170
208964.PA0010 208964.PA4255 168
208964.PA0010 208964.PA4279 230
208964.PA0010 208964.PA4280 178
208964.PA0010 208964.PA4374 158
208964.PA0010 208964.PA4392 235
208964.PA0010 208964.PA4400 275
208964.PA0010 208964.PA4483 318
208964.PA0010 208964.PA4494 154
208964.PA0010 208964.PA4565 698
208964.PA0010 208964.PA4569 152
208964.PA0010 208964.PA4647 318
208964.PA0010 208964.PA4689 161
208964.PA0010 208964.PA4742 157
208964.PA0010 208964.PA4750 191
208964.PA0010 208964.PA4763 266
208964.PA0010 208964.PA4768 156
208964.PA0010 208964.PA4809 216
208964.PA0010 208964.PA4854 318
208964.PA0010 208964.PA4865 151
208964.PA0010 208964.PA4868 151
208964.PA0010 208964.PA4893 152
208964.PA0010 208964.PA4907 157
208964.PA0010 208964.PA4923 176
208964.PA0010 208964.PA4945 176
208964.PA0010 208964.PA4946 160
208964.PA0010 208964.PA4960 319
208964.PA0010 208964.PA4963 161
208964.PA0010 208964.PA5115 150
208964.PA0010 208964.PA5147 369
208964.PA0010 208964.PA5252 277
208964.PA0010 208964.PA5319 230
208964.PA0010 208964.PA5541 286
208964.PA0010 208964.PA5551 463
208964.PA0011 208964.PA0005 416
208964.PA0011 208964.PA0006 432
208964.PA0011 208964.PA0008 546
208964.PA0011 208964.PA0009 546
208964.PA0011 208964.PA0010 660
208964.PA0011 208964.PA0012 609
208964.PA0011 208964.PA0013 390
208964.PA0011 208964.PA0039 156
208964.PA0011 208964.PA0060 180
208964.PA0011 208964.PA0067 194
208964.PA0011 208964.PA0198 224
208964.PA0011 208964.PA0199 156
208964.PA0011 208964.PA0237 155
208964.PA0011 208964.PA0292 328
208964.PA0011 208964.PA0309 217
208964.PA0011 208964.PA0316 181
208964.PA0011 208964.PA0336 156
208964.PA0011 208964.PA0345 150
208964.PA0011 208964.PA0368 178
208964.PA0011 208964.PA0383 152
208964.PA0011 208964.PA0428 328
208964.PA0011 208964.PA0430 152
208964.PA0011 208964.PA0432 202
208964.PA0011 208964.PA0465 174
208964.PA0011 208964.PA0487 764
208964.PA0011 208964.PA0493 163
208964.PA0011 208964.PA0546 484
208964.PA0011 208964.PA0576 198
208964.PA0011 208964.PA0595 238
208964.PA0011 208964.PA0596 154
208964.PA0011 208964.PA0600 223
208964.PA0011 208964.PA0656 193
208964.PA0011 208964.PA0694 195
208964.PA0011 208964.PA0706 184
208964.PA0011 208964.PA0794 218
208964.PA0011 208964.PA0824 163
208964.PA0011 208964.PA0829 246
208964.PA0011 208964.PA0833 201
208964.PA0011 208964.PA0860 341
208964.PA0011 208964.PA0936 543
208964.PA0011 208964.PA0943 206
208964.PA0011 208964.PA0959 193
208964.PA0011 208964.PA0963 441
208964.PA0011 208964.PA0964 318
208964.PA0011 208964.PA0965 235
208964.PA0011 208964.PA0966 203
208964.PA0011 208964.PA0967 194
208964.PA0011 208964.PA0969 154
208964.PA0011 208964.PA0970 586
208964.PA0011 208964.PA0973 223
208964.PA0011 208964.PA0997 215
208964.PA0011 208964.PA0998 218
208964.PA0011 208964.PA1000 210
208964.PA0011 208964.PA1005 150
208964.PA0011 208964.PA1033 200
208964.PA0011 208964.PA1041 361
208964.PA0011 208964.PA1044 154
208964.PA0011 208964.PA1053 185
208964.PA0011 208964.PA1066 329
208964.PA0011 208964.PA1091 200
208964.PA0011 208964.PA1113 227
208964.PA0011 208964.PA1160 160
208964.PA0011 208964.PA1192 536
208964.PA0011 208964.PA1199 335
208964.PA0011 208964.PA1271 218
208964.PA0011 208964.PA1306 193
208964.PA0011 208964.PA1400 164
208964.PA0011 208964.PA1455 164
208964.PA0011 208964.PA1461 253
208964.PA0011 208964.PA1474 278
208964.PA0011 208964.PA1494 232
208964.PA0011 208964.PA1517 160
208964.PA0011 208964.PA1563 167
208964.PA0011 208964.PA1610 153
208964.PA0011 208964.PA1621 151
208964.PA0011 208964.PA1623 200
208964.PA0011 208964.PA1679 461
208964.PA0011 208964.PA1763 245
208964.PA0011 208964.PA1777 167
208964.PA0011 208964.PA1812 216
208964.PA0011 208964.PA1829 202
208964.PA0011 208964.PA1831 202
208964.PA0011 208964.PA1832 247
208964.PA0011 208964.PA1868 189
208964.PA0011 208964.PA1869 183
208964.PA0011 208964.PA1906 193
208964.PA0011 208964.PA1921 329
208964.PA0011 208964.PA1922 200
208964.PA0011 208964.PA1936 770
208964.PA0011 208964.PA1951 217
208964.PA0011 208964.PA1954 175
208964.PA0011 208964.PA1957 289
208964.PA0011 208964.PA2232 296
208964.PA0011 208964.PA2237 365
208964.PA0011 208964.PA2240 307
208964.PA0011 208964.PA2295 171
208964.PA0011 208964.PA2300 170
208964.PA0011 208964.PA2323 150
208964.PA0011 208964.PA2440 160
208964.PA0011 208964.PA2536 387
208964.PA0011 208964.PA2537 387
208964.PA0011 208964.PA2538 388
208964.PA0011 208964.PA2539 388
208964.PA0011 208964.PA2540 388
208964.PA0011 208964.PA2541 408
208964.PA0011 208964.PA2544 187
208964.PA0011 208964.PA2550 228
208964.PA0011 208964.PA2584 233
208964.PA0011 208964.PA2587 219
208964.PA0011 208964.PA2608 151
208964.PA0011 208964.PA2625 156
208964.PA0011 208964.PA2637 469
208964.PA0011 208964.PA2645 170
208964.PA0011 208964.PA2660 188
208964.PA0011 208964.PA2688 246
208964.PA0011 208964.PA2708 181
208964.PA0011 208964.PA2744 278
208964.PA0011 208964.PA2764 172
208964.PA0011 208964.PA2779 218
208964.PA0011 208964.PA2799 186
208964.PA0011 208964.PA2820 173
208964.PA0011 208964.PA2900 281
208964.PA0011 208964.PA2927 198
208964.PA0011 208964.PA2966 183
208964.PA0011 208964.PA2973 152
208964.PA0011 208964.PA2979 659
208964.PA0011 208964.PA2981 840
208964.PA0011 208964.PA2983 301
208964.PA0011 208964.PA2986 320
208964.PA0011 208964.PA2988 285
208964.PA0011 208964.PA2989 157
208964.PA0011 208964.PA3011 258
208964.PA0011 208964.PA3019 184
208964.PA0011 208964.PA3020 163
208964.PA0011 208964.PA3034 153
208964.PA0011 208964.PA3047 408
208964.PA0011 208964.PA3081 152
208964.PA0011 208964.PA3095 167
208964.PA0011 208964.PA3104 151
208964.PA0011 208964.PA3105 171
208964.PA0011 208964.PA3126 170
208964.PA0011 208964.PA3132 177
208964.PA0011 208964.PA3156 205
208964.PA0011 208964.PA3158 162
208964.PA0011 208964.PA3162 166
208964.PA0011 208964.PA3163 176
208964.PA0011 208964.PA3180 156
208964.PA0011 208964.PA3228 227
208964.PA0011 208964.PA3242 820
208964.PA0011 208964.PA3243 326
208964.PA0011 208964.PA3295 193
208964.PA0011 208964.PA3297 228
208964.PA0011 208964.PA3333 156
208964.PA0011 208964.PA3334 183
208964.PA0011 208964.PA3335 155
208964.PA0011 208964.PA3337 188
208964.PA0011 208964.PA3352 253
208964.PA0011 208964.PA3421 178
208964.PA0011 208964.PA3424 163
208964.PA0011 208964.PA3456 195
208964.PA0011 208964.PA3470 156
208964.PA0011 208964.PA3472 335
208964.PA0011 208964.PA3521 366
208964.PA0011 208964.PA3526 278
208964.PA0011 208964.PA3528 212
208964.PA0011 208964.PA3551 296
208964.PA0011 208964.PA3555 160
208964.PA0011 208964.PA3588 224
208964.PA0011 208964.PA3603 168
208964.PA0011 208964.PA3616 161
208964.PA0011 208964.PA3636 356
208964.PA0011 208964.PA3640 190
208964.PA0011 208964.PA3643 829
208964.PA0011 208964.PA3644 715
208964.PA0011 208964.PA3645 153
208964.PA0011 208964.PA3646 806
208964.PA0011 208964.PA3648 218
208964.PA0011 208964.PA3658 240
208964.PA0011 208964.PA3673 181
208964.PA0011 208964.PA3692 176
208964.PA0011 208964.PA3736 168
208964.PA0011 208964.PA3754 156
208964.PA0011 208964.PA3785 218
208964.PA0011 208964.PA3796 346
208964.PA0011 208964.PA3816 200
208964.PA0011 208964.PA3820 191
208964.PA0011 208964.PA3821 220
208964.PA0011 208964.PA3827 304
208964.PA0011 208964.PA3828 331
208964.PA0011 208964.PA3853 184
208964.PA0011 208964.PA3916 154
208964.PA0011 208964.PA3919 273
208964.PA0011 208964.PA3922 187
208964.PA0011 208964.PA3941 157
208964.PA0011 208964.PA3998 176
208964.PA0011 208964.PA4047 416
208964.PA0011 208964.PA4061 168
208964.PA0011 208964.PA4108 200
208964.PA0011 208964.PA4210 468
208964.PA0011 208964.PA4222 227
208964.PA0011 208964.PA4223 227
208964.PA0011 208964.PA4263 191
208964.PA0011 208964.PA4304 213
208964.PA0011 208964.PA4324 152
208964.PA0011 208964.PA4325 151
208964.PA0011 208964.PA4340 181
208964.PA0011 208964.PA4345 247
208964.PA0011 208964.PA4374 770
208964.PA0011 208964.PA4378 152
208964.PA0011 208964.PA4400 156
208964.PA0011 208964.PA4405 212
208964.PA0011 208964.PA4406 772
208964.PA0011 208964.PA4425 275
208964.PA0011 208964.PA4457 622
208964.PA0011 208964.PA4458 194
208964.PA0011 208964.PA4461 345
208964.PA0011 208964.PA4462 482
208964.PA0011 208964.PA4464 169
208964.PA0011 208964.PA4466 363
208964.PA0011 208964.PA4493 158
208964.PA0011 208964.PA4505 167
208964.PA0011 208964.PA4512 770
208964.PA0011 208964.PA4546 195
208964.PA0011 208964.PA4554 152
208964.PA0011 208964.PA4595 173
208964.PA0011 208964.PA4608 175
208964.PA0011 208964.PA4639 174
208964.PA0011 208964.PA4661 433
208964.PA0011 208964.PA4684 321
208964.PA0011 208964.PA4685 180
208964.PA0011 208964.PA4686 348
208964.PA0011 208964.PA4725 229
208964.PA0011 208964.PA4732 219
208964.PA0011 208964.PA4841 156
208964.PA0011 208964.PA4847 163
208964.PA0011 208964.PA4860 176
208964.PA0011 208964.PA4898 188
208964.PA0011 208964.PA4907 327
208964.PA0011 208964.PA4955 363
208964.PA0011 208964.PA4961 352
208964.PA0011 208964.PA4971 156
208964.PA0011 208964.PA4988 993
208964.PA0011 208964.PA4996 324
208964.PA0011 208964.PA4997 231
208964.PA0011 208964.PA4998 324
208964.PA0011 208964.PA5000 153
208964.PA0011 208964.PA5002 324
208964.PA0011 208964.PA5003 319
208964.PA0011 208964.PA5006 414
208964.PA0011 208964.PA5008 168
208964.PA0011 208964.PA5009 252
208964.PA0011 208964.PA5010 195
208964.PA0011 208964.PA5011 656
208964.PA0011 208964.PA5012 371
208964.PA0011 208964.PA5016 169
208964.PA0011 208964.PA5019 242
208964.PA0011 208964.PA5026 277
208964.PA0011 208964.PA5036 176
208964.PA0011 208964.PA5040 263
208964.PA0011 208964.PA5043 327
208964.PA0011 208964.PA5045 329
208964.PA0011 208964.PA5077 369
208964.PA0011 208964.PA5078 462
208964.PA0011 208964.PA5079 317
208964.PA0011 208964.PA5080 243
208964.PA0011 208964.PA5115 163
208964.PA0011 208964.PA5141 226
208964.PA0011 208964.PA5148 229
208964.PA0011 208964.PA5149 155
208964.PA0011 208964.PA5161 202
208964.PA0011 208964.PA5163 202
208964.PA0011 208964.PA5175 159
208964.PA0011 208964.PA5176 156
208964.PA0011 208964.PA5241 232
208964.PA0011 208964.PA5263 329
208964.PA0011 208964.PA5273 179
208964.PA0011 208964.PA5278 484
208964.PA0011 208964.PA5279 444
208964.PA0011 208964.PA5280 446
208964.PA0011 208964.PA5320 168
208964.PA0011 208964.PA5346 150
208964.PA0011 208964.PA5347 177
208964.PA0011 208964.PA5358 167
208964.PA0011 208964.PA5435 163
208964.PA0011 208964.PA5437 164
208964.PA0011 208964.PA5452 311
208964.PA0011 208964.PA5454 163
208964.PA0011 208964.PA5498 160
208964.PA0011 208964.PA5499 159
208964.PA0011 208964.PA5549 151
208964.PA0011 208964.PA5552 151
208964.PA0012 208964.PA0008 314
208964.PA0012 208964.PA0009 314
208964.PA0012 208964.PA0010 392
208964.PA0012 208964.PA0011 609
208964.PA0012 208964.PA0013 527
208964.PA0012 208964.PA1004 233
208964.PA0012 208964.PA1010 294
208964.PA0012 208964.PA1013 307
208964.PA0012 208964.PA4964 313
208964.PA0013 208964.PA0008 232
208964.PA0013 208964.PA0009 232
208964.PA0013 208964.PA0010 274
208964.PA0013 208964.PA0011 390
208964.PA0013 208964.PA0012 527
208964.PA0013 208964.PA0032 185
208964.PA0013 208964.PA0132 174
208964.PA0013 208964.PA0202 154
208964.PA0013 208964.PA0235 167
208964.PA0013 208964.PA0344 157
208964.PA0013 208964.PA0353 216
208964.PA0013 208964.PA0392 156
208964.PA0013 208964.PA0393 320
208964.PA0013 208964.PA0435 164
208964.PA0013 208964.PA0454 259
208964.PA0013 208964.PA0490 166
208964.PA0013 208964.PA0580 192
208964.PA0013 208964.PA0651 272
208964.PA0013 208964.PA0710 168
208964.PA0013 208964.PA0780 153
208964.PA0013 208964.PA0868 201
208964.PA0013 208964.PA0913 172
208964.PA0013 208964.PA0924 262
208964.PA0013 208964.PA0933 194
208964.PA0013 208964.PA0939 158
208964.PA0013 208964.PA0951 315
208964.PA0013 208964.PA0964 293
208964.PA0013 208964.PA0967 155
208964.PA0013 208964.PA0976 318
208964.PA0013 208964.PA1004 229
208964.PA0013 208964.PA1006 152
208964.PA0013 208964.PA1013 158
208964.PA0013 208964.PA1045 288
208964.PA0013 208964.PA1094 164
208964.PA0013 208964.PA1095 235
208964.PA0013 208964.PA1164 216
208964.PA0013 208964.PA1175 154
208964.PA0013 208964.PA1189 473
208964.PA0013 208964.PA1192 184
208964.PA0013 208964.PA1252 218
208964.PA0013 208964.PA1405 153
208964.PA0013 208964.PA1407 198
208964.PA0013 208964.PA1469 155
208964.PA0013 208964.PA1477 167
208964.PA0013 208964.PA1527 223
208964.PA0013 208964.PA1564 150
208964.PA0013 208964.PA1595 221
208964.PA0013 208964.PA1609 308
208964.PA0013 208964.PA1625 274
208964.PA0013 208964.PA1687 155
208964.PA0013 208964.PA1765 222
208964.PA0013 208964.PA1772 166
208964.PA0013 208964.PA1815 305
208964.PA0013 208964.PA1832 179
208964.PA0013 208964.PA1842 185
208964.PA0013 208964.PA1957 157
208964.PA0013 208964.PA1969 182
208964.PA0013 208964.PA1973 237
208964.PA0013 208964.PA2006 167
208964.PA0013 208964.PA2026 165
208964.PA0013 208964.PA2029 180
208964.PA0013 208964.PA2109 272
208964.PA0013 208964.PA2210 174
208964.PA0013 208964.PA2351 257
208964.PA0013 208964.PA2472 167
208964.PA0013 208964.PA2509 171
208964.PA0013 208964.PA2604 178
208964.PA0013 208964.PA2627 190
208964.PA0013 208964.PA2730 171
208964.PA0013 208964.PA2801 227
208964.PA0013 208964.PA2806 356
208964.PA0013 208964.PA2842 155
208964.PA0013 208964.PA2851 238
208964.PA0013 208964.PA2866 223
208964.PA0013 208964.PA2884 167
208964.PA0013 208964.PA2896 156
208964.PA0013 208964.PA2916 157
208964.PA0013 208964.PA2973 179
208964.PA0013 208964.PA2983 215
208964.PA0013 208964.PA2992 223
208964.PA0013 208964.PA3046 208
208964.PA0013 208964.PA3047 179
208964.PA0013 208964.PA3050 178
208964.PA0013 208964.PA3104 246
208964.PA0013 208964.PA3117 151
208964.PA0013 208964.PA3126 159
208964.PA0013 208964.PA3201 196
208964.PA0013 208964.PA3227 174
208964.PA0013 208964.PA3270 289
208964.PA0013 208964.PA3293 210
208964.PA0013 208964.PA3320 155
208964.PA0013 208964.PA3344 167
208964.PA0013 208964.PA3352 166
208964.PA0013 208964.PA3390 191
208964.PA0013 208964.PA3505 171
208964.PA0013 208964.PA3524 168
208964.PA0013 208964.PA3533 151
208964.PA0013 208964.PA3566 162
208964.PA0013 208964.PA3606 206
208964.PA0013 208964.PA3657 184
208964.PA0013 208964.PA3669 177
208964.PA0013 208964.PA3690 153
208964.PA0013 208964.PA3717 151
208964.PA0013 208964.PA3758 196
208964.PA0013 208964.PA3797 163
208964.PA0013 208964.PA3801 150
208964.PA0013 208964.PA3819 205
208964.PA0013 208964.PA3837 181
208964.PA0013 208964.PA3911 175
208964.PA0013 208964.PA3958 164
208964.PA0013 208964.PA3963 229
208964.PA0013 208964.PA3998 180
208964.PA0013 208964.PA4003 301
208964.PA0013 208964.PA4005 217
208964.PA0013 208964.PA4080 188
208964.PA0013 208964.PA4111 151
208964.PA0013 208964.PA4112 201
208964.PA0013 208964.PA4152 323
208964.PA0013 208964.PA4342 150
208964.PA0013 208964.PA4345 159
208964.PA0013 208964.PA4396 233
208964.PA0013 208964.PA4427 172
208964.PA0013 208964.PA4439 200
208964.PA0013 208964.PA4460 169
208964.PA0013 208964.PA4472 236
208964.PA0013 208964.PA4482 154
208964.PA0013 208964.PA4639 600
208964.PA0013 208964.PA4645 192
208964.PA0013 208964.PA4657 191
208964.PA0013 208964.PA4698 196
208964.PA0013 208964.PA4720 194
208964.PA0013 208964.PA4774 155
208964.PA0013 208964.PA4794 150
208964.PA0013 208964.PA4815 155
208964.PA0013 208964.PA4847 185
208964.PA0013 208964.PA4850 218
208964.PA0013 208964.PA4874 154
208964.PA0013 208964.PA4900 167
208964.PA0013 208964.PA4903 309
208964.PA0013 208964.PA4922 156
208964.PA0013 208964.PA4950 187
208964.PA0013 208964.PA4957 318
208964.PA0013 208964.PA4991 161
208964.PA0013 208964.PA5008 171
208964.PA0013 208964.PA5010 158
208964.PA0013 208964.PA5023 238
208964.PA0013 208964.PA5050 151
208964.PA0013 208964.PA5052 177
208964.PA0013 208964.PA5063 179
208964.PA0013 208964.PA5065 152
208964.PA0013 208964.PA5070 180
208964.PA0013 208964.PA5132 167
208964.PA0013 208964.PA5151 185
208964.PA0013 208964.PA5153 189
208964.PA0013 208964.PA5193 180
208964.PA0013 208964.PA5257 284
208964.PA0013 208964.PA5278 152
208964.PA0013 208964.PA5308 156
208964.PA0013 208964.PA5316 303
208964.PA0013 208964.PA5336 178
208964.PA0013 208964.PA5433 216
208964.PA0013 208964.PA5438 222
208964.PA0013 208964.PA5500 181
208964.PA0014 208964.PA0015 434
208964.PA0014 208964.PA0016 296
208964.PA0014 208964.PA0017 272
208964.PA0014 208964.PA0018 325
208964.PA0014 208964.PA0019 237
208964.PA0014 208964.PA0020 449
208964.PA0014 208964.PA0021 795
208964.PA0014 208964.PA0022 674
208964.PA0014 208964.PA0026 328
208964.PA0014 208964.PA0031 463
208964.PA0014 208964.PA0166 633
208964.PA0014 208964.PA0251 770
208964.PA0014 208964.PA0515 558
208964.PA0014 208964.PA0607 597
208964.PA0014 208964.PA0613 772
208964.PA0014 208964.PA0728 246
208964.PA0014 208964.PA1525 591
208964.PA0014 208964.PA1756 550
208964.PA0014 208964.PA1820 683
208964.PA0014 208964.PA2223 629
208964.PA0014 208964.PA2458 768
208964.PA0014 208964.PA2574 625
208964.PA0014 208964.PA3887 770
208964.PA0014 208964.PA5242 486
208964.PA0015 208964.PA0004 168
208964.PA0015 208964.PA0014 434
208964.PA0015 208964.PA0016 746
208964.PA0015 208964.PA0017 691
208964.PA0015 208964.PA0018 683
208964.PA0015 208964.PA0019 601
208964.PA0015 208964.PA0020 395
208964.PA0015 208964.PA0021 324
208964.PA0015 208964.PA0022 248
208964.PA0015 208964.PA0027 175
208964.PA0015 208964.PA0037 197
208964.PA0015 208964.PA0056 168
208964.PA0015 208964.PA0074 171
208964.PA0015 208964.PA0075 168
208964.PA0015 208964.PA0090 168
208964.PA0015 208964.PA0110 407
208964.PA0015 208964.PA0111 432
208964.PA0015 208964.PA0112 173
208964.PA0015 208964.PA0179 168
208964.PA0015 208964.PA0237 229
208964.PA0015 208964.PA0238 172
208964.PA0015 208964.PA0249 168
208964.PA0015 208964.PA0250 168
208964.PA0015 208964.PA0267 168
208964.PA0015 208964.PA0302 156
208964.PA0015 208964.PA0307 649
208964.PA0015 208964.PA0321 168
208964.PA0015 208964.PA0339 201
208964.PA0015 208964.PA0345 202
208964.PA0015 208964.PA0350 154
208964.PA0015 208964.PA0388 448
208964.PA0015 208964.PA0399 168
208964.PA0015 208964.PA0408 168
208964.PA0015 208964.PA0409 168
208964.PA0015 208964.PA0413 168
208964.PA0015 208964.PA0428 168
208964.PA0015 208964.PA0434 158
208964.PA0015 208964.PA0435 300
208964.PA0015 208964.PA0455 168
208964.PA0015 208964.PA0459 168
208964.PA0015 208964.PA0478 168
208964.PA0015 208964.PA0483 168
208964.PA0015 208964.PA0584 161
208964.PA0015 208964.PA0590 172
208964.PA0015 208964.PA0639 168
208964.PA0015 208964.PA0651 204
208964.PA0015 208964.PA0657 169
208964.PA0015 208964.PA0670 165
208964.PA0015 208964.PA0675 273
208964.PA0015 208964.PA0690 348
208964.PA0015 208964.PA0692 373
208964.PA0015 208964.PA0693 357
208964.PA0015 208964.PA0695 220
208964.PA0015 208964.PA0696 384
208964.PA0015 208964.PA0713 217
208964.PA0015 208964.PA0766 168
208964.PA0015 208964.PA0778 198
208964.PA0015 208964.PA0799 168
208964.PA0015 208964.PA0839 174
208964.PA0015 208964.PA0860 306
208964.PA0015 208964.PA0928 168
208964.PA0015 208964.PA0931 196
208964.PA0015 208964.PA0941 170
208964.PA0015 208964.PA0943 199
208964.PA0015 208964.PA0948 308
208964.PA0015 208964.PA0953 170
208964.PA0015 208964.PA1032 168
208964.PA0015 208964.PA1040 274
208964.PA0015 208964.PA1043 168
208964.PA0015 208964.PA1057 165
208964.PA0015 208964.PA1062 168
208964.PA0015 208964.PA1064 189
208964.PA0015 208964.PA1068 338
208964.PA0015 208964.PA1122 168
208964.PA0015 208964.PA1220 164
208964.PA0015 208964.PA1243 168
208964.PA0015 208964.PA1245 168
208964.PA0015 208964.PA1288 157
208964.PA0015 208964.PA1308 156
208964.PA0015 208964.PA1309 166
208964.PA0015 208964.PA1310 168
208964.PA0015 208964.PA1311 207
208964.PA0015 208964.PA1356 168
208964.PA0015 208964.PA1377 168
208964.PA0015 208964.PA1409 168
208964.PA0015 208964.PA1428 168
208964.PA0015 208964.PA1439 234
208964.PA0015 208964.PA1453 153
208964.PA0015 208964.PA1456 168
208964.PA0015 208964.PA1465 161
208964.PA0015 208964.PA1478 261
208964.PA0015 208964.PA1481 170
208964.PA0015 208964.PA1498 168
208964.PA0015 208964.PA1550 503
208964.PA0015 208964.PA1596 338
208964.PA0015 208964.PA1611 168
208964.PA0015 208964.PA1636 168
208964.PA0015 208964.PA1662 168
208964.PA0015 208964.PA1670 168
208964.PA0015 208964.PA1671 171
208964.PA0015 208964.PA1695 168
208964.PA0015 208964.PA1708 343
208964.PA0015 208964.PA1727 161
208964.PA0015 208964.PA1746 167
208964.PA0015 208964.PA1751 170
208964.PA0015 208964.PA1780 157
208964.PA0015 208964.PA1782 187
208964.PA0015 208964.PA1793 168
208964.PA0015 208964.PA1796 168
208964.PA0015 208964.PA1822 246
208964.PA0015 208964.PA1863 152
208964.PA0015 208964.PA1865 264
208964.PA0015 208964.PA1885 168
208964.PA0015 208964.PA1886 267
208964.PA0015 208964.PA1922 169
208964.PA0015 208964.PA1940 178
208964.PA0015 208964.PA1943 173
208964.PA0015 208964.PA1952 177
208964.PA0015 208964.PA1955 226
208964.PA0015 208964.PA2071 263
208964.PA0015 208964.PA2095 177
208964.PA0015 208964.PA2102 168
208964.PA0015 208964.PA2147 168
208964.PA0015 208964.PA2159 168
208964.PA0015 208964.PA2192 168
208964.PA0015 208964.PA2244 168
208964.PA0015 208964.PA2266 152
208964.PA0015 208964.PA2269 160
208964.PA0015 208964.PA2336 168
208964.PA0015 208964.PA2350 280
208964.PA0015 208964.PA2355 174
208964.PA0015 208964.PA2371 168
208964.PA0015 208964.PA2398 157
208964.PA0015 208964.PA2415 205
208964.PA0015 208964.PA2416 168
208964.PA0015 208964.PA2453 250
208964.PA0015 208964.PA2476 338
208964.PA0015 208964.PA2477 170
208964.PA0015 208964.PA2498 168
208964.PA0015 208964.PA2502 306
208964.PA0015 208964.PA2539 169
208964.PA0015 208964.PA2583 168
208964.PA0015 208964.PA2587 324
208964.PA0015 208964.PA2609 219
208964.PA0015 208964.PA2612 182
208964.PA0015 208964.PA2620 168
208964.PA0015 208964.PA2631 168
208964.PA0015 208964.PA2632 532
208964.PA0015 208964.PA2633 260
208964.PA0015 208964.PA2658 312
208964.PA0015 208964.PA2689 153
208964.PA0015 208964.PA2694 170
208964.PA0015 208964.PA2704 159
208964.PA0015 208964.PA2708 291
208964.PA0015 208964.PA2725 168
208964.PA0015 208964.PA2727 171
208964.PA0015 208964.PA2766 261
208964.PA0015 208964.PA2783 168
208964.PA0015 208964.PA2821 193
208964.PA0015 208964.PA2824 168
208964.PA0015 208964.PA2840 168
208964.PA0015 208964.PA2851 169
208964.PA0015 208964.PA2861 158
208964.PA0015 208964.PA2918 250
208964.PA0015 208964.PA2958 242
208964.PA0015 208964.PA3008 163
208964.PA0015 208964.PA3033 170
208964.PA0015 208964.PA3044 168
208964.PA0015 208964.PA3069 466
208964.PA0015 208964.PA3075 154
208964.PA0015 208964.PA3087 172
208964.PA0015 208964.PA3093 165
208964.PA0015 208964.PA3124 193
208964.PA0015 208964.PA3140 151
208964.PA0015 208964.PA3143 150
208964.PA0015 208964.PA3162 249
208964.PA0015 208964.PA3166 171
208964.PA0015 208964.PA3168 168
208964.PA0015 208964.PA3191 320
208964.PA0015 208964.PA3209 163
208964.PA0015 208964.PA3210 187
208964.PA0015 208964.PA3217 169
208964.PA0015 208964.PA3226 167
208964.PA0015 208964.PA3227 168
208964.PA0015 208964.PA3258 168
208964.PA0015 208964.PA3262 171
208964.PA0015 208964.PA3271 168
208964.PA0015 208964.PA3287 168
208964.PA0015 208964.PA3288 183
208964.PA0015 208964.PA3297 168
208964.PA0015 208964.PA3308 168
208964.PA0015 208964.PA3328 172
208964.PA0015 208964.PA3349 168
208964.PA0015 208964.PA3352 175
208964.PA0015 208964.PA3353 188
208964.PA0015 208964.PA3365 168
208964.PA0015 208964.PA3368 194
208964.PA0015 208964.PA3455 156
208964.PA0015 208964.PA3460 173
208964.PA0015 208964.PA3462 168
208964.PA0015 208964.PA3466 168
208964.PA0015 208964.PA3469 154
208964.PA0015 208964.PA3499 203
208964.PA0015 208964.PA3545 168
208964.PA0015 208964.PA3547 209
208964.PA0015 208964.PA3564 154
208964.PA0015 208964.PA3635 265
208964.PA0015 208964.PA3646 281
208964.PA0015 208964.PA3663 163
208964.PA0015 208964.PA3675 262
208964.PA0015 208964.PA3688 607
208964.PA0015 208964.PA3700 168
208964.PA0015 208964.PA3704 168
208964.PA0015 208964.PA3717 171
208964.PA0015 208964.PA3728 168
208964.PA0015 208964.PA3770 168
208964.PA0015 208964.PA3774 168
208964.PA0015 208964.PA3787 150
208964.PA0015 208964.PA3790 246
208964.PA0015 208964.PA3799 184
208964.PA0015 208964.PA3802 169
208964.PA0015 208964.PA3810 191
208964.PA0015 208964.PA3857 170
208964.PA0015 208964.PA3861 168
208964.PA0015 208964.PA3946 168
208964.PA0015 208964.PA3950 168
208964.PA0015 208964.PA3954 189
208964.PA0015 208964.PA3961 168
208964.PA0015 208964.PA3963 169
208964.PA0015 208964.PA3964 168
208964.PA0015 208964.PA3966 174
208964.PA0015 208964.PA3969 151
208964.PA0015 208964.PA4000 157
208964.PA0015 208964.PA4012 227
208964.PA0015 208964.PA4026 168
208964.PA0015 208964.PA4035 182
208964.PA0015 208964.PA4068 169
208964.PA0015 208964.PA4095 219
208964.PA0015 208964.PA4112 168
208964.PA0015 208964.PA4114 168
208964.PA0015 208964.PA4166 168
208964.PA0015 208964.PA4190 175
208964.PA0015 208964.PA4200 190
208964.PA0015 208964.PA4236 168
208964.PA0015 208964.PA4238 169
208964.PA0015 208964.PA4245 169
208964.PA0015 208964.PA4249 168
208964.PA0015 208964.PA4262 168
208964.PA0015 208964.PA4263 169
208964.PA0015 208964.PA4266 263
208964.PA0015 208964.PA4267 169
208964.PA0015 208964.PA4269 175
208964.PA0015 208964.PA4297 167
208964.PA0015 208964.PA4303 288
208964.PA0015 208964.PA4304 189
208964.PA0015 208964.PA4320 241
208964.PA0015 208964.PA4321 206
208964.PA0015 208964.PA4323 217
208964.PA0015 208964.PA4329 168
208964.PA0015 208964.PA4335 170
208964.PA0015 208964.PA4446 168
208964.PA0015 208964.PA4457 168
208964.PA0015 208964.PA4532 213
208964.PA0015 208964.PA4534 173
208964.PA0015 208964.PA4542 168
208964.PA0015 208964.PA4572 171
208964.PA0015 208964.PA4584 163
208964.PA0015 208964.PA4589 199
208964.PA0015 208964.PA4612 168
208964.PA0015 208964.PA4613 168
208964.PA0015 208964.PA4617 193
208964.PA0015 208964.PA4623 168
208964.PA0015 208964.PA4626 161
208964.PA0015 208964.PA4665 152
208964.PA0015 208964.PA4666 186
208964.PA0015 208964.PA4668 222
208964.PA0015 208964.PA4669 235
208964.PA0015 208964.PA4670 187
208964.PA0015 208964.PA4671 152
208964.PA0015 208964.PA4678 173
208964.PA0015 208964.PA4686 168
208964.PA0015 208964.PA4692 168
208964.PA0015 208964.PA4698 172
208964.PA0015 208964.PA4722 297
208964.PA0015 208964.PA4725 317
208964.PA0015 208964.PA4727 161
208964.PA0015 208964.PA4731 167
208964.PA0015 208964.PA4735 168
208964.PA0015 208964.PA4741 169
208964.PA0015 208964.PA4751 168
208964.PA0015 208964.PA4760 269
208964.PA0015 208964.PA4761 191
208964.PA0015 208964.PA4769 196
208964.PA0015 208964.PA4791 236
208964.PA0015 208964.PA4793 242
208964.PA0015 208964.PA4817 163
208964.PA0015 208964.PA4851 168
208964.PA0015 208964.PA4856 168
208964.PA0015 208964.PA4863 168
208964.PA0015 208964.PA4873 191
208964.PA0015 208964.PA4877 235
208964.PA0015 208964.PA4881 168
208964.PA0015 208964.PA4882 168
208964.PA0015 208964.PA4936 168
208964.PA0015 208964.PA4961 245
208964.PA0015 208964.PA4964 168
208964.PA0015 208964.PA4967 168
208964.PA0015 208964.PA4982 168
208964.PA0015 208964.PA5002 359
208964.PA0015 208964.PA5003 273
208964.PA0015 208964.PA5006 171
208964.PA0015 208964.PA5110 168
208964.PA0015 208964.PA5129 160
208964.PA0015 208964.PA5148 245
208964.PA0015 208964.PA5200 295
208964.PA0015 208964.PA5201 168
208964.PA0015 208964.PA5209 212
208964.PA0015 208964.PA5222 205
208964.PA0015 208964.PA5233 274
208964.PA0015 208964.PA5240 170
208964.PA0015 208964.PA5254 171
208964.PA0015 208964.PA5307 212
208964.PA0015 208964.PA5320 168
208964.PA0015 208964.PA5334 169
208964.PA0015 208964.PA5336 168
208964.PA0015 208964.PA5339 229
208964.PA0015 208964.PA5345 226
208964.PA0015 208964.PA5423 173
208964.PA0015 208964.PA5432 168
208964.PA0015 208964.PA5464 193
208964.PA0015 208964.PA5475 168
208964.PA0015 208964.PA5478 272
208964.PA0015 208964.PA5484 287
208964.PA0015 208964.PA5489 170
208964.PA0015 208964.PA5503 280
208964.PA0015 208964.PA5526 350
208964.PA0016 208964.PA0001 302
208964.PA0016 208964.PA0002 163
208964.PA0016 208964.PA0004 417
208964.PA0016 208964.PA0008 221
208964.PA0016 208964.PA0009 218
208964.PA0016 208964.PA0014 296
208964.PA0016 208964.PA0015 746
208964.PA0016 208964.PA0017 884
208964.PA0016 208964.PA0018 882
208964.PA0016 208964.PA0019 808
208964.PA0016 208964.PA0020 757
208964.PA0016 208964.PA0021 646
208964.PA0016 208964.PA0022 626
208964.PA0016 208964.PA0024 400
208964.PA0016 208964.PA0025 395
208964.PA0016 208964.PA0038 150
208964.PA0016 208964.PA0075 169
208964.PA0016 208964.PA0137 168
208964.PA0016 208964.PA0154 177
208964.PA0016 208964.PA0170 249
208964.PA0016 208964.PA0171 229
208964.PA0016 208964.PA0229 154
208964.PA0016 208964.PA0230 220
208964.PA0016 208964.PA0265 157
208964.PA0016 208964.PA0316 276
208964.PA0016 208964.PA0319 274
208964.PA0016 208964.PA0321 164
208964.PA0016 208964.PA0327 259
208964.PA0016 208964.PA0335 195
208964.PA0016 208964.PA0344 265
208964.PA0016 208964.PA0345 210
208964.PA0016 208964.PA0382 185
208964.PA0016 208964.PA0387 343
208964.PA0016 208964.PA0400 230
208964.PA0016 208964.PA0523 197
208964.PA0016 208964.PA0552 159
208964.PA0016 208964.PA0572 210
208964.PA0016 208964.PA0576 230
208964.PA0016 208964.PA0577 247
208964.PA0016 208964.PA0580 228
208964.PA0016 208964.PA0600 290
208964.PA0016 208964.PA0649 196
208964.PA0016 208964.PA0666 270
208964.PA0016 208964.PA0688 218
208964.PA0016 208964.PA0762 230
208964.PA0016 208964.PA0832 164
208964.PA0016 208964.PA0916 279
208964.PA0016 208964.PA0917 159
208964.PA0016 208964.PA0933 498
208964.PA0016 208964.PA0935 176
208964.PA0016 208964.PA0943 821
208964.PA0016 208964.PA1013 153
208964.PA0016 208964.PA1019 162
208964.PA0016 208964.PA1044 299
208964.PA0016 208964.PA1075 169
208964.PA0016 208964.PA1082 168
208964.PA0016 208964.PA1086 169
208964.PA0016 208964.PA1097 265
208964.PA0016 208964.PA1099 265
208964.PA0016 208964.PA1115 172
208964.PA0016 208964.PA1116 276
208964.PA0016 208964.PA1122 297
208964.PA0016 208964.PA1155 192
208964.PA0016 208964.PA1196 265
208964.PA0016 208964.PA1207 187
208964.PA0016 208964.PA1335 265
208964.PA0016 208964.PA1409 164
208964.PA0016 208964.PA1439 159
208964.PA0016 208964.PA1588 221
208964.PA0016 208964.PA1589 221
208964.PA0016 208964.PA1610 164
208964.PA0016 208964.PA1633 274
208964.PA0016 208964.PA1634 264
208964.PA0016 208964.PA1635 264
208964.PA0016 208964.PA1636 367
208964.PA0016 208964.PA1637 185
208964.PA0016 208964.PA1663 265
208964.PA0016 208964.PA1670 169
208964.PA0016 208964.PA1673 155
208964.PA0016 208964.PA1689 319
208964.PA0016 208964.PA1756 160
208964.PA0016 208964.PA1777 302
208964.PA0016 208964.PA1782 169
208964.PA0016 208964.PA1796 205
208964.PA0016 208964.PA1867 218
208964.PA0016 208964.PA1886 271
208964.PA0016 208964.PA1945 265
208964.PA0016 208964.PA1979 194
208964.PA0016 208964.PA1997 171
208964.PA0016 208964.PA2005 247
208964.PA0016 208964.PA2016 153
208964.PA0016 208964.PA2017 290
208964.PA0016 208964.PA2141 232
208964.PA0016 208964.PA2144 276
208964.PA0016 208964.PA2230 152
208964.PA0016 208964.PA2331 151
208964.PA0016 208964.PA2350 253
208964.PA0016 208964.PA2359 265
208964.PA0016 208964.PA2396 211
208964.PA0016 208964.PA2419 204
208964.PA0016 208964.PA2604 179
208964.PA0016 208964.PA2629 220
208964.PA0016 208964.PA2665 265
208964.PA0016 208964.PA2692 191
208964.PA0016 208964.PA2739 238
208964.PA0016 208964.PA2740 220
208964.PA0016 208964.PA2741 272
208964.PA0016 208964.PA2742 224
208964.PA0016 208964.PA2743 264
208964.PA0016 208964.PA2749 190
208964.PA0016 208964.PA2795 216
208964.PA0016 208964.PA2798 183
208964.PA0016 208964.PA2872 152
208964.PA0016 208964.PA2934 152
208964.PA0016 208964.PA2962 219
208964.PA0016 208964.PA2994 150
208964.PA0016 208964.PA3011 315
208964.PA0016 208964.PA3020 222
208964.PA0016 208964.PA3088 152
208964.PA0016 208964.PA3105 418
208964.PA0016 208964.PA3107 230
208964.PA0016 208964.PA3126 159
208964.PA0016 208964.PA3129 216
208964.PA0016 208964.PA3163 188
208964.PA0016 208964.PA3201 178
208964.PA0016 208964.PA3210 910
208964.PA0016 208964.PA3263 215
208964.PA0016 208964.PA3287 224
208964.PA0016 208964.PA3308 439
208964.PA0016 208964.PA3460 156
208964.PA0016 208964.PA3474 196
208964.PA0016 208964.PA3482 192
208964.PA0016 208964.PA3516 168
208964.PA0016 208964.PA3517 220
208964.PA0016 208964.PA3554 356
208964.PA0016 208964.PA3563 216
208964.PA0016 208964.PA3617 253
208964.PA0016 208964.PA3618 444
208964.PA0016 208964.PA3622 196
208964.PA0016 208964.PA3627 459
208964.PA0016 208964.PA3633 355
208964.PA0016 208964.PA3635 192
208964.PA0016 208964.PA3642 264
208964.PA0016 208964.PA3647 217
208964.PA0016 208964.PA3649 193
208964.PA0016 208964.PA3654 185
208964.PA0016 208964.PA3660 322
208964.PA0016 208964.PA3731 827
208964.PA0016 208964.PA3746 160
208964.PA0016 208964.PA3747 462
208964.PA0016 208964.PA3770 241
208964.PA0016 208964.PA3774 164
208964.PA0016 208964.PA3802 394
208964.PA0016 208964.PA3805 191
208964.PA0016 208964.PA3820 348
208964.PA0016 208964.PA3821 293
208964.PA0016 208964.PA3839 471
208964.PA0016 208964.PA3929 156
208964.PA0016 208964.PA3930 155
208964.PA0016 208964.PA3946 158
208964.PA0016 208964.PA3977 181
208964.PA0016 208964.PA3987 228
208964.PA0016 208964.PA4005 276
208964.PA0016 208964.PA4006 224
208964.PA0016 208964.PA4007 274
208964.PA0016 208964.PA4021 247
208964.PA0016 208964.PA4044 424
208964.PA0016 208964.PA4050 272
208964.PA0016 208964.PA4068 823
208964.PA0016 208964.PA4069 823
208964.PA0016 208964.PA4147 247
208964.PA0016 208964.PA4154 150
208964.PA0016 208964.PA4196 301
208964.PA0016 208964.PA4234 367
208964.PA0016 208964.PA4257 545
208964.PA0016 208964.PA4268 154
208964.PA0016 208964.PA4275 163
208964.PA0016 208964.PA4279 157
208964.PA0016 208964.PA4316 179
208964.PA0016 208964.PA4319 196
208964.PA0016 208964.PA4333 189
208964.PA0016 208964.PA4387 195
208964.PA0016 208964.PA4421 163
208964.PA0016 208964.PA4443 160
208964.PA0016 208964.PA4462 730
208964.PA0016 208964.PA4464 153
208964.PA0016 208964.PA4480 383
208964.PA0016 208964.PA4504 213
208964.PA0016 208964.PA4547 265
208964.PA0016 208964.PA4614 381
208964.PA0016 208964.PA4661 164
208964.PA0016 208964.PA4692 177
208964.PA0016 208964.PA4718 293
208964.PA0016 208964.PA4720 232
208964.PA0016 208964.PA4721 155
208964.PA0016 208964.PA4725 579
208964.PA0016 208964.PA4726 265
208964.PA0016 208964.PA4742 550
208964.PA0016 208964.PA4748 219
208964.PA0016 208964.PA4755 182
208964.PA0016 208964.PA4774 160
208964.PA0016 208964.PA4807 243
208964.PA0016 208964.PA4808 329
208964.PA0016 208964.PA4852 469
208964.PA0016 208964.PA4856 183
208964.PA0016 208964.PA4936 374
208964.PA0016 208964.PA4943 469
208964.PA0016 208964.PA4944 469
208964.PA0016 208964.PA4960 301
208964.PA0016 208964.PA4997 166
208964.PA0016 208964.PA5022 245
208964.PA0016 208964.PA5034 205
208964.PA0016 208964.PA5041 151
208964.PA0016 208964.PA5044 150
208964.PA0016 208964.PA5048 230
208964.PA0016 208964.PA5051 238
208964.PA0016 208964.PA5054 168
208964.PA0016 208964.PA5055 166
208964.PA0016 208964.PA5063 246
208964.PA0016 208964.PA5108 177
208964.PA0016 208964.PA5124 469
208964.PA0016 208964.PA5125 265
208964.PA0016 208964.PA5148 151
208964.PA0016 208964.PA5166 265
208964.PA0016 208964.PA5177 150
208964.PA0016 208964.PA5178 248
208964.PA0016 208964.PA5192 174
208964.PA0016 208964.PA5201 224
208964.PA0016 208964.PA5215 255
208964.PA0016 208964.PA5232 256
208964.PA0016 208964.PA5258 219
208964.PA0016 208964.PA5260 188
208964.PA0016 208964.PA5272 461
208964.PA0016 208964.PA5279 187
208964.PA0016 208964.PA5331 151
208964.PA0016 208964.PA5337 190
208964.PA0016 208964.PA5418 264
208964.PA0016 208964.PA5475 185
208964.PA0016 208964.PA5483 247
208964.PA0016 208964.PA5484 542
208964.PA0016 208964.PA5503 253
208964.PA0016 208964.PA5511 265
208964.PA0016 208964.PA5518 152
208964.PA0016 208964.PA5549 276
208964.PA0016 208964.PA5559 272
208964.PA0016 208964.PA5564 248
208964.PA0017 208964.PA0003 222
208964.PA0017 208964.PA0005 177
208964.PA0017 208964.PA0008 491
208964.PA0017 208964.PA0009 491
208964.PA0017 208964.PA0014 272
208964.PA0017 208964.PA0015 691
208964.PA0017 208964.PA0016 884
208964.PA0017 208964.PA0018 945
208964.PA0017 208964.PA0019 846
208964.PA0017 208964.PA0020 735
208964.PA0017 208964.PA0021 670
208964.PA0017 208964.PA0022 680
208964.PA0017 208964.PA0024 538
208964.PA0017 208964.PA0025 365
208964.PA0017 208964.PA0051 165
208964.PA0017 208964.PA0066 180
208964.PA0017 208964.PA0074 611
208964.PA0017 208964.PA0075 503
208964.PA0017 208964.PA0120 162
208964.PA0017 208964.PA0124 165
208964.PA0017 208964.PA0210 240
208964.PA0017 208964.PA0212 246
208964.PA0017 208964.PA0229 162
208964.PA0017 208964.PA0244 159
208964.PA0017 208964.PA0245 320
208964.PA0017 208964.PA0277 195
208964.PA0017 208964.PA0278 228
208964.PA0017 208964.PA0286 304
208964.PA0017 208964.PA0310 173
208964.PA0017 208964.PA0330 171
208964.PA0017 208964.PA0334 157
208964.PA0017 208964.PA0336 219
208964.PA0017 208964.PA0351 196
208964.PA0017 208964.PA0353 246
208964.PA0017 208964.PA0354 153
208964.PA0017 208964.PA0358 158
208964.PA0017 208964.PA0363 279
208964.PA0017 208964.PA0370 300
208964.PA0017 208964.PA0372 245
208964.PA0017 208964.PA0382 715
208964.PA0017 208964.PA0387 396
208964.PA0017 208964.PA0393 301
208964.PA0017 208964.PA0401 209
208964.PA0017 208964.PA0402 463
208964.PA0017 208964.PA0403 296
208964.PA0017 208964.PA0404 265
208964.PA0017 208964.PA0428 320
208964.PA0017 208964.PA0439 184
208964.PA0017 208964.PA0455 320
208964.PA0017 208964.PA0456 168
208964.PA0017 208964.PA0461 203
208964.PA0017 208964.PA0531 283
208964.PA0017 208964.PA0537 274
208964.PA0017 208964.PA0546 566
208964.PA0017 208964.PA0576 351
208964.PA0017 208964.PA0584 310
208964.PA0017 208964.PA0592 668
208964.PA0017 208964.PA0596 215
208964.PA0017 208964.PA0597 272
208964.PA0017 208964.PA0607 562
208964.PA0017 208964.PA0657 322
208964.PA0017 208964.PA0673 324
208964.PA0017 208964.PA0676 185
208964.PA0017 208964.PA0705 163
208964.PA0017 208964.PA0729 162
208964.PA0017 208964.PA0730 154
208964.PA0017 208964.PA0743 157
208964.PA0017 208964.PA0762 175
208964.PA0017 208964.PA0770 367
208964.PA0017 208964.PA0780 156
208964.PA0017 208964.PA0832 318
208964.PA0017 208964.PA0849 245
208964.PA0017 208964.PA0903 294
208964.PA0017 208964.PA0905 863
208964.PA0017 208964.PA0916 152
208964.PA0017 208964.PA0920 179
208964.PA0017 208964.PA0927 275
208964.PA0017 208964.PA0928 877
208964.PA0017 208964.PA0933 217
208964.PA0017 208964.PA0934 180
208964.PA0017 208964.PA0935 304
208964.PA0017 208964.PA0944 499
208964.PA0017 208964.PA0945 319
208964.PA0017 208964.PA0956 236
208964.PA0017 208964.PA0963 504
208964.PA0017 208964.PA0969 155
208964.PA0017 208964.PA0982 154
208964.PA0017 208964.PA1007 201
208964.PA0017 208964.PA1013 244
208964.PA0017 208964.PA1037 197
208964.PA0017 208964.PA1045 209
208964.PA0017 208964.PA1047 164
208964.PA0017 208964.PA1068 168
208964.PA0017 208964.PA1102 188
208964.PA0017 208964.PA1122 500
208964.PA0017 208964.PA1192 195
208964.PA0017 208964.PA1200 168
208964.PA0017 208964.PA1249 328
208964.PA0017 208964.PA1294 515
208964.PA0017 208964.PA1309 242
208964.PA0017 208964.PA1345 299
208964.PA0017 208964.PA1402 168
208964.PA0017 208964.PA1408 228
208964.PA0017 208964.PA1425 167
208964.PA0017 208964.PA1429 171
208964.PA0017 208964.PA1430 369
208964.PA0017 208964.PA1432 177
208964.PA0017 208964.PA1443 351
208964.PA0017 208964.PA1450 154
208964.PA0017 208964.PA1455 450
208964.PA0017 208964.PA1488 155
208964.PA0017 208964.PA1527 221
208964.PA0017 208964.PA1570 200
208964.PA0017 208964.PA1596 168
208964.PA0017 208964.PA1614 341
208964.PA0017 208964.PA1634 361
208964.PA0017 208964.PA1636 316
208964.PA0017 208964.PA1670 503
208964.PA0017 208964.PA1671 620
208964.PA0017 208964.PA1681 307
208964.PA0017 208964.PA1687 158
208964.PA0017 208964.PA1713 188
208964.PA0017 208964.PA1729 283
208964.PA0017 208964.PA1742 283
208964.PA0017 208964.PA1782 586
208964.PA0017 208964.PA1793 191
208964.PA0017 208964.PA1794 153
208964.PA0017 208964.PA1795 240
208964.PA0017 208964.PA1796 397
208964.PA0017 208964.PA1797 151
208964.PA0017 208964.PA1812 463
208964.PA0017 208964.PA1816 165
208964.PA0017 208964.PA1839 410
208964.PA0017 208964.PA1854 152
208964.PA0017 208964.PA1877 163
208964.PA0017 208964.PA1926 176
208964.PA0017 208964.PA1944 365
208964.PA0017 208964.PA1964 167
208964.PA0017 208964.PA1979 720
208964.PA0017 208964.PA1980 615
208964.PA0017 208964.PA2045 202
208964.PA0017 208964.PA2071 219
208964.PA0017 208964.PA2084 165
208964.PA0017 208964.PA2138 264
208964.PA0017 208964.PA2141 266
208964.PA0017 208964.PA2154 179
208964.PA0017 208964.PA2193 462
208964.PA0017 208964.PA2244 168
208964.PA0017 208964.PA2268 241
208964.PA0017 208964.PA2275 175
208964.PA0017 208964.PA2283 195
208964.PA0017 208964.PA2286 195
208964.PA0017 208964.PA2293 368
208964.PA0017 208964.PA2350 234
208964.PA0017 208964.PA2376 154
208964.PA0017 208964.PA2476 154
208964.PA0017 208964.PA2502 373
208964.PA0017 208964.PA2528 162
208964.PA0017 208964.PA2585 450
208964.PA0017 208964.PA2586 986
208964.PA0017 208964.PA2596 181
208964.PA0017 208964.PA2606 185
208964.PA0017 208964.PA2607 303
208964.PA0017 208964.PA2615 364
208964.PA0017 208964.PA2616 222
208964.PA0017 208964.PA2619 170
208964.PA0017 208964.PA2626 274
208964.PA0017 208964.PA2727 378
208964.PA0017 208964.PA2739 175
208964.PA0017 208964.PA2743 181
208964.PA0017 208964.PA2748 198
208964.PA0017 208964.PA2784 182
208964.PA0017 208964.PA2795 740
208964.PA0017 208964.PA2830 469
208964.PA0017 208964.PA2831 190
208964.PA0017 208964.PA2840 320
208964.PA0017 208964.PA2846 204
208964.PA0017 208964.PA2876 289
208964.PA0017 208964.PA2881 182
208964.PA0017 208964.PA2969 307
208964.PA0017 208964.PA2984 167
208964.PA0017 208964.PA3011 531
208964.PA0017 208964.PA3019 251
208964.PA0017 208964.PA3025 153
208964.PA0017 208964.PA3045 191
208964.PA0017 208964.PA3050 216
208964.PA0017 208964.PA3054 190
208964.PA0017 208964.PA3060 633
208964.PA0017 208964.PA3061 621
208964.PA0017 208964.PA3080 154
208964.PA0017 208964.PA3083 247
208964.PA0017 208964.PA3086 156
208964.PA0017 208964.PA3088 156
208964.PA0017 208964.PA3111 218
208964.PA0017 208964.PA3114 187
208964.PA0017 208964.PA3122 173
208964.PA0017 208964.PA3129 343
208964.PA0017 208964.PA3131 204
208964.PA0017 208964.PA3134 153
208964.PA0017 208964.PA3140 176
208964.PA0017 208964.PA3161 244
208964.PA0017 208964.PA3162 788
208964.PA0017 208964.PA3163 186
208964.PA0017 208964.PA3165 306
208964.PA0017 208964.PA3169 194
208964.PA0017 208964.PA3181 163
208964.PA0017 208964.PA3184 155
208964.PA0017 208964.PA3199 172
208964.PA0017 208964.PA3210 539
208964.PA0017 208964.PA3227 279
208964.PA0017 208964.PA3232 165
208964.PA0017 208964.PA3243 153
208964.PA0017 208964.PA3244 357
208964.PA0017 208964.PA3245 357
208964.PA0017 208964.PA3257 312
208964.PA0017 208964.PA3262 380
208964.PA0017 208964.PA3263 362
208964.PA0017 208964.PA3266 169
208964.PA0017 208964.PA3297 184
208964.PA0017 208964.PA3308 160
208964.PA0017 208964.PA3330 282
208964.PA0017 208964.PA3351 364
208964.PA0017 208964.PA3384 193
208964.PA0017 208964.PA3398 204
208964.PA0017 208964.PA3416 157
208964.PA0017 208964.PA3435 151
208964.PA0017 208964.PA3459 165
208964.PA0017 208964.PA3466 320
208964.PA0017 208964.PA3468 155
208964.PA0017 208964.PA3476 363
208964.PA0017 208964.PA3477 328
208964.PA0017 208964.PA3482 165
208964.PA0017 208964.PA3525 175
208964.PA0017 208964.PA3528 165
208964.PA0017 208964.PA3533 246
208964.PA0017 208964.PA3554 441
208964.PA0017 208964.PA3569 178
208964.PA0017 208964.PA3584 153
208964.PA0017 208964.PA3600 163
208964.PA0017 208964.PA3617 304
208964.PA0017 208964.PA3618 175
208964.PA0017 208964.PA3620 390
208964.PA0017 208964.PA3621 709
208964.PA0017 208964.PA3622 778
208964.PA0017 208964.PA3626 316
208964.PA0017 208964.PA3629 366
208964.PA0017 208964.PA3637 241
208964.PA0017 208964.PA3640 239
208964.PA0017 208964.PA3642 469
208964.PA0017 208964.PA3647 154
208964.PA0017 208964.PA3649 307
208964.PA0017 208964.PA3656 199
208964.PA0017 208964.PA3657 198
208964.PA0017 208964.PA3658 225
208964.PA0017 208964.PA3686 264
208964.PA0017 208964.PA3695 202
208964.PA0017 208964.PA3700 167
208964.PA0017 208964.PA3714 721
208964.PA0017 208964.PA3717 380
208964.PA0017 208964.PA3724 326
208964.PA0017 208964.PA3725 273
208964.PA0017 208964.PA3735 463
208964.PA0017 208964.PA3737 367
208964.PA0017 208964.PA3738 253
208964.PA0017 208964.PA3743 229
208964.PA0017 208964.PA3753 180
208964.PA0017 208964.PA3754 320
208964.PA0017 208964.PA3763 270
208964.PA0017 208964.PA3769 570
208964.PA0017 208964.PA3770 607
208964.PA0017 208964.PA3777 267
208964.PA0017 208964.PA3799 192
208964.PA0017 208964.PA3802 410
208964.PA0017 208964.PA3806 580
208964.PA0017 208964.PA3807 198
208964.PA0017 208964.PA3817 391
208964.PA0017 208964.PA3818 393
208964.PA0017 208964.PA3823 180
208964.PA0017 208964.PA3824 165
208964.PA0017 208964.PA3831 194
208964.PA0017 208964.PA3834 160
208964.PA0017 208964.PA3841 770
208964.PA0017 208964.PA3857 324
208964.PA0017 208964.PA3859 192
208964.PA0017 208964.PA3861 339
208964.PA0017 208964.PA3864 232
208964.PA0017 208964.PA3883 154
208964.PA0017 208964.PA3886 220
208964.PA0017 208964.PA3903 189
208964.PA0017 208964.PA3950 320
208964.PA0017 208964.PA3957 163
208964.PA0017 208964.PA3961 184
208964.PA0017 208964.PA3971 181
208964.PA0017 208964.PA3974 451
208964.PA0017 208964.PA3977 150
208964.PA0017 208964.PA3981 274
208964.PA0017 208964.PA3982 156
208964.PA0017 208964.PA3987 167
208964.PA0017 208964.PA3989 249
208964.PA0017 208964.PA3999 398
208964.PA0017 208964.PA4000 152
208964.PA0017 208964.PA4002 188
208964.PA0017 208964.PA4007 165
208964.PA0017 208964.PA4047 237
208964.PA0017 208964.PA4051 336
208964.PA0017 208964.PA4052 243
208964.PA0017 208964.PA4053 432
208964.PA0017 208964.PA4054 432
208964.PA0017 208964.PA4055 464
208964.PA0017 208964.PA4056 473
208964.PA0017 208964.PA4057 231
208964.PA0017 208964.PA4079 206
208964.PA0017 208964.PA4098 279
208964.PA0017 208964.PA4113 177
208964.PA0017 208964.PA4154 278
208964.PA0017 208964.PA4237 174
208964.PA0017 208964.PA4238 408
208964.PA0017 208964.PA4239 328
208964.PA0017 208964.PA4244 279
208964.PA0017 208964.PA4245 728
208964.PA0017 208964.PA4246 325
208964.PA0017 208964.PA4247 626
208964.PA0017 208964.PA4251 601
208964.PA0017 208964.PA4252 243
208964.PA0017 208964.PA4259 151
208964.PA0017 208964.PA4260 512
208964.PA0017 208964.PA4261 595
208964.PA0017 208964.PA4262 522
208964.PA0017 208964.PA4263 583
208964.PA0017 208964.PA4266 218
208964.PA0017 208964.PA4267 211
208964.PA0017 208964.PA4269 564
208964.PA0017 208964.PA4270 288
208964.PA0017 208964.PA4271 173
208964.PA0017 208964.PA4272 664
208964.PA0017 208964.PA4273 474
208964.PA0017 208964.PA4284 247
208964.PA0017 208964.PA4313 179
208964.PA0017 208964.PA4357 152
208964.PA0017 208964.PA4376 285
208964.PA0017 208964.PA4385 341
208964.PA0017 208964.PA4392 432
208964.PA0017 208964.PA4400 162
208964.PA0017 208964.PA4417 238
208964.PA0017 208964.PA4424 416
208964.PA0017 208964.PA4432 168
208964.PA0017 208964.PA4433 190
208964.PA0017 208964.PA4439 242
208964.PA0017 208964.PA4440 199
208964.PA0017 208964.PA4445 170
208964.PA0017 208964.PA4449 317
208964.PA0017 208964.PA4456 158
208964.PA0017 208964.PA4460 166
208964.PA0017 208964.PA4463 227
208964.PA0017 208964.PA4465 315
208964.PA0017 208964.PA4528 166
208964.PA0017 208964.PA4538 294
208964.PA0017 208964.PA4545 205
208964.PA0017 208964.PA4559 230
208964.PA0017 208964.PA4560 205
208964.PA0017 208964.PA4561 443
208964.PA0017 208964.PA4572 380
208964.PA0017 208964.PA4585 510
208964.PA0017 208964.PA4595 167
208964.PA0017 208964.PA4614 291
208964.PA0017 208964.PA4617 482
208964.PA0017 208964.PA4627 961
208964.PA0017 208964.PA4632 195
208964.PA0017 208964.PA4644 154
208964.PA0017 208964.PA4646 165
208964.PA0017 208964.PA4655 199
208964.PA0017 208964.PA4656 232
208964.PA0017 208964.PA4668 314
208964.PA0017 208964.PA4669 156
208964.PA0017 208964.PA4670 187
208964.PA0017 208964.PA4673 191
208964.PA0017 208964.PA4694 367
208964.PA0017 208964.PA4720 218
208964.PA0017 208964.PA4723 182
208964.PA0017 208964.PA4724 153
208964.PA0017 208964.PA4725 488
208964.PA0017 208964.PA4727 386
208964.PA0017 208964.PA4732 217
208964.PA0017 208964.PA4742 426
208964.PA0017 208964.PA4744 203
208964.PA0017 208964.PA4746 253
208964.PA0017 208964.PA4748 306
208964.PA0017 208964.PA4749 254
208964.PA0017 208964.PA4752 854
208964.PA0017 208964.PA4756 360
208964.PA0017 208964.PA4758 444
208964.PA0017 208964.PA4762 195
208964.PA0017 208964.PA4763 629
208964.PA0017 208964.PA4780 208
208964.PA0017 208964.PA4789 167
208964.PA0017 208964.PA4807 360
208964.PA0017 208964.PA4808 360
208964.PA0017 208964.PA4825 171
208964.PA0017 208964.PA4839 195
208964.PA0017 208964.PA4846 320
208964.PA0017 208964.PA4852 354
208964.PA0017 208964.PA4854 432
208964.PA0017 208964.PA4856 486
208964.PA0017 208964.PA4877 162
208964.PA0017 208964.PA4889 239
208964.PA0017 208964.PA4919 285
208964.PA0017 208964.PA4929 196
208964.PA0017 208964.PA4931 233
208964.PA0017 208964.PA4936 419
208964.PA0017 208964.PA4937 632
208964.PA0017 208964.PA4944 350
208964.PA0017 208964.PA4945 157
208964.PA0017 208964.PA4950 198
208964.PA0017 208964.PA4952 572
208964.PA0017 208964.PA5006 373
208964.PA0017 208964.PA5022 228
208964.PA0017 208964.PA5045 290
208964.PA0017 208964.PA5050 608
208964.PA0017 208964.PA5051 167
208964.PA0017 208964.PA5067 264
208964.PA0017 208964.PA5127 267
208964.PA0017 208964.PA5133 157
208964.PA0017 208964.PA5135 252
208964.PA0017 208964.PA5154 194
208964.PA0017 208964.PA5175 467
208964.PA0017 208964.PA5178 257
208964.PA0017 208964.PA5181 175
208964.PA0017 208964.PA5193 245
208964.PA0017 208964.PA5199 585
208964.PA0017 208964.PA5200 324
208964.PA0017 208964.PA5201 292
208964.PA0017 208964.PA5223 153
208964.PA0017 208964.PA5236 167
208964.PA0017 208964.PA5241 234
208964.PA0017 208964.PA5252 259
208964.PA0017 208964.PA5254 380
208964.PA0017 208964.PA5270 189
208964.PA0017 208964.PA5278 240
208964.PA0017 208964.PA5280 239
208964.PA0017 208964.PA5304 190
208964.PA0017 208964.PA5308 191
208964.PA0017 208964.PA5320 562
208964.PA0017 208964.PA5331 226
208964.PA0017 208964.PA5334 247
208964.PA0017 208964.PA5335 469
208964.PA0017 208964.PA5336 586
208964.PA0017 208964.PA5337 409
208964.PA0017 208964.PA5338 186
208964.PA0017 208964.PA5360 178
208964.PA0017 208964.PA5382 157
208964.PA0017 208964.PA5383 191
208964.PA0017 208964.PA5427 175
208964.PA0017 208964.PA5437 176
208964.PA0017 208964.PA5484 544
208964.PA0017 208964.PA5492 254
208964.PA0017 208964.PA5493 234
208964.PA0017 208964.PA5500 166
208964.PA0017 208964.PA5503 234
208964.PA0017 208964.PA5540 180
208964.PA0017 208964.PA5541 209
208964.PA0017 208964.PA5549 365
208964.PA0017 208964.PA5555 163
208964.PA0017 208964.PA5564 200
208964.PA0017 208964.PA5565 205
208964.PA0017 208964.PA5567 227
208964.PA0017 208964.PA5568 567
208964.PA0017 208964.PA5570 202
208964.PA0018 208964.PA0002 183
208964.PA0018 208964.PA0004 308
208964.PA0018 208964.PA0006 274
208964.PA0018 208964.PA0008 194
208964.PA0018 208964.PA0009 194
208964.PA0018 208964.PA0014 325
208964.PA0018 208964.PA0015 683
208964.PA0018 208964.PA0016 882
208964.PA0018 208964.PA0017 945
208964.PA0018 208964.PA0019 985
208964.PA0018 208964.PA0020 772
208964.PA0018 208964.PA0021 860
208964.PA0018 208964.PA0022 796
208964.PA0018 208964.PA0024 538
208964.PA0018 208964.PA0025 538
208964.PA0018 208964.PA0074 533
208964.PA0018 208964.PA0075 497
208964.PA0018 208964.PA0164 254
208964.PA0018 208964.PA0166 430
208964.PA0018 208964.PA0199 167
208964.PA0018 208964.PA0244 204
208964.PA0018 208964.PA0245 384
208964.PA0018 208964.PA0278 228
208964.PA0018 208964.PA0279 158
208964.PA0018 208964.PA0342 402
208964.PA0018 208964.PA0350 948
208964.PA0018 208964.PA0353 246
208964.PA0018 208964.PA0357 156
208964.PA0018 208964.PA0373 569
208964.PA0018 208964.PA0374 331
208964.PA0018 208964.PA0376 239
208964.PA0018 208964.PA0378 163
208964.PA0018 208964.PA0387 274
208964.PA0018 208964.PA0389 190
208964.PA0018 208964.PA0390 191
208964.PA0018 208964.PA0394 188
208964.PA0018 208964.PA0400 184
208964.PA0018 208964.PA0401 239
208964.PA0018 208964.PA0402 343
208964.PA0018 208964.PA0403 343
208964.PA0018 208964.PA0407 380
208964.PA0018 208964.PA0419 162
208964.PA0018 208964.PA0430 401
208964.PA0018 208964.PA0432 261
208964.PA0018 208964.PA0449 370
208964.PA0018 208964.PA0452 217
208964.PA0018 208964.PA0537 274
208964.PA0018 208964.PA0546 542
208964.PA0018 208964.PA0548 310
208964.PA0018 208964.PA0551 425
208964.PA0018 208964.PA0552 276
208964.PA0018 208964.PA0558 179
208964.PA0018 208964.PA0576 234
208964.PA0018 208964.PA0577 198
208964.PA0018 208964.PA0580 237
208964.PA0018 208964.PA0581 253
208964.PA0018 208964.PA0582 275
208964.PA0018 208964.PA0584 188
208964.PA0018 208964.PA0589 154
208964.PA0018 208964.PA0591 220
208964.PA0018 208964.PA0592 523
208964.PA0018 208964.PA0594 213
208964.PA0018 208964.PA0607 679
208964.PA0018 208964.PA0668 161
208964.PA0018 208964.PA0724 347
208964.PA0018 208964.PA0750 384
208964.PA0018 208964.PA0767 559
208964.PA0018 208964.PA0770 244
208964.PA0018 208964.PA0779 192
208964.PA0018 208964.PA0782 184
208964.PA0018 208964.PA0795 275
208964.PA0018 208964.PA0808 159
208964.PA0018 208964.PA0832 318
208964.PA0018 208964.PA0836 164
208964.PA0018 208964.PA0837 359
208964.PA0018 208964.PA0849 163
208964.PA0018 208964.PA0858 230
208964.PA0018 208964.PA0903 284
208964.PA0018 208964.PA0934 170
208964.PA0018 208964.PA0944 905
208964.PA0018 208964.PA0947 224
208964.PA0018 208964.PA0963 466
208964.PA0018 208964.PA0967 152
208964.PA0018 208964.PA0969 442
208964.PA0018 208964.PA0970 230
208964.PA0018 208964.PA0972 443
208964.PA0018 208964.PA0973 460
208964.PA0018 208964.PA0975 189
208964.PA0018 208964.PA1005 169
208964.PA0018 208964.PA1013 285
208964.PA0018 208964.PA1031 468
208964.PA0018 208964.PA1064 216
208964.PA0018 208964.PA1071 191
208964.PA0018 208964.PA1082 184
208964.PA0018 208964.PA1108 185
208964.PA0018 208964.PA1113 196
208964.PA0018 208964.PA1122 714
208964.PA0018 208964.PA1192 316
208964.PA0018 208964.PA1338 154
208964.PA0018 208964.PA1373 176
208964.PA0018 208964.PA1375 223
208964.PA0018 208964.PA1429 194
208964.PA0018 208964.PA1439 301
208964.PA0018 208964.PA1455 184
208964.PA0018 208964.PA1462 232
208964.PA0018 208964.PA1469 156
208964.PA0018 208964.PA1486 158
208964.PA0018 208964.PA1499 152
208964.PA0018 208964.PA1517 152
208964.PA0018 208964.PA1527 221
208964.PA0018 208964.PA1534 442
208964.PA0018 208964.PA1543 247
208964.PA0018 208964.PA1580 275
208964.PA0018 208964.PA1589 151
208964.PA0018 208964.PA1609 176
208964.PA0018 208964.PA1610 202
208964.PA0018 208964.PA1614 346
208964.PA0018 208964.PA1670 497
208964.PA0018 208964.PA1671 625
208964.PA0018 208964.PA1678 185
208964.PA0018 208964.PA1681 436
208964.PA0018 208964.PA1782 484
208964.PA0018 208964.PA1794 324
208964.PA0018 208964.PA1796 989
208964.PA0018 208964.PA1800 222
208964.PA0018 208964.PA1803 178
208964.PA0018 208964.PA1804 555
208964.PA0018 208964.PA1805 274
208964.PA0018 208964.PA1809 189
208964.PA0018 208964.PA1830 187
208964.PA0018 208964.PA1839 376
208964.PA0018 208964.PA1843 906
208964.PA0018 208964.PA1854 152
208964.PA0018 208964.PA1869 183
208964.PA0018 208964.PA1886 178
208964.PA0018 208964.PA1926 150
208964.PA0018 208964.PA1979 153
208964.PA0018 208964.PA2022 156
208964.PA0018 208964.PA2039 194
208964.PA0018 208964.PA2045 202
208964.PA0018 208964.PA2059 189
208964.PA0018 208964.PA2071 232
208964.PA0018 208964.PA2119 152
208964.PA0018 208964.PA2126 243
208964.PA0018 208964.PA2141 421
208964.PA0018 208964.PA2179 153
208964.PA0018 208964.PA2180 182
208964.PA0018 208964.PA2244 158
208964.PA0018 208964.PA2268 159
208964.PA0018 208964.PA2272 335
208964.PA0018 208964.PA2277 166
208964.PA0018 208964.PA2344 274
208964.PA0018 208964.PA2350 234
208964.PA0018 208964.PA2353 201
208964.PA0018 208964.PA2377 352
208964.PA0018 208964.PA2440 152
208964.PA0018 208964.PA2442 899
208964.PA0018 208964.PA2444 899
208964.PA0018 208964.PA2445 275
208964.PA0018 208964.PA2446 275
208964.PA0018 208964.PA2477 185
208964.PA0018 208964.PA2502 300
208964.PA0018 208964.PA2567 159
208964.PA0018 208964.PA2585 274
208964.PA0018 208964.PA2615 221
208964.PA0018 208964.PA2616 163
208964.PA0018 208964.PA2626 306
208964.PA0018 208964.PA2693 370
208964.PA0018 208964.PA2721 301
208964.PA0018 208964.PA2727 306
208964.PA0018 208964.PA2738 185
208964.PA0018 208964.PA2739 220
208964.PA0018 208964.PA2740 266
208964.PA0018 208964.PA2741 372
208964.PA0018 208964.PA2742 294
208964.PA0018 208964.PA2743 401
208964.PA0018 208964.PA2744 344
208964.PA0018 208964.PA2748 415
208964.PA0018 208964.PA2830 459
208964.PA0018 208964.PA2851 288
208964.PA0018 208964.PA2876 191
208964.PA0018 208964.PA2892 170
208964.PA0018 208964.PA2962 280
208964.PA0018 208964.PA2965 176
208964.PA0018 208964.PA2966 289
208964.PA0018 208964.PA2967 207
208964.PA0018 208964.PA2968 244
208964.PA0018 208964.PA2969 321
208964.PA0018 208964.PA3001 253
208964.PA0018 208964.PA3011 570
208964.PA0018 208964.PA3047 213
208964.PA0018 208964.PA3048 178
208964.PA0018 208964.PA3062 165
208964.PA0018 208964.PA3088 263
208964.PA0018 208964.PA3107 184
208964.PA0018 208964.PA3114 690
208964.PA0018 208964.PA3119 204
208964.PA0018 208964.PA3134 182
208964.PA0018 208964.PA3141 168
208964.PA0018 208964.PA3155 313
208964.PA0018 208964.PA3162 278
208964.PA0018 208964.PA3163 308
208964.PA0018 208964.PA3168 327
208964.PA0018 208964.PA3169 245
208964.PA0018 208964.PA3171 157
208964.PA0018 208964.PA3179 194
208964.PA0018 208964.PA3195 425
208964.PA0018 208964.PA3197 194
208964.PA0018 208964.PA3199 227
208964.PA0018 208964.PA3210 576
208964.PA0018 208964.PA3243 291
208964.PA0018 208964.PA3244 365
208964.PA0018 208964.PA3245 465
208964.PA0018 208964.PA3257 239
208964.PA0018 208964.PA3316 193
208964.PA0018 208964.PA3334 183
208964.PA0018 208964.PA3403 163
208964.PA0018 208964.PA3437 905
208964.PA0018 208964.PA3439 177
208964.PA0018 208964.PA3482 938
208964.PA0018 208964.PA3495 174
208964.PA0018 208964.PA3540 156
208964.PA0018 208964.PA3552 324
208964.PA0018 208964.PA3553 159
208964.PA0018 208964.PA3554 193
208964.PA0018 208964.PA3555 152
208964.PA0018 208964.PA3556 372
208964.PA0018 208964.PA3559 156
208964.PA0018 208964.PA3561 247
208964.PA0018 208964.PA3562 151
208964.PA0018 208964.PA3617 304
208964.PA0018 208964.PA3619 198
208964.PA0018 208964.PA3620 209
208964.PA0018 208964.PA3625 489
208964.PA0018 208964.PA3627 207
208964.PA0018 208964.PA3636 274
208964.PA0018 208964.PA3637 427
208964.PA0018 208964.PA3640 274
208964.PA0018 208964.PA3642 460
208964.PA0018 208964.PA3644 425
208964.PA0018 208964.PA3645 424
208964.PA0018 208964.PA3650 154
208964.PA0018 208964.PA3653 758
208964.PA0018 208964.PA3654 171
208964.PA0018 208964.PA3655 350
208964.PA0018 208964.PA3656 221
208964.PA0018 208964.PA3657 413
208964.PA0018 208964.PA3693 307
208964.PA0018 208964.PA3701 267
208964.PA0018 208964.PA3717 318
208964.PA0018 208964.PA3725 162
208964.PA0018 208964.PA3727 239
208964.PA0018 208964.PA3735 352
208964.PA0018 208964.PA3741 370
208964.PA0018 208964.PA3742 528
208964.PA0018 208964.PA3743 758
208964.PA0018 208964.PA3744 274
208964.PA0018 208964.PA3745 342
208964.PA0018 208964.PA3746 302
208964.PA0018 208964.PA3751 899
208964.PA0018 208964.PA3760 151
208964.PA0018 208964.PA3769 165
208964.PA0018 208964.PA3799 420
208964.PA0018 208964.PA3802 537
208964.PA0018 208964.PA3806 656
208964.PA0018 208964.PA3823 268
208964.PA0018 208964.PA3824 294
208964.PA0018 208964.PA3827 226
208964.PA0018 208964.PA3871 182
208964.PA0018 208964.PA3957 243
208964.PA0018 208964.PA3977 533
208964.PA0018 208964.PA3980 162
208964.PA0018 208964.PA3984 319
208964.PA0018 208964.PA3996 219
208964.PA0018 208964.PA4004 468
208964.PA0018 208964.PA4006 170
208964.PA0018 208964.PA4007 172
208964.PA0018 208964.PA4019 396
208964.PA0018 208964.PA4031 167
208964.PA0018 208964.PA4047 206
208964.PA0018 208964.PA4050 316
208964.PA0018 208964.PA4053 425
208964.PA0018 208964.PA4054 459
208964.PA0018 208964.PA4055 468
208964.PA0018 208964.PA4056 473
208964.PA0018 208964.PA4057 232
208964.PA0018 208964.PA4061 557
208964.PA0018 208964.PA4088 308
208964.PA0018 208964.PA4108 224
208964.PA0018 208964.PA4138 161
208964.PA0018 208964.PA4148 182
208964.PA0018 208964.PA4162 161
208964.PA0018 208964.PA4176 277
208964.PA0018 208964.PA4201 216
208964.PA0018 208964.PA4222 165
208964.PA0018 208964.PA4223 221
208964.PA0018 208964.PA4232 399
208964.PA0018 208964.PA4237 240
208964.PA0018 208964.PA4238 381
208964.PA0018 208964.PA4239 215
208964.PA0018 208964.PA4240 169
208964.PA0018 208964.PA4241 174
208964.PA0018 208964.PA4243 177
208964.PA0018 208964.PA4247 472
208964.PA0018 208964.PA4248 184
208964.PA0018 208964.PA4252 359
208964.PA0018 208964.PA4253 262
208964.PA0018 208964.PA4256 179
208964.PA0018 208964.PA4260 208
208964.PA0018 208964.PA4261 185
208964.PA0018 208964.PA4265 180
208964.PA0018 208964.PA4266 219
208964.PA0018 208964.PA4267 172
208964.PA0018 208964.PA4269 185
208964.PA0018 208964.PA4270 212
208964.PA0018 208964.PA4273 171
208964.PA0018 208964.PA4275 318
208964.PA0018 208964.PA4277 212
208964.PA0018 208964.PA4280 366
208964.PA0018 208964.PA4283 175
208964.PA0018 208964.PA4284 259
208964.PA0018 208964.PA4361 151
208964.PA0018 208964.PA4389 234
208964.PA0018 208964.PA4402 307
208964.PA0018 208964.PA4403 161
208964.PA0018 208964.PA4406 448
208964.PA0018 208964.PA4407 419
208964.PA0018 208964.PA4408 197
208964.PA0018 208964.PA4411 170
208964.PA0018 208964.PA4414 327
208964.PA0018 208964.PA4417 361
208964.PA0018 208964.PA4418 335
208964.PA0018 208964.PA4422 197
208964.PA0018 208964.PA4449 349
208964.PA0018 208964.PA4456 232
208964.PA0018 208964.PA4461 346
208964.PA0018 208964.PA4462 340
208964.PA0018 208964.PA4465 384
208964.PA0018 208964.PA4472 464
208964.PA0018 208964.PA4474 464
208964.PA0018 208964.PA4482 209
208964.PA0018 208964.PA4483 276
208964.PA0018 208964.PA4484 458
208964.PA0018 208964.PA4498 175
208964.PA0018 208964.PA4503 189
208964.PA0018 208964.PA4504 206
208964.PA0018 208964.PA4529 159
208964.PA0018 208964.PA4538 300
208964.PA0018 208964.PA4543 198
208964.PA0018 208964.PA4544 190
208964.PA0018 208964.PA4560 163
208964.PA0018 208964.PA4561 482
208964.PA0018 208964.PA4565 495
208964.PA0018 208964.PA4566 548
208964.PA0018 208964.PA4567 440
208964.PA0018 208964.PA4568 433
208964.PA0018 208964.PA4602 942
208964.PA0018 208964.PA4614 287
208964.PA0018 208964.PA4639 184
208964.PA0018 208964.PA4646 208
208964.PA0018 208964.PA4656 229
208964.PA0018 208964.PA4664 159
208964.PA0018 208964.PA4665 318
208964.PA0018 208964.PA4670 268
208964.PA0018 208964.PA4672 321
208964.PA0018 208964.PA4673 160
208964.PA0018 208964.PA4703 156
208964.PA0018 208964.PA4725 487
208964.PA0018 208964.PA4726 189
208964.PA0018 208964.PA4727 156
208964.PA0018 208964.PA4728 358
208964.PA0018 208964.PA4730 301
208964.PA0018 208964.PA4740 222
208964.PA0018 208964.PA4741 175
208964.PA0018 208964.PA4743 311
208964.PA0018 208964.PA4744 508
208964.PA0018 208964.PA4745 588
208964.PA0018 208964.PA4752 241
208964.PA0018 208964.PA4755 261
208964.PA0018 208964.PA4756 384
208964.PA0018 208964.PA4758 356
208964.PA0018 208964.PA4762 190
208964.PA0018 208964.PA4763 183
208964.PA0018 208964.PA4768 293
208964.PA0018 208964.PA4804 226
208964.PA0018 208964.PA4818 211
208964.PA0018 208964.PA4825 194
208964.PA0018 208964.PA4846 384
208964.PA0018 208964.PA4847 275
208964.PA0018 208964.PA4852 151
208964.PA0018 208964.PA4854 151
208964.PA0018 208964.PA4910 191
208964.PA0018 208964.PA4932 183
208964.PA0018 208964.PA4934 158
208964.PA0018 208964.PA4936 206
208964.PA0018 208964.PA4937 477
208964.PA0018 208964.PA4943 312
208964.PA0018 208964.PA4944 307
208964.PA0018 208964.PA4945 458
208964.PA0018 208964.PA4946 281
208964.PA0018 208964.PA4952 519
208964.PA0018 208964.PA4964 177
208964.PA0018 208964.PA4978 167
208964.PA0018 208964.PA4990 360
208964.PA0018 208964.PA4996 220
208964.PA0018 208964.PA4997 454
208964.PA0018 208964.PA5006 294
208964.PA0018 208964.PA5013 264
208964.PA0018 208964.PA5018 209
208964.PA0018 208964.PA5025 184
208964.PA0018 208964.PA5028 232
208964.PA0018 208964.PA5038 279
208964.PA0018 208964.PA5039 221
208964.PA0018 208964.PA5050 588
208964.PA0018 208964.PA5053 369
208964.PA0018 208964.PA5054 256
208964.PA0018 208964.PA5067 199
208964.PA0018 208964.PA5079 224
208964.PA0018 208964.PA5117 271
208964.PA0018 208964.PA5118 166
208964.PA0018 208964.PA5127 181
208964.PA0018 208964.PA5134 336
208964.PA0018 208964.PA5143 155
208964.PA0018 208964.PA5147 150
208964.PA0018 208964.PA5153 175
208964.PA0018 208964.PA5161 182
208964.PA0018 208964.PA5178 256
208964.PA0018 208964.PA5201 182
208964.PA0018 208964.PA5213 275
208964.PA0018 208964.PA5214 275
208964.PA0018 208964.PA5215 899
208964.PA0018 208964.PA5224 175
208964.PA0018 208964.PA5228 198
208964.PA0018 208964.PA5239 372
208964.PA0018 208964.PA5240 296
208964.PA0018 208964.PA5260 198
208964.PA0018 208964.PA5263 454
208964.PA0018 208964.PA5273 151
208964.PA0018 208964.PA5278 307
208964.PA0018 208964.PA5296 228
208964.PA0018 208964.PA5316 188
208964.PA0018 208964.PA5320 602
208964.PA0018 208964.PA5322 221
208964.PA0018 208964.PA5335 499
208964.PA0018 208964.PA5336 597
208964.PA0018 208964.PA5337 394
208964.PA0018 208964.PA5338 170
208964.PA0018 208964.PA5339 151
208964.PA0018 208964.PA5348 300
208964.PA0018 208964.PA5366 256
208964.PA0018 208964.PA5371 370
208964.PA0018 208964.PA5415 899
208964.PA0018 208964.PA5426 242
208964.PA0018 208964.PA5443 396
208964.PA0018 208964.PA5475 151
208964.PA0018 208964.PA5483 233
208964.PA0018 208964.PA5484 543
208964.PA0018 208964.PA5492 195
208964.PA0018 208964.PA5503 234
208964.PA0018 208964.PA5519 370
208964.PA0018 208964.PA5521 213
208964.PA0018 208964.PA5523 308
208964.PA0018 208964.PA5524 229
208964.PA0018 208964.PA5539 275
208964.PA0018 208964.PA5541 239
208964.PA0018 208964.PA5545 151
208964.PA0018 208964.PA5553 440
208964.PA0018 208964.PA5554 482
208964.PA0018 208964.PA5555 514
208964.PA0018 208964.PA5556 513
208964.PA0018 208964.PA5557 259
208964.PA0018 208964.PA5558 324
208964.PA0018 208964.PA5562 500
208964.PA0018 208964.PA5563 525
208964.PA0018 208964.PA5565 233
208964.PA0018 208964.PA5567 335
208964.PA0018 208964.PA5568 202
208964.PA0018 208964.PA5570 202
208964.PA0019 208964.PA0004 214
208964.PA0019 208964.PA0009 487
208964.PA0019 208964.PA0014 237
208964.PA0019 208964.PA0015 601
208964.PA0019 208964.PA0016 808
208964.PA0019 208964.PA0017 846
208964.PA0019 208964.PA0018 985
208964.PA0019 208964.PA0020 817
208964.PA0019 208964.PA0021 727
208964.PA0019 208964.PA0022 668
208964.PA0019 208964.PA0024 513
208964.PA0019 208964.PA0025 540
208964.PA0019 208964.PA0074 408
208964.PA0019 208964.PA0075 432
208964.PA0019 208964.PA0106 168
208964.PA0019 208964.PA0130 411
208964.PA0019 208964.PA0146 168
208964.PA0019 208964.PA0179 239
208964.PA0019 208964.PA0244 206
208964.PA0019 208964.PA0245 291
208964.PA0019 208964.PA0333 171
208964.PA0019 208964.PA0370 287
208964.PA0019 208964.PA0381 272
208964.PA0019 208964.PA0387 315
208964.PA0019 208964.PA0398 206
208964.PA0019 208964.PA0399 156
208964.PA0019 208964.PA0402 274
208964.PA0019 208964.PA0403 274
208964.PA0019 208964.PA0404 332
208964.PA0019 208964.PA0419 162
208964.PA0019 208964.PA0428 233
208964.PA0019 208964.PA0431 291
208964.PA0019 208964.PA0432 214
208964.PA0019 208964.PA0439 167
208964.PA0019 208964.PA0455 233
208964.PA0019 208964.PA0484 168
208964.PA0019 208964.PA0546 463
208964.PA0019 208964.PA0548 158
208964.PA0019 208964.PA0552 198
208964.PA0019 208964.PA0579 232
208964.PA0019 208964.PA0580 307
208964.PA0019 208964.PA0581 180
208964.PA0019 208964.PA0584 221
208964.PA0019 208964.PA0591 152
208964.PA0019 208964.PA0592 279
208964.PA0019 208964.PA0597 219
208964.PA0019 208964.PA0607 567
208964.PA0019 208964.PA0656 349
208964.PA0019 208964.PA0661 301
208964.PA0019 208964.PA0665 202
208964.PA0019 208964.PA0701 165
208964.PA0019 208964.PA0737 296
208964.PA0019 208964.PA0747 411
208964.PA0019 208964.PA0761 395
208964.PA0019 208964.PA0767 234
208964.PA0019 208964.PA0770 262
208964.PA0019 208964.PA0825 167
208964.PA0019 208964.PA0837 188
208964.PA0019 208964.PA0901 154
208964.PA0019 208964.PA0903 199
208964.PA0019 208964.PA0904 166
208964.PA0019 208964.PA0905 188
208964.PA0019 208964.PA0920 152
208964.PA0019 208964.PA0932 156
208964.PA0019 208964.PA0934 180
208964.PA0019 208964.PA0944 454
208964.PA0019 208964.PA0951 206
208964.PA0019 208964.PA0959 159
208964.PA0019 208964.PA0963 529
208964.PA0019 208964.PA0964 433
208964.PA0019 208964.PA0965 290
208964.PA0019 208964.PA1008 165
208964.PA0019 208964.PA1009 168
208964.PA0019 208964.PA1031 475
208964.PA0019 208964.PA1074 269
208964.PA0019 208964.PA1104 386
208964.PA0019 208964.PA1113 186
208964.PA0019 208964.PA1122 448
208964.PA0019 208964.PA1162 301
208964.PA0019 208964.PA1170 167
208964.PA0019 208964.PA1191 175
208964.PA0019 208964.PA1192 399
208964.PA0019 208964.PA1280 246
208964.PA0019 208964.PA1306 239
208964.PA0019 208964.PA1317 194
208964.PA0019 208964.PA1318 168
208964.PA0019 208964.PA1319 194
208964.PA0019 208964.PA1331 352
208964.PA0019 208964.PA1440 193
208964.PA0019 208964.PA1527 205
208964.PA0019 208964.PA1529 171
208964.PA0019 208964.PA1532 178
208964.PA0019 208964.PA1534 455
208964.PA0019 208964.PA1543 181
208964.PA0019 208964.PA1583 395
208964.PA0019 208964.PA1586 162
208964.PA0019 208964.PA1587 225
208964.PA0019 208964.PA1589 151
208964.PA0019 208964.PA1670 432
208964.PA0019 208964.PA1671 408
208964.PA0019 208964.PA1674 386
208964.PA0019 208964.PA1678 154
208964.PA0019 208964.PA1681 444
208964.PA0019 208964.PA1697 386
208964.PA0019 208964.PA1707 168
208964.PA0019 208964.PA1746 159
208964.PA0019 208964.PA1780 160
208964.PA0019 208964.PA1782 371
208964.PA0019 208964.PA1796 233
208964.PA0019 208964.PA1800 545
208964.PA0019 208964.PA1801 488
208964.PA0019 208964.PA1839 293
208964.PA0019 208964.PA1854 152
208964.PA0019 208964.PA1906 159
208964.PA0019 208964.PA1946 172
208964.PA0019 208964.PA1950 220
208964.PA0019 208964.PA1964 171
208964.PA0019 208964.PA1990 340
208964.PA0019 208964.PA2062 212
208964.PA0019 208964.PA2154 152
208964.PA0019 208964.PA2179 205
208964.PA0019 208964.PA2189 235
208964.PA0019 208964.PA2190 210
208964.PA0019 208964.PA2204 234
208964.PA0019 208964.PA2249 162
208964.PA0019 208964.PA2250 225
208964.PA0019 208964.PA2272 368
208964.PA0019 208964.PA2350 184
208964.PA0019 208964.PA2502 196
208964.PA0019 208964.PA2545 162
208964.PA0019 208964.PA2549 167
208964.PA0019 208964.PA2576 210
208964.PA0019 208964.PA2709 156
208964.PA0019 208964.PA2727 196
208964.PA0019 208964.PA2741 226
208964.PA0019 208964.PA2743 174
208964.PA0019 208964.PA2748 209
208964.PA0019 208964.PA2797 194
208964.PA0019 208964.PA2811 150
208964.PA0019 208964.PA2812 150
208964.PA0019 208964.PA2830 447
208964.PA0019 208964.PA2840 233
208964.PA0019 208964.PA2851 180
208964.PA0019 208964.PA2894 263
208964.PA0019 208964.PA2907 189
208964.PA0019 208964.PA2948 189
208964.PA0019 208964.PA2958 173
208964.PA0019 208964.PA2964 200
208964.PA0019 208964.PA2969 279
208964.PA0019 208964.PA2988 879
208964.PA0019 208964.PA2994 275
208964.PA0019 208964.PA2996 276
208964.PA0019 208964.PA2997 275
208964.PA0019 208964.PA2998 274
208964.PA0019 208964.PA3004 232
208964.PA0019 208964.PA3011 537
208964.PA0019 208964.PA3019 171
208964.PA0019 208964.PA3029 188
208964.PA0019 208964.PA3047 241
208964.PA0019 208964.PA3050 167
208964.PA0019 208964.PA3063 168
208964.PA0019 208964.PA3074 168
208964.PA0019 208964.PA3091 201
208964.PA0019 208964.PA3111 348
208964.PA0019 208964.PA3114 563
208964.PA0019 208964.PA3116 214
208964.PA0019 208964.PA3117 169
208964.PA0019 208964.PA3162 202
208964.PA0019 208964.PA3172 154
208964.PA0019 208964.PA3179 299
208964.PA0019 208964.PA3197 224
208964.PA0019 208964.PA3199 221
208964.PA0019 208964.PA3210 537
208964.PA0019 208964.PA3222 154
208964.PA0019 208964.PA3243 210
208964.PA0019 208964.PA3244 154
208964.PA0019 208964.PA3295 159
208964.PA0019 208964.PA3326 235
208964.PA0019 208964.PA3337 436
208964.PA0019 208964.PA3426 174
208964.PA0019 208964.PA3438 386
208964.PA0019 208964.PA3481 325
208964.PA0019 208964.PA3489 274
208964.PA0019 208964.PA3494 275
208964.PA0019 208964.PA3495 257
208964.PA0019 208964.PA3537 238
208964.PA0019 208964.PA3554 437
208964.PA0019 208964.PA3570 411
208964.PA0019 208964.PA3601 160
208964.PA0019 208964.PA3606 221
208964.PA0019 208964.PA3617 189
208964.PA0019 208964.PA3625 498
208964.PA0019 208964.PA3640 205
208964.PA0019 208964.PA3642 305
208964.PA0019 208964.PA3649 415
208964.PA0019 208964.PA3650 292
208964.PA0019 208964.PA3653 201
208964.PA0019 208964.PA3654 172
208964.PA0019 208964.PA3657 215
208964.PA0019 208964.PA3666 307
208964.PA0019 208964.PA3687 215
208964.PA0019 208964.PA3690 230
208964.PA0019 208964.PA3706 168
208964.PA0019 208964.PA3716 158
208964.PA0019 208964.PA3727 171
208964.PA0019 208964.PA3739 191
208964.PA0019 208964.PA3790 341
208964.PA0019 208964.PA3797 280
208964.PA0019 208964.PA3802 468
208964.PA0019 208964.PA3803 325
208964.PA0019 208964.PA3806 503
208964.PA0019 208964.PA3813 151
208964.PA0019 208964.PA3814 212
208964.PA0019 208964.PA3818 224
208964.PA0019 208964.PA3822 231
208964.PA0019 208964.PA3827 226
208964.PA0019 208964.PA3915 188
208964.PA0019 208964.PA3950 233
208964.PA0019 208964.PA3951 169
208964.PA0019 208964.PA3980 245
208964.PA0019 208964.PA3982 291
208964.PA0019 208964.PA3989 172
208964.PA0019 208964.PA3996 154
208964.PA0019 208964.PA4005 190
208964.PA0019 208964.PA4020 246
208964.PA0019 208964.PA4047 205
208964.PA0019 208964.PA4050 316
208964.PA0019 208964.PA4052 274
208964.PA0019 208964.PA4053 392
208964.PA0019 208964.PA4054 378
208964.PA0019 208964.PA4055 378
208964.PA0019 208964.PA4056 393
208964.PA0019 208964.PA4061 185
208964.PA0019 208964.PA4158 157
208964.PA0019 208964.PA4172 162
208964.PA0019 208964.PA4232 308
208964.PA0019 208964.PA4241 193
208964.PA0019 208964.PA4247 401
208964.PA0019 208964.PA4250 202
208964.PA0019 208964.PA4262 405
208964.PA0019 208964.PA4269 203
208964.PA0019 208964.PA4270 203
208964.PA0019 208964.PA4271 252
208964.PA0019 208964.PA4284 238
208964.PA0019 208964.PA4313 152
208964.PA0019 208964.PA4392 272
208964.PA0019 208964.PA4399 191
208964.PA0019 208964.PA4402 274
208964.PA0019 208964.PA4406 775
208964.PA0019 208964.PA4408 239
208964.PA0019 208964.PA4413 224
208964.PA0019 208964.PA4418 368
208964.PA0019 208964.PA4421 240
208964.PA0019 208964.PA4449 197
208964.PA0019 208964.PA4461 325
208964.PA0019 208964.PA4465 168
208964.PA0019 208964.PA4482 198
208964.PA0019 208964.PA4483 206
208964.PA0019 208964.PA4484 275
208964.PA0019 208964.PA4493 168
208964.PA0019 208964.PA4498 168
208964.PA0019 208964.PA4519 344
208964.PA0019 208964.PA4557 261
208964.PA0019 208964.PA4561 440
208964.PA0019 208964.PA4562 199
208964.PA0019 208964.PA4567 290
208964.PA0019 208964.PA4568 160
208964.PA0019 208964.PA4595 171
208964.PA0019 208964.PA4614 150
208964.PA0019 208964.PA4656 262
208964.PA0019 208964.PA4665 333
208964.PA0019 208964.PA4667 168
208964.PA0019 208964.PA4669 160
208964.PA0019 208964.PA4673 252
208964.PA0019 208964.PA4711 160
208964.PA0019 208964.PA4725 475
208964.PA0019 208964.PA4732 189
208964.PA0019 208964.PA4741 173
208964.PA0019 208964.PA4742 388
208964.PA0019 208964.PA4744 174
208964.PA0019 208964.PA4756 274
208964.PA0019 208964.PA4758 274
208964.PA0019 208964.PA4774 157
208964.PA0019 208964.PA4829 225
208964.PA0019 208964.PA4846 291
208964.PA0019 208964.PA4847 220
208964.PA0019 208964.PA4852 151
208964.PA0019 208964.PA4935 185
208964.PA0019 208964.PA4941 152
208964.PA0019 208964.PA4945 207
208964.PA0019 208964.PA4946 234
208964.PA0019 208964.PA4949 468
208964.PA0019 208964.PA4952 468
208964.PA0019 208964.PA4990 318
208964.PA0019 208964.PA4997 270
208964.PA0019 208964.PA5006 196
208964.PA0019 208964.PA5013 360
208964.PA0019 208964.PA5016 280
208964.PA0019 208964.PA5034 165
208964.PA0019 208964.PA5038 190
208964.PA0019 208964.PA5039 190
208964.PA0019 208964.PA5049 255
208964.PA0019 208964.PA5050 562
208964.PA0019 208964.PA5079 188
208964.PA0019 208964.PA5111 742
208964.PA0019 208964.PA5117 328
208964.PA0019 208964.PA5178 263
208964.PA0019 208964.PA5203 228
208964.PA0019 208964.PA5221 270
208964.PA0019 208964.PA5223 168
208964.PA0019 208964.PA5224 168
208964.PA0019 208964.PA5236 200
208964.PA0019 208964.PA5239 842
208964.PA0019 208964.PA5240 193
208964.PA0019 208964.PA5250 352
208964.PA0019 208964.PA5252 171
208964.PA0019 208964.PA5256 232
208964.PA0019 208964.PA5263 318
208964.PA0019 208964.PA5277 367
208964.PA0019 208964.PA5278 367
208964.PA0019 208964.PA5290 475
208964.PA0019 208964.PA5294 214
208964.PA0019 208964.PA5320 498
208964.PA0019 208964.PA5332 162
208964.PA0019 208964.PA5335 465
208964.PA0019 208964.PA5336 694
208964.PA0019 208964.PA5337 255
208964.PA0019 208964.PA5338 180
208964.PA0019 208964.PA5362 166
208964.PA0019 208964.PA5390 276
208964.PA0019 208964.PA5394 192
208964.PA0019 208964.PA5426 191
208964.PA0019 208964.PA5469 352
208964.PA0019 208964.PA5484 541
208964.PA0019 208964.PA5503 184
208964.PA0019 208964.PA5565 160
208964.PA0020 208964.PA0014 449
208964.PA0020 208964.PA0015 395
208964.PA0020 208964.PA0016 757
208964.PA0020 208964.PA0017 735
208964.PA0020 208964.PA0018 772
208964.PA0020 208964.PA0019 817
208964.PA0020 208964.PA0021 950
208964.PA0020 208964.PA0022 930
208964.PA0020 208964.PA0024 538
208964.PA0020 208964.PA0025 491
208964.PA0020 208964.PA0059 369
208964.PA0020 208964.PA0091 211
208964.PA0020 208964.PA0093 191
208964.PA0020 208964.PA0095 211
208964.PA0020 208964.PA0101 257
208964.PA0020 208964.PA0166 768
208964.PA0020 208964.PA0251 369
208964.PA0020 208964.PA0262 211
208964.PA0020 208964.PA0290 188
208964.PA0020 208964.PA0302 240
208964.PA0020 208964.PA0320 160
208964.PA0020 208964.PA0329 375
208964.PA0020 208964.PA0359 637
208964.PA0020 208964.PA0374 162
208964.PA0020 208964.PA0391 193
208964.PA0020 208964.PA0395 334
208964.PA0020 208964.PA0396 688
208964.PA0020 208964.PA0408 652
208964.PA0020 208964.PA0409 267
208964.PA0020 208964.PA0410 186
208964.PA0020 208964.PA0411 515
208964.PA0020 208964.PA0413 501
208964.PA0020 208964.PA0415 513
208964.PA0020 208964.PA0446 324
208964.PA0020 208964.PA0515 188
208964.PA0020 208964.PA0542 368
208964.PA0020 208964.PA0548 160
208964.PA0020 208964.PA0557 326
208964.PA0020 208964.PA0558 158
208964.PA0020 208964.PA0573 165
208964.PA0020 208964.PA0576 157
208964.PA0020 208964.PA0586 241
208964.PA0020 208964.PA0587 285
208964.PA0020 208964.PA0588 372
208964.PA0020 208964.PA0617 332
208964.PA0020 208964.PA0620 232
208964.PA0020 208964.PA0622 271
208964.PA0020 208964.PA0628 410
208964.PA0020 208964.PA0636 286
208964.PA0020 208964.PA0652 159
208964.PA0020 208964.PA0657 192
208964.PA0020 208964.PA0713 383
208964.PA0020 208964.PA0718 162
208964.PA0020 208964.PA0727 162
208964.PA0020 208964.PA0728 362
208964.PA0020 208964.PA0758 188
208964.PA0020 208964.PA0769 754
208964.PA0020 208964.PA0784 157
208964.PA0020 208964.PA0804 160
208964.PA0020 208964.PA0824 212
208964.PA0020 208964.PA0835 156
208964.PA0020 208964.PA0837 163
208964.PA0020 208964.PA0857 219
208964.PA0020 208964.PA0946 167
208964.PA0020 208964.PA0949 374
208964.PA0020 208964.PA0957 174
208964.PA0020 208964.PA0962 251
208964.PA0020 208964.PA0974 474
208964.PA0020 208964.PA1011 264
208964.PA0020 208964.PA1026 150
208964.PA0020 208964.PA1036 156
208964.PA0020 208964.PA1039 180
208964.PA0020 208964.PA1044 181
208964.PA0020 208964.PA1066 150
208964.PA0020 208964.PA1075 318
208964.PA0020 208964.PA1100 249
208964.PA0020 208964.PA1122 263
208964.PA0020 208964.PA1323 160
208964.PA0020 208964.PA1366 219
208964.PA0020 208964.PA1440 161
208964.PA0020 208964.PA1448 170
208964.PA0020 208964.PA1453 246
208964.PA0020 208964.PA1495 151
208964.PA0020 208964.PA1508 212
208964.PA0020 208964.PA1511 211
208964.PA0020 208964.PA1516 163
208964.PA0020 208964.PA1520 165
208964.PA0020 208964.PA1524 169
208964.PA0020 208964.PA1527 167
208964.PA0020 208964.PA1535 639
208964.PA0020 208964.PA1550 575
208964.PA0020 208964.PA1604 176
208964.PA0020 208964.PA1617 214
208964.PA0020 208964.PA1618 153
208964.PA0020 208964.PA1673 150
208964.PA0020 208964.PA1675 458
208964.PA0020 208964.PA1749 185
208964.PA0020 208964.PA1757 201
208964.PA0020 208964.PA1766 377
208964.PA0020 208964.PA1767 376
208964.PA0020 208964.PA1812 403
208964.PA0020 208964.PA1822 566
208964.PA0020 208964.PA1906 201
208964.PA0020 208964.PA1932 350
208964.PA0020 208964.PA1933 350
208964.PA0020 208964.PA1941 156
208964.PA0020 208964.PA2012 328
208964.PA0020 208964.PA2014 329
208964.PA0020 208964.PA2045 202
208964.PA0020 208964.PA2057 165
208964.PA0020 208964.PA2070 243
208964.PA0020 208964.PA2114 184
208964.PA0020 208964.PA2120 173
208964.PA0020 208964.PA2140 350
208964.PA0020 208964.PA2162 162
208964.PA0020 208964.PA2168 326
208964.PA0020 208964.PA2179 326
208964.PA0020 208964.PA2181 326
208964.PA0020 208964.PA2184 778
208964.PA0020 208964.PA2223 219
208964.PA0020 208964.PA2361 307
208964.PA0020 208964.PA2363 204
208964.PA0020 208964.PA2370 238
208964.PA0020 208964.PA2373 211
208964.PA0020 208964.PA2458 353
208964.PA0020 208964.PA2572 208
208964.PA0020 208964.PA2614 163
208964.PA0020 208964.PA2625 216
208964.PA0020 208964.PA2633 153
208964.PA0020 208964.PA2636 173
208964.PA0020 208964.PA2662 201
208964.PA0020 208964.PA2685 211
208964.PA0020 208964.PA2718 327
208964.PA0020 208964.PA2749 264
208964.PA0020 208964.PA2754 160
208964.PA0020 208964.PA2796 160
208964.PA0020 208964.PA2797 206
208964.PA0020 208964.PA2805 154
208964.PA0020 208964.PA2830 302
208964.PA0020 208964.PA2850 369
208964.PA0020 208964.PA2851 373
208964.PA0020 208964.PA2852 277
208964.PA0020 208964.PA2873 731
208964.PA0020 208964.PA2874 679
208964.PA0020 208964.PA2881 166
208964.PA0020 208964.PA2882 177
208964.PA0020 208964.PA2885 483
208964.PA0020 208964.PA2886 555
208964.PA0020 208964.PA2888 425
208964.PA0020 208964.PA2889 369
208964.PA0020 208964.PA2890 368
208964.PA0020 208964.PA2891 360
208964.PA0020 208964.PA2901 189
208964.PA0020 208964.PA2960 766
208964.PA0020 208964.PA2982 152
208964.PA0020 208964.PA2983 169
208964.PA0020 208964.PA2984 150
208964.PA0020 208964.PA3004 293
208964.PA0020 208964.PA3011 541
208964.PA0020 208964.PA3040 160
208964.PA0020 208964.PA3100 152
208964.PA0020 208964.PA3115 590
208964.PA0020 208964.PA3153 165
208964.PA0020 208964.PA3154 162
208964.PA0020 208964.PA3197 181
208964.PA0020 208964.PA3198 218
208964.PA0020 208964.PA3199 169
208964.PA0020 208964.PA3206 152
208964.PA0020 208964.PA3210 363
208964.PA0020 208964.PA3241 280
208964.PA0020 208964.PA3243 269
208964.PA0020 208964.PA3244 194
208964.PA0020 208964.PA3245 194
208964.PA0020 208964.PA3267 257
208964.PA0020 208964.PA3294 211
208964.PA0020 208964.PA3340 592
208964.PA0020 208964.PA3354 303
208964.PA0020 208964.PA3453 162
208964.PA0020 208964.PA3486 211
208964.PA0020 208964.PA3497 153
208964.PA0020 208964.PA3531 160
208964.PA0020 208964.PA3554 256
208964.PA0020 208964.PA3556 260
208964.PA0020 208964.PA3575 154
208964.PA0020 208964.PA3606 167
208964.PA0020 208964.PA3615 189
208964.PA0020 208964.PA3621 274
208964.PA0020 208964.PA3626 267
208964.PA0020 208964.PA3670 548
208964.PA0020 208964.PA3674 170
208964.PA0020 208964.PA3735 271
208964.PA0020 208964.PA3790 264
208964.PA0020 208964.PA3805 193
208964.PA0020 208964.PA3832 159
208964.PA0020 208964.PA3852 159
208964.PA0020 208964.PA3857 300
208964.PA0020 208964.PA3875 159
208964.PA0020 208964.PA3904 212
208964.PA0020 208964.PA3913 275
208964.PA0020 208964.PA4000 172
208964.PA0020 208964.PA4001 165
208964.PA0020 208964.PA4021 172
208964.PA0020 208964.PA4048 166
208964.PA0020 208964.PA4055 232
208964.PA0020 208964.PA4056 202
208964.PA0020 208964.PA4057 202
208964.PA0020 208964.PA4058 170
208964.PA0020 208964.PA4063 174
208964.PA0020 208964.PA4093 201
208964.PA0020 208964.PA4115 189
208964.PA0020 208964.PA4167 160
208964.PA0020 208964.PA4200 161
208964.PA0020 208964.PA4235 160
208964.PA0020 208964.PA4294 167
208964.PA0020 208964.PA4316 150
208964.PA0020 208964.PA4320 548
208964.PA0020 208964.PA4321 604
208964.PA0020 208964.PA4325 421
208964.PA0020 208964.PA4330 165
208964.PA0020 208964.PA4423 300
208964.PA0020 208964.PA4426 170
208964.PA0020 208964.PA4427 173
208964.PA0020 208964.PA4446 218
208964.PA0020 208964.PA4461 469
208964.PA0020 208964.PA4462 178
208964.PA0020 208964.PA4475 153
208964.PA0020 208964.PA4485 161
208964.PA0020 208964.PA4513 284
208964.PA0020 208964.PA4523 327
208964.PA0020 208964.PA4526 423
208964.PA0020 208964.PA4543 329
208964.PA0020 208964.PA4545 151
208964.PA0020 208964.PA4546 756
208964.PA0020 208964.PA4547 547
208964.PA0020 208964.PA4549 250
208964.PA0020 208964.PA4550 452
208964.PA0020 208964.PA4551 342
208964.PA0020 208964.PA4552 427
208964.PA0020 208964.PA4553 215
208964.PA0020 208964.PA4554 725
208964.PA0020 208964.PA4556 739
208964.PA0020 208964.PA4608 287
208964.PA0020 208964.PA4636 165
208964.PA0020 208964.PA4656 246
208964.PA0020 208964.PA4667 164
208964.PA0020 208964.PA4693 169
208964.PA0020 208964.PA4697 735
208964.PA0020 208964.PA4711 162
208964.PA0020 208964.PA4723 331
208964.PA0020 208964.PA4724 163
208964.PA0020 208964.PA4725 444
208964.PA0020 208964.PA4736 417
208964.PA0020 208964.PA4738 162
208964.PA0020 208964.PA4739 281
208964.PA0020 208964.PA4751 169
208964.PA0020 208964.PA4818 175
208964.PA0020 208964.PA4839 150
208964.PA0020 208964.PA4842 217
208964.PA0020 208964.PA4864 173
208964.PA0020 208964.PA4870 324
208964.PA0020 208964.PA4874 188
208964.PA0020 208964.PA4880 160
208964.PA0020 208964.PA4888 155
208964.PA0020 208964.PA4894 277
208964.PA0020 208964.PA4923 189
208964.PA0020 208964.PA4951 329
208964.PA0020 208964.PA4957 228
208964.PA0020 208964.PA4958 620
208964.PA0020 208964.PA4959 612
208964.PA0020 208964.PA4999 351
208964.PA0020 208964.PA5040 769
208964.PA0020 208964.PA5041 766
208964.PA0020 208964.PA5042 783
208964.PA0020 208964.PA5043 778
208964.PA0020 208964.PA5044 778
208964.PA0020 208964.PA5055 174
208964.PA0020 208964.PA5083 181
208964.PA0020 208964.PA5090 211
208964.PA0020 208964.PA5107 165
208964.PA0020 208964.PA5113 261
208964.PA0020 208964.PA5114 215
208964.PA0020 208964.PA5122 764
208964.PA0020 208964.PA5123 739
208964.PA0020 208964.PA5137 154
208964.PA0020 208964.PA5138 162
208964.PA0020 208964.PA5139 190
208964.PA0020 208964.PA5199 178
208964.PA0020 208964.PA5225 156
208964.PA0020 208964.PA5227 266
208964.PA0020 208964.PA5261 227
208964.PA0020 208964.PA5262 296
208964.PA0020 208964.PA5266 211
208964.PA0020 208964.PA5282 217
208964.PA0020 208964.PA5354 185
208964.PA0020 208964.PA5426 489
208964.PA0020 208964.PA5440 275
208964.PA0020 208964.PA5442 172
208964.PA0020 208964.PA5459 219
208964.PA0020 208964.PA5484 488
208964.PA0020 208964.PA5506 150
208964.PA0020 208964.PA5509 235
208964.PA0020 208964.PA5540 260
208964.PA0020 208964.PA5555 486
208964.PA0020 208964.PA5567 202
208964.PA0020 208964.PA5568 202
208964.PA0020 208964.PA5570 202
208964.PA0021 208964.PA0002 509
208964.PA0021 208964.PA0014 795
208964.PA0021 208964.PA0015 324
208964.PA0021 208964.PA0016 646
208964.PA0021 208964.PA0017 670
208964.PA0021 208964.PA0018 860
208964.PA0021 208964.PA0019 727
208964.PA0021 208964.PA0020 950
208964.PA0021 208964.PA0022 992
208964.PA0021 208964.PA0024 542
208964.PA0021 208964.PA0025 547
208964.PA0021 208964.PA0026 329
208964.PA0021 208964.PA0031 466
208964.PA0021 208964.PA0089 175
208964.PA0021 208964.PA0093 212
208964.PA0021 208964.PA0105 201
208964.PA0021 208964.PA0107 153
208964.PA0021 208964.PA0133 184
208964.PA0021 208964.PA0139 252
208964.PA0021 208964.PA0156 234
208964.PA0021 208964.PA0166 839
208964.PA0021 208964.PA0178 288
208964.PA0021 208964.PA0209 277
208964.PA0021 208964.PA0244 237
208964.PA0021 208964.PA0251 770
208964.PA0021 208964.PA0267 150
208964.PA0021 208964.PA0332 245
208964.PA0021 208964.PA0333 163
208964.PA0021 208964.PA0340 274
208964.PA0021 208964.PA0350 197
208964.PA0021 208964.PA0353 479
208964.PA0021 208964.PA0356 150
208964.PA0021 208964.PA0360 215
208964.PA0021 208964.PA0373 196
208964.PA0021 208964.PA0386 304
208964.PA0021 208964.PA0394 151
208964.PA0021 208964.PA0395 167
208964.PA0021 208964.PA0401 430
208964.PA0021 208964.PA0402 500
208964.PA0021 208964.PA0404 410
208964.PA0021 208964.PA0419 324
208964.PA0021 208964.PA0428 191
208964.PA0021 208964.PA0439 164
208964.PA0021 208964.PA0441 234
208964.PA0021 208964.PA0489 520
208964.PA0021 208964.PA0515 587
208964.PA0021 208964.PA0530 227
208964.PA0021 208964.PA0538 233
208964.PA0021 208964.PA0548 207
208964.PA0021 208964.PA0555 164
208964.PA0021 208964.PA0576 239
208964.PA0021 208964.PA0577 198
208964.PA0021 208964.PA0580 206
208964.PA0021 208964.PA0581 579
208964.PA0021 208964.PA0587 260
208964.PA0021 208964.PA0607 258
208964.PA0021 208964.PA0613 358
208964.PA0021 208964.PA0654 170
208964.PA0021 208964.PA0669 168
208964.PA0021 208964.PA0686 275
208964.PA0021 208964.PA0687 201
208964.PA0021 208964.PA0706 223
208964.PA0021 208964.PA0728 862
208964.PA0021 208964.PA0749 177
208964.PA0021 208964.PA0758 150
208964.PA0021 208964.PA0761 217
208964.PA0021 208964.PA0768 404
208964.PA0021 208964.PA0770 165
208964.PA0021 208964.PA0771 193
208964.PA0021 208964.PA0793 211
208964.PA0021 208964.PA0808 153
208964.PA0021 208964.PA0836 343
208964.PA0021 208964.PA0848 252
208964.PA0021 208964.PA0884 277
208964.PA0021 208964.PA0888 158
208964.PA0021 208964.PA0896 178
208964.PA0021 208964.PA0897 176
208964.PA0021 208964.PA0905 192
208964.PA0021 208964.PA0923 220
208964.PA0021 208964.PA0930 239
208964.PA0021 208964.PA0933 325
208964.PA0021 208964.PA0944 154
208964.PA0021 208964.PA0949 153
208964.PA0021 208964.PA0974 468
208964.PA0021 208964.PA0995 181
208964.PA0021 208964.PA1015 282
208964.PA0021 208964.PA1048 367
208964.PA0021 208964.PA1077 291
208964.PA0021 208964.PA1078 432
208964.PA0021 208964.PA1079 192
208964.PA0021 208964.PA1080 295
208964.PA0021 208964.PA1084 365
208964.PA0021 208964.PA1100 267
208964.PA0021 208964.PA1101 317
208964.PA0021 208964.PA1102 307
208964.PA0021 208964.PA1103 171
208964.PA0021 208964.PA1104 304
208964.PA0021 208964.PA1122 303
208964.PA0021 208964.PA1164 230
208964.PA0021 208964.PA1166 382
208964.PA0021 208964.PA1170 192
208964.PA0021 208964.PA1231 183
208964.PA0021 208964.PA1240 167
208964.PA0021 208964.PA1298 156
208964.PA0021 208964.PA1303 404
208964.PA0021 208964.PA1342 428
208964.PA0021 208964.PA1359 220
208964.PA0021 208964.PA1405 155
208964.PA0021 208964.PA1413 160
208964.PA0021 208964.PA1435 188
208964.PA0021 208964.PA1443 224
208964.PA0021 208964.PA1446 206
208964.PA0021 208964.PA1449 195
208964.PA0021 208964.PA1452 192
208964.PA0021 208964.PA1458 308
208964.PA0021 208964.PA1473 227
208964.PA0021 208964.PA1532 225
208964.PA0021 208964.PA1533 192
208964.PA0021 208964.PA1534 192
208964.PA0021 208964.PA1540 274
208964.PA0021 208964.PA1583 217
208964.PA0021 208964.PA1588 432
208964.PA0021 208964.PA1589 459
208964.PA0021 208964.PA1597 248
208964.PA0021 208964.PA1614 180
208964.PA0021 208964.PA1661 248
208964.PA0021 208964.PA1678 212
208964.PA0021 208964.PA1697 304
208964.PA0021 208964.PA1725 171
208964.PA0021 208964.PA1802 160
208964.PA0021 208964.PA1804 195
208964.PA0021 208964.PA1815 221
208964.PA0021 208964.PA1820 162
208964.PA0021 208964.PA1839 275
208964.PA0021 208964.PA1863 212
208964.PA0021 208964.PA1912 174
208964.PA0021 208964.PA1950 155
208964.PA0021 208964.PA1952 151
208964.PA0021 208964.PA2000 202
208964.PA0021 208964.PA2011 230
208964.PA0021 208964.PA2013 177
208964.PA0021 208964.PA2045 202
208964.PA0021 208964.PA2127 204
208964.PA0021 208964.PA2130 167
208964.PA0021 208964.PA2138 343
208964.PA0021 208964.PA2142 161
208964.PA0021 208964.PA2150 224
208964.PA0021 208964.PA2153 239
208964.PA0021 208964.PA2179 212
208964.PA0021 208964.PA2216 165
208964.PA0021 208964.PA2223 633
208964.PA0021 208964.PA2231 174
208964.PA0021 208964.PA2232 253
208964.PA0021 208964.PA2261 155
208964.PA0021 208964.PA2273 369
208964.PA0021 208964.PA2289 222
208964.PA0021 208964.PA2344 155
208964.PA0021 208964.PA2370 185
208964.PA0021 208964.PA2382 234
208964.PA0021 208964.PA2458 770
208964.PA0021 208964.PA2469 178
208964.PA0021 208964.PA2480 180
208964.PA0021 208964.PA2493 152
208964.PA0021 208964.PA2677 190
208964.PA0021 208964.PA2687 239
208964.PA0021 208964.PA2830 332
208964.PA0021 208964.PA2840 191
208964.PA0021 208964.PA2858 523
208964.PA0021 208964.PA2859 160
208964.PA0021 208964.PA2958 301
208964.PA0021 208964.PA2975 205
208964.PA0021 208964.PA2984 356
208964.PA0021 208964.PA2990 155
208964.PA0021 208964.PA3004 206
208964.PA0021 208964.PA3011 849
208964.PA0021 208964.PA3037 151
208964.PA0021 208964.PA3102 201
208964.PA0021 208964.PA3103 275
208964.PA0021 208964.PA3111 318
208964.PA0021 208964.PA3120 474
208964.PA0021 208964.PA3134 356
208964.PA0021 208964.PA3145 168
208964.PA0021 208964.PA3148 161
208964.PA0021 208964.PA3156 154
208964.PA0021 208964.PA3163 156
208964.PA0021 208964.PA3179 223
208964.PA0021 208964.PA3199 367
208964.PA0021 208964.PA3210 320
208964.PA0021 208964.PA3243 269
208964.PA0021 208964.PA3244 469
208964.PA0021 208964.PA3245 272
208964.PA0021 208964.PA3246 201
208964.PA0021 208964.PA3257 274
208964.PA0021 208964.PA3287 178
208964.PA0021 208964.PA3304 190
208964.PA0021 208964.PA3326 164
208964.PA0021 208964.PA3344 261
208964.PA0021 208964.PA3349 152
208964.PA0021 208964.PA3357 157
208964.PA0021 208964.PA3450 207
208964.PA0021 208964.PA3453 198
208964.PA0021 208964.PA3460 162
208964.PA0021 208964.PA3469 170
208964.PA0021 208964.PA3489 386
208964.PA0021 208964.PA3490 272
208964.PA0021 208964.PA3491 304
208964.PA0021 208964.PA3492 386
208964.PA0021 208964.PA3493 261
208964.PA0021 208964.PA3494 386
208964.PA0021 208964.PA3525 320
208964.PA0021 208964.PA3529 252
208964.PA0021 208964.PA3530 171
208964.PA0021 208964.PA3539 367
208964.PA0021 208964.PA3551 253
208964.PA0021 208964.PA3554 451
208964.PA0021 208964.PA3593 383
208964.PA0021 208964.PA3604 195
208964.PA0021 208964.PA3617 721
208964.PA0021 208964.PA3621 330
208964.PA0021 208964.PA3622 239
208964.PA0021 208964.PA3640 307
208964.PA0021 208964.PA3642 562
208964.PA0021 208964.PA3649 274
208964.PA0021 208964.PA3650 280
208964.PA0021 208964.PA3651 344
208964.PA0021 208964.PA3652 305
208964.PA0021 208964.PA3653 339
208964.PA0021 208964.PA3654 343
208964.PA0021 208964.PA3655 344
208964.PA0021 208964.PA3656 455
208964.PA0021 208964.PA3680 180
208964.PA0021 208964.PA3683 175
208964.PA0021 208964.PA3685 162
208964.PA0021 208964.PA3704 190
208964.PA0021 208964.PA3735 247
208964.PA0021 208964.PA3738 436
208964.PA0021 208964.PA3742 488
208964.PA0021 208964.PA3743 440
208964.PA0021 208964.PA3744 264
208964.PA0021 208964.PA3745 424
208964.PA0021 208964.PA3746 393
208964.PA0021 208964.PA3763 307
208964.PA0021 208964.PA3777 343
208964.PA0021 208964.PA3790 248
208964.PA0021 208964.PA3803 239
208964.PA0021 208964.PA3806 277
208964.PA0021 208964.PA3819 399
208964.PA0021 208964.PA3820 436
208964.PA0021 208964.PA3821 369
208964.PA0021 208964.PA3822 316
208964.PA0021 208964.PA3839 192
208964.PA0021 208964.PA3853 154
208964.PA0021 208964.PA3861 191
208964.PA0021 208964.PA3887 250
208964.PA0021 208964.PA3913 279
208964.PA0021 208964.PA3936 242
208964.PA0021 208964.PA3950 191
208964.PA0021 208964.PA3972 383
208964.PA0021 208964.PA3980 307
208964.PA0021 208964.PA3987 171
208964.PA0021 208964.PA3989 266
208964.PA0021 208964.PA4005 168
208964.PA0021 208964.PA4043 425
208964.PA0021 208964.PA4055 230
208964.PA0021 208964.PA4056 202
208964.PA0021 208964.PA4057 202
208964.PA0021 208964.PA4061 161
208964.PA0021 208964.PA4071 170
208964.PA0021 208964.PA4201 314
208964.PA0021 208964.PA4206 204
208964.PA0021 208964.PA4208 167
208964.PA0021 208964.PA4232 438
208964.PA0021 208964.PA4234 152
208964.PA0021 208964.PA4238 152
208964.PA0021 208964.PA4369 161
208964.PA0021 208964.PA4401 318
208964.PA0021 208964.PA4407 459
208964.PA0021 208964.PA4408 432
208964.PA0021 208964.PA4409 270
208964.PA0021 208964.PA4410 314
208964.PA0021 208964.PA4412 152
208964.PA0021 208964.PA4413 448
208964.PA0021 208964.PA4415 316
208964.PA0021 208964.PA4416 433
208964.PA0021 208964.PA4420 344
208964.PA0021 208964.PA4421 153
208964.PA0021 208964.PA4424 685
208964.PA0021 208964.PA4459 156
208964.PA0021 208964.PA4474 320
208964.PA0021 208964.PA4478 174
208964.PA0021 208964.PA4482 222
208964.PA0021 208964.PA4498 239
208964.PA0021 208964.PA4517 402
208964.PA0021 208964.PA4526 275
208964.PA0021 208964.PA4528 295
208964.PA0021 208964.PA4543 196
208964.PA0021 208964.PA4544 235
208964.PA0021 208964.PA4557 190
208964.PA0021 208964.PA4561 156
208964.PA0021 208964.PA4566 424
208964.PA0021 208964.PA4583 353
208964.PA0021 208964.PA4616 201
208964.PA0021 208964.PA4646 164
208964.PA0021 208964.PA4649 161
208964.PA0021 208964.PA4656 345
208964.PA0021 208964.PA4662 229
208964.PA0021 208964.PA4663 190
208964.PA0021 208964.PA4664 393
208964.PA0021 208964.PA4670 154
208964.PA0021 208964.PA4671 183
208964.PA0021 208964.PA4673 346
208964.PA0021 208964.PA4693 150
208964.PA0021 208964.PA4694 493
208964.PA0021 208964.PA4706 193
208964.PA0021 208964.PA4718 194
208964.PA0021 208964.PA4725 468
208964.PA0021 208964.PA4727 231
208964.PA0021 208964.PA4730 247
208964.PA0021 208964.PA4732 152
208964.PA0021 208964.PA4740 192
208964.PA0021 208964.PA4742 343
208964.PA0021 208964.PA4748 320
208964.PA0021 208964.PA4755 170
208964.PA0021 208964.PA4768 315
208964.PA0021 208964.PA4771 234
208964.PA0021 208964.PA4773 170
208964.PA0021 208964.PA4783 222
208964.PA0021 208964.PA4833 193
208964.PA0021 208964.PA4854 220
208964.PA0021 208964.PA4866 161
208964.PA0021 208964.PA4879 260
208964.PA0021 208964.PA4920 204
208964.PA0021 208964.PA4930 196
208964.PA0021 208964.PA4934 239
208964.PA0021 208964.PA4935 329
208964.PA0021 208964.PA4937 494
208964.PA0021 208964.PA4949 354
208964.PA0021 208964.PA4950 255
208964.PA0021 208964.PA5038 343
208964.PA0021 208964.PA5053 500
208964.PA0021 208964.PA5054 500
208964.PA0021 208964.PA5065 274
208964.PA0021 208964.PA5071 232
208964.PA0021 208964.PA5082 453
208964.PA0021 208964.PA5128 155
208964.PA0021 208964.PA5134 274
208964.PA0021 208964.PA5135 436
208964.PA0021 208964.PA5140 199
208964.PA0021 208964.PA5141 151
208964.PA0021 208964.PA5167 277
208964.PA0021 208964.PA5178 407
208964.PA0021 208964.PA5207 219
208964.PA0021 208964.PA5210 190
208964.PA0021 208964.PA5224 239
208964.PA0021 208964.PA5252 315
208964.PA0021 208964.PA5280 469
208964.PA0021 208964.PA5287 209
208964.PA0021 208964.PA5290 839
208964.PA0021 208964.PA5296 267
208964.PA0021 208964.PA5302 196
208964.PA0021 208964.PA5315 266
208964.PA0021 208964.PA5316 228
208964.PA0021 208964.PA5319 450
208964.PA0021 208964.PA5332 151
208964.PA0021 208964.PA5346 150
208964.PA0021 208964.PA5348 195
208964.PA0021 208964.PA5426 538
208964.PA0021 208964.PA5440 279
208964.PA0021 208964.PA5443 267
208964.PA0021 208964.PA5452 253
208964.PA0021 208964.PA5471 202
208964.PA0021 208964.PA5484 492
208964.PA0021 208964.PA5493 197
208964.PA0021 208964.PA5534 243
208964.PA0021 208964.PA5541 430
208964.PA0021 208964.PA5562 349
208964.PA0021 208964.PA5563 261
208964.PA0021 208964.PA5565 219
208964.PA0021 208964.PA5567 202
208964.PA0021 208964.PA5568 202
208964.PA0021 208964.PA5570 202
208964.PA0022 208964.PA0002 405
208964.PA0022 208964.PA0003 223
208964.PA0022 208964.PA0008 453
208964.PA0022 208964.PA0009 446
208964.PA0022 208964.PA0010 318
208964.PA0022 208964.PA0014 674
208964.PA0022 208964.PA0015 248
208964.PA0022 208964.PA0016 626
208964.PA0022 208964.PA0017 680
208964.PA0022 208964.PA0018 796
208964.PA0022 208964.PA0019 668
208964.PA0022 208964.PA0020 930
208964.PA0022 208964.PA0021 992
208964.PA0022 208964.PA0024 628
208964.PA0022 208964.PA0025 764
208964.PA0022 208964.PA0026 213
208964.PA0022 208964.PA0031 358
208964.PA0022 208964.PA0166 788
208964.PA0022 208964.PA0202 174
208964.PA0022 208964.PA0244 248
208964.PA0022 208964.PA0251 698
208964.PA0022 208964.PA0304 206
208964.PA0022 208964.PA0310 156
208964.PA0022 208964.PA0317 379
208964.PA0022 208964.PA0357 191
208964.PA0022 208964.PA0380 163
208964.PA0022 208964.PA0382 292
208964.PA0022 208964.PA0387 206
208964.PA0022 208964.PA0404 359
208964.PA0022 208964.PA0405 292
208964.PA0022 208964.PA0422 176
208964.PA0022 208964.PA0423 151
208964.PA0022 208964.PA0489 168
208964.PA0022 208964.PA0506 285
208964.PA0022 208964.PA0507 285
208964.PA0022 208964.PA0508 285
208964.PA0022 208964.PA0515 430
208964.PA0022 208964.PA0546 181
208964.PA0022 208964.PA0552 200
208964.PA0022 208964.PA0555 430
208964.PA0022 208964.PA0559 233
208964.PA0022 208964.PA0564 173
208964.PA0022 208964.PA0580 414
208964.PA0022 208964.PA0581 367
208964.PA0022 208964.PA0584 202
208964.PA0022 208964.PA0590 391
208964.PA0022 208964.PA0592 741
208964.PA0022 208964.PA0594 315
208964.PA0022 208964.PA0595 346
208964.PA0022 208964.PA0613 236
208964.PA0022 208964.PA0667 276
208964.PA0022 208964.PA0704 174
208964.PA0022 208964.PA0728 688
208964.PA0022 208964.PA0744 198
208964.PA0022 208964.PA0766 198
208964.PA0022 208964.PA0767 170
208964.PA0022 208964.PA0788 318
208964.PA0022 208964.PA0842 199
208964.PA0022 208964.PA0857 181
208964.PA0022 208964.PA0918 176
208964.PA0022 208964.PA0934 222
208964.PA0022 208964.PA0936 177
208964.PA0022 208964.PA0937 191
208964.PA0022 208964.PA0951 168
208964.PA0022 208964.PA0964 295
208964.PA0022 208964.PA0969 201
208964.PA0022 208964.PA1004 216
208964.PA0022 208964.PA1013 200
208964.PA0022 208964.PA1031 290
208964.PA0022 208964.PA1068 168
208964.PA0022 208964.PA1078 214
208964.PA0022 208964.PA1122 221
208964.PA0022 208964.PA1215 221
208964.PA0022 208964.PA1269 174
208964.PA0022 208964.PA1280 165
208964.PA0022 208964.PA1284 285
208964.PA0022 208964.PA1286 152
208964.PA0022 208964.PA1294 163
208964.PA0022 208964.PA1331 166
208964.PA0022 208964.PA1391 274
208964.PA0022 208964.PA1416 379
208964.PA0022 208964.PA1533 163
208964.PA0022 208964.PA1561 170
208964.PA0022 208964.PA1596 202
208964.PA0022 208964.PA1598 176
208964.PA0022 208964.PA1615 156
208964.PA0022 208964.PA1678 340
208964.PA0022 208964.PA1789 275
208964.PA0022 208964.PA1796 367
208964.PA0022 208964.PA1812 168
208964.PA0022 208964.PA1916 154
208964.PA0022 208964.PA1952 166
208964.PA0022 208964.PA1964 269
208964.PA0022 208964.PA2003 177
208964.PA0022 208964.PA2024 157
208964.PA0022 208964.PA2045 202
208964.PA0022 208964.PA2098 205
208964.PA0022 208964.PA2147 275
208964.PA0022 208964.PA2155 159
208964.PA0022 208964.PA2156 318
208964.PA0022 208964.PA2170 211
208964.PA0022 208964.PA2179 340
208964.PA0022 208964.PA2223 468
208964.PA0022 208964.PA2230 367
208964.PA0022 208964.PA2272 306
208964.PA0022 208964.PA2273 326
208964.PA0022 208964.PA2279 291
208964.PA0022 208964.PA2281 204
208964.PA0022 208964.PA2393 188
208964.PA0022 208964.PA2444 304
208964.PA0022 208964.PA2458 679
208964.PA0022 208964.PA2477 156
208964.PA0022 208964.PA2540 162
208964.PA0022 208964.PA2541 177
208964.PA0022 208964.PA2548 261
208964.PA0022 208964.PA2557 191
208964.PA0022 208964.PA2584 177
208964.PA0022 208964.PA2627 153
208964.PA0022 208964.PA2629 280
208964.PA0022 208964.PA2638 267
208964.PA0022 208964.PA2649 163
208964.PA0022 208964.PA2650 175
208964.PA0022 208964.PA2679 192
208964.PA0022 208964.PA2741 159
208964.PA0022 208964.PA2751 168
208964.PA0022 208964.PA2752 319
208964.PA0022 208964.PA2758 161
208964.PA0022 208964.PA2823 153
208964.PA0022 208964.PA2856 199
208964.PA0022 208964.PA2857 199
208964.PA0022 208964.PA2858 199
208964.PA0022 208964.PA2887 158
208964.PA0022 208964.PA2910 299
208964.PA0022 208964.PA2936 176
208964.PA0022 208964.PA2961 241
208964.PA0022 208964.PA2962 239
208964.PA0022 208964.PA2976 204
208964.PA0022 208964.PA2978 291
208964.PA0022 208964.PA2990 166
208964.PA0022 208964.PA3004 279
208964.PA0022 208964.PA3011 546
208964.PA0022 208964.PA3020 168
208964.PA0022 208964.PA3026 172
208964.PA0022 208964.PA3050 366
208964.PA0022 208964.PA3088 561
208964.PA0022 208964.PA3111 256
208964.PA0022 208964.PA3114 161
208964.PA0022 208964.PA3138 219
208964.PA0022 208964.PA3145 230
208964.PA0022 208964.PA3148 237
208964.PA0022 208964.PA3162 197
208964.PA0022 208964.PA3169 191
208964.PA0022 208964.PA3170 151
208964.PA0022 208964.PA3192 183
208964.PA0022 208964.PA3197 277
208964.PA0022 208964.PA3198 269
208964.PA0022 208964.PA3199 376
208964.PA0022 208964.PA3200 275
208964.PA0022 208964.PA3201 220
208964.PA0022 208964.PA3202 223
208964.PA0022 208964.PA3210 152
208964.PA0022 208964.PA3242 319
208964.PA0022 208964.PA3248 367
208964.PA0022 208964.PA3269 199
208964.PA0022 208964.PA3277 183
208964.PA0022 208964.PA3295 173
208964.PA0022 208964.PA3309 174
208964.PA0022 208964.PA3346 150
208964.PA0022 208964.PA3373 174
208964.PA0022 208964.PA3456 184
208964.PA0022 208964.PA3482 221
208964.PA0022 208964.PA3487 159
208964.PA0022 208964.PA3533 393
208964.PA0022 208964.PA3539 177
208964.PA0022 208964.PA3554 227
208964.PA0022 208964.PA3564 307
208964.PA0022 208964.PA3575 176
208964.PA0022 208964.PA3601 357
208964.PA0022 208964.PA3616 328
208964.PA0022 208964.PA3617 242
208964.PA0022 208964.PA3620 236
208964.PA0022 208964.PA3634 230
208964.PA0022 208964.PA3637 188
208964.PA0022 208964.PA3638 206
208964.PA0022 208964.PA3642 356
208964.PA0022 208964.PA3652 441
208964.PA0022 208964.PA3656 795
208964.PA0022 208964.PA3659 207
208964.PA0022 208964.PA3666 231
208964.PA0022 208964.PA3672 177
208964.PA0022 208964.PA3700 213
208964.PA0022 208964.PA3727 247
208964.PA0022 208964.PA3735 246
208964.PA0022 208964.PA3736 190
208964.PA0022 208964.PA3742 173
208964.PA0022 208964.PA3743 228
208964.PA0022 208964.PA3744 770
208964.PA0022 208964.PA3746 200
208964.PA0022 208964.PA3753 171
208964.PA0022 208964.PA3759 150
208964.PA0022 208964.PA3763 245
208964.PA0022 208964.PA3766 242
208964.PA0022 208964.PA3767 213
208964.PA0022 208964.PA3790 247
208964.PA0022 208964.PA3799 694
208964.PA0022 208964.PA3808 168
208964.PA0022 208964.PA3811 154
208964.PA0022 208964.PA3822 256
208964.PA0022 208964.PA3827 326
208964.PA0022 208964.PA3828 319
208964.PA0022 208964.PA3831 268
208964.PA0022 208964.PA3859 167
208964.PA0022 208964.PA3887 209
208964.PA0022 208964.PA3919 169
208964.PA0022 208964.PA3956 175
208964.PA0022 208964.PA4002 278
208964.PA0022 208964.PA4004 411
208964.PA0022 208964.PA4007 170
208964.PA0022 208964.PA4011 313
208964.PA0022 208964.PA4037 211
208964.PA0022 208964.PA4043 152
208964.PA0022 208964.PA4044 152
208964.PA0022 208964.PA4054 189
208964.PA0022 208964.PA4055 202
208964.PA0022 208964.PA4056 224
208964.PA0022 208964.PA4057 202
208964.PA0022 208964.PA4061 321
208964.PA0022 208964.PA4068 159
208964.PA0022 208964.PA4138 211
208964.PA0022 208964.PA4140 172
208964.PA0022 208964.PA4163 174
208964.PA0022 208964.PA4167 160
208964.PA0022 208964.PA4199 285
208964.PA0022 208964.PA4201 288
208964.PA0022 208964.PA4236 328
208964.PA0022 208964.PA4239 167
208964.PA0022 208964.PA4246 793
208964.PA0022 208964.PA4257 229
208964.PA0022 208964.PA4258 194
208964.PA0022 208964.PA4259 227
208964.PA0022 208964.PA4260 276
208964.PA0022 208964.PA4261 377
208964.PA0022 208964.PA4272 160
208964.PA0022 208964.PA4274 793
208964.PA0022 208964.PA4280 335
208964.PA0022 208964.PA4282 368
208964.PA0022 208964.PA4283 331
208964.PA0022 208964.PA4328 275
208964.PA0022 208964.PA4339 159
208964.PA0022 208964.PA4342 174
208964.PA0022 208964.PA4359 172
208964.PA0022 208964.PA4385 265
208964.PA0022 208964.PA4410 434
208964.PA0022 208964.PA4412 246
208964.PA0022 208964.PA4413 352
208964.PA0022 208964.PA4414 463
208964.PA0022 208964.PA4415 230
208964.PA0022 208964.PA4416 228
208964.PA0022 208964.PA4418 435
208964.PA0022 208964.PA4419 151
208964.PA0022 208964.PA4422 224
208964.PA0022 208964.PA4439 236
208964.PA0022 208964.PA4446 236
208964.PA0022 208964.PA4450 234
208964.PA0022 208964.PA4465 167
208964.PA0022 208964.PA4467 255
208964.PA0022 208964.PA4468 177
208964.PA0022 208964.PA4478 317
208964.PA0022 208964.PA4479 189
208964.PA0022 208964.PA4483 174
208964.PA0022 208964.PA4484 168
208964.PA0022 208964.PA4512 169
208964.PA0022 208964.PA4529 153
208964.PA0022 208964.PA4561 191
208964.PA0022 208964.PA4566 554
208964.PA0022 208964.PA4569 433
208964.PA0022 208964.PA4585 160
208964.PA0022 208964.PA4594 160
208964.PA0022 208964.PA4602 304
208964.PA0022 208964.PA4613 252
208964.PA0022 208964.PA4634 200
208964.PA0022 208964.PA4636 203
208964.PA0022 208964.PA4646 407
208964.PA0022 208964.PA4656 463
208964.PA0022 208964.PA4664 340
208964.PA0022 208964.PA4665 442
208964.PA0022 208964.PA4670 291
208964.PA0022 208964.PA4700 307
208964.PA0022 208964.PA4703 170
208964.PA0022 208964.PA4711 165
208964.PA0022 208964.PA4723 512
208964.PA0022 208964.PA4727 202
208964.PA0022 208964.PA4729 176
208964.PA0022 208964.PA4732 472
208964.PA0022 208964.PA4740 168
208964.PA0022 208964.PA4742 235
208964.PA0022 208964.PA4743 577
208964.PA0022 208964.PA4744 318
208964.PA0022 208964.PA4745 258
208964.PA0022 208964.PA4746 150
208964.PA0022 208964.PA4748 557
208964.PA0022 208964.PA4749 269
208964.PA0022 208964.PA4752 410
208964.PA0022 208964.PA4753 190
208964.PA0022 208964.PA4755 216
208964.PA0022 208964.PA4762 196
208964.PA0022 208964.PA4772 172
208964.PA0022 208964.PA4852 160
208964.PA0022 208964.PA4853 195
208964.PA0022 208964.PA4854 441
208964.PA0022 208964.PA4855 554
208964.PA0022 208964.PA4932 254
208964.PA0022 208964.PA4934 167
208964.PA0022 208964.PA4935 188
208964.PA0022 208964.PA4946 306
208964.PA0022 208964.PA4947 167
208964.PA0022 208964.PA4948 275
208964.PA0022 208964.PA4952 191
208964.PA0022 208964.PA4971 216
208964.PA0022 208964.PA4976 161
208964.PA0022 208964.PA4990 318
208964.PA0022 208964.PA4991 155
208964.PA0022 208964.PA5004 209
208964.PA0022 208964.PA5035 169
208964.PA0022 208964.PA5039 210
208964.PA0022 208964.PA5049 357
208964.PA0022 208964.PA5050 224
208964.PA0022 208964.PA5051 161
208964.PA0022 208964.PA5053 200
208964.PA0022 208964.PA5070 167
208964.PA0022 208964.PA5089 159
208964.PA0022 208964.PA5112 152
208964.PA0022 208964.PA5119 194
208964.PA0022 208964.PA5134 234
208964.PA0022 208964.PA5146 201
208964.PA0022 208964.PA5175 455
208964.PA0022 208964.PA5178 169
208964.PA0022 208964.PA5228 163
208964.PA0022 208964.PA5239 279
208964.PA0022 208964.PA5240 207
208964.PA0022 208964.PA5243 329
208964.PA0022 208964.PA5252 269
208964.PA0022 208964.PA5270 185
208964.PA0022 208964.PA5310 159
208964.PA0022 208964.PA5321 232
208964.PA0022 208964.PA5322 160
208964.PA0022 208964.PA5327 172
208964.PA0022 208964.PA5334 178
208964.PA0022 208964.PA5335 204
208964.PA0022 208964.PA5338 253
208964.PA0022 208964.PA5349 196
208964.PA0022 208964.PA5354 172
208964.PA0022 208964.PA5355 379
208964.PA0022 208964.PA5362 166
208964.PA0022 208964.PA5394 159
208964.PA0022 208964.PA5396 188
208964.PA0022 208964.PA5415 304
208964.PA0022 208964.PA5425 487
208964.PA0022 208964.PA5426 585
208964.PA0022 208964.PA5457 155
208964.PA0022 208964.PA5484 151
208964.PA0022 208964.PA5500 177
208964.PA0022 208964.PA5549 238
208964.PA0022 208964.PA5552 460
208964.PA0022 208964.PA5553 234
208964.PA0022 208964.PA5554 253
208964.PA0022 208964.PA5555 267
208964.PA0022 208964.PA5556 255
208964.PA0022 208964.PA5557 260
208964.PA0022 208964.PA5558 253
208964.PA0022 208964.PA5559 237
208964.PA0022 208964.PA5560 405
208964.PA0022 208964.PA5567 202
208964.PA0022 208964.PA5568 202
208964.PA0022 208964.PA5570 202
208964.PA0023 208964.PA0005 151
208964.PA0023 208964.PA0024 728
208964.PA0023 208964.PA0025 686
208964.PA0023 208964.PA0026 352
208964.PA0023 208964.PA0027 352
208964.PA0023 208964.PA0028 326
208964.PA0023 208964.PA0036 152
208964.PA0023 208964.PA0059 399
208964.PA0023 208964.PA0129 307
208964.PA0023 208964.PA0130 283
208964.PA0023 208964.PA0137 222
208964.PA0023 208964.PA0138 318
208964.PA0023 208964.PA0140 218
208964.PA0023 208964.PA0146 244
208964.PA0023 208964.PA0214 263
208964.PA0023 208964.PA0219 345
208964.PA0023 208964.PA0265 406
208964.PA0023 208964.PA0272 259
208964.PA0023 208964.PA0321 162
208964.PA0023 208964.PA0376 677
208964.PA0023 208964.PA0391 168
208964.PA0023 208964.PA0421 174
208964.PA0023 208964.PA0515 351
208964.PA0023 208964.PA0519 328
208964.PA0023 208964.PA0548 190
208964.PA0023 208964.PA0587 161
208964.PA0023 208964.PA0588 186
208964.PA0023 208964.PA0625 159
208964.PA0023 208964.PA0643 209
208964.PA0023 208964.PA0662 354
208964.PA0023 208964.PA0747 283
208964.PA0023 208964.PA0761 251
208964.PA0023 208964.PA0782 412
208964.PA0023 208964.PA0804 160
208964.PA0023 208964.PA0836 220
208964.PA0023 208964.PA0863 307
208964.PA0023 208964.PA0868 247
208964.PA0023 208964.PA0898 389
208964.PA0023 208964.PA0904 153
208964.PA0023 208964.PA0949 789
208964.PA0023 208964.PA0975 163
208964.PA0023 208964.PA0995 394
208964.PA0023 208964.PA1008 186
208964.PA0023 208964.PA1010 168
208964.PA0023 208964.PA1027 504
208964.PA0023 208964.PA1124 188
208964.PA0023 208964.PA1137 531
208964.PA0023 208964.PA1151 182
208964.PA0023 208964.PA1154 156
208964.PA0023 208964.PA1156 150
208964.PA0023 208964.PA1182 187
208964.PA0023 208964.PA1197 326
208964.PA0023 208964.PA1331 226
208964.PA0023 208964.PA1373 265
208964.PA0023 208964.PA1580 329
208964.PA0023 208964.PA1598 162
208964.PA0023 208964.PA1628 275
208964.PA0023 208964.PA1629 166
208964.PA0023 208964.PA1635 204
208964.PA0023 208964.PA1677 150
208964.PA0023 208964.PA1680 318
208964.PA0023 208964.PA1683 246
208964.PA0023 208964.PA1725 163
208964.PA0023 208964.PA1735 263
208964.PA0023 208964.PA1739 163
208964.PA0023 208964.PA1749 255
208964.PA0023 208964.PA1770 263
208964.PA0023 208964.PA1800 263
208964.PA0023 208964.PA1833 481
208964.PA0023 208964.PA1838 179
208964.PA0023 208964.PA1933 166
208964.PA0023 208964.PA1980 163
208964.PA0023 208964.PA1984 345
208964.PA0023 208964.PA2023 316
208964.PA0023 208964.PA2080 243
208964.PA0023 208964.PA2103 268
208964.PA0023 208964.PA2108 517
208964.PA0023 208964.PA2147 254
208964.PA0023 208964.PA2184 183
208964.PA0023 208964.PA2189 255
208964.PA0023 208964.PA2246 216
208964.PA0023 208964.PA2275 468
208964.PA0023 208964.PA2309 153
208964.PA0023 208964.PA2320 156
208964.PA0023 208964.PA2323 491
208964.PA0023 208964.PA2345 275
208964.PA0023 208964.PA2386 209
208964.PA0023 208964.PA2416 226
208964.PA0023 208964.PA2418 277
208964.PA0023 208964.PA2491 289
208964.PA0023 208964.PA2492 212
208964.PA0023 208964.PA2519 221
208964.PA0023 208964.PA2556 184
208964.PA0023 208964.PA2612 275
208964.PA0023 208964.PA2613 238
208964.PA0023 208964.PA2625 277
208964.PA0023 208964.PA2639 162
208964.PA0023 208964.PA2680 181
208964.PA0023 208964.PA2681 156
208964.PA0023 208964.PA2682 468
208964.PA0023 208964.PA2695 608
208964.PA0023 208964.PA2716 235
208964.PA0023 208964.PA2726 213
208964.PA0023 208964.PA2779 201
208964.PA0023 208964.PA2796 171
208964.PA0023 208964.PA2803 184
208964.PA0023 208964.PA2813 211
208964.PA0023 208964.PA2821 168
208964.PA0023 208964.PA2965 272
208964.PA0023 208964.PA2968 357
208964.PA0023 208964.PA2994 324
208964.PA0023 208964.PA2997 328
208964.PA0023 208964.PA2998 277
208964.PA0023 208964.PA2999 304
208964.PA0023 208964.PA3025 275
208964.PA0023 208964.PA3040 163
208964.PA0023 208964.PA3128 152
208964.PA0023 208964.PA3129 213
208964.PA0023 208964.PA3131 191
208964.PA0023 208964.PA3181 168
208964.PA0023 208964.PA3240 301
208964.PA0023 208964.PA3256 585
208964.PA0023 208964.PA3263 168
208964.PA0023 208964.PA3296 193
208964.PA0023 208964.PA3392 218
208964.PA0023 208964.PA3452 218
208964.PA0023 208964.PA3490 329
208964.PA0023 208964.PA3492 463
208964.PA0023 208964.PA3493 193
208964.PA0023 208964.PA3494 466
208964.PA0023 208964.PA3504 504
208964.PA0023 208964.PA3524 218
208964.PA0023 208964.PA3525 225
208964.PA0023 208964.PA3537 316
208964.PA0023 208964.PA3570 283
208964.PA0023 208964.PA3573 204
208964.PA0023 208964.PA3579 275
208964.PA0023 208964.PA3582 275
208964.PA0023 208964.PA3584 275
208964.PA0023 208964.PA3590 275
208964.PA0023 208964.PA3596 384
208964.PA0023 208964.PA3622 421
208964.PA0023 208964.PA3629 408
208964.PA0023 208964.PA3640 283
208964.PA0023 208964.PA3645 356
208964.PA0023 208964.PA3669 179
208964.PA0023 208964.PA3687 155
208964.PA0023 208964.PA3688 151
208964.PA0023 208964.PA3763 192
208964.PA0023 208964.PA3774 213
208964.PA0023 208964.PA3807 263
208964.PA0023 208964.PA3816 274
208964.PA0023 208964.PA3848 360
208964.PA0023 208964.PA3876 216
208964.PA0023 208964.PA3889 172
208964.PA0023 208964.PA3891 174
208964.PA0023 208964.PA3917 156
208964.PA0023 208964.PA3935 259
208964.PA0023 208964.PA3975 157
208964.PA0023 208964.PA3985 176
208964.PA0023 208964.PA4022 345
208964.PA0023 208964.PA4073 345
208964.PA0023 208964.PA4095 154
208964.PA0023 208964.PA4097 184
208964.PA0023 208964.PA4123 345
208964.PA0023 208964.PA4130 162
208964.PA0023 208964.PA4167 160
208964.PA0023 208964.PA4189 345
208964.PA0023 208964.PA4224 654
208964.PA0023 208964.PA4236 202
208964.PA0023 208964.PA4280 210
208964.PA0023 208964.PA4287 317
208964.PA0023 208964.PA4289 275
208964.PA0023 208964.PA4402 344
208964.PA0023 208964.PA4485 209
208964.PA0023 208964.PA4491 378
208964.PA0023 208964.PA4538 481
208964.PA0023 208964.PA4588 165
208964.PA0023 208964.PA4613 232
208964.PA0023 208964.PA4640 633
208964.PA0023 208964.PA4663 268
208964.PA0023 208964.PA4729 162
208964.PA0023 208964.PA4730 156
208964.PA0023 208964.PA4760 589
208964.PA0023 208964.PA4761 353
208964.PA0023 208964.PA4847 238
208964.PA0023 208964.PA4872 152
208964.PA0023 208964.PA4876 311
208964.PA0023 208964.PA4899 498
208964.PA0023 208964.PA4931 252
208964.PA0023 208964.PA4975 623
208964.PA0023 208964.PA5018 160
208964.PA0023 208964.PA5030 168
208964.PA0023 208964.PA5034 387
208964.PA0023 208964.PA5107 328
208964.PA0023 208964.PA5154 156
208964.PA0023 208964.PA5155 175
208964.PA0023 208964.PA5172 308
208964.PA0023 208964.PA5180 293
208964.PA0023 208964.PA5221 180
208964.PA0023 208964.PA5223 212
208964.PA0023 208964.PA5231 155
208964.PA0023 208964.PA5234 221
208964.PA0023 208964.PA5240 352
208964.PA0023 208964.PA5250 226
208964.PA0023 208964.PA5260 152
208964.PA0023 208964.PA5263 272
208964.PA0023 208964.PA5277 152
208964.PA0023 208964.PA5297 517
208964.PA0023 208964.PA5312 345
208964.PA0023 208964.PA5323 389
208964.PA0023 208964.PA5358 215
208964.PA0023 208964.PA5373 345
208964.PA0023 208964.PA5387 254
208964.PA0023 208964.PA5413 226
208964.PA0023 208964.PA5426 152
208964.PA0023 208964.PA5427 425
208964.PA0023 208964.PA5430 275
208964.PA0023 208964.PA5469 226
208964.PA0023 208964.PA5500 200
208964.PA0023 208964.PA5562 272
208964.PA0023 208964.PA5563 281
208964.PA0023 208964.PA5565 333
208964.PA0023 208964.PA5567 442
208964.PA0024 208964.PA0016 400
208964.PA0024 208964.PA0017 538
208964.PA0024 208964.PA0018 538
208964.PA0024 208964.PA0019 513
208964.PA0024 208964.PA0020 538
208964.PA0024 208964.PA0021 542
208964.PA0024 208964.PA0022 628
208964.PA0024 208964.PA0023 728
208964.PA0024 208964.PA0025 848
208964.PA0024 208964.PA0026 450
208964.PA0024 208964.PA0027 450
208964.PA0024 208964.PA0028 450
208964.PA0024 208964.PA0068 408
208964.PA0024 208964.PA0074 168
208964.PA0024 208964.PA0110 185
208964.PA0024 208964.PA0112 188
208964.PA0024 208964.PA0113 351
208964.PA0024 208964.PA0139 269
208964.PA0024 208964.PA0148 168
208964.PA0024 208964.PA0190 240
208964.PA0024 208964.PA0244 327
208964.PA0024 208964.PA0291 219
208964.PA0024 208964.PA0310 155
208964.PA0024 208964.PA0316 244
208964.PA0024 208964.PA0322 176
208964.PA0024 208964.PA0330 210
208964.PA0024 208964.PA0376 150
208964.PA0024 208964.PA0379 175
208964.PA0024 208964.PA0386 361
208964.PA0024 208964.PA0391 168
208964.PA0024 208964.PA0402 161
208964.PA0024 208964.PA0407 252
208964.PA0024 208964.PA0432 275
208964.PA0024 208964.PA0439 262
208964.PA0024 208964.PA0484 203
208964.PA0024 208964.PA0500 193
208964.PA0024 208964.PA0501 190
208964.PA0024 208964.PA0506 219
208964.PA0024 208964.PA0507 159
208964.PA0024 208964.PA0527 772
208964.PA0024 208964.PA0536 160
208964.PA0024 208964.PA0541 322
208964.PA0024 208964.PA0548 288
208964.PA0024 208964.PA0591 616
208964.PA0024 208964.PA0592 220
208964.PA0024 208964.PA0655 201
208964.PA0024 208964.PA0705 197
208964.PA0024 208964.PA0768 190
208964.PA0024 208964.PA0774 194
208964.PA0024 208964.PA0788 318
208964.PA0024 208964.PA0843 282
208964.PA0024 208964.PA0845 269
208964.PA0024 208964.PA0848 269
208964.PA0024 208964.PA0865 200
208964.PA0024 208964.PA0872 297
208964.PA0024 208964.PA0915 247
208964.PA0024 208964.PA0934 154
208964.PA0024 208964.PA0938 169
208964.PA0024 208964.PA0941 168
208964.PA0024 208964.PA0953 168
208964.PA0024 208964.PA0964 468
208964.PA0024 208964.PA0969 237
208964.PA0024 208964.PA0972 200
208964.PA0024 208964.PA0973 180
208964.PA0024 208964.PA0975 266
208964.PA0024 208964.PA0994 275
208964.PA0024 208964.PA1006 466
208964.PA0024 208964.PA1008 163
208964.PA0024 208964.PA1009 348
208964.PA0024 208964.PA1031 275
208964.PA0024 208964.PA1049 166
208964.PA0024 208964.PA1077 151
208964.PA0024 208964.PA1078 151
208964.PA0024 208964.PA1105 291
208964.PA0024 208964.PA1122 212
208964.PA0024 208964.PA1157 191
208964.PA0024 208964.PA1177 212
208964.PA0024 208964.PA1185 153
208964.PA0024 208964.PA1203 154
208964.PA0024 208964.PA1215 168
208964.PA0024 208964.PA1243 165
208964.PA0024 208964.PA1284 244
208964.PA0024 208964.PA1321 275
208964.PA0024 208964.PA1375 155
208964.PA0024 208964.PA1446 241
208964.PA0024 208964.PA1450 170
208964.PA0024 208964.PA1451 252
208964.PA0024 208964.PA1461 207
208964.PA0024 208964.PA1475 211
208964.PA0024 208964.PA1476 181
208964.PA0024 208964.PA1479 241
208964.PA0024 208964.PA1480 159
208964.PA0024 208964.PA1481 184
208964.PA0024 208964.PA1528 151
208964.PA0024 208964.PA1543 151
208964.PA0024 208964.PA1544 152
208964.PA0024 208964.PA1546 845
208964.PA0024 208964.PA1561 154
208964.PA0024 208964.PA1581 162
208964.PA0024 208964.PA1609 278
208964.PA0024 208964.PA1614 153
208964.PA0024 208964.PA1671 168
208964.PA0024 208964.PA1674 163
208964.PA0024 208964.PA1681 151
208964.PA0024 208964.PA1693 181
208964.PA0024 208964.PA1751 168
208964.PA0024 208964.PA1782 168
208964.PA0024 208964.PA1790 201
208964.PA0024 208964.PA1799 150
208964.PA0024 208964.PA1800 160
208964.PA0024 208964.PA1805 153
208964.PA0024 208964.PA1850 466
208964.PA0024 208964.PA1905 166
208964.PA0024 208964.PA1927 160
208964.PA0024 208964.PA1943 171
208964.PA0024 208964.PA1947 151
208964.PA0024 208964.PA1957 164
208964.PA0024 208964.PA1958 221
208964.PA0024 208964.PA2063 161
208964.PA0024 208964.PA2071 173
208964.PA0024 208964.PA2137 165
208964.PA0024 208964.PA2177 165
208964.PA0024 208964.PA2252 184
208964.PA0024 208964.PA2256 219
208964.PA0024 208964.PA2273 267
208964.PA0024 208964.PA2424 168
208964.PA0024 208964.PA2477 241
208964.PA0024 208964.PA2489 160
208964.PA0024 208964.PA2502 168
208964.PA0024 208964.PA2509 221
208964.PA0024 208964.PA2533 184
208964.PA0024 208964.PA2554 165
208964.PA0024 208964.PA2557 168
208964.PA0024 208964.PA2621 152
208964.PA0024 208964.PA2623 275
208964.PA0024 208964.PA2666 196
208964.PA0024 208964.PA2680 369
208964.PA0024 208964.PA2694 168
208964.PA0024 208964.PA2705 224
208964.PA0024 208964.PA2727 168
208964.PA0024 208964.PA2739 231
208964.PA0024 208964.PA2743 204
208964.PA0024 208964.PA2744 152
208964.PA0024 208964.PA2752 420
208964.PA0024 208964.PA2770 172
208964.PA0024 208964.PA2796 290
208964.PA0024 208964.PA2821 325
208964.PA0024 208964.PA2851 282
208964.PA0024 208964.PA2857 194
208964.PA0024 208964.PA2858 175
208964.PA0024 208964.PA2859 154
208964.PA0024 208964.PA2893 168
208964.PA0024 208964.PA2950 159
208964.PA0024 208964.PA2965 278
208964.PA0024 208964.PA2972 158
208964.PA0024 208964.PA2976 213
208964.PA0024 208964.PA2987 365
208964.PA0024 208964.PA3004 433
208964.PA0024 208964.PA3007 310
208964.PA0024 208964.PA3011 183
208964.PA0024 208964.PA3020 204
208964.PA0024 208964.PA3033 168
208964.PA0024 208964.PA3050 439
208964.PA0024 208964.PA3138 241
208964.PA0024 208964.PA3163 191
208964.PA0024 208964.PA3167 256
208964.PA0024 208964.PA3171 395
208964.PA0024 208964.PA3199 263
208964.PA0024 208964.PA3221 173
208964.PA0024 208964.PA3230 193
208964.PA0024 208964.PA3247 316
208964.PA0024 208964.PA3299 168
208964.PA0024 208964.PA3300 168
208964.PA0024 208964.PA3306 214
208964.PA0024 208964.PA3438 163
208964.PA0024 208964.PA3450 290
208964.PA0024 208964.PA3460 171
208964.PA0024 208964.PA3481 435
208964.PA0024 208964.PA3482 173
208964.PA0024 208964.PA3529 269
208964.PA0024 208964.PA3554 232
208964.PA0024 208964.PA3555 192
208964.PA0024 208964.PA3578 172
208964.PA0024 208964.PA3622 261
208964.PA0024 208964.PA3641 184
208964.PA0024 208964.PA3653 160
208964.PA0024 208964.PA3654 332
208964.PA0024 208964.PA3675 150
208964.PA0024 208964.PA3687 206
208964.PA0024 208964.PA3745 206
208964.PA0024 208964.PA3810 169
208964.PA0024 208964.PA3812 170
208964.PA0024 208964.PA3818 232
208964.PA0024 208964.PA3823 190
208964.PA0024 208964.PA3827 219
208964.PA0024 208964.PA3834 500
208964.PA0024 208964.PA3860 168
208964.PA0024 208964.PA3877 329
208964.PA0024 208964.PA3879 326
208964.PA0024 208964.PA3911 480
208964.PA0024 208964.PA3912 329
208964.PA0024 208964.PA3913 466
208964.PA0024 208964.PA3924 168
208964.PA0024 208964.PA3977 705
208964.PA0024 208964.PA3983 275
208964.PA0024 208964.PA3989 190
208964.PA0024 208964.PA3996 243
208964.PA0024 208964.PA4002 420
208964.PA0024 208964.PA4004 468
208964.PA0024 208964.PA4005 528
208964.PA0024 208964.PA4006 469
208964.PA0024 208964.PA4025 329
208964.PA0024 208964.PA4040 168
208964.PA0024 208964.PA4044 254
208964.PA0024 208964.PA4045 179
208964.PA0024 208964.PA4047 600
208964.PA0024 208964.PA4048 500
208964.PA0024 208964.PA4049 466
208964.PA0024 208964.PA4056 213
208964.PA0024 208964.PA4084 275
208964.PA0024 208964.PA4198 168
208964.PA0024 208964.PA4216 166
208964.PA0024 208964.PA4233 158
208964.PA0024 208964.PA4266 181
208964.PA0024 208964.PA4308 349
208964.PA0024 208964.PA4353 312
208964.PA0024 208964.PA4428 413
208964.PA0024 208964.PA4429 272
208964.PA0024 208964.PA4430 468
208964.PA0024 208964.PA4431 447
208964.PA0024 208964.PA4454 202
208964.PA0024 208964.PA4455 202
208964.PA0024 208964.PA4456 202
208964.PA0024 208964.PA4477 213
208964.PA0024 208964.PA4478 468
208964.PA0024 208964.PA4534 371
208964.PA0024 208964.PA4568 160
208964.PA0024 208964.PA4588 170
208964.PA0024 208964.PA4617 206
208964.PA0024 208964.PA4627 227
208964.PA0024 208964.PA4632 194
208964.PA0024 208964.PA4646 198
208964.PA0024 208964.PA4652 191
208964.PA0024 208964.PA4655 786
208964.PA0024 208964.PA4660 191
208964.PA0024 208964.PA4664 581
208964.PA0024 208964.PA4665 219
208964.PA0024 208964.PA4666 673
208964.PA0024 208964.PA4667 197
208964.PA0024 208964.PA4676 186
208964.PA0024 208964.PA4678 206
208964.PA0024 208964.PA4730 156
208964.PA0024 208964.PA4755 318
208964.PA0024 208964.PA4759 151
208964.PA0024 208964.PA4761 169
208964.PA0024 208964.PA4765 220
208964.PA0024 208964.PA4850 186
208964.PA0024 208964.PA4852 328
208964.PA0024 208964.PA4853 328
208964.PA0024 208964.PA4854 460
208964.PA0024 208964.PA4855 505
208964.PA0024 208964.PA4873 169
208964.PA0024 208964.PA4917 263
208964.PA0024 208964.PA4932 183
208964.PA0024 208964.PA4936 172
208964.PA0024 208964.PA4952 155
208964.PA0024 208964.PA4953 185
208964.PA0024 208964.PA4954 207
208964.PA0024 208964.PA4973 232
208964.PA0024 208964.PA5006 168
208964.PA0024 208964.PA5034 996
208964.PA0024 208964.PA5065 264
208964.PA0024 208964.PA5119 181
208964.PA0024 208964.PA5123 311
208964.PA0024 208964.PA5127 475
208964.PA0024 208964.PA5174 301
208964.PA0024 208964.PA5178 232
208964.PA0024 208964.PA5195 306
208964.PA0024 208964.PA5221 406
208964.PA0024 208964.PA5223 284
208964.PA0024 208964.PA5224 283
208964.PA0024 208964.PA5237 264
208964.PA0024 208964.PA5240 183
208964.PA0024 208964.PA5243 678
208964.PA0024 208964.PA5247 367
208964.PA0024 208964.PA5254 160
208964.PA0024 208964.PA5257 725
208964.PA0024 208964.PA5259 307
208964.PA0024 208964.PA5260 602
208964.PA0024 208964.PA5274 154
208964.PA0024 208964.PA5282 177
208964.PA0024 208964.PA5286 158
208964.PA0024 208964.PA5323 208
208964.PA0024 208964.PA5425 200
208964.PA0024 208964.PA5426 499
208964.PA0024 208964.PA5489 168
208964.PA0024 208964.PA5492 220
208964.PA0024 208964.PA5563 183
208964.PA0025 208964.PA0010 442
208964.PA0025 208964.PA0016 395
208964.PA0025 208964.PA0017 365
208964.PA0025 208964.PA0018 538
208964.PA0025 208964.PA0019 540
208964.PA0025 208964.PA0020 491
208964.PA0025 208964.PA0021 547
208964.PA0025 208964.PA0022 764
208964.PA0025 208964.PA0023 686
208964.PA0025 208964.PA0024 848
208964.PA0025 208964.PA0026 569
208964.PA0025 208964.PA0027 569
208964.PA0025 208964.PA0028 569
208964.PA0025 208964.PA0029 196
208964.PA0025 208964.PA0035 492
208964.PA0025 208964.PA0036 571
208964.PA0025 208964.PA0146 172
208964.PA0025 208964.PA0152 681
208964.PA0025 208964.PA0153 597
208964.PA0025 208964.PA0154 683
208964.PA0025 208964.PA0155 696
208964.PA0025 208964.PA0197 204
208964.PA0025 208964.PA0225 184
208964.PA0025 208964.PA0230 735
208964.PA0025 208964.PA0231 162
208964.PA0025 208964.PA0235 772
208964.PA0025 208964.PA0238 313
208964.PA0025 208964.PA0242 592
208964.PA0025 208964.PA0244 529
208964.PA0025 208964.PA0245 982
208964.PA0025 208964.PA0247 776
208964.PA0025 208964.PA0277 170
208964.PA0025 208964.PA0330 433
208964.PA0025 208964.PA0342 217
208964.PA0025 208964.PA0354 319
208964.PA0025 208964.PA0378 504
208964.PA0025 208964.PA0393 221
208964.PA0025 208964.PA0394 224
208964.PA0025 208964.PA0395 497
208964.PA0025 208964.PA0396 497
208964.PA0025 208964.PA0397 328
208964.PA0025 208964.PA0402 179
208964.PA0025 208964.PA0404 410
208964.PA0025 208964.PA0405 192
208964.PA0025 208964.PA0406 475
208964.PA0025 208964.PA0420 195
208964.PA0025 208964.PA0446 191
208964.PA0025 208964.PA0451 166
208964.PA0025 208964.PA0458 273
208964.PA0025 208964.PA0500 188
208964.PA0025 208964.PA0501 341
208964.PA0025 208964.PA0504 186
208964.PA0025 208964.PA0546 521
208964.PA0025 208964.PA0548 416
208964.PA0025 208964.PA0551 239
208964.PA0025 208964.PA0559 246
208964.PA0025 208964.PA0577 279
208964.PA0025 208964.PA0581 301
208964.PA0025 208964.PA0590 241
208964.PA0025 208964.PA0592 274
208964.PA0025 208964.PA0593 247
208964.PA0025 208964.PA0596 193
208964.PA0025 208964.PA0597 193
208964.PA0025 208964.PA0601 179
208964.PA0025 208964.PA0607 207
208964.PA0025 208964.PA0609 880
208964.PA0025 208964.PA0649 455
208964.PA0025 208964.PA0650 464
208964.PA0025 208964.PA0651 496
208964.PA0025 208964.PA0661 433
208964.PA0025 208964.PA0662 401
208964.PA0025 208964.PA0666 367
208964.PA0025 208964.PA0686 334
208964.PA0025 208964.PA0687 298
208964.PA0025 208964.PA0694 187
208964.PA0025 208964.PA0750 189
208964.PA0025 208964.PA0768 218
208964.PA0025 208964.PA0788 242
208964.PA0025 208964.PA0790 162
208964.PA0025 208964.PA0832 224
208964.PA0025 208964.PA0833 169
208964.PA0025 208964.PA0835 192
208964.PA0025 208964.PA0837 242
208964.PA0025 208964.PA0854 347
208964.PA0025 208964.PA0865 293
208964.PA0025 208964.PA0870 486
208964.PA0025 208964.PA0872 162
208964.PA0025 208964.PA0882 191
208964.PA0025 208964.PA0887 246
208964.PA0025 208964.PA0903 525
208964.PA0025 208964.PA0913 370
208964.PA0025 208964.PA0920 264
208964.PA0025 208964.PA0945 384
208964.PA0025 208964.PA0953 189
208964.PA0025 208964.PA0963 349
208964.PA0025 208964.PA0965 269
208964.PA0025 208964.PA0999 193
208964.PA0025 208964.PA1001 594
208964.PA0025 208964.PA1002 403
208964.PA0025 208964.PA1004 188
208964.PA0025 208964.PA1013 232
208964.PA0025 208964.PA1018 329
208964.PA0025 208964.PA1019 463
208964.PA0025 208964.PA1031 243
208964.PA0025 208964.PA1040 403
208964.PA0025 208964.PA1068 364
208964.PA0025 208964.PA1075 190
208964.PA0025 208964.PA1116 308
208964.PA0025 208964.PA1122 206
208964.PA0025 208964.PA1125 527
208964.PA0025 208964.PA1155 234
208964.PA0025 208964.PA1193 167
208964.PA0025 208964.PA1197 432
208964.PA0025 208964.PA1226 351
208964.PA0025 208964.PA1277 168
208964.PA0025 208964.PA1278 344
208964.PA0025 208964.PA1303 218
208964.PA0025 208964.PA1379 181
208964.PA0025 208964.PA1399 254
208964.PA0025 208964.PA1405 183
208964.PA0025 208964.PA1407 152
208964.PA0025 208964.PA1472 201
208964.PA0025 208964.PA1498 232
208964.PA0025 208964.PA1527 168
208964.PA0025 208964.PA1532 417
208964.PA0025 208964.PA1546 216
208964.PA0025 208964.PA1596 364
208964.PA0025 208964.PA1598 224
208964.PA0025 208964.PA1610 157
208964.PA0025 208964.PA1647 196
208964.PA0025 208964.PA1681 980
208964.PA0025 208964.PA1750 280
208964.PA0025 208964.PA1752 306
208964.PA0025 208964.PA1758 656
208964.PA0025 208964.PA1769 581
208964.PA0025 208964.PA1770 778
208964.PA0025 208964.PA1778 160
208964.PA0025 208964.PA1796 204
208964.PA0025 208964.PA1798 225
208964.PA0025 208964.PA1802 275
208964.PA0025 208964.PA1806 163
208964.PA0025 208964.PA1810 239
208964.PA0025 208964.PA1811 214
208964.PA0025 208964.PA1816 610
208964.PA0025 208964.PA1843 223
208964.PA0025 208964.PA1901 244
208964.PA0025 208964.PA1903 335
208964.PA0025 208964.PA1916 155
208964.PA0025 208964.PA1927 327
208964.PA0025 208964.PA1959 393
208964.PA0025 208964.PA1964 356
208964.PA0025 208964.PA2003 246
208964.PA0025 208964.PA2010 199
208964.PA0025 208964.PA2058 239
208964.PA0025 208964.PA2069 184
208964.PA0025 208964.PA2103 243
208964.PA0025 208964.PA2154 187
208964.PA0025 208964.PA2212 247
208964.PA0025 208964.PA2272 163
208964.PA0025 208964.PA2290 228
208964.PA0025 208964.PA2320 153
208964.PA0025 208964.PA2321 467
208964.PA0025 208964.PA2342 350
208964.PA0025 208964.PA2344 329
208964.PA0025 208964.PA2392 247
208964.PA0025 208964.PA2444 375
208964.PA0025 208964.PA2499 154
208964.PA0025 208964.PA2531 168
208964.PA0025 208964.PA2551 254
208964.PA0025 208964.PA2563 196
208964.PA0025 208964.PA2585 307
208964.PA0025 208964.PA2595 161
208964.PA0025 208964.PA2596 180
208964.PA0025 208964.PA2603 178
208964.PA0025 208964.PA2604 233
208964.PA0025 208964.PA2611 212
208964.PA0025 208964.PA2613 432
208964.PA0025 208964.PA2617 167
208964.PA0025 208964.PA2623 279
208964.PA0025 208964.PA2625 156
208964.PA0025 208964.PA2626 196
208964.PA0025 208964.PA2639 810
208964.PA0025 208964.PA2642 156
208964.PA0025 208964.PA2656 263
208964.PA0025 208964.PA2664 521
208964.PA0025 208964.PA2676 174
208964.PA0025 208964.PA2677 334
208964.PA0025 208964.PA2680 332
208964.PA0025 208964.PA2706 247
208964.PA0025 208964.PA2741 170
208964.PA0025 208964.PA2743 154
208964.PA0025 208964.PA2744 208
208964.PA0025 208964.PA2752 520
208964.PA0025 208964.PA2796 291
208964.PA0025 208964.PA2828 164
208964.PA0025 208964.PA2830 170
208964.PA0025 208964.PA2843 253
208964.PA0025 208964.PA2851 237
208964.PA0025 208964.PA2866 186
208964.PA0025 208964.PA2876 177
208964.PA0025 208964.PA2904 193
208964.PA0025 208964.PA2943 279
208964.PA0025 208964.PA2959 424
208964.PA0025 208964.PA2963 562
208964.PA0025 208964.PA2964 410
208964.PA0025 208964.PA2972 579
208964.PA0025 208964.PA2976 360
208964.PA0025 208964.PA2984 168
208964.PA0025 208964.PA3000 351
208964.PA0025 208964.PA3030 234
208964.PA0025 208964.PA3034 161
208964.PA0025 208964.PA3047 367
208964.PA0025 208964.PA3048 152
208964.PA0025 208964.PA3050 316
208964.PA0025 208964.PA3102 298
208964.PA0025 208964.PA3103 334
208964.PA0025 208964.PA3109 254
208964.PA0025 208964.PA3110 184
208964.PA0025 208964.PA3111 467
208964.PA0025 208964.PA3113 197
208964.PA0025 208964.PA3116 230
208964.PA0025 208964.PA3117 449
208964.PA0025 208964.PA3118 476
208964.PA0025 208964.PA3121 208
208964.PA0025 208964.PA3129 172
208964.PA0025 208964.PA3139 162
208964.PA0025 208964.PA3140 194
208964.PA0025 208964.PA3166 802
208964.PA0025 208964.PA3167 252
208964.PA0025 208964.PA3183 435
208964.PA0025 208964.PA3195 334
208964.PA0025 208964.PA3199 248
208964.PA0025 208964.PA3230 282
208964.PA0025 208964.PA3232 268
208964.PA0025 208964.PA3244 288
208964.PA0025 208964.PA3248 318
208964.PA0025 208964.PA3302 188
208964.PA0025 208964.PA3331 362
208964.PA0025 208964.PA3333 287
208964.PA0025 208964.PA3397 189
208964.PA0025 208964.PA3475 483
208964.PA0025 208964.PA3480 288
208964.PA0025 208964.PA3481 360
208964.PA0025 208964.PA3498 189
208964.PA0025 208964.PA3506 222
208964.PA0025 208964.PA3517 193
208964.PA0025 208964.PA3525 382
208964.PA0025 208964.PA3528 268
208964.PA0025 208964.PA3537 329
208964.PA0025 208964.PA3551 235
208964.PA0025 208964.PA3554 204
208964.PA0025 208964.PA3564 186
208964.PA0025 208964.PA3567 178
208964.PA0025 208964.PA3581 221
208964.PA0025 208964.PA3592 191
208964.PA0025 208964.PA3605 301
208964.PA0025 208964.PA3616 331
208964.PA0025 208964.PA3617 526
208964.PA0025 208964.PA3619 160
208964.PA0025 208964.PA3620 375
208964.PA0025 208964.PA3622 223
208964.PA0025 208964.PA3631 172
208964.PA0025 208964.PA3633 276
208964.PA0025 208964.PA3636 660
208964.PA0025 208964.PA3639 175
208964.PA0025 208964.PA3640 250
208964.PA0025 208964.PA3645 186
208964.PA0025 208964.PA3667 327
208964.PA0025 208964.PA3686 280
208964.PA0025 208964.PA3687 198
208964.PA0025 208964.PA3691 167
208964.PA0025 208964.PA3700 496
208964.PA0025 208964.PA3725 322
208964.PA0025 208964.PA3733 191
208964.PA0025 208964.PA3745 174
208964.PA0025 208964.PA3763 312
208964.PA0025 208964.PA3766 157
208964.PA0025 208964.PA3767 308
208964.PA0025 208964.PA3769 768
208964.PA0025 208964.PA3777 330
208964.PA0025 208964.PA3792 220
208964.PA0025 208964.PA3801 210
208964.PA0025 208964.PA3802 321
208964.PA0025 208964.PA3813 352
208964.PA0025 208964.PA3816 194
208964.PA0025 208964.PA3818 253
208964.PA0025 208964.PA3824 344
208964.PA0025 208964.PA3827 234
208964.PA0025 208964.PA3831 274
208964.PA0025 208964.PA3834 200
208964.PA0025 208964.PA3912 152
208964.PA0025 208964.PA3913 152
208964.PA0025 208964.PA3924 212
208964.PA0025 208964.PA3925 362
208964.PA0025 208964.PA3949 323
208964.PA0025 208964.PA3970 158
208964.PA0025 208964.PA3977 161
208964.PA0025 208964.PA3981 393
208964.PA0025 208964.PA3989 256
208964.PA0025 208964.PA4003 163
208964.PA0025 208964.PA4005 469
208964.PA0025 208964.PA4006 479
208964.PA0025 208964.PA4007 202
208964.PA0025 208964.PA4020 429
208964.PA0025 208964.PA4044 232
208964.PA0025 208964.PA4045 186
208964.PA0025 208964.PA4047 287
208964.PA0025 208964.PA4051 220
208964.PA0025 208964.PA4052 344
208964.PA0025 208964.PA4056 482
208964.PA0025 208964.PA4178 397
208964.PA0025 208964.PA4198 212
208964.PA0025 208964.PA4201 275
208964.PA0025 208964.PA4204 316
208964.PA0025 208964.PA4212 281
208964.PA0025 208964.PA4213 219
208964.PA0025 208964.PA4214 539
208964.PA0025 208964.PA4230 536
208964.PA0025 208964.PA4231 323
208964.PA0025 208964.PA4234 206
208964.PA0025 208964.PA4239 320
208964.PA0025 208964.PA4256 253
208964.PA0025 208964.PA4268 176
208964.PA0025 208964.PA4273 194
208964.PA0025 208964.PA4279 167
208964.PA0025 208964.PA4313 187
208964.PA0025 208964.PA4329 243
208964.PA0025 208964.PA4351 150
208964.PA0025 208964.PA4358 207
208964.PA0025 208964.PA4366 171
208964.PA0025 208964.PA4385 214
208964.PA0025 208964.PA4401 207
208964.PA0025 208964.PA4406 224
208964.PA0025 208964.PA4410 293
208964.PA0025 208964.PA4411 194
208964.PA0025 208964.PA4415 301
208964.PA0025 208964.PA4418 163
208964.PA0025 208964.PA4422 194
208964.PA0025 208964.PA4428 217
208964.PA0025 208964.PA4439 307
208964.PA0025 208964.PA4445 274
208964.PA0025 208964.PA4448 218
208964.PA0025 208964.PA4449 509
208964.PA0025 208964.PA4450 399
208964.PA0025 208964.PA4463 202
208964.PA0025 208964.PA4464 231
208964.PA0025 208964.PA4465 191
208964.PA0025 208964.PA4467 164
208964.PA0025 208964.PA4470 347
208964.PA0025 208964.PA4472 274
208964.PA0025 208964.PA4474 274
208964.PA0025 208964.PA4477 233
208964.PA0025 208964.PA4478 316
208964.PA0025 208964.PA4482 254
208964.PA0025 208964.PA4498 488
208964.PA0025 208964.PA4518 227
208964.PA0025 208964.PA4519 183
208964.PA0025 208964.PA4524 182
208964.PA0025 208964.PA4526 334
208964.PA0025 208964.PA4528 467
208964.PA0025 208964.PA4529 582
208964.PA0025 208964.PA4530 358
208964.PA0025 208964.PA4538 167
208964.PA0025 208964.PA4543 153
208964.PA0025 208964.PA4546 307
208964.PA0025 208964.PA4559 336
208964.PA0025 208964.PA4561 448
208964.PA0025 208964.PA4565 244
208964.PA0025 208964.PA4602 375
208964.PA0025 208964.PA4615 189
208964.PA0025 208964.PA4655 201
208964.PA0025 208964.PA4663 243
208964.PA0025 208964.PA4678 214
208964.PA0025 208964.PA4694 425
208964.PA0025 208964.PA4696 347
208964.PA0025 208964.PA4700 297
208964.PA0025 208964.PA4729 221
208964.PA0025 208964.PA4730 274
208964.PA0025 208964.PA4732 280
208964.PA0025 208964.PA4748 257
208964.PA0025 208964.PA4750 152
208964.PA0025 208964.PA4753 468
208964.PA0025 208964.PA4756 200
208964.PA0025 208964.PA4758 346
208964.PA0025 208964.PA4759 360
208964.PA0025 208964.PA4761 456
208964.PA0025 208964.PA4762 277
208964.PA0025 208964.PA4764 576
208964.PA0025 208964.PA4766 192
208964.PA0025 208964.PA4788 463
208964.PA0025 208964.PA4827 369
208964.PA0025 208964.PA4846 984
208964.PA0025 208964.PA4847 152
208964.PA0025 208964.PA4852 170
208964.PA0025 208964.PA4855 313
208964.PA0025 208964.PA4865 218
208964.PA0025 208964.PA4872 177
208964.PA0025 208964.PA4884 176
208964.PA0025 208964.PA4889 189
208964.PA0025 208964.PA4901 614
208964.PA0025 208964.PA4905 200
208964.PA0025 208964.PA4917 242
208964.PA0025 208964.PA4931 274
208964.PA0025 208964.PA4932 224
208964.PA0025 208964.PA4935 349
208964.PA0025 208964.PA4937 494
208964.PA0025 208964.PA4945 238
208964.PA0025 208964.PA4946 633
208964.PA0025 208964.PA4952 163
208964.PA0025 208964.PA4957 340
208964.PA0025 208964.PA4968 236
208964.PA0025 208964.PA4976 151
208964.PA0025 208964.PA5005 158
208964.PA0025 208964.PA5013 290
208964.PA0025 208964.PA5015 188
208964.PA0025 208964.PA5016 310
208964.PA0025 208964.PA5023 175
208964.PA0025 208964.PA5034 410
208964.PA0025 208964.PA5036 304
208964.PA0025 208964.PA5038 992
208964.PA0025 208964.PA5039 999
208964.PA0025 208964.PA5040 238
208964.PA0025 208964.PA5044 334
208964.PA0025 208964.PA5045 163
208964.PA0025 208964.PA5051 232
208964.PA0025 208964.PA5060 200
208964.PA0025 208964.PA5063 301
208964.PA0025 208964.PA5066 341
208964.PA0025 208964.PA5070 357
208964.PA0025 208964.PA5110 306
208964.PA0025 208964.PA5119 540
208964.PA0025 208964.PA5140 227
208964.PA0025 208964.PA5147 194
208964.PA0025 208964.PA5173 234
208964.PA0025 208964.PA5184 589
208964.PA0025 208964.PA5207 320
208964.PA0025 208964.PA5208 319
208964.PA0025 208964.PA5210 334
208964.PA0025 208964.PA5224 488
208964.PA0025 208964.PA5239 298
208964.PA0025 208964.PA5243 548
208964.PA0025 208964.PA5252 289
208964.PA0025 208964.PA5263 151
208964.PA0025 208964.PA5277 333
208964.PA0025 208964.PA5278 296
208964.PA0025 208964.PA5286 198
208964.PA0025 208964.PA5288 193
208964.PA0025 208964.PA5296 292
208964.PA0025 208964.PA5298 216
208964.PA0025 208964.PA5320 277
208964.PA0025 208964.PA5323 392
208964.PA0025 208964.PA5331 203
208964.PA0025 208964.PA5332 159
208964.PA0025 208964.PA5336 307
208964.PA0025 208964.PA5357 383
208964.PA0025 208964.PA5411 189
208964.PA0025 208964.PA5415 375
208964.PA0025 208964.PA5426 533
208964.PA0025 208964.PA5429 201
208964.PA0025 208964.PA5439 435
208964.PA0025 208964.PA5440 152
208964.PA0025 208964.PA5453 167
208964.PA0025 208964.PA5454 301
208964.PA0025 208964.PA5457 472
208964.PA0025 208964.PA5459 157
208964.PA0025 208964.PA5489 193
208964.PA0025 208964.PA5493 424
208964.PA0025 208964.PA5509 393
208964.PA0025 208964.PA5523 165
208964.PA0025 208964.PA5531 207
208964.PA0025 208964.PA5549 405
208964.PA0025 208964.PA5570 171
208964.PA0026 208964.PA0014 328
208964.PA0026 208964.PA0021 329
208964.PA0026 208964.PA0022 213
208964.PA0026 208964.PA0023 352
208964.PA0026 208964.PA0024 450
208964.PA0026 208964.PA0025 569
208964.PA0026 208964.PA0027 975
208964.PA0026 208964.PA0028 967
208964.PA0026 208964.PA0031 552
208964.PA0026 208964.PA0166 213
208964.PA0026 208964.PA0251 360
208964.PA0026 208964.PA0308 369
208964.PA0026 208964.PA0485 218
208964.PA0026 208964.PA0507 182
208964.PA0026 208964.PA0508 182
208964.PA0026 208964.PA0515 152
208964.PA0026 208964.PA0622 363
208964.PA0026 208964.PA0792 351
208964.PA0026 208964.PA0843 368
208964.PA0026 208964.PA0844 770
208964.PA0026 208964.PA1148 329
208964.PA0026 208964.PA1169 550
208964.PA0026 208964.PA1245 360
208964.PA0026 208964.PA1288 183
208964.PA0026 208964.PA1363 215
208964.PA0026 208964.PA1764 183
208964.PA0026 208964.PA1867 190
208964.PA0026 208964.PA2011 363
208964.PA0026 208964.PA2012 327
208964.PA0026 208964.PA2014 327
208964.PA0026 208964.PA2223 196
208964.PA0026 208964.PA2263 460
208964.PA0026 208964.PA2264 481
208964.PA0026 208964.PA2267 489
208964.PA0026 208964.PA2320 367
208964.PA0026 208964.PA2458 329
208964.PA0026 208964.PA2542 190
208964.PA0026 208964.PA2543 190
208964.PA0026 208964.PA2815 351
208964.PA0026 208964.PA2863 218
208964.PA0026 208964.PA2966 484
208964.PA0026 208964.PA3014 218
208964.PA0026 208964.PA3112 163
208964.PA0026 208964.PA3133 215
208964.PA0026 208964.PA3300 427
208964.PA0026 208964.PA3319 772
208964.PA0026 208964.PA3415 350
208964.PA0026 208964.PA3464 768
208964.PA0026 208964.PA3569 221
208964.PA0026 208964.PA5112 229
208964.PA0026 208964.PA5361 219
208964.PA0026 208964.PA5484 327
208964.PA0027 208964.PA0015 175
208964.PA0027 208964.PA0023 352
208964.PA0027 208964.PA0024 450
208964.PA0027 208964.PA0025 569
208964.PA0027 208964.PA0026 975
208964.PA0027 208964.PA0028 982
208964.PA0027 208964.PA0045 190
208964.PA0027 208964.PA0046 163
208964.PA0027 208964.PA0047 235
208964.PA0027 208964.PA0074 171
208964.PA0027 208964.PA0076 293
208964.PA0027 208964.PA0116 150
208964.PA0027 208964.PA0117 170
208964.PA0027 208964.PA0181 171
208964.PA0027 208964.PA0198 255
208964.PA0027 208964.PA0199 161
208964.PA0027 208964.PA0209 204
208964.PA0027 208964.PA0237 243
208964.PA0027 208964.PA0259 267
208964.PA0027 208964.PA0260 152
208964.PA0027 208964.PA0308 772
208964.PA0027 208964.PA0321 172
208964.PA0027 208964.PA0334 174
208964.PA0027 208964.PA0341 221
208964.PA0027 208964.PA0348 156
208964.PA0027 208964.PA0372 167
208964.PA0027 208964.PA0382 150
208964.PA0027 208964.PA0397 162
208964.PA0027 208964.PA0418 203
208964.PA0027 208964.PA0421 197
208964.PA0027 208964.PA0469 201
208964.PA0027 208964.PA0485 692
208964.PA0027 208964.PA0488 180
208964.PA0027 208964.PA0544 183
208964.PA0027 208964.PA0562 276
208964.PA0027 208964.PA0572 211
208964.PA0027 208964.PA0590 160
208964.PA0027 208964.PA0591 157
208964.PA0027 208964.PA0592 305
208964.PA0027 208964.PA0593 259
208964.PA0027 208964.PA0595 258
208964.PA0027 208964.PA0596 180
208964.PA0027 208964.PA0597 150
208964.PA0027 208964.PA0600 159
208964.PA0027 208964.PA0643 156
208964.PA0027 208964.PA0671 155
208964.PA0027 208964.PA0682 156
208964.PA0027 208964.PA0699 353
208964.PA0027 208964.PA0708 176
208964.PA0027 208964.PA0737 261
208964.PA0027 208964.PA0744 253
208964.PA0027 208964.PA0770 152
208964.PA0027 208964.PA0816 162
208964.PA0027 208964.PA0909 255
208964.PA0027 208964.PA0930 174
208964.PA0027 208964.PA0931 165
208964.PA0027 208964.PA0992 209
208964.PA0027 208964.PA0993 168
208964.PA0027 208964.PA0997 223
208964.PA0027 208964.PA1035 158
208964.PA0027 208964.PA1150 260
208964.PA0027 208964.PA1170 305
208964.PA0027 208964.PA1211 310
208964.PA0027 208964.PA1227 178
208964.PA0027 208964.PA1234 406
208964.PA0027 208964.PA1255 153
208964.PA0027 208964.PA1258 155
208964.PA0027 208964.PA1294 266
208964.PA0027 208964.PA1306 291
208964.PA0027 208964.PA1309 206
208964.PA0027 208964.PA1314 160
208964.PA0027 208964.PA1328 173
208964.PA0027 208964.PA1409 172
208964.PA0027 208964.PA1416 179
208964.PA0027 208964.PA1431 361
208964.PA0027 208964.PA1432 153
208964.PA0027 208964.PA1484 159
208964.PA0027 208964.PA1494 153
208964.PA0027 208964.PA1498 221
208964.PA0027 208964.PA1548 153
208964.PA0027 208964.PA1567 152
208964.PA0027 208964.PA1570 150
208964.PA0027 208964.PA1582 210
208964.PA0027 208964.PA1665 164
208964.PA0027 208964.PA1671 171
208964.PA0027 208964.PA1680 151
208964.PA0027 208964.PA1688 281
208964.PA0027 208964.PA1759 157
208964.PA0027 208964.PA1763 242
208964.PA0027 208964.PA1765 185
208964.PA0027 208964.PA1782 171
208964.PA0027 208964.PA1793 190
208964.PA0027 208964.PA1875 180
208964.PA0027 208964.PA1876 172
208964.PA0027 208964.PA1951 224
208964.PA0027 208964.PA1952 162
208964.PA0027 208964.PA1996 460
208964.PA0027 208964.PA2016 297
208964.PA0027 208964.PA2044 229
208964.PA0027 208964.PA2075 243
208964.PA0027 208964.PA2131 157
208964.PA0027 208964.PA2136 188
208964.PA0027 208964.PA2212 259
208964.PA0027 208964.PA2360 232
208964.PA0027 208964.PA2361 225
208964.PA0027 208964.PA2368 306
208964.PA0027 208964.PA2392 258
208964.PA0027 208964.PA2418 155
208964.PA0027 208964.PA2426 329
208964.PA0027 208964.PA2502 171
208964.PA0027 208964.PA2583 177
208964.PA0027 208964.PA2619 168
208964.PA0027 208964.PA2623 160
208964.PA0027 208964.PA2727 174
208964.PA0027 208964.PA2728 168
208964.PA0027 208964.PA2751 195
208964.PA0027 208964.PA2783 363
208964.PA0027 208964.PA2835 165
208964.PA0027 208964.PA2845 217
208964.PA0027 208964.PA2854 172
208964.PA0027 208964.PA2946 186
208964.PA0027 208964.PA2986 202
208964.PA0027 208964.PA2988 234
208964.PA0027 208964.PA3002 258
208964.PA0027 208964.PA3003 158
208964.PA0027 208964.PA3023 152
208964.PA0027 208964.PA3028 168
208964.PA0027 208964.PA3029 168
208964.PA0027 208964.PA3087 160
208964.PA0027 208964.PA3148 164
208964.PA0027 208964.PA3166 182
208964.PA0027 208964.PA3208 454
208964.PA0027 208964.PA3227 280
208964.PA0027 208964.PA3234 184
208964.PA0027 208964.PA3235 463
208964.PA0027 208964.PA3260 167
208964.PA0027 208964.PA3261 203
208964.PA0027 208964.PA3262 194
208964.PA0027 208964.PA3288 154
208964.PA0027 208964.PA3295 240
208964.PA0027 208964.PA3339 174
208964.PA0027 208964.PA3420 179
208964.PA0027 208964.PA3447 155
208964.PA0027 208964.PA3464 152
208964.PA0027 208964.PA3476 191
208964.PA0027 208964.PA3477 168
208964.PA0027 208964.PA3483 177
208964.PA0027 208964.PA3484 196
208964.PA0027 208964.PA3544 161
208964.PA0027 208964.PA3613 154
208964.PA0027 208964.PA3639 168
208964.PA0027 208964.PA3669 205
208964.PA0027 208964.PA3679 154
208964.PA0027 208964.PA3712 191
208964.PA0027 208964.PA3717 194
208964.PA0027 208964.PA3736 227
208964.PA0027 208964.PA3753 214
208964.PA0027 208964.PA3774 172
208964.PA0027 208964.PA3785 222
208964.PA0027 208964.PA3796 152
208964.PA0027 208964.PA3797 170
208964.PA0027 208964.PA3866 161
208964.PA0027 208964.PA3871 280
208964.PA0027 208964.PA3872 180
208964.PA0027 208964.PA3873 180
208964.PA0027 208964.PA3874 180
208964.PA0027 208964.PA3875 178
208964.PA0027 208964.PA3893 180
208964.PA0027 208964.PA3914 168
208964.PA0027 208964.PA3915 168
208964.PA0027 208964.PA3946 174
208964.PA0027 208964.PA3995 235
208964.PA0027 208964.PA4052 197
208964.PA0027 208964.PA4073 185
208964.PA0027 208964.PA4081 169
208964.PA0027 208964.PA4138 163
208964.PA0027 208964.PA4143 172
208964.PA0027 208964.PA4175 352
208964.PA0027 208964.PA4176 156
208964.PA0027 208964.PA4197 187
208964.PA0027 208964.PA4232 167
208964.PA0027 208964.PA4252 163
208964.PA0027 208964.PA4269 287
208964.PA0027 208964.PA4270 174
208964.PA0027 208964.PA4275 168
208964.PA0027 208964.PA4278 190
208964.PA0027 208964.PA4294 215
208964.PA0027 208964.PA4299 270
208964.PA0027 208964.PA4304 155
208964.PA0027 208964.PA4337 278
208964.PA0027 208964.PA4345 154
208964.PA0027 208964.PA4348 220
208964.PA0027 208964.PA4389 162
208964.PA0027 208964.PA4397 151
208964.PA0027 208964.PA4402 180
208964.PA0027 208964.PA4407 150
208964.PA0027 208964.PA4408 163
208964.PA0027 208964.PA4433 167
208964.PA0027 208964.PA4498 172
208964.PA0027 208964.PA4529 161
208964.PA0027 208964.PA4572 194
208964.PA0027 208964.PA4584 167
208964.PA0027 208964.PA4624 175
208964.PA0027 208964.PA4625 230
208964.PA0027 208964.PA4651 177
208964.PA0027 208964.PA4672 198
208964.PA0027 208964.PA4682 220
208964.PA0027 208964.PA4697 153
208964.PA0027 208964.PA4736 188
208964.PA0027 208964.PA4739 228
208964.PA0027 208964.PA4748 156
208964.PA0027 208964.PA4773 169
208964.PA0027 208964.PA4777 154
208964.PA0027 208964.PA4836 216
208964.PA0027 208964.PA4840 153
208964.PA0027 208964.PA4888 167
208964.PA0027 208964.PA4930 168
208964.PA0027 208964.PA5006 171
208964.PA0027 208964.PA5033 170
208964.PA0027 208964.PA5105 178
208964.PA0027 208964.PA5135 178
208964.PA0027 208964.PA5136 160
208964.PA0027 208964.PA5145 151
208964.PA0027 208964.PA5188 182
208964.PA0027 208964.PA5251 160
208964.PA0027 208964.PA5254 194
208964.PA0027 208964.PA5448 156
208964.PA0027 208964.PA5455 188
208964.PA0027 208964.PA5472 173
208964.PA0027 208964.PA5495 174
208964.PA0027 208964.PA5536 279
208964.PA0027 208964.PA5568 163
208964.PA0028 208964.PA0023 326
208964.PA0028 208964.PA0024 450
208964.PA0028 208964.PA0025 569
208964.PA0028 208964.PA0026 967
208964.PA0028 208964.PA0027 982
208964.PA0028 208964.PA0049 223
208964.PA0028 208964.PA0064 389
208964.PA0028 208964.PA0073 152
208964.PA0028 208964.PA0124 402
208964.PA0028 208964.PA0184 158
208964.PA0028 208964.PA0254 168
208964.PA0028 208964.PA0308 772
208964.PA0028 208964.PA0348 341
208964.PA0028 208964.PA0418 566
208964.PA0028 208964.PA0468 185
208964.PA0028 208964.PA0485 692
208964.PA0028 208964.PA0542 151
208964.PA0028 208964.PA0625 449
208964.PA0028 208964.PA0684 242
208964.PA0028 208964.PA0724 268
208964.PA0028 208964.PA0737 583
208964.PA0028 208964.PA0742 467
208964.PA0028 208964.PA0843 701
208964.PA0028 208964.PA1088 169
208964.PA0028 208964.PA1140 526
208964.PA0028 208964.PA1206 241
208964.PA0028 208964.PA1218 244
208964.PA0028 208964.PA1234 170
208964.PA0028 208964.PA1245 246
208964.PA0028 208964.PA1251 178
208964.PA0028 208964.PA1310 150
208964.PA0028 208964.PA1365 271
208964.PA0028 208964.PA1383 272
208964.PA0028 208964.PA1390 180
208964.PA0028 208964.PA1431 361
208964.PA0028 208964.PA1441 247
208964.PA0028 208964.PA1457 305
208964.PA0028 208964.PA1486 239
208964.PA0028 208964.PA1509 191
208964.PA0028 208964.PA1523 216
208964.PA0028 208964.PA1600 235
208964.PA0028 208964.PA1644 200
208964.PA0028 208964.PA1688 160
208964.PA0028 208964.PA1698 283
208964.PA0028 208964.PA1740 275
208964.PA0028 208964.PA1765 170
208964.PA0028 208964.PA1771 210
208964.PA0028 208964.PA1834 482
208964.PA0028 208964.PA1841 179
208964.PA0028 208964.PA1860 577
208964.PA0028 208964.PA1921 246
208964.PA0028 208964.PA1990 543
208964.PA0028 208964.PA2066 208
208964.PA0028 208964.PA2075 468
208964.PA0028 208964.PA2081 171
208964.PA0028 208964.PA2083 184
208964.PA0028 208964.PA2115 157
208964.PA0028 208964.PA2191 193
208964.PA0028 208964.PA2251 168
208964.PA0028 208964.PA2266 228
208964.PA0028 208964.PA2331 153
208964.PA0028 208964.PA2342 168
208964.PA0028 208964.PA2374 306
208964.PA0028 208964.PA2377 760
208964.PA0028 208964.PA2421 175
208964.PA0028 208964.PA2426 329
208964.PA0028 208964.PA2440 184
208964.PA0028 208964.PA2462 152
208964.PA0028 208964.PA2470 150
208964.PA0028 208964.PA2474 150
208964.PA0028 208964.PA2476 171
208964.PA0028 208964.PA2477 376
208964.PA0028 208964.PA2478 190
208964.PA0028 208964.PA2480 179
208964.PA0028 208964.PA2503 163
208964.PA0028 208964.PA2505 154
208964.PA0028 208964.PA2627 156
208964.PA0028 208964.PA2765 329
208964.PA0028 208964.PA2783 286
208964.PA0028 208964.PA2786 161
208964.PA0028 208964.PA2871 165
208964.PA0028 208964.PA2872 226
208964.PA0028 208964.PA2886 159
208964.PA0028 208964.PA2893 267
208964.PA0028 208964.PA2934 253
208964.PA0028 208964.PA2977 527
208964.PA0028 208964.PA3003 388
208964.PA0028 208964.PA3015 207
208964.PA0028 208964.PA3054 303
208964.PA0028 208964.PA3076 251
208964.PA0028 208964.PA3078 288
208964.PA0028 208964.PA3090 338
208964.PA0028 208964.PA3091 188
208964.PA0028 208964.PA3095 156
208964.PA0028 208964.PA3111 158
208964.PA0028 208964.PA3115 185
208964.PA0028 208964.PA3172 196
208964.PA0028 208964.PA3182 178
208964.PA0028 208964.PA3185 185
208964.PA0028 208964.PA3205 250
208964.PA0028 208964.PA3217 166
208964.PA0028 208964.PA3234 184
208964.PA0028 208964.PA3235 463
208964.PA0028 208964.PA3283 184
208964.PA0028 208964.PA3293 207
208964.PA0028 208964.PA3306 154
208964.PA0028 208964.PA3331 158
208964.PA0028 208964.PA3338 198
208964.PA0028 208964.PA3352 203
208964.PA0028 208964.PA3426 158
208964.PA0028 208964.PA3439 181
208964.PA0028 208964.PA3475 314
208964.PA0028 208964.PA3476 191
208964.PA0028 208964.PA3477 168
208964.PA0028 208964.PA3483 219
208964.PA0028 208964.PA3498 158
208964.PA0028 208964.PA3520 172
208964.PA0028 208964.PA3554 161
208964.PA0028 208964.PA3633 251
208964.PA0028 208964.PA3644 161
208964.PA0028 208964.PA3669 194
208964.PA0028 208964.PA3734 401
208964.PA0028 208964.PA3791 255
208964.PA0028 208964.PA3855 261
208964.PA0028 208964.PA3863 191
208964.PA0028 208964.PA3912 203
208964.PA0028 208964.PA3978 155
208964.PA0028 208964.PA3994 151
208964.PA0028 208964.PA4005 162
208964.PA0028 208964.PA4020 233
208964.PA0028 208964.PA4040 248
208964.PA0028 208964.PA4087 283
208964.PA0028 208964.PA4162 168
208964.PA0028 208964.PA4163 190
208964.PA0028 208964.PA4175 425
208964.PA0028 208964.PA4188 164
208964.PA0028 208964.PA4229 231
208964.PA0028 208964.PA4258 193
208964.PA0028 208964.PA4271 192
208964.PA0028 208964.PA4291 160
208964.PA0028 208964.PA4324 234
208964.PA0028 208964.PA4325 189
208964.PA0028 208964.PA4337 155
208964.PA0028 208964.PA4338 150
208964.PA0028 208964.PA4411 640
208964.PA0028 208964.PA4420 165
208964.PA0028 208964.PA4423 158
208964.PA0028 208964.PA4450 334
208964.PA0028 208964.PA4510 176
208964.PA0028 208964.PA4571 427
208964.PA0028 208964.PA4590 200
208964.PA0028 208964.PA4619 215
208964.PA0028 208964.PA4625 293
208964.PA0028 208964.PA4672 154
208964.PA0028 208964.PA4675 306
208964.PA0028 208964.PA4679 173
208964.PA0028 208964.PA4744 169
208964.PA0028 208964.PA4745 189
208964.PA0028 208964.PA4824 151
208964.PA0028 208964.PA4841 158
208964.PA0028 208964.PA4905 158
208964.PA0028 208964.PA4955 213
208964.PA0028 208964.PA4961 163
208964.PA0028 208964.PA4966 172
208964.PA0028 208964.PA4996 281
208964.PA0028 208964.PA4998 150
208964.PA0028 208964.PA5031 166
208964.PA0028 208964.PA5039 258
208964.PA0028 208964.PA5051 270
208964.PA0028 208964.PA5060 438
208964.PA0028 208964.PA5061 353
208964.PA0028 208964.PA5113 158
208964.PA0028 208964.PA5123 315
208964.PA0028 208964.PA5150 235
208964.PA0028 208964.PA5193 206
208964.PA0028 208964.PA5226 219
208964.PA0028 208964.PA5275 302
208964.PA0028 208964.PA5292 752
208964.PA0028 208964.PA5307 208
208964.PA0028 208964.PA5327 193
208964.PA0028 208964.PA5368 151
208964.PA0028 208964.PA5446 201
208964.PA0028 208964.PA5455 331
208964.PA0028 208964.PA5456 171
208964.PA0028 208964.PA5502 689
208964.PA0028 208964.PA5554 159
208964.PA0029 208964.PA0025 196
208964.PA0029 208964.PA0030 861
208964.PA0029 208964.PA0031 840
208964.PA0029 208964.PA0032 613
208964.PA0029 208964.PA0037 151
208964.PA0029 208964.PA0067 162
208964.PA0029 208964.PA0102 371
208964.PA0029 208964.PA0103 323
208964.PA0029 208964.PA0147 160
208964.PA0029 208964.PA0163 269
208964.PA0029 208964.PA0170 156
208964.PA0029 208964.PA0171 150
208964.PA0029 208964.PA0183 161
208964.PA0029 208964.PA0202 154
208964.PA0029 208964.PA0283 208
208964.PA0029 208964.PA0354 249
208964.PA0029 208964.PA0390 205
208964.PA0029 208964.PA0428 163
208964.PA0029 208964.PA0477 156
208964.PA0029 208964.PA0480 256
208964.PA0029 208964.PA0510 171
208964.PA0029 208964.PA0521 157
208964.PA0029 208964.PA0524 235
208964.PA0029 208964.PA0546 160
208964.PA0029 208964.PA0552 218
208964.PA0029 208964.PA0584 351
208964.PA0029 208964.PA0586 272
208964.PA0029 208964.PA0587 272
208964.PA0029 208964.PA0588 268
208964.PA0029 208964.PA0589 253
208964.PA0029 208964.PA0590 228
208964.PA0029 208964.PA0591 228
208964.PA0029 208964.PA0592 204
208964.PA0029 208964.PA0593 203
208964.PA0029 208964.PA0594 203
208964.PA0029 208964.PA0595 203
208964.PA0029 208964.PA0596 203
208964.PA0029 208964.PA0597 203
208964.PA0029 208964.PA0598 203
208964.PA0029 208964.PA0730 224
208964.PA0029 208964.PA0733 188
208964.PA0029 208964.PA0770 198
208964.PA0029 208964.PA0779 151
208964.PA0029 208964.PA0780 275
208964.PA0029 208964.PA0798 190
208964.PA0029 208964.PA0930 198
208964.PA0029 208964.PA0932 178
208964.PA0029 208964.PA0972 157
208964.PA0029 208964.PA1003 155
208964.PA0029 208964.PA1007 275
208964.PA0029 208964.PA1010 191
208964.PA0029 208964.PA1044 157
208964.PA0029 208964.PA1050 229
208964.PA0029 208964.PA1086 217
208964.PA0029 208964.PA1109 275
208964.PA0029 208964.PA1125 274
208964.PA0029 208964.PA1200 240
208964.PA0029 208964.PA1217 465
208964.PA0029 208964.PA1293 169
208964.PA0029 208964.PA1307 284
208964.PA0029 208964.PA1311 269
208964.PA0029 208964.PA1346 165
208964.PA0029 208964.PA1384 274
208964.PA0029 208964.PA1392 204
208964.PA0029 208964.PA1393 176
208964.PA0029 208964.PA1403 151
208964.PA0029 208964.PA1407 170
208964.PA0029 208964.PA1454 161
208964.PA0029 208964.PA1526 164
208964.PA0029 208964.PA1546 165
208964.PA0029 208964.PA1588 164
208964.PA0029 208964.PA1619 275
208964.PA0029 208964.PA1625 191
208964.PA0029 208964.PA1645 368
208964.PA0029 208964.PA1647 249
208964.PA0029 208964.PA1681 275
208964.PA0029 208964.PA1694 363
208964.PA0029 208964.PA1726 163
208964.PA0029 208964.PA1749 168
208964.PA0029 208964.PA1771 173
208964.PA0029 208964.PA1778 171
208964.PA0029 208964.PA1781 239
208964.PA0029 208964.PA1793 179
208964.PA0029 208964.PA1869 414
208964.PA0029 208964.PA1877 465
208964.PA0029 208964.PA1983 355
208964.PA0029 208964.PA1994 177
208964.PA0029 208964.PA2052 196
208964.PA0029 208964.PA2053 257
208964.PA0029 208964.PA2067 156
208964.PA0029 208964.PA2124 254
208964.PA0029 208964.PA2142 195
208964.PA0029 208964.PA2261 351
208964.PA0029 208964.PA2262 435
208964.PA0029 208964.PA2263 184
208964.PA0029 208964.PA2281 275
208964.PA0029 208964.PA2345 572
208964.PA0029 208964.PA2395 188
208964.PA0029 208964.PA2397 190
208964.PA0029 208964.PA2405 173
208964.PA0029 208964.PA2414 369
208964.PA0029 208964.PA2563 350
208964.PA0029 208964.PA2603 572
208964.PA0029 208964.PA2606 199
208964.PA0029 208964.PA2611 181
208964.PA0029 208964.PA2680 187
208964.PA0029 208964.PA2687 195
208964.PA0029 208964.PA2736 159
208964.PA0029 208964.PA2787 158
208964.PA0029 208964.PA2795 154
208964.PA0029 208964.PA2803 269
208964.PA0029 208964.PA2840 163
208964.PA0029 208964.PA2862 162
208964.PA0029 208964.PA2915 488
208964.PA0029 208964.PA2966 667
208964.PA0029 208964.PA2975 159
208964.PA0029 208964.PA2987 267
208964.PA0029 208964.PA3004 192
208964.PA0029 208964.PA3117 200
208964.PA0029 208964.PA3129 154
208964.PA0029 208964.PA3131 196
208964.PA0029 208964.PA3181 196
208964.PA0029 208964.PA3191 150
208964.PA0029 208964.PA3198 239
208964.PA0029 208964.PA3206 202
208964.PA0029 208964.PA3269 275
208964.PA0029 208964.PA3334 411
208964.PA0029 208964.PA3347 154
208964.PA0029 208964.PA3435 160
208964.PA0029 208964.PA3466 175
208964.PA0029 208964.PA3479 224
208964.PA0029 208964.PA3482 491
208964.PA0029 208964.PA3541 234
208964.PA0029 208964.PA3544 250
208964.PA0029 208964.PA3687 333
208964.PA0029 208964.PA3694 275
208964.PA0029 208964.PA3695 275
208964.PA0029 208964.PA3696 275
208964.PA0029 208964.PA3697 276
208964.PA0029 208964.PA3699 277
208964.PA0029 208964.PA3700 333
208964.PA0029 208964.PA3701 335
208964.PA0029 208964.PA3705 202
208964.PA0029 208964.PA3710 254
208964.PA0029 208964.PA3750 194
208964.PA0029 208964.PA3799 239
208964.PA0029 208964.PA3800 178
208964.PA0029 208964.PA3834 264
208964.PA0029 208964.PA3851 172
208964.PA0029 208964.PA3861 163
208964.PA0029 208964.PA3943 229
208964.PA0029 208964.PA3950 163
208964.PA0029 208964.PA4025 191
208964.PA0029 208964.PA4094 275
208964.PA0029 208964.PA4100 254
208964.PA0029 208964.PA4130 153
208964.PA0029 208964.PA4142 467
208964.PA0029 208964.PA4165 187
208964.PA0029 208964.PA4191 152
208964.PA0029 208964.PA4212 193
208964.PA0029 208964.PA4213 210
208964.PA0029 208964.PA4214 188
208964.PA0029 208964.PA4218 161
208964.PA0029 208964.PA4283 158
208964.PA0029 208964.PA4284 188
208964.PA0029 208964.PA4288 269
208964.PA0029 208964.PA4408 150
208964.PA0029 208964.PA4442 184
208964.PA0029 208964.PA4504 239
208964.PA0029 208964.PA4520 221
208964.PA0029 208964.PA4532 159
208964.PA0029 208964.PA4564 152
208964.PA0029 208964.PA4574 264
208964.PA0029 208964.PA4588 208
208964.PA0029 208964.PA4622 179
208964.PA0029 208964.PA4656 156
208964.PA0029 208964.PA4670 191
208964.PA0029 208964.PA4671 238
208964.PA0029 208964.PA4672 256
208964.PA0029 208964.PA4673 260
208964.PA0029 208964.PA4676 453
208964.PA0029 208964.PA4684 180
208964.PA0029 208964.PA4685 240
208964.PA0029 208964.PA4729 275
208964.PA0029 208964.PA4730 275
208964.PA0029 208964.PA4772 163
208964.PA0029 208964.PA4781 155
208964.PA0029 208964.PA4804 191
208964.PA0029 208964.PA4852 300
208964.PA0029 208964.PA4857 178
208964.PA0029 208964.PA4911 154
208964.PA0029 208964.PA4967 275
208964.PA0029 208964.PA5096 260
208964.PA0029 208964.PA5139 156
208964.PA0029 208964.PA5281 200
208964.PA0029 208964.PA5290 268
208964.PA0029 208964.PA5320 180
208964.PA0029 208964.PA5339 262
208964.PA0029 208964.PA5372 254
208964.PA0029 208964.PA5378 260
208964.PA0029 208964.PA5388 260
208964.PA0029 208964.PA5540 152
208964.PA0029 208964.PA5549 191
208964.PA0030 208964.PA0029 861
208964.PA0030 208964.PA0031 897
208964.PA0030 208964.PA0032 735
208964.PA0030 208964.PA1946 157
208964.PA0030 208964.PA2368 201
208964.PA0030 208964.PA2766 191
208964.PA0030 208964.PA2911 158
208964.PA0030 208964.PA3236 231
208964.PA0030 208964.PA3497 204
208964.PA0030 208964.PA3778 157
208964.PA0030 208964.PA3857 276
208964.PA0030 208964.PA4335 160
208964.PA0030 208964.PA4779 164
208964.PA0030 208964.PA4930 181
208964.PA0030 208964.PA5094 972
208964.PA0030 208964.PA5095 972
208964.PA0030 208964.PA5096 266
208964.PA0030 208964.PA5374 212
208964.PA0030 208964.PA5376 972
208964.PA0030 208964.PA5377 972
208964.PA0030 208964.PA5380 161
208964.PA0030 208964.PA5398 354
208964.PA0030 208964.PA5410 236
208964.PA0031 208964.PA0014 463
208964.PA0031 208964.PA0021 466
208964.PA0031 208964.PA0022 358
208964.PA0031 208964.PA0026 552
208964.PA0031 208964.PA0029 840
208964.PA0031 208964.PA0030 897
208964.PA0031 208964.PA0032 765
208964.PA0031 208964.PA0071 305
208964.PA0031 208964.PA0117 165
208964.PA0031 208964.PA0118 444
208964.PA0031 208964.PA0127 233
208964.PA0031 208964.PA0143 188
208964.PA0031 208964.PA0166 360
208964.PA0031 208964.PA0172 152
208964.PA0031 208964.PA0183 622
208964.PA0031 208964.PA0186 166
208964.PA0031 208964.PA0197 208
208964.PA0031 208964.PA0231 211
208964.PA0031 208964.PA0251 548
208964.PA0031 208964.PA0259 229
208964.PA0031 208964.PA0467 217
208964.PA0031 208964.PA0480 451
208964.PA0031 208964.PA0515 329
208964.PA0031 208964.PA0534 177
208964.PA0031 208964.PA0576 169
208964.PA0031 208964.PA0607 184
208964.PA0031 208964.PA0652 173
208964.PA0031 208964.PA0658 201
208964.PA0031 208964.PA0759 230
208964.PA0031 208964.PA0810 196
208964.PA0031 208964.PA0842 159
208964.PA0031 208964.PA0862 277
208964.PA0031 208964.PA0880 205
208964.PA0031 208964.PA0883 176
208964.PA0031 208964.PA0924 435
208964.PA0031 208964.PA1208 219
208964.PA0031 208964.PA1213 268
208964.PA0031 208964.PA1367 225
208964.PA0031 208964.PA1523 229
208964.PA0031 208964.PA1524 397
208964.PA0031 208964.PA1533 154
208964.PA0031 208964.PA1534 184
208964.PA0031 208964.PA1610 351
208964.PA0031 208964.PA1647 273
208964.PA0031 208964.PA1665 155
208964.PA0031 208964.PA1689 190
208964.PA0031 208964.PA1752 208
208964.PA0031 208964.PA1908 208
208964.PA0031 208964.PA1955 160
208964.PA0031 208964.PA1994 169
208964.PA0031 208964.PA2008 262
208964.PA0031 208964.PA2009 250
208964.PA0031 208964.PA2095 192
208964.PA0031 208964.PA2124 474
208964.PA0031 208964.PA2223 774
208964.PA0031 208964.PA2254 230
208964.PA0031 208964.PA2255 286
208964.PA0031 208964.PA2333 356
208964.PA0031 208964.PA2386 637
208964.PA0031 208964.PA2388 151
208964.PA0031 208964.PA2393 163
208964.PA0031 208964.PA2395 333
208964.PA0031 208964.PA2396 154
208964.PA0031 208964.PA2458 467
208964.PA0031 208964.PA2682 286
208964.PA0031 208964.PA2767 184
208964.PA0031 208964.PA2813 301
208964.PA0031 208964.PA2876 277
208964.PA0031 208964.PA2893 171
208964.PA0031 208964.PA2939 548
208964.PA0031 208964.PA2941 166
208964.PA0031 208964.PA3036 175
208964.PA0031 208964.PA3078 159
208964.PA0031 208964.PA3093 232
208964.PA0031 208964.PA3184 163
208964.PA0031 208964.PA3263 176
208964.PA0031 208964.PA3264 208
208964.PA0031 208964.PA3444 463
208964.PA0031 208964.PA3642 190
208964.PA0031 208964.PA3658 369
208964.PA0031 208964.PA3673 282
208964.PA0031 208964.PA3710 474
208964.PA0031 208964.PA3762 160
208964.PA0031 208964.PA3811 152
208964.PA0031 208964.PA3818 355
208964.PA0031 208964.PA3933 163
208964.PA0031 208964.PA3935 329
208964.PA0031 208964.PA3955 245
208964.PA0031 208964.PA4016 158
208964.PA0031 208964.PA4100 474
208964.PA0031 208964.PA4111 222
208964.PA0031 208964.PA4117 176
208964.PA0031 208964.PA4177 156
208964.PA0031 208964.PA4203 260
208964.PA0031 208964.PA4372 288
208964.PA0031 208964.PA4373 154
208964.PA0031 208964.PA4397 208
208964.PA0031 208964.PA4407 190
208964.PA0031 208964.PA4428 175
208964.PA0031 208964.PA4459 198
208964.PA0031 208964.PA4476 154
208964.PA0031 208964.PA4606 207
208964.PA0031 208964.PA4686 165
208964.PA0031 208964.PA4726 188
208964.PA0031 208964.PA4788 264
208964.PA0031 208964.PA4897 310
208964.PA0031 208964.PA4960 173
208964.PA0031 208964.PA4974 187
208964.PA0031 208964.PA5096 332
208964.PA0031 208964.PA5242 322
208964.PA0031 208964.PA5257 155
208964.PA0031 208964.PA5291 163
208964.PA0031 208964.PA5292 794
208964.PA0031 208964.PA5372 872
208964.PA0031 208964.PA5373 768
208964.PA0031 208964.PA5374 428
208964.PA0031 208964.PA5378 414
208964.PA0031 208964.PA5380 248
208964.PA0031 208964.PA5386 184
208964.PA0031 208964.PA5388 408
208964.PA0031 208964.PA5389 188
208964.PA0031 208964.PA5420 221
208964.PA0031 208964.PA5433 350
208964.PA0031 208964.PA5523 150
208964.PA0031 208964.PA5531 186
208964.PA0032 208964.PA0002 189
208964.PA0032 208964.PA0013 185
208964.PA0032 208964.PA0029 613
208964.PA0032 208964.PA0030 735
208964.PA0032 208964.PA0031 765
208964.PA0032 208964.PA0037 267
208964.PA0032 208964.PA0056 219
208964.PA0032 208964.PA0065 247
208964.PA0032 208964.PA0117 170
208964.PA0032 208964.PA0120 177
208964.PA0032 208964.PA0123 243
208964.PA0032 208964.PA0132 170
208964.PA0032 208964.PA0133 323
208964.PA0032 208964.PA0152 178
208964.PA0032 208964.PA0159 335
208964.PA0032 208964.PA0181 371
208964.PA0032 208964.PA0191 421
208964.PA0032 208964.PA0207 264
208964.PA0032 208964.PA0217 302
208964.PA0032 208964.PA0218 169
208964.PA0032 208964.PA0233 313
208964.PA0032 208964.PA0289 200
208964.PA0032 208964.PA0372 191
208964.PA0032 208964.PA0388 153
208964.PA0032 208964.PA0448 199
208964.PA0032 208964.PA0480 431
208964.PA0032 208964.PA0491 199
208964.PA0032 208964.PA0517 189
208964.PA0032 208964.PA0528 323
208964.PA0032 208964.PA0562 206
208964.PA0032 208964.PA0592 280
208964.PA0032 208964.PA0652 172
208964.PA0032 208964.PA0708 188
208964.PA0032 208964.PA0739 386
208964.PA0032 208964.PA0783 189
208964.PA0032 208964.PA0784 242
208964.PA0032 208964.PA0810 201
208964.PA0032 208964.PA0815 372
208964.PA0032 208964.PA0816 295
208964.PA0032 208964.PA0859 171
208964.PA0032 208964.PA0862 204
208964.PA0032 208964.PA0876 332
208964.PA0032 208964.PA0877 203
208964.PA0032 208964.PA1007 207
208964.PA0032 208964.PA1079 209
208964.PA0032 208964.PA1128 185
208964.PA0032 208964.PA1138 235
208964.PA0032 208964.PA1141 207
208964.PA0032 208964.PA1145 291
208964.PA0032 208964.PA1164 213
208964.PA0032 208964.PA1184 246
208964.PA0032 208964.PA1201 227
208964.PA0032 208964.PA1229 174
208964.PA0032 208964.PA1266 172
208964.PA0032 208964.PA1309 377
208964.PA0032 208964.PA1312 283
208964.PA0032 208964.PA1328 360
208964.PA0032 208964.PA1399 164
208964.PA0032 208964.PA1413 190
208964.PA0032 208964.PA1422 236
208964.PA0032 208964.PA1462 171
208964.PA0032 208964.PA1497 194
208964.PA0032 208964.PA1570 386
208964.PA0032 208964.PA1738 152
208964.PA0032 208964.PA1754 230
208964.PA0032 208964.PA1826 216
208964.PA0032 208964.PA1840 162
208964.PA0032 208964.PA1859 181
208964.PA0032 208964.PA1957 210
208964.PA0032 208964.PA1961 225
208964.PA0032 208964.PA1973 154
208964.PA0032 208964.PA1998 242
208964.PA0032 208964.PA2013 192
208964.PA0032 208964.PA2054 236
208964.PA0032 208964.PA2056 247
208964.PA0032 208964.PA2115 345
208964.PA0032 208964.PA2121 275
208964.PA0032 208964.PA2123 295
208964.PA0032 208964.PA2172 194
208964.PA0032 208964.PA2206 402
208964.PA0032 208964.PA2258 345
208964.PA0032 208964.PA2316 201
208964.PA0032 208964.PA2334 203
208964.PA0032 208964.PA2383 306
208964.PA0032 208964.PA2393 364
208964.PA0032 208964.PA2417 160
208964.PA0032 208964.PA2432 173
208964.PA0032 208964.PA2447 322
208964.PA0032 208964.PA2453 150
208964.PA0032 208964.PA2469 287
208964.PA0032 208964.PA2482 181
208964.PA0032 208964.PA2489 274
208964.PA0032 208964.PA2497 279
208964.PA0032 208964.PA2510 241
208964.PA0032 208964.PA2534 199
208964.PA0032 208964.PA2547 298
208964.PA0032 208964.PA2551 185
208964.PA0032 208964.PA2596 212
208964.PA0032 208964.PA2601 604
208964.PA0032 208964.PA2694 151
208964.PA0032 208964.PA2758 154
208964.PA0032 208964.PA2806 155
208964.PA0032 208964.PA2838 346
208964.PA0032 208964.PA2846 340
208964.PA0032 208964.PA2877 223
208964.PA0032 208964.PA2879 171
208964.PA0032 208964.PA2921 426
208964.PA0032 208964.PA2923 150
208964.PA0032 208964.PA2929 181
208964.PA0032 208964.PA2930 267
208964.PA0032 208964.PA3023 173
208964.PA0032 208964.PA3104 326
208964.PA0032 208964.PA3122 375
208964.PA0032 208964.PA3124 256
208964.PA0032 208964.PA3135 312
208964.PA0032 208964.PA3153 171
208964.PA0032 208964.PA3180 169
208964.PA0032 208964.PA3182 177
208964.PA0032 208964.PA3225 245
208964.PA0032 208964.PA3242 193
208964.PA0032 208964.PA3398 369
208964.PA0032 208964.PA3433 257
208964.PA0032 208964.PA3526 153
208964.PA0032 208964.PA3565 289
208964.PA0032 208964.PA3594 328
208964.PA0032 208964.PA3630 278
208964.PA0032 208964.PA3669 161
208964.PA0032 208964.PA3711 332
208964.PA0032 208964.PA3736 247
208964.PA0032 208964.PA3776 330
208964.PA0032 208964.PA3778 276
208964.PA0032 208964.PA3845 249
208964.PA0032 208964.PA3865 167
208964.PA0032 208964.PA3995 234
208964.PA0032 208964.PA4027 179
208964.PA0032 208964.PA4054 157
208964.PA0032 208964.PA4064 185
208964.PA0032 208964.PA4109 255
208964.PA0032 208964.PA4110 151
208964.PA0032 208964.PA4145 151
208964.PA0032 208964.PA4174 178
208964.PA0032 208964.PA4182 188
208964.PA0032 208964.PA4186 192
208964.PA0032 208964.PA4201 164
208964.PA0032 208964.PA4203 162
208964.PA0032 208964.PA4239 151
208964.PA0032 208964.PA4290 171
208964.PA0032 208964.PA4382 246
208964.PA0032 208964.PA4400 408
208964.PA0032 208964.PA4410 190
208964.PA0032 208964.PA4453 161
208964.PA0032 208964.PA4639 290
208964.PA0032 208964.PA4710 179
208964.PA0032 208964.PA4890 158
208964.PA0032 208964.PA4914 226
208964.PA0032 208964.PA4971 245
208964.PA0032 208964.PA4989 297
208964.PA0032 208964.PA5003 158
208964.PA0032 208964.PA5029 261
208964.PA0032 208964.PA5052 196
208964.PA0032 208964.PA5085 404
208964.PA0032 208964.PA5096 330
208964.PA0032 208964.PA5153 189
208964.PA0032 208964.PA5178 267
208964.PA0032 208964.PA5218 368
208964.PA0032 208964.PA5263 204
208964.PA0032 208964.PA5293 254
208964.PA0032 208964.PA5358 189
208964.PA0032 208964.PA5378 330
208964.PA0032 208964.PA5382 378
208964.PA0032 208964.PA5388 330
208964.PA0032 208964.PA5428 222
208964.PA0032 208964.PA5437 348
208964.PA0032 208964.PA5515 245
208964.PA0033 208964.PA0034 843
208964.PA0033 208964.PA0035 482
208964.PA0033 208964.PA0036 482
208964.PA0033 208964.PA0037 376
208964.PA0033 208964.PA0038 284
208964.PA0033 208964.PA0039 210
208964.PA0033 208964.PA0040 168
208964.PA0033 208964.PA0041 156
208964.PA0033 208964.PA0074 168
208964.PA0033 208964.PA0172 161
208964.PA0033 208964.PA0179 168
208964.PA0033 208964.PA0267 168
208964.PA0033 208964.PA0408 168
208964.PA0033 208964.PA0409 168
208964.PA0033 208964.PA0413 168
208964.PA0033 208964.PA0847 161
208964.PA0033 208964.PA0928 169
208964.PA0033 208964.PA1172 178
208964.PA0033 208964.PA1243 172
208964.PA0033 208964.PA1456 168
208964.PA0033 208964.PA1611 169
208964.PA0033 208964.PA1671 168
208964.PA0033 208964.PA1782 168
208964.PA0033 208964.PA1946 168
208964.PA0033 208964.PA2502 168
208964.PA0033 208964.PA2567 168
208964.PA0033 208964.PA2583 169
208964.PA0033 208964.PA2727 168
208964.PA0033 208964.PA2771 168
208964.PA0033 208964.PA2786 168
208964.PA0033 208964.PA2824 169
208964.PA0033 208964.PA3044 169
208964.PA0033 208964.PA3271 169
208964.PA0033 208964.PA3349 168
208964.PA0033 208964.PA3462 169
208964.PA0033 208964.PA3704 168
208964.PA0033 208964.PA3946 169
208964.PA0033 208964.PA4112 169
208964.PA0033 208964.PA4856 169
208964.PA0033 208964.PA4982 169
208964.PA0033 208964.PA5006 168
208964.PA0033 208964.PA5017 168
208964.PA0034 208964.PA0033 843
208964.PA0034 208964.PA0035 493
208964.PA0034 208964.PA0036 493
208964.PA0034 208964.PA0037 383
208964.PA0034 208964.PA0038 288
208964.PA0034 208964.PA0039 212
208964.PA0034 208964.PA0040 169
208964.PA0034 208964.PA0041 156
208964.PA0034 208964.PA0179 189
208964.PA0034 208964.PA0408 237
208964.PA0034 208964.PA0409 240
208964.PA0034 208964.PA0425 182
208964.PA0034 208964.PA0427 171
208964.PA0034 208964.PA0463 236
208964.PA0034 208964.PA0491 155
208964.PA0034 208964.PA0509 169
208964.PA0034 208964.PA0528 154
208964.PA0034 208964.PA0586 154
208964.PA0034 208964.PA0600 423
208964.PA0034 208964.PA0601 173
208964.PA0034 208964.PA0615 176
208964.PA0034 208964.PA0640 158
208964.PA0034 208964.PA0641 252
208964.PA0034 208964.PA0679 177
208964.PA0034 208964.PA0802 170
208964.PA0034 208964.PA0857 204
208964.PA0034 208964.PA0883 155
208964.PA0034 208964.PA0896 271
208964.PA0034 208964.PA0897 360
208964.PA0034 208964.PA0899 271
208964.PA0034 208964.PA0928 471
208964.PA0034 208964.PA0929 386
208964.PA0034 208964.PA0930 260
208964.PA0034 208964.PA0991 864
208964.PA0034 208964.PA0992 163
208964.PA0034 208964.PA0993 185
208964.PA0034 208964.PA0994 188
208964.PA0034 208964.PA1042 201
208964.PA0034 208964.PA1157 204
208964.PA0034 208964.PA1158 167
208964.PA0034 208964.PA1179 319
208964.PA0034 208964.PA1243 767
208964.PA0034 208964.PA1396 772
208964.PA0034 208964.PA1397 455
208964.PA0034 208964.PA1438 169
208964.PA0034 208964.PA1454 161
208964.PA0034 208964.PA1456 235
208964.PA0034 208964.PA1459 196
208964.PA0034 208964.PA1561 159
208964.PA0034 208964.PA1611 637
208964.PA0034 208964.PA1637 202
208964.PA0034 208964.PA1646 154
208964.PA0034 208964.PA1725 151
208964.PA0034 208964.PA1773 279
208964.PA0034 208964.PA1799 274
208964.PA0034 208964.PA1839 169
208964.PA0034 208964.PA1873 264
208964.PA0034 208964.PA1976 847
208964.PA0034 208964.PA1978 227
208964.PA0034 208964.PA1979 614
208964.PA0034 208964.PA1980 216
208964.PA0034 208964.PA1992 772
208964.PA0034 208964.PA2129 611
208964.PA0034 208964.PA2130 722
208964.PA0034 208964.PA2131 368
208964.PA0034 208964.PA2132 305
208964.PA0034 208964.PA2177 770
208964.PA0034 208964.PA2361 153
208964.PA0034 208964.PA2376 302
208964.PA0034 208964.PA2453 215
208964.PA0034 208964.PA2583 586
208964.PA0034 208964.PA2585 167
208964.PA0034 208964.PA2586 185
208964.PA0034 208964.PA2591 159
208964.PA0034 208964.PA2633 184
208964.PA0034 208964.PA2657 179
208964.PA0034 208964.PA2686 277
208964.PA0034 208964.PA2788 187
208964.PA0034 208964.PA2798 418
208964.PA0034 208964.PA2824 436
208964.PA0034 208964.PA2880 176
208964.PA0034 208964.PA2882 185
208964.PA0034 208964.PA2899 314
208964.PA0034 208964.PA3040 175
208964.PA0034 208964.PA3044 683
208964.PA0034 208964.PA3122 151
208964.PA0034 208964.PA3191 173
208964.PA0034 208964.PA3192 565
208964.PA0034 208964.PA3204 228
208964.PA0034 208964.PA3206 198
208964.PA0034 208964.PA3271 772
208964.PA0034 208964.PA3286 155
208964.PA0034 208964.PA3345 698
208964.PA0034 208964.PA3346 370
208964.PA0034 208964.PA3347 694
208964.PA0034 208964.PA3348 162
208964.PA0034 208964.PA3462 818
208964.PA0034 208964.PA3604 407
208964.PA0034 208964.PA3637 158
208964.PA0034 208964.PA3638 330
208964.PA0034 208964.PA3702 172
208964.PA0034 208964.PA3703 360
208964.PA0034 208964.PA3714 425
208964.PA0034 208964.PA3801 168
208964.PA0034 208964.PA3806 169
208964.PA0034 208964.PA3851 159
208964.PA0034 208964.PA3878 438
208964.PA0034 208964.PA3879 207
208964.PA0034 208964.PA3946 946
208964.PA0034 208964.PA3947 266
208964.PA0034 208964.PA3974 320
208964.PA0034 208964.PA4030 203
208964.PA0034 208964.PA4032 389
208964.PA0034 208964.PA4038 162
208964.PA0034 208964.PA4080 301
208964.PA0034 208964.PA4083 180
208964.PA0034 208964.PA4084 238
208964.PA0034 208964.PA4085 213
208964.PA0034 208964.PA4112 410
208964.PA0034 208964.PA4197 163
208964.PA0034 208964.PA4238 669
208964.PA0034 208964.PA4293 330
208964.PA0034 208964.PA4296 396
208964.PA0034 208964.PA4380 209
208964.PA0034 208964.PA4381 160
208964.PA0034 208964.PA4396 239
208964.PA0034 208964.PA4445 159
208964.PA0034 208964.PA4551 225
208964.PA0034 208964.PA4615 152
208964.PA0034 208964.PA4665 209
208964.PA0034 208964.PA4779 193
208964.PA0034 208964.PA4781 354
208964.PA0034 208964.PA4843 770
208964.PA0034 208964.PA4856 442
208964.PA0034 208964.PA4918 150
208964.PA0034 208964.PA4962 259
208964.PA0034 208964.PA4972 170
208964.PA0034 208964.PA4982 415
208964.PA0034 208964.PA4983 234
208964.PA0034 208964.PA5072 152
208964.PA0034 208964.PA5123 157
208964.PA0034 208964.PA5200 242
208964.PA0034 208964.PA5261 252
208964.PA0034 208964.PA5360 232
208964.PA0034 208964.PA5364 581
208964.PA0034 208964.PA5435 332
208964.PA0034 208964.PA5484 403
208964.PA0034 208964.PA5526 297
208964.PA0034 208964.PA5529 155
208964.PA0035 208964.PA0025 492
208964.PA0035 208964.PA0033 482
208964.PA0035 208964.PA0034 493
208964.PA0035 208964.PA0036 999
208964.PA0035 208964.PA0037 766
208964.PA0035 208964.PA0038 463
208964.PA0035 208964.PA0039 289
208964.PA0035 208964.PA0040 200
208964.PA0035 208964.PA0041 175
208964.PA0035 208964.PA0043 181
208964.PA0035 208964.PA0114 192
208964.PA0035 208964.PA0143 151
208964.PA0035 208964.PA0180 162
208964.PA0035 208964.PA0211 410
208964.PA0035 208964.PA0230 253
208964.PA0035 208964.PA0239 152
208964.PA0035 208964.PA0244 394
208964.PA0035 208964.PA0331 908
208964.PA0035 208964.PA0341 536
208964.PA0035 208964.PA0363 329
208964.PA0035 208964.PA0370 240
208964.PA0035 208964.PA0392 164
208964.PA0035 208964.PA0398 191
208964.PA0035 208964.PA0399 904
208964.PA0035 208964.PA0400 432
208964.PA0035 208964.PA0401 155
208964.PA0035 208964.PA0404 192
208964.PA0035 208964.PA0410 157
208964.PA0035 208964.PA0440 400
208964.PA0035 208964.PA0441 155
208964.PA0035 208964.PA0501 196
208964.PA0035 208964.PA0530 165
208964.PA0035 208964.PA0540 196
208964.PA0035 208964.PA0560 206
208964.PA0035 208964.PA0595 318
208964.PA0035 208964.PA0607 274
208964.PA0035 208964.PA0609 930
208964.PA0035 208964.PA0649 758
208964.PA0035 208964.PA0650 981
208964.PA0035 208964.PA0651 999
208964.PA0035 208964.PA0710 800
208964.PA0035 208964.PA0794 220
208964.PA0035 208964.PA0825 191
208964.PA0035 208964.PA0851 906
208964.PA0035 208964.PA0865 218
208964.PA0035 208964.PA0866 369
208964.PA0035 208964.PA0870 270
208964.PA0035 208964.PA0904 232
208964.PA0035 208964.PA0945 150
208964.PA0035 208964.PA0954 320
208964.PA0035 208964.PA0956 388
208964.PA0035 208964.PA0959 279
208964.PA0035 208964.PA0967 445
208964.PA0035 208964.PA0976 393
208964.PA0035 208964.PA0995 217
208964.PA0035 208964.PA0996 329
208964.PA0035 208964.PA0997 162
208964.PA0035 208964.PA0998 170
208964.PA0035 208964.PA0999 163
208964.PA0035 208964.PA1001 941
208964.PA0035 208964.PA1002 736
208964.PA0035 208964.PA1007 286
208964.PA0035 208964.PA1008 274
208964.PA0035 208964.PA1010 157
208964.PA0035 208964.PA1040 243
208964.PA0035 208964.PA1041 236
208964.PA0035 208964.PA1079 218
208964.PA0035 208964.PA1081 168
208964.PA0035 208964.PA1142 150
208964.PA0035 208964.PA1247 202
208964.PA0035 208964.PA1251 183
208964.PA0035 208964.PA1276 289
208964.PA0035 208964.PA1291 219
208964.PA0035 208964.PA1326 947
208964.PA0035 208964.PA1330 158
208964.PA0035 208964.PA1498 408
208964.PA0035 208964.PA1534 224
208964.PA0035 208964.PA1549 268
208964.PA0035 208964.PA1562 220
208964.PA0035 208964.PA1598 388
208964.PA0035 208964.PA1608 191
208964.PA0035 208964.PA1625 211
208964.PA0035 208964.PA1646 193
208964.PA0035 208964.PA1681 508
208964.PA0035 208964.PA1757 902
208964.PA0035 208964.PA1758 867
208964.PA0035 208964.PA1780 167
208964.PA0035 208964.PA1794 367
208964.PA0035 208964.PA1795 360
208964.PA0035 208964.PA1800 321
208964.PA0035 208964.PA1801 320
208964.PA0035 208964.PA1802 320
208964.PA0035 208964.PA1807 152
208964.PA0035 208964.PA1823 301
208964.PA0035 208964.PA1832 240
208964.PA0035 208964.PA1854 346
208964.PA0035 208964.PA1875 232
208964.PA0035 208964.PA1876 232
208964.PA0035 208964.PA1877 202
208964.PA0035 208964.PA1903 734
208964.PA0035 208964.PA1930 188
208964.PA0035 208964.PA2007 218
208964.PA0035 208964.PA2008 213
208964.PA0035 208964.PA2009 162
208964.PA0035 208964.PA2026 226
208964.PA0035 208964.PA2061 152
208964.PA0035 208964.PA2066 191
208964.PA0035 208964.PA2080 374
208964.PA0035 208964.PA2105 800
208964.PA0035 208964.PA2118 217
208964.PA0035 208964.PA2124 180
208964.PA0035 208964.PA2184 218
208964.PA0035 208964.PA2189 176
208964.PA0035 208964.PA2294 320
208964.PA0035 208964.PA2299 150
208964.PA0035 208964.PA2322 229
208964.PA0035 208964.PA2443 901
208964.PA0035 208964.PA2444 899
208964.PA0035 208964.PA2531 289
208964.PA0035 208964.PA2561 188
208964.PA0035 208964.PA2562 432
208964.PA0035 208964.PA2573 183
208964.PA0035 208964.PA2579 864
208964.PA0035 208964.PA2585 224
208964.PA0035 208964.PA2609 839
208964.PA0035 208964.PA2618 318
208964.PA0035 208964.PA2623 156
208964.PA0035 208964.PA2629 253
208964.PA0035 208964.PA2651 393
208964.PA0035 208964.PA2652 188
208964.PA0035 208964.PA2654 193
208964.PA0035 208964.PA2683 907
208964.PA0035 208964.PA2739 159
208964.PA0035 208964.PA2744 235
208964.PA0035 208964.PA2788 188
208964.PA0035 208964.PA2802 150
208964.PA0035 208964.PA2828 219
208964.PA0035 208964.PA2856 154
208964.PA0035 208964.PA2867 193
208964.PA0035 208964.PA2876 474
208964.PA0035 208964.PA2920 193
208964.PA0035 208964.PA2930 390
208964.PA0035 208964.PA2951 202
208964.PA0035 208964.PA2952 202
208964.PA0035 208964.PA2954 277
208964.PA0035 208964.PA2959 170
208964.PA0035 208964.PA2973 152
208964.PA0035 208964.PA3107 432
208964.PA0035 208964.PA3108 540
208964.PA0035 208964.PA3109 541
208964.PA0035 208964.PA3110 540
208964.PA0035 208964.PA3111 595
208964.PA0035 208964.PA3112 601
208964.PA0035 208964.PA3113 988
208964.PA0035 208964.PA3114 584
208964.PA0035 208964.PA3115 539
208964.PA0035 208964.PA3116 539
208964.PA0035 208964.PA3117 503
208964.PA0035 208964.PA3118 482
208964.PA0035 208964.PA3120 426
208964.PA0035 208964.PA3121 556
208964.PA0035 208964.PA3122 291
208964.PA0035 208964.PA3125 154
208964.PA0035 208964.PA3128 491
208964.PA0035 208964.PA3134 154
208964.PA0035 208964.PA3151 268
208964.PA0035 208964.PA3152 411
208964.PA0035 208964.PA3161 444
208964.PA0035 208964.PA3162 393
208964.PA0035 208964.PA3163 394
208964.PA0035 208964.PA3165 518
208964.PA0035 208964.PA3166 440
208964.PA0035 208964.PA3177 224
208964.PA0035 208964.PA3179 308
208964.PA0035 208964.PA3186 218
208964.PA0035 208964.PA3192 327
208964.PA0035 208964.PA3199 242
208964.PA0035 208964.PA3200 291
208964.PA0035 208964.PA3201 269
208964.PA0035 208964.PA3202 538
208964.PA0035 208964.PA3244 207
208964.PA0035 208964.PA3249 150
208964.PA0035 208964.PA3263 155
208964.PA0035 208964.PA3284 156
208964.PA0035 208964.PA3326 176
208964.PA0035 208964.PA3340 413
208964.PA0035 208964.PA3381 150
208964.PA0035 208964.PA3482 173
208964.PA0035 208964.PA3512 320
208964.PA0035 208964.PA3516 156
208964.PA0035 208964.PA3517 253
208964.PA0035 208964.PA3524 800
208964.PA0035 208964.PA3525 223
208964.PA0035 208964.PA3527 224
208964.PA0035 208964.PA3596 217
208964.PA0035 208964.PA3602 255
208964.PA0035 208964.PA3636 467
208964.PA0035 208964.PA3648 187
208964.PA0035 208964.PA3649 315
208964.PA0035 208964.PA3650 315
208964.PA0035 208964.PA3651 340
208964.PA0035 208964.PA3652 351
208964.PA0035 208964.PA3653 425
208964.PA0035 208964.PA3654 316
208964.PA0035 208964.PA3655 386
208964.PA0035 208964.PA3656 306
208964.PA0035 208964.PA3659 204
208964.PA0035 208964.PA3667 165
208964.PA0035 208964.PA3697 249
208964.PA0035 208964.PA3700 159
208964.PA0035 208964.PA3710 180
208964.PA0035 208964.PA3750 154
208964.PA0035 208964.PA3757 150
208964.PA0035 208964.PA3766 462
208964.PA0035 208964.PA3798 204
208964.PA0035 208964.PA3816 800
208964.PA0035 208964.PA3820 192
208964.PA0035 208964.PA3821 175
208964.PA0035 208964.PA3836 152
208964.PA0035 208964.PA3837 152
208964.PA0035 208964.PA3838 152
208964.PA0035 208964.PA3851 274
208964.PA0035 208964.PA3879 165
208964.PA0035 208964.PA3891 152
208964.PA0035 208964.PA3903 165
208964.PA0035 208964.PA3920 268
208964.PA0035 208964.PA3949 228
208964.PA0035 208964.PA3976 226
208964.PA0035 208964.PA4078 167
208964.PA0035 208964.PA4100 180
208964.PA0035 208964.PA4108 308
208964.PA0035 208964.PA4214 734
208964.PA0035 208964.PA4230 212
208964.PA0035 208964.PA4231 593
208964.PA0035 208964.PA4290 185
208964.PA0035 208964.PA4307 219
208964.PA0035 208964.PA4310 327
208964.PA0035 208964.PA4329 408
208964.PA0035 208964.PA4385 222
208964.PA0035 208964.PA4402 163
208964.PA0035 208964.PA4404 192
208964.PA0035 208964.PA4413 188
208964.PA0035 208964.PA4432 192
208964.PA0035 208964.PA4439 870
208964.PA0035 208964.PA4447 289
208964.PA0035 208964.PA4448 276
208964.PA0035 208964.PA4449 466
208964.PA0035 208964.PA4457 223
208964.PA0035 208964.PA4505 152
208964.PA0035 208964.PA4506 152
208964.PA0035 208964.PA4520 180
208964.PA0035 208964.PA4528 191
208964.PA0035 208964.PA4557 321
208964.PA0035 208964.PA4558 245
208964.PA0035 208964.PA4602 899
208964.PA0035 208964.PA4633 193
208964.PA0035 208964.PA4660 246
208964.PA0035 208964.PA4670 274
208964.PA0035 208964.PA4673 320
208964.PA0035 208964.PA4676 153
208964.PA0035 208964.PA4693 899
208964.PA0035 208964.PA4695 297
208964.PA0035 208964.PA4696 203
208964.PA0035 208964.PA4711 167
208964.PA0035 208964.PA4715 204
208964.PA0035 208964.PA4722 218
208964.PA0035 208964.PA4724 272
208964.PA0035 208964.PA4729 388
208964.PA0035 208964.PA4731 227
208964.PA0035 208964.PA4739 365
208964.PA0035 208964.PA4742 301
208964.PA0035 208964.PA4759 220
208964.PA0035 208964.PA4761 155
208964.PA0035 208964.PA4844 167
208964.PA0035 208964.PA4853 153
208964.PA0035 208964.PA4907 510
208964.PA0035 208964.PA4915 183
208964.PA0035 208964.PA4931 171
208964.PA0035 208964.PA4945 195
208964.PA0035 208964.PA4960 899
208964.PA0035 208964.PA4976 219
208964.PA0035 208964.PA5018 175
208964.PA0035 208964.PA5025 432
208964.PA0035 208964.PA5034 454
208964.PA0035 208964.PA5035 400
208964.PA0035 208964.PA5036 726
208964.PA0035 208964.PA5038 555
208964.PA0035 208964.PA5039 355
208964.PA0035 208964.PA5049 194
208964.PA0035 208964.PA5063 184
208964.PA0035 208964.PA5065 318
208964.PA0035 208964.PA5066 391
208964.PA0035 208964.PA5067 340
208964.PA0035 208964.PA5072 185
208964.PA0035 208964.PA5105 150
208964.PA0035 208964.PA5111 800
208964.PA0035 208964.PA5115 152
208964.PA0035 208964.PA5140 443
208964.PA0035 208964.PA5141 397
208964.PA0035 208964.PA5142 476
208964.PA0035 208964.PA5143 230
208964.PA0035 208964.PA5184 212
208964.PA0035 208964.PA5207 158
208964.PA0035 208964.PA5268 324
208964.PA0035 208964.PA5372 180
208964.PA0035 208964.PA5379 901
208964.PA0035 208964.PA5415 899
208964.PA0035 208964.PA5425 153
208964.PA0035 208964.PA5492 219
208964.PA0035 208964.PA5541 155
208964.PA0035 208964.PA5553 346
208964.PA0036 208964.PA0001 213
208964.PA0036 208964.PA0003 235
208964.PA0036 208964.PA0004 361
208964.PA0036 208964.PA0023 152
208964.PA0036 208964.PA0025 571
208964.PA0036 208964.PA0033 482
208964.PA0036 208964.PA0034 493
208964.PA0036 208964.PA0035 999
208964.PA0036 208964.PA0037 955
208964.PA0036 208964.PA0038 463
208964.PA0036 208964.PA0039 289
208964.PA0036 208964.PA0040 200
208964.PA0036 208964.PA0041 175
208964.PA0036 208964.PA0043 181
208964.PA0036 208964.PA0114 192
208964.PA0036 208964.PA0123 166
208964.PA0036 208964.PA0211 410
208964.PA0036 208964.PA0222 328
208964.PA0036 208964.PA0230 275
208964.PA0036 208964.PA0244 213
208964.PA0036 208964.PA0245 176
208964.PA0036 208964.PA0246 186
208964.PA0036 208964.PA0308 152
208964.PA0036 208964.PA0331 908
208964.PA0036 208964.PA0332 151
208964.PA0036 208964.PA0333 192
208964.PA0036 208964.PA0341 536
208964.PA0036 208964.PA0353 770
208964.PA0036 208964.PA0363 205
208964.PA0036 208964.PA0398 191
208964.PA0036 208964.PA0399 901
208964.PA0036 208964.PA0400 554
208964.PA0036 208964.PA0401 154
208964.PA0036 208964.PA0402 208
208964.PA0036 208964.PA0430 429
208964.PA0036 208964.PA0440 410
208964.PA0036 208964.PA0441 154
208964.PA0036 208964.PA0504 324
208964.PA0036 208964.PA0540 196
208964.PA0036 208964.PA0546 199
208964.PA0036 208964.PA0548 203
208964.PA0036 208964.PA0555 278
208964.PA0036 208964.PA0560 207
208964.PA0036 208964.PA0592 227
208964.PA0036 208964.PA0595 268
208964.PA0036 208964.PA0607 262
208964.PA0036 208964.PA0609 977
208964.PA0036 208964.PA0649 945
208964.PA0036 208964.PA0650 996
208964.PA0036 208964.PA0651 999
208964.PA0036 208964.PA0662 361
208964.PA0036 208964.PA0667 329
208964.PA0036 208964.PA0668 225
208964.PA0036 208964.PA0710 800
208964.PA0036 208964.PA0767 478
208964.PA0036 208964.PA0768 250
208964.PA0036 208964.PA0783 710
208964.PA0036 208964.PA0794 220
208964.PA0036 208964.PA0825 191
208964.PA0036 208964.PA0835 167
208964.PA0036 208964.PA0851 906
208964.PA0036 208964.PA0855 296
208964.PA0036 208964.PA0904 270
208964.PA0036 208964.PA0945 160
208964.PA0036 208964.PA0956 388
208964.PA0036 208964.PA0973 158
208964.PA0036 208964.PA0995 216
208964.PA0036 208964.PA0999 161
208964.PA0036 208964.PA1001 943
208964.PA0036 208964.PA1002 755
208964.PA0036 208964.PA1004 154
208964.PA0036 208964.PA1008 274
208964.PA0036 208964.PA1010 193
208964.PA0036 208964.PA1086 177
208964.PA0036 208964.PA1162 178
208964.PA0036 208964.PA1271 246
208964.PA0036 208964.PA1273 469
208964.PA0036 208964.PA1276 289
208964.PA0036 208964.PA1291 219
208964.PA0036 208964.PA1302 191
208964.PA0036 208964.PA1326 912
208964.PA0036 208964.PA1330 179
208964.PA0036 208964.PA1393 350
208964.PA0036 208964.PA1454 158
208964.PA0036 208964.PA1498 415
208964.PA0036 208964.PA1534 274
208964.PA0036 208964.PA1537 203
208964.PA0036 208964.PA1543 441
208964.PA0036 208964.PA1549 191
208964.PA0036 208964.PA1562 220
208964.PA0036 208964.PA1614 153
208964.PA0036 208964.PA1678 246
208964.PA0036 208964.PA1681 532
208964.PA0036 208964.PA1754 170
208964.PA0036 208964.PA1757 903
208964.PA0036 208964.PA1758 894
208964.PA0036 208964.PA1770 156
208964.PA0036 208964.PA1794 308
208964.PA0036 208964.PA1795 289
208964.PA0036 208964.PA1796 327
208964.PA0036 208964.PA1804 243
208964.PA0036 208964.PA1832 192
208964.PA0036 208964.PA1843 219
208964.PA0036 208964.PA1869 163
208964.PA0036 208964.PA1886 185
208964.PA0036 208964.PA1903 760
208964.PA0036 208964.PA1927 329
208964.PA0036 208964.PA2009 188
208964.PA0036 208964.PA2066 235
208964.PA0036 208964.PA2071 167
208964.PA0036 208964.PA2080 344
208964.PA0036 208964.PA2101 150
208964.PA0036 208964.PA2105 800
208964.PA0036 208964.PA2118 216
208964.PA0036 208964.PA2124 170
208964.PA0036 208964.PA2294 291
208964.PA0036 208964.PA2376 154
208964.PA0036 208964.PA2443 899
208964.PA0036 208964.PA2444 901
208964.PA0036 208964.PA2531 289
208964.PA0036 208964.PA2562 432
208964.PA0036 208964.PA2579 803
208964.PA0036 208964.PA2609 792
208964.PA0036 208964.PA2611 225
208964.PA0036 208964.PA2626 327
208964.PA0036 208964.PA2629 275
208964.PA0036 208964.PA2683 908
208964.PA0036 208964.PA2705 249
208964.PA0036 208964.PA2707 248
208964.PA0036 208964.PA2730 154
208964.PA0036 208964.PA2740 179
208964.PA0036 208964.PA2744 209
208964.PA0036 208964.PA2856 154
208964.PA0036 208964.PA2876 618
208964.PA0036 208964.PA2904 328
208964.PA0036 208964.PA2905 330
208964.PA0036 208964.PA2909 276
208964.PA0036 208964.PA2930 422
208964.PA0036 208964.PA2948 469
208964.PA0036 208964.PA2953 191
208964.PA0036 208964.PA2966 163
208964.PA0036 208964.PA2968 185
208964.PA0036 208964.PA2969 195
208964.PA0036 208964.PA2990 232
208964.PA0036 208964.PA3050 219
208964.PA0036 208964.PA3107 563
208964.PA0036 208964.PA3108 540
208964.PA0036 208964.PA3109 540
208964.PA0036 208964.PA3110 540
208964.PA0036 208964.PA3111 701
208964.PA0036 208964.PA3112 583
208964.PA0036 208964.PA3113 998
208964.PA0036 208964.PA3114 665
208964.PA0036 208964.PA3115 540
208964.PA0036 208964.PA3116 443
208964.PA0036 208964.PA3117 557
208964.PA0036 208964.PA3118 682
208964.PA0036 208964.PA3120 574
208964.PA0036 208964.PA3121 593
208964.PA0036 208964.PA3122 292
208964.PA0036 208964.PA3125 154
208964.PA0036 208964.PA3128 491
208964.PA0036 208964.PA3139 352
208964.PA0036 208964.PA3151 268
208964.PA0036 208964.PA3152 448
208964.PA0036 208964.PA3161 477
208964.PA0036 208964.PA3162 445
208964.PA0036 208964.PA3163 424
208964.PA0036 208964.PA3165 725
208964.PA0036 208964.PA3166 456
208964.PA0036 208964.PA3177 224
208964.PA0036 208964.PA3179 308
208964.PA0036 208964.PA3195 329
208964.PA0036 208964.PA3199 243
208964.PA0036 208964.PA3200 291
208964.PA0036 208964.PA3201 277
208964.PA0036 208964.PA3202 538
208964.PA0036 208964.PA3286 161
208964.PA0036 208964.PA3333 161
208964.PA0036 208964.PA3340 423
208964.PA0036 208964.PA3342 296
208964.PA0036 208964.PA3368 223
208964.PA0036 208964.PA3388 316
208964.PA0036 208964.PA3408 191
208964.PA0036 208964.PA3456 301
208964.PA0036 208964.PA3495 318
208964.PA0036 208964.PA3512 291
208964.PA0036 208964.PA3516 168
208964.PA0036 208964.PA3517 275
208964.PA0036 208964.PA3524 800
208964.PA0036 208964.PA3525 158
208964.PA0036 208964.PA3537 416
208964.PA0036 208964.PA3538 185
208964.PA0036 208964.PA3596 216
208964.PA0036 208964.PA3602 243
208964.PA0036 208964.PA3617 228
208964.PA0036 208964.PA3636 504
208964.PA0036 208964.PA3640 188
208964.PA0036 208964.PA3645 187
208964.PA0036 208964.PA3648 207
208964.PA0036 208964.PA3649 315
208964.PA0036 208964.PA3650 315
208964.PA0036 208964.PA3651 342
208964.PA0036 208964.PA3652 316
208964.PA0036 208964.PA3653 316
208964.PA0036 208964.PA3654 316
208964.PA0036 208964.PA3655 334
208964.PA0036 208964.PA3656 306
208964.PA0036 208964.PA3697 233
208964.PA0036 208964.PA3710 170
208964.PA0036 208964.PA3714 172
208964.PA0036 208964.PA3735 430
208964.PA0036 208964.PA3736 221
208964.PA0036 208964.PA3742 196
208964.PA0036 208964.PA3743 160
208964.PA0036 208964.PA3750 154
208964.PA0036 208964.PA3792 358
208964.PA0036 208964.PA3806 234
208964.PA0036 208964.PA3807 155
208964.PA0036 208964.PA3816 812
208964.PA0036 208964.PA3823 201
208964.PA0036 208964.PA3831 459
208964.PA0036 208964.PA3836 178
208964.PA0036 208964.PA3837 178
208964.PA0036 208964.PA3838 192
208964.PA0036 208964.PA3851 279
208964.PA0036 208964.PA3859 214
208964.PA0036 208964.PA3920 191
208964.PA0036 208964.PA3949 222
208964.PA0036 208964.PA3956 196
208964.PA0036 208964.PA3987 208
208964.PA0036 208964.PA4007 480
208964.PA0036 208964.PA4017 192
208964.PA0036 208964.PA4078 167
208964.PA0036 208964.PA4100 170
208964.PA0036 208964.PA4108 196
208964.PA0036 208964.PA4138 230
208964.PA0036 208964.PA4214 760
208964.PA0036 208964.PA4230 179
208964.PA0036 208964.PA4231 410
208964.PA0036 208964.PA4266 167
208964.PA0036 208964.PA4279 192
208964.PA0036 208964.PA4311 166
208964.PA0036 208964.PA4329 416
208964.PA0036 208964.PA4385 183
208964.PA0036 208964.PA4399 232
208964.PA0036 208964.PA4402 163
208964.PA0036 208964.PA4407 191
208964.PA0036 208964.PA4410 220
208964.PA0036 208964.PA4422 259
208964.PA0036 208964.PA4439 920
208964.PA0036 208964.PA4442 199
208964.PA0036 208964.PA4447 289
208964.PA0036 208964.PA4448 745
208964.PA0036 208964.PA4449 438
208964.PA0036 208964.PA4467 184
208964.PA0036 208964.PA4560 364
208964.PA0036 208964.PA4565 188
208964.PA0036 208964.PA4567 274
208964.PA0036 208964.PA4568 274
208964.PA0036 208964.PA4574 191
208964.PA0036 208964.PA4602 903
208964.PA0036 208964.PA4609 219
208964.PA0036 208964.PA4660 269
208964.PA0036 208964.PA4670 282
208964.PA0036 208964.PA4673 274
208964.PA0036 208964.PA4676 153
208964.PA0036 208964.PA4693 899
208964.PA0036 208964.PA4694 679
208964.PA0036 208964.PA4695 301
208964.PA0036 208964.PA4696 553
208964.PA0036 208964.PA4700 268
208964.PA0036 208964.PA4724 272
208964.PA0036 208964.PA4729 159
208964.PA0036 208964.PA4730 197
208964.PA0036 208964.PA4731 227
208964.PA0036 208964.PA4739 365
208964.PA0036 208964.PA4742 353
208964.PA0036 208964.PA4744 188
208964.PA0036 208964.PA4750 153
208964.PA0036 208964.PA4751 160
208964.PA0036 208964.PA4752 200
208964.PA0036 208964.PA4759 315
208964.PA0036 208964.PA4760 224
208964.PA0036 208964.PA4771 162
208964.PA0036 208964.PA4840 342
208964.PA0036 208964.PA4846 225
208964.PA0036 208964.PA4854 163
208964.PA0036 208964.PA4855 161
208964.PA0036 208964.PA4865 198
208964.PA0036 208964.PA4907 366
208964.PA0036 208964.PA4945 216
208964.PA0036 208964.PA4960 905
208964.PA0036 208964.PA4973 180
208964.PA0036 208964.PA5013 213
208964.PA0036 208964.PA5025 554
208964.PA0036 208964.PA5035 416
208964.PA0036 208964.PA5036 894
208964.PA0036 208964.PA5038 662
208964.PA0036 208964.PA5039 457
208964.PA0036 208964.PA5045 268
208964.PA0036 208964.PA5051 209
208964.PA0036 208964.PA5065 318
208964.PA0036 208964.PA5066 590
208964.PA0036 208964.PA5067 338
208964.PA0036 208964.PA5098 154
208964.PA0036 208964.PA5111 800
208964.PA0036 208964.PA5127 199
208964.PA0036 208964.PA5140 489
208964.PA0036 208964.PA5141 608
208964.PA0036 208964.PA5142 507
208964.PA0036 208964.PA5143 556
208964.PA0036 208964.PA5184 179
208964.PA0036 208964.PA5268 229
208964.PA0036 208964.PA5277 273
208964.PA0036 208964.PA5298 233
208964.PA0036 208964.PA5336 348
208964.PA0036 208964.PA5348 243
208964.PA0036 208964.PA5361 174
208964.PA0036 208964.PA5372 170
208964.PA0036 208964.PA5379 899
208964.PA0036 208964.PA5415 901
208964.PA0036 208964.PA5426 217
208964.PA0036 208964.PA5493 189
208964.PA0036 208964.PA5498 161
208964.PA0036 208964.PA5541 154
208964.PA0036 208964.PA5554 367
208964.PA0036 208964.PA5564 191
208964.PA0036 208964.PA5569 168
208964.PA0037 208964.PA0015 197
208964.PA0037 208964.PA0029 151
208964.PA0037 208964.PA0032 267
208964.PA0037 208964.PA0033 376
208964.PA0037 208964.PA0034 383
208964.PA0037 208964.PA0035 766
208964.PA0037 208964.PA0036 955
208964.PA0037 208964.PA0038 642
208964.PA0037 208964.PA0039 356
208964.PA0037 208964.PA0040 227
208964.PA0037 208964.PA0041 191
208964.PA0037 208964.PA0056 172
208964.PA0037 208964.PA0123 393
208964.PA0037 208964.PA0133 150
208964.PA0037 208964.PA0159 312
208964.PA0037 208964.PA0181 213
208964.PA0037 208964.PA0191 222
208964.PA0037 208964.PA0207 277
208964.PA0037 208964.PA0233 223
208964.PA0037 208964.PA0270 292
208964.PA0037 208964.PA0305 199
208964.PA0037 208964.PA0309 223
208964.PA0037 208964.PA0448 222
208964.PA0037 208964.PA0471 162
208964.PA0037 208964.PA0475 369
208964.PA0037 208964.PA0479 175
208964.PA0037 208964.PA0504 164
208964.PA0037 208964.PA0562 249
208964.PA0037 208964.PA0576 167
208964.PA0037 208964.PA0609 428
208964.PA0037 208964.PA0619 358
208964.PA0037 208964.PA0620 153
208964.PA0037 208964.PA0649 770
208964.PA0037 208964.PA0650 692
208964.PA0037 208964.PA0651 527
208964.PA0037 208964.PA0666 175
208964.PA0037 208964.PA0670 300
208964.PA0037 208964.PA0690 161
208964.PA0037 208964.PA0692 158
208964.PA0037 208964.PA0707 328
208964.PA0037 208964.PA0745 202
208964.PA0037 208964.PA0784 286
208964.PA0037 208964.PA0802 254
208964.PA0037 208964.PA0814 180
208964.PA0037 208964.PA0815 185
208964.PA0037 208964.PA0816 163
208964.PA0037 208964.PA0817 270
208964.PA0037 208964.PA0831 154
208964.PA0037 208964.PA0852 152
208964.PA0037 208964.PA0860 150
208964.PA0037 208964.PA0865 158
208964.PA0037 208964.PA0872 185
208964.PA0037 208964.PA0876 348
208964.PA0037 208964.PA0882 197
208964.PA0037 208964.PA0919 154
208964.PA0037 208964.PA0943 205
208964.PA0037 208964.PA1028 177
208964.PA0037 208964.PA1032 226
208964.PA0037 208964.PA1067 269
208964.PA0037 208964.PA1128 207
208964.PA0037 208964.PA1138 332
208964.PA0037 208964.PA1145 182
208964.PA0037 208964.PA1148 219
208964.PA0037 208964.PA1160 220
208964.PA0037 208964.PA1175 191
208964.PA0037 208964.PA1184 247
208964.PA0037 208964.PA1189 192
208964.PA0037 208964.PA1192 595
208964.PA0037 208964.PA1196 185
208964.PA0037 208964.PA1201 256
208964.PA0037 208964.PA1211 183
208964.PA0037 208964.PA1278 168
208964.PA0037 208964.PA1294 201
208964.PA0037 208964.PA1295 155
208964.PA0037 208964.PA1309 189
208964.PA0037 208964.PA1311 246
208964.PA0037 208964.PA1312 297
208964.PA0037 208964.PA1328 295
208964.PA0037 208964.PA1382 156
208964.PA0037 208964.PA1405 295
208964.PA0037 208964.PA1422 186
208964.PA0037 208964.PA1493 558
208964.PA0037 208964.PA1497 207
208964.PA0037 208964.PA1609 298
208964.PA0037 208964.PA1614 168
208964.PA0037 208964.PA1643 160
208964.PA0037 208964.PA1644 184
208964.PA0037 208964.PA1754 468
208964.PA0037 208964.PA1793 162
208964.PA0037 208964.PA1843 629
208964.PA0037 208964.PA1927 776
208964.PA0037 208964.PA1961 189
208964.PA0037 208964.PA2056 206
208964.PA0037 208964.PA2072 361
208964.PA0037 208964.PA2112 157
208964.PA0037 208964.PA2123 158
208964.PA0037 208964.PA2163 170
208964.PA0037 208964.PA2258 371
208964.PA0037 208964.PA2294 269
208964.PA0037 208964.PA2334 201
208964.PA0037 208964.PA2383 296
208964.PA0037 208964.PA2432 165
208964.PA0037 208964.PA2439 161
208964.PA0037 208964.PA2447 233
208964.PA0037 208964.PA2449 152
208964.PA0037 208964.PA2473 171
208964.PA0037 208964.PA2489 253
208964.PA0037 208964.PA2491 274
208964.PA0037 208964.PA2507 340
208964.PA0037 208964.PA2508 187
208964.PA0037 208964.PA2510 418
208964.PA0037 208964.PA2515 823
208964.PA0037 208964.PA2534 261
208964.PA0037 208964.PA2547 437
208964.PA0037 208964.PA2562 324
208964.PA0037 208964.PA2571 183
208964.PA0037 208964.PA2601 160
208964.PA0037 208964.PA2627 157
208964.PA0037 208964.PA2681 300
208964.PA0037 208964.PA2695 166
208964.PA0037 208964.PA2705 169
208964.PA0037 208964.PA2709 469
208964.PA0037 208964.PA2838 238
208964.PA0037 208964.PA2842 227
208964.PA0037 208964.PA2845 163
208964.PA0037 208964.PA2848 246
208964.PA0037 208964.PA2853 219
208964.PA0037 208964.PA2863 358
208964.PA0037 208964.PA2876 213
208964.PA0037 208964.PA2877 154
208964.PA0037 208964.PA2902 207
208964.PA0037 208964.PA2929 451
208964.PA0037 208964.PA2930 167
208964.PA0037 208964.PA2981 247
208964.PA0037 208964.PA3010 225
208964.PA0037 208964.PA3113 236
208964.PA0037 208964.PA3122 298
208964.PA0037 208964.PA3124 162
208964.PA0037 208964.PA3126 159
208964.PA0037 208964.PA3128 346
208964.PA0037 208964.PA3135 315
208964.PA0037 208964.PA3166 162
208964.PA0037 208964.PA3167 205
208964.PA0037 208964.PA3228 263
208964.PA0037 208964.PA3238 344
208964.PA0037 208964.PA3239 184
208964.PA0037 208964.PA3260 161
208964.PA0037 208964.PA3341 155
208964.PA0037 208964.PA3363 219
208964.PA0037 208964.PA3401 169
208964.PA0037 208964.PA3464 198
208964.PA0037 208964.PA3512 269
208964.PA0037 208964.PA3540 329
208964.PA0037 208964.PA3587 483
208964.PA0037 208964.PA3613 269
208964.PA0037 208964.PA3625 154
208964.PA0037 208964.PA3666 214
208964.PA0037 208964.PA3711 275
208964.PA0037 208964.PA3715 180
208964.PA0037 208964.PA3716 163
208964.PA0037 208964.PA3738 170
208964.PA0037 208964.PA3757 167
208964.PA0037 208964.PA3845 252
208964.PA0037 208964.PA3895 714
208964.PA0037 208964.PA3959 155
208964.PA0037 208964.PA3970 151
208964.PA0037 208964.PA4004 163
208964.PA0037 208964.PA4012 358
208964.PA0037 208964.PA4049 215
208964.PA0037 208964.PA4058 159
208964.PA0037 208964.PA4064 160
208964.PA0037 208964.PA4109 381
208964.PA0037 208964.PA4110 772
208964.PA0037 208964.PA4145 194
208964.PA0037 208964.PA4174 371
208964.PA0037 208964.PA4204 243
208964.PA0037 208964.PA4238 548
208964.PA0037 208964.PA4314 153
208964.PA0037 208964.PA4316 150
208964.PA0037 208964.PA4320 155
208964.PA0037 208964.PA4321 391
208964.PA0037 208964.PA4324 596
208964.PA0037 208964.PA4346 178
208964.PA0037 208964.PA4363 219
208964.PA0037 208964.PA4398 177
208964.PA0037 208964.PA4400 227
208964.PA0037 208964.PA4424 166
208964.PA0037 208964.PA4440 193
208964.PA0037 208964.PA4511 163
208964.PA0037 208964.PA4624 153
208964.PA0037 208964.PA4666 278
208964.PA0037 208964.PA4686 180
208964.PA0037 208964.PA4689 169
208964.PA0037 208964.PA4694 772
208964.PA0037 208964.PA4696 324
208964.PA0037 208964.PA4698 173
208964.PA0037 208964.PA4725 212
208964.PA0037 208964.PA4730 272
208964.PA0037 208964.PA4767 155
208964.PA0037 208964.PA4778 162
208964.PA0037 208964.PA4865 369
208964.PA0037 208964.PA4888 257
208964.PA0037 208964.PA4914 259
208964.PA0037 208964.PA4926 157
208964.PA0037 208964.PA4935 386
208964.PA0037 208964.PA4954 160
208964.PA0037 208964.PA4961 389
208964.PA0037 208964.PA4989 186
208964.PA0037 208964.PA4991 161
208964.PA0037 208964.PA5056 180
208964.PA0037 208964.PA5066 369
208964.PA0037 208964.PA5105 429
208964.PA0037 208964.PA5106 197
208964.PA0037 208964.PA5125 329
208964.PA0037 208964.PA5200 355
208964.PA0037 208964.PA5212 266
208964.PA0037 208964.PA5225 196
208964.PA0037 208964.PA5261 329
208964.PA0037 208964.PA5277 621
208964.PA0037 208964.PA5293 220
208964.PA0037 208964.PA5308 520
208964.PA0037 208964.PA5333 164
208964.PA0037 208964.PA5335 162
208964.PA0037 208964.PA5342 207
208964.PA0037 208964.PA5357 193
208964.PA0037 208964.PA5437 165
208964.PA0037 208964.PA5461 183
208964.PA0037 208964.PA5462 198
208964.PA0037 208964.PA5463 272
208964.PA0037 208964.PA5464 552
208964.PA0037 208964.PA5488 160
208964.PA0037 208964.PA5494 188
208964.PA0037 208964.PA5516 155
208964.PA0037 208964.PA5525 166
208964.PA0038 208964.PA0016 150
208964.PA0038 208964.PA0033 284
208964.PA0038 208964.PA0034 288
208964.PA0038 208964.PA0035 463
208964.PA0038 208964.PA0036 463
208964.PA0038 208964.PA0037 642
208964.PA0038 208964.PA0039 504
208964.PA0038 208964.PA0040 283
208964.PA0038 208964.PA0041 223
208964.PA0038 208964.PA0060 324
208964.PA0038 208964.PA0142 169
208964.PA0038 208964.PA0270 186
208964.PA0038 208964.PA0344 155
208964.PA0038 208964.PA0451 206
208964.PA0038 208964.PA0490 186
208964.PA0038 208964.PA0705 174
208964.PA0038 208964.PA0764 238
208964.PA0038 208964.PA0837 224
208964.PA0038 208964.PA1004 164
208964.PA0038 208964.PA1092 183
208964.PA0038 208964.PA1260 160
208964.PA0038 208964.PA1355 281
208964.PA0038 208964.PA1356 296
208964.PA0038 208964.PA1477 316
208964.PA0038 208964.PA1479 318
208964.PA0038 208964.PA1480 318
208964.PA0038 208964.PA1481 318
208964.PA0038 208964.PA1482 318
208964.PA0038 208964.PA1483 192
208964.PA0038 208964.PA1625 156
208964.PA0038 208964.PA1927 182
208964.PA0038 208964.PA1949 155
208964.PA0038 208964.PA2135 168
208964.PA0038 208964.PA2414 176
208964.PA0038 208964.PA2483 431
208964.PA0038 208964.PA2630 152
208964.PA0038 208964.PA2691 151
208964.PA0038 208964.PA2693 187
208964.PA0038 208964.PA2754 173
208964.PA0038 208964.PA2797 194
208964.PA0038 208964.PA2827 195
208964.PA0038 208964.PA2930 196
208964.PA0038 208964.PA3037 151
208964.PA0038 208964.PA3040 158
208964.PA0038 208964.PA3128 391
208964.PA0038 208964.PA3245 170
208964.PA0038 208964.PA3312 196
208964.PA0038 208964.PA3347 201
208964.PA0038 208964.PA3390 171
208964.PA0038 208964.PA3392 155
208964.PA0038 208964.PA3425 224
208964.PA0038 208964.PA3491 153
208964.PA0038 208964.PA3620 152
208964.PA0038 208964.PA3699 510
208964.PA0038 208964.PA3804 155
208964.PA0038 208964.PA3846 167
208964.PA0038 208964.PA3852 197
208964.PA0038 208964.PA3949 156
208964.PA0038 208964.PA3972 156
208964.PA0038 208964.PA4206 248
208964.PA0038 208964.PA4328 228
208964.PA0038 208964.PA4452 180
208964.PA0038 208964.PA4558 216
208964.PA0038 208964.PA4577 186
208964.PA0038 208964.PA4608 176
208964.PA0038 208964.PA4618 214
208964.PA0038 208964.PA4646 195
208964.PA0038 208964.PA4718 171
208964.PA0038 208964.PA4753 179
208964.PA0038 208964.PA5007 157
208964.PA0038 208964.PA5206 169
208964.PA0038 208964.PA5224 156
208964.PA0038 208964.PA5256 469
208964.PA0038 208964.PA5257 152
208964.PA0038 208964.PA5259 152
208964.PA0038 208964.PA5260 224
208964.PA0038 208964.PA5337 206
208964.PA0038 208964.PA5343 204
208964.PA0038 208964.PA5519 169
208964.PA0039 208964.PA0011 156
208964.PA0039 208964.PA0033 210
208964.PA0039 208964.PA0034 212
208964.PA0039 208964.PA0035 289
208964.PA0039 208964.PA0036 289
208964.PA0039 208964.PA0037 356
208964.PA0039 208964.PA0038 504
208964.PA0039 208964.PA0040 433
208964.PA0039 208964.PA0041 312
208964.PA0039 208964.PA0063 279
208964.PA0039 208964.PA0070 287
208964.PA0039 208964.PA0077 243
208964.PA0039 208964.PA0082 175
208964.PA0039 208964.PA0084 428
208964.PA0039 208964.PA0097 156
208964.PA0039 208964.PA0099 170
208964.PA0039 208964.PA0100 224
208964.PA0039 208964.PA0132 154
208964.PA0039 208964.PA0291 257
208964.PA0039 208964.PA0368 234
208964.PA0039 208964.PA0418 153
208964.PA0039 208964.PA0422 672
208964.PA0039 208964.PA0423 518
208964.PA0039 208964.PA0611 213
208964.PA0039 208964.PA0659 155
208964.PA0039 208964.PA0765 152
208964.PA0039 208964.PA0778 151
208964.PA0039 208964.PA0828 155
208964.PA0039 208964.PA0862 271
208964.PA0039 208964.PA0868 172
208964.PA0039 208964.PA0869 348
208964.PA0039 208964.PA0877 163
208964.PA0039 208964.PA0888 170
208964.PA0039 208964.PA0896 311
208964.PA0039 208964.PA0897 286
208964.PA0039 208964.PA0898 259
208964.PA0039 208964.PA0906 247
208964.PA0039 208964.PA0919 150
208964.PA0039 208964.PA0982 231
208964.PA0039 208964.PA0987 164
208964.PA0039 208964.PA1004 153
208964.PA0039 208964.PA1015 340
208964.PA0039 208964.PA1082 364
208964.PA0039 208964.PA1094 225
208964.PA0039 208964.PA1124 173
208964.PA0039 208964.PA1248 177
208964.PA0039 208964.PA1290 184
208964.PA0039 208964.PA1412 171
208964.PA0039 208964.PA1433 204
208964.PA0039 208964.PA1448 171
208964.PA0039 208964.PA1457 188
208964.PA0039 208964.PA1466 182
208964.PA0039 208964.PA1514 292
208964.PA0039 208964.PA1647 181
208964.PA0039 208964.PA1658 152
208964.PA0039 208964.PA1659 208
208964.PA0039 208964.PA1669 241
208964.PA0039 208964.PA1683 162
208964.PA0039 208964.PA1684 523
208964.PA0039 208964.PA1685 326
208964.PA0039 208964.PA1857 240
208964.PA0039 208964.PA1984 161
208964.PA0039 208964.PA2111 185
208964.PA0039 208964.PA2114 153
208964.PA0039 208964.PA2117 566
208964.PA0039 208964.PA2154 173
208964.PA0039 208964.PA2208 187
208964.PA0039 208964.PA2209 170
208964.PA0039 208964.PA2300 655
208964.PA0039 208964.PA2366 277
208964.PA0039 208964.PA2374 163
208964.PA0039 208964.PA2439 210
208964.PA0039 208964.PA2453 179
208964.PA0039 208964.PA2541 163
208964.PA0039 208964.PA2562 441
208964.PA0039 208964.PA2580 165
208964.PA0039 208964.PA2660 167
208964.PA0039 208964.PA2758 188
208964.PA0039 208964.PA2854 525
208964.PA0039 208964.PA2866 315
208964.PA0039 208964.PA2934 153
208964.PA0039 208964.PA3008 284
208964.PA0039 208964.PA3023 188
208964.PA0039 208964.PA3185 201
208964.PA0039 208964.PA3205 241
208964.PA0039 208964.PA3383 150
208964.PA0039 208964.PA3404 206
208964.PA0039 208964.PA3419 219
208964.PA0039 208964.PA3444 165
208964.PA0039 208964.PA3542 177
208964.PA0039 208964.PA3544 274
208964.PA0039 208964.PA3545 158
208964.PA0039 208964.PA3546 256
208964.PA0039 208964.PA3547 183
208964.PA0039 208964.PA3550 184
208964.PA0039 208964.PA3683 150
208964.PA0039 208964.PA3779 172
208964.PA0039 208964.PA3791 156
208964.PA0039 208964.PA3796 160
208964.PA0039 208964.PA3797 480
208964.PA0039 208964.PA3798 377
208964.PA0039 208964.PA3840 235
208964.PA0039 208964.PA3849 182
208964.PA0039 208964.PA3889 170
208964.PA0039 208964.PA4022 169
208964.PA0039 208964.PA4056 169
208964.PA0039 208964.PA4123 172
208964.PA0039 208964.PA4196 180
208964.PA0039 208964.PA4346 194
208964.PA0039 208964.PA4437 269
208964.PA0039 208964.PA4452 199
208964.PA0039 208964.PA4463 212
208964.PA0039 208964.PA4476 190
208964.PA0039 208964.PA4490 158
208964.PA0039 208964.PA4508 162
208964.PA0039 208964.PA4510 187
208964.PA0039 208964.PA4581 260
208964.PA0039 208964.PA4595 398
208964.PA0039 208964.PA4648 157
208964.PA0039 208964.PA4650 223
208964.PA0039 208964.PA4652 155
208964.PA0039 208964.PA4653 194
208964.PA0039 208964.PA4727 183
208964.PA0039 208964.PA4807 242
208964.PA0039 208964.PA4884 316
208964.PA0039 208964.PA4907 273
208964.PA0039 208964.PA4963 252
208964.PA0039 208964.PA4984 207
208964.PA0039 208964.PA5003 159
208964.PA0039 208964.PA5010 175
208964.PA0039 208964.PA5021 246
208964.PA0039 208964.PA5023 155
208964.PA0039 208964.PA5062 209
208964.PA0039 208964.PA5077 569
208964.PA0039 208964.PA5078 678
208964.PA0039 208964.PA5112 272
208964.PA0039 208964.PA5114 152
208964.PA0039 208964.PA5135 506
208964.PA0039 208964.PA5146 150
208964.PA0039 208964.PA5178 346
208964.PA0039 208964.PA5252 214
208964.PA0039 208964.PA5305 228
208964.PA0039 208964.PA5306 318
208964.PA0039 208964.PA5368 263
208964.PA0039 208964.PA5374 254
208964.PA0039 208964.PA5402 158
208964.PA0039 208964.PA5422 171
208964.PA0039 208964.PA5502 288
208964.PA0039 208964.PA5547 185
208964.PA0040 208964.PA0033 168
208964.PA0040 208964.PA0034 169
208964.PA0040 208964.PA0035 200
208964.PA0040 208964.PA0036 200
208964.PA0040 208964.PA0037 227
208964.PA0040 208964.PA0038 283
208964.PA0040 208964.PA0039 433
208964.PA0040 208964.PA0041 983
208964.PA0040 208964.PA0071 164
208964.PA0040 208964.PA0072 163
208964.PA0040 208964.PA0186 210
208964.PA0040 208964.PA0398 162
208964.PA0040 208964.PA0434 158
208964.PA0040 208964.PA0479 155
208964.PA0040 208964.PA0490 240
208964.PA0040 208964.PA0500 163
208964.PA0040 208964.PA0510 209
208964.PA0040 208964.PA0572 633
208964.PA0040 208964.PA0615 165
208964.PA0040 208964.PA0622 408
208964.PA0040 208964.PA0623 269
208964.PA0040 208964.PA0626 259
208964.PA0040 208964.PA0688 683
208964.PA0040 208964.PA0690 504
208964.PA0040 208964.PA0692 444
208964.PA0040 208964.PA0693 294
208964.PA0040 208964.PA0695 192
208964.PA0040 208964.PA0696 190
208964.PA0040 208964.PA0807 692
208964.PA0040 208964.PA0816 374
208964.PA0040 208964.PA0825 179
208964.PA0040 208964.PA0846 215
208964.PA0040 208964.PA0852 350
208964.PA0040 208964.PA0856 235
208964.PA0040 208964.PA0876 275
208964.PA0040 208964.PA0885 175
208964.PA0040 208964.PA0888 481
208964.PA0040 208964.PA0903 152
208964.PA0040 208964.PA0935 171
208964.PA0040 208964.PA0992 154
208964.PA0040 208964.PA1086 155
208964.PA0040 208964.PA1238 257
208964.PA0040 208964.PA1245 471
208964.PA0040 208964.PA1247 195
208964.PA0040 208964.PA1248 228
208964.PA0040 208964.PA1249 285
208964.PA0040 208964.PA1261 166
208964.PA0040 208964.PA1263 173
208964.PA0040 208964.PA1295 176
208964.PA0040 208964.PA1299 379
208964.PA0040 208964.PA1302 271
208964.PA0040 208964.PA1383 266
208964.PA0040 208964.PA1396 221
208964.PA0040 208964.PA1466 198
208964.PA0040 208964.PA1498 232
208964.PA0040 208964.PA1510 177
208964.PA0040 208964.PA1580 165
208964.PA0040 208964.PA1656 587
208964.PA0040 208964.PA1659 398
208964.PA0040 208964.PA1665 513
208964.PA0040 208964.PA1667 152
208964.PA0040 208964.PA1668 266
208964.PA0040 208964.PA1669 174
208964.PA0040 208964.PA1810 156
208964.PA0040 208964.PA1811 151
208964.PA0040 208964.PA1840 280
208964.PA0040 208964.PA1874 430
208964.PA0040 208964.PA1877 150
208964.PA0040 208964.PA1906 297
208964.PA0040 208964.PA2058 176
208964.PA0040 208964.PA2137 163
208964.PA0040 208964.PA2184 151
208964.PA0040 208964.PA2195 169
208964.PA0040 208964.PA2238 229
208964.PA0040 208964.PA2281 163
208964.PA0040 208964.PA2368 248
208964.PA0040 208964.PA2391 168
208964.PA0040 208964.PA2426 162
208964.PA0040 208964.PA2435 167
208964.PA0040 208964.PA2439 202
208964.PA0040 208964.PA2460 232
208964.PA0040 208964.PA2462 850
208964.PA0040 208964.PA2495 248
208964.PA0040 208964.PA2496 366
208964.PA0040 208964.PA2537 177
208964.PA0040 208964.PA2611 282
208964.PA0040 208964.PA2635 772
208964.PA0040 208964.PA2689 174
208964.PA0040 208964.PA2730 287
208964.PA0040 208964.PA2787 159
208964.PA0040 208964.PA2862 326
208964.PA0040 208964.PA3020 169
208964.PA0040 208964.PA3048 163
208964.PA0040 208964.PA3194 160
208964.PA0040 208964.PA3209 328
208964.PA0040 208964.PA3238 150
208964.PA0040 208964.PA3244 150
208964.PA0040 208964.PA3404 270
208964.PA0040 208964.PA3408 174
208964.PA0040 208964.PA3410 162
208964.PA0040 208964.PA3437 155
208964.PA0040 208964.PA3521 160
208964.PA0040 208964.PA3584 165
208964.PA0040 208964.PA3611 778
208964.PA0040 208964.PA3622 208
208964.PA0040 208964.PA3791 237
208964.PA0040 208964.PA3952 204
208964.PA0040 208964.PA4006 150
208964.PA0040 208964.PA4026 151
208964.PA0040 208964.PA4082 463
208964.PA0040 208964.PA4086 171
208964.PA0040 208964.PA4087 199
208964.PA0040 208964.PA4095 167
208964.PA0040 208964.PA4096 163
208964.PA0040 208964.PA4099 559
208964.PA0040 208964.PA4208 246
208964.PA0040 208964.PA4233 776
208964.PA0040 208964.PA4287 238
208964.PA0040 208964.PA4297 351
208964.PA0040 208964.PA4380 197
208964.PA0040 208964.PA4382 150
208964.PA0040 208964.PA4405 196
208964.PA0040 208964.PA4441 166
208964.PA0040 208964.PA4479 250
208964.PA0040 208964.PA4521 178
208964.PA0040 208964.PA4540 392
208964.PA0040 208964.PA4541 458
208964.PA0040 208964.PA4568 170
208964.PA0040 208964.PA4589 187
208964.PA0040 208964.PA4597 172
208964.PA0040 208964.PA4624 449
208964.PA0040 208964.PA4625 871
208964.PA0040 208964.PA4696 191
208964.PA0040 208964.PA4766 166
208964.PA0040 208964.PA4792 151
208964.PA0040 208964.PA4822 163
208964.PA0040 208964.PA4874 267
208964.PA0040 208964.PA4882 324
208964.PA0040 208964.PA4883 308
208964.PA0040 208964.PA4884 246
208964.PA0040 208964.PA4897 170
208964.PA0040 208964.PA4901 200
208964.PA0040 208964.PA4902 218
208964.PA0040 208964.PA4921 155
208964.PA0040 208964.PA4922 329
208964.PA0040 208964.PA4934 160
208964.PA0040 208964.PA4944 219
208964.PA0040 208964.PA4974 175
208964.PA0040 208964.PA4976 164
208964.PA0040 208964.PA5011 153
208964.PA0040 208964.PA5022 159
208964.PA0040 208964.PA5153 770
208964.PA0040 208964.PA5369 366
208964.PA0040 208964.PA5383 191
208964.PA0040 208964.PA5402 154
208964.PA0040 208964.PA5464 182
208964.PA0040 208964.PA5477 168
208964.PA0040 208964.PA5495 192
208964.PA0041 208964.PA0033 156
208964.PA0041 208964.PA0034 156
208964.PA0041 208964.PA0035 175
208964.PA0041 208964.PA0036 175
208964.PA0041 208964.PA0037 191
208964.PA0041 208964.PA0038 223
208964.PA0041 208964.PA0039 312
208964.PA0041 208964.PA0040 983
208964.PA0041 208964.PA0045 175
208964.PA0041 208964.PA0046 227
208964.PA0041 208964.PA0047 250
208964.PA0041 208964.PA0048 171
208964.PA0041 208964.PA0064 181
208964.PA0041 208964.PA0070 179
208964.PA0041 208964.PA0071 225
208964.PA0041 208964.PA0074 170
208964.PA0041 208964.PA0075 160
208964.PA0041 208964.PA0078 366
208964.PA0041 208964.PA0083 219
208964.PA0041 208964.PA0087 327
208964.PA0041 208964.PA0089 366
208964.PA0041 208964.PA0124 296
208964.PA0041 208964.PA0125 158
208964.PA0041 208964.PA0134 469
208964.PA0041 208964.PA0145 204
208964.PA0041 208964.PA0152 435
208964.PA0041 208964.PA0185 267
208964.PA0041 208964.PA0186 193
208964.PA0041 208964.PA0187 180
208964.PA0041 208964.PA0191 171
208964.PA0041 208964.PA0212 173
208964.PA0041 208964.PA0213 167
208964.PA0041 208964.PA0220 157
208964.PA0041 208964.PA0226 152
208964.PA0041 208964.PA0234 156
208964.PA0041 208964.PA0258 279
208964.PA0041 208964.PA0260 183
208964.PA0041 208964.PA0278 156
208964.PA0041 208964.PA0435 174
208964.PA0041 208964.PA0479 151
208964.PA0041 208964.PA0490 247
208964.PA0041 208964.PA0572 463
208964.PA0041 208964.PA0579 167
208964.PA0041 208964.PA0615 373
208964.PA0041 208964.PA0616 163
208964.PA0041 208964.PA0622 285
208964.PA0041 208964.PA0623 165
208964.PA0041 208964.PA0624 279
208964.PA0041 208964.PA0626 362
208964.PA0041 208964.PA0672 182
208964.PA0041 208964.PA0678 205
208964.PA0041 208964.PA0679 214
208964.PA0041 208964.PA0680 211
208964.PA0041 208964.PA0684 234
208964.PA0041 208964.PA0685 189
208964.PA0041 208964.PA0690 722
208964.PA0041 208964.PA0691 270
208964.PA0041 208964.PA0692 726
208964.PA0041 208964.PA0693 262
208964.PA0041 208964.PA0701 184
208964.PA0041 208964.PA0751 162
208964.PA0041 208964.PA0770 188
208964.PA0041 208964.PA0781 220
208964.PA0041 208964.PA0802 320
208964.PA0041 208964.PA0807 519
208964.PA0041 208964.PA0814 187
208964.PA0041 208964.PA0816 260
208964.PA0041 208964.PA0832 548
208964.PA0041 208964.PA0844 162
208964.PA0041 208964.PA0852 151
208964.PA0041 208964.PA0888 351
208964.PA0041 208964.PA0898 156
208964.PA0041 208964.PA0938 171
208964.PA0041 208964.PA0994 463
208964.PA0041 208964.PA0998 193
208964.PA0041 208964.PA1011 190
208964.PA0041 208964.PA1042 205
208964.PA0041 208964.PA1086 291
208964.PA0041 208964.PA1094 345
208964.PA0041 208964.PA1181 160
208964.PA0041 208964.PA1234 185
208964.PA0041 208964.PA1245 664
208964.PA0041 208964.PA1247 182
208964.PA0041 208964.PA1262 310
208964.PA0041 208964.PA1302 180
208964.PA0041 208964.PA1327 153
208964.PA0041 208964.PA1383 283
208964.PA0041 208964.PA1396 496
208964.PA0041 208964.PA1397 211
208964.PA0041 208964.PA1450 158
208964.PA0041 208964.PA1509 189
208964.PA0041 208964.PA1510 172
208964.PA0041 208964.PA1548 198
208964.PA0041 208964.PA1611 179
208964.PA0041 208964.PA1612 179
208964.PA0041 208964.PA1656 680
208964.PA0041 208964.PA1659 272
208964.PA0041 208964.PA1665 340
208964.PA0041 208964.PA1669 301
208964.PA0041 208964.PA1670 179
208964.PA0041 208964.PA1671 209
208964.PA0041 208964.PA1740 155
208964.PA0041 208964.PA1776 163
208964.PA0041 208964.PA1846 207
208964.PA0041 208964.PA1868 367
208964.PA0041 208964.PA1871 322
208964.PA0041 208964.PA1874 206
208964.PA0041 208964.PA1876 439
208964.PA0041 208964.PA1877 348
208964.PA0041 208964.PA1908 167
208964.PA0041 208964.PA1914 234
208964.PA0041 208964.PA1951 186
208964.PA0041 208964.PA1954 329
208964.PA0041 208964.PA1959 275
208964.PA0041 208964.PA1988 200
208964.PA0041 208964.PA2131 160
208964.PA0041 208964.PA2184 234
208964.PA0041 208964.PA2191 251
208964.PA0041 208964.PA2194 316
208964.PA0041 208964.PA2195 308
208964.PA0041 208964.PA2231 264
208964.PA0041 208964.PA2234 178
208964.PA0041 208964.PA2235 161
208964.PA0041 208964.PA2238 180
208964.PA0041 208964.PA2239 305
208964.PA0041 208964.PA2240 159
208964.PA0041 208964.PA2281 157
208964.PA0041 208964.PA2318 161
208964.PA0041 208964.PA2376 330
208964.PA0041 208964.PA2398 192
208964.PA0041 208964.PA2437 206
208964.PA0041 208964.PA2439 158
208964.PA0041 208964.PA2452 160
208964.PA0041 208964.PA2462 151
208964.PA0041 208964.PA2463 850
208964.PA0041 208964.PA2481 176
208964.PA0041 208964.PA2487 231
208964.PA0041 208964.PA2536 193
208964.PA0041 208964.PA2539 453
208964.PA0041 208964.PA2540 322
208964.PA0041 208964.PA2542 152
208964.PA0041 208964.PA2543 191
208964.PA0041 208964.PA2546 164
208964.PA0041 208964.PA2631 169
208964.PA0041 208964.PA2635 162
208964.PA0041 208964.PA2652 202
208964.PA0041 208964.PA2820 191
208964.PA0041 208964.PA2918 162
208964.PA0041 208964.PA2930 163
208964.PA0041 208964.PA2939 219
208964.PA0041 208964.PA3010 197
208964.PA0041 208964.PA3063 386
208964.PA0041 208964.PA3078 207
208964.PA0041 208964.PA3238 152
208964.PA0041 208964.PA3266 190
208964.PA0041 208964.PA3288 257
208964.PA0041 208964.PA3290 177
208964.PA0041 208964.PA3293 232
208964.PA0041 208964.PA3340 266
208964.PA0041 208964.PA3407 366
208964.PA0041 208964.PA3408 286
208964.PA0041 208964.PA3410 158
208964.PA0041 208964.PA3437 170
208964.PA0041 208964.PA3453 251
208964.PA0041 208964.PA3476 168
208964.PA0041 208964.PA3477 217
208964.PA0041 208964.PA3483 162
208964.PA0041 208964.PA3484 184
208964.PA0041 208964.PA3518 420
208964.PA0041 208964.PA3611 327
208964.PA0041 208964.PA3671 158
208964.PA0041 208964.PA3711 153
208964.PA0041 208964.PA3716 325
208964.PA0041 208964.PA3724 241
208964.PA0041 208964.PA3759 176
208964.PA0041 208964.PA3772 169
208964.PA0041 208964.PA3778 168
208964.PA0041 208964.PA3791 551
208964.PA0041 208964.PA3841 300
208964.PA0041 208964.PA3905 418
208964.PA0041 208964.PA3952 268
208964.PA0041 208964.PA4035 235
208964.PA0041 208964.PA4071 163
208964.PA0041 208964.PA4076 151
208964.PA0041 208964.PA4081 184
208964.PA0041 208964.PA4082 596
208964.PA0041 208964.PA4084 362
208964.PA0041 208964.PA4087 224
208964.PA0041 208964.PA4094 154
208964.PA0041 208964.PA4095 174
208964.PA0041 208964.PA4096 360
208964.PA0041 208964.PA4099 734
208964.PA0041 208964.PA4105 175
208964.PA0041 208964.PA4145 181
208964.PA0041 208964.PA4168 162
208964.PA0041 208964.PA4169 154
208964.PA0041 208964.PA4175 353
208964.PA0041 208964.PA4192 163
208964.PA0041 208964.PA4193 165
208964.PA0041 208964.PA4208 189
208964.PA0041 208964.PA4233 770
208964.PA0041 208964.PA4284 152
208964.PA0041 208964.PA4297 370
208964.PA0041 208964.PA4441 253
208964.PA0041 208964.PA4521 160
208964.PA0041 208964.PA4540 676
208964.PA0041 208964.PA4541 716
208964.PA0041 208964.PA4589 233
208964.PA0041 208964.PA4590 278
208964.PA0041 208964.PA4624 819
208964.PA0041 208964.PA4625 760
208964.PA0041 208964.PA4682 180
208964.PA0041 208964.PA4702 213
208964.PA0041 208964.PA4766 275
208964.PA0041 208964.PA4795 150
208964.PA0041 208964.PA4802 175
208964.PA0041 208964.PA4822 151
208964.PA0041 208964.PA4824 163
208964.PA0041 208964.PA4882 186
208964.PA0041 208964.PA4897 333
208964.PA0041 208964.PA4902 183
208964.PA0041 208964.PA4921 164
208964.PA0041 208964.PA4944 165
208964.PA0041 208964.PA4955 164
208964.PA0041 208964.PA4974 252
208964.PA0041 208964.PA5042 264
208964.PA0041 208964.PA5059 167
208964.PA0041 208964.PA5136 158
208964.PA0041 208964.PA5184 180
208964.PA0041 208964.PA5211 159
208964.PA0041 208964.PA5212 258
208964.PA0041 208964.PA5234 158
208964.PA0041 208964.PA5265 170
208964.PA0041 208964.PA5325 157
208964.PA0041 208964.PA5347 175
208964.PA0041 208964.PA5368 163
208964.PA0041 208964.PA5402 338
208964.PA0041 208964.PA5441 155
208964.PA0041 208964.PA5461 178
208964.PA0041 208964.PA5462 275
208964.PA0041 208964.PA5467 279
208964.PA0041 208964.PA5472 156
208964.PA0041 208964.PA5488 179
208964.PA0043 208964.PA0035 181
208964.PA0043 208964.PA0036 181
208964.PA0043 208964.PA0044 697
208964.PA0043 208964.PA0106 485
208964.PA0043 208964.PA0125 293
208964.PA0043 208964.PA0239 164
208964.PA0043 208964.PA0253 160
208964.PA0043 208964.PA0320 246
208964.PA0043 208964.PA0344 171
208964.PA0043 208964.PA0422 160
208964.PA0043 208964.PA0434 206
208964.PA0043 208964.PA0515 211
208964.PA0043 208964.PA0536 185
208964.PA0043 208964.PA0544 205
208964.PA0043 208964.PA0584 152
208964.PA0043 208964.PA0590 167
208964.PA0043 208964.PA0609 158
208964.PA0043 208964.PA0650 216
208964.PA0043 208964.PA0651 216
208964.PA0043 208964.PA0663 154
208964.PA0043 208964.PA0846 319
208964.PA0043 208964.PA0860 169
208964.PA0043 208964.PA0867 198
208964.PA0043 208964.PA1001 158
208964.PA0043 208964.PA1002 181
208964.PA0043 208964.PA1017 224
208964.PA0043 208964.PA1039 162
208964.PA0043 208964.PA1064 170
208964.PA0043 208964.PA1091 159
208964.PA0043 208964.PA1108 267
208964.PA0043 208964.PA1271 281
208964.PA0043 208964.PA1291 207
208964.PA0043 208964.PA1318 485
208964.PA0043 208964.PA1380 152
208964.PA0043 208964.PA1396 327
208964.PA0043 208964.PA1429 275
208964.PA0043 208964.PA1453 240
208964.PA0043 208964.PA1456 167
208964.PA0043 208964.PA1465 190
208964.PA0043 208964.PA1467 171
208964.PA0043 208964.PA1544 318
208964.PA0043 208964.PA1547 265
208964.PA0043 208964.PA1567 227
208964.PA0043 208964.PA1576 151
208964.PA0043 208964.PA1591 155
208964.PA0043 208964.PA1601 167
208964.PA0043 208964.PA1688 177
208964.PA0043 208964.PA1789 233
208964.PA0043 208964.PA1833 154
208964.PA0043 208964.PA1854 220
208964.PA0043 208964.PA1918 150
208964.PA0043 208964.PA1923 174
208964.PA0043 208964.PA1960 191
208964.PA0043 208964.PA1976 327
208964.PA0043 208964.PA1981 207
208964.PA0043 208964.PA1992 327
208964.PA0043 208964.PA2010 272
208964.PA0043 208964.PA2057 280
208964.PA0043 208964.PA2077 205
208964.PA0043 208964.PA2078 170
208964.PA0043 208964.PA2321 164
208964.PA0043 208964.PA2474 172
208964.PA0043 208964.PA2479 203
208964.PA0043 208964.PA2563 293
208964.PA0043 208964.PA2633 252
208964.PA0043 208964.PA2675 208
208964.PA0043 208964.PA2779 152
208964.PA0043 208964.PA2814 240
208964.PA0043 208964.PA2861 200
208964.PA0043 208964.PA2872 170
208964.PA0043 208964.PA2915 171
208964.PA0043 208964.PA2946 371
208964.PA0043 208964.PA3002 269
208964.PA0043 208964.PA3022 168
208964.PA0043 208964.PA3023 179
208964.PA0043 208964.PA3030 178
208964.PA0043 208964.PA3037 155
208964.PA0043 208964.PA3051 243
208964.PA0043 208964.PA3115 152
208964.PA0043 208964.PA3118 152
208964.PA0043 208964.PA3120 152
208964.PA0043 208964.PA3191 251
208964.PA0043 208964.PA3202 194
208964.PA0043 208964.PA3260 190
208964.PA0043 208964.PA3270 318
208964.PA0043 208964.PA3271 327
208964.PA0043 208964.PA3354 234
208964.PA0043 208964.PA3359 347
208964.PA0043 208964.PA3360 181
208964.PA0043 208964.PA3363 311
208964.PA0043 208964.PA3458 197
208964.PA0043 208964.PA3482 152
208964.PA0043 208964.PA3515 180
208964.PA0043 208964.PA3574 229
208964.PA0043 208964.PA3614 437
208964.PA0043 208964.PA3627 244
208964.PA0043 208964.PA3633 244
208964.PA0043 208964.PA3701 220
208964.PA0043 208964.PA3725 443
208964.PA0043 208964.PA3790 181
208964.PA0043 208964.PA3841 335
208964.PA0043 208964.PA3975 301
208964.PA0043 208964.PA3996 280
208964.PA0043 208964.PA3997 224
208964.PA0043 208964.PA4042 230
208964.PA0043 208964.PA4043 230
208964.PA0043 208964.PA4044 274
208964.PA0043 208964.PA4066 270
208964.PA0043 208964.PA4149 162
208964.PA0043 208964.PA4152 150
208964.PA0043 208964.PA4181 233
208964.PA0043 208964.PA4184 200
208964.PA0043 208964.PA4198 177
208964.PA0043 208964.PA4276 233
208964.PA0043 208964.PA4311 181
208964.PA0043 208964.PA4328 233
208964.PA0043 208964.PA4341 165
208964.PA0043 208964.PA4362 227
208964.PA0043 208964.PA4368 153
208964.PA0043 208964.PA4400 228
208964.PA0043 208964.PA4514 263
208964.PA0043 208964.PA4515 253
208964.PA0043 208964.PA4554 210
208964.PA0043 208964.PA4574 167
208964.PA0043 208964.PA4590 173
208964.PA0043 208964.PA4678 288
208964.PA0043 208964.PA4722 159
208964.PA0043 208964.PA4748 308
208964.PA0043 208964.PA4762 157
208964.PA0043 208964.PA4776 203
208964.PA0043 208964.PA4777 188
208964.PA0043 208964.PA4825 180
208964.PA0043 208964.PA4837 167
208964.PA0043 208964.PA4882 154
208964.PA0043 208964.PA4894 178
208964.PA0043 208964.PA4940 200
208964.PA0043 208964.PA4952 191
208964.PA0043 208964.PA4979 172
208964.PA0043 208964.PA5110 152
208964.PA0043 208964.PA5157 248
208964.PA0043 208964.PA5210 248
208964.PA0043 208964.PA5244 168
208964.PA0043 208964.PA5310 232
208964.PA0043 208964.PA5319 151
208964.PA0043 208964.PA5325 183
208964.PA0043 208964.PA5383 182
208964.PA0043 208964.PA5409 255
208964.PA0043 208964.PA5423 197
208964.PA0043 208964.PA5440 266
208964.PA0043 208964.PA5472 201
208964.PA0044 208964.PA0043 697
208964.PA0044 208964.PA0182 605
208964.PA0044 208964.PA0275 328
208964.PA0044 208964.PA0319 253
208964.PA0044 208964.PA0350 191
208964.PA0044 208964.PA0396 329
208964.PA0044 208964.PA0456 324
208964.PA0044 208964.PA0467 194
208964.PA0044 208964.PA0499 164
208964.PA0044 208964.PA0557 162
208964.PA0044 208964.PA0573 245
208964.PA0044 208964.PA0610 839
208964.PA0044 208964.PA0620 283
208964.PA0044 208964.PA0649 152
208964.PA0044 208964.PA0652 934
208964.PA0044 208964.PA0713 530
208964.PA0044 208964.PA0768 172
208964.PA0044 208964.PA0800 153
208964.PA0044 208964.PA0813 184
208964.PA0044 208964.PA0821 166
208964.PA0044 208964.PA0844 218
208964.PA0044 208964.PA0853 162
208964.PA0044 208964.PA0865 182
208964.PA0044 208964.PA0867 214
208964.PA0044 208964.PA0928 234
208964.PA0044 208964.PA0961 247
208964.PA0044 208964.PA0962 150
208964.PA0044 208964.PA0973 217
208964.PA0044 208964.PA0976 329
208964.PA0044 208964.PA0978 203
208964.PA0044 208964.PA0987 356
208964.PA0044 208964.PA0988 328
208964.PA0044 208964.PA1003 248
208964.PA0044 208964.PA1020 199
208964.PA0044 208964.PA1032 165
208964.PA0044 208964.PA1036 185
208964.PA0044 208964.PA1038 309
208964.PA0044 208964.PA1046 316
208964.PA0044 208964.PA1088 151
208964.PA0044 208964.PA1091 327
208964.PA0044 208964.PA1092 702
208964.PA0044 208964.PA1094 187
208964.PA0044 208964.PA1121 162
208964.PA0044 208964.PA1136 331
208964.PA0044 208964.PA1148 819
208964.PA0044 208964.PA1159 219
208964.PA0044 208964.PA1163 211
208964.PA0044 208964.PA1211 163
208964.PA0044 208964.PA1213 191
208964.PA0044 208964.PA1215 243
208964.PA0044 208964.PA1218 210
208964.PA0044 208964.PA1219 556
208964.PA0044 208964.PA1220 749
208964.PA0044 208964.PA1234 206
208964.PA0044 208964.PA1249 683
208964.PA0044 208964.PA1286 249
208964.PA0044 208964.PA1290 184
208964.PA0044 208964.PA1346 260
208964.PA0044 208964.PA1389 168
208964.PA0044 208964.PA1392 161
208964.PA0044 208964.PA1430 480
208964.PA0044 208964.PA1432 162
208964.PA0044 208964.PA1508 192
208964.PA0044 208964.PA1509 183
208964.PA0044 208964.PA1510 183
208964.PA0044 208964.PA1520 230
208964.PA0044 208964.PA1604 224
208964.PA0044 208964.PA1657 432
208964.PA0044 208964.PA1660 221
208964.PA0044 208964.PA1690 687
208964.PA0044 208964.PA1691 379
208964.PA0044 208964.PA1692 192
208964.PA0044 208964.PA1693 303
208964.PA0044 208964.PA1694 600
208964.PA0044 208964.PA1695 429
208964.PA0044 208964.PA1696 791
208964.PA0044 208964.PA1697 704
208964.PA0044 208964.PA1698 932
208964.PA0044 208964.PA1699 327
208964.PA0044 208964.PA1701 358
208964.PA0044 208964.PA1702 466
208964.PA0044 208964.PA1703 683
208964.PA0044 208964.PA1704 589
208964.PA0044 208964.PA1705 774
208964.PA0044 208964.PA1706 879
208964.PA0044 208964.PA1707 812
208964.PA0044 208964.PA1708 892
208964.PA0044 208964.PA1709 906
208964.PA0044 208964.PA1710 778
208964.PA0044 208964.PA1711 774
208964.PA0044 208964.PA1712 686
208964.PA0044 208964.PA1713 951
208964.PA0044 208964.PA1714 825
208964.PA0044 208964.PA1715 770
208964.PA0044 208964.PA1716 901
208964.PA0044 208964.PA1717 872
208964.PA0044 208964.PA1718 363
208964.PA0044 208964.PA1719 768
208964.PA0044 208964.PA1720 369
208964.PA0044 208964.PA1721 425
208964.PA0044 208964.PA1722 328
208964.PA0044 208964.PA1723 833
208964.PA0044 208964.PA1724 825
208964.PA0044 208964.PA1725 770
208964.PA0044 208964.PA1738 276
208964.PA0044 208964.PA1752 162
208964.PA0044 208964.PA1777 188
208964.PA0044 208964.PA1822 831
208964.PA0044 208964.PA1834 177
208964.PA0044 208964.PA1849 257
208964.PA0044 208964.PA1871 639
208964.PA0044 208964.PA1885 161
208964.PA0044 208964.PA1886 221
208964.PA0044 208964.PA1906 152
208964.PA0044 208964.PA1910 431
208964.PA0044 208964.PA1915 203
208964.PA0044 208964.PA1921 232
208964.PA0044 208964.PA1938 200
208964.PA0044 208964.PA1952 433
208964.PA0044 208964.PA1955 163
208964.PA0044 208964.PA1956 484
208964.PA0044 208964.PA1961 155
208964.PA0044 208964.PA1979 355
208964.PA0044 208964.PA2015 171
208964.PA0044 208964.PA2017 182
208964.PA0044 208964.PA2070 184
208964.PA0044 208964.PA2075 220
208964.PA0044 208964.PA2088 395
208964.PA0044 208964.PA2091 184
208964.PA0044 208964.PA2096 157
208964.PA0044 208964.PA2102 154
208964.PA0044 208964.PA2122 178
208964.PA0044 208964.PA2133 157
208964.PA0044 208964.PA2171 190
208964.PA0044 208964.PA2191 940
208964.PA0044 208964.PA2302 561
208964.PA0044 208964.PA2363 163
208964.PA0044 208964.PA2367 290
208964.PA0044 208964.PA2370 163
208964.PA0044 208964.PA2387 173
208964.PA0044 208964.PA2396 441
208964.PA0044 208964.PA2426 211
208964.PA0044 208964.PA2448 180
208964.PA0044 208964.PA2462 426
208964.PA0044 208964.PA2476 218
208964.PA0044 208964.PA2503 160
208964.PA0044 208964.PA2519 329
208964.PA0044 208964.PA2586 212
208964.PA0044 208964.PA2589 189
208964.PA0044 208964.PA2702 213
208964.PA0044 208964.PA2714 159
208964.PA0044 208964.PA2853 218
208964.PA0044 208964.PA2861 168
208964.PA0044 208964.PA2868 255
208964.PA0044 208964.PA2894 222
208964.PA0044 208964.PA2934 329
208964.PA0044 208964.PA2936 187
208964.PA0044 208964.PA2946 160
208964.PA0044 208964.PA2976 153
208964.PA0044 208964.PA2992 284
208964.PA0044 208964.PA3023 152
208964.PA0044 208964.PA3031 162
208964.PA0044 208964.PA3063 161
208964.PA0044 208964.PA3067 161
208964.PA0044 208964.PA3078 183
208964.PA0044 208964.PA3114 324
208964.PA0044 208964.PA3217 490
208964.PA0044 208964.PA3218 185
208964.PA0044 208964.PA3231 209
208964.PA0044 208964.PA3259 161
208964.PA0044 208964.PA3290 200
208964.PA0044 208964.PA3293 354
208964.PA0044 208964.PA3327 158
208964.PA0044 208964.PA3335 315
208964.PA0044 208964.PA3340 216
208964.PA0044 208964.PA3407 219
208964.PA0044 208964.PA3418 772
208964.PA0044 208964.PA3476 235
208964.PA0044 208964.PA3477 538
208964.PA0044 208964.PA3487 221
208964.PA0044 208964.PA3498 163
208964.PA0044 208964.PA3540 249
208964.PA0044 208964.PA3604 154
208964.PA0044 208964.PA3622 301
208964.PA0044 208964.PA3705 190
208964.PA0044 208964.PA3713 282
208964.PA0044 208964.PA3724 772
208964.PA0044 208964.PA3728 154
208964.PA0044 208964.PA3734 343
208964.PA0044 208964.PA3789 210
208964.PA0044 208964.PA3832 164
208964.PA0044 208964.PA3842 921
208964.PA0044 208964.PA3846 154
208964.PA0044 208964.PA3861 329
208964.PA0044 208964.PA3905 340
208964.PA0044 208964.PA3907 446
208964.PA0044 208964.PA3931 245
208964.PA0044 208964.PA3946 170
208964.PA0044 208964.PA3964 616
208964.PA0044 208964.PA3974 350
208964.PA0044 208964.PA4027 551
208964.PA0044 208964.PA4063 153
208964.PA0044 208964.PA4154 173
208964.PA0044 208964.PA4165 194
208964.PA0044 208964.PA4175 357
208964.PA0044 208964.PA4182 346
208964.PA0044 208964.PA4183 293
208964.PA0044 208964.PA4222 195
208964.PA0044 208964.PA4288 162
208964.PA0044 208964.PA4308 167
208964.PA0044 208964.PA4384 293
208964.PA0044 208964.PA4385 152
208964.PA0044 208964.PA4437 180
208964.PA0044 208964.PA4525 221
208964.PA0044 208964.PA4541 328
208964.PA0044 208964.PA4586 469
208964.PA0044 208964.PA4703 324
208964.PA0044 208964.PA4721 187
208964.PA0044 208964.PA4723 816
208964.PA0044 208964.PA4761 152
208964.PA0044 208964.PA4780 166
208964.PA0044 208964.PA4806 278
208964.PA0044 208964.PA4824 156
208964.PA0044 208964.PA4856 633
208964.PA0044 208964.PA4865 217
208964.PA0044 208964.PA4969 589
208964.PA0044 208964.PA4998 166
208964.PA0044 208964.PA5021 184
208964.PA0044 208964.PA5022 215
208964.PA0044 208964.PA5023 218
208964.PA0044 208964.PA5033 152
208964.PA0044 208964.PA5062 621
208964.PA0044 208964.PA5089 172
208964.PA0044 208964.PA5090 187
208964.PA0044 208964.PA5116 162
208964.PA0044 208964.PA5156 165
208964.PA0044 208964.PA5218 151
208964.PA0044 208964.PA5253 183
208964.PA0044 208964.PA5265 224
208964.PA0044 208964.PA5272 411
208964.PA0044 208964.PA5430 215
208964.PA0044 208964.PA5446 150
208964.PA0044 208964.PA5455 161
208964.PA0044 208964.PA5460 616
208964.PA0044 208964.PA5489 219
208964.PA0044 208964.PA5515 159
208964.PA0045 208964.PA0027 190
208964.PA0045 208964.PA0041 175
208964.PA0045 208964.PA0046 962
208964.PA0045 208964.PA0047 930
208964.PA0045 208964.PA0058 175
208964.PA0045 208964.PA0094 156
208964.PA0045 208964.PA0124 261
208964.PA0045 208964.PA0185 151
208964.PA0045 208964.PA0186 161
208964.PA0045 208964.PA0191 155
208964.PA0045 208964.PA0320 292
208964.PA0045 208964.PA0488 380
208964.PA0045 208964.PA0517 160
208964.PA0045 208964.PA0669 341
208964.PA0045 208964.PA0670 341
208964.PA0045 208964.PA0671 340
208964.PA0045 208964.PA0680 151
208964.PA0045 208964.PA0716 218
208964.PA0045 208964.PA0971 154
208964.PA0045 208964.PA0992 151
208964.PA0045 208964.PA1121 212
208964.PA0045 208964.PA1126 240
208964.PA0045 208964.PA1356 174
208964.PA0045 208964.PA1365 173
208964.PA0045 208964.PA1509 173
208964.PA0045 208964.PA2254 205
208964.PA0045 208964.PA2309 235
208964.PA0045 208964.PA2310 209
208964.PA0045 208964.PA2334 307
208964.PA0045 208964.PA2462 168
208964.PA0045 208964.PA2652 197
208964.PA0045 208964.PA2716 150
208964.PA0045 208964.PA2799 196
208964.PA0045 208964.PA2806 245
208964.PA0045 208964.PA2820 150
208964.PA0045 208964.PA2896 291
208964.PA0045 208964.PA3008 322
208964.PA0045 208964.PA3014 157
208964.PA0045 208964.PA3396 161
208964.PA0045 208964.PA3539 273
208964.PA0045 208964.PA3725 151
208964.PA0045 208964.PA3860 261
208964.PA0045 208964.PA3868 162
208964.PA0045 208964.PA3916 416
208964.PA0045 208964.PA3917 416
208964.PA0045 208964.PA3918 416
208964.PA0045 208964.PA3919 318
208964.PA0045 208964.PA3955 216
208964.PA0045 208964.PA3966 167
208964.PA0045 208964.PA4071 152
208964.PA0045 208964.PA4081 288
208964.PA0045 208964.PA4099 171
208964.PA0045 208964.PA4144 200
208964.PA0045 208964.PA4224 198
208964.PA0045 208964.PA4709 161
208964.PA0045 208964.PA4838 152
208964.PA0045 208964.PA4904 196
208964.PA0045 208964.PA5064 156
208964.PA0045 208964.PA5289 211
208964.PA0045 208964.PA5499 159
208964.PA0046 208964.PA0027 163
208964.PA0046 208964.PA0041 227
208964.PA0046 208964.PA0045 962
208964.PA0046 208964.PA0047 941
208964.PA0046 208964.PA0063 211
208964.PA0046 208964.PA0093 210
208964.PA0046 208964.PA0124 230
208964.PA0046 208964.PA0166 154
208964.PA0046 208964.PA0201 150
208964.PA0046 208964.PA0259 150
208964.PA0046 208964.PA0282 165
208964.PA0046 208964.PA0315 155
208964.PA0046 208964.PA0339 195
208964.PA0046 208964.PA0488 327
208964.PA0046 208964.PA0497 150
208964.PA0046 208964.PA0571 150
208964.PA0046 208964.PA0669 327
208964.PA0046 208964.PA0670 424
208964.PA0046 208964.PA0671 324
208964.PA0046 208964.PA0677 166
208964.PA0046 208964.PA0680 158
208964.PA0046 208964.PA0716 177
208964.PA0046 208964.PA0726 180
208964.PA0046 208964.PA0800 204
208964.PA0046 208964.PA0802 446
208964.PA0046 208964.PA0992 331
208964.PA0046 208964.PA1022 324
208964.PA0046 208964.PA1121 160
208964.PA0046 208964.PA1126 326
208964.PA0046 208964.PA1327 154
208964.PA0046 208964.PA1341 218
208964.PA0046 208964.PA1355 186
208964.PA0046 208964.PA1356 253
208964.PA0046 208964.PA1365 173
208964.PA0046 208964.PA1376 156
208964.PA0046 208964.PA1396 158
208964.PA0046 208964.PA1508 181
208964.PA0046 208964.PA1509 379
208964.PA0046 208964.PA1510 191
208964.PA0046 208964.PA1542 164
208964.PA0046 208964.PA1615 153
208964.PA0046 208964.PA1809 172
208964.PA0046 208964.PA1817 181
208964.PA0046 208964.PA1842 179
208964.PA0046 208964.PA1846 159
208964.PA0046 208964.PA2019 173
208964.PA0046 208964.PA2020 193
208964.PA0046 208964.PA2059 161
208964.PA0046 208964.PA2106 201
208964.PA0046 208964.PA2170 197
208964.PA0046 208964.PA2202 335
208964.PA0046 208964.PA2203 262
208964.PA0046 208964.PA2204 192
208964.PA0046 208964.PA2241 170
208964.PA0046 208964.PA2254 169
208964.PA0046 208964.PA2255 164
208964.PA0046 208964.PA2307 202
208964.PA0046 208964.PA2308 239
208964.PA0046 208964.PA2309 564
208964.PA0046 208964.PA2310 155
208964.PA0046 208964.PA2324 304
208964.PA0046 208964.PA2334 202
208964.PA0046 208964.PA2340 210
208964.PA0046 208964.PA2462 198
208964.PA0046 208964.PA2630 278
208964.PA0046 208964.PA2652 160
208964.PA0046 208964.PA2730 179
208964.PA0046 208964.PA2754 153
208964.PA0046 208964.PA2799 200
208964.PA0046 208964.PA2877 151
208964.PA0046 208964.PA2896 295
208964.PA0046 208964.PA2911 169
208964.PA0046 208964.PA2941 328
208964.PA0046 208964.PA2942 176
208964.PA0046 208964.PA3008 294
208964.PA0046 208964.PA3041 723
208964.PA0046 208964.PA3046 308
208964.PA0046 208964.PA3060 206
208964.PA0046 208964.PA3061 154
208964.PA0046 208964.PA3115 228
208964.PA0046 208964.PA3189 195
208964.PA0046 208964.PA3352 150
208964.PA0046 208964.PA3375 236
208964.PA0046 208964.PA3393 203
208964.PA0046 208964.PA3407 158
208964.PA0046 208964.PA3419 224
208964.PA0046 208964.PA3539 451
208964.PA0046 208964.PA3705 158
208964.PA0046 208964.PA3706 176
208964.PA0046 208964.PA3728 156
208964.PA0046 208964.PA3860 256
208964.PA0046 208964.PA3868 174
208964.PA0046 208964.PA3880 355
208964.PA0046 208964.PA3911 457
208964.PA0046 208964.PA3912 168
208964.PA0046 208964.PA3916 374
208964.PA0046 208964.PA3917 374
208964.PA0046 208964.PA3918 374
208964.PA0046 208964.PA3919 314
208964.PA0046 208964.PA4081 280
208964.PA0046 208964.PA4099 225
208964.PA0046 208964.PA4144 559
208964.PA0046 208964.PA4224 227
208964.PA0046 208964.PA4270 404
208964.PA0046 208964.PA4275 178
208964.PA0046 208964.PA4294 492
208964.PA0046 208964.PA4295 195
208964.PA0046 208964.PA4298 308
208964.PA0046 208964.PA4301 188
208964.PA0046 208964.PA4460 263
208964.PA0046 208964.PA4530 197
208964.PA0046 208964.PA4571 182
208964.PA0046 208964.PA4589 155
208964.PA0046 208964.PA4592 165
208964.PA0046 208964.PA4652 157
208964.PA0046 208964.PA4816 152
208964.PA0046 208964.PA4904 203
208964.PA0046 208964.PA5031 228
208964.PA0046 208964.PA5055 248
208964.PA0046 208964.PA5089 175
208964.PA0046 208964.PA5114 187
208964.PA0046 208964.PA5419 151
208964.PA0046 208964.PA5475 169
208964.PA0047 208964.PA0027 235
208964.PA0047 208964.PA0041 250
208964.PA0047 208964.PA0045 930
208964.PA0047 208964.PA0046 941
208964.PA0047 208964.PA0058 245
208964.PA0047 208964.PA0093 182
208964.PA0047 208964.PA0094 239
208964.PA0047 208964.PA0124 328
208964.PA0047 208964.PA0125 188
208964.PA0047 208964.PA0185 153
208964.PA0047 208964.PA0186 150
208964.PA0047 208964.PA0191 174
208964.PA0047 208964.PA0320 335
208964.PA0047 208964.PA0488 442
208964.PA0047 208964.PA0517 157
208964.PA0047 208964.PA0557 160
208964.PA0047 208964.PA0669 327
208964.PA0047 208964.PA0670 327
208964.PA0047 208964.PA0671 324
208964.PA0047 208964.PA0680 177
208964.PA0047 208964.PA0716 283
208964.PA0047 208964.PA0726 163
208964.PA0047 208964.PA0730 153
208964.PA0047 208964.PA0802 280
208964.PA0047 208964.PA0971 168
208964.PA0047 208964.PA0992 345
208964.PA0047 208964.PA1121 198
208964.PA0047 208964.PA1126 243
208964.PA0047 208964.PA1327 154
208964.PA0047 208964.PA1355 154
208964.PA0047 208964.PA1356 219
208964.PA0047 208964.PA1376 157
208964.PA0047 208964.PA1509 221
208964.PA0047 208964.PA1846 179
208964.PA0047 208964.PA2237 156
208964.PA0047 208964.PA2241 169
208964.PA0047 208964.PA2254 155
208964.PA0047 208964.PA2309 159
208964.PA0047 208964.PA2310 189
208964.PA0047 208964.PA2334 336
208964.PA0047 208964.PA2462 214
208964.PA0047 208964.PA2511 152
208964.PA0047 208964.PA2652 243
208964.PA0047 208964.PA2716 158
208964.PA0047 208964.PA2754 197
208964.PA0047 208964.PA2820 179
208964.PA0047 208964.PA2854 166
208964.PA0047 208964.PA2896 295
208964.PA0047 208964.PA2911 159
208964.PA0047 208964.PA3008 524
208964.PA0047 208964.PA3396 189
208964.PA0047 208964.PA3407 175
208964.PA0047 208964.PA3408 163
208964.PA0047 208964.PA3539 273
208964.PA0047 208964.PA3728 151
208964.PA0047 208964.PA3860 416
208964.PA0047 208964.PA3868 221
208964.PA0047 208964.PA3912 163
208964.PA0047 208964.PA3916 374
208964.PA0047 208964.PA3917 374
208964.PA0047 208964.PA3918 374
208964.PA0047 208964.PA3919 314
208964.PA0047 208964.PA3955 154
208964.PA0047 208964.PA3998 199
208964.PA0047 208964.PA4081 584
208964.PA0047 208964.PA4086 167
208964.PA0047 208964.PA4099 245
208964.PA0047 208964.PA4144 386
208964.PA0047 208964.PA4224 169
208964.PA0047 208964.PA4304 163
208964.PA0047 208964.PA4320 163
208964.PA0047 208964.PA4321 158
208964.PA0047 208964.PA4390 175
208964.PA0047 208964.PA4422 185
208964.PA0047 208964.PA4709 181
208964.PA0047 208964.PA4904 189
208964.PA0047 208964.PA5031 158
208964.PA0047 208964.PA5150 150
208964.PA0047 208964.PA5231 163
208964.PA0048 208964.PA0041 171
208964.PA0048 208964.PA0049 439
208964.PA0048 208964.PA0053 181
208964.PA0048 208964.PA0064 186
208964.PA0048 208964.PA0065 151
208964.PA0048 208964.PA0231 166
208964.PA0048 208964.PA0457.1 305
208964.PA0048 208964.PA0480 178
208964.PA0048 208964.PA0517 240
208964.PA0048 208964.PA0519 183
208964.PA0048 208964.PA0521 772
208964.PA0048 208964.PA0523 218
208964.PA0048 208964.PA0545 157
208964.PA0048 208964.PA0609 219
208964.PA0048 208964.PA0646 236
208964.PA0048 208964.PA0649 154
208964.PA0048 208964.PA0667 193
208964.PA0048 208964.PA0685 363
208964.PA0048 208964.PA0739 772
208964.PA0048 208964.PA0921 217
208964.PA0048 208964.PA0929 221
208964.PA0048 208964.PA0949 429
208964.PA0048 208964.PA0960 174
208964.PA0048 208964.PA0967 150
208964.PA0048 208964.PA0997 215
208964.PA0048 208964.PA1001 172
208964.PA0048 208964.PA1002 258
208964.PA0048 208964.PA1067 159
208964.PA0048 208964.PA1150 160
208964.PA0048 208964.PA1184 152
208964.PA0048 208964.PA1227 170
208964.PA0048 208964.PA1317 328
208964.PA0048 208964.PA1343 210
208964.PA0048 208964.PA1353 244
208964.PA0048 208964.PA1366 160
208964.PA0048 208964.PA1403 774
208964.PA0048 208964.PA1412 172
208964.PA0048 208964.PA1439 152
208964.PA0048 208964.PA1510 150
208964.PA0048 208964.PA1547 161
208964.PA0048 208964.PA1559 185
208964.PA0048 208964.PA1695 155
208964.PA0048 208964.PA1713 167
208964.PA0048 208964.PA1735 190
208964.PA0048 208964.PA1784 177
208964.PA0048 208964.PA1793 151
208964.PA0048 208964.PA1831 198
208964.PA0048 208964.PA1840 192
208964.PA0048 208964.PA1841 158
208964.PA0048 208964.PA1859 178
208964.PA0048 208964.PA1860 251
208964.PA0048 208964.PA1874 164
208964.PA0048 208964.PA1914 332
208964.PA0048 208964.PA1978 461
208964.PA0048 208964.PA2020 201
208964.PA0048 208964.PA2039 174
208964.PA0048 208964.PA2054 196
208964.PA0048 208964.PA2066 192
208964.PA0048 208964.PA2117 300
208964.PA0048 208964.PA2121 770
208964.PA0048 208964.PA2208 153
208964.PA0048 208964.PA2258 353
208964.PA0048 208964.PA2260 218
208964.PA0048 208964.PA2262 187
208964.PA0048 208964.PA2336 166
208964.PA0048 208964.PA2343 303
208964.PA0048 208964.PA2361 166
208964.PA0048 208964.PA2383 178
208964.PA0048 208964.PA2398 162
208964.PA0048 208964.PA2423 170
208964.PA0048 208964.PA2462 184
208964.PA0048 208964.PA2484 158
208964.PA0048 208964.PA2504 571
208964.PA0048 208964.PA2594 181
208964.PA0048 208964.PA2617 167
208964.PA0048 208964.PA2634 152
208964.PA0048 208964.PA2707 188
208964.PA0048 208964.PA2756 158
208964.PA0048 208964.PA2783 300
208964.PA0048 208964.PA2927 245
208964.PA0048 208964.PA3005 193
208964.PA0048 208964.PA3049 276
208964.PA0048 208964.PA3058 320
208964.PA0048 208964.PA3059 192
208964.PA0048 208964.PA3074 183
208964.PA0048 208964.PA3080 170
208964.PA0048 208964.PA3124 252
208964.PA0048 208964.PA3226 188
208964.PA0048 208964.PA3227 196
208964.PA0048 208964.PA3289 170
208964.PA0048 208964.PA3354 226
208964.PA0048 208964.PA3356 175
208964.PA0048 208964.PA3385 243
208964.PA0048 208964.PA3391 243
208964.PA0048 208964.PA3444 158
208964.PA0048 208964.PA3446 362
208964.PA0048 208964.PA3453 201
208964.PA0048 208964.PA3471 154
208964.PA0048 208964.PA3487 180
208964.PA0048 208964.PA3518 288
208964.PA0048 208964.PA3571 152
208964.PA0048 208964.PA3576 250
208964.PA0048 208964.PA3616 456
208964.PA0048 208964.PA3633 150
208964.PA0048 208964.PA3778 154
208964.PA0048 208964.PA3785 171
208964.PA0048 208964.PA4010 327
208964.PA0048 208964.PA4040 195
208964.PA0048 208964.PA4092 274
208964.PA0048 208964.PA4097 321
208964.PA0048 208964.PA4153 194
208964.PA0048 208964.PA4167 150
208964.PA0048 208964.PA4255 154
208964.PA0048 208964.PA4286 363
208964.PA0048 208964.PA4354 208
208964.PA0048 208964.PA4357 408
208964.PA0048 208964.PA4370 279
208964.PA0048 208964.PA4453 229
208964.PA0048 208964.PA4509 184
208964.PA0048 208964.PA4541 177
208964.PA0048 208964.PA4583 160
208964.PA0048 208964.PA4621 152
208964.PA0048 208964.PA4625 351
208964.PA0048 208964.PA4639 156
208964.PA0048 208964.PA4748 173
208964.PA0048 208964.PA4762 162
208964.PA0048 208964.PA4773 202
208964.PA0048 208964.PA4774 266
208964.PA0048 208964.PA5003 245
208964.PA0048 208964.PA5073 155
208964.PA0048 208964.PA5194 200
208964.PA0048 208964.PA5474 248
208964.PA0048 208964.PA5527 526
208964.PA0048 208964.PA5548 613
208964.PA0049 208964.PA0028 223
208964.PA0049 208964.PA0048 439
208964.PA0049 208964.PA0154 151
208964.PA0049 208964.PA0170 829
208964.PA0049 208964.PA0171 772
208964.PA0049 208964.PA0259 212
208964.PA0049 208964.PA0348 332
208964.PA0049 208964.PA0349 584
208964.PA0049 208964.PA0355 158
208964.PA0049 208964.PA0382 286
208964.PA0049 208964.PA0404 196
208964.PA0049 208964.PA0407 177
208964.PA0049 208964.PA0418 273
208964.PA0049 208964.PA0419 239
208964.PA0049 208964.PA0441 257
208964.PA0049 208964.PA0459 150
208964.PA0049 208964.PA0469 162
208964.PA0049 208964.PA0476 289
208964.PA0049 208964.PA0525 220
208964.PA0049 208964.PA0572 323
208964.PA0049 208964.PA0578 177
208964.PA0049 208964.PA0596 172
208964.PA0049 208964.PA0625 258
208964.PA0049 208964.PA0636 183
208964.PA0049 208964.PA0726 189
208964.PA0049 208964.PA0732 171
208964.PA0049 208964.PA0737 205
208964.PA0049 208964.PA0777 268
208964.PA0049 208964.PA0803 308
208964.PA0049 208964.PA0808 156
208964.PA0049 208964.PA0828 177
208964.PA0049 208964.PA0841 384
208964.PA0049 208964.PA0843 366
208964.PA0049 208964.PA0845 203
208964.PA0049 208964.PA0846 208
208964.PA0049 208964.PA0847 151
208964.PA0049 208964.PA0852 464
208964.PA0049 208964.PA0882 221
208964.PA0049 208964.PA1041 368
208964.PA0049 208964.PA1045 153
208964.PA0049 208964.PA1048 244
208964.PA0049 208964.PA1062 274
208964.PA0049 208964.PA1106 173
208964.PA0049 208964.PA1119 227
208964.PA0049 208964.PA1126 262
208964.PA0049 208964.PA1139 189
208964.PA0049 208964.PA1189 364
208964.PA0049 208964.PA1208 208
208964.PA0049 208964.PA1218 250
208964.PA0049 208964.PA1227 309
208964.PA0049 208964.PA1255 195
208964.PA0049 208964.PA1265 324
208964.PA0049 208964.PA1344 237
208964.PA0049 208964.PA1349 260
208964.PA0049 208964.PA1356 258
208964.PA0049 208964.PA1363 271
208964.PA0049 208964.PA1367 151
208964.PA0049 208964.PA1388 221
208964.PA0049 208964.PA1419 242
208964.PA0049 208964.PA1441 315
208964.PA0049 208964.PA1455 200
208964.PA0049 208964.PA1536 155
208964.PA0049 208964.PA1538 162
208964.PA0049 208964.PA1604 230
208964.PA0049 208964.PA1628 152
208964.PA0049 208964.PA1685 240
208964.PA0049 208964.PA1740 226
208964.PA0049 208964.PA1746 198
208964.PA0049 208964.PA1765 238
208964.PA0049 208964.PA1777 309
208964.PA0049 208964.PA1781 164
208964.PA0049 208964.PA1817 282
208964.PA0049 208964.PA1835 167
208964.PA0049 208964.PA1850 187
208964.PA0049 208964.PA1875 276
208964.PA0049 208964.PA1888 174
208964.PA0049 208964.PA1903 509
208964.PA0049 208964.PA1907 150
208964.PA0049 208964.PA1921 303
208964.PA0049 208964.PA1956 239
208964.PA0049 208964.PA1961 177
208964.PA0049 208964.PA1988 168
208964.PA0049 208964.PA1990 263
208964.PA0049 208964.PA2026 242
208964.PA0049 208964.PA2043 166
208964.PA0049 208964.PA2044 151
208964.PA0049 208964.PA2066 302
208964.PA0049 208964.PA2069 218
208964.PA0049 208964.PA2075 257
208964.PA0049 208964.PA2109 724
208964.PA0049 208964.PA2110 685
208964.PA0049 208964.PA2112 685
208964.PA0049 208964.PA2114 543
208964.PA0049 208964.PA2130 690
208964.PA0049 208964.PA2140 156
208964.PA0049 208964.PA2178 537
208964.PA0049 208964.PA2193 170
208964.PA0049 208964.PA2207 180
208964.PA0049 208964.PA2214 152
208964.PA0049 208964.PA2238 168
208964.PA0049 208964.PA2240 160
208964.PA0049 208964.PA2271 273
208964.PA0049 208964.PA2273 211
208964.PA0049 208964.PA2283 184
208964.PA0049 208964.PA2286 281
208964.PA0049 208964.PA2301 168
208964.PA0049 208964.PA2314 216
208964.PA0049 208964.PA2349 156
208964.PA0049 208964.PA2362 155
208964.PA0049 208964.PA2363 154
208964.PA0049 208964.PA2461 187
208964.PA0049 208964.PA2503 436
208964.PA0049 208964.PA2571 173
208964.PA0049 208964.PA2587 165
208964.PA0049 208964.PA2636 359
208964.PA0049 208964.PA2684 272
208964.PA0049 208964.PA2687 156
208964.PA0049 208964.PA2700 226
208964.PA0049 208964.PA2749 216
208964.PA0049 208964.PA2756 150
208964.PA0049 208964.PA2862 363
208964.PA0049 208964.PA2872 158
208964.PA0049 208964.PA2928 482
208964.PA0049 208964.PA2945 219
208964.PA0049 208964.PA3015 215
208964.PA0049 208964.PA3054 502
208964.PA0049 208964.PA3060 172
208964.PA0049 208964.PA3063 320
208964.PA0049 208964.PA3076 368
208964.PA0049 208964.PA3090 298
208964.PA0049 208964.PA3115 162
208964.PA0049 208964.PA3161 191
208964.PA0049 208964.PA3199 210
208964.PA0049 208964.PA3218 403
208964.PA0049 208964.PA3305 175
208964.PA0049 208964.PA3322 506
208964.PA0049 208964.PA3323 559
208964.PA0049 208964.PA3324 378
208964.PA0049 208964.PA3325 510
208964.PA0049 208964.PA3328 292
208964.PA0049 208964.PA3329 253
208964.PA0049 208964.PA3340 211
208964.PA0049 208964.PA3362 151
208964.PA0049 208964.PA3363 152
208964.PA0049 208964.PA3458 158
208964.PA0049 208964.PA3475 170
208964.PA0049 208964.PA3483 162
208964.PA0049 208964.PA3484 335
208964.PA0049 208964.PA3498 298
208964.PA0049 208964.PA3540 213
208964.PA0049 208964.PA3544 175
208964.PA0049 208964.PA3549 287
208964.PA0049 208964.PA3576 188
208964.PA0049 208964.PA3619 229
208964.PA0049 208964.PA3699 204
208964.PA0049 208964.PA3780 220
208964.PA0049 208964.PA3791 158
208964.PA0049 208964.PA3796 155
208964.PA0049 208964.PA3848 160
208964.PA0049 208964.PA3850 297
208964.PA0049 208964.PA3910 198
208964.PA0049 208964.PA3947 150
208964.PA0049 208964.PA4009 266
208964.PA0049 208964.PA4040 323
208964.PA0049 208964.PA4058 315
208964.PA0049 208964.PA4076 306
208964.PA0049 208964.PA4105 338
208964.PA0049 208964.PA4116 161
208964.PA0049 208964.PA4117 225
208964.PA0049 208964.PA4125 187
208964.PA0049 208964.PA4142 199
208964.PA0049 208964.PA4149 346
208964.PA0049 208964.PA4152 394
208964.PA0049 208964.PA4181 233
208964.PA0049 208964.PA4200 823
208964.PA0049 208964.PA4209 397
208964.PA0049 208964.PA4214 509
208964.PA0049 208964.PA4222 151
208964.PA0049 208964.PA4297 175
208964.PA0049 208964.PA4305 194
208964.PA0049 208964.PA4340 180
208964.PA0049 208964.PA4345 204
208964.PA0049 208964.PA4350 163
208964.PA0049 208964.PA4384 157
208964.PA0049 208964.PA4393 158
208964.PA0049 208964.PA4436 152
208964.PA0049 208964.PA4452 314
208964.PA0049 208964.PA4458 151
208964.PA0049 208964.PA4480 248
208964.PA0049 208964.PA4525 221
208964.PA0049 208964.PA4590 251
208964.PA0049 208964.PA4604 184
208964.PA0049 208964.PA4734 154
208964.PA0049 208964.PA4785 176
208964.PA0049 208964.PA4786 297
208964.PA0049 208964.PA4788 334
208964.PA0049 208964.PA4805 210
208964.PA0049 208964.PA4824 314
208964.PA0049 208964.PA4835 277
208964.PA0049 208964.PA4836 252
208964.PA0049 208964.PA4875 250
208964.PA0049 208964.PA4877 220
208964.PA0049 208964.PA4900 194
208964.PA0049 208964.PA4901 173
208964.PA0049 208964.PA4905 165
208964.PA0049 208964.PA4978 255
208964.PA0049 208964.PA4979 171
208964.PA0049 208964.PA4982 225
208964.PA0049 208964.PA5001 205
208964.PA0049 208964.PA5006 168
208964.PA0049 208964.PA5044 150
208964.PA0049 208964.PA5096 218
208964.PA0049 208964.PA5103 365
208964.PA0049 208964.PA5121 152
208964.PA0049 208964.PA5136 399
208964.PA0049 208964.PA5261 218
208964.PA0049 208964.PA5292 177
208964.PA0049 208964.PA5318 198
208964.PA0049 208964.PA5341 183
208964.PA0049 208964.PA5386 154
208964.PA0049 208964.PA5401 174
208964.PA0049 208964.PA5412 167
208964.PA0049 208964.PA5435 212
208964.PA0049 208964.PA5436 163
208964.PA0049 208964.PA5437 633
208964.PA0049 208964.PA5454 173
208964.PA0049 208964.PA5462 201
208964.PA0049 208964.PA5467 342
208964.PA0049 208964.PA5475 249
208964.PA0049 208964.PA5532 152
208964.PA0049 208964.PA5567 176
208964.PA0051 208964.PA0017 165
208964.PA0051 208964.PA0202 152
208964.PA0051 208964.PA0237 254
208964.PA0051 208964.PA0296 900
208964.PA0051 208964.PA0298 900
208964.PA0051 208964.PA0402 921
208964.PA0051 208964.PA0432 169
208964.PA0051 208964.PA0440 811
208964.PA0051 208964.PA0444 247
208964.PA0051 208964.PA0546 227
208964.PA0051 208964.PA0656 189
208964.PA0051 208964.PA0704 152
208964.PA0051 208964.PA0705 362
208964.PA0051 208964.PA0706 184
208964.PA0051 208964.PA0759 241
208964.PA0051 208964.PA0761 902
208964.PA0051 208964.PA0782 803
208964.PA0051 208964.PA0809 151
208964.PA0051 208964.PA0824 183
208964.PA0051 208964.PA0870 154
208964.PA0051 208964.PA0885 160
208964.PA0051 208964.PA0901 800
208964.PA0051 208964.PA0904 815
208964.PA0051 208964.PA0913 359
208964.PA0051 208964.PA0924 220
208964.PA0051 208964.PA0928 551
208964.PA0051 208964.PA0966 168
208964.PA0051 208964.PA0996 326
208964.PA0051 208964.PA1003 461
208964.PA0051 208964.PA1014 362
208964.PA0051 208964.PA1027 800
208964.PA0051 208964.PA1052 256
208964.PA0051 208964.PA1078 171
208964.PA0051 208964.PA1112 220
208964.PA0051 208964.PA1130 221
208964.PA0051 208964.PA1187 193
208964.PA0051 208964.PA1211 198
208964.PA0051 208964.PA1214 448
208964.PA0051 208964.PA1218 208
208964.PA0051 208964.PA1219 243
208964.PA0051 208964.PA1242 177
208964.PA0051 208964.PA1266 205
208964.PA0051 208964.PA1272 165
208964.PA0051 208964.PA1275 221
208964.PA0051 208964.PA1279 169
208964.PA0051 208964.PA1281 205
208964.PA0051 208964.PA1337 908
208964.PA0051 208964.PA1385 411
208964.PA0051 208964.PA1386 302
208964.PA0051 208964.PA1391 330
208964.PA0051 208964.PA1393 346
208964.PA0051 208964.PA1421 800
208964.PA0051 208964.PA1422 185
208964.PA0051 208964.PA1430 328
208964.PA0051 208964.PA1432 430
208964.PA0051 208964.PA1566 900
208964.PA0051 208964.PA1572 190
208964.PA0051 208964.PA1590 190
208964.PA0051 208964.PA1638 902
208964.PA0051 208964.PA1655 269
208964.PA0051 208964.PA1691 164
208964.PA0051 208964.PA1723 179
208964.PA0051 208964.PA1725 164
208964.PA0051 208964.PA1732 152
208964.PA0051 208964.PA1796 272
208964.PA0051 208964.PA1800 174
208964.PA0051 208964.PA1815 251
208964.PA0051 208964.PA1898 710
208964.PA0051 208964.PA1899 708
208964.PA0051 208964.PA1905 772
208964.PA0051 208964.PA1906 326
208964.PA0051 208964.PA1943 154
208964.PA0051 208964.PA1971 190
208964.PA0051 208964.PA1984 810
208964.PA0051 208964.PA1990 276
208964.PA0051 208964.PA2022 215
208964.PA0051 208964.PA2040 900
208964.PA0051 208964.PA2084 169
208964.PA0051 208964.PA2124 186
208964.PA0051 208964.PA2171 155
208964.PA0051 208964.PA2172 296
208964.PA0051 208964.PA2193 235
208964.PA0051 208964.PA2194 286
208964.PA0051 208964.PA2195 235
208964.PA0051 208964.PA2214 157
208964.PA0051 208964.PA2231 247
208964.PA0051 208964.PA2234 203
208964.PA0051 208964.PA2238 396
208964.PA0051 208964.PA2256 367
208964.PA0051 208964.PA2268 259
208964.PA0051 208964.PA2303 171
208964.PA0051 208964.PA2320 191
208964.PA0051 208964.PA2372 162
208964.PA0051 208964.PA2387 168
208964.PA0051 208964.PA2411 171
208964.PA0051 208964.PA2440 328
208964.PA0051 208964.PA2514 152
208964.PA0051 208964.PA2516 152
208964.PA0051 208964.PA2530 168
208964.PA0051 208964.PA2586 550
208964.PA0051 208964.PA2636 219
208964.PA0051 208964.PA2678 217
208964.PA0051 208964.PA2748 181
208964.PA0051 208964.PA2861 212
208964.PA0051 208964.PA2904 160
208964.PA0051 208964.PA2908 163
208964.PA0051 208964.PA3006 327
208964.PA0051 208964.PA3011 328
208964.PA0051 208964.PA3035 168
208964.PA0051 208964.PA3068 899
208964.PA0051 208964.PA3108 294
208964.PA0051 208964.PA3111 229
208964.PA0051 208964.PA3120 245
208964.PA0051 208964.PA3121 245
208964.PA0051 208964.PA3139 154
208964.PA0051 208964.PA3141 424
208964.PA0051 208964.PA3145 277
208964.PA0051 208964.PA3146 468
208964.PA0051 208964.PA3147 181
208964.PA0051 208964.PA3148 340
208964.PA0051 208964.PA3149 191
208964.PA0051 208964.PA3153 340
208964.PA0051 208964.PA3155 368
208964.PA0051 208964.PA3156 340
208964.PA0051 208964.PA3158 318
208964.PA0051 208964.PA3159 471
208964.PA0051 208964.PA3166 162
208964.PA0051 208964.PA3167 211
208964.PA0051 208964.PA3175 800
208964.PA0051 208964.PA3200 150
208964.PA0051 208964.PA3236 191
208964.PA0051 208964.PA3332 227
208964.PA0051 208964.PA3356 900
208964.PA0051 208964.PA3423 225
208964.PA0051 208964.PA3455 297
208964.PA0051 208964.PA3456 375
208964.PA0051 208964.PA3458 335
208964.PA0051 208964.PA3459 283
208964.PA0051 208964.PA3460 504
208964.PA0051 208964.PA3461 364
208964.PA0051 208964.PA3462 198
208964.PA0051 208964.PA3463 236
208964.PA0051 208964.PA3476 391
208964.PA0051 208964.PA3477 328
208964.PA0051 208964.PA3505 800
208964.PA0051 208964.PA3525 908
208964.PA0051 208964.PA3540 220
208964.PA0051 208964.PA3552 497
208964.PA0051 208964.PA3559 215
208964.PA0051 208964.PA3618 168
208964.PA0051 208964.PA3622 367
208964.PA0051 208964.PA3626 164
208964.PA0051 208964.PA3637 270
208964.PA0051 208964.PA3640 280
208964.PA0051 208964.PA3652 190
208964.PA0051 208964.PA3657 181
208964.PA0051 208964.PA3679 224
208964.PA0051 208964.PA3700 194
208964.PA0051 208964.PA3710 186
208964.PA0051 208964.PA3763 221
208964.PA0051 208964.PA3769 251
208964.PA0051 208964.PA3770 473
208964.PA0051 208964.PA3853 184
208964.PA0051 208964.PA3861 187
208964.PA0051 208964.PA3891 191
208964.PA0051 208964.PA3987 179
208964.PA0051 208964.PA3999 263
208964.PA0051 208964.PA4007 152
208964.PA0051 208964.PA4022 810
208964.PA0051 208964.PA4050 198
208964.PA0051 208964.PA4068 408
208964.PA0051 208964.PA4084 168
208964.PA0051 208964.PA4100 186
208964.PA0051 208964.PA4116 200
208964.PA0051 208964.PA4126 157
208964.PA0051 208964.PA4163 152
208964.PA0051 208964.PA4168 218
208964.PA0051 208964.PA4201 162
208964.PA0051 208964.PA4209 827
208964.PA0051 208964.PA4210 766
208964.PA0051 208964.PA4212 589
208964.PA0051 208964.PA4213 364
208964.PA0051 208964.PA4214 361
208964.PA0051 208964.PA4215 764
208964.PA0051 208964.PA4217 792
208964.PA0051 208964.PA4228 165
208964.PA0051 208964.PA4238 176
208964.PA0051 208964.PA4331 152
208964.PA0051 208964.PA4334 151
208964.PA0051 208964.PA4342 152
208964.PA0051 208964.PA4361 189
208964.PA0051 208964.PA4402 800
208964.PA0051 208964.PA4408 169
208964.PA0051 208964.PA4410 162
208964.PA0051 208964.PA4415 175
208964.PA0051 208964.PA4417 307
208964.PA0051 208964.PA4435 196
208964.PA0051 208964.PA4449 171
208964.PA0051 208964.PA4457 171
208964.PA0051 208964.PA4468 252
208964.PA0051 208964.PA4482 308
208964.PA0051 208964.PA4483 276
208964.PA0051 208964.PA4484 338
208964.PA0051 208964.PA4529 239
208964.PA0051 208964.PA4534 154
208964.PA0051 208964.PA4565 854
208964.PA0051 208964.PA4588 899
208964.PA0051 208964.PA4672 190
208964.PA0051 208964.PA4678 154
208964.PA0051 208964.PA4731 800
208964.PA0051 208964.PA4750 189
208964.PA0051 208964.PA4855 309
208964.PA0051 208964.PA4858 191
208964.PA0051 208964.PA4862 190
208964.PA0051 208964.PA4899 800
208964.PA0051 208964.PA4916 202
208964.PA0051 208964.PA4920 351
208964.PA0051 208964.PA4925 272
208964.PA0051 208964.PA4931 205
208964.PA0051 208964.PA4938 907
208964.PA0051 208964.PA4956 547
208964.PA0051 208964.PA5032 156
208964.PA0051 208964.PA5035 811
208964.PA0051 208964.PA5036 865
208964.PA0051 208964.PA5051 168
208964.PA0051 208964.PA5091 800
208964.PA0051 208964.PA5096 189
208964.PA0051 208964.PA5119 912
208964.PA0051 208964.PA5149 165
208964.PA0051 208964.PA5161 247
208964.PA0051 208964.PA5162 216
208964.PA0051 208964.PA5163 314
208964.PA0051 208964.PA5164 237
208964.PA0051 208964.PA5204 800
208964.PA0051 208964.PA5236 152
208964.PA0051 208964.PA5278 403
208964.PA0051 208964.PA5312 810
208964.PA0051 208964.PA5336 473
208964.PA0051 208964.PA5372 186
208964.PA0051 208964.PA5376 191
208964.PA0051 208964.PA5378 189
208964.PA0051 208964.PA5388 189
208964.PA0051 208964.PA5391 176
208964.PA0051 208964.PA5429 899
208964.PA0051 208964.PA5448 184
208964.PA0051 208964.PA5450 302
208964.PA0051 208964.PA5451 217
208964.PA0051 208964.PA5453 156
208964.PA0051 208964.PA5508 900
208964.PA0051 208964.PA5522 900
208964.PA0051 208964.PA5565 218
208964.PA0052 208964.PA0054 508
208964.PA0052 208964.PA0055 464
208964.PA0052 208964.PA0056 423
208964.PA0052 208964.PA0057 420
208964.PA0052 208964.PA0058 414
208964.PA0052 208964.PA0059 413
208964.PA0052 208964.PA0060 412
208964.PA0052 208964.PA0105 356
208964.PA0052 208964.PA0133 225
208964.PA0052 208964.PA0172 261
208964.PA0052 208964.PA0232 247
208964.PA0052 208964.PA0233 180
208964.PA0052 208964.PA0269 158
208964.PA0052 208964.PA0284 150
208964.PA0052 208964.PA0289 202
208964.PA0052 208964.PA0392 163
208964.PA0052 208964.PA0417 170
208964.PA0052 208964.PA0423 163
208964.PA0052 208964.PA0547 194
208964.PA0052 208964.PA0565 247
208964.PA0052 208964.PA0621 155
208964.PA0052 208964.PA0657 177
208964.PA0052 208964.PA0659 180
208964.PA0052 208964.PA0677 169
208964.PA0052 208964.PA0678 175
208964.PA0052 208964.PA0679 391
208964.PA0052 208964.PA0680 220
208964.PA0052 208964.PA0683 263
208964.PA0052 208964.PA0689 214
208964.PA0052 208964.PA0695 205
208964.PA0052 208964.PA0724 204
208964.PA0052 208964.PA0726 713
208964.PA0052 208964.PA0774 168
208964.PA0052 208964.PA0816 156
208964.PA0052 208964.PA0835 327
208964.PA0052 208964.PA0836 167
208964.PA0052 208964.PA0841 167
208964.PA0052 208964.PA0846 227
208964.PA0052 208964.PA0852 326
208964.PA0052 208964.PA0856 211
208964.PA0052 208964.PA0868 198
208964.PA0052 208964.PA0950 152
208964.PA0052 208964.PA0951 177
208964.PA0052 208964.PA0996 210
208964.PA0052 208964.PA1000 329
208964.PA0052 208964.PA1036 349
208964.PA0052 208964.PA1116 158
208964.PA0052 208964.PA1118 193
208964.PA0052 208964.PA1127 151
208964.PA0052 208964.PA1134 198
208964.PA0052 208964.PA1145 177
208964.PA0052 208964.PA1165 154
208964.PA0052 208964.PA1212 180
208964.PA0052 208964.PA1232 386
208964.PA0052 208964.PA1243 155
208964.PA0052 208964.PA1246 207
208964.PA0052 208964.PA1248 412
208964.PA0052 208964.PA1261 289
208964.PA0052 208964.PA1367 207
208964.PA0052 208964.PA1418 164
208964.PA0052 208964.PA1431 188
208964.PA0052 208964.PA1604 162
208964.PA0052 208964.PA1607 269
208964.PA0052 208964.PA1624 576
208964.PA0052 208964.PA1680 169
208964.PA0052 208964.PA1739 151
208964.PA0052 208964.PA1762 232
208964.PA0052 208964.PA1812 158
208964.PA0052 208964.PA1840 162
208964.PA0052 208964.PA1871 550
208964.PA0052 208964.PA1898 213
208964.PA0052 208964.PA1905 369
208964.PA0052 208964.PA1951 203
208964.PA0052 208964.PA1953 342
208964.PA0052 208964.PA1955 176
208964.PA0052 208964.PA2016 195
208964.PA0052 208964.PA2024 180
208964.PA0052 208964.PA2044 204
208964.PA0052 208964.PA2045 232
208964.PA0052 208964.PA2052 251
208964.PA0052 208964.PA2089 189
208964.PA0052 208964.PA2115 172
208964.PA0052 208964.PA2168 169
208964.PA0052 208964.PA2218 169
208964.PA0052 208964.PA2232 253
208964.PA0052 208964.PA2264 233
208964.PA0052 208964.PA2265 152
208964.PA0052 208964.PA2266 167
208964.PA0052 208964.PA2275 197
208964.PA0052 208964.PA2300 217
208964.PA0052 208964.PA2318 168
208964.PA0052 208964.PA2331 158
208964.PA0052 208964.PA2385 226
208964.PA0052 208964.PA2490 202
208964.PA0052 208964.PA2503 426
208964.PA0052 208964.PA2531 151
208964.PA0052 208964.PA2535 151
208964.PA0052 208964.PA2570 218
208964.PA0052 208964.PA2580 174
208964.PA0052 208964.PA2582 161
208964.PA0052 208964.PA2587 261
208964.PA0052 208964.PA2590 167
208964.PA0052 208964.PA2665 224
208964.PA0052 208964.PA2666 163
208964.PA0052 208964.PA2692 154
208964.PA0052 208964.PA2717 173
208964.PA0052 208964.PA2755 169
208964.PA0052 208964.PA2846 170
208964.PA0052 208964.PA2877 169
208964.PA0052 208964.PA2916 196
208964.PA0052 208964.PA2956 250
208964.PA0052 208964.PA2974 165
208964.PA0052 208964.PA2989 200
208964.PA0052 208964.PA3019 168
208964.PA0052 208964.PA3050 152
208964.PA0052 208964.PA3076 155
208964.PA0052 208964.PA3141 251
208964.PA0052 208964.PA3147 173
208964.PA0052 208964.PA3148 212
208964.PA0052 208964.PA3149 181
208964.PA0052 208964.PA3243 206
208964.PA0052 208964.PA3260 151
208964.PA0052 208964.PA3281 179
208964.PA0052 208964.PA3290 467
208964.PA0052 208964.PA3291 330
208964.PA0052 208964.PA3292 338
208964.PA0052 208964.PA3293 248
208964.PA0052 208964.PA3326 631
208964.PA0052 208964.PA3333 219
208964.PA0052 208964.PA3336 700
208964.PA0052 208964.PA3354 267
208964.PA0052 208964.PA3361 351
208964.PA0052 208964.PA3364 217
208964.PA0052 208964.PA3401 164
208964.PA0052 208964.PA3404 444
208964.PA0052 208964.PA3406 194
208964.PA0052 208964.PA3435 231
208964.PA0052 208964.PA3437 774
208964.PA0052 208964.PA3460 194
208964.PA0052 208964.PA3475 181
208964.PA0052 208964.PA3478 216
208964.PA0052 208964.PA3479 363
208964.PA0052 208964.PA3551 253
208964.PA0052 208964.PA3562 157
208964.PA0052 208964.PA3627 174
208964.PA0052 208964.PA3664 188
208964.PA0052 208964.PA3695 169
208964.PA0052 208964.PA3725 236
208964.PA0052 208964.PA3731 184
208964.PA0052 208964.PA3742 188
208964.PA0052 208964.PA3743 229
208964.PA0052 208964.PA3744 229
208964.PA0052 208964.PA3756 152
208964.PA0052 208964.PA3760 157
208964.PA0052 208964.PA3791 235
208964.PA0052 208964.PA3795 151
208964.PA0052 208964.PA3802 204
208964.PA0052 208964.PA3804 192
208964.PA0052 208964.PA3815 154
208964.PA0052 208964.PA3829 169
208964.PA0052 208964.PA3869 157
208964.PA0052 208964.PA3902 501
208964.PA0052 208964.PA3928 165
208964.PA0052 208964.PA4026 154
208964.PA0052 208964.PA4035 213
208964.PA0052 208964.PA4074 257
208964.PA0052 208964.PA4082 166
208964.PA0052 208964.PA4103 172
208964.PA0052 208964.PA4143 253
208964.PA0052 208964.PA4169 154
208964.PA0052 208964.PA4174 216
208964.PA0052 208964.PA4175 165
208964.PA0052 208964.PA4190 304
208964.PA0052 208964.PA4193 175
208964.PA0052 208964.PA4194 204
208964.PA0052 208964.PA4212 380
208964.PA0052 208964.PA4231 191
208964.PA0052 208964.PA4260 155
208964.PA0052 208964.PA4278 159
208964.PA0052 208964.PA4280 162
208964.PA0052 208964.PA4295 274
208964.PA0052 208964.PA4325 248
208964.PA0052 208964.PA4340 256
208964.PA0052 208964.PA4434 151
208964.PA0052 208964.PA4451 196
208964.PA0052 208964.PA4486 247
208964.PA0052 208964.PA4532 206
208964.PA0052 208964.PA4540 342
208964.PA0052 208964.PA4590 170
208964.PA0052 208964.PA4592 210
208964.PA0052 208964.PA4610 179
208964.PA0052 208964.PA4618 177
208964.PA0052 208964.PA4629 193
208964.PA0052 208964.PA4642 164
208964.PA0052 208964.PA4692 200
208964.PA0052 208964.PA4706 151
208964.PA0052 208964.PA4728 176
208964.PA0052 208964.PA4736 152
208964.PA0052 208964.PA4781 193
208964.PA0052 208964.PA4791 215
208964.PA0052 208964.PA4793 304
208964.PA0052 208964.PA4795 194
208964.PA0052 208964.PA4818 189
208964.PA0052 208964.PA4819 180
208964.PA0052 208964.PA4870 201
208964.PA0052 208964.PA4882 200
208964.PA0052 208964.PA4894 165
208964.PA0052 208964.PA4907 168
208964.PA0052 208964.PA4922 184
208964.PA0052 208964.PA4940 156
208964.PA0052 208964.PA4953 173
208964.PA0052 208964.PA4974 233
208964.PA0052 208964.PA4992 151
208964.PA0052 208964.PA5057 314
208964.PA0052 208964.PA5069 371
208964.PA0052 208964.PA5085 227
208964.PA0052 208964.PA5114 199
208964.PA0052 208964.PA5119 151
208964.PA0052 208964.PA5124 390
208964.PA0052 208964.PA5146 323
208964.PA0052 208964.PA5147 241
208964.PA0052 208964.PA5320 152
208964.PA0052 208964.PA5382 159
208964.PA0052 208964.PA5402 165
208964.PA0052 208964.PA5427 197
208964.PA0052 208964.PA5452 253
208964.PA0052 208964.PA5481 272
208964.PA0052 208964.PA5514 331
208964.PA0052 208964.PA5568 233
208964.PA0052 208964.PA5569 233
208964.PA0053 208964.PA0048 181
208964.PA0053 208964.PA0083 162
208964.PA0053 208964.PA0094 583
208964.PA0053 208964.PA0114 179
208964.PA0053 208964.PA0222 151
208964.PA0053 208964.PA0262 163
208964.PA0053 208964.PA0297 589
208964.PA0053 208964.PA0327 772
208964.PA0053 208964.PA0457 307
208964.PA0053 208964.PA0460 212
208964.PA0053 208964.PA0462 305
208964.PA0053 208964.PA0487 162
208964.PA0053 208964.PA0545 772
208964.PA0053 208964.PA0571 151
208964.PA0053 208964.PA0587 158
208964.PA0053 208964.PA0621 291
208964.PA0053 208964.PA0629 285
208964.PA0053 208964.PA0637 156
208964.PA0053 208964.PA0638 254
208964.PA0053 208964.PA0639 194
208964.PA0053 208964.PA0640 256
208964.PA0053 208964.PA0641 353
208964.PA0053 208964.PA0670 176
208964.PA0053 208964.PA0671 181
208964.PA0053 208964.PA0757 190
208964.PA0053 208964.PA0871 251
208964.PA0053 208964.PA0909 269
208964.PA0053 208964.PA0913 163
208964.PA0053 208964.PA0918 550
208964.PA0053 208964.PA0921 700
208964.PA0053 208964.PA1071 218
208964.PA0053 208964.PA1072 275
208964.PA0053 208964.PA1075 157
208964.PA0053 208964.PA1149 326
208964.PA0053 208964.PA1178 243
208964.PA0053 208964.PA1258 154
208964.PA0053 208964.PA1343 696
208964.PA0053 208964.PA1372 185
208964.PA0053 208964.PA1376 168
208964.PA0053 208964.PA1388 205
208964.PA0053 208964.PA1406 161
208964.PA0053 208964.PA1412 396
208964.PA0053 208964.PA1482 259
208964.PA0053 208964.PA1511 196
208964.PA0053 208964.PA1559 688
208964.PA0053 208964.PA1560 352
208964.PA0053 208964.PA1686 166
208964.PA0053 208964.PA1768 240
208964.PA0053 208964.PA1769 251
208964.PA0053 208964.PA1851 772
208964.PA0053 208964.PA1863 195
208964.PA0053 208964.PA1886 205
208964.PA0053 208964.PA2091 161
208964.PA0053 208964.PA2102 221
208964.PA0053 208964.PA2140 165
208964.PA0053 208964.PA2216 160
208964.PA0053 208964.PA2263 188
208964.PA0053 208964.PA2274 154
208964.PA0053 208964.PA2323 329
208964.PA0053 208964.PA2328 153
208964.PA0053 208964.PA2359 221
208964.PA0053 208964.PA2373 161
208964.PA0053 208964.PA2505 686
208964.PA0053 208964.PA2506 772
208964.PA0053 208964.PA2519 161
208964.PA0053 208964.PA2640 447
208964.PA0053 208964.PA2659 297
208964.PA0053 208964.PA2709 266
208964.PA0053 208964.PA2733 192
208964.PA0053 208964.PA2735 212
208964.PA0053 208964.PA2756 605
208964.PA0053 208964.PA2775 772
208964.PA0053 208964.PA2805 159
208964.PA0053 208964.PA2859 163
208964.PA0053 208964.PA2910 175
208964.PA0053 208964.PA3255 153
208964.PA0053 208964.PA3289 577
208964.PA0053 208964.PA3294 186
208964.PA0053 208964.PA3373 183
208964.PA0053 208964.PA3380 150
208964.PA0053 208964.PA3453 360
208964.PA0053 208964.PA3486 183
208964.PA0053 208964.PA3515 168
208964.PA0053 208964.PA3518 219
208964.PA0053 208964.PA3522 186
208964.PA0053 208964.PA3576 731
208964.PA0053 208964.PA3616 152
208964.PA0053 208964.PA3657 156
208964.PA0053 208964.PA3660 168
208964.PA0053 208964.PA3673 279
208964.PA0053 208964.PA3680 160
208964.PA0053 208964.PA3705 153
208964.PA0053 208964.PA3740 186
208964.PA0053 208964.PA3867 156
208964.PA0053 208964.PA3868 772
208964.PA0053 208964.PA3925 213
208964.PA0053 208964.PA3970 195
208964.PA0053 208964.PA4088 160
208964.PA0053 208964.PA4174 163
208964.PA0053 208964.PA4283 367
208964.PA0053 208964.PA4284 367
208964.PA0053 208964.PA4300 170
208964.PA0053 208964.PA4302 197
208964.PA0053 208964.PA4313 163
208964.PA0053 208964.PA4357 359
208964.PA0053 208964.PA4358 324
208964.PA0053 208964.PA4359 351
208964.PA0053 208964.PA4439 166
208964.PA0053 208964.PA4453 219
208964.PA0053 208964.PA4454 216
208964.PA0053 208964.PA4456 219
208964.PA0053 208964.PA4459 181
208964.PA0053 208964.PA4481 159
208964.PA0053 208964.PA4495 155
208964.PA0053 208964.PA4498 368
208964.PA0053 208964.PA4499 772
208964.PA0053 208964.PA4500 770
208964.PA0053 208964.PA4674 187
208964.PA0053 208964.PA4692 154
208964.PA0053 208964.PA4701 178
208964.PA0053 208964.PA4740 171
208964.PA0053 208964.PA4773 552
208964.PA0053 208964.PA4775 218
208964.PA0053 208964.PA4776 185
208964.PA0053 208964.PA4781 218
208964.PA0053 208964.PA4782 193
208964.PA0053 208964.PA4793 179
208964.PA0053 208964.PA4822 329
208964.PA0053 208964.PA4826 329
208964.PA0053 208964.PA4875 248
208964.PA0053 208964.PA4879 245
208964.PA0053 208964.PA4918 350
208964.PA0053 208964.PA4967 207
208964.PA0053 208964.PA4971 256
208964.PA0053 208964.PA4972 203
208964.PA0053 208964.PA4984 209
208964.PA0053 208964.PA5090 198
208964.PA0053 208964.PA5106 770
208964.PA0053 208964.PA5196 282
208964.PA0053 208964.PA5197 188
208964.PA0053 208964.PA5266 183
208964.PA0053 208964.PA5273 267
208964.PA0053 208964.PA5319 192
208964.PA0053 208964.PA5328 185
208964.PA0053 208964.PA5329 158
208964.PA0053 208964.PA5399 180
208964.PA0053 208964.PA5466 161
208964.PA0053 208964.PA5523 174
208964.PA0054 208964.PA0001 201
208964.PA0054 208964.PA0052 508
208964.PA0054 208964.PA0055 718
208964.PA0054 208964.PA0056 544
208964.PA0054 208964.PA0057 418
208964.PA0054 208964.PA0058 337
208964.PA0054 208964.PA0059 267
208964.PA0054 208964.PA0060 215
208964.PA0054 208964.PA0091 369
208964.PA0054 208964.PA0228 201
208964.PA0054 208964.PA0319 259
208964.PA0054 208964.PA0327 269
208964.PA0054 208964.PA0328 162
208964.PA0054 208964.PA0385 436
208964.PA0054 208964.PA0386 434
208964.PA0054 208964.PA0387 434
208964.PA0054 208964.PA0388 434
208964.PA0054 208964.PA0389 422
208964.PA0054 208964.PA0390 309
208964.PA0054 208964.PA0392 317
208964.PA0054 208964.PA0393 316
208964.PA0054 208964.PA0394 309
208964.PA0054 208964.PA0395 214
208964.PA0054 208964.PA0621 164
208964.PA0054 208964.PA0712 168
208964.PA0054 208964.PA0773 314
208964.PA0054 208964.PA0815 263
208964.PA0054 208964.PA0836 470
208964.PA0054 208964.PA0992 278
208964.PA0054 208964.PA0994 154
208964.PA0054 208964.PA1125 224
208964.PA0054 208964.PA1148 687
208964.PA0054 208964.PA1219 152
208964.PA0054 208964.PA1370 206
208964.PA0054 208964.PA1559 188
208964.PA0054 208964.PA1560 250
208964.PA0054 208964.PA1575 263
208964.PA0054 208964.PA1736 201
208964.PA0054 208964.PA1886 184
208964.PA0054 208964.PA1990 238
208964.PA0054 208964.PA2001 201
208964.PA0054 208964.PA2017 285
208964.PA0054 208964.PA2117 179
208964.PA0054 208964.PA2120 182
208964.PA0054 208964.PA2156 193
208964.PA0054 208964.PA2289 173
208964.PA0054 208964.PA2309 160
208964.PA0054 208964.PA2396 480
208964.PA0054 208964.PA2553 201
208964.PA0054 208964.PA2620 153
208964.PA0054 208964.PA2866 301
208964.PA0054 208964.PA2940 201
208964.PA0054 208964.PA2981 177
208964.PA0054 208964.PA3013 201
208964.PA0054 208964.PA3127 198
208964.PA0054 208964.PA3133 194
208964.PA0054 208964.PA3143 216
208964.PA0054 208964.PA3454 201
208964.PA0054 208964.PA3659 157
208964.PA0054 208964.PA3763 195
208964.PA0054 208964.PA3909 170
208964.PA0054 208964.PA3925 201
208964.PA0054 208964.PA3962 342
208964.PA0054 208964.PA3963 339
208964.PA0054 208964.PA3988 451
208964.PA0054 208964.PA4081 482
208964.PA0054 208964.PA4084 164
208964.PA0054 208964.PA4224 319
208964.PA0054 208964.PA4580 386
208964.PA0054 208964.PA4582 205
208964.PA0054 208964.PA4670 268
208964.PA0054 208964.PA4780 160
208964.PA0054 208964.PA4831 198
208964.PA0054 208964.PA4916 307
208964.PA0054 208964.PA5353 481
208964.PA0054 208964.PA5354 489
208964.PA0054 208964.PA5412 157
208964.PA0054 208964.PA5428 473
208964.PA0054 208964.PA5470 206
208964.PA0054 208964.PA5471 153
208964.PA0054 208964.PA5488 193
208964.PA0054 208964.PA5549 176
208964.PA0055 208964.PA0052 464
208964.PA0055 208964.PA0054 718
208964.PA0055 208964.PA0056 647
208964.PA0055 208964.PA0057 489
208964.PA0055 208964.PA0058 387
208964.PA0055 208964.PA0059 300
208964.PA0055 208964.PA0060 234
208964.PA0055 208964.PA0063 166
208964.PA0055 208964.PA0117 160
208964.PA0055 208964.PA0181 151
208964.PA0055 208964.PA0208 267
208964.PA0055 208964.PA0210 178
208964.PA0055 208964.PA0237 193
208964.PA0055 208964.PA0245 164
208964.PA0055 208964.PA0364 204
208964.PA0055 208964.PA0699 179
208964.PA0055 208964.PA0724 165
208964.PA0055 208964.PA0788 176
208964.PA0055 208964.PA0861 153
208964.PA0055 208964.PA0903 226
208964.PA0055 208964.PA1075 183
208964.PA0055 208964.PA1090 173
208964.PA0055 208964.PA1155 183
208964.PA0055 208964.PA1156 240
208964.PA0055 208964.PA1169 152
208964.PA0055 208964.PA1191 156
208964.PA0055 208964.PA1212 217
208964.PA0055 208964.PA1223 164
208964.PA0055 208964.PA1227 256
208964.PA0055 208964.PA1424 152
208964.PA0055 208964.PA1450 166
208964.PA0055 208964.PA1451 171
208964.PA0055 208964.PA1558 218
208964.PA0055 208964.PA1748 167
208964.PA0055 208964.PA1781 150
208964.PA0055 208964.PA1873 178
208964.PA0055 208964.PA1940 248
208964.PA0055 208964.PA1941 244
208964.PA0055 208964.PA1946 151
208964.PA0055 208964.PA2038 190
208964.PA0055 208964.PA2088 193
208964.PA0055 208964.PA2096 152
208964.PA0055 208964.PA2100 164
208964.PA0055 208964.PA2106 219
208964.PA0055 208964.PA2140 270
208964.PA0055 208964.PA2180 164
208964.PA0055 208964.PA2216 192
208964.PA0055 208964.PA2271 213
208964.PA0055 208964.PA2280 166
208964.PA0055 208964.PA2316 169
208964.PA0055 208964.PA2383 158
208964.PA0055 208964.PA2392 185
208964.PA0055 208964.PA2393 192
208964.PA0055 208964.PA2428 169
208964.PA0055 208964.PA2457 155
208964.PA0055 208964.PA2458 181
208964.PA0055 208964.PA2487 199
208964.PA0055 208964.PA2530 168
208964.PA0055 208964.PA2551 157
208964.PA0055 208964.PA2635 159
208964.PA0055 208964.PA2706 163
208964.PA0055 208964.PA2801 205
208964.PA0055 208964.PA2844 154
208964.PA0055 208964.PA2873 161
208964.PA0055 208964.PA2874 170
208964.PA0055 208964.PA2954 268
208964.PA0055 208964.PA3084 192
208964.PA0055 208964.PA3093 252
208964.PA0055 208964.PA3125 287
208964.PA0055 208964.PA3176 183
208964.PA0055 208964.PA3193 155
208964.PA0055 208964.PA3349 201
208964.PA0055 208964.PA3384 192
208964.PA0055 208964.PA3453 152
208964.PA0055 208964.PA3475 199
208964.PA0055 208964.PA3663 228
208964.PA0055 208964.PA3697 464
208964.PA0055 208964.PA3767 191
208964.PA0055 208964.PA3832 150
208964.PA0055 208964.PA3852 157
208964.PA0055 208964.PA3855 293
208964.PA0055 208964.PA3856 188
208964.PA0055 208964.PA3866 153
208964.PA0055 208964.PA4118 166
208964.PA0055 208964.PA4163 169
208964.PA0055 208964.PA4401 478
208964.PA0055 208964.PA4494 153
208964.PA0055 208964.PA4647 170
208964.PA0055 208964.PA4846 208
208964.PA0055 208964.PA4894 195
208964.PA0055 208964.PA5101 168
208964.PA0055 208964.PA5113 150
208964.PA0055 208964.PA5114 215
208964.PA0055 208964.PA5197 159
208964.PA0055 208964.PA5281 162
208964.PA0055 208964.PA5292 219
208964.PA0055 208964.PA5352 157
208964.PA0055 208964.PA5465 341
208964.PA0055 208964.PA5502 155
208964.PA0055 208964.PA5543 218
208964.PA0056 208964.PA0015 168
208964.PA0056 208964.PA0032 219
208964.PA0056 208964.PA0037 172
208964.PA0056 208964.PA0052 423
208964.PA0056 208964.PA0054 544
208964.PA0056 208964.PA0055 647
208964.PA0056 208964.PA0057 943
208964.PA0056 208964.PA0058 829
208964.PA0056 208964.PA0059 486
208964.PA0056 208964.PA0060 275
208964.PA0056 208964.PA0079 189
208964.PA0056 208964.PA0099 165
208964.PA0056 208964.PA0123 194
208964.PA0056 208964.PA0151 187
208964.PA0056 208964.PA0159 187
208964.PA0056 208964.PA0181 224
208964.PA0056 208964.PA0215 164
208964.PA0056 208964.PA0285 215
208964.PA0056 208964.PA0318 169
208964.PA0056 208964.PA0344 319
208964.PA0056 208964.PA0345 262
208964.PA0056 208964.PA0359 161
208964.PA0056 208964.PA0372 151
208964.PA0056 208964.PA0423 171
208964.PA0056 208964.PA0430 163
208964.PA0056 208964.PA0478 416
208964.PA0056 208964.PA0490 268
208964.PA0056 208964.PA0539 227
208964.PA0056 208964.PA0542 208
208964.PA0056 208964.PA0575 215
208964.PA0056 208964.PA0604 152
208964.PA0056 208964.PA0608 291
208964.PA0056 208964.PA0663 212
208964.PA0056 208964.PA0741 538
208964.PA0056 208964.PA0830 150
208964.PA0056 208964.PA0876 177
208964.PA0056 208964.PA0949 360
208964.PA0056 208964.PA0997 165
208964.PA0056 208964.PA1003 156
208964.PA0056 208964.PA1067 203
208964.PA0056 208964.PA1128 222
208964.PA0056 208964.PA1138 155
208964.PA0056 208964.PA1201 185
208964.PA0056 208964.PA1210 391
208964.PA0056 208964.PA1272 205
208964.PA0056 208964.PA1311 202
208964.PA0056 208964.PA1312 240
208964.PA0056 208964.PA1328 231
208964.PA0056 208964.PA1347 275
208964.PA0056 208964.PA1483 170
208964.PA0056 208964.PA1667 192
208964.PA0056 208964.PA1727 215
208964.PA0056 208964.PA1738 237
208964.PA0056 208964.PA1859 201
208964.PA0056 208964.PA1861 169
208964.PA0056 208964.PA1908 159
208964.PA0056 208964.PA1961 224
208964.PA0056 208964.PA1962 166
208964.PA0056 208964.PA2038 172
208964.PA0056 208964.PA2056 203
208964.PA0056 208964.PA2072 215
208964.PA0056 208964.PA2121 180
208964.PA0056 208964.PA2123 191
208964.PA0056 208964.PA2131 153
208964.PA0056 208964.PA2168 153
208964.PA0056 208964.PA2202 155
208964.PA0056 208964.PA2204 236
208964.PA0056 208964.PA2210 175
208964.PA0056 208964.PA2254 242
208964.PA0056 208964.PA2255 270
208964.PA0056 208964.PA2258 204
208964.PA0056 208964.PA2316 172
208964.PA0056 208964.PA2383 282
208964.PA0056 208964.PA2417 232
208964.PA0056 208964.PA2418 243
208964.PA0056 208964.PA2432 209
208964.PA0056 208964.PA2447 217
208964.PA0056 208964.PA2497 160
208964.PA0056 208964.PA2530 174
208964.PA0056 208964.PA2531 150
208964.PA0056 208964.PA2534 194
208964.PA0056 208964.PA2547 171
208964.PA0056 208964.PA2650 367
208964.PA0056 208964.PA2681 197
208964.PA0056 208964.PA2712 227
208964.PA0056 208964.PA2757 156
208964.PA0056 208964.PA2838 202
208964.PA0056 208964.PA2839 400
208964.PA0056 208964.PA2848 235
208964.PA0056 208964.PA2864 232
208964.PA0056 208964.PA2877 186
208964.PA0056 208964.PA2879 195
208964.PA0056 208964.PA2880 175
208964.PA0056 208964.PA2885 173
208964.PA0056 208964.PA2911 264
208964.PA0056 208964.PA2994 156
208964.PA0056 208964.PA3014 185
208964.PA0056 208964.PA3022 225
208964.PA0056 208964.PA3124 191
208964.PA0056 208964.PA3135 185
208964.PA0056 208964.PA3160 169
208964.PA0056 208964.PA3165 168
208964.PA0056 208964.PA3223 166
208964.PA0056 208964.PA3240 243
208964.PA0056 208964.PA3250 179
208964.PA0056 208964.PA3355 352
208964.PA0056 208964.PA3367 152
208964.PA0056 208964.PA3401 174
208964.PA0056 208964.PA3565 212
208964.PA0056 208964.PA3587 154
208964.PA0056 208964.PA3628 361
208964.PA0056 208964.PA3629 377
208964.PA0056 208964.PA3630 171
208964.PA0056 208964.PA3711 222
208964.PA0056 208964.PA3808 184
208964.PA0056 208964.PA3845 171
208964.PA0056 208964.PA3895 182
208964.PA0056 208964.PA3909 171
208964.PA0056 208964.PA4004 183
208964.PA0056 208964.PA4027 201
208964.PA0056 208964.PA4145 252
208964.PA0056 208964.PA4154 398
208964.PA0056 208964.PA4170 222
208964.PA0056 208964.PA4174 205
208964.PA0056 208964.PA4303 218
208964.PA0056 208964.PA4563 181
208964.PA0056 208964.PA4564 204
208964.PA0056 208964.PA4601 215
208964.PA0056 208964.PA4660 277
208964.PA0056 208964.PA4761 247
208964.PA0056 208964.PA4762 341
208964.PA0056 208964.PA4785 205
208964.PA0056 208964.PA4887 380
208964.PA0056 208964.PA4914 189
208964.PA0056 208964.PA5017 215
208964.PA0056 208964.PA5035 167
208964.PA0056 208964.PA5044 178
208964.PA0056 208964.PA5085 170
208964.PA0056 208964.PA5189 224
208964.PA0056 208964.PA5274 273
208964.PA0056 208964.PA5293 200
208964.PA0056 208964.PA5306 153
208964.PA0056 208964.PA5354 173
208964.PA0056 208964.PA5435 323
208964.PA0056 208964.PA5442 215
208964.PA0057 208964.PA0052 420
208964.PA0057 208964.PA0054 418
208964.PA0057 208964.PA0055 489
208964.PA0057 208964.PA0056 943
208964.PA0057 208964.PA0058 964
208964.PA0057 208964.PA0059 502
208964.PA0057 208964.PA0060 337
208964.PA0057 208964.PA0097 276
208964.PA0057 208964.PA0149 185
208964.PA0057 208964.PA0176 159
208964.PA0057 208964.PA0269 274
208964.PA0057 208964.PA0291 159
208964.PA0057 208964.PA0360 161
208964.PA0057 208964.PA0431 201
208964.PA0057 208964.PA0454 174
208964.PA0057 208964.PA0476 161
208964.PA0057 208964.PA0478 436
208964.PA0057 208964.PA0495 160
208964.PA0057 208964.PA0499 151
208964.PA0057 208964.PA0741 561
208964.PA0057 208964.PA0787 199
208964.PA0057 208964.PA0788 180
208964.PA0057 208964.PA0859 456
208964.PA0057 208964.PA0934 201
208964.PA0057 208964.PA0946 274
208964.PA0057 208964.PA0963 180
208964.PA0057 208964.PA0974 274
208964.PA0057 208964.PA0993 186
208964.PA0057 208964.PA0994 180
208964.PA0057 208964.PA1022 185
208964.PA0057 208964.PA1038 250
208964.PA0057 208964.PA1161 169
208964.PA0057 208964.PA1191 164
208964.PA0057 208964.PA1246 169
208964.PA0057 208964.PA1249 394
208964.PA0057 208964.PA1328 151
208964.PA0057 208964.PA1352 217
208964.PA0057 208964.PA1353 171
208964.PA0057 208964.PA1574 259
208964.PA0057 208964.PA1585 168
208964.PA0057 208964.PA1672 267
208964.PA0057 208964.PA1690 151
208964.PA0057 208964.PA1791 165
208964.PA0057 208964.PA1815 204
208964.PA0057 208964.PA1818 174
208964.PA0057 208964.PA1885 346
208964.PA0057 208964.PA1895 169
208964.PA0057 208964.PA2038 150
208964.PA0057 208964.PA2085 172
208964.PA0057 208964.PA2106 201
208964.PA0057 208964.PA2108 192
208964.PA0057 208964.PA2128 192
208964.PA0057 208964.PA2129 225
208964.PA0057 208964.PA2130 242
208964.PA0057 208964.PA2131 157
208964.PA0057 208964.PA2132 417
208964.PA0057 208964.PA2171 196
208964.PA0057 208964.PA2204 199
208964.PA0057 208964.PA2216 182
208964.PA0057 208964.PA2254 191
208964.PA0057 208964.PA2255 160
208964.PA0057 208964.PA2258 320
208964.PA0057 208964.PA2402 181
208964.PA0057 208964.PA2537 169
208964.PA0057 208964.PA2712 159
208964.PA0057 208964.PA2813 162
208964.PA0057 208964.PA2854 274
208964.PA0057 208964.PA2879 388
208964.PA0057 208964.PA2880 202
208964.PA0057 208964.PA3128 203
208964.PA0057 208964.PA3260 387
208964.PA0057 208964.PA3359 206
208964.PA0057 208964.PA3406 203
208964.PA0057 208964.PA3432 163
208964.PA0057 208964.PA3497 159
208964.PA0057 208964.PA3516 180
208964.PA0057 208964.PA3517 186
208964.PA0057 208964.PA3518 161
208964.PA0057 208964.PA3565 377
208964.PA0057 208964.PA3630 289
208964.PA0057 208964.PA3725 217
208964.PA0057 208964.PA3747 152
208964.PA0057 208964.PA3802 180
208964.PA0057 208964.PA3819 238
208964.PA0057 208964.PA3823 173
208964.PA0057 208964.PA3836 207
208964.PA0057 208964.PA3860 169
208964.PA0057 208964.PA3866 229
208964.PA0057 208964.PA4085 183
208964.PA0057 208964.PA4111 266
208964.PA0057 208964.PA4118 206
208964.PA0057 208964.PA4124 203
208964.PA0057 208964.PA4154 395
208964.PA0057 208964.PA4155 368
208964.PA0057 208964.PA4163 178
208964.PA0057 208964.PA4241 183
208964.PA0057 208964.PA4288 162
208964.PA0057 208964.PA4300 156
208964.PA0057 208964.PA4303 153
208964.PA0057 208964.PA4395 274
208964.PA0057 208964.PA4419 163
208964.PA0057 208964.PA4579 153
208964.PA0057 208964.PA4608 169
208964.PA0057 208964.PA4648 155
208964.PA0057 208964.PA4653 172
208964.PA0057 208964.PA4761 246
208964.PA0057 208964.PA4762 250
208964.PA0057 208964.PA4777 173
208964.PA0057 208964.PA4799 190
208964.PA0057 208964.PA4862 226
208964.PA0057 208964.PA4874 150
208964.PA0057 208964.PA4892 151
208964.PA0057 208964.PA4901 222
208964.PA0057 208964.PA4918 196
208964.PA0057 208964.PA4920 175
208964.PA0057 208964.PA4955 257
208964.PA0057 208964.PA5079 249
208964.PA0057 208964.PA5086 180
208964.PA0057 208964.PA5284 247
208964.PA0057 208964.PA5338 201
208964.PA0057 208964.PA5506 189
208964.PA0057 208964.PA5543 166
208964.PA0058 208964.PA0045 175
208964.PA0058 208964.PA0047 245
208964.PA0058 208964.PA0052 414
208964.PA0058 208964.PA0054 337
208964.PA0058 208964.PA0055 387
208964.PA0058 208964.PA0056 829
208964.PA0058 208964.PA0057 964
208964.PA0058 208964.PA0059 611
208964.PA0058 208964.PA0060 418
208964.PA0058 208964.PA0063 198
208964.PA0058 208964.PA0086 193
208964.PA0058 208964.PA0098 213
208964.PA0058 208964.PA0099 276
208964.PA0058 208964.PA0101 167
208964.PA0058 208964.PA0124 163
208964.PA0058 208964.PA0147 180
208964.PA0058 208964.PA0151 238
208964.PA0058 208964.PA0182 183
208964.PA0058 208964.PA0185 270
208964.PA0058 208964.PA0202 173
208964.PA0058 208964.PA0242 151
208964.PA0058 208964.PA0273 172
208964.PA0058 208964.PA0275 166
208964.PA0058 208964.PA0292 156
208964.PA0058 208964.PA0343 362
208964.PA0058 208964.PA0344 184
208964.PA0058 208964.PA0487 216
208964.PA0058 208964.PA0542 293
208964.PA0058 208964.PA0572 260
208964.PA0058 208964.PA0713 163
208964.PA0058 208964.PA0715 414
208964.PA0058 208964.PA0716 177
208964.PA0058 208964.PA0726 154
208964.PA0058 208964.PA0741 393
208964.PA0058 208964.PA0788 317
208964.PA0058 208964.PA0816 164
208964.PA0058 208964.PA0858 154
208964.PA0058 208964.PA0859 231
208964.PA0058 208964.PA0865 192
208964.PA0058 208964.PA0932 154
208964.PA0058 208964.PA0948 281
208964.PA0058 208964.PA1026 195
208964.PA0058 208964.PA1126 156
208964.PA0058 208964.PA1211 162
208964.PA0058 208964.PA1249 151
208964.PA0058 208964.PA1327 199
208964.PA0058 208964.PA1347 183
208964.PA0058 208964.PA1352 162
208964.PA0058 208964.PA1437 157
208964.PA0058 208964.PA1497 190
208964.PA0058 208964.PA1559 160
208964.PA0058 208964.PA1582 155
208964.PA0058 208964.PA1619 180
208964.PA0058 208964.PA1717 157
208964.PA0058 208964.PA1791 219
208964.PA0058 208964.PA1817 367
208964.PA0058 208964.PA1850 182
208964.PA0058 208964.PA1871 280
208964.PA0058 208964.PA1922 252
208964.PA0058 208964.PA1930 243
208964.PA0058 208964.PA2038 341
208964.PA0058 208964.PA2039 198
208964.PA0058 208964.PA2041 161
208964.PA0058 208964.PA2122 183
208964.PA0058 208964.PA2167 150
208964.PA0058 208964.PA2202 272
208964.PA0058 208964.PA2241 155
208964.PA0058 208964.PA2258 152
208964.PA0058 208964.PA2269 349
208964.PA0058 208964.PA2334 203
208964.PA0058 208964.PA2363 246
208964.PA0058 208964.PA2502 157
208964.PA0058 208964.PA2566 230
208964.PA0058 208964.PA2760 388
208964.PA0058 208964.PA2803 156
208964.PA0058 208964.PA2804 157
208964.PA0058 208964.PA2845 249
208964.PA0058 208964.PA2946 167
208964.PA0058 208964.PA2986 155
208964.PA0058 208964.PA2999 163
208964.PA0058 208964.PA3032 198
208964.PA0058 208964.PA3061 152
208964.PA0058 208964.PA3062 156
208964.PA0058 208964.PA3268 297
208964.PA0058 208964.PA3286 159
208964.PA0058 208964.PA3313 278
208964.PA0058 208964.PA3314 165
208964.PA0058 208964.PA3332 175
208964.PA0058 208964.PA3362 161
208964.PA0058 208964.PA3385 187
208964.PA0058 208964.PA3408 177
208964.PA0058 208964.PA3500 165
208964.PA0058 208964.PA3501 166
208964.PA0058 208964.PA3507 213
208964.PA0058 208964.PA3508 254
208964.PA0058 208964.PA3511 155
208964.PA0058 208964.PA3535 225
208964.PA0058 208964.PA3550 176
208964.PA0058 208964.PA3602 280
208964.PA0058 208964.PA3630 156
208964.PA0058 208964.PA3697 211
208964.PA0058 208964.PA3724 328
208964.PA0058 208964.PA3778 165
208964.PA0058 208964.PA3850 207
208964.PA0058 208964.PA3852 463
208964.PA0058 208964.PA3863 204
208964.PA0058 208964.PA3897 155
208964.PA0058 208964.PA3963 232
208964.PA0058 208964.PA3979 264
208964.PA0058 208964.PA4066 266
208964.PA0058 208964.PA4159 170
208964.PA0058 208964.PA4191 187
208964.PA0058 208964.PA4193 211
208964.PA0058 208964.PA4194 198
208964.PA0058 208964.PA4195 183
208964.PA0058 208964.PA4278 181
208964.PA0058 208964.PA4288 232
208964.PA0058 208964.PA4338 177
208964.PA0058 208964.PA4374 152
208964.PA0058 208964.PA4390 192
208964.PA0058 208964.PA4391 161
208964.PA0058 208964.PA4492 162
208964.PA0058 208964.PA4533 170
208964.PA0058 208964.PA4540 165
208964.PA0058 208964.PA4554 204
208964.PA0058 208964.PA4564 201
208964.PA0058 208964.PA4574 185
208964.PA0058 208964.PA4596 168
208964.PA0058 208964.PA4600 155
208964.PA0058 208964.PA4653 342
208964.PA0058 208964.PA4735 153
208964.PA0058 208964.PA4825 301
208964.PA0058 208964.PA4837 238
208964.PA0058 208964.PA4873 200
208964.PA0058 208964.PA4883 164
208964.PA0058 208964.PA4894 170
208964.PA0058 208964.PA4922 226
208964.PA0058 208964.PA4940 479
208964.PA0058 208964.PA4955 199
208964.PA0058 208964.PA5035 175
208964.PA0058 208964.PA5085 226
208964.PA0058 208964.PA5117 190
208964.PA0058 208964.PA5274 283
208964.PA0058 208964.PA5304 153
208964.PA0058 208964.PA5367 212
208964.PA0058 208964.PA5399 172
208964.PA0058 208964.PA5423 193
208964.PA0058 208964.PA5446 616
208964.PA0058 208964.PA5460 159
208964.PA0058 208964.PA5478 316
208964.PA0058 208964.PA5514 187
208964.PA0058 208964.PA5551 219
208964.PA0059 208964.PA0020 369
208964.PA0059 208964.PA0023 399
208964.PA0059 208964.PA0052 413
208964.PA0059 208964.PA0054 267
208964.PA0059 208964.PA0055 300
208964.PA0059 208964.PA0056 486
208964.PA0059 208964.PA0057 502
208964.PA0059 208964.PA0058 611
208964.PA0059 208964.PA0060 609
208964.PA0059 208964.PA0105 274
208964.PA0059 208964.PA0128 151
208964.PA0059 208964.PA0140 177
208964.PA0059 208964.PA0144 251
208964.PA0059 208964.PA0145 243
208964.PA0059 208964.PA0195 311
208964.PA0059 208964.PA0195.1 312
208964.PA0059 208964.PA0196 312
208964.PA0059 208964.PA0320 273
208964.PA0059 208964.PA0328 207
208964.PA0059 208964.PA0329 696
208964.PA0059 208964.PA0347 173
208964.PA0059 208964.PA0355 522
208964.PA0059 208964.PA0368 189
208964.PA0059 208964.PA0389 151
208964.PA0059 208964.PA0390 151
208964.PA0059 208964.PA0437 188
208964.PA0059 208964.PA0470 203
208964.PA0059 208964.PA0541 167
208964.PA0059 208964.PA0542 160
208964.PA0059 208964.PA0548 371
208964.PA0059 208964.PA0586 242
208964.PA0059 208964.PA0587 241
208964.PA0059 208964.PA0588 697
208964.PA0059 208964.PA0598 188
208964.PA0059 208964.PA0653 191
208964.PA0059 208964.PA0668 167
208964.PA0059 208964.PA0685 249
208964.PA0059 208964.PA0731 292
208964.PA0059 208964.PA0762 219
208964.PA0059 208964.PA0804 236
208964.PA0059 208964.PA0836 170
208964.PA0059 208964.PA0838 300
208964.PA0059 208964.PA0852 329
208964.PA0059 208964.PA0857 323
208964.PA0059 208964.PA0872 201
208964.PA0059 208964.PA0905 223
208964.PA0059 208964.PA0949 510
208964.PA0059 208964.PA0954 163
208964.PA0059 208964.PA0962 188
208964.PA0059 208964.PA1001 316
208964.PA0059 208964.PA1092 193
208964.PA0059 208964.PA1114 253
208964.PA0059 208964.PA1135 725
208964.PA0059 208964.PA1175 165
208964.PA0059 208964.PA1177 327
208964.PA0059 208964.PA1179 326
208964.PA0059 208964.PA1180 243
208964.PA0059 208964.PA1202 655
208964.PA0059 208964.PA1203 191
208964.PA0059 208964.PA1287 206
208964.PA0059 208964.PA1323 160
208964.PA0059 208964.PA1325 277
208964.PA0059 208964.PA1344 224
208964.PA0059 208964.PA1353 160
208964.PA0059 208964.PA1359 191
208964.PA0059 208964.PA1360 214
208964.PA0059 208964.PA1389 155
208964.PA0059 208964.PA1391 166
208964.PA0059 208964.PA1431 213
208964.PA0059 208964.PA1432 184
208964.PA0059 208964.PA1561 400
208964.PA0059 208964.PA1586 194
208964.PA0059 208964.PA1600 255
208964.PA0059 208964.PA1646 151
208964.PA0059 208964.PA1648 247
208964.PA0059 208964.PA1662 188
208964.PA0059 208964.PA1683 213
208964.PA0059 208964.PA1739 163
208964.PA0059 208964.PA1749 163
208964.PA0059 208964.PA1753 188
208964.PA0059 208964.PA1796 167
208964.PA0059 208964.PA2089 173
208964.PA0059 208964.PA2108 534
208964.PA0059 208964.PA2134 326
208964.PA0059 208964.PA2142 176
208964.PA0059 208964.PA2146 174
208964.PA0059 208964.PA2147 690
208964.PA0059 208964.PA2153 213
208964.PA0059 208964.PA2156 161
208964.PA0059 208964.PA2157 203
208964.PA0059 208964.PA2163 190
208964.PA0059 208964.PA2169 432
208964.PA0059 208964.PA2181 163
208964.PA0059 208964.PA2190 329
208964.PA0059 208964.PA2197 247
208964.PA0059 208964.PA2249 194
208964.PA0059 208964.PA2264 155
208964.PA0059 208964.PA2266 228
208964.PA0059 208964.PA2301 166
208964.PA0059 208964.PA2352 173
208964.PA0059 208964.PA2371 187
[truncated: 35,038,581 more chars]
