# Supplementary material for: Network-based features enable prediction of essential genes across diverse organisms
Source: PLoS One. 2018 Dec 13;13(12):e0208722. doi: 10.1371/journal.pone.0208722 (PMC6292609; doi:10.1371/journal.pone.0208722)
Supplement: S1 Dataset — PPI Data of 27 organisms along with essential genes information. (ZIP) [file pone.0208722.s001.zip › S1/209261.ess]

209261.t0012
209261.t0047
209261.t0048
209261.t0049
209261.t0051
209261.t0066
209261.t0096
209261.t0123
209261.t0124
209261.t0125
209261.t0126
209261.t0127
209261.t0128
209261.t0129
209261.t0130
209261.t0131
209261.t0132
209261.t0133
209261.t0135
209261.t0136
209261.t0137
209261.t0138
209261.t0140
209261.t0146
209261.t0158
209261.t0159
209261.t0160
209261.t0176
209261.t0203
209261.t0205
209261.t0214
209261.t0216
209261.t0217
209261.t0218
209261.t0219
209261.t0220
209261.t0221
209261.t0222
209261.t0223
209261.t0224
209261.t0225
209261.t0227
209261.t0228
209261.t0229
209261.t0230
209261.t0232
209261.t0233
209261.t0238
209261.t0245
209261.t0258
209261.t0270
209261.t0275
209261.t0276
209261.t0280
209261.t0289
209261.t0301
209261.t0310
209261.t0313
209261.t0333
209261.t0334
209261.t0337
209261.t0370
209261.t0376
209261.t0424
209261.t0429
209261.t0431
209261.t0442
209261.t0486
209261.t0498
209261.t0499
209261.t0535
209261.t0586
209261.t0587
209261.t0588
209261.t0592
209261.t0630
209261.t0662
209261.t0701
209261.t0931
209261.t0968
209261.t0976
209261.t0983
209261.t1057
209261.t1096
209261.t1097
209261.t1098
209261.t1099
209261.t1100
209261.t1104
209261.t1169
209261.t1189
209261.t1213
209261.t1214
209261.t1215
209261.t1216
209261.t1217
209261.t1218
209261.t1219
209261.t1294
209261.t1316
209261.t1317
209261.t1613
209261.t1621
209261.t1622
209261.t1624
209261.t1682
209261.t1686
209261.t1688
209261.t1701
209261.t1702
209261.t1719
209261.t1720
209261.t1724
209261.t1725
209261.t1726
209261.t1727
209261.t1734
209261.t1750
209261.t1765
209261.t1835
209261.t1853
209261.t1920
209261.t1934
209261.t1940
209261.t1942
209261.t1946
209261.t1947
209261.t1949
209261.t1950
209261.t1953
209261.t1954
209261.t1971
209261.t1973
209261.t1978
209261.t1980
209261.t2139
209261.t2140
209261.t2177
209261.t2181
209261.t2189
209261.t2202
209261.t2205
209261.t2207
209261.t2219
209261.t2220
209261.t2221
209261.t2222
209261.t2227
209261.t2228
209261.t2274
209261.t2276
209261.t2277
209261.t2278
209261.t2321
209261.t2324
209261.t2326
209261.t2371
209261.t2372
209261.t2376
209261.t2410
209261.t2440
209261.t2441
209261.t2444
209261.t2445
209261.t2446
209261.t2447
209261.t2455
209261.t2456
209261.t2457
209261.t2492
209261.t2540
209261.t2601
209261.t2619
209261.t2621
209261.t2628
209261.t2629
209261.t2630
209261.t2631
209261.t2632
209261.t2636
209261.t2637
209261.t2641
209261.t2727
209261.t2728
209261.t2730
209261.t2830
209261.t2831
209261.t2832
209261.t2853
209261.t2854
209261.t2910
209261.t2911
209261.t2958
209261.t2959
209261.t2966
209261.t2975
209261.t2981
209261.t2987
209261.t2988
209261.t2996
209261.t3002
209261.t3009
209261.t3094
209261.t3095
209261.t3102
209261.t3115
209261.t3120
209261.t3124
209261.t3128
209261.t3129
209261.t3130
209261.t3157
209261.t3166
209261.t3201
209261.t3203
209261.t3204
209261.t3205
209261.t3206
209261.t3211
209261.t3213
209261.t3214
209261.t3218
209261.t3220
209261.t3221
209261.t3222
209261.t3224
209261.t3234
209261.t3236
209261.t3260
209261.t3261
209261.t3265
209261.t3287
209261.t3288
209261.t3289
209261.t3294
209261.t3295
209261.t3311
209261.t3319
209261.t3325
209261.t3326
209261.t3327
209261.t3350
209261.t3359
209261.t3360
209261.t3369
209261.t3380
209261.t3384
209261.t3402
209261.t3415
209261.t3464
209261.t3473
209261.t3474
209261.t3475
209261.t3476
209261.t3478
209261.t3479
209261.t3480
209261.t3487
209261.t3494
209261.t3523
209261.t3620
209261.t3621
209261.t3657
209261.t3670
209261.t3678
209261.t3679
209261.t3680
209261.t3681
209261.t3682
209261.t3684
209261.t3778
209261.t3787
209261.t3788
209261.t3790
209261.t3793
209261.t3794
209261.t3807
209261.t3808
209261.t3809
209261.t3863
209261.t3864
209261.t3944
209261.t3951
209261.t3952
209261.t3953
209261.t3954
209261.t3981
209261.t4055
209261.t4057
209261.t4058
209261.t4059
209261.t4064
209261.t4065
209261.t4066
209261.t4067
209261.t4068
209261.t4069
209261.t4070
209261.t4071
209261.t4072
209261.t4073
209261.t4074
209261.t4075
209261.t4076
209261.t4077
209261.t4078
209261.t4079
209261.t4080
209261.t4081
209261.t4082
209261.t4083
209261.t4084
209261.t4085
209261.t4086
209261.t4087
209261.t4088
209261.t4089
209261.t4090
209261.t4091
209261.t4097
209261.t4098
209261.t4102
209261.t4140
209261.t4141
209261.t4143
209261.t4152
209261.t4161
209261.t4337
209261.t4381
209261.t4382
209261.t4400
209261.t4401
209261.t4402
209261.t4408
209261.t4411
209261.t4442
209261.t4443
209261.t4444
209261.t4468
209261.t4510
209261.t4513
209261.t4514
209261.t4531
209261.t4586
209261.t4587
209261.t4600
