# Supplementary material for: Network-based features enable prediction of essential genes across diverse organisms
Source: PLoS One. 2018 Dec 13;13(12):e0208722. doi: 10.1371/journal.pone.0208722 (PMC6292609; doi:10.1371/journal.pone.0208722)
Supplement: S1 Dataset — PPI Data of 27 organisms along with essential genes information. (ZIP) [file pone.0208722.s001.zip › S1/208963.ppi.txt]

208963.PA14_00010 208963.PA14_00020 972
208963.PA14_00010 208963.PA14_00030 969
208963.PA14_00010 208963.PA14_00050 952
208963.PA14_00010 208963.PA14_00090 167
208963.PA14_00010 208963.PA14_00100 178
208963.PA14_00010 208963.PA14_00450 375
208963.PA14_00010 208963.PA14_00790 193
208963.PA14_00010 208963.PA14_01410 375
208963.PA14_00010 208963.PA14_01680 188
208963.PA14_00010 208963.PA14_01720 309
208963.PA14_00010 208963.PA14_02180 365
208963.PA14_00010 208963.PA14_03680 360
208963.PA14_00010 208963.PA14_04480 235
208963.PA14_00010 208963.PA14_04670 254
208963.PA14_00010 208963.PA14_04760 183
208963.PA14_00010 208963.PA14_04860 165
208963.PA14_00010 208963.PA14_04900 402
208963.PA14_00010 208963.PA14_04920 235
208963.PA14_00010 208963.PA14_04930 828
208963.PA14_00010 208963.PA14_05000 387
208963.PA14_00010 208963.PA14_05130 265
208963.PA14_00010 208963.PA14_05280 189
208963.PA14_00010 208963.PA14_05300 235
208963.PA14_00010 208963.PA14_05450 512
208963.PA14_00010 208963.PA14_06070 174
208963.PA14_00010 208963.PA14_07520 392
208963.PA14_00010 208963.PA14_07530 695
208963.PA14_00010 208963.PA14_07600 168
208963.PA14_00010 208963.PA14_07620 218
208963.PA14_00010 208963.PA14_07730 344
208963.PA14_00010 208963.PA14_07840 168
208963.PA14_00010 208963.PA14_08360 246
208963.PA14_00010 208963.PA14_08390 348
208963.PA14_00010 208963.PA14_08620 298
208963.PA14_00010 208963.PA14_08680 726
208963.PA14_00010 208963.PA14_08720 224
208963.PA14_00010 208963.PA14_08730 224
208963.PA14_00010 208963.PA14_08750 231
208963.PA14_00010 208963.PA14_08760 797
208963.PA14_00010 208963.PA14_08780 235
208963.PA14_00010 208963.PA14_08790 362
208963.PA14_00010 208963.PA14_08810 216
208963.PA14_00010 208963.PA14_08830 726
208963.PA14_00010 208963.PA14_08840 227
208963.PA14_00010 208963.PA14_08850 314
208963.PA14_00010 208963.PA14_08860 390
208963.PA14_00010 208963.PA14_08870 175
208963.PA14_00010 208963.PA14_08880 314
208963.PA14_00010 208963.PA14_08890 224
208963.PA14_00010 208963.PA14_08910 225
208963.PA14_00010 208963.PA14_08920 314
208963.PA14_00010 208963.PA14_08950 314
208963.PA14_00010 208963.PA14_08960 172
208963.PA14_00010 208963.PA14_08970 224
208963.PA14_00010 208963.PA14_08980 179
208963.PA14_00010 208963.PA14_09000 224
208963.PA14_00010 208963.PA14_09010 362
208963.PA14_00010 208963.PA14_09050 193
208963.PA14_00010 208963.PA14_09080 461
208963.PA14_00010 208963.PA14_09090 224
208963.PA14_00010 208963.PA14_09115 386
208963.PA14_00010 208963.PA14_09150 196
208963.PA14_00010 208963.PA14_09180 584
208963.PA14_00010 208963.PA14_09210 322
208963.PA14_00010 208963.PA14_11970 220
208963.PA14_00010 208963.PA14_12050 164
208963.PA14_00010 208963.PA14_12070 372
208963.PA14_00010 208963.PA14_12300 170
208963.PA14_00010 208963.PA14_12330 198
208963.PA14_00010 208963.PA14_12390 160
208963.PA14_00010 208963.PA14_12780 176
208963.PA14_00010 208963.PA14_13220 186
208963.PA14_00010 208963.PA14_13410 216
208963.PA14_00010 208963.PA14_14630 193
208963.PA14_00010 208963.PA14_14650 282
208963.PA14_00010 208963.PA14_14780 178
208963.PA14_00010 208963.PA14_14880 185
208963.PA14_00010 208963.PA14_15230 172
208963.PA14_00010 208963.PA14_15310 184
208963.PA14_00010 208963.PA14_15340 184
208963.PA14_00010 208963.PA14_15780 177
208963.PA14_00010 208963.PA14_15960 376
208963.PA14_00010 208963.PA14_15990 554
208963.PA14_00010 208963.PA14_16000 224
208963.PA14_00010 208963.PA14_16040 321
208963.PA14_00010 208963.PA14_16220 273
208963.PA14_00010 208963.PA14_16350 298
208963.PA14_00010 208963.PA14_16480 328
208963.PA14_00010 208963.PA14_16510 341
208963.PA14_00010 208963.PA14_16770 165
208963.PA14_00010 208963.PA14_17060 224
208963.PA14_00010 208963.PA14_17070 390
208963.PA14_00010 208963.PA14_17100 324
208963.PA14_00010 208963.PA14_17260 653
208963.PA14_00010 208963.PA14_17290 349
208963.PA14_00010 208963.PA14_17320 156
208963.PA14_00010 208963.PA14_17480 234
208963.PA14_00010 208963.PA14_17500 196
208963.PA14_00010 208963.PA14_17530 386
208963.PA14_00010 208963.PA14_17540 197
208963.PA14_00010 208963.PA14_17710 157
208963.PA14_00010 208963.PA14_18150 204
208963.PA14_00010 208963.PA14_18320 151
208963.PA14_00010 208963.PA14_18610 196
208963.PA14_00010 208963.PA14_18880 211
208963.PA14_00010 208963.PA14_19050 193
208963.PA14_00010 208963.PA14_19660 487
208963.PA14_00010 208963.PA14_20690 227
208963.PA14_00010 208963.PA14_20860 173
208963.PA14_00010 208963.PA14_21030 154
208963.PA14_00010 208963.PA14_21410 389
208963.PA14_00010 208963.PA14_22010 368
208963.PA14_00010 208963.PA14_22040 328
208963.PA14_00010 208963.PA14_22800 305
208963.PA14_00010 208963.PA14_23110 432
208963.PA14_00010 208963.PA14_23260 844
208963.PA14_00010 208963.PA14_23330 160
208963.PA14_00010 208963.PA14_23340 229
208963.PA14_00010 208963.PA14_23510 451
208963.PA14_00010 208963.PA14_23560 437
208963.PA14_00010 208963.PA14_23800 231
208963.PA14_00010 208963.PA14_23830 173
208963.PA14_00010 208963.PA14_25110 684
208963.PA14_00010 208963.PA14_25160 585
208963.PA14_00010 208963.PA14_25230 639
208963.PA14_00010 208963.PA14_25540 394
208963.PA14_00010 208963.PA14_25780 250
208963.PA14_00010 208963.PA14_26570 189
208963.PA14_00010 208963.PA14_27180 173
208963.PA14_00010 208963.PA14_27850 233
208963.PA14_00010 208963.PA14_27960 175
208963.PA14_00010 208963.PA14_28570 188
208963.PA14_00010 208963.PA14_28680 339
208963.PA14_00010 208963.PA14_28690 224
208963.PA14_00010 208963.PA14_28720 534
208963.PA14_00010 208963.PA14_29060 375
208963.PA14_00010 208963.PA14_29820 209
208963.PA14_00010 208963.PA14_30050 320
208963.PA14_00010 208963.PA14_30140 166
208963.PA14_00010 208963.PA14_30150 181
208963.PA14_00010 208963.PA14_30290 462
208963.PA14_00010 208963.PA14_30330 274
208963.PA14_00010 208963.PA14_30650 212
208963.PA14_00010 208963.PA14_30660 461
208963.PA14_00010 208963.PA14_30670 221
208963.PA14_00010 208963.PA14_31100 387
208963.PA14_00010 208963.PA14_31700 164
208963.PA14_00010 208963.PA14_31850 189
208963.PA14_00010 208963.PA14_32130 220
208963.PA14_00010 208963.PA14_32570 168
208963.PA14_00010 208963.PA14_33010 237
208963.PA14_00010 208963.PA14_35100 186
208963.PA14_00010 208963.PA14_35190 445
208963.PA14_00010 208963.PA14_35490 168
208963.PA14_00010 208963.PA14_36570 220
208963.PA14_00010 208963.PA14_36710 193
208963.PA14_00010 208963.PA14_36730 193
208963.PA14_00010 208963.PA14_36810 196
208963.PA14_00010 208963.PA14_36840 176
208963.PA14_00010 208963.PA14_37850 170
208963.PA14_00010 208963.PA14_38060 397
208963.PA14_00010 208963.PA14_38900 170
208963.PA14_00010 208963.PA14_39590 222
208963.PA14_00010 208963.PA14_40120 615
208963.PA14_00010 208963.PA14_40220 170
208963.PA14_00010 208963.PA14_40840 163
208963.PA14_00010 208963.PA14_41050 235
208963.PA14_00010 208963.PA14_41060 492
208963.PA14_00010 208963.PA14_41090 217
208963.PA14_00010 208963.PA14_41150 170
208963.PA14_00010 208963.PA14_41170 274
208963.PA14_00010 208963.PA14_41230 373
208963.PA14_00010 208963.PA14_41240 373
208963.PA14_00010 208963.PA14_41250 258
208963.PA14_00010 208963.PA14_41680 387
208963.PA14_00010 208963.PA14_42690 232
208963.PA14_00010 208963.PA14_42760 192
208963.PA14_00010 208963.PA14_42840 239
208963.PA14_00010 208963.PA14_43340 196
208963.PA14_00010 208963.PA14_43510 209
208963.PA14_00010 208963.PA14_43540 155
208963.PA14_00010 208963.PA14_43830 205
208963.PA14_00010 208963.PA14_43840 375
208963.PA14_00010 208963.PA14_43950 154
208963.PA14_00010 208963.PA14_43970 168
208963.PA14_00010 208963.PA14_44010 150
208963.PA14_00010 208963.PA14_44070 365
208963.PA14_00010 208963.PA14_44610 733
208963.PA14_00010 208963.PA14_44630 436
208963.PA14_00010 208963.PA14_44660 201
208963.PA14_00010 208963.PA14_44680 180
208963.PA14_00010 208963.PA14_45060 193
208963.PA14_00010 208963.PA14_45520 536
208963.PA14_00010 208963.PA14_45580 365
208963.PA14_00010 208963.PA14_45680 325
208963.PA14_00010 208963.PA14_48740 160
208963.PA14_00010 208963.PA14_49030 387
208963.PA14_00010 208963.PA14_49380 372
208963.PA14_00010 208963.PA14_49460 412
208963.PA14_00010 208963.PA14_49470 386
208963.PA14_00010 208963.PA14_49840 173
208963.PA14_00010 208963.PA14_50140 361
208963.PA14_00010 208963.PA14_50200 175
208963.PA14_00010 208963.PA14_51270 184
208963.PA14_00010 208963.PA14_51300 209
208963.PA14_00010 208963.PA14_51640 196
208963.PA14_00010 208963.PA14_51770 308
208963.PA14_00010 208963.PA14_51780 506
208963.PA14_00010 208963.PA14_51790 400
208963.PA14_00010 208963.PA14_51800 540
208963.PA14_00010 208963.PA14_51810 292
208963.PA14_00010 208963.PA14_51820 175
208963.PA14_00010 208963.PA14_52010 595
208963.PA14_00010 208963.PA14_52020 254
208963.PA14_00010 208963.PA14_52040 291
208963.PA14_00010 208963.PA14_52050 276
208963.PA14_00010 208963.PA14_52180 222
208963.PA14_00010 208963.PA14_52570 234
208963.PA14_00010 208963.PA14_53070 196
208963.PA14_00010 208963.PA14_53220 230
208963.PA14_00010 208963.PA14_53480 220
208963.PA14_00010 208963.PA14_53950 365
208963.PA14_00010 208963.PA14_54320 358
208963.PA14_00010 208963.PA14_54330 184
208963.PA14_00010 208963.PA14_54370 490
208963.PA14_00010 208963.PA14_54390 184
208963.PA14_00010 208963.PA14_54800 179
208963.PA14_00010 208963.PA14_55080 172
208963.PA14_00010 208963.PA14_55610 197
208963.PA14_00010 208963.PA14_55660 235
208963.PA14_00010 208963.PA14_55670 408
208963.PA14_00010 208963.PA14_55690 235
208963.PA14_00010 208963.PA14_56080 241
208963.PA14_00010 208963.PA14_56470 175
208963.PA14_00010 208963.PA14_56690 150
208963.PA14_00010 208963.PA14_56740 884
208963.PA14_00010 208963.PA14_57010 587
208963.PA14_00010 208963.PA14_57020 221
208963.PA14_00010 208963.PA14_57220 323
208963.PA14_00010 208963.PA14_57275 615
208963.PA14_00010 208963.PA14_57290 295
208963.PA14_00010 208963.PA14_57360 488
208963.PA14_00010 208963.PA14_57370 190
208963.PA14_00010 208963.PA14_57410 172
208963.PA14_00010 208963.PA14_57425 482
208963.PA14_00010 208963.PA14_57460 299
208963.PA14_00010 208963.PA14_57470 278
208963.PA14_00010 208963.PA14_57500 828
208963.PA14_00010 208963.PA14_57520 189
208963.PA14_00010 208963.PA14_57530 216
208963.PA14_00010 208963.PA14_57580 228
208963.PA14_00010 208963.PA14_57590 391
208963.PA14_00010 208963.PA14_57760 184
208963.PA14_00010 208963.PA14_57810 202
208963.PA14_00010 208963.PA14_57870 163
208963.PA14_00010 208963.PA14_57880 163
208963.PA14_00010 208963.PA14_57900 395
208963.PA14_00010 208963.PA14_58030 230
208963.PA14_00010 208963.PA14_58070 150
208963.PA14_00010 208963.PA14_58150 248
208963.PA14_00010 208963.PA14_58910 387
208963.PA14_00010 208963.PA14_58990 953
208963.PA14_00010 208963.PA14_59180 569
208963.PA14_00010 208963.PA14_59960 363
208963.PA14_00010 208963.PA14_60130 196
208963.PA14_00010 208963.PA14_60210 221
208963.PA14_00010 208963.PA14_60400 500
208963.PA14_00010 208963.PA14_60445 422
208963.PA14_00010 208963.PA14_60450 224
208963.PA14_00010 208963.PA14_60890 196
208963.PA14_00010 208963.PA14_60990 298
208963.PA14_00010 208963.PA14_61040 196
208963.PA14_00010 208963.PA14_61600 172
208963.PA14_00010 208963.PA14_61640 390
208963.PA14_00010 208963.PA14_61670 274
208963.PA14_00010 208963.PA14_61680 163
208963.PA14_00010 208963.PA14_61700 302
208963.PA14_00010 208963.PA14_61720 172
208963.PA14_00010 208963.PA14_61790 257
208963.PA14_00010 208963.PA14_61820 186
208963.PA14_00010 208963.PA14_62570 191
208963.PA14_00010 208963.PA14_62580 205
208963.PA14_00010 208963.PA14_62590 193
208963.PA14_00010 208963.PA14_62760 166
208963.PA14_00010 208963.PA14_62770 241
208963.PA14_00010 208963.PA14_62900 264
208963.PA14_00010 208963.PA14_62960 172
208963.PA14_00010 208963.PA14_62970 615
208963.PA14_00010 208963.PA14_62990 387
208963.PA14_00010 208963.PA14_63010 215
208963.PA14_00010 208963.PA14_63020 248
208963.PA14_00010 208963.PA14_63060 439
208963.PA14_00010 208963.PA14_63120 166
208963.PA14_00010 208963.PA14_63160 168
208963.PA14_00010 208963.PA14_63850 168
208963.PA14_00010 208963.PA14_63990 163
208963.PA14_00010 208963.PA14_64180 184
208963.PA14_00010 208963.PA14_64190 830
208963.PA14_00010 208963.PA14_64350 390
208963.PA14_00010 208963.PA14_64450 178
208963.PA14_00010 208963.PA14_64980 173
208963.PA14_00010 208963.PA14_65130 953
208963.PA14_00010 208963.PA14_65310 390
208963.PA14_00010 208963.PA14_65350 362
208963.PA14_00010 208963.PA14_65605 349
208963.PA14_00010 208963.PA14_65660 726
208963.PA14_00010 208963.PA14_66260 153
208963.PA14_00010 208963.PA14_66480 493
208963.PA14_00010 208963.PA14_66510 176
208963.PA14_00010 208963.PA14_66550 475
208963.PA14_00010 208963.PA14_66580 160
208963.PA14_00010 208963.PA14_66600 228
208963.PA14_00010 208963.PA14_66610 162
208963.PA14_00010 208963.PA14_66720 223
208963.PA14_00010 208963.PA14_66790 178
208963.PA14_00010 208963.PA14_66900 235
208963.PA14_00010 208963.PA14_67560 316
208963.PA14_00010 208963.PA14_67670 185
208963.PA14_00010 208963.PA14_67720 653
208963.PA14_00010 208963.PA14_67920 184
208963.PA14_00010 208963.PA14_68340 196
208963.PA14_00010 208963.PA14_68580 234
208963.PA14_00010 208963.PA14_68770 180
208963.PA14_00010 208963.PA14_69190 194
208963.PA14_00010 208963.PA14_69200 156
208963.PA14_00010 208963.PA14_69230 254
208963.PA14_00010 208963.PA14_69710 230
208963.PA14_00010 208963.PA14_69910 521
208963.PA14_00010 208963.PA14_70080 200
208963.PA14_00010 208963.PA14_70190 277
208963.PA14_00010 208963.PA14_70440 166
208963.PA14_00010 208963.PA14_70470 312
208963.PA14_00010 208963.PA14_70480 172
208963.PA14_00010 208963.PA14_70570 160
208963.PA14_00010 208963.PA14_71460 234
208963.PA14_00010 208963.PA14_71650 235
208963.PA14_00010 208963.PA14_71870 263
208963.PA14_00010 208963.PA14_72490 538
208963.PA14_00010 208963.PA14_72540 177
208963.PA14_00010 208963.PA14_72560 363
208963.PA14_00010 208963.PA14_72760 176
208963.PA14_00010 208963.PA14_73170 163
208963.PA14_00010 208963.PA14_73240 197
208963.PA14_00010 208963.PA14_73260 323
208963.PA14_00010 208963.PA14_73330 725
208963.PA14_00010 208963.PA14_73350 851
208963.PA14_00010 208963.PA14_73360 560
208963.PA14_00010 208963.PA14_73370 869
208963.PA14_00010 208963.PA14_73400 413
208963.PA14_00010 208963.PA14_73410 506
208963.PA14_00010 208963.PA14_73420 699
208963.PA14_00020 208963.PA14_00010 972
208963.PA14_00020 208963.PA14_00030 971
208963.PA14_00020 208963.PA14_00050 994
208963.PA14_00020 208963.PA14_00090 197
208963.PA14_00020 208963.PA14_00100 237
208963.PA14_00020 208963.PA14_00170 163
208963.PA14_00020 208963.PA14_00190 283
208963.PA14_00020 208963.PA14_00230 612
208963.PA14_00020 208963.PA14_00240 385
208963.PA14_00020 208963.PA14_00770 172
208963.PA14_00020 208963.PA14_00875 291
208963.PA14_00020 208963.PA14_01680 184
208963.PA14_00020 208963.PA14_01690 232
208963.PA14_00020 208963.PA14_01710 168
208963.PA14_00020 208963.PA14_01720 307
208963.PA14_00020 208963.PA14_01830 266
208963.PA14_00020 208963.PA14_02180 365
208963.PA14_00020 208963.PA14_03030 180
208963.PA14_00020 208963.PA14_03680 360
208963.PA14_00020 208963.PA14_04190 261
208963.PA14_00020 208963.PA14_04460 204
208963.PA14_00020 208963.PA14_04480 930
208963.PA14_00020 208963.PA14_04580 798
208963.PA14_00020 208963.PA14_04670 651
208963.PA14_00020 208963.PA14_04760 172
208963.PA14_00020 208963.PA14_04900 190
208963.PA14_00020 208963.PA14_04930 683
208963.PA14_00020 208963.PA14_05130 291
208963.PA14_00020 208963.PA14_05260 151
208963.PA14_00020 208963.PA14_05310 296
208963.PA14_00020 208963.PA14_05400 192
208963.PA14_00020 208963.PA14_05560 277
208963.PA14_00020 208963.PA14_05950 241
208963.PA14_00020 208963.PA14_05960 172
208963.PA14_00020 208963.PA14_06930 164
208963.PA14_00020 208963.PA14_07090 173
208963.PA14_00020 208963.PA14_07130 387
208963.PA14_00020 208963.PA14_07190 236
208963.PA14_00020 208963.PA14_07520 725
208963.PA14_00020 208963.PA14_07530 611
208963.PA14_00020 208963.PA14_07570 372
208963.PA14_00020 208963.PA14_07580 424
208963.PA14_00020 208963.PA14_07680 174
208963.PA14_00020 208963.PA14_07710 446
208963.PA14_00020 208963.PA14_07730 556
208963.PA14_00020 208963.PA14_07910 172
208963.PA14_00020 208963.PA14_07930 404
208963.PA14_00020 208963.PA14_08270 167
208963.PA14_00020 208963.PA14_08360 306
208963.PA14_00020 208963.PA14_08420 173
208963.PA14_00020 208963.PA14_08430 162
208963.PA14_00020 208963.PA14_08470 182
208963.PA14_00020 208963.PA14_08480 226
208963.PA14_00020 208963.PA14_08540 152
208963.PA14_00020 208963.PA14_08560 323
208963.PA14_00020 208963.PA14_08680 285
208963.PA14_00020 208963.PA14_08710 576
208963.PA14_00020 208963.PA14_08720 166
208963.PA14_00020 208963.PA14_08730 162
208963.PA14_00020 208963.PA14_08740 174
208963.PA14_00020 208963.PA14_08780 527
208963.PA14_00020 208963.PA14_08830 285
208963.PA14_00020 208963.PA14_08850 271
208963.PA14_00020 208963.PA14_08860 275
208963.PA14_00020 208963.PA14_08870 160
208963.PA14_00020 208963.PA14_08890 241
208963.PA14_00020 208963.PA14_08910 427
208963.PA14_00020 208963.PA14_08970 163
208963.PA14_00020 208963.PA14_09010 372
208963.PA14_00020 208963.PA14_09040 160
208963.PA14_00020 208963.PA14_09050 586
208963.PA14_00020 208963.PA14_09115 398
208963.PA14_00020 208963.PA14_09180 336
208963.PA14_00020 208963.PA14_09200 349
208963.PA14_00020 208963.PA14_09600 295
208963.PA14_00020 208963.PA14_09930 877
208963.PA14_00020 208963.PA14_10320 164
208963.PA14_00020 208963.PA14_10420 323
208963.PA14_00020 208963.PA14_11340 263
208963.PA14_00020 208963.PA14_11600 316
208963.PA14_00020 208963.PA14_11610 335
208963.PA14_00020 208963.PA14_11845 156
208963.PA14_00020 208963.PA14_12010 177
208963.PA14_00020 208963.PA14_12020 175
208963.PA14_00020 208963.PA14_12050 236
208963.PA14_00020 208963.PA14_12070 318
208963.PA14_00020 208963.PA14_12120 221
208963.PA14_00020 208963.PA14_12200 846
208963.PA14_00020 208963.PA14_12230 152
208963.PA14_00020 208963.PA14_12300 216
208963.PA14_00020 208963.PA14_12540 150
208963.PA14_00020 208963.PA14_12630 197
208963.PA14_00020 208963.PA14_12760 277
208963.PA14_00020 208963.PA14_12890 172
208963.PA14_00020 208963.PA14_13580 170
208963.PA14_00020 208963.PA14_13590 195
208963.PA14_00020 208963.PA14_13850 232
208963.PA14_00020 208963.PA14_14040 277
208963.PA14_00020 208963.PA14_14440 427
208963.PA14_00020 208963.PA14_14460 711
208963.PA14_00020 208963.PA14_14630 178
208963.PA14_00020 208963.PA14_14780 194
208963.PA14_00020 208963.PA14_14820 924
208963.PA14_00020 208963.PA14_15260 261
208963.PA14_00020 208963.PA14_15340 285
208963.PA14_00020 208963.PA14_15740 464
208963.PA14_00020 208963.PA14_15810 182
208963.PA14_00020 208963.PA14_15850 194
208963.PA14_00020 208963.PA14_15990 708
208963.PA14_00020 208963.PA14_16000 160
208963.PA14_00020 208963.PA14_16220 385
208963.PA14_00020 208963.PA14_16280 209
208963.PA14_00020 208963.PA14_16480 328
208963.PA14_00020 208963.PA14_16530 162
208963.PA14_00020 208963.PA14_16670 167
208963.PA14_00020 208963.PA14_16700 267
208963.PA14_00020 208963.PA14_16710 192
208963.PA14_00020 208963.PA14_16880 335
208963.PA14_00020 208963.PA14_16890 316
208963.PA14_00020 208963.PA14_16930 178
208963.PA14_00020 208963.PA14_17050 178
208963.PA14_00020 208963.PA14_17080 193
208963.PA14_00020 208963.PA14_17150 367
208963.PA14_00020 208963.PA14_17230 786
208963.PA14_00020 208963.PA14_17260 843
208963.PA14_00020 208963.PA14_17280 236
208963.PA14_00020 208963.PA14_17290 352
208963.PA14_00020 208963.PA14_17320 406
208963.PA14_00020 208963.PA14_17330 264
208963.PA14_00020 208963.PA14_17340 177
208963.PA14_00020 208963.PA14_17420 424
208963.PA14_00020 208963.PA14_17470 253
208963.PA14_00020 208963.PA14_17480 151
208963.PA14_00020 208963.PA14_17500 895
208963.PA14_00020 208963.PA14_17530 853
208963.PA14_00020 208963.PA14_17550 281
208963.PA14_00020 208963.PA14_17570 656
208963.PA14_00020 208963.PA14_17760 168
208963.PA14_00020 208963.PA14_18210 156
208963.PA14_00020 208963.PA14_18230 170
208963.PA14_00020 208963.PA14_18690 168
208963.PA14_00020 208963.PA14_18700 459
208963.PA14_00020 208963.PA14_18880 394
208963.PA14_00020 208963.PA14_18890 191
208963.PA14_00020 208963.PA14_18910 191
208963.PA14_00020 208963.PA14_18920 191
208963.PA14_00020 208963.PA14_18950 191
208963.PA14_00020 208963.PA14_19050 187
208963.PA14_00020 208963.PA14_19090 899
208963.PA14_00020 208963.PA14_19210 748
208963.PA14_00020 208963.PA14_19290 241
208963.PA14_00020 208963.PA14_19330 168
208963.PA14_00020 208963.PA14_19360 150
208963.PA14_00020 208963.PA14_19490 168
208963.PA14_00020 208963.PA14_19660 240
208963.PA14_00020 208963.PA14_20170 175
208963.PA14_00020 208963.PA14_20810 749
208963.PA14_00020 208963.PA14_20950 173
208963.PA14_00020 208963.PA14_21030 219
208963.PA14_00020 208963.PA14_21230 372
208963.PA14_00020 208963.PA14_21250 443
208963.PA14_00020 208963.PA14_21400 197
208963.PA14_00020 208963.PA14_21440 225
208963.PA14_00020 208963.PA14_21530 263
208963.PA14_00020 208963.PA14_21540 168
208963.PA14_00020 208963.PA14_21750 194
208963.PA14_00020 208963.PA14_21760 197
208963.PA14_00020 208963.PA14_22380 459
208963.PA14_00020 208963.PA14_22570 187
208963.PA14_00020 208963.PA14_22780 171
208963.PA14_00020 208963.PA14_23070 188
208963.PA14_00020 208963.PA14_23110 307
208963.PA14_00020 208963.PA14_23210 172
208963.PA14_00020 208963.PA14_23260 944
208963.PA14_00020 208963.PA14_23270 215
208963.PA14_00020 208963.PA14_23330 434
208963.PA14_00020 208963.PA14_23510 386
208963.PA14_00020 208963.PA14_23840 400
208963.PA14_00020 208963.PA14_23880 168
208963.PA14_00020 208963.PA14_23920 482
208963.PA14_00020 208963.PA14_24010 242
208963.PA14_00020 208963.PA14_24020 236
208963.PA14_00020 208963.PA14_24730 899
208963.PA14_00020 208963.PA14_25110 305
208963.PA14_00020 208963.PA14_25160 488
208963.PA14_00020 208963.PA14_25230 270
208963.PA14_00020 208963.PA14_25440 190
208963.PA14_00020 208963.PA14_25560 219
208963.PA14_00020 208963.PA14_25580 306
208963.PA14_00020 208963.PA14_25590 172
208963.PA14_00020 208963.PA14_25630 167
208963.PA14_00020 208963.PA14_25650 193
208963.PA14_00020 208963.PA14_25740 487
208963.PA14_00020 208963.PA14_25760 979
208963.PA14_00020 208963.PA14_25780 344
208963.PA14_00020 208963.PA14_26890 366
208963.PA14_00020 208963.PA14_27020 156
208963.PA14_00020 208963.PA14_27130 237
208963.PA14_00020 208963.PA14_27210 296
208963.PA14_00020 208963.PA14_27370 277
208963.PA14_00020 208963.PA14_27850 301
208963.PA14_00020 208963.PA14_28290 194
208963.PA14_00020 208963.PA14_28590 178
208963.PA14_00020 208963.PA14_28650 181
208963.PA14_00020 208963.PA14_28660 175
208963.PA14_00020 208963.PA14_28690 525
208963.PA14_00020 208963.PA14_28710 784
208963.PA14_00020 208963.PA14_28810 848
208963.PA14_00020 208963.PA14_28895 780
208963.PA14_00020 208963.PA14_29730 201
208963.PA14_00020 208963.PA14_30200 226
208963.PA14_00020 208963.PA14_30320 718
208963.PA14_00020 208963.PA14_30330 462
208963.PA14_00020 208963.PA14_30660 497
208963.PA14_00020 208963.PA14_31100 200
208963.PA14_00020 208963.PA14_31650 877
208963.PA14_00020 208963.PA14_32300 664
208963.PA14_00020 208963.PA14_32350 263
208963.PA14_00020 208963.PA14_33010 642
208963.PA14_00020 208963.PA14_34660 170
208963.PA14_00020 208963.PA14_35190 285
208963.PA14_00020 208963.PA14_35210 187
208963.PA14_00020 208963.PA14_35240 241
208963.PA14_00020 208963.PA14_35370 170
208963.PA14_00020 208963.PA14_35570 352
208963.PA14_00020 208963.PA14_35620 203
208963.PA14_00020 208963.PA14_36670 197
208963.PA14_00020 208963.PA14_36870 258
208963.PA14_00020 208963.PA14_36910 974
208963.PA14_00020 208963.PA14_37190 168
208963.PA14_00020 208963.PA14_37840 166
208963.PA14_00020 208963.PA14_38060 485
208963.PA14_00020 208963.PA14_39300 170
208963.PA14_00020 208963.PA14_39690 899
208963.PA14_00020 208963.PA14_39870 172
208963.PA14_00020 208963.PA14_40120 988
208963.PA14_00020 208963.PA14_40220 267
208963.PA14_00020 208963.PA14_40350 523
208963.PA14_00020 208963.PA14_40370 190
208963.PA14_00020 208963.PA14_41050 914
208963.PA14_00020 208963.PA14_41160 166
208963.PA14_00020 208963.PA14_41170 194
208963.PA14_00020 208963.PA14_41230 200
208963.PA14_00020 208963.PA14_41520 289
208963.PA14_00020 208963.PA14_42010 164
208963.PA14_00020 208963.PA14_42180 164
208963.PA14_00020 208963.PA14_42700 533
208963.PA14_00020 208963.PA14_42760 362
208963.PA14_00020 208963.PA14_42880 291
208963.PA14_00020 208963.PA14_43280 232
208963.PA14_00020 208963.PA14_43320 219
208963.PA14_00020 208963.PA14_43640 450
208963.PA14_00020 208963.PA14_43940 175
208963.PA14_00020 208963.PA14_44010 375
208963.PA14_00020 208963.PA14_44490 154
208963.PA14_00020 208963.PA14_44500 186
208963.PA14_00020 208963.PA14_44610 223
208963.PA14_00020 208963.PA14_44630 910
208963.PA14_00020 208963.PA14_44660 668
208963.PA14_00020 208963.PA14_44680 246
208963.PA14_00020 208963.PA14_44970 232
208963.PA14_00020 208963.PA14_45050 957
208963.PA14_00020 208963.PA14_45410 156
208963.PA14_00020 208963.PA14_45520 200
208963.PA14_00020 208963.PA14_45580 365
208963.PA14_00020 208963.PA14_45630 158
208963.PA14_00020 208963.PA14_45640 362
208963.PA14_00020 208963.PA14_45850 152
208963.PA14_00020 208963.PA14_46230 261
208963.PA14_00020 208963.PA14_46270 317
208963.PA14_00020 208963.PA14_47090 233
208963.PA14_00020 208963.PA14_47340 213
208963.PA14_00020 208963.PA14_47410 207
208963.PA14_00020 208963.PA14_47760 192
208963.PA14_00020 208963.PA14_47930 151
208963.PA14_00020 208963.PA14_48810 189
208963.PA14_00020 208963.PA14_49030 200
208963.PA14_00020 208963.PA14_49040 224
208963.PA14_00020 208963.PA14_49060 186
208963.PA14_00020 208963.PA14_49380 378
208963.PA14_00020 208963.PA14_49410 172
208963.PA14_00020 208963.PA14_49460 500
208963.PA14_00020 208963.PA14_49470 905
208963.PA14_00020 208963.PA14_49820 176
208963.PA14_00020 208963.PA14_49840 899
208963.PA14_00020 208963.PA14_50030 150
208963.PA14_00020 208963.PA14_50290 169
208963.PA14_00020 208963.PA14_50340 169
208963.PA14_00020 208963.PA14_50440 168
208963.PA14_00020 208963.PA14_50840 573
208963.PA14_00020 208963.PA14_51240 254
208963.PA14_00020 208963.PA14_51390 173
208963.PA14_00020 208963.PA14_51440 168
208963.PA14_00020 208963.PA14_51490 194
208963.PA14_00020 208963.PA14_51780 521
208963.PA14_00020 208963.PA14_51790 657
208963.PA14_00020 208963.PA14_51800 268
208963.PA14_00020 208963.PA14_51840 172
208963.PA14_00020 208963.PA14_51860 172
208963.PA14_00020 208963.PA14_51900 285
208963.PA14_00020 208963.PA14_52010 759
208963.PA14_00020 208963.PA14_52020 168
208963.PA14_00020 208963.PA14_52040 160
208963.PA14_00020 208963.PA14_52050 199
208963.PA14_00020 208963.PA14_52160 941
208963.PA14_00020 208963.PA14_52310 949
208963.PA14_00020 208963.PA14_52600 178
208963.PA14_00020 208963.PA14_52990 443
208963.PA14_00020 208963.PA14_53220 201
208963.PA14_00020 208963.PA14_53300 168
208963.PA14_00020 208963.PA14_53470 196
208963.PA14_00020 208963.PA14_53900 372
208963.PA14_00020 208963.PA14_54300 227
208963.PA14_00020 208963.PA14_54330 235
208963.PA14_00020 208963.PA14_54350 280
208963.PA14_00020 208963.PA14_54390 151
208963.PA14_00020 208963.PA14_54590 939
208963.PA14_00020 208963.PA14_54800 150
208963.PA14_00020 208963.PA14_55430 242
208963.PA14_00020 208963.PA14_55490 236
208963.PA14_00020 208963.PA14_55600 909
208963.PA14_00020 208963.PA14_55610 535
208963.PA14_00020 208963.PA14_55640 481
208963.PA14_00020 208963.PA14_55650 634
208963.PA14_00020 208963.PA14_55660 846
208963.PA14_00020 208963.PA14_55670 259
208963.PA14_00020 208963.PA14_56080 271
208963.PA14_00020 208963.PA14_56240 957
208963.PA14_00020 208963.PA14_57010 222
208963.PA14_00020 208963.PA14_57020 440
208963.PA14_00020 208963.PA14_57130 173
208963.PA14_00020 208963.PA14_57250 500
208963.PA14_00020 208963.PA14_57275 326
208963.PA14_00020 208963.PA14_57290 327
208963.PA14_00020 208963.PA14_57320 320
208963.PA14_00020 208963.PA14_57330 368
208963.PA14_00020 208963.PA14_57340 293
208963.PA14_00020 208963.PA14_57360 481
208963.PA14_00020 208963.PA14_57370 511
208963.PA14_00020 208963.PA14_57380 240
208963.PA14_00020 208963.PA14_57390 447
208963.PA14_00020 208963.PA14_57410 322
208963.PA14_00020 208963.PA14_57425 270
208963.PA14_00020 208963.PA14_57450 185
208963.PA14_00020 208963.PA14_57470 216
208963.PA14_00020 208963.PA14_57490 192
208963.PA14_00020 208963.PA14_57580 226
208963.PA14_00020 208963.PA14_57590 307
208963.PA14_00020 208963.PA14_57760 195
208963.PA14_00020 208963.PA14_57780 362
208963.PA14_00020 208963.PA14_57810 314
208963.PA14_00020 208963.PA14_57950 174
208963.PA14_00020 208963.PA14_58030 201
208963.PA14_00020 208963.PA14_58120 170
208963.PA14_00020 208963.PA14_58150 301
208963.PA14_00020 208963.PA14_58170 198
208963.PA14_00020 208963.PA14_58470 166
208963.PA14_00020 208963.PA14_58490 166
208963.PA14_00020 208963.PA14_58620 196
208963.PA14_00020 208963.PA14_58760 242
208963.PA14_00020 208963.PA14_58910 200
208963.PA14_00020 208963.PA14_58990 352
208963.PA14_00020 208963.PA14_59150 206
208963.PA14_00020 208963.PA14_59180 275
208963.PA14_00020 208963.PA14_59210 372
208963.PA14_00020 208963.PA14_59830 317
208963.PA14_00020 208963.PA14_60080 317
208963.PA14_00020 208963.PA14_60210 357
208963.PA14_00020 208963.PA14_60230 182
208963.PA14_00020 208963.PA14_60330 217
208963.PA14_00020 208963.PA14_60360 183
208963.PA14_00020 208963.PA14_60380 262
208963.PA14_00020 208963.PA14_60390 477
208963.PA14_00020 208963.PA14_60400 447
208963.PA14_00020 208963.PA14_60445 232
208963.PA14_00020 208963.PA14_60710 247
208963.PA14_00020 208963.PA14_60890 642
208963.PA14_00020 208963.PA14_60990 216
208963.PA14_00020 208963.PA14_61020 263
208963.PA14_00020 208963.PA14_61220 166
208963.PA14_00020 208963.PA14_61460 182
208963.PA14_00020 208963.PA14_61660 194
208963.PA14_00020 208963.PA14_61670 360
208963.PA14_00020 208963.PA14_61700 164
208963.PA14_00020 208963.PA14_61770 187
208963.PA14_00020 208963.PA14_61790 215
208963.PA14_00020 208963.PA14_61820 264
208963.PA14_00020 208963.PA14_62120 220
208963.PA14_00020 208963.PA14_62720 228
208963.PA14_00020 208963.PA14_62730 414
208963.PA14_00020 208963.PA14_62740 180
208963.PA14_00020 208963.PA14_62760 299
208963.PA14_00020 208963.PA14_62770 759
208963.PA14_00020 208963.PA14_62860 322
208963.PA14_00020 208963.PA14_62870 269
208963.PA14_00020 208963.PA14_62900 224
208963.PA14_00020 208963.PA14_62970 234
208963.PA14_00020 208963.PA14_62990 204
208963.PA14_00020 208963.PA14_63010 322
208963.PA14_00020 208963.PA14_63060 642
208963.PA14_00020 208963.PA14_63120 160
208963.PA14_00020 208963.PA14_63170 151
208963.PA14_00020 208963.PA14_64090 180
208963.PA14_00020 208963.PA14_64100 183
208963.PA14_00020 208963.PA14_64180 224
208963.PA14_00020 208963.PA14_64190 324
208963.PA14_00020 208963.PA14_64450 194
208963.PA14_00020 208963.PA14_64930 194
208963.PA14_00020 208963.PA14_65030 152
208963.PA14_00020 208963.PA14_65130 334
208963.PA14_00020 208963.PA14_65150 433
208963.PA14_00020 208963.PA14_65170 196
208963.PA14_00020 208963.PA14_65190 224
208963.PA14_00020 208963.PA14_65320 434
208963.PA14_00020 208963.PA14_65350 879
208963.PA14_00020 208963.PA14_65370 193
208963.PA14_00020 208963.PA14_65605 875
208963.PA14_00020 208963.PA14_65660 917
208963.PA14_00020 208963.PA14_66190 289
208963.PA14_00020 208963.PA14_66480 202
208963.PA14_00020 208963.PA14_66600 354
208963.PA14_00020 208963.PA14_66710 215
208963.PA14_00020 208963.PA14_66720 475
208963.PA14_00020 208963.PA14_66750 309
208963.PA14_00020 208963.PA14_67120 194
208963.PA14_00020 208963.PA14_67270 170
208963.PA14_00020 208963.PA14_67710 160
208963.PA14_00020 208963.PA14_67720 204
208963.PA14_00020 208963.PA14_67990 858
208963.PA14_00020 208963.PA14_68000 174
208963.PA14_00020 208963.PA14_68380 195
208963.PA14_00020 208963.PA14_68730 235
208963.PA14_00020 208963.PA14_68780 274
208963.PA14_00020 208963.PA14_68800 229
208963.PA14_00020 208963.PA14_69190 227
208963.PA14_00020 208963.PA14_69200 280
208963.PA14_00020 208963.PA14_69440 320
208963.PA14_00020 208963.PA14_69570 185
208963.PA14_00020 208963.PA14_69640 172
208963.PA14_00020 208963.PA14_69690 225
208963.PA14_00020 208963.PA14_69840 238
208963.PA14_00020 208963.PA14_69910 319
208963.PA14_00020 208963.PA14_69940 173
208963.PA14_00020 208963.PA14_70190 267
208963.PA14_00020 208963.PA14_70240 713
208963.PA14_00020 208963.PA14_70260 605
208963.PA14_00020 208963.PA14_70370 261
208963.PA14_00020 208963.PA14_70390 877
208963.PA14_00020 208963.PA14_70450 246
208963.PA14_00020 208963.PA14_70570 402
208963.PA14_00020 208963.PA14_71440 200
208963.PA14_00020 208963.PA14_71460 642
208963.PA14_00020 208963.PA14_71620 477
208963.PA14_00020 208963.PA14_71650 194
208963.PA14_00020 208963.PA14_71800 188
208963.PA14_00020 208963.PA14_71870 319
208963.PA14_00020 208963.PA14_71940 318
208963.PA14_00020 208963.PA14_72490 985
208963.PA14_00020 208963.PA14_72520 400
208963.PA14_00020 208963.PA14_72540 421
208963.PA14_00020 208963.PA14_73040 187
208963.PA14_00020 208963.PA14_73050 195
208963.PA14_00020 208963.PA14_73170 503
208963.PA14_00020 208963.PA14_73220 163
208963.PA14_00020 208963.PA14_73260 174
208963.PA14_00020 208963.PA14_73330 191
208963.PA14_00020 208963.PA14_73350 432
208963.PA14_00020 208963.PA14_73360 292
208963.PA14_00020 208963.PA14_73370 529
208963.PA14_00020 208963.PA14_73400 382
208963.PA14_00020 208963.PA14_73410 561
208963.PA14_00020 208963.PA14_73420 633
208963.PA14_00030 208963.PA14_00010 969
208963.PA14_00030 208963.PA14_00020 971
208963.PA14_00030 208963.PA14_00050 973
208963.PA14_00030 208963.PA14_00090 365
208963.PA14_00030 208963.PA14_00100 194
208963.PA14_00030 208963.PA14_00280 204
208963.PA14_00030 208963.PA14_00800 242
208963.PA14_00030 208963.PA14_01110 226
208963.PA14_00030 208963.PA14_01160 226
208963.PA14_00030 208963.PA14_01460 155
208963.PA14_00030 208963.PA14_01720 307
208963.PA14_00030 208963.PA14_02020 168
208963.PA14_00030 208963.PA14_02980 173
208963.PA14_00030 208963.PA14_03030 215
208963.PA14_00030 208963.PA14_03220 226
208963.PA14_00030 208963.PA14_03800 168
208963.PA14_00030 208963.PA14_04410 200
208963.PA14_00030 208963.PA14_04480 235
208963.PA14_00030 208963.PA14_04580 295
208963.PA14_00030 208963.PA14_04630 196
208963.PA14_00030 208963.PA14_04670 258
208963.PA14_00030 208963.PA14_04700 232
208963.PA14_00030 208963.PA14_04760 195
208963.PA14_00030 208963.PA14_04780 385
208963.PA14_00030 208963.PA14_05000 193
208963.PA14_00030 208963.PA14_05160 316
208963.PA14_00030 208963.PA14_05260 320
208963.PA14_00030 208963.PA14_05310 152
208963.PA14_00030 208963.PA14_06430 388
208963.PA14_00030 208963.PA14_06450 198
208963.PA14_00030 208963.PA14_06500 391
208963.PA14_00030 208963.PA14_07090 434
208963.PA14_00030 208963.PA14_07150 192
208963.PA14_00030 208963.PA14_07280 173
208963.PA14_00030 208963.PA14_07940 158
208963.PA14_00030 208963.PA14_08390 233
208963.PA14_00030 208963.PA14_08710 151
208963.PA14_00030 208963.PA14_09050 362
208963.PA14_00030 208963.PA14_09180 627
208963.PA14_00030 208963.PA14_09200 804
208963.PA14_00030 208963.PA14_09530 186
208963.PA14_00030 208963.PA14_09600 239
208963.PA14_00030 208963.PA14_10260 393
208963.PA14_00030 208963.PA14_11340 256
208963.PA14_00030 208963.PA14_11430 307
208963.PA14_00030 208963.PA14_11450 235
208963.PA14_00030 208963.PA14_11570 200
208963.PA14_00030 208963.PA14_11845 271
208963.PA14_00030 208963.PA14_12050 191
208963.PA14_00030 208963.PA14_12100 225
208963.PA14_00030 208963.PA14_12350 164
208963.PA14_00030 208963.PA14_14220 413
208963.PA14_00030 208963.PA14_14440 362
208963.PA14_00030 208963.PA14_14710 281
208963.PA14_00030 208963.PA14_14820 362
208963.PA14_00030 208963.PA14_14880 155
208963.PA14_00030 208963.PA14_15230 385
208963.PA14_00030 208963.PA14_15430 361
208963.PA14_00030 208963.PA14_16040 442
208963.PA14_00030 208963.PA14_16050 215
208963.PA14_00030 208963.PA14_16220 658
208963.PA14_00030 208963.PA14_16500 361
208963.PA14_00030 208963.PA14_16580 155
208963.PA14_00030 208963.PA14_16690 344
208963.PA14_00030 208963.PA14_16710 340
208963.PA14_00030 208963.PA14_16770 214
208963.PA14_00030 208963.PA14_17040 173
208963.PA14_00030 208963.PA14_17180 280
208963.PA14_00030 208963.PA14_17220 155
208963.PA14_00030 208963.PA14_17230 160
208963.PA14_00030 208963.PA14_17260 224
208963.PA14_00030 208963.PA14_17290 346
208963.PA14_00030 208963.PA14_17400 152
208963.PA14_00030 208963.PA14_17440 676
208963.PA14_00030 208963.PA14_17490 152
208963.PA14_00030 208963.PA14_17500 390
208963.PA14_00030 208963.PA14_17530 912
208963.PA14_00030 208963.PA14_17540 891
208963.PA14_00030 208963.PA14_17660 301
208963.PA14_00030 208963.PA14_17850 204
208963.PA14_00030 208963.PA14_17930 198
208963.PA14_00030 208963.PA14_18210 392
208963.PA14_00030 208963.PA14_18610 239
208963.PA14_00030 208963.PA14_18700 262
208963.PA14_00030 208963.PA14_18880 205
208963.PA14_00030 208963.PA14_18900 206
208963.PA14_00030 208963.PA14_18985 226
208963.PA14_00030 208963.PA14_20770 165
208963.PA14_00030 208963.PA14_20780 166
208963.PA14_00030 208963.PA14_20810 633
208963.PA14_00030 208963.PA14_20870 388
208963.PA14_00030 208963.PA14_20950 191
208963.PA14_00030 208963.PA14_21030 319
208963.PA14_00030 208963.PA14_21230 213
208963.PA14_00030 208963.PA14_21450 226
208963.PA14_00030 208963.PA14_21540 160
208963.PA14_00030 208963.PA14_21790 615
208963.PA14_00030 208963.PA14_22840 198
208963.PA14_00030 208963.PA14_23260 820
208963.PA14_00030 208963.PA14_23310 291
208963.PA14_00030 208963.PA14_23320 247
208963.PA14_00030 208963.PA14_23330 153
208963.PA14_00030 208963.PA14_23510 615
208963.PA14_00030 208963.PA14_23560 294
208963.PA14_00030 208963.PA14_24150 199
208963.PA14_00030 208963.PA14_24245 350
208963.PA14_00030 208963.PA14_24260 151
208963.PA14_00030 208963.PA14_24420 243
208963.PA14_00030 208963.PA14_24700 243
208963.PA14_00030 208963.PA14_24950 198
208963.PA14_00030 208963.PA14_25080 182
208963.PA14_00030 208963.PA14_25110 370
208963.PA14_00030 208963.PA14_25160 615
208963.PA14_00030 208963.PA14_25220 198
208963.PA14_00030 208963.PA14_25230 581
208963.PA14_00030 208963.PA14_25550 248
208963.PA14_00030 208963.PA14_26670 198
208963.PA14_00030 208963.PA14_27580 198
208963.PA14_00030 208963.PA14_27780 171
208963.PA14_00030 208963.PA14_27950 165
208963.PA14_00030 208963.PA14_27980 247
208963.PA14_00030 208963.PA14_28310 156
208963.PA14_00030 208963.PA14_28710 327
208963.PA14_00030 208963.PA14_28810 633
208963.PA14_00030 208963.PA14_29390 226
208963.PA14_00030 208963.PA14_29470 169
208963.PA14_00030 208963.PA14_29730 295
208963.PA14_00030 208963.PA14_29740 280
208963.PA14_00030 208963.PA14_30140 745
208963.PA14_00030 208963.PA14_30330 264
208963.PA14_00030 208963.PA14_30380 166
208963.PA14_00030 208963.PA14_30400 158
208963.PA14_00030 208963.PA14_30660 637
208963.PA14_00030 208963.PA14_33860 196
208963.PA14_00030 208963.PA14_33960 226
208963.PA14_00030 208963.PA14_35190 313
208963.PA14_00030 208963.PA14_35240 174
208963.PA14_00030 208963.PA14_36090 168
208963.PA14_00030 208963.PA14_36370 222
208963.PA14_00030 208963.PA14_38060 240
208963.PA14_00030 208963.PA14_38480 198
208963.PA14_00030 208963.PA14_38800 167
208963.PA14_00030 208963.PA14_39850 348
208963.PA14_00030 208963.PA14_40120 361
208963.PA14_00030 208963.PA14_40490 227
208963.PA14_00030 208963.PA14_41050 221
208963.PA14_00030 208963.PA14_41350 391
208963.PA14_00030 208963.PA14_41820 158
208963.PA14_00030 208963.PA14_42610 173
208963.PA14_00030 208963.PA14_43080 226
208963.PA14_00030 208963.PA14_43440 204
208963.PA14_00030 208963.PA14_43640 349
208963.PA14_00030 208963.PA14_43950 196
208963.PA14_00030 208963.PA14_44070 388
208963.PA14_00030 208963.PA14_44280 192
208963.PA14_00030 208963.PA14_44610 967
208963.PA14_00030 208963.PA14_44630 178
208963.PA14_00030 208963.PA14_44660 190
208963.PA14_00030 208963.PA14_44900 226
208963.PA14_00030 208963.PA14_45010 192
208963.PA14_00030 208963.PA14_45630 192
208963.PA14_00030 208963.PA14_46320 198
208963.PA14_00030 208963.PA14_47410 676
208963.PA14_00030 208963.PA14_47450 545
208963.PA14_00030 208963.PA14_47460 326
208963.PA14_00030 208963.PA14_47690 235
208963.PA14_00030 208963.PA14_47930 152
208963.PA14_00030 208963.PA14_49040 168
208963.PA14_00030 208963.PA14_49060 341
208963.PA14_00030 208963.PA14_49130 155
208963.PA14_00030 208963.PA14_49180 179
208963.PA14_00030 208963.PA14_49350 154
208963.PA14_00030 208963.PA14_50840 178
208963.PA14_00030 208963.PA14_51240 166
208963.PA14_00030 208963.PA14_51290 320
208963.PA14_00030 208963.PA14_51360 158
208963.PA14_00030 208963.PA14_51390 191
208963.PA14_00030 208963.PA14_51780 615
208963.PA14_00030 208963.PA14_51790 631
208963.PA14_00030 208963.PA14_51800 600
208963.PA14_00030 208963.PA14_51960 163
208963.PA14_00030 208963.PA14_52010 580
208963.PA14_00030 208963.PA14_52020 208
208963.PA14_00030 208963.PA14_52140 162
208963.PA14_00030 208963.PA14_52160 340
208963.PA14_00030 208963.PA14_52190 283
208963.PA14_00030 208963.PA14_52310 386
208963.PA14_00030 208963.PA14_53120 167
208963.PA14_00030 208963.PA14_53330 162
208963.PA14_00030 208963.PA14_53950 388
208963.PA14_00030 208963.PA14_54290 405
208963.PA14_00030 208963.PA14_54300 966
208963.PA14_00030 208963.PA14_54470 199
208963.PA14_00030 208963.PA14_55610 235
208963.PA14_00030 208963.PA14_55640 385
208963.PA14_00030 208963.PA14_55650 565
208963.PA14_00030 208963.PA14_55660 619
208963.PA14_00030 208963.PA14_55670 689
208963.PA14_00030 208963.PA14_55690 615
208963.PA14_00030 208963.PA14_55740 196
208963.PA14_00030 208963.PA14_55960 172
208963.PA14_00030 208963.PA14_56000 172
208963.PA14_00030 208963.PA14_56010 172
208963.PA14_00030 208963.PA14_56050 165
208963.PA14_00030 208963.PA14_56080 589
208963.PA14_00030 208963.PA14_56780 388
208963.PA14_00030 208963.PA14_56880 232
208963.PA14_00030 208963.PA14_57010 464
208963.PA14_00030 208963.PA14_57030 229
208963.PA14_00030 208963.PA14_57250 562
208963.PA14_00030 208963.PA14_57275 178
208963.PA14_00030 208963.PA14_57290 200
208963.PA14_00030 208963.PA14_57300 159
208963.PA14_00030 208963.PA14_57320 239
208963.PA14_00030 208963.PA14_57330 226
208963.PA14_00030 208963.PA14_57340 154
208963.PA14_00030 208963.PA14_57360 295
208963.PA14_00030 208963.PA14_57370 284
208963.PA14_00030 208963.PA14_57425 419
208963.PA14_00030 208963.PA14_57480 602
208963.PA14_00030 208963.PA14_57520 202
208963.PA14_00030 208963.PA14_57830 165
208963.PA14_00030 208963.PA14_57940 180
208963.PA14_00030 208963.PA14_58000 388
208963.PA14_00030 208963.PA14_58410 168
208963.PA14_00030 208963.PA14_58600 232
208963.PA14_00030 208963.PA14_58620 319
208963.PA14_00030 208963.PA14_58990 405
208963.PA14_00030 208963.PA14_59050 408
208963.PA14_00030 208963.PA14_59150 523
208963.PA14_00030 208963.PA14_60200 315
208963.PA14_00030 208963.PA14_60400 281
208963.PA14_00030 208963.PA14_60990 475
208963.PA14_00030 208963.PA14_61580 178
208963.PA14_00030 208963.PA14_61670 442
208963.PA14_00030 208963.PA14_62180 201
208963.PA14_00030 208963.PA14_62450 175
208963.PA14_00030 208963.PA14_62780 173
208963.PA14_00030 208963.PA14_62850 259
208963.PA14_00030 208963.PA14_62880 419
208963.PA14_00030 208963.PA14_62960 219
208963.PA14_00030 208963.PA14_62970 439
208963.PA14_00030 208963.PA14_63010 771
208963.PA14_00030 208963.PA14_63060 274
208963.PA14_00030 208963.PA14_63090 196
208963.PA14_00030 208963.PA14_63110 274
208963.PA14_00030 208963.PA14_63310 152
208963.PA14_00030 208963.PA14_64090 215
208963.PA14_00030 208963.PA14_64110 198
208963.PA14_00030 208963.PA14_64180 224
208963.PA14_00030 208963.PA14_64200 320
208963.PA14_00030 208963.PA14_64220 196
208963.PA14_00030 208963.PA14_65110 267
208963.PA14_00030 208963.PA14_65130 405
208963.PA14_00030 208963.PA14_65150 163
208963.PA14_00030 208963.PA14_65160 349
208963.PA14_00030 208963.PA14_65170 155
208963.PA14_00030 208963.PA14_65180 236
208963.PA14_00030 208963.PA14_65350 625
208963.PA14_00030 208963.PA14_65370 192
208963.PA14_00030 208963.PA14_65560 193
208963.PA14_00030 208963.PA14_65590 235
208963.PA14_00030 208963.PA14_65605 584
208963.PA14_00030 208963.PA14_65660 665
208963.PA14_00030 208963.PA14_65700 181
208963.PA14_00030 208963.PA14_65840 166
208963.PA14_00030 208963.PA14_66550 154
208963.PA14_00030 208963.PA14_66670 185
208963.PA14_00030 208963.PA14_66690 307
208963.PA14_00030 208963.PA14_66720 283
208963.PA14_00030 208963.PA14_66910 660
208963.PA14_00030 208963.PA14_66960 233
208963.PA14_00030 208963.PA14_66990 173
208963.PA14_00030 208963.PA14_67180 232
208963.PA14_00030 208963.PA14_67190 232
208963.PA14_00030 208963.PA14_67200 232
208963.PA14_00030 208963.PA14_67210 232
208963.PA14_00030 208963.PA14_67230 226
208963.PA14_00030 208963.PA14_67720 256
208963.PA14_00030 208963.PA14_68340 239
208963.PA14_00030 208963.PA14_68610 171
208963.PA14_00030 208963.PA14_68780 253
208963.PA14_00030 208963.PA14_68800 404
208963.PA14_00030 208963.PA14_69010 747
208963.PA14_00030 208963.PA14_69020 174
208963.PA14_00030 208963.PA14_69040 178
208963.PA14_00030 208963.PA14_69220 186
208963.PA14_00030 208963.PA14_69550 226
208963.PA14_00030 208963.PA14_69710 279
208963.PA14_00030 208963.PA14_69840 377
208963.PA14_00030 208963.PA14_69910 481
208963.PA14_00030 208963.PA14_69990 181
208963.PA14_00030 208963.PA14_70060 158
208963.PA14_00030 208963.PA14_70260 185
208963.PA14_00030 208963.PA14_70370 151
208963.PA14_00030 208963.PA14_70440 196
208963.PA14_00030 208963.PA14_70570 673
208963.PA14_00030 208963.PA14_70750 176
208963.PA14_00030 208963.PA14_70810 306
208963.PA14_00030 208963.PA14_70830 385
208963.PA14_00030 208963.PA14_70850 253
208963.PA14_00030 208963.PA14_70860 208
208963.PA14_00030 208963.PA14_71740 198
208963.PA14_00030 208963.PA14_71870 646
208963.PA14_00030 208963.PA14_72340 155
208963.PA14_00030 208963.PA14_72410 312
208963.PA14_00030 208963.PA14_72490 384
208963.PA14_00030 208963.PA14_73150 171
208963.PA14_00030 208963.PA14_73320 333
208963.PA14_00030 208963.PA14_73330 407
208963.PA14_00030 208963.PA14_73360 291
208963.PA14_00030 208963.PA14_73370 411
208963.PA14_00030 208963.PA14_73400 334
208963.PA14_00030 208963.PA14_73410 342
208963.PA14_00030 208963.PA14_73420 381
208963.PA14_00050 208963.PA14_00010 952
208963.PA14_00050 208963.PA14_00020 994
208963.PA14_00050 208963.PA14_00030 973
208963.PA14_00050 208963.PA14_00090 550
208963.PA14_00050 208963.PA14_00100 326
208963.PA14_00050 208963.PA14_00160 169
208963.PA14_00050 208963.PA14_00190 433
208963.PA14_00050 208963.PA14_00200 257
208963.PA14_00050 208963.PA14_00450 235
208963.PA14_00050 208963.PA14_00770 163
208963.PA14_00050 208963.PA14_00875 256
208963.PA14_00050 208963.PA14_01720 307
208963.PA14_00050 208963.PA14_01830 272
208963.PA14_00050 208963.PA14_02450 200
208963.PA14_00050 208963.PA14_02490 156
208963.PA14_00050 208963.PA14_03860 177
208963.PA14_00050 208963.PA14_03870 205
208963.PA14_00050 208963.PA14_03880 177
208963.PA14_00050 208963.PA14_04140 183
208963.PA14_00050 208963.PA14_04190 179
208963.PA14_00050 208963.PA14_04480 276
208963.PA14_00050 208963.PA14_04590 168
208963.PA14_00050 208963.PA14_04670 194
208963.PA14_00050 208963.PA14_04730 195
208963.PA14_00050 208963.PA14_04930 580
208963.PA14_00050 208963.PA14_05150 194
208963.PA14_00050 208963.PA14_05260 175
208963.PA14_00050 208963.PA14_05530 376
208963.PA14_00050 208963.PA14_05540 224
208963.PA14_00050 208963.PA14_05550 375
208963.PA14_00050 208963.PA14_05560 227
208963.PA14_00050 208963.PA14_05750 168
208963.PA14_00050 208963.PA14_05950 227
208963.PA14_00050 208963.PA14_05990 179
208963.PA14_00050 208963.PA14_06710 200
208963.PA14_00050 208963.PA14_06810 235
208963.PA14_00050 208963.PA14_07090 267
208963.PA14_00050 208963.PA14_07170 376
208963.PA14_00050 208963.PA14_07230 193
208963.PA14_00050 208963.PA14_07520 905
208963.PA14_00050 208963.PA14_07530 922
208963.PA14_00050 208963.PA14_07570 242
208963.PA14_00050 208963.PA14_07580 298
208963.PA14_00050 208963.PA14_07690 151
208963.PA14_00050 208963.PA14_07730 428
208963.PA14_00050 208963.PA14_07760 173
208963.PA14_00050 208963.PA14_07770 150
208963.PA14_00050 208963.PA14_07910 150
208963.PA14_00050 208963.PA14_08270 171
208963.PA14_00050 208963.PA14_08360 239
208963.PA14_00050 208963.PA14_08430 269
208963.PA14_00050 208963.PA14_08440 172
208963.PA14_00050 208963.PA14_08540 169
208963.PA14_00050 208963.PA14_08560 199
208963.PA14_00050 208963.PA14_08680 316
208963.PA14_00050 208963.PA14_08710 230
208963.PA14_00050 208963.PA14_08730 368
208963.PA14_00050 208963.PA14_08740 177
208963.PA14_00050 208963.PA14_08750 178
208963.PA14_00050 208963.PA14_08760 744
208963.PA14_00050 208963.PA14_08780 613
208963.PA14_00050 208963.PA14_08790 362
208963.PA14_00050 208963.PA14_08820 381
208963.PA14_00050 208963.PA14_08830 316
208963.PA14_00050 208963.PA14_08850 157
208963.PA14_00050 208963.PA14_08860 156
208963.PA14_00050 208963.PA14_08910 245
208963.PA14_00050 208963.PA14_08920 158
208963.PA14_00050 208963.PA14_09010 565
208963.PA14_00050 208963.PA14_09020 429
208963.PA14_00050 208963.PA14_09050 313
208963.PA14_00050 208963.PA14_09115 391
208963.PA14_00050 208963.PA14_09150 391
208963.PA14_00050 208963.PA14_09180 297
208963.PA14_00050 208963.PA14_09200 210
208963.PA14_00050 208963.PA14_09500 375
208963.PA14_00050 208963.PA14_09520 224
208963.PA14_00050 208963.PA14_09680 159
208963.PA14_00050 208963.PA14_09930 181
208963.PA14_00050 208963.PA14_10420 199
208963.PA14_00050 208963.PA14_10790 567
208963.PA14_00050 208963.PA14_10800 220
208963.PA14_00050 208963.PA14_11340 232
208963.PA14_00050 208963.PA14_11410 235
208963.PA14_00050 208963.PA14_11430 217
208963.PA14_00050 208963.PA14_12070 299
208963.PA14_00050 208963.PA14_12230 236
208963.PA14_00050 208963.PA14_12300 239
208963.PA14_00050 208963.PA14_12630 179
208963.PA14_00050 208963.PA14_12730 282
208963.PA14_00050 208963.PA14_12760 227
208963.PA14_00050 208963.PA14_13410 459
208963.PA14_00050 208963.PA14_13650 319
208963.PA14_00050 208963.PA14_13850 552
208963.PA14_00050 208963.PA14_14020 174
208963.PA14_00050 208963.PA14_14040 213
208963.PA14_00050 208963.PA14_14270 152
208963.PA14_00050 208963.PA14_14440 181
208963.PA14_00050 208963.PA14_14600 206
208963.PA14_00050 208963.PA14_14710 295
208963.PA14_00050 208963.PA14_14780 642
208963.PA14_00050 208963.PA14_14830 796
208963.PA14_00050 208963.PA14_14890 235
208963.PA14_00050 208963.PA14_14990 150
208963.PA14_00050 208963.PA14_15260 179
208963.PA14_00050 208963.PA14_15310 260
208963.PA14_00050 208963.PA14_15340 234
208963.PA14_00050 208963.PA14_15670 224
208963.PA14_00050 208963.PA14_15680 325
208963.PA14_00050 208963.PA14_15940 427
208963.PA14_00050 208963.PA14_15970 191
208963.PA14_00050 208963.PA14_15990 245
208963.PA14_00050 208963.PA14_16000 297
208963.PA14_00050 208963.PA14_16350 170
208963.PA14_00050 208963.PA14_16450 169
208963.PA14_00050 208963.PA14_16510 262
208963.PA14_00050 208963.PA14_16690 375
208963.PA14_00050 208963.PA14_16700 320
208963.PA14_00050 208963.PA14_16930 173
208963.PA14_00050 208963.PA14_17060 266
208963.PA14_00050 208963.PA14_17070 190
208963.PA14_00050 208963.PA14_17080 543
208963.PA14_00050 208963.PA14_17140 331
208963.PA14_00050 208963.PA14_17150 446
208963.PA14_00050 208963.PA14_17230 408
208963.PA14_00050 208963.PA14_17260 386
208963.PA14_00050 208963.PA14_17290 264
208963.PA14_00050 208963.PA14_17340 181
208963.PA14_00050 208963.PA14_17480 518
208963.PA14_00050 208963.PA14_17500 609
208963.PA14_00050 208963.PA14_17530 556
208963.PA14_00050 208963.PA14_18150 193
208963.PA14_00050 208963.PA14_18260 661
208963.PA14_00050 208963.PA14_18275 235
208963.PA14_00050 208963.PA14_18360 152
208963.PA14_00050 208963.PA14_18650 154
208963.PA14_00050 208963.PA14_18710 174
208963.PA14_00050 208963.PA14_18780 224
208963.PA14_00050 208963.PA14_18790 375
208963.PA14_00050 208963.PA14_18880 157
208963.PA14_00050 208963.PA14_19290 200
208963.PA14_00050 208963.PA14_19950 172
208963.PA14_00050 208963.PA14_20740 179
208963.PA14_00050 208963.PA14_20810 746
208963.PA14_00050 208963.PA14_20950 221
208963.PA14_00050 208963.PA14_21020 173
208963.PA14_00050 208963.PA14_21030 295
208963.PA14_00050 208963.PA14_21230 231
208963.PA14_00050 208963.PA14_21400 179
208963.PA14_00050 208963.PA14_21440 152
208963.PA14_00050 208963.PA14_21540 221
208963.PA14_00050 208963.PA14_22890 376
208963.PA14_00050 208963.PA14_22930 179
208963.PA14_00050 208963.PA14_23260 995
208963.PA14_00050 208963.PA14_23280 155
208963.PA14_00050 208963.PA14_23310 225
208963.PA14_00050 208963.PA14_23330 172
208963.PA14_00050 208963.PA14_23510 362
208963.PA14_00050 208963.PA14_23560 168
208963.PA14_00050 208963.PA14_23750 150
208963.PA14_00050 208963.PA14_23790 324
208963.PA14_00050 208963.PA14_23840 271
208963.PA14_00050 208963.PA14_23850 239
208963.PA14_00050 208963.PA14_23880 435
208963.PA14_00050 208963.PA14_23920 172
208963.PA14_00050 208963.PA14_23990 290
208963.PA14_00050 208963.PA14_24390 169
208963.PA14_00050 208963.PA14_24490 169
208963.PA14_00050 208963.PA14_25110 640
208963.PA14_00050 208963.PA14_25160 239
208963.PA14_00050 208963.PA14_25210 171
208963.PA14_00050 208963.PA14_25350 160
208963.PA14_00050 208963.PA14_25560 166
208963.PA14_00050 208963.PA14_25640 278
208963.PA14_00050 208963.PA14_25710 249
208963.PA14_00050 208963.PA14_25740 478
208963.PA14_00050 208963.PA14_25760 395
208963.PA14_00050 208963.PA14_25780 380
208963.PA14_00050 208963.PA14_26450 151
208963.PA14_00050 208963.PA14_27370 227
208963.PA14_00050 208963.PA14_27410 375
208963.PA14_00050 208963.PA14_27850 279
208963.PA14_00050 208963.PA14_28650 465
208963.PA14_00050 208963.PA14_28660 219
208963.PA14_00050 208963.PA14_28690 378
208963.PA14_00050 208963.PA14_28710 239
208963.PA14_00050 208963.PA14_28720 361
208963.PA14_00050 208963.PA14_28810 776
208963.PA14_00050 208963.PA14_28895 256
208963.PA14_00050 208963.PA14_29490 290
208963.PA14_00050 208963.PA14_29820 150
208963.PA14_00050 208963.PA14_29930 245
208963.PA14_00050 208963.PA14_29940 239
208963.PA14_00050 208963.PA14_30160 321
208963.PA14_00050 208963.PA14_30260 400
208963.PA14_00050 208963.PA14_30290 557
208963.PA14_00050 208963.PA14_30330 670
208963.PA14_00050 208963.PA14_30600 259
208963.PA14_00050 208963.PA14_30660 198
208963.PA14_00050 208963.PA14_31050 210
208963.PA14_00050 208963.PA14_31650 181
208963.PA14_00050 208963.PA14_31720 168
208963.PA14_00050 208963.PA14_32300 256
208963.PA14_00050 208963.PA14_32340 196
208963.PA14_00050 208963.PA14_32380 375
208963.PA14_00050 208963.PA14_32390 224
208963.PA14_00050 208963.PA14_33010 213
208963.PA14_00050 208963.PA14_33030 215
208963.PA14_00050 208963.PA14_33130 164
208963.PA14_00050 208963.PA14_33450 172
208963.PA14_00050 208963.PA14_33650 173
208963.PA14_00050 208963.PA14_33730 268
208963.PA14_00050 208963.PA14_34270 174
208963.PA14_00050 208963.PA14_35490 220
208963.PA14_00050 208963.PA14_35500 223
208963.PA14_00050 208963.PA14_35570 729
208963.PA14_00050 208963.PA14_36260 167
208963.PA14_00050 208963.PA14_36810 391
208963.PA14_00050 208963.PA14_36910 188
208963.PA14_00050 208963.PA14_37710 381
208963.PA14_00050 208963.PA14_38060 230
208963.PA14_00050 208963.PA14_38140 177
208963.PA14_00050 208963.PA14_38395 200
208963.PA14_00050 208963.PA14_38410 224
208963.PA14_00050 208963.PA14_38750 170
208963.PA14_00050 208963.PA14_39190 279
208963.PA14_00050 208963.PA14_39620 182
208963.PA14_00050 208963.PA14_40120 666
208963.PA14_00050 208963.PA14_40220 234
208963.PA14_00050 208963.PA14_40260 235
208963.PA14_00050 208963.PA14_40270 196
208963.PA14_00050 208963.PA14_40730 664
208963.PA14_00050 208963.PA14_41020 197
208963.PA14_00050 208963.PA14_41050 323
208963.PA14_00050 208963.PA14_41060 194
208963.PA14_00050 208963.PA14_41210 235
208963.PA14_00050 208963.PA14_41220 249
208963.PA14_00050 208963.PA14_41240 321
208963.PA14_00050 208963.PA14_41280 575
208963.PA14_00050 208963.PA14_41350 273
208963.PA14_00050 208963.PA14_41470 562
208963.PA14_00050 208963.PA14_41520 256
208963.PA14_00050 208963.PA14_41570 375
208963.PA14_00050 208963.PA14_41630 615
208963.PA14_00050 208963.PA14_42460 169
208963.PA14_00050 208963.PA14_42640 567
208963.PA14_00050 208963.PA14_42880 256
208963.PA14_00050 208963.PA14_43580 195
208963.PA14_00050 208963.PA14_43640 440
208963.PA14_00050 208963.PA14_44070 562
208963.PA14_00050 208963.PA14_44160 178
208963.PA14_00050 208963.PA14_44240 177
208963.PA14_00050 208963.PA14_44290 150
208963.PA14_00050 208963.PA14_44610 238
208963.PA14_00050 208963.PA14_44630 429
208963.PA14_00050 208963.PA14_44660 404
208963.PA14_00050 208963.PA14_44680 664
208963.PA14_00050 208963.PA14_44970 552
208963.PA14_00050 208963.PA14_45630 194
208963.PA14_00050 208963.PA14_45850 265
208963.PA14_00050 208963.PA14_46230 179
208963.PA14_00050 208963.PA14_46270 170
208963.PA14_00050 208963.PA14_46560 375
208963.PA14_00050 208963.PA14_46680 157
208963.PA14_00050 208963.PA14_46860 197
208963.PA14_00050 208963.PA14_46960 195
208963.PA14_00050 208963.PA14_47460 363
208963.PA14_00050 208963.PA14_47690 361
208963.PA14_00050 208963.PA14_47760 196
208963.PA14_00050 208963.PA14_48090 275
208963.PA14_00050 208963.PA14_48520 195
208963.PA14_00050 208963.PA14_49180 173
208963.PA14_00050 208963.PA14_49460 314
208963.PA14_00050 208963.PA14_49470 304
208963.PA14_00050 208963.PA14_49580 170
208963.PA14_00050 208963.PA14_49750 197
208963.PA14_00050 208963.PA14_50410 242
208963.PA14_00050 208963.PA14_50420 170
208963.PA14_00050 208963.PA14_50450 194
208963.PA14_00050 208963.PA14_50670 191
208963.PA14_00050 208963.PA14_50840 192
208963.PA14_00050 208963.PA14_51250 155
208963.PA14_00050 208963.PA14_51270 235
208963.PA14_00050 208963.PA14_51300 194
208963.PA14_00050 208963.PA14_51390 221
208963.PA14_00050 208963.PA14_51670 178
208963.PA14_00050 208963.PA14_51800 204
208963.PA14_00050 208963.PA14_51820 186
208963.PA14_00050 208963.PA14_51880 235
208963.PA14_00050 208963.PA14_52010 465
208963.PA14_00050 208963.PA14_52050 514
208963.PA14_00050 208963.PA14_52460 299
208963.PA14_00050 208963.PA14_53220 414
208963.PA14_00050 208963.PA14_53900 230
208963.PA14_00050 208963.PA14_53970 150
208963.PA14_00050 208963.PA14_54220 274
208963.PA14_00050 208963.PA14_54330 291
208963.PA14_00050 208963.PA14_54350 205
208963.PA14_00050 208963.PA14_54370 589
208963.PA14_00050 208963.PA14_54590 153
208963.PA14_00050 208963.PA14_55170 200
208963.PA14_00050 208963.PA14_55440 290
208963.PA14_00050 208963.PA14_55610 192
208963.PA14_00050 208963.PA14_55660 150
208963.PA14_00050 208963.PA14_55670 387
208963.PA14_00050 208963.PA14_55730 194
208963.PA14_00050 208963.PA14_55740 178
208963.PA14_00050 208963.PA14_55780 175
208963.PA14_00050 208963.PA14_55810 195
208963.PA14_00050 208963.PA14_56810 208
208963.PA14_00050 208963.PA14_56890 224
208963.PA14_00050 208963.PA14_56980 243
208963.PA14_00050 208963.PA14_57010 422
208963.PA14_00050 208963.PA14_57020 246
208963.PA14_00050 208963.PA14_57220 374
208963.PA14_00050 208963.PA14_57250 435
208963.PA14_00050 208963.PA14_57275 635
208963.PA14_00050 208963.PA14_57290 455
208963.PA14_00050 208963.PA14_57480 198
208963.PA14_00050 208963.PA14_57490 275
208963.PA14_00050 208963.PA14_57580 177
208963.PA14_00050 208963.PA14_57590 173
208963.PA14_00050 208963.PA14_57670 198
208963.PA14_00050 208963.PA14_57810 259
208963.PA14_00050 208963.PA14_58030 414
208963.PA14_00050 208963.PA14_58100 166
208963.PA14_00050 208963.PA14_58150 392
208963.PA14_00050 208963.PA14_58180 206
208963.PA14_00050 208963.PA14_58320 328
208963.PA14_00050 208963.PA14_58620 151
208963.PA14_00050 208963.PA14_58750 290
208963.PA14_00050 208963.PA14_58790 881
208963.PA14_00050 208963.PA14_58990 386
208963.PA14_00050 208963.PA14_59180 417
208963.PA14_00050 208963.PA14_59210 226
208963.PA14_00050 208963.PA14_59290 177
208963.PA14_00050 208963.PA14_59830 170
208963.PA14_00050 208963.PA14_60080 170
208963.PA14_00050 208963.PA14_60330 152
208963.PA14_00050 208963.PA14_60360 176
208963.PA14_00050 208963.PA14_60370 160
208963.PA14_00050 208963.PA14_60390 239
208963.PA14_00050 208963.PA14_60400 401
208963.PA14_00050 208963.PA14_60445 401
208963.PA14_00050 208963.PA14_60470 262
208963.PA14_00050 208963.PA14_60650 276
208963.PA14_00050 208963.PA14_60810 234
208963.PA14_00050 208963.PA14_60820 375
208963.PA14_00050 208963.PA14_60830 224
208963.PA14_00050 208963.PA14_60850 200
208963.PA14_00050 208963.PA14_60860 234
208963.PA14_00050 208963.PA14_60890 281
208963.PA14_00050 208963.PA14_61040 235
208963.PA14_00050 208963.PA14_61290 184
208963.PA14_00050 208963.PA14_61540 193
208963.PA14_00050 208963.PA14_61700 386
208963.PA14_00050 208963.PA14_61720 194
208963.PA14_00050 208963.PA14_61750 299
208963.PA14_00050 208963.PA14_61770 187
208963.PA14_00050 208963.PA14_61790 157
208963.PA14_00050 208963.PA14_61820 239
208963.PA14_00050 208963.PA14_62480 223
208963.PA14_00050 208963.PA14_62590 239
208963.PA14_00050 208963.PA14_62730 653
208963.PA14_00050 208963.PA14_62760 443
208963.PA14_00050 208963.PA14_62770 515
208963.PA14_00050 208963.PA14_62850 537
208963.PA14_00050 208963.PA14_62860 152
208963.PA14_00050 208963.PA14_62870 256
208963.PA14_00050 208963.PA14_62900 301
208963.PA14_00050 208963.PA14_62910 169
208963.PA14_00050 208963.PA14_62930 386
208963.PA14_00050 208963.PA14_62940 303
208963.PA14_00050 208963.PA14_62960 805
208963.PA14_00050 208963.PA14_62970 880
208963.PA14_00050 208963.PA14_62990 623
208963.PA14_00050 208963.PA14_63010 192
208963.PA14_00050 208963.PA14_63060 543
208963.PA14_00050 208963.PA14_63890 172
208963.PA14_00050 208963.PA14_64010 172
208963.PA14_00050 208963.PA14_64180 240
208963.PA14_00050 208963.PA14_64190 321
208963.PA14_00050 208963.PA14_64200 641
208963.PA14_00050 208963.PA14_64350 385
208963.PA14_00050 208963.PA14_64390 235
208963.PA14_00050 208963.PA14_64450 361
208963.PA14_00050 208963.PA14_64800 328
208963.PA14_00050 208963.PA14_65130 386
208963.PA14_00050 208963.PA14_65150 208
208963.PA14_00050 208963.PA14_65200 176
208963.PA14_00050 208963.PA14_65230 154
208963.PA14_00050 208963.PA14_65320 404
208963.PA14_00050 208963.PA14_65350 621
208963.PA14_00050 208963.PA14_65380 194
208963.PA14_00050 208963.PA14_65560 171
208963.PA14_00050 208963.PA14_65605 990
208963.PA14_00050 208963.PA14_65660 363
208963.PA14_00050 208963.PA14_65670 233
208963.PA14_00050 208963.PA14_65690 245
208963.PA14_00050 208963.PA14_65700 288
208963.PA14_00050 208963.PA14_65710 255
208963.PA14_00050 208963.PA14_65750 437
208963.PA14_00050 208963.PA14_65770 236
208963.PA14_00050 208963.PA14_66080 167
208963.PA14_00050 208963.PA14_66190 256
208963.PA14_00050 208963.PA14_66260 376
208963.PA14_00050 208963.PA14_66550 444
208963.PA14_00050 208963.PA14_66570 445
208963.PA14_00050 208963.PA14_66770 175
208963.PA14_00050 208963.PA14_66790 164
208963.PA14_00050 208963.PA14_66900 178
208963.PA14_00050 208963.PA14_66920 215
208963.PA14_00050 208963.PA14_67100 151
208963.PA14_00050 208963.PA14_67600 409
208963.PA14_00050 208963.PA14_67750 166
208963.PA14_00050 208963.PA14_67990 175
208963.PA14_00050 208963.PA14_68330 391
208963.PA14_00050 208963.PA14_68610 181
208963.PA14_00050 208963.PA14_68710 266
208963.PA14_00050 208963.PA14_68720 154
208963.PA14_00050 208963.PA14_68780 193
208963.PA14_00050 208963.PA14_68820 290
208963.PA14_00050 208963.PA14_69200 543
208963.PA14_00050 208963.PA14_69230 187
208963.PA14_00050 208963.PA14_69330 151
208963.PA14_00050 208963.PA14_69500 249
208963.PA14_00050 208963.PA14_69670 215
208963.PA14_00050 208963.PA14_69890 157
208963.PA14_00050 208963.PA14_69910 290
208963.PA14_00050 208963.PA14_70240 216
208963.PA14_00050 208963.PA14_70260 185
208963.PA14_00050 208963.PA14_70370 172
208963.PA14_00050 208963.PA14_70390 182
208963.PA14_00050 208963.PA14_70450 179
208963.PA14_00050 208963.PA14_70560 375
208963.PA14_00050 208963.PA14_70570 192
208963.PA14_00050 208963.PA14_70750 184
208963.PA14_00050 208963.PA14_70810 209
208963.PA14_00050 208963.PA14_71060 215
208963.PA14_00050 208963.PA14_71460 231
208963.PA14_00050 208963.PA14_71500 193
208963.PA14_00050 208963.PA14_71620 154
208963.PA14_00050 208963.PA14_71650 240
208963.PA14_00050 208963.PA14_71870 306
208963.PA14_00050 208963.PA14_71930 269
208963.PA14_00050 208963.PA14_72210 164
208963.PA14_00050 208963.PA14_72490 334
208963.PA14_00050 208963.PA14_72520 240
208963.PA14_00050 208963.PA14_72540 314
208963.PA14_00050 208963.PA14_72620 174
208963.PA14_00050 208963.PA14_72850 177
208963.PA14_00050 208963.PA14_73170 214
208963.PA14_00050 208963.PA14_73220 150
208963.PA14_00050 208963.PA14_73240 627
208963.PA14_00050 208963.PA14_73260 169
208963.PA14_00050 208963.PA14_73330 223
208963.PA14_00050 208963.PA14_73350 203
208963.PA14_00050 208963.PA14_73370 347
208963.PA14_00050 208963.PA14_73400 398
208963.PA14_00050 208963.PA14_73410 276
208963.PA14_00050 208963.PA14_73420 532
208963.PA14_00060 208963.PA14_00070 950
208963.PA14_00060 208963.PA14_00080 280
208963.PA14_00060 208963.PA14_00090 659
208963.PA14_00060 208963.PA14_00100 659
208963.PA14_00060 208963.PA14_00110 436
208963.PA14_00060 208963.PA14_00120 416
208963.PA14_00060 208963.PA14_01290 169
208963.PA14_00060 208963.PA14_01380 169
208963.PA14_00060 208963.PA14_01390 240
208963.PA14_00060 208963.PA14_02360 589
208963.PA14_00060 208963.PA14_02530 153
208963.PA14_00060 208963.PA14_03730 172
208963.PA14_00060 208963.PA14_04480 274
208963.PA14_00060 208963.PA14_04580 301
208963.PA14_00060 208963.PA14_04910 488
208963.PA14_00060 208963.PA14_04920 198
208963.PA14_00060 208963.PA14_05310 220
208963.PA14_00060 208963.PA14_05450 162
208963.PA14_00060 208963.PA14_05560 432
208963.PA14_00060 208963.PA14_06510 172
208963.PA14_00060 208963.PA14_06540 248
208963.PA14_00060 208963.PA14_07090 221
208963.PA14_00060 208963.PA14_07190 215
208963.PA14_00060 208963.PA14_07280 157
208963.PA14_00060 208963.PA14_07290 153
208963.PA14_00060 208963.PA14_07560 159
208963.PA14_00060 208963.PA14_07580 943
208963.PA14_00060 208963.PA14_07770 504
208963.PA14_00060 208963.PA14_08380 214
208963.PA14_00060 208963.PA14_08540 290
208963.PA14_00060 208963.PA14_08750 269
208963.PA14_00060 208963.PA14_09050 168
208963.PA14_00060 208963.PA14_09200 320
208963.PA14_00060 208963.PA14_09600 206
208963.PA14_00060 208963.PA14_10040 150
208963.PA14_00060 208963.PA14_10420 194
208963.PA14_00060 208963.PA14_11250 367
208963.PA14_00060 208963.PA14_11450 182
208963.PA14_00060 208963.PA14_11560 176
208963.PA14_00060 208963.PA14_11620 172
208963.PA14_00060 208963.PA14_11690 151
208963.PA14_00060 208963.PA14_12090 258
208963.PA14_00060 208963.PA14_12270 172
208963.PA14_00060 208963.PA14_12280 530
208963.PA14_00060 208963.PA14_12300 332
208963.PA14_00060 208963.PA14_12310 152
208963.PA14_00060 208963.PA14_12350 178
208963.PA14_00060 208963.PA14_12540 164
208963.PA14_00060 208963.PA14_12760 432
208963.PA14_00060 208963.PA14_12770 157
208963.PA14_00060 208963.PA14_13300 615
208963.PA14_00060 208963.PA14_13650 159
208963.PA14_00060 208963.PA14_14040 432
208963.PA14_00060 208963.PA14_14110 589
208963.PA14_00060 208963.PA14_14130 160
208963.PA14_00060 208963.PA14_14150 205
208963.PA14_00060 208963.PA14_14630 156
208963.PA14_00060 208963.PA14_14650 162
208963.PA14_00060 208963.PA14_14710 203
208963.PA14_00060 208963.PA14_14930 216
208963.PA14_00060 208963.PA14_15120 160
208963.PA14_00060 208963.PA14_15670 175
208963.PA14_00060 208963.PA14_15740 327
208963.PA14_00060 208963.PA14_15980 200
208963.PA14_00060 208963.PA14_16040 200
208963.PA14_00060 208963.PA14_16070 237
208963.PA14_00060 208963.PA14_16090 178
208963.PA14_00060 208963.PA14_16860 933
208963.PA14_00060 208963.PA14_16870 172
208963.PA14_00060 208963.PA14_17050 196
208963.PA14_00060 208963.PA14_17060 183
208963.PA14_00060 208963.PA14_17070 180
208963.PA14_00060 208963.PA14_17080 151
208963.PA14_00060 208963.PA14_17110 182
208963.PA14_00060 208963.PA14_17120 919
208963.PA14_00060 208963.PA14_17130 191
208963.PA14_00060 208963.PA14_17150 207
208963.PA14_00060 208963.PA14_17675 899
208963.PA14_00060 208963.PA14_18650 178
208963.PA14_00060 208963.PA14_18750 388
208963.PA14_00060 208963.PA14_19170 275
208963.PA14_00060 208963.PA14_19210 188
208963.PA14_00060 208963.PA14_20860 190
208963.PA14_00060 208963.PA14_20950 166
208963.PA14_00060 208963.PA14_21400 248
208963.PA14_00060 208963.PA14_21540 154
208963.PA14_00060 208963.PA14_21750 370
208963.PA14_00060 208963.PA14_21870 151
208963.PA14_00060 208963.PA14_21880 408
208963.PA14_00060 208963.PA14_22840 320
208963.PA14_00060 208963.PA14_22860 320
208963.PA14_00060 208963.PA14_23110 164
208963.PA14_00060 208963.PA14_23200 194
208963.PA14_00060 208963.PA14_23210 194
208963.PA14_00060 208963.PA14_23220 363
208963.PA14_00060 208963.PA14_23310 339
208963.PA14_00060 208963.PA14_23320 341
208963.PA14_00060 208963.PA14_23330 274
208963.PA14_00060 208963.PA14_23530 169
208963.PA14_00060 208963.PA14_23830 195
208963.PA14_00060 208963.PA14_24980 388
208963.PA14_00060 208963.PA14_25480 157
208963.PA14_00060 208963.PA14_25600 150
208963.PA14_00060 208963.PA14_25640 938
208963.PA14_00060 208963.PA14_25650 180
208963.PA14_00060 208963.PA14_25670 196
208963.PA14_00060 208963.PA14_25910 223
208963.PA14_00060 208963.PA14_26020 176
208963.PA14_00060 208963.PA14_27150 272
208963.PA14_00060 208963.PA14_27370 432
208963.PA14_00060 208963.PA14_27920 184
208963.PA14_00060 208963.PA14_28530 159
208963.PA14_00060 208963.PA14_28920 181
208963.PA14_00060 208963.PA14_29710 160
208963.PA14_00060 208963.PA14_30230 154
208963.PA14_00060 208963.PA14_30290 445
208963.PA14_00060 208963.PA14_30320 182
208963.PA14_00060 208963.PA14_30670 154
208963.PA14_00060 208963.PA14_31700 488
208963.PA14_00060 208963.PA14_31720 447
208963.PA14_00060 208963.PA14_31730 447
208963.PA14_00060 208963.PA14_31740 447
208963.PA14_00060 208963.PA14_31750 769
208963.PA14_00060 208963.PA14_31760 943
208963.PA14_00060 208963.PA14_33010 161
208963.PA14_00060 208963.PA14_33040 174
208963.PA14_00060 208963.PA14_33070 383
208963.PA14_00060 208963.PA14_33080 194
208963.PA14_00060 208963.PA14_33110 201
208963.PA14_00060 208963.PA14_33220 170
208963.PA14_00060 208963.PA14_37780 172
208963.PA14_00060 208963.PA14_37790 172
208963.PA14_00060 208963.PA14_39190 200
208963.PA14_00060 208963.PA14_39850 154
208963.PA14_00060 208963.PA14_40310 196
208963.PA14_00060 208963.PA14_41050 247
208963.PA14_00060 208963.PA14_41060 151
208963.PA14_00060 208963.PA14_41420 184
208963.PA14_00060 208963.PA14_41950 308
208963.PA14_00060 208963.PA14_43640 306
208963.PA14_00060 208963.PA14_43850 410
208963.PA14_00060 208963.PA14_44020 156
208963.PA14_00060 208963.PA14_44030 221
208963.PA14_00060 208963.PA14_44120 237
208963.PA14_00060 208963.PA14_45020 192
208963.PA14_00060 208963.PA14_45970 169
208963.PA14_00060 208963.PA14_46140 214
208963.PA14_00060 208963.PA14_46200 151
208963.PA14_00060 208963.PA14_47210 169
208963.PA14_00060 208963.PA14_47820 388
208963.PA14_00060 208963.PA14_48790 275
208963.PA14_00060 208963.PA14_48810 157
208963.PA14_00060 208963.PA14_49870 151
208963.PA14_00060 208963.PA14_50030 164
208963.PA14_00060 208963.PA14_50590 174
208963.PA14_00060 208963.PA14_51000 194
208963.PA14_00060 208963.PA14_51240 453
208963.PA14_00060 208963.PA14_51260 256
208963.PA14_00060 208963.PA14_51390 166
208963.PA14_00060 208963.PA14_51410 166
208963.PA14_00060 208963.PA14_51810 172
208963.PA14_00060 208963.PA14_51900 170
208963.PA14_00060 208963.PA14_51960 159
208963.PA14_00060 208963.PA14_52420 318
208963.PA14_00060 208963.PA14_52580 210
208963.PA14_00060 208963.PA14_52600 162
208963.PA14_00060 208963.PA14_54370 256
208963.PA14_00060 208963.PA14_54590 319
208963.PA14_00060 208963.PA14_54800 164
208963.PA14_00060 208963.PA14_55130 388
208963.PA14_00060 208963.PA14_55200 248
208963.PA14_00060 208963.PA14_55300 159
208963.PA14_00060 208963.PA14_55510 361
208963.PA14_00060 208963.PA14_56450 150
208963.PA14_00060 208963.PA14_56560 213
208963.PA14_00060 208963.PA14_56570 458
208963.PA14_00060 208963.PA14_56980 180
208963.PA14_00060 208963.PA14_57010 172
208963.PA14_00060 208963.PA14_57300 169
208963.PA14_00060 208963.PA14_57320 182
208963.PA14_00060 208963.PA14_57670 304
208963.PA14_00060 208963.PA14_57810 200
208963.PA14_00060 208963.PA14_57830 178
208963.PA14_00060 208963.PA14_58170 248
208963.PA14_00060 208963.PA14_58180 296
208963.PA14_00060 208963.PA14_58190 355
208963.PA14_00060 208963.PA14_58210 199
208963.PA14_00060 208963.PA14_60190 267
208963.PA14_00060 208963.PA14_60230 206
208963.PA14_00060 208963.PA14_60330 320
208963.PA14_00060 208963.PA14_60400 318
208963.PA14_00060 208963.PA14_60470 268
208963.PA14_00060 208963.PA14_60630 235
208963.PA14_00060 208963.PA14_60650 490
208963.PA14_00060 208963.PA14_61360 312
208963.PA14_00060 208963.PA14_61460 283
208963.PA14_00060 208963.PA14_61720 177
208963.PA14_00060 208963.PA14_62230 615
208963.PA14_00060 208963.PA14_62880 388
208963.PA14_00060 208963.PA14_63010 198
208963.PA14_00060 208963.PA14_63050 162
208963.PA14_00060 208963.PA14_63800 169
208963.PA14_00060 208963.PA14_63990 237
208963.PA14_00060 208963.PA14_65190 263
208963.PA14_00060 208963.PA14_65250 211
208963.PA14_00060 208963.PA14_65270 281
208963.PA14_00060 208963.PA14_65280 231
208963.PA14_00060 208963.PA14_65480 196
208963.PA14_00060 208963.PA14_65540 243
208963.PA14_00060 208963.PA14_65605 318
208963.PA14_00060 208963.PA14_66000 226
208963.PA14_00060 208963.PA14_66800 376
208963.PA14_00060 208963.PA14_66900 152
208963.PA14_00060 208963.PA14_66990 156
208963.PA14_00060 208963.PA14_67580 181
208963.PA14_00060 208963.PA14_67740 215
208963.PA14_00060 208963.PA14_67810 408
208963.PA14_00060 208963.PA14_68660 492
208963.PA14_00060 208963.PA14_69140 174
208963.PA14_00060 208963.PA14_69500 152
208963.PA14_00060 208963.PA14_69670 332
208963.PA14_00060 208963.PA14_69700 151
208963.PA14_00060 208963.PA14_70750 438
208963.PA14_00060 208963.PA14_70830 170
208963.PA14_00060 208963.PA14_70850 164
208963.PA14_00060 208963.PA14_71460 152
208963.PA14_00060 208963.PA14_72510 268
208963.PA14_00070 208963.PA14_00060 950
208963.PA14_00070 208963.PA14_00080 289
208963.PA14_00070 208963.PA14_00090 659
208963.PA14_00070 208963.PA14_00100 659
208963.PA14_00070 208963.PA14_00110 512
208963.PA14_00070 208963.PA14_00120 432
208963.PA14_00070 208963.PA14_00190 274
208963.PA14_00070 208963.PA14_00310 152
208963.PA14_00070 208963.PA14_00770 615
208963.PA14_00070 208963.PA14_03310 376
208963.PA14_00070 208963.PA14_04030 155
208963.PA14_00070 208963.PA14_04680 200
208963.PA14_00070 208963.PA14_05000 160
208963.PA14_00070 208963.PA14_05040 459
208963.PA14_00070 208963.PA14_05450 276
208963.PA14_00070 208963.PA14_06030 200
208963.PA14_00070 208963.PA14_06360 192
208963.PA14_00070 208963.PA14_07290 319
208963.PA14_00070 208963.PA14_07500 183
208963.PA14_00070 208963.PA14_07580 189
208963.PA14_00070 208963.PA14_07690 152
208963.PA14_00070 208963.PA14_07790 746
208963.PA14_00070 208963.PA14_08630 322
208963.PA14_00070 208963.PA14_09930 571
208963.PA14_00070 208963.PA14_11260 188
208963.PA14_00070 208963.PA14_11690 234
208963.PA14_00070 208963.PA14_11740 159
208963.PA14_00070 208963.PA14_12060 224
208963.PA14_00070 208963.PA14_12070 222
208963.PA14_00070 208963.PA14_12090 246
208963.PA14_00070 208963.PA14_12200 157
208963.PA14_00070 208963.PA14_12280 272
208963.PA14_00070 208963.PA14_12300 222
208963.PA14_00070 208963.PA14_13010 214
208963.PA14_00070 208963.PA14_13170 180
208963.PA14_00070 208963.PA14_13990 180
208963.PA14_00070 208963.PA14_14160 189
208963.PA14_00070 208963.PA14_14440 274
208963.PA14_00070 208963.PA14_14730 172
208963.PA14_00070 208963.PA14_16580 168
208963.PA14_00070 208963.PA14_16770 301
208963.PA14_00070 208963.PA14_17150 170
208963.PA14_00070 208963.PA14_17210 387
208963.PA14_00070 208963.PA14_17220 221
208963.PA14_00070 208963.PA14_17290 169
208963.PA14_00070 208963.PA14_17450 328
208963.PA14_00070 208963.PA14_17530 398
208963.PA14_00070 208963.PA14_18300 267
208963.PA14_00070 208963.PA14_18350 195
208963.PA14_00070 208963.PA14_18360 167
208963.PA14_00070 208963.PA14_18580 218
208963.PA14_00070 208963.PA14_18750 299
208963.PA14_00070 208963.PA14_18880 673
208963.PA14_00070 208963.PA14_19170 275
208963.PA14_00070 208963.PA14_20260 156
208963.PA14_00070 208963.PA14_20280 192
208963.PA14_00070 208963.PA14_20890 720
208963.PA14_00070 208963.PA14_21320 155
208963.PA14_00070 208963.PA14_21750 426
208963.PA14_00070 208963.PA14_22050 255
208963.PA14_00070 208963.PA14_23210 615
208963.PA14_00070 208963.PA14_23290 470
208963.PA14_00070 208963.PA14_23380 190
208963.PA14_00070 208963.PA14_23440 301
208963.PA14_00070 208963.PA14_23450 188
208963.PA14_00070 208963.PA14_23470 169
208963.PA14_00070 208963.PA14_23840 275
208963.PA14_00070 208963.PA14_23850 181
208963.PA14_00070 208963.PA14_25530 239
208963.PA14_00070 208963.PA14_25980 180
208963.PA14_00070 208963.PA14_26240 155
208963.PA14_00070 208963.PA14_27310 259
208963.PA14_00070 208963.PA14_27850 274
208963.PA14_00070 208963.PA14_27960 194
208963.PA14_00070 208963.PA14_30110 214
208963.PA14_00070 208963.PA14_31030 154
208963.PA14_00070 208963.PA14_31650 571
208963.PA14_00070 208963.PA14_31700 484
208963.PA14_00070 208963.PA14_31720 398
208963.PA14_00070 208963.PA14_31730 398
208963.PA14_00070 208963.PA14_31740 398
208963.PA14_00070 208963.PA14_31750 438
208963.PA14_00070 208963.PA14_31760 398
208963.PA14_00070 208963.PA14_31820 470
208963.PA14_00070 208963.PA14_34260 259
208963.PA14_00070 208963.PA14_34270 239
208963.PA14_00070 208963.PA14_35440 194
208963.PA14_00070 208963.PA14_35570 571
208963.PA14_00070 208963.PA14_35650 307
208963.PA14_00070 208963.PA14_35770 185
208963.PA14_00070 208963.PA14_36570 435
208963.PA14_00070 208963.PA14_36910 810
208963.PA14_00070 208963.PA14_37745 380
208963.PA14_00070 208963.PA14_37830 172
208963.PA14_00070 208963.PA14_38360 267
208963.PA14_00070 208963.PA14_39690 220
208963.PA14_00070 208963.PA14_41250 190
208963.PA14_00070 208963.PA14_41390 158
208963.PA14_00070 208963.PA14_41490 178
208963.PA14_00070 208963.PA14_41920 180
208963.PA14_00070 208963.PA14_42670 151
208963.PA14_00070 208963.PA14_44311 188
208963.PA14_00070 208963.PA14_44440 180
208963.PA14_00070 208963.PA14_44460 386
208963.PA14_00070 208963.PA14_45020 192
208963.PA14_00070 208963.PA14_45170 368
208963.PA14_00070 208963.PA14_46970 194
208963.PA14_00070 208963.PA14_47720 470
208963.PA14_00070 208963.PA14_48790 275
208963.PA14_00070 208963.PA14_49470 156
208963.PA14_00070 208963.PA14_49940 151
208963.PA14_00070 208963.PA14_51290 392
208963.PA14_00070 208963.PA14_51440 219
208963.PA14_00070 208963.PA14_51740 200
208963.PA14_00070 208963.PA14_52790 206
208963.PA14_00070 208963.PA14_53490 200
208963.PA14_00070 208963.PA14_54900 208
208963.PA14_00070 208963.PA14_55130 299
208963.PA14_00070 208963.PA14_55170 189
208963.PA14_00070 208963.PA14_56570 254
208963.PA14_00070 208963.PA14_56720 188
208963.PA14_00070 208963.PA14_57390 639
208963.PA14_00070 208963.PA14_57490 181
208963.PA14_00070 208963.PA14_57500 986
208963.PA14_00070 208963.PA14_57770 470
208963.PA14_00070 208963.PA14_57780 660
208963.PA14_00070 208963.PA14_57800 561
208963.PA14_00070 208963.PA14_58210 424
208963.PA14_00070 208963.PA14_58770 224
208963.PA14_00070 208963.PA14_58780 274
208963.PA14_00070 208963.PA14_61280 188
208963.PA14_00070 208963.PA14_62130 224
208963.PA14_00070 208963.PA14_62720 174
208963.PA14_00070 208963.PA14_62900 278
208963.PA14_00070 208963.PA14_63990 192
208963.PA14_00070 208963.PA14_64200 225
208963.PA14_00070 208963.PA14_64840 156
208963.PA14_00070 208963.PA14_65200 169
208963.PA14_00070 208963.PA14_66040 158
208963.PA14_00070 208963.PA14_66060 988
208963.PA14_00070 208963.PA14_66170 380
208963.PA14_00070 208963.PA14_66220 328
208963.PA14_00070 208963.PA14_66230 491
208963.PA14_00070 208963.PA14_66240 886
208963.PA14_00070 208963.PA14_66250 956
208963.PA14_00070 208963.PA14_66750 186
208963.PA14_00070 208963.PA14_66940 545
208963.PA14_00070 208963.PA14_66950 545
208963.PA14_00070 208963.PA14_67790 170
208963.PA14_00070 208963.PA14_67810 199
208963.PA14_00070 208963.PA14_67880 614
208963.PA14_00070 208963.PA14_67890 618
208963.PA14_00070 208963.PA14_67920 649
208963.PA14_00070 208963.PA14_67930 901
208963.PA14_00070 208963.PA14_67970 368
208963.PA14_00070 208963.PA14_68070 172
208963.PA14_00070 208963.PA14_68170 274
208963.PA14_00070 208963.PA14_68190 338
208963.PA14_00070 208963.PA14_68200 451
208963.PA14_00070 208963.PA14_68210 328
208963.PA14_00070 208963.PA14_68370 200
208963.PA14_00070 208963.PA14_69440 179
208963.PA14_00070 208963.PA14_70260 192
208963.PA14_00070 208963.PA14_70390 571
208963.PA14_00070 208963.PA14_70430 274
208963.PA14_00070 208963.PA14_70440 164
208963.PA14_00070 208963.PA14_70550 301
208963.PA14_00070 208963.PA14_71850 150
208963.PA14_00070 208963.PA14_71920 219
208963.PA14_00070 208963.PA14_71940 197
208963.PA14_00070 208963.PA14_72000 497
208963.PA14_00070 208963.PA14_72510 179
208963.PA14_00070 208963.PA14_72620 239
208963.PA14_00070 208963.PA14_72630 259
208963.PA14_00070 208963.PA14_72640 214
208963.PA14_00080 208963.PA14_00060 280
208963.PA14_00080 208963.PA14_00070 289
208963.PA14_00080 208963.PA14_00670 398
208963.PA14_00080 208963.PA14_02730 251
208963.PA14_00080 208963.PA14_03190 324
208963.PA14_00080 208963.PA14_03530 195
208963.PA14_00080 208963.PA14_03840 150
208963.PA14_00080 208963.PA14_04490 170
208963.PA14_00080 208963.PA14_04690 311
208963.PA14_00080 208963.PA14_05120 180
208963.PA14_00080 208963.PA14_05410 333
208963.PA14_00080 208963.PA14_06770 190
208963.PA14_00080 208963.PA14_06810 168
208963.PA14_00080 208963.PA14_06840 197
208963.PA14_00080 208963.PA14_06890 170
208963.PA14_00080 208963.PA14_08430 221
208963.PA14_00080 208963.PA14_08490 227
208963.PA14_00080 208963.PA14_08695 201
208963.PA14_00080 208963.PA14_09520 168
208963.PA14_00080 208963.PA14_09880 316
208963.PA14_00080 208963.PA14_10050 255
208963.PA14_00080 208963.PA14_12360 178
208963.PA14_00080 208963.PA14_13390 193
208963.PA14_00080 208963.PA14_15080 189
208963.PA14_00080 208963.PA14_15280 180
208963.PA14_00080 208963.PA14_15350 289
208963.PA14_00080 208963.PA14_15570 169
208963.PA14_00080 208963.PA14_15610 477
208963.PA14_00080 208963.PA14_16320 156
208963.PA14_00080 208963.PA14_18820 180
208963.PA14_00080 208963.PA14_19670 204
208963.PA14_00080 208963.PA14_20740 236
208963.PA14_00080 208963.PA14_22110 179
208963.PA14_00080 208963.PA14_22310 209
208963.PA14_00080 208963.PA14_24770 154
208963.PA14_00080 208963.PA14_24860 342
208963.PA14_00080 208963.PA14_26310 180
208963.PA14_00080 208963.PA14_26880 223
208963.PA14_00080 208963.PA14_27700 204
208963.PA14_00080 208963.PA14_27950 241
208963.PA14_00080 208963.PA14_28100 174
208963.PA14_00080 208963.PA14_28780 151
208963.PA14_00080 208963.PA14_28895 175
208963.PA14_00080 208963.PA14_29150 203
208963.PA14_00080 208963.PA14_29660 177
208963.PA14_00080 208963.PA14_30850 165
208963.PA14_00080 208963.PA14_30870 240
208963.PA14_00080 208963.PA14_31050 152
208963.PA14_00080 208963.PA14_31780 156
208963.PA14_00080 208963.PA14_32750 178
208963.PA14_00080 208963.PA14_33430 219
208963.PA14_00080 208963.PA14_33440 169
208963.PA14_00080 208963.PA14_33580 360
208963.PA14_00080 208963.PA14_33720 225
208963.PA14_00080 208963.PA14_34900 228
208963.PA14_00080 208963.PA14_34930 165
208963.PA14_00080 208963.PA14_34940 163
208963.PA14_00080 208963.PA14_35390 251
208963.PA14_00080 208963.PA14_36070 157
208963.PA14_00080 208963.PA14_37640 326
208963.PA14_00080 208963.PA14_37650 293
208963.PA14_00080 208963.PA14_37820 403
208963.PA14_00080 208963.PA14_38780 450
208963.PA14_00080 208963.PA14_38800 263
208963.PA14_00080 208963.PA14_38820 252
208963.PA14_00080 208963.PA14_39000 167
208963.PA14_00080 208963.PA14_39440 447
208963.PA14_00080 208963.PA14_39460 263
208963.PA14_00080 208963.PA14_39570 195
208963.PA14_00080 208963.PA14_39710 195
208963.PA14_00080 208963.PA14_41030 208
208963.PA14_00080 208963.PA14_43520 333
208963.PA14_00080 208963.PA14_43630 226
208963.PA14_00080 208963.PA14_43870 180
208963.PA14_00080 208963.PA14_45400 158
208963.PA14_00080 208963.PA14_45480 206
208963.PA14_00080 208963.PA14_47510 188
208963.PA14_00080 208963.PA14_51050 305
208963.PA14_00080 208963.PA14_53450 210
208963.PA14_00080 208963.PA14_53640 166
208963.PA14_00080 208963.PA14_53860 350
208963.PA14_00080 208963.PA14_54490 179
208963.PA14_00080 208963.PA14_55560 196
208963.PA14_00080 208963.PA14_56050 217
208963.PA14_00080 208963.PA14_56880 214
208963.PA14_00080 208963.PA14_56890 155
208963.PA14_00080 208963.PA14_57200 196
208963.PA14_00080 208963.PA14_57920 233
208963.PA14_00080 208963.PA14_58690 363
208963.PA14_00080 208963.PA14_58790 367
208963.PA14_00080 208963.PA14_60250 191
208963.PA14_00080 208963.PA14_60570 168
208963.PA14_00080 208963.PA14_60960 169
208963.PA14_00080 208963.PA14_61150 189
208963.PA14_00080 208963.PA14_61280 155
208963.PA14_00080 208963.PA14_62240 380
208963.PA14_00080 208963.PA14_62420 167
208963.PA14_00080 208963.PA14_63890 155
208963.PA14_00080 208963.PA14_64030 193
208963.PA14_00080 208963.PA14_64335 221
208963.PA14_00080 208963.PA14_64660 212
208963.PA14_00080 208963.PA14_64770 176
208963.PA14_00080 208963.PA14_64940 306
208963.PA14_00080 208963.PA14_65540 210
208963.PA14_00080 208963.PA14_66550 176
208963.PA14_00080 208963.PA14_67370 484
208963.PA14_00080 208963.PA14_67380 328
208963.PA14_00080 208963.PA14_68620 258
208963.PA14_00080 208963.PA14_69020 151
208963.PA14_00080 208963.PA14_69400 179
208963.PA14_00080 208963.PA14_69950 401
208963.PA14_00080 208963.PA14_69970 162
208963.PA14_00080 208963.PA14_70340 228
208963.PA14_00080 208963.PA14_70360 171
208963.PA14_00080 208963.PA14_71430 158
208963.PA14_00080 208963.PA14_71910 173
208963.PA14_00080 208963.PA14_72470 274
208963.PA14_00080 208963.PA14_72560 193
208963.PA14_00080 208963.PA14_72580 180
208963.PA14_00080 208963.PA14_72590 180
208963.PA14_00080 208963.PA14_72660 152
208963.PA14_00080 208963.PA14_72700 150
208963.PA14_00090 208963.PA14_00010 167
208963.PA14_00090 208963.PA14_00020 197
208963.PA14_00090 208963.PA14_00030 365
208963.PA14_00090 208963.PA14_00050 550
208963.PA14_00090 208963.PA14_00060 659
208963.PA14_00090 208963.PA14_00070 659
208963.PA14_00090 208963.PA14_00100 999
208963.PA14_00090 208963.PA14_00110 772
208963.PA14_00090 208963.PA14_00120 545
208963.PA14_00090 208963.PA14_00130 313
208963.PA14_00090 208963.PA14_00140 232
208963.PA14_00090 208963.PA14_00170 221
208963.PA14_00090 208963.PA14_00180 491
208963.PA14_00090 208963.PA14_00190 194
208963.PA14_00090 208963.PA14_00240 453
208963.PA14_00090 208963.PA14_01310 324
208963.PA14_00090 208963.PA14_01940 150
208963.PA14_00090 208963.PA14_01960 186
208963.PA14_00090 208963.PA14_04070 317
208963.PA14_00090 208963.PA14_04460 451
208963.PA14_00090 208963.PA14_04480 162
208963.PA14_00090 208963.PA14_04680 198
208963.PA14_00090 208963.PA14_04930 256
208963.PA14_00090 208963.PA14_05130 163
208963.PA14_00090 208963.PA14_05450 232
208963.PA14_00090 208963.PA14_05460 238
208963.PA14_00090 208963.PA14_06030 198
208963.PA14_00090 208963.PA14_06510 238
208963.PA14_00090 208963.PA14_07050 436
208963.PA14_00090 208963.PA14_07090 179
208963.PA14_00090 208963.PA14_07290 303
208963.PA14_00090 208963.PA14_07520 321
208963.PA14_00090 208963.PA14_07530 368
208963.PA14_00090 208963.PA14_07550 197
208963.PA14_00090 208963.PA14_07560 266
208963.PA14_00090 208963.PA14_07620 151
208963.PA14_00090 208963.PA14_07760 440
208963.PA14_00090 208963.PA14_07940 193
208963.PA14_00090 208963.PA14_08510 323
208963.PA14_00090 208963.PA14_08680 381
208963.PA14_00090 208963.PA14_08820 335
208963.PA14_00090 208963.PA14_08830 381
208963.PA14_00090 208963.PA14_08860 176
208963.PA14_00090 208963.PA14_08920 176
208963.PA14_00090 208963.PA14_09000 176
208963.PA14_00090 208963.PA14_09050 166
208963.PA14_00090 208963.PA14_09080 169
208963.PA14_00090 208963.PA14_10550 177
208963.PA14_00090 208963.PA14_10740 177
208963.PA14_00090 208963.PA14_11380 173
208963.PA14_00090 208963.PA14_11510 216
208963.PA14_00090 208963.PA14_11560 211
208963.PA14_00090 208963.PA14_11690 365
208963.PA14_00090 208963.PA14_12030 175
208963.PA14_00090 208963.PA14_12200 375
208963.PA14_00090 208963.PA14_12230 259
208963.PA14_00090 208963.PA14_12280 471
208963.PA14_00090 208963.PA14_12300 440
208963.PA14_00090 208963.PA14_12310 436
208963.PA14_00090 208963.PA14_12330 336
208963.PA14_00090 208963.PA14_12350 328
208963.PA14_00090 208963.PA14_14470 208
208963.PA14_00090 208963.PA14_14750 323
208963.PA14_00090 208963.PA14_14860 441
208963.PA14_00090 208963.PA14_14890 227
208963.PA14_00090 208963.PA14_14940 443
208963.PA14_00090 208963.PA14_15100 330
208963.PA14_00090 208963.PA14_15260 318
208963.PA14_00090 208963.PA14_15340 238
208963.PA14_00090 208963.PA14_15680 172
208963.PA14_00090 208963.PA14_15970 327
208963.PA14_00090 208963.PA14_15990 282
208963.PA14_00090 208963.PA14_16000 198
208963.PA14_00090 208963.PA14_16530 181
208963.PA14_00090 208963.PA14_16700 228
208963.PA14_00090 208963.PA14_16770 364
208963.PA14_00090 208963.PA14_16800 153
208963.PA14_00090 208963.PA14_17070 174
208963.PA14_00090 208963.PA14_17170 173
208963.PA14_00090 208963.PA14_17290 168
208963.PA14_00090 208963.PA14_17480 321
208963.PA14_00090 208963.PA14_17675 318
208963.PA14_00090 208963.PA14_18210 194
208963.PA14_00090 208963.PA14_18230 170
208963.PA14_00090 208963.PA14_18750 387
208963.PA14_00090 208963.PA14_19170 276
208963.PA14_00090 208963.PA14_19630 195
208963.PA14_00090 208963.PA14_20890 206
208963.PA14_00090 208963.PA14_20960 166
208963.PA14_00090 208963.PA14_21750 198
208963.PA14_00090 208963.PA14_21830 244
208963.PA14_00090 208963.PA14_22830 237
208963.PA14_00090 208963.PA14_23160 271
208963.PA14_00090 208963.PA14_23260 321
208963.PA14_00090 208963.PA14_23330 160
208963.PA14_00090 208963.PA14_23560 180
208963.PA14_00090 208963.PA14_23760 276
208963.PA14_00090 208963.PA14_23790 311
208963.PA14_00090 208963.PA14_23800 362
208963.PA14_00090 208963.PA14_24730 220
208963.PA14_00090 208963.PA14_25230 358
208963.PA14_00090 208963.PA14_25600 360
208963.PA14_00090 208963.PA14_25670 190
208963.PA14_00090 208963.PA14_26485 177
208963.PA14_00090 208963.PA14_26890 493
208963.PA14_00090 208963.PA14_27210 335
208963.PA14_00090 208963.PA14_28690 192
208963.PA14_00090 208963.PA14_29230 155
208963.PA14_00090 208963.PA14_30660 356
208963.PA14_00090 208963.PA14_31680 424
208963.PA14_00090 208963.PA14_31690 272
208963.PA14_00090 208963.PA14_31700 396
208963.PA14_00090 208963.PA14_31720 395
208963.PA14_00090 208963.PA14_31730 395
208963.PA14_00090 208963.PA14_31740 395
208963.PA14_00090 208963.PA14_31750 395
208963.PA14_00090 208963.PA14_31760 395
208963.PA14_00090 208963.PA14_31870 169
208963.PA14_00090 208963.PA14_32950 298
208963.PA14_00090 208963.PA14_33000 267
208963.PA14_00090 208963.PA14_33770 192
208963.PA14_00090 208963.PA14_33860 171
208963.PA14_00090 208963.PA14_34660 170
208963.PA14_00090 208963.PA14_35240 168
208963.PA14_00090 208963.PA14_35370 170
208963.PA14_00090 208963.PA14_35900 160
208963.PA14_00090 208963.PA14_37270 156
208963.PA14_00090 208963.PA14_37290 156
208963.PA14_00090 208963.PA14_37710 335
208963.PA14_00090 208963.PA14_38395 158
208963.PA14_00090 208963.PA14_39300 170
208963.PA14_00090 208963.PA14_40540 323
208963.PA14_00090 208963.PA14_40770 177
208963.PA14_00090 208963.PA14_40840 220
208963.PA14_00090 208963.PA14_41170 210
208963.PA14_00090 208963.PA14_41230 362
208963.PA14_00090 208963.PA14_41250 193
208963.PA14_00090 208963.PA14_41630 151
208963.PA14_00090 208963.PA14_41670 519
208963.PA14_00090 208963.PA14_41680 380
208963.PA14_00090 208963.PA14_41820 193
208963.PA14_00090 208963.PA14_42130 168
208963.PA14_00090 208963.PA14_42850 195
208963.PA14_00090 208963.PA14_43510 322
208963.PA14_00090 208963.PA14_43640 239
208963.PA14_00090 208963.PA14_44120 237
208963.PA14_00090 208963.PA14_44660 271
208963.PA14_00090 208963.PA14_45910 287
208963.PA14_00090 208963.PA14_46470 247
208963.PA14_00090 208963.PA14_47040 168
208963.PA14_00090 208963.PA14_47370 200
208963.PA14_00090 208963.PA14_48790 276
208963.PA14_00090 208963.PA14_48860 204
208963.PA14_00090 208963.PA14_49170 152
208963.PA14_00090 208963.PA14_49180 152
208963.PA14_00090 208963.PA14_49750 246
208963.PA14_00090 208963.PA14_49840 220
208963.PA14_00090 208963.PA14_49870 151
208963.PA14_00090 208963.PA14_51080 169
208963.PA14_00090 208963.PA14_51360 193
208963.PA14_00090 208963.PA14_51810 175
208963.PA14_00090 208963.PA14_52460 244
208963.PA14_00090 208963.PA14_53180 235
208963.PA14_00090 208963.PA14_53220 233
208963.PA14_00090 208963.PA14_53490 198
208963.PA14_00090 208963.PA14_54300 384
208963.PA14_00090 208963.PA14_54320 370
208963.PA14_00090 208963.PA14_54350 200
208963.PA14_00090 208963.PA14_55130 387
208963.PA14_00090 208963.PA14_56060 343
208963.PA14_00090 208963.PA14_56570 198
208963.PA14_00090 208963.PA14_56880 178
208963.PA14_00090 208963.PA14_57010 259
208963.PA14_00090 208963.PA14_57290 362
208963.PA14_00090 208963.PA14_57340 160
208963.PA14_00090 208963.PA14_57380 167
208963.PA14_00090 208963.PA14_57410 255
208963.PA14_00090 208963.PA14_57740 195
208963.PA14_00090 208963.PA14_57810 188
208963.PA14_00090 208963.PA14_57970 187
208963.PA14_00090 208963.PA14_58030 233
208963.PA14_00090 208963.PA14_58150 222
208963.PA14_00090 208963.PA14_58375 152
208963.PA14_00090 208963.PA14_58530 156
208963.PA14_00090 208963.PA14_58540 156
208963.PA14_00090 208963.PA14_60360 222
208963.PA14_00090 208963.PA14_60370 598
208963.PA14_00090 208963.PA14_60400 216
208963.PA14_00090 208963.PA14_60460 169
208963.PA14_00090 208963.PA14_60470 562
208963.PA14_00090 208963.PA14_60850 160
208963.PA14_00090 208963.PA14_61580 376
208963.PA14_00090 208963.PA14_61610 170
208963.PA14_00090 208963.PA14_61660 391
208963.PA14_00090 208963.PA14_61720 266
208963.PA14_00090 208963.PA14_61780 156
208963.PA14_00090 208963.PA14_61790 382
208963.PA14_00090 208963.PA14_61820 165
208963.PA14_00090 208963.PA14_62480 253
208963.PA14_00090 208963.PA14_62710 203
208963.PA14_00090 208963.PA14_62780 220
208963.PA14_00090 208963.PA14_62960 444
208963.PA14_00090 208963.PA14_63090 171
208963.PA14_00090 208963.PA14_63390 224
208963.PA14_00090 208963.PA14_63990 237
208963.PA14_00090 208963.PA14_65180 226
208963.PA14_00090 208963.PA14_65500 375
208963.PA14_00090 208963.PA14_65605 174
208963.PA14_00090 208963.PA14_65660 176
208963.PA14_00090 208963.PA14_65740 362
208963.PA14_00090 208963.PA14_65770 152
208963.PA14_00090 208963.PA14_65960 309
208963.PA14_00090 208963.PA14_66250 200
208963.PA14_00090 208963.PA14_66950 152
208963.PA14_00090 208963.PA14_66990 232
208963.PA14_00090 208963.PA14_67010 151
208963.PA14_00090 208963.PA14_67020 155
208963.PA14_00090 208963.PA14_67560 163
208963.PA14_00090 208963.PA14_67710 444
208963.PA14_00090 208963.PA14_67770 151
208963.PA14_00090 208963.PA14_67880 150
208963.PA14_00090 208963.PA14_67890 152
208963.PA14_00090 208963.PA14_67920 265
208963.PA14_00090 208963.PA14_67970 192
208963.PA14_00090 208963.PA14_67990 228
208963.PA14_00090 208963.PA14_68710 223
208963.PA14_00090 208963.PA14_68850 267
208963.PA14_00090 208963.PA14_68980 157
208963.PA14_00090 208963.PA14_69000 199
208963.PA14_00090 208963.PA14_69200 362
208963.PA14_00090 208963.PA14_69240 217
208963.PA14_00090 208963.PA14_69280 156
208963.PA14_00090 208963.PA14_69710 194
208963.PA14_00090 208963.PA14_69840 324
208963.PA14_00090 208963.PA14_70440 275
208963.PA14_00090 208963.PA14_70550 266
208963.PA14_00090 208963.PA14_70770 168
208963.PA14_00090 208963.PA14_71530 343
208963.PA14_00090 208963.PA14_71620 275
208963.PA14_00090 208963.PA14_71650 193
208963.PA14_00090 208963.PA14_72480 362
208963.PA14_00090 208963.PA14_73220 189
208963.PA14_00090 208963.PA14_73230 151
208963.PA14_00090 208963.PA14_73240 449
208963.PA14_00090 208963.PA14_73250 150
208963.PA14_00090 208963.PA14_73260 192
208963.PA14_00090 208963.PA14_73290 184
208963.PA14_00090 208963.PA14_73360 217
208963.PA14_00100 208963.PA14_00010 178
208963.PA14_00100 208963.PA14_00020 237
208963.PA14_00100 208963.PA14_00030 194
208963.PA14_00100 208963.PA14_00050 326
208963.PA14_00100 208963.PA14_00060 659
208963.PA14_00100 208963.PA14_00070 659
208963.PA14_00100 208963.PA14_00090 999
208963.PA14_00100 208963.PA14_00110 775
208963.PA14_00100 208963.PA14_00120 545
208963.PA14_00100 208963.PA14_00130 313
208963.PA14_00100 208963.PA14_00140 232
208963.PA14_00100 208963.PA14_00170 218
208963.PA14_00100 208963.PA14_00180 491
208963.PA14_00100 208963.PA14_00190 194
208963.PA14_00100 208963.PA14_00200 487
208963.PA14_00100 208963.PA14_00240 446
208963.PA14_00100 208963.PA14_01300 168
208963.PA14_00100 208963.PA14_01940 156
208963.PA14_00100 208963.PA14_01960 206
208963.PA14_00100 208963.PA14_03330 381
208963.PA14_00100 208963.PA14_04440 150
208963.PA14_00100 208963.PA14_04460 478
208963.PA14_00100 208963.PA14_04480 160
208963.PA14_00100 208963.PA14_04680 197
208963.PA14_00100 208963.PA14_04760 176
208963.PA14_00100 208963.PA14_04930 243
208963.PA14_00100 208963.PA14_05230 167
208963.PA14_00100 208963.PA14_05290 160
208963.PA14_00100 208963.PA14_05450 231
208963.PA14_00100 208963.PA14_05620 194
208963.PA14_00100 208963.PA14_06030 197
208963.PA14_00100 208963.PA14_06120 197
208963.PA14_00100 208963.PA14_06980 235
208963.PA14_00100 208963.PA14_07050 436
208963.PA14_00100 208963.PA14_07090 271
208963.PA14_00100 208963.PA14_07290 302
208963.PA14_00100 208963.PA14_07520 391
208963.PA14_00100 208963.PA14_07530 368
208963.PA14_00100 208963.PA14_07550 200
208963.PA14_00100 208963.PA14_07560 312
208963.PA14_00100 208963.PA14_07760 442
208963.PA14_00100 208963.PA14_07930 249
208963.PA14_00100 208963.PA14_08680 684
208963.PA14_00100 208963.PA14_08720 213
208963.PA14_00100 208963.PA14_08760 215
208963.PA14_00100 208963.PA14_08780 159
208963.PA14_00100 208963.PA14_08790 209
208963.PA14_00100 208963.PA14_08810 195
208963.PA14_00100 208963.PA14_08820 316
208963.PA14_00100 208963.PA14_08830 684
208963.PA14_00100 208963.PA14_08840 196
208963.PA14_00100 208963.PA14_08850 226
208963.PA14_00100 208963.PA14_08860 307
208963.PA14_00100 208963.PA14_08880 218
208963.PA14_00100 208963.PA14_08890 215
208963.PA14_00100 208963.PA14_08900 225
208963.PA14_00100 208963.PA14_08910 189
208963.PA14_00100 208963.PA14_08920 271
208963.PA14_00100 208963.PA14_08930 284
208963.PA14_00100 208963.PA14_08950 175
208963.PA14_00100 208963.PA14_08980 176
208963.PA14_00100 208963.PA14_09000 272
208963.PA14_00100 208963.PA14_09020 159
208963.PA14_00100 208963.PA14_09050 225
208963.PA14_00100 208963.PA14_09080 271
208963.PA14_00100 208963.PA14_09100 219
208963.PA14_00100 208963.PA14_09115 158
208963.PA14_00100 208963.PA14_10420 181
208963.PA14_00100 208963.PA14_10740 182
208963.PA14_00100 208963.PA14_11380 169
208963.PA14_00100 208963.PA14_11410 151
208963.PA14_00100 208963.PA14_11430 162
208963.PA14_00100 208963.PA14_11450 183
208963.PA14_00100 208963.PA14_12010 176
208963.PA14_00100 208963.PA14_12030 226
208963.PA14_00100 208963.PA14_12230 376
208963.PA14_00100 208963.PA14_12280 474
208963.PA14_00100 208963.PA14_12300 446
208963.PA14_00100 208963.PA14_12310 440
208963.PA14_00100 208963.PA14_12330 320
208963.PA14_00100 208963.PA14_12350 381
208963.PA14_00100 208963.PA14_13290 408
208963.PA14_00100 208963.PA14_13300 242
208963.PA14_00100 208963.PA14_14440 220
208963.PA14_00100 208963.PA14_14470 215
208963.PA14_00100 208963.PA14_14700 277
208963.PA14_00100 208963.PA14_14860 453
208963.PA14_00100 208963.PA14_14890 563
208963.PA14_00100 208963.PA14_14900 163
208963.PA14_00100 208963.PA14_14940 249
208963.PA14_00100 208963.PA14_15340 291
208963.PA14_00100 208963.PA14_15680 152
208963.PA14_00100 208963.PA14_15960 432
208963.PA14_00100 208963.PA14_15970 463
208963.PA14_00100 208963.PA14_15980 246
208963.PA14_00100 208963.PA14_15990 315
208963.PA14_00100 208963.PA14_16000 360
208963.PA14_00100 208963.PA14_16510 427
208963.PA14_00100 208963.PA14_16530 195
208963.PA14_00100 208963.PA14_16700 160
208963.PA14_00100 208963.PA14_16770 364
208963.PA14_00100 208963.PA14_16800 169
208963.PA14_00100 208963.PA14_17070 174
208963.PA14_00100 208963.PA14_17180 162
208963.PA14_00100 208963.PA14_17270 187
208963.PA14_00100 208963.PA14_17290 174
208963.PA14_00100 208963.PA14_17470 367
208963.PA14_00100 208963.PA14_17480 321
208963.PA14_00100 208963.PA14_17675 302
208963.PA14_00100 208963.PA14_18640 195
208963.PA14_00100 208963.PA14_18750 386
208963.PA14_00100 208963.PA14_19050 230
208963.PA14_00100 208963.PA14_19170 276
208963.PA14_00100 208963.PA14_19630 156
208963.PA14_00100 208963.PA14_20890 507
208963.PA14_00100 208963.PA14_21750 197
208963.PA14_00100 208963.PA14_21830 192
208963.PA14_00100 208963.PA14_21880 180
208963.PA14_00100 208963.PA14_22490 154
208963.PA14_00100 208963.PA14_22830 235
208963.PA14_00100 208963.PA14_23260 174
208963.PA14_00100 208963.PA14_23560 179
208963.PA14_00100 208963.PA14_23760 210
208963.PA14_00100 208963.PA14_23770 615
208963.PA14_00100 208963.PA14_23790 238
208963.PA14_00100 208963.PA14_23930 167
208963.PA14_00100 208963.PA14_24730 191
208963.PA14_00100 208963.PA14_25230 368
208963.PA14_00100 208963.PA14_25480 273
208963.PA14_00100 208963.PA14_25600 436
208963.PA14_00100 208963.PA14_25650 163
208963.PA14_00100 208963.PA14_25670 377
208963.PA14_00100 208963.PA14_26890 476
208963.PA14_00100 208963.PA14_28510 172
208963.PA14_00100 208963.PA14_28690 741
208963.PA14_00100 208963.PA14_29860 328
208963.PA14_00100 208963.PA14_29880 196
208963.PA14_00100 208963.PA14_30100 181
208963.PA14_00100 208963.PA14_30660 356
208963.PA14_00100 208963.PA14_31010 197
208963.PA14_00100 208963.PA14_31030 361
208963.PA14_00100 208963.PA14_31680 242
208963.PA14_00100 208963.PA14_31690 197
208963.PA14_00100 208963.PA14_31700 396
208963.PA14_00100 208963.PA14_31720 395
208963.PA14_00100 208963.PA14_31730 395
208963.PA14_00100 208963.PA14_31740 395
208963.PA14_00100 208963.PA14_31750 395
208963.PA14_00100 208963.PA14_31760 395
208963.PA14_00100 208963.PA14_31990 220
208963.PA14_00100 208963.PA14_32950 273
208963.PA14_00100 208963.PA14_33000 267
208963.PA14_00100 208963.PA14_33010 256
208963.PA14_00100 208963.PA14_33770 156
208963.PA14_00100 208963.PA14_33860 402
208963.PA14_00100 208963.PA14_35240 168
208963.PA14_00100 208963.PA14_35900 166
208963.PA14_00100 208963.PA14_36840 193
208963.PA14_00100 208963.PA14_37710 316
208963.PA14_00100 208963.PA14_39150 154
208963.PA14_00100 208963.PA14_40310 377
208963.PA14_00100 208963.PA14_40540 323
208963.PA14_00100 208963.PA14_40790 152
208963.PA14_00100 208963.PA14_40840 232
208963.PA14_00100 208963.PA14_41170 162
208963.PA14_00100 208963.PA14_41230 234
208963.PA14_00100 208963.PA14_41250 192
208963.PA14_00100 208963.PA14_41350 187
208963.PA14_00100 208963.PA14_41630 181
208963.PA14_00100 208963.PA14_41670 488
208963.PA14_00100 208963.PA14_41680 353
208963.PA14_00100 208963.PA14_41840 167
208963.PA14_00100 208963.PA14_42010 194
208963.PA14_00100 208963.PA14_42020 343
208963.PA14_00100 208963.PA14_42130 168
208963.PA14_00100 208963.PA14_42690 202
208963.PA14_00100 208963.PA14_42850 156
208963.PA14_00100 208963.PA14_43510 249
208963.PA14_00100 208963.PA14_43640 270
208963.PA14_00100 208963.PA14_44120 237
208963.PA14_00100 208963.PA14_44660 268
208963.PA14_00100 208963.PA14_45710 195
208963.PA14_00100 208963.PA14_45910 240
208963.PA14_00100 208963.PA14_46470 294
208963.PA14_00100 208963.PA14_47040 168
208963.PA14_00100 208963.PA14_47180 194
208963.PA14_00100 208963.PA14_47190 168
208963.PA14_00100 208963.PA14_47210 194
208963.PA14_00100 208963.PA14_47370 200
208963.PA14_00100 208963.PA14_48790 276
208963.PA14_00100 208963.PA14_48860 216
208963.PA14_00100 208963.PA14_49170 152
208963.PA14_00100 208963.PA14_49180 152
208963.PA14_00100 208963.PA14_49460 241
208963.PA14_00100 208963.PA14_49470 386
208963.PA14_00100 208963.PA14_49750 246
208963.PA14_00100 208963.PA14_49840 191
208963.PA14_00100 208963.PA14_49870 230
208963.PA14_00100 208963.PA14_50730 196
208963.PA14_00100 208963.PA14_51080 178
208963.PA14_00100 208963.PA14_51710 185
208963.PA14_00100 208963.PA14_51780 156
208963.PA14_00100 208963.PA14_51810 160
208963.PA14_00100 208963.PA14_51820 195
208963.PA14_00100 208963.PA14_52460 318
208963.PA14_00100 208963.PA14_52580 190
208963.PA14_00100 208963.PA14_53030 160
208963.PA14_00100 208963.PA14_53180 361
208963.PA14_00100 208963.PA14_53490 197
208963.PA14_00100 208963.PA14_54120 154
208963.PA14_00100 208963.PA14_54300 386
208963.PA14_00100 208963.PA14_54320 366
208963.PA14_00100 208963.PA14_54330 192
208963.PA14_00100 208963.PA14_54350 200
208963.PA14_00100 208963.PA14_54370 206
208963.PA14_00100 208963.PA14_54880 277
208963.PA14_00100 208963.PA14_55130 386
208963.PA14_00100 208963.PA14_56570 197
208963.PA14_00100 208963.PA14_56810 216
208963.PA14_00100 208963.PA14_57290 234
208963.PA14_00100 208963.PA14_57330 176
208963.PA14_00100 208963.PA14_57340 160
208963.PA14_00100 208963.PA14_57380 202
208963.PA14_00100 208963.PA14_57410 329
208963.PA14_00100 208963.PA14_57530 163
208963.PA14_00100 208963.PA14_57590 169
208963.PA14_00100 208963.PA14_57670 274
208963.PA14_00100 208963.PA14_57720 167
208963.PA14_00100 208963.PA14_57740 350
208963.PA14_00100 208963.PA14_57810 258
208963.PA14_00100 208963.PA14_58150 264
208963.PA14_00100 208963.PA14_58320 220
208963.PA14_00100 208963.PA14_58630 168
208963.PA14_00100 208963.PA14_60360 269
208963.PA14_00100 208963.PA14_60370 596
208963.PA14_00100 208963.PA14_60400 184
208963.PA14_00100 208963.PA14_60460 179
208963.PA14_00100 208963.PA14_60470 569
208963.PA14_00100 208963.PA14_60890 256
208963.PA14_00100 208963.PA14_61580 261
208963.PA14_00100 208963.PA14_61720 314
208963.PA14_00100 208963.PA14_61770 163
208963.PA14_00100 208963.PA14_61780 192
208963.PA14_00100 208963.PA14_61790 273
208963.PA14_00100 208963.PA14_61820 174
208963.PA14_00100 208963.PA14_62480 216
208963.PA14_00100 208963.PA14_62710 173
208963.PA14_00100 208963.PA14_62770 163
208963.PA14_00100 208963.PA14_62780 212
208963.PA14_00100 208963.PA14_62840 211
208963.PA14_00100 208963.PA14_62900 169
208963.PA14_00100 208963.PA14_62930 220
208963.PA14_00100 208963.PA14_62960 421
208963.PA14_00100 208963.PA14_63090 511
208963.PA14_00100 208963.PA14_63990 237
208963.PA14_00100 208963.PA14_64100 181
208963.PA14_00100 208963.PA14_64500 158
208963.PA14_00100 208963.PA14_64980 183
208963.PA14_00100 208963.PA14_65180 308
208963.PA14_00100 208963.PA14_65500 380
208963.PA14_00100 208963.PA14_65660 174
208963.PA14_00100 208963.PA14_65740 234
208963.PA14_00100 208963.PA14_65960 475
208963.PA14_00100 208963.PA14_66060 388
208963.PA14_00100 208963.PA14_66110 150
208963.PA14_00100 208963.PA14_66250 216
208963.PA14_00100 208963.PA14_66260 360
208963.PA14_00100 208963.PA14_66560 224
208963.PA14_00100 208963.PA14_66610 283
208963.PA14_00100 208963.PA14_66950 309
208963.PA14_00100 208963.PA14_66990 231
208963.PA14_00100 208963.PA14_67010 151
208963.PA14_00100 208963.PA14_67020 151
208963.PA14_00100 208963.PA14_67600 441
208963.PA14_00100 208963.PA14_67740 520
208963.PA14_00100 208963.PA14_67810 176
208963.PA14_00100 208963.PA14_67880 150
208963.PA14_00100 208963.PA14_67890 159
208963.PA14_00100 208963.PA14_67920 265
208963.PA14_00100 208963.PA14_67930 235
208963.PA14_00100 208963.PA14_68660 328
208963.PA14_00100 208963.PA14_68710 272
208963.PA14_00100 208963.PA14_68820 243
208963.PA14_00100 208963.PA14_68850 267
208963.PA14_00100 208963.PA14_69280 156
208963.PA14_00100 208963.PA14_69500 318
208963.PA14_00100 208963.PA14_69670 394
208963.PA14_00100 208963.PA14_69690 367
208963.PA14_00100 208963.PA14_69710 191
208963.PA14_00100 208963.PA14_69840 230
208963.PA14_00100 208963.PA14_70190 240
208963.PA14_00100 208963.PA14_70240 160
208963.PA14_00100 208963.PA14_70440 218
208963.PA14_00100 208963.PA14_70550 266
208963.PA14_00100 208963.PA14_70770 168
208963.PA14_00100 208963.PA14_71460 256
208963.PA14_00100 208963.PA14_71620 475
208963.PA14_00100 208963.PA14_71820 408
208963.PA14_00100 208963.PA14_72200 216
208963.PA14_00100 208963.PA14_72790 454
208963.PA14_00100 208963.PA14_73220 183
208963.PA14_00100 208963.PA14_73240 375
208963.PA14_00100 208963.PA14_73250 166
208963.PA14_00100 208963.PA14_73260 160
208963.PA14_00100 208963.PA14_73290 155
208963.PA14_00110 208963.PA14_00060 436
208963.PA14_00110 208963.PA14_00070 512
208963.PA14_00110 208963.PA14_00090 772
208963.PA14_00110 208963.PA14_00100 775
208963.PA14_00110 208963.PA14_00120 659
208963.PA14_00110 208963.PA14_00130 391
208963.PA14_00110 208963.PA14_00140 274
208963.PA14_00110 208963.PA14_00240 318
208963.PA14_00110 208963.PA14_00290 442
208963.PA14_00110 208963.PA14_00750 195
208963.PA14_00110 208963.PA14_03020 167
208963.PA14_00110 208963.PA14_03080 328
208963.PA14_00110 208963.PA14_04210 178
208963.PA14_00110 208963.PA14_04440 151
208963.PA14_00110 208963.PA14_04670 361
208963.PA14_00110 208963.PA14_05080 318
208963.PA14_00110 208963.PA14_05250 286
208963.PA14_00110 208963.PA14_05260 152
208963.PA14_00110 208963.PA14_05280 196
208963.PA14_00110 208963.PA14_05290 272
208963.PA14_00110 208963.PA14_05620 251
208963.PA14_00110 208963.PA14_07570 266
208963.PA14_00110 208963.PA14_07770 216
208963.PA14_00110 208963.PA14_08620 178
208963.PA14_00110 208963.PA14_08630 230
208963.PA14_00110 208963.PA14_08870 188
208963.PA14_00110 208963.PA14_08930 168
208963.PA14_00110 208963.PA14_09020 173
208963.PA14_00110 208963.PA14_10730 176
208963.PA14_00110 208963.PA14_11430 197
208963.PA14_00110 208963.PA14_11450 151
208963.PA14_00110 208963.PA14_11560 156
208963.PA14_00110 208963.PA14_11570 177
208963.PA14_00110 208963.PA14_14160 202
208963.PA14_00110 208963.PA14_15120 160
208963.PA14_00110 208963.PA14_15140 201
208963.PA14_00110 208963.PA14_15230 343
208963.PA14_00110 208963.PA14_15310 321
208963.PA14_00110 208963.PA14_15630 156
208963.PA14_00110 208963.PA14_15850 316
208963.PA14_00110 208963.PA14_16800 195
208963.PA14_00110 208963.PA14_17120 318
208963.PA14_00110 208963.PA14_17130 318
208963.PA14_00110 208963.PA14_17230 329
208963.PA14_00110 208963.PA14_17520 172
208963.PA14_00110 208963.PA14_17550 176
208963.PA14_00110 208963.PA14_17760 190
208963.PA14_00110 208963.PA14_19170 279
208963.PA14_00110 208963.PA14_19490 265
208963.PA14_00110 208963.PA14_20840 181
208963.PA14_00110 208963.PA14_21440 248
208963.PA14_00110 208963.PA14_22700 152
208963.PA14_00110 208963.PA14_22820 318
208963.PA14_00110 208963.PA14_23250 151
208963.PA14_00110 208963.PA14_24260 198
208963.PA14_00110 208963.PA14_25160 386
208963.PA14_00110 208963.PA14_25780 186
208963.PA14_00110 208963.PA14_26350 151
208963.PA14_00110 208963.PA14_26620 166
208963.PA14_00110 208963.PA14_29850 196
208963.PA14_00110 208963.PA14_29860 178
208963.PA14_00110 208963.PA14_30320 202
208963.PA14_00110 208963.PA14_30330 173
208963.PA14_00110 208963.PA14_31700 391
208963.PA14_00110 208963.PA14_31720 390
208963.PA14_00110 208963.PA14_31730 390
208963.PA14_00110 208963.PA14_31740 390
208963.PA14_00110 208963.PA14_31750 389
208963.PA14_00110 208963.PA14_31760 389
208963.PA14_00110 208963.PA14_35170 219
208963.PA14_00110 208963.PA14_36030 277
208963.PA14_00110 208963.PA14_36350 214
208963.PA14_00110 208963.PA14_36670 229
208963.PA14_00110 208963.PA14_36880 172
208963.PA14_00110 208963.PA14_37190 190
208963.PA14_00110 208963.PA14_39130 200
208963.PA14_00110 208963.PA14_39190 234
208963.PA14_00110 208963.PA14_40220 235
208963.PA14_00110 208963.PA14_40270 231
208963.PA14_00110 208963.PA14_40630 178
208963.PA14_00110 208963.PA14_40980 160
208963.PA14_00110 208963.PA14_41630 323
208963.PA14_00110 208963.PA14_42700 234
208963.PA14_00110 208963.PA14_43280 230
208963.PA14_00110 208963.PA14_46580 152
208963.PA14_00110 208963.PA14_47410 228
208963.PA14_00110 208963.PA14_48790 279
208963.PA14_00110 208963.PA14_48860 347
208963.PA14_00110 208963.PA14_49330 246
208963.PA14_00110 208963.PA14_50010 202
208963.PA14_00110 208963.PA14_50200 152
208963.PA14_00110 208963.PA14_50670 169
208963.PA14_00110 208963.PA14_50800 151
208963.PA14_00110 208963.PA14_51440 190
208963.PA14_00110 208963.PA14_51790 668
208963.PA14_00110 208963.PA14_52310 239
208963.PA14_00110 208963.PA14_53210 160
208963.PA14_00110 208963.PA14_54480 475
208963.PA14_00110 208963.PA14_55080 164
208963.PA14_00110 208963.PA14_57080 235
208963.PA14_00110 208963.PA14_57190 362
208963.PA14_00110 208963.PA14_58180 318
208963.PA14_00110 208963.PA14_60420 589
208963.PA14_00110 208963.PA14_60470 152
208963.PA14_00110 208963.PA14_61460 152
208963.PA14_00110 208963.PA14_61480 390
208963.PA14_00110 208963.PA14_62030 277
208963.PA14_00110 208963.PA14_62690 172
208963.PA14_00110 208963.PA14_62730 157
208963.PA14_00110 208963.PA14_62850 191
208963.PA14_00110 208963.PA14_63010 272
208963.PA14_00110 208963.PA14_63550 216
208963.PA14_00110 208963.PA14_64200 318
208963.PA14_00110 208963.PA14_64350 151
208963.PA14_00110 208963.PA14_64390 151
208963.PA14_00110 208963.PA14_64670 152
208963.PA14_00110 208963.PA14_64840 157
208963.PA14_00110 208963.PA14_65010 176
208963.PA14_00110 208963.PA14_65320 176
208963.PA14_00110 208963.PA14_65350 160
208963.PA14_00110 208963.PA14_65560 319
208963.PA14_00110 208963.PA14_65590 161
208963.PA14_00110 208963.PA14_67540 150
208963.PA14_00110 208963.PA14_67990 377
208963.PA14_00110 208963.PA14_69340 200
208963.PA14_00110 208963.PA14_70230 230
208963.PA14_00110 208963.PA14_73070 286
208963.PA14_00110 208963.PA14_73200 463
208963.PA14_00120 208963.PA14_00060 416
208963.PA14_00120 208963.PA14_00070 432
208963.PA14_00120 208963.PA14_00090 545
208963.PA14_00120 208963.PA14_00100 545
208963.PA14_00120 208963.PA14_00110 659
208963.PA14_00120 208963.PA14_00130 609
208963.PA14_00120 208963.PA14_00140 390
208963.PA14_00120 208963.PA14_00790 153
208963.PA14_00120 208963.PA14_02500 216
208963.PA14_00120 208963.PA14_02930 168
208963.PA14_00120 208963.PA14_03310 219
208963.PA14_00120 208963.PA14_03810 195
208963.PA14_00120 208963.PA14_04110 186
208963.PA14_00120 208963.PA14_04390 164
208963.PA14_00120 208963.PA14_05080 166
208963.PA14_00120 208963.PA14_05590 152
208963.PA14_00120 208963.PA14_05620 202
208963.PA14_00120 208963.PA14_06340 615
208963.PA14_00120 208963.PA14_06430 197
208963.PA14_00120 208963.PA14_06890 151
208963.PA14_00120 208963.PA14_07090 487
208963.PA14_00120 208963.PA14_07520 198
208963.PA14_00120 208963.PA14_07770 268
208963.PA14_00120 208963.PA14_08420 199
208963.PA14_00120 208963.PA14_08710 158
208963.PA14_00120 208963.PA14_09300 216
208963.PA14_00120 208963.PA14_09320 216
208963.PA14_00120 208963.PA14_09470 229
208963.PA14_00120 208963.PA14_09480 229
208963.PA14_00120 208963.PA14_09530 567
208963.PA14_00120 208963.PA14_10820 200
208963.PA14_00120 208963.PA14_11470 182
208963.PA14_00120 208963.PA14_11510 307
208963.PA14_00120 208963.PA14_11940 175
208963.PA14_00120 208963.PA14_13190 166
208963.PA14_00120 208963.PA14_14160 200
208963.PA14_00120 208963.PA14_14200 175
208963.PA14_00120 208963.PA14_14500 315
208963.PA14_00120 208963.PA14_14510 323
208963.PA14_00120 208963.PA14_14700 174
208963.PA14_00120 208963.PA14_14975 163
208963.PA14_00120 208963.PA14_15860 164
208963.PA14_00120 208963.PA14_16070 168
208963.PA14_00120 208963.PA14_16530 171
208963.PA14_00120 208963.PA14_16630 163
208963.PA14_00120 208963.PA14_17180 815
208963.PA14_00120 208963.PA14_17190 161
208963.PA14_00120 208963.PA14_17210 762
208963.PA14_00120 208963.PA14_17220 825
208963.PA14_00120 208963.PA14_17310 468
208963.PA14_00120 208963.PA14_17675 168
208963.PA14_00120 208963.PA14_18330 156
208963.PA14_00120 208963.PA14_18340 160
208963.PA14_00120 208963.PA14_18380 325
208963.PA14_00120 208963.PA14_19170 335
208963.PA14_00120 208963.PA14_19205 164
208963.PA14_00120 208963.PA14_19400 233
208963.PA14_00120 208963.PA14_20150 204
208963.PA14_00120 208963.PA14_20890 224
208963.PA14_00120 208963.PA14_20940 187
208963.PA14_00120 208963.PA14_21400 228
208963.PA14_00120 208963.PA14_21440 199
208963.PA14_00120 208963.PA14_22040 200
208963.PA14_00120 208963.PA14_22050 592
208963.PA14_00120 208963.PA14_22440 216
208963.PA14_00120 208963.PA14_23100 164
208963.PA14_00120 208963.PA14_23420 168
208963.PA14_00120 208963.PA14_23680 172
208963.PA14_00120 208963.PA14_23970 318
208963.PA14_00120 208963.PA14_24040 184
208963.PA14_00120 208963.PA14_24060 183
208963.PA14_00120 208963.PA14_24080 277
208963.PA14_00120 208963.PA14_24100 162
208963.PA14_00120 208963.PA14_25020 198
208963.PA14_00120 208963.PA14_25410 151
208963.PA14_00120 208963.PA14_25430 179
208963.PA14_00120 208963.PA14_25450 156
208963.PA14_00120 208963.PA14_25490 300
208963.PA14_00120 208963.PA14_25510 840
208963.PA14_00120 208963.PA14_25530 698
208963.PA14_00120 208963.PA14_25600 152
208963.PA14_00120 208963.PA14_25670 187
208963.PA14_00120 208963.PA14_26190 238
208963.PA14_00120 208963.PA14_26420 151
208963.PA14_00120 208963.PA14_26560 205
208963.PA14_00120 208963.PA14_27690 182
208963.PA14_00120 208963.PA14_28140 164
208963.PA14_00120 208963.PA14_28150 202
208963.PA14_00120 208963.PA14_28650 278
208963.PA14_00120 208963.PA14_29690 171
208963.PA14_00120 208963.PA14_30020 386
208963.PA14_00120 208963.PA14_30160 164
208963.PA14_00120 208963.PA14_30670 244
208963.PA14_00120 208963.PA14_31580 228
208963.PA14_00120 208963.PA14_31700 416
208963.PA14_00120 208963.PA14_31720 388
208963.PA14_00120 208963.PA14_31730 388
208963.PA14_00120 208963.PA14_31740 388
208963.PA14_00120 208963.PA14_31750 387
208963.PA14_00120 208963.PA14_31760 387
208963.PA14_00120 208963.PA14_31870 205
208963.PA14_00120 208963.PA14_32790 151
208963.PA14_00120 208963.PA14_33060 160
208963.PA14_00120 208963.PA14_36390 154
208963.PA14_00120 208963.PA14_38080 184
208963.PA14_00120 208963.PA14_38710 172
208963.PA14_00120 208963.PA14_39650 163
208963.PA14_00120 208963.PA14_39660 220
208963.PA14_00120 208963.PA14_39870 199
208963.PA14_00120 208963.PA14_39960 229
208963.PA14_00120 208963.PA14_39970 229
208963.PA14_00120 208963.PA14_40310 187
208963.PA14_00120 208963.PA14_40320 276
208963.PA14_00120 208963.PA14_40700 161
208963.PA14_00120 208963.PA14_40840 247
208963.PA14_00120 208963.PA14_40850 202
208963.PA14_00120 208963.PA14_40880 202
208963.PA14_00120 208963.PA14_41090 332
208963.PA14_00120 208963.PA14_41740 175
208963.PA14_00120 208963.PA14_41750 156
208963.PA14_00120 208963.PA14_41760 206
208963.PA14_00120 208963.PA14_42790 191
208963.PA14_00120 208963.PA14_43530 200
208963.PA14_00120 208963.PA14_43550 151
208963.PA14_00120 208963.PA14_43650 247
208963.PA14_00120 208963.PA14_43680 161
208963.PA14_00120 208963.PA14_44280 167
208963.PA14_00120 208963.PA14_44830 160
208963.PA14_00120 208963.PA14_45100 190
208963.PA14_00120 208963.PA14_45540 156
208963.PA14_00120 208963.PA14_45910 153
208963.PA14_00120 208963.PA14_46320 199
208963.PA14_00120 208963.PA14_47340 199
208963.PA14_00120 208963.PA14_47800 249
208963.PA14_00120 208963.PA14_48490 195
208963.PA14_00120 208963.PA14_48590 154
208963.PA14_00120 208963.PA14_48790 335
208963.PA14_00120 208963.PA14_48870 536
208963.PA14_00120 208963.PA14_49180 386
208963.PA14_00120 208963.PA14_49900 179
208963.PA14_00120 208963.PA14_49970 216
208963.PA14_00120 208963.PA14_50300 205
208963.PA14_00120 208963.PA14_50610 220
208963.PA14_00120 208963.PA14_50880 163
208963.PA14_00120 208963.PA14_50970 200
208963.PA14_00120 208963.PA14_51710 177
208963.PA14_00120 208963.PA14_51740 392
208963.PA14_00120 208963.PA14_51780 194
208963.PA14_00120 208963.PA14_51790 203
208963.PA14_00120 208963.PA14_51800 235
208963.PA14_00120 208963.PA14_51810 269
208963.PA14_00120 208963.PA14_51820 441
208963.PA14_00120 208963.PA14_51860 199
208963.PA14_00120 208963.PA14_52150 567
208963.PA14_00120 208963.PA14_53150 216
208963.PA14_00120 208963.PA14_53540 246
208963.PA14_00120 208963.PA14_54880 174
208963.PA14_00120 208963.PA14_54970 216
208963.PA14_00120 208963.PA14_54980 216
208963.PA14_00120 208963.PA14_55170 200
208963.PA14_00120 208963.PA14_55180 157
208963.PA14_00120 208963.PA14_55340 281
208963.PA14_00120 208963.PA14_55660 166
208963.PA14_00120 208963.PA14_55670 195
208963.PA14_00120 208963.PA14_55690 172
208963.PA14_00120 208963.PA14_56880 567
208963.PA14_00120 208963.PA14_56920 152
208963.PA14_00120 208963.PA14_57190 164
208963.PA14_00120 208963.PA14_57260 768
208963.PA14_00120 208963.PA14_57500 284
208963.PA14_00120 208963.PA14_57770 169
208963.PA14_00120 208963.PA14_57890 611
208963.PA14_00120 208963.PA14_57900 279
208963.PA14_00120 208963.PA14_57930 241
208963.PA14_00120 208963.PA14_57940 388
208963.PA14_00120 208963.PA14_57980 235
208963.PA14_00120 208963.PA14_58550 567
208963.PA14_00120 208963.PA14_58810 154
208963.PA14_00120 208963.PA14_61650 387
208963.PA14_00120 208963.PA14_62130 214
208963.PA14_00120 208963.PA14_62530 175
208963.PA14_00120 208963.PA14_64010 164
208963.PA14_00120 208963.PA14_64100 197
208963.PA14_00120 208963.PA14_65470 184
208963.PA14_00120 208963.PA14_65710 164
208963.PA14_00120 208963.PA14_65960 978
208963.PA14_00120 208963.PA14_66060 330
208963.PA14_00120 208963.PA14_66080 229
208963.PA14_00120 208963.PA14_66110 157
208963.PA14_00120 208963.PA14_66140 200
208963.PA14_00120 208963.PA14_66150 199
208963.PA14_00120 208963.PA14_66190 215
208963.PA14_00120 208963.PA14_66220 249
208963.PA14_00120 208963.PA14_66230 201
208963.PA14_00120 208963.PA14_66240 370
208963.PA14_00120 208963.PA14_66250 256
208963.PA14_00120 208963.PA14_66340 162
208963.PA14_00120 208963.PA14_66570 176
208963.PA14_00120 208963.PA14_66620 227
208963.PA14_00120 208963.PA14_66650 200
208963.PA14_00120 208963.PA14_66670 220
208963.PA14_00120 208963.PA14_67065 235
208963.PA14_00120 208963.PA14_67090 385
208963.PA14_00120 208963.PA14_67100 317
208963.PA14_00120 208963.PA14_67110 243
208963.PA14_00120 208963.PA14_67540 171
208963.PA14_00120 208963.PA14_68000 255
208963.PA14_00120 208963.PA14_68170 202
208963.PA14_00120 208963.PA14_68200 202
208963.PA14_00120 208963.PA14_68380 164
208963.PA14_00120 208963.PA14_69220 232
208963.PA14_00120 208963.PA14_69500 220
208963.PA14_00120 208963.PA14_69690 487
208963.PA14_00120 208963.PA14_69700 444
208963.PA14_00120 208963.PA14_69710 446
208963.PA14_00120 208963.PA14_70240 168
208963.PA14_00120 208963.PA14_70730 167
208963.PA14_00120 208963.PA14_71100 201
208963.PA14_00120 208963.PA14_71720 197
208963.PA14_00120 208963.PA14_71970 325
208963.PA14_00120 208963.PA14_72490 224
208963.PA14_00120 208963.PA14_73170 151
208963.PA14_00120 208963.PA14_73220 151
208963.PA14_00130 208963.PA14_00090 313
208963.PA14_00130 208963.PA14_00100 313
208963.PA14_00130 208963.PA14_00110 391
208963.PA14_00130 208963.PA14_00120 609
208963.PA14_00130 208963.PA14_00140 527
208963.PA14_00130 208963.PA14_51240 307
208963.PA14_00130 208963.PA14_51270 294
208963.PA14_00130 208963.PA14_51330 233
208963.PA14_00130 208963.PA14_65605 313
208963.PA14_00140 208963.PA14_00090 232
208963.PA14_00140 208963.PA14_00100 232
208963.PA14_00140 208963.PA14_00110 274
208963.PA14_00140 208963.PA14_00120 390
208963.PA14_00140 208963.PA14_00130 527
208963.PA14_00140 208963.PA14_00170 150
208963.PA14_00140 208963.PA14_02900 167
208963.PA14_00140 208963.PA14_03310 328
208963.PA14_00140 208963.PA14_05130 156
208963.PA14_00140 208963.PA14_05150 320
208963.PA14_00140 208963.PA14_05920 356
208963.PA14_00140 208963.PA14_07570 192
208963.PA14_00140 208963.PA14_08360 272
208963.PA14_00140 208963.PA14_09580 165
208963.PA14_00140 208963.PA14_10240 323
208963.PA14_00140 208963.PA14_10770 208
208963.PA14_00140 208963.PA14_12060 301
208963.PA14_00140 208963.PA14_12210 152
208963.PA14_00140 208963.PA14_12350 201
208963.PA14_00140 208963.PA14_12610 229
208963.PA14_00140 208963.PA14_14630 173
208963.PA14_00140 208963.PA14_14650 150
208963.PA14_00140 208963.PA14_14660 175
208963.PA14_00140 208963.PA14_15210 247
208963.PA14_00140 208963.PA14_15820 196
208963.PA14_00140 208963.PA14_17050 184
208963.PA14_00140 208963.PA14_17900 174
208963.PA14_00140 208963.PA14_18750 168
208963.PA14_00140 208963.PA14_19400 194
208963.PA14_00140 208963.PA14_21090 155
208963.PA14_00140 208963.PA14_21710 289
208963.PA14_00140 208963.PA14_22440 179
208963.PA14_00140 208963.PA14_22690 184
208963.PA14_00140 208963.PA14_22800 366
208963.PA14_00140 208963.PA14_22960 152
208963.PA14_00140 208963.PA14_23060 164
208963.PA14_00140 208963.PA14_24640 178
208963.PA14_00140 208963.PA14_24690 220
208963.PA14_00140 208963.PA14_24700 168
208963.PA14_00140 208963.PA14_25600 184
208963.PA14_00140 208963.PA14_26230 153
208963.PA14_00140 208963.PA14_26770 167
208963.PA14_00140 208963.PA14_27350 155
208963.PA14_00140 208963.PA14_27850 356
208963.PA14_00140 208963.PA14_27910 178
208963.PA14_00140 208963.PA14_28070 290
208963.PA14_00140 208963.PA14_32660 167
208963.PA14_00140 208963.PA14_33580 151
208963.PA14_00140 208963.PA14_37320 196
208963.PA14_00140 208963.PA14_38290 226
208963.PA14_00140 208963.PA14_38560 167
208963.PA14_00140 208963.PA14_39070 159
208963.PA14_00140 208963.PA14_40250 172
208963.PA14_00140 208963.PA14_40470 186
208963.PA14_00140 208963.PA14_40840 184
208963.PA14_00140 208963.PA14_41060 313
208963.PA14_00140 208963.PA14_42690 155
208963.PA14_00140 208963.PA14_43510 361
208963.PA14_00140 208963.PA14_44270 150
208963.PA14_00140 208963.PA14_44680 223
208963.PA14_00140 208963.PA14_46630 155
208963.PA14_00140 208963.PA14_47870 150
208963.PA14_00140 208963.PA14_48020 194
208963.PA14_00140 208963.PA14_49060 354
208963.PA14_00140 208963.PA14_49780 152
208963.PA14_00140 208963.PA14_50840 216
208963.PA14_00140 208963.PA14_51240 158
208963.PA14_00140 208963.PA14_51310 152
208963.PA14_00140 208963.PA14_51330 229
208963.PA14_00140 208963.PA14_51670 318
208963.PA14_00140 208963.PA14_51780 155
208963.PA14_00140 208963.PA14_52190 194
208963.PA14_00140 208963.PA14_52460 151
208963.PA14_00140 208963.PA14_52530 183
208963.PA14_00140 208963.PA14_53030 201
208963.PA14_00140 208963.PA14_55130 168
208963.PA14_00140 208963.PA14_56390 152
208963.PA14_00140 208963.PA14_56900 165
208963.PA14_00140 208963.PA14_57470 176
208963.PA14_00140 208963.PA14_57670 177
208963.PA14_00140 208963.PA14_58170 154
208963.PA14_00140 208963.PA14_60040 260
208963.PA14_00140 208963.PA14_60200 156
208963.PA14_00140 208963.PA14_61460 192
208963.PA14_00140 208963.PA14_62180 257
208963.PA14_00140 208963.PA14_62450 194
208963.PA14_00140 208963.PA14_63120 155
208963.PA14_00140 208963.PA14_63350 163
208963.PA14_00140 208963.PA14_63650 155
208963.PA14_00140 208963.PA14_63680 245
208963.PA14_00140 208963.PA14_64460 153
208963.PA14_00140 208963.PA14_64750 167
208963.PA14_00140 208963.PA14_64770 183
208963.PA14_00140 208963.PA14_64790 309
208963.PA14_00140 208963.PA14_64960 168
208963.PA14_00140 208963.PA14_65400 222
208963.PA14_00140 208963.PA14_65500 318
208963.PA14_00140 208963.PA14_65795 176
208963.PA14_00140 208963.PA14_66410 238
208963.PA14_00140 208963.PA14_66900 179
208963.PA14_00140 208963.PA14_66920 152
208963.PA14_00140 208963.PA14_66980 180
208963.PA14_00140 208963.PA14_67220 176
208963.PA14_00140 208963.PA14_67630 189
208963.PA14_00140 208963.PA14_67780 167
208963.PA14_00140 208963.PA14_68050 185
208963.PA14_00140 208963.PA14_69130 235
208963.PA14_00140 208963.PA14_69300 152
208963.PA14_00140 208963.PA14_69420 243
208963.PA14_00140 208963.PA14_69540 208
208963.PA14_00140 208963.PA14_69690 152
208963.PA14_00140 208963.PA14_70190 303
208963.PA14_00140 208963.PA14_70440 178
208963.PA14_00140 208963.PA14_71700 216
208963.PA14_00140 208963.PA14_73420 151
208963.PA14_00150 208963.PA14_00160 426
208963.PA14_00150 208963.PA14_00170 291
208963.PA14_00150 208963.PA14_00180 269
208963.PA14_00150 208963.PA14_00190 269
208963.PA14_00150 208963.PA14_00200 235
208963.PA14_00150 208963.PA14_00210 203
208963.PA14_00150 208963.PA14_00230 174
208963.PA14_00150 208963.PA14_00240 167
208963.PA14_00160 208963.PA14_00050 169
208963.PA14_00160 208963.PA14_00150 426
208963.PA14_00160 208963.PA14_00170 746
208963.PA14_00160 208963.PA14_00180 693
208963.PA14_00160 208963.PA14_00190 684
208963.PA14_00160 208963.PA14_00200 604
208963.PA14_00160 208963.PA14_00210 397
208963.PA14_00160 208963.PA14_00230 325
208963.PA14_00160 208963.PA14_00240 249
208963.PA14_00160 208963.PA14_00875 173
208963.PA14_00160 208963.PA14_00890 172
208963.PA14_00160 208963.PA14_01100 168
208963.PA14_00160 208963.PA14_01340 223
208963.PA14_00160 208963.PA14_01350 217
208963.PA14_00160 208963.PA14_03080 168
208963.PA14_00160 208963.PA14_03090 172
208963.PA14_00160 208963.PA14_04020 281
208963.PA14_00160 208963.PA14_04190 168
208963.PA14_00160 208963.PA14_04580 154
208963.PA14_00160 208963.PA14_04900 154
208963.PA14_00160 208963.PA14_05220 172
208963.PA14_00160 208963.PA14_05560 172
208963.PA14_00160 208963.PA14_05650 408
208963.PA14_00160 208963.PA14_05950 172
208963.PA14_00160 208963.PA14_06000 168
208963.PA14_00160 208963.PA14_06080 179
208963.PA14_00160 208963.PA14_06250 168
208963.PA14_00160 208963.PA14_06300 168
208963.PA14_00160 208963.PA14_07620 161
208963.PA14_00160 208963.PA14_07700 174
208963.PA14_00160 208963.PA14_08270 172
208963.PA14_00160 208963.PA14_08360 204
208963.PA14_00160 208963.PA14_08430 172
208963.PA14_00160 208963.PA14_08780 175
208963.PA14_00160 208963.PA14_08810 172
208963.PA14_00160 208963.PA14_08820 256
208963.PA14_00160 208963.PA14_08850 172
208963.PA14_00160 208963.PA14_08860 169
208963.PA14_00160 208963.PA14_08990 172
208963.PA14_00160 208963.PA14_09030 172
208963.PA14_00160 208963.PA14_09115 172
208963.PA14_00160 208963.PA14_09150 168
208963.PA14_00160 208963.PA14_09990 168
208963.PA14_00160 208963.PA14_10740 168
208963.PA14_00160 208963.PA14_11080 154
208963.PA14_00160 208963.PA14_11750 168
208963.PA14_00160 208963.PA14_12450 157
208963.PA14_00160 208963.PA14_12530 151
208963.PA14_00160 208963.PA14_12560 358
208963.PA14_00160 208963.PA14_12590 171
208963.PA14_00160 208963.PA14_12610 172
208963.PA14_00160 208963.PA14_12630 170
208963.PA14_00160 208963.PA14_12760 172
208963.PA14_00160 208963.PA14_12770 170
208963.PA14_00160 208963.PA14_14040 172
208963.PA14_00160 208963.PA14_14320 272
208963.PA14_00160 208963.PA14_14780 190
208963.PA14_00160 208963.PA14_14810 166
208963.PA14_00160 208963.PA14_14890 172
208963.PA14_00160 208963.PA14_14930 184
208963.PA14_00160 208963.PA14_15260 168
208963.PA14_00160 208963.PA14_15310 172
208963.PA14_00160 208963.PA14_15980 204
208963.PA14_00160 208963.PA14_16190 171
208963.PA14_00160 208963.PA14_16320 173
208963.PA14_00160 208963.PA14_16530 170
208963.PA14_00160 208963.PA14_16980 154
208963.PA14_00160 208963.PA14_17320 261
208963.PA14_00160 208963.PA14_18500 171
208963.PA14_00160 208963.PA14_19210 154
208963.PA14_00160 208963.PA14_19290 172
208963.PA14_00160 208963.PA14_19360 174
208963.PA14_00160 208963.PA14_20491 195
208963.PA14_00160 208963.PA14_20570 168
208963.PA14_00160 208963.PA14_20700 205
208963.PA14_00160 208963.PA14_20720 162
208963.PA14_00160 208963.PA14_21230 168
208963.PA14_00160 208963.PA14_21400 170
208963.PA14_00160 208963.PA14_21520 304
208963.PA14_00160 208963.PA14_21530 168
208963.PA14_00160 208963.PA14_21730 160
208963.PA14_00160 208963.PA14_21820 173
208963.PA14_00160 208963.PA14_21870 172
208963.PA14_00160 208963.PA14_22050 262
208963.PA14_00160 208963.PA14_22450 170
208963.PA14_00160 208963.PA14_22620 172
208963.PA14_00160 208963.PA14_22690 163
208963.PA14_00160 208963.PA14_22700 154
208963.PA14_00160 208963.PA14_22960 320
208963.PA14_00160 208963.PA14_23260 169
208963.PA14_00160 208963.PA14_23330 244
208963.PA14_00160 208963.PA14_23420 164
208963.PA14_00160 208963.PA14_24230 174
208963.PA14_00160 208963.PA14_24380 154
208963.PA14_00160 208963.PA14_24440 451
208963.PA14_00160 208963.PA14_24690 175
208963.PA14_00160 208963.PA14_24850 173
208963.PA14_00160 208963.PA14_25220 156
208963.PA14_00160 208963.PA14_25790 315
208963.PA14_00160 208963.PA14_26310 304
208963.PA14_00160 208963.PA14_27110 158
208963.PA14_00160 208963.PA14_27210 172
208963.PA14_00160 208963.PA14_27370 172
208963.PA14_00160 208963.PA14_28100 171
208963.PA14_00160 208963.PA14_28320 155
208963.PA14_00160 208963.PA14_28895 173
208963.PA14_00160 208963.PA14_28920 168
208963.PA14_00160 208963.PA14_29120 171
208963.PA14_00160 208963.PA14_29280 173
208963.PA14_00160 208963.PA14_29720 227
208963.PA14_00160 208963.PA14_29830 205
208963.PA14_00160 208963.PA14_30070 158
208963.PA14_00160 208963.PA14_30080 455
208963.PA14_00160 208963.PA14_30090 168
208963.PA14_00160 208963.PA14_30230 168
208963.PA14_00160 208963.PA14_30330 182
208963.PA14_00160 208963.PA14_30360 249
208963.PA14_00160 208963.PA14_30950 204
208963.PA14_00160 208963.PA14_31130 154
208963.PA14_00160 208963.PA14_31730 172
208963.PA14_00160 208963.PA14_32300 310
208963.PA14_00160 208963.PA14_32350 168
208963.PA14_00160 208963.PA14_32600 173
208963.PA14_00160 208963.PA14_32610 541
208963.PA14_00160 208963.PA14_32880 325
208963.PA14_00160 208963.PA14_33420 206
208963.PA14_00160 208963.PA14_33450 170
208963.PA14_00160 208963.PA14_33990 168
208963.PA14_00160 208963.PA14_34270 280
208963.PA14_00160 208963.PA14_34600 165
208963.PA14_00160 208963.PA14_34690 176
208963.PA14_00160 208963.PA14_34700 345
208963.PA14_00160 208963.PA14_35230 161
208963.PA14_00160 208963.PA14_35330 263
208963.PA14_00160 208963.PA14_35570 172
208963.PA14_00160 208963.PA14_35830 171
208963.PA14_00160 208963.PA14_36650 172
208963.PA14_00160 208963.PA14_36810 168
208963.PA14_00160 208963.PA14_37000 172
208963.PA14_00160 208963.PA14_37030 164
208963.PA14_00160 208963.PA14_37040 168
208963.PA14_00160 208963.PA14_37710 256
208963.PA14_00160 208963.PA14_38610 286
208963.PA14_00160 208963.PA14_38710 152
208963.PA14_00160 208963.PA14_39410 174
208963.PA14_00160 208963.PA14_40120 263
208963.PA14_00160 208963.PA14_40130 168
208963.PA14_00160 208963.PA14_40370 365
208963.PA14_00160 208963.PA14_40390 263
208963.PA14_00160 208963.PA14_40410 162
208963.PA14_00160 208963.PA14_40450 193
208963.PA14_00160 208963.PA14_40470 163
208963.PA14_00160 208963.PA14_40960 161
208963.PA14_00160 208963.PA14_41350 169
208963.PA14_00160 208963.PA14_41390 170
208963.PA14_00160 208963.PA14_41520 187
208963.PA14_00160 208963.PA14_41910 173
208963.PA14_00160 208963.PA14_42440 172
208963.PA14_00160 208963.PA14_42450 380
208963.PA14_00160 208963.PA14_42480 166
208963.PA14_00160 208963.PA14_42860 303
208963.PA14_00160 208963.PA14_42880 173
208963.PA14_00160 208963.PA14_42890 172
208963.PA14_00160 208963.PA14_42980 168
208963.PA14_00160 208963.PA14_43350 170
208963.PA14_00160 208963.PA14_43850 326
208963.PA14_00160 208963.PA14_44090 154
208963.PA14_00160 208963.PA14_44390 230
208963.PA14_00160 208963.PA14_44430 603
208963.PA14_00160 208963.PA14_44580 194
208963.PA14_00160 208963.PA14_45050 168
208963.PA14_00160 208963.PA14_45300 173
208963.PA14_00160 208963.PA14_45980 168
208963.PA14_00160 208963.PA14_46230 168
208963.PA14_00160 208963.PA14_46440 168
208963.PA14_00160 208963.PA14_46750 171
208963.PA14_00160 208963.PA14_47300 170
208963.PA14_00160 208963.PA14_47540 178
208963.PA14_00160 208963.PA14_48140 171
208963.PA14_00160 208963.PA14_48930 171
208963.PA14_00160 208963.PA14_49870 170
208963.PA14_00160 208963.PA14_50070 306
208963.PA14_00160 208963.PA14_50510 157
208963.PA14_00160 208963.PA14_50590 326
208963.PA14_00160 208963.PA14_50650 168
208963.PA14_00160 208963.PA14_50850 213
208963.PA14_00160 208963.PA14_50890 156
208963.PA14_00160 208963.PA14_51280 158
208963.PA14_00160 208963.PA14_51450 189
208963.PA14_00160 208963.PA14_51930 173
208963.PA14_00160 208963.PA14_52000 186
208963.PA14_00160 208963.PA14_52060 211
208963.PA14_00160 208963.PA14_52080 173
208963.PA14_00160 208963.PA14_52230 226
208963.PA14_00160 208963.PA14_53900 168
208963.PA14_00160 208963.PA14_54390 170
208963.PA14_00160 208963.PA14_55230 189
208963.PA14_00160 208963.PA14_55240 153
208963.PA14_00160 208963.PA14_55320 473
208963.PA14_00160 208963.PA14_55330 294
208963.PA14_00160 208963.PA14_55340 183
208963.PA14_00160 208963.PA14_55360 332
208963.PA14_00160 208963.PA14_55380 345
208963.PA14_00160 208963.PA14_55400 507
208963.PA14_00160 208963.PA14_55410 229
208963.PA14_00160 208963.PA14_55540 155
208963.PA14_00160 208963.PA14_55560 323
208963.PA14_00160 208963.PA14_55580 214
208963.PA14_00160 208963.PA14_55590 246
208963.PA14_00160 208963.PA14_55600 206
208963.PA14_00160 208963.PA14_55790 208
208963.PA14_00160 208963.PA14_55850 454
208963.PA14_00160 208963.PA14_55900 177
208963.PA14_00160 208963.PA14_56130 289
208963.PA14_00160 208963.PA14_56240 168
208963.PA14_00160 208963.PA14_57760 170
208963.PA14_00160 208963.PA14_57890 172
208963.PA14_00160 208963.PA14_58810 273
208963.PA14_00160 208963.PA14_58830 174
208963.PA14_00160 208963.PA14_59210 168
208963.PA14_00160 208963.PA14_59720 155
208963.PA14_00160 208963.PA14_59760 167
208963.PA14_00160 208963.PA14_59780 203
208963.PA14_00160 208963.PA14_59800 206
208963.PA14_00160 208963.PA14_59840 171
208963.PA14_00160 208963.PA14_60190 168
208963.PA14_00160 208963.PA14_60240 489
208963.PA14_00160 208963.PA14_60500 173
208963.PA14_00160 208963.PA14_60730 158
208963.PA14_00160 208963.PA14_60810 305
208963.PA14_00160 208963.PA14_60860 175
208963.PA14_00160 208963.PA14_61020 168
208963.PA14_00160 208963.PA14_61040 168
208963.PA14_00160 208963.PA14_61180 171
208963.PA14_00160 208963.PA14_61210 206
208963.PA14_00160 208963.PA14_61700 152
208963.PA14_00160 208963.PA14_61710 186
208963.PA14_00160 208963.PA14_61720 185
208963.PA14_00160 208963.PA14_61740 222
208963.PA14_00160 208963.PA14_61750 235
208963.PA14_00160 208963.PA14_61770 187
208963.PA14_00160 208963.PA14_61780 152
208963.PA14_00160 208963.PA14_61880 174
208963.PA14_00160 208963.PA14_61990 171
208963.PA14_00160 208963.PA14_62110 168
208963.PA14_00160 208963.PA14_62360 153
208963.PA14_00160 208963.PA14_62530 317
208963.PA14_00160 208963.PA14_62560 161
208963.PA14_00160 208963.PA14_62650 171
208963.PA14_00160 208963.PA14_62720 172
208963.PA14_00160 208963.PA14_62860 170
208963.PA14_00160 208963.PA14_62960 263
208963.PA14_00160 208963.PA14_62970 190
208963.PA14_00160 208963.PA14_63070 287
208963.PA14_00160 208963.PA14_63680 154
208963.PA14_00160 208963.PA14_64170 171
208963.PA14_00160 208963.PA14_64320 168
208963.PA14_00160 208963.PA14_64335 194
208963.PA14_00160 208963.PA14_64450 190
208963.PA14_00160 208963.PA14_64490 188
208963.PA14_00160 208963.PA14_64530 171
208963.PA14_00160 208963.PA14_64540 168
208963.PA14_00160 208963.PA14_64550 182
208963.PA14_00160 208963.PA14_64650 166
208963.PA14_00160 208963.PA14_64710 199
208963.PA14_00160 208963.PA14_65190 170
208963.PA14_00160 208963.PA14_65605 169
208963.PA14_00160 208963.PA14_65660 169
208963.PA14_00160 208963.PA14_66140 322
208963.PA14_00160 208963.PA14_66150 181
208963.PA14_00160 208963.PA14_66190 173
208963.PA14_00160 208963.PA14_66690 195
208963.PA14_00160 208963.PA14_67490 172
208963.PA14_00160 208963.PA14_67640 155
208963.PA14_00160 208963.PA14_67900 154
208963.PA14_00160 208963.PA14_68000 245
208963.PA14_00160 208963.PA14_68700 295
208963.PA14_00160 208963.PA14_68710 172
208963.PA14_00160 208963.PA14_69100 162
208963.PA14_00160 208963.PA14_69200 173
208963.PA14_00160 208963.PA14_69380 173
208963.PA14_00160 208963.PA14_69540 150
208963.PA14_00160 208963.PA14_69640 274
208963.PA14_00160 208963.PA14_70240 169
208963.PA14_00160 208963.PA14_70420 172
208963.PA14_00160 208963.PA14_70440 172
208963.PA14_00160 208963.PA14_70480 229
208963.PA14_00160 208963.PA14_70570 226
208963.PA14_00160 208963.PA14_70710 211
208963.PA14_00160 208963.PA14_71690 168
208963.PA14_00160 208963.PA14_71890 218
208963.PA14_00160 208963.PA14_72260 168
208963.PA14_00160 208963.PA14_72320 177
208963.PA14_00160 208963.PA14_72390 287
208963.PA14_00160 208963.PA14_72450 173
208963.PA14_00160 208963.PA14_72620 280
208963.PA14_00170 208963.PA14_00020 163
208963.PA14_00170 208963.PA14_00090 221
208963.PA14_00170 208963.PA14_00100 218
208963.PA14_00170 208963.PA14_00140 150
208963.PA14_00170 208963.PA14_00150 291
208963.PA14_00170 208963.PA14_00160 746
208963.PA14_00170 208963.PA14_00180 885
208963.PA14_00170 208963.PA14_00190 885
208963.PA14_00170 208963.PA14_00200 811
208963.PA14_00170 208963.PA14_00210 712
208963.PA14_00170 208963.PA14_00230 647
208963.PA14_00170 208963.PA14_00240 627
208963.PA14_00170 208963.PA14_00280 400
208963.PA14_00170 208963.PA14_00290 402
208963.PA14_00170 208963.PA14_00470 150
208963.PA14_00170 208963.PA14_00890 172
208963.PA14_00170 208963.PA14_01680 168
208963.PA14_00170 208963.PA14_02130 263
208963.PA14_00170 208963.PA14_02140 244
208963.PA14_00170 208963.PA14_02830 220
208963.PA14_00170 208963.PA14_04110 375
208963.PA14_00170 208963.PA14_04190 164
208963.PA14_00170 208963.PA14_04380 195
208963.PA14_00170 208963.PA14_05000 185
208963.PA14_00170 208963.PA14_05050 281
208963.PA14_00170 208963.PA14_05230 230
208963.PA14_00170 208963.PA14_07190 159
208963.PA14_00170 208963.PA14_07520 230
208963.PA14_00170 208963.PA14_07530 250
208963.PA14_00170 208963.PA14_07570 228
208963.PA14_00170 208963.PA14_07820 211
208963.PA14_00170 208963.PA14_08340 196
208963.PA14_00170 208963.PA14_08520 270
208963.PA14_00170 208963.PA14_08630 157
208963.PA14_00170 208963.PA14_08710 163
208963.PA14_00170 208963.PA14_09690 301
208963.PA14_00170 208963.PA14_10290 243
208963.PA14_00170 208963.PA14_11250 686
208963.PA14_00170 208963.PA14_11260 686
208963.PA14_00170 208963.PA14_11470 272
208963.PA14_00170 208963.PA14_11550 424
208963.PA14_00170 208963.PA14_11830 243
208963.PA14_00170 208963.PA14_12010 274
208963.PA14_00170 208963.PA14_12020 224
208963.PA14_00170 208963.PA14_12030 276
208963.PA14_00170 208963.PA14_12230 259
208963.PA14_00170 208963.PA14_12390 181
208963.PA14_00170 208963.PA14_13030 155
208963.PA14_00170 208963.PA14_13040 156
208963.PA14_00170 208963.PA14_13200 174
208963.PA14_00170 208963.PA14_13620 159
208963.PA14_00170 208963.PA14_14270 184
208963.PA14_00170 208963.PA14_14360 268
208963.PA14_00170 208963.PA14_14630 293
208963.PA14_00170 208963.PA14_14650 348
208963.PA14_00170 208963.PA14_14890 394
208963.PA14_00170 208963.PA14_15260 164
208963.PA14_00170 208963.PA14_15310 243
208963.PA14_00170 208963.PA14_15460 169
208963.PA14_00170 208963.PA14_15960 160
208963.PA14_00170 208963.PA14_16030 218
208963.PA14_00170 208963.PA14_16150 689
208963.PA14_00170 208963.PA14_17010 331
208963.PA14_00170 208963.PA14_17080 219
208963.PA14_00170 208963.PA14_17140 193
208963.PA14_00170 208963.PA14_17170 228
208963.PA14_00170 208963.PA14_17230 264
208963.PA14_00170 208963.PA14_17320 192
208963.PA14_00170 208963.PA14_17340 272
208963.PA14_00170 208963.PA14_17420 459
208963.PA14_00170 208963.PA14_17480 196
208963.PA14_00170 208963.PA14_17520 444
208963.PA14_00170 208963.PA14_18350 367
208963.PA14_00170 208963.PA14_18830 220
208963.PA14_00170 208963.PA14_18850 168
208963.PA14_00170 208963.PA14_18900 174
208963.PA14_00170 208963.PA14_19050 192
208963.PA14_00170 208963.PA14_21530 224
208963.PA14_00170 208963.PA14_22690 899
208963.PA14_00170 208963.PA14_23320 189
208963.PA14_00170 208963.PA14_23640 216
208963.PA14_00170 208963.PA14_23930 230
208963.PA14_00170 208963.PA14_23970 232
208963.PA14_00170 208963.PA14_24220 152
208963.PA14_00170 208963.PA14_25000 222
208963.PA14_00170 208963.PA14_25110 315
208963.PA14_00170 208963.PA14_25390 168
208963.PA14_00170 208963.PA14_25740 219
208963.PA14_00170 208963.PA14_27940 183
208963.PA14_00170 208963.PA14_27980 216
208963.PA14_00170 208963.PA14_28660 264
208963.PA14_00170 208963.PA14_28670 224
208963.PA14_00170 208963.PA14_28680 272
208963.PA14_00170 208963.PA14_28690 220
208963.PA14_00170 208963.PA14_28710 238
208963.PA14_00170 208963.PA14_29300 191
208963.PA14_00170 208963.PA14_29620 265
208963.PA14_00170 208963.PA14_30110 220
208963.PA14_00170 208963.PA14_30660 177
208963.PA14_00170 208963.PA14_31100 155
208963.PA14_00170 208963.PA14_33420 235
208963.PA14_00170 208963.PA14_34150 265
208963.PA14_00170 208963.PA14_34270 253
208963.PA14_00170 208963.PA14_36000 243
208963.PA14_00170 208963.PA14_36840 276
208963.PA14_00170 208963.PA14_36880 232
208963.PA14_00170 208963.PA14_38430 169
208963.PA14_00170 208963.PA14_38570 243
208963.PA14_00170 208963.PA14_38910 194
208963.PA14_00170 208963.PA14_39360 265
208963.PA14_00170 208963.PA14_40320 232
208963.PA14_00170 208963.PA14_40470 899
208963.PA14_00170 208963.PA14_41350 213
208963.PA14_00170 208963.PA14_41520 172
208963.PA14_00170 208963.PA14_41570 171
208963.PA14_00170 208963.PA14_41840 160
208963.PA14_00170 208963.PA14_42890 172
208963.PA14_00170 208963.PA14_42970 265
208963.PA14_00170 208963.PA14_43340 221
208963.PA14_00170 208963.PA14_43350 400
208963.PA14_00170 208963.PA14_43370 322
208963.PA14_00170 208963.PA14_43380 322
208963.PA14_00170 208963.PA14_43400 360
208963.PA14_00170 208963.PA14_43940 221
208963.PA14_00170 208963.PA14_43950 221
208963.PA14_00170 208963.PA14_44050 153
208963.PA14_00170 208963.PA14_44060 152
208963.PA14_00170 208963.PA14_44460 189
208963.PA14_00170 208963.PA14_46230 164
208963.PA14_00170 208963.PA14_46990 265
208963.PA14_00170 208963.PA14_47410 297
208963.PA14_00170 208963.PA14_48700 207
208963.PA14_00170 208963.PA14_48830 265
208963.PA14_00170 208963.PA14_49470 192
208963.PA14_00170 208963.PA14_49870 299
208963.PA14_00170 208963.PA14_49930 276
208963.PA14_00170 208963.PA14_50180 265
208963.PA14_00170 208963.PA14_50220 265
208963.PA14_00170 208963.PA14_50360 172
208963.PA14_00170 208963.PA14_50430 169
208963.PA14_00170 208963.PA14_50510 170
208963.PA14_00170 208963.PA14_50850 243
208963.PA14_00170 208963.PA14_51240 153
208963.PA14_00170 208963.PA14_52060 658
208963.PA14_00170 208963.PA14_52190 498
208963.PA14_00170 208963.PA14_52400 170
208963.PA14_00170 208963.PA14_52420 278
208963.PA14_00170 208963.PA14_54400 322
208963.PA14_00170 208963.PA14_54430 151
208963.PA14_00170 208963.PA14_55450 232
208963.PA14_00170 208963.PA14_55670 216
208963.PA14_00170 208963.PA14_55690 152
208963.PA14_00170 208963.PA14_56110 196
208963.PA14_00170 208963.PA14_56300 189
208963.PA14_00170 208963.PA14_57460 178
208963.PA14_00170 208963.PA14_57720 160
208963.PA14_00170 208963.PA14_57940 589
208963.PA14_00170 208963.PA14_58450 249
208963.PA14_00170 208963.PA14_58810 151
208963.PA14_00170 208963.PA14_60260 265
208963.PA14_00170 208963.PA14_61050 384
208963.PA14_00170 208963.PA14_61650 157
208963.PA14_00170 208963.PA14_62430 293
208963.PA14_00170 208963.PA14_62450 232
208963.PA14_00170 208963.PA14_62530 579
208963.PA14_00170 208963.PA14_62540 265
208963.PA14_00170 208963.PA14_62730 389
208963.PA14_00170 208963.PA14_62830 219
208963.PA14_00170 208963.PA14_63120 160
208963.PA14_00170 208963.PA14_63530 243
208963.PA14_00170 208963.PA14_63540 243
208963.PA14_00170 208963.PA14_64180 469
208963.PA14_00170 208963.PA14_64230 183
208963.PA14_00170 208963.PA14_65190 407
208963.PA14_00170 208963.PA14_65300 469
208963.PA14_00170 208963.PA14_65310 469
208963.PA14_00170 208963.PA14_65560 301
208963.PA14_00170 208963.PA14_66400 236
208963.PA14_00170 208963.PA14_66550 205
208963.PA14_00170 208963.PA14_66700 230
208963.PA14_00170 208963.PA14_66750 238
208963.PA14_00170 208963.PA14_66790 171
208963.PA14_00170 208963.PA14_66800 163
208963.PA14_00170 208963.PA14_66900 252
208963.PA14_00170 208963.PA14_67670 469
208963.PA14_00170 208963.PA14_67680 265
208963.PA14_00170 208963.PA14_68000 151
208963.PA14_00170 208963.PA14_68250 265
208963.PA14_00170 208963.PA14_68400 248
208963.PA14_00170 208963.PA14_68710 224
208963.PA14_00170 208963.PA14_69060 168
208963.PA14_00170 208963.PA14_69450 191
208963.PA14_00170 208963.PA14_70370 155
208963.PA14_00170 208963.PA14_72320 186
208963.PA14_00170 208963.PA14_72380 243
208963.PA14_00170 208963.PA14_72390 542
208963.PA14_00170 208963.PA14_72620 253
208963.PA14_00170 208963.PA14_72720 265
208963.PA14_00170 208963.PA14_72800 169
208963.PA14_00170 208963.PA14_73300 272
208963.PA14_00170 208963.PA14_73360 248
208963.PA14_00180 208963.PA14_00090 491
208963.PA14_00180 208963.PA14_00100 491
208963.PA14_00180 208963.PA14_00150 269
208963.PA14_00180 208963.PA14_00160 693
208963.PA14_00180 208963.PA14_00170 885
208963.PA14_00180 208963.PA14_00190 947
208963.PA14_00180 208963.PA14_00200 847
208963.PA14_00180 208963.PA14_00210 736
208963.PA14_00180 208963.PA14_00230 671
208963.PA14_00180 208963.PA14_00240 683
208963.PA14_00180 208963.PA14_00280 538
208963.PA14_00180 208963.PA14_00290 365
208963.PA14_00180 208963.PA14_00560 589
208963.PA14_00180 208963.PA14_00640 159
208963.PA14_00180 208963.PA14_00780 180
208963.PA14_00180 208963.PA14_00875 566
208963.PA14_00180 208963.PA14_00890 507
208963.PA14_00180 208963.PA14_01470 280
208963.PA14_00180 208963.PA14_01510 195
208963.PA14_00180 208963.PA14_02910 281
208963.PA14_00180 208963.PA14_03020 159
208963.PA14_00180 208963.PA14_03030 320
208963.PA14_00180 208963.PA14_03610 195
208963.PA14_00180 208963.PA14_03620 228
208963.PA14_00180 208963.PA14_03730 304
208963.PA14_00180 208963.PA14_04050 174
208963.PA14_00180 208963.PA14_04310 171
208963.PA14_00180 208963.PA14_04590 297
208963.PA14_00180 208963.PA14_04630 246
208963.PA14_00180 208963.PA14_04640 163
208963.PA14_00180 208963.PA14_04760 378
208963.PA14_00180 208963.PA14_04860 407
208963.PA14_00180 208963.PA14_05000 777
208963.PA14_00180 208963.PA14_05050 459
208963.PA14_00180 208963.PA14_05150 301
208963.PA14_00180 208963.PA14_05250 209
208963.PA14_00180 208963.PA14_05260 420
208963.PA14_00180 208963.PA14_05270 304
208963.PA14_00180 208963.PA14_05280 265
208963.PA14_00180 208963.PA14_05450 276
208963.PA14_00180 208963.PA14_05560 311
208963.PA14_00180 208963.PA14_05620 186
208963.PA14_00180 208963.PA14_05740 176
208963.PA14_00180 208963.PA14_05950 311
208963.PA14_00180 208963.PA14_05960 170
208963.PA14_00180 208963.PA14_06930 276
208963.PA14_00180 208963.PA14_06990 274
208963.PA14_00180 208963.PA14_07090 492
208963.PA14_00180 208963.PA14_07520 235
208963.PA14_00180 208963.PA14_07620 310
208963.PA14_00180 208963.PA14_07730 783
208963.PA14_00180 208963.PA14_07910 562
208963.PA14_00180 208963.PA14_08430 312
208963.PA14_00180 208963.PA14_08730 480
208963.PA14_00180 208963.PA14_08740 664
208963.PA14_00180 208963.PA14_08750 173
208963.PA14_00180 208963.PA14_08760 292
208963.PA14_00180 208963.PA14_08780 304
208963.PA14_00180 208963.PA14_08810 211
208963.PA14_00180 208963.PA14_08850 596
208963.PA14_00180 208963.PA14_08860 524
208963.PA14_00180 208963.PA14_08870 615
208963.PA14_00180 208963.PA14_08880 512
208963.PA14_00180 208963.PA14_08960 239
208963.PA14_00180 208963.PA14_08970 598
208963.PA14_00180 208963.PA14_09010 645
208963.PA14_00180 208963.PA14_09020 313
208963.PA14_00180 208963.PA14_09030 730
208963.PA14_00180 208963.PA14_09040 263
208963.PA14_00180 208963.PA14_09100 307
208963.PA14_00180 208963.PA14_09115 414
208963.PA14_00180 208963.PA14_09130 177
208963.PA14_00180 208963.PA14_10770 591
208963.PA14_00180 208963.PA14_11120 693
208963.PA14_00180 208963.PA14_11380 231
208963.PA14_00180 208963.PA14_11400 473
208963.PA14_00180 208963.PA14_11410 464
208963.PA14_00180 208963.PA14_11420 432
208963.PA14_00180 208963.PA14_11430 432
208963.PA14_00180 208963.PA14_11450 243
208963.PA14_00180 208963.PA14_11460 336
208963.PA14_00180 208963.PA14_11510 237
208963.PA14_00180 208963.PA14_11730 421
208963.PA14_00180 208963.PA14_12010 170
208963.PA14_00180 208963.PA14_12070 224
208963.PA14_00180 208963.PA14_12100 289
208963.PA14_00180 208963.PA14_12200 358
208963.PA14_00180 208963.PA14_12230 167
208963.PA14_00180 208963.PA14_12310 156
208963.PA14_00180 208963.PA14_12330 274
208963.PA14_00180 208963.PA14_12390 150
208963.PA14_00180 208963.PA14_12630 176
208963.PA14_00180 208963.PA14_12760 311
208963.PA14_00180 208963.PA14_13410 299
208963.PA14_00180 208963.PA14_14040 311
208963.PA14_00180 208963.PA14_14080 192
208963.PA14_00180 208963.PA14_14110 200
208963.PA14_00180 208963.PA14_14440 244
208963.PA14_00180 208963.PA14_14470 194
208963.PA14_00180 208963.PA14_14590 173
208963.PA14_00180 208963.PA14_14600 181
208963.PA14_00180 208963.PA14_14680 393
208963.PA14_00180 208963.PA14_14690 242
208963.PA14_00180 208963.PA14_14820 198
208963.PA14_00180 208963.PA14_14830 584
208963.PA14_00180 208963.PA14_14890 411
208963.PA14_00180 208963.PA14_14930 192
208963.PA14_00180 208963.PA14_15310 612
208963.PA14_00180 208963.PA14_15340 567
208963.PA14_00180 208963.PA14_15740 262
208963.PA14_00180 208963.PA14_15860 320
208963.PA14_00180 208963.PA14_15870 180
208963.PA14_00180 208963.PA14_15990 229
208963.PA14_00180 208963.PA14_16040 253
208963.PA14_00180 208963.PA14_16050 367
208963.PA14_00180 208963.PA14_16090 463
208963.PA14_00180 208963.PA14_16250 200
208963.PA14_00180 208963.PA14_16320 366
208963.PA14_00180 208963.PA14_16350 693
208963.PA14_00180 208963.PA14_16530 167
208963.PA14_00180 208963.PA14_16700 353
208963.PA14_00180 208963.PA14_16710 226
208963.PA14_00180 208963.PA14_17050 189
208963.PA14_00180 208963.PA14_17060 199
208963.PA14_00180 208963.PA14_17140 307
208963.PA14_00180 208963.PA14_17230 468
208963.PA14_00180 208963.PA14_17260 239
208963.PA14_00180 208963.PA14_17280 160
208963.PA14_00180 208963.PA14_17290 240
208963.PA14_00180 208963.PA14_17400 372
208963.PA14_00180 208963.PA14_17440 279
208963.PA14_00180 208963.PA14_17480 615
208963.PA14_00180 208963.PA14_17490 446
208963.PA14_00180 208963.PA14_17530 304
208963.PA14_00180 208963.PA14_17930 156
208963.PA14_00180 208963.PA14_18350 447
208963.PA14_00180 208963.PA14_18700 165
208963.PA14_00180 208963.PA14_18740 177
208963.PA14_00180 208963.PA14_19050 165
208963.PA14_00180 208963.PA14_19120 200
208963.PA14_00180 208963.PA14_19290 311
208963.PA14_00180 208963.PA14_19370 159
208963.PA14_00180 208963.PA14_19660 151
208963.PA14_00180 208963.PA14_20730 235
208963.PA14_00180 208963.PA14_21400 281
208963.PA14_00180 208963.PA14_21760 172
208963.PA14_00180 208963.PA14_21790 295
208963.PA14_00180 208963.PA14_21820 366
208963.PA14_00180 208963.PA14_21880 236
208963.PA14_00180 208963.PA14_22010 357
208963.PA14_00180 208963.PA14_22020 357
208963.PA14_00180 208963.PA14_22040 153
208963.PA14_00180 208963.PA14_22380 165
208963.PA14_00180 208963.PA14_22450 391
208963.PA14_00180 208963.PA14_22690 469
208963.PA14_00180 208963.PA14_22830 173
208963.PA14_00180 208963.PA14_23090 195
208963.PA14_00180 208963.PA14_23110 275
208963.PA14_00180 208963.PA14_23250 194
208963.PA14_00180 208963.PA14_23290 222
208963.PA14_00180 208963.PA14_23330 789
208963.PA14_00180 208963.PA14_23340 236
208963.PA14_00180 208963.PA14_23430 446
208963.PA14_00180 208963.PA14_23620 235
208963.PA14_00180 208963.PA14_23640 174
208963.PA14_00180 208963.PA14_23840 177
208963.PA14_00180 208963.PA14_24220 156
208963.PA14_00180 208963.PA14_24310 154
208963.PA14_00180 208963.PA14_24510 496
208963.PA14_00180 208963.PA14_24530 504
208963.PA14_00180 208963.PA14_24600 229
208963.PA14_00180 208963.PA14_24640 211
208963.PA14_00180 208963.PA14_24710 234
208963.PA14_00180 208963.PA14_24950 156
208963.PA14_00180 208963.PA14_25020 313
208963.PA14_00180 208963.PA14_25110 527
208963.PA14_00180 208963.PA14_25610 298
208963.PA14_00180 208963.PA14_25640 307
208963.PA14_00180 208963.PA14_26570 693
208963.PA14_00180 208963.PA14_26890 414
208963.PA14_00180 208963.PA14_27280 235
208963.PA14_00180 208963.PA14_27370 311
208963.PA14_00180 208963.PA14_27470 229
208963.PA14_00180 208963.PA14_27480 469
208963.PA14_00180 208963.PA14_27980 277
208963.PA14_00180 208963.PA14_28290 188
208963.PA14_00180 208963.PA14_28590 189
208963.PA14_00180 208963.PA14_28670 247
208963.PA14_00180 208963.PA14_28710 175
208963.PA14_00180 208963.PA14_28895 390
208963.PA14_00180 208963.PA14_29040 404
208963.PA14_00180 208963.PA14_30150 274
208963.PA14_00180 208963.PA14_30240 170
208963.PA14_00180 208963.PA14_30290 161
208963.PA14_00180 208963.PA14_30370 177
208963.PA14_00180 208963.PA14_30650 912
208963.PA14_00180 208963.PA14_30660 322
208963.PA14_00180 208963.PA14_32300 376
208963.PA14_00180 208963.PA14_32610 154
208963.PA14_00180 208963.PA14_32700 199
208963.PA14_00180 208963.PA14_34270 234
208963.PA14_00180 208963.PA14_34930 368
208963.PA14_00180 208963.PA14_35020 195
208963.PA14_00180 208963.PA14_35050 195
208963.PA14_00180 208963.PA14_35150 176
208963.PA14_00180 208963.PA14_35240 240
208963.PA14_00180 208963.PA14_35570 169
208963.PA14_00180 208963.PA14_36330 385
208963.PA14_00180 208963.PA14_36700 179
208963.PA14_00180 208963.PA14_36910 258
208963.PA14_00180 208963.PA14_37560 159
208963.PA14_00180 208963.PA14_38060 202
208963.PA14_00180 208963.PA14_38900 747
208963.PA14_00180 208963.PA14_38910 625
208963.PA14_00180 208963.PA14_39010 161
208963.PA14_00180 208963.PA14_39130 167
208963.PA14_00180 208963.PA14_39610 176
208963.PA14_00180 208963.PA14_40470 469
208963.PA14_00180 208963.PA14_40540 152
208963.PA14_00180 208963.PA14_40730 410
208963.PA14_00180 208963.PA14_41050 165
208963.PA14_00180 208963.PA14_41350 392
208963.PA14_00180 208963.PA14_41360 232
208963.PA14_00180 208963.PA14_41390 234
208963.PA14_00180 208963.PA14_41520 585
208963.PA14_00180 208963.PA14_42010 276
208963.PA14_00180 208963.PA14_42180 276
208963.PA14_00180 208963.PA14_42390 224
208963.PA14_00180 208963.PA14_42690 152
208963.PA14_00180 208963.PA14_42760 307
208963.PA14_00180 208963.PA14_42880 566
208963.PA14_00180 208963.PA14_42890 507
208963.PA14_00180 208963.PA14_43640 164
208963.PA14_00180 208963.PA14_43850 169
208963.PA14_00180 208963.PA14_44180 169
208963.PA14_00180 208963.PA14_44680 221
208963.PA14_00180 208963.PA14_45630 361
208963.PA14_00180 208963.PA14_45800 235
208963.PA14_00180 208963.PA14_45960 235
208963.PA14_00180 208963.PA14_45970 171
208963.PA14_00180 208963.PA14_46010 167
208963.PA14_00180 208963.PA14_46240 228
208963.PA14_00180 208963.PA14_46300 168
208963.PA14_00180 208963.PA14_47310 223
208963.PA14_00180 208963.PA14_47460 504
208963.PA14_00180 208963.PA14_48060 200
208963.PA14_00180 208963.PA14_48780 168
208963.PA14_00180 208963.PA14_48870 220
208963.PA14_00180 208963.PA14_49870 404
208963.PA14_00180 208963.PA14_50130 224
208963.PA14_00180 208963.PA14_50590 169
208963.PA14_00180 208963.PA14_51110 159
208963.PA14_00180 208963.PA14_51240 244
208963.PA14_00180 208963.PA14_51300 208
208963.PA14_00180 208963.PA14_51820 505
208963.PA14_00180 208963.PA14_51900 236
208963.PA14_00180 208963.PA14_52040 314
208963.PA14_00180 208963.PA14_52050 495
208963.PA14_00180 208963.PA14_52160 304
208963.PA14_00180 208963.PA14_52190 356
208963.PA14_00180 208963.PA14_52260 591
208963.PA14_00180 208963.PA14_52270 365
208963.PA14_00180 208963.PA14_52350 179
208963.PA14_00180 208963.PA14_52420 152
208963.PA14_00180 208963.PA14_52570 689
208963.PA14_00180 208963.PA14_52600 274
208963.PA14_00180 208963.PA14_53510 318
208963.PA14_00180 208963.PA14_54320 225
208963.PA14_00180 208963.PA14_54330 373
208963.PA14_00180 208963.PA14_54400 152
208963.PA14_00180 208963.PA14_54430 178
208963.PA14_00180 208963.PA14_55180 163
208963.PA14_00180 208963.PA14_55570 200
208963.PA14_00180 208963.PA14_55670 258
208963.PA14_00180 208963.PA14_56050 179
208963.PA14_00180 208963.PA14_56900 276
208963.PA14_00180 208963.PA14_57010 416
208963.PA14_00180 208963.PA14_57080 432
208963.PA14_00180 208963.PA14_57410 238
208963.PA14_00180 208963.PA14_57520 183
208963.PA14_00180 208963.PA14_57580 172
208963.PA14_00180 208963.PA14_57590 194
208963.PA14_00180 208963.PA14_57670 242
208963.PA14_00180 208963.PA14_57680 196
208963.PA14_00180 208963.PA14_57800 317
208963.PA14_00180 208963.PA14_57940 195
208963.PA14_00180 208963.PA14_57950 215
208963.PA14_00180 208963.PA14_57970 239
208963.PA14_00180 208963.PA14_58110 329
208963.PA14_00180 208963.PA14_58760 160
208963.PA14_00180 208963.PA14_58770 171
208963.PA14_00180 208963.PA14_58870 297
208963.PA14_00180 208963.PA14_59180 288
208963.PA14_00180 208963.PA14_59960 154
208963.PA14_00180 208963.PA14_60050 192
208963.PA14_00180 208963.PA14_60200 202
208963.PA14_00180 208963.PA14_60230 205
208963.PA14_00180 208963.PA14_60270 156
208963.PA14_00180 208963.PA14_60360 230
208963.PA14_00180 208963.PA14_60370 211
208963.PA14_00180 208963.PA14_60380 443
208963.PA14_00180 208963.PA14_60470 205
208963.PA14_00180 208963.PA14_60500 366
208963.PA14_00180 208963.PA14_60670 588
208963.PA14_00180 208963.PA14_60800 167
208963.PA14_00180 208963.PA14_61050 291
208963.PA14_00180 208963.PA14_61090 520
208963.PA14_00180 208963.PA14_61220 912
208963.PA14_00180 208963.PA14_61290 195
208963.PA14_00180 208963.PA14_61470 165
208963.PA14_00180 208963.PA14_61590 232
208963.PA14_00180 208963.PA14_61740 295
208963.PA14_00180 208963.PA14_61750 282
208963.PA14_00180 208963.PA14_61770 192
208963.PA14_00180 208963.PA14_61820 192
208963.PA14_00180 208963.PA14_62130 367
208963.PA14_00180 208963.PA14_62450 220
208963.PA14_00180 208963.PA14_62530 488
208963.PA14_00180 208963.PA14_62560 386
208963.PA14_00180 208963.PA14_62620 217
208963.PA14_00180 208963.PA14_62730 427
208963.PA14_00180 208963.PA14_62760 209
208963.PA14_00180 208963.PA14_62780 539
208963.PA14_00180 208963.PA14_62830 297
208963.PA14_00180 208963.PA14_62870 874
208963.PA14_00180 208963.PA14_62910 360
208963.PA14_00180 208963.PA14_62930 376
208963.PA14_00180 208963.PA14_62990 196
208963.PA14_00180 208963.PA14_63010 389
208963.PA14_00180 208963.PA14_63200 183
208963.PA14_00180 208963.PA14_63300 167
208963.PA14_00180 208963.PA14_63450 192
208963.PA14_00180 208963.PA14_63530 360
208963.PA14_00180 208963.PA14_63540 360
208963.PA14_00180 208963.PA14_63800 171
208963.PA14_00180 208963.PA14_64090 320
208963.PA14_00180 208963.PA14_64180 179
208963.PA14_00180 208963.PA14_64200 432
208963.PA14_00180 208963.PA14_64230 391
208963.PA14_00180 208963.PA14_64490 192
208963.PA14_00180 208963.PA14_64620 289
208963.PA14_00180 208963.PA14_64960 276
208963.PA14_00180 208963.PA14_65190 405
208963.PA14_00180 208963.PA14_65200 518
208963.PA14_00180 208963.PA14_65310 235
208963.PA14_00180 208963.PA14_65320 151
208963.PA14_00180 208963.PA14_65420 590
208963.PA14_00180 208963.PA14_65750 156
208963.PA14_00180 208963.PA14_66190 374
208963.PA14_00180 208963.PA14_66400 228
208963.PA14_00180 208963.PA14_66670 221
208963.PA14_00180 208963.PA14_66720 562
208963.PA14_00180 208963.PA14_66750 167
208963.PA14_00180 208963.PA14_66950 264
208963.PA14_00180 208963.PA14_67710 216
208963.PA14_00180 208963.PA14_67820 252
208963.PA14_00180 208963.PA14_68370 455
208963.PA14_00180 208963.PA14_68400 257
208963.PA14_00180 208963.PA14_68440 185
208963.PA14_00180 208963.PA14_68610 228
208963.PA14_00180 208963.PA14_68680 491
208963.PA14_00180 208963.PA14_68700 200
208963.PA14_00180 208963.PA14_68710 292
208963.PA14_00180 208963.PA14_68770 208
208963.PA14_00180 208963.PA14_69220 234
208963.PA14_00180 208963.PA14_69340 167
208963.PA14_00180 208963.PA14_69380 366
208963.PA14_00180 208963.PA14_69690 240
208963.PA14_00180 208963.PA14_69710 239
208963.PA14_00180 208963.PA14_70040 228
208963.PA14_00180 208963.PA14_70080 234
208963.PA14_00180 208963.PA14_70240 562
208963.PA14_00180 208963.PA14_70290 155
208963.PA14_00180 208963.PA14_70370 226
208963.PA14_00180 208963.PA14_70420 257
208963.PA14_00180 208963.PA14_70430 522
208963.PA14_00180 208963.PA14_70440 594
208963.PA14_00180 208963.PA14_70450 409
208963.PA14_00180 208963.PA14_70750 178
208963.PA14_00180 208963.PA14_71100 191
208963.PA14_00180 208963.PA14_71420 181
208963.PA14_00180 208963.PA14_71630 176
208963.PA14_00180 208963.PA14_72390 544
208963.PA14_00180 208963.PA14_72480 348
208963.PA14_00180 208963.PA14_72620 234
208963.PA14_00180 208963.PA14_73060 180
208963.PA14_00180 208963.PA14_73070 209
208963.PA14_00180 208963.PA14_73170 383
208963.PA14_00180 208963.PA14_73250 163
208963.PA14_00180 208963.PA14_73350 180
208963.PA14_00180 208963.PA14_73370 235
208963.PA14_00180 208963.PA14_73400 227
208963.PA14_00180 208963.PA14_73410 339
208963.PA14_00190 208963.PA14_00020 283
208963.PA14_00190 208963.PA14_00050 433
208963.PA14_00190 208963.PA14_00070 274
208963.PA14_00190 208963.PA14_00090 194
208963.PA14_00190 208963.PA14_00100 194
208963.PA14_00190 208963.PA14_00150 269
208963.PA14_00190 208963.PA14_00160 684
208963.PA14_00190 208963.PA14_00170 885
208963.PA14_00190 208963.PA14_00180 947
208963.PA14_00190 208963.PA14_00200 950
208963.PA14_00190 208963.PA14_00210 746
208963.PA14_00190 208963.PA14_00230 829
208963.PA14_00190 208963.PA14_00240 758
208963.PA14_00190 208963.PA14_00280 538
208963.PA14_00190 208963.PA14_00290 538
208963.PA14_00190 208963.PA14_00875 534
208963.PA14_00190 208963.PA14_00890 499
208963.PA14_00190 208963.PA14_02050 281
208963.PA14_00190 208963.PA14_02070 229
208963.PA14_00190 208963.PA14_02510 167
208963.PA14_00190 208963.PA14_03020 204
208963.PA14_00190 208963.PA14_03030 384
208963.PA14_00190 208963.PA14_03620 228
208963.PA14_00190 208963.PA14_04480 285
208963.PA14_00190 208963.PA14_04580 956
208963.PA14_00190 208963.PA14_04610 229
208963.PA14_00190 208963.PA14_04630 246
208963.PA14_00190 208963.PA14_04670 164
208963.PA14_00190 208963.PA14_04860 267
208963.PA14_00190 208963.PA14_04900 534
208963.PA14_00190 208963.PA14_04910 321
208963.PA14_00190 208963.PA14_04930 246
208963.PA14_00190 208963.PA14_04950 198
208963.PA14_00190 208963.PA14_05070 228
208963.PA14_00190 208963.PA14_05080 234
208963.PA14_00190 208963.PA14_05160 188
208963.PA14_00190 208963.PA14_05230 200
208963.PA14_00190 208963.PA14_05250 239
208963.PA14_00190 208963.PA14_05260 343
208963.PA14_00190 208963.PA14_05270 343
208963.PA14_00190 208963.PA14_05310 380
208963.PA14_00190 208963.PA14_05450 162
208963.PA14_00190 208963.PA14_05590 483
208963.PA14_00190 208963.PA14_05620 172
208963.PA14_00190 208963.PA14_05860 400
208963.PA14_00190 208963.PA14_06990 274
208963.PA14_00190 208963.PA14_07090 534
208963.PA14_00190 208963.PA14_07130 290
208963.PA14_00190 208963.PA14_07170 450
208963.PA14_00190 208963.PA14_07190 276
208963.PA14_00190 208963.PA14_07520 367
208963.PA14_00190 208963.PA14_07530 295
208963.PA14_00190 208963.PA14_07570 394
208963.PA14_00190 208963.PA14_07590 375
208963.PA14_00190 208963.PA14_07730 548
208963.PA14_00190 208963.PA14_07760 214
208963.PA14_00190 208963.PA14_07910 637
208963.PA14_00190 208963.PA14_08560 194
208963.PA14_00190 208963.PA14_08620 328
208963.PA14_00190 208963.PA14_08680 150
208963.PA14_00190 208963.PA14_08710 237
208963.PA14_00190 208963.PA14_08730 273
208963.PA14_00190 208963.PA14_08760 182
208963.PA14_00190 208963.PA14_08780 318
208963.PA14_00190 208963.PA14_08810 174
208963.PA14_00190 208963.PA14_08830 150
208963.PA14_00190 208963.PA14_08880 194
208963.PA14_00190 208963.PA14_08900 211
208963.PA14_00190 208963.PA14_08950 162
208963.PA14_00190 208963.PA14_08960 440
208963.PA14_00190 208963.PA14_09010 204
208963.PA14_00190 208963.PA14_09050 180
208963.PA14_00190 208963.PA14_09080 176
208963.PA14_00190 208963.PA14_09100 217
208963.PA14_00190 208963.PA14_09115 386
208963.PA14_00190 208963.PA14_09130 318
208963.PA14_00190 208963.PA14_09180 228
208963.PA14_00190 208963.PA14_09200 443
208963.PA14_00190 208963.PA14_09890 152
208963.PA14_00190 208963.PA14_10420 194
208963.PA14_00190 208963.PA14_10820 224
208963.PA14_00190 208963.PA14_11030 310
208963.PA14_00190 208963.PA14_11380 232
208963.PA14_00190 208963.PA14_11400 473
208963.PA14_00190 208963.PA14_11410 468
208963.PA14_00190 208963.PA14_11420 459
208963.PA14_00190 208963.PA14_11430 425
208963.PA14_00190 208963.PA14_11470 316
208963.PA14_00190 208963.PA14_11510 206
208963.PA14_00190 208963.PA14_11690 184
208963.PA14_00190 208963.PA14_11730 400
208963.PA14_00190 208963.PA14_11860 396
208963.PA14_00190 208963.PA14_12010 308
208963.PA14_00190 208963.PA14_12070 219
208963.PA14_00190 208963.PA14_12280 319
208963.PA14_00190 208963.PA14_12350 170
208963.PA14_00190 208963.PA14_12390 522
208963.PA14_00190 208963.PA14_12540 169
208963.PA14_00190 208963.PA14_14160 164
208963.PA14_00190 208963.PA14_14510 226
208963.PA14_00190 208963.PA14_14590 332
208963.PA14_00190 208963.PA14_14600 291
208963.PA14_00190 208963.PA14_14830 682
208963.PA14_00190 208963.PA14_14890 549
208963.PA14_00190 208963.PA14_14930 352
208963.PA14_00190 208963.PA14_15790 158
208963.PA14_00190 208963.PA14_15890 899
208963.PA14_00190 208963.PA14_15960 420
208963.PA14_00190 208963.PA14_15970 342
208963.PA14_00190 208963.PA14_15980 274
208963.PA14_00190 208963.PA14_15990 733
208963.PA14_00190 208963.PA14_16000 748
208963.PA14_00190 208963.PA14_16010 400
208963.PA14_00190 208963.PA14_16090 358
208963.PA14_00190 208963.PA14_16200 239
208963.PA14_00190 208963.PA14_16220 171
208963.PA14_00190 208963.PA14_16320 318
208963.PA14_00190 208963.PA14_16510 238
208963.PA14_00190 208963.PA14_16620 307
208963.PA14_00190 208963.PA14_17050 502
208963.PA14_00190 208963.PA14_17060 346
208963.PA14_00190 208963.PA14_17070 593
208963.PA14_00190 208963.PA14_17080 301
208963.PA14_00190 208963.PA14_17100 780
208963.PA14_00190 208963.PA14_17120 186
208963.PA14_00190 208963.PA14_17130 188
208963.PA14_00190 208963.PA14_17190 424
208963.PA14_00190 208963.PA14_17210 425
208963.PA14_00190 208963.PA14_17230 307
208963.PA14_00190 208963.PA14_17260 274
208963.PA14_00190 208963.PA14_17290 400
208963.PA14_00190 208963.PA14_17310 274
208963.PA14_00190 208963.PA14_17420 207
208963.PA14_00190 208963.PA14_17450 495
208963.PA14_00190 208963.PA14_17480 178
208963.PA14_00190 208963.PA14_17500 209
208963.PA14_00190 208963.PA14_17510 198
208963.PA14_00190 208963.PA14_18250 158
208963.PA14_00190 208963.PA14_18330 377
208963.PA14_00190 208963.PA14_18340 179
208963.PA14_00190 208963.PA14_18370 267
208963.PA14_00190 208963.PA14_19050 933
208963.PA14_00190 208963.PA14_19210 192
208963.PA14_00190 208963.PA14_19640 906
208963.PA14_00190 208963.PA14_20070 197
208963.PA14_00190 208963.PA14_20810 202
208963.PA14_00190 208963.PA14_20940 190
208963.PA14_00190 208963.PA14_21880 239
208963.PA14_00190 208963.PA14_22010 401
208963.PA14_00190 208963.PA14_22020 358
208963.PA14_00190 208963.PA14_22040 207
208963.PA14_00190 208963.PA14_22510 361
208963.PA14_00190 208963.PA14_22690 512
208963.PA14_00190 208963.PA14_22830 227
208963.PA14_00190 208963.PA14_22860 194
208963.PA14_00190 208963.PA14_22890 450
208963.PA14_00190 208963.PA14_23110 194
208963.PA14_00190 208963.PA14_23250 252
208963.PA14_00190 208963.PA14_23260 355
208963.PA14_00190 208963.PA14_23320 444
208963.PA14_00190 208963.PA14_23330 329
208963.PA14_00190 208963.PA14_23470 168
208963.PA14_00190 208963.PA14_23500 154
208963.PA14_00190 208963.PA14_23510 230
208963.PA14_00190 208963.PA14_23560 182
208963.PA14_00190 208963.PA14_23770 235
208963.PA14_00190 208963.PA14_23840 632
208963.PA14_00190 208963.PA14_23930 200
208963.PA14_00190 208963.PA14_24220 150
208963.PA14_00190 208963.PA14_24665 155
208963.PA14_00190 208963.PA14_24675 155
208963.PA14_00190 208963.PA14_25110 566
208963.PA14_00190 208963.PA14_25250 262
208963.PA14_00190 208963.PA14_25640 320
208963.PA14_00190 208963.PA14_25650 244
208963.PA14_00190 208963.PA14_25670 295
208963.PA14_00190 208963.PA14_25690 176
208963.PA14_00190 208963.PA14_25740 293
208963.PA14_00190 208963.PA14_26050 229
208963.PA14_00190 208963.PA14_26730 242
208963.PA14_00190 208963.PA14_26890 191
208963.PA14_00190 208963.PA14_27210 282
208963.PA14_00190 208963.PA14_27480 459
208963.PA14_00190 208963.PA14_28590 402
208963.PA14_00190 208963.PA14_28660 294
208963.PA14_00190 208963.PA14_28670 243
208963.PA14_00190 208963.PA14_28680 372
208963.PA14_00190 208963.PA14_28690 275
208963.PA14_00190 208963.PA14_28710 319
208963.PA14_00190 208963.PA14_28810 202
208963.PA14_00190 208963.PA14_28895 333
208963.PA14_00190 208963.PA14_28960 301
208963.PA14_00190 208963.PA14_29290 400
208963.PA14_00190 208963.PA14_30150 306
208963.PA14_00190 208963.PA14_30280 198
208963.PA14_00190 208963.PA14_30290 221
208963.PA14_00190 208963.PA14_30660 371
208963.PA14_00190 208963.PA14_31100 208
208963.PA14_00190 208963.PA14_31190 224
208963.PA14_00190 208963.PA14_32130 187
208963.PA14_00190 208963.PA14_32300 305
208963.PA14_00190 208963.PA14_32600 185
208963.PA14_00190 208963.PA14_32985 361
208963.PA14_00190 208963.PA14_33000 367
208963.PA14_00190 208963.PA14_33010 931
208963.PA14_00190 208963.PA14_33040 899
208963.PA14_00190 208963.PA14_33060 179
208963.PA14_00190 208963.PA14_33110 159
208963.PA14_00190 208963.PA14_34270 234
208963.PA14_00190 208963.PA14_34340 361
208963.PA14_00190 208963.PA14_35130 151
208963.PA14_00190 208963.PA14_35190 335
208963.PA14_00190 208963.PA14_35240 159
208963.PA14_00190 208963.PA14_35570 158
208963.PA14_00190 208963.PA14_37080 224
208963.PA14_00190 208963.PA14_37870 195
208963.PA14_00190 208963.PA14_38060 202
208963.PA14_00190 208963.PA14_38160 194
208963.PA14_00190 208963.PA14_38700 200
208963.PA14_00190 208963.PA14_39480 353
208963.PA14_00190 208963.PA14_39610 150
208963.PA14_00190 208963.PA14_40310 190
208963.PA14_00190 208963.PA14_40470 512
208963.PA14_00190 208963.PA14_40540 152
208963.PA14_00190 208963.PA14_40670 906
208963.PA14_00190 208963.PA14_40730 387
208963.PA14_00190 208963.PA14_40890 203
208963.PA14_00190 208963.PA14_41050 205
208963.PA14_00190 208963.PA14_41140 195
208963.PA14_00190 208963.PA14_41190 168
208963.PA14_00190 208963.PA14_41210 493
208963.PA14_00190 208963.PA14_41220 186
208963.PA14_00190 208963.PA14_41240 151
208963.PA14_00190 208963.PA14_41250 307
208963.PA14_00190 208963.PA14_41350 976
208963.PA14_00190 208963.PA14_41380 200
208963.PA14_00190 208963.PA14_41520 488
208963.PA14_00190 208963.PA14_42730 151
208963.PA14_00190 208963.PA14_42740 151
208963.PA14_00190 208963.PA14_42760 441
208963.PA14_00190 208963.PA14_42880 534
208963.PA14_00190 208963.PA14_42890 499
208963.PA14_00190 208963.PA14_43640 249
208963.PA14_00190 208963.PA14_43680 202
208963.PA14_00190 208963.PA14_43690 176
208963.PA14_00190 208963.PA14_43940 151
208963.PA14_00190 208963.PA14_44070 365
208963.PA14_00190 208963.PA14_44500 247
208963.PA14_00190 208963.PA14_44610 442
208963.PA14_00190 208963.PA14_44680 221
208963.PA14_00190 208963.PA14_44830 179
208963.PA14_00190 208963.PA14_44950 229
208963.PA14_00190 208963.PA14_45030 152
208963.PA14_00190 208963.PA14_45440 156
208963.PA14_00190 208963.PA14_45520 208
208963.PA14_00190 208963.PA14_45630 220
208963.PA14_00190 208963.PA14_45850 301
208963.PA14_00190 208963.PA14_45970 194
208963.PA14_00190 208963.PA14_46020 156
208963.PA14_00190 208963.PA14_46490 176
208963.PA14_00190 208963.PA14_48870 316
208963.PA14_00190 208963.PA14_49030 208
208963.PA14_00190 208963.PA14_49870 580
208963.PA14_00190 208963.PA14_50430 220
208963.PA14_00190 208963.PA14_50550 191
208963.PA14_00190 208963.PA14_50630 216
208963.PA14_00190 208963.PA14_51000 468
208963.PA14_00190 208963.PA14_51240 285
208963.PA14_00190 208963.PA14_51680 220
208963.PA14_00190 208963.PA14_51710 394
208963.PA14_00190 208963.PA14_51720 443
208963.PA14_00190 208963.PA14_51740 230
208963.PA14_00190 208963.PA14_51750 442
208963.PA14_00190 208963.PA14_51780 155
208963.PA14_00190 208963.PA14_51820 579
208963.PA14_00190 208963.PA14_52050 907
208963.PA14_00190 208963.PA14_52180 170
208963.PA14_00190 208963.PA14_52600 472
208963.PA14_00190 208963.PA14_53010 154
208963.PA14_00190 208963.PA14_53180 230
208963.PA14_00190 208963.PA14_53290 198
208963.PA14_00190 208963.PA14_53430 359
208963.PA14_00190 208963.PA14_53470 172
208963.PA14_00190 208963.PA14_53510 318
208963.PA14_00190 208963.PA14_53950 365
208963.PA14_00190 208963.PA14_54170 220
208963.PA14_00190 208963.PA14_54210 186
208963.PA14_00190 208963.PA14_54330 443
208963.PA14_00190 208963.PA14_54370 787
208963.PA14_00190 208963.PA14_54590 397
208963.PA14_00190 208963.PA14_54800 170
208963.PA14_00190 208963.PA14_55170 164
208963.PA14_00190 208963.PA14_55670 258
208963.PA14_00190 208963.PA14_57210 307
208963.PA14_00190 208963.PA14_57220 319
208963.PA14_00190 208963.PA14_57260 453
208963.PA14_00190 208963.PA14_57275 185
208963.PA14_00190 208963.PA14_57330 277
208963.PA14_00190 208963.PA14_57370 328
208963.PA14_00190 208963.PA14_57410 431
208963.PA14_00190 208963.PA14_57425 335
208963.PA14_00190 208963.PA14_57470 197
208963.PA14_00190 208963.PA14_57800 349
208963.PA14_00190 208963.PA14_57880 242
208963.PA14_00190 208963.PA14_57930 346
208963.PA14_00190 208963.PA14_57940 340
208963.PA14_00190 208963.PA14_57970 384
208963.PA14_00190 208963.PA14_58050 464
208963.PA14_00190 208963.PA14_58070 464
208963.PA14_00190 208963.PA14_58170 217
208963.PA14_00190 208963.PA14_58180 276
208963.PA14_00190 208963.PA14_58190 298
208963.PA14_00190 208963.PA14_58375 175
208963.PA14_00190 208963.PA14_58440 195
208963.PA14_00190 208963.PA14_58450 206
208963.PA14_00190 208963.PA14_58870 246
208963.PA14_00190 208963.PA14_58910 208
208963.PA14_00190 208963.PA14_59180 325
208963.PA14_00190 208963.PA14_60200 198
208963.PA14_00190 208963.PA14_60210 184
208963.PA14_00190 208963.PA14_60360 240
208963.PA14_00190 208963.PA14_60370 198
208963.PA14_00190 208963.PA14_60380 394
208963.PA14_00190 208963.PA14_60390 193
208963.PA14_00190 208963.PA14_60420 559
208963.PA14_00190 208963.PA14_60445 534
208963.PA14_00190 208963.PA14_60450 440
208963.PA14_00190 208963.PA14_60460 634
208963.PA14_00190 208963.PA14_60890 931
208963.PA14_00190 208963.PA14_61050 287
208963.PA14_00190 208963.PA14_61590 229
208963.PA14_00190 208963.PA14_61770 324
208963.PA14_00190 208963.PA14_61820 289
208963.PA14_00190 208963.PA14_62530 487
208963.PA14_00190 208963.PA14_62560 155
208963.PA14_00190 208963.PA14_62570 350
208963.PA14_00190 208963.PA14_62590 301
208963.PA14_00190 208963.PA14_62720 203
208963.PA14_00190 208963.PA14_62740 200
208963.PA14_00190 208963.PA14_62760 523
208963.PA14_00190 208963.PA14_62770 748
208963.PA14_00190 208963.PA14_62900 172
208963.PA14_00190 208963.PA14_62910 384
208963.PA14_00190 208963.PA14_62930 356
208963.PA14_00190 208963.PA14_62960 248
208963.PA14_00190 208963.PA14_63010 193
208963.PA14_00190 208963.PA14_63060 538
208963.PA14_00190 208963.PA14_63310 154
208963.PA14_00190 208963.PA14_63700 218
208963.PA14_00190 208963.PA14_63800 194
208963.PA14_00190 208963.PA14_64090 384
208963.PA14_00190 208963.PA14_64100 275
208963.PA14_00190 208963.PA14_64180 152
208963.PA14_00190 208963.PA14_64200 256
208963.PA14_00190 208963.PA14_64500 157
208963.PA14_00190 208963.PA14_64870 191
208963.PA14_00190 208963.PA14_65130 178
208963.PA14_00190 208963.PA14_65170 198
208963.PA14_00190 208963.PA14_65190 206
208963.PA14_00190 208963.PA14_65200 344
208963.PA14_00190 208963.PA14_65300 312
208963.PA14_00190 208963.PA14_65310 307
208963.PA14_00190 208963.PA14_65320 409
208963.PA14_00190 208963.PA14_65380 157
208963.PA14_00190 208963.PA14_65420 519
208963.PA14_00190 208963.PA14_65605 178
208963.PA14_00190 208963.PA14_65990 360
208963.PA14_00190 208963.PA14_66060 220
208963.PA14_00190 208963.PA14_66190 300
208963.PA14_00190 208963.PA14_66260 321
208963.PA14_00190 208963.PA14_66440 200
208963.PA14_00190 208963.PA14_66480 208
208963.PA14_00190 208963.PA14_66600 273
208963.PA14_00190 208963.PA14_66610 221
208963.PA14_00190 208963.PA14_66710 152
208963.PA14_00190 208963.PA14_66720 731
208963.PA14_00190 208963.PA14_66770 375
208963.PA14_00190 208963.PA14_66790 263
208963.PA14_00190 208963.PA14_66950 199
208963.PA14_00190 208963.PA14_67100 224
208963.PA14_00190 208963.PA14_67560 268
208963.PA14_00190 208963.PA14_67810 389
208963.PA14_00190 208963.PA14_68170 160
208963.PA14_00190 208963.PA14_68400 256
208963.PA14_00190 208963.PA14_68710 182
208963.PA14_00190 208963.PA14_68780 190
208963.PA14_00190 208963.PA14_68850 367
208963.PA14_00190 208963.PA14_68860 361
208963.PA14_00190 208963.PA14_68870 899
208963.PA14_00190 208963.PA14_69000 175
208963.PA14_00190 208963.PA14_69040 300
208963.PA14_00190 208963.PA14_69190 242
208963.PA14_00190 208963.PA14_69260 201
208963.PA14_00190 208963.PA14_69450 198
208963.PA14_00190 208963.PA14_69480 152
208963.PA14_00190 208963.PA14_69500 526
208963.PA14_00190 208963.PA14_69690 307
208963.PA14_00190 208963.PA14_70190 188
208963.PA14_00190 208963.PA14_70240 590
208963.PA14_00190 208963.PA14_70430 499
208963.PA14_00190 208963.PA14_70440 615
208963.PA14_00190 208963.PA14_70450 348
208963.PA14_00190 208963.PA14_70470 170
208963.PA14_00190 208963.PA14_70480 151
208963.PA14_00190 208963.PA14_70600 267
208963.PA14_00190 208963.PA14_70930 400
208963.PA14_00190 208963.PA14_71460 931
208963.PA14_00190 208963.PA14_71620 242
208963.PA14_00190 208963.PA14_71870 205
208963.PA14_00190 208963.PA14_72390 543
208963.PA14_00190 208963.PA14_72490 303
208963.PA14_00190 208963.PA14_72540 188
208963.PA14_00190 208963.PA14_72620 234
208963.PA14_00190 208963.PA14_72810 400
208963.PA14_00190 208963.PA14_72840 154
208963.PA14_00190 208963.PA14_72870 310
208963.PA14_00190 208963.PA14_73050 375
208963.PA14_00190 208963.PA14_73070 239
208963.PA14_00190 208963.PA14_73120 151
208963.PA14_00190 208963.PA14_73230 542
208963.PA14_00190 208963.PA14_73240 483
208963.PA14_00190 208963.PA14_73250 537
208963.PA14_00190 208963.PA14_73260 517
208963.PA14_00190 208963.PA14_73280 420
208963.PA14_00190 208963.PA14_73290 219
208963.PA14_00190 208963.PA14_73330 500
208963.PA14_00190 208963.PA14_73350 508
208963.PA14_00190 208963.PA14_73370 202
208963.PA14_00190 208963.PA14_73400 333
208963.PA14_00190 208963.PA14_73410 202
208963.PA14_00200 208963.PA14_00050 257
208963.PA14_00200 208963.PA14_00100 487
208963.PA14_00200 208963.PA14_00150 235
208963.PA14_00200 208963.PA14_00160 604
208963.PA14_00200 208963.PA14_00170 811
208963.PA14_00200 208963.PA14_00180 847
208963.PA14_00200 208963.PA14_00190 950
208963.PA14_00200 208963.PA14_00210 817
208963.PA14_00200 208963.PA14_00230 727
208963.PA14_00200 208963.PA14_00240 668
208963.PA14_00200 208963.PA14_00280 512
208963.PA14_00200 208963.PA14_00290 540
208963.PA14_00200 208963.PA14_00875 408
208963.PA14_00200 208963.PA14_00890 432
208963.PA14_00200 208963.PA14_01300 168
208963.PA14_00200 208963.PA14_01500 261
208963.PA14_00200 208963.PA14_01600 487
208963.PA14_00200 208963.PA14_01800 170
208963.PA14_00200 208963.PA14_01980 229
208963.PA14_00200 208963.PA14_02260 239
208963.PA14_00200 208963.PA14_03020 206
208963.PA14_00200 208963.PA14_03030 291
208963.PA14_00200 208963.PA14_03470 173
208963.PA14_00200 208963.PA14_04860 354
208963.PA14_00200 208963.PA14_04980 272
208963.PA14_00200 208963.PA14_05050 315
208963.PA14_00200 208963.PA14_05220 156
208963.PA14_00200 208963.PA14_05260 274
208963.PA14_00200 208963.PA14_05270 274
208963.PA14_00200 208963.PA14_05280 332
208963.PA14_00200 208963.PA14_05450 162
208963.PA14_00200 208963.PA14_05560 233
208963.PA14_00200 208963.PA14_05600 205
208963.PA14_00200 208963.PA14_05740 167
208963.PA14_00200 208963.PA14_05950 233
208963.PA14_00200 208963.PA14_06310 168
208963.PA14_00200 208963.PA14_07090 463
208963.PA14_00200 208963.PA14_07190 198
208963.PA14_00200 208963.PA14_07560 232
208963.PA14_00200 208963.PA14_07570 307
208963.PA14_00200 208963.PA14_07620 221
208963.PA14_00200 208963.PA14_07710 152
208963.PA14_00200 208963.PA14_07730 235
208963.PA14_00200 208963.PA14_07910 570
208963.PA14_00200 208963.PA14_08420 349
208963.PA14_00200 208963.PA14_08470 301
208963.PA14_00200 208963.PA14_08510 202
208963.PA14_00200 208963.PA14_08680 230
208963.PA14_00200 208963.PA14_08720 252
208963.PA14_00200 208963.PA14_08750 567
208963.PA14_00200 208963.PA14_08760 417
208963.PA14_00200 208963.PA14_08780 204
208963.PA14_00200 208963.PA14_08820 236
208963.PA14_00200 208963.PA14_08830 230
208963.PA14_00200 208963.PA14_08860 216
208963.PA14_00200 208963.PA14_08920 314
208963.PA14_00200 208963.PA14_08970 266
208963.PA14_00200 208963.PA14_09010 298
208963.PA14_00200 208963.PA14_09930 162
208963.PA14_00200 208963.PA14_10120 219
208963.PA14_00200 208963.PA14_11400 393
208963.PA14_00200 208963.PA14_11410 378
208963.PA14_00200 208963.PA14_11420 378
208963.PA14_00200 208963.PA14_11430 392
208963.PA14_00200 208963.PA14_11450 189
208963.PA14_00200 208963.PA14_11470 316
208963.PA14_00200 208963.PA14_11510 205
208963.PA14_00200 208963.PA14_11845 246
208963.PA14_00200 208963.PA14_12030 197
208963.PA14_00200 208963.PA14_12090 157
208963.PA14_00200 208963.PA14_12120 294
208963.PA14_00200 208963.PA14_12200 173
208963.PA14_00200 208963.PA14_12310 397
208963.PA14_00200 208963.PA14_12350 352
208963.PA14_00200 208963.PA14_12750 169
208963.PA14_00200 208963.PA14_12760 233
208963.PA14_00200 208963.PA14_12940 258
208963.PA14_00200 208963.PA14_13260 188
208963.PA14_00200 208963.PA14_13510 160
208963.PA14_00200 208963.PA14_14510 226
208963.PA14_00200 208963.PA14_14610 231
208963.PA14_00200 208963.PA14_14680 224
208963.PA14_00200 208963.PA14_14730 212
208963.PA14_00200 208963.PA14_14740 151
208963.PA14_00200 208963.PA14_14830 500
208963.PA14_00200 208963.PA14_14880 451
208963.PA14_00200 208963.PA14_14890 468
208963.PA14_00200 208963.PA14_14960 280
208963.PA14_00200 208963.PA14_15070 341
208963.PA14_00200 208963.PA14_15460 153
208963.PA14_00200 208963.PA14_16030 234
208963.PA14_00200 208963.PA14_16450 170
208963.PA14_00200 208963.PA14_16510 225
208963.PA14_00200 208963.PA14_16660 230
208963.PA14_00200 208963.PA14_16950 235
208963.PA14_00200 208963.PA14_17050 245
208963.PA14_00200 208963.PA14_17060 270
208963.PA14_00200 208963.PA14_17080 166
208963.PA14_00200 208963.PA14_17100 202
208963.PA14_00200 208963.PA14_17130 479
208963.PA14_00200 208963.PA14_17140 360
208963.PA14_00200 208963.PA14_17260 307
208963.PA14_00200 208963.PA14_17280 191
208963.PA14_00200 208963.PA14_17420 363
208963.PA14_00200 208963.PA14_17450 504
208963.PA14_00200 208963.PA14_17480 171
208963.PA14_00200 208963.PA14_17700 160
208963.PA14_00200 208963.PA14_18120 487
208963.PA14_00200 208963.PA14_18350 440
208963.PA14_00200 208963.PA14_18610 183
208963.PA14_00200 208963.PA14_18890 364
208963.PA14_00200 208963.PA14_18950 361
208963.PA14_00200 208963.PA14_19065 319
208963.PA14_00200 208963.PA14_19140 193
208963.PA14_00200 208963.PA14_19510 159
208963.PA14_00200 208963.PA14_19630 386
208963.PA14_00200 208963.PA14_20890 436
208963.PA14_00200 208963.PA14_21030 637
208963.PA14_00200 208963.PA14_21440 159
208963.PA14_00200 208963.PA14_22020 155
208963.PA14_00200 208963.PA14_22040 203
208963.PA14_00200 208963.PA14_22550 215
208963.PA14_00200 208963.PA14_22690 468
208963.PA14_00200 208963.PA14_22830 221
208963.PA14_00200 208963.PA14_22860 224
208963.PA14_00200 208963.PA14_23110 302
208963.PA14_00200 208963.PA14_23260 275
208963.PA14_00200 208963.PA14_23330 202
208963.PA14_00200 208963.PA14_23540 256
208963.PA14_00200 208963.PA14_23800 172
208963.PA14_00200 208963.PA14_23810 191
208963.PA14_00200 208963.PA14_23840 563
208963.PA14_00200 208963.PA14_23880 348
208963.PA14_00200 208963.PA14_23950 175
208963.PA14_00200 208963.PA14_24390 170
208963.PA14_00200 208963.PA14_24490 170
208963.PA14_00200 208963.PA14_24640 167
208963.PA14_00200 208963.PA14_24690 277
208963.PA14_00200 208963.PA14_24900 188
208963.PA14_00200 208963.PA14_25020 171
208963.PA14_00200 208963.PA14_25110 537
208963.PA14_00200 208963.PA14_25210 232
208963.PA14_00200 208963.PA14_25305 361
208963.PA14_00200 208963.PA14_25320 374
208963.PA14_00200 208963.PA14_25330 375
208963.PA14_00200 208963.PA14_25350 374
208963.PA14_00200 208963.PA14_25430 609
208963.PA14_00200 208963.PA14_25450 647
208963.PA14_00200 208963.PA14_25640 279
208963.PA14_00200 208963.PA14_25710 200
208963.PA14_00200 208963.PA14_25860 159
208963.PA14_00200 208963.PA14_25920 189
208963.PA14_00200 208963.PA14_26480 189
208963.PA14_00200 208963.PA14_27210 180
208963.PA14_00200 208963.PA14_27370 233
208963.PA14_00200 208963.PA14_27400 189
208963.PA14_00200 208963.PA14_27480 447
208963.PA14_00200 208963.PA14_27770 150
208963.PA14_00200 208963.PA14_27780 150
208963.PA14_00200 208963.PA14_28590 239
208963.PA14_00200 208963.PA14_28660 175
208963.PA14_00200 208963.PA14_28680 382
208963.PA14_00200 208963.PA14_28895 196
208963.PA14_00200 208963.PA14_29110 156
208963.PA14_00200 208963.PA14_31610 167
208963.PA14_00200 208963.PA14_31630 240
208963.PA14_00200 208963.PA14_31650 162
208963.PA14_00200 208963.PA14_31780 168
208963.PA14_00200 208963.PA14_32300 196
208963.PA14_00200 208963.PA14_32970 190
208963.PA14_00200 208963.PA14_33170 163
208963.PA14_00200 208963.PA14_33840 152
208963.PA14_00200 208963.PA14_34270 184
208963.PA14_00200 208963.PA14_34690 172
208963.PA14_00200 208963.PA14_35190 368
208963.PA14_00200 208963.PA14_35380 162
208963.PA14_00200 208963.PA14_35490 225
208963.PA14_00200 208963.PA14_35500 162
208963.PA14_00200 208963.PA14_36200 259
208963.PA14_00200 208963.PA14_36350 323
208963.PA14_00200 208963.PA14_36700 152
208963.PA14_00200 208963.PA14_37710 253
208963.PA14_00200 208963.PA14_37830 212
208963.PA14_00200 208963.PA14_37910 239
208963.PA14_00200 208963.PA14_38770 340
208963.PA14_00200 208963.PA14_39130 171
208963.PA14_00200 208963.PA14_39160 179
208963.PA14_00200 208963.PA14_39280 220
208963.PA14_00200 208963.PA14_39350 174
208963.PA14_00200 208963.PA14_39480 207
208963.PA14_00200 208963.PA14_39870 159
208963.PA14_00200 208963.PA14_40470 468
208963.PA14_00200 208963.PA14_40540 152
208963.PA14_00200 208963.PA14_40730 290
208963.PA14_00200 208963.PA14_40860 166
208963.PA14_00200 208963.PA14_41230 167
208963.PA14_00200 208963.PA14_41240 806
208963.PA14_00200 208963.PA14_41250 545
208963.PA14_00200 208963.PA14_41350 235
208963.PA14_00200 208963.PA14_41520 371
208963.PA14_00200 208963.PA14_41540 160
208963.PA14_00200 208963.PA14_42460 170
208963.PA14_00200 208963.PA14_42570 386
208963.PA14_00200 208963.PA14_42760 444
208963.PA14_00200 208963.PA14_42850 386
208963.PA14_00200 208963.PA14_42880 408
208963.PA14_00200 208963.PA14_42890 432
208963.PA14_00200 208963.PA14_43180 220
208963.PA14_00200 208963.PA14_43940 151
208963.PA14_00200 208963.PA14_43970 225
208963.PA14_00200 208963.PA14_44000 162
208963.PA14_00200 208963.PA14_44030 395
208963.PA14_00200 208963.PA14_44610 455
208963.PA14_00200 208963.PA14_44630 178
208963.PA14_00200 208963.PA14_44660 171
208963.PA14_00200 208963.PA14_44680 205
208963.PA14_00200 208963.PA14_47040 352
208963.PA14_00200 208963.PA14_47080 231
208963.PA14_00200 208963.PA14_47180 194
208963.PA14_00200 208963.PA14_47190 168
208963.PA14_00200 208963.PA14_47210 194
208963.PA14_00200 208963.PA14_47270 164
208963.PA14_00200 208963.PA14_47340 159
208963.PA14_00200 208963.PA14_47360 232
208963.PA14_00200 208963.PA14_48870 434
208963.PA14_00200 208963.PA14_49040 176
208963.PA14_00200 208963.PA14_49290 167
208963.PA14_00200 208963.PA14_49380 301
208963.PA14_00200 208963.PA14_49870 418
208963.PA14_00200 208963.PA14_50100 386
208963.PA14_00200 208963.PA14_51000 475
208963.PA14_00200 208963.PA14_51280 168
208963.PA14_00200 208963.PA14_51290 165
208963.PA14_00200 208963.PA14_51800 369
208963.PA14_00200 208963.PA14_51810 386
208963.PA14_00200 208963.PA14_51820 531
208963.PA14_00200 208963.PA14_51860 159
208963.PA14_00200 208963.PA14_51960 206
208963.PA14_00200 208963.PA14_52050 454
208963.PA14_00200 208963.PA14_52180 180
208963.PA14_00200 208963.PA14_52210 156
208963.PA14_00200 208963.PA14_52350 152
208963.PA14_00200 208963.PA14_52570 180
208963.PA14_00200 208963.PA14_52600 200
208963.PA14_00200 208963.PA14_52930 259
208963.PA14_00200 208963.PA14_53430 188
208963.PA14_00200 208963.PA14_54330 255
208963.PA14_00200 208963.PA14_54350 205
208963.PA14_00200 208963.PA14_54370 227
208963.PA14_00200 208963.PA14_54450 395
208963.PA14_00200 208963.PA14_54620 487
208963.PA14_00200 208963.PA14_55670 238
208963.PA14_00200 208963.PA14_55810 155
208963.PA14_00200 208963.PA14_56050 152
208963.PA14_00200 208963.PA14_57010 161
208963.PA14_00200 208963.PA14_57040 170
208963.PA14_00200 208963.PA14_57080 272
208963.PA14_00200 208963.PA14_57180 191
208963.PA14_00200 208963.PA14_57210 274
208963.PA14_00200 208963.PA14_57220 239
208963.PA14_00200 208963.PA14_57240 265
208963.PA14_00200 208963.PA14_57260 618
208963.PA14_00200 208963.PA14_57290 239
208963.PA14_00200 208963.PA14_57360 224
208963.PA14_00200 208963.PA14_57425 368
208963.PA14_00200 208963.PA14_57450 365
208963.PA14_00200 208963.PA14_57460 232
208963.PA14_00200 208963.PA14_57800 197
208963.PA14_00200 208963.PA14_57930 325
208963.PA14_00200 208963.PA14_57970 168
208963.PA14_00200 208963.PA14_58170 198
208963.PA14_00200 208963.PA14_58180 206
208963.PA14_00200 208963.PA14_58190 269
208963.PA14_00200 208963.PA14_58375 168
208963.PA14_00200 208963.PA14_58630 344
208963.PA14_00200 208963.PA14_58990 241
208963.PA14_00200 208963.PA14_59180 327
208963.PA14_00200 208963.PA14_60330 377
208963.PA14_00200 208963.PA14_60380 440
208963.PA14_00200 208963.PA14_60390 199
208963.PA14_00200 208963.PA14_60445 318
208963.PA14_00200 208963.PA14_60450 371
208963.PA14_00200 208963.PA14_60460 161
208963.PA14_00200 208963.PA14_60800 171
208963.PA14_00200 208963.PA14_61050 150
208963.PA14_00200 208963.PA14_61590 163
208963.PA14_00200 208963.PA14_61700 394
208963.PA14_00200 208963.PA14_61720 170
208963.PA14_00200 208963.PA14_61750 161
208963.PA14_00200 208963.PA14_62360 160
208963.PA14_00200 208963.PA14_62530 475
208963.PA14_00200 208963.PA14_62620 211
208963.PA14_00200 208963.PA14_62710 560
208963.PA14_00200 208963.PA14_62730 388
208963.PA14_00200 208963.PA14_62760 200
208963.PA14_00200 208963.PA14_62910 274
208963.PA14_00200 208963.PA14_62930 274
208963.PA14_00200 208963.PA14_62970 162
208963.PA14_00200 208963.PA14_63150 150
208963.PA14_00200 208963.PA14_63850 225
208963.PA14_00200 208963.PA14_64090 291
208963.PA14_00200 208963.PA14_64100 220
208963.PA14_00200 208963.PA14_64180 151
208963.PA14_00200 208963.PA14_65130 206
208963.PA14_00200 208963.PA14_65180 192
208963.PA14_00200 208963.PA14_65320 201
208963.PA14_00200 208963.PA14_65390 468
208963.PA14_00200 208963.PA14_65420 468
208963.PA14_00200 208963.PA14_65660 260
208963.PA14_00200 208963.PA14_65990 318
208963.PA14_00200 208963.PA14_66190 196
208963.PA14_00200 208963.PA14_66260 360
208963.PA14_00200 208963.PA14_66310 280
208963.PA14_00200 208963.PA14_66550 158
208963.PA14_00200 208963.PA14_66600 190
208963.PA14_00200 208963.PA14_66610 190
208963.PA14_00200 208963.PA14_66710 258
208963.PA14_00200 208963.PA14_66720 562
208963.PA14_00200 208963.PA14_67050 161
208963.PA14_00200 208963.PA14_67100 188
208963.PA14_00200 208963.PA14_67500 271
208963.PA14_00200 208963.PA14_67560 327
208963.PA14_00200 208963.PA14_67710 184
208963.PA14_00200 208963.PA14_68400 263
208963.PA14_00200 208963.PA14_68730 228
208963.PA14_00200 208963.PA14_69000 168
208963.PA14_00200 208963.PA14_69190 713
208963.PA14_00200 208963.PA14_69200 187
208963.PA14_00200 208963.PA14_69320 352
208963.PA14_00200 208963.PA14_69340 171
208963.PA14_00200 208963.PA14_69400 232
208963.PA14_00200 208963.PA14_69500 318
208963.PA14_00200 208963.PA14_69640 153
208963.PA14_00200 208963.PA14_69670 367
208963.PA14_00200 208963.PA14_69690 367
208963.PA14_00200 208963.PA14_69840 559
208963.PA14_00200 208963.PA14_70190 181
208963.PA14_00200 208963.PA14_70240 498
208963.PA14_00200 208963.PA14_70390 162
208963.PA14_00200 208963.PA14_70430 465
208963.PA14_00200 208963.PA14_70440 719
208963.PA14_00200 208963.PA14_70450 258
208963.PA14_00200 208963.PA14_70470 180
208963.PA14_00200 208963.PA14_70770 166
208963.PA14_00200 208963.PA14_71180 276
208963.PA14_00200 208963.PA14_71220 192
208963.PA14_00200 208963.PA14_71620 191
208963.PA14_00200 208963.PA14_72180 352
208963.PA14_00200 208963.PA14_72390 541
208963.PA14_00200 208963.PA14_72620 184
208963.PA14_00200 208963.PA14_73370 160
208963.PA14_00210 208963.PA14_00150 203
208963.PA14_00210 208963.PA14_00160 397
208963.PA14_00210 208963.PA14_00170 712
208963.PA14_00210 208963.PA14_00180 736
208963.PA14_00210 208963.PA14_00190 746
208963.PA14_00210 208963.PA14_00200 817
208963.PA14_00210 208963.PA14_00230 916
208963.PA14_00210 208963.PA14_00240 885
208963.PA14_00210 208963.PA14_00280 538
208963.PA14_00210 208963.PA14_00290 491
208963.PA14_00210 208963.PA14_00710 368
208963.PA14_00210 208963.PA14_01110 207
208963.PA14_00210 208963.PA14_01140 191
208963.PA14_00210 208963.PA14_01160 207
208963.PA14_00210 208963.PA14_01360 167
208963.PA14_00210 208963.PA14_02070 390
208963.PA14_00210 208963.PA14_03220 207
208963.PA14_00210 208963.PA14_04030 168
208963.PA14_00210 208963.PA14_04180 161
208963.PA14_00210 208963.PA14_04300 371
208963.PA14_00210 208963.PA14_04610 390
208963.PA14_00210 208963.PA14_04730 211
208963.PA14_00210 208963.PA14_05110 205
208963.PA14_00210 208963.PA14_05180 313
208963.PA14_00210 208963.PA14_05190 640
208963.PA14_00210 208963.PA14_05320 481
208963.PA14_00210 208963.PA14_05330 163
208963.PA14_00210 208963.PA14_05340 241
208963.PA14_00210 208963.PA14_05360 558
208963.PA14_00210 208963.PA14_05390 559
208963.PA14_00210 208963.PA14_05410 568
208963.PA14_00210 208963.PA14_06990 155
208963.PA14_00210 208963.PA14_07040 368
208963.PA14_00210 208963.PA14_07130 161
208963.PA14_00210 208963.PA14_07250 200
208963.PA14_00210 208963.PA14_07260 170
208963.PA14_00210 208963.PA14_07650 240
208963.PA14_00210 208963.PA14_07660 180
208963.PA14_00210 208963.PA14_07680 369
208963.PA14_00210 208963.PA14_07760 167
208963.PA14_00210 208963.PA14_07770 199
208963.PA14_00210 208963.PA14_08020 332
208963.PA14_00210 208963.PA14_08050 232
208963.PA14_00210 208963.PA14_08070 263
208963.PA14_00210 208963.PA14_08150 410
208963.PA14_00210 208963.PA14_08240 232
208963.PA14_00210 208963.PA14_08370 265
208963.PA14_00210 208963.PA14_08430 321
208963.PA14_00210 208963.PA14_09160 160
208963.PA14_00210 208963.PA14_09980 160
208963.PA14_00210 208963.PA14_10730 189
208963.PA14_00210 208963.PA14_11370 171
208963.PA14_00210 208963.PA14_11380 202
208963.PA14_00210 208963.PA14_11400 202
208963.PA14_00210 208963.PA14_11410 232
208963.PA14_00210 208963.PA14_11470 191
208963.PA14_00210 208963.PA14_11490 167
208963.PA14_00210 208963.PA14_11600 375
208963.PA14_00210 208963.PA14_11830 160
208963.PA14_00210 208963.PA14_12560 191
208963.PA14_00210 208963.PA14_13290 275
208963.PA14_00210 208963.PA14_13390 212
208963.PA14_00210 208963.PA14_14110 169
208963.PA14_00210 208963.PA14_14460 230
208963.PA14_00210 208963.PA14_14850 403
208963.PA14_00210 208963.PA14_15070 264
208963.PA14_00210 208963.PA14_16090 271
208963.PA14_00210 208963.PA14_16250 215
208963.PA14_00210 208963.PA14_16840 171
208963.PA14_00210 208963.PA14_16890 375
208963.PA14_00210 208963.PA14_17440 184
208963.PA14_00210 208963.PA14_17490 274
208963.PA14_00210 208963.PA14_17550 189
208963.PA14_00210 208963.PA14_18330 175
208963.PA14_00210 208963.PA14_18350 256
208963.PA14_00210 208963.PA14_18670 160
208963.PA14_00210 208963.PA14_18985 207
208963.PA14_00210 208963.PA14_20520 176
208963.PA14_00210 208963.PA14_20690 166
208963.PA14_00210 208963.PA14_20720 168
208963.PA14_00210 208963.PA14_20850 185
208963.PA14_00210 208963.PA14_20860 654
208963.PA14_00210 208963.PA14_21450 207
208963.PA14_00210 208963.PA14_22010 194
208963.PA14_00210 208963.PA14_22020 194
208963.PA14_00210 208963.PA14_22040 269
208963.PA14_00210 208963.PA14_22060 232
208963.PA14_00210 208963.PA14_22540 368
208963.PA14_00210 208963.PA14_22690 316
208963.PA14_00210 208963.PA14_22830 184
208963.PA14_00210 208963.PA14_22840 284
208963.PA14_00210 208963.PA14_22860 197
208963.PA14_00210 208963.PA14_23830 684
208963.PA14_00210 208963.PA14_24040 241
208963.PA14_00210 208963.PA14_24770 160
208963.PA14_00210 208963.PA14_24850 166
208963.PA14_00210 208963.PA14_25110 541
208963.PA14_00210 208963.PA14_25410 429
208963.PA14_00210 208963.PA14_25420 184
208963.PA14_00210 208963.PA14_25770 768
208963.PA14_00210 208963.PA14_26050 390
208963.PA14_00210 208963.PA14_26670 235
208963.PA14_00210 208963.PA14_26690 235
208963.PA14_00210 208963.PA14_26700 235
208963.PA14_00210 208963.PA14_26720 328
208963.PA14_00210 208963.PA14_26750 385
208963.PA14_00210 208963.PA14_26760 386
208963.PA14_00210 208963.PA14_26910 160
208963.PA14_00210 208963.PA14_26920 537
208963.PA14_00210 208963.PA14_26930 630
208963.PA14_00210 208963.PA14_27200 194
208963.PA14_00210 208963.PA14_27210 209
208963.PA14_00210 208963.PA14_27220 368
208963.PA14_00210 208963.PA14_27480 302
208963.PA14_00210 208963.PA14_27950 171
208963.PA14_00210 208963.PA14_27960 161
208963.PA14_00210 208963.PA14_28460 175
208963.PA14_00210 208963.PA14_28490 160
208963.PA14_00210 208963.PA14_28570 324
208963.PA14_00210 208963.PA14_29010 200
208963.PA14_00210 208963.PA14_29150 159
208963.PA14_00210 208963.PA14_29180 159
208963.PA14_00210 208963.PA14_29390 207
208963.PA14_00210 208963.PA14_29400 176
208963.PA14_00210 208963.PA14_29660 156
208963.PA14_00210 208963.PA14_30070 164
208963.PA14_00210 208963.PA14_30080 205
208963.PA14_00210 208963.PA14_30160 197
208963.PA14_00210 208963.PA14_32830 176
208963.PA14_00210 208963.PA14_33960 207
208963.PA14_00210 208963.PA14_36540 200
208963.PA14_00210 208963.PA14_38060 202
208963.PA14_00210 208963.PA14_38460 201
208963.PA14_00210 208963.PA14_38480 200
208963.PA14_00210 208963.PA14_39000 159
208963.PA14_00210 208963.PA14_39520 195
208963.PA14_00210 208963.PA14_39530 235
208963.PA14_00210 208963.PA14_40470 316
208963.PA14_00210 208963.PA14_40960 645
208963.PA14_00210 208963.PA14_41090 353
208963.PA14_00210 208963.PA14_41450 166
208963.PA14_00210 208963.PA14_41710 293
208963.PA14_00210 208963.PA14_41730 271
208963.PA14_00210 208963.PA14_41930 176
208963.PA14_00210 208963.PA14_42840 240
208963.PA14_00210 208963.PA14_42950 177
208963.PA14_00210 208963.PA14_43080 207
208963.PA14_00210 208963.PA14_43100 176
208963.PA14_00210 208963.PA14_43760 241
208963.PA14_00210 208963.PA14_43770 181
208963.PA14_00210 208963.PA14_44360 182
208963.PA14_00210 208963.PA14_44390 557
208963.PA14_00210 208963.PA14_44400 259
208963.PA14_00210 208963.PA14_44430 493
208963.PA14_00210 208963.PA14_44590 491
208963.PA14_00210 208963.PA14_44680 215
208963.PA14_00210 208963.PA14_44740 195
208963.PA14_00210 208963.PA14_44900 207
208963.PA14_00210 208963.PA14_44930 212
208963.PA14_00210 208963.PA14_44950 390
208963.PA14_00210 208963.PA14_45480 158
208963.PA14_00210 208963.PA14_45740 172
208963.PA14_00210 208963.PA14_47130 160
208963.PA14_00210 208963.PA14_48880 231
208963.PA14_00210 208963.PA14_49870 263
208963.PA14_00210 208963.PA14_50510 228
208963.PA14_00210 208963.PA14_50850 156
208963.PA14_00210 208963.PA14_50900 164
208963.PA14_00210 208963.PA14_51260 349
208963.PA14_00210 208963.PA14_51680 193
208963.PA14_00210 208963.PA14_51690 474
208963.PA14_00210 208963.PA14_51830 255
208963.PA14_00210 208963.PA14_51990 368
208963.PA14_00210 208963.PA14_53190 226
208963.PA14_00210 208963.PA14_53570 231
208963.PA14_00210 208963.PA14_53640 212
208963.PA14_00210 208963.PA14_53850 160
208963.PA14_00210 208963.PA14_54340 741
208963.PA14_00210 208963.PA14_54490 227
208963.PA14_00210 208963.PA14_55790 243
208963.PA14_00210 208963.PA14_56190 204
208963.PA14_00210 208963.PA14_56800 181
208963.PA14_00210 208963.PA14_56810 217
208963.PA14_00210 208963.PA14_57480 330
208963.PA14_00210 208963.PA14_57510 171
208963.PA14_00210 208963.PA14_57520 182
208963.PA14_00210 208963.PA14_57540 333
208963.PA14_00210 208963.PA14_57930 386
208963.PA14_00210 208963.PA14_57940 155
208963.PA14_00210 208963.PA14_58690 315
208963.PA14_00210 208963.PA14_58730 304
208963.PA14_00210 208963.PA14_58750 212
208963.PA14_00210 208963.PA14_58760 422
208963.PA14_00210 208963.PA14_58770 271
208963.PA14_00210 208963.PA14_58810 165
208963.PA14_00210 208963.PA14_59180 375
208963.PA14_00210 208963.PA14_60200 329
208963.PA14_00210 208963.PA14_60250 682
208963.PA14_00210 208963.PA14_60260 250
208963.PA14_00210 208963.PA14_60280 712
208963.PA14_00210 208963.PA14_60290 276
208963.PA14_00210 208963.PA14_60310 728
208963.PA14_00210 208963.PA14_60320 624
208963.PA14_00210 208963.PA14_60970 218
208963.PA14_00210 208963.PA14_61590 246
208963.PA14_00210 208963.PA14_61720 166
208963.PA14_00210 208963.PA14_61740 175
208963.PA14_00210 208963.PA14_62120 169
208963.PA14_00210 208963.PA14_62170 615
208963.PA14_00210 208963.PA14_62250 191
208963.PA14_00210 208963.PA14_62530 444
208963.PA14_00210 208963.PA14_62680 162
208963.PA14_00210 208963.PA14_62690 200
208963.PA14_00210 208963.PA14_62860 172
208963.PA14_00210 208963.PA14_63440 231
208963.PA14_00210 208963.PA14_63700 175
208963.PA14_00210 208963.PA14_63990 204
208963.PA14_00210 208963.PA14_64030 151
208963.PA14_00210 208963.PA14_64410 200
208963.PA14_00210 208963.PA14_64460 180
208963.PA14_00210 208963.PA14_64520 160
208963.PA14_00210 208963.PA14_65010 189
208963.PA14_00210 208963.PA14_65410 191
208963.PA14_00210 208963.PA14_65500 228
208963.PA14_00210 208963.PA14_65520 163
208963.PA14_00210 208963.PA14_65540 491
208963.PA14_00210 208963.PA14_66220 158
208963.PA14_00210 208963.PA14_66620 771
208963.PA14_00210 208963.PA14_66630 769
208963.PA14_00210 208963.PA14_66640 786
208963.PA14_00210 208963.PA14_66650 781
208963.PA14_00210 208963.PA14_66660 778
208963.PA14_00210 208963.PA14_67230 207
208963.PA14_00210 208963.PA14_67450 166
208963.PA14_00210 208963.PA14_67640 683
208963.PA14_00210 208963.PA14_67650 661
208963.PA14_00210 208963.PA14_69030 155
208963.PA14_00210 208963.PA14_69470 262
208963.PA14_00210 208963.PA14_69480 298
208963.PA14_00210 208963.PA14_69550 207
208963.PA14_00210 208963.PA14_70360 271
208963.PA14_00210 208963.PA14_71620 489
208963.PA14_00210 208963.PA14_71820 275
208963.PA14_00210 208963.PA14_72390 488
208963.PA14_00210 208963.PA14_72450 174
208963.PA14_00210 208963.PA14_72460 203
208963.PA14_00210 208963.PA14_73250 386
208963.PA14_00210 208963.PA14_73400 202
208963.PA14_00210 208963.PA14_73410 202
208963.PA14_00230 208963.PA14_00020 612
208963.PA14_00230 208963.PA14_00150 174
208963.PA14_00230 208963.PA14_00160 325
208963.PA14_00230 208963.PA14_00170 647
208963.PA14_00230 208963.PA14_00180 671
208963.PA14_00230 208963.PA14_00190 829
208963.PA14_00230 208963.PA14_00200 727
208963.PA14_00230 208963.PA14_00210 916
208963.PA14_00230 208963.PA14_00240 951
208963.PA14_00230 208963.PA14_00280 542
208963.PA14_00230 208963.PA14_00290 549
208963.PA14_00230 208963.PA14_00300 220
208963.PA14_00230 208963.PA14_00380 385
208963.PA14_00230 208963.PA14_01290 201
208963.PA14_00230 208963.PA14_01310 153
208963.PA14_00230 208963.PA14_01480 174
208963.PA14_00230 208963.PA14_01710 252
208963.PA14_00230 208963.PA14_01940 228
208963.PA14_00230 208963.PA14_01960 186
208963.PA14_00230 208963.PA14_02070 561
208963.PA14_00230 208963.PA14_02560 375
208963.PA14_00230 208963.PA14_03020 237
208963.PA14_00230 208963.PA14_03390 235
208963.PA14_00230 208963.PA14_03470 150
208963.PA14_00230 208963.PA14_04440 274
208963.PA14_00230 208963.PA14_04580 197
208963.PA14_00230 208963.PA14_04610 561
208963.PA14_00230 208963.PA14_04660 150
208963.PA14_00230 208963.PA14_04700 154
208963.PA14_00230 208963.PA14_04760 205
208963.PA14_00230 208963.PA14_04900 196
208963.PA14_00230 208963.PA14_05040 304
208963.PA14_00230 208963.PA14_05150 247
208963.PA14_00230 208963.PA14_05160 151
208963.PA14_00230 208963.PA14_05250 595
208963.PA14_00230 208963.PA14_05260 500
208963.PA14_00230 208963.PA14_05280 436
208963.PA14_00230 208963.PA14_05450 232
208963.PA14_00230 208963.PA14_05560 234
208963.PA14_00230 208963.PA14_05740 164
208963.PA14_00230 208963.PA14_05770 234
208963.PA14_00230 208963.PA14_05920 156
208963.PA14_00230 208963.PA14_05990 191
208963.PA14_00230 208963.PA14_06360 767
208963.PA14_00230 208963.PA14_06710 491
208963.PA14_00230 208963.PA14_07130 207
208963.PA14_00230 208963.PA14_07230 164
208963.PA14_00230 208963.PA14_07520 239
208963.PA14_00230 208963.PA14_07530 198
208963.PA14_00230 208963.PA14_07570 206
208963.PA14_00230 208963.PA14_07580 579
208963.PA14_00230 208963.PA14_07910 208
208963.PA14_00230 208963.PA14_08390 170
208963.PA14_00230 208963.PA14_08630 157
208963.PA14_00230 208963.PA14_09180 155
208963.PA14_00230 208963.PA14_09200 457
208963.PA14_00230 208963.PA14_09530 203
208963.PA14_00230 208963.PA14_09600 314
208963.PA14_00230 208963.PA14_11380 202
208963.PA14_00230 208963.PA14_11400 202
208963.PA14_00230 208963.PA14_11410 230
208963.PA14_00230 208963.PA14_11450 161
208963.PA14_00230 208963.PA14_11560 425
208963.PA14_00230 208963.PA14_12020 166
208963.PA14_00230 208963.PA14_12030 172
208963.PA14_00230 208963.PA14_12200 266
208963.PA14_00230 208963.PA14_12230 210
208963.PA14_00230 208963.PA14_12350 307
208963.PA14_00230 208963.PA14_12370 154
208963.PA14_00230 208963.PA14_12450 383
208963.PA14_00230 208963.PA14_12760 234
208963.PA14_00230 208963.PA14_13290 279
208963.PA14_00230 208963.PA14_14040 234
208963.PA14_00230 208963.PA14_14160 167
208963.PA14_00230 208963.PA14_14360 192
208963.PA14_00230 208963.PA14_14500 322
208963.PA14_00230 208963.PA14_14610 316
208963.PA14_00230 208963.PA14_14630 369
208963.PA14_00230 208963.PA14_14650 436
208963.PA14_00230 208963.PA14_14810 168
208963.PA14_00230 208963.PA14_14830 374
208963.PA14_00230 208963.PA14_14880 239
208963.PA14_00230 208963.PA14_15070 248
208963.PA14_00230 208963.PA14_15230 298
208963.PA14_00230 208963.PA14_15350 235
208963.PA14_00230 208963.PA14_15740 307
208963.PA14_00230 208963.PA14_15960 393
208963.PA14_00230 208963.PA14_15970 424
208963.PA14_00230 208963.PA14_15980 264
208963.PA14_00230 208963.PA14_15990 440
208963.PA14_00230 208963.PA14_16000 488
208963.PA14_00230 208963.PA14_16040 436
208963.PA14_00230 208963.PA14_16090 247
208963.PA14_00230 208963.PA14_16710 217
208963.PA14_00230 208963.PA14_16770 158
208963.PA14_00230 208963.PA14_17060 462
208963.PA14_00230 208963.PA14_17070 344
208963.PA14_00230 208963.PA14_17080 343
208963.PA14_00230 208963.PA14_17100 339
208963.PA14_00230 208963.PA14_17110 305
208963.PA14_00230 208963.PA14_17120 353
208963.PA14_00230 208963.PA14_17130 280
208963.PA14_00230 208963.PA14_17140 274
208963.PA14_00230 208963.PA14_17230 562
208963.PA14_00230 208963.PA14_17260 589
208963.PA14_00230 208963.PA14_17280 308
208963.PA14_00230 208963.PA14_17470 201
208963.PA14_00230 208963.PA14_17480 239
208963.PA14_00230 208963.PA14_17490 330
208963.PA14_00230 208963.PA14_17530 729
208963.PA14_00230 208963.PA14_17670 204
208963.PA14_00230 208963.PA14_17810 383
208963.PA14_00230 208963.PA14_18350 343
208963.PA14_00230 208963.PA14_18380 275
208963.PA14_00230 208963.PA14_18590 367
208963.PA14_00230 208963.PA14_18690 252
208963.PA14_00230 208963.PA14_18740 320
208963.PA14_00230 208963.PA14_18890 386
208963.PA14_00230 208963.PA14_18900 261
208963.PA14_00230 208963.PA14_18910 386
208963.PA14_00230 208963.PA14_18920 304
208963.PA14_00230 208963.PA14_18930 272
208963.PA14_00230 208963.PA14_18950 386
208963.PA14_00230 208963.PA14_19210 170
208963.PA14_00230 208963.PA14_19360 162
208963.PA14_00230 208963.PA14_19490 207
208963.PA14_00230 208963.PA14_20520 561
208963.PA14_00230 208963.PA14_20810 275
208963.PA14_00230 208963.PA14_20820 151
208963.PA14_00230 208963.PA14_21880 274
208963.PA14_00230 208963.PA14_22010 272
208963.PA14_00230 208963.PA14_22020 469
208963.PA14_00230 208963.PA14_22040 269
208963.PA14_00230 208963.PA14_22450 156
208963.PA14_00230 208963.PA14_22690 279
208963.PA14_00230 208963.PA14_22830 303
208963.PA14_00230 208963.PA14_22890 220
208963.PA14_00230 208963.PA14_23110 223
208963.PA14_00230 208963.PA14_23320 156
208963.PA14_00230 208963.PA14_23370 161
208963.PA14_00230 208963.PA14_23460 168
208963.PA14_00230 208963.PA14_23480 242
208963.PA14_00230 208963.PA14_23560 356
208963.PA14_00230 208963.PA14_23880 335
208963.PA14_00230 208963.PA14_23990 367
208963.PA14_00230 208963.PA14_24010 236
208963.PA14_00230 208963.PA14_24810 151
208963.PA14_00230 208963.PA14_25110 752
208963.PA14_00230 208963.PA14_25210 206
208963.PA14_00230 208963.PA14_25230 225
208963.PA14_00230 208963.PA14_25480 533
208963.PA14_00230 208963.PA14_25590 154
208963.PA14_00230 208963.PA14_25640 202
208963.PA14_00230 208963.PA14_25790 301
208963.PA14_00230 208963.PA14_26050 561
208963.PA14_00230 208963.PA14_26690 194
208963.PA14_00230 208963.PA14_26970 163
208963.PA14_00230 208963.PA14_27370 234
208963.PA14_00230 208963.PA14_27480 332
208963.PA14_00230 208963.PA14_28250 164
208963.PA14_00230 208963.PA14_28730 160
208963.PA14_00230 208963.PA14_28810 292
208963.PA14_00230 208963.PA14_29360 239
208963.PA14_00230 208963.PA14_29400 561
208963.PA14_00230 208963.PA14_29490 228
208963.PA14_00230 208963.PA14_30320 358
208963.PA14_00230 208963.PA14_30850 220
208963.PA14_00230 208963.PA14_31260 400
208963.PA14_00230 208963.PA14_31280 235
208963.PA14_00230 208963.PA14_32830 561
208963.PA14_00230 208963.PA14_33070 162
208963.PA14_00230 208963.PA14_33860 234
208963.PA14_00230 208963.PA14_34340 155
208963.PA14_00230 208963.PA14_35170 235
208963.PA14_00230 208963.PA14_35340 155
208963.PA14_00230 208963.PA14_35820 235
208963.PA14_00230 208963.PA14_36390 212
208963.PA14_00230 208963.PA14_36500 195
208963.PA14_00230 208963.PA14_36710 239
208963.PA14_00230 208963.PA14_36760 224
208963.PA14_00230 208963.PA14_36910 343
208963.PA14_00230 208963.PA14_38060 202
208963.PA14_00230 208963.PA14_38470 249
208963.PA14_00230 208963.PA14_38490 230
208963.PA14_00230 208963.PA14_38930 150
208963.PA14_00230 208963.PA14_39280 155
208963.PA14_00230 208963.PA14_40230 160
208963.PA14_00230 208963.PA14_40470 279
208963.PA14_00230 208963.PA14_40730 372
208963.PA14_00230 208963.PA14_41060 221
208963.PA14_00230 208963.PA14_41190 162
208963.PA14_00230 208963.PA14_41210 195
208963.PA14_00230 208963.PA14_41230 199
208963.PA14_00230 208963.PA14_41390 167
208963.PA14_00230 208963.PA14_42250 171
208963.PA14_00230 208963.PA14_42570 304
208963.PA14_00230 208963.PA14_42790 212
208963.PA14_00230 208963.PA14_42840 238
208963.PA14_00230 208963.PA14_43100 561
208963.PA14_00230 208963.PA14_43770 181
208963.PA14_00230 208963.PA14_43940 459
208963.PA14_00230 208963.PA14_43950 432
208963.PA14_00230 208963.PA14_44030 217
208963.PA14_00230 208963.PA14_44610 369
208963.PA14_00230 208963.PA14_44620 192
208963.PA14_00230 208963.PA14_44630 234
208963.PA14_00230 208963.PA14_44950 561
208963.PA14_00230 208963.PA14_45410 227
208963.PA14_00230 208963.PA14_45520 225
208963.PA14_00230 208963.PA14_45680 192
208963.PA14_00230 208963.PA14_45720 195
208963.PA14_00230 208963.PA14_45770 206
208963.PA14_00230 208963.PA14_45800 224
208963.PA14_00230 208963.PA14_45910 165
208963.PA14_00230 208963.PA14_46680 151
208963.PA14_00230 208963.PA14_47370 577
208963.PA14_00230 208963.PA14_47420 156
208963.PA14_00230 208963.PA14_48880 647
208963.PA14_00230 208963.PA14_49290 192
208963.PA14_00230 208963.PA14_49720 375
208963.PA14_00230 208963.PA14_49870 303
208963.PA14_00230 208963.PA14_50100 304
208963.PA14_00230 208963.PA14_50110 171
208963.PA14_00230 208963.PA14_50130 307
208963.PA14_00230 208963.PA14_50140 317
208963.PA14_00230 208963.PA14_50160 267
208963.PA14_00230 208963.PA14_50450 306
208963.PA14_00230 208963.PA14_50460 192
208963.PA14_00230 208963.PA14_50470 432
208963.PA14_00230 208963.PA14_50480 291
208963.PA14_00230 208963.PA14_50810 367
208963.PA14_00230 208963.PA14_51110 162
208963.PA14_00230 208963.PA14_51420 162
208963.PA14_00230 208963.PA14_51440 191
208963.PA14_00230 208963.PA14_51650 235
208963.PA14_00230 208963.PA14_51690 468
208963.PA14_00230 208963.PA14_51810 211
208963.PA14_00230 208963.PA14_52050 154
208963.PA14_00230 208963.PA14_52240 239
208963.PA14_00230 208963.PA14_52310 220
208963.PA14_00230 208963.PA14_52570 192
208963.PA14_00230 208963.PA14_52840 375
208963.PA14_00230 208963.PA14_53300 252
208963.PA14_00230 208963.PA14_53470 343
208963.PA14_00230 208963.PA14_53570 647
208963.PA14_00230 208963.PA14_54320 193
208963.PA14_00230 208963.PA14_54330 174
208963.PA14_00230 208963.PA14_54350 535
208963.PA14_00230 208963.PA14_54450 217
208963.PA14_00230 208963.PA14_54490 150
208963.PA14_00230 208963.PA14_54850 235
208963.PA14_00230 208963.PA14_54860 378
208963.PA14_00230 208963.PA14_55080 298
208963.PA14_00230 208963.PA14_55170 223
208963.PA14_00230 208963.PA14_55280 164
208963.PA14_00230 208963.PA14_55430 236
208963.PA14_00230 208963.PA14_55440 367
208963.PA14_00230 208963.PA14_55610 168
208963.PA14_00230 208963.PA14_56250 154
208963.PA14_00230 208963.PA14_56280 175
208963.PA14_00230 208963.PA14_56880 164
208963.PA14_00230 208963.PA14_57020 193
208963.PA14_00230 208963.PA14_57200 318
208963.PA14_00230 208963.PA14_57275 459
208963.PA14_00230 208963.PA14_57290 533
208963.PA14_00230 208963.PA14_57300 270
208963.PA14_00230 208963.PA14_57320 314
208963.PA14_00230 208963.PA14_57340 155
208963.PA14_00230 208963.PA14_57360 454
208963.PA14_00230 208963.PA14_57380 316
208963.PA14_00230 208963.PA14_57390 530
208963.PA14_00230 208963.PA14_57450 344
208963.PA14_00230 208963.PA14_57460 153
208963.PA14_00230 208963.PA14_57490 786
208963.PA14_00230 208963.PA14_57980 217
208963.PA14_00230 208963.PA14_58070 320
208963.PA14_00230 208963.PA14_58110 174
208963.PA14_00230 208963.PA14_58170 222
208963.PA14_00230 208963.PA14_58180 216
208963.PA14_00230 208963.PA14_58375 239
208963.PA14_00230 208963.PA14_58750 367
208963.PA14_00230 208963.PA14_58760 377
208963.PA14_00230 208963.PA14_58770 300
208963.PA14_00230 208963.PA14_58910 167
208963.PA14_00230 208963.PA14_59150 261
208963.PA14_00230 208963.PA14_59180 647
208963.PA14_00230 208963.PA14_60140 235
208963.PA14_00230 208963.PA14_60200 196
208963.PA14_00230 208963.PA14_60210 166
208963.PA14_00230 208963.PA14_60330 192
208963.PA14_00230 208963.PA14_60380 156
208963.PA14_00230 208963.PA14_60445 424
208963.PA14_00230 208963.PA14_60650 353
208963.PA14_00230 208963.PA14_60760 170
208963.PA14_00230 208963.PA14_61080 375
208963.PA14_00230 208963.PA14_61470 174
208963.PA14_00230 208963.PA14_61590 345
208963.PA14_00230 208963.PA14_61660 229
208963.PA14_00230 208963.PA14_61680 393
208963.PA14_00230 208963.PA14_61820 426
208963.PA14_00230 208963.PA14_62120 150
208963.PA14_00230 208963.PA14_62130 493
208963.PA14_00230 208963.PA14_62280 193
208963.PA14_00230 208963.PA14_62430 194
208963.PA14_00230 208963.PA14_62530 468
208963.PA14_00230 208963.PA14_62560 234
208963.PA14_00230 208963.PA14_62590 247
208963.PA14_00230 208963.PA14_62620 152
208963.PA14_00230 208963.PA14_62710 192
208963.PA14_00230 208963.PA14_62730 279
208963.PA14_00230 208963.PA14_62770 224
208963.PA14_00230 208963.PA14_62830 320
208963.PA14_00230 208963.PA14_63010 292
208963.PA14_00230 208963.PA14_63060 315
208963.PA14_00230 208963.PA14_63090 234
208963.PA14_00230 208963.PA14_63110 170
208963.PA14_00230 208963.PA14_63440 647
208963.PA14_00230 208963.PA14_63900 193
208963.PA14_00230 208963.PA14_64200 220
208963.PA14_00230 208963.PA14_64980 238
208963.PA14_00230 208963.PA14_65110 338
208963.PA14_00230 208963.PA14_65150 246
208963.PA14_00230 208963.PA14_65170 239
208963.PA14_00230 208963.PA14_65180 329
208963.PA14_00230 208963.PA14_65200 494
208963.PA14_00230 208963.PA14_65320 188
208963.PA14_00230 208963.PA14_65390 351
208963.PA14_00230 208963.PA14_65840 156
208963.PA14_00230 208963.PA14_66600 343
208963.PA14_00230 208963.PA14_66720 190
208963.PA14_00230 208963.PA14_66770 500
208963.PA14_00230 208963.PA14_66790 500
208963.PA14_00230 208963.PA14_66920 274
208963.PA14_00230 208963.PA14_66990 232
208963.PA14_00230 208963.PA14_67810 274
208963.PA14_00230 208963.PA14_67820 436
208963.PA14_00230 208963.PA14_67880 199
208963.PA14_00230 208963.PA14_67890 151
208963.PA14_00230 208963.PA14_68260 375
208963.PA14_00230 208963.PA14_68380 219
208963.PA14_00230 208963.PA14_68400 515
208963.PA14_00230 208963.PA14_68780 219
208963.PA14_00230 208963.PA14_68820 228
208963.PA14_00230 208963.PA14_69000 239
208963.PA14_00230 208963.PA14_69340 161
208963.PA14_00230 208963.PA14_69420 200
208963.PA14_00230 208963.PA14_69710 469
208963.PA14_00230 208963.PA14_69840 857
208963.PA14_00230 208963.PA14_69910 267
208963.PA14_00230 208963.PA14_69990 368
208963.PA14_00230 208963.PA14_70180 266
208963.PA14_00230 208963.PA14_70190 228
208963.PA14_00230 208963.PA14_70230 528
208963.PA14_00230 208963.PA14_70390 154
208963.PA14_00230 208963.PA14_70580 150
208963.PA14_00230 208963.PA14_70600 195
208963.PA14_00230 208963.PA14_70750 152
208963.PA14_00230 208963.PA14_71620 538
208963.PA14_00230 208963.PA14_71820 279
208963.PA14_00230 208963.PA14_71870 267
208963.PA14_00230 208963.PA14_71970 275
208963.PA14_00230 208963.PA14_72210 202
208963.PA14_00230 208963.PA14_72280 155
208963.PA14_00230 208963.PA14_72390 492
208963.PA14_00230 208963.PA14_72420 185
208963.PA14_00230 208963.PA14_72490 197
208963.PA14_00230 208963.PA14_72800 153
208963.PA14_00230 208963.PA14_73070 430
208963.PA14_00230 208963.PA14_73330 385
208963.PA14_00230 208963.PA14_73350 327
208963.PA14_00230 208963.PA14_73370 219
208963.PA14_00230 208963.PA14_73400 202
208963.PA14_00230 208963.PA14_73410 202
208963.PA14_00240 208963.PA14_00020 385
208963.PA14_00240 208963.PA14_00090 453
208963.PA14_00240 208963.PA14_00100 446
208963.PA14_00240 208963.PA14_00110 318
208963.PA14_00240 208963.PA14_00150 167
208963.PA14_00240 208963.PA14_00160 249
208963.PA14_00240 208963.PA14_00170 627
208963.PA14_00240 208963.PA14_00180 683
208963.PA14_00240 208963.PA14_00190 758
208963.PA14_00240 208963.PA14_00200 668
208963.PA14_00240 208963.PA14_00210 885
208963.PA14_00240 208963.PA14_00230 951
208963.PA14_00240 208963.PA14_00280 631
208963.PA14_00240 208963.PA14_00290 764
208963.PA14_00240 208963.PA14_00380 235
208963.PA14_00240 208963.PA14_00860 169
208963.PA14_00240 208963.PA14_02070 561
208963.PA14_00240 208963.PA14_02220 168
208963.PA14_00240 208963.PA14_02330 180
208963.PA14_00240 208963.PA14_03020 245
208963.PA14_00240 208963.PA14_04140 379
208963.PA14_00240 208963.PA14_04610 561
208963.PA14_00240 208963.PA14_04670 191
208963.PA14_00240 208963.PA14_04910 325
208963.PA14_00240 208963.PA14_04930 286
208963.PA14_00240 208963.PA14_04970 197
208963.PA14_00240 208963.PA14_05000 322
208963.PA14_00240 208963.PA14_05280 247
208963.PA14_00240 208963.PA14_05290 192
208963.PA14_00240 208963.PA14_05500 176
208963.PA14_00240 208963.PA14_05510 151
208963.PA14_00240 208963.PA14_06360 168
208963.PA14_00240 208963.PA14_06540 244
208963.PA14_00240 208963.PA14_06600 275
208963.PA14_00240 208963.PA14_06620 275
208963.PA14_00240 208963.PA14_06640 275
208963.PA14_00240 208963.PA14_06710 328
208963.PA14_00240 208963.PA14_07090 192
208963.PA14_00240 208963.PA14_07190 200
208963.PA14_00240 208963.PA14_07230 332
208963.PA14_00240 208963.PA14_07280 266
208963.PA14_00240 208963.PA14_07570 804
208963.PA14_00240 208963.PA14_07580 367
208963.PA14_00240 208963.PA14_07590 204
208963.PA14_00240 208963.PA14_07620 202
208963.PA14_00240 208963.PA14_07730 674
208963.PA14_00240 208963.PA14_07760 184
208963.PA14_00240 208963.PA14_07770 350
208963.PA14_00240 208963.PA14_08540 375
208963.PA14_00240 208963.PA14_08620 432
208963.PA14_00240 208963.PA14_08720 792
208963.PA14_00240 208963.PA14_08740 160
208963.PA14_00240 208963.PA14_08840 152
208963.PA14_00240 208963.PA14_08850 210
208963.PA14_00240 208963.PA14_08860 154
208963.PA14_00240 208963.PA14_08870 276
208963.PA14_00240 208963.PA14_09020 792
208963.PA14_00240 208963.PA14_09150 372
208963.PA14_00240 208963.PA14_09600 216
208963.PA14_00240 208963.PA14_09630 275
208963.PA14_00240 208963.PA14_10040 188
208963.PA14_00240 208963.PA14_10370 172
208963.PA14_00240 208963.PA14_11310 265
208963.PA14_00240 208963.PA14_11340 417
208963.PA14_00240 208963.PA14_11380 202
208963.PA14_00240 208963.PA14_11400 230
208963.PA14_00240 208963.PA14_11410 202
208963.PA14_00240 208963.PA14_11420 189
208963.PA14_00240 208963.PA14_11550 152
208963.PA14_00240 208963.PA14_11560 246
208963.PA14_00240 208963.PA14_11620 252
208963.PA14_00240 208963.PA14_12010 170
208963.PA14_00240 208963.PA14_12050 440
208963.PA14_00240 208963.PA14_12070 178
208963.PA14_00240 208963.PA14_12330 241
208963.PA14_00240 208963.PA14_12410 175
208963.PA14_00240 208963.PA14_12940 158
208963.PA14_00240 208963.PA14_13220 268
208963.PA14_00240 208963.PA14_13620 150
208963.PA14_00240 208963.PA14_14080 167
208963.PA14_00240 208963.PA14_14470 268
208963.PA14_00240 208963.PA14_14500 319
208963.PA14_00240 208963.PA14_14510 230
208963.PA14_00240 208963.PA14_14810 168
208963.PA14_00240 208963.PA14_14930 589
208963.PA14_00240 208963.PA14_15070 247
208963.PA14_00240 208963.PA14_15680 461
208963.PA14_00240 208963.PA14_15740 252
208963.PA14_00240 208963.PA14_15810 168
208963.PA14_00240 208963.PA14_15980 615
208963.PA14_00240 208963.PA14_16070 190
208963.PA14_00240 208963.PA14_16090 246
208963.PA14_00240 208963.PA14_16200 155
208963.PA14_00240 208963.PA14_16710 483
208963.PA14_00240 208963.PA14_16770 228
208963.PA14_00240 208963.PA14_16870 263
208963.PA14_00240 208963.PA14_16950 231
208963.PA14_00240 208963.PA14_17050 319
208963.PA14_00240 208963.PA14_17060 794
208963.PA14_00240 208963.PA14_17110 604
208963.PA14_00240 208963.PA14_17140 212
208963.PA14_00240 208963.PA14_17230 356
208963.PA14_00240 208963.PA14_17280 434
208963.PA14_00240 208963.PA14_17330 230
208963.PA14_00240 208963.PA14_17500 260
208963.PA14_00240 208963.PA14_17530 242
208963.PA14_00240 208963.PA14_17540 328
208963.PA14_00240 208963.PA14_17700 357
208963.PA14_00240 208963.PA14_18060 445
208963.PA14_00240 208963.PA14_18210 384
208963.PA14_00240 208963.PA14_18350 227
208963.PA14_00240 208963.PA14_18590 177
208963.PA14_00240 208963.PA14_18700 288
208963.PA14_00240 208963.PA14_18880 200
208963.PA14_00240 208963.PA14_18970 155
208963.PA14_00240 208963.PA14_19050 423
208963.PA14_00240 208963.PA14_19800 153
208963.PA14_00240 208963.PA14_20180 202
208963.PA14_00240 208963.PA14_20520 389
208963.PA14_00240 208963.PA14_21880 158
208963.PA14_00240 208963.PA14_21980 367
208963.PA14_00240 208963.PA14_22050 319
208963.PA14_00240 208963.PA14_22780 223
208963.PA14_00240 208963.PA14_22800 220
208963.PA14_00240 208963.PA14_22820 275
208963.PA14_00240 208963.PA14_22830 216
208963.PA14_00240 208963.PA14_22840 269
208963.PA14_00240 208963.PA14_22860 277
208963.PA14_00240 208963.PA14_23240 192
208963.PA14_00240 208963.PA14_23250 191
208963.PA14_00240 208963.PA14_23330 329
208963.PA14_00240 208963.PA14_23370 251
208963.PA14_00240 208963.PA14_23460 230
208963.PA14_00240 208963.PA14_23510 219
208963.PA14_00240 208963.PA14_23840 449
208963.PA14_00240 208963.PA14_24220 167
208963.PA14_00240 208963.PA14_24640 366
208963.PA14_00240 208963.PA14_24940 172
208963.PA14_00240 208963.PA14_25000 155
208963.PA14_00240 208963.PA14_25110 542
208963.PA14_00240 208963.PA14_25210 410
208963.PA14_00240 208963.PA14_25230 178
208963.PA14_00240 208963.PA14_25440 400
208963.PA14_00240 208963.PA14_25450 155
208963.PA14_00240 208963.PA14_25480 196
208963.PA14_00240 208963.PA14_25540 268
208963.PA14_00240 208963.PA14_25550 237
208963.PA14_00240 208963.PA14_25560 327
208963.PA14_00240 208963.PA14_25760 312
208963.PA14_00240 208963.PA14_25780 324
208963.PA14_00240 208963.PA14_26050 561
208963.PA14_00240 208963.PA14_26070 176
208963.PA14_00240 208963.PA14_26450 306
208963.PA14_00240 208963.PA14_27140 199
208963.PA14_00240 208963.PA14_27150 365
208963.PA14_00240 208963.PA14_27160 199
208963.PA14_00240 208963.PA14_27560 153
208963.PA14_00240 208963.PA14_27770 192
208963.PA14_00240 208963.PA14_28460 251
208963.PA14_00240 208963.PA14_28510 319
208963.PA14_00240 208963.PA14_28530 168
208963.PA14_00240 208963.PA14_28570 174
208963.PA14_00240 208963.PA14_28590 372
208963.PA14_00240 208963.PA14_28710 213
208963.PA14_00240 208963.PA14_29400 389
208963.PA14_00240 208963.PA14_30010 267
208963.PA14_00240 208963.PA14_30140 190
208963.PA14_00240 208963.PA14_30370 169
208963.PA14_00240 208963.PA14_30670 177
208963.PA14_00240 208963.PA14_31700 177
208963.PA14_00240 208963.PA14_31720 176
208963.PA14_00240 208963.PA14_32600 163
208963.PA14_00240 208963.PA14_32830 389
208963.PA14_00240 208963.PA14_33010 307
208963.PA14_00240 208963.PA14_33550 293
208963.PA14_00240 208963.PA14_33730 188
208963.PA14_00240 208963.PA14_34500 158
208963.PA14_00240 208963.PA14_35070 155
208963.PA14_00240 208963.PA14_35100 268
208963.PA14_00240 208963.PA14_35170 200
208963.PA14_00240 208963.PA14_36390 342
208963.PA14_00240 208963.PA14_36680 318
208963.PA14_00240 208963.PA14_36690 155
208963.PA14_00240 208963.PA14_36810 372
208963.PA14_00240 208963.PA14_37370 235
208963.PA14_00240 208963.PA14_37770 268
208963.PA14_00240 208963.PA14_38060 202
208963.PA14_00240 208963.PA14_38590 177
208963.PA14_00240 208963.PA14_39130 269
208963.PA14_00240 208963.PA14_41090 155
208963.PA14_00240 208963.PA14_41350 367
208963.PA14_00240 208963.PA14_41440 367
208963.PA14_00240 208963.PA14_42790 342
208963.PA14_00240 208963.PA14_43100 389
208963.PA14_00240 208963.PA14_43830 176
208963.PA14_00240 208963.PA14_43850 202
208963.PA14_00240 208963.PA14_44090 225
208963.PA14_00240 208963.PA14_44300 173
208963.PA14_00240 208963.PA14_44620 196
208963.PA14_00240 208963.PA14_44950 561
208963.PA14_00240 208963.PA14_45640 181
208963.PA14_00240 208963.PA14_46140 379
208963.PA14_00240 208963.PA14_46470 353
208963.PA14_00240 208963.PA14_46540 155
208963.PA14_00240 208963.PA14_47040 166
208963.PA14_00240 208963.PA14_47460 197
208963.PA14_00240 208963.PA14_47560 152
208963.PA14_00240 208963.PA14_47600 275
208963.PA14_00240 208963.PA14_47660 152
208963.PA14_00240 208963.PA14_48880 562
208963.PA14_00240 208963.PA14_49870 221
208963.PA14_00240 208963.PA14_50590 168
208963.PA14_00240 208963.PA14_51000 290
208963.PA14_00240 208963.PA14_51240 200
208963.PA14_00240 208963.PA14_51330 216
208963.PA14_00240 208963.PA14_51750 201
208963.PA14_00240 208963.PA14_51810 392
208963.PA14_00240 208963.PA14_51960 168
208963.PA14_00240 208963.PA14_52140 154
208963.PA14_00240 208963.PA14_52380 176
208963.PA14_00240 208963.PA14_52570 161
208963.PA14_00240 208963.PA14_53190 189
208963.PA14_00240 208963.PA14_53570 562
208963.PA14_00240 208963.PA14_54080 318
208963.PA14_00240 208963.PA14_54370 170
208963.PA14_00240 208963.PA14_55200 188
208963.PA14_00240 208963.PA14_55650 380
208963.PA14_00240 208963.PA14_55660 330
208963.PA14_00240 208963.PA14_56220 367
208963.PA14_00240 208963.PA14_56410 155
208963.PA14_00240 208963.PA14_56450 188
208963.PA14_00240 208963.PA14_57010 250
208963.PA14_00240 208963.PA14_57320 292
208963.PA14_00240 208963.PA14_57330 164
208963.PA14_00240 208963.PA14_57360 250
208963.PA14_00240 208963.PA14_57370 441
208963.PA14_00240 208963.PA14_57380 230
208963.PA14_00240 208963.PA14_57390 353
208963.PA14_00240 208963.PA14_57425 219
208963.PA14_00240 208963.PA14_57440 183
208963.PA14_00240 208963.PA14_57470 229
208963.PA14_00240 208963.PA14_57480 169
208963.PA14_00240 208963.PA14_57670 236
208963.PA14_00240 208963.PA14_57810 234
208963.PA14_00240 208963.PA14_57970 167
208963.PA14_00240 208963.PA14_57990 255
208963.PA14_00240 208963.PA14_58000 233
208963.PA14_00240 208963.PA14_58100 162
208963.PA14_00240 208963.PA14_58110 317
208963.PA14_00240 208963.PA14_58130 229
208963.PA14_00240 208963.PA14_58180 188
208963.PA14_00240 208963.PA14_58190 168
208963.PA14_00240 208963.PA14_58780 153
208963.PA14_00240 208963.PA14_59180 257
208963.PA14_00240 208963.PA14_59660 155
208963.PA14_00240 208963.PA14_60380 191
208963.PA14_00240 208963.PA14_60445 388
208963.PA14_00240 208963.PA14_60470 560
208963.PA14_00240 208963.PA14_60670 160
208963.PA14_00240 208963.PA14_60790 193
208963.PA14_00240 208963.PA14_60890 307
208963.PA14_00240 208963.PA14_61040 233
208963.PA14_00240 208963.PA14_61320 200
208963.PA14_00240 208963.PA14_61470 407
208963.PA14_00240 208963.PA14_61590 463
208963.PA14_00240 208963.PA14_61670 221
208963.PA14_00240 208963.PA14_61680 342
208963.PA14_00240 208963.PA14_61700 448
208963.PA14_00240 208963.PA14_61770 291
208963.PA14_00240 208963.PA14_61880 176
208963.PA14_00240 208963.PA14_62280 156
208963.PA14_00240 208963.PA14_62560 202
208963.PA14_00240 208963.PA14_62580 176
208963.PA14_00240 208963.PA14_62710 290
208963.PA14_00240 208963.PA14_62730 460
208963.PA14_00240 208963.PA14_62740 444
208963.PA14_00240 208963.PA14_62760 318
208963.PA14_00240 208963.PA14_62770 513
208963.PA14_00240 208963.PA14_62780 150
208963.PA14_00240 208963.PA14_62830 221
208963.PA14_00240 208963.PA14_62840 205
208963.PA14_00240 208963.PA14_62860 381
208963.PA14_00240 208963.PA14_62870 486
208963.PA14_00240 208963.PA14_62880 229
208963.PA14_00240 208963.PA14_62900 216
208963.PA14_00240 208963.PA14_62990 196
208963.PA14_00240 208963.PA14_63100 172
208963.PA14_00240 208963.PA14_63440 562
208963.PA14_00240 208963.PA14_64180 160
208963.PA14_00240 208963.PA14_64190 195
208963.PA14_00240 208963.PA14_64200 441
208963.PA14_00240 208963.PA14_64220 488
208963.PA14_00240 208963.PA14_65170 167
208963.PA14_00240 208963.PA14_65180 196
208963.PA14_00240 208963.PA14_65270 156
208963.PA14_00240 208963.PA14_65300 153
208963.PA14_00240 208963.PA14_65320 441
208963.PA14_00240 208963.PA14_65350 238
208963.PA14_00240 208963.PA14_65370 167
208963.PA14_00240 208963.PA14_65380 364
208963.PA14_00240 208963.PA14_65420 234
208963.PA14_00240 208963.PA14_65710 216
208963.PA14_00240 208963.PA14_65990 318
208963.PA14_00240 208963.PA14_66160 235
208963.PA14_00240 208963.PA14_66560 177
208963.PA14_00240 208963.PA14_66610 238
208963.PA14_00240 208963.PA14_66710 357
208963.PA14_00240 208963.PA14_66750 161
208963.PA14_00240 208963.PA14_66770 200
208963.PA14_00240 208963.PA14_66980 167
208963.PA14_00240 208963.PA14_67220 155
208963.PA14_00240 208963.PA14_67600 194
208963.PA14_00240 208963.PA14_67810 267
208963.PA14_00240 208963.PA14_68370 455
208963.PA14_00240 208963.PA14_68400 184
208963.PA14_00240 208963.PA14_68510 275
208963.PA14_00240 208963.PA14_69020 167
208963.PA14_00240 208963.PA14_69030 161
208963.PA14_00240 208963.PA14_69040 196
208963.PA14_00240 208963.PA14_69190 279
208963.PA14_00240 208963.PA14_69200 235
208963.PA14_00240 208963.PA14_69240 329
208963.PA14_00240 208963.PA14_69340 269
208963.PA14_00240 208963.PA14_69420 165
208963.PA14_00240 208963.PA14_69590 220
208963.PA14_00240 208963.PA14_70110 155
208963.PA14_00240 208963.PA14_70240 159
208963.PA14_00240 208963.PA14_70260 232
208963.PA14_00240 208963.PA14_70270 191
208963.PA14_00240 208963.PA14_70330 172
208963.PA14_00240 208963.PA14_70370 160
208963.PA14_00240 208963.PA14_70420 182
208963.PA14_00240 208963.PA14_70430 352
208963.PA14_00240 208963.PA14_70680 172
208963.PA14_00240 208963.PA14_70690 379
208963.PA14_00240 208963.PA14_70770 166
208963.PA14_00240 208963.PA14_71220 155
208963.PA14_00240 208963.PA14_71240 188
208963.PA14_00240 208963.PA14_71460 307
208963.PA14_00240 208963.PA14_71600 487
208963.PA14_00240 208963.PA14_71620 591
208963.PA14_00240 208963.PA14_72390 151
208963.PA14_00240 208963.PA14_72580 360
208963.PA14_00240 208963.PA14_72620 203
208963.PA14_00240 208963.PA14_73170 276
208963.PA14_00240 208963.PA14_73220 236
208963.PA14_00240 208963.PA14_73230 234
208963.PA14_00240 208963.PA14_73240 253
208963.PA14_00240 208963.PA14_73250 269
208963.PA14_00240 208963.PA14_73260 255
208963.PA14_00240 208963.PA14_73280 260
208963.PA14_00240 208963.PA14_73290 253
208963.PA14_00240 208963.PA14_73300 237
208963.PA14_00240 208963.PA14_73310 291
208963.PA14_00240 208963.PA14_73400 202
208963.PA14_00240 208963.PA14_73410 202
208963.PA14_00250 208963.PA14_00280 727
208963.PA14_00250 208963.PA14_00290 637
208963.PA14_00250 208963.PA14_00300 352
208963.PA14_00250 208963.PA14_00310 352
208963.PA14_00250 208963.PA14_00320 326
208963.PA14_00250 208963.PA14_00450 157
208963.PA14_00250 208963.PA14_00710 231
208963.PA14_00250 208963.PA14_01340 159
208963.PA14_00250 208963.PA14_01680 222
208963.PA14_00250 208963.PA14_01690 318
208963.PA14_00250 208963.PA14_01800 244
208963.PA14_00250 208963.PA14_02620 242
208963.PA14_00250 208963.PA14_03610 156
208963.PA14_00250 208963.PA14_04930 727
208963.PA14_00250 208963.PA14_05110 168
208963.PA14_00250 208963.PA14_06320 160
208963.PA14_00250 208963.PA14_06710 195
208963.PA14_00250 208963.PA14_07130 177
208963.PA14_00250 208963.PA14_07660 162
208963.PA14_00250 208963.PA14_07680 177
208963.PA14_00250 208963.PA14_08480 354
208963.PA14_00250 208963.PA14_08620 234
208963.PA14_00250 208963.PA14_09290 375
208963.PA14_00250 208963.PA14_09980 160
208963.PA14_00250 208963.PA14_10070 295
208963.PA14_00250 208963.PA14_10900 232
208963.PA14_00250 208963.PA14_12270 176
208963.PA14_00250 208963.PA14_12970 259
208963.PA14_00250 208963.PA14_13580 167
208963.PA14_00250 208963.PA14_13600 166
208963.PA14_00250 208963.PA14_14230 360
208963.PA14_00250 208963.PA14_14300 187
208963.PA14_00250 208963.PA14_14700 274
208963.PA14_00250 208963.PA14_14820 320
208963.PA14_00250 208963.PA14_14940 169
208963.PA14_00250 208963.PA14_15650 168
208963.PA14_00250 208963.PA14_15740 168
208963.PA14_00250 208963.PA14_16690 375
208963.PA14_00250 208963.PA14_16880 164
208963.PA14_00250 208963.PA14_17190 274
208963.PA14_00250 208963.PA14_17260 288
208963.PA14_00250 208963.PA14_17760 384
208963.PA14_00250 208963.PA14_17860 364
208963.PA14_00250 208963.PA14_17930 364
208963.PA14_00250 208963.PA14_17960 364
208963.PA14_00250 208963.PA14_18010 364
208963.PA14_00250 208963.PA14_18250 157
208963.PA14_00250 208963.PA14_18610 327
208963.PA14_00250 208963.PA14_18740 225
208963.PA14_00250 208963.PA14_18890 235
208963.PA14_00250 208963.PA14_18910 235
208963.PA14_00250 208963.PA14_19470 368
208963.PA14_00250 208963.PA14_21790 169
208963.PA14_00250 208963.PA14_21890 414
208963.PA14_00250 208963.PA14_22075 262
208963.PA14_00250 208963.PA14_22280 262
208963.PA14_00250 208963.PA14_23090 195
208963.PA14_00250 208963.PA14_23620 233
208963.PA14_00250 208963.PA14_23650 152
208963.PA14_00250 208963.PA14_24760 152
208963.PA14_00250 208963.PA14_24770 160
208963.PA14_00250 208963.PA14_24840 182
208963.PA14_00250 208963.PA14_24950 364
208963.PA14_00250 208963.PA14_25280 560
208963.PA14_00250 208963.PA14_25305 384
208963.PA14_00250 208963.PA14_25320 494
208963.PA14_00250 208963.PA14_25350 494
208963.PA14_00250 208963.PA14_25650 329
208963.PA14_00250 208963.PA14_25690 263
208963.PA14_00250 208963.PA14_27960 178
208963.PA14_00250 208963.PA14_28490 166
208963.PA14_00250 208963.PA14_29030 235
208963.PA14_00250 208963.PA14_29420 468
208963.PA14_00250 208963.PA14_29440 156
208963.PA14_00250 208963.PA14_29940 234
208963.PA14_00250 208963.PA14_30160 384
208963.PA14_00250 208963.PA14_30320 252
208963.PA14_00250 208963.PA14_30330 372
208963.PA14_00250 208963.PA14_32420 289
208963.PA14_00250 208963.PA14_33430 256
208963.PA14_00250 208963.PA14_33450 150
208963.PA14_00250 208963.PA14_34330 371
208963.PA14_00250 208963.PA14_35150 156
208963.PA14_00250 208963.PA14_37340 580
208963.PA14_00250 208963.PA14_38350 316
208963.PA14_00250 208963.PA14_40830 170
208963.PA14_00250 208963.PA14_41250 320
208963.PA14_00250 208963.PA14_41670 320
208963.PA14_00250 208963.PA14_41930 161
208963.PA14_00250 208963.PA14_42050 163
208963.PA14_00250 208963.PA14_42100 430
208963.PA14_00250 208963.PA14_42770 318
208963.PA14_00250 208963.PA14_43460 364
208963.PA14_00250 208963.PA14_44850 567
208963.PA14_00250 208963.PA14_45030 161
208963.PA14_00250 208963.PA14_46490 268
208963.PA14_00250 208963.PA14_46700 154
208963.PA14_00250 208963.PA14_47040 229
208963.PA14_00250 208963.PA14_47500 168
208963.PA14_00250 208963.PA14_49690 343
208963.PA14_00250 208963.PA14_50480 156
208963.PA14_00250 208963.PA14_51270 168
208963.PA14_00250 208963.PA14_51290 211
208963.PA14_00250 208963.PA14_51440 394
208963.PA14_00250 208963.PA14_51470 158
208963.PA14_00250 208963.PA14_51990 616
208963.PA14_00250 208963.PA14_53030 247
208963.PA14_00250 208963.PA14_53110 342
208963.PA14_00250 208963.PA14_53470 192
208963.PA14_00250 208963.PA14_53850 160
208963.PA14_00250 208963.PA14_53950 567
208963.PA14_00250 208963.PA14_54170 324
208963.PA14_00250 208963.PA14_55720 317
208963.PA14_00250 208963.PA14_55740 362
208963.PA14_00250 208963.PA14_56030 151
208963.PA14_00250 208963.PA14_56780 234
208963.PA14_00250 208963.PA14_57210 344
208963.PA14_00250 208963.PA14_58050 181
208963.PA14_00250 208963.PA14_58070 187
208963.PA14_00250 208963.PA14_58210 209
208963.PA14_00250 208963.PA14_58870 320
208963.PA14_00250 208963.PA14_58990 220
208963.PA14_00250 208963.PA14_61400 368
208963.PA14_00250 208963.PA14_61670 366
208963.PA14_00250 208963.PA14_62960 375
208963.PA14_00250 208963.PA14_62970 302
208963.PA14_00250 208963.PA14_64100 238
208963.PA14_00250 208963.PA14_64440 234
208963.PA14_00250 208963.PA14_64480 200
208963.PA14_00250 208963.PA14_64910 165
208963.PA14_00250 208963.PA14_65130 220
208963.PA14_00250 208963.PA14_65480 153
208963.PA14_00250 208963.PA14_65760 375
208963.PA14_00250 208963.PA14_65770 164
208963.PA14_00250 208963.PA14_66330 160
208963.PA14_00250 208963.PA14_66550 222
208963.PA14_00250 208963.PA14_67975 151
208963.PA14_00250 208963.PA14_68340 315
208963.PA14_00250 208963.PA14_68430 400
208963.PA14_00250 208963.PA14_68955 187
208963.PA14_00250 208963.PA14_68980 187
208963.PA14_00250 208963.PA14_69110 211
208963.PA14_00250 208963.PA14_69200 195
208963.PA14_00250 208963.PA14_69320 229
208963.PA14_00250 208963.PA14_69450 152
208963.PA14_00250 208963.PA14_69500 272
208963.PA14_00250 208963.PA14_69670 152
208963.PA14_00250 208963.PA14_69925 580
208963.PA14_00250 208963.PA14_70120 154
208963.PA14_00250 208963.PA14_70280 388
208963.PA14_00250 208963.PA14_71150 254
208963.PA14_00250 208963.PA14_71440 226
208963.PA14_00250 208963.PA14_71670 275
208963.PA14_00250 208963.PA14_72180 229
208963.PA14_00250 208963.PA14_73330 272
208963.PA14_00250 208963.PA14_73350 274
208963.PA14_00250 208963.PA14_73370 333
208963.PA14_00250 208963.PA14_73400 442
208963.PA14_00280 208963.PA14_00030 204
208963.PA14_00280 208963.PA14_00170 400
208963.PA14_00280 208963.PA14_00180 538
208963.PA14_00280 208963.PA14_00190 538
208963.PA14_00280 208963.PA14_00200 512
208963.PA14_00280 208963.PA14_00210 538
208963.PA14_00280 208963.PA14_00230 542
208963.PA14_00280 208963.PA14_00240 631
208963.PA14_00280 208963.PA14_00250 727
208963.PA14_00280 208963.PA14_00290 843
208963.PA14_00280 208963.PA14_00300 450
208963.PA14_00280 208963.PA14_00310 450
208963.PA14_00280 208963.PA14_00320 450
208963.PA14_00280 208963.PA14_00875 168
208963.PA14_00280 208963.PA14_01310 166
208963.PA14_00280 208963.PA14_01360 190
208963.PA14_00280 208963.PA14_01380 461
208963.PA14_00280 208963.PA14_01710 261
208963.PA14_00280 208963.PA14_01830 169
208963.PA14_00280 208963.PA14_03020 331
208963.PA14_00280 208963.PA14_04010 168
208963.PA14_00280 208963.PA14_04210 176
208963.PA14_00280 208963.PA14_04310 170
208963.PA14_00280 208963.PA14_05010 151
208963.PA14_00280 208963.PA14_05040 425
208963.PA14_00280 208963.PA14_05110 168
208963.PA14_00280 208963.PA14_05260 161
208963.PA14_00280 208963.PA14_05310 253
208963.PA14_00280 208963.PA14_05450 216
208963.PA14_00280 208963.PA14_05620 372
208963.PA14_00280 208963.PA14_05740 262
208963.PA14_00280 208963.PA14_06500 360
208963.PA14_00280 208963.PA14_06510 230
208963.PA14_00280 208963.PA14_06530 183
208963.PA14_00280 208963.PA14_06870 615
208963.PA14_00280 208963.PA14_07030 322
208963.PA14_00280 208963.PA14_07130 288
208963.PA14_00280 208963.PA14_07710 396
208963.PA14_00280 208963.PA14_07730 150
208963.PA14_00280 208963.PA14_08470 215
208963.PA14_00280 208963.PA14_08820 175
208963.PA14_00280 208963.PA14_09410 166
208963.PA14_00280 208963.PA14_09660 170
208963.PA14_00280 208963.PA14_11030 259
208963.PA14_00280 208963.PA14_11080 366
208963.PA14_00280 208963.PA14_11480 235
208963.PA14_00280 208963.PA14_11490 411
208963.PA14_00280 208963.PA14_11510 605
208963.PA14_00280 208963.PA14_11550 260
208963.PA14_00280 208963.PA14_11760 323
208963.PA14_00280 208963.PA14_12020 469
208963.PA14_00280 208963.PA14_12030 528
208963.PA14_00280 208963.PA14_12050 468
208963.PA14_00280 208963.PA14_12070 420
208963.PA14_00280 208963.PA14_12300 362
208963.PA14_00280 208963.PA14_12350 150
208963.PA14_00280 208963.PA14_12390 598
208963.PA14_00280 208963.PA14_13110 170
208963.PA14_00280 208963.PA14_13290 385
208963.PA14_00280 208963.PA14_13300 220
208963.PA14_00280 208963.PA14_13320 386
208963.PA14_00280 208963.PA14_13730 200
208963.PA14_00280 208963.PA14_13750 195
208963.PA14_00280 208963.PA14_13770 195
208963.PA14_00280 208963.PA14_14060 170
208963.PA14_00280 208963.PA14_14200 178
208963.PA14_00280 208963.PA14_14440 502
208963.PA14_00280 208963.PA14_14510 151
208963.PA14_00280 208963.PA14_14600 229
208963.PA14_00280 208963.PA14_14680 232
208963.PA14_00280 208963.PA14_14780 172
208963.PA14_00280 208963.PA14_15740 187
208963.PA14_00280 208963.PA14_15970 206
208963.PA14_00280 208963.PA14_16690 211
208963.PA14_00280 208963.PA14_16830 150
208963.PA14_00280 208963.PA14_16840 165
208963.PA14_00280 208963.PA14_17080 410
208963.PA14_00280 208963.PA14_17100 160
208963.PA14_00280 208963.PA14_17250 184
208963.PA14_00280 208963.PA14_18020 172
208963.PA14_00280 208963.PA14_18340 226
208963.PA14_00280 208963.PA14_18350 317
208963.PA14_00280 208963.PA14_18690 261
208963.PA14_00280 208963.PA14_18750 152
208963.PA14_00280 208963.PA14_19050 174
208963.PA14_00280 208963.PA14_19065 435
208963.PA14_00280 208963.PA14_19360 173
208963.PA14_00280 208963.PA14_19490 287
208963.PA14_00280 208963.PA14_19630 196
208963.PA14_00280 208963.PA14_21250 217
208963.PA14_00280 208963.PA14_21340 170
208963.PA14_00280 208963.PA14_21370 170
208963.PA14_00280 208963.PA14_21990 316
208963.PA14_00280 208963.PA14_22410 193
208963.PA14_00280 208963.PA14_22570 174
208963.PA14_00280 208963.PA14_22830 263
208963.PA14_00280 208963.PA14_23220 465
208963.PA14_00280 208963.PA14_23270 243
208963.PA14_00280 208963.PA14_23320 191
208963.PA14_00280 208963.PA14_24640 439
208963.PA14_00280 208963.PA14_24850 171
208963.PA14_00280 208963.PA14_25000 235
208963.PA14_00280 208963.PA14_25110 183
208963.PA14_00280 208963.PA14_25160 367
208963.PA14_00280 208963.PA14_25210 433
208963.PA14_00280 208963.PA14_25560 213
208963.PA14_00280 208963.PA14_25610 158
208963.PA14_00280 208963.PA14_25690 278
208963.PA14_00280 208963.PA14_26640 170
208963.PA14_00280 208963.PA14_27130 154
208963.PA14_00280 208963.PA14_27210 281
208963.PA14_00280 208963.PA14_27580 169
208963.PA14_00280 208963.PA14_27960 290
208963.PA14_00280 208963.PA14_28280 172
208963.PA14_00280 208963.PA14_28510 420
208963.PA14_00280 208963.PA14_28660 209
208963.PA14_00280 208963.PA14_28710 225
208963.PA14_00280 208963.PA14_28895 168
208963.PA14_00280 208963.PA14_29120 167
208963.PA14_00280 208963.PA14_29160 224
208963.PA14_00280 208963.PA14_29280 171
208963.PA14_00280 208963.PA14_29460 369
208963.PA14_00280 208963.PA14_29600 196
208963.PA14_00280 208963.PA14_30210 152
208963.PA14_00280 208963.PA14_31470 170
208963.PA14_00280 208963.PA14_31800 184
208963.PA14_00280 208963.PA14_32300 168
208963.PA14_00280 208963.PA14_32450 160
208963.PA14_00280 208963.PA14_32600 243
208963.PA14_00280 208963.PA14_33280 238
208963.PA14_00280 208963.PA14_33780 165
208963.PA14_00280 208963.PA14_34230 188
208963.PA14_00280 208963.PA14_34600 164
208963.PA14_00280 208963.PA14_35170 267
208963.PA14_00280 208963.PA14_35460 184
208963.PA14_00280 208963.PA14_35940 170
208963.PA14_00280 208963.PA14_36420 165
208963.PA14_00280 208963.PA14_36920 165
208963.PA14_00280 208963.PA14_37710 175
208963.PA14_00280 208963.PA14_39200 221
208963.PA14_00280 208963.PA14_39410 173
208963.PA14_00280 208963.PA14_39590 160
208963.PA14_00280 208963.PA14_39880 166
208963.PA14_00280 208963.PA14_41250 160
208963.PA14_00280 208963.PA14_41260 197
208963.PA14_00280 208963.PA14_41430 229
208963.PA14_00280 208963.PA14_41520 168
208963.PA14_00280 208963.PA14_41910 171
208963.PA14_00280 208963.PA14_42760 151
208963.PA14_00280 208963.PA14_42850 196
208963.PA14_00280 208963.PA14_42880 168
208963.PA14_00280 208963.PA14_43690 278
208963.PA14_00280 208963.PA14_44030 268
208963.PA14_00280 208963.PA14_44050 161
208963.PA14_00280 208963.PA14_44060 228
208963.PA14_00280 208963.PA14_44090 150
208963.PA14_00280 208963.PA14_44470 689
208963.PA14_00280 208963.PA14_44500 151
208963.PA14_00280 208963.PA14_44620 162
208963.PA14_00280 208963.PA14_45300 171
208963.PA14_00280 208963.PA14_45540 235
208963.PA14_00280 208963.PA14_46650 158
208963.PA14_00280 208963.PA14_47150 365
208963.PA14_00280 208963.PA14_47390 151
208963.PA14_00280 208963.PA14_47690 180
208963.PA14_00280 208963.PA14_47790 180
208963.PA14_00280 208963.PA14_48160 165
208963.PA14_00280 208963.PA14_48600 170
208963.PA14_00280 208963.PA14_48750 152
208963.PA14_00280 208963.PA14_49130 157
208963.PA14_00280 208963.PA14_49210 235
208963.PA14_00280 208963.PA14_49440 220
208963.PA14_00280 208963.PA14_49480 177
208963.PA14_00280 208963.PA14_49870 211
208963.PA14_00280 208963.PA14_50470 151
208963.PA14_00280 208963.PA14_50480 151
208963.PA14_00280 208963.PA14_50800 166
208963.PA14_00280 208963.PA14_51000 362
208963.PA14_00280 208963.PA14_51290 163
208963.PA14_00280 208963.PA14_51310 385
208963.PA14_00280 208963.PA14_51450 366
208963.PA14_00280 208963.PA14_51680 266
208963.PA14_00280 208963.PA14_51720 166
208963.PA14_00280 208963.PA14_51810 468
208963.PA14_00280 208963.PA14_51930 171
208963.PA14_00280 208963.PA14_52080 171
208963.PA14_00280 208963.PA14_53300 261
208963.PA14_00280 208963.PA14_54080 318
208963.PA14_00280 208963.PA14_54270 194
208963.PA14_00280 208963.PA14_54350 228
208963.PA14_00280 208963.PA14_55980 349
208963.PA14_00280 208963.PA14_57530 211
208963.PA14_00280 208963.PA14_57540 272
208963.PA14_00280 208963.PA14_57560 468
208963.PA14_00280 208963.PA14_57570 447
208963.PA14_00280 208963.PA14_57600 178
208963.PA14_00280 208963.PA14_57650 242
208963.PA14_00280 208963.PA14_57820 158
208963.PA14_00280 208963.PA14_57850 202
208963.PA14_00280 208963.PA14_57870 202
208963.PA14_00280 208963.PA14_57880 202
208963.PA14_00280 208963.PA14_57950 181
208963.PA14_00280 208963.PA14_58100 213
208963.PA14_00280 208963.PA14_58110 468
208963.PA14_00280 208963.PA14_58350 181
208963.PA14_00280 208963.PA14_58360 181
208963.PA14_00280 208963.PA14_58390 181
208963.PA14_00280 208963.PA14_58420 181
208963.PA14_00280 208963.PA14_58830 373
208963.PA14_00280 208963.PA14_58880 172
208963.PA14_00280 208963.PA14_59180 151
208963.PA14_00280 208963.PA14_60460 160
208963.PA14_00280 208963.PA14_61090 206
208963.PA14_00280 208963.PA14_61220 227
208963.PA14_00280 208963.PA14_61290 194
208963.PA14_00280 208963.PA14_61470 198
208963.PA14_00280 208963.PA14_61540 233
208963.PA14_00280 208963.PA14_61580 786
208963.PA14_00280 208963.PA14_61640 204
208963.PA14_00280 208963.PA14_61710 622
208963.PA14_00280 208963.PA14_61880 208
208963.PA14_00280 208963.PA14_62580 185
208963.PA14_00280 208963.PA14_62900 318
208963.PA14_00280 208963.PA14_62970 172
208963.PA14_00280 208963.PA14_63620 202
208963.PA14_00280 208963.PA14_64180 328
208963.PA14_00280 208963.PA14_64190 328
208963.PA14_00280 208963.PA14_64200 461
208963.PA14_00280 208963.PA14_64220 506
208963.PA14_00280 208963.PA14_64450 172
208963.PA14_00280 208963.PA14_64940 263
208963.PA14_00280 208963.PA14_65110 160
208963.PA14_00280 208963.PA14_65150 177
208963.PA14_00280 208963.PA14_65430 221
208963.PA14_00280 208963.PA14_65450 235
208963.PA14_00280 208963.PA14_65740 260
208963.PA14_00280 208963.PA14_66190 168
208963.PA14_00280 208963.PA14_66550 994
208963.PA14_00280 208963.PA14_66560 151
208963.PA14_00280 208963.PA14_66680 178
208963.PA14_00280 208963.PA14_66920 419
208963.PA14_00280 208963.PA14_67065 158
208963.PA14_00280 208963.PA14_67600 181
208963.PA14_00280 208963.PA14_67670 198
208963.PA14_00280 208963.PA14_67710 475
208963.PA14_00280 208963.PA14_67740 166
208963.PA14_00280 208963.PA14_68360 301
208963.PA14_00280 208963.PA14_68400 232
208963.PA14_00280 208963.PA14_68630 321
208963.PA14_00280 208963.PA14_68700 256
208963.PA14_00280 208963.PA14_68955 297
208963.PA14_00280 208963.PA14_68980 245
208963.PA14_00280 208963.PA14_69000 309
208963.PA14_00280 208963.PA14_69150 324
208963.PA14_00280 208963.PA14_69200 194
208963.PA14_00280 208963.PA14_69240 623
208963.PA14_00280 208963.PA14_69280 358
208963.PA14_00280 208963.PA14_69440 324
208963.PA14_00280 208963.PA14_69450 635
208963.PA14_00280 208963.PA14_69630 154
208963.PA14_00280 208963.PA14_70200 181
208963.PA14_00280 208963.PA14_70280 208
208963.PA14_00280 208963.PA14_70730 262
208963.PA14_00280 208963.PA14_71600 202
208963.PA14_00280 208963.PA14_71620 501
208963.PA14_00280 208963.PA14_72220 235
208963.PA14_00280 208963.PA14_72340 157
208963.PA14_00280 208963.PA14_72450 171
208963.PA14_00280 208963.PA14_72480 222
208963.PA14_00280 208963.PA14_72870 259
208963.PA14_00290 208963.PA14_00110 442
208963.PA14_00290 208963.PA14_00170 402
208963.PA14_00290 208963.PA14_00180 365
208963.PA14_00290 208963.PA14_00190 538
208963.PA14_00290 208963.PA14_00200 540
208963.PA14_00290 208963.PA14_00210 491
208963.PA14_00290 208963.PA14_00230 549
208963.PA14_00290 208963.PA14_00240 764
208963.PA14_00290 208963.PA14_00250 637
208963.PA14_00290 208963.PA14_00280 843
208963.PA14_00290 208963.PA14_00300 569
208963.PA14_00290 208963.PA14_00310 569
208963.PA14_00290 208963.PA14_00320 569
208963.PA14_00290 208963.PA14_00340 212
208963.PA14_00290 208963.PA14_00440 525
208963.PA14_00290 208963.PA14_00450 490
208963.PA14_00290 208963.PA14_01800 172
208963.PA14_00290 208963.PA14_01890 585
208963.PA14_00290 208963.PA14_01900 492
208963.PA14_00290 208963.PA14_01910 586
208963.PA14_00290 208963.PA14_01930 598
208963.PA14_00290 208963.PA14_02490 204
208963.PA14_00290 208963.PA14_02830 600
208963.PA14_00290 208963.PA14_02900 615
208963.PA14_00290 208963.PA14_02960 200
208963.PA14_00290 208963.PA14_03000 434
208963.PA14_00290 208963.PA14_03020 316
208963.PA14_00290 208963.PA14_03030 983
208963.PA14_00290 208963.PA14_03050 615
208963.PA14_00290 208963.PA14_03610 173
208963.PA14_00290 208963.PA14_04310 439
208963.PA14_00290 208963.PA14_04390 270
208963.PA14_00290 208963.PA14_04410 353
208963.PA14_00290 208963.PA14_04630 330
208963.PA14_00290 208963.PA14_04640 319
208963.PA14_00290 208963.PA14_04870 150
208963.PA14_00290 208963.PA14_04950 505
208963.PA14_00290 208963.PA14_05150 219
208963.PA14_00290 208963.PA14_05160 224
208963.PA14_00290 208963.PA14_05180 515
208963.PA14_00290 208963.PA14_05190 514
208963.PA14_00290 208963.PA14_05200 328
208963.PA14_00290 208963.PA14_05280 410
208963.PA14_00290 208963.PA14_05290 192
208963.PA14_00290 208963.PA14_05300 475
208963.PA14_00290 208963.PA14_05820 191
208963.PA14_00290 208963.PA14_05880 166
208963.PA14_00290 208963.PA14_05990 273
208963.PA14_00290 208963.PA14_06500 188
208963.PA14_00290 208963.PA14_06510 254
208963.PA14_00290 208963.PA14_06700 170
208963.PA14_00290 208963.PA14_07090 520
208963.PA14_00290 208963.PA14_07130 434
208963.PA14_00290 208963.PA14_07170 265
208963.PA14_00290 208963.PA14_07280 250
208963.PA14_00290 208963.PA14_07530 391
208963.PA14_00290 208963.PA14_07580 301
208963.PA14_00290 208963.PA14_07620 282
208963.PA14_00290 208963.PA14_07700 239
208963.PA14_00290 208963.PA14_07730 274
208963.PA14_00290 208963.PA14_07780 193
208963.PA14_00290 208963.PA14_07790 193
208963.PA14_00290 208963.PA14_07910 207
208963.PA14_00290 208963.PA14_07940 819
208963.PA14_00290 208963.PA14_08340 485
208963.PA14_00290 208963.PA14_08350 461
208963.PA14_00290 208963.PA14_08360 492
208963.PA14_00290 208963.PA14_08470 455
208963.PA14_00290 208963.PA14_08480 294
208963.PA14_00290 208963.PA14_08520 367
208963.PA14_00290 208963.PA14_08630 167
208963.PA14_00290 208963.PA14_08790 170
208963.PA14_00290 208963.PA14_08920 253
208963.PA14_00290 208963.PA14_09100 224
208963.PA14_00290 208963.PA14_09180 210
208963.PA14_00290 208963.PA14_09210 420
208963.PA14_00290 208963.PA14_09220 386
208963.PA14_00290 208963.PA14_09440 426
208963.PA14_00290 208963.PA14_09460 240
208963.PA14_00290 208963.PA14_09550 321
208963.PA14_00290 208963.PA14_09600 364
208963.PA14_00290 208963.PA14_09660 196
208963.PA14_00290 208963.PA14_09870 397
208963.PA14_00290 208963.PA14_10970 190
208963.PA14_00290 208963.PA14_11400 368
208963.PA14_00290 208963.PA14_11420 371
208963.PA14_00290 208963.PA14_11450 476
208963.PA14_00290 208963.PA14_11460 220
208963.PA14_00290 208963.PA14_11510 249
208963.PA14_00290 208963.PA14_11550 232
208963.PA14_00290 208963.PA14_11660 181
208963.PA14_00290 208963.PA14_11845 429
208963.PA14_00290 208963.PA14_12020 468
208963.PA14_00290 208963.PA14_12030 469
208963.PA14_00290 208963.PA14_12060 198
208963.PA14_00290 208963.PA14_12200 367
208963.PA14_00290 208963.PA14_12330 393
208963.PA14_00290 208963.PA14_12490 158
208963.PA14_00290 208963.PA14_12770 323
208963.PA14_00290 208963.PA14_13090 191
208963.PA14_00290 208963.PA14_13110 196
208963.PA14_00290 208963.PA14_13290 152
208963.PA14_00290 208963.PA14_13300 152
208963.PA14_00290 208963.PA14_14440 216
208963.PA14_00290 208963.PA14_14470 330
208963.PA14_00290 208963.PA14_14510 234
208963.PA14_00290 208963.PA14_14590 344
208963.PA14_00290 208963.PA14_14680 243
208963.PA14_00290 208963.PA14_14700 201
208963.PA14_00290 208963.PA14_14740 352
208963.PA14_00290 208963.PA14_14890 262
208963.PA14_00290 208963.PA14_14930 205
208963.PA14_00290 208963.PA14_15230 330
208963.PA14_00290 208963.PA14_15340 615
208963.PA14_00290 208963.PA14_15680 314
208963.PA14_00290 208963.PA14_15740 391
208963.PA14_00290 208963.PA14_15790 156
208963.PA14_00290 208963.PA14_16130 191
208963.PA14_00290 208963.PA14_16220 328
208963.PA14_00290 208963.PA14_16530 496
208963.PA14_00290 208963.PA14_16580 193
208963.PA14_00290 208963.PA14_16700 378
208963.PA14_00290 208963.PA14_16930 175
208963.PA14_00290 208963.PA14_17260 234
208963.PA14_00290 208963.PA14_17290 268
208963.PA14_00290 208963.PA14_17310 589
208963.PA14_00290 208963.PA14_17330 153
208963.PA14_00290 208963.PA14_17340 276
208963.PA14_00290 208963.PA14_17370 174
208963.PA14_00290 208963.PA14_17480 153
208963.PA14_00290 208963.PA14_17500 422
208963.PA14_00290 208963.PA14_17530 524
208963.PA14_00290 208963.PA14_17540 329
208963.PA14_00290 208963.PA14_17660 301
208963.PA14_00290 208963.PA14_17820 191
208963.PA14_00290 208963.PA14_17980 181
208963.PA14_00290 208963.PA14_18210 186
208963.PA14_00290 208963.PA14_18250 192
208963.PA14_00290 208963.PA14_18350 204
208963.PA14_00290 208963.PA14_18610 220
208963.PA14_00290 208963.PA14_18700 268
208963.PA14_00290 208963.PA14_18740 363
208963.PA14_00290 208963.PA14_19050 245
208963.PA14_00290 208963.PA14_19065 360
208963.PA14_00290 208963.PA14_19090 288
208963.PA14_00290 208963.PA14_19140 386
208963.PA14_00290 208963.PA14_20140 190
208963.PA14_00290 208963.PA14_20970 196
208963.PA14_00290 208963.PA14_21220 175
208963.PA14_00290 208963.PA14_21710 172
208963.PA14_00290 208963.PA14_21790 156
208963.PA14_00290 208963.PA14_21980 424
208963.PA14_00290 208963.PA14_22380 268
208963.PA14_00290 208963.PA14_22410 282
208963.PA14_00290 208963.PA14_22830 245
208963.PA14_00290 208963.PA14_22890 265
208963.PA14_00290 208963.PA14_23070 419
208963.PA14_00290 208963.PA14_23280 807
208963.PA14_00290 208963.PA14_23310 870
208963.PA14_00290 208963.PA14_23480 194
208963.PA14_00290 208963.PA14_23500 365
208963.PA14_00290 208963.PA14_23640 174
208963.PA14_00290 208963.PA14_23790 377
208963.PA14_00290 208963.PA14_23800 357
208963.PA14_00290 208963.PA14_23810 228
208963.PA14_00290 208963.PA14_23850 162
208963.PA14_00290 208963.PA14_23880 382
208963.PA14_00290 208963.PA14_23900 254
208963.PA14_00290 208963.PA14_23990 334
208963.PA14_00290 208963.PA14_24010 275
208963.PA14_00290 208963.PA14_24640 233
208963.PA14_00290 208963.PA14_24675 152
208963.PA14_00290 208963.PA14_24690 367
208963.PA14_00290 208963.PA14_24890 234
208963.PA14_00290 208963.PA14_25270 374
208963.PA14_00290 208963.PA14_25480 168
208963.PA14_00290 208963.PA14_25560 360
208963.PA14_00290 208963.PA14_25610 579
208963.PA14_00290 208963.PA14_25710 306
208963.PA14_00290 208963.PA14_25730 562
208963.PA14_00290 208963.PA14_25780 424
208963.PA14_00290 208963.PA14_25980 163
208963.PA14_00290 208963.PA14_26890 188
208963.PA14_00290 208963.PA14_27020 186
208963.PA14_00290 208963.PA14_27210 237
208963.PA14_00290 208963.PA14_27330 249
208963.PA14_00290 208963.PA14_27480 173
208963.PA14_00290 208963.PA14_27500 168
208963.PA14_00290 208963.PA14_27960 176
208963.PA14_00290 208963.PA14_28510 520
208963.PA14_00290 208963.PA14_28650 206
208963.PA14_00290 208963.PA14_28660 159
208963.PA14_00290 208963.PA14_28680 174
208963.PA14_00290 208963.PA14_29150 247
208963.PA14_00290 208963.PA14_29460 376
208963.PA14_00290 208963.PA14_29490 334
208963.PA14_00290 208963.PA14_29500 157
208963.PA14_00290 208963.PA14_29640 537
208963.PA14_00290 208963.PA14_29740 320
208963.PA14_00290 208963.PA14_29990 631
208963.PA14_00290 208963.PA14_30150 196
208963.PA14_00290 208963.PA14_30190 391
208963.PA14_00290 208963.PA14_30270 167
208963.PA14_00290 208963.PA14_30320 432
208963.PA14_00290 208963.PA14_30660 307
208963.PA14_00290 208963.PA14_31380 212
208963.PA14_00290 208963.PA14_31530 191
208963.PA14_00290 208963.PA14_31560 254
208963.PA14_00290 208963.PA14_31820 234
208963.PA14_00290 208963.PA14_32240 162
208963.PA14_00290 208963.PA14_32340 161
208963.PA14_00290 208963.PA14_32630 196
208963.PA14_00290 208963.PA14_33010 375
208963.PA14_00290 208963.PA14_33690 268
208963.PA14_00290 208963.PA14_34340 220
208963.PA14_00290 208963.PA14_34360 364
208963.PA14_00290 208963.PA14_35190 195
208963.PA14_00290 208963.PA14_35940 196
208963.PA14_00290 208963.PA14_36700 187
208963.PA14_00290 208963.PA14_37880 239
208963.PA14_00290 208963.PA14_38200 250
208963.PA14_00290 208963.PA14_38500 199
208963.PA14_00290 208963.PA14_38630 191
208963.PA14_00290 208963.PA14_39130 391
208963.PA14_00290 208963.PA14_39150 161
208963.PA14_00290 208963.PA14_39190 393
208963.PA14_00290 208963.PA14_39440 175
208963.PA14_00290 208963.PA14_39590 200
208963.PA14_00290 208963.PA14_39910 426
208963.PA14_00290 208963.PA14_39945 240
208963.PA14_00290 208963.PA14_41050 606
208963.PA14_00290 208963.PA14_41110 214
208963.PA14_00290 208963.PA14_41130 239
208963.PA14_00290 208963.PA14_41230 364
208963.PA14_00290 208963.PA14_41400 224
208963.PA14_00290 208963.PA14_41670 625
208963.PA14_00290 208963.PA14_41680 585
208963.PA14_00290 208963.PA14_41760 315
208963.PA14_00290 208963.PA14_41820 813
208963.PA14_00290 208963.PA14_41900 306
208963.PA14_00290 208963.PA14_41920 164
208963.PA14_00290 208963.PA14_42760 958
208963.PA14_00290 208963.PA14_43850 363
208963.PA14_00290 208963.PA14_44090 334
208963.PA14_00290 208963.PA14_44470 181
208963.PA14_00290 208963.PA14_44630 359
208963.PA14_00290 208963.PA14_44680 169
208963.PA14_00290 208963.PA14_45000 194
208963.PA14_00290 208963.PA14_45050 213
208963.PA14_00290 208963.PA14_46120 156
208963.PA14_00290 208963.PA14_46150 192
208963.PA14_00290 208963.PA14_46250 152
208963.PA14_00290 208963.PA14_46330 254
208963.PA14_00290 208963.PA14_47370 226
208963.PA14_00290 208963.PA14_47680 331
208963.PA14_00290 208963.PA14_48420 235
208963.PA14_00290 208963.PA14_48810 320
208963.PA14_00290 208963.PA14_48860 167
208963.PA14_00290 208963.PA14_48930 217
208963.PA14_00290 208963.PA14_49470 235
208963.PA14_00290 208963.PA14_49820 371
208963.PA14_00290 208963.PA14_49870 206
208963.PA14_00290 208963.PA14_49930 308
208963.PA14_00290 208963.PA14_50030 262
208963.PA14_00290 208963.PA14_50590 363
208963.PA14_00290 208963.PA14_50820 167
208963.PA14_00290 208963.PA14_50870 220
208963.PA14_00290 208963.PA14_50890 283
208963.PA14_00290 208963.PA14_51000 243
208963.PA14_00290 208963.PA14_51150 385
208963.PA14_00290 208963.PA14_51160 220
208963.PA14_00290 208963.PA14_51240 232
208963.PA14_00290 208963.PA14_51350 607
208963.PA14_00290 208963.PA14_51360 884
208963.PA14_00290 208963.PA14_51800 269
208963.PA14_00290 208963.PA14_51820 349
208963.PA14_00290 208963.PA14_51930 165
208963.PA14_00290 208963.PA14_52040 384
208963.PA14_00290 208963.PA14_52350 187
208963.PA14_00290 208963.PA14_52460 376
208963.PA14_00290 208963.PA14_52600 525
208963.PA14_00290 208963.PA14_52870 191
208963.PA14_00290 208963.PA14_52990 161
208963.PA14_00290 208963.PA14_53010 365
208963.PA14_00290 208963.PA14_53050 374
208963.PA14_00290 208963.PA14_53070 174
208963.PA14_00290 208963.PA14_53220 435
208963.PA14_00290 208963.PA14_53430 242
208963.PA14_00290 208963.PA14_53500 169
208963.PA14_00290 208963.PA14_53510 224
208963.PA14_00290 208963.PA14_54080 243
208963.PA14_00290 208963.PA14_54350 226
208963.PA14_00290 208963.PA14_54590 189
208963.PA14_00290 208963.PA14_54940 187
208963.PA14_00290 208963.PA14_55080 274
208963.PA14_00290 208963.PA14_55340 222
208963.PA14_00290 208963.PA14_55430 275
208963.PA14_00290 208963.PA14_55440 334
208963.PA14_00290 208963.PA14_56050 187
208963.PA14_00290 208963.PA14_56240 232
208963.PA14_00290 208963.PA14_56570 150
208963.PA14_00290 208963.PA14_56680 207
208963.PA14_00290 208963.PA14_57010 203
208963.PA14_00290 208963.PA14_57200 235
208963.PA14_00290 208963.PA14_57260 224
208963.PA14_00290 208963.PA14_57320 375
208963.PA14_00290 208963.PA14_57330 194
208963.PA14_00290 208963.PA14_57380 301
208963.PA14_00290 208963.PA14_57425 195
208963.PA14_00290 208963.PA14_57470 194
208963.PA14_00290 208963.PA14_57560 176
208963.PA14_00290 208963.PA14_57670 274
208963.PA14_00290 208963.PA14_57740 274
208963.PA14_00290 208963.PA14_57780 291
208963.PA14_00290 208963.PA14_57800 583
208963.PA14_00290 208963.PA14_57950 202
208963.PA14_00290 208963.PA14_57970 191
208963.PA14_00290 208963.PA14_58030 435
208963.PA14_00290 208963.PA14_58050 388
208963.PA14_00290 208963.PA14_58070 274
208963.PA14_00290 208963.PA14_58100 233
208963.PA14_00290 208963.PA14_58110 316
208963.PA14_00290 208963.PA14_58170 254
208963.PA14_00290 208963.PA14_58375 298
208963.PA14_00290 208963.PA14_58620 227
208963.PA14_00290 208963.PA14_58750 334
208963.PA14_00290 208963.PA14_58760 275
208963.PA14_00290 208963.PA14_58770 467
208963.PA14_00290 208963.PA14_58780 579
208963.PA14_00290 208963.PA14_58790 358
208963.PA14_00290 208963.PA14_58870 154
208963.PA14_00290 208963.PA14_58990 239
208963.PA14_00290 208963.PA14_59250 159
208963.PA14_00290 208963.PA14_59290 289
208963.PA14_00290 208963.PA14_59310 157
208963.PA14_00290 208963.PA14_59340 234
208963.PA14_00290 208963.PA14_60120 188
208963.PA14_00290 208963.PA14_60200 153
208963.PA14_00290 208963.PA14_60210 150
208963.PA14_00290 208963.PA14_60250 307
208963.PA14_00290 208963.PA14_60360 371
208963.PA14_00290 208963.PA14_60380 442
208963.PA14_00290 208963.PA14_60420 218
208963.PA14_00290 208963.PA14_60710 197
208963.PA14_00290 208963.PA14_60890 375
208963.PA14_00290 208963.PA14_61060 190
208963.PA14_00290 208963.PA14_61250 374
208963.PA14_00290 208963.PA14_61580 209
208963.PA14_00290 208963.PA14_61670 279
208963.PA14_00290 208963.PA14_61740 157
208963.PA14_00290 208963.PA14_62130 544
208963.PA14_00290 208963.PA14_62150 151
208963.PA14_00290 208963.PA14_62160 513
208963.PA14_00290 208963.PA14_62200 300
208963.PA14_00290 208963.PA14_62490 184
208963.PA14_00290 208963.PA14_62560 192
208963.PA14_00290 208963.PA14_62620 418
208963.PA14_00290 208963.PA14_62830 286
208963.PA14_00290 208963.PA14_62880 468
208963.PA14_00290 208963.PA14_62910 193
208963.PA14_00290 208963.PA14_62930 364
208963.PA14_00290 208963.PA14_62940 309
208963.PA14_00290 208963.PA14_62970 462
208963.PA14_00290 208963.PA14_62990 366
208963.PA14_00290 208963.PA14_63020 447
208963.PA14_00290 208963.PA14_63290 385
208963.PA14_00290 208963.PA14_63830 235
208963.PA14_00290 208963.PA14_64090 986
208963.PA14_00290 208963.PA14_64100 152
208963.PA14_00290 208963.PA14_64180 173
208963.PA14_00290 208963.PA14_64220 315
208963.PA14_00290 208963.PA14_64440 237
208963.PA14_00290 208963.PA14_64560 176
208963.PA14_00290 208963.PA14_64620 190
208963.PA14_00290 208963.PA14_64770 452
208963.PA14_00290 208963.PA14_64810 190
208963.PA14_00290 208963.PA14_64940 242
208963.PA14_00290 208963.PA14_65130 239
208963.PA14_00290 208963.PA14_65150 224
208963.PA14_00290 208963.PA14_65180 349
208963.PA14_00290 208963.PA14_65200 437
208963.PA14_00290 208963.PA14_65300 172
208963.PA14_00290 208963.PA14_65320 355
208963.PA14_00290 208963.PA14_65350 504
208963.PA14_00290 208963.PA14_65380 167
208963.PA14_00290 208963.PA14_65420 197
208963.PA14_00290 208963.PA14_65500 340
208963.PA14_00290 208963.PA14_65670 236
208963.PA14_00290 208963.PA14_65770 155
208963.PA14_00290 208963.PA14_65795 286
208963.PA14_00290 208963.PA14_65850 374
208963.PA14_00290 208963.PA14_66260 207
208963.PA14_00290 208963.PA14_66290 224
208963.PA14_00290 208963.PA14_66550 403
208963.PA14_00290 208963.PA14_66570 361
208963.PA14_00290 208963.PA14_66600 971
208963.PA14_00290 208963.PA14_66610 999
208963.PA14_00290 208963.PA14_66620 238
208963.PA14_00290 208963.PA14_66660 338
208963.PA14_00290 208963.PA14_66670 197
208963.PA14_00290 208963.PA14_66750 232
208963.PA14_00290 208963.PA14_66900 301
208963.PA14_00290 208963.PA14_66940 418
208963.PA14_00290 208963.PA14_66980 357
208963.PA14_00290 208963.PA14_67490 391
208963.PA14_00290 208963.PA14_67600 554
208963.PA14_00290 208963.PA14_67880 318
208963.PA14_00290 208963.PA14_67920 160
208963.PA14_00290 208963.PA14_67930 256
208963.PA14_00290 208963.PA14_67990 194
208963.PA14_00290 208963.PA14_68350 375
208963.PA14_00290 208963.PA14_68480 441
208963.PA14_00290 208963.PA14_68780 320
208963.PA14_00290 208963.PA14_68800 319
208963.PA14_00290 208963.PA14_68820 334
208963.PA14_00290 208963.PA14_69000 298
208963.PA14_00290 208963.PA14_69190 258
208963.PA14_00290 208963.PA14_69240 551
208963.PA14_00290 208963.PA14_69340 295
208963.PA14_00290 208963.PA14_69670 225
208963.PA14_00290 208963.PA14_69690 390
208963.PA14_00290 208963.PA14_69780 198
208963.PA14_00290 208963.PA14_69810 193
208963.PA14_00290 208963.PA14_69940 325
208963.PA14_00290 208963.PA14_70240 274
208963.PA14_00290 208963.PA14_70270 157
208963.PA14_00290 208963.PA14_70280 278
208963.PA14_00290 208963.PA14_70440 405
208963.PA14_00290 208963.PA14_70720 305
208963.PA14_00290 208963.PA14_71420 190
208963.PA14_00290 208963.PA14_71460 375
208963.PA14_00290 208963.PA14_71620 491
208963.PA14_00290 208963.PA14_71650 242
208963.PA14_00290 208963.PA14_71710 208
208963.PA14_00290 208963.PA14_71800 419
208963.PA14_00290 208963.PA14_71820 152
208963.PA14_00290 208963.PA14_71990 167
208963.PA14_00290 208963.PA14_72000 301
208963.PA14_00290 208963.PA14_72450 193
208963.PA14_00290 208963.PA14_72490 426
208963.PA14_00290 208963.PA14_72700 393
208963.PA14_00290 208963.PA14_72970 204
208963.PA14_00290 208963.PA14_73040 185
208963.PA14_00290 208963.PA14_73170 407
208963.PA14_00290 208963.PA14_73360 150
208963.PA14_00300 208963.PA14_00230 220
208963.PA14_00300 208963.PA14_00250 352
208963.PA14_00300 208963.PA14_00280 450
208963.PA14_00300 208963.PA14_00290 569
208963.PA14_00300 208963.PA14_00310 957
208963.PA14_00300 208963.PA14_00320 865
208963.PA14_00300 208963.PA14_00380 387
208963.PA14_00300 208963.PA14_04030 235
208963.PA14_00300 208963.PA14_08070 235
208963.PA14_00300 208963.PA14_13500 235
208963.PA14_00300 208963.PA14_14060 232
208963.PA14_00300 208963.PA14_16250 386
208963.PA14_00300 208963.PA14_19320 615
208963.PA14_00300 208963.PA14_19920 235
208963.PA14_00300 208963.PA14_21110 615
208963.PA14_00300 208963.PA14_21340 232
208963.PA14_00300 208963.PA14_21370 232
208963.PA14_00300 208963.PA14_25670 328
208963.PA14_00300 208963.PA14_27730 235
208963.PA14_00300 208963.PA14_34660 235
208963.PA14_00300 208963.PA14_35300 386
208963.PA14_00300 208963.PA14_35320 235
208963.PA14_00300 208963.PA14_38460 200
208963.PA14_00300 208963.PA14_38480 200
208963.PA14_00300 208963.PA14_38490 235
208963.PA14_00300 208963.PA14_40310 328
208963.PA14_00300 208963.PA14_49300 387
208963.PA14_00300 208963.PA14_53360 321
208963.PA14_00300 208963.PA14_54000 235
208963.PA14_00300 208963.PA14_72390 200
208963.PA14_00310 208963.PA14_00070 152
208963.PA14_00310 208963.PA14_00250 352
208963.PA14_00310 208963.PA14_00280 450
208963.PA14_00310 208963.PA14_00290 569
208963.PA14_00310 208963.PA14_00300 957
208963.PA14_00310 208963.PA14_00320 882
208963.PA14_00310 208963.PA14_00875 173
208963.PA14_00310 208963.PA14_00900 222
208963.PA14_00310 208963.PA14_01340 159
208963.PA14_00310 208963.PA14_02020 163
208963.PA14_00310 208963.PA14_02560 163
208963.PA14_00310 208963.PA14_03190 159
208963.PA14_00310 208963.PA14_03200 220
208963.PA14_00310 208963.PA14_03840 173
208963.PA14_00310 208963.PA14_04030 615
208963.PA14_00310 208963.PA14_04140 203
208963.PA14_00310 208963.PA14_04190 174
208963.PA14_00310 208963.PA14_05000 150
208963.PA14_00310 208963.PA14_06320 589
208963.PA14_00310 208963.PA14_07310 154
208963.PA14_00310 208963.PA14_07430 262
208963.PA14_00310 208963.PA14_07700 175
208963.PA14_00310 208963.PA14_07710 157
208963.PA14_00310 208963.PA14_07730 317
208963.PA14_00310 208963.PA14_07740 273
208963.PA14_00310 208963.PA14_07770 272
208963.PA14_00310 208963.PA14_07780 180
208963.PA14_00310 208963.PA14_07790 150
208963.PA14_00310 208963.PA14_07820 390
208963.PA14_00310 208963.PA14_08710 172
208963.PA14_00310 208963.PA14_08760 175
208963.PA14_00310 208963.PA14_08780 288
208963.PA14_00310 208963.PA14_08930 177
208963.PA14_00310 208963.PA14_09680 163
208963.PA14_00310 208963.PA14_09890 198
208963.PA14_00310 208963.PA14_09900 235
208963.PA14_00310 208963.PA14_10340 172
208963.PA14_00310 208963.PA14_10870 151
208963.PA14_00310 208963.PA14_11450 197
208963.PA14_00310 208963.PA14_11900 168
208963.PA14_00310 208963.PA14_13260 168
208963.PA14_00310 208963.PA14_13280 168
208963.PA14_00310 208963.PA14_13780 178
208963.PA14_00310 208963.PA14_13800 180
208963.PA14_00310 208963.PA14_13810 180
208963.PA14_00310 208963.PA14_13830 180
208963.PA14_00310 208963.PA14_13840 352
208963.PA14_00310 208963.PA14_14110 289
208963.PA14_00310 208963.PA14_15120 172
208963.PA14_00310 208963.PA14_15260 174
208963.PA14_00310 208963.PA14_15970 152
208963.PA14_00310 208963.PA14_16020 200
208963.PA14_00310 208963.PA14_16100 202
208963.PA14_00310 208963.PA14_16320 202
208963.PA14_00310 208963.PA14_16910 185
208963.PA14_00310 208963.PA14_17270 169
208963.PA14_00310 208963.PA14_18510 285
208963.PA14_00310 208963.PA14_19030 215
208963.PA14_00310 208963.PA14_19320 188
208963.PA14_00310 208963.PA14_19340 157
208963.PA14_00310 208963.PA14_19850 191
208963.PA14_00310 208963.PA14_20100 184
208963.PA14_00310 208963.PA14_20110 165
208963.PA14_00310 208963.PA14_21490 234
208963.PA14_00310 208963.PA14_21820 202
208963.PA14_00310 208963.PA14_22270 156
208963.PA14_00310 208963.PA14_22340 385
208963.PA14_00310 208963.PA14_22450 190
208963.PA14_00310 208963.PA14_24180 152
208963.PA14_00310 208963.PA14_24230 175
208963.PA14_00310 208963.PA14_24370 153
208963.PA14_00310 208963.PA14_24490 231
208963.PA14_00310 208963.PA14_24770 153
208963.PA14_00310 208963.PA14_24900 168
208963.PA14_00310 208963.PA14_24910 168
208963.PA14_00310 208963.PA14_25060 281
208963.PA14_00310 208963.PA14_25230 258
208963.PA14_00310 208963.PA14_25940 227
208963.PA14_00310 208963.PA14_27180 157
208963.PA14_00310 208963.PA14_27570 158
208963.PA14_00310 208963.PA14_28100 214
208963.PA14_00310 208963.PA14_28530 299
208963.PA14_00310 208963.PA14_28895 190
208963.PA14_00310 208963.PA14_30190 247
208963.PA14_00310 208963.PA14_30240 172
208963.PA14_00310 208963.PA14_32300 173
208963.PA14_00310 208963.PA14_32790 165
208963.PA14_00310 208963.PA14_32880 161
208963.PA14_00310 208963.PA14_33070 304
208963.PA14_00310 208963.PA14_33220 155
208963.PA14_00310 208963.PA14_33290 208
208963.PA14_00310 208963.PA14_33410 190
208963.PA14_00310 208963.PA14_33770 176
208963.PA14_00310 208963.PA14_33910 227
208963.PA14_00310 208963.PA14_34130 202
208963.PA14_00310 208963.PA14_34250 203
208963.PA14_00310 208963.PA14_35620 222
208963.PA14_00310 208963.PA14_35690 158
208963.PA14_00310 208963.PA14_36100 273
208963.PA14_00310 208963.PA14_37680 317
208963.PA14_00310 208963.PA14_37760 166
208963.PA14_00310 208963.PA14_38080 308
208963.PA14_00310 208963.PA14_38700 394
208963.PA14_00310 208963.PA14_39240 177
208963.PA14_00310 208963.PA14_39980 155
208963.PA14_00310 208963.PA14_40240 172
208963.PA14_00310 208963.PA14_40950 152
208963.PA14_00310 208963.PA14_41390 190
208963.PA14_00310 208963.PA14_41520 270
208963.PA14_00310 208963.PA14_41740 228
208963.PA14_00310 208963.PA14_42030 297
208963.PA14_00310 208963.PA14_42610 197
208963.PA14_00310 208963.PA14_42880 173
208963.PA14_00310 208963.PA14_44620 192
208963.PA14_00310 208963.PA14_45150 170
208963.PA14_00310 208963.PA14_45210 163
208963.PA14_00310 208963.PA14_46140 237
208963.PA14_00310 208963.PA14_46230 174
208963.PA14_00310 208963.PA14_46270 323
208963.PA14_00310 208963.PA14_47250 155
208963.PA14_00310 208963.PA14_47460 262
208963.PA14_00310 208963.PA14_48540 154
208963.PA14_00310 208963.PA14_48930 152
208963.PA14_00310 208963.PA14_50820 160
208963.PA14_00310 208963.PA14_52300 249
208963.PA14_00310 208963.PA14_53210 157
208963.PA14_00310 208963.PA14_53660 257
208963.PA14_00310 208963.PA14_54330 152
208963.PA14_00310 208963.PA14_54740 325
208963.PA14_00310 208963.PA14_55240 220
208963.PA14_00310 208963.PA14_55280 397
208963.PA14_00310 208963.PA14_55340 160
208963.PA14_00310 208963.PA14_55410 256
208963.PA14_00310 208963.PA14_55560 174
208963.PA14_00310 208963.PA14_55780 246
208963.PA14_00310 208963.PA14_56540 189
208963.PA14_00310 208963.PA14_56550 380
208963.PA14_00310 208963.PA14_57210 180
208963.PA14_00310 208963.PA14_57275 150
208963.PA14_00310 208963.PA14_57290 163
208963.PA14_00310 208963.PA14_57590 167
208963.PA14_00310 208963.PA14_59220 191
208963.PA14_00310 208963.PA14_59250 211
208963.PA14_00310 208963.PA14_60500 202
208963.PA14_00310 208963.PA14_60810 159
208963.PA14_00310 208963.PA14_61500 154
208963.PA14_00310 208963.PA14_61510 161
208963.PA14_00310 208963.PA14_61520 229
208963.PA14_00310 208963.PA14_61530 180
208963.PA14_00310 208963.PA14_61540 182
208963.PA14_00310 208963.PA14_61720 159
208963.PA14_00310 208963.PA14_61790 198
208963.PA14_00310 208963.PA14_62250 161
208963.PA14_00310 208963.PA14_62830 156
208963.PA14_00310 208963.PA14_64500 167
208963.PA14_00310 208963.PA14_64940 169
208963.PA14_00310 208963.PA14_65470 157
208963.PA14_00310 208963.PA14_66190 173
208963.PA14_00310 208963.PA14_66700 228
208963.PA14_00310 208963.PA14_67830 159
208963.PA14_00310 208963.PA14_69370 265
208963.PA14_00310 208963.PA14_69380 202
208963.PA14_00310 208963.PA14_70120 221
208963.PA14_00310 208963.PA14_70310 151
208963.PA14_00310 208963.PA14_70690 169
208963.PA14_00310 208963.PA14_73190 158
208963.PA14_00310 208963.PA14_73410 196
208963.PA14_00320 208963.PA14_00250 326
208963.PA14_00320 208963.PA14_00280 450
208963.PA14_00320 208963.PA14_00290 569
208963.PA14_00320 208963.PA14_00300 865
208963.PA14_00320 208963.PA14_00310 882
208963.PA14_00320 208963.PA14_00560 298
208963.PA14_00320 208963.PA14_00620 151
208963.PA14_00320 208963.PA14_00650 160
208963.PA14_00320 208963.PA14_02890 179
208963.PA14_00320 208963.PA14_03190 326
208963.PA14_00320 208963.PA14_03200 503
208963.PA14_00320 208963.PA14_03470 180
208963.PA14_00320 208963.PA14_04270 172
208963.PA14_00320 208963.PA14_04690 168
208963.PA14_00320 208963.PA14_05030 215
208963.PA14_00320 208963.PA14_05340 154
208963.PA14_00320 208963.PA14_05480 203
208963.PA14_00320 208963.PA14_05650 177
208963.PA14_00320 208963.PA14_06010 151
208963.PA14_00320 208963.PA14_06130 219
208963.PA14_00320 208963.PA14_06190 162
208963.PA14_00320 208963.PA14_07250 634
208963.PA14_00320 208963.PA14_07430 591
208963.PA14_00320 208963.PA14_07500 193
208963.PA14_00320 208963.PA14_07820 178
208963.PA14_00320 208963.PA14_08050 342
208963.PA14_00320 208963.PA14_08120 278
208963.PA14_00320 208963.PA14_08130 171
208963.PA14_00320 208963.PA14_08310 174
208963.PA14_00320 208963.PA14_08490 191
208963.PA14_00320 208963.PA14_08640 407
208963.PA14_00320 208963.PA14_08850 169
208963.PA14_00320 208963.PA14_10680 176
208963.PA14_00320 208963.PA14_11110 404
208963.PA14_00320 208963.PA14_11590 169
208963.PA14_00320 208963.PA14_11900 232
208963.PA14_00320 208963.PA14_11980 535
208963.PA14_00320 208963.PA14_11990 274
208963.PA14_00320 208963.PA14_12650 204
208963.PA14_00320 208963.PA14_13070 164
208963.PA14_00320 208963.PA14_13940 160
208963.PA14_00320 208963.PA14_14170 168
208963.PA14_00320 208963.PA14_16200 213
208963.PA14_00320 208963.PA14_16310 166
208963.PA14_00320 208963.PA14_16440 160
208963.PA14_00320 208963.PA14_16460 159
208963.PA14_00320 208963.PA14_16500 172
208963.PA14_00320 208963.PA14_18480 454
208963.PA14_00320 208963.PA14_18510 347
208963.PA14_00320 208963.PA14_18550 211
208963.PA14_00320 208963.PA14_18820 338
208963.PA14_00320 208963.PA14_18970 285
208963.PA14_00320 208963.PA14_19320 189
208963.PA14_00320 208963.PA14_19410 169
208963.PA14_00320 208963.PA14_20010 173
208963.PA14_00320 208963.PA14_20720 240
208963.PA14_00320 208963.PA14_20860 249
208963.PA14_00320 208963.PA14_21250 179
208963.PA14_00320 208963.PA14_21490 233
208963.PA14_00320 208963.PA14_23830 259
208963.PA14_00320 208963.PA14_23980 463
208963.PA14_00320 208963.PA14_24040 157
208963.PA14_00320 208963.PA14_24080 206
208963.PA14_00320 208963.PA14_24180 374
208963.PA14_00320 208963.PA14_24340 305
208963.PA14_00320 208963.PA14_24490 249
208963.PA14_00320 208963.PA14_25060 475
208963.PA14_00320 208963.PA14_25220 153
208963.PA14_00320 208963.PA14_26090 174
208963.PA14_00320 208963.PA14_26165 278
208963.PA14_00320 208963.PA14_26620 330
208963.PA14_00320 208963.PA14_27560 165
208963.PA14_00320 208963.PA14_27990 167
208963.PA14_00320 208963.PA14_28100 234
208963.PA14_00320 208963.PA14_28140 252
208963.PA14_00320 208963.PA14_28560 386
208963.PA14_00320 208963.PA14_29320 313
208963.PA14_00320 208963.PA14_30080 167
208963.PA14_00320 208963.PA14_30760 156
208963.PA14_00320 208963.PA14_30790 157
208963.PA14_00320 208963.PA14_30810 196
208963.PA14_00320 208963.PA14_31240 174
208963.PA14_00320 208963.PA14_32640 203
208963.PA14_00320 208963.PA14_32790 201
208963.PA14_00320 208963.PA14_32880 193
208963.PA14_00320 208963.PA14_33060 298
208963.PA14_00320 208963.PA14_33380 190
208963.PA14_00320 208963.PA14_33530 183
208963.PA14_00320 208963.PA14_33910 213
208963.PA14_00320 208963.PA14_33940 231
208963.PA14_00320 208963.PA14_34130 161
208963.PA14_00320 208963.PA14_35390 150
208963.PA14_00320 208963.PA14_35630 151
208963.PA14_00320 208963.PA14_35690 160
208963.PA14_00320 208963.PA14_36150 378
208963.PA14_00320 208963.PA14_36280 174
208963.PA14_00320 208963.PA14_36375 162
208963.PA14_00320 208963.PA14_37680 468
208963.PA14_00320 208963.PA14_38420 203
208963.PA14_00320 208963.PA14_38730 158
208963.PA14_00320 208963.PA14_38970 175
208963.PA14_00320 208963.PA14_39210 194
208963.PA14_00320 208963.PA14_39240 150
208963.PA14_00320 208963.PA14_39860 321
208963.PA14_00320 208963.PA14_40260 185
208963.PA14_00320 208963.PA14_40430 206
208963.PA14_00320 208963.PA14_40450 223
208963.PA14_00320 208963.PA14_40550 233
208963.PA14_00320 208963.PA14_40640 157
208963.PA14_00320 208963.PA14_40930 593
208963.PA14_00320 208963.PA14_41420 157
208963.PA14_00320 208963.PA14_41740 499
208963.PA14_00320 208963.PA14_42120 194
208963.PA14_00320 208963.PA14_42440 327
208963.PA14_00320 208963.PA14_43650 299
208963.PA14_00320 208963.PA14_43660 220
208963.PA14_00320 208963.PA14_43740 175
208963.PA14_00320 208963.PA14_43870 590
208963.PA14_00320 208963.PA14_44640 323
208963.PA14_00320 208963.PA14_45300 185
208963.PA14_00320 208963.PA14_45340 244
208963.PA14_00320 208963.PA14_45380 209
208963.PA14_00320 208963.PA14_45400 197
208963.PA14_00320 208963.PA14_46270 253
208963.PA14_00320 208963.PA14_46370 158
208963.PA14_00320 208963.PA14_46640 543
208963.PA14_00320 208963.PA14_46850 197
208963.PA14_00320 208963.PA14_47300 167
208963.PA14_00320 208963.PA14_47920 158
208963.PA14_00320 208963.PA14_47930 198
208963.PA14_00320 208963.PA14_48140 592
208963.PA14_00320 208963.PA14_48170 200
208963.PA14_00320 208963.PA14_48540 236
208963.PA14_00320 208963.PA14_48710 220
208963.PA14_00320 208963.PA14_48910 458
208963.PA14_00320 208963.PA14_48930 399
208963.PA14_00320 208963.PA14_49520 202
208963.PA14_00320 208963.PA14_50070 228
208963.PA14_00320 208963.PA14_50860 696
208963.PA14_00320 208963.PA14_50930 151
208963.PA14_00320 208963.PA14_51280 188
208963.PA14_00320 208963.PA14_51470 220
208963.PA14_00320 208963.PA14_52000 251
208963.PA14_00320 208963.PA14_52130 200
208963.PA14_00320 208963.PA14_52290 253
208963.PA14_00320 208963.PA14_53040 282
208963.PA14_00320 208963.PA14_53890 383
208963.PA14_00320 208963.PA14_55117 162
208963.PA14_00320 208963.PA14_55250 169
208963.PA14_00320 208963.PA14_55280 309
208963.PA14_00320 208963.PA14_55300 205
208963.PA14_00320 208963.PA14_55320 270
208963.PA14_00320 208963.PA14_55330 234
208963.PA14_00320 208963.PA14_55360 233
208963.PA14_00320 208963.PA14_55390 445
208963.PA14_00320 208963.PA14_55400 178
208963.PA14_00320 208963.PA14_55460 161
208963.PA14_00320 208963.PA14_56130 193
208963.PA14_00320 208963.PA14_56550 224
208963.PA14_00320 208963.PA14_56850 216
208963.PA14_00320 208963.PA14_56870 161
208963.PA14_00320 208963.PA14_56920 176
208963.PA14_00320 208963.PA14_57140 224
208963.PA14_00320 208963.PA14_57250 226
208963.PA14_00320 208963.PA14_57450 193
208963.PA14_00320 208963.PA14_57640 404
208963.PA14_00320 208963.PA14_58690 303
208963.PA14_00320 208963.PA14_58900 193
208963.PA14_00320 208963.PA14_59220 172
208963.PA14_00320 208963.PA14_60870 161
208963.PA14_00320 208963.PA14_61200 292
208963.PA14_00320 208963.PA14_61850 357
208963.PA14_00320 208963.PA14_61990 292
208963.PA14_00320 208963.PA14_62240 154
208963.PA14_00320 208963.PA14_62260 176
208963.PA14_00320 208963.PA14_63320 260
208963.PA14_00320 208963.PA14_63780 381
208963.PA14_00320 208963.PA14_63840 337
208963.PA14_00320 208963.PA14_65470 446
208963.PA14_00320 208963.PA14_65520 242
208963.PA14_00320 208963.PA14_66200 175
208963.PA14_00320 208963.PA14_66540 186
208963.PA14_00320 208963.PA14_66875 251
208963.PA14_00320 208963.PA14_66880 182
208963.PA14_00320 208963.PA14_67220 312
208963.PA14_00320 208963.PA14_67500 151
208963.PA14_00320 208963.PA14_67830 287
208963.PA14_00320 208963.PA14_68350 229
208963.PA14_00320 208963.PA14_69020 245
208963.PA14_00320 208963.PA14_69260 220
208963.PA14_00320 208963.PA14_69370 659
208963.PA14_00320 208963.PA14_69870 408
208963.PA14_00320 208963.PA14_70300 237
208963.PA14_00320 208963.PA14_70330 152
208963.PA14_00320 208963.PA14_70360 152
208963.PA14_00320 208963.PA14_70790 178
208963.PA14_00320 208963.PA14_71430 556
208963.PA14_00320 208963.PA14_71670 275
208963.PA14_00320 208963.PA14_71920 217
208963.PA14_00320 208963.PA14_72010 557
208963.PA14_00320 208963.PA14_72220 166
208963.PA14_00320 208963.PA14_72250 259
208963.PA14_00320 208963.PA14_72750 163
208963.PA14_00320 208963.PA14_73160 175
208963.PA14_00340 208963.PA14_00290 212
208963.PA14_00340 208963.PA14_00360 899
208963.PA14_00340 208963.PA14_00380 846
208963.PA14_00340 208963.PA14_00400 613
208963.PA14_00340 208963.PA14_00410 571
208963.PA14_00340 208963.PA14_00790 175
208963.PA14_00340 208963.PA14_00875 200
208963.PA14_00340 208963.PA14_01240 399
208963.PA14_00340 208963.PA14_01250 320
208963.PA14_00340 208963.PA14_01770 367
208963.PA14_00340 208963.PA14_02030 328
208963.PA14_00340 208963.PA14_02310 175
208963.PA14_00340 208963.PA14_03700 241
208963.PA14_00340 208963.PA14_04460 160
208963.PA14_00340 208963.PA14_04640 193
208963.PA14_00340 208963.PA14_05080 205
208963.PA14_00340 208963.PA14_05560 197
208963.PA14_00340 208963.PA14_06660 176
208963.PA14_00340 208963.PA14_07090 169
208963.PA14_00340 208963.PA14_07620 351
208963.PA14_00340 208963.PA14_07650 272
208963.PA14_00340 208963.PA14_07660 272
208963.PA14_00340 208963.PA14_07680 268
208963.PA14_00340 208963.PA14_07700 228
208963.PA14_00340 208963.PA14_07710 228
208963.PA14_00340 208963.PA14_07730 204
208963.PA14_00340 208963.PA14_07740 203
208963.PA14_00340 208963.PA14_07760 203
208963.PA14_00340 208963.PA14_07770 203
208963.PA14_00340 208963.PA14_07780 203
208963.PA14_00340 208963.PA14_07790 203
208963.PA14_00340 208963.PA14_07800 203
208963.PA14_00340 208963.PA14_09990 163
208963.PA14_00340 208963.PA14_10350 235
208963.PA14_00340 208963.PA14_10850 254
208963.PA14_00340 208963.PA14_10940 371
208963.PA14_00340 208963.PA14_11760 234
208963.PA14_00340 208963.PA14_12760 197
208963.PA14_00340 208963.PA14_14040 197
208963.PA14_00340 208963.PA14_14100 294
208963.PA14_00340 208963.PA14_14200 172
208963.PA14_00340 208963.PA14_14440 287
208963.PA14_00340 208963.PA14_14930 239
208963.PA14_00340 208963.PA14_15630 171
208963.PA14_00340 208963.PA14_15660 235
208963.PA14_00340 208963.PA14_16390 254
208963.PA14_00340 208963.PA14_16460 194
208963.PA14_00340 208963.PA14_16510 335
208963.PA14_00340 208963.PA14_16530 333
208963.PA14_00340 208963.PA14_16550 277
208963.PA14_00340 208963.PA14_16580 276
208963.PA14_00340 208963.PA14_16590 275
208963.PA14_00340 208963.PA14_16600 275
208963.PA14_00340 208963.PA14_16610 275
208963.PA14_00340 208963.PA14_19050 464
208963.PA14_00340 208963.PA14_19100 224
208963.PA14_00340 208963.PA14_19290 183
208963.PA14_00340 208963.PA14_19660 160
208963.PA14_00340 208963.PA14_20940 262
208963.PA14_00340 208963.PA14_21720 371
208963.PA14_00340 208963.PA14_22840 239
208963.PA14_00340 208963.PA14_23090 215
208963.PA14_00340 208963.PA14_23620 215
208963.PA14_00340 208963.PA14_23640 154
208963.PA14_00340 208963.PA14_24675 218
208963.PA14_00340 208963.PA14_24730 193
208963.PA14_00340 208963.PA14_25210 192
208963.PA14_00340 208963.PA14_25440 267
208963.PA14_00340 208963.PA14_25670 670
208963.PA14_00340 208963.PA14_26350 488
208963.PA14_00340 208963.PA14_27370 197
208963.PA14_00340 208963.PA14_27890 328
208963.PA14_00340 208963.PA14_27980 154
208963.PA14_00340 208963.PA14_28060 158
208963.PA14_00340 208963.PA14_28570 221
208963.PA14_00340 208963.PA14_30340 188
208963.PA14_00340 208963.PA14_30430 572
208963.PA14_00340 208963.PA14_31380 341
208963.PA14_00340 208963.PA14_32880 178
208963.PA14_00340 208963.PA14_33080 153
208963.PA14_00340 208963.PA14_33110 156
208963.PA14_00340 208963.PA14_33480 218
208963.PA14_00340 208963.PA14_33690 227
208963.PA14_00340 208963.PA14_34330 572
208963.PA14_00340 208963.PA14_35070 367
208963.PA14_00340 208963.PA14_35330 243
208963.PA14_00340 208963.PA14_35340 195
208963.PA14_00340 208963.PA14_36290 235
208963.PA14_00340 208963.PA14_36350 189
208963.PA14_00340 208963.PA14_36710 235
208963.PA14_00340 208963.PA14_36870 195
208963.PA14_00340 208963.PA14_37100 254
208963.PA14_00340 208963.PA14_37950 261
208963.PA14_00340 208963.PA14_38850 195
208963.PA14_00340 208963.PA14_40230 229
208963.PA14_00340 208963.PA14_40310 406
208963.PA14_00340 208963.PA14_41350 189
208963.PA14_00340 208963.PA14_41530 239
208963.PA14_00340 208963.PA14_41563 176
208963.PA14_00340 208963.PA14_41650 168
208963.PA14_00340 208963.PA14_41930 168
208963.PA14_00340 208963.PA14_42230 198
208963.PA14_00340 208963.PA14_42610 196
208963.PA14_00340 208963.PA14_42760 368
208963.PA14_00340 208963.PA14_43190 235
208963.PA14_00340 208963.PA14_43200 251
208963.PA14_00340 208963.PA14_43230 368
208963.PA14_00340 208963.PA14_43510 191
208963.PA14_00340 208963.PA14_43580 371
208963.PA14_00340 208963.PA14_43950 168
208963.PA14_00340 208963.PA14_44470 160
208963.PA14_00340 208963.PA14_45640 175
208963.PA14_00340 208963.PA14_45700 155
208963.PA14_00340 208963.PA14_47090 181
208963.PA14_00340 208963.PA14_47280 328
208963.PA14_00340 208963.PA14_47330 373
208963.PA14_00340 208963.PA14_47340 279
208963.PA14_00340 208963.PA14_48100 229
208963.PA14_00340 208963.PA14_48570 235
208963.PA14_00340 208963.PA14_49820 364
208963.PA14_00340 208963.PA14_50040 371
208963.PA14_00340 208963.PA14_50360 235
208963.PA14_00340 208963.PA14_51270 234
208963.PA14_00340 208963.PA14_51300 367
208963.PA14_00340 208963.PA14_52210 187
208963.PA14_00340 208963.PA14_54190 371
208963.PA14_00340 208963.PA14_54330 200
208963.PA14_00340 208963.PA14_54790 152
208963.PA14_00340 208963.PA14_54800 188
208963.PA14_00340 208963.PA14_54830 224
208963.PA14_00340 208963.PA14_55730 328
208963.PA14_00340 208963.PA14_57290 162
208963.PA14_00340 208963.PA14_57710 198
208963.PA14_00340 208963.PA14_57990 278
208963.PA14_00340 208963.PA14_58450 239
208963.PA14_00340 208963.PA14_58810 159
208963.PA14_00340 208963.PA14_60530 322
208963.PA14_00340 208963.PA14_60710 216
208963.PA14_00340 208963.PA14_61770 191
208963.PA14_00340 208963.PA14_61780 238
208963.PA14_00340 208963.PA14_61790 256
208963.PA14_00340 208963.PA14_61820 260
208963.PA14_00340 208963.PA14_61860 523
208963.PA14_00340 208963.PA14_62580 368
208963.PA14_00340 208963.PA14_62590 368
208963.PA14_00340 208963.PA14_63480 234
208963.PA14_00340 208963.PA14_64180 300
208963.PA14_00340 208963.PA14_65660 367
208963.PA14_00340 208963.PA14_66560 151
208963.PA14_00340 208963.PA14_67280 162
208963.PA14_00340 208963.PA14_67300 260
208963.PA14_00340 208963.PA14_67400 331
208963.PA14_00340 208963.PA14_67500 150
208963.PA14_00340 208963.PA14_69840 285
208963.PA14_00340 208963.PA14_70240 180
208963.PA14_00340 208963.PA14_70480 277
208963.PA14_00340 208963.PA14_70940 254
208963.PA14_00340 208963.PA14_71030 260
208963.PA14_00340 208963.PA14_71160 260
208963.PA14_00340 208963.PA14_73060 160
208963.PA14_00340 208963.PA14_73170 234
208963.PA14_00360 208963.PA14_00340 899
208963.PA14_00360 208963.PA14_00380 935
208963.PA14_00360 208963.PA14_00400 735
208963.PA14_00360 208963.PA14_00410 568
208963.PA14_00360 208963.PA14_02020 277
208963.PA14_00360 208963.PA14_09870 172
208963.PA14_00360 208963.PA14_13580 168
208963.PA14_00360 208963.PA14_14110 185
208963.PA14_00360 208963.PA14_22330 229
208963.PA14_00360 208963.PA14_26420 151
208963.PA14_00360 208963.PA14_29510 238
208963.PA14_00360 208963.PA14_29760 207
208963.PA14_00360 208963.PA14_29770 254
208963.PA14_00360 208963.PA14_30800 215
208963.PA14_00360 208963.PA14_34870 196
208963.PA14_00360 208963.PA14_36090 277
208963.PA14_00360 208963.PA14_39250 260
208963.PA14_00360 208963.PA14_41780 197
208963.PA14_00360 208963.PA14_43200 331
208963.PA14_00360 208963.PA14_47970 157
208963.PA14_00360 208963.PA14_49660 234
208963.PA14_00360 208963.PA14_50010 416
208963.PA14_00360 208963.PA14_54350 384
208963.PA14_00360 208963.PA14_61300 207
208963.PA14_00360 208963.PA14_62390 384
208963.PA14_00360 208963.PA14_67240 331
208963.PA14_00360 208963.PA14_67250 331
208963.PA14_00360 208963.PA14_67270 975
208963.PA14_00360 208963.PA14_67280 976
208963.PA14_00360 208963.PA14_67300 330
208963.PA14_00360 208963.PA14_67320 260
208963.PA14_00360 208963.PA14_67370 334
208963.PA14_00360 208963.PA14_67400 175
208963.PA14_00360 208963.PA14_67410 335
208963.PA14_00360 208963.PA14_67420 335
208963.PA14_00360 208963.PA14_67440 215
208963.PA14_00360 208963.PA14_70970 262
208963.PA14_00360 208963.PA14_71000 974
208963.PA14_00360 208963.PA14_71020 972
208963.PA14_00360 208963.PA14_71120 190
208963.PA14_00360 208963.PA14_71140 198
208963.PA14_00360 208963.PA14_71150 224
208963.PA14_00360 208963.PA14_71260 306
208963.PA14_00360 208963.PA14_71410 272
208963.PA14_00360 208963.PA14_71420 193
208963.PA14_00360 208963.PA14_71470 154
208963.PA14_00360 208963.PA14_72140 259
208963.PA14_00380 208963.PA14_00230 385
208963.PA14_00380 208963.PA14_00240 235
208963.PA14_00380 208963.PA14_00300 387
208963.PA14_00380 208963.PA14_00340 846
208963.PA14_00380 208963.PA14_00360 935
208963.PA14_00380 208963.PA14_00400 765
208963.PA14_00380 208963.PA14_00410 618
208963.PA14_00380 208963.PA14_00670 153
208963.PA14_00380 208963.PA14_00830 254
208963.PA14_00380 208963.PA14_00925 178
208963.PA14_00380 208963.PA14_00980 155
208963.PA14_00380 208963.PA14_01440 318
208963.PA14_00380 208963.PA14_02020 277
208963.PA14_00380 208963.PA14_02150 205
208963.PA14_00380 208963.PA14_02310 547
208963.PA14_00380 208963.PA14_02490 166
208963.PA14_00380 208963.PA14_02680 375
208963.PA14_00380 208963.PA14_03080 160
208963.PA14_00380 208963.PA14_03190 308
208963.PA14_00380 208963.PA14_03430 375
208963.PA14_00380 208963.PA14_03510 162
208963.PA14_00380 208963.PA14_05840 169
208963.PA14_00380 208963.PA14_06270 220
208963.PA14_00380 208963.PA14_06540 155
208963.PA14_00380 208963.PA14_06710 220
208963.PA14_00380 208963.PA14_08930 205
208963.PA14_00380 208963.PA14_09400 176
208963.PA14_00380 208963.PA14_09710 375
208963.PA14_00380 208963.PA14_09770 160
208963.PA14_00380 208963.PA14_09880 323
208963.PA14_00380 208963.PA14_10350 162
208963.PA14_00380 208963.PA14_10470 172
208963.PA14_00380 208963.PA14_10480 184
208963.PA14_00380 208963.PA14_10630 375
208963.PA14_00380 208963.PA14_10680 156
208963.PA14_00380 208963.PA14_10850 432
208963.PA14_00380 208963.PA14_11190 375
208963.PA14_00380 208963.PA14_11810 375
208963.PA14_00380 208963.PA14_12970 220
208963.PA14_00380 208963.PA14_12990 196
208963.PA14_00380 208963.PA14_14110 226
208963.PA14_00380 208963.PA14_14680 235
208963.PA14_00380 208963.PA14_16390 432
208963.PA14_00380 208963.PA14_17040 235
208963.PA14_00380 208963.PA14_17230 232
208963.PA14_00380 208963.PA14_18860 150
208963.PA14_00380 208963.PA14_19560 235
208963.PA14_00380 208963.PA14_20270 274
208963.PA14_00380 208963.PA14_20520 234
208963.PA14_00380 208963.PA14_21030 178
208963.PA14_00380 208963.PA14_21780 235
208963.PA14_00380 208963.PA14_21830 159
208963.PA14_00380 208963.PA14_22600 155
208963.PA14_00380 208963.PA14_23060 197
208963.PA14_00380 208963.PA14_23430 227
208963.PA14_00380 208963.PA14_26020 164
208963.PA14_00380 208963.PA14_26890 375
208963.PA14_00380 208963.PA14_27755 301
208963.PA14_00380 208963.PA14_28290 158
208963.PA14_00380 208963.PA14_28950 226
208963.PA14_00380 208963.PA14_29150 293
208963.PA14_00380 208963.PA14_29400 234
208963.PA14_00380 208963.PA14_29420 347
208963.PA14_00380 208963.PA14_30800 288
208963.PA14_00380 208963.PA14_32830 234
208963.PA14_00380 208963.PA14_33710 254
208963.PA14_00380 208963.PA14_33810 400
208963.PA14_00380 208963.PA14_34190 235
208963.PA14_00380 208963.PA14_34360 176
208963.PA14_00380 208963.PA14_35080 193
208963.PA14_00380 208963.PA14_35670 304
208963.PA14_00380 208963.PA14_36090 277
208963.PA14_00380 208963.PA14_36820 294
208963.PA14_00380 208963.PA14_37100 432
208963.PA14_00380 208963.PA14_37410 665
208963.PA14_00380 208963.PA14_38460 168
208963.PA14_00380 208963.PA14_38840 375
208963.PA14_00380 208963.PA14_39850 235
208963.PA14_00380 208963.PA14_43100 234
208963.PA14_00380 208963.PA14_43200 303
208963.PA14_00380 208963.PA14_43240 167
208963.PA14_00380 208963.PA14_43680 235
208963.PA14_00380 208963.PA14_44120 157
208963.PA14_00380 208963.PA14_44610 207
208963.PA14_00380 208963.PA14_44620 167
208963.PA14_00380 208963.PA14_44710 151
208963.PA14_00380 208963.PA14_46620 251
208963.PA14_00380 208963.PA14_47930 397
208963.PA14_00380 208963.PA14_48620 263
208963.PA14_00380 208963.PA14_49750 181
208963.PA14_00380 208963.PA14_52300 214
208963.PA14_00380 208963.PA14_52850 160
208963.PA14_00380 208963.PA14_52890 235
208963.PA14_00380 208963.PA14_53500 150
208963.PA14_00380 208963.PA14_53790 370
208963.PA14_00380 208963.PA14_54050 152
208963.PA14_00380 208963.PA14_56060 184
208963.PA14_00380 208963.PA14_60950 235
208963.PA14_00380 208963.PA14_62540 223
208963.PA14_00380 208963.PA14_63380 188
208963.PA14_00380 208963.PA14_64320 182
208963.PA14_00380 208963.PA14_67300 332
208963.PA14_00380 208963.PA14_67370 198
208963.PA14_00380 208963.PA14_67400 640
208963.PA14_00380 208963.PA14_69230 199
208963.PA14_00380 208963.PA14_69850 196
208963.PA14_00380 208963.PA14_69870 836
208963.PA14_00380 208963.PA14_70140 375
208963.PA14_00380 208963.PA14_70360 156
208963.PA14_00380 208963.PA14_70940 939
208963.PA14_00380 208963.PA14_70950 375
208963.PA14_00380 208963.PA14_70970 424
208963.PA14_00380 208963.PA14_71030 420
208963.PA14_00380 208963.PA14_71070 225
208963.PA14_00380 208963.PA14_71110 181
208963.PA14_00380 208963.PA14_71120 171
208963.PA14_00380 208963.PA14_71140 452
208963.PA14_00380 208963.PA14_71160 410
208963.PA14_00380 208963.PA14_71170 333
208963.PA14_00380 208963.PA14_71530 252
208963.PA14_00380 208963.PA14_72030 182
208963.PA14_00380 208963.PA14_72130 317
208963.PA14_00400 208963.PA14_00340 613
208963.PA14_00400 208963.PA14_00360 735
208963.PA14_00400 208963.PA14_00380 765
208963.PA14_00400 208963.PA14_00410 844
208963.PA14_00400 208963.PA14_00460 260
208963.PA14_00400 208963.PA14_00680 247
208963.PA14_00400 208963.PA14_01500 394
208963.PA14_00400 208963.PA14_01640 285
208963.PA14_00400 208963.PA14_01890 393
208963.PA14_00400 208963.PA14_01980 348
208963.PA14_00400 208963.PA14_02290 298
208963.PA14_00400 208963.PA14_02390 446
208963.PA14_00400 208963.PA14_02650 524
208963.PA14_00400 208963.PA14_02660 375
208963.PA14_00400 208963.PA14_02870 403
208963.PA14_00400 208963.PA14_03780 379
208963.PA14_00400 208963.PA14_05850 197
208963.PA14_00400 208963.PA14_06400 321
208963.PA14_00400 208963.PA14_06880 372
208963.PA14_00400 208963.PA14_09570 312
208963.PA14_00400 208963.PA14_09910 348
208963.PA14_00400 208963.PA14_10090 335
208963.PA14_00400 208963.PA14_10120 327
208963.PA14_00400 208963.PA14_10320 370
208963.PA14_00400 208963.PA14_10800 231
208963.PA14_00400 208963.PA14_10830 352
208963.PA14_00400 208963.PA14_11940 151
208963.PA14_00400 208963.PA14_12140 335
208963.PA14_00400 208963.PA14_13510 363
208963.PA14_00400 208963.PA14_14280 245
208963.PA14_00400 208963.PA14_15210 436
208963.PA14_00400 208963.PA14_15240 437
208963.PA14_00400 208963.PA14_16380 345
208963.PA14_00400 208963.PA14_17380 345
208963.PA14_00400 208963.PA14_17790 371
208963.PA14_00400 208963.PA14_18200 355
208963.PA14_00400 208963.PA14_19360 181
208963.PA14_00400 208963.PA14_19670 434
208963.PA14_00400 208963.PA14_20130 391
208963.PA14_00400 208963.PA14_22470 217
208963.PA14_00400 208963.PA14_23100 156
208963.PA14_00400 208963.PA14_23540 328
208963.PA14_00400 208963.PA14_23700 292
208963.PA14_00400 208963.PA14_23730 379
208963.PA14_00400 208963.PA14_26150 262
208963.PA14_00400 208963.PA14_26160 181
208963.PA14_00400 208963.PA14_26270 438
208963.PA14_00400 208963.PA14_26880 257
208963.PA14_00400 208963.PA14_27250 338
208963.PA14_00400 208963.PA14_27280 271
208963.PA14_00400 208963.PA14_27400 396
208963.PA14_00400 208963.PA14_29440 205
208963.PA14_00400 208963.PA14_30450 704
208963.PA14_00400 208963.PA14_30970 322
208963.PA14_00400 208963.PA14_31560 211
208963.PA14_00400 208963.PA14_31630 358
208963.PA14_00400 208963.PA14_31780 353
208963.PA14_00400 208963.PA14_32200 295
208963.PA14_00400 208963.PA14_32360 246
208963.PA14_00400 208963.PA14_32700 447
208963.PA14_00400 208963.PA14_32970 323
208963.PA14_00400 208963.PA14_33170 321
208963.PA14_00400 208963.PA14_33440 272
208963.PA14_00400 208963.PA14_33840 300
208963.PA14_00400 208963.PA14_34690 315
208963.PA14_00400 208963.PA14_35250 158
208963.PA14_00400 208963.PA14_35380 351
208963.PA14_00400 208963.PA14_36180 440
208963.PA14_00400 208963.PA14_36880 151
208963.PA14_00400 208963.PA14_37120 375
208963.PA14_00400 208963.PA14_37140 319
208963.PA14_00400 208963.PA14_37220 414
208963.PA14_00400 208963.PA14_37660 699
208963.PA14_00400 208963.PA14_37910 332
208963.PA14_00400 208963.PA14_37940 352
208963.PA14_00400 208963.PA14_38680 364
208963.PA14_00400 208963.PA14_39160 310
208963.PA14_00400 208963.PA14_40440 289
208963.PA14_00400 208963.PA14_40550 159
208963.PA14_00400 208963.PA14_40910 318
208963.PA14_00400 208963.PA14_41870 273
208963.PA14_00400 208963.PA14_42060 178
208963.PA14_00400 208963.PA14_44180 388
208963.PA14_00400 208963.PA14_46060 215
208963.PA14_00400 208963.PA14_46170 286
208963.PA14_00400 208963.PA14_46330 311
208963.PA14_00400 208963.PA14_47080 391
208963.PA14_00400 208963.PA14_47270 284
208963.PA14_00400 208963.PA14_47310 387
208963.PA14_00400 208963.PA14_47880 282
208963.PA14_00400 208963.PA14_48500 257
208963.PA14_00400 208963.PA14_48770 348
208963.PA14_00400 208963.PA14_49110 249
208963.PA14_00400 208963.PA14_49590 351
208963.PA14_00400 208963.PA14_49640 203
208963.PA14_00400 208963.PA14_49680 344
208963.PA14_00400 208963.PA14_49790 305
208963.PA14_00400 208963.PA14_50600 258
208963.PA14_00400 208963.PA14_51340 205
208963.PA14_00400 208963.PA14_52920 404
208963.PA14_00400 208963.PA14_52930 360
208963.PA14_00400 208963.PA14_53720 411
208963.PA14_00400 208963.PA14_53730 473
208963.PA14_00400 208963.PA14_53820 190
208963.PA14_00400 208963.PA14_54130 244
208963.PA14_00400 208963.PA14_54710 407
208963.PA14_00400 208963.PA14_55150 304
208963.PA14_00400 208963.PA14_55250 178
208963.PA14_00400 208963.PA14_55600 174
208963.PA14_00400 208963.PA14_56390 166
208963.PA14_00400 208963.PA14_56740 152
208963.PA14_00400 208963.PA14_58670 213
208963.PA14_00400 208963.PA14_63360 184
208963.PA14_00400 208963.PA14_64910 226
208963.PA14_00400 208963.PA14_65970 307
208963.PA14_00400 208963.PA14_66490 315
208963.PA14_00400 208963.PA14_67170 442
208963.PA14_00400 208963.PA14_67300 330
208963.PA14_00400 208963.PA14_67400 205
208963.PA14_00400 208963.PA14_68550 166
208963.PA14_00400 208963.PA14_68920 397
208963.PA14_00400 208963.PA14_69880 256
208963.PA14_00400 208963.PA14_70560 300
208963.PA14_00400 208963.PA14_71030 330
208963.PA14_00400 208963.PA14_71090 405
208963.PA14_00400 208963.PA14_71160 330
208963.PA14_00400 208963.PA14_71640 393
208963.PA14_00400 208963.PA14_71750 349
208963.PA14_00400 208963.PA14_72400 175
208963.PA14_00410 208963.PA14_00340 571
208963.PA14_00410 208963.PA14_00360 568
208963.PA14_00410 208963.PA14_00380 618
208963.PA14_00410 208963.PA14_00400 844
208963.PA14_00410 208963.PA14_01200 235
208963.PA14_00410 208963.PA14_01220 156
208963.PA14_00410 208963.PA14_02410 151
208963.PA14_00410 208963.PA14_02690 251
208963.PA14_00410 208963.PA14_02740 260
208963.PA14_00410 208963.PA14_03510 163
208963.PA14_00410 208963.PA14_04320 241
208963.PA14_00410 208963.PA14_04810 157
208963.PA14_00410 208963.PA14_06010 227
208963.PA14_00410 208963.PA14_07330 186
208963.PA14_00410 208963.PA14_09130 178
208963.PA14_00410 208963.PA14_09540 387
208963.PA14_00410 208963.PA14_09820 166
208963.PA14_00410 208963.PA14_11290 201
208963.PA14_00410 208963.PA14_11320 231
208963.PA14_00410 208963.PA14_16740 151
208963.PA14_00410 208963.PA14_16980 342
208963.PA14_00410 208963.PA14_18630 208
208963.PA14_00410 208963.PA14_19030 163
208963.PA14_00410 208963.PA14_19110 155
208963.PA14_00410 208963.PA14_19750 182
208963.PA14_00410 208963.PA14_20491 261
208963.PA14_00410 208963.PA14_21080 245
208963.PA14_00410 208963.PA14_21175 203
208963.PA14_00410 208963.PA14_21730 174
208963.PA14_00410 208963.PA14_22490 179
208963.PA14_00410 208963.PA14_23450 320
208963.PA14_00410 208963.PA14_23700 176
208963.PA14_00410 208963.PA14_24820 503
208963.PA14_00410 208963.PA14_24830 353
208963.PA14_00410 208963.PA14_24840 170
208963.PA14_00410 208963.PA14_26140 195
208963.PA14_00410 208963.PA14_26190 213
208963.PA14_00410 208963.PA14_26530 163
208963.PA14_00410 208963.PA14_27440 189
208963.PA14_00410 208963.PA14_27570 151
208963.PA14_00410 208963.PA14_27880 180
208963.PA14_00410 208963.PA14_28340 290
208963.PA14_00410 208963.PA14_28380 190
208963.PA14_00410 208963.PA14_28870 193
208963.PA14_00410 208963.PA14_29640 154
208963.PA14_00410 208963.PA14_31080 303
208963.PA14_00410 208963.PA14_31110 238
208963.PA14_00410 208963.PA14_31840 257
208963.PA14_00410 208963.PA14_32410 168
208963.PA14_00410 208963.PA14_32500 195
208963.PA14_00410 208963.PA14_33630 200
208963.PA14_00410 208963.PA14_33650 198
208963.PA14_00410 208963.PA14_33700 161
208963.PA14_00410 208963.PA14_33810 214
208963.PA14_00410 208963.PA14_35420 162
208963.PA14_00410 208963.PA14_37140 241
208963.PA14_00410 208963.PA14_37410 522
208963.PA14_00410 208963.PA14_37965 168
208963.PA14_00410 208963.PA14_38000 474
208963.PA14_00410 208963.PA14_38010 265
208963.PA14_00410 208963.PA14_39580 250
208963.PA14_00410 208963.PA14_40640 286
208963.PA14_00410 208963.PA14_41520 183
208963.PA14_00410 208963.PA14_41900 302
208963.PA14_00410 208963.PA14_43110 159
208963.PA14_00410 208963.PA14_43550 178
208963.PA14_00410 208963.PA14_44470 167
208963.PA14_00410 208963.PA14_44860 216
208963.PA14_00410 208963.PA14_44960 497
208963.PA14_00410 208963.PA14_45090 158
208963.PA14_00410 208963.PA14_45100 285
208963.PA14_00410 208963.PA14_45470 175
208963.PA14_00410 208963.PA14_47100 248
208963.PA14_00410 208963.PA14_47240 186
208963.PA14_00410 208963.PA14_47850 150
208963.PA14_00410 208963.PA14_50970 179
208963.PA14_00410 208963.PA14_52270 274
208963.PA14_00410 208963.PA14_53830 216
208963.PA14_00410 208963.PA14_54580 155
208963.PA14_00410 208963.PA14_54690 320
208963.PA14_00410 208963.PA14_55080 160
208963.PA14_00410 208963.PA14_56170 170
208963.PA14_00410 208963.PA14_57640 171
208963.PA14_00410 208963.PA14_59790 156
208963.PA14_00410 208963.PA14_60240 159
208963.PA14_00410 208963.PA14_60570 466
208963.PA14_00410 208963.PA14_60580 331
208963.PA14_00410 208963.PA14_60630 471
208963.PA14_00410 208963.PA14_60960 462
208963.PA14_00410 208963.PA14_61350 152
208963.PA14_00410 208963.PA14_61540 266
208963.PA14_00410 208963.PA14_61550 150
208963.PA14_00410 208963.PA14_62350 211
208963.PA14_00410 208963.PA14_63660 152
208963.PA14_00410 208963.PA14_63970 191
208963.PA14_00410 208963.PA14_64540 202
208963.PA14_00410 208963.PA14_64550 270
208963.PA14_00410 208963.PA14_65870 289
208963.PA14_00410 208963.PA14_67300 329
208963.PA14_00410 208963.PA14_67370 490
208963.PA14_00410 208963.PA14_71030 329
208963.PA14_00410 208963.PA14_71160 329
208963.PA14_00410 208963.PA14_71570 163
208963.PA14_00410 208963.PA14_71580 201
208963.PA14_00410 208963.PA14_72110 241
208963.PA14_00410 208963.PA14_73000 182
208963.PA14_00420 208963.PA14_00430 845
208963.PA14_00420 208963.PA14_00440 482
208963.PA14_00420 208963.PA14_00450 482
208963.PA14_00420 208963.PA14_00460 376
208963.PA14_00420 208963.PA14_00470 284
208963.PA14_00420 208963.PA14_00480 210
208963.PA14_00420 208963.PA14_00490 168
208963.PA14_00420 208963.PA14_00510 156
208963.PA14_00420 208963.PA14_00875 170
208963.PA14_00420 208963.PA14_02150 199
208963.PA14_00420 208963.PA14_02260 194
208963.PA14_00420 208963.PA14_03470 198
208963.PA14_00420 208963.PA14_05320 194
208963.PA14_00420 208963.PA14_05330 194
208963.PA14_00420 208963.PA14_05390 225
208963.PA14_00420 208963.PA14_10770 293
208963.PA14_00420 208963.PA14_12820 192
208963.PA14_00420 208963.PA14_16470 225
208963.PA14_00420 208963.PA14_19340 244
208963.PA14_00420 208963.PA14_20750 225
208963.PA14_00420 208963.PA14_20780 154
208963.PA14_00420 208963.PA14_21700 249
208963.PA14_00420 208963.PA14_24720 195
208963.PA14_00420 208963.PA14_27550 244
208963.PA14_00420 208963.PA14_28070 203
208963.PA14_00420 208963.PA14_28895 170
208963.PA14_00420 208963.PA14_30700 244
208963.PA14_00420 208963.PA14_31330 203
208963.PA14_00420 208963.PA14_32300 170
208963.PA14_00420 208963.PA14_36420 151
208963.PA14_00420 208963.PA14_38970 151
208963.PA14_00420 208963.PA14_39350 172
208963.PA14_00420 208963.PA14_41520 170
208963.PA14_00420 208963.PA14_42880 170
208963.PA14_00420 208963.PA14_43670 244
208963.PA14_00420 208963.PA14_45620 194
208963.PA14_00420 208963.PA14_48160 326
208963.PA14_00420 208963.PA14_49270 187
208963.PA14_00420 208963.PA14_52260 244
208963.PA14_00420 208963.PA14_53310 225
208963.PA14_00420 208963.PA14_59780 244
208963.PA14_00420 208963.PA14_59800 244
208963.PA14_00420 208963.PA14_64230 248
208963.PA14_00420 208963.PA14_65860 244
208963.PA14_00420 208963.PA14_66190 170
208963.PA14_00420 208963.PA14_66320 285
208963.PA14_00430 208963.PA14_00420 845
208963.PA14_00430 208963.PA14_00440 493
208963.PA14_00430 208963.PA14_00450 493
208963.PA14_00430 208963.PA14_00460 383
208963.PA14_00430 208963.PA14_00470 288
208963.PA14_00430 208963.PA14_00480 212
208963.PA14_00430 208963.PA14_00490 169
208963.PA14_00430 208963.PA14_00510 156
208963.PA14_00430 208963.PA14_02260 239
208963.PA14_00430 208963.PA14_03470 291
208963.PA14_00430 208963.PA14_05200 163
208963.PA14_00430 208963.PA14_05320 232
208963.PA14_00430 208963.PA14_05330 240
208963.PA14_00430 208963.PA14_06060 354
208963.PA14_00430 208963.PA14_06070 150
208963.PA14_00430 208963.PA14_06500 178
208963.PA14_00430 208963.PA14_06950 151
208963.PA14_00430 208963.PA14_07820 588
208963.PA14_00430 208963.PA14_07840 173
208963.PA14_00430 208963.PA14_09115 683
208963.PA14_00430 208963.PA14_09680 261
208963.PA14_00430 208963.PA14_09690 172
208963.PA14_00430 208963.PA14_10770 434
208963.PA14_00430 208963.PA14_11120 302
208963.PA14_00430 208963.PA14_11570 181
208963.PA14_00430 208963.PA14_11630 176
208963.PA14_00430 208963.PA14_11680 716
208963.PA14_00430 208963.PA14_12020 211
208963.PA14_00430 208963.PA14_12820 890
208963.PA14_00430 208963.PA14_12980 157
208963.PA14_00430 208963.PA14_13620 181
208963.PA14_00430 208963.PA14_13730 208
208963.PA14_00430 208963.PA14_13740 310
208963.PA14_00430 208963.PA14_14830 172
208963.PA14_00430 208963.PA14_14900 168
208963.PA14_00430 208963.PA14_15930 161
208963.PA14_00430 208963.PA14_16350 332
208963.PA14_00430 208963.PA14_16480 414
208963.PA14_00430 208963.PA14_16500 212
208963.PA14_00430 208963.PA14_17670 311
208963.PA14_00430 208963.PA14_18340 174
208963.PA14_00430 208963.PA14_19340 401
208963.PA14_00430 208963.PA14_20491 176
208963.PA14_00430 208963.PA14_20600 162
208963.PA14_00430 208963.PA14_20770 193
208963.PA14_00430 208963.PA14_20780 153
208963.PA14_00430 208963.PA14_20800 193
208963.PA14_00430 208963.PA14_21700 193
208963.PA14_00430 208963.PA14_22730 408
208963.PA14_00430 208963.PA14_22760 350
208963.PA14_00430 208963.PA14_22940 706
208963.PA14_00430 208963.PA14_22960 275
208963.PA14_00430 208963.PA14_24340 281
208963.PA14_00430 208963.PA14_24350 272
208963.PA14_00430 208963.PA14_24720 887
208963.PA14_00430 208963.PA14_24880 199
208963.PA14_00430 208963.PA14_25230 296
208963.PA14_00430 208963.PA14_26570 310
208963.PA14_00430 208963.PA14_26810 192
208963.PA14_00430 208963.PA14_26830 198
208963.PA14_00430 208963.PA14_27550 218
208963.PA14_00430 208963.PA14_27800 224
208963.PA14_00430 208963.PA14_27940 291
208963.PA14_00430 208963.PA14_28630 232
208963.PA14_00430 208963.PA14_29360 315
208963.PA14_00430 208963.PA14_29730 256
208963.PA14_00430 208963.PA14_30430 211
208963.PA14_00430 208963.PA14_30580 228
208963.PA14_00430 208963.PA14_30650 172
208963.PA14_00430 208963.PA14_30660 181
208963.PA14_00430 208963.PA14_30700 406
208963.PA14_00430 208963.PA14_31610 182
208963.PA14_00430 208963.PA14_31950 267
208963.PA14_00430 208963.PA14_31960 224
208963.PA14_00430 208963.PA14_32580 173
208963.PA14_00430 208963.PA14_32700 183
208963.PA14_00430 208963.PA14_33920 327
208963.PA14_00430 208963.PA14_37030 323
208963.PA14_00430 208963.PA14_38740 285
208963.PA14_00430 208963.PA14_38900 217
208963.PA14_00430 208963.PA14_38910 688
208963.PA14_00430 208963.PA14_38930 234
208963.PA14_00430 208963.PA14_38970 275
208963.PA14_00430 208963.PA14_39050 232
208963.PA14_00430 208963.PA14_40270 321
208963.PA14_00430 208963.PA14_40730 172
208963.PA14_00430 208963.PA14_41260 363
208963.PA14_00430 208963.PA14_41270 291
208963.PA14_00430 208963.PA14_41630 323
208963.PA14_00430 208963.PA14_43340 224
208963.PA14_00430 208963.PA14_43670 559
208963.PA14_00430 208963.PA14_45580 163
208963.PA14_00430 208963.PA14_45620 169
208963.PA14_00430 208963.PA14_45870 168
208963.PA14_00430 208963.PA14_45880 210
208963.PA14_00430 208963.PA14_46360 310
208963.PA14_00430 208963.PA14_46370 485
208963.PA14_00430 208963.PA14_47130 170
208963.PA14_00430 208963.PA14_48160 309
208963.PA14_00430 208963.PA14_49180 324
208963.PA14_00430 208963.PA14_49420 414
208963.PA14_00430 208963.PA14_49440 338
208963.PA14_00430 208963.PA14_50200 150
208963.PA14_00430 208963.PA14_51220 184
208963.PA14_00430 208963.PA14_51340 229
208963.PA14_00430 208963.PA14_51810 180
208963.PA14_00430 208963.PA14_52240 390
208963.PA14_00430 208963.PA14_52250 400
208963.PA14_00430 208963.PA14_52260 487
208963.PA14_00430 208963.PA14_54510 221
208963.PA14_00430 208963.PA14_55180 159
208963.PA14_00430 208963.PA14_55780 342
208963.PA14_00430 208963.PA14_55810 579
208963.PA14_00430 208963.PA14_56940 220
208963.PA14_00430 208963.PA14_56950 304
208963.PA14_00430 208963.PA14_57140 394
208963.PA14_00430 208963.PA14_57170 172
208963.PA14_00430 208963.PA14_57290 183
208963.PA14_00430 208963.PA14_59770 234
208963.PA14_00430 208963.PA14_59780 713
208963.PA14_00430 208963.PA14_59800 709
208963.PA14_00430 208963.PA14_60250 195
208963.PA14_00430 208963.PA14_61580 228
208963.PA14_00430 208963.PA14_63010 230
208963.PA14_00430 208963.PA14_63150 250
208963.PA14_00430 208963.PA14_63160 299
208963.PA14_00430 208963.PA14_63210 211
208963.PA14_00430 208963.PA14_64050 426
208963.PA14_00430 208963.PA14_64230 246
208963.PA14_00430 208963.PA14_64570 160
208963.PA14_00430 208963.PA14_64580 212
208963.PA14_00430 208963.PA14_64880 156
208963.PA14_00430 208963.PA14_65860 308
208963.PA14_00430 208963.PA14_65880 383
208963.PA14_00430 208963.PA14_67670 177
208963.PA14_00430 208963.PA14_68680 248
208963.PA14_00430 208963.PA14_68700 302
208963.PA14_00430 208963.PA14_69470 152
208963.PA14_00430 208963.PA14_70750 292
208963.PA14_00430 208963.PA14_70760 243
208963.PA14_00430 208963.PA14_70790 446
208963.PA14_00430 208963.PA14_72390 663
208963.PA14_00440 208963.PA14_00290 525
208963.PA14_00440 208963.PA14_00420 482
208963.PA14_00440 208963.PA14_00430 493
208963.PA14_00440 208963.PA14_00450 999
208963.PA14_00440 208963.PA14_00460 766
208963.PA14_00440 208963.PA14_00470 463
208963.PA14_00440 208963.PA14_00480 289
208963.PA14_00440 208963.PA14_00490 200
208963.PA14_00440 208963.PA14_00510 175
208963.PA14_00440 208963.PA14_00550 181
208963.PA14_00440 208963.PA14_01390 192
208963.PA14_00440 208963.PA14_01760 151
208963.PA14_00440 208963.PA14_02580 410
208963.PA14_00440 208963.PA14_02730 166
208963.PA14_00440 208963.PA14_02830 253
208963.PA14_00440 208963.PA14_03020 346
208963.PA14_00440 208963.PA14_04320 924
208963.PA14_00440 208963.PA14_04460 536
208963.PA14_00440 208963.PA14_04760 235
208963.PA14_00440 208963.PA14_05210 191
208963.PA14_00440 208963.PA14_05220 905
208963.PA14_00440 208963.PA14_05230 432
208963.PA14_00440 208963.PA14_05250 155
208963.PA14_00440 208963.PA14_05280 192
208963.PA14_00440 208963.PA14_05750 400
208963.PA14_00440 208963.PA14_05770 155
208963.PA14_00440 208963.PA14_06510 199
208963.PA14_00440 208963.PA14_07020 196
208963.PA14_00440 208963.PA14_07290 206
208963.PA14_00440 208963.PA14_07770 318
208963.PA14_00440 208963.PA14_07910 274
208963.PA14_00440 208963.PA14_07940 934
208963.PA14_00440 208963.PA14_08340 871
208963.PA14_00440 208963.PA14_08350 971
208963.PA14_00440 208963.PA14_08360 997
208963.PA14_00440 208963.PA14_09210 706
208963.PA14_00440 208963.PA14_09220 212
208963.PA14_00440 208963.PA14_09270 213
208963.PA14_00440 208963.PA14_09280 213
208963.PA14_00440 208963.PA14_09440 691
208963.PA14_00440 208963.PA14_10820 308
208963.PA14_00440 208963.PA14_10850 180
208963.PA14_00440 208963.PA14_10970 173
208963.PA14_00440 208963.PA14_11140 163
208963.PA14_00440 208963.PA14_12030 172
208963.PA14_00440 208963.PA14_12770 228
208963.PA14_00440 208963.PA14_13170 340
208963.PA14_00440 208963.PA14_13580 152
208963.PA14_00440 208963.PA14_14200 274
208963.PA14_00440 208963.PA14_14370 152
208963.PA14_00440 208963.PA14_14380 152
208963.PA14_00440 208963.PA14_14390 152
208963.PA14_00440 208963.PA14_14630 183
208963.PA14_00440 208963.PA14_14650 196
208963.PA14_00440 208963.PA14_14700 800
208963.PA14_00440 208963.PA14_14940 204
208963.PA14_00440 208963.PA14_15700 235
208963.PA14_00440 208963.PA14_15830 150
208963.PA14_00440 208963.PA14_15910 154
208963.PA14_00440 208963.PA14_16090 178
208963.PA14_00440 208963.PA14_16390 180
208963.PA14_00440 208963.PA14_16530 162
208963.PA14_00440 208963.PA14_16930 175
208963.PA14_00440 208963.PA14_17030 204
208963.PA14_00440 208963.PA14_17060 306
208963.PA14_00440 208963.PA14_17070 386
208963.PA14_00440 208963.PA14_17080 316
208963.PA14_00440 208963.PA14_17100 428
208963.PA14_00440 208963.PA14_17110 541
208963.PA14_00440 208963.PA14_17120 340
208963.PA14_00440 208963.PA14_17130 315
208963.PA14_00440 208963.PA14_17140 315
208963.PA14_00440 208963.PA14_17270 408
208963.PA14_00440 208963.PA14_17290 150
208963.PA14_00440 208963.PA14_17310 470
208963.PA14_00440 208963.PA14_17690 255
208963.PA14_00440 208963.PA14_17760 217
208963.PA14_00440 208963.PA14_18710 224
208963.PA14_00440 208963.PA14_18750 800
208963.PA14_00440 208963.PA14_18830 253
208963.PA14_00440 208963.PA14_18850 156
208963.PA14_00440 208963.PA14_18880 172
208963.PA14_00440 208963.PA14_19050 179
208963.PA14_00440 208963.PA14_20350 150
208963.PA14_00440 208963.PA14_20860 413
208963.PA14_00440 208963.PA14_21030 176
208963.PA14_00440 208963.PA14_21970 150
208963.PA14_00440 208963.PA14_22020 235
208963.PA14_00440 208963.PA14_22780 538
208963.PA14_00440 208963.PA14_22800 269
208963.PA14_00440 208963.PA14_22820 291
208963.PA14_00440 208963.PA14_22830 242
208963.PA14_00440 208963.PA14_22940 176
208963.PA14_00440 208963.PA14_23110 308
208963.PA14_00440 208963.PA14_23130 224
208963.PA14_00440 208963.PA14_23280 443
208963.PA14_00440 208963.PA14_23290 519
208963.PA14_00440 208963.PA14_23310 666
208963.PA14_00440 208963.PA14_23320 394
208963.PA14_00440 208963.PA14_23330 393
208963.PA14_00440 208963.PA14_23340 503
208963.PA14_00440 208963.PA14_23500 157
208963.PA14_00440 208963.PA14_23560 155
208963.PA14_00440 208963.PA14_23650 491
208963.PA14_00440 208963.PA14_23690 154
208963.PA14_00440 208963.PA14_23730 291
208963.PA14_00440 208963.PA14_23750 461
208963.PA14_00440 208963.PA14_23760 387
208963.PA14_00440 208963.PA14_23790 452
208963.PA14_00440 208963.PA14_23800 503
208963.PA14_00440 208963.PA14_23810 539
208963.PA14_00440 208963.PA14_23830 539
208963.PA14_00440 208963.PA14_23840 586
208963.PA14_00440 208963.PA14_23850 974
208963.PA14_00440 208963.PA14_23860 601
208963.PA14_00440 208963.PA14_23880 595
208963.PA14_00440 208963.PA14_23890 540
208963.PA14_00440 208963.PA14_23900 541
208963.PA14_00440 208963.PA14_23920 540
208963.PA14_00440 208963.PA14_23930 432
208963.PA14_00440 208963.PA14_25600 160
208963.PA14_00440 208963.PA14_25780 209
208963.PA14_00440 208963.PA14_25830 236
208963.PA14_00440 208963.PA14_25860 209
208963.PA14_00440 208963.PA14_25880 209
208963.PA14_00440 208963.PA14_26150 390
208963.PA14_00440 208963.PA14_26890 475
208963.PA14_00440 208963.PA14_27160 154
208963.PA14_00440 208963.PA14_27500 227
208963.PA14_00440 208963.PA14_27900 150
208963.PA14_00440 208963.PA14_28650 235
208963.PA14_00440 208963.PA14_28710 166
208963.PA14_00440 208963.PA14_29410 906
208963.PA14_00440 208963.PA14_29820 393
208963.PA14_00440 208963.PA14_30110 253
208963.PA14_00440 208963.PA14_30190 164
208963.PA14_00440 208963.PA14_30260 318
208963.PA14_00440 208963.PA14_30360 802
208963.PA14_00440 208963.PA14_30660 224
208963.PA14_00440 208963.PA14_30750 836
208963.PA14_00440 208963.PA14_31050 168
208963.PA14_00440 208963.PA14_31390 432
208963.PA14_00440 208963.PA14_31820 289
208963.PA14_00440 208963.PA14_33010 899
208963.PA14_00440 208963.PA14_33030 901
208963.PA14_00440 208963.PA14_33130 207
208963.PA14_00440 208963.PA14_33280 213
208963.PA14_00440 208963.PA14_33610 213
208963.PA14_00440 208963.PA14_33630 213
208963.PA14_00440 208963.PA14_33650 213
208963.PA14_00440 208963.PA14_34880 150
208963.PA14_00440 208963.PA14_35640 155
208963.PA14_00440 208963.PA14_36350 176
208963.PA14_00440 208963.PA14_37100 180
208963.PA14_00440 208963.PA14_37190 217
208963.PA14_00440 208963.PA14_37610 344
208963.PA14_00440 208963.PA14_37780 191
208963.PA14_00440 208963.PA14_38320 226
208963.PA14_00440 208963.PA14_39750 235
208963.PA14_00440 208963.PA14_39910 691
208963.PA14_00440 208963.PA14_40230 202
208963.PA14_00440 208963.PA14_40240 232
208963.PA14_00440 208963.PA14_40250 232
208963.PA14_00440 208963.PA14_40820 279
208963.PA14_00440 208963.PA14_40840 248
208963.PA14_00440 208963.PA14_41230 320
208963.PA14_00440 208963.PA14_41240 320
208963.PA14_00440 208963.PA14_41250 321
208963.PA14_00440 208963.PA14_41360 360
208963.PA14_00440 208963.PA14_41380 367
208963.PA14_00440 208963.PA14_41540 167
208963.PA14_00440 208963.PA14_41820 907
208963.PA14_00440 208963.PA14_41830 902
208963.PA14_00440 208963.PA14_42760 510
208963.PA14_00440 208963.PA14_43510 211
208963.PA14_00440 208963.PA14_43830 388
208963.PA14_00440 208963.PA14_44290 220
208963.PA14_00440 208963.PA14_44440 268
208963.PA14_00440 208963.PA14_44610 224
208963.PA14_00440 208963.PA14_45050 408
208963.PA14_00440 208963.PA14_46680 207
208963.PA14_00440 208963.PA14_47100 924
208963.PA14_00440 208963.PA14_47510 219
208963.PA14_00440 208963.PA14_47720 289
208963.PA14_00440 208963.PA14_48100 202
208963.PA14_00440 208963.PA14_48570 185
208963.PA14_00440 208963.PA14_49630 150
208963.PA14_00440 208963.PA14_50870 159
208963.PA14_00440 208963.PA14_50890 187
208963.PA14_00440 208963.PA14_51270 277
208963.PA14_00440 208963.PA14_51290 274
208963.PA14_00440 208963.PA14_51300 211
208963.PA14_00440 208963.PA14_51350 847
208963.PA14_00440 208963.PA14_51360 936
208963.PA14_00440 208963.PA14_51430 220
208963.PA14_00440 208963.PA14_51440 217
208963.PA14_00440 208963.PA14_51670 393
208963.PA14_00440 208963.PA14_51780 445
208963.PA14_00440 208963.PA14_51900 388
208963.PA14_00440 208963.PA14_51920 320
208963.PA14_00440 208963.PA14_52040 150
208963.PA14_00440 208963.PA14_52050 151
208963.PA14_00440 208963.PA14_52580 181
208963.PA14_00440 208963.PA14_53010 157
208963.PA14_00440 208963.PA14_53260 923
208963.PA14_00440 208963.PA14_53630 191
208963.PA14_00440 208963.PA14_53970 220
208963.PA14_00440 208963.PA14_54880 800
208963.PA14_00440 208963.PA14_54920 163
208963.PA14_00440 208963.PA14_54930 213
208963.PA14_00440 208963.PA14_54940 468
208963.PA14_00440 208963.PA14_55130 800
208963.PA14_00440 208963.PA14_56240 408
208963.PA14_00440 208963.PA14_57010 222
208963.PA14_00440 208963.PA14_57210 163
208963.PA14_00440 208963.PA14_57240 192
208963.PA14_00440 208963.PA14_57360 188
208963.PA14_00440 208963.PA14_57670 870
208963.PA14_00440 208963.PA14_57680 213
208963.PA14_00440 208963.PA14_57770 289
208963.PA14_00440 208963.PA14_57780 446
208963.PA14_00440 208963.PA14_57800 462
208963.PA14_00440 208963.PA14_57890 223
208963.PA14_00440 208963.PA14_58770 234
208963.PA14_00440 208963.PA14_58990 150
208963.PA14_00440 208963.PA14_60330 321
208963.PA14_00440 208963.PA14_60350 245
208963.PA14_00440 208963.PA14_60890 899
208963.PA14_00440 208963.PA14_61640 246
208963.PA14_00440 208963.PA14_61770 274
208963.PA14_00440 208963.PA14_61820 320
208963.PA14_00440 208963.PA14_61860 153
208963.PA14_00440 208963.PA14_61880 156
208963.PA14_00440 208963.PA14_62120 899
208963.PA14_00440 208963.PA14_62150 216
208963.PA14_00440 208963.PA14_62360 167
208963.PA14_00440 208963.PA14_62400 204
208963.PA14_00440 208963.PA14_62480 220
208963.PA14_00440 208963.PA14_62510 272
208963.PA14_00440 208963.PA14_62570 161
208963.PA14_00440 208963.PA14_62580 388
208963.PA14_00440 208963.PA14_62600 227
208963.PA14_00440 208963.PA14_62620 156
208963.PA14_00440 208963.PA14_62690 365
208963.PA14_00440 208963.PA14_62720 171
208963.PA14_00440 208963.PA14_62730 301
208963.PA14_00440 208963.PA14_62940 220
208963.PA14_00440 208963.PA14_62970 159
208963.PA14_00440 208963.PA14_64840 578
208963.PA14_00440 208963.PA14_65130 150
208963.PA14_00440 208963.PA14_65320 195
208963.PA14_00440 208963.PA14_65560 899
208963.PA14_00440 208963.PA14_65770 227
208963.PA14_00440 208963.PA14_66440 432
208963.PA14_00440 208963.PA14_66550 454
208963.PA14_00440 208963.PA14_66560 400
208963.PA14_00440 208963.PA14_66570 669
208963.PA14_00440 208963.PA14_66600 552
208963.PA14_00440 208963.PA14_66610 360
208963.PA14_00440 208963.PA14_66710 194
208963.PA14_00440 208963.PA14_66900 184
208963.PA14_00440 208963.PA14_66920 318
208963.PA14_00440 208963.PA14_66940 449
208963.PA14_00440 208963.PA14_66950 340
208963.PA14_00440 208963.PA14_67420 150
208963.PA14_00440 208963.PA14_67500 800
208963.PA14_00440 208963.PA14_67540 152
208963.PA14_00440 208963.PA14_67710 178
208963.PA14_00440 208963.PA14_67880 605
208963.PA14_00440 208963.PA14_67890 496
208963.PA14_00440 208963.PA14_67920 636
208963.PA14_00440 208963.PA14_67930 435
208963.PA14_00440 208963.PA14_67990 297
208963.PA14_00440 208963.PA14_68370 214
208963.PA14_00440 208963.PA14_68480 212
208963.PA14_00440 208963.PA14_69500 194
208963.PA14_00440 208963.PA14_69570 229
208963.PA14_00440 208963.PA14_70940 180
208963.PA14_00440 208963.PA14_71060 901
208963.PA14_00440 208963.PA14_71460 899
208963.PA14_00440 208963.PA14_71600 154
208963.PA14_00440 208963.PA14_72480 219
208963.PA14_00440 208963.PA14_73070 155
208963.PA14_00440 208963.PA14_73230 390
208963.PA14_00450 208963.PA14_00010 375
208963.PA14_00450 208963.PA14_00050 235
208963.PA14_00450 208963.PA14_00250 157
208963.PA14_00450 208963.PA14_00290 490
208963.PA14_00450 208963.PA14_00420 482
208963.PA14_00450 208963.PA14_00430 493
208963.PA14_00450 208963.PA14_00440 999
208963.PA14_00450 208963.PA14_00460 898
208963.PA14_00450 208963.PA14_00470 463
208963.PA14_00450 208963.PA14_00480 289
208963.PA14_00450 208963.PA14_00490 200
208963.PA14_00450 208963.PA14_00510 175
208963.PA14_00450 208963.PA14_00550 181
208963.PA14_00450 208963.PA14_01390 192
208963.PA14_00450 208963.PA14_02580 410
208963.PA14_00450 208963.PA14_02730 211
208963.PA14_00450 208963.PA14_02830 275
208963.PA14_00450 208963.PA14_03020 320
208963.PA14_00450 208963.PA14_03030 179
208963.PA14_00450 208963.PA14_04320 908
208963.PA14_00450 208963.PA14_04340 177
208963.PA14_00450 208963.PA14_04460 536
208963.PA14_00450 208963.PA14_04630 631
208963.PA14_00450 208963.PA14_04760 195
208963.PA14_00450 208963.PA14_04870 162
208963.PA14_00450 208963.PA14_04890 153
208963.PA14_00450 208963.PA14_05210 191
208963.PA14_00450 208963.PA14_05220 904
208963.PA14_00450 208963.PA14_05230 591
208963.PA14_00450 208963.PA14_05250 154
208963.PA14_00450 208963.PA14_05590 328
208963.PA14_00450 208963.PA14_05750 411
208963.PA14_00450 208963.PA14_05770 154
208963.PA14_00450 208963.PA14_07020 196
208963.PA14_00450 208963.PA14_07090 232
208963.PA14_00450 208963.PA14_07230 363
208963.PA14_00450 208963.PA14_07290 207
208963.PA14_00450 208963.PA14_07730 261
208963.PA14_00450 208963.PA14_07770 268
208963.PA14_00450 208963.PA14_07910 252
208963.PA14_00450 208963.PA14_07940 963
208963.PA14_00450 208963.PA14_08340 914
208963.PA14_00450 208963.PA14_08350 990
208963.PA14_00450 208963.PA14_08360 999
208963.PA14_00450 208963.PA14_08480 237
208963.PA14_00450 208963.PA14_08540 220
208963.PA14_00450 208963.PA14_08560 251
208963.PA14_00450 208963.PA14_08630 192
208963.PA14_00450 208963.PA14_08820 201
208963.PA14_00450 208963.PA14_09210 496
208963.PA14_00450 208963.PA14_09220 179
208963.PA14_00450 208963.PA14_09440 786
208963.PA14_00450 208963.PA14_10420 251
208963.PA14_00450 208963.PA14_10820 196
208963.PA14_00450 208963.PA14_10850 170
208963.PA14_00450 208963.PA14_11140 163
208963.PA14_00450 208963.PA14_11890 177
208963.PA14_00450 208963.PA14_12010 402
208963.PA14_00450 208963.PA14_12030 187
208963.PA14_00450 208963.PA14_12230 244
208963.PA14_00450 208963.PA14_12300 281
208963.PA14_00450 208963.PA14_12400 155
208963.PA14_00450 208963.PA14_12770 222
208963.PA14_00450 208963.PA14_13170 191
208963.PA14_00450 208963.PA14_14200 279
208963.PA14_00450 208963.PA14_14370 192
208963.PA14_00450 208963.PA14_14380 178
208963.PA14_00450 208963.PA14_14390 178
208963.PA14_00450 208963.PA14_14470 464
208963.PA14_00450 208963.PA14_14600 185
208963.PA14_00450 208963.PA14_14700 805
208963.PA14_00450 208963.PA14_14820 161
208963.PA14_00450 208963.PA14_14830 234
208963.PA14_00450 208963.PA14_15030 235
208963.PA14_00450 208963.PA14_15910 154
208963.PA14_00450 208963.PA14_15990 169
208963.PA14_00450 208963.PA14_16000 227
208963.PA14_00450 208963.PA14_16070 204
208963.PA14_00450 208963.PA14_16090 328
208963.PA14_00450 208963.PA14_16390 170
208963.PA14_00450 208963.PA14_16530 156
208963.PA14_00450 208963.PA14_17060 306
208963.PA14_00450 208963.PA14_17070 341
208963.PA14_00450 208963.PA14_17080 316
208963.PA14_00450 208963.PA14_17100 316
208963.PA14_00450 208963.PA14_17110 399
208963.PA14_00450 208963.PA14_17120 342
208963.PA14_00450 208963.PA14_17130 315
208963.PA14_00450 208963.PA14_17140 315
208963.PA14_00450 208963.PA14_17190 222
208963.PA14_00450 208963.PA14_17260 224
208963.PA14_00450 208963.PA14_17270 393
208963.PA14_00450 208963.PA14_17310 507
208963.PA14_00450 208963.PA14_17530 231
208963.PA14_00450 208963.PA14_17690 265
208963.PA14_00450 208963.PA14_17760 216
208963.PA14_00450 208963.PA14_18610 235
208963.PA14_00450 208963.PA14_18750 800
208963.PA14_00450 208963.PA14_18830 275
208963.PA14_00450 208963.PA14_18850 168
208963.PA14_00450 208963.PA14_18880 392
208963.PA14_00450 208963.PA14_19400 301
208963.PA14_00450 208963.PA14_20010 234
208963.PA14_00450 208963.PA14_20260 316
208963.PA14_00450 208963.PA14_20491 223
208963.PA14_00450 208963.PA14_20840 296
208963.PA14_00450 208963.PA14_20860 423
208963.PA14_00450 208963.PA14_20950 193
208963.PA14_00450 208963.PA14_21540 193
208963.PA14_00450 208963.PA14_22000 221
208963.PA14_00450 208963.PA14_22520 177
208963.PA14_00450 208963.PA14_22780 538
208963.PA14_00450 208963.PA14_22800 283
208963.PA14_00450 208963.PA14_22820 291
208963.PA14_00450 208963.PA14_22830 243
208963.PA14_00450 208963.PA14_22910 250
208963.PA14_00450 208963.PA14_23110 308
208963.PA14_00450 208963.PA14_23130 224
208963.PA14_00450 208963.PA14_23280 439
208963.PA14_00450 208963.PA14_23290 715
208963.PA14_00450 208963.PA14_23310 648
208963.PA14_00450 208963.PA14_23320 424
208963.PA14_00450 208963.PA14_23330 445
208963.PA14_00450 208963.PA14_23340 482
208963.PA14_00450 208963.PA14_23500 173
208963.PA14_00450 208963.PA14_23650 491
208963.PA14_00450 208963.PA14_23690 154
208963.PA14_00450 208963.PA14_23730 292
208963.PA14_00450 208963.PA14_23750 572
208963.PA14_00450 208963.PA14_23760 575
208963.PA14_00450 208963.PA14_23790 634
208963.PA14_00450 208963.PA14_23800 502
208963.PA14_00450 208963.PA14_23810 444
208963.PA14_00450 208963.PA14_23830 540
208963.PA14_00450 208963.PA14_23840 655
208963.PA14_00450 208963.PA14_23850 997
208963.PA14_00450 208963.PA14_23860 583
208963.PA14_00450 208963.PA14_23880 653
208963.PA14_00450 208963.PA14_23890 540
208963.PA14_00450 208963.PA14_23900 540
208963.PA14_00450 208963.PA14_23920 540
208963.PA14_00450 208963.PA14_23930 591
208963.PA14_00450 208963.PA14_25400 232
208963.PA14_00450 208963.PA14_25640 220
208963.PA14_00450 208963.PA14_25670 198
208963.PA14_00450 208963.PA14_25710 224
208963.PA14_00450 208963.PA14_25840 234
208963.PA14_00450 208963.PA14_25920 386
208963.PA14_00450 208963.PA14_26150 733
208963.PA14_00450 208963.PA14_26460 375
208963.PA14_00450 208963.PA14_26500 202
208963.PA14_00450 208963.PA14_26510 200
208963.PA14_00450 208963.PA14_26600 153
208963.PA14_00450 208963.PA14_26890 546
208963.PA14_00450 208963.PA14_27160 154
208963.PA14_00450 208963.PA14_28650 204
208963.PA14_00450 208963.PA14_28690 186
208963.PA14_00450 208963.PA14_29130 248
208963.PA14_00450 208963.PA14_29160 249
208963.PA14_00450 208963.PA14_29410 907
208963.PA14_00450 208963.PA14_30110 275
208963.PA14_00450 208963.PA14_30150 220
208963.PA14_00450 208963.PA14_30360 666
208963.PA14_00450 208963.PA14_30750 800
208963.PA14_00450 208963.PA14_31390 432
208963.PA14_00450 208963.PA14_31820 369
208963.PA14_00450 208963.PA14_33010 901
208963.PA14_00450 208963.PA14_33030 899
208963.PA14_00450 208963.PA14_33130 182
208963.PA14_00450 208963.PA14_33920 171
208963.PA14_00450 208963.PA14_37100 170
208963.PA14_00450 208963.PA14_37190 216
208963.PA14_00450 208963.PA14_37610 344
208963.PA14_00450 208963.PA14_37710 201
208963.PA14_00450 208963.PA14_37780 235
208963.PA14_00450 208963.PA14_38200 391
208963.PA14_00450 208963.PA14_39300 154
208963.PA14_00450 208963.PA14_39590 220
208963.PA14_00450 208963.PA14_39850 176
208963.PA14_00450 208963.PA14_39910 786
208963.PA14_00450 208963.PA14_40310 196
208963.PA14_00450 208963.PA14_40820 279
208963.PA14_00450 208963.PA14_40840 192
208963.PA14_00450 208963.PA14_41210 243
208963.PA14_00450 208963.PA14_41350 310
208963.PA14_00450 208963.PA14_41360 289
208963.PA14_00450 208963.PA14_41380 392
208963.PA14_00450 208963.PA14_41575 207
208963.PA14_00450 208963.PA14_41670 156
208963.PA14_00450 208963.PA14_41820 894
208963.PA14_00450 208963.PA14_41830 904
208963.PA14_00450 208963.PA14_42760 547
208963.PA14_00450 208963.PA14_42790 246
208963.PA14_00450 208963.PA14_43640 158
208963.PA14_00450 208963.PA14_44290 245
208963.PA14_00450 208963.PA14_44440 191
208963.PA14_00450 208963.PA14_44500 441
208963.PA14_00450 208963.PA14_44610 274
208963.PA14_00450 208963.PA14_45050 421
208963.PA14_00450 208963.PA14_46680 235
208963.PA14_00450 208963.PA14_47100 908
208963.PA14_00450 208963.PA14_47380 234
208963.PA14_00450 208963.PA14_47400 167
208963.PA14_00450 208963.PA14_47510 219
208963.PA14_00450 208963.PA14_47720 289
208963.PA14_00450 208963.PA14_47760 386
208963.PA14_00450 208963.PA14_47800 246
208963.PA14_00450 208963.PA14_50360 187
208963.PA14_00450 208963.PA14_51270 280
208963.PA14_00450 208963.PA14_51290 274
208963.PA14_00450 208963.PA14_51350 790
208963.PA14_00450 208963.PA14_51360 972
208963.PA14_00450 208963.PA14_51390 193
208963.PA14_00450 208963.PA14_51440 216
208963.PA14_00450 208963.PA14_51900 388
208963.PA14_00450 208963.PA14_52040 166
208963.PA14_00450 208963.PA14_52580 222
208963.PA14_00450 208963.PA14_53010 173
208963.PA14_00450 208963.PA14_53210 296
208963.PA14_00450 208963.PA14_53260 907
208963.PA14_00450 208963.PA14_53480 167
208963.PA14_00450 208963.PA14_53630 191
208963.PA14_00450 208963.PA14_53970 245
208963.PA14_00450 208963.PA14_54150 589
208963.PA14_00450 208963.PA14_54220 159
208963.PA14_00450 208963.PA14_54350 250
208963.PA14_00450 208963.PA14_54370 405
208963.PA14_00450 208963.PA14_54880 805
208963.PA14_00450 208963.PA14_54920 163
208963.PA14_00450 208963.PA14_54940 535
208963.PA14_00450 208963.PA14_55130 800
208963.PA14_00450 208963.PA14_56240 422
208963.PA14_00450 208963.PA14_56720 240
208963.PA14_00450 208963.PA14_57180 232
208963.PA14_00450 208963.PA14_57210 163
208963.PA14_00450 208963.PA14_57275 191
208963.PA14_00450 208963.PA14_57470 222
208963.PA14_00450 208963.PA14_57670 907
208963.PA14_00450 208963.PA14_57710 226
208963.PA14_00450 208963.PA14_57770 309
208963.PA14_00450 208963.PA14_57780 759
208963.PA14_00450 208963.PA14_57800 396
208963.PA14_00450 208963.PA14_57990 184
208963.PA14_00450 208963.PA14_58700 232
208963.PA14_00450 208963.PA14_60210 206
208963.PA14_00450 208963.PA14_60370 273
208963.PA14_00450 208963.PA14_60450 274
208963.PA14_00450 208963.PA14_60460 274
208963.PA14_00450 208963.PA14_60890 901
208963.PA14_00450 208963.PA14_60950 184
208963.PA14_00450 208963.PA14_60990 219
208963.PA14_00450 208963.PA14_61640 269
208963.PA14_00450 208963.PA14_61770 288
208963.PA14_00450 208963.PA14_61820 274
208963.PA14_00450 208963.PA14_61860 153
208963.PA14_00450 208963.PA14_61880 197
208963.PA14_00450 208963.PA14_62120 899
208963.PA14_00450 208963.PA14_62130 585
208963.PA14_00450 208963.PA14_62150 297
208963.PA14_00450 208963.PA14_62160 391
208963.PA14_00450 208963.PA14_62200 268
208963.PA14_00450 208963.PA14_62510 272
208963.PA14_00450 208963.PA14_62600 227
208963.PA14_00450 208963.PA14_62690 365
208963.PA14_00450 208963.PA14_62730 444
208963.PA14_00450 208963.PA14_62760 224
208963.PA14_00450 208963.PA14_62850 184
208963.PA14_00450 208963.PA14_62860 192
208963.PA14_00450 208963.PA14_62940 261
208963.PA14_00450 208963.PA14_62960 224
208963.PA14_00450 208963.PA14_63090 162
208963.PA14_00450 208963.PA14_64000 342
208963.PA14_00450 208963.PA14_64090 259
208963.PA14_00450 208963.PA14_64200 195
208963.PA14_00450 208963.PA14_64220 193
208963.PA14_00450 208963.PA14_64840 366
208963.PA14_00450 208963.PA14_65320 180
208963.PA14_00450 208963.PA14_65560 906
208963.PA14_00450 208963.PA14_65660 198
208963.PA14_00450 208963.PA14_66440 591
208963.PA14_00450 208963.PA14_66560 411
208963.PA14_00450 208963.PA14_66570 824
208963.PA14_00450 208963.PA14_66600 601
208963.PA14_00450 208963.PA14_66610 404
208963.PA14_00450 208963.PA14_66670 268
208963.PA14_00450 208963.PA14_66750 189
208963.PA14_00450 208963.PA14_66920 318
208963.PA14_00450 208963.PA14_66940 656
208963.PA14_00450 208963.PA14_66950 338
208963.PA14_00450 208963.PA14_67500 800
208963.PA14_00450 208963.PA14_67710 199
208963.PA14_00450 208963.PA14_67880 732
208963.PA14_00450 208963.PA14_67890 660
208963.PA14_00450 208963.PA14_67920 730
208963.PA14_00450 208963.PA14_67930 732
208963.PA14_00450 208963.PA14_67990 437
208963.PA14_00450 208963.PA14_68370 197
208963.PA14_00450 208963.PA14_68480 179
208963.PA14_00450 208963.PA14_69570 229
208963.PA14_00450 208963.PA14_69670 187
208963.PA14_00450 208963.PA14_69940 233
208963.PA14_00450 208963.PA14_70440 423
208963.PA14_00450 208963.PA14_70600 243
208963.PA14_00450 208963.PA14_70770 256
208963.PA14_00450 208963.PA14_70940 170
208963.PA14_00450 208963.PA14_71060 899
208963.PA14_00450 208963.PA14_71460 901
208963.PA14_00450 208963.PA14_71620 224
208963.PA14_00450 208963.PA14_71630 177
208963.PA14_00450 208963.PA14_72030 170
208963.PA14_00450 208963.PA14_72490 226
208963.PA14_00450 208963.PA14_72550 193
208963.PA14_00450 208963.PA14_73070 154
208963.PA14_00450 208963.PA14_73240 238
208963.PA14_00450 208963.PA14_73360 234
208963.PA14_00450 208963.PA14_73420 169
208963.PA14_00460 208963.PA14_00400 260
208963.PA14_00460 208963.PA14_00420 376
208963.PA14_00460 208963.PA14_00430 383
208963.PA14_00460 208963.PA14_00440 766
208963.PA14_00460 208963.PA14_00450 898
208963.PA14_00460 208963.PA14_00470 642
208963.PA14_00460 208963.PA14_00480 356
208963.PA14_00460 208963.PA14_00490 227
208963.PA14_00460 208963.PA14_00510 191
208963.PA14_00460 208963.PA14_01500 261
208963.PA14_00460 208963.PA14_01640 173
208963.PA14_00460 208963.PA14_01890 177
208963.PA14_00460 208963.PA14_01980 242
208963.PA14_00460 208963.PA14_02390 456
208963.PA14_00460 208963.PA14_02870 231
208963.PA14_00460 208963.PA14_03070 178
208963.PA14_00460 208963.PA14_03700 367
208963.PA14_00460 208963.PA14_03900 156
208963.PA14_00460 208963.PA14_05220 229
208963.PA14_00460 208963.PA14_05850 217
208963.PA14_00460 208963.PA14_06210 196
208963.PA14_00460 208963.PA14_06320 180
208963.PA14_00460 208963.PA14_06880 285
208963.PA14_00460 208963.PA14_07260 161
208963.PA14_00460 208963.PA14_07310 198
208963.PA14_00460 208963.PA14_07940 234
208963.PA14_00460 208963.PA14_08040 196
208963.PA14_00460 208963.PA14_08340 567
208963.PA14_00460 208963.PA14_08350 391
208963.PA14_00460 208963.PA14_08360 235
208963.PA14_00460 208963.PA14_09115 375
208963.PA14_00460 208963.PA14_09910 433
208963.PA14_00460 208963.PA14_10120 177
208963.PA14_00460 208963.PA14_10320 292
208963.PA14_00460 208963.PA14_10790 432
208963.PA14_00460 208963.PA14_10800 325
208963.PA14_00460 208963.PA14_11480 195
208963.PA14_00460 208963.PA14_11940 249
208963.PA14_00460 208963.PA14_13510 584
208963.PA14_00460 208963.PA14_14280 250
208963.PA14_00460 208963.PA14_14860 156
208963.PA14_00460 208963.PA14_15210 164
208963.PA14_00460 208963.PA14_15240 269
208963.PA14_00460 208963.PA14_17790 263
208963.PA14_00460 208963.PA14_17900 341
208963.PA14_00460 208963.PA14_18200 222
208963.PA14_00460 208963.PA14_19030 300
208963.PA14_00460 208963.PA14_19310 192
208963.PA14_00460 208963.PA14_19670 205
208963.PA14_00460 208963.PA14_20140 150
208963.PA14_00460 208963.PA14_22290 167
208963.PA14_00460 208963.PA14_22310 150
208963.PA14_00460 208963.PA14_22660 219
208963.PA14_00460 208963.PA14_22710 167
208963.PA14_00460 208963.PA14_23270 235
208963.PA14_00460 208963.PA14_23540 210
208963.PA14_00460 208963.PA14_23650 346
208963.PA14_00460 208963.PA14_23700 192
208963.PA14_00460 208963.PA14_23730 328
208963.PA14_00460 208963.PA14_23850 390
208963.PA14_00460 208963.PA14_26150 164
208963.PA14_00460 208963.PA14_26160 451
208963.PA14_00460 208963.PA14_26270 299
208963.PA14_00460 208963.PA14_26880 197
208963.PA14_00460 208963.PA14_27250 225
208963.PA14_00460 208963.PA14_27400 313
208963.PA14_00460 208963.PA14_29110 229
208963.PA14_00460 208963.PA14_29210 182
208963.PA14_00460 208963.PA14_29440 164
208963.PA14_00460 208963.PA14_30970 238
208963.PA14_00460 208963.PA14_31390 324
208963.PA14_00460 208963.PA14_31630 391
208963.PA14_00460 208963.PA14_31780 275
208963.PA14_00460 208963.PA14_32130 590
208963.PA14_00460 208963.PA14_32200 397
208963.PA14_00460 208963.PA14_32240 192
208963.PA14_00460 208963.PA14_32650 304
208963.PA14_00460 208963.PA14_32700 430
208963.PA14_00460 208963.PA14_32940 171
208963.PA14_00460 208963.PA14_32970 238
208963.PA14_00460 208963.PA14_33170 151
208963.PA14_00460 208963.PA14_33840 290
208963.PA14_00460 208963.PA14_34690 248
208963.PA14_00460 208963.PA14_35380 212
208963.PA14_00460 208963.PA14_36180 399
208963.PA14_00460 208963.PA14_36590 157
208963.PA14_00460 208963.PA14_37120 178
208963.PA14_00460 208963.PA14_37140 165
208963.PA14_00460 208963.PA14_37220 211
208963.PA14_00460 208963.PA14_37660 226
208963.PA14_00460 208963.PA14_37910 202
208963.PA14_00460 208963.PA14_38550 236
208963.PA14_00460 208963.PA14_38680 221
208963.PA14_00460 208963.PA14_39160 181
208963.PA14_00460 208963.PA14_39590 584
208963.PA14_00460 208963.PA14_40440 179
208963.PA14_00460 208963.PA14_40670 391
208963.PA14_00460 208963.PA14_40910 293
208963.PA14_00460 208963.PA14_41280 432
208963.PA14_00460 208963.PA14_41870 347
208963.PA14_00460 208963.PA14_43480 166
208963.PA14_00460 208963.PA14_43540 196
208963.PA14_00460 208963.PA14_43640 200
208963.PA14_00460 208963.PA14_44180 179
208963.PA14_00460 208963.PA14_45110 367
208963.PA14_00460 208963.PA14_47080 266
208963.PA14_00460 208963.PA14_47270 259
208963.PA14_00460 208963.PA14_47310 246
208963.PA14_00460 208963.PA14_47450 196
208963.PA14_00460 208963.PA14_48500 275
208963.PA14_00460 208963.PA14_48770 168
208963.PA14_00460 208963.PA14_48870 375
208963.PA14_00460 208963.PA14_49110 244
208963.PA14_00460 208963.PA14_49590 294
208963.PA14_00460 208963.PA14_49640 182
208963.PA14_00460 208963.PA14_49680 336
208963.PA14_00460 208963.PA14_49790 193
208963.PA14_00460 208963.PA14_50030 161
208963.PA14_00460 208963.PA14_50310 188
208963.PA14_00460 208963.PA14_50570 293
208963.PA14_00460 208963.PA14_50600 177
208963.PA14_00460 208963.PA14_51360 234
208963.PA14_00460 208963.PA14_52920 231
208963.PA14_00460 208963.PA14_52930 498
208963.PA14_00460 208963.PA14_52990 166
208963.PA14_00460 208963.PA14_53070 197
208963.PA14_00460 208963.PA14_53390 200
208963.PA14_00460 208963.PA14_53700 205
208963.PA14_00460 208963.PA14_53720 359
208963.PA14_00460 208963.PA14_53730 198
208963.PA14_00460 208963.PA14_54130 268
208963.PA14_00460 208963.PA14_54300 160
208963.PA14_00460 208963.PA14_54710 346
208963.PA14_00460 208963.PA14_55117 262
208963.PA14_00460 208963.PA14_55600 404
208963.PA14_00460 208963.PA14_57130 170
208963.PA14_00460 208963.PA14_57170 160
208963.PA14_00460 208963.PA14_57390 158
208963.PA14_00460 208963.PA14_57840 217
208963.PA14_00460 208963.PA14_58060 242
208963.PA14_00460 208963.PA14_61710 323
208963.PA14_00460 208963.PA14_62130 567
208963.PA14_00460 208963.PA14_62590 229
208963.PA14_00460 208963.PA14_62810 154
208963.PA14_00460 208963.PA14_63070 150
208963.PA14_00460 208963.PA14_64350 198
208963.PA14_00460 208963.PA14_64410 153
208963.PA14_00460 208963.PA14_64910 258
208963.PA14_00460 208963.PA14_65580 183
208963.PA14_00460 208963.PA14_65970 185
208963.PA14_00460 208963.PA14_66490 261
208963.PA14_00460 208963.PA14_66940 196
208963.PA14_00460 208963.PA14_67170 311
208963.PA14_00460 208963.PA14_67240 234
208963.PA14_00460 208963.PA14_67420 234
208963.PA14_00460 208963.PA14_67440 165
208963.PA14_00460 208963.PA14_68100 166
208963.PA14_00460 208963.PA14_68550 172
208963.PA14_00460 208963.PA14_68700 195
208963.PA14_00460 208963.PA14_68920 274
208963.PA14_00460 208963.PA14_69670 391
208963.PA14_00460 208963.PA14_69880 220
208963.PA14_00460 208963.PA14_70080 235
208963.PA14_00460 208963.PA14_70710 176
208963.PA14_00460 208963.PA14_71090 226
208963.PA14_00460 208963.PA14_71640 154
208963.PA14_00460 208963.PA14_71750 186
208963.PA14_00460 208963.PA14_72110 584
208963.PA14_00460 208963.PA14_72400 162
208963.PA14_00460 208963.PA14_72770 153
208963.PA14_00470 208963.PA14_00170 150
208963.PA14_00470 208963.PA14_00420 284
208963.PA14_00470 208963.PA14_00430 288
208963.PA14_00470 208963.PA14_00440 463
208963.PA14_00470 208963.PA14_00450 463
208963.PA14_00470 208963.PA14_00460 642
208963.PA14_00470 208963.PA14_00480 504
208963.PA14_00470 208963.PA14_00490 283
208963.PA14_00470 208963.PA14_00510 224
208963.PA14_00470 208963.PA14_00720 324
208963.PA14_00470 208963.PA14_05880 193
208963.PA14_00470 208963.PA14_11720 156
208963.PA14_00470 208963.PA14_14000 194
208963.PA14_00470 208963.PA14_14170 171
208963.PA14_00470 208963.PA14_14270 167
208963.PA14_00470 208963.PA14_16550 254
208963.PA14_00470 208963.PA14_17500 152
208963.PA14_00470 208963.PA14_18860 165
208963.PA14_00470 208963.PA14_19360 154
208963.PA14_00470 208963.PA14_20240 158
208963.PA14_00470 208963.PA14_20770 201
208963.PA14_00470 208963.PA14_21040 161
208963.PA14_00470 208963.PA14_21050 214
208963.PA14_00470 208963.PA14_21180 196
208963.PA14_00470 208963.PA14_23650 391
208963.PA14_00470 208963.PA14_24760 155
208963.PA14_00470 208963.PA14_24770 151
208963.PA14_00470 208963.PA14_26050 199
208963.PA14_00470 208963.PA14_26150 196
208963.PA14_00470 208963.PA14_27510 195
208963.PA14_00470 208963.PA14_30100 152
208963.PA14_00470 208963.PA14_30810 175
208963.PA14_00470 208963.PA14_32520 431
208963.PA14_00470 208963.PA14_33480 184
208963.PA14_00470 208963.PA14_35800 177
208963.PA14_00470 208963.PA14_38950 166
208963.PA14_00470 208963.PA14_38970 189
208963.PA14_00470 208963.PA14_39590 182
208963.PA14_00470 208963.PA14_39730 162
208963.PA14_00470 208963.PA14_39990 157
208963.PA14_00470 208963.PA14_43510 177
208963.PA14_00470 208963.PA14_44700 206
208963.PA14_00470 208963.PA14_44950 162
208963.PA14_00470 208963.PA14_45280 192
208963.PA14_00470 208963.PA14_45290 318
208963.PA14_00470 208963.PA14_45300 318
208963.PA14_00470 208963.PA14_45310 318
208963.PA14_00470 208963.PA14_45330 318
208963.PA14_00470 208963.PA14_45350 316
208963.PA14_00470 208963.PA14_46750 217
208963.PA14_00470 208963.PA14_49210 165
208963.PA14_00470 208963.PA14_51160 161
208963.PA14_00470 208963.PA14_51330 164
208963.PA14_00470 208963.PA14_51920 164
208963.PA14_00470 208963.PA14_52070 175
208963.PA14_00470 208963.PA14_53430 224
208963.PA14_00470 208963.PA14_55880 158
208963.PA14_00470 208963.PA14_55930 153
208963.PA14_00470 208963.PA14_57830 189
208963.PA14_00470 208963.PA14_57850 162
208963.PA14_00470 208963.PA14_60350 216
208963.PA14_00470 208963.PA14_61120 214
208963.PA14_00470 208963.PA14_61470 195
208963.PA14_00470 208963.PA14_62230 159
208963.PA14_00470 208963.PA14_62640 228
208963.PA14_00470 208963.PA14_68440 159
208963.PA14_00470 208963.PA14_69350 168
208963.PA14_00470 208963.PA14_69400 224
208963.PA14_00470 208963.PA14_69420 152
208963.PA14_00470 208963.PA14_69440 152
208963.PA14_00470 208963.PA14_69450 224
208963.PA14_00470 208963.PA14_71210 151
208963.PA14_00470 208963.PA14_71530 197
208963.PA14_00480 208963.PA14_00420 210
208963.PA14_00480 208963.PA14_00430 212
208963.PA14_00480 208963.PA14_00440 289
208963.PA14_00480 208963.PA14_00450 289
208963.PA14_00480 208963.PA14_00460 356
208963.PA14_00480 208963.PA14_00470 504
208963.PA14_00480 208963.PA14_00490 433
208963.PA14_00480 208963.PA14_00510 312
208963.PA14_00480 208963.PA14_00750 279
208963.PA14_00480 208963.PA14_00800 287
208963.PA14_00480 208963.PA14_00970 272
208963.PA14_00480 208963.PA14_01170 209
208963.PA14_00480 208963.PA14_01180 284
208963.PA14_00480 208963.PA14_01190 337
208963.PA14_00480 208963.PA14_01200 476
208963.PA14_00480 208963.PA14_01220 480
208963.PA14_00480 208963.PA14_01230 158
208963.PA14_00480 208963.PA14_02180 202
208963.PA14_00480 208963.PA14_02230 250
208963.PA14_00480 208963.PA14_02370 152
208963.PA14_00480 208963.PA14_02410 206
208963.PA14_00480 208963.PA14_02650 167
208963.PA14_00480 208963.PA14_02910 151
208963.PA14_00480 208963.PA14_02980 180
208963.PA14_00480 208963.PA14_03800 157
208963.PA14_00480 208963.PA14_04290 323
208963.PA14_00480 208963.PA14_05500 284
208963.PA14_00480 208963.PA14_05920 232
208963.PA14_00480 208963.PA14_05990 164
208963.PA14_00480 208963.PA14_07960 220
208963.PA14_00480 208963.PA14_09540 330
208963.PA14_00480 208963.PA14_10790 187
208963.PA14_00480 208963.PA14_11400 172
208963.PA14_00480 208963.PA14_13430 624
208963.PA14_00480 208963.PA14_13890 152
208963.PA14_00480 208963.PA14_14170 256
208963.PA14_00480 208963.PA14_14220 238
208963.PA14_00480 208963.PA14_14975 204
208963.PA14_00480 208963.PA14_15250 292
208963.PA14_00480 208963.PA14_18230 160
208963.PA14_00480 208963.PA14_18510 151
208963.PA14_00480 208963.PA14_19620 256
208963.PA14_00480 208963.PA14_19640 419
208963.PA14_00480 208963.PA14_20050 303
208963.PA14_00480 208963.PA14_20100 235
208963.PA14_00480 208963.PA14_20110 217
208963.PA14_00480 208963.PA14_20320 305
208963.PA14_00480 208963.PA14_21490 307
208963.PA14_00480 208963.PA14_21730 509
208963.PA14_00480 208963.PA14_22270 168
208963.PA14_00480 208963.PA14_22400 192
208963.PA14_00480 208963.PA14_22740 395
208963.PA14_00480 208963.PA14_23360 178
208963.PA14_00480 208963.PA14_23890 163
208963.PA14_00480 208963.PA14_24245 228
208963.PA14_00480 208963.PA14_24830 179
208963.PA14_00480 208963.PA14_24970 249
208963.PA14_00480 208963.PA14_25150 320
208963.PA14_00480 208963.PA14_25940 165
208963.PA14_00480 208963.PA14_27180 161
208963.PA14_00480 208963.PA14_28130 179
208963.PA14_00480 208963.PA14_28420 200
208963.PA14_00480 208963.PA14_28560 266
208963.PA14_00480 208963.PA14_29220 386
208963.PA14_00480 208963.PA14_29690 194
208963.PA14_00480 208963.PA14_30380 240
208963.PA14_00480 208963.PA14_30740 177
208963.PA14_00480 208963.PA14_32790 166
208963.PA14_00480 208963.PA14_33410 159
208963.PA14_00480 208963.PA14_33700 250
208963.PA14_00480 208963.PA14_34130 182
208963.PA14_00480 208963.PA14_35360 289
208963.PA14_00480 208963.PA14_35420 169
208963.PA14_00480 208963.PA14_35430 207
208963.PA14_00480 208963.PA14_36130 172
208963.PA14_00480 208963.PA14_36150 316
208963.PA14_00480 208963.PA14_36530 155
208963.PA14_00480 208963.PA14_37260 229
208963.PA14_00480 208963.PA14_37550 237
208963.PA14_00480 208963.PA14_40350 159
208963.PA14_00480 208963.PA14_40490 188
208963.PA14_00480 208963.PA14_40730 241
208963.PA14_00480 208963.PA14_41520 203
208963.PA14_00480 208963.PA14_41740 194
208963.PA14_00480 208963.PA14_42950 150
208963.PA14_00480 208963.PA14_44050 173
208963.PA14_00480 208963.PA14_45610 154
208963.PA14_00480 208963.PA14_45740 172
208963.PA14_00480 208963.PA14_45830 166
208963.PA14_00480 208963.PA14_46240 211
208963.PA14_00480 208963.PA14_47380 167
208963.PA14_00480 208963.PA14_47840 239
208963.PA14_00480 208963.PA14_47850 168
208963.PA14_00480 208963.PA14_47860 208
208963.PA14_00480 208963.PA14_48060 233
208963.PA14_00480 208963.PA14_48090 345
208963.PA14_00480 208963.PA14_48420 418
208963.PA14_00480 208963.PA14_50080 286
208963.PA14_00480 208963.PA14_50480 151
208963.PA14_00480 208963.PA14_51650 179
208963.PA14_00480 208963.PA14_52000 183
208963.PA14_00480 208963.PA14_52290 235
208963.PA14_00480 208963.PA14_52370 156
208963.PA14_00480 208963.PA14_52530 219
208963.PA14_00480 208963.PA14_52760 207
208963.PA14_00480 208963.PA14_53660 279
208963.PA14_00480 208963.PA14_56030 152
208963.PA14_00480 208963.PA14_56390 326
208963.PA14_00480 208963.PA14_56920 195
208963.PA14_00480 208963.PA14_57250 164
208963.PA14_00480 208963.PA14_57640 267
208963.PA14_00480 208963.PA14_57690 375
208963.PA14_00480 208963.PA14_58090 257
208963.PA14_00480 208963.PA14_58230 253
208963.PA14_00480 208963.PA14_58240 247
208963.PA14_00480 208963.PA14_58260 268
208963.PA14_00480 208963.PA14_59050 234
208963.PA14_00480 208963.PA14_59400 161
208963.PA14_00480 208963.PA14_59640 246
208963.PA14_00480 208963.PA14_59650 172
208963.PA14_00480 208963.PA14_59670 366
208963.PA14_00480 208963.PA14_59700 223
208963.PA14_00480 208963.PA14_59820 213
208963.PA14_00480 208963.PA14_59860 216
208963.PA14_00480 208963.PA14_59870 415
208963.PA14_00480 208963.PA14_59890 471
208963.PA14_00480 208963.PA14_59910 291
208963.PA14_00480 208963.PA14_59920 298
208963.PA14_00480 208963.PA14_59930 258
208963.PA14_00480 208963.PA14_59940 379
208963.PA14_00480 208963.PA14_59980 207
208963.PA14_00480 208963.PA14_59990 235
208963.PA14_00480 208963.PA14_60000 220
208963.PA14_00480 208963.PA14_60020 207
208963.PA14_00480 208963.PA14_60140 200
208963.PA14_00480 208963.PA14_60930 212
208963.PA14_00480 208963.PA14_61520 176
208963.PA14_00480 208963.PA14_62040 166
208963.PA14_00480 208963.PA14_62270 470
208963.PA14_00480 208963.PA14_63970 152
208963.PA14_00480 208963.PA14_64840 159
208963.PA14_00480 208963.PA14_65430 188
208963.PA14_00480 208963.PA14_65590 388
208963.PA14_00480 208963.PA14_66230 168
208963.PA14_00480 208963.PA14_66890 183
208963.PA14_00480 208963.PA14_67065 247
208963.PA14_00480 208963.PA14_67090 206
208963.PA14_00480 208963.PA14_67130 165
208963.PA14_00480 208963.PA14_67520 250
208963.PA14_00480 208963.PA14_67530 348
208963.PA14_00480 208963.PA14_67550 190
208963.PA14_00480 208963.PA14_68400 194
208963.PA14_00480 208963.PA14_70060 162
208963.PA14_00480 208963.PA14_73320 205
208963.PA14_00490 208963.PA14_00420 168
208963.PA14_00490 208963.PA14_00430 169
208963.PA14_00490 208963.PA14_00440 200
208963.PA14_00490 208963.PA14_00450 200
208963.PA14_00490 208963.PA14_00460 227
208963.PA14_00490 208963.PA14_00470 283
208963.PA14_00490 208963.PA14_00480 433
208963.PA14_00490 208963.PA14_00510 967
208963.PA14_00490 208963.PA14_00700 279
208963.PA14_00490 208963.PA14_00990 248
208963.PA14_00490 208963.PA14_01030 171
208963.PA14_00490 208963.PA14_01060 249
208963.PA14_00490 208963.PA14_01080 165
208963.PA14_00490 208963.PA14_01770 182
208963.PA14_00490 208963.PA14_04510 177
208963.PA14_00490 208963.PA14_04950 195
208963.PA14_00490 208963.PA14_05210 167
208963.PA14_00490 208963.PA14_05920 210
208963.PA14_00490 208963.PA14_06250 192
208963.PA14_00490 208963.PA14_06500 198
208963.PA14_00490 208963.PA14_06960 158
208963.PA14_00490 208963.PA14_07310 201
208963.PA14_00490 208963.PA14_07430 391
208963.PA14_00490 208963.PA14_08010 304
208963.PA14_00490 208963.PA14_08020 358
208963.PA14_00490 208963.PA14_08030 414
208963.PA14_00490 208963.PA14_08040 364
208963.PA14_00490 208963.PA14_08050 214
208963.PA14_00490 208963.PA14_08070 466
208963.PA14_00490 208963.PA14_08090 535
208963.PA14_00490 208963.PA14_08130 358
208963.PA14_00490 208963.PA14_08150 399
208963.PA14_00490 208963.PA14_09195 567
208963.PA14_00490 208963.PA14_09500 178
208963.PA14_00490 208963.PA14_09970 165
208963.PA14_00490 208963.PA14_10260 590
208963.PA14_00490 208963.PA14_10870 246
208963.PA14_00490 208963.PA14_11100 581
208963.PA14_00490 208963.PA14_12400 181
208963.PA14_00490 208963.PA14_12410 154
208963.PA14_00490 208963.PA14_13990 384
208963.PA14_00490 208963.PA14_14360 209
208963.PA14_00490 208963.PA14_15210 255
208963.PA14_00490 208963.PA14_17990 157
208963.PA14_00490 208963.PA14_18630 245
208963.PA14_00490 208963.PA14_20050 293
208963.PA14_00490 208963.PA14_20580 178
208963.PA14_00490 208963.PA14_21490 172
208963.PA14_00490 208963.PA14_22100 297
208963.PA14_00490 208963.PA14_22700 154
208963.PA14_00490 208963.PA14_23520 206
208963.PA14_00490 208963.PA14_24665 198
208963.PA14_00490 208963.PA14_25000 283
208963.PA14_00490 208963.PA14_27990 160
208963.PA14_00490 208963.PA14_28180 216
208963.PA14_00490 208963.PA14_28250 304
208963.PA14_00490 208963.PA14_28770 163
208963.PA14_00490 208963.PA14_30040 193
208963.PA14_00490 208963.PA14_31970 160
208963.PA14_00490 208963.PA14_32280 247
208963.PA14_00490 208963.PA14_32380 201
208963.PA14_00490 208963.PA14_32790 930
208963.PA14_00490 208963.PA14_32810 255
208963.PA14_00490 208963.PA14_32820 255
208963.PA14_00490 208963.PA14_33680 167
208963.PA14_00490 208963.PA14_34230 159
208963.PA14_00490 208963.PA14_34680 185
208963.PA14_00490 208963.PA14_36820 590
208963.PA14_00490 208963.PA14_37880 199
208963.PA14_00490 208963.PA14_40250 184
208963.PA14_00490 208963.PA14_40260 245
208963.PA14_00490 208963.PA14_41110 170
208963.PA14_00490 208963.PA14_41130 192
208963.PA14_00490 208963.PA14_41470 156
208963.PA14_00490 208963.PA14_41630 158
208963.PA14_00490 208963.PA14_44260 273
208963.PA14_00490 208963.PA14_44780 151
208963.PA14_00490 208963.PA14_47380 202
208963.PA14_00490 208963.PA14_47850 160
208963.PA14_00490 208963.PA14_48090 314
208963.PA14_00490 208963.PA14_48240 224
208963.PA14_00490 208963.PA14_48300 223
208963.PA14_00490 208963.PA14_48650 208
208963.PA14_00490 208963.PA14_49780 180
208963.PA14_00490 208963.PA14_50270 151
208963.PA14_00490 208963.PA14_50300 347
208963.PA14_00490 208963.PA14_52790 384
208963.PA14_00490 208963.PA14_52930 275
208963.PA14_00490 208963.PA14_53250 195
208963.PA14_00490 208963.PA14_53630 204
208963.PA14_00490 208963.PA14_53720 374
208963.PA14_00490 208963.PA14_53820 543
208963.PA14_00490 208963.PA14_55300 157
208963.PA14_00490 208963.PA14_55320 205
208963.PA14_00490 208963.PA14_55330 207
208963.PA14_00490 208963.PA14_55360 203
208963.PA14_00490 208963.PA14_55380 421
208963.PA14_00490 208963.PA14_55400 276
208963.PA14_00490 208963.PA14_55670 162
208963.PA14_00490 208963.PA14_55690 173
208963.PA14_00490 208963.PA14_55720 238
208963.PA14_00490 208963.PA14_55820 308
208963.PA14_00490 208963.PA14_56030 164
208963.PA14_00490 208963.PA14_57060 208
208963.PA14_00490 208963.PA14_57070 178
208963.PA14_00490 208963.PA14_57250 347
208963.PA14_00490 208963.PA14_57650 160
208963.PA14_00490 208963.PA14_58890 387
208963.PA14_00490 208963.PA14_58900 636
208963.PA14_00490 208963.PA14_60760 166
208963.PA14_00490 208963.PA14_60770 195
208963.PA14_00490 208963.PA14_61190 445
208963.PA14_00490 208963.PA14_61200 739
208963.PA14_00490 208963.PA14_62640 227
208963.PA14_00490 208963.PA14_63330 191
208963.PA14_00490 208963.PA14_63450 153
208963.PA14_00490 208963.PA14_63960 190
208963.PA14_00490 208963.PA14_64290 157
208963.PA14_00490 208963.PA14_64300 196
208963.PA14_00490 208963.PA14_64460 267
208963.PA14_00490 208963.PA14_64770 171
208963.PA14_00490 208963.PA14_64840 174
208963.PA14_00490 208963.PA14_65260 155
208963.PA14_00490 208963.PA14_65750 228
208963.PA14_00490 208963.PA14_66160 183
208963.PA14_00490 208963.PA14_68070 384
208963.PA14_00490 208963.PA14_68480 211
208963.PA14_00490 208963.PA14_70040 158
208963.PA14_00490 208963.PA14_70100 171
208963.PA14_00490 208963.PA14_70860 196
208963.PA14_00490 208963.PA14_72140 353
208963.PA14_00490 208963.PA14_72400 179
208963.PA14_00510 208963.PA14_00420 156
208963.PA14_00510 208963.PA14_00430 156
208963.PA14_00510 208963.PA14_00440 175
208963.PA14_00510 208963.PA14_00450 175
208963.PA14_00510 208963.PA14_00460 191
208963.PA14_00510 208963.PA14_00470 224
208963.PA14_00510 208963.PA14_00480 312
208963.PA14_00510 208963.PA14_00490 967
208963.PA14_00510 208963.PA14_00600 178
208963.PA14_00510 208963.PA14_00700 252
208963.PA14_00510 208963.PA14_00925 375
208963.PA14_00510 208963.PA14_00990 275
208963.PA14_00510 208963.PA14_01010 196
208963.PA14_00510 208963.PA14_01030 162
208963.PA14_00510 208963.PA14_01060 325
208963.PA14_00510 208963.PA14_01080 375
208963.PA14_00510 208963.PA14_01230 204
208963.PA14_00510 208963.PA14_01660 229
208963.PA14_00510 208963.PA14_01770 249
208963.PA14_00510 208963.PA14_03190 171
208963.PA14_00510 208963.PA14_03200 186
208963.PA14_00510 208963.PA14_03470 240
208963.PA14_00510 208963.PA14_03620 219
208963.PA14_00510 208963.PA14_04510 189
208963.PA14_00510 208963.PA14_04520 214
208963.PA14_00510 208963.PA14_05410 207
208963.PA14_00510 208963.PA14_05920 356
208963.PA14_00510 208963.PA14_07230 168
208963.PA14_00510 208963.PA14_07260 175
208963.PA14_00510 208963.PA14_07430 372
208963.PA14_00510 208963.PA14_07570 168
208963.PA14_00510 208963.PA14_08010 288
208963.PA14_00510 208963.PA14_08020 254
208963.PA14_00510 208963.PA14_08030 326
208963.PA14_00510 208963.PA14_08040 461
208963.PA14_00510 208963.PA14_08050 629
208963.PA14_00510 208963.PA14_08070 249
208963.PA14_00510 208963.PA14_08090 272
208963.PA14_00510 208963.PA14_08120 231
208963.PA14_00510 208963.PA14_08130 402
208963.PA14_00510 208963.PA14_08150 336
208963.PA14_00510 208963.PA14_08240 174
208963.PA14_00510 208963.PA14_08310 186
208963.PA14_00510 208963.PA14_08560 168
208963.PA14_00510 208963.PA14_09195 567
208963.PA14_00510 208963.PA14_09900 195
208963.PA14_00510 208963.PA14_09970 204
208963.PA14_00510 208963.PA14_10260 567
208963.PA14_00510 208963.PA14_10420 168
208963.PA14_00510 208963.PA14_10870 590
208963.PA14_00510 208963.PA14_10920 189
208963.PA14_00510 208963.PA14_11080 368
208963.PA14_00510 208963.PA14_11100 344
208963.PA14_00510 208963.PA14_11110 204
208963.PA14_00510 208963.PA14_11590 360
208963.PA14_00510 208963.PA14_11600 218
208963.PA14_00510 208963.PA14_12740 150
208963.PA14_00510 208963.PA14_12980 167
208963.PA14_00510 208963.PA14_13890 182
208963.PA14_00510 208963.PA14_14360 156
208963.PA14_00510 208963.PA14_15210 251
208963.PA14_00510 208963.PA14_15290 195
208963.PA14_00510 208963.PA14_15960 188
208963.PA14_00510 208963.PA14_16330 204
208963.PA14_00510 208963.PA14_16880 172
208963.PA14_00510 208963.PA14_16890 169
208963.PA14_00510 208963.PA14_16910 288
208963.PA14_00510 208963.PA14_17260 186
208963.PA14_00510 208963.PA14_18820 212
208963.PA14_00510 208963.PA14_18970 213
208963.PA14_00510 208963.PA14_19050 184
208963.PA14_00510 208963.PA14_19100 173
208963.PA14_00510 208963.PA14_20700 150
208963.PA14_00510 208963.PA14_21490 532
208963.PA14_00510 208963.PA14_21610 262
208963.PA14_00510 208963.PA14_21620 305
208963.PA14_00510 208963.PA14_21730 151
208963.PA14_00510 208963.PA14_22100 280
208963.PA14_00510 208963.PA14_22840 211
208963.PA14_00510 208963.PA14_22860 236
208963.PA14_00510 208963.PA14_23030 180
208963.PA14_00510 208963.PA14_23560 170
208963.PA14_00510 208963.PA14_23840 191
208963.PA14_00510 208963.PA14_23970 360
208963.PA14_00510 208963.PA14_24210 174
208963.PA14_00510 208963.PA14_25195 215
208963.PA14_00510 208963.PA14_25420 186
208963.PA14_00510 208963.PA14_25900 155
208963.PA14_00510 208963.PA14_25960 191
208963.PA14_00510 208963.PA14_26150 171
208963.PA14_00510 208963.PA14_26165 249
208963.PA14_00510 208963.PA14_26420 273
208963.PA14_00510 208963.PA14_27990 232
208963.PA14_00510 208963.PA14_28100 195
208963.PA14_00510 208963.PA14_28130 154
208963.PA14_00510 208963.PA14_28250 212
208963.PA14_00510 208963.PA14_28560 223
208963.PA14_00510 208963.PA14_28650 189
208963.PA14_00510 208963.PA14_28710 170
208963.PA14_00510 208963.PA14_30080 160
208963.PA14_00510 208963.PA14_30240 168
208963.PA14_00510 208963.PA14_31640 155
208963.PA14_00510 208963.PA14_31680 234
208963.PA14_00510 208963.PA14_31690 181
208963.PA14_00510 208963.PA14_31730 167
208963.PA14_00510 208963.PA14_32280 213
208963.PA14_00510 208963.PA14_32780 930
208963.PA14_00510 208963.PA14_33060 206
208963.PA14_00510 208963.PA14_33070 154
208963.PA14_00510 208963.PA14_33340 207
208963.PA14_00510 208963.PA14_33460 173
208963.PA14_00510 208963.PA14_33680 219
208963.PA14_00510 208963.PA14_34140 211
208963.PA14_00510 208963.PA14_34460 180
208963.PA14_00510 208963.PA14_34960 185
208963.PA14_00510 208963.PA14_35050 224
208963.PA14_00510 208963.PA14_35070 178
208963.PA14_00510 208963.PA14_36310 208
208963.PA14_00510 208963.PA14_36590 250
208963.PA14_00510 208963.PA14_36820 567
208963.PA14_00510 208963.PA14_37040 152
208963.PA14_00510 208963.PA14_37680 250
208963.PA14_00510 208963.PA14_37820 188
208963.PA14_00510 208963.PA14_37880 177
208963.PA14_00510 208963.PA14_37900 348
208963.PA14_00510 208963.PA14_38290 209
208963.PA14_00510 208963.PA14_39070 253
208963.PA14_00510 208963.PA14_39190 207
208963.PA14_00510 208963.PA14_39210 178
208963.PA14_00510 208963.PA14_39240 393
208963.PA14_00510 208963.PA14_39270 225
208963.PA14_00510 208963.PA14_40020 193
208963.PA14_00510 208963.PA14_40230 338
208963.PA14_00510 208963.PA14_40240 294
208963.PA14_00510 208963.PA14_40250 366
208963.PA14_00510 208963.PA14_40260 283
208963.PA14_00510 208963.PA14_40320 360
208963.PA14_00510 208963.PA14_41110 177
208963.PA14_00510 208963.PA14_41130 179
208963.PA14_00510 208963.PA14_41210 174
208963.PA14_00510 208963.PA14_41740 437
208963.PA14_00510 208963.PA14_42120 193
208963.PA14_00510 208963.PA14_42340 273
208963.PA14_00510 208963.PA14_42350 180
208963.PA14_00510 208963.PA14_42440 282
208963.PA14_00510 208963.PA14_42450 284
208963.PA14_00510 208963.PA14_42550 242
208963.PA14_00510 208963.PA14_43610 226
208963.PA14_00510 208963.PA14_43870 248
208963.PA14_00510 208963.PA14_44500 168
208963.PA14_00510 208963.PA14_44640 162
208963.PA14_00510 208963.PA14_44680 217
208963.PA14_00510 208963.PA14_44770 229
208963.PA14_00510 208963.PA14_44910 189
208963.PA14_00510 208963.PA14_45400 273
208963.PA14_00510 208963.PA14_45470 197
208963.PA14_00510 208963.PA14_45610 159
208963.PA14_00510 208963.PA14_45640 211
208963.PA14_00510 208963.PA14_45660 211
208963.PA14_00510 208963.PA14_45680 211
208963.PA14_00510 208963.PA14_45800 191
208963.PA14_00510 208963.PA14_46270 194
208963.PA14_00510 208963.PA14_46850 228
208963.PA14_00510 208963.PA14_47840 153
208963.PA14_00510 208963.PA14_47900 185
208963.PA14_00510 208963.PA14_47910 161
208963.PA14_00510 208963.PA14_48090 212
208963.PA14_00510 208963.PA14_48140 281
208963.PA14_00510 208963.PA14_48520 286
208963.PA14_00510 208963.PA14_48540 300
208963.PA14_00510 208963.PA14_48590 198
208963.PA14_00510 208963.PA14_49100 150
208963.PA14_00510 208963.PA14_49110 192
208963.PA14_00510 208963.PA14_49180 472
208963.PA14_00510 208963.PA14_49520 244
208963.PA14_00510 208963.PA14_49780 163
208963.PA14_00510 208963.PA14_50130 171
208963.PA14_00510 208963.PA14_50140 217
208963.PA14_00510 208963.PA14_50270 188
208963.PA14_00510 208963.PA14_50300 525
208963.PA14_00510 208963.PA14_50340 220
208963.PA14_00510 208963.PA14_50380 199
208963.PA14_00510 208963.PA14_50410 191
208963.PA14_00510 208963.PA14_50430 240
208963.PA14_00510 208963.PA14_50450 153
208963.PA14_00510 208963.PA14_50470 215
208963.PA14_00510 208963.PA14_50860 165
208963.PA14_00510 208963.PA14_51330 227
208963.PA14_00510 208963.PA14_51450 445
208963.PA14_00510 208963.PA14_51490 220
208963.PA14_00510 208963.PA14_51670 220
208963.PA14_00510 208963.PA14_51720 157
208963.PA14_00510 208963.PA14_52420 215
208963.PA14_00510 208963.PA14_52630 243
208963.PA14_00510 208963.PA14_53510 391
208963.PA14_00510 208963.PA14_53660 278
208963.PA14_00510 208963.PA14_53720 260
208963.PA14_00510 208963.PA14_53780 367
208963.PA14_00510 208963.PA14_53820 235
208963.PA14_00510 208963.PA14_54090 165
208963.PA14_00510 208963.PA14_54340 151
208963.PA14_00510 208963.PA14_54540 172
208963.PA14_00510 208963.PA14_54660 155
208963.PA14_00510 208963.PA14_54830 341
208963.PA14_00510 208963.PA14_55380 616
208963.PA14_00510 208963.PA14_55450 360
208963.PA14_00510 208963.PA14_55460 409
208963.PA14_00510 208963.PA14_55580 255
208963.PA14_00510 208963.PA14_55820 406
208963.PA14_00510 208963.PA14_56030 155
208963.PA14_00510 208963.PA14_56040 161
208963.PA14_00510 208963.PA14_56390 166
208963.PA14_00510 208963.PA14_56800 174
208963.PA14_00510 208963.PA14_57010 227
208963.PA14_00510 208963.PA14_57060 384
208963.PA14_00510 208963.PA14_57070 344
208963.PA14_00510 208963.PA14_57250 504
208963.PA14_00510 208963.PA14_58550 169
208963.PA14_00510 208963.PA14_58660 235
208963.PA14_00510 208963.PA14_58890 722
208963.PA14_00510 208963.PA14_58900 444
208963.PA14_00510 208963.PA14_60445 168
208963.PA14_00510 208963.PA14_60760 227
208963.PA14_00510 208963.PA14_60770 293
208963.PA14_00510 208963.PA14_61190 810
208963.PA14_00510 208963.PA14_61200 664
208963.PA14_00510 208963.PA14_62560 156
208963.PA14_00510 208963.PA14_63300 190
208963.PA14_00510 208963.PA14_63330 160
208963.PA14_00510 208963.PA14_63960 273
208963.PA14_00510 208963.PA14_63970 335
208963.PA14_00510 208963.PA14_64140 252
208963.PA14_00510 208963.PA14_64540 185
208963.PA14_00510 208963.PA14_64550 203
208963.PA14_00510 208963.PA14_64560 486
208963.PA14_00510 208963.PA14_64580 235
208963.PA14_00510 208963.PA14_64780 182
208963.PA14_00510 208963.PA14_65470 478
208963.PA14_00510 208963.PA14_65590 175
208963.PA14_00510 208963.PA14_65750 262
208963.PA14_00510 208963.PA14_66540 291
208963.PA14_00510 208963.PA14_66640 196
208963.PA14_00510 208963.PA14_67220 176
208963.PA14_00510 208963.PA14_67510 161
208963.PA14_00510 208963.PA14_67520 255
208963.PA14_00510 208963.PA14_67530 247
208963.PA14_00510 208963.PA14_67830 304
208963.PA14_00510 208963.PA14_68480 401
208963.PA14_00510 208963.PA14_68620 451
208963.PA14_00510 208963.PA14_69500 153
208963.PA14_00510 208963.PA14_69760 227
208963.PA14_00510 208963.PA14_69870 191
208963.PA14_00510 208963.PA14_70040 170
208963.PA14_00510 208963.PA14_70480 215
208963.PA14_00510 208963.PA14_70600 174
208963.PA14_00510 208963.PA14_70850 196
208963.PA14_00510 208963.PA14_71300 183
208963.PA14_00510 208963.PA14_71420 155
208963.PA14_00510 208963.PA14_71430 379
208963.PA14_00510 208963.PA14_71640 239
208963.PA14_00510 208963.PA14_71820 220
208963.PA14_00510 208963.PA14_72010 154
208963.PA14_00510 208963.PA14_72140 183
208963.PA14_00510 208963.PA14_73090 171
208963.PA14_00510 208963.PA14_73160 151
208963.PA14_00510 208963.PA14_73370 168
208963.PA14_00520 208963.PA14_00530 476
208963.PA14_00530 208963.PA14_00520 476
208963.PA14_00550 208963.PA14_00440 181
208963.PA14_00550 208963.PA14_00450 181
208963.PA14_00550 208963.PA14_00560 603
208963.PA14_00550 208963.PA14_01300 482
208963.PA14_00550 208963.PA14_02970 194
208963.PA14_00550 208963.PA14_04180 246
208963.PA14_00550 208963.PA14_06130 154
208963.PA14_00550 208963.PA14_07060 163
208963.PA14_00550 208963.PA14_07620 152
208963.PA14_00550 208963.PA14_07940 158
208963.PA14_00550 208963.PA14_07970 221
208963.PA14_00550 208963.PA14_08350 216
208963.PA14_00550 208963.PA14_08360 216
208963.PA14_00550 208963.PA14_08490 232
208963.PA14_00550 208963.PA14_11100 184
208963.PA14_00550 208963.PA14_11550 274
208963.PA14_00550 208963.PA14_11560 230
208963.PA14_00550 208963.PA14_11570 230
208963.PA14_00550 208963.PA14_12120 224
208963.PA14_00550 208963.PA14_12130 284
208963.PA14_00550 208963.PA14_12410 301
208963.PA14_00550 208963.PA14_16220 443
208963.PA14_00550 208963.PA14_16510 220
208963.PA14_00550 208963.PA14_16590 165
208963.PA14_00550 208963.PA14_17340 244
208963.PA14_00550 208963.PA14_17420 244
208963.PA14_00550 208963.PA14_17570 437
208963.PA14_00550 208963.PA14_18080 207
208963.PA14_00550 208963.PA14_18860 180
208963.PA14_00550 208963.PA14_19050 152
208963.PA14_00550 208963.PA14_21700 327
208963.PA14_00550 208963.PA14_21710 318
208963.PA14_00550 208963.PA14_22380 192
208963.PA14_00550 208963.PA14_22780 194
208963.PA14_00550 208963.PA14_23760 152
208963.PA14_00550 208963.PA14_23790 152
208963.PA14_00550 208963.PA14_24380 151
208963.PA14_00550 208963.PA14_25230 269
208963.PA14_00550 208963.PA14_26165 155
208963.PA14_00550 208963.PA14_26350 153
208963.PA14_00550 208963.PA14_26850 163
208963.PA14_00550 208963.PA14_27050 198
208963.PA14_00550 208963.PA14_27110 200
208963.PA14_00550 208963.PA14_27200 152
208963.PA14_00550 208963.PA14_28460 177
208963.PA14_00550 208963.PA14_30070 184
208963.PA14_00550 208963.PA14_31380 192
208963.PA14_00550 208963.PA14_31690 167
208963.PA14_00550 208963.PA14_32580 203
208963.PA14_00550 208963.PA14_34640 161
208963.PA14_00550 208963.PA14_35140 198
208963.PA14_00550 208963.PA14_35880 160
208963.PA14_00550 208963.PA14_37530 158
208963.PA14_00550 208963.PA14_38380 191
208963.PA14_00550 208963.PA14_38500 185
208963.PA14_00550 208963.PA14_38740 327
208963.PA14_00550 208963.PA14_38970 327
208963.PA14_00550 208963.PA14_39180 191
208963.PA14_00550 208963.PA14_39620 170
208963.PA14_00550 208963.PA14_40820 261
208963.PA14_00550 208963.PA14_41440 233
208963.PA14_00550 208963.PA14_42120 153
208963.PA14_00550 208963.PA14_42820 174
208963.PA14_00550 208963.PA14_44120 151
208963.PA14_00550 208963.PA14_44460 188
208963.PA14_00550 208963.PA14_44490 318
208963.PA14_00550 208963.PA14_45480 171
208963.PA14_00550 208963.PA14_45660 174
208963.PA14_00550 208963.PA14_45970 311
208963.PA14_00550 208963.PA14_46370 397
208963.PA14_00550 208963.PA14_46400 174
208963.PA14_00550 208963.PA14_46540 165
208963.PA14_00550 208963.PA14_46750 187
208963.PA14_00550 208963.PA14_47190 482
208963.PA14_00550 208963.PA14_47510 207
208963.PA14_00550 208963.PA14_50300 173
208963.PA14_00550 208963.PA14_50630 187
208963.PA14_00550 208963.PA14_51170 224
208963.PA14_00550 208963.PA14_51350 181
208963.PA14_00550 208963.PA14_51360 158
208963.PA14_00550 208963.PA14_53330 390
208963.PA14_00550 208963.PA14_56220 233
208963.PA14_00550 208963.PA14_56730 226
208963.PA14_00550 208963.PA14_57190 228
208963.PA14_00550 208963.PA14_57990 174
208963.PA14_00550 208963.PA14_58810 174
208963.PA14_00550 208963.PA14_58900 164
208963.PA14_00550 208963.PA14_60310 183
208963.PA14_00550 208963.PA14_60530 167
208963.PA14_00550 208963.PA14_61880 288
208963.PA14_00550 208963.PA14_62830 308
208963.PA14_00550 208963.PA14_63150 203
208963.PA14_00550 208963.PA14_63160 188
208963.PA14_00550 208963.PA14_63800 180
208963.PA14_00550 208963.PA14_65420 167
208963.PA14_00550 208963.PA14_67490 152
208963.PA14_00550 208963.PA14_68820 248
208963.PA14_00550 208963.PA14_70230 151
208963.PA14_00550 208963.PA14_70360 152
208963.PA14_00550 208963.PA14_71820 266
208963.PA14_00550 208963.PA14_71920 185
208963.PA14_00550 208963.PA14_71930 175
208963.PA14_00550 208963.PA14_72000 180
208963.PA14_00560 208963.PA14_00180 589
208963.PA14_00560 208963.PA14_00320 298
208963.PA14_00560 208963.PA14_00550 603
208963.PA14_00560 208963.PA14_00620 185
208963.PA14_00560 208963.PA14_03190 330
208963.PA14_00560 208963.PA14_03200 589
208963.PA14_00560 208963.PA14_03470 301
208963.PA14_00560 208963.PA14_03580 177
208963.PA14_00560 208963.PA14_04580 235
208963.PA14_00560 208963.PA14_04780 150
208963.PA14_00560 208963.PA14_04790 259
208963.PA14_00560 208963.PA14_05190 196
208963.PA14_00560 208963.PA14_05390 441
208963.PA14_00560 208963.PA14_05560 636
208963.PA14_00560 208963.PA14_05960 171
208963.PA14_00560 208963.PA14_07040 158
208963.PA14_00560 208963.PA14_07430 234
208963.PA14_00560 208963.PA14_07810 159
208963.PA14_00560 208963.PA14_07950 446
208963.PA14_00560 208963.PA14_08010 219
208963.PA14_00560 208963.PA14_08020 172
208963.PA14_00560 208963.PA14_08050 211
208963.PA14_00560 208963.PA14_08120 263
208963.PA14_00560 208963.PA14_08160 156
208963.PA14_00560 208963.PA14_08240 284
208963.PA14_00560 208963.PA14_08300 188
208963.PA14_00560 208963.PA14_08310 253
208963.PA14_00560 208963.PA14_08370 859
208963.PA14_00560 208963.PA14_09280 193
208963.PA14_00560 208963.PA14_09290 387
208963.PA14_00560 208963.PA14_09300 414
208963.PA14_00560 208963.PA14_09320 438
208963.PA14_00560 208963.PA14_09900 589
208963.PA14_00560 208963.PA14_10220 459
208963.PA14_00560 208963.PA14_10370 181
208963.PA14_00560 208963.PA14_10680 403
208963.PA14_00560 208963.PA14_10700 174
208963.PA14_00560 208963.PA14_10710 195
208963.PA14_00560 208963.PA14_10770 561
208963.PA14_00560 208963.PA14_10800 220
208963.PA14_00560 208963.PA14_10820 200
208963.PA14_00560 208963.PA14_10940 218
208963.PA14_00560 208963.PA14_11110 481
208963.PA14_00560 208963.PA14_11590 173
208963.PA14_00560 208963.PA14_11740 254
208963.PA14_00560 208963.PA14_11980 330
208963.PA14_00560 208963.PA14_12650 215
208963.PA14_00560 208963.PA14_12670 204
208963.PA14_00560 208963.PA14_12700 223
208963.PA14_00560 208963.PA14_12760 636
208963.PA14_00560 208963.PA14_12990 150
208963.PA14_00560 208963.PA14_13420 154
208963.PA14_00560 208963.PA14_14040 709
208963.PA14_00560 208963.PA14_14230 150
208963.PA14_00560 208963.PA14_14330 975
208963.PA14_00560 208963.PA14_15280 164
208963.PA14_00560 208963.PA14_15430 155
208963.PA14_00560 208963.PA14_16100 325
208963.PA14_00560 208963.PA14_16190 237
208963.PA14_00560 208963.PA14_16250 660
208963.PA14_00560 208963.PA14_16910 165
208963.PA14_00560 208963.PA14_17480 590
208963.PA14_00560 208963.PA14_17740 172
208963.PA14_00560 208963.PA14_18340 173
208963.PA14_00560 208963.PA14_18350 247
208963.PA14_00560 208963.PA14_18510 188
208963.PA14_00560 208963.PA14_18580 589
208963.PA14_00560 208963.PA14_18610 171
208963.PA14_00560 208963.PA14_18720 156
208963.PA14_00560 208963.PA14_18820 213
208963.PA14_00560 208963.PA14_18970 283
208963.PA14_00560 208963.PA14_19110 176
208963.PA14_00560 208963.PA14_19120 589
208963.PA14_00560 208963.PA14_19130 221
208963.PA14_00560 208963.PA14_19320 190
208963.PA14_00560 208963.PA14_19870 589
208963.PA14_00560 208963.PA14_20010 394
208963.PA14_00560 208963.PA14_20430 191
208963.PA14_00560 208963.PA14_20700 175
208963.PA14_00560 208963.PA14_20720 251
208963.PA14_00560 208963.PA14_20860 243
208963.PA14_00560 208963.PA14_21110 360
208963.PA14_00560 208963.PA14_21410 391
208963.PA14_00560 208963.PA14_22550 160
208963.PA14_00560 208963.PA14_22620 384
208963.PA14_00560 208963.PA14_23840 171
208963.PA14_00560 208963.PA14_23980 338
208963.PA14_00560 208963.PA14_23990 369
208963.PA14_00560 208963.PA14_24020 234
208963.PA14_00560 208963.PA14_24100 264
208963.PA14_00560 208963.PA14_24210 226
208963.PA14_00560 208963.PA14_24340 220
208963.PA14_00560 208963.PA14_24490 303
208963.PA14_00560 208963.PA14_25060 308
208963.PA14_00560 208963.PA14_25220 226
208963.PA14_00560 208963.PA14_25420 407
208963.PA14_00560 208963.PA14_25910 387
208963.PA14_00560 208963.PA14_26070 182
208963.PA14_00560 208963.PA14_26090 234
208963.PA14_00560 208963.PA14_26130 156
208963.PA14_00560 208963.PA14_26165 304
208963.PA14_00560 208963.PA14_26540 196
208963.PA14_00560 208963.PA14_26990 292
208963.PA14_00560 208963.PA14_27370 636
208963.PA14_00560 208963.PA14_27700 616
208963.PA14_00560 208963.PA14_27890 170
208963.PA14_00560 208963.PA14_27990 255
208963.PA14_00560 208963.PA14_28090 205
208963.PA14_00560 208963.PA14_28100 165
208963.PA14_00560 208963.PA14_28560 255
208963.PA14_00560 208963.PA14_28850 252
208963.PA14_00560 208963.PA14_28880 443
208963.PA14_00560 208963.PA14_30080 189
208963.PA14_00560 208963.PA14_30650 589
208963.PA14_00560 208963.PA14_30830 220
208963.PA14_00560 208963.PA14_31000 168
208963.PA14_00560 208963.PA14_31290 220
208963.PA14_00560 208963.PA14_31690 161
208963.PA14_00560 208963.PA14_32060 235
208963.PA14_00560 208963.PA14_32190 162
208963.PA14_00560 208963.PA14_32280 155
208963.PA14_00560 208963.PA14_33060 242
208963.PA14_00560 208963.PA14_33070 192
208963.PA14_00560 208963.PA14_33110 191
208963.PA14_00560 208963.PA14_33290 204
208963.PA14_00560 208963.PA14_33600 217
208963.PA14_00560 208963.PA14_33910 219
208963.PA14_00560 208963.PA14_34130 236
208963.PA14_00560 208963.PA14_34840 238
208963.PA14_00560 208963.PA14_34870 364
208963.PA14_00560 208963.PA14_35080 158
208963.PA14_00560 208963.PA14_35620 225
208963.PA14_00560 208963.PA14_35630 187
208963.PA14_00560 208963.PA14_35690 337
208963.PA14_00560 208963.PA14_35860 161
208963.PA14_00560 208963.PA14_36150 186
208963.PA14_00560 208963.PA14_36310 161
208963.PA14_00560 208963.PA14_36330 235
208963.PA14_00560 208963.PA14_36345 660
208963.PA14_00560 208963.PA14_36390 154
208963.PA14_00560 208963.PA14_36520 212
208963.PA14_00560 208963.PA14_37010 559
208963.PA14_00560 208963.PA14_37130 178
208963.PA14_00560 208963.PA14_37320 255
208963.PA14_00560 208963.PA14_37460 151
208963.PA14_00560 208963.PA14_37530 234
208963.PA14_00560 208963.PA14_37680 480
208963.PA14_00560 208963.PA14_37730 170
208963.PA14_00560 208963.PA14_38130 194
208963.PA14_00560 208963.PA14_38210 347
208963.PA14_00560 208963.PA14_38480 360
208963.PA14_00560 208963.PA14_38510 162
208963.PA14_00560 208963.PA14_38550 158
208963.PA14_00560 208963.PA14_38910 504
208963.PA14_00560 208963.PA14_39860 352
208963.PA14_00560 208963.PA14_39980 387
208963.PA14_00560 208963.PA14_40120 387
208963.PA14_00560 208963.PA14_40290 680
208963.PA14_00560 208963.PA14_40320 233
208963.PA14_00560 208963.PA14_40960 690
208963.PA14_00560 208963.PA14_41500 196
208963.PA14_00560 208963.PA14_41570 220
208963.PA14_00560 208963.PA14_41740 351
208963.PA14_00560 208963.PA14_42250 589
208963.PA14_00560 208963.PA14_42260 235
208963.PA14_00560 208963.PA14_42270 589
208963.PA14_00560 208963.PA14_42280 177
208963.PA14_00560 208963.PA14_42290 235
208963.PA14_00560 208963.PA14_42300 224
208963.PA14_00560 208963.PA14_42310 589
208963.PA14_00560 208963.PA14_42340 575
208963.PA14_00560 208963.PA14_42350 657
208963.PA14_00560 208963.PA14_42360 589
208963.PA14_00560 208963.PA14_42380 615
208963.PA14_00560 208963.PA14_42390 883
208963.PA14_00560 208963.PA14_42400 589
208963.PA14_00560 208963.PA14_42430 609
208963.PA14_00560 208963.PA14_42440 693
208963.PA14_00560 208963.PA14_42450 589
208963.PA14_00560 208963.PA14_42460 589
208963.PA14_00560 208963.PA14_42470 645
208963.PA14_00560 208963.PA14_42480 589
208963.PA14_00560 208963.PA14_42490 387
208963.PA14_00560 208963.PA14_42500 504
208963.PA14_00560 208963.PA14_42510 391
208963.PA14_00560 208963.PA14_42520 390
208963.PA14_00560 208963.PA14_42540 176
208963.PA14_00560 208963.PA14_42550 589
208963.PA14_00560 208963.PA14_42570 559
208963.PA14_00560 208963.PA14_42580 235
208963.PA14_00560 208963.PA14_42600 535
208963.PA14_00560 208963.PA14_42610 308
208963.PA14_00560 208963.PA14_42660 388
208963.PA14_00560 208963.PA14_43620 222
208963.PA14_00560 208963.PA14_43870 528
208963.PA14_00560 208963.PA14_44540 539
208963.PA14_00560 208963.PA14_44670 156
208963.PA14_00560 208963.PA14_45180 161
208963.PA14_00560 208963.PA14_45400 234
208963.PA14_00560 208963.PA14_45630 220
208963.PA14_00560 208963.PA14_45940 589
208963.PA14_00560 208963.PA14_45960 691
208963.PA14_00560 208963.PA14_46120 159
208963.PA14_00560 208963.PA14_46270 243
208963.PA14_00560 208963.PA14_46750 187
208963.PA14_00560 208963.PA14_46760 203
208963.PA14_00560 208963.PA14_46860 218
208963.PA14_00560 208963.PA14_47130 172
208963.PA14_00560 208963.PA14_47560 162
208963.PA14_00560 208963.PA14_47870 194
208963.PA14_00560 208963.PA14_48040 386
208963.PA14_00560 208963.PA14_48060 630
208963.PA14_00560 208963.PA14_48140 311
208963.PA14_00560 208963.PA14_48170 176
208963.PA14_00560 208963.PA14_48540 518
208963.PA14_00560 208963.PA14_48560 283
208963.PA14_00560 208963.PA14_48910 217
208963.PA14_00560 208963.PA14_48930 442
208963.PA14_00560 208963.PA14_49040 219
208963.PA14_00560 208963.PA14_49200 365
208963.PA14_00560 208963.PA14_49320 168
208963.PA14_00560 208963.PA14_49880 218
208963.PA14_00560 208963.PA14_50100 234
208963.PA14_00560 208963.PA14_50290 567
208963.PA14_00560 208963.PA14_50830 257
208963.PA14_00560 208963.PA14_51220 154
208963.PA14_00560 208963.PA14_51470 220
208963.PA14_00560 208963.PA14_51670 221
208963.PA14_00560 208963.PA14_51710 230
208963.PA14_00560 208963.PA14_52260 561
208963.PA14_00560 208963.PA14_52370 206
208963.PA14_00560 208963.PA14_52570 361
208963.PA14_00560 208963.PA14_52760 159
208963.PA14_00560 208963.PA14_53110 160
208963.PA14_00560 208963.PA14_53200 258
208963.PA14_00560 208963.PA14_53660 162
208963.PA14_00560 208963.PA14_53890 229
208963.PA14_00560 208963.PA14_54230 220
208963.PA14_00560 208963.PA14_54430 387
208963.PA14_00560 208963.PA14_54610 362
208963.PA14_00560 208963.PA14_54680 182
208963.PA14_00560 208963.PA14_54980 153
208963.PA14_00560 208963.PA14_55140 181
208963.PA14_00560 208963.PA14_55170 328
208963.PA14_00560 208963.PA14_55180 157
208963.PA14_00560 208963.PA14_55250 196
208963.PA14_00560 208963.PA14_55390 205
208963.PA14_00560 208963.PA14_55440 369
208963.PA14_00560 208963.PA14_55490 234
208963.PA14_00560 208963.PA14_55560 172
208963.PA14_00560 208963.PA14_55780 269
208963.PA14_00560 208963.PA14_55980 192
208963.PA14_00560 208963.PA14_56550 317
208963.PA14_00560 208963.PA14_56670 641
208963.PA14_00560 208963.PA14_57010 171
208963.PA14_00560 208963.PA14_57040 157
208963.PA14_00560 208963.PA14_57250 454
208963.PA14_00560 208963.PA14_57640 177
208963.PA14_00560 208963.PA14_58750 369
208963.PA14_00560 208963.PA14_58770 388
208963.PA14_00560 208963.PA14_59340 196
208963.PA14_00560 208963.PA14_59350 262
208963.PA14_00560 208963.PA14_59840 567
208963.PA14_00560 208963.PA14_60810 157
208963.PA14_00560 208963.PA14_61090 273
208963.PA14_00560 208963.PA14_61220 279
208963.PA14_00560 208963.PA14_61890 167
208963.PA14_00560 208963.PA14_62250 171
208963.PA14_00560 208963.PA14_62260 177
208963.PA14_00560 208963.PA14_62490 688
208963.PA14_00560 208963.PA14_62970 220
208963.PA14_00560 208963.PA14_63200 195
208963.PA14_00560 208963.PA14_63780 362
208963.PA14_00560 208963.PA14_63940 209
208963.PA14_00560 208963.PA14_64170 278
208963.PA14_00560 208963.PA14_64230 589
208963.PA14_00560 208963.PA14_64350 589
208963.PA14_00560 208963.PA14_65160 186
208963.PA14_00560 208963.PA14_65470 278
208963.PA14_00560 208963.PA14_65520 271
208963.PA14_00560 208963.PA14_65580 246
208963.PA14_00560 208963.PA14_65590 181
208963.PA14_00560 208963.PA14_65690 387
208963.PA14_00560 208963.PA14_66540 251
208963.PA14_00560 208963.PA14_66690 213
208963.PA14_00560 208963.PA14_66875 163
208963.PA14_00560 208963.PA14_67220 322
208963.PA14_00560 208963.PA14_67510 207
208963.PA14_00560 208963.PA14_67830 445
208963.PA14_00560 208963.PA14_67975 208
208963.PA14_00560 208963.PA14_68480 249
208963.PA14_00560 208963.PA14_68620 239
208963.PA14_00560 208963.PA14_69370 414
208963.PA14_00560 208963.PA14_69470 235
208963.PA14_00560 208963.PA14_69610 565
208963.PA14_00560 208963.PA14_69760 244
208963.PA14_00560 208963.PA14_69870 207
208963.PA14_00560 208963.PA14_70070 259
208963.PA14_00560 208963.PA14_71430 427
208963.PA14_00560 208963.PA14_71840 207
208963.PA14_00560 208963.PA14_72010 195
208963.PA14_00560 208963.PA14_72020 186
208963.PA14_00560 208963.PA14_72220 217
208963.PA14_00560 208963.PA14_72250 155
208963.PA14_00560 208963.PA14_72360 191
208963.PA14_00560 208963.PA14_72450 360
208963.PA14_00560 208963.PA14_73300 177
208963.PA14_00570 208963.PA14_00580 963
208963.PA14_00570 208963.PA14_00590 932
208963.PA14_00570 208963.PA14_00680 193
208963.PA14_00570 208963.PA14_00960 203
208963.PA14_00570 208963.PA14_00970 172
208963.PA14_00570 208963.PA14_01060 212
208963.PA14_00570 208963.PA14_02070 170
208963.PA14_00570 208963.PA14_02520 484
208963.PA14_00570 208963.PA14_03200 167
208963.PA14_00570 208963.PA14_03980 173
208963.PA14_00570 208963.PA14_04610 154
208963.PA14_00570 208963.PA14_06400 192
208963.PA14_00570 208963.PA14_06460 158
208963.PA14_00570 208963.PA14_08010 250
208963.PA14_00570 208963.PA14_08030 228
208963.PA14_00570 208963.PA14_08040 190
208963.PA14_00570 208963.PA14_08090 237
208963.PA14_00570 208963.PA14_08130 218
208963.PA14_00570 208963.PA14_08140 242
208963.PA14_00570 208963.PA14_08300 213
208963.PA14_00570 208963.PA14_10480 159
208963.PA14_00570 208963.PA14_10990 224
208963.PA14_00570 208963.PA14_12110 166
208963.PA14_00570 208963.PA14_13190 318
208963.PA14_00570 208963.PA14_13230 416
208963.PA14_00570 208963.PA14_13240 416
208963.PA14_00570 208963.PA14_13250 416
208963.PA14_00570 208963.PA14_14975 245
208963.PA14_00570 208963.PA14_16220 151
208963.PA14_00570 208963.PA14_17400 158
208963.PA14_00570 208963.PA14_18590 273
208963.PA14_00570 208963.PA14_20360 183
208963.PA14_00570 208963.PA14_24360 358
208963.PA14_00570 208963.PA14_25370 309
208963.PA14_00570 208963.PA14_26270 157
208963.PA14_00570 208963.PA14_26600 291
208963.PA14_00570 208963.PA14_27270 176
208963.PA14_00570 208963.PA14_27850 245
208963.PA14_00570 208963.PA14_27930 236
208963.PA14_00570 208963.PA14_28490 166
208963.PA14_00570 208963.PA14_30710 184
208963.PA14_00570 208963.PA14_31270 244
208963.PA14_00570 208963.PA14_31620 239
208963.PA14_00570 208963.PA14_33330 169
208963.PA14_00570 208963.PA14_34770 186
208963.PA14_00570 208963.PA14_36230 188
208963.PA14_00570 208963.PA14_37150 290
208963.PA14_00570 208963.PA14_39860 177
208963.PA14_00570 208963.PA14_42350 182
208963.PA14_00570 208963.PA14_42440 153
208963.PA14_00570 208963.PA14_42450 226
208963.PA14_00570 208963.PA14_42550 199
208963.PA14_00570 208963.PA14_44910 189
208963.PA14_00570 208963.PA14_46450 274
208963.PA14_00570 208963.PA14_46550 152
208963.PA14_00570 208963.PA14_46640 183
208963.PA14_00570 208963.PA14_46750 185
208963.PA14_00570 208963.PA14_46760 155
208963.PA14_00570 208963.PA14_46980 172
208963.PA14_00570 208963.PA14_48060 260
208963.PA14_00570 208963.PA14_48090 207
208963.PA14_00570 208963.PA14_50070 175
208963.PA14_00570 208963.PA14_50080 160
208963.PA14_00570 208963.PA14_51470 205
208963.PA14_00570 208963.PA14_55590 340
208963.PA14_00570 208963.PA14_55600 341
208963.PA14_00570 208963.PA14_55610 341
208963.PA14_00570 208963.PA14_62250 157
208963.PA14_00570 208963.PA14_66240 166
208963.PA14_00570 208963.PA14_67240 220
208963.PA14_00570 208963.PA14_69150 202
208963.PA14_00570 208963.PA14_69820 196
208963.PA14_00570 208963.PA14_72740 154
208963.PA14_00580 208963.PA14_00570 963
208963.PA14_00580 208963.PA14_00590 942
208963.PA14_00580 208963.PA14_00680 175
208963.PA14_00580 208963.PA14_00750 308
208963.PA14_00580 208963.PA14_00960 247
208963.PA14_00580 208963.PA14_01060 203
208963.PA14_00580 208963.PA14_01140 286
208963.PA14_00580 208963.PA14_02070 162
208963.PA14_00580 208963.PA14_02520 629
208963.PA14_00580 208963.PA14_03200 425
208963.PA14_00580 208963.PA14_03590 156
208963.PA14_00580 208963.PA14_04610 166
208963.PA14_00580 208963.PA14_06400 211
208963.PA14_00580 208963.PA14_06730 170
208963.PA14_00580 208963.PA14_07250 195
208963.PA14_00580 208963.PA14_08010 329
208963.PA14_00580 208963.PA14_08020 210
208963.PA14_00580 208963.PA14_08030 363
208963.PA14_00580 208963.PA14_08040 318
208963.PA14_00580 208963.PA14_08070 167
208963.PA14_00580 208963.PA14_08090 328
208963.PA14_00580 208963.PA14_08130 279
208963.PA14_00580 208963.PA14_08140 372
208963.PA14_00580 208963.PA14_08150 204
208963.PA14_00580 208963.PA14_10480 162
208963.PA14_00580 208963.PA14_12850 152
208963.PA14_00580 208963.PA14_13190 314
208963.PA14_00580 208963.PA14_13230 374
208963.PA14_00580 208963.PA14_13240 374
208963.PA14_00580 208963.PA14_13250 374
208963.PA14_00580 208963.PA14_13300 194
208963.PA14_00580 208963.PA14_13320 157
208963.PA14_00580 208963.PA14_13720 164
208963.PA14_00580 208963.PA14_14975 354
208963.PA14_00580 208963.PA14_16160 167
208963.PA14_00580 208963.PA14_16440 179
208963.PA14_00580 208963.PA14_16450 167
208963.PA14_00580 208963.PA14_16460 331
208963.PA14_00580 208963.PA14_16500 180
208963.PA14_00580 208963.PA14_18590 273
208963.PA14_00580 208963.PA14_19320 250
208963.PA14_00580 208963.PA14_20030 152
208963.PA14_00580 208963.PA14_20050 162
208963.PA14_00580 208963.PA14_20150 266
208963.PA14_00580 208963.PA14_20190 180
208963.PA14_00580 208963.PA14_20360 171
208963.PA14_00580 208963.PA14_21070 155
208963.PA14_00580 208963.PA14_24480 162
208963.PA14_00580 208963.PA14_24500 199
208963.PA14_00580 208963.PA14_24770 238
208963.PA14_00580 208963.PA14_25370 176
208963.PA14_00580 208963.PA14_26270 211
208963.PA14_00580 208963.PA14_26600 295
208963.PA14_00580 208963.PA14_27270 183
208963.PA14_00580 208963.PA14_27470 183
208963.PA14_00580 208963.PA14_27930 213
208963.PA14_00580 208963.PA14_28490 411
208963.PA14_00580 208963.PA14_30710 171
208963.PA14_00580 208963.PA14_31620 354
208963.PA14_00580 208963.PA14_32280 181
208963.PA14_00580 208963.PA14_33300 161
208963.PA14_00580 208963.PA14_33310 199
208963.PA14_00580 208963.PA14_33320 209
208963.PA14_00580 208963.PA14_33330 200
208963.PA14_00580 208963.PA14_35420 153
208963.PA14_00580 208963.PA14_35430 190
208963.PA14_00580 208963.PA14_36230 171
208963.PA14_00580 208963.PA14_37150 475
208963.PA14_00580 208963.PA14_39100 240
208963.PA14_00580 208963.PA14_40270 152
208963.PA14_00580 208963.PA14_41420 156
208963.PA14_00580 208963.PA14_41950 169
208963.PA14_00580 208963.PA14_42150 158
208963.PA14_00580 208963.PA14_42250 184
208963.PA14_00580 208963.PA14_42350 157
208963.PA14_00580 208963.PA14_42390 161
208963.PA14_00580 208963.PA14_42440 250
208963.PA14_00580 208963.PA14_42450 362
208963.PA14_00580 208963.PA14_42550 306
208963.PA14_00580 208963.PA14_42610 226
208963.PA14_00580 208963.PA14_42940 152
208963.PA14_00580 208963.PA14_43760 174
208963.PA14_00580 208963.PA14_44910 607
208963.PA14_00580 208963.PA14_46180 166
208963.PA14_00580 208963.PA14_46450 432
208963.PA14_00580 208963.PA14_46640 296
208963.PA14_00580 208963.PA14_46750 279
208963.PA14_00580 208963.PA14_46760 208
208963.PA14_00580 208963.PA14_46980 219
208963.PA14_00580 208963.PA14_47130 244
208963.PA14_00580 208963.PA14_48060 296
208963.PA14_00580 208963.PA14_48090 187
208963.PA14_00580 208963.PA14_48550 158
208963.PA14_00580 208963.PA14_48710 172
208963.PA14_00580 208963.PA14_49880 161
208963.PA14_00580 208963.PA14_50070 166
208963.PA14_00580 208963.PA14_50080 246
208963.PA14_00580 208963.PA14_51470 430
208963.PA14_00580 208963.PA14_52000 159
208963.PA14_00580 208963.PA14_55590 324
208963.PA14_00580 208963.PA14_55600 327
208963.PA14_00580 208963.PA14_55610 327
208963.PA14_00580 208963.PA14_60930 191
208963.PA14_00580 208963.PA14_62250 150
208963.PA14_00580 208963.PA14_63520 152
208963.PA14_00580 208963.PA14_67240 234
208963.PA14_00580 208963.PA14_68130 159
208963.PA14_00580 208963.PA14_68480 197
208963.PA14_00580 208963.PA14_72740 183
208963.PA14_00590 208963.PA14_00570 932
208963.PA14_00590 208963.PA14_00580 942
208963.PA14_00590 208963.PA14_00680 201
208963.PA14_00590 208963.PA14_00750 215
208963.PA14_00590 208963.PA14_00960 208
208963.PA14_00590 208963.PA14_01060 174
208963.PA14_00590 208963.PA14_02070 213
208963.PA14_00590 208963.PA14_02520 552
208963.PA14_00590 208963.PA14_03200 258
208963.PA14_00590 208963.PA14_04610 214
208963.PA14_00590 208963.PA14_06400 190
208963.PA14_00590 208963.PA14_08010 296
208963.PA14_00590 208963.PA14_08020 164
208963.PA14_00590 208963.PA14_08030 247
208963.PA14_00590 208963.PA14_08040 200
208963.PA14_00590 208963.PA14_08090 252
208963.PA14_00590 208963.PA14_08130 211
208963.PA14_00590 208963.PA14_08140 292
208963.PA14_00590 208963.PA14_08300 251
208963.PA14_00590 208963.PA14_10480 168
208963.PA14_00590 208963.PA14_10990 197
208963.PA14_00590 208963.PA14_12110 193
208963.PA14_00590 208963.PA14_13190 314
208963.PA14_00590 208963.PA14_13230 374
208963.PA14_00590 208963.PA14_13240 374
208963.PA14_00590 208963.PA14_13250 374
208963.PA14_00590 208963.PA14_13300 164
208963.PA14_00590 208963.PA14_14975 306
208963.PA14_00590 208963.PA14_16160 175
208963.PA14_00590 208963.PA14_16180 152
208963.PA14_00590 208963.PA14_16220 151
208963.PA14_00590 208963.PA14_16440 154
208963.PA14_00590 208963.PA14_16460 215
208963.PA14_00590 208963.PA14_18590 273
208963.PA14_00590 208963.PA14_19320 178
208963.PA14_00590 208963.PA14_20150 221
208963.PA14_00590 208963.PA14_20190 168
208963.PA14_00590 208963.PA14_20360 150
208963.PA14_00590 208963.PA14_24770 223
208963.PA14_00590 208963.PA14_25370 259
208963.PA14_00590 208963.PA14_26600 295
208963.PA14_00590 208963.PA14_27270 170
208963.PA14_00590 208963.PA14_28490 351
208963.PA14_00590 208963.PA14_31620 365
208963.PA14_00590 208963.PA14_32280 196
208963.PA14_00590 208963.PA14_33300 225
208963.PA14_00590 208963.PA14_33310 298
208963.PA14_00590 208963.PA14_33320 307
208963.PA14_00590 208963.PA14_33330 300
208963.PA14_00590 208963.PA14_33340 213
208963.PA14_00590 208963.PA14_36230 163
208963.PA14_00590 208963.PA14_37150 359
208963.PA14_00590 208963.PA14_40370 184
208963.PA14_00590 208963.PA14_42250 203
208963.PA14_00590 208963.PA14_42350 156
208963.PA14_00590 208963.PA14_42390 157
208963.PA14_00590 208963.PA14_42440 227
208963.PA14_00590 208963.PA14_42450 332
208963.PA14_00590 208963.PA14_42550 274
208963.PA14_00590 208963.PA14_42610 217
208963.PA14_00590 208963.PA14_43460 155
208963.PA14_00590 208963.PA14_44910 290
208963.PA14_00590 208963.PA14_46180 154
208963.PA14_00590 208963.PA14_46450 398
208963.PA14_00590 208963.PA14_46640 173
208963.PA14_00590 208963.PA14_46750 227
208963.PA14_00590 208963.PA14_46760 164
208963.PA14_00590 208963.PA14_46980 164
208963.PA14_00590 208963.PA14_47130 241
208963.PA14_00590 208963.PA14_48060 246
208963.PA14_00590 208963.PA14_48090 151
208963.PA14_00590 208963.PA14_50070 166
208963.PA14_00590 208963.PA14_50080 195
208963.PA14_00590 208963.PA14_51470 296
208963.PA14_00590 208963.PA14_55590 324
208963.PA14_00590 208963.PA14_55600 327
208963.PA14_00590 208963.PA14_55610 327
208963.PA14_00590 208963.PA14_55920 195
208963.PA14_00590 208963.PA14_57470 318
208963.PA14_00590 208963.PA14_60930 177
208963.PA14_00590 208963.PA14_62250 152
208963.PA14_00590 208963.PA14_63520 186
208963.PA14_00590 208963.PA14_66240 162
208963.PA14_00590 208963.PA14_67240 240
208963.PA14_00590 208963.PA14_68130 162
208963.PA14_00590 208963.PA14_68480 182
208963.PA14_00590 208963.PA14_72740 153
208963.PA14_00590 208963.PA14_73140 220
208963.PA14_00600 208963.PA14_00510 178
208963.PA14_00600 208963.PA14_00620 439
208963.PA14_00600 208963.PA14_00830 323
208963.PA14_00600 208963.PA14_00850 412
208963.PA14_00600 208963.PA14_00875 200
208963.PA14_00600 208963.PA14_01140 268
208963.PA14_00600 208963.PA14_06790 615
208963.PA14_00600 208963.PA14_07810 161
208963.PA14_00600 208963.PA14_08310 256
208963.PA14_00600 208963.PA14_10020 185
208963.PA14_00600 208963.PA14_10710 155
208963.PA14_00600 208963.PA14_11180 152
208963.PA14_00600 208963.PA14_11210 150
208963.PA14_00600 208963.PA14_11320 155
208963.PA14_00600 208963.PA14_11590 189
208963.PA14_00600 208963.PA14_11970 200
208963.PA14_00600 208963.PA14_15280 265
208963.PA14_00600 208963.PA14_16250 215
208963.PA14_00600 208963.PA14_18430 192
208963.PA14_00600 208963.PA14_18820 486
208963.PA14_00600 208963.PA14_19680 157
208963.PA14_00600 208963.PA14_19850 168
208963.PA14_00600 208963.PA14_20010 208
208963.PA14_00600 208963.PA14_21490 282
208963.PA14_00600 208963.PA14_23970 191
208963.PA14_00600 208963.PA14_26165 235
208963.PA14_00600 208963.PA14_26190 150
208963.PA14_00600 208963.PA14_27390 181
208963.PA14_00600 208963.PA14_27990 153
208963.PA14_00600 208963.PA14_28100 202
208963.PA14_00600 208963.PA14_28895 307
208963.PA14_00600 208963.PA14_30800 214
208963.PA14_00600 208963.PA14_31630 220
208963.PA14_00600 208963.PA14_32790 220
208963.PA14_00600 208963.PA14_34680 174
208963.PA14_00600 208963.PA14_36150 263
208963.PA14_00600 208963.PA14_37130 174
208963.PA14_00600 208963.PA14_37140 615
208963.PA14_00600 208963.PA14_38160 172
208963.PA14_00600 208963.PA14_38550 156
208963.PA14_00600 208963.PA14_38930 385
208963.PA14_00600 208963.PA14_39650 179
208963.PA14_00600 208963.PA14_39980 158
208963.PA14_00600 208963.PA14_40020 182
208963.PA14_00600 208963.PA14_40320 191
208963.PA14_00600 208963.PA14_41880 369
208963.PA14_00600 208963.PA14_42250 154
208963.PA14_00600 208963.PA14_42340 631
208963.PA14_00600 208963.PA14_42350 349
208963.PA14_00600 208963.PA14_42390 270
208963.PA14_00600 208963.PA14_42440 496
208963.PA14_00600 208963.PA14_42450 495
208963.PA14_00600 208963.PA14_42460 227
208963.PA14_00600 208963.PA14_42550 564
208963.PA14_00600 208963.PA14_42610 507
208963.PA14_00600 208963.PA14_43140 341
208963.PA14_00600 208963.PA14_46180 165
208963.PA14_00600 208963.PA14_46290 321
208963.PA14_00600 208963.PA14_47210 200
208963.PA14_00600 208963.PA14_48540 236
208963.PA14_00600 208963.PA14_48630 326
208963.PA14_00600 208963.PA14_48910 279
208963.PA14_00600 208963.PA14_49520 225
208963.PA14_00600 208963.PA14_51350 153
208963.PA14_00600 208963.PA14_51420 203
208963.PA14_00600 208963.PA14_51990 328
208963.PA14_00600 208963.PA14_54710 615
208963.PA14_00600 208963.PA14_55140 320
208963.PA14_00600 208963.PA14_55450 191
208963.PA14_00600 208963.PA14_55710 235
208963.PA14_00600 208963.PA14_56690 317
208963.PA14_00600 208963.PA14_56830 296
208963.PA14_00600 208963.PA14_56850 181
208963.PA14_00600 208963.PA14_56870 155
208963.PA14_00600 208963.PA14_57330 154
208963.PA14_00600 208963.PA14_57770 160
208963.PA14_00600 208963.PA14_60770 189
208963.PA14_00600 208963.PA14_61250 346
208963.PA14_00600 208963.PA14_61890 218
208963.PA14_00600 208963.PA14_63110 153
208963.PA14_00600 208963.PA14_63120 185
208963.PA14_00600 208963.PA14_63910 152
208963.PA14_00600 208963.PA14_64990 188
208963.PA14_00600 208963.PA14_67830 230
208963.PA14_00600 208963.PA14_69230 179
208963.PA14_00600 208963.PA14_73100 150
208963.PA14_00600 208963.PA14_73160 194
208963.PA14_00620 208963.PA14_00320 151
[truncated: 37,094,401 more chars]
