# Supplementary material for: Network-based features enable prediction of essential genes across diverse organisms
Source: PLoS One. 2018 Dec 13;13(12):e0208722. doi: 10.1371/journal.pone.0208722 (PMC6292609; doi:10.1371/journal.pone.0208722)
Supplement: S1 Dataset — PPI Data of 27 organisms along with essential genes information. (ZIP) [file pone.0208722.s001.zip › S1/208964.ess]

208964.PA0011
208964.PA0013
208964.PA0014
208964.PA0016
208964.PA0047
208964.PA0108
208964.PA0298
208964.PA0332
208964.PA0374
208964.PA0375
208964.PA0392
208964.PA0408
208964.PA0411
208964.PA0413
208964.PA0424
208964.PA0427
208964.PA0502
208964.PA0592
208964.PA0662
208964.PA0663
208964.PA0664
208964.PA0667
208964.PA0762
208964.PA0858
208964.PA0934
208964.PA0966
208964.PA0967
208964.PA1183
208964.PA1775
208964.PA1800
208964.PA1805
208964.PA1996
208964.PA2018
208964.PA2019
208964.PA2491
208964.PA2495
208964.PA2604
208964.PA2627
208964.PA2656
208964.PA2658
208964.PA2666
208964.PA2806
208964.PA2811
208964.PA2812
208964.PA2840
208964.PA2876
208964.PA2991
208964.PA3013
208964.PA3014
208964.PA3016
208964.PA3018
208964.PA3050
208964.PA3086
208964.PA3169
208964.PA3194
208964.PA3210
208964.PA3237
208964.PA3485
208964.PA3649
208964.PA3657
208964.PA3733
208964.PA3735
208964.PA3823
208964.PA3824
208964.PA3857
208964.PA3903
208964.PA4050
208964.PA4077
208964.PA4222
208964.PA4223
208964.PA4315
208964.PA4316
208964.PA4329
208964.PA4387
208964.PA4398
208964.PA4404
208964.PA4410
208964.PA4422
208964.PA4426
208964.PA4427
208964.PA4698
208964.PA4768
208964.PA4823
208964.PA4941
208964.PA4942
208964.PA4960
208964.PA5053
208964.PA5054
208964.PA5071
208964.PA5130
208964.PA5133
208964.PA5175
208964.PA5194
208964.PA5199
208964.PA5200
208964.PA5227
208964.PA5241
208964.PA5256
208964.PA5261
208964.PA5285
208964.PA5331
208964.PA5344
208964.PA5351
208964.PA5366
208964.PA5367
208964.PA5368
208964.PA5369
208964.PA5406
208964.PA5428
208964.PA5429
208964.PA5471
208964.PA5475
208964.PA5479
208964.PA5493
208964.PA5528
208964.PA5551
