# Supplementary material for: Network-based features enable prediction of essential genes across diverse organisms
Source: PLoS One. 2018 Dec 13;13(12):e0208722. doi: 10.1371/journal.pone.0208722 (PMC6292609; doi:10.1371/journal.pone.0208722)
Supplement: S1 Dataset — PPI Data of 27 organisms along with essential genes information. (ZIP) [file pone.0208722.s001.zip › S1/192222.ppi.txt]

192222.Cj0001 192222.Cj0002 971
192222.Cj0001 192222.Cj0003 944
192222.Cj0001 192222.Cj0010c 251
192222.Cj0001 192222.Cj0013 247
192222.Cj0001 192222.Cj0015c 320
192222.Cj0001 192222.Cj0024 171
192222.Cj0001 192222.Cj0026c 245
192222.Cj0001 192222.Cj0027 240
192222.Cj0001 192222.Cj0028 203
192222.Cj0001 192222.Cj0043 163
192222.Cj0001 192222.Cj0061c 157
192222.Cj0001 192222.Cj0065c 221
192222.Cj0001 192222.Cj0066c 247
192222.Cj0001 192222.Cj0086c 249
192222.Cj0001 192222.Cj0095 160
192222.Cj0001 192222.Cj0099 156
192222.Cj0001 192222.Cj0100 825
192222.Cj0001 192222.Cj0101 442
192222.Cj0001 192222.Cj0105 246
192222.Cj0001 192222.Cj0107 191
192222.Cj0001 192222.Cj0146c 212
192222.Cj0001 192222.Cj0147c 220
192222.Cj0001 192222.Cj0187c 320
192222.Cj0001 192222.Cj0192c 323
192222.Cj0001 192222.Cj0193c 251
192222.Cj0001 192222.Cj0226 212
192222.Cj0001 192222.Cj0228c 212
192222.Cj0001 192222.Cj0231c 191
192222.Cj0001 192222.Cj0234c 160
192222.Cj0001 192222.Cj0245 160
192222.Cj0001 192222.Cj0252 247
192222.Cj0001 192222.Cj0275 323
192222.Cj0001 192222.Cj0276 168
192222.Cj0001 192222.Cj0279 220
192222.Cj0001 192222.Cj0282c 153
192222.Cj0001 192222.Cj0298c 188
192222.Cj0001 192222.Cj0316 216
192222.Cj0001 192222.Cj0318 212
192222.Cj0001 192222.Cj0319 215
192222.Cj0001 192222.Cj0322 195
192222.Cj0001 192222.Cj0324 235
192222.Cj0001 192222.Cj0325 309
192222.Cj0001 192222.Cj0334 212
192222.Cj0001 192222.Cj0338c 416
192222.Cj0001 192222.Cj0342c 441
192222.Cj0001 192222.Cj0348 245
192222.Cj0001 192222.Cj0361 212
192222.Cj0001 192222.Cj0387 230
192222.Cj0001 192222.Cj0389 274
192222.Cj0001 192222.Cj0400 160
192222.Cj0001 192222.Cj0407 216
192222.Cj0001 192222.Cj0426 150
192222.Cj0001 192222.Cj0432c 358
192222.Cj0001 192222.Cj0450c 197
192222.Cj0001 192222.Cj0452 216
192222.Cj0001 192222.Cj0464 245
192222.Cj0001 192222.Cj0470 735
192222.Cj0001 192222.Cj0474 160
192222.Cj0001 192222.Cj0475 160
192222.Cj0001 192222.Cj0477 160
192222.Cj0001 192222.Cj0478 492
192222.Cj0001 192222.Cj0479 353
192222.Cj0001 192222.Cj0491 310
192222.Cj0001 192222.Cj0498 228
192222.Cj0001 192222.Cj0506 591
192222.Cj0001 192222.Cj0514 212
192222.Cj0001 192222.Cj0518 212
192222.Cj0001 192222.Cj0525c 334
192222.Cj0001 192222.Cj0562 857
192222.Cj0001 192222.Cj0578c 160
192222.Cj0001 192222.Cj0581 212
192222.Cj0001 192222.Cj0583 850
192222.Cj0001 192222.Cj0595c 277
192222.Cj0001 192222.Cj0596 160
192222.Cj0001 192222.Cj0630c 657
192222.Cj0001 192222.Cj0638c 352
192222.Cj0001 192222.Cj0642 215
192222.Cj0001 192222.Cj0647 448
192222.Cj0001 192222.Cj0662c 191
192222.Cj0001 192222.Cj0667 189
192222.Cj0001 192222.Cj0670 212
192222.Cj0001 192222.Cj0680c 212
192222.Cj0001 192222.Cj0684 160
192222.Cj0001 192222.Cj0685c 218
192222.Cj0001 192222.Cj0688 156
192222.Cj0001 192222.Cj0689 212
192222.Cj0001 192222.Cj0694 170
192222.Cj0001 192222.Cj0696 409
192222.Cj0001 192222.Cj0713 188
192222.Cj0001 192222.Cj0714 160
192222.Cj0001 192222.Cj0718 392
192222.Cj0001 192222.Cj0720c 160
192222.Cj0001 192222.Cj0726c 400
192222.Cj0001 192222.Cj0757 159
192222.Cj0001 192222.Cj0758 319
192222.Cj0001 192222.Cj0759 554
192222.Cj0001 192222.Cj0767c 191
192222.Cj0001 192222.Cj0775c 170
192222.Cj0001 192222.Cj0789 169
192222.Cj0001 192222.Cj0798c 191
192222.Cj0001 192222.Cj0799c 317
192222.Cj0001 192222.Cj0814 230
192222.Cj0001 192222.Cj0821 396
192222.Cj0001 192222.Cj0848c 224
192222.Cj0001 192222.Cj0849c 224
192222.Cj0001 192222.Cj0853c 235
192222.Cj0001 192222.Cj0855 198
192222.Cj0001 192222.Cj0858c 263
192222.Cj0001 192222.Cj0863c 521
192222.Cj0001 192222.Cj0882c 249
192222.Cj0001 192222.Cj0886c 212
192222.Cj0001 192222.Cj0893c 280
192222.Cj0001 192222.Cj0895c 218
192222.Cj0001 192222.Cj0896c 558
192222.Cj0001 192222.Cj0897c 160
192222.Cj0001 192222.Cj0914c 160
192222.Cj0001 192222.Cj0930 156
192222.Cj0001 192222.Cj0942c 246
192222.Cj0001 192222.Cj0956c 524
192222.Cj0001 192222.Cj0958c 459
192222.Cj0001 192222.Cj0959c 197
192222.Cj0001 192222.Cj0960c 383
192222.Cj0001 192222.Cj0961c 818
192222.Cj0001 192222.Cj0965c 308
192222.Cj0001 192222.Cj0994c 212
192222.Cj0001 192222.Cj0997 392
192222.Cj0001 192222.Cj1001 362
192222.Cj0001 192222.Cj1005c 199
192222.Cj0001 192222.Cj1008c 267
192222.Cj0001 192222.Cj1023c 154
192222.Cj0001 192222.Cj1027c 829
192222.Cj0001 192222.Cj1038 328
192222.Cj0001 192222.Cj1039 388
192222.Cj0001 192222.Cj1047c 213
192222.Cj0001 192222.Cj1054c 382
192222.Cj0001 192222.Cj1061c 213
192222.Cj0001 192222.Cj1067 231
192222.Cj0001 192222.Cj1069 213
192222.Cj0001 192222.Cj1082c 155
192222.Cj0001 192222.Cj1085c 286
192222.Cj0001 192222.Cj1092c 431
192222.Cj0001 192222.Cj1094c 160
192222.Cj0001 192222.Cj1095 212
192222.Cj0001 192222.Cj1116c 510
192222.Cj0001 192222.Cj1117c 285
192222.Cj0001 192222.Cj1149c 501
192222.Cj0001 192222.Cj1157 236
192222.Cj0001 192222.Cj1181c 379
192222.Cj0001 192222.Cj1182c 212
192222.Cj0001 192222.Cj1188c 777
192222.Cj0001 192222.Cj1189c 221
192222.Cj0001 192222.Cj1191c 221
192222.Cj0001 192222.Cj1194 257
192222.Cj0001 192222.Cj1196c 158
192222.Cj0001 192222.Cj1206c 225
192222.Cj0001 192222.Cj1213c 191
192222.Cj0001 192222.Cj1220 157
192222.Cj0001 192222.Cj1221 327
192222.Cj0001 192222.Cj1228c 165
192222.Cj0001 192222.Cj1242 191
192222.Cj0001 192222.Cj1243 389
192222.Cj0001 192222.Cj1246c 213
192222.Cj0001 192222.Cj1258 273
192222.Cj0001 192222.Cj1263 170
192222.Cj0001 192222.Cj1272c 153
192222.Cj0001 192222.Cj1280c 221
192222.Cj0001 192222.Cj1282 322
192222.Cj0001 192222.Cj1288c 326
192222.Cj0001 192222.Cj1315c 212
192222.Cj0001 192222.Cj1344c 169
192222.Cj0001 192222.Cj1346c 232
192222.Cj0001 192222.Cj1359 317
192222.Cj0001 192222.Cj1362 295
192222.Cj0001 192222.Cj1363 300
192222.Cj0001 192222.Cj1366c 163
192222.Cj0001 192222.Cj1367c 229
192222.Cj0001 192222.Cj1382c 174
192222.Cj0001 192222.Cj1385 212
192222.Cj0001 192222.Cj1388 180
192222.Cj0001 192222.Cj1398 191
192222.Cj0001 192222.Cj1400c 274
192222.Cj0001 192222.Cj1414c 247
192222.Cj0001 192222.Cj1421c 218
192222.Cj0001 192222.Cj1422c 218
192222.Cj0001 192222.Cj1424c 369
192222.Cj0001 192222.Cj1455 163
192222.Cj0001 192222.Cj1471c 222
192222.Cj0001 192222.Cj1474c 191
192222.Cj0001 192222.Cj1478c 160
192222.Cj0001 192222.Cj1480c 160
192222.Cj0001 192222.Cj1529c 336
192222.Cj0001 192222.Cj1592 420
192222.Cj0001 192222.Cj1593 160
192222.Cj0001 192222.Cj1595 212
192222.Cj0001 192222.Cj1600 213
192222.Cj0001 192222.Cj1602 157
192222.Cj0001 192222.Cj1611 191
192222.Cj0001 192222.Cj1612 163
192222.Cj0001 192222.Cj1620c 252
192222.Cj0001 192222.Cj1636c 473
192222.Cj0001 192222.Cj1638 221
192222.Cj0001 192222.Cj1641 271
192222.Cj0001 192222.Cj1652c 244
192222.Cj0001 192222.Cj1654c 212
192222.Cj0001 192222.Cj1669c 369
192222.Cj0001 192222.Cj1672c 179
192222.Cj0001 192222.Cj1673c 325
192222.Cj0001 192222.Cj1676 383
192222.Cj0001 192222.Cj1682c 323
192222.Cj0001 192222.Cj1686c 232
192222.Cj0001 192222.Cj1691c 310
192222.Cj0001 192222.Cj1692c 160
192222.Cj0001 192222.Cj1695c 160
192222.Cj0001 192222.Cj1697c 215
192222.Cj0001 192222.Cj1700c 215
192222.Cj0001 192222.Cj1701c 327
192222.Cj0001 192222.Cj1703c 160
192222.Cj0001 192222.Cj1704c 215
192222.Cj0001 192222.Cj1707c 215
192222.Cj0001 192222.Cj1708c 205
192222.Cj0001 192222.Cj1710c 177
192222.Cj0001 192222.Cj1711c 320
192222.Cj0001 192222.Cj1712 154
192222.Cj0001 192222.Cj1719c 151
192222.Cj0001 192222.Cj1724c 358
192222.Cj0001 192222.Cj1731c 630
192222.Cj0002 192222.Cj0001 971
192222.Cj0002 192222.Cj0003 997
192222.Cj0002 192222.Cj0004c 154
192222.Cj0002 192222.Cj0005c 154
192222.Cj0002 192222.Cj0010c 733
192222.Cj0002 192222.Cj0013 247
192222.Cj0002 192222.Cj0015c 441
192222.Cj0002 192222.Cj0024 700
192222.Cj0002 192222.Cj0027 363
192222.Cj0002 192222.Cj0028 424
192222.Cj0002 192222.Cj0054c 285
192222.Cj0002 192222.Cj0055c 161
192222.Cj0002 192222.Cj0061c 158
192222.Cj0002 192222.Cj0063c 310
192222.Cj0002 192222.Cj0066c 208
192222.Cj0002 192222.Cj0086c 863
192222.Cj0002 192222.Cj0087 210
192222.Cj0002 192222.Cj0100 434
192222.Cj0002 192222.Cj0101 166
192222.Cj0002 192222.Cj0105 161
192222.Cj0002 192222.Cj0110 369
192222.Cj0002 192222.Cj0111 380
192222.Cj0002 192222.Cj0115 158
192222.Cj0002 192222.Cj0116 197
192222.Cj0002 192222.Cj0120 377
192222.Cj0002 192222.Cj0123c 224
192222.Cj0002 192222.Cj0126c 236
192222.Cj0002 192222.Cj0136 160
192222.Cj0002 192222.Cj0147c 187
192222.Cj0002 192222.Cj0148c 192
192222.Cj0002 192222.Cj0151c 191
192222.Cj0002 192222.Cj0153c 224
192222.Cj0002 192222.Cj0154c 208
192222.Cj0002 192222.Cj0161c 267
192222.Cj0002 192222.Cj0162c 162
192222.Cj0002 192222.Cj0180 217
192222.Cj0002 192222.Cj0189c 233
192222.Cj0002 192222.Cj0190c 238
192222.Cj0002 192222.Cj0193c 220
192222.Cj0002 192222.Cj0196c 438
192222.Cj0002 192222.Cj0198c 668
192222.Cj0002 192222.Cj0224 226
192222.Cj0002 192222.Cj0231c 918
192222.Cj0002 192222.Cj0233c 206
192222.Cj0002 192222.Cj0252 247
192222.Cj0002 192222.Cj0255c 905
192222.Cj0002 192222.Cj0268c 150
192222.Cj0002 192222.Cj0276 151
192222.Cj0002 192222.Cj0286c 152
192222.Cj0002 192222.Cj0287c 160
192222.Cj0002 192222.Cj0312 163
192222.Cj0002 192222.Cj0328c 214
192222.Cj0002 192222.Cj0332c 918
192222.Cj0002 192222.Cj0334 170
192222.Cj0002 192222.Cj0338c 991
192222.Cj0002 192222.Cj0342c 228
192222.Cj0002 192222.Cj0356c 176
192222.Cj0002 192222.Cj0357c 424
192222.Cj0002 192222.Cj0361 225
192222.Cj0002 192222.Cj0381c 317
192222.Cj0002 192222.Cj0386 279
192222.Cj0002 192222.Cj0389 429
192222.Cj0002 192222.Cj0392c 960
192222.Cj0002 192222.Cj0398 198
192222.Cj0002 192222.Cj0402 581
192222.Cj0002 192222.Cj0404 167
192222.Cj0002 192222.Cj0407 228
192222.Cj0002 192222.Cj0432c 385
192222.Cj0002 192222.Cj0435 179
192222.Cj0002 192222.Cj0442 213
192222.Cj0002 192222.Cj0450c 253
192222.Cj0002 192222.Cj0452 983
192222.Cj0002 192222.Cj0464 217
192222.Cj0002 192222.Cj0469 177
192222.Cj0002 192222.Cj0470 192
192222.Cj0002 192222.Cj0473 282
192222.Cj0002 192222.Cj0476 161
192222.Cj0002 192222.Cj0479 325
192222.Cj0002 192222.Cj0498 306
192222.Cj0002 192222.Cj0511 173
192222.Cj0002 192222.Cj0512 279
192222.Cj0002 192222.Cj0543 177
192222.Cj0002 192222.Cj0548 198
192222.Cj0002 192222.Cj0551 277
192222.Cj0002 192222.Cj0558c 161
192222.Cj0002 192222.Cj0562 662
192222.Cj0002 192222.Cj0581 212
192222.Cj0002 192222.Cj0584 987
192222.Cj0002 192222.Cj0586 685
192222.Cj0002 192222.Cj0594c 218
192222.Cj0002 192222.Cj0595c 249
192222.Cj0002 192222.Cj0630c 978
192222.Cj0002 192222.Cj0634 194
192222.Cj0002 192222.Cj0638c 227
192222.Cj0002 192222.Cj0641 156
192222.Cj0002 192222.Cj0642 302
192222.Cj0002 192222.Cj0644 274
192222.Cj0002 192222.Cj0660c 268
192222.Cj0002 192222.Cj0664c 319
192222.Cj0002 192222.Cj0680c 358
192222.Cj0002 192222.Cj0685c 218
192222.Cj0002 192222.Cj0693c 157
192222.Cj0002 192222.Cj0694 170
192222.Cj0002 192222.Cj0695 193
192222.Cj0002 192222.Cj0696 389
192222.Cj0002 192222.Cj0697 229
192222.Cj0002 192222.Cj0702 709
192222.Cj0002 192222.Cj0704 239
192222.Cj0002 192222.Cj0713 156
192222.Cj0002 192222.Cj0718 964
192222.Cj0002 192222.Cj0736 220
192222.Cj0002 192222.Cj0741 333
192222.Cj0002 192222.Cj0757 185
192222.Cj0002 192222.Cj0758 166
192222.Cj0002 192222.Cj0759 222
192222.Cj0002 192222.Cj0766c 468
192222.Cj0002 192222.Cj0775c 393
192222.Cj0002 192222.Cj0776c 161
192222.Cj0002 192222.Cj0777 491
192222.Cj0002 192222.Cj0788 293
192222.Cj0002 192222.Cj0794 649
192222.Cj0002 192222.Cj0798c 238
192222.Cj0002 192222.Cj0799c 328
192222.Cj0002 192222.Cj0801 233
192222.Cj0002 192222.Cj0814 532
192222.Cj0002 192222.Cj0822 724
192222.Cj0002 192222.Cj0834c 248
192222.Cj0002 192222.Cj0836 268
192222.Cj0002 192222.Cj0838c 189
192222.Cj0002 192222.Cj0848c 274
192222.Cj0002 192222.Cj0849c 293
192222.Cj0002 192222.Cj0858c 382
192222.Cj0002 192222.Cj0884 228
192222.Cj0002 192222.Cj0893c 319
192222.Cj0002 192222.Cj0896c 470
192222.Cj0002 192222.Cj0897c 354
192222.Cj0002 192222.Cj0906c 203
192222.Cj0002 192222.Cj0918c 168
192222.Cj0002 192222.Cj0924c 159
192222.Cj0002 192222.Cj0927 178
192222.Cj0002 192222.Cj0930 201
192222.Cj0002 192222.Cj0938c 152
192222.Cj0002 192222.Cj0945c 677
192222.Cj0002 192222.Cj0955c 464
192222.Cj0002 192222.Cj0956c 652
192222.Cj0002 192222.Cj0958c 468
192222.Cj0002 192222.Cj0959c 271
192222.Cj0002 192222.Cj0960c 313
192222.Cj0002 192222.Cj0961c 804
192222.Cj0002 192222.Cj0967 189
192222.Cj0002 192222.Cj0980 212
192222.Cj0002 192222.Cj0997 389
192222.Cj0002 192222.Cj1000 325
192222.Cj0002 192222.Cj1001 153
192222.Cj0002 192222.Cj1005c 167
192222.Cj0002 192222.Cj1006c 225
192222.Cj0002 192222.Cj1008c 354
192222.Cj0002 192222.Cj1013c 231
192222.Cj0002 192222.Cj1027c 956
192222.Cj0002 192222.Cj1039 562
192222.Cj0002 192222.Cj1046c 250
192222.Cj0002 192222.Cj1048c 207
192222.Cj0002 192222.Cj1050c 187
192222.Cj0002 192222.Cj1054c 585
192222.Cj0002 192222.Cj1071 231
192222.Cj0002 192222.Cj1080c 657
192222.Cj0002 192222.Cj1095 213
192222.Cj0002 192222.Cj1098 231
192222.Cj0002 192222.Cj1101 571
192222.Cj0002 192222.Cj1102 188
192222.Cj0002 192222.Cj1105 385
192222.Cj0002 192222.Cj1114c 220
192222.Cj0002 192222.Cj1116c 305
192222.Cj0002 192222.Cj1126c 197
192222.Cj0002 192222.Cj1151c 160
192222.Cj0002 192222.Cj1157 991
192222.Cj0002 192222.Cj1175c 206
192222.Cj0002 192222.Cj1188c 549
192222.Cj0002 192222.Cj1189c 221
192222.Cj0002 192222.Cj1191c 221
192222.Cj0002 192222.Cj1192 205
192222.Cj0002 192222.Cj1193c 417
192222.Cj0002 192222.Cj1194 417
192222.Cj0002 192222.Cj1195c 249
192222.Cj0002 192222.Cj1196c 450
192222.Cj0002 192222.Cj1204c 227
192222.Cj0002 192222.Cj1205c 212
192222.Cj0002 192222.Cj1215 191
192222.Cj0002 192222.Cj1220 345
192222.Cj0002 192222.Cj1221 181
192222.Cj0002 192222.Cj1229 173
192222.Cj0002 192222.Cj1233 177
192222.Cj0002 192222.Cj1234 151
192222.Cj0002 192222.Cj1246c 415
192222.Cj0002 192222.Cj1248 359
192222.Cj0002 192222.Cj1271c 310
192222.Cj0002 192222.Cj1274c 172
192222.Cj0002 192222.Cj1292 899
192222.Cj0002 192222.Cj1313 154
192222.Cj0002 192222.Cj1328 160
192222.Cj0002 192222.Cj1351 240
192222.Cj0002 192222.Cj1357c 155
192222.Cj0002 192222.Cj1359 212
192222.Cj0002 192222.Cj1362 328
192222.Cj0002 192222.Cj1364c 216
192222.Cj0002 192222.Cj1366c 331
192222.Cj0002 192222.Cj1382c 275
192222.Cj0002 192222.Cj1386 248
192222.Cj0002 192222.Cj1400c 172
192222.Cj0002 192222.Cj1402c 167
192222.Cj0002 192222.Cj1414c 247
192222.Cj0002 192222.Cj1421c 424
192222.Cj0002 192222.Cj1422c 218
192222.Cj0002 192222.Cj1432c 164
192222.Cj0002 192222.Cj1449c 180
192222.Cj0002 192222.Cj1461 167
192222.Cj0002 192222.Cj1476c 192
192222.Cj0002 192222.Cj1477c 177
192222.Cj0002 192222.Cj1479c 226
192222.Cj0002 192222.Cj1480c 259
192222.Cj0002 192222.Cj1504c 200
192222.Cj0002 192222.Cj1514c 150
192222.Cj0002 192222.Cj1531 225
192222.Cj0002 192222.Cj1535c 199
192222.Cj0002 192222.Cj1549c 237
192222.Cj0002 192222.Cj1553c 160
192222.Cj0002 192222.Cj1564 167
192222.Cj0002 192222.Cj1566c 165
192222.Cj0002 192222.Cj1595 302
192222.Cj0002 192222.Cj1598 657
192222.Cj0002 192222.Cj1602 315
192222.Cj0002 192222.Cj1605c 212
192222.Cj0002 192222.Cj1607 428
192222.Cj0002 192222.Cj1611 176
192222.Cj0002 192222.Cj1614 173
192222.Cj0002 192222.Cj1620c 717
192222.Cj0002 192222.Cj1634c 551
192222.Cj0002 192222.Cj1635c 253
192222.Cj0002 192222.Cj1638 425
192222.Cj0002 192222.Cj1641 379
192222.Cj0002 192222.Cj1645 309
192222.Cj0002 192222.Cj1646 157
192222.Cj0002 192222.Cj1647 157
192222.Cj0002 192222.Cj1652c 152
192222.Cj0002 192222.Cj1669c 956
192222.Cj0002 192222.Cj1672c 509
192222.Cj0002 192222.Cj1673c 792
192222.Cj0002 192222.Cj1676 241
192222.Cj0002 192222.Cj1677 350
192222.Cj0002 192222.Cj1679 230
192222.Cj0002 192222.Cj1686c 517
192222.Cj0002 192222.Cj1691c 212
192222.Cj0002 192222.Cj1703c 208
192222.Cj0002 192222.Cj1709c 395
192222.Cj0002 192222.Cj1711c 490
192222.Cj0002 192222.Cj1712 220
192222.Cj0002 192222.Cj1716c 212
192222.Cj0002 192222.Cj1724c 534
192222.Cj0002 192222.Cj1731c 263
192222.Cj0003 192222.Cj0001 944
192222.Cj0003 192222.Cj0002 997
192222.Cj0003 192222.Cj0004c 689
192222.Cj0003 192222.Cj0005c 156
192222.Cj0003 192222.Cj0007 209
192222.Cj0003 192222.Cj0010c 393
192222.Cj0003 192222.Cj0015c 480
192222.Cj0003 192222.Cj0016 178
192222.Cj0003 192222.Cj0024 499
192222.Cj0003 192222.Cj0027 253
192222.Cj0003 192222.Cj0028 212
192222.Cj0003 192222.Cj0061c 203
192222.Cj0003 192222.Cj0078c 227
192222.Cj0003 192222.Cj0086c 294
192222.Cj0003 192222.Cj0094 193
192222.Cj0003 192222.Cj0096 670
192222.Cj0003 192222.Cj0098 150
192222.Cj0003 192222.Cj0100 175
192222.Cj0003 192222.Cj0101 242
192222.Cj0003 192222.Cj0105 198
192222.Cj0003 192222.Cj0107 382
192222.Cj0003 192222.Cj0112 179
192222.Cj0003 192222.Cj0119 163
192222.Cj0003 192222.Cj0123c 276
192222.Cj0003 192222.Cj0130 669
192222.Cj0003 192222.Cj0136 373
192222.Cj0003 192222.Cj0148c 223
192222.Cj0003 192222.Cj0161c 581
192222.Cj0003 192222.Cj0162c 155
192222.Cj0003 192222.Cj0166 459
192222.Cj0003 192222.Cj0167c 151
192222.Cj0003 192222.Cj0192c 283
192222.Cj0003 192222.Cj0196c 165
192222.Cj0003 192222.Cj0197c 265
192222.Cj0003 192222.Cj0205 320
192222.Cj0003 192222.Cj0207 321
192222.Cj0003 192222.Cj0231c 322
192222.Cj0003 192222.Cj0233c 198
192222.Cj0003 192222.Cj0255c 169
192222.Cj0003 192222.Cj0259 179
192222.Cj0003 192222.Cj0269c 432
192222.Cj0003 192222.Cj0275 213
192222.Cj0003 192222.Cj0276 415
192222.Cj0003 192222.Cj0282c 196
192222.Cj0003 192222.Cj0284c 166
192222.Cj0003 192222.Cj0287c 306
192222.Cj0003 192222.Cj0303c 153
192222.Cj0003 192222.Cj0315 156
192222.Cj0003 192222.Cj0324 178
192222.Cj0003 192222.Cj0328c 417
192222.Cj0003 192222.Cj0329c 253
192222.Cj0003 192222.Cj0330c 216
192222.Cj0003 192222.Cj0338c 309
192222.Cj0003 192222.Cj0342c 216
192222.Cj0003 192222.Cj0348 212
192222.Cj0003 192222.Cj0351 191
192222.Cj0003 192222.Cj0356c 240
192222.Cj0003 192222.Cj0357c 343
192222.Cj0003 192222.Cj0361 184
192222.Cj0003 192222.Cj0366c 402
192222.Cj0003 192222.Cj0377 300
192222.Cj0003 192222.Cj0384c 216
192222.Cj0003 192222.Cj0386 164
192222.Cj0003 192222.Cj0388 160
192222.Cj0003 192222.Cj0389 590
192222.Cj0003 192222.Cj0400 212
192222.Cj0003 192222.Cj0405 230
192222.Cj0003 192222.Cj0432c 290
192222.Cj0003 192222.Cj0456c 181
192222.Cj0003 192222.Cj0460 176
192222.Cj0003 192222.Cj0470 320
192222.Cj0003 192222.Cj0473 176
192222.Cj0003 192222.Cj0477 196
192222.Cj0003 192222.Cj0478 739
192222.Cj0003 192222.Cj0479 656
192222.Cj0003 192222.Cj0481 200
192222.Cj0003 192222.Cj0491 321
192222.Cj0003 192222.Cj0492 212
192222.Cj0003 192222.Cj0493 223
192222.Cj0003 192222.Cj0498 274
192222.Cj0003 192222.Cj0506 657
192222.Cj0003 192222.Cj0514 212
192222.Cj0003 192222.Cj0517 263
192222.Cj0003 192222.Cj0532 755
192222.Cj0003 192222.Cj0541 301
192222.Cj0003 192222.Cj0551 191
192222.Cj0003 192222.Cj0562 320
192222.Cj0003 192222.Cj0581 263
192222.Cj0003 192222.Cj0584 405
192222.Cj0003 192222.Cj0585 351
192222.Cj0003 192222.Cj0586 310
192222.Cj0003 192222.Cj0630c 218
192222.Cj0003 192222.Cj0631c 184
192222.Cj0003 192222.Cj0640c 198
192222.Cj0003 192222.Cj0642 218
192222.Cj0003 192222.Cj0644 426
192222.Cj0003 192222.Cj0668 223
192222.Cj0003 192222.Cj0680c 206
192222.Cj0003 192222.Cj0687c 196
192222.Cj0003 192222.Cj0695 496
192222.Cj0003 192222.Cj0696 545
192222.Cj0003 192222.Cj0699c 339
192222.Cj0003 192222.Cj0704 178
192222.Cj0003 192222.Cj0710 220
192222.Cj0003 192222.Cj0718 381
192222.Cj0003 192222.Cj0759 643
192222.Cj0003 192222.Cj0762c 285
192222.Cj0003 192222.Cj0765c 180
192222.Cj0003 192222.Cj0766c 506
192222.Cj0003 192222.Cj0769c 206
192222.Cj0003 192222.Cj0774c 179
192222.Cj0003 192222.Cj0777 182
192222.Cj0003 192222.Cj0798c 215
192222.Cj0003 192222.Cj0799c 212
192222.Cj0003 192222.Cj0801 156
192222.Cj0003 192222.Cj0806 185
192222.Cj0003 192222.Cj0822 216
192222.Cj0003 192222.Cj0824 219
192222.Cj0003 192222.Cj0835c 191
192222.Cj0003 192222.Cj0848c 274
192222.Cj0003 192222.Cj0849c 274
192222.Cj0003 192222.Cj0858c 504
192222.Cj0003 192222.Cj0862c 260
192222.Cj0003 192222.Cj0886c 666
192222.Cj0003 192222.Cj0890c 177
192222.Cj0003 192222.Cj0893c 164
192222.Cj0003 192222.Cj0895c 178
192222.Cj0003 192222.Cj0896c 274
192222.Cj0003 192222.Cj0897c 415
192222.Cj0003 192222.Cj0899c 274
192222.Cj0003 192222.Cj0913c 358
192222.Cj0003 192222.Cj0930 282
192222.Cj0003 192222.Cj0931c 233
192222.Cj0003 192222.Cj0942c 272
192222.Cj0003 192222.Cj0956c 601
192222.Cj0003 192222.Cj0958c 285
192222.Cj0003 192222.Cj0960c 204
192222.Cj0003 192222.Cj0961c 518
192222.Cj0003 192222.Cj1001 879
192222.Cj0003 192222.Cj1006c 469
192222.Cj0003 192222.Cj1010 153
192222.Cj0003 192222.Cj1023c 193
192222.Cj0003 192222.Cj1027c 995
192222.Cj0003 192222.Cj1030c 212
192222.Cj0003 192222.Cj1033 391
192222.Cj0003 192222.Cj1035c 512
192222.Cj0003 192222.Cj1037c 380
192222.Cj0003 192222.Cj1052c 206
192222.Cj0003 192222.Cj1058c 264
192222.Cj0003 192222.Cj1059c 165
192222.Cj0003 192222.Cj1061c 162
192222.Cj0003 192222.Cj1066 193
192222.Cj0003 192222.Cj1071 473
192222.Cj0003 192222.Cj1084c 212
192222.Cj0003 192222.Cj1085c 246
192222.Cj0003 192222.Cj1086c 212
192222.Cj0003 192222.Cj1091c 236
192222.Cj0003 192222.Cj1096c 183
192222.Cj0003 192222.Cj1101 189
192222.Cj0003 192222.Cj1102 623
192222.Cj0003 192222.Cj1104 158
192222.Cj0003 192222.Cj1105 445
192222.Cj0003 192222.Cj1116c 224
192222.Cj0003 192222.Cj1157 294
192222.Cj0003 192222.Cj1167 171
192222.Cj0003 192222.Cj1175c 212
192222.Cj0003 192222.Cj1181c 217
192222.Cj0003 192222.Cj1182c 208
192222.Cj0003 192222.Cj1188c 342
192222.Cj0003 192222.Cj1196c 440
192222.Cj0003 192222.Cj1204c 152
192222.Cj0003 192222.Cj1206c 212
192222.Cj0003 192222.Cj1215 195
192222.Cj0003 192222.Cj1218c 156
192222.Cj0003 192222.Cj1220 380
192222.Cj0003 192222.Cj1221 680
192222.Cj0003 192222.Cj1234 537
192222.Cj0003 192222.Cj1243 336
192222.Cj0003 192222.Cj1246c 160
192222.Cj0003 192222.Cj1248 294
192222.Cj0003 192222.Cj1252 215
192222.Cj0003 192222.Cj1257c 304
192222.Cj0003 192222.Cj1260c 317
192222.Cj0003 192222.Cj1263 217
192222.Cj0003 192222.Cj1271c 236
192222.Cj0003 192222.Cj1274c 383
192222.Cj0003 192222.Cj1282 344
192222.Cj0003 192222.Cj1288c 158
192222.Cj0003 192222.Cj1338c 511
192222.Cj0003 192222.Cj1339c 551
192222.Cj0003 192222.Cj1344c 278
192222.Cj0003 192222.Cj1350 198
192222.Cj0003 192222.Cj1351 191
192222.Cj0003 192222.Cj1359 155
192222.Cj0003 192222.Cj1362 212
192222.Cj0003 192222.Cj1364c 682
192222.Cj0003 192222.Cj1366c 435
192222.Cj0003 192222.Cj1385 231
192222.Cj0003 192222.Cj1403c 407
192222.Cj0003 192222.Cj1417c 155
192222.Cj0003 192222.Cj1447c 155
192222.Cj0003 192222.Cj1455 223
192222.Cj0003 192222.Cj1462 278
192222.Cj0003 192222.Cj1465 210
192222.Cj0003 192222.Cj1471c 459
192222.Cj0003 192222.Cj1481c 260
192222.Cj0003 192222.Cj1494c 157
192222.Cj0003 192222.Cj1498c 215
192222.Cj0003 192222.Cj1551c 152
192222.Cj0003 192222.Cj1553c 240
192222.Cj0003 192222.Cj1572c 259
192222.Cj0003 192222.Cj1573c 156
192222.Cj0003 192222.Cj1580c 327
192222.Cj0003 192222.Cj1591 216
192222.Cj0003 192222.Cj1595 657
192222.Cj0003 192222.Cj1602 320
192222.Cj0003 192222.Cj1612 357
192222.Cj0003 192222.Cj1624c 227
192222.Cj0003 192222.Cj1635c 434
192222.Cj0003 192222.Cj1638 734
192222.Cj0003 192222.Cj1646 151
192222.Cj0003 192222.Cj1647 151
192222.Cj0003 192222.Cj1669c 214
192222.Cj0003 192222.Cj1672c 454
192222.Cj0003 192222.Cj1673c 387
192222.Cj0003 192222.Cj1682c 357
192222.Cj0003 192222.Cj1686c 745
192222.Cj0003 192222.Cj1688c 240
192222.Cj0003 192222.Cj1690c 303
192222.Cj0003 192222.Cj1691c 310
192222.Cj0003 192222.Cj1704c 206
192222.Cj0003 192222.Cj1707c 222
192222.Cj0003 192222.Cj1711c 384
192222.Cj0003 192222.Cj1712 220
192222.Cj0003 192222.Cj1713 805
192222.Cj0003 192222.Cj1717c 178
192222.Cj0003 192222.Cj1718c 156
192222.Cj0003 192222.Cj1724c 555
192222.Cj0003 192222.Cj1731c 167
192222.Cj0004c 192222.Cj0002 154
192222.Cj0004c 192222.Cj0003 689
192222.Cj0004c 192222.Cj0005c 993
192222.Cj0004c 192222.Cj0006 554
192222.Cj0004c 192222.Cj0007 368
192222.Cj0004c 192222.Cj0008 358
192222.Cj0004c 192222.Cj0009 358
192222.Cj0004c 192222.Cj0081 218
192222.Cj0004c 192222.Cj0185c 240
192222.Cj0004c 192222.Cj0361 657
192222.Cj0004c 192222.Cj0379c 213
192222.Cj0004c 192222.Cj0400 155
192222.Cj0004c 192222.Cj0753c 349
192222.Cj0004c 192222.Cj0780 380
192222.Cj0004c 192222.Cj0811 158
192222.Cj0004c 192222.Cj0891c 550
192222.Cj0004c 192222.Cj0943 166
192222.Cj0004c 192222.Cj0999c 235
192222.Cj0004c 192222.Cj1193c 223
192222.Cj0004c 192222.Cj1435c 155
192222.Cj0004c 192222.Cj1602 156
192222.Cj0004c 192222.Cj1613c 201
192222.Cj0004c 192222.Cj1687 211
192222.Cj0004c 192222.Cj1724c 156
192222.Cj0005c 192222.Cj0002 154
192222.Cj0005c 192222.Cj0003 156
192222.Cj0005c 192222.Cj0004c 993
192222.Cj0005c 192222.Cj0006 554
192222.Cj0005c 192222.Cj0007 404
192222.Cj0005c 192222.Cj0008 358
192222.Cj0005c 192222.Cj0009 358
192222.Cj0005c 192222.Cj0054c 181
192222.Cj0005c 192222.Cj0091 653
192222.Cj0005c 192222.Cj0145 657
192222.Cj0005c 192222.Cj0161c 237
192222.Cj0005c 192222.Cj0185c 240
192222.Cj0005c 192222.Cj0193c 154
192222.Cj0005c 192222.Cj0201c 724
192222.Cj0005c 192222.Cj0203 651
192222.Cj0005c 192222.Cj0252 191
192222.Cj0005c 192222.Cj0264c 386
192222.Cj0005c 192222.Cj0378c 543
192222.Cj0005c 192222.Cj0379c 655
192222.Cj0005c 192222.Cj0414 395
192222.Cj0005c 192222.Cj0437 382
192222.Cj0005c 192222.Cj0470 152
192222.Cj0005c 192222.Cj0555 556
192222.Cj0005c 192222.Cj0558c 556
192222.Cj0005c 192222.Cj0578c 301
192222.Cj0005c 192222.Cj0579c 217
192222.Cj0005c 192222.Cj0582 152
192222.Cj0005c 192222.Cj0636 726
192222.Cj0005c 192222.Cj0644 389
192222.Cj0005c 192222.Cj0671 382
192222.Cj0005c 192222.Cj0728 653
192222.Cj0005c 192222.Cj0761 230
192222.Cj0005c 192222.Cj0780 657
192222.Cj0005c 192222.Cj0891c 221
192222.Cj0005c 192222.Cj0999c 247
192222.Cj0005c 192222.Cj1013c 162
192222.Cj0005c 192222.Cj1040c 658
192222.Cj0005c 192222.Cj1042c 720
192222.Cj0005c 192222.Cj1096c 212
192222.Cj0005c 192222.Cj1114c 191
192222.Cj0005c 192222.Cj1231 171
192222.Cj0005c 192222.Cj1358c 391
192222.Cj0005c 192222.Cj1489c 329
192222.Cj0005c 192222.Cj1490c 314
192222.Cj0005c 192222.Cj1511c 722
192222.Cj0005c 192222.Cj1513c 724
192222.Cj0005c 192222.Cj1516 659
192222.Cj0005c 192222.Cj1518 237
192222.Cj0005c 192222.Cj1602 156
192222.Cj0005c 192222.Cj1625c 683
192222.Cj0005c 192222.Cj1724c 156
192222.Cj0006 192222.Cj0004c 554
192222.Cj0006 192222.Cj0005c 554
192222.Cj0006 192222.Cj0007 540
192222.Cj0006 192222.Cj0008 522
192222.Cj0006 192222.Cj0009 522
192222.Cj0006 192222.Cj0013 361
192222.Cj0006 192222.Cj0233c 190
192222.Cj0006 192222.Cj0255c 154
192222.Cj0006 192222.Cj0294 164
192222.Cj0006 192222.Cj0430 168
192222.Cj0006 192222.Cj0611c 166
192222.Cj0006 192222.Cj0722c 151
192222.Cj0006 192222.Cj0828c 185
192222.Cj0006 192222.Cj0929 238
192222.Cj0006 192222.Cj0947c 164
192222.Cj0006 192222.Cj0994c 247
192222.Cj0006 192222.Cj1049c 154
192222.Cj0006 192222.Cj1119c 160
192222.Cj0006 192222.Cj1614 197
192222.Cj0007 192222.Cj0003 209
192222.Cj0007 192222.Cj0004c 368
192222.Cj0007 192222.Cj0005c 404
192222.Cj0007 192222.Cj0006 540
192222.Cj0007 192222.Cj0008 950
192222.Cj0007 192222.Cj0009 999
192222.Cj0007 192222.Cj0013 495
192222.Cj0007 192222.Cj0016 310
192222.Cj0007 192222.Cj0054c 164
192222.Cj0007 192222.Cj0067 152
192222.Cj0007 192222.Cj0074c 327
192222.Cj0007 192222.Cj0075c 428
192222.Cj0007 192222.Cj0081 310
192222.Cj0007 192222.Cj0082 160
192222.Cj0007 192222.Cj0097 719
192222.Cj0007 192222.Cj0105 223
192222.Cj0007 192222.Cj0117 196
192222.Cj0007 192222.Cj0120 452
192222.Cj0007 192222.Cj0123c 453
192222.Cj0007 192222.Cj0124c 454
192222.Cj0007 192222.Cj0125c 296
192222.Cj0007 192222.Cj0126c 521
192222.Cj0007 192222.Cj0127c 530
192222.Cj0007 192222.Cj0128c 512
192222.Cj0007 192222.Cj0134 230
192222.Cj0007 192222.Cj0147c 667
192222.Cj0007 192222.Cj0149c 163
192222.Cj0007 192222.Cj0150c 191
192222.Cj0007 192222.Cj0155c 170
192222.Cj0007 192222.Cj0160c 247
192222.Cj0007 192222.Cj0161c 196
192222.Cj0007 192222.Cj0172c 160
192222.Cj0007 192222.Cj0179 212
192222.Cj0007 192222.Cj0183 696
192222.Cj0007 192222.Cj0184c 247
192222.Cj0007 192222.Cj0193c 161
192222.Cj0007 192222.Cj0196c 910
192222.Cj0007 192222.Cj0205 523
192222.Cj0007 192222.Cj0252 243
192222.Cj0007 192222.Cj0257 240
192222.Cj0007 192222.Cj0271 287
192222.Cj0007 192222.Cj0275 291
192222.Cj0007 192222.Cj0279 915
192222.Cj0007 192222.Cj0314 176
192222.Cj0007 192222.Cj0326 180
192222.Cj0007 192222.Cj0330c 391
192222.Cj0007 192222.Cj0333c 261
192222.Cj0007 192222.Cj0348 688
192222.Cj0007 192222.Cj0349 574
192222.Cj0007 192222.Cj0353c 198
192222.Cj0007 192222.Cj0354c 261
192222.Cj0007 192222.Cj0387 502
192222.Cj0007 192222.Cj0392c 558
192222.Cj0007 192222.Cj0402 543
192222.Cj0007 192222.Cj0405 389
192222.Cj0007 192222.Cj0407 572
192222.Cj0007 192222.Cj0409 214
192222.Cj0007 192222.Cj0410 190
192222.Cj0007 192222.Cj0411 162
192222.Cj0007 192222.Cj0412 162
192222.Cj0007 192222.Cj0437 214
192222.Cj0007 192222.Cj0438 190
192222.Cj0007 192222.Cj0466 164
192222.Cj0007 192222.Cj0470 171
192222.Cj0007 192222.Cj0489 187
192222.Cj0007 192222.Cj0490 187
192222.Cj0007 192222.Cj0491 456
192222.Cj0007 192222.Cj0492 430
192222.Cj0007 192222.Cj0493 309
192222.Cj0007 192222.Cj0498 564
192222.Cj0007 192222.Cj0506 182
192222.Cj0007 192222.Cj0508 198
192222.Cj0007 192222.Cj0529c 337
192222.Cj0007 192222.Cj0531 948
192222.Cj0007 192222.Cj0532 806
192222.Cj0007 192222.Cj0535 803
192222.Cj0007 192222.Cj0536 802
192222.Cj0007 192222.Cj0537 829
192222.Cj0007 192222.Cj0538 800
192222.Cj0007 192222.Cj0543 275
192222.Cj0007 192222.Cj0554 169
192222.Cj0007 192222.Cj0558c 391
192222.Cj0007 192222.Cj0559 659
192222.Cj0007 192222.Cj0574 162
192222.Cj0007 192222.Cj0575 209
192222.Cj0007 192222.Cj0614 160
192222.Cj0007 192222.Cj0632 336
192222.Cj0007 192222.Cj0638c 199
192222.Cj0007 192222.Cj0653c 420
192222.Cj0007 192222.Cj0665c 373
192222.Cj0007 192222.Cj0670 438
192222.Cj0007 192222.Cj0699c 997
192222.Cj0007 192222.Cj0702 326
192222.Cj0007 192222.Cj0703 383
192222.Cj0007 192222.Cj0762c 827
192222.Cj0007 192222.Cj0781 261
192222.Cj0007 192222.Cj0803 229
192222.Cj0007 192222.Cj0805 389
192222.Cj0007 192222.Cj0810 307
192222.Cj0007 192222.Cj0812 178
192222.Cj0007 192222.Cj0827 166
192222.Cj0007 192222.Cj0828c 180
192222.Cj0007 192222.Cj0840c 160
192222.Cj0007 192222.Cj0845c 800
192222.Cj0007 192222.Cj0853c 174
192222.Cj0007 192222.Cj0856 442
192222.Cj0007 192222.Cj0857c 162
192222.Cj0007 192222.Cj0859c 213
192222.Cj0007 192222.Cj0862c 207
192222.Cj0007 192222.Cj0864 181
192222.Cj0007 192222.Cj0872 181
192222.Cj0007 192222.Cj0882c 191
192222.Cj0007 192222.Cj0890c 244
192222.Cj0007 192222.Cj0893c 168
192222.Cj0007 192222.Cj0895c 198
192222.Cj0007 192222.Cj0912c 444
192222.Cj0007 192222.Cj0931c 379
192222.Cj0007 192222.Cj0932c 800
192222.Cj0007 192222.Cj0933c 800
192222.Cj0007 192222.Cj0952c 151
192222.Cj0007 192222.Cj0977 213
192222.Cj0007 192222.Cj0979c 495
192222.Cj0007 192222.Cj0994c 220
192222.Cj0007 192222.Cj1003c 247
192222.Cj0007 192222.Cj1008c 558
192222.Cj0007 192222.Cj1023c 194
192222.Cj0007 192222.Cj1027c 198
192222.Cj0007 192222.Cj1030c 552
192222.Cj0007 192222.Cj1037c 801
192222.Cj0007 192222.Cj1043c 197
192222.Cj0007 192222.Cj1049c 220
192222.Cj0007 192222.Cj1055c 193
192222.Cj0007 192222.Cj1056c 808
192222.Cj0007 192222.Cj1059c 154
192222.Cj0007 192222.Cj1081c 197
192222.Cj0007 192222.Cj1082c 194
192222.Cj0007 192222.Cj1094c 180
192222.Cj0007 192222.Cj1099 207
192222.Cj0007 192222.Cj1106 181
192222.Cj0007 192222.Cj1130c 226
192222.Cj0007 192222.Cj1133 353
192222.Cj0007 192222.Cj1134 226
192222.Cj0007 192222.Cj1148 202
192222.Cj0007 192222.Cj1175c 212
192222.Cj0007 192222.Cj1177c 331
192222.Cj0007 192222.Cj1184c 192
192222.Cj0007 192222.Cj1186c 447
192222.Cj0007 192222.Cj1194 226
192222.Cj0007 192222.Cj1195c 415
192222.Cj0007 192222.Cj1198 191
192222.Cj0007 192222.Cj1205c 161
192222.Cj0007 192222.Cj1207c 181
192222.Cj0007 192222.Cj1243 607
192222.Cj0007 192222.Cj1248 249
192222.Cj0007 192222.Cj1250 272
192222.Cj0007 192222.Cj1253 187
192222.Cj0007 192222.Cj1288c 800
192222.Cj0007 192222.Cj1303 217
192222.Cj0007 192222.Cj1307 385
192222.Cj0007 192222.Cj1314c 329
192222.Cj0007 192222.Cj1315c 351
192222.Cj0007 192222.Cj1329 306
192222.Cj0007 192222.Cj1338c 213
192222.Cj0007 192222.Cj1339c 218
192222.Cj0007 192222.Cj1350 196
192222.Cj0007 192222.Cj1352 212
192222.Cj0007 192222.Cj1364c 153
192222.Cj0007 192222.Cj1366c 902
192222.Cj0007 192222.Cj1367c 203
192222.Cj0007 192222.Cj1371 329
192222.Cj0007 192222.Cj1372 183
192222.Cj0007 192222.Cj1377c 261
192222.Cj0007 192222.Cj1382c 318
192222.Cj0007 192222.Cj1402c 150
192222.Cj0007 192222.Cj1443c 308
192222.Cj0007 192222.Cj1452 156
192222.Cj0007 192222.Cj1476c 307
192222.Cj0007 192222.Cj1494c 931
192222.Cj0007 192222.Cj1503c 912
192222.Cj0007 192222.Cj1518 181
192222.Cj0007 192222.Cj1519 162
192222.Cj0007 192222.Cj1573c 163
192222.Cj0007 192222.Cj1584c 160
192222.Cj0007 192222.Cj1586 160
192222.Cj0007 192222.Cj1597 260
192222.Cj0007 192222.Cj1600 351
192222.Cj0007 192222.Cj1603 389
192222.Cj0007 192222.Cj1604 484
192222.Cj0007 192222.Cj1622 300
192222.Cj0007 192222.Cj1646 184
192222.Cj0007 192222.Cj1647 201
192222.Cj0007 192222.Cj1648 263
192222.Cj0007 192222.Cj1652c 176
192222.Cj0007 192222.Cj1664 181
192222.Cj0007 192222.Cj1665 181
192222.Cj0007 192222.Cj1682c 904
192222.Cj0007 192222.Cj1697c 668
192222.Cj0007 192222.Cj1702c 512
192222.Cj0007 192222.Cj1716c 778
192222.Cj0007 192222.Cj1717c 715
192222.Cj0007 192222.Cj1718c 697
192222.Cj0007 192222.Cj1719c 171
192222.Cj0008 192222.Cj0004c 358
192222.Cj0008 192222.Cj0005c 358
192222.Cj0008 192222.Cj0006 522
192222.Cj0008 192222.Cj0007 950
192222.Cj0008 192222.Cj0009 951
192222.Cj0008 192222.Cj0017c 191
192222.Cj0008 192222.Cj0031 260
192222.Cj0008 192222.Cj0033 170
192222.Cj0008 192222.Cj0055c 176
192222.Cj0008 192222.Cj0058 657
192222.Cj0008 192222.Cj0130 321
192222.Cj0008 192222.Cj0208 212
192222.Cj0008 192222.Cj0316 353
192222.Cj0008 192222.Cj0323 193
192222.Cj0008 192222.Cj0422c 659
192222.Cj0008 192222.Cj0459c 181
192222.Cj0008 192222.Cj0559 621
192222.Cj0008 192222.Cj0564 409
192222.Cj0008 192222.Cj0568 659
192222.Cj0008 192222.Cj0569 720
192222.Cj0008 192222.Cj0571 217
192222.Cj0008 192222.Cj0677 215
192222.Cj0008 192222.Cj0690c 318
192222.Cj0008 192222.Cj0703 212
192222.Cj0008 192222.Cj0760 212
192222.Cj0008 192222.Cj0805 215
192222.Cj0008 192222.Cj0903c 154
192222.Cj0008 192222.Cj0905c 156
192222.Cj0008 192222.Cj0914c 212
192222.Cj0008 192222.Cj0936 653
192222.Cj0008 192222.Cj0937 659
192222.Cj0008 192222.Cj0967 213
192222.Cj0008 192222.Cj0974 213
192222.Cj0008 192222.Cj0975 215
192222.Cj0008 192222.Cj1051c 679
192222.Cj0008 192222.Cj1116c 246
192222.Cj0008 192222.Cj1133 212
192222.Cj0008 192222.Cj1135 216
192222.Cj0008 192222.Cj1136 212
192222.Cj0008 192222.Cj1138 382
192222.Cj0008 192222.Cj1139c 355
192222.Cj0008 192222.Cj1142 212
192222.Cj0008 192222.Cj1143 196
192222.Cj0008 192222.Cj1148 212
192222.Cj0008 192222.Cj1152c 554
192222.Cj0008 192222.Cj1163c 196
192222.Cj0008 192222.Cj1277c 191
192222.Cj0008 192222.Cj1303 196
192222.Cj0008 192222.Cj1307 213
192222.Cj0008 192222.Cj1309c 162
192222.Cj0008 192222.Cj1317 215
192222.Cj0008 192222.Cj1318 218
192222.Cj0008 192222.Cj1327 389
192222.Cj0008 192222.Cj1338c 281
192222.Cj0008 192222.Cj1339c 382
192222.Cj0008 192222.Cj1376 657
192222.Cj0008 192222.Cj1431c 180
192222.Cj0008 192222.Cj1443c 208
192222.Cj0008 192222.Cj1461 218
192222.Cj0008 192222.Cj1549c 554
192222.Cj0008 192222.Cj1551c 301
192222.Cj0008 192222.Cj1553c 445
192222.Cj0008 192222.Cj1722c 657
192222.Cj0008 192222.Cj1723c 575
192222.Cj0009 192222.Cj0004c 358
192222.Cj0009 192222.Cj0005c 358
192222.Cj0009 192222.Cj0006 522
192222.Cj0009 192222.Cj0007 999
192222.Cj0009 192222.Cj0008 951
192222.Cj0009 192222.Cj0013 206
192222.Cj0009 192222.Cj0024 160
192222.Cj0009 192222.Cj0054c 164
192222.Cj0009 192222.Cj0075c 212
192222.Cj0009 192222.Cj0117 200
192222.Cj0009 192222.Cj0120 163
192222.Cj0009 192222.Cj0123c 188
192222.Cj0009 192222.Cj0124c 188
192222.Cj0009 192222.Cj0126c 197
192222.Cj0009 192222.Cj0127c 240
192222.Cj0009 192222.Cj0128c 349
192222.Cj0009 192222.Cj0172c 161
192222.Cj0009 192222.Cj0183 163
192222.Cj0009 192222.Cj0196c 901
192222.Cj0009 192222.Cj0205 445
192222.Cj0009 192222.Cj0226 265
192222.Cj0009 192222.Cj0233c 254
192222.Cj0009 192222.Cj0257 240
192222.Cj0009 192222.Cj0273 242
192222.Cj0009 192222.Cj0279 923
192222.Cj0009 192222.Cj0311 169
192222.Cj0009 192222.Cj0312 224
192222.Cj0009 192222.Cj0314 163
192222.Cj0009 192222.Cj0324 158
192222.Cj0009 192222.Cj0325 343
192222.Cj0009 192222.Cj0333c 198
192222.Cj0009 192222.Cj0348 462
192222.Cj0009 192222.Cj0349 459
192222.Cj0009 192222.Cj0353c 206
192222.Cj0009 192222.Cj0354c 240
192222.Cj0009 192222.Cj0369c 265
192222.Cj0009 192222.Cj0381c 254
192222.Cj0009 192222.Cj0382c 155
192222.Cj0009 192222.Cj0387 381
192222.Cj0009 192222.Cj0392c 618
192222.Cj0009 192222.Cj0407 425
192222.Cj0009 192222.Cj0410 165
192222.Cj0009 192222.Cj0432c 176
192222.Cj0009 192222.Cj0438 165
192222.Cj0009 192222.Cj0498 433
192222.Cj0009 192222.Cj0499 150
192222.Cj0009 192222.Cj0508 151
192222.Cj0009 192222.Cj0510c 159
192222.Cj0009 192222.Cj0531 917
192222.Cj0009 192222.Cj0532 800
192222.Cj0009 192222.Cj0535 960
192222.Cj0009 192222.Cj0536 904
192222.Cj0009 192222.Cj0537 858
192222.Cj0009 192222.Cj0538 855
192222.Cj0009 192222.Cj0559 414
192222.Cj0009 192222.Cj0573 152
192222.Cj0009 192222.Cj0627 152
192222.Cj0009 192222.Cj0644 223
192222.Cj0009 192222.Cj0668 155
192222.Cj0009 192222.Cj0684 274
192222.Cj0009 192222.Cj0699c 980
192222.Cj0009 192222.Cj0703 217
192222.Cj0009 192222.Cj0762c 800
192222.Cj0009 192222.Cj0773c 221
192222.Cj0009 192222.Cj0780 482
192222.Cj0009 192222.Cj0804 747
192222.Cj0009 192222.Cj0805 279
192222.Cj0009 192222.Cj0812 154
192222.Cj0009 192222.Cj0821 225
192222.Cj0009 192222.Cj0827 200
192222.Cj0009 192222.Cj0845c 800
192222.Cj0009 192222.Cj0855 527
192222.Cj0009 192222.Cj0859c 212
192222.Cj0009 192222.Cj0896c 389
192222.Cj0009 192222.Cj0898 171
192222.Cj0009 192222.Cj0928 196
192222.Cj0009 192222.Cj0932c 800
192222.Cj0009 192222.Cj0933c 800
192222.Cj0009 192222.Cj0940c 180
192222.Cj0009 192222.Cj0947c 239
192222.Cj0009 192222.Cj0977 212
192222.Cj0009 192222.Cj0994c 344
192222.Cj0009 192222.Cj1008c 441
192222.Cj0009 192222.Cj1010 217
192222.Cj0009 192222.Cj1037c 801
192222.Cj0009 192222.Cj1055c 197
192222.Cj0009 192222.Cj1056c 800
192222.Cj0009 192222.Cj1073c 239
192222.Cj0009 192222.Cj1091c 382
192222.Cj0009 192222.Cj1098 480
192222.Cj0009 192222.Cj1133 240
192222.Cj0009 192222.Cj1185c 161
192222.Cj0009 192222.Cj1195c 325
192222.Cj0009 192222.Cj1243 524
192222.Cj0009 192222.Cj1267c 370
192222.Cj0009 192222.Cj1288c 800
192222.Cj0009 192222.Cj1303 212
192222.Cj0009 192222.Cj1307 218
192222.Cj0009 192222.Cj1319 210
192222.Cj0009 192222.Cj1328 206
192222.Cj0009 192222.Cj1338c 212
192222.Cj0009 192222.Cj1339c 212
192222.Cj0009 192222.Cj1350 155
192222.Cj0009 192222.Cj1366c 900
192222.Cj0009 192222.Cj1371 342
192222.Cj0009 192222.Cj1382c 170
192222.Cj0009 192222.Cj1447c 204
192222.Cj0009 192222.Cj1448c 206
192222.Cj0009 192222.Cj1452 155
192222.Cj0009 192222.Cj1476c 732
192222.Cj0009 192222.Cj1494c 923
192222.Cj0009 192222.Cj1503c 899
192222.Cj0009 192222.Cj1504c 566
192222.Cj0009 192222.Cj1508c 155
192222.Cj0009 192222.Cj1510c 241
192222.Cj0009 192222.Cj1566c 240
192222.Cj0009 192222.Cj1567c 240
192222.Cj0009 192222.Cj1568c 271
192222.Cj0009 192222.Cj1569c 305
192222.Cj0009 192222.Cj1570c 309
192222.Cj0009 192222.Cj1571c 491
192222.Cj0009 192222.Cj1572c 393
192222.Cj0009 192222.Cj1573c 678
192222.Cj0009 192222.Cj1574c 722
192222.Cj0009 192222.Cj1575c 832
192222.Cj0009 192222.Cj1576c 400
192222.Cj0009 192222.Cj1577c 360
192222.Cj0009 192222.Cj1578c 396
192222.Cj0009 192222.Cj1579c 360
192222.Cj0009 192222.Cj1597 227
192222.Cj0009 192222.Cj1598 160
192222.Cj0009 192222.Cj1599 180
192222.Cj0009 192222.Cj1603 164
192222.Cj0009 192222.Cj1622 195
192222.Cj0009 192222.Cj1635c 185
192222.Cj0009 192222.Cj1644 307
192222.Cj0009 192222.Cj1647 230
192222.Cj0009 192222.Cj1648 194
192222.Cj0009 192222.Cj1651c 155
192222.Cj0009 192222.Cj1682c 840
192222.Cj0009 192222.Cj1697c 311
192222.Cj0009 192222.Cj1702c 247
192222.Cj0009 192222.Cj1717c 160
192222.Cj0009 192222.Cj1718c 575
192222.Cj0010c 192222.Cj0001 251
192222.Cj0010c 192222.Cj0002 733
192222.Cj0010c 192222.Cj0003 393
192222.Cj0010c 192222.Cj0011c 738
192222.Cj0010c 192222.Cj0012c 596
192222.Cj0010c 192222.Cj0013 508
192222.Cj0010c 192222.Cj0024 230
192222.Cj0010c 192222.Cj0026c 253
192222.Cj0010c 192222.Cj0027 303
192222.Cj0010c 192222.Cj0029 156
192222.Cj0010c 192222.Cj0035c 151
192222.Cj0010c 192222.Cj0036 251
192222.Cj0010c 192222.Cj0053c 303
192222.Cj0010c 192222.Cj0061c 192
192222.Cj0010c 192222.Cj0063c 316
192222.Cj0010c 192222.Cj0064c 207
192222.Cj0010c 192222.Cj0068 218
192222.Cj0010c 192222.Cj0076c 241
192222.Cj0010c 192222.Cj0085c 152
192222.Cj0010c 192222.Cj0095 196
192222.Cj0010c 192222.Cj0096 225
192222.Cj0010c 192222.Cj0097 222
192222.Cj0010c 192222.Cj0098 307
192222.Cj0010c 192222.Cj0115 320
192222.Cj0010c 192222.Cj0118 174
192222.Cj0010c 192222.Cj0129c 536
192222.Cj0010c 192222.Cj0141c 349
192222.Cj0010c 192222.Cj0142c 336
192222.Cj0010c 192222.Cj0148c 472
192222.Cj0010c 192222.Cj0150c 190
192222.Cj0010c 192222.Cj0153c 266
192222.Cj0010c 192222.Cj0154c 510
192222.Cj0010c 192222.Cj0166 268
192222.Cj0010c 192222.Cj0187c 301
192222.Cj0010c 192222.Cj0188c 195
192222.Cj0010c 192222.Cj0190c 517
192222.Cj0010c 192222.Cj0193c 235
192222.Cj0010c 192222.Cj0205 160
192222.Cj0010c 192222.Cj0231c 447
192222.Cj0010c 192222.Cj0233c 240
192222.Cj0010c 192222.Cj0234c 498
192222.Cj0010c 192222.Cj0245 274
192222.Cj0010c 192222.Cj0252 282
192222.Cj0010c 192222.Cj0255c 610
192222.Cj0010c 192222.Cj0271 207
192222.Cj0010c 192222.Cj0273 588
192222.Cj0010c 192222.Cj0274 863
192222.Cj0010c 192222.Cj0276 217
192222.Cj0010c 192222.Cj0279 152
192222.Cj0010c 192222.Cj0288c 713
192222.Cj0010c 192222.Cj0301c 198
192222.Cj0010c 192222.Cj0303c 196
192222.Cj0010c 192222.Cj0325 229
192222.Cj0010c 192222.Cj0329c 191
192222.Cj0010c 192222.Cj0335 316
192222.Cj0010c 192222.Cj0337c 243
192222.Cj0010c 192222.Cj0338c 707
192222.Cj0010c 192222.Cj0342c 156
192222.Cj0010c 192222.Cj0346 196
192222.Cj0010c 192222.Cj0360 333
192222.Cj0010c 192222.Cj0384c 274
192222.Cj0010c 192222.Cj0390 155
192222.Cj0010c 192222.Cj0402 273
192222.Cj0010c 192222.Cj0412 356
192222.Cj0010c 192222.Cj0419 224
192222.Cj0010c 192222.Cj0426 275
192222.Cj0010c 192222.Cj0433c 329
192222.Cj0010c 192222.Cj0441 220
192222.Cj0010c 192222.Cj0443 475
192222.Cj0010c 192222.Cj0448c 301
192222.Cj0010c 192222.Cj0451 222
192222.Cj0010c 192222.Cj0453 196
192222.Cj0010c 192222.Cj0458c 256
192222.Cj0010c 192222.Cj0464 213
192222.Cj0010c 192222.Cj0497 155
192222.Cj0010c 192222.Cj0504c 308
192222.Cj0010c 192222.Cj0505c 320
192222.Cj0010c 192222.Cj0509c 190
192222.Cj0010c 192222.Cj0511 321
192222.Cj0010c 192222.Cj0533 397
192222.Cj0010c 192222.Cj0534 384
192222.Cj0010c 192222.Cj0542 198
192222.Cj0010c 192222.Cj0543 184
192222.Cj0010c 192222.Cj0562 218
192222.Cj0010c 192222.Cj0572 318
192222.Cj0010c 192222.Cj0576 579
192222.Cj0010c 192222.Cj0581 215
192222.Cj0010c 192222.Cj0584 211
192222.Cj0010c 192222.Cj0585 156
192222.Cj0010c 192222.Cj0586 218
192222.Cj0010c 192222.Cj0595c 269
192222.Cj0010c 192222.Cj0602c 318
192222.Cj0010c 192222.Cj0609c 264
192222.Cj0010c 192222.Cj0622 281
192222.Cj0010c 192222.Cj0631c 221
192222.Cj0010c 192222.Cj0634 562
192222.Cj0010c 192222.Cj0636 179
192222.Cj0010c 192222.Cj0653c 159
192222.Cj0010c 192222.Cj0662c 345
192222.Cj0010c 192222.Cj0663c 344
192222.Cj0010c 192222.Cj0669 274
192222.Cj0010c 192222.Cj0670 351
192222.Cj0010c 192222.Cj0680c 257
192222.Cj0010c 192222.Cj0684 476
192222.Cj0010c 192222.Cj0685c 217
192222.Cj0010c 192222.Cj0709 500
192222.Cj0010c 192222.Cj0710 558
192222.Cj0010c 192222.Cj0711 384
192222.Cj0010c 192222.Cj0712 472
192222.Cj0010c 192222.Cj0713 562
192222.Cj0010c 192222.Cj0714 562
192222.Cj0010c 192222.Cj0718 573
192222.Cj0010c 192222.Cj0722c 268
192222.Cj0010c 192222.Cj0725c 344
192222.Cj0010c 192222.Cj0734c 165
192222.Cj0010c 192222.Cj0766c 581
192222.Cj0010c 192222.Cj0789 242
192222.Cj0010c 192222.Cj0795c 301
192222.Cj0010c 192222.Cj0798c 153
192222.Cj0010c 192222.Cj0807 276
192222.Cj0010c 192222.Cj0810 276
192222.Cj0010c 192222.Cj0824 561
192222.Cj0010c 192222.Cj0836 432
192222.Cj0010c 192222.Cj0838c 393
192222.Cj0010c 192222.Cj0846 192
192222.Cj0010c 192222.Cj0848c 500
192222.Cj0010c 192222.Cj0855 353
192222.Cj0010c 192222.Cj0856 472
192222.Cj0010c 192222.Cj0863c 211
192222.Cj0010c 192222.Cj0882c 316
192222.Cj0010c 192222.Cj0884 251
192222.Cj0010c 192222.Cj0886c 394
192222.Cj0010c 192222.Cj0888c 275
192222.Cj0010c 192222.Cj0893c 553
192222.Cj0010c 192222.Cj0896c 339
192222.Cj0010c 192222.Cj0897c 280
192222.Cj0010c 192222.Cj0898 152
192222.Cj0010c 192222.Cj0901 188
192222.Cj0010c 192222.Cj0902 196
192222.Cj0010c 192222.Cj0913c 221
192222.Cj0010c 192222.Cj0927 192
192222.Cj0010c 192222.Cj0942c 158
192222.Cj0010c 192222.Cj0945c 161
192222.Cj0010c 192222.Cj0956c 152
192222.Cj0010c 192222.Cj0961c 441
192222.Cj0010c 192222.Cj0963 318
192222.Cj0010c 192222.Cj0964 169
192222.Cj0010c 192222.Cj0996 167
192222.Cj0010c 192222.Cj1006c 256
192222.Cj0010c 192222.Cj1027c 251
192222.Cj0010c 192222.Cj1028c 268
192222.Cj0010c 192222.Cj1048c 205
192222.Cj0010c 192222.Cj1050c 307
192222.Cj0010c 192222.Cj1052c 226
192222.Cj0010c 192222.Cj1058c 198
192222.Cj0010c 192222.Cj1068 500
192222.Cj0010c 192222.Cj1073c 212
192222.Cj0010c 192222.Cj1081c 307
192222.Cj0010c 192222.Cj1082c 320
192222.Cj0010c 192222.Cj1092c 303
192222.Cj0010c 192222.Cj1093c 312
192222.Cj0010c 192222.Cj1094c 152
192222.Cj0010c 192222.Cj1104 176
192222.Cj0010c 192222.Cj1105 444
192222.Cj0010c 192222.Cj1109 151
192222.Cj0010c 192222.Cj1123c 273
192222.Cj0010c 192222.Cj1175c 164
192222.Cj0010c 192222.Cj1177c 388
192222.Cj0010c 192222.Cj1179c 322
192222.Cj0010c 192222.Cj1181c 468
192222.Cj0010c 192222.Cj1182c 459
192222.Cj0010c 192222.Cj1188c 391
192222.Cj0010c 192222.Cj1189c 325
192222.Cj0010c 192222.Cj1191c 325
192222.Cj0010c 192222.Cj1192 371
192222.Cj0010c 192222.Cj1194 432
192222.Cj0010c 192222.Cj1205c 218
192222.Cj0010c 192222.Cj1206c 349
192222.Cj0010c 192222.Cj1213c 402
192222.Cj0010c 192222.Cj1218c 349
192222.Cj0010c 192222.Cj1238 243
192222.Cj0010c 192222.Cj1239 427
192222.Cj0010c 192222.Cj1248 275
192222.Cj0010c 192222.Cj1253 332
192222.Cj0010c 192222.Cj1254 425
192222.Cj0010c 192222.Cj1259 160
192222.Cj0010c 192222.Cj1262 164
192222.Cj0010c 192222.Cj1263 162
192222.Cj0010c 192222.Cj1269c 220
192222.Cj0010c 192222.Cj1274c 492
192222.Cj0010c 192222.Cj1278c 222
192222.Cj0010c 192222.Cj1280c 425
192222.Cj0010c 192222.Cj1284 264
192222.Cj0010c 192222.Cj1316c 174
192222.Cj0010c 192222.Cj1324 174
192222.Cj0010c 192222.Cj1346c 500
192222.Cj0010c 192222.Cj1347c 500
192222.Cj0010c 192222.Cj1350 195
192222.Cj0010c 192222.Cj1364c 176
192222.Cj0010c 192222.Cj1367c 342
192222.Cj0010c 192222.Cj1369 224
192222.Cj0010c 192222.Cj1370 192
192222.Cj0010c 192222.Cj1385 203
192222.Cj0010c 192222.Cj1401c 229
192222.Cj0010c 192222.Cj1403c 150
192222.Cj0010c 192222.Cj1414c 247
192222.Cj0010c 192222.Cj1421c 217
192222.Cj0010c 192222.Cj1422c 217
192222.Cj0010c 192222.Cj1441c 301
192222.Cj0010c 192222.Cj1453c 468
192222.Cj0010c 192222.Cj1454c 256
192222.Cj0010c 192222.Cj1473c 164
192222.Cj0010c 192222.Cj1494c 152
192222.Cj0010c 192222.Cj1498c 193
192222.Cj0010c 192222.Cj1532 274
192222.Cj0010c 192222.Cj1533c 469
192222.Cj0010c 192222.Cj1549c 215
192222.Cj0010c 192222.Cj1566c 281
192222.Cj0010c 192222.Cj1567c 281
192222.Cj0010c 192222.Cj1568c 279
192222.Cj0010c 192222.Cj1569c 192
192222.Cj0010c 192222.Cj1570c 206
192222.Cj0010c 192222.Cj1571c 156
192222.Cj0010c 192222.Cj1572c 307
192222.Cj0010c 192222.Cj1576c 349
192222.Cj0010c 192222.Cj1577c 321
192222.Cj0010c 192222.Cj1578c 384
192222.Cj0010c 192222.Cj1579c 251
192222.Cj0010c 192222.Cj1585c 193
192222.Cj0010c 192222.Cj1590 317
192222.Cj0010c 192222.Cj1605c 197
192222.Cj0010c 192222.Cj1611 389
192222.Cj0010c 192222.Cj1612 244
192222.Cj0010c 192222.Cj1622 195
192222.Cj0010c 192222.Cj1633 167
192222.Cj0010c 192222.Cj1635c 405
192222.Cj0010c 192222.Cj1636c 954
192222.Cj0010c 192222.Cj1638 242
192222.Cj0010c 192222.Cj1644 275
192222.Cj0010c 192222.Cj1651c 360
192222.Cj0010c 192222.Cj1669c 171
192222.Cj0010c 192222.Cj1673c 383
192222.Cj0010c 192222.Cj1679 155
192222.Cj0010c 192222.Cj1685c 301
192222.Cj0010c 192222.Cj1686c 576
192222.Cj0010c 192222.Cj1688c 158
192222.Cj0010c 192222.Cj1689c 158
192222.Cj0010c 192222.Cj1690c 271
192222.Cj0010c 192222.Cj1691c 160
192222.Cj0010c 192222.Cj1692c 160
192222.Cj0010c 192222.Cj1693c 162
192222.Cj0010c 192222.Cj1694c 205
192222.Cj0010c 192222.Cj1695c 205
192222.Cj0010c 192222.Cj1697c 206
192222.Cj0010c 192222.Cj1698c 207
192222.Cj0010c 192222.Cj1699c 160
192222.Cj0010c 192222.Cj1700c 220
192222.Cj0010c 192222.Cj1701c 220
192222.Cj0010c 192222.Cj1702c 220
192222.Cj0010c 192222.Cj1703c 224
192222.Cj0010c 192222.Cj1704c 224
192222.Cj0010c 192222.Cj1705c 220
192222.Cj0010c 192222.Cj1706c 197
192222.Cj0010c 192222.Cj1707c 237
192222.Cj0010c 192222.Cj1708c 240
192222.Cj0010c 192222.Cj1711c 371
192222.Cj0010c 192222.Cj1716c 655
192222.Cj0010c 192222.Cj1718c 160
192222.Cj0010c 192222.Cj1724c 157
192222.Cj0010c 192222.Cj1731c 265
192222.Cj0011c 192222.Cj0010c 738
192222.Cj0011c 192222.Cj0012c 871
192222.Cj0011c 192222.Cj0013 467
192222.Cj0011c 192222.Cj0015c 159
192222.Cj0011c 192222.Cj0017c 550
192222.Cj0011c 192222.Cj0022c 155
192222.Cj0011c 192222.Cj0026c 195
192222.Cj0011c 192222.Cj0029 191
192222.Cj0011c 192222.Cj0039c 222
192222.Cj0011c 192222.Cj0054c 264
192222.Cj0011c 192222.Cj0067 154
192222.Cj0011c 192222.Cj0081 319
192222.Cj0011c 192222.Cj0094 197
192222.Cj0011c 192222.Cj0095 224
192222.Cj0011c 192222.Cj0096 239
192222.Cj0011c 192222.Cj0097 158
192222.Cj0011c 192222.Cj0114 212
192222.Cj0011c 192222.Cj0123c 153
192222.Cj0011c 192222.Cj0143c 358
192222.Cj0011c 192222.Cj0204 212
192222.Cj0011c 192222.Cj0205 223
192222.Cj0011c 192222.Cj0226 153
192222.Cj0011c 192222.Cj0258 212
192222.Cj0011c 192222.Cj0272 267
192222.Cj0011c 192222.Cj0280 240
192222.Cj0011c 192222.Cj0296c 240
192222.Cj0011c 192222.Cj0297c 155
192222.Cj0011c 192222.Cj0298c 157
192222.Cj0011c 192222.Cj0322 213
192222.Cj0011c 192222.Cj0323 213
192222.Cj0011c 192222.Cj0354c 217
192222.Cj0011c 192222.Cj0355c 215
192222.Cj0011c 192222.Cj0365c 551
192222.Cj0011c 192222.Cj0367c 556
192222.Cj0011c 192222.Cj0375 240
192222.Cj0011c 192222.Cj0381c 300
192222.Cj0011c 192222.Cj0392c 223
192222.Cj0011c 192222.Cj0394c 153
192222.Cj0011c 192222.Cj0405 223
192222.Cj0011c 192222.Cj0491 243
192222.Cj0011c 192222.Cj0493 267
192222.Cj0011c 192222.Cj0506 222
192222.Cj0011c 192222.Cj0507 157
192222.Cj0011c 192222.Cj0511 326
192222.Cj0011c 192222.Cj0558c 184
192222.Cj0011c 192222.Cj0562 192
192222.Cj0011c 192222.Cj0582 198
192222.Cj0011c 192222.Cj0587 358
192222.Cj0011c 192222.Cj0599 212
192222.Cj0011c 192222.Cj0601c 165
192222.Cj0011c 192222.Cj0605 392
192222.Cj0011c 192222.Cj0608 380
192222.Cj0011c 192222.Cj0611c 212
192222.Cj0011c 192222.Cj0630c 472
192222.Cj0011c 192222.Cj0634 659
192222.Cj0011c 192222.Cj0635 220
192222.Cj0011c 192222.Cj0664c 154
192222.Cj0011c 192222.Cj0668 269
192222.Cj0011c 192222.Cj0669 261
192222.Cj0011c 192222.Cj0679 155
192222.Cj0011c 192222.Cj0688 212
192222.Cj0011c 192222.Cj0708 155
192222.Cj0011c 192222.Cj0717 555
192222.Cj0011c 192222.Cj0734c 212
192222.Cj0011c 192222.Cj0767c 298
192222.Cj0011c 192222.Cj0796c 156
192222.Cj0011c 192222.Cj0825 659
192222.Cj0011c 192222.Cj0834c 170
192222.Cj0011c 192222.Cj0850c 212
192222.Cj0011c 192222.Cj0864 215
192222.Cj0011c 192222.Cj0883c 192
192222.Cj0011c 192222.Cj0893c 267
192222.Cj0011c 192222.Cj0895c 156
192222.Cj0011c 192222.Cj0905c 198
192222.Cj0011c 192222.Cj0912c 198
192222.Cj0011c 192222.Cj0925 156
192222.Cj0011c 192222.Cj0927 192
192222.Cj0011c 192222.Cj0929 186
192222.Cj0011c 192222.Cj0934c 165
192222.Cj0011c 192222.Cj0935c 165
192222.Cj0011c 192222.Cj0985c 392
192222.Cj0011c 192222.Cj1001 383
192222.Cj0011c 192222.Cj1007c 302
192222.Cj0011c 192222.Cj1013c 212
192222.Cj0011c 192222.Cj1027c 442
192222.Cj0011c 192222.Cj1028c 657
192222.Cj0011c 192222.Cj1033 388
192222.Cj0011c 192222.Cj1047c 153
192222.Cj0011c 192222.Cj1049c 184
192222.Cj0011c 192222.Cj1071 516
192222.Cj0011c 192222.Cj1076 552
192222.Cj0011c 192222.Cj1077 659
192222.Cj0011c 192222.Cj1085c 156
192222.Cj0011c 192222.Cj1091c 304
192222.Cj0011c 192222.Cj1098 151
192222.Cj0011c 192222.Cj1120c 240
192222.Cj0011c 192222.Cj1121c 191
192222.Cj0011c 192222.Cj1126c 240
192222.Cj0011c 192222.Cj1131c 480
192222.Cj0011c 192222.Cj1187c 564
192222.Cj0011c 192222.Cj1195c 151
192222.Cj0011c 192222.Cj1207c 423
192222.Cj0011c 192222.Cj1208 217
192222.Cj0011c 192222.Cj1209 247
192222.Cj0011c 192222.Cj1211 806
192222.Cj0011c 192222.Cj1212c 257
192222.Cj0011c 192222.Cj1252 247
192222.Cj0011c 192222.Cj1280c 155
192222.Cj0011c 192222.Cj1288c 178
192222.Cj0011c 192222.Cj1294 191
192222.Cj0011c 192222.Cj1320 191
192222.Cj0011c 192222.Cj1343c 655
192222.Cj0011c 192222.Cj1350 360
192222.Cj0011c 192222.Cj1352 389
192222.Cj0011c 192222.Cj1371 281
192222.Cj0011c 192222.Cj1374c 150
192222.Cj0011c 192222.Cj1379 153
192222.Cj0011c 192222.Cj1386 170
192222.Cj0011c 192222.Cj1404 304
192222.Cj0011c 192222.Cj1405 320
192222.Cj0011c 192222.Cj1441c 156
192222.Cj0011c 192222.Cj1461 300
192222.Cj0011c 192222.Cj1471c 722
192222.Cj0011c 192222.Cj1472c 659
192222.Cj0011c 192222.Cj1473c 722
192222.Cj0011c 192222.Cj1474c 659
192222.Cj0011c 192222.Cj1475c 724
192222.Cj0011c 192222.Cj1496c 212
192222.Cj0011c 192222.Cj1497c 240
192222.Cj0011c 192222.Cj1498c 240
192222.Cj0011c 192222.Cj1504c 272
192222.Cj0011c 192222.Cj1516 212
192222.Cj0011c 192222.Cj1536c 153
192222.Cj0011c 192222.Cj1545c 215
192222.Cj0011c 192222.Cj1565c 212
192222.Cj0011c 192222.Cj1642 240
192222.Cj0011c 192222.Cj1643 240
192222.Cj0011c 192222.Cj1644 240
192222.Cj0011c 192222.Cj1645 240
192222.Cj0011c 192222.Cj1661 382
192222.Cj0011c 192222.Cj1669c 237
192222.Cj0012c 192222.Cj0010c 596
192222.Cj0012c 192222.Cj0011c 871
192222.Cj0012c 192222.Cj0013 607
192222.Cj0012c 192222.Cj0024 212
192222.Cj0012c 192222.Cj0029 186
192222.Cj0012c 192222.Cj0039c 215
192222.Cj0012c 192222.Cj0075c 211
192222.Cj0012c 192222.Cj0109 240
192222.Cj0012c 192222.Cj0110 351
192222.Cj0012c 192222.Cj0111 384
192222.Cj0012c 192222.Cj0121 216
192222.Cj0012c 192222.Cj0125c 212
192222.Cj0012c 192222.Cj0146c 358
192222.Cj0012c 192222.Cj0147c 360
192222.Cj0012c 192222.Cj0161c 156
192222.Cj0012c 192222.Cj0163c 651
192222.Cj0012c 192222.Cj0169 212
192222.Cj0012c 192222.Cj0173c 389
192222.Cj0012c 192222.Cj0175c 383
192222.Cj0012c 192222.Cj0177 212
192222.Cj0012c 192222.Cj0178 191
192222.Cj0012c 192222.Cj0181 384
192222.Cj0012c 192222.Cj0192c 212
192222.Cj0012c 192222.Cj0193c 288
192222.Cj0012c 192222.Cj0234c 304
192222.Cj0012c 192222.Cj0264c 193
192222.Cj0012c 192222.Cj0275 212
192222.Cj0012c 192222.Cj0276 386
192222.Cj0012c 192222.Cj0298c 218
192222.Cj0012c 192222.Cj0322 707
192222.Cj0012c 192222.Cj0333c 548
192222.Cj0012c 192222.Cj0334 544
192222.Cj0012c 192222.Cj0354c 201
192222.Cj0012c 192222.Cj0355c 388
192222.Cj0012c 192222.Cj0356c 244
192222.Cj0012c 192222.Cj0358 649
192222.Cj0012c 192222.Cj0363c 212
192222.Cj0012c 192222.Cj0367c 210
192222.Cj0012c 192222.Cj0392c 671
192222.Cj0012c 192222.Cj0393c 237
192222.Cj0012c 192222.Cj0400 292
192222.Cj0012c 192222.Cj0414 191
192222.Cj0012c 192222.Cj0420 551
192222.Cj0012c 192222.Cj0437 246
192222.Cj0012c 192222.Cj0442 217
192222.Cj0012c 192222.Cj0448c 218
192222.Cj0012c 192222.Cj0466 213
192222.Cj0012c 192222.Cj0477 218
192222.Cj0012c 192222.Cj0493 380
192222.Cj0012c 192222.Cj0496 556
192222.Cj0012c 192222.Cj0528c 212
192222.Cj0012c 192222.Cj0551 212
192222.Cj0012c 192222.Cj0559 607
192222.Cj0012c 192222.Cj0578c 216
192222.Cj0012c 192222.Cj0580c 212
192222.Cj0012c 192222.Cj0599 528
192222.Cj0012c 192222.Cj0612c 390
192222.Cj0012c 192222.Cj0638c 255
192222.Cj0012c 192222.Cj0665c 279
192222.Cj0012c 192222.Cj0704 154
192222.Cj0012c 192222.Cj0706 556
192222.Cj0012c 192222.Cj0753c 212
192222.Cj0012c 192222.Cj0755 241
192222.Cj0012c 192222.Cj0758 212
192222.Cj0012c 192222.Cj0759 220
192222.Cj0012c 192222.Cj0772c 556
192222.Cj0012c 192222.Cj0779 391
192222.Cj0012c 192222.Cj0780 358
192222.Cj0012c 192222.Cj0803 156
192222.Cj0012c 192222.Cj0882c 212
192222.Cj0012c 192222.Cj0913c 212
192222.Cj0012c 192222.Cj0914c 212
192222.Cj0012c 192222.Cj0983 212
192222.Cj0012c 192222.Cj0991c 211
192222.Cj0012c 192222.Cj0992c 212
192222.Cj0012c 192222.Cj0998c 458
192222.Cj0012c 192222.Cj1062 153
192222.Cj0012c 192222.Cj1071 234
192222.Cj0012c 192222.Cj1073c 212
192222.Cj0012c 192222.Cj1096c 388
192222.Cj0012c 192222.Cj1110c 385
192222.Cj0012c 192222.Cj1153 363
192222.Cj0012c 192222.Cj1198 210
192222.Cj0012c 192222.Cj1211 191
192222.Cj0012c 192222.Cj1220 288
192222.Cj0012c 192222.Cj1221 212
192222.Cj0012c 192222.Cj1227c 212
192222.Cj0012c 192222.Cj1234 154
192222.Cj0012c 192222.Cj1243 215
192222.Cj0012c 192222.Cj1254 240
192222.Cj0012c 192222.Cj1258 212
192222.Cj0012c 192222.Cj1259 213
192222.Cj0012c 192222.Cj1265c 389
192222.Cj0012c 192222.Cj1267c 405
192222.Cj0012c 192222.Cj1287c 385
192222.Cj0012c 192222.Cj1338c 388
192222.Cj0012c 192222.Cj1339c 523
192222.Cj0012c 192222.Cj1364c 212
192222.Cj0012c 192222.Cj1371 584
192222.Cj0012c 192222.Cj1372 200
192222.Cj0012c 192222.Cj1380 556
192222.Cj0012c 192222.Cj1382c 217
192222.Cj0012c 192222.Cj1383c 575
192222.Cj0012c 192222.Cj1384c 556
192222.Cj0012c 192222.Cj1385 502
192222.Cj0012c 192222.Cj1386 358
192222.Cj0012c 192222.Cj1398 212
192222.Cj0012c 192222.Cj1419c 190
192222.Cj0012c 192222.Cj1447c 243
192222.Cj0012c 192222.Cj1448c 212
192222.Cj0012c 192222.Cj1452 200
192222.Cj0012c 192222.Cj1476c 396
192222.Cj0012c 192222.Cj1478c 386
192222.Cj0012c 192222.Cj1504c 192
192222.Cj0012c 192222.Cj1506c 380
192222.Cj0012c 192222.Cj1508c 413
192222.Cj0012c 192222.Cj1510c 551
192222.Cj0012c 192222.Cj1516 384
192222.Cj0012c 192222.Cj1534c 353
192222.Cj0012c 192222.Cj1573c 156
192222.Cj0012c 192222.Cj1575c 342
192222.Cj0012c 192222.Cj1585c 211
192222.Cj0012c 192222.Cj1614 217
192222.Cj0012c 192222.Cj1616 213
192222.Cj0012c 192222.Cj1628 218
192222.Cj0012c 192222.Cj1629 215
192222.Cj0012c 192222.Cj1630 213
192222.Cj0012c 192222.Cj1658 217
192222.Cj0012c 192222.Cj1659 219
192222.Cj0012c 192222.Cj1663 215
192222.Cj0012c 192222.Cj1664 385
192222.Cj0012c 192222.Cj1665 380
192222.Cj0013 192222.Cj0001 247
192222.Cj0013 192222.Cj0002 247
192222.Cj0013 192222.Cj0006 361
192222.Cj0013 192222.Cj0007 495
192222.Cj0013 192222.Cj0009 206
192222.Cj0013 192222.Cj0010c 508
192222.Cj0013 192222.Cj0011c 467
192222.Cj0013 192222.Cj0012c 607
192222.Cj0013 192222.Cj0020c 229
192222.Cj0013 192222.Cj0024 428
192222.Cj0013 192222.Cj0027 264
192222.Cj0013 192222.Cj0028 163
192222.Cj0013 192222.Cj0037c 215
192222.Cj0013 192222.Cj0053c 195
192222.Cj0013 192222.Cj0081 213
192222.Cj0013 192222.Cj0085c 340
192222.Cj0013 192222.Cj0088 208
192222.Cj0013 192222.Cj0116 160
192222.Cj0013 192222.Cj0127c 559
192222.Cj0013 192222.Cj0133 156
192222.Cj0013 192222.Cj0134 156
192222.Cj0013 192222.Cj0146c 265
192222.Cj0013 192222.Cj0147c 277
192222.Cj0013 192222.Cj0155c 231
192222.Cj0013 192222.Cj0178 212
192222.Cj0013 192222.Cj0188c 393
192222.Cj0013 192222.Cj0190c 238
192222.Cj0013 192222.Cj0196c 677
192222.Cj0013 192222.Cj0197c 152
192222.Cj0013 192222.Cj0206 326
192222.Cj0013 192222.Cj0207 307
192222.Cj0013 192222.Cj0224 422
192222.Cj0013 192222.Cj0227 446
192222.Cj0013 192222.Cj0238 199
192222.Cj0013 192222.Cj0252 257
192222.Cj0013 192222.Cj0263 162
192222.Cj0013 192222.Cj0264c 212
192222.Cj0013 192222.Cj0265c 212
192222.Cj0013 192222.Cj0269c 995
192222.Cj0013 192222.Cj0279 253
192222.Cj0013 192222.Cj0298c 900
192222.Cj0013 192222.Cj0316 271
192222.Cj0013 192222.Cj0322 212
192222.Cj0013 192222.Cj0326 251
192222.Cj0013 192222.Cj0337c 213
192222.Cj0013 192222.Cj0347 174
192222.Cj0013 192222.Cj0348 330
192222.Cj0013 192222.Cj0370 212
192222.Cj0013 192222.Cj0388 163
192222.Cj0013 192222.Cj0392c 341
192222.Cj0013 192222.Cj0393c 241
192222.Cj0013 192222.Cj0401 294
192222.Cj0013 192222.Cj0402 336
192222.Cj0013 192222.Cj0407 469
192222.Cj0013 192222.Cj0414 212
192222.Cj0013 192222.Cj0415 212
192222.Cj0013 192222.Cj0430 319
192222.Cj0013 192222.Cj0431 219
192222.Cj0013 192222.Cj0437 212
192222.Cj0013 192222.Cj0478 150
192222.Cj0013 192222.Cj0491 212
192222.Cj0013 192222.Cj0498 559
192222.Cj0013 192222.Cj0514 197
192222.Cj0013 192222.Cj0533 220
192222.Cj0013 192222.Cj0538 256
192222.Cj0013 192222.Cj0543 190
192222.Cj0013 192222.Cj0544 899
192222.Cj0013 192222.Cj0574 903
192222.Cj0013 192222.Cj0575 838
192222.Cj0013 192222.Cj0597 156
192222.Cj0013 192222.Cj0611c 188
192222.Cj0013 192222.Cj0632 996
192222.Cj0013 192222.Cj0634 343
192222.Cj0013 192222.Cj0639c 551
192222.Cj0013 192222.Cj0644 274
192222.Cj0013 192222.Cj0671 212
192222.Cj0013 192222.Cj0679 154
192222.Cj0013 192222.Cj0685c 217
192222.Cj0013 192222.Cj0696 212
192222.Cj0013 192222.Cj0702 150
192222.Cj0013 192222.Cj0718 265
192222.Cj0013 192222.Cj0725c 153
192222.Cj0013 192222.Cj0758 166
192222.Cj0013 192222.Cj0759 224
192222.Cj0013 192222.Cj0765c 324
192222.Cj0013 192222.Cj0775c 368
192222.Cj0013 192222.Cj0777 168
192222.Cj0013 192222.Cj0806 174
192222.Cj0013 192222.Cj0812 235
192222.Cj0013 192222.Cj0824 156
192222.Cj0013 192222.Cj0828c 790
192222.Cj0013 192222.Cj0829c 195
192222.Cj0013 192222.Cj0832c 399
192222.Cj0013 192222.Cj0838c 194
192222.Cj0013 192222.Cj0840c 150
192222.Cj0013 192222.Cj0843c 152
192222.Cj0013 192222.Cj0854c 219
192222.Cj0013 192222.Cj0856 198
192222.Cj0013 192222.Cj0862c 747
192222.Cj0013 192222.Cj0874c 213
192222.Cj0013 192222.Cj0891c 408
192222.Cj0013 192222.Cj0893c 220
192222.Cj0013 192222.Cj0897c 219
192222.Cj0013 192222.Cj0953c 419
192222.Cj0013 192222.Cj1000 254
192222.Cj0013 192222.Cj1001 212
192222.Cj0013 192222.Cj1007c 199
192222.Cj0013 192222.Cj1008c 318
192222.Cj0013 192222.Cj1010 342
192222.Cj0013 192222.Cj1016c 388
192222.Cj0013 192222.Cj1023c 473
192222.Cj0013 192222.Cj1027c 423
192222.Cj0013 192222.Cj1037c 694
192222.Cj0013 192222.Cj1038 163
192222.Cj0013 192222.Cj1039 163
192222.Cj0013 192222.Cj1048c 225
192222.Cj0013 192222.Cj1049c 196
192222.Cj0013 192222.Cj1051c 167
192222.Cj0013 192222.Cj1061c 172
192222.Cj0013 192222.Cj1068 240
192222.Cj0013 192222.Cj1083c 156
192222.Cj0013 192222.Cj1088c 238
192222.Cj0013 192222.Cj1096c 277
192222.Cj0013 192222.Cj1101 327
192222.Cj0013 192222.Cj1111c 156
192222.Cj0013 192222.Cj1115c 187
192222.Cj0013 192222.Cj1135 216
192222.Cj0013 192222.Cj1150c 401
192222.Cj0013 192222.Cj1156 151
192222.Cj0013 192222.Cj1175c 333
192222.Cj0013 192222.Cj1177c 690
192222.Cj0013 192222.Cj1182c 289
192222.Cj0013 192222.Cj1186c 162
192222.Cj0013 192222.Cj1189c 325
192222.Cj0013 192222.Cj1191c 325
192222.Cj0013 192222.Cj1192 440
192222.Cj0013 192222.Cj1194 408
192222.Cj0013 192222.Cj1197c 307
192222.Cj0013 192222.Cj1201 490
192222.Cj0013 192222.Cj1202 182
192222.Cj0013 192222.Cj1221 189
192222.Cj0013 192222.Cj1226c 156
192222.Cj0013 192222.Cj1228c 194
192222.Cj0013 192222.Cj1243 152
192222.Cj0013 192222.Cj1246c 289
192222.Cj0013 192222.Cj1248 486
192222.Cj0013 192222.Cj1250 154
192222.Cj0013 192222.Cj1277c 443
192222.Cj0013 192222.Cj1286c 275
192222.Cj0013 192222.Cj1287c 302
192222.Cj0013 192222.Cj1314c 655
192222.Cj0013 192222.Cj1344c 188
192222.Cj0013 192222.Cj1346c 240
192222.Cj0013 192222.Cj1347c 190
192222.Cj0013 192222.Cj1357c 215
192222.Cj0013 192222.Cj1358c 212
192222.Cj0013 192222.Cj1385 218
192222.Cj0013 192222.Cj1393 402
192222.Cj0013 192222.Cj1402c 157
192222.Cj0013 192222.Cj1403c 150
192222.Cj0013 192222.Cj1413c 212
192222.Cj0013 192222.Cj1414c 247
192222.Cj0013 192222.Cj1421c 217
192222.Cj0013 192222.Cj1422c 217
192222.Cj0013 192222.Cj1431c 385
192222.Cj0013 192222.Cj1432c 357
192222.Cj0013 192222.Cj1437c 385
192222.Cj0013 192222.Cj1442c 216
192222.Cj0013 192222.Cj1448c 212
192222.Cj0013 192222.Cj1476c 303
192222.Cj0013 192222.Cj1479c 167
192222.Cj0013 192222.Cj1494c 166
192222.Cj0013 192222.Cj1498c 164
192222.Cj0013 192222.Cj1509c 385
192222.Cj0013 192222.Cj1529c 174
192222.Cj0013 192222.Cj1535c 405
192222.Cj0013 192222.Cj1536c 274
192222.Cj0013 192222.Cj1537c 174
192222.Cj0013 192222.Cj1553c 167
192222.Cj0013 192222.Cj1585c 412
192222.Cj0013 192222.Cj1586 212
192222.Cj0013 192222.Cj1593 218
192222.Cj0013 192222.Cj1595 532
192222.Cj0013 192222.Cj1598 677
192222.Cj0013 192222.Cj1603 655
192222.Cj0013 192222.Cj1604 351
192222.Cj0013 192222.Cj1609 202
192222.Cj0013 192222.Cj1622 269
192222.Cj0013 192222.Cj1624c 213
192222.Cj0013 192222.Cj1625c 212
192222.Cj0013 192222.Cj1634c 281
192222.Cj0013 192222.Cj1638 445
192222.Cj0013 192222.Cj1646 151
192222.Cj0013 192222.Cj1654c 227
192222.Cj0013 192222.Cj1672c 217
192222.Cj0013 192222.Cj1682c 212
192222.Cj0013 192222.Cj1685c 190
192222.Cj0013 192222.Cj1688c 241
192222.Cj0013 192222.Cj1689c 418
192222.Cj0013 192222.Cj1701c 344
192222.Cj0013 192222.Cj1702c 164
192222.Cj0013 192222.Cj1707c 164
192222.Cj0013 192222.Cj1711c 160
192222.Cj0013 192222.Cj1716c 891
192222.Cj0013 192222.Cj1717c 744
192222.Cj0013 192222.Cj1718c 667
192222.Cj0013 192222.Cj1719c 991
192222.Cj0013 192222.Cj1727c 291
192222.Cj0014c 192222.Cj0015c 597
192222.Cj0014c 192222.Cj0016 464
192222.Cj0014c 192222.Cj0180 154
192222.Cj0014c 192222.Cj1270c 159
192222.Cj0014c 192222.Cj1621 166
192222.Cj0015c 192222.Cj0001 320
192222.Cj0015c 192222.Cj0002 441
192222.Cj0015c 192222.Cj0003 480
192222.Cj0015c 192222.Cj0011c 159
192222.Cj0015c 192222.Cj0014c 597
192222.Cj0015c 192222.Cj0016 697
192222.Cj0015c 192222.Cj0029 320
192222.Cj0015c 192222.Cj0100 156
192222.Cj0015c 192222.Cj0101 156
192222.Cj0015c 192222.Cj0103 437
192222.Cj0015c 192222.Cj0150c 233
192222.Cj0015c 192222.Cj0197c 243
192222.Cj0015c 192222.Cj0250c 160
192222.Cj0015c 192222.Cj0254 161
192222.Cj0015c 192222.Cj0282c 178
192222.Cj0015c 192222.Cj0293 304
192222.Cj0015c 192222.Cj0342c 232
192222.Cj0015c 192222.Cj0353c 282
192222.Cj0015c 192222.Cj0356c 614
192222.Cj0015c 192222.Cj0387 223
192222.Cj0015c 192222.Cj0411 187
192222.Cj0015c 192222.Cj0433c 272
192222.Cj0015c 192222.Cj0476 163
192222.Cj0015c 192222.Cj0542 220
192222.Cj0015c 192222.Cj0560 170
192222.Cj0015c 192222.Cj0562 160
192222.Cj0015c 192222.Cj0638c 349
192222.Cj0015c 192222.Cj0642 348
192222.Cj0015c 192222.Cj0644 192
192222.Cj0015c 192222.Cj0680c 270
192222.Cj0015c 192222.Cj0683 387
192222.Cj0015c 192222.Cj0733 178
192222.Cj0015c 192222.Cj0762c 233
192222.Cj0015c 192222.Cj0777 177
192222.Cj0015c 192222.Cj0804 201
192222.Cj0015c 192222.Cj0813 191
192222.Cj0015c 192222.Cj0826 211
192222.Cj0015c 192222.Cj0843c 258
192222.Cj0015c 192222.Cj0863c 202
192222.Cj0015c 192222.Cj0931c 157
192222.Cj0015c 192222.Cj0933c 156
192222.Cj0015c 192222.Cj0942c 320
192222.Cj0015c 192222.Cj0958c 225
192222.Cj0015c 192222.Cj0981c 160
192222.Cj0015c 192222.Cj1027c 655
192222.Cj0015c 192222.Cj1046c 158
192222.Cj0015c 192222.Cj1058c 354
192222.Cj0015c 192222.Cj1082c 272
192222.Cj0015c 192222.Cj1099 210
192222.Cj0015c 192222.Cj1101 177
192222.Cj0015c 192222.Cj1115c 156
192222.Cj0015c 192222.Cj1116c 152
192222.Cj0015c 192222.Cj1205c 160
192222.Cj0015c 192222.Cj1264c 167
192222.Cj0015c 192222.Cj1285c 337
192222.Cj0015c 192222.Cj1290c 160
192222.Cj0015c 192222.Cj1343c 387
192222.Cj0015c 192222.Cj1370 266
192222.Cj0015c 192222.Cj1379 191
192222.Cj0015c 192222.Cj1435c 178
192222.Cj0015c 192222.Cj1471c 417
192222.Cj0015c 192222.Cj1479c 386
192222.Cj0015c 192222.Cj1480c 459
192222.Cj0015c 192222.Cj1481c 164
192222.Cj0015c 192222.Cj1516 194
192222.Cj0015c 192222.Cj1517 353
192222.Cj0015c 192222.Cj1518 379
192222.Cj0015c 192222.Cj1588c 160
192222.Cj0015c 192222.Cj1622 247
192222.Cj0015c 192222.Cj1686c 212
192222.Cj0015c 192222.Cj1711c 193
192222.Cj0015c 192222.Cj1724c 852
192222.Cj0016 192222.Cj0003 178
192222.Cj0016 192222.Cj0007 310
192222.Cj0016 192222.Cj0014c 464
192222.Cj0016 192222.Cj0015c 697
192222.Cj0016 192222.Cj0027 442
192222.Cj0016 192222.Cj0028 301
192222.Cj0016 192222.Cj0065c 304
192222.Cj0016 192222.Cj0078c 663
192222.Cj0016 192222.Cj0100 267
192222.Cj0016 192222.Cj0101 734
192222.Cj0016 192222.Cj0109 468
192222.Cj0016 192222.Cj0110 441
192222.Cj0016 192222.Cj0112 472
192222.Cj0016 192222.Cj0113 498
192222.Cj0016 192222.Cj0121 320
192222.Cj0016 192222.Cj0123c 162
192222.Cj0016 192222.Cj0130 205
192222.Cj0016 192222.Cj0134 185
192222.Cj0016 192222.Cj0156c 153
192222.Cj0016 192222.Cj0159c 608
192222.Cj0016 192222.Cj0160c 899
192222.Cj0016 192222.Cj0180 424
192222.Cj0016 192222.Cj0186c 206
192222.Cj0016 192222.Cj0194 559
192222.Cj0016 192222.Cj0196c 301
192222.Cj0016 192222.Cj0226 158
192222.Cj0016 192222.Cj0227 194
192222.Cj0016 192222.Cj0252 193
192222.Cj0016 192222.Cj0269c 217
192222.Cj0016 192222.Cj0271 220
192222.Cj0016 192222.Cj0275 150
192222.Cj0016 192222.Cj0293 315
192222.Cj0016 192222.Cj0296c 318
192222.Cj0016 192222.Cj0298c 301
192222.Cj0016 192222.Cj0327 179
192222.Cj0016 192222.Cj0340 152
192222.Cj0016 192222.Cj0345 231
192222.Cj0016 192222.Cj0349 393
192222.Cj0016 192222.Cj0355c 164
192222.Cj0016 192222.Cj0357c 301
192222.Cj0016 192222.Cj0360 250
192222.Cj0016 192222.Cj0392c 240
192222.Cj0016 192222.Cj0420 192
192222.Cj0016 192222.Cj0432c 391
192222.Cj0016 192222.Cj0435 218
192222.Cj0016 192222.Cj0441 268
192222.Cj0016 192222.Cj0447 232
192222.Cj0016 192222.Cj0491 221
192222.Cj0016 192222.Cj0492 220
192222.Cj0016 192222.Cj0493 191
192222.Cj0016 192222.Cj0496 156
192222.Cj0016 192222.Cj0516 167
192222.Cj0016 192222.Cj0543 193
192222.Cj0016 192222.Cj0547 236
192222.Cj0016 192222.Cj0554 154
192222.Cj0016 192222.Cj0558c 328
192222.Cj0016 192222.Cj0573 152
192222.Cj0016 192222.Cj0577c 363
192222.Cj0016 192222.Cj0581 232
192222.Cj0016 192222.Cj0585 359
192222.Cj0016 192222.Cj0586 584
192222.Cj0016 192222.Cj0595c 352
192222.Cj0016 192222.Cj0599 159
192222.Cj0016 192222.Cj0640c 343
192222.Cj0016 192222.Cj0647 192
192222.Cj0016 192222.Cj0686 156
192222.Cj0016 192222.Cj0699c 220
192222.Cj0016 192222.Cj0710 206
192222.Cj0016 192222.Cj0712 156
192222.Cj0016 192222.Cj0737 265
192222.Cj0016 192222.Cj0799c 434
192222.Cj0016 192222.Cj0803 156
192222.Cj0016 192222.Cj0804 253
192222.Cj0016 192222.Cj0821 277
192222.Cj0016 192222.Cj0824 223
192222.Cj0016 192222.Cj0843c 237
192222.Cj0016 192222.Cj0845c 240
192222.Cj0016 192222.Cj0857c 168
192222.Cj0016 192222.Cj0862c 385
192222.Cj0016 192222.Cj0927 291
192222.Cj0016 192222.Cj0930 274
192222.Cj0016 192222.Cj0938c 167
192222.Cj0016 192222.Cj0943 655
192222.Cj0016 192222.Cj0949c 222
192222.Cj0016 192222.Cj0956c 307
192222.Cj0016 192222.Cj0963 154
192222.Cj0016 192222.Cj0965c 444
192222.Cj0016 192222.Cj0994c 191
192222.Cj0016 192222.Cj1001 316
192222.Cj0016 192222.Cj1010 437
192222.Cj0016 192222.Cj1030c 191
192222.Cj0016 192222.Cj1035c 220
192222.Cj0016 192222.Cj1039 222
192222.Cj0016 192222.Cj1067 301
192222.Cj0016 192222.Cj1068 307
192222.Cj0016 192222.Cj1092c 274
192222.Cj0016 192222.Cj1093c 251
192222.Cj0016 192222.Cj1094c 251
192222.Cj0016 192222.Cj1109 220
192222.Cj0016 192222.Cj1172c 274
192222.Cj0016 192222.Cj1175c 267
192222.Cj0016 192222.Cj1212c 151
192222.Cj0016 192222.Cj1220 275
192222.Cj0016 192222.Cj1221 316
192222.Cj0016 192222.Cj1288c 152
192222.Cj0016 192222.Cj1313 197
192222.Cj0016 192222.Cj1346c 301
192222.Cj0016 192222.Cj1347c 274
192222.Cj0016 192222.Cj1362 440
192222.Cj0016 192222.Cj1365c 155
192222.Cj0016 192222.Cj1370 156
192222.Cj0016 192222.Cj1385 212
192222.Cj0016 192222.Cj1388 274
192222.Cj0016 192222.Cj1407c 483
192222.Cj0016 192222.Cj1418c 155
192222.Cj0016 192222.Cj1453c 318
192222.Cj0016 192222.Cj1455 320
192222.Cj0016 192222.Cj1457c 324
192222.Cj0016 192222.Cj1465 190
192222.Cj0016 192222.Cj1466 190
192222.Cj0016 192222.Cj1467 190
192222.Cj0016 192222.Cj1478c 159
192222.Cj0016 192222.Cj1494c 164
192222.Cj0016 192222.Cj1500 217
192222.Cj0016 192222.Cj1515c 222
192222.Cj0016 192222.Cj1519 168
192222.Cj0016 192222.Cj1610 193
192222.Cj0016 192222.Cj1638 244
192222.Cj0016 192222.Cj1685c 331
192222.Cj0016 192222.Cj1686c 344
192222.Cj0016 192222.Cj1709c 318
192222.Cj0016 192222.Cj1713 307
192222.Cj0016 192222.Cj1724c 665
192222.Cj0016 192222.Cj1731c 357
192222.Cj0017c 192222.Cj0008 191
192222.Cj0017c 192222.Cj0011c 550
192222.Cj0017c 192222.Cj0018c 954
192222.Cj0017c 192222.Cj0019c 550
192222.Cj0017c 192222.Cj0020c 550
192222.Cj0017c 192222.Cj0021c 429
192222.Cj0017c 192222.Cj0022c 376
192222.Cj0017c 192222.Cj0023 259
192222.Cj0017c 192222.Cj0024 249
192222.Cj0017c 192222.Cj0044c 208
192222.Cj0017c 192222.Cj0081 309
192222.Cj0017c 192222.Cj0092 682
192222.Cj0017c 192222.Cj0093 580
192222.Cj0017c 192222.Cj0096 186
192222.Cj0017c 192222.Cj0114 212
192222.Cj0017c 192222.Cj0130 328
192222.Cj0017c 192222.Cj0132 247
192222.Cj0017c 192222.Cj0143c 352
192222.Cj0017c 192222.Cj0147c 309
192222.Cj0017c 192222.Cj0199c 150
192222.Cj0017c 192222.Cj0239c 193
192222.Cj0017c 192222.Cj0262c 215
192222.Cj0017c 192222.Cj0277 554
192222.Cj0017c 192222.Cj0300c 190
192222.Cj0017c 192222.Cj0316 328
192222.Cj0017c 192222.Cj0328c 217
192222.Cj0017c 192222.Cj0329c 356
192222.Cj0017c 192222.Cj0331c 263
192222.Cj0017c 192222.Cj0341c 279
192222.Cj0017c 192222.Cj0371 372
192222.Cj0017c 192222.Cj0386 168
192222.Cj0017c 192222.Cj0472 520
192222.Cj0017c 192222.Cj0473 160
192222.Cj0017c 192222.Cj0494 191
192222.Cj0017c 192222.Cj0509c 201
192222.Cj0017c 192222.Cj0511 277
192222.Cj0017c 192222.Cj0515 208
192222.Cj0017c 192222.Cj0528c 174
192222.Cj0017c 192222.Cj0532 240
192222.Cj0017c 192222.Cj0545 191
192222.Cj0017c 192222.Cj0583 179
192222.Cj0017c 192222.Cj0587 353
192222.Cj0017c 192222.Cj0599 212
192222.Cj0017c 192222.Cj0603c 694
192222.Cj0017c 192222.Cj0607 158
192222.Cj0017c 192222.Cj0608 358
192222.Cj0017c 192222.Cj0697 226
192222.Cj0017c 192222.Cj0716 167
192222.Cj0017c 192222.Cj0721c 260
192222.Cj0017c 192222.Cj0722c 163
192222.Cj0017c 192222.Cj0734c 212
192222.Cj0017c 192222.Cj0757 212
192222.Cj0017c 192222.Cj0758 212
192222.Cj0017c 192222.Cj0769c 156
192222.Cj0017c 192222.Cj0800c 153
192222.Cj0017c 192222.Cj0837c 205
192222.Cj0017c 192222.Cj0849c 176
192222.Cj0017c 192222.Cj0864 702
192222.Cj0017c 192222.Cj0865 732
192222.Cj0017c 192222.Cj0872 754
192222.Cj0017c 192222.Cj0887c 152
192222.Cj0017c 192222.Cj0892c 208
192222.Cj0017c 192222.Cj0912c 170
192222.Cj0017c 192222.Cj0926 280
192222.Cj0017c 192222.Cj0957c 187
192222.Cj0017c 192222.Cj0958c 443
192222.Cj0017c 192222.Cj0982c 389
192222.Cj0017c 192222.Cj0986c 208
192222.Cj0017c 192222.Cj0998c 178
192222.Cj0017c 192222.Cj1007c 254
192222.Cj0017c 192222.Cj1013c 212
192222.Cj0017c 192222.Cj1100 286
192222.Cj0017c 192222.Cj1106 264
192222.Cj0017c 192222.Cj1125c 213
192222.Cj0017c 192222.Cj1135 184
192222.Cj0017c 192222.Cj1154c 173
192222.Cj0017c 192222.Cj1166c 185
192222.Cj0017c 192222.Cj1178c 197
192222.Cj0017c 192222.Cj1190c 286
192222.Cj0017c 192222.Cj1195c 164
192222.Cj0017c 192222.Cj1207c 179
192222.Cj0017c 192222.Cj1214c 224
192222.Cj0017c 192222.Cj1230 212
192222.Cj0017c 192222.Cj1277c 297
192222.Cj0017c 192222.Cj1355 152
192222.Cj0017c 192222.Cj1380 402
192222.Cj0017c 192222.Cj1385 212
192222.Cj0017c 192222.Cj1387c 168
192222.Cj0017c 192222.Cj1436c 157
192222.Cj0017c 192222.Cj1460 176
192222.Cj0017c 192222.Cj1462 215
192222.Cj0017c 192222.Cj1465 204
192222.Cj0017c 192222.Cj1482c 198
192222.Cj0017c 192222.Cj1496c 212
192222.Cj0017c 192222.Cj1565c 212
192222.Cj0017c 192222.Cj1614 217
192222.Cj0017c 192222.Cj1640 171
192222.Cj0017c 192222.Cj1643 327
192222.Cj0017c 192222.Cj1661 199
192222.Cj0017c 192222.Cj1664 179
192222.Cj0017c 192222.Cj1665 179
192222.Cj0018c 192222.Cj0017c 954
192222.Cj0018c 192222.Cj0019c 576
192222.Cj0018c 192222.Cj0020c 576
192222.Cj0018c 192222.Cj0021c 447
192222.Cj0018c 192222.Cj0022c 320
192222.Cj0018c 192222.Cj0023 267
192222.Cj0018c 192222.Cj0024 256
192222.Cj0018c 192222.Cj0147c 213
192222.Cj0018c 192222.Cj0591c 152
192222.Cj0018c 192222.Cj0603c 655
192222.Cj0018c 192222.Cj0755 156
192222.Cj0018c 192222.Cj0865 732
192222.Cj0018c 192222.Cj0872 388
192222.Cj0018c 192222.Cj1027c 212
192222.Cj0018c 192222.Cj1432c 158
192222.Cj0018c 192222.Cj1664 152
192222.Cj0019c 192222.Cj0017c 550
192222.Cj0019c 192222.Cj0018c 576
192222.Cj0019c 192222.Cj0020c 865
192222.Cj0019c 192222.Cj0021c 651
192222.Cj0019c 192222.Cj0022c 440
192222.Cj0019c 192222.Cj0023 351
192222.Cj0019c 192222.Cj0024 333
192222.Cj0019c 192222.Cj0041 373
192222.Cj0019c 192222.Cj0068 153
192222.Cj0019c 192222.Cj0115 161
192222.Cj0019c 192222.Cj0138 150
192222.Cj0019c 192222.Cj0144 551
192222.Cj0019c 192222.Cj0145 552
192222.Cj0019c 192222.Cj0193c 214
192222.Cj0019c 192222.Cj0208 205
192222.Cj0019c 192222.Cj0246c 246
192222.Cj0019c 192222.Cj0260c 216
192222.Cj0019c 192222.Cj0261c 212
192222.Cj0019c 192222.Cj0262c 546
192222.Cj0019c 192222.Cj0266c 190
192222.Cj0019c 192222.Cj0283c 827
192222.Cj0019c 192222.Cj0284c 914
192222.Cj0019c 192222.Cj0285c 836
192222.Cj0019c 192222.Cj0313 324
192222.Cj0019c 192222.Cj0322 213
192222.Cj0019c 192222.Cj0328c 218
192222.Cj0019c 192222.Cj0334 212
192222.Cj0019c 192222.Cj0335 174
192222.Cj0019c 192222.Cj0340 212
192222.Cj0019c 192222.Cj0414 218
192222.Cj0019c 192222.Cj0415 216
192222.Cj0019c 192222.Cj0442 385
192222.Cj0019c 192222.Cj0448c 333
192222.Cj0019c 192222.Cj0454c 388
192222.Cj0019c 192222.Cj0465c 358
192222.Cj0019c 192222.Cj0479 152
192222.Cj0019c 192222.Cj0487 262
192222.Cj0019c 192222.Cj0509c 212
192222.Cj0019c 192222.Cj0529c 190
192222.Cj0019c 192222.Cj0559 238
192222.Cj0019c 192222.Cj0593c 190
192222.Cj0019c 192222.Cj0598 216
192222.Cj0019c 192222.Cj0599 150
192222.Cj0019c 192222.Cj0604 383
192222.Cj0019c 192222.Cj0616 383
192222.Cj0019c 192222.Cj0643 164
192222.Cj0019c 192222.Cj0660c 190
192222.Cj0019c 192222.Cj0701 190
192222.Cj0019c 192222.Cj0706 160
192222.Cj0019c 192222.Cj0727 389
192222.Cj0019c 192222.Cj0733 512
192222.Cj0019c 192222.Cj0838c 184
192222.Cj0019c 192222.Cj0849c 173
192222.Cj0019c 192222.Cj0919c 190
192222.Cj0019c 192222.Cj0923c 873
192222.Cj0019c 192222.Cj0924c 843
192222.Cj0019c 192222.Cj0934c 190
192222.Cj0019c 192222.Cj0951c 205
192222.Cj0019c 192222.Cj0967 175
192222.Cj0019c 192222.Cj0979c 212
192222.Cj0019c 192222.Cj0990c 190
192222.Cj0019c 192222.Cj1034c 172
192222.Cj0019c 192222.Cj1056c 285
192222.Cj0019c 192222.Cj1088c 170
192222.Cj0019c 192222.Cj1089c 190
192222.Cj0019c 192222.Cj1118c 808
192222.Cj0019c 192222.Cj1135 382
192222.Cj0019c 192222.Cj1150c 521
192222.Cj0019c 192222.Cj1190c 358
192222.Cj0019c 192222.Cj1265c 191
192222.Cj0019c 192222.Cj1303 526
192222.Cj0019c 192222.Cj1324 362
192222.Cj0019c 192222.Cj1350 298
192222.Cj0019c 192222.Cj1351 213
192222.Cj0019c 192222.Cj1359 215
192222.Cj0019c 192222.Cj1361c 800
192222.Cj0019c 192222.Cj1388 212
192222.Cj0019c 192222.Cj1393 204
192222.Cj0019c 192222.Cj1431c 191
192222.Cj0019c 192222.Cj1437c 201
192222.Cj0019c 192222.Cj1465 171
192222.Cj0019c 192222.Cj1506c 555
192222.Cj0019c 192222.Cj1509c 200
192222.Cj0019c 192222.Cj1564 534
192222.Cj0019c 192222.Cj1586 252
192222.Cj0019c 192222.Cj1624c 212
192222.Cj0019c 192222.Cj1640 216
192222.Cj0019c 192222.Cj1677 195
192222.Cj0019c 192222.Cj1726c 177
192222.Cj0020c 192222.Cj0013 229
192222.Cj0020c 192222.Cj0017c 550
192222.Cj0020c 192222.Cj0018c 576
192222.Cj0020c 192222.Cj0019c 865
192222.Cj0020c 192222.Cj0021c 651
192222.Cj0020c 192222.Cj0022c 440
192222.Cj0020c 192222.Cj0023 351
192222.Cj0020c 192222.Cj0024 333
192222.Cj0020c 192222.Cj0025c 218
192222.Cj0020c 192222.Cj0037c 440
192222.Cj0020c 192222.Cj0041 212
192222.Cj0020c 192222.Cj0075c 218
192222.Cj0020c 192222.Cj0081 427
192222.Cj0020c 192222.Cj0082 262
192222.Cj0020c 192222.Cj0085c 172
192222.Cj0020c 192222.Cj0088 383
192222.Cj0020c 192222.Cj0144 217
192222.Cj0020c 192222.Cj0155c 212
192222.Cj0020c 192222.Cj0178 212
192222.Cj0020c 192222.Cj0188c 195
192222.Cj0020c 192222.Cj0198c 213
192222.Cj0020c 192222.Cj0203 218
192222.Cj0020c 192222.Cj0237 173
192222.Cj0020c 192222.Cj0262c 213
192222.Cj0020c 192222.Cj0264c 380
192222.Cj0020c 192222.Cj0265c 418
192222.Cj0020c 192222.Cj0288c 212
192222.Cj0020c 192222.Cj0322 565
192222.Cj0020c 192222.Cj0328c 212
192222.Cj0020c 192222.Cj0334 218
192222.Cj0020c 192222.Cj0354c 330
192222.Cj0020c 192222.Cj0358 222
192222.Cj0020c 192222.Cj0370 238
192222.Cj0020c 192222.Cj0393c 216
192222.Cj0020c 192222.Cj0414 384
192222.Cj0020c 192222.Cj0415 380
192222.Cj0020c 192222.Cj0437 216
192222.Cj0020c 192222.Cj0448c 450
192222.Cj0020c 192222.Cj0449c 215
192222.Cj0020c 192222.Cj0453 350
192222.Cj0020c 192222.Cj0465c 218
192222.Cj0020c 192222.Cj0491 220
192222.Cj0020c 192222.Cj0509c 182
192222.Cj0020c 192222.Cj0581 195
192222.Cj0020c 192222.Cj0612c 212
192222.Cj0020c 192222.Cj0624 192
192222.Cj0020c 192222.Cj0637c 310
192222.Cj0020c 192222.Cj0671 386
192222.Cj0020c 192222.Cj0707 270
192222.Cj0020c 192222.Cj0718 191
192222.Cj0020c 192222.Cj0720c 152
192222.Cj0020c 192222.Cj0757 212
192222.Cj0020c 192222.Cj0781 386
192222.Cj0020c 192222.Cj0811 170
192222.Cj0020c 192222.Cj0832c 219
192222.Cj0020c 192222.Cj0833c 212
192222.Cj0020c 192222.Cj0853c 239
192222.Cj0020c 192222.Cj0854c 215
192222.Cj0020c 192222.Cj0874c 551
192222.Cj0020c 192222.Cj1013c 275
192222.Cj0020c 192222.Cj1016c 279
192222.Cj0020c 192222.Cj1020c 651
192222.Cj0020c 192222.Cj1040c 218
192222.Cj0020c 192222.Cj1116c 208
192222.Cj0020c 192222.Cj1128c 191
192222.Cj0020c 192222.Cj1135 212
192222.Cj0020c 192222.Cj1141 208
192222.Cj0020c 192222.Cj1145c 216
192222.Cj0020c 192222.Cj1146c 212
192222.Cj0020c 192222.Cj1150c 218
192222.Cj0020c 192222.Cj1151c 219
192222.Cj0020c 192222.Cj1153 380
192222.Cj0020c 192222.Cj1170c 358
192222.Cj0020c 192222.Cj1189c 213
192222.Cj0020c 192222.Cj1190c 212
192222.Cj0020c 192222.Cj1196c 322
192222.Cj0020c 192222.Cj1201 212
192222.Cj0020c 192222.Cj1243 217
192222.Cj0020c 192222.Cj1259 212
192222.Cj0020c 192222.Cj1316c 212
192222.Cj0020c 192222.Cj1321 212
192222.Cj0020c 192222.Cj1325 212
192222.Cj0020c 192222.Cj1334 213
192222.Cj0020c 192222.Cj1357c 651
192222.Cj0020c 192222.Cj1358c 559
192222.Cj0020c 192222.Cj1359 212
192222.Cj0020c 192222.Cj1385 386
192222.Cj0020c 192222.Cj1393 369
192222.Cj0020c 192222.Cj1399c 219
192222.Cj0020c 192222.Cj1401c 166
192222.Cj0020c 192222.Cj1413c 386
192222.Cj0020c 192222.Cj1423c 246
192222.Cj0020c 192222.Cj1425c 217
192222.Cj0020c 192222.Cj1429c 215
192222.Cj0020c 192222.Cj1431c 355
192222.Cj0020c 192222.Cj1432c 218
192222.Cj0020c 192222.Cj1436c 246
192222.Cj0020c 192222.Cj1437c 372
192222.Cj0020c 192222.Cj1440c 218
192222.Cj0020c 192222.Cj1442c 524
192222.Cj0020c 192222.Cj1443c 208
192222.Cj0020c 192222.Cj1448c 290
192222.Cj0020c 192222.Cj1463 212
192222.Cj0020c 192222.Cj1487c 385
192222.Cj0020c 192222.Cj1488c 411
192222.Cj0020c 192222.Cj1489c 380
192222.Cj0020c 192222.Cj1490c 212
192222.Cj0020c 192222.Cj1509c 383
192222.Cj0020c 192222.Cj1566c 192
192222.Cj0020c 192222.Cj1575c 192
192222.Cj0020c 192222.Cj1579c 192
192222.Cj0020c 192222.Cj1586 388
192222.Cj0020c 192222.Cj1595 287
192222.Cj0020c 192222.Cj1598 256
192222.Cj0020c 192222.Cj1620c 162
192222.Cj0020c 192222.Cj1624c 218
192222.Cj0020c 192222.Cj1654c 212
192222.Cj0020c 192222.Cj1659 213
192222.Cj0020c 192222.Cj1662 212
192222.Cj0020c 192222.Cj1687 216
192222.Cj0020c 192222.Cj1709c 244
192222.Cj0020c 192222.Cj1727c 217
192222.Cj0021c 192222.Cj0017c 429
192222.Cj0021c 192222.Cj0018c 447
192222.Cj0021c 192222.Cj0019c 651
192222.Cj0021c 192222.Cj0020c 651
192222.Cj0021c 192222.Cj0022c 661
192222.Cj0021c 192222.Cj0023 485
192222.Cj0021c 192222.Cj0024 471
192222.Cj0021c 192222.Cj0031 200
192222.Cj0021c 192222.Cj0037c 212
192222.Cj0021c 192222.Cj0056c 388
192222.Cj0021c 192222.Cj0062c 213
192222.Cj0021c 192222.Cj0069 722
192222.Cj0021c 192222.Cj0094 158
192222.Cj0021c 192222.Cj0160c 249
192222.Cj0021c 192222.Cj0197c 441
192222.Cj0021c 192222.Cj0198c 192
192222.Cj0021c 192222.Cj0227 356
192222.Cj0021c 192222.Cj0234c 168
192222.Cj0021c 192222.Cj0314 356
192222.Cj0021c 192222.Cj0323 157
192222.Cj0021c 192222.Cj0388 264
192222.Cj0021c 192222.Cj0402 252
192222.Cj0021c 192222.Cj0407 339
192222.Cj0021c 192222.Cj0408 177
192222.Cj0021c 192222.Cj0409 172
192222.Cj0021c 192222.Cj0410 160
192222.Cj0021c 192222.Cj0415 194
192222.Cj0021c 192222.Cj0437 172
192222.Cj0021c 192222.Cj0438 160
192222.Cj0021c 192222.Cj0466 212
192222.Cj0021c 192222.Cj0485 442
192222.Cj0021c 192222.Cj0486 270
192222.Cj0021c 192222.Cj0487 192
192222.Cj0021c 192222.Cj0488 437
192222.Cj0021c 192222.Cj0489 341
192222.Cj0021c 192222.Cj0490 341
192222.Cj0021c 192222.Cj0516 320
192222.Cj0021c 192222.Cj0529c 165
192222.Cj0021c 192222.Cj0531 720
192222.Cj0021c 192222.Cj0532 553
192222.Cj0021c 192222.Cj0535 163
192222.Cj0021c 192222.Cj0536 212
192222.Cj0021c 192222.Cj0538 551
192222.Cj0021c 192222.Cj0543 192
192222.Cj0021c 192222.Cj0545 197
192222.Cj0021c 192222.Cj0556 192
192222.Cj0021c 192222.Cj0593c 268
192222.Cj0021c 192222.Cj0597 180
192222.Cj0021c 192222.Cj0604 212
192222.Cj0021c 192222.Cj0622 223
192222.Cj0021c 192222.Cj0637c 156
192222.Cj0021c 192222.Cj0665c 156
192222.Cj0021c 192222.Cj0667 196
192222.Cj0021c 192222.Cj0690c 200
192222.Cj0021c 192222.Cj0702 653
192222.Cj0021c 192222.Cj0716 356
192222.Cj0021c 192222.Cj0804 334
192222.Cj0021c 192222.Cj0806 380
192222.Cj0021c 192222.Cj0824 153
192222.Cj0021c 192222.Cj0827 158
192222.Cj0021c 192222.Cj0845c 278
192222.Cj0021c 192222.Cj0853c 152
192222.Cj0021c 192222.Cj0922c 212
192222.Cj0021c 192222.Cj0925 156
192222.Cj0021c 192222.Cj0927 298
192222.Cj0021c 192222.Cj0931c 363
192222.Cj0021c 192222.Cj0945c 192
192222.Cj0021c 192222.Cj0947c 233
192222.Cj0021c 192222.Cj1045c 707
192222.Cj0021c 192222.Cj1046c 657
192222.Cj0021c 192222.Cj1047c 155
192222.Cj0021c 192222.Cj1056c 233
192222.Cj0021c 192222.Cj1061c 191
192222.Cj0021c 192222.Cj1070 253
192222.Cj0021c 192222.Cj1083c 253
192222.Cj0021c 192222.Cj1099 164
192222.Cj0021c 192222.Cj1108 158
192222.Cj0021c 192222.Cj1112c 275
192222.Cj0021c 192222.Cj1131c 201
192222.Cj0021c 192222.Cj1181c 358
192222.Cj0021c 192222.Cj1182c 358
192222.Cj0021c 192222.Cj1183c 152
192222.Cj0021c 192222.Cj1192 213
192222.Cj0021c 192222.Cj1195c 267
192222.Cj0021c 192222.Cj1208 192
192222.Cj0021c 192222.Cj1228c 177
192222.Cj0021c 192222.Cj1268c 261
192222.Cj0021c 192222.Cj1274c 169
192222.Cj0021c 192222.Cj1285c 227
192222.Cj0021c 192222.Cj1288c 278
192222.Cj0021c 192222.Cj1359 184
192222.Cj0021c 192222.Cj1400c 655
192222.Cj0021c 192222.Cj1401c 657
192222.Cj0021c 192222.Cj1403c 457
192222.Cj0021c 192222.Cj1408 189
192222.Cj0021c 192222.Cj1409 153
192222.Cj0021c 192222.Cj1412c 185
192222.Cj0021c 192222.Cj1463 212
192222.Cj0021c 192222.Cj1464 212
192222.Cj0021c 192222.Cj1465 215
192222.Cj0021c 192222.Cj1481c 267
192222.Cj0021c 192222.Cj1503c 346
192222.Cj0021c 192222.Cj1563c 151
192222.Cj0021c 192222.Cj1582c 192
192222.Cj0021c 192222.Cj1597 216
192222.Cj0021c 192222.Cj1607 268
192222.Cj0021c 192222.Cj1631c 218
192222.Cj0021c 192222.Cj1651c 154
192222.Cj0021c 192222.Cj1672c 151
192222.Cj0021c 192222.Cj1685c 152
192222.Cj0021c 192222.Cj1686c 239
192222.Cj0021c 192222.Cj1710c 444
192222.Cj0021c 192222.Cj1718c 157
192222.Cj0021c 192222.Cj1719c 264
192222.Cj0022c 192222.Cj0011c 155
192222.Cj0022c 192222.Cj0017c 376
192222.Cj0022c 192222.Cj0018c 320
192222.Cj0022c 192222.Cj0019c 440
192222.Cj0022c 192222.Cj0020c 440
192222.Cj0022c 192222.Cj0021c 661
192222.Cj0022c 192222.Cj0023 766
192222.Cj0022c 192222.Cj0024 700
192222.Cj0022c 192222.Cj0027 320
192222.Cj0022c 192222.Cj0028 254
192222.Cj0022c 192222.Cj0039c 178
192222.Cj0022c 192222.Cj0053c 312
192222.Cj0022c 192222.Cj0068 178
192222.Cj0022c 192222.Cj0096 248
192222.Cj0022c 192222.Cj0125c 268
192222.Cj0022c 192222.Cj0128c 175
192222.Cj0022c 192222.Cj0133 158
192222.Cj0022c 192222.Cj0195 193
192222.Cj0022c 192222.Cj0197c 251
192222.Cj0022c 192222.Cj0198c 212
192222.Cj0022c 192222.Cj0204 163
192222.Cj0022c 192222.Cj0205 266
192222.Cj0022c 192222.Cj0228c 170
192222.Cj0022c 192222.Cj0231c 150
192222.Cj0022c 192222.Cj0255c 177
192222.Cj0022c 192222.Cj0279 179
192222.Cj0022c 192222.Cj0298c 176
192222.Cj0022c 192222.Cj0346 179
192222.Cj0022c 192222.Cj0361 402
192222.Cj0022c 192222.Cj0373 244
192222.Cj0022c 192222.Cj0383c 161
192222.Cj0022c 192222.Cj0389 157
192222.Cj0022c 192222.Cj0407 216
192222.Cj0022c 192222.Cj0429c 360
192222.Cj0022c 192222.Cj0432c 157
192222.Cj0022c 192222.Cj0435 156
192222.Cj0022c 192222.Cj0506 151
192222.Cj0022c 192222.Cj0516 188
192222.Cj0022c 192222.Cj0517 216
192222.Cj0022c 192222.Cj0532 392
192222.Cj0022c 192222.Cj0574 318
192222.Cj0022c 192222.Cj0579c 253
192222.Cj0022c 192222.Cj0584 176
192222.Cj0022c 192222.Cj0586 156
192222.Cj0022c 192222.Cj0632 249
192222.Cj0022c 192222.Cj0638c 155
192222.Cj0022c 192222.Cj0641 217
192222.Cj0022c 192222.Cj0684 156
192222.Cj0022c 192222.Cj0693c 155
192222.Cj0022c 192222.Cj0696 216
192222.Cj0022c 192222.Cj0705 176
192222.Cj0022c 192222.Cj0707 165
192222.Cj0022c 192222.Cj0708 335
192222.Cj0022c 192222.Cj0718 240
192222.Cj0022c 192222.Cj0719c 214
192222.Cj0022c 192222.Cj0762c 318
192222.Cj0022c 192222.Cj0765c 175
192222.Cj0022c 192222.Cj0767c 207
192222.Cj0022c 192222.Cj0775c 159
192222.Cj0022c 192222.Cj0795c 157
192222.Cj0022c 192222.Cj0798c 219
192222.Cj0022c 192222.Cj0804 157
192222.Cj0022c 192222.Cj0822 177
192222.Cj0022c 192222.Cj0827 830
192222.Cj0022c 192222.Cj0843c 150
192222.Cj0022c 192222.Cj0844c 193
192222.Cj0022c 192222.Cj0845c 207
192222.Cj0022c 192222.Cj0886c 330
192222.Cj0022c 192222.Cj0937 157
192222.Cj0022c 192222.Cj0938c 188
192222.Cj0022c 192222.Cj0949c 151
192222.Cj0022c 192222.Cj0976 318
192222.Cj0022c 192222.Cj0992c 151
192222.Cj0022c 192222.Cj1028c 207
192222.Cj0022c 192222.Cj1039 203
192222.Cj0022c 192222.Cj1054c 174
192222.Cj0022c 192222.Cj1059c 185
192222.Cj0022c 192222.Cj1061c 318
192222.Cj0022c 192222.Cj1074c 256
192222.Cj0022c 192222.Cj1102 824
192222.Cj0022c 192222.Cj1172c 155
192222.Cj0022c 192222.Cj1195c 243
192222.Cj0022c 192222.Cj1196c 266
192222.Cj0022c 192222.Cj1197c 203
192222.Cj0022c 192222.Cj1198 393
192222.Cj0022c 192222.Cj1217c 297
192222.Cj0022c 192222.Cj1233 183
192222.Cj0022c 192222.Cj1252 261
192222.Cj0022c 192222.Cj1276c 171
192222.Cj0022c 192222.Cj1278c 208
192222.Cj0022c 192222.Cj1279c 175
192222.Cj0022c 192222.Cj1280c 590
192222.Cj0022c 192222.Cj1288c 207
192222.Cj0022c 192222.Cj1292 253
192222.Cj0022c 192222.Cj1367c 318
192222.Cj0022c 192222.Cj1394 372
192222.Cj0022c 192222.Cj1409 212
192222.Cj0022c 192222.Cj1411c 510
192222.Cj0022c 192222.Cj1432c 200
192222.Cj0022c 192222.Cj1457c 395
192222.Cj0022c 192222.Cj1477c 183
192222.Cj0022c 192222.Cj1495c 181
192222.Cj0022c 192222.Cj1530 178
192222.Cj0022c 192222.Cj1589 151
192222.Cj0022c 192222.Cj1622 248
192222.Cj0022c 192222.Cj1651c 297
192222.Cj0022c 192222.Cj1673c 162
192222.Cj0022c 192222.Cj1709c 880
192222.Cj0022c 192222.Cj1711c 176
192222.Cj0023 192222.Cj0017c 259
192222.Cj0023 192222.Cj0018c 267
192222.Cj0023 192222.Cj0019c 351
192222.Cj0023 192222.Cj0020c 351
192222.Cj0023 192222.Cj0021c 485
192222.Cj0023 192222.Cj0022c 766
192222.Cj0023 192222.Cj0024 902
192222.Cj0023 192222.Cj0027 217
192222.Cj0023 192222.Cj0028 259
192222.Cj0023 192222.Cj0029 156
192222.Cj0023 192222.Cj0037c 212
192222.Cj0023 192222.Cj0043 213
192222.Cj0023 192222.Cj0053c 664
192222.Cj0023 192222.Cj0054c 217
192222.Cj0023 192222.Cj0085c 196
192222.Cj0023 192222.Cj0087 931
192222.Cj0023 192222.Cj0105 172
192222.Cj0023 192222.Cj0108 160
192222.Cj0023 192222.Cj0125c 213
192222.Cj0023 192222.Cj0127c 233
192222.Cj0023 192222.Cj0129c 190
192222.Cj0023 192222.Cj0134 326
192222.Cj0023 192222.Cj0146c 250
192222.Cj0023 192222.Cj0163c 212
192222.Cj0023 192222.Cj0164c 152
192222.Cj0023 192222.Cj0166 158
192222.Cj0023 192222.Cj0175c 212
192222.Cj0023 192222.Cj0187c 866
192222.Cj0023 192222.Cj0189c 316
192222.Cj0023 192222.Cj0193c 175
192222.Cj0023 192222.Cj0194 160
192222.Cj0023 192222.Cj0196c 899
192222.Cj0023 192222.Cj0198c 315
192222.Cj0023 192222.Cj0204 240
192222.Cj0023 192222.Cj0205 240
192222.Cj0023 192222.Cj0206 168
192222.Cj0023 192222.Cj0207 157
192222.Cj0023 192222.Cj0225 168
192222.Cj0023 192222.Cj0228c 380
192222.Cj0023 192222.Cj0231c 164
192222.Cj0023 192222.Cj0233c 734
192222.Cj0023 192222.Cj0238 176
192222.Cj0023 192222.Cj0259 602
192222.Cj0023 192222.Cj0284c 207
192222.Cj0023 192222.Cj0286c 167
192222.Cj0023 192222.Cj0289c 212
192222.Cj0023 192222.Cj0293 915
192222.Cj0023 192222.Cj0298c 215
192222.Cj0023 192222.Cj0312 176
192222.Cj0023 192222.Cj0319 250
192222.Cj0023 192222.Cj0326 364
192222.Cj0023 192222.Cj0332c 217
192222.Cj0023 192222.Cj0347 245
192222.Cj0023 192222.Cj0348 299
192222.Cj0023 192222.Cj0349 275
192222.Cj0023 192222.Cj0381c 491
192222.Cj0023 192222.Cj0388 282
192222.Cj0023 192222.Cj0401 177
192222.Cj0023 192222.Cj0402 451
192222.Cj0023 192222.Cj0407 205
192222.Cj0023 192222.Cj0409 363
192222.Cj0023 192222.Cj0420 299
192222.Cj0023 192222.Cj0437 363
192222.Cj0023 192222.Cj0441 518
192222.Cj0023 192222.Cj0451 446
192222.Cj0023 192222.Cj0458c 273
192222.Cj0023 192222.Cj0493 228
192222.Cj0023 192222.Cj0503c 154
192222.Cj0023 192222.Cj0504c 239
192222.Cj0023 192222.Cj0512 989
192222.Cj0023 192222.Cj0513 608
192222.Cj0023 192222.Cj0514 706
192222.Cj0023 192222.Cj0531 842
192222.Cj0023 192222.Cj0532 857
192222.Cj0023 192222.Cj0535 800
192222.Cj0023 192222.Cj0536 905
192222.Cj0023 192222.Cj0537 846
192222.Cj0023 192222.Cj0538 832
192222.Cj0023 192222.Cj0547 239
192222.Cj0023 192222.Cj0558c 262
192222.Cj0023 192222.Cj0582 471
192222.Cj0023 192222.Cj0586 167
192222.Cj0023 192222.Cj0588 370
192222.Cj0023 192222.Cj0595c 289
192222.Cj0023 192222.Cj0597 180
192222.Cj0023 192222.Cj0612c 212
192222.Cj0023 192222.Cj0638c 430
192222.Cj0023 192222.Cj0639c 945
192222.Cj0023 192222.Cj0640c 200
192222.Cj0023 192222.Cj0643 191
192222.Cj0023 192222.Cj0644 208
192222.Cj0023 192222.Cj0645 166
192222.Cj0023 192222.Cj0664c 468
192222.Cj0023 192222.Cj0665c 333
192222.Cj0023 192222.Cj0685c 212
192222.Cj0023 192222.Cj0699c 310
192222.Cj0023 192222.Cj0702 950
192222.Cj0023 192222.Cj0707 319
192222.Cj0023 192222.Cj0710 208
192222.Cj0023 192222.Cj0713 159
192222.Cj0023 192222.Cj0718 200
192222.Cj0023 192222.Cj0758 180
192222.Cj0023 192222.Cj0759 239
192222.Cj0023 192222.Cj0762c 370
192222.Cj0023 192222.Cj0765c 170
192222.Cj0023 192222.Cj0766c 440
192222.Cj0023 192222.Cj0768c 262
192222.Cj0023 192222.Cj0775c 212
192222.Cj0023 192222.Cj0780 216
192222.Cj0023 192222.Cj0789 196
192222.Cj0023 192222.Cj0790 252
192222.Cj0023 192222.Cj0804 661
192222.Cj0023 192222.Cj0806 246
192222.Cj0023 192222.Cj0821 239
192222.Cj0023 192222.Cj0827 182
192222.Cj0023 192222.Cj0831c 167
192222.Cj0023 192222.Cj0835c 317
192222.Cj0023 192222.Cj0836 180
192222.Cj0023 192222.Cj0838c 176
192222.Cj0023 192222.Cj0843c 222
192222.Cj0023 192222.Cj0847 198
192222.Cj0023 192222.Cj0852c 194
192222.Cj0023 192222.Cj0855 529
192222.Cj0023 192222.Cj0872 220
192222.Cj0023 192222.Cj0884 207
192222.Cj0023 192222.Cj0897c 164
192222.Cj0023 192222.Cj0898 275
192222.Cj0023 192222.Cj0906c 235
192222.Cj0023 192222.Cj0918c 531
192222.Cj0023 192222.Cj0924c 212
192222.Cj0023 192222.Cj0927 954
192222.Cj0023 192222.Cj0930 200
192222.Cj0023 192222.Cj0931c 899
192222.Cj0023 192222.Cj0932c 800
192222.Cj0023 192222.Cj0933c 800
192222.Cj0023 192222.Cj0943 157
192222.Cj0023 192222.Cj0953c 991
192222.Cj0023 192222.Cj0955c 754
192222.Cj0023 192222.Cj0977 216
192222.Cj0023 192222.Cj0994c 305
192222.Cj0023 192222.Cj1007c 176
192222.Cj0023 192222.Cj1027c 178
192222.Cj0023 192222.Cj1030c 333
192222.Cj0023 192222.Cj1035c 152
192222.Cj0023 192222.Cj1037c 809
192222.Cj0023 192222.Cj1050c 206
192222.Cj0023 192222.Cj1056c 160
192222.Cj0023 192222.Cj1058c 757
192222.Cj0023 192222.Cj1062 218
192222.Cj0023 192222.Cj1070 303
192222.Cj0023 192222.Cj1072 343
192222.Cj0023 192222.Cj1076 262
192222.Cj0023 192222.Cj1088c 275
192222.Cj0023 192222.Cj1094c 188
192222.Cj0023 192222.Cj1095 191
192222.Cj0023 192222.Cj1098 376
192222.Cj0023 192222.Cj1102 195
192222.Cj0023 192222.Cj1107 151
192222.Cj0023 192222.Cj1112c 179
192222.Cj0023 192222.Cj1114c 272
192222.Cj0023 192222.Cj1117c 248
192222.Cj0023 192222.Cj1118c 241
192222.Cj0023 192222.Cj1131c 184
192222.Cj0023 192222.Cj1134 191
192222.Cj0023 192222.Cj1163c 166
192222.Cj0023 192222.Cj1175c 397
192222.Cj0023 192222.Cj1177c 531
192222.Cj0023 192222.Cj1181c 173
192222.Cj0023 192222.Cj1188c 233
192222.Cj0023 192222.Cj1197c 335
192222.Cj0023 192222.Cj1206c 191
192222.Cj0023 192222.Cj1248 880
192222.Cj0023 192222.Cj1250 926
192222.Cj0023 192222.Cj1252 167
192222.Cj0023 192222.Cj1253 361
192222.Cj0023 192222.Cj1254 265
192222.Cj0023 192222.Cj1258 221
192222.Cj0023 192222.Cj1263 157
192222.Cj0023 192222.Cj1274c 688
192222.Cj0023 192222.Cj1283 268
192222.Cj0023 192222.Cj1284 268
192222.Cj0023 192222.Cj1286c 204
192222.Cj0023 192222.Cj1287c 226
192222.Cj0023 192222.Cj1288c 163
192222.Cj0023 192222.Cj1292 218
192222.Cj0023 192222.Cj1314c 808
192222.Cj0023 192222.Cj1315c 834
192222.Cj0023 192222.Cj1338c 336
192222.Cj0023 192222.Cj1339c 336
192222.Cj0023 192222.Cj1362 194
192222.Cj0023 192222.Cj1364c 411
192222.Cj0023 192222.Cj1369 208
192222.Cj0023 192222.Cj1394 213
192222.Cj0023 192222.Cj1398 242
192222.Cj0023 192222.Cj1400c 254
192222.Cj0023 192222.Cj1458c 255
192222.Cj0023 192222.Cj1476c 161
192222.Cj0023 192222.Cj1495c 267
192222.Cj0023 192222.Cj1498c 996
192222.Cj0023 192222.Cj1529c 827
192222.Cj0023 192222.Cj1530 331
192222.Cj0023 192222.Cj1536c 212
192222.Cj0023 192222.Cj1537c 386
192222.Cj0023 192222.Cj1597 191
192222.Cj0023 192222.Cj1598 242
192222.Cj0023 192222.Cj1599 196
192222.Cj0023 192222.Cj1600 834
192222.Cj0023 192222.Cj1601 239
192222.Cj0023 192222.Cj1603 828
192222.Cj0023 192222.Cj1604 218
192222.Cj0023 192222.Cj1610 333
192222.Cj0023 192222.Cj1617 172
192222.Cj0023 192222.Cj1633 296
192222.Cj0023 192222.Cj1635c 268
192222.Cj0023 192222.Cj1644 350
192222.Cj0023 192222.Cj1646 152
192222.Cj0023 192222.Cj1651c 532
192222.Cj0023 192222.Cj1669c 262
192222.Cj0023 192222.Cj1682c 810
192222.Cj0023 192222.Cj1688c 212
192222.Cj0023 192222.Cj1709c 268
192222.Cj0023 192222.Cj1729c 208
192222.Cj0024 192222.Cj0001 171
192222.Cj0024 192222.Cj0002 700
192222.Cj0024 192222.Cj0003 499
192222.Cj0024 192222.Cj0009 160
192222.Cj0024 192222.Cj0010c 230
192222.Cj0024 192222.Cj0012c 212
192222.Cj0024 192222.Cj0013 428
192222.Cj0024 192222.Cj0017c 249
192222.Cj0024 192222.Cj0018c 256
192222.Cj0024 192222.Cj0019c 333
192222.Cj0024 192222.Cj0020c 333
192222.Cj0024 192222.Cj0021c 471
192222.Cj0024 192222.Cj0022c 700
192222.Cj0024 192222.Cj0023 902
192222.Cj0024 192222.Cj0026c 385
192222.Cj0024 192222.Cj0027 282
192222.Cj0024 192222.Cj0036 289
192222.Cj0024 192222.Cj0039c 331
192222.Cj0024 192222.Cj0085c 196
192222.Cj0024 192222.Cj0086c 343
192222.Cj0024 192222.Cj0094 207
192222.Cj0024 192222.Cj0095 207
192222.Cj0024 192222.Cj0109 213
192222.Cj0024 192222.Cj0110 358
192222.Cj0024 192222.Cj0111 385
192222.Cj0024 192222.Cj0146c 220
192222.Cj0024 192222.Cj0147c 311
192222.Cj0024 192222.Cj0160c 185
192222.Cj0024 192222.Cj0169 220
192222.Cj0024 192222.Cj0181 212
192222.Cj0024 192222.Cj0204 307
192222.Cj0024 192222.Cj0205 307
192222.Cj0024 192222.Cj0206 166
192222.Cj0024 192222.Cj0207 170
192222.Cj0024 192222.Cj0208 152
192222.Cj0024 192222.Cj0231c 999
192222.Cj0024 192222.Cj0233c 296
192222.Cj0024 192222.Cj0255c 201
192222.Cj0024 192222.Cj0257 552
192222.Cj0024 192222.Cj0276 179
192222.Cj0024 192222.Cj0283c 212
192222.Cj0024 192222.Cj0315 223
192222.Cj0024 192222.Cj0316 245
192222.Cj0024 192222.Cj0323 163
192222.Cj0024 192222.Cj0332c 979
192222.Cj0024 192222.Cj0333c 213
192222.Cj0024 192222.Cj0338c 729
192222.Cj0024 192222.Cj0353c 616
192222.Cj0024 192222.Cj0358 212
192222.Cj0024 192222.Cj0381c 300
192222.Cj0024 192222.Cj0388 163
192222.Cj0024 192222.Cj0389 227
192222.Cj0024 192222.Cj0390 156
192222.Cj0024 192222.Cj0392c 917
192222.Cj0024 192222.Cj0401 264
192222.Cj0024 192222.Cj0402 358
192222.Cj0024 192222.Cj0408 212
192222.Cj0024 192222.Cj0414 196
192222.Cj0024 192222.Cj0458c 328
192222.Cj0024 192222.Cj0463 187
192222.Cj0024 192222.Cj0470 222
192222.Cj0024 192222.Cj0497 156
192222.Cj0024 192222.Cj0503c 151
192222.Cj0024 192222.Cj0512 161
192222.Cj0024 192222.Cj0528c 246
192222.Cj0024 192222.Cj0532 157
192222.Cj0024 192222.Cj0549 212
192222.Cj0024 192222.Cj0558c 181
192222.Cj0024 192222.Cj0559 218
192222.Cj0024 192222.Cj0573 274
192222.Cj0024 192222.Cj0581 151
192222.Cj0024 192222.Cj0584 308
192222.Cj0024 192222.Cj0635 268
192222.Cj0024 192222.Cj0639c 959
192222.Cj0024 192222.Cj0665c 172
192222.Cj0024 192222.Cj0679 155
192222.Cj0024 192222.Cj0701 232
192222.Cj0024 192222.Cj0702 161
192222.Cj0024 192222.Cj0718 196
192222.Cj0024 192222.Cj0759 186
192222.Cj0024 192222.Cj0766c 927
192222.Cj0024 192222.Cj0767c 240
192222.Cj0024 192222.Cj0773c 155
192222.Cj0024 192222.Cj0781 212
192222.Cj0024 192222.Cj0783 435
192222.Cj0024 192222.Cj0790 216
192222.Cj0024 192222.Cj0801 192
192222.Cj0024 192222.Cj0804 212
192222.Cj0024 192222.Cj0805 176
192222.Cj0024 192222.Cj0821 300
192222.Cj0024 192222.Cj0836 321
192222.Cj0024 192222.Cj0838c 198
192222.Cj0024 192222.Cj0864 161
192222.Cj0024 192222.Cj0872 161
192222.Cj0024 192222.Cj0893c 399
192222.Cj0024 192222.Cj0945c 284
192222.Cj0024 192222.Cj0992c 237
192222.Cj0024 192222.Cj1027c 612
192222.Cj0024 192222.Cj1046c 307
192222.Cj0024 192222.Cj1058c 222
192222.Cj0024 192222.Cj1066 318
192222.Cj0024 192222.Cj1073c 155
192222.Cj0024 192222.Cj1099 160
192222.Cj0024 192222.Cj1102 171
192222.Cj0024 192222.Cj1105 235
192222.Cj0024 192222.Cj1106 161
192222.Cj0024 192222.Cj1123c 218
192222.Cj0024 192222.Cj1150c 214
192222.Cj0024 192222.Cj1157 220
192222.Cj0024 192222.Cj1163c 249
192222.Cj0024 192222.Cj1175c 219
192222.Cj0024 192222.Cj1177c 958
192222.Cj0024 192222.Cj1180c 156
192222.Cj0024 192222.Cj1196c 349
192222.Cj0024 192222.Cj1201 321
192222.Cj0024 192222.Cj1207c 161
192222.Cj0024 192222.Cj1227c 212
192222.Cj0024 192222.Cj1228c 317
192222.Cj0024 192222.Cj1239 171
192222.Cj0024 192222.Cj1243 391
192222.Cj0024 192222.Cj1248 531
192222.Cj0024 192222.Cj1250 216
192222.Cj0024 192222.Cj1253 916
192222.Cj0024 192222.Cj1265c 390
192222.Cj0024 192222.Cj1272c 899
192222.Cj0024 192222.Cj1274c 260
192222.Cj0024 192222.Cj1277c 442
192222.Cj0024 192222.Cj1278c 238
192222.Cj0024 192222.Cj1287c 286
192222.Cj0024 192222.Cj1292 226
192222.Cj0024 192222.Cj1344c 164
192222.Cj0024 192222.Cj1374c 910
192222.Cj0024 192222.Cj1382c 459
192222.Cj0024 192222.Cj1383c 218
192222.Cj0024 192222.Cj1384c 217
192222.Cj0024 192222.Cj1394 444
192222.Cj0024 192222.Cj1398 182
192222.Cj0024 192222.Cj1407c 151
192222.Cj0024 192222.Cj1476c 160
192222.Cj0024 192222.Cj1494c 180
192222.Cj0024 192222.Cj1502c 356
192222.Cj0024 192222.Cj1503c 178
192222.Cj0024 192222.Cj1529c 209
192222.Cj0024 192222.Cj1535c 349
192222.Cj0024 192222.Cj1536c 217
192222.Cj0024 192222.Cj1537c 184
192222.Cj0024 192222.Cj1621 152
192222.Cj0024 192222.Cj1628 213
192222.Cj0024 192222.Cj1629 215
192222.Cj0024 192222.Cj1630 215
192222.Cj0024 192222.Cj1642 172
192222.Cj0024 192222.Cj1651c 253
192222.Cj0024 192222.Cj1658 190
192222.Cj0024 192222.Cj1664 161
192222.Cj0024 192222.Cj1665 161
192222.Cj0024 192222.Cj1669c 448
192222.Cj0024 192222.Cj1673c 191
192222.Cj0024 192222.Cj1679 156
192222.Cj0024 192222.Cj1682c 163
192222.Cj0024 192222.Cj1685c 219
192222.Cj0024 192222.Cj1686c 163
192222.Cj0024 192222.Cj1688c 356
192222.Cj0024 192222.Cj1711c 156
192222.Cj0025c 192222.Cj0020c 218
192222.Cj0025c 192222.Cj0026c 557
192222.Cj0025c 192222.Cj0027 457
192222.Cj0025c 192222.Cj0028 423
192222.Cj0025c 192222.Cj0029 339
192222.Cj0025c 192222.Cj0041 219
192222.Cj0025c 192222.Cj0044c 193
192222.Cj0025c 192222.Cj0088 212
192222.Cj0025c 192222.Cj0124c 237
192222.Cj0025c 192222.Cj0143c 192
192222.Cj0025c 192222.Cj0144 218
192222.Cj0025c 192222.Cj0146c 212
192222.Cj0025c 192222.Cj0174c 335
192222.Cj0025c 192222.Cj0203 389
192222.Cj0025c 192222.Cj0239c 551
192222.Cj0025c 192222.Cj0240c 241
192222.Cj0025c 192222.Cj0262c 213
192222.Cj0025c 192222.Cj0264c 213
192222.Cj0025c 192222.Cj0265c 216
192222.Cj0025c 192222.Cj0288c 215
192222.Cj0025c 192222.Cj0322 212
192222.Cj0025c 192222.Cj0414 213
192222.Cj0025c 192222.Cj0415 212
192222.Cj0025c 192222.Cj0448c 219
192222.Cj0025c 192222.Cj0449c 380
192222.Cj0025c 192222.Cj0465c 218
192222.Cj0025c 192222.Cj0494 552
192222.Cj0025c 192222.Cj0509c 191
192222.Cj0025c 192222.Cj0515 193
192222.Cj0025c 192222.Cj0604 274
192222.Cj0025c 192222.Cj0612c 215
192222.Cj0025c 192222.Cj0671 212
192222.Cj0025c 192222.Cj0697 227
192222.Cj0025c 192222.Cj0707 213
192222.Cj0025c 192222.Cj0757 212
192222.Cj0025c 192222.Cj0758 222
192222.Cj0025c 192222.Cj0835c 212
192222.Cj0025c 192222.Cj0892c 193
192222.Cj0025c 192222.Cj0912c 495
192222.Cj0025c 192222.Cj0986c 193
192222.Cj0025c 192222.Cj1040c 393
192222.Cj0025c 192222.Cj1096c 197
192222.Cj0025c 192222.Cj1097 164
192222.Cj0025c 192222.Cj1098 211
192222.Cj0025c 192222.Cj1099 246
192222.Cj0025c 192222.Cj1100 243
192222.Cj0025c 192222.Cj1101 237
192222.Cj0025c 192222.Cj1102 237
192222.Cj0025c 192222.Cj1103 236
192222.Cj0025c 192222.Cj1104 237
192222.Cj0025c 192222.Cj1105 237
192222.Cj0025c 192222.Cj1108 208
192222.Cj0025c 192222.Cj1109 195
192222.Cj0025c 192222.Cj1116c 213
192222.Cj0025c 192222.Cj1128c 212
192222.Cj0025c 192222.Cj1133 212
192222.Cj0025c 192222.Cj1141 213
192222.Cj0025c 192222.Cj1145c 383
192222.Cj0025c 192222.Cj1146c 279
192222.Cj0025c 192222.Cj1151c 388
192222.Cj0025c 192222.Cj1170c 216
192222.Cj0025c 192222.Cj1189c 281
192222.Cj0025c 192222.Cj1190c 240
192222.Cj0025c 192222.Cj1192 247
192222.Cj0025c 192222.Cj1194 527
192222.Cj0025c 192222.Cj1224 413
192222.Cj0025c 192222.Cj1230 212
192222.Cj0025c 192222.Cj1259 216
192222.Cj0025c 192222.Cj1316c 218
192222.Cj0025c 192222.Cj1321 218
192222.Cj0025c 192222.Cj1325 218
192222.Cj0025c 192222.Cj1334 353
192222.Cj0025c 192222.Cj1357c 212
192222.Cj0025c 192222.Cj1358c 213
192222.Cj0025c 192222.Cj1359 215
192222.Cj0025c 192222.Cj1388 201
192222.Cj0025c 192222.Cj1399c 389
192222.Cj0025c 192222.Cj1413c 216
192222.Cj0025c 192222.Cj1423c 390
192222.Cj0025c 192222.Cj1425c 384
192222.Cj0025c 192222.Cj1429c 380
192222.Cj0025c 192222.Cj1436c 390
192222.Cj0025c 192222.Cj1440c 388
192222.Cj0025c 192222.Cj1442c 251
192222.Cj0025c 192222.Cj1448c 212
192222.Cj0025c 192222.Cj1463 281
192222.Cj0025c 192222.Cj1505c 266
192222.Cj0025c 192222.Cj1535c 156
192222.Cj0025c 192222.Cj1586 216
192222.Cj0025c 192222.Cj1639 528
192222.Cj0025c 192222.Cj1658 213
192222.Cj0025c 192222.Cj1660 385
192222.Cj0025c 192222.Cj1662 389
192222.Cj0025c 192222.Cj1687 385
192222.Cj0025c 192222.Cj1691c 213
192222.Cj0026c 192222.Cj0001 245
192222.Cj0026c 192222.Cj0010c 253
192222.Cj0026c 192222.Cj0011c 195
192222.Cj0026c 192222.Cj0024 385
192222.Cj0026c 192222.Cj0025c 557
192222.Cj0026c 192222.Cj0027 652
192222.Cj0026c 192222.Cj0028 706
192222.Cj0026c 192222.Cj0029 446
192222.Cj0026c 192222.Cj0043 172
192222.Cj0026c 192222.Cj0074c 219
192222.Cj0026c 192222.Cj0087 196
192222.Cj0026c 192222.Cj0097 179
192222.Cj0026c 192222.Cj0098 905
192222.Cj0026c 192222.Cj0099 169
192222.Cj0026c 192222.Cj0129c 271
192222.Cj0026c 192222.Cj0141c 192
192222.Cj0026c 192222.Cj0142c 192
192222.Cj0026c 192222.Cj0146c 221
192222.Cj0026c 192222.Cj0153c 500
192222.Cj0026c 192222.Cj0155c 432
192222.Cj0026c 192222.Cj0159c 192
192222.Cj0026c 192222.Cj0185c 156
192222.Cj0026c 192222.Cj0187c 900
192222.Cj0026c 192222.Cj0192c 156
192222.Cj0026c 192222.Cj0197c 340
192222.Cj0026c 192222.Cj0206 235
192222.Cj0026c 192222.Cj0228c 196
192222.Cj0026c 192222.Cj0231c 705
192222.Cj0026c 192222.Cj0239c 151
192222.Cj0026c 192222.Cj0240c 156
192222.Cj0026c 192222.Cj0243c 161
192222.Cj0026c 192222.Cj0272 195
192222.Cj0026c 192222.Cj0284c 328
192222.Cj0026c 192222.Cj0293 899
192222.Cj0026c 192222.Cj0296c 219
192222.Cj0026c 192222.Cj0338c 237
192222.Cj0026c 192222.Cj0348 220
192222.Cj0026c 192222.Cj0349 197
192222.Cj0026c 192222.Cj0393c 322
192222.Cj0026c 192222.Cj0402 813
192222.Cj0026c 192222.Cj0410 179
192222.Cj0026c 192222.Cj0415 178
192222.Cj0026c 192222.Cj0438 179
192222.Cj0026c 192222.Cj0442 156
192222.Cj0026c 192222.Cj0466 156
192222.Cj0026c 192222.Cj0471 197
192222.Cj0026c 192222.Cj0481 235
192222.Cj0026c 192222.Cj0498 197
192222.Cj0026c 192222.Cj0526c 181
192222.Cj0026c 192222.Cj0543 220
192222.Cj0026c 192222.Cj0585 653
192222.Cj0026c 192222.Cj0593c 154
192222.Cj0026c 192222.Cj0631c 274
192222.Cj0026c 192222.Cj0637c 153
192222.Cj0026c 192222.Cj0685c 151
192222.Cj0026c 192222.Cj0686 222
192222.Cj0026c 192222.Cj0700 250
192222.Cj0026c 192222.Cj0702 274
192222.Cj0026c 192222.Cj0722c 321
192222.Cj0026c 192222.Cj0763c 464
192222.Cj0026c 192222.Cj0766c 990
192222.Cj0026c 192222.Cj0790 899
192222.Cj0026c 192222.Cj0798c 228
192222.Cj0026c 192222.Cj0799c 459
192222.Cj0026c 192222.Cj0802 499
192222.Cj0026c 192222.Cj0804 203
192222.Cj0026c 192222.Cj0806 240
192222.Cj0026c 192222.Cj0828c 238
192222.Cj0026c 192222.Cj0830 194
192222.Cj0026c 192222.Cj0831c 659
192222.Cj0026c 192222.Cj0845c 232
192222.Cj0026c 192222.Cj0855 916
192222.Cj0026c 192222.Cj0858c 424
192222.Cj0026c 192222.Cj0905c 520
192222.Cj0026c 192222.Cj0912c 274
192222.Cj0026c 192222.Cj0925 316
192222.Cj0026c 192222.Cj0953c 899
192222.Cj0026c 192222.Cj0956c 556
192222.Cj0026c 192222.Cj0964 157
192222.Cj0026c 192222.Cj0994c 720
192222.Cj0026c 192222.Cj0995c 224
192222.Cj0026c 192222.Cj1008c 192
192222.Cj0026c 192222.Cj1050c 197
192222.Cj0026c 192222.Cj1051c 212
192222.Cj0026c 192222.Cj1058c 657
192222.Cj0026c 192222.Cj1062 198
192222.Cj0026c 192222.Cj1082c 327
192222.Cj0026c 192222.Cj1088c 657
192222.Cj0026c 192222.Cj1090c 164
192222.Cj0026c 192222.Cj1092c 156
192222.Cj0026c 192222.Cj1093c 156
192222.Cj0026c 192222.Cj1094c 152
192222.Cj0026c 192222.Cj1098 233
192222.Cj0026c 192222.Cj1105 274
192222.Cj0026c 192222.Cj1112c 158
192222.Cj0026c 192222.Cj1154c 159
192222.Cj0026c 192222.Cj1156 353
192222.Cj0026c 192222.Cj1172c 303
192222.Cj0026c 192222.Cj1177c 186
192222.Cj0026c 192222.Cj1178c 156
192222.Cj0026c 192222.Cj1202 899
192222.Cj0026c 192222.Cj1214c 171
192222.Cj0026c 192222.Cj1219c 176
192222.Cj0026c 192222.Cj1238 160
192222.Cj0026c 192222.Cj1246c 212
192222.Cj0026c 192222.Cj1248 655
192222.Cj0026c 192222.Cj1253 205
192222.Cj0026c 192222.Cj1268c 659
192222.Cj0026c 192222.Cj1278c 192
192222.Cj0026c 192222.Cj1286c 278
192222.Cj0026c 192222.Cj1288c 443
192222.Cj0026c 192222.Cj1292 835
192222.Cj0026c 192222.Cj1351 196
192222.Cj0026c 192222.Cj1362 459
192222.Cj0026c 192222.Cj1364c 196
192222.Cj0026c 192222.Cj1366c 253
192222.Cj0026c 192222.Cj1380 304
192222.Cj0026c 192222.Cj1388 181
192222.Cj0026c 192222.Cj1460 155
192222.Cj0026c 192222.Cj1498c 274
192222.Cj0026c 192222.Cj1566c 303
192222.Cj0026c 192222.Cj1568c 303
192222.Cj0026c 192222.Cj1570c 317
192222.Cj0026c 192222.Cj1571c 317
192222.Cj0026c 192222.Cj1572c 317
192222.Cj0026c 192222.Cj1575c 178
192222.Cj0026c 192222.Cj1576c 317
192222.Cj0026c 192222.Cj1577c 317
192222.Cj0026c 192222.Cj1579c 317
192222.Cj0026c 192222.Cj1598 159
192222.Cj0026c 192222.Cj1599 344
192222.Cj0026c 192222.Cj1601 229
192222.Cj0026c 192222.Cj1607 422
192222.Cj0026c 192222.Cj1612 490
192222.Cj0026c 192222.Cj1622 155
192222.Cj0026c 192222.Cj1635c 206
192222.Cj0026c 192222.Cj1639 173
192222.Cj0026c 192222.Cj1710c 411
192222.Cj0026c 192222.Cj1712 173
192222.Cj0026c 192222.Cj1716c 274
192222.Cj0026c 192222.Cj1729c 172
192222.Cj0026c 192222.Cj1731c 432
192222.Cj0027 192222.Cj0001 240
192222.Cj0027 192222.Cj0002 363
192222.Cj0027 192222.Cj0003 253
192222.Cj0027 192222.Cj0010c 303
192222.Cj0027 192222.Cj0013 264
192222.Cj0027 192222.Cj0016 442
192222.Cj0027 192222.Cj0022c 320
192222.Cj0027 192222.Cj0023 217
192222.Cj0027 192222.Cj0024 282
192222.Cj0027 192222.Cj0025c 457
192222.Cj0027 192222.Cj0026c 652
192222.Cj0027 192222.Cj0028 934
192222.Cj0027 192222.Cj0029 630
192222.Cj0027 192222.Cj0053c 267
192222.Cj0027 192222.Cj0068 397
192222.Cj0027 192222.Cj0081 156
192222.Cj0027 192222.Cj0082 156
192222.Cj0027 192222.Cj0095 262
192222.Cj0027 192222.Cj0098 388
192222.Cj0027 192222.Cj0100 237
192222.Cj0027 192222.Cj0105 219
192222.Cj0027 192222.Cj0106 183
192222.Cj0027 192222.Cj0115 239
192222.Cj0027 192222.Cj0116 160
192222.Cj0027 192222.Cj0121 155
192222.Cj0027 192222.Cj0123c 350
192222.Cj0027 192222.Cj0127c 165
192222.Cj0027 192222.Cj0130 194
192222.Cj0027 192222.Cj0136 391
192222.Cj0027 192222.Cj0137 213
192222.Cj0027 192222.Cj0155c 223
192222.Cj0027 192222.Cj0156c 170
192222.Cj0027 192222.Cj0160c 303
192222.Cj0027 192222.Cj0183 305
192222.Cj0027 192222.Cj0187c 266
192222.Cj0027 192222.Cj0188c 196
192222.Cj0027 192222.Cj0193c 317
192222.Cj0027 192222.Cj0196c 394
192222.Cj0027 192222.Cj0206 253
192222.Cj0027 192222.Cj0207 253
192222.Cj0027 192222.Cj0227 298
192222.Cj0027 192222.Cj0228c 317
192222.Cj0027 192222.Cj0229 192
192222.Cj0027 192222.Cj0231c 245
192222.Cj0027 192222.Cj0233c 440
192222.Cj0027 192222.Cj0234c 248
192222.Cj0027 192222.Cj0235c 291
192222.Cj0027 192222.Cj0245 221
192222.Cj0027 192222.Cj0252 317
192222.Cj0027 192222.Cj0257 290
192222.Cj0027 192222.Cj0273 243
192222.Cj0027 192222.Cj0275 447
192222.Cj0027 192222.Cj0279 517
192222.Cj0027 192222.Cj0281c 269
192222.Cj0027 192222.Cj0287c 224
192222.Cj0027 192222.Cj0293 224
192222.Cj0027 192222.Cj0298c 267
192222.Cj0027 192222.Cj0307 184
192222.Cj0027 192222.Cj0314 221
192222.Cj0027 192222.Cj0315 266
192222.Cj0027 192222.Cj0317 171
192222.Cj0027 192222.Cj0329c 186
192222.Cj0027 192222.Cj0330c 154
192222.Cj0027 192222.Cj0332c 980
192222.Cj0027 192222.Cj0338c 401
192222.Cj0027 192222.Cj0342c 389
192222.Cj0027 192222.Cj0345 216
192222.Cj0027 192222.Cj0346 325
192222.Cj0027 192222.Cj0348 215
192222.Cj0027 192222.Cj0353c 617
192222.Cj0027 192222.Cj0361 156
192222.Cj0027 192222.Cj0370 278
192222.Cj0027 192222.Cj0372 274
192222.Cj0027 192222.Cj0373 312
192222.Cj0027 192222.Cj0381c 399
192222.Cj0027 192222.Cj0382c 307
192222.Cj0027 192222.Cj0383c 226
192222.Cj0027 192222.Cj0384c 624
192222.Cj0027 192222.Cj0386 424
192222.Cj0027 192222.Cj0388 207
192222.Cj0027 192222.Cj0394c 164
192222.Cj0027 192222.Cj0398 157
192222.Cj0027 192222.Cj0400 320
192222.Cj0027 192222.Cj0401 402
192222.Cj0027 192222.Cj0402 360
192222.Cj0027 192222.Cj0426 165
192222.Cj0027 192222.Cj0434 159
192222.Cj0027 192222.Cj0441 150
192222.Cj0027 192222.Cj0442 239
192222.Cj0027 192222.Cj0443 394
192222.Cj0027 192222.Cj0447 170
192222.Cj0027 192222.Cj0450c 182
192222.Cj0027 192222.Cj0451 197
192222.Cj0027 192222.Cj0464 651
192222.Cj0027 192222.Cj0473 253
192222.Cj0027 192222.Cj0474 479
192222.Cj0027 192222.Cj0475 421
192222.Cj0027 192222.Cj0476 600
192222.Cj0027 192222.Cj0477 310
192222.Cj0027 192222.Cj0478 959
192222.Cj0027 192222.Cj0479 945
192222.Cj0027 192222.Cj0491 200
192222.Cj0027 192222.Cj0492 211
192222.Cj0027 192222.Cj0493 677
192222.Cj0027 192222.Cj0498 318
192222.Cj0027 192222.Cj0506 285
192222.Cj0027 192222.Cj0512 272
192222.Cj0027 192222.Cj0514 464
192222.Cj0027 192222.Cj0533 389
192222.Cj0027 192222.Cj0543 474
192222.Cj0027 192222.Cj0551 551
192222.Cj0027 192222.Cj0558c 213
192222.Cj0027 192222.Cj0562 336
192222.Cj0027 192222.Cj0581 170
192222.Cj0027 192222.Cj0585 192
192222.Cj0027 192222.Cj0586 224
192222.Cj0027 192222.Cj0588 528
192222.Cj0027 192222.Cj0594c 161
192222.Cj0027 192222.Cj0597 279
192222.Cj0027 192222.Cj0616 218
192222.Cj0027 192222.Cj0631c 227
192222.Cj0027 192222.Cj0635 269
192222.Cj0027 192222.Cj0636 285
192222.Cj0027 192222.Cj0638c 414
192222.Cj0027 192222.Cj0640c 496
192222.Cj0027 192222.Cj0641 500
192222.Cj0027 192222.Cj0642 509
192222.Cj0027 192222.Cj0647 568
192222.Cj0027 192222.Cj0649 156
192222.Cj0027 192222.Cj0650 207
192222.Cj0027 192222.Cj0661c 311
192222.Cj0027 192222.Cj0662c 238
192222.Cj0027 192222.Cj0665c 249
192222.Cj0027 192222.Cj0669 492
192222.Cj0027 192222.Cj0670 467
192222.Cj0027 192222.Cj0680c 192
192222.Cj0027 192222.Cj0684 320
192222.Cj0027 192222.Cj0693c 196
192222.Cj0027 192222.Cj0697 281
192222.Cj0027 192222.Cj0699c 225
192222.Cj0027 192222.Cj0702 291
192222.Cj0027 192222.Cj0704 309
192222.Cj0027 192222.Cj0709 225
192222.Cj0027 192222.Cj0710 303
192222.Cj0027 192222.Cj0711 156
192222.Cj0027 192222.Cj0712 156
192222.Cj0027 192222.Cj0713 353
192222.Cj0027 192222.Cj0714 553
192222.Cj0027 192222.Cj0718 278
192222.Cj0027 192222.Cj0719c 269
192222.Cj0027 192222.Cj0722c 169
192222.Cj0027 192222.Cj0723c 288
192222.Cj0027 192222.Cj0759 414
192222.Cj0027 192222.Cj0760 228
192222.Cj0027 192222.Cj0765c 524
192222.Cj0027 192222.Cj0766c 246
192222.Cj0027 192222.Cj0775c 178
192222.Cj0027 192222.Cj0790 213
192222.Cj0027 192222.Cj0798c 391
192222.Cj0027 192222.Cj0801 195
192222.Cj0027 192222.Cj0802 297
192222.Cj0027 192222.Cj0804 304
192222.Cj0027 192222.Cj0813 582
192222.Cj0027 192222.Cj0821 212
192222.Cj0027 192222.Cj0822 320
192222.Cj0027 192222.Cj0825 194
192222.Cj0027 192222.Cj0827 171
192222.Cj0027 192222.Cj0838c 205
192222.Cj0027 192222.Cj0845c 254
192222.Cj0027 192222.Cj0847 319
192222.Cj0027 192222.Cj0848c 238
192222.Cj0027 192222.Cj0855 172
192222.Cj0027 192222.Cj0858c 429
192222.Cj0027 192222.Cj0862c 312
192222.Cj0027 192222.Cj0863c 222
192222.Cj0027 192222.Cj0888c 165
192222.Cj0027 192222.Cj0891c 249
192222.Cj0027 192222.Cj0893c 352
192222.Cj0027 192222.Cj0895c 364
192222.Cj0027 192222.Cj0896c 326
192222.Cj0027 192222.Cj0897c 274
192222.Cj0027 192222.Cj0905c 286
192222.Cj0027 192222.Cj0918c 196
192222.Cj0027 192222.Cj0923c 177
192222.Cj0027 192222.Cj0927 608
192222.Cj0027 192222.Cj0940c 526
192222.Cj0027 192222.Cj0941c 224
192222.Cj0027 192222.Cj0942c 219
192222.Cj0027 192222.Cj0953c 347
192222.Cj0027 192222.Cj0955c 216
192222.Cj0027 192222.Cj0958c 498
192222.Cj0027 192222.Cj0977 156
192222.Cj0027 192222.Cj1006c 207
192222.Cj0027 192222.Cj1018c 388
192222.Cj0027 192222.Cj1027c 450
192222.Cj0027 192222.Cj1030c 760
192222.Cj0027 192222.Cj1058c 753
192222.Cj0027 192222.Cj1061c 576
192222.Cj0027 192222.Cj1062 156
192222.Cj0027 192222.Cj1071 164
192222.Cj0027 192222.Cj1076 227
192222.Cj0027 192222.Cj1081c 212
192222.Cj0027 192222.Cj1085c 406
192222.Cj0027 192222.Cj1088c 155
192222.Cj0027 192222.Cj1091c 548
192222.Cj0027 192222.Cj1093c 221
192222.Cj0027 192222.Cj1096c 227
192222.Cj0027 192222.Cj1098 608
192222.Cj0027 192222.Cj1101 351
192222.Cj0027 192222.Cj1102 447
192222.Cj0027 192222.Cj1105 484
192222.Cj0027 192222.Cj1114c 396
192222.Cj0027 192222.Cj1115c 237
192222.Cj0027 192222.Cj1126c 247
192222.Cj0027 192222.Cj1131c 234
192222.Cj0027 192222.Cj1150c 390
192222.Cj0027 192222.Cj1156 476
192222.Cj0027 192222.Cj1157 253
192222.Cj0027 192222.Cj1175c 794
192222.Cj0027 192222.Cj1177c 280
192222.Cj0027 192222.Cj1181c 487
192222.Cj0027 192222.Cj1182c 550
192222.Cj0027 192222.Cj1195c 226
192222.Cj0027 192222.Cj1201 191
192222.Cj0027 192222.Cj1204c 307
192222.Cj0027 192222.Cj1221 578
192222.Cj0027 192222.Cj1231 185
192222.Cj0027 192222.Cj1234 192
192222.Cj0027 192222.Cj1243 262
192222.Cj0027 192222.Cj1244 163
192222.Cj0027 192222.Cj1246c 412
192222.Cj0027 192222.Cj1248 876
192222.Cj0027 192222.Cj1250 278
192222.Cj0027 192222.Cj1253 153
192222.Cj0027 192222.Cj1260c 322
192222.Cj0027 192222.Cj1263 439
192222.Cj0027 192222.Cj1272c 425
192222.Cj0027 192222.Cj1273c 916
192222.Cj0027 192222.Cj1274c 662
192222.Cj0027 192222.Cj1278c 213
192222.Cj0027 192222.Cj1286c 382
192222.Cj0027 192222.Cj1287c 234
192222.Cj0027 192222.Cj1288c 324
192222.Cj0027 192222.Cj1291c 158
192222.Cj0027 192222.Cj1292 213
192222.Cj0027 192222.Cj1313 265
192222.Cj0027 192222.Cj1329 368
192222.Cj0027 192222.Cj1364c 215
192222.Cj0027 192222.Cj1365c 153
192222.Cj0027 192222.Cj1366c 356
192222.Cj0027 192222.Cj1374c 629
192222.Cj0027 192222.Cj1398 157
192222.Cj0027 192222.Cj1401c 469
192222.Cj0027 192222.Cj1402c 258
192222.Cj0027 192222.Cj1405 154
192222.Cj0027 192222.Cj1436c 174
192222.Cj0027 192222.Cj1437c 171
192222.Cj0027 192222.Cj1443c 624
192222.Cj0027 192222.Cj1453c 444
192222.Cj0027 192222.Cj1455 302
192222.Cj0027 192222.Cj1457c 613
192222.Cj0027 192222.Cj1462 188
192222.Cj0027 192222.Cj1479c 529
192222.Cj0027 192222.Cj1480c 523
192222.Cj0027 192222.Cj1494c 491
192222.Cj0027 192222.Cj1498c 236
192222.Cj0027 192222.Cj1502c 153
192222.Cj0027 192222.Cj1529c 225
192222.Cj0027 192222.Cj1536c 389
192222.Cj0027 192222.Cj1587c 356
192222.Cj0027 192222.Cj1592 461
192222.Cj0027 192222.Cj1593 310
192222.Cj0027 192222.Cj1594 262
192222.Cj0027 192222.Cj1595 941
192222.Cj0027 192222.Cj1597 204
192222.Cj0027 192222.Cj1604 153
192222.Cj0027 192222.Cj1607 468
192222.Cj0027 192222.Cj1622 243
192222.Cj0027 192222.Cj1634c 357
192222.Cj0027 192222.Cj1635c 260
192222.Cj0027 192222.Cj1638 263
192222.Cj0027 192222.Cj1645 167
192222.Cj0027 192222.Cj1651c 302
192222.Cj0027 192222.Cj1672c 666
192222.Cj0027 192222.Cj1673c 528
192222.Cj0027 192222.Cj1685c 244
192222.Cj0027 192222.Cj1686c 232
192222.Cj0027 192222.Cj1689c 161
192222.Cj0027 192222.Cj1690c 416
192222.Cj0027 192222.Cj1691c 170
192222.Cj0027 192222.Cj1692c 469
192222.Cj0027 192222.Cj1693c 300
192222.Cj0027 192222.Cj1695c 482
192222.Cj0027 192222.Cj1696c 163
192222.Cj0027 192222.Cj1697c 458
192222.Cj0027 192222.Cj1700c 398
192222.Cj0027 192222.Cj1701c 483
192222.Cj0027 192222.Cj1702c 202
192222.Cj0027 192222.Cj1703c 422
192222.Cj0027 192222.Cj1704c 604
192222.Cj0027 192222.Cj1706c 458
192222.Cj0027 192222.Cj1707c 466
192222.Cj0027 192222.Cj1708c 422
192222.Cj0027 192222.Cj1709c 464
192222.Cj0027 192222.Cj1711c 346
192222.Cj0027 192222.Cj1716c 313
192222.Cj0027 192222.Cj1718c 198
192222.Cj0027 192222.Cj1719c 264
192222.Cj0028 192222.Cj0001 203
192222.Cj0028 192222.Cj0002 424
192222.Cj0028 192222.Cj0003 212
192222.Cj0028 192222.Cj0013 163
192222.Cj0028 192222.Cj0016 301
192222.Cj0028 192222.Cj0022c 254
192222.Cj0028 192222.Cj0023 259
192222.Cj0028 192222.Cj0025c 423
192222.Cj0028 192222.Cj0026c 706
192222.Cj0028 192222.Cj0027 934
192222.Cj0028 192222.Cj0029 593
192222.Cj0028 192222.Cj0031 154
192222.Cj0028 192222.Cj0043 176
192222.Cj0028 192222.Cj0053c 252
192222.Cj0028 192222.Cj0081 153
192222.Cj0028 192222.Cj0082 153
192222.Cj0028 192222.Cj0086c 615
192222.Cj0028 192222.Cj0094 200
192222.Cj0028 192222.Cj0096 352
192222.Cj0028 192222.Cj0098 209
192222.Cj0028 192222.Cj0099 220
192222.Cj0028 192222.Cj0105 193
192222.Cj0028 192222.Cj0106 226
192222.Cj0028 192222.Cj0107 282
192222.Cj0028 192222.Cj0117 356
192222.Cj0028 192222.Cj0130 320
192222.Cj0028 192222.Cj0131 351
192222.Cj0028 192222.Cj0135 153
192222.Cj0028 192222.Cj0136 239
192222.Cj0028 192222.Cj0137 156
192222.Cj0028 192222.Cj0146c 212
192222.Cj0028 192222.Cj0147c 202
192222.Cj0028 192222.Cj0149c 500
192222.Cj0028 192222.Cj0150c 499
192222.Cj0028 192222.Cj0153c 262
192222.Cj0028 192222.Cj0154c 393
192222.Cj0028 192222.Cj0166 353
192222.Cj0028 192222.Cj0182 318
192222.Cj0028 192222.Cj0188c 337
192222.Cj0028 192222.Cj0189c 212
192222.Cj0028 192222.Cj0192c 150
192222.Cj0028 192222.Cj0193c 239
192222.Cj0028 192222.Cj0194 151
192222.Cj0028 192222.Cj0197c 220
192222.Cj0028 192222.Cj0206 248
192222.Cj0028 192222.Cj0207 355
192222.Cj0028 192222.Cj0229 276
192222.Cj0028 192222.Cj0233c 276
192222.Cj0028 192222.Cj0252 180
192222.Cj0028 192222.Cj0255c 653
192222.Cj0028 192222.Cj0264c 318
192222.Cj0028 192222.Cj0268c 157
192222.Cj0028 192222.Cj0272 205
192222.Cj0028 192222.Cj0279 436
192222.Cj0028 192222.Cj0287c 385
192222.Cj0028 192222.Cj0298c 301
192222.Cj0028 192222.Cj0312 204
192222.Cj0028 192222.Cj0316 339
192222.Cj0028 192222.Cj0325 655
192222.Cj0028 192222.Cj0338c 219
192222.Cj0028 192222.Cj0342c 411
192222.Cj0028 192222.Cj0353c 276
192222.Cj0028 192222.Cj0357c 274
192222.Cj0028 192222.Cj0360 519
192222.Cj0028 192222.Cj0361 353
192222.Cj0028 192222.Cj0370 267
192222.Cj0028 192222.Cj0381c 459
192222.Cj0028 192222.Cj0386 274
192222.Cj0028 192222.Cj0389 195
192222.Cj0028 192222.Cj0398 158
192222.Cj0028 192222.Cj0401 459
192222.Cj0028 192222.Cj0402 274
192222.Cj0028 192222.Cj0405 347
192222.Cj0028 192222.Cj0436 225
192222.Cj0028 192222.Cj0441 358
192222.Cj0028 192222.Cj0442 303
192222.Cj0028 192222.Cj0443 189
192222.Cj0028 192222.Cj0452 288
192222.Cj0028 192222.Cj0458c 240
192222.Cj0028 192222.Cj0460 225
192222.Cj0028 192222.Cj0464 673
192222.Cj0028 192222.Cj0470 181
192222.Cj0028 192222.Cj0477 215
192222.Cj0028 192222.Cj0479 237
192222.Cj0028 192222.Cj0491 204
192222.Cj0028 192222.Cj0492 215
192222.Cj0028 192222.Cj0496 196
192222.Cj0028 192222.Cj0498 356
192222.Cj0028 192222.Cj0509c 160
192222.Cj0028 192222.Cj0533 215
192222.Cj0028 192222.Cj0541 157
192222.Cj0028 192222.Cj0545 267
192222.Cj0028 192222.Cj0546 156
192222.Cj0028 192222.Cj0551 307
192222.Cj0028 192222.Cj0577c 515
192222.Cj0028 192222.Cj0586 228
192222.Cj0028 192222.Cj0595c 442
192222.Cj0028 192222.Cj0607 168
192222.Cj0028 192222.Cj0635 320
192222.Cj0028 192222.Cj0640c 459
192222.Cj0028 192222.Cj0641 317
192222.Cj0028 192222.Cj0642 787
192222.Cj0028 192222.Cj0644 274
192222.Cj0028 192222.Cj0661c 219
192222.Cj0028 192222.Cj0662c 153
192222.Cj0028 192222.Cj0669 441
192222.Cj0028 192222.Cj0680c 651
192222.Cj0028 192222.Cj0684 292
192222.Cj0028 192222.Cj0687c 154
192222.Cj0028 192222.Cj0688 301
192222.Cj0028 192222.Cj0689 212
192222.Cj0028 192222.Cj0690c 158
192222.Cj0028 192222.Cj0696 214
192222.Cj0028 192222.Cj0697 304
192222.Cj0028 192222.Cj0698 274
192222.Cj0028 192222.Cj0702 160
192222.Cj0028 192222.Cj0718 390
192222.Cj0028 192222.Cj0722c 169
192222.Cj0028 192222.Cj0723c 240
192222.Cj0028 192222.Cj0759 208
192222.Cj0028 192222.Cj0762c 157
192222.Cj0028 192222.Cj0765c 454
192222.Cj0028 192222.Cj0767c 301
192222.Cj0028 192222.Cj0775c 281
192222.Cj0028 192222.Cj0799c 783
192222.Cj0028 192222.Cj0804 153
192222.Cj0028 192222.Cj0809c 425
192222.Cj0028 192222.Cj0812 317
192222.Cj0028 192222.Cj0831c 213
192222.Cj0028 192222.Cj0840c 424
192222.Cj0028 192222.Cj0853c 192
192222.Cj0028 192222.Cj0855 224
192222.Cj0028 192222.Cj0856 150
192222.Cj0028 192222.Cj0863c 456
192222.Cj0028 192222.Cj0882c 160
192222.Cj0028 192222.Cj0884 384
192222.Cj0028 192222.Cj0895c 452
192222.Cj0028 192222.Cj0896c 151
192222.Cj0028 192222.Cj0904c 163
192222.Cj0028 192222.Cj0927 562
192222.Cj0028 192222.Cj0941c 468
192222.Cj0028 192222.Cj0945c 316
192222.Cj0028 192222.Cj0948c 444
192222.Cj0028 192222.Cj0949c 222
192222.Cj0028 192222.Cj0980 212
192222.Cj0028 192222.Cj0985c 418
192222.Cj0028 192222.Cj0994c 553
192222.Cj0028 192222.Cj0995c 206
192222.Cj0028 192222.Cj1001 605
192222.Cj0028 192222.Cj1003c 155
192222.Cj0028 192222.Cj1006c 340
192222.Cj0028 192222.Cj1008c 320
192222.Cj0028 192222.Cj1010 499
192222.Cj0028 192222.Cj1027c 194
192222.Cj0028 192222.Cj1030c 341
192222.Cj0028 192222.Cj1046c 420
192222.Cj0028 192222.Cj1052c 708
192222.Cj0028 192222.Cj1071 540
192222.Cj0028 192222.Cj1073c 220
192222.Cj0028 192222.Cj1080c 379
192222.Cj0028 192222.Cj1085c 671
192222.Cj0028 192222.Cj1092c 520
192222.Cj0028 192222.Cj1093c 536
192222.Cj0028 192222.Cj1094c 488
192222.Cj0028 192222.Cj1098 196
192222.Cj0028 192222.Cj1101 322
192222.Cj0028 192222.Cj1119c 171
192222.Cj0028 192222.Cj1120c 194
192222.Cj0028 192222.Cj1157 296
192222.Cj0028 192222.Cj1172c 274
192222.Cj0028 192222.Cj1177c 463
192222.Cj0028 192222.Cj1180c 168
192222.Cj0028 192222.Cj1195c 239
192222.Cj0028 192222.Cj1196c 239
192222.Cj0028 192222.Cj1204c 153
192222.Cj0028 192222.Cj1205c 250
192222.Cj0028 192222.Cj1211 257
192222.Cj0028 192222.Cj1215 316
192222.Cj0028 192222.Cj1221 156
192222.Cj0028 192222.Cj1227c 152
192222.Cj0028 192222.Cj1231 165
192222.Cj0028 192222.Cj1235 352
192222.Cj0028 192222.Cj1237c 274
192222.Cj0028 192222.Cj1243 156
192222.Cj0028 192222.Cj1246c 794
192222.Cj0028 192222.Cj1248 220
192222.Cj0028 192222.Cj1263 665
192222.Cj0028 192222.Cj1266c 160
192222.Cj0028 192222.Cj1268c 380
192222.Cj0028 192222.Cj1269c 218
192222.Cj0028 192222.Cj1271c 274
192222.Cj0028 192222.Cj1272c 613
192222.Cj0028 192222.Cj1277c 168
192222.Cj0028 192222.Cj1279c 204
192222.Cj0028 192222.Cj1282 219
192222.Cj0028 192222.Cj1286c 273
192222.Cj0028 192222.Cj1290c 198
192222.Cj0028 192222.Cj1344c 224
192222.Cj0028 192222.Cj1362 789
192222.Cj0028 192222.Cj1363 205
192222.Cj0028 192222.Cj1374c 253
192222.Cj0028 192222.Cj1377c 199
192222.Cj0028 192222.Cj1380 308
192222.Cj0028 192222.Cj1394 216
192222.Cj0028 192222.Cj1398 188
192222.Cj0028 192222.Cj1401c 212
192222.Cj0028 192222.Cj1402c 169
192222.Cj0028 192222.Cj1455 572
192222.Cj0028 192222.Cj1462 235
192222.Cj0028 192222.Cj1481c 304
192222.Cj0028 192222.Cj1492c 172
192222.Cj0028 192222.Cj1494c 431
192222.Cj0028 192222.Cj1536c 205
192222.Cj0028 192222.Cj1551c 247
192222.Cj0028 192222.Cj1587c 356
192222.Cj0028 192222.Cj1589 287
192222.Cj0028 192222.Cj1601 301
192222.Cj0028 192222.Cj1612 328
192222.Cj0028 192222.Cj1620c 216
192222.Cj0028 192222.Cj1622 190
192222.Cj0028 192222.Cj1633 156
192222.Cj0028 192222.Cj1634c 320
192222.Cj0028 192222.Cj1636c 607
192222.Cj0028 192222.Cj1640 214
192222.Cj0028 192222.Cj1651c 198
192222.Cj0028 192222.Cj1654c 171
192222.Cj0028 192222.Cj1655c 171
192222.Cj0028 192222.Cj1663 168
192222.Cj0028 192222.Cj1673c 485
192222.Cj0028 192222.Cj1681c 352
192222.Cj0028 192222.Cj1686c 340
192222.Cj0028 192222.Cj1700c 303
192222.Cj0028 192222.Cj1711c 283
192222.Cj0028 192222.Cj1718c 166
192222.Cj0028 192222.Cj1731c 761
192222.Cj0029 192222.Cj0010c 156
192222.Cj0029 192222.Cj0011c 191
192222.Cj0029 192222.Cj0012c 186
192222.Cj0029 192222.Cj0015c 320
192222.Cj0029 192222.Cj0023 156
192222.Cj0029 192222.Cj0025c 339
192222.Cj0029 192222.Cj0026c 446
192222.Cj0029 192222.Cj0027 630
192222.Cj0029 192222.Cj0028 593
192222.Cj0029 192222.Cj0044c 212
192222.Cj0029 192222.Cj0068 156
192222.Cj0029 192222.Cj0087 931
192222.Cj0029 192222.Cj0088 532
192222.Cj0029 192222.Cj0097 800
192222.Cj0029 192222.Cj0100 206
192222.Cj0029 192222.Cj0101 328
192222.Cj0029 192222.Cj0119 189
192222.Cj0029 192222.Cj0121 156
192222.Cj0029 192222.Cj0125c 385
192222.Cj0029 192222.Cj0127c 212
192222.Cj0029 192222.Cj0130 304
192222.Cj0029 192222.Cj0163c 380
192222.Cj0029 192222.Cj0239c 212
192222.Cj0029 192222.Cj0240c 553
192222.Cj0029 192222.Cj0257 353
192222.Cj0029 192222.Cj0296c 800
192222.Cj0029 192222.Cj0316 304
192222.Cj0029 192222.Cj0317 279
192222.Cj0029 192222.Cj0324 397
192222.Cj0029 192222.Cj0340 175
192222.Cj0029 192222.Cj0346 367
192222.Cj0029 192222.Cj0361 220
192222.Cj0029 192222.Cj0386 225
192222.Cj0029 192222.Cj0394c 192
192222.Cj0029 192222.Cj0410 175
192222.Cj0029 192222.Cj0494 212
192222.Cj0029 192222.Cj0496 156
192222.Cj0029 192222.Cj0509c 212
192222.Cj0029 192222.Cj0515 212
192222.Cj0029 192222.Cj0545 206
192222.Cj0029 192222.Cj0559 195
192222.Cj0029 192222.Cj0581 156
192222.Cj0029 192222.Cj0582 859
192222.Cj0029 192222.Cj0593c 156
192222.Cj0029 192222.Cj0612c 212
192222.Cj0029 192222.Cj0644 272
192222.Cj0029 192222.Cj0650 151
192222.Cj0029 192222.Cj0661c 316
192222.Cj0029 192222.Cj0662c 152
192222.Cj0029 192222.Cj0663c 154
192222.Cj0029 192222.Cj0665c 899
192222.Cj0029 192222.Cj0671 477
192222.Cj0029 192222.Cj0684 239
192222.Cj0029 192222.Cj0697 157
192222.Cj0029 192222.Cj0698 158
192222.Cj0029 192222.Cj0699c 901
192222.Cj0029 192222.Cj0702 206
192222.Cj0029 192222.Cj0710 158
192222.Cj0029 192222.Cj0713 192
192222.Cj0029 192222.Cj0718 235
192222.Cj0029 192222.Cj0758 161
192222.Cj0029 192222.Cj0759 189
192222.Cj0029 192222.Cj0760 180
192222.Cj0029 192222.Cj0762c 901
192222.Cj0029 192222.Cj0776c 204
192222.Cj0029 192222.Cj0810 901
192222.Cj0029 192222.Cj0822 274
192222.Cj0029 192222.Cj0825 213
192222.Cj0029 192222.Cj0827 157
192222.Cj0029 192222.Cj0861c 254
192222.Cj0029 192222.Cj0892c 212
192222.Cj0029 192222.Cj0893c 224
192222.Cj0029 192222.Cj0895c 197
192222.Cj0029 192222.Cj0902 344
192222.Cj0029 192222.Cj0903c 264
192222.Cj0029 192222.Cj0904c 195
192222.Cj0029 192222.Cj0922c 275
192222.Cj0029 192222.Cj0931c 380
192222.Cj0029 192222.Cj0941c 204
192222.Cj0029 192222.Cj0980 810
192222.Cj0029 192222.Cj0986c 212
192222.Cj0029 192222.Cj1010 154
192222.Cj0029 192222.Cj1028c 212
192222.Cj0029 192222.Cj1039 198
192222.Cj0029 192222.Cj1054c 198
192222.Cj0029 192222.Cj1056c 899
192222.Cj0029 192222.Cj1059c 345
192222.Cj0029 192222.Cj1070 151
192222.Cj0029 192222.Cj1077 213
192222.Cj0029 192222.Cj1098 907
192222.Cj0029 192222.Cj1129c 218
192222.Cj0029 192222.Cj1152c 194
192222.Cj0029 192222.Cj1155c 189
192222.Cj0029 192222.Cj1161c 189
192222.Cj0029 192222.Cj1175c 317
192222.Cj0029 192222.Cj1188c 206
192222.Cj0029 192222.Cj1194 224
192222.Cj0029 192222.Cj1196c 221
192222.Cj0029 192222.Cj1197c 358
192222.Cj0029 192222.Cj1224 193
192222.Cj0029 192222.Cj1248 161
192222.Cj0029 192222.Cj1254 156
192222.Cj0029 192222.Cj1258 694
192222.Cj0029 192222.Cj1267c 163
192222.Cj0029 192222.Cj1272c 212
192222.Cj0029 192222.Cj1280c 505
192222.Cj0029 192222.Cj1343c 212
192222.Cj0029 192222.Cj1344c 274
192222.Cj0029 192222.Cj1357c 904
192222.Cj0029 192222.Cj1363 156
192222.Cj0029 192222.Cj1364c 339
192222.Cj0029 192222.Cj1393 899
192222.Cj0029 192222.Cj1399c 217
192222.Cj0029 192222.Cj1403c 204
192222.Cj0029 192222.Cj1437c 279
192222.Cj0029 192222.Cj1453c 200
192222.Cj0029 192222.Cj1468 151
192222.Cj0029 192222.Cj1471c 213
192222.Cj0029 192222.Cj1472c 213
192222.Cj0029 192222.Cj1473c 655
192222.Cj0029 192222.Cj1474c 213
192222.Cj0029 192222.Cj1475c 655
192222.Cj0029 192222.Cj1498c 899
192222.Cj0029 192222.Cj1503c 800
192222.Cj0029 192222.Cj1537c 272
192222.Cj0029 192222.Cj1576c 152
192222.Cj0029 192222.Cj1577c 152
192222.Cj0029 192222.Cj1578c 152
192222.Cj0029 192222.Cj1579c 152
192222.Cj0029 192222.Cj1599 194
192222.Cj0029 192222.Cj1601 156
192222.Cj0029 192222.Cj1624c 344
192222.Cj0029 192222.Cj1625c 152
192222.Cj0029 192222.Cj1636c 198
192222.Cj0029 192222.Cj1639 212
192222.Cj0029 192222.Cj1652c 164
192222.Cj0029 192222.Cj1688c 156
192222.Cj0029 192222.Cj1689c 156
192222.Cj0029 192222.Cj1690c 156
192222.Cj0029 192222.Cj1691c 156
192222.Cj0029 192222.Cj1692c 159
192222.Cj0029 192222.Cj1700c 153
192222.Cj0029 192222.Cj1709c 204
192222.Cj0030 192222.Cj0031 692
192222.Cj0030 192222.Cj0033 692
192222.Cj0030 192222.Cj0041 300
192222.Cj0030 192222.Cj0045c 227
192222.Cj0030 192222.Cj0057 720
192222.Cj0030 192222.Cj0058 659
192222.Cj0030 192222.Cj0124c 263
192222.Cj0030 192222.Cj0151c 240
192222.Cj0030 192222.Cj0177 552
192222.Cj0030 192222.Cj0181 556
192222.Cj0030 192222.Cj0246c 657
192222.Cj0030 192222.Cj0296c 556
192222.Cj0030 192222.Cj0299 657
192222.Cj0030 192222.Cj0311 176
192222.Cj0030 192222.Cj0317 154
192222.Cj0030 192222.Cj0377 205
192222.Cj0030 192222.Cj0380c 720
192222.Cj0030 192222.Cj0410 170
192222.Cj0030 192222.Cj0438 202
192222.Cj0030 192222.Cj0463 153
192222.Cj0030 192222.Cj0490 218
192222.Cj0030 192222.Cj0497 324
192222.Cj0030 192222.Cj0566 296
192222.Cj0030 192222.Cj0617 659
192222.Cj0030 192222.Cj0618 720
192222.Cj0030 192222.Cj0690c 782
192222.Cj0030 192222.Cj0698 168
192222.Cj0030 192222.Cj0700 266
192222.Cj0030 192222.Cj0722c 174
192222.Cj0030 192222.Cj0727 653
192222.Cj0030 192222.Cj0733 655
192222.Cj0030 192222.Cj0741 552
192222.Cj0030 192222.Cj0753c 553
192222.Cj0030 192222.Cj0794 720
192222.Cj0030 192222.Cj0820c 195
192222.Cj0030 192222.Cj0859c 651
192222.Cj0030 192222.Cj0860 657
192222.Cj0030 192222.Cj0896c 244
192222.Cj0030 192222.Cj0914c 281
192222.Cj0030 192222.Cj0943 190
192222.Cj0030 192222.Cj0954c 238
192222.Cj0030 192222.Cj0970 720
192222.Cj0030 192222.Cj0972 551
192222.Cj0030 192222.Cj1051c 265
192222.Cj0030 192222.Cj1089c 240
192222.Cj0030 192222.Cj1136 215
192222.Cj0030 192222.Cj1146c 200
192222.Cj0030 192222.Cj1190c 158
192222.Cj0030 192222.Cj1193c 243
192222.Cj0030 192222.Cj1245c 157
192222.Cj0030 192222.Cj1276c 150
192222.Cj0030 192222.Cj1334 189
192222.Cj0030 192222.Cj1338c 259
192222.Cj0030 192222.Cj1414c 212
192222.Cj0030 192222.Cj1422c 225
192222.Cj0030 192222.Cj1459 369
192222.Cj0030 192222.Cj1550c 162
192222.Cj0030 192222.Cj1577c 217
192222.Cj0030 192222.Cj1585c 657
192222.Cj0030 192222.Cj1631c 176
192222.Cj0030 192222.Cj1635c 176
192222.Cj0030 192222.Cj1668c 720
192222.Cj0031 192222.Cj0008 260
192222.Cj0031 192222.Cj0021c 200
192222.Cj0031 192222.Cj0028 154
192222.Cj0031 192222.Cj0030 692
192222.Cj0031 192222.Cj0033 866
192222.Cj0031 192222.Cj0045c 651
192222.Cj0031 192222.Cj0109 164
192222.Cj0031 192222.Cj0111 195
192222.Cj0031 192222.Cj0170 607
192222.Cj0031 192222.Cj0262c 240
192222.Cj0031 192222.Cj0264c 160
192222.Cj0031 192222.Cj0282c 212
192222.Cj0031 192222.Cj0283c 213
192222.Cj0031 192222.Cj0285c 215
192222.Cj0031 192222.Cj0288c 279
192222.Cj0031 192222.Cj0338c 186
192222.Cj0031 192222.Cj0371 288
192222.Cj0031 192222.Cj0464 155
192222.Cj0031 192222.Cj0509c 212
192222.Cj0031 192222.Cj0571 194
192222.Cj0031 192222.Cj0628 207
192222.Cj0031 192222.Cj0662c 218
192222.Cj0031 192222.Cj0685c 243
192222.Cj0031 192222.Cj0690c 494
192222.Cj0031 192222.Cj0700 473
192222.Cj0031 192222.Cj0707 302
192222.Cj0031 192222.Cj0757 212
192222.Cj0031 192222.Cj0759 200
192222.Cj0031 192222.Cj0804 200
192222.Cj0031 192222.Cj0918c 266
192222.Cj0031 192222.Cj0948c 154
192222.Cj0031 192222.Cj1011 540
192222.Cj0031 192222.Cj1034c 555
192222.Cj0031 192222.Cj1051c 478
192222.Cj0031 192222.Cj1089c 210
192222.Cj0031 192222.Cj1121c 218
192222.Cj0031 192222.Cj1127c 218
192222.Cj0031 192222.Cj1130c 283
192222.Cj0031 192222.Cj1139c 246
192222.Cj0031 192222.Cj1143 168
192222.Cj0031 192222.Cj1145c 432
192222.Cj0031 192222.Cj1154c 301
192222.Cj0031 192222.Cj1221 193
192222.Cj0031 192222.Cj1229 382
192222.Cj0031 192222.Cj1230 216
192222.Cj0031 192222.Cj1252 171
192222.Cj0031 192222.Cj1295 552
192222.Cj0031 192222.Cj1296 655
192222.Cj0031 192222.Cj1297 655
192222.Cj0031 192222.Cj1305c 368
192222.Cj0031 192222.Cj1310c 212
192222.Cj0031 192222.Cj1312 383
192222.Cj0031 192222.Cj1317 213
192222.Cj0031 192222.Cj1321 369
192222.Cj0031 192222.Cj1325 384
192222.Cj0031 192222.Cj1327 218
192222.Cj0031 192222.Cj1357c 218
192222.Cj0031 192222.Cj1358c 240
192222.Cj0031 192222.Cj1367c 278
192222.Cj0031 192222.Cj1374c 222
192222.Cj0031 192222.Cj1381 382
192222.Cj0031 192222.Cj1420c 657
192222.Cj0031 192222.Cj1421c 218
192222.Cj0031 192222.Cj1422c 212
192222.Cj0031 192222.Cj1424c 409
192222.Cj0031 192222.Cj1428c 388
192222.Cj0031 192222.Cj1488c 554
192222.Cj0031 192222.Cj1489c 409
192222.Cj0031 192222.Cj1490c 217
192222.Cj0031 192222.Cj1501 385
192222.Cj0031 192222.Cj1502c 160
192222.Cj0031 192222.Cj1506c 212
192222.Cj0031 192222.Cj1523c 286
192222.Cj0031 192222.Cj1549c 385
192222.Cj0031 192222.Cj1550c 388
192222.Cj0031 192222.Cj1551c 556
192222.Cj0031 192222.Cj1552c 569
192222.Cj0031 192222.Cj1553c 358
192222.Cj0031 192222.Cj1575c 217
192222.Cj0031 192222.Cj1677 212
192222.Cj0033 192222.Cj0008 170
192222.Cj0033 192222.Cj0030 692
192222.Cj0033 192222.Cj0031 866
192222.Cj0033 192222.Cj0044c 170
192222.Cj0033 192222.Cj0055c 590
192222.Cj0033 192222.Cj0116 155
192222.Cj0033 192222.Cj0264c 160
192222.Cj0033 192222.Cj0316 303
192222.Cj0033 192222.Cj0323 393
192222.Cj0033 192222.Cj0393c 161
192222.Cj0033 192222.Cj0515 159
192222.Cj0033 192222.Cj0548 291
192222.Cj0033 192222.Cj0630c 152
192222.Cj0033 192222.Cj0685c 220
192222.Cj0033 192222.Cj0703 272
192222.Cj0033 192222.Cj0741 189
192222.Cj0033 192222.Cj0789 368
192222.Cj0033 192222.Cj0791c 183
192222.Cj0033 192222.Cj0794 391
192222.Cj0033 192222.Cj0814 179
192222.Cj0033 192222.Cj0837c 189
192222.Cj0033 192222.Cj0862c 156
192222.Cj0033 192222.Cj0887c 197
192222.Cj0033 192222.Cj0975 290
192222.Cj0033 192222.Cj0983 377
192222.Cj0033 192222.Cj1000 165
192222.Cj0033 192222.Cj1026c 152
192222.Cj0033 192222.Cj1028c 196
192222.Cj0033 192222.Cj1055c 188
192222.Cj0033 192222.Cj1059c 160
192222.Cj0033 192222.Cj1098 165
192222.Cj0033 192222.Cj1135 184
192222.Cj0033 192222.Cj1136 160
192222.Cj0033 192222.Cj1138 161
192222.Cj0033 192222.Cj1193c 335
192222.Cj0033 192222.Cj1231 168
192222.Cj0033 192222.Cj1252 341
192222.Cj0033 192222.Cj1259 210
192222.Cj0033 192222.Cj1264c 186
192222.Cj0033 192222.Cj1333 188
192222.Cj0033 192222.Cj1357c 186
192222.Cj0033 192222.Cj1365c 286
192222.Cj0033 192222.Cj1374c 172
192222.Cj0033 192222.Cj1401c 174
192222.Cj0033 192222.Cj1421c 217
192222.Cj0033 192222.Cj1422c 727
192222.Cj0033 192222.Cj1431c 686
192222.Cj0033 192222.Cj1442c 167
192222.Cj0033 192222.Cj1621 370
192222.Cj0033 192222.Cj1631c 152
192222.Cj0033 192222.Cj1638 215
192222.Cj0033 192222.Cj1660 184
192222.Cj0033 192222.Cj1670c 226
192222.Cj0033 192222.Cj1718c 223
192222.Cj0034c 192222.Cj0035c 865
192222.Cj0034c 192222.Cj0036 641
192222.Cj0034c 192222.Cj0059c 230
192222.Cj0034c 192222.Cj0060c 230
192222.Cj0034c 192222.Cj0068 244
192222.Cj0034c 192222.Cj0091 230
192222.Cj0034c 192222.Cj0263 302
192222.Cj0034c 192222.Cj0319 282
192222.Cj0034c 192222.Cj0336c 287
192222.Cj0034c 192222.Cj0351 230
192222.Cj0034c 192222.Cj0392c 230
192222.Cj0034c 192222.Cj0404 732
192222.Cj0034c 192222.Cj0506 227
192222.Cj0034c 192222.Cj0525c 732
192222.Cj0034c 192222.Cj0698 263
192222.Cj0034c 192222.Cj0909 230
192222.Cj0034c 192222.Cj1003c 195
192222.Cj0034c 192222.Cj1058c 274
192222.Cj0034c 192222.Cj1069 185
192222.Cj0034c 192222.Cj1076 206
192222.Cj0034c 192222.Cj1098 198
192222.Cj0034c 192222.Cj1221 230
192222.Cj0034c 192222.Cj1248 274
192222.Cj0034c 192222.Cj1382c 230
192222.Cj0034c 192222.Cj1408 230
192222.Cj0034c 192222.Cj1621 193
192222.Cj0034c 192222.Cj1633 150
192222.Cj0034c 192222.Cj1638 150
192222.Cj0035c 192222.Cj0010c 151
192222.Cj0035c 192222.Cj0034c 865
192222.Cj0035c 192222.Cj0036 641
192222.Cj0035c 192222.Cj0039c 178
192222.Cj0035c 192222.Cj0040 569
192222.Cj0035c 192222.Cj0042 154
192222.Cj0035c 192222.Cj0087 218
192222.Cj0035c 192222.Cj0088 217
192222.Cj0035c 192222.Cj0089 655
192222.Cj0035c 192222.Cj0091 554
192222.Cj0035c 192222.Cj0092 649
192222.Cj0035c 192222.Cj0119 657
192222.Cj0035c 192222.Cj0127c 177
192222.Cj0035c 192222.Cj0154c 319
192222.Cj0035c 192222.Cj0166 332
192222.Cj0035c 192222.Cj0190c 343
192222.Cj0035c 192222.Cj0241c 651
192222.Cj0035c 192222.Cj0246c 212
192222.Cj0035c 192222.Cj0264c 243
192222.Cj0035c 192222.Cj0309c 657
192222.Cj0035c 192222.Cj0310c 659
192222.Cj0035c 192222.Cj0316 224
192222.Cj0035c 192222.Cj0324 185
192222.Cj0035c 192222.Cj0346 219
192222.Cj0035c 192222.Cj0357c 235
192222.Cj0035c 192222.Cj0366c 649
192222.Cj0035c 192222.Cj0367c 412
192222.Cj0035c 192222.Cj0368c 213
192222.Cj0035c 192222.Cj0369c 412
192222.Cj0035c 192222.Cj0437 255
192222.Cj0035c 192222.Cj0483 230
192222.Cj0035c 192222.Cj0542 207
192222.Cj0035c 192222.Cj0560 551
192222.Cj0035c 192222.Cj0561c 651
192222.Cj0035c 192222.Cj0583 657
192222.Cj0035c 192222.Cj0608 289
192222.Cj0035c 192222.Cj0613 360
192222.Cj0035c 192222.Cj0619 659
192222.Cj0035c 192222.Cj0628 649
192222.Cj0035c 192222.Cj0671 218
192222.Cj0035c 192222.Cj0699c 160
192222.Cj0035c 192222.Cj0799c 152
192222.Cj0035c 192222.Cj0802 224
192222.Cj0035c 192222.Cj0805 205
192222.Cj0035c 192222.Cj0827 204
192222.Cj0035c 192222.Cj0854c 527
192222.Cj0035c 192222.Cj0888c 159
192222.Cj0035c 192222.Cj0930 274
192222.Cj0035c 192222.Cj0955c 216
192222.Cj0035c 192222.Cj1001 223
192222.Cj0035c 192222.Cj1027c 245
192222.Cj0035c 192222.Cj1028c 653
192222.Cj0035c 192222.Cj1031 651
192222.Cj0035c 192222.Cj1032 523
192222.Cj0035c 192222.Cj1033 551
192222.Cj0035c 192222.Cj1088c 188
192222.Cj0035c 192222.Cj1170c 157
192222.Cj0035c 192222.Cj1172c 238
192222.Cj0035c 192222.Cj1173 661
192222.Cj0035c 192222.Cj1174 661
192222.Cj0035c 192222.Cj1183c 216
192222.Cj0035c 192222.Cj1241 380
192222.Cj0035c 192222.Cj1250 156
192222.Cj0035c 192222.Cj1252 320
192222.Cj0035c 192222.Cj1253 156
192222.Cj0035c 192222.Cj1254 226
192222.Cj0035c 192222.Cj1257c 351
192222.Cj0035c 192222.Cj1296 653
192222.Cj0035c 192222.Cj1297 653
192222.Cj0035c 192222.Cj1298 550
192222.Cj0035c 192222.Cj1362 152
192222.Cj0035c 192222.Cj1374c 653
192222.Cj0035c 192222.Cj1375 344
192222.Cj0035c 192222.Cj1424c 547
192222.Cj0035c 192222.Cj1426c 657
192222.Cj0035c 192222.Cj1427c 657
192222.Cj0035c 192222.Cj1428c 409
192222.Cj0035c 192222.Cj1429c 522
192222.Cj0035c 192222.Cj1430c 651
192222.Cj0035c 192222.Cj1432c 552
192222.Cj0035c 192222.Cj1442c 172
192222.Cj0035c 192222.Cj1543 224
192222.Cj0035c 192222.Cj1563c 651
192222.Cj0035c 192222.Cj1581c 156
192222.Cj0035c 192222.Cj1612 207
192222.Cj0035c 192222.Cj1619 380
192222.Cj0035c 192222.Cj1639 190
192222.Cj0035c 192222.Cj1640 190
192222.Cj0035c 192222.Cj1641 196
192222.Cj0035c 192222.Cj1642 153
192222.Cj0035c 192222.Cj1643 190
192222.Cj0035c 192222.Cj1644 190
192222.Cj0035c 192222.Cj1645 190
192222.Cj0035c 192222.Cj1646 190
192222.Cj0035c 192222.Cj1647 190
192222.Cj0035c 192222.Cj1648 190
192222.Cj0035c 192222.Cj1650 157
192222.Cj0035c 192222.Cj1687 172
192222.Cj0035c 192222.Cj1727c 153
192222.Cj0036 192222.Cj0010c 251
192222.Cj0036 192222.Cj0024 289
192222.Cj0036 192222.Cj0034c 641
192222.Cj0036 192222.Cj0035c 641
192222.Cj0036 192222.Cj0066c 328
192222.Cj0036 192222.Cj0098 367
192222.Cj0036 192222.Cj0099 173
192222.Cj0036 192222.Cj0100 173
192222.Cj0036 192222.Cj0101 240
192222.Cj0036 192222.Cj0103 153
192222.Cj0036 192222.Cj0183 155
192222.Cj0036 192222.Cj0276 219
192222.Cj0036 192222.Cj0397c 222
192222.Cj0036 192222.Cj0411 150
192222.Cj0036 192222.Cj0476 232
192222.Cj0036 192222.Cj0570 181
192222.Cj0036 192222.Cj0589 227
192222.Cj0036 192222.Cj0649 253
192222.Cj0036 192222.Cj0849c 345
192222.Cj0036 192222.Cj0906c 154
192222.Cj0036 192222.Cj1086c 520
192222.Cj0036 192222.Cj1102 192
192222.Cj0036 192222.Cj1275c 351
192222.Cj0036 192222.Cj1382c 160
192222.Cj0037c 192222.Cj0013 215
192222.Cj0037c 192222.Cj0020c 440
192222.Cj0037c 192222.Cj0021c 212
192222.Cj0037c 192222.Cj0023 212
192222.Cj0037c 192222.Cj0038c 499
192222.Cj0037c 192222.Cj0039c 499
192222.Cj0037c 192222.Cj0040 380
192222.Cj0037c 192222.Cj0041 359
192222.Cj0037c 192222.Cj0042 302
192222.Cj0037c 192222.Cj0043 410
192222.Cj0037c 192222.Cj0055c 169
192222.Cj0037c 192222.Cj0056c 551
192222.Cj0037c 192222.Cj0057 209
192222.Cj0037c 192222.Cj0062c 218
192222.Cj0037c 192222.Cj0069 212
192222.Cj0037c 192222.Cj0081 390
192222.Cj0037c 192222.Cj0088 329
192222.Cj0037c 192222.Cj0095 212
192222.Cj0037c 192222.Cj0122 195
192222.Cj0037c 192222.Cj0125c 213
192222.Cj0037c 192222.Cj0146c 212
192222.Cj0037c 192222.Cj0155c 212
192222.Cj0037c 192222.Cj0163c 212
192222.Cj0037c 192222.Cj0175c 321
192222.Cj0037c 192222.Cj0178 213
192222.Cj0037c 192222.Cj0226 218
192222.Cj0037c 192222.Cj0238 215
192222.Cj0037c 192222.Cj0240c 301
192222.Cj0037c 192222.Cj0262c 212
192222.Cj0037c 192222.Cj0264c 201
192222.Cj0037c 192222.Cj0265c 212
192222.Cj0037c 192222.Cj0266c 351
192222.Cj0037c 192222.Cj0289c 212
192222.Cj0037c 192222.Cj0298c 385
192222.Cj0037c 192222.Cj0307 212
192222.Cj0037c 192222.Cj0322 212
192222.Cj0037c 192222.Cj0334 212
192222.Cj0037c 192222.Cj0358 651
192222.Cj0037c 192222.Cj0369c 216
192222.Cj0037c 192222.Cj0370 212
192222.Cj0037c 192222.Cj0393c 216
192222.Cj0037c 192222.Cj0414 212
192222.Cj0037c 192222.Cj0415 311
192222.Cj0037c 192222.Cj0417 219
192222.Cj0037c 192222.Cj0420 241
192222.Cj0037c 192222.Cj0437 212
192222.Cj0037c 192222.Cj0454c 215
192222.Cj0037c 192222.Cj0466 383
192222.Cj0037c 192222.Cj0481 212
192222.Cj0037c 192222.Cj0529c 352
192222.Cj0037c 192222.Cj0531 193
192222.Cj0037c 192222.Cj0536 353
192222.Cj0037c 192222.Cj0555 213
192222.Cj0037c 192222.Cj0593c 351
192222.Cj0037c 192222.Cj0604 528
192222.Cj0037c 192222.Cj0608 175
192222.Cj0037c 192222.Cj0612c 215
192222.Cj0037c 192222.Cj0638c 212
192222.Cj0037c 192222.Cj0660c 351
192222.Cj0037c 192222.Cj0671 212
192222.Cj0037c 192222.Cj0701 352
192222.Cj0037c 192222.Cj0712 216
192222.Cj0037c 192222.Cj0780 217
192222.Cj0037c 192222.Cj0832c 219
192222.Cj0037c 192222.Cj0853c 212
192222.Cj0037c 192222.Cj0854c 218
192222.Cj0037c 192222.Cj0873c 175
192222.Cj0037c 192222.Cj0874c 315
192222.Cj0037c 192222.Cj0903c 218
192222.Cj0037c 192222.Cj0914c 196
192222.Cj0037c 192222.Cj0919c 352
192222.Cj0037c 192222.Cj0921c 212
192222.Cj0037c 192222.Cj0922c 579
192222.Cj0037c 192222.Cj0931c 380
192222.Cj0037c 192222.Cj0934c 352
192222.Cj0037c 192222.Cj0939c 163
192222.Cj0037c 192222.Cj0977 216
192222.Cj0037c 192222.Cj0990c 351
192222.Cj0037c 192222.Cj1001 208
192222.Cj0037c 192222.Cj1016c 281
192222.Cj0037c 192222.Cj1020c 653
192222.Cj0037c 192222.Cj1055c 170
192222.Cj0037c 192222.Cj1056c 351
192222.Cj0037c 192222.Cj1066 212
192222.Cj0037c 192222.Cj1078 249
192222.Cj0037c 192222.Cj1089c 351
192222.Cj0037c 192222.Cj1093c 179
192222.Cj0037c 192222.Cj1102 218
192222.Cj0037c 192222.Cj1123c 212
192222.Cj0037c 192222.Cj1135 212
192222.Cj0037c 192222.Cj1150c 218
192222.Cj0037c 192222.Cj1153 459
192222.Cj0037c 192222.Cj1158c 591
192222.Cj0037c 192222.Cj1170c 212
192222.Cj0037c 192222.Cj1183c 530
192222.Cj0037c 192222.Cj1201 212
192222.Cj0037c 192222.Cj1258 212
192222.Cj0037c 192222.Cj1262 216
192222.Cj0037c 192222.Cj1309c 177
192222.Cj0037c 192222.Cj1357c 383
192222.Cj0037c 192222.Cj1358c 385
192222.Cj0037c 192222.Cj1359 212
192222.Cj0037c 192222.Cj1382c 212
192222.Cj0037c 192222.Cj1393 380
192222.Cj0037c 192222.Cj1394 530
192222.Cj0037c 192222.Cj1398 212
192222.Cj0037c 192222.Cj1413c 212
192222.Cj0037c 192222.Cj1431c 357
192222.Cj0037c 192222.Cj1432c 218
192222.Cj0037c 192222.Cj1437c 368
192222.Cj0037c 192222.Cj1442c 212
192222.Cj0037c 192222.Cj1462 193
192222.Cj0037c 192222.Cj1463 213
192222.Cj0037c 192222.Cj1464 216
192222.Cj0037c 192222.Cj1465 285
192222.Cj0037c 192222.Cj1466 212
192222.Cj0037c 192222.Cj1473c 206
192222.Cj0037c 192222.Cj1487c 312
192222.Cj0037c 192222.Cj1488c 355
192222.Cj0037c 192222.Cj1489c 216
192222.Cj0037c 192222.Cj1490c 193
192222.Cj0037c 192222.Cj1503c 218
192222.Cj0037c 192222.Cj1508c 383
192222.Cj0037c 192222.Cj1509c 364
192222.Cj0037c 192222.Cj1533c 171
192222.Cj0037c 192222.Cj1537c 383
192222.Cj0037c 192222.Cj1538c 257
192222.Cj0037c 192222.Cj1548c 530
192222.Cj0037c 192222.Cj1586 212
192222.Cj0037c 192222.Cj1598 215
192222.Cj0037c 192222.Cj1619 212
192222.Cj0037c 192222.Cj1624c 212
192222.Cj0037c 192222.Cj1631c 380
192222.Cj0037c 192222.Cj1654c 212
192222.Cj0037c 192222.Cj1672c 191
192222.Cj0037c 192222.Cj1688c 212
192222.Cj0037c 192222.Cj1701c 157
192222.Cj0037c 192222.Cj1727c 217
192222.Cj0037c 192222.Cj1729c 201
192222.Cj0038c 192222.Cj0037c 499
192222.Cj0038c 192222.Cj0039c 870
192222.Cj0038c 192222.Cj0040 625
192222.Cj0038c 192222.Cj0041 584
192222.Cj0038c 192222.Cj0042 467
192222.Cj0038c 192222.Cj0043 467
192222.Cj0038c 192222.Cj1311 230
192222.Cj0039c 192222.Cj0011c 222
192222.Cj0039c 192222.Cj0012c 215
192222.Cj0039c 192222.Cj0022c 178
192222.Cj0039c 192222.Cj0024 331
192222.Cj0039c 192222.Cj0035c 178
192222.Cj0039c 192222.Cj0037c 499
192222.Cj0039c 192222.Cj0038c 870
192222.Cj0039c 192222.Cj0040 625
192222.Cj0039c 192222.Cj0041 676
192222.Cj0039c 192222.Cj0042 568
192222.Cj0039c 192222.Cj0043 558
192222.Cj0039c 192222.Cj0064c 217
192222.Cj0039c 192222.Cj0081 216
192222.Cj0039c 192222.Cj0086c 279
192222.Cj0039c 192222.Cj0087 389
192222.Cj0039c 192222.Cj0094 273
192222.Cj0039c 192222.Cj0095 407
192222.Cj0039c 192222.Cj0098 166
192222.Cj0039c 192222.Cj0105 448
192222.Cj0039c 192222.Cj0109 247
192222.Cj0039c 192222.Cj0115 164
192222.Cj0039c 192222.Cj0123c 628
192222.Cj0039c 192222.Cj0128c 298
192222.Cj0039c 192222.Cj0130 274
192222.Cj0039c 192222.Cj0131 188
192222.Cj0039c 192222.Cj0133 153
192222.Cj0039c 192222.Cj0136 547
192222.Cj0039c 192222.Cj0137 300
192222.Cj0039c 192222.Cj0138 562
192222.Cj0039c 192222.Cj0153c 573
192222.Cj0039c 192222.Cj0169 212
192222.Cj0039c 192222.Cj0186c 152
192222.Cj0039c 192222.Cj0188c 186
192222.Cj0039c 192222.Cj0190c 555
192222.Cj0039c 192222.Cj0191c 229
192222.Cj0039c 192222.Cj0193c 608
192222.Cj0039c 192222.Cj0198c 274
192222.Cj0039c 192222.Cj0207 558
192222.Cj0039c 192222.Cj0227 551
192222.Cj0039c 192222.Cj0245 276
192222.Cj0039c 192222.Cj0246c 486
192222.Cj0039c 192222.Cj0261c 408
192222.Cj0039c 192222.Cj0268c 554
192222.Cj0039c 192222.Cj0283c 212
192222.Cj0039c 192222.Cj0285c 212
192222.Cj0039c 192222.Cj0287c 304
192222.Cj0039c 192222.Cj0293 311
192222.Cj0039c 192222.Cj0298c 219
192222.Cj0039c 192222.Cj0313 232
192222.Cj0039c 192222.Cj0316 274
192222.Cj0039c 192222.Cj0329c 357
192222.Cj0039c 192222.Cj0332c 155
192222.Cj0039c 192222.Cj0338c 203
192222.Cj0039c 192222.Cj0342c 212
192222.Cj0039c 192222.Cj0365c 252
192222.Cj0039c 192222.Cj0366c 230
192222.Cj0039c 192222.Cj0367c 265
192222.Cj0039c 192222.Cj0370 211
192222.Cj0039c 192222.Cj0402 163
192222.Cj0039c 192222.Cj0409 207
192222.Cj0039c 192222.Cj0411 554
192222.Cj0039c 192222.Cj0426 307
192222.Cj0039c 192222.Cj0429c 178
192222.Cj0039c 192222.Cj0437 207
192222.Cj0039c 192222.Cj0442 280
192222.Cj0039c 192222.Cj0443 159
192222.Cj0039c 192222.Cj0448c 218
192222.Cj0039c 192222.Cj0450c 201
192222.Cj0039c 192222.Cj0454c 241
192222.Cj0039c 192222.Cj0456c 554
192222.Cj0039c 192222.Cj0460 490
192222.Cj0039c 192222.Cj0465c 194
192222.Cj0039c 192222.Cj0470 348
192222.Cj0039c 192222.Cj0471 168
192222.Cj0039c 192222.Cj0473 207
192222.Cj0039c 192222.Cj0474 329
192222.Cj0039c 192222.Cj0475 664
192222.Cj0039c 192222.Cj0476 161
192222.Cj0039c 192222.Cj0477 278
192222.Cj0039c 192222.Cj0478 223
192222.Cj0039c 192222.Cj0492 210
192222.Cj0039c 192222.Cj0493 500
192222.Cj0039c 192222.Cj0495 301
192222.Cj0039c 192222.Cj0512 244
192222.Cj0039c 192222.Cj0514 290
192222.Cj0039c 192222.Cj0517 166
192222.Cj0039c 192222.Cj0529c 467
192222.Cj0039c 192222.Cj0535 417
192222.Cj0039c 192222.Cj0541 187
192222.Cj0039c 192222.Cj0542 278
192222.Cj0039c 192222.Cj0543 215
192222.Cj0039c 192222.Cj0545 232
192222.Cj0039c 192222.Cj0551 316
192222.Cj0039c 192222.Cj0558c 207
192222.Cj0039c 192222.Cj0572 152
192222.Cj0039c 192222.Cj0577c 316
192222.Cj0039c 192222.Cj0595c 160
192222.Cj0039c 192222.Cj0597 240
192222.Cj0039c 192222.Cj0630c 180
192222.Cj0039c 192222.Cj0632 302
192222.Cj0039c 192222.Cj0635 196
192222.Cj0039c 192222.Cj0638c 440
192222.Cj0039c 192222.Cj0641 316
192222.Cj0039c 192222.Cj0642 316
192222.Cj0039c 192222.Cj0643 159
192222.Cj0039c 192222.Cj0645 158
192222.Cj0039c 192222.Cj0649 253
192222.Cj0039c 192222.Cj0650 207
192222.Cj0039c 192222.Cj0662c 213
192222.Cj0039c 192222.Cj0664c 601
192222.Cj0039c 192222.Cj0665c 445
192222.Cj0039c 192222.Cj0668 192
192222.Cj0039c 192222.Cj0669 457
192222.Cj0039c 192222.Cj0689 177
192222.Cj0039c 192222.Cj0696 214
192222.Cj0039c 192222.Cj0699c 455
192222.Cj0039c 192222.Cj0701 385
192222.Cj0039c 192222.Cj0707 301
192222.Cj0039c 192222.Cj0709 205
192222.Cj0039c 192222.Cj0713 602
192222.Cj0039c 192222.Cj0714 447
192222.Cj0039c 192222.Cj0719c 159
192222.Cj0039c 192222.Cj0762c 385
192222.Cj0039c 192222.Cj0767c 396
192222.Cj0039c 192222.Cj0775c 415
192222.Cj0039c 192222.Cj0779 218
192222.Cj0039c 192222.Cj0788 554
192222.Cj0039c 192222.Cj0791c 554
192222.Cj0039c 192222.Cj0822 234
192222.Cj0039c 192222.Cj0826 232
192222.Cj0039c 192222.Cj0835c 247
192222.Cj0039c 192222.Cj0843c 412
192222.Cj0039c 192222.Cj0858c 177
192222.Cj0039c 192222.Cj0884 667
192222.Cj0039c 192222.Cj0888c 301
192222.Cj0039c 192222.Cj0893c 605
192222.Cj0039c 192222.Cj0897c 159
192222.Cj0039c 192222.Cj0918c 334
192222.Cj0039c 192222.Cj0927 201
192222.Cj0039c 192222.Cj0930 215
192222.Cj0039c 192222.Cj0956c 185
192222.Cj0039c 192222.Cj0957c 162
192222.Cj0039c 192222.Cj0958c 447
192222.Cj0039c 192222.Cj0960c 175
192222.Cj0039c 192222.Cj0961c 447
192222.Cj0039c 192222.Cj1010 172
192222.Cj0039c 192222.Cj1013c 303
192222.Cj0039c 192222.Cj1027c 163
192222.Cj0039c 192222.Cj1030c 458
192222.Cj0039c 192222.Cj1037c 341
192222.Cj0039c 192222.Cj1038 406
192222.Cj0039c 192222.Cj1051c 172
192222.Cj0039c 192222.Cj1052c 224
192222.Cj0039c 192222.Cj1058c 386
192222.Cj0039c 192222.Cj1059c 205
192222.Cj0039c 192222.Cj1061c 171
192222.Cj0039c 192222.Cj1066 360
192222.Cj0039c 192222.Cj1068 554
192222.Cj0039c 192222.Cj1070 700
192222.Cj0039c 192222.Cj1072 174
192222.Cj0039c 192222.Cj1073c 231
192222.Cj0039c 192222.Cj1096c 360
192222.Cj0039c 192222.Cj1097 556
192222.Cj0039c 192222.Cj1102 643
192222.Cj0039c 192222.Cj1108 248
192222.Cj0039c 192222.Cj1110c 551
192222.Cj0039c 192222.Cj1125c 486
192222.Cj0039c 192222.Cj1156 329
192222.Cj0039c 192222.Cj1171c 164
192222.Cj0039c 192222.Cj1181c 543
192222.Cj0039c 192222.Cj1182c 297
192222.Cj0039c 192222.Cj1192 153
192222.Cj0039c 192222.Cj1197c 151
192222.Cj0039c 192222.Cj1198 215
192222.Cj0039c 192222.Cj1204c 208
192222.Cj0039c 192222.Cj1208 554
192222.Cj0039c 192222.Cj1209 551
192222.Cj0039c 192222.Cj1211 184
192222.Cj0039c 192222.Cj1212c 316
192222.Cj0039c 192222.Cj1218c 152
192222.Cj0039c 192222.Cj1221 198
192222.Cj0039c 192222.Cj1228c 397
192222.Cj0039c 192222.Cj1246c 159
192222.Cj0039c 192222.Cj1248 303
192222.Cj0039c 192222.Cj1253 537
192222.Cj0039c 192222.Cj1271c 163
192222.Cj0039c 192222.Cj1274c 158
192222.Cj0039c 192222.Cj1286c 212
192222.Cj0039c 192222.Cj1288c 502
192222.Cj0039c 192222.Cj1290c 341
192222.Cj0039c 192222.Cj1291c 200
192222.Cj0039c 192222.Cj1339c 193
192222.Cj0039c 192222.Cj1344c 252
192222.Cj0039c 192222.Cj1364c 219
192222.Cj0039c 192222.Cj1379 157
192222.Cj0039c 192222.Cj1402c 217
192222.Cj0039c 192222.Cj1403c 213
192222.Cj0039c 192222.Cj1415c 393
192222.Cj0039c 192222.Cj1418c 212
192222.Cj0039c 192222.Cj1419c 212
192222.Cj0039c 192222.Cj1441c 156
192222.Cj0039c 192222.Cj1461 266
192222.Cj0039c 192222.Cj1479c 666
192222.Cj0039c 192222.Cj1480c 306
192222.Cj0039c 192222.Cj1498c 213
192222.Cj0039c 192222.Cj1506c 520
192222.Cj0039c 192222.Cj1530 307
192222.Cj0039c 192222.Cj1580c 200
192222.Cj0039c 192222.Cj1581c 200
192222.Cj0039c 192222.Cj1592 353
192222.Cj0039c 192222.Cj1593 459
192222.Cj0039c 192222.Cj1594 208
192222.Cj0039c 192222.Cj1595 260
192222.Cj0039c 192222.Cj1596 690
192222.Cj0039c 192222.Cj1672c 324
192222.Cj0039c 192222.Cj1688c 456
192222.Cj0039c 192222.Cj1690c 338
192222.Cj0039c 192222.Cj1691c 178
192222.Cj0039c 192222.Cj1692c 209
192222.Cj0039c 192222.Cj1693c 350
192222.Cj0039c 192222.Cj1694c 209
192222.Cj0039c 192222.Cj1695c 537
192222.Cj0039c 192222.Cj1697c 275
192222.Cj0039c 192222.Cj1698c 165
192222.Cj0039c 192222.Cj1699c 163
192222.Cj0039c 192222.Cj1700c 331
192222.Cj0039c 192222.Cj1701c 337
192222.Cj0039c 192222.Cj1704c 300
192222.Cj0039c 192222.Cj1705c 163
192222.Cj0039c 192222.Cj1706c 455
192222.Cj0039c 192222.Cj1707c 275
192222.Cj0039c 192222.Cj1708c 605
192222.Cj0039c 192222.Cj1710c 320
192222.Cj0039c 192222.Cj1711c 304
192222.Cj0040 192222.Cj0035c 569
192222.Cj0040 192222.Cj0037c 380
192222.Cj0040 192222.Cj0038c 625
192222.Cj0040 192222.Cj0039c 625
192222.Cj0040 192222.Cj0041 870
192222.Cj0040 192222.Cj0042 726
192222.Cj0040 192222.Cj0043 689
192222.Cj0040 192222.Cj0059c 649
192222.Cj0040 192222.Cj0061c 212
192222.Cj0040 192222.Cj0062c 396
192222.Cj0040 192222.Cj0063c 649
192222.Cj0040 192222.Cj0087 215
192222.Cj0040 192222.Cj0088 213
192222.Cj0040 192222.Cj0089 651
192222.Cj0040 192222.Cj0091 526
192222.Cj0040 192222.Cj0092 552
192222.Cj0040 192222.Cj0119 653
192222.Cj0040 192222.Cj0241c 556
192222.Cj0040 192222.Cj0243c 657
192222.Cj0040 192222.Cj0246c 212
192222.Cj0040 192222.Cj0264c 216
192222.Cj0040 192222.Cj0344 212
192222.Cj0040 192222.Cj0366c 215
192222.Cj0040 192222.Cj0369c 385
192222.Cj0040 192222.Cj0437 213
192222.Cj0040 192222.Cj0549 212
192222.Cj0040 192222.Cj0561c 556
192222.Cj0040 192222.Cj0583 653
192222.Cj0040 192222.Cj0628 551
192222.Cj0040 192222.Cj0667 651
192222.Cj0040 192222.Cj0670 213
192222.Cj0040 192222.Cj0671 215
192222.Cj0040 192222.Cj0697 283
192222.Cj0040 192222.Cj0793 380
192222.Cj0040 192222.Cj0848c 212
192222.Cj0040 192222.Cj0849c 212
192222.Cj0040 192222.Cj0854c 388
192222.Cj0040 192222.Cj0877c 352
192222.Cj0040 192222.Cj0887c 389
192222.Cj0040 192222.Cj0898 657
192222.Cj0040 192222.Cj0912c 409
192222.Cj0040 192222.Cj0971 353
192222.Cj0040 192222.Cj0973 352
192222.Cj0040 192222.Cj1001 380
192222.Cj0040 192222.Cj1024c 218
192222.Cj0040 192222.Cj1242 530
192222.Cj0040 192222.Cj1272c 212
192222.Cj0040 192222.Cj1374c 651
192222.Cj0040 192222.Cj1424c 554
192222.Cj0040 192222.Cj1426c 653
192222.Cj0040 192222.Cj1427c 653
192222.Cj0040 192222.Cj1428c 385
192222.Cj0040 192222.Cj1429c 388
192222.Cj0040 192222.Cj1430c 554
192222.Cj0040 192222.Cj1432c 436
192222.Cj0040 192222.Cj1462 213
192222.Cj0040 192222.Cj1463 361
192222.Cj0040 192222.Cj1464 383
192222.Cj0040 192222.Cj1465 659
192222.Cj0040 192222.Cj1563c 556
192222.Cj0040 192222.Cj1619 240
192222.Cj0040 192222.Cj1647 230
192222.Cj0040 192222.Cj1650 657
192222.Cj0040 192222.Cj1667c 353
192222.Cj0040 192222.Cj1718c 205
192222.Cj0040 192222.Cj1729c 551
192222.Cj0041 192222.Cj0019c 373
192222.Cj0041 192222.Cj0020c 212
192222.Cj0041 192222.Cj0025c 219
192222.Cj0041 192222.Cj0030 300
192222.Cj0041 192222.Cj0037c 359
192222.Cj0041 192222.Cj0038c 584
192222.Cj0041 192222.Cj0039c 676
192222.Cj0041 192222.Cj0040 870
192222.Cj0041 192222.Cj0042 806
192222.Cj0041 192222.Cj0043 787
192222.Cj0041 192222.Cj0059c 419
192222.Cj0041 192222.Cj0061c 509
192222.Cj0041 192222.Cj0062c 651
192222.Cj0041 192222.Cj0063c 430
192222.Cj0041 192222.Cj0064c 452
192222.Cj0041 192222.Cj0111 173
192222.Cj0041 192222.Cj0128c 156
192222.Cj0041 192222.Cj0133 188
192222.Cj0041 192222.Cj0144 218
192222.Cj0041 192222.Cj0147c 160
192222.Cj0041 192222.Cj0184c 180
192222.Cj0041 192222.Cj0195 237
192222.Cj0041 192222.Cj0203 218
192222.Cj0041 192222.Cj0236c 160
192222.Cj0041 192222.Cj0243c 515
192222.Cj0041 192222.Cj0254 378
192222.Cj0041 192222.Cj0256 218
192222.Cj0041 192222.Cj0262c 213
192222.Cj0041 192222.Cj0264c 382
192222.Cj0041 192222.Cj0265c 388
192222.Cj0041 192222.Cj0284c 212
192222.Cj0041 192222.Cj0288c 212
192222.Cj0041 192222.Cj0318 237
192222.Cj0041 192222.Cj0320 503
192222.Cj0041 192222.Cj0335 231
192222.Cj0041 192222.Cj0356c 188
192222.Cj0041 192222.Cj0399 369
192222.Cj0041 192222.Cj0405 212
192222.Cj0041 192222.Cj0411 350
192222.Cj0041 192222.Cj0414 212
192222.Cj0041 192222.Cj0415 199
192222.Cj0041 192222.Cj0428 657
192222.Cj0041 192222.Cj0448c 212
192222.Cj0041 192222.Cj0449c 216
192222.Cj0041 192222.Cj0462 230
192222.Cj0041 192222.Cj0463 154
192222.Cj0041 192222.Cj0465c 212
192222.Cj0041 192222.Cj0509c 191
192222.Cj0041 192222.Cj0526c 250
192222.Cj0041 192222.Cj0527c 253
192222.Cj0041 192222.Cj0528c 253
192222.Cj0041 192222.Cj0530 205
192222.Cj0041 192222.Cj0548 553
192222.Cj0041 192222.Cj0549 521
192222.Cj0041 192222.Cj0589 161
192222.Cj0041 192222.Cj0599 163
192222.Cj0041 192222.Cj0612c 212
192222.Cj0041 192222.Cj0642 240
192222.Cj0041 192222.Cj0670 352
192222.Cj0041 192222.Cj0671 191
192222.Cj0041 192222.Cj0687c 307
192222.Cj0041 192222.Cj0694 202
192222.Cj0041 192222.Cj0697 224
192222.Cj0041 192222.Cj0699c 192
192222.Cj0041 192222.Cj0706 473
192222.Cj0041 192222.Cj0707 212
192222.Cj0041 192222.Cj0711 174
192222.Cj0041 192222.Cj0730 180
192222.Cj0041 192222.Cj0736 243
192222.Cj0041 192222.Cj0737 150
192222.Cj0041 192222.Cj0757 218
192222.Cj0041 192222.Cj0758 218
192222.Cj0041 192222.Cj0759 304
192222.Cj0041 192222.Cj0765c 180
192222.Cj0041 192222.Cj0769c 169
192222.Cj0041 192222.Cj0793 385
192222.Cj0041 192222.Cj0799c 183
192222.Cj0041 192222.Cj0837c 316
192222.Cj0041 192222.Cj0848c 524
192222.Cj0041 192222.Cj0849c 516
192222.Cj0041 192222.Cj0882c 531
192222.Cj0041 192222.Cj0887c 241
192222.Cj0041 192222.Cj0975 266
192222.Cj0041 192222.Cj0977 216
192222.Cj0041 192222.Cj0983 156
192222.Cj0041 192222.Cj1011 611
192222.Cj0041 192222.Cj1024c 383
192222.Cj0041 192222.Cj1040c 218
192222.Cj0041 192222.Cj1050c 176
192222.Cj0041 192222.Cj1062 193
192222.Cj0041 192222.Cj1075 462
192222.Cj0041 192222.Cj1089c 164
192222.Cj0041 192222.Cj1116c 212
192222.Cj0041 192222.Cj1128c 193
192222.Cj0041 192222.Cj1130c 180
192222.Cj0041 192222.Cj1133 191
192222.Cj0041 192222.Cj1141 212
192222.Cj0041 192222.Cj1145c 217
192222.Cj0041 192222.Cj1146c 213
192222.Cj0041 192222.Cj1151c 219
192222.Cj0041 192222.Cj1170c 212
192222.Cj0041 192222.Cj1178c 277
192222.Cj0041 192222.Cj1189c 550
192222.Cj0041 192222.Cj1190c 240
192222.Cj0041 192222.Cj1242 653
192222.Cj0041 192222.Cj1245c 454
192222.Cj0041 192222.Cj1259 212
192222.Cj0041 192222.Cj1272c 391
192222.Cj0041 192222.Cj1275c 173
192222.Cj0041 192222.Cj1293 384
192222.Cj0041 192222.Cj1294 160
192222.Cj0041 192222.Cj1298 247
192222.Cj0041 192222.Cj1316c 218
192222.Cj0041 192222.Cj1320 240
192222.Cj0041 192222.Cj1321 212
192222.Cj0041 192222.Cj1324 213
192222.Cj0041 192222.Cj1325 218
192222.Cj0041 192222.Cj1334 355
192222.Cj0041 192222.Cj1337 190
192222.Cj0041 192222.Cj1338c 343
192222.Cj0041 192222.Cj1344c 442
192222.Cj0041 192222.Cj1347c 264
192222.Cj0041 192222.Cj1357c 201
192222.Cj0041 192222.Cj1358c 212
192222.Cj0041 192222.Cj1359 193
192222.Cj0041 192222.Cj1371 165
192222.Cj0041 192222.Cj1372 190
192222.Cj0041 192222.Cj1377c 151
192222.Cj0041 192222.Cj1399c 241
192222.Cj0041 192222.Cj1413c 212
192222.Cj0041 192222.Cj1423c 279
192222.Cj0041 192222.Cj1424c 218
192222.Cj0041 192222.Cj1425c 217
192222.Cj0041 192222.Cj1429c 216
192222.Cj0041 192222.Cj1431c 299
192222.Cj0041 192222.Cj1434c 200
192222.Cj0041 192222.Cj1436c 279
192222.Cj0041 192222.Cj1438c 167
192222.Cj0041 192222.Cj1440c 219
192222.Cj0041 192222.Cj1442c 212
192222.Cj0041 192222.Cj1444c 218
192222.Cj0041 192222.Cj1459 324
192222.Cj0041 192222.Cj1462 370
192222.Cj0041 192222.Cj1463 655
192222.Cj0041 192222.Cj1464 553
192222.Cj0041 192222.Cj1465 369
192222.Cj0041 192222.Cj1466 217
192222.Cj0041 192222.Cj1480c 197
192222.Cj0041 192222.Cj1493c 151
192222.Cj0041 192222.Cj1497c 552
192222.Cj0041 192222.Cj1506c 176
192222.Cj0041 192222.Cj1564 212
192222.Cj0041 192222.Cj1565c 463
192222.Cj0041 192222.Cj1586 212
192222.Cj0041 192222.Cj1640 220
192222.Cj0041 192222.Cj1686c 212
192222.Cj0041 192222.Cj1687 217
192222.Cj0041 192222.Cj1710c 160
192222.Cj0041 192222.Cj1729c 442
192222.Cj0042 192222.Cj0035c 154
192222.Cj0042 192222.Cj0037c 302
192222.Cj0042 192222.Cj0038c 467
192222.Cj0042 192222.Cj0039c 568
192222.Cj0042 192222.Cj0040 726
192222.Cj0042 192222.Cj0041 806
192222.Cj0042 192222.Cj0043 993
192222.Cj0042 192222.Cj0053c 316
192222.Cj0042 192222.Cj0059c 852
192222.Cj0042 192222.Cj0060c 916
192222.Cj0042 192222.Cj0061c 870
192222.Cj0042 192222.Cj0062c 386
192222.Cj0042 192222.Cj0063c 566
192222.Cj0042 192222.Cj0064c 615
192222.Cj0042 192222.Cj0106 197
192222.Cj0042 192222.Cj0117 191
192222.Cj0042 192222.Cj0129c 152
192222.Cj0042 192222.Cj0147c 160
192222.Cj0042 192222.Cj0160c 151
192222.Cj0042 192222.Cj0169 213
192222.Cj0042 192222.Cj0179 239
192222.Cj0042 192222.Cj0195 598
192222.Cj0042 192222.Cj0200c 155
192222.Cj0042 192222.Cj0234c 155
192222.Cj0042 192222.Cj0272 165
192222.Cj0042 192222.Cj0283c 546
192222.Cj0042 192222.Cj0284c 559
192222.Cj0042 192222.Cj0285c 571
192222.Cj0042 192222.Cj0302c 160
192222.Cj0042 192222.Cj0318 900
192222.Cj0042 192222.Cj0319 933
192222.Cj0042 192222.Cj0320 770
192222.Cj0042 192222.Cj0323 199
192222.Cj0042 192222.Cj0325 153
192222.Cj0042 192222.Cj0335 817
192222.Cj0042 192222.Cj0336c 446
192222.Cj0042 192222.Cj0337c 810
192222.Cj0042 192222.Cj0351 916
192222.Cj0042 192222.Cj0356c 213
192222.Cj0042 192222.Cj0456c 243
192222.Cj0042 192222.Cj0496 172
192222.Cj0042 192222.Cj0526c 830
192222.Cj0042 192222.Cj0527c 988
192222.Cj0042 192222.Cj0528c 949
192222.Cj0042 192222.Cj0548 839
192222.Cj0042 192222.Cj0549 560
192222.Cj0042 192222.Cj0596 222
192222.Cj0042 192222.Cj0627 187
192222.Cj0042 192222.Cj0634 192
192222.Cj0042 192222.Cj0645 236
192222.Cj0042 192222.Cj0662c 226
192222.Cj0042 192222.Cj0663c 224
192222.Cj0042 192222.Cj0687c 961
192222.Cj0042 192222.Cj0688 476
192222.Cj0042 192222.Cj0689 221
192222.Cj0042 192222.Cj0697 918
192222.Cj0042 192222.Cj0698 939
192222.Cj0042 192222.Cj0715 223
192222.Cj0042 192222.Cj0720c 320
192222.Cj0042 192222.Cj0757 212
192222.Cj0042 192222.Cj0758 356
192222.Cj0042 192222.Cj0759 213
192222.Cj0042 192222.Cj0769c 789
192222.Cj0042 192222.Cj0782 212
192222.Cj0042 192222.Cj0820c 545
192222.Cj0042 192222.Cj0843c 236
192222.Cj0042 192222.Cj0848c 438
192222.Cj0042 192222.Cj0849c 404
192222.Cj0042 192222.Cj0852c 164
192222.Cj0042 192222.Cj0864 188
192222.Cj0042 192222.Cj0882c 735
192222.Cj0042 192222.Cj0887c 320
192222.Cj0042 192222.Cj0910 171
192222.Cj0042 192222.Cj0913c 190
192222.Cj0042 192222.Cj0923c 577
192222.Cj0042 192222.Cj0924c 454
192222.Cj0042 192222.Cj0939c 203
192222.Cj0042 192222.Cj0946 178
192222.Cj0042 192222.Cj0950c 190
192222.Cj0042 192222.Cj0975 153
192222.Cj0042 192222.Cj0977 216
192222.Cj0042 192222.Cj1001 207
192222.Cj0042 192222.Cj1004 188
192222.Cj0042 192222.Cj1024c 380
192222.Cj0042 192222.Cj1051c 184
192222.Cj0042 192222.Cj1073c 212
192222.Cj0042 192222.Cj1091c 187
192222.Cj0042 192222.Cj1118c 255
192222.Cj0042 192222.Cj1170c 166
192222.Cj0042 192222.Cj1179c 783
192222.Cj0042 192222.Cj1182c 156
192222.Cj0042 192222.Cj1191c 221
192222.Cj0042 192222.Cj1198 212
192222.Cj0042 192222.Cj1221 217
192222.Cj0042 192222.Cj1272c 386
192222.Cj0042 192222.Cj1293 558
192222.Cj0042 192222.Cj1294 212
192222.Cj0042 192222.Cj1295 246
192222.Cj0042 192222.Cj1298 218
192222.Cj0042 192222.Cj1316c 212
192222.Cj0042 192222.Cj1320 218
192222.Cj0042 192222.Cj1324 218
192222.Cj0042 192222.Cj1337 191
192222.Cj0042 192222.Cj1338c 725
192222.Cj0042 192222.Cj1339c 597
192222.Cj0042 192222.Cj1344c 389
192222.Cj0042 192222.Cj1345c 176
192222.Cj0042 192222.Cj1347c 153
192222.Cj0042 192222.Cj1370 179
192222.Cj0042 192222.Cj1371 170
192222.Cj0042 192222.Cj1372 162
192222.Cj0042 192222.Cj1408 775
192222.Cj0042 192222.Cj1424c 216
192222.Cj0042 192222.Cj1444c 216
192222.Cj0042 192222.Cj1460 187
192222.Cj0042 192222.Cj1462 885
192222.Cj0042 192222.Cj1464 358
192222.Cj0042 192222.Cj1466 970
192222.Cj0042 192222.Cj1496c 267
192222.Cj0042 192222.Cj1537c 383
192222.Cj0042 192222.Cj1545c 210
192222.Cj0042 192222.Cj1607 186
192222.Cj0042 192222.Cj1632c 170
192222.Cj0042 192222.Cj1636c 151
192222.Cj0042 192222.Cj1647 234
192222.Cj0042 192222.Cj1675 737
192222.Cj0042 192222.Cj1686c 196
192222.Cj0042 192222.Cj1692c 202
192222.Cj0042 192222.Cj1729c 954
192222.Cj0043 192222.Cj0001 163
192222.Cj0043 192222.Cj0023 213
192222.Cj0043 192222.Cj0026c 172
192222.Cj0043 192222.Cj0028 176
192222.Cj0043 192222.Cj0037c 410
192222.Cj0043 192222.Cj0038c 467
192222.Cj0043 192222.Cj0039c 558
192222.Cj0043 192222.Cj0040 689
192222.Cj0043 192222.Cj0041 787
192222.Cj0043 192222.Cj0042 993
192222.Cj0043 192222.Cj0056c 230
192222.Cj0043 192222.Cj0059c 723
192222.Cj0043 192222.Cj0060c 887
192222.Cj0043 192222.Cj0061c 908
192222.Cj0043 192222.Cj0062c 213
192222.Cj0043 192222.Cj0063c 602
192222.Cj0043 192222.Cj0064c 567
192222.Cj0043 192222.Cj0066c 385
192222.Cj0043 192222.Cj0087 212
192222.Cj0043 192222.Cj0097 325
192222.Cj0043 192222.Cj0113 191
192222.Cj0043 192222.Cj0117 216
192222.Cj0043 192222.Cj0125c 212
192222.Cj0043 192222.Cj0152c 308
192222.Cj0043 192222.Cj0153c 188
192222.Cj0043 192222.Cj0163c 205
192222.Cj0043 192222.Cj0178 202
192222.Cj0043 192222.Cj0195 890
192222.Cj0043 192222.Cj0227 233
192222.Cj0043 192222.Cj0234c 195
192222.Cj0043 192222.Cj0254 154
192222.Cj0043 192222.Cj0257 360
192222.Cj0043 192222.Cj0273 171
192222.Cj0043 192222.Cj0283c 403
192222.Cj0043 192222.Cj0284c 718
192222.Cj0043 192222.Cj0285c 558
192222.Cj0043 192222.Cj0289c 356
192222.Cj0043 192222.Cj0298c 212
192222.Cj0043 192222.Cj0318 820
192222.Cj0043 192222.Cj0319 872
192222.Cj0043 192222.Cj0320 710
192222.Cj0043 192222.Cj0335 898
192222.Cj0043 192222.Cj0336c 790
192222.Cj0043 192222.Cj0337c 715
192222.Cj0043 192222.Cj0351 525
192222.Cj0043 192222.Cj0397c 242
192222.Cj0043 192222.Cj0406c 269
192222.Cj0043 192222.Cj0420 213
192222.Cj0043 192222.Cj0451 207
192222.Cj0043 192222.Cj0458c 221
192222.Cj0043 192222.Cj0506 221
192222.Cj0043 192222.Cj0524 208
192222.Cj0043 192222.Cj0526c 522
192222.Cj0043 192222.Cj0527c 913
192222.Cj0043 192222.Cj0528c 907
192222.Cj0043 192222.Cj0530 215
192222.Cj0043 192222.Cj0536 213
192222.Cj0043 192222.Cj0547 220
192222.Cj0043 192222.Cj0548 870
192222.Cj0043 192222.Cj0549 713
192222.Cj0043 192222.Cj0578c 212
192222.Cj0043 192222.Cj0596 213
192222.Cj0043 192222.Cj0628 578
192222.Cj0043 192222.Cj0634 246
192222.Cj0043 192222.Cj0638c 212
192222.Cj0043 192222.Cj0643 180
192222.Cj0043 192222.Cj0645 173
192222.Cj0043 192222.Cj0662c 239
192222.Cj0043 192222.Cj0663c 239
192222.Cj0043 192222.Cj0670 380
192222.Cj0043 192222.Cj0687c 821
192222.Cj0043 192222.Cj0695 191
192222.Cj0043 192222.Cj0696 192
192222.Cj0043 192222.Cj0697 893
192222.Cj0043 192222.Cj0698 849
192222.Cj0043 192222.Cj0706 243
192222.Cj0043 192222.Cj0720c 373
192222.Cj0043 192222.Cj0736 333
192222.Cj0043 192222.Cj0757 212
192222.Cj0043 192222.Cj0758 212
192222.Cj0043 192222.Cj0759 214
192222.Cj0043 192222.Cj0769c 725
192222.Cj0043 192222.Cj0777 171
192222.Cj0043 192222.Cj0778 551
192222.Cj0043 192222.Cj0780 212
192222.Cj0043 192222.Cj0793 555
192222.Cj0043 192222.Cj0802 212
192222.Cj0043 192222.Cj0806 218
192222.Cj0043 192222.Cj0820c 597
192222.Cj0043 192222.Cj0843c 173
192222.Cj0043 192222.Cj0848c 404
192222.Cj0043 192222.Cj0849c 383
192222.Cj0043 192222.Cj0882c 601
192222.Cj0043 192222.Cj0887c 693
192222.Cj0043 192222.Cj0893c 212
192222.Cj0043 192222.Cj0914c 196
192222.Cj0043 192222.Cj0923c 442
192222.Cj0043 192222.Cj0924c 310
192222.Cj0043 192222.Cj0950c 217
192222.Cj0043 192222.Cj0967 151
192222.Cj0043 192222.Cj0977 551
192222.Cj0043 192222.Cj1024c 657
192222.Cj0043 192222.Cj1026c 239
192222.Cj0043 192222.Cj1027c 212
192222.Cj0043 192222.Cj1061c 199
192222.Cj0043 192222.Cj1093c 156
192222.Cj0043 192222.Cj1095 177
192222.Cj0043 192222.Cj1096c 179
192222.Cj0043 192222.Cj1108 230
192222.Cj0043 192222.Cj1118c 159
192222.Cj0043 192222.Cj1149c 237
192222.Cj0043 192222.Cj1179c 648
192222.Cj0043 192222.Cj1182c 180
192222.Cj0043 192222.Cj1198 215
192222.Cj0043 192222.Cj1219c 348
192222.Cj0043 192222.Cj1221 410
192222.Cj0043 192222.Cj1227c 192
192222.Cj0043 192222.Cj1229 196
192222.Cj0043 192222.Cj1230 212
192222.Cj0043 192222.Cj1243 212
192222.Cj0043 192222.Cj1248 191
192222.Cj0043 192222.Cj1258 208
192222.Cj0043 192222.Cj1259 193
192222.Cj0043 192222.Cj1262 192
192222.Cj0043 192222.Cj1268c 151
192222.Cj0043 192222.Cj1272c 390
192222.Cj0043 192222.Cj1291c 181
192222.Cj0043 192222.Cj1293 217
192222.Cj0043 192222.Cj1294 192
192222.Cj0043 192222.Cj1298 212
192222.Cj0043 192222.Cj1318 157
192222.Cj0043 192222.Cj1320 212
192222.Cj0043 192222.Cj1324 201
192222.Cj0043 192222.Cj1333 157
192222.Cj0043 192222.Cj1335 157
192222.Cj0043 192222.Cj1337 157
192222.Cj0043 192222.Cj1338c 842
192222.Cj0043 192222.Cj1339c 808
192222.Cj0043 192222.Cj1344c 213
192222.Cj0043 192222.Cj1347c 193
192222.Cj0043 192222.Cj1372 196
192222.Cj0043 192222.Cj1393 220
192222.Cj0043 192222.Cj1398 201
192222.Cj0043 192222.Cj1402c 212
192222.Cj0043 192222.Cj1408 744
192222.Cj0043 192222.Cj1416c 170
192222.Cj0043 192222.Cj1424c 213
192222.Cj0043 192222.Cj1431c 171
192222.Cj0043 192222.Cj1444c 212
192222.Cj0043 192222.Cj1449c 217
192222.Cj0043 192222.Cj1462 934
192222.Cj0043 192222.Cj1463 212
192222.Cj0043 192222.Cj1464 216
192222.Cj0043 192222.Cj1465 215
192222.Cj0043 192222.Cj1466 892
192222.Cj0043 192222.Cj1473c 417
192222.Cj0043 192222.Cj1478c 214
192222.Cj0043 192222.Cj1500 166
192222.Cj0043 192222.Cj1537c 649
192222.Cj0043 192222.Cj1619 171
192222.Cj0043 192222.Cj1636c 239
192222.Cj0043 192222.Cj1646 306
192222.Cj0043 192222.Cj1650 217
192222.Cj0043 192222.Cj1675 546
192222.Cj0043 192222.Cj1677 267
192222.Cj0043 192222.Cj1719c 215
192222.Cj0043 192222.Cj1729c 419
192222.Cj0044c 192222.Cj0017c 208
192222.Cj0044c 192222.Cj0025c 193
192222.Cj0044c 192222.Cj0029 212
192222.Cj0044c 192222.Cj0033 170
192222.Cj0044c 192222.Cj0045c 865
192222.Cj0044c 192222.Cj0098 153
192222.Cj0044c 192222.Cj0120 188
192222.Cj0044c 192222.Cj0122 572
192222.Cj0044c 192222.Cj0127c 160
192222.Cj0044c 192222.Cj0152c 340
192222.Cj0044c 192222.Cj0188c 155
192222.Cj0044c 192222.Cj0199c 275
192222.Cj0044c 192222.Cj0239c 212
192222.Cj0044c 192222.Cj0261c 160
192222.Cj0044c 192222.Cj0320 261
192222.Cj0044c 192222.Cj0323 394
192222.Cj0044c 192222.Cj0336c 188
192222.Cj0044c 192222.Cj0351 198
192222.Cj0044c 192222.Cj0386 270
192222.Cj0044c 192222.Cj0390 222
192222.Cj0044c 192222.Cj0391c 164
192222.Cj0044c 192222.Cj0403 209
192222.Cj0044c 192222.Cj0416 193
192222.Cj0044c 192222.Cj0432c 204
192222.Cj0044c 192222.Cj0453 440
192222.Cj0044c 192222.Cj0463 245
192222.Cj0044c 192222.Cj0469 179
192222.Cj0044c 192222.Cj0494 212
192222.Cj0044c 192222.Cj0509c 212
192222.Cj0044c 192222.Cj0515 653
192222.Cj0044c 192222.Cj0545 151
192222.Cj0044c 192222.Cj0559 196
192222.Cj0044c 192222.Cj0560 199
192222.Cj0044c 192222.Cj0580c 182
192222.Cj0044c 192222.Cj0596 199
192222.Cj0044c 192222.Cj0608 220
192222.Cj0044c 192222.Cj0614 159
192222.Cj0044c 192222.Cj0621 181
192222.Cj0044c 192222.Cj0660c 238
192222.Cj0044c 192222.Cj0661c 150
192222.Cj0044c 192222.Cj0685c 384
192222.Cj0044c 192222.Cj0694 198
192222.Cj0044c 192222.Cj0706 153
192222.Cj0044c 192222.Cj0722c 199
192222.Cj0044c 192222.Cj0723c 190
192222.Cj0044c 192222.Cj0736 329
192222.Cj0044c 192222.Cj0757 213
192222.Cj0044c 192222.Cj0758 213
192222.Cj0044c 192222.Cj0759 212
192222.Cj0044c 192222.Cj0760 555
192222.Cj0044c 192222.Cj0761 551
192222.Cj0044c 192222.Cj0776c 505
192222.Cj0044c 192222.Cj0784 153
192222.Cj0044c 192222.Cj0795c 352
192222.Cj0044c 192222.Cj0796c 235
192222.Cj0044c 192222.Cj0797c 188
192222.Cj0044c 192222.Cj0798c 357
192222.Cj0044c 192222.Cj0799c 381
192222.Cj0044c 192222.Cj0801 368
192222.Cj0044c 192222.Cj0802 368
192222.Cj0044c 192222.Cj0854c 196
192222.Cj0044c 192222.Cj0887c 707
192222.Cj0044c 192222.Cj0892c 653
192222.Cj0044c 192222.Cj0896c 151
192222.Cj0044c 192222.Cj0912c 193
192222.Cj0044c 192222.Cj0939c 227
192222.Cj0044c 192222.Cj0941c 212
192222.Cj0044c 192222.Cj0942c 160
192222.Cj0044c 192222.Cj0957c 247
192222.Cj0044c 192222.Cj0983 552
192222.Cj0044c 192222.Cj0986c 655
192222.Cj0044c 192222.Cj0998c 225
192222.Cj0044c 192222.Cj1009c 262
192222.Cj0044c 192222.Cj1026c 266
192222.Cj0044c 192222.Cj1040c 190
192222.Cj0044c 192222.Cj1069 206
192222.Cj0044c 192222.Cj1085c 260
192222.Cj0044c 192222.Cj1151c 193
192222.Cj0044c 192222.Cj1154c 191
192222.Cj0044c 192222.Cj1178c 325
192222.Cj0044c 192222.Cj1194 212
192222.Cj0044c 192222.Cj1211 161
192222.Cj0044c 192222.Cj1219c 299
192222.Cj0044c 192222.Cj1221 208
192222.Cj0044c 192222.Cj1224 345
192222.Cj0044c 192222.Cj1230 217
192222.Cj0044c 192222.Cj1245c 322
192222.Cj0044c 192222.Cj1309c 204
192222.Cj0044c 192222.Cj1333 227
192222.Cj0044c 192222.Cj1334 218
192222.Cj0044c 192222.Cj1349c 367
192222.Cj0044c 192222.Cj1367c 279
192222.Cj0044c 192222.Cj1399c 196
192222.Cj0044c 192222.Cj1421c 355
192222.Cj0044c 192222.Cj1422c 369
192222.Cj0044c 192222.Cj1423c 205
192222.Cj0044c 192222.Cj1436c 306
192222.Cj0044c 192222.Cj1440c 191
192222.Cj0044c 192222.Cj1450 621
192222.Cj0044c 192222.Cj1453c 212
192222.Cj0044c 192222.Cj1460 339
192222.Cj0044c 192222.Cj1472c 354
192222.Cj0044c 192222.Cj1473c 203
192222.Cj0044c 192222.Cj1474c 159
192222.Cj0044c 192222.Cj1477c 173
192222.Cj0044c 192222.Cj1482c 152
192222.Cj0044c 192222.Cj1538c 165
192222.Cj0044c 192222.Cj1565c 285
192222.Cj0044c 192222.Cj1639 212
192222.Cj0044c 192222.Cj1670c 374
192222.Cj0044c 192222.Cj1679 317
192222.Cj0044c 192222.Cj1709c 212
192222.Cj0045c 192222.Cj0030 227
192222.Cj0045c 192222.Cj0031 651
192222.Cj0045c 192222.Cj0044c 865
192222.Cj0045c 192222.Cj0061c 213
192222.Cj0045c 192222.Cj0089 216
192222.Cj0045c 192222.Cj0144 435
192222.Cj0045c 192222.Cj0169 217
192222.Cj0045c 192222.Cj0170 720
192222.Cj0045c 192222.Cj0179 281
192222.Cj0045c 192222.Cj0180 380
192222.Cj0045c 192222.Cj0182 215
192222.Cj0045c 192222.Cj0241c 332
192222.Cj0045c 192222.Cj0248 251
192222.Cj0045c 192222.Cj0254 186
192222.Cj0045c 192222.Cj0262c 218
192222.Cj0045c 192222.Cj0295 212
192222.Cj0045c 192222.Cj0299 191
192222.Cj0045c 192222.Cj0304c 157
192222.Cj0045c 192222.Cj0320 190
192222.Cj0045c 192222.Cj0390 164
192222.Cj0045c 192222.Cj0406c 249
192222.Cj0045c 192222.Cj0424 212
192222.Cj0045c 192222.Cj0425 198
192222.Cj0045c 192222.Cj0428 212
192222.Cj0045c 192222.Cj0439 196
192222.Cj0045c 192222.Cj0475 216
192222.Cj0045c 192222.Cj0490 212
192222.Cj0045c 192222.Cj0509c 212
192222.Cj0045c 192222.Cj0534 200
192222.Cj0045c 192222.Cj0570 218
192222.Cj0045c 192222.Cj0579c 212
192222.Cj0045c 192222.Cj0628 193
192222.Cj0045c 192222.Cj0677 213
192222.Cj0045c 192222.Cj0685c 218
192222.Cj0045c 192222.Cj0703 179
192222.Cj0045c 192222.Cj0753c 366
192222.Cj0045c 192222.Cj0778 154
192222.Cj0045c 192222.Cj0845c 157
192222.Cj0045c 192222.Cj0881c 213
192222.Cj0045c 192222.Cj0882c 218
192222.Cj0045c 192222.Cj0883c 212
192222.Cj0045c 192222.Cj0944c 155
192222.Cj0045c 192222.Cj0967 206
192222.Cj0045c 192222.Cj1039 183
192222.Cj0045c 192222.Cj1051c 285
192222.Cj0045c 192222.Cj1074c 163
192222.Cj0045c 192222.Cj1106 232
192222.Cj0045c 192222.Cj1108 212
192222.Cj0045c 192222.Cj1145c 484
192222.Cj0045c 192222.Cj1193c 154
192222.Cj0045c 192222.Cj1196c 219
192222.Cj0045c 192222.Cj1223c 153
192222.Cj0045c 192222.Cj1224 279
192222.Cj0045c 192222.Cj1242 193
192222.Cj0045c 192222.Cj1283 212
192222.Cj0045c 192222.Cj1284 212
192222.Cj0045c 192222.Cj1295 551
192222.Cj0045c 192222.Cj1296 212
192222.Cj0045c 192222.Cj1297 212
192222.Cj0045c 192222.Cj1305c 353
192222.Cj0045c 192222.Cj1310c 212
192222.Cj0045c 192222.Cj1315c 524
192222.Cj0045c 192222.Cj1316c 363
192222.Cj0045c 192222.Cj1325 436
192222.Cj0045c 192222.Cj1338c 212
192222.Cj0045c 192222.Cj1342c 446
192222.Cj0045c 192222.Cj1343c 649
192222.Cj0045c 192222.Cj1344c 551
192222.Cj0045c 192222.Cj1367c 356
192222.Cj0045c 192222.Cj1376 212
192222.Cj0045c 192222.Cj1381 380
192222.Cj0045c 192222.Cj1385 205
192222.Cj0045c 192222.Cj1420c 213
192222.Cj0045c 192222.Cj1421c 218
192222.Cj0045c 192222.Cj1422c 212
192222.Cj0045c 192222.Cj1506c 212
192222.Cj0045c 192222.Cj1523c 380
192222.Cj0045c 192222.Cj1530 204
192222.Cj0045c 192222.Cj1564 212
192222.Cj0045c 192222.Cj1566c 230
192222.Cj0045c 192222.Cj1575c 151
192222.Cj0045c 192222.Cj1585c 212
192222.Cj0045c 192222.Cj1595 251
192222.Cj0045c 192222.Cj1600 179
192222.Cj0045c 192222.Cj1617 152
192222.Cj0045c 192222.Cj1629 203
192222.Cj0045c 192222.Cj1677 199
192222.Cj0045c 192222.Cj1704c 215
192222.Cj0045c 192222.Cj1722c 212
192222.Cj0045c 192222.Cj1729c 212
192222.Cj0053c 192222.Cj0010c 303
192222.Cj0053c 192222.Cj0013 195
192222.Cj0053c 192222.Cj0022c 312
192222.Cj0053c 192222.Cj0023 664
192222.Cj0053c 192222.Cj0027 267
192222.Cj0053c 192222.Cj0028 252
192222.Cj0053c 192222.Cj0042 316
192222.Cj0053c 192222.Cj0054c 900
192222.Cj0053c 192222.Cj0055c 556
192222.Cj0053c 192222.Cj0056c 442
192222.Cj0053c 192222.Cj0059c 440
192222.Cj0053c 192222.Cj0060c 456
192222.Cj0053c 192222.Cj0061c 456
192222.Cj0053c 192222.Cj0062c 456
192222.Cj0053c 192222.Cj0063c 471
192222.Cj0053c 192222.Cj0064c 468
192222.Cj0053c 192222.Cj0065c 384
192222.Cj0053c 192222.Cj0066c 459
192222.Cj0053c 192222.Cj0068 432
192222.Cj0053c 192222.Cj0094 166
192222.Cj0053c 192222.Cj0095 169
192222.Cj0053c 192222.Cj0096 297
192222.Cj0053c 192222.Cj0098 306
192222.Cj0053c 192222.Cj0100 190
192222.Cj0053c 192222.Cj0101 193
192222.Cj0053c 192222.Cj0116 275
192222.Cj0053c 192222.Cj0117 360
192222.Cj0053c 192222.Cj0118 584
192222.Cj0053c 192222.Cj0123c 467
192222.Cj0053c 192222.Cj0126c 200
192222.Cj0053c 192222.Cj0145 274
192222.Cj0053c 192222.Cj0148c 168
192222.Cj0053c 192222.Cj0166 302
192222.Cj0053c 192222.Cj0173c 160
192222.Cj0053c 192222.Cj0188c 424
192222.Cj0053c 192222.Cj0193c 297
192222.Cj0053c 192222.Cj0198c 493
192222.Cj0053c 192222.Cj0225 151
192222.Cj0053c 192222.Cj0239c 511
192222.Cj0053c 192222.Cj0240c 717
192222.Cj0053c 192222.Cj0243c 165
192222.Cj0053c 192222.Cj0252 222
192222.Cj0053c 192222.Cj0255c 205
192222.Cj0053c 192222.Cj0269c 237
192222.Cj0053c 192222.Cj0275 189
192222.Cj0053c 192222.Cj0276 198
192222.Cj0053c 192222.Cj0287c 432
192222.Cj0053c 192222.Cj0296c 275
192222.Cj0053c 192222.Cj0314 231
192222.Cj0053c 192222.Cj0316 217
192222.Cj0053c 192222.Cj0328c 203
192222.Cj0053c 192222.Cj0329c 378
192222.Cj0053c 192222.Cj0348 307
192222.Cj0053c 192222.Cj0370 350
192222.Cj0053c 192222.Cj0381c 384
192222.Cj0053c 192222.Cj0383c 592
192222.Cj0053c 192222.Cj0385c 307
192222.Cj0053c 192222.Cj0386 356
192222.Cj0053c 192222.Cj0405 196
192222.Cj0053c 192222.Cj0407 238
192222.Cj0053c 192222.Cj0429c 159
192222.Cj0053c 192222.Cj0440c 177
192222.Cj0053c 192222.Cj0441 213
192222.Cj0053c 192222.Cj0447 156
192222.Cj0053c 192222.Cj0451 307
192222.Cj0053c 192222.Cj0458c 424
192222.Cj0053c 192222.Cj0500 395
192222.Cj0053c 192222.Cj0506 498
192222.Cj0053c 192222.Cj0507 158
192222.Cj0053c 192222.Cj0529c 378
192222.Cj0053c 192222.Cj0531 393
192222.Cj0053c 192222.Cj0543 253
192222.Cj0053c 192222.Cj0551 212
192222.Cj0053c 192222.Cj0562 201
192222.Cj0053c 192222.Cj0580c 307
192222.Cj0053c 192222.Cj0581 156
192222.Cj0053c 192222.Cj0586 496
192222.Cj0053c 192222.Cj0589 801
192222.Cj0053c 192222.Cj0590 163
192222.Cj0053c 192222.Cj0601c 286
192222.Cj0053c 192222.Cj0612c 222
192222.Cj0053c 192222.Cj0613 220
192222.Cj0053c 192222.Cj0632 224
192222.Cj0053c 192222.Cj0635 278
192222.Cj0053c 192222.Cj0636 274
192222.Cj0053c 192222.Cj0640c 657
192222.Cj0053c 192222.Cj0645 194
192222.Cj0053c 192222.Cj0653c 375
192222.Cj0053c 192222.Cj0661c 366
192222.Cj0053c 192222.Cj0663c 186
192222.Cj0053c 192222.Cj0664c 217
192222.Cj0053c 192222.Cj0686 281
192222.Cj0053c 192222.Cj0701 159
192222.Cj0053c 192222.Cj0713 468
192222.Cj0053c 192222.Cj0721c 178
192222.Cj0053c 192222.Cj0732 160
192222.Cj0053c 192222.Cj0759 306
192222.Cj0053c 192222.Cj0763c 477
192222.Cj0053c 192222.Cj0765c 352
192222.Cj0053c 192222.Cj0766c 336
192222.Cj0053c 192222.Cj0767c 301
192222.Cj0053c 192222.Cj0789 271
192222.Cj0053c 192222.Cj0793 244
192222.Cj0053c 192222.Cj0810 274
192222.Cj0053c 192222.Cj0827 316
192222.Cj0053c 192222.Cj0838c 228
192222.Cj0053c 192222.Cj0856 200
192222.Cj0053c 192222.Cj0883c 279
192222.Cj0053c 192222.Cj0893c 226
192222.Cj0053c 192222.Cj0897c 224
192222.Cj0053c 192222.Cj0899c 238
192222.Cj0053c 192222.Cj0902 180
192222.Cj0053c 192222.Cj0912c 230
192222.Cj0053c 192222.Cj0918c 623
192222.Cj0053c 192222.Cj0922c 180
192222.Cj0053c 192222.Cj0927 186
192222.Cj0053c 192222.Cj0929 189
192222.Cj0053c 192222.Cj0930 304
192222.Cj0053c 192222.Cj0934c 286
192222.Cj0053c 192222.Cj0935c 286
192222.Cj0053c 192222.Cj0942c 176
192222.Cj0053c 192222.Cj0945c 263
192222.Cj0053c 192222.Cj0947c 204
192222.Cj0053c 192222.Cj0956c 712
192222.Cj0053c 192222.Cj0960c 165
192222.Cj0053c 192222.Cj0994c 166
192222.Cj0053c 192222.Cj1003c 224
192222.Cj0053c 192222.Cj1006c 638
192222.Cj0053c 192222.Cj1028c 251
192222.Cj0053c 192222.Cj1030c 487
192222.Cj0053c 192222.Cj1031 177
192222.Cj0053c 192222.Cj1046c 380
192222.Cj0053c 192222.Cj1056c 204
192222.Cj0053c 192222.Cj1059c 464
192222.Cj0053c 192222.Cj1061c 277
192222.Cj0053c 192222.Cj1062 191
192222.Cj0053c 192222.Cj1071 224
192222.Cj0053c 192222.Cj1081c 354
192222.Cj0053c 192222.Cj1082c 248
192222.Cj0053c 192222.Cj1085c 268
192222.Cj0053c 192222.Cj1091c 192
192222.Cj0053c 192222.Cj1098 217
192222.Cj0053c 192222.Cj1102 167
192222.Cj0053c 192222.Cj1107 394
192222.Cj0053c 192222.Cj1108 315
192222.Cj0053c 192222.Cj1111c 219
192222.Cj0053c 192222.Cj1133 434
192222.Cj0053c 192222.Cj1134 190
192222.Cj0053c 192222.Cj1148 632
192222.Cj0053c 192222.Cj1157 345
192222.Cj0053c 192222.Cj1171c 690
192222.Cj0053c 192222.Cj1172c 235
192222.Cj0053c 192222.Cj1175c 334
192222.Cj0053c 192222.Cj1177c 358
192222.Cj0053c 192222.Cj1181c 157
192222.Cj0053c 192222.Cj1188c 637
192222.Cj0053c 192222.Cj1197c 349
192222.Cj0053c 192222.Cj1206c 441
192222.Cj0053c 192222.Cj1218c 524
192222.Cj0053c 192222.Cj1260c 637
192222.Cj0053c 192222.Cj1268c 246
192222.Cj0053c 192222.Cj1272c 393
192222.Cj0053c 192222.Cj1273c 168
192222.Cj0053c 192222.Cj1274c 219
192222.Cj0053c 192222.Cj1288c 310
192222.Cj0053c 192222.Cj1316c 155
192222.Cj0053c 192222.Cj1323 230
192222.Cj0053c 192222.Cj1324 155
192222.Cj0053c 192222.Cj1341c 163
192222.Cj0053c 192222.Cj1369 220
192222.Cj0053c 192222.Cj1388 196
192222.Cj0053c 192222.Cj1394 501
192222.Cj0053c 192222.Cj1400c 219
192222.Cj0053c 192222.Cj1404 189
192222.Cj0053c 192222.Cj1405 160
192222.Cj0053c 192222.Cj1407c 152
192222.Cj0053c 192222.Cj1411c 325
192222.Cj0053c 192222.Cj1428c 353
192222.Cj0053c 192222.Cj1453c 405
192222.Cj0053c 192222.Cj1454c 162
192222.Cj0053c 192222.Cj1455 352
192222.Cj0053c 192222.Cj1466 317
192222.Cj0053c 192222.Cj1471c 162
192222.Cj0053c 192222.Cj1497c 158
192222.Cj0053c 192222.Cj1498c 275
192222.Cj0053c 192222.Cj1504c 223
192222.Cj0053c 192222.Cj1529c 231
192222.Cj0053c 192222.Cj1530 168
192222.Cj0053c 192222.Cj1590 345
192222.Cj0053c 192222.Cj1607 227
192222.Cj0053c 192222.Cj1624c 225
192222.Cj0053c 192222.Cj1633 800
192222.Cj0053c 192222.Cj1635c 445
192222.Cj0053c 192222.Cj1638 243
192222.Cj0053c 192222.Cj1681c 188
192222.Cj0053c 192222.Cj1692c 211
192222.Cj0053c 192222.Cj1727c 205
192222.Cj0054c 192222.Cj0002 285
192222.Cj0054c 192222.Cj0005c 181
192222.Cj0054c 192222.Cj0007 164
192222.Cj0054c 192222.Cj0009 164
192222.Cj0054c 192222.Cj0011c 264
192222.Cj0054c 192222.Cj0023 217
192222.Cj0054c 192222.Cj0053c 900
192222.Cj0054c 192222.Cj0055c 556
192222.Cj0054c 192222.Cj0056c 442
192222.Cj0054c 192222.Cj0059c 452
192222.Cj0054c 192222.Cj0060c 457
192222.Cj0054c 192222.Cj0061c 457
192222.Cj0054c 192222.Cj0062c 457
192222.Cj0054c 192222.Cj0063c 457
192222.Cj0054c 192222.Cj0064c 444
192222.Cj0054c 192222.Cj0065c 269
192222.Cj0054c 192222.Cj0066c 443
192222.Cj0054c 192222.Cj0067 217
192222.Cj0054c 192222.Cj0068 360
192222.Cj0054c 192222.Cj0126c 216
192222.Cj0054c 192222.Cj0147c 308
192222.Cj0054c 192222.Cj0153c 159
192222.Cj0054c 192222.Cj0166 223
192222.Cj0054c 192222.Cj0237 193
192222.Cj0054c 192222.Cj0257 156
192222.Cj0054c 192222.Cj0316 320
192222.Cj0054c 192222.Cj0321 274
192222.Cj0054c 192222.Cj0338c 496
192222.Cj0054c 192222.Cj0342c 161
192222.Cj0054c 192222.Cj0346 223
192222.Cj0054c 192222.Cj0347 157
192222.Cj0054c 192222.Cj0379c 181
192222.Cj0054c 192222.Cj0381c 512
192222.Cj0054c 192222.Cj0382c 156
192222.Cj0054c 192222.Cj0400 308
192222.Cj0054c 192222.Cj0462 262
192222.Cj0054c 192222.Cj0489 210
192222.Cj0054c 192222.Cj0490 210
192222.Cj0054c 192222.Cj0507 216
192222.Cj0054c 192222.Cj0511 151
192222.Cj0054c 192222.Cj0512 158
192222.Cj0054c 192222.Cj0517 220
192222.Cj0054c 192222.Cj0541 160
192222.Cj0054c 192222.Cj0551 229
192222.Cj0054c 192222.Cj0578c 301
192222.Cj0054c 192222.Cj0582 223
192222.Cj0054c 192222.Cj0585 156
192222.Cj0054c 192222.Cj0586 223
192222.Cj0054c 192222.Cj0595c 199
192222.Cj0054c 192222.Cj0653c 272
192222.Cj0054c 192222.Cj0669 297
192222.Cj0054c 192222.Cj0725c 454
192222.Cj0054c 192222.Cj0767c 240
192222.Cj0054c 192222.Cj0805 151
192222.Cj0054c 192222.Cj0806 157
192222.Cj0054c 192222.Cj0809c 152
192222.Cj0054c 192222.Cj0813 152
192222.Cj0054c 192222.Cj0822 158
192222.Cj0054c 192222.Cj0825 192
192222.Cj0054c 192222.Cj0847 200
192222.Cj0054c 192222.Cj0857c 177
192222.Cj0054c 192222.Cj0861c 194
192222.Cj0054c 192222.Cj0914c 151
192222.Cj0054c 192222.Cj0963 197
192222.Cj0054c 192222.Cj1035c 230
192222.Cj0054c 192222.Cj1044c 154
192222.Cj0054c 192222.Cj1048c 488
192222.Cj0054c 192222.Cj1058c 307
192222.Cj0054c 192222.Cj1061c 253
192222.Cj0054c 192222.Cj1068 198
192222.Cj0054c 192222.Cj1114c 166
192222.Cj0054c 192222.Cj1115c 200
192222.Cj0054c 192222.Cj1196c 157
192222.Cj0054c 192222.Cj1263 155
192222.Cj0054c 192222.Cj1315c 167
192222.Cj0054c 192222.Cj1366c 153
192222.Cj0054c 192222.Cj1368 262
192222.Cj0054c 192222.Cj1371 185
192222.Cj0054c 192222.Cj1372 192
192222.Cj0054c 192222.Cj1373 192
192222.Cj0054c 192222.Cj1388 318
192222.Cj0054c 192222.Cj1394 208
192222.Cj0054c 192222.Cj1400c 151
192222.Cj0054c 192222.Cj1404 221
192222.Cj0054c 192222.Cj1418c 157
192222.Cj0054c 192222.Cj1461 223
192222.Cj0054c 192222.Cj1467 158
192222.Cj0054c 192222.Cj1479c 220
192222.Cj0054c 192222.Cj1480c 224
192222.Cj0054c 192222.Cj1503c 210
192222.Cj0054c 192222.Cj1519 177
192222.Cj0054c 192222.Cj1530 301
192222.Cj0054c 192222.Cj1600 167
192222.Cj0054c 192222.Cj1605c 395
192222.Cj0054c 192222.Cj1638 290
192222.Cj0054c 192222.Cj1644 274
192222.Cj0054c 192222.Cj1651c 153
192222.Cj0054c 192222.Cj1652c 236
192222.Cj0054c 192222.Cj1654c 161
192222.Cj0054c 192222.Cj1655c 161
192222.Cj0054c 192222.Cj1713 301
192222.Cj0054c 192222.Cj1716c 646
192222.Cj0054c 192222.Cj1717c 675
192222.Cj0054c 192222.Cj1724c 270
192222.Cj0055c 192222.Cj0002 161
192222.Cj0055c 192222.Cj0008 176
192222.Cj0055c 192222.Cj0033 590
192222.Cj0055c 192222.Cj0037c 169
192222.Cj0055c 192222.Cj0053c 556
192222.Cj0055c 192222.Cj0054c 556
192222.Cj0055c 192222.Cj0056c 668
192222.Cj0055c 192222.Cj0057 684
192222.Cj0055c 192222.Cj0112 179
192222.Cj0055c 192222.Cj0116 178
192222.Cj0055c 192222.Cj0151c 398
192222.Cj0055c 192222.Cj0238 263
192222.Cj0055c 192222.Cj0248 159
192222.Cj0055c 192222.Cj0286c 592
192222.Cj0055c 192222.Cj0317 175
192222.Cj0055c 192222.Cj0318 177
192222.Cj0055c 192222.Cj0363c 166
192222.Cj0055c 192222.Cj0389 153
192222.Cj0055c 192222.Cj0390 257
192222.Cj0055c 192222.Cj0397c 238
192222.Cj0055c 192222.Cj0430 201
192222.Cj0055c 192222.Cj0542 154
192222.Cj0055c 192222.Cj0557c 150
192222.Cj0055c 192222.Cj0660c 222
192222.Cj0055c 192222.Cj0690c 158
192222.Cj0055c 192222.Cj0693c 274
192222.Cj0055c 192222.Cj0720c 158
192222.Cj0055c 192222.Cj0741 469
192222.Cj0055c 192222.Cj0788 262
192222.Cj0055c 192222.Cj0794 571
192222.Cj0055c 192222.Cj0923c 153
192222.Cj0055c 192222.Cj0944c 341
192222.Cj0055c 192222.Cj0977 255
192222.Cj0055c 192222.Cj1028c 195
192222.Cj0055c 192222.Cj1055c 232
192222.Cj0055c 192222.Cj1074c 160
192222.Cj0055c 192222.Cj1089c 174
192222.Cj0055c 192222.Cj1140 159
192222.Cj0055c 192222.Cj1151c 173
192222.Cj0055c 192222.Cj1229 159
192222.Cj0055c 192222.Cj1243 235
192222.Cj0055c 192222.Cj1245c 283
192222.Cj0055c 192222.Cj1309c 160
192222.Cj0055c 192222.Cj1342c 230
192222.Cj0055c 192222.Cj1365c 613
192222.Cj0055c 192222.Cj1421c 366
192222.Cj0055c 192222.Cj1426c 280
192222.Cj0055c 192222.Cj1429c 401
192222.Cj0055c 192222.Cj1431c 192
192222.Cj0055c 192222.Cj1436c 165
192222.Cj0055c 192222.Cj1450 161
192222.Cj0055c 192222.Cj1452 169
192222.Cj0055c 192222.Cj1453c 200
192222.Cj0055c 192222.Cj1492c 177
192222.Cj0055c 192222.Cj1538c 213
192222.Cj0055c 192222.Cj1637c 417
192222.Cj0056c 192222.Cj0021c 388
192222.Cj0056c 192222.Cj0037c 551
192222.Cj0056c 192222.Cj0043 230
192222.Cj0056c 192222.Cj0053c 442
192222.Cj0056c 192222.Cj0054c 442
192222.Cj0056c 192222.Cj0055c 668
192222.Cj0056c 192222.Cj0060c 268
192222.Cj0056c 192222.Cj0061c 368
192222.Cj0056c 192222.Cj0062c 653
192222.Cj0056c 192222.Cj0069 388
192222.Cj0056c 192222.Cj0088 380
192222.Cj0056c 192222.Cj0339 230
192222.Cj0056c 192222.Cj0358 388
192222.Cj0056c 192222.Cj0466 651
192222.Cj0056c 192222.Cj0531 385
192222.Cj0056c 192222.Cj0536 196
192222.Cj0056c 192222.Cj0604 553
192222.Cj0056c 192222.Cj0702 212
192222.Cj0056c 192222.Cj0922c 212
192222.Cj0056c 192222.Cj0931c 657
192222.Cj0056c 192222.Cj1001 388
192222.Cj0056c 192222.Cj1045c 212
192222.Cj0056c 192222.Cj1046c 215
192222.Cj0056c 192222.Cj1192 212
192222.Cj0056c 192222.Cj1359 385
192222.Cj0056c 192222.Cj1400c 212
192222.Cj0056c 192222.Cj1401c 213
192222.Cj0056c 192222.Cj1462 385
192222.Cj0056c 192222.Cj1463 553
192222.Cj0056c 192222.Cj1464 651
192222.Cj0056c 192222.Cj1465 657
192222.Cj0056c 192222.Cj1466 436
192222.Cj0056c 192222.Cj1631c 657
192222.Cj0056c 192222.Cj1672c 385
192222.Cj0057 192222.Cj0030 720
192222.Cj0057 192222.Cj0037c 209
192222.Cj0057 192222.Cj0055c 684
192222.Cj0057 192222.Cj0058 982
192222.Cj0057 192222.Cj0064c 375
192222.Cj0057 192222.Cj0177 552
192222.Cj0057 192222.Cj0181 556
192222.Cj0057 192222.Cj0246c 657
192222.Cj0057 192222.Cj0248 213
192222.Cj0057 192222.Cj0284c 222
192222.Cj0057 192222.Cj0296c 553
192222.Cj0057 192222.Cj0299 655
192222.Cj0057 192222.Cj0380c 720
192222.Cj0057 192222.Cj0442 171
192222.Cj0057 192222.Cj0456c 188
192222.Cj0057 192222.Cj0490 218
192222.Cj0057 192222.Cj0561c 157
192222.Cj0057 192222.Cj0617 659
192222.Cj0057 192222.Cj0618 720
192222.Cj0057 192222.Cj0684 217
192222.Cj0057 192222.Cj0690c 755
192222.Cj0057 192222.Cj0727 651
192222.Cj0057 192222.Cj0733 653
192222.Cj0057 192222.Cj0741 553
192222.Cj0057 192222.Cj0753c 551
192222.Cj0057 192222.Cj0794 757
192222.Cj0057 192222.Cj0825 165
192222.Cj0057 192222.Cj0854c 220
192222.Cj0057 192222.Cj0859c 651
192222.Cj0057 192222.Cj0860 657
192222.Cj0057 192222.Cj0970 720
192222.Cj0057 192222.Cj0972 552
192222.Cj0057 192222.Cj1069 211
192222.Cj0057 192222.Cj1074c 174
192222.Cj0057 192222.Cj1136 215
192222.Cj0057 192222.Cj1146c 205
192222.Cj0057 192222.Cj1189c 230
192222.Cj0057 192222.Cj1219c 257
192222.Cj0057 192222.Cj1236 167
192222.Cj0057 192222.Cj1269c 175
192222.Cj0057 192222.Cj1302 187
192222.Cj0057 192222.Cj1303 287
192222.Cj0057 192222.Cj1339c 173
192222.Cj0057 192222.Cj1365c 677
192222.Cj0057 192222.Cj1414c 212
192222.Cj0057 192222.Cj1429c 436
192222.Cj0057 192222.Cj1473c 184
192222.Cj0057 192222.Cj1487c 166
192222.Cj0057 192222.Cj1488c 173
192222.Cj0057 192222.Cj1514c 225
192222.Cj0057 192222.Cj1538c 285
192222.Cj0057 192222.Cj1585c 657
192222.Cj0057 192222.Cj1608 189
192222.Cj0057 192222.Cj1616 248
192222.Cj0057 192222.Cj1649 203
192222.Cj0057 192222.Cj1668c 720
192222.Cj0057 192222.Cj1721c 260
192222.Cj0058 192222.Cj0008 657
192222.Cj0058 192222.Cj0030 659
192222.Cj0058 192222.Cj0057 982
192222.Cj0058 192222.Cj0177 399
192222.Cj0058 192222.Cj0181 523
192222.Cj0058 192222.Cj0246c 655
192222.Cj0058 192222.Cj0296c 413
192222.Cj0058 192222.Cj0299 651
192222.Cj0058 192222.Cj0380c 659
192222.Cj0058 192222.Cj0490 213
192222.Cj0058 192222.Cj0527c 229
192222.Cj0058 192222.Cj0564 540
192222.Cj0058 192222.Cj0569 722
192222.Cj0058 192222.Cj0617 657
192222.Cj0058 192222.Cj0618 659
192222.Cj0058 192222.Cj0690c 659
192222.Cj0058 192222.Cj0727 551
192222.Cj0058 192222.Cj0733 556
192222.Cj0058 192222.Cj0741 411
192222.Cj0058 192222.Cj0753c 389
192222.Cj0058 192222.Cj0794 659
192222.Cj0058 192222.Cj0859c 552
192222.Cj0058 192222.Cj0860 653
192222.Cj0058 192222.Cj0970 659
192222.Cj0058 192222.Cj0972 391
192222.Cj0058 192222.Cj1136 396
192222.Cj0058 192222.Cj1138 212
192222.Cj0058 192222.Cj1139c 382
192222.Cj0058 192222.Cj1143 212
192222.Cj0058 192222.Cj1146c 218
192222.Cj0058 192222.Cj1219c 188
192222.Cj0058 192222.Cj1317 218
192222.Cj0058 192222.Cj1318 352
192222.Cj0058 192222.Cj1327 369
192222.Cj0058 192222.Cj1335 207
192222.Cj0058 192222.Cj1338c 196
192222.Cj0058 192222.Cj1339c 212
192222.Cj0058 192222.Cj1585c 653
192222.Cj0058 192222.Cj1668c 659
192222.Cj0059c 192222.Cj0034c 230
192222.Cj0059c 192222.Cj0040 649
192222.Cj0059c 192222.Cj0041 419
192222.Cj0059c 192222.Cj0042 852
192222.Cj0059c 192222.Cj0043 723
192222.Cj0059c 192222.Cj0053c 440
192222.Cj0059c 192222.Cj0054c 452
192222.Cj0059c 192222.Cj0060c 999
192222.Cj0059c 192222.Cj0061c 949
192222.Cj0059c 192222.Cj0062c 967
192222.Cj0059c 192222.Cj0063c 963
192222.Cj0059c 192222.Cj0064c 964
192222.Cj0059c 192222.Cj0065c 831
192222.Cj0059c 192222.Cj0066c 859
192222.Cj0059c 192222.Cj0067 642
192222.Cj0059c 192222.Cj0068 658
192222.Cj0059c 192222.Cj0069 427
192222.Cj0059c 192222.Cj0073c 170
192222.Cj0059c 192222.Cj0091 234
192222.Cj0059c 192222.Cj0097 195
192222.Cj0059c 192222.Cj0100 160
192222.Cj0059c 192222.Cj0120 238
192222.Cj0059c 192222.Cj0124c 152
192222.Cj0059c 192222.Cj0130 159
192222.Cj0059c 192222.Cj0195 760
192222.Cj0059c 192222.Cj0202c 218
192222.Cj0059c 192222.Cj0225 195
192222.Cj0059c 192222.Cj0234c 165
192222.Cj0059c 192222.Cj0248 153
192222.Cj0059c 192222.Cj0269c 195
192222.Cj0059c 192222.Cj0283c 488
192222.Cj0059c 192222.Cj0284c 831
192222.Cj0059c 192222.Cj0285c 642
192222.Cj0059c 192222.Cj0286c 357
192222.Cj0059c 192222.Cj0294 192
192222.Cj0059c 192222.Cj0316 252
192222.Cj0059c 192222.Cj0318 929
192222.Cj0059c 192222.Cj0319 990
192222.Cj0059c 192222.Cj0320 691
192222.Cj0059c 192222.Cj0335 755
192222.Cj0059c 192222.Cj0336c 904
192222.Cj0059c 192222.Cj0337c 905
192222.Cj0059c 192222.Cj0351 561
192222.Cj0059c 192222.Cj0352 172
192222.Cj0059c 192222.Cj0356c 385
192222.Cj0059c 192222.Cj0367c 186
192222.Cj0059c 192222.Cj0369c 186
192222.Cj0059c 192222.Cj0378c 159
192222.Cj0059c 192222.Cj0390 154
192222.Cj0059c 192222.Cj0392c 233
192222.Cj0059c 192222.Cj0399 320
192222.Cj0059c 192222.Cj0401 230
192222.Cj0059c 192222.Cj0403 428
192222.Cj0059c 192222.Cj0405 157
192222.Cj0059c 192222.Cj0451 176
192222.Cj0059c 192222.Cj0473 302
192222.Cj0059c 192222.Cj0477 198
192222.Cj0059c 192222.Cj0493 195
192222.Cj0059c 192222.Cj0526c 549
192222.Cj0059c 192222.Cj0527c 789
192222.Cj0059c 192222.Cj0528c 582
192222.Cj0059c 192222.Cj0543 449
192222.Cj0059c 192222.Cj0547 226
192222.Cj0059c 192222.Cj0548 499
192222.Cj0059c 192222.Cj0549 597
192222.Cj0059c 192222.Cj0595c 177
192222.Cj0059c 192222.Cj0599 800
192222.Cj0059c 192222.Cj0602c 185
192222.Cj0059c 192222.Cj0632 197
192222.Cj0059c 192222.Cj0638c 224
192222.Cj0059c 192222.Cj0653c 422
192222.Cj0059c 192222.Cj0661c 196
192222.Cj0059c 192222.Cj0662c 224
192222.Cj0059c 192222.Cj0663c 224
192222.Cj0059c 192222.Cj0670 173
192222.Cj0059c 192222.Cj0686 219
192222.Cj0059c 192222.Cj0687c 652
192222.Cj0059c 192222.Cj0688 230
192222.Cj0059c 192222.Cj0697 808
192222.Cj0059c 192222.Cj0698 909
192222.Cj0059c 192222.Cj0719c 230
192222.Cj0059c 192222.Cj0733 197
192222.Cj0059c 192222.Cj0757 215
192222.Cj0059c 192222.Cj0758 216
192222.Cj0059c 192222.Cj0759 245
192222.Cj0059c 192222.Cj0769c 445
192222.Cj0059c 192222.Cj0787 377
192222.Cj0059c 192222.Cj0793 380
192222.Cj0059c 192222.Cj0807 234
192222.Cj0059c 192222.Cj0810 197
192222.Cj0059c 192222.Cj0820c 720
192222.Cj0059c 192222.Cj0841c 197
192222.Cj0059c 192222.Cj0848c 687
192222.Cj0059c 192222.Cj0849c 657
192222.Cj0059c 192222.Cj0854c 193
192222.Cj0059c 192222.Cj0855 237
192222.Cj0059c 192222.Cj0882c 694
192222.Cj0059c 192222.Cj0887c 597
192222.Cj0059c 192222.Cj0895c 203
192222.Cj0059c 192222.Cj0906c 230
192222.Cj0059c 192222.Cj0909 230
192222.Cj0059c 192222.Cj0918c 152
192222.Cj0059c 192222.Cj0920c 234
192222.Cj0059c 192222.Cj0921c 295
192222.Cj0059c 192222.Cj0923c 654
192222.Cj0059c 192222.Cj0924c 633
192222.Cj0059c 192222.Cj0926 227
192222.Cj0059c 192222.Cj0939c 264
192222.Cj0059c 192222.Cj0977 550
192222.Cj0059c 192222.Cj0990c 201
192222.Cj0059c 192222.Cj1011 247
192222.Cj0059c 192222.Cj1024c 248
192222.Cj0059c 192222.Cj1026c 196
192222.Cj0059c 192222.Cj1041c 158
192222.Cj0059c 192222.Cj1047c 207
192222.Cj0059c 192222.Cj1062 247
192222.Cj0059c 192222.Cj1086c 252
192222.Cj0059c 192222.Cj1100 213
192222.Cj0059c 192222.Cj1103 343
192222.Cj0059c 192222.Cj1108 230
192222.Cj0059c 192222.Cj1118c 860
192222.Cj0059c 192222.Cj1179c 909
192222.Cj0059c 192222.Cj1181c 197
192222.Cj0059c 192222.Cj1182c 308
192222.Cj0059c 192222.Cj1206c 163
192222.Cj0059c 192222.Cj1221 233
192222.Cj0059c 192222.Cj1224 230
192222.Cj0059c 192222.Cj1230 195
192222.Cj0059c 192222.Cj1239 158
192222.Cj0059c 192222.Cj1259 164
192222.Cj0059c 192222.Cj1272c 655
192222.Cj0059c 192222.Cj1293 338
192222.Cj0059c 192222.Cj1298 554
192222.Cj0059c 192222.Cj1301 230
192222.Cj0059c 192222.Cj1320 552
192222.Cj0059c 192222.Cj1324 388
192222.Cj0059c 192222.Cj1338c 401
192222.Cj0059c 192222.Cj1339c 445
192222.Cj0059c 192222.Cj1344c 575
192222.Cj0059c 192222.Cj1347c 156
192222.Cj0059c 192222.Cj1362 195
192222.Cj0059c 192222.Cj1367c 185
192222.Cj0059c 192222.Cj1377c 202
192222.Cj0059c 192222.Cj1380 195
192222.Cj0059c 192222.Cj1382c 230
192222.Cj0059c 192222.Cj1385 195
192222.Cj0059c 192222.Cj1393 195
192222.Cj0059c 192222.Cj1408 729
192222.Cj0059c 192222.Cj1424c 550
192222.Cj0059c 192222.Cj1443c 224
192222.Cj0059c 192222.Cj1444c 550
192222.Cj0059c 192222.Cj1454c 209
192222.Cj0059c 192222.Cj1456c 230
192222.Cj0059c 192222.Cj1458c 156
192222.Cj0059c 192222.Cj1460 184
192222.Cj0059c 192222.Cj1462 685
192222.Cj0059c 192222.Cj1463 523
192222.Cj0059c 192222.Cj1464 551
192222.Cj0059c 192222.Cj1465 762
192222.Cj0059c 192222.Cj1466 745
192222.Cj0059c 192222.Cj1474c 199
192222.Cj0059c 192222.Cj1496c 208
192222.Cj0059c 192222.Cj1497c 246
192222.Cj0059c 192222.Cj1501 195
192222.Cj0059c 192222.Cj1534c 195
192222.Cj0059c 192222.Cj1575c 151
192222.Cj0059c 192222.Cj1608 347
192222.Cj0059c 192222.Cj1643 200
192222.Cj0059c 192222.Cj1663 195
192222.Cj0059c 192222.Cj1673c 219
192222.Cj0059c 192222.Cj1675 710
192222.Cj0059c 192222.Cj1686c 225
192222.Cj0059c 192222.Cj1703c 168
192222.Cj0059c 192222.Cj1712 432
192222.Cj0059c 192222.Cj1721c 176
192222.Cj0059c 192222.Cj1729c 696
192222.Cj0060c 192222.Cj0034c 230
192222.Cj0060c 192222.Cj0042 916
192222.Cj0060c 192222.Cj0043 887
192222.Cj0060c 192222.Cj0053c 456
192222.Cj0060c 192222.Cj0054c 457
192222.Cj0060c 192222.Cj0056c 268
192222.Cj0060c 192222.Cj0059c 999
192222.Cj0060c 192222.Cj0061c 992
192222.Cj0060c 192222.Cj0062c 948
192222.Cj0060c 192222.Cj0063c 952
192222.Cj0060c 192222.Cj0064c 972
192222.Cj0060c 192222.Cj0065c 817
192222.Cj0060c 192222.Cj0066c 846
192222.Cj0060c 192222.Cj0067 633
192222.Cj0060c 192222.Cj0068 674
192222.Cj0060c 192222.Cj0069 427
192222.Cj0060c 192222.Cj0117 221
192222.Cj0060c 192222.Cj0120 163
192222.Cj0060c 192222.Cj0124c 172
192222.Cj0060c 192222.Cj0195 888
192222.Cj0060c 192222.Cj0234c 274
192222.Cj0060c 192222.Cj0280 156
192222.Cj0060c 192222.Cj0283c 701
192222.Cj0060c 192222.Cj0284c 947
192222.Cj0060c 192222.Cj0285c 626
192222.Cj0060c 192222.Cj0295 161
192222.Cj0060c 192222.Cj0300c 171
192222.Cj0060c 192222.Cj0318 994
192222.Cj0060c 192222.Cj0319 999
192222.Cj0060c 192222.Cj0320 917
192222.Cj0060c 192222.Cj0335 905
192222.Cj0060c 192222.Cj0336c 962
192222.Cj0060c 192222.Cj0337c 957
192222.Cj0060c 192222.Cj0339 230
192222.Cj0060c 192222.Cj0351 998
192222.Cj0060c 192222.Cj0371 151
192222.Cj0060c 192222.Cj0392c 242
192222.Cj0060c 192222.Cj0401 255
192222.Cj0060c 192222.Cj0403 376
192222.Cj0060c 192222.Cj0426 221
192222.Cj0060c 192222.Cj0451 179
192222.Cj0060c 192222.Cj0462 277
192222.Cj0060c 192222.Cj0509c 209
192222.Cj0060c 192222.Cj0516 178
192222.Cj0060c 192222.Cj0526c 848
192222.Cj0060c 192222.Cj0527c 941
192222.Cj0060c 192222.Cj0528c 897
192222.Cj0060c 192222.Cj0547 488
192222.Cj0060c 192222.Cj0548 907
192222.Cj0060c 192222.Cj0549 935
192222.Cj0060c 192222.Cj0558c 309
192222.Cj0060c 192222.Cj0581 216
192222.Cj0060c 192222.Cj0582 154
192222.Cj0060c 192222.Cj0583 211
192222.Cj0060c 192222.Cj0587 186
192222.Cj0060c 192222.Cj0588 389
192222.Cj0060c 192222.Cj0599 800
192222.Cj0060c 192222.Cj0602c 185
192222.Cj0060c 192222.Cj0632 239
192222.Cj0060c 192222.Cj0634 224
192222.Cj0060c 192222.Cj0638c 224
192222.Cj0060c 192222.Cj0645 179
192222.Cj0060c 192222.Cj0653c 446
192222.Cj0060c 192222.Cj0662c 279
192222.Cj0060c 192222.Cj0663c 306
192222.Cj0060c 192222.Cj0686 224
192222.Cj0060c 192222.Cj0687c 899
192222.Cj0060c 192222.Cj0688 230
192222.Cj0060c 192222.Cj0696 317
192222.Cj0060c 192222.Cj0697 932
192222.Cj0060c 192222.Cj0698 914
192222.Cj0060c 192222.Cj0700 553
192222.Cj0060c 192222.Cj0703 191
192222.Cj0060c 192222.Cj0723c 234
192222.Cj0060c 192222.Cj0769c 773
192222.Cj0060c 192222.Cj0787 185
192222.Cj0060c 192222.Cj0798c 239
192222.Cj0060c 192222.Cj0807 230
192222.Cj0060c 192222.Cj0820c 851
192222.Cj0060c 192222.Cj0824 198
192222.Cj0060c 192222.Cj0826 154
192222.Cj0060c 192222.Cj0829c 230
192222.Cj0060c 192222.Cj0834c 156
192222.Cj0060c 192222.Cj0843c 179
192222.Cj0060c 192222.Cj0848c 620
192222.Cj0060c 192222.Cj0855 231
192222.Cj0060c 192222.Cj0881c 577
192222.Cj0060c 192222.Cj0882c 838
192222.Cj0060c 192222.Cj0883c 551
192222.Cj0060c 192222.Cj0884 196
192222.Cj0060c 192222.Cj0887c 423
192222.Cj0060c 192222.Cj0888c 308
192222.Cj0060c 192222.Cj0906c 230
192222.Cj0060c 192222.Cj0909 230
192222.Cj0060c 192222.Cj0918c 152
192222.Cj0060c 192222.Cj0921c 345
192222.Cj0060c 192222.Cj0923c 846
192222.Cj0060c 192222.Cj0924c 779
192222.Cj0060c 192222.Cj0926 267
192222.Cj0060c 192222.Cj0931c 320
192222.Cj0060c 192222.Cj1004 230
192222.Cj0060c 192222.Cj1011 212
192222.Cj0060c 192222.Cj1015c 182
192222.Cj0060c 192222.Cj1026c 158
192222.Cj0060c 192222.Cj1052c 318
192222.Cj0060c 192222.Cj1062 212
192222.Cj0060c 192222.Cj1075 543
192222.Cj0060c 192222.Cj1096c 163
192222.Cj0060c 192222.Cj1100 277
192222.Cj0060c 192222.Cj1103 231
192222.Cj0060c 192222.Cj1118c 965
192222.Cj0060c 192222.Cj1141 311
192222.Cj0060c 192222.Cj1179c 881
192222.Cj0060c 192222.Cj1181c 274
192222.Cj0060c 192222.Cj1182c 318
192222.Cj0060c 192222.Cj1221 528
192222.Cj0060c 192222.Cj1224 230
192222.Cj0060c 192222.Cj1274c 221
192222.Cj0060c 192222.Cj1285c 160
192222.Cj0060c 192222.Cj1301 230
192222.Cj0060c 192222.Cj1317 212
192222.Cj0060c 192222.Cj1323 230
192222.Cj0060c 192222.Cj1327 216
192222.Cj0060c 192222.Cj1331 199
192222.Cj0060c 192222.Cj1338c 655
192222.Cj0060c 192222.Cj1339c 622
192222.Cj0060c 192222.Cj1340c 212
192222.Cj0060c 192222.Cj1347c 238
192222.Cj0060c 192222.Cj1351 208
192222.Cj0060c 192222.Cj1408 854
192222.Cj0060c 192222.Cj1443c 224
192222.Cj0060c 192222.Cj1456c 230
192222.Cj0060c 192222.Cj1462 911
192222.Cj0060c 192222.Cj1464 212
192222.Cj0060c 192222.Cj1465 276
192222.Cj0060c 192222.Cj1466 741
192222.Cj0060c 192222.Cj1490c 212
192222.Cj0060c 192222.Cj1496c 348
192222.Cj0060c 192222.Cj1497c 212
192222.Cj0060c 192222.Cj1564 215
192222.Cj0060c 192222.Cj1566c 230
192222.Cj0060c 192222.Cj1577c 218
192222.Cj0060c 192222.Cj1603 222
192222.Cj0060c 192222.Cj1608 369
192222.Cj0060c 192222.Cj1670c 156
192222.Cj0060c 192222.Cj1675 846
192222.Cj0060c 192222.Cj1679 179
192222.Cj0060c 192222.Cj1686c 224
192222.Cj0060c 192222.Cj1729c 887
192222.Cj0061c 192222.Cj0001 157
192222.Cj0061c 192222.Cj0002 158
192222.Cj0061c 192222.Cj0003 203
192222.Cj0061c 192222.Cj0010c 192
192222.Cj0061c 192222.Cj0040 212
192222.Cj0061c 192222.Cj0041 509
192222.Cj0061c 192222.Cj0042 870
192222.Cj0061c 192222.Cj0043 908
192222.Cj0061c 192222.Cj0045c 213
192222.Cj0061c 192222.Cj0053c 456
192222.Cj0061c 192222.Cj0054c 457
192222.Cj0061c 192222.Cj0056c 368
192222.Cj0061c 192222.Cj0059c 949
192222.Cj0061c 192222.Cj0060c 992
192222.Cj0061c 192222.Cj0062c 970
192222.Cj0061c 192222.Cj0063c 927
192222.Cj0061c 192222.Cj0064c 971
192222.Cj0061c 192222.Cj0065c 817
192222.Cj0061c 192222.Cj0066c 846
192222.Cj0061c 192222.Cj0067 633
192222.Cj0061c 192222.Cj0068 674
192222.Cj0061c 192222.Cj0069 427
192222.Cj0061c 192222.Cj0098 307
192222.Cj0061c 192222.Cj0100 186
192222.Cj0061c 192222.Cj0112 294
192222.Cj0061c 192222.Cj0117 195
192222.Cj0061c 192222.Cj0118 240
192222.Cj0061c 192222.Cj0129c 189
192222.Cj0061c 192222.Cj0133 328
192222.Cj0061c 192222.Cj0147c 287
192222.Cj0061c 192222.Cj0169 218
192222.Cj0061c 192222.Cj0170 213
192222.Cj0061c 192222.Cj0195 790
192222.Cj0061c 192222.Cj0226 212
192222.Cj0061c 192222.Cj0275 212
192222.Cj0061c 192222.Cj0283c 618
192222.Cj0061c 192222.Cj0284c 898
192222.Cj0061c 192222.Cj0285c 395
192222.Cj0061c 192222.Cj0293 192
192222.Cj0061c 192222.Cj0315 166
192222.Cj0061c 192222.Cj0318 952
192222.Cj0061c 192222.Cj0319 862
192222.Cj0061c 192222.Cj0320 733
192222.Cj0061c 192222.Cj0334 390
192222.Cj0061c 192222.Cj0335 913
192222.Cj0061c 192222.Cj0336c 832
192222.Cj0061c 192222.Cj0337c 829
192222.Cj0061c 192222.Cj0351 809
192222.Cj0061c 192222.Cj0355c 219
192222.Cj0061c 192222.Cj0358 212
192222.Cj0061c 192222.Cj0361 212
192222.Cj0061c 192222.Cj0383c 215
192222.Cj0061c 192222.Cj0386 299
192222.Cj0061c 192222.Cj0391c 439
192222.Cj0061c 192222.Cj0393c 160
192222.Cj0061c 192222.Cj0400 203
192222.Cj0061c 192222.Cj0403 239
192222.Cj0061c 192222.Cj0428 240
192222.Cj0061c 192222.Cj0466 212
192222.Cj0061c 192222.Cj0472 241
192222.Cj0061c 192222.Cj0478 267
192222.Cj0061c 192222.Cj0479 530
192222.Cj0061c 192222.Cj0491 217
192222.Cj0061c 192222.Cj0506 156
192222.Cj0061c 192222.Cj0509c 218
192222.Cj0061c 192222.Cj0526c 657
192222.Cj0061c 192222.Cj0527c 867
192222.Cj0061c 192222.Cj0528c 799
192222.Cj0061c 192222.Cj0529c 261
192222.Cj0061c 192222.Cj0543 250
192222.Cj0061c 192222.Cj0547 328
192222.Cj0061c 192222.Cj0548 986
192222.Cj0061c 192222.Cj0549 863
192222.Cj0061c 192222.Cj0578c 213
192222.Cj0061c 192222.Cj0595c 191
192222.Cj0061c 192222.Cj0596 212
192222.Cj0061c 192222.Cj0602c 185
192222.Cj0061c 192222.Cj0628 204
192222.Cj0061c 192222.Cj0635 264
192222.Cj0061c 192222.Cj0653c 446
192222.Cj0061c 192222.Cj0670 659
192222.Cj0061c 192222.Cj0687c 583
192222.Cj0061c 192222.Cj0694 172
192222.Cj0061c 192222.Cj0697 908
192222.Cj0061c 192222.Cj0698 885
192222.Cj0061c 192222.Cj0701 160
192222.Cj0061c 192222.Cj0706 520
192222.Cj0061c 192222.Cj0713 223
192222.Cj0061c 192222.Cj0720c 234
192222.Cj0061c 192222.Cj0721c 285
192222.Cj0061c 192222.Cj0726c 380
192222.Cj0061c 192222.Cj0757 285
192222.Cj0061c 192222.Cj0758 480
192222.Cj0061c 192222.Cj0759 386
192222.Cj0061c 192222.Cj0769c 556
192222.Cj0061c 192222.Cj0782 212
192222.Cj0061c 192222.Cj0791c 158
192222.Cj0061c 192222.Cj0793 722
192222.Cj0061c 192222.Cj0820c 620
192222.Cj0061c 192222.Cj0834c 166
192222.Cj0061c 192222.Cj0845c 181
192222.Cj0061c 192222.Cj0848c 467
192222.Cj0061c 192222.Cj0849c 218
192222.Cj0061c 192222.Cj0881c 463
192222.Cj0061c 192222.Cj0882c 910
192222.Cj0061c 192222.Cj0883c 236
192222.Cj0061c 192222.Cj0884 216
192222.Cj0061c 192222.Cj0887c 707
192222.Cj0061c 192222.Cj0894c 158
192222.Cj0061c 192222.Cj0896c 152
192222.Cj0061c 192222.Cj0914c 215
192222.Cj0061c 192222.Cj0918c 152
192222.Cj0061c 192222.Cj0921c 391
192222.Cj0061c 192222.Cj0923c 317
192222.Cj0061c 192222.Cj0924c 478
192222.Cj0061c 192222.Cj0926 202
192222.Cj0061c 192222.Cj0931c 227
192222.Cj0061c 192222.Cj0942c 197
192222.Cj0061c 192222.Cj0977 213
192222.Cj0061c 192222.Cj0994c 218
192222.Cj0061c 192222.Cj0997 152
192222.Cj0061c 192222.Cj1001 324
192222.Cj0061c 192222.Cj1007c 222
192222.Cj0061c 192222.Cj1024c 732
192222.Cj0061c 192222.Cj1027c 344
192222.Cj0061c 192222.Cj1069 156
192222.Cj0061c 192222.Cj1075 197
192222.Cj0061c 192222.Cj1085c 164
192222.Cj0061c 192222.Cj1094c 153
192222.Cj0061c 192222.Cj1098 212
192222.Cj0061c 192222.Cj1103 488
192222.Cj0061c 192222.Cj1118c 390
192222.Cj0061c 192222.Cj1177c 156
192222.Cj0061c 192222.Cj1178c 163
192222.Cj0061c 192222.Cj1179c 832
192222.Cj0061c 192222.Cj1190c 153
192222.Cj0061c 192222.Cj1192 358
192222.Cj0061c 192222.Cj1198 219
192222.Cj0061c 192222.Cj1221 388
192222.Cj0061c 192222.Cj1223c 213
192222.Cj0061c 192222.Cj1227c 657
192222.Cj0061c 192222.Cj1228c 217
192222.Cj0061c 192222.Cj1230 216
192222.Cj0061c 192222.Cj1238 152
192222.Cj0061c 192222.Cj1242 212
192222.Cj0061c 192222.Cj1253 157
192222.Cj0061c 192222.Cj1260c 177
192222.Cj0061c 192222.Cj1261 413
192222.Cj0061c 192222.Cj1267c 215
192222.Cj0061c 192222.Cj1272c 216
192222.Cj0061c 192222.Cj1277c 237
192222.Cj0061c 192222.Cj1279c 160
192222.Cj0061c 192222.Cj1293 213
192222.Cj0061c 192222.Cj1294 217
192222.Cj0061c 192222.Cj1298 212
192222.Cj0061c 192222.Cj1315c 212
192222.Cj0061c 192222.Cj1318 160
192222.Cj0061c 192222.Cj1320 212
192222.Cj0061c 192222.Cj1324 216
192222.Cj0061c 192222.Cj1325 212
192222.Cj0061c 192222.Cj1333 160
192222.Cj0061c 192222.Cj1334 160
192222.Cj0061c 192222.Cj1335 160
192222.Cj0061c 192222.Cj1337 160
192222.Cj0061c 192222.Cj1338c 978
192222.Cj0061c 192222.Cj1339c 871
192222.Cj0061c 192222.Cj1340c 160
192222.Cj0061c 192222.Cj1341c 160
192222.Cj0061c 192222.Cj1342c 212
192222.Cj0061c 192222.Cj1343c 213
192222.Cj0061c 192222.Cj1344c 396
192222.Cj0061c 192222.Cj1350 160
192222.Cj0061c 192222.Cj1351 212
192222.Cj0061c 192222.Cj1363 267
192222.Cj0061c 192222.Cj1406c 151
192222.Cj0061c 192222.Cj1408 762
192222.Cj0061c 192222.Cj1409 192
192222.Cj0061c 192222.Cj1421c 167
192222.Cj0061c 192222.Cj1424c 212
192222.Cj0061c 192222.Cj1444c 212
192222.Cj0061c 192222.Cj1450 212
192222.Cj0061c 192222.Cj1462 915
192222.Cj0061c 192222.Cj1463 551
192222.Cj0061c 192222.Cj1464 722
192222.Cj0061c 192222.Cj1465 551
192222.Cj0061c 192222.Cj1466 923
192222.Cj0061c 192222.Cj1471c 155
192222.Cj0061c 192222.Cj1478c 160
192222.Cj0061c 192222.Cj1494c 190
192222.Cj0061c 192222.Cj1595 232
192222.Cj0061c 192222.Cj1620c 212
192222.Cj0061c 192222.Cj1631c 213
192222.Cj0061c 192222.Cj1644 213
192222.Cj0061c 192222.Cj1650 217
192222.Cj0061c 192222.Cj1675 671
192222.Cj0061c 192222.Cj1697c 164
192222.Cj0061c 192222.Cj1729c 886
192222.Cj0062c 192222.Cj0021c 213
192222.Cj0062c 192222.Cj0037c 218
192222.Cj0062c 192222.Cj0040 396
192222.Cj0062c 192222.Cj0041 651
192222.Cj0062c 192222.Cj0042 386
192222.Cj0062c 192222.Cj0043 213
192222.Cj0062c 192222.Cj0053c 456
192222.Cj0062c 192222.Cj0054c 457
192222.Cj0062c 192222.Cj0056c 653
192222.Cj0062c 192222.Cj0059c 967
192222.Cj0062c 192222.Cj0060c 948
192222.Cj0062c 192222.Cj0061c 970
192222.Cj0062c 192222.Cj0063c 940
192222.Cj0062c 192222.Cj0064c 882
192222.Cj0062c 192222.Cj0065c 811
192222.Cj0062c 192222.Cj0066c 838
192222.Cj0062c 192222.Cj0067 633
192222.Cj0062c 192222.Cj0068 674
192222.Cj0062c 192222.Cj0069 519
192222.Cj0062c 192222.Cj0088 212
192222.Cj0062c 192222.Cj0335 383
192222.Cj0062c 192222.Cj0351 212
192222.Cj0062c 192222.Cj0428 651
192222.Cj0062c 192222.Cj0454c 219
192222.Cj0062c 192222.Cj0531 212
192222.Cj0062c 192222.Cj0532 212
192222.Cj0062c 192222.Cj0538 212
192222.Cj0062c 192222.Cj0548 450
192222.Cj0062c 192222.Cj0549 649
192222.Cj0062c 192222.Cj0602c 185
192222.Cj0062c 192222.Cj0604 356
192222.Cj0062c 192222.Cj0653c 365
192222.Cj0062c 192222.Cj0697 218
192222.Cj0062c 192222.Cj0757 212
192222.Cj0062c 192222.Cj0758 212
192222.Cj0062c 192222.Cj0793 215
192222.Cj0062c 192222.Cj0837c 160
192222.Cj0062c 192222.Cj0848c 571
192222.Cj0062c 192222.Cj0849c 571
192222.Cj0062c 192222.Cj0881c 651
192222.Cj0062c 192222.Cj0882c 353
192222.Cj0062c 192222.Cj0883c 649
192222.Cj0062c 192222.Cj0887c 388
192222.Cj0062c 192222.Cj0918c 152
192222.Cj0062c 192222.Cj0931c 521
192222.Cj0062c 192222.Cj0964 219
192222.Cj0062c 192222.Cj0977 380
192222.Cj0062c 192222.Cj0993c 192
192222.Cj0062c 192222.Cj1001 281
192222.Cj0062c 192222.Cj1024c 389
192222.Cj0062c 192222.Cj1242 411
192222.Cj0062c 192222.Cj1272c 552
192222.Cj0062c 192222.Cj1293 528
192222.Cj0062c 192222.Cj1298 385
192222.Cj0062c 192222.Cj1320 384
192222.Cj0062c 192222.Cj1324 218
192222.Cj0062c 192222.Cj1338c 213
192222.Cj0062c 192222.Cj1344c 556
192222.Cj0062c 192222.Cj1359 213
192222.Cj0062c 192222.Cj1424c 380
192222.Cj0062c 192222.Cj1444c 380
192222.Cj0062c 192222.Cj1462 529
192222.Cj0062c 192222.Cj1463 653
192222.Cj0062c 192222.Cj1464 659
192222.Cj0062c 192222.Cj1465 657
192222.Cj0062c 192222.Cj1466 651
192222.Cj0062c 192222.Cj1621 219
192222.Cj0062c 192222.Cj1631c 551
192222.Cj0062c 192222.Cj1672c 212
192222.Cj0062c 192222.Cj1729c 245
192222.Cj0063c 192222.Cj0002 310
192222.Cj0063c 192222.Cj0010c 316
192222.Cj0063c 192222.Cj0040 649
192222.Cj0063c 192222.Cj0041 430
192222.Cj0063c 192222.Cj0042 566
192222.Cj0063c 192222.Cj0043 602
192222.Cj0063c 192222.Cj0053c 471
192222.Cj0063c 192222.Cj0054c 457
192222.Cj0063c 192222.Cj0059c 963
192222.Cj0063c 192222.Cj0060c 952
192222.Cj0063c 192222.Cj0061c 927
192222.Cj0063c 192222.Cj0062c 940
192222.Cj0063c 192222.Cj0064c 986
192222.Cj0063c 192222.Cj0065c 917
192222.Cj0063c 192222.Cj0066c 917
192222.Cj0063c 192222.Cj0067 691
192222.Cj0063c 192222.Cj0068 753
192222.Cj0063c 192222.Cj0069 460
192222.Cj0063c 192222.Cj0100 159
192222.Cj0063c 192222.Cj0142c 183
192222.Cj0063c 192222.Cj0188c 217
192222.Cj0063c 192222.Cj0195 505
192222.Cj0063c 192222.Cj0234c 238
192222.Cj0063c 192222.Cj0283c 304
192222.Cj0063c 192222.Cj0284c 600
192222.Cj0063c 192222.Cj0285c 374
192222.Cj0063c 192222.Cj0318 593
192222.Cj0063c 192222.Cj0319 597
192222.Cj0063c 192222.Cj0320 270
192222.Cj0063c 192222.Cj0335 723
192222.Cj0063c 192222.Cj0336c 611
192222.Cj0063c 192222.Cj0337c 495
192222.Cj0063c 192222.Cj0338c 188
192222.Cj0063c 192222.Cj0351 521
192222.Cj0063c 192222.Cj0352 337
192222.Cj0063c 192222.Cj0407 220
192222.Cj0063c 192222.Cj0421c 152
192222.Cj0063c 192222.Cj0526c 440
192222.Cj0063c 192222.Cj0527c 534
192222.Cj0063c 192222.Cj0528c 399
192222.Cj0063c 192222.Cj0547 520
192222.Cj0063c 192222.Cj0548 293
192222.Cj0063c 192222.Cj0549 426
192222.Cj0063c 192222.Cj0559 165
192222.Cj0063c 192222.Cj0595c 301
192222.Cj0063c 192222.Cj0602c 191
192222.Cj0063c 192222.Cj0643 153
192222.Cj0063c 192222.Cj0653c 568
192222.Cj0063c 192222.Cj0670 309
192222.Cj0063c 192222.Cj0687c 599
192222.Cj0063c 192222.Cj0696 304
192222.Cj0063c 192222.Cj0697 658
192222.Cj0063c 192222.Cj0698 496
192222.Cj0063c 192222.Cj0706 192
192222.Cj0063c 192222.Cj0708 169
192222.Cj0063c 192222.Cj0757 215
192222.Cj0063c 192222.Cj0758 215
192222.Cj0063c 192222.Cj0759 212
192222.Cj0063c 192222.Cj0769c 195
192222.Cj0063c 192222.Cj0787 222
192222.Cj0063c 192222.Cj0789 171
192222.Cj0063c 192222.Cj0793 380
192222.Cj0063c 192222.Cj0814 218
192222.Cj0063c 192222.Cj0820c 623
192222.Cj0063c 192222.Cj0841c 182
192222.Cj0063c 192222.Cj0848c 714
192222.Cj0063c 192222.Cj0849c 657
192222.Cj0063c 192222.Cj0882c 675
192222.Cj0063c 192222.Cj0884 196
192222.Cj0063c 192222.Cj0887c 587
192222.Cj0063c 192222.Cj0918c 239
192222.Cj0063c 192222.Cj0923c 338
192222.Cj0063c 192222.Cj0924c 423
192222.Cj0063c 192222.Cj0932c 152
192222.Cj0063c 192222.Cj0963 192
192222.Cj0063c 192222.Cj0977 550
192222.Cj0063c 192222.Cj1001 175
192222.Cj0063c 192222.Cj1013c 192
192222.Cj0063c 192222.Cj1024c 255
192222.Cj0063c 192222.Cj1028c 168
192222.Cj0063c 192222.Cj1030c 224
192222.Cj0063c 192222.Cj1068 163
192222.Cj0063c 192222.Cj1089c 191
192222.Cj0063c 192222.Cj1104 201
192222.Cj0063c 192222.Cj1118c 202
192222.Cj0063c 192222.Cj1178c 202
192222.Cj0063c 192222.Cj1179c 606
192222.Cj0063c 192222.Cj1181c 315
192222.Cj0063c 192222.Cj1182c 393
192222.Cj0063c 192222.Cj1227c 192
192222.Cj0063c 192222.Cj1262 238
192222.Cj0063c 192222.Cj1272c 655
192222.Cj0063c 192222.Cj1274c 240
192222.Cj0063c 192222.Cj1278c 157
192222.Cj0063c 192222.Cj1282 616
192222.Cj0063c 192222.Cj1293 307
192222.Cj0063c 192222.Cj1294 254
192222.Cj0063c 192222.Cj1298 553
192222.Cj0063c 192222.Cj1320 552
192222.Cj0063c 192222.Cj1324 386
192222.Cj0063c 192222.Cj1337 157
192222.Cj0063c 192222.Cj1338c 151
192222.Cj0063c 192222.Cj1339c 226
192222.Cj0063c 192222.Cj1344c 559
192222.Cj0063c 192222.Cj1346c 196
192222.Cj0063c 192222.Cj1347c 207
192222.Cj0063c 192222.Cj1371 183
192222.Cj0063c 192222.Cj1379 159
192222.Cj0063c 192222.Cj1408 442
192222.Cj0063c 192222.Cj1424c 550
192222.Cj0063c 192222.Cj1444c 550
192222.Cj0063c 192222.Cj1455 315
192222.Cj0063c 192222.Cj1457c 206
192222.Cj0063c 192222.Cj1462 566
192222.Cj0063c 192222.Cj1463 458
192222.Cj0063c 192222.Cj1464 550
192222.Cj0063c 192222.Cj1465 698
192222.Cj0063c 192222.Cj1466 561
192222.Cj0063c 192222.Cj1523c 156
192222.Cj0063c 192222.Cj1531 156
192222.Cj0063c 192222.Cj1606c 242
192222.Cj0063c 192222.Cj1608 336
192222.Cj0063c 192222.Cj1641 224
192222.Cj0063c 192222.Cj1647 181
192222.Cj0063c 192222.Cj1665 234
192222.Cj0063c 192222.Cj1675 631
192222.Cj0063c 192222.Cj1688c 150
192222.Cj0063c 192222.Cj1729c 561
192222.Cj0064c 192222.Cj0010c 207
192222.Cj0064c 192222.Cj0039c 217
192222.Cj0064c 192222.Cj0041 452
192222.Cj0064c 192222.Cj0042 615
192222.Cj0064c 192222.Cj0043 567
192222.Cj0064c 192222.Cj0053c 468
192222.Cj0064c 192222.Cj0054c 444
192222.Cj0064c 192222.Cj0057 375
192222.Cj0064c 192222.Cj0059c 964
192222.Cj0064c 192222.Cj0060c 972
192222.Cj0064c 192222.Cj0061c 971
192222.Cj0064c 192222.Cj0062c 882
192222.Cj0064c 192222.Cj0063c 986
192222.Cj0064c 192222.Cj0065c 899
192222.Cj0064c 192222.Cj0066c 899
192222.Cj0064c 192222.Cj0067 690
192222.Cj0064c 192222.Cj0068 732
192222.Cj0064c 192222.Cj0069 460
192222.Cj0064c 192222.Cj0076c 212
192222.Cj0064c 192222.Cj0077c 212
192222.Cj0064c 192222.Cj0081 212
192222.Cj0064c 192222.Cj0087 193
192222.Cj0064c 192222.Cj0096 393
192222.Cj0064c 192222.Cj0100 174
192222.Cj0064c 192222.Cj0102 380
192222.Cj0064c 192222.Cj0103 380
192222.Cj0064c 192222.Cj0118 301
192222.Cj0064c 192222.Cj0166 219
192222.Cj0064c 192222.Cj0169 212
192222.Cj0064c 192222.Cj0195 514
192222.Cj0064c 192222.Cj0227 386
192222.Cj0064c 192222.Cj0232c 390
192222.Cj0064c 192222.Cj0234c 158
192222.Cj0064c 192222.Cj0248 329
192222.Cj0064c 192222.Cj0253 160
192222.Cj0064c 192222.Cj0283c 514
192222.Cj0064c 192222.Cj0284c 576
192222.Cj0064c 192222.Cj0285c 652
192222.Cj0064c 192222.Cj0318 806
192222.Cj0064c 192222.Cj0319 735
192222.Cj0064c 192222.Cj0320 404
192222.Cj0064c 192222.Cj0331c 176
192222.Cj0064c 192222.Cj0335 849
192222.Cj0064c 192222.Cj0336c 649
192222.Cj0064c 192222.Cj0337c 815
192222.Cj0064c 192222.Cj0342c 212
192222.Cj0064c 192222.Cj0351 812
192222.Cj0064c 192222.Cj0365c 212
192222.Cj0064c 192222.Cj0366c 200
192222.Cj0064c 192222.Cj0367c 212
192222.Cj0064c 192222.Cj0371 717
192222.Cj0064c 192222.Cj0386 219
192222.Cj0064c 192222.Cj0403 260
192222.Cj0064c 192222.Cj0432c 212
192222.Cj0064c 192222.Cj0479 215
192222.Cj0064c 192222.Cj0491 386
192222.Cj0064c 192222.Cj0516 179
192222.Cj0064c 192222.Cj0526c 749
192222.Cj0064c 192222.Cj0527c 761
192222.Cj0064c 192222.Cj0528c 554
192222.Cj0064c 192222.Cj0548 375
192222.Cj0064c 192222.Cj0549 500
192222.Cj0064c 192222.Cj0561c 306
192222.Cj0064c 192222.Cj0583 230
192222.Cj0064c 192222.Cj0597 212
192222.Cj0064c 192222.Cj0602c 191
192222.Cj0064c 192222.Cj0653c 475
192222.Cj0064c 192222.Cj0669 175
192222.Cj0064c 192222.Cj0670 298
192222.Cj0064c 192222.Cj0684 159
192222.Cj0064c 192222.Cj0687c 543
192222.Cj0064c 192222.Cj0697 474
192222.Cj0064c 192222.Cj0698 792
192222.Cj0064c 192222.Cj0699c 176
192222.Cj0064c 192222.Cj0706 328
192222.Cj0064c 192222.Cj0709 549
192222.Cj0064c 192222.Cj0711 191
192222.Cj0064c 192222.Cj0720c 218
192222.Cj0064c 192222.Cj0769c 220
192222.Cj0064c 192222.Cj0773c 153
192222.Cj0064c 192222.Cj0774c 260
192222.Cj0064c 192222.Cj0776c 151
192222.Cj0064c 192222.Cj0787 167
192222.Cj0064c 192222.Cj0788 251
192222.Cj0064c 192222.Cj0793 659
192222.Cj0064c 192222.Cj0820c 489
192222.Cj0064c 192222.Cj0843c 169
192222.Cj0064c 192222.Cj0848c 476
192222.Cj0064c 192222.Cj0849c 278
192222.Cj0064c 192222.Cj0858c 181
192222.Cj0064c 192222.Cj0882c 892
192222.Cj0064c 192222.Cj0887c 218
192222.Cj0064c 192222.Cj0894c 152
192222.Cj0064c 192222.Cj0911 256
192222.Cj0064c 192222.Cj0923c 412
192222.Cj0064c 192222.Cj0924c 784
192222.Cj0064c 192222.Cj0936 543
192222.Cj0064c 192222.Cj0963 192
192222.Cj0064c 192222.Cj0967 282
192222.Cj0064c 192222.Cj0977 651
192222.Cj0064c 192222.Cj0998c 184
192222.Cj0064c 192222.Cj1005c 185
192222.Cj0064c 192222.Cj1016c 202
192222.Cj0064c 192222.Cj1024c 730
192222.Cj0064c 192222.Cj1062 277
192222.Cj0064c 192222.Cj1070 181
192222.Cj0064c 192222.Cj1075 223
192222.Cj0064c 192222.Cj1089c 155
192222.Cj0064c 192222.Cj1100 175
192222.Cj0064c 192222.Cj1106 150
192222.Cj0064c 192222.Cj1118c 702
192222.Cj0064c 192222.Cj1127c 192
192222.Cj0064c 192222.Cj1170c 231
192222.Cj0064c 192222.Cj1179c 850
192222.Cj0064c 192222.Cj1180c 215
192222.Cj0064c 192222.Cj1181c 225
192222.Cj0064c 192222.Cj1182c 268
192222.Cj0064c 192222.Cj1184c 231
192222.Cj0064c 192222.Cj1192 218
192222.Cj0064c 192222.Cj1198 213
192222.Cj0064c 192222.Cj1206c 477
192222.Cj0064c 192222.Cj1218c 260
192222.Cj0064c 192222.Cj1234 159
192222.Cj0064c 192222.Cj1261 212
192222.Cj0064c 192222.Cj1272c 385
192222.Cj0064c 192222.Cj1274c 158
192222.Cj0064c 192222.Cj1277c 276
192222.Cj0064c 192222.Cj1279c 160
192222.Cj0064c 192222.Cj1283 163
192222.Cj0064c 192222.Cj1293 386
192222.Cj0064c 192222.Cj1294 218
192222.Cj0064c 192222.Cj1298 217
192222.Cj0064c 192222.Cj1303 175
192222.Cj0064c 192222.Cj1313 304
192222.Cj0064c 192222.Cj1318 454
192222.Cj0064c 192222.Cj1320 217
192222.Cj0064c 192222.Cj1324 212
192222.Cj0064c 192222.Cj1333 619
192222.Cj0064c 192222.Cj1334 265
192222.Cj0064c 192222.Cj1335 454
192222.Cj0064c 192222.Cj1337 515
192222.Cj0064c 192222.Cj1338c 664
192222.Cj0064c 192222.Cj1339c 657
192222.Cj0064c 192222.Cj1341c 177
192222.Cj0064c 192222.Cj1344c 322
192222.Cj0064c 192222.Cj1350 160
192222.Cj0064c 192222.Cj1356c 232
192222.Cj0064c 192222.Cj1401c 230
192222.Cj0064c 192222.Cj1408 562
192222.Cj0064c 192222.Cj1424c 215
192222.Cj0064c 192222.Cj1444c 215
192222.Cj0064c 192222.Cj1457c 160
192222.Cj0064c 192222.Cj1462 548
192222.Cj0064c 192222.Cj1463 155
192222.Cj0064c 192222.Cj1464 388
192222.Cj0064c 192222.Cj1465 212
192222.Cj0064c 192222.Cj1466 573
192222.Cj0064c 192222.Cj1478c 160
192222.Cj0064c 192222.Cj1495c 165
192222.Cj0064c 192222.Cj1536c 212
192222.Cj0064c 192222.Cj1543 159
192222.Cj0064c 192222.Cj1595 213
192222.Cj0064c 192222.Cj1608 200
192222.Cj0064c 192222.Cj1612 155
192222.Cj0064c 192222.Cj1633 229
192222.Cj0064c 192222.Cj1640 181
192222.Cj0064c 192222.Cj1675 609
192222.Cj0064c 192222.Cj1686c 193
192222.Cj0064c 192222.Cj1692c 160
192222.Cj0064c 192222.Cj1729c 566
192222.Cj0065c 192222.Cj0001 221
192222.Cj0065c 192222.Cj0016 304
192222.Cj0065c 192222.Cj0053c 384
192222.Cj0065c 192222.Cj0054c 269
192222.Cj0065c 192222.Cj0059c 831
192222.Cj0065c 192222.Cj0060c 817
192222.Cj0065c 192222.Cj0061c 817
192222.Cj0065c 192222.Cj0062c 811
192222.Cj0065c 192222.Cj0063c 917
192222.Cj0065c 192222.Cj0064c 899
192222.Cj0065c 192222.Cj0066c 931
192222.Cj0065c 192222.Cj0067 724
192222.Cj0065c 192222.Cj0068 731
192222.Cj0065c 192222.Cj0069 475
192222.Cj0065c 192222.Cj0087 212
192222.Cj0065c 192222.Cj0096 222
192222.Cj0065c 192222.Cj0098 276
192222.Cj0065c 192222.Cj0099 267
192222.Cj0065c 192222.Cj0118 256
192222.Cj0065c 192222.Cj0123c 300
192222.Cj0065c 192222.Cj0125c 266
192222.Cj0065c 192222.Cj0134 157
192222.Cj0065c 192222.Cj0136 265
192222.Cj0065c 192222.Cj0146c 218
192222.Cj0065c 192222.Cj0149c 296
192222.Cj0065c 192222.Cj0153c 163
192222.Cj0065c 192222.Cj0159c 304
192222.Cj0065c 192222.Cj0161c 217
192222.Cj0065c 192222.Cj0164c 218
192222.Cj0065c 192222.Cj0189c 317
192222.Cj0065c 192222.Cj0194 887
192222.Cj0065c 192222.Cj0197c 413
192222.Cj0065c 192222.Cj0205 269
192222.Cj0065c 192222.Cj0227 157
192222.Cj0065c 192222.Cj0233c 264
192222.Cj0065c 192222.Cj0234c 173
192222.Cj0065c 192222.Cj0252 217
192222.Cj0065c 192222.Cj0269c 387
192222.Cj0065c 192222.Cj0281c 348
192222.Cj0065c 192222.Cj0282c 207
192222.Cj0065c 192222.Cj0287c 226
192222.Cj0065c 192222.Cj0296c 430
192222.Cj0065c 192222.Cj0297c 558
192222.Cj0065c 192222.Cj0298c 555
192222.Cj0065c 192222.Cj0306c 212
192222.Cj0065c 192222.Cj0307 212
192222.Cj0065c 192222.Cj0308c 213
192222.Cj0065c 192222.Cj0314 318
192222.Cj0065c 192222.Cj0321 215
192222.Cj0065c 192222.Cj0327 170
192222.Cj0065c 192222.Cj0345 282
192222.Cj0065c 192222.Cj0346 392
192222.Cj0065c 192222.Cj0348 212
192222.Cj0065c 192222.Cj0349 215
192222.Cj0065c 192222.Cj0351 177
192222.Cj0065c 192222.Cj0356c 980
192222.Cj0065c 192222.Cj0357c 268
192222.Cj0065c 192222.Cj0363c 213
192222.Cj0065c 192222.Cj0381c 536
192222.Cj0065c 192222.Cj0383c 192
192222.Cj0065c 192222.Cj0392c 152
192222.Cj0065c 192222.Cj0394c 320
192222.Cj0065c 192222.Cj0401 336
192222.Cj0065c 192222.Cj0405 213
192222.Cj0065c 192222.Cj0410 160
192222.Cj0065c 192222.Cj0447 265
192222.Cj0065c 192222.Cj0450c 182
192222.Cj0065c 192222.Cj0481 235
192222.Cj0065c 192222.Cj0498 213
192222.Cj0065c 192222.Cj0577c 230
192222.Cj0065c 192222.Cj0580c 213
192222.Cj0065c 192222.Cj0581 265
192222.Cj0065c 192222.Cj0585 999
192222.Cj0065c 192222.Cj0589 218
192222.Cj0065c 192222.Cj0638c 264
192222.Cj0065c 192222.Cj0653c 602
192222.Cj0065c 192222.Cj0661c 260
192222.Cj0065c 192222.Cj0662c 156
192222.Cj0065c 192222.Cj0663c 156
192222.Cj0065c 192222.Cj0665c 266
192222.Cj0065c 192222.Cj0669 156
192222.Cj0065c 192222.Cj0699c 358
192222.Cj0065c 192222.Cj0725c 724
192222.Cj0065c 192222.Cj0733 177
192222.Cj0065c 192222.Cj0763c 217
192222.Cj0065c 192222.Cj0767c 192
192222.Cj0065c 192222.Cj0768c 198
192222.Cj0065c 192222.Cj0789 451
192222.Cj0065c 192222.Cj0799c 156
192222.Cj0065c 192222.Cj0806 357
192222.Cj0065c 192222.Cj0822 234
192222.Cj0065c 192222.Cj0831c 302
192222.Cj0065c 192222.Cj0853c 212
192222.Cj0065c 192222.Cj0855 213
192222.Cj0065c 192222.Cj0856 264
192222.Cj0065c 192222.Cj0857c 216
192222.Cj0065c 192222.Cj0861c 296
192222.Cj0065c 192222.Cj0862c 590
192222.Cj0065c 192222.Cj0895c 213
192222.Cj0065c 192222.Cj0912c 152
192222.Cj0065c 192222.Cj0918c 156
192222.Cj0065c 192222.Cj0931c 291
192222.Cj0065c 192222.Cj0933c 270
192222.Cj0065c 192222.Cj0963 222
192222.Cj0065c 192222.Cj0992c 212
192222.Cj0065c 192222.Cj0994c 226
192222.Cj0065c 192222.Cj1001 220
192222.Cj0065c 192222.Cj1005c 410
192222.Cj0065c 192222.Cj1008c 215
192222.Cj0065c 192222.Cj1013c 244
192222.Cj0065c 192222.Cj1023c 213
192222.Cj0065c 192222.Cj1028c 156
192222.Cj0065c 192222.Cj1048c 230
192222.Cj0065c 192222.Cj1050c 264
192222.Cj0065c 192222.Cj1067 232
192222.Cj0065c 192222.Cj1076 215
192222.Cj0065c 192222.Cj1080c 217
192222.Cj0065c 192222.Cj1081c 213
192222.Cj0065c 192222.Cj1082c 230
192222.Cj0065c 192222.Cj1088c 751
192222.Cj0065c 192222.Cj1096c 156
192222.Cj0065c 192222.Cj1102 266
192222.Cj0065c 192222.Cj1103 247
192222.Cj0065c 192222.Cj1105 192
192222.Cj0065c 192222.Cj1116c 410
192222.Cj0065c 192222.Cj1209 264
192222.Cj0065c 192222.Cj1238 298
192222.Cj0065c 192222.Cj1239 212
192222.Cj0065c 192222.Cj1272c 304
192222.Cj0065c 192222.Cj1273c 318
192222.Cj0065c 192222.Cj1277c 160
192222.Cj0065c 192222.Cj1316c 256
192222.Cj0065c 192222.Cj1318 160
192222.Cj0065c 192222.Cj1324 256
192222.Cj0065c 192222.Cj1333 160
192222.Cj0065c 192222.Cj1334 160
192222.Cj0065c 192222.Cj1335 160
192222.Cj0065c 192222.Cj1337 160
192222.Cj0065c 192222.Cj1340c 160
192222.Cj0065c 192222.Cj1341c 160
192222.Cj0065c 192222.Cj1344c 156
192222.Cj0065c 192222.Cj1347c 249
192222.Cj0065c 192222.Cj1350 216
192222.Cj0065c 192222.Cj1362 192
192222.Cj0065c 192222.Cj1363 194
192222.Cj0065c 192222.Cj1374c 158
192222.Cj0065c 192222.Cj1382c 213
192222.Cj0065c 192222.Cj1388 170
192222.Cj0065c 192222.Cj1409 301
192222.Cj0065c 192222.Cj1435c 177
192222.Cj0065c 192222.Cj1441c 202
192222.Cj0065c 192222.Cj1453c 256
192222.Cj0065c 192222.Cj1457c 170
192222.Cj0065c 192222.Cj1462 160
192222.Cj0065c 192222.Cj1515c 188
192222.Cj0065c 192222.Cj1518 213
192222.Cj0065c 192222.Cj1529c 227
192222.Cj0065c 192222.Cj1531 220
192222.Cj0065c 192222.Cj1535c 263
192222.Cj0065c 192222.Cj1616 154
192222.Cj0065c 192222.Cj1622 213
192222.Cj0065c 192222.Cj1633 233
192222.Cj0065c 192222.Cj1634c 213
192222.Cj0065c 192222.Cj1635c 299
192222.Cj0065c 192222.Cj1685c 225
192222.Cj0066c 192222.Cj0001 247
192222.Cj0066c 192222.Cj0002 208
192222.Cj0066c 192222.Cj0036 328
192222.Cj0066c 192222.Cj0043 385
192222.Cj0066c 192222.Cj0053c 459
192222.Cj0066c 192222.Cj0054c 443
192222.Cj0066c 192222.Cj0059c 859
192222.Cj0066c 192222.Cj0060c 846
192222.Cj0066c 192222.Cj0061c 846
192222.Cj0066c 192222.Cj0062c 838
192222.Cj0066c 192222.Cj0063c 917
192222.Cj0066c 192222.Cj0064c 899
192222.Cj0066c 192222.Cj0065c 931
192222.Cj0066c 192222.Cj0067 724
192222.Cj0066c 192222.Cj0068 812
192222.Cj0066c 192222.Cj0069 475
192222.Cj0066c 192222.Cj0094 616
192222.Cj0066c 192222.Cj0097 229
192222.Cj0066c 192222.Cj0098 442
192222.Cj0066c 192222.Cj0106 192
192222.Cj0066c 192222.Cj0115 163
192222.Cj0066c 192222.Cj0123c 442
192222.Cj0066c 192222.Cj0129c 160
192222.Cj0066c 192222.Cj0130 618
192222.Cj0066c 192222.Cj0138 284
192222.Cj0066c 192222.Cj0146c 230
192222.Cj0066c 192222.Cj0152c 473
192222.Cj0066c 192222.Cj0166 307
192222.Cj0066c 192222.Cj0184c 196
192222.Cj0066c 192222.Cj0191c 360
192222.Cj0066c 192222.Cj0193c 632
192222.Cj0066c 192222.Cj0206 385
192222.Cj0066c 192222.Cj0207 168
192222.Cj0066c 192222.Cj0224 334
192222.Cj0066c 192222.Cj0228c 284
192222.Cj0066c 192222.Cj0230c 175
192222.Cj0066c 192222.Cj0231c 157
192222.Cj0066c 192222.Cj0233c 163
192222.Cj0066c 192222.Cj0235c 446
192222.Cj0066c 192222.Cj0236c 344
192222.Cj0066c 192222.Cj0275 195
192222.Cj0066c 192222.Cj0276 230
192222.Cj0066c 192222.Cj0277 651
192222.Cj0066c 192222.Cj0279 274
192222.Cj0066c 192222.Cj0287c 200
192222.Cj0066c 192222.Cj0311 350
192222.Cj0066c 192222.Cj0316 749
192222.Cj0066c 192222.Cj0324 393
192222.Cj0066c 192222.Cj0325 308
192222.Cj0066c 192222.Cj0326 196
192222.Cj0066c 192222.Cj0333c 191
192222.Cj0066c 192222.Cj0345 221
192222.Cj0066c 192222.Cj0346 575
192222.Cj0066c 192222.Cj0348 347
192222.Cj0066c 192222.Cj0349 150
192222.Cj0066c 192222.Cj0351 172
192222.Cj0066c 192222.Cj0354c 385
192222.Cj0066c 192222.Cj0370 347
192222.Cj0066c 192222.Cj0378c 156
192222.Cj0066c 192222.Cj0381c 192
192222.Cj0066c 192222.Cj0382c 425
192222.Cj0066c 192222.Cj0384c 641
192222.Cj0066c 192222.Cj0386 252
192222.Cj0066c 192222.Cj0387 860
192222.Cj0066c 192222.Cj0392c 274
192222.Cj0066c 192222.Cj0393c 328
192222.Cj0066c 192222.Cj0405 986
192222.Cj0066c 192222.Cj0435 166
192222.Cj0066c 192222.Cj0441 160
192222.Cj0066c 192222.Cj0451 441
192222.Cj0066c 192222.Cj0470 176
192222.Cj0066c 192222.Cj0473 169
192222.Cj0066c 192222.Cj0474 180
192222.Cj0066c 192222.Cj0478 347
192222.Cj0066c 192222.Cj0491 176
192222.Cj0066c 192222.Cj0499 351
192222.Cj0066c 192222.Cj0506 354
192222.Cj0066c 192222.Cj0529c 424
192222.Cj0066c 192222.Cj0536 191
192222.Cj0066c 192222.Cj0537 191
192222.Cj0066c 192222.Cj0538 160
192222.Cj0066c 192222.Cj0551 701
192222.Cj0066c 192222.Cj0558c 229
192222.Cj0066c 192222.Cj0572 258
192222.Cj0066c 192222.Cj0573 200
192222.Cj0066c 192222.Cj0577c 192
192222.Cj0066c 192222.Cj0589 240
192222.Cj0066c 192222.Cj0595c 207
192222.Cj0066c 192222.Cj0602c 191
192222.Cj0066c 192222.Cj0603c 468
192222.Cj0066c 192222.Cj0606 152
192222.Cj0066c 192222.Cj0632 241
192222.Cj0066c 192222.Cj0635 268
192222.Cj0066c 192222.Cj0636 368
192222.Cj0066c 192222.Cj0641 222
192222.Cj0066c 192222.Cj0646 346
192222.Cj0066c 192222.Cj0650 513
192222.Cj0066c 192222.Cj0653c 579
192222.Cj0066c 192222.Cj0662c 432
192222.Cj0066c 192222.Cj0663c 344
192222.Cj0066c 192222.Cj0664c 351
192222.Cj0066c 192222.Cj0670 319
192222.Cj0066c 192222.Cj0695 192
192222.Cj0066c 192222.Cj0709 176
192222.Cj0066c 192222.Cj0710 284
192222.Cj0066c 192222.Cj0714 444
192222.Cj0066c 192222.Cj0716 321
192222.Cj0066c 192222.Cj0765c 172
192222.Cj0066c 192222.Cj0767c 436
192222.Cj0066c 192222.Cj0768c 164
192222.Cj0066c 192222.Cj0795c 224
192222.Cj0066c 192222.Cj0810 175
192222.Cj0066c 192222.Cj0822 249
192222.Cj0066c 192222.Cj0825 270
192222.Cj0066c 192222.Cj0836 226
192222.Cj0066c 192222.Cj0840c 253
192222.Cj0066c 192222.Cj0855 274
192222.Cj0066c 192222.Cj0861c 219
192222.Cj0066c 192222.Cj0862c 221
192222.Cj0066c 192222.Cj0872 191
192222.Cj0066c 192222.Cj0881c 358
192222.Cj0066c 192222.Cj0884 414
192222.Cj0066c 192222.Cj0886c 778
192222.Cj0066c 192222.Cj0888c 177
192222.Cj0066c 192222.Cj0895c 664
192222.Cj0066c 192222.Cj0918c 331
192222.Cj0066c 192222.Cj0930 218
192222.Cj0066c 192222.Cj0933c 153
192222.Cj0066c 192222.Cj0953c 370
192222.Cj0066c 192222.Cj0960c 520
192222.Cj0066c 192222.Cj0961c 163
192222.Cj0066c 192222.Cj1008c 991
192222.Cj0066c 192222.Cj1028c 240
192222.Cj0066c 192222.Cj1030c 191
192222.Cj0066c 192222.Cj1037c 528
192222.Cj0066c 192222.Cj1045c 469
192222.Cj0066c 192222.Cj1047c 291
192222.Cj0066c 192222.Cj1062 264
192222.Cj0066c 192222.Cj1070 381
192222.Cj0066c 192222.Cj1071 307
192222.Cj0066c 192222.Cj1076 164
192222.Cj0066c 192222.Cj1086c 328
192222.Cj0066c 192222.Cj1102 634
192222.Cj0066c 192222.Cj1104 299
192222.Cj0066c 192222.Cj1109 470
192222.Cj0066c 192222.Cj1117c 520
192222.Cj0066c 192222.Cj1152c 212
192222.Cj0066c 192222.Cj1175c 521
192222.Cj0066c 192222.Cj1177c 207
192222.Cj0066c 192222.Cj1181c 171
192222.Cj0066c 192222.Cj1195c 197
192222.Cj0066c 192222.Cj1202 177
192222.Cj0066c 192222.Cj1205c 330
192222.Cj0066c 192222.Cj1206c 551
192222.Cj0066c 192222.Cj1220 199
192222.Cj0066c 192222.Cj1221 181
192222.Cj0066c 192222.Cj1243 215
192222.Cj0066c 192222.Cj1248 194
192222.Cj0066c 192222.Cj1250 197
192222.Cj0066c 192222.Cj1252 274
192222.Cj0066c 192222.Cj1290c 540
192222.Cj0066c 192222.Cj1291c 622
192222.Cj0066c 192222.Cj1313 328
192222.Cj0066c 192222.Cj1315c 258
192222.Cj0066c 192222.Cj1318 255
192222.Cj0066c 192222.Cj1333 255
192222.Cj0066c 192222.Cj1335 255
192222.Cj0066c 192222.Cj1337 255
192222.Cj0066c 192222.Cj1338c 212
192222.Cj0066c 192222.Cj1339c 212
192222.Cj0066c 192222.Cj1349c 157
192222.Cj0066c 192222.Cj1376 192
192222.Cj0066c 192222.Cj1402c 389
192222.Cj0066c 192222.Cj1409 160
192222.Cj0066c 192222.Cj1415c 568
192222.Cj0066c 192222.Cj1455 217
192222.Cj0066c 192222.Cj1471c 208
192222.Cj0066c 192222.Cj1476c 249
192222.Cj0066c 192222.Cj1480c 482
192222.Cj0066c 192222.Cj1494c 284
192222.Cj0066c 192222.Cj1515c 219
192222.Cj0066c 192222.Cj1537c 230
192222.Cj0066c 192222.Cj1590 166
192222.Cj0066c 192222.Cj1591 176
192222.Cj0066c 192222.Cj1594 206
192222.Cj0066c 192222.Cj1596 393
192222.Cj0066c 192222.Cj1600 258
192222.Cj0066c 192222.Cj1601 212
192222.Cj0066c 192222.Cj1612 239
192222.Cj0066c 192222.Cj1622 196
192222.Cj0066c 192222.Cj1633 191
192222.Cj0066c 192222.Cj1634c 579
192222.Cj0066c 192222.Cj1645 319
192222.Cj0066c 192222.Cj1676 160
192222.Cj0066c 192222.Cj1681c 720
192222.Cj0066c 192222.Cj1682c 319
192222.Cj0066c 192222.Cj1701c 166
192222.Cj0066c 192222.Cj1706c 176
192222.Cj0066c 192222.Cj1708c 176
192222.Cj0066c 192222.Cj1709c 384
192222.Cj0066c 192222.Cj1711c 275
192222.Cj0067 192222.Cj0007 152
192222.Cj0067 192222.Cj0011c 154
192222.Cj0067 192222.Cj0054c 217
192222.Cj0067 192222.Cj0059c 642
192222.Cj0067 192222.Cj0060c 633
192222.Cj0067 192222.Cj0061c 633
192222.Cj0067 192222.Cj0062c 633
192222.Cj0067 192222.Cj0063c 691
192222.Cj0067 192222.Cj0064c 690
192222.Cj0067 192222.Cj0065c 724
192222.Cj0067 192222.Cj0066c 724
192222.Cj0067 192222.Cj0068 890
192222.Cj0067 192222.Cj0069 620
192222.Cj0067 192222.Cj0122 183
192222.Cj0067 192222.Cj0130 197
192222.Cj0067 192222.Cj0141c 156
192222.Cj0067 192222.Cj0142c 156
192222.Cj0067 192222.Cj0143c 156
192222.Cj0067 192222.Cj0156c 157
192222.Cj0067 192222.Cj0164c 220
192222.Cj0067 192222.Cj0184c 171
192222.Cj0067 192222.Cj0233c 171
192222.Cj0067 192222.Cj0279 205
192222.Cj0067 192222.Cj0296c 267
192222.Cj0067 192222.Cj0297c 260
192222.Cj0067 192222.Cj0298c 264
192222.Cj0067 192222.Cj0306c 192
192222.Cj0067 192222.Cj0316 379
192222.Cj0067 192222.Cj0318 273
192222.Cj0067 192222.Cj0326 158
192222.Cj0067 192222.Cj0336c 154
192222.Cj0067 192222.Cj0337c 154
192222.Cj0067 192222.Cj0338c 156
192222.Cj0067 192222.Cj0340 250
192222.Cj0067 192222.Cj0355c 339
192222.Cj0067 192222.Cj0383c 300
192222.Cj0067 192222.Cj0389 192
192222.Cj0067 192222.Cj0402 156
192222.Cj0067 192222.Cj0538 209
192222.Cj0067 192222.Cj0572 272
192222.Cj0067 192222.Cj0602c 192
192222.Cj0067 192222.Cj0630c 230
192222.Cj0067 192222.Cj0642 192
192222.Cj0067 192222.Cj0653c 291
192222.Cj0067 192222.Cj0686 156
192222.Cj0067 192222.Cj0715 292
192222.Cj0067 192222.Cj0717 156
192222.Cj0067 192222.Cj0775c 193
192222.Cj0067 192222.Cj0798c 153
192222.Cj0067 192222.Cj0804 273
192222.Cj0067 192222.Cj0814 170
192222.Cj0067 192222.Cj0858c 155
192222.Cj0067 192222.Cj0895c 156
192222.Cj0067 192222.Cj0925 153
192222.Cj0067 192222.Cj0927 189
192222.Cj0067 192222.Cj0944c 190
192222.Cj0067 192222.Cj0955c 184
192222.Cj0067 192222.Cj0994c 271
192222.Cj0067 192222.Cj0997 220
192222.Cj0067 192222.Cj1027c 158
192222.Cj0067 192222.Cj1028c 156
192222.Cj0067 192222.Cj1048c 233
192222.Cj0067 192222.Cj1062 180
192222.Cj0067 192222.Cj1098 422
192222.Cj0067 192222.Cj1105 198
192222.Cj0067 192222.Cj1177c 184
192222.Cj0067 192222.Cj1195c 417
192222.Cj0067 192222.Cj1206c 266
192222.Cj0067 192222.Cj1213c 188
192222.Cj0067 192222.Cj1229 201
192222.Cj0067 192222.Cj1233 232
192222.Cj0067 192222.Cj1258 220
192222.Cj0067 192222.Cj1270c 192
192222.Cj0067 192222.Cj1271c 164
192222.Cj0067 192222.Cj1273c 160
192222.Cj0067 192222.Cj1285c 261
192222.Cj0067 192222.Cj1286c 465
192222.Cj0067 192222.Cj1357c 189
192222.Cj0067 192222.Cj1369 157
192222.Cj0067 192222.Cj1405 156
192222.Cj0067 192222.Cj1450 188
192222.Cj0067 192222.Cj1477c 232
192222.Cj0067 192222.Cj1487c 209
192222.Cj0067 192222.Cj1530 267
192222.Cj0067 192222.Cj1535c 152
192222.Cj0067 192222.Cj1585c 188
192222.Cj0067 192222.Cj1597 155
192222.Cj0067 192222.Cj1622 264
192222.Cj0067 192222.Cj1635c 219
192222.Cj0067 192222.Cj1643 155
192222.Cj0067 192222.Cj1669c 156
192222.Cj0067 192222.Cj1719c 192
192222.Cj0068 192222.Cj0010c 218
192222.Cj0068 192222.Cj0019c 153
192222.Cj0068 192222.Cj0022c 178
192222.Cj0068 192222.Cj0027 397
192222.Cj0068 192222.Cj0029 156
192222.Cj0068 192222.Cj0034c 244
192222.Cj0068 192222.Cj0053c 432
192222.Cj0068 192222.Cj0054c 360
192222.Cj0068 192222.Cj0059c 658
192222.Cj0068 192222.Cj0060c 674
192222.Cj0068 192222.Cj0061c 674
192222.Cj0068 192222.Cj0062c 674
192222.Cj0068 192222.Cj0063c 753
192222.Cj0068 192222.Cj0064c 732
192222.Cj0068 192222.Cj0065c 731
192222.Cj0068 192222.Cj0066c 812
192222.Cj0068 192222.Cj0067 890
192222.Cj0068 192222.Cj0069 620
192222.Cj0068 192222.Cj0097 517
192222.Cj0068 192222.Cj0130 241
192222.Cj0068 192222.Cj0153c 331
192222.Cj0068 192222.Cj0154c 281
192222.Cj0068 192222.Cj0188c 186
192222.Cj0068 192222.Cj0232c 291
192222.Cj0068 192222.Cj0238 182
192222.Cj0068 192222.Cj0255c 206
192222.Cj0068 192222.Cj0259 165
192222.Cj0068 192222.Cj0281c 219
192222.Cj0068 192222.Cj0293 384
192222.Cj0068 192222.Cj0297c 281
192222.Cj0068 192222.Cj0316 275
192222.Cj0068 192222.Cj0317 191
192222.Cj0068 192222.Cj0327 193
192222.Cj0068 192222.Cj0335 192
192222.Cj0068 192222.Cj0336c 265
192222.Cj0068 192222.Cj0338c 421
192222.Cj0068 192222.Cj0342c 222
192222.Cj0068 192222.Cj0347 158
192222.Cj0068 192222.Cj0348 224
192222.Cj0068 192222.Cj0349 238
192222.Cj0068 192222.Cj0381c 270
192222.Cj0068 192222.Cj0385c 179
192222.Cj0068 192222.Cj0389 152
192222.Cj0068 192222.Cj0432c 356
192222.Cj0068 192222.Cj0433c 349
192222.Cj0068 192222.Cj0435 240
192222.Cj0068 192222.Cj0441 165
192222.Cj0068 192222.Cj0442 152
192222.Cj0068 192222.Cj0451 244
192222.Cj0068 192222.Cj0481 167
192222.Cj0068 192222.Cj0488 192
192222.Cj0068 192222.Cj0495 231
192222.Cj0068 192222.Cj0498 301
192222.Cj0068 192222.Cj0499 240
192222.Cj0068 192222.Cj0509c 202
192222.Cj0068 192222.Cj0541 343
192222.Cj0068 192222.Cj0574 225
192222.Cj0068 192222.Cj0575 247
192222.Cj0068 192222.Cj0601c 247
192222.Cj0068 192222.Cj0602c 356
192222.Cj0068 192222.Cj0622 274
192222.Cj0068 192222.Cj0641 609
192222.Cj0068 192222.Cj0644 195
192222.Cj0068 192222.Cj0653c 398
192222.Cj0068 192222.Cj0669 274
192222.Cj0068 192222.Cj0686 185
192222.Cj0068 192222.Cj0702 192
192222.Cj0068 192222.Cj0704 456
192222.Cj0068 192222.Cj0708 178
192222.Cj0068 192222.Cj0757 197
192222.Cj0068 192222.Cj0758 224
192222.Cj0068 192222.Cj0759 153
192222.Cj0068 192222.Cj0779 222
192222.Cj0068 192222.Cj0790 442
192222.Cj0068 192222.Cj0803 151
192222.Cj0068 192222.Cj0806 349
192222.Cj0068 192222.Cj0811 223
192222.Cj0068 192222.Cj0838c 349
192222.Cj0068 192222.Cj0843c 256
192222.Cj0068 192222.Cj0860 179
192222.Cj0068 192222.Cj0882c 192
192222.Cj0068 192222.Cj0893c 535
192222.Cj0068 192222.Cj0894c 309
192222.Cj0068 192222.Cj0895c 341
192222.Cj0068 192222.Cj0904c 156
192222.Cj0068 192222.Cj0905c 154
192222.Cj0068 192222.Cj0913c 613
192222.Cj0068 192222.Cj0918c 187
192222.Cj0068 192222.Cj0930 307
192222.Cj0068 192222.Cj0934c 247
192222.Cj0068 192222.Cj0935c 247
192222.Cj0068 192222.Cj0958c 238
192222.Cj0068 192222.Cj0977 164
192222.Cj0068 192222.Cj1002c 180
192222.Cj0068 192222.Cj1003c 298
192222.Cj0068 192222.Cj1028c 249
192222.Cj0068 192222.Cj1030c 156
192222.Cj0068 192222.Cj1039 192
192222.Cj0068 192222.Cj1045c 274
192222.Cj0068 192222.Cj1054c 219
192222.Cj0068 192222.Cj1081c 568
192222.Cj0068 192222.Cj1082c 337
192222.Cj0068 192222.Cj1088c 153
192222.Cj0068 192222.Cj1091c 155
192222.Cj0068 192222.Cj1098 267
192222.Cj0068 192222.Cj1105 275
192222.Cj0068 192222.Cj1107 217
192222.Cj0068 192222.Cj1108 190
192222.Cj0068 192222.Cj1116c 332
192222.Cj0068 192222.Cj1156 459
192222.Cj0068 192222.Cj1175c 386
192222.Cj0068 192222.Cj1179c 192
192222.Cj0068 192222.Cj1195c 436
192222.Cj0068 192222.Cj1212c 200
192222.Cj0068 192222.Cj1228c 191
192222.Cj0068 192222.Cj1233 232
192222.Cj0068 192222.Cj1234 360
192222.Cj0068 192222.Cj1243 301
192222.Cj0068 192222.Cj1246c 272
192222.Cj0068 192222.Cj1251 291
192222.Cj0068 192222.Cj1252 169
192222.Cj0068 192222.Cj1253 251
192222.Cj0068 192222.Cj1268c 156
192222.Cj0068 192222.Cj1278c 274
192222.Cj0068 192222.Cj1280c 178
192222.Cj0068 192222.Cj1288c 156
192222.Cj0068 192222.Cj1363 162
192222.Cj0068 192222.Cj1368 356
192222.Cj0068 192222.Cj1374c 184
192222.Cj0068 192222.Cj1388 244
192222.Cj0068 192222.Cj1403c 360
192222.Cj0068 192222.Cj1418c 218
192222.Cj0068 192222.Cj1437c 191
192222.Cj0068 192222.Cj1454c 356
192222.Cj0068 192222.Cj1458c 390
192222.Cj0068 192222.Cj1477c 232
192222.Cj0068 192222.Cj1504c 151
192222.Cj0068 192222.Cj1530 344
192222.Cj0068 192222.Cj1544c 179
192222.Cj0068 192222.Cj1580c 291
192222.Cj0068 192222.Cj1581c 275
192222.Cj0068 192222.Cj1686c 239
192222.Cj0068 192222.Cj1689c 274
192222.Cj0068 192222.Cj1690c 274
192222.Cj0068 192222.Cj1691c 238
192222.Cj0068 192222.Cj1692c 238
192222.Cj0068 192222.Cj1693c 224
192222.Cj0068 192222.Cj1709c 192
192222.Cj0069 192222.Cj0021c 722
192222.Cj0069 192222.Cj0037c 212
192222.Cj0069 192222.Cj0056c 388
192222.Cj0069 192222.Cj0059c 427
192222.Cj0069 192222.Cj0060c 427
192222.Cj0069 192222.Cj0061c 427
192222.Cj0069 192222.Cj0062c 519
192222.Cj0069 192222.Cj0063c 460
192222.Cj0069 192222.Cj0064c 460
192222.Cj0069 192222.Cj0065c 475
192222.Cj0069 192222.Cj0066c 475
192222.Cj0069 192222.Cj0067 620
192222.Cj0069 192222.Cj0068 620
192222.Cj0069 192222.Cj0402 219
192222.Cj0069 192222.Cj0464 214
192222.Cj0069 192222.Cj0466 212
192222.Cj0069 192222.Cj0524 195
192222.Cj0069 192222.Cj0531 720
192222.Cj0069 192222.Cj0532 553
192222.Cj0069 192222.Cj0536 212
192222.Cj0069 192222.Cj0538 551
192222.Cj0069 192222.Cj0561c 155
192222.Cj0069 192222.Cj0593c 240
192222.Cj0069 192222.Cj0604 212
192222.Cj0069 192222.Cj0702 653
192222.Cj0069 192222.Cj0922c 212
192222.Cj0069 192222.Cj0931c 217
192222.Cj0069 192222.Cj1045c 653
192222.Cj0069 192222.Cj1046c 657
192222.Cj0069 192222.Cj1131c 201
192222.Cj0069 192222.Cj1137c 257
192222.Cj0069 192222.Cj1180c 160
192222.Cj0069 192222.Cj1192 213
192222.Cj0069 192222.Cj1400c 655
192222.Cj0069 192222.Cj1401c 657
192222.Cj0069 192222.Cj1403c 386
192222.Cj0069 192222.Cj1463 212
192222.Cj0069 192222.Cj1464 212
192222.Cj0069 192222.Cj1465 215
192222.Cj0069 192222.Cj1608 155
192222.Cj0069 192222.Cj1631c 218
192222.Cj0069 192222.Cj1634c 240
192222.Cj0069 192222.Cj1635c 240
192222.Cj0069 192222.Cj1636c 240
192222.Cj0069 192222.Cj1637c 240
192222.Cj0069 192222.Cj1638 157
192222.Cj0070c 192222.Cj1479c 418
192222.Cj0073c 192222.Cj0059c 170
192222.Cj0073c 192222.Cj0074c 986
192222.Cj0073c 192222.Cj0075c 976
192222.Cj0073c 192222.Cj0076c 742
192222.Cj0073c 192222.Cj0077c 346
192222.Cj0073c 192222.Cj0078c 336
192222.Cj0073c 192222.Cj0079c 336
192222.Cj0073c 192222.Cj0080 278
192222.Cj0073c 192222.Cj0081 278
192222.Cj0073c 192222.Cj0082 278
192222.Cj0073c 192222.Cj0256 327
192222.Cj0073c 192222.Cj0271 318
192222.Cj0073c 192222.Cj0286c 199
192222.Cj0073c 192222.Cj0300c 159
192222.Cj0073c 192222.Cj0301c 159
192222.Cj0073c 192222.Cj0303c 170
192222.Cj0073c 192222.Cj0351 172
192222.Cj0073c 192222.Cj0373 224
192222.Cj0073c 192222.Cj0396c 178
192222.Cj0073c 192222.Cj0488 155
192222.Cj0073c 192222.Cj0703 452
192222.Cj0073c 192222.Cj0736 169
192222.Cj0073c 192222.Cj0795c 152
192222.Cj0073c 192222.Cj0833c 165
192222.Cj0073c 192222.Cj0948c 165
192222.Cj0073c 192222.Cj0956c 203
192222.Cj0073c 192222.Cj0967 169
192222.Cj0073c 192222.Cj0983 211
192222.Cj0073c 192222.Cj0991c 403
192222.Cj0073c 192222.Cj1002c 161
192222.Cj0073c 192222.Cj1003c 161
192222.Cj0073c 192222.Cj1005c 220
192222.Cj0073c 192222.Cj1088c 187
192222.Cj0073c 192222.Cj1094c 159
192222.Cj0073c 192222.Cj1113 161
192222.Cj0073c 192222.Cj1116c 274
192222.Cj0073c 192222.Cj1187c 198
192222.Cj0073c 192222.Cj1213c 232
192222.Cj0073c 192222.Cj1255 322
192222.Cj0073c 192222.Cj1405 198
192222.Cj0073c 192222.Cj1465 198
192222.Cj0073c 192222.Cj1507c 156
192222.Cj0073c 192222.Cj1585c 501
192222.Cj0073c 192222.Cj1598 155
192222.Cj0073c 192222.Cj1605c 158
192222.Cj0073c 192222.Cj1619 191
192222.Cj0074c 192222.Cj0007 327
192222.Cj0074c 192222.Cj0026c 219
192222.Cj0074c 192222.Cj0073c 986
192222.Cj0074c 192222.Cj0075c 998
192222.Cj0074c 192222.Cj0076c 781
192222.Cj0074c 192222.Cj0077c 346
192222.Cj0074c 192222.Cj0078c 336
192222.Cj0074c 192222.Cj0079c 336
192222.Cj0074c 192222.Cj0080 278
192222.Cj0074c 192222.Cj0081 278
192222.Cj0074c 192222.Cj0082 278
192222.Cj0074c 192222.Cj0146c 171
192222.Cj0074c 192222.Cj0233c 328
192222.Cj0074c 192222.Cj0271 318
192222.Cj0074c 192222.Cj0300c 159
192222.Cj0074c 192222.Cj0301c 159
192222.Cj0074c 192222.Cj0303c 170
192222.Cj0074c 192222.Cj0324 301
192222.Cj0074c 192222.Cj0373 220
192222.Cj0074c 192222.Cj0388 377
192222.Cj0074c 192222.Cj0389 307
192222.Cj0074c 192222.Cj0402 403
192222.Cj0074c 192222.Cj0442 284
192222.Cj0074c 192222.Cj0488 157
192222.Cj0074c 192222.Cj0541 301
192222.Cj0074c 192222.Cj0688 358
192222.Cj0074c 192222.Cj0689 331
192222.Cj0074c 192222.Cj0802 328
192222.Cj0074c 192222.Cj0805 321
192222.Cj0074c 192222.Cj0895c 472
192222.Cj0074c 192222.Cj0912c 158
192222.Cj0074c 192222.Cj0991c 464
192222.Cj0074c 192222.Cj1002c 161
192222.Cj0074c 192222.Cj1003c 161
192222.Cj0074c 192222.Cj1113 161
192222.Cj0074c 192222.Cj1151c 472
192222.Cj0074c 192222.Cj1163c 301
192222.Cj0074c 192222.Cj1213c 465
192222.Cj0074c 192222.Cj1507c 156
192222.Cj0074c 192222.Cj1585c 519
192222.Cj0074c 192222.Cj1685c 475
192222.Cj0075c 192222.Cj0007 428
192222.Cj0075c 192222.Cj0009 212
192222.Cj0075c 192222.Cj0012c 211
192222.Cj0075c 192222.Cj0020c 218
192222.Cj0075c 192222.Cj0073c 976
192222.Cj0075c 192222.Cj0074c 998
192222.Cj0075c 192222.Cj0076c 785
192222.Cj0075c 192222.Cj0077c 346
192222.Cj0075c 192222.Cj0078c 336
192222.Cj0075c 192222.Cj0079c 336
192222.Cj0075c 192222.Cj0080 278
192222.Cj0075c 192222.Cj0081 523
192222.Cj0075c 192222.Cj0082 278
192222.Cj0075c 192222.Cj0088 212
192222.Cj0075c 192222.Cj0091 191
192222.Cj0075c 192222.Cj0178 243
192222.Cj0075c 192222.Cj0256 384
192222.Cj0075c 192222.Cj0262c 212
192222.Cj0075c 192222.Cj0271 467
192222.Cj0075c 192222.Cj0300c 159
192222.Cj0075c 192222.Cj0301c 159
192222.Cj0075c 192222.Cj0303c 170
192222.Cj0075c 192222.Cj0315 160
192222.Cj0075c 192222.Cj0324 180
192222.Cj0075c 192222.Cj0340 204
192222.Cj0075c 192222.Cj0392c 204
192222.Cj0075c 192222.Cj0393c 213
192222.Cj0075c 192222.Cj0407 184
192222.Cj0075c 192222.Cj0408 728
192222.Cj0075c 192222.Cj0409 214
192222.Cj0075c 192222.Cj0410 885
192222.Cj0075c 192222.Cj0415 218
192222.Cj0075c 192222.Cj0437 622
192222.Cj0075c 192222.Cj0438 476
192222.Cj0075c 192222.Cj0439 449
192222.Cj0075c 192222.Cj0490 899
192222.Cj0075c 192222.Cj0515 220
192222.Cj0075c 192222.Cj0582 214
192222.Cj0075c 192222.Cj0671 218
192222.Cj0075c 192222.Cj0805 212
192222.Cj0075c 192222.Cj0833c 240
192222.Cj0075c 192222.Cj0891c 520
192222.Cj0075c 192222.Cj0903c 238
192222.Cj0075c 192222.Cj0912c 158
192222.Cj0075c 192222.Cj0977 159
192222.Cj0075c 192222.Cj0979c 551
192222.Cj0075c 192222.Cj0991c 280
192222.Cj0075c 192222.Cj0993c 206
192222.Cj0075c 192222.Cj0994c 206
192222.Cj0075c 192222.Cj0995c 167
192222.Cj0075c 192222.Cj1002c 161
192222.Cj0075c 192222.Cj1003c 161
192222.Cj0075c 192222.Cj1032 520
192222.Cj0075c 192222.Cj1113 161
192222.Cj0075c 192222.Cj1135 218
192222.Cj0075c 192222.Cj1167 409
192222.Cj0075c 192222.Cj1184c 241
192222.Cj0075c 192222.Cj1185c 657
192222.Cj0075c 192222.Cj1196c 236
192222.Cj0075c 192222.Cj1213c 943
192222.Cj0075c 192222.Cj1233 899
192222.Cj0075c 192222.Cj1243 552
192222.Cj0075c 192222.Cj1262 212
192222.Cj0075c 192222.Cj1266c 210
192222.Cj0075c 192222.Cj1267c 182
192222.Cj0075c 192222.Cj1303 213
192222.Cj0075c 192222.Cj1307 198
192222.Cj0075c 192222.Cj1324 212
192222.Cj0075c 192222.Cj1351 218
192222.Cj0075c 192222.Cj1357c 218
192222.Cj0075c 192222.Cj1385 322
192222.Cj0075c 192222.Cj1388 542
192222.Cj0075c 192222.Cj1399c 182
192222.Cj0075c 192222.Cj1418c 180
192222.Cj0075c 192222.Cj1481c 164
192222.Cj0075c 192222.Cj1482c 154
192222.Cj0075c 192222.Cj1487c 382
192222.Cj0075c 192222.Cj1489c 358
192222.Cj0075c 192222.Cj1490c 408
192222.Cj0075c 192222.Cj1529c 216
192222.Cj0075c 192222.Cj1576c 206
192222.Cj0075c 192222.Cj1585c 673
192222.Cj0075c 192222.Cj1624c 207
192222.Cj0075c 192222.Cj1625c 327
192222.Cj0075c 192222.Cj1682c 251
192222.Cj0075c 192222.Cj1731c 213
192222.Cj0076c 192222.Cj0010c 241
192222.Cj0076c 192222.Cj0064c 212
192222.Cj0076c 192222.Cj0073c 742
192222.Cj0076c 192222.Cj0074c 781
192222.Cj0076c 192222.Cj0075c 785
192222.Cj0076c 192222.Cj0077c 684
192222.Cj0076c 192222.Cj0078c 485
192222.Cj0076c 192222.Cj0079c 661
192222.Cj0076c 192222.Cj0080 383
192222.Cj0076c 192222.Cj0081 481
192222.Cj0076c 192222.Cj0082 386
192222.Cj0076c 192222.Cj0108 212
192222.Cj0076c 192222.Cj0144 217
192222.Cj0076c 192222.Cj0262c 217
192222.Cj0076c 192222.Cj0271 151
192222.Cj0076c 192222.Cj0285c 212
192222.Cj0076c 192222.Cj0303c 250
192222.Cj0076c 192222.Cj0332c 212
192222.Cj0076c 192222.Cj0348 212
192222.Cj0076c 192222.Cj0349 218
192222.Cj0076c 192222.Cj0351 212
192222.Cj0076c 192222.Cj0356c 159
192222.Cj0076c 192222.Cj0361 156
192222.Cj0076c 192222.Cj0402 240
192222.Cj0076c 192222.Cj0405 216
192222.Cj0076c 192222.Cj0415 196
192222.Cj0076c 192222.Cj0426 328
192222.Cj0076c 192222.Cj0432c 217
192222.Cj0076c 192222.Cj0439 371
192222.Cj0076c 192222.Cj0479 215
192222.Cj0076c 192222.Cj0545 328
192222.Cj0076c 192222.Cj0688 401
192222.Cj0076c 192222.Cj0689 326
192222.Cj0076c 192222.Cj0699c 213
192222.Cj0076c 192222.Cj0704 231
192222.Cj0076c 192222.Cj0731 217
192222.Cj0076c 192222.Cj0817 385
192222.Cj0076c 192222.Cj0855 257
192222.Cj0076c 192222.Cj0891c 247
192222.Cj0076c 192222.Cj0898 206
192222.Cj0076c 192222.Cj0904c 224
192222.Cj0076c 192222.Cj0982c 435
192222.Cj0076c 192222.Cj0985c 212
192222.Cj0076c 192222.Cj0991c 467
192222.Cj0076c 192222.Cj1027c 160
192222.Cj0076c 192222.Cj1061c 274
192222.Cj0076c 192222.Cj1167 672
192222.Cj0076c 192222.Cj1198 427
192222.Cj0076c 192222.Cj1199 510
192222.Cj0076c 192222.Cj1200 398
192222.Cj0076c 192222.Cj1201 244
192222.Cj0076c 192222.Cj1202 556
192222.Cj0076c 192222.Cj1212c 510
192222.Cj0076c 192222.Cj1213c 468
192222.Cj0076c 192222.Cj1221 212
192222.Cj0076c 192222.Cj1223c 247
192222.Cj0076c 192222.Cj1231 216
192222.Cj0076c 192222.Cj1243 212
192222.Cj0076c 192222.Cj1317 212
192222.Cj0076c 192222.Cj1327 191
192222.Cj0076c 192222.Cj1344c 318
192222.Cj0076c 192222.Cj1352 212
192222.Cj0076c 192222.Cj1364c 212
192222.Cj0076c 192222.Cj1398 216
192222.Cj0076c 192222.Cj1400c 218
192222.Cj0076c 192222.Cj1422c 360
192222.Cj0076c 192222.Cj1476c 526
192222.Cj0076c 192222.Cj1487c 216
192222.Cj0076c 192222.Cj1536c 205
192222.Cj0076c 192222.Cj1545c 324
192222.Cj0076c 192222.Cj1564 217
192222.Cj0076c 192222.Cj1585c 637
192222.Cj0076c 192222.Cj1601 237
192222.Cj0076c 192222.Cj1619 215
192222.Cj0076c 192222.Cj1628 212
192222.Cj0076c 192222.Cj1629 212
192222.Cj0076c 192222.Cj1630 212
192222.Cj0076c 192222.Cj1651c 212
192222.Cj0076c 192222.Cj1654c 212
192222.Cj0076c 192222.Cj1709c 150
192222.Cj0077c 192222.Cj0064c 212
192222.Cj0077c 192222.Cj0073c 346
192222.Cj0077c 192222.Cj0074c 346
192222.Cj0077c 192222.Cj0075c 346
192222.Cj0077c 192222.Cj0076c 684
192222.Cj0077c 192222.Cj0078c 965
192222.Cj0077c 192222.Cj0079c 964
192222.Cj0077c 192222.Cj0080 625
192222.Cj0077c 192222.Cj0081 625
192222.Cj0077c 192222.Cj0082 625
192222.Cj0077c 192222.Cj0112 156
192222.Cj0077c 192222.Cj0200c 212
192222.Cj0077c 192222.Cj0275 216
192222.Cj0077c 192222.Cj0282c 167
192222.Cj0077c 192222.Cj0283c 167
192222.Cj0077c 192222.Cj0284c 168
192222.Cj0077c 192222.Cj0285c 168
192222.Cj0077c 192222.Cj0287c 168
192222.Cj0077c 192222.Cj0288c 305
192222.Cj0077c 192222.Cj0311 156
192222.Cj0077c 192222.Cj0312 156
192222.Cj0077c 192222.Cj0314 151
192222.Cj0077c 192222.Cj0315 151
192222.Cj0077c 192222.Cj0316 151
192222.Cj0077c 192222.Cj0402 213
192222.Cj0077c 192222.Cj0432c 212
192222.Cj0077c 192222.Cj0479 219
192222.Cj0077c 192222.Cj0518 212
192222.Cj0077c 192222.Cj0588 283
192222.Cj0077c 192222.Cj0606 358
192222.Cj0077c 192222.Cj0643 438
192222.Cj0077c 192222.Cj0699c 212
192222.Cj0077c 192222.Cj0720c 219
192222.Cj0077c 192222.Cj0843c 244
192222.Cj0077c 192222.Cj0913c 160
192222.Cj0077c 192222.Cj0914c 690
192222.Cj0077c 192222.Cj0943 382
192222.Cj0077c 192222.Cj0985c 659
192222.Cj0077c 192222.Cj1004 358
192222.Cj0077c 192222.Cj1055c 208
192222.Cj0077c 192222.Cj1128c 245
192222.Cj0077c 192222.Cj1139c 552
192222.Cj0077c 192222.Cj1140 247
192222.Cj0077c 192222.Cj1171c 244
192222.Cj0077c 192222.Cj1198 317
192222.Cj0077c 192222.Cj1222c 352
192222.Cj0077c 192222.Cj1223c 218
192222.Cj0077c 192222.Cj1243 191
192222.Cj0077c 192222.Cj1260c 555
192222.Cj0077c 192222.Cj1261 653
192222.Cj0077c 192222.Cj1327 212
192222.Cj0077c 192222.Cj1338c 659
192222.Cj0077c 192222.Cj1339c 657
192222.Cj0077c 192222.Cj1351 690
192222.Cj0077c 192222.Cj1355 720
192222.Cj0077c 192222.Cj1356c 219
192222.Cj0077c 192222.Cj1385 216
192222.Cj0077c 192222.Cj1478c 732
192222.Cj0077c 192222.Cj1516 155
192222.Cj0077c 192222.Cj1626c 217
192222.Cj0077c 192222.Cj1645 212
192222.Cj0077c 192222.Cj1646 286
192222.Cj0077c 192222.Cj1723c 216
192222.Cj0078c 192222.Cj0003 227
192222.Cj0078c 192222.Cj0016 663
192222.Cj0078c 192222.Cj0073c 336
192222.Cj0078c 192222.Cj0074c 336
192222.Cj0078c 192222.Cj0075c 336
192222.Cj0078c 192222.Cj0076c 485
192222.Cj0078c 192222.Cj0077c 965
192222.Cj0078c 192222.Cj0079c 990
192222.Cj0078c 192222.Cj0080 651
192222.Cj0078c 192222.Cj0081 651
192222.Cj0078c 192222.Cj0082 651
192222.Cj0078c 192222.Cj0101 388
192222.Cj0078c 192222.Cj0109 244
192222.Cj0078c 192222.Cj0174c 212
192222.Cj0078c 192222.Cj0200c 212
192222.Cj0078c 192222.Cj0201c 193
192222.Cj0078c 192222.Cj0274 160
192222.Cj0078c 192222.Cj0275 213
192222.Cj0078c 192222.Cj0282c 162
192222.Cj0078c 192222.Cj0283c 162
192222.Cj0078c 192222.Cj0284c 163
192222.Cj0078c 192222.Cj0285c 163
192222.Cj0078c 192222.Cj0287c 163
192222.Cj0078c 192222.Cj0288c 388
192222.Cj0078c 192222.Cj0311 153
192222.Cj0078c 192222.Cj0312 153
192222.Cj0078c 192222.Cj0402 215
192222.Cj0078c 192222.Cj0518 280
192222.Cj0078c 192222.Cj0532 380
192222.Cj0078c 192222.Cj0588 218
192222.Cj0078c 192222.Cj0589 195
192222.Cj0078c 192222.Cj0606 240
192222.Cj0078c 192222.Cj0636 193
192222.Cj0078c 192222.Cj0643 389
192222.Cj0078c 192222.Cj0685c 413
192222.Cj0078c 192222.Cj0699c 213
192222.Cj0078c 192222.Cj0720c 217
192222.Cj0078c 192222.Cj0728 213
192222.Cj0078c 192222.Cj0755 195
192222.Cj0078c 192222.Cj0759 215
192222.Cj0078c 192222.Cj0778 212
192222.Cj0078c 192222.Cj0859c 212
192222.Cj0078c 192222.Cj0914c 728
192222.Cj0078c 192222.Cj0946 179
192222.Cj0078c 192222.Cj0967 382
192222.Cj0078c 192222.Cj0977 212
192222.Cj0078c 192222.Cj0983 213
192222.Cj0078c 192222.Cj0985c 655
192222.Cj0078c 192222.Cj1004 240
192222.Cj0078c 192222.Cj1047c 213
192222.Cj0078c 192222.Cj1069 213
192222.Cj0078c 192222.Cj1139c 529
192222.Cj0078c 192222.Cj1167 216
192222.Cj0078c 192222.Cj1198 360
192222.Cj0078c 192222.Cj1221 213
192222.Cj0078c 192222.Cj1222c 279
192222.Cj0078c 192222.Cj1223c 216
192222.Cj0078c 192222.Cj1230 191
192222.Cj0078c 192222.Cj1243 212
192222.Cj0078c 192222.Cj1260c 551
192222.Cj0078c 192222.Cj1261 649
192222.Cj0078c 192222.Cj1327 212
192222.Cj0078c 192222.Cj1338c 720
192222.Cj0078c 192222.Cj1339c 659
192222.Cj0078c 192222.Cj1351 659
192222.Cj0078c 192222.Cj1352 216
192222.Cj0078c 192222.Cj1354 212
192222.Cj0078c 192222.Cj1355 659
192222.Cj0078c 192222.Cj1356c 217
192222.Cj0078c 192222.Cj1385 551
192222.Cj0078c 192222.Cj1419c 458
192222.Cj0078c 192222.Cj1420c 385
192222.Cj0078c 192222.Cj1478c 732
192222.Cj0078c 192222.Cj1490c 201
192222.Cj0078c 192222.Cj1517 213
192222.Cj0078c 192222.Cj1599 390
192222.Cj0078c 192222.Cj1613c 212
192222.Cj0078c 192222.Cj1626c 213
192222.Cj0078c 192222.Cj1645 191
192222.Cj0078c 192222.Cj1646 218
192222.Cj0078c 192222.Cj1723c 213
192222.Cj0079c 192222.Cj0073c 336
192222.Cj0079c 192222.Cj0074c 336
192222.Cj0079c 192222.Cj0075c 336
192222.Cj0079c 192222.Cj0076c 661
192222.Cj0079c 192222.Cj0077c 964
192222.Cj0079c 192222.Cj0078c 990
192222.Cj0079c 192222.Cj0080 651
192222.Cj0079c 192222.Cj0081 651
192222.Cj0079c 192222.Cj0082 651
192222.Cj0079c 192222.Cj0117 311
192222.Cj0079c 192222.Cj0169 245
192222.Cj0079c 192222.Cj0200c 212
192222.Cj0079c 192222.Cj0201c 162
192222.Cj0079c 192222.Cj0275 256
192222.Cj0079c 192222.Cj0282c 157
192222.Cj0079c 192222.Cj0283c 157
192222.Cj0079c 192222.Cj0284c 157
192222.Cj0079c 192222.Cj0285c 157
192222.Cj0079c 192222.Cj0287c 157
192222.Cj0079c 192222.Cj0288c 381
192222.Cj0079c 192222.Cj0289c 383
192222.Cj0079c 192222.Cj0317 257
192222.Cj0079c 192222.Cj0335 212
192222.Cj0079c 192222.Cj0361 358
192222.Cj0079c 192222.Cj0402 212
192222.Cj0079c 192222.Cj0518 300
192222.Cj0079c 192222.Cj0532 212
192222.Cj0079c 192222.Cj0588 657
192222.Cj0079c 192222.Cj0606 218
192222.Cj0079c 192222.Cj0636 162
192222.Cj0079c 192222.Cj0643 385
192222.Cj0079c 192222.Cj0720c 216
192222.Cj0079c 192222.Cj0728 213
192222.Cj0079c 192222.Cj0856 217
192222.Cj0079c 192222.Cj0859c 212
192222.Cj0079c 192222.Cj0860 216
192222.Cj0079c 192222.Cj0882c 385
192222.Cj0079c 192222.Cj0913c 160
192222.Cj0079c 192222.Cj0914c 722
192222.Cj0079c 192222.Cj0943 260
192222.Cj0079c 192222.Cj0967 380
192222.Cj0079c 192222.Cj0977 212
192222.Cj0079c 192222.Cj0985c 659
192222.Cj0079c 192222.Cj1004 218
192222.Cj0079c 192222.Cj1047c 212
192222.Cj0079c 192222.Cj1069 212
192222.Cj0079c 192222.Cj1127c 218
192222.Cj0079c 192222.Cj1128c 386
192222.Cj0079c 192222.Cj1129c 218
192222.Cj0079c 192222.Cj1131c 247
192222.Cj0079c 192222.Cj1139c 651
192222.Cj0079c 192222.Cj1167 193
192222.Cj0079c 192222.Cj1170c 212
192222.Cj0079c 192222.Cj1198 360
192222.Cj0079c 192222.Cj1221 218
192222.Cj0079c 192222.Cj1222c 218
192222.Cj0079c 192222.Cj1223c 215
192222.Cj0079c 192222.Cj1228c 212
192222.Cj0079c 192222.Cj1243 205
192222.Cj0079c 192222.Cj1259 247
192222.Cj0079c 192222.Cj1260c 550
192222.Cj0079c 192222.Cj1261 559
192222.Cj0079c 192222.Cj1273c 657
192222.Cj0079c 192222.Cj1312 212
192222.Cj0079c 192222.Cj1313 212
192222.Cj0079c 192222.Cj1327 212
192222.Cj0079c 192222.Cj1331 202
192222.Cj0079c 192222.Cj1338c 659
192222.Cj0079c 192222.Cj1339c 653
192222.Cj0079c 192222.Cj1351 661
192222.Cj0079c 192222.Cj1355 659
192222.Cj0079c 192222.Cj1356c 216
192222.Cj0079c 192222.Cj1366c 285
192222.Cj0079c 192222.Cj1385 218
192222.Cj0079c 192222.Cj1419c 412
192222.Cj0079c 192222.Cj1420c 384
192222.Cj0079c 192222.Cj1448c 215
192222.Cj0079c 192222.Cj1478c 730
192222.Cj0079c 192222.Cj1536c 212
192222.Cj0079c 192222.Cj1599 653
192222.Cj0079c 192222.Cj1626c 213
192222.Cj0079c 192222.Cj1646 218
192222.Cj0079c 192222.Cj1647 382
192222.Cj0079c 192222.Cj1723c 212
192222.Cj0079c 192222.Cj1729c 212
192222.Cj0080 192222.Cj0073c 278
192222.Cj0080 192222.Cj0074c 278
192222.Cj0080 192222.Cj0075c 278
192222.Cj0080 192222.Cj0076c 383
192222.Cj0080 192222.Cj0077c 625
192222.Cj0080 192222.Cj0078c 651
192222.Cj0080 192222.Cj0079c 651
192222.Cj0080 192222.Cj0081 907
192222.Cj0080 192222.Cj0082 903
192222.Cj0080 192222.Cj0697 227
192222.Cj0081 192222.Cj0004c 218
192222.Cj0081 192222.Cj0007 310
192222.Cj0081 192222.Cj0011c 319
192222.Cj0081 192222.Cj0013 213
192222.Cj0081 192222.Cj0017c 309
192222.Cj0081 192222.Cj0020c 427
192222.Cj0081 192222.Cj0027 156
192222.Cj0081 192222.Cj0028 153
192222.Cj0081 192222.Cj0037c 390
192222.Cj0081 192222.Cj0039c 216
192222.Cj0081 192222.Cj0064c 212
192222.Cj0081 192222.Cj0073c 278
192222.Cj0081 192222.Cj0074c 278
192222.Cj0081 192222.Cj0075c 523
192222.Cj0081 192222.Cj0076c 481
192222.Cj0081 192222.Cj0077c 625
192222.Cj0081 192222.Cj0078c 651
192222.Cj0081 192222.Cj0079c 651
192222.Cj0081 192222.Cj0080 907
192222.Cj0081 192222.Cj0082 999
192222.Cj0081 192222.Cj0085c 722
192222.Cj0081 192222.Cj0086c 386
192222.Cj0081 192222.Cj0087 369
192222.Cj0081 192222.Cj0088 212
192222.Cj0081 192222.Cj0109 220
192222.Cj0081 192222.Cj0110 177
192222.Cj0081 192222.Cj0123c 278
192222.Cj0081 192222.Cj0143c 212
192222.Cj0081 192222.Cj0147c 160
192222.Cj0081 192222.Cj0153c 457
192222.Cj0081 192222.Cj0155c 212
192222.Cj0081 192222.Cj0169 380
192222.Cj0081 192222.Cj0173c 212
192222.Cj0081 192222.Cj0175c 213
192222.Cj0081 192222.Cj0178 382
192222.Cj0081 192222.Cj0180 198
192222.Cj0081 192222.Cj0190c 394
192222.Cj0081 192222.Cj0227 385
192222.Cj0081 192222.Cj0240c 343
192222.Cj0081 192222.Cj0261c 360
192222.Cj0081 192222.Cj0263 380
192222.Cj0081 192222.Cj0264c 368
192222.Cj0081 192222.Cj0265c 385
192222.Cj0081 192222.Cj0268c 391
192222.Cj0081 192222.Cj0334 380
192222.Cj0081 192222.Cj0342c 213
192222.Cj0081 192222.Cj0358 235
192222.Cj0081 192222.Cj0365c 358
192222.Cj0081 192222.Cj0366c 217
192222.Cj0081 192222.Cj0367c 285
192222.Cj0081 192222.Cj0369c 386
192222.Cj0081 192222.Cj0370 237
192222.Cj0081 192222.Cj0373 156
192222.Cj0081 192222.Cj0393c 345
192222.Cj0081 192222.Cj0402 322
192222.Cj0081 192222.Cj0408 334
192222.Cj0081 192222.Cj0410 612
192222.Cj0081 192222.Cj0411 391
192222.Cj0081 192222.Cj0414 196
192222.Cj0081 192222.Cj0437 444
192222.Cj0081 192222.Cj0438 567
192222.Cj0081 192222.Cj0454c 388
192222.Cj0081 192222.Cj0456c 391
192222.Cj0081 192222.Cj0511 212
192222.Cj0081 192222.Cj0518 155
192222.Cj0081 192222.Cj0571 527
192222.Cj0081 192222.Cj0587 212
192222.Cj0081 192222.Cj0595c 310
192222.Cj0081 192222.Cj0608 214
192222.Cj0081 192222.Cj0671 212
192222.Cj0081 192222.Cj0720c 184
192222.Cj0081 192222.Cj0723c 192
192222.Cj0081 192222.Cj0727 190
192222.Cj0081 192222.Cj0762c 240
192222.Cj0081 192222.Cj0779 212
192222.Cj0081 192222.Cj0780 217
192222.Cj0081 192222.Cj0782 261
192222.Cj0081 192222.Cj0786 637
192222.Cj0081 192222.Cj0787 637
192222.Cj0081 192222.Cj0788 391
192222.Cj0081 192222.Cj0791c 391
192222.Cj0081 192222.Cj0803 444
192222.Cj0081 192222.Cj0832c 218
192222.Cj0081 192222.Cj0843c 384
192222.Cj0081 192222.Cj0854c 213
192222.Cj0081 192222.Cj0864 191
192222.Cj0081 192222.Cj0874c 388
192222.Cj0081 192222.Cj0883c 320
192222.Cj0081 192222.Cj0893c 215
192222.Cj0081 192222.Cj0932c 158
192222.Cj0081 192222.Cj0940c 242
192222.Cj0081 192222.Cj0955c 151
192222.Cj0081 192222.Cj0965c 227
192222.Cj0081 192222.Cj0977 156
192222.Cj0081 192222.Cj0985c 215
192222.Cj0081 192222.Cj1007c 212
192222.Cj0081 192222.Cj1016c 222
192222.Cj0081 192222.Cj1020c 560
192222.Cj0081 192222.Cj1027c 212
192222.Cj0081 192222.Cj1045c 216
192222.Cj0081 192222.Cj1068 391
192222.Cj0081 192222.Cj1097 412
192222.Cj0081 192222.Cj1130c 187
192222.Cj0081 192222.Cj1135 270
192222.Cj0081 192222.Cj1150c 217
192222.Cj0081 192222.Cj1153 353
192222.Cj0081 192222.Cj1157 310
192222.Cj0081 192222.Cj1175c 151
192222.Cj0081 192222.Cj1184c 848
192222.Cj0081 192222.Cj1185c 884
192222.Cj0081 192222.Cj1186c 887
192222.Cj0081 192222.Cj1198 195
192222.Cj0081 192222.Cj1201 212
192222.Cj0081 192222.Cj1208 390
192222.Cj0081 192222.Cj1209 386
192222.Cj0081 192222.Cj1228c 212
192222.Cj0081 192222.Cj1243 651
192222.Cj0081 192222.Cj1267c 358
192222.Cj0081 192222.Cj1282 246
192222.Cj0081 192222.Cj1284 344
192222.Cj0081 192222.Cj1291c 472
192222.Cj0081 192222.Cj1352 212
192222.Cj0081 192222.Cj1356c 358
192222.Cj0081 192222.Cj1357c 662
192222.Cj0081 192222.Cj1358c 528
192222.Cj0081 192222.Cj1385 386
192222.Cj0081 192222.Cj1393 324
192222.Cj0081 192222.Cj1399c 341
192222.Cj0081 192222.Cj1413c 213
192222.Cj0081 192222.Cj1431c 246
192222.Cj0081 192222.Cj1432c 216
192222.Cj0081 192222.Cj1437c 311
192222.Cj0081 192222.Cj1442c 212
192222.Cj0081 192222.Cj1448c 212
192222.Cj0081 192222.Cj1486c 625
192222.Cj0081 192222.Cj1487c 659
192222.Cj0081 192222.Cj1488c 241
192222.Cj0081 192222.Cj1489c 669
192222.Cj0081 192222.Cj1490c 668
192222.Cj0081 192222.Cj1509c 368
192222.Cj0081 192222.Cj1529c 212
192222.Cj0081 192222.Cj1561 389
192222.Cj0081 192222.Cj1566c 756
192222.Cj0081 192222.Cj1567c 756
192222.Cj0081 192222.Cj1568c 763
192222.Cj0081 192222.Cj1571c 756
192222.Cj0081 192222.Cj1572c 756
192222.Cj0081 192222.Cj1577c 756
192222.Cj0081 192222.Cj1579c 756
192222.Cj0081 192222.Cj1586 212
192222.Cj0081 192222.Cj1598 237
192222.Cj0081 192222.Cj1624c 216
192222.Cj0081 192222.Cj1636c 316
192222.Cj0081 192222.Cj1654c 212
192222.Cj0081 192222.Cj1658 190
192222.Cj0081 192222.Cj1727c 217
192222.Cj0082 192222.Cj0007 160
192222.Cj0082 192222.Cj0020c 262
192222.Cj0082 192222.Cj0027 156
192222.Cj0082 192222.Cj0028 153
192222.Cj0082 192222.Cj0073c 278
192222.Cj0082 192222.Cj0074c 278
192222.Cj0082 192222.Cj0075c 278
192222.Cj0082 192222.Cj0076c 386
192222.Cj0082 192222.Cj0077c 625
192222.Cj0082 192222.Cj0078c 651
192222.Cj0082 192222.Cj0079c 651
192222.Cj0082 192222.Cj0080 903
192222.Cj0082 192222.Cj0081 999
192222.Cj0082 192222.Cj0085c 732
192222.Cj0082 192222.Cj0086c 655
192222.Cj0082 192222.Cj0087 218
192222.Cj0082 192222.Cj0097 179
192222.Cj0082 192222.Cj0109 268
192222.Cj0082 192222.Cj0110 226
192222.Cj0082 192222.Cj0112 199
192222.Cj0082 192222.Cj0113 152
192222.Cj0082 192222.Cj0123c 278
192222.Cj0082 192222.Cj0180 224
192222.Cj0082 192222.Cj0240c 273
192222.Cj0082 192222.Cj0263 651
192222.Cj0082 192222.Cj0264c 218
192222.Cj0082 192222.Cj0319 212
192222.Cj0082 192222.Cj0326 212
192222.Cj0082 192222.Cj0356c 161
192222.Cj0082 192222.Cj0358 262
192222.Cj0082 192222.Cj0369c 381
192222.Cj0082 192222.Cj0408 334
192222.Cj0082 192222.Cj0410 627
192222.Cj0082 192222.Cj0415 249
192222.Cj0082 192222.Cj0437 442
192222.Cj0082 192222.Cj0438 567
192222.Cj0082 192222.Cj0459c 187
192222.Cj0082 192222.Cj0467 244
192222.Cj0082 192222.Cj0518 155
192222.Cj0082 192222.Cj0615 221
192222.Cj0082 192222.Cj0687c 290
192222.Cj0082 192222.Cj0723c 156
192222.Cj0082 192222.Cj0780 428
192222.Cj0082 192222.Cj0782 259
192222.Cj0082 192222.Cj0786 665
192222.Cj0082 192222.Cj0787 665
192222.Cj0082 192222.Cj0803 483
192222.Cj0082 192222.Cj0839c 225
192222.Cj0082 192222.Cj0853c 152
192222.Cj0082 192222.Cj0883c 320
192222.Cj0082 192222.Cj0932c 158
192222.Cj0082 192222.Cj0955c 150
192222.Cj0082 192222.Cj0965c 274
192222.Cj0082 192222.Cj1013c 214
192222.Cj0082 192222.Cj1020c 369
192222.Cj0082 192222.Cj1027c 218
192222.Cj0082 192222.Cj1124c 163
192222.Cj0082 192222.Cj1130c 193
192222.Cj0082 192222.Cj1153 212
192222.Cj0082 192222.Cj1171c 215
192222.Cj0082 192222.Cj1184c 849
192222.Cj0082 192222.Cj1185c 908
192222.Cj0082 192222.Cj1186c 870
192222.Cj0082 192222.Cj1194 247
192222.Cj0082 192222.Cj1243 654
192222.Cj0082 192222.Cj1265c 226
192222.Cj0082 192222.Cj1266c 168
192222.Cj0082 192222.Cj1267c 358
192222.Cj0082 192222.Cj1284 156
192222.Cj0082 192222.Cj1356c 651
192222.Cj0082 192222.Cj1357c 401
192222.Cj0082 192222.Cj1358c 212
192222.Cj0082 192222.Cj1385 318
192222.Cj0082 192222.Cj1399c 340
192222.Cj0082 192222.Cj1444c 154
192222.Cj0082 192222.Cj1486c 665
192222.Cj0082 192222.Cj1487c 659
192222.Cj0082 192222.Cj1488c 558
192222.Cj0082 192222.Cj1489c 667
192222.Cj0082 192222.Cj1490c 666
192222.Cj0082 192222.Cj1529c 390
192222.Cj0082 192222.Cj1566c 756
192222.Cj0082 192222.Cj1568c 761
192222.Cj0082 192222.Cj1572c 756
192222.Cj0082 192222.Cj1574c 330
192222.Cj0082 192222.Cj1576c 756
192222.Cj0082 192222.Cj1635c 160
192222.Cj0082 192222.Cj1636c 316
192222.Cj0082 192222.Cj1675 211
192222.Cj0085c 192222.Cj0010c 152
192222.Cj0085c 192222.Cj0013 340
192222.Cj0085c 192222.Cj0020c 172
192222.Cj0085c 192222.Cj0023 196
192222.Cj0085c 192222.Cj0024 196
192222.Cj0085c 192222.Cj0081 722
192222.Cj0085c 192222.Cj0082 732
192222.Cj0085c 192222.Cj0086c 842
192222.Cj0085c 192222.Cj0087 594
192222.Cj0085c 192222.Cj0088 283
192222.Cj0085c 192222.Cj0089 225
192222.Cj0085c 192222.Cj0090 221
192222.Cj0085c 192222.Cj0091 210
192222.Cj0085c 192222.Cj0092 186
192222.Cj0085c 192222.Cj0093 183
192222.Cj0085c 192222.Cj0094 162
192222.Cj0085c 192222.Cj0095 161
192222.Cj0085c 192222.Cj0096 152
192222.Cj0085c 192222.Cj0097 253
192222.Cj0085c 192222.Cj0104 154
192222.Cj0085c 192222.Cj0105 181
192222.Cj0085c 192222.Cj0106 215
192222.Cj0085c 192222.Cj0107 155
192222.Cj0085c 192222.Cj0263 657
192222.Cj0085c 192222.Cj0264c 385
192222.Cj0085c 192222.Cj0295 191
192222.Cj0085c 192222.Cj0315 157
192222.Cj0085c 192222.Cj0385c 220
192222.Cj0085c 192222.Cj0432c 384
192222.Cj0085c 192222.Cj0600 266
192222.Cj0085c 192222.Cj0684 196
192222.Cj0085c 192222.Cj0702 343
192222.Cj0085c 192222.Cj0761 184
192222.Cj0085c 192222.Cj0780 556
192222.Cj0085c 192222.Cj0786 722
192222.Cj0085c 192222.Cj0787 722
192222.Cj0085c 192222.Cj0798c 163
192222.Cj0085c 192222.Cj0804 220
192222.Cj0085c 192222.Cj0857c 168
192222.Cj0085c 192222.Cj0858c 198
192222.Cj0085c 192222.Cj0863c 356
192222.Cj0085c 192222.Cj1020c 408
192222.Cj0085c 192222.Cj1027c 191
192222.Cj0085c 192222.Cj1054c 240
192222.Cj0085c 192222.Cj1149c 318
192222.Cj0085c 192222.Cj1150c 336
192222.Cj0085c 192222.Cj1151c 336
192222.Cj0085c 192222.Cj1152c 336
192222.Cj0085c 192222.Cj1153 257
192222.Cj0085c 192222.Cj1155c 239
192222.Cj0085c 192222.Cj1161c 239
192222.Cj0085c 192222.Cj1243 191
192222.Cj0085c 192222.Cj1356c 657
192222.Cj0085c 192222.Cj1357c 551
192222.Cj0085c 192222.Cj1358c 216
192222.Cj0085c 192222.Cj1394 194
192222.Cj0085c 192222.Cj1419c 176
192222.Cj0085c 192222.Cj1420c 176
192222.Cj0085c 192222.Cj1424c 239
192222.Cj0085c 192222.Cj1486c 722
192222.Cj0085c 192222.Cj1487c 657
192222.Cj0085c 192222.Cj1488c 212
192222.Cj0085c 192222.Cj1489c 212
192222.Cj0085c 192222.Cj1490c 553
192222.Cj0085c 192222.Cj1641 223
192222.Cj0085c 192222.Cj1719c 220
192222.Cj0086c 192222.Cj0001 249
192222.Cj0086c 192222.Cj0002 863
192222.Cj0086c 192222.Cj0003 294
192222.Cj0086c 192222.Cj0024 343
192222.Cj0086c 192222.Cj0028 615
192222.Cj0086c 192222.Cj0039c 279
192222.Cj0086c 192222.Cj0081 386
192222.Cj0086c 192222.Cj0082 655
192222.Cj0086c 192222.Cj0085c 842
192222.Cj0086c 192222.Cj0087 505
192222.Cj0086c 192222.Cj0088 386
192222.Cj0086c 192222.Cj0089 287
192222.Cj0086c 192222.Cj0090 280
192222.Cj0086c 192222.Cj0091 262
192222.Cj0086c 192222.Cj0092 219
192222.Cj0086c 192222.Cj0093 215
192222.Cj0086c 192222.Cj0094 307
192222.Cj0086c 192222.Cj0095 298
192222.Cj0086c 192222.Cj0096 243
192222.Cj0086c 192222.Cj0097 171
192222.Cj0086c 192222.Cj0098 397
192222.Cj0086c 192222.Cj0100 277
192222.Cj0086c 192222.Cj0101 594
192222.Cj0086c 192222.Cj0104 281
192222.Cj0086c 192222.Cj0105 196
192222.Cj0086c 192222.Cj0107 282
192222.Cj0086c 192222.Cj0117 267
192222.Cj0086c 192222.Cj0134 216
192222.Cj0086c 192222.Cj0146c 325
192222.Cj0086c 192222.Cj0147c 286
192222.Cj0086c 192222.Cj0149c 159
192222.Cj0086c 192222.Cj0153c 197
192222.Cj0086c 192222.Cj0159c 198
192222.Cj0086c 192222.Cj0164c 253
192222.Cj0086c 192222.Cj0183 269
192222.Cj0086c 192222.Cj0186c 158
192222.Cj0086c 192222.Cj0198c 307
192222.Cj0086c 192222.Cj0226 216
192222.Cj0086c 192222.Cj0228c 217
192222.Cj0086c 192222.Cj0229 342
192222.Cj0086c 192222.Cj0231c 163
192222.Cj0086c 192222.Cj0240c 152
192222.Cj0086c 192222.Cj0245 240
192222.Cj0086c 192222.Cj0252 393
192222.Cj0086c 192222.Cj0255c 850
192222.Cj0086c 192222.Cj0283c 212
192222.Cj0086c 192222.Cj0285c 212
192222.Cj0086c 192222.Cj0332c 715
192222.Cj0086c 192222.Cj0334 350
192222.Cj0086c 192222.Cj0338c 250
192222.Cj0086c 192222.Cj0342c 651
192222.Cj0086c 192222.Cj0345 188
192222.Cj0086c 192222.Cj0346 469
192222.Cj0086c 192222.Cj0357c 212
192222.Cj0086c 192222.Cj0361 265
192222.Cj0086c 192222.Cj0384c 192
192222.Cj0086c 192222.Cj0386 163
192222.Cj0086c 192222.Cj0398 393
192222.Cj0086c 192222.Cj0401 477
192222.Cj0086c 192222.Cj0402 350
192222.Cj0086c 192222.Cj0405 269
192222.Cj0086c 192222.Cj0409 168
192222.Cj0086c 192222.Cj0410 213
192222.Cj0086c 192222.Cj0437 168
192222.Cj0086c 192222.Cj0464 270
192222.Cj0086c 192222.Cj0498 469
192222.Cj0086c 192222.Cj0511 329
192222.Cj0086c 192222.Cj0515 356
192222.Cj0086c 192222.Cj0516 356
192222.Cj0086c 192222.Cj0518 215
192222.Cj0086c 192222.Cj0543 151
192222.Cj0086c 192222.Cj0558c 176
192222.Cj0086c 192222.Cj0562 528
192222.Cj0086c 192222.Cj0574 157
192222.Cj0086c 192222.Cj0586 187
192222.Cj0086c 192222.Cj0589 153
192222.Cj0086c 192222.Cj0595c 311
192222.Cj0086c 192222.Cj0612c 159
192222.Cj0086c 192222.Cj0642 242
192222.Cj0086c 192222.Cj0643 180
192222.Cj0086c 192222.Cj0646 185
192222.Cj0086c 192222.Cj0664c 272
192222.Cj0086c 192222.Cj0668 300
192222.Cj0086c 192222.Cj0670 389
192222.Cj0086c 192222.Cj0680c 662
192222.Cj0086c 192222.Cj0684 370
192222.Cj0086c 192222.Cj0686 151
192222.Cj0086c 192222.Cj0688 469
192222.Cj0086c 192222.Cj0726c 559
192222.Cj0086c 192222.Cj0759 191
192222.Cj0086c 192222.Cj0766c 317
192222.Cj0086c 192222.Cj0767c 308
192222.Cj0086c 192222.Cj0775c 218
192222.Cj0086c 192222.Cj0777 167
192222.Cj0086c 192222.Cj0791c 155
192222.Cj0086c 192222.Cj0799c 324
192222.Cj0086c 192222.Cj0812 373
192222.Cj0086c 192222.Cj0843c 318
192222.Cj0086c 192222.Cj0856 152
192222.Cj0086c 192222.Cj0861c 260
192222.Cj0086c 192222.Cj0862c 191
192222.Cj0086c 192222.Cj0895c 156
192222.Cj0086c 192222.Cj0896c 307
192222.Cj0086c 192222.Cj0897c 307
192222.Cj0086c 192222.Cj0930 202
192222.Cj0086c 192222.Cj0938c 167
192222.Cj0086c 192222.Cj0942c 236
192222.Cj0086c 192222.Cj0948c 309
192222.Cj0086c 192222.Cj0963 159
192222.Cj0086c 192222.Cj0984 220
192222.Cj0086c 192222.Cj0985c 218
192222.Cj0086c 192222.Cj1001 227
192222.Cj0086c 192222.Cj1008c 157
192222.Cj0086c 192222.Cj1020c 212
192222.Cj0086c 192222.Cj1027c 376
192222.Cj0086c 192222.Cj1030c 175
192222.Cj0086c 192222.Cj1052c 760
192222.Cj0086c 192222.Cj1058c 279
192222.Cj0086c 192222.Cj1059c 543
192222.Cj0086c 192222.Cj1061c 191
192222.Cj0086c 192222.Cj1070 263
192222.Cj0086c 192222.Cj1071 227
192222.Cj0086c 192222.Cj1072 424
192222.Cj0086c 192222.Cj1081c 363
192222.Cj0086c 192222.Cj1083c 520
192222.Cj0086c 192222.Cj1085c 678
192222.Cj0086c 192222.Cj1096c 157
192222.Cj0086c 192222.Cj1101 316
192222.Cj0086c 192222.Cj1116c 159
192222.Cj0086c 192222.Cj1157 283
192222.Cj0086c 192222.Cj1164c 240
192222.Cj0086c 192222.Cj1188c 312
192222.Cj0086c 192222.Cj1195c 220
192222.Cj0086c 192222.Cj1197c 425
192222.Cj0086c 192222.Cj1206c 158
192222.Cj0086c 192222.Cj1228c 212
192222.Cj0086c 192222.Cj1246c 651
192222.Cj0086c 192222.Cj1254 221
192222.Cj0086c 192222.Cj1263 392
192222.Cj0086c 192222.Cj1277c 360
192222.Cj0086c 192222.Cj1280c 304
192222.Cj0086c 192222.Cj1286c 402
192222.Cj0086c 192222.Cj1288c 200
192222.Cj0086c 192222.Cj1291c 156
192222.Cj0086c 192222.Cj1314c 230
192222.Cj0086c 192222.Cj1315c 382
192222.Cj0086c 192222.Cj1329 154
192222.Cj0086c 192222.Cj1344c 303
192222.Cj0086c 192222.Cj1362 361
192222.Cj0086c 192222.Cj1364c 212
192222.Cj0086c 192222.Cj1370 159
192222.Cj0086c 192222.Cj1374c 320
192222.Cj0086c 192222.Cj1380 156
192222.Cj0086c 192222.Cj1402c 296
192222.Cj0086c 192222.Cj1403c 251
192222.Cj0086c 192222.Cj1404 315
192222.Cj0086c 192222.Cj1441c 151
192222.Cj0086c 192222.Cj1443c 154
192222.Cj0086c 192222.Cj1455 368
192222.Cj0086c 192222.Cj1458c 491
192222.Cj0086c 192222.Cj1461 222
192222.Cj0086c 192222.Cj1529c 189
192222.Cj0086c 192222.Cj1549c 413
192222.Cj0086c 192222.Cj1600 382
192222.Cj0086c 192222.Cj1603 424
192222.Cj0086c 192222.Cj1616 238
192222.Cj0086c 192222.Cj1617 318
192222.Cj0086c 192222.Cj1619 191
192222.Cj0086c 192222.Cj1620c 762
192222.Cj0086c 192222.Cj1621 190
192222.Cj0086c 192222.Cj1635c 224
192222.Cj0086c 192222.Cj1638 202
192222.Cj0086c 192222.Cj1641 301
192222.Cj0086c 192222.Cj1642 156
192222.Cj0086c 192222.Cj1654c 216
192222.Cj0086c 192222.Cj1672c 212
192222.Cj0086c 192222.Cj1673c 412
192222.Cj0086c 192222.Cj1686c 160
192222.Cj0086c 192222.Cj1706c 198
192222.Cj0086c 192222.Cj1710c 180
192222.Cj0086c 192222.Cj1717c 322
192222.Cj0086c 192222.Cj1731c 264
192222.Cj0087 192222.Cj0002 210
192222.Cj0087 192222.Cj0023 931
192222.Cj0087 192222.Cj0026c 196
192222.Cj0087 192222.Cj0029 931
192222.Cj0087 192222.Cj0035c 218
192222.Cj0087 192222.Cj0039c 389
192222.Cj0087 192222.Cj0040 215
192222.Cj0087 192222.Cj0043 212
192222.Cj0087 192222.Cj0064c 193
192222.Cj0087 192222.Cj0065c 212
192222.Cj0087 192222.Cj0081 369
192222.Cj0087 192222.Cj0082 218
192222.Cj0087 192222.Cj0085c 594
192222.Cj0087 192222.Cj0086c 505
192222.Cj0087 192222.Cj0088 932
192222.Cj0087 192222.Cj0089 637
192222.Cj0087 192222.Cj0090 518
192222.Cj0087 192222.Cj0091 554
192222.Cj0087 192222.Cj0092 460
192222.Cj0087 192222.Cj0093 344
192222.Cj0087 192222.Cj0094 245
192222.Cj0087 192222.Cj0095 240
192222.Cj0087 192222.Cj0096 215
192222.Cj0087 192222.Cj0097 824
192222.Cj0087 192222.Cj0098 194
192222.Cj0087 192222.Cj0099 182
192222.Cj0087 192222.Cj0100 184
192222.Cj0087 192222.Cj0101 218
192222.Cj0087 192222.Cj0102 156
192222.Cj0087 192222.Cj0103 155
192222.Cj0087 192222.Cj0104 155
192222.Cj0087 192222.Cj0105 421
192222.Cj0087 192222.Cj0106 162
192222.Cj0087 192222.Cj0107 153
192222.Cj0087 192222.Cj0108 155
192222.Cj0087 192222.Cj0109 152
192222.Cj0087 192222.Cj0110 151
192222.Cj0087 192222.Cj0111 151
192222.Cj0087 192222.Cj0112 151
192222.Cj0087 192222.Cj0113 182
192222.Cj0087 192222.Cj0116 154
192222.Cj0087 192222.Cj0117 154
192222.Cj0087 192222.Cj0118 153
192222.Cj0087 192222.Cj0119 436
192222.Cj0087 192222.Cj0144 191
192222.Cj0087 192222.Cj0149c 214
192222.Cj0087 192222.Cj0153c 427
192222.Cj0087 192222.Cj0169 227
192222.Cj0087 192222.Cj0190c 449
192222.Cj0087 192222.Cj0194 212
192222.Cj0087 192222.Cj0227 486
192222.Cj0087 192222.Cj0241c 218
192222.Cj0087 192222.Cj0245 212
192222.Cj0087 192222.Cj0246c 240
192222.Cj0087 192222.Cj0261c 216
192222.Cj0087 192222.Cj0268c 358
192222.Cj0087 192222.Cj0273 212
192222.Cj0087 192222.Cj0274 212
192222.Cj0087 192222.Cj0296c 811
192222.Cj0087 192222.Cj0306c 215
192222.Cj0087 192222.Cj0307 411
192222.Cj0087 192222.Cj0308c 212
192222.Cj0087 192222.Cj0314 196
192222.Cj0087 192222.Cj0325 239
192222.Cj0087 192222.Cj0328c 212
192222.Cj0087 192222.Cj0342c 212
192222.Cj0087 192222.Cj0346 212
192222.Cj0087 192222.Cj0348 212
192222.Cj0087 192222.Cj0349 212
192222.Cj0087 192222.Cj0351 173
192222.Cj0087 192222.Cj0353c 268
192222.Cj0087 192222.Cj0365c 251
192222.Cj0087 192222.Cj0366c 220
192222.Cj0087 192222.Cj0367c 219
192222.Cj0087 192222.Cj0369c 212
192222.Cj0087 192222.Cj0386 300
192222.Cj0087 192222.Cj0387 151
192222.Cj0087 192222.Cj0393c 455
192222.Cj0087 192222.Cj0402 215
192222.Cj0087 192222.Cj0405 208
192222.Cj0087 192222.Cj0408 358
192222.Cj0087 192222.Cj0409 555
192222.Cj0087 192222.Cj0410 479
192222.Cj0087 192222.Cj0411 358
192222.Cj0087 192222.Cj0437 629
192222.Cj0087 192222.Cj0438 450
192222.Cj0087 192222.Cj0439 453
192222.Cj0087 192222.Cj0454c 212
192222.Cj0087 192222.Cj0456c 358
192222.Cj0087 192222.Cj0462 209
192222.Cj0087 192222.Cj0474 221
192222.Cj0087 192222.Cj0475 221
192222.Cj0087 192222.Cj0491 221
192222.Cj0087 192222.Cj0492 222
192222.Cj0087 192222.Cj0498 201
192222.Cj0087 192222.Cj0531 821
192222.Cj0087 192222.Cj0532 930
192222.Cj0087 192222.Cj0533 309
192222.Cj0087 192222.Cj0534 343
192222.Cj0087 192222.Cj0535 806
192222.Cj0087 192222.Cj0536 821
192222.Cj0087 192222.Cj0537 845
192222.Cj0087 192222.Cj0538 832
192222.Cj0087 192222.Cj0559 207
192222.Cj0087 192222.Cj0561c 218
192222.Cj0087 192222.Cj0576 253
192222.Cj0087 192222.Cj0582 800
192222.Cj0087 192222.Cj0583 380
192222.Cj0087 192222.Cj0588 196
192222.Cj0087 192222.Cj0595c 239
192222.Cj0087 192222.Cj0597 213
192222.Cj0087 192222.Cj0628 215
192222.Cj0087 192222.Cj0632 212
192222.Cj0087 192222.Cj0638c 189
192222.Cj0087 192222.Cj0665c 800
192222.Cj0087 192222.Cj0671 675
192222.Cj0087 192222.Cj0696 181
192222.Cj0087 192222.Cj0698 212
192222.Cj0087 192222.Cj0699c 916
192222.Cj0087 192222.Cj0702 248
192222.Cj0087 192222.Cj0713 172
192222.Cj0087 192222.Cj0718 201
192222.Cj0087 192222.Cj0755 155
192222.Cj0087 192222.Cj0762c 987
192222.Cj0087 192222.Cj0763c 215
192222.Cj0087 192222.Cj0775c 207
192222.Cj0087 192222.Cj0779 369
192222.Cj0087 192222.Cj0780 208
192222.Cj0087 192222.Cj0788 358
192222.Cj0087 192222.Cj0790 191
192222.Cj0087 192222.Cj0791c 358
192222.Cj0087 192222.Cj0802 218
192222.Cj0087 192222.Cj0810 902
192222.Cj0087 192222.Cj0833c 585
192222.Cj0087 192222.Cj0843c 242
192222.Cj0087 192222.Cj0853c 208
192222.Cj0087 192222.Cj0854c 212
192222.Cj0087 192222.Cj0855 208
192222.Cj0087 192222.Cj0858c 263
192222.Cj0087 192222.Cj0862c 212
192222.Cj0087 192222.Cj0893c 219
192222.Cj0087 192222.Cj0895c 212
192222.Cj0087 192222.Cj0901 332
192222.Cj0087 192222.Cj0931c 902
192222.Cj0087 192222.Cj0932c 867
192222.Cj0087 192222.Cj0933c 800
192222.Cj0087 192222.Cj0942c 215
192222.Cj0087 192222.Cj0955c 180
192222.Cj0087 192222.Cj0963 163
192222.Cj0087 192222.Cj0977 238
192222.Cj0087 192222.Cj0980 800
192222.Cj0087 192222.Cj0983 191
192222.Cj0087 192222.Cj0987c 212
192222.Cj0087 192222.Cj0992c 219
192222.Cj0087 192222.Cj1001 212
192222.Cj0087 192222.Cj1008c 254
192222.Cj0087 192222.Cj1023c 193
192222.Cj0087 192222.Cj1027c 192
192222.Cj0087 192222.Cj1037c 803
192222.Cj0087 192222.Cj1044c 407
192222.Cj0087 192222.Cj1048c 212
192222.Cj0087 192222.Cj1056c 899
192222.Cj0087 192222.Cj1058c 333
192222.Cj0087 192222.Cj1059c 326
192222.Cj0087 192222.Cj1068 358
192222.Cj0087 192222.Cj1076 212
192222.Cj0087 192222.Cj1097 380
192222.Cj0087 192222.Cj1098 899
192222.Cj0087 192222.Cj1099 277
192222.Cj0087 192222.Cj1108 221
192222.Cj0087 192222.Cj1167 460
192222.Cj0087 192222.Cj1181c 221
192222.Cj0087 192222.Cj1182c 195
192222.Cj0087 192222.Cj1184c 215
192222.Cj0087 192222.Cj1185c 216
192222.Cj0087 192222.Cj1186c 215
192222.Cj0087 192222.Cj1192 615
192222.Cj0087 192222.Cj1195c 212
192222.Cj0087 192222.Cj1198 212
192222.Cj0087 192222.Cj1208 358
192222.Cj0087 192222.Cj1209 281
192222.Cj0087 192222.Cj1220 188
192222.Cj0087 192222.Cj1221 270
192222.Cj0087 192222.Cj1228c 228
192222.Cj0087 192222.Cj1234 243
192222.Cj0087 192222.Cj1243 207
192222.Cj0087 192222.Cj1253 251
192222.Cj0087 192222.Cj1269c 180
192222.Cj0087 192222.Cj1287c 591
192222.Cj0087 192222.Cj1291c 175
192222.Cj0087 192222.Cj1315c 151
192222.Cj0087 192222.Cj1329 255
192222.Cj0087 192222.Cj1338c 254
192222.Cj0087 192222.Cj1357c 915
192222.Cj0087 192222.Cj1359 171
192222.Cj0087 192222.Cj1364c 237
192222.Cj0087 192222.Cj1368 209
192222.Cj0087 192222.Cj1374c 241
192222.Cj0087 192222.Cj1385 212
192222.Cj0087 192222.Cj1393 899
192222.Cj0087 192222.Cj1394 931
192222.Cj0087 192222.Cj1402c 380
192222.Cj0087 192222.Cj1403c 213
192222.Cj0087 192222.Cj1424c 212
192222.Cj0087 192222.Cj1426c 380
192222.Cj0087 192222.Cj1427c 380
192222.Cj0087 192222.Cj1428c 215
192222.Cj0087 192222.Cj1429c 212
192222.Cj0087 192222.Cj1430c 217
192222.Cj0087 192222.Cj1432c 212
192222.Cj0087 192222.Cj1443c 251
192222.Cj0087 192222.Cj1466 212
192222.Cj0087 192222.Cj1476c 414
192222.Cj0087 192222.Cj1479c 212
192222.Cj0087 192222.Cj1480c 212
192222.Cj0087 192222.Cj1487c 212
192222.Cj0087 192222.Cj1488c 215
192222.Cj0087 192222.Cj1489c 212
192222.Cj0087 192222.Cj1490c 208
192222.Cj0087 192222.Cj1498c 916
192222.Cj0087 192222.Cj1503c 800
192222.Cj0087 192222.Cj1553c 212
192222.Cj0087 192222.Cj1563c 218
192222.Cj0087 192222.Cj1564 217
192222.Cj0087 192222.Cj1571c 153
192222.Cj0087 192222.Cj1592 212
192222.Cj0087 192222.Cj1596 212
192222.Cj0087 192222.Cj1597 159
192222.Cj0087 192222.Cj1599 181
192222.Cj0087 192222.Cj1600 151
192222.Cj0087 192222.Cj1604 154
192222.Cj0087 192222.Cj1619 240
192222.Cj0087 192222.Cj1634c 207
192222.Cj0087 192222.Cj1639 274
192222.Cj0087 192222.Cj1645 156
192222.Cj0087 192222.Cj1652c 241
192222.Cj0087 192222.Cj1672c 235
192222.Cj0087 192222.Cj1682c 834
192222.Cj0087 192222.Cj1685c 314
192222.Cj0087 192222.Cj1690c 190
192222.Cj0087 192222.Cj1695c 214
192222.Cj0087 192222.Cj1697c 196
192222.Cj0087 192222.Cj1700c 229
192222.Cj0087 192222.Cj1701c 212
192222.Cj0087 192222.Cj1704c 212
192222.Cj0087 192222.Cj1706c 212
192222.Cj0087 192222.Cj1707c 207
192222.Cj0087 192222.Cj1717c 241
192222.Cj0087 192222.Cj1724c 188
192222.Cj0087 192222.Cj1727c 156
192222.Cj0088 192222.Cj0013 208
192222.Cj0088 192222.Cj0020c 383
192222.Cj0088 192222.Cj0025c 212
192222.Cj0088 192222.Cj0029 532
192222.Cj0088 192222.Cj0035c 217
192222.Cj0088 192222.Cj0037c 329
192222.Cj0088 192222.Cj0040 213
192222.Cj0088 192222.Cj0056c 380
192222.Cj0088 192222.Cj0062c 212
192222.Cj0088 192222.Cj0075c 212
192222.Cj0088 192222.Cj0081 212
192222.Cj0088 192222.Cj0085c 283
192222.Cj0088 192222.Cj0086c 386
192222.Cj0088 192222.Cj0087 932
192222.Cj0088 192222.Cj0089 805
192222.Cj0088 192222.Cj0090 787
192222.Cj0088 192222.Cj0091 686
192222.Cj0088 192222.Cj0092 700
192222.Cj0088 192222.Cj0093 363
192222.Cj0088 192222.Cj0094 255
192222.Cj0088 192222.Cj0095 249
192222.Cj0088 192222.Cj0096 205
192222.Cj0088 192222.Cj0097 179
192222.Cj0088 192222.Cj0098 205
192222.Cj0088 192222.Cj0099 205
192222.Cj0088 192222.Cj0100 205
192222.Cj0088 192222.Cj0101 204
192222.Cj0088 192222.Cj0102 158
192222.Cj0088 192222.Cj0103 157
192222.Cj0088 192222.Cj0104 157
192222.Cj0088 192222.Cj0105 165
192222.Cj0088 192222.Cj0106 155
192222.Cj0088 192222.Cj0107 162
192222.Cj0088 192222.Cj0108 153
192222.Cj0088 192222.Cj0109 153
192222.Cj0088 192222.Cj0110 152
192222.Cj0088 192222.Cj0111 152
192222.Cj0088 192222.Cj0112 152
192222.Cj0088 192222.Cj0119 415
192222.Cj0088 192222.Cj0144 212
192222.Cj0088 192222.Cj0155c 208
192222.Cj0088 192222.Cj0178 212
192222.Cj0088 192222.Cj0203 212
192222.Cj0088 192222.Cj0238 212
192222.Cj0088 192222.Cj0240c 212
192222.Cj0088 192222.Cj0241c 380
192222.Cj0088 192222.Cj0246c 218
192222.Cj0088 192222.Cj0257 213
192222.Cj0088 192222.Cj0262c 215
192222.Cj0088 192222.Cj0264c 521
192222.Cj0088 192222.Cj0265c 356
192222.Cj0088 192222.Cj0266c 212
192222.Cj0088 192222.Cj0288c 208
192222.Cj0088 192222.Cj0303c 218
192222.Cj0088 192222.Cj0322 215
192222.Cj0088 192222.Cj0328c 191
192222.Cj0088 192222.Cj0334 191
192222.Cj0088 192222.Cj0358 385
192222.Cj0088 192222.Cj0365c 357
192222.Cj0088 192222.Cj0366c 212
192222.Cj0088 192222.Cj0367c 212
192222.Cj0088 192222.Cj0369c 384
192222.Cj0088 192222.Cj0370 212
192222.Cj0088 192222.Cj0393c 212
192222.Cj0088 192222.Cj0414 215
192222.Cj0088 192222.Cj0415 383
192222.Cj0088 192222.Cj0417 212
192222.Cj0088 192222.Cj0437 231
192222.Cj0088 192222.Cj0448c 212
192222.Cj0088 192222.Cj0449c 212
192222.Cj0088 192222.Cj0454c 212
192222.Cj0088 192222.Cj0465c 212
192222.Cj0088 192222.Cj0509c 201
192222.Cj0088 192222.Cj0529c 212
192222.Cj0088 192222.Cj0531 382
192222.Cj0088 192222.Cj0532 212
192222.Cj0088 192222.Cj0536 212
192222.Cj0088 192222.Cj0555 215
192222.Cj0088 192222.Cj0561c 380
192222.Cj0088 192222.Cj0583 328
192222.Cj0088 192222.Cj0593c 212
192222.Cj0088 192222.Cj0603c 497
192222.Cj0088 192222.Cj0604 385
192222.Cj0088 192222.Cj0614 279
192222.Cj0088 192222.Cj0628 213
192222.Cj0088 192222.Cj0660c 212
192222.Cj0088 192222.Cj0671 245
192222.Cj0088 192222.Cj0677 279
192222.Cj0088 192222.Cj0689 191
192222.Cj0088 192222.Cj0701 212
192222.Cj0088 192222.Cj0707 191
192222.Cj0088 192222.Cj0712 212
192222.Cj0088 192222.Cj0731 215
192222.Cj0088 192222.Cj0762c 218
192222.Cj0088 192222.Cj0832c 212
192222.Cj0088 192222.Cj0833c 400
192222.Cj0088 192222.Cj0835c 212
192222.Cj0088 192222.Cj0853c 212
192222.Cj0088 192222.Cj0854c 385
192222.Cj0088 192222.Cj0874c 212
192222.Cj0088 192222.Cj0895c 212
192222.Cj0088 192222.Cj0903c 217
192222.Cj0088 192222.Cj0919c 212
192222.Cj0088 192222.Cj0921c 212
192222.Cj0088 192222.Cj0922c 386
192222.Cj0088 192222.Cj0931c 213
192222.Cj0088 192222.Cj0934c 212
192222.Cj0088 192222.Cj0990c 212
192222.Cj0088 192222.Cj1001 385
192222.Cj0088 192222.Cj1016c 212
192222.Cj0088 192222.Cj1040c 212
192222.Cj0088 192222.Cj1056c 212
192222.Cj0088 192222.Cj1066 212
192222.Cj0088 192222.Cj1078 212
192222.Cj0088 192222.Cj1089c 212
192222.Cj0088 192222.Cj1098 212
192222.Cj0088 192222.Cj1102 212
192222.Cj0088 192222.Cj1103 217
192222.Cj0088 192222.Cj1119c 168
192222.Cj0088 192222.Cj1141 190
192222.Cj0088 192222.Cj1145c 212
192222.Cj0088 192222.Cj1150c 212
192222.Cj0088 192222.Cj1151c 212
192222.Cj0088 192222.Cj1170c 353
192222.Cj0088 192222.Cj1176c 198
192222.Cj0088 192222.Cj1184c 218
192222.Cj0088 192222.Cj1185c 213
192222.Cj0088 192222.Cj1186c 218
192222.Cj0088 192222.Cj1189c 212
192222.Cj0088 192222.Cj1190c 212
192222.Cj0088 192222.Cj1192 664
192222.Cj0088 192222.Cj1196c 392
192222.Cj0088 192222.Cj1221 212
192222.Cj0088 192222.Cj1228c 212
192222.Cj0088 192222.Cj1229 307
192222.Cj0088 192222.Cj1231 212
192222.Cj0088 192222.Cj1262 213
192222.Cj0088 192222.Cj1283 349
192222.Cj0088 192222.Cj1284 329
192222.Cj0088 192222.Cj1321 212
192222.Cj0088 192222.Cj1325 212
192222.Cj0088 192222.Cj1334 206
192222.Cj0088 192222.Cj1357c 388
192222.Cj0088 192222.Cj1358c 219
192222.Cj0088 192222.Cj1359 386
192222.Cj0088 192222.Cj1364c 317
192222.Cj0088 192222.Cj1374c 218
192222.Cj0088 192222.Cj1385 380
192222.Cj0088 192222.Cj1393 213
192222.Cj0088 192222.Cj1399c 212
192222.Cj0088 192222.Cj1413c 217
192222.Cj0088 192222.Cj1423c 212
192222.Cj0088 192222.Cj1424c 212
192222.Cj0088 192222.Cj1425c 212
192222.Cj0088 192222.Cj1426c 358
192222.Cj0088 192222.Cj1427c 358
192222.Cj0088 192222.Cj1428c 212
192222.Cj0088 192222.Cj1429c 385
192222.Cj0088 192222.Cj1430c 215
192222.Cj0088 192222.Cj1431c 212
192222.Cj0088 192222.Cj1432c 389
192222.Cj0088 192222.Cj1436c 212
192222.Cj0088 192222.Cj1437c 213
192222.Cj0088 192222.Cj1440c 212
192222.Cj0088 192222.Cj1442c 352
192222.Cj0088 192222.Cj1448c 216
192222.Cj0088 192222.Cj1463 356
192222.Cj0088 192222.Cj1464 212
192222.Cj0088 192222.Cj1465 212
192222.Cj0088 192222.Cj1466 212
192222.Cj0088 192222.Cj1503c 212
192222.Cj0088 192222.Cj1509c 213
192222.Cj0088 192222.Cj1563c 216
192222.Cj0088 192222.Cj1586 218
192222.Cj0088 192222.Cj1598 212
192222.Cj0088 192222.Cj1614 212
192222.Cj0088 192222.Cj1619 649
192222.Cj0088 192222.Cj1624c 551
192222.Cj0088 192222.Cj1631c 213
192222.Cj0088 192222.Cj1654c 219
192222.Cj0088 192222.Cj1687 213
192222.Cj0088 192222.Cj1727c 212
192222.Cj0089 192222.Cj0035c 655
192222.Cj0089 192222.Cj0040 651
192222.Cj0089 192222.Cj0045c 216
192222.Cj0089 192222.Cj0085c 225
192222.Cj0089 192222.Cj0086c 287
192222.Cj0089 192222.Cj0087 637
192222.Cj0089 192222.Cj0088 805
192222.Cj0089 192222.Cj0090 963
192222.Cj0089 192222.Cj0091 988
192222.Cj0089 192222.Cj0092 921
192222.Cj0089 192222.Cj0093 905
192222.Cj0089 192222.Cj0094 353
192222.Cj0089 192222.Cj0095 341
192222.Cj0089 192222.Cj0096 249
192222.Cj0089 192222.Cj0097 206
192222.Cj0089 192222.Cj0098 184
192222.Cj0089 192222.Cj0099 194
192222.Cj0089 192222.Cj0100 194
192222.Cj0089 192222.Cj0101 193
192222.Cj0089 192222.Cj0102 180
192222.Cj0089 192222.Cj0103 178
192222.Cj0089 192222.Cj0104 178
192222.Cj0089 192222.Cj0105 205
192222.Cj0089 192222.Cj0106 205
192222.Cj0089 192222.Cj0107 202
192222.Cj0089 192222.Cj0108 202
192222.Cj0089 192222.Cj0109 193
192222.Cj0089 192222.Cj0110 201
192222.Cj0089 192222.Cj0111 161
192222.Cj0089 192222.Cj0112 200
192222.Cj0089 192222.Cj0113 195
192222.Cj0089 192222.Cj0114 195
192222.Cj0089 192222.Cj0115 152
192222.Cj0089 192222.Cj0116 194
192222.Cj0089 192222.Cj0117 194
192222.Cj0089 192222.Cj0118 194
192222.Cj0089 192222.Cj0119 690
192222.Cj0089 192222.Cj0120 194
192222.Cj0089 192222.Cj0121 152
192222.Cj0089 192222.Cj0151c 290
192222.Cj0089 192222.Cj0152c 258
192222.Cj0089 192222.Cj0241c 653
192222.Cj0089 192222.Cj0246c 689
192222.Cj0089 192222.Cj0264c 356
192222.Cj0089 192222.Cj0280 165
192222.Cj0089 192222.Cj0324 155
192222.Cj0089 192222.Cj0361 385
192222.Cj0089 192222.Cj0365c 382
192222.Cj0089 192222.Cj0366c 651
192222.Cj0089 192222.Cj0367c 380
192222.Cj0089 192222.Cj0369c 526
192222.Cj0089 192222.Cj0406c 183
192222.Cj0089 192222.Cj0437 218
192222.Cj0089 192222.Cj0561c 653
192222.Cj0089 192222.Cj0583 657
192222.Cj0089 192222.Cj0600 208
192222.Cj0089 192222.Cj0606 189
192222.Cj0089 192222.Cj0608 189
192222.Cj0089 192222.Cj0628 651
192222.Cj0089 192222.Cj0630c 164
192222.Cj0089 192222.Cj0671 281
192222.Cj0089 192222.Cj0685c 222
192222.Cj0089 192222.Cj0736 258
192222.Cj0089 192222.Cj0741 190
192222.Cj0089 192222.Cj0814 195
192222.Cj0089 192222.Cj0837c 151
192222.Cj0089 192222.Cj0852c 157
192222.Cj0089 192222.Cj0854c 551
192222.Cj0089 192222.Cj0863c 249
192222.Cj0089 192222.Cj0898 414
192222.Cj0089 192222.Cj0990c 278
192222.Cj0089 192222.Cj1001 653
192222.Cj0089 192222.Cj1095 209
192222.Cj0089 192222.Cj1193c 335
192222.Cj0089 192222.Cj1211 472
192222.Cj0089 192222.Cj1224 201
192222.Cj0089 192222.Cj1349c 319
192222.Cj0089 192222.Cj1350 172
192222.Cj0089 192222.Cj1367c 172
192222.Cj0089 192222.Cj1374c 679
192222.Cj0089 192222.Cj1424c 551
192222.Cj0089 192222.Cj1426c 657
192222.Cj0089 192222.Cj1427c 657
192222.Cj0089 192222.Cj1428c 522
192222.Cj0089 192222.Cj1429c 551
192222.Cj0089 192222.Cj1430c 653
192222.Cj0089 192222.Cj1432c 555
192222.Cj0089 192222.Cj1474c 232
192222.Cj0089 192222.Cj1495c 235
192222.Cj0089 192222.Cj1515c 167
192222.Cj0089 192222.Cj1563c 653
192222.Cj0089 192222.Cj1619 384
192222.Cj0089 192222.Cj1622 165
192222.Cj0089 192222.Cj1677 156
192222.Cj0089 192222.Cj1707c 151
192222.Cj0089 192222.Cj1721c 154
192222.Cj0090 192222.Cj0085c 221
192222.Cj0090 192222.Cj0086c 280
192222.Cj0090 192222.Cj0087 518
192222.Cj0090 192222.Cj0088 787
192222.Cj0090 192222.Cj0089 963
192222.Cj0090 192222.Cj0091 938
192222.Cj0090 192222.Cj0092 897
192222.Cj0090 192222.Cj0093 609
192222.Cj0090 192222.Cj0094 343
192222.Cj0090 192222.Cj0095 332
192222.Cj0090 192222.Cj0096 255
192222.Cj0090 192222.Cj0097 209
192222.Cj0090 192222.Cj0098 186
192222.Cj0090 192222.Cj0099 186
192222.Cj0090 192222.Cj0100 186
192222.Cj0090 192222.Cj0101 185
192222.Cj0090 192222.Cj0102 172
192222.Cj0090 192222.Cj0103 170
192222.Cj0090 192222.Cj0104 170
192222.Cj0090 192222.Cj0105 168
192222.Cj0090 192222.Cj0106 167
192222.Cj0090 192222.Cj0107 163
192222.Cj0090 192222.Cj0108 163
192222.Cj0090 192222.Cj0109 163
192222.Cj0090 192222.Cj0110 162
192222.Cj0090 192222.Cj0111 162
192222.Cj0090 192222.Cj0112 161
192222.Cj0090 192222.Cj0113 154
192222.Cj0090 192222.Cj0114 154
192222.Cj0090 192222.Cj0115 153
192222.Cj0090 192222.Cj0116 153
192222.Cj0090 192222.Cj0117 153
192222.Cj0090 192222.Cj0118 153
192222.Cj0090 192222.Cj0119 152
192222.Cj0090 192222.Cj0120 152
192222.Cj0090 192222.Cj0121 152
192222.Cj0090 192222.Cj0361 655
192222.Cj0090 192222.Cj0366c 212
192222.Cj0090 192222.Cj0921c 212
192222.Cj0090 192222.Cj0982c 213
192222.Cj0090 192222.Cj0983 215
192222.Cj0090 192222.Cj1001 651
192222.Cj0090 192222.Cj1349c 651
192222.Cj0091 192222.Cj0005c 653
192222.Cj0091 192222.Cj0034c 230
192222.Cj0091 192222.Cj0035c 554
192222.Cj0091 192222.Cj0040 526
192222.Cj0091 192222.Cj0059c 234
192222.Cj0091 192222.Cj0075c 191
192222.Cj0091 192222.Cj0085c 210
192222.Cj0091 192222.Cj0086c 262
192222.Cj0091 192222.Cj0087 554
192222.Cj0091 192222.Cj0088 686
192222.Cj0091 192222.Cj0089 988
192222.Cj0091 192222.Cj0090 938
192222.Cj0091 192222.Cj0092 913
192222.Cj0091 192222.Cj0093 929
192222.Cj0091 192222.Cj0094 381
192222.Cj0091 192222.Cj0095 370
192222.Cj0091 192222.Cj0096 272
192222.Cj0091 192222.Cj0097 219
192222.Cj0091 192222.Cj0098 202
192222.Cj0091 192222.Cj0099 202
192222.Cj0091 192222.Cj0100 202
192222.Cj0091 192222.Cj0101 202
192222.Cj0091 192222.Cj0102 177
192222.Cj0091 192222.Cj0103 175
192222.Cj0091 192222.Cj0104 175
192222.Cj0091 192222.Cj0105 173
192222.Cj0091 192222.Cj0106 171
192222.Cj0091 192222.Cj0107 205
192222.Cj0091 192222.Cj0108 205
192222.Cj0091 192222.Cj0109 197
192222.Cj0091 192222.Cj0110 204
192222.Cj0091 192222.Cj0111 204
192222.Cj0091 192222.Cj0112 203
192222.Cj0091 192222.Cj0113 156
192222.Cj0091 192222.Cj0114 156
192222.Cj0091 192222.Cj0115 155
192222.Cj0091 192222.Cj0116 158
192222.Cj0091 192222.Cj0117 155
192222.Cj0091 192222.Cj0118 155
192222.Cj0091 192222.Cj0119 686
192222.Cj0091 192222.Cj0120 154
192222.Cj0091 192222.Cj0121 154
192222.Cj0091 192222.Cj0134 191
192222.Cj0091 192222.Cj0201c 657
192222.Cj0091 192222.Cj0203 385
192222.Cj0091 192222.Cj0204 655
192222.Cj0091 192222.Cj0241c 552
192222.Cj0091 192222.Cj0246c 552
192222.Cj0091 192222.Cj0264c 213
192222.Cj0091 192222.Cj0319 233
192222.Cj0091 192222.Cj0322 212
192222.Cj0091 192222.Cj0323 213
192222.Cj0091 192222.Cj0328c 213
192222.Cj0091 192222.Cj0329c 218
192222.Cj0091 192222.Cj0361 219
192222.Cj0091 192222.Cj0365c 383
192222.Cj0091 192222.Cj0366c 556
192222.Cj0091 192222.Cj0367c 380
192222.Cj0091 192222.Cj0369c 382
192222.Cj0091 192222.Cj0396c 203
192222.Cj0091 192222.Cj0419 296
192222.Cj0091 192222.Cj0437 212
192222.Cj0091 192222.Cj0499 296
192222.Cj0091 192222.Cj0508 544
192222.Cj0091 192222.Cj0555 380
192222.Cj0091 192222.Cj0558c 382
192222.Cj0091 192222.Cj0561c 552
192222.Cj0091 192222.Cj0583 651
192222.Cj0091 192222.Cj0584 195
192222.Cj0091 192222.Cj0600 182
192222.Cj0091 192222.Cj0611c 655
192222.Cj0091 192222.Cj0628 529
192222.Cj0091 192222.Cj0636 659
192222.Cj0091 192222.Cj0644 223
192222.Cj0091 192222.Cj0671 530
192222.Cj0091 192222.Cj0707 215
192222.Cj0091 192222.Cj0723c 390
192222.Cj0091 192222.Cj0728 409
192222.Cj0091 192222.Cj0766c 194
192222.Cj0091 192222.Cj0839c 385
192222.Cj0091 192222.Cj0850c 655
192222.Cj0091 192222.Cj0854c 444
192222.Cj0091 192222.Cj0898 296
192222.Cj0091 192222.Cj0921c 212
192222.Cj0091 192222.Cj0982c 218
192222.Cj0091 192222.Cj0983 241
192222.Cj0091 192222.Cj0993c 250
192222.Cj0091 192222.Cj1001 550
192222.Cj0091 192222.Cj1040c 386
192222.Cj0091 192222.Cj1042c 655
192222.Cj0091 192222.Cj1252 655
192222.Cj0091 192222.Cj1324 281
192222.Cj0091 192222.Cj1349c 655
192222.Cj0091 192222.Cj1350 183
192222.Cj0091 192222.Cj1374c 556
192222.Cj0091 192222.Cj1408 236
192222.Cj0091 192222.Cj1424c 385
192222.Cj0091 192222.Cj1426c 651
192222.Cj0091 192222.Cj1427c 651
192222.Cj0091 192222.Cj1428c 380
192222.Cj0091 192222.Cj1429c 385
192222.Cj0091 192222.Cj1430c 551
192222.Cj0091 192222.Cj1432c 389
192222.Cj0091 192222.Cj1474c 214
192222.Cj0091 192222.Cj1478c 212
192222.Cj0091 192222.Cj1488c 168
192222.Cj0091 192222.Cj1545c 213
192222.Cj0091 192222.Cj1563c 553
192222.Cj0091 192222.Cj1613c 191
192222.Cj0091 192222.Cj1619 218
192222.Cj0091 192222.Cj1625c 653
192222.Cj0091 192222.Cj1661 191
192222.Cj0091 192222.Cj1669c 212
192222.Cj0091 192222.Cj1712 152
192222.Cj0092 192222.Cj0017c 682
192222.Cj0092 192222.Cj0035c 649
192222.Cj0092 192222.Cj0040 552
192222.Cj0092 192222.Cj0085c 186
192222.Cj0092 192222.Cj0086c 219
192222.Cj0092 192222.Cj0087 460
192222.Cj0092 192222.Cj0088 700
192222.Cj0092 192222.Cj0089 921
192222.Cj0092 192222.Cj0090 897
192222.Cj0092 192222.Cj0091 913
192222.Cj0092 192222.Cj0093 972
192222.Cj0092 192222.Cj0094 498
192222.Cj0092 192222.Cj0095 479
192222.Cj0092 192222.Cj0096 343
192222.Cj0092 192222.Cj0097 262
192222.Cj0092 192222.Cj0098 222
192222.Cj0092 192222.Cj0099 222
192222.Cj0092 192222.Cj0100 222
192222.Cj0092 192222.Cj0101 221
192222.Cj0092 192222.Cj0102 201
192222.Cj0092 192222.Cj0103 204
192222.Cj0092 192222.Cj0104 204
192222.Cj0092 192222.Cj0105 200
192222.Cj0092 192222.Cj0106 198
192222.Cj0092 192222.Cj0107 191
192222.Cj0092 192222.Cj0108 191
192222.Cj0092 192222.Cj0109 212
192222.Cj0092 192222.Cj0110 194
192222.Cj0092 192222.Cj0111 180
192222.Cj0092 192222.Cj0112 187
192222.Cj0092 192222.Cj0113 204
192222.Cj0092 192222.Cj0114 204
192222.Cj0092 192222.Cj0115 163
192222.Cj0092 192222.Cj0116 209
192222.Cj0092 192222.Cj0117 202
192222.Cj0092 192222.Cj0118 202
192222.Cj0092 192222.Cj0119 691
192222.Cj0092 192222.Cj0120 202
192222.Cj0092 192222.Cj0121 194
192222.Cj0092 192222.Cj0122 395
192222.Cj0092 192222.Cj0193c 467
192222.Cj0092 192222.Cj0241c 565
192222.Cj0092 192222.Cj0246c 571
192222.Cj0092 192222.Cj0264c 217
192222.Cj0092 192222.Cj0319 231
192222.Cj0092 192222.Cj0365c 219
192222.Cj0092 192222.Cj0366c 382
192222.Cj0092 192222.Cj0367c 218
192222.Cj0092 192222.Cj0369c 385
192222.Cj0092 192222.Cj0418c 186
192222.Cj0092 192222.Cj0424 191
192222.Cj0092 192222.Cj0437 356
192222.Cj0092 192222.Cj0456c 241
192222.Cj0092 192222.Cj0515 194
192222.Cj0092 192222.Cj0561c 560
192222.Cj0092 192222.Cj0567 212
192222.Cj0092 192222.Cj0583 653
192222.Cj0092 192222.Cj0628 552
192222.Cj0092 192222.Cj0671 216
192222.Cj0092 192222.Cj0684 150
192222.Cj0092 192222.Cj0720c 170
192222.Cj0092 192222.Cj0794 189
192222.Cj0092 192222.Cj0819 212
192222.Cj0092 192222.Cj0841c 159
192222.Cj0092 192222.Cj0854c 389
192222.Cj0092 192222.Cj0893c 207
192222.Cj0092 192222.Cj0905c 153
192222.Cj0092 192222.Cj0909 212
192222.Cj0092 192222.Cj0949c 212
192222.Cj0092 192222.Cj0952c 150
192222.Cj0092 192222.Cj1001 554
192222.Cj0092 192222.Cj1089c 166
192222.Cj0092 192222.Cj1183c 212
192222.Cj0092 192222.Cj1222c 172
192222.Cj0092 192222.Cj1259 241
192222.Cj0092 192222.Cj1262 161
192222.Cj0092 192222.Cj1273c 170
192222.Cj0092 192222.Cj1349c 216
192222.Cj0092 192222.Cj1350 253
192222.Cj0092 192222.Cj1374c 651
192222.Cj0092 192222.Cj1386 212
192222.Cj0092 192222.Cj1394 233
192222.Cj0092 192222.Cj1403c 152
192222.Cj0092 192222.Cj1408 213
192222.Cj0092 192222.Cj1424c 390
192222.Cj0092 192222.Cj1426c 655
192222.Cj0092 192222.Cj1427c 655
192222.Cj0092 192222.Cj1428c 403
192222.Cj0092 192222.Cj1429c 389
192222.Cj0092 192222.Cj1430c 558
192222.Cj0092 192222.Cj1432c 517
192222.Cj0092 192222.Cj1450 203
192222.Cj0092 192222.Cj1466 154
192222.Cj0092 192222.Cj1508c 191
192222.Cj0092 192222.Cj1533c 158
192222.Cj0092 192222.Cj1548c 212
192222.Cj0092 192222.Cj1563c 597
192222.Cj0092 192222.Cj1575c 161
192222.Cj0092 192222.Cj1587c 212
192222.Cj0092 192222.Cj1604 150
192222.Cj0092 192222.Cj1619 272
192222.Cj0092 192222.Cj1652c 197
192222.Cj0092 192222.Cj1665 212
192222.Cj0092 192222.Cj1670c 334
192222.Cj0092 192222.Cj1701c 162
192222.Cj0093 192222.Cj0017c 580
192222.Cj0093 192222.Cj0085c 183
192222.Cj0093 192222.Cj0086c 215
192222.Cj0093 192222.Cj0087 344
192222.Cj0093 192222.Cj0088 363
192222.Cj0093 192222.Cj0089 905
192222.Cj0093 192222.Cj0090 609
192222.Cj0093 192222.Cj0091 929
192222.Cj0093 192222.Cj0092 972
192222.Cj0093 192222.Cj0094 516
192222.Cj0093 192222.Cj0095 498
192222.Cj0093 192222.Cj0096 353
192222.Cj0093 192222.Cj0097 268
192222.Cj0093 192222.Cj0098 226
192222.Cj0093 192222.Cj0099 226
192222.Cj0093 192222.Cj0100 226
192222.Cj0093 192222.Cj0101 225
192222.Cj0093 192222.Cj0102 200
192222.Cj0093 192222.Cj0103 201
192222.Cj0093 192222.Cj0104 201
192222.Cj0093 192222.Cj0105 202
192222.Cj0093 192222.Cj0106 200
192222.Cj0093 192222.Cj0107 193
192222.Cj0093 192222.Cj0108 193
192222.Cj0093 192222.Cj0109 214
192222.Cj0093 192222.Cj0110 207
192222.Cj0093 192222.Cj0111 182
192222.Cj0093 192222.Cj0112 189
192222.Cj0093 192222.Cj0113 205
192222.Cj0093 192222.Cj0114 205
192222.Cj0093 192222.Cj0115 164
192222.Cj0093 192222.Cj0116 203
192222.Cj0093 192222.Cj0117 203
192222.Cj0093 192222.Cj0118 203
192222.Cj0093 192222.Cj0119 164
192222.Cj0093 192222.Cj0120 203
192222.Cj0093 192222.Cj0121 203
192222.Cj0093 192222.Cj0122 153
192222.Cj0093 192222.Cj0170 210
192222.Cj0093 192222.Cj0180 154
192222.Cj0093 192222.Cj0199c 190
192222.Cj0093 192222.Cj0265c 173
192222.Cj0093 192222.Cj0272 181
192222.Cj0093 192222.Cj0357c 207
192222.Cj0093 192222.Cj0389 153
192222.Cj0093 192222.Cj0390 154
192222.Cj0093 192222.Cj0406c 246
192222.Cj0093 192222.Cj0456c 164
192222.Cj0093 192222.Cj0606 152
192222.Cj0093 192222.Cj0620 173
192222.Cj0093 192222.Cj0755 180
192222.Cj0093 192222.Cj0839c 156
192222.Cj0093 192222.Cj0852c 154
192222.Cj0093 192222.Cj0906c 251
192222.Cj0093 192222.Cj0952c 212
192222.Cj0093 192222.Cj0998c 185
192222.Cj0093 192222.Cj1007c 226
192222.Cj0093 192222.Cj1011 152
192222.Cj0093 192222.Cj1022c 152
192222.Cj0093 192222.Cj1038 193
192222.Cj0093 192222.Cj1204c 154
192222.Cj0093 192222.Cj1214c 198
192222.Cj0093 192222.Cj1237c 150
192222.Cj0093 192222.Cj1243 160
192222.Cj0093 192222.Cj1261 166
192222.Cj0093 192222.Cj1272c 152
192222.Cj0093 192222.Cj1273c 264
192222.Cj0093 192222.Cj1350 253
192222.Cj0093 192222.Cj1372 207
192222.Cj0093 192222.Cj1408 242
192222.Cj0093 192222.Cj1421c 236
192222.Cj0093 192222.Cj1444c 152
192222.Cj0093 192222.Cj1488c 179
192222.Cj0093 192222.Cj1543 180
192222.Cj0093 192222.Cj1573c 202
192222.Cj0093 192222.Cj1597 158
192222.Cj0093 192222.Cj1640 174
192222.Cj0093 192222.Cj1658 178
192222.Cj0094 192222.Cj0003 193
192222.Cj0094 192222.Cj0011c 197
192222.Cj0094 192222.Cj0021c 158
192222.Cj0094 192222.Cj0024 207
192222.Cj0094 192222.Cj0028 200
192222.Cj0094 192222.Cj0039c 273
192222.Cj0094 192222.Cj0053c 166
192222.Cj0094 192222.Cj0066c 616
192222.Cj0094 192222.Cj0085c 162
192222.Cj0094 192222.Cj0086c 307
192222.Cj0094 192222.Cj0087 245
192222.Cj0094 192222.Cj0088 255
192222.Cj0094 192222.Cj0089 353
192222.Cj0094 192222.Cj0090 343
192222.Cj0094 192222.Cj0091 381
192222.Cj0094 192222.Cj0092 498
192222.Cj0094 192222.Cj0093 516
192222.Cj0094 192222.Cj0095 998
192222.Cj0094 192222.Cj0096 832
192222.Cj0094 192222.Cj0097 765
192222.Cj0094 192222.Cj0098 635
192222.Cj0094 192222.Cj0099 477
192222.Cj0094 192222.Cj0100 507
192222.Cj0094 192222.Cj0101 505
192222.Cj0094 192222.Cj0102 385
192222.Cj0094 192222.Cj0103 408
192222.Cj0094 192222.Cj0104 487
192222.Cj0094 192222.Cj0105 442
192222.Cj0094 192222.Cj0106 441
192222.Cj0094 192222.Cj0107 388
192222.Cj0094 192222.Cj0108 374
192222.Cj0094 192222.Cj0109 298
192222.Cj0094 192222.Cj0110 293
192222.Cj0094 192222.Cj0111 331
192222.Cj0094 192222.Cj0112 334
192222.Cj0094 192222.Cj0113 300
192222.Cj0094 192222.Cj0114 234
192222.Cj0094 192222.Cj0115 555
192222.Cj0094 192222.Cj0116 456
192222.Cj0094 192222.Cj0117 228
192222.Cj0094 192222.Cj0118 211
192222.Cj0094 192222.Cj0119 187
192222.Cj0094 192222.Cj0120 196
192222.Cj0094 192222.Cj0121 209
192222.Cj0094 192222.Cj0122 166
192222.Cj0094 192222.Cj0123c 164
192222.Cj0094 192222.Cj0126c 315
192222.Cj0094 192222.Cj0127c 221
192222.Cj0094 192222.Cj0136 255
192222.Cj0094 192222.Cj0137 212
192222.Cj0094 192222.Cj0138 447
192222.Cj0094 192222.Cj0147c 637
192222.Cj0094 192222.Cj0155c 932
192222.Cj0094 192222.Cj0166 215
192222.Cj0094 192222.Cj0179 152
192222.Cj0094 192222.Cj0180 194
192222.Cj0094 192222.Cj0192c 221
192222.Cj0094 192222.Cj0193c 791
192222.Cj0094 192222.Cj0198c 151
192222.Cj0094 192222.Cj0206 225
192222.Cj0094 192222.Cj0207 744
192222.Cj0094 192222.Cj0228c 307
192222.Cj0094 192222.Cj0234c 752
192222.Cj0094 192222.Cj0235c 348
192222.Cj0094 192222.Cj0244 891
192222.Cj0094 192222.Cj0245 893
192222.Cj0094 192222.Cj0271 201
192222.Cj0094 192222.Cj0272 276
192222.Cj0094 192222.Cj0273 201
192222.Cj0094 192222.Cj0276 529
192222.Cj0094 192222.Cj0277 272
192222.Cj0094 192222.Cj0287c 203
192222.Cj0094 192222.Cj0311 932
192222.Cj0094 192222.Cj0316 188
192222.Cj0094 192222.Cj0322 234
192222.Cj0094 192222.Cj0325 239
192222.Cj0094 192222.Cj0327 316
192222.Cj0094 192222.Cj0330c 873
192222.Cj0094 192222.Cj0332c 198
192222.Cj0094 192222.Cj0342c 152
192222.Cj0094 192222.Cj0348 274
192222.Cj0094 192222.Cj0370 750
192222.Cj0094 192222.Cj0382c 280
192222.Cj0094 192222.Cj0387 204
192222.Cj0094 192222.Cj0388 212
192222.Cj0094 192222.Cj0389 424
192222.Cj0094 192222.Cj0392c 166
192222.Cj0094 192222.Cj0400 241
192222.Cj0094 192222.Cj0401 209
192222.Cj0094 192222.Cj0402 195
192222.Cj0094 192222.Cj0432c 217
192222.Cj0094 192222.Cj0434 356
192222.Cj0094 192222.Cj0435 292
192222.Cj0094 192222.Cj0441 607
192222.Cj0094 192222.Cj0450c 934
192222.Cj0094 192222.Cj0470 606
192222.Cj0094 192222.Cj0471 897
192222.Cj0094 192222.Cj0473 384
192222.Cj0094 192222.Cj0474 947
192222.Cj0094 192222.Cj0475 945
192222.Cj0094 192222.Cj0476 967
192222.Cj0094 192222.Cj0477 945
192222.Cj0094 192222.Cj0478 448
192222.Cj0094 192222.Cj0491 723
192222.Cj0094 192222.Cj0492 806
192222.Cj0094 192222.Cj0493 902
192222.Cj0094 192222.Cj0499 378
192222.Cj0094 192222.Cj0506 174
192222.Cj0094 192222.Cj0507 155
192222.Cj0094 192222.Cj0509c 195
192222.Cj0094 192222.Cj0511 299
192222.Cj0094 192222.Cj0514 164
192222.Cj0094 192222.Cj0541 521
192222.Cj0094 192222.Cj0543 219
192222.Cj0094 192222.Cj0545 158
192222.Cj0094 192222.Cj0551 641
192222.Cj0094 192222.Cj0558c 584
192222.Cj0094 192222.Cj0573 166
192222.Cj0094 192222.Cj0576 165
192222.Cj0094 192222.Cj0577c 344
192222.Cj0094 192222.Cj0578c 176
192222.Cj0094 192222.Cj0581 317
192222.Cj0094 192222.Cj0588 305
192222.Cj0094 192222.Cj0638c 569
192222.Cj0094 192222.Cj0640c 353
192222.Cj0094 192222.Cj0642 274
192222.Cj0094 192222.Cj0650 167
192222.Cj0094 192222.Cj0652 261
192222.Cj0094 192222.Cj0653c 155
192222.Cj0094 192222.Cj0661c 173
192222.Cj0094 192222.Cj0664c 936
192222.Cj0094 192222.Cj0669 352
192222.Cj0094 192222.Cj0681 152
192222.Cj0094 192222.Cj0696 457
192222.Cj0094 192222.Cj0709 737
192222.Cj0094 192222.Cj0710 839
192222.Cj0094 192222.Cj0711 163
192222.Cj0094 192222.Cj0712 602
192222.Cj0094 192222.Cj0713 772
192222.Cj0094 192222.Cj0714 945
192222.Cj0094 192222.Cj0758 157
192222.Cj0094 192222.Cj0762c 195
192222.Cj0094 192222.Cj0765c 266
192222.Cj0094 192222.Cj0775c 395
192222.Cj0094 192222.Cj0791c 218
192222.Cj0094 192222.Cj0799c 281
192222.Cj0094 192222.Cj0802 212
192222.Cj0094 192222.Cj0809c 156
192222.Cj0094 192222.Cj0817 350
192222.Cj0094 192222.Cj0827 215
192222.Cj0094 192222.Cj0833c 212
192222.Cj0094 192222.Cj0838c 238
192222.Cj0094 192222.Cj0855 225
192222.Cj0094 192222.Cj0858c 256
192222.Cj0094 192222.Cj0884 770
192222.Cj0094 192222.Cj0886c 205
192222.Cj0094 192222.Cj0888c 186
192222.Cj0094 192222.Cj0893c 702
192222.Cj0094 192222.Cj0896c 219
192222.Cj0094 192222.Cj0897c 251
192222.Cj0094 192222.Cj0913c 444
192222.Cj0094 192222.Cj0918c 601
192222.Cj0094 192222.Cj0927 309
192222.Cj0094 192222.Cj0933c 181
192222.Cj0094 192222.Cj0942c 212
192222.Cj0094 192222.Cj0943 184
192222.Cj0094 192222.Cj0958c 179
192222.Cj0094 192222.Cj0959c 184
192222.Cj0094 192222.Cj0960c 155
192222.Cj0094 192222.Cj0961c 944
192222.Cj0094 192222.Cj1001 351
192222.Cj0094 192222.Cj1010 282
192222.Cj0094 192222.Cj1028c 157
192222.Cj0094 192222.Cj1037c 162
192222.Cj0094 192222.Cj1056c 153
192222.Cj0094 192222.Cj1061c 246
192222.Cj0094 192222.Cj1062 201
192222.Cj0094 192222.Cj1070 772
192222.Cj0094 192222.Cj1071 607
192222.Cj0094 192222.Cj1072 752
192222.Cj0094 192222.Cj1073c 277
192222.Cj0094 192222.Cj1082c 239
192222.Cj0094 192222.Cj1085c 212
192222.Cj0094 192222.Cj1088c 307
192222.Cj0094 192222.Cj1091c 243
192222.Cj0094 192222.Cj1094c 172
192222.Cj0094 192222.Cj1102 462
192222.Cj0094 192222.Cj1104 283
192222.Cj0094 192222.Cj1117c 212
192222.Cj0094 192222.Cj1156 333
192222.Cj0094 192222.Cj1166c 153
192222.Cj0094 192222.Cj1170c 212
192222.Cj0094 192222.Cj1171c 196
192222.Cj0094 192222.Cj1172c 172
192222.Cj0094 192222.Cj1175c 532
192222.Cj0094 192222.Cj1181c 664
192222.Cj0094 192222.Cj1182c 857
192222.Cj0094 192222.Cj1192 224
192222.Cj0094 192222.Cj1204c 199
192222.Cj0094 192222.Cj1228c 217
192222.Cj0094 192222.Cj1234 212
192222.Cj0094 192222.Cj1235 186
192222.Cj0094 192222.Cj1246c 198
192222.Cj0094 192222.Cj1248 202
192222.Cj0094 192222.Cj1253 179
192222.Cj0094 192222.Cj1263 297
192222.Cj0094 192222.Cj1271c 389
192222.Cj0094 192222.Cj1282 357
192222.Cj0094 192222.Cj1288c 326
192222.Cj0094 192222.Cj1290c 162
192222.Cj0094 192222.Cj1291c 165
192222.Cj0094 192222.Cj1299 182
192222.Cj0094 192222.Cj1304 182
192222.Cj0094 192222.Cj1308 182
192222.Cj0094 192222.Cj1362 307
192222.Cj0094 192222.Cj1366c 386
192222.Cj0094 192222.Cj1378 212
192222.Cj0094 192222.Cj1388 424
192222.Cj0094 192222.Cj1404 562
192222.Cj0094 192222.Cj1405 475
192222.Cj0094 192222.Cj1455 664
192222.Cj0094 192222.Cj1478c 163
192222.Cj0094 192222.Cj1479c 894
192222.Cj0094 192222.Cj1480c 975
192222.Cj0094 192222.Cj1494c 186
192222.Cj0094 192222.Cj1530 206
192222.Cj0094 192222.Cj1584c 158
192222.Cj0094 192222.Cj1590 601
192222.Cj0094 192222.Cj1591 934
192222.Cj0094 192222.Cj1592 804
192222.Cj0094 192222.Cj1593 803
192222.Cj0094 192222.Cj1594 751
192222.Cj0094 192222.Cj1595 701
192222.Cj0094 192222.Cj1596 946
192222.Cj0094 192222.Cj1597 317
192222.Cj0094 192222.Cj1604 203
192222.Cj0094 192222.Cj1607 168
192222.Cj0094 192222.Cj1610 163
192222.Cj0094 192222.Cj1611 437
192222.Cj0094 192222.Cj1612 222
192222.Cj0094 192222.Cj1635c 581
192222.Cj0094 192222.Cj1638 427
192222.Cj0094 192222.Cj1639 157
192222.Cj0094 192222.Cj1642 171
192222.Cj0094 192222.Cj1644 397
192222.Cj0094 192222.Cj1651c 213
192222.Cj0094 192222.Cj1672c 338
192222.Cj0094 192222.Cj1676 215
192222.Cj0094 192222.Cj1686c 287
192222.Cj0094 192222.Cj1688c 676
192222.Cj0094 192222.Cj1689c 916
192222.Cj0094 192222.Cj1690c 825
192222.Cj0094 192222.Cj1691c 940
192222.Cj0094 192222.Cj1692c 965
192222.Cj0094 192222.Cj1693c 790
192222.Cj0094 192222.Cj1694c 772
192222.Cj0094 192222.Cj1695c 949
192222.Cj0094 192222.Cj1696c 947
192222.Cj0094 192222.Cj1697c 949
192222.Cj0094 192222.Cj1698c 405
192222.Cj0094 192222.Cj1699c 762
192222.Cj0094 192222.Cj1700c 945
192222.Cj0094 192222.Cj1701c 752
192222.Cj0094 192222.Cj1702c 898
192222.Cj0094 192222.Cj1703c 716
192222.Cj0094 192222.Cj1704c 942
192222.Cj0094 192222.Cj1705c 893
192222.Cj0094 192222.Cj1706c 942
192222.Cj0094 192222.Cj1707c 958
192222.Cj0094 192222.Cj1708c 753
192222.Cj0094 192222.Cj1709c 174
192222.Cj0094 192222.Cj1731c 240
192222.Cj0095 192222.Cj0001 160
192222.Cj0095 192222.Cj0010c 196
192222.Cj0095 192222.Cj0011c 224
192222.Cj0095 192222.Cj0024 207
192222.Cj0095 192222.Cj0027 262
192222.Cj0095 192222.Cj0037c 212
192222.Cj0095 192222.Cj0039c 407
192222.Cj0095 192222.Cj0053c 169
192222.Cj0095 192222.Cj0085c 161
192222.Cj0095 192222.Cj0086c 298
192222.Cj0095 192222.Cj0087 240
192222.Cj0095 192222.Cj0088 249
192222.Cj0095 192222.Cj0089 341
192222.Cj0095 192222.Cj0090 332
192222.Cj0095 192222.Cj0091 370
192222.Cj0095 192222.Cj0092 479
192222.Cj0095 192222.Cj0093 498
192222.Cj0095 192222.Cj0094 998
192222.Cj0095 192222.Cj0096 879
192222.Cj0095 192222.Cj0097 724
192222.Cj0095 192222.Cj0098 637
192222.Cj0095 192222.Cj0099 487
192222.Cj0095 192222.Cj0100 540
192222.Cj0095 192222.Cj0101 537
192222.Cj0095 192222.Cj0102 392
192222.Cj0095 192222.Cj0103 442
192222.Cj0095 192222.Cj0104 491
192222.Cj0095 192222.Cj0105 542
192222.Cj0095 192222.Cj0106 431
192222.Cj0095 192222.Cj0107 423
192222.Cj0095 192222.Cj0108 384
192222.Cj0095 192222.Cj0109 310
192222.Cj0095 192222.Cj0110 300
192222.Cj0095 192222.Cj0111 335
192222.Cj0095 192222.Cj0112 331
192222.Cj0095 192222.Cj0113 271
192222.Cj0095 192222.Cj0114 238
192222.Cj0095 192222.Cj0115 377
192222.Cj0095 192222.Cj0116 424
192222.Cj0095 192222.Cj0117 232
192222.Cj0095 192222.Cj0118 221
192222.Cj0095 192222.Cj0119 190
192222.Cj0095 192222.Cj0120 199
192222.Cj0095 192222.Cj0121 212
192222.Cj0095 192222.Cj0122 168
192222.Cj0095 192222.Cj0123c 606
192222.Cj0095 192222.Cj0126c 370
192222.Cj0095 192222.Cj0129c 184
192222.Cj0095 192222.Cj0136 220
192222.Cj0095 192222.Cj0137 212
192222.Cj0095 192222.Cj0138 201
192222.Cj0095 192222.Cj0147c 239
192222.Cj0095 192222.Cj0153c 187
192222.Cj0095 192222.Cj0155c 935
192222.Cj0095 192222.Cj0166 214
192222.Cj0095 192222.Cj0179 154
192222.Cj0095 192222.Cj0180 240
192222.Cj0095 192222.Cj0193c 825
192222.Cj0095 192222.Cj0198c 150
192222.Cj0095 192222.Cj0207 391
192222.Cj0095 192222.Cj0226 353
192222.Cj0095 192222.Cj0228c 212
192222.Cj0095 192222.Cj0234c 747
192222.Cj0095 192222.Cj0235c 169
192222.Cj0095 192222.Cj0244 838
192222.Cj0095 192222.Cj0245 899
192222.Cj0095 192222.Cj0272 274
192222.Cj0095 192222.Cj0276 393
192222.Cj0095 192222.Cj0277 272
192222.Cj0095 192222.Cj0287c 169
192222.Cj0095 192222.Cj0289c 191
192222.Cj0095 192222.Cj0298c 288
192222.Cj0095 192222.Cj0307 212
192222.Cj0095 192222.Cj0311 863
192222.Cj0095 192222.Cj0316 207
192222.Cj0095 192222.Cj0317 164
192222.Cj0095 192222.Cj0319 416
192222.Cj0095 192222.Cj0322 235
192222.Cj0095 192222.Cj0325 274
192222.Cj0095 192222.Cj0327 307
192222.Cj0095 192222.Cj0330c 876
192222.Cj0095 192222.Cj0332c 261
192222.Cj0095 192222.Cj0334 279
192222.Cj0095 192222.Cj0348 274
192222.Cj0095 192222.Cj0356c 198
192222.Cj0095 192222.Cj0370 748
192222.Cj0095 192222.Cj0382c 316
192222.Cj0095 192222.Cj0386 177
192222.Cj0095 192222.Cj0387 204
192222.Cj0095 192222.Cj0388 224
192222.Cj0095 192222.Cj0389 447
192222.Cj0095 192222.Cj0392c 156
192222.Cj0095 192222.Cj0400 238
192222.Cj0095 192222.Cj0401 172
192222.Cj0095 192222.Cj0434 392
192222.Cj0095 192222.Cj0435 204
192222.Cj0095 192222.Cj0450c 946
192222.Cj0095 192222.Cj0463 349
192222.Cj0095 192222.Cj0470 210
192222.Cj0095 192222.Cj0471 910
192222.Cj0095 192222.Cj0473 480
192222.Cj0095 192222.Cj0474 949
192222.Cj0095 192222.Cj0475 944
192222.Cj0095 192222.Cj0476 919
192222.Cj0095 192222.Cj0477 904
192222.Cj0095 192222.Cj0478 401
192222.Cj0095 192222.Cj0491 651
192222.Cj0095 192222.Cj0492 761
192222.Cj0095 192222.Cj0493 746
192222.Cj0095 192222.Cj0507 163
192222.Cj0095 192222.Cj0511 339
192222.Cj0095 192222.Cj0518 358
192222.Cj0095 192222.Cj0532 267
192222.Cj0095 192222.Cj0541 500
192222.Cj0095 192222.Cj0543 223
192222.Cj0095 192222.Cj0551 574
192222.Cj0095 192222.Cj0558c 521
192222.Cj0095 192222.Cj0577c 322
192222.Cj0095 192222.Cj0581 320
192222.Cj0095 192222.Cj0588 304
192222.Cj0095 192222.Cj0638c 456
192222.Cj0095 192222.Cj0640c 353
192222.Cj0095 192222.Cj0642 274
192222.Cj0095 192222.Cj0650 176
192222.Cj0095 192222.Cj0652 232
192222.Cj0095 192222.Cj0653c 164
192222.Cj0095 192222.Cj0664c 910
192222.Cj0095 192222.Cj0669 218
192222.Cj0095 192222.Cj0709 712
192222.Cj0095 192222.Cj0710 830
192222.Cj0095 192222.Cj0712 387
192222.Cj0095 192222.Cj0713 803
192222.Cj0095 192222.Cj0714 945
192222.Cj0095 192222.Cj0759 212
192222.Cj0095 192222.Cj0765c 206
192222.Cj0095 192222.Cj0775c 387
192222.Cj0095 192222.Cj0791c 220
192222.Cj0095 192222.Cj0799c 275
192222.Cj0095 192222.Cj0802 191
192222.Cj0095 192222.Cj0805 304
192222.Cj0095 192222.Cj0809c 152
192222.Cj0095 192222.Cj0827 224
192222.Cj0095 192222.Cj0833c 198
192222.Cj0095 192222.Cj0838c 234
192222.Cj0095 192222.Cj0855 292
192222.Cj0095 192222.Cj0858c 305
192222.Cj0095 192222.Cj0872 212
192222.Cj0095 192222.Cj0874c 212
192222.Cj0095 192222.Cj0884 767
192222.Cj0095 192222.Cj0886c 190
192222.Cj0095 192222.Cj0893c 715
192222.Cj0095 192222.Cj0896c 191
192222.Cj0095 192222.Cj0897c 255
192222.Cj0095 192222.Cj0913c 191
192222.Cj0095 192222.Cj0927 386
192222.Cj0095 192222.Cj0929 156
192222.Cj0095 192222.Cj0943 194
192222.Cj0095 192222.Cj0958c 246
192222.Cj0095 192222.Cj0959c 184
192222.Cj0095 192222.Cj0960c 364
192222.Cj0095 192222.Cj0961c 978
192222.Cj0095 192222.Cj1001 349
192222.Cj0095 192222.Cj1010 312
192222.Cj0095 192222.Cj1027c 471
192222.Cj0095 192222.Cj1028c 156
192222.Cj0095 192222.Cj1037c 172
192222.Cj0095 192222.Cj1061c 283
192222.Cj0095 192222.Cj1070 758
192222.Cj0095 192222.Cj1072 660
192222.Cj0095 192222.Cj1073c 274
192222.Cj0095 192222.Cj1082c 224
192222.Cj0095 192222.Cj1088c 307
192222.Cj0095 192222.Cj1091c 154
192222.Cj0095 192222.Cj1094c 173
192222.Cj0095 192222.Cj1096c 151
192222.Cj0095 192222.Cj1102 171
192222.Cj0095 192222.Cj1105 243
192222.Cj0095 192222.Cj1108 208
192222.Cj0095 192222.Cj1117c 212
192222.Cj0095 192222.Cj1156 294
192222.Cj0095 192222.Cj1166c 229
192222.Cj0095 192222.Cj1167 267
192222.Cj0095 192222.Cj1170c 212
192222.Cj0095 192222.Cj1171c 183
192222.Cj0095 192222.Cj1172c 171
192222.Cj0095 192222.Cj1175c 223
192222.Cj0095 192222.Cj1181c 504
192222.Cj0095 192222.Cj1182c 680
192222.Cj0095 192222.Cj1183c 388
192222.Cj0095 192222.Cj1192 164
192222.Cj0095 192222.Cj1204c 233
192222.Cj0095 192222.Cj1206c 249
192222.Cj0095 192222.Cj1221 235
192222.Cj0095 192222.Cj1228c 214
192222.Cj0095 192222.Cj1234 212
192222.Cj0095 192222.Cj1235 161
192222.Cj0095 192222.Cj1243 158
192222.Cj0095 192222.Cj1246c 199
192222.Cj0095 192222.Cj1273c 168
192222.Cj0095 192222.Cj1274c 291
192222.Cj0095 192222.Cj1282 400
192222.Cj0095 192222.Cj1288c 208
192222.Cj0095 192222.Cj1290c 172
192222.Cj0095 192222.Cj1352 212
192222.Cj0095 192222.Cj1353 212
192222.Cj0095 192222.Cj1354 380
192222.Cj0095 192222.Cj1355 212
192222.Cj0095 192222.Cj1362 276
192222.Cj0095 192222.Cj1378 212
192222.Cj0095 192222.Cj1382c 222
192222.Cj0095 192222.Cj1388 397
192222.Cj0095 192222.Cj1394 388
192222.Cj0095 192222.Cj1404 562
192222.Cj0095 192222.Cj1405 508
192222.Cj0095 192222.Cj1437c 164
192222.Cj0095 192222.Cj1455 355
192222.Cj0095 192222.Cj1479c 910
192222.Cj0095 192222.Cj1480c 967
192222.Cj0095 192222.Cj1504c 156
192222.Cj0095 192222.Cj1508c 246
192222.Cj0095 192222.Cj1548c 388
192222.Cj0095 192222.Cj1577c 172
192222.Cj0095 192222.Cj1584c 160
192222.Cj0095 192222.Cj1590 305
192222.Cj0095 192222.Cj1591 820
192222.Cj0095 192222.Cj1592 749
192222.Cj0095 192222.Cj1593 800
192222.Cj0095 192222.Cj1594 823
192222.Cj0095 192222.Cj1595 601
192222.Cj0095 192222.Cj1596 940
192222.Cj0095 192222.Cj1597 316
192222.Cj0095 192222.Cj1604 225
192222.Cj0095 192222.Cj1611 736
192222.Cj0095 192222.Cj1612 208
192222.Cj0095 192222.Cj1635c 604
192222.Cj0095 192222.Cj1638 440
192222.Cj0095 192222.Cj1644 424
192222.Cj0095 192222.Cj1658 212
192222.Cj0095 192222.Cj1672c 207
192222.Cj0095 192222.Cj1688c 215
192222.Cj0095 192222.Cj1689c 897
192222.Cj0095 192222.Cj1690c 761
192222.Cj0095 192222.Cj1691c 891
192222.Cj0095 192222.Cj1692c 943
192222.Cj0095 192222.Cj1693c 673
192222.Cj0095 192222.Cj1694c 721
192222.Cj0095 192222.Cj1695c 891
192222.Cj0095 192222.Cj1696c 898
192222.Cj0095 192222.Cj1697c 908
192222.Cj0095 192222.Cj1698c 535
192222.Cj0095 192222.Cj1699c 799
192222.Cj0095 192222.Cj1700c 935
192222.Cj0095 192222.Cj1701c 762
192222.Cj0095 192222.Cj1702c 885
192222.Cj0095 192222.Cj1703c 502
192222.Cj0095 192222.Cj1704c 934
192222.Cj0095 192222.Cj1705c 873
192222.Cj0095 192222.Cj1706c 947
192222.Cj0095 192222.Cj1707c 944
192222.Cj0095 192222.Cj1708c 752
192222.Cj0095 192222.Cj1709c 165
192222.Cj0095 192222.Cj1711c 248
192222.Cj0095 192222.Cj1713 198
192222.Cj0095 192222.Cj1731c 274
192222.Cj0096 192222.Cj0003 670
192222.Cj0096 192222.Cj0010c 225
192222.Cj0096 192222.Cj0011c 239
192222.Cj0096 192222.Cj0017c 186
192222.Cj0096 192222.Cj0022c 248
192222.Cj0096 192222.Cj0028 352
192222.Cj0096 192222.Cj0053c 297
192222.Cj0096 192222.Cj0064c 393
192222.Cj0096 192222.Cj0065c 222
192222.Cj0096 192222.Cj0085c 152
192222.Cj0096 192222.Cj0086c 243
192222.Cj0096 192222.Cj0087 215
192222.Cj0096 192222.Cj0088 205
192222.Cj0096 192222.Cj0089 249
192222.Cj0096 192222.Cj0090 255
192222.Cj0096 192222.Cj0091 272
192222.Cj0096 192222.Cj0092 343
192222.Cj0096 192222.Cj0093 353
192222.Cj0096 192222.Cj0094 832
192222.Cj0096 192222.Cj0095 879
192222.Cj0096 192222.Cj0097 834
192222.Cj0096 192222.Cj0098 697
192222.Cj0096 192222.Cj0099 580
192222.Cj0096 192222.Cj0100 698
192222.Cj0096 192222.Cj0101 662
192222.Cj0096 192222.Cj0102 595
192222.Cj0096 192222.Cj0103 587
192222.Cj0096 192222.Cj0104 592
192222.Cj0096 192222.Cj0105 693
192222.Cj0096 192222.Cj0106 576
192222.Cj0096 192222.Cj0107 557
192222.Cj0096 192222.Cj0108 462
192222.Cj0096 192222.Cj0109 486
192222.Cj0096 192222.Cj0110 342
192222.Cj0096 192222.Cj0111 482
192222.Cj0096 192222.Cj0112 478
192222.Cj0096 192222.Cj0113 407
192222.Cj0096 192222.Cj0114 300
192222.Cj0096 192222.Cj0115 338
192222.Cj0096 192222.Cj0116 293
192222.Cj0096 192222.Cj0117 384
192222.Cj0096 192222.Cj0118 258
192222.Cj0096 192222.Cj0119 223
192222.Cj0096 192222.Cj0120 223
192222.Cj0096 192222.Cj0121 320
192222.Cj0096 192222.Cj0122 187
192222.Cj0096 192222.Cj0123c 472
192222.Cj0096 192222.Cj0126c 464
192222.Cj0096 192222.Cj0134 158
192222.Cj0096 192222.Cj0136 365
192222.Cj0096 192222.Cj0144 167
192222.Cj0096 192222.Cj0147c 259
192222.Cj0096 192222.Cj0149c 198
192222.Cj0096 192222.Cj0153c 159
192222.Cj0096 192222.Cj0154c 355
192222.Cj0096 192222.Cj0155c 383
192222.Cj0096 192222.Cj0166 450
192222.Cj0096 192222.Cj0180 357
192222.Cj0096 192222.Cj0192c 230
192222.Cj0096 192222.Cj0206 379
192222.Cj0096 192222.Cj0226 274
192222.Cj0096 192222.Cj0239c 195
192222.Cj0096 192222.Cj0252 160
192222.Cj0096 192222.Cj0276 280
192222.Cj0096 192222.Cj0277 264
192222.Cj0096 192222.Cj0287c 240
192222.Cj0096 192222.Cj0297c 354
192222.Cj0096 192222.Cj0298c 331
192222.Cj0096 192222.Cj0308c 385
192222.Cj0096 192222.Cj0312 191
192222.Cj0096 192222.Cj0314 191
192222.Cj0096 192222.Cj0316 432
192222.Cj0096 192222.Cj0317 274
192222.Cj0096 192222.Cj0327 217
192222.Cj0096 192222.Cj0332c 274
192222.Cj0096 192222.Cj0336c 159
192222.Cj0096 192222.Cj0337c 220
192222.Cj0096 192222.Cj0338c 249
192222.Cj0096 192222.Cj0386 661
192222.Cj0096 192222.Cj0388 327
192222.Cj0096 192222.Cj0389 691
192222.Cj0096 192222.Cj0394c 155
192222.Cj0096 192222.Cj0404 166
192222.Cj0096 192222.Cj0432c 274
192222.Cj0096 192222.Cj0434 428
192222.Cj0096 192222.Cj0450c 164
192222.Cj0096 192222.Cj0453 161
192222.Cj0096 192222.Cj0458c 385
192222.Cj0096 192222.Cj0460 178
192222.Cj0096 192222.Cj0470 203
192222.Cj0096 192222.Cj0474 223
192222.Cj0096 192222.Cj0477 160
192222.Cj0096 192222.Cj0478 590
192222.Cj0096 192222.Cj0479 151
192222.Cj0096 192222.Cj0481 184
192222.Cj0096 192222.Cj0487 187
192222.Cj0096 192222.Cj0491 237
192222.Cj0096 192222.Cj0492 251
192222.Cj0096 192222.Cj0493 554
192222.Cj0096 192222.Cj0499 307
192222.Cj0096 192222.Cj0506 308
192222.Cj0096 192222.Cj0511 444
192222.Cj0096 192222.Cj0527c 396
192222.Cj0096 192222.Cj0532 389
192222.Cj0096 192222.Cj0541 469
192222.Cj0096 192222.Cj0546 231
192222.Cj0096 192222.Cj0558c 688
192222.Cj0096 192222.Cj0577c 343
192222.Cj0096 192222.Cj0580c 301
192222.Cj0096 192222.Cj0581 393
192222.Cj0096 192222.Cj0586 346
192222.Cj0096 192222.Cj0609c 150
192222.Cj0096 192222.Cj0631c 307
192222.Cj0096 192222.Cj0634 424
192222.Cj0096 192222.Cj0635 194
192222.Cj0096 192222.Cj0638c 241
192222.Cj0096 192222.Cj0639c 350
192222.Cj0096 192222.Cj0644 308
192222.Cj0096 192222.Cj0646 206
192222.Cj0096 192222.Cj0650 473
192222.Cj0096 192222.Cj0680c 372
192222.Cj0096 192222.Cj0693c 177
192222.Cj0096 192222.Cj0696 333
192222.Cj0096 192222.Cj0702 388
192222.Cj0096 192222.Cj0707 207
192222.Cj0096 192222.Cj0709 318
192222.Cj0096 192222.Cj0710 161
192222.Cj0096 192222.Cj0714 306
192222.Cj0096 192222.Cj0718 169
192222.Cj0096 192222.Cj0721c 441
192222.Cj0096 192222.Cj0757 156
192222.Cj0096 192222.Cj0759 285
192222.Cj0096 192222.Cj0762c 274
192222.Cj0096 192222.Cj0775c 231
192222.Cj0096 192222.Cj0799c 373
192222.Cj0096 192222.Cj0802 164
192222.Cj0096 192222.Cj0803 173
192222.Cj0096 192222.Cj0810 320
192222.Cj0096 192222.Cj0833c 224
192222.Cj0096 192222.Cj0838c 356
192222.Cj0096 192222.Cj0858c 274
192222.Cj0096 192222.Cj0886c 265
192222.Cj0096 192222.Cj0893c 151
192222.Cj0096 192222.Cj0896c 259
192222.Cj0096 192222.Cj0897c 338
192222.Cj0096 192222.Cj0898 274
192222.Cj0096 192222.Cj0923c 392
192222.Cj0096 192222.Cj0924c 304
192222.Cj0096 192222.Cj0927 424
192222.Cj0096 192222.Cj0929 226
192222.Cj0096 192222.Cj0930 317
192222.Cj0096 192222.Cj0948c 231
192222.Cj0096 192222.Cj0956c 662
192222.Cj0096 192222.Cj0958c 227
192222.Cj0096 192222.Cj0995c 321
192222.Cj0096 192222.Cj1010 344
192222.Cj0096 192222.Cj1023c 389
192222.Cj0096 192222.Cj1030c 335
192222.Cj0096 192222.Cj1044c 212
192222.Cj0096 192222.Cj1045c 191
192222.Cj0096 192222.Cj1046c 212
192222.Cj0096 192222.Cj1052c 417
192222.Cj0096 192222.Cj1054c 334
192222.Cj0096 192222.Cj1061c 225
192222.Cj0096 192222.Cj1082c 288
192222.Cj0096 192222.Cj1088c 224
192222.Cj0096 192222.Cj1092c 156
192222.Cj0096 192222.Cj1093c 274
192222.Cj0096 192222.Cj1094c 224
192222.Cj0096 192222.Cj1105 606
192222.Cj0096 192222.Cj1108 178
192222.Cj0096 192222.Cj1149c 234
192222.Cj0096 192222.Cj1151c 157
192222.Cj0096 192222.Cj1157 428
192222.Cj0096 192222.Cj1165c 252
192222.Cj0096 192222.Cj1166c 466
192222.Cj0096 192222.Cj1172c 235
192222.Cj0096 192222.Cj1193c 189
192222.Cj0096 192222.Cj1206c 312
192222.Cj0096 192222.Cj1217c 220
192222.Cj0096 192222.Cj1220 180
192222.Cj0096 192222.Cj1221 488
192222.Cj0096 192222.Cj1228c 252
192222.Cj0096 192222.Cj1243 218
192222.Cj0096 192222.Cj1244 734
192222.Cj0096 192222.Cj1246c 529
192222.Cj0096 192222.Cj1250 211
192222.Cj0096 192222.Cj1260c 197
192222.Cj0096 192222.Cj1272c 699
192222.Cj0096 192222.Cj1274c 661
192222.Cj0096 192222.Cj1277c 238
192222.Cj0096 192222.Cj1278c 160
192222.Cj0096 192222.Cj1280c 228
192222.Cj0096 192222.Cj1282 307
192222.Cj0096 192222.Cj1284 157
192222.Cj0096 192222.Cj1362 352
192222.Cj0096 192222.Cj1379 208
192222.Cj0096 192222.Cj1388 424
192222.Cj0096 192222.Cj1401c 197
192222.Cj0096 192222.Cj1403c 307
192222.Cj0096 192222.Cj1404 562
192222.Cj0096 192222.Cj1405 497
192222.Cj0096 192222.Cj1409 247
192222.Cj0096 192222.Cj1415c 160
192222.Cj0096 192222.Cj1422c 162
192222.Cj0096 192222.Cj1424c 172
192222.Cj0096 192222.Cj1437c 274
192222.Cj0096 192222.Cj1439c 301
192222.Cj0096 192222.Cj1455 269
192222.Cj0096 192222.Cj1457c 152
192222.Cj0096 192222.Cj1458c 224
192222.Cj0096 192222.Cj1479c 224
192222.Cj0096 192222.Cj1480c 160
192222.Cj0096 192222.Cj1517 556
192222.Cj0096 192222.Cj1530 199
192222.Cj0096 192222.Cj1577c 473
192222.Cj0096 192222.Cj1580c 337
192222.Cj0096 192222.Cj1581c 156
192222.Cj0096 192222.Cj1582c 156
192222.Cj0096 192222.Cj1584c 240
192222.Cj0096 192222.Cj1592 327
192222.Cj0096 192222.Cj1593 321
192222.Cj0096 192222.Cj1594 574
192222.Cj0096 192222.Cj1595 765
192222.Cj0096 192222.Cj1596 158
192222.Cj0096 192222.Cj1597 314
192222.Cj0096 192222.Cj1620c 223
192222.Cj0096 192222.Cj1633 164
192222.Cj0096 192222.Cj1635c 157
192222.Cj0096 192222.Cj1636c 274
192222.Cj0096 192222.Cj1638 391
192222.Cj0096 192222.Cj1639 194
192222.Cj0096 192222.Cj1644 320
192222.Cj0096 192222.Cj1645 239
192222.Cj0096 192222.Cj1651c 151
192222.Cj0096 192222.Cj1672c 468
192222.Cj0096 192222.Cj1673c 274
192222.Cj0096 192222.Cj1682c 330
192222.Cj0096 192222.Cj1686c 210
192222.Cj0096 192222.Cj1690c 222
192222.Cj0096 192222.Cj1692c 157
192222.Cj0096 192222.Cj1694c 157
192222.Cj0096 192222.Cj1695c 601
192222.Cj0096 192222.Cj1697c 157
192222.Cj0096 192222.Cj1700c 411
192222.Cj0096 192222.Cj1701c 217
192222.Cj0096 192222.Cj1702c 387
192222.Cj0096 192222.Cj1703c 157
192222.Cj0096 192222.Cj1704c 154
192222.Cj0096 192222.Cj1707c 160
192222.Cj0096 192222.Cj1709c 330
192222.Cj0096 192222.Cj1710c 219
192222.Cj0096 192222.Cj1711c 237
192222.Cj0096 192222.Cj1727c 217
192222.Cj0097 192222.Cj0007 719
192222.Cj0097 192222.Cj0010c 222
192222.Cj0097 192222.Cj0011c 158
192222.Cj0097 192222.Cj0026c 179
192222.Cj0097 192222.Cj0029 800
192222.Cj0097 192222.Cj0043 325
192222.Cj0097 192222.Cj0059c 195
192222.Cj0097 192222.Cj0066c 229
192222.Cj0097 192222.Cj0068 517
192222.Cj0097 192222.Cj0082 179
192222.Cj0097 192222.Cj0085c 253
192222.Cj0097 192222.Cj0086c 171
192222.Cj0097 192222.Cj0087 824
192222.Cj0097 192222.Cj0088 179
192222.Cj0097 192222.Cj0089 206
192222.Cj0097 192222.Cj0090 209
192222.Cj0097 192222.Cj0091 219
192222.Cj0097 192222.Cj0092 262
192222.Cj0097 192222.Cj0093 268
192222.Cj0097 192222.Cj0094 765
192222.Cj0097 192222.Cj0095 724
192222.Cj0097 192222.Cj0096 834
192222.Cj0097 192222.Cj0098 810
192222.Cj0097 192222.Cj0099 796
192222.Cj0097 192222.Cj0100 784
192222.Cj0097 192222.Cj0101 769
192222.Cj0097 192222.Cj0102 672
192222.Cj0097 192222.Cj0103 663
192222.Cj0097 192222.Cj0104 665
192222.Cj0097 192222.Cj0105 649
192222.Cj0097 192222.Cj0106 642
192222.Cj0097 192222.Cj0107 619
192222.Cj0097 192222.Cj0108 551
192222.Cj0097 192222.Cj0109 551
192222.Cj0097 192222.Cj0110 534
192222.Cj0097 192222.Cj0111 578
192222.Cj0097 192222.Cj0112 545
192222.Cj0097 192222.Cj0113 454
192222.Cj0097 192222.Cj0114 417
192222.Cj0097 192222.Cj0115 377
192222.Cj0097 192222.Cj0116 319
192222.Cj0097 192222.Cj0117 312
192222.Cj0097 192222.Cj0118 307
192222.Cj0097 192222.Cj0119 279
192222.Cj0097 192222.Cj0120 279
192222.Cj0097 192222.Cj0121 279
192222.Cj0097 192222.Cj0122 219
192222.Cj0097 192222.Cj0126c 440
192222.Cj0097 192222.Cj0166 192
192222.Cj0097 192222.Cj0179 259
192222.Cj0097 192222.Cj0180 357
192222.Cj0097 192222.Cj0185c 222
192222.Cj0097 192222.Cj0207 205
192222.Cj0097 192222.Cj0224 771
192222.Cj0097 192222.Cj0226 725
192222.Cj0097 192222.Cj0227 519
192222.Cj0097 192222.Cj0239c 196
192222.Cj0097 192222.Cj0275 212
192222.Cj0097 192222.Cj0277 153
192222.Cj0097 192222.Cj0279 581
192222.Cj0097 192222.Cj0297c 331
192222.Cj0097 192222.Cj0298c 342
192222.Cj0097 192222.Cj0309c 191
192222.Cj0097 192222.Cj0310c 191
192222.Cj0097 192222.Cj0317 328
192222.Cj0097 192222.Cj0318 291
192222.Cj0097 192222.Cj0327 173
192222.Cj0097 192222.Cj0361 159
192222.Cj0097 192222.Cj0387 243
192222.Cj0097 192222.Cj0405 461
192222.Cj0097 192222.Cj0407 151
192222.Cj0097 192222.Cj0433c 274
192222.Cj0097 192222.Cj0434 440
192222.Cj0097 192222.Cj0491 217
192222.Cj0097 192222.Cj0499 343
192222.Cj0097 192222.Cj0511 439
192222.Cj0097 192222.Cj0525c 274
192222.Cj0097 192222.Cj0541 443
192222.Cj0097 192222.Cj0546 231
192222.Cj0097 192222.Cj0551 206
192222.Cj0097 192222.Cj0558c 999
192222.Cj0097 192222.Cj0576 462
192222.Cj0097 192222.Cj0581 473
192222.Cj0097 192222.Cj0582 659
192222.Cj0097 192222.Cj0595c 525
192222.Cj0097 192222.Cj0630c 156
192222.Cj0097 192222.Cj0635 272
192222.Cj0097 192222.Cj0652 219
192222.Cj0097 192222.Cj0665c 891
192222.Cj0097 192222.Cj0669 694
192222.Cj0097 192222.Cj0693c 274
192222.Cj0097 192222.Cj0699c 238
192222.Cj0097 192222.Cj0702 498
192222.Cj0097 192222.Cj0707 207
192222.Cj0097 192222.Cj0762c 809
192222.Cj0097 192222.Cj0806 182
192222.Cj0097 192222.Cj0810 392
192222.Cj0097 192222.Cj0825 389
192222.Cj0097 192222.Cj0855 260
192222.Cj0097 192222.Cj0858c 164
192222.Cj0097 192222.Cj0860 412
192222.Cj0097 192222.Cj0925 223
192222.Cj0097 192222.Cj0931c 375
192222.Cj0097 192222.Cj0956c 218
192222.Cj0097 192222.Cj0994c 628
192222.Cj0097 192222.Cj1023c 657
192222.Cj0097 192222.Cj1027c 247
192222.Cj0097 192222.Cj1037c 269
192222.Cj0097 192222.Cj1038 185
192222.Cj0097 192222.Cj1048c 307
192222.Cj0097 192222.Cj1059c 247
192222.Cj0097 192222.Cj1076 698
192222.Cj0097 192222.Cj1082c 307
192222.Cj0097 192222.Cj1098 802
192222.Cj0097 192222.Cj1105 240
192222.Cj0097 192222.Cj1116c 358
192222.Cj0097 192222.Cj1165c 196
192222.Cj0097 192222.Cj1166c 200
192222.Cj0097 192222.Cj1171c 653
192222.Cj0097 192222.Cj1173 191
192222.Cj0097 192222.Cj1174 191
192222.Cj0097 192222.Cj1202 213
192222.Cj0097 192222.Cj1208 217
192222.Cj0097 192222.Cj1227c 213
192222.Cj0097 192222.Cj1228c 382
192222.Cj0097 192222.Cj1243 151
192222.Cj0097 192222.Cj1269c 298
192222.Cj0097 192222.Cj1280c 239
192222.Cj0097 192222.Cj1282 206
192222.Cj0097 192222.Cj1288c 274
192222.Cj0097 192222.Cj1290c 269
192222.Cj0097 192222.Cj1291c 247
192222.Cj0097 192222.Cj1339c 205
192222.Cj0097 192222.Cj1344c 423
192222.Cj0097 192222.Cj1369 151
192222.Cj0097 192222.Cj1388 240
192222.Cj0097 192222.Cj1404 562
192222.Cj0097 192222.Cj1405 472
192222.Cj0097 192222.Cj1409 436
192222.Cj0097 192222.Cj1437c 328
192222.Cj0097 192222.Cj1455 151
192222.Cj0097 192222.Cj1457c 190
192222.Cj0097 192222.Cj1458c 250
192222.Cj0097 192222.Cj1466 218
192222.Cj0097 192222.Cj1468 271
192222.Cj0097 192222.Cj1494c 619
192222.Cj0097 192222.Cj1498c 806
192222.Cj0097 192222.Cj1503c 903
192222.Cj0097 192222.Cj1516 161
192222.Cj0097 192222.Cj1542 312
192222.Cj0097 192222.Cj1543 312
192222.Cj0097 192222.Cj1551c 265
192222.Cj0097 192222.Cj1597 210
192222.Cj0097 192222.Cj1601 252
192222.Cj0097 192222.Cj1604 732
192222.Cj0097 192222.Cj1617 341
192222.Cj0097 192222.Cj1639 194
192222.Cj0097 192222.Cj1645 185
192222.Cj0097 192222.Cj1672c 246
192222.Cj0097 192222.Cj1682c 243
192222.Cj0097 192222.Cj1716c 678
192222.Cj0097 192222.Cj1717c 585
192222.Cj0097 192222.Cj1718c 787
192222.Cj0097 192222.Cj1719c 595
192222.Cj0097 192222.Cj1727c 249
192222.Cj0097 192222.Cj1729c 325
192222.Cj0098 192222.Cj0003 150
192222.Cj0098 192222.Cj0010c 307
192222.Cj0098 192222.Cj0026c 905
192222.Cj0098 192222.Cj0027 388
192222.Cj0098 192222.Cj0028 209
192222.Cj0098 192222.Cj0036 367
192222.Cj0098 192222.Cj0039c 166
192222.Cj0098 192222.Cj0044c 153
192222.Cj0098 192222.Cj0053c 306
192222.Cj0098 192222.Cj0061c 307
192222.Cj0098 192222.Cj0065c 276
192222.Cj0098 192222.Cj0066c 442
192222.Cj0098 192222.Cj0086c 397
192222.Cj0098 192222.Cj0087 194
192222.Cj0098 192222.Cj0088 205
192222.Cj0098 192222.Cj0089 184
192222.Cj0098 192222.Cj0090 186
192222.Cj0098 192222.Cj0091 202
192222.Cj0098 192222.Cj0092 222
192222.Cj0098 192222.Cj0093 226
192222.Cj0098 192222.Cj0094 635
192222.Cj0098 192222.Cj0095 637
192222.Cj0098 192222.Cj0096 697
192222.Cj0098 192222.Cj0097 810
192222.Cj0098 192222.Cj0099 975
192222.Cj0098 192222.Cj0100 931
192222.Cj0098 192222.Cj0101 905
192222.Cj0098 192222.Cj0102 779
192222.Cj0098 192222.Cj0103 768
192222.Cj0098 192222.Cj0104 768
192222.Cj0098 192222.Cj0105 763
192222.Cj0098 192222.Cj0106 755
192222.Cj0098 192222.Cj0107 705
192222.Cj0098 192222.Cj0108 685
192222.Cj0098 192222.Cj0109 687
192222.Cj0098 192222.Cj0110 616
192222.Cj0098 192222.Cj0111 649
192222.Cj0098 192222.Cj0112 723
192222.Cj0098 192222.Cj0113 572
192222.Cj0098 192222.Cj0114 516
192222.Cj0098 192222.Cj0115 608
192222.Cj0098 192222.Cj0116 450
192222.Cj0098 192222.Cj0117 432
192222.Cj0098 192222.Cj0118 508
192222.Cj0098 192222.Cj0119 382
192222.Cj0098 192222.Cj0120 346
192222.Cj0098 192222.Cj0121 346
192222.Cj0098 192222.Cj0122 329
192222.Cj0098 192222.Cj0123c 184
192222.Cj0098 192222.Cj0132 432
192222.Cj0098 192222.Cj0136 542
192222.Cj0098 192222.Cj0137 247
192222.Cj0098 192222.Cj0153c 206
192222.Cj0098 192222.Cj0154c 197
192222.Cj0098 192222.Cj0155c 196
192222.Cj0098 192222.Cj0166 618
192222.Cj0098 192222.Cj0179 380
192222.Cj0098 192222.Cj0180 524
192222.Cj0098 192222.Cj0185c 187
192222.Cj0098 192222.Cj0187c 900
192222.Cj0098 192222.Cj0191c 938
192222.Cj0098 192222.Cj0193c 222
192222.Cj0098 192222.Cj0194 157
192222.Cj0098 192222.Cj0206 352
192222.Cj0098 192222.Cj0207 389
192222.Cj0098 192222.Cj0228c 212
192222.Cj0098 192222.Cj0234c 347
192222.Cj0098 192222.Cj0244 343
192222.Cj0098 192222.Cj0245 471
192222.Cj0098 192222.Cj0269c 218
192222.Cj0098 192222.Cj0273 424
192222.Cj0098 192222.Cj0274 425
192222.Cj0098 192222.Cj0279 384
192222.Cj0098 192222.Cj0280 284
192222.Cj0098 192222.Cj0293 465
192222.Cj0098 192222.Cj0297c 301
192222.Cj0098 192222.Cj0309c 176
192222.Cj0098 192222.Cj0310c 176
192222.Cj0098 192222.Cj0311 212
192222.Cj0098 192222.Cj0312 213
192222.Cj0098 192222.Cj0327 153
192222.Cj0098 192222.Cj0329c 311
192222.Cj0098 192222.Cj0335 171
192222.Cj0098 192222.Cj0345 215
192222.Cj0098 192222.Cj0346 212
192222.Cj0098 192222.Cj0348 213
192222.Cj0098 192222.Cj0370 252
192222.Cj0098 192222.Cj0378c 164
192222.Cj0098 192222.Cj0381c 346
192222.Cj0098 192222.Cj0382c 156
192222.Cj0098 192222.Cj0383c 425
192222.Cj0098 192222.Cj0384c 274
192222.Cj0098 192222.Cj0386 332
192222.Cj0098 192222.Cj0387 154
192222.Cj0098 192222.Cj0388 310
192222.Cj0098 192222.Cj0389 266
192222.Cj0098 192222.Cj0390 155
192222.Cj0098 192222.Cj0392c 260
192222.Cj0098 192222.Cj0398 303
192222.Cj0098 192222.Cj0402 927
192222.Cj0098 192222.Cj0405 447
192222.Cj0098 192222.Cj0410 157
192222.Cj0098 192222.Cj0432c 316
192222.Cj0098 192222.Cj0435 385
192222.Cj0098 192222.Cj0441 270
192222.Cj0098 192222.Cj0442 220
192222.Cj0098 192222.Cj0443 153
192222.Cj0098 192222.Cj0450c 342
192222.Cj0098 192222.Cj0451 607
192222.Cj0098 192222.Cj0452 171
192222.Cj0098 192222.Cj0460 266
192222.Cj0098 192222.Cj0463 188
192222.Cj0098 192222.Cj0470 150
192222.Cj0098 192222.Cj0473 259
192222.Cj0098 192222.Cj0474 212
192222.Cj0098 192222.Cj0475 272
192222.Cj0098 192222.Cj0476 249
192222.Cj0098 192222.Cj0477 288
192222.Cj0098 192222.Cj0492 272
192222.Cj0098 192222.Cj0493 216
192222.Cj0098 192222.Cj0505c 300
192222.Cj0098 192222.Cj0506 190
192222.Cj0098 192222.Cj0511 274
192222.Cj0098 192222.Cj0512 266
192222.Cj0098 192222.Cj0514 213
192222.Cj0098 192222.Cj0518 212
192222.Cj0098 192222.Cj0524 156
192222.Cj0098 192222.Cj0525c 385
192222.Cj0098 192222.Cj0533 301
192222.Cj0098 192222.Cj0534 187
192222.Cj0098 192222.Cj0536 220
192222.Cj0098 192222.Cj0543 222
192222.Cj0098 192222.Cj0545 155
192222.Cj0098 192222.Cj0548 158
192222.Cj0098 192222.Cj0551 506
192222.Cj0098 192222.Cj0572 459
192222.Cj0098 192222.Cj0577c 488
192222.Cj0098 192222.Cj0585 157
192222.Cj0098 192222.Cj0588 221
192222.Cj0098 192222.Cj0589 364
192222.Cj0098 192222.Cj0597 225
192222.Cj0098 192222.Cj0622 192
192222.Cj0098 192222.Cj0623 157
192222.Cj0098 192222.Cj0624 222
192222.Cj0098 192222.Cj0625 267
192222.Cj0098 192222.Cj0626 266
192222.Cj0098 192222.Cj0627 264
192222.Cj0098 192222.Cj0631c 344
192222.Cj0098 192222.Cj0634 543
192222.Cj0098 192222.Cj0636 651
192222.Cj0098 192222.Cj0640c 551
192222.Cj0098 192222.Cj0642 167
192222.Cj0098 192222.Cj0653c 349
192222.Cj0098 192222.Cj0662c 235
192222.Cj0098 192222.Cj0663c 351
192222.Cj0098 192222.Cj0664c 397
192222.Cj0098 192222.Cj0669 340
192222.Cj0098 192222.Cj0670 340
192222.Cj0098 192222.Cj0684 579
192222.Cj0098 192222.Cj0689 319
192222.Cj0098 192222.Cj0696 163
192222.Cj0098 192222.Cj0698 307
192222.Cj0098 192222.Cj0702 199
192222.Cj0098 192222.Cj0704 152
192222.Cj0098 192222.Cj0708 189
192222.Cj0098 192222.Cj0710 446
192222.Cj0098 192222.Cj0713 599
192222.Cj0098 192222.Cj0714 453
192222.Cj0098 192222.Cj0718 274
192222.Cj0098 192222.Cj0719c 188
192222.Cj0098 192222.Cj0722c 228
192222.Cj0098 192222.Cj0725c 301
192222.Cj0098 192222.Cj0765c 633
192222.Cj0098 192222.Cj0766c 234
192222.Cj0098 192222.Cj0768c 396
192222.Cj0098 192222.Cj0775c 355
192222.Cj0098 192222.Cj0776c 261
192222.Cj0098 192222.Cj0792 161
192222.Cj0098 192222.Cj0795c 160
192222.Cj0098 192222.Cj0798c 166
192222.Cj0098 192222.Cj0802 212
192222.Cj0098 192222.Cj0803 231
192222.Cj0098 192222.Cj0804 182
192222.Cj0098 192222.Cj0809c 356
192222.Cj0098 192222.Cj0810 158
192222.Cj0098 192222.Cj0822 566
192222.Cj0098 192222.Cj0827 646
192222.Cj0098 192222.Cj0828c 213
192222.Cj0098 192222.Cj0838c 916
192222.Cj0098 192222.Cj0845c 213
192222.Cj0098 192222.Cj0848c 274
192222.Cj0098 192222.Cj0853c 375
192222.Cj0098 192222.Cj0855 947
192222.Cj0098 192222.Cj0884 231
192222.Cj0098 192222.Cj0886c 221
192222.Cj0098 192222.Cj0893c 272
192222.Cj0098 192222.Cj0896c 456
192222.Cj0098 192222.Cj0897c 493
192222.Cj0098 192222.Cj0913c 389
192222.Cj0098 192222.Cj0915 722
192222.Cj0098 192222.Cj0918c 268
192222.Cj0098 192222.Cj0927 247
192222.Cj0098 192222.Cj0931c 331
192222.Cj0098 192222.Cj0942c 169
192222.Cj0098 192222.Cj0953c 151
192222.Cj0098 192222.Cj0996 237
192222.Cj0098 192222.Cj1008c 234
192222.Cj0098 192222.Cj1009c 240
192222.Cj0098 192222.Cj1010 589
192222.Cj0098 192222.Cj1015c 220
192222.Cj0098 192222.Cj1019c 212
192222.Cj0098 192222.Cj1024c 156
192222.Cj0098 192222.Cj1030c 489
192222.Cj0098 192222.Cj1054c 235
192222.Cj0098 192222.Cj1059c 279
192222.Cj0098 192222.Cj1061c 385
192222.Cj0098 192222.Cj1070 382
192222.Cj0098 192222.Cj1072 225
192222.Cj0098 192222.Cj1073c 180
192222.Cj0098 192222.Cj1085c 214
192222.Cj0098 192222.Cj1091c 264
192222.Cj0098 192222.Cj1095 217
192222.Cj0098 192222.Cj1096c 354
192222.Cj0098 192222.Cj1098 343
192222.Cj0098 192222.Cj1101 280
192222.Cj0098 192222.Cj1105 281
192222.Cj0098 192222.Cj1117c 212
192222.Cj0098 192222.Cj1120c 168
192222.Cj0098 192222.Cj1121c 300
192222.Cj0098 192222.Cj1123c 174
192222.Cj0098 192222.Cj1131c 247
192222.Cj0098 192222.Cj1141 280
192222.Cj0098 192222.Cj1143 213
192222.Cj0098 192222.Cj1150c 220
192222.Cj0098 192222.Cj1156 212
192222.Cj0098 192222.Cj1173 176
192222.Cj0098 192222.Cj1174 176
192222.Cj0098 192222.Cj1175c 213
192222.Cj0098 192222.Cj1177c 583
192222.Cj0098 192222.Cj1181c 575
192222.Cj0098 192222.Cj1182c 345
192222.Cj0098 192222.Cj1188c 177
192222.Cj0098 192222.Cj1195c 192
192222.Cj0098 192222.Cj1197c 281
192222.Cj0098 192222.Cj1201 237
192222.Cj0098 192222.Cj1202 375
192222.Cj0098 192222.Cj1206c 375
192222.Cj0098 192222.Cj1217c 206
192222.Cj0098 192222.Cj1218c 468
192222.Cj0098 192222.Cj1234 287
192222.Cj0098 192222.Cj1246c 347
192222.Cj0098 192222.Cj1253 215
192222.Cj0098 192222.Cj1263 442
192222.Cj0098 192222.Cj1264c 155
192222.Cj0098 192222.Cj1271c 383
192222.Cj0098 192222.Cj1272c 195
192222.Cj0098 192222.Cj1273c 388
192222.Cj0098 192222.Cj1277c 377
192222.Cj0098 192222.Cj1283 346
192222.Cj0098 192222.Cj1284 444
192222.Cj0098 192222.Cj1288c 262
192222.Cj0098 192222.Cj1290c 195
192222.Cj0098 192222.Cj1291c 275
192222.Cj0098 192222.Cj1293 331
192222.Cj0098 192222.Cj1294 300
192222.Cj0098 192222.Cj1295 152
192222.Cj0098 192222.Cj1299 171
192222.Cj0098 192222.Cj1304 171
192222.Cj0098 192222.Cj1308 171
192222.Cj0098 192222.Cj1311 365
192222.Cj0098 192222.Cj1312 271
192222.Cj0098 192222.Cj1313 158
192222.Cj0098 192222.Cj1317 280
192222.Cj0098 192222.Cj1319 194
192222.Cj0098 192222.Cj1320 300
192222.Cj0098 192222.Cj1321 174
192222.Cj0098 192222.Cj1327 280
192222.Cj0098 192222.Cj1331 215
192222.Cj0098 192222.Cj1349c 487
192222.Cj0098 192222.Cj1372 188
192222.Cj0098 192222.Cj1378 215
192222.Cj0098 192222.Cj1388 188
192222.Cj0098 192222.Cj1402c 394
192222.Cj0098 192222.Cj1403c 461
192222.Cj0098 192222.Cj1407c 193
192222.Cj0098 192222.Cj1441c 281
192222.Cj0098 192222.Cj1452 178
192222.Cj0098 192222.Cj1455 390
192222.Cj0098 192222.Cj1457c 152
192222.Cj0098 192222.Cj1462 157
192222.Cj0098 192222.Cj1477c 209
192222.Cj0098 192222.Cj1479c 214
192222.Cj0098 192222.Cj1480c 212
192222.Cj0098 192222.Cj1481c 187
192222.Cj0098 192222.Cj1494c 356
192222.Cj0098 192222.Cj1496c 247
192222.Cj0098 192222.Cj1498c 212
192222.Cj0098 192222.Cj1502c 212
192222.Cj0098 192222.Cj1503c 156
192222.Cj0098 192222.Cj1531 307
192222.Cj0098 192222.Cj1561 151
192222.Cj0098 192222.Cj1584c 215
192222.Cj0098 192222.Cj1590 213
192222.Cj0098 192222.Cj1592 275
192222.Cj0098 192222.Cj1594 300
192222.Cj0098 192222.Cj1596 275
192222.Cj0098 192222.Cj1597 349
192222.Cj0098 192222.Cj1599 402
192222.Cj0098 192222.Cj1604 248
192222.Cj0098 192222.Cj1607 207
192222.Cj0098 192222.Cj1610 329
192222.Cj0098 192222.Cj1611 153
192222.Cj0098 192222.Cj1612 627
192222.Cj0098 192222.Cj1622 469
192222.Cj0098 192222.Cj1634c 428
192222.Cj0098 192222.Cj1635c 238
192222.Cj0098 192222.Cj1637c 230
192222.Cj0098 192222.Cj1638 198
192222.Cj0098 192222.Cj1641 274
192222.Cj0098 192222.Cj1645 164
192222.Cj0098 192222.Cj1651c 227
192222.Cj0098 192222.Cj1670c 247
192222.Cj0098 192222.Cj1672c 213
192222.Cj0098 192222.Cj1682c 323
192222.Cj0098 192222.Cj1686c 463
192222.Cj0098 192222.Cj1690c 216
192222.Cj0098 192222.Cj1691c 210
192222.Cj0098 192222.Cj1693c 161
192222.Cj0098 192222.Cj1694c 191
192222.Cj0098 192222.Cj1695c 222
192222.Cj0098 192222.Cj1696c 222
192222.Cj0098 192222.Cj1697c 224
192222.Cj0098 192222.Cj1698c 208
192222.Cj0098 192222.Cj1700c 228
192222.Cj0098 192222.Cj1701c 230
192222.Cj0098 192222.Cj1702c 227
192222.Cj0098 192222.Cj1703c 231
192222.Cj0098 192222.Cj1704c 290
192222.Cj0098 192222.Cj1705c 212
192222.Cj0098 192222.Cj1706c 212
192222.Cj0098 192222.Cj1707c 245
192222.Cj0098 192222.Cj1708c 212
192222.Cj0098 192222.Cj1709c 194
192222.Cj0098 192222.Cj1711c 402
192222.Cj0098 192222.Cj1713 647
192222.Cj0099 192222.Cj0001 156
192222.Cj0099 192222.Cj0026c 169
192222.Cj0099 192222.Cj0028 220
192222.Cj0099 192222.Cj0036 173
192222.Cj0099 192222.Cj0065c 267
192222.Cj0099 192222.Cj0087 182
192222.Cj0099 192222.Cj0088 205
192222.Cj0099 192222.Cj0089 194
192222.Cj0099 192222.Cj0090 186
192222.Cj0099 192222.Cj0091 202
192222.Cj0099 192222.Cj0092 222
192222.Cj0099 192222.Cj0093 226
192222.Cj0099 192222.Cj0094 477
192222.Cj0099 192222.Cj0095 487
192222.Cj0099 192222.Cj0096 580
192222.Cj0099 192222.Cj0097 796
192222.Cj0099 192222.Cj0098 975
192222.Cj0099 192222.Cj0100 945
192222.Cj0099 192222.Cj0101 888
192222.Cj0099 192222.Cj0102 728
192222.Cj0099 192222.Cj0103 760
192222.Cj0099 192222.Cj0104 761
192222.Cj0099 192222.Cj0105 720
192222.Cj0099 192222.Cj0106 685
192222.Cj0099 192222.Cj0107 638
192222.Cj0099 192222.Cj0108 627
192222.Cj0099 192222.Cj0109 653
192222.Cj0099 192222.Cj0110 670
192222.Cj0099 192222.Cj0111 615
192222.Cj0099 192222.Cj0112 604
192222.Cj0099 192222.Cj0113 524
192222.Cj0099 192222.Cj0114 524
192222.Cj0099 192222.Cj0115 446
192222.Cj0099 192222.Cj0116 498
192222.Cj0099 192222.Cj0117 435
192222.Cj0099 192222.Cj0118 407
192222.Cj0099 192222.Cj0119 357
192222.Cj0099 192222.Cj0120 346
192222.Cj0099 192222.Cj0121 370
192222.Cj0099 192222.Cj0122 257
192222.Cj0099 192222.Cj0123c 300
192222.Cj0099 192222.Cj0126c 264
192222.Cj0099 192222.Cj0127c 364
192222.Cj0099 192222.Cj0135 217
192222.Cj0099 192222.Cj0136 206
192222.Cj0099 192222.Cj0137 197
192222.Cj0099 192222.Cj0138 196
192222.Cj0099 192222.Cj0148c 192
192222.Cj0099 192222.Cj0149c 232
192222.Cj0099 192222.Cj0161c 217
192222.Cj0099 192222.Cj0166 198
192222.Cj0099 192222.Cj0179 338
192222.Cj0099 192222.Cj0180 172
192222.Cj0099 192222.Cj0197c 297
192222.Cj0099 192222.Cj0198c 192
192222.Cj0099 192222.Cj0238 194
192222.Cj0099 192222.Cj0257 224
192222.Cj0099 192222.Cj0273 267
192222.Cj0099 192222.Cj0287c 223
192222.Cj0099 192222.Cj0296c 291
192222.Cj0099 192222.Cj0297c 497
192222.Cj0099 192222.Cj0298c 293
192222.Cj0099 192222.Cj0305c 477
192222.Cj0099 192222.Cj0306c 225
192222.Cj0099 192222.Cj0307 296
192222.Cj0099 192222.Cj0308c 463
192222.Cj0099 192222.Cj0314 213
192222.Cj0099 192222.Cj0315 195
192222.Cj0099 192222.Cj0327 153
192222.Cj0099 192222.Cj0328c 205
192222.Cj0099 192222.Cj0332c 657
192222.Cj0099 192222.Cj0345 357
192222.Cj0099 192222.Cj0346 212
192222.Cj0099 192222.Cj0356c 198
192222.Cj0099 192222.Cj0382c 153
192222.Cj0099 192222.Cj0386 328
192222.Cj0099 192222.Cj0392c 255
192222.Cj0099 192222.Cj0394c 472
192222.Cj0099 192222.Cj0398 188
192222.Cj0099 192222.Cj0401 281
192222.Cj0099 192222.Cj0442 298
192222.Cj0099 192222.Cj0443 292
192222.Cj0099 192222.Cj0451 183
192222.Cj0099 192222.Cj0452 155
192222.Cj0099 192222.Cj0460 220
192222.Cj0099 192222.Cj0463 918
192222.Cj0099 192222.Cj0479 156
192222.Cj0099 192222.Cj0498 294
192222.Cj0099 192222.Cj0507 292
192222.Cj0099 192222.Cj0511 192
192222.Cj0099 192222.Cj0536 657
192222.Cj0099 192222.Cj0543 300
192222.Cj0099 192222.Cj0558c 198
192222.Cj0099 192222.Cj0559 220
192222.Cj0099 192222.Cj0576 192
192222.Cj0099 192222.Cj0582 218
192222.Cj0099 192222.Cj0585 225
192222.Cj0099 192222.Cj0589 196
192222.Cj0099 192222.Cj0595c 192
192222.Cj0099 192222.Cj0607 206
192222.Cj0099 192222.Cj0640c 154
192222.Cj0099 192222.Cj0642 180
192222.Cj0099 192222.Cj0650 219
192222.Cj0099 192222.Cj0680c 195
192222.Cj0099 192222.Cj0702 267
192222.Cj0099 192222.Cj0718 223
192222.Cj0099 192222.Cj0734c 155
192222.Cj0099 192222.Cj0775c 272
192222.Cj0099 192222.Cj0789 337
192222.Cj0099 192222.Cj0795c 328
192222.Cj0099 192222.Cj0801 268
192222.Cj0099 192222.Cj0804 213
192222.Cj0099 192222.Cj0805 901
192222.Cj0099 192222.Cj0809c 239
192222.Cj0099 192222.Cj0821 155
192222.Cj0099 192222.Cj0822 328
192222.Cj0099 192222.Cj0831c 220
192222.Cj0099 192222.Cj0838c 373
192222.Cj0099 192222.Cj0840c 160
192222.Cj0099 192222.Cj0847 168
192222.Cj0099 192222.Cj0855 657
192222.Cj0099 192222.Cj0886c 158
192222.Cj0099 192222.Cj0896c 352
192222.Cj0099 192222.Cj0905c 233
192222.Cj0099 192222.Cj0933c 357
192222.Cj0099 192222.Cj0937 264
192222.Cj0099 192222.Cj0938c 156
192222.Cj0099 192222.Cj0941c 300
192222.Cj0099 192222.Cj0943 158
192222.Cj0099 192222.Cj0994c 158
192222.Cj0099 192222.Cj1003c 197
192222.Cj0099 192222.Cj1005c 258
192222.Cj0099 192222.Cj1007c 194
192222.Cj0099 192222.Cj1027c 325
192222.Cj0099 192222.Cj1030c 194
192222.Cj0099 192222.Cj1037c 422
192222.Cj0099 192222.Cj1058c 163
192222.Cj0099 192222.Cj1059c 174
192222.Cj0099 192222.Cj1082c 290
192222.Cj0099 192222.Cj1095 197
192222.Cj0099 192222.Cj1102 198
192222.Cj0099 192222.Cj1115c 168
192222.Cj0099 192222.Cj1116c 258
192222.Cj0099 192222.Cj1150c 156
192222.Cj0099 192222.Cj1180c 206
192222.Cj0099 192222.Cj1181c 156
192222.Cj0099 192222.Cj1182c 158
192222.Cj0099 192222.Cj1192 157
192222.Cj0099 192222.Cj1197c 160
192222.Cj0099 192222.Cj1211 156
192222.Cj0099 192222.Cj1217c 262
192222.Cj0099 192222.Cj1238 155
192222.Cj0099 192222.Cj1269c 194
192222.Cj0099 192222.Cj1277c 206
192222.Cj0099 192222.Cj1278c 155
192222.Cj0099 192222.Cj1290c 422
192222.Cj0099 192222.Cj1291c 703
192222.Cj0099 192222.Cj1303 205
192222.Cj0099 192222.Cj1347c 263
192222.Cj0099 192222.Cj1352 192
192222.Cj0099 192222.Cj1363 193
192222.Cj0099 192222.Cj1370 217
192222.Cj0099 192222.Cj1400c 270
192222.Cj0099 192222.Cj1405 300
192222.Cj0099 192222.Cj1481c 217
192222.Cj0099 192222.Cj1503c 150
192222.Cj0099 192222.Cj1504c 192
192222.Cj0099 192222.Cj1507c 728
192222.Cj0099 192222.Cj1508c 394
192222.Cj0099 192222.Cj1530 163
192222.Cj0099 192222.Cj1566c 472
192222.Cj0099 192222.Cj1567c 472
192222.Cj0099 192222.Cj1568c 472
192222.Cj0099 192222.Cj1569c 472
192222.Cj0099 192222.Cj1570c 472
192222.Cj0099 192222.Cj1571c 378
192222.Cj0099 192222.Cj1572c 350
192222.Cj0099 192222.Cj1573c 337
192222.Cj0099 192222.Cj1576c 320
192222.Cj0099 192222.Cj1577c 319
192222.Cj0099 192222.Cj1578c 379
192222.Cj0099 192222.Cj1579c 303
192222.Cj0099 192222.Cj1608 192
192222.Cj0099 192222.Cj1628 153
192222.Cj0099 192222.Cj1629 172
192222.Cj0099 192222.Cj1635c 541
192222.Cj0099 192222.Cj1663 206
192222.Cj0099 192222.Cj1676 381
192222.Cj0099 192222.Cj1685c 933
192222.Cj0099 192222.Cj1686c 263
192222.Cj0099 192222.Cj1710c 472
192222.Cj0100 192222.Cj0001 825
192222.Cj0100 192222.Cj0002 434
192222.Cj0100 192222.Cj0003 175
192222.Cj0100 192222.Cj0015c 156
192222.Cj0100 192222.Cj0016 267
192222.Cj0100 192222.Cj0027 237
192222.Cj0100 192222.Cj0029 206
192222.Cj0100 192222.Cj0036 173
192222.Cj0100 192222.Cj0053c 190
192222.Cj0100 192222.Cj0059c 160
192222.Cj0100 192222.Cj0061c 186
192222.Cj0100 192222.Cj0063c 159
192222.Cj0100 192222.Cj0064c 174
192222.Cj0100 192222.Cj0086c 277
192222.Cj0100 192222.Cj0087 184
192222.Cj0100 192222.Cj0088 205
192222.Cj0100 192222.Cj0089 194
192222.Cj0100 192222.Cj0090 186
192222.Cj0100 192222.Cj0091 202
192222.Cj0100 192222.Cj0092 222
192222.Cj0100 192222.Cj0093 226
192222.Cj0100 192222.Cj0094 507
192222.Cj0100 192222.Cj0095 540
192222.Cj0100 192222.Cj0096 698
192222.Cj0100 192222.Cj0097 784
192222.Cj0100 192222.Cj0098 931
192222.Cj0100 192222.Cj0099 945
192222.Cj0100 192222.Cj0101 993
192222.Cj0100 192222.Cj0102 784
192222.Cj0100 192222.Cj0103 768
192222.Cj0100 192222.Cj0104 768
192222.Cj0100 192222.Cj0105 795
192222.Cj0100 192222.Cj0106 757
192222.Cj0100 192222.Cj0107 721
192222.Cj0100 192222.Cj0108 703
192222.Cj0100 192222.Cj0109 718
192222.Cj0100 192222.Cj0110 670
192222.Cj0100 192222.Cj0111 676
192222.Cj0100 192222.Cj0112 671
192222.Cj0100 192222.Cj0113 597
192222.Cj0100 192222.Cj0114 517
192222.Cj0100 192222.Cj0115 768
192222.Cj0100 192222.Cj0116 485
192222.Cj0100 192222.Cj0117 438
192222.Cj0100 192222.Cj0118 431
192222.Cj0100 192222.Cj0119 346
192222.Cj0100 192222.Cj0120 346
192222.Cj0100 192222.Cj0121 424
192222.Cj0100 192222.Cj0122 257
192222.Cj0100 192222.Cj0130 280
192222.Cj0100 192222.Cj0147c 156
192222.Cj0100 192222.Cj0149c 154
192222.Cj0100 192222.Cj0179 338
192222.Cj0100 192222.Cj0180 441
192222.Cj0100 192222.Cj0197c 499
192222.Cj0100 192222.Cj0206 308
192222.Cj0100 192222.Cj0276 243
192222.Cj0100 192222.Cj0277 323
192222.Cj0100 192222.Cj0283c 168
192222.Cj0100 192222.Cj0285c 269
192222.Cj0100 192222.Cj0293 182
192222.Cj0100 192222.Cj0332c 332
192222.Cj0100 192222.Cj0335 165
192222.Cj0100 192222.Cj0362 358
192222.Cj0100 192222.Cj0386 411
192222.Cj0100 192222.Cj0388 317
192222.Cj0100 192222.Cj0389 151
192222.Cj0100 192222.Cj0394c 192
192222.Cj0100 192222.Cj0429c 198
192222.Cj0100 192222.Cj0499 274
192222.Cj0100 192222.Cj0549 160
192222.Cj0100 192222.Cj0562 169
192222.Cj0100 192222.Cj0578c 151
192222.Cj0100 192222.Cj0607 164
192222.Cj0100 192222.Cj0642 198
192222.Cj0100 192222.Cj0645 274
192222.Cj0100 192222.Cj0680c 308
192222.Cj0100 192222.Cj0687c 160
192222.Cj0100 192222.Cj0696 476
192222.Cj0100 192222.Cj0712 217
192222.Cj0100 192222.Cj0713 333
192222.Cj0100 192222.Cj0714 333
192222.Cj0100 192222.Cj0718 166
192222.Cj0100 192222.Cj0740 152
192222.Cj0100 192222.Cj0777 160
192222.Cj0100 192222.Cj0791c 266
192222.Cj0100 192222.Cj0813 223
192222.Cj0100 192222.Cj0821 319
192222.Cj0100 192222.Cj0822 156
192222.Cj0100 192222.Cj0824 193
192222.Cj0100 192222.Cj0834c 152
192222.Cj0100 192222.Cj0836 197
192222.Cj0100 192222.Cj0856 344
192222.Cj0100 192222.Cj0882c 163
192222.Cj0100 192222.Cj0886c 247
192222.Cj0100 192222.Cj0904c 299
192222.Cj0100 192222.Cj0923c 206
192222.Cj0100 192222.Cj0924c 159
192222.Cj0100 192222.Cj0930 469
192222.Cj0100 192222.Cj0936 156
192222.Cj0100 192222.Cj0942c 160
192222.Cj0100 192222.Cj0956c 562
192222.Cj0100 192222.Cj0958c 506
192222.Cj0100 192222.Cj0959c 292
192222.Cj0100 192222.Cj0960c 268
192222.Cj0100 192222.Cj0961c 556
192222.Cj0100 192222.Cj0997 472
192222.Cj0100 192222.Cj1030c 160
192222.Cj0100 192222.Cj1058c 238
192222.Cj0100 192222.Cj1062 265
192222.Cj0100 192222.Cj1081c 160
192222.Cj0100 192222.Cj1082c 289
192222.Cj0100 192222.Cj1086c 274
192222.Cj0100 192222.Cj1104 158
192222.Cj0100 192222.Cj1117c 150
192222.Cj0100 192222.Cj1156 469
192222.Cj0100 192222.Cj1157 185
192222.Cj0100 192222.Cj1188c 579
192222.Cj0100 192222.Cj1204c 498
192222.Cj0100 192222.Cj1206c 170
192222.Cj0100 192222.Cj1243 219
192222.Cj0100 192222.Cj1279c 160
192222.Cj0100 192222.Cj1290c 162
192222.Cj0100 192222.Cj1307 152
192222.Cj0100 192222.Cj1350 311
192222.Cj0100 192222.Cj1352 192
192222.Cj0100 192222.Cj1366c 230
192222.Cj0100 192222.Cj1385 165
192222.Cj0100 192222.Cj1388 185
192222.Cj0100 192222.Cj1457c 152
192222.Cj0100 192222.Cj1462 160
192222.Cj0100 192222.Cj1466 160
192222.Cj0100 192222.Cj1467 231
192222.Cj0100 192222.Cj1468 152
192222.Cj0100 192222.Cj1478c 170
192222.Cj0100 192222.Cj1481c 220
192222.Cj0100 192222.Cj1547 247
192222.Cj0100 192222.Cj1567c 328
192222.Cj0100 192222.Cj1568c 328
192222.Cj0100 192222.Cj1641 307
192222.Cj0100 192222.Cj1672c 196
192222.Cj0100 192222.Cj1686c 157
192222.Cj0100 192222.Cj1709c 481
192222.Cj0101 192222.Cj0001 442
192222.Cj0101 192222.Cj0002 166
192222.Cj0101 192222.Cj0003 242
192222.Cj0101 192222.Cj0015c 156
192222.Cj0101 192222.Cj0016 734
192222.Cj0101 192222.Cj0029 328
192222.Cj0101 192222.Cj0036 240
192222.Cj0101 192222.Cj0053c 193
192222.Cj0101 192222.Cj0078c 388
192222.Cj0101 192222.Cj0086c 594
192222.Cj0101 192222.Cj0087 218
192222.Cj0101 192222.Cj0088 204
192222.Cj0101 192222.Cj0089 193
192222.Cj0101 192222.Cj0090 185
192222.Cj0101 192222.Cj0091 202
192222.Cj0101 192222.Cj0092 221
192222.Cj0101 192222.Cj0093 225
192222.Cj0101 192222.Cj0094 505
192222.Cj0101 192222.Cj0095 537
192222.Cj0101 192222.Cj0096 662
192222.Cj0101 192222.Cj0097 769
192222.Cj0101 192222.Cj0098 905
192222.Cj0101 192222.Cj0099 888
192222.Cj0101 192222.Cj0100 993
192222.Cj0101 192222.Cj0102 787
192222.Cj0101 192222.Cj0103 773
192222.Cj0101 192222.Cj0104 774
192222.Cj0101 192222.Cj0105 770
192222.Cj0101 192222.Cj0106 761
192222.Cj0101 192222.Cj0107 726
192222.Cj0101 192222.Cj0108 707
192222.Cj0101 192222.Cj0109 692
192222.Cj0101 192222.Cj0110 617
192222.Cj0101 192222.Cj0111 678
192222.Cj0101 192222.Cj0112 676
192222.Cj0101 192222.Cj0113 606
192222.Cj0101 192222.Cj0114 520
192222.Cj0101 192222.Cj0115 527
192222.Cj0101 192222.Cj0116 493
192222.Cj0101 192222.Cj0117 451
192222.Cj0101 192222.Cj0118 435
192222.Cj0101 192222.Cj0119 349
192222.Cj0101 192222.Cj0120 349
192222.Cj0101 192222.Cj0121 402
192222.Cj0101 192222.Cj0122 259
192222.Cj0101 192222.Cj0136 262
192222.Cj0101 192222.Cj0149c 281
192222.Cj0101 192222.Cj0179 257
192222.Cj0101 192222.Cj0180 441
192222.Cj0101 192222.Cj0197c 500
192222.Cj0101 192222.Cj0198c 239
192222.Cj0101 192222.Cj0243c 538
192222.Cj0101 192222.Cj0276 244
192222.Cj0101 192222.Cj0332c 332
192222.Cj0101 192222.Cj0352 170
192222.Cj0101 192222.Cj0362 333
192222.Cj0101 192222.Cj0389 226
192222.Cj0101 192222.Cj0394c 192
192222.Cj0101 192222.Cj0398 219
192222.Cj0101 192222.Cj0406c 161
192222.Cj0101 192222.Cj0463 344
192222.Cj0101 192222.Cj0514 153
192222.Cj0101 192222.Cj0562 157
192222.Cj0101 192222.Cj0595c 380
192222.Cj0101 192222.Cj0642 248
192222.Cj0101 192222.Cj0645 350
192222.Cj0101 192222.Cj0684 325
192222.Cj0101 192222.Cj0688 156
192222.Cj0101 192222.Cj0695 222
192222.Cj0101 192222.Cj0696 449
192222.Cj0101 192222.Cj0702 158
192222.Cj0101 192222.Cj0712 217
192222.Cj0101 192222.Cj0713 343
192222.Cj0101 192222.Cj0714 343
192222.Cj0101 192222.Cj0768c 177
192222.Cj0101 192222.Cj0791c 233
192222.Cj0101 192222.Cj0795c 327
192222.Cj0101 192222.Cj0813 197
192222.Cj0101 192222.Cj0821 328
192222.Cj0101 192222.Cj0824 192
192222.Cj0101 192222.Cj0836 197
192222.Cj0101 192222.Cj0840c 220
192222.Cj0101 192222.Cj0856 350
192222.Cj0101 192222.Cj0886c 421
192222.Cj0101 192222.Cj0894c 356
192222.Cj0101 192222.Cj0929 221
192222.Cj0101 192222.Cj0930 472
192222.Cj0101 192222.Cj0936 298
192222.Cj0101 192222.Cj0943 307
192222.Cj0101 192222.Cj0956c 562
192222.Cj0101 192222.Cj0958c 518
192222.Cj0101 192222.Cj0959c 320
192222.Cj0101 192222.Cj0960c 272
192222.Cj0101 192222.Cj0961c 615
192222.Cj0101 192222.Cj0997 472
192222.Cj0101 192222.Cj1027c 224
192222.Cj0101 192222.Cj1039 153
192222.Cj0101 192222.Cj1058c 352
192222.Cj0101 192222.Cj1062 219
192222.Cj0101 192222.Cj1086c 396
192222.Cj0101 192222.Cj1088c 205
192222.Cj0101 192222.Cj1096c 155
192222.Cj0101 192222.Cj1109 256
192222.Cj0101 192222.Cj1134 436
192222.Cj0101 192222.Cj1150c 469
192222.Cj0101 192222.Cj1155c 192
192222.Cj0101 192222.Cj1156 468
192222.Cj0101 192222.Cj1157 267
192222.Cj0101 192222.Cj1161c 192
192222.Cj0101 192222.Cj1188c 604
192222.Cj0101 192222.Cj1195c 161
192222.Cj0101 192222.Cj1197c 310
192222.Cj0101 192222.Cj1204c 500
192222.Cj0101 192222.Cj1213c 169
192222.Cj0101 192222.Cj1228c 244
192222.Cj0101 192222.Cj1231 268
192222.Cj0101 192222.Cj1243 206
192222.Cj0101 192222.Cj1284 238
192222.Cj0101 192222.Cj1366c 301
192222.Cj0101 192222.Cj1388 234
192222.Cj0101 192222.Cj1457c 152
192222.Cj0101 192222.Cj1467 231
192222.Cj0101 192222.Cj1547 152
192222.Cj0101 192222.Cj1566c 213
192222.Cj0101 192222.Cj1567c 181
192222.Cj0101 192222.Cj1569c 181
192222.Cj0101 192222.Cj1604 298
192222.Cj0101 192222.Cj1621 182
192222.Cj0101 192222.Cj1628 172
192222.Cj0101 192222.Cj1629 176
192222.Cj0101 192222.Cj1641 307
192222.Cj0101 192222.Cj1650 151
192222.Cj0101 192222.Cj1686c 202
192222.Cj0102 192222.Cj0064c 380
192222.Cj0102 192222.Cj0087 156
192222.Cj0102 192222.Cj0088 158
192222.Cj0102 192222.Cj0089 180
192222.Cj0102 192222.Cj0090 172
192222.Cj0102 192222.Cj0091 177
192222.Cj0102 192222.Cj0092 201
192222.Cj0102 192222.Cj0093 200
192222.Cj0102 192222.Cj0094 385
192222.Cj0102 192222.Cj0095 392
192222.Cj0102 192222.Cj0096 595
192222.Cj0102 192222.Cj0097 672
192222.Cj0102 192222.Cj0098 779
192222.Cj0102 192222.Cj0099 728
192222.Cj0102 192222.Cj0100 784
192222.Cj0102 192222.Cj0101 787
192222.Cj0102 192222.Cj0103 983
192222.Cj0102 192222.Cj0104 990
192222.Cj0102 192222.Cj0105 992
192222.Cj0102 192222.Cj0106 981
192222.Cj0102 192222.Cj0107 970
192222.Cj0102 192222.Cj0108 953
192222.Cj0102 192222.Cj0109 779
192222.Cj0102 192222.Cj0110 724
192222.Cj0102 192222.Cj0111 820
192222.Cj0102 192222.Cj0112 756
192222.Cj0102 192222.Cj0113 628
192222.Cj0102 192222.Cj0114 594
192222.Cj0102 192222.Cj0115 561
192222.Cj0102 192222.Cj0116 546
192222.Cj0102 192222.Cj0117 545
192222.Cj0102 192222.Cj0118 496
192222.Cj0102 192222.Cj0119 433
192222.Cj0102 192222.Cj0120 441
192222.Cj0102 192222.Cj0121 433
192222.Cj0102 192222.Cj0122 306
192222.Cj0102 192222.Cj0127c 200
192222.Cj0102 192222.Cj0142c 324
192222.Cj0102 192222.Cj0179 263
192222.Cj0102 192222.Cj0180 444
192222.Cj0102 192222.Cj0193c 344
192222.Cj0102 192222.Cj0206 212
192222.Cj0102 192222.Cj0226 285
192222.Cj0102 192222.Cj0332c 217
192222.Cj0102 192222.Cj0333c 159
192222.Cj0102 192222.Cj0335 551
192222.Cj0102 192222.Cj0338c 303
192222.Cj0102 192222.Cj0354c 159
192222.Cj0102 192222.Cj0389 212
192222.Cj0102 192222.Cj0402 259
192222.Cj0102 192222.Cj0430 185
192222.Cj0102 192222.Cj0450c 163
192222.Cj0102 192222.Cj0452 212
192222.Cj0102 192222.Cj0471 160
192222.Cj0102 192222.Cj0474 165
192222.Cj0102 192222.Cj0475 285
192222.Cj0102 192222.Cj0476 335
192222.Cj0102 192222.Cj0491 656
192222.Cj0102 192222.Cj0492 204
192222.Cj0102 192222.Cj0493 271
192222.Cj0102 192222.Cj0532 553
192222.Cj0102 192222.Cj0533 217
192222.Cj0102 192222.Cj0534 389
192222.Cj0102 192222.Cj0616 385
192222.Cj0102 192222.Cj0638c 899
192222.Cj0102 192222.Cj0639c 353
192222.Cj0102 192222.Cj0646 547
192222.Cj0102 192222.Cj0664c 160
192222.Cj0102 192222.Cj0669 385
192222.Cj0102 192222.Cj0698 218
192222.Cj0102 192222.Cj0710 285
192222.Cj0102 192222.Cj0712 200
192222.Cj0102 192222.Cj0713 285
192222.Cj0102 192222.Cj0714 163
192222.Cj0102 192222.Cj0720c 167
192222.Cj0102 192222.Cj0722c 200
192222.Cj0102 192222.Cj0758 214
192222.Cj0102 192222.Cj0765c 401
192222.Cj0102 192222.Cj0781 159
192222.Cj0102 192222.Cj0793 460
192222.Cj0102 192222.Cj0821 263
192222.Cj0102 192222.Cj0858c 232
192222.Cj0102 192222.Cj0872 218
192222.Cj0102 192222.Cj0893c 176
192222.Cj0102 192222.Cj0925 235
192222.Cj0102 192222.Cj0929 553
192222.Cj0102 192222.Cj0930 168
192222.Cj0102 192222.Cj0936 847
192222.Cj0102 192222.Cj0959c 168
192222.Cj0102 192222.Cj0997 254
192222.Cj0102 192222.Cj1024c 383
192222.Cj0102 192222.Cj1037c 165
192222.Cj0102 192222.Cj1054c 191
192222.Cj0102 192222.Cj1056c 180
192222.Cj0102 192222.Cj1070 176
192222.Cj0102 192222.Cj1072 271
192222.Cj0102 192222.Cj1094c 160
192222.Cj0102 192222.Cj1142 168
192222.Cj0102 192222.Cj1179c 212
192222.Cj0102 192222.Cj1181c 215
192222.Cj0102 192222.Cj1188c 262
192222.Cj0102 192222.Cj1197c 552
192222.Cj0102 192222.Cj1204c 947
192222.Cj0102 192222.Cj1206c 211
192222.Cj0102 192222.Cj1228c 212
192222.Cj0102 192222.Cj1253 160
192222.Cj0102 192222.Cj1271c 212
192222.Cj0102 192222.Cj1274c 160
192222.Cj0102 192222.Cj1286c 234
192222.Cj0102 192222.Cj1290c 165
192222.Cj0102 192222.Cj1328 168
192222.Cj0102 192222.Cj1366c 236
192222.Cj0102 192222.Cj1377c 159
192222.Cj0102 192222.Cj1398 212
192222.Cj0102 192222.Cj1401c 390
192222.Cj0102 192222.Cj1403c 212
192222.Cj0102 192222.Cj1463 161
192222.Cj0102 192222.Cj1480c 204
192222.Cj0102 192222.Cj1551c 217
192222.Cj0102 192222.Cj1568c 218
192222.Cj0102 192222.Cj1572c 226
192222.Cj0102 192222.Cj1576c 578
192222.Cj0102 192222.Cj1577c 160
192222.Cj0102 192222.Cj1592 344
192222.Cj0102 192222.Cj1593 346
192222.Cj0102 192222.Cj1594 331
192222.Cj0102 192222.Cj1595 500
192222.Cj0102 192222.Cj1596 165
192222.Cj0102 192222.Cj1612 235
192222.Cj0102 192222.Cj1672c 192
192222.Cj0102 192222.Cj1686c 212
192222.Cj0102 192222.Cj1688c 254
192222.Cj0102 192222.Cj1689c 350
192222.Cj0102 192222.Cj1690c 399
192222.Cj0102 192222.Cj1691c 344
192222.Cj0102 192222.Cj1692c 285
192222.Cj0102 192222.Cj1693c 345
192222.Cj0102 192222.Cj1694c 285
192222.Cj0102 192222.Cj1695c 344
192222.Cj0102 192222.Cj1696c 251
192222.Cj0102 192222.Cj1697c 297
192222.Cj0102 192222.Cj1698c 212
192222.Cj0102 192222.Cj1700c 399
192222.Cj0102 192222.Cj1701c 344
192222.Cj0102 192222.Cj1702c 453
192222.Cj0102 192222.Cj1703c 285
192222.Cj0102 192222.Cj1704c 311
192222.Cj0102 192222.Cj1705c 441
192222.Cj0102 192222.Cj1706c 285
192222.Cj0102 192222.Cj1707c 348
192222.Cj0102 192222.Cj1708c 344
192222.Cj0102 192222.Cj1717c 357
192222.Cj0103 192222.Cj0015c 437
192222.Cj0103 192222.Cj0036 153
192222.Cj0103 192222.Cj0064c 380
192222.Cj0103 192222.Cj0087 155
192222.Cj0103 192222.Cj0088 157
192222.Cj0103 192222.Cj0089 178
192222.Cj0103 192222.Cj0090 170
192222.Cj0103 192222.Cj0091 175
192222.Cj0103 192222.Cj0092 204
192222.Cj0103 192222.Cj0093 201
192222.Cj0103 192222.Cj0094 408
192222.Cj0103 192222.Cj0095 442
192222.Cj0103 192222.Cj0096 587
192222.Cj0103 192222.Cj0097 663
192222.Cj0103 192222.Cj0098 768
192222.Cj0103 192222.Cj0099 760
192222.Cj0103 192222.Cj0100 768
192222.Cj0103 192222.Cj0101 773
192222.Cj0103 192222.Cj0102 983
192222.Cj0103 192222.Cj0104 994
192222.Cj0103 192222.Cj0105 997
192222.Cj0103 192222.Cj0106 992
192222.Cj0103 192222.Cj0107 988
192222.Cj0103 192222.Cj0108 982
192222.Cj0103 192222.Cj0109 823
192222.Cj0103 192222.Cj0110 815
192222.Cj0103 192222.Cj0111 789
192222.Cj0103 192222.Cj0112 785
192222.Cj0103 192222.Cj0113 672
192222.Cj0103 192222.Cj0114 618
192222.Cj0103 192222.Cj0115 652
192222.Cj0103 192222.Cj0116 587
192222.Cj0103 192222.Cj0117 593
192222.Cj0103 192222.Cj0118 550
192222.Cj0103 192222.Cj0119 449
192222.Cj0103 192222.Cj0120 584
192222.Cj0103 192222.Cj0121 449
192222.Cj0103 192222.Cj0122 315
192222.Cj0103 192222.Cj0127c 200
192222.Cj0103 192222.Cj0179 457
192222.Cj0103 192222.Cj0180 468
192222.Cj0103 192222.Cj0193c 344
192222.Cj0103 192222.Cj0195 191
192222.Cj0103 192222.Cj0206 212
192222.Cj0103 192222.Cj0226 285
192222.Cj0103 192222.Cj0332c 217
192222.Cj0103 192222.Cj0333c 159
192222.Cj0103 192222.Cj0335 551
192222.Cj0103 192222.Cj0338c 303
192222.Cj0103 192222.Cj0354c 184
192222.Cj0103 192222.Cj0377 198
192222.Cj0103 192222.Cj0389 212
192222.Cj0103 192222.Cj0402 259
192222.Cj0103 192222.Cj0409 328
192222.Cj0103 192222.Cj0421c 162
192222.Cj0103 192222.Cj0423 165
192222.Cj0103 192222.Cj0437 224
192222.Cj0103 192222.Cj0450c 163
192222.Cj0103 192222.Cj0452 212
192222.Cj0103 192222.Cj0459c 282
192222.Cj0103 192222.Cj0461c 160
192222.Cj0103 192222.Cj0468 289
192222.Cj0103 192222.Cj0471 160
192222.Cj0103 192222.Cj0474 165
192222.Cj0103 192222.Cj0475 285
192222.Cj0103 192222.Cj0476 335
192222.Cj0103 192222.Cj0491 656
192222.Cj0103 192222.Cj0492 204
192222.Cj0103 192222.Cj0493 271
192222.Cj0103 192222.Cj0532 553
192222.Cj0103 192222.Cj0533 217
192222.Cj0103 192222.Cj0534 389
192222.Cj0103 192222.Cj0577c 189
192222.Cj0103 192222.Cj0583 267
192222.Cj0103 192222.Cj0616 385
192222.Cj0103 192222.Cj0628 177
192222.Cj0103 192222.Cj0631c 281
192222.Cj0103 192222.Cj0638c 899
192222.Cj0103 192222.Cj0639c 353
192222.Cj0103 192222.Cj0646 547
192222.Cj0103 192222.Cj0664c 160
192222.Cj0103 192222.Cj0669 385
192222.Cj0103 192222.Cj0698 218
192222.Cj0103 192222.Cj0710 285
192222.Cj0103 192222.Cj0712 200
192222.Cj0103 192222.Cj0713 285
192222.Cj0103 192222.Cj0714 163
192222.Cj0103 192222.Cj0718 181
192222.Cj0103 192222.Cj0722c 200
192222.Cj0103 192222.Cj0737 187
192222.Cj0103 192222.Cj0758 214
192222.Cj0103 192222.Cj0765c 401
192222.Cj0103 192222.Cj0781 159
192222.Cj0103 192222.Cj0784 219
192222.Cj0103 192222.Cj0792 165
192222.Cj0103 192222.Cj0793 460
192222.Cj0103 192222.Cj0800c 170
192222.Cj0103 192222.Cj0813 253
192222.Cj0103 192222.Cj0821 263
192222.Cj0103 192222.Cj0822 222
192222.Cj0103 192222.Cj0837c 327
192222.Cj0103 192222.Cj0850c 178
192222.Cj0103 192222.Cj0854c 395
192222.Cj0103 192222.Cj0858c 232
192222.Cj0103 192222.Cj0872 218
192222.Cj0103 192222.Cj0881c 279
192222.Cj0103 192222.Cj0893c 176
192222.Cj0103 192222.Cj0925 235
192222.Cj0103 192222.Cj0926 652
192222.Cj0103 192222.Cj0929 553
192222.Cj0103 192222.Cj0930 168
192222.Cj0103 192222.Cj0936 938
192222.Cj0103 192222.Cj0939c 355
192222.Cj0103 192222.Cj0951c 165
192222.Cj0103 192222.Cj0959c 168
192222.Cj0103 192222.Cj0964 647
192222.Cj0103 192222.Cj0967 157
192222.Cj0103 192222.Cj0997 254
192222.Cj0103 192222.Cj1024c 383
192222.Cj0103 192222.Cj1030c 263
192222.Cj0103 192222.Cj1037c 165
192222.Cj0103 192222.Cj1054c 191
192222.Cj0103 192222.Cj1070 176
192222.Cj0103 192222.Cj1072 271
192222.Cj0103 192222.Cj1090c 266
192222.Cj0103 192222.Cj1094c 160
192222.Cj0103 192222.Cj1100 212
192222.Cj0103 192222.Cj1119c 199
192222.Cj0103 192222.Cj1142 168
192222.Cj0103 192222.Cj1156 225
192222.Cj0103 192222.Cj1179c 212
192222.Cj0103 192222.Cj1181c 215
192222.Cj0103 192222.Cj1188c 262
192222.Cj0103 192222.Cj1197c 552
192222.Cj0103 192222.Cj1204c 972
192222.Cj0103 192222.Cj1206c 211
192222.Cj0103 192222.Cj1214c 300
192222.Cj0103 192222.Cj1228c 212
192222.Cj0103 192222.Cj1252 151
192222.Cj0103 192222.Cj1253 160
192222.Cj0103 192222.Cj1271c 212
192222.Cj0103 192222.Cj1274c 160
192222.Cj0103 192222.Cj1286c 234
192222.Cj0103 192222.Cj1290c 165
192222.Cj0103 192222.Cj1300 191
192222.Cj0103 192222.Cj1328 168
192222.Cj0103 192222.Cj1366c 236
192222.Cj0103 192222.Cj1377c 159
192222.Cj0103 192222.Cj1388 156
192222.Cj0103 192222.Cj1398 212
192222.Cj0103 192222.Cj1401c 390
192222.Cj0103 192222.Cj1403c 212
192222.Cj0103 192222.Cj1422c 190
192222.Cj0103 192222.Cj1480c 204
192222.Cj0103 192222.Cj1488c 157
192222.Cj0103 192222.Cj1506c 151
192222.Cj0103 192222.Cj1522c 188
192222.Cj0103 192222.Cj1551c 217
192222.Cj0103 192222.Cj1568c 218
192222.Cj0103 192222.Cj1572c 226
192222.Cj0103 192222.Cj1576c 578
192222.Cj0103 192222.Cj1577c 160
192222.Cj0103 192222.Cj1592 344
192222.Cj0103 192222.Cj1593 346
192222.Cj0103 192222.Cj1594 331
192222.Cj0103 192222.Cj1595 500
192222.Cj0103 192222.Cj1596 165
192222.Cj0103 192222.Cj1612 235
192222.Cj0103 192222.Cj1648 166
192222.Cj0103 192222.Cj1664 154
192222.Cj0103 192222.Cj1672c 192
192222.Cj0103 192222.Cj1674 174
192222.Cj0103 192222.Cj1686c 212
192222.Cj0103 192222.Cj1688c 254
192222.Cj0103 192222.Cj1689c 350
192222.Cj0103 192222.Cj1690c 399
192222.Cj0103 192222.Cj1691c 344
192222.Cj0103 192222.Cj1692c 285
192222.Cj0103 192222.Cj1693c 345
192222.Cj0103 192222.Cj1694c 285
192222.Cj0103 192222.Cj1695c 344
192222.Cj0103 192222.Cj1696c 251
192222.Cj0103 192222.Cj1697c 297
192222.Cj0103 192222.Cj1698c 212
192222.Cj0103 192222.Cj1700c 399
192222.Cj0103 192222.Cj1701c 344
192222.Cj0103 192222.Cj1702c 453
192222.Cj0103 192222.Cj1703c 285
192222.Cj0103 192222.Cj1704c 311
192222.Cj0103 192222.Cj1705c 441
192222.Cj0103 192222.Cj1706c 285
192222.Cj0103 192222.Cj1707c 348
192222.Cj0103 192222.Cj1708c 344
192222.Cj0103 192222.Cj1717c 357
192222.Cj0103 192222.Cj1729c 290
192222.Cj0104 192222.Cj0085c 154
192222.Cj0104 192222.Cj0086c 281
192222.Cj0104 192222.Cj0087 155
192222.Cj0104 192222.Cj0088 157
192222.Cj0104 192222.Cj0089 178
192222.Cj0104 192222.Cj0090 170
192222.Cj0104 192222.Cj0091 175
192222.Cj0104 192222.Cj0092 204
192222.Cj0104 192222.Cj0093 201
192222.Cj0104 192222.Cj0094 487
192222.Cj0104 192222.Cj0095 491
192222.Cj0104 192222.Cj0096 592
192222.Cj0104 192222.Cj0097 665
192222.Cj0104 192222.Cj0098 768
192222.Cj0104 192222.Cj0099 761
192222.Cj0104 192222.Cj0100 768
192222.Cj0104 192222.Cj0101 774
192222.Cj0104 192222.Cj0102 990
192222.Cj0104 192222.Cj0103 994
192222.Cj0104 192222.Cj0105 999
192222.Cj0104 192222.Cj0106 999
192222.Cj0104 192222.Cj0107 999
192222.Cj0104 192222.Cj0108 999
192222.Cj0104 192222.Cj0109 821
192222.Cj0104 192222.Cj0110 810
192222.Cj0104 192222.Cj0111 794
192222.Cj0104 192222.Cj0112 785
192222.Cj0104 192222.Cj0113 678
192222.Cj0104 192222.Cj0114 639
192222.Cj0104 192222.Cj0115 652
192222.Cj0104 192222.Cj0116 590
192222.Cj0104 192222.Cj0117 586
192222.Cj0104 192222.Cj0118 558
192222.Cj0104 192222.Cj0119 449
192222.Cj0104 192222.Cj0120 457
192222.Cj0104 192222.Cj0121 449
192222.Cj0104 192222.Cj0122 315
192222.Cj0104 192222.Cj0148c 157
192222.Cj0104 192222.Cj0155c 331
192222.Cj0104 192222.Cj0169 456
192222.Cj0104 192222.Cj0179 452
192222.Cj0104 192222.Cj0180 468
192222.Cj0104 192222.Cj0193c 200
192222.Cj0104 192222.Cj0206 252
192222.Cj0104 192222.Cj0255c 212
192222.Cj0104 192222.Cj0271 163
192222.Cj0104 192222.Cj0276 224
192222.Cj0104 192222.Cj0277 264
192222.Cj0104 192222.Cj0287c 291
192222.Cj0104 192222.Cj0325 151
192222.Cj0104 192222.Cj0330c 158
192222.Cj0104 192222.Cj0332c 407
192222.Cj0104 192222.Cj0334 201
192222.Cj0104 192222.Cj0338c 356
192222.Cj0104 192222.Cj0342c 212
192222.Cj0104 192222.Cj0402 318
192222.Cj0104 192222.Cj0408 445
192222.Cj0104 192222.Cj0410 538
192222.Cj0104 192222.Cj0411 151
192222.Cj0104 192222.Cj0412 151
192222.Cj0104 192222.Cj0419 161
192222.Cj0104 192222.Cj0429c 184
192222.Cj0104 192222.Cj0433c 192
192222.Cj0104 192222.Cj0437 237
192222.Cj0104 192222.Cj0438 448
192222.Cj0104 192222.Cj0441 345
192222.Cj0104 192222.Cj0450c 160
192222.Cj0104 192222.Cj0452 215
192222.Cj0104 192222.Cj0463 680
192222.Cj0104 192222.Cj0470 200
192222.Cj0104 192222.Cj0471 168
192222.Cj0104 192222.Cj0474 203
192222.Cj0104 192222.Cj0475 344
192222.Cj0104 192222.Cj0476 403
192222.Cj0104 192222.Cj0477 164
192222.Cj0104 192222.Cj0492 283
192222.Cj0104 192222.Cj0493 346
192222.Cj0104 192222.Cj0499 161
192222.Cj0104 192222.Cj0518 313
192222.Cj0104 192222.Cj0532 313
192222.Cj0104 192222.Cj0533 225
192222.Cj0104 192222.Cj0534 476
192222.Cj0104 192222.Cj0572 272
192222.Cj0104 192222.Cj0616 215
192222.Cj0104 192222.Cj0631c 198
192222.Cj0104 192222.Cj0637c 155
192222.Cj0104 192222.Cj0638c 907
192222.Cj0104 192222.Cj0639c 372
192222.Cj0104 192222.Cj0646 390
192222.Cj0104 192222.Cj0653c 192
192222.Cj0104 192222.Cj0680c 212
192222.Cj0104 192222.Cj0684 272
192222.Cj0104 192222.Cj0695 212
192222.Cj0104 192222.Cj0696 195
192222.Cj0104 192222.Cj0710 235
192222.Cj0104 192222.Cj0712 282
192222.Cj0104 192222.Cj0713 283
192222.Cj0104 192222.Cj0714 163
192222.Cj0104 192222.Cj0722c 266
192222.Cj0104 192222.Cj0765c 213
192222.Cj0104 192222.Cj0805 680
192222.Cj0104 192222.Cj0821 320
192222.Cj0104 192222.Cj0858c 299
192222.Cj0104 192222.Cj0872 223
192222.Cj0104 192222.Cj0884 163
192222.Cj0104 192222.Cj0893c 201
192222.Cj0104 192222.Cj0898 161
192222.Cj0104 192222.Cj0925 268
192222.Cj0104 192222.Cj0936 976
192222.Cj0104 192222.Cj0942c 219
192222.Cj0104 192222.Cj0958c 341
192222.Cj0104 192222.Cj0959c 193
192222.Cj0104 192222.Cj0997 300
192222.Cj0104 192222.Cj1005c 177
192222.Cj0104 192222.Cj1030c 154
192222.Cj0104 192222.Cj1038 191
192222.Cj0104 192222.Cj1070 317
192222.Cj0104 192222.Cj1072 163
192222.Cj0104 192222.Cj1086c 272
192222.Cj0104 192222.Cj1105 267
192222.Cj0104 192222.Cj1116c 177
192222.Cj0104 192222.Cj1133 160
192222.Cj0104 192222.Cj1142 228
192222.Cj0104 192222.Cj1148 160
192222.Cj0104 192222.Cj1156 199
192222.Cj0104 192222.Cj1167 182
192222.Cj0104 192222.Cj1181c 210
192222.Cj0104 192222.Cj1184c 659
192222.Cj0104 192222.Cj1186c 627
192222.Cj0104 192222.Cj1188c 313
192222.Cj0104 192222.Cj1196c 179
192222.Cj0104 192222.Cj1204c 991
192222.Cj0104 192222.Cj1213c 151
192222.Cj0104 192222.Cj1228c 212
192222.Cj0104 192222.Cj1243 151
192222.Cj0104 192222.Cj1246c 212
192222.Cj0104 192222.Cj1271c 223
192222.Cj0104 192222.Cj1282 191
192222.Cj0104 192222.Cj1286c 270
192222.Cj0104 192222.Cj1291c 153
192222.Cj0104 192222.Cj1299 345
192222.Cj0104 192222.Cj1304 345
192222.Cj0104 192222.Cj1308 345
192222.Cj0104 192222.Cj1328 228
192222.Cj0104 192222.Cj1366c 272
192222.Cj0104 192222.Cj1380 187
192222.Cj0104 192222.Cj1388 156
192222.Cj0104 192222.Cj1398 213
192222.Cj0104 192222.Cj1401c 412
192222.Cj0104 192222.Cj1402c 161
192222.Cj0104 192222.Cj1403c 273
192222.Cj0104 192222.Cj1479c 161
192222.Cj0104 192222.Cj1480c 236
192222.Cj0104 192222.Cj1529c 213
192222.Cj0104 192222.Cj1549c 213
192222.Cj0104 192222.Cj1568c 355
192222.Cj0104 192222.Cj1571c 449
192222.Cj0104 192222.Cj1572c 252
192222.Cj0104 192222.Cj1573c 151
192222.Cj0104 192222.Cj1576c 608
192222.Cj0104 192222.Cj1577c 685
192222.Cj0104 192222.Cj1578c 363
192222.Cj0104 192222.Cj1585c 151
192222.Cj0104 192222.Cj1592 367
192222.Cj0104 192222.Cj1593 371
192222.Cj0104 192222.Cj1594 399
192222.Cj0104 192222.Cj1595 236
192222.Cj0104 192222.Cj1596 238
192222.Cj0104 192222.Cj1612 291
192222.Cj0104 192222.Cj1628 204
192222.Cj0104 192222.Cj1629 205
192222.Cj0104 192222.Cj1641 201
192222.Cj0104 192222.Cj1672c 262
192222.Cj0104 192222.Cj1688c 323
192222.Cj0104 192222.Cj1689c 314
192222.Cj0104 192222.Cj1690c 406
192222.Cj0104 192222.Cj1691c 450
192222.Cj0104 192222.Cj1692c 453
192222.Cj0104 192222.Cj1693c 288
192222.Cj0104 192222.Cj1694c 285
192222.Cj0104 192222.Cj1695c 447
192222.Cj0104 192222.Cj1696c 403
192222.Cj0104 192222.Cj1697c 304
192222.Cj0104 192222.Cj1698c 439
192222.Cj0104 192222.Cj1699c 200
192222.Cj0104 192222.Cj1700c 301
192222.Cj0104 192222.Cj1701c 348
192222.Cj0104 192222.Cj1702c 453
192222.Cj0104 192222.Cj1703c 201
192222.Cj0104 192222.Cj1704c 344
192222.Cj0104 192222.Cj1705c 344
192222.Cj0104 192222.Cj1706c 446
192222.Cj0104 192222.Cj1707c 444
192222.Cj0104 192222.Cj1708c 447
192222.Cj0104 192222.Cj1718c 168
192222.Cj0105 192222.Cj0001 246
192222.Cj0105 192222.Cj0002 161
192222.Cj0105 192222.Cj0003 198
192222.Cj0105 192222.Cj0007 223
192222.Cj0105 192222.Cj0023 172
192222.Cj0105 192222.Cj0027 219
192222.Cj0105 192222.Cj0028 193
192222.Cj0105 192222.Cj0039c 448
192222.Cj0105 192222.Cj0085c 181
192222.Cj0105 192222.Cj0086c 196
192222.Cj0105 192222.Cj0087 421
192222.Cj0105 192222.Cj0088 165
192222.Cj0105 192222.Cj0089 205
192222.Cj0105 192222.Cj0090 168
192222.Cj0105 192222.Cj0091 173
192222.Cj0105 192222.Cj0092 200
192222.Cj0105 192222.Cj0093 202
192222.Cj0105 192222.Cj0094 442
192222.Cj0105 192222.Cj0095 542
192222.Cj0105 192222.Cj0096 693
192222.Cj0105 192222.Cj0097 649
192222.Cj0105 192222.Cj0098 763
192222.Cj0105 192222.Cj0099 720
192222.Cj0105 192222.Cj0100 795
192222.Cj0105 192222.Cj0101 770
192222.Cj0105 192222.Cj0102 992
192222.Cj0105 192222.Cj0103 997
192222.Cj0105 192222.Cj0104 999
192222.Cj0105 192222.Cj0106 999
192222.Cj0105 192222.Cj0107 999
192222.Cj0105 192222.Cj0108 999
192222.Cj0105 192222.Cj0109 853
192222.Cj0105 192222.Cj0110 852
192222.Cj0105 192222.Cj0111 845
192222.Cj0105 192222.Cj0112 864
192222.Cj0105 192222.Cj0113 772
192222.Cj0105 192222.Cj0114 681
192222.Cj0105 192222.Cj0115 668
192222.Cj0105 192222.Cj0116 636
192222.Cj0105 192222.Cj0117 619
192222.Cj0105 192222.Cj0118 587
192222.Cj0105 192222.Cj0119 473
192222.Cj0105 192222.Cj0120 476
192222.Cj0105 192222.Cj0121 473
192222.Cj0105 192222.Cj0122 329
192222.Cj0105 192222.Cj0129c 738
192222.Cj0105 192222.Cj0134 309
192222.Cj0105 192222.Cj0136 156
192222.Cj0105 192222.Cj0147c 465
192222.Cj0105 192222.Cj0148c 156
192222.Cj0105 192222.Cj0149c 221
192222.Cj0105 192222.Cj0155c 308
192222.Cj0105 192222.Cj0164c 743
192222.Cj0105 192222.Cj0169 160
192222.Cj0105 192222.Cj0179 476
192222.Cj0105 192222.Cj0180 469
192222.Cj0105 192222.Cj0193c 609
192222.Cj0105 192222.Cj0252 189
192222.Cj0105 192222.Cj0255c 283
192222.Cj0105 192222.Cj0273 160
192222.Cj0105 192222.Cj0274 173
192222.Cj0105 192222.Cj0276 362
192222.Cj0105 192222.Cj0277 220
192222.Cj0105 192222.Cj0287c 468
192222.Cj0105 192222.Cj0325 197
192222.Cj0105 192222.Cj0328c 229
192222.Cj0105 192222.Cj0332c 172
192222.Cj0105 192222.Cj0334 219
192222.Cj0105 192222.Cj0338c 461
192222.Cj0105 192222.Cj0347 159
192222.Cj0105 192222.Cj0357c 225
192222.Cj0105 192222.Cj0360 747
192222.Cj0105 192222.Cj0386 694
192222.Cj0105 192222.Cj0387 155
192222.Cj0105 192222.Cj0388 264
192222.Cj0105 192222.Cj0389 235
192222.Cj0105 192222.Cj0392c 159
192222.Cj0105 192222.Cj0401 172
192222.Cj0105 192222.Cj0402 861
192222.Cj0105 192222.Cj0408 276
192222.Cj0105 192222.Cj0409 364
192222.Cj0105 192222.Cj0410 460
192222.Cj0105 192222.Cj0433c 170
192222.Cj0105 192222.Cj0437 406
192222.Cj0105 192222.Cj0438 470
192222.Cj0105 192222.Cj0450c 204
192222.Cj0105 192222.Cj0463 468
192222.Cj0105 192222.Cj0470 546
192222.Cj0105 192222.Cj0471 170
192222.Cj0105 192222.Cj0473 284
192222.Cj0105 192222.Cj0474 602
192222.Cj0105 192222.Cj0475 712
192222.Cj0105 192222.Cj0476 316
192222.Cj0105 192222.Cj0477 326
192222.Cj0105 192222.Cj0478 535
192222.Cj0105 192222.Cj0479 164
192222.Cj0105 192222.Cj0491 602
192222.Cj0105 192222.Cj0492 701
192222.Cj0105 192222.Cj0493 691
192222.Cj0105 192222.Cj0498 653
192222.Cj0105 192222.Cj0506 192
192222.Cj0105 192222.Cj0518 597
192222.Cj0105 192222.Cj0532 766
192222.Cj0105 192222.Cj0533 338
192222.Cj0105 192222.Cj0534 253
192222.Cj0105 192222.Cj0541 183
192222.Cj0105 192222.Cj0559 222
192222.Cj0105 192222.Cj0572 445
192222.Cj0105 192222.Cj0573 191
192222.Cj0105 192222.Cj0582 252
192222.Cj0105 192222.Cj0616 215
192222.Cj0105 192222.Cj0631c 195
192222.Cj0105 192222.Cj0637c 240
192222.Cj0105 192222.Cj0638c 931
192222.Cj0105 192222.Cj0639c 597
192222.Cj0105 192222.Cj0641 214
192222.Cj0105 192222.Cj0652 442
192222.Cj0105 192222.Cj0653c 185
192222.Cj0105 192222.Cj0664c 314
192222.Cj0105 192222.Cj0667 218
192222.Cj0105 192222.Cj0668 382
192222.Cj0105 192222.Cj0669 569
192222.Cj0105 192222.Cj0670 263
192222.Cj0105 192222.Cj0684 453
192222.Cj0105 192222.Cj0699c 753
192222.Cj0105 192222.Cj0709 259
192222.Cj0105 192222.Cj0710 232
192222.Cj0105 192222.Cj0712 201
192222.Cj0105 192222.Cj0713 614
192222.Cj0105 192222.Cj0714 465
192222.Cj0105 192222.Cj0720c 327
192222.Cj0105 192222.Cj0722c 267
192222.Cj0105 192222.Cj0758 731
192222.Cj0105 192222.Cj0759 394
192222.Cj0105 192222.Cj0775c 263
192222.Cj0105 192222.Cj0802 193
192222.Cj0105 192222.Cj0803 177
192222.Cj0105 192222.Cj0804 187
192222.Cj0105 192222.Cj0805 552
192222.Cj0105 192222.Cj0812 310
192222.Cj0105 192222.Cj0821 510
192222.Cj0105 192222.Cj0838c 162
192222.Cj0105 192222.Cj0840c 179
192222.Cj0105 192222.Cj0845c 224
192222.Cj0105 192222.Cj0858c 542
192222.Cj0105 192222.Cj0884 235
192222.Cj0105 192222.Cj0893c 602
192222.Cj0105 192222.Cj0897c 239
192222.Cj0105 192222.Cj0899c 171
192222.Cj0105 192222.Cj0904c 193
192222.Cj0105 192222.Cj0914c 246
192222.Cj0105 192222.Cj0918c 187
192222.Cj0105 192222.Cj0925 433
192222.Cj0105 192222.Cj0929 331
192222.Cj0105 192222.Cj0930 238
192222.Cj0105 192222.Cj0936 986
192222.Cj0105 192222.Cj0941c 160
192222.Cj0105 192222.Cj0956c 361
192222.Cj0105 192222.Cj0958c 210
192222.Cj0105 192222.Cj0959c 197
192222.Cj0105 192222.Cj0961c 175
192222.Cj0105 192222.Cj0985c 552
192222.Cj0105 192222.Cj0987c 212
192222.Cj0105 192222.Cj0994c 450
192222.Cj0105 192222.Cj0997 272
192222.Cj0105 192222.Cj1005c 572
192222.Cj0105 192222.Cj1008c 244
192222.Cj0105 192222.Cj1023c 263
192222.Cj0105 192222.Cj1027c 510
192222.Cj0105 192222.Cj1030c 357
192222.Cj0105 192222.Cj1037c 458
192222.Cj0105 192222.Cj1038 169
192222.Cj0105 192222.Cj1058c 153
192222.Cj0105 192222.Cj1070 691
192222.Cj0105 192222.Cj1072 288
192222.Cj0105 192222.Cj1086c 384
192222.Cj0105 192222.Cj1096c 215
192222.Cj0105 192222.Cj1102 172
192222.Cj0105 192222.Cj1105 434
192222.Cj0105 192222.Cj1107 215
192222.Cj0105 192222.Cj1116c 577
192222.Cj0105 192222.Cj1130c 177
192222.Cj0105 192222.Cj1142 200
192222.Cj0105 192222.Cj1151c 210
192222.Cj0105 192222.Cj1156 318
192222.Cj0105 192222.Cj1167 504
192222.Cj0105 192222.Cj1172c 187
192222.Cj0105 192222.Cj1175c 320
192222.Cj0105 192222.Cj1181c 752
192222.Cj0105 192222.Cj1184c 904
192222.Cj0105 192222.Cj1185c 221
192222.Cj0105 192222.Cj1186c 452
192222.Cj0105 192222.Cj1188c 480
192222.Cj0105 192222.Cj1197c 390
192222.Cj0105 192222.Cj1198 216
192222.Cj0105 192222.Cj1204c 997
192222.Cj0105 192222.Cj1213c 370
192222.Cj0105 192222.Cj1221 546
192222.Cj0105 192222.Cj1234 157
192222.Cj0105 192222.Cj1243 210
192222.Cj0105 192222.Cj1248 167
192222.Cj0105 192222.Cj1253 465
192222.Cj0105 192222.Cj1259 212
192222.Cj0105 192222.Cj1271c 168
192222.Cj0105 192222.Cj1274c 394
192222.Cj0105 192222.Cj1279c 215
192222.Cj0105 192222.Cj1280c 212
192222.Cj0105 192222.Cj1282 469
192222.Cj0105 192222.Cj1286c 442
192222.Cj0105 192222.Cj1288c 201
192222.Cj0105 192222.Cj1290c 458
192222.Cj0105 192222.Cj1291c 207
192222.Cj0105 192222.Cj1303 221
192222.Cj0105 192222.Cj1328 200
192222.Cj0105 192222.Cj1338c 731
192222.Cj0105 192222.Cj1339c 680
192222.Cj0105 192222.Cj1346c 267
192222.Cj0105 192222.Cj1349c 386
192222.Cj0105 192222.Cj1351 212
192222.Cj0105 192222.Cj1355 386
192222.Cj0105 192222.Cj1364c 372
192222.Cj0105 192222.Cj1366c 504
192222.Cj0105 192222.Cj1385 556
192222.Cj0105 192222.Cj1388 188
192222.Cj0105 192222.Cj1398 160
192222.Cj0105 192222.Cj1401c 225
192222.Cj0105 192222.Cj1402c 178
192222.Cj0105 192222.Cj1403c 254
192222.Cj0105 192222.Cj1455 154
192222.Cj0105 192222.Cj1478c 284
192222.Cj0105 192222.Cj1479c 377
192222.Cj0105 192222.Cj1480c 200
192222.Cj0105 192222.Cj1529c 204
192222.Cj0105 192222.Cj1551c 212
192222.Cj0105 192222.Cj1567c 168
192222.Cj0105 192222.Cj1571c 153
192222.Cj0105 192222.Cj1572c 195
192222.Cj0105 192222.Cj1573c 335
192222.Cj0105 192222.Cj1576c 416
192222.Cj0105 192222.Cj1577c 411
192222.Cj0105 192222.Cj1578c 209
192222.Cj0105 192222.Cj1591 201
192222.Cj0105 192222.Cj1592 718
192222.Cj0105 192222.Cj1593 659
192222.Cj0105 192222.Cj1594 658
192222.Cj0105 192222.Cj1595 704
192222.Cj0105 192222.Cj1596 719
192222.Cj0105 192222.Cj1612 437
192222.Cj0105 192222.Cj1620c 720
192222.Cj0105 192222.Cj1628 208
192222.Cj0105 192222.Cj1629 211
192222.Cj0105 192222.Cj1634c 244
192222.Cj0105 192222.Cj1636c 152
192222.Cj0105 192222.Cj1645 776
192222.Cj0105 192222.Cj1646 212
192222.Cj0105 192222.Cj1651c 178
192222.Cj0105 192222.Cj1652c 473
192222.Cj0105 192222.Cj1672c 418
192222.Cj0105 192222.Cj1682c 905
192222.Cj0105 192222.Cj1688c 706
192222.Cj0105 192222.Cj1689c 295
192222.Cj0105 192222.Cj1690c 694
192222.Cj0105 192222.Cj1691c 478
192222.Cj0105 192222.Cj1692c 694
192222.Cj0105 192222.Cj1693c 694
192222.Cj0105 192222.Cj1694c 712
192222.Cj0105 192222.Cj1695c 672
192222.Cj0105 192222.Cj1696c 161
192222.Cj0105 192222.Cj1697c 373
192222.Cj0105 192222.Cj1698c 481
192222.Cj0105 192222.Cj1699c 219
192222.Cj0105 192222.Cj1700c 706
192222.Cj0105 192222.Cj1701c 706
192222.Cj0105 192222.Cj1702c 366
192222.Cj0105 192222.Cj1703c 635
192222.Cj0105 192222.Cj1704c 705
192222.Cj0105 192222.Cj1705c 344
192222.Cj0105 192222.Cj1706c 687
192222.Cj0105 192222.Cj1707c 685
192222.Cj0105 192222.Cj1708c 683
192222.Cj0105 192222.Cj1709c 194
192222.Cj0105 192222.Cj1718c 671
192222.Cj0105 192222.Cj1727c 282
192222.Cj0106 192222.Cj0027 183
192222.Cj0106 192222.Cj0028 226
192222.Cj0106 192222.Cj0042 197
192222.Cj0106 192222.Cj0066c 192
192222.Cj0106 192222.Cj0085c 215
192222.Cj0106 192222.Cj0087 162
192222.Cj0106 192222.Cj0088 155
192222.Cj0106 192222.Cj0089 205
192222.Cj0106 192222.Cj0090 167
192222.Cj0106 192222.Cj0091 171
192222.Cj0106 192222.Cj0092 198
192222.Cj0106 192222.Cj0093 200
192222.Cj0106 192222.Cj0094 441
192222.Cj0106 192222.Cj0095 431
192222.Cj0106 192222.Cj0096 576
192222.Cj0106 192222.Cj0097 642
192222.Cj0106 192222.Cj0098 755
192222.Cj0106 192222.Cj0099 685
192222.Cj0106 192222.Cj0100 757
192222.Cj0106 192222.Cj0101 761
192222.Cj0106 192222.Cj0102 981
192222.Cj0106 192222.Cj0103 992
192222.Cj0106 192222.Cj0104 999
192222.Cj0106 192222.Cj0105 999
192222.Cj0106 192222.Cj0107 999
192222.Cj0106 192222.Cj0108 999
192222.Cj0106 192222.Cj0109 874
192222.Cj0106 192222.Cj0110 874
192222.Cj0106 192222.Cj0111 845
192222.Cj0106 192222.Cj0112 868
192222.Cj0106 192222.Cj0113 731
192222.Cj0106 192222.Cj0114 692
192222.Cj0106 192222.Cj0115 677
192222.Cj0106 192222.Cj0116 636
192222.Cj0106 192222.Cj0117 627
192222.Cj0106 192222.Cj0118 599
192222.Cj0106 192222.Cj0119 487
192222.Cj0106 192222.Cj0120 492
192222.Cj0106 192222.Cj0121 487
192222.Cj0106 192222.Cj0122 337
192222.Cj0106 192222.Cj0134 242
192222.Cj0106 192222.Cj0146c 167
192222.Cj0106 192222.Cj0149c 253
192222.Cj0106 192222.Cj0155c 340
192222.Cj0106 192222.Cj0161c 207
192222.Cj0106 192222.Cj0169 224
192222.Cj0106 192222.Cj0179 507
192222.Cj0106 192222.Cj0180 469
192222.Cj0106 192222.Cj0193c 448
192222.Cj0106 192222.Cj0194 468
192222.Cj0106 192222.Cj0262c 151
192222.Cj0106 192222.Cj0276 389
192222.Cj0106 192222.Cj0277 194
192222.Cj0106 192222.Cj0325 152
192222.Cj0106 192222.Cj0328c 204
192222.Cj0106 192222.Cj0332c 418
192222.Cj0106 192222.Cj0338c 351
192222.Cj0106 192222.Cj0387 182
192222.Cj0106 192222.Cj0388 268
192222.Cj0106 192222.Cj0389 331
192222.Cj0106 192222.Cj0392c 157
192222.Cj0106 192222.Cj0402 488
192222.Cj0106 192222.Cj0408 606
192222.Cj0106 192222.Cj0409 199
192222.Cj0106 192222.Cj0410 676
192222.Cj0106 192222.Cj0426 177
192222.Cj0106 192222.Cj0433c 152
192222.Cj0106 192222.Cj0434 178
192222.Cj0106 192222.Cj0437 199
192222.Cj0106 192222.Cj0438 682
192222.Cj0106 192222.Cj0441 372
192222.Cj0106 192222.Cj0442 285
192222.Cj0106 192222.Cj0451 345
192222.Cj0106 192222.Cj0460 178
192222.Cj0106 192222.Cj0463 446
192222.Cj0106 192222.Cj0470 407
192222.Cj0106 192222.Cj0473 349
192222.Cj0106 192222.Cj0474 351
192222.Cj0106 192222.Cj0475 447
192222.Cj0106 192222.Cj0476 201
192222.Cj0106 192222.Cj0477 176
192222.Cj0106 192222.Cj0478 206
192222.Cj0106 192222.Cj0479 167
192222.Cj0106 192222.Cj0492 444
192222.Cj0106 192222.Cj0493 670
192222.Cj0106 192222.Cj0506 160
192222.Cj0106 192222.Cj0508 205
192222.Cj0106 192222.Cj0514 164
192222.Cj0106 192222.Cj0518 247
192222.Cj0106 192222.Cj0532 785
192222.Cj0106 192222.Cj0533 285
192222.Cj0106 192222.Cj0534 327
192222.Cj0106 192222.Cj0549 297
192222.Cj0106 192222.Cj0566 204
192222.Cj0106 192222.Cj0573 191
192222.Cj0106 192222.Cj0599 153
192222.Cj0106 192222.Cj0616 433
192222.Cj0106 192222.Cj0625 185
192222.Cj0106 192222.Cj0626 185
192222.Cj0106 192222.Cj0630c 212
192222.Cj0106 192222.Cj0631c 218
192222.Cj0106 192222.Cj0632 208
192222.Cj0106 192222.Cj0636 163
192222.Cj0106 192222.Cj0637c 247
192222.Cj0106 192222.Cj0638c 912
192222.Cj0106 192222.Cj0639c 420
192222.Cj0106 192222.Cj0640c 409
192222.Cj0106 192222.Cj0652 519
192222.Cj0106 192222.Cj0653c 163
192222.Cj0106 192222.Cj0664c 154
192222.Cj0106 192222.Cj0669 603
192222.Cj0106 192222.Cj0684 446
192222.Cj0106 192222.Cj0689 183
192222.Cj0106 192222.Cj0696 205
192222.Cj0106 192222.Cj0710 191
192222.Cj0106 192222.Cj0713 467
192222.Cj0106 192222.Cj0714 162
192222.Cj0106 192222.Cj0719c 238
192222.Cj0106 192222.Cj0722c 267
192222.Cj0106 192222.Cj0758 229
192222.Cj0106 192222.Cj0759 212
192222.Cj0106 192222.Cj0775c 158
192222.Cj0106 192222.Cj0788 220
192222.Cj0106 192222.Cj0805 446
192222.Cj0106 192222.Cj0812 274
192222.Cj0106 192222.Cj0814 289
192222.Cj0106 192222.Cj0817 163
192222.Cj0106 192222.Cj0821 505
192222.Cj0106 192222.Cj0845c 224
192222.Cj0106 192222.Cj0853c 163
192222.Cj0106 192222.Cj0858c 469
192222.Cj0106 192222.Cj0884 152
192222.Cj0106 192222.Cj0886c 212
192222.Cj0106 192222.Cj0888c 177
192222.Cj0106 192222.Cj0904c 201
192222.Cj0106 192222.Cj0913c 177
192222.Cj0106 192222.Cj0918c 351
192222.Cj0106 192222.Cj0921c 163
192222.Cj0106 192222.Cj0925 436
192222.Cj0106 192222.Cj0929 664
192222.Cj0106 192222.Cj0930 353
192222.Cj0106 192222.Cj0936 984
192222.Cj0106 192222.Cj0943 150
192222.Cj0106 192222.Cj0956c 360
192222.Cj0106 192222.Cj0959c 217
192222.Cj0106 192222.Cj0984 224
192222.Cj0106 192222.Cj0994c 450
192222.Cj0106 192222.Cj0997 269
192222.Cj0106 192222.Cj1005c 484
192222.Cj0106 192222.Cj1006c 196
192222.Cj0106 192222.Cj1008c 244
192222.Cj0106 192222.Cj1027c 158
192222.Cj0106 192222.Cj1030c 207
192222.Cj0106 192222.Cj1037c 343
192222.Cj0106 192222.Cj1054c 213
192222.Cj0106 192222.Cj1058c 167
192222.Cj0106 192222.Cj1062 156
192222.Cj0106 192222.Cj1070 603
192222.Cj0106 192222.Cj1072 202
192222.Cj0106 192222.Cj1086c 343
192222.Cj0106 192222.Cj1088c 190
192222.Cj0106 192222.Cj1108 169
192222.Cj0106 192222.Cj1116c 463
192222.Cj0106 192222.Cj1142 191
192222.Cj0106 192222.Cj1156 337
192222.Cj0106 192222.Cj1167 403
192222.Cj0106 192222.Cj1172c 150
192222.Cj0106 192222.Cj1175c 353
192222.Cj0106 192222.Cj1181c 707
192222.Cj0106 192222.Cj1184c 682
192222.Cj0106 192222.Cj1186c 660
192222.Cj0106 192222.Cj1188c 750
192222.Cj0106 192222.Cj1197c 690
192222.Cj0106 192222.Cj1204c 998
192222.Cj0106 192222.Cj1221 236
192222.Cj0106 192222.Cj1243 227
192222.Cj0106 192222.Cj1248 172
192222.Cj0106 192222.Cj1253 472
192222.Cj0106 192222.Cj1274c 258
192222.Cj0106 192222.Cj1278c 196
192222.Cj0106 192222.Cj1282 459
192222.Cj0106 192222.Cj1283 160
192222.Cj0106 192222.Cj1284 160
192222.Cj0106 192222.Cj1286c 459
192222.Cj0106 192222.Cj1290c 412
192222.Cj0106 192222.Cj1299 346
192222.Cj0106 192222.Cj1304 346
192222.Cj0106 192222.Cj1308 346
192222.Cj0106 192222.Cj1316c 164
192222.Cj0106 192222.Cj1324 164
192222.Cj0106 192222.Cj1328 191
192222.Cj0106 192222.Cj1346c 152
192222.Cj0106 192222.Cj1362 282
192222.Cj0106 192222.Cj1364c 290
192222.Cj0106 192222.Cj1366c 496
[truncated: 6,606,980 more chars]
