# Supplementary material for: Network-based features enable prediction of essential genes across diverse organisms
Source: PLoS One. 2018 Dec 13;13(12):e0208722. doi: 10.1371/journal.pone.0208722 (PMC6292609; doi:10.1371/journal.pone.0208722)
Supplement: S1 Dataset — PPI Data of 27 organisms along with essential genes information. (ZIP) [file pone.0208722.s001.zip › S1/208963.ess]

208963.PA14_00010
208963.PA14_00090
208963.PA14_00100
208963.PA14_00190
208963.PA14_00200
208963.PA14_00240
208963.PA14_00280
208963.PA14_01560
208963.PA14_04310
208963.PA14_04480
208963.PA14_04580
208963.PA14_04760
208963.PA14_05280
208963.PA14_06580
208963.PA14_06730
208963.PA14_06860
208963.PA14_07230
208963.PA14_07520
208963.PA14_07570
208963.PA14_07590
208963.PA14_07910
208963.PA14_07970
208963.PA14_08190
208963.PA14_08250
208963.PA14_08400
208963.PA14_08470
208963.PA14_08510
208963.PA14_08630
208963.PA14_08720
208963.PA14_08730
208963.PA14_08750
208963.PA14_08760
208963.PA14_08810
208963.PA14_08840
208963.PA14_08890
208963.PA14_08900
208963.PA14_08910
208963.PA14_08920
208963.PA14_08930
208963.PA14_08940
208963.PA14_08950
208963.PA14_08960
208963.PA14_08970
208963.PA14_08980
208963.PA14_09000
208963.PA14_09010
208963.PA14_09030
208963.PA14_09040
208963.PA14_09070
208963.PA14_09080
208963.PA14_09090
208963.PA14_09130
208963.PA14_11010
208963.PA14_11150
208963.PA14_11260
208963.PA14_11400
208963.PA14_11410
208963.PA14_11450
208963.PA14_11460
208963.PA14_11510
208963.PA14_11550
208963.PA14_11860
208963.PA14_12110
208963.PA14_12120
208963.PA14_12130
208963.PA14_12200
208963.PA14_12210
208963.PA14_12280
208963.PA14_12310
208963.PA14_12970
208963.PA14_13680
208963.PA14_14160
208963.PA14_14250
208963.PA14_14440
208963.PA14_14510
208963.PA14_14650
208963.PA14_14740
208963.PA14_14750
208963.PA14_14770
208963.PA14_14800
208963.PA14_14820
208963.PA14_14880
208963.PA14_14930
208963.PA14_15110
208963.PA14_15310
208963.PA14_15680
208963.PA14_15970
208963.PA14_15980
208963.PA14_16530
208963.PA14_16710
208963.PA14_16920
208963.PA14_16950
208963.PA14_17060
208963.PA14_17080
208963.PA14_17100
208963.PA14_17110
208963.PA14_17120
208963.PA14_17130
208963.PA14_17150
208963.PA14_17190
208963.PA14_17210
208963.PA14_17220
208963.PA14_17260
208963.PA14_17270
208963.PA14_17280
208963.PA14_17290
208963.PA14_17330
208963.PA14_17490
208963.PA14_18700
208963.PA14_18800
208963.PA14_18930
208963.PA14_19590
208963.PA14_20460
208963.PA14_22010
208963.PA14_23220
208963.PA14_23260
208963.PA14_23320
208963.PA14_23560
208963.PA14_23800
208963.PA14_23860
208963.PA14_25430
208963.PA14_25440
208963.PA14_25450
208963.PA14_25510
208963.PA14_25520
208963.PA14_25530
208963.PA14_25540
208963.PA14_25550
208963.PA14_25660
208963.PA14_25670
208963.PA14_25740
208963.PA14_25860
208963.PA14_25900
208963.PA14_25930
208963.PA14_27170
208963.PA14_28500
208963.PA14_28670
208963.PA14_28680
208963.PA14_28690
208963.PA14_29190
208963.PA14_29600
208963.PA14_29750
208963.PA14_30110
208963.PA14_30150
208963.PA14_30240
208963.PA14_30270
208963.PA14_30310
208963.PA14_30330
208963.PA14_30370
208963.PA14_30380
208963.PA14_30390
208963.PA14_30400
208963.PA14_30670
208963.PA14_30770
208963.PA14_31360
208963.PA14_31750
208963.PA14_32420
208963.PA14_32710
208963.PA14_33800
208963.PA14_33920
208963.PA14_34030
208963.PA14_34370
208963.PA14_34500
208963.PA14_34580
208963.PA14_34700
208963.PA14_34740
208963.PA14_35000
208963.PA14_35040
208963.PA14_35100
208963.PA14_35170
208963.PA14_35200
208963.PA14_36530
208963.PA14_36560
208963.PA14_36770
208963.PA14_36850
208963.PA14_37420
208963.PA14_37910
208963.PA14_38270
208963.PA14_38880
208963.PA14_39100
208963.PA14_39540
208963.PA14_39630
208963.PA14_40150
208963.PA14_40210
208963.PA14_41050
208963.PA14_41060
208963.PA14_41350
208963.PA14_41360
208963.PA14_41380
208963.PA14_41400
208963.PA14_41960
208963.PA14_42180
208963.PA14_42290
208963.PA14_42300
208963.PA14_42540
208963.PA14_42580
208963.PA14_43230
208963.PA14_43570
208963.PA14_43580
208963.PA14_43600
208963.PA14_43680
208963.PA14_44000
208963.PA14_44010
208963.PA14_44020
208963.PA14_44030
208963.PA14_44050
208963.PA14_44060
208963.PA14_44140
208963.PA14_44170
208963.PA14_44270
208963.PA14_44660
208963.PA14_44780
208963.PA14_45290
208963.PA14_45340
208963.PA14_45350
208963.PA14_45380
208963.PA14_45620
208963.PA14_46390
208963.PA14_46740
208963.PA14_47010
208963.PA14_47420
208963.PA14_48550
208963.PA14_48620
208963.PA14_48750
208963.PA14_49340
208963.PA14_49460
208963.PA14_49470
208963.PA14_50510
208963.PA14_50800
208963.PA14_51270
208963.PA14_51720
208963.PA14_51730
208963.PA14_51740
208963.PA14_51900
208963.PA14_52010
208963.PA14_52500
208963.PA14_52530
208963.PA14_53690
208963.PA14_54320
208963.PA14_54480
208963.PA14_56670
208963.PA14_56780
208963.PA14_56910
208963.PA14_57020
208963.PA14_57220
208963.PA14_57250
208963.PA14_57290
208963.PA14_57330
208963.PA14_57340
208963.PA14_57360
208963.PA14_57380
208963.PA14_57390
208963.PA14_57410
208963.PA14_57440
208963.PA14_57500
208963.PA14_57590
208963.PA14_57830
208963.PA14_57920
208963.PA14_58120
208963.PA14_58150
208963.PA14_58170
208963.PA14_58190
208963.PA14_58210
208963.PA14_58780
208963.PA14_58860
208963.PA14_60330
208963.PA14_60350
208963.PA14_60360
208963.PA14_60370
208963.PA14_60390
208963.PA14_60400
208963.PA14_60450
208963.PA14_60890
208963.PA14_61360
208963.PA14_61580
208963.PA14_61660
208963.PA14_61700
208963.PA14_61710
208963.PA14_61740
208963.PA14_61750
208963.PA14_61790
208963.PA14_61890
208963.PA14_62720
208963.PA14_62760
208963.PA14_62780
208963.PA14_62850
208963.PA14_62940
208963.PA14_62990
208963.PA14_63030
208963.PA14_63820
208963.PA14_64100
208963.PA14_64110
208963.PA14_65260
208963.PA14_65310
208963.PA14_65500
208963.PA14_65605
208963.PA14_65660
208963.PA14_65690
208963.PA14_65960
208963.PA14_66000
208963.PA14_66010
208963.PA14_66060
208963.PA14_66080
208963.PA14_66090
208963.PA14_66190
208963.PA14_66230
208963.PA14_66550
208963.PA14_66610
208963.PA14_66720
208963.PA14_66900
208963.PA14_66920
208963.PA14_66960
208963.PA14_66970
208963.PA14_66990
208963.PA14_67490
208963.PA14_67600
208963.PA14_67700
208963.PA14_68200
208963.PA14_69200
208963.PA14_69440
208963.PA14_69450
208963.PA14_69660
208963.PA14_70190
208963.PA14_70240
208963.PA14_70260
208963.PA14_71300
208963.PA14_71370
208963.PA14_71380
208963.PA14_72070
208963.PA14_72480
208963.PA14_73170
208963.PA14_73260
208963.PA14_73300
