# Supplementary material for: Network-based features enable prediction of essential genes across diverse organisms
Source: PLoS One. 2018 Dec 13;13(12):e0208722. doi: 10.1371/journal.pone.0208722 (PMC6292609; doi:10.1371/journal.pone.0208722)
Supplement: S1 Dataset — PPI Data of 27 organisms along with essential genes information. (ZIP) [file pone.0208722.s001.zip › S1/171101.ppi.txt]

171101.spr0001 171101.spr0002 907
171101.spr0001 171101.spr0003 523
171101.spr0001 171101.spr0004 409
171101.spr0001 171101.spr0005 258
171101.spr0001 171101.spr0006 359
171101.spr0001 171101.spr0007 306
171101.spr0001 171101.spr0008 248
171101.spr0001 171101.spr0009 266
171101.spr0001 171101.spr0010 266
171101.spr0001 171101.spr0011 259
171101.spr0001 171101.spr0012 346
171101.spr0001 171101.spr0013 273
171101.spr0001 171101.spr0021 193
171101.spr0001 171101.spr0025 183
171101.spr0001 171101.spr0032 410
171101.spr0001 171101.spr0037 185
171101.spr0001 171101.spr0048 336
171101.spr0001 171101.spr0049 320
171101.spr0001 171101.spr0057 161
171101.spr0001 171101.spr0075 183
171101.spr0001 171101.spr0124 828
171101.spr0001 171101.spr0125 150
171101.spr0001 171101.spr0131 162
171101.spr0001 171101.spr0160 410
171101.spr0001 171101.spr0165 382
171101.spr0001 171101.spr0171 520
171101.spr0001 171101.spr0187 169
171101.spr0001 171101.spr0188 307
171101.spr0001 171101.spr0191 307
171101.spr0001 171101.spr0192 242
171101.spr0001 171101.spr0195 178
171101.spr0001 171101.spr0196 307
171101.spr0001 171101.spr0199 307
171101.spr0001 171101.spr0201 242
171101.spr0001 171101.spr0204 242
171101.spr0001 171101.spr0205 256
171101.spr0001 171101.spr0206 173
171101.spr0001 171101.spr0209 160
171101.spr0001 171101.spr0213 459
171101.spr0001 171101.spr0214 243
171101.spr0001 171101.spr0215 531
171101.spr0001 171101.spr0238 501
171101.spr0001 171101.spr0245 163
171101.spr0001 171101.spr0248 256
171101.spr0001 171101.spr0249 206
171101.spr0001 171101.spr0253 160
171101.spr0001 171101.spr0269 255
171101.spr0001 171101.spr0271 242
171101.spr0001 171101.spr0272 180
171101.spr0001 171101.spr0294 430
171101.spr0001 171101.spr0303 160
171101.spr0001 171101.spr0304 307
171101.spr0001 171101.spr0308 165
171101.spr0001 171101.spr0310 167
171101.spr0001 171101.spr0322 160
171101.spr0001 171101.spr0323 160
171101.spr0001 171101.spr0330 260
171101.spr0001 171101.spr0335 186
171101.spr0001 171101.spr0336 273
171101.spr0001 171101.spr0362 335
171101.spr0001 171101.spr0363 167
171101.spr0001 171101.spr0372 274
171101.spr0001 171101.spr0398 179
171101.spr0001 171101.spr0438 296
171101.spr0001 171101.spr0441 160
171101.spr0001 171101.spr0445 531
171101.spr0001 171101.spr0453 388
171101.spr0001 171101.spr0454 269
171101.spr0001 171101.spr0455 533
171101.spr0001 171101.spr0481 191
171101.spr0001 171101.spr0492 171
171101.spr0001 171101.spr0507 242
171101.spr0001 171101.spr0514 165
171101.spr0001 171101.spr0516 162
171101.spr0001 171101.spr0537 304
171101.spr0001 171101.spr0543 259
171101.spr0001 171101.spr0555 242
171101.spr0001 171101.spr0556 242
171101.spr0001 171101.spr0565 261
171101.spr0001 171101.spr0585 166
171101.spr0001 171101.spr0595 173
171101.spr0001 171101.spr0598 197
171101.spr0001 171101.spr0604 232
171101.spr0001 171101.spr0638 242
171101.spr0001 171101.spr0654 160
171101.spr0001 171101.spr0656 262
171101.spr0001 171101.spr0665 207
171101.spr0001 171101.spr0668 154
171101.spr0001 171101.spr0671 162
171101.spr0001 171101.spr0674 160
171101.spr0001 171101.spr0687 440
171101.spr0001 171101.spr0693 191
171101.spr0001 171101.spr0707 163
171101.spr0001 171101.spr0708 207
171101.spr0001 171101.spr0712 259
171101.spr0001 171101.spr0715 795
171101.spr0001 171101.spr0732 184
171101.spr0001 171101.spr0740 294
171101.spr0001 171101.spr0745 223
171101.spr0001 171101.spr0746 191
171101.spr0001 171101.spr0750 536
171101.spr0001 171101.spr0756 613
171101.spr0001 171101.spr0757 385
171101.spr0001 171101.spr0769 519
171101.spr0001 171101.spr0777 262
171101.spr0001 171101.spr0781 185
171101.spr0001 171101.spr0793 185
171101.spr0001 171101.spr0795 196
171101.spr0001 171101.spr0796 184
171101.spr0001 171101.spr0797 151
171101.spr0001 171101.spr0807 153
171101.spr0001 171101.spr0815 185
171101.spr0001 171101.spr0829 259
171101.spr0001 171101.spr0830 221
171101.spr0001 171101.spr0836 431
171101.spr0001 171101.spr0837 641
171101.spr0001 171101.spr0844 531
171101.spr0001 171101.spr0846 242
171101.spr0001 171101.spr0852 154
171101.spr0001 171101.spr0853 154
171101.spr0001 171101.spr0854 154
171101.spr0001 171101.spr0859 289
171101.spr0001 171101.spr0863 242
171101.spr0001 171101.spr0872 239
171101.spr0001 171101.spr0879 306
171101.spr0001 171101.spr0913 172
171101.spr0001 171101.spr0914 294
171101.spr0001 171101.spr0918 168
171101.spr0001 171101.spr0919 166
171101.spr0001 171101.spr0920 381
171101.spr0001 171101.spr0924 220
171101.spr0001 171101.spr0926 282
171101.spr0001 171101.spr0928 277
171101.spr0001 171101.spr0973 196
171101.spr0001 171101.spr0978 533
171101.spr0001 171101.spr0979 534
171101.spr0001 171101.spr0984 230
171101.spr0001 171101.spr0989 158
171101.spr0001 171101.spr0992 190
171101.spr0001 171101.spr0995 200
171101.spr0001 171101.spr1007 186
171101.spr0001 171101.spr1014 242
171101.spr0001 171101.spr1020 164
171101.spr0001 171101.spr1024 194
171101.spr0001 171101.spr1032 186
171101.spr0001 171101.spr1036 151
171101.spr0001 171101.spr1039 305
171101.spr0001 171101.spr1040 364
171101.spr0001 171101.spr1043 191
171101.spr0001 171101.spr1046 200
171101.spr0001 171101.spr1065 214
171101.spr0001 171101.spr1066 200
171101.spr0001 171101.spr1082 188
171101.spr0001 171101.spr1084 216
171101.spr0001 171101.spr1089 197
171101.spr0001 171101.spr1098 184
171101.spr0001 171101.spr1099 792
171101.spr0001 171101.spr1108 180
171101.spr0001 171101.spr1118 532
171101.spr0001 171101.spr1123 375
171101.spr0001 171101.spr1126 165
171101.spr0001 171101.spr1127 166
171101.spr0001 171101.spr1141 593
171101.spr0001 171101.spr1153 160
171101.spr0001 171101.spr1157 232
171101.spr0001 171101.spr1163 150
171101.spr0001 171101.spr1164 474
171101.spr0001 171101.spr1166 466
171101.spr0001 171101.spr1169 161
171101.spr0001 171101.spr1171 160
171101.spr0001 171101.spr1175 194
171101.spr0001 171101.spr1211 234
171101.spr0001 171101.spr1224 150
171101.spr0001 171101.spr1231 185
171101.spr0001 171101.spr1232 166
171101.spr0001 171101.spr1233 187
171101.spr0001 171101.spr1247 166
171101.spr0001 171101.spr1300 166
171101.spr0001 171101.spr1322 209
171101.spr0001 171101.spr1329 162
171101.spr0001 171101.spr1343 764
171101.spr0001 171101.spr1357 262
171101.spr0001 171101.spr1360 160
171101.spr0001 171101.spr1361 163
171101.spr0001 171101.spr1362 256
171101.spr0001 171101.spr1363 163
171101.spr0001 171101.spr1367 185
171101.spr0001 171101.spr1384 165
171101.spr0001 171101.spr1403 165
171101.spr0001 171101.spr1413 203
171101.spr0001 171101.spr1426 162
171101.spr0001 171101.spr1427 262
171101.spr0001 171101.spr1429 200
171101.spr0001 171101.spr1433 747
171101.spr0001 171101.spr1458 219
171101.spr0001 171101.spr1492 202
171101.spr0001 171101.spr1505 160
171101.spr0001 171101.spr1508 161
171101.spr0001 171101.spr1510 310
171101.spr0001 171101.spr1511 152
171101.spr0001 171101.spr1515 160
171101.spr0001 171101.spr1516 533
171101.spr0001 171101.spr1527 521
171101.spr0001 171101.spr1539 154
171101.spr0001 171101.spr1541 183
171101.spr0001 171101.spr1544 529
171101.spr0001 171101.spr1553 162
171101.spr0001 171101.spr1555 538
171101.spr0001 171101.spr1556 412
171101.spr0001 171101.spr1578 191
171101.spr0001 171101.spr1581 408
171101.spr0001 171101.spr1602 164
171101.spr0001 171101.spr1603 268
171101.spr0001 171101.spr1620 521
171101.spr0001 171101.spr1632 256
171101.spr0001 171101.spr1634 226
171101.spr0001 171101.spr1668 247
171101.spr0001 171101.spr1688 397
171101.spr0001 171101.spr1689 189
171101.spr0001 171101.spr1692 258
171101.spr0001 171101.spr1715 374
171101.spr0001 171101.spr1718 183
171101.spr0001 171101.spr1722 408
171101.spr0001 171101.spr1723 191
171101.spr0001 171101.spr1724 189
171101.spr0001 171101.spr1756 201
171101.spr0001 171101.spr1757 256
171101.spr0001 171101.spr1761 160
171101.spr0001 171101.spr1775 191
171101.spr0001 171101.spr1776 414
171101.spr0001 171101.spr1777 667
171101.spr0001 171101.spr1781 158
171101.spr0001 171101.spr1783 210
171101.spr0001 171101.spr1785 247
171101.spr0001 171101.spr1790 237
171101.spr0001 171101.spr1799 357
171101.spr0001 171101.spr1805 175
171101.spr0001 171101.spr1807 745
171101.spr0001 171101.spr1810 185
171101.spr0001 171101.spr1819 160
171101.spr0001 171101.spr1839 270
171101.spr0001 171101.spr1851 246
171101.spr0001 171101.spr1852 463
171101.spr0001 171101.spr1853 440
171101.spr0001 171101.spr1854 160
171101.spr0001 171101.spr1859 195
171101.spr0001 171101.spr1864 229
171101.spr0001 171101.spr1869 190
171101.spr0001 171101.spr1881 326
171101.spr0001 171101.spr1888 247
171101.spr0001 171101.spr1889 185
171101.spr0001 171101.spr1890 161
171101.spr0001 171101.spr1924 155
171101.spr0001 171101.spr1955 162
171101.spr0001 171101.spr1957 191
171101.spr0001 171101.spr1958 160
171101.spr0001 171101.spr1975 200
171101.spr0001 171101.spr1979 176
171101.spr0001 171101.spr1980 160
171101.spr0001 171101.spr2008 926
171101.spr0001 171101.spr2009 320
171101.spr0001 171101.spr2019 408
171101.spr0001 171101.spr2020 242
171101.spr0001 171101.spr2026 166
171101.spr0001 171101.spr2027 301
171101.spr0001 171101.spr2031 519
171101.spr0001 171101.spr2032 880
171101.spr0001 171101.spr2033 166
171101.spr0001 171101.spr2044 168
171101.spr0001 171101.spr2045 311
171101.spr0001 171101.spr2046 359
171101.spr0002 171101.spr0001 907
171101.spr0002 171101.spr0003 802
171101.spr0002 171101.spr0004 631
171101.spr0002 171101.spr0005 502
171101.spr0002 171101.spr0006 500
171101.spr0002 171101.spr0007 330
171101.spr0002 171101.spr0008 412
171101.spr0002 171101.spr0009 264
171101.spr0002 171101.spr0010 391
171101.spr0002 171101.spr0011 364
171101.spr0002 171101.spr0012 533
171101.spr0002 171101.spr0013 203
171101.spr0002 171101.spr0023 681
171101.spr0002 171101.spr0025 214
171101.spr0002 171101.spr0028 153
171101.spr0002 171101.spr0032 966
171101.spr0002 171101.spr0036 228
171101.spr0002 171101.spr0045 250
171101.spr0002 171101.spr0046 464
171101.spr0002 171101.spr0047 462
171101.spr0002 171101.spr0053 603
171101.spr0002 171101.spr0123 185
171101.spr0002 171101.spr0124 519
171101.spr0002 171101.spr0129 193
171101.spr0002 171101.spr0160 700
171101.spr0002 171101.spr0165 241
171101.spr0002 171101.spr0171 252
171101.spr0002 171101.spr0173 160
171101.spr0002 171101.spr0183 899
171101.spr0002 171101.spr0192 210
171101.spr0002 171101.spr0195 393
171101.spr0002 171101.spr0201 161
171101.spr0002 171101.spr0205 295
171101.spr0002 171101.spr0209 281
171101.spr0002 171101.spr0214 183
171101.spr0002 171101.spr0215 569
171101.spr0002 171101.spr0216 165
171101.spr0002 171101.spr0238 242
171101.spr0002 171101.spr0243 178
171101.spr0002 171101.spr0245 308
171101.spr0002 171101.spr0251 389
171101.spr0002 171101.spr0256 159
171101.spr0002 171101.spr0271 253
171101.spr0002 171101.spr0272 226
171101.spr0002 171101.spr0284 293
171101.spr0002 171101.spr0302 181
171101.spr0002 171101.spr0303 189
171101.spr0002 171101.spr0304 256
171101.spr0002 171101.spr0310 256
171101.spr0002 171101.spr0328 157
171101.spr0002 171101.spr0329 159
171101.spr0002 171101.spr0331 200
171101.spr0002 171101.spr0333 157
171101.spr0002 171101.spr0334 157
171101.spr0002 171101.spr0335 544
171101.spr0002 171101.spr0343 242
171101.spr0002 171101.spr0363 749
171101.spr0002 171101.spr0372 440
171101.spr0002 171101.spr0375 150
171101.spr0002 171101.spr0380 151
171101.spr0002 171101.spr0381 205
171101.spr0002 171101.spr0392 229
171101.spr0002 171101.spr0395 198
171101.spr0002 171101.spr0398 253
171101.spr0002 171101.spr0399 199
171101.spr0002 171101.spr0400 199
171101.spr0002 171101.spr0414 924
171101.spr0002 171101.spr0438 323
171101.spr0002 171101.spr0441 216
171101.spr0002 171101.spr0453 308
171101.spr0002 171101.spr0454 198
171101.spr0002 171101.spr0455 185
171101.spr0002 171101.spr0458 205
171101.spr0002 171101.spr0460 261
171101.spr0002 171101.spr0478 248
171101.spr0002 171101.spr0480 188
171101.spr0002 171101.spr0481 242
171101.spr0002 171101.spr0482 354
171101.spr0002 171101.spr0486 156
171101.spr0002 171101.spr0492 410
171101.spr0002 171101.spr0507 537
171101.spr0002 171101.spr0509 616
171101.spr0002 171101.spr0526 155
171101.spr0002 171101.spr0537 451
171101.spr0002 171101.spr0543 447
171101.spr0002 171101.spr0574 249
171101.spr0002 171101.spr0581 157
171101.spr0002 171101.spr0585 936
171101.spr0002 171101.spr0593 167
171101.spr0002 171101.spr0597 159
171101.spr0002 171101.spr0603 196
171101.spr0002 171101.spr0604 293
171101.spr0002 171101.spr0608 233
171101.spr0002 171101.spr0613 348
171101.spr0002 171101.spr0614 230
171101.spr0002 171101.spr0670 194
171101.spr0002 171101.spr0673 919
171101.spr0002 171101.spr0674 291
171101.spr0002 171101.spr0687 532
171101.spr0002 171101.spr0696 192
171101.spr0002 171101.spr0711 685
171101.spr0002 171101.spr0712 187
171101.spr0002 171101.spr0715 957
171101.spr0002 171101.spr0735 157
171101.spr0002 171101.spr0736 157
171101.spr0002 171101.spr0740 256
171101.spr0002 171101.spr0743 160
171101.spr0002 171101.spr0749 152
171101.spr0002 171101.spr0755 424
171101.spr0002 171101.spr0756 910
171101.spr0002 171101.spr0757 865
171101.spr0002 171101.spr0764 169
171101.spr0002 171101.spr0769 915
171101.spr0002 171101.spr0771 238
171101.spr0002 171101.spr0773 439
171101.spr0002 171101.spr0776 160
171101.spr0002 171101.spr0795 810
171101.spr0002 171101.spr0797 964
171101.spr0002 171101.spr0828 167
171101.spr0002 171101.spr0830 277
171101.spr0002 171101.spr0835 511
171101.spr0002 171101.spr0836 955
171101.spr0002 171101.spr0837 705
171101.spr0002 171101.spr0838 211
171101.spr0002 171101.spr0844 160
171101.spr0002 171101.spr0845 152
171101.spr0002 171101.spr0852 178
171101.spr0002 171101.spr0853 178
171101.spr0002 171101.spr0854 178
171101.spr0002 171101.spr0872 288
171101.spr0002 171101.spr0879 687
171101.spr0002 171101.spr0884 181
171101.spr0002 171101.spr0896 507
171101.spr0002 171101.spr0920 452
171101.spr0002 171101.spr0922 152
171101.spr0002 171101.spr0924 186
171101.spr0002 171101.spr0928 634
171101.spr0002 171101.spr0948 167
171101.spr0002 171101.spr0954 157
171101.spr0002 171101.spr0973 202
171101.spr0002 171101.spr0978 556
171101.spr0002 171101.spr0979 177
171101.spr0002 171101.spr0984 216
171101.spr0002 171101.spr0995 670
171101.spr0002 171101.spr1002 153
171101.spr0002 171101.spr1005 207
171101.spr0002 171101.spr1006 210
171101.spr0002 171101.spr1020 151
171101.spr0002 171101.spr1024 606
171101.spr0002 171101.spr1036 378
171101.spr0002 171101.spr1039 435
171101.spr0002 171101.spr1040 593
171101.spr0002 171101.spr1042 157
171101.spr0002 171101.spr1043 260
171101.spr0002 171101.spr1044 726
171101.spr0002 171101.spr1053 198
171101.spr0002 171101.spr1054 163
171101.spr0002 171101.spr1055 885
171101.spr0002 171101.spr1065 745
171101.spr0002 171101.spr1066 894
171101.spr0002 171101.spr1084 370
171101.spr0002 171101.spr1092 187
171101.spr0002 171101.spr1099 941
171101.spr0002 171101.spr1108 753
171101.spr0002 171101.spr1110 486
171101.spr0002 171101.spr1111 557
171101.spr0002 171101.spr1115 163
171101.spr0002 171101.spr1118 532
171101.spr0002 171101.spr1122 165
171101.spr0002 171101.spr1123 158
171101.spr0002 171101.spr1126 223
171101.spr0002 171101.spr1127 242
171101.spr0002 171101.spr1141 359
171101.spr0002 171101.spr1144 195
171101.spr0002 171101.spr1154 192
171101.spr0002 171101.spr1157 273
171101.spr0002 171101.spr1164 482
171101.spr0002 171101.spr1175 238
171101.spr0002 171101.spr1181 229
171101.spr0002 171101.spr1205 540
171101.spr0002 171101.spr1207 160
171101.spr0002 171101.spr1220 204
171101.spr0002 171101.spr1232 532
171101.spr0002 171101.spr1233 356
171101.spr0002 171101.spr1262 163
171101.spr0002 171101.spr1271 184
171101.spr0002 171101.spr1281 318
171101.spr0002 171101.spr1300 394
171101.spr0002 171101.spr1311 224
171101.spr0002 171101.spr1316 160
171101.spr0002 171101.spr1322 315
171101.spr0002 171101.spr1329 155
171101.spr0002 171101.spr1332 153
171101.spr0002 171101.spr1336 194
171101.spr0002 171101.spr1343 219
171101.spr0002 171101.spr1345 157
171101.spr0002 171101.spr1367 160
171101.spr0002 171101.spr1369 242
171101.spr0002 171101.spr1373 154
171101.spr0002 171101.spr1375 596
171101.spr0002 171101.spr1395 213
171101.spr0002 171101.spr1403 157
171101.spr0002 171101.spr1422 172
171101.spr0002 171101.spr1426 258
171101.spr0002 171101.spr1429 761
171101.spr0002 171101.spr1433 243
171101.spr0002 171101.spr1435 150
171101.spr0002 171101.spr1440 221
171101.spr0002 171101.spr1467 228
171101.spr0002 171101.spr1492 200
171101.spr0002 171101.spr1499 191
171101.spr0002 171101.spr1510 257
171101.spr0002 171101.spr1511 350
171101.spr0002 171101.spr1513 268
171101.spr0002 171101.spr1515 238
171101.spr0002 171101.spr1516 219
171101.spr0002 171101.spr1553 258
171101.spr0002 171101.spr1555 573
171101.spr0002 171101.spr1562 260
171101.spr0002 171101.spr1577 546
171101.spr0002 171101.spr1581 501
171101.spr0002 171101.spr1602 240
171101.spr0002 171101.spr1603 308
171101.spr0002 171101.spr1616 697
171101.spr0002 171101.spr1634 306
171101.spr0002 171101.spr1639 409
171101.spr0002 171101.spr1660 908
171101.spr0002 171101.spr1671 158
171101.spr0002 171101.spr1677 195
171101.spr0002 171101.spr1688 366
171101.spr0002 171101.spr1689 159
171101.spr0002 171101.spr1710 153
171101.spr0002 171101.spr1722 183
171101.spr0002 171101.spr1723 367
171101.spr0002 171101.spr1724 292
171101.spr0002 171101.spr1726 346
171101.spr0002 171101.spr1757 833
171101.spr0002 171101.spr1759 185
171101.spr0002 171101.spr1775 917
171101.spr0002 171101.spr1776 346
171101.spr0002 171101.spr1790 234
171101.spr0002 171101.spr1794 236
171101.spr0002 171101.spr1799 552
171101.spr0002 171101.spr1804 239
171101.spr0002 171101.spr1805 274
171101.spr0002 171101.spr1807 735
171101.spr0002 171101.spr1813 409
171101.spr0002 171101.spr1815 226
171101.spr0002 171101.spr1820 353
171101.spr0002 171101.spr1824 175
171101.spr0002 171101.spr1841 266
171101.spr0002 171101.spr1852 482
171101.spr0002 171101.spr1853 426
171101.spr0002 171101.spr1854 187
171101.spr0002 171101.spr1859 266
171101.spr0002 171101.spr1863 192
171101.spr0002 171101.spr1888 833
171101.spr0002 171101.spr1890 284
171101.spr0002 171101.spr1902 450
171101.spr0002 171101.spr1910 259
171101.spr0002 171101.spr1994 224
171101.spr0002 171101.spr2008 405
171101.spr0002 171101.spr2009 293
171101.spr0002 171101.spr2010 188
171101.spr0002 171101.spr2029 212
171101.spr0002 171101.spr2031 584
171101.spr0002 171101.spr2032 825
171101.spr0002 171101.spr2044 253
171101.spr0002 171101.spr2046 247
171101.spr0003 171101.spr0001 523
171101.spr0003 171101.spr0002 802
171101.spr0003 171101.spr0004 931
171101.spr0003 171101.spr0005 480
171101.spr0003 171101.spr0006 480
171101.spr0003 171101.spr0007 387
171101.spr0003 171101.spr0008 387
171101.spr0003 171101.spr0009 326
171101.spr0003 171101.spr0010 326
171101.spr0003 171101.spr0011 318
171101.spr0003 171101.spr0012 318
171101.spr0003 171101.spr0013 231
171101.spr0003 171101.spr0021 206
171101.spr0003 171101.spr0036 285
171101.spr0003 171101.spr0070 201
171101.spr0003 171101.spr0076 442
171101.spr0003 171101.spr0124 158
171101.spr0003 171101.spr0138 211
171101.spr0003 171101.spr0169 640
171101.spr0003 171101.spr0175 689
171101.spr0003 171101.spr0176 240
171101.spr0003 171101.spr0189 158
171101.spr0003 171101.spr0259 152
171101.spr0003 171101.spr0265 157
171101.spr0003 171101.spr0332 191
171101.spr0003 171101.spr0368 344
171101.spr0003 171101.spr0399 227
171101.spr0003 171101.spr0414 303
171101.spr0003 171101.spr0436 168
171101.spr0003 171101.spr0479 749
171101.spr0003 171101.spr0480 202
171101.spr0003 171101.spr0486 206
171101.spr0003 171101.spr0520 195
171101.spr0003 171101.spr0610 154
171101.spr0003 171101.spr0635 237
171101.spr0003 171101.spr0828 165
171101.spr0003 171101.spr0830 575
171101.spr0003 171101.spr0832 305
171101.spr0003 171101.spr0836 155
171101.spr0003 171101.spr0838 156
171101.spr0003 171101.spr0868 681
171101.spr0003 171101.spr0882 344
171101.spr0003 171101.spr0884 219
171101.spr0003 171101.spr0923 530
171101.spr0003 171101.spr0925 571
171101.spr0003 171101.spr0926 577
171101.spr0003 171101.spr0927 577
171101.spr0003 171101.spr1013 219
171101.spr0003 171101.spr1039 646
171101.spr0003 171101.spr1040 702
171101.spr0003 171101.spr1045 368
171101.spr0003 171101.spr1082 307
171101.spr0003 171101.spr1114 181
171101.spr0003 171101.spr1128 206
171101.spr0003 171101.spr1144 265
171101.spr0003 171101.spr1164 648
171101.spr0003 171101.spr1167 171
171101.spr0003 171101.spr1189 326
171101.spr0003 171101.spr1226 367
171101.spr0003 171101.spr1272 188
171101.spr0003 171101.spr1289 579
171101.spr0003 171101.spr1391 155
171101.spr0003 171101.spr1394 301
171101.spr0003 171101.spr1395 368
171101.spr0003 171101.spr1396 320
171101.spr0003 171101.spr1433 215
171101.spr0003 171101.spr1443 262
171101.spr0003 171101.spr1444 222
171101.spr0003 171101.spr1463 237
171101.spr0003 171101.spr1496 159
171101.spr0003 171101.spr1499 190
171101.spr0003 171101.spr1562 159
171101.spr0003 171101.spr1582 168
171101.spr0003 171101.spr1597 421
171101.spr0003 171101.spr1606 196
171101.spr0003 171101.spr1608 167
171101.spr0003 171101.spr1625 167
171101.spr0003 171101.spr1724 563
171101.spr0003 171101.spr1734 211
171101.spr0003 171101.spr1735 210
171101.spr0003 171101.spr1736 210
171101.spr0003 171101.spr1738 609
171101.spr0003 171101.spr1739 299
171101.spr0003 171101.spr1759 237
171101.spr0003 171101.spr1770 211
171101.spr0003 171101.spr1796 187
171101.spr0003 171101.spr1882 169
171101.spr0003 171101.spr1884 201
171101.spr0003 171101.spr1890 321
171101.spr0003 171101.spr1949 249
171101.spr0003 171101.spr1970 520
171101.spr0003 171101.spr2001 312
171101.spr0003 171101.spr2008 412
171101.spr0003 171101.spr2009 496
171101.spr0003 171101.spr2010 391
171101.spr0003 171101.spr2031 155
171101.spr0003 171101.spr2032 221
171101.spr0003 171101.spr2033 413
171101.spr0003 171101.spr2046 660
171101.spr0004 171101.spr0001 409
171101.spr0004 171101.spr0002 631
171101.spr0004 171101.spr0003 931
171101.spr0004 171101.spr0005 915
171101.spr0004 171101.spr0006 788
171101.spr0004 171101.spr0007 598
171101.spr0004 171101.spr0008 598
171101.spr0004 171101.spr0009 538
171101.spr0004 171101.spr0010 451
171101.spr0004 171101.spr0011 423
171101.spr0004 171101.spr0012 526
171101.spr0004 171101.spr0013 280
171101.spr0004 171101.spr0021 251
171101.spr0004 171101.spr0028 579
171101.spr0004 171101.spr0032 459
171101.spr0004 171101.spr0048 154
171101.spr0004 171101.spr0051 153
171101.spr0004 171101.spr0056 199
171101.spr0004 171101.spr0076 479
171101.spr0004 171101.spr0078 246
171101.spr0004 171101.spr0100 196
171101.spr0004 171101.spr0122 302
171101.spr0004 171101.spr0124 322
171101.spr0004 171101.spr0169 648
171101.spr0004 171101.spr0171 151
171101.spr0004 171101.spr0172 336
171101.spr0004 171101.spr0187 272
171101.spr0004 171101.spr0188 256
171101.spr0004 171101.spr0189 301
171101.spr0004 171101.spr0191 429
171101.spr0004 171101.spr0192 246
171101.spr0004 171101.spr0194 228
171101.spr0004 171101.spr0195 272
171101.spr0004 171101.spr0198 441
171101.spr0004 171101.spr0199 200
171101.spr0004 171101.spr0201 263
171101.spr0004 171101.spr0202 200
171101.spr0004 171101.spr0203 222
171101.spr0004 171101.spr0204 268
171101.spr0004 171101.spr0205 361
171101.spr0004 171101.spr0206 292
171101.spr0004 171101.spr0208 243
171101.spr0004 171101.spr0209 279
171101.spr0004 171101.spr0211 152
171101.spr0004 171101.spr0213 218
171101.spr0004 171101.spr0214 263
171101.spr0004 171101.spr0215 302
171101.spr0004 171101.spr0216 247
171101.spr0004 171101.spr0235 370
171101.spr0004 171101.spr0240 269
171101.spr0004 171101.spr0241 359
171101.spr0004 171101.spr0243 201
171101.spr0004 171101.spr0248 227
171101.spr0004 171101.spr0249 392
171101.spr0004 171101.spr0250 470
171101.spr0004 171101.spr0254 156
171101.spr0004 171101.spr0256 185
171101.spr0004 171101.spr0271 206
171101.spr0004 171101.spr0272 223
171101.spr0004 171101.spr0289 241
171101.spr0004 171101.spr0302 520
171101.spr0004 171101.spr0304 192
171101.spr0004 171101.spr0305 156
171101.spr0004 171101.spr0323 151
171101.spr0004 171101.spr0333 252
171101.spr0004 171101.spr0337 241
171101.spr0004 171101.spr0339 160
171101.spr0004 171101.spr0351 241
171101.spr0004 171101.spr0362 474
171101.spr0004 171101.spr0363 160
171101.spr0004 171101.spr0364 263
171101.spr0004 171101.spr0365 200
171101.spr0004 171101.spr0372 332
171101.spr0004 171101.spr0377 184
171101.spr0004 171101.spr0380 208
171101.spr0004 171101.spr0390 220
171101.spr0004 171101.spr0392 282
171101.spr0004 171101.spr0428 235
171101.spr0004 171101.spr0437 296
171101.spr0004 171101.spr0438 227
171101.spr0004 171101.spr0455 252
171101.spr0004 171101.spr0456 354
171101.spr0004 171101.spr0476 202
171101.spr0004 171101.spr0477 360
171101.spr0004 171101.spr0478 521
171101.spr0004 171101.spr0481 513
171101.spr0004 171101.spr0492 286
171101.spr0004 171101.spr0507 541
171101.spr0004 171101.spr0509 446
171101.spr0004 171101.spr0519 396
171101.spr0004 171101.spr0530 461
171101.spr0004 171101.spr0543 314
171101.spr0004 171101.spr0544 178
171101.spr0004 171101.spr0548 264
171101.spr0004 171101.spr0555 302
171101.spr0004 171101.spr0556 370
171101.spr0004 171101.spr0589 464
171101.spr0004 171101.spr0597 185
171101.spr0004 171101.spr0598 217
171101.spr0004 171101.spr0603 169
171101.spr0004 171101.spr0626 204
171101.spr0004 171101.spr0629 150
171101.spr0004 171101.spr0635 150
171101.spr0004 171101.spr0638 203
171101.spr0004 171101.spr0648 274
171101.spr0004 171101.spr0656 190
171101.spr0004 171101.spr0666 243
171101.spr0004 171101.spr0670 157
171101.spr0004 171101.spr0671 153
171101.spr0004 171101.spr0674 244
171101.spr0004 171101.spr0676 193
171101.spr0004 171101.spr0696 814
171101.spr0004 171101.spr0715 179
171101.spr0004 171101.spr0729 479
171101.spr0004 171101.spr0738 224
171101.spr0004 171101.spr0740 196
171101.spr0004 171101.spr0744 163
171101.spr0004 171101.spr0745 281
171101.spr0004 171101.spr0746 523
171101.spr0004 171101.spr0747 263
171101.spr0004 171101.spr0756 179
171101.spr0004 171101.spr0757 453
171101.spr0004 171101.spr0764 381
171101.spr0004 171101.spr0769 193
171101.spr0004 171101.spr0776 212
171101.spr0004 171101.spr0782 194
171101.spr0004 171101.spr0828 260
171101.spr0004 171101.spr0830 616
171101.spr0004 171101.spr0833 315
171101.spr0004 171101.spr0834 312
171101.spr0004 171101.spr0835 151
171101.spr0004 171101.spr0838 301
171101.spr0004 171101.spr0845 168
171101.spr0004 171101.spr0846 244
171101.spr0004 171101.spr0847 301
171101.spr0004 171101.spr0865 170
171101.spr0004 171101.spr0876 159
171101.spr0004 171101.spr0905 197
171101.spr0004 171101.spr0906 213
171101.spr0004 171101.spr0920 464
171101.spr0004 171101.spr0922 306
171101.spr0004 171101.spr0923 174
171101.spr0004 171101.spr0924 557
171101.spr0004 171101.spr0925 634
171101.spr0004 171101.spr0926 280
171101.spr0004 171101.spr0927 260
171101.spr0004 171101.spr0932 314
171101.spr0004 171101.spr0964 157
171101.spr0004 171101.spr0967 288
171101.spr0004 171101.spr0973 160
171101.spr0004 171101.spr0978 196
171101.spr0004 171101.spr0984 301
171101.spr0004 171101.spr0995 414
171101.spr0004 171101.spr1002 579
171101.spr0004 171101.spr1012 226
171101.spr0004 171101.spr1020 192
171101.spr0004 171101.spr1043 222
171101.spr0004 171101.spr1048 160
171101.spr0004 171101.spr1055 280
171101.spr0004 171101.spr1057 238
171101.spr0004 171101.spr1075 241
171101.spr0004 171101.spr1076 241
171101.spr0004 171101.spr1082 766
171101.spr0004 171101.spr1083 344
171101.spr0004 171101.spr1089 359
171101.spr0004 171101.spr1092 460
171101.spr0004 171101.spr1099 536
171101.spr0004 171101.spr1105 265
171101.spr0004 171101.spr1127 192
171101.spr0004 171101.spr1141 310
171101.spr0004 171101.spr1144 572
171101.spr0004 171101.spr1157 248
171101.spr0004 171101.spr1161 243
171101.spr0004 171101.spr1164 632
171101.spr0004 171101.spr1165 239
171101.spr0004 171101.spr1169 238
171101.spr0004 171101.spr1171 228
171101.spr0004 171101.spr1183 161
171101.spr0004 171101.spr1201 157
171101.spr0004 171101.spr1202 173
171101.spr0004 171101.spr1212 275
171101.spr0004 171101.spr1269 324
171101.spr0004 171101.spr1270 170
171101.spr0004 171101.spr1272 201
171101.spr0004 171101.spr1289 296
171101.spr0004 171101.spr1300 399
171101.spr0004 171101.spr1312 153
171101.spr0004 171101.spr1317 192
171101.spr0004 171101.spr1336 156
171101.spr0004 171101.spr1357 195
171101.spr0004 171101.spr1360 787
171101.spr0004 171101.spr1361 256
171101.spr0004 171101.spr1362 244
171101.spr0004 171101.spr1363 154
171101.spr0004 171101.spr1364 196
171101.spr0004 171101.spr1368 307
171101.spr0004 171101.spr1375 224
171101.spr0004 171101.spr1384 227
171101.spr0004 171101.spr1394 370
171101.spr0004 171101.spr1395 406
171101.spr0004 171101.spr1396 376
171101.spr0004 171101.spr1397 209
171101.spr0004 171101.spr1409 605
171101.spr0004 171101.spr1413 330
171101.spr0004 171101.spr1414 158
171101.spr0004 171101.spr1426 548
171101.spr0004 171101.spr1432 309
171101.spr0004 171101.spr1435 510
171101.spr0004 171101.spr1440 172
171101.spr0004 171101.spr1442 160
171101.spr0004 171101.spr1456 591
171101.spr0004 171101.spr1460 223
171101.spr0004 171101.spr1467 457
171101.spr0004 171101.spr1472 475
171101.spr0004 171101.spr1479 178
171101.spr0004 171101.spr1490 167
171101.spr0004 171101.spr1492 170
171101.spr0004 171101.spr1494 213
171101.spr0004 171101.spr1499 251
171101.spr0004 171101.spr1502 450
171101.spr0004 171101.spr1509 320
171101.spr0004 171101.spr1510 309
171101.spr0004 171101.spr1514 169
171101.spr0004 171101.spr1517 224
171101.spr0004 171101.spr1519 155
171101.spr0004 171101.spr1544 191
171101.spr0004 171101.spr1553 495
171101.spr0004 171101.spr1557 155
171101.spr0004 171101.spr1570 158
171101.spr0004 171101.spr1577 154
171101.spr0004 171101.spr1580 232
171101.spr0004 171101.spr1581 344
171101.spr0004 171101.spr1589 294
171101.spr0004 171101.spr1591 356
171101.spr0004 171101.spr1592 429
171101.spr0004 171101.spr1594 220
171101.spr0004 171101.spr1597 300
171101.spr0004 171101.spr1602 179
171101.spr0004 171101.spr1628 244
171101.spr0004 171101.spr1631 307
171101.spr0004 171101.spr1632 275
171101.spr0004 171101.spr1639 409
171101.spr0004 171101.spr1647 224
171101.spr0004 171101.spr1660 202
171101.spr0004 171101.spr1662 260
171101.spr0004 171101.spr1683 223
171101.spr0004 171101.spr1689 185
171101.spr0004 171101.spr1696 425
171101.spr0004 171101.spr1722 195
171101.spr0004 171101.spr1724 482
171101.spr0004 171101.spr1726 212
171101.spr0004 171101.spr1732 161
171101.spr0004 171101.spr1734 263
171101.spr0004 171101.spr1735 249
171101.spr0004 171101.spr1736 249
171101.spr0004 171101.spr1738 618
171101.spr0004 171101.spr1770 263
171101.spr0004 171101.spr1776 212
171101.spr0004 171101.spr1784 200
171101.spr0004 171101.spr1792 278
171101.spr0004 171101.spr1793 260
171101.spr0004 171101.spr1794 238
171101.spr0004 171101.spr1795 319
171101.spr0004 171101.spr1796 200
171101.spr0004 171101.spr1797 240
171101.spr0004 171101.spr1799 573
171101.spr0004 171101.spr1805 469
171101.spr0004 171101.spr1807 206
171101.spr0004 171101.spr1813 409
171101.spr0004 171101.spr1820 300
171101.spr0004 171101.spr1822 192
171101.spr0004 171101.spr1841 200
171101.spr0004 171101.spr1853 306
171101.spr0004 171101.spr1868 155
171101.spr0004 171101.spr1869 163
171101.spr0004 171101.spr1881 726
171101.spr0004 171101.spr1882 316
171101.spr0004 171101.spr1888 186
171101.spr0004 171101.spr1889 191
171101.spr0004 171101.spr1890 229
171101.spr0004 171101.spr1910 279
171101.spr0004 171101.spr1924 279
171101.spr0004 171101.spr1931 288
171101.spr0004 171101.spr1950 155
171101.spr0004 171101.spr1975 213
171101.spr0004 171101.spr2006 241
171101.spr0004 171101.spr2008 292
171101.spr0004 171101.spr2009 441
171101.spr0004 171101.spr2010 295
171101.spr0004 171101.spr2019 172
171101.spr0004 171101.spr2020 497
171101.spr0004 171101.spr2027 344
171101.spr0004 171101.spr2030 233
171101.spr0004 171101.spr2033 560
171101.spr0004 171101.spr2034 468
171101.spr0004 171101.spr2041 203
171101.spr0004 171101.spr2042 203
171101.spr0004 171101.spr2044 196
171101.spr0004 171101.spr2046 648
171101.spr0005 171101.spr0001 258
171101.spr0005 171101.spr0002 502
171101.spr0005 171101.spr0003 480
171101.spr0005 171101.spr0004 915
171101.spr0005 171101.spr0006 937
171101.spr0005 171101.spr0007 867
171101.spr0005 171101.spr0008 839
171101.spr0005 171101.spr0009 652
171101.spr0005 171101.spr0010 786
171101.spr0005 171101.spr0011 764
171101.spr0005 171101.spr0012 748
171101.spr0005 171101.spr0013 345
171101.spr0005 171101.spr0021 220
171101.spr0005 171101.spr0028 646
171101.spr0005 171101.spr0037 209
171101.spr0005 171101.spr0047 165
171101.spr0005 171101.spr0056 215
171101.spr0005 171101.spr0077 237
171101.spr0005 171101.spr0078 163
171101.spr0005 171101.spr0100 204
171101.spr0005 171101.spr0124 262
171101.spr0005 171101.spr0131 181
171101.spr0005 171101.spr0171 323
171101.spr0005 171101.spr0176 425
171101.spr0005 171101.spr0180 223
171101.spr0005 171101.spr0189 162
171101.spr0005 171101.spr0190 186
171101.spr0005 171101.spr0202 161
171101.spr0005 171101.spr0208 237
171101.spr0005 171101.spr0211 176
171101.spr0005 171101.spr0215 256
171101.spr0005 171101.spr0216 530
171101.spr0005 171101.spr0217 224
171101.spr0005 171101.spr0218 224
171101.spr0005 171101.spr0220 154
171101.spr0005 171101.spr0221 154
171101.spr0005 171101.spr0233 297
171101.spr0005 171101.spr0235 153
171101.spr0005 171101.spr0240 281
171101.spr0005 171101.spr0243 174
171101.spr0005 171101.spr0248 341
171101.spr0005 171101.spr0249 394
171101.spr0005 171101.spr0250 433
171101.spr0005 171101.spr0263 162
171101.spr0005 171101.spr0266 208
171101.spr0005 171101.spr0279 163
171101.spr0005 171101.spr0285 160
171101.spr0005 171101.spr0288 240
171101.spr0005 171101.spr0363 464
171101.spr0005 171101.spr0372 417
171101.spr0005 171101.spr0377 243
171101.spr0005 171101.spr0384 225
171101.spr0005 171101.spr0392 203
171101.spr0005 171101.spr0396 216
171101.spr0005 171101.spr0397 240
171101.spr0005 171101.spr0406 156
171101.spr0005 171101.spr0439 301
171101.spr0005 171101.spr0478 523
171101.spr0005 171101.spr0491 222
171101.spr0005 171101.spr0492 280
171101.spr0005 171101.spr0507 265
171101.spr0005 171101.spr0509 150
171101.spr0005 171101.spr0519 192
171101.spr0005 171101.spr0537 204
171101.spr0005 171101.spr0555 492
171101.spr0005 171101.spr0556 444
171101.spr0005 171101.spr0577 170
171101.spr0005 171101.spr0626 440
171101.spr0005 171101.spr0627 212
171101.spr0005 171101.spr0638 187
171101.spr0005 171101.spr0655 207
171101.spr0005 171101.spr0664 165
171101.spr0005 171101.spr0665 259
171101.spr0005 171101.spr0670 162
171101.spr0005 171101.spr0674 274
171101.spr0005 171101.spr0682 184
171101.spr0005 171101.spr0687 160
171101.spr0005 171101.spr0696 233
171101.spr0005 171101.spr0715 205
171101.spr0005 171101.spr0725 164
171101.spr0005 171101.spr0729 150
171101.spr0005 171101.spr0738 368
171101.spr0005 171101.spr0740 153
171101.spr0005 171101.spr0746 533
171101.spr0005 171101.spr0796 156
171101.spr0005 171101.spr0816 205
171101.spr0005 171101.spr0821 169
171101.spr0005 171101.spr0830 337
171101.spr0005 171101.spr0835 226
171101.spr0005 171101.spr0836 159
171101.spr0005 171101.spr0838 186
171101.spr0005 171101.spr0845 285
171101.spr0005 171101.spr0846 483
171101.spr0005 171101.spr0861 222
171101.spr0005 171101.spr0863 221
171101.spr0005 171101.spr0869 244
171101.spr0005 171101.spr0872 241
171101.spr0005 171101.spr0879 306
171101.spr0005 171101.spr0883 159
171101.spr0005 171101.spr0884 292
171101.spr0005 171101.spr0891 594
171101.spr0005 171101.spr0905 200
171101.spr0005 171101.spr0918 256
171101.spr0005 171101.spr0922 340
171101.spr0005 171101.spr0924 519
171101.spr0005 171101.spr0925 225
171101.spr0005 171101.spr0959 170
171101.spr0005 171101.spr0964 285
171101.spr0005 171101.spr0979 196
171101.spr0005 171101.spr0984 325
171101.spr0005 171101.spr0989 283
171101.spr0005 171101.spr0990 172
171101.spr0005 171101.spr0995 186
171101.spr0005 171101.spr0996 156
171101.spr0005 171101.spr1002 525
171101.spr0005 171101.spr1017 307
171101.spr0005 171101.spr1020 420
171101.spr0005 171101.spr1024 303
171101.spr0005 171101.spr1032 187
171101.spr0005 171101.spr1033 425
171101.spr0005 171101.spr1036 382
171101.spr0005 171101.spr1052 571
171101.spr0005 171101.spr1082 614
171101.spr0005 171101.spr1083 224
171101.spr0005 171101.spr1089 274
171101.spr0005 171101.spr1099 183
171101.spr0005 171101.spr1100 424
171101.spr0005 171101.spr1118 329
171101.spr0005 171101.spr1123 229
171101.spr0005 171101.spr1127 217
171101.spr0005 171101.spr1138 192
171101.spr0005 171101.spr1150 195
171101.spr0005 171101.spr1155 230
171101.spr0005 171101.spr1156 319
171101.spr0005 171101.spr1165 304
171101.spr0005 171101.spr1169 151
171101.spr0005 171101.spr1174 291
171101.spr0005 171101.spr1192 197
171101.spr0005 171101.spr1193 246
171101.spr0005 171101.spr1217 170
171101.spr0005 171101.spr1227 459
171101.spr0005 171101.spr1240 392
171101.spr0005 171101.spr1264 335
171101.spr0005 171101.spr1266 294
171101.spr0005 171101.spr1269 511
171101.spr0005 171101.spr1270 433
171101.spr0005 171101.spr1300 166
171101.spr0005 171101.spr1303 192
171101.spr0005 171101.spr1318 734
171101.spr0005 171101.spr1324 197
171101.spr0005 171101.spr1328 266
171101.spr0005 171101.spr1329 272
171101.spr0005 171101.spr1343 178
171101.spr0005 171101.spr1356 174
171101.spr0005 171101.spr1360 298
171101.spr0005 171101.spr1365 263
171101.spr0005 171101.spr1369 334
171101.spr0005 171101.spr1373 324
171101.spr0005 171101.spr1383 250
171101.spr0005 171101.spr1391 156
171101.spr0005 171101.spr1392 263
171101.spr0005 171101.spr1393 210
171101.spr0005 171101.spr1394 336
171101.spr0005 171101.spr1395 250
171101.spr0005 171101.spr1396 410
171101.spr0005 171101.spr1413 208
171101.spr0005 171101.spr1422 159
171101.spr0005 171101.spr1425 260
171101.spr0005 171101.spr1426 183
171101.spr0005 171101.spr1427 317
171101.spr0005 171101.spr1435 264
171101.spr0005 171101.spr1451 219
171101.spr0005 171101.spr1511 256
171101.spr0005 171101.spr1515 278
171101.spr0005 171101.spr1539 450
171101.spr0005 171101.spr1553 193
171101.spr0005 171101.spr1562 340
171101.spr0005 171101.spr1580 202
171101.spr0005 171101.spr1581 354
171101.spr0005 171101.spr1582 195
171101.spr0005 171101.spr1589 215
171101.spr0005 171101.spr1592 278
171101.spr0005 171101.spr1607 193
171101.spr0005 171101.spr1628 307
171101.spr0005 171101.spr1643 154
171101.spr0005 171101.spr1660 156
171101.spr0005 171101.spr1662 156
171101.spr0005 171101.spr1692 224
171101.spr0005 171101.spr1693 165
171101.spr0005 171101.spr1703 154
171101.spr0005 171101.spr1704 154
171101.spr0005 171101.spr1724 250
171101.spr0005 171101.spr1756 159
171101.spr0005 171101.spr1757 340
171101.spr0005 171101.spr1776 161
171101.spr0005 171101.spr1777 263
171101.spr0005 171101.spr1781 283
171101.spr0005 171101.spr1783 274
171101.spr0005 171101.spr1792 463
171101.spr0005 171101.spr1793 420
171101.spr0005 171101.spr1799 221
171101.spr0005 171101.spr1805 200
171101.spr0005 171101.spr1820 318
171101.spr0005 171101.spr1825 274
171101.spr0005 171101.spr1843 151
171101.spr0005 171101.spr1853 293
171101.spr0005 171101.spr1869 383
171101.spr0005 171101.spr1881 194
171101.spr0005 171101.spr1890 169
171101.spr0005 171101.spr1894 212
171101.spr0005 171101.spr1924 461
171101.spr0005 171101.spr1971 433
171101.spr0005 171101.spr1993 412
171101.spr0005 171101.spr1994 286
171101.spr0005 171101.spr1998 178
171101.spr0005 171101.spr2008 519
171101.spr0005 171101.spr2009 405
171101.spr0005 171101.spr2019 253
171101.spr0005 171101.spr2033 168
171101.spr0005 171101.spr2041 200
171101.spr0005 171101.spr2042 200
171101.spr0005 171101.spr2045 384
171101.spr0006 171101.spr0001 359
171101.spr0006 171101.spr0002 500
171101.spr0006 171101.spr0003 480
171101.spr0006 171101.spr0004 788
171101.spr0006 171101.spr0005 937
171101.spr0006 171101.spr0007 867
171101.spr0006 171101.spr0008 841
171101.spr0006 171101.spr0009 624
171101.spr0006 171101.spr0010 828
171101.spr0006 171101.spr0011 760
171101.spr0006 171101.spr0012 750
171101.spr0006 171101.spr0013 345
171101.spr0006 171101.spr0025 369
171101.spr0006 171101.spr0028 595
171101.spr0006 171101.spr0032 187
171101.spr0006 171101.spr0036 246
171101.spr0006 171101.spr0037 408
171101.spr0006 171101.spr0049 185
171101.spr0006 171101.spr0052 186
171101.spr0006 171101.spr0078 177
171101.spr0006 171101.spr0094 368
171101.spr0006 171101.spr0100 204
171101.spr0006 171101.spr0122 180
171101.spr0006 171101.spr0154 173
171101.spr0006 171101.spr0160 295
171101.spr0006 171101.spr0164 150
171101.spr0006 171101.spr0165 262
171101.spr0006 171101.spr0171 880
171101.spr0006 171101.spr0178 343
171101.spr0006 171101.spr0191 259
171101.spr0006 171101.spr0201 186
171101.spr0006 171101.spr0209 279
171101.spr0006 171101.spr0215 178
171101.spr0006 171101.spr0235 502
171101.spr0006 171101.spr0238 375
171101.spr0006 171101.spr0245 202
171101.spr0006 171101.spr0248 174
171101.spr0006 171101.spr0249 278
171101.spr0006 171101.spr0250 309
171101.spr0006 171101.spr0260 170
171101.spr0006 171101.spr0261 160
171101.spr0006 171101.spr0267 343
171101.spr0006 171101.spr0296 264
171101.spr0006 171101.spr0362 221
171101.spr0006 171101.spr0363 245
171101.spr0006 171101.spr0368 221
171101.spr0006 171101.spr0380 268
171101.spr0006 171101.spr0381 303
171101.spr0006 171101.spr0382 222
171101.spr0006 171101.spr0385 162
171101.spr0006 171101.spr0398 164
171101.spr0006 171101.spr0399 408
171101.spr0006 171101.spr0400 544
171101.spr0006 171101.spr0413 156
171101.spr0006 171101.spr0414 162
171101.spr0006 171101.spr0438 306
171101.spr0006 171101.spr0444 240
171101.spr0006 171101.spr0447 256
171101.spr0006 171101.spr0478 322
171101.spr0006 171101.spr0482 435
171101.spr0006 171101.spr0492 163
171101.spr0006 171101.spr0516 206
171101.spr0006 171101.spr0517 212
171101.spr0006 171101.spr0519 160
171101.spr0006 171101.spr0520 201
171101.spr0006 171101.spr0537 338
171101.spr0006 171101.spr0543 611
171101.spr0006 171101.spr0551 172
171101.spr0006 171101.spr0556 167
171101.spr0006 171101.spr0584 259
171101.spr0006 171101.spr0598 181
171101.spr0006 171101.spr0626 283
171101.spr0006 171101.spr0630 522
171101.spr0006 171101.spr0637 522
171101.spr0006 171101.spr0638 167
171101.spr0006 171101.spr0644 184
171101.spr0006 171101.spr0665 420
171101.spr0006 171101.spr0672 160
171101.spr0006 171101.spr0674 160
171101.spr0006 171101.spr0676 285
171101.spr0006 171101.spr0701 174
171101.spr0006 171101.spr0715 179
171101.spr0006 171101.spr0731 260
171101.spr0006 171101.spr0738 368
171101.spr0006 171101.spr0755 181
171101.spr0006 171101.spr0764 201
171101.spr0006 171101.spr0769 180
171101.spr0006 171101.spr0795 247
171101.spr0006 171101.spr0797 232
171101.spr0006 171101.spr0816 162
171101.spr0006 171101.spr0819 162
171101.spr0006 171101.spr0821 165
171101.spr0006 171101.spr0822 196
171101.spr0006 171101.spr0823 220
171101.spr0006 171101.spr0834 153
171101.spr0006 171101.spr0849 237
171101.spr0006 171101.spr0856 156
171101.spr0006 171101.spr0861 168
171101.spr0006 171101.spr0864 170
171101.spr0006 171101.spr0866 186
171101.spr0006 171101.spr0872 319
171101.spr0006 171101.spr0873 282
171101.spr0006 171101.spr0884 380
171101.spr0006 171101.spr0891 583
171101.spr0006 171101.spr0905 203
171101.spr0006 171101.spr0913 184
171101.spr0006 171101.spr0920 267
171101.spr0006 171101.spr0925 188
171101.spr0006 171101.spr0967 276
171101.spr0006 171101.spr0978 165
171101.spr0006 171101.spr0989 482
171101.spr0006 171101.spr0995 425
171101.spr0006 171101.spr1002 330
171101.spr0006 171101.spr1019 304
171101.spr0006 171101.spr1020 612
171101.spr0006 171101.spr1024 321
171101.spr0006 171101.spr1028 338
171101.spr0006 171101.spr1033 305
171101.spr0006 171101.spr1036 389
171101.spr0006 171101.spr1040 229
171101.spr0006 171101.spr1042 162
171101.spr0006 171101.spr1065 163
171101.spr0006 171101.spr1082 259
171101.spr0006 171101.spr1084 297
171101.spr0006 171101.spr1087 431
171101.spr0006 171101.spr1088 200
171101.spr0006 171101.spr1089 242
171101.spr0006 171101.spr1092 195
171101.spr0006 171101.spr1095 166
171101.spr0006 171101.spr1096 166
171101.spr0006 171101.spr1100 412
171101.spr0006 171101.spr1108 176
171101.spr0006 171101.spr1111 208
171101.spr0006 171101.spr1118 356
171101.spr0006 171101.spr1123 239
171101.spr0006 171101.spr1126 208
171101.spr0006 171101.spr1127 379
171101.spr0006 171101.spr1149 291
171101.spr0006 171101.spr1150 231
171101.spr0006 171101.spr1157 336
171101.spr0006 171101.spr1162 163
171101.spr0006 171101.spr1198 184
171101.spr0006 171101.spr1204 173
171101.spr0006 171101.spr1240 482
171101.spr0006 171101.spr1243 291
171101.spr0006 171101.spr1244 184
171101.spr0006 171101.spr1245 184
171101.spr0006 171101.spr1246 180
171101.spr0006 171101.spr1258 184
171101.spr0006 171101.spr1259 184
171101.spr0006 171101.spr1266 311
171101.spr0006 171101.spr1272 163
171101.spr0006 171101.spr1273 242
171101.spr0006 171101.spr1277 247
171101.spr0006 171101.spr1312 187
171101.spr0006 171101.spr1328 224
171101.spr0006 171101.spr1329 243
171101.spr0006 171101.spr1335 171
171101.spr0006 171101.spr1343 176
171101.spr0006 171101.spr1358 156
171101.spr0006 171101.spr1369 317
171101.spr0006 171101.spr1370 265
171101.spr0006 171101.spr1373 318
171101.spr0006 171101.spr1375 167
171101.spr0006 171101.spr1377 166
171101.spr0006 171101.spr1383 231
171101.spr0006 171101.spr1384 194
171101.spr0006 171101.spr1392 266
171101.spr0006 171101.spr1395 263
171101.spr0006 171101.spr1409 184
171101.spr0006 171101.spr1417 244
171101.spr0006 171101.spr1425 408
171101.spr0006 171101.spr1427 271
171101.spr0006 171101.spr1432 187
171101.spr0006 171101.spr1450 196
171101.spr0006 171101.spr1456 192
171101.spr0006 171101.spr1487 297
171101.spr0006 171101.spr1502 290
171101.spr0006 171101.spr1510 169
171101.spr0006 171101.spr1511 160
171101.spr0006 171101.spr1516 532
171101.spr0006 171101.spr1530 171
171101.spr0006 171101.spr1539 499
171101.spr0006 171101.spr1553 206
171101.spr0006 171101.spr1581 393
171101.spr0006 171101.spr1583 353
171101.spr0006 171101.spr1587 253
171101.spr0006 171101.spr1597 183
171101.spr0006 171101.spr1602 187
171101.spr0006 171101.spr1606 157
171101.spr0006 171101.spr1644 165
171101.spr0006 171101.spr1652 165
171101.spr0006 171101.spr1654 162
171101.spr0006 171101.spr1660 271
171101.spr0006 171101.spr1669 183
171101.spr0006 171101.spr1689 521
171101.spr0006 171101.spr1692 200
171101.spr0006 171101.spr1695 279
171101.spr0006 171101.spr1704 222
171101.spr0006 171101.spr1718 209
171101.spr0006 171101.spr1724 253
171101.spr0006 171101.spr1735 234
171101.spr0006 171101.spr1757 383
171101.spr0006 171101.spr1777 799
171101.spr0006 171101.spr1781 208
171101.spr0006 171101.spr1783 805
171101.spr0006 171101.spr1784 436
171101.spr0006 171101.spr1787 232
171101.spr0006 171101.spr1793 323
171101.spr0006 171101.spr1795 193
171101.spr0006 171101.spr1797 170
171101.spr0006 171101.spr1799 153
171101.spr0006 171101.spr1825 158
171101.spr0006 171101.spr1840 264
171101.spr0006 171101.spr1853 151
171101.spr0006 171101.spr1854 306
171101.spr0006 171101.spr1863 171
171101.spr0006 171101.spr1869 196
171101.spr0006 171101.spr1888 190
171101.spr0006 171101.spr1902 191
171101.spr0006 171101.spr1903 156
171101.spr0006 171101.spr1917 163
171101.spr0006 171101.spr1924 271
171101.spr0006 171101.spr1931 276
171101.spr0006 171101.spr1958 161
171101.spr0006 171101.spr1977 180
171101.spr0006 171101.spr1993 425
171101.spr0006 171101.spr1994 336
171101.spr0006 171101.spr2008 210
171101.spr0006 171101.spr2011 156
171101.spr0006 171101.spr2015 223
171101.spr0006 171101.spr2019 302
171101.spr0006 171101.spr2020 239
171101.spr0006 171101.spr2028 267
171101.spr0006 171101.spr2029 233
171101.spr0006 171101.spr2031 192
171101.spr0006 171101.spr2032 494
171101.spr0006 171101.spr2041 200
171101.spr0006 171101.spr2042 202
171101.spr0006 171101.spr2045 394
171101.spr0006 171101.spr2046 214
171101.spr0007 171101.spr0001 306
171101.spr0007 171101.spr0002 330
171101.spr0007 171101.spr0003 387
171101.spr0007 171101.spr0004 598
171101.spr0007 171101.spr0005 867
171101.spr0007 171101.spr0006 867
171101.spr0007 171101.spr0008 935
171101.spr0007 171101.spr0009 781
171101.spr0007 171101.spr0010 836
171101.spr0007 171101.spr0011 832
171101.spr0007 171101.spr0012 822
171101.spr0007 171101.spr0013 423
171101.spr0007 171101.spr0025 160
171101.spr0007 171101.spr0028 394
171101.spr0007 171101.spr0102 268
171101.spr0007 171101.spr0176 160
171101.spr0007 171101.spr0243 194
171101.spr0007 171101.spr0406 231
171101.spr0007 171101.spr0454 197
171101.spr0007 171101.spr0455 159
171101.spr0007 171101.spr0456 354
171101.spr0007 171101.spr0626 281
171101.spr0007 171101.spr0670 214
171101.spr0007 171101.spr0696 212
171101.spr0007 171101.spr0743 160
171101.spr0007 171101.spr0768 226
171101.spr0007 171101.spr0795 156
171101.spr0007 171101.spr0836 160
171101.spr0007 171101.spr0871 155
171101.spr0007 171101.spr0884 156
171101.spr0007 171101.spr0891 315
171101.spr0007 171101.spr0905 203
171101.spr0007 171101.spr0914 266
171101.spr0007 171101.spr1002 193
171101.spr0007 171101.spr1020 583
171101.spr0007 171101.spr1057 312
171101.spr0007 171101.spr1088 165
171101.spr0007 171101.spr1089 157
171101.spr0007 171101.spr1100 306
171101.spr0007 171101.spr1105 160
171101.spr0007 171101.spr1150 247
171101.spr0007 171101.spr1156 192
171101.spr0007 171101.spr1167 159
171101.spr0007 171101.spr1174 160
171101.spr0007 171101.spr1247 156
171101.spr0007 171101.spr1317 192
171101.spr0007 171101.spr1333 165
171101.spr0007 171101.spr1336 214
171101.spr0007 171101.spr1369 158
171101.spr0007 171101.spr1383 247
171101.spr0007 171101.spr1392 303
171101.spr0007 171101.spr1422 257
171101.spr0007 171101.spr1427 160
171101.spr0007 171101.spr1439 153
171101.spr0007 171101.spr1440 214
171101.spr0007 171101.spr1502 153
171101.spr0007 171101.spr1509 158
171101.spr0007 171101.spr1607 161
171101.spr0007 171101.spr1635 268
171101.spr0007 171101.spr1761 320
171101.spr0007 171101.spr1793 155
171101.spr0007 171101.spr1805 212
171101.spr0007 171101.spr1863 193
171101.spr0007 171101.spr1907 153
171101.spr0007 171101.spr1993 691
171101.spr0007 171101.spr1994 260
171101.spr0007 171101.spr2009 156
171101.spr0007 171101.spr2014 253
171101.spr0007 171101.spr2041 198
171101.spr0007 171101.spr2042 198
171101.spr0008 171101.spr0001 248
171101.spr0008 171101.spr0002 412
171101.spr0008 171101.spr0003 387
171101.spr0008 171101.spr0004 598
171101.spr0008 171101.spr0005 839
171101.spr0008 171101.spr0006 841
171101.spr0008 171101.spr0007 935
171101.spr0008 171101.spr0009 807
171101.spr0008 171101.spr0010 839
171101.spr0008 171101.spr0011 836
171101.spr0008 171101.spr0012 809
171101.spr0008 171101.spr0013 423
171101.spr0008 171101.spr0028 262
171101.spr0008 171101.spr0078 260
171101.spr0008 171101.spr0188 260
171101.spr0008 171101.spr0190 260
171101.spr0008 171101.spr0191 260
171101.spr0008 171101.spr0194 260
171101.spr0008 171101.spr0195 260
171101.spr0008 171101.spr0206 260
171101.spr0008 171101.spr0214 260
171101.spr0008 171101.spr0240 268
171101.spr0008 171101.spr0241 268
171101.spr0008 171101.spr0248 260
171101.spr0008 171101.spr0249 260
171101.spr0008 171101.spr0272 160
171101.spr0008 171101.spr0285 164
171101.spr0008 171101.spr0303 516
171101.spr0008 171101.spr0304 320
171101.spr0008 171101.spr0332 160
171101.spr0008 171101.spr0438 380
171101.spr0008 171101.spr0509 530
171101.spr0008 171101.spr0556 260
171101.spr0008 171101.spr0605 411
171101.spr0008 171101.spr0626 242
171101.spr0008 171101.spr0696 558
171101.spr0008 171101.spr0712 259
171101.spr0008 171101.spr0716 412
171101.spr0008 171101.spr0757 257
171101.spr0008 171101.spr0764 260
171101.spr0008 171101.spr0776 188
171101.spr0008 171101.spr0780 197
171101.spr0008 171101.spr0781 529
171101.spr0008 171101.spr0849 163
171101.spr0008 171101.spr0871 260
171101.spr0008 171101.spr0879 260
171101.spr0008 171101.spr0889 263
171101.spr0008 171101.spr0891 211
171101.spr0008 171101.spr0905 201
171101.spr0008 171101.spr0915 164
171101.spr0008 171101.spr0926 264
171101.spr0008 171101.spr0973 572
171101.spr0008 171101.spr0980 247
171101.spr0008 171101.spr1020 412
171101.spr0008 171101.spr1024 192
171101.spr0008 171101.spr1036 472
171101.spr0008 171101.spr1050 269
171101.spr0008 171101.spr1051 271
171101.spr0008 171101.spr1066 580
171101.spr0008 171101.spr1099 257
171101.spr0008 171101.spr1149 528
171101.spr0008 171101.spr1227 256
171101.spr0008 171101.spr1243 160
171101.spr0008 171101.spr1343 150
171101.spr0008 171101.spr1389 156
171101.spr0008 171101.spr1392 223
171101.spr0008 171101.spr1505 529
171101.spr0008 171101.spr1508 188
171101.spr0008 171101.spr1510 532
171101.spr0008 171101.spr1511 532
171101.spr0008 171101.spr1517 207
171101.spr0008 171101.spr1656 188
171101.spr0008 171101.spr1698 187
171101.spr0008 171101.spr1726 256
171101.spr0008 171101.spr1793 209
171101.spr0008 171101.spr1878 186
171101.spr0008 171101.spr1881 256
171101.spr0008 171101.spr1934 247
171101.spr0008 171101.spr1976 191
171101.spr0008 171101.spr1977 191
171101.spr0008 171101.spr1978 191
171101.spr0008 171101.spr1993 344
171101.spr0008 171101.spr1994 176
171101.spr0008 171101.spr2021 191
171101.spr0008 171101.spr2037 197
171101.spr0008 171101.spr2038 197
171101.spr0008 171101.spr2039 197
171101.spr0008 171101.spr2041 198
171101.spr0008 171101.spr2042 198
171101.spr0008 171101.spr2046 163
171101.spr0009 171101.spr0001 266
171101.spr0009 171101.spr0002 264
171101.spr0009 171101.spr0003 326
171101.spr0009 171101.spr0004 538
171101.spr0009 171101.spr0005 652
171101.spr0009 171101.spr0006 624
171101.spr0009 171101.spr0007 781
171101.spr0009 171101.spr0008 807
171101.spr0009 171101.spr0010 916
171101.spr0009 171101.spr0011 877
171101.spr0009 171101.spr0012 852
171101.spr0009 171101.spr0013 519
171101.spr0009 171101.spr0036 169
171101.spr0009 171101.spr0044 168
171101.spr0009 171101.spr0050 307
171101.spr0009 171101.spr0075 313
171101.spr0009 171101.spr0086 182
171101.spr0009 171101.spr0105 264
171101.spr0009 171101.spr0137 202
171101.spr0009 171101.spr0140 377
171101.spr0009 171101.spr0182 537
171101.spr0009 171101.spr0219 170
171101.spr0009 171101.spr0227 170
171101.spr0009 171101.spr0266 165
171101.spr0009 171101.spr0275 161
171101.spr0009 171101.spr0304 161
171101.spr0009 171101.spr0331 233
171101.spr0009 171101.spr0334 527
171101.spr0009 171101.spr0357 172
171101.spr0009 171101.spr0362 160
171101.spr0009 171101.spr0367 156
171101.spr0009 171101.spr0422 358
171101.spr0009 171101.spr0460 241
171101.spr0009 171101.spr0466 154
171101.spr0009 171101.spr0490 168
171101.spr0009 171101.spr0561 284
171101.spr0009 171101.spr0580 517
171101.spr0009 171101.spr0585 156
171101.spr0009 171101.spr0601 654
171101.spr0009 171101.spr0639 369
171101.spr0009 171101.spr0673 199
171101.spr0009 171101.spr0674 201
171101.spr0009 171101.spr0708 193
171101.spr0009 171101.spr0759 338
171101.spr0009 171101.spr0782 175
171101.spr0009 171101.spr0794 171
171101.spr0009 171101.spr0829 163
171101.spr0009 171101.spr0860 391
171101.spr0009 171101.spr0881 398
171101.spr0009 171101.spr0895 434
171101.spr0009 171101.spr0905 285
171101.spr0009 171101.spr0907 192
171101.spr0009 171101.spr0908 324
171101.spr0009 171101.spr0917 289
171101.spr0009 171101.spr0960 200
171101.spr0009 171101.spr1013 268
171101.spr0009 171101.spr1039 449
171101.spr0009 171101.spr1040 185
171101.spr0009 171101.spr1042 213
171101.spr0009 171101.spr1046 353
171101.spr0009 171101.spr1060 200
171101.spr0009 171101.spr1061 246
171101.spr0009 171101.spr1112 227
171101.spr0009 171101.spr1158 243
171101.spr0009 171101.spr1219 153
171101.spr0009 171101.spr1226 541
171101.spr0009 171101.spr1263 329
171101.spr0009 171101.spr1303 161
171101.spr0009 171101.spr1372 191
171101.spr0009 171101.spr1384 167
171101.spr0009 171101.spr1433 169
171101.spr0009 171101.spr1439 381
171101.spr0009 171101.spr1443 308
171101.spr0009 171101.spr1444 223
171101.spr0009 171101.spr1490 167
171101.spr0009 171101.spr1517 161
171101.spr0009 171101.spr1556 259
171101.spr0009 171101.spr1622 168
171101.spr0009 171101.spr1628 274
171101.spr0009 171101.spr1726 150
171101.spr0009 171101.spr1730 201
171101.spr0009 171101.spr1731 197
171101.spr0009 171101.spr1739 224
171101.spr0009 171101.spr1759 152
171101.spr0009 171101.spr1784 154
171101.spr0009 171101.spr1792 189
171101.spr0009 171101.spr1802 692
171101.spr0009 171101.spr1803 176
171101.spr0009 171101.spr1851 240
171101.spr0009 171101.spr1905 223
171101.spr0009 171101.spr1945 163
171101.spr0009 171101.spr1965 169
171101.spr0009 171101.spr2013 272
171101.spr0009 171101.spr2019 245
171101.spr0009 171101.spr2026 156
171101.spr0009 171101.spr2036 421
171101.spr0010 171101.spr0001 266
171101.spr0010 171101.spr0002 391
171101.spr0010 171101.spr0003 326
171101.spr0010 171101.spr0004 451
171101.spr0010 171101.spr0005 786
171101.spr0010 171101.spr0006 828
171101.spr0010 171101.spr0007 836
171101.spr0010 171101.spr0008 839
171101.spr0010 171101.spr0009 916
171101.spr0010 171101.spr0011 974
171101.spr0010 171101.spr0012 944
171101.spr0010 171101.spr0013 519
171101.spr0010 171101.spr0022 259
171101.spr0010 171101.spr0028 156
171101.spr0010 171101.spr0032 150
171101.spr0010 171101.spr0051 163
171101.spr0010 171101.spr0065 245
171101.spr0010 171101.spr0086 202
171101.spr0010 171101.spr0103 192
171101.spr0010 171101.spr0122 601
171101.spr0010 171101.spr0124 326
171101.spr0010 171101.spr0131 150
171101.spr0010 171101.spr0160 343
171101.spr0010 171101.spr0165 158
171101.spr0010 171101.spr0171 152
171101.spr0010 171101.spr0176 220
171101.spr0010 171101.spr0188 160
171101.spr0010 171101.spr0199 160
171101.spr0010 171101.spr0208 166
171101.spr0010 171101.spr0209 350
171101.spr0010 171101.spr0213 252
171101.spr0010 171101.spr0238 343
171101.spr0010 171101.spr0240 278
171101.spr0010 171101.spr0241 567
171101.spr0010 171101.spr0242 308
171101.spr0010 171101.spr0248 169
171101.spr0010 171101.spr0249 229
171101.spr0010 171101.spr0250 179
171101.spr0010 171101.spr0256 155
171101.spr0010 171101.spr0266 469
171101.spr0010 171101.spr0268 351
171101.spr0010 171101.spr0269 504
171101.spr0010 171101.spr0272 202
171101.spr0010 171101.spr0322 281
171101.spr0010 171101.spr0323 195
171101.spr0010 171101.spr0334 431
171101.spr0010 171101.spr0335 301
171101.spr0010 171101.spr0357 158
171101.spr0010 171101.spr0363 299
171101.spr0010 171101.spr0372 243
171101.spr0010 171101.spr0374 209
171101.spr0010 171101.spr0380 225
171101.spr0010 171101.spr0382 161
171101.spr0010 171101.spr0384 424
171101.spr0010 171101.spr0386 403
171101.spr0010 171101.spr0387 403
171101.spr0010 171101.spr0414 206
171101.spr0010 171101.spr0426 206
171101.spr0010 171101.spr0438 452
171101.spr0010 171101.spr0453 220
171101.spr0010 171101.spr0454 209
171101.spr0010 171101.spr0455 176
171101.spr0010 171101.spr0507 303
171101.spr0010 171101.spr0509 232
171101.spr0010 171101.spr0515 261
171101.spr0010 171101.spr0519 440
171101.spr0010 171101.spr0551 243
171101.spr0010 171101.spr0555 270
171101.spr0010 171101.spr0556 336
171101.spr0010 171101.spr0565 256
171101.spr0010 171101.spr0573 275
171101.spr0010 171101.spr0581 366
171101.spr0010 171101.spr0585 305
171101.spr0010 171101.spr0588 163
171101.spr0010 171101.spr0591 529
171101.spr0010 171101.spr0595 351
171101.spr0010 171101.spr0597 155
171101.spr0010 171101.spr0603 163
171101.spr0010 171101.spr0608 211
171101.spr0010 171101.spr0613 256
171101.spr0010 171101.spr0626 505
171101.spr0010 171101.spr0638 193
171101.spr0010 171101.spr0641 160
171101.spr0010 171101.spr0654 152
171101.spr0010 171101.spr0665 251
171101.spr0010 171101.spr0676 220
171101.spr0010 171101.spr0696 280
171101.spr0010 171101.spr0711 163
171101.spr0010 171101.spr0716 292
171101.spr0010 171101.spr0743 153
171101.spr0010 171101.spr0744 322
171101.spr0010 171101.spr0748 241
171101.spr0010 171101.spr0756 162
171101.spr0010 171101.spr0764 167
171101.spr0010 171101.spr0769 218
171101.spr0010 171101.spr0772 575
171101.spr0010 171101.spr0782 240
171101.spr0010 171101.spr0783 284
171101.spr0010 171101.spr0784 252
171101.spr0010 171101.spr0795 509
171101.spr0010 171101.spr0796 150
171101.spr0010 171101.spr0797 156
171101.spr0010 171101.spr0830 210
171101.spr0010 171101.spr0833 152
171101.spr0010 171101.spr0834 274
171101.spr0010 171101.spr0835 223
171101.spr0010 171101.spr0836 222
171101.spr0010 171101.spr0845 266
171101.spr0010 171101.spr0846 240
171101.spr0010 171101.spr0879 274
171101.spr0010 171101.spr0880 161
171101.spr0010 171101.spr0894 263
171101.spr0010 171101.spr0905 285
171101.spr0010 171101.spr0908 251
171101.spr0010 171101.spr0919 222
171101.spr0010 171101.spr0920 408
171101.spr0010 171101.spr0922 223
171101.spr0010 171101.spr0930 163
171101.spr0010 171101.spr0961 311
171101.spr0010 171101.spr0965 171
171101.spr0010 171101.spr0967 448
171101.spr0010 171101.spr0968 164
171101.spr0010 171101.spr0970 171
171101.spr0010 171101.spr0978 177
171101.spr0010 171101.spr0995 278
171101.spr0010 171101.spr0998 220
171101.spr0010 171101.spr1001 284
171101.spr0010 171101.spr1006 212
171101.spr0010 171101.spr1007 533
171101.spr0010 171101.spr1020 228
171101.spr0010 171101.spr1036 406
171101.spr0010 171101.spr1042 192
171101.spr0010 171101.spr1044 463
171101.spr0010 171101.spr1052 200
171101.spr0010 171101.spr1077 298
171101.spr0010 171101.spr1084 224
171101.spr0010 171101.spr1087 274
171101.spr0010 171101.spr1092 275
171101.spr0010 171101.spr1093 307
171101.spr0010 171101.spr1100 306
171101.spr0010 171101.spr1103 160
171101.spr0010 171101.spr1105 156
171101.spr0010 171101.spr1106 316
171101.spr0010 171101.spr1107 340
171101.spr0010 171101.spr1109 410
171101.spr0010 171101.spr1112 164
171101.spr0010 171101.spr1118 393
171101.spr0010 171101.spr1122 284
171101.spr0010 171101.spr1128 160
171101.spr0010 171101.spr1154 213
171101.spr0010 171101.spr1201 180
171101.spr0010 171101.spr1205 214
171101.spr0010 171101.spr1219 161
171101.spr0010 171101.spr1220 325
171101.spr0010 171101.spr1222 270
171101.spr0010 171101.spr1228 291
171101.spr0010 171101.spr1240 220
171101.spr0010 171101.spr1263 211
171101.spr0010 171101.spr1264 187
171101.spr0010 171101.spr1269 307
171101.spr0010 171101.spr1270 270
171101.spr0010 171101.spr1276 197
171101.spr0010 171101.spr1310 532
171101.spr0010 171101.spr1318 303
171101.spr0010 171101.spr1324 160
171101.spr0010 171101.spr1359 247
171101.spr0010 171101.spr1361 224
171101.spr0010 171101.spr1366 247
171101.spr0010 171101.spr1369 258
171101.spr0010 171101.spr1370 308
171101.spr0010 171101.spr1391 223
171101.spr0010 171101.spr1392 303
171101.spr0010 171101.spr1394 156
171101.spr0010 171101.spr1396 153
171101.spr0010 171101.spr1404 174
171101.spr0010 171101.spr1408 189
171101.spr0010 171101.spr1417 396
171101.spr0010 171101.spr1419 425
171101.spr0010 171101.spr1422 469
171101.spr0010 171101.spr1426 264
171101.spr0010 171101.spr1429 161
171101.spr0010 171101.spr1450 191
171101.spr0010 171101.spr1456 224
171101.spr0010 171101.spr1472 452
171101.spr0010 171101.spr1486 281
171101.spr0010 171101.spr1490 166
171101.spr0010 171101.spr1508 160
171101.spr0010 171101.spr1509 354
171101.spr0010 171101.spr1516 217
171101.spr0010 171101.spr1539 366
171101.spr0010 171101.spr1544 159
171101.spr0010 171101.spr1546 192
171101.spr0010 171101.spr1570 200
171101.spr0010 171101.spr1575 301
171101.spr0010 171101.spr1576 272
171101.spr0010 171101.spr1577 214
171101.spr0010 171101.spr1584 274
171101.spr0010 171101.spr1592 195
171101.spr0010 171101.spr1607 153
171101.spr0010 171101.spr1654 157
171101.spr0010 171101.spr1689 155
171101.spr0010 171101.spr1696 183
171101.spr0010 171101.spr1703 181
171101.spr0010 171101.spr1704 181
171101.spr0010 171101.spr1715 274
171101.spr0010 171101.spr1738 205
171101.spr0010 171101.spr1761 343
171101.spr0010 171101.spr1775 318
171101.spr0010 171101.spr1776 304
171101.spr0010 171101.spr1778 206
171101.spr0010 171101.spr1805 243
171101.spr0010 171101.spr1820 165
171101.spr0010 171101.spr1821 160
171101.spr0010 171101.spr1829 274
171101.spr0010 171101.spr1844 191
171101.spr0010 171101.spr1881 258
171101.spr0010 171101.spr1907 267
171101.spr0010 171101.spr1917 256
171101.spr0010 171101.spr1924 308
171101.spr0010 171101.spr1931 392
171101.spr0010 171101.spr1945 155
171101.spr0010 171101.spr1965 215
171101.spr0010 171101.spr1977 408
171101.spr0010 171101.spr1993 614
171101.spr0010 171101.spr1994 577
171101.spr0010 171101.spr2008 420
171101.spr0010 171101.spr2009 325
171101.spr0010 171101.spr2010 329
171101.spr0010 171101.spr2015 280
171101.spr0010 171101.spr2019 228
171101.spr0010 171101.spr2020 211
171101.spr0010 171101.spr2033 172
171101.spr0010 171101.spr2036 150
171101.spr0011 171101.spr0001 259
171101.spr0011 171101.spr0002 364
171101.spr0011 171101.spr0003 318
171101.spr0011 171101.spr0004 423
171101.spr0011 171101.spr0005 764
171101.spr0011 171101.spr0006 760
171101.spr0011 171101.spr0007 832
171101.spr0011 171101.spr0008 836
171101.spr0011 171101.spr0009 877
171101.spr0011 171101.spr0010 974
171101.spr0011 171101.spr0012 913
171101.spr0011 171101.spr0013 519
171101.spr0011 171101.spr0021 964
171101.spr0011 171101.spr0025 424
171101.spr0011 171101.spr0026 156
171101.spr0011 171101.spr0028 202
171101.spr0011 171101.spr0037 187
171101.spr0011 171101.spr0045 319
171101.spr0011 171101.spr0046 554
171101.spr0011 171101.spr0047 218
171101.spr0011 171101.spr0048 238
171101.spr0011 171101.spr0049 159
171101.spr0011 171101.spr0051 943
171101.spr0011 171101.spr0052 441
171101.spr0011 171101.spr0053 479
171101.spr0011 171101.spr0054 185
171101.spr0011 171101.spr0056 509
171101.spr0011 171101.spr0092 307
171101.spr0011 171101.spr0122 432
171101.spr0011 171101.spr0130 180
171101.spr0011 171101.spr0131 160
171101.spr0011 171101.spr0149 238
171101.spr0011 171101.spr0156 160
171101.spr0011 171101.spr0160 274
171101.spr0011 171101.spr0162 359
171101.spr0011 171101.spr0164 307
171101.spr0011 171101.spr0171 279
171101.spr0011 171101.spr0176 266
171101.spr0011 171101.spr0183 529
171101.spr0011 171101.spr0188 153
171101.spr0011 171101.spr0210 837
171101.spr0011 171101.spr0238 195
171101.spr0011 171101.spr0245 208
171101.spr0011 171101.spr0251 156
171101.spr0011 171101.spr0263 253
171101.spr0011 171101.spr0264 708
171101.spr0011 171101.spr0266 512
171101.spr0011 171101.spr0268 374
171101.spr0011 171101.spr0269 513
171101.spr0011 171101.spr0314 176
171101.spr0011 171101.spr0372 207
171101.spr0011 171101.spr0375 256
171101.spr0011 171101.spr0381 185
171101.spr0011 171101.spr0383 150
171101.spr0011 171101.spr0385 163
171101.spr0011 171101.spr0390 274
171101.spr0011 171101.spr0399 164
171101.spr0011 171101.spr0400 164
171101.spr0011 171101.spr0408 344
171101.spr0011 171101.spr0414 224
171101.spr0011 171101.spr0431 214
171101.spr0011 171101.spr0438 189
171101.spr0011 171101.spr0441 304
171101.spr0011 171101.spr0444 180
171101.spr0011 171101.spr0515 203
171101.spr0011 171101.spr0518 180
171101.spr0011 171101.spr0535 232
171101.spr0011 171101.spr0536 344
171101.spr0011 171101.spr0560 180
171101.spr0011 171101.spr0589 153
171101.spr0011 171101.spr0622 200
171101.spr0011 171101.spr0626 478
171101.spr0011 171101.spr0641 150
171101.spr0011 171101.spr0655 399
171101.spr0011 171101.spr0664 400
171101.spr0011 171101.spr0665 243
171101.spr0011 171101.spr0666 459
171101.spr0011 171101.spr0667 291
171101.spr0011 171101.spr0674 182
171101.spr0011 171101.spr0686 156
171101.spr0011 171101.spr0687 318
171101.spr0011 171101.spr0688 529
171101.spr0011 171101.spr0701 169
171101.spr0011 171101.spr0728 318
171101.spr0011 171101.spr0729 199
171101.spr0011 171101.spr0730 225
171101.spr0011 171101.spr0732 404
171101.spr0011 171101.spr0734 941
171101.spr0011 171101.spr0738 912
171101.spr0011 171101.spr0739 342
171101.spr0011 171101.spr0746 171
171101.spr0011 171101.spr0796 169
171101.spr0011 171101.spr0797 355
171101.spr0011 171101.spr0816 150
171101.spr0011 171101.spr0829 176
171101.spr0011 171101.spr0835 305
171101.spr0011 171101.spr0836 261
171101.spr0011 171101.spr0838 224
171101.spr0011 171101.spr0845 192
171101.spr0011 171101.spr0883 167
171101.spr0011 171101.spr0905 285
171101.spr0011 171101.spr0922 327
171101.spr0011 171101.spr0924 202
171101.spr0011 171101.spr0925 220
171101.spr0011 171101.spr0932 239
171101.spr0011 171101.spr0984 462
171101.spr0011 171101.spr1002 202
171101.spr0011 171101.spr1017 239
171101.spr0011 171101.spr1020 153
171101.spr0011 171101.spr1024 459
171101.spr0011 171101.spr1055 168
171101.spr0011 171101.spr1057 198
171101.spr0011 171101.spr1063 158
171101.spr0011 171101.spr1065 170
171101.spr0011 171101.spr1090 181
171101.spr0011 171101.spr1092 170
171101.spr0011 171101.spr1100 377
171101.spr0011 171101.spr1105 159
171101.spr0011 171101.spr1109 429
171101.spr0011 171101.spr1121 318
171101.spr0011 171101.spr1123 397
171101.spr0011 171101.spr1126 343
171101.spr0011 171101.spr1128 960
171101.spr0011 171101.spr1139 153
171101.spr0011 171101.spr1149 192
171101.spr0011 171101.spr1154 160
171101.spr0011 171101.spr1156 158
171101.spr0011 171101.spr1165 314
171101.spr0011 171101.spr1166 244
171101.spr0011 171101.spr1188 171
171101.spr0011 171101.spr1218 154
171101.spr0011 171101.spr1219 154
171101.spr0011 171101.spr1226 176
171101.spr0011 171101.spr1240 304
171101.spr0011 171101.spr1253 168
171101.spr0011 171101.spr1254 273
171101.spr0011 171101.spr1272 256
171101.spr0011 171101.spr1292 214
171101.spr0011 171101.spr1300 977
171101.spr0011 171101.spr1314 232
171101.spr0011 171101.spr1344 526
171101.spr0011 171101.spr1354 200
171101.spr0011 171101.spr1359 160
171101.spr0011 171101.spr1369 460
171101.spr0011 171101.spr1392 272
171101.spr0011 171101.spr1417 239
171101.spr0011 171101.spr1419 164
171101.spr0011 171101.spr1429 160
171101.spr0011 171101.spr1432 458
171101.spr0011 171101.spr1435 494
171101.spr0011 171101.spr1472 165
171101.spr0011 171101.spr1477 157
171101.spr0011 171101.spr1494 238
171101.spr0011 171101.spr1509 205
171101.spr0011 171101.spr1516 229
171101.spr0011 171101.spr1539 245
171101.spr0011 171101.spr1540 160
171101.spr0011 171101.spr1571 256
171101.spr0011 171101.spr1575 301
171101.spr0011 171101.spr1576 223
171101.spr0011 171101.spr1577 205
171101.spr0011 171101.spr1583 924
171101.spr0011 171101.spr1634 200
171101.spr0011 171101.spr1662 820
171101.spr0011 171101.spr1663 197
171101.spr0011 171101.spr1693 400
171101.spr0011 171101.spr1759 176
171101.spr0011 171101.spr1775 569
171101.spr0011 171101.spr1778 183
171101.spr0011 171101.spr1793 542
171101.spr0011 171101.spr1799 424
171101.spr0011 171101.spr1805 161
171101.spr0011 171101.spr1825 150
171101.spr0011 171101.spr1841 227
171101.spr0011 171101.spr1854 208
171101.spr0011 171101.spr1869 150
171101.spr0011 171101.spr1880 160
171101.spr0011 171101.spr1898 273
171101.spr0011 171101.spr1903 425
171101.spr0011 171101.spr1907 150
171101.spr0011 171101.spr1911 313
171101.spr0011 171101.spr1913 162
171101.spr0011 171101.spr1988 525
171101.spr0011 171101.spr1993 614
171101.spr0011 171101.spr1994 458
171101.spr0011 171101.spr2008 323
171101.spr0011 171101.spr2009 291
171101.spr0011 171101.spr2010 202
171101.spr0011 171101.spr2015 260
171101.spr0011 171101.spr2024 344
171101.spr0011 171101.spr2026 308
171101.spr0011 171101.spr2033 981
171101.spr0012 171101.spr0001 346
171101.spr0012 171101.spr0002 533
171101.spr0012 171101.spr0003 318
171101.spr0012 171101.spr0004 526
171101.spr0012 171101.spr0005 748
171101.spr0012 171101.spr0006 750
171101.spr0012 171101.spr0007 822
171101.spr0012 171101.spr0008 809
171101.spr0012 171101.spr0009 852
171101.spr0012 171101.spr0010 944
171101.spr0012 171101.spr0011 913
171101.spr0012 171101.spr0013 554
171101.spr0012 171101.spr0021 310
171101.spr0012 171101.spr0022 238
171101.spr0012 171101.spr0028 255
171101.spr0012 171101.spr0052 166
171101.spr0012 171101.spr0092 349
171101.spr0012 171101.spr0093 301
171101.spr0012 171101.spr0124 239
171101.spr0012 171101.spr0131 319
171101.spr0012 171101.spr0137 331
171101.spr0012 171101.spr0139 179
171101.spr0012 171101.spr0160 153
171101.spr0012 171101.spr0165 263
171101.spr0012 171101.spr0171 439
171101.spr0012 171101.spr0176 274
171101.spr0012 171101.spr0180 254
171101.spr0012 171101.spr0188 273
171101.spr0012 171101.spr0195 296
171101.spr0012 171101.spr0199 179
171101.spr0012 171101.spr0203 240
171101.spr0012 171101.spr0206 177
171101.spr0012 171101.spr0209 636
171101.spr0012 171101.spr0210 328
171101.spr0012 171101.spr0213 288
171101.spr0012 171101.spr0215 173
171101.spr0012 171101.spr0216 171
171101.spr0012 171101.spr0235 243
171101.spr0012 171101.spr0238 518
171101.spr0012 171101.spr0240 198
171101.spr0012 171101.spr0241 592
171101.spr0012 171101.spr0242 150
171101.spr0012 171101.spr0245 274
171101.spr0012 171101.spr0249 496
171101.spr0012 171101.spr0250 437
171101.spr0012 171101.spr0266 574
171101.spr0012 171101.spr0268 473
171101.spr0012 171101.spr0269 654
171101.spr0012 171101.spr0272 608
171101.spr0012 171101.spr0302 203
171101.spr0012 171101.spr0307 571
171101.spr0012 171101.spr0308 256
171101.spr0012 171101.spr0318 179
171101.spr0012 171101.spr0329 205
171101.spr0012 171101.spr0335 308
171101.spr0012 171101.spr0362 532
171101.spr0012 171101.spr0363 396
171101.spr0012 171101.spr0364 206
171101.spr0012 171101.spr0372 275
171101.spr0012 171101.spr0379 163
171101.spr0012 171101.spr0382 411
171101.spr0012 171101.spr0406 177
171101.spr0012 171101.spr0426 207
171101.spr0012 171101.spr0438 156
171101.spr0012 171101.spr0441 158
171101.spr0012 171101.spr0444 159
171101.spr0012 171101.spr0449 175
171101.spr0012 171101.spr0453 470
171101.spr0012 171101.spr0454 674
171101.spr0012 171101.spr0455 364
171101.spr0012 171101.spr0456 220
171101.spr0012 171101.spr0481 388
171101.spr0012 171101.spr0491 158
171101.spr0012 171101.spr0492 384
171101.spr0012 171101.spr0507 419
171101.spr0012 171101.spr0509 542
171101.spr0012 171101.spr0516 219
171101.spr0012 171101.spr0525 271
171101.spr0012 171101.spr0565 263
171101.spr0012 171101.spr0575 258
171101.spr0012 171101.spr0576 160
171101.spr0012 171101.spr0588 185
171101.spr0012 171101.spr0589 176
171101.spr0012 171101.spr0602 457
171101.spr0012 171101.spr0603 192
171101.spr0012 171101.spr0605 256
171101.spr0012 171101.spr0610 262
171101.spr0012 171101.spr0618 199
171101.spr0012 171101.spr0626 627
171101.spr0012 171101.spr0638 432
171101.spr0012 171101.spr0641 209
171101.spr0012 171101.spr0655 313
171101.spr0012 171101.spr0656 592
171101.spr0012 171101.spr0666 256
171101.spr0012 171101.spr0667 218
171101.spr0012 171101.spr0671 285
171101.spr0012 171101.spr0673 197
171101.spr0012 171101.spr0674 336
171101.spr0012 171101.spr0682 256
171101.spr0012 171101.spr0696 349
171101.spr0012 171101.spr0712 218
171101.spr0012 171101.spr0725 417
171101.spr0012 171101.spr0729 163
171101.spr0012 171101.spr0730 220
171101.spr0012 171101.spr0739 328
171101.spr0012 171101.spr0743 166
171101.spr0012 171101.spr0744 340
171101.spr0012 171101.spr0749 265
171101.spr0012 171101.spr0750 306
171101.spr0012 171101.spr0764 340
171101.spr0012 171101.spr0769 160
171101.spr0012 171101.spr0771 207
171101.spr0012 171101.spr0772 207
171101.spr0012 171101.spr0773 223
171101.spr0012 171101.spr0774 207
171101.spr0012 171101.spr0781 531
171101.spr0012 171101.spr0783 163
171101.spr0012 171101.spr0796 215
171101.spr0012 171101.spr0797 156
171101.spr0012 171101.spr0821 168
171101.spr0012 171101.spr0830 224
171101.spr0012 171101.spr0833 274
171101.spr0012 171101.spr0834 273
171101.spr0012 171101.spr0835 260
171101.spr0012 171101.spr0836 154
171101.spr0012 171101.spr0862 191
171101.spr0012 171101.spr0863 196
171101.spr0012 171101.spr0867 176
171101.spr0012 171101.spr0877 296
171101.spr0012 171101.spr0879 217
171101.spr0012 171101.spr0882 160
171101.spr0012 171101.spr0891 274
171101.spr0012 171101.spr0904 160
171101.spr0012 171101.spr0905 345
171101.spr0012 171101.spr0920 177
171101.spr0012 171101.spr0922 156
171101.spr0012 171101.spr0931 155
171101.spr0012 171101.spr0947 191
171101.spr0012 171101.spr0948 151
171101.spr0012 171101.spr0961 361
171101.spr0012 171101.spr0967 163
171101.spr0012 171101.spr0973 257
171101.spr0012 171101.spr0979 331
171101.spr0012 171101.spr0984 326
171101.spr0012 171101.spr0989 245
171101.spr0012 171101.spr1001 163
171101.spr0012 171101.spr1002 255
171101.spr0012 171101.spr1006 361
171101.spr0012 171101.spr1007 283
171101.spr0012 171101.spr1020 156
171101.spr0012 171101.spr1030 164
171101.spr0012 171101.spr1044 176
171101.spr0012 171101.spr1063 189
171101.spr0012 171101.spr1090 206
171101.spr0012 171101.spr1099 231
171101.spr0012 171101.spr1100 225
171101.spr0012 171101.spr1106 316
171101.spr0012 171101.spr1107 307
171101.spr0012 171101.spr1109 491
171101.spr0012 171101.spr1112 206
171101.spr0012 171101.spr1114 200
171101.spr0012 171101.spr1118 234
171101.spr0012 171101.spr1122 181
171101.spr0012 171101.spr1123 533
171101.spr0012 171101.spr1136 400
171101.spr0012 171101.spr1137 400
171101.spr0012 171101.spr1155 428
171101.spr0012 171101.spr1162 311
171101.spr0012 171101.spr1166 237
171101.spr0012 171101.spr1181 231
171101.spr0012 171101.spr1183 669
171101.spr0012 171101.spr1203 193
171101.spr0012 171101.spr1205 327
171101.spr0012 171101.spr1220 571
171101.spr0012 171101.spr1227 202
171101.spr0012 171101.spr1228 200
171101.spr0012 171101.spr1233 310
171101.spr0012 171101.spr1240 455
171101.spr0012 171101.spr1247 191
171101.spr0012 171101.spr1256 170
171101.spr0012 171101.spr1273 187
171101.spr0012 171101.spr1290 161
171101.spr0012 171101.spr1300 271
171101.spr0012 171101.spr1321 191
171101.spr0012 171101.spr1323 315
171101.spr0012 171101.spr1343 282
171101.spr0012 171101.spr1345 205
171101.spr0012 171101.spr1351 335
171101.spr0012 171101.spr1352 160
171101.spr0012 171101.spr1354 297
171101.spr0012 171101.spr1356 150
171101.spr0012 171101.spr1360 675
171101.spr0012 171101.spr1361 579
171101.spr0012 171101.spr1362 802
171101.spr0012 171101.spr1363 192
171101.spr0012 171101.spr1369 399
171101.spr0012 171101.spr1370 459
171101.spr0012 171101.spr1379 357
171101.spr0012 171101.spr1384 192
171101.spr0012 171101.spr1392 323
171101.spr0012 171101.spr1393 450
171101.spr0012 171101.spr1404 255
171101.spr0012 171101.spr1410 166
171101.spr0012 171101.spr1413 219
171101.spr0012 171101.spr1417 562
171101.spr0012 171101.spr1419 515
171101.spr0012 171101.spr1427 609
171101.spr0012 171101.spr1432 599
171101.spr0012 171101.spr1435 225
171101.spr0012 171101.spr1440 304
171101.spr0012 171101.spr1450 235
171101.spr0012 171101.spr1460 179
171101.spr0012 171101.spr1467 206
171101.spr0012 171101.spr1472 256
171101.spr0012 171101.spr1491 163
171101.spr0012 171101.spr1508 162
171101.spr0012 171101.spr1509 274
171101.spr0012 171101.spr1510 414
171101.spr0012 171101.spr1511 504
171101.spr0012 171101.spr1516 175
171101.spr0012 171101.spr1517 150
171101.spr0012 171101.spr1539 168
171101.spr0012 171101.spr1541 267
171101.spr0012 171101.spr1542 150
171101.spr0012 171101.spr1543 150
171101.spr0012 171101.spr1544 770
171101.spr0012 171101.spr1546 616
171101.spr0012 171101.spr1570 414
171101.spr0012 171101.spr1577 329
171101.spr0012 171101.spr1581 616
171101.spr0012 171101.spr1583 490
171101.spr0012 171101.spr1589 536
171101.spr0012 171101.spr1592 316
171101.spr0012 171101.spr1593 500
171101.spr0012 171101.spr1594 159
171101.spr0012 171101.spr1597 156
171101.spr0012 171101.spr1602 399
171101.spr0012 171101.spr1606 160
171101.spr0012 171101.spr1608 515
171101.spr0012 171101.spr1632 166
171101.spr0012 171101.spr1639 367
171101.spr0012 171101.spr1647 179
171101.spr0012 171101.spr1683 180
171101.spr0012 171101.spr1696 151
171101.spr0012 171101.spr1713 185
171101.spr0012 171101.spr1715 463
171101.spr0012 171101.spr1722 264
171101.spr0012 171101.spr1723 500
171101.spr0012 171101.spr1724 185
171101.spr0012 171101.spr1726 171
171101.spr0012 171101.spr1727 256
171101.spr0012 171101.spr1738 197
171101.spr0012 171101.spr1754 165
171101.spr0012 171101.spr1758 277
171101.spr0012 171101.spr1761 385
171101.spr0012 171101.spr1773 214
171101.spr0012 171101.spr1775 500
171101.spr0012 171101.spr1776 162
171101.spr0012 171101.spr1777 188
171101.spr0012 171101.spr1778 195
171101.spr0012 171101.spr1781 245
171101.spr0012 171101.spr1790 329
171101.spr0012 171101.spr1792 342
171101.spr0012 171101.spr1799 249
171101.spr0012 171101.spr1801 426
171101.spr0012 171101.spr1805 490
171101.spr0012 171101.spr1813 367
171101.spr0012 171101.spr1817 315
171101.spr0012 171101.spr1820 414
171101.spr0012 171101.spr1825 183
171101.spr0012 171101.spr1829 176
171101.spr0012 171101.spr1838 170
171101.spr0012 171101.spr1852 240
171101.spr0012 171101.spr1854 307
171101.spr0012 171101.spr1867 160
171101.spr0012 171101.spr1868 260
171101.spr0012 171101.spr1869 162
171101.spr0012 171101.spr1881 465
171101.spr0012 171101.spr1882 151
171101.spr0012 171101.spr1890 416
171101.spr0012 171101.spr1896 170
171101.spr0012 171101.spr1903 344
171101.spr0012 171101.spr1910 225
171101.spr0012 171101.spr1931 163
171101.spr0012 171101.spr1934 207
171101.spr0012 171101.spr1937 162
171101.spr0012 171101.spr1941 435
171101.spr0012 171101.spr1943 602
171101.spr0012 171101.spr1957 164
171101.spr0012 171101.spr1962 435
171101.spr0012 171101.spr1977 162
171101.spr0012 171101.spr1980 187
171101.spr0012 171101.spr1984 163
171101.spr0012 171101.spr1985 163
171101.spr0012 171101.spr1993 668
171101.spr0012 171101.spr1994 576
171101.spr0012 171101.spr2000 622
171101.spr0012 171101.spr2001 537
171101.spr0012 171101.spr2006 185
171101.spr0012 171101.spr2008 186
171101.spr0012 171101.spr2015 400
171101.spr0012 171101.spr2020 181
171101.spr0012 171101.spr2022 155
171101.spr0012 171101.spr2026 185
171101.spr0012 171101.spr2027 266
171101.spr0012 171101.spr2034 207
171101.spr0012 171101.spr2037 181
171101.spr0012 171101.spr2038 181
171101.spr0012 171101.spr2039 181
171101.spr0012 171101.spr2041 158
171101.spr0012 171101.spr2045 469
171101.spr0013 171101.spr0001 273
171101.spr0013 171101.spr0002 203
171101.spr0013 171101.spr0003 231
171101.spr0013 171101.spr0004 280
171101.spr0013 171101.spr0005 345
171101.spr0013 171101.spr0006 345
171101.spr0013 171101.spr0007 423
171101.spr0013 171101.spr0008 423
171101.spr0013 171101.spr0009 519
171101.spr0013 171101.spr0010 519
171101.spr0013 171101.spr0011 519
171101.spr0013 171101.spr0012 554
171101.spr0013 171101.spr0020 185
171101.spr0013 171101.spr0024 260
171101.spr0013 171101.spr0025 180
171101.spr0013 171101.spr0027 260
171101.spr0013 171101.spr0043 385
171101.spr0013 171101.spr0044 160
171101.spr0013 171101.spr0070 180
171101.spr0013 171101.spr0100 185
171101.spr0013 171101.spr0277 185
171101.spr0013 171101.spr0278 172
171101.spr0013 171101.spr0279 180
171101.spr0013 171101.spr0280 176
171101.spr0013 171101.spr0281 185
171101.spr0013 171101.spr0310 174
171101.spr0013 171101.spr0315 524
171101.spr0013 171101.spr0321 171
171101.spr0013 171101.spr0341 165
171101.spr0013 171101.spr0343 180
171101.spr0013 171101.spr0344 180
171101.spr0013 171101.spr0345 260
171101.spr0013 171101.spr0347 260
171101.spr0013 171101.spr0374 170
171101.spr0013 171101.spr0420 171
171101.spr0013 171101.spr0426 180
171101.spr0013 171101.spr0472 160
171101.spr0013 171101.spr0474 185
171101.spr0013 171101.spr0532 182
171101.spr0013 171101.spr0533 182
171101.spr0013 171101.spr0593 160
171101.spr0013 171101.spr0623 182
171101.spr0013 171101.spr0624 182
171101.spr0013 171101.spr0639 528
171101.spr0013 171101.spr0656 163
171101.spr0013 171101.spr0707 180
171101.spr0013 171101.spr0708 182
171101.spr0013 171101.spr0725 185
171101.spr0013 171101.spr0727 182
171101.spr0013 171101.spr0777 198
171101.spr0013 171101.spr0779 160
171101.spr0013 171101.spr0838 193
171101.spr0013 171101.spr0857 183
171101.spr0013 171101.spr0881 291
171101.spr0013 171101.spr0934 163
171101.spr0013 171101.spr1057 162
171101.spr0013 171101.spr1120 165
171101.spr0013 171101.spr1144 160
171101.spr0013 171101.spr1256 180
171101.spr0013 171101.spr1259 193
171101.spr0013 171101.spr1320 171
171101.spr0013 171101.spr1355 182
171101.spr0013 171101.spr1357 198
171101.spr0013 171101.spr1628 388
171101.spr0013 171101.spr1724 571
171101.spr0013 171101.spr1756 507
171101.spr0013 171101.spr1757 177
171101.spr0013 171101.spr1758 386
171101.spr0013 171101.spr1771 180
171101.spr0013 171101.spr1773 173
171101.spr0013 171101.spr1830 160
171101.spr0013 171101.spr1845 160
171101.spr0013 171101.spr1859 185
171101.spr0013 171101.spr1861 528
171101.spr0013 171101.spr1862 573
171101.spr0013 171101.spr1864 183
171101.spr0013 171101.spr2011 160
171101.spr0013 171101.spr2012 528
171101.spr0013 171101.spr2013 180
171101.spr0013 171101.spr2014 216
171101.spr0013 171101.spr2021 174
171101.spr0013 171101.spr2041 571
171101.spr0013 171101.spr2042 523
171101.spr0013 171101.spr2043 182
171101.spr0013 171101.spr2045 162
171101.spr0014 171101.spr0016 194
171101.spr0014 171101.spr0273 196
171101.spr0014 171101.spr0724 564
171101.spr0014 171101.spr1349 294
171101.spr0014 171101.spr1586 158
171101.spr0015 171101.spr0016 670
171101.spr0016 171101.spr0014 194
171101.spr0016 171101.spr0015 670
171101.spr0016 171101.spr0313 198
171101.spr0016 171101.spr0644 618
171101.spr0016 171101.spr0718 482
171101.spr0016 171101.spr0722 194
171101.spr0016 171101.spr1038 195
171101.spr0016 171101.spr1338 230
171101.spr0016 171101.spr1828 194
171101.spr0017 171101.spr0018 531
171101.spr0017 171101.spr0019 448
171101.spr0017 171101.spr0020 216
171101.spr0017 171101.spr0021 174
171101.spr0017 171101.spr0022 155
171101.spr0017 171101.spr1853 165
171101.spr0018 171101.spr0017 531
171101.spr0018 171101.spr0019 712
171101.spr0018 171101.spr0020 283
171101.spr0018 171101.spr0021 203
171101.spr0018 171101.spr0022 169
171101.spr0018 171101.spr0023 154
171101.spr0018 171101.spr0024 154
171101.spr0019 171101.spr0017 448
171101.spr0019 171101.spr0018 712
171101.spr0019 171101.spr0020 321
171101.spr0019 171101.spr0021 220
171101.spr0019 171101.spr0022 177
171101.spr0019 171101.spr0023 158
171101.spr0019 171101.spr0024 158
171101.spr0019 171101.spr0025 150
171101.spr0019 171101.spr0026 150
171101.spr0019 171101.spr1853 165
171101.spr0020 171101.spr0013 185
171101.spr0020 171101.spr0017 216
171101.spr0020 171101.spr0018 283
171101.spr0020 171101.spr0019 321
171101.spr0020 171101.spr0021 465
171101.spr0020 171101.spr0022 292
171101.spr0020 171101.spr0023 213
171101.spr0020 171101.spr0024 213
171101.spr0020 171101.spr0025 183
171101.spr0020 171101.spr0026 183
171101.spr0020 171101.spr0027 177
171101.spr0020 171101.spr0028 156
171101.spr0020 171101.spr0043 291
171101.spr0020 171101.spr0096 291
171101.spr0020 171101.spr0708 163
171101.spr0020 171101.spr0857 524
171101.spr0020 171101.spr0934 385
171101.spr0020 171101.spr1057 382
171101.spr0020 171101.spr1099 163
171101.spr0020 171101.spr1109 291
171101.spr0020 171101.spr1154 260
171101.spr0020 171101.spr1320 396
171101.spr0020 171101.spr1577 291
171101.spr0020 171101.spr1684 184
171101.spr0020 171101.spr1724 182
171101.spr0020 171101.spr1757 521
171101.spr0020 171101.spr1864 524
171101.spr0020 171101.spr2021 486
171101.spr0020 171101.spr2043 524
171101.spr0021 171101.spr0001 193
171101.spr0021 171101.spr0003 206
171101.spr0021 171101.spr0004 251
171101.spr0021 171101.spr0005 220
171101.spr0021 171101.spr0011 964
171101.spr0021 171101.spr0012 310
171101.spr0021 171101.spr0017 174
171101.spr0021 171101.spr0018 203
171101.spr0021 171101.spr0019 220
171101.spr0021 171101.spr0020 465
171101.spr0021 171101.spr0022 840
171101.spr0021 171101.spr0023 340
171101.spr0021 171101.spr0024 306
171101.spr0021 171101.spr0025 294
171101.spr0021 171101.spr0026 237
171101.spr0021 171101.spr0027 234
171101.spr0021 171101.spr0028 447
171101.spr0021 171101.spr0045 469
171101.spr0021 171101.spr0046 741
171101.spr0021 171101.spr0047 689
171101.spr0021 171101.spr0048 701
171101.spr0021 171101.spr0049 513
171101.spr0021 171101.spr0051 993
171101.spr0021 171101.spr0052 671
171101.spr0021 171101.spr0053 448
171101.spr0021 171101.spr0054 555
171101.spr0021 171101.spr0056 998
171101.spr0021 171101.spr0059 160
171101.spr0021 171101.spr0065 165
171101.spr0021 171101.spr0070 234
171101.spr0021 171101.spr0078 200
171101.spr0021 171101.spr0102 928
171101.spr0021 171101.spr0103 208
171101.spr0021 171101.spr0122 278
171101.spr0021 171101.spr0129 192
171101.spr0021 171101.spr0130 214
171101.spr0021 171101.spr0131 274
171101.spr0021 171101.spr0139 304
171101.spr0021 171101.spr0160 462
171101.spr0021 171101.spr0164 190
171101.spr0021 171101.spr0178 462
171101.spr0021 171101.spr0183 204
171101.spr0021 171101.spr0185 185
171101.spr0021 171101.spr0187 210
171101.spr0021 171101.spr0188 236
171101.spr0021 171101.spr0189 193
171101.spr0021 171101.spr0190 158
171101.spr0021 171101.spr0191 172
171101.spr0021 171101.spr0192 153
171101.spr0021 171101.spr0194 162
171101.spr0021 171101.spr0195 171
171101.spr0021 171101.spr0198 182
171101.spr0021 171101.spr0201 153
171101.spr0021 171101.spr0203 152
171101.spr0021 171101.spr0205 172
171101.spr0021 171101.spr0206 179
171101.spr0021 171101.spr0208 215
171101.spr0021 171101.spr0210 563
171101.spr0021 171101.spr0211 164
171101.spr0021 171101.spr0213 165
171101.spr0021 171101.spr0214 165
171101.spr0021 171101.spr0215 173
171101.spr0021 171101.spr0216 177
171101.spr0021 171101.spr0227 182
171101.spr0021 171101.spr0235 213
171101.spr0021 171101.spr0238 315
171101.spr0021 171101.spr0239 532
171101.spr0021 171101.spr0240 396
171101.spr0021 171101.spr0241 265
171101.spr0021 171101.spr0242 357
171101.spr0021 171101.spr0243 502
171101.spr0021 171101.spr0244 160
171101.spr0021 171101.spr0249 151
171101.spr0021 171101.spr0251 193
171101.spr0021 171101.spr0258 234
171101.spr0021 171101.spr0263 223
171101.spr0021 171101.spr0266 531
171101.spr0021 171101.spr0267 454
171101.spr0021 171101.spr0271 331
171101.spr0021 171101.spr0272 304
171101.spr0021 171101.spr0288 278
171101.spr0021 171101.spr0318 304
171101.spr0021 171101.spr0336 317
171101.spr0021 171101.spr0372 185
171101.spr0021 171101.spr0374 857
171101.spr0021 171101.spr0375 256
171101.spr0021 171101.spr0378 162
171101.spr0021 171101.spr0382 190
171101.spr0021 171101.spr0384 292
171101.spr0021 171101.spr0392 207
171101.spr0021 171101.spr0394 151
171101.spr0021 171101.spr0403 269
171101.spr0021 171101.spr0413 222
171101.spr0021 171101.spr0415 162
171101.spr0021 171101.spr0426 234
171101.spr0021 171101.spr0438 360
171101.spr0021 171101.spr0449 163
171101.spr0021 171101.spr0455 248
171101.spr0021 171101.spr0456 233
171101.spr0021 171101.spr0472 160
171101.spr0021 171101.spr0474 185
171101.spr0021 171101.spr0476 193
171101.spr0021 171101.spr0492 190
171101.spr0021 171101.spr0518 214
171101.spr0021 171101.spr0519 275
171101.spr0021 171101.spr0530 213
171101.spr0021 171101.spr0547 200
171101.spr0021 171101.spr0555 293
171101.spr0021 171101.spr0556 226
171101.spr0021 171101.spr0560 214
171101.spr0021 171101.spr0565 162
171101.spr0021 171101.spr0582 151
171101.spr0021 171101.spr0588 428
171101.spr0021 171101.spr0589 520
171101.spr0021 171101.spr0592 270
171101.spr0021 171101.spr0607 191
171101.spr0021 171101.spr0613 284
171101.spr0021 171101.spr0614 182
171101.spr0021 171101.spr0638 315
171101.spr0021 171101.spr0655 182
171101.spr0021 171101.spr0656 160
171101.spr0021 171101.spr0664 162
171101.spr0021 171101.spr0665 252
171101.spr0021 171101.spr0666 197
171101.spr0021 171101.spr0672 282
171101.spr0021 171101.spr0676 258
171101.spr0021 171101.spr0692 200
171101.spr0021 171101.spr0696 154
171101.spr0021 171101.spr0729 298
171101.spr0021 171101.spr0730 272
171101.spr0021 171101.spr0732 290
171101.spr0021 171101.spr0734 188
171101.spr0021 171101.spr0737 202
171101.spr0021 171101.spr0739 176
171101.spr0021 171101.spr0745 207
171101.spr0021 171101.spr0746 192
171101.spr0021 171101.spr0747 182
171101.spr0021 171101.spr0769 153
171101.spr0021 171101.spr0797 319
171101.spr0021 171101.spr0816 167
171101.spr0021 171101.spr0820 204
171101.spr0021 171101.spr0832 810
171101.spr0021 171101.spr0835 417
171101.spr0021 171101.spr0836 269
171101.spr0021 171101.spr0845 161
171101.spr0021 171101.spr0856 156
171101.spr0021 171101.spr0866 282
171101.spr0021 171101.spr0872 222
171101.spr0021 171101.spr0878 469
171101.spr0021 171101.spr0884 263
171101.spr0021 171101.spr0904 163
171101.spr0021 171101.spr0913 200
171101.spr0021 171101.spr0918 206
171101.spr0021 171101.spr0926 155
171101.spr0021 171101.spr0928 398
171101.spr0021 171101.spr0932 276
171101.spr0021 171101.spr0967 436
171101.spr0021 171101.spr0976 247
171101.spr0021 171101.spr0982 160
171101.spr0021 171101.spr1002 278
171101.spr0021 171101.spr1005 153
171101.spr0021 171101.spr1010 220
171101.spr0021 171101.spr1017 185
171101.spr0021 171101.spr1033 243
171101.spr0021 171101.spr1034 191
171101.spr0021 171101.spr1036 202
171101.spr0021 171101.spr1040 299
171101.spr0021 171101.spr1044 193
171101.spr0021 171101.spr1048 256
171101.spr0021 171101.spr1050 221
171101.spr0021 171101.spr1053 251
171101.spr0021 171101.spr1057 150
171101.spr0021 171101.spr1065 181
171101.spr0021 171101.spr1066 162
171101.spr0021 171101.spr1087 307
171101.spr0021 171101.spr1089 274
171101.spr0021 171101.spr1092 161
171101.spr0021 171101.spr1099 238
171101.spr0021 171101.spr1100 162
171101.spr0021 171101.spr1105 437
171101.spr0021 171101.spr1106 212
171101.spr0021 171101.spr1107 274
171101.spr0021 171101.spr1109 180
171101.spr0021 171101.spr1111 167
171101.spr0021 171101.spr1127 298
171101.spr0021 171101.spr1128 968
171101.spr0021 171101.spr1135 182
171101.spr0021 171101.spr1139 192
171101.spr0021 171101.spr1154 621
171101.spr0021 171101.spr1155 927
171101.spr0021 171101.spr1156 291
171101.spr0021 171101.spr1162 274
171101.spr0021 171101.spr1165 204
171101.spr0021 171101.spr1181 800
171101.spr0021 171101.spr1188 160
171101.spr0021 171101.spr1191 251
171101.spr0021 171101.spr1229 191
171101.spr0021 171101.spr1240 304
171101.spr0021 171101.spr1249 163
171101.spr0021 171101.spr1265 203
171101.spr0021 171101.spr1300 792
171101.spr0021 171101.spr1304 200
171101.spr0021 171101.spr1311 465
171101.spr0021 171101.spr1321 291
171101.spr0021 171101.spr1322 316
171101.spr0021 171101.spr1324 185
171101.spr0021 171101.spr1329 160
171101.spr0021 171101.spr1343 256
171101.spr0021 171101.spr1361 250
171101.spr0021 171101.spr1388 414
171101.spr0021 171101.spr1389 256
171101.spr0021 171101.spr1394 291
171101.spr0021 171101.spr1395 193
171101.spr0021 171101.spr1396 272
171101.spr0021 171101.spr1417 320
171101.spr0021 171101.spr1421 203
171101.spr0021 171101.spr1422 200
171101.spr0021 171101.spr1423 200
171101.spr0021 171101.spr1426 300
171101.spr0021 171101.spr1427 163
171101.spr0021 171101.spr1435 484
171101.spr0021 171101.spr1437 156
171101.spr0021 171101.spr1449 160
171101.spr0021 171101.spr1450 169
171101.spr0021 171101.spr1456 220
171101.spr0021 171101.spr1460 248
171101.spr0021 171101.spr1472 206
171101.spr0021 171101.spr1486 253
171101.spr0021 171101.spr1487 449
171101.spr0021 171101.spr1493 160
171101.spr0021 171101.spr1499 398
171101.spr0021 171101.spr1502 207
171101.spr0021 171101.spr1510 186
171101.spr0021 171101.spr1516 156
171101.spr0021 171101.spr1517 164
171101.spr0021 171101.spr1540 210
171101.spr0021 171101.spr1553 301
171101.spr0021 171101.spr1561 185
171101.spr0021 171101.spr1582 224
171101.spr0021 171101.spr1583 262
171101.spr0021 171101.spr1592 224
171101.spr0021 171101.spr1597 156
171101.spr0021 171101.spr1608 226
171101.spr0021 171101.spr1633 259
171101.spr0021 171101.spr1634 259
171101.spr0021 171101.spr1636 256
171101.spr0021 171101.spr1639 410
171101.spr0021 171101.spr1647 248
171101.spr0021 171101.spr1662 288
171101.spr0021 171101.spr1663 177
171101.spr0021 171101.spr1672 155
171101.spr0021 171101.spr1683 248
171101.spr0021 171101.spr1693 160
171101.spr0021 171101.spr1695 770
171101.spr0021 171101.spr1715 224
171101.spr0021 171101.spr1722 255
171101.spr0021 171101.spr1723 178
171101.spr0021 171101.spr1724 317
171101.spr0021 171101.spr1733 202
171101.spr0021 171101.spr1739 202
171101.spr0021 171101.spr1758 156
171101.spr0021 171101.spr1761 442
171101.spr0021 171101.spr1775 156
171101.spr0021 171101.spr1783 160
171101.spr0021 171101.spr1785 899
171101.spr0021 171101.spr1788 254
171101.spr0021 171101.spr1789 155
171101.spr0021 171101.spr1791 235
171101.spr0021 171101.spr1793 265
171101.spr0021 171101.spr1807 295
171101.spr0021 171101.spr1812 899
171101.spr0021 171101.spr1813 410
171101.spr0021 171101.spr1820 220
171101.spr0021 171101.spr1833 163
171101.spr0021 171101.spr1838 204
171101.spr0021 171101.spr1839 204
171101.spr0021 171101.spr1841 417
171101.spr0021 171101.spr1842 156
171101.spr0021 171101.spr1844 196
171101.spr0021 171101.spr1845 196
171101.spr0021 171101.spr1846 196
171101.spr0021 171101.spr1847 198
171101.spr0021 171101.spr1848 200
171101.spr0021 171101.spr1849 203
171101.spr0021 171101.spr1854 199
171101.spr0021 171101.spr1868 204
171101.spr0021 171101.spr1881 376
171101.spr0021 171101.spr1882 182
171101.spr0021 171101.spr1889 163
171101.spr0021 171101.spr1890 481
171101.spr0021 171101.spr1893 162
171101.spr0021 171101.spr1894 212
171101.spr0021 171101.spr1902 205
171101.spr0021 171101.spr1903 162
171101.spr0021 171101.spr1910 248
171101.spr0021 171101.spr1924 493
171101.spr0021 171101.spr1931 436
171101.spr0021 171101.spr1935 211
171101.spr0021 171101.spr1936 193
171101.spr0021 171101.spr1941 258
171101.spr0021 171101.spr1944 240
171101.spr0021 171101.spr1957 416
171101.spr0021 171101.spr1958 204
171101.spr0021 171101.spr1962 258
171101.spr0021 171101.spr1993 200
171101.spr0021 171101.spr1994 201
171101.spr0021 171101.spr2003 268
171101.spr0021 171101.spr2005 269
171101.spr0021 171101.spr2008 581
171101.spr0021 171101.spr2009 579
171101.spr0021 171101.spr2010 563
171101.spr0021 171101.spr2011 185
171101.spr0021 171101.spr2012 192
171101.spr0021 171101.spr2033 962
171101.spr0021 171101.spr2034 184
171101.spr0021 171101.spr2045 263
171101.spr0022 171101.spr0010 259
171101.spr0022 171101.spr0012 238
171101.spr0022 171101.spr0017 155
171101.spr0022 171101.spr0018 169
171101.spr0022 171101.spr0019 177
171101.spr0022 171101.spr0020 292
171101.spr0022 171101.spr0021 840
171101.spr0022 171101.spr0023 752
171101.spr0022 171101.spr0024 492
171101.spr0022 171101.spr0025 346
171101.spr0022 171101.spr0026 346
171101.spr0022 171101.spr0027 318
171101.spr0022 171101.spr0028 383
171101.spr0022 171101.spr0036 265
171101.spr0022 171101.spr0043 153
171101.spr0022 171101.spr0046 397
171101.spr0022 171101.spr0052 307
171101.spr0022 171101.spr0071 609
171101.spr0022 171101.spr0090 266
171101.spr0022 171101.spr0105 153
171101.spr0022 171101.spr0106 153
171101.spr0022 171101.spr0122 247
171101.spr0022 171101.spr0124 162
171101.spr0022 171101.spr0129 222
171101.spr0022 171101.spr0139 204
171101.spr0022 171101.spr0163 164
171101.spr0022 171101.spr0168 301
171101.spr0022 171101.spr0185 221
171101.spr0022 171101.spr0239 555
171101.spr0022 171101.spr0240 531
171101.spr0022 171101.spr0242 278
171101.spr0022 171101.spr0256 256
171101.spr0022 171101.spr0272 192
171101.spr0022 171101.spr0302 220
171101.spr0022 171101.spr0304 224
171101.spr0022 171101.spr0305 224
171101.spr0022 171101.spr0307 152
171101.spr0022 171101.spr0318 204
171101.spr0022 171101.spr0320 291
171101.spr0022 171101.spr0372 239
171101.spr0022 171101.spr0393 305
171101.spr0022 171101.spr0398 228
171101.spr0022 171101.spr0401 188
171101.spr0022 171101.spr0402 204
171101.spr0022 171101.spr0403 222
171101.spr0022 171101.spr0434 194
171101.spr0022 171101.spr0438 388
171101.spr0022 171101.spr0455 224
171101.spr0022 171101.spr0468 153
171101.spr0022 171101.spr0469 153
171101.spr0022 171101.spr0476 160
171101.spr0022 171101.spr0516 234
171101.spr0022 171101.spr0544 157
171101.spr0022 171101.spr0573 153
171101.spr0022 171101.spr0585 300
171101.spr0022 171101.spr0588 350
171101.spr0022 171101.spr0597 256
171101.spr0022 171101.spr0603 224
171101.spr0022 171101.spr0605 192
171101.spr0022 171101.spr0607 168
171101.spr0022 171101.spr0613 326
171101.spr0022 171101.spr0654 163
171101.spr0022 171101.spr0655 765
171101.spr0022 171101.spr0674 344
171101.spr0022 171101.spr0691 217
171101.spr0022 171101.spr0707 170
171101.spr0022 171101.spr0711 260
171101.spr0022 171101.spr0712 307
171101.spr0022 171101.spr0725 338
171101.spr0022 171101.spr0743 432
171101.spr0022 171101.spr0746 160
171101.spr0022 171101.spr0764 401
171101.spr0022 171101.spr0769 459
171101.spr0022 171101.spr0804 609
171101.spr0022 171101.spr0822 308
171101.spr0022 171101.spr0823 196
171101.spr0022 171101.spr0830 229
171101.spr0022 171101.spr0834 293
171101.spr0022 171101.spr0835 315
171101.spr0022 171101.spr0836 264
171101.spr0022 171101.spr0837 199
171101.spr0022 171101.spr0838 423
171101.spr0022 171101.spr0879 270
171101.spr0022 171101.spr0884 187
171101.spr0022 171101.spr0922 272
171101.spr0022 171101.spr0926 197
171101.spr0022 171101.spr0928 344
171101.spr0022 171101.spr0970 150
171101.spr0022 171101.spr0973 224
171101.spr0022 171101.spr0997 204
171101.spr0022 171101.spr1002 258
171101.spr0022 171101.spr1006 187
171101.spr0022 171101.spr1010 266
171101.spr0022 171101.spr1024 343
171101.spr0022 171101.spr1040 162
171101.spr0022 171101.spr1044 301
171101.spr0022 171101.spr1053 204
171101.spr0022 171101.spr1055 225
171101.spr0022 171101.spr1064 224
171101.spr0022 171101.spr1065 221
171101.spr0022 171101.spr1066 165
171101.spr0022 171101.spr1083 307
171101.spr0022 171101.spr1089 274
171101.spr0022 171101.spr1090 225
171101.spr0022 171101.spr1106 185
171101.spr0022 171101.spr1107 278
171101.spr0022 171101.spr1128 242
171101.spr0022 171101.spr1150 167
171101.spr0022 171101.spr1154 166
171101.spr0022 171101.spr1156 289
171101.spr0022 171101.spr1163 164
171101.spr0022 171101.spr1170 275
171101.spr0022 171101.spr1177 213
171101.spr0022 171101.spr1183 153
171101.spr0022 171101.spr1188 160
171101.spr0022 171101.spr1192 164
171101.spr0022 171101.spr1211 239
171101.spr0022 171101.spr1215 153
171101.spr0022 171101.spr1231 459
171101.spr0022 171101.spr1234 317
171101.spr0022 171101.spr1247 224
171101.spr0022 171101.spr1249 222
171101.spr0022 171101.spr1265 197
171101.spr0022 171101.spr1266 301
171101.spr0022 171101.spr1269 305
171101.spr0022 171101.spr1290 153
171101.spr0022 171101.spr1300 541
171101.spr0022 171101.spr1311 191
171101.spr0022 171101.spr1312 160
171101.spr0022 171101.spr1373 224
171101.spr0022 171101.spr1375 159
171101.spr0022 171101.spr1379 153
171101.spr0022 171101.spr1380 153
171101.spr0022 171101.spr1383 167
171101.spr0022 171101.spr1384 224
171101.spr0022 171101.spr1385 180
171101.spr0022 171101.spr1391 196
171101.spr0022 171101.spr1411 267
171101.spr0022 171101.spr1421 540
171101.spr0022 171101.spr1422 540
171101.spr0022 171101.spr1456 359
171101.spr0022 171101.spr1460 283
171101.spr0022 171101.spr1467 224
171101.spr0022 171101.spr1479 157
171101.spr0022 171101.spr1480 320
171101.spr0022 171101.spr1492 178
171101.spr0022 171101.spr1502 185
171101.spr0022 171101.spr1509 307
171101.spr0022 171101.spr1510 340
171101.spr0022 171101.spr1511 308
171101.spr0022 171101.spr1514 224
171101.spr0022 171101.spr1515 316
171101.spr0022 171101.spr1516 436
171101.spr0022 171101.spr1589 240
171101.spr0022 171101.spr1626 180
171101.spr0022 171101.spr1628 301
171101.spr0022 171101.spr1647 283
171101.spr0022 171101.spr1656 153
171101.spr0022 171101.spr1657 153
171101.spr0022 171101.spr1683 283
171101.spr0022 171101.spr1688 160
171101.spr0022 171101.spr1689 256
171101.spr0022 171101.spr1695 274
171101.spr0022 171101.spr1715 223
171101.spr0022 171101.spr1722 190
171101.spr0022 171101.spr1734 153
171101.spr0022 171101.spr1735 153
171101.spr0022 171101.spr1736 153
171101.spr0022 171101.spr1758 256
171101.spr0022 171101.spr1770 153
171101.spr0022 171101.spr1778 163
171101.spr0022 171101.spr1784 498
171101.spr0022 171101.spr1794 164
171101.spr0022 171101.spr1824 194
171101.spr0022 171101.spr1825 265
171101.spr0022 171101.spr1841 204
171101.spr0022 171101.spr1842 201
171101.spr0022 171101.spr1869 417
171101.spr0022 171101.spr1870 265
171101.spr0022 171101.spr1880 160
171101.spr0022 171101.spr1882 283
171101.spr0022 171101.spr1884 185
171101.spr0022 171101.spr1885 153
171101.spr0022 171101.spr1887 153
171101.spr0022 171101.spr1904 198
171101.spr0022 171101.spr1957 274
171101.spr0022 171101.spr1994 231
171101.spr0022 171101.spr1999 152
171101.spr0022 171101.spr2000 215
171101.spr0022 171101.spr2033 478
171101.spr0023 171101.spr0002 681
171101.spr0023 171101.spr0018 154
171101.spr0023 171101.spr0019 158
171101.spr0023 171101.spr0020 213
171101.spr0023 171101.spr0021 340
171101.spr0023 171101.spr0022 752
171101.spr0023 171101.spr0024 888
171101.spr0023 171101.spr0025 793
171101.spr0023 171101.spr0026 651
171101.spr0023 171101.spr0027 507
171101.spr0023 171101.spr0028 356
171101.spr0023 171101.spr0056 270
171101.spr0023 171101.spr0156 156
171101.spr0023 171101.spr0160 214
171101.spr0023 171101.spr0171 160
171101.spr0023 171101.spr0176 186
171101.spr0023 171101.spr0183 902
171101.spr0023 171101.spr0210 159
171101.spr0023 171101.spr0215 182
171101.spr0023 171101.spr0240 330
171101.spr0023 171101.spr0241 266
171101.spr0023 171101.spr0243 192
171101.spr0023 171101.spr0248 209
171101.spr0023 171101.spr0264 156
171101.spr0023 171101.spr0285 152
171101.spr0023 171101.spr0304 160
171101.spr0023 171101.spr0320 222
171101.spr0023 171101.spr0379 192
171101.spr0023 171101.spr0386 266
171101.spr0023 171101.spr0396 156
171101.spr0023 171101.spr0398 292
171101.spr0023 171101.spr0437 181
171101.spr0023 171101.spr0438 256
171101.spr0023 171101.spr0453 260
171101.spr0023 171101.spr0456 200
171101.spr0023 171101.spr0477 225
171101.spr0023 171101.spr0478 264
171101.spr0023 171101.spr0479 156
171101.spr0023 171101.spr0480 152
171101.spr0023 171101.spr0481 270
171101.spr0023 171101.spr0482 272
171101.spr0023 171101.spr0492 159
171101.spr0023 171101.spr0516 473
171101.spr0023 171101.spr0518 199
171101.spr0023 171101.spr0585 992
171101.spr0023 171101.spr0608 356
171101.spr0023 171101.spr0613 296
171101.spr0023 171101.spr0650 330
171101.spr0023 171101.spr0653 158
171101.spr0023 171101.spr0654 924
171101.spr0023 171101.spr0655 243
171101.spr0023 171101.spr0674 159
171101.spr0023 171101.spr0676 198
171101.spr0023 171101.spr0691 160
171101.spr0023 171101.spr0715 150
171101.spr0023 171101.spr0731 221
171101.spr0023 171101.spr0732 293
171101.spr0023 171101.spr0739 156
171101.spr0023 171101.spr0740 156
171101.spr0023 171101.spr0746 256
171101.spr0023 171101.spr0754 216
171101.spr0023 171101.spr0756 150
171101.spr0023 171101.spr0757 167
171101.spr0023 171101.spr0829 193
171101.spr0023 171101.spr0833 531
171101.spr0023 171101.spr0835 971
171101.spr0023 171101.spr0836 361
171101.spr0023 171101.spr0844 274
171101.spr0023 171101.spr0845 187
171101.spr0023 171101.spr0846 195
171101.spr0023 171101.spr0872 291
171101.spr0023 171101.spr0876 219
171101.spr0023 171101.spr0922 915
171101.spr0023 171101.spr0926 266
171101.spr0023 171101.spr0932 191
171101.spr0023 171101.spr0962 223
171101.spr0023 171101.spr0982 199
171101.spr0023 171101.spr0992 179
171101.spr0023 171101.spr0996 349
171101.spr0023 171101.spr1017 273
171101.spr0023 171101.spr1036 255
171101.spr0023 171101.spr1044 399
171101.spr0023 171101.spr1055 772
171101.spr0023 171101.spr1065 654
171101.spr0023 171101.spr1066 678
171101.spr0023 171101.spr1071 163
171101.spr0023 171101.spr1092 341
171101.spr0023 171101.spr1097 196
171101.spr0023 171101.spr1099 167
171101.spr0023 171101.spr1110 842
171101.spr0023 171101.spr1111 927
171101.spr0023 171101.spr1140 285
171101.spr0023 171101.spr1150 190
171101.spr0023 171101.spr1157 163
171101.spr0023 171101.spr1214 157
171101.spr0023 171101.spr1231 161
171101.spr0023 171101.spr1236 157
171101.spr0023 171101.spr1249 190
171101.spr0023 171101.spr1287 160
171101.spr0023 171101.spr1326 268
171101.spr0023 171101.spr1332 233
171101.spr0023 171101.spr1339 216
171101.spr0023 171101.spr1351 259
171101.spr0023 171101.spr1369 291
171101.spr0023 171101.spr1370 188
171101.spr0023 171101.spr1383 190
171101.spr0023 171101.spr1394 156
171101.spr0023 171101.spr1395 152
171101.spr0023 171101.spr1409 150
171101.spr0023 171101.spr1417 259
171101.spr0023 171101.spr1421 410
171101.spr0023 171101.spr1422 410
171101.spr0023 171101.spr1429 736
171101.spr0023 171101.spr1438 161
171101.spr0023 171101.spr1442 196
171101.spr0023 171101.spr1446 216
171101.spr0023 171101.spr1467 358
171101.spr0023 171101.spr1502 225
171101.spr0023 171101.spr1517 170
171101.spr0023 171101.spr1524 167
171101.spr0023 171101.spr1535 167
171101.spr0023 171101.spr1553 162
171101.spr0023 171101.spr1557 272
171101.spr0023 171101.spr1583 156
171101.spr0023 171101.spr1608 153
171101.spr0023 171101.spr1635 192
171101.spr0023 171101.spr1660 656
171101.spr0023 171101.spr1668 163
171101.spr0023 171101.spr1672 182
171101.spr0023 171101.spr1673 158
171101.spr0023 171101.spr1695 276
171101.spr0023 171101.spr1717 190
171101.spr0023 171101.spr1718 196
171101.spr0023 171101.spr1724 152
171101.spr0023 171101.spr1730 196
171101.spr0023 171101.spr1737 287
171101.spr0023 171101.spr1775 921
171101.spr0023 171101.spr1789 192
171101.spr0023 171101.spr1790 197
171101.spr0023 171101.spr1810 160
171101.spr0023 171101.spr1822 219
171101.spr0023 171101.spr1881 265
171101.spr0023 171101.spr1884 200
171101.spr0023 171101.spr1885 287
171101.spr0023 171101.spr1887 287
171101.spr0023 171101.spr1888 530
171101.spr0023 171101.spr1893 526
171101.spr0023 171101.spr1902 201
171101.spr0023 171101.spr1903 284
171101.spr0023 171101.spr1904 160
171101.spr0023 171101.spr1916 156
171101.spr0023 171101.spr1944 219
171101.spr0023 171101.spr2009 217
171101.spr0023 171101.spr2019 205
171101.spr0023 171101.spr2020 231
171101.spr0023 171101.spr2027 222
171101.spr0023 171101.spr2029 279
171101.spr0023 171101.spr2030 279
171101.spr0023 171101.spr2040 158
171101.spr0024 171101.spr0013 260
171101.spr0024 171101.spr0018 154
171101.spr0024 171101.spr0019 158
171101.spr0024 171101.spr0020 213
171101.spr0024 171101.spr0021 306
171101.spr0024 171101.spr0022 492
171101.spr0024 171101.spr0023 888
171101.spr0024 171101.spr0025 904
171101.spr0024 171101.spr0026 574
171101.spr0024 171101.spr0027 778
171101.spr0024 171101.spr0028 333
171101.spr0024 171101.spr0160 150
171101.spr0024 171101.spr0233 204
171101.spr0024 171101.spr0310 400
171101.spr0024 171101.spr0330 162
171101.spr0024 171101.spr0334 165
171101.spr0024 171101.spr0343 571
171101.spr0024 171101.spr0344 571
171101.spr0024 171101.spr0345 577
171101.spr0024 171101.spr0347 577
171101.spr0024 171101.spr0437 226
171101.spr0024 171101.spr0440 250
171101.spr0024 171101.spr0459 174
171101.spr0024 171101.spr0460 174
171101.spr0024 171101.spr0518 188
171101.spr0024 171101.spr0575 162
171101.spr0024 171101.spr0613 189
171101.spr0024 171101.spr0614 200
171101.spr0024 171101.spr0650 330
171101.spr0024 171101.spr0651 176
171101.spr0024 171101.spr0672 184
171101.spr0024 171101.spr0707 171
171101.spr0024 171101.spr0743 221
171101.spr0024 171101.spr0754 216
171101.spr0024 171101.spr0777 575
171101.spr0024 171101.spr0780 152
171101.spr0024 171101.spr0805 176
171101.spr0024 171101.spr0838 575
171101.spr0024 171101.spr0866 184
171101.spr0024 171101.spr0888 155
171101.spr0024 171101.spr0903 162
171101.spr0024 171101.spr0934 217
171101.spr0024 171101.spr0984 177
171101.spr0024 171101.spr1053 240
171101.spr0024 171101.spr1090 154
171101.spr0024 171101.spr1130 210
171101.spr0024 171101.spr1147 173
171101.spr0024 171101.spr1157 172
171101.spr0024 171101.spr1237 167
171101.spr0024 171101.spr1259 575
171101.spr0024 171101.spr1260 174
171101.spr0024 171101.spr1277 160
171101.spr0024 171101.spr1296 154
171101.spr0024 171101.spr1300 192
171101.spr0024 171101.spr1319 341
171101.spr0024 171101.spr1339 216
171101.spr0024 171101.spr1346 317
171101.spr0024 171101.spr1357 575
171101.spr0024 171101.spr1382 230
171101.spr0024 171101.spr1405 268
171101.spr0024 171101.spr1414 190
171101.spr0024 171101.spr1446 216
171101.spr0024 171101.spr1456 210
171101.spr0024 171101.spr1465 179
171101.spr0024 171101.spr1556 305
171101.spr0024 171101.spr1560 232
171101.spr0024 171101.spr1589 180
171101.spr0024 171101.spr1592 217
171101.spr0024 171101.spr1670 217
171101.spr0024 171101.spr1697 178
171101.spr0024 171101.spr1719 205
171101.spr0024 171101.spr1724 252
171101.spr0024 171101.spr1730 196
171101.spr0024 171101.spr1737 285
171101.spr0024 171101.spr1819 184
171101.spr0024 171101.spr1841 154
171101.spr0024 171101.spr1862 185
171101.spr0024 171101.spr1870 151
171101.spr0024 171101.spr1882 433
171101.spr0024 171101.spr1885 285
171101.spr0024 171101.spr1887 285
171101.spr0024 171101.spr1890 187
171101.spr0024 171101.spr1902 213
171101.spr0024 171101.spr1903 200
171101.spr0024 171101.spr1949 259
171101.spr0024 171101.spr1990 150
171101.spr0024 171101.spr1994 155
171101.spr0024 171101.spr2011 523
171101.spr0024 171101.spr2012 299
171101.spr0024 171101.spr2014 575
171101.spr0024 171101.spr2030 260
171101.spr0024 171101.spr2042 160
171101.spr0025 171101.spr0001 183
171101.spr0025 171101.spr0002 214
171101.spr0025 171101.spr0006 369
171101.spr0025 171101.spr0007 160
171101.spr0025 171101.spr0011 424
171101.spr0025 171101.spr0013 180
171101.spr0025 171101.spr0019 150
171101.spr0025 171101.spr0020 183
171101.spr0025 171101.spr0021 294
171101.spr0025 171101.spr0022 346
171101.spr0025 171101.spr0023 793
171101.spr0025 171101.spr0024 904
171101.spr0025 171101.spr0026 869
171101.spr0025 171101.spr0027 892
171101.spr0025 171101.spr0028 511
171101.spr0025 171101.spr0032 362
171101.spr0025 171101.spr0035 245
171101.spr0025 171101.spr0036 286
171101.spr0025 171101.spr0037 424
171101.spr0025 171101.spr0047 500
171101.spr0025 171101.spr0124 160
171101.spr0025 171101.spr0135 203
171101.spr0025 171101.spr0139 268
171101.spr0025 171101.spr0159 158
171101.spr0025 171101.spr0165 408
171101.spr0025 171101.spr0171 348
171101.spr0025 171101.spr0215 309
171101.spr0025 171101.spr0238 241
171101.spr0025 171101.spr0241 348
171101.spr0025 171101.spr0258 480
171101.spr0025 171101.spr0271 221
171101.spr0025 171101.spr0272 237
171101.spr0025 171101.spr0305 256
171101.spr0025 171101.spr0307 264
171101.spr0025 171101.spr0310 267
171101.spr0025 171101.spr0318 268
171101.spr0025 171101.spr0327 174
171101.spr0025 171101.spr0330 569
171101.spr0025 171101.spr0334 571
171101.spr0025 171101.spr0343 523
171101.spr0025 171101.spr0344 523
171101.spr0025 171101.spr0345 571
171101.spr0025 171101.spr0347 576
171101.spr0025 171101.spr0367 378
171101.spr0025 171101.spr0377 396
171101.spr0025 171101.spr0380 424
171101.spr0025 171101.spr0382 274
171101.spr0025 171101.spr0384 307
171101.spr0025 171101.spr0390 244
171101.spr0025 171101.spr0392 196
171101.spr0025 171101.spr0438 252
171101.spr0025 171101.spr0442 179
171101.spr0025 171101.spr0453 194
171101.spr0025 171101.spr0459 573
171101.spr0025 171101.spr0460 573
171101.spr0025 171101.spr0478 223
171101.spr0025 171101.spr0481 224
171101.spr0025 171101.spr0514 200
171101.spr0025 171101.spr0515 256
171101.spr0025 171101.spr0517 394
171101.spr0025 171101.spr0519 583
171101.spr0025 171101.spr0520 474
171101.spr0025 171101.spr0537 285
171101.spr0025 171101.spr0540 199
171101.spr0025 171101.spr0543 296
171101.spr0025 171101.spr0548 252
171101.spr0025 171101.spr0555 256
171101.spr0025 171101.spr0556 207
171101.spr0025 171101.spr0577 216
171101.spr0025 171101.spr0580 200
171101.spr0025 171101.spr0582 160
171101.spr0025 171101.spr0613 445
171101.spr0025 171101.spr0650 200
171101.spr0025 171101.spr0674 164
171101.spr0025 171101.spr0725 424
171101.spr0025 171101.spr0729 425
171101.spr0025 171101.spr0731 477
171101.spr0025 171101.spr0744 190
171101.spr0025 171101.spr0748 274
171101.spr0025 171101.spr0749 224
171101.spr0025 171101.spr0754 227
171101.spr0025 171101.spr0764 272
171101.spr0025 171101.spr0774 272
171101.spr0025 171101.spr0777 529
171101.spr0025 171101.spr0781 170
171101.spr0025 171101.spr0783 194
171101.spr0025 171101.spr0834 279
171101.spr0025 171101.spr0835 274
171101.spr0025 171101.spr0836 271
171101.spr0025 171101.spr0838 608
171101.spr0025 171101.spr0856 247
171101.spr0025 171101.spr0857 156
171101.spr0025 171101.spr0872 247
171101.spr0025 171101.spr0878 198
171101.spr0025 171101.spr0881 380
171101.spr0025 171101.spr0932 196
171101.spr0025 171101.spr0976 166
171101.spr0025 171101.spr0977 166
171101.spr0025 171101.spr1001 194
171101.spr0025 171101.spr1024 210
171101.spr0025 171101.spr1032 307
171101.spr0025 171101.spr1033 422
171101.spr0025 171101.spr1040 247
171101.spr0025 171101.spr1044 436
171101.spr0025 171101.spr1084 241
171101.spr0025 171101.spr1089 455
171101.spr0025 171101.spr1107 198
171101.spr0025 171101.spr1108 161
171101.spr0025 171101.spr1118 257
171101.spr0025 171101.spr1123 488
171101.spr0025 171101.spr1127 469
171101.spr0025 171101.spr1140 265
171101.spr0025 171101.spr1141 179
171101.spr0025 171101.spr1149 351
171101.spr0025 171101.spr1157 274
171101.spr0025 171101.spr1164 304
171101.spr0025 171101.spr1206 156
171101.spr0025 171101.spr1211 176
171101.spr0025 171101.spr1214 224
171101.spr0025 171101.spr1217 216
171101.spr0025 171101.spr1232 396
171101.spr0025 171101.spr1259 571
171101.spr0025 171101.spr1260 573
171101.spr0025 171101.spr1272 213
171101.spr0025 171101.spr1311 563
171101.spr0025 171101.spr1312 210
171101.spr0025 171101.spr1321 155
171101.spr0025 171101.spr1322 395
171101.spr0025 171101.spr1326 200
171101.spr0025 171101.spr1339 227
171101.spr0025 171101.spr1357 529
171101.spr0025 171101.spr1369 224
171101.spr0025 171101.spr1382 174
171101.spr0025 171101.spr1391 156
171101.spr0025 171101.spr1394 272
171101.spr0025 171101.spr1396 348
171101.spr0025 171101.spr1399 245
171101.spr0025 171101.spr1427 188
171101.spr0025 171101.spr1435 164
171101.spr0025 171101.spr1442 201
171101.spr0025 171101.spr1446 227
171101.spr0025 171101.spr1454 189
171101.spr0025 171101.spr1486 384
171101.spr0025 171101.spr1487 156
171101.spr0025 171101.spr1494 185
171101.spr0025 171101.spr1510 160
171101.spr0025 171101.spr1516 242
171101.spr0025 171101.spr1539 185
171101.spr0025 171101.spr1540 562
171101.spr0025 171101.spr1541 163
171101.spr0025 171101.spr1584 432
171101.spr0025 171101.spr1599 179
171101.spr0025 171101.spr1608 243
171101.spr0025 171101.spr1629 579
171101.spr0025 171101.spr1630 579
171101.spr0025 171101.spr1632 219
171101.spr0025 171101.spr1636 161
171101.spr0025 171101.spr1637 270
171101.spr0025 171101.spr1641 197
171101.spr0025 171101.spr1688 163
171101.spr0025 171101.spr1695 261
171101.spr0025 171101.spr1713 156
171101.spr0025 171101.spr1718 160
171101.spr0025 171101.spr1724 175
171101.spr0025 171101.spr1726 299
171101.spr0025 171101.spr1730 196
171101.spr0025 171101.spr1731 158
171101.spr0025 171101.spr1737 285
171101.spr0025 171101.spr1738 219
171101.spr0025 171101.spr1757 256
171101.spr0025 171101.spr1775 281
171101.spr0025 171101.spr1778 158
171101.spr0025 171101.spr1783 437
171101.spr0025 171101.spr1784 227
171101.spr0025 171101.spr1788 220
171101.spr0025 171101.spr1799 315
171101.spr0025 171101.spr1807 197
171101.spr0025 171101.spr1819 160
171101.spr0025 171101.spr1820 363
171101.spr0025 171101.spr1821 244
171101.spr0025 171101.spr1822 259
171101.spr0025 171101.spr1837 185
171101.spr0025 171101.spr1852 224
171101.spr0025 171101.spr1862 165
171101.spr0025 171101.spr1879 384
171101.spr0025 171101.spr1881 655
171101.spr0025 171101.spr1884 200
171101.spr0025 171101.spr1885 285
171101.spr0025 171101.spr1887 285
171101.spr0025 171101.spr1888 247
171101.spr0025 171101.spr1902 201
171101.spr0025 171101.spr1903 315
171101.spr0025 171101.spr1905 291
171101.spr0025 171101.spr1943 161
171101.spr0025 171101.spr1957 166
171101.spr0025 171101.spr1994 245
171101.spr0025 171101.spr1999 264
171101.spr0025 171101.spr2000 629
171101.spr0025 171101.spr2001 621
171101.spr0025 171101.spr2008 528
171101.spr0025 171101.spr2009 298
171101.spr0025 171101.spr2011 407
171101.spr0025 171101.spr2012 289
171101.spr0025 171101.spr2013 294
171101.spr0025 171101.spr2014 680
171101.spr0025 171101.spr2015 307
171101.spr0025 171101.spr2045 207
171101.spr0025 171101.spr2046 291
171101.spr0026 171101.spr0011 156
171101.spr0026 171101.spr0019 150
171101.spr0026 171101.spr0020 183
171101.spr0026 171101.spr0021 237
171101.spr0026 171101.spr0022 346
171101.spr0026 171101.spr0023 651
171101.spr0026 171101.spr0024 574
171101.spr0026 171101.spr0025 869
171101.spr0026 171101.spr0027 767
171101.spr0026 171101.spr0028 512
171101.spr0026 171101.spr0102 256
171101.spr0026 171101.spr0103 200
171101.spr0026 171101.spr0121 153
171101.spr0026 171101.spr0147 163
171101.spr0026 171101.spr0159 174
171101.spr0026 171101.spr0161 268
171101.spr0026 171101.spr0162 355
171101.spr0026 171101.spr0231 165
171101.spr0026 171101.spr0376 160
171101.spr0026 171101.spr0390 267
171101.spr0026 171101.spr0402 221
171101.spr0026 171101.spr0421 165
171101.spr0026 171101.spr0463 164
171101.spr0026 171101.spr0493 150
171101.spr0026 171101.spr0530 165
171101.spr0026 171101.spr0547 163
171101.spr0026 171101.spr0554 192
171101.spr0026 171101.spr0569 228
171101.spr0026 171101.spr0570 228
171101.spr0026 171101.spr0574 427
171101.spr0026 171101.spr0591 195
171101.spr0026 171101.spr0613 227
171101.spr0026 171101.spr0627 577
171101.spr0026 171101.spr0642 298
171101.spr0026 171101.spr0687 158
171101.spr0026 171101.spr0690 292
171101.spr0026 171101.spr0754 227
171101.spr0026 171101.spr0794 191
171101.spr0026 171101.spr0913 192
171101.spr0026 171101.spr0976 287
171101.spr0026 171101.spr0977 287
171101.spr0026 171101.spr0978 200
171101.spr0026 171101.spr0995 164
171101.spr0026 171101.spr1007 609
171101.spr0026 171101.spr1045 161
171101.spr0026 171101.spr1048 172
171101.spr0026 171101.spr1088 266
171101.spr0026 171101.spr1089 198
171101.spr0026 171101.spr1097 435
171101.spr0026 171101.spr1108 272
171101.spr0026 171101.spr1114 171
171101.spr0026 171101.spr1127 163
171101.spr0026 171101.spr1128 150
171101.spr0026 171101.spr1140 200
171101.spr0026 171101.spr1233 192
171101.spr0026 171101.spr1326 196
171101.spr0026 171101.spr1339 227
171101.spr0026 171101.spr1397 155
171101.spr0026 171101.spr1442 283
171101.spr0026 171101.spr1446 227
171101.spr0026 171101.spr1592 195
171101.spr0026 171101.spr1597 156
171101.spr0026 171101.spr1600 160
171101.spr0026 171101.spr1680 160
171101.spr0026 171101.spr1688 192
171101.spr0026 171101.spr1725 153
171101.spr0026 171101.spr1730 200
171101.spr0026 171101.spr1731 174
171101.spr0026 171101.spr1737 284
171101.spr0026 171101.spr1787 158
171101.spr0026 171101.spr1825 200
171101.spr0026 171101.spr1830 154
171101.spr0026 171101.spr1851 180
171101.spr0026 171101.spr1852 196
171101.spr0026 171101.spr1853 196
171101.spr0026 171101.spr1874 160
171101.spr0026 171101.spr1881 284
171101.spr0026 171101.spr1885 201
171101.spr0026 171101.spr1887 201
171101.spr0026 171101.spr1902 198
171101.spr0026 171101.spr1903 196
171101.spr0026 171101.spr1905 153
171101.spr0026 171101.spr1907 180
171101.spr0026 171101.spr1916 410
171101.spr0026 171101.spr1978 160
171101.spr0026 171101.spr2011 160
171101.spr0026 171101.spr2015 176
171101.spr0026 171101.spr2033 150
171101.spr0027 171101.spr0013 260
171101.spr0027 171101.spr0020 177
171101.spr0027 171101.spr0021 234
171101.spr0027 171101.spr0022 318
171101.spr0027 171101.spr0023 507
171101.spr0027 171101.spr0024 778
171101.spr0027 171101.spr0025 892
171101.spr0027 171101.spr0026 767
171101.spr0027 171101.spr0028 544
171101.spr0027 171101.spr0083 212
171101.spr0027 171101.spr0086 205
171101.spr0027 171101.spr0144 218
171101.spr0027 171101.spr0154 175
171101.spr0027 171101.spr0163 157
171101.spr0027 171101.spr0239 209
171101.spr0027 171101.spr0242 160
171101.spr0027 171101.spr0268 201
171101.spr0027 171101.spr0286 154
171101.spr0027 171101.spr0310 400
171101.spr0027 171101.spr0330 162
171101.spr0027 171101.spr0334 165
171101.spr0027 171101.spr0343 571
171101.spr0027 171101.spr0344 571
171101.spr0027 171101.spr0345 577
171101.spr0027 171101.spr0347 577
171101.spr0027 171101.spr0459 174
171101.spr0027 171101.spr0460 174
171101.spr0027 171101.spr0578 198
171101.spr0027 171101.spr0607 160
171101.spr0027 171101.spr0667 272
171101.spr0027 171101.spr0707 171
171101.spr0027 171101.spr0754 227
171101.spr0027 171101.spr0764 195
171101.spr0027 171101.spr0768 419
171101.spr0027 171101.spr0769 419
171101.spr0027 171101.spr0777 575
171101.spr0027 171101.spr0785 162
171101.spr0027 171101.spr0832 240
171101.spr0027 171101.spr0833 240
171101.spr0027 171101.spr0838 575
171101.spr0027 171101.spr0860 234
171101.spr0027 171101.spr0880 196
171101.spr0027 171101.spr0906 283
171101.spr0027 171101.spr0908 181
171101.spr0027 171101.spr0946 183
171101.spr0027 171101.spr0951 207
171101.spr0027 171101.spr0962 286
171101.spr0027 171101.spr1057 192
171101.spr0027 171101.spr1259 575
171101.spr0027 171101.spr1260 174
171101.spr0027 171101.spr1305 303
171101.spr0027 171101.spr1321 196
171101.spr0027 171101.spr1339 227
171101.spr0027 171101.spr1357 575
171101.spr0027 171101.spr1369 196
171101.spr0027 171101.spr1370 199
171101.spr0027 171101.spr1371 201
171101.spr0027 171101.spr1372 199
171101.spr0027 171101.spr1373 264
171101.spr0027 171101.spr1382 230
171101.spr0027 171101.spr1396 196
171101.spr0027 171101.spr1442 396
171101.spr0027 171101.spr1446 227
171101.spr0027 171101.spr1456 157
171101.spr0027 171101.spr1491 197
171101.spr0027 171101.spr1508 190
171101.spr0027 171101.spr1527 158
171101.spr0027 171101.spr1578 156
171101.spr0027 171101.spr1586 162
171101.spr0027 171101.spr1610 184
171101.spr0027 171101.spr1625 160
171101.spr0027 171101.spr1628 169
171101.spr0027 171101.spr1674 158
171101.spr0027 171101.spr1677 192
171101.spr0027 171101.spr1724 185
171101.spr0027 171101.spr1767 206
171101.spr0027 171101.spr1803 165
171101.spr0027 171101.spr1812 271
171101.spr0027 171101.spr1819 184
171101.spr0027 171101.spr1823 177
171101.spr0027 171101.spr1862 185
171101.spr0027 171101.spr1952 328
171101.spr0027 171101.spr1975 284
171101.spr0027 171101.spr2011 523
171101.spr0027 171101.spr2012 299
171101.spr0027 171101.spr2014 575
171101.spr0027 171101.spr2042 160
171101.spr0028 171101.spr0002 153
171101.spr0028 171101.spr0004 579
171101.spr0028 171101.spr0005 646
171101.spr0028 171101.spr0006 595
171101.spr0028 171101.spr0007 394
171101.spr0028 171101.spr0008 262
171101.spr0028 171101.spr0010 156
171101.spr0028 171101.spr0011 202
171101.spr0028 171101.spr0012 255
171101.spr0028 171101.spr0020 156
171101.spr0028 171101.spr0021 447
171101.spr0028 171101.spr0022 383
171101.spr0028 171101.spr0023 356
171101.spr0028 171101.spr0024 333
171101.spr0028 171101.spr0025 511
171101.spr0028 171101.spr0026 512
171101.spr0028 171101.spr0027 544
171101.spr0028 171101.spr0032 256
171101.spr0028 171101.spr0035 261
171101.spr0028 171101.spr0036 538
171101.spr0028 171101.spr0037 438
171101.spr0028 171101.spr0045 287
171101.spr0028 171101.spr0046 217
171101.spr0028 171101.spr0047 926
171101.spr0028 171101.spr0048 322
171101.spr0028 171101.spr0049 310
171101.spr0028 171101.spr0051 229
171101.spr0028 171101.spr0052 197
171101.spr0028 171101.spr0053 200
171101.spr0028 171101.spr0054 227
171101.spr0028 171101.spr0056 526
171101.spr0028 171101.spr0078 529
171101.spr0028 171101.spr0103 163
171101.spr0028 171101.spr0122 555
171101.spr0028 171101.spr0160 164
171101.spr0028 171101.spr0161 566
171101.spr0028 171101.spr0162 263
171101.spr0028 171101.spr0172 344
171101.spr0028 171101.spr0176 195
171101.spr0028 171101.spr0187 480
171101.spr0028 171101.spr0188 716
171101.spr0028 171101.spr0189 392
171101.spr0028 171101.spr0190 192
171101.spr0028 171101.spr0191 390
171101.spr0028 171101.spr0192 197
171101.spr0028 171101.spr0194 152
171101.spr0028 171101.spr0195 512
171101.spr0028 171101.spr0196 434
171101.spr0028 171101.spr0197 407
171101.spr0028 171101.spr0198 160
171101.spr0028 171101.spr0199 255
171101.spr0028 171101.spr0203 189
171101.spr0028 171101.spr0205 154
171101.spr0028 171101.spr0206 466
171101.spr0028 171101.spr0210 160
171101.spr0028 171101.spr0211 297
171101.spr0028 171101.spr0212 356
171101.spr0028 171101.spr0213 152
171101.spr0028 171101.spr0214 430
171101.spr0028 171101.spr0215 356
171101.spr0028 171101.spr0216 448
171101.spr0028 171101.spr0233 163
171101.spr0028 171101.spr0235 327
171101.spr0028 171101.spr0248 211
171101.spr0028 171101.spr0249 416
171101.spr0028 171101.spr0250 414
171101.spr0028 171101.spr0262 150
171101.spr0028 171101.spr0269 239
171101.spr0028 171101.spr0271 480
171101.spr0028 171101.spr0272 172
171101.spr0028 171101.spr0288 150
171101.spr0028 171101.spr0347 243
171101.spr0028 171101.spr0362 428
171101.spr0028 171101.spr0363 323
171101.spr0028 171101.spr0377 183
171101.spr0028 171101.spr0380 215
171101.spr0028 171101.spr0383 189
171101.spr0028 171101.spr0385 306
171101.spr0028 171101.spr0392 167
171101.spr0028 171101.spr0395 262
171101.spr0028 171101.spr0406 323
171101.spr0028 171101.spr0415 191
171101.spr0028 171101.spr0438 154
171101.spr0028 171101.spr0441 331
171101.spr0028 171101.spr0444 258
171101.spr0028 171101.spr0456 342
171101.spr0028 171101.spr0478 173
171101.spr0028 171101.spr0492 196
171101.spr0028 171101.spr0506 160
171101.spr0028 171101.spr0507 329
171101.spr0028 171101.spr0516 401
171101.spr0028 171101.spr0519 194
171101.spr0028 171101.spr0521 395
171101.spr0028 171101.spr0530 166
171101.spr0028 171101.spr0544 277
171101.spr0028 171101.spr0555 640
171101.spr0028 171101.spr0556 424
171101.spr0028 171101.spr0580 246
171101.spr0028 171101.spr0584 195
171101.spr0028 171101.spr0585 292
171101.spr0028 171101.spr0591 316
171101.spr0028 171101.spr0598 368
171101.spr0028 171101.spr0614 822
171101.spr0028 171101.spr0626 181
171101.spr0028 171101.spr0654 171
171101.spr0028 171101.spr0655 434
171101.spr0028 171101.spr0656 165
171101.spr0028 171101.spr0665 183
171101.spr0028 171101.spr0671 251
171101.spr0028 171101.spr0676 301
171101.spr0028 171101.spr0682 431
171101.spr0028 171101.spr0696 372
171101.spr0028 171101.spr0704 305
171101.spr0028 171101.spr0729 174
171101.spr0028 171101.spr0731 919
171101.spr0028 171101.spr0732 938
171101.spr0028 171101.spr0737 256
171101.spr0028 171101.spr0738 382
171101.spr0028 171101.spr0739 160
171101.spr0028 171101.spr0740 170
171101.spr0028 171101.spr0744 261
171101.spr0028 171101.spr0746 261
171101.spr0028 171101.spr0754 224
171101.spr0028 171101.spr0758 209
171101.spr0028 171101.spr0769 213
171101.spr0028 171101.spr0773 200
171101.spr0028 171101.spr0776 161
171101.spr0028 171101.spr0793 160
171101.spr0028 171101.spr0796 205
171101.spr0028 171101.spr0797 236
171101.spr0028 171101.spr0816 204
171101.spr0028 171101.spr0832 173
171101.spr0028 171101.spr0834 196
171101.spr0028 171101.spr0835 373
171101.spr0028 171101.spr0836 578
171101.spr0028 171101.spr0838 406
171101.spr0028 171101.spr0845 402
171101.spr0028 171101.spr0851 327
171101.spr0028 171101.spr0861 181
171101.spr0028 171101.spr0863 310
171101.spr0028 171101.spr0866 167
171101.spr0028 171101.spr0872 368
171101.spr0028 171101.spr0879 370
171101.spr0028 171101.spr0882 246
171101.spr0028 171101.spr0887 412
171101.spr0028 171101.spr0891 873
171101.spr0028 171101.spr0892 899
171101.spr0028 171101.spr0920 164
171101.spr0028 171101.spr0924 622
171101.spr0028 171101.spr0925 191
171101.spr0028 171101.spr0926 291
171101.spr0028 171101.spr0928 330
171101.spr0028 171101.spr0979 157
171101.spr0028 171101.spr0992 189
171101.spr0028 171101.spr0995 239
171101.spr0028 171101.spr1000 199
171101.spr0028 171101.spr1002 810
171101.spr0028 171101.spr1011 184
171101.spr0028 171101.spr1012 399
171101.spr0028 171101.spr1017 490
171101.spr0028 171101.spr1020 316
171101.spr0028 171101.spr1033 156
171101.spr0028 171101.spr1036 372
171101.spr0028 171101.spr1082 407
171101.spr0028 171101.spr1083 250
171101.spr0028 171101.spr1085 160
171101.spr0028 171101.spr1088 575
171101.spr0028 171101.spr1092 152
171101.spr0028 171101.spr1093 158
171101.spr0028 171101.spr1100 252
171101.spr0028 171101.spr1108 196
171101.spr0028 171101.spr1109 155
171101.spr0028 171101.spr1118 239
171101.spr0028 171101.spr1123 269
171101.spr0028 171101.spr1124 202
171101.spr0028 171101.spr1154 262
171101.spr0028 171101.spr1155 425
171101.spr0028 171101.spr1156 239
171101.spr0028 171101.spr1164 343
171101.spr0028 171101.spr1165 161
171101.spr0028 171101.spr1166 189
171101.spr0028 171101.spr1170 187
171101.spr0028 171101.spr1171 181
171101.spr0028 171101.spr1186 169
171101.spr0028 171101.spr1188 261
171101.spr0028 171101.spr1192 263
171101.spr0028 171101.spr1205 236
171101.spr0028 171101.spr1211 347
171101.spr0028 171101.spr1212 416
171101.spr0028 171101.spr1233 187
171101.spr0028 171101.spr1249 162
171101.spr0028 171101.spr1260 245
171101.spr0028 171101.spr1269 406
171101.spr0028 171101.spr1277 578
171101.spr0028 171101.spr1300 635
171101.spr0028 171101.spr1332 162
171101.spr0028 171101.spr1339 224
171101.spr0028 171101.spr1343 473
171101.spr0028 171101.spr1356 232
171101.spr0028 171101.spr1359 162
171101.spr0028 171101.spr1360 375
171101.spr0028 171101.spr1361 524
171101.spr0028 171101.spr1362 191
171101.spr0028 171101.spr1369 183
171101.spr0028 171101.spr1373 396
171101.spr0028 171101.spr1391 156
171101.spr0028 171101.spr1394 333
171101.spr0028 171101.spr1396 354
171101.spr0028 171101.spr1399 261
171101.spr0028 171101.spr1410 219
171101.spr0028 171101.spr1417 187
171101.spr0028 171101.spr1422 247
171101.spr0028 171101.spr1425 343
171101.spr0028 171101.spr1432 249
171101.spr0028 171101.spr1435 456
171101.spr0028 171101.spr1437 167
171101.spr0028 171101.spr1438 263
171101.spr0028 171101.spr1445 202
171101.spr0028 171101.spr1446 224
171101.spr0028 171101.spr1449 166
171101.spr0028 171101.spr1451 238
171101.spr0028 171101.spr1467 157
171101.spr0028 171101.spr1479 154
171101.spr0028 171101.spr1495 160
171101.spr0028 171101.spr1499 162
171101.spr0028 171101.spr1510 278
171101.spr0028 171101.spr1514 207
171101.spr0028 171101.spr1520 169
171101.spr0028 171101.spr1539 330
171101.spr0028 171101.spr1540 285
171101.spr0028 171101.spr1544 346
171101.spr0028 171101.spr1571 160
171101.spr0028 171101.spr1577 327
171101.spr0028 171101.spr1580 191
171101.spr0028 171101.spr1581 239
171101.spr0028 171101.spr1583 290
171101.spr0028 171101.spr1593 163
171101.spr0028 171101.spr1606 246
171101.spr0028 171101.spr1616 345
171101.spr0028 171101.spr1631 239
171101.spr0028 171101.spr1632 241
171101.spr0028 171101.spr1634 265
171101.spr0028 171101.spr1635 313
171101.spr0028 171101.spr1636 313
171101.spr0028 171101.spr1639 409
171101.spr0028 171101.spr1662 294
171101.spr0028 171101.spr1739 256
171101.spr0028 171101.spr1757 277
171101.spr0028 171101.spr1777 372
171101.spr0028 171101.spr1783 350
171101.spr0028 171101.spr1789 247
171101.spr0028 171101.spr1793 625
171101.spr0028 171101.spr1797 234
171101.spr0028 171101.spr1799 420
171101.spr0028 171101.spr1804 408
171101.spr0028 171101.spr1805 369
171101.spr0028 171101.spr1813 409
171101.spr0028 171101.spr1820 450
171101.spr0028 171101.spr1821 170
171101.spr0028 171101.spr1829 162
171101.spr0028 171101.spr1841 920
171101.spr0028 171101.spr1864 193
171101.spr0028 171101.spr1869 265
171101.spr0028 171101.spr1875 183
171101.spr0028 171101.spr1881 456
171101.spr0028 171101.spr1882 196
171101.spr0028 171101.spr1889 162
171101.spr0028 171101.spr1890 575
171101.spr0028 171101.spr1910 152
171101.spr0028 171101.spr1924 418
171101.spr0028 171101.spr1936 902
171101.spr0028 171101.spr1937 902
171101.spr0028 171101.spr1945 167
171101.spr0028 171101.spr1973 235
171101.spr0028 171101.spr1994 159
171101.spr0028 171101.spr2008 180
171101.spr0028 171101.spr2009 304
171101.spr0028 171101.spr2012 235
171101.spr0028 171101.spr2014 168
171101.spr0028 171101.spr2019 497
171101.spr0028 171101.spr2021 582
171101.spr0028 171101.spr2022 229
171101.spr0028 171101.spr2023 268
171101.spr0028 171101.spr2027 160
171101.spr0028 171101.spr2033 211
171101.spr0028 171101.spr2034 301
171101.spr0028 171101.spr2037 285
171101.spr0028 171101.spr2038 285
171101.spr0028 171101.spr2039 285
171101.spr0028 171101.spr2045 384
171101.spr0029 171101.spr0030 548
171101.spr0029 171101.spr0031 326
171101.spr0029 171101.spr0032 220
171101.spr0029 171101.spr0033 192
171101.spr0029 171101.spr1853 165
171101.spr0030 171101.spr0029 548
171101.spr0030 171101.spr0031 471
171101.spr0030 171101.spr0032 283
171101.spr0030 171101.spr0033 232
171101.spr0031 171101.spr0029 326
171101.spr0031 171101.spr0030 471
171101.spr0031 171101.spr0032 455
171101.spr0031 171101.spr0033 343
171101.spr0032 171101.spr0001 410
171101.spr0032 171101.spr0002 966
171101.spr0032 171101.spr0004 459
171101.spr0032 171101.spr0006 187
171101.spr0032 171101.spr0010 150
171101.spr0032 171101.spr0025 362
171101.spr0032 171101.spr0028 256
171101.spr0032 171101.spr0029 220
171101.spr0032 171101.spr0030 283
171101.spr0032 171101.spr0031 455
171101.spr0032 171101.spr0033 771
171101.spr0032 171101.spr0036 366
171101.spr0032 171101.spr0045 178
171101.spr0032 171101.spr0046 170
171101.spr0032 171101.spr0047 278
171101.spr0032 171101.spr0048 185
171101.spr0032 171101.spr0049 267
171101.spr0032 171101.spr0051 200
171101.spr0032 171101.spr0052 168
171101.spr0032 171101.spr0072 155
171101.spr0032 171101.spr0074 155
171101.spr0032 171101.spr0076 253
171101.spr0032 171101.spr0077 197
171101.spr0032 171101.spr0078 279
171101.spr0032 171101.spr0091 155
171101.spr0032 171101.spr0093 193
171101.spr0032 171101.spr0102 163
171101.spr0032 171101.spr0103 163
171101.spr0032 171101.spr0108 210
171101.spr0032 171101.spr0123 160
171101.spr0032 171101.spr0124 322
171101.spr0032 171101.spr0131 288
171101.spr0032 171101.spr0136 155
171101.spr0032 171101.spr0144 155
171101.spr0032 171101.spr0145 157
171101.spr0032 171101.spr0157 245
171101.spr0032 171101.spr0160 852
171101.spr0032 171101.spr0165 412
171101.spr0032 171101.spr0171 585
171101.spr0032 171101.spr0172 206
171101.spr0032 171101.spr0183 899
171101.spr0032 171101.spr0210 164
171101.spr0032 171101.spr0215 657
171101.spr0032 171101.spr0217 320
171101.spr0032 171101.spr0218 295
171101.spr0032 171101.spr0233 193
171101.spr0032 171101.spr0235 262
171101.spr0032 171101.spr0238 244
171101.spr0032 171101.spr0242 243
171101.spr0032 171101.spr0250 243
171101.spr0032 171101.spr0251 375
171101.spr0032 171101.spr0269 200
171101.spr0032 171101.spr0286 384
171101.spr0032 171101.spr0289 296
171101.spr0032 171101.spr0302 185
171101.spr0032 171101.spr0308 178
171101.spr0032 171101.spr0310 161
171101.spr0032 171101.spr0329 180
171101.spr0032 171101.spr0330 185
171101.spr0032 171101.spr0336 152
171101.spr0032 171101.spr0363 492
171101.spr0032 171101.spr0368 435
171101.spr0032 171101.spr0372 155
171101.spr0032 171101.spr0393 166
171101.spr0032 171101.spr0396 168
171101.spr0032 171101.spr0413 274
171101.spr0032 171101.spr0414 797
171101.spr0032 171101.spr0434 308
171101.spr0032 171101.spr0438 237
171101.spr0032 171101.spr0443 281
171101.spr0032 171101.spr0444 303
171101.spr0032 171101.spr0445 169
171101.spr0032 171101.spr0446 169
171101.spr0032 171101.spr0448 169
171101.spr0032 171101.spr0453 234
171101.spr0032 171101.spr0455 254
171101.spr0032 171101.spr0456 156
171101.spr0032 171101.spr0478 405
171101.spr0032 171101.spr0479 199
171101.spr0032 171101.spr0481 504
171101.spr0032 171101.spr0482 263
171101.spr0032 171101.spr0489 160
171101.spr0032 171101.spr0492 497
171101.spr0032 171101.spr0500 820
171101.spr0032 171101.spr0501 820
171101.spr0032 171101.spr0502 820
171101.spr0032 171101.spr0503 820
171101.spr0032 171101.spr0505 151
171101.spr0032 171101.spr0509 218
171101.spr0032 171101.spr0519 463
171101.spr0032 171101.spr0537 165
171101.spr0032 171101.spr0543 306
171101.spr0032 171101.spr0544 218
171101.spr0032 171101.spr0548 242
171101.spr0032 171101.spr0573 152
171101.spr0032 171101.spr0585 430
171101.spr0032 171101.spr0588 261
171101.spr0032 171101.spr0595 156
171101.spr0032 171101.spr0598 221
171101.spr0032 171101.spr0603 165
171101.spr0032 171101.spr0608 151
171101.spr0032 171101.spr0614 350
171101.spr0032 171101.spr0641 204
171101.spr0032 171101.spr0647 163
171101.spr0032 171101.spr0650 160
171101.spr0032 171101.spr0655 328
171101.spr0032 171101.spr0665 211
171101.spr0032 171101.spr0666 176
171101.spr0032 171101.spr0667 176
171101.spr0032 171101.spr0668 151
171101.spr0032 171101.spr0671 218
171101.spr0032 171101.spr0673 256
171101.spr0032 171101.spr0674 163
171101.spr0032 171101.spr0682 272
171101.spr0032 171101.spr0686 200
171101.spr0032 171101.spr0687 366
171101.spr0032 171101.spr0693 210
171101.spr0032 171101.spr0696 156
171101.spr0032 171101.spr0699 235
171101.spr0032 171101.spr0702 160
171101.spr0032 171101.spr0711 785
171101.spr0032 171101.spr0712 285
171101.spr0032 171101.spr0714 193
171101.spr0032 171101.spr0715 358
171101.spr0032 171101.spr0721 160
171101.spr0032 171101.spr0729 310
171101.spr0032 171101.spr0730 206
171101.spr0032 171101.spr0731 274
171101.spr0032 171101.spr0732 268
171101.spr0032 171101.spr0739 164
171101.spr0032 171101.spr0745 247
171101.spr0032 171101.spr0756 288
171101.spr0032 171101.spr0757 231
171101.spr0032 171101.spr0758 238
171101.spr0032 171101.spr0764 524
171101.spr0032 171101.spr0769 452
171101.spr0032 171101.spr0776 164
171101.spr0032 171101.spr0781 480
171101.spr0032 171101.spr0782 168
171101.spr0032 171101.spr0784 424
171101.spr0032 171101.spr0791 169
171101.spr0032 171101.spr0795 783
171101.spr0032 171101.spr0797 911
171101.spr0032 171101.spr0806 155
171101.spr0032 171101.spr0807 155
171101.spr0032 171101.spr0824 285
171101.spr0032 171101.spr0830 224
171101.spr0032 171101.spr0835 449
171101.spr0032 171101.spr0836 663
171101.spr0032 171101.spr0844 315
171101.spr0032 171101.spr0846 321
171101.spr0032 171101.spr0849 164
171101.spr0032 171101.spr0861 281
171101.spr0032 171101.spr0862 260
171101.spr0032 171101.spr0863 224
171101.spr0032 171101.spr0865 266
171101.spr0032 171101.spr0869 247
171101.spr0032 171101.spr0870 206
171101.spr0032 171101.spr0872 805
171101.spr0032 171101.spr0873 655
171101.spr0032 171101.spr0876 419
171101.spr0032 171101.spr0878 156
171101.spr0032 171101.spr0879 181
171101.spr0032 171101.spr0884 213
171101.spr0032 171101.spr0889 214
171101.spr0032 171101.spr0892 188
171101.spr0032 171101.spr0896 178
171101.spr0032 171101.spr0897 308
171101.spr0032 171101.spr0905 193
171101.spr0032 171101.spr0922 151
171101.spr0032 171101.spr0928 380
171101.spr0032 171101.spr0930 503
171101.spr0032 171101.spr0932 343
171101.spr0032 171101.spr0938 163
171101.spr0032 171101.spr0971 155
171101.spr0032 171101.spr0978 192
171101.spr0032 171101.spr0989 335
171101.spr0032 171101.spr0995 701
171101.spr0032 171101.spr0996 358
171101.spr0032 171101.spr1002 256
171101.spr0032 171101.spr1017 243
171101.spr0032 171101.spr1020 361
171101.spr0032 171101.spr1021 322
171101.spr0032 171101.spr1024 357
171101.spr0032 171101.spr1029 196
171101.spr0032 171101.spr1030 163
171101.spr0032 171101.spr1036 228
171101.spr0032 171101.spr1040 423
171101.spr0032 171101.spr1044 825
171101.spr0032 171101.spr1054 529
171101.spr0032 171101.spr1055 447
171101.spr0032 171101.spr1065 719
171101.spr0032 171101.spr1066 409
171101.spr0032 171101.spr1075 296
171101.spr0032 171101.spr1076 296
171101.spr0032 171101.spr1082 385
171101.spr0032 171101.spr1083 196
171101.spr0032 171101.spr1084 204
171101.spr0032 171101.spr1089 353
171101.spr0032 171101.spr1098 190
171101.spr0032 171101.spr1099 236
171101.spr0032 171101.spr1105 386
171101.spr0032 171101.spr1106 200
171101.spr0032 171101.spr1107 285
171101.spr0032 171101.spr1108 725
171101.spr0032 171101.spr1110 170
171101.spr0032 171101.spr1111 207
171101.spr0032 171101.spr1115 529
171101.spr0032 171101.spr1118 534
171101.spr0032 171101.spr1123 408
171101.spr0032 171101.spr1126 674
171101.spr0032 171101.spr1141 556
171101.spr0032 171101.spr1144 197
171101.spr0032 171101.spr1149 276
171101.spr0032 171101.spr1157 807
171101.spr0032 171101.spr1164 154
171101.spr0032 171101.spr1166 409
171101.spr0032 171101.spr1171 182
171101.spr0032 171101.spr1176 460
171101.spr0032 171101.spr1181 160
171101.spr0032 171101.spr1193 216
171101.spr0032 171101.spr1205 326
171101.spr0032 171101.spr1214 315
171101.spr0032 171101.spr1223 155
171101.spr0032 171101.spr1227 436
171101.spr0032 171101.spr1232 431
171101.spr0032 171101.spr1234 425
171101.spr0032 171101.spr1235 156
171101.spr0032 171101.spr1236 260
171101.spr0032 171101.spr1252 258
171101.spr0032 171101.spr1253 152
171101.spr0032 171101.spr1257 191
171101.spr0032 171101.spr1266 224
171101.spr0032 171101.spr1273 365
171101.spr0032 171101.spr1277 317
171101.spr0032 171101.spr1311 277
171101.spr0032 171101.spr1312 394
171101.spr0032 171101.spr1317 466
171101.spr0032 171101.spr1333 307
171101.spr0032 171101.spr1356 152
171101.spr0032 171101.spr1359 330
171101.spr0032 171101.spr1360 329
171101.spr0032 171101.spr1361 351
171101.spr0032 171101.spr1362 378
171101.spr0032 171101.spr1363 356
171101.spr0032 171101.spr1364 348
171101.spr0032 171101.spr1365 418
171101.spr0032 171101.spr1366 388
171101.spr0032 171101.spr1369 183
171101.spr0032 171101.spr1373 412
171101.spr0032 171101.spr1375 595
171101.spr0032 171101.spr1391 267
171101.spr0032 171101.spr1395 463
171101.spr0032 171101.spr1410 178
171101.spr0032 171101.spr1417 353
171101.spr0032 171101.spr1421 366
171101.spr0032 171101.spr1422 356
171101.spr0032 171101.spr1424 324
171101.spr0032 171101.spr1429 211
171101.spr0032 171101.spr1432 366
171101.spr0032 171101.spr1438 202
171101.spr0032 171101.spr1459 195
171101.spr0032 171101.spr1460 216
171101.spr0032 171101.spr1461 153
171101.spr0032 171101.spr1462 247
171101.spr0032 171101.spr1472 346
171101.spr0032 171101.spr1479 196
171101.spr0032 171101.spr1487 156
171101.spr0032 171101.spr1492 232
171101.spr0032 171101.spr1495 196
171101.spr0032 171101.spr1496 201
171101.spr0032 171101.spr1497 201
171101.spr0032 171101.spr1502 191
171101.spr0032 171101.spr1509 196
171101.spr0032 171101.spr1511 409
171101.spr0032 171101.spr1514 177
171101.spr0032 171101.spr1515 557
171101.spr0032 171101.spr1516 322
171101.spr0032 171101.spr1528 150
171101.spr0032 171101.spr1531 260
171101.spr0032 171101.spr1536 265
171101.spr0032 171101.spr1539 160
171101.spr0032 171101.spr1544 372
171101.spr0032 171101.spr1553 240
171101.spr0032 171101.spr1555 493
171101.spr0032 171101.spr1556 629
171101.spr0032 171101.spr1557 628
171101.spr0032 171101.spr1566 151
171101.spr0032 171101.spr1577 328
171101.spr0032 171101.spr1581 195
171101.spr0032 171101.spr1583 186
171101.spr0032 171101.spr1589 243
171101.spr0032 171101.spr1590 202
171101.spr0032 171101.spr1592 275
171101.spr0032 171101.spr1602 233
171101.spr0032 171101.spr1607 370
171101.spr0032 171101.spr1609 160
171101.spr0032 171101.spr1616 150
171101.spr0032 171101.spr1632 571
171101.spr0032 171101.spr1647 216
171101.spr0032 171101.spr1649 258
171101.spr0032 171101.spr1660 794
171101.spr0032 171101.spr1662 202
171101.spr0032 171101.spr1666 463
171101.spr0032 171101.spr1683 216
171101.spr0032 171101.spr1691 224
171101.spr0032 171101.spr1692 224
171101.spr0032 171101.spr1699 151
171101.spr0032 171101.spr1703 280
171101.spr0032 171101.spr1704 280
171101.spr0032 171101.spr1706 216
171101.spr0032 171101.spr1717 343
171101.spr0032 171101.spr1722 197
171101.spr0032 171101.spr1723 218
171101.spr0032 171101.spr1724 322
171101.spr0032 171101.spr1725 272
171101.spr0032 171101.spr1726 240
171101.spr0032 171101.spr1732 247
171101.spr0032 171101.spr1738 353
171101.spr0032 171101.spr1739 176
171101.spr0032 171101.spr1754 174
171101.spr0032 171101.spr1757 737
171101.spr0032 171101.spr1758 355
171101.spr0032 171101.spr1761 249
171101.spr0032 171101.spr1775 899
171101.spr0032 171101.spr1776 668
171101.spr0032 171101.spr1777 465
171101.spr0032 171101.spr1781 335
171101.spr0032 171101.spr1783 192
171101.spr0032 171101.spr1787 352
171101.spr0032 171101.spr1792 209
171101.spr0032 171101.spr1797 401
171101.spr0032 171101.spr1799 243
171101.spr0032 171101.spr1805 351
171101.spr0032 171101.spr1820 341
171101.spr0032 171101.spr1822 156
171101.spr0032 171101.spr1823 182
171101.spr0032 171101.spr1825 346
171101.spr0032 171101.spr1841 397
171101.spr0032 171101.spr1842 196
171101.spr0032 171101.spr1851 150
171101.spr0032 171101.spr1854 160
171101.spr0032 171101.spr1876 193
171101.spr0032 171101.spr1881 277
171101.spr0032 171101.spr1888 859
171101.spr0032 171101.spr1890 348
171101.spr0032 171101.spr1893 285
171101.spr0032 171101.spr1894 161
171101.spr0032 171101.spr1895 191
171101.spr0032 171101.spr1898 152
171101.spr0032 171101.spr1899 171
171101.spr0032 171101.spr1902 176
171101.spr0032 171101.spr1903 256
171101.spr0032 171101.spr1907 161
171101.spr0032 171101.spr1910 261
171101.spr0032 171101.spr1916 579
171101.spr0032 171101.spr1935 163
171101.spr0032 171101.spr1943 246
171101.spr0032 171101.spr1957 180
171101.spr0032 171101.spr1958 225
171101.spr0032 171101.spr1977 232
171101.spr0032 171101.spr1993 184
171101.spr0032 171101.spr1994 542
171101.spr0032 171101.spr2000 153
171101.spr0032 171101.spr2008 222
171101.spr0032 171101.spr2011 176
171101.spr0032 171101.spr2014 356
171101.spr0032 171101.spr2019 263
171101.spr0032 171101.spr2027 227
171101.spr0032 171101.spr2032 620
171101.spr0032 171101.spr2034 243
171101.spr0032 171101.spr2041 164
171101.spr0032 171101.spr2045 150
171101.spr0033 171101.spr0029 192
171101.spr0033 171101.spr0030 232
171101.spr0033 171101.spr0031 343
171101.spr0033 171101.spr0032 771
171101.spr0033 171101.spr0076 199
171101.spr0033 171101.spr0077 199
171101.spr0033 171101.spr0103 291
171101.spr0033 171101.spr0235 151
171101.spr0033 171101.spr0268 268
171101.spr0033 171101.spr0271 206
171101.spr0033 171101.spr0272 207
171101.spr0033 171101.spr0401 162
171101.spr0033 171101.spr0402 192
171101.spr0033 171101.spr0406 317
171101.spr0033 171101.spr0432 384
171101.spr0033 171101.spr0595 184
171101.spr0033 171101.spr0641 200
171101.spr0033 171101.spr0642 162
171101.spr0033 171101.spr0755 522
171101.spr0033 171101.spr0756 481
171101.spr0033 171101.spr0757 468
171101.spr0033 171101.spr0773 192
171101.spr0033 171101.spr0774 192
171101.spr0033 171101.spr0824 281
171101.spr0033 171101.spr0918 156
171101.spr0033 171101.spr0932 230
171101.spr0033 171101.spr0966 159
171101.spr0033 171101.spr1039 183
171101.spr0033 171101.spr1040 158
171101.spr0033 171101.spr1047 197
171101.spr0033 171101.spr1095 613
171101.spr0033 171101.spr1108 268
171101.spr0033 171101.spr1157 230
171101.spr0033 171101.spr1229 196
171101.spr0033 171101.spr1276 269
171101.spr0033 171101.spr1351 179
171101.spr0033 171101.spr1377 165
171101.spr0033 171101.spr1417 179
171101.spr0033 171101.spr1496 199
171101.spr0033 171101.spr1497 199
171101.spr0033 171101.spr1515 266
171101.spr0033 171101.spr1527 161
171101.spr0033 171101.spr1544 229
171101.spr0033 171101.spr1602 538
171101.spr0033 171101.spr1666 156
171101.spr0033 171101.spr1677 270
171101.spr0033 171101.spr1678 157
171101.spr0033 171101.spr1690 192
171101.spr0033 171101.spr1691 157
171101.spr0033 171101.spr1717 230
171101.spr0033 171101.spr1794 197
171101.spr0033 171101.spr1795 197
171101.spr0033 171101.spr1796 197
171101.spr0033 171101.spr1797 197
171101.spr0033 171101.spr1798 197
171101.spr0033 171101.spr1799 203
171101.spr0033 171101.spr1804 192
171101.spr0033 171101.spr1805 420
171101.spr0033 171101.spr1935 195
171101.spr0033 171101.spr2014 348
171101.spr0034 171101.spr0035 623
171101.spr0034 171101.spr0036 623
171101.spr0034 171101.spr0037 623
171101.spr0034 171101.spr0038 615
171101.spr0034 171101.spr0039 511
171101.spr0034 171101.spr0040 314
171101.spr0034 171101.spr0145 156
171101.spr0034 171101.spr0147 209
171101.spr0034 171101.spr0149 167
171101.spr0034 171101.spr0217 150
171101.spr0034 171101.spr0593 276
171101.spr0034 171101.spr0647 180
171101.spr0034 171101.spr0669 192
171101.spr0034 171101.spr0828 276
171101.spr0034 171101.spr0849 155
171101.spr0034 171101.spr1028 200
171101.spr0034 171101.spr1047 151
171101.spr0034 171101.spr1082 196
171101.spr0034 171101.spr1167 191
171101.spr0034 171101.spr1422 191
171101.spr0034 171101.spr1423 191
171101.spr0034 171101.spr1424 191
171101.spr0034 171101.spr1475 286
171101.spr0034 171101.spr1534 201
171101.spr0034 171101.spr1670 172
171101.spr0034 171101.spr1671 281
171101.spr0034 171101.spr1695 156
171101.spr0034 171101.spr1713 196
171101.spr0034 171101.spr1866 172
171101.spr0034 171101.spr1890 192
171101.spr0035 171101.spr0025 245
171101.spr0035 171101.spr0028 261
171101.spr0035 171101.spr0034 623
171101.spr0035 171101.spr0036 893
171101.spr0035 171101.spr0037 867
171101.spr0035 171101.spr0038 853
171101.spr0035 171101.spr0039 696
171101.spr0035 171101.spr0040 401
171101.spr0035 171101.spr0045 275
171101.spr0035 171101.spr0047 173
171101.spr0035 171101.spr0048 171
171101.spr0035 171101.spr0049 171
171101.spr0035 171101.spr0051 171
171101.spr0035 171101.spr0052 307
171101.spr0035 171101.spr0056 370
171101.spr0035 171101.spr0070 239
171101.spr0035 171101.spr0129 239
171101.spr0035 171101.spr0160 319
171101.spr0035 171101.spr0161 279
171101.spr0035 171101.spr0162 368
171101.spr0035 171101.spr0163 239
171101.spr0035 171101.spr0164 173
171101.spr0035 171101.spr0165 206
171101.spr0035 171101.spr0171 293
171101.spr0035 171101.spr0242 200
171101.spr0035 171101.spr0308 164
171101.spr0035 171101.spr0329 208
171101.spr0035 171101.spr0338 163
171101.spr0035 171101.spr0339 152
171101.spr0035 171101.spr0368 205
171101.spr0035 171101.spr0374 922
171101.spr0035 171101.spr0378 171
171101.spr0035 171101.spr0383 161
171101.spr0035 171101.spr0385 586
171101.spr0035 171101.spr0390 239
171101.spr0035 171101.spr0409 227
171101.spr0035 171101.spr0414 176
171101.spr0035 171101.spr0432 384
171101.spr0035 171101.spr0444 160
171101.spr0035 171101.spr0455 172
171101.spr0035 171101.spr0459 277
171101.spr0035 171101.spr0507 245
171101.spr0035 171101.spr0509 258
171101.spr0035 171101.spr0517 423
171101.spr0035 171101.spr0519 226
171101.spr0035 171101.spr0551 165
171101.spr0035 171101.spr0555 240
171101.spr0035 171101.spr0556 237
171101.spr0035 171101.spr0577 179
171101.spr0035 171101.spr0582 211
171101.spr0035 171101.spr0588 187
171101.spr0035 171101.spr0589 178
171101.spr0035 171101.spr0603 235
171101.spr0035 171101.spr0636 226
171101.spr0035 171101.spr0641 326
171101.spr0035 171101.spr0692 158
171101.spr0035 171101.spr0696 287
171101.spr0035 171101.spr0711 444
171101.spr0035 171101.spr0715 258
171101.spr0035 171101.spr0729 157
171101.spr0035 171101.spr0758 167
171101.spr0035 171101.spr0764 226
171101.spr0035 171101.spr0795 208
171101.spr0035 171101.spr0816 167
171101.spr0035 171101.spr0821 190
171101.spr0035 171101.spr0830 179
171101.spr0035 171101.spr0835 380
171101.spr0035 171101.spr0838 179
171101.spr0035 171101.spr0844 196
171101.spr0035 171101.spr0871 369
171101.spr0035 171101.spr0878 205
171101.spr0035 171101.spr0918 507
171101.spr0035 171101.spr0919 426
171101.spr0035 171101.spr0932 343
171101.spr0035 171101.spr0965 222
171101.spr0035 171101.spr0967 348
171101.spr0035 171101.spr0975 306
171101.spr0035 171101.spr0981 244
171101.spr0035 171101.spr0982 244
171101.spr0035 171101.spr0984 347
171101.spr0035 171101.spr0989 233
171101.spr0035 171101.spr1012 170
171101.spr0035 171101.spr1049 239
171101.spr0035 171101.spr1050 160
171101.spr0035 171101.spr1053 176
171101.spr0035 171101.spr1100 160
171101.spr0035 171101.spr1111 176
171101.spr0035 171101.spr1118 408
171101.spr0035 171101.spr1155 160
171101.spr0035 171101.spr1170 193
171101.spr0035 171101.spr1177 178
171101.spr0035 171101.spr1181 162
171101.spr0035 171101.spr1186 243
171101.spr0035 171101.spr1187 243
171101.spr0035 171101.spr1217 179
171101.spr0035 171101.spr1218 194
171101.spr0035 171101.spr1219 285
171101.spr0035 171101.spr1227 496
171101.spr0035 171101.spr1228 191
171101.spr0035 171101.spr1231 274
171101.spr0035 171101.spr1232 159
171101.spr0035 171101.spr1233 163
171101.spr0035 171101.spr1234 170
171101.spr0035 171101.spr1238 212
171101.spr0035 171101.spr1265 230
171101.spr0035 171101.spr1270 162
171101.spr0035 171101.spr1311 270
171101.spr0035 171101.spr1312 299
171101.spr0035 171101.spr1328 175
171101.spr0035 171101.spr1355 165
171101.spr0035 171101.spr1373 170
171101.spr0035 171101.spr1376 232
171101.spr0035 171101.spr1392 180
171101.spr0035 171101.spr1397 497
171101.spr0035 171101.spr1399 184
171101.spr0035 171101.spr1400 491
171101.spr0035 171101.spr1414 483
171101.spr0035 171101.spr1422 172
171101.spr0035 171101.spr1423 172
171101.spr0035 171101.spr1424 172
171101.spr0035 171101.spr1432 160
171101.spr0035 171101.spr1433 227
171101.spr0035 171101.spr1451 655
171101.spr0035 171101.spr1490 173
171101.spr0035 171101.spr1514 196
171101.spr0035 171101.spr1520 243
171101.spr0035 171101.spr1521 243
171101.spr0035 171101.spr1540 353
171101.spr0035 171101.spr1577 186
171101.spr0035 171101.spr1584 348
171101.spr0035 171101.spr1592 597
171101.spr0035 171101.spr1598 160
171101.spr0035 171101.spr1631 254
171101.spr0035 171101.spr1633 240
171101.spr0035 171101.spr1634 260
171101.spr0035 171101.spr1635 235
171101.spr0035 171101.spr1636 241
171101.spr0035 171101.spr1637 228
171101.spr0035 171101.spr1639 194
171101.spr0035 171101.spr1648 216
171101.spr0035 171101.spr1667 207
171101.spr0035 171101.spr1696 271
171101.spr0035 171101.spr1700 528
171101.spr0035 171101.spr1722 224
171101.spr0035 171101.spr1757 239
171101.spr0035 171101.spr1781 233
171101.spr0035 171101.spr1783 465
171101.spr0035 171101.spr1784 432
171101.spr0035 171101.spr1788 187
171101.spr0035 171101.spr1789 216
171101.spr0035 171101.spr1792 425
171101.spr0035 171101.spr1797 227
171101.spr0035 171101.spr1807 245
171101.spr0035 171101.spr1813 194
171101.spr0035 171101.spr1820 304
171101.spr0035 171101.spr1823 208
171101.spr0035 171101.spr1839 239
171101.spr0035 171101.spr1841 339
171101.spr0035 171101.spr1854 166
171101.spr0035 171101.spr1867 239
171101.spr0035 171101.spr1869 191
171101.spr0035 171101.spr1878 289
171101.spr0035 171101.spr1888 184
171101.spr0035 171101.spr1890 175
171101.spr0035 171101.spr1903 245
171101.spr0035 171101.spr1906 931
171101.spr0035 171101.spr1907 425
171101.spr0035 171101.spr1911 179
171101.spr0035 171101.spr1923 163
171101.spr0035 171101.spr1931 348
171101.spr0035 171101.spr1994 168
171101.spr0035 171101.spr2007 173
171101.spr0035 171101.spr2008 298
171101.spr0035 171101.spr2009 172
171101.spr0035 171101.spr2010 172
171101.spr0035 171101.spr2021 171
171101.spr0035 171101.spr2034 160
171101.spr0036 171101.spr0002 228
171101.spr0036 171101.spr0003 285
171101.spr0036 171101.spr0006 246
171101.spr0036 171101.spr0009 169
171101.spr0036 171101.spr0022 265
171101.spr0036 171101.spr0025 286
171101.spr0036 171101.spr0028 538
171101.spr0036 171101.spr0032 366
171101.spr0036 171101.spr0034 623
171101.spr0036 171101.spr0035 893
171101.spr0036 171101.spr0037 882
171101.spr0036 171101.spr0038 856
171101.spr0036 171101.spr0039 696
171101.spr0036 171101.spr0040 401
171101.spr0036 171101.spr0043 161
171101.spr0036 171101.spr0045 345
171101.spr0036 171101.spr0046 173
171101.spr0036 171101.spr0047 286
171101.spr0036 171101.spr0048 267
171101.spr0036 171101.spr0049 266
171101.spr0036 171101.spr0051 264
171101.spr0036 171101.spr0052 173
171101.spr0036 171101.spr0053 200
171101.spr0036 171101.spr0054 200
171101.spr0036 171101.spr0056 196
171101.spr0036 171101.spr0102 185
171101.spr0036 171101.spr0103 185
171101.spr0036 171101.spr0105 161
171101.spr0036 171101.spr0106 161
171101.spr0036 171101.spr0124 198
171101.spr0036 171101.spr0135 163
171101.spr0036 171101.spr0150 156
171101.spr0036 171101.spr0156 165
171101.spr0036 171101.spr0160 430
171101.spr0036 171101.spr0163 330
171101.spr0036 171101.spr0165 533
171101.spr0036 171101.spr0171 532
171101.spr0036 171101.spr0175 408
171101.spr0036 171101.spr0180 239
171101.spr0036 171101.spr0238 533
171101.spr0036 171101.spr0240 467
171101.spr0036 171101.spr0241 237
171101.spr0036 171101.spr0242 237
171101.spr0036 171101.spr0243 237
171101.spr0036 171101.spr0248 161
171101.spr0036 171101.spr0251 239
171101.spr0036 171101.spr0252 192
171101.spr0036 171101.spr0253 192
171101.spr0036 171101.spr0266 160
171101.spr0036 171101.spr0269 221
171101.spr0036 171101.spr0287 232
171101.spr0036 171101.spr0330 533
171101.spr0036 171101.spr0331 241
171101.spr0036 171101.spr0351 232
171101.spr0036 171101.spr0363 532
171101.spr0036 171101.spr0364 473
171101.spr0036 171101.spr0373 162
171101.spr0036 171101.spr0378 266
171101.spr0036 171101.spr0400 266
171101.spr0036 171101.spr0414 200
171101.spr0036 171101.spr0453 266
171101.spr0036 171101.spr0456 270
171101.spr0036 171101.spr0458 189
171101.spr0036 171101.spr0460 243
171101.spr0036 171101.spr0468 161
171101.spr0036 171101.spr0469 161
171101.spr0036 171101.spr0474 165
171101.spr0036 171101.spr0479 326
171101.spr0036 171101.spr0480 236
171101.spr0036 171101.spr0482 191
171101.spr0036 171101.spr0492 165
171101.spr0036 171101.spr0507 191
171101.spr0036 171101.spr0537 549
171101.spr0036 171101.spr0543 634
171101.spr0036 171101.spr0553 189
171101.spr0036 171101.spr0585 165
171101.spr0036 171101.spr0614 269
171101.spr0036 171101.spr0638 160
171101.spr0036 171101.spr0642 170
171101.spr0036 171101.spr0673 262
171101.spr0036 171101.spr0683 150
171101.spr0036 171101.spr0686 200
171101.spr0036 171101.spr0691 240
171101.spr0036 171101.spr0704 223
171101.spr0036 171101.spr0713 195
171101.spr0036 171101.spr0729 242
171101.spr0036 171101.spr0734 424
171101.spr0036 171101.spr0740 219
171101.spr0036 171101.spr0745 450
171101.spr0036 171101.spr0746 493
171101.spr0036 171101.spr0757 232
171101.spr0036 171101.spr0783 168
171101.spr0036 171101.spr0795 161
171101.spr0036 171101.spr0797 184
171101.spr0036 171101.spr0823 265
171101.spr0036 171101.spr0833 191
171101.spr0036 171101.spr0845 237
171101.spr0036 171101.spr0846 240
171101.spr0036 171101.spr0849 632
171101.spr0036 171101.spr0869 632
171101.spr0036 171101.spr0870 472
171101.spr0036 171101.spr0871 742
171101.spr0036 171101.spr0872 240
171101.spr0036 171101.spr0879 156
171101.spr0036 171101.spr0881 205
171101.spr0036 171101.spr0896 191
171101.spr0036 171101.spr0913 159
171101.spr0036 171101.spr0925 182
171101.spr0036 171101.spr0932 200
171101.spr0036 171101.spr0942 220
171101.spr0036 171101.spr0968 199
171101.spr0036 171101.spr0978 479
171101.spr0036 171101.spr0979 302
171101.spr0036 171101.spr0984 260
171101.spr0036 171101.spr0995 163
171101.spr0036 171101.spr0998 540
171101.spr0036 171101.spr1001 168
171101.spr0036 171101.spr1005 155
171101.spr0036 171101.spr1008 170
171101.spr0036 171101.spr1024 558
171101.spr0036 171101.spr1036 164
171101.spr0036 171101.spr1039 401
171101.spr0036 171101.spr1040 368
171101.spr0036 171101.spr1055 410
171101.spr0036 171101.spr1082 473
171101.spr0036 171101.spr1084 538
171101.spr0036 171101.spr1088 256
171101.spr0036 171101.spr1089 160
171101.spr0036 171101.spr1099 234
171101.spr0036 171101.spr1100 161
171101.spr0036 171101.spr1109 247
171101.spr0036 171101.spr1118 532
171101.spr0036 171101.spr1119 171
171101.spr0036 171101.spr1126 158
171101.spr0036 171101.spr1127 670
171101.spr0036 171101.spr1135 265
171101.spr0036 171101.spr1136 234
171101.spr0036 171101.spr1137 234
171101.spr0036 171101.spr1141 174
171101.spr0036 171101.spr1157 240
171101.spr0036 171101.spr1158 161
171101.spr0036 171101.spr1183 161
171101.spr0036 171101.spr1188 371
171101.spr0036 171101.spr1255 168
171101.spr0036 171101.spr1256 201
171101.spr0036 171101.spr1263 157
171101.spr0036 171101.spr1266 196
171101.spr0036 171101.spr1268 183
171101.spr0036 171101.spr1271 272
171101.spr0036 171101.spr1300 249
171101.spr0036 171101.spr1328 480
171101.spr0036 171101.spr1329 480
171101.spr0036 171101.spr1361 250
171101.spr0036 171101.spr1369 197
171101.spr0036 171101.spr1394 154
171101.spr0036 171101.spr1395 665
171101.spr0036 171101.spr1399 255
171101.spr0036 171101.spr1426 415
171101.spr0036 171101.spr1433 164
171101.spr0036 171101.spr1439 318
171101.spr0036 171101.spr1450 160
171101.spr0036 171101.spr1451 256
171101.spr0036 171101.spr1462 224
171101.spr0036 171101.spr1463 391
171101.spr0036 171101.spr1487 301
171101.spr0036 171101.spr1505 175
171101.spr0036 171101.spr1516 896
171101.spr0036 171101.spr1539 533
171101.spr0036 171101.spr1540 281
171101.spr0036 171101.spr1541 473
171101.spr0036 171101.spr1553 196
171101.spr0036 171101.spr1555 199
171101.spr0036 171101.spr1557 252
171101.spr0036 171101.spr1579 416
171101.spr0036 171101.spr1580 159
171101.spr0036 171101.spr1582 344
171101.spr0036 171101.spr1583 220
171101.spr0036 171101.spr1592 218
171101.spr0036 171101.spr1597 154
171101.spr0036 171101.spr1607 300
171101.spr0036 171101.spr1676 170
171101.spr0036 171101.spr1715 240
171101.spr0036 171101.spr1717 200
171101.spr0036 171101.spr1718 412
171101.spr0036 171101.spr1724 665
171101.spr0036 171101.spr1757 414
171101.spr0036 171101.spr1758 381
171101.spr0036 171101.spr1778 156
171101.spr0036 171101.spr1783 242
171101.spr0036 171101.spr1784 247
171101.spr0036 171101.spr1797 159
171101.spr0036 171101.spr1798 217
171101.spr0036 171101.spr1799 532
171101.spr0036 171101.spr1812 480
171101.spr0036 171101.spr1820 202
171101.spr0036 171101.spr1869 156
171101.spr0036 171101.spr1880 310
171101.spr0036 171101.spr1888 242
171101.spr0036 171101.spr1890 301
171101.spr0036 171101.spr1924 301
171101.spr0036 171101.spr1926 155
171101.spr0036 171101.spr1945 171
171101.spr0036 171101.spr1979 202
171101.spr0036 171101.spr1980 202
171101.spr0036 171101.spr1981 205
171101.spr0036 171101.spr1982 205
171101.spr0036 171101.spr1989 180
171101.spr0036 171101.spr1993 185
171101.spr0036 171101.spr1995 173
171101.spr0036 171101.spr2007 284
171101.spr0036 171101.spr2008 425
171101.spr0036 171101.spr2009 272
171101.spr0036 171101.spr2010 272
171101.spr0036 171101.spr2011 318
171101.spr0036 171101.spr2019 304
171101.spr0036 171101.spr2020 199
171101.spr0036 171101.spr2021 267
171101.spr0036 171101.spr2022 200
171101.spr0036 171101.spr2023 219
171101.spr0036 171101.spr2027 181
171101.spr0036 171101.spr2028 343
171101.spr0036 171101.spr2030 174
171101.spr0036 171101.spr2032 827
171101.spr0036 171101.spr2045 282
171101.spr0037 171101.spr0001 185
171101.spr0037 171101.spr0005 209
171101.spr0037 171101.spr0006 408
171101.spr0037 171101.spr0011 187
171101.spr0037 171101.spr0025 424
171101.spr0037 171101.spr0028 438
171101.spr0037 171101.spr0034 623
171101.spr0037 171101.spr0035 867
171101.spr0037 171101.spr0036 882
171101.spr0037 171101.spr0038 921
171101.spr0037 171101.spr0039 696
171101.spr0037 171101.spr0040 401
171101.spr0037 171101.spr0045 479
171101.spr0037 171101.spr0046 222
171101.spr0037 171101.spr0047 359
171101.spr0037 171101.spr0048 272
171101.spr0037 171101.spr0049 266
171101.spr0037 171101.spr0051 264
171101.spr0037 171101.spr0052 175
171101.spr0037 171101.spr0053 282
171101.spr0037 171101.spr0054 200
171101.spr0037 171101.spr0056 366
171101.spr0037 171101.spr0094 573
171101.spr0037 171101.spr0095 570
171101.spr0037 171101.spr0122 463
171101.spr0037 171101.spr0124 256
171101.spr0037 171101.spr0131 308
171101.spr0037 171101.spr0160 179
171101.spr0037 171101.spr0163 187
171101.spr0037 171101.spr0164 220
171101.spr0037 171101.spr0171 207
171101.spr0037 171101.spr0180 166
171101.spr0037 171101.spr0183 168
171101.spr0037 171101.spr0201 195
171101.spr0037 171101.spr0204 202
171101.spr0037 171101.spr0220 178
171101.spr0037 171101.spr0222 188
171101.spr0037 171101.spr0235 154
171101.spr0037 171101.spr0240 208
171101.spr0037 171101.spr0241 241
171101.spr0037 171101.spr0244 185
171101.spr0037 171101.spr0245 482
171101.spr0037 171101.spr0248 269
171101.spr0037 171101.spr0285 162
171101.spr0037 171101.spr0290 268
171101.spr0037 171101.spr0304 160
171101.spr0037 171101.spr0305 163
171101.spr0037 171101.spr0320 242
171101.spr0037 171101.spr0362 375
171101.spr0037 171101.spr0363 166
171101.spr0037 171101.spr0364 303
171101.spr0037 171101.spr0368 308
171101.spr0037 171101.spr0377 942
171101.spr0037 171101.spr0378 724
171101.spr0037 171101.spr0379 590
171101.spr0037 171101.spr0380 872
171101.spr0037 171101.spr0381 670
171101.spr0037 171101.spr0382 768
171101.spr0037 171101.spr0383 665
171101.spr0037 171101.spr0384 388
171101.spr0037 171101.spr0385 347
171101.spr0037 171101.spr0390 373
171101.spr0037 171101.spr0391 210
171101.spr0037 171101.spr0393 172
171101.spr0037 171101.spr0398 510
171101.spr0037 171101.spr0399 654
171101.spr0037 171101.spr0400 649
171101.spr0037 171101.spr0414 242
171101.spr0037 171101.spr0438 215
171101.spr0037 171101.spr0441 220
171101.spr0037 171101.spr0443 216
171101.spr0037 171101.spr0476 213
171101.spr0037 171101.spr0478 164
171101.spr0037 171101.spr0516 182
171101.spr0037 171101.spr0543 307
171101.spr0037 171101.spr0555 163
171101.spr0037 171101.spr0556 206
171101.spr0037 171101.spr0571 168
171101.spr0037 171101.spr0598 288
171101.spr0037 171101.spr0603 163
171101.spr0037 171101.spr0604 185
171101.spr0037 171101.spr0649 216
171101.spr0037 171101.spr0651 203
171101.spr0037 171101.spr0671 274
171101.spr0037 171101.spr0676 316
171101.spr0037 171101.spr0682 597
171101.spr0037 171101.spr0683 207
171101.spr0037 171101.spr0686 384
171101.spr0037 171101.spr0687 601
171101.spr0037 171101.spr0688 165
171101.spr0037 171101.spr0701 268
171101.spr0037 171101.spr0711 213
171101.spr0037 171101.spr0715 310
171101.spr0037 171101.spr0734 314
171101.spr0037 171101.spr0755 978
171101.spr0037 171101.spr0764 387
171101.spr0037 171101.spr0784 374
171101.spr0037 171101.spr0795 534
171101.spr0037 171101.spr0797 168
171101.spr0037 171101.spr0809 188
171101.spr0037 171101.spr0835 464
171101.spr0037 171101.spr0836 272
171101.spr0037 171101.spr0838 334
171101.spr0037 171101.spr0844 220
171101.spr0037 171101.spr0845 563
171101.spr0037 171101.spr0846 343
171101.spr0037 171101.spr0849 160
171101.spr0037 171101.spr0861 228
171101.spr0037 171101.spr0863 178
171101.spr0037 171101.spr0869 276
171101.spr0037 171101.spr0872 459
171101.spr0037 171101.spr0878 256
171101.spr0037 171101.spr0906 184
171101.spr0037 171101.spr0928 438
171101.spr0037 171101.spr0967 157
171101.spr0037 171101.spr0973 187
171101.spr0037 171101.spr0974 256
171101.spr0037 171101.spr0997 168
171101.spr0037 171101.spr1004 203
171101.spr0037 171101.spr1007 307
171101.spr0037 171101.spr1014 179
171101.spr0037 171101.spr1019 339
171101.spr0037 171101.spr1020 245
171101.spr0037 171101.spr1036 166
171101.spr0037 171101.spr1043 239
171101.spr0037 171101.spr1044 315
171101.spr0037 171101.spr1050 167
171101.spr0037 171101.spr1053 169
171101.spr0037 171101.spr1065 273
171101.spr0037 171101.spr1082 204
171101.spr0037 171101.spr1084 200
171101.spr0037 171101.spr1086 200
171101.spr0037 171101.spr1087 207
171101.spr0037 171101.spr1089 200
171101.spr0037 171101.spr1092 280
171101.spr0037 171101.spr1107 226
171101.spr0037 171101.spr1108 405
171101.spr0037 171101.spr1111 257
171101.spr0037 171101.spr1119 196
171101.spr0037 171101.spr1123 764
171101.spr0037 171101.spr1126 584
171101.spr0037 171101.spr1127 623
171101.spr0037 171101.spr1141 211
171101.spr0037 171101.spr1157 645
171101.spr0037 171101.spr1158 539
171101.spr0037 171101.spr1166 536
171101.spr0037 171101.spr1167 272
171101.spr0037 171101.spr1171 183
171101.spr0037 171101.spr1176 384
171101.spr0037 171101.spr1191 240
171101.spr0037 171101.spr1192 235
171101.spr0037 171101.spr1193 309
171101.spr0037 171101.spr1214 291
171101.spr0037 171101.spr1227 190
171101.spr0037 171101.spr1231 552
171101.spr0037 171101.spr1236 151
171101.spr0037 171101.spr1246 188
171101.spr0037 171101.spr1260 153
171101.spr0037 171101.spr1306 285
171101.spr0037 171101.spr1310 159
171101.spr0037 171101.spr1312 325
171101.spr0037 171101.spr1343 191
171101.spr0037 171101.spr1370 459
171101.spr0037 171101.spr1373 163
171101.spr0037 171101.spr1408 159
171101.spr0037 171101.spr1410 293
171101.spr0037 171101.spr1413 261
171101.spr0037 171101.spr1421 167
171101.spr0037 171101.spr1427 316
171101.spr0037 171101.spr1432 219
171101.spr0037 171101.spr1433 192
171101.spr0037 171101.spr1437 188
171101.spr0037 171101.spr1456 500
171101.spr0037 171101.spr1464 189
171101.spr0037 171101.spr1465 933
171101.spr0037 171101.spr1467 192
171101.spr0037 171101.spr1472 278
171101.spr0037 171101.spr1473 256
171101.spr0037 171101.spr1514 219
171101.spr0037 171101.spr1515 189
171101.spr0037 171101.spr1539 723
171101.spr0037 171101.spr1540 249
171101.spr0037 171101.spr1541 524
171101.spr0037 171101.spr1544 191
171101.spr0037 171101.spr1555 197
171101.spr0037 171101.spr1557 224
171101.spr0037 171101.spr1577 458
171101.spr0037 171101.spr1578 316
171101.spr0037 171101.spr1579 315
171101.spr0037 171101.spr1580 320
171101.spr0037 171101.spr1581 195
171101.spr0037 171101.spr1583 260
171101.spr0037 171101.spr1587 387
171101.spr0037 171101.spr1589 275
171101.spr0037 171101.spr1597 156
171101.spr0037 171101.spr1602 366
171101.spr0037 171101.spr1608 155
171101.spr0037 171101.spr1625 158
171101.spr0037 171101.spr1632 191
171101.spr0037 171101.spr1634 210
171101.spr0037 171101.spr1635 162
171101.spr0037 171101.spr1636 162
171101.spr0037 171101.spr1666 490
171101.spr0037 171101.spr1671 216
171101.spr0037 171101.spr1689 168
171101.spr0037 171101.spr1690 250
171101.spr0037 171101.spr1718 524
171101.spr0037 171101.spr1726 186
171101.spr0037 171101.spr1775 335
171101.spr0037 171101.spr1778 170
171101.spr0037 171101.spr1783 393
171101.spr0037 171101.spr1784 308
171101.spr0037 171101.spr1788 238
171101.spr0037 171101.spr1797 330
171101.spr0037 171101.spr1798 314
171101.spr0037 171101.spr1805 344
171101.spr0037 171101.spr1807 158
171101.spr0037 171101.spr1820 308
171101.spr0037 171101.spr1825 164
171101.spr0037 171101.spr1833 260
171101.spr0037 171101.spr1844 289
171101.spr0037 171101.spr1853 163
171101.spr0037 171101.spr1854 628
171101.spr0037 171101.spr1869 338
171101.spr0037 171101.spr1875 187
171101.spr0037 171101.spr1884 168
171101.spr0037 171101.spr1889 175
171101.spr0037 171101.spr1890 257
171101.spr0037 171101.spr1902 902
171101.spr0037 171101.spr1903 244
171101.spr0037 171101.spr1910 160
171101.spr0037 171101.spr1924 270
171101.spr0037 171101.spr1931 157
171101.spr0037 171101.spr1943 486
171101.spr0037 171101.spr1980 423
171101.spr0037 171101.spr1989 899
171101.spr0037 171101.spr1990 899
171101.spr0037 171101.spr1991 900
171101.spr0037 171101.spr1993 166
171101.spr0037 171101.spr1994 472
171101.spr0037 171101.spr2007 284
171101.spr0037 171101.spr2008 284
171101.spr0037 171101.spr2009 272
171101.spr0037 171101.spr2010 272
171101.spr0037 171101.spr2015 275
171101.spr0037 171101.spr2019 236
171101.spr0037 171101.spr2020 377
171101.spr0037 171101.spr2021 203
171101.spr0037 171101.spr2023 200
171101.spr0037 171101.spr2035 200
171101.spr0038 171101.spr0034 615
171101.spr0038 171101.spr0035 853
171101.spr0038 171101.spr0036 856
171101.spr0038 171101.spr0037 921
171101.spr0038 171101.spr0039 706
171101.spr0038 171101.spr0040 406
171101.spr0038 171101.spr0047 170
171101.spr0038 171101.spr0049 200
171101.spr0038 171101.spr0056 174
171101.spr0038 171101.spr0102 270
171101.spr0038 171101.spr0161 156
171101.spr0038 171101.spr0162 243
171101.spr0038 171101.spr0163 216
171101.spr0038 171101.spr0164 340
171101.spr0038 171101.spr0180 327
171101.spr0038 171101.spr0182 180
171101.spr0038 171101.spr0203 165
171101.spr0038 171101.spr0210 185
171101.spr0038 171101.spr0213 152
171101.spr0038 171101.spr0216 183
171101.spr0038 171101.spr0223 288
171101.spr0038 171101.spr0235 215
171101.spr0038 171101.spr0245 216
171101.spr0038 171101.spr0271 393
171101.spr0038 171101.spr0289 188
171101.spr0038 171101.spr0290 296
171101.spr0038 171101.spr0338 160
171101.spr0038 171101.spr0364 155
171101.spr0038 171101.spr0377 557
171101.spr0038 171101.spr0379 389
171101.spr0038 171101.spr0380 729
171101.spr0038 171101.spr0381 469
171101.spr0038 171101.spr0382 823
171101.spr0038 171101.spr0383 611
171101.spr0038 171101.spr0384 601
171101.spr0038 171101.spr0385 223
171101.spr0038 171101.spr0386 541
171101.spr0038 171101.spr0387 261
171101.spr0038 171101.spr0390 242
171101.spr0038 171101.spr0398 172
171101.spr0038 171101.spr0400 210
171101.spr0038 171101.spr0438 169
171101.spr0038 171101.spr0458 184
171101.spr0038 171101.spr0516 160
171101.spr0038 171101.spr0521 212
171101.spr0038 171101.spr0537 293
171101.spr0038 171101.spr0553 184
171101.spr0038 171101.spr0555 183
171101.spr0038 171101.spr0565 156
171101.spr0038 171101.spr0582 156
171101.spr0038 171101.spr0585 174
171101.spr0038 171101.spr0598 180
171101.spr0038 171101.spr0654 214
171101.spr0038 171101.spr0674 152
171101.spr0038 171101.spr0682 254
171101.spr0038 171101.spr0686 171
171101.spr0038 171101.spr0687 154
171101.spr0038 171101.spr0701 296
171101.spr0038 171101.spr0738 162
171101.spr0038 171101.spr0740 212
171101.spr0038 171101.spr0741 299
171101.spr0038 171101.spr0758 156
171101.spr0038 171101.spr0795 183
171101.spr0038 171101.spr0797 179
171101.spr0038 171101.spr0819 165
171101.spr0038 171101.spr0835 272
171101.spr0038 171101.spr0836 270
171101.spr0038 171101.spr0861 218
171101.spr0038 171101.spr0873 523
171101.spr0038 171101.spr0882 160
171101.spr0038 171101.spr0906 162
171101.spr0038 171101.spr0928 240
171101.spr0038 171101.spr0936 185
171101.spr0038 171101.spr0938 185
171101.spr0038 171101.spr0966 234
171101.spr0038 171101.spr0969 158
171101.spr0038 171101.spr1012 206
171101.spr0038 171101.spr1020 249
171101.spr0038 171101.spr1065 162
171101.spr0038 171101.spr1066 160
171101.spr0038 171101.spr1075 188
171101.spr0038 171101.spr1076 188
171101.spr0038 171101.spr1082 157
171101.spr0038 171101.spr1083 160
171101.spr0038 171101.spr1100 174
171101.spr0038 171101.spr1111 180
171101.spr0038 171101.spr1123 256
171101.spr0038 171101.spr1126 243
171101.spr0038 171101.spr1127 378
171101.spr0038 171101.spr1155 162
171101.spr0038 171101.spr1157 197
171101.spr0038 171101.spr1158 283
171101.spr0038 171101.spr1166 212
171101.spr0038 171101.spr1167 176
171101.spr0038 171101.spr1171 186
171101.spr0038 171101.spr1211 167
171101.spr0038 171101.spr1231 183
171101.spr0038 171101.spr1303 215
171101.spr0038 171101.spr1359 424
171101.spr0038 171101.spr1360 176
171101.spr0038 171101.spr1361 424
171101.spr0038 171101.spr1363 424
171101.spr0038 171101.spr1366 152
171101.spr0038 171101.spr1370 337
171101.spr0038 171101.spr1394 231
171101.spr0038 171101.spr1395 156
171101.spr0038 171101.spr1396 294
171101.spr0038 171101.spr1465 164
171101.spr0038 171101.spr1528 293
171101.spr0038 171101.spr1534 232
171101.spr0038 171101.spr1539 299
171101.spr0038 171101.spr1540 166
171101.spr0038 171101.spr1541 804
171101.spr0038 171101.spr1544 350
171101.spr0038 171101.spr1557 217
171101.spr0038 171101.spr1569 293
171101.spr0038 171101.spr1571 280
171101.spr0038 171101.spr1580 222
171101.spr0038 171101.spr1583 316
171101.spr0038 171101.spr1666 270
171101.spr0038 171101.spr1709 160
171101.spr0038 171101.spr1718 173
171101.spr0038 171101.spr1723 184
171101.spr0038 171101.spr1724 156
171101.spr0038 171101.spr1783 640
171101.spr0038 171101.spr1805 234
171101.spr0038 171101.spr1833 184
171101.spr0038 171101.spr1841 234
171101.spr0038 171101.spr1854 212
171101.spr0038 171101.spr1943 414
171101.spr0038 171101.spr1972 180
171101.spr0038 171101.spr1979 263
171101.spr0038 171101.spr1981 227
171101.spr0038 171101.spr1982 233
171101.spr0038 171101.spr2008 186
171101.spr0038 171101.spr2009 203
171101.spr0038 171101.spr2027 290
171101.spr0038 171101.spr2029 498
171101.spr0038 171101.spr2030 440
171101.spr0039 171101.spr0034 511
171101.spr0039 171101.spr0035 696
171101.spr0039 171101.spr0036 696
171101.spr0039 171101.spr0037 696
171101.spr0039 171101.spr0038 706
171101.spr0039 171101.spr0040 481
171101.spr0039 171101.spr0715 162
171101.spr0039 171101.spr1029 599
171101.spr0039 171101.spr1141 185
171101.spr0039 171101.spr1668 270
171101.spr0039 171101.spr1777 260
171101.spr0040 171101.spr0034 314
171101.spr0040 171101.spr0035 401
171101.spr0040 171101.spr0036 401
171101.spr0040 171101.spr0037 401
171101.spr0040 171101.spr0038 406
171101.spr0040 171101.spr0039 481
171101.spr0040 171101.spr0059 160
171101.spr0040 171101.spr0161 297
171101.spr0040 171101.spr0164 185
171101.spr0040 171101.spr0276 171
171101.spr0040 171101.spr0286 180
171101.spr0040 171101.spr0351 234
171101.spr0040 171101.spr0462 180
171101.spr0040 171101.spr0464 575
171101.spr0040 171101.spr0466 528
171101.spr0040 171101.spr0468 527
171101.spr0040 171101.spr0470 569
171101.spr0040 171101.spr0472 522
171101.spr0040 171101.spr0474 185
171101.spr0040 171101.spr0692 386
171101.spr0040 171101.spr0913 388
171101.spr0040 171101.spr1047 185
171101.spr0040 171101.spr1073 172
171101.spr0040 171101.spr1074 182
171101.spr0040 171101.spr1122 171
171101.spr0040 171101.spr1147 177
171101.spr0040 171101.spr1151 483
171101.spr0040 171101.spr1152 260
171101.spr0040 171101.spr1225 383
171101.spr0040 171101.spr1323 185
171101.spr0040 171101.spr1493 185
171101.spr0040 171101.spr1538 238
171101.spr0040 171101.spr1677 382
171101.spr0040 171101.spr1698 176
171101.spr0040 171101.spr1936 260
171101.spr0040 171101.spr1937 185
171101.spr0040 171101.spr1955 185
171101.spr0040 171101.spr1972 260
171101.spr0040 171101.spr2046 174
171101.spr0041 171101.spr0042 957
171101.spr0041 171101.spr0154 154
171101.spr0041 171101.spr0266 185
171101.spr0041 171101.spr0401 189
171101.spr0041 171101.spr0402 189
171101.spr0041 171101.spr0449 182
171101.spr0041 171101.spr0470 571
171101.spr0041 171101.spr0540 182
171101.spr0041 171101.spr0541 385
171101.spr0041 171101.spr0581 174
171101.spr0041 171101.spr0604 160
171101.spr0041 171101.spr0679 195
171101.spr0041 171101.spr0767 708
171101.spr0041 171101.spr0790 162
171101.spr0041 171101.spr0797 185
171101.spr0041 171101.spr0818 190
171101.spr0041 171101.spr0841 297
171101.spr0041 171101.spr0860 175
171101.spr0041 171101.spr0880 165
171101.spr0041 171101.spr0957 163
171101.spr0041 171101.spr0988 736
171101.spr0041 171101.spr1009 716
171101.spr0041 171101.spr1098 238
171101.spr0041 171101.spr1101 577
171101.spr0041 171101.spr1102 435
171101.spr0041 171101.spr1105 291
171101.spr0041 171101.spr1150 159
171101.spr0041 171101.spr1188 177
171101.spr0041 171101.spr1247 163
171101.spr0041 171101.spr1258 150
171101.spr0041 171101.spr1274 160
171101.spr0041 171101.spr1367 520
171101.spr0041 171101.spr1460 162
171101.spr0041 171101.spr1466 165
171101.spr0041 171101.spr1531 172
171101.spr0041 171101.spr1655 569
171101.spr0041 171101.spr1675 698
171101.spr0041 171101.spr1701 256
171101.spr0041 171101.spr1853 165
171101.spr0041 171101.spr1900 163
171101.spr0041 171101.spr1945 180
171101.spr0041 171101.spr1975 257
171101.spr0041 171101.spr1993 191
171101.spr0041 171101.spr1994 191
171101.spr0042 171101.spr0041 957
171101.spr0042 171101.spr0105 233
171101.spr0042 171101.spr0133 256
171101.spr0042 171101.spr0139 171
171101.spr0042 171101.spr0266 174
171101.spr0042 171101.spr0363 522
171101.spr0042 171101.spr0371 242
171101.spr0042 171101.spr0401 189
171101.spr0042 171101.spr0402 189
171101.spr0042 171101.spr0422 192
171101.spr0042 171101.spr0449 171
171101.spr0042 171101.spr0462 216
171101.spr0042 171101.spr0465 524
171101.spr0042 171101.spr0470 529
171101.spr0042 171101.spr0521 174
171101.spr0042 171101.spr0529 380
171101.spr0042 171101.spr0540 171
171101.spr0042 171101.spr0541 291
171101.spr0042 171101.spr0581 162
171101.spr0042 171101.spr0611 190
171101.spr0042 171101.spr0672 177
171101.spr0042 171101.spr0679 195
171101.spr0042 171101.spr0686 522
171101.spr0042 171101.spr0757 291
171101.spr0042 171101.spr0797 182
171101.spr0042 171101.spr0841 260
171101.spr0042 171101.spr0870 386
171101.spr0042 171101.spr0880 160
171101.spr0042 171101.spr0897 212
171101.spr0042 171101.spr0908 196
171101.spr0042 171101.spr0912 154
171101.spr0042 171101.spr0914 524
171101.spr0042 171101.spr0952 187
171101.spr0042 171101.spr0957 163
171101.spr0042 171101.spr0959 179
171101.spr0042 171101.spr0986 684
171101.spr0042 171101.spr1008 734
171101.spr0042 171101.spr1061 161
171101.spr0042 171101.spr1097 524
171101.spr0042 171101.spr1098 185
171101.spr0042 171101.spr1101 573
171101.spr0042 171101.spr1102 380
171101.spr0042 171101.spr1105 232
171101.spr0042 171101.spr1117 173
171101.spr0042 171101.spr1150 228
171101.spr0042 171101.spr1188 162
171101.spr0042 171101.spr1247 160
171101.spr0042 171101.spr1300 167
171101.spr0042 171101.spr1324 185
171101.spr0042 171101.spr1367 384
171101.spr0042 171101.spr1466 160
171101.spr0042 171101.spr1492 160
171101.spr0042 171101.spr1531 160
171101.spr0042 171101.spr1655 527
171101.spr0042 171101.spr1676 734
171101.spr0042 171101.spr1697 152
171101.spr0042 171101.spr1702 761
171101.spr0042 171101.spr1715 174
171101.spr0042 171101.spr1716 162
171101.spr0042 171101.spr1837 171
171101.spr0042 171101.spr1853 165
171101.spr0042 171101.spr1945 165
171101.spr0042 171101.spr1949 165
171101.spr0042 171101.spr1975 257
171101.spr0042 171101.spr1993 191
171101.spr0042 171101.spr1994 191
171101.spr0042 171101.spr2040 157
171101.spr0043 171101.spr0013 385
171101.spr0043 171101.spr0020 291
171101.spr0043 171101.spr0022 153
171101.spr0043 171101.spr0036 161
171101.spr0043 171101.spr0044 985
171101.spr0043 171101.spr0045 659
171101.spr0043 171101.spr0046 398
171101.spr0043 171101.spr0047 363
171101.spr0043 171101.spr0048 342
171101.spr0043 171101.spr0049 342
171101.spr0043 171101.spr0050 314
171101.spr0043 171101.spr0051 313
171101.spr0043 171101.spr0052 268
171101.spr0043 171101.spr0053 264
171101.spr0043 171101.spr0054 264
171101.spr0043 171101.spr0055 151
171101.spr0043 171101.spr0056 259
171101.spr0043 171101.spr0065 160
171101.spr0043 171101.spr0070 238
171101.spr0043 171101.spr0084 200
171101.spr0043 171101.spr0088 190
171101.spr0043 171101.spr0096 162
171101.spr0043 171101.spr0105 711
171101.spr0043 171101.spr0106 158
171101.spr0043 171101.spr0108 682
171101.spr0043 171101.spr0126 291
171101.spr0043 171101.spr0137 259
171101.spr0043 171101.spr0165 232
171101.spr0043 171101.spr0242 276
171101.spr0043 171101.spr0270 259
171101.spr0043 171101.spr0321 183
171101.spr0043 171101.spr0336 526
171101.spr0043 171101.spr0341 185
171101.spr0043 171101.spr0344 160
171101.spr0043 171101.spr0356 160
171101.spr0043 171101.spr0373 160
171101.spr0043 171101.spr0374 185
171101.spr0043 171101.spr0384 156
171101.spr0043 171101.spr0420 183
171101.spr0043 171101.spr0426 238
171101.spr0043 171101.spr0440 163
171101.spr0043 171101.spr0462 163
171101.spr0043 171101.spr0463 169
171101.spr0043 171101.spr0464 200
171101.spr0043 171101.spr0466 577
171101.spr0043 171101.spr0467 353
171101.spr0043 171101.spr0472 180
171101.spr0043 171101.spr0485 259
171101.spr0043 171101.spr0519 222
171101.spr0043 171101.spr0532 238
171101.spr0043 171101.spr0533 238
171101.spr0043 171101.spr0561 160
171101.spr0043 171101.spr0565 160
171101.spr0043 171101.spr0581 160
171101.spr0043 171101.spr0593 180
171101.spr0043 171101.spr0594 158
171101.spr0043 171101.spr0623 238
171101.spr0043 171101.spr0624 238
171101.spr0043 171101.spr0626 157
171101.spr0043 171101.spr0659 226
171101.spr0043 171101.spr0677 171
171101.spr0043 171101.spr0690 259
171101.spr0043 171101.spr0693 182
171101.spr0043 171101.spr0701 166
171101.spr0043 171101.spr0727 238
171101.spr0043 171101.spr0779 176
171101.spr0043 171101.spr0812 436
171101.spr0043 171101.spr0813 436
171101.spr0043 171101.spr0815 160
171101.spr0043 171101.spr0828 162
171101.spr0043 171101.spr0829 160
171101.spr0043 171101.spr0847 220
171101.spr0043 171101.spr0857 260
171101.spr0043 171101.spr0865 163
171101.spr0043 171101.spr0866 172
171101.spr0043 171101.spr0869 227
171101.spr0043 171101.spr0870 153
171101.spr0043 171101.spr0871 217
171101.spr0043 171101.spr0879 173
171101.spr0043 171101.spr0884 197
171101.spr0043 171101.spr0919 175
171101.spr0043 171101.spr0921 163
171101.spr0043 171101.spr0934 180
171101.spr0043 171101.spr1020 528
171101.spr0043 171101.spr1041 160
171101.spr0043 171101.spr1057 176
171101.spr0043 171101.spr1086 219
171101.spr0043 171101.spr1100 185
171101.spr0043 171101.spr1109 162
171101.spr0043 171101.spr1112 154
171101.spr0043 171101.spr1120 185
171101.spr0043 171101.spr1123 386
171101.spr0043 171101.spr1144 291
171101.spr0043 171101.spr1147 161
171101.spr0043 171101.spr1154 160
171101.spr0043 171101.spr1166 185
171101.spr0043 171101.spr1203 252
171101.spr0043 171101.spr1215 216
171101.spr0043 171101.spr1220 160
171101.spr0043 171101.spr1248 203
171101.spr0043 171101.spr1256 291
171101.spr0043 171101.spr1261 328
171101.spr0043 171101.spr1263 297
171101.spr0043 171101.spr1289 245
171101.spr0043 171101.spr1320 184
171101.spr0043 171101.spr1349 161
171101.spr0043 171101.spr1352 164
171101.spr0043 171101.spr1355 238
171101.spr0043 171101.spr1367 160
171101.spr0043 171101.spr1375 200
171101.spr0043 171101.spr1379 151
171101.spr0043 171101.spr1380 177
171101.spr0043 171101.spr1417 164
171101.spr0043 171101.spr1451 156
171101.spr0043 171101.spr1515 156
171101.spr0043 171101.spr1528 160
171101.spr0043 171101.spr1531 207
171101.spr0043 171101.spr1544 184
171101.spr0043 171101.spr1562 153
171101.spr0043 171101.spr1577 173
171101.spr0043 171101.spr1602 160
171101.spr0043 171101.spr1647 165
171101.spr0043 171101.spr1656 275
171101.spr0043 171101.spr1657 194
171101.spr0043 171101.spr1723 166
171101.spr0043 171101.spr1734 163
171101.spr0043 171101.spr1736 160
171101.spr0043 171101.spr1739 235
171101.spr0043 171101.spr1757 185
171101.spr0043 171101.spr1767 387
171101.spr0043 171101.spr1770 255
171101.spr0043 171101.spr1771 160
171101.spr0043 171101.spr1814 160
171101.spr0043 171101.spr1819 260
171101.spr0043 171101.spr1836 173
171101.spr0043 171101.spr1845 182
171101.spr0043 171101.spr1848 160
171101.spr0043 171101.spr1861 165
171101.spr0043 171101.spr1862 160
171101.spr0043 171101.spr1863 160
171101.spr0043 171101.spr1864 260
171101.spr0043 171101.spr1880 249
171101.spr0043 171101.spr1885 261
171101.spr0043 171101.spr1887 226
171101.spr0043 171101.spr1896 160
171101.spr0043 171101.spr1957 172
171101.spr0043 171101.spr1963 153
171101.spr0043 171101.spr1995 291
171101.spr0043 171101.spr2012 160
171101.spr0043 171101.spr2013 238
171101.spr0043 171101.spr2021 185
171101.spr0043 171101.spr2041 185
171101.spr0043 171101.spr2042 176
171101.spr0043 171101.spr2043 842
171101.spr0044 171101.spr0009 168
171101.spr0044 171101.spr0013 160
171101.spr0044 171101.spr0043 985
171101.spr0044 171101.spr0045 647
171101.spr0044 171101.spr0046 427
171101.spr0044 171101.spr0047 391
171101.spr0044 171101.spr0048 371
171101.spr0044 171101.spr0049 371
171101.spr0044 171101.spr0050 342
171101.spr0044 171101.spr0051 341
171101.spr0044 171101.spr0052 292
171101.spr0044 171101.spr0053 153
171101.spr0044 171101.spr0054 153
171101.spr0044 171101.spr0055 152
171101.spr0044 171101.spr0070 184
171101.spr0044 171101.spr0075 286
171101.spr0044 171101.spr0105 353
171101.spr0044 171101.spr0106 353
171101.spr0044 171101.spr0108 368
171101.spr0044 171101.spr0137 164
171101.spr0044 171101.spr0170 174
171101.spr0044 171101.spr0182 160
171101.spr0044 171101.spr0247 182
171101.spr0044 171101.spr0263 165
171101.spr0044 171101.spr0279 171
171101.spr0044 171101.spr0286 244
171101.spr0044 171101.spr0314 160
171101.spr0044 171101.spr0321 165
171101.spr0044 171101.spr0334 189
171101.spr0044 171101.spr0341 172
171101.spr0044 171101.spr0374 174
171101.spr0044 171101.spr0420 165
171101.spr0044 171101.spr0426 184
171101.spr0044 171101.spr0431 160
171101.spr0044 171101.spr0440 164
171101.spr0044 171101.spr0462 160
171101.spr0044 171101.spr0463 160
171101.spr0044 171101.spr0464 190
171101.spr0044 171101.spr0468 435
171101.spr0044 171101.spr0469 353
171101.spr0044 171101.spr0472 170
171101.spr0044 171101.spr0532 185
171101.spr0044 171101.spr0533 185
171101.spr0044 171101.spr0580 167
171101.spr0044 171101.spr0583 164
171101.spr0044 171101.spr0585 171
171101.spr0044 171101.spr0593 172
171101.spr0044 171101.spr0594 175
171101.spr0044 171101.spr0598 160
171101.spr0044 171101.spr0601 152
171101.spr0044 171101.spr0608 202
171101.spr0044 171101.spr0623 185
171101.spr0044 171101.spr0624 185
171101.spr0044 171101.spr0630 170
171101.spr0044 171101.spr0677 174
171101.spr0044 171101.spr0683 174
171101.spr0044 171101.spr0716 252
171101.spr0044 171101.spr0727 185
171101.spr0044 171101.spr0779 160
171101.spr0044 171101.spr0815 163
171101.spr0044 171101.spr0824 165
171101.spr0044 171101.spr0828 160
171101.spr0044 171101.spr0846 172
171101.spr0044 171101.spr0856 160
171101.spr0044 171101.spr0857 185
171101.spr0044 171101.spr0881 167
171101.spr0044 171101.spr0883 174
171101.spr0044 171101.spr0960 160
171101.spr0044 171101.spr0978 167
171101.spr0044 171101.spr0984 162
171101.spr0044 171101.spr1042 404
171101.spr0044 171101.spr1055 165
171101.spr0044 171101.spr1112 216
171101.spr0044 171101.spr1120 173
171101.spr0044 171101.spr1124 165
171101.spr0044 171101.spr1125 165
171101.spr0044 171101.spr1144 185
171101.spr0044 171101.spr1158 231
171101.spr0044 171101.spr1165 162
171101.spr0044 171101.spr1170 165
171101.spr0044 171101.spr1183 353
171101.spr0044 171101.spr1195 156
171101.spr0044 171101.spr1220 160
171101.spr0044 171101.spr1256 184
171101.spr0044 171101.spr1306 165
171101.spr0044 171101.spr1333 520
171101.spr0044 171101.spr1355 185
171101.spr0044 171101.spr1367 163
171101.spr0044 171101.spr1372 150
171101.spr0044 171101.spr1400 172
171101.spr0044 171101.spr1411 171
171101.spr0044 171101.spr1438 174
171101.spr0044 171101.spr1455 173
171101.spr0044 171101.spr1473 166
171101.spr0044 171101.spr1556 206
171101.spr0044 171101.spr1579 166
171101.spr0044 171101.spr1590 174
171101.spr0044 171101.spr1629 222
171101.spr0044 171101.spr1652 194
171101.spr0044 171101.spr1658 156
171101.spr0044 171101.spr1679 283
171101.spr0044 171101.spr1683 180
171101.spr0044 171101.spr1703 171
171101.spr0044 171101.spr1704 160
171101.spr0044 171101.spr1712 165
171101.spr0044 171101.spr1714 529
171101.spr0044 171101.spr1718 185
171101.spr0044 171101.spr1770 164
171101.spr0044 171101.spr1802 211
171101.spr0044 171101.spr1811 165
171101.spr0044 171101.spr1819 260
171101.spr0044 171101.spr1836 160
171101.spr0044 171101.spr1845 163
171101.spr0044 171101.spr1854 160
171101.spr0044 171101.spr1862 165
171101.spr0044 171101.spr1863 160
171101.spr0044 171101.spr1864 185
171101.spr0044 171101.spr1875 160
171101.spr0044 171101.spr1896 165
171101.spr0044 171101.spr1932 162
171101.spr0044 171101.spr1954 166
171101.spr0044 171101.spr1955 412
171101.spr0044 171101.spr1956 412
171101.spr0044 171101.spr1962 166
171101.spr0044 171101.spr1965 152
171101.spr0044 171101.spr2001 162
171101.spr0044 171101.spr2006 181
171101.spr0044 171101.spr2013 166
171101.spr0044 171101.spr2021 252
171101.spr0044 171101.spr2024 160
171101.spr0044 171101.spr2041 299
171101.spr0044 171101.spr2042 385
171101.spr0044 171101.spr2043 826
171101.spr0045 171101.spr0002 250
171101.spr0045 171101.spr0011 319
171101.spr0045 171101.spr0021 469
171101.spr0045 171101.spr0028 287
171101.spr0045 171101.spr0032 178
171101.spr0045 171101.spr0035 275
171101.spr0045 171101.spr0036 345
171101.spr0045 171101.spr0037 479
171101.spr0045 171101.spr0043 659
171101.spr0045 171101.spr0044 647
171101.spr0045 171101.spr0046 975
171101.spr0045 171101.spr0047 945
171101.spr0045 171101.spr0048 980
171101.spr0045 171101.spr0049 976
171101.spr0045 171101.spr0050 259
171101.spr0045 171101.spr0051 927
171101.spr0045 171101.spr0052 987
171101.spr0045 171101.spr0053 997
171101.spr0045 171101.spr0054 995
171101.spr0045 171101.spr0055 162
171101.spr0045 171101.spr0056 997
171101.spr0045 171101.spr0102 296
171101.spr0045 171101.spr0103 342
171101.spr0045 171101.spr0105 334
171101.spr0045 171101.spr0106 334
171101.spr0045 171101.spr0122 392
171101.spr0045 171101.spr0123 165
171101.spr0045 171101.spr0149 189
171101.spr0045 171101.spr0183 244
171101.spr0045 171101.spr0185 320
171101.spr0045 171101.spr0235 161
171101.spr0045 171101.spr0243 188
171101.spr0045 171101.spr0245 341
171101.spr0045 171101.spr0250 256
171101.spr0045 171101.spr0264 483
171101.spr0045 171101.spr0285 164
171101.spr0045 171101.spr0323 238
171101.spr0045 171101.spr0339 160
171101.spr0045 171101.spr0347 231
171101.spr0045 171101.spr0378 370
171101.spr0045 171101.spr0384 461
171101.spr0045 171101.spr0385 153
171101.spr0045 171101.spr0395 256
171101.spr0045 171101.spr0396 225
171101.spr0045 171101.spr0401 155
171101.spr0045 171101.spr0403 279
171101.spr0045 171101.spr0406 522
171101.spr0045 171101.spr0408 247
171101.spr0045 171101.spr0409 202
171101.spr0045 171101.spr0428 221
171101.spr0045 171101.spr0438 172
171101.spr0045 171101.spr0441 359
171101.spr0045 171101.spr0443 200
171101.spr0045 171101.spr0444 229
171101.spr0045 171101.spr0447 243
171101.spr0045 171101.spr0466 270
171101.spr0045 171101.spr0467 270
171101.spr0045 171101.spr0468 334
171101.spr0045 171101.spr0469 334
171101.spr0045 171101.spr0482 159
171101.spr0045 171101.spr0509 259
171101.spr0045 171101.spr0516 204
171101.spr0045 171101.spr0524 161
171101.spr0045 171101.spr0526 247
171101.spr0045 171101.spr0530 418
171101.spr0045 171101.spr0569 191
171101.spr0045 171101.spr0570 191
171101.spr0045 171101.spr0574 156
171101.spr0045 171101.spr0577 218
171101.spr0045 171101.spr0582 609
171101.spr0045 171101.spr0585 214
171101.spr0045 171101.spr0589 191
171101.spr0045 171101.spr0591 192
171101.spr0045 171101.spr0613 275
171101.spr0045 171101.spr0614 541
171101.spr0045 171101.spr0622 247
171101.spr0045 171101.spr0626 214
171101.spr0045 171101.spr0637 247
171101.spr0045 171101.spr0638 306
171101.spr0045 171101.spr0639 204
171101.spr0045 171101.spr0641 204
171101.spr0045 171101.spr0647 161
171101.spr0045 171101.spr0650 240
171101.spr0045 171101.spr0655 256
171101.spr0045 171101.spr0657 199
171101.spr0045 171101.spr0666 176
171101.spr0045 171101.spr0687 156
171101.spr0045 171101.spr0688 244
171101.spr0045 171101.spr0695 247
171101.spr0045 171101.spr0696 282
171101.spr0045 171101.spr0729 555
171101.spr0045 171101.spr0734 259
171101.spr0045 171101.spr0738 256
171101.spr0045 171101.spr0740 276
171101.spr0045 171101.spr0744 163
171101.spr0045 171101.spr0769 222
171101.spr0045 171101.spr0794 589
171101.spr0045 171101.spr0795 166
171101.spr0045 171101.spr0797 365
171101.spr0045 171101.spr0822 238
171101.spr0045 171101.spr0835 177
171101.spr0045 171101.spr0849 397
171101.spr0045 171101.spr0857 256
171101.spr0045 171101.spr0861 162
171101.spr0045 171101.spr0866 546
171101.spr0045 171101.spr0872 163
171101.spr0045 171101.spr0875 412
171101.spr0045 171101.spr0879 191
171101.spr0045 171101.spr0914 217
171101.spr0045 171101.spr0918 259
171101.spr0045 171101.spr0919 537
171101.spr0045 171101.spr0926 223
171101.spr0045 171101.spr0928 500
171101.spr0045 171101.spr0948 260
171101.spr0045 171101.spr0965 164
171101.spr0045 171101.spr0967 232
171101.spr0045 171101.spr0971 185
171101.spr0045 171101.spr0992 238
171101.spr0045 171101.spr1021 256
171101.spr0045 171101.spr1028 165
171101.spr0045 171101.spr1030 191
171101.spr0045 171101.spr1033 374
171101.spr0045 171101.spr1046 243
171101.spr0045 171101.spr1066 230
171101.spr0045 171101.spr1089 163
171101.spr0045 171101.spr1090 162
171101.spr0045 171101.spr1105 223
171101.spr0045 171101.spr1106 207
171101.spr0045 171101.spr1107 227
171101.spr0045 171101.spr1109 495
171101.spr0045 171101.spr1128 404
171101.spr0045 171101.spr1135 347
171101.spr0045 171101.spr1153 387
171101.spr0045 171101.spr1154 388
171101.spr0045 171101.spr1155 187
171101.spr0045 171101.spr1157 208
171101.spr0045 171101.spr1165 170
171101.spr0045 171101.spr1171 178
171101.spr0045 171101.spr1172 234
171101.spr0045 171101.spr1173 234
171101.spr0045 171101.spr1177 241
171101.spr0045 171101.spr1181 190
171101.spr0045 171101.spr1183 334
171101.spr0045 171101.spr1186 255
171101.spr0045 171101.spr1187 255
171101.spr0045 171101.spr1204 449
171101.spr0045 171101.spr1217 218
171101.spr0045 171101.spr1234 266
171101.spr0045 171101.spr1246 160
171101.spr0045 171101.spr1249 214
171101.spr0045 171101.spr1300 772
171101.spr0045 171101.spr1357 520
171101.spr0045 171101.spr1358 279
171101.spr0045 171101.spr1373 424
171101.spr0045 171101.spr1376 163
171101.spr0045 171101.spr1397 206
171101.spr0045 171101.spr1399 275
171101.spr0045 171101.spr1408 189
171101.spr0045 171101.spr1410 242
171101.spr0045 171101.spr1432 171
171101.spr0045 171101.spr1435 247
171101.spr0045 171101.spr1441 206
171101.spr0045 171101.spr1450 230
171101.spr0045 171101.spr1451 280
171101.spr0045 171101.spr1465 642
171101.spr0045 171101.spr1472 247
171101.spr0045 171101.spr1486 274
171101.spr0045 171101.spr1499 241
171101.spr0045 171101.spr1502 349
171101.spr0045 171101.spr1505 262
171101.spr0045 171101.spr1506 202
171101.spr0045 171101.spr1516 220
171101.spr0045 171101.spr1520 255
171101.spr0045 171101.spr1521 255
171101.spr0045 171101.spr1562 158
171101.spr0045 171101.spr1579 238
171101.spr0045 171101.spr1580 354
171101.spr0045 171101.spr1583 261
171101.spr0045 171101.spr1592 160
171101.spr0045 171101.spr1635 150
171101.spr0045 171101.spr1639 410
171101.spr0045 171101.spr1655 157
171101.spr0045 171101.spr1662 383
171101.spr0045 171101.spr1663 268
171101.spr0045 171101.spr1686 192
171101.spr0045 171101.spr1692 243
171101.spr0045 171101.spr1703 221
171101.spr0045 171101.spr1722 264
171101.spr0045 171101.spr1726 258
171101.spr0045 171101.spr1742 185
171101.spr0045 171101.spr1743 185
171101.spr0045 171101.spr1757 162
171101.spr0045 171101.spr1770 180
171101.spr0045 171101.spr1777 188
171101.spr0045 171101.spr1782 200
171101.spr0045 171101.spr1783 424
171101.spr0045 171101.spr1784 320
171101.spr0045 171101.spr1792 170
171101.spr0045 171101.spr1793 208
171101.spr0045 171101.spr1794 239
171101.spr0045 171101.spr1797 159
171101.spr0045 171101.spr1799 358
171101.spr0045 171101.spr1805 235
171101.spr0045 171101.spr1813 410
171101.spr0045 171101.spr1841 315
171101.spr0045 171101.spr1885 185
171101.spr0045 171101.spr1887 185
171101.spr0045 171101.spr1889 163
171101.spr0045 171101.spr1903 353
171101.spr0045 171101.spr1907 164
171101.spr0045 171101.spr1931 232
171101.spr0045 171101.spr1937 205
171101.spr0045 171101.spr1941 175
171101.spr0045 171101.spr1952 200
171101.spr0045 171101.spr1988 176
171101.spr0045 171101.spr2000 424
171101.spr0045 171101.spr2007 201
171101.spr0045 171101.spr2008 201
171101.spr0045 171101.spr2009 200
171101.spr0045 171101.spr2010 200
171101.spr0045 171101.spr2021 200
171101.spr0045 171101.spr2023 196
171101.spr0045 171101.spr2029 174
171101.spr0045 171101.spr2030 174
171101.spr0045 171101.spr2033 522
171101.spr0045 171101.spr2037 162
171101.spr0045 171101.spr2038 162
171101.spr0045 171101.spr2039 162
171101.spr0045 171101.spr2045 236
171101.spr0046 171101.spr0002 464
171101.spr0046 171101.spr0011 554
171101.spr0046 171101.spr0021 741
171101.spr0046 171101.spr0022 397
171101.spr0046 171101.spr0028 217
171101.spr0046 171101.spr0032 170
171101.spr0046 171101.spr0036 173
171101.spr0046 171101.spr0037 222
171101.spr0046 171101.spr0043 398
171101.spr0046 171101.spr0044 427
171101.spr0046 171101.spr0045 975
171101.spr0046 171101.spr0047 979
171101.spr0046 171101.spr0048 999
171101.spr0046 171101.spr0049 998
171101.spr0046 171101.spr0050 591
171101.spr0046 171101.spr0051 943
171101.spr0046 171101.spr0052 995
171101.spr0046 171101.spr0053 965
171101.spr0046 171101.spr0054 996
171101.spr0046 171101.spr0055 585
171101.spr0046 171101.spr0056 952
171101.spr0046 171101.spr0061 160
171101.spr0046 171101.spr0102 423
171101.spr0046 171101.spr0103 514
171101.spr0046 171101.spr0105 578
171101.spr0046 171101.spr0106 578
171101.spr0046 171101.spr0124 194
171101.spr0046 171101.spr0160 191
171101.spr0046 171101.spr0161 187
171101.spr0046 171101.spr0163 274
171101.spr0046 171101.spr0165 238
171101.spr0046 171101.spr0170 209
171101.spr0046 171101.spr0180 183
171101.spr0046 171101.spr0185 480
171101.spr0046 171101.spr0189 245
171101.spr0046 171101.spr0195 234
171101.spr0046 171101.spr0198 185
171101.spr0046 171101.spr0199 185
171101.spr0046 171101.spr0202 184
171101.spr0046 171101.spr0203 185
171101.spr0046 171101.spr0210 196
171101.spr0046 171101.spr0235 456
171101.spr0046 171101.spr0238 223
171101.spr0046 171101.spr0240 388
171101.spr0046 171101.spr0241 354
171101.spr0046 171101.spr0242 424
171101.spr0046 171101.spr0245 273
171101.spr0046 171101.spr0251 151
171101.spr0046 171101.spr0260 260
171101.spr0046 171101.spr0262 158
171101.spr0046 171101.spr0264 628
171101.spr0046 171101.spr0266 234
171101.spr0046 171101.spr0267 265
171101.spr0046 171101.spr0269 346
171101.spr0046 171101.spr0271 184
171101.spr0046 171101.spr0272 156
171101.spr0046 171101.spr0285 305
171101.spr0046 171101.spr0294 160
171101.spr0046 171101.spr0307 252
171101.spr0046 171101.spr0367 183
171101.spr0046 171101.spr0385 166
171101.spr0046 171101.spr0438 334
171101.spr0046 171101.spr0441 166
171101.spr0046 171101.spr0444 272
171101.spr0046 171101.spr0466 196
171101.spr0046 171101.spr0467 196
171101.spr0046 171101.spr0468 171
171101.spr0046 171101.spr0469 171
171101.spr0046 171101.spr0489 242
171101.spr0046 171101.spr0492 279
171101.spr0046 171101.spr0507 200
171101.spr0046 171101.spr0509 426
171101.spr0046 171101.spr0514 213
171101.spr0046 171101.spr0515 294
171101.spr0046 171101.spr0555 207
171101.spr0046 171101.spr0556 382
171101.spr0046 171101.spr0569 191
171101.spr0046 171101.spr0570 191
171101.spr0046 171101.spr0574 220
171101.spr0046 171101.spr0577 187
171101.spr0046 171101.spr0580 224
171101.spr0046 171101.spr0591 192
171101.spr0046 171101.spr0593 203
171101.spr0046 171101.spr0607 391
171101.spr0046 171101.spr0613 260
171101.spr0046 171101.spr0614 543
171101.spr0046 171101.spr0626 152
171101.spr0046 171101.spr0650 207
171101.spr0046 171101.spr0653 160
171101.spr0046 171101.spr0664 179
171101.spr0046 171101.spr0673 178
171101.spr0046 171101.spr0674 160
171101.spr0046 171101.spr0696 407
171101.spr0046 171101.spr0706 184
171101.spr0046 171101.spr0725 286
171101.spr0046 171101.spr0729 668
171101.spr0046 171101.spr0730 444
171101.spr0046 171101.spr0739 196
171101.spr0046 171101.spr0755 197
171101.spr0046 171101.spr0764 183
171101.spr0046 171101.spr0767 185
171101.spr0046 171101.spr0779 243
171101.spr0046 171101.spr0819 332
171101.spr0046 171101.spr0822 198
171101.spr0046 171101.spr0828 203
171101.spr0046 171101.spr0829 265
171101.spr0046 171101.spr0845 363
171101.spr0046 171101.spr0846 384
171101.spr0046 171101.spr0894 229
171101.spr0046 171101.spr0918 187
171101.spr0046 171101.spr0919 460
171101.spr0046 171101.spr0920 349
171101.spr0046 171101.spr0924 239
171101.spr0046 171101.spr0926 153
171101.spr0046 171101.spr0928 765
171101.spr0046 171101.spr0961 434
171101.spr0046 171101.spr0967 324
171101.spr0046 171101.spr0974 169
171101.spr0046 171101.spr0992 440
171101.spr0046 171101.spr0995 197
171101.spr0046 171101.spr1002 154
171101.spr0046 171101.spr1007 186
171101.spr0046 171101.spr1028 151
171101.spr0046 171101.spr1036 282
171101.spr0046 171101.spr1040 166
171101.spr0046 171101.spr1045 312
171101.spr0046 171101.spr1047 154
171101.spr0046 171101.spr1053 565
171101.spr0046 171101.spr1055 166
171101.spr0046 171101.spr1057 194
171101.spr0046 171101.spr1074 256
171101.spr0046 171101.spr1086 368
171101.spr0046 171101.spr1087 277
171101.spr0046 171101.spr1109 723
171101.spr0046 171101.spr1128 427
171101.spr0046 171101.spr1135 204
171101.spr0046 171101.spr1144 307
171101.spr0046 171101.spr1153 748
171101.spr0046 171101.spr1154 671
171101.spr0046 171101.spr1155 615
171101.spr0046 171101.spr1165 220
171101.spr0046 171101.spr1172 236
171101.spr0046 171101.spr1173 236
171101.spr0046 171101.spr1174 161
171101.spr0046 171101.spr1183 171
171101.spr0046 171101.spr1186 328
171101.spr0046 171101.spr1187 328
171101.spr0046 171101.spr1204 218
171101.spr0046 171101.spr1205 151
171101.spr0046 171101.spr1214 278
171101.spr0046 171101.spr1215 295
171101.spr0046 171101.spr1216 211
171101.spr0046 171101.spr1217 186
171101.spr0046 171101.spr1218 160
171101.spr0046 171101.spr1231 221
171101.spr0046 171101.spr1234 260
171101.spr0046 171101.spr1240 218
171101.spr0046 171101.spr1255 180
171101.spr0046 171101.spr1259 202
171101.spr0046 171101.spr1273 169
171101.spr0046 171101.spr1289 241
171101.spr0046 171101.spr1290 225
171101.spr0046 171101.spr1300 879
171101.spr0046 171101.spr1318 151
171101.spr0046 171101.spr1320 166
171101.spr0046 171101.spr1322 302
171101.spr0046 171101.spr1364 158
171101.spr0046 171101.spr1380 164
171101.spr0046 171101.spr1407 246
171101.spr0046 171101.spr1408 237
171101.spr0046 171101.spr1432 207
171101.spr0046 171101.spr1441 482
171101.spr0046 171101.spr1451 155
171101.spr0046 171101.spr1461 158
171101.spr0046 171101.spr1465 304
171101.spr0046 171101.spr1475 434
171101.spr0046 171101.spr1499 247
171101.spr0046 171101.spr1502 532
171101.spr0046 171101.spr1511 211
171101.spr0046 171101.spr1517 182
171101.spr0046 171101.spr1520 328
171101.spr0046 171101.spr1521 328
171101.spr0046 171101.spr1539 152
171101.spr0046 171101.spr1544 436
171101.spr0046 171101.spr1553 274
171101.spr0046 171101.spr1562 158
171101.spr0046 171101.spr1577 151
171101.spr0046 171101.spr1579 212
171101.spr0046 171101.spr1583 190
171101.spr0046 171101.spr1596 209
171101.spr0046 171101.spr1597 416
171101.spr0046 171101.spr1602 226
171101.spr0046 171101.spr1633 195
171101.spr0046 171101.spr1636 291
171101.spr0046 171101.spr1639 166
171101.spr0046 171101.spr1662 151
171101.spr0046 171101.spr1663 216
171101.spr0046 171101.spr1665 224
171101.spr0046 171101.spr1673 168
171101.spr0046 171101.spr1677 200
171101.spr0046 171101.spr1680 371
171101.spr0046 171101.spr1688 197
171101.spr0046 171101.spr1693 179
171101.spr0046 171101.spr1726 386
171101.spr0046 171101.spr1734 247
171101.spr0046 171101.spr1736 182
171101.spr0046 171101.spr1758 186
171101.spr0046 171101.spr1775 606
171101.spr0046 171101.spr1776 445
171101.spr0046 171101.spr1777 235
171101.spr0046 171101.spr1783 274
171101.spr0046 171101.spr1790 196
171101.spr0046 171101.spr1792 291
171101.spr0046 171101.spr1793 533
171101.spr0046 171101.spr1804 160
171101.spr0046 171101.spr1805 224
171101.spr0046 171101.spr1807 309
171101.spr0046 171101.spr1813 166
171101.spr0046 171101.spr1829 268
171101.spr0046 171101.spr1852 349
171101.spr0046 171101.spr1853 217
171101.spr0046 171101.spr1867 301
171101.spr0046 171101.spr1882 154
171101.spr0046 171101.spr1885 206
171101.spr0046 171101.spr1887 204
171101.spr0046 171101.spr1890 552
171101.spr0046 171101.spr1897 180
171101.spr0046 171101.spr1902 416
171101.spr0046 171101.spr1903 322
171101.spr0046 171101.spr1924 183
171101.spr0046 171101.spr1931 324
171101.spr0046 171101.spr1935 391
171101.spr0046 171101.spr1941 211
171101.spr0046 171101.spr1957 276
171101.spr0046 171101.spr1962 393
171101.spr0046 171101.spr1968 160
171101.spr0046 171101.spr1975 160
171101.spr0046 171101.spr1977 160
171101.spr0046 171101.spr1988 303
171101.spr0046 171101.spr1995 160
171101.spr0046 171101.spr1999 189
171101.spr0046 171101.spr2000 189
171101.spr0046 171101.spr2011 207
171101.spr0046 171101.spr2012 152
171101.spr0046 171101.spr2019 382
171101.spr0046 171101.spr2020 335
171101.spr0046 171101.spr2032 266
171101.spr0046 171101.spr2033 558
171101.spr0046 171101.spr2040 339
171101.spr0046 171101.spr2045 236
171101.spr0046 171101.spr2046 156
171101.spr0047 171101.spr0002 462
171101.spr0047 171101.spr0005 165
171101.spr0047 171101.spr0011 218
171101.spr0047 171101.spr0021 689
171101.spr0047 171101.spr0025 500
171101.spr0047 171101.spr0028 926
171101.spr0047 171101.spr0032 278
171101.spr0047 171101.spr0035 173
171101.spr0047 171101.spr0036 286
171101.spr0047 171101.spr0037 359
171101.spr0047 171101.spr0038 170
171101.spr0047 171101.spr0043 363
171101.spr0047 171101.spr0044 391
171101.spr0047 171101.spr0045 945
171101.spr0047 171101.spr0046 979
171101.spr0047 171101.spr0048 998
171101.spr0047 171101.spr0049 982
171101.spr0047 171101.spr0050 536
171101.spr0047 171101.spr0051 983
171101.spr0047 171101.spr0052 999
171101.spr0047 171101.spr0053 987
171101.spr0047 171101.spr0054 952
171101.spr0047 171101.spr0055 216
171101.spr0047 171101.spr0056 977
171101.spr0047 171101.spr0078 166
171101.spr0047 171101.spr0094 264
171101.spr0047 171101.spr0096 162
171101.spr0047 171101.spr0102 276
171101.spr0047 171101.spr0103 161
171101.spr0047 171101.spr0105 200
171101.spr0047 171101.spr0106 200
171101.spr0047 171101.spr0121 160
171101.spr0047 171101.spr0122 259
171101.spr0047 171101.spr0124 163
171101.spr0047 171101.spr0139 191
171101.spr0047 171101.spr0163 274
171101.spr0047 171101.spr0165 219
171101.spr0047 171101.spr0166 247
171101.spr0047 171101.spr0171 264
171101.spr0047 171101.spr0172 391
171101.spr0047 171101.spr0178 493
171101.spr0047 171101.spr0185 268
171101.spr0047 171101.spr0209 185
171101.spr0047 171101.spr0210 329
171101.spr0047 171101.spr0211 313
171101.spr0047 171101.spr0213 163
171101.spr0047 171101.spr0215 168
171101.spr0047 171101.spr0238 242
171101.spr0047 171101.spr0245 935
171101.spr0047 171101.spr0254 192
171101.spr0047 171101.spr0264 456
171101.spr0047 171101.spr0266 171
171101.spr0047 171101.spr0267 556
171101.spr0047 171101.spr0298 153
171101.spr0047 171101.spr0317 179
171101.spr0047 171101.spr0318 191
171101.spr0047 171101.spr0323 153
171101.spr0047 171101.spr0335 241
171101.spr0047 171101.spr0338 179
171101.spr0047 171101.spr0367 731
171101.spr0047 171101.spr0372 199
171101.spr0047 171101.spr0377 244
171101.spr0047 171101.spr0378 173
171101.spr0047 171101.spr0380 274
171101.spr0047 171101.spr0381 282
171101.spr0047 171101.spr0382 326
171101.spr0047 171101.spr0386 395
171101.spr0047 171101.spr0387 269
171101.spr0047 171101.spr0392 184
171101.spr0047 171101.spr0401 218
171101.spr0047 171101.spr0403 151
171101.spr0047 171101.spr0406 308
171101.spr0047 171101.spr0409 186
171101.spr0047 171101.spr0438 409
171101.spr0047 171101.spr0443 203
171101.spr0047 171101.spr0444 921
171101.spr0047 171101.spr0446 185
171101.spr0047 171101.spr0448 185
171101.spr0047 171101.spr0466 227
171101.spr0047 171101.spr0467 227
171101.spr0047 171101.spr0468 200
171101.spr0047 171101.spr0469 200
171101.spr0047 171101.spr0492 160
171101.spr0047 171101.spr0509 286
171101.spr0047 171101.spr0516 247
171101.spr0047 171101.spr0519 159
171101.spr0047 171101.spr0533 161
171101.spr0047 171101.spr0552 339
171101.spr0047 171101.spr0564 185
171101.spr0047 171101.spr0569 408
171101.spr0047 171101.spr0570 408
171101.spr0047 171101.spr0585 282
171101.spr0047 171101.spr0593 303
171101.spr0047 171101.spr0613 305
171101.spr0047 171101.spr0614 353
171101.spr0047 171101.spr0638 160
171101.spr0047 171101.spr0639 204
171101.spr0047 171101.spr0641 204
171101.spr0047 171101.spr0650 303
171101.spr0047 171101.spr0657 188
171101.spr0047 171101.spr0671 335
171101.spr0047 171101.spr0672 333
171101.spr0047 171101.spr0686 247
171101.spr0047 171101.spr0696 358
171101.spr0047 171101.spr0709 179
171101.spr0047 171101.spr0712 224
171101.spr0047 171101.spr0713 276
171101.spr0047 171101.spr0729 497
171101.spr0047 171101.spr0750 161
171101.spr0047 171101.spr0781 279
171101.spr0047 171101.spr0828 230
171101.spr0047 171101.spr0830 191
171101.spr0047 171101.spr0838 219
171101.spr0047 171101.spr0845 229
171101.spr0047 171101.spr0866 575
171101.spr0047 171101.spr0872 256
171101.spr0047 171101.spr0879 205
171101.spr0047 171101.spr0891 165
171101.spr0047 171101.spr0913 226
171101.spr0047 171101.spr0918 439
171101.spr0047 171101.spr0919 162
171101.spr0047 171101.spr0928 531
171101.spr0047 171101.spr0979 160
171101.spr0047 171101.spr0992 183
171101.spr0047 171101.spr1002 914
171101.spr0047 171101.spr1004 220
171101.spr0047 171101.spr1007 211
171101.spr0047 171101.spr1048 172
171101.spr0047 171101.spr1082 150
171101.spr0047 171101.spr1086 341
171101.spr0047 171101.spr1092 203
171101.spr0047 171101.spr1095 595
171101.spr0047 171101.spr1099 269
171101.spr0047 171101.spr1102 296
171101.spr0047 171101.spr1105 184
171101.spr0047 171101.spr1108 170
171101.spr0047 171101.spr1109 371
171101.spr0047 171101.spr1111 257
171101.spr0047 171101.spr1122 160
171101.spr0047 171101.spr1128 294
171101.spr0047 171101.spr1133 288
171101.spr0047 171101.spr1135 351
171101.spr0047 171101.spr1153 957
171101.spr0047 171101.spr1154 971
171101.spr0047 171101.spr1155 593
171101.spr0047 171101.spr1156 200
171101.spr0047 171101.spr1162 189
171101.spr0047 171101.spr1165 165
171101.spr0047 171101.spr1183 200
171101.spr0047 171101.spr1219 240
171101.spr0047 171101.spr1229 228
171101.spr0047 171101.spr1232 307
171101.spr0047 171101.spr1249 214
171101.spr0047 171101.spr1300 750
171101.spr0047 171101.spr1311 224
171101.spr0047 171101.spr1312 480
171101.spr0047 171101.spr1324 163
171101.spr0047 171101.spr1355 161
171101.spr0047 171101.spr1377 763
171101.spr0047 171101.spr1394 158
171101.spr0047 171101.spr1395 244
171101.spr0047 171101.spr1396 158
171101.spr0047 171101.spr1399 173
171101.spr0047 171101.spr1413 192
171101.spr0047 171101.spr1414 499
171101.spr0047 171101.spr1417 338
171101.spr0047 171101.spr1421 196
171101.spr0047 171101.spr1425 216
171101.spr0047 171101.spr1429 162
171101.spr0047 171101.spr1430 177
171101.spr0047 171101.spr1432 197
171101.spr0047 171101.spr1435 271
171101.spr0047 171101.spr1442 172
171101.spr0047 171101.spr1445 194
171101.spr0047 171101.spr1451 602
171101.spr0047 171101.spr1460 194
171101.spr0047 171101.spr1487 571
171101.spr0047 171101.spr1499 244
171101.spr0047 171101.spr1502 211
171101.spr0047 171101.spr1540 478
171101.spr0047 171101.spr1569 153
171101.spr0047 171101.spr1571 185
171101.spr0047 171101.spr1583 304
171101.spr0047 171101.spr1597 151
171101.spr0047 171101.spr1602 449
171101.spr0047 171101.spr1616 316
171101.spr0047 171101.spr1619 168
171101.spr0047 171101.spr1621 153
171101.spr0047 171101.spr1631 499
171101.spr0047 171101.spr1632 495
171101.spr0047 171101.spr1633 320
171101.spr0047 171101.spr1634 162
171101.spr0047 171101.spr1636 200
171101.spr0047 171101.spr1637 167
171101.spr0047 171101.spr1639 421
171101.spr0047 171101.spr1647 194
171101.spr0047 171101.spr1651 411
171101.spr0047 171101.spr1662 176
171101.spr0047 171101.spr1665 224
171101.spr0047 171101.spr1669 153
171101.spr0047 171101.spr1682 254
171101.spr0047 171101.spr1683 194
171101.spr0047 171101.spr1726 270
171101.spr0047 171101.spr1777 190
171101.spr0047 171101.spr1782 191
171101.spr0047 171101.spr1783 194
171101.spr0047 171101.spr1784 191
171101.spr0047 171101.spr1793 271
171101.spr0047 171101.spr1794 240
171101.spr0047 171101.spr1813 421
171101.spr0047 171101.spr1829 200
171101.spr0047 171101.spr1852 171
171101.spr0047 171101.spr1864 163
171101.spr0047 171101.spr1875 171
171101.spr0047 171101.spr1880 247
171101.spr0047 171101.spr1881 446
171101.spr0047 171101.spr1885 192
171101.spr0047 171101.spr1889 161
171101.spr0047 171101.spr1895 183
171101.spr0047 171101.spr1902 196
171101.spr0047 171101.spr1922 153
171101.spr0047 171101.spr1935 260
171101.spr0047 171101.spr1958 189
171101.spr0047 171101.spr1988 176
171101.spr0047 171101.spr1991 163
171101.spr0047 171101.spr2000 151
171101.spr0047 171101.spr2007 197
171101.spr0047 171101.spr2008 437
171101.spr0047 171101.spr2009 198
171101.spr0047 171101.spr2010 196
171101.spr0047 171101.spr2015 163
171101.spr0047 171101.spr2021 200
171101.spr0047 171101.spr2023 196
171101.spr0047 171101.spr2027 260
171101.spr0047 171101.spr2033 674
171101.spr0047 171101.spr2045 199
171101.spr0048 171101.spr0001 336
171101.spr0048 171101.spr0004 154
171101.spr0048 171101.spr0011 238
171101.spr0048 171101.spr0021 701
171101.spr0048 171101.spr0028 322
171101.spr0048 171101.spr0032 185
171101.spr0048 171101.spr0035 171
171101.spr0048 171101.spr0036 267
171101.spr0048 171101.spr0037 272
171101.spr0048 171101.spr0043 342
171101.spr0048 171101.spr0044 371
171101.spr0048 171101.spr0045 980
171101.spr0048 171101.spr0046 999
171101.spr0048 171101.spr0047 998
171101.spr0048 171101.spr0049 996
171101.spr0048 171101.spr0050 679
171101.spr0048 171101.spr0051 981
171101.spr0048 171101.spr0052 994
171101.spr0048 171101.spr0053 999
171101.spr0048 171101.spr0054 994
171101.spr0048 171101.spr0055 234
171101.spr0048 171101.spr0056 935
171101.spr0048 171101.spr0094 179
171101.spr0048 171101.spr0102 379
171101.spr0048 171101.spr0103 272
171101.spr0048 171101.spr0105 198
171101.spr0048 171101.spr0106 198
171101.spr0048 171101.spr0122 290
171101.spr0048 171101.spr0131 320
171101.spr0048 171101.spr0160 205
171101.spr0048 171101.spr0161 233
171101.spr0048 171101.spr0162 274
171101.spr0048 171101.spr0163 293
171101.spr0048 171101.spr0164 274
171101.spr0048 171101.spr0165 224
171101.spr0048 171101.spr0171 267
171101.spr0048 171101.spr0178 172
171101.spr0048 171101.spr0185 304
171101.spr0048 171101.spr0215 181
171101.spr0048 171101.spr0235 207
171101.spr0048 171101.spr0238 225
171101.spr0048 171101.spr0243 176
171101.spr0048 171101.spr0249 164
171101.spr0048 171101.spr0251 191
171101.spr0048 171101.spr0264 477
171101.spr0048 171101.spr0267 172
171101.spr0048 171101.spr0269 349
171101.spr0048 171101.spr0276 189
171101.spr0048 171101.spr0288 192
171101.spr0048 171101.spr0367 427
171101.spr0048 171101.spr0374 384
171101.spr0048 171101.spr0385 279
171101.spr0048 171101.spr0393 316
171101.spr0048 171101.spr0395 269
171101.spr0048 171101.spr0401 216
171101.spr0048 171101.spr0403 228
171101.spr0048 171101.spr0409 186
171101.spr0048 171101.spr0438 343
171101.spr0048 171101.spr0443 200
171101.spr0048 171101.spr0444 204
171101.spr0048 171101.spr0466 227
171101.spr0048 171101.spr0467 227
171101.spr0048 171101.spr0468 198
171101.spr0048 171101.spr0469 198
171101.spr0048 171101.spr0481 352
171101.spr0048 171101.spr0492 274
171101.spr0048 171101.spr0509 454
171101.spr0048 171101.spr0555 179
171101.spr0048 171101.spr0569 191
171101.spr0048 171101.spr0570 191
171101.spr0048 171101.spr0582 247
171101.spr0048 171101.spr0585 164
171101.spr0048 171101.spr0588 205
171101.spr0048 171101.spr0589 207
171101.spr0048 171101.spr0604 156
171101.spr0048 171101.spr0613 286
171101.spr0048 171101.spr0614 303
171101.spr0048 171101.spr0639 204
171101.spr0048 171101.spr0641 204
171101.spr0048 171101.spr0650 303
171101.spr0048 171101.spr0655 420
171101.spr0048 171101.spr0657 188
171101.spr0048 171101.spr0664 201
171101.spr0048 171101.spr0672 299
171101.spr0048 171101.spr0696 291
171101.spr0048 171101.spr0706 202
171101.spr0048 171101.spr0715 263
171101.spr0048 171101.spr0729 585
171101.spr0048 171101.spr0755 437
171101.spr0048 171101.spr0758 163
171101.spr0048 171101.spr0764 157
171101.spr0048 171101.spr0769 199
171101.spr0048 171101.spr0777 290
171101.spr0048 171101.spr0779 256
171101.spr0048 171101.spr0794 199
171101.spr0048 171101.spr0819 184
171101.spr0048 171101.spr0832 177
171101.spr0048 171101.spr0866 330
171101.spr0048 171101.spr0873 271
171101.spr0048 171101.spr0878 201
171101.spr0048 171101.spr0918 187
171101.spr0048 171101.spr0919 317
171101.spr0048 171101.spr0924 321
171101.spr0048 171101.spr0928 591
171101.spr0048 171101.spr0967 206
171101.spr0048 171101.spr0969 159
171101.spr0048 171101.spr0978 166
171101.spr0048 171101.spr0995 198
171101.spr0048 171101.spr1011 155
171101.spr0048 171101.spr1017 331
171101.spr0048 171101.spr1024 204
171101.spr0048 171101.spr1030 172
171101.spr0048 171101.spr1031 165
171101.spr0048 171101.spr1032 291
171101.spr0048 171101.spr1033 187
171101.spr0048 171101.spr1044 212
171101.spr0048 171101.spr1063 542
171101.spr0048 171101.spr1065 194
171101.spr0048 171101.spr1074 154
171101.spr0048 171101.spr1082 257
171101.spr0048 171101.spr1092 326
171101.spr0048 171101.spr1109 618
171101.spr0048 171101.spr1111 192
171101.spr0048 171101.spr1128 402
171101.spr0048 171101.spr1133 202
171101.spr0048 171101.spr1135 218
171101.spr0048 171101.spr1136 196
171101.spr0048 171101.spr1137 196
171101.spr0048 171101.spr1150 160
171101.spr0048 171101.spr1153 426
171101.spr0048 171101.spr1154 386
171101.spr0048 171101.spr1155 367
171101.spr0048 171101.spr1156 306
171101.spr0048 171101.spr1157 305
171101.spr0048 171101.spr1165 221
171101.spr0048 171101.spr1169 152
171101.spr0048 171101.spr1178 161
171101.spr0048 171101.spr1183 198
171101.spr0048 171101.spr1189 158
171101.spr0048 171101.spr1218 182
171101.spr0048 171101.spr1219 368
171101.spr0048 171101.spr1229 220
171101.spr0048 171101.spr1234 349
171101.spr0048 171101.spr1259 164
171101.spr0048 171101.spr1262 200
171101.spr0048 171101.spr1264 196
171101.spr0048 171101.spr1273 161
171101.spr0048 171101.spr1277 198
171101.spr0048 171101.spr1300 872
171101.spr0048 171101.spr1343 235
171101.spr0048 171101.spr1357 290
171101.spr0048 171101.spr1370 174
171101.spr0048 171101.spr1397 182
171101.spr0048 171101.spr1399 171
171101.spr0048 171101.spr1413 397
171101.spr0048 171101.spr1414 365
171101.spr0048 171101.spr1425 437
171101.spr0048 171101.spr1434 247
171101.spr0048 171101.spr1435 272
171101.spr0048 171101.spr1439 293
171101.spr0048 171101.spr1456 308
171101.spr0048 171101.spr1499 242
171101.spr0048 171101.spr1502 266
171101.spr0048 171101.spr1553 279
171101.spr0048 171101.spr1564 222
171101.spr0048 171101.spr1578 191
171101.spr0048 171101.spr1579 286
171101.spr0048 171101.spr1580 188
171101.spr0048 171101.spr1583 234
171101.spr0048 171101.spr1587 160
171101.spr0048 171101.spr1608 316
171101.spr0048 171101.spr1662 169
171101.spr0048 171101.spr1663 198
171101.spr0048 171101.spr1693 201
171101.spr0048 171101.spr1695 241
171101.spr0048 171101.spr1696 224
171101.spr0048 171101.spr1726 268
171101.spr0048 171101.spr1782 191
171101.spr0048 171101.spr1783 191
171101.spr0048 171101.spr1784 191
171101.spr0048 171101.spr1793 208
171101.spr0048 171101.spr1794 240
171101.spr0048 171101.spr1808 307
171101.spr0048 171101.spr1829 343
171101.spr0048 171101.spr1839 192
171101.spr0048 171101.spr1849 191
171101.spr0048 171101.spr1890 395
171101.spr0048 171101.spr1902 424
171101.spr0048 171101.spr1924 177
171101.spr0048 171101.spr1931 206
171101.spr0048 171101.spr1935 302
171101.spr0048 171101.spr1938 191
171101.spr0048 171101.spr1988 236
171101.spr0048 171101.spr1989 167
171101.spr0048 171101.spr1991 206
171101.spr0048 171101.spr2000 201
171101.spr0048 171101.spr2007 196
171101.spr0048 171101.spr2008 196
171101.spr0048 171101.spr2009 171
171101.spr0048 171101.spr2010 171
171101.spr0048 171101.spr2011 153
171101.spr0048 171101.spr2015 160
171101.spr0048 171101.spr2021 197
171101.spr0048 171101.spr2027 270
171101.spr0048 171101.spr2033 620
171101.spr0048 171101.spr2034 279
171101.spr0048 171101.spr2035 185
171101.spr0048 171101.spr2045 158
171101.spr0049 171101.spr0001 320
171101.spr0049 171101.spr0006 185
171101.spr0049 171101.spr0011 159
171101.spr0049 171101.spr0021 513
171101.spr0049 171101.spr0028 310
171101.spr0049 171101.spr0032 267
171101.spr0049 171101.spr0035 171
171101.spr0049 171101.spr0036 266
171101.spr0049 171101.spr0037 266
171101.spr0049 171101.spr0038 200
171101.spr0049 171101.spr0043 342
171101.spr0049 171101.spr0044 371
171101.spr0049 171101.spr0045 976
171101.spr0049 171101.spr0046 998
171101.spr0049 171101.spr0047 982
171101.spr0049 171101.spr0048 996
171101.spr0049 171101.spr0050 679
171101.spr0049 171101.spr0051 999
171101.spr0049 171101.spr0052 996
171101.spr0049 171101.spr0053 993
171101.spr0049 171101.spr0054 943
171101.spr0049 171101.spr0055 234
171101.spr0049 171101.spr0056 899
171101.spr0049 171101.spr0105 198
171101.spr0049 171101.spr0106 198
171101.spr0049 171101.spr0122 232
171101.spr0049 171101.spr0160 298
171101.spr0049 171101.spr0162 215
171101.spr0049 171101.spr0164 206
171101.spr0049 171101.spr0165 193
171101.spr0049 171101.spr0171 380
171101.spr0049 171101.spr0178 233
171101.spr0049 171101.spr0185 294
171101.spr0049 171101.spr0203 256
171101.spr0049 171101.spr0209 168
171101.spr0049 171101.spr0210 220
171101.spr0049 171101.spr0211 389
171101.spr0049 171101.spr0213 184
171101.spr0049 171101.spr0233 152
171101.spr0049 171101.spr0238 300
171101.spr0049 171101.spr0243 160
171101.spr0049 171101.spr0254 154
171101.spr0049 171101.spr0264 222
171101.spr0049 171101.spr0266 154
171101.spr0049 171101.spr0267 233
171101.spr0049 171101.spr0268 208
171101.spr0049 171101.spr0288 270
171101.spr0049 171101.spr0305 192
171101.spr0049 171101.spr0333 160
171101.spr0049 171101.spr0356 185
171101.spr0049 171101.spr0357 185
171101.spr0049 171101.spr0358 184
171101.spr0049 171101.spr0359 184
171101.spr0049 171101.spr0362 272
171101.spr0049 171101.spr0367 203
171101.spr0049 171101.spr0374 165
171101.spr0049 171101.spr0378 200
171101.spr0049 171101.spr0382 159
171101.spr0049 171101.spr0401 230
171101.spr0049 171101.spr0403 185
171101.spr0049 171101.spr0406 200
171101.spr0049 171101.spr0409 186
171101.spr0049 171101.spr0438 188
171101.spr0049 171101.spr0443 203
171101.spr0049 171101.spr0444 205
171101.spr0049 171101.spr0456 152
171101.spr0049 171101.spr0466 227
171101.spr0049 171101.spr0467 227
171101.spr0049 171101.spr0468 198
171101.spr0049 171101.spr0469 198
171101.spr0049 171101.spr0481 237
171101.spr0049 171101.spr0492 302
171101.spr0049 171101.spr0515 192
171101.spr0049 171101.spr0551 185
171101.spr0049 171101.spr0585 164
171101.spr0049 171101.spr0603 192
171101.spr0049 171101.spr0613 542
171101.spr0049 171101.spr0614 275
171101.spr0049 171101.spr0630 528
171101.spr0049 171101.spr0637 528
171101.spr0049 171101.spr0638 160
171101.spr0049 171101.spr0639 204
171101.spr0049 171101.spr0641 204
171101.spr0049 171101.spr0650 303
171101.spr0049 171101.spr0655 275
171101.spr0049 171101.spr0656 442
171101.spr0049 171101.spr0657 187
171101.spr0049 171101.spr0672 571
171101.spr0049 171101.spr0674 175
171101.spr0049 171101.spr0706 193
171101.spr0049 171101.spr0725 152
171101.spr0049 171101.spr0729 978
171101.spr0049 171101.spr0730 300
171101.spr0049 171101.spr0740 153
171101.spr0049 171101.spr0777 253
171101.spr0049 171101.spr0797 268
171101.spr0049 171101.spr0829 268
171101.spr0049 171101.spr0832 185
171101.spr0049 171101.spr0835 306
171101.spr0049 171101.spr0836 187
171101.spr0049 171101.spr0845 191
171101.spr0049 171101.spr0849 191
171101.spr0049 171101.spr0866 158
171101.spr0049 171101.spr0913 268
171101.spr0049 171101.spr0918 230
171101.spr0049 171101.spr0919 180
171101.spr0049 171101.spr0926 160
171101.spr0049 171101.spr0928 949
171101.spr0049 171101.spr0989 326
171101.spr0049 171101.spr0992 163
171101.spr0049 171101.spr0995 150
171101.spr0049 171101.spr0996 182
171101.spr0049 171101.spr1011 155
171101.spr0049 171101.spr1017 217
171101.spr0049 171101.spr1024 200
171101.spr0049 171101.spr1030 182
171101.spr0049 171101.spr1031 180
171101.spr0049 171101.spr1036 162
171101.spr0049 171101.spr1041 168
171101.spr0049 171101.spr1044 227
171101.spr0049 171101.spr1062 189
171101.spr0049 171101.spr1063 210
171101.spr0049 171101.spr1089 264
171101.spr0049 171101.spr1105 195
171101.spr0049 171101.spr1109 951
171101.spr0049 171101.spr1118 163
171101.spr0049 171101.spr1127 217
171101.spr0049 171101.spr1128 509
171101.spr0049 171101.spr1135 312
171101.spr0049 171101.spr1141 248
171101.spr0049 171101.spr1144 154
171101.spr0049 171101.spr1149 189
171101.spr0049 171101.spr1153 212
171101.spr0049 171101.spr1154 431
171101.spr0049 171101.spr1155 549
171101.spr0049 171101.spr1156 349
171101.spr0049 171101.spr1157 198
171101.spr0049 171101.spr1165 220
171101.spr0049 171101.spr1171 153
171101.spr0049 171101.spr1183 198
171101.spr0049 171101.spr1189 156
171101.spr0049 171101.spr1259 278
171101.spr0049 171101.spr1300 739
171101.spr0049 171101.spr1310 235
171101.spr0049 171101.spr1357 253
171101.spr0049 171101.spr1377 184
171101.spr0049 171101.spr1395 384
171101.spr0049 171101.spr1397 190
171101.spr0049 171101.spr1399 171
171101.spr0049 171101.spr1408 235
171101.spr0049 171101.spr1414 203
171101.spr0049 171101.spr1423 224
171101.spr0049 171101.spr1429 900
171101.spr0049 171101.spr1435 249
171101.spr0049 171101.spr1445 201
171101.spr0049 171101.spr1455 159
171101.spr0049 171101.spr1460 163
171101.spr0049 171101.spr1472 189
171101.spr0049 171101.spr1499 283
171101.spr0049 171101.spr1502 354
171101.spr0049 171101.spr1539 172
171101.spr0049 171101.spr1544 207
171101.spr0049 171101.spr1579 278
171101.spr0049 171101.spr1580 910
171101.spr0049 171101.spr1583 211
171101.spr0049 171101.spr1608 192
171101.spr0049 171101.spr1633 195
171101.spr0049 171101.spr1634 184
171101.spr0049 171101.spr1635 173
171101.spr0049 171101.spr1647 163
171101.spr0049 171101.spr1662 170
171101.spr0049 171101.spr1663 262
171101.spr0049 171101.spr1683 163
171101.spr0049 171101.spr1689 528
171101.spr0049 171101.spr1722 169
171101.spr0049 171101.spr1778 268
171101.spr0049 171101.spr1782 188
171101.spr0049 171101.spr1783 215
171101.spr0049 171101.spr1784 213
171101.spr0049 171101.spr1793 193
171101.spr0049 171101.spr1794 240
171101.spr0049 171101.spr1795 192
171101.spr0049 171101.spr1796 160
171101.spr0049 171101.spr1797 204
171101.spr0049 171101.spr1799 158
171101.spr0049 171101.spr1825 151
171101.spr0049 171101.spr1854 256
171101.spr0049 171101.spr1875 199
171101.spr0049 171101.spr1882 192
171101.spr0049 171101.spr1888 177
171101.spr0049 171101.spr1905 901
171101.spr0049 171101.spr1935 172
171101.spr0049 171101.spr1958 200
171101.spr0049 171101.spr1980 200
171101.spr0049 171101.spr1988 176
171101.spr0049 171101.spr2000 214
171101.spr0049 171101.spr2007 196
171101.spr0049 171101.spr2008 196
171101.spr0049 171101.spr2009 171
171101.spr0049 171101.spr2010 171
171101.spr0049 171101.spr2021 197
171101.spr0049 171101.spr2023 159
171101.spr0049 171101.spr2027 266
171101.spr0049 171101.spr2033 674
171101.spr0049 171101.spr2045 263
171101.spr0049 171101.spr2046 184
171101.spr0050 171101.spr0009 307
171101.spr0050 171101.spr0043 314
171101.spr0050 171101.spr0044 342
171101.spr0050 171101.spr0045 259
171101.spr0050 171101.spr0046 591
171101.spr0050 171101.spr0047 536
171101.spr0050 171101.spr0048 679
171101.spr0050 171101.spr0049 679
171101.spr0050 171101.spr0051 885
171101.spr0050 171101.spr0052 772
171101.spr0050 171101.spr0053 383
171101.spr0050 171101.spr0054 368
171101.spr0050 171101.spr0055 288
171101.spr0050 171101.spr0056 619
171101.spr0050 171101.spr0057 180
171101.spr0050 171101.spr0081 226
171101.spr0050 171101.spr0088 175
171101.spr0050 171101.spr0105 593
171101.spr0050 171101.spr0106 514
171101.spr0050 171101.spr0140 428
171101.spr0050 171101.spr0145 171
171101.spr0050 171101.spr0266 185
171101.spr0050 171101.spr0267 185
171101.spr0050 171101.spr0314 342
171101.spr0050 171101.spr0332 173
171101.spr0050 171101.spr0342 155
171101.spr0050 171101.spr0357 232
171101.spr0050 171101.spr0381 180
171101.spr0050 171101.spr0382 162
171101.spr0050 171101.spr0384 162
171101.spr0050 171101.spr0386 162
171101.spr0050 171101.spr0402 162
171101.spr0050 171101.spr0403 160
171101.spr0050 171101.spr0422 197
171101.spr0050 171101.spr0455 160
171101.spr0050 171101.spr0466 226
171101.spr0050 171101.spr0467 226
171101.spr0050 171101.spr0468 197
171101.spr0050 171101.spr0469 197
171101.spr0050 171101.spr0507 202
171101.spr0050 171101.spr0514 180
171101.spr0050 171101.spr0515 238
171101.spr0050 171101.spr0601 641
171101.spr0050 171101.spr0619 171
171101.spr0050 171101.spr0652 234
171101.spr0050 171101.spr0665 288
171101.spr0050 171101.spr0666 202
171101.spr0050 171101.spr0667 202
171101.spr0050 171101.spr0675 176
171101.spr0050 171101.spr0676 171
171101.spr0050 171101.spr0677 769
171101.spr0050 171101.spr0758 269
171101.spr0050 171101.spr0759 394
171101.spr0050 171101.spr0813 178
171101.spr0050 171101.spr0816 183
171101.spr0050 171101.spr0821 185
171101.spr0050 171101.spr0847 180
171101.spr0050 171101.spr0916 577
171101.spr0050 171101.spr0918 172
171101.spr0050 171101.spr0919 184
171101.spr0050 171101.spr0923 573
171101.spr0050 171101.spr0942 191
171101.spr0050 171101.spr0960 586
171101.spr0050 171101.spr0981 243
171101.spr0050 171101.spr1046 316
171101.spr0050 171101.spr1109 185
171101.spr0050 171101.spr1128 182
171101.spr0050 171101.spr1155 160
171101.spr0050 171101.spr1183 197
171101.spr0050 171101.spr1231 161
171101.spr0050 171101.spr1321 182
171101.spr0050 171101.spr1324 167
171101.spr0050 171101.spr1328 196
171101.spr0050 171101.spr1329 196
171101.spr0050 171101.spr1400 207
171101.spr0050 171101.spr1407 220
171101.spr0050 171101.spr1411 168
171101.spr0050 171101.spr1439 392
171101.spr0050 171101.spr1441 380
171101.spr0050 171101.spr1475 216
171101.spr0050 171101.spr1496 160
171101.spr0050 171101.spr1524 190
171101.spr0050 171101.spr1550 310
171101.spr0050 171101.spr1593 152
171101.spr0050 171101.spr1596 158
171101.spr0050 171101.spr1599 179
171101.spr0050 171101.spr1622 221
171101.spr0050 171101.spr1663 170
171101.spr0050 171101.spr1679 153
171101.spr0050 171101.spr1712 215
171101.spr0050 171101.spr1722 185
171101.spr0050 171101.spr1735 164
171101.spr0050 171101.spr1737 194
171101.spr0050 171101.spr1739 458
171101.spr0050 171101.spr1792 232
171101.spr0050 171101.spr1793 182
171101.spr0050 171101.spr1802 600
171101.spr0050 171101.spr1870 437
171101.spr0050 171101.spr1882 306
171101.spr0050 171101.spr1913 163
171101.spr0050 171101.spr1945 212
171101.spr0050 171101.spr1951 315
171101.spr0050 171101.spr1978 181
171101.spr0050 171101.spr2001 366
171101.spr0050 171101.spr2005 346
171101.spr0050 171101.spr2013 280
171101.spr0050 171101.spr2040 165
171101.spr0051 171101.spr0004 153
171101.spr0051 171101.spr0010 163
171101.spr0051 171101.spr0011 943
171101.spr0051 171101.spr0021 993
171101.spr0051 171101.spr0028 229
171101.spr0051 171101.spr0032 200
171101.spr0051 171101.spr0035 171
171101.spr0051 171101.spr0036 264
171101.spr0051 171101.spr0037 264
171101.spr0051 171101.spr0043 313
171101.spr0051 171101.spr0044 341
171101.spr0051 171101.spr0045 927
171101.spr0051 171101.spr0046 943
171101.spr0051 171101.spr0047 983
171101.spr0051 171101.spr0048 981
171101.spr0051 171101.spr0049 999
171101.spr0051 171101.spr0050 885
171101.spr0051 171101.spr0052 967
171101.spr0051 171101.spr0053 949
171101.spr0051 171101.spr0054 956
171101.spr0051 171101.spr0055 459
171101.spr0051 171101.spr0056 997
171101.spr0051 171101.spr0057 160
171101.spr0051 171101.spr0092 424
171101.spr0051 171101.spr0102 182
171101.spr0051 171101.spr0105 198
171101.spr0051 171101.spr0106 198
171101.spr0051 171101.spr0122 231
171101.spr0051 171101.spr0124 205
171101.spr0051 171101.spr0131 166
171101.spr0051 171101.spr0149 169
171101.spr0051 171101.spr0160 264
171101.spr0051 171101.spr0162 215
171101.spr0051 171101.spr0163 245
171101.spr0051 171101.spr0164 226
171101.spr0051 171101.spr0165 459
171101.spr0051 171101.spr0166 192
171101.spr0051 171101.spr0171 287
171101.spr0051 171101.spr0172 329
171101.spr0051 171101.spr0178 194
171101.spr0051 171101.spr0185 226
171101.spr0051 171101.spr0188 153
171101.spr0051 171101.spr0195 232
171101.spr0051 171101.spr0198 213
171101.spr0051 171101.spr0199 233
171101.spr0051 171101.spr0202 185
171101.spr0051 171101.spr0203 261
171101.spr0051 171101.spr0205 192
171101.spr0051 171101.spr0209 229
171101.spr0051 171101.spr0210 199
171101.spr0051 171101.spr0211 291
171101.spr0051 171101.spr0213 171
171101.spr0051 171101.spr0216 160
171101.spr0051 171101.spr0233 201
171101.spr0051 171101.spr0238 470
171101.spr0051 171101.spr0242 436
171101.spr0051 171101.spr0243 275
171101.spr0051 171101.spr0248 242
171101.spr0051 171101.spr0250 206
171101.spr0051 171101.spr0264 458
171101.spr0051 171101.spr0267 194
171101.spr0051 171101.spr0285 150
171101.spr0051 171101.spr0287 192
171101.spr0051 171101.spr0288 216
171101.spr0051 171101.spr0320 208
171101.spr0051 171101.spr0367 320
171101.spr0051 171101.spr0378 169
171101.spr0051 171101.spr0382 228
171101.spr0051 171101.spr0383 491
171101.spr0051 171101.spr0384 426
171101.spr0051 171101.spr0385 396
171101.spr0051 171101.spr0392 239
171101.spr0051 171101.spr0394 271
171101.spr0051 171101.spr0395 241
171101.spr0051 171101.spr0401 411
171101.spr0051 171101.spr0402 243
171101.spr0051 171101.spr0403 572
171101.spr0051 171101.spr0409 186
171101.spr0051 171101.spr0438 355
171101.spr0051 171101.spr0443 203
171101.spr0051 171101.spr0444 225
171101.spr0051 171101.spr0455 300
171101.spr0051 171101.spr0456 225
171101.spr0051 171101.spr0466 225
171101.spr0051 171101.spr0467 225
171101.spr0051 171101.spr0468 196
171101.spr0051 171101.spr0469 196
171101.spr0051 171101.spr0492 243
171101.spr0051 171101.spr0507 216
171101.spr0051 171101.spr0514 253
171101.spr0051 171101.spr0515 266
171101.spr0051 171101.spr0517 157
171101.spr0051 171101.spr0555 229
171101.spr0051 171101.spr0556 213
171101.spr0051 171101.spr0569 239
171101.spr0051 171101.spr0570 239
171101.spr0051 171101.spr0582 165
171101.spr0051 171101.spr0585 240
171101.spr0051 171101.spr0588 183
171101.spr0051 171101.spr0589 433
171101.spr0051 171101.spr0607 236
171101.spr0051 171101.spr0613 234
171101.spr0051 171101.spr0614 563
171101.spr0051 171101.spr0626 250
171101.spr0051 171101.spr0639 204
171101.spr0051 171101.spr0641 204
171101.spr0051 171101.spr0650 303
171101.spr0051 171101.spr0655 180
171101.spr0051 171101.spr0656 165
171101.spr0051 171101.spr0657 185
171101.spr0051 171101.spr0661 162
171101.spr0051 171101.spr0664 575
171101.spr0051 171101.spr0671 253
171101.spr0051 171101.spr0672 199
171101.spr0051 171101.spr0674 181
171101.spr0051 171101.spr0682 154
171101.spr0051 171101.spr0703 153
171101.spr0051 171101.spr0704 160
171101.spr0051 171101.spr0712 434
171101.spr0051 171101.spr0715 426
171101.spr0051 171101.spr0725 163
171101.spr0051 171101.spr0729 969
171101.spr0051 171101.spr0732 191
171101.spr0051 171101.spr0738 189
171101.spr0051 171101.spr0755 206
171101.spr0051 171101.spr0756 476
171101.spr0051 171101.spr0757 252
171101.spr0051 171101.spr0758 275
171101.spr0051 171101.spr0781 162
171101.spr0051 171101.spr0795 200
171101.spr0051 171101.spr0796 275
171101.spr0051 171101.spr0797 280
171101.spr0051 171101.spr0829 268
171101.spr0051 171101.spr0832 257
171101.spr0051 171101.spr0844 239
171101.spr0051 171101.spr0845 445
171101.spr0051 171101.spr0857 156
171101.spr0051 171101.spr0863 177
171101.spr0051 171101.spr0866 350
171101.spr0051 171101.spr0873 289
171101.spr0051 171101.spr0878 189
171101.spr0051 171101.spr0891 323
171101.spr0051 171101.spr0914 161
171101.spr0051 171101.spr0918 469
171101.spr0051 171101.spr0919 530
171101.spr0051 171101.spr0920 393
171101.spr0051 171101.spr0924 411
171101.spr0051 171101.spr0926 244
171101.spr0051 171101.spr0928 969
171101.spr0051 171101.spr0932 206
171101.spr0051 171101.spr0967 169
171101.spr0051 171101.spr0980 224
171101.spr0051 171101.spr0988 157
171101.spr0051 171101.spr0992 169
171101.spr0051 171101.spr0995 366
171101.spr0051 171101.spr1002 222
171101.spr0051 171101.spr1007 242
171101.spr0051 171101.spr1017 238
171101.spr0051 171101.spr1020 305
171101.spr0051 171101.spr1024 219
171101.spr0051 171101.spr1036 264
171101.spr0051 171101.spr1039 167
171101.spr0051 171101.spr1040 156
171101.spr0051 171101.spr1049 173
171101.spr0051 171101.spr1053 233
171101.spr0051 171101.spr1055 188
171101.spr0051 171101.spr1057 282
171101.spr0051 171101.spr1063 242
171101.spr0051 171101.spr1065 160
171101.spr0051 171101.spr1082 207
171101.spr0051 171101.spr1092 196
171101.spr0051 171101.spr1099 373
171101.spr0051 171101.spr1109 928
171101.spr0051 171101.spr1110 160
171101.spr0051 171101.spr1111 174
171101.spr0051 171101.spr1128 978
171101.spr0051 171101.spr1135 202
171101.spr0051 171101.spr1144 220
171101.spr0051 171101.spr1153 455
171101.spr0051 171101.spr1154 536
171101.spr0051 171101.spr1155 602
171101.spr0051 171101.spr1156 593
171101.spr0051 171101.spr1162 274
171101.spr0051 171101.spr1183 196
171101.spr0051 171101.spr1191 179
171101.spr0051 171101.spr1205 150
171101.spr0051 171101.spr1218 155
171101.spr0051 171101.spr1227 192
171101.spr0051 171101.spr1231 163
171101.spr0051 171101.spr1259 196
171101.spr0051 171101.spr1264 327
171101.spr0051 171101.spr1272 415
171101.spr0051 171101.spr1277 240
171101.spr0051 171101.spr1300 871
171101.spr0051 171101.spr1343 168
171101.spr0051 171101.spr1344 166
171101.spr0051 171101.spr1377 238
171101.spr0051 171101.spr1395 266
171101.spr0051 171101.spr1397 183
171101.spr0051 171101.spr1399 171
171101.spr0051 171101.spr1413 169
171101.spr0051 171101.spr1414 278
171101.spr0051 171101.spr1429 904
171101.spr0051 171101.spr1432 256
171101.spr0051 171101.spr1435 937
171101.spr0051 171101.spr1460 326
171101.spr0051 171101.spr1472 161
171101.spr0051 171101.spr1491 151
171101.spr0051 171101.spr1499 283
171101.spr0051 171101.spr1502 316
171101.spr0051 171101.spr1510 229
171101.spr0051 171101.spr1516 242
171101.spr0051 171101.spr1517 434
171101.spr0051 171101.spr1539 205
171101.spr0051 171101.spr1540 317
171101.spr0051 171101.spr1544 224
171101.spr0051 171101.spr1569 157
171101.spr0051 171101.spr1570 161
171101.spr0051 171101.spr1577 210
171101.spr0051 171101.spr1579 432
171101.spr0051 171101.spr1583 208
171101.spr0051 171101.spr1608 463
171101.spr0051 171101.spr1632 168
171101.spr0051 171101.spr1634 409
171101.spr0051 171101.spr1636 181
171101.spr0051 171101.spr1639 474
171101.spr0051 171101.spr1647 326
171101.spr0051 171101.spr1662 185
171101.spr0051 171101.spr1663 501
171101.spr0051 171101.spr1683 326
171101.spr0051 171101.spr1688 197
171101.spr0051 171101.spr1692 166
171101.spr0051 171101.spr1693 575
171101.spr0051 171101.spr1696 193
171101.spr0051 171101.spr1703 179
171101.spr0051 171101.spr1704 182
171101.spr0051 171101.spr1713 196
171101.spr0051 171101.spr1722 242
171101.spr0051 171101.spr1723 153
171101.spr0051 171101.spr1775 295
171101.spr0051 171101.spr1782 187
171101.spr0051 171101.spr1783 316
171101.spr0051 171101.spr1784 208
171101.spr0051 171101.spr1790 194
171101.spr0051 171101.spr1792 315
171101.spr0051 171101.spr1793 283
171101.spr0051 171101.spr1794 240
171101.spr0051 171101.spr1795 157
171101.spr0051 171101.spr1797 469
171101.spr0051 171101.spr1799 233
171101.spr0051 171101.spr1807 307
171101.spr0051 171101.spr1813 474
171101.spr0051 171101.spr1852 344
171101.spr0051 171101.spr1853 198
171101.spr0051 171101.spr1854 166
171101.spr0051 171101.spr1867 163
171101.spr0051 171101.spr1875 200
171101.spr0051 171101.spr1878 530
171101.spr0051 171101.spr1882 214
171101.spr0051 171101.spr1890 202
171101.spr0051 171101.spr1931 171
171101.spr0051 171101.spr1935 443
171101.spr0051 171101.spr1988 320
171101.spr0051 171101.spr1994 536
171101.spr0051 171101.spr2007 196
171101.spr0051 171101.spr2008 214
171101.spr0051 171101.spr2012 156
171101.spr0051 171101.spr2015 191
171101.spr0051 171101.spr2020 185
171101.spr0051 171101.spr2021 197
171101.spr0051 171101.spr2023 393
171101.spr0051 171101.spr2032 160
171101.spr0051 171101.spr2033 991
171101.spr0052 171101.spr0006 186
171101.spr0052 171101.spr0011 441
171101.spr0052 171101.spr0012 166
171101.spr0052 171101.spr0021 671
171101.spr0052 171101.spr0022 307
171101.spr0052 171101.spr0028 197
171101.spr0052 171101.spr0032 168
171101.spr0052 171101.spr0035 307
171101.spr0052 171101.spr0036 173
171101.spr0052 171101.spr0037 175
171101.spr0052 171101.spr0043 268
171101.spr0052 171101.spr0044 292
171101.spr0052 171101.spr0045 987
171101.spr0052 171101.spr0046 995
171101.spr0052 171101.spr0047 999
171101.spr0052 171101.spr0048 994
171101.spr0052 171101.spr0049 996
171101.spr0052 171101.spr0050 772
171101.spr0052 171101.spr0051 967
171101.spr0052 171101.spr0053 999
171101.spr0052 171101.spr0054 993
171101.spr0052 171101.spr0055 622
171101.spr0052 171101.spr0056 933
171101.spr0052 171101.spr0070 220
171101.spr0052 171101.spr0102 274
171101.spr0052 171101.spr0103 270
171101.spr0052 171101.spr0105 458
171101.spr0052 171101.spr0106 458
171101.spr0052 171101.spr0124 207
171101.spr0052 171101.spr0160 393
171101.spr0052 171101.spr0172 190
171101.spr0052 171101.spr0180 192
171101.spr0052 171101.spr0182 301
171101.spr0052 171101.spr0185 303
171101.spr0052 171101.spr0195 241
171101.spr0052 171101.spr0198 174
171101.spr0052 171101.spr0199 174
171101.spr0052 171101.spr0202 168
171101.spr0052 171101.spr0203 174
171101.spr0052 171101.spr0215 223
171101.spr0052 171101.spr0235 241
171101.spr0052 171101.spr0241 513
171101.spr0052 171101.spr0245 172
171101.spr0052 171101.spr0249 256
171101.spr0052 171101.spr0264 490
171101.spr0052 171101.spr0266 182
171101.spr0052 171101.spr0267 189
171101.spr0052 171101.spr0305 343
171101.spr0052 171101.spr0333 316
171101.spr0052 171101.spr0369 221
171101.spr0052 171101.spr0372 315
171101.spr0052 171101.spr0383 224
171101.spr0052 171101.spr0384 346
171101.spr0052 171101.spr0401 172
171101.spr0052 171101.spr0402 205
171101.spr0052 171101.spr0406 158
171101.spr0052 171101.spr0426 193
171101.spr0052 171101.spr0432 207
171101.spr0052 171101.spr0438 164
171101.spr0052 171101.spr0444 160
171101.spr0052 171101.spr0455 154
171101.spr0052 171101.spr0466 196
171101.spr0052 171101.spr0467 196
171101.spr0052 171101.spr0468 171
171101.spr0052 171101.spr0469 171
171101.spr0052 171101.spr0492 449
171101.spr0052 171101.spr0507 526
171101.spr0052 171101.spr0509 269
171101.spr0052 171101.spr0514 189
171101.spr0052 171101.spr0515 232
171101.spr0052 171101.spr0516 502
171101.spr0052 171101.spr0517 153
171101.spr0052 171101.spr0543 198
171101.spr0052 171101.spr0555 276
171101.spr0052 171101.spr0556 260
171101.spr0052 171101.spr0569 244
171101.spr0052 171101.spr0570 244
171101.spr0052 171101.spr0585 164
171101.spr0052 171101.spr0613 208
171101.spr0052 171101.spr0614 476
171101.spr0052 171101.spr0626 165
171101.spr0052 171101.spr0650 207
171101.spr0052 171101.spr0653 163
171101.spr0052 171101.spr0655 227
171101.spr0052 171101.spr0664 190
171101.spr0052 171101.spr0665 344
171101.spr0052 171101.spr0672 297
171101.spr0052 171101.spr0674 183
171101.spr0052 171101.spr0696 268
171101.spr0052 171101.spr0706 150
171101.spr0052 171101.spr0725 162
171101.spr0052 171101.spr0729 631
171101.spr0052 171101.spr0738 160
171101.spr0052 171101.spr0741 160
171101.spr0052 171101.spr0755 301
171101.spr0052 171101.spr0814 207
171101.spr0052 171101.spr0821 190
171101.spr0052 171101.spr0833 155
171101.spr0052 171101.spr0835 206
171101.spr0052 171101.spr0845 182
171101.spr0052 171101.spr0866 435
171101.spr0052 171101.spr0873 155
171101.spr0052 171101.spr0891 240
171101.spr0052 171101.spr0918 194
171101.spr0052 171101.spr0924 184
171101.spr0052 171101.spr0926 291
171101.spr0052 171101.spr0928 694
171101.spr0052 171101.spr0995 225
171101.spr0052 171101.spr1002 194
171101.spr0052 171101.spr1024 207
171101.spr0052 171101.spr1053 343
171101.spr0052 171101.spr1055 166
171101.spr0052 171101.spr1063 186
171101.spr0052 171101.spr1082 252
171101.spr0052 171101.spr1089 500
171101.spr0052 171101.spr1092 150
171101.spr0052 171101.spr1100 192
171101.spr0052 171101.spr1106 526
171101.spr0052 171101.spr1109 641
171101.spr0052 171101.spr1128 386
171101.spr0052 171101.spr1148 160
171101.spr0052 171101.spr1153 395
171101.spr0052 171101.spr1154 449
171101.spr0052 171101.spr1155 473
171101.spr0052 171101.spr1156 411
171101.spr0052 171101.spr1162 153
171101.spr0052 171101.spr1165 160
171101.spr0052 171101.spr1183 171
171101.spr0052 171101.spr1218 165
171101.spr0052 171101.spr1227 166
171101.spr0052 171101.spr1229 158
171101.spr0052 171101.spr1232 166
171101.spr0052 171101.spr1234 302
171101.spr0052 171101.spr1240 209
171101.spr0052 171101.spr1262 169
171101.spr0052 171101.spr1281 198
171101.spr0052 171101.spr1300 808
171101.spr0052 171101.spr1321 177
171101.spr0052 171101.spr1344 166
171101.spr0052 171101.spr1366 156
171101.spr0052 171101.spr1399 307
171101.spr0052 171101.spr1441 371
171101.spr0052 171101.spr1460 322
171101.spr0052 171101.spr1494 274
171101.spr0052 171101.spr1499 251
171101.spr0052 171101.spr1502 300
171101.spr0052 171101.spr1511 200
171101.spr0052 171101.spr1515 343
171101.spr0052 171101.spr1517 205
171101.spr0052 171101.spr1539 186
171101.spr0052 171101.spr1540 238
171101.spr0052 171101.spr1553 151
171101.spr0052 171101.spr1578 346
171101.spr0052 171101.spr1583 234
171101.spr0052 171101.spr1589 461
171101.spr0052 171101.spr1592 466
171101.spr0052 171101.spr1608 384
171101.spr0052 171101.spr1632 166
171101.spr0052 171101.spr1634 365
171101.spr0052 171101.spr1636 185
171101.spr0052 171101.spr1647 322
171101.spr0052 171101.spr1662 278
171101.spr0052 171101.spr1663 177
171101.spr0052 171101.spr1670 160
171101.spr0052 171101.spr1683 322
171101.spr0052 171101.spr1690 229
171101.spr0052 171101.spr1693 190
171101.spr0052 171101.spr1694 205
171101.spr0052 171101.spr1726 246
171101.spr0052 171101.spr1738 300
171101.spr0052 171101.spr1757 160
171101.spr0052 171101.spr1775 389
171101.spr0052 171101.spr1777 319
171101.spr0052 171101.spr1784 316
171101.spr0052 171101.spr1792 575
171101.spr0052 171101.spr1793 413
171101.spr0052 171101.spr1810 226
171101.spr0052 171101.spr1844 167
171101.spr0052 171101.spr1866 160
171101.spr0052 171101.spr1881 291
171101.spr0052 171101.spr1888 206
171101.spr0052 171101.spr1903 160
171101.spr0052 171101.spr1935 299
171101.spr0052 171101.spr1957 383
171101.spr0052 171101.spr1972 167
171101.spr0052 171101.spr1975 216
171101.spr0052 171101.spr1977 206
171101.spr0052 171101.spr1988 304
171101.spr0052 171101.spr1994 495
171101.spr0052 171101.spr2008 293
171101.spr0052 171101.spr2032 256
171101.spr0052 171101.spr2033 574
171101.spr0052 171101.spr2040 160
171101.spr0052 171101.spr2044 291
171101.spr0052 171101.spr2045 179
171101.spr0053 171101.spr0002 603
171101.spr0053 171101.spr0011 479
171101.spr0053 171101.spr0021 448
171101.spr0053 171101.spr0028 200
171101.spr0053 171101.spr0036 200
171101.spr0053 171101.spr0037 282
171101.spr0053 171101.spr0043 264
171101.spr0053 171101.spr0044 153
171101.spr0053 171101.spr0045 997
171101.spr0053 171101.spr0046 965
171101.spr0053 171101.spr0047 987
171101.spr0053 171101.spr0048 999
171101.spr0053 171101.spr0049 993
171101.spr0053 171101.spr0050 383
171101.spr0053 171101.spr0051 949
171101.spr0053 171101.spr0052 999
171101.spr0053 171101.spr0054 999
171101.spr0053 171101.spr0055 837
171101.spr0053 171101.spr0056 993
171101.spr0053 171101.spr0104 213
171101.spr0053 171101.spr0105 340
171101.spr0053 171101.spr0106 340
171101.spr0053 171101.spr0160 344
171101.spr0053 171101.spr0161 270
171101.spr0053 171101.spr0162 160
171101.spr0053 171101.spr0164 260
171101.spr0053 171101.spr0165 160
171101.spr0053 171101.spr0171 369
171101.spr0053 171101.spr0205 198
171101.spr0053 171101.spr0209 151
171101.spr0053 171101.spr0210 240
171101.spr0053 171101.spr0211 256
171101.spr0053 171101.spr0213 179
171101.spr0053 171101.spr0238 304
171101.spr0053 171101.spr0243 297
171101.spr0053 171101.spr0248 416
171101.spr0053 171101.spr0254 159
171101.spr0053 171101.spr0256 184
171101.spr0053 171101.spr0264 541
171101.spr0053 171101.spr0266 160
171101.spr0053 171101.spr0267 187
171101.spr0053 171101.spr0329 160
171101.spr0053 171101.spr0335 166
171101.spr0053 171101.spr0337 162
171101.spr0053 171101.spr0347 280
171101.spr0053 171101.spr0351 162
171101.spr0053 171101.spr0364 221
171101.spr0053 171101.spr0367 355
171101.spr0053 171101.spr0375 150
171101.spr0053 171101.spr0402 153
171101.spr0053 171101.spr0403 204
171101.spr0053 171101.spr0409 202
171101.spr0053 171101.spr0438 237
171101.spr0053 171101.spr0441 314
171101.spr0053 171101.spr0443 203
171101.spr0053 171101.spr0444 438
171101.spr0053 171101.spr0454 165
171101.spr0053 171101.spr0455 190
171101.spr0053 171101.spr0468 187
171101.spr0053 171101.spr0469 187
171101.spr0053 171101.spr0474 173
171101.spr0053 171101.spr0481 164
171101.spr0053 171101.spr0514 256
171101.spr0053 171101.spr0517 178
171101.spr0053 171101.spr0519 192
171101.spr0053 171101.spr0530 317
171101.spr0053 171101.spr0533 161
171101.spr0053 171101.spr0537 191
171101.spr0053 171101.spr0565 161
171101.spr0053 171101.spr0569 268
171101.spr0053 171101.spr0570 268
171101.spr0053 171101.spr0574 192
171101.spr0053 171101.spr0585 236
171101.spr0053 171101.spr0597 184
171101.spr0053 171101.spr0604 169
171101.spr0053 171101.spr0605 301
171101.spr0053 171101.spr0613 285
171101.spr0053 171101.spr0614 575
171101.spr0053 171101.spr0626 200
171101.spr0053 171101.spr0639 204
171101.spr0053 171101.spr0641 204
171101.spr0053 171101.spr0647 159
171101.spr0053 171101.spr0650 240
171101.spr0053 171101.spr0651 185
171101.spr0053 171101.spr0653 164
171101.spr0053 171101.spr0664 204
171101.spr0053 171101.spr0665 200
171101.spr0053 171101.spr0672 224
171101.spr0053 171101.spr0674 180
171101.spr0053 171101.spr0676 340
171101.spr0053 171101.spr0682 315
171101.spr0053 171101.spr0683 153
171101.spr0053 171101.spr0684 168
171101.spr0053 171101.spr0685 168
171101.spr0053 171101.spr0686 155
171101.spr0053 171101.spr0687 219
171101.spr0053 171101.spr0706 160
171101.spr0053 171101.spr0710 268
171101.spr0053 171101.spr0725 187
171101.spr0053 171101.spr0729 727
171101.spr0053 171101.spr0730 188
171101.spr0053 171101.spr0739 199
171101.spr0053 171101.spr0745 165
171101.spr0053 171101.spr0750 161
171101.spr0053 171101.spr0755 235
171101.spr0053 171101.spr0769 154
171101.spr0053 171101.spr0793 160
171101.spr0053 171101.spr0796 260
171101.spr0053 171101.spr0797 243
171101.spr0053 171101.spr0832 451
171101.spr0053 171101.spr0833 454
171101.spr0053 171101.spr0834 200
171101.spr0053 171101.spr0866 297
171101.spr0053 171101.spr0878 152
171101.spr0053 171101.spr0916 299
171101.spr0053 171101.spr0918 266
171101.spr0053 171101.spr0919 270
171101.spr0053 171101.spr0926 441
171101.spr0053 171101.spr0928 633
171101.spr0053 171101.spr0967 159
171101.spr0053 171101.spr0974 184
171101.spr0053 171101.spr0984 388
171101.spr0053 171101.spr1017 424
171101.spr0053 171101.spr1024 173
171101.spr0053 171101.spr1036 159
171101.spr0053 171101.spr1052 160
171101.spr0053 171101.spr1053 275
171101.spr0053 171101.spr1054 160
171101.spr0053 171101.spr1063 228
171101.spr0053 171101.spr1064 270
171101.spr0053 171101.spr1074 154
171101.spr0053 171101.spr1077 152
171101.spr0053 171101.spr1085 160
171101.spr0053 171101.spr1090 163
171101.spr0053 171101.spr1093 192
171101.spr0053 171101.spr1099 176
171101.spr0053 171101.spr1107 216
171101.spr0053 171101.spr1109 770
171101.spr0053 171101.spr1110 247
171101.spr0053 171101.spr1111 425
171101.spr0053 171101.spr1115 160
171101.spr0053 171101.spr1128 642
171101.spr0053 171101.spr1141 279
171101.spr0053 171101.spr1144 267
171101.spr0053 171101.spr1153 182
171101.spr0053 171101.spr1154 416
171101.spr0053 171101.spr1155 397
171101.spr0053 171101.spr1156 330
171101.spr0053 171101.spr1162 392
171101.spr0053 171101.spr1165 309
171101.spr0053 171101.spr1166 477
171101.spr0053 171101.spr1174 296
171101.spr0053 171101.spr1181 163
171101.spr0053 171101.spr1183 187
171101.spr0053 171101.spr1227 166
171101.spr0053 171101.spr1229 241
171101.spr0053 171101.spr1232 533
171101.spr0053 171101.spr1234 208
171101.spr0053 171101.spr1243 191
171101.spr0053 171101.spr1247 301
171101.spr0053 171101.spr1249 290
171101.spr0053 171101.spr1266 155
171101.spr0053 171101.spr1281 198
171101.spr0053 171101.spr1282 433
171101.spr0053 171101.spr1284 433
171101.spr0053 171101.spr1300 916
171101.spr0053 171101.spr1324 173
171101.spr0053 171101.spr1328 275
171101.spr0053 171101.spr1329 323
171101.spr0053 171101.spr1335 273
171101.spr0053 171101.spr1343 208
171101.spr0053 171101.spr1355 161
171101.spr0053 171101.spr1377 185
171101.spr0053 171101.spr1395 232
171101.spr0053 171101.spr1429 384
171101.spr0053 171101.spr1432 172
171101.spr0053 171101.spr1435 191
171101.spr0053 171101.spr1441 499
171101.spr0053 171101.spr1460 162
171101.spr0053 171101.spr1462 371
171101.spr0053 171101.spr1499 322
171101.spr0053 171101.spr1502 355
171101.spr0053 171101.spr1510 292
171101.spr0053 171101.spr1511 274
171101.spr0053 171101.spr1514 307
171101.spr0053 171101.spr1515 398
171101.spr0053 171101.spr1518 196
171101.spr0053 171101.spr1530 273
171101.spr0053 171101.spr1540 330
171101.spr0053 171101.spr1550 213
171101.spr0053 171101.spr1561 210
171101.spr0053 171101.spr1568 162
171101.spr0053 171101.spr1583 253
171101.spr0053 171101.spr1617 162
171101.spr0053 171101.spr1632 197
171101.spr0053 171101.spr1634 216
171101.spr0053 171101.spr1635 189
171101.spr0053 171101.spr1639 411
171101.spr0053 171101.spr1647 162
171101.spr0053 171101.spr1654 210
171101.spr0053 171101.spr1662 288
171101.spr0053 171101.spr1663 429
171101.spr0053 171101.spr1683 162
171101.spr0053 171101.spr1693 204
171101.spr0053 171101.spr1695 167
171101.spr0053 171101.spr1715 344
171101.spr0053 171101.spr1722 235
171101.spr0053 171101.spr1756 160
171101.spr0053 171101.spr1757 469
171101.spr0053 171101.spr1763 213
171101.spr0053 171101.spr1775 271
171101.spr0053 171101.spr1783 206
171101.spr0053 171101.spr1792 238
171101.spr0053 171101.spr1793 418
171101.spr0053 171101.spr1794 239
171101.spr0053 171101.spr1803 213
171101.spr0053 171101.spr1813 411
171101.spr0053 171101.spr1823 160
171101.spr0053 171101.spr1829 201
171101.spr0053 171101.spr1838 196
171101.spr0053 171101.spr1839 196
171101.spr0053 171101.spr1854 152
171101.spr0053 171101.spr1867 463
171101.spr0053 171101.spr1868 196
171101.spr0053 171101.spr1877 193
171101.spr0053 171101.spr1878 271
171101.spr0053 171101.spr1892 291
171101.spr0053 171101.spr1909 160
171101.spr0053 171101.spr1931 160
171101.spr0053 171101.spr1935 413
171101.spr0053 171101.spr1941 238
171101.spr0053 171101.spr1957 221
171101.spr0053 171101.spr1988 204
171101.spr0053 171101.spr1989 193
171101.spr0053 171101.spr1990 190
171101.spr0053 171101.spr1991 259
171101.spr0053 171101.spr2000 160
171101.spr0053 171101.spr2006 162
171101.spr0053 171101.spr2021 189
171101.spr0053 171101.spr2027 235
171101.spr0053 171101.spr2033 586
171101.spr0053 171101.spr2034 165
171101.spr0053 171101.spr2035 156
171101.spr0053 171101.spr2040 162
171101.spr0053 171101.spr2045 221
171101.spr0053 171101.spr2046 158
171101.spr0054 171101.spr0011 185
171101.spr0054 171101.spr0021 555
171101.spr0054 171101.spr0028 227
171101.spr0054 171101.spr0036 200
171101.spr0054 171101.spr0037 200
171101.spr0054 171101.spr0043 264
171101.spr0054 171101.spr0044 153
171101.spr0054 171101.spr0045 995
171101.spr0054 171101.spr0046 996
171101.spr0054 171101.spr0047 952
171101.spr0054 171101.spr0048 994
171101.spr0054 171101.spr0049 943
171101.spr0054 171101.spr0050 368
171101.spr0054 171101.spr0051 956
171101.spr0054 171101.spr0052 993
171101.spr0054 171101.spr0053 999
171101.spr0054 171101.spr0055 837
171101.spr0054 171101.spr0056 966
171101.spr0054 171101.spr0084 279
171101.spr0054 171101.spr0104 213
171101.spr0054 171101.spr0105 292
171101.spr0054 171101.spr0106 292
171101.spr0054 171101.spr0160 162
171101.spr0054 171101.spr0161 253
171101.spr0054 171101.spr0164 181
171101.spr0054 171101.spr0171 262
171101.spr0054 171101.spr0183 160
171101.spr0054 171101.spr0191 185
171101.spr0054 171101.spr0203 153
171101.spr0054 171101.spr0204 162
171101.spr0054 171101.spr0205 182
171101.spr0054 171101.spr0210 267
171101.spr0054 171101.spr0211 205
171101.spr0054 171101.spr0213 157
171101.spr0054 171101.spr0215 187
171101.spr0054 171101.spr0235 162
171101.spr0054 171101.spr0238 287
171101.spr0054 171101.spr0243 180
171101.spr0054 171101.spr0264 156
171101.spr0054 171101.spr0269 169
171101.spr0054 171101.spr0305 315
171101.spr0054 171101.spr0337 162
171101.spr0054 171101.spr0347 184
171101.spr0054 171101.spr0351 162
171101.spr0054 171101.spr0367 152
171101.spr0054 171101.spr0393 156
171101.spr0054 171101.spr0394 156
171101.spr0054 171101.spr0395 156
171101.spr0054 171101.spr0403 171
171101.spr0054 171101.spr0409 202
171101.spr0054 171101.spr0438 173
171101.spr0054 171101.spr0441 192
171101.spr0054 171101.spr0443 232
171101.spr0054 171101.spr0444 319
171101.spr0054 171101.spr0455 175
171101.spr0054 171101.spr0468 187
171101.spr0054 171101.spr0469 187
171101.spr0054 171101.spr0474 160
171101.spr0054 171101.spr0476 159
171101.spr0054 171101.spr0530 196
171101.spr0054 171101.spr0533 161
171101.spr0054 171101.spr0537 191
171101.spr0054 171101.spr0578 256
171101.spr0054 171101.spr0613 256
171101.spr0054 171101.spr0614 200
171101.spr0054 171101.spr0630 297
171101.spr0054 171101.spr0637 297
171101.spr0054 171101.spr0638 166
171101.spr0054 171101.spr0641 292
171101.spr0054 171101.spr0647 159
171101.spr0054 171101.spr0650 240
171101.spr0054 171101.spr0672 209
171101.spr0054 171101.spr0674 177
171101.spr0054 171101.spr0688 160
171101.spr0054 171101.spr0729 607
171101.spr0054 171101.spr0739 198
171101.spr0054 171101.spr0750 161
171101.spr0054 171101.spr0795 203
171101.spr0054 171101.spr0796 260
171101.spr0054 171101.spr0797 176
171101.spr0054 171101.spr0832 270
171101.spr0054 171101.spr0866 178
171101.spr0054 171101.spr0887 153
171101.spr0054 171101.spr0916 300
171101.spr0054 171101.spr0918 169
171101.spr0054 171101.spr0919 172
171101.spr0054 171101.spr0926 291
171101.spr0054 171101.spr0928 519
171101.spr0054 171101.spr0974 184
171101.spr0054 171101.spr0984 262
171101.spr0054 171101.spr0995 395
171101.spr0054 171101.spr1012 196
171101.spr0054 171101.spr1017 288
171101.spr0054 171101.spr1024 316
171101.spr0054 171101.spr1029 190
171101.spr0054 171101.spr1030 385
171101.spr0054 171101.spr1031 382
171101.spr0054 171101.spr1036 229
171101.spr0054 171101.spr1053 171
171101.spr0054 171101.spr1054 160
171101.spr0054 171101.spr1063 188
171101.spr0054 171101.spr1082 355
171101.spr0054 171101.spr1093 192
171101.spr0054 171101.spr1109 659
171101.spr0054 171101.spr1115 160
171101.spr0054 171101.spr1122 314
171101.spr0054 171101.spr1128 548
171101.spr0054 171101.spr1149 203
171101.spr0054 171101.spr1154 270
171101.spr0054 171101.spr1155 256
171101.spr0054 171101.spr1156 161
171101.spr0054 171101.spr1165 224
171101.spr0054 171101.spr1166 257
171101.spr0054 171101.spr1183 187
171101.spr0054 171101.spr1233 278
171101.spr0054 171101.spr1243 163
171101.spr0054 171101.spr1247 192
171101.spr0054 171101.spr1257 410
171101.spr0054 171101.spr1266 236
171101.spr0054 171101.spr1272 235
171101.spr0054 171101.spr1300 420
171101.spr0054 171101.spr1317 272
171101.spr0054 171101.spr1324 160
171101.spr0054 171101.spr1335 244
171101.spr0054 171101.spr1351 247
171101.spr0054 171101.spr1355 161
171101.spr0054 171101.spr1377 216
171101.spr0054 171101.spr1395 180
171101.spr0054 171101.spr1414 235
171101.spr0054 171101.spr1425 165
171101.spr0054 171101.spr1429 280
171101.spr0054 171101.spr1441 200
171101.spr0054 171101.spr1455 191
171101.spr0054 171101.spr1487 527
171101.spr0054 171101.spr1499 199
171101.spr0054 171101.spr1502 264
171101.spr0054 171101.spr1510 156
171101.spr0054 171101.spr1511 157
171101.spr0054 171101.spr1514 192
171101.spr0054 171101.spr1515 491
171101.spr0054 171101.spr1518 196
171101.spr0054 171101.spr1530 243
171101.spr0054 171101.spr1539 161
171101.spr0054 171101.spr1540 166
171101.spr0054 171101.spr1544 161
171101.spr0054 171101.spr1550 213
171101.spr0054 171101.spr1556 263
171101.spr0054 171101.spr1561 160
171101.spr0054 171101.spr1568 166
171101.spr0054 171101.spr1617 166
171101.spr0054 171101.spr1634 200
171101.spr0054 171101.spr1637 262
171101.spr0054 171101.spr1662 658
171101.spr0054 171101.spr1663 594
171101.spr0054 171101.spr1715 347
171101.spr0054 171101.spr1763 213
171101.spr0054 171101.spr1792 184
171101.spr0054 171101.spr1794 239
171101.spr0054 171101.spr1803 213
171101.spr0054 171101.spr1810 200
171101.spr0054 171101.spr1825 171
171101.spr0054 171101.spr1837 175
171101.spr0054 171101.spr1838 196
171101.spr0054 171101.spr1839 196
171101.spr0054 171101.spr1841 320
171101.spr0054 171101.spr1868 196
171101.spr0054 171101.spr1935 309
171101.spr0054 171101.spr1941 190
171101.spr0054 171101.spr1963 175
171101.spr0054 171101.spr2000 224
171101.spr0054 171101.spr2006 162
171101.spr0054 171101.spr2045 162
171101.spr0055 171101.spr0043 151
171101.spr0055 171101.spr0044 152
171101.spr0055 171101.spr0045 162
171101.spr0055 171101.spr0046 585
171101.spr0055 171101.spr0047 216
171101.spr0055 171101.spr0048 234
171101.spr0055 171101.spr0049 234
171101.spr0055 171101.spr0050 288
171101.spr0055 171101.spr0051 459
171101.spr0055 171101.spr0052 622
171101.spr0055 171101.spr0053 837
171101.spr0055 171101.spr0054 837
171101.spr0055 171101.spr0056 672
171101.spr0055 171101.spr0195 234
171101.spr0055 171101.spr0198 240
171101.spr0055 171101.spr0199 240
171101.spr0055 171101.spr0202 232
171101.spr0055 171101.spr0203 240
171101.spr0055 171101.spr0492 185
171101.spr0055 171101.spr0507 234
171101.spr0055 171101.spr0514 260
171101.spr0055 171101.spr0515 388
171101.spr0055 171101.spr0555 262
171101.spr0055 171101.spr0556 507
171101.spr0055 171101.spr0918 229
171101.spr0055 171101.spr1502 174
171101.spr0055 171101.spr1636 385
171101.spr0055 171101.spr1662 160
171101.spr0055 171101.spr1663 185
171101.spr0056 171101.spr0004 199
171101.spr0056 171101.spr0005 215
171101.spr0056 171101.spr0011 509
171101.spr0056 171101.spr0021 998
171101.spr0056 171101.spr0023 270
171101.spr0056 171101.spr0028 526
171101.spr0056 171101.spr0035 370
171101.spr0056 171101.spr0036 196
171101.spr0056 171101.spr0037 366
171101.spr0056 171101.spr0038 174
171101.spr0056 171101.spr0043 259
171101.spr0056 171101.spr0045 997
171101.spr0056 171101.spr0046 952
171101.spr0056 171101.spr0047 977
171101.spr0056 171101.spr0048 935
171101.spr0056 171101.spr0049 899
171101.spr0056 171101.spr0050 619
171101.spr0056 171101.spr0051 997
171101.spr0056 171101.spr0052 933
171101.spr0056 171101.spr0053 993
171101.spr0056 171101.spr0054 966
171101.spr0056 171101.spr0055 672
171101.spr0056 171101.spr0070 307
171101.spr0056 171101.spr0071 194
171101.spr0056 171101.spr0103 899
171101.spr0056 171101.spr0104 247
171101.spr0056 171101.spr0105 590
171101.spr0056 171101.spr0106 590
171101.spr0056 171101.spr0122 624
171101.spr0056 171101.spr0124 268
171101.spr0056 171101.spr0168 185
171101.spr0056 171101.spr0178 275
171101.spr0056 171101.spr0183 227
171101.spr0056 171101.spr0188 170
171101.spr0056 171101.spr0189 168
171101.spr0056 171101.spr0191 152
171101.spr0056 171101.spr0192 152
171101.spr0056 171101.spr0194 151
171101.spr0056 171101.spr0209 150
171101.spr0056 171101.spr0210 915
171101.spr0056 171101.spr0238 249
171101.spr0056 171101.spr0243 215
171101.spr0056 171101.spr0251 196
171101.spr0056 171101.spr0256 183
171101.spr0056 171101.spr0264 366
171101.spr0056 171101.spr0266 297
171101.spr0056 171101.spr0267 523
171101.spr0056 171101.spr0268 151
171101.spr0056 171101.spr0285 157
171101.spr0056 171101.spr0288 197
171101.spr0056 171101.spr0347 238
171101.spr0056 171101.spr0362 178
171101.spr0056 171101.spr0364 217
171101.spr0056 171101.spr0368 244
171101.spr0056 171101.spr0374 205
171101.spr0056 171101.spr0378 174
171101.spr0056 171101.spr0379 191
171101.spr0056 171101.spr0385 166
171101.spr0056 171101.spr0386 219
171101.spr0056 171101.spr0392 327
171101.spr0056 171101.spr0393 385
171101.spr0056 171101.spr0395 250
171101.spr0056 171101.spr0401 155
171101.spr0056 171101.spr0403 295
171101.spr0056 171101.spr0426 194
171101.spr0056 171101.spr0427 274
171101.spr0056 171101.spr0438 163
171101.spr0056 171101.spr0444 318
171101.spr0056 171101.spr0454 207
171101.spr0056 171101.spr0455 363
171101.spr0056 171101.spr0458 226
171101.spr0056 171101.spr0468 185
171101.spr0056 171101.spr0469 185
171101.spr0056 171101.spr0492 163
171101.spr0056 171101.spr0507 200
171101.spr0056 171101.spr0509 171
171101.spr0056 171101.spr0515 163
171101.spr0056 171101.spr0516 349
171101.spr0056 171101.spr0530 152
171101.spr0056 171101.spr0537 248
171101.spr0056 171101.spr0553 170
171101.spr0056 171101.spr0577 179
171101.spr0056 171101.spr0580 189
171101.spr0056 171101.spr0585 191
171101.spr0056 171101.spr0597 183
171101.spr0056 171101.spr0598 192
171101.spr0056 171101.spr0613 450
171101.spr0056 171101.spr0614 458
171101.spr0056 171101.spr0626 264
171101.spr0056 171101.spr0655 211
171101.spr0056 171101.spr0664 192
171101.spr0056 171101.spr0665 164
171101.spr0056 171101.spr0672 270
171101.spr0056 171101.spr0682 182
171101.spr0056 171101.spr0687 161
171101.spr0056 171101.spr0688 198
171101.spr0056 171101.spr0696 240
171101.spr0056 171101.spr0706 159
171101.spr0056 171101.spr0711 153
171101.spr0056 171101.spr0729 702
171101.spr0056 171101.spr0734 277
171101.spr0056 171101.spr0740 191
171101.spr0056 171101.spr0746 297
171101.spr0056 171101.spr0748 196
171101.spr0056 171101.spr0762 160
171101.spr0056 171101.spr0784 223
171101.spr0056 171101.spr0795 224
171101.spr0056 171101.spr0819 386
171101.spr0056 171101.spr0833 304
171101.spr0056 171101.spr0834 301
171101.spr0056 171101.spr0835 386
171101.spr0056 171101.spr0836 438
171101.spr0056 171101.spr0844 167
171101.spr0056 171101.spr0845 556
171101.spr0056 171101.spr0856 232
171101.spr0056 171101.spr0866 362
171101.spr0056 171101.spr0872 163
171101.spr0056 171101.spr0897 160
171101.spr0056 171101.spr0913 237
171101.spr0056 171101.spr0918 153
171101.spr0056 171101.spr0919 302
171101.spr0056 171101.spr0928 497
171101.spr0056 171101.spr0930 219
171101.spr0056 171101.spr0932 301
171101.spr0056 171101.spr0938 156
171101.spr0056 171101.spr0967 173
171101.spr0056 171101.spr0975 301
171101.spr0056 171101.spr0992 360
171101.spr0056 171101.spr0995 184
171101.spr0056 171101.spr0996 153
171101.spr0056 171101.spr1002 521
171101.spr0056 171101.spr1004 206
171101.spr0056 171101.spr1005 153
171101.spr0056 171101.spr1024 206
171101.spr0056 171101.spr1050 193
171101.spr0056 171101.spr1063 294
171101.spr0056 171101.spr1065 481
171101.spr0056 171101.spr1086 437
171101.spr0056 171101.spr1087 302
171101.spr0056 171101.spr1092 377
171101.spr0056 171101.spr1097 195
171101.spr0056 171101.spr1099 184
171101.spr0056 171101.spr1105 277
171101.spr0056 171101.spr1106 176
171101.spr0056 171101.spr1109 448
171101.spr0056 171101.spr1117 164
171101.spr0056 171101.spr1123 220
171101.spr0056 171101.spr1127 307
171101.spr0056 171101.spr1128 598
171101.spr0056 171101.spr1135 244
171101.spr0056 171101.spr1153 209
171101.spr0056 171101.spr1155 441
171101.spr0056 171101.spr1156 232
171101.spr0056 171101.spr1162 251
171101.spr0056 171101.spr1165 210
171101.spr0056 171101.spr1167 162
171101.spr0056 171101.spr1183 185
171101.spr0056 171101.spr1186 180
171101.spr0056 171101.spr1187 180
171101.spr0056 171101.spr1188 297
171101.spr0056 171101.spr1189 205
171101.spr0056 171101.spr1217 179
171101.spr0056 171101.spr1218 485
171101.spr0056 171101.spr1232 191
171101.spr0056 171101.spr1235 268
171101.spr0056 171101.spr1236 208
171101.spr0056 171101.spr1243 240
171101.spr0056 171101.spr1249 275
171101.spr0056 171101.spr1269 257
171101.spr0056 171101.spr1271 295
171101.spr0056 171101.spr1276 185
171101.spr0056 171101.spr1277 187
171101.spr0056 171101.spr1300 885
171101.spr0056 171101.spr1312 193
171101.spr0056 171101.spr1317 206
171101.spr0056 171101.spr1333 153
171101.spr0056 171101.spr1358 160
171101.spr0056 171101.spr1359 182
171101.spr0056 171101.spr1391 159
171101.spr0056 171101.spr1394 277
171101.spr0056 171101.spr1396 266
171101.spr0056 171101.spr1397 420
171101.spr0056 171101.spr1399 370
171101.spr0056 171101.spr1413 366
171101.spr0056 171101.spr1425 158
171101.spr0056 171101.spr1435 946
171101.spr0056 171101.spr1441 613
171101.spr0056 171101.spr1445 182
171101.spr0056 171101.spr1451 234
171101.spr0056 171101.spr1467 238
171101.spr0056 171101.spr1499 161
171101.spr0056 171101.spr1502 295
171101.spr0056 171101.spr1516 151
171101.spr0056 171101.spr1517 181
171101.spr0056 171101.spr1520 180
171101.spr0056 171101.spr1521 180
171101.spr0056 171101.spr1544 163
171101.spr0056 171101.spr1550 247
171101.spr0056 171101.spr1583 192
171101.spr0056 171101.spr1584 165
171101.spr0056 171101.spr1597 232
171101.spr0056 171101.spr1602 160
171101.spr0056 171101.spr1608 308
171101.spr0056 171101.spr1616 274
171101.spr0056 171101.spr1628 278
171101.spr0056 171101.spr1631 350
171101.spr0056 171101.spr1632 344
171101.spr0056 171101.spr1633 158
171101.spr0056 171101.spr1639 432
171101.spr0056 171101.spr1662 611
171101.spr0056 171101.spr1663 426
171101.spr0056 171101.spr1689 183
171101.spr0056 171101.spr1693 192
171101.spr0056 171101.spr1709 164
171101.spr0056 171101.spr1715 325
171101.spr0056 171101.spr1717 167
171101.spr0056 171101.spr1757 181
171101.spr0056 171101.spr1758 198
171101.spr0056 171101.spr1763 247
171101.spr0056 171101.spr1792 389
171101.spr0056 171101.spr1793 343
171101.spr0056 171101.spr1797 424
171101.spr0056 171101.spr1803 247
171101.spr0056 171101.spr1805 238
171101.spr0056 171101.spr1813 432
171101.spr0056 171101.spr1820 161
171101.spr0056 171101.spr1837 153
171101.spr0056 171101.spr1838 198
171101.spr0056 171101.spr1839 198
171101.spr0056 171101.spr1868 198
171101.spr0056 171101.spr1878 151
171101.spr0056 171101.spr1880 216
171101.spr0056 171101.spr1889 162
171101.spr0056 171101.spr1890 486
171101.spr0056 171101.spr1902 162
171101.spr0056 171101.spr1903 161
171101.spr0056 171101.spr1924 184
171101.spr0056 171101.spr1931 174
171101.spr0056 171101.spr1949 200
171101.spr0056 171101.spr1957 374
171101.spr0056 171101.spr1958 163
171101.spr0056 171101.spr1963 153
171101.spr0056 171101.spr1975 163
171101.spr0056 171101.spr1976 258
171101.spr0056 171101.spr1977 191
171101.spr0056 171101.spr1978 162
171101.spr0056 171101.spr1980 174
171101.spr0056 171101.spr1991 197
171101.spr0056 171101.spr2009 268
171101.spr0056 171101.spr2019 190
171101.spr0056 171101.spr2020 158
171101.spr0056 171101.spr2033 697
171101.spr0056 171101.spr2034 176
171101.spr0056 171101.spr2042 161
171101.spr0056 171101.spr2045 250
171101.spr0057 171101.spr0001 161
171101.spr0057 171101.spr0050 180
171101.spr0057 171101.spr0051 160
171101.spr0057 171101.spr0058 651
171101.spr0057 171101.spr0059 747
171101.spr0057 171101.spr0060 284
171101.spr0057 171101.spr0061 320
171101.spr0057 171101.spr0062 309
171101.spr0057 171101.spr0063 228
171101.spr0057 171101.spr0064 444
171101.spr0057 171101.spr0065 174
171101.spr0057 171101.spr0075 172
171101.spr0057 171101.spr0076 324
171101.spr0057 171101.spr0086 209
171101.spr0057 171101.spr0089 168
171101.spr0057 171101.spr0151 207
171101.spr0057 171101.spr0154 169
171101.spr0057 171101.spr0182 158
171101.spr0057 171101.spr0229 521
171101.spr0057 171101.spr0247 196
171101.spr0057 171101.spr0264 234
171101.spr0057 171101.spr0265 152
171101.spr0057 171101.spr0286 659
171101.spr0057 171101.spr0288 347
171101.spr0057 171101.spr0297 163
171101.spr0057 171101.spr0314 155
171101.spr0057 171101.spr0328 510
171101.spr0057 171101.spr0337 256
171101.spr0057 171101.spr0342 467
171101.spr0057 171101.spr0344 160
171101.spr0057 171101.spr0351 291
171101.spr0057 171101.spr0371 167
171101.spr0057 171101.spr0410 196
171101.spr0057 171101.spr0422 530
171101.spr0057 171101.spr0436 270
171101.spr0057 171101.spr0440 586
171101.spr0057 171101.spr0442 297
171101.spr0057 171101.spr0455 159
171101.spr0057 171101.spr0456 265
171101.spr0057 171101.spr0460 160
171101.spr0057 171101.spr0505 383
171101.spr0057 171101.spr0513 248
171101.spr0057 171101.spr0514 160
171101.spr0057 171101.spr0515 179
171101.spr0057 171101.spr0540 262
171101.spr0057 171101.spr0541 193
171101.spr0057 171101.spr0561 589
171101.spr0057 171101.spr0565 829
171101.spr0057 171101.spr0581 179
171101.spr0057 171101.spr0583 150
171101.spr0057 171101.spr0601 260
171101.spr0057 171101.spr0635 174
171101.spr0057 171101.spr0647 199
171101.spr0057 171101.spr0667 193
171101.spr0057 171101.spr0668 383
171101.spr0057 171101.spr0697 168
171101.spr0057 171101.spr0758 183
171101.spr0057 171101.spr0780 172
171101.spr0057 171101.spr0786 242
171101.spr0057 171101.spr0788 152
171101.spr0057 171101.spr0789 228
171101.spr0057 171101.spr0807 314
171101.spr0057 171101.spr0831 310
171101.spr0057 171101.spr0852 168
171101.spr0057 171101.spr0853 168
171101.spr0057 171101.spr0854 168
171101.spr0057 171101.spr0868 195
171101.spr0057 171101.spr0907 575
171101.spr0057 171101.spr0908 636
171101.spr0057 171101.spr0919 160
171101.spr0057 171101.spr0929 166
171101.spr0057 171101.spr0957 217
171101.spr0057 171101.spr0966 150
171101.spr0057 171101.spr1003 158
171101.spr0057 171101.spr1041 308
171101.spr0057 171101.spr1042 471
171101.spr0057 171101.spr1060 370
171101.spr0057 171101.spr1061 506
171101.spr0057 171101.spr1062 208
171101.spr0057 171101.spr1098 522
171101.spr0057 171101.spr1102 174
171101.spr0057 171101.spr1139 224
171101.spr0057 171101.spr1201 237
171101.spr0057 171101.spr1205 159
171101.spr0057 171101.spr1225 344
171101.spr0057 171101.spr1268 172
171101.spr0057 171101.spr1270 165
171101.spr0057 171101.spr1275 216
171101.spr0057 171101.spr1346 507
171101.spr0057 171101.spr1418 311
171101.spr0057 171101.spr1423 285
171101.spr0057 171101.spr1454 200
171101.spr0057 171101.spr1493 160
171101.spr0057 171101.spr1498 252
171101.spr0057 171101.spr1522 533
171101.spr0057 171101.spr1524 529
171101.spr0057 171101.spr1528 264
171101.spr0057 171101.spr1531 236
171101.spr0057 171101.spr1532 256
171101.spr0057 171101.spr1534 203
171101.spr0057 171101.spr1535 529
171101.spr0057 171101.spr1536 573
171101.spr0057 171101.spr1544 185
171101.spr0057 171101.spr1556 262
171101.spr0057 171101.spr1566 383
171101.spr0057 171101.spr1599 150
171101.spr0057 171101.spr1622 362
171101.spr0057 171101.spr1652 349
171101.spr0057 171101.spr1693 177
171101.spr0057 171101.spr1699 383
171101.spr0057 171101.spr1708 271
171101.spr0057 171101.spr1754 413
171101.spr0057 171101.spr1767 313
171101.spr0057 171101.spr1770 411
171101.spr0057 171101.spr1781 238
171101.spr0057 171101.spr1802 214
171101.spr0057 171101.spr1813 396
171101.spr0057 171101.spr1814 160
171101.spr0057 171101.spr1867 315
171101.spr0057 171101.spr1868 163
171101.spr0057 171101.spr1870 188
171101.spr0057 171101.spr1917 161
171101.spr0057 171101.spr1945 300
171101.spr0057 171101.spr1949 825
171101.spr0057 171101.spr1951 410
171101.spr0057 171101.spr1952 269
171101.spr0057 171101.spr1953 349
171101.spr0057 171101.spr1954 322
171101.spr0057 171101.spr1958 196
171101.spr0057 171101.spr1959 202
171101.spr0057 171101.spr1960 202
171101.spr0057 171101.spr1965 497
171101.spr0057 171101.spr1966 228
171101.spr0057 171101.spr1990 160
171101.spr0057 171101.spr2006 381
171101.spr0057 171101.spr2022 237
171101.spr0058 171101.spr0057 651
171101.spr0058 171101.spr0059 829
171101.spr0058 171101.spr0060 696
171101.spr0058 171101.spr0061 736
171101.spr0058 171101.spr0062 781
171101.spr0058 171101.spr0063 501
171101.spr0058 171101.spr0064 668
171101.spr0058 171101.spr0065 310
171101.spr0058 171101.spr0066 156
171101.spr0058 171101.spr0090 176
171101.spr0058 171101.spr0228 172
171101.spr0058 171101.spr0229 579
171101.spr0058 171101.spr0232 172
171101.spr0058 171101.spr0287 167
171101.spr0058 171101.spr0288 190
171101.spr0058 171101.spr0289 167
171101.spr0058 171101.spr0290 167
171101.spr0058 171101.spr0297 160
171101.spr0058 171101.spr0323 247
171101.spr0058 171101.spr0412 190
171101.spr0058 171101.spr0422 177
171101.spr0058 171101.spr0539 198
171101.spr0058 171101.spr0565 291
171101.spr0058 171101.spr0667 160
171101.spr0058 171101.spr0669 174
171101.spr0058 171101.spr0743 174
171101.spr0058 171101.spr0744 209
171101.spr0058 171101.spr0748 175
171101.spr0058 171101.spr0749 179
171101.spr0058 171101.spr0750 179
171101.spr0058 171101.spr0778 160
171101.spr0058 171101.spr1100 200
171101.spr0058 171101.spr1191 171
171101.spr0058 171101.spr1192 171
171101.spr0058 171101.spr1193 171
171101.spr0058 171101.spr1194 171
171101.spr0058 171101.spr1196 176
171101.spr0058 171101.spr1205 161
171101.spr0058 171101.spr1214 206
171101.spr0058 171101.spr1301 341
171101.spr0058 171101.spr1464 163
171101.spr0058 171101.spr1518 174
171101.spr0058 171101.spr1529 176
171101.spr0058 171101.spr1536 296
171101.spr0058 171101.spr1558 471
171101.spr0058 171101.spr1618 171
171101.spr0058 171101.spr1631 168
171101.spr0058 171101.spr1673 224
171101.spr0058 171101.spr1700 412
171101.spr0058 171101.spr1710 174
171101.spr0058 171101.spr1759 247
171101.spr0058 171101.spr1763 166
171101.spr0058 171101.spr1832 358
171101.spr0058 171101.spr1842 173
171101.spr0058 171101.spr1844 173
171101.spr0058 171101.spr1846 173
171101.spr0058 171101.spr1867 243
171101.spr0058 171101.spr1916 160
171101.spr0058 171101.spr1983 150
171101.spr0059 171101.spr0021 160
171101.spr0059 171101.spr0040 160
171101.spr0059 171101.spr0057 747
171101.spr0059 171101.spr0058 829
171101.spr0059 171101.spr0060 905
171101.spr0059 171101.spr0061 851
171101.spr0059 171101.spr0062 892
171101.spr0059 171101.spr0063 801
171101.spr0059 171101.spr0064 557
171101.spr0059 171101.spr0065 443
171101.spr0059 171101.spr0066 205
171101.spr0059 171101.spr0067 174
171101.spr0059 171101.spr0068 252
171101.spr0059 171101.spr0076 240
171101.spr0059 171101.spr0164 162
171101.spr0059 171101.spr0229 393
171101.spr0059 171101.spr0244 163
171101.spr0059 171101.spr0247 162
171101.spr0059 171101.spr0276 163
171101.spr0059 171101.spr0284 410
171101.spr0059 171101.spr0286 252
171101.spr0059 171101.spr0287 154
171101.spr0059 171101.spr0288 160
171101.spr0059 171101.spr0292 547
171101.spr0059 171101.spr0328 271
171101.spr0059 171101.spr0420 200
171101.spr0059 171101.spr0424 163
171101.spr0059 171101.spr0462 160
171101.spr0059 171101.spr0474 162
171101.spr0059 171101.spr0506 163
171101.spr0059 171101.spr0562 296
171101.spr0059 171101.spr0565 975
171101.spr0059 171101.spr0578 192
171101.spr0059 171101.spr0646 258
171101.spr0059 171101.spr0667 180
171101.spr0059 171101.spr0672 176
171101.spr0059 171101.spr0674 200
171101.spr0059 171101.spr0696 560
171101.spr0059 171101.spr0699 204
171101.spr0059 171101.spr0779 200
171101.spr0059 171101.spr0780 291
171101.spr0059 171101.spr0863 155
171101.spr0059 171101.spr0868 160
171101.spr0059 171101.spr0872 202
171101.spr0059 171101.spr0878 154
171101.spr0059 171101.spr0931 163
171101.spr0059 171101.spr1017 235
171101.spr0059 171101.spr1025 162
171101.spr0059 171101.spr1029 161
171101.spr0059 171101.spr1041 165
171101.spr0059 171101.spr1059 389
171101.spr0059 171101.spr1069 163
171101.spr0059 171101.spr1074 189
171101.spr0059 171101.spr1075 171
171101.spr0059 171101.spr1098 269
171101.spr0059 171101.spr1109 160
171101.spr0059 171101.spr1130 163
171101.spr0059 171101.spr1146 163
171101.spr0059 171101.spr1151 179
171101.spr0059 171101.spr1205 532
171101.spr0059 171101.spr1225 163
171101.spr0059 171101.spr1236 163
171101.spr0059 171101.spr1250 152
171101.spr0059 171101.spr1323 165
171101.spr0059 171101.spr1324 162
171101.spr0059 171101.spr1393 156
171101.spr0059 171101.spr1492 185
171101.spr0059 171101.spr1493 358
171101.spr0059 171101.spr1498 609
171101.spr0059 171101.spr1531 249
171101.spr0059 171101.spr1536 561
171101.spr0059 171101.spr1544 174
171101.spr0059 171101.spr1555 301
171101.spr0059 171101.spr1561 165
171101.spr0059 171101.spr1575 191
171101.spr0059 171101.spr1668 925
171101.spr0059 171101.spr1677 163
171101.spr0059 171101.spr1713 950
171101.spr0059 171101.spr1742 168
171101.spr0059 171101.spr1743 167
171101.spr0059 171101.spr1754 261
171101.spr0059 171101.spr1758 185
171101.spr0059 171101.spr1761 155
171101.spr0059 171101.spr1781 160
171101.spr0059 171101.spr1795 175
171101.spr0059 171101.spr1813 174
171101.spr0059 171101.spr1833 163
171101.spr0059 171101.spr1867 188
171101.spr0059 171101.spr1920 277
171101.spr0059 171101.spr1952 229
171101.spr0059 171101.spr1954 536
171101.spr0059 171101.spr1955 160
171101.spr0059 171101.spr1956 160
171101.spr0059 171101.spr1964 180
171101.spr0059 171101.spr1965 329
171101.spr0059 171101.spr1966 665
171101.spr0059 171101.spr1990 238
171101.spr0059 171101.spr1993 155
171101.spr0059 171101.spr2040 184
171101.spr0060 171101.spr0057 284
171101.spr0060 171101.spr0058 696
171101.spr0060 171101.spr0059 905
171101.spr0060 171101.spr0061 994
171101.spr0060 171101.spr0062 994
171101.spr0060 171101.spr0063 969
171101.spr0060 171101.spr0064 678
171101.spr0060 171101.spr0065 411
171101.spr0060 171101.spr0066 205
171101.spr0060 171101.spr0067 174
171101.spr0060 171101.spr0068 252
171101.spr0060 171101.spr0229 185
171101.spr0060 171101.spr0231 167
171101.spr0060 171101.spr0259 969
171101.spr0060 171101.spr0260 955
171101.spr0060 171101.spr0261 368
171101.spr0060 171101.spr0278 529
171101.spr0060 171101.spr0280 185
171101.spr0060 171101.spr0282 434
171101.spr0060 171101.spr0284 555
171101.spr0060 171101.spr0291 846
171101.spr0060 171101.spr0292 240
171101.spr0060 171101.spr0293 213
171101.spr0060 171101.spr0294 822
171101.spr0060 171101.spr0295 835
171101.spr0060 171101.spr0307 180
171101.spr0060 171101.spr0310 463
171101.spr0060 171101.spr0373 204
171101.spr0060 171101.spr0421 167
171101.spr0060 171101.spr0423 200
171101.spr0060 171101.spr0453 188
171101.spr0060 171101.spr0455 171
171101.spr0060 171101.spr0505 218
171101.spr0060 171101.spr0530 203
171101.spr0060 171101.spr0562 607
171101.spr0060 171101.spr0564 529
171101.spr0060 171101.spr0578 526
171101.spr0060 171101.spr0579 165
171101.spr0060 171101.spr0646 161
171101.spr0060 171101.spr0647 903
171101.spr0060 171101.spr0668 200
171101.spr0060 171101.spr0671 185
171101.spr0060 171101.spr0747 200
171101.spr0060 171101.spr0748 200
171101.spr0060 171101.spr0778 203
171101.spr0060 171101.spr0780 560
171101.spr0060 171101.spr1017 524
171101.spr0060 171101.spr1062 223
171101.spr0060 171101.spr1063 298
171101.spr0060 171101.spr1067 524
171101.spr0060 171101.spr1070 203
171101.spr0060 171101.spr1074 185
171101.spr0060 171101.spr1230 196
171101.spr0060 171101.spr1270 150
171101.spr0060 171101.spr1351 899
171101.spr0060 171101.spr1408 256
171101.spr0060 171101.spr1424 242
171101.spr0060 171101.spr1528 200
171101.spr0060 171101.spr1565 800
171101.spr0060 171101.spr1566 200
171101.spr0060 171101.spr1604 200
171101.spr0060 171101.spr1639 389
171101.spr0060 171101.spr1686 528
171101.spr0060 171101.spr1699 257
171101.spr0060 171101.spr1710 256
171101.spr0060 171101.spr1712 240
171101.spr0060 171101.spr1742 577
171101.spr0060 171101.spr1758 291
171101.spr0060 171101.spr1767 205
171101.spr0060 171101.spr1813 230
171101.spr0060 171101.spr1834 200
171101.spr0060 171101.spr1847 268
171101.spr0060 171101.spr1849 161
171101.spr0060 171101.spr1867 203
171101.spr0060 171101.spr1938 200
171101.spr0060 171101.spr1949 575
171101.spr0060 171101.spr1952 577
171101.spr0060 171101.spr1967 969
171101.spr0060 171101.spr1968 964
171101.spr0060 171101.spr1969 176
171101.spr0060 171101.spr1970 800
171101.spr0060 171101.spr2011 206
171101.spr0060 171101.spr2041 165
171101.spr0061 171101.spr0046 160
171101.spr0061 171101.spr0057 320
171101.spr0061 171101.spr0058 736
171101.spr0061 171101.spr0059 851
171101.spr0061 171101.spr0060 994
171101.spr0061 171101.spr0062 996
171101.spr0061 171101.spr0063 994
171101.spr0061 171101.spr0064 835
171101.spr0061 171101.spr0065 447
171101.spr0061 171101.spr0066 240
171101.spr0061 171101.spr0067 180
171101.spr0061 171101.spr0068 263
171101.spr0061 171101.spr0259 945
171101.spr0061 171101.spr0260 194
171101.spr0061 171101.spr0261 925
171101.spr0061 171101.spr0284 624
171101.spr0061 171101.spr0291 465
171101.spr0061 171101.spr0292 210
171101.spr0061 171101.spr0293 754
171101.spr0061 171101.spr0294 343
171101.spr0061 171101.spr0295 839
171101.spr0061 171101.spr0319 247
171101.spr0061 171101.spr0337 160
171101.spr0061 171101.spr0351 160
171101.spr0061 171101.spr0373 228
171101.spr0061 171101.spr0397 151
171101.spr0061 171101.spr0530 201
171101.spr0061 171101.spr0647 904
171101.spr0061 171101.spr0699 155
171101.spr0061 171101.spr0916 258
171101.spr0061 171101.spr1062 200
171101.spr0061 171101.spr1063 200
171101.spr0061 171101.spr1074 175
171101.spr0061 171101.spr1098 192
171101.spr0061 171101.spr1151 160
171101.spr0061 171101.spr1225 160
171101.spr0061 171101.spr1351 899
171101.spr0061 171101.spr1400 179
171101.spr0061 171101.spr1418 198
171101.spr0061 171101.spr1565 800
171101.spr0061 171101.spr1669 198
171101.spr0061 171101.spr1867 322
171101.spr0061 171101.spr1967 964
171101.spr0061 171101.spr1968 241
171101.spr0061 171101.spr1969 958
171101.spr0061 171101.spr1970 901
171101.spr0061 171101.spr1979 210
171101.spr0061 171101.spr2006 160
171101.spr0062 171101.spr0057 309
171101.spr0062 171101.spr0058 781
171101.spr0062 171101.spr0059 892
171101.spr0062 171101.spr0060 994
171101.spr0062 171101.spr0061 996
171101.spr0062 171101.spr0063 992
171101.spr0062 171101.spr0064 705
171101.spr0062 171101.spr0065 447
171101.spr0062 171101.spr0066 240
171101.spr0062 171101.spr0067 180
171101.spr0062 171101.spr0068 263
171101.spr0062 171101.spr0229 571
171101.spr0062 171101.spr0252 161
171101.spr0062 171101.spr0253 161
171101.spr0062 171101.spr0259 244
171101.spr0062 171101.spr0260 959
171101.spr0062 171101.spr0261 971
171101.spr0062 171101.spr0279 160
171101.spr0062 171101.spr0284 624
171101.spr0062 171101.spr0291 794
171101.spr0062 171101.spr0293 834
171101.spr0062 171101.spr0294 836
171101.spr0062 171101.spr0295 231
171101.spr0062 171101.spr0310 474
171101.spr0062 171101.spr0373 242
171101.spr0062 171101.spr0408 522
171101.spr0062 171101.spr0530 201
171101.spr0062 171101.spr0536 267
171101.spr0062 171101.spr0562 388
171101.spr0062 171101.spr0578 385
171101.spr0062 171101.spr0608 524
171101.spr0062 171101.spr0622 522
171101.spr0062 171101.spr0647 905
171101.spr0062 171101.spr0671 168
171101.spr0062 171101.spr0728 522
171101.spr0062 171101.spr0780 160
171101.spr0062 171101.spr0838 220
171101.spr0062 171101.spr0879 205
171101.spr0062 171101.spr0922 163
171101.spr0062 171101.spr0982 163
171101.spr0062 171101.spr1044 220
171101.spr0062 171101.spr1062 266
171101.spr0062 171101.spr1063 288
171101.spr0062 171101.spr1074 175
171101.spr0062 171101.spr1082 206
171101.spr0062 171101.spr1121 383
171101.spr0062 171101.spr1165 182
171101.spr0062 171101.spr1171 200
171101.spr0062 171101.spr1186 160
171101.spr0062 171101.spr1270 150
171101.spr0062 171101.spr1314 522
171101.spr0062 171101.spr1351 899
171101.spr0062 171101.spr1354 380
171101.spr0062 171101.spr1418 176
171101.spr0062 171101.spr1424 199
171101.spr0062 171101.spr1520 160
171101.spr0062 171101.spr1565 800
171101.spr0062 171101.spr1674 160
171101.spr0062 171101.spr1867 202
171101.spr0062 171101.spr1950 163
171101.spr0062 171101.spr1964 218
171101.spr0062 171101.spr1967 193
171101.spr0062 171101.spr1968 967
171101.spr0062 171101.spr1969 964
171101.spr0062 171101.spr1970 957
171101.spr0062 171101.spr1971 256
171101.spr0062 171101.spr1979 185
171101.spr0062 171101.spr2005 162
171101.spr0063 171101.spr0057 228
171101.spr0063 171101.spr0058 501
171101.spr0063 171101.spr0059 801
171101.spr0063 171101.spr0060 969
171101.spr0063 171101.spr0061 994
171101.spr0063 171101.spr0062 992
171101.spr0063 171101.spr0064 769
171101.spr0063 171101.spr0065 431
171101.spr0063 171101.spr0066 235
171101.spr0063 171101.spr0067 181
171101.spr0063 171101.spr0068 263
171101.spr0063 171101.spr0129 207
171101.spr0063 171101.spr0231 160
171101.spr0063 171101.spr0259 929
171101.spr0063 171101.spr0260 901
171101.spr0063 171101.spr0261 373
171101.spr0063 171101.spr0263 184
171101.spr0063 171101.spr0278 529
171101.spr0063 171101.spr0279 169
171101.spr0063 171101.spr0282 434
171101.spr0063 171101.spr0291 255
171101.spr0063 171101.spr0293 589
171101.spr0063 171101.spr0294 553
171101.spr0063 171101.spr0295 720
171101.spr0063 171101.spr0307 180
171101.spr0063 171101.spr0328 241
171101.spr0063 171101.spr0373 205
171101.spr0063 171101.spr0396 181
171101.spr0063 171101.spr0421 160
171101.spr0063 171101.spr0453 188
171101.spr0063 171101.spr0455 171
171101.spr0063 171101.spr0458 154
171101.spr0063 171101.spr0562 619
171101.spr0063 171101.spr0564 529
171101.spr0063 171101.spr0578 526
171101.spr0063 171101.spr0579 165
171101.spr0063 171101.spr0647 902
171101.spr0063 171101.spr0778 256
171101.spr0063 171101.spr0780 574
171101.spr0063 171101.spr0824 184
171101.spr0063 171101.spr1017 524
171101.spr0063 171101.spr1062 361
171101.spr0063 171101.spr1063 602
171101.spr0063 171101.spr1067 524
171101.spr0063 171101.spr1073 185
171101.spr0063 171101.spr1074 281
171101.spr0063 171101.spr1081 169
171101.spr0063 171101.spr1082 164
171101.spr0063 171101.spr1086 192
171101.spr0063 171101.spr1124 184
171101.spr0063 171101.spr1125 184
171101.spr0063 171101.spr1170 184
171101.spr0063 171101.spr1270 483
171101.spr0063 171101.spr1306 184
171101.spr0063 171101.spr1351 899
171101.spr0063 171101.spr1393 184
171101.spr0063 171101.spr1408 256
171101.spr0063 171101.spr1424 437
171101.spr0063 171101.spr1565 804
171101.spr0063 171101.spr1568 160
171101.spr0063 171101.spr1617 160
171101.spr0063 171101.spr1639 389
171101.spr0063 171101.spr1686 528
171101.spr0063 171101.spr1710 256
171101.spr0063 171101.spr1712 256
171101.spr0063 171101.spr1742 577
171101.spr0063 171101.spr1758 291
171101.spr0063 171101.spr1788 198
171101.spr0063 171101.spr1811 184
171101.spr0063 171101.spr1813 230
171101.spr0063 171101.spr1847 169
171101.spr0063 171101.spr1867 261
171101.spr0063 171101.spr1940 169
171101.spr0063 171101.spr1949 575
171101.spr0063 171101.spr1952 577
171101.spr0063 171101.spr1967 946
171101.spr0063 171101.spr1968 940
171101.spr0063 171101.spr1969 705
171101.spr0063 171101.spr1970 267
171101.spr0063 171101.spr2011 266
171101.spr0063 171101.spr2041 165
171101.spr0064 171101.spr0057 444
171101.spr0064 171101.spr0058 668
171101.spr0064 171101.spr0059 557
171101.spr0064 171101.spr0060 678
171101.spr0064 171101.spr0061 835
171101.spr0064 171101.spr0062 705
171101.spr0064 171101.spr0063 769
171101.spr0064 171101.spr0065 767
171101.spr0064 171101.spr0066 336
171101.spr0064 171101.spr0067 244
171101.spr0064 171101.spr0068 266
171101.spr0064 171101.spr0245 289
171101.spr0064 171101.spr0259 207
171101.spr0064 171101.spr0260 204
171101.spr0064 171101.spr0261 328
171101.spr0064 171101.spr0286 167
171101.spr0064 171101.spr0288 163
171101.spr0064 171101.spr0291 296
171101.spr0064 171101.spr0293 702
171101.spr0064 171101.spr0294 401
171101.spr0064 171101.spr0295 207
171101.spr0064 171101.spr0328 160
171101.spr0064 171101.spr0474 254
171101.spr0064 171101.spr0505 565
171101.spr0064 171101.spr0510 155
171101.spr0064 171101.spr0518 179
171101.spr0064 171101.spr0530 479
171101.spr0064 171101.spr0584 342
171101.spr0064 171101.spr0647 188
171101.spr0064 171101.spr0668 565
171101.spr0064 171101.spr0778 274
171101.spr0064 171101.spr0779 232
171101.spr0064 171101.spr0916 192
171101.spr0064 171101.spr1010 203
171101.spr0064 171101.spr1062 267
171101.spr0064 171101.spr1063 158
171101.spr0064 171101.spr1073 646
171101.spr0064 171101.spr1074 564
171101.spr0064 171101.spr1077 159
171101.spr0064 171101.spr1301 239
171101.spr0064 171101.spr1422 196
171101.spr0064 171101.spr1423 196
171101.spr0064 171101.spr1424 196
171101.spr0064 171101.spr1528 470
171101.spr0064 171101.spr1566 565
171101.spr0064 171101.spr1699 565
171101.spr0064 171101.spr1700 239
171101.spr0064 171101.spr1709 240
171101.spr0064 171101.spr1832 239
171101.spr0064 171101.spr1867 609
171101.spr0064 171101.spr1871 150
171101.spr0064 171101.spr1941 155
171101.spr0064 171101.spr1942 189
171101.spr0064 171101.spr1951 192
171101.spr0064 171101.spr1967 204
171101.spr0064 171101.spr1968 207
171101.spr0064 171101.spr1969 208
171101.spr0064 171101.spr1970 207
171101.spr0064 171101.spr1975 285
171101.spr0065 171101.spr0010 245
171101.spr0065 171101.spr0021 165
171101.spr0065 171101.spr0043 160
171101.spr0065 171101.spr0057 174
171101.spr0065 171101.spr0058 310
171101.spr0065 171101.spr0059 443
171101.spr0065 171101.spr0060 411
171101.spr0065 171101.spr0061 447
171101.spr0065 171101.spr0062 447
171101.spr0065 171101.spr0063 431
171101.spr0065 171101.spr0064 767
171101.spr0065 171101.spr0066 478
171101.spr0065 171101.spr0067 318
171101.spr0065 171101.spr0068 268
171101.spr0065 171101.spr0070 238
171101.spr0065 171101.spr0104 165
171101.spr0065 171101.spr0170 222
171101.spr0065 171101.spr0183 182
171101.spr0065 171101.spr0185 182
171101.spr0065 171101.spr0227 199
171101.spr0065 171101.spr0245 232
171101.spr0065 171101.spr0258 260
171101.spr0065 171101.spr0287 180
171101.spr0065 171101.spr0288 247
171101.spr0065 171101.spr0314 166
171101.spr0065 171101.spr0318 185
171101.spr0065 171101.spr0320 185
171101.spr0065 171101.spr0321 264
171101.spr0065 171101.spr0323 488
171101.spr0065 171101.spr0341 249
171101.spr0065 171101.spr0374 185
171101.spr0065 171101.spr0406 186
171101.spr0065 171101.spr0415 409
171101.spr0065 171101.spr0420 210
171101.spr0065 171101.spr0426 238
171101.spr0065 171101.spr0462 160
171101.spr0065 171101.spr0492 257
171101.spr0065 171101.spr0530 162
171101.spr0065 171101.spr0532 229
171101.spr0065 171101.spr0533 229
171101.spr0065 171101.spr0565 380
171101.spr0065 171101.spr0584 905
171101.spr0065 171101.spr0593 193
171101.spr0065 171101.spr0613 171
171101.spr0065 171101.spr0623 229
171101.spr0065 171101.spr0624 229
171101.spr0065 171101.spr0627 345
171101.spr0065 171101.spr0706 225
171101.spr0065 171101.spr0727 229
171101.spr0065 171101.spr0731 343
171101.spr0065 171101.spr0732 202
171101.spr0065 171101.spr0741 167
171101.spr0065 171101.spr0779 188
171101.spr0065 171101.spr0795 166
171101.spr0065 171101.spr0808 473
171101.spr0065 171101.spr0828 179
171101.spr0065 171101.spr0879 160
171101.spr0065 171101.spr0891 235
171101.spr0065 171101.spr0928 242
171101.spr0065 171101.spr1036 380
171101.spr0065 171101.spr1043 169
171101.spr0065 171101.spr1045 150
171101.spr0065 171101.spr1062 192
171101.spr0065 171101.spr1073 360
171101.spr0065 171101.spr1074 173
171101.spr0065 171101.spr1075 185
171101.spr0065 171101.spr1100 185
171101.spr0065 171101.spr1111 306
171101.spr0065 171101.spr1120 183
171101.spr0065 171101.spr1139 167
171101.spr0065 171101.spr1145 185
171101.spr0065 171101.spr1147 162
171101.spr0065 171101.spr1195 242
171101.spr0065 171101.spr1206 162
171101.spr0065 171101.spr1240 207
171101.spr0065 171101.spr1256 188
171101.spr0065 171101.spr1312 215
171101.spr0065 171101.spr1351 695
171101.spr0065 171101.spr1355 229
171101.spr0065 171101.spr1373 163
171101.spr0065 171101.spr1422 207
171101.spr0065 171101.spr1423 208
171101.spr0065 171101.spr1424 208
171101.spr0065 171101.spr1432 162
171101.spr0065 171101.spr1434 223
171101.spr0065 171101.spr1460 794
171101.spr0065 171101.spr1498 274
171101.spr0065 171101.spr1499 465
171101.spr0065 171101.spr1633 167
171101.spr0065 171101.spr1647 712
171101.spr0065 171101.spr1648 468
171101.spr0065 171101.spr1667 468
171101.spr0065 171101.spr1668 988
171101.spr0065 171101.spr1669 719
171101.spr0065 171101.spr1683 621
171101.spr0065 171101.spr1702 151
171101.spr0065 171101.spr1709 210
171101.spr0065 171101.spr1711 190
171101.spr0065 171101.spr1759 208
171101.spr0065 171101.spr1781 165
171101.spr0065 171101.spr1791 319
171101.spr0065 171101.spr1807 235
171101.spr0065 171101.spr1813 194
171101.spr0065 171101.spr1825 262
171101.spr0065 171101.spr1836 174
171101.spr0065 171101.spr1844 414
171101.spr0065 171101.spr1845 183
171101.spr0065 171101.spr1863 213
171101.spr0065 171101.spr1866 322
171101.spr0065 171101.spr1868 189
171101.spr0065 171101.spr1903 195
171101.spr0065 171101.spr1910 285
171101.spr0065 171101.spr1924 246
171101.spr0065 171101.spr1944 185
171101.spr0065 171101.spr1966 214
171101.spr0065 171101.spr1971 160
171101.spr0065 171101.spr1973 279
171101.spr0065 171101.spr1989 245
171101.spr0065 171101.spr1990 245
171101.spr0065 171101.spr2011 177
171101.spr0065 171101.spr2041 214
171101.spr0066 171101.spr0058 156
171101.spr0066 171101.spr0059 205
171101.spr0066 171101.spr0060 205
171101.spr0066 171101.spr0061 240
171101.spr0066 171101.spr0062 240
171101.spr0066 171101.spr0063 235
171101.spr0066 171101.spr0064 336
171101.spr0066 171101.spr0065 478
171101.spr0066 171101.spr0067 524
171101.spr0066 171101.spr0068 286
171101.spr0066 171101.spr0146 154
171101.spr0066 171101.spr0246 295
171101.spr0066 171101.spr0248 185
171101.spr0066 171101.spr0254 246
171101.spr0066 171101.spr0581 229
171101.spr0066 171101.spr0635 186
171101.spr0066 171101.spr0647 204
171101.spr0066 171101.spr0691 156
171101.spr0066 171101.spr0715 202
171101.spr0066 171101.spr0905 292
171101.spr0066 171101.spr1003 193
171101.spr0066 171101.spr1042 229
171101.spr0066 171101.spr1230 172
171101.spr0066 171101.spr1238 277
171101.spr0066 171101.spr1300 159
171101.spr0066 171101.spr1317 154
171101.spr0066 171101.spr1327 216
171101.spr0066 171101.spr1357 188
171101.spr0066 171101.spr1405 539
171101.spr0066 171101.spr1468 624
171101.spr0066 171101.spr1477 287
171101.spr0066 171101.spr1479 204
171101.spr0066 171101.spr1496 200
171101.spr0066 171101.spr1497 200
171101.spr0066 171101.spr1538 190
171101.spr0066 171101.spr1603 196
171101.spr0066 171101.spr1734 225
171101.spr0066 171101.spr1735 181
171101.spr0066 171101.spr1736 181
171101.spr0066 171101.spr1767 175
171101.spr0066 171101.spr1770 225
171101.spr0066 171101.spr1811 184
171101.spr0066 171101.spr1817 265
171101.spr0067 171101.spr0059 174
171101.spr0067 171101.spr0060 174
171101.spr0067 171101.spr0061 180
171101.spr0067 171101.spr0062 180
171101.spr0067 171101.spr0063 181
171101.spr0067 171101.spr0064 244
171101.spr0067 171101.spr0065 318
171101.spr0067 171101.spr0066 524
171101.spr0067 171101.spr0362 157
171101.spr0067 171101.spr0441 153
171101.spr0067 171101.spr0539 269
171101.spr0067 171101.spr0576 162
171101.spr0067 171101.spr0595 192
171101.spr0067 171101.spr0639 165
171101.spr0067 171101.spr0641 403
171101.spr0067 171101.spr0731 156
171101.spr0067 171101.spr0784 156
171101.spr0067 171101.spr0904 162
171101.spr0067 171101.spr1144 156
171101.spr0067 171101.spr1323 263
171101.spr0067 171101.spr1352 162
171101.spr0067 171101.spr1432 156
171101.spr0067 171101.spr1465 155
171101.spr0067 171101.spr1602 162
171101.spr0067 171101.spr1672 352
171101.spr0067 171101.spr1700 174
171101.spr0067 171101.spr1727 162
171101.spr0067 171101.spr1795 154
171101.spr0067 171101.spr1911 351
171101.spr0067 171101.spr1924 156
171101.spr0068 171101.spr0059 252
171101.spr0068 171101.spr0060 252
171101.spr0068 171101.spr0061 263
171101.spr0068 171101.spr0062 263
171101.spr0068 171101.spr0063 263
171101.spr0068 171101.spr0064 266
171101.spr0068 171101.spr0065 268
171101.spr0068 171101.spr0066 286
171101.spr0068 171101.spr0070 284
171101.spr0068 171101.spr0071 284
171101.spr0068 171101.spr0075 279
171101.spr0068 171101.spr0076 270
171101.spr0068 171101.spr0077 270
171101.spr0068 171101.spr0078 268
171101.spr0068 171101.spr0083 168
171101.spr0068 171101.spr0152 200
171101.spr0068 171101.spr0153 200
171101.spr0068 171101.spr0154 200
171101.spr0068 171101.spr0167 188
171101.spr0068 171101.spr0184 197
171101.spr0068 171101.spr0328 169
171101.spr0068 171101.spr0430 204
171101.spr0068 171101.spr0431 204
171101.spr0068 171101.spr0436 154
171101.spr0068 171101.spr0440 204
171101.spr0068 171101.spr0459 154
171101.spr0068 171101.spr0516 417
171101.spr0068 171101.spr0517 554
171101.spr0068 171101.spr0519 559
171101.spr0068 171101.spr0520 559
171101.spr0068 171101.spr0521 202
171101.spr0068 171101.spr0565 201
171101.spr0068 171101.spr0592 165
171101.spr0068 171101.spr0631 185
171101.spr0068 171101.spr0688 151
171101.spr0068 171101.spr0705 303
171101.spr0068 171101.spr0738 289
171101.spr0068 171101.spr0809 245
171101.spr0068 171101.spr0814 200
171101.spr0068 171101.spr0847 177
171101.spr0068 171101.spr0923 279
171101.spr0068 171101.spr0931 264
171101.spr0068 171101.spr0932 204
171101.spr0068 171101.spr0942 152
171101.spr0068 171101.spr0948 247
171101.spr0068 171101.spr1024 436
171101.spr0068 171101.spr1028 200
171101.spr0068 171101.spr1222 258
171101.spr0068 171101.spr1226 201
171101.spr0068 171101.spr1228 196
171101.spr0068 171101.spr1229 196
171101.spr0068 171101.spr1234 285
171101.spr0068 171101.spr1238 181
171101.spr0068 171101.spr1279 200
171101.spr0068 171101.spr1289 157
171101.spr0068 171101.spr1290 153
171101.spr0068 171101.spr1437 198
171101.spr0068 171101.spr1453 159
171101.spr0068 171101.spr1466 187
171101.spr0068 171101.spr1480 167
171101.spr0068 171101.spr1561 235
171101.spr0068 171101.spr1599 156
171101.spr0068 171101.spr1666 382
171101.spr0068 171101.spr1712 219
171101.spr0068 171101.spr1717 204
171101.spr0068 171101.spr1719 198
171101.spr0068 171101.spr1789 155
171101.spr0068 171101.spr1854 240
171101.spr0068 171101.spr1880 458
171101.spr0068 171101.spr1895 335
171101.spr0068 171101.spr1935 201
171101.spr0068 171101.spr1953 526
171101.spr0068 171101.spr2035 302
171101.spr0069 171101.spr0070 865
171101.spr0069 171101.spr0071 865
171101.spr0069 171101.spr0072 428
171101.spr0070 171101.spr0003 201
171101.spr0070 171101.spr0013 180
171101.spr0070 171101.spr0021 234
171101.spr0070 171101.spr0035 239
171101.spr0070 171101.spr0043 238
171101.spr0070 171101.spr0044 184
171101.spr0070 171101.spr0052 220
171101.spr0070 171101.spr0056 307
171101.spr0070 171101.spr0065 238
171101.spr0070 171101.spr0068 284
171101.spr0070 171101.spr0069 865
171101.spr0070 171101.spr0071 990
171101.spr0070 171101.spr0072 439
171101.spr0070 171101.spr0075 283
171101.spr0070 171101.spr0076 280
171101.spr0070 171101.spr0077 280
171101.spr0070 171101.spr0078 279
171101.spr0070 171101.spr0122 235
171101.spr0070 171101.spr0124 192
171101.spr0070 171101.spr0125 232
171101.spr0070 171101.spr0135 156
171101.spr0070 171101.spr0161 198
171101.spr0070 171101.spr0162 198
171101.spr0070 171101.spr0163 198
171101.spr0070 171101.spr0164 198
171101.spr0070 171101.spr0171 292
171101.spr0070 171101.spr0172 256
171101.spr0070 171101.spr0215 242
171101.spr0070 171101.spr0279 160
171101.spr0070 171101.spr0294 195
171101.spr0070 171101.spr0307 161
171101.spr0070 171101.spr0314 160
171101.spr0070 171101.spr0321 386
171101.spr0070 171101.spr0336 196
171101.spr0070 171101.spr0341 521
171101.spr0070 171101.spr0356 165
171101.spr0070 171101.spr0368 274
171101.spr0070 171101.spr0374 522
171101.spr0070 171101.spr0420 386
171101.spr0070 171101.spr0426 344
171101.spr0070 171101.spr0427 426
171101.spr0070 171101.spr0453 163
171101.spr0070 171101.spr0454 161
171101.spr0070 171101.spr0455 161
171101.spr0070 171101.spr0462 290
171101.spr0070 171101.spr0472 185
171101.spr0070 171101.spr0507 413
171101.spr0070 171101.spr0509 385
171101.spr0070 171101.spr0519 189
171101.spr0070 171101.spr0532 526
171101.spr0070 171101.spr0533 526
171101.spr0070 171101.spr0544 251
171101.spr0070 171101.spr0551 222
171101.spr0070 171101.spr0555 170
171101.spr0070 171101.spr0573 212
171101.spr0070 171101.spr0589 343
171101.spr0070 171101.spr0593 384
171101.spr0070 171101.spr0623 526
171101.spr0070 171101.spr0624 526
171101.spr0070 171101.spr0647 282
171101.spr0070 171101.spr0651 194
171101.spr0070 171101.spr0654 257
171101.spr0070 171101.spr0656 157
171101.spr0070 171101.spr0667 241
171101.spr0070 171101.spr0682 202
171101.spr0070 171101.spr0683 204
171101.spr0070 171101.spr0686 199
171101.spr0070 171101.spr0687 199
171101.spr0070 171101.spr0696 199
171101.spr0070 171101.spr0725 174
171101.spr0070 171101.spr0727 526
171101.spr0070 171101.spr0729 501
171101.spr0070 171101.spr0740 160
171101.spr0070 171101.spr0745 261
171101.spr0070 171101.spr0748 186
171101.spr0070 171101.spr0749 186
171101.spr0070 171101.spr0750 186
171101.spr0070 171101.spr0779 385
171101.spr0070 171101.spr0796 223
171101.spr0070 171101.spr0804 152
171101.spr0070 171101.spr0805 152
171101.spr0070 171101.spr0828 260
171101.spr0070 171101.spr0836 205
171101.spr0070 171101.spr0838 292
171101.spr0070 171101.spr0861 494
171101.spr0070 171101.spr0862 512
171101.spr0070 171101.spr0863 567
171101.spr0070 171101.spr0913 416
171101.spr0070 171101.spr0918 242
171101.spr0070 171101.spr0919 204
171101.spr0070 171101.spr0922 256
171101.spr0070 171101.spr0924 162
171101.spr0070 171101.spr0967 166
171101.spr0070 171101.spr0979 274
171101.spr0070 171101.spr0992 232
171101.spr0070 171101.spr1000 184
171101.spr0070 171101.spr1001 184
171101.spr0070 171101.spr1024 232
171101.spr0070 171101.spr1036 261
171101.spr0070 171101.spr1043 163
171101.spr0070 171101.spr1045 171
171101.spr0070 171101.spr1057 197
171101.spr0070 171101.spr1065 200
171101.spr0070 171101.spr1066 167
171101.spr0070 171101.spr1083 251
171101.spr0070 171101.spr1100 296
171101.spr0070 171101.spr1110 194
171101.spr0070 171101.spr1111 194
171101.spr0070 171101.spr1118 195
171101.spr0070 171101.spr1120 522
171101.spr0070 171101.spr1158 201
171101.spr0070 171101.spr1162 287
171101.spr0070 171101.spr1163 288
171101.spr0070 171101.spr1164 561
171101.spr0070 171101.spr1189 156
171101.spr0070 171101.spr1252 260
171101.spr0070 171101.spr1253 196
171101.spr0070 171101.spr1254 194
171101.spr0070 171101.spr1256 523
171101.spr0070 171101.spr1259 204
171101.spr0070 171101.spr1266 305
171101.spr0070 171101.spr1310 200
171101.spr0070 171101.spr1311 198
171101.spr0070 171101.spr1312 243
171101.spr0070 171101.spr1332 156
171101.spr0070 171101.spr1351 256
171101.spr0070 171101.spr1355 526
171101.spr0070 171101.spr1361 242
171101.spr0070 171101.spr1362 165
171101.spr0070 171101.spr1391 206
171101.spr0070 171101.spr1399 239
171101.spr0070 171101.spr1408 200
171101.spr0070 171101.spr1410 256
171101.spr0070 171101.spr1414 204
171101.spr0070 171101.spr1417 160
171101.spr0070 171101.spr1427 236
171101.spr0070 171101.spr1445 160
171101.spr0070 171101.spr1460 185
171101.spr0070 171101.spr1462 274
171101.spr0070 171101.spr1463 274
171101.spr0070 171101.spr1464 160
171101.spr0070 171101.spr1472 314
171101.spr0070 171101.spr1479 251
171101.spr0070 171101.spr1502 187
171101.spr0070 171101.spr1507 182
171101.spr0070 171101.spr1511 167
171101.spr0070 171101.spr1516 162
171101.spr0070 171101.spr1579 204
171101.spr0070 171101.spr1580 382
171101.spr0070 171101.spr1647 265
171101.spr0070 171101.spr1649 260
171101.spr0070 171101.spr1699 189
171101.spr0070 171101.spr1715 163
171101.spr0070 171101.spr1722 176
171101.spr0070 171101.spr1778 321
171101.spr0070 171101.spr1785 280
171101.spr0070 171101.spr1788 343
171101.spr0070 171101.spr1792 200
171101.spr0070 171101.spr1797 242
171101.spr0070 171101.spr1798 224
171101.spr0070 171101.spr1819 160
171101.spr0070 171101.spr1830 236
171101.spr0070 171101.spr1836 383
171101.spr0070 171101.spr1845 435
171101.spr0070 171101.spr1862 165
171101.spr0070 171101.spr1890 322
171101.spr0070 171101.spr1896 185
171101.spr0070 171101.spr1898 196
171101.spr0070 171101.spr1902 191
171101.spr0070 171101.spr1903 178
171101.spr0070 171101.spr1906 204
171101.spr0070 171101.spr1931 166
171101.spr0070 171101.spr1988 163
171101.spr0070 171101.spr2000 164
171101.spr0070 171101.spr2001 213
171101.spr0070 171101.spr2012 185
171101.spr0070 171101.spr2014 254
171101.spr0070 171101.spr2033 276
171101.spr0070 171101.spr2045 236
171101.spr0071 171101.spr0022 609
171101.spr0071 171101.spr0056 194
171101.spr0071 171101.spr0068 284
171101.spr0071 171101.spr0069 865
171101.spr0071 171101.spr0070 990
171101.spr0071 171101.spr0072 456
171101.spr0071 171101.spr0075 283
171101.spr0071 171101.spr0076 281
171101.spr0071 171101.spr0077 281
171101.spr0071 171101.spr0078 279
171101.spr0071 171101.spr0122 205
171101.spr0071 171101.spr0131 199
171101.spr0071 171101.spr0161 200
171101.spr0071 171101.spr0162 200
171101.spr0071 171101.spr0163 200
171101.spr0071 171101.spr0164 200
171101.spr0071 171101.spr0215 256
171101.spr0071 171101.spr0217 167
171101.spr0071 171101.spr0235 227
171101.spr0071 171101.spr0307 161
171101.spr0071 171101.spr0323 160
171101.spr0071 171101.spr0336 196
171101.spr0071 171101.spr0342 455
171101.spr0071 171101.spr0343 397
171101.spr0071 171101.spr0344 455
171101.spr0071 171101.spr0368 206
171101.spr0071 171101.spr0403 169
171101.spr0071 171101.spr0426 426
171101.spr0071 171101.spr0427 311
171101.spr0071 171101.spr0431 159
171101.spr0071 171101.spr0453 161
171101.spr0071 171101.spr0454 161
171101.spr0071 171101.spr0455 161
171101.spr0071 171101.spr0507 412
171101.spr0071 171101.spr0509 389
171101.spr0071 171101.spr0543 162
171101.spr0071 171101.spr0551 196
171101.spr0071 171101.spr0589 264
171101.spr0071 171101.spr0647 280
171101.spr0071 171101.spr0655 524
171101.spr0071 171101.spr0656 176
171101.spr0071 171101.spr0682 201
171101.spr0071 171101.spr0683 204
171101.spr0071 171101.spr0686 200
171101.spr0071 171101.spr0687 200
171101.spr0071 171101.spr0707 160
171101.spr0071 171101.spr0725 161
171101.spr0071 171101.spr0729 200
171101.spr0071 171101.spr0748 184
171101.spr0071 171101.spr0749 184
171101.spr0071 171101.spr0750 184
171101.spr0071 171101.spr0804 649
171101.spr0071 171101.spr0805 156
171101.spr0071 171101.spr0835 163
171101.spr0071 171101.spr0845 177
171101.spr0071 171101.spr0847 207
171101.spr0071 171101.spr0861 503
171101.spr0071 171101.spr0862 528
171101.spr0071 171101.spr0863 577
171101.spr0071 171101.spr0889 153
171101.spr0071 171101.spr0913 416
171101.spr0071 171101.spr0918 242
171101.spr0071 171101.spr0919 204
171101.spr0071 171101.spr0932 202
171101.spr0071 171101.spr0965 395
171101.spr0071 171101.spr1000 176
171101.spr0071 171101.spr1001 176
171101.spr0071 171101.spr1033 169
171101.spr0071 171101.spr1036 168
171101.spr0071 171101.spr1044 230
171101.spr0071 171101.spr1045 168
171101.spr0071 171101.spr1052 200
171101.spr0071 171101.spr1057 196
171101.spr0071 171101.spr1066 167
171101.spr0071 171101.spr1130 151
171101.spr0071 171101.spr1140 243
171101.spr0071 171101.spr1144 253
171101.spr0071 171101.spr1149 237
171101.spr0071 171101.spr1156 185
171101.spr0071 171101.spr1158 201
171101.spr0071 171101.spr1162 283
171101.spr0071 171101.spr1163 286
171101.spr0071 171101.spr1164 544
171101.spr0071 171101.spr1189 236
171101.spr0071 171101.spr1212 160
171101.spr0071 171101.spr1218 234
171101.spr0071 171101.spr1259 289
171101.spr0071 171101.spr1310 271
171101.spr0071 171101.spr1311 221
171101.spr0071 171101.spr1366 237
171101.spr0071 171101.spr1377 230
171101.spr0071 171101.spr1408 271
171101.spr0071 171101.spr1414 204
171101.spr0071 171101.spr1419 162
171101.spr0071 171101.spr1427 209
171101.spr0071 171101.spr1459 188
171101.spr0071 171101.spr1472 389
171101.spr0071 171101.spr1491 161
171101.spr0071 171101.spr1579 289
171101.spr0071 171101.spr1580 379
171101.spr0071 171101.spr1678 160
171101.spr0071 171101.spr1695 189
171101.spr0071 171101.spr1699 186
171101.spr0071 171101.spr1717 202
171101.spr0071 171101.spr1722 160
171101.spr0071 171101.spr1758 232
171101.spr0071 171101.spr1785 172
171101.spr0071 171101.spr1788 465
171101.spr0071 171101.spr1792 200
171101.spr0071 171101.spr1815 169
171101.spr0071 171101.spr1830 233
171101.spr0071 171101.spr1875 158
171101.spr0071 171101.spr1906 510
171101.spr0071 171101.spr1907 395
171101.spr0071 171101.spr1994 234
171101.spr0071 171101.spr2000 161
171101.spr0071 171101.spr2001 192
171101.spr0071 171101.spr2025 190
171101.spr0071 171101.spr2033 200
171101.spr0072 171101.spr0032 155
171101.spr0072 171101.spr0069 428
171101.spr0072 171101.spr0070 439
171101.spr0072 171101.spr0071 456
171101.spr0072 171101.spr0074 855
171101.spr0072 171101.spr0078 243
171101.spr0072 171101.spr0084 609
171101.spr0072 171101.spr0086 609
171101.spr0072 171101.spr0091 373
171101.spr0072 171101.spr0092 192
171101.spr0072 171101.spr0136 592
171101.spr0072 171101.spr0139 173
171101.spr0072 171101.spr0156 175
171101.spr0072 171101.spr0209 170
171101.spr0072 171101.spr0240 171
171101.spr0072 171101.spr0270 609
171101.spr0072 171101.spr0305 160
171101.spr0072 171101.spr0318 173
171101.spr0072 171101.spr0319 401
171101.spr0072 171101.spr0320 155
171101.spr0072 171101.spr0321 167
171101.spr0072 171101.spr0344 172
171101.spr0072 171101.spr0485 609
171101.spr0072 171101.spr0555 164
171101.spr0072 171101.spr0556 208
171101.spr0072 171101.spr0589 152
171101.spr0072 171101.spr0608 213
171101.spr0072 171101.spr0690 609
171101.spr0072 171101.spr0699 364
171101.spr0072 171101.spr0916 174
171101.spr0072 171101.spr0965 151
171101.spr0072 171101.spr0970 151
171101.spr0072 171101.spr0984 262
171101.spr0072 171101.spr0995 177
171101.spr0072 171101.spr1007 239
171101.spr0072 171101.spr1077 180
171101.spr0072 171101.spr1148 184
171101.spr0072 171101.spr1149 184
171101.spr0072 171101.spr1150 153
171101.spr0072 171101.spr1222 362
171101.spr0072 171101.spr1223 343
171101.spr0072 171101.spr1277 153
171101.spr0072 171101.spr1333 446
171101.spr0072 171101.spr1383 153
171101.spr0072 171101.spr1408 169
171101.spr0072 171101.spr1497 157
171101.spr0072 171101.spr1562 609
171101.spr0072 171101.spr1604 579
171101.spr0072 171101.spr1654 190
171101.spr0072 171101.spr1655 289
171101.spr0072 171101.spr1687 530
171101.spr0072 171101.spr1708 180
171101.spr0072 171101.spr1863 161
171101.spr0072 171101.spr1864 164
171101.spr0072 171101.spr1890 280
171101.spr0072 171101.spr1923 177
171101.spr0072 171101.spr1924 177
171101.spr0073 171101.spr0074 670
171101.spr0073 171101.spr0075 448
171101.spr0073 171101.spr0076 296
171101.spr0073 171101.spr0077 296
171101.spr0073 171101.spr0078 214
171101.spr0073 171101.spr0079 177
171101.spr0073 171101.spr0080 154
171101.spr0074 171101.spr0032 155
171101.spr0074 171101.spr0072 855
171101.spr0074 171101.spr0073 670
171101.spr0074 171101.spr0075 562
171101.spr0074 171101.spr0076 408
171101.spr0074 171101.spr0077 408
171101.spr0074 171101.spr0078 388
171101.spr0074 171101.spr0079 191
171101.spr0074 171101.spr0080 160
171101.spr0074 171101.spr0092 192
171101.spr0074 171101.spr0139 173
171101.spr0074 171101.spr0156 175
171101.spr0074 171101.spr0209 170
171101.spr0074 171101.spr0240 171
171101.spr0074 171101.spr0305 160
171101.spr0074 171101.spr0318 173
171101.spr0074 171101.spr0319 401
171101.spr0074 171101.spr0320 155
171101.spr0074 171101.spr0321 167
171101.spr0074 171101.spr0555 164
171101.spr0074 171101.spr0556 208
171101.spr0074 171101.spr0589 152
171101.spr0074 171101.spr0699 364
171101.spr0074 171101.spr0916 174
171101.spr0074 171101.spr0965 151
171101.spr0074 171101.spr0970 151
171101.spr0074 171101.spr0984 262
171101.spr0074 171101.spr0995 177
171101.spr0074 171101.spr1007 239
171101.spr0074 171101.spr1148 184
171101.spr0074 171101.spr1149 184
171101.spr0074 171101.spr1150 153
171101.spr0074 171101.spr1222 362
171101.spr0074 171101.spr1277 153
171101.spr0074 171101.spr1333 202
171101.spr0074 171101.spr1383 153
171101.spr0074 171101.spr1654 190
171101.spr0074 171101.spr1655 193
171101.spr0074 171101.spr1708 180
171101.spr0074 171101.spr1890 280
171101.spr0074 171101.spr1923 177
171101.spr0074 171101.spr1924 177
171101.spr0075 171101.spr0001 183
171101.spr0075 171101.spr0009 313
171101.spr0075 171101.spr0044 286
171101.spr0075 171101.spr0057 172
171101.spr0075 171101.spr0068 279
171101.spr0075 171101.spr0070 283
171101.spr0075 171101.spr0071 283
171101.spr0075 171101.spr0073 448
171101.spr0075 171101.spr0074 562
171101.spr0075 171101.spr0076 539
171101.spr0075 171101.spr0077 508
171101.spr0075 171101.spr0078 315
171101.spr0075 171101.spr0079 228
171101.spr0075 171101.spr0080 175
171101.spr0075 171101.spr0086 252
171101.spr0075 171101.spr0108 307
171101.spr0075 171101.spr0124 180
171101.spr0075 171101.spr0136 219
171101.spr0075 171101.spr0140 388
171101.spr0075 171101.spr0151 172
171101.spr0075 171101.spr0239 216
171101.spr0075 171101.spr0261 238
171101.spr0075 171101.spr0296 187
171101.spr0075 171101.spr0314 185
171101.spr0075 171101.spr0334 253
171101.spr0075 171101.spr0337 327
171101.spr0075 171101.spr0357 169
171101.spr0075 171101.spr0410 326
171101.spr0075 171101.spr0422 273
171101.spr0075 171101.spr0440 262
171101.spr0075 171101.spr0488 165
171101.spr0075 171101.spr0551 178
171101.spr0075 171101.spr0561 324
171101.spr0075 171101.spr0565 198
171101.spr0075 171101.spr0583 161
171101.spr0075 171101.spr0601 418
171101.spr0075 171101.spr0739 158
171101.spr0075 171101.spr0806 160
171101.spr0075 171101.spr0828 160
171101.spr0075 171101.spr0880 191
171101.spr0075 171101.spr0907 194
171101.spr0075 171101.spr0908 592
171101.spr0075 171101.spr0916 285
171101.spr0075 171101.spr0960 184
171101.spr0075 171101.spr1039 195
171101.spr0075 171101.spr1042 486
171101.spr0075 171101.spr1060 218
171101.spr0075 171101.spr1061 501
171101.spr0075 171101.spr1115 217
171101.spr0075 171101.spr1138 182
171101.spr0075 171101.spr1145 156
171101.spr0075 171101.spr1147 215
171101.spr0075 171101.spr1151 221
171101.spr0075 171101.spr1152 215
171101.spr0075 171101.spr1161 160
171101.spr0075 171101.spr1174 156
171101.spr0075 171101.spr1222 167
171101.spr0075 171101.spr1223 155
171101.spr0075 171101.spr1275 160
171101.spr0075 171101.spr1346 232
171101.spr0075 171101.spr1371 165
171101.spr0075 171101.spr1372 201
171101.spr0075 171101.spr1384 162
171101.spr0075 171101.spr1467 152
171101.spr0075 171101.spr1475 176
171101.spr0075 171101.spr1524 209
171101.spr0075 171101.spr1622 209
171101.spr0075 171101.spr1652 240
171101.spr0075 171101.spr1679 258
171101.spr0075 171101.spr1694 175
171101.spr0075 171101.spr1732 155
171101.spr0075 171101.spr1754 154
171101.spr0075 171101.spr1767 295
171101.spr0075 171101.spr1802 286
171101.spr0075 171101.spr1843 337
171101.spr0075 171101.spr1859 165
171101.spr0075 171101.spr1870 166
171101.spr0075 171101.spr1940 195
171101.spr0075 171101.spr1945 171
171101.spr0075 171101.spr1965 240
171101.spr0075 171101.spr2042 156
171101.spr0076 171101.spr0003 442
171101.spr0076 171101.spr0004 479
171101.spr0076 171101.spr0032 253
171101.spr0076 171101.spr0033 199
171101.spr0076 171101.spr0057 324
171101.spr0076 171101.spr0059 240
171101.spr0076 171101.spr0068 270
171101.spr0076 171101.spr0070 280
171101.spr0076 171101.spr0071 281
171101.spr0076 171101.spr0073 296
171101.spr0076 171101.spr0074 408
171101.spr0076 171101.spr0075 539
171101.spr0076 171101.spr0077 998
171101.spr0076 171101.spr0078 486
171101.spr0076 171101.spr0079 315
171101.spr0076 171101.spr0080 209
171101.spr0076 171101.spr0119 207
171101.spr0076 171101.spr0153 533
171101.spr0076 171101.spr0154 515
171101.spr0076 171101.spr0169 510
171101.spr0076 171101.spr0276 291
171101.spr0076 171101.spr0282 291
171101.spr0076 171101.spr0284 270
171101.spr0076 171101.spr0308 166
171101.spr0076 171101.spr0336 350
171101.spr0076 171101.spr0344 480
171101.spr0076 171101.spr0364 298
171101.spr0076 171101.spr0380 188
171101.spr0076 171101.spr0463 537
171101.spr0076 171101.spr0528 301
171101.spr0076 171101.spr0529 525
171101.spr0076 171101.spr0537 271
171101.spr0076 171101.spr0551 201
171101.spr0076 171101.spr0578 576
171101.spr0076 171101.spr0579 496
171101.spr0076 171101.spr0667 526
171101.spr0076 171101.spr0672 185
171101.spr0076 171101.spr0707 245
171101.spr0076 171101.spr0708 816
171101.spr0076 171101.spr0776 479
171101.spr0076 171101.spr0777 210
171101.spr0076 171101.spr0779 204
171101.spr0076 171101.spr0780 472
171101.spr0076 171101.spr0806 163
171101.spr0076 171101.spr0868 480
171101.spr0076 171101.spr0903 199
171101.spr0076 171101.spr0906 313
171101.spr0076 171101.spr0924 299
171101.spr0076 171101.spr0931 160
171101.spr0076 171101.spr0995 210
171101.spr0076 171101.spr1011 284
171101.spr0076 171101.spr1106 897
171101.spr0076 171101.spr1107 249
171101.spr0076 171101.spr1161 163
171101.spr0076 171101.spr1164 412
171101.spr0076 171101.spr1252 231
171101.spr0076 171101.spr1253 178
171101.spr0076 171101.spr1254 178
171101.spr0076 171101.spr1255 241
171101.spr0076 171101.spr1256 241
171101.spr0076 171101.spr1272 281
171101.spr0076 171101.spr1275 163
171101.spr0076 171101.spr1357 180
171101.spr0076 171101.spr1380 219
171101.spr0076 171101.spr1384 483
171101.spr0076 171101.spr1422 247
171101.spr0076 171101.spr1472 196
171101.spr0076 171101.spr1473 784
171101.spr0076 171101.spr1474 303
171101.spr0076 171101.spr1492 174
171101.spr0076 171101.spr1493 291
171101.spr0076 171101.spr1540 260
171101.spr0076 171101.spr1544 524
171101.spr0076 171101.spr1561 204
171101.spr0076 171101.spr1562 204
171101.spr0076 171101.spr1649 231
171101.spr0076 171101.spr1734 265
171101.spr0076 171101.spr1735 246
171101.spr0076 171101.spr1736 246
171101.spr0076 171101.spr1758 260
171101.spr0076 171101.spr1770 265
171101.spr0076 171101.spr1776 260
171101.spr0076 171101.spr1781 388
171101.spr0076 171101.spr1813 185
171101.spr0076 171101.spr1814 680
171101.spr0076 171101.spr1882 202
171101.spr0076 171101.spr1892 281
171101.spr0076 171101.spr1893 238
171101.spr0076 171101.spr1894 906
171101.spr0076 171101.spr1896 241
171101.spr0076 171101.spr1897 241
171101.spr0076 171101.spr1898 178
171101.spr0076 171101.spr1899 231
171101.spr0076 171101.spr1990 299
171101.spr0076 171101.spr1997 718
171101.spr0076 171101.spr1998 327
171101.spr0076 171101.spr2006 185
171101.spr0076 171101.spr2033 474
171101.spr0076 171101.spr2046 419
171101.spr0077 171101.spr0005 237
171101.spr0077 171101.spr0032 197
171101.spr0077 171101.spr0033 199
171101.spr0077 171101.spr0068 270
171101.spr0077 171101.spr0070 280
171101.spr0077 171101.spr0071 281
171101.spr0077 171101.spr0073 296
171101.spr0077 171101.spr0074 408
171101.spr0077 171101.spr0075 508
171101.spr0077 171101.spr0076 998
171101.spr0077 171101.spr0078 486
171101.spr0077 171101.spr0079 315
171101.spr0077 171101.spr0080 209
171101.spr0077 171101.spr0154 718
171101.spr0077 171101.spr0171 279
171101.spr0077 171101.spr0210 177
171101.spr0077 171101.spr0240 185
171101.spr0077 171101.spr0276 577
171101.spr0077 171101.spr0282 577
171101.spr0077 171101.spr0334 151
171101.spr0077 171101.spr0336 581
171101.spr0077 171101.spr0344 484
171101.spr0077 171101.spr0380 187
171101.spr0077 171101.spr0463 860
171101.spr0077 171101.spr0464 242
171101.spr0077 171101.spr0528 825
171101.spr0077 171101.spr0529 421
171101.spr0077 171101.spr0551 201
171101.spr0077 171101.spr0577 161
171101.spr0077 171101.spr0578 805
171101.spr0077 171101.spr0579 199
171101.spr0077 171101.spr0581 195
171101.spr0077 171101.spr0593 158
171101.spr0077 171101.spr0607 181
171101.spr0077 171101.spr0707 787
171101.spr0077 171101.spr0708 511
171101.spr0077 171101.spr0776 307
171101.spr0077 171101.spr0860 155
171101.spr0077 171101.spr0903 199
171101.spr0077 171101.spr0959 177
171101.spr0077 171101.spr1006 298
171101.spr0077 171101.spr1049 451
171101.spr0077 171101.spr1050 400
171101.spr0077 171101.spr1051 484
171101.spr0077 171101.spr1105 185
171101.spr0077 171101.spr1106 293
171101.spr0077 171101.spr1107 908
171101.spr0077 171101.spr1186 190
171101.spr0077 171101.spr1205 150
171101.spr0077 171101.spr1217 161
171101.spr0077 171101.spr1384 316
171101.spr0077 171101.spr1411 162
171101.spr0077 171101.spr1473 435
171101.spr0077 171101.spr1474 803
171101.spr0077 171101.spr1520 198
171101.spr0077 171101.spr1577 150
171101.spr0077 171101.spr1812 160
171101.spr0077 171101.spr1814 565
171101.spr0077 171101.spr1824 192
171101.spr0077 171101.spr1893 852
171101.spr0077 171101.spr1894 300
171101.spr0077 171101.spr1997 417
171101.spr0077 171101.spr1998 806
171101.spr0077 171101.spr2033 238
171101.spr0078 171101.spr0004 246
171101.spr0078 171101.spr0005 163
171101.spr0078 171101.spr0006 177
171101.spr0078 171101.spr0008 260
171101.spr0078 171101.spr0021 200
171101.spr0078 171101.spr0028 529
171101.spr0078 171101.spr0032 279
171101.spr0078 171101.spr0047 166
171101.spr0078 171101.spr0068 268
171101.spr0078 171101.spr0070 279
171101.spr0078 171101.spr0071 279
171101.spr0078 171101.spr0072 243
171101.spr0078 171101.spr0073 214
171101.spr0078 171101.spr0074 388
171101.spr0078 171101.spr0075 315
171101.spr0078 171101.spr0076 486
171101.spr0078 171101.spr0077 486
171101.spr0078 171101.spr0079 507
171101.spr0078 171101.spr0080 286
171101.spr0078 171101.spr0102 191
171101.spr0078 171101.spr0103 213
171101.spr0078 171101.spr0122 181
171101.spr0078 171101.spr0124 284
171101.spr0078 171101.spr0125 166
171101.spr0078 171101.spr0161 161
171101.spr0078 171101.spr0176 319
171101.spr0078 171101.spr0178 297
171101.spr0078 171101.spr0180 248
171101.spr0078 171101.spr0187 992
171101.spr0078 171101.spr0188 977
171101.spr0078 171101.spr0189 980
171101.spr0078 171101.spr0190 982
171101.spr0078 171101.spr0191 989
171101.spr0078 171101.spr0192 993
171101.spr0078 171101.spr0194 978
171101.spr0078 171101.spr0195 995
171101.spr0078 171101.spr0196 994
171101.spr0078 171101.spr0197 961
171101.spr0078 171101.spr0198 991
171101.spr0078 171101.spr0199 962
171101.spr0078 171101.spr0200 965
171101.spr0078 171101.spr0201 992
171101.spr0078 171101.spr0202 991
171101.spr0078 171101.spr0203 992
171101.spr0078 171101.spr0204 980
171101.spr0078 171101.spr0205 990
171101.spr0078 171101.spr0206 992
171101.spr0078 171101.spr0207 969
171101.spr0078 171101.spr0208 982
171101.spr0078 171101.spr0209 896
171101.spr0078 171101.spr0210 664
171101.spr0078 171101.spr0211 927
171101.spr0078 171101.spr0212 880
171101.spr0078 171101.spr0213 995
171101.spr0078 171101.spr0214 996
171101.spr0078 171101.spr0215 945
171101.spr0078 171101.spr0216 905
171101.spr0078 171101.spr0227 160
171101.spr0078 171101.spr0235 252
171101.spr0078 171101.spr0243 248
171101.spr0078 171101.spr0245 158
171101.spr0078 171101.spr0248 995
171101.spr0078 171101.spr0249 995
171101.spr0078 171101.spr0250 972
171101.spr0078 171101.spr0256 247
171101.spr0078 171101.spr0267 208
171101.spr0078 171101.spr0271 954
171101.spr0078 171101.spr0272 988
171101.spr0078 171101.spr0288 190
171101.spr0078 171101.spr0289 197
171101.spr0078 171101.spr0305 351
171101.spr0078 171101.spr0338 230
171101.spr0078 171101.spr0340 230
171101.spr0078 171101.spr0341 307
171101.spr0078 171101.spr0362 793
171101.spr0078 171101.spr0364 698
171101.spr0078 171101.spr0372 317
171101.spr0078 171101.spr0375 413
171101.spr0078 171101.spr0377 218
171101.spr0078 171101.spr0380 564
171101.spr0078 171101.spr0381 208
171101.spr0078 171101.spr0383 210
171101.spr0078 171101.spr0384 482
171101.spr0078 171101.spr0390 347
171101.spr0078 171101.spr0392 842
171101.spr0078 171101.spr0396 796
171101.spr0078 171101.spr0398 534
171101.spr0078 171101.spr0402 312
171101.spr0078 171101.spr0403 294
171101.spr0078 171101.spr0408 185
171101.spr0078 171101.spr0428 308
171101.spr0078 171101.spr0431 215
171101.spr0078 171101.spr0438 271
171101.spr0078 171101.spr0453 216
171101.spr0078 171101.spr0454 175
171101.spr0078 171101.spr0455 289
171101.spr0078 171101.spr0476 355
171101.spr0078 171101.spr0477 175
171101.spr0078 171101.spr0478 321
171101.spr0078 171101.spr0480 925
171101.spr0078 171101.spr0481 832
171101.spr0078 171101.spr0492 577
171101.spr0078 171101.spr0507 441
171101.spr0078 171101.spr0509 596
171101.spr0078 171101.spr0515 173
171101.spr0078 171101.spr0516 679
171101.spr0078 171101.spr0519 409
171101.spr0078 171101.spr0533 161
171101.spr0078 171101.spr0536 160
171101.spr0078 171101.spr0537 303
171101.spr0078 171101.spr0538 166
171101.spr0078 171101.spr0543 151
171101.spr0078 171101.spr0555 973
171101.spr0078 171101.spr0556 983
171101.spr0078 171101.spr0584 308
171101.spr0078 171101.spr0597 247
171101.spr0078 171101.spr0598 208
171101.spr0078 171101.spr0622 185
171101.spr0078 171101.spr0625 307
171101.spr0078 171101.spr0626 269
171101.spr0078 171101.spr0627 307
171101.spr0078 171101.spr0638 189
171101.spr0078 171101.spr0655 190
171101.spr0078 171101.spr0656 418
171101.spr0078 171101.spr0660 208
171101.spr0078 171101.spr0662 164
171101.spr0078 171101.spr0664 198
171101.spr0078 171101.spr0665 833
171101.spr0078 171101.spr0666 256
171101.spr0078 171101.spr0667 190
171101.spr0078 171101.spr0670 282
171101.spr0078 171101.spr0674 446
171101.spr0078 171101.spr0676 836
171101.spr0078 171101.spr0682 967
171101.spr0078 171101.spr0686 586
171101.spr0078 171101.spr0687 740
171101.spr0078 171101.spr0691 256
171101.spr0078 171101.spr0696 570
171101.spr0078 171101.spr0712 180
171101.spr0078 171101.spr0715 164
171101.spr0078 171101.spr0716 614
171101.spr0078 171101.spr0728 185
171101.spr0078 171101.spr0739 536
171101.spr0078 171101.spr0740 769
171101.spr0078 171101.spr0743 355
171101.spr0078 171101.spr0750 161
171101.spr0078 171101.spr0757 257
171101.spr0078 171101.spr0758 196
171101.spr0078 171101.spr0764 864
171101.spr0078 171101.spr0768 272
171101.spr0078 171101.spr0769 197
171101.spr0078 171101.spr0773 578
171101.spr0078 171101.spr0783 447
171101.spr0078 171101.spr0784 424
171101.spr0078 171101.spr0795 455
171101.spr0078 171101.spr0808 281
171101.spr0078 171101.spr0819 152
171101.spr0078 171101.spr0830 153
171101.spr0078 171101.spr0838 287
171101.spr0078 171101.spr0845 236
171101.spr0078 171101.spr0846 848
171101.spr0078 171101.spr0849 217
171101.spr0078 171101.spr0857 201
171101.spr0078 171101.spr0861 929
171101.spr0078 171101.spr0862 692
171101.spr0078 171101.spr0863 745
171101.spr0078 171101.spr0871 570
171101.spr0078 171101.spr0872 647
171101.spr0078 171101.spr0876 455
171101.spr0078 171101.spr0878 154
171101.spr0078 171101.spr0879 895
171101.spr0078 171101.spr0891 206
171101.spr0078 171101.spr0918 222
171101.spr0078 171101.spr0919 226
171101.spr0078 171101.spr0924 825
171101.spr0078 171101.spr0928 292
171101.spr0078 171101.spr0967 155
171101.spr0078 171101.spr0978 295
171101.spr0078 171101.spr0979 213
171101.spr0078 171101.spr0984 458
171101.spr0078 171101.spr0992 874
171101.spr0078 171101.spr1002 509
171101.spr0078 171101.spr1010 228
171101.spr0078 171101.spr1012 764
171101.spr0078 171101.spr1013 160
171101.spr0078 171101.spr1014 757
171101.spr0078 171101.spr1030 196
171101.spr0078 171101.spr1035 280
171101.spr0078 171101.spr1036 601
171101.spr0078 171101.spr1053 219
171101.spr0078 171101.spr1087 337
171101.spr0078 171101.spr1092 358
171101.spr0078 171101.spr1095 216
171101.spr0078 171101.spr1099 565
171101.spr0078 171101.spr1121 176
171101.spr0078 171101.spr1123 739
171101.spr0078 171101.spr1128 229
171101.spr0078 171101.spr1133 181
171101.spr0078 171101.spr1153 166
171101.spr0078 171101.spr1154 355
171101.spr0078 171101.spr1155 202
171101.spr0078 171101.spr1158 468
171101.spr0078 171101.spr1162 252
171101.spr0078 171101.spr1165 161
171101.spr0078 171101.spr1166 821
171101.spr0078 171101.spr1171 528
171101.spr0078 171101.spr1176 286
171101.spr0078 171101.spr1177 403
171101.spr0078 171101.spr1191 152
171101.spr0078 171101.spr1192 167
171101.spr0078 171101.spr1193 167
171101.spr0078 171101.spr1211 860
171101.spr0078 171101.spr1212 986
171101.spr0078 171101.spr1228 264
171101.spr0078 171101.spr1232 343
171101.spr0078 171101.spr1233 296
171101.spr0078 171101.spr1234 253
171101.spr0078 171101.spr1240 568
171101.spr0078 171101.spr1259 225
171101.spr0078 171101.spr1271 643
171101.spr0078 171101.spr1292 215
171101.spr0078 171101.spr1300 467
171101.spr0078 171101.spr1311 275
171101.spr0078 171101.spr1314 185
171101.spr0078 171101.spr1329 160
171101.spr0078 171101.spr1336 303
171101.spr0078 171101.spr1343 966
171101.spr0078 171101.spr1354 173
171101.spr0078 171101.spr1355 161
171101.spr0078 171101.spr1356 174
171101.spr0078 171101.spr1360 290
171101.spr0078 171101.spr1361 479
171101.spr0078 171101.spr1362 600
171101.spr0078 171101.spr1363 332
171101.spr0078 171101.spr1364 376
171101.spr0078 171101.spr1366 164
171101.spr0078 171101.spr1369 208
171101.spr0078 171101.spr1370 394
171101.spr0078 171101.spr1377 241
171101.spr0078 171101.spr1381 167
171101.spr0078 171101.spr1384 501
171101.spr0078 171101.spr1394 899
171101.spr0078 171101.spr1395 158
171101.spr0078 171101.spr1396 912
171101.spr0078 171101.spr1397 227
171101.spr0078 171101.spr1409 307
171101.spr0078 171101.spr1410 156
171101.spr0078 171101.spr1413 187
171101.spr0078 171101.spr1417 238
171101.spr0078 171101.spr1425 162
171101.spr0078 171101.spr1435 152
171101.spr0078 171101.spr1440 219
171101.spr0078 171101.spr1443 259
171101.spr0078 171101.spr1451 657
171101.spr0078 171101.spr1463 240
171101.spr0078 171101.spr1467 978
171101.spr0078 171101.spr1472 209
171101.spr0078 171101.spr1487 211
171101.spr0078 171101.spr1502 357
171101.spr0078 171101.spr1507 156
171101.spr0078 171101.spr1510 288
171101.spr0078 171101.spr1539 173
171101.spr0078 171101.spr1553 186
171101.spr0078 171101.spr1566 169
171101.spr0078 171101.spr1577 164
171101.spr0078 171101.spr1579 240
171101.spr0078 171101.spr1580 191
171101.spr0078 171101.spr1582 617
171101.spr0078 171101.spr1602 225
171101.spr0078 171101.spr1607 179
171101.spr0078 171101.spr1616 484
171101.spr0078 171101.spr1634 240
171101.spr0078 171101.spr1635 181
171101.spr0078 171101.spr1636 181
171101.spr0078 171101.spr1639 420
171101.spr0078 171101.spr1662 272
171101.spr0078 171101.spr1663 150
171101.spr0078 171101.spr1688 464
171101.spr0078 171101.spr1693 198
171101.spr0078 171101.spr1696 217
171101.spr0078 171101.spr1703 230
171101.spr0078 171101.spr1704 152
171101.spr0078 171101.spr1705 167
171101.spr0078 171101.spr1706 167
171101.spr0078 171101.spr1722 288
171101.spr0078 171101.spr1724 158
171101.spr0078 171101.spr1726 313
171101.spr0078 171101.spr1757 498
171101.spr0078 171101.spr1775 164
171101.spr0078 171101.spr1776 814
171101.spr0078 171101.spr1777 866
171101.spr0078 171101.spr1788 154
171101.spr0078 171101.spr1793 152
171101.spr0078 171101.spr1794 170
171101.spr0078 171101.spr1798 582
171101.spr0078 171101.spr1799 795
171101.spr0078 171101.spr1807 355
171101.spr0078 171101.spr1810 205
171101.spr0078 171101.spr1813 420
171101.spr0078 171101.spr1820 773
171101.spr0078 171101.spr1821 177
171101.spr0078 171101.spr1822 499
171101.spr0078 171101.spr1825 182
171101.spr0078 171101.spr1841 345
171101.spr0078 171101.spr1867 161
171101.spr0078 171101.spr1881 507
171101.spr0078 171101.spr1890 514
171101.spr0078 171101.spr1910 454
171101.spr0078 171101.spr1924 166
171101.spr0078 171101.spr1931 444
171101.spr0078 171101.spr1943 373
171101.spr0078 171101.spr1944 427
171101.spr0078 171101.spr2000 150
171101.spr0078 171101.spr2002 284
171101.spr0078 171101.spr2003 284
171101.spr0078 171101.spr2004 209
171101.spr0078 171101.spr2005 201
171101.spr0078 171101.spr2007 283
171101.spr0078 171101.spr2008 460
171101.spr0078 171101.spr2009 679
171101.spr0078 171101.spr2010 285
171101.spr0078 171101.spr2019 768
171101.spr0078 171101.spr2020 985
171101.spr0078 171101.spr2022 444
171101.spr0078 171101.spr2024 580
171101.spr0078 171101.spr2025 581
171101.spr0078 171101.spr2026 583
171101.spr0078 171101.spr2029 173
171101.spr0078 171101.spr2030 173
171101.spr0078 171101.spr2033 332
171101.spr0078 171101.spr2034 188
171101.spr0079 171101.spr0073 177
171101.spr0079 171101.spr0074 191
171101.spr0079 171101.spr0075 228
171101.spr0079 171101.spr0076 315
171101.spr0079 171101.spr0077 315
171101.spr0079 171101.spr0078 507
171101.spr0079 171101.spr0080 428
171101.spr0080 171101.spr0073 154
171101.spr0080 171101.spr0074 160
171101.spr0080 171101.spr0075 175
171101.spr0080 171101.spr0076 209
171101.spr0080 171101.spr0077 209
171101.spr0080 171101.spr0078 286
171101.spr0080 171101.spr0079 428
171101.spr0081 171101.spr0050 226
171101.spr0081 171101.spr0082 979
171101.spr0081 171101.spr0083 964
171101.spr0081 171101.spr0084 305
171101.spr0081 171101.spr0085 276
171101.spr0081 171101.spr0139 172
171101.spr0081 171101.spr0152 415
171101.spr0081 171101.spr0153 458
171101.spr0081 171101.spr0154 453
171101.spr0081 171101.spr0173 185
171101.spr0081 171101.spr0222 246
171101.spr0081 171101.spr0244 250
171101.spr0081 171101.spr0259 200
171101.spr0081 171101.spr0284 206
171101.spr0081 171101.spr0287 267
171101.spr0081 171101.spr0288 166
171101.spr0081 171101.spr0296 190
171101.spr0081 171101.spr0331 237
171101.spr0081 171101.spr0356 236
171101.spr0081 171101.spr0359 185
171101.spr0081 171101.spr0423 200
171101.spr0081 171101.spr0434 176
171101.spr0081 171101.spr0443 191
171101.spr0081 171101.spr0530 182
171101.spr0081 171101.spr0562 186
171101.spr0081 171101.spr0564 260
171101.spr0081 171101.spr0565 227
171101.spr0081 171101.spr0578 414
171101.spr0081 171101.spr0603 163
171101.spr0081 171101.spr0604 234
171101.spr0081 171101.spr0646 179
171101.spr0081 171101.spr0647 156
171101.spr0081 171101.spr0716 177
171101.spr0081 171101.spr0778 200
171101.spr0081 171101.spr0779 185
171101.spr0081 171101.spr0796 238
171101.spr0081 171101.spr0797 185
171101.spr0081 171101.spr0813 184
171101.spr0081 171101.spr0856 238
171101.spr0081 171101.spr0882 163
171101.spr0081 171101.spr0965 530
171101.spr0081 171101.spr1001 238
171101.spr0081 171101.spr1036 160
171101.spr0081 171101.spr1063 180
171101.spr0081 171101.spr1067 232
171101.spr0081 171101.spr1081 185
171101.spr0081 171101.spr1170 532
171101.spr0081 171101.spr1234 196
171101.spr0081 171101.spr1246 270
171101.spr0081 171101.spr1247 162
171101.spr0081 171101.spr1359 238
171101.spr0081 171101.spr1360 238
171101.spr0081 171101.spr1361 238
171101.spr0081 171101.spr1362 238
171101.spr0081 171101.spr1364 238
171101.spr0081 171101.spr1373 183
171101.spr0081 171101.spr1410 238
171101.spr0081 171101.spr1415 532
171101.spr0081 171101.spr1430 162
171101.spr0081 171101.spr1432 182
171101.spr0081 171101.spr1434 160
171101.spr0081 171101.spr1437 743
171101.spr0081 171101.spr1458 234
171101.spr0081 171101.spr1460 160
171101.spr0081 171101.spr1514 185
171101.spr0081 171101.spr1525 722
171101.spr0081 171101.spr1526 363
171101.spr0081 171101.spr1527 471
171101.spr0081 171101.spr1532 418
171101.spr0081 171101.spr1538 505
171101.spr0081 171101.spr1540 163
171101.spr0081 171101.spr1553 238
171101.spr0081 171101.spr1575 186
171101.spr0081 171101.spr1617 191
171101.spr0081 171101.spr1618 721
171101.spr0081 171101.spr1619 237
171101.spr0081 171101.spr1620 365
171101.spr0081 171101.spr1625 232
171101.spr0081 171101.spr1632 185
171101.spr0081 171101.spr1644 164
171101.spr0081 171101.spr1647 177
171101.spr0081 171101.spr1696 177
171101.spr0081 171101.spr1698 182
171101.spr0081 171101.spr1699 177
171101.spr0081 171101.spr1710 654
171101.spr0081 171101.spr1711 274
171101.spr0081 171101.spr1712 549
171101.spr0081 171101.spr1797 185
171101.spr0081 171101.spr1833 171
171101.spr0081 171101.spr1840 190
171101.spr0081 171101.spr1877 399
171101.spr0081 171101.spr1882 165
171101.spr0081 171101.spr1907 530
171101.spr0081 171101.spr1913 156
171101.spr0081 171101.spr1918 343
171101.spr0081 171101.spr1919 180
171101.spr0081 171101.spr1920 629
171101.spr0081 171101.spr1949 647
171101.spr0081 171101.spr1950 525
171101.spr0081 171101.spr1951 775
171101.spr0081 171101.spr1952 569
171101.spr0081 171101.spr1953 525
171101.spr0081 171101.spr1963 162
171101.spr0081 171101.spr1969 200
171101.spr0081 171101.spr1971 184
171101.spr0081 171101.spr1977 248
171101.spr0082 171101.spr0081 979
171101.spr0082 171101.spr0083 944
171101.spr0082 171101.spr0084 315
171101.spr0082 171101.spr0085 286
171101.spr0082 171101.spr0152 407
171101.spr0082 171101.spr0153 455
171101.spr0082 171101.spr0154 453
171101.spr0082 171101.spr0228 168
171101.spr0082 171101.spr0234 160
171101.spr0082 171101.spr0244 260
171101.spr0082 171101.spr0259 261
171101.spr0082 171101.spr0260 160
171101.spr0082 171101.spr0287 286
171101.spr0082 171101.spr0288 154
171101.spr0082 171101.spr0310 196
171101.spr0082 171101.spr0331 153
171101.spr0082 171101.spr0521 215
171101.spr0082 171101.spr0565 201
171101.spr0082 171101.spr0578 210
171101.spr0082 171101.spr0647 156
171101.spr0082 171101.spr0897 251
171101.spr0082 171101.spr1170 160
171101.spr0082 171101.spr1234 196
171101.spr0082 171101.spr1260 160
171101.spr0082 171101.spr1415 160
171101.spr0082 171101.spr1437 864
171101.spr0082 171101.spr1525 230
171101.spr0082 171101.spr1526 604
171101.spr0082 171101.spr1527 483
171101.spr0082 171101.spr1533 478
171101.spr0082 171101.spr1534 297
171101.spr0082 171101.spr1538 295
171101.spr0082 171101.spr1618 247
171101.spr0082 171101.spr1619 814
171101.spr0082 171101.spr1620 446
171101.spr0082 171101.spr1644 154
171101.spr0082 171101.spr1710 240
171101.spr0082 171101.spr1711 594
171101.spr0082 171101.spr1712 577
171101.spr0082 171101.spr1713 195
171101.spr0082 171101.spr1833 260
171101.spr0082 171101.spr1887 161
171101.spr0082 171101.spr1918 546
171101.spr0082 171101.spr1919 658
171101.spr0082 171101.spr1920 312
171101.spr0082 171101.spr1949 304
171101.spr0082 171101.spr1950 488
171101.spr0082 171101.spr1951 733
171101.spr0082 171101.spr1952 406
171101.spr0082 171101.spr1953 535
171101.spr0082 171101.spr1973 314
171101.spr0082 171101.spr1991 160
171101.spr0083 171101.spr0027 212
171101.spr0083 171101.spr0068 168
171101.spr0083 171101.spr0081 964
171101.spr0083 171101.spr0082 944
171101.spr0083 171101.spr0084 443
171101.spr0083 171101.spr0085 443
171101.spr0083 171101.spr0122 211
171101.spr0083 171101.spr0145 484
171101.spr0083 171101.spr0147 200
171101.spr0083 171101.spr0152 455
171101.spr0083 171101.spr0153 477
171101.spr0083 171101.spr0154 589
171101.spr0083 171101.spr0228 214
171101.spr0083 171101.spr0234 160
171101.spr0083 171101.spr0239 290
171101.spr0083 171101.spr0244 259
171101.spr0083 171101.spr0287 158
171101.spr0083 171101.spr0294 182
171101.spr0083 171101.spr0310 200
171101.spr0083 171101.spr0327 170
171101.spr0083 171101.spr0331 170
171101.spr0083 171101.spr0429 156
171101.spr0083 171101.spr0460 217
171101.spr0083 171101.spr0475 404
171101.spr0083 171101.spr0521 197
171101.spr0083 171101.spr0565 203
171101.spr0083 171101.spr0578 188
171101.spr0083 171101.spr0667 199
171101.spr0083 171101.spr0690 226
171101.spr0083 171101.spr0839 189
171101.spr0083 171101.spr0881 209
171101.spr0083 171101.spr0897 214
171101.spr0083 171101.spr0948 195
171101.spr0083 171101.spr0951 240
171101.spr0083 171101.spr0964 209
171101.spr0083 171101.spr0967 167
171101.spr0083 171101.spr1047 247
171101.spr0083 171101.spr1101 201
171101.spr0083 171101.spr1102 165
171101.spr0083 171101.spr1120 185
171101.spr0083 171101.spr1138 210
171101.spr0083 171101.spr1139 270
171101.spr0083 171101.spr1231 189
171101.spr0083 171101.spr1234 200
171101.spr0083 171101.spr1263 175
171101.spr0083 171101.spr1289 212
171101.spr0083 171101.spr1290 165
171101.spr0083 171101.spr1382 211
171101.spr0083 171101.spr1404 217
171101.spr0083 171101.spr1437 355
171101.spr0083 171101.spr1514 184
171101.spr0083 171101.spr1525 297
171101.spr0083 171101.spr1526 275
171101.spr0083 171101.spr1527 340
171101.spr0083 171101.spr1532 297
171101.spr0083 171101.spr1533 275
171101.spr0083 171101.spr1538 364
171101.spr0083 171101.spr1561 211
171101.spr0083 171101.spr1564 205
171101.spr0083 171101.spr1587 164
171101.spr0083 171101.spr1618 297
171101.spr0083 171101.spr1619 275
171101.spr0083 171101.spr1645 193
171101.spr0083 171101.spr1707 248
171101.spr0083 171101.spr1710 297
171101.spr0083 171101.spr1711 275
171101.spr0083 171101.spr1713 241
171101.spr0083 171101.spr1823 150
171101.spr0083 171101.spr1833 259
171101.spr0083 171101.spr1885 193
171101.spr0083 171101.spr1887 209
171101.spr0083 171101.spr1919 343
171101.spr0083 171101.spr1931 167
171101.spr0083 171101.spr1949 239
171101.spr0083 171101.spr1950 281
171101.spr0083 171101.spr1951 818
171101.spr0083 171101.spr1952 553
171101.spr0083 171101.spr1953 271
171101.spr0083 171101.spr1969 240
171101.spr0083 171101.spr1977 197
171101.spr0083 171101.spr2007 242
171101.spr0083 171101.spr2029 163
171101.spr0084 171101.spr0043 200
171101.spr0084 171101.spr0054 279
171101.spr0084 171101.spr0072 609
171101.spr0084 171101.spr0081 305
171101.spr0084 171101.spr0082 315
171101.spr0084 171101.spr0083 443
171101.spr0084 171101.spr0085 865
171101.spr0084 171101.spr0086 609
171101.spr0084 171101.spr0105 200
171101.spr0084 171101.spr0106 200
171101.spr0084 171101.spr0130 179
171101.spr0084 171101.spr0146 196
171101.spr0084 171101.spr0148 201
171101.spr0084 171101.spr0173 155
171101.spr0084 171101.spr0186 266
171101.spr0084 171101.spr0234 156
171101.spr0084 171101.spr0240 459
171101.spr0084 171101.spr0265 172
171101.spr0084 171101.spr0270 609
171101.spr0084 171101.spr0371 394
171101.spr0084 171101.spr0393 220
171101.spr0084 171101.spr0394 238
171101.spr0084 171101.spr0395 220
171101.spr0084 171101.spr0396 428
171101.spr0084 171101.spr0428 203
171101.spr0084 171101.spr0429 204
171101.spr0084 171101.spr0438 200
171101.spr0084 171101.spr0455 154
171101.spr0084 171101.spr0468 200
171101.spr0084 171101.spr0469 200
171101.spr0084 171101.spr0472 172
171101.spr0084 171101.spr0485 609
171101.spr0084 171101.spr0489 160
171101.spr0084 171101.spr0492 424
171101.spr0084 171101.spr0516 206
171101.spr0084 171101.spr0518 179
171101.spr0084 171101.spr0560 179
171101.spr0084 171101.spr0588 184
171101.spr0084 171101.spr0690 609
171101.spr0084 171101.spr0694 197
171101.spr0084 171101.spr0758 276
171101.spr0084 171101.spr0762 210
171101.spr0084 171101.spr0784 256
171101.spr0084 171101.spr0795 343
171101.spr0084 171101.spr0814 204
171101.spr0084 171101.spr0821 234
171101.spr0084 171101.spr0867 200
171101.spr0084 171101.spr0883 301
171101.spr0084 171101.spr0884 540
171101.spr0084 171101.spr0887 274
171101.spr0084 171101.spr0970 274
171101.spr0084 171101.spr0984 224
171101.spr0084 171101.spr0996 192
171101.spr0084 171101.spr1012 315
171101.spr0084 171101.spr1014 274
171101.spr0084 171101.spr1066 200
171101.spr0084 171101.spr1095 262
171101.spr0084 171101.spr1149 224
171101.spr0084 171101.spr1183 200
171101.spr0084 171101.spr1277 157
171101.spr0084 171101.spr1279 283
171101.spr0084 171101.spr1291 201
171101.spr0084 171101.spr1328 244
171101.spr0084 171101.spr1329 244
171101.spr0084 171101.spr1377 262
171101.spr0084 171101.spr1419 424
171101.spr0084 171101.spr1432 224
171101.spr0084 171101.spr1434 239
171101.spr0084 171101.spr1451 199
171101.spr0084 171101.spr1539 200
171101.spr0084 171101.spr1562 609
171101.spr0084 171101.spr1580 229
171101.spr0084 171101.spr1604 579
171101.spr0084 171101.spr1672 155
171101.spr0084 171101.spr1687 530
171101.spr0084 171101.spr1688 160
171101.spr0084 171101.spr1725 281
171101.spr0084 171101.spr1785 531
171101.spr0084 171101.spr1792 424
171101.spr0084 171101.spr1957 569
171101.spr0084 171101.spr1983 259
171101.spr0084 171101.spr1988 256
171101.spr0084 171101.spr2000 219
171101.spr0084 171101.spr2014 192
171101.spr0085 171101.spr0081 276
171101.spr0085 171101.spr0082 286
171101.spr0085 171101.spr0083 443
171101.spr0085 171101.spr0084 865
171101.spr0086 171101.spr0009 182
171101.spr0086 171101.spr0010 202
171101.spr0086 171101.spr0027 205
171101.spr0086 171101.spr0057 209
171101.spr0086 171101.spr0072 609
171101.spr0086 171101.spr0075 252
171101.spr0086 171101.spr0084 609
171101.spr0086 171101.spr0087 654
171101.spr0086 171101.spr0088 654
171101.spr0086 171101.spr0089 654
171101.spr0086 171101.spr0090 419
171101.spr0086 171101.spr0091 339
171101.spr0086 171101.spr0092 296
171101.spr0086 171101.spr0137 152
171101.spr0086 171101.spr0140 328
171101.spr0086 171101.spr0182 288
171101.spr0086 171101.spr0186 299
171101.spr0086 171101.spr0253 155
171101.spr0086 171101.spr0270 609
171101.spr0086 171101.spr0286 217
171101.spr0086 171101.spr0314 220
171101.spr0086 171101.spr0334 700
171101.spr0086 171101.spr0337 276
171101.spr0086 171101.spr0342 201
171101.spr0086 171101.spr0382 178
171101.spr0086 171101.spr0410 178
171101.spr0086 171101.spr0422 595
171101.spr0086 171101.spr0440 151
171101.spr0086 171101.spr0442 208
171101.spr0086 171101.spr0460 198
171101.spr0086 171101.spr0485 609
171101.spr0086 171101.spr0561 541
171101.spr0086 171101.spr0581 552
171101.spr0086 171101.spr0601 390
171101.spr0086 171101.spr0605 327
171101.spr0086 171101.spr0608 185
171101.spr0086 171101.spr0657 155
171101.spr0086 171101.spr0690 609
171101.spr0086 171101.spr0711 160
171101.spr0086 171101.spr0758 173
171101.spr0086 171101.spr0767 211
171101.spr0086 171101.spr0782 636
171101.spr0086 171101.spr0807 159
171101.spr0086 171101.spr0809 262
171101.spr0086 171101.spr0831 155
171101.spr0086 171101.spr0845 175
171101.spr0086 171101.spr0859 226
171101.spr0086 171101.spr0860 528
171101.spr0086 171101.spr0867 222
171101.spr0086 171101.spr0895 543
171101.spr0086 171101.spr0907 754
171101.spr0086 171101.spr0908 758
171101.spr0086 171101.spr0912 155
171101.spr0086 171101.spr0929 201
171101.spr0086 171101.spr0931 242
171101.spr0086 171101.spr0951 207
171101.spr0086 171101.spr0971 159
171101.spr0086 171101.spr0988 238
171101.spr0086 171101.spr1023 181
171101.spr0086 171101.spr1041 725
171101.spr0086 171101.spr1042 645
171101.spr0086 171101.spr1060 716
171101.spr0086 171101.spr1061 622
171101.spr0086 171101.spr1201 261
171101.spr0086 171101.spr1203 287
171101.spr0086 171101.spr1205 210
171101.spr0086 171101.spr1214 159
171101.spr0086 171101.spr1222 264
171101.spr0086 171101.spr1310 160
171101.spr0086 171101.spr1345 319
171101.spr0086 171101.spr1346 566
171101.spr0086 171101.spr1370 155
171101.spr0086 171101.spr1382 151
171101.spr0086 171101.spr1462 158
171101.spr0086 171101.spr1505 183
171101.spr0086 171101.spr1527 165
171101.spr0086 171101.spr1540 216
171101.spr0086 171101.spr1556 199
171101.spr0086 171101.spr1562 609
171101.spr0086 171101.spr1604 579
171101.spr0086 171101.spr1610 291
171101.spr0086 171101.spr1622 310
171101.spr0086 171101.spr1652 498
171101.spr0086 171101.spr1660 204
171101.spr0086 171101.spr1687 530
171101.spr0086 171101.spr1707 162
171101.spr0086 171101.spr1730 155
171101.spr0086 171101.spr1754 268
171101.spr0086 171101.spr1763 293
171101.spr0086 171101.spr1767 277
171101.spr0086 171101.spr1802 356
171101.spr0086 171101.spr1803 221
171101.spr0086 171101.spr1869 229
171101.spr0086 171101.spr1875 240
171101.spr0086 171101.spr1940 155
171101.spr0086 171101.spr1965 528
171101.spr0086 171101.spr1978 152
171101.spr0086 171101.spr1995 160
171101.spr0087 171101.spr0086 654
171101.spr0087 171101.spr0088 865
171101.spr0087 171101.spr0089 887
171101.spr0087 171101.spr0090 535
171101.spr0087 171101.spr0091 421
171101.spr0087 171101.spr0092 360
171101.spr0087 171101.spr0697 215
171101.spr0088 171101.spr0043 190
171101.spr0088 171101.spr0050 175
171101.spr0088 171101.spr0086 654
171101.spr0088 171101.spr0087 865
171101.spr0088 171101.spr0089 956
171101.spr0088 171101.spr0090 535
171101.spr0088 171101.spr0091 421
171101.spr0088 171101.spr0092 360
171101.spr0088 171101.spr0145 203
171101.spr0088 171101.spr0245 200
171101.spr0088 171101.spr0332 210
171101.spr0088 171101.spr0342 537
171101.spr0088 171101.spr0373 506
171101.spr0088 171101.spr0410 240
171101.spr0088 171101.spr0422 168
171101.spr0088 171101.spr0437 245
171101.spr0088 171101.spr0443 211
171101.spr0088 171101.spr0463 301
171101.spr0088 171101.spr0469 173
171101.spr0088 171101.spr0504 166
171101.spr0088 171101.spr0505 192
171101.spr0088 171101.spr0518 161
171101.spr0088 171101.spr0553 162
171101.spr0088 171101.spr0594 531
171101.spr0088 171101.spr0675 560
171101.spr0088 171101.spr0677 531
171101.spr0088 171101.spr0697 392
171101.spr0088 171101.spr0807 317
171101.spr0088 171101.spr0809 158
171101.spr0088 171101.spr0810 374
171101.spr0088 171101.spr0897 154
171101.spr0088 171101.spr0908 178
171101.spr0088 171101.spr0929 518
171101.spr0088 171101.spr0931 189
171101.spr0088 171101.spr0933 173
171101.spr0088 171101.spr0952 614
171101.spr0088 171101.spr0981 635
171101.spr0088 171101.spr0983 160
171101.spr0088 171101.spr1004 214
171101.spr0088 171101.spr1028 200
171101.spr0088 171101.spr1094 212
171101.spr0088 171101.spr1117 153
171101.spr0088 171101.spr1206 349
171101.spr0088 171101.spr1231 156
171101.spr0088 171101.spr1237 489
171101.spr0088 171101.spr1255 265
171101.spr0088 171101.spr1258 267
171101.spr0088 171101.spr1272 200
171101.spr0088 171101.spr1306 178
171101.spr0088 171101.spr1319 423
171101.spr0088 171101.spr1346 403
171101.spr0088 171101.spr1372 202
171101.spr0088 171101.spr1400 329
171101.spr0088 171101.spr1418 168
171101.spr0088 171101.spr1438 283
171101.spr0088 171101.spr1496 338
171101.spr0088 171101.spr1527 277
171101.spr0088 171101.spr1559 533
171101.spr0088 171101.spr1560 533
171101.spr0088 171101.spr1599 189
171101.spr0088 171101.spr1648 175
171101.spr0088 171101.spr1667 177
171101.spr0088 171101.spr1739 242
171101.spr0088 171101.spr1763 167
171101.spr0088 171101.spr1770 192
171101.spr0088 171101.spr1779 245
171101.spr0088 171101.spr1817 538
171101.spr0088 171101.spr1870 298
171101.spr0088 171101.spr1932 411
171101.spr0088 171101.spr1957 164
171101.spr0088 171101.spr1979 204
171101.spr0088 171101.spr1980 204
171101.spr0088 171101.spr1981 267
171101.spr0088 171101.spr1982 364
171101.spr0089 171101.spr0057 168
171101.spr0089 171101.spr0086 654
171101.spr0089 171101.spr0087 887
171101.spr0089 171101.spr0088 956
171101.spr0089 171101.spr0090 535
171101.spr0089 171101.spr0091 421
171101.spr0089 171101.spr0092 360
171101.spr0089 171101.spr0242 206
171101.spr0089 171101.spr0256 335
171101.spr0089 171101.spr0333 156
171101.spr0089 171101.spr0414 204
171101.spr0089 171101.spr0459 188
171101.spr0089 171101.spr0592 170
171101.spr0089 171101.spr0597 335
171101.spr0089 171101.spr0607 206
171101.spr0089 171101.spr0610 188
171101.spr0089 171101.spr0619 188
171101.spr0089 171101.spr0697 249
171101.spr0089 171101.spr0698 204
171101.spr0089 171101.spr0810 255
171101.spr0089 171101.spr0813 162
171101.spr0089 171101.spr0859 188
171101.spr0089 171101.spr0882 163
171101.spr0089 171101.spr0983 255
171101.spr0089 171101.spr1017 241
171101.spr0089 171101.spr1047 200
171101.spr0089 171101.spr1048 196
171101.spr0089 171101.spr1074 162
171101.spr0089 171101.spr1077 156
171101.spr0089 171101.spr1189 150
171101.spr0089 171101.spr1191 172
171101.spr0089 171101.spr1229 162
171101.spr0089 171101.spr1238 188
171101.spr0089 171101.spr1277 413
171101.spr0089 171101.spr1281 188
171101.spr0089 171101.spr1318 292
171101.spr0089 171101.spr1373 175
171101.spr0089 171101.spr1546 188
171101.spr0089 171101.spr1559 209
171101.spr0089 171101.spr1606 163
171101.spr0089 171101.spr1654 206
171101.spr0089 171101.spr1787 203
171101.spr0089 171101.spr1816 294
171101.spr0089 171101.spr1817 188
171101.spr0089 171101.spr1837 184
171101.spr0089 171101.spr1882 156
171101.spr0089 171101.spr1929 156
171101.spr0089 171101.spr1963 184
171101.spr0089 171101.spr1972 190
171101.spr0089 171101.spr1979 204
171101.spr0089 171101.spr1980 204
171101.spr0089 171101.spr1981 267
171101.spr0089 171101.spr1982 267
171101.spr0090 171101.spr0022 266
171101.spr0090 171101.spr0058 176
171101.spr0090 171101.spr0086 419
171101.spr0090 171101.spr0087 535
171101.spr0090 171101.spr0088 535
171101.spr0090 171101.spr0089 535
171101.spr0090 171101.spr0091 657
171101.spr0090 171101.spr0092 545
171101.spr0090 171101.spr0137 245
171101.spr0090 171101.spr0158 200
171101.spr0090 171101.spr0187 200
171101.spr0090 171101.spr0188 176
171101.spr0090 171101.spr0222 243
171101.spr0090 171101.spr0248 186
171101.spr0090 171101.spr0249 188
171101.spr0090 171101.spr0250 301
171101.spr0090 171101.spr0358 153
171101.spr0090 171101.spr0371 153
171101.spr0090 171101.spr0375 189
171101.spr0090 171101.spr0441 176
171101.spr0090 171101.spr0446 178
171101.spr0090 171101.spr0463 202
171101.spr0090 171101.spr0574 170
171101.spr0090 171101.spr0667 152
171101.spr0090 171101.spr0696 189
171101.spr0090 171101.spr0813 152
171101.spr0090 171101.spr0875 569
171101.spr0090 171101.spr0878 218
171101.spr0090 171101.spr0884 158
171101.spr0090 171101.spr0919 189
171101.spr0090 171101.spr0971 534
171101.spr0090 171101.spr1017 301
171101.spr0090 171101.spr1021 203
171101.spr0090 171101.spr1023 534
171101.spr0090 171101.spr1036 187
171101.spr0090 171101.spr1052 533
171101.spr0090 171101.spr1115 190
171101.spr0090 171101.spr1122 202
171101.spr0090 171101.spr1130 223
171101.spr0090 171101.spr1203 555
171101.spr0090 171101.spr1216 538
171101.spr0090 171101.spr1243 476
171101.spr0090 171101.spr1244 476
171101.spr0090 171101.spr1245 477
171101.spr0090 171101.spr1246 243
171101.spr0090 171101.spr1281 533
171101.spr0090 171101.spr1290 533
171101.spr0090 171101.spr1335 206
171101.spr0090 171101.spr1432 179
171101.spr0090 171101.spr1453 555
171101.spr0090 171101.spr1515 232
171101.spr0090 171101.spr1518 192
171101.spr0090 171101.spr1579 160
171101.spr0090 171101.spr1583 164
171101.spr0090 171101.spr1644 243
171101.spr0090 171101.spr1672 282
171101.spr0090 171101.spr1673 538
171101.spr0090 171101.spr1700 208
171101.spr0090 171101.spr1805 274
171101.spr0090 171101.spr1867 207
171101.spr0090 171101.spr1924 219
171101.spr0090 171101.spr2015 256
171101.spr0090 171101.spr2041 372
171101.spr0091 171101.spr0032 155
171101.spr0091 171101.spr0072 373
171101.spr0091 171101.spr0086 339
171101.spr0091 171101.spr0087 421
171101.spr0091 171101.spr0088 421
171101.spr0091 171101.spr0089 421
171101.spr0091 171101.spr0090 657
171101.spr0091 171101.spr0092 818
171101.spr0091 171101.spr0135 202
171101.spr0091 171101.spr0136 534
171101.spr0091 171101.spr0139 173
171101.spr0091 171101.spr0159 155
171101.spr0091 171101.spr0209 170
171101.spr0091 171101.spr0237 189
171101.spr0091 171101.spr0240 171
171101.spr0091 171101.spr0246 177
171101.spr0091 171101.spr0305 160
171101.spr0091 171101.spr0315 175
171101.spr0091 171101.spr0318 173
171101.spr0091 171101.spr0320 155
171101.spr0091 171101.spr0321 167
171101.spr0091 171101.spr0524 279
171101.spr0091 171101.spr0525 184
171101.spr0091 171101.spr0529 200
171101.spr0091 171101.spr0712 190
171101.spr0091 171101.spr0916 174
171101.spr0091 171101.spr0961 155
171101.spr0091 171101.spr0965 151
171101.spr0091 171101.spr0970 151
171101.spr0091 171101.spr0995 177
171101.spr0091 171101.spr1150 153
171101.spr0091 171101.spr1151 178
171101.spr0091 171101.spr1222 411
171101.spr0091 171101.spr1223 398
171101.spr0091 171101.spr1225 178
171101.spr0091 171101.spr1333 250
171101.spr0091 171101.spr1383 153
171101.spr0091 171101.spr1473 167
171101.spr0091 171101.spr1475 151
171101.spr0091 171101.spr1509 182
171101.spr0091 171101.spr1518 183
171101.spr0091 171101.spr1540 169
171101.spr0091 171101.spr1645 151
171101.spr0091 171101.spr1654 421
171101.spr0091 171101.spr1655 512
171101.spr0091 171101.spr1674 174
171101.spr0091 171101.spr1679 333
171101.spr0091 171101.spr1708 180
171101.spr0091 171101.spr1798 216
171101.spr0091 171101.spr1803 160
171101.spr0091 171101.spr1982 207
171101.spr0091 171101.spr1997 200
171101.spr0091 171101.spr1998 167
171101.spr0091 171101.spr2036 199
171101.spr0092 171101.spr0011 307
171101.spr0092 171101.spr0012 349
171101.spr0092 171101.spr0051 424
171101.spr0092 171101.spr0072 192
171101.spr0092 171101.spr0074 192
171101.spr0092 171101.spr0086 296
171101.spr0092 171101.spr0087 360
171101.spr0092 171101.spr0088 360
171101.spr0092 171101.spr0089 360
171101.spr0092 171101.spr0090 545
171101.spr0092 171101.spr0091 818
171101.spr0092 171101.spr0135 223
171101.spr0092 171101.spr0136 465
171101.spr0092 171101.spr0139 432
171101.spr0092 171101.spr0236 263
171101.spr0092 171101.spr0240 322
171101.spr0092 171101.spr0241 308
171101.spr0092 171101.spr0245 164
171101.spr0092 171101.spr0297 250
171101.spr0092 171101.spr0305 390
171101.spr0092 171101.spr0310 176
171101.spr0092 171101.spr0314 538
171101.spr0092 171101.spr0316 223
171101.spr0092 171101.spr0318 478
171101.spr0092 171101.spr0319 296
171101.spr0092 171101.spr0320 525
171101.spr0092 171101.spr0321 454
171101.spr0092 171101.spr0322 645
171101.spr0092 171101.spr0323 499
171101.spr0092 171101.spr0336 159
171101.spr0092 171101.spr0368 240
171101.spr0092 171101.spr0385 167
171101.spr0092 171101.spr0490 263
171101.spr0092 171101.spr0508 191
171101.spr0092 171101.spr0537 194
171101.spr0092 171101.spr0554 274
171101.spr0092 171101.spr0618 346
171101.spr0092 171101.spr0673 183
171101.spr0092 171101.spr0758 201
171101.spr0092 171101.spr0764 274
171101.spr0092 171101.spr0806 192
171101.spr0092 171101.spr0807 192
171101.spr0092 171101.spr0846 308
171101.spr0092 171101.spr0855 263
171101.spr0092 171101.spr0891 164
171101.spr0092 171101.spr0916 206
171101.spr0092 171101.spr0961 728
171101.spr0092 171101.spr0962 269
171101.spr0092 171101.spr0965 423
171101.spr0092 171101.spr0969 167
171101.spr0092 171101.spr0970 746
171101.spr0092 171101.spr0981 223
171101.spr0092 171101.spr0982 223
171101.spr0092 171101.spr0989 335
171101.spr0092 171101.spr0990 263
171101.spr0092 171101.spr1110 194
171101.spr0092 171101.spr1111 194
171101.spr0092 171101.spr1112 155
171101.spr0092 171101.spr1117 263
171101.spr0092 171101.spr1147 153
171101.spr0092 171101.spr1148 177
171101.spr0092 171101.spr1149 254
171101.spr0092 171101.spr1150 367
171101.spr0092 171101.spr1151 176
171101.spr0092 171101.spr1152 163
171101.spr0092 171101.spr1153 197
171101.spr0092 171101.spr1162 274
171101.spr0092 171101.spr1169 393
171101.spr0092 171101.spr1206 291
171101.spr0092 171101.spr1222 314
171101.spr0092 171101.spr1223 697
171101.spr0092 171101.spr1224 223
171101.spr0092 171101.spr1225 176
171101.spr0092 171101.spr1240 344
171101.spr0092 171101.spr1258 162
171101.spr0092 171101.spr1259 162
171101.spr0092 171101.spr1275 263
171101.spr0092 171101.spr1281 398
171101.spr0092 171101.spr1287 173
171101.spr0092 171101.spr1335 338
171101.spr0092 171101.spr1351 307
171101.spr0092 171101.spr1353 571
171101.spr0092 171101.spr1354 573
171101.spr0092 171101.spr1373 225
171101.spr0092 171101.spr1383 367
171101.spr0092 171101.spr1417 177
171101.spr0092 171101.spr1426 192
171101.spr0092 171101.spr1459 192
171101.spr0092 171101.spr1460 490
171101.spr0092 171101.spr1510 164
171101.spr0092 171101.spr1511 164
171101.spr0092 171101.spr1530 338
171101.spr0092 171101.spr1532 207
171101.spr0092 171101.spr1580 192
171101.spr0092 171101.spr1602 317
171101.spr0092 171101.spr1608 150
171101.spr0092 171101.spr1627 263
171101.spr0092 171101.spr1647 340
171101.spr0092 171101.spr1654 859
171101.spr0092 171101.spr1655 649
171101.spr0092 171101.spr1683 340
171101.spr0092 171101.spr1701 175
171101.spr0092 171101.spr1708 621
171101.spr0092 171101.spr1715 178
171101.spr0092 171101.spr1723 160
171101.spr0092 171101.spr1759 755
171101.spr0092 171101.spr1781 335
171101.spr0092 171101.spr1797 392
171101.spr0092 171101.spr1837 152
171101.spr0092 171101.spr1882 303
171101.spr0092 171101.spr1903 575
171101.spr0092 171101.spr1911 150
171101.spr0092 171101.spr1963 152
171101.spr0092 171101.spr1981 158
171101.spr0092 171101.spr2028 180
171101.spr0093 171101.spr0012 301
171101.spr0093 171101.spr0032 193
171101.spr0093 171101.spr0094 835
171101.spr0093 171101.spr0095 817
171101.spr0093 171101.spr0096 429
171101.spr0093 171101.spr0122 283
171101.spr0093 171101.spr0123 196
171101.spr0093 171101.spr0124 199
171101.spr0093 171101.spr0245 213
171101.spr0093 171101.spr0271 275
171101.spr0093 171101.spr0272 292
171101.spr0093 171101.spr0364 313
171101.spr0093 171101.spr0368 155
171101.spr0093 171101.spr0374 211
171101.spr0093 171101.spr0377 187
171101.spr0093 171101.spr0382 187
171101.spr0093 171101.spr0384 187
171101.spr0093 171101.spr0543 159
171101.spr0093 171101.spr0573 334
171101.spr0093 171101.spr0605 160
171101.spr0093 171101.spr0613 155
171101.spr0093 171101.spr0714 523
171101.spr0093 171101.spr0729 156
171101.spr0093 171101.spr0731 214
171101.spr0093 171101.spr0767 159
171101.spr0093 171101.spr0830 169
171101.spr0093 171101.spr0865 160
171101.spr0093 171101.spr0891 235
171101.spr0093 171101.spr0965 233
171101.spr0093 171101.spr0970 233
171101.spr0093 171101.spr0971 160
171101.spr0093 171101.spr1006 169
171101.spr0093 171101.spr1036 214
171101.spr0093 171101.spr1141 156
171101.spr0093 171101.spr1170 204
171101.spr0093 171101.spr1172 157
171101.spr0093 171101.spr1173 157
171101.spr0093 171101.spr1214 214
171101.spr0093 171101.spr1231 199
171101.spr0093 171101.spr1269 645
171101.spr0093 171101.spr1270 614
171101.spr0093 171101.spr1272 180
171101.spr0093 171101.spr1312 209
171101.spr0093 171101.spr1429 155
171101.spr0093 171101.spr1462 183
171101.spr0093 171101.spr1636 182
171101.spr0093 171101.spr1715 167
171101.spr0093 171101.spr1784 155
171101.spr0093 171101.spr1789 160
171101.spr0093 171101.spr1797 402
171101.spr0093 171101.spr1824 169
171101.spr0093 171101.spr1839 240
171101.spr0093 171101.spr1841 187
171101.spr0093 171101.spr1876 390
171101.spr0093 171101.spr1988 181
171101.spr0093 171101.spr2009 196
171101.spr0093 171101.spr2010 196
171101.spr0093 171101.spr2034 249
171101.spr0094 171101.spr0006 368
171101.spr0094 171101.spr0037 573
171101.spr0094 171101.spr0047 264
171101.spr0094 171101.spr0048 179
171101.spr0094 171101.spr0093 835
171101.spr0094 171101.spr0095 999
171101.spr0094 171101.spr0096 468
171101.spr0094 171101.spr0122 420
171101.spr0094 171101.spr0123 199
171101.spr0094 171101.spr0124 199
171101.spr0094 171101.spr0136 538
171101.spr0094 171101.spr0165 238
171101.spr0094 171101.spr0166 247
171101.spr0094 171101.spr0171 274
171101.spr0094 171101.spr0177 529
171101.spr0094 171101.spr0266 225
171101.spr0094 171101.spr0275 232
171101.spr0094 171101.spr0304 204
171101.spr0094 171101.spr0337 166
171101.spr0094 171101.spr0351 166
171101.spr0094 171101.spr0369 160
171101.spr0094 171101.spr0378 456
171101.spr0094 171101.spr0380 571
171101.spr0094 171101.spr0381 571
171101.spr0094 171101.spr0398 313
171101.spr0094 171101.spr0399 564
171101.spr0094 171101.spr0400 570
171101.spr0094 171101.spr0406 825
171101.spr0094 171101.spr0455 217
171101.spr0094 171101.spr0517 899
171101.spr0094 171101.spr0543 200
171101.spr0094 171101.spr0577 176
171101.spr0094 171101.spr0693 220
171101.spr0094 171101.spr0706 256
171101.spr0094 171101.spr0729 351
171101.spr0094 171101.spr0731 189
171101.spr0094 171101.spr0773 159
171101.spr0094 171101.spr0864 800
171101.spr0094 171101.spr0882 388
171101.spr0094 171101.spr0928 929
171101.spr0094 171101.spr0980 534
171101.spr0094 171101.spr1019 310
171101.spr0094 171101.spr1033 910
171101.spr0094 171101.spr1057 201
171101.spr0094 171101.spr1092 531
171101.spr0094 171101.spr1098 326
171101.spr0094 171101.spr1109 230
171101.spr0094 171101.spr1122 314
171101.spr0094 171101.spr1127 255
171101.spr0094 171101.spr1153 247
171101.spr0094 171101.spr1155 162
171101.spr0094 171101.spr1162 160
171101.spr0094 171101.spr1215 532
171101.spr0094 171101.spr1216 532
171101.spr0094 171101.spr1217 176
171101.spr0094 171101.spr1218 800
171101.spr0094 171101.spr1219 800
171101.spr0094 171101.spr1223 533
171101.spr0094 171101.spr1227 302
171101.spr0094 171101.spr1231 183
171101.spr0094 171101.spr1233 206
171101.spr0094 171101.spr1270 248
171101.spr0094 171101.spr1281 192
171101.spr0094 171101.spr1289 410
171101.spr0094 171101.spr1312 220
171101.spr0094 171101.spr1376 383
171101.spr0094 171101.spr1389 219
171101.spr0094 171101.spr1413 204
171101.spr0094 171101.spr1414 200
171101.spr0094 171101.spr1425 705
171101.spr0094 171101.spr1459 538
171101.spr0094 171101.spr1486 274
171101.spr0094 171101.spr1539 612
171101.spr0094 171101.spr1587 160
171101.spr0094 171101.spr1589 580
171101.spr0094 171101.spr1602 150
171101.spr0094 171101.spr1616 540
171101.spr0094 171101.spr1631 902
171101.spr0094 171101.spr1632 899
171101.spr0094 171101.spr1637 224
171101.spr0094 171101.spr1657 532
171101.spr0094 171101.spr1722 160
171101.spr0094 171101.spr1758 200
171101.spr0094 171101.spr1854 164
171101.spr0094 171101.spr1862 256
171101.spr0094 171101.spr1864 538
171101.spr0094 171101.spr1885 531
171101.spr0094 171101.spr1887 531
171101.spr0094 171101.spr1906 155
171101.spr0094 171101.spr1923 281
171101.spr0094 171101.spr1934 534
171101.spr0094 171101.spr1962 532
171101.spr0094 171101.spr2006 166
171101.spr0094 171101.spr2009 196
171101.spr0094 171101.spr2010 196
171101.spr0094 171101.spr2011 256
171101.spr0094 171101.spr2045 531
171101.spr0094 171101.spr2046 532
171101.spr0095 171101.spr0037 570
171101.spr0095 171101.spr0093 817
171101.spr0095 171101.spr0094 999
171101.spr0095 171101.spr0096 481
171101.spr0095 171101.spr0122 529
171101.spr0095 171101.spr0123 199
171101.spr0095 171101.spr0124 200
171101.spr0095 171101.spr0177 529
171101.spr0095 171101.spr0235 152
171101.spr0095 171101.spr0275 232
171101.spr0095 171101.spr0304 201
171101.spr0095 171101.spr0378 453
171101.spr0095 171101.spr0380 570
171101.spr0095 171101.spr0381 568
171101.spr0095 171101.spr0397 190
171101.spr0095 171101.spr0398 343
171101.spr0095 171101.spr0399 570
171101.spr0095 171101.spr0400 574
171101.spr0095 171101.spr0403 160
171101.spr0095 171101.spr0406 801
171101.spr0095 171101.spr0486 195
171101.spr0095 171101.spr0517 900
171101.spr0095 171101.spr0537 164
171101.spr0095 171101.spr0543 200
171101.spr0095 171101.spr0581 160
171101.spr0095 171101.spr0655 160
171101.spr0095 171101.spr0729 226
171101.spr0095 171101.spr0864 800
171101.spr0095 171101.spr0882 324
171101.spr0095 171101.spr0928 913
171101.spr0095 171101.spr1019 269
171101.spr0095 171101.spr1033 902
171101.spr0095 171101.spr1042 160
171101.spr0095 171101.spr1057 201
171101.spr0095 171101.spr1112 237
171101.spr0095 171101.spr1122 320
171101.spr0095 171101.spr1156 160
171101.spr0095 171101.spr1218 800
171101.spr0095 171101.spr1219 800
171101.spr0095 171101.spr1233 203
171101.spr0095 171101.spr1343 160
171101.spr0095 171101.spr1376 226
171101.spr0095 171101.spr1413 201
171101.spr0095 171101.spr1425 374
171101.spr0095 171101.spr1439 175
171101.spr0095 171101.spr1539 610
171101.spr0095 171101.spr1553 163
171101.spr0095 171101.spr1587 160
171101.spr0095 171101.spr1589 241
171101.spr0095 171101.spr1616 160
171101.spr0095 171101.spr1631 899
171101.spr0095 171101.spr1632 899
171101.spr0095 171101.spr1759 238
171101.spr0095 171101.spr1864 160
171101.spr0095 171101.spr2008 165
171101.spr0095 171101.spr2009 196
171101.spr0095 171101.spr2010 196
171101.spr0096 171101.spr0020 291
171101.spr0096 171101.spr0043 162
171101.spr0096 171101.spr0047 162
171101.spr0096 171101.spr0093 429
171101.spr0096 171101.spr0094 468
171101.spr0096 171101.spr0095 481
171101.spr0096 171101.spr0121 526
171101.spr0096 171101.spr0153 226
171101.spr0096 171101.spr0226 191
171101.spr0096 171101.spr0244 188
171101.spr0096 171101.spr0307 232
171101.spr0096 171101.spr0324 194
171101.spr0096 171101.spr0327 164
171101.spr0096 171101.spr0328 410
171101.spr0096 171101.spr0332 175
171101.spr0096 171101.spr0376 317
171101.spr0096 171101.spr0377 235
171101.spr0096 171101.spr0379 200
171101.spr0096 171101.spr0381 200
171101.spr0096 171101.spr0382 200
171101.spr0096 171101.spr0387 385
171101.spr0096 171101.spr0410 531
171101.spr0096 171101.spr0446 229
171101.spr0096 171101.spr0448 229
171101.spr0096 171101.spr0454 163
171101.spr0096 171101.spr0534 200
171101.spr0096 171101.spr0540 206
171101.spr0096 171101.spr0541 263
171101.spr0096 171101.spr0554 152
171101.spr0096 171101.spr0562 170
171101.spr0096 171101.spr0564 185
171101.spr0096 171101.spr0565 160
171101.spr0096 171101.spr0578 185
171101.spr0096 171101.spr0579 175
171101.spr0096 171101.spr0583 203
171101.spr0096 171101.spr0631 188
171101.spr0096 171101.spr0649 186
171101.spr0096 171101.spr0653 200
171101.spr0096 171101.spr0701 200
171101.spr0096 171101.spr0709 579
171101.spr0096 171101.spr0857 291
171101.spr0096 171101.spr0867 524
171101.spr0096 171101.spr0934 185
171101.spr0096 171101.spr1057 185
171101.spr0096 171101.spr1102 296
171101.spr0096 171101.spr1105 185
171101.spr0096 171101.spr1106 184
171101.spr0096 171101.spr1107 166
171101.spr0096 171101.spr1108 177
171101.spr0096 171101.spr1109 179
171101.spr0096 171101.spr1124 200
171101.spr0096 171101.spr1154 173
171101.spr0096 171101.spr1158 170
171101.spr0096 171101.spr1230 233
171101.spr0096 171101.spr1250 165
171101.spr0096 171101.spr1296 189
171101.spr0096 171101.spr1320 232
171101.spr0096 171101.spr1333 320
171101.spr0096 171101.spr1382 164
171101.spr0096 171101.spr1383 165
171101.spr0096 171101.spr1418 260
171101.spr0096 171101.spr1440 200
171101.spr0096 171101.spr1513 159
171101.spr0096 171101.spr1577 180
171101.spr0096 171101.spr1578 238
171101.spr0096 171101.spr1593 173
171101.spr0096 171101.spr1651 409
171101.spr0096 171101.spr1652 200
171101.spr0096 171101.spr1654 200
171101.spr0096 171101.spr1673 200
171101.spr0096 171101.spr1687 218
171101.spr0096 171101.spr1707 164
171101.spr0096 171101.spr1757 260
171101.spr0096 171101.spr1763 171
171101.spr0096 171101.spr1779 161
171101.spr0096 171101.spr1815 175
171101.spr0096 171101.spr1816 176
171101.spr0096 171101.spr1833 188
171101.spr0096 171101.spr1834 200
171101.spr0096 171101.spr1836 179
171101.spr0096 171101.spr1859 532
171101.spr0096 171101.spr1862 200
171101.spr0096 171101.spr1864 291
171101.spr0096 171101.spr1874 524
171101.spr0096 171101.spr1875 579
171101.spr0096 171101.spr1893 166
171101.spr0096 171101.spr1894 184
171101.spr0096 171101.spr1895 183
171101.spr0096 171101.spr1899 183
171101.spr0096 171101.spr1918 410
171101.spr0096 171101.spr1973 172
171101.spr0096 171101.spr1989 385
171101.spr0096 171101.spr1998 171
171101.spr0096 171101.spr2015 163
171101.spr0096 171101.spr2021 238
171101.spr0096 171101.spr2024 286
171101.spr0096 171101.spr2025 286
171101.spr0096 171101.spr2026 286
171101.spr0096 171101.spr2027 286
171101.spr0096 171101.spr2028 285
171101.spr0096 171101.spr2029 202
171101.spr0096 171101.spr2030 202
171101.spr0096 171101.spr2032 200
171101.spr0096 171101.spr2040 200
171101.spr0096 171101.spr2043 238
171101.spr0096 171101.spr2045 160
171101.spr0098 171101.spr0099 673
171101.spr0098 171101.spr0100 673
171101.spr0098 171101.spr0101 384
171101.spr0098 171101.spr0102 384
171101.spr0098 171101.spr0103 346
171101.spr0099 171101.spr0098 673
171101.spr0099 171101.spr0100 992
171101.spr0099 171101.spr0101 585
171101.spr0099 171101.spr0102 546
171101.spr0099 171101.spr0103 471
171101.spr0099 171101.spr0602 428
171101.spr0099 171101.spr0603 291
171101.spr0099 171101.spr0604 291
171101.spr0099 171101.spr0605 291
171101.spr0099 171101.spr0608 243
171101.spr0099 171101.spr0613 243
171101.spr0099 171101.spr0614 243
171101.spr0099 171101.spr1047 340
171101.spr0099 171101.spr1048 171
171101.spr0099 171101.spr1049 175
171101.spr0099 171101.spr1050 156
171101.spr0099 171101.spr1773 428
171101.spr0099 171101.spr1801 428
171101.spr0100 171101.spr0004 196
171101.spr0100 171101.spr0005 204
171101.spr0100 171101.spr0006 204
171101.spr0100 171101.spr0013 185
171101.spr0100 171101.spr0098 673
171101.spr0100 171101.spr0099 992
171101.spr0100 171101.spr0101 538
171101.spr0100 171101.spr0102 538
171101.spr0100 171101.spr0103 421
171101.spr0100 171101.spr0108 184
171101.spr0100 171101.spr0125 152
171101.spr0100 171101.spr0131 172
171101.spr0100 171101.spr0164 179
171101.spr0100 171101.spr0229 160
171101.spr0100 171101.spr0243 217
171101.spr0100 171101.spr0259 269
171101.spr0100 171101.spr0276 294
171101.spr0100 171101.spr0277 569
171101.spr0100 171101.spr0278 523
171101.spr0100 171101.spr0279 174
171101.spr0100 171101.spr0280 524
171101.spr0100 171101.spr0281 569
171101.spr0100 171101.spr0282 294
171101.spr0100 171101.spr0307 171
171101.spr0100 171101.spr0377 160
171101.spr0100 171101.spr0453 184
171101.spr0100 171101.spr0454 324
171101.spr0100 171101.spr0455 160
171101.spr0100 171101.spr0459 159
171101.spr0100 171101.spr0474 391
171101.spr0100 171101.spr0507 174
171101.spr0100 171101.spr0524 306
171101.spr0100 171101.spr0525 206
171101.spr0100 171101.spr0526 212
171101.spr0100 171101.spr0538 152
171101.spr0100 171101.spr0601 543
171101.spr0100 171101.spr0602 151
171101.spr0100 171101.spr0626 204
171101.spr0100 171101.spr0632 192
171101.spr0100 171101.spr0639 524
171101.spr0100 171101.spr0665 172
171101.spr0100 171101.spr0666 151
171101.spr0100 171101.spr0674 185
171101.spr0100 171101.spr0693 184
171101.spr0100 171101.spr0694 151
171101.spr0100 171101.spr0695 781
171101.spr0100 171101.spr0725 182
171101.spr0100 171101.spr0769 195
171101.spr0100 171101.spr0795 150
171101.spr0100 171101.spr0812 162
171101.spr0100 171101.spr0813 212
171101.spr0100 171101.spr0831 150
171101.spr0100 171101.spr0857 257
171101.spr0100 171101.spr0859 175
171101.spr0100 171101.spr0905 188
171101.spr0100 171101.spr0914 160
171101.spr0100 171101.spr0984 202
171101.spr0100 171101.spr1100 160
171101.spr0100 171101.spr1123 172
171101.spr0100 171101.spr1202 165
171101.spr0100 171101.spr1255 160
171101.spr0100 171101.spr1256 160
171101.spr0100 171101.spr1281 179
171101.spr0100 171101.spr1312 175
171101.spr0100 171101.spr1354 158
171101.spr0100 171101.spr1496 212
171101.spr0100 171101.spr1497 151
171101.spr0100 171101.spr1546 256
171101.spr0100 171101.spr1715 184
171101.spr0100 171101.spr1722 249
171101.spr0100 171101.spr1724 185
171101.spr0100 171101.spr1756 291
171101.spr0100 171101.spr1758 238
171101.spr0100 171101.spr1771 526
171101.spr0100 171101.spr1773 206
171101.spr0100 171101.spr1790 179
171101.spr0100 171101.spr1801 156
171101.spr0100 171101.spr1802 178
171101.spr0100 171101.spr1817 205
171101.spr0100 171101.spr1819 176
171101.spr0100 171101.spr1826 644
171101.spr0100 171101.spr1859 569
171101.spr0100 171101.spr1861 355
171101.spr0100 171101.spr1862 182
171101.spr0100 171101.spr1896 160
171101.spr0100 171101.spr1897 160
171101.spr0100 171101.spr1977 157
171101.spr0100 171101.spr1997 385
171101.spr0100 171101.spr1998 383
171101.spr0100 171101.spr2020 169
171101.spr0100 171101.spr2034 160
171101.spr0100 171101.spr2041 160
171101.spr0101 171101.spr0098 384
171101.spr0101 171101.spr0099 585
171101.spr0101 171101.spr0100 538
171101.spr0101 171101.spr0102 881
171101.spr0101 171101.spr0103 779
171101.spr0101 171101.spr0140 573
171101.spr0101 171101.spr0145 579
171101.spr0101 171101.spr0146 360
171101.spr0101 171101.spr0180 224
171101.spr0101 171101.spr0183 164
171101.spr0101 171101.spr0202 155
171101.spr0101 171101.spr0276 532
171101.spr0101 171101.spr0279 236
171101.spr0101 171101.spr0280 571
171101.spr0101 171101.spr0282 522
171101.spr0101 171101.spr0336 157
171101.spr0101 171101.spr0408 415
171101.spr0101 171101.spr0409 636
171101.spr0101 171101.spr0463 531
171101.spr0101 171101.spr0464 537
171101.spr0101 171101.spr0469 177
171101.spr0101 171101.spr0532 454
171101.spr0101 171101.spr0533 637
171101.spr0101 171101.spr0534 260
171101.spr0101 171101.spr0535 321
171101.spr0101 171101.spr0536 321
171101.spr0101 171101.spr0545 288
171101.spr0101 171101.spr0581 174
171101.spr0101 171101.spr0601 261
171101.spr0101 171101.spr0620 217
171101.spr0101 171101.spr0622 196
171101.spr0101 171101.spr0623 300
171101.spr0101 171101.spr0624 392
171101.spr0101 171101.spr0688 164
171101.spr0101 171101.spr0727 705
171101.spr0101 171101.spr0728 355
171101.spr0101 171101.spr0856 152
171101.spr0101 171101.spr1039 285
171101.spr0101 171101.spr1040 285
171101.spr0101 171101.spr1042 172
171101.spr0101 171101.spr1048 166
171101.spr0101 171101.spr1066 186
171101.spr0101 171101.spr1116 201
171101.spr0101 171101.spr1120 383
171101.spr0101 171101.spr1121 425
171101.spr0101 171101.spr1123 183
171101.spr0101 171101.spr1128 200
171101.spr0101 171101.spr1296 155
171101.spr0101 171101.spr1314 384
171101.spr0101 171101.spr1315 629
171101.spr0101 171101.spr1353 295
171101.spr0101 171101.spr1354 196
171101.spr0101 171101.spr1355 714
171101.spr0101 171101.spr1369 232
171101.spr0101 171101.spr1414 168
171101.spr0101 171101.spr1421 160
171101.spr0101 171101.spr1454 152
171101.spr0101 171101.spr1477 579
171101.spr0101 171101.spr1479 579
171101.spr0101 171101.spr1480 162
171101.spr0101 171101.spr1491 189
171101.spr0101 171101.spr1577 152
171101.spr0101 171101.spr1669 160
171101.spr0101 171101.spr1671 577
171101.spr0101 171101.spr1672 573
171101.spr0101 171101.spr1693 189
171101.spr0101 171101.spr1714 187
171101.spr0101 171101.spr1834 571
171101.spr0101 171101.spr1835 573
171101.spr0101 171101.spr2012 200
171101.spr0101 171101.spr2027 240
171101.spr0102 171101.spr0007 268
171101.spr0102 171101.spr0021 928
171101.spr0102 171101.spr0026 256
171101.spr0102 171101.spr0032 163
171101.spr0102 171101.spr0036 185
171101.spr0102 171101.spr0038 270
171101.spr0102 171101.spr0045 296
171101.spr0102 171101.spr0046 423
171101.spr0102 171101.spr0047 276
171101.spr0102 171101.spr0048 379
171101.spr0102 171101.spr0051 182
171101.spr0102 171101.spr0052 274
171101.spr0102 171101.spr0078 191
171101.spr0102 171101.spr0098 384
171101.spr0102 171101.spr0099 546
171101.spr0102 171101.spr0100 538
171101.spr0102 171101.spr0101 881
171101.spr0102 171101.spr0103 999
171101.spr0102 171101.spr0148 292
171101.spr0102 171101.spr0157 159
171101.spr0102 171101.spr0163 156
171101.spr0102 171101.spr0165 224
171101.spr0102 171101.spr0182 524
171101.spr0102 171101.spr0185 222
171101.spr0102 171101.spr0189 291
171101.spr0102 171101.spr0190 178
171101.spr0102 171101.spr0201 152
171101.spr0102 171101.spr0215 188
171101.spr0102 171101.spr0216 239
171101.spr0102 171101.spr0233 261
171101.spr0102 171101.spr0235 171
171101.spr0102 171101.spr0248 163
171101.spr0102 171101.spr0269 424
171101.spr0102 171101.spr0275 151
171101.spr0102 171101.spr0276 162
171101.spr0102 171101.spr0282 162
171101.spr0102 171101.spr0305 344
171101.spr0102 171101.spr0308 200
171101.spr0102 171101.spr0333 579
171101.spr0102 171101.spr0372 187
171101.spr0102 171101.spr0374 867
171101.spr0102 171101.spr0378 270
171101.spr0102 171101.spr0392 161
171101.spr0102 171101.spr0396 225
171101.spr0102 171101.spr0401 161
171101.spr0102 171101.spr0406 208
171101.spr0102 171101.spr0408 176
171101.spr0102 171101.spr0409 189
171101.spr0102 171101.spr0438 172
171101.spr0102 171101.spr0453 171
171101.spr0102 171101.spr0492 342
171101.spr0102 171101.spr0507 418
171101.spr0102 171101.spr0509 425
171101.spr0102 171101.spr0514 191
171101.spr0102 171101.spr0517 202
171101.spr0102 171101.spr0525 575
171101.spr0102 171101.spr0530 280
171101.spr0102 171101.spr0532 171
171101.spr0102 171101.spr0533 171
171101.spr0102 171101.spr0535 176
171101.spr0102 171101.spr0536 207
171101.spr0102 171101.spr0537 611
171101.spr0102 171101.spr0538 196
171101.spr0102 171101.spr0539 198
171101.spr0102 171101.spr0543 206
171101.spr0102 171101.spr0547 292
171101.spr0102 171101.spr0576 150
171101.spr0102 171101.spr0598 562
171101.spr0102 171101.spr0601 192
171101.spr0102 171101.spr0613 257
171101.spr0102 171101.spr0614 256
171101.spr0102 171101.spr0622 176
171101.spr0102 171101.spr0623 171
171101.spr0102 171101.spr0624 171
171101.spr0102 171101.spr0656 160
171101.spr0102 171101.spr0672 183
171101.spr0102 171101.spr0676 385
171101.spr0102 171101.spr0691 279
171101.spr0102 171101.spr0696 265
171101.spr0102 171101.spr0713 252
171101.spr0102 171101.spr0727 171
171101.spr0102 171101.spr0728 396
171101.spr0102 171101.spr0738 160
171101.spr0102 171101.spr0740 258
171101.spr0102 171101.spr0758 160
171101.spr0102 171101.spr0769 275
171101.spr0102 171101.spr0775 256
171101.spr0102 171101.spr0793 524
171101.spr0102 171101.spr0795 384
171101.spr0102 171101.spr0819 527
171101.spr0102 171101.spr0832 869
171101.spr0102 171101.spr0833 292
171101.spr0102 171101.spr0834 331
171101.spr0102 171101.spr0849 223
171101.spr0102 171101.spr0861 344
171101.spr0102 171101.spr0866 293
171101.spr0102 171101.spr0869 188
171101.spr0102 171101.spr0871 464
171101.spr0102 171101.spr0878 192
171101.spr0102 171101.spr0879 165
171101.spr0102 171101.spr0904 150
171101.spr0102 171101.spr0918 335
171101.spr0102 171101.spr0919 344
171101.spr0102 171101.spr0928 173
171101.spr0102 171101.spr0961 157
171101.spr0102 171101.spr0973 343
171101.spr0102 171101.spr0997 315
171101.spr0102 171101.spr1006 185
171101.spr0102 171101.spr1010 156
171101.spr0102 171101.spr1021 180
171101.spr0102 171101.spr1022 193
171101.spr0102 171101.spr1023 180
171101.spr0102 171101.spr1024 162
171101.spr0102 171101.spr1030 191
171101.spr0102 171101.spr1048 179
171101.spr0102 171101.spr1065 179
171101.spr0102 171101.spr1066 161
171101.spr0102 171101.spr1085 443
171101.spr0102 171101.spr1086 235
171101.spr0102 171101.spr1087 224
171101.spr0102 171101.spr1088 156
171101.spr0102 171101.spr1113 283
171101.spr0102 171101.spr1114 201
171101.spr0102 171101.spr1118 156
171101.spr0102 171101.spr1120 337
171101.spr0102 171101.spr1121 426
171101.spr0102 171101.spr1126 301
171101.spr0102 171101.spr1135 206
171101.spr0102 171101.spr1136 242
171101.spr0102 171101.spr1137 242
171101.spr0102 171101.spr1141 352
171101.spr0102 171101.spr1144 320
171101.spr0102 171101.spr1153 944
171101.spr0102 171101.spr1154 819
171101.spr0102 171101.spr1155 927
171101.spr0102 171101.spr1156 167
171101.spr0102 171101.spr1165 215
171101.spr0102 171101.spr1181 807
171101.spr0102 171101.spr1186 157
171101.spr0102 171101.spr1187 157
171101.spr0102 171101.spr1192 319
171101.spr0102 171101.spr1218 163
171101.spr0102 171101.spr1228 179
171101.spr0102 171101.spr1232 163
171101.spr0102 171101.spr1234 333
171101.spr0102 171101.spr1240 308
171101.spr0102 171101.spr1247 206
171101.spr0102 171101.spr1251 301
171101.spr0102 171101.spr1308 243
171101.spr0102 171101.spr1314 176
171101.spr0102 171101.spr1315 176
171101.spr0102 171101.spr1352 150
171101.spr0102 171101.spr1353 203
171101.spr0102 171101.spr1354 328
171101.spr0102 171101.spr1355 297
171101.spr0102 171101.spr1414 275
171101.spr0102 171101.spr1417 528
171101.spr0102 171101.spr1425 152
171101.spr0102 171101.spr1427 242
171101.spr0102 171101.spr1432 151
171101.spr0102 171101.spr1434 256
171101.spr0102 171101.spr1490 192
171101.spr0102 171101.spr1495 187
171101.spr0102 171101.spr1516 239
171101.spr0102 171101.spr1520 157
171101.spr0102 171101.spr1521 157
171101.spr0102 171101.spr1534 579
171101.spr0102 171101.spr1536 191
171101.spr0102 171101.spr1562 307
171101.spr0102 171101.spr1569 611
171101.spr0102 171101.spr1577 177
171101.spr0102 171101.spr1589 167
171101.spr0102 171101.spr1591 202
171101.spr0102 171101.spr1602 801
171101.spr0102 171101.spr1612 192
171101.spr0102 171101.spr1639 409
171101.spr0102 171101.spr1666 150
171101.spr0102 171101.spr1705 190
171101.spr0102 171101.spr1715 243
171101.spr0102 171101.spr1725 359
171101.spr0102 171101.spr1726 240
171101.spr0102 171101.spr1727 150
171101.spr0102 171101.spr1758 224
171101.spr0102 171101.spr1761 197
171101.spr0102 171101.spr1775 224
171101.spr0102 171101.spr1783 385
171101.spr0102 171101.spr1784 153
171101.spr0102 171101.spr1785 899
171101.spr0102 171101.spr1792 427
171101.spr0102 171101.spr1805 200
171101.spr0102 171101.spr1807 203
171101.spr0102 171101.spr1812 899
171101.spr0102 171101.spr1813 409
171101.spr0102 171101.spr1820 161
171101.spr0102 171101.spr1824 579
171101.spr0102 171101.spr1851 540
171101.spr0102 171101.spr1852 539
171101.spr0102 171101.spr1853 559
171101.spr0102 171101.spr1854 203
171101.spr0102 171101.spr1863 222
171101.spr0102 171101.spr1864 222
171101.spr0102 171101.spr1878 151
171101.spr0102 171101.spr1881 281
171101.spr0102 171101.spr1882 260
171101.spr0102 171101.spr1884 324
171101.spr0102 171101.spr1885 192
171101.spr0102 171101.spr1887 590
171101.spr0102 171101.spr1889 574
171101.spr0102 171101.spr1894 174
171101.spr0102 171101.spr1910 459
171101.spr0102 171101.spr1955 899
171101.spr0102 171101.spr1956 899
171101.spr0102 171101.spr1957 995
171101.spr0102 171101.spr1958 173
171101.spr0102 171101.spr1960 292
171101.spr0102 171101.spr2009 436
171101.spr0102 171101.spr2012 161
171101.spr0102 171101.spr2022 161
171101.spr0102 171101.spr2027 281
171101.spr0102 171101.spr2034 238
171101.spr0103 171101.spr0010 192
171101.spr0103 171101.spr0021 208
171101.spr0103 171101.spr0026 200
171101.spr0103 171101.spr0028 163
171101.spr0103 171101.spr0032 163
171101.spr0103 171101.spr0033 291
171101.spr0103 171101.spr0036 185
171101.spr0103 171101.spr0045 342
171101.spr0103 171101.spr0046 514
171101.spr0103 171101.spr0047 161
171101.spr0103 171101.spr0048 272
171101.spr0103 171101.spr0052 270
171101.spr0103 171101.spr0056 899
171101.spr0103 171101.spr0078 213
171101.spr0103 171101.spr0098 346
171101.spr0103 171101.spr0099 471
171101.spr0103 171101.spr0100 421
171101.spr0103 171101.spr0101 779
171101.spr0103 171101.spr0102 999
171101.spr0103 171101.spr0148 300
171101.spr0103 171101.spr0153 255
171101.spr0103 171101.spr0159 232
171101.spr0103 171101.spr0160 351
171101.spr0103 171101.spr0163 368
171101.spr0103 171101.spr0165 206
171101.spr0103 171101.spr0185 222
171101.spr0103 171101.spr0233 271
171101.spr0103 171101.spr0235 152
171101.spr0103 171101.spr0240 179
171101.spr0103 171101.spr0243 157
171101.spr0103 171101.spr0244 256
171101.spr0103 171101.spr0256 213
171101.spr0103 171101.spr0269 459
171101.spr0103 171101.spr0276 163
171101.spr0103 171101.spr0282 163
171101.spr0103 171101.spr0285 523
171101.spr0103 171101.spr0308 200
171101.spr0103 171101.spr0340 185
171101.spr0103 171101.spr0372 165
171101.spr0103 171101.spr0374 417
171101.spr0103 171101.spr0390 264
171101.spr0103 171101.spr0401 178
171101.spr0103 171101.spr0408 234
171101.spr0103 171101.spr0409 186
171101.spr0103 171101.spr0415 526
171101.spr0103 171101.spr0424 256
171101.spr0103 171101.spr0462 232
171101.spr0103 171101.spr0463 232
171101.spr0103 171101.spr0464 255
171101.spr0103 171101.spr0506 256
171101.spr0103 171101.spr0507 425
171101.spr0103 171101.spr0509 432
171101.spr0103 171101.spr0515 152
171101.spr0103 171101.spr0517 195
171101.spr0103 171101.spr0530 288
171101.spr0103 171101.spr0532 168
171101.spr0103 171101.spr0533 168
171101.spr0103 171101.spr0535 234
171101.spr0103 171101.spr0536 234
171101.spr0103 171101.spr0538 181
171101.spr0103 171101.spr0539 197
171101.spr0103 171101.spr0547 300
171101.spr0103 171101.spr0565 162
171101.spr0103 171101.spr0579 255
171101.spr0103 171101.spr0595 183
171101.spr0103 171101.spr0597 213
171101.spr0103 171101.spr0613 324
171101.spr0103 171101.spr0614 184
171101.spr0103 171101.spr0622 175
171101.spr0103 171101.spr0623 168
171101.spr0103 171101.spr0624 168
171101.spr0103 171101.spr0647 579
171101.spr0103 171101.spr0666 160
171101.spr0103 171101.spr0671 303
171101.spr0103 171101.spr0691 279
171101.spr0103 171101.spr0696 240
171101.spr0103 171101.spr0715 247
171101.spr0103 171101.spr0727 168
171101.spr0103 171101.spr0728 458
171101.spr0103 171101.spr0758 329
171101.spr0103 171101.spr0779 160
171101.spr0103 171101.spr0793 550
171101.spr0103 171101.spr0821 296
171101.spr0103 171101.spr0832 353
171101.spr0103 171101.spr0833 380
171101.spr0103 171101.spr0834 299
171101.spr0103 171101.spr0849 188
171101.spr0103 171101.spr0857 215
171101.spr0103 171101.spr0863 196
171101.spr0103 171101.spr0869 188
171101.spr0103 171101.spr0871 187
171101.spr0103 171101.spr0879 222
171101.spr0103 171101.spr0895 205
171101.spr0103 171101.spr0913 158
171101.spr0103 171101.spr0914 162
171101.spr0103 171101.spr0918 342
171101.spr0103 171101.spr0919 467
171101.spr0103 171101.spr0974 201
171101.spr0103 171101.spr0989 160
171101.spr0103 171101.spr1002 160
171101.spr0103 171101.spr1028 197
171101.spr0103 171101.spr1030 579
171101.spr0103 171101.spr1048 165
171101.spr0103 171101.spr1066 161
171101.spr0103 171101.spr1069 160
171101.spr0103 171101.spr1074 162
171101.spr0103 171101.spr1085 443
171101.spr0103 171101.spr1089 197
171101.spr0103 171101.spr1092 272
171101.spr0103 171101.spr1095 160
171101.spr0103 171101.spr1096 160
171101.spr0103 171101.spr1109 229
171101.spr0103 171101.spr1113 266
171101.spr0103 171101.spr1114 201
171101.spr0103 171101.spr1118 156
171101.spr0103 171101.spr1120 368
171101.spr0103 171101.spr1121 458
171101.spr0103 171101.spr1123 396
171101.spr0103 171101.spr1135 177
171101.spr0103 171101.spr1153 723
171101.spr0103 171101.spr1154 607
171101.spr0103 171101.spr1155 163
171101.spr0103 171101.spr1156 256
171101.spr0103 171101.spr1186 194
171101.spr0103 171101.spr1187 194
171101.spr0103 171101.spr1214 161
171101.spr0103 171101.spr1215 189
171101.spr0103 171101.spr1216 189
171101.spr0103 171101.spr1218 186
171101.spr0103 171101.spr1234 150
171101.spr0103 171101.spr1240 224
171101.spr0103 171101.spr1247 154
171101.spr0103 171101.spr1251 301
171101.spr0103 171101.spr1272 184
171101.spr0103 171101.spr1277 150
171101.spr0103 171101.spr1289 189
171101.spr0103 171101.spr1308 243
171101.spr0103 171101.spr1314 234
171101.spr0103 171101.spr1315 168
171101.spr0103 171101.spr1319 163
171101.spr0103 171101.spr1353 153
171101.spr0103 171101.spr1354 301
171101.spr0103 171101.spr1355 170
171101.spr0103 171101.spr1377 160
171101.spr0103 171101.spr1392 192
171101.spr0103 171101.spr1403 219
171101.spr0103 171101.spr1414 471
171101.spr0103 171101.spr1513 155
171101.spr0103 171101.spr1520 194
171101.spr0103 171101.spr1521 194
171101.spr0103 171101.spr1580 316
171101.spr0103 171101.spr1589 167
171101.spr0103 171101.spr1591 202
171101.spr0103 171101.spr1602 220
171101.spr0103 171101.spr1612 192
171101.spr0103 171101.spr1632 582
171101.spr0103 171101.spr1634 177
171101.spr0103 171101.spr1635 203
171101.spr0103 171101.spr1656 189
171101.spr0103 171101.spr1657 189
171101.spr0103 171101.spr1689 213
171101.spr0103 171101.spr1695 227
171101.spr0103 171101.spr1715 243
171101.spr0103 171101.spr1717 155
171101.spr0103 171101.spr1722 256
171101.spr0103 171101.spr1726 240
171101.spr0103 171101.spr1731 232
171101.spr0103 171101.spr1758 313
171101.spr0103 171101.spr1775 156
171101.spr0103 171101.spr1792 597
171101.spr0103 171101.spr1799 394
171101.spr0103 171101.spr1805 200
171101.spr0103 171101.spr1807 264
171101.spr0103 171101.spr1812 380
171101.spr0103 171101.spr1851 554
171101.spr0103 171101.spr1852 553
171101.spr0103 171101.spr1853 603
171101.spr0103 171101.spr1854 273
171101.spr0103 171101.spr1878 180
171101.spr0103 171101.spr1881 330
171101.spr0103 171101.spr1882 271
171101.spr0103 171101.spr1885 220
171101.spr0103 171101.spr1887 220
171101.spr0103 171101.spr1889 553
171101.spr0103 171101.spr1903 411
171101.spr0103 171101.spr1907 424
171101.spr0103 171101.spr1910 469
171101.spr0103 171101.spr1955 900
171101.spr0103 171101.spr1956 900
171101.spr0103 171101.spr1957 883
171101.spr0103 171101.spr1959 161
171101.spr0103 171101.spr1960 300
171101.spr0103 171101.spr2012 179
171101.spr0103 171101.spr2015 530
171101.spr0103 171101.spr2022 161
171101.spr0103 171101.spr2027 325
171101.spr0103 171101.spr2041 232
171101.spr0103 171101.spr2042 255
171101.spr0104 171101.spr0053 213
171101.spr0104 171101.spr0054 213
171101.spr0104 171101.spr0056 247
171101.spr0104 171101.spr0065 165
171101.spr0104 171101.spr0126 294
171101.spr0104 171101.spr0137 150
171101.spr0104 171101.spr0140 307
171101.spr0104 171101.spr0145 290
171101.spr0104 171101.spr0216 211
171101.spr0104 171101.spr0229 159
171101.spr0104 171101.spr0238 356
171101.spr0104 171101.spr0242 164
171101.spr0104 171101.spr0258 219
171101.spr0104 171101.spr0259 158
171101.spr0104 171101.spr0261 197
171101.spr0104 171101.spr0327 150
171101.spr0104 171101.spr0363 158
171101.spr0104 171101.spr0373 299
171101.spr0104 171101.spr0376 163
171101.spr0104 171101.spr0432 151
171101.spr0104 171101.spr0433 203
171101.spr0104 171101.spr0434 203
171101.spr0104 171101.spr0464 284
171101.spr0104 171101.spr0480 158
171101.spr0104 171101.spr0494 163
171101.spr0104 171101.spr0531 259
171101.spr0104 171101.spr0677 175
171101.spr0104 171101.spr0702 168
171101.spr0104 171101.spr0712 312
171101.spr0104 171101.spr0739 171
171101.spr0104 171101.spr0759 237
171101.spr0104 171101.spr0819 163
171101.spr0104 171101.spr0829 164
171101.spr0104 171101.spr0856 160
171101.spr0104 171101.spr0857 160
171101.spr0104 171101.spr0863 240
171101.spr0104 171101.spr0917 578
171101.spr0104 171101.spr0931 338
171101.spr0104 171101.spr0951 158
171101.spr0104 171101.spr0960 734
171101.spr0104 171101.spr0979 160
171101.spr0104 171101.spr0981 264
171101.spr0104 171101.spr1041 227
171101.spr0104 171101.spr1100 164
171101.spr0104 171101.spr1114 206
171101.spr0104 171101.spr1148 193
171101.spr0104 171101.spr1150 160
171101.spr0104 171101.spr1203 156
171101.spr0104 171101.spr1243 164
171101.spr0104 171101.spr1244 164
171101.spr0104 171101.spr1245 164
171101.spr0104 171101.spr1250 240
171101.spr0104 171101.spr1380 217
171101.spr0104 171101.spr1382 202
171101.spr0104 171101.spr1383 160
171101.spr0104 171101.spr1404 188
171101.spr0104 171101.spr1515 367
[truncated: 7,656,665 more chars]
