# Supplementary material for: Network-based features enable prediction of essential genes across diverse organisms
Source: PLoS One. 2018 Dec 13;13(12):e0208722. doi: 10.1371/journal.pone.0208722 (PMC6292609; doi:10.1371/journal.pone.0208722)
Supplement: S1 Dataset — PPI Data of 27 organisms along with essential genes information. (ZIP) [file pone.0208722.s001.zip › S1/192222.ess]

192222.Cj0011c
192222.Cj0018c
192222.Cj0027
192222.Cj0065c
192222.Cj0098
192222.Cj0107
192222.Cj0109
192222.Cj0110
192222.Cj0111
192222.Cj0115
192222.Cj0116
192222.Cj0117
192222.Cj0121
192222.Cj0135
192222.Cj0137
192222.Cj0143c
192222.Cj0151c
192222.Cj0168c
192222.Cj0176c
192222.Cj0191c
192222.Cj0192c
192222.Cj0231c
192222.Cj0234c
192222.Cj0239c
192222.Cj0244
192222.Cj0260c
192222.Cj0276
192222.Cj0279
192222.Cj0287c
192222.Cj0312
192222.Cj0316
192222.Cj0324
192222.Cj0330c
192222.Cj0344
192222.Cj0353c
192222.Cj0364
192222.Cj0382c
192222.Cj0387
192222.Cj0389
192222.Cj0394c
192222.Cj0399
192222.Cj0400
192222.Cj0408
192222.Cj0409
192222.Cj0416
192222.Cj0441
192222.Cj0442
192222.Cj0458c
192222.Cj0460
192222.Cj0471
192222.Cj0472
192222.Cj0473
192222.Cj0474
192222.Cj0476
192222.Cj0477
192222.Cj0478
192222.Cj0491
192222.Cj0504c
192222.Cj0505c
192222.Cj0506
192222.Cj0507
192222.Cj0508
192222.Cj0514
192222.Cj0516
192222.Cj0525c
192222.Cj0526c
192222.Cj0535
192222.Cj0537
192222.Cj0539
192222.Cj0545
192222.Cj0546
192222.Cj0567
192222.Cj0581
192222.Cj0584
192222.Cj0597
192222.Cj0630c
192222.Cj0639c
192222.Cj0641
192222.Cj0650
192222.Cj0651
192222.Cj0652
192222.Cj0661c
192222.Cj0663c
192222.Cj0668
192222.Cj0686
192222.Cj0694
192222.Cj0695
192222.Cj0696
192222.Cj0700
192222.Cj0703
192222.Cj0707
192222.Cj0710
192222.Cj0711
192222.Cj0712
192222.Cj0747
192222.Cj0748
192222.Cj0757
192222.Cj0758
192222.Cj0769c
192222.Cj0775c
192222.Cj0796c
192222.Cj0797c
192222.Cj0802
192222.Cj0810
192222.Cj0835c
192222.Cj0839c
192222.Cj0840c
192222.Cj0852c
192222.Cj0855
192222.Cj0877c
192222.Cj0893c
192222.Cj0894c
192222.Cj0895c
192222.Cj0906c
192222.Cj0913c
192222.Cj0915
192222.Cj0926
192222.Cj0927
192222.Cj0933c
192222.Cj0936
192222.Cj0939c
192222.Cj0958c
192222.Cj0974
192222.Cj0993c
192222.Cj1006c
192222.Cj1007c
192222.Cj1008c
192222.Cj1036c
192222.Cj1038
192222.Cj1045c
192222.Cj1047c
192222.Cj1054c
192222.Cj1056c
192222.Cj1057c
192222.Cj1058c
192222.Cj1061c
192222.Cj1070
192222.Cj1074c
192222.Cj1082c
192222.Cj1084c
192222.Cj1086c
192222.Cj1093c
192222.Cj1094c
192222.Cj1103
192222.Cj1131c
192222.Cj1153
192222.Cj1159c
192222.Cj1160c
192222.Cj1169c
192222.Cj1178c
192222.Cj1181c
192222.Cj1189c
192222.Cj1227c
192222.Cj1229
192222.Cj1234
192222.Cj1235
192222.Cj1236
192222.Cj1244
192222.Cj1250
192222.Cj1251
192222.Cj1252
192222.Cj1269c
192222.Cj1271c
192222.Cj1273c
192222.Cj1274c
192222.Cj1277c
192222.Cj1282
192222.Cj1288c
192222.Cj1304
192222.Cj1308
192222.Cj1335
192222.Cj1339c
192222.Cj1345c
192222.Cj1346c
192222.Cj1347c
192222.Cj1363
192222.Cj1366c
192222.Cj1370
192222.Cj1403c
192222.Cj1408
192222.Cj1412c
192222.Cj1438c
192222.Cj1443c
192222.Cj1444c
192222.Cj1445c
192222.Cj1447c
192222.Cj1453c
192222.Cj1480c
192222.Cj1490c
192222.Cj1536c
192222.Cj1566c
192222.Cj1567c
192222.Cj1569c
192222.Cj1571c
192222.Cj1572c
192222.Cj1574c
192222.Cj1593
192222.Cj1607
192222.Cj1608
192222.Cj1610
192222.Cj1611
192222.Cj1637c
192222.Cj1642
192222.Cj1644
192222.Cj1652c
192222.Cj1653c
192222.Cj1654c
192222.Cj1676
192222.Cj1691c
192222.Cj1693c
192222.Cj1694c
192222.Cj1696c
192222.Cj1698c
192222.Cj1699c
192222.Cj1705c
192222.Cj1706c
192222.Cj1707c
192222.Cj1711c
192222.Cj1712
192222.Cj1731c
