# Supplementary material for: Network-based features enable prediction of essential genes across diverse organisms
Source: PLoS One. 2018 Dec 13;13(12):e0208722. doi: 10.1371/journal.pone.0208722 (PMC6292609; doi:10.1371/journal.pone.0208722)
Supplement: S1 Dataset — PPI Data of 27 organisms along with essential genes information. (ZIP) [file pone.0208722.s001.zip › S1/158879.ppi.txt]

158879.SA0001 158879.SA0002 946
158879.SA0001 158879.SA0003 639
158879.SA0001 158879.SA0004 888
158879.SA0001 158879.SA0005 850
158879.SA0001 158879.SA0006 845
158879.SA0001 158879.SA0009 274
158879.SA0001 158879.SA0014 322
158879.SA0001 158879.SA0015 934
158879.SA0001 158879.SA0023 179
158879.SA0001 158879.SA0027 465
158879.SA0001 158879.SA0028 465
158879.SA0001 158879.SA0120 153
158879.SA0001 158879.SA0125 154
158879.SA0001 158879.SA0348 665
158879.SA0001 158879.SA0350 263
158879.SA0001 158879.SA0351 216
158879.SA0001 158879.SA0391 174
158879.SA0001 158879.SA0392 251
158879.SA0001 158879.SA0423 591
158879.SA0001 158879.SA0433 177
158879.SA0001 158879.SA0436 482
158879.SA0001 158879.SA0438 386
158879.SA0001 158879.SA0444 682
158879.SA0001 158879.SA0447 226
158879.SA0001 158879.SA0451 323
158879.SA0001 158879.SA0461 248
158879.SA0001 158879.SA0464 164
158879.SA0001 158879.SA0469 157
158879.SA0001 158879.SA0474 235
158879.SA0001 158879.SA0477 209
158879.SA0001 158879.SA0486 295
158879.SA0001 158879.SA0494 237
158879.SA0001 158879.SA0495 201
158879.SA0001 158879.SA0496 201
158879.SA0001 158879.SA0498 175
158879.SA0001 158879.SA0500 709
158879.SA0001 158879.SA0501 609
158879.SA0001 158879.SA0503 256
158879.SA0001 158879.SA0504 155
158879.SA0001 158879.SA0505 188
158879.SA0001 158879.SA0506 767
158879.SA0001 158879.SA0513 160
158879.SA0001 158879.SA0545 160
158879.SA0001 158879.SA0560 161
158879.SA0001 158879.SA0564 153
158879.SA0001 158879.SA0587 151
158879.SA0001 158879.SA0646 224
158879.SA0001 158879.SA0661 208
158879.SA0001 158879.SA0667 190
158879.SA0001 158879.SA0668 207
158879.SA0001 158879.SA0674 204
158879.SA0001 158879.SA0676 273
158879.SA0001 158879.SA0683 268
158879.SA0001 158879.SA0686 193
158879.SA0001 158879.SA0693 508
158879.SA0001 158879.SA0708 256
158879.SA0001 158879.SA0709 186
158879.SA0001 158879.SA0711 195
158879.SA0001 158879.SA0713 510
158879.SA0001 158879.SA0714 522
158879.SA0001 158879.SA0723 337
158879.SA0001 158879.SA0736 256
158879.SA0001 158879.SA0828 289
158879.SA0001 158879.SA0838 254
158879.SA0001 158879.SA0869 274
158879.SA0001 158879.SA0870 261
158879.SA0001 158879.SA0875 345
158879.SA0001 158879.SA0879 207
158879.SA0001 158879.SA0923 336
158879.SA0001 158879.SA0924 320
158879.SA0001 158879.SA0959 180
158879.SA0001 158879.SA0962 362
158879.SA0001 158879.SA0973 163
158879.SA0001 158879.SA0985 202
158879.SA0001 158879.SA0993 263
158879.SA0001 158879.SA0994 288
158879.SA0001 158879.SA1021 290
158879.SA0001 158879.SA1024 276
158879.SA0001 158879.SA1028 222
158879.SA0001 158879.SA1029 615
158879.SA0001 158879.SA1040 221
158879.SA0001 158879.SA1052 163
158879.SA0001 158879.SA1055 463
158879.SA0001 158879.SA1067 159
158879.SA0001 158879.SA1070 176
158879.SA0001 158879.SA1078 224
158879.SA0001 158879.SA1080 323
158879.SA0001 158879.SA1083 395
158879.SA0001 158879.SA1084 201
158879.SA0001 158879.SA1093 312
158879.SA0001 158879.SA1094 464
158879.SA0001 158879.SA1095 589
158879.SA0001 158879.SA1099 201
158879.SA0001 158879.SA1100 591
158879.SA0001 158879.SA1102 201
158879.SA0001 158879.SA1112 596
158879.SA0001 158879.SA1119 410
158879.SA0001 158879.SA1126 234
158879.SA0001 158879.SA1128 223
158879.SA0001 158879.SA1137 201
158879.SA0001 158879.SA1138 257
158879.SA0001 158879.SA1170 201
158879.SA0001 158879.SA1174 188
158879.SA0001 158879.SA1180 508
158879.SA0001 158879.SA1182 153
158879.SA0001 158879.SA1185 157
158879.SA0001 158879.SA1188 584
158879.SA0001 158879.SA1189 686
158879.SA0001 158879.SA1192 261
158879.SA0001 158879.SA1193 150
158879.SA0001 158879.SA1204 223
158879.SA0001 158879.SA1226 157
158879.SA0001 158879.SA1247 190
158879.SA0001 158879.SA1260 202
158879.SA0001 158879.SA1266 337
158879.SA0001 158879.SA1272 167
158879.SA0001 158879.SA1273 162
158879.SA0001 158879.SA1286 876
158879.SA0001 158879.SA1289 156
158879.SA0001 158879.SA1290 196
158879.SA0001 158879.SA1298 186
158879.SA0001 158879.SA1303 235
158879.SA0001 158879.SA1308 252
158879.SA0001 158879.SA1313 255
158879.SA0001 158879.SA1315 219
158879.SA0001 158879.SA1324 199
158879.SA0001 158879.SA1328 589
158879.SA0001 158879.SA1338 177
158879.SA0001 158879.SA1341 161
158879.SA0001 158879.SA1342 161
158879.SA0001 158879.SA1350 599
158879.SA0001 158879.SA1354 226
158879.SA0001 158879.SA1369 195
158879.SA0001 158879.SA1374 155
158879.SA0001 158879.SA1390 194
158879.SA0001 158879.SA1391 601
158879.SA0001 158879.SA1396 227
158879.SA0001 158879.SA1409 616
158879.SA0001 158879.SA1410 274
158879.SA0001 158879.SA1411 339
158879.SA0001 158879.SA1414 235
158879.SA0001 158879.SA1462 198
158879.SA0001 158879.SA1465 163
158879.SA0001 158879.SA1467 359
158879.SA0001 158879.SA1468 336
158879.SA0001 158879.SA1471 201
158879.SA0001 158879.SA1486 189
158879.SA0001 158879.SA1498 337
158879.SA0001 158879.SA1502 201
158879.SA0001 158879.SA1504 508
158879.SA0001 158879.SA1506 160
158879.SA0001 158879.SA1507 591
158879.SA0001 158879.SA1508 465
158879.SA0001 158879.SA1512 218
158879.SA0001 158879.SA1513 162
158879.SA0001 158879.SA1518 337
158879.SA0001 158879.SA1521 167
158879.SA0001 158879.SA1525 615
158879.SA0001 158879.SA1531 167
158879.SA0001 158879.SA1544 154
158879.SA0001 158879.SA1549 207
158879.SA0001 158879.SA1562 166
158879.SA0001 158879.SA1563 193
158879.SA0001 158879.SA1569 254
158879.SA0001 158879.SA1613 397
158879.SA0001 158879.SA1625 222
158879.SA0001 158879.SA1626 174
158879.SA0001 158879.SA1652 348
158879.SA0001 158879.SA1680 183
158879.SA0001 158879.SA1690 508
158879.SA0001 158879.SA1697 213
158879.SA0001 158879.SA1720 593
158879.SA0001 158879.SA1721 222
158879.SA0001 158879.SA1791 177
158879.SA0001 158879.SA1810 252
158879.SA0001 158879.SA1820 188
158879.SA0001 158879.SA1828 591
158879.SA0001 158879.SA1836 609
158879.SA0001 158879.SA1837 168
158879.SA0001 158879.SA1870 153
158879.SA0001 158879.SA1871 150
158879.SA0001 158879.SA1873 163
158879.SA0001 158879.SA1888 263
158879.SA0001 158879.SA1893 272
158879.SA0001 158879.SA1905 285
158879.SA0001 158879.SA1907 505
158879.SA0001 158879.SA1911 591
158879.SA0001 158879.SA1915 267
158879.SA0001 158879.SA1917 213
158879.SA0001 158879.SA1918 254
158879.SA0001 158879.SA1920 182
158879.SA0001 158879.SA1922 192
158879.SA0001 158879.SA1929 376
158879.SA0001 158879.SA1959 163
158879.SA0001 158879.SA2008 178
158879.SA0001 158879.SA2017 337
158879.SA0001 158879.SA2023 188
158879.SA0001 158879.SA2024 201
158879.SA0001 158879.SA2031 201
158879.SA0001 158879.SA2032 256
158879.SA0001 158879.SA2033 201
158879.SA0001 158879.SA2035 201
158879.SA0001 158879.SA2037 248
158879.SA0001 158879.SA2040 248
158879.SA0001 158879.SA2043 201
158879.SA0001 158879.SA2044 248
158879.SA0001 158879.SA2047 248
158879.SA0001 158879.SA2048 151
158879.SA0001 158879.SA2071 274
158879.SA0001 158879.SA2082 340
158879.SA0001 158879.SA2131 252
158879.SA0001 158879.SA2132 252
158879.SA0001 158879.SA2138 157
158879.SA0001 158879.SA2179 162
158879.SA0001 158879.SA2182 262
158879.SA0001 158879.SA2188 150
158879.SA0001 158879.SA2197 336
158879.SA0001 158879.SA2211 508
158879.SA0001 158879.SA2213 201
158879.SA0001 158879.SA2214 508
158879.SA0001 158879.SA2325 157
158879.SA0001 158879.SA2354 171
158879.SA0001 158879.SA2392 228
158879.SA0001 158879.SA2498 430
158879.SA0001 158879.SA2499 524
158879.SA0001 158879.SA2500 861
158879.SA0001 158879.SA2501 384
158879.SA0001 158879.SA2502 500
158879.SA0001 158879.SAP001 337
158879.SA0001 158879.SAP002 465
158879.SA0001 158879.SAP018 213
158879.SA0001 158879.SAS093 644
158879.SA0002 158879.SA0001 946
158879.SA0002 158879.SA0003 733
158879.SA0002 158879.SA0004 895
158879.SA0002 158879.SA0005 958
158879.SA0002 158879.SA0006 942
158879.SA0002 158879.SA0009 435
158879.SA0002 158879.SA0014 172
158879.SA0002 158879.SA0015 520
158879.SA0002 158879.SA0023 252
158879.SA0002 158879.SA0048 195
158879.SA0002 158879.SA0077 520
158879.SA0002 158879.SA0089 693
158879.SA0002 158879.SA0178 226
158879.SA0002 158879.SA0348 249
158879.SA0002 158879.SA0350 510
158879.SA0002 158879.SA0351 334
158879.SA0002 158879.SA0353 277
158879.SA0002 158879.SA0376 394
158879.SA0002 158879.SA0436 922
158879.SA0002 158879.SA0438 193
158879.SA0002 158879.SA0440 529
158879.SA0002 158879.SA0442 959
158879.SA0002 158879.SA0444 802
158879.SA0002 158879.SA0447 217
158879.SA0002 158879.SA0448 183
158879.SA0002 158879.SA0449 346
158879.SA0002 158879.SA0450 229
158879.SA0002 158879.SA0451 502
158879.SA0002 158879.SA0458 167
158879.SA0002 158879.SA0460 219
158879.SA0002 158879.SA0461 202
158879.SA0002 158879.SA0463 203
158879.SA0002 158879.SA0465 264
158879.SA0002 158879.SA0467 156
158879.SA0002 158879.SA0468 235
158879.SA0002 158879.SA0469 315
158879.SA0002 158879.SA0477 315
158879.SA0002 158879.SA0490 224
158879.SA0002 158879.SA0494 423
158879.SA0002 158879.SA0495 162
158879.SA0002 158879.SA0497 314
158879.SA0002 158879.SA0500 210
158879.SA0002 158879.SA0501 338
158879.SA0002 158879.SA0502 203
158879.SA0002 158879.SA0506 201
158879.SA0002 158879.SA0514 360
158879.SA0002 158879.SA0515 360
158879.SA0002 158879.SA0524 195
158879.SA0002 158879.SA0538 902
158879.SA0002 158879.SA0559 166
158879.SA0002 158879.SA0564 249
158879.SA0002 158879.SA0619 274
158879.SA0002 158879.SA0635 171
158879.SA0002 158879.SA0676 668
158879.SA0002 158879.SA0678 195
158879.SA0002 158879.SA0683 301
158879.SA0002 158879.SA0686 722
158879.SA0002 158879.SA0687 904
158879.SA0002 158879.SA0711 267
158879.SA0002 158879.SA0713 591
158879.SA0002 158879.SA0714 596
158879.SA0002 158879.SA0728 200
158879.SA0002 158879.SA0731 351
158879.SA0002 158879.SA0736 617
158879.SA0002 158879.SA0759 242
158879.SA0002 158879.SA0766 195
158879.SA0002 158879.SA0774 238
158879.SA0002 158879.SA0776 261
158879.SA0002 158879.SA0819 258
158879.SA0002 158879.SA0827 412
158879.SA0002 158879.SA0828 445
158879.SA0002 158879.SA0857 223
158879.SA0002 158879.SA0868 162
158879.SA0002 158879.SA0916 457
158879.SA0002 158879.SA0918 305
158879.SA0002 158879.SA0921 464
158879.SA0002 158879.SA0922 455
158879.SA0002 158879.SA0962 157
158879.SA0002 158879.SA0972 210
158879.SA0002 158879.SA0985 504
158879.SA0002 158879.SA0986 624
158879.SA0002 158879.SA0990 572
158879.SA0002 158879.SA0992 209
158879.SA0002 158879.SA0993 447
158879.SA0002 158879.SA0994 589
158879.SA0002 158879.SA1022 164
158879.SA0002 158879.SA1023 221
158879.SA0002 158879.SA1024 263
158879.SA0002 158879.SA1026 157
158879.SA0002 158879.SA1028 347
158879.SA0002 158879.SA1029 263
158879.SA0002 158879.SA1040 340
158879.SA0002 158879.SA1047 354
158879.SA0002 158879.SA1048 247
158879.SA0002 158879.SA1053 152
158879.SA0002 158879.SA1054 722
158879.SA0002 158879.SA1055 433
158879.SA0002 158879.SA1063 520
158879.SA0002 158879.SA1067 253
158879.SA0002 158879.SA1068 232
158879.SA0002 158879.SA1069 232
158879.SA0002 158879.SA1072 159
158879.SA0002 158879.SA1073 177
158879.SA0002 158879.SA1074 175
158879.SA0002 158879.SA1076 201
158879.SA0002 158879.SA1077 241
158879.SA0002 158879.SA1083 665
158879.SA0002 158879.SA1087 761
158879.SA0002 158879.SA1092 294
158879.SA0002 158879.SA1093 662
158879.SA0002 158879.SA1095 591
158879.SA0002 158879.SA1101 183
158879.SA0002 158879.SA1106 156
158879.SA0002 158879.SA1107 443
158879.SA0002 158879.SA1109 630
158879.SA0002 158879.SA1111 203
158879.SA0002 158879.SA1112 201
158879.SA0002 158879.SA1113 301
158879.SA0002 158879.SA1114 207
158879.SA0002 158879.SA1116 228
158879.SA0002 158879.SA1128 911
158879.SA0002 158879.SA1137 788
158879.SA0002 158879.SA1138 734
158879.SA0002 158879.SA1174 632
158879.SA0002 158879.SA1176 255
158879.SA0002 158879.SA1177 318
158879.SA0002 158879.SA1180 725
158879.SA0002 158879.SA1181 569
158879.SA0002 158879.SA1184 194
158879.SA0002 158879.SA1187 424
158879.SA0002 158879.SA1188 907
158879.SA0002 158879.SA1189 868
158879.SA0002 158879.SA1195 185
158879.SA0002 158879.SA1196 866
158879.SA0002 158879.SA1202 192
158879.SA0002 158879.SA1241 152
158879.SA0002 158879.SA1244 188
158879.SA0002 158879.SA1250 160
158879.SA0002 158879.SA1251 166
158879.SA0002 158879.SA1252 160
158879.SA0002 158879.SA1259 744
158879.SA0002 158879.SA1260 943
158879.SA0002 158879.SA1272 223
158879.SA0002 158879.SA1273 907
158879.SA0002 158879.SA1288 589
158879.SA0002 158879.SA1298 354
158879.SA0002 158879.SA1299 337
158879.SA0002 158879.SA1301 916
158879.SA0002 158879.SA1306 450
158879.SA0002 158879.SA1308 160
158879.SA0002 158879.SA1313 568
158879.SA0002 158879.SA1324 307
158879.SA0002 158879.SA1326 213
158879.SA0002 158879.SA1328 591
158879.SA0002 158879.SA1342 557
158879.SA0002 158879.SA1350 683
158879.SA0002 158879.SA1359 265
158879.SA0002 158879.SA1369 266
158879.SA0002 158879.SA1372 272
158879.SA0002 158879.SA1373 192
158879.SA0002 158879.SA1386 200
158879.SA0002 158879.SA1387 196
158879.SA0002 158879.SA1390 253
158879.SA0002 158879.SA1391 651
158879.SA0002 158879.SA1405 224
158879.SA0002 158879.SA1409 223
158879.SA0002 158879.SA1410 160
158879.SA0002 158879.SA1411 271
158879.SA0002 158879.SA1414 217
158879.SA0002 158879.SA1415 811
158879.SA0002 158879.SA1417 174
158879.SA0002 158879.SA1438 349
158879.SA0002 158879.SA1443 155
158879.SA0002 158879.SA1447 753
158879.SA0002 158879.SA1454 713
158879.SA0002 158879.SA1462 522
158879.SA0002 158879.SA1467 589
158879.SA0002 158879.SA1468 201
158879.SA0002 158879.SA1480 195
158879.SA0002 158879.SA1487 204
158879.SA0002 158879.SA1488 398
158879.SA0002 158879.SA1493 263
158879.SA0002 158879.SA1507 610
158879.SA0002 158879.SA1512 288
158879.SA0002 158879.SA1513 937
158879.SA0002 158879.SA1520 969
158879.SA0002 158879.SA1525 801
158879.SA0002 158879.SA1531 223
158879.SA0002 158879.SA1533 160
158879.SA0002 158879.SA1550 263
158879.SA0002 158879.SA1556 310
158879.SA0002 158879.SA1557 563
158879.SA0002 158879.SA1563 183
158879.SA0002 158879.SA1564 150
158879.SA0002 158879.SA1569 166
158879.SA0002 158879.SA1574 172
158879.SA0002 158879.SA1575 156
158879.SA0002 158879.SA1613 356
158879.SA0002 158879.SA1656 210
158879.SA0002 158879.SA1660 236
158879.SA0002 158879.SA1662 274
158879.SA0002 158879.SA1669 269
158879.SA0002 158879.SA1685 756
158879.SA0002 158879.SA1690 591
158879.SA0002 158879.SA1701 155
158879.SA0002 158879.SA1704 163
158879.SA0002 158879.SA1710 345
158879.SA0002 158879.SA1711 966
158879.SA0002 158879.SA1717 198
158879.SA0002 158879.SA1720 664
158879.SA0002 158879.SA1721 550
158879.SA0002 158879.SA1745 318
158879.SA0002 158879.SA1792 280
158879.SA0002 158879.SA1806 345
158879.SA0002 158879.SA1828 591
158879.SA0002 158879.SA1832 528
158879.SA0002 158879.SA1836 202
158879.SA0002 158879.SA1837 314
158879.SA0002 158879.SA1853 740
158879.SA0002 158879.SA1867 169
158879.SA0002 158879.SA1869 158
158879.SA0002 158879.SA1870 204
158879.SA0002 158879.SA1871 322
158879.SA0002 158879.SA1885 211
158879.SA0002 158879.SA1887 238
158879.SA0002 158879.SA1888 165
158879.SA0002 158879.SA1893 269
158879.SA0002 158879.SA1899 186
158879.SA0002 158879.SA1907 177
158879.SA0002 158879.SA1915 580
158879.SA0002 158879.SA1921 182
158879.SA0002 158879.SA1929 345
158879.SA0002 158879.SA1951 195
158879.SA0002 158879.SA1959 328
158879.SA0002 158879.SA1999 151
158879.SA0002 158879.SA2008 170
158879.SA0002 158879.SA2016 226
158879.SA0002 158879.SA2017 258
158879.SA0002 158879.SA2023 318
158879.SA0002 158879.SA2027 233
158879.SA0002 158879.SA2032 237
158879.SA0002 158879.SA2041 535
158879.SA0002 158879.SA2043 239
158879.SA0002 158879.SA2051 218
158879.SA0002 158879.SA2063 267
158879.SA0002 158879.SA2071 335
158879.SA0002 158879.SA2119 213
158879.SA0002 158879.SA2131 437
158879.SA0002 158879.SA2132 437
158879.SA0002 158879.SA2137 153
158879.SA0002 158879.SA2180 304
158879.SA0002 158879.SA2182 589
158879.SA0002 158879.SA2197 267
158879.SA0002 158879.SA2204 168
158879.SA0002 158879.SA2211 591
158879.SA0002 158879.SA2213 508
158879.SA0002 158879.SA2214 591
158879.SA0002 158879.SA2237 195
158879.SA0002 158879.SA2303 217
158879.SA0002 158879.SA2319 162
158879.SA0002 158879.SA2360 249
158879.SA0002 158879.SA2384 195
158879.SA0002 158879.SA2410 899
158879.SA0002 158879.SA2446 249
158879.SA0002 158879.SA2470 201
158879.SA0002 158879.SA2476 180
158879.SA0002 158879.SA2495 154
158879.SA0002 158879.SA2498 168
158879.SA0002 158879.SA2499 514
158879.SA0002 158879.SA2500 506
158879.SA0002 158879.SA2501 366
158879.SA0002 158879.SA2502 428
158879.SA0002 158879.SAP028 154
158879.SA0002 158879.SAS093 623
158879.SA0003 158879.SA0001 639
158879.SA0003 158879.SA0002 733
158879.SA0003 158879.SA0004 964
158879.SA0003 158879.SA0005 924
158879.SA0003 158879.SA0006 873
158879.SA0003 158879.SA0013 259
158879.SA0003 158879.SA0014 247
158879.SA0003 158879.SA0015 186
158879.SA0003 158879.SA0023 192
158879.SA0003 158879.SA0127 152
158879.SA0003 158879.SA0255 185
158879.SA0003 158879.SA0335 277
158879.SA0003 158879.SA0351 174
158879.SA0003 158879.SA0352 235
158879.SA0003 158879.SA0353 211
158879.SA0003 158879.SA0354 196
158879.SA0003 158879.SA0355 168
158879.SA0003 158879.SA0430 159
158879.SA0003 158879.SA0444 154
158879.SA0003 158879.SA0461 192
158879.SA0003 158879.SA0472 393
158879.SA0003 158879.SA0490 155
158879.SA0003 158879.SA0501 225
158879.SA0003 158879.SA0546 161
158879.SA0003 158879.SA0562 196
158879.SA0003 158879.SA0729 424
158879.SA0003 158879.SA0735 153
158879.SA0003 158879.SA0761 159
158879.SA0003 158879.SA0862 211
158879.SA0003 158879.SA0915 308
158879.SA0003 158879.SA1034 159
158879.SA0003 158879.SA1067 155
158879.SA0003 158879.SA1099 235
158879.SA0003 158879.SA1117 227
158879.SA0003 158879.SA1121 400
158879.SA0003 158879.SA1122 258
158879.SA0003 158879.SA1125 211
158879.SA0003 158879.SA1188 328
158879.SA0003 158879.SA1189 283
158879.SA0003 158879.SA1305 225
158879.SA0003 158879.SA1388 281
158879.SA0003 158879.SA1389 286
158879.SA0003 158879.SA1394 163
158879.SA0003 158879.SA1454 174
158879.SA0003 158879.SA1474 289
158879.SA0003 158879.SA1792 183
158879.SA0003 158879.SA1885 152
158879.SA0003 158879.SA1937 212
158879.SA0003 158879.SA1958 289
158879.SA0003 158879.SA2019 256
158879.SA0003 158879.SA2020 256
158879.SA0003 158879.SA2021 256
158879.SA0003 158879.SA2023 225
158879.SA0003 158879.SA2031 225
158879.SA0003 158879.SA2041 225
158879.SA0003 158879.SA2131 199
158879.SA0003 158879.SA2164 161
158879.SA0003 158879.SA2257 165
158879.SA0003 158879.SA2500 193
158879.SA0003 158879.SAS022 243
158879.SA0004 158879.SA0001 888
158879.SA0004 158879.SA0002 895
158879.SA0004 158879.SA0003 964
158879.SA0004 158879.SA0005 951
158879.SA0004 158879.SA0006 899
158879.SA0004 158879.SA0009 266
158879.SA0004 158879.SA0013 260
158879.SA0004 158879.SA0014 260
158879.SA0004 158879.SA0015 323
158879.SA0004 158879.SA0035 162
158879.SA0004 158879.SA0128 339
158879.SA0004 158879.SA0335 223
158879.SA0004 158879.SA0348 162
158879.SA0004 158879.SA0352 205
158879.SA0004 158879.SA0353 557
158879.SA0004 158879.SA0354 251
158879.SA0004 158879.SA0376 156
158879.SA0004 158879.SA0423 154
158879.SA0004 158879.SA0438 906
158879.SA0004 158879.SA0443 157
158879.SA0004 158879.SA0461 434
158879.SA0004 158879.SA0462 152
158879.SA0004 158879.SA0463 513
158879.SA0004 158879.SA0472 153
158879.SA0004 158879.SA0473 176
158879.SA0004 158879.SA0474 153
158879.SA0004 158879.SA0477 336
158879.SA0004 158879.SA0478 200
158879.SA0004 158879.SA0484 238
158879.SA0004 158879.SA0490 170
158879.SA0004 158879.SA0587 180
158879.SA0004 158879.SA0618 259
158879.SA0004 158879.SA0619 174
158879.SA0004 158879.SA0620 154
158879.SA0004 158879.SA0641 153
158879.SA0004 158879.SA0676 618
158879.SA0004 158879.SA0693 174
158879.SA0004 158879.SA0710 154
158879.SA0004 158879.SA0713 591
158879.SA0004 158879.SA0714 600
158879.SA0004 158879.SA0736 274
158879.SA0004 158879.SA0827 467
158879.SA0004 158879.SA0828 464
158879.SA0004 158879.SA0842 220
158879.SA0004 158879.SA0870 184
158879.SA0004 158879.SA0900 591
158879.SA0004 158879.SA0915 343
158879.SA0004 158879.SA0925 202
158879.SA0004 158879.SA0926 263
158879.SA0004 158879.SA0937 223
158879.SA0004 158879.SA0938 223
158879.SA0004 158879.SA0963 202
158879.SA0004 158879.SA0965 152
158879.SA0004 158879.SA0985 199
158879.SA0004 158879.SA0986 242
158879.SA0004 158879.SA0991 404
158879.SA0004 158879.SA0993 670
158879.SA0004 158879.SA0994 502
158879.SA0004 158879.SA1012 239
158879.SA0004 158879.SA1027 159
158879.SA0004 158879.SA1029 263
158879.SA0004 158879.SA1031 159
158879.SA0004 158879.SA1032 213
158879.SA0004 158879.SA1043 202
158879.SA0004 158879.SA1052 263
158879.SA0004 158879.SA1070 615
158879.SA0004 158879.SA1088 263
158879.SA0004 158879.SA1093 512
158879.SA0004 158879.SA1095 591
158879.SA0004 158879.SA1121 429
158879.SA0004 158879.SA1122 258
158879.SA0004 158879.SA1125 246
158879.SA0004 158879.SA1126 150
158879.SA0004 158879.SA1128 693
158879.SA0004 158879.SA1129 157
158879.SA0004 158879.SA1137 591
158879.SA0004 158879.SA1138 259
158879.SA0004 158879.SA1140 263
158879.SA0004 158879.SA1174 301
158879.SA0004 158879.SA1180 589
158879.SA0004 158879.SA1181 610
158879.SA0004 158879.SA1188 579
158879.SA0004 158879.SA1189 703
158879.SA0004 158879.SA1192 294
158879.SA0004 158879.SA1195 161
158879.SA0004 158879.SA1199 196
158879.SA0004 158879.SA1218 343
158879.SA0004 158879.SA1219 274
158879.SA0004 158879.SA1220 274
158879.SA0004 158879.SA1226 274
158879.SA0004 158879.SA1247 168
158879.SA0004 158879.SA1251 155
158879.SA0004 158879.SA1259 155
158879.SA0004 158879.SA1260 202
158879.SA0004 158879.SA1273 223
158879.SA0004 158879.SA1282 160
158879.SA0004 158879.SA1293 151
158879.SA0004 158879.SA1297 240
158879.SA0004 158879.SA1306 349
158879.SA0004 158879.SA1308 504
158879.SA0004 158879.SA1309 247
158879.SA0004 158879.SA1317 591
158879.SA0004 158879.SA1326 166
158879.SA0004 158879.SA1328 628
158879.SA0004 158879.SA1342 474
158879.SA0004 158879.SA1350 591
158879.SA0004 158879.SA1354 222
158879.SA0004 158879.SA1355 200
158879.SA0004 158879.SA1357 202
158879.SA0004 158879.SA1382 339
158879.SA0004 158879.SA1395 888
158879.SA0004 158879.SA1408 219
158879.SA0004 158879.SA1409 394
158879.SA0004 158879.SA1414 155
158879.SA0004 158879.SA1423 164
158879.SA0004 158879.SA1434 202
158879.SA0004 158879.SA1447 467
158879.SA0004 158879.SA1462 612
158879.SA0004 158879.SA1467 504
158879.SA0004 158879.SA1468 343
158879.SA0004 158879.SA1475 175
158879.SA0004 158879.SA1488 257
158879.SA0004 158879.SA1508 202
158879.SA0004 158879.SA1512 247
158879.SA0004 158879.SA1513 379
158879.SA0004 158879.SA1518 343
158879.SA0004 158879.SA1525 368
158879.SA0004 158879.SA1544 156
158879.SA0004 158879.SA1545 156
158879.SA0004 158879.SA1586 253
158879.SA0004 158879.SA1608 389
158879.SA0004 158879.SA1613 226
158879.SA0004 158879.SA1680 307
158879.SA0004 158879.SA1690 642
158879.SA0004 158879.SA1707 301
158879.SA0004 158879.SA1708 310
158879.SA0004 158879.SA1711 591
158879.SA0004 158879.SA1713 167
158879.SA0004 158879.SA1720 224
158879.SA0004 158879.SA1721 612
158879.SA0004 158879.SA1792 363
158879.SA0004 158879.SA1820 208
158879.SA0004 158879.SA1828 589
158879.SA0004 158879.SA1836 395
158879.SA0004 158879.SA1842 234
158879.SA0004 158879.SA1858 263
158879.SA0004 158879.SA1869 192
158879.SA0004 158879.SA1870 317
158879.SA0004 158879.SA1871 324
158879.SA0004 158879.SA1874 287
158879.SA0004 158879.SA1887 274
158879.SA0004 158879.SA1893 211
158879.SA0004 158879.SA1899 151
158879.SA0004 158879.SA1929 246
158879.SA0004 158879.SA1973 223
158879.SA0004 158879.SA2008 276
158879.SA0004 158879.SA2019 260
158879.SA0004 158879.SA2020 260
158879.SA0004 158879.SA2021 260
158879.SA0004 158879.SA2027 154
158879.SA0004 158879.SA2028 257
158879.SA0004 158879.SA2071 343
158879.SA0004 158879.SA2089 171
158879.SA0004 158879.SA2103 178
158879.SA0004 158879.SA2119 191
158879.SA0004 158879.SA2131 191
158879.SA0004 158879.SA2132 191
158879.SA0004 158879.SA2136 224
158879.SA0004 158879.SA2172 192
158879.SA0004 158879.SA2182 347
158879.SA0004 158879.SA2197 266
158879.SA0004 158879.SA2211 589
158879.SA0004 158879.SA2213 270
158879.SA0004 158879.SA2214 603
158879.SA0004 158879.SA2354 184
158879.SA0004 158879.SA2427 239
158879.SA0004 158879.SA2500 336
158879.SA0004 158879.SA2501 229
158879.SA0004 158879.SA2502 285
158879.SA0004 158879.SAS093 507
158879.SA0005 158879.SA0001 850
158879.SA0005 158879.SA0002 958
158879.SA0005 158879.SA0003 924
158879.SA0005 158879.SA0004 951
158879.SA0005 158879.SA0006 997
158879.SA0005 158879.SA0009 556
158879.SA0005 158879.SA0013 211
158879.SA0005 158879.SA0014 351
158879.SA0005 158879.SA0015 376
158879.SA0005 158879.SA0048 224
158879.SA0005 158879.SA0077 227
158879.SA0005 158879.SA0115 368
158879.SA0005 158879.SA0143 152
158879.SA0005 158879.SA0178 241
158879.SA0005 158879.SA0206 167
158879.SA0005 158879.SA0232 238
158879.SA0005 158879.SA0276 224
158879.SA0005 158879.SA0311 150
158879.SA0005 158879.SA0329 186
158879.SA0005 158879.SA0348 217
158879.SA0005 158879.SA0351 172
158879.SA0005 158879.SA0352 185
158879.SA0005 158879.SA0353 211
158879.SA0005 158879.SA0354 238
158879.SA0005 158879.SA0373 223
158879.SA0005 158879.SA0374 223
158879.SA0005 158879.SA0375 284
158879.SA0005 158879.SA0376 314
158879.SA0005 158879.SA0430 168
158879.SA0005 158879.SA0436 308
158879.SA0005 158879.SA0438 256
158879.SA0005 158879.SA0440 508
158879.SA0005 158879.SA0442 298
158879.SA0005 158879.SA0449 434
158879.SA0005 158879.SA0451 351
158879.SA0005 158879.SA0453 246
158879.SA0005 158879.SA0456 589
158879.SA0005 158879.SA0460 166
158879.SA0005 158879.SA0463 164
158879.SA0005 158879.SA0472 223
158879.SA0005 158879.SA0475 150
158879.SA0005 158879.SA0477 416
158879.SA0005 158879.SA0478 292
158879.SA0005 158879.SA0483 204
158879.SA0005 158879.SA0486 217
158879.SA0005 158879.SA0494 223
158879.SA0005 158879.SA0496 277
158879.SA0005 158879.SA0497 174
158879.SA0005 158879.SA0498 160
158879.SA0005 158879.SA0500 518
158879.SA0005 158879.SA0501 359
158879.SA0005 158879.SA0503 336
158879.SA0005 158879.SA0505 227
158879.SA0005 158879.SA0506 287
158879.SA0005 158879.SA0512 208
158879.SA0005 158879.SA0516 150
158879.SA0005 158879.SA0538 160
158879.SA0005 158879.SA0547 176
158879.SA0005 158879.SA0548 171
158879.SA0005 158879.SA0549 160
158879.SA0005 158879.SA0589 663
158879.SA0005 158879.SA0614 223
158879.SA0005 158879.SA0615 223
158879.SA0005 158879.SA0616 223
158879.SA0005 158879.SA0617 204
158879.SA0005 158879.SA0636 185
158879.SA0005 158879.SA0638 320
158879.SA0005 158879.SA0643 164
158879.SA0005 158879.SA0650 481
158879.SA0005 158879.SA0654 220
158879.SA0005 158879.SA0670 208
158879.SA0005 158879.SA0676 578
158879.SA0005 158879.SA0683 279
158879.SA0005 158879.SA0686 490
158879.SA0005 158879.SA0687 249
158879.SA0005 158879.SA0708 165
158879.SA0005 158879.SA0709 195
158879.SA0005 158879.SA0711 234
158879.SA0005 158879.SA0713 270
158879.SA0005 158879.SA0714 255
158879.SA0005 158879.SA0723 297
158879.SA0005 158879.SA0736 270
158879.SA0005 158879.SA0766 224
158879.SA0005 158879.SA0780 187
158879.SA0005 158879.SA0821 240
158879.SA0005 158879.SA0835 204
158879.SA0005 158879.SA0842 278
158879.SA0005 158879.SA0855 201
158879.SA0005 158879.SA0867 344
158879.SA0005 158879.SA0877 227
158879.SA0005 158879.SA0902 288
158879.SA0005 158879.SA0923 275
158879.SA0005 158879.SA0924 404
158879.SA0005 158879.SA0925 533
158879.SA0005 158879.SA0942 236
158879.SA0005 158879.SA0985 423
158879.SA0005 158879.SA0986 274
158879.SA0005 158879.SA0991 223
158879.SA0005 158879.SA0992 252
158879.SA0005 158879.SA0993 201
158879.SA0005 158879.SA0994 187
158879.SA0005 158879.SA0999 307
158879.SA0005 158879.SA1028 509
158879.SA0005 158879.SA1029 642
158879.SA0005 158879.SA1036 174
158879.SA0005 158879.SA1043 184
158879.SA0005 158879.SA1045 168
158879.SA0005 158879.SA1048 241
158879.SA0005 158879.SA1052 249
158879.SA0005 158879.SA1061 722
158879.SA0005 158879.SA1063 227
158879.SA0005 158879.SA1070 251
158879.SA0005 158879.SA1072 287
158879.SA0005 158879.SA1076 282
158879.SA0005 158879.SA1077 654
158879.SA0005 158879.SA1081 220
158879.SA0005 158879.SA1087 488
158879.SA0005 158879.SA1093 606
158879.SA0005 158879.SA1095 288
158879.SA0005 158879.SA1100 591
158879.SA0005 158879.SA1101 254
158879.SA0005 158879.SA1109 164
158879.SA0005 158879.SA1112 613
158879.SA0005 158879.SA1114 704
158879.SA0005 158879.SA1115 263
158879.SA0005 158879.SA1119 532
158879.SA0005 158879.SA1128 552
158879.SA0005 158879.SA1137 416
158879.SA0005 158879.SA1138 433
158879.SA0005 158879.SA1144 459
158879.SA0005 158879.SA1146 152
158879.SA0005 158879.SA1150 236
158879.SA0005 158879.SA1170 183
158879.SA0005 158879.SA1174 169
158879.SA0005 158879.SA1177 160
158879.SA0005 158879.SA1180 260
158879.SA0005 158879.SA1184 182
158879.SA0005 158879.SA1187 343
158879.SA0005 158879.SA1188 155
158879.SA0005 158879.SA1189 970
158879.SA0005 158879.SA1195 222
158879.SA0005 158879.SA1197 168
158879.SA0005 158879.SA1204 201
158879.SA0005 158879.SA1218 217
158879.SA0005 158879.SA1226 181
158879.SA0005 158879.SA1247 224
158879.SA0005 158879.SA1248 309
158879.SA0005 158879.SA1259 302
158879.SA0005 158879.SA1260 211
158879.SA0005 158879.SA1273 261
158879.SA0005 158879.SA1288 318
158879.SA0005 158879.SA1306 424
158879.SA0005 158879.SA1308 177
158879.SA0005 158879.SA1313 503
158879.SA0005 158879.SA1323 170
158879.SA0005 158879.SA1326 252
158879.SA0005 158879.SA1328 288
158879.SA0005 158879.SA1334 166
158879.SA0005 158879.SA1342 331
158879.SA0005 158879.SA1350 200
158879.SA0005 158879.SA1369 234
158879.SA0005 158879.SA1374 459
158879.SA0005 158879.SA1390 570
158879.SA0005 158879.SA1391 484
158879.SA0005 158879.SA1405 469
158879.SA0005 158879.SA1408 585
158879.SA0005 158879.SA1409 726
158879.SA0005 158879.SA1410 295
158879.SA0005 158879.SA1416 153
158879.SA0005 158879.SA1418 223
158879.SA0005 158879.SA1438 269
158879.SA0005 158879.SA1447 152
158879.SA0005 158879.SA1453 259
158879.SA0005 158879.SA1456 178
158879.SA0005 158879.SA1457 181
158879.SA0005 158879.SA1465 217
158879.SA0005 158879.SA1467 194
158879.SA0005 158879.SA1470 226
158879.SA0005 158879.SA1480 224
158879.SA0005 158879.SA1498 223
158879.SA0005 158879.SA1504 421
158879.SA0005 158879.SA1508 202
158879.SA0005 158879.SA1512 170
158879.SA0005 158879.SA1513 304
158879.SA0005 158879.SA1515 337
158879.SA0005 158879.SA1525 372
158879.SA0005 158879.SA1539 395
158879.SA0005 158879.SA1542 201
158879.SA0005 158879.SA1544 200
158879.SA0005 158879.SA1545 176
158879.SA0005 158879.SA1550 226
158879.SA0005 158879.SA1556 164
158879.SA0005 158879.SA1562 532
158879.SA0005 158879.SA1571 208
158879.SA0005 158879.SA1579 388
158879.SA0005 158879.SA1601 200
158879.SA0005 158879.SA1602 200
158879.SA0005 158879.SA1652 240
158879.SA0005 158879.SA1669 239
158879.SA0005 158879.SA1690 260
158879.SA0005 158879.SA1692 315
158879.SA0005 158879.SA1707 201
158879.SA0005 158879.SA1708 201
158879.SA0005 158879.SA1711 508
158879.SA0005 158879.SA1720 591
158879.SA0005 158879.SA1721 153
158879.SA0005 158879.SA1722 383
158879.SA0005 158879.SA1734 464
158879.SA0005 158879.SA1792 344
158879.SA0005 158879.SA1828 591
158879.SA0005 158879.SA1836 573
158879.SA0005 158879.SA1837 221
158879.SA0005 158879.SA1842 170
158879.SA0005 158879.SA1853 216
158879.SA0005 158879.SA1854 278
158879.SA0005 158879.SA1855 201
158879.SA0005 158879.SA1857 220
158879.SA0005 158879.SA1863 222
158879.SA0005 158879.SA1864 261
158879.SA0005 158879.SA1868 156
158879.SA0005 158879.SA1869 660
158879.SA0005 158879.SA1870 423
158879.SA0005 158879.SA1871 365
158879.SA0005 158879.SA1872 541
158879.SA0005 158879.SA1885 219
158879.SA0005 158879.SA1887 214
158879.SA0005 158879.SA1888 344
158879.SA0005 158879.SA1902 234
158879.SA0005 158879.SA1905 237
158879.SA0005 158879.SA1907 201
158879.SA0005 158879.SA1911 621
158879.SA0005 158879.SA1920 372
158879.SA0005 158879.SA1921 227
158879.SA0005 158879.SA1926 234
158879.SA0005 158879.SA1929 291
158879.SA0005 158879.SA1951 224
158879.SA0005 158879.SA1972 160
158879.SA0005 158879.SA1984 614
158879.SA0005 158879.SA1995 220
158879.SA0005 158879.SA2008 275
158879.SA0005 158879.SA2018 203
158879.SA0005 158879.SA2023 192
158879.SA0005 158879.SA2027 243
158879.SA0005 158879.SA2028 155
158879.SA0005 158879.SA2031 248
158879.SA0005 158879.SA2032 355
158879.SA0005 158879.SA2051 361
158879.SA0005 158879.SA2063 242
158879.SA0005 158879.SA2082 223
158879.SA0005 158879.SA2119 193
158879.SA0005 158879.SA2131 190
158879.SA0005 158879.SA2132 190
158879.SA0005 158879.SA2137 164
158879.SA0005 158879.SA2182 185
158879.SA0005 158879.SA2197 265
158879.SA0005 158879.SA2211 260
158879.SA0005 158879.SA2213 260
158879.SA0005 158879.SA2214 228
158879.SA0005 158879.SA2225 227
158879.SA0005 158879.SA2279 160
158879.SA0005 158879.SA2329 351
158879.SA0005 158879.SA2347 164
158879.SA0005 158879.SA2384 171
158879.SA0005 158879.SA2395 238
158879.SA0005 158879.SA2414 152
158879.SA0005 158879.SA2428 223
158879.SA0005 158879.SA2458 615
158879.SA0005 158879.SA2459 616
158879.SA0005 158879.SA2493 204
158879.SA0005 158879.SA2498 217
158879.SA0005 158879.SA2499 163
158879.SA0005 158879.SA2500 321
158879.SA0005 158879.SA2501 444
158879.SA0005 158879.SA2502 265
158879.SA0005 158879.SAS093 515
158879.SA0006 158879.SA0001 845
158879.SA0006 158879.SA0002 942
158879.SA0006 158879.SA0003 873
158879.SA0006 158879.SA0004 899
158879.SA0006 158879.SA0005 997
158879.SA0006 158879.SA0009 564
158879.SA0006 158879.SA0013 263
158879.SA0006 158879.SA0014 314
158879.SA0006 158879.SA0015 524
158879.SA0006 158879.SA0016 238
158879.SA0006 158879.SA0038 425
158879.SA0006 158879.SA0039 200
158879.SA0006 158879.SA0048 485
158879.SA0006 158879.SA0053 166
158879.SA0006 158879.SA0077 227
158879.SA0006 158879.SA0097 263
158879.SA0006 158879.SA0113 152
158879.SA0006 158879.SA0115 368
158879.SA0006 158879.SA0133 266
158879.SA0006 158879.SA0181 170
158879.SA0006 158879.SA0202 180
158879.SA0006 158879.SA0206 228
158879.SA0006 158879.SA0232 383
158879.SA0006 158879.SA0259 222
158879.SA0006 158879.SA0276 224
158879.SA0006 158879.SA0293 184
158879.SA0006 158879.SA0334 201
158879.SA0006 158879.SA0348 196
158879.SA0006 158879.SA0351 483
158879.SA0006 158879.SA0352 199
158879.SA0006 158879.SA0353 313
158879.SA0006 158879.SA0354 281
158879.SA0006 158879.SA0366 151
158879.SA0006 158879.SA0375 377
158879.SA0006 158879.SA0376 448
158879.SA0006 158879.SA0391 304
158879.SA0006 158879.SA0430 177
158879.SA0006 158879.SA0432 201
158879.SA0006 158879.SA0438 222
158879.SA0006 158879.SA0440 539
158879.SA0006 158879.SA0442 510
158879.SA0006 158879.SA0448 708
158879.SA0006 158879.SA0449 473
158879.SA0006 158879.SA0450 179
158879.SA0006 158879.SA0451 163
158879.SA0006 158879.SA0458 153
158879.SA0006 158879.SA0465 262
158879.SA0006 158879.SA0469 214
158879.SA0006 158879.SA0472 256
158879.SA0006 158879.SA0475 177
158879.SA0006 158879.SA0477 500
158879.SA0006 158879.SA0478 388
158879.SA0006 158879.SA0480 222
158879.SA0006 158879.SA0483 195
158879.SA0006 158879.SA0486 595
158879.SA0006 158879.SA0488 216
158879.SA0006 158879.SA0496 490
158879.SA0006 158879.SA0497 383
158879.SA0006 158879.SA0498 222
158879.SA0006 158879.SA0500 258
158879.SA0006 158879.SA0501 214
158879.SA0006 158879.SA0503 655
158879.SA0006 158879.SA0504 561
158879.SA0006 158879.SA0505 601
158879.SA0006 158879.SA0506 806
158879.SA0006 158879.SA0514 177
158879.SA0006 158879.SA0515 177
158879.SA0006 158879.SA0547 201
158879.SA0006 158879.SA0548 201
158879.SA0006 158879.SA0549 193
158879.SA0006 158879.SA0551 193
158879.SA0006 158879.SA0564 395
158879.SA0006 158879.SA0572 186
158879.SA0006 158879.SA0589 644
158879.SA0006 158879.SA0650 591
158879.SA0006 158879.SA0676 582
158879.SA0006 158879.SA0679 432
158879.SA0006 158879.SA0686 582
158879.SA0006 158879.SA0687 298
158879.SA0006 158879.SA0706 194
158879.SA0006 158879.SA0708 208
158879.SA0006 158879.SA0713 212
158879.SA0006 158879.SA0714 434
158879.SA0006 158879.SA0719 253
158879.SA0006 158879.SA0723 167
158879.SA0006 158879.SA0728 215
158879.SA0006 158879.SA0731 278
158879.SA0006 158879.SA0736 729
158879.SA0006 158879.SA0742 185
158879.SA0006 158879.SA0747 338
158879.SA0006 158879.SA0760 166
158879.SA0006 158879.SA0766 485
158879.SA0006 158879.SA0796 179
158879.SA0006 158879.SA0808 185
158879.SA0006 158879.SA0813 185
158879.SA0006 158879.SA0815 431
158879.SA0006 158879.SA0835 195
158879.SA0006 158879.SA0843 177
158879.SA0006 158879.SA0879 204
158879.SA0006 158879.SA0905 222
158879.SA0006 158879.SA0915 152
158879.SA0006 158879.SA0916 215
158879.SA0006 158879.SA0922 294
158879.SA0006 158879.SA0923 173
158879.SA0006 158879.SA0924 288
158879.SA0006 158879.SA0925 389
158879.SA0006 158879.SA0946 193
158879.SA0006 158879.SA0950 228
158879.SA0006 158879.SA0959 177
158879.SA0006 158879.SA0965 336
158879.SA0006 158879.SA0972 210
158879.SA0006 158879.SA0973 531
158879.SA0006 158879.SA0985 455
158879.SA0006 158879.SA0986 730
158879.SA0006 158879.SA0992 201
158879.SA0006 158879.SA0995 222
158879.SA0006 158879.SA0999 393
158879.SA0006 158879.SA1012 393
158879.SA0006 158879.SA1024 252
158879.SA0006 158879.SA1029 358
158879.SA0006 158879.SA1036 173
158879.SA0006 158879.SA1039 233
158879.SA0006 158879.SA1042 200
158879.SA0006 158879.SA1044 195
158879.SA0006 158879.SA1047 340
158879.SA0006 158879.SA1062 589
158879.SA0006 158879.SA1063 595
158879.SA0006 158879.SA1066 172
158879.SA0006 158879.SA1070 225
158879.SA0006 158879.SA1076 223
158879.SA0006 158879.SA1077 626
158879.SA0006 158879.SA1082 201
158879.SA0006 158879.SA1083 445
158879.SA0006 158879.SA1084 248
158879.SA0006 158879.SA1087 193
158879.SA0006 158879.SA1093 415
158879.SA0006 158879.SA1094 408
158879.SA0006 158879.SA1095 188
158879.SA0006 158879.SA1099 220
158879.SA0006 158879.SA1100 598
158879.SA0006 158879.SA1101 288
158879.SA0006 158879.SA1106 200
158879.SA0006 158879.SA1112 325
158879.SA0006 158879.SA1113 201
158879.SA0006 158879.SA1114 511
158879.SA0006 158879.SA1117 255
158879.SA0006 158879.SA1119 224
158879.SA0006 158879.SA1128 363
158879.SA0006 158879.SA1137 368
158879.SA0006 158879.SA1138 445
158879.SA0006 158879.SA1140 182
158879.SA0006 158879.SA1144 223
158879.SA0006 158879.SA1146 183
158879.SA0006 158879.SA1170 160
158879.SA0006 158879.SA1174 529
158879.SA0006 158879.SA1180 234
158879.SA0006 158879.SA1187 200
158879.SA0006 158879.SA1188 970
158879.SA0006 158879.SA1189 205
158879.SA0006 158879.SA1197 263
158879.SA0006 158879.SA1203 159
158879.SA0006 158879.SA1218 225
158879.SA0006 158879.SA1226 500
158879.SA0006 158879.SA1227 223
158879.SA0006 158879.SA1228 192
158879.SA0006 158879.SA1259 237
158879.SA0006 158879.SA1260 533
158879.SA0006 158879.SA1271 201
158879.SA0006 158879.SA1273 176
158879.SA0006 158879.SA1278 190
158879.SA0006 158879.SA1283 256
158879.SA0006 158879.SA1285 233
158879.SA0006 158879.SA1288 154
158879.SA0006 158879.SA1297 525
158879.SA0006 158879.SA1298 475
158879.SA0006 158879.SA1305 221
158879.SA0006 158879.SA1306 498
158879.SA0006 158879.SA1307 263
158879.SA0006 158879.SA1308 766
158879.SA0006 158879.SA1309 509
158879.SA0006 158879.SA1312 157
158879.SA0006 158879.SA1313 480
158879.SA0006 158879.SA1328 188
158879.SA0006 158879.SA1342 287
158879.SA0006 158879.SA1349 193
158879.SA0006 158879.SA1350 198
158879.SA0006 158879.SA1354 265
158879.SA0006 158879.SA1365 201
158879.SA0006 158879.SA1379 193
158879.SA0006 158879.SA1381 460
158879.SA0006 158879.SA1387 188
158879.SA0006 158879.SA1390 420
158879.SA0006 158879.SA1391 501
158879.SA0006 158879.SA1395 232
158879.SA0006 158879.SA1396 505
158879.SA0006 158879.SA1398 187
158879.SA0006 158879.SA1405 223
158879.SA0006 158879.SA1407 307
158879.SA0006 158879.SA1408 411
158879.SA0006 158879.SA1409 804
158879.SA0006 158879.SA1410 415
158879.SA0006 158879.SA1411 178
158879.SA0006 158879.SA1413 248
158879.SA0006 158879.SA1416 157
158879.SA0006 158879.SA1420 316
158879.SA0006 158879.SA1422 168
158879.SA0006 158879.SA1447 174
158879.SA0006 158879.SA1456 340
158879.SA0006 158879.SA1457 320
158879.SA0006 158879.SA1465 320
158879.SA0006 158879.SA1466 274
158879.SA0006 158879.SA1467 155
158879.SA0006 158879.SA1471 460
158879.SA0006 158879.SA1480 485
158879.SA0006 158879.SA1485 274
158879.SA0006 158879.SA1488 360
158879.SA0006 158879.SA1491 424
158879.SA0006 158879.SA1499 503
158879.SA0006 158879.SA1504 209
158879.SA0006 158879.SA1506 225
158879.SA0006 158879.SA1508 255
158879.SA0006 158879.SA1512 170
158879.SA0006 158879.SA1513 234
158879.SA0006 158879.SA1525 513
158879.SA0006 158879.SA1544 206
158879.SA0006 158879.SA1545 474
158879.SA0006 158879.SA1549 204
158879.SA0006 158879.SA1550 178
158879.SA0006 158879.SA1556 316
158879.SA0006 158879.SA1557 563
158879.SA0006 158879.SA1558 407
158879.SA0006 158879.SA1562 224
158879.SA0006 158879.SA1563 332
158879.SA0006 158879.SA1579 233
158879.SA0006 158879.SA1608 531
158879.SA0006 158879.SA1626 304
158879.SA0006 158879.SA1637 167
158879.SA0006 158879.SA1652 509
158879.SA0006 158879.SA1669 221
158879.SA0006 158879.SA1679 204
158879.SA0006 158879.SA1681 164
158879.SA0006 158879.SA1690 185
158879.SA0006 158879.SA1691 256
158879.SA0006 158879.SA1704 161
158879.SA0006 158879.SA1707 200
158879.SA0006 158879.SA1708 203
158879.SA0006 158879.SA1711 281
158879.SA0006 158879.SA1713 216
158879.SA0006 158879.SA1715 322
158879.SA0006 158879.SA1717 161
158879.SA0006 158879.SA1720 605
158879.SA0006 158879.SA1721 335
158879.SA0006 158879.SA1722 480
158879.SA0006 158879.SA1724 219
158879.SA0006 158879.SA1731 279
158879.SA0006 158879.SA1734 343
158879.SA0006 158879.SA1758 162
158879.SA0006 158879.SA1792 438
158879.SA0006 158879.SA1811 162
158879.SA0006 158879.SA1828 591
158879.SA0006 158879.SA1832 188
158879.SA0006 158879.SA1836 292
158879.SA0006 158879.SA1837 176
158879.SA0006 158879.SA1853 220
158879.SA0006 158879.SA1854 214
158879.SA0006 158879.SA1855 204
158879.SA0006 158879.SA1856 277
158879.SA0006 158879.SA1857 307
158879.SA0006 158879.SA1858 173
158879.SA0006 158879.SA1869 241
158879.SA0006 158879.SA1870 440
158879.SA0006 158879.SA1871 384
158879.SA0006 158879.SA1887 320
158879.SA0006 158879.SA1888 150
158879.SA0006 158879.SA1899 237
158879.SA0006 158879.SA1901 162
158879.SA0006 158879.SA1904 185
158879.SA0006 158879.SA1905 623
158879.SA0006 158879.SA1906 250
158879.SA0006 158879.SA1907 679
158879.SA0006 158879.SA1908 180
158879.SA0006 158879.SA1909 240
158879.SA0006 158879.SA1911 597
158879.SA0006 158879.SA1915 422
158879.SA0006 158879.SA1921 249
158879.SA0006 158879.SA1923 509
158879.SA0006 158879.SA1926 251
158879.SA0006 158879.SA1929 364
158879.SA0006 158879.SA1939 266
158879.SA0006 158879.SA1951 485
158879.SA0006 158879.SA1972 160
158879.SA0006 158879.SA1996 229
158879.SA0006 158879.SA1997 229
158879.SA0006 158879.SA2008 335
158879.SA0006 158879.SA2016 166
158879.SA0006 158879.SA2018 160
158879.SA0006 158879.SA2022 477
158879.SA0006 158879.SA2023 200
158879.SA0006 158879.SA2024 483
158879.SA0006 158879.SA2027 265
158879.SA0006 158879.SA2028 176
158879.SA0006 158879.SA2031 564
158879.SA0006 158879.SA2032 372
158879.SA0006 158879.SA2033 154
158879.SA0006 158879.SA2035 200
158879.SA0006 158879.SA2041 473
158879.SA0006 158879.SA2042 464
158879.SA0006 158879.SA2043 212
158879.SA0006 158879.SA2044 473
158879.SA0006 158879.SA2045 292
158879.SA0006 158879.SA2046 274
158879.SA0006 158879.SA2047 472
158879.SA0006 158879.SA2050 223
158879.SA0006 158879.SA2051 363
158879.SA0006 158879.SA2056 154
158879.SA0006 158879.SA2082 337
158879.SA0006 158879.SA2084 187
158879.SA0006 158879.SA2089 176
158879.SA0006 158879.SA2119 201
158879.SA0006 158879.SA2131 175
158879.SA0006 158879.SA2132 175
158879.SA0006 158879.SA2137 336
158879.SA0006 158879.SA2145 167
158879.SA0006 158879.SA2197 252
158879.SA0006 158879.SA2209 167
158879.SA0006 158879.SA2211 185
158879.SA0006 158879.SA2214 183
158879.SA0006 158879.SA2222 167
158879.SA0006 158879.SA2288 273
158879.SA0006 158879.SA2316 626
158879.SA0006 158879.SA2347 260
158879.SA0006 158879.SA2375 405
158879.SA0006 158879.SA2377 161
158879.SA0006 158879.SA2384 484
158879.SA0006 158879.SA2391 276
158879.SA0006 158879.SA2395 383
158879.SA0006 158879.SA2414 183
158879.SA0006 158879.SA2422 205
158879.SA0006 158879.SA2427 352
158879.SA0006 158879.SA2438 170
158879.SA0006 158879.SA2468 301
158879.SA0006 158879.SA2469 432
158879.SA0006 158879.SA2487 201
158879.SA0006 158879.SA2494 338
158879.SA0006 158879.SA2498 196
158879.SA0006 158879.SA2499 455
158879.SA0006 158879.SA2500 162
158879.SA0006 158879.SA2501 380
158879.SA0006 158879.SAP011 188
158879.SA0006 158879.SAP012 182
158879.SA0006 158879.SAS052 509
158879.SA0006 158879.SAS078 442
158879.SA0006 158879.SAS093 384
158879.SA0007 158879.SA0008 413
158879.SA0007 158879.SA0009 245
158879.SA0007 158879.SA0010 203
158879.SA0007 158879.SA0011 186
158879.SA0007 158879.SA0012 181
158879.SA0007 158879.SA0013 180
158879.SA0007 158879.SA0014 180
158879.SA0007 158879.SA0015 192
158879.SA0007 158879.SA0016 272
158879.SA0007 158879.SA0048 163
158879.SA0007 158879.SA0053 167
158879.SA0007 158879.SA0134 186
158879.SA0007 158879.SA0181 464
158879.SA0007 158879.SA0187 167
158879.SA0007 158879.SA0241 160
158879.SA0007 158879.SA0245 160
158879.SA0007 158879.SA0250 418
158879.SA0007 158879.SA0251 391
158879.SA0007 158879.SA0260 190
158879.SA0007 158879.SA0298 169
158879.SA0007 158879.SA0309 156
158879.SA0007 158879.SA0314 155
158879.SA0007 158879.SA0366 193
158879.SA0007 158879.SA0367 160
158879.SA0007 158879.SA0375 150
158879.SA0007 158879.SA0381 177
158879.SA0007 158879.SA0423 239
158879.SA0007 158879.SA0425 151
158879.SA0007 158879.SA0438 152
158879.SA0007 158879.SA0451 335
158879.SA0007 158879.SA0453 153
158879.SA0007 158879.SA0468 225
158879.SA0007 158879.SA0469 220
158879.SA0007 158879.SA0472 220
158879.SA0007 158879.SA0477 155
158879.SA0007 158879.SA0490 175
158879.SA0007 158879.SA0527 167
158879.SA0007 158879.SA0541 204
158879.SA0007 158879.SA0564 176
158879.SA0007 158879.SA0569 150
158879.SA0007 158879.SA0572 150
158879.SA0007 158879.SA0592 156
158879.SA0007 158879.SA0598 221
158879.SA0007 158879.SA0620 239
158879.SA0007 158879.SA0621 352
158879.SA0007 158879.SA0624 154
158879.SA0007 158879.SA0628 188
158879.SA0007 158879.SA0639 332
158879.SA0007 158879.SA0640 332
158879.SA0007 158879.SA0645 228
158879.SA0007 158879.SA0658 163
158879.SA0007 158879.SA0673 166
158879.SA0007 158879.SA0701 192
158879.SA0007 158879.SA0708 217
158879.SA0007 158879.SA0710 239
158879.SA0007 158879.SA0711 152
158879.SA0007 158879.SA0713 248
158879.SA0007 158879.SA0715 195
158879.SA0007 158879.SA0720 220
158879.SA0007 158879.SA0723 260
158879.SA0007 158879.SA0728 232
158879.SA0007 158879.SA0731 156
158879.SA0007 158879.SA0735 196
158879.SA0007 158879.SA0766 163
158879.SA0007 158879.SA0793 165
158879.SA0007 158879.SA0823 205
158879.SA0007 158879.SA0840 218
158879.SA0007 158879.SA0855 192
158879.SA0007 158879.SA0878 265
158879.SA0007 158879.SA0895 187
158879.SA0007 158879.SA0897 150
158879.SA0007 158879.SA0915 471
158879.SA0007 158879.SA0920 263
158879.SA0007 158879.SA0921 303
158879.SA0007 158879.SA0924 300
158879.SA0007 158879.SA0934 314
158879.SA0007 158879.SA0937 192
158879.SA0007 158879.SA0942 254
158879.SA0007 158879.SA0984 175
158879.SA0007 158879.SA1048 177
158879.SA0007 158879.SA1058 254
158879.SA0007 158879.SA1066 265
158879.SA0007 158879.SA1083 155
158879.SA0007 158879.SA1085 165
158879.SA0007 158879.SA1092 225
158879.SA0007 158879.SA1104 155
158879.SA0007 158879.SA1109 156
158879.SA0007 158879.SA1112 205
158879.SA0007 158879.SA1138 384
158879.SA0007 158879.SA1144 353
158879.SA0007 158879.SA1145 297
158879.SA0007 158879.SA1147 291
158879.SA0007 158879.SA1150 158
158879.SA0007 158879.SA1163 260
158879.SA0007 158879.SA1166 153
158879.SA0007 158879.SA1170 232
158879.SA0007 158879.SA1172 178
158879.SA0007 158879.SA1177 177
158879.SA0007 158879.SA1180 235
158879.SA0007 158879.SA1181 268
158879.SA0007 158879.SA1182 152
158879.SA0007 158879.SA1209 260
158879.SA0007 158879.SA1225 260
158879.SA0007 158879.SA1231 410
158879.SA0007 158879.SA1236 269
158879.SA0007 158879.SA1272 228
158879.SA0007 158879.SA1290 206
158879.SA0007 158879.SA1306 303
158879.SA0007 158879.SA1315 192
158879.SA0007 158879.SA1342 168
158879.SA0007 158879.SA1350 260
158879.SA0007 158879.SA1351 160
158879.SA0007 158879.SA1352 260
158879.SA0007 158879.SA1353 260
158879.SA0007 158879.SA1354 260
158879.SA0007 158879.SA1358 158
158879.SA0007 158879.SA1359 198
158879.SA0007 158879.SA1381 247
158879.SA0007 158879.SA1383 443
158879.SA0007 158879.SA1384 443
158879.SA0007 158879.SA1385 443
158879.SA0007 158879.SA1390 202
158879.SA0007 158879.SA1391 384
158879.SA0007 158879.SA1416 279
158879.SA0007 158879.SA1432 191
158879.SA0007 158879.SA1433 191
158879.SA0007 158879.SA1436 166
158879.SA0007 158879.SA1437 191
158879.SA0007 158879.SA1449 267
158879.SA0007 158879.SA1450 151
158879.SA0007 158879.SA1454 221
158879.SA0007 158879.SA1458 384
158879.SA0007 158879.SA1462 263
158879.SA0007 158879.SA1465 251
158879.SA0007 158879.SA1467 153
158879.SA0007 158879.SA1480 163
158879.SA0007 158879.SA1485 167
158879.SA0007 158879.SA1486 265
158879.SA0007 158879.SA1499 319
158879.SA0007 158879.SA1513 167
158879.SA0007 158879.SA1517 156
158879.SA0007 158879.SA1531 419
158879.SA0007 158879.SA1543 179
158879.SA0007 158879.SA1569 291
158879.SA0007 158879.SA1571 193
158879.SA0007 158879.SA1572 512
158879.SA0007 158879.SA1576 267
158879.SA0007 158879.SA1599 216
158879.SA0007 158879.SA1606 163
158879.SA0007 158879.SA1662 235
158879.SA0007 158879.SA1673 345
158879.SA0007 158879.SA1679 164
158879.SA0007 158879.SA1708 154
158879.SA0007 158879.SA1709 196
158879.SA0007 158879.SA1713 272
158879.SA0007 158879.SA1715 202
158879.SA0007 158879.SA1716 202
158879.SA0007 158879.SA1720 200
158879.SA0007 158879.SA1721 200
158879.SA0007 158879.SA1723 154
158879.SA0007 158879.SA1734 464
158879.SA0007 158879.SA1775 260
158879.SA0007 158879.SA1789 152
158879.SA0007 158879.SA1837 219
158879.SA0007 158879.SA1850 220
158879.SA0007 158879.SA1851 263
158879.SA0007 158879.SA1854 382
158879.SA0007 158879.SA1855 199
158879.SA0007 158879.SA1856 337
158879.SA0007 158879.SA1857 696
158879.SA0007 158879.SA1873 583
158879.SA0007 158879.SA1874 632
158879.SA0007 158879.SA1875 587
158879.SA0007 158879.SA1885 156
158879.SA0007 158879.SA1901 193
158879.SA0007 158879.SA1905 183
158879.SA0007 158879.SA1906 187
158879.SA0007 158879.SA1907 187
158879.SA0007 158879.SA1911 263
158879.SA0007 158879.SA1915 157
158879.SA0007 158879.SA1919 153
158879.SA0007 158879.SA1938 261
158879.SA0007 158879.SA1942 196
158879.SA0007 158879.SA1945 170
158879.SA0007 158879.SA1946 177
158879.SA0007 158879.SA1951 163
158879.SA0007 158879.SA1959 337
158879.SA0007 158879.SA1990 221
158879.SA0007 158879.SA2001 163
158879.SA0007 158879.SA2069 472
158879.SA0007 158879.SA2076 199
158879.SA0007 158879.SA2143 214
158879.SA0007 158879.SA2175 218
158879.SA0007 158879.SA2204 168
158879.SA0007 158879.SA2214 192
158879.SA0007 158879.SA2224 152
158879.SA0007 158879.SA2225 155
158879.SA0007 158879.SA2337 210
158879.SA0007 158879.SA2344 313
158879.SA0007 158879.SA2347 179
158879.SA0007 158879.SA2356 248
158879.SA0007 158879.SA2362 177
158879.SA0007 158879.SA2367 150
158879.SA0007 158879.SA2384 163
158879.SA0007 158879.SA2397 216
158879.SA0007 158879.SA2422 353
158879.SA0007 158879.SA2429 160
158879.SA0007 158879.SA2436 213
158879.SA0007 158879.SA2438 464
158879.SA0007 158879.SA2442 217
158879.SA0007 158879.SA2464 172
158879.SA0007 158879.SA2479 171
158879.SA0007 158879.SA2480 442
158879.SA0007 158879.SAS001 203
158879.SA0008 158879.SA0007 413
158879.SA0008 158879.SA0009 475
158879.SA0008 158879.SA0010 217
158879.SA0008 158879.SA0011 212
158879.SA0008 158879.SA0012 204
158879.SA0008 158879.SA0013 204
158879.SA0008 158879.SA0014 204
158879.SA0008 158879.SA0015 203
158879.SA0008 158879.SA0016 186
158879.SA0008 158879.SA0035 204
158879.SA0008 158879.SA0130 275
158879.SA0008 158879.SA0254 275
158879.SA0008 158879.SA0258 180
158879.SA0008 158879.SA0304 177
158879.SA0008 158879.SA0308 425
158879.SA0008 158879.SA0434 275
158879.SA0008 158879.SA0467 156
158879.SA0008 158879.SA0468 156
158879.SA0008 158879.SA0469 307
158879.SA0008 158879.SA0512 171
158879.SA0008 158879.SA0624 204
158879.SA0008 158879.SA0676 201
158879.SA0008 158879.SA0677 192
158879.SA0008 158879.SA0678 247
158879.SA0008 158879.SA0679 188
158879.SA0008 158879.SA0804 191
158879.SA0008 158879.SA0807 205
158879.SA0008 158879.SA0808 208
158879.SA0008 158879.SA0813 188
158879.SA0008 158879.SA0819 906
158879.SA0008 158879.SA0842 183
158879.SA0008 158879.SA0843 233
158879.SA0008 158879.SA0859 223
158879.SA0008 158879.SA0915 154
158879.SA0008 158879.SA0953 508
158879.SA0008 158879.SA0997 203
158879.SA0008 158879.SA1007 174
158879.SA0008 158879.SA1013 899
158879.SA0008 158879.SA1045 165
158879.SA0008 158879.SA1059 260
158879.SA0008 158879.SA1120 275
158879.SA0008 158879.SA1141 160
158879.SA0008 158879.SA1150 904
158879.SA0008 158879.SA1154 201
158879.SA0008 158879.SA1165 185
158879.SA0008 158879.SA1166 508
158879.SA0008 158879.SA1170 204
158879.SA0008 158879.SA1185 469
158879.SA0008 158879.SA1198 224
158879.SA0008 158879.SA1228 179
158879.SA0008 158879.SA1229 188
158879.SA0008 158879.SA1266 156
158879.SA0008 158879.SA1270 453
158879.SA0008 158879.SA1306 231
158879.SA0008 158879.SA1310 899
158879.SA0008 158879.SA1360 180
158879.SA0008 158879.SA1400 223
158879.SA0008 158879.SA1438 163
158879.SA0008 158879.SA1465 156
158879.SA0008 158879.SA1466 224
158879.SA0008 158879.SA1467 224
158879.SA0008 158879.SA1468 204
158879.SA0008 158879.SA1516 180
158879.SA0008 158879.SA1519 199
158879.SA0008 158879.SA1545 170
158879.SA0008 158879.SA1553 256
158879.SA0008 158879.SA1585 222
158879.SA0008 158879.SA1674 237
158879.SA0008 158879.SA1693 196
158879.SA0008 158879.SA1713 899
158879.SA0008 158879.SA1728 899
158879.SA0008 158879.SA1734 159
158879.SA0008 158879.SA1736 301
158879.SA0008 158879.SA1858 180
158879.SA0008 158879.SA1929 180
158879.SA0008 158879.SA1941 332
158879.SA0008 158879.SA1942 332
158879.SA0008 158879.SA1968 425
158879.SA0008 158879.SA1976 236
158879.SA0008 158879.SA2018 252
158879.SA0008 158879.SA2074 188
158879.SA0008 158879.SA2075 163
158879.SA0008 158879.SA2109 199
158879.SA0008 158879.SA2121 940
158879.SA0008 158879.SA2122 996
158879.SA0008 158879.SA2125 641
158879.SA0008 158879.SA2138 156
158879.SA0008 158879.SA2172 168
158879.SA0008 158879.SA2184 182
158879.SA0008 158879.SA2185 210
158879.SA0008 158879.SA2186 188
158879.SA0008 158879.SA2187 956
158879.SA0008 158879.SA2188 899
158879.SA0008 158879.SA2226 199
158879.SA0008 158879.SA2227 199
158879.SA0008 158879.SA2235 228
158879.SA0008 158879.SA2237 192
158879.SA0008 158879.SA2325 156
158879.SA0008 158879.SA2334 204
158879.SA0008 158879.SA2424 171
158879.SA0008 158879.SA2425 907
158879.SA0008 158879.SA2463 187
158879.SA0008 158879.SA2470 899
158879.SA0008 158879.SAS001 245
158879.SA0009 158879.SA0001 274
158879.SA0009 158879.SA0002 435
158879.SA0009 158879.SA0004 266
158879.SA0009 158879.SA0005 556
158879.SA0009 158879.SA0006 564
158879.SA0009 158879.SA0007 245
158879.SA0009 158879.SA0008 475
158879.SA0009 158879.SA0010 415
158879.SA0009 158879.SA0011 218
158879.SA0009 158879.SA0012 227
158879.SA0009 158879.SA0013 212
158879.SA0009 158879.SA0014 212
158879.SA0009 158879.SA0015 258
158879.SA0009 158879.SA0016 247
158879.SA0009 158879.SA0019 155
158879.SA0009 158879.SA0038 250
158879.SA0009 158879.SA0048 246
158879.SA0009 158879.SA0079 168
158879.SA0009 158879.SA0085 168
158879.SA0009 158879.SA0087 192
158879.SA0009 158879.SA0115 223
158879.SA0009 158879.SA0122 198
158879.SA0009 158879.SA0133 195
158879.SA0009 158879.SA0162 197
158879.SA0009 158879.SA0163 180
158879.SA0009 158879.SA0180 160
158879.SA0009 158879.SA0224 164
158879.SA0009 158879.SA0228 196
158879.SA0009 158879.SA0259 223
158879.SA0009 158879.SA0260 223
158879.SA0009 158879.SA0276 283
158879.SA0009 158879.SA0294 160
158879.SA0009 158879.SA0330 646
158879.SA0009 158879.SA0334 674
158879.SA0009 158879.SA0335 367
158879.SA0009 158879.SA0345 272
158879.SA0009 158879.SA0348 196
158879.SA0009 158879.SA0349 217
158879.SA0009 158879.SA0351 420
158879.SA0009 158879.SA0373 158
158879.SA0009 158879.SA0375 335
158879.SA0009 158879.SA0376 263
158879.SA0009 158879.SA0436 194
158879.SA0009 158879.SA0438 208
158879.SA0009 158879.SA0440 459
158879.SA0009 158879.SA0442 282
158879.SA0009 158879.SA0447 307
158879.SA0009 158879.SA0448 560
158879.SA0009 158879.SA0449 468
158879.SA0009 158879.SA0451 564
158879.SA0009 158879.SA0453 273
158879.SA0009 158879.SA0454 158
158879.SA0009 158879.SA0460 381
158879.SA0009 158879.SA0463 197
158879.SA0009 158879.SA0467 232
158879.SA0009 158879.SA0468 216
158879.SA0009 158879.SA0469 275
158879.SA0009 158879.SA0475 537
158879.SA0009 158879.SA0476 180
158879.SA0009 158879.SA0477 543
158879.SA0009 158879.SA0478 578
158879.SA0009 158879.SA0480 223
158879.SA0009 158879.SA0486 678
158879.SA0009 158879.SA0488 834
158879.SA0009 158879.SA0494 174
158879.SA0009 158879.SA0495 187
158879.SA0009 158879.SA0496 233
158879.SA0009 158879.SA0497 157
158879.SA0009 158879.SA0498 343
158879.SA0009 158879.SA0500 345
158879.SA0009 158879.SA0501 215
158879.SA0009 158879.SA0504 238
158879.SA0009 158879.SA0505 234
158879.SA0009 158879.SA0506 197
158879.SA0009 158879.SA0514 239
158879.SA0009 158879.SA0516 314
158879.SA0009 158879.SA0517 217
158879.SA0009 158879.SA0564 707
158879.SA0009 158879.SA0569 187
158879.SA0009 158879.SA0592 156
158879.SA0009 158879.SA0594 157
158879.SA0009 158879.SA0599 235
158879.SA0009 158879.SA0634 158
158879.SA0009 158879.SA0657 257
158879.SA0009 158879.SA0668 192
158879.SA0009 158879.SA0669 192
158879.SA0009 158879.SA0670 168
158879.SA0009 158879.SA0679 217
158879.SA0009 158879.SA0681 232
158879.SA0009 158879.SA0686 227
158879.SA0009 158879.SA0703 153
158879.SA0009 158879.SA0706 155
158879.SA0009 158879.SA0708 369
158879.SA0009 158879.SA0709 225
158879.SA0009 158879.SA0714 289
158879.SA0009 158879.SA0718 198
158879.SA0009 158879.SA0719 596
158879.SA0009 158879.SA0722 231
158879.SA0009 158879.SA0727 189
158879.SA0009 158879.SA0729 181
158879.SA0009 158879.SA0730 318
158879.SA0009 158879.SA0731 407
158879.SA0009 158879.SA0736 392
158879.SA0009 158879.SA0766 246
158879.SA0009 158879.SA0780 257
158879.SA0009 158879.SA0797 193
158879.SA0009 158879.SA0801 224
158879.SA0009 158879.SA0821 161
158879.SA0009 158879.SA0822 176
158879.SA0009 158879.SA0823 410
158879.SA0009 158879.SA0832 217
158879.SA0009 158879.SA0833 292
158879.SA0009 158879.SA0837 241
158879.SA0009 158879.SA0847 195
158879.SA0009 158879.SA0855 743
158879.SA0009 158879.SA0859 162
158879.SA0009 158879.SA0860 162
158879.SA0009 158879.SA0866 157
158879.SA0009 158879.SA0873 156
158879.SA0009 158879.SA0884 239
158879.SA0009 158879.SA0888 274
158879.SA0009 158879.SA0915 339
158879.SA0009 158879.SA0922 196
158879.SA0009 158879.SA0926 315
158879.SA0009 158879.SA0936 232
158879.SA0009 158879.SA0950 175
158879.SA0009 158879.SA0951 308
158879.SA0009 158879.SA0952 195
158879.SA0009 158879.SA0953 316
158879.SA0009 158879.SA0965 220
158879.SA0009 158879.SA0972 225
158879.SA0009 158879.SA0973 252
158879.SA0009 158879.SA0985 524
158879.SA0009 158879.SA0986 546
158879.SA0009 158879.SA1021 156
158879.SA0009 158879.SA1022 156
158879.SA0009 158879.SA1025 230
158879.SA0009 158879.SA1026 279
158879.SA0009 158879.SA1029 156
158879.SA0009 158879.SA1036 802
158879.SA0009 158879.SA1040 384
158879.SA0009 158879.SA1041 162
158879.SA0009 158879.SA1043 289
158879.SA0009 158879.SA1044 195
158879.SA0009 158879.SA1045 347
158879.SA0009 158879.SA1046 363
158879.SA0009 158879.SA1047 254
158879.SA0009 158879.SA1048 185
158879.SA0009 158879.SA1064 190
158879.SA0009 158879.SA1067 269
158879.SA0009 158879.SA1069 307
158879.SA0009 158879.SA1074 585
158879.SA0009 158879.SA1075 157
158879.SA0009 158879.SA1077 274
158879.SA0009 158879.SA1080 200
158879.SA0009 158879.SA1084 174
158879.SA0009 158879.SA1087 163
158879.SA0009 158879.SA1099 158
158879.SA0009 158879.SA1101 308
158879.SA0009 158879.SA1102 281
158879.SA0009 158879.SA1103 259
158879.SA0009 158879.SA1105 468
158879.SA0009 158879.SA1106 593
158879.SA0009 158879.SA1112 185
158879.SA0009 158879.SA1114 371
158879.SA0009 158879.SA1115 230
158879.SA0009 158879.SA1116 436
158879.SA0009 158879.SA1117 312
158879.SA0009 158879.SA1119 436
158879.SA0009 158879.SA1123 411
158879.SA0009 158879.SA1126 192
158879.SA0009 158879.SA1132 301
158879.SA0009 158879.SA1138 343
158879.SA0009 158879.SA1141 368
158879.SA0009 158879.SA1142 311
158879.SA0009 158879.SA1144 175
158879.SA0009 158879.SA1163 258
158879.SA0009 158879.SA1165 436
158879.SA0009 158879.SA1167 217
158879.SA0009 158879.SA1171 425
158879.SA0009 158879.SA1177 240
158879.SA0009 158879.SA1180 180
158879.SA0009 158879.SA1181 180
158879.SA0009 158879.SA1184 274
158879.SA0009 158879.SA1188 313
158879.SA0009 158879.SA1189 236
158879.SA0009 158879.SA1193 152
158879.SA0009 158879.SA1199 192
158879.SA0009 158879.SA1202 192
158879.SA0009 158879.SA1209 217
158879.SA0009 158879.SA1211 213
158879.SA0009 158879.SA1212 157
158879.SA0009 158879.SA1213 173
158879.SA0009 158879.SA1226 220
158879.SA0009 158879.SA1227 172
158879.SA0009 158879.SA1253 349
158879.SA0009 158879.SA1259 252
158879.SA0009 158879.SA1272 304
158879.SA0009 158879.SA1285 238
158879.SA0009 158879.SA1287 554
158879.SA0009 158879.SA1296 198
158879.SA0009 158879.SA1297 331
158879.SA0009 158879.SA1299 274
158879.SA0009 158879.SA1303 274
158879.SA0009 158879.SA1307 492
158879.SA0009 158879.SA1311 204
158879.SA0009 158879.SA1325 297
158879.SA0009 158879.SA1326 463
158879.SA0009 158879.SA1333 420
158879.SA0009 158879.SA1353 192
158879.SA0009 158879.SA1355 238
158879.SA0009 158879.SA1368 350
158879.SA0009 158879.SA1379 198
158879.SA0009 158879.SA1380 204
158879.SA0009 158879.SA1381 250
158879.SA0009 158879.SA1391 289
158879.SA0009 158879.SA1394 759
158879.SA0009 158879.SA1406 307
158879.SA0009 158879.SA1408 276
158879.SA0009 158879.SA1409 207
158879.SA0009 158879.SA1411 315
158879.SA0009 158879.SA1422 156
158879.SA0009 158879.SA1438 240
158879.SA0009 158879.SA1446 649
158879.SA0009 158879.SA1447 225
158879.SA0009 158879.SA1448 198
158879.SA0009 158879.SA1454 572
158879.SA0009 158879.SA1456 313
158879.SA0009 158879.SA1457 639
158879.SA0009 158879.SA1461 331
158879.SA0009 158879.SA1462 195
158879.SA0009 158879.SA1463 420
158879.SA0009 158879.SA1464 267
158879.SA0009 158879.SA1466 224
158879.SA0009 158879.SA1470 335
158879.SA0009 158879.SA1471 343
158879.SA0009 158879.SA1473 315
158879.SA0009 158879.SA1475 156
158879.SA0009 158879.SA1480 246
158879.SA0009 158879.SA1485 207
158879.SA0009 158879.SA1488 669
158879.SA0009 158879.SA1501 278
158879.SA0009 158879.SA1506 556
158879.SA0009 158879.SA1510 189
158879.SA0009 158879.SA1525 163
158879.SA0009 158879.SA1531 304
158879.SA0009 158879.SA1544 567
158879.SA0009 158879.SA1545 591
158879.SA0009 158879.SA1550 707
158879.SA0009 158879.SA1558 307
158879.SA0009 158879.SA1562 436
158879.SA0009 158879.SA1563 299
158879.SA0009 158879.SA1579 739
158879.SA0009 158879.SA1586 272
158879.SA0009 158879.SA1587 316
158879.SA0009 158879.SA1588 207
158879.SA0009 158879.SA1589 356
158879.SA0009 158879.SA1599 192
158879.SA0009 158879.SA1601 509
158879.SA0009 158879.SA1602 294
158879.SA0009 158879.SA1608 194
158879.SA0009 158879.SA1655 258
158879.SA0009 158879.SA1668 157
158879.SA0009 158879.SA1679 263
158879.SA0009 158879.SA1683 247
158879.SA0009 158879.SA1694 158
158879.SA0009 158879.SA1714 232
158879.SA0009 158879.SA1715 334
158879.SA0009 158879.SA1717 272
158879.SA0009 158879.SA1718 200
158879.SA0009 158879.SA1721 380
158879.SA0009 158879.SA1722 164
158879.SA0009 158879.SA1731 269
158879.SA0009 158879.SA1745 185
158879.SA0009 158879.SA1779 217
158879.SA0009 158879.SA1832 166
158879.SA0009 158879.SA1836 432
158879.SA0009 158879.SA1861 302
158879.SA0009 158879.SA1862 241
158879.SA0009 158879.SA1863 321
158879.SA0009 158879.SA1864 283
158879.SA0009 158879.SA1865 308
158879.SA0009 158879.SA1886 393
158879.SA0009 158879.SA1887 179
158879.SA0009 158879.SA1893 233
158879.SA0009 158879.SA1894 160
158879.SA0009 158879.SA1902 197
158879.SA0009 158879.SA1905 218
158879.SA0009 158879.SA1907 228
158879.SA0009 158879.SA1915 317
158879.SA0009 158879.SA1920 191
158879.SA0009 158879.SA1923 232
158879.SA0009 158879.SA1926 197
158879.SA0009 158879.SA1929 173
158879.SA0009 158879.SA1939 195
158879.SA0009 158879.SA1948 180
158879.SA0009 158879.SA1951 246
158879.SA0009 158879.SA1957 217
158879.SA0009 158879.SA1959 224
158879.SA0009 158879.SA2005 217
158879.SA0009 158879.SA2016 170
158879.SA0009 158879.SA2017 183
158879.SA0009 158879.SA2023 244
158879.SA0009 158879.SA2025 300
158879.SA0009 158879.SA2026 413
158879.SA0009 158879.SA2027 183
158879.SA0009 158879.SA2028 221
158879.SA0009 158879.SA2032 228
158879.SA0009 158879.SA2033 189
158879.SA0009 158879.SA2034 156
158879.SA0009 158879.SA2035 267
158879.SA0009 158879.SA2041 214
158879.SA0009 158879.SA2043 189
158879.SA0009 158879.SA2044 191
158879.SA0009 158879.SA2045 188
158879.SA0009 158879.SA2047 266
158879.SA0009 158879.SA2048 198
158879.SA0009 158879.SA2052 158
158879.SA0009 158879.SA2072 276
158879.SA0009 158879.SA2080 200
158879.SA0009 158879.SA2086 156
158879.SA0009 158879.SA2121 162
158879.SA0009 158879.SA2122 177
158879.SA0009 158879.SA2129 160
158879.SA0009 158879.SA2149 175
158879.SA0009 158879.SA2162 204
158879.SA0009 158879.SA2179 336
158879.SA0009 158879.SA2186 465
158879.SA0009 158879.SA2200 204
158879.SA0009 158879.SA2213 165
158879.SA0009 158879.SA2216 206
158879.SA0009 158879.SA2252 207
158879.SA0009 158879.SA2260 555
158879.SA0009 158879.SA2266 379
158879.SA0009 158879.SA2279 178
158879.SA0009 158879.SA2302 171
158879.SA0009 158879.SA2313 217
158879.SA0009 158879.SA2316 158
158879.SA0009 158879.SA2319 176
158879.SA0009 158879.SA2341 176
158879.SA0009 158879.SA2344 163
158879.SA0009 158879.SA2370 204
158879.SA0009 158879.SA2384 246
158879.SA0009 158879.SA2392 281
158879.SA0009 158879.SA2405 162
158879.SA0009 158879.SA2406 192
158879.SA0009 158879.SA2412 292
158879.SA0009 158879.SA2413 224
158879.SA0009 158879.SA2462 153
158879.SA0009 158879.SA2464 492
158879.SA0009 158879.SA2465 320
158879.SA0009 158879.SA2466 320
158879.SA0009 158879.SA2467 320
158879.SA0009 158879.SA2468 320
158879.SA0009 158879.SA2469 217
158879.SA0009 158879.SA2470 320
158879.SA0009 158879.SA2471 320
158879.SA0009 158879.SA2474 158
158879.SA0009 158879.SA2479 325
158879.SA0009 158879.SA2480 223
158879.SA0009 158879.SA2498 196
158879.SA0009 158879.SA2499 230
158879.SA0009 158879.SA2501 322
158879.SA0009 158879.SAP003 195
158879.SA0009 158879.SAP022 181
158879.SA0009 158879.SAS001 346
158879.SA0009 158879.SAS052 264
158879.SA0009 158879.SAS079 322
158879.SA0010 158879.SA0007 203
158879.SA0010 158879.SA0008 217
158879.SA0010 158879.SA0009 415
158879.SA0010 158879.SA0011 472
158879.SA0010 158879.SA0012 276
158879.SA0010 158879.SA0013 253
158879.SA0010 158879.SA0014 253
158879.SA0010 158879.SA0015 233
158879.SA0010 158879.SA0016 250
158879.SA0010 158879.SA0103 173
158879.SA0010 158879.SA0142 197
158879.SA0010 158879.SA0202 223
158879.SA0010 158879.SA0235 204
158879.SA0010 158879.SA0256 254
158879.SA0010 158879.SA0257 260
158879.SA0010 158879.SA0321 204
158879.SA0010 158879.SA0323 175
158879.SA0010 158879.SA0329 156
158879.SA0010 158879.SA0344 176
158879.SA0010 158879.SA0430 158
158879.SA0010 158879.SA0552 368
158879.SA0010 158879.SA0564 223
158879.SA0010 158879.SA0605 331
158879.SA0010 158879.SA0606 290
158879.SA0010 158879.SA0607 290
158879.SA0010 158879.SA0709 157
158879.SA0010 158879.SA0728 197
158879.SA0010 158879.SA0827 192
158879.SA0010 158879.SA0828 192
158879.SA0010 158879.SA0847 204
158879.SA0010 158879.SA0848 200
158879.SA0010 158879.SA0851 204
158879.SA0010 158879.SA0852 200
158879.SA0010 158879.SA0859 162
158879.SA0010 158879.SA0860 162
158879.SA0010 158879.SA0871 223
158879.SA0010 158879.SA0940 206
158879.SA0010 158879.SA0949 197
158879.SA0010 158879.SA0957 255
158879.SA0010 158879.SA0970 202
158879.SA0010 158879.SA0981 222
158879.SA0010 158879.SA1035 152
158879.SA0010 158879.SA1042 154
158879.SA0010 158879.SA1059 223
158879.SA0010 158879.SA1079 206
158879.SA0010 158879.SA1190 223
158879.SA0010 158879.SA1211 200
158879.SA0010 158879.SA1288 347
158879.SA0010 158879.SA1290 268
158879.SA0010 158879.SA1408 192
158879.SA0010 158879.SA1674 224
158879.SA0010 158879.SA1685 180
158879.SA0010 158879.SA1718 614
158879.SA0010 158879.SA1804 197
158879.SA0010 158879.SA1805 197
158879.SA0010 158879.SA1820 158
158879.SA0010 158879.SA1833 197
158879.SA0010 158879.SA1843 340
158879.SA0010 158879.SA1844 250
158879.SA0010 158879.SA1854 453
158879.SA0010 158879.SA1856 453
158879.SA0010 158879.SA1990 225
158879.SA0010 158879.SA2064 156
158879.SA0010 158879.SA2067 156
158879.SA0010 158879.SA2112 223
158879.SA0010 158879.SA2135 160
158879.SA0010 158879.SA2143 532
158879.SA0010 158879.SA2147 156
158879.SA0010 158879.SA2200 151
158879.SA0010 158879.SA2201 170
158879.SA0010 158879.SA2241 376
158879.SA0010 158879.SA2252 222
158879.SA0010 158879.SA2253 160
158879.SA0010 158879.SA2254 160
158879.SA0010 158879.SA2255 333
158879.SA0010 158879.SA2291 191
158879.SA0010 158879.SA2317 155
158879.SA0010 158879.SA2423 173
158879.SA0010 158879.SA2433 223
158879.SA0010 158879.SA2495 197
158879.SA0010 158879.SAP008 151
158879.SA0010 158879.SAP028 197
158879.SA0010 158879.SAS001 978
158879.SA0011 158879.SA0007 186
158879.SA0011 158879.SA0008 212
158879.SA0011 158879.SA0009 218
158879.SA0011 158879.SA0010 472
158879.SA0011 158879.SA0012 505
158879.SA0011 158879.SA0013 490
158879.SA0011 158879.SA0014 490
158879.SA0011 158879.SA0015 385
158879.SA0011 158879.SA0016 241
158879.SA0011 158879.SA0068 200
158879.SA0011 158879.SA0226 205
158879.SA0011 158879.SA0281 154
158879.SA0011 158879.SA0311 168
158879.SA0011 158879.SA0344 217
158879.SA0011 158879.SA0345 293
158879.SA0011 158879.SA0346 606
158879.SA0011 158879.SA0347 963
158879.SA0011 158879.SA0375 286
158879.SA0011 158879.SA0419 956
158879.SA0011 158879.SA0430 160
158879.SA0011 158879.SA0487 184
158879.SA0011 158879.SA0494 163
158879.SA0011 158879.SA0590 173
158879.SA0011 158879.SA0593 201
158879.SA0011 158879.SA0670 171
158879.SA0011 158879.SA0679 248
158879.SA0011 158879.SA0782 156
158879.SA0011 158879.SA0817 168
158879.SA0011 158879.SA0821 221
158879.SA0011 158879.SA0934 231
158879.SA0011 158879.SA0935 156
158879.SA0011 158879.SA0991 248
158879.SA0011 158879.SA0998 300
158879.SA0011 158879.SA1020 292
158879.SA0011 158879.SA1031 266
158879.SA0011 158879.SA1033 291
158879.SA0011 158879.SA1036 181
158879.SA0011 158879.SA1046 278
158879.SA0011 158879.SA1131 232
158879.SA0011 158879.SA1132 597
158879.SA0011 158879.SA1163 244
158879.SA0011 158879.SA1164 971
158879.SA0011 158879.SA1165 227
158879.SA0011 158879.SA1172 236
158879.SA0011 158879.SA1197 306
158879.SA0011 158879.SA1225 294
158879.SA0011 158879.SA1226 263
158879.SA0011 158879.SA1267 213
158879.SA0011 158879.SA1268 155
158879.SA0011 158879.SA1274 156
158879.SA0011 158879.SA1315 153
158879.SA0011 158879.SA1328 222
158879.SA0011 158879.SA1334 334
158879.SA0011 158879.SA1388 150
158879.SA0011 158879.SA1412 156
158879.SA0011 158879.SA1471 155
158879.SA0011 158879.SA1473 156
158879.SA0011 158879.SA1489 192
158879.SA0011 158879.SA1558 192
158879.SA0011 158879.SA1561 269
158879.SA0011 158879.SA1578 242
158879.SA0011 158879.SA1688 201
158879.SA0011 158879.SA1716 269
158879.SA0011 158879.SA1841 166
158879.SA0011 158879.SA1881 200
158879.SA0011 158879.SA2071 280
158879.SA0011 158879.SA2186 597
158879.SA0011 158879.SA2266 153
158879.SA0011 158879.SA2293 156
158879.SA0011 158879.SA2412 360
158879.SA0011 158879.SA2413 177
158879.SA0011 158879.SA2435 150
158879.SA0011 158879.SA2469 248
158879.SA0011 158879.SAS001 472
158879.SA0011 158879.SAS078 164
158879.SA0012 158879.SA0007 181
158879.SA0012 158879.SA0008 204
158879.SA0012 158879.SA0009 227
158879.SA0012 158879.SA0010 276
158879.SA0012 158879.SA0011 505
158879.SA0012 158879.SA0013 858
158879.SA0012 158879.SA0014 871
158879.SA0012 158879.SA0015 804
158879.SA0012 158879.SA0016 446
158879.SA0012 158879.SA0019 216
158879.SA0012 158879.SA0078 194
158879.SA0012 158879.SA0105 168
158879.SA0012 158879.SA0333 168
158879.SA0012 158879.SA0350 159
158879.SA0012 158879.SA0351 240
158879.SA0012 158879.SA0352 291
158879.SA0012 158879.SA0353 217
158879.SA0012 158879.SA0354 302
158879.SA0012 158879.SA0426 195
158879.SA0012 158879.SA0442 150
158879.SA0012 158879.SA0445 222
158879.SA0012 158879.SA0454 155
158879.SA0012 158879.SA0460 164
158879.SA0012 158879.SA0465 229
158879.SA0012 158879.SA0511 247
158879.SA0012 158879.SA0561 266
158879.SA0012 158879.SA0572 162
158879.SA0012 158879.SA0601 201
158879.SA0012 158879.SA0621 237
158879.SA0012 158879.SA0629 197
158879.SA0012 158879.SA0733 171
158879.SA0012 158879.SA0789 154
158879.SA0012 158879.SA0860 236
158879.SA0012 158879.SA0910 175
158879.SA0012 158879.SA0931 303
158879.SA0012 158879.SA0974 364
158879.SA0012 158879.SA0990 167
158879.SA0012 158879.SA1030 248
158879.SA0012 158879.SA1034 177
158879.SA0012 158879.SA1046 161
158879.SA0012 158879.SA1093 254
158879.SA0012 158879.SA1134 203
158879.SA0012 158879.SA1136 277
158879.SA0012 158879.SA1237 246
158879.SA0012 158879.SA1240 199
158879.SA0012 158879.SA1267 152
158879.SA0012 158879.SA1403 159
158879.SA0012 158879.SA1447 151
158879.SA0012 158879.SA1458 198
158879.SA0012 158879.SA1469 176
158879.SA0012 158879.SA1474 184
158879.SA0012 158879.SA1527 156
158879.SA0012 158879.SA1534 156
158879.SA0012 158879.SA1564 178
158879.SA0012 158879.SA1595 223
158879.SA0012 158879.SA1607 157
158879.SA0012 158879.SA1654 247
158879.SA0012 158879.SA1682 156
158879.SA0012 158879.SA1702 204
158879.SA0012 158879.SA1719 167
158879.SA0012 158879.SA1743 154
158879.SA0012 158879.SA1749 153
158879.SA0012 158879.SA1792 217
158879.SA0012 158879.SA1899 217
158879.SA0012 158879.SA1931 435
158879.SA0012 158879.SA1934 615
158879.SA0012 158879.SA1943 176
158879.SA0012 158879.SA1961 161
158879.SA0012 158879.SA1980 176
158879.SA0012 158879.SA1992 167
158879.SA0012 158879.SA2051 254
158879.SA0012 158879.SA2059 262
158879.SA0012 158879.SA2189 196
158879.SA0012 158879.SA2257 245
158879.SA0012 158879.SA2258 162
158879.SA0012 158879.SA2479 377
158879.SA0012 158879.SAS001 276
158879.SA0013 158879.SA0003 259
158879.SA0013 158879.SA0004 260
158879.SA0013 158879.SA0005 211
158879.SA0013 158879.SA0006 263
158879.SA0013 158879.SA0007 180
158879.SA0013 158879.SA0008 204
158879.SA0013 158879.SA0009 212
158879.SA0013 158879.SA0010 253
158879.SA0013 158879.SA0011 490
158879.SA0013 158879.SA0012 858
158879.SA0013 158879.SA0014 983
158879.SA0013 158879.SA0015 891
158879.SA0013 158879.SA0016 697
158879.SA0013 158879.SA0019 338
158879.SA0013 158879.SA0020 643
158879.SA0013 158879.SA0021 319
158879.SA0013 158879.SA0023 163
158879.SA0013 158879.SA0144 158
158879.SA0013 158879.SA0271 163
158879.SA0013 158879.SA0349 292
158879.SA0013 158879.SA0350 391
158879.SA0013 158879.SA0351 335
158879.SA0013 158879.SA0352 395
158879.SA0013 158879.SA0353 510
158879.SA0013 158879.SA0354 459
158879.SA0013 158879.SA0441 265
158879.SA0013 158879.SA0445 213
158879.SA0013 158879.SA0450 276
158879.SA0013 158879.SA0452 220
158879.SA0013 158879.SA0456 205
158879.SA0013 158879.SA0465 349
158879.SA0013 158879.SA0467 328
158879.SA0013 158879.SA0468 202
158879.SA0013 158879.SA0488 342
158879.SA0013 158879.SA0490 274
158879.SA0013 158879.SA0544 261
158879.SA0013 158879.SA0549 227
158879.SA0013 158879.SA0563 230
158879.SA0013 158879.SA0601 157
158879.SA0013 158879.SA0657 400
158879.SA0013 158879.SA0674 266
158879.SA0013 158879.SA0701 162
158879.SA0013 158879.SA0705 176
158879.SA0013 158879.SA0707 240
158879.SA0013 158879.SA0711 202
158879.SA0013 158879.SA0722 246
158879.SA0013 158879.SA0780 400
158879.SA0013 158879.SA0786 318
158879.SA0013 158879.SA0823 155
158879.SA0013 158879.SA0827 215
158879.SA0013 158879.SA0828 220
158879.SA0013 158879.SA0838 190
158879.SA0013 158879.SA0864 157
158879.SA0013 158879.SA0868 151
158879.SA0013 158879.SA0905 162
158879.SA0013 158879.SA0936 155
158879.SA0013 158879.SA0940 151
158879.SA0013 158879.SA0974 271
158879.SA0013 158879.SA0995 162
158879.SA0013 158879.SA1034 237
158879.SA0013 158879.SA1055 179
158879.SA0013 158879.SA1072 199
158879.SA0013 158879.SA1144 171
158879.SA0013 158879.SA1178 317
158879.SA0013 158879.SA1192 162
158879.SA0013 158879.SA1223 401
158879.SA0013 158879.SA1238 161
158879.SA0013 158879.SA1286 217
158879.SA0013 158879.SA1289 186
158879.SA0013 158879.SA1290 253
158879.SA0013 158879.SA1294 209
158879.SA0013 158879.SA1344 253
158879.SA0013 158879.SA1389 207
158879.SA0013 158879.SA1442 168
158879.SA0013 158879.SA1443 171
158879.SA0013 158879.SA1445 459
158879.SA0013 158879.SA1447 174
158879.SA0013 158879.SA1449 179
158879.SA0013 158879.SA1469 671
158879.SA0013 158879.SA1472 219
158879.SA0013 158879.SA1497 155
158879.SA0013 158879.SA1507 181
158879.SA0013 158879.SA1508 560
158879.SA0013 158879.SA1526 492
158879.SA0013 158879.SA1542 263
158879.SA0013 158879.SA1550 155
158879.SA0013 158879.SA1555 150
158879.SA0013 158879.SA1572 203
158879.SA0013 158879.SA1579 386
158879.SA0013 158879.SA1660 337
158879.SA0013 158879.SA1682 239
158879.SA0013 158879.SA1684 230
158879.SA0013 158879.SA1699 175
158879.SA0013 158879.SA1719 429
158879.SA0013 158879.SA1722 338
158879.SA0013 158879.SA1723 182
158879.SA0013 158879.SA1731 451
158879.SA0013 158879.SA1735 193
158879.SA0013 158879.SA1740 217
158879.SA0013 158879.SA1791 217
158879.SA0013 158879.SA1792 514
158879.SA0013 158879.SA1842 261
158879.SA0013 158879.SA1843 357
158879.SA0013 158879.SA1844 243
158879.SA0013 158879.SA1876 181
158879.SA0013 158879.SA1899 242
158879.SA0013 158879.SA1918 190
158879.SA0013 158879.SA1920 315
158879.SA0013 158879.SA1930 294
158879.SA0013 158879.SA1966 338
158879.SA0013 158879.SA1967 325
158879.SA0013 158879.SA2043 165
158879.SA0013 158879.SA2044 161
158879.SA0013 158879.SA2045 166
158879.SA0013 158879.SA2147 222
158879.SA0013 158879.SA2303 289
158879.SA0013 158879.SA2437 188
158879.SA0013 158879.SA2479 328
158879.SA0013 158879.SA2500 428
158879.SA0013 158879.SAS001 253
158879.SA0013 158879.SAS052 243
158879.SA0014 158879.SA0001 322
158879.SA0014 158879.SA0002 172
158879.SA0014 158879.SA0003 247
158879.SA0014 158879.SA0004 260
158879.SA0014 158879.SA0005 351
158879.SA0014 158879.SA0006 314
158879.SA0014 158879.SA0007 180
158879.SA0014 158879.SA0008 204
158879.SA0014 158879.SA0009 212
158879.SA0014 158879.SA0010 253
158879.SA0014 158879.SA0011 490
158879.SA0014 158879.SA0012 871
158879.SA0014 158879.SA0013 983
158879.SA0014 158879.SA0015 908
158879.SA0014 158879.SA0016 715
158879.SA0014 158879.SA0017 212
158879.SA0014 158879.SA0018 156
158879.SA0014 158879.SA0019 227
158879.SA0014 158879.SA0020 240
158879.SA0014 158879.SA0021 443
158879.SA0014 158879.SA0023 243
158879.SA0014 158879.SA0126 152
158879.SA0014 158879.SA0173 591
158879.SA0014 158879.SA0176 205
158879.SA0014 158879.SA0215 152
158879.SA0014 158879.SA0270 160
158879.SA0014 158879.SA0271 306
158879.SA0014 158879.SA0313 228
158879.SA0014 158879.SA0346 221
158879.SA0014 158879.SA0347 221
158879.SA0014 158879.SA0349 319
158879.SA0014 158879.SA0350 496
158879.SA0014 158879.SA0351 460
158879.SA0014 158879.SA0352 975
158879.SA0014 158879.SA0353 604
158879.SA0014 158879.SA0354 818
158879.SA0014 158879.SA0355 176
158879.SA0014 158879.SA0379 591
158879.SA0014 158879.SA0419 221
158879.SA0014 158879.SA0436 432
158879.SA0014 158879.SA0440 209
158879.SA0014 158879.SA0442 284
158879.SA0014 158879.SA0447 164
158879.SA0014 158879.SA0452 220
158879.SA0014 158879.SA0453 541
158879.SA0014 158879.SA0458 670
158879.SA0014 158879.SA0459 970
158879.SA0014 158879.SA0460 593
158879.SA0014 158879.SA0464 156
158879.SA0014 158879.SA0467 324
158879.SA0014 158879.SA0468 291
158879.SA0014 158879.SA0484 464
158879.SA0014 158879.SA0488 384
158879.SA0014 158879.SA0490 493
158879.SA0014 158879.SA0494 639
158879.SA0014 158879.SA0495 958
158879.SA0014 158879.SA0496 963
158879.SA0014 158879.SA0497 920
158879.SA0014 158879.SA0498 878
158879.SA0014 158879.SA0500 177
158879.SA0014 158879.SA0501 152
158879.SA0014 158879.SA0503 357
158879.SA0014 158879.SA0504 507
158879.SA0014 158879.SA0505 843
158879.SA0014 158879.SA0506 730
158879.SA0014 158879.SA0538 272
158879.SA0014 158879.SA0564 591
158879.SA0014 158879.SA0578 591
158879.SA0014 158879.SA0600 591
158879.SA0014 158879.SA0601 197
158879.SA0014 158879.SA0620 222
158879.SA0014 158879.SA0657 376
158879.SA0014 158879.SA0705 176
158879.SA0014 158879.SA0707 240
158879.SA0014 158879.SA0709 313
158879.SA0014 158879.SA0713 206
158879.SA0014 158879.SA0719 436
158879.SA0014 158879.SA0723 212
158879.SA0014 158879.SA0724 177
158879.SA0014 158879.SA0728 240
158879.SA0014 158879.SA0729 152
158879.SA0014 158879.SA0731 204
158879.SA0014 158879.SA0735 431
158879.SA0014 158879.SA0736 152
158879.SA0014 158879.SA0760 371
158879.SA0014 158879.SA0780 376
158879.SA0014 158879.SA0795 225
158879.SA0014 158879.SA0819 177
158879.SA0014 158879.SA0822 384
158879.SA0014 158879.SA0833 223
158879.SA0014 158879.SA0843 218
158879.SA0014 158879.SA0855 225
158879.SA0014 158879.SA0869 168
158879.SA0014 158879.SA0876 219
158879.SA0014 158879.SA0877 168
158879.SA0014 158879.SA0879 164
158879.SA0014 158879.SA0902 307
158879.SA0014 158879.SA0918 155
158879.SA0014 158879.SA0922 307
158879.SA0014 158879.SA0924 186
158879.SA0014 158879.SA0925 227
158879.SA0014 158879.SA0940 179
158879.SA0014 158879.SA0959 353
158879.SA0014 158879.SA0973 194
158879.SA0014 158879.SA0984 275
158879.SA0014 158879.SA0985 156
158879.SA0014 158879.SA1022 204
158879.SA0014 158879.SA1028 245
158879.SA0014 158879.SA1029 542
158879.SA0014 158879.SA1041 218
158879.SA0014 158879.SA1046 176
158879.SA0014 158879.SA1052 253
158879.SA0014 158879.SA1061 167
158879.SA0014 158879.SA1067 839
158879.SA0014 158879.SA1070 366
158879.SA0014 158879.SA1072 199
158879.SA0014 158879.SA1073 468
158879.SA0014 158879.SA1074 446
158879.SA0014 158879.SA1075 428
158879.SA0014 158879.SA1077 228
158879.SA0014 158879.SA1079 185
158879.SA0014 158879.SA1080 687
158879.SA0014 158879.SA1081 638
158879.SA0014 158879.SA1082 444
158879.SA0014 158879.SA1083 372
158879.SA0014 158879.SA1084 916
158879.SA0014 158879.SA1096 492
158879.SA0014 158879.SA1097 469
158879.SA0014 158879.SA1099 566
158879.SA0014 158879.SA1100 762
158879.SA0014 158879.SA1101 361
158879.SA0014 158879.SA1102 686
158879.SA0014 158879.SA1105 203
158879.SA0014 158879.SA1112 251
158879.SA0014 158879.SA1114 290
158879.SA0014 158879.SA1116 511
158879.SA0014 158879.SA1117 228
158879.SA0014 158879.SA1127 154
158879.SA0014 158879.SA1128 496
158879.SA0014 158879.SA1129 638
158879.SA0014 158879.SA1144 215
158879.SA0014 158879.SA1147 282
158879.SA0014 158879.SA1148 307
158879.SA0014 158879.SA1150 157
158879.SA0014 158879.SA1165 251
158879.SA0014 158879.SA1171 223
158879.SA0014 158879.SA1174 193
158879.SA0014 158879.SA1178 159
158879.SA0014 158879.SA1231 436
158879.SA0014 158879.SA1246 238
158879.SA0014 158879.SA1251 192
158879.SA0014 158879.SA1267 592
158879.SA0014 158879.SA1273 331
158879.SA0014 158879.SA1283 216
158879.SA0014 158879.SA1286 217
158879.SA0014 158879.SA1290 235
158879.SA0014 158879.SA1299 256
158879.SA0014 158879.SA1301 198
158879.SA0014 158879.SA1307 171
158879.SA0014 158879.SA1308 243
158879.SA0014 158879.SA1311 191
158879.SA0014 158879.SA1322 155
158879.SA0014 158879.SA1324 181
158879.SA0014 158879.SA1334 591
158879.SA0014 158879.SA1335 459
158879.SA0014 158879.SA1355 298
158879.SA0014 158879.SA1357 162
158879.SA0014 158879.SA1359 691
158879.SA0014 158879.SA1365 276
158879.SA0014 158879.SA1366 159
158879.SA0014 158879.SA1367 249
158879.SA0014 158879.SA1373 266
158879.SA0014 158879.SA1374 318
158879.SA0014 158879.SA1390 287
158879.SA0014 158879.SA1395 268
158879.SA0014 158879.SA1396 522
158879.SA0014 158879.SA1399 163
158879.SA0014 158879.SA1400 307
158879.SA0014 158879.SA1404 182
158879.SA0014 158879.SA1409 155
158879.SA0014 158879.SA1413 278
158879.SA0014 158879.SA1414 617
158879.SA0014 158879.SA1416 316
158879.SA0014 158879.SA1418 318
158879.SA0014 158879.SA1420 273
158879.SA0014 158879.SA1426 230
158879.SA0014 158879.SA1434 162
158879.SA0014 158879.SA1438 303
158879.SA0014 158879.SA1440 231
158879.SA0014 158879.SA1446 185
158879.SA0014 158879.SA1449 179
158879.SA0014 158879.SA1453 163
158879.SA0014 158879.SA1456 708
158879.SA0014 158879.SA1457 161
158879.SA0014 158879.SA1465 364
158879.SA0014 158879.SA1471 901
158879.SA0014 158879.SA1473 930
158879.SA0014 158879.SA1488 165
158879.SA0014 158879.SA1497 268
158879.SA0014 158879.SA1499 678
158879.SA0014 158879.SA1502 909
158879.SA0014 158879.SA1503 834
158879.SA0014 158879.SA1504 234
158879.SA0014 158879.SA1507 390
158879.SA0014 158879.SA1511 337
158879.SA0014 158879.SA1514 160
158879.SA0014 158879.SA1515 155
158879.SA0014 158879.SA1516 212
158879.SA0014 158879.SA1525 229
158879.SA0014 158879.SA1542 204
158879.SA0014 158879.SA1544 166
158879.SA0014 158879.SA1549 164
158879.SA0014 158879.SA1550 156
158879.SA0014 158879.SA1551 278
158879.SA0014 158879.SA1555 178
158879.SA0014 158879.SA1561 161
158879.SA0014 158879.SA1574 384
158879.SA0014 158879.SA1579 523
158879.SA0014 158879.SA1587 232
158879.SA0014 158879.SA1660 182
158879.SA0014 158879.SA1680 181
158879.SA0014 158879.SA1682 629
158879.SA0014 158879.SA1691 216
158879.SA0014 158879.SA1704 391
158879.SA0014 158879.SA1709 235
158879.SA0014 158879.SA1715 314
158879.SA0014 158879.SA1716 267
158879.SA0014 158879.SA1720 156
158879.SA0014 158879.SA1724 424
158879.SA0014 158879.SA1731 396
158879.SA0014 158879.SA1735 193
158879.SA0014 158879.SA1791 217
158879.SA0014 158879.SA1792 588
158879.SA0014 158879.SA1793 168
158879.SA0014 158879.SA1837 172
158879.SA0014 158879.SA1842 193
158879.SA0014 158879.SA1843 241
158879.SA0014 158879.SA1844 243
158879.SA0014 158879.SA1854 240
158879.SA0014 158879.SA1856 156
158879.SA0014 158879.SA1857 278
158879.SA0014 158879.SA1874 436
158879.SA0014 158879.SA1893 264
158879.SA0014 158879.SA1899 389
158879.SA0014 158879.SA1905 170
158879.SA0014 158879.SA1906 224
158879.SA0014 158879.SA1907 230
158879.SA0014 158879.SA1908 168
158879.SA0014 158879.SA1909 180
158879.SA0014 158879.SA1915 479
158879.SA0014 158879.SA1919 344
158879.SA0014 158879.SA1920 322
158879.SA0014 158879.SA1922 860
158879.SA0014 158879.SA1923 196
158879.SA0014 158879.SA1929 185
158879.SA0014 158879.SA1964 508
158879.SA0014 158879.SA1965 350
158879.SA0014 158879.SA1966 219
158879.SA0014 158879.SA1967 226
158879.SA0014 158879.SA2013 255
158879.SA0014 158879.SA2016 626
158879.SA0014 158879.SA2017 912
158879.SA0014 158879.SA2022 941
158879.SA0014 158879.SA2023 613
158879.SA0014 158879.SA2024 876
158879.SA0014 158879.SA2025 352
158879.SA0014 158879.SA2026 210
158879.SA0014 158879.SA2027 234
158879.SA0014 158879.SA2028 599
158879.SA0014 158879.SA2029 887
158879.SA0014 158879.SA2030 870
158879.SA0014 158879.SA2031 598
158879.SA0014 158879.SA2032 929
158879.SA0014 158879.SA2033 942
158879.SA0014 158879.SA2034 465
158879.SA0014 158879.SA2035 923
158879.SA0014 158879.SA2036 846
158879.SA0014 158879.SA2037 892
158879.SA0014 158879.SA2038 599
158879.SA0014 158879.SA2039 831
158879.SA0014 158879.SA2040 943
158879.SA0014 158879.SA2041 625
158879.SA0014 158879.SA2042 918
158879.SA0014 158879.SA2043 632
158879.SA0014 158879.SA2044 895
158879.SA0014 158879.SA2045 889
158879.SA0014 158879.SA2046 918
158879.SA0014 158879.SA2047 920
158879.SA0014 158879.SA2048 825
158879.SA0014 158879.SA2064 192
158879.SA0014 158879.SA2097 197
158879.SA0014 158879.SA2162 191
158879.SA0014 158879.SA2187 168
158879.SA0014 158879.SA2225 154
158879.SA0014 158879.SA2370 191
158879.SA0014 158879.SA2446 561
158879.SA0014 158879.SA2479 191
158879.SA0014 158879.SA2500 469
158879.SA0014 158879.SA2501 166
158879.SA0014 158879.SA2502 239
158879.SA0014 158879.SAS001 253
158879.SA0014 158879.SAS033 810
158879.SA0014 158879.SAS042 714
158879.SA0014 158879.SAS047 714
158879.SA0014 158879.SAS052 756
158879.SA0014 158879.SAS078 884
158879.SA0014 158879.SAS079 232
158879.SA0014 158879.SAS093 823
158879.SA0015 158879.SA0001 934
158879.SA0015 158879.SA0002 520
158879.SA0015 158879.SA0003 186
158879.SA0015 158879.SA0004 323
158879.SA0015 158879.SA0005 376
158879.SA0015 158879.SA0006 524
158879.SA0015 158879.SA0007 192
158879.SA0015 158879.SA0008 203
158879.SA0015 158879.SA0009 258
158879.SA0015 158879.SA0010 233
158879.SA0015 158879.SA0011 385
158879.SA0015 158879.SA0012 804
158879.SA0015 158879.SA0013 891
158879.SA0015 158879.SA0014 908
158879.SA0015 158879.SA0016 735
158879.SA0015 158879.SA0017 214
158879.SA0015 158879.SA0018 181
158879.SA0015 158879.SA0019 200
158879.SA0015 158879.SA0020 243
158879.SA0015 158879.SA0021 447
158879.SA0015 158879.SA0023 245
158879.SA0015 158879.SA0112 159
158879.SA0015 158879.SA0128 180
158879.SA0015 158879.SA0138 222
158879.SA0015 158879.SA0158 158
158879.SA0015 158879.SA0161 192
158879.SA0015 158879.SA0163 179
158879.SA0015 158879.SA0189 593
158879.SA0015 158879.SA0271 188
158879.SA0015 158879.SA0276 151
158879.SA0015 158879.SA0323 156
158879.SA0015 158879.SA0348 168
158879.SA0015 158879.SA0349 206
158879.SA0015 158879.SA0350 412
158879.SA0015 158879.SA0351 311
158879.SA0015 158879.SA0352 472
158879.SA0015 158879.SA0353 509
158879.SA0015 158879.SA0354 483
158879.SA0015 158879.SA0361 190
158879.SA0015 158879.SA0418 273
158879.SA0015 158879.SA0436 925
158879.SA0015 158879.SA0440 410
158879.SA0015 158879.SA0452 261
158879.SA0015 158879.SA0453 209
158879.SA0015 158879.SA0456 206
158879.SA0015 158879.SA0458 223
158879.SA0015 158879.SA0459 274
158879.SA0015 158879.SA0460 497
158879.SA0015 158879.SA0461 188
158879.SA0015 158879.SA0467 420
158879.SA0015 158879.SA0468 323
158879.SA0015 158879.SA0469 168
158879.SA0015 158879.SA0471 273
158879.SA0015 158879.SA0475 389
158879.SA0015 158879.SA0484 522
158879.SA0015 158879.SA0488 399
158879.SA0015 158879.SA0489 157
158879.SA0015 158879.SA0490 581
158879.SA0015 158879.SA0494 295
158879.SA0015 158879.SA0495 164
158879.SA0015 158879.SA0496 172
158879.SA0015 158879.SA0497 184
158879.SA0015 158879.SA0498 227
158879.SA0015 158879.SA0500 325
158879.SA0015 158879.SA0501 204
158879.SA0015 158879.SA0503 238
158879.SA0015 158879.SA0504 269
158879.SA0015 158879.SA0505 581
158879.SA0015 158879.SA0506 533
158879.SA0015 158879.SA0538 428
158879.SA0015 158879.SA0564 515
158879.SA0015 158879.SA0601 223
158879.SA0015 158879.SA0618 234
158879.SA0015 158879.SA0619 238
158879.SA0015 158879.SA0657 405
158879.SA0015 158879.SA0679 152
158879.SA0015 158879.SA0707 184
158879.SA0015 158879.SA0708 222
158879.SA0015 158879.SA0713 290
158879.SA0015 158879.SA0714 179
158879.SA0015 158879.SA0716 371
158879.SA0015 158879.SA0719 410
158879.SA0015 158879.SA0730 336
158879.SA0015 158879.SA0731 280
158879.SA0015 158879.SA0735 352
158879.SA0015 158879.SA0736 754
158879.SA0015 158879.SA0760 221
158879.SA0015 158879.SA0780 405
158879.SA0015 158879.SA0785 279
158879.SA0015 158879.SA0790 274
158879.SA0015 158879.SA0823 252
158879.SA0015 158879.SA0825 220
158879.SA0015 158879.SA0826 221
158879.SA0015 158879.SA0828 200
158879.SA0015 158879.SA0843 157
158879.SA0015 158879.SA0865 156
158879.SA0015 158879.SA0879 168
158879.SA0015 158879.SA0902 342
158879.SA0015 158879.SA0922 436
158879.SA0015 158879.SA0926 284
158879.SA0015 158879.SA0935 425
158879.SA0015 158879.SA0944 196
158879.SA0015 158879.SA0962 167
158879.SA0015 158879.SA0973 343
158879.SA0015 158879.SA0984 235
158879.SA0015 158879.SA0985 171
158879.SA0015 158879.SA0986 318
158879.SA0015 158879.SA0989 266
158879.SA0015 158879.SA0992 160
158879.SA0015 158879.SA0994 166
158879.SA0015 158879.SA0995 421
158879.SA0015 158879.SA0996 174
158879.SA0015 158879.SA1022 178
158879.SA0015 158879.SA1024 273
158879.SA0015 158879.SA1031 344
158879.SA0015 158879.SA1033 156
158879.SA0015 158879.SA1048 153
158879.SA0015 158879.SA1052 396
158879.SA0015 158879.SA1054 459
158879.SA0015 158879.SA1055 497
158879.SA0015 158879.SA1061 278
158879.SA0015 158879.SA1070 188
158879.SA0015 158879.SA1072 274
158879.SA0015 158879.SA1073 308
158879.SA0015 158879.SA1074 438
158879.SA0015 158879.SA1075 308
158879.SA0015 158879.SA1076 200
158879.SA0015 158879.SA1078 241
158879.SA0015 158879.SA1080 153
158879.SA0015 158879.SA1083 343
158879.SA0015 158879.SA1084 301
158879.SA0015 158879.SA1088 166
158879.SA0015 158879.SA1089 166
158879.SA0015 158879.SA1093 211
158879.SA0015 158879.SA1097 166
158879.SA0015 158879.SA1101 383
158879.SA0015 158879.SA1102 157
158879.SA0015 158879.SA1109 494
158879.SA0015 158879.SA1114 159
158879.SA0015 158879.SA1119 169
158879.SA0015 158879.SA1127 265
158879.SA0015 158879.SA1128 256
158879.SA0015 158879.SA1129 309
158879.SA0015 158879.SA1137 166
158879.SA0015 158879.SA1147 507
158879.SA0015 158879.SA1148 224
158879.SA0015 158879.SA1163 242
158879.SA0015 158879.SA1164 161
158879.SA0015 158879.SA1165 206
158879.SA0015 158879.SA1174 224
158879.SA0015 158879.SA1177 529
158879.SA0015 158879.SA1180 153
158879.SA0015 158879.SA1189 165
158879.SA0015 158879.SA1198 159
158879.SA0015 158879.SA1216 224
158879.SA0015 158879.SA1225 242
158879.SA0015 158879.SA1231 489
158879.SA0015 158879.SA1246 273
158879.SA0015 158879.SA1266 241
158879.SA0015 158879.SA1273 182
158879.SA0015 158879.SA1286 694
158879.SA0015 158879.SA1287 201
158879.SA0015 158879.SA1288 610
158879.SA0015 158879.SA1322 156
158879.SA0015 158879.SA1324 237
158879.SA0015 158879.SA1342 169
158879.SA0015 158879.SA1347 196
158879.SA0015 158879.SA1354 226
158879.SA0015 158879.SA1382 180
158879.SA0015 158879.SA1386 263
158879.SA0015 158879.SA1390 160
158879.SA0015 158879.SA1391 954
158879.SA0015 158879.SA1395 272
158879.SA0015 158879.SA1396 344
158879.SA0015 158879.SA1397 196
158879.SA0015 158879.SA1399 205
158879.SA0015 158879.SA1400 386
158879.SA0015 158879.SA1409 212
158879.SA0015 158879.SA1410 174
158879.SA0015 158879.SA1412 290
158879.SA0015 158879.SA1413 460
158879.SA0015 158879.SA1415 161
158879.SA0015 158879.SA1416 335
158879.SA0015 158879.SA1418 384
158879.SA0015 158879.SA1424 156
158879.SA0015 158879.SA1440 224
158879.SA0015 158879.SA1444 154
158879.SA0015 158879.SA1446 343
158879.SA0015 158879.SA1449 206
158879.SA0015 158879.SA1456 393
158879.SA0015 158879.SA1465 224
158879.SA0015 158879.SA1467 456
158879.SA0015 158879.SA1468 350
158879.SA0015 158879.SA1488 202
158879.SA0015 158879.SA1496 156
158879.SA0015 158879.SA1497 162
158879.SA0015 158879.SA1503 485
158879.SA0015 158879.SA1507 948
158879.SA0015 158879.SA1508 656
158879.SA0015 158879.SA1509 393
158879.SA0015 158879.SA1512 324
158879.SA0015 158879.SA1513 182
158879.SA0015 158879.SA1514 162
158879.SA0015 158879.SA1515 156
158879.SA0015 158879.SA1516 214
158879.SA0015 158879.SA1520 239
158879.SA0015 158879.SA1521 224
158879.SA0015 158879.SA1522 266
158879.SA0015 158879.SA1525 603
158879.SA0015 158879.SA1542 251
158879.SA0015 158879.SA1549 168
158879.SA0015 158879.SA1561 183
158879.SA0015 158879.SA1562 169
158879.SA0015 158879.SA1566 159
158879.SA0015 158879.SA1574 179
158879.SA0015 158879.SA1579 432
158879.SA0015 158879.SA1614 156
158879.SA0015 158879.SA1652 169
158879.SA0015 158879.SA1660 442
158879.SA0015 158879.SA1661 217
158879.SA0015 158879.SA1669 166
158879.SA0015 158879.SA1707 205
158879.SA0015 158879.SA1708 308
158879.SA0015 158879.SA1710 200
158879.SA0015 158879.SA1715 395
158879.SA0015 158879.SA1716 395
158879.SA0015 158879.SA1721 322
158879.SA0015 158879.SA1731 206
158879.SA0015 158879.SA1787 288
158879.SA0015 158879.SA1791 312
158879.SA0015 158879.SA1792 614
158879.SA0015 158879.SA1801 335
158879.SA0015 158879.SA1806 200
158879.SA0015 158879.SA1836 227
158879.SA0015 158879.SA1842 191
158879.SA0015 158879.SA1843 227
158879.SA0015 158879.SA1844 240
158879.SA0015 158879.SA1854 454
158879.SA0015 158879.SA1856 279
158879.SA0015 158879.SA1857 224
158879.SA0015 158879.SA1874 489
158879.SA0015 158879.SA1888 184
158879.SA0015 158879.SA1892 172
158879.SA0015 158879.SA1893 246
158879.SA0015 158879.SA1899 406
158879.SA0015 158879.SA1920 177
158879.SA0015 158879.SA1921 338
158879.SA0015 158879.SA1948 179
158879.SA0015 158879.SA1965 298
158879.SA0015 158879.SA1967 163
158879.SA0015 158879.SA1988 195
158879.SA0015 158879.SA2013 715
158879.SA0015 158879.SA2035 160
158879.SA0015 158879.SA2041 443
158879.SA0015 158879.SA2064 192
158879.SA0015 158879.SA2082 597
158879.SA0015 158879.SA2225 227
158879.SA0015 158879.SA2244 159
158879.SA0015 158879.SA2288 352
158879.SA0015 158879.SA2391 224
158879.SA0015 158879.SA2467 234
158879.SA0015 158879.SA2469 213
158879.SA0015 158879.SA2479 189
158879.SA0015 158879.SA2498 168
158879.SA0015 158879.SA2499 199
158879.SA0015 158879.SA2500 609
158879.SA0015 158879.SA2502 201
158879.SA0015 158879.SAP027 793
158879.SA0015 158879.SAS001 233
158879.SA0015 158879.SAS052 307
158879.SA0015 158879.SAS093 223
158879.SA0016 158879.SA0006 238
158879.SA0016 158879.SA0007 272
158879.SA0016 158879.SA0008 186
158879.SA0016 158879.SA0009 247
158879.SA0016 158879.SA0010 250
158879.SA0016 158879.SA0011 241
158879.SA0016 158879.SA0012 446
158879.SA0016 158879.SA0013 697
158879.SA0016 158879.SA0014 715
158879.SA0016 158879.SA0015 735
158879.SA0016 158879.SA0017 210
158879.SA0016 158879.SA0018 152
158879.SA0016 158879.SA0019 358
158879.SA0016 158879.SA0020 446
158879.SA0016 158879.SA0021 455
158879.SA0016 158879.SA0023 198
158879.SA0016 158879.SA0106 175
158879.SA0016 158879.SA0133 168
158879.SA0016 158879.SA0144 171
158879.SA0016 158879.SA0148 197
158879.SA0016 158879.SA0162 806
158879.SA0016 158879.SA0177 801
158879.SA0016 158879.SA0179 412
158879.SA0016 158879.SA0206 156
158879.SA0016 158879.SA0232 185
158879.SA0016 158879.SA0258 188
158879.SA0016 158879.SA0267 274
158879.SA0016 158879.SA0271 229
158879.SA0016 158879.SA0272 191
158879.SA0016 158879.SA0274 163
158879.SA0016 158879.SA0275 160
158879.SA0016 158879.SA0276 162
158879.SA0016 158879.SA0278 156
158879.SA0016 158879.SA0298 152
158879.SA0016 158879.SA0299 188
158879.SA0016 158879.SA0300 188
158879.SA0016 158879.SA0313 157
158879.SA0016 158879.SA0320 150
158879.SA0016 158879.SA0349 156
158879.SA0016 158879.SA0350 206
158879.SA0016 158879.SA0351 320
158879.SA0016 158879.SA0352 272
158879.SA0016 158879.SA0353 242
158879.SA0016 158879.SA0354 291
158879.SA0016 158879.SA0373 189
158879.SA0016 158879.SA0374 236
158879.SA0016 158879.SA0375 975
158879.SA0016 158879.SA0376 867
158879.SA0016 158879.SA0397 153
158879.SA0016 158879.SA0436 153
158879.SA0016 158879.SA0437 220
158879.SA0016 158879.SA0438 156
158879.SA0016 158879.SA0440 381
158879.SA0016 158879.SA0442 269
158879.SA0016 158879.SA0448 189
158879.SA0016 158879.SA0454 319
158879.SA0016 158879.SA0458 233
158879.SA0016 158879.SA0459 350
158879.SA0016 158879.SA0460 220
158879.SA0016 158879.SA0468 955
158879.SA0016 158879.SA0469 314
158879.SA0016 158879.SA0470 152
158879.SA0016 158879.SA0472 510
158879.SA0016 158879.SA0475 177
158879.SA0016 158879.SA0477 308
158879.SA0016 158879.SA0478 291
158879.SA0016 158879.SA0484 163
158879.SA0016 158879.SA0486 374
158879.SA0016 158879.SA0488 275
158879.SA0016 158879.SA0490 465
158879.SA0016 158879.SA0494 220
158879.SA0016 158879.SA0495 298
158879.SA0016 158879.SA0496 217
158879.SA0016 158879.SA0504 181
158879.SA0016 158879.SA0506 290
158879.SA0016 158879.SA0516 563
158879.SA0016 158879.SA0537 169
158879.SA0016 158879.SA0546 312
158879.SA0016 158879.SA0564 504
158879.SA0016 158879.SA0580 274
158879.SA0016 158879.SA0624 176
158879.SA0016 158879.SA0638 343
158879.SA0016 158879.SA0668 224
158879.SA0016 158879.SA0679 233
158879.SA0016 158879.SA0706 192
158879.SA0016 158879.SA0709 254
158879.SA0016 158879.SA0728 222
158879.SA0016 158879.SA0730 202
158879.SA0016 158879.SA0731 158
158879.SA0016 158879.SA0735 469
158879.SA0016 158879.SA0760 157
158879.SA0016 158879.SA0818 369
158879.SA0016 158879.SA0819 800
158879.SA0016 158879.SA0821 159
158879.SA0016 158879.SA0822 926
158879.SA0016 158879.SA0823 181
158879.SA0016 158879.SA0828 289
158879.SA0016 158879.SA0829 150
158879.SA0016 158879.SA0855 179
158879.SA0016 158879.SA0865 153
158879.SA0016 158879.SA0879 214
158879.SA0016 158879.SA0880 234
158879.SA0016 158879.SA0915 301
158879.SA0016 158879.SA0916 417
158879.SA0016 158879.SA0917 213
158879.SA0016 158879.SA0918 417
158879.SA0016 158879.SA0919 235
158879.SA0016 158879.SA0920 509
158879.SA0016 158879.SA0921 598
158879.SA0016 158879.SA0922 612
158879.SA0016 158879.SA0923 706
158879.SA0016 158879.SA0924 621
158879.SA0016 158879.SA0925 994
158879.SA0016 158879.SA0926 692
158879.SA0016 158879.SA0935 201
158879.SA0016 158879.SA0937 202
158879.SA0016 158879.SA0944 305
158879.SA0016 158879.SA0946 173
158879.SA0016 158879.SA0984 254
158879.SA0016 158879.SA0998 739
158879.SA0016 158879.SA1012 356
158879.SA0016 158879.SA1013 150
158879.SA0016 158879.SA1024 187
158879.SA0016 158879.SA1029 158
158879.SA0016 158879.SA1032 175
158879.SA0016 158879.SA1043 923
158879.SA0016 158879.SA1045 615
158879.SA0016 158879.SA1047 296
158879.SA0016 158879.SA1048 267
158879.SA0016 158879.SA1052 240
158879.SA0016 158879.SA1054 164
158879.SA0016 158879.SA1061 252
158879.SA0016 158879.SA1066 223
158879.SA0016 158879.SA1076 353
158879.SA0016 158879.SA1087 193
158879.SA0016 158879.SA1103 389
158879.SA0016 158879.SA1104 185
158879.SA0016 158879.SA1105 351
158879.SA0016 158879.SA1106 456
158879.SA0016 158879.SA1107 193
158879.SA0016 158879.SA1114 163
158879.SA0016 158879.SA1127 156
158879.SA0016 158879.SA1130 221
158879.SA0016 158879.SA1132 202
158879.SA0016 158879.SA1133 234
158879.SA0016 158879.SA1138 447
158879.SA0016 158879.SA1139 182
158879.SA0016 158879.SA1144 428
158879.SA0016 158879.SA1145 333
158879.SA0016 158879.SA1147 520
158879.SA0016 158879.SA1163 847
158879.SA0016 158879.SA1165 180
158879.SA0016 158879.SA1170 156
158879.SA0016 158879.SA1172 977
158879.SA0016 158879.SA1176 153
158879.SA0016 158879.SA1177 412
158879.SA0016 158879.SA1193 157
158879.SA0016 158879.SA1200 224
158879.SA0016 158879.SA1202 263
158879.SA0016 158879.SA1203 263
158879.SA0016 158879.SA1225 847
158879.SA0016 158879.SA1226 232
158879.SA0016 158879.SA1236 155
158879.SA0016 158879.SA1246 312
158879.SA0016 158879.SA1247 272
158879.SA0016 158879.SA1248 272
158879.SA0016 158879.SA1253 344
158879.SA0016 158879.SA1283 180
158879.SA0016 158879.SA1289 182
158879.SA0016 158879.SA1293 302
158879.SA0016 158879.SA1301 156
158879.SA0016 158879.SA1307 301
158879.SA0016 158879.SA1309 220
158879.SA0016 158879.SA1310 899
158879.SA0016 158879.SA1311 272
158879.SA0016 158879.SA1315 202
158879.SA0016 158879.SA1322 152
158879.SA0016 158879.SA1324 162
158879.SA0016 158879.SA1329 218
158879.SA0016 158879.SA1330 268
158879.SA0016 158879.SA1333 169
158879.SA0016 158879.SA1347 205
158879.SA0016 158879.SA1352 307
158879.SA0016 158879.SA1354 274
158879.SA0016 158879.SA1376 301
158879.SA0016 158879.SA1383 218
158879.SA0016 158879.SA1407 226
158879.SA0016 158879.SA1408 227
158879.SA0016 158879.SA1409 223
158879.SA0016 158879.SA1418 173
158879.SA0016 158879.SA1446 205
158879.SA0016 158879.SA1449 275
158879.SA0016 158879.SA1456 347
158879.SA0016 158879.SA1457 444
158879.SA0016 158879.SA1458 221
158879.SA0016 158879.SA1459 253
158879.SA0016 158879.SA1460 449
158879.SA0016 158879.SA1461 510
158879.SA0016 158879.SA1463 212
158879.SA0016 158879.SA1467 315
158879.SA0016 158879.SA1487 447
158879.SA0016 158879.SA1488 189
158879.SA0016 158879.SA1491 259
158879.SA0016 158879.SA1492 190
158879.SA0016 158879.SA1497 462
158879.SA0016 158879.SA1506 168
158879.SA0016 158879.SA1515 152
158879.SA0016 158879.SA1516 210
158879.SA0016 158879.SA1517 182
158879.SA0016 158879.SA1518 187
158879.SA0016 158879.SA1520 302
158879.SA0016 158879.SA1524 355
158879.SA0016 158879.SA1530 203
158879.SA0016 158879.SA1533 177
158879.SA0016 158879.SA1544 469
158879.SA0016 158879.SA1545 462
158879.SA0016 158879.SA1549 214
158879.SA0016 158879.SA1550 237
158879.SA0016 158879.SA1557 563
158879.SA0016 158879.SA1569 218
158879.SA0016 158879.SA1579 158
158879.SA0016 158879.SA1652 189
158879.SA0016 158879.SA1656 158
158879.SA0016 158879.SA1673 220
158879.SA0016 158879.SA1678 226
158879.SA0016 158879.SA1679 234
158879.SA0016 158879.SA1713 276
158879.SA0016 158879.SA1724 998
158879.SA0016 158879.SA1736 806
158879.SA0016 158879.SA1792 317
158879.SA0016 158879.SA1793 150
158879.SA0016 158879.SA1815 234
158879.SA0016 158879.SA1836 245
158879.SA0016 158879.SA1837 172
158879.SA0016 158879.SA1843 188
158879.SA0016 158879.SA1844 191
158879.SA0016 158879.SA1845 191
158879.SA0016 158879.SA1847 174
158879.SA0016 158879.SA1854 274
158879.SA0016 158879.SA1855 232
158879.SA0016 158879.SA1856 192
158879.SA0016 158879.SA1857 432
158879.SA0016 158879.SA1858 177
158879.SA0016 158879.SA1861 224
158879.SA0016 158879.SA1896 315
158879.SA0016 158879.SA1899 178
158879.SA0016 158879.SA1901 289
158879.SA0016 158879.SA1906 288
158879.SA0016 158879.SA1915 477
158879.SA0016 158879.SA1924 800
158879.SA0016 158879.SA1927 206
158879.SA0016 158879.SA1929 486
158879.SA0016 158879.SA1939 168
158879.SA0016 158879.SA1965 316
158879.SA0016 158879.SA1968 170
158879.SA0016 158879.SA2016 305
158879.SA0016 158879.SA2017 355
158879.SA0016 158879.SA2022 179
158879.SA0016 158879.SA2023 172
158879.SA0016 158879.SA2024 163
158879.SA0016 158879.SA2026 164
158879.SA0016 158879.SA2027 549
158879.SA0016 158879.SA2031 200
158879.SA0016 158879.SA2032 202
158879.SA0016 158879.SA2034 173
158879.SA0016 158879.SA2035 174
158879.SA0016 158879.SA2038 200
158879.SA0016 158879.SA2041 192
158879.SA0016 158879.SA2042 188
158879.SA0016 158879.SA2043 153
158879.SA0016 158879.SA2045 235
158879.SA0016 158879.SA2046 194
158879.SA0016 158879.SA2068 339
158879.SA0016 158879.SA2076 232
158879.SA0016 158879.SA2125 800
158879.SA0016 158879.SA2175 198
158879.SA0016 158879.SA2204 364
158879.SA0016 158879.SA2220 204
158879.SA0016 158879.SA2232 164
158879.SA0016 158879.SA2320 152
158879.SA0016 158879.SA2326 204
158879.SA0016 158879.SA2327 190
158879.SA0016 158879.SA2341 822
158879.SA0016 158879.SA2375 437
158879.SA0016 158879.SA2390 827
158879.SA0016 158879.SA2395 188
158879.SA0016 158879.SA2397 277
158879.SA0016 158879.SA2425 150
158879.SA0016 158879.SA2426 188
158879.SA0016 158879.SA2427 356
158879.SA0016 158879.SA2428 167
158879.SA0016 158879.SA2459 180
158879.SA0016 158879.SA2464 719
158879.SA0016 158879.SA2465 291
158879.SA0016 158879.SA2467 360
158879.SA0016 158879.SA2468 164
158879.SA0016 158879.SA2469 233
158879.SA0016 158879.SA2470 579
158879.SA0016 158879.SA2471 153
158879.SA0016 158879.SA2479 172
158879.SA0016 158879.SAP005 182
158879.SA0016 158879.SAS001 178
158879.SA0016 158879.SAS052 234
158879.SA0017 158879.SA0014 212
158879.SA0017 158879.SA0015 214
158879.SA0017 158879.SA0016 210
158879.SA0017 158879.SA0018 997
158879.SA0017 158879.SA0019 957
158879.SA0017 158879.SA0020 954
158879.SA0017 158879.SA0021 823
158879.SA0017 158879.SA0022 259
158879.SA0017 158879.SA0023 477
158879.SA0017 158879.SA0024 156
158879.SA0017 158879.SA0066 231
158879.SA0017 158879.SA0077 182
158879.SA0017 158879.SA0091 203
158879.SA0017 158879.SA0161 344
158879.SA0017 158879.SA0215 441
158879.SA0017 158879.SA0216 221
158879.SA0017 158879.SA0251 200
158879.SA0017 158879.SA0413 175
158879.SA0017 158879.SA0423 468
158879.SA0017 158879.SA0447 186
158879.SA0017 158879.SA0489 151
158879.SA0017 158879.SA0500 188
158879.SA0017 158879.SA0501 591
158879.SA0017 158879.SA0533 153
158879.SA0017 158879.SA0589 221
158879.SA0017 158879.SA0597 253
158879.SA0017 158879.SA0614 203
158879.SA0017 158879.SA0615 679
158879.SA0017 158879.SA0660 746
158879.SA0017 158879.SA0661 200
158879.SA0017 158879.SA0708 264
158879.SA0017 158879.SA0709 227
158879.SA0017 158879.SA0715 157
158879.SA0017 158879.SA0747 160
158879.SA0017 158879.SA0755 336
158879.SA0017 158879.SA0756 223
158879.SA0017 158879.SA0794 203
158879.SA0017 158879.SA0796 200
158879.SA0017 158879.SA0859 204
158879.SA0017 158879.SA0870 223
158879.SA0017 158879.SA0879 649
158879.SA0017 158879.SA0898 200
158879.SA0017 158879.SA1028 186
158879.SA0017 158879.SA1029 204
158879.SA0017 158879.SA1030 652
158879.SA0017 158879.SA1035 366
158879.SA0017 158879.SA1058 190
158879.SA0017 158879.SA1060 190
158879.SA0017 158879.SA1061 190
158879.SA0017 158879.SA1062 591
158879.SA0017 158879.SA1063 591
158879.SA0017 158879.SA1064 200
158879.SA0017 158879.SA1075 296
158879.SA0017 158879.SA1076 607
158879.SA0017 158879.SA1077 679
158879.SA0017 158879.SA1082 591
158879.SA0017 158879.SA1083 591
158879.SA0017 158879.SA1150 225
158879.SA0017 158879.SA1159 184
158879.SA0017 158879.SA1164 159
158879.SA0017 158879.SA1174 378
158879.SA0017 158879.SA1193 324
158879.SA0017 158879.SA1195 221
158879.SA0017 158879.SA1217 232
158879.SA0017 158879.SA1218 571
158879.SA0017 158879.SA1219 243
158879.SA0017 158879.SA1220 441
158879.SA0017 158879.SA1221 699
158879.SA0017 158879.SA1246 605
158879.SA0017 158879.SA1247 169
158879.SA0017 158879.SA1297 337
158879.SA0017 158879.SA1299 223
158879.SA0017 158879.SA1306 178
158879.SA0017 158879.SA1307 179
158879.SA0017 158879.SA1309 154
158879.SA0017 158879.SA1322 842
158879.SA0017 158879.SA1323 174
158879.SA0017 158879.SA1334 176
158879.SA0017 158879.SA1390 354
158879.SA0017 158879.SA1409 171
158879.SA0017 158879.SA1411 253
158879.SA0017 158879.SA1418 178
158879.SA0017 158879.SA1426 151
158879.SA0017 158879.SA1438 591
158879.SA0017 158879.SA1462 428
158879.SA0017 158879.SA1506 211
158879.SA0017 158879.SA1509 491
158879.SA0017 158879.SA1511 212
158879.SA0017 158879.SA1512 292
158879.SA0017 158879.SA1513 307
158879.SA0017 158879.SA1515 915
158879.SA0017 158879.SA1517 231
158879.SA0017 158879.SA1549 649
158879.SA0017 158879.SA1556 174
158879.SA0017 158879.SA1557 182
158879.SA0017 158879.SA1609 204
158879.SA0017 158879.SA1652 204
158879.SA0017 158879.SA1666 251
158879.SA0017 158879.SA1685 161
158879.SA0017 158879.SA1700 296
158879.SA0017 158879.SA1721 208
158879.SA0017 158879.SA1836 176
158879.SA0017 158879.SA1843 204
158879.SA0017 158879.SA1844 337
158879.SA0017 158879.SA1883 240
158879.SA0017 158879.SA1968 253
158879.SA0017 158879.SA2003 204
158879.SA0017 158879.SA2022 255
158879.SA0017 158879.SA2023 294
158879.SA0017 158879.SA2082 467
158879.SA0017 158879.SA2135 167
158879.SA0017 158879.SA2151 161
158879.SA0017 158879.SA2152 652
158879.SA0017 158879.SA2347 210
158879.SA0017 158879.SA2410 176
158879.SA0017 158879.SA2417 428
158879.SA0017 158879.SA2418 190
158879.SA0017 158879.SA2420 343
158879.SA0017 158879.SA2442 185
158879.SA0017 158879.SA2494 160
158879.SA0017 158879.SA2501 591
158879.SA0017 158879.SA2502 591
158879.SA0018 158879.SA0014 156
158879.SA0018 158879.SA0015 181
158879.SA0018 158879.SA0016 152
158879.SA0018 158879.SA0017 997
158879.SA0018 158879.SA0019 975
158879.SA0018 158879.SA0020 975
158879.SA0018 158879.SA0021 813
158879.SA0018 158879.SA0022 258
158879.SA0018 158879.SA0023 401
158879.SA0018 158879.SA0024 157
158879.SA0018 158879.SA0066 326
158879.SA0018 158879.SA0067 159
158879.SA0018 158879.SA0132 160
158879.SA0018 158879.SA0161 367
158879.SA0018 158879.SA0176 153
158879.SA0018 158879.SA0181 154
158879.SA0018 158879.SA0200 176
158879.SA0018 158879.SA0215 395
158879.SA0018 158879.SA0314 198
158879.SA0018 158879.SA0341 171
158879.SA0018 158879.SA0441 198
158879.SA0018 158879.SA0445 274
158879.SA0018 158879.SA0447 307
158879.SA0018 158879.SA0452 276
158879.SA0018 158879.SA0465 407
158879.SA0018 158879.SA0500 351
158879.SA0018 158879.SA0501 697
158879.SA0018 158879.SA0546 190
158879.SA0018 158879.SA0565 176
158879.SA0018 158879.SA0592 502
158879.SA0018 158879.SA0594 507
158879.SA0018 158879.SA0614 549
158879.SA0018 158879.SA0615 406
158879.SA0018 158879.SA0616 191
158879.SA0018 158879.SA0617 191
158879.SA0018 158879.SA0660 406
158879.SA0018 158879.SA0661 811
158879.SA0018 158879.SA0674 310
158879.SA0018 158879.SA0704 161
158879.SA0018 158879.SA0709 210
158879.SA0018 158879.SA0715 353
158879.SA0018 158879.SA0724 304
158879.SA0018 158879.SA0726 266
158879.SA0018 158879.SA0731 307
158879.SA0018 158879.SA0733 199
158879.SA0018 158879.SA0747 368
158879.SA0018 158879.SA0791 195
158879.SA0018 158879.SA0823 192
158879.SA0018 158879.SA0846 194
158879.SA0018 158879.SA0854 176
158879.SA0018 158879.SA0857 174
158879.SA0018 158879.SA0858 168
158879.SA0018 158879.SA0879 368
158879.SA0018 158879.SA0935 224
158879.SA0018 158879.SA0941 216
158879.SA0018 158879.SA0963 184
158879.SA0018 158879.SA0964 344
158879.SA0018 158879.SA0968 155
158879.SA0018 158879.SA0972 459
158879.SA0018 158879.SA0973 316
158879.SA0018 158879.SA0974 248
158879.SA0018 158879.SA0986 167
158879.SA0018 158879.SA0990 194
158879.SA0018 158879.SA1023 426
158879.SA0018 158879.SA1024 164
158879.SA0018 158879.SA1030 465
158879.SA0018 158879.SA1035 240
158879.SA0018 158879.SA1036 424
158879.SA0018 158879.SA1055 396
158879.SA0018 158879.SA1058 180
158879.SA0018 158879.SA1059 508
158879.SA0018 158879.SA1060 563
158879.SA0018 158879.SA1061 180
158879.SA0018 158879.SA1062 591
158879.SA0018 158879.SA1063 591
158879.SA0018 158879.SA1064 180
158879.SA0018 158879.SA1076 604
158879.SA0018 158879.SA1077 671
158879.SA0018 158879.SA1081 307
158879.SA0018 158879.SA1082 591
158879.SA0018 158879.SA1083 696
158879.SA0018 158879.SA1084 276
158879.SA0018 158879.SA1087 275
158879.SA0018 158879.SA1088 164
158879.SA0018 158879.SA1089 164
158879.SA0018 158879.SA1092 459
158879.SA0018 158879.SA1093 385
158879.SA0018 158879.SA1104 197
158879.SA0018 158879.SA1121 151
158879.SA0018 158879.SA1122 318
158879.SA0018 158879.SA1123 151
158879.SA0018 158879.SA1142 172
158879.SA0018 158879.SA1147 501
158879.SA0018 158879.SA1150 173
158879.SA0018 158879.SA1156 180
158879.SA0018 158879.SA1159 150
158879.SA0018 158879.SA1163 318
158879.SA0018 158879.SA1174 190
158879.SA0018 158879.SA1178 198
158879.SA0018 158879.SA1193 263
158879.SA0018 158879.SA1195 185
158879.SA0018 158879.SA1217 262
158879.SA0018 158879.SA1218 474
158879.SA0018 158879.SA1220 589
158879.SA0018 158879.SA1221 185
158879.SA0018 158879.SA1225 239
158879.SA0018 158879.SA1246 332
158879.SA0018 158879.SA1247 168
158879.SA0018 158879.SA1248 698
158879.SA0018 158879.SA1296 357
158879.SA0018 158879.SA1307 274
158879.SA0018 158879.SA1316 165
158879.SA0018 158879.SA1322 233
158879.SA0018 158879.SA1323 904
158879.SA0018 158879.SA1334 163
158879.SA0018 158879.SA1357 184
158879.SA0018 158879.SA1372 189
158879.SA0018 158879.SA1381 295
158879.SA0018 158879.SA1384 156
158879.SA0018 158879.SA1385 289
158879.SA0018 158879.SA1390 200
158879.SA0018 158879.SA1416 176
158879.SA0018 158879.SA1438 591
158879.SA0018 158879.SA1443 291
158879.SA0018 158879.SA1445 153
158879.SA0018 158879.SA1462 178
158879.SA0018 158879.SA1502 153
158879.SA0018 158879.SA1506 151
158879.SA0018 158879.SA1508 234
158879.SA0018 158879.SA1509 318
158879.SA0018 158879.SA1511 171
158879.SA0018 158879.SA1512 180
158879.SA0018 158879.SA1513 192
158879.SA0018 158879.SA1515 258
158879.SA0018 158879.SA1516 782
158879.SA0018 158879.SA1533 205
158879.SA0018 158879.SA1539 271
158879.SA0018 158879.SA1546 152
158879.SA0018 158879.SA1549 368
158879.SA0018 158879.SA1556 168
158879.SA0018 158879.SA1558 281
158879.SA0018 158879.SA1560 150
158879.SA0018 158879.SA1571 320
158879.SA0018 158879.SA1587 274
158879.SA0018 158879.SA1588 424
158879.SA0018 158879.SA1652 369
158879.SA0018 158879.SA1661 178
158879.SA0018 158879.SA1663 254
158879.SA0018 158879.SA1666 309
158879.SA0018 158879.SA1668 170
158879.SA0018 158879.SA1682 155
158879.SA0018 158879.SA1684 423
158879.SA0018 158879.SA1685 223
158879.SA0018 158879.SA1690 230
158879.SA0018 158879.SA1694 152
158879.SA0018 158879.SA1700 362
158879.SA0018 158879.SA1702 253
158879.SA0018 158879.SA1713 251
158879.SA0018 158879.SA1716 160
158879.SA0018 158879.SA1719 384
158879.SA0018 158879.SA1724 153
158879.SA0018 158879.SA1734 154
158879.SA0018 158879.SA1791 337
158879.SA0018 158879.SA1793 411
158879.SA0018 158879.SA1843 464
158879.SA0018 158879.SA1867 262
158879.SA0018 158879.SA1882 159
158879.SA0018 158879.SA1883 382
158879.SA0018 158879.SA1905 181
158879.SA0018 158879.SA1907 178
158879.SA0018 158879.SA1920 239
158879.SA0018 158879.SA1929 321
158879.SA0018 158879.SA1968 222
158879.SA0018 158879.SA1999 163
158879.SA0018 158879.SA2023 188
158879.SA0018 158879.SA2071 221
158879.SA0018 158879.SA2098 195
158879.SA0018 158879.SA2112 153
158879.SA0018 158879.SA2151 647
158879.SA0018 158879.SA2152 387
158879.SA0018 158879.SA2176 172
158879.SA0018 158879.SA2188 224
158879.SA0018 158879.SA2204 194
158879.SA0018 158879.SA2410 161
158879.SA0018 158879.SA2417 285
158879.SA0018 158879.SA2418 619
158879.SA0018 158879.SA2420 295
158879.SA0018 158879.SA2435 196
158879.SA0018 158879.SA2438 154
158879.SA0018 158879.SA2459 206
158879.SA0018 158879.SA2494 368
158879.SA0018 158879.SA2501 603
158879.SA0018 158879.SA2502 591
158879.SA0019 158879.SA0009 155
158879.SA0019 158879.SA0012 216
158879.SA0019 158879.SA0013 338
158879.SA0019 158879.SA0014 227
158879.SA0019 158879.SA0015 200
158879.SA0019 158879.SA0016 358
158879.SA0019 158879.SA0017 957
158879.SA0019 158879.SA0018 975
158879.SA0019 158879.SA0020 992
158879.SA0019 158879.SA0021 918
158879.SA0019 158879.SA0022 350
158879.SA0019 158879.SA0023 402
158879.SA0019 158879.SA0024 157
158879.SA0019 158879.SA0061 345
158879.SA0019 158879.SA0067 296
158879.SA0019 158879.SA0078 417
158879.SA0019 158879.SA0097 156
158879.SA0019 158879.SA0107 188
158879.SA0019 158879.SA0195 574
158879.SA0019 158879.SA0201 386
158879.SA0019 158879.SA0214 204
158879.SA0019 158879.SA0218 222
158879.SA0019 158879.SA0222 153
158879.SA0019 158879.SA0250 201
158879.SA0019 158879.SA0252 201
158879.SA0019 158879.SA0265 201
158879.SA0019 158879.SA0268 203
158879.SA0019 158879.SA0269 348
158879.SA0019 158879.SA0281 174
158879.SA0019 158879.SA0305 159
158879.SA0019 158879.SA0325 204
158879.SA0019 158879.SA0355 379
158879.SA0019 158879.SA0359 473
158879.SA0019 158879.SA0363 263
158879.SA0019 158879.SA0385 237
158879.SA0019 158879.SA0392 163
158879.SA0019 158879.SA0394 323
158879.SA0019 158879.SA0396 427
158879.SA0019 158879.SA0442 219
158879.SA0019 158879.SA0453 295
158879.SA0019 158879.SA0454 180
158879.SA0019 158879.SA0465 655
158879.SA0019 158879.SA0469 195
158879.SA0019 158879.SA0501 201
158879.SA0019 158879.SA0519 215
158879.SA0019 158879.SA0546 267
158879.SA0019 158879.SA0549 154
158879.SA0019 158879.SA0563 377
158879.SA0019 158879.SA0583 204
158879.SA0019 158879.SA0596 644
158879.SA0019 158879.SA0600 194
158879.SA0019 158879.SA0610 222
158879.SA0019 158879.SA0622 175
158879.SA0019 158879.SA0674 250
158879.SA0019 158879.SA0705 295
158879.SA0019 158879.SA0711 426
158879.SA0019 158879.SA0722 240
158879.SA0019 158879.SA0723 160
158879.SA0019 158879.SA0726 286
158879.SA0019 158879.SA0739 251
158879.SA0019 158879.SA0742 166
158879.SA0019 158879.SA0786 300
158879.SA0019 158879.SA0808 204
158879.SA0019 158879.SA0815 191
158879.SA0019 158879.SA0839 219
158879.SA0019 158879.SA0857 519
158879.SA0019 158879.SA0858 427
158879.SA0019 158879.SA0860 288
158879.SA0019 158879.SA0879 575
158879.SA0019 158879.SA0886 324
158879.SA0019 158879.SA0895 290
158879.SA0019 158879.SA0900 572
158879.SA0019 158879.SA0905 445
158879.SA0019 158879.SA0931 530
158879.SA0019 158879.SA0941 464
158879.SA0019 158879.SA0942 194
158879.SA0019 158879.SA0953 223
158879.SA0019 158879.SA0954 554
158879.SA0019 158879.SA0957 158
158879.SA0019 158879.SA0968 410
158879.SA0019 158879.SA0970 279
158879.SA0019 158879.SA0976 484
158879.SA0019 158879.SA0977 697
158879.SA0019 158879.SA0979 434
158879.SA0019 158879.SA0982 160
158879.SA0019 158879.SA0987 208
158879.SA0019 158879.SA1023 748
158879.SA0019 158879.SA1034 250
158879.SA0019 158879.SA1071 162
158879.SA0019 158879.SA1104 171
158879.SA0019 158879.SA1122 186
158879.SA0019 158879.SA1135 151
158879.SA0019 158879.SA1165 222
158879.SA0019 158879.SA1178 305
158879.SA0019 158879.SA1186 163
158879.SA0019 158879.SA1237 414
158879.SA0019 158879.SA1240 153
158879.SA0019 158879.SA1246 167
158879.SA0019 158879.SA1267 477
158879.SA0019 158879.SA1268 360
158879.SA0019 158879.SA1274 228
158879.SA0019 158879.SA1283 195
158879.SA0019 158879.SA1296 197
158879.SA0019 158879.SA1306 222
158879.SA0019 158879.SA1312 277
158879.SA0019 158879.SA1314 719
158879.SA0019 158879.SA1320 170
158879.SA0019 158879.SA1322 502
158879.SA0019 158879.SA1323 274
158879.SA0019 158879.SA1361 219
158879.SA0019 158879.SA1372 209
158879.SA0019 158879.SA1385 172
158879.SA0019 158879.SA1386 156
158879.SA0019 158879.SA1417 154
158879.SA0019 158879.SA1425 203
158879.SA0019 158879.SA1458 223
158879.SA0019 158879.SA1472 203
158879.SA0019 158879.SA1474 183
158879.SA0019 158879.SA1508 504
158879.SA0019 158879.SA1514 168
158879.SA0019 158879.SA1515 569
158879.SA0019 158879.SA1516 501
158879.SA0019 158879.SA1538 229
158879.SA0019 158879.SA1539 188
158879.SA0019 158879.SA1549 575
158879.SA0019 158879.SA1552 599
158879.SA0019 158879.SA1559 223
158879.SA0019 158879.SA1577 441
158879.SA0019 158879.SA1607 352
158879.SA0019 158879.SA1617 266
158879.SA0019 158879.SA1618 317
158879.SA0019 158879.SA1619 484
158879.SA0019 158879.SA1625 163
158879.SA0019 158879.SA1639 188
158879.SA0019 158879.SA1654 621
158879.SA0019 158879.SA1659 214
158879.SA0019 158879.SA1661 161
158879.SA0019 158879.SA1664 173
158879.SA0019 158879.SA1682 171
158879.SA0019 158879.SA1684 251
158879.SA0019 158879.SA1700 160
158879.SA0019 158879.SA1702 389
158879.SA0019 158879.SA1719 674
158879.SA0019 158879.SA1740 593
158879.SA0019 158879.SA1751 331
158879.SA0019 158879.SA1766 226
158879.SA0019 158879.SA1775 152
158879.SA0019 158879.SA1776 168
158879.SA0019 158879.SA1791 679
158879.SA0019 158879.SA1793 419
158879.SA0019 158879.SA1813 694
158879.SA0019 158879.SA1824 281
158879.SA0019 158879.SA1834 245
158879.SA0019 158879.SA1839 383
158879.SA0019 158879.SA1865 222
158879.SA0019 158879.SA1877 175
158879.SA0019 158879.SA1882 297
158879.SA0019 158879.SA1930 637
158879.SA0019 158879.SA1932 214
158879.SA0019 158879.SA1934 390
158879.SA0019 158879.SA1943 537
158879.SA0019 158879.SA1964 467
158879.SA0019 158879.SA1966 266
158879.SA0019 158879.SA1990 500
158879.SA0019 158879.SA2025 156
158879.SA0019 158879.SA2052 596
158879.SA0019 158879.SA2085 151
158879.SA0019 158879.SA2088 275
158879.SA0019 158879.SA2126 234
158879.SA0019 158879.SA2143 222
158879.SA0019 158879.SA2145 204
158879.SA0019 158879.SA2146 604
158879.SA0019 158879.SA2168 209
158879.SA0019 158879.SA2169 338
158879.SA0019 158879.SA2222 204
158879.SA0019 158879.SA2249 506
158879.SA0019 158879.SA2272 561
158879.SA0019 158879.SA2285 486
158879.SA0019 158879.SA2290 208
158879.SA0019 158879.SA2291 195
158879.SA0019 158879.SA2294 172
158879.SA0019 158879.SA2303 169
158879.SA0019 158879.SA2323 223
158879.SA0019 158879.SA2347 189
158879.SA0019 158879.SA2356 269
158879.SA0019 158879.SA2423 306
158879.SA0019 158879.SA2433 182
158879.SA0019 158879.SA2436 245
158879.SA0019 158879.SA2437 183
158879.SA0019 158879.SA2445 252
158879.SA0019 158879.SA2462 197
158879.SA0019 158879.SA2463 324
158879.SA0019 158879.SA2478 191
158879.SA0019 158879.SAP003 350
158879.SA0019 158879.SAS023 175
158879.SA0020 158879.SA0013 643
158879.SA0020 158879.SA0014 240
158879.SA0020 158879.SA0015 243
158879.SA0020 158879.SA0016 446
158879.SA0020 158879.SA0017 954
158879.SA0020 158879.SA0018 975
158879.SA0020 158879.SA0019 992
158879.SA0020 158879.SA0021 915
158879.SA0020 158879.SA0022 396
158879.SA0020 158879.SA0023 480
158879.SA0020 158879.SA0024 355
158879.SA0020 158879.SA0061 487
158879.SA0020 158879.SA0067 296
158879.SA0020 158879.SA0078 204
158879.SA0020 158879.SA0097 205
158879.SA0020 158879.SA0105 422
158879.SA0020 158879.SA0154 429
158879.SA0020 158879.SA0195 615
158879.SA0020 158879.SA0196 163
158879.SA0020 158879.SA0235 201
158879.SA0020 158879.SA0265 201
158879.SA0020 158879.SA0268 227
158879.SA0020 158879.SA0310 151
158879.SA0020 158879.SA0321 192
158879.SA0020 158879.SA0324 170
158879.SA0020 158879.SA0353 163
158879.SA0020 158879.SA0355 214
158879.SA0020 158879.SA0359 591
158879.SA0020 158879.SA0363 307
158879.SA0020 158879.SA0394 594
158879.SA0020 158879.SA0396 345
158879.SA0020 158879.SA0397 524
158879.SA0020 158879.SA0413 164
158879.SA0020 158879.SA0453 178
158879.SA0020 158879.SA0454 222
158879.SA0020 158879.SA0465 704
158879.SA0020 158879.SA0496 159
158879.SA0020 158879.SA0546 302
158879.SA0020 158879.SA0560 179
158879.SA0020 158879.SA0561 215
158879.SA0020 158879.SA0563 618
158879.SA0020 158879.SA0596 480
158879.SA0020 158879.SA0610 222
158879.SA0020 158879.SA0648 365
158879.SA0020 158879.SA0674 227
158879.SA0020 158879.SA0711 518
158879.SA0020 158879.SA0718 269
158879.SA0020 158879.SA0722 302
158879.SA0020 158879.SA0726 204
158879.SA0020 158879.SA0733 205
158879.SA0020 158879.SA0739 367
158879.SA0020 158879.SA0742 204
158879.SA0020 158879.SA0782 160
158879.SA0020 158879.SA0786 673
158879.SA0020 158879.SA0796 210
158879.SA0020 158879.SA0799 282
158879.SA0020 158879.SA0827 227
158879.SA0020 158879.SA0849 287
158879.SA0020 158879.SA0857 511
158879.SA0020 158879.SA0858 594
158879.SA0020 158879.SA0860 494
158879.SA0020 158879.SA0879 469
158879.SA0020 158879.SA0886 188
158879.SA0020 158879.SA0895 318
158879.SA0020 158879.SA0900 553
158879.SA0020 158879.SA0905 159
158879.SA0020 158879.SA0908 320
158879.SA0020 158879.SA0931 496
158879.SA0020 158879.SA0941 668
158879.SA0020 158879.SA0942 363
158879.SA0020 158879.SA0953 223
158879.SA0020 158879.SA0954 536
158879.SA0020 158879.SA0961 469
158879.SA0020 158879.SA0967 526
158879.SA0020 158879.SA0968 595
158879.SA0020 158879.SA0970 569
158879.SA0020 158879.SA0974 269
158879.SA0020 158879.SA0976 355
158879.SA0020 158879.SA0977 525
158879.SA0020 158879.SA0979 196
158879.SA0020 158879.SA0987 173
158879.SA0020 158879.SA1023 679
158879.SA0020 158879.SA1027 214
158879.SA0020 158879.SA1032 180
158879.SA0020 158879.SA1034 151
158879.SA0020 158879.SA1058 185
158879.SA0020 158879.SA1097 217
158879.SA0020 158879.SA1122 179
158879.SA0020 158879.SA1135 690
158879.SA0020 158879.SA1178 201
158879.SA0020 158879.SA1191 175
158879.SA0020 158879.SA1210 182
158879.SA0020 158879.SA1223 180
158879.SA0020 158879.SA1237 689
158879.SA0020 158879.SA1240 313
158879.SA0020 158879.SA1262 255
158879.SA0020 158879.SA1263 240
158879.SA0020 158879.SA1267 299
158879.SA0020 158879.SA1268 270
158879.SA0020 158879.SA1286 284
158879.SA0020 158879.SA1290 155
158879.SA0020 158879.SA1296 235
158879.SA0020 158879.SA1299 153
158879.SA0020 158879.SA1306 222
158879.SA0020 158879.SA1312 279
158879.SA0020 158879.SA1314 758
158879.SA0020 158879.SA1322 468
158879.SA0020 158879.SA1344 261
158879.SA0020 158879.SA1372 201
158879.SA0020 158879.SA1381 470
158879.SA0020 158879.SA1425 161
158879.SA0020 158879.SA1443 339
158879.SA0020 158879.SA1458 223
158879.SA0020 158879.SA1469 345
158879.SA0020 158879.SA1472 259
158879.SA0020 158879.SA1474 249
158879.SA0020 158879.SA1502 160
158879.SA0020 158879.SA1508 581
158879.SA0020 158879.SA1514 351
158879.SA0020 158879.SA1515 540
158879.SA0020 158879.SA1516 463
158879.SA0020 158879.SA1534 202
158879.SA0020 158879.SA1539 215
158879.SA0020 158879.SA1549 469
158879.SA0020 158879.SA1552 327
158879.SA0020 158879.SA1559 223
158879.SA0020 158879.SA1560 209
158879.SA0020 158879.SA1564 287
158879.SA0020 158879.SA1607 709
158879.SA0020 158879.SA1617 395
158879.SA0020 158879.SA1618 223
158879.SA0020 158879.SA1619 571
158879.SA0020 158879.SA1639 205
158879.SA0020 158879.SA1654 748
158879.SA0020 158879.SA1661 312
158879.SA0020 158879.SA1662 156
158879.SA0020 158879.SA1664 172
158879.SA0020 158879.SA1682 194
158879.SA0020 158879.SA1684 187
158879.SA0020 158879.SA1702 555
158879.SA0020 158879.SA1719 743
158879.SA0020 158879.SA1740 700
158879.SA0020 158879.SA1743 185
158879.SA0020 158879.SA1766 259
158879.SA0020 158879.SA1776 164
158879.SA0020 158879.SA1789 180
158879.SA0020 158879.SA1791 672
158879.SA0020 158879.SA1793 374
158879.SA0020 158879.SA1794 170
158879.SA0020 158879.SA1810 170
158879.SA0020 158879.SA1813 652
158879.SA0020 158879.SA1824 216
158879.SA0020 158879.SA1839 450
158879.SA0020 158879.SA1867 357
158879.SA0020 158879.SA1877 309
158879.SA0020 158879.SA1882 297
158879.SA0020 158879.SA1898 281
158879.SA0020 158879.SA1923 246
158879.SA0020 158879.SA1930 558
158879.SA0020 158879.SA1934 172
158879.SA0020 158879.SA1943 319
158879.SA0020 158879.SA1961 246
158879.SA0020 158879.SA1964 198
158879.SA0020 158879.SA1966 302
158879.SA0020 158879.SA1990 481
158879.SA0020 158879.SA2022 219
158879.SA0020 158879.SA2036 156
158879.SA0020 158879.SA2052 558
158879.SA0020 158879.SA2059 185
158879.SA0020 158879.SA2092 166
158879.SA0020 158879.SA2125 205
158879.SA0020 158879.SA2143 222
158879.SA0020 158879.SA2146 221
158879.SA0020 158879.SA2164 264
158879.SA0020 158879.SA2221 245
158879.SA0020 158879.SA2272 608
158879.SA0020 158879.SA2276 176
158879.SA0020 158879.SA2287 211
158879.SA0020 158879.SA2303 152
158879.SA0020 158879.SA2316 184
158879.SA0020 158879.SA2323 223
158879.SA0020 158879.SA2347 189
158879.SA0020 158879.SA2423 204
158879.SA0020 158879.SA2433 223
158879.SA0020 158879.SA2437 188
158879.SA0020 158879.SA2445 569
158879.SA0020 158879.SA2458 162
158879.SA0020 158879.SA2459 162
158879.SA0020 158879.SA2461 162
158879.SA0020 158879.SA2462 162
158879.SA0020 158879.SA2463 176
158879.SA0020 158879.SA2470 162
158879.SA0020 158879.SA2477 158
158879.SA0020 158879.SA2478 191
158879.SA0020 158879.SAP003 179
158879.SA0020 158879.SAP025 458
158879.SA0021 158879.SA0013 319
158879.SA0021 158879.SA0014 443
158879.SA0021 158879.SA0015 447
158879.SA0021 158879.SA0016 455
158879.SA0021 158879.SA0017 823
158879.SA0021 158879.SA0018 813
158879.SA0021 158879.SA0019 918
158879.SA0021 158879.SA0020 915
158879.SA0021 158879.SA0022 480
158879.SA0021 158879.SA0023 736
158879.SA0021 158879.SA0024 189
158879.SA0021 158879.SA0042 183
158879.SA0021 158879.SA0057 204
158879.SA0021 158879.SA0126 200
158879.SA0021 158879.SA0135 208
158879.SA0021 158879.SA0136 208
158879.SA0021 158879.SA0137 278
158879.SA0021 158879.SA0138 154
158879.SA0021 158879.SA0161 456
158879.SA0021 158879.SA0185 203
158879.SA0021 158879.SA0256 160
158879.SA0021 158879.SA0264 167
158879.SA0021 158879.SA0304 241
158879.SA0021 158879.SA0318 170
158879.SA0021 158879.SA0345 160
158879.SA0021 158879.SA0349 191
158879.SA0021 158879.SA0351 387
158879.SA0021 158879.SA0353 162
158879.SA0021 158879.SA0440 366
158879.SA0021 158879.SA0442 405
158879.SA0021 158879.SA0447 206
158879.SA0021 158879.SA0448 371
158879.SA0021 158879.SA0449 446
158879.SA0021 158879.SA0457 156
158879.SA0021 158879.SA0533 176
158879.SA0021 158879.SA0598 263
158879.SA0021 158879.SA0638 301
158879.SA0021 158879.SA0646 168
158879.SA0021 158879.SA0722 220
158879.SA0021 158879.SA0734 252
158879.SA0021 158879.SA0783 193
158879.SA0021 158879.SA0879 567
158879.SA0021 158879.SA0918 424
158879.SA0021 158879.SA0920 224
158879.SA0021 158879.SA0921 308
158879.SA0021 158879.SA0922 195
158879.SA0021 158879.SA0924 167
158879.SA0021 158879.SA0998 224
158879.SA0021 158879.SA1028 219
158879.SA0021 158879.SA1030 274
158879.SA0021 158879.SA1031 316
158879.SA0021 158879.SA1062 299
158879.SA0021 158879.SA1063 276
158879.SA0021 158879.SA1077 263
158879.SA0021 158879.SA1078 208
158879.SA0021 158879.SA1103 279
158879.SA0021 158879.SA1105 256
158879.SA0021 158879.SA1112 161
158879.SA0021 158879.SA1114 231
158879.SA0021 158879.SA1115 236
158879.SA0021 158879.SA1116 275
158879.SA0021 158879.SA1117 403
158879.SA0021 158879.SA1119 310
158879.SA0021 158879.SA1128 194
158879.SA0021 158879.SA1138 156
158879.SA0021 158879.SA1165 169
158879.SA0021 158879.SA1166 152
158879.SA0021 158879.SA1202 179
158879.SA0021 158879.SA1224 186
158879.SA0021 158879.SA1227 500
158879.SA0021 158879.SA1252 182
158879.SA0021 158879.SA1273 208
158879.SA0021 158879.SA1294 167
158879.SA0021 158879.SA1298 215
158879.SA0021 158879.SA1316 153
158879.SA0021 158879.SA1322 706
158879.SA0021 158879.SA1335 205
158879.SA0021 158879.SA1354 274
158879.SA0021 158879.SA1360 156
158879.SA0021 158879.SA1375 278
158879.SA0021 158879.SA1399 161
158879.SA0021 158879.SA1417 156
158879.SA0021 158879.SA1425 209
158879.SA0021 158879.SA1460 252
158879.SA0021 158879.SA1465 208
158879.SA0021 158879.SA1469 154
158879.SA0021 158879.SA1489 384
158879.SA0021 158879.SA1506 188
158879.SA0021 158879.SA1511 388
158879.SA0021 158879.SA1513 386
158879.SA0021 158879.SA1515 706
158879.SA0021 158879.SA1516 731
158879.SA0021 158879.SA1549 567
158879.SA0021 158879.SA1553 206
158879.SA0021 158879.SA1562 310
158879.SA0021 158879.SA1674 164
158879.SA0021 158879.SA1680 308
158879.SA0021 158879.SA1685 453
158879.SA0021 158879.SA1693 294
158879.SA0021 158879.SA1724 274
158879.SA0021 158879.SA1793 515
158879.SA0021 158879.SA1799 338
158879.SA0021 158879.SA1846 338
158879.SA0021 158879.SA1902 438
158879.SA0021 158879.SA1914 203
158879.SA0021 158879.SA1926 438
158879.SA0021 158879.SA2176 150
158879.SA0021 158879.SA2200 164
158879.SA0021 158879.SA2244 301
158879.SA0021 158879.SA2304 165
158879.SA0021 158879.SA2335 160
158879.SA0021 158879.SA2428 152
158879.SA0021 158879.SA2458 162
158879.SA0021 158879.SA2459 162
158879.SA0021 158879.SA2461 162
158879.SA0021 158879.SA2462 162
158879.SA0021 158879.SA2478 192
158879.SA0021 158879.SA2487 157
158879.SA0022 158879.SA0017 259
158879.SA0022 158879.SA0018 258
158879.SA0022 158879.SA0019 350
158879.SA0022 158879.SA0020 396
158879.SA0022 158879.SA0021 480
158879.SA0022 158879.SA0023 409
158879.SA0022 158879.SA0024 250
158879.SA0022 158879.SA0051 189
158879.SA0022 158879.SA0135 344
158879.SA0022 158879.SA0136 269
158879.SA0022 158879.SA0138 171
158879.SA0022 158879.SA0139 256
158879.SA0022 158879.SA0140 395
158879.SA0022 158879.SA0202 170
158879.SA0022 158879.SA0271 160
158879.SA0022 158879.SA0303 152
158879.SA0022 158879.SA0346 216
158879.SA0022 158879.SA0347 216
158879.SA0022 158879.SA0419 216
158879.SA0022 158879.SA0448 247
158879.SA0022 158879.SA0453 204
158879.SA0022 158879.SA0458 223
158879.SA0022 158879.SA0465 222
158879.SA0022 158879.SA0472 247
158879.SA0022 158879.SA0511 389
158879.SA0022 158879.SA0512 236
158879.SA0022 158879.SA0519 339
158879.SA0022 158879.SA0520 464
158879.SA0022 158879.SA0521 464
158879.SA0022 158879.SA0538 256
158879.SA0022 158879.SA0572 331
158879.SA0022 158879.SA0592 228
158879.SA0022 158879.SA0659 185
158879.SA0022 158879.SA0723 204
158879.SA0022 158879.SA0763 189
158879.SA0022 158879.SA0782 158
158879.SA0022 158879.SA0784 436
158879.SA0022 158879.SA0786 222
158879.SA0022 158879.SA0790 200
158879.SA0022 158879.SA0881 474
158879.SA0022 158879.SA0905 223
158879.SA0022 158879.SA0953 222
158879.SA0022 158879.SA0976 612
158879.SA0022 158879.SA0977 663
158879.SA0022 158879.SA0978 615
158879.SA0022 158879.SA1044 263
158879.SA0022 158879.SA1052 160
158879.SA0022 158879.SA1063 184
158879.SA0022 158879.SA1084 183
158879.SA0022 158879.SA1086 185
158879.SA0022 158879.SA1087 253
158879.SA0022 158879.SA1167 297
158879.SA0022 158879.SA1288 241
158879.SA0022 158879.SA1290 222
158879.SA0022 158879.SA1293 155
158879.SA0022 158879.SA1312 222
158879.SA0022 158879.SA1407 222
158879.SA0022 158879.SA1424 160
158879.SA0022 158879.SA1458 222
158879.SA0022 158879.SA1460 196
158879.SA0022 158879.SA1483 189
158879.SA0022 158879.SA1520 234
158879.SA0022 158879.SA1540 220
158879.SA0022 158879.SA1552 612
158879.SA0022 158879.SA1559 222
158879.SA0022 158879.SA1572 177
158879.SA0022 158879.SA1577 443
158879.SA0022 158879.SA1607 222
158879.SA0022 158879.SA1618 222
158879.SA0022 158879.SA1650 193
158879.SA0022 158879.SA1652 245
158879.SA0022 158879.SA1731 157
158879.SA0022 158879.SA1740 222
158879.SA0022 158879.SA1921 309
158879.SA0022 158879.SA1954 189
158879.SA0022 158879.SA1958 153
158879.SA0022 158879.SA1964 440
158879.SA0022 158879.SA2067 197
158879.SA0022 158879.SA2148 185
158879.SA0022 158879.SA2279 223
158879.SA0022 158879.SA2316 615
158879.SA0022 158879.SA2323 222
158879.SA0022 158879.SA2370 211
158879.SA0022 158879.SA2387 189
158879.SA0022 158879.SA2390 231
158879.SA0022 158879.SA2391 362
158879.SA0022 158879.SA2392 226
158879.SA0022 158879.SA2424 161
158879.SA0022 158879.SA2439 222
158879.SA0022 158879.SA2447 609
158879.SA0022 158879.SA2484 312
158879.SA0022 158879.SAP015 204
158879.SA0023 158879.SA0001 179
158879.SA0023 158879.SA0002 252
158879.SA0023 158879.SA0003 192
158879.SA0023 158879.SA0013 163
158879.SA0023 158879.SA0014 243
158879.SA0023 158879.SA0015 245
158879.SA0023 158879.SA0016 198
158879.SA0023 158879.SA0017 477
158879.SA0023 158879.SA0018 401
158879.SA0023 158879.SA0019 402
158879.SA0023 158879.SA0020 480
158879.SA0023 158879.SA0021 736
158879.SA0023 158879.SA0022 409
158879.SA0023 158879.SA0024 535
158879.SA0023 158879.SA0032 504
158879.SA0023 158879.SA0034 591
158879.SA0023 158879.SA0036 591
158879.SA0023 158879.SA0037 597
158879.SA0023 158879.SA0038 746
158879.SA0023 158879.SA0039 589
158879.SA0023 158879.SA0040 591
158879.SA0023 158879.SA0048 154
158879.SA0023 158879.SA0055 591
158879.SA0023 158879.SA0057 692
158879.SA0023 158879.SA0058 642
158879.SA0023 158879.SA0079 273
158879.SA0023 158879.SA0085 273
158879.SA0023 158879.SA0189 602
158879.SA0023 158879.SA0192 203
158879.SA0023 158879.SA0201 162
158879.SA0023 158879.SA0339 195
158879.SA0023 158879.SA0348 305
158879.SA0023 158879.SA0351 176
158879.SA0023 158879.SA0373 180
158879.SA0023 158879.SA0430 504
158879.SA0023 158879.SA0431 197
158879.SA0023 158879.SA0440 264
158879.SA0023 158879.SA0451 293
158879.SA0023 158879.SA0453 279
158879.SA0023 158879.SA0475 253
158879.SA0023 158879.SA0488 274
158879.SA0023 158879.SA0518 176
158879.SA0023 158879.SA0542 205
158879.SA0023 158879.SA0558 283
158879.SA0023 158879.SA0560 150
158879.SA0023 158879.SA0598 354
158879.SA0023 158879.SA0624 288
158879.SA0023 158879.SA0646 192
158879.SA0023 158879.SA0657 343
158879.SA0023 158879.SA0706 155
158879.SA0023 158879.SA0709 223
158879.SA0023 158879.SA0729 196
158879.SA0023 158879.SA0730 469
158879.SA0023 158879.SA0736 196
158879.SA0023 158879.SA0766 154
158879.SA0023 158879.SA0780 343
158879.SA0023 158879.SA0785 264
158879.SA0023 158879.SA0819 276
158879.SA0023 158879.SA0820 506
158879.SA0023 158879.SA0838 624
158879.SA0023 158879.SA0855 228
158879.SA0023 158879.SA0879 536
158879.SA0023 158879.SA0915 153
158879.SA0023 158879.SA0926 396
158879.SA0023 158879.SA0944 191
158879.SA0023 158879.SA0958 255
158879.SA0023 158879.SA0962 263
158879.SA0023 158879.SA0993 340
158879.SA0023 158879.SA0998 274
158879.SA0023 158879.SA1021 468
158879.SA0023 158879.SA1024 252
158879.SA0023 158879.SA1040 221
158879.SA0023 158879.SA1055 222
158879.SA0023 158879.SA1059 179
158879.SA0023 158879.SA1078 222
158879.SA0023 158879.SA1080 281
158879.SA0023 158879.SA1083 160
158879.SA0023 158879.SA1088 301
158879.SA0023 158879.SA1089 301
158879.SA0023 158879.SA1104 624
158879.SA0023 158879.SA1107 205
158879.SA0023 158879.SA1109 263
158879.SA0023 158879.SA1110 217
158879.SA0023 158879.SA1112 270
158879.SA0023 158879.SA1113 220
158879.SA0023 158879.SA1138 263
158879.SA0023 158879.SA1154 177
158879.SA0023 158879.SA1196 179
158879.SA0023 158879.SA1197 156
158879.SA0023 158879.SA1229 184
158879.SA0023 158879.SA1253 497
158879.SA0023 158879.SA1256 154
158879.SA0023 158879.SA1259 157
158879.SA0023 158879.SA1266 172
158879.SA0023 158879.SA1277 185
158879.SA0023 158879.SA1289 264
158879.SA0023 158879.SA1316 218
158879.SA0023 158879.SA1322 323
158879.SA0023 158879.SA1334 192
158879.SA0023 158879.SA1347 191
158879.SA0023 158879.SA1381 403
158879.SA0023 158879.SA1396 274
158879.SA0023 158879.SA1397 268
158879.SA0023 158879.SA1400 164
158879.SA0023 158879.SA1407 265
158879.SA0023 158879.SA1415 320
158879.SA0023 158879.SA1420 777
158879.SA0023 158879.SA1422 472
158879.SA0023 158879.SA1425 229
158879.SA0023 158879.SA1454 339
158879.SA0023 158879.SA1455 285
158879.SA0023 158879.SA1463 160
158879.SA0023 158879.SA1470 464
158879.SA0023 158879.SA1471 344
158879.SA0023 158879.SA1473 315
158879.SA0023 158879.SA1480 154
158879.SA0023 158879.SA1488 184
158879.SA0023 158879.SA1515 253
158879.SA0023 158879.SA1516 402
158879.SA0023 158879.SA1522 275
158879.SA0023 158879.SA1523 350
158879.SA0023 158879.SA1549 536
158879.SA0023 158879.SA1550 163
158879.SA0023 158879.SA1579 317
158879.SA0023 158879.SA1601 168
158879.SA0023 158879.SA1602 168
158879.SA0023 158879.SA1659 320
158879.SA0023 158879.SA1692 394
158879.SA0023 158879.SA1711 179
158879.SA0023 158879.SA1720 301
158879.SA0023 158879.SA1747 159
158879.SA0023 158879.SA1793 310
158879.SA0023 158879.SA1888 460
158879.SA0023 158879.SA1902 282
158879.SA0023 158879.SA1914 344
158879.SA0023 158879.SA1917 387
158879.SA0023 158879.SA1918 624
158879.SA0023 158879.SA1919 153
158879.SA0023 158879.SA1920 156
158879.SA0023 158879.SA1926 282
158879.SA0023 158879.SA1951 154
158879.SA0023 158879.SA2016 193
158879.SA0023 158879.SA2057 203
158879.SA0023 158879.SA2104 255
158879.SA0023 158879.SA2130 189
158879.SA0023 158879.SA2165 248
158879.SA0023 158879.SA2166 156
158879.SA0023 158879.SA2230 614
158879.SA0023 158879.SA2248 220
158879.SA0023 158879.SA2384 154
158879.SA0023 158879.SA2390 194
158879.SA0023 158879.SA2402 177
158879.SA0023 158879.SA2437 185
158879.SA0023 158879.SA2499 476
158879.SA0023 158879.SA2500 629
158879.SA0023 158879.SA2501 295
158879.SA0023 158879.SA2502 191
158879.SA0023 158879.SAP014 589
158879.SA0024 158879.SA0017 156
158879.SA0024 158879.SA0018 157
158879.SA0024 158879.SA0019 157
158879.SA0024 158879.SA0020 355
158879.SA0024 158879.SA0021 189
158879.SA0024 158879.SA0022 250
158879.SA0024 158879.SA0023 535
158879.SA0024 158879.SA0036 468
158879.SA0024 158879.SA0041 337
158879.SA0024 158879.SA0057 615
158879.SA0024 158879.SA0058 200
158879.SA0024 158879.SA0061 260
158879.SA0024 158879.SA0078 221
158879.SA0024 158879.SA0151 242
158879.SA0024 158879.SA0154 245
158879.SA0024 158879.SA0172 163
158879.SA0024 158879.SA0196 178
158879.SA0024 158879.SA0222 210
158879.SA0024 158879.SA0269 331
158879.SA0024 158879.SA0270 168
158879.SA0024 158879.SA0275 207
158879.SA0024 158879.SA0309 194
158879.SA0024 158879.SA0355 208
158879.SA0024 158879.SA0391 168
158879.SA0024 158879.SA0394 294
158879.SA0024 158879.SA0396 155
158879.SA0024 158879.SA0397 243
158879.SA0024 158879.SA0467 165
158879.SA0024 158879.SA0481 172
158879.SA0024 158879.SA0519 344
158879.SA0024 158879.SA0520 280
158879.SA0024 158879.SA0521 519
158879.SA0024 158879.SA0574 163
158879.SA0024 158879.SA0622 191
158879.SA0024 158879.SA0625 208
158879.SA0024 158879.SA0648 209
158879.SA0024 158879.SA0739 416
158879.SA0024 158879.SA0742 179
158879.SA0024 158879.SA0768 181
158879.SA0024 158879.SA0820 468
158879.SA0024 158879.SA0839 292
158879.SA0024 158879.SA0857 150
158879.SA0024 158879.SA0866 422
158879.SA0024 158879.SA0886 191
158879.SA0024 158879.SA0900 730
158879.SA0024 158879.SA1040 334
158879.SA0024 158879.SA1065 171
158879.SA0024 158879.SA1076 219
158879.SA0024 158879.SA1085 236
158879.SA0024 158879.SA1154 192
158879.SA0024 158879.SA1173 332
158879.SA0024 158879.SA1231 273
158879.SA0024 158879.SA1240 197
158879.SA0024 158879.SA1246 225
158879.SA0024 158879.SA1263 178
158879.SA0024 158879.SA1267 405
158879.SA0024 158879.SA1268 344
158879.SA0024 158879.SA1320 267
158879.SA0024 158879.SA1361 234
158879.SA0024 158879.SA1418 179
158879.SA0024 158879.SA1508 313
158879.SA0024 158879.SA1514 256
158879.SA0024 158879.SA1515 158
158879.SA0024 158879.SA1546 271
158879.SA0024 158879.SA1552 184
158879.SA0024 158879.SA1555 277
158879.SA0024 158879.SA1577 238
158879.SA0024 158879.SA1580 222
158879.SA0024 158879.SA1607 476
158879.SA0024 158879.SA1619 368
158879.SA0024 158879.SA1626 168
158879.SA0024 158879.SA1654 289
158879.SA0024 158879.SA1661 214
158879.SA0024 158879.SA1668 470
158879.SA0024 158879.SA1719 230
158879.SA0024 158879.SA1735 157
158879.SA0024 158879.SA1740 297
158879.SA0024 158879.SA1751 188
158879.SA0024 158879.SA1766 194
158879.SA0024 158879.SA1791 260
158879.SA0024 158879.SA1813 322
158879.SA0024 158879.SA1874 346
158879.SA0024 158879.SA1943 217
158879.SA0024 158879.SA1964 320
158879.SA0024 158879.SA1980 163
158879.SA0024 158879.SA1990 234
158879.SA0024 158879.SA2052 221
158879.SA0024 158879.SA2059 268
158879.SA0024 158879.SA2060 202
158879.SA0024 158879.SA2074 231
158879.SA0024 158879.SA2105 292
158879.SA0024 158879.SA2126 203
158879.SA0024 158879.SA2152 164
158879.SA0024 158879.SA2157 150
158879.SA0024 158879.SA2169 323
158879.SA0024 158879.SA2211 350
158879.SA0024 158879.SA2225 154
158879.SA0024 158879.SA2250 242
158879.SA0024 158879.SA2257 287
158879.SA0024 158879.SA2258 277
158879.SA0024 158879.SA2272 293
158879.SA0024 158879.SA2290 241
158879.SA0024 158879.SA2415 152
158879.SA0024 158879.SA2436 151
158879.SA0024 158879.SA2437 163
158879.SA0024 158879.SA2439 203
158879.SA0024 158879.SA2445 193
158879.SA0024 158879.SA2463 307
158879.SA0024 158879.SA2477 241
158879.SA0024 158879.SAP001 575
158879.SA0024 158879.SAP025 165
158879.SA0024 158879.SAS023 151
158879.SA0026 158879.SA0027 734
158879.SA0026 158879.SA0028 733
158879.SA0026 158879.SA0029 347
158879.SA0026 158879.SA0030 282
158879.SA0026 158879.SA0031 248
158879.SA0026 158879.SA0049 160
158879.SA0026 158879.SA0298 209
158879.SA0026 158879.SA0496 160
158879.SA0026 158879.SA0499 464
158879.SA0026 158879.SA0765 160
158879.SA0026 158879.SA0890 377
158879.SA0026 158879.SA0903 171
158879.SA0026 158879.SA1179 175
158879.SA0026 158879.SA1259 196
158879.SA0026 158879.SA1392 468
158879.SA0026 158879.SA1481 160
158879.SA0026 158879.SA1801 205
158879.SA0026 158879.SA1810 467
158879.SA0026 158879.SA1820 463
158879.SA0026 158879.SA1835 464
158879.SA0026 158879.SA1852 335
158879.SA0026 158879.SA1897 182
158879.SA0026 158879.SA1952 160
158879.SA0026 158879.SA2385 160
158879.SA0026 158879.SA2402 160
158879.SA0026 158879.SAP002 378
158879.SA0026 158879.SAP009 160
158879.SA0026 158879.SAP013 163
158879.SA0026 158879.SAP014 184
158879.SA0026 158879.SAP015 162
158879.SA0027 158879.SA0001 465
158879.SA0027 158879.SA0026 734
158879.SA0027 158879.SA0028 897
158879.SA0027 158879.SA0029 467
158879.SA0027 158879.SA0030 365
158879.SA0027 158879.SA0031 311
158879.SA0027 158879.SA0033 508
158879.SA0027 158879.SA0034 378
158879.SA0027 158879.SA0059 342
158879.SA0027 158879.SA0335 200
158879.SA0027 158879.SA1259 465
158879.SA0027 158879.SA1380 291
158879.SA0027 158879.SA1386 291
158879.SA0027 158879.SA1409 465
158879.SA0027 158879.SA1458 221
158879.SA0027 158879.SA1660 464
158879.SA0027 158879.SA1721 464
158879.SA0027 158879.SA1828 342
158879.SA0027 158879.SA2064 468
158879.SA0027 158879.SA2124 309
158879.SA0027 158879.SA2464 221
158879.SA0027 158879.SAP001 611
158879.SA0028 158879.SA0001 465
158879.SA0028 158879.SA0026 733
158879.SA0028 158879.SA0027 897
158879.SA0028 158879.SA0029 468
158879.SA0028 158879.SA0030 365
158879.SA0028 158879.SA0031 311
158879.SA0028 158879.SA0033 508
158879.SA0028 158879.SA0034 378
158879.SA0028 158879.SA0059 342
158879.SA0028 158879.SA0062 591
158879.SA0028 158879.SA0335 200
158879.SA0028 158879.SA1194 591
158879.SA0028 158879.SA1259 465
158879.SA0028 158879.SA1380 291
158879.SA0028 158879.SA1386 291
158879.SA0028 158879.SA1409 465
158879.SA0028 158879.SA1458 221
158879.SA0028 158879.SA1660 464
158879.SA0028 158879.SA1721 464
158879.SA0028 158879.SA1828 342
158879.SA0028 158879.SA2064 468
158879.SA0028 158879.SA2124 309
158879.SA0028 158879.SA2209 232
158879.SA0028 158879.SA2464 221
158879.SA0028 158879.SAP001 611
158879.SA0029 158879.SA0026 347
158879.SA0029 158879.SA0027 467
158879.SA0029 158879.SA0028 468
158879.SA0029 158879.SA0030 639
158879.SA0029 158879.SA0031 519
158879.SA0029 158879.SA0054 221
158879.SA0029 158879.SA0089 185
158879.SA0029 158879.SA0097 232
158879.SA0029 158879.SA0123 214
158879.SA0029 158879.SA0135 171
158879.SA0029 158879.SA0136 213
158879.SA0029 158879.SA0195 295
158879.SA0029 158879.SA0201 234
158879.SA0029 158879.SA0225 168
158879.SA0029 158879.SA0240 177
158879.SA0029 158879.SA0248 193
158879.SA0029 158879.SA0272 410
158879.SA0029 158879.SA0339 158
158879.SA0029 158879.SA0370 544
158879.SA0029 158879.SA0392 164
158879.SA0029 158879.SA0394 231
158879.SA0029 158879.SA0406 200
158879.SA0029 158879.SA0469 237
158879.SA0029 158879.SA0490 183
158879.SA0029 158879.SA0622 209
158879.SA0029 158879.SA0648 167
158879.SA0029 158879.SA0695 482
158879.SA0029 158879.SA0743 691
158879.SA0029 158879.SA0818 150
158879.SA0029 158879.SA0870 161
158879.SA0029 158879.SA0909 182
158879.SA0029 158879.SA0943 165
158879.SA0029 158879.SA0976 282
158879.SA0029 158879.SA0979 586
158879.SA0029 158879.SA1052 251
158879.SA0029 158879.SA1090 169
158879.SA0029 158879.SA1224 150
158879.SA0029 158879.SA1253 156
158879.SA0029 158879.SA1274 190
158879.SA0029 158879.SA1312 537
158879.SA0029 158879.SA1314 150
158879.SA0029 158879.SA1320 484
158879.SA0029 158879.SA1361 499
158879.SA0029 158879.SA1376 152
158879.SA0029 158879.SA1380 152
158879.SA0029 158879.SA1401 169
158879.SA0029 158879.SA1538 166
158879.SA0029 158879.SA1539 150
158879.SA0029 158879.SA1552 337
158879.SA0029 158879.SA1577 289
158879.SA0029 158879.SA1639 282
158879.SA0029 158879.SA1641 181
158879.SA0029 158879.SA1661 158
158879.SA0029 158879.SA1795 277
158879.SA0029 158879.SA1808 233
158879.SA0029 158879.SA1824 160
158879.SA0029 158879.SA1839 217
158879.SA0029 158879.SA1934 255
158879.SA0029 158879.SA1943 156
158879.SA0029 158879.SA1974 196
158879.SA0029 158879.SA1995 154
158879.SA0029 158879.SA2016 185
158879.SA0029 158879.SA2064 192
158879.SA0029 158879.SA2082 190
158879.SA0029 158879.SA2170 169
158879.SA0029 158879.SA2189 158
158879.SA0029 158879.SA2206 169
158879.SA0029 158879.SA2230 678
158879.SA0029 158879.SA2232 174
158879.SA0029 158879.SA2272 166
158879.SA0029 158879.SA2355 215
158879.SA0029 158879.SA2383 591
158879.SA0029 158879.SA2386 591
158879.SA0029 158879.SA2387 591
158879.SA0029 158879.SA2423 152
158879.SA0029 158879.SA2437 174
158879.SA0029 158879.SA2439 157
158879.SA0029 158879.SA2458 227
158879.SA0029 158879.SA2474 152
158879.SA0029 158879.SAP031 684
158879.SA0030 158879.SA0026 282
158879.SA0030 158879.SA0027 365
158879.SA0030 158879.SA0028 365
158879.SA0030 158879.SA0029 639
158879.SA0030 158879.SA0031 691
158879.SA0031 158879.SA0026 248
158879.SA0031 158879.SA0027 311
158879.SA0031 158879.SA0028 311
158879.SA0031 158879.SA0029 519
158879.SA0031 158879.SA0030 691
158879.SA0032 158879.SA0023 504
158879.SA0032 158879.SA0033 770
158879.SA0032 158879.SA0034 630
158879.SA0032 158879.SA0035 251
158879.SA0032 158879.SA0036 595
158879.SA0032 158879.SA0038 506
158879.SA0032 158879.SA0039 589
158879.SA0032 158879.SA0040 508
158879.SA0032 158879.SA0041 589
158879.SA0032 158879.SA0048 591
158879.SA0032 158879.SA0054 341
158879.SA0032 158879.SA0066 260
158879.SA0032 158879.SA0067 589
158879.SA0032 158879.SA0068 591
158879.SA0032 158879.SA0071 591
158879.SA0032 158879.SA0091 153
158879.SA0032 158879.SA0105 204
158879.SA0032 158879.SA0181 178
158879.SA0032 158879.SA0327 217
158879.SA0032 158879.SA0354 508
158879.SA0032 158879.SA0379 189
158879.SA0032 158879.SA0384 257
158879.SA0032 158879.SA0493 182
158879.SA0032 158879.SA0494 152
158879.SA0032 158879.SA0544 163
158879.SA0032 158879.SA0617 188
158879.SA0032 158879.SA0629 169
158879.SA0032 158879.SA0631 207
158879.SA0032 158879.SA0658 164
158879.SA0032 158879.SA0731 260
158879.SA0032 158879.SA0753 175
158879.SA0032 158879.SA0766 591
158879.SA0032 158879.SA0772 199
158879.SA0032 158879.SA0840 163
158879.SA0032 158879.SA0855 591
158879.SA0032 158879.SA0860 591
158879.SA0032 158879.SA0867 190
158879.SA0032 158879.SA0873 232
158879.SA0032 158879.SA0901 160
158879.SA0032 158879.SA0990 152
158879.SA0032 158879.SA1170 238
158879.SA0032 158879.SA1206 187
158879.SA0032 158879.SA1207 187
158879.SA0032 158879.SA1268 154
158879.SA0032 158879.SA1285 256
158879.SA0032 158879.SA1290 591
158879.SA0032 158879.SA1313 154
158879.SA0032 158879.SA1356 160
158879.SA0032 158879.SA1358 195
158879.SA0032 158879.SA1395 202
158879.SA0032 158879.SA1435 195
158879.SA0032 158879.SA1452 360
158879.SA0032 158879.SA1480 591
158879.SA0032 158879.SA1488 188
158879.SA0032 158879.SA1495 182
158879.SA0032 158879.SA1577 231
158879.SA0032 158879.SA1606 164
158879.SA0032 158879.SA1611 213
158879.SA0032 158879.SA1734 178
158879.SA0032 158879.SA1824 172
158879.SA0032 158879.SA1844 181
158879.SA0032 158879.SA1851 202
158879.SA0032 158879.SA1879 380
158879.SA0032 158879.SA1881 313
158879.SA0032 158879.SA1882 591
158879.SA0032 158879.SA1883 296
158879.SA0032 158879.SA1951 591
158879.SA0032 158879.SA1964 199
158879.SA0032 158879.SA1994 156
158879.SA0032 158879.SA2001 164
158879.SA0032 158879.SA2059 328
158879.SA0032 158879.SA2068 174
158879.SA0032 158879.SA2088 223
158879.SA0032 158879.SA2119 201
158879.SA0032 158879.SA2176 162
158879.SA0032 158879.SA2187 223
158879.SA0032 158879.SA2306 152
158879.SA0032 158879.SA2364 338
158879.SA0032 158879.SA2383 319
158879.SA0032 158879.SA2384 591
158879.SA0032 158879.SA2386 589
158879.SA0032 158879.SA2387 589
158879.SA0032 158879.SA2438 178
158879.SA0032 158879.SA2448 161
158879.SA0032 158879.SA2452 161
158879.SA0032 158879.SA2474 217
158879.SA0032 158879.SA2493 222
158879.SA0032 158879.SAP014 294
158879.SA0032 158879.SAS052 591
158879.SA0033 158879.SA0027 508
158879.SA0033 158879.SA0028 508
158879.SA0033 158879.SA0032 770
158879.SA0033 158879.SA0034 775
158879.SA0033 158879.SA0035 384
158879.SA0033 158879.SA0036 208
158879.SA0033 158879.SA0039 505
158879.SA0033 158879.SA0040 589
158879.SA0033 158879.SA0041 591
158879.SA0033 158879.SA0048 591
158879.SA0033 158879.SA0049 591
158879.SA0033 158879.SA0066 500
158879.SA0033 158879.SA0067 591
158879.SA0033 158879.SA0068 591
158879.SA0033 158879.SA0071 591
158879.SA0033 158879.SA0765 591
158879.SA0033 158879.SA0766 591
158879.SA0033 158879.SA1129 160
158879.SA0033 158879.SA1194 464
158879.SA0033 158879.SA1257 464
158879.SA0033 158879.SA1259 663
158879.SA0033 158879.SA1480 591
158879.SA0033 158879.SA1481 591
158879.SA0033 158879.SA1758 160
158879.SA0033 158879.SA1852 643
158879.SA0033 158879.SA1879 508
158879.SA0033 158879.SA1881 508
158879.SA0033 158879.SA1882 591
158879.SA0033 158879.SA1883 508
158879.SA0033 158879.SA1919 205
158879.SA0033 158879.SA1947 227
158879.SA0033 158879.SA1951 591
158879.SA0033 158879.SA1952 591
158879.SA0033 158879.SA2383 591
158879.SA0033 158879.SA2384 591
158879.SA0033 158879.SA2385 182
158879.SA0033 158879.SA2386 591
158879.SA0033 158879.SA2387 591
158879.SA0033 158879.SA2485 197
158879.SA0033 158879.SAP002 508
158879.SA0033 158879.SAP010 263
158879.SA0034 158879.SA0023 591
158879.SA0034 158879.SA0027 378
158879.SA0034 158879.SA0028 378
158879.SA0034 158879.SA0032 630
158879.SA0034 158879.SA0033 775
158879.SA0034 158879.SA0035 847
158879.SA0034 158879.SA0036 591
158879.SA0034 158879.SA0037 591
158879.SA0034 158879.SA0038 591
158879.SA0034 158879.SA0039 591
158879.SA0034 158879.SA0040 591
158879.SA0034 158879.SA0041 591
158879.SA0034 158879.SA0044 591
158879.SA0034 158879.SA0047 591
158879.SA0034 158879.SA0048 591
158879.SA0034 158879.SA0049 160
158879.SA0034 158879.SA0053 591
158879.SA0034 158879.SA0057 591
158879.SA0034 158879.SA0058 591
158879.SA0034 158879.SA0066 182
158879.SA0034 158879.SA0067 296
158879.SA0034 158879.SA0068 591
158879.SA0034 158879.SA0071 591
158879.SA0034 158879.SA0143 183
158879.SA0034 158879.SA0189 591
158879.SA0034 158879.SA0298 209
158879.SA0034 158879.SA0496 160
158879.SA0034 158879.SA0499 464
158879.SA0034 158879.SA0765 160
158879.SA0034 158879.SA0766 591
158879.SA0034 158879.SA0820 170
158879.SA0034 158879.SA0890 377
158879.SA0034 158879.SA0903 171
158879.SA0034 158879.SA0956 589
158879.SA0034 158879.SA1104 285
158879.SA0034 158879.SA1179 175
158879.SA0034 158879.SA1259 196
158879.SA0034 158879.SA1392 468
158879.SA0034 158879.SA1480 591
158879.SA0034 158879.SA1481 160
158879.SA0034 158879.SA1486 200
158879.SA0034 158879.SA1801 205
158879.SA0034 158879.SA1810 467
158879.SA0034 158879.SA1820 463
158879.SA0034 158879.SA1835 464
158879.SA0034 158879.SA1852 335
158879.SA0034 158879.SA1879 188
158879.SA0034 158879.SA1881 188
158879.SA0034 158879.SA1882 296
158879.SA0034 158879.SA1883 187
158879.SA0034 158879.SA1897 182
158879.SA0034 158879.SA1951 591
158879.SA0034 158879.SA1952 160
158879.SA0034 158879.SA2383 591
158879.SA0034 158879.SA2384 591
158879.SA0034 158879.SA2385 160
158879.SA0034 158879.SA2386 591
158879.SA0034 158879.SA2387 591
158879.SA0034 158879.SA2388 591
158879.SA0034 158879.SA2402 160
158879.SA0034 158879.SAP002 378
158879.SA0034 158879.SAP008 591
158879.SA0034 158879.SAP009 160
158879.SA0034 158879.SAP010 385
158879.SA0034 158879.SAP013 163
158879.SA0034 158879.SAP014 184
158879.SA0034 158879.SAP015 162
158879.SA0034 158879.SAP018 589
158879.SA0034 158879.SAP022 591
158879.SA0035 158879.SA0004 162
158879.SA0035 158879.SA0008 204
158879.SA0035 158879.SA0032 251
158879.SA0035 158879.SA0033 384
158879.SA0035 158879.SA0034 847
158879.SA0035 158879.SA0036 589
158879.SA0035 158879.SA0037 613
158879.SA0035 158879.SA0038 187
158879.SA0035 158879.SA0039 265
158879.SA0035 158879.SA0040 183
158879.SA0035 158879.SA0041 591
158879.SA0035 158879.SA0044 591
158879.SA0035 158879.SA0047 591
158879.SA0035 158879.SA0053 591
158879.SA0035 158879.SA0054 157
158879.SA0035 158879.SA0057 167
158879.SA0035 158879.SA0058 322
158879.SA0035 158879.SA0091 264
158879.SA0035 158879.SA0201 204
158879.SA0035 158879.SA0213 168
158879.SA0035 158879.SA0223 927
158879.SA0035 158879.SA0224 150
158879.SA0035 158879.SA0235 181
158879.SA0035 158879.SA0276 210
158879.SA0035 158879.SA0342 930
158879.SA0035 158879.SA0379 289
158879.SA0035 158879.SA0385 200
158879.SA0035 158879.SA0514 224
158879.SA0035 158879.SA0515 224
158879.SA0035 158879.SA0534 985
158879.SA0035 158879.SA0542 183
158879.SA0035 158879.SA0545 161
158879.SA0035 158879.SA0547 787
158879.SA0035 158879.SA0548 958
158879.SA0035 158879.SA0549 870
158879.SA0035 158879.SA0560 248
158879.SA0035 158879.SA0648 185
158879.SA0035 158879.SA0658 244
158879.SA0035 158879.SA0700 183
158879.SA0035 158879.SA0837 632
158879.SA0035 158879.SA0843 447
158879.SA0035 158879.SA0858 185
158879.SA0035 158879.SA0862 250
158879.SA0035 158879.SA0869 258
158879.SA0035 158879.SA0898 548
158879.SA0035 158879.SA0913 174
158879.SA0035 158879.SA0915 230
158879.SA0035 158879.SA0962 189
158879.SA0035 158879.SA1095 250
158879.SA0035 158879.SA1111 160
158879.SA0035 158879.SA1157 150
158879.SA0035 158879.SA1180 173
158879.SA0035 158879.SA1181 196
158879.SA0035 158879.SA1224 228
158879.SA0035 158879.SA1225 196
158879.SA0035 158879.SA1226 168
158879.SA0035 158879.SA1236 228
158879.SA0035 158879.SA1254 210
158879.SA0035 158879.SA1259 162
158879.SA0035 158879.SA1282 152
158879.SA0035 158879.SA1302 250
158879.SA0035 158879.SA1308 204
158879.SA0035 158879.SA1328 201
158879.SA0035 158879.SA1352 391
158879.SA0035 158879.SA1449 220
158879.SA0035 158879.SA1533 263
158879.SA0035 158879.SA1554 162
158879.SA0035 158879.SA1585 204
158879.SA0035 158879.SA1587 172
158879.SA0035 158879.SA1606 244
158879.SA0035 158879.SA1654 180
158879.SA0035 158879.SA1682 168
158879.SA0035 158879.SA1684 249
158879.SA0035 158879.SA1702 175
158879.SA0035 158879.SA1862 632
158879.SA0035 158879.SA1893 158
158879.SA0035 158879.SA1908 160
158879.SA0035 158879.SA1915 291
158879.SA0035 158879.SA1973 228
158879.SA0035 158879.SA2001 157
158879.SA0035 158879.SA2003 172
158879.SA0035 158879.SA2005 167
158879.SA0035 158879.SA2136 789
158879.SA0035 158879.SA2204 241
158879.SA0035 158879.SA2324 167
158879.SA0035 158879.SA2327 210
158879.SA0035 158879.SA2333 982
158879.SA0035 158879.SA2351 204
158879.SA0035 158879.SA2352 204
158879.SA0035 158879.SA2365 158
158879.SA0035 158879.SA2384 589
158879.SA0035 158879.SA2386 591
158879.SA0035 158879.SA2387 591
158879.SA0035 158879.SA2388 591
158879.SA0035 158879.SA2402 162
158879.SA0035 158879.SA2440 163
158879.SA0035 158879.SA2480 263
158879.SA0035 158879.SA2489 155
158879.SA0036 158879.SA0023 591
158879.SA0036 158879.SA0024 468
158879.SA0036 158879.SA0032 595
158879.SA0036 158879.SA0033 208
158879.SA0036 158879.SA0034 591
158879.SA0036 158879.SA0035 589
158879.SA0036 158879.SA0037 821
158879.SA0036 158879.SA0038 591
158879.SA0036 158879.SA0039 591
158879.SA0036 158879.SA0040 591
158879.SA0036 158879.SA0041 591
158879.SA0036 158879.SA0044 508
158879.SA0036 158879.SA0047 508
158879.SA0036 158879.SA0053 589
158879.SA0036 158879.SA0057 591
158879.SA0036 158879.SA0058 591
158879.SA0036 158879.SA0066 188
158879.SA0036 158879.SA0067 187
158879.SA0036 158879.SA0068 505
158879.SA0036 158879.SA0071 506
158879.SA0036 158879.SA0091 204
158879.SA0036 158879.SA0182 177
158879.SA0036 158879.SA0189 591
158879.SA0036 158879.SA0206 217
158879.SA0036 158879.SA0208 191
158879.SA0036 158879.SA0214 583
158879.SA0036 158879.SA0220 303
158879.SA0036 158879.SA0258 176
158879.SA0036 158879.SA0265 204
158879.SA0036 158879.SA0304 172
158879.SA0036 158879.SA0309 261
158879.SA0036 158879.SA0325 583
158879.SA0036 158879.SA0391 188
158879.SA0036 158879.SA0394 204
158879.SA0036 158879.SA0455 194
158879.SA0036 158879.SA0512 170
158879.SA0036 158879.SA0620 203
158879.SA0036 158879.SA0710 152
158879.SA0036 158879.SA0773 180
158879.SA0036 158879.SA0820 272
158879.SA0036 158879.SA0821 293
158879.SA0036 158879.SA0822 293
158879.SA0036 158879.SA0823 249
158879.SA0036 158879.SA0824 197
158879.SA0036 158879.SA0826 196
158879.SA0036 158879.SA0827 162
158879.SA0036 158879.SA0828 162
158879.SA0036 158879.SA0901 167
158879.SA0036 158879.SA0911 160
158879.SA0036 158879.SA0969 372
158879.SA0036 158879.SA0992 204
158879.SA0036 158879.SA1035 392
158879.SA0036 158879.SA1104 194
158879.SA0036 158879.SA1113 162
158879.SA0036 158879.SA1131 167
158879.SA0036 158879.SA1137 182
158879.SA0036 158879.SA1138 180
158879.SA0036 158879.SA1139 228
158879.SA0036 158879.SA1141 355
158879.SA0036 158879.SA1142 272
158879.SA0036 158879.SA1177 204
158879.SA0036 158879.SA1244 267
158879.SA0036 158879.SA1245 175
158879.SA0036 158879.SA1343 184
158879.SA0036 158879.SA1360 174
158879.SA0036 158879.SA1381 204
158879.SA0036 158879.SA1513 203
158879.SA0036 158879.SA1516 153
158879.SA0036 158879.SA1536 405
158879.SA0036 158879.SA1537 544
158879.SA0036 158879.SA1538 539
158879.SA0036 158879.SA1539 387
158879.SA0036 158879.SA1542 274
158879.SA0036 158879.SA1543 217
158879.SA0036 158879.SA1576 169
158879.SA0036 158879.SA1589 267
158879.SA0036 158879.SA1679 183
158879.SA0036 158879.SA1858 176
158879.SA0036 158879.SA1879 190
158879.SA0036 158879.SA1881 190
158879.SA0036 158879.SA1882 188
158879.SA0036 158879.SA1883 201
158879.SA0036 158879.SA1897 195
158879.SA0036 158879.SA1898 167
158879.SA0036 158879.SA1929 176
158879.SA0036 158879.SA1961 151
158879.SA0036 158879.SA2065 193
158879.SA0036 158879.SA2068 183
158879.SA0036 158879.SA2069 170
158879.SA0036 158879.SA2070 161
158879.SA0036 158879.SA2071 191
158879.SA0036 158879.SA2155 157
158879.SA0036 158879.SA2353 152
158879.SA0036 158879.SA2369 202
158879.SA0036 158879.SA2383 216
158879.SA0036 158879.SA2384 591
158879.SA0036 158879.SA2386 591
158879.SA0036 158879.SA2387 591
158879.SA0036 158879.SA2388 299
158879.SA0036 158879.SA2400 157
158879.SA0036 158879.SA2420 256
158879.SA0036 158879.SA2421 189
158879.SA0036 158879.SA2437 204
158879.SA0036 158879.SA2463 261
158879.SA0036 158879.SAS052 152
158879.SA0037 158879.SA0023 597
158879.SA0037 158879.SA0034 591
158879.SA0037 158879.SA0035 613
158879.SA0037 158879.SA0036 821
158879.SA0037 158879.SA0038 589
158879.SA0037 158879.SA0039 591
158879.SA0037 158879.SA0040 188
158879.SA0037 158879.SA0041 591
158879.SA0037 158879.SA0044 591
158879.SA0037 158879.SA0047 591
158879.SA0037 158879.SA0053 591
158879.SA0037 158879.SA0057 591
158879.SA0037 158879.SA0058 591
158879.SA0037 158879.SA0169 330
158879.SA0037 158879.SA0182 400
158879.SA0037 158879.SA0189 591
158879.SA0037 158879.SA0196 178
158879.SA0037 158879.SA0223 594
158879.SA0037 158879.SA0224 402
158879.SA0037 158879.SA0225 330
158879.SA0037 158879.SA0268 257
158879.SA0037 158879.SA0275 154
158879.SA0037 158879.SA0301 152
158879.SA0037 158879.SA0328 214
158879.SA0037 158879.SA0342 594
158879.SA0037 158879.SA0367 160
158879.SA0037 158879.SA0391 177
158879.SA0037 158879.SA0490 443
158879.SA0037 158879.SA0497 224
158879.SA0037 158879.SA0534 593
158879.SA0037 158879.SA0621 223
158879.SA0037 158879.SA0693 299
158879.SA0037 158879.SA0781 288
158879.SA0037 158879.SA0820 263
158879.SA0037 158879.SA0843 730
158879.SA0037 158879.SA0984 443
158879.SA0037 158879.SA0991 159
158879.SA0037 158879.SA0995 192
158879.SA0037 158879.SA1073 643
158879.SA0037 158879.SA1077 196
158879.SA0037 158879.SA1104 591
158879.SA0037 158879.SA1150 162
158879.SA0037 158879.SA1170 360
158879.SA0037 158879.SA1240 186
158879.SA0037 158879.SA1357 419
158879.SA0037 158879.SA1358 419
158879.SA0037 158879.SA1411 301
158879.SA0037 158879.SA1434 419
158879.SA0037 158879.SA1435 419
158879.SA0037 158879.SA1485 190
158879.SA0037 158879.SA1513 159
158879.SA0037 158879.SA1517 208
158879.SA0037 158879.SA1518 300
158879.SA0037 158879.SA1533 291
158879.SA0037 158879.SA1544 227
158879.SA0037 158879.SA1554 273
158879.SA0037 158879.SA1615 542
158879.SA0037 158879.SA1691 163
158879.SA0037 158879.SA1709 218
158879.SA0037 158879.SA1875 785
158879.SA0037 158879.SA2071 224
158879.SA0037 158879.SA2080 440
158879.SA0037 158879.SA2099 219
158879.SA0037 158879.SA2384 333
158879.SA0037 158879.SA2386 591
158879.SA0037 158879.SA2387 591
158879.SA0037 158879.SA2388 591
158879.SA0037 158879.SA2402 364
158879.SA0037 158879.SAS042 172
158879.SA0037 158879.SAS047 172
158879.SA0038 158879.SA0006 425
158879.SA0038 158879.SA0009 250
158879.SA0038 158879.SA0023 746
158879.SA0038 158879.SA0032 506
158879.SA0038 158879.SA0034 591
158879.SA0038 158879.SA0035 187
158879.SA0038 158879.SA0036 591
158879.SA0038 158879.SA0037 589
158879.SA0038 158879.SA0039 847
158879.SA0038 158879.SA0040 947
158879.SA0038 158879.SA0041 662
158879.SA0038 158879.SA0044 180
158879.SA0038 158879.SA0047 180
158879.SA0038 158879.SA0048 190
158879.SA0038 158879.SA0053 385
158879.SA0038 158879.SA0057 591
158879.SA0038 158879.SA0058 591
158879.SA0038 158879.SA0061 183
158879.SA0038 158879.SA0066 188
158879.SA0038 158879.SA0068 177
158879.SA0038 158879.SA0071 179
158879.SA0038 158879.SA0104 160
158879.SA0038 158879.SA0128 199
158879.SA0038 158879.SA0133 299
158879.SA0038 158879.SA0148 304
158879.SA0038 158879.SA0204 240
158879.SA0038 158879.SA0205 192
158879.SA0038 158879.SA0235 225
158879.SA0038 158879.SA0268 155
158879.SA0038 158879.SA0269 345
158879.SA0038 158879.SA0275 474
158879.SA0038 158879.SA0276 560
158879.SA0038 158879.SA0281 283
158879.SA0038 158879.SA0345 640
158879.SA0038 158879.SA0351 196
158879.SA0038 158879.SA0363 267
158879.SA0038 158879.SA0376 268
158879.SA0038 158879.SA0379 221
158879.SA0038 158879.SA0406 174
158879.SA0038 158879.SA0417 239
158879.SA0038 158879.SA0436 259
158879.SA0038 158879.SA0438 298
158879.SA0038 158879.SA0441 186
158879.SA0038 158879.SA0442 172
158879.SA0038 158879.SA0447 196
158879.SA0038 158879.SA0448 239
158879.SA0038 158879.SA0449 428
158879.SA0038 158879.SA0456 180
158879.SA0038 158879.SA0472 239
158879.SA0038 158879.SA0483 258
158879.SA0038 158879.SA0503 215
158879.SA0038 158879.SA0506 372
158879.SA0038 158879.SA0524 238
158879.SA0038 158879.SA0563 157
158879.SA0038 158879.SA0564 244
158879.SA0038 158879.SA0587 265
158879.SA0038 158879.SA0588 233
158879.SA0038 158879.SA0589 274
158879.SA0038 158879.SA0592 322
158879.SA0038 158879.SA0594 151
158879.SA0038 158879.SA0598 659
158879.SA0038 158879.SA0613 181
158879.SA0038 158879.SA0621 158
158879.SA0038 158879.SA0627 150
158879.SA0038 158879.SA0636 172
158879.SA0038 158879.SA0643 313
158879.SA0038 158879.SA0650 504
158879.SA0038 158879.SA0656 221
158879.SA0038 158879.SA0693 349
158879.SA0038 158879.SA0702 725
158879.SA0038 158879.SA0708 211
158879.SA0038 158879.SA0709 183
158879.SA0038 158879.SA0716 248
158879.SA0038 158879.SA0729 343
158879.SA0038 158879.SA0736 376
158879.SA0038 158879.SA0742 166
158879.SA0038 158879.SA0766 190
158879.SA0038 158879.SA0785 421
158879.SA0038 158879.SA0820 168
158879.SA0038 158879.SA0835 258
158879.SA0038 158879.SA0837 259
158879.SA0038 158879.SA0875 370
158879.SA0038 158879.SA0876 637
158879.SA0038 158879.SA0905 531
158879.SA0038 158879.SA0908 156
158879.SA0038 158879.SA0909 614
158879.SA0038 158879.SA0915 170
158879.SA0038 158879.SA0925 378
158879.SA0038 158879.SA0940 314
158879.SA0038 158879.SA0957 166
158879.SA0038 158879.SA0962 855
158879.SA0038 158879.SA0964 508
158879.SA0038 158879.SA0968 495
158879.SA0038 158879.SA0972 300
158879.SA0038 158879.SA0973 167
158879.SA0038 158879.SA0988 168
158879.SA0038 158879.SA1021 386
158879.SA0038 158879.SA1022 468
158879.SA0038 158879.SA1023 208
158879.SA0038 158879.SA1024 565
158879.SA0038 158879.SA1025 610
158879.SA0038 158879.SA1026 784
158879.SA0038 158879.SA1027 540
158879.SA0038 158879.SA1028 760
158879.SA0038 158879.SA1029 532
158879.SA0038 158879.SA1031 217
158879.SA0038 158879.SA1036 350
158879.SA0038 158879.SA1039 315
158879.SA0038 158879.SA1040 239
158879.SA0038 158879.SA1054 274
158879.SA0038 158879.SA1062 278
158879.SA0038 158879.SA1063 356
158879.SA0038 158879.SA1077 264
158879.SA0038 158879.SA1085 399
158879.SA0038 158879.SA1091 350
158879.SA0038 158879.SA1103 326
158879.SA0038 158879.SA1112 235
158879.SA0038 158879.SA1116 172
158879.SA0038 158879.SA1119 251
158879.SA0038 158879.SA1137 208
158879.SA0038 158879.SA1138 324
158879.SA0038 158879.SA1144 311
158879.SA0038 158879.SA1148 180
158879.SA0038 158879.SA1149 223
158879.SA0038 158879.SA1150 223
158879.SA0038 158879.SA1160 615
158879.SA0038 158879.SA1170 591
158879.SA0038 158879.SA1174 205
158879.SA0038 158879.SA1179 220
158879.SA0038 158879.SA1186 263
158879.SA0038 158879.SA1191 193
158879.SA0038 158879.SA1193 294
158879.SA0038 158879.SA1194 615
158879.SA0038 158879.SA1195 428
158879.SA0038 158879.SA1206 591
158879.SA0038 158879.SA1207 649
158879.SA0038 158879.SA1218 193
158879.SA0038 158879.SA1219 224
158879.SA0038 158879.SA1220 239
158879.SA0038 158879.SA1237 193
158879.SA0038 158879.SA1238 194
158879.SA0038 158879.SA1251 533
158879.SA0038 158879.SA1257 615
158879.SA0038 158879.SA1259 514
158879.SA0038 158879.SA1260 245
158879.SA0038 158879.SA1280 327
158879.SA0038 158879.SA1282 223
158879.SA0038 158879.SA1283 587
158879.SA0038 158879.SA1290 266
158879.SA0038 158879.SA1312 217
158879.SA0038 158879.SA1314 153
158879.SA0038 158879.SA1329 159
158879.SA0038 158879.SA1330 196
158879.SA0038 158879.SA1344 464
158879.SA0038 158879.SA1350 370
158879.SA0038 158879.SA1355 191
158879.SA0038 158879.SA1381 662
158879.SA0038 158879.SA1382 199
158879.SA0038 158879.SA1384 233
158879.SA0038 158879.SA1405 307
158879.SA0038 158879.SA1406 369
158879.SA0038 158879.SA1415 213
158879.SA0038 158879.SA1420 501
158879.SA0038 158879.SA1422 215
158879.SA0038 158879.SA1423 244
158879.SA0038 158879.SA1453 239
158879.SA0038 158879.SA1456 298
158879.SA0038 158879.SA1466 269
158879.SA0038 158879.SA1467 335
158879.SA0038 158879.SA1471 202
158879.SA0038 158879.SA1473 227
158879.SA0038 158879.SA1474 466
158879.SA0038 158879.SA1475 784
158879.SA0038 158879.SA1480 190
158879.SA0038 158879.SA1485 453
158879.SA0038 158879.SA1487 349
158879.SA0038 158879.SA1488 270
158879.SA0038 158879.SA1494 168
158879.SA0038 158879.SA1497 468
158879.SA0038 158879.SA1506 279
158879.SA0038 158879.SA1514 230
158879.SA0038 158879.SA1527 298
158879.SA0038 158879.SA1550 404
158879.SA0038 158879.SA1551 531
158879.SA0038 158879.SA1557 222
158879.SA0038 158879.SA1561 746
158879.SA0038 158879.SA1562 251
158879.SA0038 158879.SA1569 239
158879.SA0038 158879.SA1579 476
158879.SA0038 158879.SA1581 369
158879.SA0038 158879.SA1588 173
158879.SA0038 158879.SA1593 588
158879.SA0038 158879.SA1598 262
158879.SA0038 158879.SA1607 272
158879.SA0038 158879.SA1637 468
158879.SA0038 158879.SA1661 157
158879.SA0038 158879.SA1664 176
158879.SA0038 158879.SA1676 176
158879.SA0038 158879.SA1683 162
158879.SA0038 158879.SA1687 270
158879.SA0038 158879.SA1691 658
158879.SA0038 158879.SA1700 613
158879.SA0038 158879.SA1701 611
158879.SA0038 158879.SA1702 201
158879.SA0038 158879.SA1708 342
158879.SA0038 158879.SA1715 400
158879.SA0038 158879.SA1716 411
158879.SA0038 158879.SA1717 369
158879.SA0038 158879.SA1721 260
158879.SA0038 158879.SA1724 231
158879.SA0038 158879.SA1733 222
158879.SA0038 158879.SA1735 168
158879.SA0038 158879.SA1739 183
158879.SA0038 158879.SA1740 188
158879.SA0038 158879.SA1759 163
158879.SA0038 158879.SA1789 163
158879.SA0038 158879.SA1811 160
158879.SA0038 158879.SA1843 188
158879.SA0038 158879.SA1844 190
158879.SA0038 158879.SA1851 196
158879.SA0038 158879.SA1854 187
158879.SA0038 158879.SA1855 188
158879.SA0038 158879.SA1856 262
158879.SA0038 158879.SA1862 259
158879.SA0038 158879.SA1869 277
158879.SA0038 158879.SA1886 654
158879.SA0038 158879.SA1887 453
158879.SA0038 158879.SA1888 897
158879.SA0038 158879.SA1902 523
158879.SA0038 158879.SA1905 304
158879.SA0038 158879.SA1906 343
158879.SA0038 158879.SA1907 369
158879.SA0038 158879.SA1926 569
158879.SA0038 158879.SA1931 161
158879.SA0038 158879.SA1934 204
158879.SA0038 158879.SA1935 204
158879.SA0038 158879.SA1939 299
158879.SA0038 158879.SA1947 591
158879.SA0038 158879.SA1951 190
158879.SA0038 158879.SA1961 194
158879.SA0038 158879.SA1965 262
158879.SA0038 158879.SA1967 216
158879.SA0038 158879.SA2008 155
158879.SA0038 158879.SA2027 298
158879.SA0038 158879.SA2051 235
158879.SA0038 158879.SA2057 196
158879.SA0038 158879.SA2059 180
158879.SA0038 158879.SA2082 337
158879.SA0038 158879.SA2100 595
158879.SA0038 158879.SA2103 200
158879.SA0038 158879.SA2126 170
158879.SA0038 158879.SA2144 213
158879.SA0038 158879.SA2145 174
158879.SA0038 158879.SA2146 394
158879.SA0038 158879.SA2147 163
158879.SA0038 158879.SA2187 613
158879.SA0038 158879.SA2196 394
158879.SA0038 158879.SA2199 242
158879.SA0038 158879.SA2209 468
158879.SA0038 158879.SA2306 185
158879.SA0038 158879.SA2312 174
158879.SA0038 158879.SA2314 152
158879.SA0038 158879.SA2316 591
158879.SA0038 158879.SA2324 302
158879.SA0038 158879.SA2346 174
158879.SA0038 158879.SA2383 591
158879.SA0038 158879.SA2384 591
158879.SA0038 158879.SA2386 589
158879.SA0038 158879.SA2387 589
158879.SA0038 158879.SA2388 170
158879.SA0038 158879.SA2423 166
158879.SA0038 158879.SA2425 188
158879.SA0038 158879.SA2430 263
158879.SA0038 158879.SA2433 216
158879.SA0038 158879.SA2436 197
158879.SA0038 158879.SA2437 199
158879.SA0038 158879.SA2461 157
158879.SA0038 158879.SA2462 163
158879.SA0038 158879.SA2468 548
158879.SA0038 158879.SA2499 271
158879.SA0038 158879.SAP010 809
158879.SA0038 158879.SAP011 422
158879.SA0038 158879.SAP012 863
158879.SA0039 158879.SA0006 200
158879.SA0039 158879.SA0023 589
158879.SA0039 158879.SA0032 589
158879.SA0039 158879.SA0033 505
158879.SA0039 158879.SA0034 591
158879.SA0039 158879.SA0035 265
158879.SA0039 158879.SA0036 591
158879.SA0039 158879.SA0037 591
158879.SA0039 158879.SA0038 847
158879.SA0039 158879.SA0040 989
158879.SA0039 158879.SA0041 683
158879.SA0039 158879.SA0044 296
158879.SA0039 158879.SA0047 296
158879.SA0039 158879.SA0048 269
158879.SA0039 158879.SA0053 504
158879.SA0039 158879.SA0057 591
158879.SA0039 158879.SA0058 591
158879.SA0039 158879.SA0066 505
158879.SA0039 158879.SA0067 165
158879.SA0039 158879.SA0068 235
158879.SA0039 158879.SA0071 236
158879.SA0039 158879.SA0173 155
158879.SA0039 158879.SA0189 593
158879.SA0039 158879.SA0204 242
158879.SA0039 158879.SA0240 156
158879.SA0039 158879.SA0266 185
158879.SA0039 158879.SA0406 278
158879.SA0039 158879.SA0462 152
158879.SA0039 158879.SA0496 157
158879.SA0039 158879.SA0498 244
158879.SA0039 158879.SA0532 245
158879.SA0039 158879.SA0536 229
158879.SA0039 158879.SA0598 591
158879.SA0039 158879.SA0634 156
158879.SA0039 158879.SA0702 252
158879.SA0039 158879.SA0741 157
158879.SA0039 158879.SA0766 269
158879.SA0039 158879.SA0872 179
158879.SA0039 158879.SA0876 223
158879.SA0039 158879.SA0904 181
158879.SA0039 158879.SA0965 223
158879.SA0039 158879.SA1024 223
158879.SA0039 158879.SA1035 182
158879.SA0039 158879.SA1039 222
158879.SA0039 158879.SA1052 160
158879.SA0039 158879.SA1085 187
158879.SA0039 158879.SA1149 223
158879.SA0039 158879.SA1150 223
158879.SA0039 158879.SA1156 171
158879.SA0039 158879.SA1159 153
158879.SA0039 158879.SA1160 200
158879.SA0039 158879.SA1206 591
158879.SA0039 158879.SA1207 591
158879.SA0039 158879.SA1253 266
158879.SA0039 158879.SA1256 266
158879.SA0039 158879.SA1257 266
158879.SA0039 158879.SA1270 313
158879.SA0039 158879.SA1279 297
158879.SA0039 158879.SA1283 176
158879.SA0039 158879.SA1290 222
158879.SA0039 158879.SA1379 279
158879.SA0039 158879.SA1480 269
158879.SA0039 158879.SA1572 162
158879.SA0039 158879.SA1637 203
158879.SA0039 158879.SA1653 179
158879.SA0039 158879.SA1680 224
158879.SA0039 158879.SA1724 252
158879.SA0039 158879.SA1740 170
158879.SA0039 158879.SA1801 336
158879.SA0039 158879.SA1882 170
158879.SA0039 158879.SA1943 160
158879.SA0039 158879.SA1947 591
158879.SA0039 158879.SA1951 269
158879.SA0039 158879.SA1982 223
158879.SA0039 158879.SA2124 185
158879.SA0039 158879.SA2129 167
158879.SA0039 158879.SA2165 249
158879.SA0039 158879.SA2209 203
158879.SA0039 158879.SA2223 199
158879.SA0039 158879.SA2248 154
158879.SA0039 158879.SA2250 162
158879.SA0039 158879.SA2296 297
158879.SA0039 158879.SA2383 591
158879.SA0039 158879.SA2384 591
158879.SA0039 158879.SA2386 591
158879.SA0039 158879.SA2387 591
158879.SA0039 158879.SA2388 260
158879.SA0039 158879.SA2392 301
158879.SA0039 158879.SA2422 256
158879.SA0039 158879.SAP010 722
158879.SA0039 158879.SAP011 256
158879.SA0039 158879.SAP012 905
158879.SA0040 158879.SA0023 591
158879.SA0040 158879.SA0032 508
158879.SA0040 158879.SA0033 589
158879.SA0040 158879.SA0034 591
158879.SA0040 158879.SA0035 183
158879.SA0040 158879.SA0036 591
158879.SA0040 158879.SA0037 188
158879.SA0040 158879.SA0038 947
158879.SA0040 158879.SA0039 989
158879.SA0040 158879.SA0041 603
158879.SA0040 158879.SA0044 188
158879.SA0040 158879.SA0047 188
158879.SA0040 158879.SA0048 591
158879.SA0040 158879.SA0053 501
158879.SA0040 158879.SA0055 591
158879.SA0040 158879.SA0057 591
158879.SA0040 158879.SA0058 591
158879.SA0040 158879.SA0066 190
158879.SA0040 158879.SA0068 180
158879.SA0040 158879.SA0071 180
158879.SA0040 158879.SA0210 157
158879.SA0040 158879.SA0379 190
158879.SA0040 158879.SA0543 175
158879.SA0040 158879.SA0545 187
158879.SA0040 158879.SA0598 591
158879.SA0040 158879.SA0639 232
158879.SA0040 158879.SA0650 169
158879.SA0040 158879.SA0696 195
158879.SA0040 158879.SA0700 190
158879.SA0040 158879.SA0766 591
158879.SA0040 158879.SA0893 157
158879.SA0040 158879.SA0909 160
158879.SA0040 158879.SA0937 228
158879.SA0040 158879.SA0938 200
158879.SA0040 158879.SA1170 592
158879.SA0040 158879.SA1206 591
158879.SA0040 158879.SA1207 591
158879.SA0040 158879.SA1270 235
158879.SA0040 158879.SA1277 188
158879.SA0040 158879.SA1381 238
158879.SA0040 158879.SA1417 277
158879.SA0040 158879.SA1480 591
158879.SA0040 158879.SA1593 510
158879.SA0040 158879.SA1655 213
158879.SA0040 158879.SA1701 290
158879.SA0040 158879.SA1749 175
158879.SA0040 158879.SA1759 170
158879.SA0040 158879.SA1766 180
158879.SA0040 158879.SA1801 154
158879.SA0040 158879.SA1840 205
158879.SA0040 158879.SA1844 208
158879.SA0040 158879.SA1893 160
158879.SA0040 158879.SA1947 591
158879.SA0040 158879.SA1951 591
158879.SA0040 158879.SA1992 208
158879.SA0040 158879.SA2153 230
158879.SA0040 158879.SA2179 163
158879.SA0040 158879.SA2209 174
158879.SA0040 158879.SA2306 205
158879.SA0040 158879.SA2344 493
158879.SA0040 158879.SA2345 168
158879.SA0040 158879.SA2383 591
158879.SA0040 158879.SA2384 591
158879.SA0040 158879.SA2386 591
158879.SA0040 158879.SA2387 591
158879.SA0040 158879.SA2388 180
158879.SA0040 158879.SA2396 191
158879.SA0040 158879.SAP010 747
158879.SA0040 158879.SAP011 859
158879.SA0040 158879.SAP012 151
158879.SA0040 158879.SAP013 300
158879.SA0041 158879.SA0024 337
158879.SA0041 158879.SA0032 589
158879.SA0041 158879.SA0033 591
158879.SA0041 158879.SA0034 591
158879.SA0041 158879.SA0035 591
158879.SA0041 158879.SA0036 591
158879.SA0041 158879.SA0037 591
158879.SA0041 158879.SA0038 662
158879.SA0041 158879.SA0039 683
158879.SA0041 158879.SA0040 603
158879.SA0041 158879.SA0044 630
158879.SA0041 158879.SA0047 591
158879.SA0041 158879.SA0048 279
158879.SA0041 158879.SA0053 591
158879.SA0041 158879.SA0057 534
158879.SA0041 158879.SA0058 293
158879.SA0041 158879.SA0066 260
158879.SA0041 158879.SA0067 589
158879.SA0041 158879.SA0068 591
158879.SA0041 158879.SA0071 591
158879.SA0041 158879.SA0082 152
158879.SA0041 158879.SA0103 170
158879.SA0041 158879.SA0207 154
158879.SA0041 158879.SA0208 164
158879.SA0041 158879.SA0211 173
158879.SA0041 158879.SA0212 196
158879.SA0041 158879.SA0240 198
158879.SA0041 158879.SA0303 152
158879.SA0041 158879.SA0304 196
158879.SA0041 158879.SA0305 444
158879.SA0041 158879.SA0307 300
158879.SA0041 158879.SA0309 154
158879.SA0041 158879.SA0313 223
158879.SA0041 158879.SA0406 171
158879.SA0041 158879.SA0473 203
158879.SA0041 158879.SA0502 265
158879.SA0041 158879.SA0513 163
158879.SA0041 158879.SA0557 303
158879.SA0041 158879.SA0612 188
158879.SA0041 158879.SA0622 163
158879.SA0041 158879.SA0653 161
158879.SA0041 158879.SA0655 204
158879.SA0041 158879.SA0656 174
158879.SA0041 158879.SA0706 213
158879.SA0041 158879.SA0713 212
158879.SA0041 158879.SA0714 203
158879.SA0041 158879.SA0720 175
158879.SA0041 158879.SA0722 156
158879.SA0041 158879.SA0726 176
158879.SA0041 158879.SA0760 223
158879.SA0041 158879.SA0766 279
158879.SA0041 158879.SA0819 175
158879.SA0041 158879.SA0823 187
158879.SA0041 158879.SA0993 217
158879.SA0041 158879.SA0997 166
158879.SA0041 158879.SA1012 206
158879.SA0041 158879.SA1030 169
158879.SA0041 158879.SA1093 244
158879.SA0041 158879.SA1171 171
158879.SA0041 158879.SA1227 196
158879.SA0041 158879.SA1289 203
158879.SA0041 158879.SA1299 176
158879.SA0041 158879.SA1331 168
158879.SA0041 158879.SA1333 204
158879.SA0041 158879.SA1377 421
158879.SA0041 158879.SA1378 226
158879.SA0041 158879.SA1379 215
158879.SA0041 158879.SA1380 195
158879.SA0041 158879.SA1406 212
158879.SA0041 158879.SA1409 160
158879.SA0041 158879.SA1411 337
158879.SA0041 158879.SA1413 159
158879.SA0041 158879.SA1444 177
158879.SA0041 158879.SA1480 279
158879.SA0041 158879.SA1520 255
158879.SA0041 158879.SA1557 610
158879.SA0041 158879.SA1585 246
158879.SA0041 158879.SA1625 175
158879.SA0041 158879.SA1718 152
158879.SA0041 158879.SA1801 221
158879.SA0041 158879.SA1846 158
158879.SA0041 158879.SA1870 189
158879.SA0041 158879.SA1879 285
158879.SA0041 158879.SA1881 281
158879.SA0041 158879.SA1882 589
158879.SA0041 158879.SA1883 296
158879.SA0041 158879.SA1947 614
158879.SA0041 158879.SA1951 279
158879.SA0041 158879.SA2028 189
158879.SA0041 158879.SA2029 215
158879.SA0041 158879.SA2051 244
158879.SA0041 158879.SA2083 154
158879.SA0041 158879.SA2095 205
158879.SA0041 158879.SA2129 231
158879.SA0041 158879.SA2204 179
158879.SA0041 158879.SA2279 209
158879.SA0041 158879.SA2294 664
158879.SA0041 158879.SA2383 591
158879.SA0041 158879.SA2384 591
158879.SA0041 158879.SA2386 591
158879.SA0041 158879.SA2387 591
158879.SA0041 158879.SA2388 591
158879.SA0041 158879.SA2427 192
158879.SA0041 158879.SA2434 204
158879.SA0041 158879.SA2446 189
158879.SA0041 158879.SA2463 154
158879.SA0041 158879.SA2493 160
158879.SA0042 158879.SA0021 183
158879.SA0042 158879.SA0043 975
158879.SA0042 158879.SA0044 791
158879.SA0042 158879.SA0045 558
158879.SA0042 158879.SA0046 562
158879.SA0042 158879.SA0080 349
158879.SA0042 158879.SA0082 260
158879.SA0042 158879.SA0084 387
158879.SA0042 158879.SA0119 173
158879.SA0042 158879.SA0127 157
158879.SA0042 158879.SA0384 173
158879.SA0042 158879.SA0426 182
158879.SA0042 158879.SA0427 156
158879.SA0042 158879.SA0471 193
158879.SA0042 158879.SA0487 169
158879.SA0042 158879.SA0716 321
158879.SA0042 158879.SA0783 247
158879.SA0042 158879.SA0831 902
158879.SA0042 158879.SA0874 209
158879.SA0042 158879.SA0877 166
158879.SA0042 158879.SA0936 203
158879.SA0042 158879.SA0937 192
158879.SA0042 158879.SA0953 336
158879.SA0042 158879.SA0992 153
158879.SA0042 158879.SA1121 335
158879.SA0042 158879.SA1122 335
158879.SA0042 158879.SA1123 334
158879.SA0042 158879.SA1124 190
158879.SA0042 158879.SA1125 189
158879.SA0042 158879.SA1127 163
158879.SA0042 158879.SA1128 163
158879.SA0042 158879.SA1187 220
158879.SA0042 158879.SA1306 199
158879.SA0042 158879.SA1307 220
158879.SA0042 158879.SA1364 611
158879.SA0042 158879.SA1368 268
158879.SA0042 158879.SA1378 203
158879.SA0042 158879.SA1379 184
158879.SA0042 158879.SA1380 180
158879.SA0042 158879.SA1386 204
158879.SA0042 158879.SA1439 471
158879.SA0042 158879.SA1450 484
158879.SA0042 158879.SA1455 381
158879.SA0042 158879.SA1456 253
158879.SA0042 158879.SA1457 168
158879.SA0042 158879.SA1459 371
158879.SA0042 158879.SA1460 347
158879.SA0042 158879.SA1461 165
158879.SA0042 158879.SA1462 276
158879.SA0042 158879.SA1463 181
158879.SA0042 158879.SA1465 165
158879.SA0042 158879.SA1466 158
158879.SA0042 158879.SA1467 153
158879.SA0042 158879.SA1538 484
158879.SA0042 158879.SA1578 176
158879.SA0042 158879.SA1579 163
158879.SA0042 158879.SA1834 180
158879.SA0042 158879.SA1915 220
158879.SA0042 158879.SA2018 163
158879.SA0042 158879.SA2066 678
158879.SA0042 158879.SA2071 652
158879.SA0042 158879.SA2318 152
158879.SA0042 158879.SA2364 159
158879.SA0043 158879.SA0042 975
158879.SA0043 158879.SA0044 851
158879.SA0043 158879.SA0045 656
158879.SA0043 158879.SA0046 591
158879.SA0043 158879.SA0079 219
158879.SA0043 158879.SA0080 388
158879.SA0043 158879.SA0081 302
158879.SA0043 158879.SA0082 470
158879.SA0043 158879.SA0084 512
158879.SA0043 158879.SA0085 219
158879.SA0043 158879.SA0176 166
158879.SA0043 158879.SA0449 200
158879.SA0043 158879.SA0455 202
158879.SA0043 158879.SA0462 204
158879.SA0043 158879.SA0467 227
158879.SA0043 158879.SA0487 169
158879.SA0043 158879.SA0609 150
158879.SA0043 158879.SA0696 165
158879.SA0043 158879.SA0783 247
158879.SA0043 158879.SA0822 180
158879.SA0043 158879.SA0831 301
158879.SA0043 158879.SA0877 166
158879.SA0043 158879.SA0936 212
158879.SA0043 158879.SA0937 192
158879.SA0043 158879.SA0938 168
158879.SA0043 158879.SA0953 336
158879.SA0043 158879.SA1047 156
158879.SA0043 158879.SA1093 172
158879.SA0043 158879.SA1165 152
158879.SA0043 158879.SA1187 220
158879.SA0043 158879.SA1222 152
158879.SA0043 158879.SA1266 231
158879.SA0043 158879.SA1267 152
158879.SA0043 158879.SA1268 152
158879.SA0043 158879.SA1288 180
158879.SA0043 158879.SA1306 240
158879.SA0043 158879.SA1307 220
158879.SA0043 158879.SA1311 216
158879.SA0043 158879.SA1364 353
158879.SA0043 158879.SA1375 254
158879.SA0043 158879.SA1378 203
158879.SA0043 158879.SA1379 184
158879.SA0043 158879.SA1380 180
158879.SA0043 158879.SA1386 204
158879.SA0043 158879.SA1439 471
158879.SA0043 158879.SA1450 484
158879.SA0043 158879.SA1456 253
158879.SA0043 158879.SA1457 207
158879.SA0043 158879.SA1459 371
158879.SA0043 158879.SA1460 347
158879.SA0043 158879.SA1461 165
158879.SA0043 158879.SA1462 276
158879.SA0043 158879.SA1463 287
158879.SA0043 158879.SA1465 199
158879.SA0043 158879.SA1466 158
158879.SA0043 158879.SA1467 153
158879.SA0043 158879.SA1536 168
158879.SA0043 158879.SA1538 484
158879.SA0043 158879.SA1556 255
158879.SA0043 158879.SA1575 204
158879.SA0043 158879.SA1578 672
158879.SA0043 158879.SA1713 168
158879.SA0043 158879.SA1714 200
158879.SA0043 158879.SA1728 201
158879.SA0043 158879.SA1836 213
158879.SA0043 158879.SA1837 207
158879.SA0043 158879.SA1892 157
158879.SA0043 158879.SA1897 196
158879.SA0043 158879.SA1915 220
158879.SA0043 158879.SA2018 163
158879.SA0043 158879.SA2051 172
158879.SA0043 158879.SA2066 678
158879.SA0043 158879.SA2071 209
158879.SA0043 158879.SA2179 312
158879.SA0043 158879.SA2318 152
158879.SA0043 158879.SA2324 169
158879.SA0043 158879.SA2471 164
158879.SA0043 158879.SA2473 315
158879.SA0043 158879.SAS055 152
158879.SA0044 158879.SA0034 591
158879.SA0044 158879.SA0035 591
158879.SA0044 158879.SA0036 508
158879.SA0044 158879.SA0037 591
158879.SA0044 158879.SA0038 180
158879.SA0044 158879.SA0039 296
158879.SA0044 158879.SA0040 188
158879.SA0044 158879.SA0041 630
158879.SA0044 158879.SA0042 791
158879.SA0044 158879.SA0043 851
158879.SA0044 158879.SA0045 753
158879.SA0044 158879.SA0046 711
158879.SA0044 158879.SA0047 632
158879.SA0044 158879.SA0053 591
158879.SA0044 158879.SA0058 507
158879.SA0044 158879.SA0079 235
158879.SA0044 158879.SA0080 375
158879.SA0044 158879.SA0081 384
158879.SA0044 158879.SA0082 637
158879.SA0044 158879.SA0083 467
158879.SA0044 158879.SA0084 467
158879.SA0044 158879.SA0085 235
158879.SA0044 158879.SA0144 165
158879.SA0044 158879.SA0304 174
158879.SA0044 158879.SA0305 152
158879.SA0044 158879.SA0345 163
158879.SA0044 158879.SA0373 154
158879.SA0044 158879.SA0443 172
158879.SA0044 158879.SA0467 227
158879.SA0044 158879.SA0473 209
158879.SA0044 158879.SA0487 169
158879.SA0044 158879.SA0492 164
158879.SA0044 158879.SA0499 155
158879.SA0044 158879.SA0590 164
158879.SA0044 158879.SA0767 153
158879.SA0044 158879.SA0776 256
158879.SA0044 158879.SA0783 280
158879.SA0044 158879.SA0799 203
158879.SA0044 158879.SA0802 203
158879.SA0044 158879.SA0831 890
158879.SA0044 158879.SA0833 165
158879.SA0044 158879.SA0936 203
158879.SA0044 158879.SA1031 185
158879.SA0044 158879.SA1048 183
158879.SA0044 158879.SA1064 314
158879.SA0044 158879.SA1078 223
158879.SA0044 158879.SA1105 168
158879.SA0044 158879.SA1124 172
158879.SA0044 158879.SA1288 262
158879.SA0044 158879.SA1306 184
158879.SA0044 158879.SA1353 178
158879.SA0044 158879.SA1364 275
158879.SA0044 158879.SA1374 177
158879.SA0044 158879.SA1377 152
158879.SA0044 158879.SA1378 203
158879.SA0044 158879.SA1379 184
158879.SA0044 158879.SA1380 180
158879.SA0044 158879.SA1408 256
158879.SA0044 158879.SA1410 218
158879.SA0044 158879.SA1415 210
158879.SA0044 158879.SA1422 172
158879.SA0044 158879.SA1439 471
158879.SA0044 158879.SA1446 214
158879.SA0044 158879.SA1449 250
158879.SA0044 158879.SA1450 558
158879.SA0044 158879.SA1463 181
158879.SA0044 158879.SA1479 153
158879.SA0044 158879.SA1536 280
158879.SA0044 158879.SA1538 558
158879.SA0044 158879.SA1578 221
158879.SA0044 158879.SA1579 177
158879.SA0044 158879.SA1618 215
158879.SA0044 158879.SA1656 228
158879.SA0044 158879.SA1776 186
158879.SA0044 158879.SA1849 388
158879.SA0044 158879.SA1850 439
158879.SA0044 158879.SA1890 162
158879.SA0044 158879.SA1934 169
158879.SA0044 158879.SA1950 153
158879.SA0044 158879.SA1969 225
158879.SA0044 158879.SA2003 171
158879.SA0044 158879.SA2056 196
158879.SA0044 158879.SA2064 235
158879.SA0044 158879.SA2066 678
158879.SA0044 158879.SA2067 180
158879.SA0044 158879.SA2069 160
158879.SA0044 158879.SA2071 282
158879.SA0044 158879.SA2101 322
158879.SA0044 158879.SA2186 214
158879.SA0044 158879.SA2223 177
158879.SA0044 158879.SA2304 450
158879.SA0044 158879.SA2383 153
158879.SA0044 158879.SA2384 591
158879.SA0044 158879.SA2386 591
158879.SA0044 158879.SA2387 591
158879.SA0044 158879.SA2388 591
158879.SA0044 158879.SA2412 214
158879.SA0044 158879.SA2422 186
158879.SA0044 158879.SA2448 158
158879.SA0044 158879.SA2452 158
158879.SA0045 158879.SA0042 558
158879.SA0045 158879.SA0043 656
158879.SA0045 158879.SA0044 753
158879.SA0045 158879.SA0046 865
158879.SA0045 158879.SA0079 290
158879.SA0045 158879.SA0080 623
158879.SA0045 158879.SA0082 384
158879.SA0045 158879.SA0083 302
158879.SA0045 158879.SA0084 280
158879.SA0045 158879.SA0085 290
158879.SA0045 158879.SA0163 246
158879.SA0045 158879.SA0831 184
158879.SA0045 158879.SA1890 229
158879.SA0045 158879.SA1948 246
158879.SA0045 158879.SA1989 167
158879.SA0045 158879.SA2344 320
158879.SA0045 158879.SA2345 304
158879.SA0045 158879.SA2422 193
158879.SA0045 158879.SA2479 213
158879.SA0046 158879.SA0042 562
158879.SA0046 158879.SA0043 591
158879.SA0046 158879.SA0044 711
158879.SA0046 158879.SA0045 865
158879.SA0046 158879.SA0082 280
158879.SA0046 158879.SA0083 168
158879.SA0046 158879.SA0426 420
158879.SA0046 158879.SA0465 171
158879.SA0046 158879.SA0511 208
158879.SA0046 158879.SA0561 713
158879.SA0046 158879.SA0568 176
158879.SA0046 158879.SA0597 227
158879.SA0046 158879.SA0638 192
158879.SA0046 158879.SA0714 200
158879.SA0046 158879.SA0716 221
158879.SA0046 158879.SA0768 156
158879.SA0046 158879.SA0789 237
158879.SA0046 158879.SA0800 489
158879.SA0046 158879.SA0857 472
158879.SA0046 158879.SA0873 196
158879.SA0046 158879.SA0938 196
158879.SA0046 158879.SA0957 156
158879.SA0046 158879.SA0968 489
158879.SA0046 158879.SA0986 157
158879.SA0046 158879.SA0996 168
158879.SA0046 158879.SA1018 176
158879.SA0046 158879.SA1024 161
158879.SA0046 158879.SA1124 439
158879.SA0046 158879.SA1179 551
158879.SA0046 158879.SA1186 717
158879.SA0046 158879.SA1204 167
158879.SA0046 158879.SA1259 168
158879.SA0046 158879.SA1260 220
158879.SA0046 158879.SA1262 165
158879.SA0046 158879.SA1299 164
158879.SA0046 158879.SA1345 153
158879.SA0046 158879.SA1356 187
158879.SA0046 158879.SA1363 287
158879.SA0046 158879.SA1379 205
158879.SA0046 158879.SA1495 173
158879.SA0046 158879.SA1527 154
158879.SA0046 158879.SA1564 442
158879.SA0046 158879.SA1575 186
158879.SA0046 158879.SA1589 176
158879.SA0046 158879.SA1593 171
158879.SA0046 158879.SA1693 188
158879.SA0046 158879.SA1719 174
158879.SA0046 158879.SA1735 196
158879.SA0046 158879.SA1871 219
158879.SA0046 158879.SA1932 216
158879.SA0046 158879.SA1963 152
158879.SA0046 158879.SA2007 179
158879.SA0046 158879.SA2059 187
158879.SA0046 158879.SA2100 202
158879.SA0046 158879.SA2106 223
158879.SA0046 158879.SA2258 152
158879.SA0046 158879.SA2356 178
158879.SA0046 158879.SA2394 183
158879.SA0046 158879.SA2412 163
158879.SA0046 158879.SA2436 151
158879.SA0046 158879.SAS023 348
158879.SA0047 158879.SA0034 591
158879.SA0047 158879.SA0035 591
158879.SA0047 158879.SA0036 508
158879.SA0047 158879.SA0037 591
158879.SA0047 158879.SA0038 180
158879.SA0047 158879.SA0039 296
158879.SA0047 158879.SA0040 188
158879.SA0047 158879.SA0041 591
158879.SA0047 158879.SA0044 632
158879.SA0047 158879.SA0049 371
158879.SA0047 158879.SA0053 591
158879.SA0047 158879.SA0058 507
158879.SA0047 158879.SA0080 157
158879.SA0047 158879.SA0134 182
158879.SA0047 158879.SA0149 168
158879.SA0047 158879.SA0192 162
158879.SA0047 158879.SA0304 210
158879.SA0047 158879.SA0440 164
158879.SA0047 158879.SA0508 184
158879.SA0047 158879.SA0519 167
158879.SA0047 158879.SA0520 192
158879.SA0047 158879.SA0628 170
158879.SA0047 158879.SA0765 371
158879.SA0047 158879.SA0974 172
158879.SA0047 158879.SA0975 163
158879.SA0047 158879.SA1060 230
158879.SA0047 158879.SA1087 252
158879.SA0047 158879.SA1107 328
158879.SA0047 158879.SA1114 198
158879.SA0047 158879.SA1123 165
158879.SA0047 158879.SA1144 198
158879.SA0047 158879.SA1147 166
158879.SA0047 158879.SA1156 184
158879.SA0047 158879.SA1179 153
158879.SA0047 158879.SA1211 187
158879.SA0047 158879.SA1227 153
158879.SA0047 158879.SA1303 224
158879.SA0047 158879.SA1419 207
158879.SA0047 158879.SA1420 172
158879.SA0047 158879.SA1421 170
158879.SA0047 158879.SA1422 171
158879.SA0047 158879.SA1481 371
158879.SA0047 158879.SA1569 177
158879.SA0047 158879.SA1695 247
158879.SA0047 158879.SA1745 159
158879.SA0047 158879.SA1852 463
158879.SA0047 158879.SA1952 371
158879.SA0047 158879.SA2003 171
158879.SA0047 158879.SA2004 208
158879.SA0047 158879.SA2017 188
158879.SA0047 158879.SA2056 157
158879.SA0047 158879.SA2212 184
158879.SA0047 158879.SA2213 192
158879.SA0047 158879.SA2214 185
158879.SA0047 158879.SA2215 205
158879.SA0047 158879.SA2223 321
158879.SA0047 158879.SA2257 457
158879.SA0047 158879.SA2258 448
158879.SA0047 158879.SA2302 163
158879.SA0047 158879.SA2365 172
158879.SA0047 158879.SA2384 600
158879.SA0047 158879.SA2385 371
158879.SA0047 158879.SA2386 591
158879.SA0047 158879.SA2387 591
158879.SA0047 158879.SA2388 591
158879.SA0047 158879.SA2447 159
158879.SA0048 158879.SA0002 195
158879.SA0048 158879.SA0005 224
158879.SA0048 158879.SA0006 485
158879.SA0048 158879.SA0007 163
158879.SA0048 158879.SA0009 246
158879.SA0048 158879.SA0023 154
158879.SA0048 158879.SA0032 591
158879.SA0048 158879.SA0033 591
158879.SA0048 158879.SA0034 591
158879.SA0048 158879.SA0038 190
158879.SA0048 158879.SA0039 269
158879.SA0048 158879.SA0040 591
158879.SA0048 158879.SA0041 279
158879.SA0048 158879.SA0049 339
158879.SA0048 158879.SA0057 188
158879.SA0048 158879.SA0058 294
158879.SA0048 158879.SA0066 182
158879.SA0048 158879.SA0067 297
158879.SA0048 158879.SA0068 591
158879.SA0048 158879.SA0071 591
158879.SA0048 158879.SA0079 167
158879.SA0048 158879.SA0085 167
158879.SA0048 158879.SA0197 242
158879.SA0048 158879.SA0224 209
158879.SA0048 158879.SA0266 195
158879.SA0048 158879.SA0268 172
158879.SA0048 158879.SA0269 227
158879.SA0048 158879.SA0270 153
158879.SA0048 158879.SA0344 184
158879.SA0048 158879.SA0351 217
158879.SA0048 158879.SA0352 225
158879.SA0048 158879.SA0354 225
158879.SA0048 158879.SA0375 454
158879.SA0048 158879.SA0376 477
158879.SA0048 158879.SA0438 186
158879.SA0048 158879.SA0447 204
158879.SA0048 158879.SA0448 438
158879.SA0048 158879.SA0449 329
158879.SA0048 158879.SA0450 300
158879.SA0048 158879.SA0451 246
158879.SA0048 158879.SA0452 235
158879.SA0048 158879.SA0453 370
158879.SA0048 158879.SA0456 187
158879.SA0048 158879.SA0458 242
158879.SA0048 158879.SA0468 186
158879.SA0048 158879.SA0486 271
158879.SA0048 158879.SA0497 391
158879.SA0048 158879.SA0500 216
158879.SA0048 158879.SA0502 216
158879.SA0048 158879.SA0503 291
158879.SA0048 158879.SA0504 373
158879.SA0048 158879.SA0529 224
158879.SA0048 158879.SA0560 224
158879.SA0048 158879.SA0564 204
158879.SA0048 158879.SA0650 159
158879.SA0048 158879.SA0691 157
158879.SA0048 158879.SA0729 182
158879.SA0048 158879.SA0731 167
158879.SA0048 158879.SA0736 183
158879.SA0048 158879.SA0756 152
158879.SA0048 158879.SA0765 339
158879.SA0048 158879.SA0768 426
158879.SA0048 158879.SA0803 182
158879.SA0048 158879.SA0821 185
158879.SA0048 158879.SA0838 175
158879.SA0048 158879.SA0855 204
158879.SA0048 158879.SA0867 224
158879.SA0048 158879.SA0915 237
158879.SA0048 158879.SA0918 162
158879.SA0048 158879.SA0936 152
158879.SA0048 158879.SA0940 213
158879.SA0048 158879.SA0942 189
158879.SA0048 158879.SA0968 158
158879.SA0048 158879.SA1026 163
158879.SA0048 158879.SA1053 177
158879.SA0048 158879.SA1058 189
158879.SA0048 158879.SA1059 200
158879.SA0048 158879.SA1060 272
158879.SA0048 158879.SA1061 260
158879.SA0048 158879.SA1064 186
158879.SA0048 158879.SA1065 186
158879.SA0048 158879.SA1078 190
158879.SA0048 158879.SA1080 212
158879.SA0048 158879.SA1081 225
158879.SA0048 158879.SA1082 196
158879.SA0048 158879.SA1083 234
158879.SA0048 158879.SA1086 209
158879.SA0048 158879.SA1099 225
158879.SA0048 158879.SA1111 216
158879.SA0048 158879.SA1114 270
158879.SA0048 158879.SA1116 373
158879.SA0048 158879.SA1117 170
158879.SA0048 158879.SA1118 213
158879.SA0048 158879.SA1170 184
158879.SA0048 158879.SA1171 182
158879.SA0048 158879.SA1172 205
158879.SA0048 158879.SA1189 485
158879.SA0048 158879.SA1194 504
158879.SA0048 158879.SA1259 591
158879.SA0048 158879.SA1262 441
158879.SA0048 158879.SA1277 186
158879.SA0048 158879.SA1308 388
158879.SA0048 158879.SA1324 178
158879.SA0048 158879.SA1335 162
158879.SA0048 158879.SA1355 157
158879.SA0048 158879.SA1360 163
158879.SA0048 158879.SA1385 471
158879.SA0048 158879.SA1393 267
158879.SA0048 158879.SA1396 225
158879.SA0048 158879.SA1403 162
158879.SA0048 158879.SA1404 225
158879.SA0048 158879.SA1406 206
158879.SA0048 158879.SA1414 225
158879.SA0048 158879.SA1416 216
158879.SA0048 158879.SA1417 152
158879.SA0048 158879.SA1424 155
158879.SA0048 158879.SA1425 209
158879.SA0048 158879.SA1454 190
158879.SA0048 158879.SA1457 176
158879.SA0048 158879.SA1463 234
158879.SA0048 158879.SA1481 339
158879.SA0048 158879.SA1486 201
158879.SA0048 158879.SA1530 163
158879.SA0048 158879.SA1550 172
158879.SA0048 158879.SA1569 352
158879.SA0048 158879.SA1574 178
158879.SA0048 158879.SA1579 234
158879.SA0048 158879.SA1607 234
158879.SA0048 158879.SA1656 155
158879.SA0048 158879.SA1659 308
158879.SA0048 158879.SA1660 155
158879.SA0048 158879.SA1704 182
158879.SA0048 158879.SA1713 177
158879.SA0048 158879.SA1739 171
158879.SA0048 158879.SA1852 529
158879.SA0048 158879.SA1854 266
158879.SA0048 158879.SA1879 188
158879.SA0048 158879.SA1881 188
158879.SA0048 158879.SA1882 299
158879.SA0048 158879.SA1883 188
158879.SA0048 158879.SA1893 212
158879.SA0048 158879.SA1905 155
158879.SA0048 158879.SA1918 175
158879.SA0048 158879.SA1919 370
158879.SA0048 158879.SA1929 223
158879.SA0048 158879.SA1932 287
158879.SA0048 158879.SA1952 339
158879.SA0048 158879.SA2016 265
158879.SA0048 158879.SA2017 157
158879.SA0048 158879.SA2018 173
158879.SA0048 158879.SA2023 182
158879.SA0048 158879.SA2024 235
158879.SA0048 158879.SA2025 225
158879.SA0048 158879.SA2030 180
158879.SA0048 158879.SA2031 225
158879.SA0048 158879.SA2034 225
158879.SA0048 158879.SA2038 225
158879.SA0048 158879.SA2041 225
158879.SA0048 158879.SA2043 225
158879.SA0048 158879.SA2048 225
158879.SA0048 158879.SA2052 153
158879.SA0048 158879.SA2054 191
158879.SA0048 158879.SA2127 182
158879.SA0048 158879.SA2206 183
158879.SA0048 158879.SA2288 187
158879.SA0048 158879.SA2290 161
158879.SA0048 158879.SA2383 601
158879.SA0048 158879.SA2385 339
158879.SA0048 158879.SA2387 281
158879.SA0048 158879.SA2411 171
158879.SA0048 158879.SA2430 151
158879.SA0048 158879.SA2465 204
158879.SA0048 158879.SA2499 156
158879.SA0048 158879.SA2501 275
158879.SA0048 158879.SA2502 204
158879.SA0048 158879.SAP002 183
158879.SA0048 158879.SAP005 295
158879.SA0048 158879.SAP010 591
158879.SA0048 158879.SAS052 447
158879.SA0048 158879.SAS079 182
158879.SA0049 158879.SA0026 160
158879.SA0049 158879.SA0033 591
158879.SA0049 158879.SA0034 160
158879.SA0049 158879.SA0047 371
158879.SA0049 158879.SA0048 339
158879.SA0049 158879.SA0050 545
158879.SA0049 158879.SA0051 532
158879.SA0049 158879.SA0052 532
158879.SA0049 158879.SA0053 454
158879.SA0049 158879.SA0054 421
158879.SA0049 158879.SA0055 409
158879.SA0049 158879.SA0056 260
158879.SA0049 158879.SA0171 154
158879.SA0049 158879.SA0222 195
158879.SA0049 158879.SA0472 336
158879.SA0049 158879.SA0703 188
158879.SA0049 158879.SA0766 339
158879.SA0049 158879.SA0767 371
158879.SA0049 158879.SA0768 153
158879.SA0049 158879.SA0789 197
158879.SA0049 158879.SA1147 161
158879.SA0049 158879.SA1210 197
158879.SA0049 158879.SA1479 371
158879.SA0049 158879.SA1480 339
158879.SA0049 158879.SA1485 207
158879.SA0049 158879.SA1486 207
158879.SA0049 158879.SA1846 463
158879.SA0049 158879.SA1852 463
158879.SA0049 158879.SA1950 371
158879.SA0049 158879.SA1951 339
158879.SA0049 158879.SA2064 166
158879.SA0049 158879.SA2383 371
158879.SA0049 158879.SA2384 339
158879.SA0050 158879.SA0049 545
158879.SA0050 158879.SA0051 882
158879.SA0050 158879.SA0052 890
158879.SA0050 158879.SA0053 649
158879.SA0050 158879.SA0054 590
158879.SA0050 158879.SA0055 575
158879.SA0050 158879.SA0056 368
158879.SA0050 158879.SA0762 321
158879.SA0050 158879.SA0763 272
158879.SA0050 158879.SA1483 272
158879.SA0050 158879.SA1484 321
158879.SA0050 158879.SA1485 272
158879.SA0050 158879.SA1486 272
158879.SA0050 158879.SA1487 167
158879.SA0050 158879.SA1488 163
158879.SA0050 158879.SA1954 272
158879.SA0050 158879.SA1955 321
158879.SA0050 158879.SA2387 272
158879.SA0050 158879.SA2388 321
158879.SA0051 158879.SA0022 189
158879.SA0051 158879.SA0049 532
158879.SA0051 158879.SA0050 882
158879.SA0051 158879.SA0052 940
158879.SA0051 158879.SA0053 663
158879.SA0051 158879.SA0054 604
158879.SA0051 158879.SA0055 599
158879.SA0051 158879.SA0056 374
158879.SA0051 158879.SA0083 154
158879.SA0051 158879.SA0097 198
158879.SA0051 158879.SA0142 160
158879.SA0051 158879.SA0153 180
158879.SA0051 158879.SA0231 165
158879.SA0051 158879.SA0272 154
158879.SA0051 158879.SA0353 166
158879.SA0051 158879.SA0394 158
158879.SA0051 158879.SA0596 176
158879.SA0051 158879.SA0762 581
158879.SA0051 158879.SA0764 272
158879.SA0051 158879.SA1092 205
158879.SA0051 158879.SA1095 330
158879.SA0051 158879.SA1279 184
158879.SA0051 158879.SA1285 150
158879.SA0051 158879.SA1320 150
158879.SA0051 158879.SA1328 300
158879.SA0051 158879.SA1337 161
158879.SA0051 158879.SA1482 272
158879.SA0051 158879.SA1484 581
158879.SA0051 158879.SA1485 285
158879.SA0051 158879.SA1486 637
158879.SA0051 158879.SA1487 168
158879.SA0051 158879.SA1488 164
158879.SA0051 158879.SA1577 160
158879.SA0051 158879.SA1624 167
158879.SA0051 158879.SA1651 156
158879.SA0051 158879.SA1764 152
158879.SA0051 158879.SA1810 221
158879.SA0051 158879.SA1835 254
158879.SA0051 158879.SA1852 463
158879.SA0051 158879.SA1953 272
158879.SA0051 158879.SA1955 581
158879.SA0051 158879.SA2003 169
158879.SA0051 158879.SA2005 153
158879.SA0051 158879.SA2085 166
158879.SA0051 158879.SA2193 182
158879.SA0051 158879.SA2249 286
158879.SA0051 158879.SA2314 205
158879.SA0051 158879.SA2386 272
158879.SA0051 158879.SA2388 581
158879.SA0051 158879.SA2473 360
158879.SA0052 158879.SA0049 532
158879.SA0052 158879.SA0050 890
158879.SA0052 158879.SA0051 940
158879.SA0052 158879.SA0053 663
158879.SA0052 158879.SA0054 604
158879.SA0052 158879.SA0055 599
158879.SA0052 158879.SA0056 374
158879.SA0052 158879.SA0144 188
158879.SA0052 158879.SA0153 202
158879.SA0052 158879.SA0577 153
158879.SA0052 158879.SA0761 153
158879.SA0052 158879.SA0763 581
158879.SA0052 158879.SA0764 321
158879.SA0052 158879.SA0794 164
158879.SA0052 158879.SA0874 187
158879.SA0052 158879.SA1092 205
158879.SA0052 158879.SA1095 317
158879.SA0052 158879.SA1320 187
158879.SA0052 158879.SA1328 273
158879.SA0052 158879.SA1361 152
158879.SA0052 158879.SA1482 321
158879.SA0052 158879.SA1483 581
158879.SA0052 158879.SA1485 285
158879.SA0052 158879.SA1486 285
158879.SA0052 158879.SA1487 168
158879.SA0052 158879.SA1488 164
158879.SA0052 158879.SA1651 156
158879.SA0052 158879.SA1810 267
158879.SA0052 158879.SA1835 286
158879.SA0052 158879.SA1953 321
158879.SA0052 158879.SA1954 581
158879.SA0052 158879.SA2249 214
158879.SA0052 158879.SA2386 321
158879.SA0052 158879.SA2387 581
158879.SA0052 158879.SA2397 153
158879.SA0052 158879.SA2473 174
158879.SA0052 158879.SA2477 178
158879.SA0052 158879.SA2489 218
158879.SA0052 158879.SAS022 155
158879.SA0053 158879.SA0006 166
158879.SA0053 158879.SA0007 167
158879.SA0053 158879.SA0034 591
158879.SA0053 158879.SA0035 591
158879.SA0053 158879.SA0036 589
158879.SA0053 158879.SA0037 591
158879.SA0053 158879.SA0038 385
158879.SA0053 158879.SA0039 504
158879.SA0053 158879.SA0040 501
158879.SA0053 158879.SA0041 591
158879.SA0053 158879.SA0044 591
158879.SA0053 158879.SA0047 591
158879.SA0053 158879.SA0049 454
158879.SA0053 158879.SA0050 649
158879.SA0053 158879.SA0051 663
158879.SA0053 158879.SA0052 663
158879.SA0053 158879.SA0054 783
158879.SA0053 158879.SA0055 812
158879.SA0053 158879.SA0056 802
158879.SA0053 158879.SA0057 658
158879.SA0053 158879.SA0058 591
158879.SA0053 158879.SA0059 183
158879.SA0053 158879.SA0133 166
158879.SA0053 158879.SA0189 593
158879.SA0053 158879.SA0315 221
158879.SA0053 158879.SA0349 170
158879.SA0053 158879.SA0391 252
158879.SA0053 158879.SA0443 236
158879.SA0053 158879.SA0484 236
158879.SA0053 158879.SA0564 180
158879.SA0053 158879.SA0593 176
158879.SA0053 158879.SA0594 202
158879.SA0053 158879.SA0638 220
158879.SA0053 158879.SA0713 183
158879.SA0053 158879.SA0714 169
158879.SA0053 158879.SA0757 165
158879.SA0053 158879.SA0762 285
158879.SA0053 158879.SA0763 285
158879.SA0053 158879.SA0764 272
158879.SA0053 158879.SA0765 207
158879.SA0053 158879.SA0986 166
158879.SA0053 158879.SA1024 183
158879.SA0053 158879.SA1044 520
158879.SA0053 158879.SA1046 222
158879.SA0053 158879.SA1054 346
158879.SA0053 158879.SA1055 168
158879.SA0053 158879.SA1059 157
158879.SA0053 158879.SA1064 239
158879.SA0053 158879.SA1067 293
158879.SA0053 158879.SA1080 172
158879.SA0053 158879.SA1138 286
158879.SA0053 158879.SA1147 172
158879.SA0053 158879.SA1189 166
158879.SA0053 158879.SA1201 154
158879.SA0053 158879.SA1236 254
158879.SA0053 158879.SA1273 168
158879.SA0053 158879.SA1306 232
158879.SA0053 158879.SA1355 229
158879.SA0053 158879.SA1381 183
158879.SA0053 158879.SA1398 167
158879.SA0053 158879.SA1407 159
158879.SA0053 158879.SA1408 170
158879.SA0053 158879.SA1412 167
158879.SA0053 158879.SA1416 295
158879.SA0053 158879.SA1464 151
158879.SA0053 158879.SA1465 234
158879.SA0053 158879.SA1471 194
158879.SA0053 158879.SA1473 170
158879.SA0053 158879.SA1474 234
158879.SA0053 158879.SA1475 410
158879.SA0053 158879.SA1481 207
158879.SA0053 158879.SA1482 272
158879.SA0053 158879.SA1483 285
158879.SA0053 158879.SA1484 285
158879.SA0053 158879.SA1485 164
158879.SA0053 158879.SA1486 656
158879.SA0053 158879.SA1487 349
158879.SA0053 158879.SA1488 256
158879.SA0053 158879.SA1511 235
158879.SA0053 158879.SA1512 168
158879.SA0053 158879.SA1513 291
158879.SA0053 158879.SA1579 233
158879.SA0053 158879.SA1586 220
158879.SA0053 158879.SA1587 154
158879.SA0053 158879.SA1589 207
158879.SA0053 158879.SA1688 176
158879.SA0053 158879.SA1704 305
158879.SA0053 158879.SA1828 183
158879.SA0053 158879.SA1939 166
158879.SA0053 158879.SA1952 207
158879.SA0053 158879.SA1953 272
158879.SA0053 158879.SA1954 285
158879.SA0053 158879.SA1955 285
158879.SA0053 158879.SA1965 155
158879.SA0053 158879.SA1999 221
158879.SA0053 158879.SA2074 168
158879.SA0053 158879.SA2279 155
158879.SA0053 158879.SA2335 151
158879.SA0053 158879.SA2384 591
158879.SA0053 158879.SA2385 207
158879.SA0053 158879.SA2386 683
158879.SA0053 158879.SA2387 688
158879.SA0053 158879.SA2388 688
158879.SA0053 158879.SA2459 168
158879.SA0053 158879.SA2461 167
158879.SA0053 158879.SA2471 167
158879.SA0053 158879.SA2481 167
158879.SA0053 158879.SAP010 176
158879.SA0053 158879.SAS042 243
158879.SA0053 158879.SAS047 243
158879.SA0054 158879.SA0029 221
158879.SA0054 158879.SA0032 341
158879.SA0054 158879.SA0035 157
158879.SA0054 158879.SA0049 421
158879.SA0054 158879.SA0050 590
158879.SA0054 158879.SA0051 604
158879.SA0054 158879.SA0052 604
158879.SA0054 158879.SA0053 783
158879.SA0054 158879.SA0055 871
158879.SA0054 158879.SA0056 598
158879.SA0054 158879.SA0059 610
158879.SA0054 158879.SA0073 332
158879.SA0054 158879.SA0118 205
158879.SA0054 158879.SA0131 158
158879.SA0054 158879.SA0139 347
158879.SA0054 158879.SA0150 178
158879.SA0054 158879.SA0152 165
158879.SA0054 158879.SA0159 178
158879.SA0054 158879.SA0231 202
158879.SA0054 158879.SA0310 171
158879.SA0054 158879.SA0374 193
158879.SA0054 158879.SA0384 544
158879.SA0054 158879.SA0391 208
158879.SA0054 158879.SA0394 156
158879.SA0054 158879.SA0538 337
158879.SA0054 158879.SA0585 227
158879.SA0054 158879.SA0631 321
158879.SA0054 158879.SA0667 337
158879.SA0054 158879.SA0731 201
158879.SA0054 158879.SA0762 241
158879.SA0054 158879.SA0763 241
158879.SA0054 158879.SA0764 228
158879.SA0054 158879.SA0765 190
158879.SA0054 158879.SA0901 342
158879.SA0054 158879.SA0905 332
158879.SA0054 158879.SA0906 155
158879.SA0054 158879.SA0917 192
158879.SA0054 158879.SA0990 194
158879.SA0054 158879.SA1114 156
158879.SA0054 158879.SA1125 161
158879.SA0054 158879.SA1222 304
158879.SA0054 158879.SA1285 610
158879.SA0054 158879.SA1296 154
158879.SA0054 158879.SA1329 164
158879.SA0054 158879.SA1386 160
158879.SA0054 158879.SA1422 160
158879.SA0054 158879.SA1475 195
158879.SA0054 158879.SA1481 190
158879.SA0054 158879.SA1482 228
158879.SA0054 158879.SA1483 241
158879.SA0054 158879.SA1484 241
158879.SA0054 158879.SA1504 151
158879.SA0054 158879.SA1514 275
158879.SA0054 158879.SA1517 614
158879.SA0054 158879.SA1546 242
158879.SA0054 158879.SA1552 304
158879.SA0054 158879.SA1584 159
158879.SA0054 158879.SA1595 197
158879.SA0054 158879.SA1626 208
158879.SA0054 158879.SA1705 219
158879.SA0054 158879.SA1789 200
158879.SA0054 158879.SA1805 200
158879.SA0054 158879.SA1828 528
158879.SA0054 158879.SA1851 337
158879.SA0054 158879.SA1854 155
158879.SA0054 158879.SA1873 180
158879.SA0054 158879.SA1898 373
158879.SA0054 158879.SA1913 178
158879.SA0054 158879.SA1919 189
158879.SA0054 158879.SA1940 158
158879.SA0054 158879.SA1952 190
158879.SA0054 158879.SA1953 228
158879.SA0054 158879.SA1954 241
158879.SA0054 158879.SA1955 241
158879.SA0054 158879.SA1964 154
158879.SA0054 158879.SA2003 218
158879.SA0054 158879.SA2007 150
158879.SA0054 158879.SA2018 222
158879.SA0054 158879.SA2082 160
158879.SA0054 158879.SA2088 541
158879.SA0054 158879.SA2140 229
158879.SA0054 158879.SA2228 227
158879.SA0054 158879.SA2272 329
158879.SA0054 158879.SA2287 173
158879.SA0054 158879.SA2308 284
158879.SA0054 158879.SA2323 187
158879.SA0054 158879.SA2365 186
158879.SA0054 158879.SA2385 190
158879.SA0054 158879.SA2386 228
158879.SA0054 158879.SA2387 241
158879.SA0054 158879.SA2388 241
158879.SA0054 158879.SA2445 154
158879.SA0054 158879.SA2458 217
158879.SA0054 158879.SA2470 160
158879.SA0054 158879.SAP014 238
158879.SA0054 158879.SAS055 304
158879.SA0055 158879.SA0023 591
158879.SA0055 158879.SA0040 591
158879.SA0055 158879.SA0049 409
158879.SA0055 158879.SA0050 575
158879.SA0055 158879.SA0051 599
158879.SA0055 158879.SA0052 599
158879.SA0055 158879.SA0053 812
158879.SA0055 158879.SA0054 871
158879.SA0055 158879.SA0056 606
158879.SA0055 158879.SA0057 659
158879.SA0055 158879.SA0058 591
158879.SA0055 158879.SA0059 184
158879.SA0055 158879.SA0391 200
158879.SA0055 158879.SA0762 241
158879.SA0055 158879.SA0763 241
158879.SA0055 158879.SA0764 212
158879.SA0055 158879.SA0765 177
158879.SA0055 158879.SA1222 291
158879.SA0055 158879.SA1481 177
158879.SA0055 158879.SA1482 212
158879.SA0055 158879.SA1483 241
158879.SA0055 158879.SA1484 241
158879.SA0055 158879.SA1626 200
158879.SA0055 158879.SA1828 184
158879.SA0055 158879.SA1952 177
158879.SA0055 158879.SA1953 212
158879.SA0055 158879.SA1954 241
158879.SA0055 158879.SA1955 241
158879.SA0055 158879.SA2385 177
158879.SA0055 158879.SA2386 212
158879.SA0055 158879.SA2387 241
158879.SA0055 158879.SA2388 241
158879.SA0055 158879.SAS055 291
158879.SA0056 158879.SA0049 260
158879.SA0056 158879.SA0050 368
158879.SA0056 158879.SA0051 374
158879.SA0056 158879.SA0052 374
158879.SA0056 158879.SA0053 802
158879.SA0056 158879.SA0054 598
158879.SA0056 158879.SA0055 606
158879.SA0056 158879.SA0057 591
158879.SA0056 158879.SA0058 591
158879.SA0056 158879.SA1381 188
158879.SA0056 158879.SA1485 591
158879.SA0056 158879.SAP011 180
158879.SA0056 158879.SAP012 170
158879.SA0057 158879.SA0021 204
158879.SA0057 158879.SA0023 692
158879.SA0057 158879.SA0024 615
158879.SA0057 158879.SA0034 591
158879.SA0057 158879.SA0035 167
158879.SA0057 158879.SA0036 591
158879.SA0057 158879.SA0037 591
158879.SA0057 158879.SA0038 591
158879.SA0057 158879.SA0039 591
158879.SA0057 158879.SA0040 591
158879.SA0057 158879.SA0041 534
158879.SA0057 158879.SA0048 188
158879.SA0057 158879.SA0053 658
158879.SA0057 158879.SA0055 659
158879.SA0057 158879.SA0056 591
158879.SA0057 158879.SA0058 882
158879.SA0057 158879.SA0059 630
158879.SA0057 158879.SA0060 423
158879.SA0057 158879.SA0061 275
158879.SA0057 158879.SA0062 247
158879.SA0057 158879.SA0063 224
158879.SA0057 158879.SA0064 234
158879.SA0057 158879.SA0110 252
158879.SA0057 158879.SA0142 198
158879.SA0057 158879.SA0189 591
158879.SA0057 158879.SA0342 171
158879.SA0057 158879.SA0391 591
158879.SA0057 158879.SA0392 508
158879.SA0057 158879.SA0464 189
158879.SA0057 158879.SA0598 591
158879.SA0057 158879.SA0766 188
158879.SA0057 158879.SA0794 162
158879.SA0057 158879.SA0872 177
158879.SA0057 158879.SA0900 172
158879.SA0057 158879.SA0962 368
158879.SA0057 158879.SA0977 157
158879.SA0057 158879.SA1027 162
158879.SA0057 158879.SA1104 182
158879.SA0057 158879.SA1170 293
158879.SA0057 158879.SA1174 168
158879.SA0057 158879.SA1180 223
158879.SA0057 158879.SA1381 173
158879.SA0057 158879.SA1480 188
158879.SA0057 158879.SA1485 591
158879.SA0057 158879.SA1513 314
158879.SA0057 158879.SA1576 240
158879.SA0057 158879.SA1776 192
158879.SA0057 158879.SA1828 295
158879.SA0057 158879.SA1925 312
158879.SA0057 158879.SA1947 591
158879.SA0057 158879.SA1951 188
158879.SA0057 158879.SA2028 182
158879.SA0057 158879.SA2029 178
158879.SA0057 158879.SA2051 152
158879.SA0057 158879.SA2096 153
158879.SA0057 158879.SA2126 229
158879.SA0057 158879.SA2153 154
158879.SA0057 158879.SA2209 197
158879.SA0057 158879.SA2334 167
158879.SA0057 158879.SA2383 591
158879.SA0057 158879.SA2384 591
158879.SA0057 158879.SA2445 186
158879.SA0057 158879.SA2446 182
158879.SA0057 158879.SAP001 250
158879.SA0057 158879.SAP002 200
158879.SA0057 158879.SAP005 171
158879.SA0057 158879.SAP010 591
158879.SA0057 158879.SAP011 200
158879.SA0057 158879.SAP012 297
158879.SA0057 158879.SAP013 267
158879.SA0057 158879.SAP014 154
158879.SA0057 158879.SAP015 328
158879.SA0057 158879.SAS044 161
158879.SA0058 158879.SA0023 642
158879.SA0058 158879.SA0024 200
158879.SA0058 158879.SA0034 591
158879.SA0058 158879.SA0035 322
158879.SA0058 158879.SA0036 591
158879.SA0058 158879.SA0037 591
158879.SA0058 158879.SA0038 591
158879.SA0058 158879.SA0039 591
158879.SA0058 158879.SA0040 591
158879.SA0058 158879.SA0041 293
158879.SA0058 158879.SA0044 507
158879.SA0058 158879.SA0047 507
158879.SA0058 158879.SA0048 294
158879.SA0058 158879.SA0053 591
158879.SA0058 158879.SA0055 591
158879.SA0058 158879.SA0056 591
158879.SA0058 158879.SA0057 882
158879.SA0058 158879.SA0059 771
158879.SA0058 158879.SA0060 462
158879.SA0058 158879.SA0061 294
158879.SA0058 158879.SA0062 254
158879.SA0058 158879.SA0063 228
158879.SA0058 158879.SA0064 184
158879.SA0058 158879.SA0142 170
158879.SA0058 158879.SA0155 174
158879.SA0058 158879.SA0189 591
158879.SA0058 158879.SA0310 168
158879.SA0058 158879.SA0342 204
158879.SA0058 158879.SA0391 591
158879.SA0058 158879.SA0392 462
158879.SA0058 158879.SA0464 171
158879.SA0058 158879.SA0598 591
158879.SA0058 158879.SA0766 294
158879.SA0058 158879.SA0900 155
158879.SA0058 158879.SA0977 151
158879.SA0058 158879.SA1024 152
158879.SA0058 158879.SA1052 180
158879.SA0058 158879.SA1076 199
158879.SA0058 158879.SA1104 172
158879.SA0058 158879.SA1170 591
158879.SA0058 158879.SA1174 168
158879.SA0058 158879.SA1180 234
158879.SA0058 158879.SA1424 188
158879.SA0058 158879.SA1480 294
158879.SA0058 158879.SA1485 591
158879.SA0058 158879.SA1513 278
158879.SA0058 158879.SA1666 166
158879.SA0058 158879.SA1766 167
158879.SA0058 158879.SA1776 182
158879.SA0058 158879.SA1777 156
158879.SA0058 158879.SA1846 254
158879.SA0058 158879.SA1947 591
158879.SA0058 158879.SA1951 294
158879.SA0058 158879.SA2010 190
158879.SA0058 158879.SA2028 591
158879.SA0058 158879.SA2126 231
158879.SA0058 158879.SA2383 591
158879.SA0058 158879.SA2384 591
158879.SA0058 158879.SA2386 296
158879.SA0058 158879.SA2387 293
158879.SA0058 158879.SA2388 296
158879.SA0058 158879.SA2438 162
158879.SA0058 158879.SA2445 155
158879.SA0058 158879.SA2446 591
158879.SA0058 158879.SAP001 207
158879.SA0058 158879.SAP010 591
158879.SA0058 158879.SAP011 591
158879.SA0058 158879.SAP012 591
158879.SA0058 158879.SAP013 388
158879.SA0058 158879.SAP014 154
158879.SA0058 158879.SAP015 551
158879.SA0058 158879.SAS044 154
158879.SA0059 158879.SA0027 342
158879.SA0059 158879.SA0028 342
158879.SA0059 158879.SA0053 183
158879.SA0059 158879.SA0054 610
158879.SA0059 158879.SA0055 184
158879.SA0059 158879.SA0057 630
158879.SA0059 158879.SA0058 771
158879.SA0059 158879.SA0060 865
158879.SA0059 158879.SA0061 488
158879.SA0059 158879.SA0062 387
158879.SA0059 158879.SA0063 228
158879.SA0059 158879.SA0064 732
158879.SA0059 158879.SA0105 270
158879.SA0059 158879.SA0122 252
158879.SA0059 158879.SA0133 259
158879.SA0059 158879.SA0150 160
158879.SA0059 158879.SA0189 296
158879.SA0059 158879.SA0201 357
158879.SA0059 158879.SA0384 203
158879.SA0059 158879.SA0392 247
158879.SA0059 158879.SA0394 198
158879.SA0059 158879.SA0396 164
158879.SA0059 158879.SA0492 183
158879.SA0059 158879.SA0592 163
158879.SA0059 158879.SA0593 167
158879.SA0059 158879.SA0594 171
158879.SA0059 158879.SA0596 167
158879.SA0059 158879.SA0597 591
158879.SA0059 158879.SA0710 332
158879.SA0059 158879.SA0718 223
158879.SA0059 158879.SA0789 208
158879.SA0059 158879.SA0905 317
158879.SA0059 158879.SA0977 169
158879.SA0059 158879.SA0982 200
158879.SA0059 158879.SA1043 591
158879.SA0059 158879.SA1052 171
158879.SA0059 158879.SA1209 309
158879.SA0059 158879.SA1222 251
158879.SA0059 158879.SA1237 151
158879.SA0059 158879.SA1267 272
158879.SA0059 158879.SA1268 278
158879.SA0059 158879.SA1285 289
158879.SA0059 158879.SA1286 468
158879.SA0059 158879.SA1388 591
158879.SA0059 158879.SA1424 188
158879.SA0059 158879.SA1444 204
158879.SA0059 158879.SA1507 468
158879.SA0059 158879.SA1548 155
158879.SA0059 158879.SA1552 160
158879.SA0059 158879.SA1577 197
158879.SA0059 158879.SA1593 591
158879.SA0059 158879.SA1624 253
158879.SA0059 158879.SA1660 468
158879.SA0059 158879.SA1686 201
158879.SA0059 158879.SA1688 236
158879.SA0059 158879.SA1765 204
158879.SA0059 158879.SA1766 204
158879.SA0059 158879.SA1801 172
158879.SA0059 158879.SA1820 466
158879.SA0059 158879.SA1828 451
158879.SA0059 158879.SA1829 477
158879.SA0059 158879.SA1939 259
158879.SA0059 158879.SA1964 203
158879.SA0059 158879.SA1975 291
158879.SA0059 158879.SA2005 221
158879.SA0059 158879.SA2013 167
158879.SA0059 158879.SA2052 208
158879.SA0059 158879.SA2190 154
158879.SA0059 158879.SA2206 166
158879.SA0059 158879.SA2246 190
158879.SA0059 158879.SA2272 173
158879.SA0059 158879.SA2474 169
158879.SA0059 158879.SAP001 166
158879.SA0059 158879.SAP002 342
158879.SA0059 158879.SAS001 152
158879.SA0060 158879.SA0057 423
158879.SA0060 158879.SA0058 462
158879.SA0060 158879.SA0059 865
158879.SA0060 158879.SA0061 488
158879.SA0060 158879.SA0062 290
158879.SA0060 158879.SA0063 228
158879.SA0060 158879.SA0064 228
158879.SA0061 158879.SA0019 345
158879.SA0061 158879.SA0020 487
158879.SA0061 158879.SA0024 260
158879.SA0061 158879.SA0038 183
158879.SA0061 158879.SA0057 275
158879.SA0061 158879.SA0058 294
158879.SA0061 158879.SA0059 488
158879.SA0061 158879.SA0060 488
158879.SA0061 158879.SA0062 453
158879.SA0061 158879.SA0063 324
158879.SA0061 158879.SA0064 324
158879.SA0061 158879.SA0077 174
158879.SA0061 158879.SA0078 522
158879.SA0061 158879.SA0097 459
158879.SA0061 158879.SA0126 151
158879.SA0061 158879.SA0154 544
158879.SA0061 158879.SA0191 271
158879.SA0061 158879.SA0195 588
158879.SA0061 158879.SA0197 207
158879.SA0061 158879.SA0222 229
158879.SA0061 158879.SA0265 161
158879.SA0061 158879.SA0269 342
158879.SA0061 158879.SA0270 628
158879.SA0061 158879.SA0272 292
158879.SA0061 158879.SA0281 621
158879.SA0061 158879.SA0355 485
158879.SA0061 158879.SA0363 686
158879.SA0061 158879.SA0384 366
158879.SA0061 158879.SA0394 755
158879.SA0061 158879.SA0396 168
158879.SA0061 158879.SA0397 343
158879.SA0061 158879.SA0406 330
158879.SA0061 158879.SA0450 180
158879.SA0061 158879.SA0460 164
158879.SA0061 158879.SA0467 215
158879.SA0061 158879.SA0469 311
158879.SA0061 158879.SA0553 214
158879.SA0061 158879.SA0596 309
158879.SA0061 158879.SA0599 157
158879.SA0061 158879.SA0622 590
158879.SA0061 158879.SA0631 192
158879.SA0061 158879.SA0640 180
158879.SA0061 158879.SA0648 193
158879.SA0061 158879.SA0661 156
158879.SA0061 158879.SA0718 290
158879.SA0061 158879.SA0739 751
158879.SA0061 158879.SA0742 373
158879.SA0061 158879.SA0743 282
158879.SA0061 158879.SA0768 199
158879.SA0061 158879.SA0838 297
158879.SA0061 158879.SA0858 458
158879.SA0061 158879.SA0886 762
158879.SA0061 158879.SA0893 165
158879.SA0061 158879.SA0900 712
158879.SA0061 158879.SA0908 475
158879.SA0061 158879.SA0931 256
158879.SA0061 158879.SA0942 218
158879.SA0061 158879.SA0943 236
158879.SA0061 158879.SA0954 433
158879.SA0061 158879.SA0976 176
158879.SA0061 158879.SA0977 491
158879.SA0061 158879.SA0979 348
158879.SA0061 158879.SA1020 153
158879.SA0061 158879.SA1058 158
158879.SA0061 158879.SA1078 171
158879.SA0061 158879.SA1085 577
158879.SA0061 158879.SA1091 173
158879.SA0061 158879.SA1173 351
158879.SA0061 158879.SA1206 171
158879.SA0061 158879.SA1252 463
158879.SA0061 158879.SA1267 540
158879.SA0061 158879.SA1268 370
158879.SA0061 158879.SA1274 152
158879.SA0061 158879.SA1312 339
158879.SA0061 158879.SA1314 308
158879.SA0061 158879.SA1320 626
158879.SA0061 158879.SA1361 383
158879.SA0061 158879.SA1381 187
158879.SA0061 158879.SA1411 153
158879.SA0061 158879.SA1474 151
158879.SA0061 158879.SA1502 150
158879.SA0061 158879.SA1516 153
158879.SA0061 158879.SA1552 526
158879.SA0061 158879.SA1577 430
158879.SA0061 158879.SA1607 511
158879.SA0061 158879.SA1617 323
158879.SA0061 158879.SA1618 286
158879.SA0061 158879.SA1619 635
158879.SA0061 158879.SA1625 219
158879.SA0061 158879.SA1639 381
158879.SA0061 158879.SA1664 342
158879.SA0061 158879.SA1683 217
158879.SA0061 158879.SA1704 168
158879.SA0061 158879.SA1721 229
158879.SA0061 158879.SA1740 293
158879.SA0061 158879.SA1751 593
158879.SA0061 158879.SA1791 197
158879.SA0061 158879.SA1801 223
158879.SA0061 158879.SA1813 642
158879.SA0061 158879.SA1824 155
158879.SA0061 158879.SA1828 298
158879.SA0061 158879.SA1834 174
158879.SA0061 158879.SA1943 201
158879.SA0061 158879.SA1961 300
158879.SA0061 158879.SA1964 342
158879.SA0061 158879.SA1983 271
158879.SA0061 158879.SA2052 315
158879.SA0061 158879.SA2057 191
158879.SA0061 158879.SA2085 226
158879.SA0061 158879.SA2086 172
158879.SA0061 158879.SA2088 160
158879.SA0061 158879.SA2092 521
158879.SA0061 158879.SA2097 155
158879.SA0061 158879.SA2126 340
158879.SA0061 158879.SA2144 363
158879.SA0061 158879.SA2146 629
158879.SA0061 158879.SA2164 223
158879.SA0061 158879.SA2169 473
158879.SA0061 158879.SA2216 253
158879.SA0061 158879.SA2221 599
158879.SA0061 158879.SA2224 205
158879.SA0061 158879.SA2249 207
158879.SA0061 158879.SA2272 442
158879.SA0061 158879.SA2285 206
158879.SA0061 158879.SA2287 164
158879.SA0061 158879.SA2290 257
158879.SA0061 158879.SA2314 424
158879.SA0061 158879.SA2332 172
158879.SA0061 158879.SA2333 187
158879.SA0061 158879.SA2355 174
158879.SA0061 158879.SA2379 152
158879.SA0061 158879.SA2423 283
158879.SA0061 158879.SA2433 308
158879.SA0061 158879.SA2439 316
158879.SA0061 158879.SA2440 169
158879.SA0061 158879.SA2445 251
158879.SA0061 158879.SA2462 177
158879.SA0061 158879.SA2463 216
158879.SA0061 158879.SA2470 151
158879.SA0061 158879.SAP001 570
158879.SA0061 158879.SAP003 170
158879.SA0061 158879.SAP020 620
158879.SA0061 158879.SAP025 182
158879.SA0061 158879.SAP027 426
158879.SA0061 158879.SAP031 303
158879.SA0062 158879.SA0028 591
158879.SA0062 158879.SA0057 247
158879.SA0062 158879.SA0058 254
158879.SA0062 158879.SA0059 387
158879.SA0062 158879.SA0060 290
158879.SA0062 158879.SA0061 453
158879.SA0062 158879.SA0063 980
158879.SA0062 158879.SA0064 754
158879.SA0062 158879.SA0100 190
158879.SA0062 158879.SA0312 263
158879.SA0062 158879.SA0379 486
158879.SA0062 158879.SA0639 155
158879.SA0062 158879.SA1083 177
158879.SA0062 158879.SA1194 591
158879.SA0062 158879.SA1222 176
158879.SA0062 158879.SA1465 185
158879.SA0062 158879.SA1828 191
158879.SA0062 158879.SA2010 156
158879.SA0062 158879.SA2054 159
158879.SA0062 158879.SA2189 234
158879.SA0062 158879.SA2209 221
158879.SA0062 158879.SA2336 250
158879.SA0062 158879.SAP002 591
158879.SA0062 158879.SAP015 339
158879.SA0062 158879.SAS055 176
158879.SA0063 158879.SA0057 224
158879.SA0063 158879.SA0058 228
158879.SA0063 158879.SA0059 228
158879.SA0063 158879.SA0060 228
158879.SA0063 158879.SA0061 324
158879.SA0063 158879.SA0062 980
158879.SA0063 158879.SA0064 881
158879.SA0063 158879.SA0100 159
158879.SA0063 158879.SA0146 254
158879.SA0063 158879.SA0379 270
158879.SA0063 158879.SA0384 180
158879.SA0063 158879.SA0394 207
158879.SA0063 158879.SA0509 217
158879.SA0063 158879.SA0692 189
158879.SA0063 158879.SA0989 240
158879.SA0063 158879.SA1288 218
158879.SA0063 158879.SA2116 319
158879.SA0063 158879.SA2148 198
158879.SA0063 158879.SA2224 274
158879.SA0063 158879.SA2335 161
158879.SA0063 158879.SA2455 268
158879.SA0063 158879.SAP015 339
158879.SA0064 158879.SA0057 234
158879.SA0064 158879.SA0058 184
158879.SA0064 158879.SA0059 732
158879.SA0064 158879.SA0060 228
158879.SA0064 158879.SA0061 324
158879.SA0064 158879.SA0062 754
158879.SA0064 158879.SA0063 881
158879.SA0064 158879.SA0213 390
158879.SA0064 158879.SA0214 184
158879.SA0064 158879.SA0250 157
158879.SA0064 158879.SA0325 184
158879.SA0064 158879.SA0342 185
158879.SA0064 158879.SA1043 591
158879.SA0064 158879.SA1052 190
158879.SA0064 158879.SA1388 591
158879.SA0064 158879.SA1424 294
158879.SA0064 158879.SA1593 591
158879.SA0064 158879.SA1828 252
158879.SA0064 158879.SAP014 169
158879.SA0065 158879.SA0519 150
158879.SA0065 158879.SA1012 458
158879.SA0065 158879.SA1013 463
158879.SA0065 158879.SA1134 172
158879.SA0065 158879.SA1351 463
158879.SA0065 158879.SA1487 166
158879.SA0065 158879.SA1572 283
158879.SA0065 158879.SA1935 298
158879.SA0065 158879.SA1980 260
158879.SA0065 158879.SA2117 179
158879.SA0065 158879.SA2425 463
158879.SA0065 158879.SA2427 458
158879.SA0065 158879.SA2428 524
158879.SA0066 158879.SA0017 231
158879.SA0066 158879.SA0018 326
158879.SA0066 158879.SA0032 260
158879.SA0066 158879.SA0033 500
158879.SA0066 158879.SA0034 182
158879.SA0066 158879.SA0036 188
158879.SA0066 158879.SA0038 188
158879.SA0066 158879.SA0039 505
158879.SA0066 158879.SA0040 190
158879.SA0066 158879.SA0041 260
158879.SA0066 158879.SA0048 182
158879.SA0066 158879.SA0067 998
158879.SA0066 158879.SA0068 827
158879.SA0066 158879.SA0070 769
158879.SA0066 158879.SA0071 831
158879.SA0066 158879.SA0154 161
158879.SA0066 158879.SA0215 667
158879.SA0066 158879.SA0251 236
158879.SA0066 158879.SA0447 206
158879.SA0066 158879.SA0460 176
158879.SA0066 158879.SA0479 170
158879.SA0066 158879.SA0496 277
158879.SA0066 158879.SA0595 176
158879.SA0066 158879.SA0614 286
158879.SA0066 158879.SA0615 649
158879.SA0066 158879.SA0660 712
158879.SA0066 158879.SA0661 240
158879.SA0066 158879.SA0686 328
158879.SA0066 158879.SA0691 260
158879.SA0066 158879.SA0766 182
158879.SA0066 158879.SA0877 187
158879.SA0066 158879.SA0880 178
158879.SA0066 158879.SA0882 160
158879.SA0066 158879.SA0939 210
158879.SA0066 158879.SA1143 156
158879.SA0066 158879.SA1157 200
158879.SA0066 158879.SA1159 261
158879.SA0066 158879.SA1217 232
158879.SA0066 158879.SA1218 216
158879.SA0066 158879.SA1219 232
158879.SA0066 158879.SA1220 232
158879.SA0066 158879.SA1246 501
158879.SA0066 158879.SA1247 530
158879.SA0066 158879.SA1248 183
158879.SA0066 158879.SA1290 154
158879.SA0066 158879.SA1322 643
158879.SA0066 158879.SA1323 206
158879.SA0066 158879.SA1406 152
158879.SA0066 158879.SA1413 187
158879.SA0066 158879.SA1422 175
158879.SA0066 158879.SA1480 182
158879.SA0066 158879.SA1515 675
158879.SA0066 158879.SA1516 226
158879.SA0066 158879.SA1561 263
158879.SA0066 158879.SA1666 467
158879.SA0066 158879.SA1700 424
158879.SA0066 158879.SA1815 178
158879.SA0066 158879.SA1872 162
158879.SA0066 158879.SA1879 351
158879.SA0066 158879.SA1880 684
158879.SA0066 158879.SA1881 703
158879.SA0066 158879.SA1882 987
158879.SA0066 158879.SA1935 207
158879.SA0066 158879.SA1951 182
158879.SA0066 158879.SA2151 256
158879.SA0066 158879.SA2152 687
158879.SA0066 158879.SA2205 186
158879.SA0066 158879.SA2229 156
158879.SA0066 158879.SA2272 160
158879.SA0066 158879.SA2302 185
158879.SA0066 158879.SA2303 185
158879.SA0066 158879.SA2383 502
158879.SA0066 158879.SA2384 165
158879.SA0066 158879.SA2386 281
158879.SA0066 158879.SA2387 260
158879.SA0066 158879.SA2417 446
158879.SA0066 158879.SA2418 232
158879.SA0066 158879.SA2458 185
158879.SA0066 158879.SA2459 153
158879.SA0066 158879.SAP015 203
158879.SA0066 158879.SAS052 158
158879.SA0067 158879.SA0018 159
158879.SA0067 158879.SA0019 296
158879.SA0067 158879.SA0020 296
158879.SA0067 158879.SA0032 589
158879.SA0067 158879.SA0033 591
158879.SA0067 158879.SA0034 296
158879.SA0067 158879.SA0036 187
158879.SA0067 158879.SA0039 165
158879.SA0067 158879.SA0041 589
158879.SA0067 158879.SA0048 297
158879.SA0067 158879.SA0066 998
158879.SA0067 158879.SA0068 951
158879.SA0067 158879.SA0070 942
158879.SA0067 158879.SA0071 957
158879.SA0067 158879.SA0154 406
158879.SA0067 158879.SA0214 591
158879.SA0067 158879.SA0250 508
158879.SA0067 158879.SA0355 249
158879.SA0067 158879.SA0406 231
158879.SA0067 158879.SA0614 616
158879.SA0067 158879.SA0615 198
158879.SA0067 158879.SA0646 248
158879.SA0067 158879.SA0655 346
158879.SA0067 158879.SA0660 230
158879.SA0067 158879.SA0766 297
158879.SA0067 158879.SA0868 216
158879.SA0067 158879.SA0880 289
158879.SA0067 158879.SA0905 170
158879.SA0067 158879.SA0939 211
158879.SA0067 158879.SA1131 180
158879.SA0067 158879.SA1158 591
158879.SA0067 158879.SA1159 591
158879.SA0067 158879.SA1182 204
158879.SA0067 158879.SA1243 171
158879.SA0067 158879.SA1246 382
158879.SA0067 158879.SA1247 259
158879.SA0067 158879.SA1248 610
158879.SA0067 158879.SA1301 448
158879.SA0067 158879.SA1314 175
158879.SA0067 158879.SA1416 335
158879.SA0067 158879.SA1418 279
158879.SA0067 158879.SA1431 173
158879.SA0067 158879.SA1480 297
158879.SA0067 158879.SA1515 434
158879.SA0067 158879.SA1516 241
158879.SA0067 158879.SA1667 591
158879.SA0067 158879.SA1700 254
158879.SA0067 158879.SA1718 204
158879.SA0067 158879.SA1815 289
158879.SA0067 158879.SA1853 162
158879.SA0067 158879.SA1869 196
158879.SA0067 158879.SA1870 196
158879.SA0067 158879.SA1871 196
158879.SA0067 158879.SA1872 303
158879.SA0067 158879.SA1873 268
158879.SA0067 158879.SA1874 300
158879.SA0067 158879.SA1875 375
158879.SA0067 158879.SA1876 375
158879.SA0067 158879.SA1877 375
158879.SA0067 158879.SA1879 933
158879.SA0067 158879.SA1880 922
158879.SA0067 158879.SA1881 911
158879.SA0067 158879.SA1883 982
158879.SA0067 158879.SA1936 167
158879.SA0067 158879.SA1951 297
158879.SA0067 158879.SA1968 168
158879.SA0067 158879.SA2020 180
158879.SA0067 158879.SA2021 180
158879.SA0067 158879.SA2023 256
158879.SA0067 158879.SA2052 172
158879.SA0067 158879.SA2094 195
158879.SA0067 158879.SA2151 616
158879.SA0067 158879.SA2152 477
158879.SA0067 158879.SA2180 591
158879.SA0067 158879.SA2272 200
158879.SA0067 158879.SA2369 184
158879.SA0067 158879.SA2383 299
158879.SA0067 158879.SA2384 190
158879.SA0067 158879.SA2418 617
158879.SA0067 158879.SA2480 162
158879.SA0068 158879.SA0011 200
158879.SA0068 158879.SA0032 591
158879.SA0068 158879.SA0033 591
158879.SA0068 158879.SA0034 591
158879.SA0068 158879.SA0036 505
158879.SA0068 158879.SA0038 177
158879.SA0068 158879.SA0039 235
158879.SA0068 158879.SA0040 180
158879.SA0068 158879.SA0041 591
158879.SA0068 158879.SA0048 591
158879.SA0068 158879.SA0066 827
158879.SA0068 158879.SA0067 951
158879.SA0068 158879.SA0070 994
158879.SA0068 158879.SA0071 995
158879.SA0068 158879.SA0183 204
158879.SA0068 158879.SA0471 259
158879.SA0068 158879.SA0549 204
158879.SA0068 158879.SA0766 591
158879.SA0068 158879.SA0821 200
158879.SA0068 158879.SA0880 221
158879.SA0068 158879.SA0900 160
158879.SA0068 158879.SA0939 223
158879.SA0068 158879.SA1046 200
158879.SA0068 158879.SA1093 205
158879.SA0068 158879.SA1480 591
158879.SA0068 158879.SA1542 254
158879.SA0068 158879.SA1589 204
158879.SA0068 158879.SA1779 160
158879.SA0068 158879.SA1815 221
158879.SA0068 158879.SA1869 212
158879.SA0068 158879.SA1870 212
158879.SA0068 158879.SA1871 212
158879.SA0068 158879.SA1872 249
158879.SA0068 158879.SA1873 344
158879.SA0068 158879.SA1874 275
158879.SA0068 158879.SA1875 297
158879.SA0068 158879.SA1876 297
158879.SA0068 158879.SA1877 297
158879.SA0068 158879.SA1879 988
158879.SA0068 158879.SA1880 974
158879.SA0068 158879.SA1882 930
158879.SA0068 158879.SA1883 703
158879.SA0068 158879.SA1951 591
158879.SA0068 158879.SA2088 204
158879.SA0068 158879.SA2294 204
158879.SA0068 158879.SA2383 591
158879.SA0068 158879.SA2384 510
158879.SA0070 158879.SA0066 769
158879.SA0070 158879.SA0067 942
158879.SA0070 158879.SA0068 994
158879.SA0070 158879.SA0071 996
158879.SA0070 158879.SA0490 190
158879.SA0070 158879.SA0655 236
158879.SA0070 158879.SA0845 190
158879.SA0070 158879.SA0848 299
158879.SA0070 158879.SA0880 197
158879.SA0070 158879.SA0939 252
158879.SA0070 158879.SA1041 180
158879.SA0070 158879.SA1042 190
158879.SA0070 158879.SA1183 228
158879.SA0070 158879.SA1587 203
158879.SA0070 158879.SA1815 197
158879.SA0070 158879.SA1869 239
158879.SA0070 158879.SA1870 239
158879.SA0070 158879.SA1871 239
158879.SA0070 158879.SA1872 250
158879.SA0070 158879.SA1873 326
158879.SA0070 158879.SA1874 277
158879.SA0070 158879.SA1875 301
158879.SA0070 158879.SA1876 301
158879.SA0070 158879.SA1877 301
158879.SA0070 158879.SA1879 990
158879.SA0070 158879.SA1881 986
158879.SA0070 158879.SA1882 921
158879.SA0070 158879.SA1883 617
158879.SA0070 158879.SA1984 274
158879.SA0070 158879.SA2023 256
158879.SA0070 158879.SA2345 394
158879.SA0071 158879.SA0032 591
158879.SA0071 158879.SA0033 591
158879.SA0071 158879.SA0034 591
158879.SA0071 158879.SA0036 506
158879.SA0071 158879.SA0038 179
158879.SA0071 158879.SA0039 236
158879.SA0071 158879.SA0040 180
158879.SA0071 158879.SA0041 591
158879.SA0071 158879.SA0048 591
158879.SA0071 158879.SA0066 831
158879.SA0071 158879.SA0067 957
158879.SA0071 158879.SA0068 995
158879.SA0071 158879.SA0070 996
158879.SA0071 158879.SA0471 152
158879.SA0071 158879.SA0766 591
158879.SA0071 158879.SA1480 591
158879.SA0071 158879.SA1587 160
158879.SA0071 158879.SA1779 160
158879.SA0071 158879.SA1880 988
158879.SA0071 158879.SA1881 989
158879.SA0071 158879.SA1882 945
158879.SA0071 158879.SA1883 600
158879.SA0071 158879.SA1951 591
158879.SA0071 158879.SA2383 591
158879.SA0071 158879.SA2384 510
158879.SA0072 158879.SA0073 832
158879.SA0072 158879.SA1801 164
158879.SA0072 158879.SAS003 639
158879.SA0073 158879.SA0054 332
158879.SA0073 158879.SA0072 832
158879.SA0073 158879.SA0084 155
158879.SA0073 158879.SA0122 211
158879.SA0073 158879.SA0126 166
158879.SA0073 158879.SA0201 290
158879.SA0073 158879.SA0314 155
158879.SA0073 158879.SA0361 195
158879.SA0073 158879.SA0392 164
158879.SA0073 158879.SA0394 191
158879.SA0073 158879.SA0396 196
158879.SA0073 158879.SA0563 170
158879.SA0073 158879.SA0593 167
158879.SA0073 158879.SA0596 245
158879.SA0073 158879.SA0710 180
158879.SA0073 158879.SA0718 305
158879.SA0073 158879.SA0789 210
158879.SA0073 158879.SA0876 158
158879.SA0073 158879.SA0905 341
158879.SA0073 158879.SA0982 172
158879.SA0073 158879.SA1063 191
158879.SA0073 158879.SA1190 197
158879.SA0073 158879.SA1209 507
158879.SA0073 158879.SA1222 346
158879.SA0073 158879.SA1257 171
158879.SA0073 158879.SA1267 208
158879.SA0073 158879.SA1268 153
158879.SA0073 158879.SA1624 183
158879.SA0073 158879.SA1791 201
158879.SA0073 158879.SA1801 164
158879.SA0073 158879.SA1828 426
158879.SA0073 158879.SA1829 196
158879.SA0073 158879.SA1964 154
158879.SA0073 158879.SA1975 307
158879.SA0073 158879.SA2005 349
158879.SA0073 158879.SA2052 178
158879.SA0073 158879.SA2287 162
158879.SA0073 158879.SA2445 163
158879.SA0073 158879.SAS003 663
158879.SA0074 158879.SA0075 654
158879.SA0074 158879.SA0076 536
158879.SA0074 158879.SA0077 411
158879.SA0075 158879.SA0074 654
158879.SA0075 158879.SA0076 700
158879.SA0075 158879.SA0077 523
158879.SA0076 158879.SA0074 536
158879.SA0076 158879.SA0075 700
158879.SA0076 158879.SA0077 636
158879.SA0077 158879.SA0002 520
158879.SA0077 158879.SA0005 227
158879.SA0077 158879.SA0006 227
158879.SA0077 158879.SA0017 182
158879.SA0077 158879.SA0061 174
158879.SA0077 158879.SA0074 411
158879.SA0077 158879.SA0075 523
158879.SA0077 158879.SA0076 636
158879.SA0077 158879.SA0078 348
158879.SA0077 158879.SA0083 212
158879.SA0077 158879.SA0089 256
158879.SA0077 158879.SA0140 612
158879.SA0077 158879.SA0153 183
158879.SA0077 158879.SA0195 186
158879.SA0077 158879.SA0222 157
158879.SA0077 158879.SA0315 224
158879.SA0077 158879.SA0366 392
158879.SA0077 158879.SA0375 416
158879.SA0077 158879.SA0379 410
158879.SA0077 158879.SA0406 159
158879.SA0077 158879.SA0442 224
158879.SA0077 158879.SA0467 243
158879.SA0077 158879.SA0469 252
158879.SA0077 158879.SA0483 157
158879.SA0077 158879.SA0486 181
158879.SA0077 158879.SA0494 474
158879.SA0077 158879.SA0501 444
158879.SA0077 158879.SA0557 216
158879.SA0077 158879.SA0599 216
158879.SA0077 158879.SA0609 220
158879.SA0077 158879.SA0642 186
158879.SA0077 158879.SA0650 218
158879.SA0077 158879.SA0676 237
158879.SA0077 158879.SA0681 233
158879.SA0077 158879.SA0686 270
158879.SA0077 158879.SA0718 231
158879.SA0077 158879.SA0727 224
158879.SA0077 158879.SA0739 234
158879.SA0077 158879.SA0758 156
158879.SA0077 158879.SA0794 203
158879.SA0077 158879.SA0815 193
158879.SA0077 158879.SA0823 295
158879.SA0077 158879.SA0835 157
158879.SA0077 158879.SA0886 182
158879.SA0077 158879.SA0900 165
158879.SA0077 158879.SA0908 173
158879.SA0077 158879.SA0942 238
158879.SA0077 158879.SA0972 200
158879.SA0077 158879.SA0992 156
158879.SA0077 158879.SA0998 204
158879.SA0077 158879.SA1012 607
158879.SA0077 158879.SA1029 185
158879.SA0077 158879.SA1051 162
158879.SA0077 158879.SA1052 464
158879.SA0077 158879.SA1053 313
158879.SA0077 158879.SA1054 316
158879.SA0077 158879.SA1055 330
158879.SA0077 158879.SA1058 668
158879.SA0077 158879.SA1059 514
158879.SA0077 158879.SA1060 740
158879.SA0077 158879.SA1061 739
158879.SA0077 158879.SA1062 960
158879.SA0077 158879.SA1063 650
158879.SA0077 158879.SA1064 742
158879.SA0077 158879.SA1065 438
158879.SA0077 158879.SA1066 330
158879.SA0077 158879.SA1069 226
158879.SA0077 158879.SA1077 397
158879.SA0077 158879.SA1093 248
158879.SA0077 158879.SA1099 299
158879.SA0077 158879.SA1101 175
158879.SA0077 158879.SA1126 202
158879.SA0077 158879.SA1127 172
158879.SA0077 158879.SA1128 474
158879.SA0077 158879.SA1170 224
158879.SA0077 158879.SA1181 297
158879.SA0077 158879.SA1188 227
158879.SA0077 158879.SA1189 227
158879.SA0077 158879.SA1210 270
158879.SA0077 158879.SA1222 161
158879.SA0077 158879.SA1273 224
158879.SA0077 158879.SA1274 392
158879.SA0077 158879.SA1287 179
158879.SA0077 158879.SA1288 392
158879.SA0077 158879.SA1293 260
158879.SA0077 158879.SA1296 231
158879.SA0077 158879.SA1301 233
158879.SA0077 158879.SA1306 392
158879.SA0077 158879.SA1313 237
158879.SA0077 158879.SA1320 203
158879.SA0077 158879.SA1331 161
158879.SA0077 158879.SA1335 169
158879.SA0077 158879.SA1359 224
158879.SA0077 158879.SA1379 231
158879.SA0077 158879.SA1387 227
158879.SA0077 158879.SA1393 237
158879.SA0077 158879.SA1401 182
158879.SA0077 158879.SA1409 674
158879.SA0077 158879.SA1416 201
158879.SA0077 158879.SA1439 224
158879.SA0077 158879.SA1448 231
158879.SA0077 158879.SA1488 184
158879.SA0077 158879.SA1510 224
158879.SA0077 158879.SA1513 224
158879.SA0077 158879.SA1520 247
158879.SA0077 158879.SA1556 443
158879.SA0077 158879.SA1565 156
158879.SA0077 158879.SA1629 265
158879.SA0077 158879.SA1656 227
158879.SA0077 158879.SA1659 474
158879.SA0077 158879.SA1662 623
158879.SA0077 158879.SA1714 233
158879.SA0077 158879.SA1779 174
158879.SA0077 158879.SA1834 155
158879.SA0077 158879.SA1836 443
158879.SA0077 158879.SA1837 182
158879.SA0077 158879.SA1870 591
158879.SA0077 158879.SA1871 171
158879.SA0077 158879.SA1875 167
158879.SA0077 158879.SA1885 227
158879.SA0077 158879.SA1902 188
158879.SA0077 158879.SA1974 332
158879.SA0077 158879.SA1999 224
158879.SA0077 158879.SA2018 198
158879.SA0077 158879.SA2040 227
158879.SA0077 158879.SA2045 158
158879.SA0077 158879.SA2051 248
158879.SA0077 158879.SA2063 284
158879.SA0077 158879.SA2069 221
158879.SA0077 158879.SA2071 259
158879.SA0077 158879.SA2146 200
158879.SA0077 158879.SA2176 260
158879.SA0077 158879.SA2188 235
158879.SA0077 158879.SA2225 624
158879.SA0077 158879.SA2276 227
158879.SA0077 158879.SA2277 227
158879.SA0077 158879.SA2290 279
158879.SA0077 158879.SA2324 156
158879.SA0077 158879.SA2336 157
158879.SA0077 158879.SA2368 215
158879.SA0077 158879.SA2424 480
158879.SA0077 158879.SA2480 179
158879.SA0077 158879.SAS023 156
158879.SA0078 158879.SA0012 194
158879.SA0078 158879.SA0019 417
158879.SA0078 158879.SA0020 204
158879.SA0078 158879.SA0024 221
158879.SA0078 158879.SA0061 522
158879.SA0078 158879.SA0077 348
158879.SA0078 158879.SA0097 278
158879.SA0078 158879.SA0105 198
158879.SA0078 158879.SA0111 187
158879.SA0078 158879.SA0152 167
158879.SA0078 158879.SA0154 372
158879.SA0078 158879.SA0195 467
158879.SA0078 158879.SA0201 170
158879.SA0078 158879.SA0222 172
158879.SA0078 158879.SA0235 182
158879.SA0078 158879.SA0268 222
158879.SA0078 158879.SA0269 513
158879.SA0078 158879.SA0270 232
158879.SA0078 158879.SA0272 360
158879.SA0078 158879.SA0275 363
158879.SA0078 158879.SA0281 669
158879.SA0078 158879.SA0330 175
158879.SA0078 158879.SA0355 287
158879.SA0078 158879.SA0363 328
158879.SA0078 158879.SA0394 582
158879.SA0078 158879.SA0396 518
158879.SA0078 158879.SA0397 615
158879.SA0078 158879.SA0406 317
158879.SA0078 158879.SA0442 171
158879.SA0078 158879.SA0469 152
158879.SA0078 158879.SA0519 256
158879.SA0078 158879.SA0521 329
158879.SA0078 158879.SA0553 445
158879.SA0078 158879.SA0596 606
158879.SA0078 158879.SA0617 285
158879.SA0078 158879.SA0622 432
158879.SA0078 158879.SA0639 184
158879.SA0078 158879.SA0739 660
158879.SA0078 158879.SA0742 172
158879.SA0078 158879.SA0839 196
158879.SA0078 158879.SA0843 173
158879.SA0078 158879.SA0858 155
158879.SA0078 158879.SA0866 223
158879.SA0078 158879.SA0886 650
158879.SA0078 158879.SA0900 648
158879.SA0078 158879.SA0905 316
158879.SA0078 158879.SA0931 631
158879.SA0078 158879.SA0954 205
158879.SA0078 158879.SA0976 255
158879.SA0078 158879.SA0977 238
158879.SA0078 158879.SA1016 177
158879.SA0078 158879.SA1040 161
158879.SA0078 158879.SA1073 173
158879.SA0078 158879.SA1200 200
158879.SA0078 158879.SA1267 521
158879.SA0078 158879.SA1268 416
158879.SA0078 158879.SA1274 161
158879.SA0078 158879.SA1314 163
158879.SA0078 158879.SA1320 287
158879.SA0078 158879.SA1361 237
158879.SA0078 158879.SA1490 161
158879.SA0078 158879.SA1506 217
158879.SA0078 158879.SA1508 177
158879.SA0078 158879.SA1514 197
158879.SA0078 158879.SA1552 515
158879.SA0078 158879.SA1577 389
158879.SA0078 158879.SA1595 220
158879.SA0078 158879.SA1607 471
158879.SA0078 158879.SA1619 294
158879.SA0078 158879.SA1639 219
158879.SA0078 158879.SA1649 204
158879.SA0078 158879.SA1654 175
158879.SA0078 158879.SA1668 403
158879.SA0078 158879.SA1693 155
158879.SA0078 158879.SA1740 359
158879.SA0078 158879.SA1751 366
158879.SA0078 158879.SA1766 194
158879.SA0078 158879.SA1813 488
158879.SA0078 158879.SA1824 189
158879.SA0078 158879.SA1839 249
158879.SA0078 158879.SA1936 155
158879.SA0078 158879.SA1943 392
158879.SA0078 158879.SA1961 280
158879.SA0078 158879.SA1964 207
158879.SA0078 158879.SA1976 157
158879.SA0078 158879.SA2010 167
158879.SA0078 158879.SA2052 646
158879.SA0078 158879.SA2059 197
158879.SA0078 158879.SA2088 159
158879.SA0078 158879.SA2092 468
158879.SA0078 158879.SA2126 221
158879.SA0078 158879.SA2146 499
158879.SA0078 158879.SA2157 244
158879.SA0078 158879.SA2169 641
158879.SA0078 158879.SA2249 232
158879.SA0078 158879.SA2272 316
158879.SA0078 158879.SA2285 161
158879.SA0078 158879.SA2290 211
158879.SA0078 158879.SA2299 201
158879.SA0078 158879.SA2415 154
158879.SA0078 158879.SA2430 174
158879.SA0078 158879.SA2433 401
158879.SA0078 158879.SA2445 269
158879.SA0078 158879.SA2446 163
158879.SA0078 158879.SA2463 358
158879.SA0078 158879.SA2488 151
158879.SA0078 158879.SAP001 230
158879.SA0078 158879.SAP020 411
158879.SA0079 158879.SA0009 168
158879.SA0079 158879.SA0023 273
158879.SA0079 158879.SA0043 219
158879.SA0079 158879.SA0044 235
158879.SA0079 158879.SA0045 290
158879.SA0079 158879.SA0048 167
158879.SA0079 158879.SA0080 333
158879.SA0079 158879.SA0081 290
158879.SA0079 158879.SA0082 235
158879.SA0079 158879.SA0083 219
158879.SA0079 158879.SA0084 250
158879.SA0079 158879.SA0087 217
158879.SA0079 158879.SA0089 205
158879.SA0079 158879.SA0146 167
158879.SA0079 158879.SA0180 169
158879.SA0079 158879.SA0184 209
158879.SA0079 158879.SA0241 256
158879.SA0079 158879.SA0245 256
158879.SA0079 158879.SA0354 168
158879.SA0079 158879.SA0359 158
158879.SA0079 158879.SA0360 218
158879.SA0079 158879.SA0375 162
158879.SA0079 158879.SA0376 291
158879.SA0079 158879.SA0377 167
158879.SA0079 158879.SA0426 170
158879.SA0079 158879.SA0430 384
158879.SA0079 158879.SA0441 172
158879.SA0079 158879.SA0451 167
158879.SA0079 158879.SA0452 208
158879.SA0079 158879.SA0467 264
158879.SA0079 158879.SA0468 194
158879.SA0079 158879.SA0469 232
158879.SA0079 158879.SA0470 289
158879.SA0079 158879.SA0472 260
158879.SA0079 158879.SA0473 262
158879.SA0079 158879.SA0474 262
158879.SA0079 158879.SA0475 385
158879.SA0079 158879.SA0497 177
158879.SA0079 158879.SA0500 226
158879.SA0079 158879.SA0501 245
158879.SA0079 158879.SA0512 155
158879.SA0079 158879.SA0525 170
158879.SA0079 158879.SA0546 230
158879.SA0079 158879.SA0551 172
158879.SA0079 158879.SA0558 253
158879.SA0079 158879.SA0560 196
158879.SA0079 158879.SA0561 398
158879.SA0079 158879.SA0648 189
158879.SA0079 158879.SA0668 200
158879.SA0079 158879.SA0670 155
158879.SA0079 158879.SA0674 335
158879.SA0079 158879.SA0692 268
158879.SA0079 158879.SA0721 365
158879.SA0079 158879.SA0733 468
158879.SA0079 158879.SA0766 167
158879.SA0079 158879.SA0784 309
158879.SA0079 158879.SA0795 426
158879.SA0079 158879.SA0868 204
158879.SA0079 158879.SA0884 160
158879.SA0079 158879.SA0925 277
158879.SA0079 158879.SA0926 255
158879.SA0079 158879.SA0937 168
158879.SA0079 158879.SA0938 168
158879.SA0079 158879.SA0939 204
158879.SA0079 158879.SA0941 334
158879.SA0079 158879.SA0943-1 160
158879.SA0079 158879.SA0945 180
158879.SA0079 158879.SA0947 253
158879.SA0079 158879.SA0957 746
158879.SA0079 158879.SA0958 175
158879.SA0079 158879.SA0961 522
158879.SA0079 158879.SA0970 627
158879.SA0079 158879.SA0977 170
158879.SA0079 158879.SA1023 371
158879.SA0079 158879.SA1028 167
158879.SA0079 158879.SA1033 232
158879.SA0079 158879.SA1053 234
158879.SA0079 158879.SA1060 184
158879.SA0079 158879.SA1086 195
158879.SA0079 158879.SA1104 194
158879.SA0079 158879.SA1114 189
158879.SA0079 158879.SA1125 174
158879.SA0079 158879.SA1128 254
158879.SA0079 158879.SA1133 253
158879.SA0079 158879.SA1145 235
158879.SA0079 158879.SA1147 233
158879.SA0079 158879.SA1178 364
158879.SA0079 158879.SA1186 179
158879.SA0079 158879.SA1193 252
158879.SA0079 158879.SA1200 200
158879.SA0079 158879.SA1217 232
158879.SA0079 158879.SA1226 254
158879.SA0079 158879.SA1245 183
158879.SA0079 158879.SA1254 231
158879.SA0079 158879.SA1262 268
158879.SA0079 158879.SA1266 348
158879.SA0079 158879.SA1274 165
158879.SA0079 158879.SA1280 691
158879.SA0079 158879.SA1289 412
158879.SA0079 158879.SA1290 193
158879.SA0079 158879.SA1308 179
158879.SA0079 158879.SA1373 168
158879.SA0079 158879.SA1388 177
158879.SA0079 158879.SA1391 235
158879.SA0079 158879.SA1394 241
158879.SA0079 158879.SA1395 468
158879.SA0079 158879.SA1403 186
158879.SA0079 158879.SA1407 234
158879.SA0079 158879.SA1412 219
158879.SA0079 158879.SA1413 246
158879.SA0079 158879.SA1414 192
158879.SA0079 158879.SA1422 260
158879.SA0079 158879.SA1425 195
158879.SA0079 158879.SA1438 262
158879.SA0079 158879.SA1443 507
158879.SA0079 158879.SA1449 155
158879.SA0079 158879.SA1465 225
158879.SA0079 158879.SA1470 260
158879.SA0079 158879.SA1471 177
158879.SA0079 158879.SA1480 167
158879.SA0079 158879.SA1497 160
158879.SA0079 158879.SA1499 203
158879.SA0079 158879.SA1520 341
158879.SA0079 158879.SA1521 265
158879.SA0079 158879.SA1523 263
158879.SA0079 158879.SA1524 185
158879.SA0079 158879.SA1525 180
158879.SA0079 158879.SA1526 179
158879.SA0079 158879.SA1527 177
158879.SA0079 158879.SA1528 177
158879.SA0079 158879.SA1555 175
158879.SA0079 158879.SA1560 248
158879.SA0079 158879.SA1569 260
158879.SA0079 158879.SA1571 155
158879.SA0079 158879.SA1588 168
158879.SA0079 158879.SA1593 261
158879.SA0079 158879.SA1683 155
158879.SA0079 158879.SA1693 240
158879.SA0079 158879.SA1704 208
158879.SA0079 158879.SA1713 379
158879.SA0079 158879.SA1720 194
158879.SA0079 158879.SA1727 155
158879.SA0079 158879.SA1828 244
158879.SA0079 158879.SA1886 220
158879.SA0079 158879.SA1914 177
158879.SA0079 158879.SA1929 228
158879.SA0079 158879.SA1951 167
158879.SA0079 158879.SA1990 335
158879.SA0079 158879.SA2018 200
158879.SA0079 158879.SA2023 195
158879.SA0079 158879.SA2030 162
158879.SA0079 158879.SA2070 468
158879.SA0079 158879.SA2084 160
158879.SA0079 158879.SA2097 228
158879.SA0079 158879.SA2100 676
158879.SA0079 158879.SA2104 175
158879.SA0079 158879.SA2144 426
158879.SA0079 158879.SA2146 188
158879.SA0079 158879.SA2189 203
158879.SA0079 158879.SA2242 221
158879.SA0079 158879.SA2248 164
158879.SA0079 158879.SA2258 167
158879.SA0079 158879.SA2295 151
158879.SA0079 158879.SA2303 351
158879.SA0079 158879.SA2314 180
158879.SA0079 158879.SA2339 275
158879.SA0079 158879.SA2349 185
158879.SA0079 158879.SA2384 167
158879.SA0079 158879.SA2390 256
158879.SA0079 158879.SA2391 168
158879.SA0079 158879.SA2455 153
158879.SA0079 158879.SA2475 156
158879.SA0079 158879.SA2476 218
158879.SA0079 158879.SA2477 294
158879.SA0079 158879.SA2502 172
158879.SA0079 158879.SAS052 177
158879.SA0080 158879.SA0042 349
158879.SA0080 158879.SA0043 388
158879.SA0080 158879.SA0044 375
158879.SA0080 158879.SA0045 623
158879.SA0080 158879.SA0047 157
158879.SA0080 158879.SA0079 333
158879.SA0080 158879.SA0081 946
158879.SA0080 158879.SA0082 749
158879.SA0080 158879.SA0083 701
158879.SA0080 158879.SA0084 562
158879.SA0080 158879.SA0085 333
158879.SA0080 158879.SA0154 150
158879.SA0080 158879.SA0171 182
158879.SA0080 158879.SA0178 242
158879.SA0080 158879.SA0217 264
158879.SA0080 158879.SA0264 179
158879.SA0080 158879.SA0267 166
158879.SA0080 158879.SA0519 172
158879.SA0080 158879.SA0520 173
158879.SA0080 158879.SA0544 151
158879.SA0080 158879.SA0568 176
158879.SA0080 158879.SA0597 227
158879.SA0080 158879.SA0610 182
158879.SA0080 158879.SA0636 369
158879.SA0080 158879.SA0714 200
158879.SA0080 158879.SA0716 221
158879.SA0080 158879.SA0767 159
158879.SA0080 158879.SA0938 227
158879.SA0080 158879.SA0986 157
158879.SA0080 158879.SA1018 176
158879.SA0080 158879.SA1179 247
158879.SA0080 158879.SA1204 167
158879.SA0080 158879.SA1259 168
158879.SA0080 158879.SA1260 220
158879.SA0080 158879.SA1299 164
158879.SA0080 158879.SA1479 159
158879.SA0080 158879.SA1578 334
158879.SA0080 158879.SA1589 176
158879.SA0080 158879.SA1713 157
158879.SA0080 158879.SA1714 191
158879.SA0080 158879.SA1814 159
158879.SA0080 158879.SA1950 159
158879.SA0080 158879.SA1982 150
158879.SA0080 158879.SA2061 201
158879.SA0080 158879.SA2366 167
158879.SA0080 158879.SA2383 159
158879.SA0080 158879.SA2412 163
158879.SA0080 158879.SA2498 170
158879.SA0081 158879.SA0043 302
158879.SA0081 158879.SA0044 384
158879.SA0081 158879.SA0079 290
158879.SA0081 158879.SA0080 946
158879.SA0081 158879.SA0082 752
158879.SA0081 158879.SA0083 659
158879.SA0081 158879.SA0084 617
158879.SA0081 158879.SA0085 290
158879.SA0081 158879.SA0163 246
158879.SA0081 158879.SA0707 224
158879.SA0081 158879.SA0831 184
158879.SA0081 158879.SA1890 214
158879.SA0081 158879.SA1948 246
158879.SA0081 158879.SA1989 167
158879.SA0081 158879.SA2344 320
158879.SA0081 158879.SA2345 304
158879.SA0081 158879.SA2422 193
158879.SA0081 158879.SA2479 213
158879.SA0082 158879.SA0041 152
158879.SA0082 158879.SA0042 260
158879.SA0082 158879.SA0043 470
158879.SA0082 158879.SA0044 637
158879.SA0082 158879.SA0045 384
158879.SA0082 158879.SA0046 280
158879.SA0082 158879.SA0079 235
158879.SA0082 158879.SA0080 749
158879.SA0082 158879.SA0081 752
158879.SA0082 158879.SA0083 855
158879.SA0082 158879.SA0084 819
158879.SA0082 158879.SA0085 235
158879.SA0082 158879.SA0144 188
158879.SA0082 158879.SA0218 206
158879.SA0082 158879.SA0219 187
158879.SA0082 158879.SA0305 152
158879.SA0082 158879.SA0311 160
158879.SA0082 158879.SA0373 183
158879.SA0082 158879.SA0444 155
158879.SA0082 158879.SA0451 350
158879.SA0082 158879.SA0467 227
158879.SA0082 158879.SA0487 179
158879.SA0082 158879.SA0499 155
158879.SA0082 158879.SA0508 274
158879.SA0082 158879.SA0551 198
158879.SA0082 158879.SA0590 193
158879.SA0082 158879.SA0776 256
158879.SA0082 158879.SA0783 280
158879.SA0082 158879.SA0799 203
158879.SA0082 158879.SA0802 203
158879.SA0082 158879.SA0817 198
158879.SA0082 158879.SA0831 893
158879.SA0082 158879.SA0833 165
158879.SA0082 158879.SA0936 203
158879.SA0082 158879.SA1031 185
158879.SA0082 158879.SA1048 183
158879.SA0082 158879.SA1064 314
158879.SA0082 158879.SA1071 161
158879.SA0082 158879.SA1078 223
158879.SA0082 158879.SA1079 177
158879.SA0082 158879.SA1105 168
158879.SA0082 158879.SA1124 150
158879.SA0082 158879.SA1142 161
158879.SA0082 158879.SA1288 156
158879.SA0082 158879.SA1306 184
158879.SA0082 158879.SA1349 206
158879.SA0082 158879.SA1353 178
158879.SA0082 158879.SA1364 298
158879.SA0082 158879.SA1374 186
158879.SA0082 158879.SA1377 152
158879.SA0082 158879.SA1378 203
158879.SA0082 158879.SA1379 184
158879.SA0082 158879.SA1380 180
158879.SA0082 158879.SA1408 256
158879.SA0082 158879.SA1410 218
158879.SA0082 158879.SA1415 210
158879.SA0082 158879.SA1422 172
158879.SA0082 158879.SA1439 471
158879.SA0082 158879.SA1446 214
158879.SA0082 158879.SA1449 250
158879.SA0082 158879.SA1450 558
158879.SA0082 158879.SA1463 181
158879.SA0082 158879.SA1536 280
158879.SA0082 158879.SA1537 172
158879.SA0082 158879.SA1538 558
158879.SA0082 158879.SA1578 240
158879.SA0082 158879.SA1579 177
158879.SA0082 158879.SA1656 228
158879.SA0082 158879.SA1776 192
158879.SA0082 158879.SA1836 233
158879.SA0082 158879.SA1849 388
158879.SA0082 158879.SA1850 439
158879.SA0082 158879.SA1851 153
158879.SA0082 158879.SA1890 162
158879.SA0082 158879.SA1934 150
158879.SA0082 158879.SA1961 154
158879.SA0082 158879.SA1969 189
158879.SA0082 158879.SA2064 235
158879.SA0082 158879.SA2066 678
158879.SA0082 158879.SA2067 180
158879.SA0082 158879.SA2069 160
158879.SA0082 158879.SA2071 368
158879.SA0082 158879.SA2101 322
158879.SA0082 158879.SA2186 214
158879.SA0082 158879.SA2212 308
158879.SA0082 158879.SA2304 398
158879.SA0082 158879.SA2412 214
158879.SA0082 158879.SA2422 201
158879.SA0082 158879.SA2448 158
158879.SA0082 158879.SA2452 158
158879.SA0083 158879.SA0044 467
158879.SA0083 158879.SA0045 302
158879.SA0083 158879.SA0046 168
158879.SA0083 158879.SA0051 154
158879.SA0083 158879.SA0077 212
158879.SA0083 158879.SA0079 219
158879.SA0083 158879.SA0080 701
158879.SA0083 158879.SA0081 659
158879.SA0083 158879.SA0082 855
158879.SA0083 158879.SA0084 891
158879.SA0083 158879.SA0085 219
158879.SA0083 158879.SA0176 166
158879.SA0083 158879.SA0449 200
158879.SA0083 158879.SA0455 202
158879.SA0083 158879.SA0462 204
158879.SA0083 158879.SA0467 227
158879.SA0083 158879.SA0487 169
158879.SA0083 158879.SA0696 189
158879.SA0083 158879.SA0763 154
158879.SA0083 158879.SA0783 247
158879.SA0083 158879.SA0822 180
158879.SA0083 158879.SA0831 301
158879.SA0083 158879.SA0877 166
158879.SA0083 158879.SA0936 212
158879.SA0083 158879.SA0937 192
158879.SA0083 158879.SA0938 168
158879.SA0083 158879.SA0953 336
158879.SA0083 158879.SA1047 156
158879.SA0083 158879.SA1093 172
158879.SA0083 158879.SA1165 152
158879.SA0083 158879.SA1187 220
158879.SA0083 158879.SA1222 152
158879.SA0083 158879.SA1266 231
158879.SA0083 158879.SA1267 152
158879.SA0083 158879.SA1268 152
158879.SA0083 158879.SA1288 180
158879.SA0083 158879.SA1306 240
158879.SA0083 158879.SA1307 220
158879.SA0083 158879.SA1311 304
158879.SA0083 158879.SA1375 171
158879.SA0083 158879.SA1378 203
158879.SA0083 158879.SA1379 184
158879.SA0083 158879.SA1380 180
158879.SA0083 158879.SA1386 204
158879.SA0083 158879.SA1439 471
158879.SA0083 158879.SA1450 484
158879.SA0083 158879.SA1456 253
158879.SA0083 158879.SA1457 207
158879.SA0083 158879.SA1459 371
158879.SA0083 158879.SA1460 347
158879.SA0083 158879.SA1461 165
158879.SA0083 158879.SA1462 276
158879.SA0083 158879.SA1463 287
158879.SA0083 158879.SA1465 199
158879.SA0083 158879.SA1466 158
158879.SA0083 158879.SA1467 153
158879.SA0083 158879.SA1483 154
158879.SA0083 158879.SA1536 168
158879.SA0083 158879.SA1538 484
158879.SA0083 158879.SA1556 344
158879.SA0083 158879.SA1575 204
158879.SA0083 158879.SA1713 168
158879.SA0083 158879.SA1714 200
158879.SA0083 158879.SA1728 201
158879.SA0083 158879.SA1836 213
158879.SA0083 158879.SA1837 207
158879.SA0083 158879.SA1892 171
158879.SA0083 158879.SA1897 167
158879.SA0083 158879.SA1915 220
158879.SA0083 158879.SA1954 154
158879.SA0083 158879.SA2018 163
158879.SA0083 158879.SA2051 172
158879.SA0083 158879.SA2066 678
158879.SA0083 158879.SA2071 209
158879.SA0083 158879.SA2179 312
158879.SA0083 158879.SA2318 152
158879.SA0083 158879.SA2324 169
158879.SA0083 158879.SA2387 154
158879.SA0083 158879.SA2471 164
158879.SA0083 158879.SA2473 282
158879.SA0083 158879.SAS055 152
158879.SA0084 158879.SA0042 387
158879.SA0084 158879.SA0043 512
158879.SA0084 158879.SA0044 467
158879.SA0084 158879.SA0045 280
158879.SA0084 158879.SA0073 155
158879.SA0084 158879.SA0079 250
158879.SA0084 158879.SA0080 562
158879.SA0084 158879.SA0081 617
158879.SA0084 158879.SA0082 819
158879.SA0084 158879.SA0083 891
158879.SA0084 158879.SA0085 250
158879.SA0084 158879.SA0128 167
158879.SA0084 158879.SA0224 194
158879.SA0084 158879.SA0368 234
158879.SA0084 158879.SA0430 493
158879.SA0084 158879.SA0469 228
158879.SA0084 158879.SA0731 219
158879.SA0084 158879.SA0831 240
158879.SA0084 158879.SA0938 189
158879.SA0084 158879.SA0943-1 250
158879.SA0084 158879.SA0944 209
158879.SA0084 158879.SA1042 163
158879.SA0084 158879.SA1141 234
158879.SA0084 158879.SA1347 209
158879.SA0084 158879.SA1348 250
158879.SA0084 158879.SA1355 167
158879.SA0084 158879.SA1380 162
158879.SA0084 158879.SA1382 167
158879.SA0084 158879.SA1462 274
158879.SA0084 158879.SA1492 234
158879.SA0084 158879.SA1533 173
158879.SA0084 158879.SA1652 167
158879.SA0084 158879.SA1713 192
158879.SA0084 158879.SA1714 281
158879.SA0084 158879.SA1836 256
158879.SA0084 158879.SA1837 260
158879.SA0084 158879.SA1853 324
158879.SA0084 158879.SA1890 184
158879.SA0084 158879.SA1914 392
158879.SA0084 158879.SA1929 307
158879.SA0084 158879.SA2063 168
158879.SA0084 158879.SA2066 161
158879.SA0084 158879.SA2101 168
158879.SA0084 158879.SA2130 163
158879.SA0084 158879.SA2155 250
158879.SA0084 158879.SA2179 243
158879.SA0084 158879.SA2184 224
158879.SA0084 158879.SA2187 195
158879.SA0084 158879.SA2248 250
158879.SA0084 158879.SA2250 193
158879.SA0084 158879.SA2251 188
158879.SA0084 158879.SA2252 188
158879.SA0084 158879.SA2253 187
158879.SA0084 158879.SA2254 187
158879.SA0084 158879.SA2255 163
158879.SA0084 158879.SA2256 159
158879.SA0084 158879.SA2257 157
158879.SA0084 158879.SA2258 157
158879.SA0084 158879.SA2324 241
158879.SA0084 158879.SA2333 164
158879.SA0084 158879.SA2400 250
158879.SA0084 158879.SA2467 167
158879.SA0085 158879.SA0009 168
158879.SA0085 158879.SA0023 273
158879.SA0085 158879.SA0043 219
158879.SA0085 158879.SA0044 235
158879.SA0085 158879.SA0045 290
158879.SA0085 158879.SA0048 167
158879.SA0085 158879.SA0080 333
158879.SA0085 158879.SA0081 290
158879.SA0085 158879.SA0082 235
158879.SA0085 158879.SA0083 219
158879.SA0085 158879.SA0084 250
158879.SA0085 158879.SA0086 325
158879.SA0085 158879.SA0087 398
158879.SA0085 158879.SA0088 206
158879.SA0085 158879.SA0089 294
158879.SA0085 158879.SA0090 160
158879.SA0085 158879.SA0091 225
158879.SA0085 158879.SA0097 209
158879.SA0085 158879.SA0140 202
158879.SA0085 158879.SA0177 158
158879.SA0085 158879.SA0184 232
158879.SA0085 158879.SA0241 256
158879.SA0085 158879.SA0245 256
158879.SA0085 158879.SA0354 168
158879.SA0085 158879.SA0360 173
158879.SA0085 158879.SA0368 171
158879.SA0085 158879.SA0375 162
158879.SA0085 158879.SA0376 291
158879.SA0085 158879.SA0377 167
158879.SA0085 158879.SA0430 384
158879.SA0085 158879.SA0451 167
158879.SA0085 158879.SA0467 264
158879.SA0085 158879.SA0468 194
158879.SA0085 158879.SA0469 232
158879.SA0085 158879.SA0470 289
158879.SA0085 158879.SA0472 260
158879.SA0085 158879.SA0473 262
158879.SA0085 158879.SA0474 262
158879.SA0085 158879.SA0475 385
158879.SA0085 158879.SA0497 177
158879.SA0085 158879.SA0500 226
158879.SA0085 158879.SA0501 245
158879.SA0085 158879.SA0512 155
158879.SA0085 158879.SA0551 172
158879.SA0085 158879.SA0560 196
158879.SA0085 158879.SA0629 153
158879.SA0085 158879.SA0648 152
158879.SA0085 158879.SA0668 200
158879.SA0085 158879.SA0670 155
158879.SA0085 158879.SA0674 335
158879.SA0085 158879.SA0692 268
158879.SA0085 158879.SA0721 365
158879.SA0085 158879.SA0733 468
158879.SA0085 158879.SA0766 167
158879.SA0085 158879.SA0868 204
158879.SA0085 158879.SA0876 196
158879.SA0085 158879.SA0884 160
158879.SA0085 158879.SA0925 277
158879.SA0085 158879.SA0926 255
158879.SA0085 158879.SA0937 168
158879.SA0085 158879.SA0938 168
158879.SA0085 158879.SA0939 204
158879.SA0085 158879.SA0943-1 160
158879.SA0085 158879.SA0945 180
158879.SA0085 158879.SA0957 583
158879.SA0085 158879.SA0958 175
158879.SA0085 158879.SA0961 301
158879.SA0085 158879.SA0970 381
158879.SA0085 158879.SA1023 169
158879.SA0085 158879.SA1028 167
158879.SA0085 158879.SA1033 232
158879.SA0085 158879.SA1053 234
158879.SA0085 158879.SA1055 333
158879.SA0085 158879.SA1060 184
158879.SA0085 158879.SA1086 195
158879.SA0085 158879.SA1104 194
158879.SA0085 158879.SA1114 189
158879.SA0085 158879.SA1125 174
158879.SA0085 158879.SA1128 389
158879.SA0085 158879.SA1145 235
158879.SA0085 158879.SA1147 233
158879.SA0085 158879.SA1200 200
158879.SA0085 158879.SA1217 232
158879.SA0085 158879.SA1226 254
158879.SA0085 158879.SA1262 161
158879.SA0085 158879.SA1266 191
158879.SA0085 158879.SA1280 314
158879.SA0085 158879.SA1288 157
158879.SA0085 158879.SA1289 412
158879.SA0085 158879.SA1290 193
158879.SA0085 158879.SA1308 179
158879.SA0085 158879.SA1311 170
158879.SA0085 158879.SA1313 160
158879.SA0085 158879.SA1345 160
158879.SA0085 158879.SA1373 168
158879.SA0085 158879.SA1388 177
158879.SA0085 158879.SA1391 235
158879.SA0085 158879.SA1394 241
158879.SA0085 158879.SA1395 468
158879.SA0085 158879.SA1396 186
158879.SA0085 158879.SA1407 234
158879.SA0085 158879.SA1412 219
158879.SA0085 158879.SA1413 246
158879.SA0085 158879.SA1414 192
158879.SA0085 158879.SA1422 260
158879.SA0085 158879.SA1425 195
158879.SA0085 158879.SA1438 262
158879.SA0085 158879.SA1443 162
158879.SA0085 158879.SA1449 155
158879.SA0085 158879.SA1465 225
158879.SA0085 158879.SA1470 260
158879.SA0085 158879.SA1471 177
158879.SA0085 158879.SA1480 167
158879.SA0085 158879.SA1488 350
158879.SA0085 158879.SA1497 160
158879.SA0085 158879.SA1499 203
158879.SA0085 158879.SA1513 432
158879.SA0085 158879.SA1520 341
158879.SA0085 158879.SA1521 265
158879.SA0085 158879.SA1523 263
158879.SA0085 158879.SA1524 185
158879.SA0085 158879.SA1525 180
158879.SA0085 158879.SA1526 179
158879.SA0085 158879.SA1527 177
158879.SA0085 158879.SA1528 177
158879.SA0085 158879.SA1569 260
158879.SA0085 158879.SA1571 155
158879.SA0085 158879.SA1588 168
158879.SA0085 158879.SA1713 379
158879.SA0085 158879.SA1720 194
158879.SA0085 158879.SA1828 222
158879.SA0085 158879.SA1886 220
158879.SA0085 158879.SA1914 177
158879.SA0085 158879.SA1918 187
158879.SA0085 158879.SA1929 228
158879.SA0085 158879.SA1951 167
158879.SA0085 158879.SA2018 200
158879.SA0085 158879.SA2023 195
158879.SA0085 158879.SA2030 162
158879.SA0085 158879.SA2056 152
158879.SA0085 158879.SA2070 468
158879.SA0085 158879.SA2084 160
158879.SA0085 158879.SA2097 228
158879.SA0085 158879.SA2100 357
158879.SA0085 158879.SA2104 175
158879.SA0085 158879.SA2189 203
158879.SA0085 158879.SA2242 214
158879.SA0085 158879.SA2248 164
158879.SA0085 158879.SA2258 167
158879.SA0085 158879.SA2295 188
158879.SA0085 158879.SA2303 324
158879.SA0085 158879.SA2384 167
158879.SA0085 158879.SA2390 256
158879.SA0085 158879.SA2391 168
158879.SA0085 158879.SA2502 172
158879.SA0085 158879.SAS052 177
158879.SA0086 158879.SA0085 325
158879.SA0086 158879.SA0087 689
158879.SA0086 158879.SA0088 400
158879.SA0086 158879.SA0089 249
158879.SA0086 158879.SA0090 219
158879.SA0086 158879.SA0091 176
158879.SA0086 158879.SA0092 156
158879.SA0086 158879.SA0093 152
158879.SA0087 158879.SA0009 192
158879.SA0087 158879.SA0079 217
158879.SA0087 158879.SA0085 398
158879.SA0087 158879.SA0086 689
158879.SA0087 158879.SA0088 483
158879.SA0087 158879.SA0089 284
158879.SA0087 158879.SA0090 245
158879.SA0087 158879.SA0091 188
158879.SA0087 158879.SA0092 162
158879.SA0087 158879.SA0093 156
158879.SA0087 158879.SA0094 151
158879.SA0087 158879.SA0097 246
158879.SA0087 158879.SA0181 155
158879.SA0087 158879.SA0242 265
158879.SA0087 158879.SA0243 151
158879.SA0087 158879.SA0246 241
158879.SA0087 158879.SA0270 216
158879.SA0087 158879.SA0315 474
158879.SA0087 158879.SA0324 367
158879.SA0087 158879.SA0345 192
158879.SA0087 158879.SA0396 296
158879.SA0087 158879.SA0397 166
158879.SA0087 158879.SA0458 477
158879.SA0087 158879.SA0473 190
158879.SA0087 158879.SA0588 167
158879.SA0087 158879.SA0629 180
158879.SA0087 158879.SA0658 174
158879.SA0087 158879.SA0678 210
158879.SA0087 158879.SA0758 251
158879.SA0087 158879.SA1057 152
158879.SA0087 158879.SA1061 344
158879.SA0087 158879.SA1144 185
158879.SA0087 158879.SA1344 156
158879.SA0087 158879.SA1356 153
158879.SA0087 158879.SA1384 167
158879.SA0087 158879.SA1386 231
158879.SA0087 158879.SA1400 207
158879.SA0087 158879.SA1416 292
158879.SA0087 158879.SA1540 195
158879.SA0087 158879.SA1572 208
158879.SA0087 158879.SA1606 174
158879.SA0087 158879.SA1624 280
158879.SA0087 158879.SA1734 155
158879.SA0087 158879.SA1813 224
158879.SA0087 158879.SA1899 159
158879.SA0087 158879.SA1991 294
158879.SA0087 158879.SA1992 464
158879.SA0087 158879.SA1993 173
158879.SA0087 158879.SA1999 474
158879.SA0087 158879.SA2097 159
158879.SA0087 158879.SA2100 203
158879.SA0087 158879.SA2146 179
158879.SA0087 158879.SA2153 251
158879.SA0087 158879.SA2272 158
158879.SA0087 158879.SA2285 192
158879.SA0087 158879.SA2324 181
158879.SA0087 158879.SA2332 216
158879.SA0087 158879.SA2353 175
158879.SA0087 158879.SA2438 155
158879.SA0087 158879.SA2440 582
158879.SA0087 158879.SA2445 169
158879.SA0087 158879.SA2465 301
158879.SA0087 158879.SAS022 249
158879.SA0088 158879.SA0085 206
158879.SA0088 158879.SA0086 400
158879.SA0088 158879.SA0087 483
158879.SA0088 158879.SA0089 445
158879.SA0088 158879.SA0090 362
158879.SA0088 158879.SA0091 243
158879.SA0088 158879.SA0092 186
158879.SA0088 158879.SA0093 174
158879.SA0088 158879.SA0094 164
158879.SA0088 158879.SA0095 156
158879.SA0088 158879.SA0096 151
158879.SA0089 158879.SA0002 693
158879.SA0089 158879.SA0029 185
158879.SA0089 158879.SA0077 256
158879.SA0089 158879.SA0079 205
158879.SA0089 158879.SA0085 294
158879.SA0089 158879.SA0086 249
158879.SA0089 158879.SA0087 284
158879.SA0089 158879.SA0088 445
158879.SA0089 158879.SA0090 668
158879.SA0089 158879.SA0091 444
158879.SA0089 158879.SA0092 252
158879.SA0089 158879.SA0093 223
158879.SA0089 158879.SA0094 197
158879.SA0089 158879.SA0095 180
158879.SA0089 158879.SA0096 167
158879.SA0089 158879.SA0097 219
158879.SA0089 158879.SA0104 184
158879.SA0089 158879.SA0147 152
158879.SA0089 158879.SA0153 177
158879.SA0089 158879.SA0173 228
158879.SA0089 158879.SA0189 230
158879.SA0089 158879.SA0191 168
158879.SA0089 158879.SA0252 184
158879.SA0089 158879.SA0281 164
158879.SA0089 158879.SA0345 150
158879.SA0089 158879.SA0376 252
158879.SA0089 158879.SA0381 160
158879.SA0089 158879.SA0391 229
158879.SA0089 158879.SA0392 233
158879.SA0089 158879.SA0394 187
158879.SA0089 158879.SA0425 227
158879.SA0089 158879.SA0430 189
158879.SA0089 158879.SA0442 155
158879.SA0089 158879.SA0472 268
158879.SA0089 158879.SA0475 196
158879.SA0089 158879.SA0497 426
158879.SA0089 158879.SA0501 587
158879.SA0089 158879.SA0504 645
158879.SA0089 158879.SA0562 190
158879.SA0089 158879.SA0584 155
158879.SA0089 158879.SA0596 186
158879.SA0089 158879.SA0655 203
158879.SA0089 158879.SA0676 468
158879.SA0089 158879.SA0753 261
158879.SA0089 158879.SA0768 152
158879.SA0089 158879.SA0773 156
158879.SA0089 158879.SA0794 151
158879.SA0089 158879.SA0855 217
158879.SA0089 158879.SA0875 152
158879.SA0089 158879.SA0931 202
158879.SA0089 158879.SA0963 196
158879.SA0089 158879.SA0999 173
158879.SA0089 158879.SA1043 224
158879.SA0089 158879.SA1044 205
158879.SA0089 158879.SA1045 232
158879.SA0089 158879.SA1046 234
158879.SA0089 158879.SA1061 301
158879.SA0089 158879.SA1062 193
158879.SA0089 158879.SA1063 256
158879.SA0089 158879.SA1076 323
158879.SA0089 158879.SA1093 152
158879.SA0089 158879.SA1100 157
158879.SA0089 158879.SA1101 163
158879.SA0089 158879.SA1102 164
158879.SA0089 158879.SA1104 164
158879.SA0089 158879.SA1107 185
158879.SA0089 158879.SA1109 206
158879.SA0089 158879.SA1112 194
158879.SA0089 158879.SA1113 194
158879.SA0089 158879.SA1115 154
158879.SA0089 158879.SA1116 655
158879.SA0089 158879.SA1117 224
158879.SA0089 158879.SA1128 224
158879.SA0089 158879.SA1180 269
158879.SA0089 158879.SA1181 224
158879.SA0089 158879.SA1267 221
158879.SA0089 158879.SA1268 261
158879.SA0089 158879.SA1273 449
158879.SA0089 158879.SA1313 468
158879.SA0089 158879.SA1320 317
158879.SA0089 158879.SA1330 227
158879.SA0089 158879.SA1334 156
158879.SA0089 158879.SA1361 273
158879.SA0089 158879.SA1387 392
158879.SA0089 158879.SA1431 224
158879.SA0089 158879.SA1447 664
158879.SA0089 158879.SA1454 520
158879.SA0089 158879.SA1506 159
158879.SA0089 158879.SA1513 449
158879.SA0089 158879.SA1539 213
158879.SA0089 158879.SA1556 205
158879.SA0089 158879.SA1577 186
158879.SA0089 158879.SA1612 227
158879.SA0089 158879.SA1614 196
158879.SA0089 158879.SA1625 233
158879.SA0089 158879.SA1626 229
158879.SA0089 158879.SA1659 224
158879.SA0089 158879.SA1662 269
158879.SA0089 158879.SA1721 345
158879.SA0089 158879.SA1832 345
158879.SA0089 158879.SA1865 156
158879.SA0089 158879.SA1885 392
158879.SA0089 158879.SA1907 224
158879.SA0089 158879.SA1909 195
158879.SA0089 158879.SA1958 237
158879.SA0089 158879.SA2020 183
158879.SA0089 158879.SA2024 623
158879.SA0089 158879.SA2025 623
158879.SA0089 158879.SA2029 645
158879.SA0089 158879.SA2031 623
158879.SA0089 158879.SA2032 623
158879.SA0089 158879.SA2033 623
158879.SA0089 158879.SA2034 527
158879.SA0089 158879.SA2035 651
158879.SA0089 158879.SA2036 543
158879.SA0089 158879.SA2037 623
158879.SA0089 158879.SA2038 623
158879.SA0089 158879.SA2039 623
158879.SA0089 158879.SA2040 623
158879.SA0089 158879.SA2041 645
158879.SA0089 158879.SA2042 623
158879.SA0089 158879.SA2043 623
158879.SA0089 158879.SA2044 413
158879.SA0089 158879.SA2045 623
158879.SA0089 158879.SA2046 413
158879.SA0089 158879.SA2047 424
158879.SA0089 158879.SA2048 630
158879.SA0089 158879.SA2051 152
158879.SA0089 158879.SA2145 170
158879.SA0089 158879.SA2161 258
158879.SA0089 158879.SA2168 199
158879.SA0089 158879.SA2181 205
158879.SA0089 158879.SA2219 188
158879.SA0089 158879.SA2224 199
158879.SA0089 158879.SA2231 226
158879.SA0089 158879.SA2272 238
158879.SA0089 158879.SA2278 227
158879.SA0089 158879.SA2287 529
158879.SA0089 158879.SA2288 156
158879.SA0089 158879.SA2290 282
158879.SA0089 158879.SA2303 191
158879.SA0089 158879.SA2356 287
158879.SA0089 158879.SA2397 153
158879.SA0089 158879.SA2413 227
158879.SA0089 158879.SA2423 273
158879.SA0089 158879.SA2434 203
158879.SA0089 158879.SA2439 154
158879.SA0089 158879.SA2447 184
158879.SA0089 158879.SA2453 150
158879.SA0089 158879.SA2454 156
158879.SA0089 158879.SA2465 301
158879.SA0089 158879.SAS052 492
158879.SA0090 158879.SA0085 160
158879.SA0090 158879.SA0086 219
158879.SA0090 158879.SA0087 245
158879.SA0090 158879.SA0088 362
158879.SA0090 158879.SA0089 668
158879.SA0090 158879.SA0091 479
158879.SA0090 158879.SA0092 293
158879.SA0090 158879.SA0093 254
158879.SA0090 158879.SA0094 219
158879.SA0090 158879.SA0095 195
158879.SA0090 158879.SA0096 178
158879.SA0090 158879.SA0097 163
158879.SA0090 158879.SA0098 152
158879.SA0090 158879.SA0099 152
158879.SA0091 158879.SA0017 203
158879.SA0091 158879.SA0032 153
158879.SA0091 158879.SA0035 264
158879.SA0091 158879.SA0036 204
158879.SA0091 158879.SA0085 225
158879.SA0091 158879.SA0086 176
158879.SA0091 158879.SA0087 188
158879.SA0091 158879.SA0088 243
158879.SA0091 158879.SA0089 444
158879.SA0091 158879.SA0090 479
158879.SA0091 158879.SA0092 469
158879.SA0091 158879.SA0093 388
158879.SA0091 158879.SA0094 310
158879.SA0091 158879.SA0095 259
158879.SA0091 158879.SA0096 223
158879.SA0091 158879.SA0097 371
158879.SA0091 158879.SA0098 166
158879.SA0091 158879.SA0099 166
158879.SA0091 158879.SA0114 468
158879.SA0091 158879.SA0117 468
158879.SA0091 158879.SA0152 158
158879.SA0091 158879.SA0171 173
158879.SA0091 158879.SA0173 160
158879.SA0091 158879.SA0195 177
158879.SA0091 158879.SA0201 337
158879.SA0091 158879.SA0225 184
158879.SA0091 158879.SA0309 204
158879.SA0091 158879.SA0317 181
158879.SA0091 158879.SA0351 163
158879.SA0091 158879.SA0380 203
158879.SA0091 158879.SA0384 371
158879.SA0091 158879.SA0385 242
158879.SA0091 158879.SA0394 444
158879.SA0091 158879.SA0396 177
158879.SA0091 158879.SA0423 222
158879.SA0091 158879.SA0466 189
158879.SA0091 158879.SA0486 196
158879.SA0091 158879.SA0492 323
158879.SA0091 158879.SA0496 210
158879.SA0091 158879.SA0609 152
158879.SA0091 158879.SA0620 223
158879.SA0091 158879.SA0625 211
158879.SA0091 158879.SA0648 187
158879.SA0091 158879.SA0658 204
158879.SA0091 158879.SA0660 256
158879.SA0091 158879.SA0680 223
158879.SA0091 158879.SA0739 332
158879.SA0091 158879.SA0820 204
158879.SA0091 158879.SA0850 161
158879.SA0091 158879.SA0858 432
158879.SA0091 158879.SA0860 348
158879.SA0091 158879.SA0873 387
158879.SA0091 158879.SA0879 167
158879.SA0091 158879.SA0901 223
158879.SA0091 158879.SA0958 899
158879.SA0091 158879.SA0967 190
158879.SA0091 158879.SA0977 219
158879.SA0091 158879.SA0982 210
158879.SA0091 158879.SA1081 195
158879.SA0091 158879.SA1133 316
158879.SA0091 158879.SA1135 180
158879.SA0091 158879.SA1210 344
158879.SA0091 158879.SA1246 243
158879.SA0091 158879.SA1267 215
158879.SA0091 158879.SA1268 215
158879.SA0091 158879.SA1274 166
158879.SA0091 158879.SA1312 221
158879.SA0091 158879.SA1314 244
158879.SA0091 158879.SA1322 166
158879.SA0091 158879.SA1401 220
158879.SA0091 158879.SA1516 203
158879.SA0091 158879.SA1549 167
158879.SA0091 158879.SA1552 184
158879.SA0091 158879.SA1559 380
158879.SA0091 158879.SA1577 262
158879.SA0091 158879.SA1595 204
158879.SA0091 158879.SA1606 204
158879.SA0091 158879.SA1617 297
158879.SA0091 158879.SA1619 225
158879.SA0091 158879.SA1637 203
158879.SA0091 158879.SA1639 155
158879.SA0091 158879.SA1656 614
158879.SA0091 158879.SA1679 222
158879.SA0091 158879.SA1702 287
158879.SA0091 158879.SA1736 216
158879.SA0091 158879.SA1744 231
158879.SA0091 158879.SA1751 199
158879.SA0091 158879.SA1811 222
158879.SA0091 158879.SA1813 363
158879.SA0091 158879.SA1817 223
158879.SA0091 158879.SA1824 221
158879.SA0091 158879.SA1839 291
158879.SA0091 158879.SA1875 200
158879.SA0091 158879.SA1898 332
158879.SA0091 158879.SA1932 325
158879.SA0091 158879.SA1943 157
158879.SA0091 158879.SA1964 280
158879.SA0091 158879.SA2052 337
158879.SA0091 158879.SA2140 193
158879.SA0091 158879.SA2146 212
158879.SA0091 158879.SA2209 203
158879.SA0091 158879.SA2249 366
158879.SA0091 158879.SA2259 151
158879.SA0091 158879.SA2272 369
158879.SA0091 158879.SA2287 291
158879.SA0091 158879.SA2290 256
158879.SA0091 158879.SA2291 300
158879.SA0091 158879.SA2294 233
158879.SA0091 158879.SA2323 155
158879.SA0091 158879.SA2334 232
158879.SA0091 158879.SA2355 163
158879.SA0091 158879.SA2356 326
158879.SA0091 158879.SA2366 232
158879.SA0091 158879.SA2389 305
158879.SA0091 158879.SA2430 306
158879.SA0091 158879.SA2437 223
158879.SA0091 158879.SA2463 204
158879.SA0091 158879.SAP025 271
158879.SA0091 158879.SAP027 184
158879.SA0091 158879.SAS020 532
158879.SA0092 158879.SA0086 156
158879.SA0092 158879.SA0087 162
158879.SA0092 158879.SA0088 186
158879.SA0092 158879.SA0089 252
158879.SA0092 158879.SA0090 293
158879.SA0092 158879.SA0091 469
158879.SA0092 158879.SA0093 681
158879.SA0092 158879.SA0094 515
158879.SA0092 158879.SA0095 403
158879.SA0092 158879.SA0096 323
158879.SA0092 158879.SA0097 253
158879.SA0092 158879.SA0098 199
158879.SA0092 158879.SA0099 199
158879.SA0093 158879.SA0086 152
158879.SA0093 158879.SA0087 156
158879.SA0093 158879.SA0088 174
158879.SA0093 158879.SA0089 223
158879.SA0093 158879.SA0090 254
158879.SA0093 158879.SA0091 388
158879.SA0093 158879.SA0092 681
158879.SA0093 158879.SA0094 643
158879.SA0093 158879.SA0095 493
158879.SA0093 158879.SA0096 385
158879.SA0093 158879.SA0097 292
158879.SA0093 158879.SA0098 220
158879.SA0093 158879.SA0099 220
158879.SA0093 158879.SA0276 589
158879.SA0093 158879.SA0344 589
158879.SA0093 158879.SA0392 501
158879.SA0093 158879.SA0553 589
158879.SA0093 158879.SA1629 200
158879.SA0093 158879.SA1813 589
158879.SA0093 158879.SA1814 504
158879.SA0093 158879.SA2093 162
158879.SA0093 158879.SA2490 589
158879.SA0094 158879.SA0087 151
158879.SA0094 158879.SA0088 164
158879.SA0094 158879.SA0089 197
158879.SA0094 158879.SA0090 219
158879.SA0094 158879.SA0091 310
158879.SA0094 158879.SA0092 515
158879.SA0094 158879.SA0093 643
158879.SA0094 158879.SA0095 649
158879.SA0094 158879.SA0096 494
158879.SA0094 158879.SA0097 359
158879.SA0094 158879.SA0098 255
158879.SA0094 158879.SA0099 255
158879.SA0095 158879.SA0088 156
158879.SA0095 158879.SA0089 180
158879.SA0095 158879.SA0090 195
158879.SA0095 158879.SA0091 259
158879.SA0095 158879.SA0092 403
158879.SA0095 158879.SA0093 493
158879.SA0095 158879.SA0094 649
158879.SA0095 158879.SA0096 645
158879.SA0095 158879.SA0097 453
158879.SA0095 158879.SA0098 305
158879.SA0095 158879.SA0099 305
158879.SA0095 158879.SA0119 591
158879.SA0095 158879.SA0453 158
158879.SA0095 158879.SA0519 504
158879.SA0095 158879.SA0521 508
158879.SA0095 158879.SA0564 192
158879.SA0095 158879.SA0608 591
158879.SA0095 158879.SA0610 591
158879.SA0095 158879.SA1138 479
158879.SA0095 158879.SA1139 468
158879.SA0095 158879.SA1141 589
158879.SA0095 158879.SA1525 152
158879.SA0095 158879.SA1781 591
158879.SA0095 158879.SA1893 158
158879.SA0095 158879.SA2459 238
158879.SA0095 158879.SA2461 591
158879.SA0095 158879.SA2462 501
158879.SA0096 158879.SA0088 151
158879.SA0096 158879.SA0089 167
158879.SA0096 158879.SA0090 178
158879.SA0096 158879.SA0091 223
158879.SA0096 158879.SA0092 323
158879.SA0096 158879.SA0093 385
158879.SA0096 158879.SA0094 494
158879.SA0096 158879.SA0095 645
158879.SA0096 158879.SA0097 589
158879.SA0096 158879.SA0098 377
158879.SA0096 158879.SA0099 377
158879.SA0097 158879.SA0006 263
158879.SA0097 158879.SA0019 156
158879.SA0097 158879.SA0020 205
158879.SA0097 158879.SA0029 232
158879.SA0097 158879.SA0051 198
158879.SA0097 158879.SA0061 459
158879.SA0097 158879.SA0078 278
158879.SA0097 158879.SA0085 209
158879.SA0097 158879.SA0087 246
158879.SA0097 158879.SA0089 219
158879.SA0097 158879.SA0090 163
158879.SA0097 158879.SA0091 371
158879.SA0097 158879.SA0092 253
158879.SA0097 158879.SA0093 292
158879.SA0097 158879.SA0094 359
158879.SA0097 158879.SA0095 453
158879.SA0097 158879.SA0096 589
158879.SA0097 158879.SA0098 546
158879.SA0097 158879.SA0099 668
158879.SA0097 158879.SA0107 207
158879.SA0097 158879.SA0134 192
158879.SA0097 158879.SA0135 241
158879.SA0097 158879.SA0136 212
158879.SA0097 158879.SA0195 235
158879.SA0097 158879.SA0210 172
158879.SA0097 158879.SA0211 172
158879.SA0097 158879.SA0216 178
158879.SA0097 158879.SA0235 228
158879.SA0097 158879.SA0237 205
158879.SA0097 158879.SA0238 154
158879.SA0097 158879.SA0261 178
158879.SA0097 158879.SA0270 154
158879.SA0097 158879.SA0272 197
158879.SA0097 158879.SA0275 319
158879.SA0097 158879.SA0276 153
158879.SA0097 158879.SA0281 428
158879.SA0097 158879.SA0355 198
158879.SA0097 158879.SA0361 201
158879.SA0097 158879.SA0369 373
158879.SA0097 158879.SA0394 588
158879.SA0097 158879.SA0396 179
158879.SA0097 158879.SA0397 271
158879.SA0097 158879.SA0406 377
158879.SA0097 158879.SA0429 174
158879.SA0097 158879.SA0520 220
158879.SA0097 158879.SA0521 205
158879.SA0097 158879.SA0553 185
158879.SA0097 158879.SA0586 373
158879.SA0097 158879.SA0596 559
158879.SA0097 158879.SA0622 659
158879.SA0097 158879.SA0669 155
158879.SA0097 158879.SA0739 488
158879.SA0097 158879.SA0742 166
158879.SA0097 158879.SA0763 198
158879.SA0097 158879.SA0787 373
158879.SA0097 158879.SA0858 193
158879.SA0097 158879.SA0886 526
158879.SA0097 158879.SA0900 298
158879.SA0097 158879.SA0903 218
158879.SA0097 158879.SA0931 261
158879.SA0097 158879.SA0954 203
158879.SA0097 158879.SA0976 183
158879.SA0097 158879.SA0977 310
158879.SA0097 158879.SA0982 278
158879.SA0097 158879.SA1006 373
158879.SA0097 158879.SA1027 150
158879.SA0097 158879.SA1252 328
158879.SA0097 158879.SA1267 222
158879.SA0097 158879.SA1268 215
158879.SA0097 158879.SA1269 291
158879.SA0097 158879.SA1312 237
158879.SA0097 158879.SA1314 176
158879.SA0097 158879.SA1320 158
158879.SA0097 158879.SA1337 187
158879.SA0097 158879.SA1339 171
158879.SA0097 158879.SA1361 311
158879.SA0097 158879.SA1381 197
158879.SA0097 158879.SA1431 160
158879.SA0097 158879.SA1483 198
158879.SA0097 158879.SA1508 163
158879.SA0097 158879.SA1541 373
158879.SA0097 158879.SA1552 352
158879.SA0097 158879.SA1577 177
158879.SA0097 158879.SA1607 150
158879.SA0097 158879.SA1619 422
158879.SA0097 158879.SA1639 419
158879.SA0097 158879.SA1677 373
158879.SA0097 158879.SA1751 182
158879.SA0097 158879.SA1791 199
158879.SA0097 158879.SA1813 465
158879.SA0097 158879.SA1820 152
158879.SA0097 158879.SA1884 373
158879.SA0097 158879.SA1917 180
158879.SA0097 158879.SA1934 154
158879.SA0097 158879.SA1935 154
158879.SA0097 158879.SA1954 198
158879.SA0097 158879.SA1964 170
158879.SA0097 158879.SA2052 228
158879.SA0097 158879.SA2092 356
158879.SA0097 158879.SA2157 158
158879.SA0097 158879.SA2169 434
158879.SA0097 158879.SA2179 164
158879.SA0097 158879.SA2233 349
158879.SA0097 158879.SA2272 738
158879.SA0097 158879.SA2289 373
158879.SA0097 158879.SA2290 216
158879.SA0097 158879.SA2291 216
158879.SA0097 158879.SA2300 193
158879.SA0097 158879.SA2314 187
158879.SA0097 158879.SA2330 255
158879.SA0097 158879.SA2339 218
158879.SA0097 158879.SA2340 300
158879.SA0097 158879.SA2364 184
158879.SA0097 158879.SA2387 198
158879.SA0097 158879.SA2402 209
158879.SA0097 158879.SA2403 227
158879.SA0097 158879.SA2405 358
158879.SA0097 158879.SA2406 233
158879.SA0097 158879.SA2407 213
158879.SA0097 158879.SA2409 156
158879.SA0097 158879.SA2433 173
158879.SA0097 158879.SA2440 150
158879.SA0097 158879.SA2488 156
158879.SA0097 158879.SA2500 263
158879.SA0097 158879.SAP020 576
158879.SA0097 158879.SAP027 383
158879.SA0097 158879.SAP031 152
158879.SA0097 158879.SAS020 201
158879.SA0098 158879.SA0090 152
158879.SA0098 158879.SA0091 166
158879.SA0098 158879.SA0092 199
158879.SA0098 158879.SA0093 220
158879.SA0098 158879.SA0094 255
158879.SA0098 158879.SA0095 305
158879.SA0098 158879.SA0096 377
158879.SA0098 158879.SA0097 546
158879.SA0098 158879.SA0099 903
158879.SA0098 158879.SA0102 212
158879.SA0098 158879.SA0104 310
158879.SA0098 158879.SA0119 191
158879.SA0098 158879.SA0162 188
158879.SA0098 158879.SA0187 379
158879.SA0098 158879.SA0263 274
158879.SA0098 158879.SA0304 202
158879.SA0098 158879.SA0367 154
158879.SA0098 158879.SA0420 167
158879.SA0098 158879.SA0422 150
158879.SA0098 158879.SA0440 152
158879.SA0098 158879.SA0463 240
158879.SA0098 158879.SA0476 297
158879.SA0098 158879.SA0477 163
158879.SA0098 158879.SA0507 166
158879.SA0098 158879.SA0508 163
158879.SA0098 158879.SA0516 199
158879.SA0098 158879.SA0542 364
158879.SA0098 158879.SA0543 363
158879.SA0098 158879.SA0544 358
158879.SA0098 158879.SA0546 157
158879.SA0098 158879.SA0563 150
158879.SA0098 158879.SA0564 150
158879.SA0098 158879.SA0656 160
158879.SA0098 158879.SA0659 160
158879.SA0098 158879.SA0699 363
158879.SA0098 158879.SA0700 364
158879.SA0098 158879.SA0708 343
158879.SA0098 158879.SA0720 239
158879.SA0098 158879.SA0736 380
158879.SA0098 158879.SA0769 167
158879.SA0098 158879.SA0771 150
158879.SA0098 158879.SA0793 155
158879.SA0098 158879.SA0845 221
158879.SA0098 158879.SA0923 160
158879.SA0098 158879.SA0925 160
158879.SA0098 158879.SA0974 239
158879.SA0098 158879.SA0997 256
158879.SA0098 158879.SA1115 162
158879.SA0098 158879.SA1163 305
158879.SA0098 158879.SA1225 305
158879.SA0098 158879.SA1226 279
158879.SA0098 158879.SA1227 380
158879.SA0098 158879.SA1228 380
158879.SA0098 158879.SA1229 400
158879.SA0098 158879.SA1230 236
158879.SA0098 158879.SA1232 370
158879.SA0098 158879.SA1269 326
158879.SA0098 158879.SA1270 279
158879.SA0098 158879.SA1375 161
158879.SA0098 158879.SA1379 180
158879.SA0098 158879.SA1380 196
158879.SA0098 158879.SA1417 221
158879.SA0098 158879.SA1425 239
158879.SA0098 158879.SA1467 404
158879.SA0098 158879.SA1572 238
158879.SA0098 158879.SA1575 281
158879.SA0098 158879.SA1581 224
158879.SA0098 158879.SA1611 200
158879.SA0098 158879.SA1614 160
158879.SA0098 158879.SA1719 192
158879.SA0098 158879.SA1721 239
158879.SA0098 158879.SA1724 160
158879.SA0098 158879.SA1728 270
158879.SA0098 158879.SA1915 151
158879.SA0098 158879.SA1934 160
158879.SA0098 158879.SA1935 460
158879.SA0098 158879.SA2120 198
158879.SA0098 158879.SA2212 163
158879.SA0098 158879.SA2233 274
158879.SA0098 158879.SA2258 159
158879.SA0098 158879.SA2261 177
158879.SA0098 158879.SA2279 239
158879.SA0098 158879.SA2341 188
158879.SA0098 158879.SA2405 180
158879.SA0098 158879.SA2406 195
158879.SA0098 158879.SA2436 160
158879.SA0098 158879.SA2442 166
158879.SA0098 158879.SA2478 239
158879.SA0098 158879.SA2482 160
158879.SA0098 158879.SA2495 204
158879.SA0098 158879.SAP028 204
158879.SA0099 158879.SA0090 152
158879.SA0099 158879.SA0091 166
158879.SA0099 158879.SA0092 199
158879.SA0099 158879.SA0093 220
158879.SA0099 158879.SA0094 255
158879.SA0099 158879.SA0095 305
158879.SA0099 158879.SA0096 377
158879.SA0099 158879.SA0097 668
158879.SA0099 158879.SA0098 903
158879.SA0099 158879.SA0104 610
158879.SA0099 158879.SA0105 276
158879.SA0099 158879.SA0132 331
158879.SA0099 158879.SA0152 161
158879.SA0099 158879.SA0250 335
158879.SA0099 158879.SA0251 335
158879.SA0099 158879.SA0252 199
158879.SA0099 158879.SA0253 199
158879.SA0099 158879.SA0275 171
158879.SA0099 158879.SA0324 221
158879.SA0099 158879.SA0356 206
158879.SA0099 158879.SA0495 163
158879.SA0099 158879.SA0507 326
158879.SA0099 158879.SA0641 612
158879.SA0099 158879.SA0650 282
158879.SA0099 158879.SA1267 218
158879.SA0099 158879.SA1268 218
158879.SA0099 158879.SA1495 179
158879.SA0099 158879.SA1532 183
158879.SA0099 158879.SA1568 196
158879.SA0099 158879.SA1743 177
158879.SA0099 158879.SA1820 307
158879.SA0099 158879.SA1934 341
158879.SA0099 158879.SA1935 341
158879.SA0099 158879.SA1970 352
158879.SA0099 158879.SA1972 340
158879.SA0099 158879.SA1980 155
158879.SA0099 158879.SA2059 204
158879.SA0099 158879.SA2060 155
158879.SA0099 158879.SA2120 326
158879.SA0099 158879.SA2125 154
158879.SA0099 158879.SA2142 328
158879.SA0099 158879.SA2203 375
158879.SA0099 158879.SA2272 200
158879.SA0099 158879.SA2300 270
158879.SA0099 158879.SA2402 152
158879.SA0099 158879.SA2496 185
158879.SA0099 158879.SA2497 186
158879.SA0100 158879.SA0062 190
158879.SA0100 158879.SA0063 159
158879.SA0100 158879.SA0101 597
158879.SA0100 158879.SA0102 473
158879.SA0100 158879.SA0103 306
158879.SA0100 158879.SA0104 241
158879.SA0100 158879.SA0105 188
158879.SA0100 158879.SA0106 187
158879.SA0100 158879.SA0154 286
158879.SA0100 158879.SA0180 166
158879.SA0100 158879.SA0215 163
158879.SA0100 158879.SA0254 166
158879.SA0100 158879.SA0294 166
158879.SA0100 158879.SA0328 156
158879.SA0100 158879.SA0417 225
158879.SA0100 158879.SA0423 162
158879.SA0100 158879.SA0431 193
158879.SA0100 158879.SA0460 301
158879.SA0100 158879.SA0546 190
158879.SA0100 158879.SA0557 192
158879.SA0100 158879.SA0560 224
158879.SA0100 158879.SA0618 162
158879.SA0100 158879.SA0619 244
158879.SA0100 158879.SA0620 162
158879.SA0100 158879.SA0656 342
158879.SA0100 158879.SA0658 223
158879.SA0100 158879.SA0682 162
158879.SA0100 158879.SA0727 254
158879.SA0100 158879.SA0728 292
158879.SA0100 158879.SA0729 156
158879.SA0100 158879.SA0730 156
158879.SA0100 158879.SA0731 155
158879.SA0100 158879.SA0803 272
158879.SA0100 158879.SA0827 189
158879.SA0100 158879.SA0828 189
158879.SA0100 158879.SA0857 167
158879.SA0100 158879.SA0859 167
158879.SA0100 158879.SA0866 177
158879.SA0100 158879.SA0871 163
158879.SA0100 158879.SA1034 180
158879.SA0100 158879.SA1036 274
158879.SA0100 158879.SA1039 156
158879.SA0100 158879.SA1076 301
158879.SA0100 158879.SA1113 210
158879.SA0100 158879.SA1115 274
158879.SA0100 158879.SA1131 244
158879.SA0100 158879.SA1141 157
158879.SA0100 158879.SA1142 157
158879.SA0100 158879.SA1177 167
158879.SA0100 158879.SA1180 160
158879.SA0100 158879.SA1181 160
158879.SA0100 158879.SA1190 163
158879.SA0100 158879.SA1216 167
158879.SA0100 158879.SA1293 204
158879.SA0100 158879.SA1343 183
158879.SA0100 158879.SA1391 163
158879.SA0100 158879.SA1396 241
158879.SA0100 158879.SA1397 160
158879.SA0100 158879.SA1399 243
158879.SA0100 158879.SA1400 313
158879.SA0100 158879.SA1402 201
158879.SA0100 158879.SA1403 241
158879.SA0100 158879.SA1404 540
158879.SA0100 158879.SA1510 254
158879.SA0100 158879.SA1606 223
158879.SA0100 158879.SA1672 217
158879.SA0100 158879.SA1676 155
158879.SA0100 158879.SA1898 162
158879.SA0100 158879.SA1927 169
158879.SA0100 158879.SA2016 165
158879.SA0100 158879.SA2054 154
158879.SA0100 158879.SA2067 192
158879.SA0100 158879.SA2097 162
158879.SA0100 158879.SA2144 186
158879.SA0100 158879.SA2164 305
158879.SA0100 158879.SA2166 211
158879.SA0100 158879.SA2168 177
158879.SA0100 158879.SA2172 176
158879.SA0100 158879.SA2225 192
158879.SA0100 158879.SA2379 186
158879.SA0100 158879.SA2408 168
158879.SA0100 158879.SA2499 200
158879.SA0100 158879.SA2500 200
158879.SA0100 158879.SA2501 200
158879.SA0101 158879.SA0100 597
158879.SA0101 158879.SA0102 668
158879.SA0101 158879.SA0103 403
158879.SA0101 158879.SA0104 301
158879.SA0101 158879.SA0105 217
158879.SA0101 158879.SA0106 172
158879.SA0102 158879.SA0098 212
158879.SA0102 158879.SA0100 473
158879.SA0102 158879.SA0101 668
158879.SA0102 158879.SA0103 502
158879.SA0102 158879.SA0104 364
158879.SA0102 158879.SA0105 251
158879.SA0102 158879.SA0106 185
158879.SA0102 158879.SA0184 168
158879.SA0102 158879.SA0295 160
158879.SA0102 158879.SA0308 258
158879.SA0102 158879.SA0417 173
158879.SA0102 158879.SA0425 152
158879.SA0102 158879.SA0507 212
158879.SA0102 158879.SA0710 161
158879.SA0102 158879.SA0750 193
158879.SA0102 158879.SA0795 162
158879.SA0102 158879.SA0864 260
158879.SA0102 158879.SA0865 260
158879.SA0102 158879.SA0866 260
158879.SA0102 158879.SA0880 227
158879.SA0102 158879.SA0939 261
158879.SA0102 158879.SA1024 222
158879.SA0102 158879.SA1061 244
158879.SA0102 158879.SA1075 201
158879.SA0102 158879.SA1167 156
158879.SA0102 158879.SA1194 182
158879.SA0102 158879.SA1196 174
158879.SA0102 158879.SA1254 209
158879.SA0102 158879.SA1255 176
158879.SA0102 158879.SA1257 182
158879.SA0102 158879.SA1283 468
158879.SA0102 158879.SA1290 151
158879.SA0102 158879.SA1303 258
158879.SA0102 158879.SA1337 172
158879.SA0102 158879.SA1399 200
158879.SA0102 158879.SA1400 316
158879.SA0102 158879.SA1409 187
158879.SA0102 158879.SA1551 468
158879.SA0102 158879.SA1691 616
158879.SA0102 158879.SA1711 174
158879.SA0102 158879.SA1815 227
158879.SA0102 158879.SA2120 212
158879.SA0102 158879.SA2164 207
158879.SA0102 158879.SA2223 322
158879.SA0102 158879.SA2410 160
158879.SA0103 158879.SA0010 173
158879.SA0103 158879.SA0041 170
158879.SA0103 158879.SA0100 306
158879.SA0103 158879.SA0101 403
158879.SA0103 158879.SA0102 502
158879.SA0103 158879.SA0104 703
158879.SA0103 158879.SA0105 362
158879.SA0103 158879.SA0106 231
158879.SA0103 158879.SA0226 152
158879.SA0103 158879.SA0240 157
158879.SA0103 158879.SA0457 177
158879.SA0103 158879.SA0494 232
158879.SA0103 158879.SA0505 182
158879.SA0103 158879.SA0513 177
158879.SA0103 158879.SA0684 330
158879.SA0103 158879.SA0756 194
158879.SA0103 158879.SA0868 162
158879.SA0103 158879.SA0890 194
158879.SA0103 158879.SA0963 179
158879.SA0103 158879.SA1122 301
158879.SA0103 158879.SA1154 158
158879.SA0103 158879.SA1163 152
158879.SA0103 158879.SA1197 321
158879.SA0103 158879.SA1225 152
158879.SA0103 158879.SA1259 179
158879.SA0103 158879.SA1272 183
158879.SA0103 158879.SA1297 321
158879.SA0103 158879.SA1309 200
158879.SA0103 158879.SA1324 155
158879.SA0103 158879.SA1350 303
158879.SA0103 158879.SA1355 210
158879.SA0103 158879.SA1357 179
158879.SA0103 158879.SA1375 150
158879.SA0103 158879.SA1434 179
158879.SA0103 158879.SA1459 154
158879.SA0103 158879.SA1460 156
158879.SA0103 158879.SA1462 200
158879.SA0103 158879.SA1531 183
158879.SA0103 158879.SA1558 321
158879.SA0103 158879.SA1574 155
158879.SA0103 158879.SA1586 212
158879.SA0103 158879.SA1664 185
158879.SA0103 158879.SA1674 154
158879.SA0103 158879.SA1675 182
158879.SA0103 158879.SA1766 151
158879.SA0103 158879.SA1789 150
158879.SA0103 158879.SA1820 156
158879.SA0103 158879.SA1835 187
158879.SA0103 158879.SA1851 239
158879.SA0103 158879.SA1958 246
158879.SA0103 158879.SA2028 235
158879.SA0103 158879.SA2069 301
158879.SA0103 158879.SA2080 240
158879.SA0103 158879.SA2126 214
158879.SA0103 158879.SA2200 154
158879.SA0103 158879.SA2201 239
158879.SA0103 158879.SA2250 152
158879.SA0103 158879.SA2287 161
158879.SA0103 158879.SA2314 256
158879.SA0103 158879.SA2322 367
158879.SA0103 158879.SA2355 163
158879.SA0103 158879.SA2446 224
158879.SA0104 158879.SA0038 160
158879.SA0104 158879.SA0089 184
158879.SA0104 158879.SA0098 310
158879.SA0104 158879.SA0099 610
158879.SA0104 158879.SA0100 241
158879.SA0104 158879.SA0101 301
158879.SA0104 158879.SA0102 364
158879.SA0104 158879.SA0103 703
158879.SA0104 158879.SA0105 490
158879.SA0104 158879.SA0106 288
158879.SA0104 158879.SA0108 160
158879.SA0104 158879.SA0112 154
158879.SA0104 158879.SA0113 180
158879.SA0104 158879.SA0132 663
158879.SA0104 158879.SA0142 174
158879.SA0104 158879.SA0151 239
158879.SA0104 158879.SA0153 200
158879.SA0104 158879.SA0236 160
158879.SA0104 158879.SA0248 223
158879.SA0104 158879.SA0322 160
158879.SA0104 158879.SA0436 190
158879.SA0104 158879.SA0476 396
158879.SA0104 158879.SA0477 411
158879.SA0104 158879.SA0478 335
158879.SA0104 158879.SA0488 165
158879.SA0104 158879.SA0499 158
158879.SA0104 158879.SA0507 310
158879.SA0104 158879.SA0545 191
158879.SA0104 158879.SA0573 160
158879.SA0104 158879.SA0599 643
158879.SA0104 158879.SA0623 160
158879.SA0104 158879.SA0624 320
158879.SA0104 158879.SA0636 332
158879.SA0104 158879.SA0641 160
158879.SA0104 158879.SA0650 222
158879.SA0104 158879.SA0693 176
158879.SA0104 158879.SA0703 474
158879.SA0104 158879.SA0753 440
158879.SA0104 158879.SA0868 194
158879.SA0104 158879.SA0904 160
158879.SA0104 158879.SA0949 174
158879.SA0104 158879.SA0953 168
158879.SA0104 158879.SA1040 172
158879.SA0104 158879.SA1048 157
158879.SA0104 158879.SA1052 163
158879.SA0104 158879.SA1062 176
158879.SA0104 158879.SA1063 619
158879.SA0104 158879.SA1085 165
158879.SA0104 158879.SA1127 230
158879.SA0104 158879.SA1147 324
158879.SA0104 158879.SA1176 314
158879.SA0104 158879.SA1262 398
158879.SA0104 158879.SA1269 610
158879.SA0104 158879.SA1271 221
158879.SA0104 158879.SA1275 153
158879.SA0104 158879.SA1310 188
158879.SA0104 158879.SA1408 258
158879.SA0104 158879.SA1517 160
158879.SA0104 158879.SA1583 160
158879.SA0104 158879.SA1714 385
158879.SA0104 158879.SA1734 160
158879.SA0104 158879.SA1804 174
158879.SA0104 158879.SA1805 223
158879.SA0104 158879.SA1810 215
158879.SA0104 158879.SA1814 241
158879.SA0104 158879.SA1833 174
158879.SA0104 158879.SA1842 223
158879.SA0104 158879.SA1861 188
158879.SA0104 158879.SA1866 221
158879.SA0104 158879.SA1869 222
158879.SA0104 158879.SA1870 196
158879.SA0104 158879.SA1871 222
158879.SA0104 158879.SA1872 222
158879.SA0104 158879.SA1887 168
158879.SA0104 158879.SA1916 262
158879.SA0104 158879.SA1919 178
158879.SA0104 158879.SA1934 204
158879.SA0104 158879.SA1935 255
158879.SA0104 158879.SA2007 228
158879.SA0104 158879.SA2018 263
158879.SA0104 158879.SA2066 194
158879.SA0104 158879.SA2081 176
158879.SA0104 158879.SA2120 310
158879.SA0104 158879.SA2128 168
158879.SA0104 158879.SA2174 610
158879.SA0104 158879.SA2286 160
158879.SA0104 158879.SA2287 160
158879.SA0104 158879.SA2295 252
158879.SA0104 158879.SA2308 160
158879.SA0104 158879.SA2316 171
158879.SA0104 158879.SA2349 465
158879.SA0104 158879.SA2394 228
158879.SA0104 158879.SA2421 160
158879.SA0104 158879.SA2437 194
158879.SA0104 158879.SA2495 174
158879.SA0104 158879.SAP009 160
158879.SA0104 158879.SAP028 174
158879.SA0105 158879.SA0012 168
158879.SA0105 158879.SA0020 422
158879.SA0105 158879.SA0032 204
158879.SA0105 158879.SA0059 270
158879.SA0105 158879.SA0078 198
158879.SA0105 158879.SA0099 276
158879.SA0105 158879.SA0100 188
158879.SA0105 158879.SA0101 217
158879.SA0105 158879.SA0102 251
158879.SA0105 158879.SA0103 362
158879.SA0105 158879.SA0104 490
158879.SA0105 158879.SA0106 448
158879.SA0105 158879.SA0167 176
158879.SA0105 158879.SA0184 162
158879.SA0105 158879.SA0235 289
158879.SA0105 158879.SA0237 175
158879.SA0105 158879.SA0238 156
158879.SA0105 158879.SA0239 169
158879.SA0105 158879.SA0263 192
158879.SA0105 158879.SA0320 215
158879.SA0105 158879.SA0321 406
158879.SA0105 158879.SA0324 241
158879.SA0105 158879.SA0327 199
158879.SA0105 158879.SA0490 191
158879.SA0105 158879.SA0563 346
158879.SA0105 158879.SA0572 200
158879.SA0105 158879.SA0726 190
158879.SA0105 158879.SA0868 183
158879.SA0105 158879.SA0872 209
158879.SA0105 158879.SA0900 158
158879.SA0105 158879.SA0941 195
158879.SA0105 158879.SA0947 242
158879.SA0105 158879.SA0976 262
158879.SA0105 158879.SA0984 169
158879.SA0105 158879.SA0999 156
158879.SA0105 158879.SA1021 150
158879.SA0105 158879.SA1032 164
158879.SA0105 158879.SA1053 247
158879.SA0105 158879.SA1060 158
158879.SA0105 158879.SA1120 207
158879.SA0105 158879.SA1124 345
158879.SA0105 158879.SA1186 188
158879.SA0105 158879.SA1268 202
158879.SA0105 158879.SA1269 253
158879.SA0105 158879.SA1442 154
158879.SA0105 158879.SA1618 158
158879.SA0105 158879.SA1733 159
158879.SA0105 158879.SA1740 205
158879.SA0105 158879.SA1743 556
158879.SA0105 158879.SA1744 409
158879.SA0105 158879.SA1839 220
158879.SA0105 158879.SA1841 238
158879.SA0105 158879.SA1842 264
158879.SA0105 158879.SA1843 150
158879.SA0105 158879.SA1961 535
158879.SA0105 158879.SA1980 168
158879.SA0105 158879.SA1990 421
158879.SA0105 158879.SA2059 239
158879.SA0105 158879.SA2095 162
158879.SA0105 158879.SA2126 176
158879.SA0105 158879.SA2206 239
158879.SA0105 158879.SA2233 218
158879.SA0105 158879.SA2258 164
158879.SA0105 158879.SA2303 230
158879.SA0105 158879.SA2305 152
158879.SA0105 158879.SA2316 192
158879.SA0105 158879.SA2393 161
158879.SA0105 158879.SA2445 197
158879.SA0105 158879.SAP018 187
158879.SA0106 158879.SA0016 175
158879.SA0106 158879.SA0100 187
158879.SA0106 158879.SA0101 172
158879.SA0106 158879.SA0102 185
158879.SA0106 158879.SA0103 231
158879.SA0106 158879.SA0104 288
158879.SA0106 158879.SA0105 448
158879.SA0106 158879.SA0198 502
158879.SA0106 158879.SA0232 403
158879.SA0106 158879.SA0374 508
158879.SA0106 158879.SA0411 272
158879.SA0106 158879.SA0454 181
158879.SA0106 158879.SA0545 185
158879.SA0106 158879.SA0598 152
158879.SA0106 158879.SA0600 263
158879.SA0106 158879.SA0601 261
158879.SA0106 158879.SA0649 162
158879.SA0106 158879.SA0691 188
158879.SA0106 158879.SA0702 171
158879.SA0106 158879.SA0730 171
158879.SA0106 158879.SA0848 232
158879.SA0106 158879.SA0921 171
158879.SA0106 158879.SA0922 171
158879.SA0106 158879.SA0935 171
158879.SA0106 158879.SA0937 194
158879.SA0106 158879.SA0964 204
158879.SA0106 158879.SA1036 239
158879.SA0106 158879.SA1048 170
158879.SA0106 158879.SA1132 171
158879.SA0106 158879.SA1142 171
158879.SA0106 158879.SA1143 291
158879.SA0106 158879.SA1272 204
158879.SA0106 158879.SA1283 186
158879.SA0106 158879.SA1311 171
158879.SA0106 158879.SA1315 171
158879.SA0106 158879.SA1323 200
158879.SA0106 158879.SA1366 468
158879.SA0106 158879.SA1492 165
158879.SA0106 158879.SA1533 198
158879.SA0106 158879.SA1551 152
158879.SA0106 158879.SA1598 204
158879.SA0106 158879.SA1732 160
158879.SA0106 158879.SA1838 204
158879.SA0106 158879.SA1854 244
158879.SA0106 158879.SA1868 239
158879.SA0106 158879.SA1883 172
158879.SA0106 158879.SA1935 188
158879.SA0106 158879.SA2094 160
158879.SA0106 158879.SA2106 204
158879.SA0106 158879.SA2136 393
158879.SA0106 158879.SA2157 252
158879.SA0106 158879.SA2175 204
158879.SA0106 158879.SA2176 203
158879.SA0106 158879.SA2180 162
158879.SA0106 158879.SA2188 492
158879.SA0106 158879.SA2204 171
158879.SA0106 158879.SA2220 171
158879.SA0106 158879.SA2240 200
158879.SA0106 158879.SA2293 150
158879.SA0106 158879.SA2302 171
158879.SA0106 158879.SA2303 172
158879.SA0106 158879.SA2312 334
158879.SA0106 158879.SA2326 171
158879.SA0106 158879.SA2327 165
158879.SA0106 158879.SA2395 424
158879.SA0107 158879.SA0019 188
158879.SA0107 158879.SA0097 207
158879.SA0107 158879.SA0110 293
158879.SA0107 158879.SA0111 299
158879.SA0107 158879.SA0112 288
158879.SA0107 158879.SA0113 288
158879.SA0107 158879.SA0114 156
158879.SA0107 158879.SA0115 278
158879.SA0107 158879.SA0116 278
158879.SA0107 158879.SA0118 278
158879.SA0107 158879.SA0119 278
158879.SA0107 158879.SA0120 278
158879.SA0107 158879.SA0122 188
158879.SA0107 158879.SA0123 183
158879.SA0107 158879.SA0124 181
158879.SA0107 158879.SA0154 187
158879.SA0107 158879.SA0197 151
158879.SA0107 158879.SA0272 234
158879.SA0107 158879.SA0353 168
158879.SA0107 158879.SA0363 362
158879.SA0107 158879.SA0370 221
158879.SA0107 158879.SA0397 163
158879.SA0107 158879.SA0406 304
158879.SA0107 158879.SA0452 260
158879.SA0107 158879.SA0459 154
158879.SA0107 158879.SA0460 223
158879.SA0107 158879.SA0469 154
158879.SA0107 158879.SA0503 162
158879.SA0107 158879.SA0519 158
158879.SA0107 158879.SA0520 178
158879.SA0107 158879.SA0521 354
158879.SA0107 158879.SA0558 215
158879.SA0107 158879.SA0592 200
158879.SA0107 158879.SA0595 163
158879.SA0107 158879.SA0596 452
158879.SA0107 158879.SA0622 225
158879.SA0107 158879.SA0637 213
158879.SA0107 158879.SA0703 152
158879.SA0107 158879.SA0734 223
158879.SA0107 158879.SA0735 210
158879.SA0107 158879.SA0739 222
158879.SA0107 158879.SA0886 222
158879.SA0107 158879.SA0900 309
158879.SA0107 158879.SA0954 172
158879.SA0107 158879.SA0976 214
158879.SA0107 158879.SA0977 169
158879.SA0107 158879.SA0979 214
158879.SA0107 158879.SA1021 263
158879.SA0107 158879.SA1063 216
158879.SA0107 158879.SA1091 153
158879.SA0107 158879.SA1138 227
158879.SA0107 158879.SA1241 459
158879.SA0107 158879.SA1320 155
158879.SA0107 158879.SA1361 151
158879.SA0107 158879.SA1376 164
158879.SA0107 158879.SA1381 222
158879.SA0107 158879.SA1552 477
158879.SA0107 158879.SA1559 471
158879.SA0107 158879.SA1577 234
158879.SA0107 158879.SA1585 223
158879.SA0107 158879.SA1590 175
158879.SA0107 158879.SA1617 150
158879.SA0107 158879.SA1637 255
158879.SA0107 158879.SA1653 223
158879.SA0107 158879.SA1654 158
158879.SA0107 158879.SA1791 176
158879.SA0107 158879.SA1793 176
158879.SA0107 158879.SA1795 175
158879.SA0107 158879.SA1813 206
158879.SA0107 158879.SA1839 200
158879.SA0107 158879.SA1964 365
158879.SA0107 158879.SA1969 204
158879.SA0107 158879.SA1983 158
158879.SA0107 158879.SA1984 171
158879.SA0107 158879.SA2057 173
158879.SA0107 158879.SA2116 215
158879.SA0107 158879.SA2136 231
158879.SA0107 158879.SA2146 313
158879.SA0107 158879.SA2153 237
158879.SA0107 158879.SA2157 354
158879.SA0107 158879.SA2209 255
158879.SA0107 158879.SA2216 185
158879.SA0107 158879.SA2217 200
158879.SA0107 158879.SA2221 257
158879.SA0107 158879.SA2236 170
158879.SA0107 158879.SA2290 216
158879.SA0107 158879.SA2291 347
158879.SA0107 158879.SA2293 223
158879.SA0107 158879.SA2367 153
158879.SA0107 158879.SA2439 187
158879.SA0107 158879.SA2459 243
158879.SA0107 158879.SAP001 185
158879.SA0107 158879.SAP031 181
158879.SA0108 158879.SA0104 160
158879.SA0108 158879.SA0109 409
158879.SA0108 158879.SA0110 319
158879.SA0108 158879.SA0111 303
158879.SA0108 158879.SA0112 222
158879.SA0108 158879.SA0113 222
158879.SA0108 158879.SA0114 213
158879.SA0108 158879.SA0115 213
158879.SA0108 158879.SA0116 213
158879.SA0108 158879.SA0117 213
158879.SA0108 158879.SA0118 213
158879.SA0108 158879.SA0119 213
158879.SA0108 158879.SA0120 213
158879.SA0108 158879.SA0121 174
158879.SA0108 158879.SA0122 155
158879.SA0108 158879.SA0178 201
158879.SA0108 158879.SA0199 187
158879.SA0108 158879.SA0476 160
158879.SA0108 158879.SA0532 508
158879.SA0108 158879.SA0536 508
158879.SA0108 158879.SA0641 508
158879.SA0108 158879.SA0642 180
158879.SA0108 158879.SA0660 187
158879.SA0108 158879.SA0661 187
158879.SA0108 158879.SA0746 171
158879.SA0108 158879.SA0847 201
158879.SA0108 158879.SA0853 187
158879.SA0108 158879.SA1012 180
158879.SA0108 158879.SA1035 243
158879.SA0108 158879.SA1194 208
158879.SA0108 158879.SA1195 260
158879.SA0108 158879.SA1246 187
158879.SA0108 158879.SA1248 188
158879.SA0108 158879.SA1253 589
158879.SA0108 158879.SA1256 589
158879.SA0108 158879.SA1257 589
158879.SA0108 158879.SA1279 589
158879.SA0108 158879.SA1653 221
158879.SA0108 158879.SA1700 260
158879.SA0108 158879.SA1718 185
158879.SA0108 158879.SA1842 176
158879.SA0108 158879.SA1844 589
158879.SA0108 158879.SA1852 260
158879.SA0108 158879.SA1992 201
158879.SA0108 158879.SA1993 201
158879.SA0108 158879.SA1994 188
158879.SA0108 158879.SA1995 200
158879.SA0108 158879.SA1996 201
158879.SA0108 158879.SA2056 160
158879.SA0108 158879.SA2062 185
158879.SA0108 158879.SA2089 220
158879.SA0108 158879.SA2143 299
158879.SA0108 158879.SA2145 221
158879.SA0108 158879.SA2146 208
158879.SA0108 158879.SA2147 174
158879.SA0108 158879.SA2241 201
158879.SA0108 158879.SA2251 201
158879.SA0108 158879.SA2252 201
158879.SA0108 158879.SA2253 201
158879.SA0108 158879.SA2254 201
158879.SA0108 158879.SA2255 201
158879.SA0108 158879.SA2286 223
158879.SA0108 158879.SA2296 589
158879.SA0108 158879.SA2439 591
158879.SA0108 158879.SA2458 182
158879.SA0108 158879.SAP005 188
158879.SA0108 158879.SAS016 294
158879.SA0109 158879.SA0108 409
158879.SA0109 158879.SA0110 797
158879.SA0109 158879.SA0111 944
158879.SA0109 158879.SA0112 363
158879.SA0109 158879.SA0113 363
158879.SA0109 158879.SA0114 366
158879.SA0109 158879.SA0115 337
158879.SA0109 158879.SA0116 337
158879.SA0109 158879.SA0117 366
158879.SA0109 158879.SA0118 366
158879.SA0109 158879.SA0119 342
158879.SA0109 158879.SA0120 337
158879.SA0109 158879.SA0121 233
158879.SA0109 158879.SA0122 183
158879.SA0109 158879.SA0563 156
158879.SA0109 158879.SA0564 156
158879.SA0109 158879.SA0566 916
158879.SA0109 158879.SA0567 224
158879.SA0109 158879.SA0589 368
158879.SA0109 158879.SA0602 956
158879.SA0109 158879.SA0603 207
158879.SA0109 158879.SA0604 165
158879.SA0109 158879.SA0679 223
158879.SA0109 158879.SA0688 182
158879.SA0109 158879.SA0689 152
158879.SA0109 158879.SA0690 817
158879.SA0109 158879.SA0691 800
158879.SA0109 158879.SA0891 864
158879.SA0109 158879.SA0927 165
158879.SA0109 158879.SA0980 890
158879.SA0109 158879.SA0981 188
158879.SA0109 158879.SA1400 160
158879.SA0109 158879.SA1958 800
158879.SA0109 158879.SA1977 156
158879.SA0109 158879.SA1978 190
158879.SA0109 158879.SA1979 863
158879.SA0109 158879.SA2072 203
158879.SA0109 158879.SA2079 839
158879.SA0109 158879.SA2111 175
158879.SA0109 158879.SA2186 253
158879.SA0109 158879.SA2337 190
158879.SA0109 158879.SA2469 223
158879.SA0109 158879.SA2476 256
158879.SA0109 158879.SA2486 160
158879.SA0110 158879.SA0057 252
158879.SA0110 158879.SA0107 293
158879.SA0110 158879.SA0108 319
158879.SA0110 158879.SA0109 797
158879.SA0110 158879.SA0111 990
158879.SA0110 158879.SA0112 475
158879.SA0110 158879.SA0113 475
158879.SA0110 158879.SA0114 634
158879.SA0110 158879.SA0115 437
158879.SA0110 158879.SA0116 602
158879.SA0110 158879.SA0117 641
158879.SA0110 158879.SA0118 634
158879.SA0110 158879.SA0119 817
158879.SA0110 158879.SA0120 436
158879.SA0110 158879.SA0121 281
158879.SA0110 158879.SA0122 205
158879.SA0110 158879.SA0123 232
158879.SA0110 158879.SA0124 227
158879.SA0110 158879.SA0125 187
158879.SA0110 158879.SA0126 187
158879.SA0110 158879.SA0127 187
158879.SA0110 158879.SA0152 173
158879.SA0110 158879.SA0160 183
158879.SA0110 158879.SA0236 167
158879.SA0110 158879.SA0566 892
158879.SA0110 158879.SA0567 615
158879.SA0110 158879.SA0587 368
158879.SA0110 158879.SA0589 256
158879.SA0110 158879.SA0602 978
158879.SA0110 158879.SA0603 212
158879.SA0110 158879.SA0604 292
158879.SA0110 158879.SA0679 171
158879.SA0110 158879.SA0688 303
158879.SA0110 158879.SA0689 223
158879.SA0110 158879.SA0690 817
158879.SA0110 158879.SA0691 841
158879.SA0110 158879.SA0757 200
158879.SA0110 158879.SA0891 876
158879.SA0110 158879.SA0939 176
158879.SA0110 158879.SA0962 251
158879.SA0110 158879.SA0977 160
158879.SA0110 158879.SA0980 876
158879.SA0110 158879.SA0981 214
158879.SA0110 158879.SA0983 183
158879.SA0110 158879.SA1146 164
158879.SA0110 158879.SA1193 204
158879.SA0110 158879.SA1678 160
158879.SA0110 158879.SA1958 800
158879.SA0110 158879.SA1970 221
158879.SA0110 158879.SA1972 221
158879.SA0110 158879.SA1977 522
158879.SA0110 158879.SA1978 197
158879.SA0110 158879.SA1979 873
158879.SA0110 158879.SA2079 853
158879.SA0110 158879.SA2111 175
158879.SA0110 158879.SA2140 192
158879.SA0110 158879.SA2142 221
158879.SA0110 158879.SA2414 164
158879.SA0110 158879.SA2469 171
158879.SA0111 158879.SA0078 187
158879.SA0111 158879.SA0107 299
158879.SA0111 158879.SA0108 303
158879.SA0111 158879.SA0109 944
158879.SA0111 158879.SA0110 990
158879.SA0111 158879.SA0112 506
158879.SA0111 158879.SA0113 506
158879.SA0111 158879.SA0114 818
158879.SA0111 158879.SA0115 464
158879.SA0111 158879.SA0116 766
158879.SA0111 158879.SA0117 818
158879.SA0111 158879.SA0118 517
158879.SA0111 158879.SA0119 714
158879.SA0111 158879.SA0120 464
158879.SA0111 158879.SA0121 294
158879.SA0111 158879.SA0122 211
158879.SA0111 158879.SA0123 234
158879.SA0111 158879.SA0124 228
158879.SA0111 158879.SA0125 188
158879.SA0111 158879.SA0126 188
158879.SA0111 158879.SA0127 188
158879.SA0111 158879.SA0145 167
158879.SA0111 158879.SA0158 180
158879.SA0111 158879.SA0186 222
158879.SA0111 158879.SA0201 220
158879.SA0111 158879.SA0214 204
158879.SA0111 158879.SA0222 200
158879.SA0111 158879.SA0233 222
158879.SA0111 158879.SA0325 204
158879.SA0111 158879.SA0361 178
158879.SA0111 158879.SA0367 175
158879.SA0111 158879.SA0567 839
158879.SA0111 158879.SA0602 983
158879.SA0111 158879.SA0603 860
158879.SA0111 158879.SA0604 853
158879.SA0111 158879.SA0677 204
158879.SA0111 158879.SA0679 176
158879.SA0111 158879.SA0688 812
158879.SA0111 158879.SA0689 827
158879.SA0111 158879.SA0690 921
158879.SA0111 158879.SA0691 364
158879.SA0111 158879.SA0697 204
158879.SA0111 158879.SA0742 166
158879.SA0111 158879.SA0846 163
158879.SA0111 158879.SA0849 425
158879.SA0111 158879.SA0891 239
158879.SA0111 158879.SA0980 319
158879.SA0111 158879.SA0981 839
158879.SA0111 158879.SA1159 227
158879.SA0111 158879.SA1191 222
158879.SA0111 158879.SA1197 197
158879.SA0111 158879.SA1306 200
158879.SA0111 158879.SA1652 591
158879.SA0111 158879.SA1678 337
158879.SA0111 158879.SA1917 180
158879.SA0111 158879.SA1958 800
158879.SA0111 158879.SA1977 839
158879.SA0111 158879.SA1978 839
158879.SA0111 158879.SA1979 258
158879.SA0111 158879.SA2079 506
158879.SA0111 158879.SA2114 222
158879.SA0111 158879.SA2140 224
158879.SA0111 158879.SA2143 222
158879.SA0111 158879.SA2220 204
158879.SA0111 158879.SA2234 222
158879.SA0111 158879.SA2235 222
158879.SA0111 158879.SA2236 222
158879.SA0111 158879.SA2237 204
158879.SA0111 158879.SA2299 177
158879.SA0111 158879.SA2423 166
158879.SA0111 158879.SA2456 167
158879.SA0111 158879.SA2469 176
158879.SA0111 158879.SAS020 178
158879.SA0112 158879.SA0015 159
158879.SA0112 158879.SA0104 154
158879.SA0112 158879.SA0107 288
158879.SA0112 158879.SA0108 222
158879.SA0112 158879.SA0109 363
158879.SA0112 158879.SA0110 475
158879.SA0112 158879.SA0111 506
158879.SA0112 158879.SA0113 974
158879.SA0112 158879.SA0114 925
158879.SA0112 158879.SA0115 783
158879.SA0112 158879.SA0116 943
158879.SA0112 158879.SA0117 920
158879.SA0112 158879.SA0118 801
158879.SA0112 158879.SA0119 939
158879.SA0112 158879.SA0120 921
158879.SA0112 158879.SA0121 445
158879.SA0112 158879.SA0122 281
158879.SA0112 158879.SA0123 288
158879.SA0112 158879.SA0124 288
158879.SA0112 158879.SA0125 230
158879.SA0112 158879.SA0126 230
158879.SA0112 158879.SA0127 230
158879.SA0112 158879.SA0266 306
158879.SA0112 158879.SA0345 165
158879.SA0112 158879.SA0346 962
158879.SA0112 158879.SA0347 645
158879.SA0112 158879.SA0352 224
158879.SA0112 158879.SA0418 915
158879.SA0112 158879.SA0419 689
158879.SA0112 158879.SA0430 346
158879.SA0112 158879.SA0461 179
158879.SA0112 158879.SA0470 153
158879.SA0112 158879.SA0471 915
158879.SA0112 158879.SA0484 155
158879.SA0112 158879.SA0487 991
158879.SA0112 158879.SA0496 252
158879.SA0112 158879.SA0497 223
158879.SA0112 158879.SA0552 150
158879.SA0112 158879.SA0565 156
158879.SA0112 158879.SA0727 204
158879.SA0112 158879.SA0777 179
158879.SA0112 158879.SA0803 804
158879.SA0112 158879.SA0821 158
158879.SA0112 158879.SA0833 210
158879.SA0112 158879.SA0890 226
158879.SA0112 158879.SA0902 151
158879.SA0112 158879.SA0934 308
158879.SA0112 158879.SA0975 156
158879.SA0112 158879.SA1047 175
158879.SA0112 158879.SA1054 821
158879.SA0112 158879.SA1085 160
158879.SA0112 158879.SA1156 271
158879.SA0112 158879.SA1164 164
158879.SA0112 158879.SA1165 155
158879.SA0112 158879.SA1232 170
158879.SA0112 158879.SA1234 223
158879.SA0112 158879.SA1368 169
158879.SA0112 158879.SA1409 260
158879.SA0112 158879.SA1418 159
158879.SA0112 158879.SA1446 168
158879.SA0112 158879.SA1450 162
158879.SA0112 158879.SA1453 150
158879.SA0112 158879.SA1463 288
158879.SA0112 158879.SA1464 176
158879.SA0112 158879.SA1487 213
158879.SA0112 158879.SA1496 203
158879.SA0112 158879.SA1510 204
158879.SA0112 158879.SA1538 162
158879.SA0112 158879.SA1579 178
158879.SA0112 158879.SA1662 184
158879.SA0112 158879.SA1713 234
158879.SA0112 158879.SA1720 175
158879.SA0112 158879.SA1936 261
158879.SA0112 158879.SA1981 152
158879.SA0112 158879.SA2017 222
158879.SA0112 158879.SA2026 252
158879.SA0112 158879.SA2033 223
158879.SA0112 158879.SA2034 223
158879.SA0112 158879.SA2035 223
158879.SA0112 158879.SA2039 223
158879.SA0112 158879.SA2064 157
158879.SA0112 158879.SA2065 302
158879.SA0112 158879.SA2069 169
158879.SA0112 158879.SA2071 216
158879.SA0112 158879.SA2186 221
158879.SA0112 158879.SA2206 591
158879.SA0112 158879.SA2346 178
158879.SA0112 158879.SA2406 160
158879.SA0112 158879.SA2413 921
158879.SA0112 158879.SAS033 154
158879.SA0113 158879.SA0006 152
158879.SA0113 158879.SA0104 180
158879.SA0113 158879.SA0107 288
158879.SA0113 158879.SA0108 222
158879.SA0113 158879.SA0109 363
158879.SA0113 158879.SA0110 475
158879.SA0113 158879.SA0111 506
158879.SA0113 158879.SA0112 974
158879.SA0113 158879.SA0114 957
158879.SA0113 158879.SA0115 783
158879.SA0113 158879.SA0116 948
158879.SA0113 158879.SA0117 956
158879.SA0113 158879.SA0118 844
158879.SA0113 158879.SA0119 957
158879.SA0113 158879.SA0120 832
158879.SA0113 158879.SA0121 445
158879.SA0113 158879.SA0122 281
158879.SA0113 158879.SA0123 288
158879.SA0113 158879.SA0124 288
158879.SA0113 158879.SA0125 231
158879.SA0113 158879.SA0126 231
158879.SA0113 158879.SA0127 231
158879.SA0113 158879.SA0161 158
158879.SA0113 158879.SA0177 899
158879.SA0113 158879.SA0179 915
158879.SA0113 158879.SA0385 159
158879.SA0113 158879.SA0418 175
158879.SA0113 158879.SA0471 175
158879.SA0113 158879.SA0476 180
158879.SA0113 158879.SA0513 224
158879.SA0113 158879.SA0624 260
158879.SA0113 158879.SA0636 194
158879.SA0113 158879.SA0686 155
158879.SA0113 158879.SA0754 179
158879.SA0113 158879.SA0755 151
158879.SA0113 158879.SA0818 915
158879.SA0113 158879.SA0974 155
158879.SA0113 158879.SA0975 276
158879.SA0113 158879.SA1012 900
158879.SA0113 158879.SA1232 168
158879.SA0113 158879.SA1270 176
158879.SA0113 158879.SA1271 178
158879.SA0113 158879.SA1334 958
158879.SA0113 158879.SA1585 900
158879.SA0113 158879.SA1824 165
158879.SA0113 158879.SA1866 178
158879.SA0113 158879.SA1959 180
158879.SA0113 158879.SA1968 918
158879.SA0113 158879.SA1976 177
158879.SA0113 158879.SA2027 162
158879.SA0113 158879.SA2125 234
158879.SA0113 158879.SA2137 260
158879.SA0113 158879.SA2166 260
158879.SA0113 158879.SA2229 171
158879.SA0113 158879.SA2230 158
158879.SA0113 158879.SA2239 175
158879.SA0113 158879.SA2262 192
158879.SA0113 158879.SA2266 195
158879.SA0113 158879.SA2276 200
158879.SA0113 158879.SA2277 200
158879.SA0113 158879.SA2422 195
158879.SA0113 158879.SA2427 900
158879.SA0113 158879.SA2448 314
158879.SA0113 158879.SA2476 175
158879.SA0113 158879.SA2477 169
158879.SA0114 158879.SA0091 468
158879.SA0114 158879.SA0107 156
158879.SA0114 158879.SA0108 213
158879.SA0114 158879.SA0109 366
158879.SA0114 158879.SA0110 634
158879.SA0114 158879.SA0111 818
158879.SA0114 158879.SA0112 925
158879.SA0114 158879.SA0113 957
158879.SA0114 158879.SA0115 972
158879.SA0114 158879.SA0116 979
158879.SA0114 158879.SA0117 963
158879.SA0114 158879.SA0118 973
158879.SA0114 158879.SA0119 993
158879.SA0114 158879.SA0120 965
158879.SA0114 158879.SA0121 485
158879.SA0114 158879.SA0122 299
158879.SA0114 158879.SA0268 250
158879.SA0114 158879.SA0418 167
158879.SA0114 158879.SA0559 200
158879.SA0114 158879.SA0598 158
158879.SA0114 158879.SA0600 153
158879.SA0114 158879.SA0602 698
158879.SA0114 158879.SA0631 450
158879.SA0114 158879.SA0688 204
158879.SA0114 158879.SA0754 267
158879.SA0114 158879.SA0769 151
158879.SA0114 158879.SA0909 167
158879.SA0114 158879.SA0954 155
158879.SA0114 158879.SA0980 591
158879.SA0114 158879.SA1232 170
158879.SA0114 158879.SA1559 167
158879.SA0114 158879.SA1652 179
158879.SA0114 158879.SA1656 289
158879.SA0114 158879.SA1776 247
158879.SA0114 158879.SA1970 220
158879.SA0114 158879.SA1972 220
158879.SA0114 158879.SA1979 197
158879.SA0114 158879.SA1980 254
158879.SA0114 158879.SA1981 422
158879.SA0114 158879.SA1982 255
158879.SA0114 158879.SA1983 463
158879.SA0114 158879.SA2079 591
158879.SA0114 158879.SA2116 214
158879.SA0114 158879.SA2142 220
158879.SA0114 158879.SA2227 155
158879.SA0114 158879.SA2239 229
158879.SA0114 158879.SA2430 176
158879.SA0114 158879.SA2437 151
158879.SA0114 158879.SAS020 166
158879.SA0115 158879.SA0005 368
158879.SA0115 158879.SA0006 368
158879.SA0115 158879.SA0009 223
158879.SA0115 158879.SA0107 278
158879.SA0115 158879.SA0108 213
158879.SA0115 158879.SA0109 337
158879.SA0115 158879.SA0110 437
158879.SA0115 158879.SA0111 464
158879.SA0115 158879.SA0112 783
158879.SA0115 158879.SA0113 783
158879.SA0115 158879.SA0114 972
158879.SA0115 158879.SA0116 944
158879.SA0115 158879.SA0117 969
158879.SA0115 158879.SA0118 893
158879.SA0115 158879.SA0119 867
158879.SA0115 158879.SA0120 875
158879.SA0115 158879.SA0121 485
158879.SA0115 158879.SA0122 299
158879.SA0115 158879.SA0123 289
158879.SA0115 158879.SA0124 289
158879.SA0115 158879.SA0125 233
158879.SA0115 158879.SA0126 233
158879.SA0115 158879.SA0127 233
158879.SA0115 158879.SA0181 482
158879.SA0115 158879.SA0182 150
158879.SA0115 158879.SA0210 160
158879.SA0115 158879.SA0211 160
158879.SA0115 158879.SA0259 223
158879.SA0115 158879.SA0260 223
158879.SA0115 158879.SA0322 400
158879.SA0115 158879.SA0363 166
158879.SA0115 158879.SA0411 208
158879.SA0115 158879.SA0480 223
158879.SA0115 158879.SA0498 240
158879.SA0115 158879.SA0522 156
158879.SA0115 158879.SA0592 163
158879.SA0115 158879.SA0597 160
158879.SA0115 158879.SA0599 225
158879.SA0115 158879.SA0646 156
158879.SA0115 158879.SA0650 377
158879.SA0115 158879.SA0652 222
158879.SA0115 158879.SA0653 161
158879.SA0115 158879.SA0719 223
158879.SA0115 158879.SA0735 262
158879.SA0115 158879.SA0736 260
158879.SA0115 158879.SA0754 172
158879.SA0115 158879.SA0838 178
158879.SA0115 158879.SA0859 177
158879.SA0115 158879.SA0866 251
158879.SA0115 158879.SA0874 189
158879.SA0115 158879.SA0960 290
158879.SA0115 158879.SA0961 199
158879.SA0115 158879.SA0963 201
158879.SA0115 158879.SA1051 315
158879.SA0115 158879.SA1093 368
158879.SA0115 158879.SA1116 231
158879.SA0115 158879.SA1118 208
158879.SA0115 158879.SA1188 368
158879.SA0115 158879.SA1224 180
158879.SA0115 158879.SA1355 175
158879.SA0115 158879.SA1396 425
158879.SA0115 158879.SA1398 393
158879.SA0115 158879.SA1399 394
158879.SA0115 158879.SA1406 174
158879.SA0115 158879.SA1459 208
158879.SA0115 158879.SA1460 241
158879.SA0115 158879.SA1512 467
158879.SA0115 158879.SA1566 229
158879.SA0115 158879.SA1639 172
158879.SA0115 158879.SA1651 163
158879.SA0115 158879.SA1652 192
158879.SA0115 158879.SA1684 191
158879.SA0115 158879.SA1697 164
158879.SA0115 158879.SA1718 200
158879.SA0115 158879.SA1722 176
158879.SA0115 158879.SA1835 158
158879.SA0115 158879.SA1983 160
158879.SA0115 158879.SA1999 540
158879.SA0115 158879.SA2007 204
158879.SA0115 158879.SA2008 218
158879.SA0115 158879.SA2051 265
158879.SA0115 158879.SA2061 163
158879.SA0115 158879.SA2070 163
158879.SA0115 158879.SA2127 186
158879.SA0115 158879.SA2145 150
158879.SA0115 158879.SA2214 172
158879.SA0115 158879.SA2216 368
158879.SA0115 158879.SA2222 209
158879.SA0115 158879.SA2244 229
158879.SA0115 158879.SA2250 260
158879.SA0115 158879.SA2279 241
158879.SA0115 158879.SA2316 264
158879.SA0115 158879.SA2364 200
158879.SA0115 158879.SA2394 197
158879.SA0115 158879.SA2433 160
158879.SA0115 158879.SA2438 435
158879.SA0115 158879.SA2454 226
158879.SA0115 158879.SA2463 204
158879.SA0115 158879.SA2480 223
158879.SA0115 158879.SAS042 444
158879.SA0115 158879.SAS047 444
158879.SA0116 158879.SA0107 278
158879.SA0116 158879.SA0108 213
158879.SA0116 158879.SA0109 337
158879.SA0116 158879.SA0110 602
158879.SA0116 158879.SA0111 766
158879.SA0116 158879.SA0112 943
158879.SA0116 158879.SA0113 948
158879.SA0116 158879.SA0114 979
158879.SA0116 158879.SA0115 944
158879.SA0116 158879.SA0117 978
158879.SA0116 158879.SA0118 961
158879.SA0116 158879.SA0119 990
158879.SA0116 158879.SA0120 948
158879.SA0116 158879.SA0121 485
158879.SA0116 158879.SA0122 299
158879.SA0116 158879.SA0123 289
158879.SA0116 158879.SA0124 289
158879.SA0116 158879.SA0125 233
158879.SA0116 158879.SA0126 233
158879.SA0116 158879.SA0127 233
158879.SA0116 158879.SA0418 191
158879.SA0116 158879.SA0559 245
158879.SA0116 158879.SA0595 164
158879.SA0116 158879.SA0602 622
158879.SA0116 158879.SA0631 287
158879.SA0116 158879.SA0688 274
158879.SA0116 158879.SA0689 274
158879.SA0116 158879.SA0754 203
158879.SA0116 158879.SA0980 591
158879.SA0116 158879.SA1232 170
158879.SA0116 158879.SA1288 234
158879.SA0116 158879.SA1652 179
158879.SA0116 158879.SA1805 173
158879.SA0116 158879.SA1843 158
158879.SA0116 158879.SA1887 209
158879.SA0116 158879.SA1979 549
158879.SA0116 158879.SA1981 451
158879.SA0116 158879.SA1983 535
158879.SA0116 158879.SA2079 591
158879.SA0116 158879.SA2116 192
158879.SA0116 158879.SA2170 152
158879.SA0116 158879.SA2239 193
158879.SA0116 158879.SA2316 182
158879.SA0116 158879.SA2391 274
158879.SA0116 158879.SA2392 274
158879.SA0116 158879.SA2430 448
158879.SA0117 158879.SA0091 468
158879.SA0117 158879.SA0108 213
158879.SA0117 158879.SA0109 366
158879.SA0117 158879.SA0110 641
158879.SA0117 158879.SA0111 818
158879.SA0117 158879.SA0112 920
158879.SA0117 158879.SA0113 956
158879.SA0117 158879.SA0114 963
158879.SA0117 158879.SA0115 969
158879.SA0117 158879.SA0116 978
158879.SA0117 158879.SA0118 969
158879.SA0117 158879.SA0119 985
158879.SA0117 158879.SA0120 965
158879.SA0117 158879.SA0121 485
158879.SA0117 158879.SA0122 299
158879.SA0117 158879.SA0268 151
158879.SA0117 158879.SA0418 167
158879.SA0117 158879.SA0559 169
158879.SA0117 158879.SA0598 165
158879.SA0117 158879.SA0602 714
158879.SA0117 158879.SA0631 345
158879.SA0117 158879.SA0688 411
158879.SA0117 158879.SA0689 307
158879.SA0117 158879.SA0754 234
158879.SA0117 158879.SA0909 167
158879.SA0117 158879.SA0980 591
158879.SA0117 158879.SA1090 158
158879.SA0117 158879.SA1232 170
158879.SA0117 158879.SA1352 189
158879.SA0117 158879.SA1652 179
158879.SA0117 158879.SA1656 289
158879.SA0117 158879.SA1776 150
158879.SA0117 158879.SA1805 154
158879.SA0117 158879.SA1970 247
158879.SA0117 158879.SA1972 247
158879.SA0117 158879.SA1979 197
158879.SA0117 158879.SA1980 254
158879.SA0117 158879.SA1981 450
158879.SA0117 158879.SA1982 255
158879.SA0117 158879.SA1983 566
158879.SA0117 158879.SA2079 591
158879.SA0117 158879.SA2116 152
158879.SA0117 158879.SA2142 247
158879.SA0117 158879.SA2239 211
158879.SA0117 158879.SA2316 184
158879.SA0117 158879.SA2430 240
158879.SA0117 158879.SAS020 166
158879.SA0118 158879.SA0054 205
158879.SA0118 158879.SA0107 278
158879.SA0118 158879.SA0108 213
158879.SA0118 158879.SA0109 366
158879.SA0118 158879.SA0110 634
158879.SA0118 158879.SA0111 517
158879.SA0118 158879.SA0112 801
158879.SA0118 158879.SA0113 844
158879.SA0118 158879.SA0114 973
158879.SA0118 158879.SA0115 893
158879.SA0118 158879.SA0116 961
158879.SA0118 158879.SA0117 969
158879.SA0118 158879.SA0119 981
158879.SA0118 158879.SA0120 944
158879.SA0118 158879.SA0121 485
158879.SA0118 158879.SA0122 299
158879.SA0118 158879.SA0123 289
158879.SA0118 158879.SA0124 289
158879.SA0118 158879.SA0125 233
158879.SA0118 158879.SA0126 233
158879.SA0118 158879.SA0127 233
158879.SA0118 158879.SA0343 220
158879.SA0118 158879.SA0392 188
158879.SA0118 158879.SA0513 213
158879.SA0118 158879.SA0527 227
158879.SA0118 158879.SA0530 213
158879.SA0118 158879.SA0566 156
158879.SA0118 158879.SA0602 308
158879.SA0118 158879.SA0645 251
158879.SA0118 158879.SA0829 168
158879.SA0118 158879.SA0980 156
158879.SA0118 158879.SA1050 169
158879.SA0118 158879.SA1232 208
158879.SA0118 158879.SA1545 232
158879.SA0118 158879.SA1546 213
158879.SA0118 158879.SA1679 232
158879.SA0118 158879.SA1737 232
158879.SA0118 158879.SA1963 166
158879.SA0118 158879.SA1970 221
158879.SA0118 158879.SA1972 221
158879.SA0118 158879.SA2079 207
158879.SA0118 158879.SA2116 167
158879.SA0118 158879.SA2142 221
158879.SA0118 158879.SA2224 192
158879.SA0118 158879.SA2337 614
158879.SA0118 158879.SA2366 163
158879.SA0118 158879.SAP014 188
158879.SA0119 158879.SA0042 173
158879.SA0119 158879.SA0095 591
158879.SA0119 158879.SA0098 191
158879.SA0119 158879.SA0107 278
158879.SA0119 158879.SA0108 213
158879.SA0119 158879.SA0109 342
158879.SA0119 158879.SA0110 817
158879.SA0119 158879.SA0111 714
158879.SA0119 158879.SA0112 939
158879.SA0119 158879.SA0113 957
158879.SA0119 158879.SA0114 993
158879.SA0119 158879.SA0115 867
158879.SA0119 158879.SA0116 990
158879.SA0119 158879.SA0117 985
158879.SA0119 158879.SA0118 981
158879.SA0119 158879.SA0120 948
158879.SA0119 158879.SA0121 485
158879.SA0119 158879.SA0122 299
158879.SA0119 158879.SA0123 289
158879.SA0119 158879.SA0124 289
158879.SA0119 158879.SA0125 233
158879.SA0119 158879.SA0126 233
158879.SA0119 158879.SA0127 233
158879.SA0119 158879.SA0167 309
158879.SA0119 158879.SA0173 213
158879.SA0119 158879.SA0178 196
158879.SA0119 158879.SA0226 304
158879.SA0119 158879.SA0241 191
158879.SA0119 158879.SA0245 191
158879.SA0119 158879.SA0304 395
158879.SA0119 158879.SA0376 312
158879.SA0119 158879.SA0418 170
158879.SA0119 158879.SA0459 160
158879.SA0119 158879.SA0460 169
158879.SA0119 158879.SA0471 170
158879.SA0119 158879.SA0474 188
158879.SA0119 158879.SA0475 298
158879.SA0119 158879.SA0507 191
158879.SA0119 158879.SA0511 169
158879.SA0119 158879.SA0512 189
158879.SA0119 158879.SA0519 299
158879.SA0119 158879.SA0521 504
158879.SA0119 158879.SA0524 188
158879.SA0119 158879.SA0564 384
158879.SA0119 158879.SA0602 652
158879.SA0119 158879.SA0608 591
158879.SA0119 158879.SA0610 591
158879.SA0119 158879.SA0659 200
158879.SA0119 158879.SA0670 189
158879.SA0119 158879.SA0679 200
158879.SA0119 158879.SA0709 287
158879.SA0119 158879.SA0716 172
158879.SA0119 158879.SA0790 191
158879.SA0119 158879.SA0793 386
158879.SA0119 158879.SA0821 354
158879.SA0119 158879.SA0822 163
158879.SA0119 158879.SA0828 172
158879.SA0119 158879.SA0836 155
158879.SA0119 158879.SA0855 298
158879.SA0119 158879.SA0891 190
158879.SA0119 158879.SA0902 177
158879.SA0119 158879.SA0926 190
158879.SA0119 158879.SA0942 156
158879.SA0119 158879.SA0973 168
158879.SA0119 158879.SA0980 510
158879.SA0119 158879.SA1026 193
158879.SA0119 158879.SA1058 156
158879.SA0119 158879.SA1077 168
158879.SA0119 158879.SA1103 291
158879.SA0119 158879.SA1106 232
158879.SA0119 158879.SA1137 203
158879.SA0119 158879.SA1138 336
158879.SA0119 158879.SA1139 294
158879.SA0119 158879.SA1141 508
158879.SA0119 158879.SA1163 273
158879.SA0119 158879.SA1164 471
158879.SA0119 158879.SA1165 379
158879.SA0119 158879.SA1166 371
158879.SA0119 158879.SA1225 273
158879.SA0119 158879.SA1226 359
158879.SA0119 158879.SA1227 470
158879.SA0119 158879.SA1228 553
158879.SA0119 158879.SA1229 438
158879.SA0119 158879.SA1230 191
158879.SA0119 158879.SA1232 364
158879.SA0119 158879.SA1260 181
158879.SA0119 158879.SA1290 234
158879.SA0119 158879.SA1299 161
158879.SA0119 158879.SA1325 237
158879.SA0119 158879.SA1326 261
158879.SA0119 158879.SA1391 218
158879.SA0119 158879.SA1423 172
158879.SA0119 158879.SA1457 231
158879.SA0119 158879.SA1494 170
158879.SA0119 158879.SA1518 283
158879.SA0119 158879.SA1526 160
158879.SA0119 158879.SA1532 151
158879.SA0119 158879.SA1558 235
158879.SA0119 158879.SA1571 189
158879.SA0119 158879.SA1599 151
158879.SA0119 158879.SA1731 318
158879.SA0119 158879.SA1737 169
158879.SA0119 158879.SA1749 177
158879.SA0119 158879.SA1781 591
158879.SA0119 158879.SA1834 178
158879.SA0119 158879.SA1853 203
158879.SA0119 158879.SA1855 221
158879.SA0119 158879.SA1920 188
158879.SA0119 158879.SA1923 235
158879.SA0119 158879.SA1935 191
158879.SA0119 158879.SA1967 292
158879.SA0119 158879.SA1968 200
158879.SA0119 158879.SA1979 637
158879.SA0119 158879.SA1981 600
158879.SA0119 158879.SA1983 687
158879.SA0119 158879.SA2054 173
158879.SA0119 158879.SA2076 221
158879.SA0119 158879.SA2079 589
158879.SA0119 158879.SA2120 191
158879.SA0119 158879.SA2125 200
158879.SA0119 158879.SA2213 243
158879.SA0119 158879.SA2224 157
158879.SA0119 158879.SA2258 500
158879.SA0119 158879.SA2347 177
158879.SA0119 158879.SA2402 304
158879.SA0119 158879.SA2459 201
158879.SA0119 158879.SA2461 591
158879.SA0119 158879.SA2462 299
158879.SA0119 158879.SA2469 200
158879.SA0119 158879.SA2481 234
158879.SA0120 158879.SA0001 153
158879.SA0120 158879.SA0107 278
158879.SA0120 158879.SA0108 213
158879.SA0120 158879.SA0109 337
158879.SA0120 158879.SA0110 436
158879.SA0120 158879.SA0111 464
158879.SA0120 158879.SA0112 921
158879.SA0120 158879.SA0113 832
158879.SA0120 158879.SA0114 965
158879.SA0120 158879.SA0115 875
158879.SA0120 158879.SA0116 948
158879.SA0120 158879.SA0117 965
158879.SA0120 158879.SA0118 944
158879.SA0120 158879.SA0119 948
158879.SA0120 158879.SA0121 485
158879.SA0120 158879.SA0122 299
158879.SA0120 158879.SA0123 289
158879.SA0120 158879.SA0124 289
158879.SA0120 158879.SA0125 233
158879.SA0120 158879.SA0126 233
158879.SA0120 158879.SA0127 233
158879.SA0120 158879.SA0177 215
158879.SA0120 158879.SA0350 239
158879.SA0120 158879.SA0351 217
158879.SA0120 158879.SA0602 337
158879.SA0120 158879.SA0604 614
158879.SA0120 158879.SA0776 187
158879.SA0120 158879.SA0825 188
158879.SA0120 158879.SA0826 188
158879.SA0120 158879.SA1029 153
158879.SA0120 158879.SA1059 257
158879.SA0120 158879.SA1082 175
158879.SA0120 158879.SA1083 175
158879.SA0120 158879.SA1084 175
158879.SA0120 158879.SA1103 155
158879.SA0120 158879.SA1112 210
158879.SA0120 158879.SA1127 176
158879.SA0120 158879.SA1228 271
158879.SA0120 158879.SA1285 305
158879.SA0120 158879.SA1289 302
158879.SA0120 158879.SA1301 214
158879.SA0120 158879.SA1310 156
158879.SA0120 158879.SA1470 243
158879.SA0120 158879.SA1471 183
158879.SA0120 158879.SA1473 177
158879.SA0120 158879.SA1526 217
158879.SA0120 158879.SA1613 256
158879.SA0120 158879.SA1715 218
158879.SA0120 158879.SA1893 257
158879.SA0120 158879.SA1904 256
158879.SA0120 158879.SA1905 257
158879.SA0120 158879.SA1906 269
158879.SA0120 158879.SA1907 271
158879.SA0120 158879.SA1908 280
158879.SA0120 158879.SA1909 256
158879.SA0120 158879.SA1910 240
158879.SA0120 158879.SA1911 256
158879.SA0120 158879.SA1923 156
158879.SA0120 158879.SA2079 616
158879.SA0120 158879.SA2134 184
158879.SA0120 158879.SA2230 162
158879.SA0120 158879.SA2464 240
158879.SA0120 158879.SA2499 375
158879.SA0120 158879.SA2500 375
158879.SA0120 158879.SA2501 279
158879.SA0120 158879.SA2502 218
158879.SA0121 158879.SA0108 174
158879.SA0121 158879.SA0109 233
158879.SA0121 158879.SA0110 281
158879.SA0121 158879.SA0111 294
158879.SA0121 158879.SA0112 445
158879.SA0121 158879.SA0113 445
158879.SA0121 158879.SA0114 485
158879.SA0121 158879.SA0115 485
158879.SA0121 158879.SA0116 485
158879.SA0121 158879.SA0117 485
158879.SA0121 158879.SA0118 485
158879.SA0121 158879.SA0119 485
158879.SA0121 158879.SA0120 485
158879.SA0121 158879.SA0122 475
158879.SA0122 158879.SA0009 198
158879.SA0122 158879.SA0059 252
158879.SA0122 158879.SA0073 211
158879.SA0122 158879.SA0107 188
158879.SA0122 158879.SA0108 155
158879.SA0122 158879.SA0109 183
158879.SA0122 158879.SA0110 205
158879.SA0122 158879.SA0111 211
158879.SA0122 158879.SA0112 281
158879.SA0122 158879.SA0113 281
158879.SA0122 158879.SA0114 299
158879.SA0122 158879.SA0115 299
158879.SA0122 158879.SA0116 299
158879.SA0122 158879.SA0117 299
158879.SA0122 158879.SA0118 299
158879.SA0122 158879.SA0119 299
158879.SA0122 158879.SA0120 299
158879.SA0122 158879.SA0121 475
158879.SA0122 158879.SA0123 500
158879.SA0122 158879.SA0124 468
158879.SA0122 158879.SA0125 326
158879.SA0122 158879.SA0126 326
158879.SA0122 158879.SA0127 326
158879.SA0122 158879.SA0143 208
158879.SA0122 158879.SA0205 222
158879.SA0122 158879.SA0218 224
158879.SA0122 158879.SA0325 171
158879.SA0122 158879.SA0373 240
158879.SA0122 158879.SA0431 475
158879.SA0122 158879.SA0442 176
158879.SA0122 158879.SA0449 155
158879.SA0122 158879.SA0479 177
158879.SA0122 158879.SA0486 176
158879.SA0122 158879.SA0488 209
158879.SA0122 158879.SA0547 508
158879.SA0122 158879.SA0781 204
158879.SA0122 158879.SA0795 280
158879.SA0122 158879.SA0805 160
158879.SA0122 158879.SA0842 266
158879.SA0122 158879.SA0843 245
158879.SA0122 158879.SA0896 156
158879.SA0122 158879.SA0944 272
158879.SA0122 158879.SA0946 173
158879.SA0122 158879.SA0975 186
158879.SA0122 158879.SA1028 160
158879.SA0122 158879.SA1071 160
158879.SA0122 158879.SA1072 232
158879.SA0122 158879.SA1073 530
158879.SA0122 158879.SA1074 194
158879.SA0122 158879.SA1075 280
158879.SA0122 158879.SA1076 190
158879.SA0122 158879.SA1102 160
158879.SA0122 158879.SA1103 200
158879.SA0122 158879.SA1123 343
158879.SA0122 158879.SA1126 185
158879.SA0122 158879.SA1127 589
158879.SA0122 158879.SA1128 188
158879.SA0122 158879.SA1172 256
158879.SA0122 158879.SA1177 183
158879.SA0122 158879.SA1200 228
158879.SA0122 158879.SA1201 256
158879.SA0122 158879.SA1203 263
158879.SA0122 158879.SA1287 326
158879.SA0122 158879.SA1288 260
158879.SA0122 158879.SA1309 156
158879.SA0122 158879.SA1310 591
158879.SA0122 158879.SA1333 374
158879.SA0122 158879.SA1347 272
158879.SA0122 158879.SA1349 173
158879.SA0122 158879.SA1522 186
158879.SA0122 158879.SA1523 152
158879.SA0122 158879.SA1583 171
158879.SA0122 158879.SA1828 221
158879.SA0122 158879.SA1859 222
158879.SA0122 158879.SA1861 589
158879.SA0122 158879.SA1888 177
158879.SA0122 158879.SA1894 178
158879.SA0122 158879.SA1901 236
158879.SA0122 158879.SA1948 589
158879.SA0122 158879.SA1962 187
158879.SA0122 158879.SA1999 222
158879.SA0122 158879.SA2004 222
158879.SA0122 158879.SA2007 906
158879.SA0122 158879.SA2016 257
158879.SA0122 158879.SA2071 154
158879.SA0122 158879.SA2186 208
158879.SA0122 158879.SA2190 183
158879.SA0122 158879.SA2260 213
158879.SA0122 158879.SA2266 179
158879.SA0122 158879.SA2365 208
158879.SA0122 158879.SA2375 156
158879.SA0122 158879.SA2380 173
158879.SA0122 158879.SA2394 906
158879.SA0122 158879.SA2433 227
158879.SA0122 158879.SA2434 216
158879.SA0122 158879.SA2482 263
158879.SA0122 158879.SAS033 212
158879.SA0123 158879.SA0029 214
158879.SA0123 158879.SA0107 183
158879.SA0123 158879.SA0110 232
158879.SA0123 158879.SA0111 234
158879.SA0123 158879.SA0112 288
158879.SA0123 158879.SA0113 288
158879.SA0123 158879.SA0115 289
158879.SA0123 158879.SA0116 289
158879.SA0123 158879.SA0118 289
158879.SA0123 158879.SA0119 289
158879.SA0123 158879.SA0120 289
158879.SA0123 158879.SA0122 500
158879.SA0123 158879.SA0124 912
158879.SA0123 158879.SA0125 705
158879.SA0123 158879.SA0126 476
158879.SA0123 158879.SA0127 530
158879.SA0123 158879.SA0128 281
158879.SA0123 158879.SA0129 192
158879.SA0123 158879.SA0145 370
158879.SA0123 158879.SA0147 474
158879.SA0123 158879.SA0148 344
158879.SA0123 158879.SA0149 181
158879.SA0123 158879.SA0150 356
158879.SA0123 158879.SA0152 277
158879.SA0123 158879.SA0153 210
158879.SA0123 158879.SA0156 279
158879.SA0123 158879.SA0157 451
158879.SA0123 158879.SA0158 704
158879.SA0123 158879.SA0159 356
158879.SA0123 158879.SA0204 663
158879.SA0123 158879.SA0240 188
158879.SA0123 158879.SA0248 568
158879.SA0123 158879.SA0314 424
158879.SA0123 158879.SA0339 204
158879.SA0123 158879.SA0370 213
158879.SA0123 158879.SA0425 154
158879.SA0123 158879.SA0454 287
158879.SA0123 158879.SA0462 159
158879.SA0123 158879.SA0497 207
158879.SA0123 158879.SA0508 161
158879.SA0123 158879.SA0518 663
158879.SA0123 158879.SA0522 529
158879.SA0123 158879.SA0523 217
158879.SA0123 158879.SA0564 198
158879.SA0123 158879.SA0567 184
158879.SA0123 158879.SA0568 248
158879.SA0123 158879.SA0594 151
158879.SA0123 158879.SA0637 290
158879.SA0123 158879.SA0702 424
158879.SA0123 158879.SA0731 161
158879.SA0123 158879.SA0743 246
158879.SA0123 158879.SA0834 194
158879.SA0123 158879.SA0944 167
158879.SA0123 158879.SA0954 176
158879.SA0123 158879.SA0994 223
158879.SA0123 158879.SA0996 163
158879.SA0123 158879.SA1016 176
158879.SA0123 158879.SA1052 206
158879.SA0123 158879.SA1103 184
158879.SA0123 158879.SA1137 274
158879.SA0123 158879.SA1144 196
158879.SA0123 158879.SA1147 258
158879.SA0123 158879.SA1200 180
158879.SA0123 158879.SA1232 224
158879.SA0123 158879.SA1326 281
158879.SA0123 158879.SA1347 167
158879.SA0123 158879.SA1450 210
158879.SA0123 158879.SA1454 469
158879.SA0123 158879.SA1456 188
158879.SA0123 158879.SA1467 198
158879.SA0123 158879.SA1514 185
158879.SA0123 158879.SA1538 213
158879.SA0123 158879.SA1575 159
158879.SA0123 158879.SA1661 241
158879.SA0123 158879.SA1743 165
158879.SA0123 158879.SA1747 170
158879.SA0123 158879.SA1766 170
158879.SA0123 158879.SA1795 153
158879.SA0123 158879.SA1808 360
158879.SA0123 158879.SA1909 171
158879.SA0123 158879.SA1913 356
158879.SA0123 158879.SA1932 193
158879.SA0123 158879.SA1962 223
158879.SA0123 158879.SA1989 177
158879.SA0123 158879.SA2045 196
158879.SA0123 158879.SA2099 173
158879.SA0123 158879.SA2102 160
158879.SA0123 158879.SA2129 331
158879.SA0123 158879.SA2212 161
158879.SA0123 158879.SA2225 167
158879.SA0123 158879.SA2231 206
158879.SA0123 158879.SA2243 176
158879.SA0123 158879.SA2288 939
158879.SA0123 158879.SA2349 191
158879.SA0123 158879.SA2354 194
158879.SA0123 158879.SA2456 370
158879.SA0123 158879.SAS004 619
158879.SA0124 158879.SA0107 181
158879.SA0124 158879.SA0110 227
158879.SA0124 158879.SA0111 228
158879.SA0124 158879.SA0112 288
158879.SA0124 158879.SA0113 288
158879.SA0124 158879.SA0115 289
158879.SA0124 158879.SA0116 289
158879.SA0124 158879.SA0118 289
158879.SA0124 158879.SA0119 289
158879.SA0124 158879.SA0120 289
158879.SA0124 158879.SA0122 468
158879.SA0124 158879.SA0123 912
158879.SA0124 158879.SA0125 796
158879.SA0124 158879.SA0126 628
158879.SA0124 158879.SA0127 712
158879.SA0124 158879.SA0128 290
158879.SA0124 158879.SA0129 192
158879.SA0124 158879.SA0144 263
158879.SA0124 158879.SA0145 647
158879.SA0124 158879.SA0146 440
158879.SA0124 158879.SA0147 702
158879.SA0124 158879.SA0148 425
158879.SA0124 158879.SA0149 424
158879.SA0124 158879.SA0150 509
158879.SA0124 158879.SA0151 247
158879.SA0124 158879.SA0152 172
158879.SA0124 158879.SA0153 216
158879.SA0124 158879.SA0155 172
158879.SA0124 158879.SA0156 159
158879.SA0124 158879.SA0157 205
158879.SA0124 158879.SA0158 478
158879.SA0124 158879.SA0159 509
158879.SA0124 158879.SA0195 204
158879.SA0124 158879.SA0210 206
158879.SA0124 158879.SA0211 206
158879.SA0124 158879.SA0243 168
158879.SA0124 158879.SA0244 168
158879.SA0124 158879.SA0247 168
158879.SA0124 158879.SA0248 168
158879.SA0124 158879.SA0317 178
158879.SA0124 158879.SA0457 232
158879.SA0124 158879.SA0462 263
158879.SA0124 158879.SA0487 198
158879.SA0124 158879.SA0511 178
158879.SA0124 158879.SA0522 541
158879.SA0124 158879.SA0523 172
158879.SA0124 158879.SA0592 409
158879.SA0124 158879.SA0593 288
158879.SA0124 158879.SA0594 254
158879.SA0124 158879.SA0595 168
158879.SA0124 158879.SA0596 168
158879.SA0124 158879.SA0597 296
158879.SA0124 158879.SA0613 178
158879.SA0124 158879.SA0638 259
158879.SA0124 158879.SA0659 326
158879.SA0124 158879.SA0697 166
158879.SA0124 158879.SA0702 397
158879.SA0124 158879.SA0717 247
158879.SA0124 158879.SA0834 202
158879.SA0124 158879.SA0903 250
158879.SA0124 158879.SA0918 274
158879.SA0124 158879.SA1046 234
158879.SA0124 158879.SA1291 172
158879.SA0124 158879.SA1342 203
158879.SA0124 158879.SA1416 167
158879.SA0124 158879.SA1491 281
158879.SA0124 158879.SA1492 169
158879.SA0124 158879.SA1494 274
158879.SA0124 158879.SA1496 274
158879.SA0124 158879.SA1509 164
158879.SA0124 158879.SA1575 263
158879.SA0124 158879.SA1589 276
158879.SA0124 158879.SA1688 288
158879.SA0124 158879.SA1716 307
158879.SA0124 158879.SA1717 191
158879.SA0124 158879.SA1745 469
158879.SA0124 158879.SA1808 168
158879.SA0124 158879.SA1913 509
158879.SA0124 158879.SA1959 168
158879.SA0124 158879.SA1965 233
158879.SA0124 158879.SA1969 237
158879.SA0124 158879.SA1984 162
158879.SA0124 158879.SA2126 204
158879.SA0124 158879.SA2157 293
158879.SA0124 158879.SA2186 274
158879.SA0124 158879.SA2220 166
158879.SA0124 158879.SA2231 178
158879.SA0124 158879.SA2249 204
158879.SA0124 158879.SA2288 497
158879.SA0124 158879.SA2342 247
158879.SA0124 158879.SA2350 168
158879.SA0124 158879.SA2354 202
158879.SA0124 158879.SA2391 304
158879.SA0124 158879.SA2441 172
158879.SA0124 158879.SA2455 440
158879.SA0124 158879.SA2456 666
158879.SA0124 158879.SA2457 395
158879.SA0124 158879.SA2459 217
158879.SA0124 158879.SA2461 171
158879.SA0124 158879.SA2465 307
158879.SA0124 158879.SAS004 619
158879.SA0125 158879.SA0001 154
158879.SA0125 158879.SA0110 187
158879.SA0125 158879.SA0111 188
158879.SA0125 158879.SA0112 230
158879.SA0125 158879.SA0113 231
158879.SA0125 158879.SA0115 233
158879.SA0125 158879.SA0116 233
158879.SA0125 158879.SA0118 233
158879.SA0125 158879.SA0119 233
158879.SA0125 158879.SA0120 233
158879.SA0125 158879.SA0122 326
158879.SA0125 158879.SA0123 705
158879.SA0125 158879.SA0124 796
158879.SA0125 158879.SA0126 892
158879.SA0125 158879.SA0127 879
158879.SA0125 158879.SA0128 445
158879.SA0125 158879.SA0129 253
158879.SA0125 158879.SA0144 184
158879.SA0125 158879.SA0145 275
158879.SA0125 158879.SA0146 343
158879.SA0125 158879.SA0147 350
158879.SA0125 158879.SA0148 224
158879.SA0125 158879.SA0149 211
158879.SA0125 158879.SA0150 634
158879.SA0125 158879.SA0151 219
158879.SA0125 158879.SA0156 193
158879.SA0125 158879.SA0157 279
158879.SA0125 158879.SA0158 238
158879.SA0125 158879.SA0159 635
158879.SA0125 158879.SA0195 239
158879.SA0125 158879.SA0226 179
158879.SA0125 158879.SA0239 255
158879.SA0125 158879.SA0244 160
158879.SA0125 158879.SA0303 150
158879.SA0125 158879.SA0327 154
158879.SA0125 158879.SA0448 150
158879.SA0125 158879.SA0462 159
158879.SA0125 158879.SA0519 160
158879.SA0125 158879.SA0520 160
158879.SA0125 158879.SA0521 160
158879.SA0125 158879.SA0522 620
158879.SA0125 158879.SA0523 451
158879.SA0125 158879.SA0525 413
158879.SA0125 158879.SA0592 181
158879.SA0125 158879.SA0597 190
158879.SA0125 158879.SA0717 156
158879.SA0125 158879.SA0805 184
158879.SA0125 158879.SA0823 239
158879.SA0125 158879.SA0833 161
158879.SA0125 158879.SA0911 153
158879.SA0125 158879.SA1020 269
158879.SA0125 158879.SA1071 184
158879.SA0125 158879.SA1181 214
158879.SA0125 158879.SA1210 220
158879.SA0125 158879.SA1273 160
158879.SA0125 158879.SA1291 396
158879.SA0125 158879.SA1403 188
158879.SA0125 158879.SA1438 180
158879.SA0125 158879.SA1460 161
158879.SA0125 158879.SA1543 243
158879.SA0125 158879.SA1575 159
158879.SA0125 158879.SA1591 612
158879.SA0125 158879.SA1674 150
158879.SA0125 158879.SA1828 181
158879.SA0125 158879.SA1913 635
158879.SA0125 158879.SA2221 152
158879.SA0125 158879.SA2243 151
158879.SA0125 158879.SA2288 207
158879.SA0125 158879.SA2290 153
158879.SA0125 158879.SA2380 196
158879.SA0125 158879.SA2423 170
158879.SA0125 158879.SA2441 599
158879.SA0125 158879.SA2455 343
158879.SA0125 158879.SA2456 275
158879.SA0125 158879.SA2457 151
158879.SA0125 158879.SA2471 156
158879.SA0125 158879.SA2477 151
158879.SA0125 158879.SAP016 612
158879.SA0125 158879.SAS004 362
158879.SA0126 158879.SA0014 152
158879.SA0126 158879.SA0021 200
158879.SA0126 158879.SA0061 151
158879.SA0126 158879.SA0073 166
158879.SA0126 158879.SA0110 187
158879.SA0126 158879.SA0111 188
158879.SA0126 158879.SA0112 230
158879.SA0126 158879.SA0113 231
158879.SA0126 158879.SA0115 233
158879.SA0126 158879.SA0116 233
158879.SA0126 158879.SA0118 233
158879.SA0126 158879.SA0119 233
158879.SA0126 158879.SA0120 233
158879.SA0126 158879.SA0122 326
158879.SA0126 158879.SA0123 476
158879.SA0126 158879.SA0124 628
158879.SA0126 158879.SA0125 892
158879.SA0126 158879.SA0127 886
158879.SA0126 158879.SA0128 445
158879.SA0126 158879.SA0129 253
158879.SA0126 158879.SA0144 234
158879.SA0126 158879.SA0145 187
158879.SA0126 158879.SA0146 230
158879.SA0126 158879.SA0147 227
158879.SA0126 158879.SA0148 227
158879.SA0126 158879.SA0149 269
158879.SA0126 158879.SA0150 154
158879.SA0126 158879.SA0151 179
158879.SA0126 158879.SA0153 416
158879.SA0126 158879.SA0156 247
158879.SA0126 158879.SA0157 375
158879.SA0126 158879.SA0158 320
158879.SA0126 158879.SA0159 154
158879.SA0126 158879.SA0215 344
158879.SA0126 158879.SA0222 227
158879.SA0126 158879.SA0248 159
158879.SA0126 158879.SA0249 154
158879.SA0126 158879.SA0270 196
158879.SA0126 158879.SA0309 226
158879.SA0126 158879.SA0345 168
158879.SA0126 158879.SA0381 162
158879.SA0126 158879.SA0394 207
158879.SA0126 158879.SA0425 150
158879.SA0126 158879.SA0462 204
158879.SA0126 158879.SA0467 177
158879.SA0126 158879.SA0521 155
158879.SA0126 158879.SA0543 177
158879.SA0126 158879.SA0553 196
158879.SA0126 158879.SA0592 267
158879.SA0126 158879.SA0593 190
158879.SA0126 158879.SA0594 217
158879.SA0126 158879.SA0596 159
158879.SA0126 158879.SA0615 302
158879.SA0126 158879.SA0617 157
158879.SA0126 158879.SA0659 349
158879.SA0126 158879.SA0695 190
158879.SA0126 158879.SA0699 156
158879.SA0126 158879.SA0717 179
158879.SA0126 158879.SA0718 200
158879.SA0126 158879.SA0839 218
158879.SA0126 158879.SA0855 238
158879.SA0126 158879.SA0916 195
158879.SA0126 158879.SA0926 150
158879.SA0126 158879.SA0979 335
158879.SA0126 158879.SA1031 190
158879.SA0126 158879.SA1142 229
158879.SA0126 158879.SA1163 240
158879.SA0126 158879.SA1225 240
158879.SA0126 158879.SA1267 267
158879.SA0126 158879.SA1268 258
158879.SA0126 158879.SA1320 255
158879.SA0126 158879.SA1341 151
158879.SA0126 158879.SA1364 258
158879.SA0126 158879.SA1374 165
158879.SA0126 158879.SA1403 159
158879.SA0126 158879.SA1497 157
158879.SA0126 158879.SA1559 213
158879.SA0126 158879.SA1575 204
158879.SA0126 158879.SA1618 168
158879.SA0126 158879.SA1688 190
158879.SA0126 158879.SA1720 301
158879.SA0126 158879.SA1744 155
158879.SA0126 158879.SA1791 157
158879.SA0126 158879.SA1808 159
158879.SA0126 158879.SA1913 154
158879.SA0126 158879.SA1964 160
158879.SA0126 158879.SA1969 187
158879.SA0126 158879.SA1983 163
158879.SA0126 158879.SA2052 269
158879.SA0126 158879.SA2096 310
158879.SA0126 158879.SA2126 219
158879.SA0126 158879.SA2146 271
158879.SA0126 158879.SA2272 184
158879.SA0126 158879.SA2287 176
158879.SA0126 158879.SA2290 150
158879.SA0126 158879.SA2296 157
158879.SA0126 158879.SA2342 179
158879.SA0126 158879.SA2350 159
158879.SA0126 158879.SA2358 169
158879.SA0126 158879.SA2428 156
158879.SA0126 158879.SA2455 230
158879.SA0126 158879.SA2456 187
158879.SA0126 158879.SA2457 234
158879.SA0126 158879.SAP003 183
158879.SA0126 158879.SAS004 362
158879.SA0127 158879.SA0003 152
158879.SA0127 158879.SA0042 157
158879.SA0127 158879.SA0110 187
158879.SA0127 158879.SA0111 188
158879.SA0127 158879.SA0112 230
158879.SA0127 158879.SA0113 231
158879.SA0127 158879.SA0115 233
158879.SA0127 158879.SA0116 233
158879.SA0127 158879.SA0118 233
158879.SA0127 158879.SA0119 233
158879.SA0127 158879.SA0120 233
158879.SA0127 158879.SA0122 326
158879.SA0127 158879.SA0123 530
158879.SA0127 158879.SA0124 712
158879.SA0127 158879.SA0125 879
158879.SA0127 158879.SA0126 886
158879.SA0127 158879.SA0128 445
158879.SA0127 158879.SA0129 253
158879.SA0127 158879.SA0144 223
158879.SA0127 158879.SA0145 525
158879.SA0127 158879.SA0146 251
158879.SA0127 158879.SA0147 282
158879.SA0127 158879.SA0148 282
158879.SA0127 158879.SA0149 404
158879.SA0127 158879.SA0150 224
158879.SA0127 158879.SA0151 301
158879.SA0127 158879.SA0152 159
158879.SA0127 158879.SA0153 265
158879.SA0127 158879.SA0155 260
158879.SA0127 158879.SA0156 263
158879.SA0127 158879.SA0157 256
158879.SA0127 158879.SA0158 314
158879.SA0127 158879.SA0159 224
158879.SA0127 158879.SA0172 157
158879.SA0127 158879.SA0195 175
158879.SA0127 158879.SA0210 191
158879.SA0127 158879.SA0211 191
158879.SA0127 158879.SA0222 178
158879.SA0127 158879.SA0243 164
158879.SA0127 158879.SA0247 164
158879.SA0127 158879.SA0248 171
158879.SA0127 158879.SA0255 153
158879.SA0127 158879.SA0317 159
158879.SA0127 158879.SA0341 371
158879.SA0127 158879.SA0361 212
158879.SA0127 158879.SA0413 164
158879.SA0127 158879.SA0460 165
158879.SA0127 158879.SA0461 204
158879.SA0127 158879.SA0462 220
158879.SA0127 158879.SA0463 208
158879.SA0127 158879.SA0464 206
158879.SA0127 158879.SA0511 159
158879.SA0127 158879.SA0515 153
158879.SA0127 158879.SA0516 154
158879.SA0127 158879.SA0522 311
158879.SA0127 158879.SA0523 248
158879.SA0127 158879.SA0529 177
158879.SA0127 158879.SA0552 155
158879.SA0127 158879.SA0585 174
158879.SA0127 158879.SA0592 380
158879.SA0127 158879.SA0594 155
158879.SA0127 158879.SA0596 155
158879.SA0127 158879.SA0597 456
158879.SA0127 158879.SA0613 159
158879.SA0127 158879.SA0659 273
158879.SA0127 158879.SA0702 228
158879.SA0127 158879.SA0717 217
158879.SA0127 158879.SA0743 151
158879.SA0127 158879.SA0773 248
158879.SA0127 158879.SA0794 157
158879.SA0127 158879.SA0834 190
158879.SA0127 158879.SA0903 209
158879.SA0127 158879.SA0934 155
158879.SA0127 158879.SA0959 152
158879.SA0127 158879.SA0985 167
158879.SA0127 158879.SA1025 161
158879.SA0127 158879.SA1133 245
158879.SA0127 158879.SA1291 159
158879.SA0127 158879.SA1470 155
158879.SA0127 158879.SA1514 355
158879.SA0127 158879.SA1589 196
158879.SA0127 158879.SA1721 168
158879.SA0127 158879.SA1808 155
158879.SA0127 158879.SA1913 224
158879.SA0127 158879.SA1969 223
158879.SA0127 158879.SA2033 164
158879.SA0127 158879.SA2103 239
158879.SA0127 158879.SA2126 175
158879.SA0127 158879.SA2157 453
158879.SA0127 158879.SA2206 175
158879.SA0127 158879.SA2228 177
158879.SA0127 158879.SA2231 159
158879.SA0127 158879.SA2249 175
158879.SA0127 158879.SA2276 245
158879.SA0127 158879.SA2277 212
158879.SA0127 158879.SA2288 220
158879.SA0127 158879.SA2313 169
158879.SA0127 158879.SA2342 217
158879.SA0127 158879.SA2350 155
158879.SA0127 158879.SA2354 190
158879.SA0127 158879.SA2365 176
158879.SA0127 158879.SA2441 159
158879.SA0127 158879.SA2455 251
158879.SA0127 158879.SA2456 450
158879.SA0127 158879.SA2457 268
158879.SA0127 158879.SA2461 234
158879.SA0127 158879.SA2465 266
158879.SA0127 158879.SA2466 166
158879.SA0127 158879.SA2467 172
158879.SA0127 158879.SAS004 362
158879.SA0128 158879.SA0004 339
158879.SA0128 158879.SA0015 180
158879.SA0128 158879.SA0038 199
158879.SA0128 158879.SA0084 167
158879.SA0128 158879.SA0123 281
158879.SA0128 158879.SA0124 290
158879.SA0128 158879.SA0125 445
158879.SA0128 158879.SA0126 445
158879.SA0128 158879.SA0127 445
158879.SA0128 158879.SA0129 409
158879.SA0128 158879.SA0143 188
158879.SA0128 158879.SA0217 161
158879.SA0128 158879.SA0224 268
158879.SA0128 158879.SA0232 285
158879.SA0128 158879.SA0258 170
158879.SA0128 158879.SA0304 173
158879.SA0128 158879.SA0307 165
158879.SA0128 158879.SA0315 601
158879.SA0128 158879.SA0334 207
158879.SA0128 158879.SA0351 205
158879.SA0128 158879.SA0353 190
158879.SA0128 158879.SA0354 224
158879.SA0128 158879.SA0365 298
158879.SA0128 158879.SA0366 822
158879.SA0128 158879.SA0375 223
158879.SA0128 158879.SA0460 239
158879.SA0128 158879.SA0461 186
158879.SA0128 158879.SA0469 425
158879.SA0128 158879.SA0473 193
158879.SA0128 158879.SA0483 257
158879.SA0128 158879.SA0488 166
158879.SA0128 158879.SA0498 177
158879.SA0128 158879.SA0500 591
158879.SA0128 158879.SA0503 210
158879.SA0128 158879.SA0504 467
158879.SA0128 158879.SA0506 201
158879.SA0128 158879.SA0516 300
158879.SA0128 158879.SA0548 154
158879.SA0128 158879.SA0549 154
158879.SA0128 158879.SA0590 612
158879.SA0128 158879.SA0641 343
158879.SA0128 158879.SA0655 207
158879.SA0128 158879.SA0679 187
158879.SA0128 158879.SA0708 600
158879.SA0128 158879.SA0713 157
158879.SA0128 158879.SA0714 198
158879.SA0128 158879.SA0719 235
158879.SA0128 158879.SA0720 239
158879.SA0128 158879.SA0722 232
158879.SA0128 158879.SA0723 469
158879.SA0128 158879.SA0727 547
158879.SA0128 158879.SA0728 295
158879.SA0128 158879.SA0729 377
158879.SA0128 158879.SA0731 296
158879.SA0128 158879.SA0733 697
158879.SA0128 158879.SA0759 177
158879.SA0128 158879.SA0785 221
158879.SA0128 158879.SA0795 178
158879.SA0128 158879.SA0797 220
158879.SA0128 158879.SA0801 177
158879.SA0128 158879.SA0803 343
158879.SA0128 158879.SA0828 182
158879.SA0128 158879.SA0831 577
158879.SA0128 158879.SA0835 257
158879.SA0128 158879.SA0855 163
158879.SA0128 158879.SA0869 286
158879.SA0128 158879.SA0915 190
158879.SA0128 158879.SA0925 164
158879.SA0128 158879.SA0937 167
158879.SA0128 158879.SA0938 167
158879.SA0128 158879.SA0944 185
158879.SA0128 158879.SA0946 188
158879.SA0128 158879.SA0956 468
158879.SA0128 158879.SA0964 203
158879.SA0128 158879.SA0991 294
158879.SA0128 158879.SA0992 318
158879.SA0128 158879.SA0993 336
158879.SA0128 158879.SA0996 239
158879.SA0128 158879.SA1007 333
158879.SA0128 158879.SA1012 302
158879.SA0128 158879.SA1054 341
158879.SA0128 158879.SA1061 163
158879.SA0128 158879.SA1070 200
158879.SA0128 158879.SA1075 299
158879.SA0128 158879.SA1081 448
158879.SA0128 158879.SA1089 174
158879.SA0128 158879.SA1099 292
158879.SA0128 158879.SA1106 252
158879.SA0128 158879.SA1116 426
158879.SA0128 158879.SA1118 163
158879.SA0128 158879.SA1121 177
158879.SA0128 158879.SA1122 177
158879.SA0128 158879.SA1137 188
158879.SA0128 158879.SA1146 471
158879.SA0128 158879.SA1150 495
158879.SA0128 158879.SA1170 960
158879.SA0128 158879.SA1171 166
158879.SA0128 158879.SA1174 368
158879.SA0128 158879.SA1181 171
158879.SA0128 158879.SA1184 204
158879.SA0128 158879.SA1191 154
158879.SA0128 158879.SA1217 203
158879.SA0128 158879.SA1218 291
158879.SA0128 158879.SA1219 460
158879.SA0128 158879.SA1220 313
158879.SA0128 158879.SA1221 384
158879.SA0128 158879.SA1226 184
158879.SA0128 158879.SA1227 207
158879.SA0128 158879.SA1228 299
158879.SA0128 158879.SA1275 400
158879.SA0128 158879.SA1282 177
158879.SA0128 158879.SA1298 177
158879.SA0128 158879.SA1301 155
158879.SA0128 158879.SA1305 187
158879.SA0128 158879.SA1311 197
158879.SA0128 158879.SA1336 344
158879.SA0128 158879.SA1347 185
158879.SA0128 158879.SA1349 156
158879.SA0128 158879.SA1354 400
158879.SA0128 158879.SA1355 222
158879.SA0128 158879.SA1360 170
158879.SA0128 158879.SA1365 162
158879.SA0128 158879.SA1366 162
158879.SA0128 158879.SA1367 163
158879.SA0128 158879.SA1368 227
158879.SA0128 158879.SA1371 171
158879.SA0128 158879.SA1372 173
158879.SA0128 158879.SA1373 174
158879.SA0128 158879.SA1374 186
158879.SA0128 158879.SA1375 187
158879.SA0128 158879.SA1376 187
158879.SA0128 158879.SA1377 256
158879.SA0128 158879.SA1378 187
158879.SA0128 158879.SA1379 187
158879.SA0128 158879.SA1380 254
158879.SA0128 158879.SA1381 503
158879.SA0128 158879.SA1383 318
158879.SA0128 158879.SA1384 255
158879.SA0128 158879.SA1385 256
158879.SA0128 158879.SA1386 540
158879.SA0128 158879.SA1387 254
158879.SA0128 158879.SA1388 188
158879.SA0128 158879.SA1389 188
158879.SA0128 158879.SA1390 343
158879.SA0128 158879.SA1391 418
158879.SA0128 158879.SA1393 164
158879.SA0128 158879.SA1409 612
158879.SA0128 158879.SA1410 364
158879.SA0128 158879.SA1411 335
158879.SA0128 158879.SA1413 226
158879.SA0128 158879.SA1415 209
158879.SA0128 158879.SA1416 184
158879.SA0128 158879.SA1449 252
158879.SA0128 158879.SA1466 207
158879.SA0128 158879.SA1485 265
158879.SA0128 158879.SA1494 239
158879.SA0128 158879.SA1499 351
158879.SA0128 158879.SA1504 170
158879.SA0128 158879.SA1510 547
158879.SA0128 158879.SA1511 234
158879.SA0128 158879.SA1512 294
158879.SA0128 158879.SA1513 218
158879.SA0128 158879.SA1518 383
158879.SA0128 158879.SA1523 169
158879.SA0128 158879.SA1524 276
158879.SA0128 158879.SA1536 272
158879.SA0128 158879.SA1545 188
158879.SA0128 158879.SA1550 345
158879.SA0128 158879.SA1557 487
158879.SA0128 158879.SA1558 160
158879.SA0128 158879.SA1579 187
158879.SA0128 158879.SA1584 200
158879.SA0128 158879.SA1599 194
158879.SA0128 158879.SA1608 352
158879.SA0128 158879.SA1652 612
158879.SA0128 158879.SA1669 423
158879.SA0128 158879.SA1680 221
158879.SA0128 158879.SA1691 179
158879.SA0128 158879.SA1709 341
158879.SA0128 158879.SA1717 206
158879.SA0128 158879.SA1761 283
158879.SA0128 158879.SA1792 190
158879.SA0128 158879.SA1811 468
158879.SA0128 158879.SA1836 625
158879.SA0128 158879.SA1837 317
158879.SA0128 158879.SA1858 170
158879.SA0128 158879.SA1863 152
158879.SA0128 158879.SA1869 204
158879.SA0128 158879.SA1872 204
158879.SA0128 158879.SA1887 340
158879.SA0128 158879.SA1906 236
158879.SA0128 158879.SA1908 416
158879.SA0128 158879.SA1914 188
158879.SA0128 158879.SA1915 224
158879.SA0128 158879.SA1927 166
158879.SA0128 158879.SA1929 170
158879.SA0128 158879.SA1936 204
158879.SA0128 158879.SA1938 188
158879.SA0128 158879.SA1941 160
158879.SA0128 158879.SA1968 335
158879.SA0128 158879.SA1969 203
158879.SA0128 158879.SA1984 204
158879.SA0128 158879.SA1989 606
158879.SA0128 158879.SA1991 180
158879.SA0128 158879.SA1999 601
158879.SA0128 158879.SA2016 326
158879.SA0128 158879.SA2022 366
158879.SA0128 158879.SA2024 248
158879.SA0128 158879.SA2025 279
158879.SA0128 158879.SA2027 239
158879.SA0128 158879.SA2028 643
158879.SA0128 158879.SA2029 178
158879.SA0128 158879.SA2031 393
158879.SA0128 158879.SA2034 258
158879.SA0128 158879.SA2038 258
158879.SA0128 158879.SA2043 400
158879.SA0128 158879.SA2048 400
158879.SA0128 158879.SA2082 489
158879.SA0128 158879.SA2083 160
158879.SA0128 158879.SA2084 263
158879.SA0128 158879.SA2087 171
158879.SA0128 158879.SA2119 612
158879.SA0128 158879.SA2136 182
158879.SA0128 158879.SA2162 222
158879.SA0128 158879.SA2213 205
158879.SA0128 158879.SA2262 172
158879.SA0128 158879.SA2327 432
158879.SA0128 158879.SA2337 256
158879.SA0128 158879.SA2349 188
158879.SA0128 158879.SA2392 203
158879.SA0128 158879.SA2395 285
158879.SA0128 158879.SA2406 188
158879.SA0128 158879.SA2414 471
158879.SA0128 158879.SA2427 302
158879.SA0128 158879.SA2428 160
158879.SA0128 158879.SA2442 558
158879.SA0128 158879.SA2446 620
158879.SA0128 158879.SA2453 187
158879.SA0128 158879.SA2470 269
158879.SA0128 158879.SA2471 172
158879.SA0128 158879.SAS004 233
158879.SA0128 158879.SAS052 270
158879.SA0129 158879.SA0123 192
158879.SA0129 158879.SA0124 192
158879.SA0129 158879.SA0125 253
158879.SA0129 158879.SA0126 253
158879.SA0129 158879.SA0127 253
158879.SA0129 158879.SA0128 409
158879.SA0129 158879.SAS004 174
158879.SA0130 158879.SA0008 275
158879.SA0130 158879.SA0131 460
158879.SA0130 158879.SA0132 459
158879.SA0130 158879.SA0133 391
158879.SA0130 158879.SA0134 338
158879.SA0130 158879.SA0187 236
158879.SA0130 158879.SA0232 174
158879.SA0130 158879.SA0254 706
158879.SA0130 158879.SA0261 180
158879.SA0130 158879.SA0302 159
158879.SA0130 158879.SA0337 172
158879.SA0130 158879.SA0423 162
158879.SA0130 158879.SA0434 350
158879.SA0130 158879.SA0479 159
158879.SA0130 158879.SA0631 162
158879.SA0130 158879.SA0653 187
158879.SA0130 158879.SA0656 235
158879.SA0130 158879.SA0915 216
158879.SA0130 158879.SA0994 204
158879.SA0130 158879.SA0995 204
158879.SA0130 158879.SA0996 201
158879.SA0130 158879.SA1021 162
158879.SA0130 158879.SA1077 267
158879.SA0130 158879.SA1120 415
158879.SA0130 158879.SA1205 168
158879.SA0130 158879.SA1222 215
158879.SA0130 158879.SA1325 151
158879.SA0130 158879.SA1326 282
158879.SA0130 158879.SA1339 276
158879.SA0130 158879.SA1397 168
158879.SA0130 158879.SA1454 181
158879.SA0130 158879.SA1557 171
158879.SA0130 158879.SA1708 152
158879.SA0130 158879.SA1744 263
158879.SA0130 158879.SA1847 155
158879.SA0130 158879.SA1998 231
158879.SA0130 158879.SA2121 238
158879.SA0130 158879.SA2122 289
158879.SA0130 158879.SA2295 217
158879.SA0130 158879.SA2395 174
158879.SA0131 158879.SA0054 158
158879.SA0131 158879.SA0130 460
158879.SA0131 158879.SA0132 866
158879.SA0131 158879.SA0133 787
158879.SA0131 158879.SA0134 990
158879.SA0131 158879.SA0215 455
158879.SA0131 158879.SA0244 155
158879.SA0131 158879.SA0302 222
158879.SA0131 158879.SA0326 213
158879.SA0131 158879.SA0351 224
158879.SA0131 158879.SA0373 899
158879.SA0131 158879.SA0375 326
158879.SA0131 158879.SA0391 263
158879.SA0131 158879.SA0410 213
158879.SA0131 158879.SA0420 167
158879.SA0131 158879.SA0454 343
158879.SA0131 158879.SA0457 320
158879.SA0131 158879.SA0458 329
158879.SA0131 158879.SA0460 320
158879.SA0131 158879.SA0461 320
158879.SA0131 158879.SA0468 908
158879.SA0131 158879.SA0479 222
158879.SA0131 158879.SA0503 200
158879.SA0131 158879.SA0505 254
158879.SA0131 158879.SA0537 253
158879.SA0131 158879.SA0548 167
158879.SA0131 158879.SA0597 208
158879.SA0131 158879.SA0600 190
158879.SA0131 158879.SA0707 176
158879.SA0131 158879.SA0708 224
158879.SA0131 158879.SA0723 182
158879.SA0131 158879.SA0726 171
158879.SA0131 158879.SA0728 162
158879.SA0131 158879.SA0769 167
158879.SA0131 158879.SA0791 159
158879.SA0131 158879.SA0877 188
158879.SA0131 158879.SA0916 204
158879.SA0131 158879.SA0918 253
158879.SA0131 158879.SA0921 204
158879.SA0131 158879.SA0923 204
158879.SA0131 158879.SA0926 203
158879.SA0131 158879.SA1041 899
158879.SA0131 158879.SA1072 204
158879.SA0131 158879.SA1075 254
158879.SA0131 158879.SA1080 191
158879.SA0131 158879.SA1120 350
158879.SA0131 158879.SA1121 301
158879.SA0131 158879.SA1126 224
158879.SA0131 158879.SA1172 204
158879.SA0131 158879.SA1194 181
158879.SA0131 158879.SA1229 292
158879.SA0131 158879.SA1254 411
158879.SA0131 158879.SA1256 209
158879.SA0131 158879.SA1257 181
158879.SA0131 158879.SA1258 168
158879.SA0131 158879.SA1287 336
158879.SA0131 158879.SA1305 176
158879.SA0131 158879.SA1339 156
158879.SA0131 158879.SA1397 930
158879.SA0131 158879.SA1446 205
158879.SA0131 158879.SA1449 160
158879.SA0131 158879.SA1461 914
158879.SA0131 158879.SA1553 367
158879.SA0131 158879.SA1557 444
158879.SA0131 158879.SA1626 263
158879.SA0131 158879.SA1715 160
158879.SA0131 158879.SA1729 903
158879.SA0131 158879.SA1736 288
158879.SA0131 158879.SA1811 161
158879.SA0131 158879.SA1836 186
158879.SA0131 158879.SA1853 335
158879.SA0131 158879.SA1914 922
158879.SA0131 158879.SA1921 899
158879.SA0131 158879.SA1929 161
158879.SA0131 158879.SA1937 329
158879.SA0131 158879.SA1938 630
158879.SA0131 158879.SA1939 494
158879.SA0131 158879.SA1940 903
158879.SA0131 158879.SA1945 156
158879.SA0131 158879.SA1965 221
158879.SA0131 158879.SA1972 168
158879.SA0131 158879.SA1999 370
158879.SA0131 158879.SA2050 240
158879.SA0131 158879.SA2067 204
158879.SA0131 158879.SA2073 329
158879.SA0131 158879.SA2087 336
158879.SA0131 158879.SA2098 159
158879.SA0131 158879.SA2205 166
158879.SA0131 158879.SA2279 221
158879.SA0131 158879.SA2344 196
158879.SA0131 158879.SA2345 173
158879.SA0131 158879.SA2435 195
158879.SA0131 158879.SA2464 254
158879.SA0131 158879.SA2468 255
158879.SA0132 158879.SA0018 160
158879.SA0132 158879.SA0099 331
158879.SA0132 158879.SA0104 663
158879.SA0132 158879.SA0130 459
158879.SA0132 158879.SA0131 866
158879.SA0132 158879.SA0133 617
158879.SA0132 158879.SA0134 544
158879.SA0132 158879.SA0169 221
158879.SA0132 158879.SA0177 153
158879.SA0132 158879.SA0263 362
158879.SA0132 158879.SA0267 162
158879.SA0132 158879.SA0308 166
158879.SA0132 158879.SA0322 464
158879.SA0132 158879.SA0599 614
158879.SA0132 158879.SA0609 206
158879.SA0132 158879.SA0641 223
158879.SA0132 158879.SA0649 158
158879.SA0132 158879.SA0839 187
158879.SA0132 158879.SA1052 222
158879.SA0132 158879.SA1063 564
158879.SA0132 158879.SA1092 159
158879.SA0132 158879.SA1181 156
158879.SA0132 158879.SA1269 350
158879.SA0132 158879.SA1322 160
158879.SA0132 158879.SA1341 198
158879.SA0132 158879.SA1515 160
158879.SA0132 158879.SA1744 154
158879.SA0132 158879.SA1751 155
158879.SA0132 158879.SA1856 177
158879.SA0132 158879.SA1869 222
158879.SA0132 158879.SA1870 196
158879.SA0132 158879.SA1871 222
158879.SA0132 158879.SA1872 223
158879.SA0132 158879.SA1940 452
158879.SA0132 158879.SA1970 320
158879.SA0132 158879.SA1972 754
158879.SA0132 158879.SA1982 348
158879.SA0132 158879.SA2142 332
158879.SA0132 158879.SA2143 285
158879.SA0132 158879.SA2162 155
158879.SA0132 158879.SA2197 152
158879.SA0132 158879.SA2203 294
158879.SA0132 158879.SA2233 316
158879.SA0132 158879.SA2305 324
158879.SA0133 158879.SA0006 266
158879.SA0133 158879.SA0009 195
158879.SA0133 158879.SA0016 168
158879.SA0133 158879.SA0038 299
158879.SA0133 158879.SA0053 166
158879.SA0133 158879.SA0059 259
158879.SA0133 158879.SA0130 391
158879.SA0133 158879.SA0131 787
158879.SA0133 158879.SA0132 617
158879.SA0133 158879.SA0134 988
158879.SA0133 158879.SA0232 802
158879.SA0133 158879.SA0233 800
158879.SA0133 158879.SA0239 195
158879.SA0133 158879.SA0240 281
158879.SA0133 158879.SA0258 950
158879.SA0133 158879.SA0259 198
158879.SA0133 158879.SA0302 408
158879.SA0133 158879.SA0346 159
158879.SA0133 158879.SA0347 159
158879.SA0133 158879.SA0349 171
158879.SA0133 158879.SA0351 244
158879.SA0133 158879.SA0361 800
158879.SA0133 158879.SA0410 262
158879.SA0133 158879.SA0418 198
158879.SA0133 158879.SA0419 159
158879.SA0133 158879.SA0440 170
158879.SA0133 158879.SA0441 152
158879.SA0133 158879.SA0442 163
158879.SA0133 158879.SA0447 155
158879.SA0133 158879.SA0451 265
158879.SA0133 158879.SA0479 408
158879.SA0133 158879.SA0499 252
158879.SA0133 158879.SA0503 468
158879.SA0133 158879.SA0506 284
158879.SA0133 158879.SA0514 263
158879.SA0133 158879.SA0600 372
158879.SA0133 158879.SA0618 167
158879.SA0133 158879.SA0657 257
158879.SA0133 158879.SA0707 369
158879.SA0133 158879.SA0708 317
158879.SA0133 158879.SA0719 165
158879.SA0133 158879.SA0726 237
158879.SA0133 158879.SA0727 800
158879.SA0133 158879.SA0729 844
158879.SA0133 158879.SA0730 800
158879.SA0133 158879.SA0731 803
158879.SA0133 158879.SA0736 338
158879.SA0133 158879.SA0780 257
158879.SA0133 158879.SA0791 159
158879.SA0133 158879.SA0823 802
158879.SA0133 158879.SA0867 175
158879.SA0133 158879.SA0915 165
158879.SA0133 158879.SA0937 160
158879.SA0133 158879.SA0939 175
158879.SA0133 158879.SA0943-1 800
158879.SA0133 158879.SA0944 800
158879.SA0133 158879.SA0952 160
158879.SA0133 158879.SA0993 200
158879.SA0133 158879.SA1012 471
158879.SA0133 158879.SA1026 239
158879.SA0133 158879.SA1047 191
158879.SA0133 158879.SA1059 223
158879.SA0133 158879.SA1065 186
158879.SA0133 158879.SA1069 239
158879.SA0133 158879.SA1080 170
158879.SA0133 158879.SA1089 172
158879.SA0133 158879.SA1092 244
158879.SA0133 158879.SA1093 253
158879.SA0133 158879.SA1120 176
158879.SA0133 158879.SA1121 262
158879.SA0133 158879.SA1134 224
158879.SA0133 158879.SA1149 152
158879.SA0133 158879.SA1177 919
158879.SA0133 158879.SA1232 203
158879.SA0133 158879.SA1236 235
158879.SA0133 158879.SA1255 812
158879.SA0133 158879.SA1256 160
158879.SA0133 158879.SA1260 209
158879.SA0133 158879.SA1292 190
158879.SA0133 158879.SA1298 260
158879.SA0133 158879.SA1377 809
158879.SA0133 158879.SA1381 299
158879.SA0133 158879.SA1391 277
158879.SA0133 158879.SA1394 175
158879.SA0133 158879.SA1395 367
158879.SA0133 158879.SA1396 506
158879.SA0133 158879.SA1397 491
158879.SA0133 158879.SA1398 281
158879.SA0133 158879.SA1399 414
158879.SA0133 158879.SA1400 439
158879.SA0133 158879.SA1404 292
158879.SA0133 158879.SA1405 530
158879.SA0133 158879.SA1406 519
158879.SA0133 158879.SA1407 516
158879.SA0133 158879.SA1408 481
158879.SA0133 158879.SA1409 384
158879.SA0133 158879.SA1410 292
158879.SA0133 158879.SA1411 287
158879.SA0133 158879.SA1412 211
158879.SA0133 158879.SA1413 208
158879.SA0133 158879.SA1414 226
158879.SA0133 158879.SA1439 279
158879.SA0133 158879.SA1449 182
158879.SA0133 158879.SA1459 220
158879.SA0133 158879.SA1465 369
158879.SA0133 158879.SA1475 167
158879.SA0133 158879.SA1485 279
158879.SA0133 158879.SA1510 800
158879.SA0133 158879.SA1512 195
158879.SA0133 158879.SA1513 196
158879.SA0133 158879.SA1520 801
158879.SA0133 158879.SA1522 163
158879.SA0133 158879.SA1523 163
158879.SA0133 158879.SA1531 170
158879.SA0133 158879.SA1599 899
158879.SA0133 158879.SA1686 254
158879.SA0133 158879.SA1711 254
158879.SA0133 158879.SA1717 191
158879.SA0133 158879.SA1720 307
158879.SA0133 158879.SA1729 164
158879.SA0133 158879.SA1828 259
158879.SA0133 158879.SA1846 168
158879.SA0133 158879.SA1854 190
158879.SA0133 158879.SA1855 253
158879.SA0133 158879.SA1887 440
158879.SA0133 158879.SA1906 165
158879.SA0133 158879.SA1914 535
158879.SA0133 158879.SA1927 899
158879.SA0133 158879.SA1929 265
158879.SA0133 158879.SA1936 198
158879.SA0133 158879.SA1937 495
158879.SA0133 158879.SA1938 670
158879.SA0133 158879.SA1940 494
158879.SA0133 158879.SA1965 226
158879.SA0133 158879.SA2002 152
158879.SA0133 158879.SA2051 180
158879.SA0133 158879.SA2068 336
158879.SA0133 158879.SA2076 158
158879.SA0133 158879.SA2098 159
158879.SA0133 158879.SA2127 180
158879.SA0133 158879.SA2178 152
158879.SA0133 158879.SA2204 800
158879.SA0133 158879.SA2279 408
158879.SA0133 158879.SA2296 152
158879.SA0133 158879.SA2329 166
158879.SA0133 158879.SA2395 802
158879.SA0133 158879.SA2399 899
158879.SA0133 158879.SA2427 471
158879.SA0133 158879.SA2487 292
158879.SA0134 158879.SA0007 186
158879.SA0134 158879.SA0047 182
158879.SA0134 158879.SA0097 192
158879.SA0134 158879.SA0130 338
158879.SA0134 158879.SA0131 990
158879.SA0134 158879.SA0132 544
158879.SA0134 158879.SA0133 988
158879.SA0134 158879.SA0140 171
158879.SA0134 158879.SA0196 272
158879.SA0134 158879.SA0198 222
158879.SA0134 158879.SA0243 163
158879.SA0134 158879.SA0244 187
158879.SA0134 158879.SA0247 163
158879.SA0134 158879.SA0258 899
158879.SA0134 158879.SA0301 163
158879.SA0134 158879.SA0302 462
158879.SA0134 158879.SA0376 263
158879.SA0134 158879.SA0425 168
158879.SA0134 158879.SA0440 274
158879.SA0134 158879.SA0451 218
158879.SA0134 158879.SA0458 917
158879.SA0134 158879.SA0462 151
158879.SA0134 158879.SA0477 202
158879.SA0134 158879.SA0479 462
158879.SA0134 158879.SA0480 183
158879.SA0134 158879.SA0484 223
158879.SA0134 158879.SA0485 274
158879.SA0134 158879.SA0486 201
158879.SA0134 158879.SA0490 307
158879.SA0134 158879.SA0531 171
158879.SA0134 158879.SA0545 165
158879.SA0134 158879.SA0598 174
158879.SA0134 158879.SA0599 221
158879.SA0134 158879.SA0600 256
158879.SA0134 158879.SA0603 163
158879.SA0134 158879.SA0604 163
158879.SA0134 158879.SA0636 165
158879.SA0134 158879.SA0639 221
158879.SA0134 158879.SA0640 221
158879.SA0134 158879.SA0655 247
158879.SA0134 158879.SA0689 160
158879.SA0134 158879.SA0703 156
158879.SA0134 158879.SA0719 192
158879.SA0134 158879.SA0720 274
158879.SA0134 158879.SA0721 156
158879.SA0134 158879.SA0728 254
158879.SA0134 158879.SA0729 316
158879.SA0134 158879.SA0731 255
158879.SA0134 158879.SA0755 194
158879.SA0134 158879.SA0767 184
158879.SA0134 158879.SA0776 274
158879.SA0134 158879.SA0785 226
158879.SA0134 158879.SA0835 190
158879.SA0134 158879.SA0847 222
158879.SA0134 158879.SA0848 222
158879.SA0134 158879.SA0851 222
158879.SA0134 158879.SA0852 222
158879.SA0134 158879.SA0855 315
158879.SA0134 158879.SA0865 227
158879.SA0134 158879.SA0877 396
158879.SA0134 158879.SA0881 225
158879.SA0134 158879.SA0925 163
158879.SA0134 158879.SA0935 343
158879.SA0134 158879.SA0944 165
158879.SA0134 158879.SA0985 220
158879.SA0134 158879.SA0991 188
158879.SA0134 158879.SA0992 190
158879.SA0134 158879.SA1059 275
158879.SA0134 158879.SA1062 177
158879.SA0134 158879.SA1094 179
158879.SA0134 158879.SA1095 437
158879.SA0134 158879.SA1096 243
158879.SA0134 158879.SA1106 247
158879.SA0134 158879.SA1113 192
158879.SA0134 158879.SA1120 323
158879.SA0134 158879.SA1126 222
158879.SA0134 158879.SA1177 903
158879.SA0134 158879.SA1192 152
158879.SA0134 158879.SA1231 262
158879.SA0134 158879.SA1232 311
158879.SA0134 158879.SA1260 256
158879.SA0134 158879.SA1273 208
158879.SA0134 158879.SA1307 204
158879.SA0134 158879.SA1323 163
158879.SA0134 158879.SA1324 305
158879.SA0134 158879.SA1325 322
158879.SA0134 158879.SA1326 352
158879.SA0134 158879.SA1328 615
158879.SA0134 158879.SA1329 279
158879.SA0134 158879.SA1330 953
158879.SA0134 158879.SA1331 230
158879.SA0134 158879.SA1336 230
158879.SA0134 158879.SA1343 241
158879.SA0134 158879.SA1347 165
158879.SA0134 158879.SA1350 536
158879.SA0134 158879.SA1351 349
158879.SA0134 158879.SA1359 201
158879.SA0134 158879.SA1360 200
158879.SA0134 158879.SA1396 224
158879.SA0134 158879.SA1397 350
158879.SA0134 158879.SA1407 188
158879.SA0134 158879.SA1412 301
158879.SA0134 158879.SA1417 156
158879.SA0134 158879.SA1439 224
158879.SA0134 158879.SA1444 152
158879.SA0134 158879.SA1449 188
158879.SA0134 158879.SA1459 156
158879.SA0134 158879.SA1468 307
158879.SA0134 158879.SA1479 184
158879.SA0134 158879.SA1487 307
158879.SA0134 158879.SA1499 188
158879.SA0134 158879.SA1512 407
158879.SA0134 158879.SA1513 322
158879.SA0134 158879.SA1520 276
158879.SA0134 158879.SA1531 200
158879.SA0134 158879.SA1561 202
158879.SA0134 158879.SA1574 168
158879.SA0134 158879.SA1579 195
158879.SA0134 158879.SA1589 185
158879.SA0134 158879.SA1612 168
158879.SA0134 158879.SA1683 221
158879.SA0134 158879.SA1704 203
158879.SA0134 158879.SA1708 166
158879.SA0134 158879.SA1736 188
158879.SA0134 158879.SA1852 221
158879.SA0134 158879.SA1862 188
158879.SA0134 158879.SA1863 395
158879.SA0134 158879.SA1864 188
158879.SA0134 158879.SA1870 188
158879.SA0134 158879.SA1871 190
158879.SA0134 158879.SA1874 262
158879.SA0134 158879.SA1894 188
158879.SA0134 158879.SA1895 188
158879.SA0134 158879.SA1914 459
158879.SA0134 158879.SA1929 201
158879.SA0134 158879.SA1937 659
158879.SA0134 158879.SA1938 929
158879.SA0134 158879.SA1939 955
158879.SA0134 158879.SA1940 961
158879.SA0134 158879.SA1950 184
158879.SA0134 158879.SA1965 343
158879.SA0134 158879.SA1967 281
158879.SA0134 158879.SA1980 271
158879.SA0134 158879.SA2066 187
158879.SA0134 158879.SA2069 193
158879.SA0134 158879.SA2103 206
158879.SA0134 158879.SA2127 916
158879.SA0134 158879.SA2137 335
158879.SA0134 158879.SA2188 188
158879.SA0134 158879.SA2216 221
158879.SA0134 158879.SA2278 168
158879.SA0134 158879.SA2279 205
158879.SA0134 158879.SA2383 184
158879.SA0134 158879.SA2429 327
158879.SA0134 158879.SA2434 247
158879.SA0134 158879.SA2501 263
158879.SA0135 158879.SA0021 208
158879.SA0135 158879.SA0022 344
158879.SA0135 158879.SA0029 171
158879.SA0135 158879.SA0097 241
158879.SA0135 158879.SA0136 944
158879.SA0135 158879.SA0137 996
158879.SA0135 158879.SA0138 990
158879.SA0135 158879.SA0139 352
158879.SA0135 158879.SA0140 604
158879.SA0135 158879.SA0141 208
158879.SA0135 158879.SA0142 207
158879.SA0135 158879.SA0143 164
158879.SA0135 158879.SA0147 159
158879.SA0135 158879.SA0148 159
158879.SA0135 158879.SA0153 153
158879.SA0135 158879.SA0155 153
158879.SA0135 158879.SA0156 173
158879.SA0135 158879.SA0157 173
158879.SA0135 158879.SA0171 168
158879.SA0135 158879.SA0333 163
158879.SA0135 158879.SA0503 160
158879.SA0135 158879.SA0602 367
158879.SA0135 158879.SA0743 174
158879.SA0135 158879.SA0791 168
158879.SA0135 158879.SA0806 158
158879.SA0135 158879.SA0881 491
158879.SA0135 158879.SA1077 160
158879.SA0135 158879.SA1177 240
158879.SA0135 158879.SA1218 160
158879.SA0135 158879.SA1219 160
158879.SA0135 158879.SA1220 160
158879.SA0135 158879.SA1221 160
158879.SA0135 158879.SA1499 157
158879.SA0135 158879.SA1793 208
158879.SA0135 158879.SA1805 234
158879.SA0135 158879.SA2098 168
158879.SA0135 158879.SA2197 166
158879.SA0135 158879.SA2231 152
158879.SA0135 158879.SA2312 168
158879.SA0135 158879.SA2346 168
158879.SA0135 158879.SA2467 171
158879.SA0136 158879.SA0021 208
158879.SA0136 158879.SA0022 269
158879.SA0136 158879.SA0029 213
158879.SA0136 158879.SA0097 212
158879.SA0136 158879.SA0135 944
158879.SA0136 158879.SA0137 996
158879.SA0136 158879.SA0138 990
158879.SA0136 158879.SA0139 352
158879.SA0136 158879.SA0140 603
158879.SA0136 158879.SA0141 208
158879.SA0136 158879.SA0142 207
158879.SA0136 158879.SA0143 164
158879.SA0136 158879.SA0147 159
158879.SA0136 158879.SA0148 159
158879.SA0136 158879.SA0153 153
158879.SA0136 158879.SA0155 153
158879.SA0136 158879.SA0156 173
158879.SA0136 158879.SA0157 173
158879.SA0136 158879.SA0171 168
158879.SA0136 158879.SA0602 367
158879.SA0136 158879.SA0713 152
158879.SA0136 158879.SA0714 151
158879.SA0136 158879.SA0743 157
158879.SA0136 158879.SA0791 168
158879.SA0136 158879.SA0806 152
158879.SA0136 158879.SA0881 489
158879.SA0136 158879.SA1077 160
158879.SA0136 158879.SA1177 240
158879.SA0136 158879.SA1218 160
158879.SA0136 158879.SA1219 160
158879.SA0136 158879.SA1220 160
158879.SA0136 158879.SA1221 160
158879.SA0136 158879.SA1499 165
158879.SA0136 158879.SA1793 208
158879.SA0136 158879.SA2002 165
158879.SA0136 158879.SA2098 168
158879.SA0136 158879.SA2115 196
158879.SA0136 158879.SA2197 168
158879.SA0136 158879.SA2213 296
158879.SA0136 158879.SA2312 168
158879.SA0136 158879.SA2320 162
158879.SA0136 158879.SA2346 168
158879.SA0136 158879.SA2467 171
158879.SA0136 158879.SA2474 166
158879.SA0137 158879.SA0021 278
158879.SA0137 158879.SA0135 996
158879.SA0137 158879.SA0136 996
158879.SA0137 158879.SA0138 988
158879.SA0137 158879.SA0139 352
158879.SA0137 158879.SA0140 601
158879.SA0137 158879.SA0141 208
158879.SA0137 158879.SA0142 207
158879.SA0137 158879.SA0143 164
158879.SA0137 158879.SA0147 159
158879.SA0137 158879.SA0148 159
158879.SA0137 158879.SA0151 178
158879.SA0137 158879.SA0153 153
158879.SA0137 158879.SA0155 153
158879.SA0137 158879.SA0156 173
158879.SA0137 158879.SA0157 173
158879.SA0137 158879.SA0187 177
158879.SA0137 158879.SA0197 196
158879.SA0137 158879.SA0266 159
158879.SA0137 158879.SA0297 172
158879.SA0137 158879.SA0306 177
158879.SA0137 158879.SA0790 230
158879.SA0137 158879.SA0806 175
158879.SA0137 158879.SA0880 222
158879.SA0137 158879.SA0881 486
158879.SA0137 158879.SA0985 160
158879.SA0137 158879.SA1114 174
158879.SA0137 158879.SA1176 158
158879.SA0137 158879.SA1177 240
158879.SA0137 158879.SA1506 336
158879.SA0137 158879.SA1793 278
158879.SA0137 158879.SA1815 222
158879.SA0137 158879.SA1984 201
158879.SA0137 158879.SA2002 186
158879.SA0137 158879.SA2108 177
158879.SA0137 158879.SA2115 177
158879.SA0137 158879.SA2149 170
158879.SA0137 158879.SA2213 296
158879.SA0137 158879.SA2467 193
158879.SA0138 158879.SA0015 222
158879.SA0138 158879.SA0021 154
158879.SA0138 158879.SA0022 171
158879.SA0138 158879.SA0135 990
158879.SA0138 158879.SA0136 990
158879.SA0138 158879.SA0137 988
158879.SA0138 158879.SA0139 510
158879.SA0138 158879.SA0140 654
158879.SA0138 158879.SA0141 284
158879.SA0138 158879.SA0142 281
158879.SA0138 158879.SA0143 191
158879.SA0138 158879.SA0144 159
158879.SA0138 158879.SA0145 157
158879.SA0138 158879.SA0146 157
158879.SA0138 158879.SA0147 155
158879.SA0138 158879.SA0148 155
158879.SA0138 158879.SA0149 154
158879.SA0138 158879.SA0150 154
158879.SA0138 158879.SA0151 157
158879.SA0138 158879.SA0152 154
158879.SA0138 158879.SA0153 153
158879.SA0138 158879.SA0154 153
158879.SA0138 158879.SA0155 153
158879.SA0138 158879.SA0156 152
158879.SA0138 158879.SA0157 152
158879.SA0138 158879.SA0158 154
158879.SA0138 158879.SA0169 216
158879.SA0138 158879.SA0187 165
158879.SA0138 158879.SA0198 239
158879.SA0138 158879.SA0202 168
158879.SA0138 158879.SA0225 216
158879.SA0138 158879.SA0306 165
158879.SA0138 158879.SA0329 266
158879.SA0138 158879.SA0344 250
158879.SA0138 158879.SA0422 160
158879.SA0138 158879.SA0456 159
158879.SA0138 158879.SA0461 192
158879.SA0138 158879.SA0464 154
158879.SA0138 158879.SA0559 167
158879.SA0138 158879.SA0607 156
158879.SA0138 158879.SA0881 444
158879.SA0138 158879.SA1177 191
158879.SA0138 158879.SA1219 222
158879.SA0138 158879.SA1454 192
158879.SA0138 158879.SA1584 229
158879.SA0138 158879.SA1700 384
158879.SA0138 158879.SA1793 154
158879.SA0138 158879.SA1805 318
158879.SA0138 158879.SA1923 204
158879.SA0138 158879.SA2054 153
158879.SA0138 158879.SA2080 216
158879.SA0138 158879.SA2108 165
158879.SA0138 158879.SA2115 165
158879.SA0138 158879.SA2140 160
158879.SA0138 158879.SA2145 203
158879.SA0138 158879.SA2180 384
158879.SA0138 158879.SA2197 217
158879.SA0138 158879.SA2213 192
158879.SA0138 158879.SA2222 203
158879.SA0138 158879.SA2231 158
158879.SA0138 158879.SA2393 161
158879.SA0138 158879.SA2467 223
158879.SA0139 158879.SA0022 256
158879.SA0139 158879.SA0054 347
158879.SA0139 158879.SA0135 352
158879.SA0139 158879.SA0136 352
158879.SA0139 158879.SA0137 352
158879.SA0139 158879.SA0138 510
158879.SA0139 158879.SA0140 837
158879.SA0139 158879.SA0141 422
158879.SA0139 158879.SA0142 417
158879.SA0139 158879.SA0143 241
158879.SA0139 158879.SA0144 178
158879.SA0139 158879.SA0145 175
158879.SA0139 158879.SA0146 175
158879.SA0139 158879.SA0147 171
158879.SA0139 158879.SA0148 171
158879.SA0139 158879.SA0149 169
158879.SA0139 158879.SA0150 169
158879.SA0139 158879.SA0151 169
158879.SA0139 158879.SA0152 168
158879.SA0139 158879.SA0153 319
158879.SA0139 158879.SA0154 166
158879.SA0139 158879.SA0155 166
158879.SA0139 158879.SA0156 165
158879.SA0139 158879.SA0157 165
158879.SA0139 158879.SA0158 158
158879.SA0139 158879.SA0159 154
158879.SA0139 158879.SA0160 227
158879.SA0139 158879.SA0222 223
158879.SA0139 158879.SA0231 218
158879.SA0139 158879.SA0266 165
158879.SA0139 158879.SA0268 215
158879.SA0139 158879.SA0270 202
158879.SA0139 158879.SA0271 223
158879.SA0139 158879.SA0317 313
158879.SA0139 158879.SA0384 220
158879.SA0139 158879.SA0394 303
158879.SA0139 158879.SA0410 158
158879.SA0139 158879.SA0500 160
158879.SA0139 158879.SA0513 150
158879.SA0139 158879.SA0514 172
158879.SA0139 158879.SA0515 206
158879.SA0139 158879.SA0624 195
158879.SA0139 158879.SA0628 286
158879.SA0139 158879.SA0634 555
158879.SA0139 158879.SA0696 165
158879.SA0139 158879.SA0711 327
158879.SA0139 158879.SA0773 239
158879.SA0139 158879.SA0824 168
158879.SA0139 158879.SA0839 205
158879.SA0139 158879.SA0874 156
158879.SA0139 158879.SA0875 211
158879.SA0139 158879.SA0881 560
158879.SA0139 158879.SA0900 152
158879.SA0139 158879.SA0905 170
158879.SA0139 158879.SA0931 284
158879.SA0139 158879.SA0977 259
158879.SA0139 158879.SA0979 179
158879.SA0139 158879.SA0983 556
158879.SA0139 158879.SA1023 267
158879.SA0139 158879.SA1028 208
158879.SA0139 158879.SA1073 157
158879.SA0139 158879.SA1090 200
158879.SA0139 158879.SA1210 235
158879.SA0139 158879.SA1279 179
158879.SA0139 158879.SA1280 156
158879.SA0139 158879.SA1391 175
158879.SA0139 158879.SA1443 382
158879.SA0139 158879.SA1607 151
158879.SA0139 158879.SA1702 188
158879.SA0139 158879.SA1705 277
158879.SA0139 158879.SA1733 225
158879.SA0139 158879.SA1867 440
158879.SA0139 158879.SA1898 175
158879.SA0139 158879.SA1943 191
158879.SA0139 158879.SA1990 223
158879.SA0139 158879.SA2003 201
158879.SA0139 158879.SA2016 165
158879.SA0139 158879.SA2078 217
158879.SA0139 158879.SA2162 204
158879.SA0139 158879.SA2164 152
158879.SA0139 158879.SA2181 207
158879.SA0139 158879.SA2219 227
158879.SA0139 158879.SA2304 159
158879.SA0140 158879.SA0022 395
158879.SA0140 158879.SA0077 612
158879.SA0140 158879.SA0085 202
158879.SA0140 158879.SA0134 171
158879.SA0140 158879.SA0135 604
158879.SA0140 158879.SA0136 603
158879.SA0140 158879.SA0137 601
158879.SA0140 158879.SA0138 654
158879.SA0140 158879.SA0139 837
158879.SA0140 158879.SA0141 517
158879.SA0140 158879.SA0142 510
158879.SA0140 158879.SA0143 275
158879.SA0140 158879.SA0144 191
158879.SA0140 158879.SA0145 187
158879.SA0140 158879.SA0146 187
158879.SA0140 158879.SA0147 181
158879.SA0140 158879.SA0148 181
158879.SA0140 158879.SA0149 179
158879.SA0140 158879.SA0150 179
158879.SA0140 158879.SA0151 179
158879.SA0140 158879.SA0152 178
158879.SA0140 158879.SA0153 175
158879.SA0140 158879.SA0154 175
158879.SA0140 158879.SA0155 175
158879.SA0140 158879.SA0156 173
158879.SA0140 158879.SA0157 173
158879.SA0140 158879.SA0158 164
158879.SA0140 158879.SA0159 158
158879.SA0140 158879.SA0296 217
158879.SA0140 158879.SA0346 216
158879.SA0140 158879.SA0347 216
158879.SA0140 158879.SA0356 158
158879.SA0140 158879.SA0419 216
158879.SA0140 158879.SA0448 247
158879.SA0140 158879.SA0472 247
158879.SA0140 158879.SA0538 167
158879.SA0140 158879.SA0723 204
158879.SA0140 158879.SA0782 158
158879.SA0140 158879.SA0784 489
158879.SA0140 158879.SA0786 222
158879.SA0140 158879.SA0790 200
158879.SA0140 158879.SA0834 158
158879.SA0140 158879.SA0872 188
158879.SA0140 158879.SA0881 350
158879.SA0140 158879.SA1012 188
158879.SA0140 158879.SA1024 184
158879.SA0140 158879.SA1029 506
158879.SA0140 158879.SA1062 608
158879.SA0140 158879.SA1063 612
158879.SA0140 158879.SA1073 160
158879.SA0140 158879.SA1135 201
158879.SA0140 158879.SA1290 222
158879.SA0140 158879.SA1333 183
158879.SA0140 158879.SA1335 227
158879.SA0140 158879.SA1407 241
158879.SA0140 158879.SA1460 196
158879.SA0140 158879.SA1470 181
158879.SA0140 158879.SA1520 234
158879.SA0140 158879.SA1525 160
158879.SA0140 158879.SA1540 220
158879.SA0140 158879.SA1544 211
158879.SA0140 158879.SA1572 177
158879.SA0140 158879.SA1662 591
158879.SA0140 158879.SA1731 157
158879.SA0140 158879.SA1921 309
158879.SA0140 158879.SA1990 191
158879.SA0140 158879.SA2077 157
158879.SA0140 158879.SA2225 591
158879.SA0140 158879.SA2304 237
158879.SA0140 158879.SA2354 158
158879.SA0140 158879.SA2391 227
158879.SA0140 158879.SA2439 160
158879.SA0141 158879.SA0135 208
158879.SA0141 158879.SA0136 208
158879.SA0141 158879.SA0137 208
158879.SA0141 158879.SA0138 284
158879.SA0141 158879.SA0139 422
158879.SA0141 158879.SA0140 517
158879.SA0141 158879.SA0142 924
158879.SA0141 158879.SA0143 436
158879.SA0141 158879.SA0144 239
158879.SA0141 158879.SA0145 230
158879.SA0141 158879.SA0146 230
158879.SA0141 158879.SA0147 220
158879.SA0141 158879.SA0148 220
158879.SA0141 158879.SA0149 215
158879.SA0141 158879.SA0150 215
158879.SA0141 158879.SA0151 215
158879.SA0141 158879.SA0152 214
158879.SA0141 158879.SA0153 209
158879.SA0141 158879.SA0154 209
158879.SA0141 158879.SA0155 209
158879.SA0141 158879.SA0156 205
158879.SA0141 158879.SA0157 205
158879.SA0141 158879.SA0158 188
158879.SA0141 158879.SA0159 176
158879.SA0141 158879.SA0484 160
158879.SA0141 158879.SA1199 176
158879.SA0141 158879.SA1200 176
158879.SA0141 158879.SA1201 180
158879.SA0141 158879.SA1202 180
158879.SA0141 158879.SA1204 180
158879.SA0141 158879.SA1205 180
158879.SA0141 158879.SA1498 160
158879.SA0142 158879.SA0010 197
158879.SA0142 158879.SA0051 160
158879.SA0142 158879.SA0057 198
158879.SA0142 158879.SA0058 170
158879.SA0142 158879.SA0104 174
158879.SA0142 158879.SA0135 207
158879.SA0142 158879.SA0136 207
158879.SA0142 158879.SA0137 207
158879.SA0142 158879.SA0138 281
158879.SA0142 158879.SA0139 417
158879.SA0142 158879.SA0140 510
158879.SA0142 158879.SA0141 924
158879.SA0142 158879.SA0143 441
158879.SA0142 158879.SA0144 240
158879.SA0142 158879.SA0145 247
158879.SA0142 158879.SA0146 232
158879.SA0142 158879.SA0147 222
158879.SA0142 158879.SA0148 222
158879.SA0142 158879.SA0149 216
158879.SA0142 158879.SA0150 216
158879.SA0142 158879.SA0151 216
158879.SA0142 158879.SA0152 333
158879.SA0142 158879.SA0153 210
158879.SA0142 158879.SA0154 210
158879.SA0142 158879.SA0155 210
158879.SA0142 158879.SA0156 223
158879.SA0142 158879.SA0157 206
158879.SA0142 158879.SA0158 189
158879.SA0142 158879.SA0159 177
158879.SA0142 158879.SA0193 176
158879.SA0142 158879.SA0222 195
158879.SA0142 158879.SA0239 158
158879.SA0142 158879.SA0369 161
158879.SA0142 158879.SA0375 337
158879.SA0142 158879.SA0376 342
158879.SA0142 158879.SA0391 202
158879.SA0142 158879.SA0472 221
158879.SA0142 158879.SA0473 368
158879.SA0142 158879.SA0474 167
158879.SA0142 158879.SA0476 174
158879.SA0142 158879.SA0484 160
158879.SA0142 158879.SA0517 220
158879.SA0142 158879.SA0520 167
158879.SA0142 158879.SA0586 161
158879.SA0142 158879.SA0598 204
158879.SA0142 158879.SA0659 159
158879.SA0142 158879.SA0757 176
158879.SA0142 158879.SA0763 160
158879.SA0142 158879.SA0787 161
158879.SA0142 158879.SA0950 155
158879.SA0142 158879.SA0951 183
158879.SA0142 158879.SA0952 183
158879.SA0142 158879.SA0953 183
158879.SA0142 158879.SA1006 161
158879.SA0142 158879.SA1059 187
158879.SA0142 158879.SA1110 181
158879.SA0142 158879.SA1172 160
158879.SA0142 158879.SA1201 176
158879.SA0142 158879.SA1202 176
158879.SA0142 158879.SA1204 176
158879.SA0142 158879.SA1205 176
158879.SA0142 158879.SA1393 160
158879.SA0142 158879.SA1483 160
158879.SA0142 158879.SA1498 160
158879.SA0142 158879.SA1541 161
158879.SA0142 158879.SA1554 172
158879.SA0142 158879.SA1626 202
158879.SA0142 158879.SA1677 161
158879.SA0142 158879.SA1884 161
158879.SA0142 158879.SA1954 160
158879.SA0142 158879.SA2019 191
158879.SA0142 158879.SA2134 201
158879.SA0142 158879.SA2232 159
158879.SA0142 158879.SA2289 161
158879.SA0142 158879.SA2382 157
158879.SA0142 158879.SA2387 160
158879.SA0142 158879.SA2402 172
158879.SA0142 158879.SA2411 268
158879.SA0142 158879.SA2440 179
158879.SA0142 158879.SA2441 150
158879.SA0142 158879.SA2445 156
158879.SA0143 158879.SA0005 152
158879.SA0143 158879.SA0034 183
158879.SA0143 158879.SA0122 208
158879.SA0143 158879.SA0128 188
158879.SA0143 158879.SA0135 164
158879.SA0143 158879.SA0136 164
158879.SA0143 158879.SA0137 164
158879.SA0143 158879.SA0138 191
158879.SA0143 158879.SA0139 241
158879.SA0143 158879.SA0140 275
158879.SA0143 158879.SA0141 436
158879.SA0143 158879.SA0142 441
158879.SA0143 158879.SA0144 464
158879.SA0143 158879.SA0145 454
158879.SA0143 158879.SA0146 393
158879.SA0143 158879.SA0147 380
158879.SA0143 158879.SA0148 380
158879.SA0143 158879.SA0149 372
158879.SA0143 158879.SA0150 372
158879.SA0143 158879.SA0151 372
158879.SA0143 158879.SA0152 371
158879.SA0143 158879.SA0153 360
158879.SA0143 158879.SA0154 333
158879.SA0143 158879.SA0155 335
158879.SA0143 158879.SA0156 338
158879.SA0143 158879.SA0157 338
158879.SA0143 158879.SA0158 285
158879.SA0143 158879.SA0159 305
158879.SA0143 158879.SA0162 909
158879.SA0143 158879.SA0218 986
158879.SA0143 158879.SA0219 540
158879.SA0143 158879.SA0223 911
158879.SA0143 158879.SA0232 331
158879.SA0143 158879.SA0258 223
158879.SA0143 158879.SA0259 156
158879.SA0143 158879.SA0303 179
158879.SA0143 158879.SA0304 199
158879.SA0143 158879.SA0342 911
158879.SA0143 158879.SA0418 275
158879.SA0143 158879.SA0446 150
158879.SA0143 158879.SA0484 160
158879.SA0143 158879.SA0512 188
158879.SA0143 158879.SA0534 904
158879.SA0143 158879.SA0545 920
158879.SA0143 158879.SA0562 965
158879.SA0143 158879.SA0590 343
158879.SA0143 158879.SA0597 262
158879.SA0143 158879.SA0653 157
158879.SA0143 158879.SA0654 278
158879.SA0143 158879.SA0655 157
158879.SA0143 158879.SA0677 256
158879.SA0143 158879.SA0679 182
158879.SA0143 158879.SA0681 305
158879.SA0143 158879.SA0682 226
158879.SA0143 158879.SA0683 204
158879.SA0143 158879.SA0684 204
158879.SA0143 158879.SA0711 152
158879.SA0143 158879.SA0726 162
158879.SA0143 158879.SA0727 153
158879.SA0143 158879.SA0728 218
158879.SA0143 158879.SA0731 324
158879.SA0143 158879.SA0759 156
158879.SA0143 158879.SA0781 260
158879.SA0143 158879.SA0860 156
158879.SA0143 158879.SA0896 162
158879.SA0143 158879.SA0917 180
158879.SA0143 158879.SA0945 901
158879.SA0143 158879.SA0966 158
158879.SA0143 158879.SA0995 177
158879.SA0143 158879.SA1080 225
158879.SA0143 158879.SA1088 245
158879.SA0143 158879.SA1089 179
158879.SA0143 158879.SA1099 164
158879.SA0143 158879.SA1112 204
158879.SA0143 158879.SA1144 158
158879.SA0143 158879.SA1149 184
158879.SA0143 158879.SA1150 200
158879.SA0143 158879.SA1166 166
158879.SA0143 158879.SA1170 163
158879.SA0143 158879.SA1183 468
158879.SA0143 158879.SA1196 196
158879.SA0143 158879.SA1199 224
158879.SA0143 158879.SA1227 190
158879.SA0143 158879.SA1229 180
158879.SA0143 158879.SA1272 162
158879.SA0143 158879.SA1323 223
158879.SA0143 158879.SA1331 200
158879.SA0143 158879.SA1334 168
158879.SA0143 158879.SA1336 325
158879.SA0143 158879.SA1357 901
158879.SA0143 158879.SA1358 899
158879.SA0143 158879.SA1360 245
158879.SA0143 158879.SA1365 177
158879.SA0143 158879.SA1366 177
158879.SA0143 158879.SA1382 170
158879.SA0143 158879.SA1401 157
158879.SA0143 158879.SA1409 296
158879.SA0143 158879.SA1414 201
158879.SA0143 158879.SA1434 899
158879.SA0143 158879.SA1435 899
158879.SA0143 158879.SA1464 243
158879.SA0143 158879.SA1506 199
158879.SA0143 158879.SA1510 153
158879.SA0143 158879.SA1518 255
158879.SA0143 158879.SA1520 169
158879.SA0143 158879.SA1522 899
158879.SA0143 158879.SA1523 899
158879.SA0143 158879.SA1533 233
158879.SA0143 158879.SA1545 188
158879.SA0143 158879.SA1546 213
158879.SA0143 158879.SA1554 908
158879.SA0143 158879.SA1557 160
158879.SA0143 158879.SA1585 252
158879.SA0143 158879.SA1599 186
158879.SA0143 158879.SA1680 185
158879.SA0143 158879.SA1718 520
158879.SA0143 158879.SA1724 199
158879.SA0143 158879.SA1734 153
158879.SA0143 158879.SA1736 920
158879.SA0143 158879.SA1737 185
158879.SA0143 158879.SA1851 306
158879.SA0143 158879.SA1858 197
158879.SA0143 158879.SA1862 899
158879.SA0143 158879.SA1924 909
158879.SA0143 158879.SA1929 188
158879.SA0143 158879.SA1960 208
158879.SA0143 158879.SA1987 468
158879.SA0143 158879.SA2074 182
158879.SA0143 158879.SA2080 202
158879.SA0143 158879.SA2157 222
158879.SA0143 158879.SA2176 222
158879.SA0143 158879.SA2180 162
158879.SA0143 158879.SA2186 177
158879.SA0143 158879.SA2188 591
158879.SA0143 158879.SA2236 342
158879.SA0143 158879.SA2237 256
158879.SA0143 158879.SA2293 154
158879.SA0143 158879.SA2300 318
158879.SA0143 158879.SA2303 200
158879.SA0143 158879.SA2312 151
158879.SA0143 158879.SA2327 158
158879.SA0143 158879.SA2335 164
158879.SA0143 158879.SA2336 173
158879.SA0143 158879.SA2341 200
158879.SA0143 158879.SA2395 418
158879.SA0143 158879.SA2397 303
158879.SA0143 158879.SA2402 909
158879.SA0143 158879.SA2405 154
158879.SA0143 158879.SA2406 956
158879.SA0143 158879.SA2408 160
158879.SA0143 158879.SA2424 162
158879.SA0143 158879.SA2457 229
158879.SA0143 158879.SA2502 165
158879.SA0143 158879.SAP008 591
158879.SA0144 158879.SA0013 158
158879.SA0144 158879.SA0016 171
158879.SA0144 158879.SA0044 165
158879.SA0144 158879.SA0052 188
158879.SA0144 158879.SA0082 188
158879.SA0144 158879.SA0124 263
158879.SA0144 158879.SA0125 184
158879.SA0144 158879.SA0126 234
158879.SA0144 158879.SA0127 223
158879.SA0144 158879.SA0138 159
158879.SA0144 158879.SA0139 178
158879.SA0144 158879.SA0140 191
158879.SA0144 158879.SA0141 239
158879.SA0144 158879.SA0142 240
158879.SA0144 158879.SA0143 464
158879.SA0144 158879.SA0145 991
158879.SA0144 158879.SA0146 913
158879.SA0144 158879.SA0147 885
158879.SA0144 158879.SA0148 862
158879.SA0144 158879.SA0149 903
158879.SA0144 158879.SA0150 818
158879.SA0144 158879.SA0151 806
158879.SA0144 158879.SA0152 781
158879.SA0144 158879.SA0153 757
158879.SA0144 158879.SA0154 696
158879.SA0144 158879.SA0155 743
158879.SA0144 158879.SA0156 761
158879.SA0144 158879.SA0157 761
158879.SA0144 158879.SA0158 575
158879.SA0144 158879.SA0159 702
158879.SA0144 158879.SA0343 150
158879.SA0144 158879.SA0350 197
158879.SA0144 158879.SA0454 171
158879.SA0144 158879.SA0552 200
158879.SA0144 158879.SA0592 168
158879.SA0144 158879.SA0594 174
158879.SA0144 158879.SA0717 176
158879.SA0144 158879.SA0730 171
158879.SA0144 158879.SA0758 160
158879.SA0144 158879.SA0762 188
158879.SA0144 158879.SA0827 155
158879.SA0144 158879.SA0828 197
158879.SA0144 158879.SA0908 171
158879.SA0144 158879.SA0921 171
158879.SA0144 158879.SA0922 170
158879.SA0144 158879.SA0935 170
158879.SA0144 158879.SA0937 171
158879.SA0144 158879.SA1024 188
158879.SA0144 158879.SA1037 179
158879.SA0144 158879.SA1132 171
158879.SA0144 158879.SA1133 159
158879.SA0144 158879.SA1139 185
158879.SA0144 158879.SA1195 171
158879.SA0144 158879.SA1251 175
158879.SA0144 158879.SA1262 309
158879.SA0144 158879.SA1311 171
158879.SA0144 158879.SA1315 171
158879.SA0144 158879.SA1343 165
158879.SA0144 158879.SA1379 151
158879.SA0144 158879.SA1484 188
158879.SA0144 158879.SA1492 174
158879.SA0144 158879.SA1547 180
158879.SA0144 158879.SA1730 160
158879.SA0144 158879.SA1869 190
158879.SA0144 158879.SA1955 188
158879.SA0144 158879.SA1960 153
158879.SA0144 158879.SA1969 314
158879.SA0144 158879.SA2103 354
158879.SA0144 158879.SA2204 171
158879.SA0144 158879.SA2220 171
158879.SA0144 158879.SA2288 158
158879.SA0144 158879.SA2310 156
158879.SA0144 158879.SA2325 150
158879.SA0144 158879.SA2326 171
158879.SA0144 158879.SA2342 176
158879.SA0144 158879.SA2388 188
158879.SA0144 158879.SA2430 375
158879.SA0144 158879.SA2431 182
158879.SA0144 158879.SA2454 243
158879.SA0144 158879.SA2455 466
158879.SA0144 158879.SA2456 947
158879.SA0144 158879.SA2459 205
158879.SA0144 158879.SA2461 284
158879.SA0144 158879.SAP008 591
158879.SA0145 158879.SA0111 167
158879.SA0145 158879.SA0123 370
158879.SA0145 158879.SA0124 647
158879.SA0145 158879.SA0125 275
158879.SA0145 158879.SA0126 187
158879.SA0145 158879.SA0127 525
158879.SA0145 158879.SA0138 157
158879.SA0145 158879.SA0139 175
158879.SA0145 158879.SA0140 187
158879.SA0145 158879.SA0141 230
158879.SA0145 158879.SA0142 247
158879.SA0145 158879.SA0143 454
158879.SA0145 158879.SA0144 991
158879.SA0145 158879.SA0146 985
158879.SA0145 158879.SA0147 948
158879.SA0145 158879.SA0148 945
158879.SA0145 158879.SA0149 933
158879.SA0145 158879.SA0150 932
158879.SA0145 158879.SA0151 855
158879.SA0145 158879.SA0152 874
158879.SA0145 158879.SA0153 769
158879.SA0145 158879.SA0154 856
158879.SA0145 158879.SA0155 876
158879.SA0145 158879.SA0156 900
158879.SA0145 158879.SA0157 878
158879.SA0145 158879.SA0158 837
158879.SA0145 158879.SA0159 605
158879.SA0145 158879.SA0171 162
158879.SA0145 158879.SA0186 167
158879.SA0145 158879.SA0189 179
158879.SA0145 158879.SA0207 181
158879.SA0145 158879.SA0241 204
158879.SA0145 158879.SA0245 204
158879.SA0145 158879.SA0251 202
158879.SA0145 158879.SA0325 208
158879.SA0145 158879.SA0373 184
158879.SA0145 158879.SA0374 188
158879.SA0145 158879.SA0391 155
158879.SA0145 158879.SA0392 177
158879.SA0145 158879.SA0411 171
158879.SA0145 158879.SA0433 200
158879.SA0145 158879.SA0448 438
158879.SA0145 158879.SA0458 175
158879.SA0145 158879.SA0462 223
158879.SA0145 158879.SA0479 234
158879.SA0145 158879.SA0522 298
158879.SA0145 158879.SA0585 188
158879.SA0145 158879.SA0590 154
158879.SA0145 158879.SA0592 277
158879.SA0145 158879.SA0594 221
158879.SA0145 158879.SA0596 176
158879.SA0145 158879.SA0597 153
158879.SA0145 158879.SA0602 204
158879.SA0145 158879.SA0616 170
158879.SA0145 158879.SA0617 170
158879.SA0145 158879.SA0691 167
158879.SA0145 158879.SA0693 159
158879.SA0145 158879.SA0702 426
158879.SA0145 158879.SA0717 172
158879.SA0145 158879.SA0746 185
158879.SA0145 158879.SA0797 214
158879.SA0145 158879.SA0849 167
158879.SA0145 158879.SA0855 164
[truncated: 8,302,729 more chars]
