# Supplementary material for: Network-based features enable prediction of essential genes across diverse organisms
Source: PLoS One. 2018 Dec 13;13(12):e0208722. doi: 10.1371/journal.pone.0208722 (PMC6292609; doi:10.1371/journal.pone.0208722)
Supplement: S1 Dataset — PPI Data of 27 organisms along with essential genes information. (ZIP) [file pone.0208722.s001.zip › S1/171101.ess]

171101.spr0003
171101.spr0047
171101.spr0049
171101.spr0081
171101.spr0091
171101.spr0129
171101.spr0131
171101.spr0139
171101.spr0173
171101.spr0210
171101.spr0243
171101.spr0266
171101.spr0267
171101.spr0268
171101.spr0269
171101.spr0304
171101.spr0328
171101.spr0338
171101.spr0356
171101.spr0359
171101.spr0372
171101.spr0393
171101.spr0395
171101.spr0478
171101.spr0530
171101.spr0585
171101.spr0603
171101.spr0604
171101.spr0626
171101.spr0666
171101.spr0670
171101.spr0671
171101.spr0729
171101.spr0755
171101.spr0756
171101.spr0796
171101.spr0797
171101.spr0845
171101.spr0856
171101.spr0861
171101.spr0881
171101.spr0882
171101.spr0906
171101.spr0965
171101.spr0972
171101.spr0978
171101.spr0979
171101.spr0982
171101.spr0992
171101.spr0996
171101.spr1001
171101.spr1024
171101.spr1036
171101.spr1063
171101.spr1064
171101.spr1065
171101.spr1081
171101.spr1111
171101.spr1150
171101.spr1158
171101.spr1247
171101.spr1282
171101.spr1310
171101.spr1312
171101.spr1329
171101.spr1359
171101.spr1360
171101.spr1361
171101.spr1362
171101.spr1364
171101.spr1373
171101.spr1409
171101.spr1410
171101.spr1411
171101.spr1413
171101.spr1419
171101.spr1427
171101.spr1429
171101.spr1430
171101.spr1432
171101.spr1433
171101.spr1434
171101.spr1439
171101.spr1458
171101.spr1460
171101.spr1468
171101.spr1472
171101.spr1502
171101.spr1510
171101.spr1511
171101.spr1514
171101.spr1515
171101.spr1535
171101.spr1540
171101.spr1541
171101.spr1553
171101.spr1555
171101.spr1571
171101.spr1580
171101.spr1603
171101.spr1617
171101.spr1632
171101.spr1647
171101.spr1666
171101.spr1671
171101.spr1674
171101.spr1696
171101.spr1697
171101.spr1715
171101.spr1776
171101.spr1797
171101.spr1804
171101.spr1825
171101.spr1853
171101.spr1881
171101.spr1882
171101.spr1910
171101.spr1914
171101.spr1950
171101.spr1963
171101.spr1971
171101.spr1973
171101.spr1987
171101.spr2012
171101.spr2013
171101.spr2027
171101.spr2034
