# Supplementary material for: Network-based features enable prediction of essential genes across diverse organisms
Source: PLoS One. 2018 Dec 13;13(12):e0208722. doi: 10.1371/journal.pone.0208722 (PMC6292609; doi:10.1371/journal.pone.0208722)
Supplement: S1 Dataset — PPI Data of 27 organisms along with essential genes information. (ZIP) [file pone.0208722.s001.zip › S1/158879.ess]

158879.SA0001
158879.SA0004
158879.SA0005
158879.SA0006
158879.SA0009
158879.SA0014
158879.SA0015
158879.SA0021
158879.SA0085
158879.SA0134
158879.SA0179
158879.SA0181
158879.SA0198
158879.SA0206
158879.SA0230
158879.SA0272
158879.SA0348
158879.SA0351
158879.SA0352
158879.SA0353
158879.SA0354
158879.SA0374
158879.SA0375
158879.SA0376
158879.SA0422
158879.SA0436
158879.SA0437
158879.SA0440
158879.SA0446
158879.SA0447
158879.SA0448
158879.SA0449
158879.SA0457
158879.SA0458
158879.SA0460
158879.SA0464
158879.SA0467
158879.SA0469
158879.SA0475
158879.SA0483
158879.SA0486
158879.SA0488
158879.SA0495
158879.SA0496
158879.SA0497
158879.SA0498
158879.SA0500
158879.SA0501
158879.SA0503
158879.SA0504
158879.SA0505
158879.SA0506
158879.SA0545
158879.SA0560
158879.SA0562
158879.SA0564
158879.SA0616
158879.SA0638
158879.SA0654
158879.SA0655
158879.SA0675
158879.SA0686
158879.SA0703
158879.SA0708
158879.SA0709
158879.SA0713
158879.SA0714
158879.SA0715
158879.SA0722
158879.SA0727
158879.SA0728
158879.SA0729
158879.SA0731
158879.SA0732
158879.SA0736
158879.SA0771
158879.SA0772
158879.SA0774
158879.SA0776
158879.SA0785
158879.SA0823
158879.SA0835
158879.SA0847
158879.SA0855
158879.SA0869
158879.SA0877
158879.SA0898
158879.SA0912
158879.SA0918
158879.SA0924
158879.SA0934
158879.SA0935
158879.SA0940
158879.SA0944
158879.SA0945
158879.SA0946
158879.SA0950
158879.SA0956
158879.SA0959
158879.SAS033
158879.SA0985
158879.SA0986
158879.SA0991
158879.SA0993
158879.SA0997
158879.SA0998
158879.SA1025
158879.SA1026
158879.SA1028
158879.SA1029
158879.SA1031
158879.SA1036
158879.SA1044
158879.SA1054
158879.SA1055
158879.SA1063
158879.SA1067
158879.SA1072
158879.SA1073
158879.SA1074
158879.SA1076
158879.SA1077
158879.SA1078
158879.SA1080
158879.SA1081
158879.SA1083
158879.SA1084
158879.SA1086
158879.SA1093
158879.SA1094
158879.SA1099
158879.SA1100
158879.SA1104
158879.SA1106
158879.SA1107
158879.SA1109
158879.SA1112
158879.SA1113
158879.SA1117
158879.SA1118
158879.SA1126
158879.SA1128
158879.SA1139
158879.SA1141
158879.SA1147
158879.SA1176
158879.SA1177
158879.SA1187
158879.SA1188
158879.SA1189
158879.SA1191
158879.SA1204
158879.SA1244
158879.SA1251
158879.SA1252
158879.SA1259
158879.SA1260
158879.SA1277
158879.SA1287
158879.SA1303
158879.SA1307
158879.SA1309
158879.SA1346
158879.SA1347
158879.SA1348
158879.SA1349
158879.SA1359
158879.SAS047
158879.SA1390
158879.SA1391
158879.SA1404
158879.SA1408
158879.SA1409
158879.SA1413
158879.SA1414
158879.SA1438
158879.SA1445
158879.SA1446
158879.SA1449
158879.SA1450
158879.SA1456
158879.SA1457
158879.SA1470
158879.SA1471
158879.SA1473
158879.SA1488
158879.SA1492
158879.SA1494
158879.SA1502
158879.SA1503
158879.SA1504
158879.SA1506
158879.SA1509
158879.SA1510
158879.SA1513
158879.SA1520
158879.SA1521
158879.SA1522
158879.SA1523
158879.SA1524
158879.SA1525
158879.SA1533
158879.SAS052
158879.SA1545
158879.SA1550
158879.SA1554
158879.SA1557
158879.SA1561
158879.SA1563
158879.SA1579
158879.SA1608
158879.SA1695
158879.SA1701
158879.SA1704
158879.SA1713
158879.SA1715
158879.SA1716
158879.SA1720
158879.SA1721
158879.SA1724
158879.SA1728
158879.SA1747
158879.SA1792
158879.SA1837
158879.SA1852
158879.SA1854
158879.SA1881
158879.SA1885
158879.SA1886
158879.SA1887
158879.SA1902
158879.SA1909
158879.SA1914
158879.SA1915
158879.SA1920
158879.SA1921
158879.SA1922
158879.SA1923
158879.SA1927
158879.SA1939
158879.SA1957
158879.SA1959
158879.SA1962
158879.SA1963
158879.SA1966
158879.SA1997
158879.SA2016
158879.SA2017
158879.SA2019
158879.SA2020
158879.SA2022
158879.SA2023
158879.SA2024
158879.SA2025
158879.SAS078
158879.SA2026
158879.SA2027
158879.SA2028
158879.SA2029
158879.SA2030
158879.SA2031
158879.SA2032
158879.SA2033
158879.SA2034
158879.SAS079
158879.SA2035
158879.SA2036
158879.SA2037
158879.SA2038
158879.SA2039
158879.SA2040
158879.SA2041
158879.SA2042
158879.SA2043
158879.SA2044
158879.SA2045
158879.SA2046
158879.SA2047
158879.SA2048
158879.SA2082
158879.SA2083
158879.SA2084
158879.SA2156
158879.SA2185
158879.SA2199
158879.SA2237
158879.SA2252
158879.SA2279
158879.SA2294
158879.SA2326
158879.SA2336
158879.SA2344
158879.SA2395
158879.SA2406
158879.SA2434
158879.SA2435
158879.SA2442
158879.SA2492
158879.SA2499
158879.SA2500
158879.SA2502
158879.SAS093
