# Supplementary material for: Network-based features enable prediction of essential genes across diverse organisms
Source: PLoS One. 2018 Dec 13;13(12):e0208722. doi: 10.1371/journal.pone.0208722 (PMC6292609; doi:10.1371/journal.pone.0208722)
Supplement: S1 Dataset — PPI Data of 27 organisms along with essential genes information. (ZIP) [file pone.0208722.s001.zip › S1/99287.ppi.txt]

99287.PSLT001 99287.PSLT002 419
99287.PSLT001 99287.PSLT003 278
99287.PSLT001 99287.PSLT004 218
99287.PSLT001 99287.PSLT005 217
99287.PSLT001 99287.PSLT006 217
99287.PSLT002 99287.PSLT001 419
99287.PSLT002 99287.PSLT003 498
99287.PSLT002 99287.PSLT004 344
99287.PSLT002 99287.PSLT005 342
99287.PSLT002 99287.PSLT006 342
99287.PSLT002 99287.PSLT072 215
99287.PSLT002 99287.PSLT079 237
99287.PSLT002 99287.PSLT103 195
99287.PSLT002 99287.STM0028 163
99287.PSLT002 99287.STM0097 270
99287.PSLT002 99287.STM0120 171
99287.PSLT002 99287.STM0133 547
99287.PSLT002 99287.STM0159 209
99287.PSLT002 99287.STM0209 543
99287.PSLT002 99287.STM0222 549
99287.PSLT002 99287.STM0258 197
99287.PSLT002 99287.STM0357 270
99287.PSLT002 99287.STM0454 176
99287.PSLT002 99287.STM0501 309
99287.PSLT002 99287.STM0577 208
99287.PSLT002 99287.STM0639 188
99287.PSLT002 99287.STM0640 190
99287.PSLT002 99287.STM0721 175
99287.PSLT002 99287.STM0744 176
99287.PSLT002 99287.STM0756 150
99287.PSLT002 99287.STM0813 254
99287.PSLT002 99287.STM0931 159
99287.PSLT002 99287.STM0947 152
99287.PSLT002 99287.STM0948 194
99287.PSLT002 99287.STM1136 272
99287.PSLT002 99287.STM1168 216
99287.PSLT002 99287.STM1196 240
99287.PSLT002 99287.STM1208 252
99287.PSLT002 99287.STM1286 200
99287.PSLT002 99287.STM1295 182
99287.PSLT002 99287.STM1310 327
99287.PSLT002 99287.STM1326 180
99287.PSLT002 99287.STM1447 179
99287.PSLT002 99287.STM1453 602
99287.PSLT002 99287.STM1469 332
99287.PSLT002 99287.STM1720 170
99287.PSLT002 99287.STM1736 191
99287.PSLT002 99287.STM1772 236
99287.PSLT002 99287.STM1775 232
99287.PSLT002 99287.STM1776 232
99287.PSLT002 99287.STM1777 232
99287.PSLT002 99287.STM1801 194
99287.PSLT002 99287.STM1901 191
99287.PSLT002 99287.STM1909 150
99287.PSLT002 99287.STM1910 156
99287.PSLT002 99287.STM1927 160
99287.PSLT002 99287.STM1940 151
99287.PSLT002 99287.STM1945 161
99287.PSLT002 99287.STM2179 167
99287.PSLT002 99287.STM2209.1c 247
99287.PSLT002 99287.STM2524 160
99287.PSLT002 99287.STM2711 170
99287.PSLT002 99287.STM2718 182
99287.PSLT002 99287.STM2719 170
99287.PSLT002 99287.STM2720 176
99287.PSLT002 99287.STM2721 162
99287.PSLT002 99287.STM2722 176
99287.PSLT002 99287.STM2757 174
99287.PSLT002 99287.STM2829 195
99287.PSLT002 99287.STM2856 212
99287.PSLT002 99287.STM2877 213
99287.PSLT002 99287.STM2881 240
99287.PSLT002 99287.STM2954.1n 181
99287.PSLT002 99287.STM3024 162
99287.PSLT002 99287.STM3042 240
99287.PSLT002 99287.STM3104 154
99287.PSLT002 99287.STM3143 155
99287.PSLT002 99287.STM3275.S 151
99287.PSLT002 99287.STM3301 270
99287.PSLT002 99287.STM3374 151
99287.PSLT002 99287.STM3402 170
99287.PSLT002 99287.STM3431 170
99287.PSLT002 99287.STM3502 197
99287.PSLT002 99287.STM3740 192
99287.PSLT002 99287.STM3969 159
99287.PSLT002 99287.STM4012 169
99287.PSLT002 99287.STM4092 167
99287.PSLT002 99287.STM4150 156
99287.PSLT002 99287.STM4170 182
99287.PSLT002 99287.STM4235 244
99287.PSLT002 99287.STM4324 237
99287.PSLT002 99287.STM4348 190
99287.PSLT002 99287.STM4369 170
99287.PSLT002 99287.STM4491 178
99287.PSLT002 99287.STM4492 185
99287.PSLT002 99287.STM4496 157
99287.PSLT002 99287.STM4498 340
99287.PSLT003 99287.PSLT001 278
99287.PSLT003 99287.PSLT002 498
99287.PSLT003 99287.PSLT004 553
99287.PSLT003 99287.PSLT005 578
99287.PSLT003 99287.PSLT006 922
99287.PSLT003 99287.PSLT014 475
99287.PSLT003 99287.PSLT017 350
99287.PSLT003 99287.PSLT018 270
99287.PSLT003 99287.PSLT023 428
99287.PSLT003 99287.PSLT066 162
99287.PSLT003 99287.STM0395 187
99287.PSLT003 99287.STM0481 312
99287.PSLT003 99287.STM0990 752
99287.PSLT003 99287.STM1075 391
99287.PSLT003 99287.STM1374 260
99287.PSLT003 99287.STM1375 427
99287.PSLT003 99287.STM1470 162
99287.PSLT003 99287.STM1894 479
99287.PSLT003 99287.STM1895 391
99287.PSLT003 99287.STM1898 390
99287.PSLT003 99287.STM1998 163
99287.PSLT003 99287.STM2385 358
99287.PSLT003 99287.STM2579 208
99287.PSLT003 99287.STM2625 603
99287.PSLT003 99287.STM2636 352
99287.PSLT003 99287.STM2760 491
99287.PSLT003 99287.STM2994 391
99287.PSLT003 99287.STM2996 260
99287.PSLT003 99287.STM3042 424
99287.PSLT003 99287.STM3332 545
99287.PSLT003 99287.STM3422 163
99287.PSLT003 99287.STM3744 490
99287.PSLT003 99287.STM3836 329
99287.PSLT003 99287.STM3838 492
99287.PSLT003 99287.STM3875 162
99287.PSLT003 99287.STM3951 187
99287.PSLT003 99287.STM3958 350
99287.PSLT003 99287.STM3999 201
99287.PSLT003 99287.STM4237 265
99287.PSLT003 99287.STM4246 704
99287.PSLT003 99287.STM4256 430
99287.PSLT003 99287.STM4391 160
99287.PSLT003 99287.STM4392 659
99287.PSLT003 99287.STM4486 702
99287.PSLT003 99287.STM4488 314
99287.PSLT003 99287.STM4543 540
99287.PSLT003 99287.STM4544 492
99287.PSLT004 99287.PSLT001 218
99287.PSLT004 99287.PSLT002 344
99287.PSLT004 99287.PSLT003 553
99287.PSLT004 99287.PSLT005 858
99287.PSLT004 99287.PSLT006 858
99287.PSLT005 99287.PSLT001 217
99287.PSLT005 99287.PSLT002 342
99287.PSLT005 99287.PSLT003 578
99287.PSLT005 99287.PSLT004 858
99287.PSLT005 99287.PSLT006 970
99287.PSLT005 99287.PSLT023 897
99287.PSLT005 99287.STM0097 495
99287.PSLT005 99287.STM0194 188
99287.PSLT005 99287.STM0205 490
99287.PSLT005 99287.STM0206 232
99287.PSLT005 99287.STM0322 201
99287.PSLT005 99287.STM0484 188
99287.PSLT005 99287.STM0729 160
99287.PSLT005 99287.STM0774 202
99287.PSLT005 99287.STM0866 267
99287.PSLT005 99287.STM0999 351
99287.PSLT005 99287.STM1070 262
99287.PSLT005 99287.STM1106 167
99287.PSLT005 99287.STM1298 390
99287.PSLT005 99287.STM1342 268
99287.PSLT005 99287.STM1530 160
99287.PSLT005 99287.STM1714 188
99287.PSLT005 99287.STM2267 160
99287.PSLT005 99287.STM2496 278
99287.PSLT005 99287.STM2625 542
99287.PSLT005 99287.STM2888 210
99287.PSLT005 99287.STM2994 350
99287.PSLT005 99287.STM2996 262
99287.PSLT005 99287.STM3210 274
99287.PSLT005 99287.STM3448 162
99287.PSLT005 99287.STM3558 268
99287.PSLT005 99287.STM3744 205
99287.PSLT005 99287.STM3838 800
99287.PSLT005 99287.STM3875 726
99287.PSLT005 99287.STM3955 279
99287.PSLT005 99287.STM3999 479
99287.PSLT005 99287.STM4237 358
99287.PSLT005 99287.STM4246 182
99287.PSLT005 99287.STM4361 268
99287.PSLT005 99287.STM4438 540
99287.PSLT005 99287.STM4543 724
99287.PSLT005 99287.STM4544 352
99287.PSLT006 99287.PSLT001 217
99287.PSLT006 99287.PSLT002 342
99287.PSLT006 99287.PSLT003 922
99287.PSLT006 99287.PSLT004 858
99287.PSLT006 99287.PSLT005 970
99287.PSLT006 99287.PSLT023 919
99287.PSLT006 99287.STM0012 236
99287.PSLT006 99287.STM0097 706
99287.PSLT006 99287.STM0113 193
99287.PSLT006 99287.STM0124 160
99287.PSLT006 99287.STM0170 187
99287.PSLT006 99287.STM0371 265
99287.PSLT006 99287.STM0484 353
99287.PSLT006 99287.STM0542 160
99287.PSLT006 99287.STM0789 208
99287.PSLT006 99287.STM0990 742
99287.PSLT006 99287.STM1062 193
99287.PSLT006 99287.STM1217.S 706
99287.PSLT006 99287.STM1298 210
99287.PSLT006 99287.STM1374 229
99287.PSLT006 99287.STM1375 420
99287.PSLT006 99287.STM1714 162
99287.PSLT006 99287.STM1821 160
99287.PSLT006 99287.STM2385 353
99287.PSLT006 99287.STM2625 208
99287.PSLT006 99287.STM2636 350
99287.PSLT006 99287.STM2760 479
99287.PSLT006 99287.STM3296 191
99287.PSLT006 99287.STM3332 542
99287.PSLT006 99287.STM3374 163
99287.PSLT006 99287.STM3558 188
99287.PSLT006 99287.STM3744 350
99287.PSLT006 99287.STM3835 429
99287.PSLT006 99287.STM3837 351
99287.PSLT006 99287.STM3838 794
99287.PSLT006 99287.STM3875 263
99287.PSLT006 99287.STM3955 350
99287.PSLT006 99287.STM3958 317
99287.PSLT006 99287.STM4246 547
99287.PSLT006 99287.STM4486 700
99287.PSLT006 99287.STM4488 279
99287.PSLT006 99287.STM4543 601
99287.PSLT007 99287.STM1395 365
99287.PSLT007 99287.STM1400 503
99287.PSLT007 99287.STM4185 154
99287.PSLT008 99287.PSLT009 931
99287.PSLT008 99287.PSLT010 928
99287.PSLT008 99287.PSLT011 247
99287.PSLT008 99287.PSLT012 911
99287.PSLT008 99287.PSLT013 745
99287.PSLT008 99287.PSLT014 843
99287.PSLT008 99287.PSLT016 545
99287.PSLT008 99287.PSLT017 390
99287.PSLT008 99287.PSLT038 162
99287.PSLT008 99287.PSLT075 193
99287.PSLT008 99287.PSLT076 546
99287.PSLT008 99287.PSLT077 601
99287.PSLT008 99287.PSLT079 710
99287.PSLT008 99287.PSLT080 720
99287.PSLT008 99287.PSLT081 726
99287.PSLT008 99287.PSLT083 659
99287.PSLT008 99287.PSLT084 708
99287.PSLT008 99287.PSLT085 352
99287.PSLT008 99287.PSLT089 499
99287.PSLT008 99287.PSLT091 750
99287.PSLT008 99287.PSLT092 724
99287.PSLT008 99287.PSLT094 726
99287.PSLT008 99287.PSLT095 601
99287.PSLT008 99287.PSLT097 271
99287.PSLT008 99287.PSLT098 724
99287.PSLT008 99287.PSLT099 706
99287.PSLT008 99287.PSLT100 750
99287.PSLT008 99287.PSLT102 462
99287.PSLT008 99287.PSLT108 490
99287.PSLT008 99287.PSLT111 162
99287.PSLT008 99287.STM0098 197
99287.PSLT008 99287.STM0104 468
99287.PSLT008 99287.STM0131 313
99287.PSLT008 99287.STM0167 603
99287.PSLT008 99287.STM0203 169
99287.PSLT008 99287.STM0291 187
99287.PSLT008 99287.STM0292 161
99287.PSLT008 99287.STM0313 151
99287.PSLT008 99287.STM0346 210
99287.PSLT008 99287.STM0363 217
99287.PSLT008 99287.STM0581 176
99287.PSLT008 99287.STM0722 154
99287.PSLT008 99287.STM0912 150
99287.PSLT008 99287.STM1026 395
99287.PSLT008 99287.STM1043 210
99287.PSLT008 99287.STM1058 159
99287.PSLT008 99287.STM1082 302
99287.PSLT008 99287.STM1227 161
99287.PSLT008 99287.STM1264 273
99287.PSLT008 99287.STM1279 182
99287.PSLT008 99287.STM1355 398
99287.PSLT008 99287.STM1381 427
99287.PSLT008 99287.STM1451 165
99287.PSLT008 99287.STM1519.S 384
99287.PSLT008 99287.STM1525 240
99287.PSLT008 99287.STM1528 494
99287.PSLT008 99287.STM1554 496
99287.PSLT008 99287.STM1555 274
99287.PSLT008 99287.STM1556 170
99287.PSLT008 99287.STM1557 353
99287.PSLT008 99287.STM1671 394
99287.PSLT008 99287.STM1706 163
99287.PSLT008 99287.STM1756 150
99287.PSLT008 99287.STM1857 226
99287.PSLT008 99287.STM1950 698
99287.PSLT008 99287.STM1951 794
99287.PSLT008 99287.STM2036 234
99287.PSLT008 99287.STM2065 183
99287.PSLT008 99287.STM2081 208
99287.PSLT008 99287.STM2082 543
99287.PSLT008 99287.STM2084 267
99287.PSLT008 99287.STM2088 165
99287.PSLT008 99287.STM2095 196
99287.PSLT008 99287.STM2096 273
99287.PSLT008 99287.STM2102 235
99287.PSLT008 99287.STM2232 168
99287.PSLT008 99287.STM2408 168
99287.PSLT008 99287.STM2446 245
99287.PSLT008 99287.STM2614 540
99287.PSLT008 99287.STM2642 163
99287.PSLT008 99287.STM2803 157
99287.PSLT008 99287.STM2867 269
99287.PSLT008 99287.STM2875 282
99287.PSLT008 99287.STM2899 164
99287.PSLT008 99287.STM3061 599
99287.PSLT008 99287.STM3193 607
99287.PSLT008 99287.STM3194 186
99287.PSLT008 99287.STM3288 166
99287.PSLT008 99287.STM3335 160
99287.PSLT008 99287.STM3418 183
99287.PSLT008 99287.STM3645 333
99287.PSLT008 99287.STM3713 265
99287.PSLT008 99287.STM3716 190
99287.PSLT008 99287.STM3822 170
99287.PSLT008 99287.STM3918 277
99287.PSLT008 99287.STM3955 163
99287.PSLT008 99287.STM3997 651
99287.PSLT008 99287.STM4042A 274
99287.PSLT008 99287.STM4048 166
99287.PSLT008 99287.STM4049 209
99287.PSLT008 99287.STM4117 407
99287.PSLT008 99287.STM4230 181
99287.PSLT008 99287.STM4251 156
99287.PSLT008 99287.STM4265 176
99287.PSLT008 99287.STM4295 264
99287.PSLT008 99287.STM4297 270
99287.PSLT008 99287.STM4310 603
99287.PSLT008 99287.STM4315 291
99287.PSLT008 99287.STM4423 321
99287.PSLT008 99287.STM4563 240
99287.PSLT008 99287.STM4586 265
99287.PSLT009 99287.PSLT008 931
99287.PSLT009 99287.PSLT010 951
99287.PSLT009 99287.PSLT011 870
99287.PSLT009 99287.PSLT012 485
99287.PSLT009 99287.PSLT013 726
99287.PSLT009 99287.PSLT016 794
99287.PSLT009 99287.PSLT017 794
99287.PSLT009 99287.PSLT018 492
99287.PSLT009 99287.PSLT037 390
99287.PSLT009 99287.PSLT038 798
99287.PSLT009 99287.PSLT039 542
99287.PSLT009 99287.PSLT040 704
99287.PSLT009 99287.PSLT041 601
99287.PSLT009 99287.PSLT045 548
99287.PSLT009 99287.PSLT046 708
99287.PSLT009 99287.PSLT048 794
99287.PSLT009 99287.PSLT051 208
99287.PSLT009 99287.PSLT064 497
99287.PSLT009 99287.PSLT072 196
99287.PSLT009 99287.PSLT103 786
99287.PSLT009 99287.STM0016 173
99287.PSLT009 99287.STM0032 152
99287.PSLT009 99287.STM0093 491
99287.PSLT009 99287.STM0094 191
99287.PSLT009 99287.STM0104 391
99287.PSLT009 99287.STM0135 735
99287.PSLT009 99287.STM0139 304
99287.PSLT009 99287.STM0144 171
99287.PSLT009 99287.STM0147 539
99287.PSLT009 99287.STM0167 755
99287.PSLT009 99287.STM0196 193
99287.PSLT009 99287.STM0200 281
99287.PSLT009 99287.STM0206 163
99287.PSLT009 99287.STM0208 181
99287.PSLT009 99287.STM0211 214
99287.PSLT009 99287.STM0222 205
99287.PSLT009 99287.STM0237 656
99287.PSLT009 99287.STM0244 528
99287.PSLT009 99287.STM0260 188
99287.PSLT009 99287.STM0262 213
99287.PSLT009 99287.STM0319 569
99287.PSLT009 99287.STM0320 597
99287.PSLT009 99287.STM0346 351
99287.PSLT009 99287.STM0413 215
99287.PSLT009 99287.STM0445 443
99287.PSLT009 99287.STM0471 358
99287.PSLT009 99287.STM0473 751
99287.PSLT009 99287.STM0474 452
99287.PSLT009 99287.STM0479 186
99287.PSLT009 99287.STM0480 221
99287.PSLT009 99287.STM0490 152
99287.PSLT009 99287.STM0496 237
99287.PSLT009 99287.STM0647 345
99287.PSLT009 99287.STM0697 307
99287.PSLT009 99287.STM0708 709
99287.PSLT009 99287.STM0747 301
99287.PSLT009 99287.STM0750 211
99287.PSLT009 99287.STM0780 228
99287.PSLT009 99287.STM0823 664
99287.PSLT009 99287.STM0833 184
99287.PSLT009 99287.STM0876 684
99287.PSLT009 99287.STM0881 516
99287.PSLT009 99287.STM0908 185
99287.PSLT009 99287.STM0920 210
99287.PSLT009 99287.STM0927 386
99287.PSLT009 99287.STM0983 223
99287.PSLT009 99287.STM0989 491
99287.PSLT009 99287.STM0992 395
99287.PSLT009 99287.STM0993 307
99287.PSLT009 99287.STM0994 471
99287.PSLT009 99287.STM0995 229
99287.PSLT009 99287.STM0999 736
99287.PSLT009 99287.STM1019 524
99287.PSLT009 99287.STM1026 236
99287.PSLT009 99287.STM1043 398
99287.PSLT009 99287.STM1050 347
99287.PSLT009 99287.STM1059 328
99287.PSLT009 99287.STM1065 392
99287.PSLT009 99287.STM1069 170
99287.PSLT009 99287.STM1070 389
99287.PSLT009 99287.STM1071 510
99287.PSLT009 99287.STM1072 414
99287.PSLT009 99287.STM1075 513
99287.PSLT009 99287.STM1117 156
99287.PSLT009 99287.STM1131 307
99287.PSLT009 99287.STM1137 333
99287.PSLT009 99287.STM1161.S 536
99287.PSLT009 99287.STM1162 622
99287.PSLT009 99287.STM1164 276
99287.PSLT009 99287.STM1171 215
99287.PSLT009 99287.STM1172 323
99287.PSLT009 99287.STM1188 400
99287.PSLT009 99287.STM1206 168
99287.PSLT009 99287.STM1207 576
99287.PSLT009 99287.STM1214 344
99287.PSLT009 99287.STM1230 595
99287.PSLT009 99287.STM1231 607
99287.PSLT009 99287.STM1269 470
99287.PSLT009 99287.STM1280 201
99287.PSLT009 99287.STM1286 155
99287.PSLT009 99287.STM1300 445
99287.PSLT009 99287.STM1321 172
99287.PSLT009 99287.STM1323 741
99287.PSLT009 99287.STM1332 364
99287.PSLT009 99287.STM1372 154
99287.PSLT009 99287.STM1376 247
99287.PSLT009 99287.STM1377 205
99287.PSLT009 99287.STM1384 274
99287.PSLT009 99287.STM1394 273
99287.PSLT009 99287.STM1395 520
99287.PSLT009 99287.STM1409 482
99287.PSLT009 99287.STM1411 472
99287.PSLT009 99287.STM1418 389
99287.PSLT009 99287.STM1421 208
99287.PSLT009 99287.STM1461.S 341
99287.PSLT009 99287.STM1466 566
99287.PSLT009 99287.STM1470 614
99287.PSLT009 99287.STM1473 600
99287.PSLT009 99287.STM1478 769
99287.PSLT009 99287.STM1484 320
99287.PSLT009 99287.STM1500 257
99287.PSLT009 99287.STM1503 580
99287.PSLT009 99287.STM1528 279
99287.PSLT009 99287.STM1530 650
99287.PSLT009 99287.STM1557 188
99287.PSLT009 99287.STM1572 609
99287.PSLT009 99287.STM1645 240
99287.PSLT009 99287.STM1646 676
99287.PSLT009 99287.STM1649 735
99287.PSLT009 99287.STM1669 446
99287.PSLT009 99287.STM1678 151
99287.PSLT009 99287.STM1680 151
99287.PSLT009 99287.STM1697 610
99287.PSLT009 99287.STM1709 231
99287.PSLT009 99287.STM1710 158
99287.PSLT009 99287.STM1734 684
99287.PSLT009 99287.STM1753 364
99287.PSLT009 99287.STM1768 152
99287.PSLT009 99287.STM1778 152
99287.PSLT009 99287.STM1782 758
99287.PSLT009 99287.STM1807 220
99287.PSLT009 99287.STM1823 223
99287.PSLT009 99287.STM1833 653
99287.PSLT009 99287.STM1845 199
99287.PSLT009 99287.STM1873 429
99287.PSLT009 99287.STM1876 571
99287.PSLT009 99287.STM1889 353
99287.PSLT009 99287.STM1891 158
99287.PSLT009 99287.STM1904 162
99287.PSLT009 99287.STM1912 154
99287.PSLT009 99287.STM1937 168
99287.PSLT009 99287.STM1946 200
99287.PSLT009 99287.STM1949 766
99287.PSLT009 99287.STM1950 798
99287.PSLT009 99287.STM1951 708
99287.PSLT009 99287.STM1955 701
99287.PSLT009 99287.STM1962 610
99287.PSLT009 99287.STM1983 551
99287.PSLT009 99287.STM1995 799
99287.PSLT009 99287.STM2068 295
99287.PSLT009 99287.STM2088 151
99287.PSLT009 99287.STM2089 260
99287.PSLT009 99287.STM2120 697
99287.PSLT009 99287.STM2149 204
99287.PSLT009 99287.STM2184 251
99287.PSLT009 99287.STM2220 758
99287.PSLT009 99287.STM2241 203
99287.PSLT009 99287.STM2243 436
99287.PSLT009 99287.STM2267 598
99287.PSLT009 99287.STM2269 232
99287.PSLT009 99287.STM2270 422
99287.PSLT009 99287.STM2271 192
99287.PSLT009 99287.STM2288 519
99287.PSLT009 99287.STM2294 441
99287.PSLT009 99287.STM2299 336
99287.PSLT009 99287.STM2300 224
99287.PSLT009 99287.STM2301 214
99287.PSLT009 99287.STM2303 185
99287.PSLT009 99287.STM2311 259
99287.PSLT009 99287.STM2332 179
99287.PSLT009 99287.STM2373 760
99287.PSLT009 99287.STM2374 170
99287.PSLT009 99287.STM2390 167
99287.PSLT009 99287.STM2395 180
99287.PSLT009 99287.STM2413 672
99287.PSLT009 99287.STM2447 761
99287.PSLT009 99287.STM2471 601
99287.PSLT009 99287.STM2484 373
99287.PSLT009 99287.STM2487 154
99287.PSLT009 99287.STM2488 704
99287.PSLT009 99287.STM2494 177
99287.PSLT009 99287.STM2496 383
99287.PSLT009 99287.STM2515 179
99287.PSLT009 99287.STM2516 228
99287.PSLT009 99287.STM2517 418
99287.PSLT009 99287.STM2520 263
99287.PSLT009 99287.STM2535 365
99287.PSLT009 99287.STM2563 762
99287.PSLT009 99287.STM2564 364
99287.PSLT009 99287.STM2569 274
99287.PSLT009 99287.STM2586 321
99287.PSLT009 99287.STM2614 350
99287.PSLT009 99287.STM2621 524
99287.PSLT009 99287.STM2639 205
99287.PSLT009 99287.STM2648 355
99287.PSLT009 99287.STM2653 216
99287.PSLT009 99287.STM2685 154
99287.PSLT009 99287.STM2704 742
99287.PSLT009 99287.STM2706 169
99287.PSLT009 99287.STM2707 173
99287.PSLT009 99287.STM2727 329
99287.PSLT009 99287.STM2729 428
99287.PSLT009 99287.STM2749 348
99287.PSLT009 99287.STM2760 574
99287.PSLT009 99287.STM2773 184
99287.PSLT009 99287.STM2777 270
99287.PSLT009 99287.STM2781 351
99287.PSLT009 99287.STM2802 382
99287.PSLT009 99287.STM2816 164
99287.PSLT009 99287.STM2817 188
99287.PSLT009 99287.STM2871 186
99287.PSLT009 99287.STM2878 209
99287.PSLT009 99287.STM2888 157
99287.PSLT009 99287.STM2893 180
99287.PSLT009 99287.STM2897 266
99287.PSLT009 99287.STM2898 222
99287.PSLT009 99287.STM2924 492
99287.PSLT009 99287.STM2932 635
99287.PSLT009 99287.STM2967 237
99287.PSLT009 99287.STM2995 261
99287.PSLT009 99287.STM2998 649
99287.PSLT009 99287.STM2999 660
99287.PSLT009 99287.STM3000 673
99287.PSLT009 99287.STM3009 368
99287.PSLT009 99287.STM3028 170
99287.PSLT009 99287.STM3031 232
99287.PSLT009 99287.STM3046 768
99287.PSLT009 99287.STM3107 409
99287.PSLT009 99287.STM3186 373
99287.PSLT009 99287.STM3187 743
99287.PSLT009 99287.STM3193 603
99287.PSLT009 99287.STM3194 170
99287.PSLT009 99287.STM3203 176
99287.PSLT009 99287.STM3227 421
99287.PSLT009 99287.STM3229 765
99287.PSLT009 99287.STM3230 769
99287.PSLT009 99287.STM3231 762
99287.PSLT009 99287.STM3270 214
99287.PSLT009 99287.STM3279 153
99287.PSLT009 99287.STM3306 294
99287.PSLT009 99287.STM3310 316
99287.PSLT009 99287.STM3317 366
99287.PSLT009 99287.STM3341 260
99287.PSLT009 99287.STM3347 293
99287.PSLT009 99287.STM3361 436
99287.PSLT009 99287.STM3362 241
99287.PSLT009 99287.STM3364 307
99287.PSLT009 99287.STM3366 173
99287.PSLT009 99287.STM3369 345
99287.PSLT009 99287.STM3400 155
99287.PSLT009 99287.STM3449 257
99287.PSLT009 99287.STM3491 610
99287.PSLT009 99287.STM3492 709
99287.PSLT009 99287.STM3495 733
99287.PSLT009 99287.STM3507 552
99287.PSLT009 99287.STM3508 213
99287.PSLT009 99287.STM3565 515
99287.PSLT009 99287.STM3573 284
99287.PSLT009 99287.STM3574 189
99287.PSLT009 99287.STM3580 528
99287.PSLT009 99287.STM3590 715
99287.PSLT009 99287.STM3591 248
99287.PSLT009 99287.STM3613 271
99287.PSLT009 99287.STM3638 208
99287.PSLT009 99287.STM3640 180
99287.PSLT009 99287.STM3647 307
99287.PSLT009 99287.STM3650 231
99287.PSLT009 99287.STM3748 665
99287.PSLT009 99287.STM3757 162
99287.PSLT009 99287.STM3763 161
99287.PSLT009 99287.STM3766 217
99287.PSLT009 99287.STM3770 274
99287.PSLT009 99287.STM3810 754
99287.PSLT009 99287.STM3811 334
99287.PSLT009 99287.STM3849 192
99287.PSLT009 99287.STM3855 193
99287.PSLT009 99287.STM3856 155
99287.PSLT009 99287.STM3878.S 361
99287.PSLT009 99287.STM3902 163
99287.PSLT009 99287.STM3911 713
99287.PSLT009 99287.STM3918 206
99287.PSLT009 99287.STM3919 734
99287.PSLT009 99287.STM3924 534
99287.PSLT009 99287.STM3926 269
99287.PSLT009 99287.STM3927 573
99287.PSLT009 99287.STM3928 693
99287.PSLT009 99287.STM3929 169
99287.PSLT009 99287.STM3935 373
99287.PSLT009 99287.STM3936 388
99287.PSLT009 99287.STM3946 260
99287.PSLT009 99287.STM3955 232
99287.PSLT009 99287.STM3957 338
99287.PSLT009 99287.STM3971 217
99287.PSLT009 99287.STM3979 194
99287.PSLT009 99287.STM3997 603
99287.PSLT009 99287.STM4031 158
99287.PSLT009 99287.STM4051 258
99287.PSLT009 99287.STM4058 190
99287.PSLT009 99287.STM4060 204
99287.PSLT009 99287.STM4077 272
99287.PSLT009 99287.STM4082 737
99287.PSLT009 99287.STM4083 222
99287.PSLT009 99287.STM4088 216
99287.PSLT009 99287.STM4093 303
99287.PSLT009 99287.STM4101 299
99287.PSLT009 99287.STM4128 200
99287.PSLT009 99287.STM4130 163
99287.PSLT009 99287.STM4171 691
99287.PSLT009 99287.STM4192 165
99287.PSLT009 99287.STM4203 216
99287.PSLT009 99287.STM4207 209
99287.PSLT009 99287.STM4210 207
99287.PSLT009 99287.STM4242 236
99287.PSLT009 99287.STM4259 301
99287.PSLT009 99287.STM4260 380
99287.PSLT009 99287.STM4262 716
99287.PSLT009 99287.STM4322 196
99287.PSLT009 99287.STM4331 457
99287.PSLT009 99287.STM4379 589
99287.PSLT009 99287.STM4406.S 178
99287.PSLT009 99287.STM4410 234
99287.PSLT009 99287.STM4515 162
99287.PSLT009 99287.STM4518 191
99287.PSLT009 99287.STM4556 160
99287.PSLT009 99287.STM4557 712
99287.PSLT009 99287.STM4577 638
99287.PSLT009 99287.STM4586 155
99287.PSLT010 99287.PSLT008 928
99287.PSLT010 99287.PSLT009 951
99287.PSLT010 99287.PSLT011 951
99287.PSLT010 99287.PSLT012 798
99287.PSLT010 99287.PSLT013 817
99287.PSLT010 99287.PSLT016 845
99287.PSLT010 99287.PSLT024 899
99287.PSLT010 99287.PSLT025 893
99287.PSLT010 99287.PSLT026 353
99287.PSLT010 99287.PSLT037 655
99287.PSLT010 99287.PSLT044 548
99287.PSLT010 99287.PSLT059 895
99287.PSLT010 99287.STM0001 268
99287.PSLT010 99287.STM0019 451
99287.PSLT010 99287.STM0023 201
99287.PSLT010 99287.STM0024 399
99287.PSLT010 99287.STM0032 335
99287.PSLT010 99287.STM0037 396
99287.PSLT010 99287.STM0038 278
99287.PSLT010 99287.STM0040 273
99287.PSLT010 99287.STM0085 150
99287.PSLT010 99287.STM0104 180
99287.PSLT010 99287.STM0115 188
99287.PSLT010 99287.STM0131 422
99287.PSLT010 99287.STM0157 278
99287.PSLT010 99287.STM0197 270
99287.PSLT010 99287.STM0208 172
99287.PSLT010 99287.STM0301 208
99287.PSLT010 99287.STM0337 428
99287.PSLT010 99287.STM0346 274
99287.PSLT010 99287.STM0377 275
99287.PSLT010 99287.STM0384 378
99287.PSLT010 99287.STM0413 175
99287.PSLT010 99287.STM0517 350
99287.PSLT010 99287.STM0529 352
99287.PSLT010 99287.STM0557 249
99287.PSLT010 99287.STM0585 199
99287.PSLT010 99287.STM0607 245
99287.PSLT010 99287.STM0628 234
99287.PSLT010 99287.STM0657 193
99287.PSLT010 99287.STM0725 345
99287.PSLT010 99287.STM0834 353
99287.PSLT010 99287.STM0906 831
99287.PSLT010 99287.STM1026 494
99287.PSLT010 99287.STM1029 796
99287.PSLT010 99287.STM1030 800
99287.PSLT010 99287.STM1043 274
99287.PSLT010 99287.STM1071 178
99287.PSLT010 99287.STM1072 172
99287.PSLT010 99287.STM1073 158
99287.PSLT010 99287.STM1088 200
99287.PSLT010 99287.STM1143 160
99287.PSLT010 99287.STM1144 273
99287.PSLT010 99287.STM1170 154
99287.PSLT010 99287.STM1228 589
99287.PSLT010 99287.STM1266 161
99287.PSLT010 99287.STM1309 163
99287.PSLT010 99287.STM1374 211
99287.PSLT010 99287.STM1395 536
99287.PSLT010 99287.STM1400 582
99287.PSLT010 99287.STM1418 377
99287.PSLT010 99287.STM1513 165
99287.PSLT010 99287.STM1528 599
99287.PSLT010 99287.STM1532 295
99287.PSLT010 99287.STM1554 601
99287.PSLT010 99287.STM1555 390
99287.PSLT010 99287.STM1557 475
99287.PSLT010 99287.STM1593 178
99287.PSLT010 99287.STM1595 208
99287.PSLT010 99287.STM1606 290
99287.PSLT010 99287.STM1612 168
99287.PSLT010 99287.STM1617 268
99287.PSLT010 99287.STM1669 204
99287.PSLT010 99287.STM1697 223
99287.PSLT010 99287.STM1728 170
99287.PSLT010 99287.STM1731 243
99287.PSLT010 99287.STM1833 273
99287.PSLT010 99287.STM1849 545
99287.PSLT010 99287.STM1877 344
99287.PSLT010 99287.STM1896 351
99287.PSLT010 99287.STM1946 163
99287.PSLT010 99287.STM1950 794
99287.PSLT010 99287.STM1951 706
99287.PSLT010 99287.STM1962 177
99287.PSLT010 99287.STM2123 169
99287.PSLT010 99287.STM2149 256
99287.PSLT010 99287.STM2195 163
99287.PSLT010 99287.STM2260 246
99287.PSLT010 99287.STM2262 334
99287.PSLT010 99287.STM2299 268
99287.PSLT010 99287.STM2300 225
99287.PSLT010 99287.STM2402 165
99287.PSLT010 99287.STM2514 276
99287.PSLT010 99287.STM2515 483
99287.PSLT010 99287.STM2516 242
99287.PSLT010 99287.STM2599 358
99287.PSLT010 99287.STM2614 601
99287.PSLT010 99287.STM2616 722
99287.PSLT010 99287.STM2637 152
99287.PSLT010 99287.STM2653 154
99287.PSLT010 99287.STM2704 778
99287.PSLT010 99287.STM2706 726
99287.PSLT010 99287.STM2729 212
99287.PSLT010 99287.STM2739 154
99287.PSLT010 99287.STM2765 430
99287.PSLT010 99287.STM2776 431
99287.PSLT010 99287.STM2777 202
99287.PSLT010 99287.STM2784 167
99287.PSLT010 99287.STM2878 288
99287.PSLT010 99287.STM2882 255
99287.PSLT010 99287.STM2891 190
99287.PSLT010 99287.STM2904 226
99287.PSLT010 99287.STM2911 479
99287.PSLT010 99287.STM2985 187
99287.PSLT010 99287.STM2998 159
99287.PSLT010 99287.STM3131 159
99287.PSLT010 99287.STM3166.S 164
99287.PSLT010 99287.STM3176 194
99287.PSLT010 99287.STM3193 605
99287.PSLT010 99287.STM3325 530
99287.PSLT010 99287.STM3366 154
99287.PSLT010 99287.STM3463 150
99287.PSLT010 99287.STM3483 268
99287.PSLT010 99287.STM3491 216
99287.PSLT010 99287.STM3499 177
99287.PSLT010 99287.STM3716 244
99287.PSLT010 99287.STM3721 677
99287.PSLT010 99287.STM3722 414
99287.PSLT010 99287.STM3908 240
99287.PSLT010 99287.STM3981 212
99287.PSLT010 99287.STM3997 641
99287.PSLT010 99287.STM4040 224
99287.PSLT010 99287.STM4061 181
99287.PSLT010 99287.STM4079.S 169
99287.PSLT010 99287.STM4118 534
99287.PSLT010 99287.STM4185 318
99287.PSLT010 99287.STM4196 271
99287.PSLT010 99287.STM4201 179
99287.PSLT010 99287.STM4219.S 350
99287.PSLT010 99287.STM4258 280
99287.PSLT010 99287.STM4261 236
99287.PSLT010 99287.STM4309 153
99287.PSLT010 99287.STM4310 395
99287.PSLT010 99287.STM4337 162
99287.PSLT010 99287.STM4340 295
99287.PSLT010 99287.STM4341 190
99287.PSLT010 99287.STM4370 284
99287.PSLT010 99287.STM4412 174
99287.PSLT010 99287.STM4490 167
99287.PSLT010 99287.STM4500 271
99287.PSLT010 99287.STM4515 152
99287.PSLT010 99287.STM4527 168
99287.PSLT010 99287.STM4529 150
99287.PSLT010 99287.STM4531 205
99287.PSLT010 99287.STM4547 167
99287.PSLT010 99287.STM4600 167
99287.PSLT011 99287.PSLT008 247
99287.PSLT011 99287.PSLT009 870
99287.PSLT011 99287.PSLT010 951
99287.PSLT011 99287.PSLT012 880
99287.PSLT011 99287.PSLT013 646
99287.PSLT011 99287.PSLT016 910
99287.PSLT011 99287.PSLT017 720
99287.PSLT011 99287.PSLT038 271
99287.PSLT011 99287.PSLT046 794
99287.PSLT011 99287.PSLT064 208
99287.PSLT011 99287.STM0013 240
99287.PSLT011 99287.STM0023 428
99287.PSLT011 99287.STM0088 177
99287.PSLT011 99287.STM0092 163
99287.PSLT011 99287.STM0093 240
99287.PSLT011 99287.STM0152 184
99287.PSLT011 99287.STM0154 176
99287.PSLT011 99287.STM0175 185
99287.PSLT011 99287.STM0176 314
99287.PSLT011 99287.STM0197 496
99287.PSLT011 99287.STM0300 154
99287.PSLT011 99287.STM0301 516
99287.PSLT011 99287.STM0402 193
99287.PSLT011 99287.STM0419 271
99287.PSLT011 99287.STM0434 189
99287.PSLT011 99287.STM0473 314
99287.PSLT011 99287.STM0485 281
99287.PSLT011 99287.STM0487.S 270
99287.PSLT011 99287.STM0564 176
99287.PSLT011 99287.STM0608 193
99287.PSLT011 99287.STM0650 161
99287.PSLT011 99287.STM0726 164
99287.PSLT011 99287.STM0830 154
99287.PSLT011 99287.STM0892 240
99287.PSLT011 99287.STM0958 374
99287.PSLT011 99287.STM1061 194
99287.PSLT011 99287.STM1190 193
99287.PSLT011 99287.STM1232 167
99287.PSLT011 99287.STM1233 205
99287.PSLT011 99287.STM1263 240
99287.PSLT011 99287.STM1290 205
99287.PSLT011 99287.STM1298 152
99287.PSLT011 99287.STM1451 180
99287.PSLT011 99287.STM1641 208
99287.PSLT011 99287.STM1714 240
99287.PSLT011 99287.STM1734 428
99287.PSLT011 99287.STM1736 303
99287.PSLT011 99287.STM1751 345
99287.PSLT011 99287.STM1773 170
99287.PSLT011 99287.STM1844 250
99287.PSLT011 99287.STM1847 180
99287.PSLT011 99287.STM1876 159
99287.PSLT011 99287.STM1888 234
99287.PSLT011 99287.STM1891 240
99287.PSLT011 99287.STM1950 352
99287.PSLT011 99287.STM1964 240
99287.PSLT011 99287.STM2071 215
99287.PSLT011 99287.STM2074 199
99287.PSLT011 99287.STM2078 190
99287.PSLT011 99287.STM2121 185
99287.PSLT011 99287.STM2155 157
99287.PSLT011 99287.STM2175 374
99287.PSLT011 99287.STM2178 179
99287.PSLT011 99287.STM2247 209
99287.PSLT011 99287.STM2249 154
99287.PSLT011 99287.STM2250 152
99287.PSLT011 99287.STM2252 182
99287.PSLT011 99287.STM2392 159
99287.PSLT011 99287.STM2526 183
99287.PSLT011 99287.STM2582 179
99287.PSLT011 99287.STM2686 174
99287.PSLT011 99287.STM2799 547
99287.PSLT011 99287.STM2818 251
99287.PSLT011 99287.STM2935 176
99287.PSLT011 99287.STM2940 182
99287.PSLT011 99287.STM2941 159
99287.PSLT011 99287.STM2946 176
99287.PSLT011 99287.STM2947 183
99287.PSLT011 99287.STM2952 199
99287.PSLT011 99287.STM2968 201
99287.PSLT011 99287.STM3069 160
99287.PSLT011 99287.STM3070 205
99287.PSLT011 99287.STM3095 175
99287.PSLT011 99287.STM3103 151
99287.PSLT011 99287.STM3172 186
99287.PSLT011 99287.STM3193 365
99287.PSLT011 99287.STM3204 151
99287.PSLT011 99287.STM3243 173
99287.PSLT011 99287.STM3284 176
99287.PSLT011 99287.STM3308 274
99287.PSLT011 99287.STM3310 304
99287.PSLT011 99287.STM3330 180
99287.PSLT011 99287.STM3359 153
99287.PSLT011 99287.STM3403 152
99287.PSLT011 99287.STM3434 176
99287.PSLT011 99287.STM3446 248
99287.PSLT011 99287.STM3511 197
99287.PSLT011 99287.STM3522 164
99287.PSLT011 99287.STM3571 172
99287.PSLT011 99287.STM3597 176
99287.PSLT011 99287.STM3639 229
99287.PSLT011 99287.STM3706 240
99287.PSLT011 99287.STM3733 250
99287.PSLT011 99287.STM3812 209
99287.PSLT011 99287.STM3814 154
99287.PSLT011 99287.STM3815 152
99287.PSLT011 99287.STM3817 182
99287.PSLT011 99287.STM3820 191
99287.PSLT011 99287.STM3865 185
99287.PSLT011 99287.STM3915 470
99287.PSLT011 99287.STM3917 191
99287.PSLT011 99287.STM3971 152
99287.PSLT011 99287.STM3997 220
99287.PSLT011 99287.STM4093 168
99287.PSLT011 99287.STM4126 176
99287.PSLT011 99287.STM4207 176
99287.PSLT011 99287.STM4281 235
99287.PSLT011 99287.STM4323 191
99287.PSLT011 99287.STM4330 183
99287.PSLT011 99287.STM4349 178
99287.PSLT011 99287.STM4361 167
99287.PSLT011 99287.STM4364 170
99287.PSLT011 99287.STM4408 240
99287.PSLT011 99287.STM4409 153
99287.PSLT011 99287.STM4417 169
99287.PSLT011 99287.STM4516 162
99287.PSLT011 99287.STM4594 152
99287.PSLT012 99287.PSLT008 911
99287.PSLT012 99287.PSLT009 485
99287.PSLT012 99287.PSLT010 798
99287.PSLT012 99287.PSLT011 880
99287.PSLT012 99287.PSLT013 912
99287.PSLT012 99287.PSLT014 958
99287.PSLT012 99287.PSLT016 864
99287.PSLT012 99287.PSLT017 579
99287.PSLT012 99287.PSLT024 794
99287.PSLT012 99287.PSLT025 887
99287.PSLT012 99287.PSLT026 479
99287.PSLT012 99287.PSLT042 160
99287.PSLT012 99287.PSLT059 887
99287.PSLT012 99287.PSLT075 262
99287.PSLT012 99287.PSLT076 272
99287.PSLT012 99287.PSLT079 479
99287.PSLT012 99287.PSLT080 479
99287.PSLT012 99287.PSLT081 494
99287.PSLT012 99287.PSLT084 479
99287.PSLT012 99287.PSLT085 540
99287.PSLT012 99287.PSLT091 540
99287.PSLT012 99287.PSLT092 491
99287.PSLT012 99287.PSLT094 496
99287.PSLT012 99287.PSLT095 311
99287.PSLT012 99287.PSLT098 491
99287.PSLT012 99287.PSLT099 451
99287.PSLT012 99287.PSLT100 540
99287.PSLT012 99287.PSLT102 491
99287.PSLT012 99287.PSLT108 540
99287.PSLT012 99287.STM0016 266
99287.PSLT012 99287.STM0018 213
99287.PSLT012 99287.STM0019 322
99287.PSLT012 99287.STM0021 768
99287.PSLT012 99287.STM0022 409
99287.PSLT012 99287.STM0023 568
99287.PSLT012 99287.STM0024 174
99287.PSLT012 99287.STM0025 755
99287.PSLT012 99287.STM0026 764
99287.PSLT012 99287.STM0027 656
99287.PSLT012 99287.STM0032 270
99287.PSLT012 99287.STM0038 222
99287.PSLT012 99287.STM0162 210
99287.PSLT012 99287.STM0175 449
99287.PSLT012 99287.STM0176 372
99287.PSLT012 99287.STM0177 752
99287.PSLT012 99287.STM0195 685
99287.PSLT012 99287.STM0196 432
99287.PSLT012 99287.STM0197 332
99287.PSLT012 99287.STM0199 166
99287.PSLT012 99287.STM0200 495
99287.PSLT012 99287.STM0237 198
99287.PSLT012 99287.STM0244 190
99287.PSLT012 99287.STM0260 165
99287.PSLT012 99287.STM0266 396
99287.PSLT012 99287.STM0267 387
99287.PSLT012 99287.STM0268 268
99287.PSLT012 99287.STM0269 436
99287.PSLT012 99287.STM0270 364
99287.PSLT012 99287.STM0276 324
99287.PSLT012 99287.STM0279 323
99287.PSLT012 99287.STM0280 437
99287.PSLT012 99287.STM0281 268
99287.PSLT012 99287.STM0282 356
99287.PSLT012 99287.STM0285 288
99287.PSLT012 99287.STM0300 647
99287.PSLT012 99287.STM0301 546
99287.PSLT012 99287.STM0336 700
99287.PSLT012 99287.STM0337 220
99287.PSLT012 99287.STM0338 646
99287.PSLT012 99287.STM0339 565
99287.PSLT012 99287.STM0340 747
99287.PSLT012 99287.STM0346 153
99287.PSLT012 99287.STM0363 256
99287.PSLT012 99287.STM0384 203
99287.PSLT012 99287.STM0399 175
99287.PSLT012 99287.STM0409 184
99287.PSLT012 99287.STM0410 203
99287.PSLT012 99287.STM0431 184
99287.PSLT012 99287.STM0493 236
99287.PSLT012 99287.STM0543 732
99287.PSLT012 99287.STM0545 665
99287.PSLT012 99287.STM0546 545
99287.PSLT012 99287.STM0548 737
99287.PSLT012 99287.STM0866 200
99287.PSLT012 99287.STM0907 266
99287.PSLT012 99287.STM0928 208
99287.PSLT012 99287.STM0941 160
99287.PSLT012 99287.STM0942 302
99287.PSLT012 99287.STM1131 154
99287.PSLT012 99287.STM1168 205
99287.PSLT012 99287.STM1193 156
99287.PSLT012 99287.STM1212 156
99287.PSLT012 99287.STM1253 236
99287.PSLT012 99287.STM1255 174
99287.PSLT012 99287.STM1258 234
99287.PSLT012 99287.STM1259 280
99287.PSLT012 99287.STM1311 235
99287.PSLT012 99287.STM1348 188
99287.PSLT012 99287.STM1376 171
99287.PSLT012 99287.STM1392 197
99287.PSLT012 99287.STM1395 554
99287.PSLT012 99287.STM1399 389
99287.PSLT012 99287.STM1400 513
99287.PSLT012 99287.STM1403 257
99287.PSLT012 99287.STM1418 245
99287.PSLT012 99287.STM1447 331
99287.PSLT012 99287.STM1472 184
99287.PSLT012 99287.STM1495 161
99287.PSLT012 99287.STM1619 298
99287.PSLT012 99287.STM1673 548
99287.PSLT012 99287.STM1678 189
99287.PSLT012 99287.STM1697 233
99287.PSLT012 99287.STM1731 280
99287.PSLT012 99287.STM1798 268
99287.PSLT012 99287.STM1868A 710
99287.PSLT012 99287.STM1908 163
99287.PSLT012 99287.STM1912 171
99287.PSLT012 99287.STM1940 213
99287.PSLT012 99287.STM1978 341
99287.PSLT012 99287.STM2066 238
99287.PSLT012 99287.STM2082 601
99287.PSLT012 99287.STM2084 277
99287.PSLT012 99287.STM2089 810
99287.PSLT012 99287.STM2090 425
99287.PSLT012 99287.STM2091 475
99287.PSLT012 99287.STM2092 543
99287.PSLT012 99287.STM2095 546
99287.PSLT012 99287.STM2096 700
99287.PSLT012 99287.STM2097 163
99287.PSLT012 99287.STM2102 396
99287.PSLT012 99287.STM2104 160
99287.PSLT012 99287.STM2121 542
99287.PSLT012 99287.STM2123 166
99287.PSLT012 99287.STM2149 163
99287.PSLT012 99287.STM2150 563
99287.PSLT012 99287.STM2151 707
99287.PSLT012 99287.STM2243 214
99287.PSLT012 99287.STM2262 150
99287.PSLT012 99287.STM2271 238
99287.PSLT012 99287.STM2299 164
99287.PSLT012 99287.STM2300 237
99287.PSLT012 99287.STM2301 165
99287.PSLT012 99287.STM2302 239
99287.PSLT012 99287.STM2314 281
99287.PSLT012 99287.STM2373 582
99287.PSLT012 99287.STM2515 217
99287.PSLT012 99287.STM2524 162
99287.PSLT012 99287.STM2546 266
99287.PSLT012 99287.STM2639 212
99287.PSLT012 99287.STM2671 480
99287.PSLT012 99287.STM2672 205
99287.PSLT012 99287.STM2694 155
99287.PSLT012 99287.STM2695 329
99287.PSLT012 99287.STM2696 319
99287.PSLT012 99287.STM2697 358
99287.PSLT012 99287.STM2700 318
99287.PSLT012 99287.STM2701 423
99287.PSLT012 99287.STM2704 227
99287.PSLT012 99287.STM2708 152
99287.PSLT012 99287.STM2709 160
99287.PSLT012 99287.STM2710 408
99287.PSLT012 99287.STM2711 221
99287.PSLT012 99287.STM2712 531
99287.PSLT012 99287.STM2717 201
99287.PSLT012 99287.STM2729 263
99287.PSLT012 99287.STM2767 338
99287.PSLT012 99287.STM2860 161
99287.PSLT012 99287.STM2871 167
99287.PSLT012 99287.STM2872 260
99287.PSLT012 99287.STM2873 188
99287.PSLT012 99287.STM2878 290
99287.PSLT012 99287.STM2882 192
99287.PSLT012 99287.STM2883 380
99287.PSLT012 99287.STM2885 472
99287.PSLT012 99287.STM2886 338
99287.PSLT012 99287.STM2887 271
99287.PSLT012 99287.STM2888 154
99287.PSLT012 99287.STM2891 374
99287.PSLT012 99287.STM2895 210
99287.PSLT012 99287.STM2898 314
99287.PSLT012 99287.STM2899 201
99287.PSLT012 99287.STM2910 727
99287.PSLT012 99287.STM2911 253
99287.PSLT012 99287.STM2914 394
99287.PSLT012 99287.STM2917 187
99287.PSLT012 99287.STM3027 511
99287.PSLT012 99287.STM3028 636
99287.PSLT012 99287.STM3029.S 768
99287.PSLT012 99287.STM3031 219
99287.PSLT012 99287.STM3126 174
99287.PSLT012 99287.STM3192 270
99287.PSLT012 99287.STM3193 195
99287.PSLT012 99287.STM3332 200
99287.PSLT012 99287.STM3454 381
99287.PSLT012 99287.STM3499 207
99287.PSLT012 99287.STM3573 234
99287.PSLT012 99287.STM3575 214
99287.PSLT012 99287.STM3636 749
99287.PSLT012 99287.STM3638 528
99287.PSLT012 99287.STM3639 453
99287.PSLT012 99287.STM3640 754
99287.PSLT012 99287.STM3692 175
99287.PSLT012 99287.STM3697 203
99287.PSLT012 99287.STM3736 350
99287.PSLT012 99287.STM3737 155
99287.PSLT012 99287.STM3821 201
99287.PSLT012 99287.STM3918 428
99287.PSLT012 99287.STM3923 266
99287.PSLT012 99287.STM3939 160
99287.PSLT012 99287.STM3948 189
99287.PSLT012 99287.STM3955 271
99287.PSLT012 99287.STM3981 227
99287.PSLT012 99287.STM4034 176
99287.PSLT012 99287.STM4051 186
99287.PSLT012 99287.STM4105 172
99287.PSLT012 99287.STM4203 223
99287.PSLT012 99287.STM4207 172
99287.PSLT012 99287.STM4208 151
99287.PSLT012 99287.STM4212 310
99287.PSLT012 99287.STM4224 170
99287.PSLT012 99287.STM4242 169
99287.PSLT012 99287.STM4258 193
99287.PSLT012 99287.STM4308 165
99287.PSLT012 99287.STM4337 151
99287.PSLT012 99287.STM4457 205
99287.PSLT012 99287.STM4502 166
99287.PSLT012 99287.STM4560 273
99287.PSLT012 99287.STM4573 222
99287.PSLT012 99287.STM4592 729
99287.PSLT012 99287.STM4593 463
99287.PSLT012 99287.STM4594 700
99287.PSLT012 99287.STM4595 768
99287.PSLT013 99287.PSLT008 745
99287.PSLT013 99287.PSLT009 726
99287.PSLT013 99287.PSLT010 817
99287.PSLT013 99287.PSLT011 646
99287.PSLT013 99287.PSLT012 912
99287.PSLT013 99287.PSLT016 540
99287.PSLT013 99287.PSLT017 312
99287.PSLT013 99287.PSLT018 477
99287.PSLT013 99287.PSLT019 319
99287.PSLT013 99287.PSLT024 267
99287.PSLT013 99287.PSLT025 496
99287.PSLT013 99287.PSLT038 205
99287.PSLT013 99287.PSLT041 390
99287.PSLT013 99287.PSLT059 497
99287.PSLT013 99287.PSLT085 277
99287.PSLT013 99287.STM0012 263
99287.PSLT013 99287.STM0097 271
99287.PSLT013 99287.STM0104 601
99287.PSLT013 99287.STM0161 187
99287.PSLT013 99287.STM0289 273
99287.PSLT013 99287.STM0346 265
99287.PSLT013 99287.STM0370 263
99287.PSLT013 99287.STM0549 391
99287.PSLT013 99287.STM0550 205
99287.PSLT013 99287.STM0651 260
99287.PSLT013 99287.STM0758 232
99287.PSLT013 99287.STM0774 265
99287.PSLT013 99287.STM0822 208
99287.PSLT013 99287.STM0835 210
99287.PSLT013 99287.STM0866 390
99287.PSLT013 99287.STM0959 599
99287.PSLT013 99287.STM0990 278
99287.PSLT013 99287.STM0999 350
99287.PSLT013 99287.STM1043 265
99287.PSLT013 99287.STM1125 165
99287.PSLT013 99287.STM1172 390
99287.PSLT013 99287.STM1221 350
99287.PSLT013 99287.STM1230 236
99287.PSLT013 99287.STM1231 356
99287.PSLT013 99287.STM1275 160
99287.PSLT013 99287.STM1290 266
99287.PSLT013 99287.STM1344 162
99287.PSLT013 99287.STM1345 263
99287.PSLT013 99287.STM1375 265
99287.PSLT013 99287.STM1378 188
99287.PSLT013 99287.STM1412 162
99287.PSLT013 99287.STM1431 274
99287.PSLT013 99287.STM1530 273
99287.PSLT013 99287.STM1683 263
99287.PSLT013 99287.STM1691 358
99287.PSLT013 99287.STM1697 162
99287.PSLT013 99287.STM1751 603
99287.PSLT013 99287.STM1753 265
99287.PSLT013 99287.STM1767 235
99287.PSLT013 99287.STM1813 351
99287.PSLT013 99287.STM1916 357
99287.PSLT013 99287.STM1917 184
99287.PSLT013 99287.STM1921 163
99287.PSLT013 99287.STM1923 262
99287.PSLT013 99287.STM1925 162
99287.PSLT013 99287.STM1950 495
99287.PSLT013 99287.STM1951 196
99287.PSLT013 99287.STM1956 210
99287.PSLT013 99287.STM1957 184
99287.PSLT013 99287.STM1959 390
99287.PSLT013 99287.STM1962 350
99287.PSLT013 99287.STM2267 272
99287.PSLT013 99287.STM2270 208
99287.PSLT013 99287.STM2330 319
99287.PSLT013 99287.STM2338 162
99287.PSLT013 99287.STM2555 160
99287.PSLT013 99287.STM2619 272
99287.PSLT013 99287.STM2777 708
99287.PSLT013 99287.STM2781 702
99287.PSLT013 99287.STM2782 208
99287.PSLT013 99287.STM2826 353
99287.PSLT013 99287.STM2859 168
99287.PSLT013 99287.STM2899 163
99287.PSLT013 99287.STM2924 706
99287.PSLT013 99287.STM2940 267
99287.PSLT013 99287.STM3014 708
99287.PSLT013 99287.STM3124 352
99287.PSLT013 99287.STM3193 273
99287.PSLT013 99287.STM3211.S 267
99287.PSLT013 99287.STM3296 188
99287.PSLT013 99287.STM3385 266
99287.PSLT013 99287.STM3408 491
99287.PSLT013 99287.STM3466 265
99287.PSLT013 99287.STM3484 821
99287.PSLT013 99287.STM3501 424
99287.PSLT013 99287.STM3502 542
99287.PSLT013 99287.STM3505 188
99287.PSLT013 99287.STM3598 160
99287.PSLT013 99287.STM3660 165
99287.PSLT013 99287.STM3662 462
99287.PSLT013 99287.STM3826 272
99287.PSLT013 99287.STM3930 185
99287.PSLT013 99287.STM3955 319
99287.PSLT013 99287.STM3964 235
99287.PSLT013 99287.STM3997 274
99287.PSLT013 99287.STM4005 708
99287.PSLT013 99287.STM4006 352
99287.PSLT013 99287.STM4007 263
99287.PSLT013 99287.STM4055 357
99287.PSLT013 99287.STM4058 188
99287.PSLT013 99287.STM4059 271
99287.PSLT013 99287.STM4125 390
99287.PSLT013 99287.STM4167 266
99287.PSLT013 99287.STM4265 208
99287.PSLT013 99287.STM4315 193
99287.PSLT013 99287.STM4337 706
99287.PSLT013 99287.STM4361 193
99287.PSLT013 99287.STM4423 198
99287.PSLT013 99287.STM4486 278
99287.PSLT013 99287.STM4556 265
99287.PSLT013 99287.STM4592 207
99287.PSLT014 99287.PSLT003 475
99287.PSLT014 99287.PSLT008 843
99287.PSLT014 99287.PSLT012 958
99287.PSLT014 99287.PSLT015 452
99287.PSLT014 99287.PSLT016 428
99287.PSLT014 99287.PSLT017 681
99287.PSLT014 99287.PSLT018 524
99287.PSLT014 99287.PSLT019 193
99287.PSLT014 99287.PSLT075 238
99287.PSLT014 99287.PSLT076 391
99287.PSLT014 99287.PSLT079 477
99287.PSLT014 99287.PSLT080 479
99287.PSLT014 99287.PSLT081 491
99287.PSLT014 99287.PSLT084 474
99287.PSLT014 99287.PSLT085 390
99287.PSLT014 99287.PSLT091 497
99287.PSLT014 99287.PSLT092 479
99287.PSLT014 99287.PSLT094 494
99287.PSLT014 99287.PSLT095 277
99287.PSLT014 99287.PSLT098 480
99287.PSLT014 99287.PSLT099 427
99287.PSLT014 99287.PSLT100 496
99287.PSLT014 99287.PSLT102 485
99287.PSLT014 99287.PSLT108 639
99287.PSLT014 99287.STM0358.S 187
99287.PSLT014 99287.STM0776 270
99287.PSLT014 99287.STM0866 168
99287.PSLT014 99287.STM1380 542
99287.PSLT014 99287.STM1611 202
99287.PSLT014 99287.STM1903 351
99287.PSLT014 99287.STM1992 185
99287.PSLT014 99287.STM2067 390
99287.PSLT014 99287.STM2082 601
99287.PSLT014 99287.STM2084 603
99287.PSLT014 99287.STM2089 599
99287.PSLT014 99287.STM2095 542
99287.PSLT014 99287.STM2096 657
99287.PSLT014 99287.STM2097 272
99287.PSLT014 99287.STM2098 180
99287.PSLT014 99287.STM2102 267
99287.PSLT014 99287.STM2104 479
99287.PSLT014 99287.STM2105.S 540
99287.PSLT014 99287.STM2546 265
99287.PSLT014 99287.STM2619 356
99287.PSLT014 99287.STM2879 276
99287.PSLT014 99287.STM2887 269
99287.PSLT014 99287.STM2888 356
99287.PSLT014 99287.STM2895 168
99287.PSLT014 99287.STM2915 794
99287.PSLT014 99287.STM2916 708
99287.PSLT014 99287.STM2917 720
99287.PSLT014 99287.STM2918 724
99287.PSLT014 99287.STM3583 479
99287.PSLT014 99287.STM3736 318
99287.PSLT014 99287.STM3790 160
99287.PSLT014 99287.STM3847 274
99287.PSLT014 99287.STM3848 726
99287.PSLT014 99287.STM3849 314
99287.PSLT014 99287.STM3850 317
99287.PSLT014 99287.STM3851.S 278
99287.PSLT014 99287.STM3918 601
99287.PSLT014 99287.STM3923 263
99287.PSLT014 99287.STM3968 350
99287.PSLT014 99287.STM4205 207
99287.PSLT014 99287.STM4330 168
99287.PSLT015 99287.PSLT014 452
99287.PSLT015 99287.PSLT016 809
99287.PSLT015 99287.PSLT017 809
99287.PSLT015 99287.PSLT018 440
99287.PSLT015 99287.PSLT019 264
99287.PSLT016 99287.PSLT008 545
99287.PSLT016 99287.PSLT009 794
99287.PSLT016 99287.PSLT010 845
99287.PSLT016 99287.PSLT011 910
99287.PSLT016 99287.PSLT012 864
99287.PSLT016 99287.PSLT013 540
99287.PSLT016 99287.PSLT014 428
99287.PSLT016 99287.PSLT015 809
99287.PSLT016 99287.PSLT017 996
99287.PSLT016 99287.PSLT018 945
99287.PSLT016 99287.PSLT019 736
99287.PSLT016 99287.PSLT028 479
99287.PSLT016 99287.PSLT037 657
99287.PSLT016 99287.PSLT038 495
99287.PSLT016 99287.PSLT041 545
99287.PSLT016 99287.PSLT054 317
99287.PSLT016 99287.PSLT111 479
99287.PSLT016 99287.STM0021 775
99287.PSLT016 99287.STM0022 207
99287.PSLT016 99287.STM0023 826
99287.PSLT016 99287.STM0024 367
99287.PSLT016 99287.STM0025 774
99287.PSLT016 99287.STM0026 775
99287.PSLT016 99287.STM0027 259
99287.PSLT016 99287.STM0080 278
99287.PSLT016 99287.STM0104 185
99287.PSLT016 99287.STM0157 279
99287.PSLT016 99287.STM0175 795
99287.PSLT016 99287.STM0176 226
99287.PSLT016 99287.STM0177 775
99287.PSLT016 99287.STM0195 774
99287.PSLT016 99287.STM0196 795
99287.PSLT016 99287.STM0197 305
99287.PSLT016 99287.STM0199 281
99287.PSLT016 99287.STM0200 666
99287.PSLT016 99287.STM0255 218
99287.PSLT016 99287.STM0266 238
99287.PSLT016 99287.STM0267 332
99287.PSLT016 99287.STM0268 283
99287.PSLT016 99287.STM0269 193
99287.PSLT016 99287.STM0273 151
99287.PSLT016 99287.STM0280 157
99287.PSLT016 99287.STM0281 225
99287.PSLT016 99287.STM0282 158
99287.PSLT016 99287.STM0285 373
99287.PSLT016 99287.STM0300 267
99287.PSLT016 99287.STM0301 827
99287.PSLT016 99287.STM0336 288
99287.PSLT016 99287.STM0338 795
99287.PSLT016 99287.STM0339 234
99287.PSLT016 99287.STM0340 774
99287.PSLT016 99287.STM0346 182
99287.PSLT016 99287.STM0358.S 262
99287.PSLT016 99287.STM0375 199
99287.PSLT016 99287.STM0399 160
99287.PSLT016 99287.STM0513 162
99287.PSLT016 99287.STM0543 775
99287.PSLT016 99287.STM0544 355
99287.PSLT016 99287.STM0545 206
99287.PSLT016 99287.STM0546 795
99287.PSLT016 99287.STM0548 774
99287.PSLT016 99287.STM0569 166
99287.PSLT016 99287.STM0585 480
99287.PSLT016 99287.STM0657 202
99287.PSLT016 99287.STM0690 160
99287.PSLT016 99287.STM0708 196
99287.PSLT016 99287.STM0834 356
99287.PSLT016 99287.STM0876 344
99287.PSLT016 99287.STM0903 251
99287.PSLT016 99287.STM0950 289
99287.PSLT016 99287.STM0979 181
99287.PSLT016 99287.STM1043 180
99287.PSLT016 99287.STM1088 267
99287.PSLT016 99287.STM1183 162
99287.PSLT016 99287.STM1212 185
99287.PSLT016 99287.STM1228 479
99287.PSLT016 99287.STM1246 540
99287.PSLT016 99287.STM1483 390
99287.PSLT016 99287.STM1500 164
99287.PSLT016 99287.STM1515 191
99287.PSLT016 99287.STM1544 160
99287.PSLT016 99287.STM1646 438
99287.PSLT016 99287.STM1806 168
99287.PSLT016 99287.STM1833 274
99287.PSLT016 99287.STM1896 351
99287.PSLT016 99287.STM1913 163
99287.PSLT016 99287.STM1914 162
99287.PSLT016 99287.STM1919 182
99287.PSLT016 99287.STM1949 158
99287.PSLT016 99287.STM2150 795
99287.PSLT016 99287.STM2151 259
99287.PSLT016 99287.STM2265 172
99287.PSLT016 99287.STM2513 469
99287.PSLT016 99287.STM2514 599
99287.PSLT016 99287.STM2531 192
99287.PSLT016 99287.STM2532 169
99287.PSLT016 99287.STM2727 230
99287.PSLT016 99287.STM2777 541
99287.PSLT016 99287.STM2799 171
99287.PSLT016 99287.STM2886 258
99287.PSLT016 99287.STM2910 357
99287.PSLT016 99287.STM2911 479
99287.PSLT016 99287.STM2960 706
99287.PSLT016 99287.STM2983 160
99287.PSLT016 99287.STM3007 171
99287.PSLT016 99287.STM3014 160
99287.PSLT016 99287.STM3027 244
99287.PSLT016 99287.STM3028 795
99287.PSLT016 99287.STM3029.S 781
99287.PSLT016 99287.STM3031 542
99287.PSLT016 99287.STM3077 186
99287.PSLT016 99287.STM3114 267
99287.PSLT016 99287.STM3166.S 603
99287.PSLT016 99287.STM3176 331
99287.PSLT016 99287.STM3193 205
99287.PSLT016 99287.STM3535 210
99287.PSLT016 99287.STM3538 210
99287.PSLT016 99287.STM3633 156
99287.PSLT016 99287.STM3636 769
99287.PSLT016 99287.STM3638 795
99287.PSLT016 99287.STM3639 221
99287.PSLT016 99287.STM3640 775
99287.PSLT016 99287.STM3664 278
99287.PSLT016 99287.STM3693 186
99287.PSLT016 99287.STM3746 192
99287.PSLT016 99287.STM3761 255
99287.PSLT016 99287.STM3919 177
99287.PSLT016 99287.STM3946 523
99287.PSLT016 99287.STM3997 208
99287.PSLT016 99287.STM4286 155
99287.PSLT016 99287.STM4296 265
99287.PSLT016 99287.STM4467 272
99287.PSLT016 99287.STM4489 160
99287.PSLT016 99287.STM4572 789
99287.PSLT016 99287.STM4573 766
99287.PSLT016 99287.STM4575 154
99287.PSLT016 99287.STM4582 161
99287.PSLT016 99287.STM4591 212
99287.PSLT016 99287.STM4592 769
99287.PSLT016 99287.STM4593 795
99287.PSLT016 99287.STM4594 225
99287.PSLT016 99287.STM4595 775
99287.PSLT017 99287.PSLT003 350
99287.PSLT017 99287.PSLT008 390
99287.PSLT017 99287.PSLT009 794
99287.PSLT017 99287.PSLT011 720
99287.PSLT017 99287.PSLT012 579
99287.PSLT017 99287.PSLT013 312
99287.PSLT017 99287.PSLT014 681
99287.PSLT017 99287.PSLT015 809
99287.PSLT017 99287.PSLT016 996
99287.PSLT017 99287.PSLT018 967
99287.PSLT017 99287.PSLT019 607
99287.PSLT017 99287.PSLT028 274
99287.PSLT017 99287.PSLT037 492
99287.PSLT017 99287.PSLT038 540
99287.PSLT017 99287.PSLT040 267
99287.PSLT017 99287.PSLT041 704
99287.PSLT017 99287.PSLT048 704
99287.PSLT017 99287.PSLT054 428
99287.PSLT017 99287.PSLT077 495
99287.PSLT017 99287.PSLT080 279
99287.PSLT017 99287.PSLT085 266
99287.PSLT017 99287.PSLT089 422
99287.PSLT017 99287.PSLT091 358
99287.PSLT017 99287.PSLT092 317
99287.PSLT017 99287.PSLT094 352
99287.PSLT017 99287.PSLT096 492
99287.PSLT017 99287.PSLT098 319
99287.PSLT017 99287.PSLT111 273
99287.PSLT017 99287.STM0021 770
99287.PSLT017 99287.STM0022 799
99287.PSLT017 99287.STM0023 316
99287.PSLT017 99287.STM0024 214
99287.PSLT017 99287.STM0025 731
99287.PSLT017 99287.STM0026 939
99287.PSLT017 99287.STM0027 798
99287.PSLT017 99287.STM0080 198
99287.PSLT017 99287.STM0104 390
99287.PSLT017 99287.STM0175 298
99287.PSLT017 99287.STM0176 795
99287.PSLT017 99287.STM0177 769
99287.PSLT017 99287.STM0195 670
99287.PSLT017 99287.STM0196 507
99287.PSLT017 99287.STM0197 792
99287.PSLT017 99287.STM0199 162
99287.PSLT017 99287.STM0200 507
99287.PSLT017 99287.STM0208 428
99287.PSLT017 99287.STM0266 167
99287.PSLT017 99287.STM0267 301
99287.PSLT017 99287.STM0268 214
99287.PSLT017 99287.STM0273 155
99287.PSLT017 99287.STM0274 151
99287.PSLT017 99287.STM0281 210
99287.PSLT017 99287.STM0285 305
99287.PSLT017 99287.STM0300 793
99287.PSLT017 99287.STM0301 329
99287.PSLT017 99287.STM0336 790
99287.PSLT017 99287.STM0338 448
99287.PSLT017 99287.STM0339 794
99287.PSLT017 99287.STM0340 723
99287.PSLT017 99287.STM0543 773
99287.PSLT017 99287.STM0544 323
99287.PSLT017 99287.STM0545 794
99287.PSLT017 99287.STM0546 281
99287.PSLT017 99287.STM0548 740
99287.PSLT017 99287.STM0687 162
99287.PSLT017 99287.STM0876 237
99287.PSLT017 99287.STM0898 234
99287.PSLT017 99287.STM0942 157
99287.PSLT017 99287.STM0979 152
99287.PSLT017 99287.STM0986 153
99287.PSLT017 99287.STM1001 605
99287.PSLT017 99287.STM1088 492
99287.PSLT017 99287.STM1094 394
99287.PSLT017 99287.STM1104 165
99287.PSLT017 99287.STM1142 232
99287.PSLT017 99287.STM1143 353
99287.PSLT017 99287.STM1144 486
99287.PSLT017 99287.STM1158 218
99287.PSLT017 99287.STM1204 167
99287.PSLT017 99287.STM1212 171
99287.PSLT017 99287.STM1241 205
99287.PSLT017 99287.STM1381 233
99287.PSLT017 99287.STM1412 208
99287.PSLT017 99287.STM1413 274
99287.PSLT017 99287.STM1420 429
99287.PSLT017 99287.STM1483 232
99287.PSLT017 99287.STM1632 235
99287.PSLT017 99287.STM1646 301
99287.PSLT017 99287.STM1663 794
99287.PSLT017 99287.STM1806 283
99287.PSLT017 99287.STM2084 217
99287.PSLT017 99287.STM2149 477
99287.PSLT017 99287.STM2150 306
99287.PSLT017 99287.STM2151 792
99287.PSLT017 99287.STM2460 207
99287.PSLT017 99287.STM2462 219
99287.PSLT017 99287.STM2463 230
99287.PSLT017 99287.STM2513 270
99287.PSLT017 99287.STM2514 272
99287.PSLT017 99287.STM2532 188
99287.PSLT017 99287.STM2547 164
99287.PSLT017 99287.STM2727 210
99287.PSLT017 99287.STM2799 175
99287.PSLT017 99287.STM2813 244
99287.PSLT017 99287.STM2886 179
99287.PSLT017 99287.STM2896 208
99287.PSLT017 99287.STM2960 540
99287.PSLT017 99287.STM2991 425
99287.PSLT017 99287.STM3027 794
99287.PSLT017 99287.STM3028 312
99287.PSLT017 99287.STM3029.S 781
99287.PSLT017 99287.STM3040 272
99287.PSLT017 99287.STM3061 491
99287.PSLT017 99287.STM3077 175
99287.PSLT017 99287.STM3193 273
99287.PSLT017 99287.STM3214 256
99287.PSLT017 99287.STM3364 163
99287.PSLT017 99287.STM3498 188
99287.PSLT017 99287.STM3522 176
99287.PSLT017 99287.STM3548 197
99287.PSLT017 99287.STM3550 172
99287.PSLT017 99287.STM3590 277
99287.PSLT017 99287.STM3636 756
99287.PSLT017 99287.STM3638 472
99287.PSLT017 99287.STM3639 795
99287.PSLT017 99287.STM3640 904
99287.PSLT017 99287.STM3664 479
99287.PSLT017 99287.STM3691 153
99287.PSLT017 99287.STM3711 163
99287.PSLT017 99287.STM3722 160
99287.PSLT017 99287.STM3741 268
99287.PSLT017 99287.STM3946 395
99287.PSLT017 99287.STM3955 162
99287.PSLT017 99287.STM3997 274
99287.PSLT017 99287.STM4181 175
99287.PSLT017 99287.STM4286 234
99287.PSLT017 99287.STM4344 420
99287.PSLT017 99287.STM4515 173
99287.PSLT017 99287.STM4572 531
99287.PSLT017 99287.STM4573 789
99287.PSLT017 99287.STM4575 355
99287.PSLT017 99287.STM4585 155
99287.PSLT017 99287.STM4591 336
99287.PSLT017 99287.STM4592 954
99287.PSLT017 99287.STM4593 311
99287.PSLT017 99287.STM4594 793
99287.PSLT017 99287.STM4595 765
99287.PSLT018 99287.PSLT003 270
99287.PSLT018 99287.PSLT009 492
99287.PSLT018 99287.PSLT013 477
99287.PSLT018 99287.PSLT014 524
99287.PSLT018 99287.PSLT015 440
99287.PSLT018 99287.PSLT016 945
99287.PSLT018 99287.PSLT017 967
99287.PSLT018 99287.PSLT019 659
99287.PSLT018 99287.PSLT038 794
99287.PSLT018 99287.PSLT039 704
99287.PSLT018 99287.PSLT040 238
99287.PSLT018 99287.PSLT041 601
99287.PSLT018 99287.PSLT051 181
99287.PSLT018 99287.PSLT064 169
99287.PSLT018 99287.PSLT077 318
99287.PSLT018 99287.PSLT080 271
99287.PSLT018 99287.PSLT085 230
99287.PSLT018 99287.PSLT096 477
99287.PSLT018 99287.PSLT098 274
99287.PSLT018 99287.STM0021 896
99287.PSLT018 99287.STM0022 638
99287.PSLT018 99287.STM0023 541
99287.PSLT018 99287.STM0025 270
99287.PSLT018 99287.STM0026 427
99287.PSLT018 99287.STM0027 582
99287.PSLT018 99287.STM0109 257
99287.PSLT018 99287.STM0135 156
99287.PSLT018 99287.STM0175 568
99287.PSLT018 99287.STM0176 573
99287.PSLT018 99287.STM0177 827
99287.PSLT018 99287.STM0195 383
99287.PSLT018 99287.STM0196 649
99287.PSLT018 99287.STM0197 552
99287.PSLT018 99287.STM0198 491
99287.PSLT018 99287.STM0199 199
99287.PSLT018 99287.STM0208 353
99287.PSLT018 99287.STM0255 205
99287.PSLT018 99287.STM0300 465
99287.PSLT018 99287.STM0301 534
99287.PSLT018 99287.STM0309 252
99287.PSLT018 99287.STM0336 384
99287.PSLT018 99287.STM0338 759
99287.PSLT018 99287.STM0339 493
99287.PSLT018 99287.STM0340 892
99287.PSLT018 99287.STM0375 177
99287.PSLT018 99287.STM0445 235
99287.PSLT018 99287.STM0454 179
99287.PSLT018 99287.STM0471 195
99287.PSLT018 99287.STM0514 338
99287.PSLT018 99287.STM0543 893
99287.PSLT018 99287.STM0544 212
99287.PSLT018 99287.STM0545 659
99287.PSLT018 99287.STM0546 523
99287.PSLT018 99287.STM0549 490
99287.PSLT018 99287.STM0550 496
99287.PSLT018 99287.STM0579 157
99287.PSLT018 99287.STM0584 238
99287.PSLT018 99287.STM0607 210
99287.PSLT018 99287.STM0690 206
99287.PSLT018 99287.STM0691 234
99287.PSLT018 99287.STM0823 371
99287.PSLT018 99287.STM0866 154
99287.PSLT018 99287.STM0876 695
99287.PSLT018 99287.STM1049 726
99287.PSLT018 99287.STM1051 333
99287.PSLT018 99287.STM1063 218
99287.PSLT018 99287.STM1064 169
99287.PSLT018 99287.STM1088 470
99287.PSLT018 99287.STM1091 601
99287.PSLT018 99287.STM1094 782
99287.PSLT018 99287.STM1111 639
99287.PSLT018 99287.STM1112 299
99287.PSLT018 99287.STM1137 164
99287.PSLT018 99287.STM1143 268
99287.PSLT018 99287.STM1144 419
99287.PSLT018 99287.STM1246 350
99287.PSLT018 99287.STM1252 165
99287.PSLT018 99287.STM1280 173
99287.PSLT018 99287.STM1292 169
99287.PSLT018 99287.STM1312 243
99287.PSLT018 99287.STM1313 240
99287.PSLT018 99287.STM1315 390
99287.PSLT018 99287.STM1317 190
99287.PSLT018 99287.STM1344 238
99287.PSLT018 99287.STM1412 180
99287.PSLT018 99287.STM1413 268
99287.PSLT018 99287.STM1420 390
99287.PSLT018 99287.STM1437 153
99287.PSLT018 99287.STM1483 162
99287.PSLT018 99287.STM1527 234
99287.PSLT018 99287.STM1587 171
99287.PSLT018 99287.STM1628 181
99287.PSLT018 99287.STM1646 365
99287.PSLT018 99287.STM1663 787
99287.PSLT018 99287.STM1697 278
99287.PSLT018 99287.STM1782 187
99287.PSLT018 99287.STM1806 170
99287.PSLT018 99287.STM1807 472
99287.PSLT018 99287.STM1813 182
99287.PSLT018 99287.STM1827.S 390
99287.PSLT018 99287.STM1835 182
99287.PSLT018 99287.STM1848 343
99287.PSLT018 99287.STM1851 177
99287.PSLT018 99287.STM1867 210
99287.PSLT018 99287.STM1873 176
99287.PSLT018 99287.STM1896 605
99287.PSLT018 99287.STM1904 317
99287.PSLT018 99287.STM1949 263
99287.PSLT018 99287.STM1955 172
99287.PSLT018 99287.STM2084 162
99287.PSLT018 99287.STM2118 201
99287.PSLT018 99287.STM2127 166
99287.PSLT018 99287.STM2140 310
99287.PSLT018 99287.STM2150 633
99287.PSLT018 99287.STM2151 400
99287.PSLT018 99287.STM2152 794
99287.PSLT018 99287.STM2157 327
99287.PSLT018 99287.STM2201 170
99287.PSLT018 99287.STM2232 314
99287.PSLT018 99287.STM2294 297
99287.PSLT018 99287.STM2372 549
99287.PSLT018 99287.STM2381 247
99287.PSLT018 99287.STM2447 163
99287.PSLT018 99287.STM2477 171
99287.PSLT018 99287.STM2513 603
99287.PSLT018 99287.STM2514 352
99287.PSLT018 99287.STM2556 197
99287.PSLT018 99287.STM2584 183
99287.PSLT018 99287.STM2614 390
99287.PSLT018 99287.STM2777 168
99287.PSLT018 99287.STM2781 390
99287.PSLT018 99287.STM2799 198
99287.PSLT018 99287.STM2816 198
99287.PSLT018 99287.STM2863 756
99287.PSLT018 99287.STM2871 169
99287.PSLT018 99287.STM2874 497
99287.PSLT018 99287.STM2876 216
99287.PSLT018 99287.STM2882 175
99287.PSLT018 99287.STM2883 261
99287.PSLT018 99287.STM2885 372
99287.PSLT018 99287.STM2886 215
99287.PSLT018 99287.STM2892 210
99287.PSLT018 99287.STM2896 649
99287.PSLT018 99287.STM2898 174
99287.PSLT018 99287.STM2924 176
99287.PSLT018 99287.STM2950 167
99287.PSLT018 99287.STM2960 479
99287.PSLT018 99287.STM3027 473
99287.PSLT018 99287.STM3028 454
99287.PSLT018 99287.STM3029.S 794
99287.PSLT018 99287.STM3031 351
99287.PSLT018 99287.STM3043 271
99287.PSLT018 99287.STM3107 153
99287.PSLT018 99287.STM3176 191
99287.PSLT018 99287.STM3180 226
99287.PSLT018 99287.STM3183 177
99287.PSLT018 99287.STM3185 201
99287.PSLT018 99287.STM3193 188
99287.PSLT018 99287.STM3215 286
99287.PSLT018 99287.STM3411 238
99287.PSLT018 99287.STM3466 155
99287.PSLT018 99287.STM3508 166
99287.PSLT018 99287.STM3549 153
99287.PSLT018 99287.STM3581.S 218
99287.PSLT018 99287.STM3590 155
99287.PSLT018 99287.STM3616 217
99287.PSLT018 99287.STM3617 200
99287.PSLT018 99287.STM3618 273
99287.PSLT018 99287.STM3620 161
99287.PSLT018 99287.STM3624 250
99287.PSLT018 99287.STM3625 269
99287.PSLT018 99287.STM3636 710
99287.PSLT018 99287.STM3637 420
99287.PSLT018 99287.STM3638 899
99287.PSLT018 99287.STM3639 413
99287.PSLT018 99287.STM3640 829
99287.PSLT018 99287.STM3641 161
99287.PSLT018 99287.STM3664 391
99287.PSLT018 99287.STM3746 174
99287.PSLT018 99287.STM3753 188
99287.PSLT018 99287.STM3755 271
99287.PSLT018 99287.STM3757 496
99287.PSLT018 99287.STM3766 157
99287.PSLT018 99287.STM3782 726
99287.PSLT018 99287.STM3808.S 173
99287.PSLT018 99287.STM3810 237
99287.PSLT018 99287.STM3911 177
99287.PSLT018 99287.STM3919 258
99287.PSLT018 99287.STM3946 754
99287.PSLT018 99287.STM3955 274
99287.PSLT018 99287.STM4083 211
99287.PSLT018 99287.STM4166 179
99287.PSLT018 99287.STM4171 193
99287.PSLT018 99287.STM4192 369
99287.PSLT018 99287.STM4210 165
99287.PSLT018 99287.STM4226 163
99287.PSLT018 99287.STM4286 255
99287.PSLT018 99287.STM4323 390
99287.PSLT018 99287.STM4337 470
99287.PSLT018 99287.STM4340 151
99287.PSLT018 99287.STM4344 351
99287.PSLT018 99287.STM4392 205
99287.PSLT018 99287.STM4396 224
99287.PSLT018 99287.STM4403 253
99287.PSLT018 99287.STM4428 487
99287.PSLT018 99287.STM4435 181
99287.PSLT018 99287.STM4497 470
99287.PSLT018 99287.STM4517 208
99287.PSLT018 99287.STM4563 165
99287.PSLT018 99287.STM4572 747
99287.PSLT018 99287.STM4573 268
99287.PSLT018 99287.STM4582 173
99287.PSLT018 99287.STM4592 794
99287.PSLT018 99287.STM4593 486
99287.PSLT018 99287.STM4594 616
99287.PSLT018 99287.STM4595 578
99287.PSLT019 99287.PSLT013 319
99287.PSLT019 99287.PSLT014 193
99287.PSLT019 99287.PSLT015 264
99287.PSLT019 99287.PSLT016 736
99287.PSLT019 99287.PSLT017 607
99287.PSLT019 99287.PSLT018 659
99287.PSLT019 99287.PSLT040 430
99287.PSLT019 99287.STM0104 351
99287.PSLT019 99287.STM0397 270
99287.PSLT019 99287.STM0457 317
99287.PSLT019 99287.STM0514 213
99287.PSLT019 99287.STM0549 390
99287.PSLT019 99287.STM0959 603
99287.PSLT019 99287.STM1088 260
99287.PSLT019 99287.STM1286 217
99287.PSLT019 99287.STM1483 353
99287.PSLT019 99287.STM1751 276
99287.PSLT019 99287.STM1826 160
99287.PSLT019 99287.STM1919 160
99287.PSLT019 99287.STM1955 479
99287.PSLT019 99287.STM2037 479
99287.PSLT019 99287.STM2104 163
99287.PSLT019 99287.STM2513 422
99287.PSLT019 99287.STM2514 428
99287.PSLT019 99287.STM2660 273
99287.PSLT019 99287.STM2867 601
99287.PSLT019 99287.STM2875 492
99287.PSLT019 99287.STM2877 352
99287.PSLT019 99287.STM2899 390
99287.PSLT019 99287.STM2960 702
99287.PSLT019 99287.STM3025 193
99287.PSLT019 99287.STM3025.1N 424
99287.PSLT019 99287.STM3026 163
99287.PSLT019 99287.STM3027 165
99287.PSLT019 99287.STM3029.S 313
99287.PSLT019 99287.STM3114 260
99287.PSLT019 99287.STM3535 188
99287.PSLT019 99287.STM3538 188
99287.PSLT019 99287.STM3664 271
99287.PSLT019 99287.STM4296 235
99287.PSLT019 99287.STM4310 168
99287.PSLT019 99287.STM4312 351
99287.PSLT019 99287.STM4313 420
99287.PSLT019 99287.STM4315 491
99287.PSLT019 99287.STM4316 355
99287.PSLT019 99287.STM4317 420
99287.PSLT019 99287.STM4318 351
99287.PSLT019 99287.STM4467 266
99287.PSLT023 99287.PSLT003 428
99287.PSLT023 99287.PSLT005 897
99287.PSLT023 99287.PSLT006 919
99287.PSLT023 99287.PSLT024 670
99287.PSLT023 99287.PSLT027 424
99287.PSLT023 99287.PSLT031 167
99287.PSLT023 99287.PSLT038 201
99287.PSLT023 99287.PSLT052 440
99287.PSLT023 99287.PSLT053 745
99287.PSLT023 99287.PSLT059 268
99287.PSLT023 99287.PSLT068 611
99287.PSLT023 99287.PSLT080 355
99287.PSLT023 99287.PSLT082 257
99287.PSLT023 99287.PSLT088 172
99287.PSLT023 99287.PSLT101 294
99287.PSLT023 99287.PSLT108 198
99287.PSLT023 99287.STM0010 161
99287.PSLT023 99287.STM0012 267
99287.PSLT023 99287.STM0019 284
99287.PSLT023 99287.STM0021 192
99287.PSLT023 99287.STM0032 267
99287.PSLT023 99287.STM0037 207
99287.PSLT023 99287.STM0038 331
99287.PSLT023 99287.STM0056 243
99287.PSLT023 99287.STM0135 213
99287.PSLT023 99287.STM0156 177
99287.PSLT023 99287.STM0160 151
99287.PSLT023 99287.STM0179 237
99287.PSLT023 99287.STM0194 188
99287.PSLT023 99287.STM0204.S 180
99287.PSLT023 99287.STM0244 267
99287.PSLT023 99287.STM0336 258
99287.PSLT023 99287.STM0337 764
99287.PSLT023 99287.STM0338 326
99287.PSLT023 99287.STM0339 215
99287.PSLT023 99287.STM0340 726
99287.PSLT023 99287.STM0346 716
99287.PSLT023 99287.STM0371 353
99287.PSLT023 99287.STM0384 182
99287.PSLT023 99287.STM0392 153
99287.PSLT023 99287.STM0428 176
99287.PSLT023 99287.STM0471 244
99287.PSLT023 99287.STM0474 193
99287.PSLT023 99287.STM0478 151
99287.PSLT023 99287.STM0484 195
99287.PSLT023 99287.STM0491 206
99287.PSLT023 99287.STM0540 192
99287.PSLT023 99287.STM0567 329
99287.PSLT023 99287.STM0571 207
99287.PSLT023 99287.STM0669 758
99287.PSLT023 99287.STM0764 156
99287.PSLT023 99287.STM0766 297
99287.PSLT023 99287.STM0769 238
99287.PSLT023 99287.STM0780 217
99287.PSLT023 99287.STM0800 174
99287.PSLT023 99287.STM0817 163
99287.PSLT023 99287.STM0823 350
99287.PSLT023 99287.STM0833 207
99287.PSLT023 99287.STM0858 270
99287.PSLT023 99287.STM0866 271
99287.PSLT023 99287.STM0881 260
99287.PSLT023 99287.STM0892 247
99287.PSLT023 99287.STM0894 268
99287.PSLT023 99287.STM0919 224
99287.PSLT023 99287.STM0922 226
99287.PSLT023 99287.STM0923 168
99287.PSLT023 99287.STM0926 189
99287.PSLT023 99287.STM0948 330
99287.PSLT023 99287.STM0959 185
99287.PSLT023 99287.STM1006 268
99287.PSLT023 99287.STM1009 224
99287.PSLT023 99287.STM1022 318
99287.PSLT023 99287.STM1042 336
99287.PSLT023 99287.STM1043 154
99287.PSLT023 99287.STM1046 214
99287.PSLT023 99287.STM1047 170
99287.PSLT023 99287.STM1048.1N 200
99287.PSLT023 99287.STM1066 278
99287.PSLT023 99287.STM1071 412
99287.PSLT023 99287.STM1082 164
99287.PSLT023 99287.STM1115 267
99287.PSLT023 99287.STM1116 390
99287.PSLT023 99287.STM1130 174
99287.PSLT023 99287.STM1131 658
99287.PSLT023 99287.STM1212 253
99287.PSLT023 99287.STM1214 301
99287.PSLT023 99287.STM1228 212
99287.PSLT023 99287.STM1241 537
99287.PSLT023 99287.STM1258 165
99287.PSLT023 99287.STM1296 270
99287.PSLT023 99287.STM1315 207
99287.PSLT023 99287.STM1376 159
99287.PSLT023 99287.STM1390 159
99287.PSLT023 99287.STM1392 234
99287.PSLT023 99287.STM1394 212
99287.PSLT023 99287.STM1395 574
99287.PSLT023 99287.STM1399 207
99287.PSLT023 99287.STM1418 200
99287.PSLT023 99287.STM1421 160
99287.PSLT023 99287.STM1447 351
99287.PSLT023 99287.STM1460 179
99287.PSLT023 99287.STM1470 236
99287.PSLT023 99287.STM1532 199
99287.PSLT023 99287.STM1638 318
99287.PSLT023 99287.STM1649 188
99287.PSLT023 99287.STM1669 204
99287.PSLT023 99287.STM1673 196
99287.PSLT023 99287.STM1697 635
99287.PSLT023 99287.STM1701 571
99287.PSLT023 99287.STM1774 155
99287.PSLT023 99287.STM1849 235
99287.PSLT023 99287.STM1851 341
99287.PSLT023 99287.STM1873 235
99287.PSLT023 99287.STM1949 196
99287.PSLT023 99287.STM1957 260
99287.PSLT023 99287.STM1965 176
99287.PSLT023 99287.STM1983 163
99287.PSLT023 99287.STM2007 435
99287.PSLT023 99287.STM2008 610
99287.PSLT023 99287.STM2090 186
99287.PSLT023 99287.STM2159 202
99287.PSLT023 99287.STM2163 258
99287.PSLT023 99287.STM2164 203
99287.PSLT023 99287.STM2169 263
99287.PSLT023 99287.STM2241 237
99287.PSLT023 99287.STM2243 433
99287.PSLT023 99287.STM2262 228
99287.PSLT023 99287.STM2288 267
99287.PSLT023 99287.STM2291 152
99287.PSLT023 99287.STM2303 238
99287.PSLT023 99287.STM2371 239
99287.PSLT023 99287.STM2373 616
99287.PSLT023 99287.STM2377 174
99287.PSLT023 99287.STM2395 516
99287.PSLT023 99287.STM2397 433
99287.PSLT023 99287.STM2398 196
99287.PSLT023 99287.STM2407 186
99287.PSLT023 99287.STM2420 266
99287.PSLT023 99287.STM2484 166
99287.PSLT023 99287.STM2514 155
99287.PSLT023 99287.STM2515 164
99287.PSLT023 99287.STM2516 451
99287.PSLT023 99287.STM2552 152
99287.PSLT023 99287.STM2553 372
99287.PSLT023 99287.STM2563 223
99287.PSLT023 99287.STM2584 350
99287.PSLT023 99287.STM2590 199
99287.PSLT023 99287.STM2591 199
99287.PSLT023 99287.STM2593 222
99287.PSLT023 99287.STM2632 224
99287.PSLT023 99287.STM2690 224
99287.PSLT023 99287.STM2749 222
99287.PSLT023 99287.STM2753 188
99287.PSLT023 99287.STM2757 167
99287.PSLT023 99287.STM2759 320
99287.PSLT023 99287.STM2760 579
99287.PSLT023 99287.STM2767 442
99287.PSLT023 99287.STM2776 180
99287.PSLT023 99287.STM2859 208
99287.PSLT023 99287.STM2878 457
99287.PSLT023 99287.STM2882 234
99287.PSLT023 99287.STM2932 313
99287.PSLT023 99287.STM2954.1n 270
99287.PSLT023 99287.STM2998 260
99287.PSLT023 99287.STM3020 154
99287.PSLT023 99287.STM3024 164
99287.PSLT023 99287.STM3029.S 183
99287.PSLT023 99287.STM3050 337
99287.PSLT023 99287.STM3118 168
99287.PSLT023 99287.STM3192 429
99287.PSLT023 99287.STM3198 224
99287.PSLT023 99287.STM3199 211
99287.PSLT023 99287.STM3210 274
99287.PSLT023 99287.STM3227 359
99287.PSLT023 99287.STM3251 229
99287.PSLT023 99287.STM3358 176
99287.PSLT023 99287.STM3361 175
99287.PSLT023 99287.STM3362 695
99287.PSLT023 99287.STM3473 405
99287.PSLT023 99287.STM3558 269
99287.PSLT023 99287.STM3574 167
99287.PSLT023 99287.STM3613 159
99287.PSLT023 99287.STM3650 243
99287.PSLT023 99287.STM3689 430
99287.PSLT023 99287.STM3837 201
99287.PSLT023 99287.STM3838 885
99287.PSLT023 99287.STM3847 292
99287.PSLT023 99287.STM3848 212
99287.PSLT023 99287.STM3859 177
99287.PSLT023 99287.STM3875 601
99287.PSLT023 99287.STM3886 162
99287.PSLT023 99287.STM3911 156
99287.PSLT023 99287.STM3912 276
99287.PSLT023 99287.STM3951 164
99287.PSLT023 99287.STM3961 159
99287.PSLT023 99287.STM3981 453
99287.PSLT023 99287.STM4049 191
99287.PSLT023 99287.STM4050 192
99287.PSLT023 99287.STM4051 637
99287.PSLT023 99287.STM4072 193
99287.PSLT023 99287.STM4075 170
99287.PSLT023 99287.STM4076 185
99287.PSLT023 99287.STM4077 339
99287.PSLT023 99287.STM4079.S 156
99287.PSLT023 99287.STM4098 300
99287.PSLT023 99287.STM4171 360
99287.PSLT023 99287.STM4172 307
99287.PSLT023 99287.STM4246 543
99287.PSLT023 99287.STM4261 155
99287.PSLT023 99287.STM4294 173
99287.PSLT023 99287.STM4308 191
99287.PSLT023 99287.STM4328 172
99287.PSLT023 99287.STM4347 173
99287.PSLT023 99287.STM4439 175
99287.PSLT023 99287.STM4468 156
99287.PSLT023 99287.STM4502 200
99287.PSLT023 99287.STM4525 229
99287.PSLT023 99287.STM4543 352
99287.PSLT023 99287.STM4547 184
99287.PSLT023 99287.STM4550 544
99287.PSLT023 99287.STM4559.S 162
99287.PSLT023 99287.STM4590 170
99287.PSLT024 99287.PSLT010 899
99287.PSLT024 99287.PSLT012 794
99287.PSLT024 99287.PSLT013 267
99287.PSLT024 99287.PSLT023 670
99287.PSLT024 99287.PSLT025 938
99287.PSLT024 99287.PSLT026 657
99287.PSLT024 99287.PSLT059 936
99287.PSLT024 99287.STM0001 540
99287.PSLT024 99287.STM0517 601
99287.PSLT024 99287.STM0529 601
99287.PSLT024 99287.STM0906 899
99287.PSLT024 99287.STM1029 897
99287.PSLT024 99287.STM1030 899
99287.PSLT024 99287.STM2017 185
99287.PSLT024 99287.STM2599 605
99287.PSLT024 99287.STM2616 835
99287.PSLT024 99287.STM2704 843
99287.PSLT024 99287.STM2706 841
99287.PSLT024 99287.STM4196 540
99287.PSLT024 99287.STM4219.S 601
99287.PSLT024 99287.STM4337 422
99287.PSLT024 99287.STM4600 352
99287.PSLT025 99287.PSLT010 893
99287.PSLT025 99287.PSLT012 887
99287.PSLT025 99287.PSLT013 496
99287.PSLT025 99287.PSLT024 938
99287.PSLT025 99287.PSLT026 794
99287.PSLT025 99287.PSLT059 958
99287.PSLT026 99287.PSLT010 353
99287.PSLT026 99287.PSLT012 479
99287.PSLT026 99287.PSLT024 657
99287.PSLT026 99287.PSLT025 794
99287.PSLT026 99287.PSLT059 794
99287.PSLT026 99287.PSLT066 165
99287.PSLT026 99287.STM0015 794
99287.PSLT026 99287.STM0092 210
99287.PSLT026 99287.STM0121 185
99287.PSLT026 99287.STM0136 750
99287.PSLT026 99287.STM0140 168
99287.PSLT026 99287.STM0209 267
99287.PSLT026 99287.STM0224 267
99287.PSLT026 99287.STM0239 277
99287.PSLT026 99287.STM0273 390
99287.PSLT026 99287.STM0320 317
99287.PSLT026 99287.STM0337 479
99287.PSLT026 99287.STM0407 540
99287.PSLT026 99287.STM0408 474
99287.PSLT026 99287.STM0411 263
99287.PSLT026 99287.STM0470 262
99287.PSLT026 99287.STM0499 204
99287.PSLT026 99287.STM0866 238
99287.PSLT026 99287.STM0999 230
99287.PSLT026 99287.STM1070 726
99287.PSLT026 99287.STM1096 236
99287.PSLT026 99287.STM1177 210
99287.PSLT026 99287.STM1298 208
99287.PSLT026 99287.STM1304 550
99287.PSLT026 99287.STM1425 162
99287.PSLT026 99287.STM1746.S 260
99287.PSLT026 99287.STM2141 202
99287.PSLT026 99287.STM2188 183
99287.PSLT026 99287.STM2189 160
99287.PSLT026 99287.STM2282 162
99287.PSLT026 99287.STM2513 187
99287.PSLT026 99287.STM2599 274
99287.PSLT026 99287.STM2777 351
99287.PSLT026 99287.STM2904 278
99287.PSLT026 99287.STM3027 260
99287.PSLT026 99287.STM3028 205
99287.PSLT026 99287.STM3136 351
99287.PSLT026 99287.STM3193 430
99287.PSLT026 99287.STM3195 201
99287.PSLT026 99287.STM3293 352
99287.PSLT026 99287.STM3420 546
99287.PSLT026 99287.STM3484 423
99287.PSLT026 99287.STM3650 700
99287.PSLT026 99287.STM3701 798
99287.PSLT026 99287.STM3709 271
99287.PSLT026 99287.STM3910 281
99287.PSLT026 99287.STM3997 470
99287.PSLT026 99287.STM4117 605
99287.PSLT026 99287.STM4125 198
99287.PSLT026 99287.STM4147 182
99287.PSLT026 99287.STM4229 708
99287.PSLT026 99287.STM4231 704
99287.PSLT026 99287.STM4463 188
99287.PSLT026 99287.STM4464 195
99287.PSLT026 99287.STM4500 794
99287.PSLT027 99287.PSLT023 424
99287.PSLT027 99287.PSLT028 993
99287.PSLT027 99287.PSLT029 865
99287.PSLT027 99287.PSLT030 865
99287.PSLT027 99287.PSLT031 791
99287.PSLT027 99287.PSLT032 708
99287.PSLT027 99287.PSLT032.1N 429
99287.PSLT027 99287.PSLT033 429
99287.PSLT027 99287.PSLT038 279
99287.PSLT027 99287.PSLT042 496
99287.PSLT027 99287.PSLT054 391
99287.PSLT027 99287.PSLT069 428
99287.PSLT027 99287.PSLT076 390
99287.PSLT027 99287.PSLT105 499
99287.PSLT027 99287.PSLT106 653
99287.PSLT027 99287.PSLT107 653
99287.PSLT027 99287.PSLT110 794
99287.PSLT027 99287.PSLT111 391
99287.PSLT027 99287.STM0087 196
99287.PSLT027 99287.STM0266 475
99287.PSLT027 99287.STM0268 540
99287.PSLT027 99287.STM0269 547
99287.PSLT027 99287.STM0270 601
99287.PSLT027 99287.STM0336 219
99287.PSLT027 99287.STM1091 276
99287.PSLT027 99287.STM1115 180
99287.PSLT027 99287.STM1116 272
99287.PSLT027 99287.STM1173 190
99287.PSLT027 99287.STM1296 706
99287.PSLT027 99287.STM1298 357
99287.PSLT027 99287.STM1318 163
99287.PSLT027 99287.STM1392 190
99287.PSLT027 99287.STM1447 726
99287.PSLT027 99287.STM1714 277
99287.PSLT027 99287.STM1982 271
99287.PSLT027 99287.STM1990 390
99287.PSLT027 99287.STM1997 160
99287.PSLT027 99287.STM1998 160
99287.PSLT027 99287.STM2248 163
99287.PSLT027 99287.STM2443 313
99287.PSLT027 99287.STM2583 159
99287.PSLT027 99287.STM2777 337
99287.PSLT027 99287.STM2861 160
99287.PSLT027 99287.STM2889 278
99287.PSLT027 99287.STM2897 429
99287.PSLT027 99287.STM3368 277
99287.PSLT027 99287.STM3558 601
99287.PSLT027 99287.STM3813 163
99287.PSLT027 99287.STM4167 205
99287.PSLT027 99287.STM4213 163
99287.PSLT027 99287.STM4237 183
99287.PSLT027 99287.STM4323 649
99287.PSLT027 99287.STM4438 708
99287.PSLT027 99287.STM4450 750
99287.PSLT028 99287.PSLT016 479
99287.PSLT028 99287.PSLT017 274
99287.PSLT028 99287.PSLT027 993
99287.PSLT028 99287.PSLT029 865
99287.PSLT028 99287.PSLT030 865
99287.PSLT028 99287.PSLT031 757
99287.PSLT028 99287.PSLT032 708
99287.PSLT028 99287.PSLT032.1N 429
99287.PSLT028 99287.PSLT033 429
99287.PSLT028 99287.PSLT038 353
99287.PSLT028 99287.PSLT042 774
99287.PSLT028 99287.PSLT054 490
99287.PSLT028 99287.PSLT081 272
99287.PSLT028 99287.PSLT105 479
99287.PSLT028 99287.PSLT106 607
99287.PSLT028 99287.PSLT107 649
99287.PSLT028 99287.PSLT110 455
99287.PSLT028 99287.PSLT111 546
99287.PSLT028 99287.STM0012 162
99287.PSLT028 99287.STM0087 151
99287.PSLT028 99287.STM0160 664
99287.PSLT028 99287.STM0199 312
99287.PSLT028 99287.STM0237 290
99287.PSLT028 99287.STM0238 314
99287.PSLT028 99287.STM0266 390
99287.PSLT028 99287.STM0268 491
99287.PSLT028 99287.STM0269 497
99287.PSLT028 99287.STM0270 601
99287.PSLT028 99287.STM0336 163
99287.PSLT028 99287.STM0624 225
99287.PSLT028 99287.STM0724 275
99287.PSLT028 99287.STM0729 479
99287.PSLT028 99287.STM0866 350
99287.PSLT028 99287.STM0900 295
99287.PSLT028 99287.STM0901 296
99287.PSLT028 99287.STM0912 263
99287.PSLT028 99287.STM0916 221
99287.PSLT028 99287.STM0920 255
99287.PSLT028 99287.STM0940 170
99287.PSLT028 99287.STM0975 165
99287.PSLT028 99287.STM1038 253
99287.PSLT028 99287.STM1059 150
99287.PSLT028 99287.STM1096 205
99287.PSLT028 99287.STM1108 309
99287.PSLT028 99287.STM1116 260
99287.PSLT028 99287.STM1143 178
99287.PSLT028 99287.STM1230 361
99287.PSLT028 99287.STM1231 236
99287.PSLT028 99287.STM1275 169
99287.PSLT028 99287.STM1296 651
99287.PSLT028 99287.STM1358 162
99287.PSLT028 99287.STM1360 197
99287.PSLT028 99287.STM1447 706
99287.PSLT028 99287.STM1461.S 169
99287.PSLT028 99287.STM1656 245
99287.PSLT028 99287.STM1955 178
99287.PSLT028 99287.STM1990 334
99287.PSLT028 99287.STM1997 271
99287.PSLT028 99287.STM1998 271
99287.PSLT028 99287.STM2050 184
99287.PSLT028 99287.STM2051 266
99287.PSLT028 99287.STM2052 267
99287.PSLT028 99287.STM2057 269
99287.PSLT028 99287.STM2136 157
99287.PSLT028 99287.STM2144 171
99287.PSLT028 99287.STM2148 198
99287.PSLT028 99287.STM2207 156
99287.PSLT028 99287.STM2272 728
99287.PSLT028 99287.STM2301 166
99287.PSLT028 99287.STM2303 429
99287.PSLT028 99287.STM2424 175
99287.PSLT028 99287.STM2443 268
99287.PSLT028 99287.STM2447 546
99287.PSLT028 99287.STM2484 213
99287.PSLT028 99287.STM2518 201
99287.PSLT028 99287.STM2583 206
99287.PSLT028 99287.STM2594 189
99287.PSLT028 99287.STM2597 287
99287.PSLT028 99287.STM2671 199
99287.PSLT028 99287.STM2704 368
99287.PSLT028 99287.STM2738 415
99287.PSLT028 99287.STM2740.1N 216
99287.PSLT028 99287.STM2742 156
99287.PSLT028 99287.STM2746 197
99287.PSLT028 99287.STM2777 314
99287.PSLT028 99287.STM2781 315
99287.PSLT028 99287.STM2784 242
99287.PSLT028 99287.STM2834 290
99287.PSLT028 99287.STM2836 202
99287.PSLT028 99287.STM2889 266
99287.PSLT028 99287.STM2897 188
99287.PSLT028 99287.STM2962 153
99287.PSLT028 99287.STM3009 586
99287.PSLT028 99287.STM3174 370
99287.PSLT028 99287.STM3181 267
99287.PSLT028 99287.STM3189 152
99287.PSLT028 99287.STM3361 150
99287.PSLT028 99287.STM3381 167
99287.PSLT028 99287.STM3459 215
99287.PSLT028 99287.STM3558 756
99287.PSLT028 99287.STM3585 151
99287.PSLT028 99287.STM3586.S 161
99287.PSLT028 99287.STM3612 241
99287.PSLT028 99287.STM3613 233
99287.PSLT028 99287.STM3652 214
99287.PSLT028 99287.STM3698 248
99287.PSLT028 99287.STM3713 360
99287.PSLT028 99287.STM3714 232
99287.PSLT028 99287.STM3748 155
99287.PSLT028 99287.STM3838 390
99287.PSLT028 99287.STM3849 223
99287.PSLT028 99287.STM3897 273
99287.PSLT028 99287.STM3907 155
99287.PSLT028 99287.STM3948 156
99287.PSLT028 99287.STM3955 543
99287.PSLT028 99287.STM4032.2N 196
99287.PSLT028 99287.STM4058 162
99287.PSLT028 99287.STM4206 318
99287.PSLT028 99287.STM4237 263
99287.PSLT028 99287.STM4295 216
99287.PSLT028 99287.STM4303 169
99287.PSLT028 99287.STM4304 150
99287.PSLT028 99287.STM4449 171
99287.PSLT028 99287.STM4450 726
99287.PSLT028 99287.STM4489 234
99287.PSLT028 99287.STM4494 175
99287.PSLT029 99287.PSLT027 865
99287.PSLT029 99287.PSLT028 865
99287.PSLT029 99287.PSLT030 865
99287.PSLT029 99287.PSLT031 731
99287.PSLT029 99287.PSLT032 708
99287.PSLT029 99287.PSLT032.1N 429
99287.PSLT029 99287.PSLT033 429
99287.PSLT030 99287.PSLT027 865
99287.PSLT030 99287.PSLT028 865
99287.PSLT030 99287.PSLT029 865
99287.PSLT030 99287.PSLT031 731
99287.PSLT030 99287.PSLT032 708
99287.PSLT030 99287.PSLT032.1N 429
99287.PSLT030 99287.PSLT033 429
99287.PSLT031 99287.PSLT023 167
99287.PSLT031 99287.PSLT027 791
99287.PSLT031 99287.PSLT028 757
99287.PSLT031 99287.PSLT029 731
99287.PSLT031 99287.PSLT030 731
99287.PSLT031 99287.PSLT032 837
99287.PSLT031 99287.PSLT032.1N 495
99287.PSLT031 99287.PSLT033 495
99287.PSLT031 99287.PSLT045 599
99287.PSLT031 99287.PSLT052 214
99287.PSLT031 99287.PSLT053 255
99287.PSLT031 99287.PSLT054 188
99287.PSLT031 99287.PSLT062 159
99287.PSLT031 99287.PSLT066 172
99287.PSLT031 99287.PSLT069 353
99287.PSLT031 99287.PSLT079 182
99287.PSLT031 99287.PSLT080 381
99287.PSLT031 99287.PSLT107 155
99287.PSLT031 99287.PSLT108 304
99287.PSLT031 99287.PSLT110 398
99287.PSLT031 99287.STM0051 188
99287.PSLT031 99287.STM0053 182
99287.PSLT031 99287.STM0097 160
99287.PSLT031 99287.STM0186 162
99287.PSLT031 99287.STM0216 271
99287.PSLT031 99287.STM0221 258
99287.PSLT031 99287.STM0337 192
99287.PSLT031 99287.STM0358.S 794
99287.PSLT031 99287.STM0395 273
99287.PSLT031 99287.STM0426 151
99287.PSLT031 99287.STM0451 326
99287.PSLT031 99287.STM0486 581
99287.PSLT031 99287.STM0489 162
99287.PSLT031 99287.STM0537 177
99287.PSLT031 99287.STM0571 150
99287.PSLT031 99287.STM0572 176
99287.PSLT031 99287.STM0573 291
99287.PSLT031 99287.STM0716 748
99287.PSLT031 99287.STM0769 393
99287.PSLT031 99287.STM0903 174
99287.PSLT031 99287.STM0959 210
99287.PSLT031 99287.STM0960 197
99287.PSLT031 99287.STM1009 279
99287.PSLT031 99287.STM1106 475
99287.PSLT031 99287.STM1122 153
99287.PSLT031 99287.STM1123 195
99287.PSLT031 99287.STM1216 268
99287.PSLT031 99287.STM1714 353
99287.PSLT031 99287.STM1751 452
99287.PSLT031 99287.STM1894 809
99287.PSLT031 99287.STM1895 769
99287.PSLT031 99287.STM1898 850
99287.PSLT031 99287.STM1997 188
99287.PSLT031 99287.STM1998 270
99287.PSLT031 99287.STM2067 218
99287.PSLT031 99287.STM2223 166
99287.PSLT031 99287.STM2270 177
99287.PSLT031 99287.STM2336 470
99287.PSLT031 99287.STM2579 479
99287.PSLT031 99287.STM2632 279
99287.PSLT031 99287.STM2636 270
99287.PSLT031 99287.STM2684 270
99287.PSLT031 99287.STM2739 715
99287.PSLT031 99287.STM2748 151
99287.PSLT031 99287.STM2751 265
99287.PSLT031 99287.STM2756 153
99287.PSLT031 99287.STM2757 280
99287.PSLT031 99287.STM2759 216
99287.PSLT031 99287.STM2760 391
99287.PSLT031 99287.STM2799 317
99287.PSLT031 99287.STM2828 334
99287.PSLT031 99287.STM2911 166
99287.PSLT031 99287.STM2953 183
99287.PSLT031 99287.STM2954 171
99287.PSLT031 99287.STM2993 490
99287.PSLT031 99287.STM2994 603
99287.PSLT031 99287.STM2996 499
99287.PSLT031 99287.STM3034 155
99287.PSLT031 99287.STM3042 369
99287.PSLT031 99287.STM3044 536
99287.PSLT031 99287.STM3097 495
99287.PSLT031 99287.STM3122 166
99287.PSLT031 99287.STM3238 177
99287.PSLT031 99287.STM3265 184
99287.PSLT031 99287.STM3301 160
99287.PSLT031 99287.STM3324 185
99287.PSLT031 99287.STM3385 637
99287.PSLT031 99287.STM3405 200
99287.PSLT031 99287.STM3415 246
99287.PSLT031 99287.STM3445 156
99287.PSLT031 99287.STM3455 246
99287.PSLT031 99287.STM3482 302
99287.PSLT031 99287.STM3549 154
99287.PSLT031 99287.STM3660 479
99287.PSLT031 99287.STM3744 794
99287.PSLT031 99287.STM3781 540
99287.PSLT031 99287.STM3836 708
99287.PSLT031 99287.STM3838 155
99287.PSLT031 99287.STM3847 289
99287.PSLT031 99287.STM3899 194
99287.PSLT031 99287.STM3948 151
99287.PSLT031 99287.STM3949 675
99287.PSLT031 99287.STM3955 350
99287.PSLT031 99287.STM3958 647
99287.PSLT031 99287.STM3969 188
99287.PSLT031 99287.STM3999 379
99287.PSLT031 99287.STM4003 351
99287.PSLT031 99287.STM4088 546
99287.PSLT031 99287.STM4146 156
99287.PSLT031 99287.STM4153 246
99287.PSLT031 99287.STM4154 246
99287.PSLT031 99287.STM4170 264
99287.PSLT031 99287.STM4172 183
99287.PSLT031 99287.STM4237 496
99287.PSLT031 99287.STM4254 188
99287.PSLT031 99287.STM4285 179
99287.PSLT031 99287.STM4408 351
99287.PSLT031 99287.STM4488 265
99287.PSLT031 99287.STM4503 177
99287.PSLT031 99287.STM4556 217
99287.PSLT031 99287.STM4559.S 175
99287.PSLT031 99287.STM4579 225
99287.PSLT031 99287.STM4581 182
99287.PSLT031 99287.STM4584 221
99287.PSLT032 99287.PSLT027 708
99287.PSLT032 99287.PSLT028 708
99287.PSLT032 99287.PSLT029 708
99287.PSLT032 99287.PSLT030 708
99287.PSLT032 99287.PSLT031 837
99287.PSLT032 99287.PSLT032.1N 509
99287.PSLT032 99287.PSLT033 509
99287.PSLT032 99287.STM0343 315
99287.PSLT032 99287.STM0385 766
99287.PSLT032 99287.STM0468 262
99287.PSLT032 99287.STM0501 201
99287.PSLT032 99287.STM0744 154
99287.PSLT032 99287.STM1283 674
99287.PSLT032 99287.STM1313 179
99287.PSLT032 99287.STM1334.c 190
99287.PSLT032 99287.STM1344 155
99287.PSLT032 99287.STM1379 150
99287.PSLT032 99287.STM1597 218
99287.PSLT032 99287.STM1626 265
99287.PSLT032 99287.STM1657 319
99287.PSLT032 99287.STM1703 383
99287.PSLT032 99287.STM1827.S 319
99287.PSLT032 99287.STM1919 215
99287.PSLT032 99287.STM1987 720
99287.PSLT032 99287.STM2123 649
99287.PSLT032 99287.STM2215 276
99287.PSLT032 99287.STM2284 160
99287.PSLT032 99287.STM2410 779
99287.PSLT032 99287.STM2503 378
99287.PSLT032 99287.STM2672 737
99287.PSLT032 99287.STM2742 155
99287.PSLT032 99287.STM3152 189
99287.PSLT032 99287.STM3216 170
99287.PSLT032 99287.STM3217 338
99287.PSLT032 99287.STM3375 773
99287.PSLT032 99287.STM3388 314
99287.PSLT032 99287.STM3425 179
99287.PSLT032 99287.STM3509 150
99287.PSLT032 99287.STM3577 218
99287.PSLT032 99287.STM3611 769
99287.PSLT032 99287.STM3615 340
99287.PSLT032 99287.STM4264 323
99287.PSLT032 99287.STM4533 220
99287.PSLT032 99287.STM4551 764
99287.PSLT032.1N 99287.PSLT027 429
99287.PSLT032.1N 99287.PSLT028 429
99287.PSLT032.1N 99287.PSLT029 429
99287.PSLT032.1N 99287.PSLT030 429
99287.PSLT032.1N 99287.PSLT031 495
99287.PSLT032.1N 99287.PSLT032 509
99287.PSLT032.1N 99287.PSLT033 865
99287.PSLT033 99287.PSLT027 429
99287.PSLT033 99287.PSLT028 429
99287.PSLT033 99287.PSLT029 429
99287.PSLT033 99287.PSLT030 429
99287.PSLT033 99287.PSLT031 495
99287.PSLT033 99287.PSLT032 509
99287.PSLT033 99287.PSLT032.1N 865
99287.PSLT036 99287.STM0035 245
99287.PSLT036 99287.STM0052 197
99287.PSLT036 99287.STM0095 391
99287.PSLT036 99287.STM0096 391
99287.PSLT036 99287.STM0097 429
99287.PSLT036 99287.STM0541 163
99287.PSLT036 99287.STM0626 246
99287.PSLT036 99287.STM0946 230
99287.PSLT036 99287.STM1274 328
99287.PSLT036 99287.STM1349 150
99287.PSLT036 99287.STM1619 348
99287.PSLT036 99287.STM1879 330
99287.PSLT036 99287.STM1957 230
99287.PSLT036 99287.STM2073 150
99287.PSLT036 99287.STM2471 230
99287.PSLT036 99287.STM2485 160
99287.PSLT036 99287.STM2599 902
99287.PSLT036 99287.STM2910 225
99287.PSLT036 99287.STM3032 230
99287.PSLT036 99287.STM3200 330
99287.PSLT036 99287.STM3201 444
99287.PSLT036 99287.STM3202 450
99287.PSLT036 99287.STM3204 163
99287.PSLT036 99287.STM3330 325
99287.PSLT036 99287.STM3479 230
99287.PSLT036 99287.STM4311 230
99287.PSLT036 99287.STM4327 175
99287.PSLT036 99287.STM4371 171
99287.PSLT037 99287.PSLT009 390
99287.PSLT037 99287.PSLT010 655
99287.PSLT037 99287.PSLT016 657
99287.PSLT037 99287.PSLT017 492
99287.PSLT037 99287.PSLT038 874
99287.PSLT037 99287.PSLT039 831
99287.PSLT037 99287.PSLT040 903
99287.PSLT037 99287.PSLT041 704
99287.PSLT037 99287.PSLT048 756
99287.PSLT037 99287.STM0157 279
99287.PSLT037 99287.STM0446 162
99287.PSLT037 99287.STM0657 201
99287.PSLT037 99287.STM0834 356
99287.PSLT037 99287.STM0844 546
99287.PSLT037 99287.STM0935 276
99287.PSLT037 99287.STM1055 547
99287.PSLT037 99287.STM1145 550
99287.PSLT037 99287.STM1228 479
99287.PSLT037 99287.STM1393 352
99287.PSLT037 99287.STM1404 274
99287.PSLT037 99287.STM1412 391
99287.PSLT037 99287.STM1413 479
99287.PSLT037 99287.STM1419 390
99287.PSLT037 99287.STM1513 550
99287.PSLT037 99287.STM1577 272
99287.PSLT037 99287.STM1578 210
99287.PSLT037 99287.STM1579 279
99287.PSLT037 99287.STM1580 390
99287.PSLT037 99287.STM1631 208
99287.PSLT037 99287.STM1705 210
99287.PSLT037 99287.STM1728 609
99287.PSLT037 99287.STM1730 545
99287.PSLT037 99287.STM1796 271
99287.PSLT037 99287.STM1833 274
99287.PSLT037 99287.STM1896 351
99287.PSLT037 99287.STM1929 160
99287.PSLT037 99287.STM2171 390
99287.PSLT037 99287.STM2232 260
99287.PSLT037 99287.STM2241 272
99287.PSLT037 99287.STM2287 357
99287.PSLT037 99287.STM2372 473
99287.PSLT037 99287.STM2911 479
99287.PSLT037 99287.STM2924 163
99287.PSLT037 99287.STM3197 162
99287.PSLT037 99287.STM4196 750
99287.PSLT037 99287.STM4219.S 794
99287.PSLT037 99287.STM4258 548
99287.PSLT037 99287.STM4264 542
99287.PSLT037 99287.STM4418 811
99287.PSLT037 99287.STM4436 601
99287.PSLT037 99287.STM4488 474
99287.PSLT037 99287.STM4497 702
99287.PSLT038 99287.PSLT008 162
99287.PSLT038 99287.PSLT009 798
99287.PSLT038 99287.PSLT011 271
99287.PSLT038 99287.PSLT013 205
99287.PSLT038 99287.PSLT016 495
99287.PSLT038 99287.PSLT017 540
99287.PSLT038 99287.PSLT018 794
99287.PSLT038 99287.PSLT023 201
99287.PSLT038 99287.PSLT027 279
99287.PSLT038 99287.PSLT028 353
99287.PSLT038 99287.PSLT037 874
99287.PSLT038 99287.PSLT039 971
99287.PSLT038 99287.PSLT040 910
99287.PSLT038 99287.PSLT041 931
99287.PSLT038 99287.PSLT042 474
99287.PSLT038 99287.PSLT048 422
99287.PSLT038 99287.PSLT052 420
99287.PSLT038 99287.PSLT073 473
99287.PSLT038 99287.PSLT077 266
99287.PSLT038 99287.PSLT103 704
99287.PSLT038 99287.STM0097 271
99287.PSLT038 99287.STM0104 156
99287.PSLT038 99287.STM0198 274
99287.PSLT038 99287.STM0285 180
99287.PSLT038 99287.STM0397 299
99287.PSLT038 99287.STM0446 188
99287.PSLT038 99287.STM0514 794
99287.PSLT038 99287.STM0800 272
99287.PSLT038 99287.STM0857 279
99287.PSLT038 99287.STM0866 184
99287.PSLT038 99287.STM0972 548
99287.PSLT038 99287.STM1028 350
99287.PSLT038 99287.STM1044 277
99287.PSLT038 99287.STM1051 601
99287.PSLT038 99287.STM1088 310
99287.PSLT038 99287.STM1091 708
99287.PSLT038 99287.STM1094 271
99287.PSLT038 99287.STM1106 479
99287.PSLT038 99287.STM1117 163
99287.PSLT038 99287.STM1145 165
99287.PSLT038 99287.STM1230 496
99287.PSLT038 99287.STM1231 603
99287.PSLT038 99287.STM1240 350
99287.PSLT038 99287.STM1384 708
99287.PSLT038 99287.STM1387 427
99287.PSLT038 99287.STM1391 210
99287.PSLT038 99287.STM1393 271
99287.PSLT038 99287.STM1404 496
99287.PSLT038 99287.STM1413 390
99287.PSLT038 99287.STM1418 706
99287.PSLT038 99287.STM1419 540
99287.PSLT038 99287.STM1513 163
99287.PSLT038 99287.STM1625 188
99287.PSLT038 99287.STM1631 492
99287.PSLT038 99287.STM1633 272
99287.PSLT038 99287.STM1691 266
99287.PSLT038 99287.STM1728 235
99287.PSLT038 99287.STM1730 162
99287.PSLT038 99287.STM1766 271
99287.PSLT038 99287.STM1767 263
99287.PSLT038 99287.STM1855 420
99287.PSLT038 99287.STM1863 352
99287.PSLT038 99287.STM1864 352
99287.PSLT038 99287.STM1916 548
99287.PSLT038 99287.STM1921 278
99287.PSLT038 99287.STM1959 391
99287.PSLT038 99287.STM2066 162
99287.PSLT038 99287.STM2086 263
99287.PSLT038 99287.STM2150 272
99287.PSLT038 99287.STM2180 271
99287.PSLT038 99287.STM2198 238
99287.PSLT038 99287.STM2241 473
99287.PSLT038 99287.STM2270 208
99287.PSLT038 99287.STM2287 722
99287.PSLT038 99287.STM2372 540
99287.PSLT038 99287.STM2397 355
99287.PSLT038 99287.STM2471 480
99287.PSLT038 99287.STM2584 540
99287.PSLT038 99287.STM2614 205
99287.PSLT038 99287.STM2619 207
99287.PSLT038 99287.STM2771 208
99287.PSLT038 99287.STM2772 391
99287.PSLT038 99287.STM2773 351
99287.PSLT038 99287.STM2777 427
99287.PSLT038 99287.STM2780 599
99287.PSLT038 99287.STM2781 845
99287.PSLT038 99287.STM2865 540
99287.PSLT038 99287.STM2874 272
99287.PSLT038 99287.STM2878 391
99287.PSLT038 99287.STM2882 263
99287.PSLT038 99287.STM2885 276
99287.PSLT038 99287.STM2896 931
99287.PSLT038 99287.STM2897 390
99287.PSLT038 99287.STM2924 266
99287.PSLT038 99287.STM2945 599
99287.PSLT038 99287.STM2949 210
99287.PSLT038 99287.STM3014 491
99287.PSLT038 99287.STM3031 160
99287.PSLT038 99287.STM3501 474
99287.PSLT038 99287.STM3502 473
99287.PSLT038 99287.STM3636 266
99287.PSLT038 99287.STM3637 205
99287.PSLT038 99287.STM3638 236
99287.PSLT038 99287.STM3757 548
99287.PSLT038 99287.STM3764 599
99287.PSLT038 99287.STM3788 236
99287.PSLT038 99287.STM3789 205
99287.PSLT038 99287.STM3790 230
99287.PSLT038 99287.STM3955 474
99287.PSLT038 99287.STM3964 540
99287.PSLT038 99287.STM4005 601
99287.PSLT038 99287.STM4006 603
99287.PSLT038 99287.STM4260 540
99287.PSLT038 99287.STM4262 477
99287.PSLT038 99287.STM4319 181
99287.PSLT038 99287.STM4394 168
99287.PSLT038 99287.STM4510 193
99287.PSLT038 99287.STM4572 540
99287.PSLT039 99287.PSLT009 542
99287.PSLT039 99287.PSLT018 704
99287.PSLT039 99287.PSLT037 831
99287.PSLT039 99287.PSLT038 971
99287.PSLT039 99287.PSLT040 945
99287.PSLT039 99287.PSLT041 989
99287.PSLT039 99287.PSLT048 420
99287.PSLT039 99287.PSLT051 184
99287.PSLT039 99287.PSLT097 540
99287.PSLT039 99287.STM0071 177
99287.PSLT039 99287.STM0102 151
99287.PSLT039 99287.STM0177 263
99287.PSLT039 99287.STM0196 165
99287.PSLT039 99287.STM0200 202
99287.PSLT039 99287.STM0289 168
99287.PSLT039 99287.STM0291 363
99287.PSLT039 99287.STM0292 627
99287.PSLT039 99287.STM0346 162
99287.PSLT039 99287.STM0349 337
99287.PSLT039 99287.STM0401 217
99287.PSLT039 99287.STM0426 256
99287.PSLT039 99287.STM0427 327
99287.PSLT039 99287.STM0429 590
99287.PSLT039 99287.STM0446 265
99287.PSLT039 99287.STM0479 157
99287.PSLT039 99287.STM0514 278
99287.PSLT039 99287.STM0544 167
99287.PSLT039 99287.STM0567 258
99287.PSLT039 99287.STM0588 351
99287.PSLT039 99287.STM0597 198
99287.PSLT039 99287.STM0628 188
99287.PSLT039 99287.STM0708 254
99287.PSLT039 99287.STM0710 250
99287.PSLT039 99287.STM0838 169
99287.PSLT039 99287.STM0900 171
99287.PSLT039 99287.STM0935 210
99287.PSLT039 99287.STM0972 351
99287.PSLT039 99287.STM0993 167
99287.PSLT039 99287.STM1019 348
99287.PSLT039 99287.STM1026 603
99287.PSLT039 99287.STM1043 162
99287.PSLT039 99287.STM1044 162
99287.PSLT039 99287.STM1051 702
99287.PSLT039 99287.STM1055 267
99287.PSLT039 99287.STM1068 163
99287.PSLT039 99287.STM1088 540
99287.PSLT039 99287.STM1091 540
99287.PSLT039 99287.STM1106 355
99287.PSLT039 99287.STM1145 163
99287.PSLT039 99287.STM1162 232
99287.PSLT039 99287.STM1230 548
99287.PSLT039 99287.STM1231 750
99287.PSLT039 99287.STM1240 350
99287.PSLT039 99287.STM1246 491
99287.PSLT039 99287.STM1318 352
99287.PSLT039 99287.STM1391 162
99287.PSLT039 99287.STM1393 187
99287.PSLT039 99287.STM1404 708
99287.PSLT039 99287.STM1409 601
99287.PSLT039 99287.STM1411 160
99287.PSLT039 99287.STM1413 190
99287.PSLT039 99287.STM1419 274
99287.PSLT039 99287.STM1452 438
99287.PSLT039 99287.STM1513 273
99287.PSLT039 99287.STM1514 722
99287.PSLT039 99287.STM1544 270
99287.PSLT039 99287.STM1546 158
99287.PSLT039 99287.STM1577 266
99287.PSLT039 99287.STM1582 207
99287.PSLT039 99287.STM1599 420
99287.PSLT039 99287.STM1624 160
99287.PSLT039 99287.STM1631 726
99287.PSLT039 99287.STM1633 272
99287.PSLT039 99287.STM1638 197
99287.PSLT039 99287.STM1669 390
99287.PSLT039 99287.STM1705 183
99287.PSLT039 99287.STM1728 351
99287.PSLT039 99287.STM1730 162
99287.PSLT039 99287.STM1751 276
99287.PSLT039 99287.STM1753 160
99287.PSLT039 99287.STM1768 428
99287.PSLT039 99287.STM1855 207
99287.PSLT039 99287.STM1863 352
99287.PSLT039 99287.STM1864 352
99287.PSLT039 99287.STM1928 162
99287.PSLT039 99287.STM1959 267
99287.PSLT039 99287.STM1990 183
99287.PSLT039 99287.STM2066 162
99287.PSLT039 99287.STM2103 207
99287.PSLT039 99287.STM2139 708
99287.PSLT039 99287.STM2199 268
99287.PSLT039 99287.STM2232 165
99287.PSLT039 99287.STM2241 545
99287.PSLT039 99287.STM2287 659
99287.PSLT039 99287.STM2304 160
99287.PSLT039 99287.STM2395 390
99287.PSLT039 99287.STM2407 350
99287.PSLT039 99287.STM2436 157
99287.PSLT039 99287.STM2484 166
99287.PSLT039 99287.STM2517 185
99287.PSLT039 99287.STM2560 209
99287.PSLT039 99287.STM2584 351
99287.PSLT039 99287.STM2585 708
99287.PSLT039 99287.STM2599 351
99287.PSLT039 99287.STM2621 348
99287.PSLT039 99287.STM2697 700
99287.PSLT039 99287.STM2705 497
99287.PSLT039 99287.STM2710 200
99287.PSLT039 99287.STM2727 187
99287.PSLT039 99287.STM2760 341
99287.PSLT039 99287.STM2771 212
99287.PSLT039 99287.STM2777 427
99287.PSLT039 99287.STM2780 726
99287.PSLT039 99287.STM2781 897
99287.PSLT039 99287.STM2801 160
99287.PSLT039 99287.STM2863 479
99287.PSLT039 99287.STM2865 265
99287.PSLT039 99287.STM2874 272
99287.PSLT039 99287.STM2875 163
99287.PSLT039 99287.STM2878 180
99287.PSLT039 99287.STM2882 425
99287.PSLT039 99287.STM2884 352
99287.PSLT039 99287.STM2885 708
99287.PSLT039 99287.STM2896 424
99287.PSLT039 99287.STM2899 266
99287.PSLT039 99287.STM2914 169
99287.PSLT039 99287.STM2922 160
99287.PSLT039 99287.STM2923 160
99287.PSLT039 99287.STM2924 653
99287.PSLT039 99287.STM2945 351
99287.PSLT039 99287.STM3014 267
99287.PSLT039 99287.STM3031 494
99287.PSLT039 99287.STM3163 161
99287.PSLT039 99287.STM3220 225
99287.PSLT039 99287.STM3268 227
99287.PSLT039 99287.STM3274 271
99287.PSLT039 99287.STM3379 152
99287.PSLT039 99287.STM3407 167
99287.PSLT039 99287.STM3484 423
99287.PSLT039 99287.STM3502 429
99287.PSLT039 99287.STM3508 217
99287.PSLT039 99287.STM3592 524
99287.PSLT039 99287.STM3638 492
99287.PSLT039 99287.STM3644 232
99287.PSLT039 99287.STM3762 358
99287.PSLT039 99287.STM3763 208
99287.PSLT039 99287.STM3764 540
99287.PSLT039 99287.STM3766 197
99287.PSLT039 99287.STM3822 176
99287.PSLT039 99287.STM3863 258
99287.PSLT039 99287.STM3964 427
99287.PSLT039 99287.STM4013.S 156
99287.PSLT039 99287.STM4077 153
99287.PSLT039 99287.STM4206 653
99287.PSLT039 99287.STM4232 168
99287.PSLT039 99287.STM4292 160
99287.PSLT039 99287.STM4319 351
99287.PSLT039 99287.STM4331 281
99287.PSLT039 99287.STM4405 164
99287.PSLT039 99287.STM4426 251
99287.PSLT039 99287.STM4456 540
99287.PSLT039 99287.STM4510 191
99287.PSLT040 99287.PSLT009 704
99287.PSLT040 99287.PSLT017 267
99287.PSLT040 99287.PSLT018 238
99287.PSLT040 99287.PSLT019 430
99287.PSLT040 99287.PSLT037 903
99287.PSLT040 99287.PSLT038 910
99287.PSLT040 99287.PSLT039 945
99287.PSLT040 99287.PSLT041 978
99287.PSLT040 99287.PSLT048 601
99287.PSLT040 99287.PSLT094 273
99287.PSLT040 99287.PSLT111 350
99287.PSLT040 99287.STM0094 190
99287.PSLT040 99287.STM0244 278
99287.PSLT040 99287.STM0959 846
99287.PSLT040 99287.STM0961 201
99287.PSLT040 99287.STM1068 794
99287.PSLT040 99287.STM1145 351
99287.PSLT040 99287.STM1230 162
99287.PSLT040 99287.STM1231 232
99287.PSLT040 99287.STM1283 425
99287.PSLT040 99287.STM1471 540
99287.PSLT040 99287.STM1475 490
99287.PSLT040 99287.STM1513 351
99287.PSLT040 99287.STM1515 210
99287.PSLT040 99287.STM1577 603
99287.PSLT040 99287.STM1580 163
99287.PSLT040 99287.STM1705 273
99287.PSLT040 99287.STM1728 422
99287.PSLT040 99287.STM1730 348
99287.PSLT040 99287.STM1862 265
99287.PSLT040 99287.STM1863 540
99287.PSLT040 99287.STM1864 540
99287.PSLT040 99287.STM1889 165
99287.PSLT040 99287.STM1959 205
99287.PSLT040 99287.STM1983 162
99287.PSLT040 99287.STM2103 390
99287.PSLT040 99287.STM2107 265
99287.PSLT040 99287.STM2171 163
99287.PSLT040 99287.STM2260 267
99287.PSLT040 99287.STM2266 313
99287.PSLT040 99287.STM2270 804
99287.PSLT040 99287.STM2271 201
99287.PSLT040 99287.STM2372 230
99287.PSLT040 99287.STM2407 540
99287.PSLT040 99287.STM2460 160
99287.PSLT040 99287.STM2518 601
99287.PSLT040 99287.STM2519 210
99287.PSLT040 99287.STM2781 540
99287.PSLT040 99287.STM2801 319
99287.PSLT040 99287.STM2876 265
99287.PSLT040 99287.STM2884 236
99287.PSLT040 99287.STM2899 266
99287.PSLT040 99287.STM2924 605
99287.PSLT040 99287.STM3014 540
99287.PSLT040 99287.STM3274 479
99287.PSLT040 99287.STM3619 207
99287.PSLT040 99287.STM4196 550
99287.PSLT040 99287.STM4219.S 605
99287.PSLT040 99287.STM4258 351
99287.PSLT040 99287.STM4264 316
99287.PSLT040 99287.STM4357 281
99287.PSLT040 99287.STM4418 722
99287.PSLT040 99287.STM4436 355
99287.PSLT040 99287.STM4488 232
99287.PSLT040 99287.STM4497 475
99287.PSLT040 99287.STM4551 499
99287.PSLT041 99287.PSLT009 601
99287.PSLT041 99287.PSLT013 390
99287.PSLT041 99287.PSLT016 545
99287.PSLT041 99287.PSLT017 704
99287.PSLT041 99287.PSLT018 601
99287.PSLT041 99287.PSLT037 704
99287.PSLT041 99287.PSLT038 931
99287.PSLT041 99287.PSLT039 989
99287.PSLT041 99287.PSLT040 978
99287.PSLT041 99287.PSLT042 272
99287.PSLT041 99287.PSLT048 311
99287.PSLT041 99287.PSLT077 356
99287.PSLT041 99287.PSLT096 188
99287.PSLT041 99287.PSLT097 708
99287.PSLT041 99287.PSLT104 540
99287.PSLT041 99287.STM0012 177
99287.PSLT041 99287.STM0026 162
99287.PSLT041 99287.STM0030 284
99287.PSLT041 99287.STM0039 235
99287.PSLT041 99287.STM0040 200
99287.PSLT041 99287.STM0097 160
99287.PSLT041 99287.STM0104 271
99287.PSLT041 99287.STM0118 188
99287.PSLT041 99287.STM0196 358
99287.PSLT041 99287.STM0198 351
99287.PSLT041 99287.STM0203 162
99287.PSLT041 99287.STM0287 268
99287.PSLT041 99287.STM0304 211
99287.PSLT041 99287.STM0333 196
99287.PSLT041 99287.STM0346 390
99287.PSLT041 99287.STM0444 203
99287.PSLT041 99287.STM0446 603
99287.PSLT041 99287.STM0514 273
99287.PSLT041 99287.STM0606 152
99287.PSLT041 99287.STM0692 328
99287.PSLT041 99287.STM0865 151
99287.PSLT041 99287.STM0866 351
99287.PSLT041 99287.STM0912 192
99287.PSLT041 99287.STM0918 183
99287.PSLT041 99287.STM0952 218
99287.PSLT041 99287.STM0959 260
99287.PSLT041 99287.STM0972 491
99287.PSLT041 99287.STM0977 151
99287.PSLT041 99287.STM0978 356
99287.PSLT041 99287.STM1033 204
99287.PSLT041 99287.STM1043 390
99287.PSLT041 99287.STM1044 491
99287.PSLT041 99287.STM1051 162
99287.PSLT041 99287.STM1061 232
99287.PSLT041 99287.STM1088 603
99287.PSLT041 99287.STM1090 497
99287.PSLT041 99287.STM1094 601
99287.PSLT041 99287.STM1106 496
99287.PSLT041 99287.STM1144 548
99287.PSLT041 99287.STM1224 177
99287.PSLT041 99287.STM1230 790
99287.PSLT041 99287.STM1231 798
99287.PSLT041 99287.STM1246 430
99287.PSLT041 99287.STM1308 155
99287.PSLT041 99287.STM1318 706
99287.PSLT041 99287.STM1320 184
99287.PSLT041 99287.STM1359 841
99287.PSLT041 99287.STM1368 161
99287.PSLT041 99287.STM1391 479
99287.PSLT041 99287.STM1392 491
99287.PSLT041 99287.STM1399 162
99287.PSLT041 99287.STM1400 274
99287.PSLT041 99287.STM1401 353
99287.PSLT041 99287.STM1403 272
99287.PSLT041 99287.STM1404 706
99287.PSLT041 99287.STM1406 204
99287.PSLT041 99287.STM1409 548
99287.PSLT041 99287.STM1411 479
99287.PSLT041 99287.STM1412 271
99287.PSLT041 99287.STM1431 266
99287.PSLT041 99287.STM1440 473
99287.PSLT041 99287.STM1444 599
99287.PSLT041 99287.STM1487 160
99287.PSLT041 99287.STM1513 207
99287.PSLT041 99287.STM1530 188
99287.PSLT041 99287.STM1547 319
99287.PSLT041 99287.STM1625 260
99287.PSLT041 99287.STM1631 601
99287.PSLT041 99287.STM1643 205
99287.PSLT041 99287.STM1728 267
99287.PSLT041 99287.STM1751 754
99287.PSLT041 99287.STM1753 794
99287.PSLT041 99287.STM1796 270
99287.PSLT041 99287.STM1855 265
99287.PSLT041 99287.STM1862 273
99287.PSLT041 99287.STM1863 268
99287.PSLT041 99287.STM1864 268
99287.PSLT041 99287.STM1867 330
99287.PSLT041 99287.STM1956 238
99287.PSLT041 99287.STM1959 162
99287.PSLT041 99287.STM1982 358
99287.PSLT041 99287.STM1989 273
99287.PSLT041 99287.STM2101 179
99287.PSLT041 99287.STM2150 200
99287.PSLT041 99287.STM2212 157
99287.PSLT041 99287.STM2236 540
99287.PSLT041 99287.STM2267 188
99287.PSLT041 99287.STM2270 278
99287.PSLT041 99287.STM2271 390
99287.PSLT041 99287.STM2272 182
99287.PSLT041 99287.STM2287 208
99287.PSLT041 99287.STM2372 479
99287.PSLT041 99287.STM2513 270
99287.PSLT041 99287.STM2575 425
99287.PSLT041 99287.STM2645 178
99287.PSLT041 99287.STM2688 395
99287.PSLT041 99287.STM2771 165
99287.PSLT041 99287.STM2777 601
99287.PSLT041 99287.STM2780 474
99287.PSLT041 99287.STM2781 929
99287.PSLT041 99287.STM2789 479
99287.PSLT041 99287.STM2826 239
99287.PSLT041 99287.STM2878 260
99287.PSLT041 99287.STM2884 235
99287.PSLT041 99287.STM2885 274
99287.PSLT041 99287.STM2896 496
99287.PSLT041 99287.STM2899 277
99287.PSLT041 99287.STM2924 975
99287.PSLT041 99287.STM2925 351
99287.PSLT041 99287.STM2945 491
99287.PSLT041 99287.STM3014 839
99287.PSLT041 99287.STM3031 358
99287.PSLT041 99287.STM3121 499
99287.PSLT041 99287.STM3193 210
99287.PSLT041 99287.STM3197 429
99287.PSLT041 99287.STM3211.S 496
99287.PSLT041 99287.STM3261 161
99287.PSLT041 99287.STM3367 168
99287.PSLT041 99287.STM3401 831
99287.PSLT041 99287.STM3466 160
99287.PSLT041 99287.STM3501 601
99287.PSLT041 99287.STM3502 659
99287.PSLT041 99287.STM3636 163
99287.PSLT041 99287.STM3638 358
99287.PSLT041 99287.STM3710 206
99287.PSLT041 99287.STM3736 208
99287.PSLT041 99287.STM3764 208
99287.PSLT041 99287.STM3859 841
99287.PSLT041 99287.STM3884 204
99287.PSLT041 99287.STM3908 191
99287.PSLT041 99287.STM3964 750
99287.PSLT041 99287.STM3997 213
99287.PSLT041 99287.STM4013.S 188
99287.PSLT041 99287.STM4055 266
99287.PSLT041 99287.STM4361 390
99287.PSLT041 99287.STM4371 161
99287.PSLT041 99287.STM4377 494
99287.PSLT041 99287.STM4510 238
99287.PSLT041 99287.STM4556 269
99287.PSLT041 99287.STM4561 391
99287.PSLT041 99287.STM4572 472
99287.PSLT041 99287.STM4592 351
99287.PSLT042 99287.PSLT012 160
99287.PSLT042 99287.PSLT027 496
99287.PSLT042 99287.PSLT028 774
99287.PSLT042 99287.PSLT038 474
99287.PSLT042 99287.PSLT041 272
99287.PSLT042 99287.PSLT051 496
99287.PSLT042 99287.PSLT069 483
99287.PSLT042 99287.PSLT097 235
99287.PSLT042 99287.PSLT108 168
99287.PSLT042 99287.PSLT110 542
99287.PSLT042 99287.PSLT111 542
99287.PSLT042 99287.STM0028 175
99287.PSLT042 99287.STM0040 210
99287.PSLT042 99287.STM0097 160
99287.PSLT042 99287.STM0147 258
99287.PSLT042 99287.STM0160 255
99287.PSLT042 99287.STM0238 161
99287.PSLT042 99287.STM0244 159
99287.PSLT042 99287.STM0325 195
99287.PSLT042 99287.STM0352.S 350
99287.PSLT042 99287.STM0421 205
99287.PSLT042 99287.STM0457 390
99287.PSLT042 99287.STM0494 172
99287.PSLT042 99287.STM0514 238
99287.PSLT042 99287.STM0543 351
99287.PSLT042 99287.STM0588 168
99287.PSLT042 99287.STM0701 160
99287.PSLT042 99287.STM0729 192
99287.PSLT042 99287.STM0800 269
99287.PSLT042 99287.STM0837 162
99287.PSLT042 99287.STM0900 224
99287.PSLT042 99287.STM0918 176
99287.PSLT042 99287.STM0925.S 164
99287.PSLT042 99287.STM0937 151
99287.PSLT042 99287.STM0948 316
99287.PSLT042 99287.STM1019 161
99287.PSLT042 99287.STM1059 175
99287.PSLT042 99287.STM1088 160
99287.PSLT042 99287.STM1090 319
99287.PSLT042 99287.STM1149 171
99287.PSLT042 99287.STM1164 256
99287.PSLT042 99287.STM1188 160
99287.PSLT042 99287.STM1355 180
99287.PSLT042 99287.STM1360 214
99287.PSLT042 99287.STM1376 371
99287.PSLT042 99287.STM1377 205
99287.PSLT042 99287.STM1382 265
99287.PSLT042 99287.STM1536 265
99287.PSLT042 99287.STM1649 238
99287.PSLT042 99287.STM1673 234
99287.PSLT042 99287.STM1806 224
99287.PSLT042 99287.STM1857 847
99287.PSLT042 99287.STM1867 312
99287.PSLT042 99287.STM1889 168
99287.PSLT042 99287.STM1936 254
99287.PSLT042 99287.STM1955 153
99287.PSLT042 99287.STM1958 297
99287.PSLT042 99287.STM2015 153
99287.PSLT042 99287.STM2024 210
99287.PSLT042 99287.STM2028 192
99287.PSLT042 99287.STM2032 207
99287.PSLT042 99287.STM2063 283
99287.PSLT042 99287.STM2072 160
99287.PSLT042 99287.STM2185 422
99287.PSLT042 99287.STM2241 264
99287.PSLT042 99287.STM2373 446
99287.PSLT042 99287.STM2374 175
99287.PSLT042 99287.STM2429 156
99287.PSLT042 99287.STM2509 308
99287.PSLT042 99287.STM2589 151
99287.PSLT042 99287.STM2594 172
99287.PSLT042 99287.STM2609 267
99287.PSLT042 99287.STM2619 263
99287.PSLT042 99287.STM2621 161
99287.PSLT042 99287.STM2678 420
99287.PSLT042 99287.STM2738 184
99287.PSLT042 99287.STM2767 495
99287.PSLT042 99287.STM2769 203
99287.PSLT042 99287.STM2781 235
99287.PSLT042 99287.STM2787 175
99287.PSLT042 99287.STM2963 160
99287.PSLT042 99287.STM2980 225
99287.PSLT042 99287.STM2997 207
99287.PSLT042 99287.STM3093 176
99287.PSLT042 99287.STM3120 208
99287.PSLT042 99287.STM3192 551
99287.PSLT042 99287.STM3220 153
99287.PSLT042 99287.STM3306 194
99287.PSLT042 99287.STM3400 191
99287.PSLT042 99287.STM3402 208
99287.PSLT042 99287.STM3473 252
99287.PSLT042 99287.STM3753 273
99287.PSLT042 99287.STM3755 390
99287.PSLT042 99287.STM3756 491
99287.PSLT042 99287.STM3762 162
99287.PSLT042 99287.STM3825 304
99287.PSLT042 99287.STM3902 160
99287.PSLT042 99287.STM3906 221
99287.PSLT042 99287.STM3907 259
99287.PSLT042 99287.STM3981 304
99287.PSLT042 99287.STM4048 162
99287.PSLT042 99287.STM4098 430
99287.PSLT042 99287.STM4201 472
99287.PSLT042 99287.STM4213 208
99287.PSLT042 99287.STM4303 169
99287.PSLT042 99287.STM4381 173
99287.PSLT042 99287.STM4384 152
99287.PSLT042 99287.STM4484 155
99287.PSLT042 99287.STM4486 168
99287.PSLT042 99287.STM4488 316
99287.PSLT042 99287.STM4489 762
99287.PSLT042 99287.STM4490 754
99287.PSLT042 99287.STM4491 708
99287.PSLT042 99287.STM4492 708
99287.PSLT042 99287.STM4493 794
99287.PSLT042 99287.STM4494 794
99287.PSLT042 99287.STM4495 708
99287.PSLT042 99287.STM4496 724
99287.PSLT042 99287.STM4497 542
99287.PSLT042 99287.STM4498 494
99287.PSLT042 99287.STM4499 272
99287.PSLT042 99287.STM4503 184
99287.PSLT042 99287.STM4507 167
99287.PSLT042 99287.STM4550 164
99287.PSLT042 99287.STM4559.S 159
99287.PSLT042 99287.STM4577 172
99287.PSLT043 99287.PSLT044 975
99287.PSLT043 99287.PSLT045 872
99287.PSLT043 99287.PSLT046 478
99287.PSLT043 99287.STM0016 243
99287.PSLT043 99287.STM0080 264
99287.PSLT043 99287.STM0124 185
99287.PSLT043 99287.STM0137 220
99287.PSLT043 99287.STM0142 272
99287.PSLT043 99287.STM0143 272
99287.PSLT043 99287.STM0178 259
99287.PSLT043 99287.STM0179 205
99287.PSLT043 99287.STM0297 180
99287.PSLT043 99287.STM0303 205
99287.PSLT043 99287.STM0325 180
99287.PSLT043 99287.STM0384 169
99287.PSLT043 99287.STM0388 216
99287.PSLT043 99287.STM0680 196
99287.PSLT043 99287.STM0837 237
99287.PSLT043 99287.STM0933 173
99287.PSLT043 99287.STM0947 180
99287.PSLT043 99287.STM0978 195
99287.PSLT043 99287.STM1185 163
99287.PSLT043 99287.STM1215 244
99287.PSLT043 99287.STM1375 294
99287.PSLT043 99287.STM1394 264
99287.PSLT043 99287.STM1500 151
99287.PSLT043 99287.STM1598 167
99287.PSLT043 99287.STM1660.S 193
99287.PSLT043 99287.STM1674 168
99287.PSLT043 99287.STM1775 161
99287.PSLT043 99287.STM1777 217
99287.PSLT043 99287.STM2015 264
99287.PSLT043 99287.STM2116 396
99287.PSLT043 99287.STM2118 261
99287.PSLT043 99287.STM2154 230
99287.PSLT043 99287.STM2300 205
99287.PSLT043 99287.STM2480 177
99287.PSLT043 99287.STM2509 180
99287.PSLT043 99287.STM2522 185
99287.PSLT043 99287.STM2580 197
99287.PSLT043 99287.STM2653 200
99287.PSLT043 99287.STM2703 177
99287.PSLT043 99287.STM2765 180
99287.PSLT043 99287.STM2769 180
99287.PSLT043 99287.STM2777 166
99287.PSLT043 99287.STM2898 264
99287.PSLT043 99287.STM2936 208
99287.PSLT043 99287.STM3122 168
99287.PSLT043 99287.STM3127 214
99287.PSLT043 99287.STM3128 233
99287.PSLT043 99287.STM3132 205
99287.PSLT043 99287.STM3273 165
99287.PSLT043 99287.STM3318 192
99287.PSLT043 99287.STM3370 173
99287.PSLT043 99287.STM3413 169
99287.PSLT043 99287.STM3486 268
99287.PSLT043 99287.STM3487 216
99287.PSLT043 99287.STM3488 268
99287.PSLT043 99287.STM3516 180
99287.PSLT043 99287.STM3741 186
99287.PSLT043 99287.STM3920 223
99287.PSLT043 99287.STM3939 209
99287.PSLT043 99287.STM3948 250
99287.PSLT043 99287.STM3956 217
99287.PSLT043 99287.STM4046 154
99287.PSLT043 99287.STM4091 156
99287.PSLT043 99287.STM4092 156
99287.PSLT043 99287.STM4118 168
99287.PSLT043 99287.STM4138 173
99287.PSLT043 99287.STM4202 175
99287.PSLT043 99287.STM4213 159
99287.PSLT043 99287.STM4219.S 451
99287.PSLT043 99287.STM4235 154
99287.PSLT043 99287.STM4368 192
99287.PSLT043 99287.STM4394 156
99287.PSLT043 99287.STM4424.S 162
99287.PSLT043 99287.STM4427 190
99287.PSLT043 99287.STM4476.S 175
99287.PSLT043 99287.STM4527 203
99287.PSLT044 99287.PSLT010 548
99287.PSLT044 99287.PSLT043 975
99287.PSLT044 99287.PSLT045 866
99287.PSLT044 99287.PSLT046 478
99287.PSLT044 99287.STM0080 657
99287.PSLT044 99287.STM0208 160
99287.PSLT044 99287.STM0237 495
99287.PSLT044 99287.STM0315 197
99287.PSLT044 99287.STM0337 202
99287.PSLT044 99287.STM0356 155
99287.PSLT044 99287.STM0377 198
99287.PSLT044 99287.STM0384 325
99287.PSLT044 99287.STM0439 167
99287.PSLT044 99287.STM0458 151
99287.PSLT044 99287.STM0509 303
99287.PSLT044 99287.STM0570 415
99287.PSLT044 99287.STM0585 475
99287.PSLT044 99287.STM0604 337
99287.PSLT044 99287.STM0605 177
99287.PSLT044 99287.STM0683 153
99287.PSLT044 99287.STM0685 152
99287.PSLT044 99287.STM0825 224
99287.PSLT044 99287.STM0893 153
99287.PSLT044 99287.STM0947 210
99287.PSLT044 99287.STM1005 153
99287.PSLT044 99287.STM1104 225
99287.PSLT044 99287.STM1108 352
99287.PSLT044 99287.STM1165 226
99287.PSLT044 99287.STM1236 260
99287.PSLT044 99287.STM1311 663
99287.PSLT044 99287.STM1330 365
99287.PSLT044 99287.STM1399 176
99287.PSLT044 99287.STM1418 151
99287.PSLT044 99287.STM1475 270
99287.PSLT044 99287.STM1476 415
99287.PSLT044 99287.STM1477 415
99287.PSLT044 99287.STM1500 475
99287.PSLT044 99287.STM1566 171
99287.PSLT044 99287.STM1683 165
99287.PSLT044 99287.STM1806 257
99287.PSLT044 99287.STM1834 181
99287.PSLT044 99287.STM1862 241
99287.PSLT044 99287.STM1880 151
99287.PSLT044 99287.STM1882 204
99287.PSLT044 99287.STM1965 255
99287.PSLT044 99287.STM2079 218
99287.PSLT044 99287.STM2085 150
99287.PSLT044 99287.STM2157 168
99287.PSLT044 99287.STM2166 236
99287.PSLT044 99287.STM2178 367
99287.PSLT044 99287.STM2187 173
99287.PSLT044 99287.STM2255 210
99287.PSLT044 99287.STM2256 177
99287.PSLT044 99287.STM2259 223
99287.PSLT044 99287.STM2260 195
99287.PSLT044 99287.STM2262 239
99287.PSLT044 99287.STM2299 567
99287.PSLT044 99287.STM2300 395
99287.PSLT044 99287.STM2301 239
99287.PSLT044 99287.STM2393 179
99287.PSLT044 99287.STM2402 193
99287.PSLT044 99287.STM2404 217
99287.PSLT044 99287.STM2480 209
99287.PSLT044 99287.STM2557 192
99287.PSLT044 99287.STM2653 688
99287.PSLT044 99287.STM2702 572
99287.PSLT044 99287.STM2703 387
99287.PSLT044 99287.STM2708 165
99287.PSLT044 99287.STM2731 392
99287.PSLT044 99287.STM2738 261
99287.PSLT044 99287.STM2740 153
99287.PSLT044 99287.STM2748 314
99287.PSLT044 99287.STM2749 265
99287.PSLT044 99287.STM2768 227
99287.PSLT044 99287.STM2772 396
99287.PSLT044 99287.STM2777 287
99287.PSLT044 99287.STM2816 170
99287.PSLT044 99287.STM2910 560
99287.PSLT044 99287.STM2911 298
99287.PSLT044 99287.STM2936 441
99287.PSLT044 99287.STM2955.S 152
99287.PSLT044 99287.STM3007 453
99287.PSLT044 99287.STM3020 176
99287.PSLT044 99287.STM3021 150
99287.PSLT044 99287.STM3124 199
99287.PSLT044 99287.STM3126 595
99287.PSLT044 99287.STM3127 655
99287.PSLT044 99287.STM3128 482
99287.PSLT044 99287.STM3131 154
99287.PSLT044 99287.STM3171 152
99287.PSLT044 99287.STM3203 351
99287.PSLT044 99287.STM3228 286
99287.PSLT044 99287.STM3273 170
99287.PSLT044 99287.STM3279 283
99287.PSLT044 99287.STM3333 151
99287.PSLT044 99287.STM3507 487
99287.PSLT044 99287.STM3516 180
99287.PSLT044 99287.STM3573 456
99287.PSLT044 99287.STM3579 186
99287.PSLT044 99287.STM3706 211
99287.PSLT044 99287.STM3762 532
99287.PSLT044 99287.STM3820 224
99287.PSLT044 99287.STM3919 211
99287.PSLT044 99287.STM3939 277
99287.PSLT044 99287.STM4052 152
99287.PSLT044 99287.STM4118 298
99287.PSLT044 99287.STM4207 195
99287.PSLT044 99287.STM4208 191
99287.PSLT044 99287.STM4209 191
99287.PSLT044 99287.STM4210 422
99287.PSLT044 99287.STM4212 369
99287.PSLT044 99287.STM4213 369
99287.PSLT044 99287.STM4216 588
99287.PSLT044 99287.STM4219.S 431
99287.PSLT044 99287.STM4309 156
99287.PSLT044 99287.STM4310 354
99287.PSLT044 99287.STM4370 214
99287.PSLT044 99287.STM4488 153
99287.PSLT044 99287.STM4501 314
99287.PSLT045 99287.PSLT009 548
99287.PSLT045 99287.PSLT031 599
99287.PSLT045 99287.PSLT043 872
99287.PSLT045 99287.PSLT044 866
99287.PSLT045 99287.PSLT046 884
99287.PSLT045 99287.PSLT048 839
99287.PSLT045 99287.PSLT054 319
99287.PSLT045 99287.PSLT072 603
99287.PSLT045 99287.PSLT092 160
99287.PSLT045 99287.PSLT110 154
99287.PSLT045 99287.STM0084 267
99287.PSLT045 99287.STM0297 186
99287.PSLT045 99287.STM0306 189
99287.PSLT045 99287.STM0357 314
99287.PSLT045 99287.STM0716 172
99287.PSLT045 99287.STM1180 351
99287.PSLT045 99287.STM1181 311
99287.PSLT045 99287.STM1183 351
99287.PSLT045 99287.STM1184 274
99287.PSLT045 99287.STM1398 492
99287.PSLT045 99287.STM1707 188
99287.PSLT045 99287.STM1710 167
99287.PSLT045 99287.STM1875 152
99287.PSLT045 99287.STM1894 271
99287.PSLT045 99287.STM1898 274
99287.PSLT045 99287.STM1960 265
99287.PSLT045 99287.STM1961 424
99287.PSLT045 99287.STM1969 274
99287.PSLT045 99287.STM1997 338
99287.PSLT045 99287.STM1998 399
99287.PSLT045 99287.STM2702 181
99287.PSLT045 99287.STM2772 195
99287.PSLT045 99287.STM3044 172
99287.PSLT045 99287.STM3332 156
99287.PSLT045 99287.STM3660 708
99287.PSLT045 99287.STM3770 708
99287.PSLT045 99287.STM3781 796
99287.PSLT045 99287.STM3955 318
99287.PSLT045 99287.STM4030.S 157
99287.PSLT045 99287.STM4083 158
99287.PSLT045 99287.STM4204 181
99287.PSLT045 99287.STM4457 182
99287.PSLT046 99287.PSLT009 708
99287.PSLT046 99287.PSLT011 794
99287.PSLT046 99287.PSLT043 478
99287.PSLT046 99287.PSLT044 478
99287.PSLT046 99287.PSLT045 884
99287.PSLT046 99287.PSLT048 794
99287.PSLT046 99287.PSLT072 479
99287.PSLT046 99287.STM0069 294
99287.PSLT046 99287.STM0117 168
99287.PSLT046 99287.STM0137 185
99287.PSLT046 99287.STM0152 156
99287.PSLT046 99287.STM0171 444
99287.PSLT046 99287.STM0213 157
99287.PSLT046 99287.STM0260 208
99287.PSLT046 99287.STM0405 193
99287.PSLT046 99287.STM0417 233
99287.PSLT046 99287.STM0418 232
99287.PSLT046 99287.STM0424 232
99287.PSLT046 99287.STM0466 271
99287.PSLT046 99287.STM0514 262
99287.PSLT046 99287.STM0579 171
99287.PSLT046 99287.STM0586 184
99287.PSLT046 99287.STM0633 191
99287.PSLT046 99287.STM0645 170
99287.PSLT046 99287.STM0701 280
99287.PSLT046 99287.STM0744 351
99287.PSLT046 99287.STM0804 232
99287.PSLT046 99287.STM0809 754
99287.PSLT046 99287.STM0810 754
99287.PSLT046 99287.STM0846 220
99287.PSLT046 99287.STM0940 390
99287.PSLT046 99287.STM0941 391
99287.PSLT046 99287.STM0974 253
99287.PSLT046 99287.STM0991 279
99287.PSLT046 99287.STM0996 185
99287.PSLT046 99287.STM1156 156
99287.PSLT046 99287.STM1163 167
99287.PSLT046 99287.STM1180 188
99287.PSLT046 99287.STM1181 182
99287.PSLT046 99287.STM1183 188
99287.PSLT046 99287.STM1227 164
99287.PSLT046 99287.STM1275 726
99287.PSLT046 99287.STM1290 152
99287.PSLT046 99287.STM1299 191
99287.PSLT046 99287.STM1318 153
99287.PSLT046 99287.STM1328 540
99287.PSLT046 99287.STM1330 704
99287.PSLT046 99287.STM1347 270
99287.PSLT046 99287.STM1391 350
99287.PSLT046 99287.STM1398 313
99287.PSLT046 99287.STM1439 268
99287.PSLT046 99287.STM1444 268
99287.PSLT046 99287.STM1445 424
99287.PSLT046 99287.STM1461.S 265
99287.PSLT046 99287.STM1469 240
99287.PSLT046 99287.STM1509 189
99287.PSLT046 99287.STM1580 155
99287.PSLT046 99287.STM1583 708
99287.PSLT046 99287.STM1599 216
99287.PSLT046 99287.STM1631 207
99287.PSLT046 99287.STM1633 599
99287.PSLT046 99287.STM1707 197
99287.PSLT046 99287.STM1761 155
99287.PSLT046 99287.STM1772 233
99287.PSLT046 99287.STM1781 556
99287.PSLT046 99287.STM1862 495
99287.PSLT046 99287.STM1960 166
99287.PSLT046 99287.STM1961 265
99287.PSLT046 99287.STM2067 168
99287.PSLT046 99287.STM2079 390
99287.PSLT046 99287.STM2137 706
99287.PSLT046 99287.STM2183 174
99287.PSLT046 99287.STM2287 390
99287.PSLT046 99287.STM2304 262
99287.PSLT046 99287.STM2323.S 188
99287.PSLT046 99287.STM2324 188
99287.PSLT046 99287.STM2330 151
99287.PSLT046 99287.STM2333 316
99287.PSLT046 99287.STM2344 706
99287.PSLT046 99287.STM2393 253
99287.PSLT046 99287.STM2512 172
99287.PSLT046 99287.STM2665 271
99287.PSLT046 99287.STM2687 172
99287.PSLT046 99287.STM2780 420
99287.PSLT046 99287.STM2781 268
99287.PSLT046 99287.STM2798 168
99287.PSLT046 99287.STM2968 197
99287.PSLT046 99287.STM2969 168
99287.PSLT046 99287.STM3070 152
99287.PSLT046 99287.STM3110 343
99287.PSLT046 99287.STM3164 154
99287.PSLT046 99287.STM3165 599
99287.PSLT046 99287.STM3195 251
99287.PSLT046 99287.STM3265 232
99287.PSLT046 99287.STM3380 338
99287.PSLT046 99287.STM3399 294
99287.PSLT046 99287.STM3476 253
99287.PSLT046 99287.STM3486 167
99287.PSLT046 99287.STM3514 271
99287.PSLT046 99287.STM3534 271
99287.PSLT046 99287.STM3582 179
99287.PSLT046 99287.STM3594 182
99287.PSLT046 99287.STM3668 540
99287.PSLT046 99287.STM3763 269
99287.PSLT046 99287.STM3770 547
99287.PSLT046 99287.STM3795 168
99287.PSLT046 99287.STM3841 167
99287.PSLT046 99287.STM3879 318
99287.PSLT046 99287.STM3964 194
99287.PSLT046 99287.STM4056.S 317
99287.PSLT046 99287.STM4119 572
99287.PSLT046 99287.STM4131 198
99287.PSLT046 99287.STM4157 708
99287.PSLT046 99287.STM4185 232
99287.PSLT046 99287.STM4250 150
99287.PSLT046 99287.STM4251 171
99287.PSLT046 99287.STM4319 238
99287.PSLT046 99287.STM4326 153
99287.PSLT046 99287.STM4408 544
99287.PSLT046 99287.STM4423 752
99287.PSLT046 99287.STM4483 271
99287.PSLT046 99287.STM4579 172
99287.PSLT047 99287.PSLT048 439
99287.PSLT048 99287.PSLT009 794
99287.PSLT048 99287.PSLT017 704
99287.PSLT048 99287.PSLT037 756
99287.PSLT048 99287.PSLT038 422
99287.PSLT048 99287.PSLT039 420
99287.PSLT048 99287.PSLT040 601
99287.PSLT048 99287.PSLT041 311
99287.PSLT048 99287.PSLT045 839
99287.PSLT048 99287.PSLT046 794
99287.PSLT048 99287.PSLT047 439
99287.PSLT048 99287.PSLT072 605
99287.PSLT048 99287.PSLT089 720
99287.PSLT048 99287.PSLT091 706
99287.PSLT048 99287.PSLT094 704
99287.PSLT048 99287.PSLT102 162
99287.PSLT048 99287.STM0070 212
99287.PSLT048 99287.STM0089 168
99287.PSLT048 99287.STM0096 240
99287.PSLT048 99287.STM0106 160
99287.PSLT048 99287.STM0189 195
99287.PSLT048 99287.STM0396 176
99287.PSLT048 99287.STM0438 197
99287.PSLT048 99287.STM0483 155
99287.PSLT048 99287.STM0502 186
99287.PSLT048 99287.STM0533 219
99287.PSLT048 99287.STM0567 260
99287.PSLT048 99287.STM0641 169
99287.PSLT048 99287.STM0654 221
99287.PSLT048 99287.STM0669 156
99287.PSLT048 99287.STM0891 176
99287.PSLT048 99287.STM0918 220
99287.PSLT048 99287.STM1041 180
99287.PSLT048 99287.STM1083 204
99287.PSLT048 99287.STM1180 352
99287.PSLT048 99287.STM1181 317
99287.PSLT048 99287.STM1183 352
99287.PSLT048 99287.STM1184 276
99287.PSLT048 99287.STM1218 180
99287.PSLT048 99287.STM1221 176
99287.PSLT048 99287.STM1298 250
99287.PSLT048 99287.STM1333 237
99287.PSLT048 99287.STM1342 164
99287.PSLT048 99287.STM1398 495
99287.PSLT048 99287.STM1514 217
99287.PSLT048 99287.STM1635 231
99287.PSLT048 99287.STM1691 188
99287.PSLT048 99287.STM1695 158
99287.PSLT048 99287.STM1696 294
99287.PSLT048 99287.STM1760 234
99287.PSLT048 99287.STM1818 154
99287.PSLT048 99287.STM1825 265
99287.PSLT048 99287.STM1960 267
99287.PSLT048 99287.STM1961 428
99287.PSLT048 99287.STM1969 304
99287.PSLT048 99287.STM2020 160
99287.PSLT048 99287.STM2087 240
99287.PSLT048 99287.STM2154 176
99287.PSLT048 99287.STM2298 223
99287.PSLT048 99287.STM2522 229
99287.PSLT048 99287.STM2543 191
99287.PSLT048 99287.STM2555 216
99287.PSLT048 99287.STM2594 171
99287.PSLT048 99287.STM2676 216
99287.PSLT048 99287.STM2830 207
99287.PSLT048 99287.STM2894 249
99287.PSLT048 99287.STM2911 216
99287.PSLT048 99287.STM2954 162
99287.PSLT048 99287.STM2958 160
99287.PSLT048 99287.STM3074 225
99287.PSLT048 99287.STM3075 228
99287.PSLT048 99287.STM3126 176
99287.PSLT048 99287.STM3143 165
99287.PSLT048 99287.STM3193 260
99287.PSLT048 99287.STM3284 167
99287.PSLT048 99287.STM3313 191
99287.PSLT048 99287.STM3405 206
99287.PSLT048 99287.STM3437 206
99287.PSLT048 99287.STM3453 195
99287.PSLT048 99287.STM3459 181
99287.PSLT048 99287.STM3570 157
99287.PSLT048 99287.STM3627 162
99287.PSLT048 99287.STM3700 150
99287.PSLT048 99287.STM3770 712
99287.PSLT048 99287.STM3899 196
99287.PSLT048 99287.STM3997 263
99287.PSLT048 99287.STM4204 170
99287.PSLT048 99287.STM4369 165
99287.PSLT048 99287.STM4397 152
99287.PSLT050.1N 99287.PSLT050.2N 582
99287.PSLT050.2N 99287.PSLT050.1N 582
99287.PSLT050.2N 99287.STM1846 163
99287.PSLT051 99287.PSLT009 208
99287.PSLT051 99287.PSLT018 181
99287.PSLT051 99287.PSLT039 184
99287.PSLT051 99287.PSLT042 496
99287.PSLT051 99287.PSLT052 150
99287.PSLT051 99287.PSLT097 704
99287.PSLT051 99287.PSLT104 355
99287.PSLT051 99287.STM0115 222
99287.PSLT051 99287.STM0135 213
99287.PSLT051 99287.STM0142 162
99287.PSLT051 99287.STM0175 180
99287.PSLT051 99287.STM0267 351
99287.PSLT051 99287.STM0287 540
99287.PSLT051 99287.STM0346 167
99287.PSLT051 99287.STM0411 292
99287.PSLT051 99287.STM0481 180
99287.PSLT051 99287.STM0484 316
99287.PSLT051 99287.STM0509 208
99287.PSLT051 99287.STM0561 542
99287.PSLT051 99287.STM0593 268
99287.PSLT051 99287.STM0669 238
99287.PSLT051 99287.STM0783 201
99287.PSLT051 99287.STM0823 363
99287.PSLT051 99287.STM0833 168
99287.PSLT051 99287.STM0892 207
99287.PSLT051 99287.STM0920 245
99287.PSLT051 99287.STM0931 188
99287.PSLT051 99287.STM0951 160
99287.PSLT051 99287.STM0978 473
99287.PSLT051 99287.STM0983 424
99287.PSLT051 99287.STM0992 216
99287.PSLT051 99287.STM0993 203
99287.PSLT051 99287.STM0994 163
99287.PSLT051 99287.STM1019 262
99287.PSLT051 99287.STM1070 221
99287.PSLT051 99287.STM1090 272
99287.PSLT051 99287.STM1094 270
99287.PSLT051 99287.STM1096 213
99287.PSLT051 99287.STM1214 153
99287.PSLT051 99287.STM1231 390
99287.PSLT051 99287.STM1249 210
99287.PSLT051 99287.STM1312 157
99287.PSLT051 99287.STM1313 303
99287.PSLT051 99287.STM1314 160
99287.PSLT051 99287.STM1315 230
99287.PSLT051 99287.STM1392 184
99287.PSLT051 99287.STM1396 188
99287.PSLT051 99287.STM1399 494
99287.PSLT051 99287.STM1404 160
99287.PSLT051 99287.STM1409 162
99287.PSLT051 99287.STM1422 360
99287.PSLT051 99287.STM1460 175
99287.PSLT051 99287.STM1478 457
99287.PSLT051 99287.STM1560 724
99287.PSLT051 99287.STM1572 213
99287.PSLT051 99287.STM1638 212
99287.PSLT051 99287.STM1646 155
99287.PSLT051 99287.STM1680 161
99287.PSLT051 99287.STM1684 160
99287.PSLT051 99287.STM1688 274
99287.PSLT051 99287.STM1708 165
99287.PSLT051 99287.STM1831 260
99287.PSLT051 99287.STM1851 347
99287.PSLT051 99287.STM1867 271
99287.PSLT051 99287.STM1873 152
99287.PSLT051 99287.STM1919 160
99287.PSLT051 99287.STM1959 601
99287.PSLT051 99287.STM2066 152
99287.PSLT051 99287.STM2120 180
99287.PSLT051 99287.STM2157 158
99287.PSLT051 99287.STM2228 158
99287.PSLT051 99287.STM2387 177
99287.PSLT051 99287.STM2395 271
99287.PSLT051 99287.STM2404 168
99287.PSLT051 99287.STM2484 187
99287.PSLT051 99287.STM2488 175
99287.PSLT051 99287.STM2619 492
99287.PSLT051 99287.STM2621 262
99287.PSLT051 99287.STM2694 167
99287.PSLT051 99287.STM2704 165
99287.PSLT051 99287.STM2727 317
99287.PSLT051 99287.STM2738 212
99287.PSLT051 99287.STM2739 240
99287.PSLT051 99287.STM2760 268
99287.PSLT051 99287.STM2768 213
99287.PSLT051 99287.STM2771 265
99287.PSLT051 99287.STM2777 238
99287.PSLT051 99287.STM2835 178
99287.PSLT051 99287.STM2859 162
99287.PSLT051 99287.STM2864 352
99287.PSLT051 99287.STM2865 236
99287.PSLT051 99287.STM2868 316
99287.PSLT051 99287.STM2870 351
99287.PSLT051 99287.STM2887 202
99287.PSLT051 99287.STM2924 170
99287.PSLT051 99287.STM2950 195
99287.PSLT051 99287.STM2964 274
99287.PSLT051 99287.STM3000 265
99287.PSLT051 99287.STM3046 202
99287.PSLT051 99287.STM3228 188
99287.PSLT051 99287.STM3230 160
99287.PSLT051 99287.STM3231 189
99287.PSLT051 99287.STM3328 155
99287.PSLT051 99287.STM3338 268
99287.PSLT051 99287.STM3370 154
99287.PSLT051 99287.STM3411 188
99287.PSLT051 99287.STM3488 168
99287.PSLT051 99287.STM3491 243
99287.PSLT051 99287.STM3506 209
99287.PSLT051 99287.STM3507 239
99287.PSLT051 99287.STM3687 223
99287.PSLT051 99287.STM3689 314
99287.PSLT051 99287.STM3753 271
99287.PSLT051 99287.STM3755 390
99287.PSLT051 99287.STM3756 479
99287.PSLT051 99287.STM3757 390
99287.PSLT051 99287.STM3919 318
99287.PSLT051 99287.STM3939 207
99287.PSLT051 99287.STM3955 391
99287.PSLT051 99287.STM4030.S 162
99287.PSLT051 99287.STM4058 174
99287.PSLT051 99287.STM4088 159
99287.PSLT051 99287.STM4126 273
99287.PSLT051 99287.STM4192 223
99287.PSLT051 99287.STM4245 159
99287.PSLT051 99287.STM4262 181
99287.PSLT051 99287.STM4273 190
99287.PSLT051 99287.STM4274 190
99287.PSLT051 99287.STM4475 267
99287.PSLT051 99287.STM4516 377
99287.PSLT051 99287.STM4518 222
99287.PSLT051 99287.STM4557 281
99287.PSLT052 99287.PSLT023 440
99287.PSLT052 99287.PSLT031 214
99287.PSLT052 99287.PSLT038 420
99287.PSLT052 99287.PSLT051 150
99287.PSLT052 99287.PSLT053 978
99287.PSLT052 99287.PSLT062 177
99287.PSLT052 99287.PSLT068 752
99287.PSLT052 99287.PSLT072 222
99287.PSLT052 99287.PSLT079 241
99287.PSLT052 99287.PSLT080 365
99287.PSLT052 99287.PSLT081 333
99287.PSLT052 99287.PSLT088 255
99287.PSLT052 99287.PSLT091 203
99287.PSLT052 99287.PSLT092 166
99287.PSLT052 99287.PSLT094 279
99287.PSLT052 99287.PSLT095 200
99287.PSLT052 99287.PSLT097 351
99287.PSLT052 99287.PSLT100 238
99287.PSLT052 99287.PSLT101 347
99287.PSLT052 99287.PSLT103 187
99287.PSLT052 99287.PSLT104 188
99287.PSLT052 99287.PSLT108 508
99287.PSLT052 99287.PSLT110 401
99287.PSLT052 99287.STM0031 171
99287.PSLT052 99287.STM0048 323
99287.PSLT052 99287.STM0064 279
99287.PSLT052 99287.STM0133 238
99287.PSLT052 99287.STM0175 160
99287.PSLT052 99287.STM0191 151
99287.PSLT052 99287.STM0221 168
99287.PSLT052 99287.STM0237 266
99287.PSLT052 99287.STM0238 173
99287.PSLT052 99287.STM0321 263
99287.PSLT052 99287.STM0325 841
99287.PSLT052 99287.STM0337 425
99287.PSLT052 99287.STM0340 152
99287.PSLT052 99287.STM0392 162
99287.PSLT052 99287.STM0406 180
99287.PSLT052 99287.STM0408 245
99287.PSLT052 99287.STM0418 371
99287.PSLT052 99287.STM0426 155
99287.PSLT052 99287.STM0471 180
99287.PSLT052 99287.STM0508 499
99287.PSLT052 99287.STM0535 152
99287.PSLT052 99287.STM0572 247
99287.PSLT052 99287.STM0573 272
99287.PSLT052 99287.STM0588 228
99287.PSLT052 99287.STM0596 205
99287.PSLT052 99287.STM0604 368
99287.PSLT052 99287.STM0611 491
99287.PSLT052 99287.STM0668 168
99287.PSLT052 99287.STM0687 156
99287.PSLT052 99287.STM0710 819
99287.PSLT052 99287.STM0728 424
99287.PSLT052 99287.STM0745 323
99287.PSLT052 99287.STM0748 401
99287.PSLT052 99287.STM0769 168
99287.PSLT052 99287.STM0798 179
99287.PSLT052 99287.STM0859 321
99287.PSLT052 99287.STM0881 174
99287.PSLT052 99287.STM0903 277
99287.PSLT052 99287.STM0916 169
99287.PSLT052 99287.STM0960 177
99287.PSLT052 99287.STM0961 170
99287.PSLT052 99287.STM0976 223
99287.PSLT052 99287.STM0980 228
99287.PSLT052 99287.STM1022 275
99287.PSLT052 99287.STM1038 274
99287.PSLT052 99287.STM1041 150
99287.PSLT052 99287.STM1048.1N 170
99287.PSLT052 99287.STM1098 352
99287.PSLT052 99287.STM1099 420
99287.PSLT052 99287.STM1100 269
99287.PSLT052 99287.STM1102 253
99287.PSLT052 99287.STM1131 235
99287.PSLT052 99287.STM1174 160
99287.PSLT052 99287.STM1237 192
99287.PSLT052 99287.STM1241 191
99287.PSLT052 99287.STM1271 271
99287.PSLT052 99287.STM1309 246
99287.PSLT052 99287.STM1333 230
99287.PSLT052 99287.STM1339 215
99287.PSLT052 99287.STM1373 201
99287.PSLT052 99287.STM1392 170
99287.PSLT052 99287.STM1428 191
99287.PSLT052 99287.STM1451 278
99287.PSLT052 99287.STM1453 260
99287.PSLT052 99287.STM1514 166
99287.PSLT052 99287.STM1610 230
99287.PSLT052 99287.STM1621 221
99287.PSLT052 99287.STM1625 160
99287.PSLT052 99287.STM1634 833
99287.PSLT052 99287.STM1703 188
99287.PSLT052 99287.STM1719 192
99287.PSLT052 99287.STM1731 708
99287.PSLT052 99287.STM1736 162
99287.PSLT052 99287.STM1753 156
99287.PSLT052 99287.STM1774 210
99287.PSLT052 99287.STM1775 183
99287.PSLT052 99287.STM1779 271
99287.PSLT052 99287.STM1783.S 266
99287.PSLT052 99287.STM1784 237
99287.PSLT052 99287.STM1808 271
99287.PSLT052 99287.STM1815 153
99287.PSLT052 99287.STM1816 313
99287.PSLT052 99287.STM1851 171
99287.PSLT052 99287.STM1913 155
99287.PSLT052 99287.STM1918 172
99287.PSLT052 99287.STM1923 202
99287.PSLT052 99287.STM2001 159
99287.PSLT052 99287.STM2008 293
99287.PSLT052 99287.STM2128 168
99287.PSLT052 99287.STM2129 208
99287.PSLT052 99287.STM2199 248
99287.PSLT052 99287.STM2222 192
99287.PSLT052 99287.STM2288 166
99287.PSLT052 99287.STM2293 166
99287.PSLT052 99287.STM2299 240
99287.PSLT052 99287.STM2395 226
99287.PSLT052 99287.STM2396 156
99287.PSLT052 99287.STM2407 243
99287.PSLT052 99287.STM2413 218
99287.PSLT052 99287.STM2485 192
99287.PSLT052 99287.STM2496 416
99287.PSLT052 99287.STM2503 160
99287.PSLT052 99287.STM2512 208
99287.PSLT052 99287.STM2519 421
99287.PSLT052 99287.STM2530 151
99287.PSLT052 99287.STM2553 229
99287.PSLT052 99287.STM2582 235
99287.PSLT052 99287.STM2589 153
99287.PSLT052 99287.STM2594 164
99287.PSLT052 99287.STM2597 225
99287.PSLT052 99287.STM2605 251
99287.PSLT052 99287.STM2606 703
99287.PSLT052 99287.STM2608 603
99287.PSLT052 99287.STM2660 205
99287.PSLT052 99287.STM2673 191
99287.PSLT052 99287.STM2674 190
99287.PSLT052 99287.STM2675 189
99287.PSLT052 99287.STM2755 812
99287.PSLT052 99287.STM2756 847
99287.PSLT052 99287.STM2759 313
99287.PSLT052 99287.STM2830 166
99287.PSLT052 99287.STM2896 153
99287.PSLT052 99287.STM2955.S 230
99287.PSLT052 99287.STM2964 270
99287.PSLT052 99287.STM2984 201
99287.PSLT052 99287.STM3017 603
99287.PSLT052 99287.STM3042 210
99287.PSLT052 99287.STM3044 172
99287.PSLT052 99287.STM3098 204
99287.PSLT052 99287.STM3115 232
99287.PSLT052 99287.STM3171 390
99287.PSLT052 99287.STM3186 203
99287.PSLT052 99287.STM3204 500
99287.PSLT052 99287.STM3296 271
99287.PSLT052 99287.STM3301 266
99287.PSLT052 99287.STM3303 190
99287.PSLT052 99287.STM3304 170
99287.PSLT052 99287.STM3307 171
99287.PSLT052 99287.STM3313 220
99287.PSLT052 99287.STM3362 445
99287.PSLT052 99287.STM3370 231
99287.PSLT052 99287.STM3375 188
99287.PSLT052 99287.STM3401 328
99287.PSLT052 99287.STM3407 240
99287.PSLT052 99287.STM3414 265
99287.PSLT052 99287.STM3415 648
99287.PSLT052 99287.STM3416 421
99287.PSLT052 99287.STM3418 310
99287.PSLT052 99287.STM3455 396
99287.PSLT052 99287.STM3465 164
99287.PSLT052 99287.STM3481 164
99287.PSLT052 99287.STM3503 179
99287.PSLT052 99287.STM3573 505
99287.PSLT052 99287.STM3574 427
99287.PSLT052 99287.STM3617 221
99287.PSLT052 99287.STM3618 221
99287.PSLT052 99287.STM3619 213
99287.PSLT052 99287.STM3742 167
99287.PSLT052 99287.STM3829 193
99287.PSLT052 99287.STM3838 416
99287.PSLT052 99287.STM3839 210
99287.PSLT052 99287.STM3840 234
99287.PSLT052 99287.STM3841 255
99287.PSLT052 99287.STM3842 262
99287.PSLT052 99287.STM3843 291
99287.PSLT052 99287.STM3859 170
99287.PSLT052 99287.STM3862 288
99287.PSLT052 99287.STM3864 253
99287.PSLT052 99287.STM3865 254
99287.PSLT052 99287.STM3866 260
99287.PSLT052 99287.STM3867 307
99287.PSLT052 99287.STM3868 263
99287.PSLT052 99287.STM3869 234
99287.PSLT052 99287.STM3871 194
99287.PSLT052 99287.STM3873.S 410
99287.PSLT052 99287.STM3874 410
99287.PSLT052 99287.STM3887 171
99287.PSLT052 99287.STM3912 289
99287.PSLT052 99287.STM3917 308
99287.PSLT052 99287.STM3921 702
99287.PSLT052 99287.STM3947 179
99287.PSLT052 99287.STM3985 172
99287.PSLT052 99287.STM3996 304
99287.PSLT052 99287.STM4048 159
99287.PSLT052 99287.STM4049 293
99287.PSLT052 99287.STM4051 189
99287.PSLT052 99287.STM4052 390
99287.PSLT052 99287.STM4073 192
99287.PSLT052 99287.STM4096 166
99287.PSLT052 99287.STM4101 390
99287.PSLT052 99287.STM4117 155
99287.PSLT052 99287.STM4130 179
99287.PSLT052 99287.STM4138 333
99287.PSLT052 99287.STM4171 196
99287.PSLT052 99287.STM4173 179
99287.PSLT052 99287.STM4174 465
99287.PSLT052 99287.STM4193 192
99287.PSLT052 99287.STM4226 601
99287.PSLT052 99287.STM4256 169
99287.PSLT052 99287.STM4267 702
99287.PSLT052 99287.STM4360 183
99287.PSLT052 99287.STM4407 152
99287.PSLT052 99287.STM4438 153
99287.PSLT052 99287.STM4439 160
99287.PSLT052 99287.STM4508 164
99287.PSLT052 99287.STM4544 261
99287.PSLT052 99287.STM4550 286
99287.PSLT052 99287.STM4582 613
99287.PSLT052 99287.STM4591 204
99287.PSLT053 99287.PSLT023 745
99287.PSLT053 99287.PSLT031 255
99287.PSLT053 99287.PSLT052 978
99287.PSLT053 99287.PSLT059 212
99287.PSLT053 99287.PSLT062 213
99287.PSLT053 99287.PSLT068 494
99287.PSLT053 99287.PSLT079 395
99287.PSLT053 99287.PSLT080 587
99287.PSLT053 99287.PSLT081 390
99287.PSLT053 99287.PSLT088 521
99287.PSLT053 99287.PSLT091 233
99287.PSLT053 99287.PSLT092 229
99287.PSLT053 99287.PSLT094 366
99287.PSLT053 99287.PSLT095 619
99287.PSLT053 99287.PSLT097 512
99287.PSLT053 99287.PSLT100 289
99287.PSLT053 99287.PSLT101 665
99287.PSLT053 99287.PSLT103 239
99287.PSLT053 99287.PSLT104 451
99287.PSLT053 99287.PSLT108 729
99287.PSLT053 99287.PSLT110 542
99287.PSLT053 99287.STM0031 383
99287.PSLT053 99287.STM0064 271
99287.PSLT053 99287.STM0086 156
99287.PSLT053 99287.STM0104 163
99287.PSLT053 99287.STM0179 242
99287.PSLT053 99287.STM0221 155
99287.PSLT053 99287.STM0238 203
99287.PSLT053 99287.STM0321 254
99287.PSLT053 99287.STM0337 315
99287.PSLT053 99287.STM0340 303
99287.PSLT053 99287.STM0346 195
99287.PSLT053 99287.STM0394 151
99287.PSLT053 99287.STM0471 358
99287.PSLT053 99287.STM0481 162
99287.PSLT053 99287.STM0491 503
99287.PSLT053 99287.STM0492 156
99287.PSLT053 99287.STM0571 171
99287.PSLT053 99287.STM0572 265
99287.PSLT053 99287.STM0573 421
99287.PSLT053 99287.STM0605 227
99287.PSLT053 99287.STM0687 162
99287.PSLT053 99287.STM0745 152
99287.PSLT053 99287.STM0746 155
99287.PSLT053 99287.STM0748 217
99287.PSLT053 99287.STM0764 169
99287.PSLT053 99287.STM0766 155
99287.PSLT053 99287.STM0769 549
99287.PSLT053 99287.STM0786 217
99287.PSLT053 99287.STM0881 238
99287.PSLT053 99287.STM0903 454
99287.PSLT053 99287.STM0907 300
99287.PSLT053 99287.STM0916 154
99287.PSLT053 99287.STM0918 476
99287.PSLT053 99287.STM0919 236
99287.PSLT053 99287.STM0922 284
99287.PSLT053 99287.STM0923 166
99287.PSLT053 99287.STM0925.S 262
99287.PSLT053 99287.STM0964 164
99287.PSLT053 99287.STM0976 157
99287.PSLT053 99287.STM1022 616
99287.PSLT053 99287.STM1038 249
99287.PSLT053 99287.STM1041 361
99287.PSLT053 99287.STM1042 196
99287.PSLT053 99287.STM1043 159
99287.PSLT053 99287.STM1046 290
99287.PSLT053 99287.STM1047 169
99287.PSLT053 99287.STM1048 301
99287.PSLT053 99287.STM1048.1N 275
99287.PSLT053 99287.STM1059 297
99287.PSLT053 99287.STM1104 164
99287.PSLT053 99287.STM1131 661
99287.PSLT053 99287.STM1138 292
99287.PSLT053 99287.STM1206 160
99287.PSLT053 99287.STM1207 200
99287.PSLT053 99287.STM1241 230
99287.PSLT053 99287.STM1251 179
99287.PSLT053 99287.STM1309 208
99287.PSLT053 99287.STM1327 229
99287.PSLT053 99287.STM1373 163
99287.PSLT053 99287.STM1428 176
99287.PSLT053 99287.STM1429 333
99287.PSLT053 99287.STM1453 305
99287.PSLT053 99287.STM1514 152
99287.PSLT053 99287.STM1516 150
99287.PSLT053 99287.STM1535 251
99287.PSLT053 99287.STM1610 531
99287.PSLT053 99287.STM1622 265
99287.PSLT053 99287.STM1643 209
99287.PSLT053 99287.STM1701 322
99287.PSLT053 99287.STM1718 156
99287.PSLT053 99287.STM1741 156
99287.PSLT053 99287.STM1751 373
99287.PSLT053 99287.STM1784 219
99287.PSLT053 99287.STM1808 207
99287.PSLT053 99287.STM1851 276
99287.PSLT053 99287.STM1908 306
99287.PSLT053 99287.STM1933 193
99287.PSLT053 99287.STM1938 228
99287.PSLT053 99287.STM1992 170
99287.PSLT053 99287.STM2007 200
99287.PSLT053 99287.STM2008 493
99287.PSLT053 99287.STM2078 240
99287.PSLT053 99287.STM2169 342
99287.PSLT053 99287.STM2223 268
99287.PSLT053 99287.STM2238 187
99287.PSLT053 99287.STM2288 152
99287.PSLT053 99287.STM2293 152
99287.PSLT053 99287.STM2299 224
99287.PSLT053 99287.STM2316.S 171
99287.PSLT053 99287.STM2371 227
99287.PSLT053 99287.STM2395 396
99287.PSLT053 99287.STM2397 151
99287.PSLT053 99287.STM2407 252
99287.PSLT053 99287.STM2413 359
99287.PSLT053 99287.STM2448 178
99287.PSLT053 99287.STM2476 153
99287.PSLT053 99287.STM2526 214
99287.PSLT053 99287.STM2530 152
99287.PSLT053 99287.STM2553 286
99287.PSLT053 99287.STM2582 217
99287.PSLT053 99287.STM2584 192
99287.PSLT053 99287.STM2589 375
99287.PSLT053 99287.STM2590 225
99287.PSLT053 99287.STM2591 232
99287.PSLT053 99287.STM2593 224
99287.PSLT053 99287.STM2594 499
99287.PSLT053 99287.STM2597 297
99287.PSLT053 99287.STM2673 175
99287.PSLT053 99287.STM2674 175
99287.PSLT053 99287.STM2675 175
99287.PSLT053 99287.STM2748 176
99287.PSLT053 99287.STM2749 217
99287.PSLT053 99287.STM2757 177
99287.PSLT053 99287.STM2759 526
99287.PSLT053 99287.STM2767 213
99287.PSLT053 99287.STM2800 255
99287.PSLT053 99287.STM2830 152
99287.PSLT053 99287.STM2886 165
99287.PSLT053 99287.STM2984 163
99287.PSLT053 99287.STM3093 169
99287.PSLT053 99287.STM3115 166
99287.PSLT053 99287.STM3158 155
99287.PSLT053 99287.STM3159 152
99287.PSLT053 99287.STM3200 155
99287.PSLT053 99287.STM3258 192
99287.PSLT053 99287.STM3286 210
99287.PSLT053 99287.STM3301 243
99287.PSLT053 99287.STM3303 183
99287.PSLT053 99287.STM3304 177
99287.PSLT053 99287.STM3362 653
99287.PSLT053 99287.STM3400 292
99287.PSLT053 99287.STM3407 224
99287.PSLT053 99287.STM3457 156
99287.PSLT053 99287.STM3470 238
99287.PSLT053 99287.STM3473 164
99287.PSLT053 99287.STM3552 351
99287.PSLT053 99287.STM3574 543
99287.PSLT053 99287.STM3590 168
99287.PSLT053 99287.STM3608 157
99287.PSLT053 99287.STM3620 466
99287.PSLT053 99287.STM3622 165
99287.PSLT053 99287.STM3663 160
99287.PSLT053 99287.STM3689 665
99287.PSLT053 99287.STM3739 169
99287.PSLT053 99287.STM3748 158
99287.PSLT053 99287.STM3839 254
99287.PSLT053 99287.STM3840 218
99287.PSLT053 99287.STM3841 256
99287.PSLT053 99287.STM3842 257
99287.PSLT053 99287.STM3843 281
99287.PSLT053 99287.STM3864 256
99287.PSLT053 99287.STM3865 257
99287.PSLT053 99287.STM3866 269
99287.PSLT053 99287.STM3867 271
99287.PSLT053 99287.STM3868 280
99287.PSLT053 99287.STM3869 256
99287.PSLT053 99287.STM3870 240
99287.PSLT053 99287.STM3871 256
99287.PSLT053 99287.STM3872 380
99287.PSLT053 99287.STM3873.S 378
99287.PSLT053 99287.STM3874 378
99287.PSLT053 99287.STM3897 158
99287.PSLT053 99287.STM3917 156
99287.PSLT053 99287.STM4032 224
99287.PSLT053 99287.STM4048 195
99287.PSLT053 99287.STM4049 202
99287.PSLT053 99287.STM4051 661
99287.PSLT053 99287.STM4098 150
99287.PSLT053 99287.STM4138 293
99287.PSLT053 99287.STM4165 282
99287.PSLT053 99287.STM4171 318
99287.PSLT053 99287.STM4172 205
99287.PSLT053 99287.STM4299 265
99287.PSLT053 99287.STM4365 343
99287.PSLT053 99287.STM4372 156
99287.PSLT053 99287.STM4439 180
99287.PSLT053 99287.STM4449 341
99287.PSLT053 99287.STM4471 164
99287.PSLT053 99287.STM4539 201
99287.PSLT053 99287.STM4544 360
99287.PSLT053 99287.STM4550 495
99287.PSLT053 99287.STM4559.S 165
99287.PSLT053 99287.STM4583 157
99287.PSLT053 99287.STM4589 193
99287.PSLT054 99287.PSLT016 317
99287.PSLT054 99287.PSLT017 428
99287.PSLT054 99287.PSLT027 391
99287.PSLT054 99287.PSLT028 490
99287.PSLT054 99287.PSLT031 188
99287.PSLT054 99287.PSLT045 319
99287.PSLT054 99287.PSLT055 998
99287.PSLT054 99287.PSLT066 170
99287.PSLT054 99287.PSLT092 351
99287.PSLT054 99287.STM0012 423
99287.PSLT054 99287.STM0031 152
99287.PSLT054 99287.STM0046 155
99287.PSLT054 99287.STM0090 195
99287.PSLT054 99287.STM0096 279
99287.PSLT054 99287.STM0097 892
99287.PSLT054 99287.STM0102 270
99287.PSLT054 99287.STM0126 164
99287.PSLT054 99287.STM0135 272
99287.PSLT054 99287.STM0137 163
99287.PSLT054 99287.STM0174 182
99287.PSLT054 99287.STM0189 160
99287.PSLT054 99287.STM0196 390
99287.PSLT054 99287.STM0230 240
99287.PSLT054 99287.STM0231 683
99287.PSLT054 99287.STM0263 577
99287.PSLT054 99287.STM0264 700
99287.PSLT054 99287.STM0313 695
99287.PSLT054 99287.STM0392 190
99287.PSLT054 99287.STM0395 627
99287.PSLT054 99287.STM0413 273
99287.PSLT054 99287.STM0418 234
99287.PSLT054 99287.STM0436.S 213
99287.PSLT054 99287.STM0450 265
99287.PSLT054 99287.STM0486 195
99287.PSLT054 99287.STM0530 271
99287.PSLT054 99287.STM0605 153
99287.PSLT054 99287.STM0641 164
99287.PSLT054 99287.STM0645 240
99287.PSLT054 99287.STM0729 155
99287.PSLT054 99287.STM0798 839
99287.PSLT054 99287.STM0822 356
99287.PSLT054 99287.STM0858 158
99287.PSLT054 99287.STM0882 835
99287.PSLT054 99287.STM0962 317
99287.PSLT054 99287.STM1053 179
99287.PSLT054 99287.STM1075 240
99287.PSLT054 99287.STM1106 268
99287.PSLT054 99287.STM1216 238
99287.PSLT054 99287.STM1302 154
99287.PSLT054 99287.STM1304 159
99287.PSLT054 99287.STM1318 194
99287.PSLT054 99287.STM1321 831
99287.PSLT054 99287.STM1337 173
99287.PSLT054 99287.STM1338 224
99287.PSLT054 99287.STM1373 190
99287.PSLT054 99287.STM1386 160
99287.PSLT054 99287.STM1431 312
99287.PSLT054 99287.STM1441 266
99287.PSLT054 99287.STM1453 435
99287.PSLT054 99287.STM1551 266
99287.PSLT054 99287.STM1611 542
99287.PSLT054 99287.STM1632 150
99287.PSLT054 99287.STM1714 152
99287.PSLT054 99287.STM1779 195
99287.PSLT054 99287.STM1886 212
99287.PSLT054 99287.STM1894 376
99287.PSLT054 99287.STM1895 432
99287.PSLT054 99287.STM1898 267
99287.PSLT054 99287.STM1901 154
99287.PSLT054 99287.STM1946 724
99287.PSLT054 99287.STM1992 160
99287.PSLT054 99287.STM1996 540
99287.PSLT054 99287.STM1998 999
99287.PSLT054 99287.STM2001 342
99287.PSLT054 99287.STM2063 161
99287.PSLT054 99287.STM2071 334
99287.PSLT054 99287.STM2124 442
99287.PSLT054 99287.STM2203 427
99287.PSLT054 99287.STM2223 188
99287.PSLT054 99287.STM2230.1c 944
99287.PSLT054 99287.STM2240 188
99287.PSLT054 99287.STM2272 271
99287.PSLT054 99287.STM2522 154
99287.PSLT054 99287.STM2533 279
99287.PSLT054 99287.STM2542 234
99287.PSLT054 99287.STM2556 196
99287.PSLT054 99287.STM2579 351
99287.PSLT054 99287.STM2625 271
99287.PSLT054 99287.STM2684 676
99287.PSLT054 99287.STM2742 203
99287.PSLT054 99287.STM2828 299
99287.PSLT054 99287.STM2829 686
99287.PSLT054 99287.STM2850 174
99287.PSLT054 99287.STM2851 158
99287.PSLT054 99287.STM2904 241
99287.PSLT054 99287.STM2909 637
99287.PSLT054 99287.STM2957 599
99287.PSLT054 99287.STM2972 240
99287.PSLT054 99287.STM2984 190
99287.PSLT054 99287.STM2993 390
99287.PSLT054 99287.STM2994 795
99287.PSLT054 99287.STM2996 700
99287.PSLT054 99287.STM3005 269
99287.PSLT054 99287.STM3009 272
99287.PSLT054 99287.STM3042 796
99287.PSLT054 99287.STM3066 154
99287.PSLT054 99287.STM3097 273
99287.PSLT054 99287.STM3110 390
99287.PSLT054 99287.STM3218 794
99287.PSLT054 99287.STM3301 485
99287.PSLT054 99287.STM3575 190
99287.PSLT054 99287.STM3588 223
99287.PSLT054 99287.STM3744 273
99287.PSLT054 99287.STM3762 234
99287.PSLT054 99287.STM3836 794
99287.PSLT054 99287.STM3837 715
99287.PSLT054 99287.STM3838 475
99287.PSLT054 99287.STM3912 240
99287.PSLT054 99287.STM3951 832
99287.PSLT054 99287.STM3953 351
99287.PSLT054 99287.STM3955 265
99287.PSLT054 99287.STM3958 599
99287.PSLT054 99287.STM3969 165
99287.PSLT054 99287.STM3999 754
99287.PSLT054 99287.STM4055 473
99287.PSLT054 99287.STM4125 312
99287.PSLT054 99287.STM4237 957
99287.PSLT054 99287.STM4246 279
99287.PSLT054 99287.STM4254 839
99287.PSLT054 99287.STM4327 208
99287.PSLT054 99287.STM4330 658
99287.PSLT054 99287.STM4359 696
99287.PSLT054 99287.STM4491 390
99287.PSLT054 99287.STM4494 209
99287.PSLT054 99287.STM4495 390
99287.PSLT054 99287.STM4498 163
99287.PSLT054 99287.STM4514.S 205
99287.PSLT054 99287.STM4527 467
99287.PSLT054 99287.STM4543 390
99287.PSLT054 99287.STM4579 496
99287.PSLT054 99287.STM4588 176
99287.PSLT055 99287.PSLT054 998
99287.PSLT055 99287.PSLT079 754
99287.PSLT055 99287.PSLT081 817
99287.PSLT055 99287.PSLT088 150
99287.PSLT055 99287.PSLT091 794
99287.PSLT055 99287.PSLT092 803
99287.PSLT055 99287.STM0090 187
99287.PSLT055 99287.STM0097 170
99287.PSLT055 99287.STM0189 186
99287.PSLT055 99287.STM0231 221
99287.PSLT055 99287.STM0313 519
99287.PSLT055 99287.STM0415 228
99287.PSLT055 99287.STM0449 213
99287.PSLT055 99287.STM0605 889
99287.PSLT055 99287.STM0641 191
99287.PSLT055 99287.STM0798 429
99287.PSLT055 99287.STM0804 229
99287.PSLT055 99287.STM0822 209
99287.PSLT055 99287.STM0846 205
99287.PSLT055 99287.STM0858 185
99287.PSLT055 99287.STM0962 180
99287.PSLT055 99287.STM1053 196
99287.PSLT055 99287.STM1071 204
99287.PSLT055 99287.STM1304 151
99287.PSLT055 99287.STM1604 328
99287.PSLT055 99287.STM1605 163
99287.PSLT055 99287.STM1606 163
99287.PSLT055 99287.STM1643 151
99287.PSLT055 99287.STM1724 326
99287.PSLT055 99287.STM1725 256
99287.PSLT055 99287.STM1779 180
99287.PSLT055 99287.STM1933 228
99287.PSLT055 99287.STM1997 953
99287.PSLT055 99287.STM1998 196
99287.PSLT055 99287.STM2155 287
99287.PSLT055 99287.STM2230.1c 214
99287.PSLT055 99287.STM2272 200
99287.PSLT055 99287.STM2350 164
99287.PSLT055 99287.STM2636 163
99287.PSLT055 99287.STM2684 232
99287.PSLT055 99287.STM2711 242
99287.PSLT055 99287.STM2829 676
99287.PSLT055 99287.STM2904 192
99287.PSLT055 99287.STM2954 176
99287.PSLT055 99287.STM2957 171
99287.PSLT055 99287.STM3174 200
99287.PSLT055 99287.STM3208 169
99287.PSLT055 99287.STM3469 199
99287.PSLT055 99287.STM3790 164
99287.PSLT055 99287.STM3838 266
99287.PSLT055 99287.STM4067 151
99287.PSLT055 99287.STM4235 168
99287.PSLT055 99287.STM4237 387
99287.PSLT055 99287.STM4542 165
99287.PSLT055 99287.STM4579 522
99287.PSLT056 99287.PSLT057 865
99287.PSLT056 99287.PSLT059 405
99287.PSLT056 99287.PSLT060 405
99287.PSLT056 99287.PSLT060.1N 334
99287.PSLT056 99287.PSLT061 272
99287.PSLT057 99287.PSLT056 865
99287.PSLT057 99287.PSLT059 405
99287.PSLT057 99287.PSLT060 405
99287.PSLT057 99287.PSLT060.1N 334
99287.PSLT057 99287.PSLT061 272
99287.PSLT059 99287.PSLT010 895
99287.PSLT059 99287.PSLT012 887
99287.PSLT059 99287.PSLT013 497
99287.PSLT059 99287.PSLT023 268
99287.PSLT059 99287.PSLT024 936
99287.PSLT059 99287.PSLT025 958
99287.PSLT059 99287.PSLT026 794
99287.PSLT059 99287.PSLT053 212
99287.PSLT059 99287.PSLT056 405
99287.PSLT059 99287.PSLT057 405
99287.PSLT059 99287.PSLT060 865
99287.PSLT059 99287.PSLT060.1N 670
99287.PSLT059 99287.PSLT061 501
99287.PSLT059 99287.PSLT062 206
99287.PSLT059 99287.PSLT068 494
99287.PSLT059 99287.PSLT108 297
99287.PSLT059 99287.PSLT110 339
99287.PSLT059 99287.STM0010 155
99287.PSLT059 99287.STM0095 176
99287.PSLT059 99287.STM0194 150
99287.PSLT059 99287.STM0230 264
99287.PSLT059 99287.STM0238 172
99287.PSLT059 99287.STM0337 191
99287.PSLT059 99287.STM0357 158
99287.PSLT059 99287.STM0529 250
99287.PSLT059 99287.STM0567 156
99287.PSLT059 99287.STM0726 210
99287.PSLT059 99287.STM0738 273
99287.PSLT059 99287.STM0739 250
99287.PSLT059 99287.STM1038 191
99287.PSLT059 99287.STM1041 204
99287.PSLT059 99287.STM1107 172
99287.PSLT059 99287.STM1187 176
99287.PSLT059 99287.STM1313 177
99287.PSLT059 99287.STM1338 230
99287.PSLT059 99287.STM1358 194
99287.PSLT059 99287.STM1409 242
99287.PSLT059 99287.STM1460 157
99287.PSLT059 99287.STM1504 151
99287.PSLT059 99287.STM1516 165
99287.PSLT059 99287.STM1545 218
99287.PSLT059 99287.STM1546 222
99287.PSLT059 99287.STM1547 247
99287.PSLT059 99287.STM1701 153
99287.PSLT059 99287.STM1726 180
99287.PSLT059 99287.STM1727 168
99287.PSLT059 99287.STM1992 260
99287.PSLT059 99287.STM2008 350
99287.PSLT059 99287.STM2083 251
99287.PSLT059 99287.STM2146 190
99287.PSLT059 99287.STM2499.S 152
99287.PSLT059 99287.STM2500 177
99287.PSLT059 99287.STM2510 196
99287.PSLT059 99287.STM2535 150
99287.PSLT059 99287.STM2553 171
99287.PSLT059 99287.STM2662 176
99287.PSLT059 99287.STM2722 168
99287.PSLT059 99287.STM2730 259
99287.PSLT059 99287.STM2964 176
99287.PSLT059 99287.STM2976 187
99287.PSLT059 99287.STM3036 173
99287.PSLT059 99287.STM3050 167
99287.PSLT059 99287.STM3061 235
99287.PSLT059 99287.STM3090 167
99287.PSLT059 99287.STM3257 192
99287.PSLT059 99287.STM3295 188
99287.PSLT059 99287.STM3338 150
99287.PSLT059 99287.STM3386 318
99287.PSLT059 99287.STM3467 335
99287.PSLT059 99287.STM3484 259
99287.PSLT059 99287.STM3574 241
99287.PSLT059 99287.STM3873.S 150
99287.PSLT059 99287.STM3974 304
99287.PSLT059 99287.STM4064 181
99287.PSLT059 99287.STM4171 174
99287.PSLT059 99287.STM4249 249
99287.PSLT059 99287.STM4327 192
99287.PSLT059 99287.STM4387 188
99287.PSLT059 99287.STM4399 260
99287.PSLT059 99287.STM4420 183
99287.PSLT059 99287.STM4449 160
99287.PSLT059 99287.STM4475 231
99287.PSLT059 99287.STM4550 215
99287.PSLT060 99287.PSLT056 405
99287.PSLT060 99287.PSLT057 405
99287.PSLT060 99287.PSLT059 865
99287.PSLT060 99287.PSLT060.1N 670
99287.PSLT060 99287.PSLT061 501
99287.PSLT060.1N 99287.PSLT056 334
99287.PSLT060.1N 99287.PSLT057 334
99287.PSLT060.1N 99287.PSLT059 670
99287.PSLT060.1N 99287.PSLT060 670
99287.PSLT060.1N 99287.PSLT061 634
99287.PSLT061 99287.PSLT056 272
99287.PSLT061 99287.PSLT057 272
99287.PSLT061 99287.PSLT059 501
99287.PSLT061 99287.PSLT060 501
99287.PSLT061 99287.PSLT060.1N 634
99287.PSLT062 99287.PSLT031 159
99287.PSLT062 99287.PSLT052 177
99287.PSLT062 99287.PSLT053 213
99287.PSLT062 99287.PSLT059 206
99287.PSLT062 99287.PSLT063 645
99287.PSLT062 99287.PSLT064 477
99287.PSLT062 99287.PSLT068 220
99287.PSLT062 99287.PSLT079 738
99287.PSLT062 99287.PSLT080 721
99287.PSLT062 99287.PSLT081 551
99287.PSLT062 99287.PSLT088 705
99287.PSLT062 99287.PSLT091 415
99287.PSLT062 99287.PSLT092 666
99287.PSLT062 99287.PSLT094 750
99287.PSLT062 99287.PSLT095 681
99287.PSLT062 99287.PSLT097 681
99287.PSLT062 99287.PSLT100 722
99287.PSLT062 99287.PSLT101 715
99287.PSLT062 99287.PSLT103 271
99287.PSLT062 99287.PSLT104 720
99287.PSLT062 99287.PSLT108 745
99287.PSLT062 99287.PSLT110 319
99287.PSLT062 99287.STM0010 272
99287.PSLT062 99287.STM0028 173
99287.PSLT062 99287.STM0096 165
99287.PSLT062 99287.STM0135 213
99287.PSLT062 99287.STM0167 288
99287.PSLT062 99287.STM0244 210
99287.PSLT062 99287.STM0346 316
99287.PSLT062 99287.STM0349 383
99287.PSLT062 99287.STM0411 180
99287.PSLT062 99287.STM0419 153
99287.PSLT062 99287.STM0474 556
99287.PSLT062 99287.STM0481 242
99287.PSLT062 99287.STM0571 220
99287.PSLT062 99287.STM0572 190
99287.PSLT062 99287.STM0573 224
99287.PSLT062 99287.STM0628 342
99287.PSLT062 99287.STM0687 166
99287.PSLT062 99287.STM0763.s 270
99287.PSLT062 99287.STM0764 167
99287.PSLT062 99287.STM0769 510
99287.PSLT062 99287.STM0823 195
99287.PSLT062 99287.STM0833 156
99287.PSLT062 99287.STM0892 321
99287.PSLT062 99287.STM1015 212
99287.PSLT062 99287.STM1022 325
99287.PSLT062 99287.STM1053 163
99287.PSLT062 99287.STM1114 159
99287.PSLT062 99287.STM1161.S 180
99287.PSLT062 99287.STM1206 481
99287.PSLT062 99287.STM1214 206
99287.PSLT062 99287.STM1311 190
99287.PSLT062 99287.STM1323 162
99287.PSLT062 99287.STM1327 165
99287.PSLT062 99287.STM1447 240
99287.PSLT062 99287.STM1461.S 498
99287.PSLT062 99287.STM1470 223
99287.PSLT062 99287.STM1478 174
99287.PSLT062 99287.STM1503 319
99287.PSLT062 99287.STM1550 168
99287.PSLT062 99287.STM1675 264
99287.PSLT062 99287.STM1715 217
99287.PSLT062 99287.STM1730 167
99287.PSLT062 99287.STM1733 273
99287.PSLT062 99287.STM1768 241
99287.PSLT062 99287.STM1851 465
99287.PSLT062 99287.STM1873 356
99287.PSLT062 99287.STM1876 163
99287.PSLT062 99287.STM1982 259
99287.PSLT062 99287.STM1983 476
99287.PSLT062 99287.STM2066 154
99287.PSLT062 99287.STM2220 319
99287.PSLT062 99287.STM2232 172
99287.PSLT062 99287.STM2288 236
99287.PSLT062 99287.STM2292 162
99287.PSLT062 99287.STM2299 207
99287.PSLT062 99287.STM2300 172
99287.PSLT062 99287.STM2364 249
99287.PSLT062 99287.STM2381 319
99287.PSLT062 99287.STM2395 220
99287.PSLT062 99287.STM2535 195
99287.PSLT062 99287.STM2557 159
99287.PSLT062 99287.STM2625 212
99287.PSLT062 99287.STM2751 358
99287.PSLT062 99287.STM2757 466
99287.PSLT062 99287.STM2759 393
99287.PSLT062 99287.STM2776 156
99287.PSLT062 99287.STM2899 164
99287.PSLT062 99287.STM2904 161
99287.PSLT062 99287.STM2905 171
99287.PSLT062 99287.STM3046 213
99287.PSLT062 99287.STM3059.S 162
99287.PSLT062 99287.STM3107 207
99287.PSLT062 99287.STM3180 207
99287.PSLT062 99287.STM3243 158
99287.PSLT062 99287.STM3257 166
99287.PSLT062 99287.STM3259 182
99287.PSLT062 99287.STM3260 180
99287.PSLT062 99287.STM3362 294
99287.PSLT062 99287.STM3369 189
99287.PSLT062 99287.STM3495 287
99287.PSLT062 99287.STM3555 171
99287.PSLT062 99287.STM3565 186
99287.PSLT062 99287.STM3575 221
99287.PSLT062 99287.STM3579 210
99287.PSLT062 99287.STM3580 216
99287.PSLT062 99287.STM3651 182
99287.PSLT062 99287.STM3759.S 296
99287.PSLT062 99287.STM3872 458
99287.PSLT062 99287.STM3919 232
99287.PSLT062 99287.STM3995 193
99287.PSLT062 99287.STM4079.S 283
99287.PSLT062 99287.STM4082 195
99287.PSLT062 99287.STM4172 307
99287.PSLT062 99287.STM4192 204
99287.PSLT062 99287.STM4331 239
99287.PSLT062 99287.STM4365 201
99287.PSLT062 99287.STM4450 207
99287.PSLT062 99287.STM4476.S 194
99287.PSLT062 99287.STM4540.S 230
99287.PSLT062 99287.STM4544 187
99287.PSLT063 99287.PSLT062 645
99287.PSLT063 99287.PSLT064 461
99287.PSLT064 99287.PSLT009 497
99287.PSLT064 99287.PSLT011 208
99287.PSLT064 99287.PSLT018 169
99287.PSLT064 99287.PSLT062 477
99287.PSLT064 99287.PSLT063 461
99287.PSLT064 99287.PSLT103 349
99287.PSLT064 99287.STM0017 468
99287.PSLT064 99287.STM0031 643
99287.PSLT064 99287.STM0118 320
99287.PSLT064 99287.STM0121 245
99287.PSLT064 99287.STM0122 434
99287.PSLT064 99287.STM0127 159
99287.PSLT064 99287.STM0131 342
99287.PSLT064 99287.STM0132 240
99287.PSLT064 99287.STM0135 741
99287.PSLT064 99287.STM0167 767
99287.PSLT064 99287.STM0173 156
99287.PSLT064 99287.STM0190 159
99287.PSLT064 99287.STM0208 899
99287.PSLT064 99287.STM0211 225
99287.PSLT064 99287.STM0237 739
99287.PSLT064 99287.STM0244 732
99287.PSLT064 99287.STM0318 255
99287.PSLT064 99287.STM0346 486
99287.PSLT064 99287.STM0349 165
99287.PSLT064 99287.STM0434 344
99287.PSLT064 99287.STM0445 745
99287.PSLT064 99287.STM0452 155
99287.PSLT064 99287.STM0460 444
99287.PSLT064 99287.STM0461 536
99287.PSLT064 99287.STM0471 261
99287.PSLT064 99287.STM0473 769
99287.PSLT064 99287.STM0474 723
99287.PSLT064 99287.STM0481 285
99287.PSLT064 99287.STM0496 203
99287.PSLT064 99287.STM0628 274
99287.PSLT064 99287.STM0637 276
99287.PSLT064 99287.STM0665 226
99287.PSLT064 99287.STM0695 167
99287.PSLT064 99287.STM0708 458
99287.PSLT064 99287.STM0747 283
99287.PSLT064 99287.STM0748 260
99287.PSLT064 99287.STM0750 300
99287.PSLT064 99287.STM0821 225
99287.PSLT064 99287.STM0823 692
99287.PSLT064 99287.STM0833 304
99287.PSLT064 99287.STM0837 392
99287.PSLT064 99287.STM0863 159
99287.PSLT064 99287.STM0876 375
99287.PSLT064 99287.STM0881 225
99287.PSLT064 99287.STM0984 214
99287.PSLT064 99287.STM0989 175
99287.PSLT064 99287.STM1019 227
99287.PSLT064 99287.STM1069 535
99287.PSLT064 99287.STM1071 334
99287.PSLT064 99287.STM1075 654
99287.PSLT064 99287.STM1079 736
99287.PSLT064 99287.STM1137 237
99287.PSLT064 99287.STM1151 294
99287.PSLT064 99287.STM1152 171
99287.PSLT064 99287.STM1161.S 706
99287.PSLT064 99287.STM1162 442
99287.PSLT064 99287.STM1171 575
99287.PSLT064 99287.STM1172 159
99287.PSLT064 99287.STM1180 216
99287.PSLT064 99287.STM1206 465
99287.PSLT064 99287.STM1211 234
99287.PSLT064 99287.STM1214 613
99287.PSLT064 99287.STM1215 180
99287.PSLT064 99287.STM1230 401
99287.PSLT064 99287.STM1231 288
99287.PSLT064 99287.STM1246 171
99287.PSLT064 99287.STM1292 156
99287.PSLT064 99287.STM1321 448
99287.PSLT064 99287.STM1323 754
99287.PSLT064 99287.STM1364 175
99287.PSLT064 99287.STM1375 164
99287.PSLT064 99287.STM1376 766
99287.PSLT064 99287.STM1377 765
99287.PSLT064 99287.STM1378 899
99287.PSLT064 99287.STM1444 206
99287.PSLT064 99287.STM1460 180
99287.PSLT064 99287.STM1461.S 768
99287.PSLT064 99287.STM1470 728
99287.PSLT064 99287.STM1478 649
99287.PSLT064 99287.STM1500 475
99287.PSLT064 99287.STM1502 178
99287.PSLT064 99287.STM1503 718
99287.PSLT064 99287.STM1646 344
99287.PSLT064 99287.STM1649 381
99287.PSLT064 99287.STM1684 199
99287.PSLT064 99287.STM1715 202
99287.PSLT064 99287.STM1734 645
99287.PSLT064 99287.STM1751 636
99287.PSLT064 99287.STM1753 454
99287.PSLT064 99287.STM1777 281
99287.PSLT064 99287.STM1782 733
99287.PSLT064 99287.STM1802 282
99287.PSLT064 99287.STM1823 562
99287.PSLT064 99287.STM1836 205
99287.PSLT064 99287.STM1851 443
99287.PSLT064 99287.STM1873 707
99287.PSLT064 99287.STM1888 899
99287.PSLT064 99287.STM1890 444
99287.PSLT064 99287.STM1904 261
99287.PSLT064 99287.STM1908 288
99287.PSLT064 99287.STM1922 277
99287.PSLT064 99287.STM1923 213
99287.PSLT064 99287.STM1924.S 650
99287.PSLT064 99287.STM1925 708
99287.PSLT064 99287.STM1949 734
99287.PSLT064 99287.STM1955 293
99287.PSLT064 99287.STM1956 205
99287.PSLT064 99287.STM1959 180
99287.PSLT064 99287.STM1969 160
99287.PSLT064 99287.STM1971 166
99287.PSLT064 99287.STM1973 206
99287.PSLT064 99287.STM1975 214
99287.PSLT064 99287.STM1983 741
99287.PSLT064 99287.STM2015 330
99287.PSLT064 99287.STM2121 899
99287.PSLT064 99287.STM2192 206
99287.PSLT064 99287.STM2220 767
99287.PSLT064 99287.STM2269 419
99287.PSLT064 99287.STM2271 381
99287.PSLT064 99287.STM2288 561
99287.PSLT064 99287.STM2294 232
99287.PSLT064 99287.STM2299 690
99287.PSLT064 99287.STM2300 590
99287.PSLT064 99287.STM2301 551
99287.PSLT064 99287.STM2336 417
99287.PSLT064 99287.STM2371 169
99287.PSLT064 99287.STM2380 301
99287.PSLT064 99287.STM2381 255
99287.PSLT064 99287.STM2390 387
99287.PSLT064 99287.STM2447 653
99287.PSLT064 99287.STM2484 492
99287.PSLT064 99287.STM2485 151
99287.PSLT064 99287.STM2524 442
99287.PSLT064 99287.STM2526 899
99287.PSLT064 99287.STM2535 570
99287.PSLT064 99287.STM2563 576
99287.PSLT064 99287.STM2569 372
99287.PSLT064 99287.STM2621 227
99287.PSLT064 99287.STM2648 597
99287.PSLT064 99287.STM2653 153
99287.PSLT064 99287.STM2694 261
99287.PSLT064 99287.STM2727 264
99287.PSLT064 99287.STM2749 168
99287.PSLT064 99287.STM2760 369
99287.PSLT064 99287.STM2771 234
99287.PSLT064 99287.STM2799 182
99287.PSLT064 99287.STM2806 219
99287.PSLT064 99287.STM2807 179
99287.PSLT064 99287.STM2808 163
99287.PSLT064 99287.STM2813 290
99287.PSLT064 99287.STM2816 255
99287.PSLT064 99287.STM2931 162
99287.PSLT064 99287.STM2932 567
99287.PSLT064 99287.STM2954 899
99287.PSLT064 99287.STM2991 374
99287.PSLT064 99287.STM2995 258
99287.PSLT064 99287.STM3022 155
99287.PSLT064 99287.STM3046 473
99287.PSLT064 99287.STM3047 183
99287.PSLT064 99287.STM3058 477
99287.PSLT064 99287.STM3059.S 259
99287.PSLT064 99287.STM3060 386
99287.PSLT064 99287.STM3103 211
99287.PSLT064 99287.STM3107 664
99287.PSLT064 99287.STM3112 232
99287.PSLT064 99287.STM3187 170
99287.PSLT064 99287.STM3230 192
99287.PSLT064 99287.STM3243 167
99287.PSLT064 99287.STM3264 361
99287.PSLT064 99287.STM3270 303
99287.PSLT064 99287.STM3281 207
99287.PSLT064 99287.STM3317 685
99287.PSLT064 99287.STM3347 194
99287.PSLT064 99287.STM3361 528
99287.PSLT064 99287.STM3362 487
99287.PSLT064 99287.STM3363 197
99287.PSLT064 99287.STM3366 205
99287.PSLT064 99287.STM3369 473
99287.PSLT064 99287.STM3373 282
99287.PSLT064 99287.STM3485 216
99287.PSLT064 99287.STM3495 764
99287.PSLT064 99287.STM3501 266
99287.PSLT064 99287.STM3502 155
99287.PSLT064 99287.STM3509 289
99287.PSLT064 99287.STM3565 699
99287.PSLT064 99287.STM3573 419
99287.PSLT064 99287.STM3575 372
99287.PSLT064 99287.STM3580 630
99287.PSLT064 99287.STM3589 227
99287.PSLT064 99287.STM3590 463
99287.PSLT064 99287.STM3613 253
99287.PSLT064 99287.STM3647 211
99287.PSLT064 99287.STM3748 405
99287.PSLT064 99287.STM3759.S 246
99287.PSLT064 99287.STM3798 612
99287.PSLT064 99287.STM3810 576
99287.PSLT064 99287.STM3811 300
99287.PSLT064 99287.STM3872 357
99287.PSLT064 99287.STM3878.S 155
99287.PSLT064 99287.STM3911 539
99287.PSLT064 99287.STM3919 716
99287.PSLT064 99287.STM3924 535
99287.PSLT064 99287.STM3926 454
99287.PSLT064 99287.STM3927 614
99287.PSLT064 99287.STM3928 717
99287.PSLT064 99287.STM3939 345
99287.PSLT064 99287.STM3946 216
99287.PSLT064 99287.STM3948 275
99287.PSLT064 99287.STM3952 335
99287.PSLT064 99287.STM3984 325
99287.PSLT064 99287.STM3987 168
99287.PSLT064 99287.STM3997 333
99287.PSLT064 99287.STM4058 374
99287.PSLT064 99287.STM4059 691
99287.PSLT064 99287.STM4060 237
99287.PSLT064 99287.STM4082 761
99287.PSLT064 99287.STM4083 179
99287.PSLT064 99287.STM4084 178
99287.PSLT064 99287.STM4128 420
99287.PSLT064 99287.STM4169 344
99287.PSLT064 99287.STM4171 506
99287.PSLT064 99287.STM4192 220
99287.PSLT064 99287.STM4235 193
99287.PSLT064 99287.STM4322 257
99287.PSLT064 99287.STM4331 664
99287.PSLT064 99287.STM4340 153
99287.PSLT064 99287.STM4347 668
99287.PSLT064 99287.STM4365 200
99287.PSLT064 99287.STM4379 186
99287.PSLT064 99287.STM4406.S 486
99287.PSLT064 99287.STM4409 181
99287.PSLT064 99287.STM4439 234
99287.PSLT064 99287.STM4452 899
99287.PSLT064 99287.STM4459 231
99287.PSLT064 99287.STM4470 239
99287.PSLT064 99287.STM4479 287
99287.PSLT064 99287.STM4577 594
99287.PSLT064 99287.STM4583 298
99287.PSLT064 99287.STM4586 299
99287.PSLT066 99287.PSLT003 162
99287.PSLT066 99287.PSLT026 165
99287.PSLT066 99287.PSLT031 172
99287.PSLT066 99287.PSLT054 170
99287.PSLT066 99287.PSLT067 673
99287.PSLT066 99287.PSLT068 555
99287.PSLT066 99287.PSLT069 834
99287.PSLT066 99287.PSLT070 431
99287.PSLT066 99287.PSLT079 271
99287.PSLT066 99287.PSLT082 270
99287.PSLT066 99287.PSLT089 265
99287.PSLT066 99287.PSLT092 491
99287.PSLT066 99287.PSLT110 720
99287.PSLT066 99287.STM0015 273
99287.PSLT066 99287.STM0037 186
99287.PSLT066 99287.STM0096 184
99287.PSLT066 99287.STM0097 208
99287.PSLT066 99287.STM0132 287
99287.PSLT066 99287.STM0133 301
99287.PSLT066 99287.STM0137 153
99287.PSLT066 99287.STM0209 322
99287.PSLT066 99287.STM0219 464
99287.PSLT066 99287.STM0224 198
99287.PSLT066 99287.STM0231 238
99287.PSLT066 99287.STM0232 387
99287.PSLT066 99287.STM0263 632
99287.PSLT066 99287.STM0264 401
99287.PSLT066 99287.STM0313 271
99287.PSLT066 99287.STM0396 208
99287.PSLT066 99287.STM0406 153
99287.PSLT066 99287.STM0416 208
99287.PSLT066 99287.STM0436.S 519
99287.PSLT066 99287.STM0447 219
99287.PSLT066 99287.STM0449 263
99287.PSLT066 99287.STM0451 212
99287.PSLT066 99287.STM0459 184
99287.PSLT066 99287.STM0484 246
99287.PSLT066 99287.STM0485 166
99287.PSLT066 99287.STM0486 654
99287.PSLT066 99287.STM0536 257
99287.PSLT066 99287.STM0572 152
99287.PSLT066 99287.STM0573 152
99287.PSLT066 99287.STM0646 260
99287.PSLT066 99287.STM0668 334
99287.PSLT066 99287.STM0745 180
99287.PSLT066 99287.STM0798 177
99287.PSLT066 99287.STM0802 175
99287.PSLT066 99287.STM0821 277
99287.PSLT066 99287.STM0840 160
99287.PSLT066 99287.STM0900 281
99287.PSLT066 99287.STM0960 214
99287.PSLT066 99287.STM0962 217
99287.PSLT066 99287.STM0981 252
99287.PSLT066 99287.STM1062 168
99287.PSLT066 99287.STM1063 168
99287.PSLT066 99287.STM1196 177
99287.PSLT066 99287.STM1200 189
99287.PSLT066 99287.STM1216 196
99287.PSLT066 99287.STM1221 198
99287.PSLT066 99287.STM1251 248
99287.PSLT066 99287.STM1294 160
99287.PSLT066 99287.STM1298 694
99287.PSLT066 99287.STM1302 420
99287.PSLT066 99287.STM1321 390
99287.PSLT066 99287.STM1333 209
99287.PSLT066 99287.STM1381 163
99287.PSLT066 99287.STM1440 154
99287.PSLT066 99287.STM1444 184
99287.PSLT066 99287.STM1447 548
99287.PSLT066 99287.STM1453 270
99287.PSLT066 99287.STM1633 203
99287.PSLT066 99287.STM1653 175
99287.PSLT066 99287.STM1659 425
99287.PSLT066 99287.STM1700 227
99287.PSLT066 99287.STM1714 511
99287.PSLT066 99287.STM1751 155
99287.PSLT066 99287.STM1783.S 234
99287.PSLT066 99287.STM1784 298
99287.PSLT066 99287.STM1821 277
99287.PSLT066 99287.STM1876 176
99287.PSLT066 99287.STM1890 162
99287.PSLT066 99287.STM1894 429
99287.PSLT066 99287.STM1895 479
99287.PSLT066 99287.STM1898 472
99287.PSLT066 99287.STM1901 364
99287.PSLT066 99287.STM1909 184
99287.PSLT066 99287.STM1946 153
99287.PSLT066 99287.STM1998 212
99287.PSLT066 99287.STM2067 665
99287.PSLT066 99287.STM2124 188
99287.PSLT066 99287.STM2129 365
99287.PSLT066 99287.STM2203 196
99287.PSLT066 99287.STM2223 210
99287.PSLT066 99287.STM2224 217
99287.PSLT066 99287.STM2272 513
99287.PSLT066 99287.STM2288 702
99287.PSLT066 99287.STM2293 702
99287.PSLT066 99287.STM2366 258
99287.PSLT066 99287.STM2369 168
99287.PSLT066 99287.STM2446 279
99287.PSLT066 99287.STM2489 278
99287.PSLT066 99287.STM2512 424
99287.PSLT066 99287.STM2536 166
99287.PSLT066 99287.STM2546 171
99287.PSLT066 99287.STM2555 205
99287.PSLT066 99287.STM2579 836
99287.PSLT066 99287.STM2583 185
99287.PSLT066 99287.STM2609 200
99287.PSLT066 99287.STM2647 153
99287.PSLT066 99287.STM2663 369
99287.PSLT066 99287.STM2673 310
99287.PSLT066 99287.STM2676 531
99287.PSLT066 99287.STM2827 154
99287.PSLT066 99287.STM2828 173
99287.PSLT066 99287.STM2829 385
99287.PSLT066 99287.STM2881 177
99287.PSLT066 99287.STM2904 263
99287.PSLT066 99287.STM2909 640
99287.PSLT066 99287.STM2915 221
99287.PSLT066 99287.STM2953 176
99287.PSLT066 99287.STM2956 217
99287.PSLT066 99287.STM2987 171
99287.PSLT066 99287.STM2993 363
99287.PSLT066 99287.STM2994 265
99287.PSLT066 99287.STM3033 540
99287.PSLT066 99287.STM3040 154
99287.PSLT066 99287.STM3042 807
99287.PSLT066 99287.STM3067 213
99287.PSLT066 99287.STM3110 265
99287.PSLT066 99287.STM3173 278
99287.PSLT066 99287.STM3174 456
99287.PSLT066 99287.STM3207 269
99287.PSLT066 99287.STM3209 165
99287.PSLT066 99287.STM3210 224
99287.PSLT066 99287.STM3212 188
99287.PSLT066 99287.STM3282 215
99287.PSLT066 99287.STM3284 229
99287.PSLT066 99287.STM3287 208
99287.PSLT066 99287.STM3296 203
99287.PSLT066 99287.STM3299 357
99287.PSLT066 99287.STM3300 170
99287.PSLT066 99287.STM3304 335
99287.PSLT066 99287.STM3305 159
99287.PSLT066 99287.STM3327 205
99287.PSLT066 99287.STM3345 214
99287.PSLT066 99287.STM3348 269
99287.PSLT066 99287.STM3349 227
99287.PSLT066 99287.STM3373 167
99287.PSLT066 99287.STM3374 275
99287.PSLT066 99287.STM3375 267
99287.PSLT066 99287.STM3380 192
99287.PSLT066 99287.STM3405 538
99287.PSLT066 99287.STM3407 256
99287.PSLT066 99287.STM3414 447
99287.PSLT066 99287.STM3415 676
99287.PSLT066 99287.STM3416 176
99287.PSLT066 99287.STM3435 345
99287.PSLT066 99287.STM3445 169
99287.PSLT066 99287.STM3447 156
99287.PSLT066 99287.STM3448 238
99287.PSLT066 99287.STM3455 179
99287.PSLT066 99287.STM3472 257
99287.PSLT066 99287.STM3503 193
99287.PSLT066 99287.STM3504 153
99287.PSLT066 99287.STM3506 380
99287.PSLT066 99287.STM3539 168
99287.PSLT066 99287.STM3568 591
99287.PSLT066 99287.STM3572 237
99287.PSLT066 99287.STM3601 152
99287.PSLT066 99287.STM3706 179
99287.PSLT066 99287.STM3725 250
99287.PSLT066 99287.STM3731 183
99287.PSLT066 99287.STM3742 265
99287.PSLT066 99287.STM3744 317
99287.PSLT066 99287.STM3836 750
99287.PSLT066 99287.STM3837 237
99287.PSLT066 99287.STM3838 272
99287.PSLT066 99287.STM3842 232
99287.PSLT066 99287.STM3861 152
99287.PSLT066 99287.STM3863 210
99287.PSLT066 99287.STM3868 162
99287.PSLT066 99287.STM3875 268
99287.PSLT066 99287.STM3909 274
99287.PSLT066 99287.STM3915 153
99287.PSLT066 99287.STM3917 151
99287.PSLT066 99287.STM3935 182
99287.PSLT066 99287.STM3955 160
99287.PSLT066 99287.STM3958 712
99287.PSLT066 99287.STM3994 262
99287.PSLT066 99287.STM3999 381
99287.PSLT066 99287.STM4091 235
99287.PSLT066 99287.STM4095 686
99287.PSLT066 99287.STM4102 191
99287.PSLT066 99287.STM4146 169
99287.PSLT066 99287.STM4148 251
99287.PSLT066 99287.STM4149 170
99287.PSLT066 99287.STM4150 170
99287.PSLT066 99287.STM4151 289
99287.PSLT066 99287.STM4152 316
99287.PSLT066 99287.STM4163 159
99287.PSLT066 99287.STM4170 330
99287.PSLT066 99287.STM4237 269
99287.PSLT066 99287.STM4238 160
99287.PSLT066 99287.STM4241 205
99287.PSLT066 99287.STM4243 289
99287.PSLT066 99287.STM4246 753
99287.PSLT066 99287.STM4250 228
99287.PSLT066 99287.STM4254 608
99287.PSLT066 99287.STM4269 208
99287.PSLT066 99287.STM4317 271
99287.PSLT066 99287.STM4318 271
99287.PSLT066 99287.STM4329 294
99287.PSLT066 99287.STM4350 280
99287.PSLT066 99287.STM4359 236
99287.PSLT066 99287.STM4360 223
99287.PSLT066 99287.STM4366 199
99287.PSLT066 99287.STM4368 385
99287.PSLT066 99287.STM4382 352
99287.PSLT066 99287.STM4391 572
99287.PSLT066 99287.STM4393 602
99287.PSLT066 99287.STM4394 485
99287.PSLT066 99287.STM4410 184
99287.PSLT066 99287.STM4476.S 240
99287.PSLT066 99287.STM4477 166
99287.PSLT066 99287.STM4489 176
99287.PSLT066 99287.STM4500 792
99287.PSLT066 99287.STM4539 152
99287.PSLT066 99287.STM4540.S 152
99287.PSLT066 99287.STM4543 185
99287.PSLT066 99287.STM4544 351
99287.PSLT066 99287.STM4557 360
99287.PSLT066 99287.STM4560 150
99287.PSLT067 99287.PSLT066 673
99287.PSLT067 99287.PSLT068 640
99287.PSLT067 99287.PSLT069 539
99287.PSLT067 99287.PSLT070 537
99287.PSLT068 99287.PSLT023 611
99287.PSLT068 99287.PSLT052 752
99287.PSLT068 99287.PSLT053 494
99287.PSLT068 99287.PSLT059 494
99287.PSLT068 99287.PSLT062 220
99287.PSLT068 99287.PSLT066 555
99287.PSLT068 99287.PSLT067 640
99287.PSLT068 99287.PSLT069 715
99287.PSLT068 99287.PSLT070 715
99287.PSLT068 99287.PSLT079 247
99287.PSLT068 99287.PSLT080 364
99287.PSLT068 99287.PSLT081 353
99287.PSLT068 99287.PSLT088 489
99287.PSLT068 99287.PSLT091 209
99287.PSLT068 99287.PSLT092 184
99287.PSLT068 99287.PSLT094 342
99287.PSLT068 99287.PSLT095 270
99287.PSLT068 99287.PSLT097 422
99287.PSLT068 99287.PSLT100 339
99287.PSLT068 99287.PSLT101 248
99287.PSLT068 99287.PSLT104 668
99287.PSLT068 99287.PSLT108 325
99287.PSLT068 99287.PSLT110 211
99287.PSLT068 99287.STM0064 271
99287.PSLT068 99287.STM0086 156
99287.PSLT068 99287.STM0194 273
99287.PSLT068 99287.STM0221 155
99287.PSLT068 99287.STM0297 267
99287.PSLT068 99287.STM0309 170
99287.PSLT068 99287.STM0321 254
99287.PSLT068 99287.STM0325 599
99287.PSLT068 99287.STM0337 885
99287.PSLT068 99287.STM0340 353
99287.PSLT068 99287.STM0353 289
99287.PSLT068 99287.STM0381 514
99287.PSLT068 99287.STM0411 155
99287.PSLT068 99287.STM0458 237
99287.PSLT068 99287.STM0492 156
99287.PSLT068 99287.STM0496 152
99287.PSLT068 99287.STM0498 289
99287.PSLT068 99287.STM0499 332
99287.PSLT068 99287.STM0508 891
99287.PSLT068 99287.STM0573 186
99287.PSLT068 99287.STM0585 172
99287.PSLT068 99287.STM0605 227
99287.PSLT068 99287.STM0611 885
99287.PSLT068 99287.STM0632 155
99287.PSLT068 99287.STM0710 540
99287.PSLT068 99287.STM0745 152
99287.PSLT068 99287.STM0746 155
99287.PSLT068 99287.STM0748 217
99287.PSLT068 99287.STM0763.s 156
99287.PSLT068 99287.STM0769 174
99287.PSLT068 99287.STM0800 162
99287.PSLT068 99287.STM0833 159
99287.PSLT068 99287.STM0892 225
99287.PSLT068 99287.STM0901 316
99287.PSLT068 99287.STM0926 159
99287.PSLT068 99287.STM0960 155
99287.PSLT068 99287.STM1049 167
99287.PSLT068 99287.STM1098 479
99287.PSLT068 99287.STM1099 497
99287.PSLT068 99287.STM1100 358
99287.PSLT068 99287.STM1131 202
99287.PSLT068 99287.STM1188 358
99287.PSLT068 99287.STM1241 214
99287.PSLT068 99287.STM1315 157
99287.PSLT068 99287.STM1327 152
99287.PSLT068 99287.STM1368 659
99287.PSLT068 99287.STM1373 163
99287.PSLT068 99287.STM1453 305
99287.PSLT068 99287.STM1514 152
99287.PSLT068 99287.STM1563 222
99287.PSLT068 99287.STM1634 849
99287.PSLT068 99287.STM1678 205
99287.PSLT068 99287.STM1691 187
99287.PSLT068 99287.STM1703 272
99287.PSLT068 99287.STM1718 156
99287.PSLT068 99287.STM1731 752
99287.PSLT068 99287.STM1736 726
99287.PSLT068 99287.STM1741 156
99287.PSLT068 99287.STM1774 279
99287.PSLT068 99287.STM1784 219
99287.PSLT068 99287.STM1803 206
99287.PSLT068 99287.STM1903 208
99287.PSLT068 99287.STM2007 175
99287.PSLT068 99287.STM2008 376
99287.PSLT068 99287.STM2028 236
99287.PSLT068 99287.STM2029 210
99287.PSLT068 99287.STM2078 240
99287.PSLT068 99287.STM2169 262
99287.PSLT068 99287.STM2288 233
99287.PSLT068 99287.STM2293 152
99287.PSLT068 99287.STM2299 224
99287.PSLT068 99287.STM2316.S 171
99287.PSLT068 99287.STM2395 194
99287.PSLT068 99287.STM2397 217
99287.PSLT068 99287.STM2439 155
99287.PSLT068 99287.STM2503 265
99287.PSLT068 99287.STM2513 743
99287.PSLT068 99287.STM2526 214
99287.PSLT068 99287.STM2538 486
99287.PSLT068 99287.STM2539 390
99287.PSLT068 99287.STM2582 217
99287.PSLT068 99287.STM2588 158
99287.PSLT068 99287.STM2651 184
99287.PSLT068 99287.STM2673 175
99287.PSLT068 99287.STM2674 175
99287.PSLT068 99287.STM2675 175
99287.PSLT068 99287.STM2690 200
99287.PSLT068 99287.STM2691 157
99287.PSLT068 99287.STM2709 170
99287.PSLT068 99287.STM2740 153
99287.PSLT068 99287.STM2755 540
99287.PSLT068 99287.STM2756 603
99287.PSLT068 99287.STM2759 314
99287.PSLT068 99287.STM2777 172
99287.PSLT068 99287.STM2794 173
99287.PSLT068 99287.STM2830 152
99287.PSLT068 99287.STM2984 163
99287.PSLT068 99287.STM3017 185
99287.PSLT068 99287.STM3047 229
99287.PSLT068 99287.STM3115 166
99287.PSLT068 99287.STM3158 155
99287.PSLT068 99287.STM3159 152
99287.PSLT068 99287.STM3171 837
99287.PSLT068 99287.STM3200 155
99287.PSLT068 99287.STM3257 257
99287.PSLT068 99287.STM3286 210
99287.PSLT068 99287.STM3301 243
99287.PSLT068 99287.STM3303 183
99287.PSLT068 99287.STM3304 177
99287.PSLT068 99287.STM3332 166
99287.PSLT068 99287.STM3362 267
99287.PSLT068 99287.STM3366 178
99287.PSLT068 99287.STM3375 272
99287.PSLT068 99287.STM3407 224
99287.PSLT068 99287.STM3457 156
99287.PSLT068 99287.STM3513 214
99287.PSLT068 99287.STM3620 368
99287.PSLT068 99287.STM3647 283
99287.PSLT068 99287.STM3658 217
99287.PSLT068 99287.STM3689 150
99287.PSLT068 99287.STM3739 182
99287.PSLT068 99287.STM3838 156
99287.PSLT068 99287.STM3839 254
99287.PSLT068 99287.STM3840 218
99287.PSLT068 99287.STM3841 256
99287.PSLT068 99287.STM3842 257
99287.PSLT068 99287.STM3843 281
99287.PSLT068 99287.STM3864 256
99287.PSLT068 99287.STM3865 257
99287.PSLT068 99287.STM3866 269
99287.PSLT068 99287.STM3867 271
99287.PSLT068 99287.STM3868 280
99287.PSLT068 99287.STM3869 256
99287.PSLT068 99287.STM3870 240
99287.PSLT068 99287.STM3871 256
99287.PSLT068 99287.STM3872 216
99287.PSLT068 99287.STM3873.S 378
99287.PSLT068 99287.STM3874 378
99287.PSLT068 99287.STM3917 156
99287.PSLT068 99287.STM3921 263
99287.PSLT068 99287.STM4048 268
99287.PSLT068 99287.STM4051 202
99287.PSLT068 99287.STM4052 837
99287.PSLT068 99287.STM4077 153
99287.PSLT068 99287.STM4093 171
99287.PSLT068 99287.STM4138 293
99287.PSLT068 99287.STM4172 162
99287.PSLT068 99287.STM4173 491
99287.PSLT068 99287.STM4288 177
99287.PSLT068 99287.STM4294 404
99287.PSLT068 99287.STM4308 200
99287.PSLT068 99287.STM4372 156
99287.PSLT068 99287.STM4377 211
99287.PSLT068 99287.STM4457 162
99287.PSLT068 99287.STM4516 219
99287.PSLT068 99287.STM4517 166
99287.PSLT068 99287.STM4542 516
99287.PSLT068 99287.STM4550 300
99287.PSLT068 99287.STM4582 171
99287.PSLT069 99287.PSLT027 428
99287.PSLT069 99287.PSLT031 353
99287.PSLT069 99287.PSLT042 483
99287.PSLT069 99287.PSLT066 834
99287.PSLT069 99287.PSLT067 539
99287.PSLT069 99287.PSLT068 715
99287.PSLT069 99287.PSLT070 865
99287.PSLT069 99287.PSLT110 958
99287.PSLT069 99287.PSLT111 796
99287.PSLT069 99287.STM4106 479
99287.PSLT069 99287.STM4116 601
99287.PSLT069 99287.STM4213 726
99287.PSLT069 99287.STM4256 798
99287.PSLT069 99287.STM4339 184
99287.PSLT070 99287.PSLT066 431
99287.PSLT070 99287.PSLT067 537
99287.PSLT070 99287.PSLT068 715
99287.PSLT070 99287.PSLT069 865
99287.PSLT070 99287.PSLT075 351
99287.PSLT070 99287.PSLT076 390
99287.PSLT070 99287.PSLT077 603
99287.PSLT070 99287.PSLT079 547
99287.PSLT070 99287.PSLT080 548
99287.PSLT070 99287.PSLT081 601
99287.PSLT070 99287.PSLT084 704
99287.PSLT070 99287.PSLT085 497
99287.PSLT070 99287.PSLT091 603
99287.PSLT070 99287.PSLT092 599
99287.PSLT070 99287.PSLT094 601
99287.PSLT070 99287.PSLT095 427
99287.PSLT070 99287.PSLT096 720
99287.PSLT070 99287.PSLT098 599
99287.PSLT070 99287.PSLT099 540
99287.PSLT070 99287.PSLT100 603
99287.PSLT070 99287.PSLT102 794
99287.PSLT070 99287.PSLT111 655
99287.PSLT070 99287.STM0179 390
99287.PSLT070 99287.STM0203 208
99287.PSLT070 99287.STM0236 187
99287.PSLT070 99287.STM0455 213
99287.PSLT070 99287.STM0618 270
99287.PSLT070 99287.STM0836 391
99287.PSLT070 99287.STM0890 265
99287.PSLT070 99287.STM1344 508
99287.PSLT070 99287.STM1352 794
99287.PSLT070 99287.STM1402 497
99287.PSLT070 99287.STM1697 601
99287.PSLT070 99287.STM1919 260
99287.PSLT070 99287.STM2218 273
99287.PSLT070 99287.STM2516 184
99287.PSLT070 99287.STM2579 271
99287.PSLT070 99287.STM2619 163
99287.PSLT070 99287.STM2632 786
99287.PSLT070 99287.STM2861 355
99287.PSLT070 99287.STM2870 332
99287.PSLT070 99287.STM3166.S 180
99287.PSLT070 99287.STM3248 180
99287.PSLT070 99287.STM4350 279
99287.PSLT070 99287.STM4386 208
99287.PSLT070 99287.STM4600 163
99287.PSLT072 99287.PSLT002 215
99287.PSLT072 99287.PSLT009 196
99287.PSLT072 99287.PSLT045 603
99287.PSLT072 99287.PSLT046 479
99287.PSLT072 99287.PSLT048 605
99287.PSLT072 99287.PSLT052 222
99287.PSLT072 99287.PSLT073 237
99287.PSLT072 99287.PSLT075 891
99287.PSLT072 99287.PSLT076 706
99287.PSLT072 99287.PSLT077 278
99287.PSLT072 99287.PSLT079 867
99287.PSLT072 99287.PSLT080 647
99287.PSLT072 99287.PSLT081 723
99287.PSLT072 99287.PSLT088 605
99287.PSLT072 99287.PSLT089 383
99287.PSLT072 99287.PSLT091 723
99287.PSLT072 99287.PSLT092 728
99287.PSLT072 99287.PSLT094 646
99287.PSLT072 99287.PSLT095 647
99287.PSLT072 99287.PSLT097 656
99287.PSLT072 99287.PSLT098 603
99287.PSLT072 99287.PSLT099 282
99287.PSLT072 99287.PSLT100 770
99287.PSLT072 99287.PSLT101 362
99287.PSLT072 99287.PSLT102 601
99287.PSLT072 99287.PSLT105 599
99287.PSLT072 99287.PSLT108 243
99287.PSLT072 99287.PSLT110 176
99287.PSLT072 99287.PSLT111 952
99287.PSLT072 99287.STM0010 601
99287.PSLT072 99287.STM0028 162
99287.PSLT072 99287.STM0109 157
99287.PSLT072 99287.STM0140 239
99287.PSLT072 99287.STM0188 243
99287.PSLT072 99287.STM0233 151
99287.PSLT072 99287.STM0242 151
99287.PSLT072 99287.STM0263 150
99287.PSLT072 99287.STM0373 272
99287.PSLT072 99287.STM0377 405
99287.PSLT072 99287.STM0392 186
99287.PSLT072 99287.STM0411 211
99287.PSLT072 99287.STM0454 183
99287.PSLT072 99287.STM0544 152
99287.PSLT072 99287.STM0559 428
99287.PSLT072 99287.STM0577 178
99287.PSLT072 99287.STM0589 210
99287.PSLT072 99287.STM0593 188
99287.PSLT072 99287.STM0638 191
99287.PSLT072 99287.STM0697 262
99287.PSLT072 99287.STM0745 270
99287.PSLT072 99287.STM0748 270
99287.PSLT072 99287.STM0763.s 153
99287.PSLT072 99287.STM0786 205
99287.PSLT072 99287.STM0832 599
99287.PSLT072 99287.STM0833 190
99287.PSLT072 99287.STM0849 253
99287.PSLT072 99287.STM0853 267
99287.PSLT072 99287.STM0859 152
99287.PSLT072 99287.STM0866 217
99287.PSLT072 99287.STM0901 413
99287.PSLT072 99287.STM0959 659
99287.PSLT072 99287.STM1009 245
99287.PSLT072 99287.STM1070 477
99287.PSLT072 99287.STM1168 224
99287.PSLT072 99287.STM1174 183
99287.PSLT072 99287.STM1175 202
99287.PSLT072 99287.STM1176 184
99287.PSLT072 99287.STM1177 155
99287.PSLT072 99287.STM1179 150
99287.PSLT072 99287.STM1182 194
99287.PSLT072 99287.STM1217.S 228
99287.PSLT072 99287.STM1219 228
99287.PSLT072 99287.STM1357.S 706
99287.PSLT072 99287.STM1376 391
99287.PSLT072 99287.STM1409 167
99287.PSLT072 99287.STM1414 266
99287.PSLT072 99287.STM1415 173
99287.PSLT072 99287.STM1419 163
99287.PSLT072 99287.STM1544 170
99287.PSLT072 99287.STM1631 192
99287.PSLT072 99287.STM1700 151
99287.PSLT072 99287.STM1707 262
99287.PSLT072 99287.STM1710 173
99287.PSLT072 99287.STM1751 601
99287.PSLT072 99287.STM1796 181
99287.PSLT072 99287.STM1899 168
99287.PSLT072 99287.STM1928 227
99287.PSLT072 99287.STM1929 187
99287.PSLT072 99287.STM1933 289
99287.PSLT072 99287.STM1969 216
99287.PSLT072 99287.STM1970 216
99287.PSLT072 99287.STM1972 173
99287.PSLT072 99287.STM1982 201
99287.PSLT072 99287.STM1988.S 163
99287.PSLT072 99287.STM2001 247
99287.PSLT072 99287.STM2069 202
99287.PSLT072 99287.STM2071 232
99287.PSLT072 99287.STM2074 183
99287.PSLT072 99287.STM2087 169
99287.PSLT072 99287.STM2176 188
99287.PSLT072 99287.STM2208 540
99287.PSLT072 99287.STM2209 540
99287.PSLT072 99287.STM2209.1c 309
99287.PSLT072 99287.STM2269 540
99287.PSLT072 99287.STM2270 184
99287.PSLT072 99287.STM2271 266
99287.PSLT072 99287.STM2300 151
99287.PSLT072 99287.STM2368 156
99287.PSLT072 99287.STM2454 221
99287.PSLT072 99287.STM2462 179
99287.PSLT072 99287.STM2555 179
99287.PSLT072 99287.STM2632 245
99287.PSLT072 99287.STM2636 193
99287.PSLT072 99287.STM2688 184
99287.PSLT072 99287.STM2711 247
99287.PSLT072 99287.STM2718 239
99287.PSLT072 99287.STM2719 212
99287.PSLT072 99287.STM2720 320
99287.PSLT072 99287.STM2721 252
99287.PSLT072 99287.STM2722 242
99287.PSLT072 99287.STM2723 184
99287.PSLT072 99287.STM2759 152
99287.PSLT072 99287.STM2781 260
99287.PSLT072 99287.STM2819 155
99287.PSLT072 99287.STM2871 488
99287.PSLT072 99287.STM2873 273
99287.PSLT072 99287.STM2874 278
99287.PSLT072 99287.STM2876 313
99287.PSLT072 99287.STM2877 206
99287.PSLT072 99287.STM2883 237
99287.PSLT072 99287.STM2885 272
99287.PSLT072 99287.STM2886 341
99287.PSLT072 99287.STM2887 356
99287.PSLT072 99287.STM2889 182
99287.PSLT072 99287.STM2890 163
99287.PSLT072 99287.STM2891 274
99287.PSLT072 99287.STM2894 382
99287.PSLT072 99287.STM2896 266
99287.PSLT072 99287.STM2898 444
99287.PSLT072 99287.STM2899 250
99287.PSLT072 99287.STM2924 160
99287.PSLT072 99287.STM2953 152
99287.PSLT072 99287.STM2972 197
99287.PSLT072 99287.STM2992 180
99287.PSLT072 99287.STM3025 497
99287.PSLT072 99287.STM3026 491
99287.PSLT072 99287.STM3027 492
99287.PSLT072 99287.STM3028 479
99287.PSLT072 99287.STM3029.S 544
99287.PSLT072 99287.STM3042 152
99287.PSLT072 99287.STM3101 269
99287.PSLT072 99287.STM3109 156
99287.PSLT072 99287.STM3111 180
99287.PSLT072 99287.STM3205 150
99287.PSLT072 99287.STM3221 169
99287.PSLT072 99287.STM3229 160
99287.PSLT072 99287.STM3316 191
99287.PSLT072 99287.STM3318 184
99287.PSLT072 99287.STM3342 229
99287.PSLT072 99287.STM3442 163
99287.PSLT072 99287.STM3484 839
99287.PSLT072 99287.STM3495 424
99287.PSLT072 99287.STM3533 543
99287.PSLT072 99287.STM3603 168
99287.PSLT072 99287.STM3622 160
99287.PSLT072 99287.STM3770 352
99287.PSLT072 99287.STM3838 268
99287.PSLT072 99287.STM3897 163
99287.PSLT072 99287.STM3936 262
99287.PSLT072 99287.STM3955 160
99287.PSLT072 99287.STM3999 332
99287.PSLT072 99287.STM4001 184
99287.PSLT072 99287.STM4056.S 187
99287.PSLT072 99287.STM4118 277
99287.PSLT072 99287.STM4207 153
99287.PSLT072 99287.STM4240 424
99287.PSLT072 99287.STM4278.S 155
99287.PSLT072 99287.STM4299 201
99287.PSLT072 99287.STM4330 551
99287.PSLT072 99287.STM4337 189
99287.PSLT072 99287.STM4356 156
99287.PSLT072 99287.STM4359 208
99287.PSLT072 99287.STM4360 150
99287.PSLT072 99287.STM4361 267
99287.PSLT072 99287.STM4488 159
99287.PSLT072 99287.STM4491 178
99287.PSLT072 99287.STM4495 152
99287.PSLT072 99287.STM4543 160
99287.PSLT073 99287.PSLT038 473
99287.PSLT073 99287.PSLT072 237
99287.PSLT073 99287.PSLT075 866
99287.PSLT073 99287.PSLT076 912
99287.PSLT073 99287.PSLT077 750
99287.PSLT073 99287.PSLT078 391
99287.PSLT073 99287.PSLT079 862
99287.PSLT073 99287.PSLT080 373
99287.PSLT073 99287.PSLT081 361
99287.PSLT073 99287.PSLT082 361
99287.PSLT073 99287.PSLT083 361
99287.PSLT073 99287.PSLT084 361
99287.PSLT073 99287.PSLT085 265
99287.PSLT073 99287.PSLT087 261
99287.PSLT073 99287.PSLT088 183
99287.PSLT073 99287.PSLT089 183
99287.PSLT073 99287.PSLT091 183
99287.PSLT073 99287.PSLT092 183
99287.PSLT073 99287.PSLT093 179
99287.PSLT073 99287.PSLT094 179
99287.PSLT073 99287.PSLT094.1N 171
99287.PSLT073 99287.PSLT095 171
99287.PSLT073 99287.PSLT096 169
99287.PSLT073 99287.PSLT097 168
99287.PSLT073 99287.PSLT098 152
99287.PSLT073 99287.PSLT099 152
99287.PSLT073 99287.PSLT100 152
99287.PSLT073 99287.PSLT101 152
99287.PSLT073 99287.PSLT102 813
99287.PSLT073 99287.PSLT104 897
99287.PSLT073 99287.PSLT108 903
99287.PSLT073 99287.STM0012 183
99287.PSLT073 99287.STM0189 316
99287.PSLT073 99287.STM0406 330
99287.PSLT073 99287.STM0407 160
99287.PSLT073 99287.STM0408 310
99287.PSLT073 99287.STM0982 279
99287.PSLT073 99287.STM1143 230
99287.PSLT073 99287.STM1235 263
99287.PSLT073 99287.STM1240 271
99287.PSLT073 99287.STM1339 350
99287.PSLT073 99287.STM1365 260
99287.PSLT073 99287.STM1366 420
99287.PSLT073 99287.STM1641 328
99287.PSLT073 99287.STM2061 603
99287.PSLT073 99287.STM2896 185
99287.PSLT073 99287.STM3744 269
99287.PSLT073 99287.STM3994 491
99287.PSLT073 99287.STM4094 190
99287.PSLT075 99287.PSLT008 193
99287.PSLT075 99287.PSLT012 262
99287.PSLT075 99287.PSLT014 238
99287.PSLT075 99287.PSLT070 351
99287.PSLT075 99287.PSLT072 891
99287.PSLT075 99287.PSLT073 866
99287.PSLT075 99287.PSLT076 985
99287.PSLT075 99287.PSLT077 950
99287.PSLT075 99287.PSLT078 664
99287.PSLT075 99287.PSLT079 951
99287.PSLT075 99287.PSLT080 970
99287.PSLT075 99287.PSLT081 912
99287.PSLT075 99287.PSLT082 777
99287.PSLT075 99287.PSLT083 601
99287.PSLT075 99287.PSLT084 875
99287.PSLT075 99287.PSLT085 838
99287.PSLT075 99287.PSLT087 394
99287.PSLT075 99287.PSLT088 231
99287.PSLT075 99287.PSLT089 672
99287.PSLT075 99287.PSLT091 760
99287.PSLT075 99287.PSLT092 760
99287.PSLT075 99287.PSLT093 222
99287.PSLT075 99287.PSLT094 755
99287.PSLT075 99287.PSLT094.1N 206
99287.PSLT075 99287.PSLT095 750
99287.PSLT075 99287.PSLT096 661
99287.PSLT075 99287.PSLT097 445
99287.PSLT075 99287.PSLT098 853
99287.PSLT075 99287.PSLT099 816
99287.PSLT075 99287.PSLT100 821
99287.PSLT075 99287.PSLT101 166
99287.PSLT075 99287.PSLT102 895
99287.PSLT075 99287.PSLT103 159
99287.PSLT075 99287.PSLT105 541
99287.PSLT075 99287.PSLT108 897
99287.PSLT075 99287.PSLT111 891
99287.PSLT075 99287.STM0010 425
99287.PSLT075 99287.STM0026 266
99287.PSLT075 99287.STM0209 160
99287.PSLT075 99287.STM0866 263
99287.PSLT075 99287.STM0959 655
99287.PSLT075 99287.STM0999 165
99287.PSLT075 99287.STM1070 210
99287.PSLT075 99287.STM1094 196
99287.PSLT075 99287.STM1376 232
99287.PSLT075 99287.STM1420 238
99287.PSLT075 99287.STM1751 845
99287.PSLT075 99287.STM3216 167
99287.PSLT075 99287.STM3484 474
99287.PSLT075 99287.STM3636 267
99287.PSLT075 99287.STM3744 274
99287.PSLT075 99287.STM3770 182
99287.PSLT075 99287.STM3955 238
99287.PSLT075 99287.STM3993 430
99287.PSLT075 99287.STM3994 601
99287.PSLT075 99287.STM4058 603
99287.PSLT075 99287.STM4059 351
99287.PSLT075 99287.STM4060 274
99287.PSLT075 99287.STM4240 260
99287.PSLT075 99287.STM4583 236
99287.PSLT075 99287.STM4592 475
99287.PSLT076 99287.PSLT008 546
99287.PSLT076 99287.PSLT012 272
99287.PSLT076 99287.PSLT014 391
99287.PSLT076 99287.PSLT027 390
99287.PSLT076 99287.PSLT070 390
99287.PSLT076 99287.PSLT072 706
99287.PSLT076 99287.PSLT073 912
99287.PSLT076 99287.PSLT075 985
99287.PSLT076 99287.PSLT077 952
99287.PSLT076 99287.PSLT078 664
99287.PSLT076 99287.PSLT079 913
99287.PSLT076 99287.PSLT080 912
99287.PSLT076 99287.PSLT081 914
99287.PSLT076 99287.PSLT082 831
99287.PSLT076 99287.PSLT083 804
99287.PSLT076 99287.PSLT084 914
99287.PSLT076 99287.PSLT085 812
99287.PSLT076 99287.PSLT087 394
99287.PSLT076 99287.PSLT088 231
99287.PSLT076 99287.PSLT089 831
99287.PSLT076 99287.PSLT091 831
99287.PSLT076 99287.PSLT092 871
99287.PSLT076 99287.PSLT093 222
99287.PSLT076 99287.PSLT094 829
99287.PSLT076 99287.PSLT094.1N 206
99287.PSLT076 99287.PSLT095 825
99287.PSLT076 99287.PSLT096 428
99287.PSLT076 99287.PSLT097 612
99287.PSLT076 99287.PSLT098 858
99287.PSLT076 99287.PSLT099 834
99287.PSLT076 99287.PSLT100 837
99287.PSLT076 99287.PSLT101 166
99287.PSLT076 99287.PSLT102 858
99287.PSLT076 99287.PSLT103 159
99287.PSLT076 99287.PSLT104 734
99287.PSLT076 99287.PSLT105 200
99287.PSLT076 99287.PSLT108 937
99287.PSLT076 99287.PSLT111 839
99287.PSLT076 99287.STM0097 313
99287.PSLT076 99287.STM0148 394
99287.PSLT076 99287.STM0167 352
99287.PSLT076 99287.STM0267 162
99287.PSLT076 99287.STM0373 162
99287.PSLT076 99287.STM0443 162
99287.PSLT076 99287.STM0798 162
99287.PSLT076 99287.STM0866 350
99287.PSLT076 99287.STM0928 151
99287.PSLT076 99287.STM0978 273
99287.PSLT076 99287.STM1002 394
99287.PSLT076 99287.STM1070 200
99287.PSLT076 99287.STM1318 163
99287.PSLT076 99287.STM1619 217
99287.PSLT076 99287.STM1995 496
99287.PSLT076 99287.STM2061 213
99287.PSLT076 99287.STM2396 218
99287.PSLT076 99287.STM2619 477
99287.PSLT076 99287.STM2635 262
99287.PSLT076 99287.STM2777 475
99287.PSLT076 99287.STM2781 268
99287.PSLT076 99287.STM2785 279
99287.PSLT076 99287.STM2787 163
99287.PSLT076 99287.STM2847 200
99287.PSLT076 99287.STM2896 263
99287.PSLT076 99287.STM2928 390
99287.PSLT076 99287.STM3061 318
99287.PSLT076 99287.STM3469 210
99287.PSLT076 99287.STM3484 319
99287.PSLT076 99287.STM3723 260
99287.PSLT076 99287.STM3744 547
99287.PSLT076 99287.STM3955 265
99287.PSLT076 99287.STM3994 491
99287.PSLT076 99287.STM4099 278
99287.PSLT076 99287.STM4149 185
99287.PSLT076 99287.STM4557 236
99287.PSLT077 99287.PSLT008 601
99287.PSLT077 99287.PSLT017 495
99287.PSLT077 99287.PSLT018 318
99287.PSLT077 99287.PSLT038 266
99287.PSLT077 99287.PSLT041 356
99287.PSLT077 99287.PSLT070 603
99287.PSLT077 99287.PSLT072 278
99287.PSLT077 99287.PSLT073 750
99287.PSLT077 99287.PSLT075 950
99287.PSLT077 99287.PSLT076 952
99287.PSLT077 99287.PSLT078 809
99287.PSLT077 99287.PSLT079 970
99287.PSLT077 99287.PSLT080 970
99287.PSLT077 99287.PSLT081 967
99287.PSLT077 99287.PSLT082 729
99287.PSLT077 99287.PSLT083 941
99287.PSLT077 99287.PSLT084 941
99287.PSLT077 99287.PSLT085 882
99287.PSLT077 99287.PSLT087 464
99287.PSLT077 99287.PSLT088 257
99287.PSLT077 99287.PSLT089 856
99287.PSLT077 99287.PSLT091 912
99287.PSLT077 99287.PSLT092 902
99287.PSLT077 99287.PSLT093 244
99287.PSLT077 99287.PSLT094 908
99287.PSLT077 99287.PSLT094.1N 224
99287.PSLT077 99287.PSLT095 831
99287.PSLT077 99287.PSLT096 872
99287.PSLT077 99287.PSLT097 796
99287.PSLT077 99287.PSLT098 896
99287.PSLT077 99287.PSLT099 859
99287.PSLT077 99287.PSLT100 906
99287.PSLT077 99287.PSLT101 174
99287.PSLT077 99287.PSLT102 899
99287.PSLT077 99287.PSLT103 165
99287.PSLT077 99287.PSLT104 150
99287.PSLT077 99287.PSLT105 582
99287.PSLT077 99287.PSLT108 657
99287.PSLT077 99287.PSLT111 708
99287.PSLT077 99287.STM0026 540
99287.PSLT077 99287.STM0028 750
99287.PSLT077 99287.STM0167 599
99287.PSLT077 99287.STM1088 273
99287.PSLT077 99287.STM1089 182
99287.PSLT077 99287.STM1092 351
99287.PSLT077 99287.STM1093 260
99287.PSLT077 99287.STM1094 479
99287.PSLT077 99287.STM1106 183
99287.PSLT077 99287.STM1144 193
99287.PSLT077 99287.STM1241 263
99287.PSLT077 99287.STM1412 271
99287.PSLT077 99287.STM1413 358
99287.PSLT077 99287.STM1420 496
99287.PSLT077 99287.STM2118 184
99287.PSLT077 99287.STM2619 262
99287.PSLT077 99287.STM2901 163
99287.PSLT077 99287.STM2903 351
99287.PSLT077 99287.STM2908 351
99287.PSLT077 99287.STM3043 391
99287.PSLT077 99287.STM3061 543
99287.PSLT077 99287.STM3636 540
99287.PSLT077 99287.STM4592 708
99287.PSLT078 99287.PSLT073 391
99287.PSLT078 99287.PSLT075 664
99287.PSLT078 99287.PSLT076 664
99287.PSLT078 99287.PSLT077 809
99287.PSLT078 99287.PSLT079 843
99287.PSLT078 99287.PSLT080 861
99287.PSLT078 99287.PSLT081 861
99287.PSLT078 99287.PSLT082 779
99287.PSLT078 99287.PSLT083 779
99287.PSLT078 99287.PSLT084 837
99287.PSLT078 99287.PSLT085 491
99287.PSLT078 99287.PSLT087 491
99287.PSLT078 99287.PSLT088 556
99287.PSLT078 99287.PSLT089 584
99287.PSLT078 99287.PSLT091 583
99287.PSLT078 99287.PSLT092 585
99287.PSLT078 99287.PSLT093 253
99287.PSLT078 99287.PSLT094 573
99287.PSLT078 99287.PSLT094.1N 231
99287.PSLT078 99287.PSLT095 516
99287.PSLT078 99287.PSLT096 226
99287.PSLT078 99287.PSLT097 246
99287.PSLT078 99287.PSLT098 177
99287.PSLT078 99287.PSLT099 353
99287.PSLT078 99287.PSLT100 417
99287.PSLT078 99287.PSLT101 348
99287.PSLT078 99287.PSLT102 174
99287.PSLT078 99287.PSLT103 167
99287.PSLT078 99287.PSLT104 190
99287.PSLT078 99287.PSLT108 163
99287.PSLT078 99287.PSLT110 163
99287.PSLT078 99287.STM0028 163
99287.PSLT079 99287.PSLT002 237
99287.PSLT079 99287.PSLT008 710
99287.PSLT079 99287.PSLT012 479
99287.PSLT079 99287.PSLT014 477
99287.PSLT079 99287.PSLT031 182
99287.PSLT079 99287.PSLT052 241
99287.PSLT079 99287.PSLT053 395
99287.PSLT079 99287.PSLT055 754
99287.PSLT079 99287.PSLT062 738
99287.PSLT079 99287.PSLT066 271
99287.PSLT079 99287.PSLT068 247
99287.PSLT079 99287.PSLT070 547
99287.PSLT079 99287.PSLT072 867
99287.PSLT079 99287.PSLT073 862
99287.PSLT079 99287.PSLT075 951
99287.PSLT079 99287.PSLT076 913
99287.PSLT079 99287.PSLT077 970
99287.PSLT079 99287.PSLT078 843
99287.PSLT079 99287.PSLT080 998
99287.PSLT079 99287.PSLT081 998
99287.PSLT079 99287.PSLT082 875
99287.PSLT079 99287.PSLT083 971
99287.PSLT079 99287.PSLT084 987
99287.PSLT079 99287.PSLT085 898
99287.PSLT079 99287.PSLT087 539
99287.PSLT079 99287.PSLT088 897
99287.PSLT079 99287.PSLT089 934
99287.PSLT079 99287.PSLT091 991
99287.PSLT079 99287.PSLT092 992
99287.PSLT079 99287.PSLT093 269
99287.PSLT079 99287.PSLT094 978
99287.PSLT079 99287.PSLT094.1N 273
99287.PSLT079 99287.PSLT095 987
99287.PSLT079 99287.PSLT096 828
99287.PSLT079 99287.PSLT097 953
99287.PSLT079 99287.PSLT098 911
99287.PSLT079 99287.PSLT099 940
99287.PSLT079 99287.PSLT100 986
99287.PSLT079 99287.PSLT101 855
99287.PSLT079 99287.PSLT102 819
99287.PSLT079 99287.PSLT103 425
99287.PSLT079 99287.PSLT104 813
99287.PSLT079 99287.PSLT105 855
99287.PSLT079 99287.PSLT108 931
99287.PSLT079 99287.PSLT110 523
99287.PSLT079 99287.PSLT111 797
99287.PSLT079 99287.STM0010 181
99287.PSLT079 99287.STM0028 772
99287.PSLT079 99287.STM0037 159
99287.PSLT079 99287.STM0167 540
99287.PSLT079 99287.STM0337 320
99287.PSLT079 99287.STM0346 189
99287.PSLT079 99287.STM0349 327
99287.PSLT079 99287.STM0357 234
99287.PSLT079 99287.STM0411 263
99287.PSLT079 99287.STM0428 176
99287.PSLT079 99287.STM0474 212
99287.PSLT079 99287.STM0481 336
99287.PSLT079 99287.STM0571 182
99287.PSLT079 99287.STM0577 238
99287.PSLT079 99287.STM0604 798
99287.PSLT079 99287.STM0605 800
99287.PSLT079 99287.STM0769 585
99287.PSLT079 99287.STM0893 173
99287.PSLT079 99287.STM0901 186
99287.PSLT079 99287.STM1009 431
99287.PSLT079 99287.STM1022 303
99287.PSLT079 99287.STM1053 268
99287.PSLT079 99287.STM1069 320
99287.PSLT079 99287.STM1075 420
99287.PSLT079 99287.STM1106 160
99287.PSLT079 99287.STM1115 158
99287.PSLT079 99287.STM1131 205
99287.PSLT079 99287.STM1206 205
99287.PSLT079 99287.STM1271 176
99287.PSLT079 99287.STM1311 175
99287.PSLT079 99287.STM1364 169
99287.PSLT079 99287.STM1461.S 198
99287.PSLT079 99287.STM1503 193
99287.PSLT079 99287.STM1655 317
99287.PSLT079 99287.STM1678 193
99287.PSLT079 99287.STM1715 165
99287.PSLT079 99287.STM1729 161
99287.PSLT079 99287.STM1730 166
99287.PSLT079 99287.STM1873 179
99287.PSLT079 99287.STM1908 175
99287.PSLT079 99287.STM1982 150
99287.PSLT079 99287.STM2061 546
99287.PSLT079 99287.STM2220 156
99287.PSLT079 99287.STM2288 219
99287.PSLT079 99287.STM2295 160
99287.PSLT079 99287.STM2397 194
99287.PSLT079 99287.STM2535 354
99287.PSLT079 99287.STM2551 188
99287.PSLT079 99287.STM2552 221
99287.PSLT079 99287.STM2632 431
99287.PSLT079 99287.STM2636 366
99287.PSLT079 99287.STM2738 153
99287.PSLT079 99287.STM2739 243
99287.PSLT079 99287.STM2751 267
99287.PSLT079 99287.STM2757 429
99287.PSLT079 99287.STM2759 357
99287.PSLT079 99287.STM2760 427
99287.PSLT079 99287.STM2765 178
99287.PSLT079 99287.STM2799 276
99287.PSLT079 99287.STM2800 215
99287.PSLT079 99287.STM2826 266
99287.PSLT079 99287.STM2840 387
99287.PSLT079 99287.STM2860 154
99287.PSLT079 99287.STM2877 498
99287.PSLT079 99287.STM3043 397
99287.PSLT079 99287.STM3061 496
99287.PSLT079 99287.STM3252 150
99287.PSLT079 99287.STM3270 197
99287.PSLT079 99287.STM3362 258
99287.PSLT079 99287.STM3369 287
99287.PSLT079 99287.STM3375 265
99287.PSLT079 99287.STM3501 175
99287.PSLT079 99287.STM3502 166
99287.PSLT079 99287.STM3580 190
99287.PSLT079 99287.STM3595 193
99287.PSLT079 99287.STM3651 165
99287.PSLT079 99287.STM3689 339
99287.PSLT079 99287.STM3759.S 227
99287.PSLT079 99287.STM3805 168
99287.PSLT079 99287.STM3872 303
99287.PSLT079 99287.STM3936 158
99287.PSLT079 99287.STM3939 244
99287.PSLT079 99287.STM3949 183
99287.PSLT079 99287.STM3955 357
99287.PSLT079 99287.STM3995 151
99287.PSLT079 99287.STM4051 155
99287.PSLT079 99287.STM4110 494
99287.PSLT079 99287.STM4128 388
99287.PSLT079 99287.STM4172 249
99287.PSLT079 99287.STM4173 204
99287.PSLT079 99287.STM4192 186
99287.PSLT079 99287.STM4256 205
99287.PSLT079 99287.STM4299 156
99287.PSLT079 99287.STM4331 155
99287.PSLT079 99287.STM4365 492
99287.PSLT079 99287.STM4406.S 212
99287.PSLT079 99287.STM4488 347
99287.PSLT079 99287.STM4491 162
99287.PSLT079 99287.STM4494 218
99287.PSLT079 99287.STM4495 162
99287.PSLT079 99287.STM4544 184
99287.PSLT080 99287.PSLT008 720
99287.PSLT080 99287.PSLT012 479
99287.PSLT080 99287.PSLT014 479
99287.PSLT080 99287.PSLT017 279
99287.PSLT080 99287.PSLT018 271
99287.PSLT080 99287.PSLT023 355
99287.PSLT080 99287.PSLT031 381
99287.PSLT080 99287.PSLT052 365
99287.PSLT080 99287.PSLT053 587
99287.PSLT080 99287.PSLT062 721
99287.PSLT080 99287.PSLT068 364
99287.PSLT080 99287.PSLT070 548
99287.PSLT080 99287.PSLT072 647
99287.PSLT080 99287.PSLT073 373
99287.PSLT080 99287.PSLT075 970
99287.PSLT080 99287.PSLT076 912
99287.PSLT080 99287.PSLT077 970
99287.PSLT080 99287.PSLT078 861
99287.PSLT080 99287.PSLT079 998
99287.PSLT080 99287.PSLT081 998
99287.PSLT080 99287.PSLT082 865
99287.PSLT080 99287.PSLT083 940
99287.PSLT080 99287.PSLT084 988
99287.PSLT080 99287.PSLT085 921
99287.PSLT080 99287.PSLT087 539
99287.PSLT080 99287.PSLT088 873
99287.PSLT080 99287.PSLT089 876
99287.PSLT080 99287.PSLT091 982
99287.PSLT080 99287.PSLT092 986
99287.PSLT080 99287.PSLT093 269
99287.PSLT080 99287.PSLT094 987
99287.PSLT080 99287.PSLT094.1N 244
99287.PSLT080 99287.PSLT095 987
99287.PSLT080 99287.PSLT096 831
99287.PSLT080 99287.PSLT097 943
99287.PSLT080 99287.PSLT098 905
99287.PSLT080 99287.PSLT099 947
99287.PSLT080 99287.PSLT100 989
99287.PSLT080 99287.PSLT101 810
99287.PSLT080 99287.PSLT102 851
99287.PSLT080 99287.PSLT103 465
99287.PSLT080 99287.PSLT104 769
99287.PSLT080 99287.PSLT105 778
99287.PSLT080 99287.PSLT108 965
99287.PSLT080 99287.PSLT110 531
99287.PSLT080 99287.PSLT111 797
99287.PSLT080 99287.STM0010 384
99287.PSLT080 99287.STM0026 491
99287.PSLT080 99287.STM0028 740
99287.PSLT080 99287.STM0056 178
99287.PSLT080 99287.STM0084 223
99287.PSLT080 99287.STM0167 540
99287.PSLT080 99287.STM0315 161
99287.PSLT080 99287.STM0337 481
99287.PSLT080 99287.STM0340 176
99287.PSLT080 99287.STM0346 310
99287.PSLT080 99287.STM0349 285
99287.PSLT080 99287.STM0411 170
99287.PSLT080 99287.STM0426 224
99287.PSLT080 99287.STM0427 353
99287.PSLT080 99287.STM0429 264
99287.PSLT080 99287.STM0481 336
99287.PSLT080 99287.STM0571 455
99287.PSLT080 99287.STM0572 230
99287.PSLT080 99287.STM0573 588
99287.PSLT080 99287.STM0577 251
99287.PSLT080 99287.STM0604 331
99287.PSLT080 99287.STM0605 335
99287.PSLT080 99287.STM0763.s 375
99287.PSLT080 99287.STM0764 338
99287.PSLT080 99287.STM0766 206
99287.PSLT080 99287.STM0769 725
99287.PSLT080 99287.STM0786 407
99287.PSLT080 99287.STM0881 154
99287.PSLT080 99287.STM0903 188
99287.PSLT080 99287.STM0976 251
99287.PSLT080 99287.STM1009 600
99287.PSLT080 99287.STM1022 455
99287.PSLT080 99287.STM1053 198
99287.PSLT080 99287.STM1094 273
99287.PSLT080 99287.STM1099 180
99287.PSLT080 99287.STM1108 224
99287.PSLT080 99287.STM1131 210
99287.PSLT080 99287.STM1144 160
99287.PSLT080 99287.STM1241 200
99287.PSLT080 99287.STM1271 363
99287.PSLT080 99287.STM1308 253
99287.PSLT080 99287.STM1412 260
99287.PSLT080 99287.STM1413 314
99287.PSLT080 99287.STM1420 479
99287.PSLT080 99287.STM1515 168
99287.PSLT080 99287.STM1610 153
99287.PSLT080 99287.STM1665 169
99287.PSLT080 99287.STM1678 257
99287.PSLT080 99287.STM1808 435
99287.PSLT080 99287.STM1907 155
99287.PSLT080 99287.STM1933 170
99287.PSLT080 99287.STM2106 165
99287.PSLT080 99287.STM2118 266
99287.PSLT080 99287.STM2397 463
99287.PSLT080 99287.STM2399 156
99287.PSLT080 99287.STM2448 235
99287.PSLT080 99287.STM2454 228
99287.PSLT080 99287.STM2632 600
99287.PSLT080 99287.STM2644 169
99287.PSLT080 99287.STM2692 163
99287.PSLT080 99287.STM2711 204
99287.PSLT080 99287.STM2718 191
99287.PSLT080 99287.STM2720 261
99287.PSLT080 99287.STM2721 163
99287.PSLT080 99287.STM2722 173
99287.PSLT080 99287.STM2723 175
99287.PSLT080 99287.STM2727 274
99287.PSLT080 99287.STM2751 490
99287.PSLT080 99287.STM2757 483
99287.PSLT080 99287.STM2759 732
99287.PSLT080 99287.STM2789 192
99287.PSLT080 99287.STM2800 163
99287.PSLT080 99287.STM2840 154
99287.PSLT080 99287.STM2877 211
99287.PSLT080 99287.STM2954.1n 281
99287.PSLT080 99287.STM2977 158
99287.PSLT080 99287.STM3005 217
99287.PSLT080 99287.STM3015 603
99287.PSLT080 99287.STM3043 162
99287.PSLT080 99287.STM3061 496
99287.PSLT080 99287.STM3122 188
99287.PSLT080 99287.STM3123 187
99287.PSLT080 99287.STM3127 233
99287.PSLT080 99287.STM3175 224
99287.PSLT080 99287.STM3180 272
99287.PSLT080 99287.STM3224 169
99287.PSLT080 99287.STM3238 166
99287.PSLT080 99287.STM3362 263
99287.PSLT080 99287.STM3595 340
99287.PSLT080 99287.STM3636 494
99287.PSLT080 99287.STM3689 221
99287.PSLT080 99287.STM3759.S 317
99287.PSLT080 99287.STM3787 228
99287.PSLT080 99287.STM3847 155
99287.PSLT080 99287.STM3872 179
99287.PSLT080 99287.STM3955 188
99287.PSLT080 99287.STM3993 601
99287.PSLT080 99287.STM3994 496
99287.PSLT080 99287.STM4050 182
99287.PSLT080 99287.STM4051 157
99287.PSLT080 99287.STM4128 174
99287.PSLT080 99287.STM4171 187
99287.PSLT080 99287.STM4172 468
99287.PSLT080 99287.STM4173 162
99287.PSLT080 99287.STM4297 186
99287.PSLT080 99287.STM4299 257
99287.PSLT080 99287.STM4365 242
99287.PSLT080 99287.STM4435 246
99287.PSLT080 99287.STM4502 190
99287.PSLT080 99287.STM4517 198
99287.PSLT080 99287.STM4534 310
99287.PSLT080 99287.STM4539 162
99287.PSLT080 99287.STM4540.S 156
99287.PSLT080 99287.STM4541 176
99287.PSLT080 99287.STM4544 222
99287.PSLT080 99287.STM4592 702
99287.PSLT081 99287.PSLT008 726
99287.PSLT081 99287.PSLT012 494
99287.PSLT081 99287.PSLT014 491
99287.PSLT081 99287.PSLT028 272
99287.PSLT081 99287.PSLT052 333
99287.PSLT081 99287.PSLT053 390
99287.PSLT081 99287.PSLT055 817
99287.PSLT081 99287.PSLT062 551
99287.PSLT081 99287.PSLT068 353
99287.PSLT081 99287.PSLT070 601
99287.PSLT081 99287.PSLT072 723
99287.PSLT081 99287.PSLT073 361
99287.PSLT081 99287.PSLT075 912
99287.PSLT081 99287.PSLT076 914
99287.PSLT081 99287.PSLT077 967
99287.PSLT081 99287.PSLT078 861
99287.PSLT081 99287.PSLT079 998
99287.PSLT081 99287.PSLT080 998
99287.PSLT081 99287.PSLT082 865
99287.PSLT081 99287.PSLT083 958
99287.PSLT081 99287.PSLT084 987
99287.PSLT081 99287.PSLT085 923
99287.PSLT081 99287.PSLT087 539
99287.PSLT081 99287.PSLT088 897
99287.PSLT081 99287.PSLT089 929
99287.PSLT081 99287.PSLT091 992
99287.PSLT081 99287.PSLT092 992
99287.PSLT081 99287.PSLT093 269
99287.PSLT081 99287.PSLT094 992
99287.PSLT081 99287.PSLT094.1N 441
99287.PSLT081 99287.PSLT095 986
99287.PSLT081 99287.PSLT096 832
99287.PSLT081 99287.PSLT097 962
99287.PSLT081 99287.PSLT098 912
99287.PSLT081 99287.PSLT099 930
99287.PSLT081 99287.PSLT100 988
99287.PSLT081 99287.PSLT101 878
99287.PSLT081 99287.PSLT102 822
99287.PSLT081 99287.PSLT103 219
99287.PSLT081 99287.PSLT104 800
99287.PSLT081 99287.PSLT105 543
99287.PSLT081 99287.PSLT108 953
99287.PSLT081 99287.PSLT110 277
99287.PSLT081 99287.PSLT111 842
99287.PSLT081 99287.STM0028 782
99287.PSLT081 99287.STM0167 546
99287.PSLT081 99287.STM0313 153
99287.PSLT081 99287.STM0337 240
99287.PSLT081 99287.STM0346 180
99287.PSLT081 99287.STM0349 205
99287.PSLT081 99287.STM0421 157
99287.PSLT081 99287.STM0547 160
99287.PSLT081 99287.STM0573 171
99287.PSLT081 99287.STM0577 241
99287.PSLT081 99287.STM0605 702
99287.PSLT081 99287.STM0607 168
99287.PSLT081 99287.STM0765 160
99287.PSLT081 99287.STM0769 353
99287.PSLT081 99287.STM0901 163
99287.PSLT081 99287.STM1009 198
99287.PSLT081 99287.STM1022 423
99287.PSLT081 99287.STM1115 168
99287.PSLT081 99287.STM1131 228
99287.PSLT081 99287.STM1271 164
99287.PSLT081 99287.STM1534 265
99287.PSLT081 99287.STM1535 224
99287.PSLT081 99287.STM1536 162
99287.PSLT081 99287.STM1537 203
99287.PSLT081 99287.STM1640 185
99287.PSLT081 99287.STM1678 385
99287.PSLT081 99287.STM1788 183
99287.PSLT081 99287.STM1808 357
99287.PSLT081 99287.STM2106 201
99287.PSLT081 99287.STM2202 161
99287.PSLT081 99287.STM2232 163
99287.PSLT081 99287.STM2405 794
99287.PSLT081 99287.STM2449.S 217
99287.PSLT081 99287.STM2454 170
99287.PSLT081 99287.STM2632 198
99287.PSLT081 99287.STM2636 218
99287.PSLT081 99287.STM2757 197
99287.PSLT081 99287.STM2759 424
99287.PSLT081 99287.STM2775 188
99287.PSLT081 99287.STM2800 302
99287.PSLT081 99287.STM2826 266
99287.PSLT081 99287.STM2840 163
99287.PSLT081 99287.STM2861 274
99287.PSLT081 99287.STM2877 419
99287.PSLT081 99287.STM2988 155
99287.PSLT081 99287.STM2999 200
99287.PSLT081 99287.STM3015 653
99287.PSLT081 99287.STM3043 191
99287.PSLT081 99287.STM3061 540
99287.PSLT081 99287.STM3127 289
99287.PSLT081 99287.STM3215 168
99287.PSLT081 99287.STM3550 358
99287.PSLT081 99287.STM3595 190
99287.PSLT081 99287.STM3838 289
99287.PSLT081 99287.STM3955 162
99287.PSLT081 99287.STM4051 195
99287.PSLT081 99287.STM4056.S 195
99287.PSLT081 99287.STM4172 218
99287.PSLT081 99287.STM4186 164
99287.PSLT081 99287.STM4494 202
99287.PSLT081 99287.STM4540.S 238
99287.PSLT082 99287.PSLT023 257
99287.PSLT082 99287.PSLT066 270
99287.PSLT082 99287.PSLT073 361
99287.PSLT082 99287.PSLT075 777
99287.PSLT082 99287.PSLT076 831
99287.PSLT082 99287.PSLT077 729
99287.PSLT082 99287.PSLT078 779
99287.PSLT082 99287.PSLT079 875
99287.PSLT082 99287.PSLT080 865
99287.PSLT082 99287.PSLT081 865
99287.PSLT082 99287.PSLT083 865
99287.PSLT082 99287.PSLT084 957
99287.PSLT082 99287.PSLT085 862
99287.PSLT082 99287.PSLT087 539
99287.PSLT082 99287.PSLT088 374
99287.PSLT082 99287.PSLT089 863
99287.PSLT082 99287.PSLT091 374
99287.PSLT082 99287.PSLT092 617
99287.PSLT082 99287.PSLT093 269
99287.PSLT082 99287.PSLT094 297
99287.PSLT082 99287.PSLT094.1N 244
99287.PSLT082 99287.PSLT095 417
99287.PSLT082 99287.PSLT096 238
99287.PSLT082 99287.PSLT097 232
99287.PSLT082 99287.PSLT098 895
99287.PSLT082 99287.PSLT099 500
99287.PSLT082 99287.PSLT100 182
99287.PSLT082 99287.PSLT101 182
99287.PSLT082 99287.PSLT102 741
99287.PSLT082 99287.PSLT103 171
99287.PSLT082 99287.PSLT104 151
99287.PSLT082 99287.PSLT105 151
99287.PSLT082 99287.STM0336 845
99287.PSLT082 99287.STM2207 188
99287.PSLT082 99287.STM2221 350
99287.PSLT082 99287.STM2568 479
99287.PSLT082 99287.STM3250 238
99287.PSLT082 99287.STM3252 278
99287.PSLT082 99287.STM4193 601
99287.PSLT082 99287.STM4256 497
99287.PSLT082 99287.STM4409 495
99287.PSLT082 99287.STM4410 391
99287.PSLT082 99287.STM4450 546
99287.PSLT083 99287.PSLT008 659
99287.PSLT083 99287.PSLT073 361
99287.PSLT083 99287.PSLT075 601
99287.PSLT083 99287.PSLT076 804
99287.PSLT083 99287.PSLT077 941
99287.PSLT083 99287.PSLT078 779
99287.PSLT083 99287.PSLT079 971
99287.PSLT083 99287.PSLT080 940
99287.PSLT083 99287.PSLT081 958
99287.PSLT083 99287.PSLT082 865
99287.PSLT083 99287.PSLT084 970
99287.PSLT083 99287.PSLT085 754
99287.PSLT083 99287.PSLT087 539
99287.PSLT083 99287.PSLT088 284
99287.PSLT083 99287.PSLT089 951
99287.PSLT083 99287.PSLT091 846
99287.PSLT083 99287.PSLT092 844
99287.PSLT083 99287.PSLT093 269
99287.PSLT083 99287.PSLT094 915
99287.PSLT083 99287.PSLT094.1N 244
99287.PSLT083 99287.PSLT095 540
99287.PSLT083 99287.PSLT096 922
99287.PSLT083 99287.PSLT097 674
99287.PSLT083 99287.PSLT098 822
99287.PSLT083 99287.PSLT099 911
99287.PSLT083 99287.PSLT100 824
99287.PSLT083 99287.PSLT101 182
99287.PSLT083 99287.PSLT102 650
99287.PSLT083 99287.PSLT103 171
99287.PSLT083 99287.PSLT104 151
99287.PSLT083 99287.PSLT105 912
99287.PSLT083 99287.PSLT111 277
99287.PSLT083 99287.STM0167 726
99287.PSLT083 99287.STM3061 722
99287.PSLT083 99287.STM4110 601
99287.PSLT083 99287.STM4339 276
99287.PSLT084 99287.PSLT008 708
99287.PSLT084 99287.PSLT012 479
99287.PSLT084 99287.PSLT014 474
99287.PSLT084 99287.PSLT070 704
99287.PSLT084 99287.PSLT073 361
99287.PSLT084 99287.PSLT075 875
99287.PSLT084 99287.PSLT076 914
99287.PSLT084 99287.PSLT077 941
99287.PSLT084 99287.PSLT078 837
99287.PSLT084 99287.PSLT079 987
99287.PSLT084 99287.PSLT080 988
99287.PSLT084 99287.PSLT081 987
99287.PSLT084 99287.PSLT082 957
99287.PSLT084 99287.PSLT083 970
99287.PSLT084 99287.PSLT085 943
99287.PSLT084 99287.PSLT087 539
99287.PSLT084 99287.PSLT088 454
99287.PSLT084 99287.PSLT089 938
99287.PSLT084 99287.PSLT091 945
99287.PSLT084 99287.PSLT092 947
99287.PSLT084 99287.PSLT093 269
99287.PSLT084 99287.PSLT094 940
99287.PSLT084 99287.PSLT094.1N 244
99287.PSLT084 99287.PSLT095 905
99287.PSLT084 99287.PSLT096 678
99287.PSLT084 99287.PSLT097 698
99287.PSLT084 99287.PSLT098 912
99287.PSLT084 99287.PSLT099 888
99287.PSLT084 99287.PSLT100 925
99287.PSLT084 99287.PSLT101 182
99287.PSLT084 99287.PSLT102 910
99287.PSLT084 99287.PSLT103 171
99287.PSLT084 99287.PSLT104 151
99287.PSLT084 99287.PSLT105 641
99287.PSLT084 99287.PSLT108 644
99287.PSLT084 99287.PSLT110 163
99287.PSLT084 99287.PSLT111 787
99287.PSLT084 99287.STM0028 728
99287.PSLT084 99287.STM0066 262
99287.PSLT084 99287.STM0165 232
99287.PSLT084 99287.STM0167 540
99287.PSLT084 99287.STM0179 162
99287.PSLT084 99287.STM0223 353
99287.PSLT084 99287.STM0455 274
99287.PSLT084 99287.STM0519 497
99287.PSLT084 99287.STM0527 185
99287.PSLT084 99287.STM0532 208
99287.PSLT084 99287.STM0836 163
99287.PSLT084 99287.STM1160 272
99287.PSLT084 99287.STM1264 208
99287.PSLT084 99287.STM1374 170
99287.PSLT084 99287.STM1761 162
99287.PSLT084 99287.STM1803 204
99287.PSLT084 99287.STM2178 162
99287.PSLT084 99287.STM2342 314
99287.PSLT084 99287.STM2368 266
99287.PSLT084 99287.STM2493 423
99287.PSLT084 99287.STM2559 428
99287.PSLT084 99287.STM2619 263
99287.PSLT084 99287.STM2775 160
99287.PSLT084 99287.STM2886 352
99287.PSLT084 99287.STM3043 391
99287.PSLT084 99287.STM3061 495
99287.PSLT084 99287.STM3166.S 266
99287.PSLT084 99287.STM3193 232
99287.PSLT084 99287.STM3248 565
99287.PSLT084 99287.STM3736 208
99287.PSLT084 99287.STM3997 238
99287.PSLT084 99287.STM4147 271
99287.PSLT084 99287.STM4466 191
99287.PSLT084 99287.STM4600 704
99287.PSLT085 99287.PSLT008 352
99287.PSLT085 99287.PSLT012 540
99287.PSLT085 99287.PSLT013 277
99287.PSLT085 99287.PSLT014 390
99287.PSLT085 99287.PSLT017 266
99287.PSLT085 99287.PSLT018 230
99287.PSLT085 99287.PSLT070 497
99287.PSLT085 99287.PSLT073 265
99287.PSLT085 99287.PSLT075 838
99287.PSLT085 99287.PSLT076 812
99287.PSLT085 99287.PSLT077 882
99287.PSLT085 99287.PSLT078 491
99287.PSLT085 99287.PSLT079 898
99287.PSLT085 99287.PSLT080 921
99287.PSLT085 99287.PSLT081 923
99287.PSLT085 99287.PSLT082 862
99287.PSLT085 99287.PSLT083 754
99287.PSLT085 99287.PSLT084 943
99287.PSLT085 99287.PSLT087 865
99287.PSLT085 99287.PSLT088 402
99287.PSLT085 99287.PSLT089 879
99287.PSLT085 99287.PSLT091 897
99287.PSLT085 99287.PSLT092 898
99287.PSLT085 99287.PSLT093 375
99287.PSLT085 99287.PSLT094 923
99287.PSLT085 99287.PSLT094.1N 329
99287.PSLT085 99287.PSLT095 853
99287.PSLT085 99287.PSLT096 854
99287.PSLT085 99287.PSLT097 705
99287.PSLT085 99287.PSLT098 915
99287.PSLT085 99287.PSLT099 868
99287.PSLT085 99287.PSLT100 898
99287.PSLT085 99287.PSLT101 217
99287.PSLT085 99287.PSLT102 863
99287.PSLT085 99287.PSLT103 197
99287.PSLT085 99287.PSLT104 160
99287.PSLT085 99287.PSLT105 755
99287.PSLT085 99287.PSLT108 479
99287.PSLT085 99287.PSLT111 702
99287.PSLT085 99287.STM0012 424
99287.PSLT085 99287.STM0026 427
99287.PSLT085 99287.STM0028 704
99287.PSLT085 99287.STM0046 243
99287.PSLT085 99287.STM0047 357
99287.PSLT085 99287.STM0095 192
99287.PSLT085 99287.STM0138 657
99287.PSLT085 99287.STM0181 212
99287.PSLT085 99287.STM0182 198
99287.PSLT085 99287.STM0183 201
99287.PSLT085 99287.STM0186 722
99287.PSLT085 99287.STM0187 205
99287.PSLT085 99287.STM0207 154
99287.PSLT085 99287.STM0214 170
99287.PSLT085 99287.STM0217 160
99287.PSLT085 99287.STM0415 204
99287.PSLT085 99287.STM0451 162
99287.PSLT085 99287.STM0523 165
99287.PSLT085 99287.STM0532 162
99287.PSLT085 99287.STM0538 157
99287.PSLT085 99287.STM0641 240
99287.PSLT085 99287.STM0825 237
99287.PSLT085 99287.STM0901 211
99287.PSLT085 99287.STM0947 170
99287.PSLT085 99287.STM0948 464
99287.PSLT085 99287.STM0953 190
99287.PSLT085 99287.STM0994 273
99287.PSLT085 99287.STM1051 238
99287.PSLT085 99287.STM1060 195
99287.PSLT085 99287.STM1094 260
99287.PSLT085 99287.STM1096 160
99287.PSLT085 99287.STM1181 175
99287.PSLT085 99287.STM1187 192
99287.PSLT085 99287.STM1286 172
99287.PSLT085 99287.STM1412 180
99287.PSLT085 99287.STM1413 390
99287.PSLT085 99287.STM1420 390
99287.PSLT085 99287.STM1426 168
99287.PSLT085 99287.STM1491 167
99287.PSLT085 99287.STM1557 261
99287.PSLT085 99287.STM1576 166
99287.PSLT085 99287.STM1616 161
99287.PSLT085 99287.STM1690 160
99287.PSLT085 99287.STM1765 173
99287.PSLT085 99287.STM1766 184
99287.PSLT085 99287.STM1777 167
99287.PSLT085 99287.STM2001 164
99287.PSLT085 99287.STM2009 154
99287.PSLT085 99287.STM2028 174
99287.PSLT085 99287.STM2118 198
99287.PSLT085 99287.STM2174 184
99287.PSLT085 99287.STM2212 176
99287.PSLT085 99287.STM2230.1c 152
99287.PSLT085 99287.STM2235 482
99287.PSLT085 99287.STM2317 267
99287.PSLT085 99287.STM2366 235
99287.PSLT085 99287.STM2374 318
99287.PSLT085 99287.STM2546 204
99287.PSLT085 99287.STM2581 200
99287.PSLT085 99287.STM2662 192
99287.PSLT085 99287.STM2731 184
99287.PSLT085 99287.STM2749 369
99287.PSLT085 99287.STM2924 464
99287.PSLT085 99287.STM2964 192
99287.PSLT085 99287.STM3014 420
99287.PSLT085 99287.STM3020 244
99287.PSLT085 99287.STM3100 170
99287.PSLT085 99287.STM3101 165
99287.PSLT085 99287.STM3201 273
99287.PSLT085 99287.STM3211.S 228
99287.PSLT085 99287.STM3238 150
99287.PSLT085 99287.STM3306 431
99287.PSLT085 99287.STM3330 212
99287.PSLT085 99287.STM3384 184
99287.PSLT085 99287.STM3385 155
99287.PSLT085 99287.STM3503 159
99287.PSLT085 99287.STM3568 189
99287.PSLT085 99287.STM3628 162
99287.PSLT085 99287.STM3630 173
99287.PSLT085 99287.STM3636 429
99287.PSLT085 99287.STM3641 150
99287.PSLT085 99287.STM3741 205
99287.PSLT085 99287.STM3881 180
99287.PSLT085 99287.STM3955 227
99287.PSLT085 99287.STM3957 157
99287.PSLT085 99287.STM4088 167
99287.PSLT085 99287.STM4091 165
99287.PSLT085 99287.STM4092 168
99287.PSLT085 99287.STM4095 203
99287.PSLT085 99287.STM4097 150
99287.PSLT085 99287.STM4165 429
99287.PSLT085 99287.STM4192 180
99287.PSLT085 99287.STM4200 563
99287.PSLT085 99287.STM4201 199
99287.PSLT085 99287.STM4219.S 207
99287.PSLT085 99287.STM4223 153
99287.PSLT085 99287.STM4243 184
99287.PSLT085 99287.STM4393 156
99287.PSLT085 99287.STM4466 160
99287.PSLT085 99287.STM4492 174
99287.PSLT085 99287.STM4495 185
99287.PSLT085 99287.STM4496 172
99287.PSLT085 99287.STM4497 226
99287.PSLT085 99287.STM4505 151
99287.PSLT085 99287.STM4530 176
99287.PSLT085 99287.STM4592 603
99287.PSLT087 99287.PSLT073 261
99287.PSLT087 99287.PSLT075 394
99287.PSLT087 99287.PSLT076 394
99287.PSLT087 99287.PSLT077 464
99287.PSLT087 99287.PSLT078 491
99287.PSLT087 99287.PSLT079 539
99287.PSLT087 99287.PSLT080 539
99287.PSLT087 99287.PSLT081 539
99287.PSLT087 99287.PSLT082 539
99287.PSLT087 99287.PSLT083 539
99287.PSLT087 99287.PSLT084 539
99287.PSLT087 99287.PSLT085 865
99287.PSLT087 99287.PSLT088 402
99287.PSLT087 99287.PSLT089 402
99287.PSLT087 99287.PSLT091 402
99287.PSLT087 99287.PSLT092 402
99287.PSLT087 99287.PSLT093 375
99287.PSLT087 99287.PSLT094 375
99287.PSLT087 99287.PSLT094.1N 329
99287.PSLT087 99287.PSLT095 329
99287.PSLT087 99287.PSLT096 319
99287.PSLT087 99287.PSLT097 309
99287.PSLT087 99287.PSLT098 217
99287.PSLT087 99287.PSLT099 217
99287.PSLT087 99287.PSLT100 217
99287.PSLT087 99287.PSLT101 217
99287.PSLT087 99287.PSLT102 211
99287.PSLT087 99287.PSLT103 197
99287.PSLT087 99287.PSLT104 160
99287.PSLT087 99287.PSLT105 160
99287.PSLT088 99287.PSLT023 172
99287.PSLT088 99287.PSLT052 255
99287.PSLT088 99287.PSLT053 521
99287.PSLT088 99287.PSLT055 150
99287.PSLT088 99287.PSLT062 705
99287.PSLT088 99287.PSLT068 489
99287.PSLT088 99287.PSLT072 605
99287.PSLT088 99287.PSLT073 183
99287.PSLT088 99287.PSLT075 231
99287.PSLT088 99287.PSLT076 231
99287.PSLT088 99287.PSLT077 257
99287.PSLT088 99287.PSLT078 556
99287.PSLT088 99287.PSLT079 897
99287.PSLT088 99287.PSLT080 873
99287.PSLT088 99287.PSLT081 897
99287.PSLT088 99287.PSLT082 374
99287.PSLT088 99287.PSLT083 284
99287.PSLT088 99287.PSLT084 454
99287.PSLT088 99287.PSLT085 402
99287.PSLT088 99287.PSLT087 402
99287.PSLT088 99287.PSLT089 894
99287.PSLT088 99287.PSLT091 975
99287.PSLT088 99287.PSLT092 980
99287.PSLT088 99287.PSLT093 791
99287.PSLT088 99287.PSLT094 965
99287.PSLT088 99287.PSLT094.1N 704
99287.PSLT088 99287.PSLT095 952
99287.PSLT088 99287.PSLT096 637
99287.PSLT088 99287.PSLT097 936
99287.PSLT088 99287.PSLT098 355
99287.PSLT088 99287.PSLT099 565
99287.PSLT088 99287.PSLT100 907
99287.PSLT088 99287.PSLT101 907
99287.PSLT088 99287.PSLT102 337
99287.PSLT088 99287.PSLT103 407
99287.PSLT088 99287.PSLT104 884
99287.PSLT088 99287.PSLT105 198
99287.PSLT088 99287.PSLT108 779
99287.PSLT088 99287.PSLT110 273
99287.PSLT088 99287.STM0028 176
99287.PSLT088 99287.STM0260 151
99287.PSLT088 99287.STM0337 219
99287.PSLT088 99287.STM0346 204
99287.PSLT088 99287.STM0349 284
99287.PSLT088 99287.STM0427 174
99287.PSLT088 99287.STM0428 179
99287.PSLT088 99287.STM0481 190
99287.PSLT088 99287.STM0504 175
99287.PSLT088 99287.STM0571 204
99287.PSLT088 99287.STM0577 169
99287.PSLT088 99287.STM0607 176
99287.PSLT088 99287.STM0769 474
99287.PSLT088 99287.STM0893 207
99287.PSLT088 99287.STM0901 217
99287.PSLT088 99287.STM0979 151
99287.PSLT088 99287.STM1001 153
99287.PSLT088 99287.STM1009 305
99287.PSLT088 99287.STM1022 353
99287.PSLT088 99287.STM1053 224
99287.PSLT088 99287.STM1115 176
99287.PSLT088 99287.STM1131 188
99287.PSLT088 99287.STM1271 274
99287.PSLT088 99287.STM1298 191
99287.PSLT088 99287.STM1631 159
99287.PSLT088 99287.STM1678 193
99287.PSLT088 99287.STM1714 230
99287.PSLT088 99287.STM1799 151
99287.PSLT088 99287.STM1808 349
99287.PSLT088 99287.STM1864 163
99287.PSLT088 99287.STM1992 196
99287.PSLT088 99287.STM2232 284
99287.PSLT088 99287.STM2295 164
99287.PSLT088 99287.STM2387 152
99287.PSLT088 99287.STM2395 184
99287.PSLT088 99287.STM2397 184
99287.PSLT088 99287.STM2462 163
99287.PSLT088 99287.STM2632 305
99287.PSLT088 99287.STM2727 249
99287.PSLT088 99287.STM2739 189
99287.PSLT088 99287.STM2751 209
99287.PSLT088 99287.STM2757 155
99287.PSLT088 99287.STM2759 463
99287.PSLT088 99287.STM2760 222
99287.PSLT088 99287.STM2800 239
99287.PSLT088 99287.STM2826 227
99287.PSLT088 99287.STM2840 261
99287.PSLT088 99287.STM2877 325
99287.PSLT088 99287.STM3043 395
99287.PSLT088 99287.STM3077 166
99287.PSLT088 99287.STM3112 151
99287.PSLT088 99287.STM3127 309
99287.PSLT088 99287.STM3132 180
99287.PSLT088 99287.STM3243 151
99287.PSLT088 99287.STM3320 166
99287.PSLT088 99287.STM3470 211
99287.PSLT088 99287.STM3550 161
99287.PSLT088 99287.STM3590 151
99287.PSLT088 99287.STM3595 195
99287.PSLT088 99287.STM3759.S 158
99287.PSLT088 99287.STM3787 152
99287.PSLT088 99287.STM3872 170
99287.PSLT088 99287.STM4051 159
99287.PSLT088 99287.STM4217 151
99287.PSLT088 99287.STM4502 210
99287.PSLT088 99287.STM4534 151
99287.PSLT088 99287.STM4582 151
99287.PSLT089 99287.PSLT008 499
99287.PSLT089 99287.PSLT017 422
99287.PSLT089 99287.PSLT048 720
99287.PSLT089 99287.PSLT066 265
99287.PSLT089 99287.PSLT072 383
99287.PSLT089 99287.PSLT073 183
99287.PSLT089 99287.PSLT075 672
99287.PSLT089 99287.PSLT076 831
99287.PSLT089 99287.PSLT077 856
99287.PSLT089 99287.PSLT078 584
99287.PSLT089 99287.PSLT079 934
99287.PSLT089 99287.PSLT080 876
99287.PSLT089 99287.PSLT081 929
99287.PSLT089 99287.PSLT082 863
99287.PSLT089 99287.PSLT083 951
99287.PSLT089 99287.PSLT084 938
99287.PSLT089 99287.PSLT085 879
99287.PSLT089 99287.PSLT087 402
99287.PSLT089 99287.PSLT088 894
99287.PSLT089 99287.PSLT091 990
99287.PSLT089 99287.PSLT092 990
99287.PSLT089 99287.PSLT093 791
99287.PSLT089 99287.PSLT094 989
99287.PSLT089 99287.PSLT094.1N 683
99287.PSLT089 99287.PSLT095 960
99287.PSLT089 99287.PSLT096 962
99287.PSLT089 99287.PSLT097 850
99287.PSLT089 99287.PSLT098 930
99287.PSLT089 99287.PSLT099 956
99287.PSLT089 99287.PSLT100 917
99287.PSLT089 99287.PSLT101 370
99287.PSLT089 99287.PSLT102 883
99287.PSLT089 99287.PSLT103 299
99287.PSLT089 99287.PSLT104 220
99287.PSLT089 99287.PSLT105 911
99287.PSLT089 99287.PSLT108 625
99287.PSLT089 99287.PSLT111 608
99287.PSLT089 99287.STM0028 794
99287.PSLT089 99287.STM0167 605
99287.PSLT089 99287.STM0357 212
99287.PSLT089 99287.STM2568 230
99287.PSLT089 99287.STM2791 188
99287.PSLT089 99287.STM3043 160
99287.PSLT089 99287.STM3061 601
99287.PSLT089 99287.STM4110 479
99287.PSLT089 99287.STM4339 163
99287.PSLT091 99287.PSLT008 750
99287.PSLT091 99287.PSLT012 540
99287.PSLT091 99287.PSLT014 497
99287.PSLT091 99287.PSLT017 358
99287.PSLT091 99287.PSLT048 706
99287.PSLT091 99287.PSLT052 203
99287.PSLT091 99287.PSLT053 233
99287.PSLT091 99287.PSLT055 794
99287.PSLT091 99287.PSLT062 415
99287.PSLT091 99287.PSLT068 209
99287.PSLT091 99287.PSLT070 603
99287.PSLT091 99287.PSLT072 723
99287.PSLT091 99287.PSLT073 183
99287.PSLT091 99287.PSLT075 760
99287.PSLT091 99287.PSLT076 831
99287.PSLT091 99287.PSLT077 912
99287.PSLT091 99287.PSLT078 583
99287.PSLT091 99287.PSLT079 991
99287.PSLT091 99287.PSLT080 982
99287.PSLT091 99287.PSLT081 992
99287.PSLT091 99287.PSLT082 374
99287.PSLT091 99287.PSLT083 846
99287.PSLT091 99287.PSLT084 945
99287.PSLT091 99287.PSLT085 897
99287.PSLT091 99287.PSLT087 402
99287.PSLT091 99287.PSLT088 975
99287.PSLT091 99287.PSLT089 990
99287.PSLT091 99287.PSLT092 999
99287.PSLT091 99287.PSLT093 791
99287.PSLT091 99287.PSLT094 997
99287.PSLT091 99287.PSLT094.1N 691
99287.PSLT091 99287.PSLT095 994
99287.PSLT091 99287.PSLT096 920
99287.PSLT091 99287.PSLT097 994
99287.PSLT091 99287.PSLT098 931
99287.PSLT091 99287.PSLT099 986
99287.PSLT091 99287.PSLT100 992
99287.PSLT091 99287.PSLT101 906
99287.PSLT091 99287.PSLT102 921
99287.PSLT091 99287.PSLT103 318
99287.PSLT091 99287.PSLT104 847
99287.PSLT091 99287.PSLT105 747
99287.PSLT091 99287.PSLT108 873
99287.PSLT091 99287.PSLT111 753
99287.PSLT091 99287.STM0028 780
99287.PSLT091 99287.STM0049 168
99287.PSLT091 99287.STM0167 601
99287.PSLT091 99287.STM0318 162
99287.PSLT091 99287.STM0421 261
99287.PSLT091 99287.STM0605 706
99287.PSLT091 99287.STM0607 285
99287.PSLT091 99287.STM0901 279
99287.PSLT091 99287.STM0998 314
99287.PSLT091 99287.STM1115 168
99287.PSLT091 99287.STM1138 178
99287.PSLT091 99287.STM1304 161
99287.PSLT091 99287.STM1532 210
99287.PSLT091 99287.STM1533 198
99287.PSLT091 99287.STM1534 512
99287.PSLT091 99287.STM1535 330
99287.PSLT091 99287.STM1536 189
99287.PSLT091 99287.STM1537 228
99287.PSLT091 99287.STM1779 168
99287.PSLT091 99287.STM1788 200
99287.PSLT091 99287.STM1790 271
99287.PSLT091 99287.STM1791 265
99287.PSLT091 99287.STM1808 229
99287.PSLT091 99287.STM1853 161
99287.PSLT091 99287.STM1928 170
99287.PSLT091 99287.STM1929 224
99287.PSLT091 99287.STM1959 179
99287.PSLT091 99287.STM1998 153
99287.PSLT091 99287.STM2009 160
99287.PSLT091 99287.STM2232 309
99287.PSLT091 99287.STM2449.S 169
99287.PSLT091 99287.STM2454 279
99287.PSLT091 99287.STM2619 184
99287.PSLT091 99287.STM2636 235
99287.PSLT091 99287.STM2759 188
99287.PSLT091 99287.STM2771 150
99287.PSLT091 99287.STM2775 210
99287.PSLT091 99287.STM2800 371
99287.PSLT091 99287.STM2840 264
99287.PSLT091 99287.STM2877 528
99287.PSLT091 99287.STM2999 239
99287.PSLT091 99287.STM3043 459
99287.PSLT091 99287.STM3061 546
99287.PSLT091 99287.STM3127 208
99287.PSLT091 99287.STM3132 151
99287.PSLT091 99287.STM3526 179
99287.PSLT091 99287.STM3550 330
99287.PSLT091 99287.STM3588 168
99287.PSLT091 99287.STM3696 207
99287.PSLT091 99287.STM3967 217
99287.PSLT091 99287.STM4056.S 260
99287.PSLT091 99287.STM4061 248
99287.PSLT091 99287.STM4131 174
99287.PSLT091 99287.STM4248 249
99287.PSLT091 99287.STM4323 268
99287.PSLT091 99287.STM4491 212
99287.PSLT091 99287.STM4494 314
99287.PSLT091 99287.STM4495 210
99287.PSLT091 99287.STM4540.S 179
99287.PSLT092 99287.PSLT008 724
99287.PSLT092 99287.PSLT012 491
99287.PSLT092 99287.PSLT014 479
99287.PSLT092 99287.PSLT017 317
99287.PSLT092 99287.PSLT045 160
99287.PSLT092 99287.PSLT052 166
99287.PSLT092 99287.PSLT053 229
99287.PSLT092 99287.PSLT054 351
99287.PSLT092 99287.PSLT055 803
99287.PSLT092 99287.PSLT062 666
99287.PSLT092 99287.PSLT066 491
99287.PSLT092 99287.PSLT068 184
99287.PSLT092 99287.PSLT070 599
99287.PSLT092 99287.PSLT072 728
99287.PSLT092 99287.PSLT073 183
99287.PSLT092 99287.PSLT075 760
99287.PSLT092 99287.PSLT076 871
99287.PSLT092 99287.PSLT077 902
99287.PSLT092 99287.PSLT078 585
99287.PSLT092 99287.PSLT079 992
99287.PSLT092 99287.PSLT080 986
99287.PSLT092 99287.PSLT081 992
99287.PSLT092 99287.PSLT082 617
99287.PSLT092 99287.PSLT083 844
99287.PSLT092 99287.PSLT084 947
99287.PSLT092 99287.PSLT085 898
99287.PSLT092 99287.PSLT087 402
99287.PSLT092 99287.PSLT088 980
99287.PSLT092 99287.PSLT089 990
99287.PSLT092 99287.PSLT091 999
99287.PSLT092 99287.PSLT093 791
99287.PSLT092 99287.PSLT094 996
99287.PSLT092 99287.PSLT094.1N 691
99287.PSLT092 99287.PSLT095 995
99287.PSLT092 99287.PSLT096 918
99287.PSLT092 99287.PSLT097 983
99287.PSLT092 99287.PSLT098 951
99287.PSLT092 99287.PSLT099 960
99287.PSLT092 99287.PSLT100 998
99287.PSLT092 99287.PSLT101 908
99287.PSLT092 99287.PSLT102 908
99287.PSLT092 99287.PSLT103 354
99287.PSLT092 99287.PSLT104 858
99287.PSLT092 99287.PSLT105 704
99287.PSLT092 99287.PSLT108 913
99287.PSLT092 99287.PSLT111 727
99287.PSLT092 99287.STM0028 774
99287.PSLT092 99287.STM0167 542
99287.PSLT092 99287.STM0196 722
99287.PSLT092 99287.STM0200 350
99287.PSLT092 99287.STM0318 196
99287.PSLT092 99287.STM0349 247
99287.PSLT092 99287.STM0411 188
99287.PSLT092 99287.STM0421 210
99287.PSLT092 99287.STM0605 700
99287.PSLT092 99287.STM0607 255
99287.PSLT092 99287.STM0893 191
99287.PSLT092 99287.STM0901 210
99287.PSLT092 99287.STM0910 155
99287.PSLT092 99287.STM0998 222
99287.PSLT092 99287.STM1031 151
99287.PSLT092 99287.STM1069 214
99287.PSLT092 99287.STM1115 168
99287.PSLT092 99287.STM1138 164
99287.PSLT092 99287.STM1271 153
99287.PSLT092 99287.STM1306 177
99287.PSLT092 99287.STM1364 216
99287.PSLT092 99287.STM1532 155
99287.PSLT092 99287.STM1534 343
99287.PSLT092 99287.STM1535 254
99287.PSLT092 99287.STM1537 177
99287.PSLT092 99287.STM1715 176
99287.PSLT092 99287.STM1790 160
99287.PSLT092 99287.STM1791 157
99287.PSLT092 99287.STM1808 356
99287.PSLT092 99287.STM1928 203
99287.PSLT092 99287.STM1929 234
99287.PSLT092 99287.STM1959 172
99287.PSLT092 99287.STM1998 151
99287.PSLT092 99287.STM2232 334
99287.PSLT092 99287.STM2454 172
99287.PSLT092 99287.STM2636 285
99287.PSLT092 99287.STM2739 193
99287.PSLT092 99287.STM2759 172
99287.PSLT092 99287.STM2771 154
99287.PSLT092 99287.STM2775 165
99287.PSLT092 99287.STM2800 511
99287.PSLT092 99287.STM2840 346
99287.PSLT092 99287.STM2877 524
99287.PSLT092 99287.STM2988 164
99287.PSLT092 99287.STM3043 738
99287.PSLT092 99287.STM3061 540
99287.PSLT092 99287.STM3193 238
99287.PSLT092 99287.STM3333 188
99287.PSLT092 99287.STM3526 159
99287.PSLT092 99287.STM3550 322
99287.PSLT092 99287.STM3588 156
99287.PSLT092 99287.STM3689 154
99287.PSLT092 99287.STM3872 195
99287.PSLT092 99287.STM3939 159
99287.PSLT092 99287.STM3997 260
99287.PSLT092 99287.STM4056.S 238
99287.PSLT092 99287.STM4128 177
99287.PSLT092 99287.STM4131 152
99287.PSLT092 99287.STM4248 177
99287.PSLT092 99287.STM4267 390
99287.PSLT092 99287.STM4323 232
99287.PSLT092 99287.STM4365 230
99287.PSLT092 99287.STM4491 708
99287.PSLT092 99287.STM4494 248
99287.PSLT092 99287.STM4495 706
99287.PSLT092 99287.STM4560 184
99287.PSLT093 99287.PSLT073 179
99287.PSLT093 99287.PSLT075 222
99287.PSLT093 99287.PSLT076 222
99287.PSLT093 99287.PSLT077 244
99287.PSLT093 99287.PSLT078 253
99287.PSLT093 99287.PSLT079 269
99287.PSLT093 99287.PSLT080 269
99287.PSLT093 99287.PSLT081 269
99287.PSLT093 99287.PSLT082 269
99287.PSLT093 99287.PSLT083 269
99287.PSLT093 99287.PSLT084 269
99287.PSLT093 99287.PSLT085 375
99287.PSLT093 99287.PSLT087 375
99287.PSLT093 99287.PSLT088 791
99287.PSLT093 99287.PSLT089 791
99287.PSLT093 99287.PSLT091 791
99287.PSLT093 99287.PSLT092 791
99287.PSLT093 99287.PSLT094 865
99287.PSLT093 99287.PSLT094.1N 724
99287.PSLT093 99287.PSLT095 724
99287.PSLT093 99287.PSLT096 694
99287.PSLT093 99287.PSLT097 661
99287.PSLT093 99287.PSLT098 380
99287.PSLT093 99287.PSLT099 380
99287.PSLT093 99287.PSLT100 380
99287.PSLT093 99287.PSLT101 380
99287.PSLT093 99287.PSLT102 359
99287.PSLT093 99287.PSLT103 317
99287.PSLT093 99287.PSLT104 205
99287.PSLT093 99287.PSLT105 205
99287.PSLT094 99287.PSLT008 726
99287.PSLT094 99287.PSLT012 496
99287.PSLT094 99287.PSLT014 494
99287.PSLT094 99287.PSLT017 352
99287.PSLT094 99287.PSLT040 273
99287.PSLT094 99287.PSLT048 704
99287.PSLT094 99287.PSLT052 279
99287.PSLT094 99287.PSLT053 366
99287.PSLT094 99287.PSLT062 750
99287.PSLT094 99287.PSLT068 342
99287.PSLT094 99287.PSLT070 601
99287.PSLT094 99287.PSLT072 646
99287.PSLT094 99287.PSLT073 179
99287.PSLT094 99287.PSLT075 755
99287.PSLT094 99287.PSLT076 829
99287.PSLT094 99287.PSLT077 908
99287.PSLT094 99287.PSLT078 573
99287.PSLT094 99287.PSLT079 978
99287.PSLT094 99287.PSLT080 987
99287.PSLT094 99287.PSLT081 992
99287.PSLT094 99287.PSLT082 297
99287.PSLT094 99287.PSLT083 915
99287.PSLT094 99287.PSLT084 940
99287.PSLT094 99287.PSLT085 923
99287.PSLT094 99287.PSLT087 375
99287.PSLT094 99287.PSLT088 965
99287.PSLT094 99287.PSLT089 989
99287.PSLT094 99287.PSLT091 997
99287.PSLT094 99287.PSLT092 996
99287.PSLT094 99287.PSLT093 865
99287.PSLT094 99287.PSLT094.1N 739
99287.PSLT094 99287.PSLT095 993
99287.PSLT094 99287.PSLT096 949
99287.PSLT094 99287.PSLT097 988
99287.PSLT094 99287.PSLT098 949
99287.PSLT094 99287.PSLT099 968
99287.PSLT094 99287.PSLT100 992
99287.PSLT094 99287.PSLT101 905
99287.PSLT094 99287.PSLT102 897
99287.PSLT094 99287.PSLT103 436
99287.PSLT094 99287.PSLT104 859
99287.PSLT094 99287.PSLT105 827
99287.PSLT094 99287.PSLT108 950
99287.PSLT094 99287.PSLT110 313
99287.PSLT094 99287.PSLT111 731
99287.PSLT094 99287.STM0028 782
99287.PSLT094 99287.STM0037 156
99287.PSLT094 99287.STM0167 548
99287.PSLT094 99287.STM0318 213
99287.PSLT094 99287.STM0337 210
99287.PSLT094 99287.STM0349 224
99287.PSLT094 99287.STM0411 157
99287.PSLT094 99287.STM0421 206
99287.PSLT094 99287.STM0474 246
99287.PSLT094 99287.STM0481 186
99287.PSLT094 99287.STM0547 162
99287.PSLT094 99287.STM0571 150
99287.PSLT094 99287.STM0577 153
99287.PSLT094 99287.STM0769 338
99287.PSLT094 99287.STM0817 188
99287.PSLT094 99287.STM0858 152
99287.PSLT094 99287.STM0910 223
99287.PSLT094 99287.STM0998 176
99287.PSLT094 99287.STM1003 659
99287.PSLT094 99287.STM1009 209
99287.PSLT094 99287.STM1022 177
99287.PSLT094 99287.STM1031 202
99287.PSLT094 99287.STM1069 227
99287.PSLT094 99287.STM1206 239
99287.PSLT094 99287.STM1208 230
99287.PSLT094 99287.STM1214 159
99287.PSLT094 99287.STM1279 150
99287.PSLT094 99287.STM1311 197
99287.PSLT094 99287.STM1399 175
99287.PSLT094 99287.STM1461.S 221
99287.PSLT094 99287.STM1503 173
99287.PSLT094 99287.STM1534 234
99287.PSLT094 99287.STM1535 189
99287.PSLT094 99287.STM1673 700
99287.PSLT094 99287.STM1678 162
99287.PSLT094 99287.STM1715 159
99287.PSLT094 99287.STM1729 195
99287.PSLT094 99287.STM1808 212
99287.PSLT094 99287.STM1851 162
99287.PSLT094 99287.STM1873 231
99287.PSLT094 99287.STM1908 197
99287.PSLT094 99287.STM1929 173
99287.PSLT094 99287.STM1998 152
99287.PSLT094 99287.STM2106 208
99287.PSLT094 99287.STM2220 154
99287.PSLT094 99287.STM2232 189
99287.PSLT094 99287.STM2288 245
99287.PSLT094 99287.STM2454 193
99287.PSLT094 99287.STM2484 168
99287.PSLT094 99287.STM2535 313
99287.PSLT094 99287.STM2619 162
99287.PSLT094 99287.STM2632 209
99287.PSLT094 99287.STM2757 258
99287.PSLT094 99287.STM2759 269
99287.PSLT094 99287.STM2775 201
99287.PSLT094 99287.STM2800 554
99287.PSLT094 99287.STM2840 219
99287.PSLT094 99287.STM2877 294
99287.PSLT094 99287.STM2932 166
99287.PSLT094 99287.STM2977 165
99287.PSLT094 99287.STM3061 540
99287.PSLT094 99287.STM3065 164
99287.PSLT094 99287.STM3127 228
99287.PSLT094 99287.STM3270 161
99287.PSLT094 99287.STM3362 247
99287.PSLT094 99287.STM3369 205
99287.PSLT094 99287.STM3375 283
99287.PSLT094 99287.STM3550 204
99287.PSLT094 99287.STM3580 236
99287.PSLT094 99287.STM3687 187
99287.PSLT094 99287.STM3689 339
99287.PSLT094 99287.STM3759.S 179
99287.PSLT094 99287.STM3798 153
99287.PSLT094 99287.STM3872 290
99287.PSLT094 99287.STM3995 150
99287.PSLT094 99287.STM4082 165
99287.PSLT094 99287.STM4128 335
99287.PSLT094 99287.STM4365 413
99287.PSLT094 99287.STM4406.S 192
99287.PSLT094 99287.STM4494 180
99287.PSLT094 99287.STM4540.S 236
99287.PSLT094 99287.STM4544 182
99287.PSLT094.1N 99287.PSLT073 171
99287.PSLT094.1N 99287.PSLT075 206
99287.PSLT094.1N 99287.PSLT076 206
99287.PSLT094.1N 99287.PSLT077 224
99287.PSLT094.1N 99287.PSLT078 231
99287.PSLT094.1N 99287.PSLT079 273
99287.PSLT094.1N 99287.PSLT080 244
99287.PSLT094.1N 99287.PSLT081 441
99287.PSLT094.1N 99287.PSLT082 244
99287.PSLT094.1N 99287.PSLT083 244
99287.PSLT094.1N 99287.PSLT084 244
99287.PSLT094.1N 99287.PSLT085 329
99287.PSLT094.1N 99287.PSLT087 329
99287.PSLT094.1N 99287.PSLT088 704
99287.PSLT094.1N 99287.PSLT089 683
99287.PSLT094.1N 99287.PSLT091 691
99287.PSLT094.1N 99287.PSLT092 691
99287.PSLT094.1N 99287.PSLT093 724
99287.PSLT094.1N 99287.PSLT094 739
99287.PSLT094.1N 99287.PSLT095 869
99287.PSLT094.1N 99287.PSLT096 827
99287.PSLT094.1N 99287.PSLT097 809
99287.PSLT094.1N 99287.PSLT098 437
99287.PSLT094.1N 99287.PSLT099 437
99287.PSLT094.1N 99287.PSLT100 579
99287.PSLT094.1N 99287.PSLT101 570
99287.PSLT094.1N 99287.PSLT102 412
99287.PSLT094.1N 99287.PSLT103 360
99287.PSLT094.1N 99287.PSLT104 221
99287.PSLT094.1N 99287.PSLT105 221
99287.PSLT094.1N 99287.STM0191 273
99287.PSLT094.1N 99287.STM0489 151
99287.PSLT094.1N 99287.STM1049 657
99287.PSLT094.1N 99287.STM1379 473
99287.PSLT094.1N 99287.STM1380 469
99287.PSLT094.1N 99287.STM1868 798
99287.PSLT094.1N 99287.STM2277 494
99287.PSLT094.1N 99287.STM2278 601
99287.PSLT094.1N 99287.STM2609 210
99287.PSLT094.1N 99287.STM3321 358
99287.PSLT094.1N 99287.STM3731 191
99287.PSLT094.1N 99287.STM4256 184
99287.PSLT095 99287.PSLT008 601
99287.PSLT095 99287.PSLT012 311
99287.PSLT095 99287.PSLT014 277
99287.PSLT095 99287.PSLT052 200
99287.PSLT095 99287.PSLT053 619
99287.PSLT095 99287.PSLT062 681
99287.PSLT095 99287.PSLT068 270
99287.PSLT095 99287.PSLT070 427
99287.PSLT095 99287.PSLT072 647
99287.PSLT095 99287.PSLT073 171
99287.PSLT095 99287.PSLT075 750
99287.PSLT095 99287.PSLT076 825
99287.PSLT095 99287.PSLT077 831
99287.PSLT095 99287.PSLT078 516
99287.PSLT095 99287.PSLT079 987
99287.PSLT095 99287.PSLT080 987
99287.PSLT095 99287.PSLT081 986
99287.PSLT095 99287.PSLT082 417
99287.PSLT095 99287.PSLT083 540
99287.PSLT095 99287.PSLT084 905
99287.PSLT095 99287.PSLT085 853
99287.PSLT095 99287.PSLT087 329
99287.PSLT095 99287.PSLT088 952
99287.PSLT095 99287.PSLT089 960
99287.PSLT095 99287.PSLT091 994
99287.PSLT095 99287.PSLT092 995
99287.PSLT095 99287.PSLT093 724
99287.PSLT095 99287.PSLT094 993
99287.PSLT095 99287.PSLT094.1N 869
99287.PSLT095 99287.PSLT096 945
99287.PSLT095 99287.PSLT097 986
99287.PSLT095 99287.PSLT098 904
99287.PSLT095 99287.PSLT099 961
99287.PSLT095 99287.PSLT100 992
99287.PSLT095 99287.PSLT101 930
99287.PSLT095 99287.PSLT102 844
99287.PSLT095 99287.PSLT103 517
99287.PSLT095 99287.PSLT104 897
99287.PSLT095 99287.PSLT105 221
99287.PSLT095 99287.PSLT108 943
99287.PSLT095 99287.PSLT110 163
99287.PSLT095 99287.PSLT111 731
99287.PSLT095 99287.STM0028 683
99287.PSLT095 99287.STM0096 240
99287.PSLT095 99287.STM0097 313
99287.PSLT095 99287.STM0167 390
99287.PSLT095 99287.STM0309 162
99287.PSLT095 99287.STM0337 184
99287.PSLT095 99287.STM0346 152
99287.PSLT095 99287.STM0349 457
99287.PSLT095 99287.STM0357 351
99287.PSLT095 99287.STM0358.S 429
99287.PSLT095 99287.STM0396 176
99287.PSLT095 99287.STM0411 157
99287.PSLT095 99287.STM0421 168
99287.PSLT095 99287.STM0481 211
99287.PSLT095 99287.STM0577 238
99287.PSLT095 99287.STM0593 270
99287.PSLT095 99287.STM0617 180
99287.PSLT095 99287.STM0632 474
99287.PSLT095 99287.STM0769 452
99287.PSLT095 99287.STM0893 238
99287.PSLT095 99287.STM0903 162
99287.PSLT095 99287.STM0998 158
99287.PSLT095 99287.STM1005 152
99287.PSLT095 99287.STM1009 258
99287.PSLT095 99287.STM1022 307
99287.PSLT095 99287.STM1069 158
99287.PSLT095 99287.STM1131 275
99287.PSLT095 99287.STM1138 183
99287.PSLT095 99287.STM1221 176
99287.PSLT095 99287.STM1271 310
99287.PSLT095 99287.STM1304 191
99287.PSLT095 99287.STM1306 275
99287.PSLT095 99287.STM1533 163
99287.PSLT095 99287.STM1534 300
99287.PSLT095 99287.STM1535 250
99287.PSLT095 99287.STM1537 198
99287.PSLT095 99287.STM1678 151
99287.PSLT095 99287.STM1808 477
99287.PSLT095 99287.STM1928 153
99287.PSLT095 99287.STM1929 221
99287.PSLT095 99287.STM1959 189
99287.PSLT095 99287.STM2232 342
99287.PSLT095 99287.STM2454 215
99287.PSLT095 99287.STM2469 180
99287.PSLT095 99287.STM2478 263
99287.PSLT095 99287.STM2522 229
99287.PSLT095 99287.STM2568 274
99287.PSLT095 99287.STM2619 429
99287.PSLT095 99287.STM2632 258
99287.PSLT095 99287.STM2636 232
99287.PSLT095 99287.STM2727 173
99287.PSLT095 99287.STM2739 253
99287.PSLT095 99287.STM2751 176
99287.PSLT095 99287.STM2757 240
99287.PSLT095 99287.STM2759 495
99287.PSLT095 99287.STM2777 358
99287.PSLT095 99287.STM2794 161
99287.PSLT095 99287.STM2799 163
99287.PSLT095 99287.STM2800 535
99287.PSLT095 99287.STM2840 240
99287.PSLT095 99287.STM2877 305
99287.PSLT095 99287.STM2964 479
99287.PSLT095 99287.STM2988 181
99287.PSLT095 99287.STM3043 690
99287.PSLT095 99287.STM3044 265
99287.PSLT095 99287.STM3061 353
99287.PSLT095 99287.STM3074 160
99287.PSLT095 99287.STM3127 294
99287.PSLT095 99287.STM3252 350
99287.PSLT095 99287.STM3304 171
99287.PSLT095 99287.STM3333 162
99287.PSLT095 99287.STM3337 263
99287.PSLT095 99287.STM3338 500
99287.PSLT095 99287.STM3550 276
99287.PSLT095 99287.STM3590 175
99287.PSLT095 99287.STM3620 170
99287.PSLT095 99287.STM3826 479
99287.PSLT095 99287.STM3841 163
99287.PSLT095 99287.STM3843 528
99287.PSLT095 99287.STM3847 353
99287.PSLT095 99287.STM3872 203
99287.PSLT095 99287.STM3955 271
99287.PSLT095 99287.STM4051 200
99287.PSLT095 99287.STM4128 153
99287.PSLT095 99287.STM4172 278
99287.PSLT095 99287.STM4298 190
99287.PSLT095 99287.STM4299 198
99287.PSLT095 99287.STM4333 358
99287.PSLT095 99287.STM4365 210
99287.PSLT095 99287.STM4540.S 246
99287.PSLT095 99287.STM4560 162
99287.PSLT096 99287.PSLT017 492
99287.PSLT096 99287.PSLT018 477
99287.PSLT096 99287.PSLT041 188
99287.PSLT096 99287.PSLT070 720
99287.PSLT096 99287.PSLT073 169
99287.PSLT096 99287.PSLT075 661
99287.PSLT096 99287.PSLT076 428
99287.PSLT096 99287.PSLT077 872
99287.PSLT096 99287.PSLT078 226
99287.PSLT096 99287.PSLT079 828
99287.PSLT096 99287.PSLT080 831
99287.PSLT096 99287.PSLT081 832
99287.PSLT096 99287.PSLT082 238
99287.PSLT096 99287.PSLT083 922
99287.PSLT096 99287.PSLT084 678
99287.PSLT096 99287.PSLT085 854
99287.PSLT096 99287.PSLT087 319
99287.PSLT096 99287.PSLT088 637
99287.PSLT096 99287.PSLT089 962
99287.PSLT096 99287.PSLT091 920
99287.PSLT096 99287.PSLT092 918
99287.PSLT096 99287.PSLT093 694
99287.PSLT096 99287.PSLT094 949
99287.PSLT096 99287.PSLT094.1N 827
99287.PSLT096 99287.PSLT095 945
99287.PSLT096 99287.PSLT097 878
99287.PSLT096 99287.PSLT098 907
99287.PSLT096 99287.PSLT099 941
99287.PSLT096 99287.PSLT100 735
99287.PSLT096 99287.PSLT101 454
99287.PSLT096 99287.PSLT102 719
99287.PSLT096 99287.PSLT103 373
99287.PSLT096 99287.PSLT104 225
99287.PSLT096 99287.PSLT105 915
99287.PSLT096 99287.PSLT108 700
99287.PSLT096 99287.PSLT111 479
99287.PSLT096 99287.STM0026 659
99287.PSLT096 99287.STM0047 212
99287.PSLT096 99287.STM0972 236
99287.PSLT096 99287.STM1088 273
99287.PSLT096 99287.STM1094 479
99287.PSLT096 99287.STM1144 279
99287.PSLT096 99287.STM1241 355
99287.PSLT096 99287.STM1412 391
99287.PSLT096 99287.STM1413 495
99287.PSLT096 99287.STM1420 603
99287.PSLT096 99287.STM2118 274
99287.PSLT096 99287.STM2945 238
99287.PSLT096 99287.STM3636 700
99287.PSLT096 99287.STM4110 540
99287.PSLT096 99287.STM4339 262
99287.PSLT096 99287.STM4592 794
99287.PSLT097 99287.PSLT008 271
99287.PSLT097 99287.PSLT039 540
99287.PSLT097 99287.PSLT041 708
99287.PSLT097 99287.PSLT042 235
99287.PSLT097 99287.PSLT051 704
99287.PSLT097 99287.PSLT052 351
99287.PSLT097 99287.PSLT053 512
99287.PSLT097 99287.PSLT062 681
99287.PSLT097 99287.PSLT068 422
99287.PSLT097 99287.PSLT072 656
99287.PSLT097 99287.PSLT073 168
99287.PSLT097 99287.PSLT075 445
99287.PSLT097 99287.PSLT076 612
99287.PSLT097 99287.PSLT077 796
99287.PSLT097 99287.PSLT078 246
99287.PSLT097 99287.PSLT079 953
99287.PSLT097 99287.PSLT080 943
99287.PSLT097 99287.PSLT081 962
99287.PSLT097 99287.PSLT082 232
99287.PSLT097 99287.PSLT083 674
99287.PSLT097 99287.PSLT084 698
99287.PSLT097 99287.PSLT085 705
99287.PSLT097 99287.PSLT087 309
99287.PSLT097 99287.PSLT088 936
99287.PSLT097 99287.PSLT089 850
99287.PSLT097 99287.PSLT091 994
99287.PSLT097 99287.PSLT092 983
99287.PSLT097 99287.PSLT093 661
99287.PSLT097 99287.PSLT094 988
99287.PSLT097 99287.PSLT094.1N 809
99287.PSLT097 99287.PSLT095 986
99287.PSLT097 99287.PSLT096 878
99287.PSLT097 99287.PSLT098 817
99287.PSLT097 99287.PSLT099 935
99287.PSLT097 99287.PSLT100 996
99287.PSLT097 99287.PSLT101 929
99287.PSLT097 99287.PSLT102 823
99287.PSLT097 99287.PSLT103 459
99287.PSLT097 99287.PSLT104 848
99287.PSLT097 99287.PSLT105 471
99287.PSLT097 99287.PSLT108 850
99287.PSLT097 99287.PSLT110 314
99287.PSLT097 99287.PSLT111 287
99287.PSLT097 99287.STM0012 540
99287.PSLT097 99287.STM0028 348
99287.PSLT097 99287.STM0063 159
99287.PSLT097 99287.STM0093 272
99287.PSLT097 99287.STM0097 603
99287.PSLT097 99287.STM0104 489
99287.PSLT097 99287.STM0136 165
99287.PSLT097 99287.STM0167 205
99287.PSLT097 99287.STM0206 266
99287.PSLT097 99287.STM0209 601
99287.PSLT097 99287.STM0287 603
99287.PSLT097 99287.STM0309 163
99287.PSLT097 99287.STM0337 203
99287.PSLT097 99287.STM0346 271
99287.PSLT097 99287.STM0349 267
99287.PSLT097 99287.STM0411 207
99287.PSLT097 99287.STM0421 213
99287.PSLT097 99287.STM0426 500
99287.PSLT097 99287.STM0427 500
99287.PSLT097 99287.STM0428 351
99287.PSLT097 99287.STM0429 272
99287.PSLT097 99287.STM0430 210
99287.PSLT097 99287.STM0432 262
99287.PSLT097 99287.STM0522 191
99287.PSLT097 99287.STM0571 170
99287.PSLT097 99287.STM0573 229
99287.PSLT097 99287.STM0577 196
99287.PSLT097 99287.STM0608 430
99287.PSLT097 99287.STM0622 266
99287.PSLT097 99287.STM0628 271
99287.PSLT097 99287.STM0647 265
99287.PSLT097 99287.STM0666 339
99287.PSLT097 99287.STM0670 268
99287.PSLT097 99287.STM0690 271
99287.PSLT097 99287.STM0769 317
99287.PSLT097 99287.STM0800 491
99287.PSLT097 99287.STM0809 188
99287.PSLT097 99287.STM0810 188
99287.PSLT097 99287.STM0854 351
99287.PSLT097 99287.STM0866 548
99287.PSLT097 99287.STM0901 221
99287.PSLT097 99287.STM0903 159
99287.PSLT097 99287.STM0928 603
99287.PSLT097 99287.STM0940 395
99287.PSLT097 99287.STM0961 276
99287.PSLT097 99287.STM0972 708
99287.PSLT097 99287.STM0978 601
99287.PSLT097 99287.STM0984 390
99287.PSLT097 99287.STM0998 251
99287.PSLT097 99287.STM0999 350
99287.PSLT097 99287.STM1009 184
99287.PSLT097 99287.STM1022 344
99287.PSLT097 99287.STM1043 188
99287.PSLT097 99287.STM1044 312
99287.PSLT097 99287.STM1051 540
99287.PSLT097 99287.STM1070 540
99287.PSLT097 99287.STM1088 704
99287.PSLT097 99287.STM1091 752
99287.PSLT097 99287.STM1101 180
99287.PSLT097 99287.STM1108 375
99287.PSLT097 99287.STM1131 175
99287.PSLT097 99287.STM1138 199
99287.PSLT097 99287.STM1224 702
99287.PSLT097 99287.STM1230 726
99287.PSLT097 99287.STM1231 798
99287.PSLT097 99287.STM1242 205
99287.PSLT097 99287.STM1271 209
99287.PSLT097 99287.STM1290 357
99287.PSLT097 99287.STM1306 179
99287.PSLT097 99287.STM1328 278
99287.PSLT097 99287.STM1330 202
99287.PSLT097 99287.STM1358 210
99287.PSLT097 99287.STM1359 540
99287.PSLT097 99287.STM1391 724
99287.PSLT097 99287.STM1392 722
99287.PSLT097 99287.STM1393 708
99287.PSLT097 99287.STM1394 603
99287.PSLT097 99287.STM1399 271
99287.PSLT097 99287.STM1400 798
99287.PSLT097 99287.STM1401 724
99287.PSLT097 99287.STM1402 270
99287.PSLT097 99287.STM1403 429
99287.PSLT097 99287.STM1404 810
99287.PSLT097 99287.STM1409 599
99287.PSLT097 99287.STM1411 494
99287.PSLT097 99287.STM1413 351
99287.PSLT097 99287.STM1419 352
99287.PSLT097 99287.STM1431 704
99287.PSLT097 99287.STM1440 162
99287.PSLT097 99287.STM1444 350
99287.PSLT097 99287.STM1530 358
99287.PSLT097 99287.STM1534 272
99287.PSLT097 99287.STM1535 217
99287.PSLT097 99287.STM1537 197
99287.PSLT097 99287.STM1631 843
99287.PSLT097 99287.STM1639 212
99287.PSLT097 99287.STM1678 161
99287.PSLT097 99287.STM1737 170
99287.PSLT097 99287.STM1751 210
99287.PSLT097 99287.STM1808 335
99287.PSLT097 99287.STM1815 163
99287.PSLT097 99287.STM1855 724
99287.PSLT097 99287.STM1959 706
99287.PSLT097 99287.STM1965 168
99287.PSLT097 99287.STM1995 360
99287.PSLT097 99287.STM1998 157
99287.PSLT097 99287.STM2066 390
99287.PSLT097 99287.STM2137 391
99287.PSLT097 99287.STM2199 177
99287.PSLT097 99287.STM2232 246
99287.PSLT097 99287.STM2241 756
99287.PSLT097 99287.STM2267 357
99287.PSLT097 99287.STM2271 391
99287.PSLT097 99287.STM2287 266
99287.PSLT097 99287.STM2351 599
99287.PSLT097 99287.STM2384 165
99287.PSLT097 99287.STM2386 188
99287.PSLT097 99287.STM2395 390
99287.PSLT097 99287.STM2454 234
99287.PSLT097 99287.STM2619 796
99287.PSLT097 99287.STM2632 184
99287.PSLT097 99287.STM2636 189
99287.PSLT097 99287.STM2640 184
99287.PSLT097 99287.STM2727 160
99287.PSLT097 99287.STM2751 165
99287.PSLT097 99287.STM2757 208
99287.PSLT097 99287.STM2759 436
99287.PSLT097 99287.STM2777 841
99287.PSLT097 99287.STM2780 754
99287.PSLT097 99287.STM2781 835
99287.PSLT097 99287.STM2794 206
99287.PSLT097 99287.STM2800 366
99287.PSLT097 99287.STM2826 263
99287.PSLT097 99287.STM2840 201
99287.PSLT097 99287.STM2861 188
99287.PSLT097 99287.STM2865 356
99287.PSLT097 99287.STM2867 160
99287.PSLT097 99287.STM2869 260
99287.PSLT097 99287.STM2870 208
99287.PSLT097 99287.STM2871 188
99287.PSLT097 99287.STM2872 314
99287.PSLT097 99287.STM2873 278
99287.PSLT097 99287.STM2874 311
99287.PSLT097 99287.STM2875 162
99287.PSLT097 99287.STM2877 439
99287.PSLT097 99287.STM2878 546
99287.PSLT097 99287.STM2882 601
99287.PSLT097 99287.STM2884 430
99287.PSLT097 99287.STM2885 355
99287.PSLT097 99287.STM2886 276
99287.PSLT097 99287.STM2892 545
99287.PSLT097 99287.STM2894 462
99287.PSLT097 99287.STM2895 428
99287.PSLT097 99287.STM2896 740
99287.PSLT097 99287.STM2898 390
99287.PSLT097 99287.STM2899 540
99287.PSLT097 99287.STM2924 540
99287.PSLT097 99287.STM2945 706
99287.PSLT097 99287.STM2969 162
99287.PSLT097 99287.STM2997 601
99287.PSLT097 99287.STM3014 279
99287.PSLT097 99287.STM3043 162
99287.PSLT097 99287.STM3118 260
99287.PSLT097 99287.STM3120 205
99287.PSLT097 99287.STM3127 299
99287.PSLT097 99287.STM3132 169
99287.PSLT097 99287.STM3186 208
99287.PSLT097 99287.STM3193 542
99287.PSLT097 99287.STM3338 207
99287.PSLT097 99287.STM3401 495
99287.PSLT097 99287.STM3443 162
99287.PSLT097 99287.STM3474 162
99287.PSLT097 99287.STM3501 589
99287.PSLT097 99287.STM3502 651
99287.PSLT097 99287.STM3550 285
99287.PSLT097 99287.STM3558 310
99287.PSLT097 99287.STM3595 185
99287.PSLT097 99287.STM3689 162
99287.PSLT097 99287.STM3764 355
99287.PSLT097 99287.STM3826 357
99287.PSLT097 99287.STM3855 188
99287.PSLT097 99287.STM3859 540
99287.PSLT097 99287.STM3872 204
99287.PSLT097 99287.STM3939 495
99287.PSLT097 99287.STM3955 472
99287.PSLT097 99287.STM3975 208
99287.PSLT097 99287.STM3977 160
99287.PSLT097 99287.STM3997 543
99287.PSLT097 99287.STM4055 706
99287.PSLT097 99287.STM4056.S 208
99287.PSLT097 99287.STM4058 182
99287.PSLT097 99287.STM4059 390
99287.PSLT097 99287.STM4106 272
99287.PSLT097 99287.STM4125 270
99287.PSLT097 99287.STM4131 200
99287.PSLT097 99287.STM4157 494
99287.PSLT097 99287.STM4167 492
99287.PSLT097 99287.STM4172 176
99287.PSLT097 99287.STM4227 472
99287.PSLT097 99287.STM4228 314
99287.PSLT097 99287.STM4229 540
99287.PSLT097 99287.STM4230 603
99287.PSLT097 99287.STM4231 391
99287.PSLT097 99287.STM4248 162
99287.PSLT097 99287.STM4292 269
99287.PSLT097 99287.STM4315 162
99287.PSLT097 99287.STM4330 391
99287.PSLT097 99287.STM4339 352
99287.PSLT097 99287.STM4423 184
99287.PSLT097 99287.STM4445 265
99287.PSLT097 99287.STM4494 277
99287.PSLT097 99287.STM4540.S 211
99287.PSLT098 99287.PSLT008 724
99287.PSLT098 99287.PSLT012 491
99287.PSLT098 99287.PSLT014 480
99287.PSLT098 99287.PSLT017 319
99287.PSLT098 99287.PSLT018 274
99287.PSLT098 99287.PSLT070 599
99287.PSLT098 99287.PSLT072 603
99287.PSLT098 99287.PSLT073 152
99287.PSLT098 99287.PSLT075 853
99287.PSLT098 99287.PSLT076 858
99287.PSLT098 99287.PSLT077 896
99287.PSLT098 99287.PSLT078 177
99287.PSLT098 99287.PSLT079 911
99287.PSLT098 99287.PSLT080 905
99287.PSLT098 99287.PSLT081 912
99287.PSLT098 99287.PSLT082 895
99287.PSLT098 99287.PSLT083 822
99287.PSLT098 99287.PSLT084 912
99287.PSLT098 99287.PSLT085 915
99287.PSLT098 99287.PSLT087 217
99287.PSLT098 99287.PSLT088 355
99287.PSLT098 99287.PSLT089 930
99287.PSLT098 99287.PSLT091 931
99287.PSLT098 99287.PSLT092 951
99287.PSLT098 99287.PSLT093 380
99287.PSLT098 99287.PSLT094 949
99287.PSLT098 99287.PSLT094.1N 437
99287.PSLT098 99287.PSLT095 904
99287.PSLT098 99287.PSLT096 907
99287.PSLT098 99287.PSLT097 817
99287.PSLT098 99287.PSLT099 988
99287.PSLT098 99287.PSLT100 985
99287.PSLT098 99287.PSLT101 865
99287.PSLT098 99287.PSLT102 978
99287.PSLT098 99287.PSLT103 689
99287.PSLT098 99287.PSLT104 338
99287.PSLT098 99287.PSLT105 757
99287.PSLT098 99287.PSLT108 794
99287.PSLT098 99287.PSLT111 794
99287.PSLT098 99287.STM0026 495
99287.PSLT098 99287.STM0028 726
99287.PSLT098 99287.STM0167 542
99287.PSLT098 99287.STM1003 609
99287.PSLT098 99287.STM1094 278
99287.PSLT098 99287.STM1144 162
99287.PSLT098 99287.STM1241 210
99287.PSLT098 99287.STM1412 265
99287.PSLT098 99287.STM1413 350
99287.PSLT098 99287.STM1420 480
99287.PSLT098 99287.STM1673 649
99287.PSLT098 99287.STM2118 160
99287.PSLT098 99287.STM2568 160
99287.PSLT098 99287.STM2775 180
99287.PSLT098 99287.STM2972 360
99287.PSLT098 99287.STM3061 540
99287.PSLT098 99287.STM3636 496
99287.PSLT098 99287.STM4592 704
99287.PSLT099 99287.PSLT008 706
99287.PSLT099 99287.PSLT012 451
99287.PSLT099 99287.PSLT014 427
99287.PSLT099 99287.PSLT070 540
99287.PSLT099 99287.PSLT072 282
99287.PSLT099 99287.PSLT073 152
99287.PSLT099 99287.PSLT075 816
99287.PSLT099 99287.PSLT076 834
99287.PSLT099 99287.PSLT077 859
99287.PSLT099 99287.PSLT078 353
99287.PSLT099 99287.PSLT079 940
99287.PSLT099 99287.PSLT080 947
99287.PSLT099 99287.PSLT081 930
99287.PSLT099 99287.PSLT082 500
99287.PSLT099 99287.PSLT083 911
99287.PSLT099 99287.PSLT084 888
99287.PSLT099 99287.PSLT085 868
99287.PSLT099 99287.PSLT087 217
99287.PSLT099 99287.PSLT088 565
99287.PSLT099 99287.PSLT089 956
99287.PSLT099 99287.PSLT091 986
99287.PSLT099 99287.PSLT092 960
99287.PSLT099 99287.PSLT093 380
99287.PSLT099 99287.PSLT094 968
99287.PSLT099 99287.PSLT094.1N 437
99287.PSLT099 99287.PSLT095 961
99287.PSLT099 99287.PSLT096 941
99287.PSLT099 99287.PSLT097 935
99287.PSLT099 99287.PSLT098 988
99287.PSLT099 99287.PSLT100 989
99287.PSLT099 99287.PSLT101 908
99287.PSLT099 99287.PSLT102 957
99287.PSLT099 99287.PSLT103 787
99287.PSLT099 99287.PSLT104 463
99287.PSLT099 99287.PSLT105 872
99287.PSLT099 99287.PSLT108 775
99287.PSLT099 99287.PSLT110 232
99287.PSLT099 99287.PSLT111 667
99287.PSLT099 99287.STM0028 708
99287.PSLT099 99287.STM0097 272
99287.PSLT099 99287.STM0167 496
99287.PSLT099 99287.STM0357 271
99287.PSLT099 99287.STM0866 279
99287.PSLT099 99287.STM1898 168
99287.PSLT099 99287.STM2619 162
99287.PSLT099 99287.STM2969 424
99287.PSLT099 99287.STM2972 316
99287.PSLT099 99287.STM3061 490
99287.PSLT099 99287.STM3626 477
99287.PSLT099 99287.STM3955 353
99287.PSLT099 99287.STM4110 479
99287.PSLT100 99287.PSLT008 750
99287.PSLT100 99287.PSLT012 540
99287.PSLT100 99287.PSLT014 496
99287.PSLT100 99287.PSLT052 238
99287.PSLT100 99287.PSLT053 289
99287.PSLT100 99287.PSLT062 722
99287.PSLT100 99287.PSLT068 339
99287.PSLT100 99287.PSLT070 603
99287.PSLT100 99287.PSLT072 770
99287.PSLT100 99287.PSLT073 152
99287.PSLT100 99287.PSLT075 821
99287.PSLT100 99287.PSLT076 837
99287.PSLT100 99287.PSLT077 906
99287.PSLT100 99287.PSLT078 417
99287.PSLT100 99287.PSLT079 986
99287.PSLT100 99287.PSLT080 989
99287.PSLT100 99287.PSLT081 988
99287.PSLT100 99287.PSLT082 182
99287.PSLT100 99287.PSLT083 824
99287.PSLT100 99287.PSLT084 925
99287.PSLT100 99287.PSLT085 898
99287.PSLT100 99287.PSLT087 217
99287.PSLT100 99287.PSLT088 907
99287.PSLT100 99287.PSLT089 917
99287.PSLT100 99287.PSLT091 992
99287.PSLT100 99287.PSLT092 998
99287.PSLT100 99287.PSLT093 380
99287.PSLT100 99287.PSLT094 992
99287.PSLT100 99287.PSLT094.1N 579
99287.PSLT100 99287.PSLT095 992
99287.PSLT100 99287.PSLT096 735
99287.PSLT100 99287.PSLT097 996
99287.PSLT100 99287.PSLT098 985
99287.PSLT100 99287.PSLT099 989
99287.PSLT100 99287.PSLT101 977
99287.PSLT100 99287.PSLT102 978
99287.PSLT100 99287.PSLT103 825
99287.PSLT100 99287.PSLT104 901
99287.PSLT100 99287.PSLT105 678
99287.PSLT100 99287.PSLT108 944
99287.PSLT100 99287.PSLT110 313
99287.PSLT100 99287.PSLT111 736
99287.PSLT100 99287.STM0028 804
99287.PSLT100 99287.STM0167 601
99287.PSLT100 99287.STM0337 182
99287.PSLT100 99287.STM0346 191
99287.PSLT100 99287.STM0349 297
99287.PSLT100 99287.STM0421 175
99287.PSLT100 99287.STM0547 165
99287.PSLT100 99287.STM0573 163
99287.PSLT100 99287.STM0577 169
99287.PSLT100 99287.STM0769 213
99287.PSLT100 99287.STM0833 152
99287.PSLT100 99287.STM0901 176
99287.PSLT100 99287.STM0998 272
99287.PSLT100 99287.STM1022 310
99287.PSLT100 99287.STM1241 157
99287.PSLT100 99287.STM1263 307
99287.PSLT100 99287.STM1271 205
99287.PSLT100 99287.STM1304 187
99287.PSLT100 99287.STM1306 182
99287.PSLT100 99287.STM1364 197
99287.PSLT100 99287.STM1534 219
99287.PSLT100 99287.STM1535 175
99287.PSLT100 99287.STM1537 166
99287.PSLT100 99287.STM1608 210
99287.PSLT100 99287.STM1808 297
99287.PSLT100 99287.STM1928 159
99287.PSLT100 99287.STM1929 173
99287.PSLT100 99287.STM2009 161
99287.PSLT100 99287.STM2106 232
99287.PSLT100 99287.STM2232 368
99287.PSLT100 99287.STM2454 212
99287.PSLT100 99287.STM2619 180
99287.PSLT100 99287.STM2727 403
99287.PSLT100 99287.STM2751 158
99287.PSLT100 99287.STM2757 209
99287.PSLT100 99287.STM2759 461
99287.PSLT100 99287.STM2760 151
99287.PSLT100 99287.STM2775 210
99287.PSLT100 99287.STM2794 228
99287.PSLT100 99287.STM2800 294
99287.PSLT100 99287.STM2840 162
99287.PSLT100 99287.STM2877 474
99287.PSLT100 99287.STM2922 156
99287.PSLT100 99287.STM3043 255
99287.PSLT100 99287.STM3044 279
99287.PSLT100 99287.STM3061 545
99287.PSLT100 99287.STM3127 254
99287.PSLT100 99287.STM3132 171
99287.PSLT100 99287.STM3526 154
99287.PSLT100 99287.STM3550 312
99287.PSLT100 99287.STM3872 225
99287.PSLT100 99287.STM4056.S 177
99287.PSLT100 99287.STM4072 156
99287.PSLT100 99287.STM4131 179
99287.PSLT100 99287.STM4172 197
99287.PSLT100 99287.STM4201 277
99287.PSLT100 99287.STM4248 196
99287.PSLT100 99287.STM4331 150
99287.PSLT100 99287.STM4494 178
99287.PSLT100 99287.STM4540.S 231
99287.PSLT101 99287.PSLT023 294
99287.PSLT101 99287.PSLT052 347
99287.PSLT101 99287.PSLT053 665
99287.PSLT101 99287.PSLT062 715
99287.PSLT101 99287.PSLT068 248
99287.PSLT101 99287.PSLT072 362
99287.PSLT101 99287.PSLT073 152
99287.PSLT101 99287.PSLT075 166
99287.PSLT101 99287.PSLT076 166
99287.PSLT101 99287.PSLT077 174
99287.PSLT101 99287.PSLT078 348
99287.PSLT101 99287.PSLT079 855
99287.PSLT101 99287.PSLT080 810
99287.PSLT101 99287.PSLT081 878
99287.PSLT101 99287.PSLT082 182
99287.PSLT101 99287.PSLT083 182
99287.PSLT101 99287.PSLT084 182
99287.PSLT101 99287.PSLT085 217
99287.PSLT101 99287.PSLT087 217
99287.PSLT101 99287.PSLT088 907
99287.PSLT101 99287.PSLT089 370
99287.PSLT101 99287.PSLT091 906
99287.PSLT101 99287.PSLT092 908
99287.PSLT101 99287.PSLT093 380
99287.PSLT101 99287.PSLT094 905
99287.PSLT101 99287.PSLT094.1N 570
99287.PSLT101 99287.PSLT095 930
99287.PSLT101 99287.PSLT096 454
99287.PSLT101 99287.PSLT097 929
99287.PSLT101 99287.PSLT098 865
99287.PSLT101 99287.PSLT099 908
99287.PSLT101 99287.PSLT100 977
99287.PSLT101 99287.PSLT102 804
99287.PSLT101 99287.PSLT103 831
99287.PSLT101 99287.PSLT104 902
99287.PSLT101 99287.PSLT105 338
99287.PSLT101 99287.PSLT108 813
99287.PSLT101 99287.PSLT110 366
99287.PSLT101 99287.STM0010 228
99287.PSLT101 99287.STM0028 260
99287.PSLT101 99287.STM0096 240
99287.PSLT101 99287.STM0261 191
99287.PSLT101 99287.STM0337 260
99287.PSLT101 99287.STM0346 248
99287.PSLT101 99287.STM0349 276
99287.PSLT101 99287.STM0396 176
99287.PSLT101 99287.STM0426 257
99287.PSLT101 99287.STM0427 193
99287.PSLT101 99287.STM0428 161
99287.PSLT101 99287.STM0481 223
99287.PSLT101 99287.STM0571 209
99287.PSLT101 99287.STM0572 238
99287.PSLT101 99287.STM0573 294
99287.PSLT101 99287.STM0577 167
99287.PSLT101 99287.STM0765 256
99287.PSLT101 99287.STM0769 596
99287.PSLT101 99287.STM0858 173
99287.PSLT101 99287.STM0893 163
99287.PSLT101 99287.STM0903 169
99287.PSLT101 99287.STM0998 182
99287.PSLT101 99287.STM1009 385
99287.PSLT101 99287.STM1022 449
99287.PSLT101 99287.STM1053 192
99287.PSLT101 99287.STM1131 185
99287.PSLT101 99287.STM1221 176
99287.PSLT101 99287.STM1263 194
99287.PSLT101 99287.STM1271 245
99287.PSLT101 99287.STM1279 166
99287.PSLT101 99287.STM1306 224
99287.PSLT101 99287.STM1439 159
99287.PSLT101 99287.STM1808 499
99287.PSLT101 99287.STM1857 160
99287.PSLT101 99287.STM2232 191
99287.PSLT101 99287.STM2522 229
99287.PSLT101 99287.STM2632 385
99287.PSLT101 99287.STM2636 198
99287.PSLT101 99287.STM2727 151
99287.PSLT101 99287.STM2748 157
99287.PSLT101 99287.STM2751 219
99287.PSLT101 99287.STM2757 370
99287.PSLT101 99287.STM2759 587
99287.PSLT101 99287.STM2765 153
99287.PSLT101 99287.STM2800 392
99287.PSLT101 99287.STM2840 219
99287.PSLT101 99287.STM3043 163
99287.PSLT101 99287.STM3127 537
99287.PSLT101 99287.STM3356 176
99287.PSLT101 99287.STM3550 390
99287.PSLT101 99287.STM3595 255
99287.PSLT101 99287.STM3620 182
99287.PSLT101 99287.STM3689 157
99287.PSLT101 99287.STM3759.S 284
99287.PSLT101 99287.STM4051 216
99287.PSLT101 99287.STM4172 235
99287.PSLT101 99287.STM4181 166
99287.PSLT101 99287.STM4297 167
99287.PSLT101 99287.STM4365 176
99287.PSLT101 99287.STM4502 286
99287.PSLT101 99287.STM4539 174
99287.PSLT101 99287.STM4540.S 288
99287.PSLT102 99287.PSLT008 462
99287.PSLT102 99287.PSLT012 491
99287.PSLT102 99287.PSLT014 485
99287.PSLT102 99287.PSLT048 162
99287.PSLT102 99287.PSLT070 794
99287.PSLT102 99287.PSLT072 601
99287.PSLT102 99287.PSLT073 813
99287.PSLT102 99287.PSLT075 895
99287.PSLT102 99287.PSLT076 858
99287.PSLT102 99287.PSLT077 899
99287.PSLT102 99287.PSLT078 174
99287.PSLT102 99287.PSLT079 819
99287.PSLT102 99287.PSLT080 851
99287.PSLT102 99287.PSLT081 822
99287.PSLT102 99287.PSLT082 741
99287.PSLT102 99287.PSLT083 650
99287.PSLT102 99287.PSLT084 910
99287.PSLT102 99287.PSLT085 863
99287.PSLT102 99287.PSLT087 211
99287.PSLT102 99287.PSLT088 337
99287.PSLT102 99287.PSLT089 883
99287.PSLT102 99287.PSLT091 921
99287.PSLT102 99287.PSLT092 908
99287.PSLT102 99287.PSLT093 359
99287.PSLT102 99287.PSLT094 897
99287.PSLT102 99287.PSLT094.1N 412
99287.PSLT102 99287.PSLT095 844
99287.PSLT102 99287.PSLT096 719
99287.PSLT102 99287.PSLT097 823
99287.PSLT102 99287.PSLT098 978
99287.PSLT102 99287.PSLT099 957
99287.PSLT102 99287.PSLT100 978
99287.PSLT102 99287.PSLT101 804
99287.PSLT102 99287.PSLT103 728
99287.PSLT102 99287.PSLT104 356
99287.PSLT102 99287.PSLT105 684
99287.PSLT102 99287.PSLT108 726
99287.PSLT102 99287.PSLT111 835
99287.PSLT102 99287.STM0028 235
99287.PSLT102 99287.STM0165 160
99287.PSLT102 99287.STM0179 184
99287.PSLT102 99287.STM0223 266
99287.PSLT102 99287.STM0471 229
99287.PSLT102 99287.STM0515 267
99287.PSLT102 99287.STM0836 188
99287.PSLT102 99287.STM1273 265
99287.PSLT102 99287.STM1352 160
99287.PSLT102 99287.STM1394 316
99287.PSLT102 99287.STM2619 428
99287.PSLT102 99287.STM2775 182
99287.PSLT102 99287.STM2861 162
99287.PSLT102 99287.STM3039 162
99287.PSLT102 99287.STM3166.S 480
99287.PSLT102 99287.STM3408 263
99287.PSLT102 99287.STM3513 160
99287.PSLT102 99287.STM3994 271
99287.PSLT102 99287.STM4386 496
99287.PSLT102 99287.STM4600 479
99287.PSLT103 99287.PSLT002 195
99287.PSLT103 99287.PSLT009 786
99287.PSLT103 99287.PSLT038 704
99287.PSLT103 99287.PSLT052 187
99287.PSLT103 99287.PSLT053 239
99287.PSLT103 99287.PSLT062 271
99287.PSLT103 99287.PSLT064 349
99287.PSLT103 99287.PSLT075 159
99287.PSLT103 99287.PSLT076 159
99287.PSLT103 99287.PSLT077 165
99287.PSLT103 99287.PSLT078 167
99287.PSLT103 99287.PSLT079 425
99287.PSLT103 99287.PSLT080 465
99287.PSLT103 99287.PSLT081 219
99287.PSLT103 99287.PSLT082 171
99287.PSLT103 99287.PSLT083 171
99287.PSLT103 99287.PSLT084 171
99287.PSLT103 99287.PSLT085 197
99287.PSLT103 99287.PSLT087 197
99287.PSLT103 99287.PSLT088 407
99287.PSLT103 99287.PSLT089 299
99287.PSLT103 99287.PSLT091 318
99287.PSLT103 99287.PSLT092 354
99287.PSLT103 99287.PSLT093 317
99287.PSLT103 99287.PSLT094 436
99287.PSLT103 99287.PSLT094.1N 360
99287.PSLT103 99287.PSLT095 517
99287.PSLT103 99287.PSLT096 373
99287.PSLT103 99287.PSLT097 459
99287.PSLT103 99287.PSLT098 689
99287.PSLT103 99287.PSLT099 787
99287.PSLT103 99287.PSLT100 825
99287.PSLT103 99287.PSLT101 831
99287.PSLT103 99287.PSLT102 728
99287.PSLT103 99287.PSLT104 564
99287.PSLT103 99287.PSLT105 407
99287.PSLT103 99287.PSLT108 450
99287.PSLT103 99287.PSLT110 390
99287.PSLT103 99287.STM0014 199
99287.PSLT103 99287.STM0017 192
99287.PSLT103 99287.STM0028 450
99287.PSLT103 99287.STM0031 212
99287.PSLT103 99287.STM0057 150
99287.PSLT103 99287.STM0084 185
99287.PSLT103 99287.STM0154 258
99287.PSLT103 99287.STM0179 211
99287.PSLT103 99287.STM0349 168
99287.PSLT103 99287.STM0473 195
99287.PSLT103 99287.STM0478 151
99287.PSLT103 99287.STM0501 331
99287.PSLT103 99287.STM0572 225
99287.PSLT103 99287.STM0573 190
99287.PSLT103 99287.STM0606 157
99287.PSLT103 99287.STM0687 174
99287.PSLT103 99287.STM0747 169
99287.PSLT103 99287.STM0769 227
99287.PSLT103 99287.STM0866 226
99287.PSLT103 99287.STM0881 200
99287.PSLT103 99287.STM0903 187
99287.PSLT103 99287.STM0932 277
99287.PSLT103 99287.STM1022 182
99287.PSLT103 99287.STM1079 181
99287.PSLT103 99287.STM1085 209
99287.PSLT103 99287.STM1096 243
99287.PSLT103 99287.STM1131 158
99287.PSLT103 99287.STM1144 193
99287.PSLT103 99287.STM1286 426
99287.PSLT103 99287.STM1309 158
99287.PSLT103 99287.STM1461.S 206
99287.PSLT103 99287.STM1470 182
99287.PSLT103 99287.STM1502 191
99287.PSLT103 99287.STM1525 159
99287.PSLT103 99287.STM1782 207
99287.PSLT103 99287.STM1876 288
99287.PSLT103 99287.STM1949 174
99287.PSLT103 99287.STM1983 152
99287.PSLT103 99287.STM2059 255
99287.PSLT103 99287.STM2065 165
99287.PSLT103 99287.STM2248 169
99287.PSLT103 99287.STM2269 197
99287.PSLT103 99287.STM2395 454
99287.PSLT103 99287.STM2408 193
99287.PSLT103 99287.STM2413 155
99287.PSLT103 99287.STM2438 167
99287.PSLT103 99287.STM2856 158
99287.PSLT103 99287.STM2861 210
99287.PSLT103 99287.STM2957 164
99287.PSLT103 99287.STM2980 204
99287.PSLT103 99287.STM3058 212
99287.PSLT103 99287.STM3067 377
99287.PSLT103 99287.STM3100 272
99287.PSLT103 99287.STM3104 301
99287.PSLT103 99287.STM3293 197
99287.PSLT103 99287.STM3362 398
99287.PSLT103 99287.STM3400 303
99287.PSLT103 99287.STM3461 246
99287.PSLT103 99287.STM3541 161
99287.PSLT103 99287.STM3574 265
99287.PSLT103 99287.STM3647 164
99287.PSLT103 99287.STM3678 166
99287.PSLT103 99287.STM3798 186
99287.PSLT103 99287.STM3813 169
99287.PSLT103 99287.STM3872 277
99287.PSLT103 99287.STM3919 169
99287.PSLT103 99287.STM4051 179
99287.PSLT103 99287.STM4102 377
99287.PSLT103 99287.STM4129 185
99287.PSLT103 99287.STM4297 172
99287.PSLT103 99287.STM4439 199
99287.PSLT103 99287.STM4445 390
99287.PSLT103 99287.STM4494 320
99287.PSLT103 99287.STM4498 374
99287.PSLT103 99287.STM4503 203
99287.PSLT103 99287.STM4536 213
99287.PSLT103 99287.STM4537 271
99287.PSLT103 99287.STM4538 157
99287.PSLT103 99287.STM4539 473
99287.PSLT103 99287.STM4540.S 485
99287.PSLT103 99287.STM4575 153
99287.PSLT103 99287.STM4577 218
99287.PSLT104 99287.PSLT041 540
99287.PSLT104 99287.PSLT051 355
99287.PSLT104 99287.PSLT052 188
99287.PSLT104 99287.PSLT053 451
99287.PSLT104 99287.PSLT062 720
99287.PSLT104 99287.PSLT068 668
99287.PSLT104 99287.PSLT073 897
99287.PSLT104 99287.PSLT076 734
99287.PSLT104 99287.PSLT077 150
99287.PSLT104 99287.PSLT078 190
99287.PSLT104 99287.PSLT079 813
99287.PSLT104 99287.PSLT080 769
99287.PSLT104 99287.PSLT081 800
99287.PSLT104 99287.PSLT082 151
99287.PSLT104 99287.PSLT083 151
99287.PSLT104 99287.PSLT084 151
99287.PSLT104 99287.PSLT085 160
99287.PSLT104 99287.PSLT087 160
99287.PSLT104 99287.PSLT088 884
99287.PSLT104 99287.PSLT089 220
99287.PSLT104 99287.PSLT091 847
99287.PSLT104 99287.PSLT092 858
99287.PSLT104 99287.PSLT093 205
99287.PSLT104 99287.PSLT094 859
99287.PSLT104 99287.PSLT094.1N 221
99287.PSLT104 99287.PSLT095 897
99287.PSLT104 99287.PSLT096 225
99287.PSLT104 99287.PSLT097 848
99287.PSLT104 99287.PSLT098 338
99287.PSLT104 99287.PSLT099 463
99287.PSLT104 99287.PSLT100 901
99287.PSLT104 99287.PSLT101 902
99287.PSLT104 99287.PSLT102 356
99287.PSLT104 99287.PSLT103 564
99287.PSLT104 99287.PSLT105 865
99287.PSLT104 99287.PSLT108 984
99287.PSLT104 99287.PSLT110 466
99287.PSLT104 99287.PSLT111 251
99287.PSLT104 99287.STM0010 174
99287.PSLT104 99287.STM0028 186
99287.PSLT104 99287.STM0047 601
99287.PSLT104 99287.STM0337 158
99287.PSLT104 99287.STM0349 270
99287.PSLT104 99287.STM0355 153
99287.PSLT104 99287.STM0481 259
99287.PSLT104 99287.STM0484 199
99287.PSLT104 99287.STM0571 232
99287.PSLT104 99287.STM0573 179
99287.PSLT104 99287.STM0632 262
99287.PSLT104 99287.STM0765 168
99287.PSLT104 99287.STM0769 382
99287.PSLT104 99287.STM0901 272
99287.PSLT104 99287.STM0983 152
99287.PSLT104 99287.STM1009 183
99287.PSLT104 99287.STM1022 183
99287.PSLT104 99287.STM1069 178
99287.PSLT104 99287.STM1106 474
99287.PSLT104 99287.STM1114 234
99287.PSLT104 99287.STM1131 177
99287.PSLT104 99287.STM1208 156
99287.PSLT104 99287.STM1271 241
99287.PSLT104 99287.STM1298 232
99287.PSLT104 99287.STM1628 161
99287.PSLT104 99287.STM1678 167
99287.PSLT104 99287.STM1711 204
99287.PSLT104 99287.STM1714 232
99287.PSLT104 99287.STM1729 158
99287.PSLT104 99287.STM1808 426
99287.PSLT104 99287.STM1933 164
99287.PSLT104 99287.STM1959 162
99287.PSLT104 99287.STM1992 184
99287.PSLT104 99287.STM2108 154
99287.PSLT104 99287.STM2169 167
99287.PSLT104 99287.STM2385 796
99287.PSLT104 99287.STM2502 170
99287.PSLT104 99287.STM2632 183
99287.PSLT104 99287.STM2739 153
99287.PSLT104 99287.STM2757 153
99287.PSLT104 99287.STM2759 356
99287.PSLT104 99287.STM2771 202
99287.PSLT104 99287.STM2800 433
99287.PSLT104 99287.STM2840 188
99287.PSLT104 99287.STM2877 266
99287.PSLT104 99287.STM2993 546
99287.PSLT104 99287.STM3127 199
99287.PSLT104 99287.STM3238 153
99287.PSLT104 99287.STM3385 160
99287.PSLT104 99287.STM3417 152
99287.PSLT104 99287.STM3689 203
99287.PSLT104 99287.STM3805 168
99287.PSLT104 99287.STM3872 226
99287.PSLT104 99287.STM3913 170
99287.PSLT104 99287.STM3973 181
99287.PSLT104 99287.STM4128 177
99287.PSLT104 99287.STM4192 165
99287.PSLT104 99287.STM4246 546
99287.PSLT104 99287.STM4299 169
99287.PSLT104 99287.STM4323 234
99287.PSLT104 99287.STM4365 214
99287.PSLT104 99287.STM4502 181
99287.PSLT104 99287.STM4516 161
99287.PSLT105 99287.PSLT027 499
99287.PSLT105 99287.PSLT028 479
99287.PSLT105 99287.PSLT072 599
99287.PSLT105 99287.PSLT075 541
99287.PSLT105 99287.PSLT076 200
99287.PSLT105 99287.PSLT077 582
99287.PSLT105 99287.PSLT079 855
99287.PSLT105 99287.PSLT080 778
99287.PSLT105 99287.PSLT081 543
99287.PSLT105 99287.PSLT082 151
99287.PSLT105 99287.PSLT083 912
99287.PSLT105 99287.PSLT084 641
99287.PSLT105 99287.PSLT085 755
99287.PSLT105 99287.PSLT087 160
99287.PSLT105 99287.PSLT088 198
99287.PSLT105 99287.PSLT089 911
99287.PSLT105 99287.PSLT091 747
99287.PSLT105 99287.PSLT092 704
99287.PSLT105 99287.PSLT093 205
99287.PSLT105 99287.PSLT094 827
99287.PSLT105 99287.PSLT094.1N 221
99287.PSLT105 99287.PSLT095 221
99287.PSLT105 99287.PSLT096 915
99287.PSLT105 99287.PSLT097 471
99287.PSLT105 99287.PSLT098 757
99287.PSLT105 99287.PSLT099 872
99287.PSLT105 99287.PSLT100 678
99287.PSLT105 99287.PSLT101 338
99287.PSLT105 99287.PSLT102 684
99287.PSLT105 99287.PSLT103 407
99287.PSLT105 99287.PSLT104 865
99287.PSLT105 99287.PSLT108 727
99287.PSLT105 99287.PSLT111 445
99287.PSLT105 99287.STM0494 260
99287.PSLT105 99287.STM0829 274
99287.PSLT105 99287.STM0830 266
99287.PSLT105 99287.STM0832 748
99287.PSLT105 99287.STM0833 270
99287.PSLT105 99287.STM1264 390
99287.PSLT105 99287.STM1357.S 796
99287.PSLT105 99287.STM1358 190
99287.PSLT105 99287.STM1359 267
99287.PSLT105 99287.STM2808 179
99287.PSLT105 99287.STM2889 479
99287.PSLT105 99287.STM2897 391
99287.PSLT105 99287.STM3342 430
99287.PSLT105 99287.STM3533 726
99287.PSLT105 99287.STM3535 260
99287.PSLT105 99287.STM3536 162
99287.PSLT105 99287.STM4110 540
99287.PSLT105 99287.STM4339 267
99287.PSLT106 99287.PSLT027 653
99287.PSLT106 99287.PSLT028 607
99287.PSLT106 99287.PSLT107 998
99287.PSLT106 99287.PSLT108 736
99287.PSLT106 99287.PSLT110 682
99287.PSLT106 99287.PSLT111 474
99287.PSLT106 99287.STM0092 200
99287.PSLT106 99287.STM0158 230
99287.PSLT106 99287.STM0266 726
99287.PSLT106 99287.STM0268 794
99287.PSLT106 99287.STM0269 794
99287.PSLT106 99287.STM0270 796
99287.PSLT106 99287.STM0726 177
99287.PSLT106 99287.STM1097 269
99287.PSLT106 99287.STM1737 166
99287.PSLT106 99287.STM2026 160
99287.PSLT106 99287.STM2032 160
99287.PSLT106 99287.STM2485 285
99287.PSLT106 99287.STM2486 288
99287.PSLT106 99287.STM2487 290
99287.PSLT106 99287.STM2488 203
99287.PSLT106 99287.STM2489 203
99287.PSLT106 99287.STM2640 188
99287.PSLT106 99287.STM2861 479
99287.PSLT106 99287.STM3034 928
99287.PSLT106 99287.STM3036 372
99287.PSLT106 99287.STM3453 279
99287.PSLT106 99287.STM3667 153
99287.PSLT106 99287.STM3754 368
99287.PSLT106 99287.STM4030.S 282
99287.PSLT106 99287.STM4031 153
99287.PSLT106 99287.STM4058 208
99287.PSLT106 99287.STM4059 162
99287.PSLT106 99287.STM4184 163
99287.PSLT106 99287.STM4185 266
99287.PSLT107 99287.PSLT027 653
99287.PSLT107 99287.PSLT028 649
99287.PSLT107 99287.PSLT031 155
99287.PSLT107 99287.PSLT106 998
99287.PSLT107 99287.PSLT108 662
99287.PSLT107 99287.PSLT110 636
99287.PSLT107 99287.PSLT111 474
99287.PSLT107 99287.STM0092 200
99287.PSLT107 99287.STM0266 726
99287.PSLT107 99287.STM0268 794
99287.PSLT107 99287.STM0269 794
99287.PSLT107 99287.STM0270 796
99287.PSLT107 99287.STM0361 288
99287.PSLT107 99287.STM0593 153
99287.PSLT107 99287.STM0595 153
99287.PSLT107 99287.STM1097 269
99287.PSLT107 99287.STM1211 168
99287.PSLT107 99287.STM1453 268
99287.PSLT107 99287.STM1598 188
99287.PSLT107 99287.STM2026 160
99287.PSLT107 99287.STM2032 160
99287.PSLT107 99287.STM2175 153
99287.PSLT107 99287.STM2368 153
99287.PSLT107 99287.STM2485 285
99287.PSLT107 99287.STM2486 288
99287.PSLT107 99287.STM2487 290
99287.PSLT107 99287.STM2488 204
99287.PSLT107 99287.STM2489 203
99287.PSLT107 99287.STM2493 272
99287.PSLT107 99287.STM2640 188
99287.PSLT107 99287.STM2745 218
99287.PSLT107 99287.STM2861 479
99287.PSLT107 99287.STM2904 300
99287.PSLT107 99287.STM2905 172
99287.PSLT107 99287.STM3033 928
99287.PSLT107 99287.STM3036 372
99287.PSLT107 99287.STM3183 272
99287.PSLT107 99287.STM3453 279
99287.PSLT107 99287.STM3609 178
99287.PSLT107 99287.STM3620 151
99287.PSLT107 99287.STM3726 170
99287.PSLT107 99287.STM3754 368
99287.PSLT107 99287.STM3778 160
99287.PSLT107 99287.STM4058 208
99287.PSLT107 99287.STM4059 162
99287.PSLT107 99287.STM4077 232
99287.PSLT107 99287.STM4119 286
99287.PSLT107 99287.STM4184 163
99287.PSLT107 99287.STM4185 266
99287.PSLT107 99287.STM4381 268
99287.PSLT107 99287.STM4451 479
99287.PSLT107 99287.STM4452 343
99287.PSLT108 99287.PSLT008 490
99287.PSLT108 99287.PSLT012 540
99287.PSLT108 99287.PSLT014 639
99287.PSLT108 99287.PSLT023 198
99287.PSLT108 99287.PSLT031 304
99287.PSLT108 99287.PSLT042 168
99287.PSLT108 99287.PSLT052 508
99287.PSLT108 99287.PSLT053 729
99287.PSLT108 99287.PSLT059 297
99287.PSLT108 99287.PSLT062 745
99287.PSLT108 99287.PSLT068 325
99287.PSLT108 99287.PSLT072 243
99287.PSLT108 99287.PSLT073 903
99287.PSLT108 99287.PSLT075 897
99287.PSLT108 99287.PSLT076 937
99287.PSLT108 99287.PSLT077 657
99287.PSLT108 99287.PSLT078 163
99287.PSLT108 99287.PSLT079 931
99287.PSLT108 99287.PSLT080 965
99287.PSLT108 99287.PSLT081 953
99287.PSLT108 99287.PSLT084 644
99287.PSLT108 99287.PSLT085 479
99287.PSLT108 99287.PSLT088 779
99287.PSLT108 99287.PSLT089 625
99287.PSLT108 99287.PSLT091 873
99287.PSLT108 99287.PSLT092 913
99287.PSLT108 99287.PSLT094 950
99287.PSLT108 99287.PSLT095 943
99287.PSLT108 99287.PSLT096 700
99287.PSLT108 99287.PSLT097 850
99287.PSLT108 99287.PSLT098 794
99287.PSLT108 99287.PSLT099 775
99287.PSLT108 99287.PSLT100 944
99287.PSLT108 99287.PSLT101 813
99287.PSLT108 99287.PSLT102 726
99287.PSLT108 99287.PSLT103 450
99287.PSLT108 99287.PSLT104 984
99287.PSLT108 99287.PSLT105 727
99287.PSLT108 99287.PSLT106 736
99287.PSLT108 99287.PSLT107 662
99287.PSLT108 99287.PSLT110 966
99287.PSLT108 99287.PSLT111 654
99287.PSLT108 99287.STM0010 598
99287.PSLT108 99287.STM0028 639
99287.PSLT108 99287.STM0045 176
99287.PSLT108 99287.STM0096 221
99287.PSLT108 99287.STM0097 679
99287.PSLT108 99287.STM0236 226
99287.PSLT108 99287.STM0337 197
99287.PSLT108 99287.STM0346 190
99287.PSLT108 99287.STM0349 328
99287.PSLT108 99287.STM0388 204
99287.PSLT108 99287.STM0394 164
99287.PSLT108 99287.STM0395 526
99287.PSLT108 99287.STM0396 502
99287.PSLT108 99287.STM0410 161
99287.PSLT108 99287.STM0416 205
99287.PSLT108 99287.STM0426 170
99287.PSLT108 99287.STM0428 159
99287.PSLT108 99287.STM0471 209
99287.PSLT108 99287.STM0481 492
99287.PSLT108 99287.STM0485 193
99287.PSLT108 99287.STM0486 200
99287.PSLT108 99287.STM0571 468
99287.PSLT108 99287.STM0572 193
99287.PSLT108 99287.STM0573 430
99287.PSLT108 99287.STM0628 181
99287.PSLT108 99287.STM0645 169
99287.PSLT108 99287.STM0765 182
99287.PSLT108 99287.STM0769 510
99287.PSLT108 99287.STM0776 161
99287.PSLT108 99287.STM0782 167
99287.PSLT108 99287.STM0783 167
99287.PSLT108 99287.STM0786 177
99287.PSLT108 99287.STM0866 317
99287.PSLT108 99287.STM0881 159
99287.PSLT108 99287.STM0903 391
99287.PSLT108 99287.STM0916 447
99287.PSLT108 99287.STM0918 291
99287.PSLT108 99287.STM0922 159
99287.PSLT108 99287.STM0925.S 201
99287.PSLT108 99287.STM0931 271
99287.PSLT108 99287.STM0982 162
99287.PSLT108 99287.STM1004 200
99287.PSLT108 99287.STM1009 313
99287.PSLT108 99287.STM1022 546
99287.PSLT108 99287.STM1038 464
99287.PSLT108 99287.STM1041 323
99287.PSLT108 99287.STM1046 159
99287.PSLT108 99287.STM1048.1N 176
99287.PSLT108 99287.STM1075 242
99287.PSLT108 99287.STM1085 190
99287.PSLT108 99287.STM1104 160
99287.PSLT108 99287.STM1108 252
99287.PSLT108 99287.STM1201 183
99287.PSLT108 99287.STM1208 238
99287.PSLT108 99287.STM1221 176
99287.PSLT108 99287.STM1229 192
99287.PSLT108 99287.STM1234.S 263
99287.PSLT108 99287.STM1298 279
99287.PSLT108 99287.STM1339 184
99287.PSLT108 99287.STM1343 159
99287.PSLT108 99287.STM1389 169
99287.PSLT108 99287.STM1432 159
99287.PSLT108 99287.STM1503 158
99287.PSLT108 99287.STM1610 204
99287.PSLT108 99287.STM1654 226
99287.PSLT108 99287.STM1714 279
99287.PSLT108 99287.STM1720 199
99287.PSLT108 99287.STM1783.S 259
99287.PSLT108 99287.STM1808 224
99287.PSLT108 99287.STM1817 176
99287.PSLT108 99287.STM1889 168
99287.PSLT108 99287.STM1895 271
99287.PSLT108 99287.STM1898 351
99287.PSLT108 99287.STM1936 170
99287.PSLT108 99287.STM1940 159
99287.PSLT108 99287.STM1957 201
99287.PSLT108 99287.STM2008 261
99287.PSLT108 99287.STM2124 176
99287.PSLT108 99287.STM2172 240
99287.PSLT108 99287.STM2214 159
99287.PSLT108 99287.STM2303 166
99287.PSLT108 99287.STM2316.S 153
99287.PSLT108 99287.STM2384 170
99287.PSLT108 99287.STM2397 186
99287.PSLT108 99287.STM2404 152
99287.PSLT108 99287.STM2413 179
99287.PSLT108 99287.STM2578 230
99287.PSLT108 99287.STM2589 179
99287.PSLT108 99287.STM2591 159
99287.PSLT108 99287.STM2594 470
99287.PSLT108 99287.STM2597 530
99287.PSLT108 99287.STM2619 182
99287.PSLT108 99287.STM2632 313
99287.PSLT108 99287.STM2644 198
99287.PSLT108 99287.STM2667 168
99287.PSLT108 99287.STM2671 156
99287.PSLT108 99287.STM2727 208
99287.PSLT108 99287.STM2751 420
99287.PSLT108 99287.STM2757 390
99287.PSLT108 99287.STM2759 601
99287.PSLT108 99287.STM2800 196
99287.PSLT108 99287.STM2829 424
99287.PSLT108 99287.STM2831 191
99287.PSLT108 99287.STM2972 182
99287.PSLT108 99287.STM2994 803
99287.PSLT108 99287.STM2995 172
99287.PSLT108 99287.STM2996 806
99287.PSLT108 99287.STM3033 291
99287.PSLT108 99287.STM3090 209
99287.PSLT108 99287.STM3123 220
99287.PSLT108 99287.STM3183 206
99287.PSLT108 99287.STM3245 151
99287.PSLT108 99287.STM3258 233
99287.PSLT108 99287.STM3260 168
99287.PSLT108 99287.STM3284 528
99287.PSLT108 99287.STM3296 230
99287.PSLT108 99287.STM3402 199
99287.PSLT108 99287.STM3487 204
99287.PSLT108 99287.STM3510 291
99287.PSLT108 99287.STM3552 157
99287.PSLT108 99287.STM3572 167
99287.PSLT108 99287.STM3576 162
99287.PSLT108 99287.STM3595 231
99287.PSLT108 99287.STM3620 318
99287.PSLT108 99287.STM3622 192
99287.PSLT108 99287.STM3689 166
99287.PSLT108 99287.STM3713 184
99287.PSLT108 99287.STM3714 210
99287.PSLT108 99287.STM3739 151
99287.PSLT108 99287.STM3744 841
99287.PSLT108 99287.STM3778 183
99287.PSLT108 99287.STM3837 562
99287.PSLT108 99287.STM3872 273
99287.PSLT108 99287.STM3912 242
99287.PSLT108 99287.STM3951 242
99287.PSLT108 99287.STM3958 503
99287.PSLT108 99287.STM3993 390
99287.PSLT108 99287.STM3994 798
99287.PSLT108 99287.STM3999 182
99287.PSLT108 99287.STM4104 152
99287.PSLT108 99287.STM4128 180
99287.PSLT108 99287.STM4171 264
99287.PSLT108 99287.STM4172 363
99287.PSLT108 99287.STM4173 181
99287.PSLT108 99287.STM4297 338
99287.PSLT108 99287.STM4299 290
99287.PSLT108 99287.STM4365 209
99287.PSLT108 99287.STM4449 177
99287.PSLT108 99287.STM4450 174
99287.PSLT108 99287.STM4489 572
99287.PSLT108 99287.STM4502 238
99287.PSLT108 99287.STM4534 340
99287.PSLT108 99287.STM4539 175
99287.PSLT108 99287.STM4544 226
99287.PSLT108 99287.STM4550 151
99287.PSLT110 99287.PSLT027 794
99287.PSLT110 99287.PSLT028 455
99287.PSLT110 99287.PSLT031 398
99287.PSLT110 99287.PSLT042 542
99287.PSLT110 99287.PSLT045 154
99287.PSLT110 99287.PSLT052 401
99287.PSLT110 99287.PSLT053 542
99287.PSLT110 99287.PSLT059 339
99287.PSLT110 99287.PSLT062 319
99287.PSLT110 99287.PSLT066 720
99287.PSLT110 99287.PSLT068 211
99287.PSLT110 99287.PSLT069 958
99287.PSLT110 99287.PSLT072 176
99287.PSLT110 99287.PSLT078 163
99287.PSLT110 99287.PSLT079 523
99287.PSLT110 99287.PSLT080 531
99287.PSLT110 99287.PSLT081 277
99287.PSLT110 99287.PSLT084 163
99287.PSLT110 99287.PSLT088 273
99287.PSLT110 99287.PSLT094 313
99287.PSLT110 99287.PSLT095 163
99287.PSLT110 99287.PSLT097 314
99287.PSLT110 99287.PSLT099 232
99287.PSLT110 99287.PSLT100 313
99287.PSLT110 99287.PSLT101 366
99287.PSLT110 99287.PSLT103 390
99287.PSLT110 99287.PSLT104 466
99287.PSLT110 99287.PSLT106 682
99287.PSLT110 99287.PSLT107 636
99287.PSLT110 99287.PSLT108 966
99287.PSLT110 99287.PSLT111 940
99287.PSLT110 99287.STM0010 490
99287.PSLT110 99287.STM0028 446
99287.PSLT110 99287.STM0200 210
99287.PSLT110 99287.STM0266 379
99287.PSLT110 99287.STM0268 225
99287.PSLT110 99287.STM0269 288
99287.PSLT110 99287.STM0270 152
99287.PSLT110 99287.STM0291 163
99287.PSLT110 99287.STM0377 199
99287.PSLT110 99287.STM0380 165
99287.PSLT110 99287.STM0481 244
99287.PSLT110 99287.STM0658 183
99287.PSLT110 99287.STM0813 289
99287.PSLT110 99287.STM0903 228
99287.PSLT110 99287.STM0916 667
99287.PSLT110 99287.STM0918 315
99287.PSLT110 99287.STM0919 153
99287.PSLT110 99287.STM0925.S 183
99287.PSLT110 99287.STM1022 378
99287.PSLT110 99287.STM1038 727
99287.PSLT110 99287.STM1041 305
99287.PSLT110 99287.STM1073 161
99287.PSLT110 99287.STM1091 540
99287.PSLT110 99287.STM1101 185
99287.PSLT110 99287.STM1103 239
99287.PSLT110 99287.STM1108 305
99287.PSLT110 99287.STM1117 230
99287.PSLT110 99287.STM1168 163
99287.PSLT110 99287.STM1170 331
99287.PSLT110 99287.STM1188 300
99287.PSLT110 99287.STM1309 293
99287.PSLT110 99287.STM1610 163
99287.PSLT110 99287.STM1675 167
99287.PSLT110 99287.STM1730 296
99287.PSLT110 99287.STM1989 172
99287.PSLT110 99287.STM2007 271
99287.PSLT110 99287.STM2008 479
99287.PSLT110 99287.STM2172 304
99287.PSLT110 99287.STM2303 225
99287.PSLT110 99287.STM2364 151
99287.PSLT110 99287.STM2413 199
99287.PSLT110 99287.STM2428 153
99287.PSLT110 99287.STM2438 309
99287.PSLT110 99287.STM2456 255
99287.PSLT110 99287.STM2459 172
99287.PSLT110 99287.STM2469 279
99287.PSLT110 99287.STM2470 165
99287.PSLT110 99287.STM2476 278
99287.PSLT110 99287.STM2550 195
99287.PSLT110 99287.STM2551 167
99287.PSLT110 99287.STM2589 183
99287.PSLT110 99287.STM2594 375
99287.PSLT110 99287.STM2597 717
99287.PSLT110 99287.STM2605 179
99287.PSLT110 99287.STM2639 328
99287.PSLT110 99287.STM2644 181
99287.PSLT110 99287.STM2702 154
99287.PSLT110 99287.STM2711 278
99287.PSLT110 99287.STM2718 195
99287.PSLT110 99287.STM2719 171
99287.PSLT110 99287.STM2720 196
99287.PSLT110 99287.STM2721 165
99287.PSLT110 99287.STM2722 170
99287.PSLT110 99287.STM2748 346
99287.PSLT110 99287.STM2751 374
99287.PSLT110 99287.STM2757 229
99287.PSLT110 99287.STM2759 362
99287.PSLT110 99287.STM2772 154
99287.PSLT110 99287.STM2794 152
99287.PSLT110 99287.STM2819 367
99287.PSLT110 99287.STM2835 174
99287.PSLT110 99287.STM2887 158
99287.PSLT110 99287.STM2976 192
99287.PSLT110 99287.STM3024 318
99287.PSLT110 99287.STM3033 263
99287.PSLT110 99287.STM3034 158
99287.PSLT110 99287.STM3072 162
99287.PSLT110 99287.STM3074 222
99287.PSLT110 99287.STM3180 180
99287.PSLT110 99287.STM3467 191
99287.PSLT110 99287.STM3499 196
99287.PSLT110 99287.STM3545 167
99287.PSLT110 99287.STM3552 151
99287.PSLT110 99287.STM3610 173
99287.PSLT110 99287.STM3620 168
99287.PSLT110 99287.STM3647 403
99287.PSLT110 99287.STM3652 162
99287.PSLT110 99287.STM3691 291
99287.PSLT110 99287.STM3713 610
99287.PSLT110 99287.STM3714 285
99287.PSLT110 99287.STM3739 168
99287.PSLT110 99287.STM3789 176
99287.PSLT110 99287.STM4106 425
99287.PSLT110 99287.STM4116 550
99287.PSLT110 99287.STM4117 159
99287.PSLT110 99287.STM4171 224
99287.PSLT110 99287.STM4172 258
99287.PSLT110 99287.STM4213 710
99287.PSLT110 99287.STM4249 258
99287.PSLT110 99287.STM4256 726
99287.PSLT110 99287.STM4297 276
99287.PSLT110 99287.STM4298 189
99287.PSLT110 99287.STM4319 196
99287.PSLT110 99287.STM4339 657
99287.PSLT110 99287.STM4414 196
99287.PSLT110 99287.STM4426 166
99287.PSLT110 99287.STM4439 166
99287.PSLT110 99287.STM4449 295
99287.PSLT110 99287.STM4453 217
99287.PSLT110 99287.STM4494 164
99287.PSLT110 99287.STM4502 174
99287.PSLT110 99287.STM4518 194
99287.PSLT110 99287.STM4541 285
99287.PSLT110 99287.STM4542 294
99287.PSLT110 99287.STM4544 235
99287.PSLT110 99287.STM4550 168
99287.PSLT111 99287.PSLT008 162
99287.PSLT111 99287.PSLT016 479
99287.PSLT111 99287.PSLT017 273
99287.PSLT111 99287.PSLT027 391
99287.PSLT111 99287.PSLT028 546
99287.PSLT111 99287.PSLT040 350
99287.PSLT111 99287.PSLT042 542
99287.PSLT111 99287.PSLT069 796
99287.PSLT111 99287.PSLT070 655
99287.PSLT111 99287.PSLT072 952
99287.PSLT111 99287.PSLT075 891
99287.PSLT111 99287.PSLT076 839
99287.PSLT111 99287.PSLT077 708
99287.PSLT111 99287.PSLT079 797
99287.PSLT111 99287.PSLT080 797
99287.PSLT111 99287.PSLT081 842
99287.PSLT111 99287.PSLT083 277
99287.PSLT111 99287.PSLT084 787
99287.PSLT111 99287.PSLT085 702
99287.PSLT111 99287.PSLT089 608
99287.PSLT111 99287.PSLT091 753
99287.PSLT111 99287.PSLT092 727
99287.PSLT111 99287.PSLT094 731
99287.PSLT111 99287.PSLT095 731
99287.PSLT111 99287.PSLT096 479
99287.PSLT111 99287.PSLT097 287
99287.PSLT111 99287.PSLT098 794
99287.PSLT111 99287.PSLT099 667
99287.PSLT111 99287.PSLT100 736
99287.PSLT111 99287.PSLT102 835
99287.PSLT111 99287.PSLT104 251
99287.PSLT111 99287.PSLT105 445
99287.PSLT111 99287.PSLT106 474
99287.PSLT111 99287.PSLT107 474
99287.PSLT111 99287.PSLT108 654
99287.PSLT111 99287.PSLT110 940
99287.PSLT111 99287.STM0010 601
99287.PSLT111 99287.STM0028 706
99287.PSLT111 99287.STM0515 708
99287.PSLT111 99287.STM0728 454
99287.PSLT111 99287.STM0853 266
99287.PSLT111 99287.STM0866 210
99287.PSLT111 99287.STM0959 273
99287.PSLT111 99287.STM1160 263
99287.PSLT111 99287.STM1224 279
99287.PSLT111 99287.STM1264 200
99287.PSLT111 99287.STM1438 360
99287.PSLT111 99287.STM1461.S 234
99287.PSLT111 99287.STM1751 267
99287.PSLT111 99287.STM1988.S 162
99287.PSLT111 99287.STM2775 273
99287.PSLT111 99287.STM2931 201
99287.PSLT111 99287.STM3229 160
99287.PSLT111 99287.STM3298.S 491
99287.PSLT111 99287.STM3484 657
99287.PSLT111 99287.STM3770 351
99287.PSLT111 99287.STM3824 162
99287.PSLT111 99287.STM4240 422
99287.PSLT111 99287.STM4256 162
99287.STM0001 99287.PSLT010 268
99287.STM0001 99287.PSLT024 540
99287.STM0001 99287.STM0002 615
99287.STM0001 99287.STM0003 615
99287.STM0001 99287.STM0004 614
99287.STM0001 99287.STM0280 548
99287.STM0001 99287.STM0301 350
99287.STM0001 99287.STM0302 355
99287.STM0001 99287.STM0304 238
99287.STM0001 99287.STM0906 599
99287.STM0001 99287.STM1029 542
99287.STM0001 99287.STM1030 599
99287.STM0001 99287.STM1088 208
99287.STM0001 99287.STM1240 356
99287.STM0001 99287.STM1350 479
99287.STM0001 99287.STM1378 180
99287.STM0001 99287.STM1379 238
99287.STM0001 99287.STM1391 263
99287.STM0001 99287.STM1392 160
99287.STM0001 99287.STM1400 424
99287.STM0001 99287.STM1403 167
99287.STM0001 99287.STM1415 160
99287.STM0001 99287.STM1425 601
99287.STM0001 99287.STM1546 470
99287.STM0001 99287.STM1547 425
99287.STM0001 99287.STM2063 163
99287.STM0001 99287.STM2064 160
99287.STM0001 99287.STM2137 316
99287.STM0001 99287.STM2138 540
99287.STM0001 99287.STM2152 204
99287.STM0001 99287.STM2154 601
99287.STM0001 99287.STM2168 355
99287.STM0001 99287.STM2230.1c 260
99287.STM0001 99287.STM2234 266
99287.STM0001 99287.STM2423 548
99287.STM0001 99287.STM2516 263
99287.STM0001 99287.STM2584 700
99287.STM0001 99287.STM2616 350
99287.STM0001 99287.STM2636 601
99287.STM0001 99287.STM2704 390
99287.STM0001 99287.STM2705 497
99287.STM0001 99287.STM2706 353
99287.STM0001 99287.STM2816 480
99287.STM0001 99287.STM2901 423
99287.STM0001 99287.STM3026 310
99287.STM0001 99287.STM3251 272
99287.STM0001 99287.STM3600 352
99287.STM0001 99287.STM3993 390
99287.STM0001 99287.STM4131 313
99287.STM0001 99287.STM4195 279
99287.STM0001 99287.STM4196 710
99287.STM0001 99287.STM4218 279
99287.STM0001 99287.STM4219.S 490
99287.STM0001 99287.STM4257 168
99287.STM0001 99287.STM4337 272
99287.STM0001 99287.STM4600 919
99287.STM0002 99287.STM0001 615
99287.STM0002 99287.STM0003 999
99287.STM0002 99287.STM0004 998
99287.STM0002 99287.STM0017 166
99287.STM0002 99287.STM0028 153
99287.STM0002 99287.STM0045 338
99287.STM0002 99287.STM0064 465
99287.STM0002 99287.STM0092 239
99287.STM0002 99287.STM0093 184
99287.STM0002 99287.STM0096 153
99287.STM0002 99287.STM0106 153
99287.STM0002 99287.STM0113 533
99287.STM0002 99287.STM0116 260
99287.STM0002 99287.STM0117 205
99287.STM0002 99287.STM0121 313
99287.STM0002 99287.STM0122 301
99287.STM0002 99287.STM0126 191
99287.STM0002 99287.STM0129 208
99287.STM0002 99287.STM0131 228
99287.STM0002 99287.STM0136 209
99287.STM0002 99287.STM0137 184
99287.STM0002 99287.STM0184 185
99287.STM0002 99287.STM0189 152
99287.STM0002 99287.STM0190 360
99287.STM0002 99287.STM0213 642
99287.STM0002 99287.STM0218 359
99287.STM0002 99287.STM0222 256
99287.STM0002 99287.STM0226 179
99287.STM0002 99287.STM0232 218
99287.STM0002 99287.STM0236 413
99287.STM0002 99287.STM0240 184
99287.STM0002 99287.STM0315 184
99287.STM0002 99287.STM0320 314
99287.STM0002 99287.STM0386 156
99287.STM0002 99287.STM0404 208
99287.STM0002 99287.STM0415 170
99287.STM0002 99287.STM0416 177
99287.STM0002 99287.STM0417 250
99287.STM0002 99287.STM0418 234
99287.STM0002 99287.STM0431 251
99287.STM0002 99287.STM0439 290
99287.STM0002 99287.STM0447 181
99287.STM0002 99287.STM0453 159
99287.STM0002 99287.STM0454 205
99287.STM0002 99287.STM0464 168
99287.STM0002 99287.STM0469 243
99287.STM0002 99287.STM0473 153
99287.STM0002 99287.STM0484 374
99287.STM0002 99287.STM0486 406
99287.STM0002 99287.STM0487.S 361
99287.STM0002 99287.STM0529 236
99287.STM0002 99287.STM0535 258
99287.STM0002 99287.STM0537 341
99287.STM0002 99287.STM0542 405
99287.STM0002 99287.STM0595 197
99287.STM0002 99287.STM0603 430
99287.STM0002 99287.STM0607 153
99287.STM0002 99287.STM0608 164
99287.STM0002 99287.STM0629 269
99287.STM0002 99287.STM0633 168
99287.STM0002 99287.STM0646 217
99287.STM0002 99287.STM0680 812
99287.STM0002 99287.STM0691 174
99287.STM0002 99287.STM0697 305
99287.STM0002 99287.STM0734 174
99287.STM0002 99287.STM0735 188
99287.STM0002 99287.STM0736 233
99287.STM0002 99287.STM0738 286
99287.STM0002 99287.STM0739 296
99287.STM0002 99287.STM0744 205
99287.STM0002 99287.STM0747 556
99287.STM0002 99287.STM0748 268
99287.STM0002 99287.STM0793 273
99287.STM0002 99287.STM0805 234
99287.STM0002 99287.STM0806 202
99287.STM0002 99287.STM0845 177
99287.STM0002 99287.STM0846 180
99287.STM0002 99287.STM0849 156
99287.STM0002 99287.STM0852 180
99287.STM0002 99287.STM0922 171
99287.STM0002 99287.STM0936 159
99287.STM0002 99287.STM0943 213
99287.STM0002 99287.STM0945 239
99287.STM0002 99287.STM0955 239
99287.STM0002 99287.STM0957 200
99287.STM0002 99287.STM0960 239
99287.STM0002 99287.STM0964 163
99287.STM0002 99287.STM0977 196
99287.STM0002 99287.STM0978 379
99287.STM0002 99287.STM0980 156
99287.STM0002 99287.STM0998 849
99287.STM0002 99287.STM0999 271
99287.STM0002 99287.STM1000 197
99287.STM0002 99287.STM1002 150
99287.STM0002 99287.STM1046 171
99287.STM0002 99287.STM1061 154
99287.STM0002 99287.STM1080 279
99287.STM0002 99287.STM1115 153
99287.STM0002 99287.STM1135 387
99287.STM0002 99287.STM1170 198
99287.STM0002 99287.STM1198 287
99287.STM0002 99287.STM1200 298
99287.STM0002 99287.STM1201 282
99287.STM0002 99287.STM1229 179
99287.STM0002 99287.STM1232 330
99287.STM0002 99287.STM1235 184
99287.STM0002 99287.STM1243 213
99287.STM0002 99287.STM1255 156
99287.STM0002 99287.STM1269 220
99287.STM0002 99287.STM1294 826
99287.STM0002 99287.STM1301 184
99287.STM0002 99287.STM1303 418
99287.STM0002 99287.STM1333 540
99287.STM0002 99287.STM1365 203
99287.STM0002 99287.STM1374 292
99287.STM0002 99287.STM1435 239
99287.STM0002 99287.STM1473 218
99287.STM0002 99287.STM1514 328
99287.STM0002 99287.STM1530 218
99287.STM0002 99287.STM1548.s 208
99287.STM0002 99287.STM1557 849
99287.STM0002 99287.STM1567 153
99287.STM0002 99287.STM1572 344
99287.STM0002 99287.STM1590 190
99287.STM0002 99287.STM1598 263
99287.STM0002 99287.STM1641 189
99287.STM0002 99287.STM1654 166
99287.STM0002 99287.STM1665 333
99287.STM0002 99287.STM1683 265
99287.STM0002 99287.STM1720 166
99287.STM0002 99287.STM1721 308
99287.STM0002 99287.STM1723 286
99287.STM0002 99287.STM1756 237
99287.STM0002 99287.STM1773 581
99287.STM0002 99287.STM1775 401
99287.STM0002 99287.STM1776 404
99287.STM0002 99287.STM1779 330
99287.STM0002 99287.STM1802 189
99287.STM0002 99287.STM1807 216
99287.STM0002 99287.STM1825 184
99287.STM0002 99287.STM1826 804
99287.STM0002 99287.STM1833 170
99287.STM0002 99287.STM1836 263
99287.STM0002 99287.STM1837 315
99287.STM0002 99287.STM1845 480
99287.STM0002 99287.STM1879 188
99287.STM0002 99287.STM1890 338
99287.STM0002 99287.STM1898 200
99287.STM0002 99287.STM1900 184
99287.STM0002 99287.STM1905 383
99287.STM0002 99287.STM1909 335
99287.STM0002 99287.STM1946 165
99287.STM0002 99287.STM1995 277
99287.STM0002 99287.STM1996 213
99287.STM0002 99287.STM2016 212
99287.STM0002 99287.STM2033 185
99287.STM0002 99287.STM2059 405
99287.STM0002 99287.STM2067 167
99287.STM0002 99287.STM2071 189
99287.STM0002 99287.STM2072 272
99287.STM0002 99287.STM2073 518
99287.STM0002 99287.STM2079 253
99287.STM0002 99287.STM2080 194
99287.STM0002 99287.STM2090 188
99287.STM0002 99287.STM2104 172
99287.STM0002 99287.STM2107 184
99287.STM0002 99287.STM2124 157
99287.STM0002 99287.STM2155 195
99287.STM0002 99287.STM2193 204
99287.STM0002 99287.STM2196 804
99287.STM0002 99287.STM2197 659
99287.STM0002 99287.STM2227 318
99287.STM0002 99287.STM2267 180
99287.STM0002 99287.STM2276 439
99287.STM0002 99287.STM2286 186
99287.STM0002 99287.STM2288 279
99287.STM0002 99287.STM2293 336
99287.STM0002 99287.STM2295 184
99287.STM0002 99287.STM2297 255
99287.STM0002 99287.STM2309 174
99287.STM0002 99287.STM2310 441
99287.STM0002 99287.STM2331 430
99287.STM0002 99287.STM2346 184
99287.STM0002 99287.STM2360 448
99287.STM0002 99287.STM2365 190
99287.STM0002 99287.STM2369 986
99287.STM0002 99287.STM2370 283
99287.STM0002 99287.STM2382 239
99287.STM0002 99287.STM2385 284
99287.STM0002 99287.STM2402 602
99287.STM0002 99287.STM2427 400
99287.STM0002 99287.STM2432 347
99287.STM0002 99287.STM2436 267
99287.STM0002 99287.STM2477 184
99287.STM0002 99287.STM2489 966
99287.STM0002 99287.STM2499.S 350
99287.STM0002 99287.STM2510 172
99287.STM0002 99287.STM2522 243
99287.STM0002 99287.STM2523 400
99287.STM0002 99287.STM2526 178
99287.STM0002 99287.STM2530 163
99287.STM0002 99287.STM2545 164
99287.STM0002 99287.STM2555 163
99287.STM0002 99287.STM2569 201
99287.STM0002 99287.STM2577 400
99287.STM0002 99287.STM2578 369
99287.STM0002 99287.STM2582 335
99287.STM0002 99287.STM2591 171
99287.STM0002 99287.STM2635 355
99287.STM0002 99287.STM2641 803
99287.STM0002 99287.STM2647 168
99287.STM0002 99287.STM2648 223
99287.STM0002 99287.STM2667 493
99287.STM0002 99287.STM2669 541
99287.STM0002 99287.STM2792 283
99287.STM0002 99287.STM2803 268
99287.STM0002 99287.STM2817 800
99287.STM0002 99287.STM2826 267
99287.STM0002 99287.STM2827 456
99287.STM0002 99287.STM2828 467
99287.STM0002 99287.STM2829 433
99287.STM0002 99287.STM2830 328
99287.STM0002 99287.STM2909 196
99287.STM0002 99287.STM2922 204
99287.STM0002 99287.STM2931 176
99287.STM0002 99287.STM2946 157
99287.STM0002 99287.STM2949 169
99287.STM0002 99287.STM2952 316
99287.STM0002 99287.STM2967 201
99287.STM0002 99287.STM2969 342
99287.STM0002 99287.STM2971 804
99287.STM0002 99287.STM2985 205
99287.STM0002 99287.STM2992 253
99287.STM0002 99287.STM2994 156
99287.STM0002 99287.STM3003 347
99287.STM0002 99287.STM3004 304
99287.STM0002 99287.STM3013 525
99287.STM0002 99287.STM3040 232
99287.STM0002 99287.STM3041c 190
99287.STM0002 99287.STM3042 307
99287.STM0002 99287.STM3043 153
99287.STM0002 99287.STM3044 194
99287.STM0002 99287.STM3061 240
99287.STM0002 99287.STM3062 433
99287.STM0002 99287.STM3065 157
99287.STM0002 99287.STM3066 167
99287.STM0002 99287.STM3094 281
99287.STM0002 99287.STM3097 361
99287.STM0002 99287.STM3100 208
99287.STM0002 99287.STM3104 404
99287.STM0002 99287.STM3106 839
99287.STM0002 99287.STM3161 833
99287.STM0002 99287.STM3185 184
99287.STM0002 99287.STM3190 157
99287.STM0002 99287.STM3200 262
99287.STM0002 99287.STM3207 168
99287.STM0002 99287.STM3208 187
99287.STM0002 99287.STM3211.S 194
99287.STM0002 99287.STM3218 369
99287.STM0002 99287.STM3240 804
99287.STM0002 99287.STM3244 150
99287.STM0002 99287.STM3263 511
99287.STM0002 99287.STM3265 279
99287.STM0002 99287.STM3282 244
99287.STM0002 99287.STM3284 207
99287.STM0002 99287.STM3290.S 895
99287.STM0002 99287.STM3294 245
99287.STM0002 99287.STM3295 433
99287.STM0002 99287.STM3317 175
99287.STM0002 99287.STM3319 191
99287.STM0002 99287.STM3339 400
99287.STM0002 99287.STM3359 212
99287.STM0002 99287.STM3360 243
99287.STM0002 99287.STM3402 166
99287.STM0002 99287.STM3408 165
99287.STM0002 99287.STM3420 163
99287.STM0002 99287.STM3434 180
99287.STM0002 99287.STM3441 193
99287.STM0002 99287.STM3442 168
99287.STM0002 99287.STM3450 200
99287.STM0002 99287.STM3453 275
99287.STM0002 99287.STM3468 418
99287.STM0002 99287.STM3482 279
99287.STM0002 99287.STM3487 240
99287.STM0002 99287.STM3493 234
99287.STM0002 99287.STM3494.S 184
99287.STM0002 99287.STM3532 938
99287.STM0002 99287.STM3539 981
99287.STM0002 99287.STM3555 268
99287.STM0002 99287.STM3584 332
99287.STM0002 99287.STM3598 839
99287.STM0002 99287.STM3608 240
99287.STM0002 99287.STM3624A 220
99287.STM0002 99287.STM3628 188
99287.STM0002 99287.STM3629 331
99287.STM0002 99287.STM3630 156
99287.STM0002 99287.STM3646 161
99287.STM0002 99287.STM3649 269
99287.STM0002 99287.STM3699 804
99287.STM0002 99287.STM3700 197
99287.STM0002 99287.STM3730 170
99287.STM0002 99287.STM3731 191
99287.STM0002 99287.STM3739 204
99287.STM0002 99287.STM3743 223
99287.STM0002 99287.STM3795 199
99287.STM0002 99287.STM3842 443
99287.STM0002 99287.STM3866 255
99287.STM0002 99287.STM3867 221
99287.STM0002 99287.STM3877 800
99287.STM0002 99287.STM3901 290
99287.STM0002 99287.STM3902 173
99287.STM0002 99287.STM3903 400
99287.STM0002 99287.STM3905 584
99287.STM0002 99287.STM3909 370
99287.STM0002 99287.STM3917 276
99287.STM0002 99287.STM3925 188
99287.STM0002 99287.STM3947 606
99287.STM0002 99287.STM3965 804
99287.STM0002 99287.STM3975 239
99287.STM0002 99287.STM3978 204
99287.STM0002 99287.STM3985 181
99287.STM0002 99287.STM3993 168
99287.STM0002 99287.STM3996 395
99287.STM0002 99287.STM4001 167
99287.STM0002 99287.STM4007 185
99287.STM0002 99287.STM4084 208
99287.STM0002 99287.STM4085 333
99287.STM0002 99287.STM4088 155
99287.STM0002 99287.STM4090 195
99287.STM0002 99287.STM4096 248
99287.STM0002 99287.STM4099 597
99287.STM0002 99287.STM4100 840
99287.STM0002 99287.STM4101 965
99287.STM0002 99287.STM4105 512
99287.STM0002 99287.STM4110 347
99287.STM0002 99287.STM4121 333
99287.STM0002 99287.STM4122 258
99287.STM0002 99287.STM4123 300
99287.STM0002 99287.STM4131 168
99287.STM0002 99287.STM4162 262
99287.STM0002 99287.STM4176 274
99287.STM0002 99287.STM4182 953
99287.STM0002 99287.STM4188.S 862
99287.STM0002 99287.STM4220 655
99287.STM0002 99287.STM4235 188
99287.STM0002 99287.STM4246 242
99287.STM0002 99287.STM4250 156
99287.STM0002 99287.STM4326 800
99287.STM0002 99287.STM4334 239
99287.STM0002 99287.STM4342 188
99287.STM0002 99287.STM4343 174
99287.STM0002 99287.STM4347 227
99287.STM0002 99287.STM4349 200
99287.STM0002 99287.STM4356 424
99287.STM0002 99287.STM4357 271
99287.STM0002 99287.STM4359 223
99287.STM0002 99287.STM4366 859
99287.STM0002 99287.STM4369 223
99287.STM0002 99287.STM4397 275
99287.STM0002 99287.STM4415 191
99287.STM0002 99287.STM4459 800
99287.STM0002 99287.STM4460 810
99287.STM0002 99287.STM4465 254
99287.STM0002 99287.STM4469 254
99287.STM0002 99287.STM4470 210
99287.STM0002 99287.STM4475 185
99287.STM0002 99287.STM4500 235
99287.STM0002 99287.STM4510 800
99287.STM0002 99287.STM4578 659
99287.STM0002 99287.STM4583 319
99287.STM0002 99287.STM4598 330
99287.STM0002 99287.STM4600 455
99287.STM0003 99287.STM0001 615
99287.STM0003 99287.STM0002 999
99287.STM0003 99287.STM0004 999
99287.STM0003 99287.STM0064 235
99287.STM0003 99287.STM0107 151
99287.STM0003 99287.STM0108 211
99287.STM0003 99287.STM0110 240
99287.STM0003 99287.STM0112 370
99287.STM0003 99287.STM0113 242
99287.STM0003 99287.STM0117 304
99287.STM0003 99287.STM0121 189
99287.STM0003 99287.STM0122 252
99287.STM0003 99287.STM0127 251
99287.STM0003 99287.STM0128 177
99287.STM0003 99287.STM0134 498
99287.STM0003 99287.STM0145 343
99287.STM0003 99287.STM0178 208
99287.STM0003 99287.STM0179 226
99287.STM0003 99287.STM0183 274
99287.STM0003 99287.STM0190 257
99287.STM0003 99287.STM0224 199
99287.STM0003 99287.STM0320 326
99287.STM0003 99287.STM0404 194
99287.STM0003 99287.STM0416 425
99287.STM0003 99287.STM0419 155
99287.STM0003 99287.STM0431 528
99287.STM0003 99287.STM0455 185
99287.STM0003 99287.STM0458 168
99287.STM0003 99287.STM0469 168
99287.STM0003 99287.STM0542 321
99287.STM0003 99287.STM0600 205
99287.STM0003 99287.STM0603 240
99287.STM0003 99287.STM0644 163
99287.STM0003 99287.STM0697 445
99287.STM0003 99287.STM0756 349
99287.STM0003 99287.STM0791 272
99287.STM0003 99287.STM0801 192
99287.STM0003 99287.STM0846 227
99287.STM0003 99287.STM0875 424
99287.STM0003 99287.STM0878 163
99287.STM0003 99287.STM0934 280
99287.STM0003 99287.STM0960 238
99287.STM0003 99287.STM0963 159
99287.STM0003 99287.STM0977 272
99287.STM0003 99287.STM0978 202
99287.STM0003 99287.STM0995 163
99287.STM0003 99287.STM0999 229
99287.STM0003 99287.STM1058 228
99287.STM0003 99287.STM1189 191
99287.STM0003 99287.STM1198 172
99287.STM0003 99287.STM1226 163
99287.STM0003 99287.STM1232 266
99287.STM0003 99287.STM1306 152
99287.STM0003 99287.STM1307 152
99287.STM0003 99287.STM1317 220
99287.STM0003 99287.STM1333 562
99287.STM0003 99287.STM1359 225
99287.STM0003 99287.STM1366 301
99287.STM0003 99287.STM1473 156
99287.STM0003 99287.STM1479 180
99287.STM0003 99287.STM1512 368
99287.STM0003 99287.STM1514 172
99287.STM0003 99287.STM1548.s 194
99287.STM0003 99287.STM1557 800
99287.STM0003 99287.STM1572 345
99287.STM0003 99287.STM1720 168
99287.STM0003 99287.STM1723 290
99287.STM0003 99287.STM1724 286
99287.STM0003 99287.STM1725 157
99287.STM0003 99287.STM1750 322
99287.STM0003 99287.STM1753 162
99287.STM0003 99287.STM1773 415
99287.STM0003 99287.STM1775 248
99287.STM0003 99287.STM1776 307
99287.STM0003 99287.STM1779 301
99287.STM0003 99287.STM1807 221
99287.STM0003 99287.STM1814 272
99287.STM0003 99287.STM1820 337
99287.STM0003 99287.STM1826 839
99287.STM0003 99287.STM1836 282
99287.STM0003 99287.STM1844 189
99287.STM0003 99287.STM1879 155
99287.STM0003 99287.STM1888 177
99287.STM0003 99287.STM1909 459
99287.STM0003 99287.STM1914 315
99287.STM0003 99287.STM1995 418
99287.STM0003 99287.STM2059 249
99287.STM0003 99287.STM2067 235
99287.STM0003 99287.STM2071 225
99287.STM0003 99287.STM2073 468
99287.STM0003 99287.STM2074 232
99287.STM0003 99287.STM2075 164
99287.STM0003 99287.STM2076 260
99287.STM0003 99287.STM2077 220
99287.STM0003 99287.STM2078 227
99287.STM0003 99287.STM2193 157
99287.STM0003 99287.STM2196 839
99287.STM0003 99287.STM2197 433
99287.STM0003 99287.STM2211.S 172
99287.STM0003 99287.STM2227 336
99287.STM0003 99287.STM2266 156
99287.STM0003 99287.STM2288 186
99287.STM0003 99287.STM2293 378
99287.STM0003 99287.STM2310 153
99287.STM0003 99287.STM2312 191
99287.STM0003 99287.STM2317 232
99287.STM0003 99287.STM2331 240
99287.STM0003 99287.STM2340 218
99287.STM0003 99287.STM2360 453
99287.STM0003 99287.STM2365 308
99287.STM0003 99287.STM2369 485
99287.STM0003 99287.STM2370 233
99287.STM0003 99287.STM2384 187
99287.STM0003 99287.STM2386 163
99287.STM0003 99287.STM2402 240
99287.STM0003 99287.STM2403 459
99287.STM0003 99287.STM2441 166
99287.STM0003 99287.STM2448 151
99287.STM0003 99287.STM2488 157
99287.STM0003 99287.STM2489 159
99287.STM0003 99287.STM2491 163
99287.STM0003 99287.STM2498 307
99287.STM0003 99287.STM2512 274
99287.STM0003 99287.STM2520 267
99287.STM0003 99287.STM2545 221
99287.STM0003 99287.STM2555 226
99287.STM0003 99287.STM2578 187
99287.STM0003 99287.STM2641 192
99287.STM0003 99287.STM2667 570
99287.STM0003 99287.STM2669 409
99287.STM0003 99287.STM2675 167
99287.STM0003 99287.STM2679 208
99287.STM0003 99287.STM2688 308
99287.STM0003 99287.STM2730 177
99287.STM0003 99287.STM2797 224
99287.STM0003 99287.STM2817 800
99287.STM0003 99287.STM2830 172
99287.STM0003 99287.STM2864 191
99287.STM0003 99287.STM2866 651
99287.STM0003 99287.STM2887 172
99287.STM0003 99287.STM2888 157
99287.STM0003 99287.STM2925 183
99287.STM0003 99287.STM2946 306
99287.STM0003 99287.STM2971 839
99287.STM0003 99287.STM2986.Sc 268
99287.STM0003 99287.STM2997 545
99287.STM0003 99287.STM3001 271
99287.STM0003 99287.STM3010 180
99287.STM0003 99287.STM3013 504
99287.STM0003 99287.STM3062 303
99287.STM0003 99287.STM3069 156
99287.STM0003 99287.STM3090 425
99287.STM0003 99287.STM3092 220
99287.STM0003 99287.STM3095 181
99287.STM0003 99287.STM3097 170
99287.STM0003 99287.STM3161 901
99287.STM0003 99287.STM3173 352
99287.STM0003 99287.STM3206 249
99287.STM0003 99287.STM3207 312
99287.STM0003 99287.STM3208 309
99287.STM0003 99287.STM3240 839
99287.STM0003 99287.STM3285 320
99287.STM0003 99287.STM3286 497
99287.STM0003 99287.STM3288 437
99287.STM0003 99287.STM3295 274
99287.STM0003 99287.STM3307 270
99287.STM0003 99287.STM3317 156
99287.STM0003 99287.STM3330 234
99287.STM0003 99287.STM3360 156
99287.STM0003 99287.STM3371 191
99287.STM0003 99287.STM3379 350
99287.STM0003 99287.STM3383 188
99287.STM0003 99287.STM3401 173
99287.STM0003 99287.STM3402 168
99287.STM0003 99287.STM3409 269
99287.STM0003 99287.STM3420 283
99287.STM0003 99287.STM3450 164
99287.STM0003 99287.STM3453 176
99287.STM0003 99287.STM3475 262
99287.STM0003 99287.STM3481 364
99287.STM0003 99287.STM3484 208
99287.STM0003 99287.STM3486 164
99287.STM0003 99287.STM3504 250
99287.STM0003 99287.STM3539 410
99287.STM0003 99287.STM3554 163
99287.STM0003 99287.STM3560 176
99287.STM0003 99287.STM3594 368
99287.STM0003 99287.STM3624A 462
99287.STM0003 99287.STM3695 198
99287.STM0003 99287.STM3699 800
99287.STM0003 99287.STM3710 353
99287.STM0003 99287.STM3795 211
99287.STM0003 99287.STM3796 234
99287.STM0003 99287.STM3866 257
99287.STM0003 99287.STM3867 324
99287.STM0003 99287.STM3878.S 156
99287.STM0003 99287.STM3879 155
99287.STM0003 99287.STM3901 276
99287.STM0003 99287.STM3903 648
99287.STM0003 99287.STM3905 269
99287.STM0003 99287.STM3909 608
99287.STM0003 99287.STM3917 424
99287.STM0003 99287.STM3955 268
99287.STM0003 99287.STM3965 805
99287.STM0003 99287.STM3970 307
99287.STM0003 99287.STM3975 229
99287.STM0003 99287.STM3998 180
99287.STM0003 99287.STM4003 157
99287.STM0003 99287.STM4096 223
99287.STM0003 99287.STM4099 382
99287.STM0003 99287.STM4100 944
99287.STM0003 99287.STM4101 998
99287.STM0003 99287.STM4105 151
99287.STM0003 99287.STM4121 169
99287.STM0003 99287.STM4163 165
99287.STM0003 99287.STM4188.S 804
99287.STM0003 99287.STM4220 958
99287.STM0003 99287.STM4221 160
99287.STM0003 99287.STM4230 163
99287.STM0003 99287.STM4262 209
99287.STM0003 99287.STM4324 266
99287.STM0003 99287.STM4334 308
99287.STM0003 99287.STM4356 243
99287.STM0003 99287.STM4393 195
99287.STM0003 99287.STM4397 176
99287.STM0003 99287.STM4400 164
99287.STM0003 99287.STM4470 283
99287.STM0003 99287.STM4508 343
99287.STM0003 99287.STM4544 159
99287.STM0003 99287.STM4578 434
99287.STM0003 99287.STM4583 234
99287.STM0003 99287.STM4598 231
99287.STM0003 99287.STM4600 440
99287.STM0004 99287.STM0001 614
99287.STM0004 99287.STM0002 998
99287.STM0004 99287.STM0003 999
99287.STM0004 99287.STM0012 487
99287.STM0004 99287.STM0013 261
99287.STM0004 99287.STM0045 194
99287.STM0004 99287.STM0046 280
99287.STM0004 99287.STM0064 494
99287.STM0004 99287.STM0091 900
99287.STM0004 99287.STM0110 598
99287.STM0004 99287.STM0111 464
99287.STM0004 99287.STM0112 529
99287.STM0004 99287.STM0113 546
99287.STM0004 99287.STM0115 159
99287.STM0004 99287.STM0116 573
99287.STM0004 99287.STM0117 235
99287.STM0004 99287.STM0141 280
99287.STM0004 99287.STM0163 900
99287.STM0004 99287.STM0240 184
99287.STM0004 99287.STM0261 157
99287.STM0004 99287.STM0312 182
99287.STM0004 99287.STM0315 184
99287.STM0004 99287.STM0320 187
99287.STM0004 99287.STM0322 301
99287.STM0004 99287.STM0329 194
99287.STM0004 99287.STM0330 392
99287.STM0004 99287.STM0357 274
99287.STM0004 99287.STM0359 408
99287.STM0004 99287.STM0386 373
99287.STM0004 99287.STM0388 272
99287.STM0004 99287.STM0431 592
99287.STM0004 99287.STM0434 179
99287.STM0004 99287.STM0439 443
99287.STM0004 99287.STM0441 304
99287.STM0004 99287.STM0442 277
99287.STM0004 99287.STM0443 222
99287.STM0004 99287.STM0447 270
99287.STM0004 99287.STM0458 266
99287.STM0004 99287.STM0464 192
99287.STM0004 99287.STM0469 167
99287.STM0004 99287.STM0488 154
99287.STM0004 99287.STM0542 481
99287.STM0004 99287.STM0603 416
99287.STM0004 99287.STM0645 191
99287.STM0004 99287.STM0697 203
99287.STM0004 99287.STM0716 272
99287.STM0004 99287.STM0730 295
99287.STM0004 99287.STM0736 377
99287.STM0004 99287.STM0748 163
99287.STM0004 99287.STM0760 188
99287.STM0004 99287.STM0778 324
99287.STM0004 99287.STM0802 275
99287.STM0004 99287.STM0805 452
99287.STM0004 99287.STM0806 435
99287.STM0004 99287.STM0846 332
99287.STM0004 99287.STM0858 174
99287.STM0004 99287.STM0934 919
99287.STM0004 99287.STM0935 292
99287.STM0004 99287.STM0963 447
99287.STM0004 99287.STM0977 932
99287.STM0004 99287.STM0985 291
99287.STM0004 99287.STM0988 459
99287.STM0004 99287.STM0997 274
99287.STM0004 99287.STM0998 162
99287.STM0004 99287.STM1002 325
99287.STM0004 99287.STM1004 240
99287.STM0004 99287.STM1058 188
99287.STM0004 99287.STM1061 233
99287.STM0004 99287.STM1076 192
99287.STM0004 99287.STM1080 233
99287.STM0004 99287.STM1167 487
99287.STM0004 99287.STM1198 190
99287.STM0004 99287.STM1299 230
99287.STM0004 99287.STM1310 265
99287.STM0004 99287.STM1324 152
99287.STM0004 99287.STM1333 361
99287.STM0004 99287.STM1446 338
99287.STM0004 99287.STM1449 235
99287.STM0004 99287.STM1505 366
99287.STM0004 99287.STM1562 170
99287.STM0004 99287.STM1567 241
99287.STM0004 99287.STM1572 240
99287.STM0004 99287.STM1590 318
99287.STM0004 99287.STM1593 260
99287.STM0004 99287.STM1611 462
99287.STM0004 99287.STM1627 266
99287.STM0004 99287.STM1703 208
99287.STM0004 99287.STM1720 170
99287.STM0004 99287.STM1721 291
99287.STM0004 99287.STM1723 262
99287.STM0004 99287.STM1724 316
99287.STM0004 99287.STM1725 382
99287.STM0004 99287.STM1726 429
99287.STM0004 99287.STM1750 181
99287.STM0004 99287.STM1775 168
99287.STM0004 99287.STM1776 267
99287.STM0004 99287.STM1795 182
99287.STM0004 99287.STM1802 210
99287.STM0004 99287.STM1885 266
99287.STM0004 99287.STM1903 156
99287.STM0004 99287.STM1905 301
99287.STM0004 99287.STM1909 350
99287.STM0004 99287.STM1975 263
99287.STM0004 99287.STM1995 170
99287.STM0004 99287.STM2013 307
99287.STM0004 99287.STM2067 203
99287.STM0004 99287.STM2070 179
99287.STM0004 99287.STM2071 249
99287.STM0004 99287.STM2072 280
99287.STM0004 99287.STM2073 549
99287.STM0004 99287.STM2074 302
99287.STM0004 99287.STM2123 208
99287.STM0004 99287.STM2154 163
99287.STM0004 99287.STM2155 157
99287.STM0004 99287.STM2193 175
99287.STM0004 99287.STM2197 597
99287.STM0004 99287.STM2201 152
99287.STM0004 99287.STM2227 160
99287.STM0004 99287.STM2266 156
99287.STM0004 99287.STM2267 199
99287.STM0004 99287.STM2288 160
99287.STM0004 99287.STM2293 160
99287.STM0004 99287.STM2331 625
99287.STM0004 99287.STM2360 378
99287.STM0004 99287.STM2369 382
99287.STM0004 99287.STM2384 262
99287.STM0004 99287.STM2385 168
99287.STM0004 99287.STM2391 151
99287.STM0004 99287.STM2402 608
99287.STM0004 99287.STM2427 301
99287.STM0004 99287.STM2430 559
99287.STM0004 99287.STM2440 381
99287.STM0004 99287.STM2483 447
99287.STM0004 99287.STM2489 262
99287.STM0004 99287.STM2491 307
99287.STM0004 99287.STM2511 353
99287.STM0004 99287.STM2512 170
99287.STM0004 99287.STM2555 561
99287.STM0004 99287.STM2569 247
99287.STM0004 99287.STM2582 288
99287.STM0004 99287.STM2647 492
99287.STM0004 99287.STM2660 211
99287.STM0004 99287.STM2667 420
99287.STM0004 99287.STM2669 208
99287.STM0004 99287.STM2673 290
99287.STM0004 99287.STM2674 194
99287.STM0004 99287.STM2675 193
99287.STM0004 99287.STM2676 183
99287.STM0004 99287.STM2684 232
99287.STM0004 99287.STM2855 192
99287.STM0004 99287.STM2860 360
99287.STM0004 99287.STM2867 150
99287.STM0004 99287.STM2922 172
99287.STM0004 99287.STM2926 184
99287.STM0004 99287.STM2952 162
99287.STM0004 99287.STM2953 160
99287.STM0004 99287.STM2961 179
99287.STM0004 99287.STM2971 459
99287.STM0004 99287.STM2992 290
99287.STM0004 99287.STM2994 215
99287.STM0004 99287.STM3001 256
99287.STM0004 99287.STM3010 212
99287.STM0004 99287.STM3013 660
99287.STM0004 99287.STM3040 500
99287.STM0004 99287.STM3041c 488
99287.STM0004 99287.STM3042 448
99287.STM0004 99287.STM3044 272
99287.STM0004 99287.STM3055 164
99287.STM0004 99287.STM3061 223
99287.STM0004 99287.STM3062 506
99287.STM0004 99287.STM3080 158
99287.STM0004 99287.STM3090 260
99287.STM0004 99287.STM3092 150
99287.STM0004 99287.STM3161 268
99287.STM0004 99287.STM3173 432
99287.STM0004 99287.STM3207 392
99287.STM0004 99287.STM3208 293
99287.STM0004 99287.STM3225 153
99287.STM0004 99287.STM3244 971
99287.STM0004 99287.STM3282 204
99287.STM0004 99287.STM3290.S 387
99287.STM0004 99287.STM3327 239
99287.STM0004 99287.STM3330 215
99287.STM0004 99287.STM3363 408
99287.STM0004 99287.STM3368 219
99287.STM0004 99287.STM3388 208
99287.STM0004 99287.STM3402 170
99287.STM0004 99287.STM3405 239
99287.STM0004 99287.STM3407 167
99287.STM0004 99287.STM3408 261
99287.STM0004 99287.STM3414 211
99287.STM0004 99287.STM3427.S 222
99287.STM0004 99287.STM3452 223
99287.STM0004 99287.STM3481 413
99287.STM0004 99287.STM3486 422
99287.STM0004 99287.STM3487 377
99287.STM0004 99287.STM3496 176
99287.STM0004 99287.STM3531 242
99287.STM0004 99287.STM3539 699
99287.STM0004 99287.STM3570 199
99287.STM0004 99287.STM3611 208
99287.STM0004 99287.STM3612 244
99287.STM0004 99287.STM3613 336
99287.STM0004 99287.STM3615 174
99287.STM0004 99287.STM3680 150
99287.STM0004 99287.STM3684 222
99287.STM0004 99287.STM3695 187
99287.STM0004 99287.STM3708 899
99287.STM0004 99287.STM3737 157
99287.STM0004 99287.STM3739 190
99287.STM0004 99287.STM3744 202
99287.STM0004 99287.STM3795 299
99287.STM0004 99287.STM3796 519
99287.STM0004 99287.STM3802 499
99287.STM0004 99287.STM3855 156
99287.STM0004 99287.STM3856 156
99287.STM0004 99287.STM3866 397
99287.STM0004 99287.STM3867 327
99287.STM0004 99287.STM3868 202
99287.STM0004 99287.STM3898 263
99287.STM0004 99287.STM3901 593
99287.STM0004 99287.STM3902 218
99287.STM0004 99287.STM3903 593
99287.STM0004 99287.STM3904 351
99287.STM0004 99287.STM3905 981
99287.STM0004 99287.STM3909 729
99287.STM0004 99287.STM3917 300
99287.STM0004 99287.STM3955 272
99287.STM0004 99287.STM3965 416
99287.STM0004 99287.STM3968 208
99287.STM0004 99287.STM3978 172
99287.STM0004 99287.STM3993 225
99287.STM0004 99287.STM3996 576
99287.STM0004 99287.STM3998 212
99287.STM0004 99287.STM4007 392
99287.STM0004 99287.STM4026 284
99287.STM0004 99287.STM4042 301
99287.STM0004 99287.STM4096 167
99287.STM0004 99287.STM4099 265
99287.STM0004 99287.STM4100 290
99287.STM0004 99287.STM4101 970
99287.STM0004 99287.STM4105 278
99287.STM0004 99287.STM4119 253
99287.STM0004 99287.STM4121 373
99287.STM0004 99287.STM4122 519
99287.STM0004 99287.STM4146 187
99287.STM0004 99287.STM4166 221
99287.STM0004 99287.STM4175 202
99287.STM0004 99287.STM4176 167
99287.STM0004 99287.STM4182 353
99287.STM0004 99287.STM4185 302
99287.STM0004 99287.STM4188.S 211
99287.STM0004 99287.STM4220 949
99287.STM0004 99287.STM4234 244
99287.STM0004 99287.STM4248 278
99287.STM0004 99287.STM4254 193
99287.STM0004 99287.STM4324 235
99287.STM0004 99287.STM4330 160
99287.STM0004 99287.STM4339 192
99287.STM0004 99287.STM4372 156
99287.STM0004 99287.STM4391 182
99287.STM0004 99287.STM4393 164
99287.STM0004 99287.STM4394 155
99287.STM0004 99287.STM4419 157
99287.STM0004 99287.STM4438 442
99287.STM0004 99287.STM4460 169
99287.STM0004 99287.STM4469 158
99287.STM0004 99287.STM4508 262
99287.STM0004 99287.STM4578 597
99287.STM0004 99287.STM4583 273
99287.STM0004 99287.STM4600 429
99287.STM0005 99287.STM0006 760
99287.STM0005 99287.STM0007 457
99287.STM0005 99287.STM0008 302
99287.STM0005 99287.STM0028 197
99287.STM0005 99287.STM0223 155
99287.STM0005 99287.STM0230 205
99287.STM0005 99287.STM0242 268
99287.STM0005 99287.STM0386 179
99287.STM0005 99287.STM0395 301
99287.STM0005 99287.STM0403 210
99287.STM0005 99287.STM0406 192
99287.STM0005 99287.STM0407 263
99287.STM0005 99287.STM0408 289
99287.STM0005 99287.STM0417 222
99287.STM0005 99287.STM0418 216
99287.STM0005 99287.STM0419 183
99287.STM0005 99287.STM0420 150
99287.STM0005 99287.STM0459 268
99287.STM0005 99287.STM0513 160
99287.STM0005 99287.STM0578 348
99287.STM0005 99287.STM0603 317
99287.STM0005 99287.STM0641 380
99287.STM0005 99287.STM0733 152
99287.STM0005 99287.STM0793 230
99287.STM0005 99287.STM0795 192
99287.STM0005 99287.STM0797 221
99287.STM0005 99287.STM0867 150
99287.STM0005 99287.STM0959 212
99287.STM0005 99287.STM0986 198
99287.STM0005 99287.STM1001 191
99287.STM0005 99287.STM1003 408
99287.STM0005 99287.STM1063 151
99287.STM0005 99287.STM1211 192
99287.STM0005 99287.STM1297 153
99287.STM0005 99287.STM1298 279
99287.STM0005 99287.STM1489 168
99287.STM0005 99287.STM1680 267
99287.STM0005 99287.STM1717 360
99287.STM0005 99287.STM1725 192
99287.STM0005 99287.STM1755 221
99287.STM0005 99287.STM1846 415
99287.STM0005 99287.STM1848 164
99287.STM0005 99287.STM1953 155
99287.STM0005 99287.STM1986 150
99287.STM0005 99287.STM2075 156
99287.STM0005 99287.STM2122 223
99287.STM0005 99287.STM2276 191
99287.STM0005 99287.STM2379 333
99287.STM0005 99287.STM2473 251
99287.STM0005 99287.STM2491 459
99287.STM0005 99287.STM2494 153
99287.STM0005 99287.STM2647 481
99287.STM0005 99287.STM2968 324
99287.STM0005 99287.STM2994 230
99287.STM0005 99287.STM3008 152
99287.STM0005 99287.STM3077 151
99287.STM0005 99287.STM3093 162
99287.STM0005 99287.STM3099 353
99287.STM0005 99287.STM3100 240
99287.STM0005 99287.STM3101 205
99287.STM0005 99287.STM3220 167
99287.STM0005 99287.STM3344 150
99287.STM0005 99287.STM3402 177
99287.STM0005 99287.STM3405 367
99287.STM0005 99287.STM3406 154
99287.STM0005 99287.STM3427.S 153
99287.STM0005 99287.STM3509 224
99287.STM0005 99287.STM3518 159
99287.STM0005 99287.STM3539 174
99287.STM0005 99287.STM3594 152
99287.STM0005 99287.STM3709 192
99287.STM0005 99287.STM3853 191
99287.STM0005 99287.STM3864 156
99287.STM0005 99287.STM3865 156
99287.STM0005 99287.STM3958 439
99287.STM0005 99287.STM3962 203
99287.STM0005 99287.STM4007 309
99287.STM0005 99287.STM4028 352
99287.STM0005 99287.STM4056.S 198
99287.STM0005 99287.STM4061 486
99287.STM0005 99287.STM4062 288
99287.STM0005 99287.STM4109 185
99287.STM0005 99287.STM4248 202
99287.STM0005 99287.STM4265 153
99287.STM0005 99287.STM4349 215
99287.STM0005 99287.STM4368 196
99287.STM0005 99287.STM4421 152
99287.STM0005 99287.STM4469 177
99287.STM0005 99287.STM4475 152
99287.STM0005 99287.STM4556 167
99287.STM0005 99287.STM4564 151
99287.STM0006 99287.STM0005 760
99287.STM0006 99287.STM0007 528
99287.STM0006 99287.STM0008 477
99287.STM0006 99287.STM0067 267
99287.STM0006 99287.STM0074 160
99287.STM0006 99287.STM0118 390
99287.STM0006 99287.STM0145 247
99287.STM0006 99287.STM0313 167
99287.STM0006 99287.STM0322 236
99287.STM0006 99287.STM0385 188
99287.STM0006 99287.STM0399 163
99287.STM0006 99287.STM0446 153
99287.STM0006 99287.STM0570 214
99287.STM0006 99287.STM0642 206
99287.STM0006 99287.STM0847 268
99287.STM0006 99287.STM0875 261
99287.STM0006 99287.STM0941 192
99287.STM0006 99287.STM1000 180
99287.STM0006 99287.STM1001 278
99287.STM0006 99287.STM1002 264
99287.STM0006 99287.STM1003 222
99287.STM0006 99287.STM1083 196
99287.STM0006 99287.STM1119 168
99287.STM0006 99287.STM1125 382
99287.STM0006 99287.STM1189 153
99287.STM0006 99287.STM1286 268
99287.STM0006 99287.STM1292 168
99287.STM0006 99287.STM1294 305
99287.STM0006 99287.STM1556 193
99287.STM0006 99287.STM1586 174
99287.STM0006 99287.STM1623 320
99287.STM0006 99287.STM1781 172
99287.STM0006 99287.STM1802 298
99287.STM0006 99287.STM1803 244
99287.STM0006 99287.STM1992 205
99287.STM0006 99287.STM2068 172
99287.STM0006 99287.STM2176 159
99287.STM0006 99287.STM2232 177
99287.STM0006 99287.STM2368 236
99287.STM0006 99287.STM2451 200
99287.STM0006 99287.STM2473 245
99287.STM0006 99287.STM2497 277
99287.STM0006 99287.STM2498 299
99287.STM0006 99287.STM2523 236
99287.STM0006 99287.STM2581 241
99287.STM0006 99287.STM2648 391
99287.STM0006 99287.STM2781 425
99287.STM0006 99287.STM2954 153
99287.STM0006 99287.STM3092 153
99287.STM0006 99287.STM3106 185
99287.STM0006 99287.STM3207 197
99287.STM0006 99287.STM3284 166
99287.STM0006 99287.STM3298.S 153
99287.STM0006 99287.STM3382 190
99287.STM0006 99287.STM3400 415
99287.STM0006 99287.STM3576 191
99287.STM0006 99287.STM3598 185
99287.STM0006 99287.STM3726 239
99287.STM0006 99287.STM3803 155
99287.STM0006 99287.STM3839 377
99287.STM0006 99287.STM4009 419
99287.STM0006 99287.STM4175 192
99287.STM0006 99287.STM4247 298
99287.STM0006 99287.STM4328 184
99287.STM0006 99287.STM4348 189
99287.STM0006 99287.STM4414 193
99287.STM0006 99287.STM4488 176
99287.STM0006 99287.STM4524 188
99287.STM0007 99287.STM0005 457
99287.STM0007 99287.STM0006 528
99287.STM0007 99287.STM0008 690
99287.STM0007 99287.STM0011 700
99287.STM0007 99287.STM0039 263
99287.STM0007 99287.STM0049 175
99287.STM0007 99287.STM0064 296
99287.STM0007 99287.STM0088 211
99287.STM0007 99287.STM0089 423
99287.STM0007 99287.STM0093 207
99287.STM0007 99287.STM0110 240
99287.STM0007 99287.STM0113 304
99287.STM0007 99287.STM0122 321
99287.STM0007 99287.STM0123 154
99287.STM0007 99287.STM0152 841
99287.STM0007 99287.STM0183 423
99287.STM0007 99287.STM0229 203
99287.STM0007 99287.STM0255 180
99287.STM0007 99287.STM0366 234
99287.STM0007 99287.STM0384 232
99287.STM0007 99287.STM0393 229
99287.STM0007 99287.STM0402 226
99287.STM0007 99287.STM0421 234
99287.STM0007 99287.STM0422 329
99287.STM0007 99287.STM0431 200
99287.STM0007 99287.STM0439 240
99287.STM0007 99287.STM0465 329
99287.STM0007 99287.STM0472 159
99287.STM0007 99287.STM0523 176
99287.STM0007 99287.STM0535 216
99287.STM0007 99287.STM0608 240
99287.STM0007 99287.STM0616 227
99287.STM0007 99287.STM0643 161
99287.STM0007 99287.STM0644 185
99287.STM0007 99287.STM0653 182
99287.STM0007 99287.STM0681 177
99287.STM0007 99287.STM0684 373
99287.STM0007 99287.STM0698 838
99287.STM0007 99287.STM0738 153
99287.STM0007 99287.STM0761 268
99287.STM0007 99287.STM0772 843
99287.STM0007 99287.STM0774 223
99287.STM0007 99287.STM0775 207
99287.STM0007 99287.STM0776 237
99287.STM0007 99287.STM0785 220
99287.STM0007 99287.STM0819 262
99287.STM0007 99287.STM0831 186
99287.STM0007 99287.STM0838 236
99287.STM0007 99287.STM0884 288
99287.STM0007 99287.STM0920 163
99287.STM0007 99287.STM0924 329
99287.STM0007 99287.STM0935 430
99287.STM0007 99287.STM0944 156
99287.STM0007 99287.STM0955 210
99287.STM0007 99287.STM0963 155
99287.STM0007 99287.STM0980 196
99287.STM0007 99287.STM0981 176
99287.STM0007 99287.STM0988 157
99287.STM0007 99287.STM0998 301
99287.STM0007 99287.STM1003 245
99287.STM0007 99287.STM1044 329
99287.STM0007 99287.STM1061 191
99287.STM0007 99287.STM1080 191
99287.STM0007 99287.STM1102 209
99287.STM0007 99287.STM1112 161
99287.STM0007 99287.STM1119 474
99287.STM0007 99287.STM1165 247
99287.STM0007 99287.STM1192 175
99287.STM0007 99287.STM1197 374
99287.STM0007 99287.STM1203 800
99287.STM0007 99287.STM1220 184
99287.STM0007 99287.STM1238 186
99287.STM0007 99287.STM1251 176
99287.STM0007 99287.STM1269 219
99287.STM0007 99287.STM1270 168
99287.STM0007 99287.STM1274 284
99287.STM0007 99287.STM1284 373
99287.STM0007 99287.STM1285 430
99287.STM0007 99287.STM1288 180
99287.STM0007 99287.STM1289 800
99287.STM0007 99287.STM1290 844
99287.STM0007 99287.STM1318 421
99287.STM0007 99287.STM1324 232
99287.STM0007 99287.STM1326 923
99287.STM0007 99287.STM1341 177
99287.STM0007 99287.STM1345 179
99287.STM0007 99287.STM1349 192
99287.STM0007 99287.STM1354 285
99287.STM0007 99287.STM1375 233
99287.STM0007 99287.STM1378 838
99287.STM0007 99287.STM1389 177
99287.STM0007 99287.STM1427 316
99287.STM0007 99287.STM1431 151
99287.STM0007 99287.STM1440 329
99287.STM0007 99287.STM1524 209
99287.STM0007 99287.STM1560 182
99287.STM0007 99287.STM1563 496
99287.STM0007 99287.STM1566 248
99287.STM0007 99287.STM1567 181
99287.STM0007 99287.STM1589 293
99287.STM0007 99287.STM1617 297
99287.STM0007 99287.STM1647 178
99287.STM0007 99287.STM1651 253
99287.STM0007 99287.STM1653 203
99287.STM0007 99287.STM1676 329
99287.STM0007 99287.STM1702 184
99287.STM0007 99287.STM1717 190
99287.STM0007 99287.STM1729 226
99287.STM0007 99287.STM1783.S 239
99287.STM0007 99287.STM1796 178
99287.STM0007 99287.STM1804.S 418
99287.STM0007 99287.STM1836 321
99287.STM0007 99287.STM1886 609
99287.STM0007 99287.STM1887 239
99287.STM0007 99287.STM1888 819
99287.STM0007 99287.STM1901 180
99287.STM0007 99287.STM1909 154
99287.STM0007 99287.STM1921 254
99287.STM0007 99287.STM1928 430
99287.STM0007 99287.STM1929 430
99287.STM0007 99287.STM1945 356
99287.STM0007 99287.STM1963 248
99287.STM0007 99287.STM1969 159
99287.STM0007 99287.STM1970 157
99287.STM0007 99287.STM1971 155
99287.STM0007 99287.STM2069 159
99287.STM0007 99287.STM2073 185
99287.STM0007 99287.STM2080 173
99287.STM0007 99287.STM2081 420
99287.STM0007 99287.STM2084 192
99287.STM0007 99287.STM2105.S 192
99287.STM0007 99287.STM2116 152
99287.STM0007 99287.STM2141 939
99287.STM0007 99287.STM2156 208
99287.STM0007 99287.STM2190 318
99287.STM0007 99287.STM2197 204
99287.STM0007 99287.STM2224 240
99287.STM0007 99287.STM2295 210
99287.STM0007 99287.STM2311 335
99287.STM0007 99287.STM2340 959
99287.STM0007 99287.STM2341 959
99287.STM0007 99287.STM2342 287
99287.STM0007 99287.STM2349 234
99287.STM0007 99287.STM2350 195
99287.STM0007 99287.STM2360 184
99287.STM0007 99287.STM2377 175
99287.STM0007 99287.STM2378 374
99287.STM0007 99287.STM2384 190
99287.STM0007 99287.STM2403 846
99287.STM0007 99287.STM2433 842
99287.STM0007 99287.STM2451 411
99287.STM0007 99287.STM2472 224
99287.STM0007 99287.STM2474 984
99287.STM0007 99287.STM2483 559
99287.STM0007 99287.STM2489 267
99287.STM0007 99287.STM2499.S 167
99287.STM0007 99287.STM2526 280
99287.STM0007 99287.STM2569 204
99287.STM0007 99287.STM2667 347
99287.STM0007 99287.STM2669 222
99287.STM0007 99287.STM2752 161
99287.STM0007 99287.STM2756 171
99287.STM0007 99287.STM2757 899
99287.STM0007 99287.STM2758 800
99287.STM0007 99287.STM2790 293
99287.STM0007 99287.STM2791 258
99287.STM0007 99287.STM2795 430
99287.STM0007 99287.STM2827 159
99287.STM0007 99287.STM2833 161
99287.STM0007 99287.STM2836 155
99287.STM0007 99287.STM2838.S 171
99287.STM0007 99287.STM2930 176
99287.STM0007 99287.STM2952 845
99287.STM0007 99287.STM2953 216
99287.STM0007 99287.STM2964 188
99287.STM0007 99287.STM2976 155
99287.STM0007 99287.STM2977 164
99287.STM0007 99287.STM3013 170
99287.STM0007 99287.STM3044 197
99287.STM0007 99287.STM3063 465
99287.STM0007 99287.STM3068 922
99287.STM0007 99287.STM3069 395
99287.STM0007 99287.STM3076 990
99287.STM0007 99287.STM3099 212
99287.STM0007 99287.STM3129 162
99287.STM0007 99287.STM3157 209
99287.STM0007 99287.STM3165 430
99287.STM0007 99287.STM3176 177
99287.STM0007 99287.STM3200 190
99287.STM0007 99287.STM3202 190
99287.STM0007 99287.STM3218 181
99287.STM0007 99287.STM3229 329
99287.STM0007 99287.STM3253 283
99287.STM0007 99287.STM3263 290
99287.STM0007 99287.STM3269 177
99287.STM0007 99287.STM3290.S 347
99287.STM0007 99287.STM3299 172
99287.STM0007 99287.STM3307 156
99287.STM0007 99287.STM3315 254
99287.STM0007 99287.STM3339 158
99287.STM0007 99287.STM3359 182
99287.STM0007 99287.STM3448 209
99287.STM0007 99287.STM3470 329
99287.STM0007 99287.STM3483 336
99287.STM0007 99287.STM3487 178
99287.STM0007 99287.STM3503 172
99287.STM0007 99287.STM3509 208
99287.STM0007 99287.STM3511 168
99287.STM0007 99287.STM3532 150
99287.STM0007 99287.STM3538 182
99287.STM0007 99287.STM3542 192
99287.STM0007 99287.STM3590 192
99287.STM0007 99287.STM3594 164
99287.STM0007 99287.STM3603 178
99287.STM0007 99287.STM3642 175
99287.STM0007 99287.STM3646 178
99287.STM0007 99287.STM3660 284
99287.STM0007 99287.STM3661 255
99287.STM0007 99287.STM3674 164
99287.STM0007 99287.STM3680 209
99287.STM0007 99287.STM3704 844
99287.STM0007 99287.STM3780 283
99287.STM0007 99287.STM3781 255
99287.STM0007 99287.STM3808.S 176
99287.STM0007 99287.STM3809.S 176
99287.STM0007 99287.STM3839 153
99287.STM0007 99287.STM3865 377
99287.STM0007 99287.STM3881 158
99287.STM0007 99287.STM3912 176
99287.STM0007 99287.STM3917 300
99287.STM0007 99287.STM3947 285
99287.STM0007 99287.STM3948 214
99287.STM0007 99287.STM3949 377
99287.STM0007 99287.STM3962 188
99287.STM0007 99287.STM3963 163
99287.STM0007 99287.STM4021 190
99287.STM0007 99287.STM4047 164
99287.STM0007 99287.STM4062 931
99287.STM0007 99287.STM4072 164
99287.STM0007 99287.STM4080 208
99287.STM0007 99287.STM4081 816
99287.STM0007 99287.STM4085 930
99287.STM0007 99287.STM4091 212
99287.STM0007 99287.STM4092 184
99287.STM0007 99287.STM4095 376
99287.STM0007 99287.STM4096 157
99287.STM0007 99287.STM4109 393
99287.STM0007 99287.STM4121 207
99287.STM0007 99287.STM4122 214
99287.STM0007 99287.STM4123 356
99287.STM0007 99287.STM4153 174
99287.STM0007 99287.STM4167 172
99287.STM0007 99287.STM4176 169
99287.STM0007 99287.STM4221 964
99287.STM0007 99287.STM4243 469
99287.STM0007 99287.STM4248 249
99287.STM0007 99287.STM4300 217
99287.STM0007 99287.STM4329 257
99287.STM0007 99287.STM4339 325
99287.STM0007 99287.STM4356 316
99287.STM0007 99287.STM4359 153
99287.STM0007 99287.STM4363 272
99287.STM0007 99287.STM4364 268
99287.STM0007 99287.STM4377 187
99287.STM0007 99287.STM4383.S 288
99287.STM0007 99287.STM4414 204
99287.STM0007 99287.STM4415 915
99287.STM0007 99287.STM4448 268
99287.STM0007 99287.STM4460 166
99287.STM0007 99287.STM4465 230
99287.STM0007 99287.STM4469 230
99287.STM0007 99287.STM4479 152
99287.STM0007 99287.STM4480 152
99287.STM0007 99287.STM4485 187
99287.STM0007 99287.STM4519 209
99287.STM0007 99287.STM4561 430
99287.STM0007 99287.STM4567 899
99287.STM0007 99287.STM4578 242
99287.STM0007 99287.STM4585 829
99287.STM0008 99287.STM0005 302
99287.STM0008 99287.STM0006 477
99287.STM0008 99287.STM0007 690
99287.STM0008 99287.STM0047 269
99287.STM0008 99287.STM0049 274
99287.STM0008 99287.STM0064 205
99287.STM0008 99287.STM0077 189
99287.STM0008 99287.STM0166 164
99287.STM0008 99287.STM0171 316
99287.STM0008 99287.STM0221 245
99287.STM0008 99287.STM0228 151
99287.STM0008 99287.STM0229 272
99287.STM0008 99287.STM0230 344
99287.STM0008 99287.STM0416 307
99287.STM0008 99287.STM0419 334
99287.STM0008 99287.STM0420 333
99287.STM0008 99287.STM0462 314
99287.STM0008 99287.STM0516 153
99287.STM0008 99287.STM0611 236
99287.STM0008 99287.STM0648 202
99287.STM0008 99287.STM0765 191
99287.STM0008 99287.STM0774 256
99287.STM0008 99287.STM0775 330
99287.STM0008 99287.STM0781 477
99287.STM0008 99287.STM0782 307
99287.STM0008 99287.STM0783 384
99287.STM0008 99287.STM0802 900
99287.STM0008 99287.STM0804 981
99287.STM0008 99287.STM0805 734
99287.STM0008 99287.STM0806 971
99287.STM0008 99287.STM0845 334
99287.STM0008 99287.STM0846 991
99287.STM0008 99287.STM0858 189
99287.STM0008 99287.STM0877 201
99287.STM0008 99287.STM0930 152
99287.STM0008 99287.STM0980 301
99287.STM0008 99287.STM1003 298
99287.STM0008 99287.STM1060 619
99287.STM0008 99287.STM1102 238
99287.STM0008 99287.STM1222 201
99287.STM0008 99287.STM1260 254
99287.STM0008 99287.STM1297 297
99287.STM0008 99287.STM1308 187
99287.STM0008 99287.STM1322 522
99287.STM0008 99287.STM1352 189
99287.STM0008 99287.STM1373 632
99287.STM0008 99287.STM1432 224
99287.STM0008 99287.STM1481 391
99287.STM0008 99287.STM1514 290
99287.STM0008 99287.STM1524 238
99287.STM0008 99287.STM1576 205
99287.STM0008 99287.STM1577 740
99287.STM0008 99287.STM1578 332
99287.STM0008 99287.STM1579 343
99287.STM0008 99287.STM1580 378
99287.STM0008 99287.STM1611 340
99287.STM0008 99287.STM1643 196
99287.STM0008 99287.STM1660.S 235
99287.STM0008 99287.STM1711 360
99287.STM0008 99287.STM1719 197
99287.STM0008 99287.STM1725 229
99287.STM0008 99287.STM1752 368
99287.STM0008 99287.STM1756 158
99287.STM0008 99287.STM1761 378
99287.STM0008 99287.STM1762 343
99287.STM0008 99287.STM1763 332
99287.STM0008 99287.STM1764 740
99287.STM0008 99287.STM1765 205
99287.STM0008 99287.STM1779 393
99287.STM0008 99287.STM1784 170
99287.STM0008 99287.STM1795 161
99287.STM0008 99287.STM1802 239
99287.STM0008 99287.STM2018 151
99287.STM0008 99287.STM2020 243
99287.STM0008 99287.STM2065 222
99287.STM0008 99287.STM2071 274
99287.STM0008 99287.STM2072 274
99287.STM0008 99287.STM2095 212
99287.STM0008 99287.STM2098 368
99287.STM0008 99287.STM2128 156
99287.STM0008 99287.STM2146 161
99287.STM0008 99287.STM2214 243
99287.STM0008 99287.STM2259 172
99287.STM0008 99287.STM2272 553
99287.STM0008 99287.STM2282 169
99287.STM0008 99287.STM2333 312
99287.STM0008 99287.STM2338 191
99287.STM0008 99287.STM2365 342
99287.STM0008 99287.STM2385 288
99287.STM0008 99287.STM2402 301
99287.STM0008 99287.STM2441 226
99287.STM0008 99287.STM2443 239
99287.STM0008 99287.STM2466 191
99287.STM0008 99287.STM2473 326
99287.STM0008 99287.STM2486 194
99287.STM0008 99287.STM2530 192
99287.STM0008 99287.STM2561 343
99287.STM0008 99287.STM2673 216
99287.STM0008 99287.STM2688 215
99287.STM0008 99287.STM2762 176
99287.STM0008 99287.STM2773 161
99287.STM0008 99287.STM2791 238
99287.STM0008 99287.STM2828 205
99287.STM0008 99287.STM2829 205
99287.STM0008 99287.STM2830 290
99287.STM0008 99287.STM2842 318
99287.STM0008 99287.STM2861 220
99287.STM0008 99287.STM2956 177
99287.STM0008 99287.STM2957 195
99287.STM0008 99287.STM2969 366
99287.STM0008 99287.STM2972 169
99287.STM0008 99287.STM2984 632
99287.STM0008 99287.STM3002 301
99287.STM0008 99287.STM3010 152
99287.STM0008 99287.STM3024 150
99287.STM0008 99287.STM3047 266
99287.STM0008 99287.STM3061 275
99287.STM0008 99287.STM3074 243
99287.STM0008 99287.STM3075 226
99287.STM0008 99287.STM3141 287
99287.STM0008 99287.STM3173 152
99287.STM0008 99287.STM3195 194
99287.STM0008 99287.STM3207 170
99287.STM0008 99287.STM3265 200
99287.STM0008 99287.STM3290.S 152
99287.STM0008 99287.STM3296 172
99287.STM0008 99287.STM3305 151
99287.STM0008 99287.STM3319 151
99287.STM0008 99287.STM3320 151
99287.STM0008 99287.STM3323 224
99287.STM0008 99287.STM3356 191
99287.STM0008 99287.STM3376 167
99287.STM0008 99287.STM3406 216
99287.STM0008 99287.STM3407 301
99287.STM0008 99287.STM3462 333
99287.STM0008 99287.STM3474 275
99287.STM0008 99287.STM3486 468
99287.STM0008 99287.STM3533 153
99287.STM0008 99287.STM3553 169
99287.STM0008 99287.STM3576 193
99287.STM0008 99287.STM3580 176
99287.STM0008 99287.STM3582 391
99287.STM0008 99287.STM3588 189
99287.STM0008 99287.STM3589 196
99287.STM0008 99287.STM3680 238
99287.STM0008 99287.STM3684 208
99287.STM0008 99287.STM3721 187
99287.STM0008 99287.STM3722 171
99287.STM0008 99287.STM3732 212
99287.STM0008 99287.STM3734 642
99287.STM0008 99287.STM3841 232
99287.STM0008 99287.STM3923 212
99287.STM0008 99287.STM3952 244
99287.STM0008 99287.STM3993 675
99287.STM0008 99287.STM3994 593
99287.STM0008 99287.STM3998 152
99287.STM0008 99287.STM3999 187
99287.STM0008 99287.STM4038 396
99287.STM0008 99287.STM4056.S 467
99287.STM0008 99287.STM4162 340
99287.STM0008 99287.STM4187 180
99287.STM0008 99287.STM4234 320
99287.STM0008 99287.STM4236 184
99287.STM0008 99287.STM4242 191
99287.STM0008 99287.STM4245 167
99287.STM0008 99287.STM4247 239
99287.STM0008 99287.STM4285 361
99287.STM0008 99287.STM4329 188
99287.STM0008 99287.STM4330 274
99287.STM0008 99287.STM4334 224
99287.STM0008 99287.STM4366 191
99287.STM0008 99287.STM4437 291
99287.STM0008 99287.STM4438 469
99287.STM0008 99287.STM4508 200
99287.STM0008 99287.STM4519 238
99287.STM0009 99287.STM0010 616
99287.STM0009 99287.STM0011 451
99287.STM0009 99287.STM0012 317
99287.STM0009 99287.STM0013 270
99287.STM0009 99287.STM0014 154
99287.STM0009 99287.STM0079 160
99287.STM0009 99287.STM0159 230
99287.STM0009 99287.STM0167 706
99287.STM0009 99287.STM0171 221
99287.STM0009 99287.STM0197 756
99287.STM0009 99287.STM0203 221
99287.STM0009 99287.STM0272 186
99287.STM0009 99287.STM0311 794
99287.STM0009 99287.STM0357 195
99287.STM0009 99287.STM0361 208
99287.STM0009 99287.STM0371 330
99287.STM0009 99287.STM0398 224
99287.STM0009 99287.STM0431 180
99287.STM0009 99287.STM0442 210
99287.STM0009 99287.STM0477 151
99287.STM0009 99287.STM0496 152
99287.STM0009 99287.STM0695 702
99287.STM0009 99287.STM0770 232
99287.STM0009 99287.STM0771 232
99287.STM0009 99287.STM0778 182
99287.STM0009 99287.STM0945 164
99287.STM0009 99287.STM0956 353
99287.STM0009 99287.STM0957 266
99287.STM0009 99287.STM0964 319
99287.STM0009 99287.STM0969 794
99287.STM0009 99287.STM1222 340
99287.STM0009 99287.STM1378 165
99287.STM0009 99287.STM1444 189
99287.STM0009 99287.STM1512 152
99287.STM0009 99287.STM1738 390
99287.STM0009 99287.STM1768 708
99287.STM0009 99287.STM1773 647
99287.STM0009 99287.STM1781 756
99287.STM0009 99287.STM1965 164
99287.STM0009 99287.STM2170 173
99287.STM0009 99287.STM2277 158
99287.STM0009 99287.STM2308 724
99287.STM0009 99287.STM2424 160
99287.STM0009 99287.STM2557 153
99287.STM0009 99287.STM2660 182
99287.STM0009 99287.STM2783 209
99287.STM0009 99287.STM2807 158
99287.STM0009 99287.STM2813 190
99287.STM0009 99287.STM2876 496
99287.STM0009 99287.STM2940 213
99287.STM0009 99287.STM2941 158
99287.STM0009 99287.STM2943 157
99287.STM0009 99287.STM3070 162
99287.STM0009 99287.STM3079.S 266
99287.STM0009 99287.STM3153 192
99287.STM0009 99287.STM3238 156
99287.STM0009 99287.STM3241 314
99287.STM0009 99287.STM3260 794
99287.STM0009 99287.STM3261 726
99287.STM0009 99287.STM3263 163
99287.STM0009 99287.STM3399 266
99287.STM0009 99287.STM3526 157
99287.STM0009 99287.STM3594 221
99287.STM0009 99287.STM3607 168
99287.STM0009 99287.STM3661 351
99287.STM0009 99287.STM3812 160
99287.STM0009 99287.STM3879 156
99287.STM0009 99287.STM3960 601
99287.STM0009 99287.STM3979 173
99287.STM0009 99287.STM3983 351
99287.STM0009 99287.STM3984 263
99287.STM0009 99287.STM4189 183
99287.STM0009 99287.STM4232 221
99287.STM0009 99287.STM4275 432
99287.STM0009 99287.STM4340 155
99287.STM0009 99287.STM4415 185
99287.STM0009 99287.STM4433 193
99287.STM0009 99287.STM4453 278
99287.STM0009 99287.STM4526 260
99287.STM0009 99287.STM4544 271
99287.STM0009 99287.STM4584 700
99287.STM0010 99287.PSLT023 161
99287.STM0010 99287.PSLT059 155
99287.STM0010 99287.PSLT062 272
99287.STM0010 99287.PSLT072 601
99287.STM0010 99287.PSLT075 425
99287.STM0010 99287.PSLT079 181
99287.STM0010 99287.PSLT080 384
99287.STM0010 99287.PSLT101 228
99287.STM0010 99287.PSLT104 174
99287.STM0010 99287.PSLT108 598
99287.STM0010 99287.PSLT110 490
99287.STM0010 99287.PSLT111 601
99287.STM0010 99287.STM0009 616
99287.STM0010 99287.STM0011 734
99287.STM0010 99287.STM0012 330
99287.STM0010 99287.STM0013 277
99287.STM0010 99287.STM0014 167
99287.STM0010 99287.STM0015 155
99287.STM0010 99287.STM0019 172
99287.STM0010 99287.STM0025 151
99287.STM0010 99287.STM0037 201
99287.STM0010 99287.STM0135 178
99287.STM0010 99287.STM0178 153
99287.STM0010 99287.STM0179 222
99287.STM0010 99287.STM0200 257
99287.STM0010 99287.STM0343 246
99287.STM0010 99287.STM0346 324
99287.STM0010 99287.STM0394 165
99287.STM0010 99287.STM0430 183
99287.STM0010 99287.STM0468 230
99287.STM0010 99287.STM0471 300
99287.STM0010 99287.STM0524 159
99287.STM0010 99287.STM0531 530
99287.STM0010 99287.STM0563 190
99287.STM0010 99287.STM0566 390
99287.STM0010 99287.STM0572 154
99287.STM0010 99287.STM0658 720
99287.STM0010 99287.STM0766 178
99287.STM0010 99287.STM0769 266
99287.STM0010 99287.STM0786 185
99287.STM0010 99287.STM0834 194
99287.STM0010 99287.STM0853 653
99287.STM0010 99287.STM0881 417
99287.STM0010 99287.STM0892 155
99287.STM0010 99287.STM0903 580
99287.STM0010 99287.STM0908 156
99287.STM0010 99287.STM0926 152
99287.STM0010 99287.STM0940 223
99287.STM0010 99287.STM0976 209
99287.STM0010 99287.STM1015 192
99287.STM0010 99287.STM1022 585
99287.STM0010 99287.STM1038 176
99287.STM0010 99287.STM1049 177
99287.STM0010 99287.STM1059 170
99287.STM0010 99287.STM1066 173
99287.STM0010 99287.STM1095 152
99287.STM0010 99287.STM1142 161
99287.STM0010 99287.STM1206 234
99287.STM0010 99287.STM1208 344
99287.STM0010 99287.STM1214 175
99287.STM0010 99287.STM1229 151
99287.STM0010 99287.STM1309 402
99287.STM0010 99287.STM1359 188
99287.STM0010 99287.STM1360 323
99287.STM0010 99287.STM1361 405
99287.STM0010 99287.STM1461.S 308
99287.STM0010 99287.STM1466 158
99287.STM0010 99287.STM1515 452
99287.STM0010 99287.STM1522 257
99287.STM0010 99287.STM1585 151
99287.STM0010 99287.STM1610 194
99287.STM0010 99287.STM1613 157
99287.STM0010 99287.STM1615 164
99287.STM0010 99287.STM1646 160
99287.STM0010 99287.STM1649 224
99287.STM0010 99287.STM1669 174
99287.STM0010 99287.STM1701 214
99287.STM0010 99287.STM1723 193
99287.STM0010 99287.STM1724 222
99287.STM0010 99287.STM1725 226
99287.STM0010 99287.STM1730 347
99287.STM0010 99287.STM1768 181
99287.STM0010 99287.STM1790 376
99287.STM0010 99287.STM1791 253
99287.STM0010 99287.STM1819 491
99287.STM0010 99287.STM1827.S 168
99287.STM0010 99287.STM1950 268
99287.STM0010 99287.STM1987 191
99287.STM0010 99287.STM1988.S 542
99287.STM0010 99287.STM2096 159
99287.STM0010 99287.STM2148 221
99287.STM0010 99287.STM2149 709
99287.STM0010 99287.STM2199 234
99287.STM0010 99287.STM2215 156
99287.STM0010 99287.STM2288 292
99287.STM0010 99287.STM2295 334
99287.STM0010 99287.STM2300 220
99287.STM0010 99287.STM2301 250
99287.STM0010 99287.STM2302 162
99287.STM0010 99287.STM2303 748
99287.STM0010 99287.STM2404 207
99287.STM0010 99287.STM2407 271
99287.STM0010 99287.STM2408 261
99287.STM0010 99287.STM2413 267
99287.STM0010 99287.STM2438 336
99287.STM0010 99287.STM2448 162
99287.STM0010 99287.STM2455 300
99287.STM0010 99287.STM2459 179
99287.STM0010 99287.STM2468 169
99287.STM0010 99287.STM2469 333
99287.STM0010 99287.STM2476 189
99287.STM0010 99287.STM2535 159
99287.STM0010 99287.STM2547 172
99287.STM0010 99287.STM2557 595
99287.STM0010 99287.STM2558 243
99287.STM0010 99287.STM2563 214
99287.STM0010 99287.STM2581 219
99287.STM0010 99287.STM2597 180
99287.STM0010 99287.STM2625 192
99287.STM0010 99287.STM2637 358
99287.STM0010 99287.STM2639 265
99287.STM0010 99287.STM2640 202
99287.STM0010 99287.STM2644 285
99287.STM0010 99287.STM2645 201
99287.STM0010 99287.STM2671 154
99287.STM0010 99287.STM2704 237
99287.STM0010 99287.STM2751 261
99287.STM0010 99287.STM2757 192
99287.STM0010 99287.STM2759 166
99287.STM0010 99287.STM2781 188
99287.STM0010 99287.STM2789 195
99287.STM0010 99287.STM2798 319
99287.STM0010 99287.STM2876 155
99287.STM0010 99287.STM2882 159
99287.STM0010 99287.STM2951 472
99287.STM0010 99287.STM2998 677
99287.STM0010 99287.STM3022 177
99287.STM0010 99287.STM3038 233
99287.STM0010 99287.STM3045 185
99287.STM0010 99287.STM3046 227
99287.STM0010 99287.STM3105 752
99287.STM0010 99287.STM3128 163
99287.STM0010 99287.STM3138 168
99287.STM0010 99287.STM3153 160
99287.STM0010 99287.STM3198 299
99287.STM0010 99287.STM3227 450
99287.STM0010 99287.STM3229 540
99287.STM0010 99287.STM3245 150
99287.STM0010 99287.STM3258 166
99287.STM0010 99287.STM3259 331
99287.STM0010 99287.STM3260 235
99287.STM0010 99287.STM3261 311
99287.STM0010 99287.STM3304 279
99287.STM0010 99287.STM3362 167
99287.STM0010 99287.STM3375 160
99287.STM0010 99287.STM3417 282
99287.STM0010 99287.STM3444 177
99287.STM0010 99287.STM3485 269
99287.STM0010 99287.STM3491 642
99287.STM0010 99287.STM3492 374
99287.STM0010 99287.STM3499 313
99287.STM0010 99287.STM3552 362
99287.STM0010 99287.STM3574 178
99287.STM0010 99287.STM3584 150
99287.STM0010 99287.STM3606 242
99287.STM0010 99287.STM3615 165
99287.STM0010 99287.STM3622 258
99287.STM0010 99287.STM3647 222
99287.STM0010 99287.STM3649 238
99287.STM0010 99287.STM3713 247
99287.STM0010 99287.STM3716 622
99287.STM0010 99287.STM3718 172
99287.STM0010 99287.STM3746 292
99287.STM0010 99287.STM3759.S 261
99287.STM0010 99287.STM3776 195
99287.STM0010 99287.STM3789 259
99287.STM0010 99287.STM3810 255
99287.STM0010 99287.STM3825 193
99287.STM0010 99287.STM3826 256
99287.STM0010 99287.STM3849 516
99287.STM0010 99287.STM3872 152
99287.STM0010 99287.STM3946 226
99287.STM0010 99287.STM4003 151
99287.STM0010 99287.STM4004 240
99287.STM0010 99287.STM4040 290
99287.STM0010 99287.STM4049 201
99287.STM0010 99287.STM4058 218
99287.STM0010 99287.STM4059 165
99287.STM0010 99287.STM4060 351
99287.STM0010 99287.STM4064 623
99287.STM0010 99287.STM4165 209
99287.STM0010 99287.STM4171 539
99287.STM0010 99287.STM4172 741
99287.STM0010 99287.STM4173 702
99287.STM0010 99287.STM4240 750
99287.STM0010 99287.STM4249 171
99287.STM0010 99287.STM4295 283
99287.STM0010 99287.STM4297 597
99287.STM0010 99287.STM4299 341
99287.STM0010 99287.STM4365 473
99287.STM0010 99287.STM4370 189
99287.STM0010 99287.STM4375 597
99287.STM0010 99287.STM4379 228
99287.STM0010 99287.STM4384 184
99287.STM0010 99287.STM4449 244
99287.STM0010 99287.STM4450 201
99287.STM0010 99287.STM4502 166
99287.STM0010 99287.STM4511 327
99287.STM0010 99287.STM4525 151
99287.STM0010 99287.STM4526 158
99287.STM0010 99287.STM4541 212
99287.STM0010 99287.STM4542 171
99287.STM0010 99287.STM4544 405
99287.STM0010 99287.STM4550 167
99287.STM0010 99287.STM4588 165
99287.STM0011 99287.STM0007 700
99287.STM0011 99287.STM0009 451
99287.STM0011 99287.STM0010 734
99287.STM0011 99287.STM0012 432
99287.STM0011 99287.STM0013 223
99287.STM0011 99287.STM0014 174
99287.STM0011 99287.STM0015 159
99287.STM0011 99287.STM0039 540
99287.STM0011 99287.STM1392 451
99287.STM0011 99287.STM1982 497
99287.STM0011 99287.STM2667 479
99287.STM0011 99287.STM3408 301
99287.STM0011 99287.STM3955 268
99287.STM0012 99287.PSLT006 236
99287.STM0012 99287.PSLT013 263
99287.STM0012 99287.PSLT023 267
99287.STM0012 99287.PSLT028 162
99287.STM0012 99287.PSLT041 177
99287.STM0012 99287.PSLT054 423
99287.STM0012 99287.PSLT073 183
99287.STM0012 99287.PSLT085 424
99287.STM0012 99287.PSLT097 540
99287.STM0012 99287.STM0004 487
99287.STM0012 99287.STM0009 317
99287.STM0012 99287.STM0010 330
99287.STM0012 99287.STM0011 432
99287.STM0012 99287.STM0013 998
99287.STM0012 99287.STM0014 333
99287.STM0012 99287.STM0015 248
99287.STM0012 99287.STM0039 510
99287.STM0012 99287.STM0040 232
99287.STM0012 99287.STM0043 253
99287.STM0012 99287.STM0045 377
99287.STM0012 99287.STM0046 289
99287.STM0012 99287.STM0047 181
99287.STM0012 99287.STM0048 162
99287.STM0012 99287.STM0057 185
99287.STM0012 99287.STM0064 599
99287.STM0012 99287.STM0066 522
99287.STM0012 99287.STM0067 471
99287.STM0012 99287.STM0071 150
99287.STM0012 99287.STM0087 268
99287.STM0012 99287.STM0088 272
99287.STM0012 99287.STM0090 412
99287.STM0012 99287.STM0092 524
99287.STM0012 99287.STM0094 894
99287.STM0012 99287.STM0096 213
99287.STM0012 99287.STM0097 724
99287.STM0012 99287.STM0104 358
99287.STM0012 99287.STM0116 160
99287.STM0012 99287.STM0120 200
99287.STM0012 99287.STM0122 488
99287.STM0012 99287.STM0123 224
99287.STM0012 99287.STM0127 390
99287.STM0012 99287.STM0131 352
99287.STM0012 99287.STM0132 546
99287.STM0012 99287.STM0133 729
99287.STM0012 99287.STM0136 651
99287.STM0012 99287.STM0153 210
99287.STM0012 99287.STM0154 197
99287.STM0012 99287.STM0166 189
99287.STM0012 99287.STM0171 205
99287.STM0012 99287.STM0182 195
99287.STM0012 99287.STM0184 194
99287.STM0012 99287.STM0185 213
99287.STM0012 99287.STM0186 706
99287.STM0012 99287.STM0202 153
99287.STM0012 99287.STM0204.S 183
99287.STM0012 99287.STM0209 848
99287.STM0012 99287.STM0215 165
99287.STM0012 99287.STM0216 573
99287.STM0012 99287.STM0217 583
99287.STM0012 99287.STM0218 150
99287.STM0012 99287.STM0219 394
99287.STM0012 99287.STM0224 190
99287.STM0012 99287.STM0225 243
99287.STM0012 99287.STM0231 501
99287.STM0012 99287.STM0242 346
99287.STM0012 99287.STM0244 170
99287.STM0012 99287.STM0264 167
99287.STM0012 99287.STM0272 543
99287.STM0012 99287.STM0287 704
99287.STM0012 99287.STM0313 156
99287.STM0012 99287.STM0315 190
99287.STM0012 99287.STM0316 291
99287.STM0012 99287.STM0395 172
99287.STM0012 99287.STM0398 196
99287.STM0012 99287.STM0402 211
99287.STM0012 99287.STM0407 238
99287.STM0012 99287.STM0408 267
99287.STM0012 99287.STM0446 537
99287.STM0012 99287.STM0447 820
99287.STM0012 99287.STM0448 942
99287.STM0012 99287.STM0449 805
99287.STM0012 99287.STM0450 384
99287.STM0012 99287.STM0451 187
99287.STM0012 99287.STM0452 351
99287.STM0012 99287.STM0472 271
99287.STM0012 99287.STM0484 271
99287.STM0012 99287.STM0486 305
99287.STM0012 99287.STM0487.S 974
99287.STM0012 99287.STM0488 233
99287.STM0012 99287.STM0489 191
99287.STM0012 99287.STM0494 260
99287.STM0012 99287.STM0502 221
99287.STM0012 99287.STM0504 237
99287.STM0012 99287.STM0536 289
99287.STM0012 99287.STM0567 355
99287.STM0012 99287.STM0597 246
99287.STM0012 99287.STM0600 390
99287.STM0012 99287.STM0608 572
99287.STM0012 99287.STM0609 160
99287.STM0012 99287.STM0611 249
99287.STM0012 99287.STM0617 278
99287.STM0012 99287.STM0638 166
99287.STM0012 99287.STM0648 199
99287.STM0012 99287.STM0656 188
99287.STM0012 99287.STM0659 227
99287.STM0012 99287.STM0666 167
99287.STM0012 99287.STM0667 174
99287.STM0012 99287.STM0668 276
99287.STM0012 99287.STM0669 237
99287.STM0012 99287.STM0670 222
99287.STM0012 99287.STM0686 234
99287.STM0012 99287.STM0693 400
99287.STM0012 99287.STM0730 497
99287.STM0012 99287.STM0734 318
99287.STM0012 99287.STM0735 208
99287.STM0012 99287.STM0736 354
99287.STM0012 99287.STM0738 369
99287.STM0012 99287.STM0739 178
99287.STM0012 99287.STM0748 151
99287.STM0012 99287.STM0770 316
99287.STM0012 99287.STM0772 319
99287.STM0012 99287.STM0798 348
99287.STM0012 99287.STM0811 168
99287.STM0012 99287.STM0831 208
99287.STM0012 99287.STM0833 163
99287.STM0012 99287.STM0845 282
99287.STM0012 99287.STM0852 174
99287.STM0012 99287.STM0857 168
99287.STM0012 99287.STM0866 544
99287.STM0012 99287.STM0872 260
99287.STM0012 99287.STM0924 180
99287.STM0012 99287.STM0928 390
99287.STM0012 99287.STM0944 180
99287.STM0012 99287.STM0945 542
99287.STM0012 99287.STM0958 540
99287.STM0012 99287.STM0959 158
99287.STM0012 99287.STM0960 305
99287.STM0012 99287.STM0963 389
99287.STM0012 99287.STM0964 629
99287.STM0012 99287.STM0978 271
99287.STM0012 99287.STM0979 151
99287.STM0012 99287.STM0980 275
99287.STM0012 99287.STM0981 611
99287.STM0012 99287.STM0984 197
99287.STM0012 99287.STM0994 238
99287.STM0012 99287.STM0998 224
99287.STM0012 99287.STM0999 429
99287.STM0012 99287.STM1000 200
99287.STM0012 99287.STM1044 605
99287.STM0012 99287.STM1060 285
99287.STM0012 99287.STM1070 599
99287.STM0012 99287.STM1075 329
99287.STM0012 99287.STM1088 271
99287.STM0012 99287.STM1106 165
99287.STM0012 99287.STM1112 971
99287.STM0012 99287.STM1119 162
99287.STM0012 99287.STM1155 210
99287.STM0012 99287.STM1156 246
99287.STM0012 99287.STM1170 189
99287.STM0012 99287.STM1172 603
99287.STM0012 99287.STM1174 162
99287.STM0012 99287.STM1183 162
99287.STM0012 99287.STM1185 768
99287.STM0012 99287.STM1196 183
99287.STM0012 99287.STM1202 193
99287.STM0012 99287.STM1205 279
99287.STM0012 99287.STM1227 188
99287.STM0012 99287.STM1228 155
99287.STM0012 99287.STM1230 601
99287.STM0012 99287.STM1231 702
99287.STM0012 99287.STM1232 225
99287.STM0012 99287.STM1234.S 305
99287.STM0012 99287.STM1238 239
99287.STM0012 99287.STM1251 386
99287.STM0012 99287.STM1290 699
99287.STM0012 99287.STM1298 324
99287.STM0012 99287.STM1302 253
99287.STM0012 99287.STM1318 794
99287.STM0012 99287.STM1333 413
99287.STM0012 99287.STM1334.c 430
99287.STM0012 99287.STM1336 486
99287.STM0012 99287.STM1337 210
99287.STM0012 99287.STM1341 208
99287.STM0012 99287.STM1356 168
99287.STM0012 99287.STM1359 370
99287.STM0012 99287.STM1369 222
99287.STM0012 99287.STM1371 262
99287.STM0012 99287.STM1378 403
99287.STM0012 99287.STM1391 474
99287.STM0012 99287.STM1392 496
99287.STM0012 99287.STM1399 155
99287.STM0012 99287.STM1400 390
99287.STM0012 99287.STM1401 358
99287.STM0012 99287.STM1403 246
99287.STM0012 99287.STM1412 479
99287.STM0012 99287.STM1415 263
99287.STM0012 99287.STM1419 293
99287.STM0012 99287.STM1431 798
99287.STM0012 99287.STM1440 598
99287.STM0012 99287.STM1449 180
99287.STM0012 99287.STM1453 151
99287.STM0012 99287.STM1461.S 263
99287.STM0012 99287.STM1466 151
99287.STM0012 99287.STM1498 259
99287.STM0012 99287.STM1499 249
99287.STM0012 99287.STM1519.S 165
99287.STM0012 99287.STM1520 351
99287.STM0012 99287.STM1530 477
99287.STM0012 99287.STM1562 390
99287.STM0012 99287.STM1563 429
99287.STM0012 99287.STM1589 177
99287.STM0012 99287.STM1598 364
99287.STM0012 99287.STM1611 165
99287.STM0012 99287.STM1631 357
99287.STM0012 99287.STM1659 160
99287.STM0012 99287.STM1663 201
99287.STM0012 99287.STM1682 180
99287.STM0012 99287.STM1690 273
99287.STM0012 99287.STM1691 238
99287.STM0012 99287.STM1705 200
99287.STM0012 99287.STM1707 253
99287.STM0012 99287.STM1712 242
99287.STM0012 99287.STM1714 557
99287.STM0012 99287.STM1723 199
99287.STM0012 99287.STM1746.S 344
99287.STM0012 99287.STM1749 555
99287.STM0012 99287.STM1751 786
99287.STM0012 99287.STM1766 162
99287.STM0012 99287.STM1776 475
99287.STM0012 99287.STM1807 241
99287.STM0012 99287.STM1814 193
99287.STM0012 99287.STM1815 467
99287.STM0012 99287.STM1816 207
99287.STM0012 99287.STM1819 165
99287.STM0012 99287.STM1820 279
99287.STM0012 99287.STM1836 488
99287.STM0012 99287.STM1844 521
99287.STM0012 99287.STM1886 737
99287.STM0012 99287.STM1888 455
99287.STM0012 99287.STM1894 253
99287.STM0012 99287.STM1898 176
99287.STM0012 99287.STM1909 406
99287.STM0012 99287.STM1913 192
99287.STM0012 99287.STM1914 158
99287.STM0012 99287.STM1915 353
99287.STM0012 99287.STM1916 390
99287.STM0012 99287.STM1923 240
99287.STM0012 99287.STM1924.S 700
99287.STM0012 99287.STM1925 659
99287.STM0012 99287.STM1928 183
99287.STM0012 99287.STM1946 357
99287.STM0012 99287.STM1950 208
99287.STM0012 99287.STM1956 708
99287.STM0012 99287.STM1959 794
99287.STM0012 99287.STM1960 333
99287.STM0012 99287.STM1961 165
99287.STM0012 99287.STM1981 163
99287.STM0012 99287.STM1982 263
99287.STM0012 99287.STM1995 473
99287.STM0012 99287.STM1997 424
99287.STM0012 99287.STM1998 428
99287.STM0012 99287.STM2019 173
99287.STM0012 99287.STM2038 270
99287.STM0012 99287.STM2065 240
99287.STM0012 99287.STM2073 202
99287.STM0012 99287.STM2125 374
99287.STM0012 99287.STM2138 260
99287.STM0012 99287.STM2155 254
99287.STM0012 99287.STM2190 162
99287.STM0012 99287.STM2199 189
99287.STM0012 99287.STM2211.S 201
99287.STM0012 99287.STM2264 180
99287.STM0012 99287.STM2267 491
99287.STM0012 99287.STM2270 423
99287.STM0012 99287.STM2271 281
99287.STM0012 99287.STM2272 899
99287.STM0012 99287.STM2278 210
99287.STM0012 99287.STM2279 285
99287.STM0012 99287.STM2287 271
99287.STM0012 99287.STM2305 211
99287.STM0012 99287.STM2316.S 181
99287.STM0012 99287.STM2317 196
99287.STM0012 99287.STM2318 232
99287.STM0012 99287.STM2319 232
99287.STM0012 99287.STM2321 232
99287.STM0012 99287.STM2322 234
99287.STM0012 99287.STM2324 263
99287.STM0012 99287.STM2326 326
99287.STM0012 99287.STM2327 339
99287.STM0012 99287.STM2328 239
99287.STM0012 99287.STM2330 276
99287.STM0012 99287.STM2337 351
99287.STM0012 99287.STM2338 456
99287.STM0012 99287.STM2360 187
99287.STM0012 99287.STM2365 317
99287.STM0012 99287.STM2368 376
99287.STM0012 99287.STM2384 198
99287.STM0012 99287.STM2430 364
99287.STM0012 99287.STM2432 193
99287.STM0012 99287.STM2440 264
99287.STM0012 99287.STM2462 266
99287.STM0012 99287.STM2463 162
99287.STM0012 99287.STM2474 150
99287.STM0012 99287.STM2480 162
99287.STM0012 99287.STM2489 169
99287.STM0012 99287.STM2500 208
99287.STM0012 99287.STM2501 281
99287.STM0012 99287.STM2510 198
99287.STM0012 99287.STM2513 180
99287.STM0012 99287.STM2530 629
99287.STM0012 99287.STM2537 201
99287.STM0012 99287.STM2538 534
99287.STM0012 99287.STM2539 226
99287.STM0012 99287.STM2540 652
99287.STM0012 99287.STM2541 391
99287.STM0012 99287.STM2542 600
99287.STM0012 99287.STM2543 641
99287.STM0012 99287.STM2544 286
99287.STM0012 99287.STM2555 610
99287.STM0012 99287.STM2568 224
99287.STM0012 99287.STM2580 238
99287.STM0012 99287.STM2582 216
99287.STM0012 99287.STM2583 563
99287.STM0012 99287.STM2584 271
99287.STM0012 99287.STM2594 184
99287.STM0012 99287.STM2619 540
99287.STM0012 99287.STM2625 265
99287.STM0012 99287.STM2637 198
99287.STM0012 99287.STM2638 424
99287.STM0012 99287.STM2639 540
99287.STM0012 99287.STM2640 599
99287.STM0012 99287.STM2641 266
99287.STM0012 99287.STM2649 159
99287.STM0012 99287.STM2660 996
99287.STM0012 99287.STM2667 274
99287.STM0012 99287.STM2669 176
99287.STM0012 99287.STM2673 181
99287.STM0012 99287.STM2674 188
99287.STM0012 99287.STM2675 212
99287.STM0012 99287.STM2676 163
99287.STM0012 99287.STM2677 563
99287.STM0012 99287.STM2679 221
99287.STM0012 99287.STM2681 999
99287.STM0012 99287.STM2683 507
99287.STM0012 99287.STM2684 742
99287.STM0012 99287.STM2687 216
99287.STM0012 99287.STM2688 207
99287.STM0012 99287.STM2771 601
99287.STM0012 99287.STM2777 864
99287.STM0012 99287.STM2781 722
99287.STM0012 99287.STM2817 741
99287.STM0012 99287.STM2820 246
99287.STM0012 99287.STM2826 424
99287.STM0012 99287.STM2827 275
99287.STM0012 99287.STM2829 236
99287.STM0012 99287.STM2837 241
99287.STM0012 99287.STM2849 278
99287.STM0012 99287.STM2862 307
99287.STM0012 99287.STM2875 162
99287.STM0012 99287.STM2876 155
99287.STM0012 99287.STM2878 270
99287.STM0012 99287.STM2882 391
99287.STM0012 99287.STM2884 188
99287.STM0012 99287.STM2886 243
99287.STM0012 99287.STM2894 300
99287.STM0012 99287.STM2896 160
99287.STM0012 99287.STM2899 162
99287.STM0012 99287.STM2909 347
99287.STM0012 99287.STM2924 857
99287.STM0012 99287.STM2927 159
99287.STM0012 99287.STM2949 188
99287.STM0012 99287.STM2952 641
99287.STM0012 99287.STM2953 218
99287.STM0012 99287.STM2988 249
99287.STM0012 99287.STM2996 168
99287.STM0012 99287.STM3001 210
99287.STM0012 99287.STM3013 251
99287.STM0012 99287.STM3014 492
99287.STM0012 99287.STM3041c 249
99287.STM0012 99287.STM3042 169
99287.STM0012 99287.STM3043 172
99287.STM0012 99287.STM3061 210
99287.STM0012 99287.STM3062 167
99287.STM0012 99287.STM3065 168
99287.STM0012 99287.STM3068 165
99287.STM0012 99287.STM3069 656
99287.STM0012 99287.STM3070 293
99287.STM0012 99287.STM3076 208
99287.STM0012 99287.STM3077 182
99287.STM0012 99287.STM3090 364
99287.STM0012 99287.STM3094 304
99287.STM0012 99287.STM3103 198
99287.STM0012 99287.STM3104 500
99287.STM0012 99287.STM3118 263
99287.STM0012 99287.STM3161 193
99287.STM0012 99287.STM3167 279
99287.STM0012 99287.STM3174 618
99287.STM0012 99287.STM3181 703
99287.STM0012 99287.STM3186 163
99287.STM0012 99287.STM3193 523
99287.STM0012 99287.STM3204 175
99287.STM0012 99287.STM3207 224
99287.STM0012 99287.STM3209 209
99287.STM0012 99287.STM3210 321
99287.STM0012 99287.STM3211.S 830
99287.STM0012 99287.STM3253 231
99287.STM0012 99287.STM3269 208
99287.STM0012 99287.STM3282 734
99287.STM0012 99287.STM3283 306
99287.STM0012 99287.STM3284 425
99287.STM0012 99287.STM3285 472
99287.STM0012 99287.STM3286 413
99287.STM0012 99287.STM3287 246
99287.STM0012 99287.STM3296 868
99287.STM0012 99287.STM3297 757
99287.STM0012 99287.STM3299 392
99287.STM0012 99287.STM3301 272
99287.STM0012 99287.STM3303 168
99287.STM0012 99287.STM3307 269
99287.STM0012 99287.STM3313 246
99287.STM0012 99287.STM3320 260
99287.STM0012 99287.STM3342 215
99287.STM0012 99287.STM3344 515
99287.STM0012 99287.STM3345 320
99287.STM0012 99287.STM3348 194
99287.STM0012 99287.STM3359 503
99287.STM0012 99287.STM3370 795
99287.STM0012 99287.STM3374 220
99287.STM0012 99287.STM3378 165
99287.STM0012 99287.STM3383 505
99287.STM0012 99287.STM3385 184
99287.STM0012 99287.STM3401 402
99287.STM0012 99287.STM3406 176
99287.STM0012 99287.STM3414 231
99287.STM0012 99287.STM3415 654
99287.STM0012 99287.STM3416 379
99287.STM0012 99287.STM3417 535
99287.STM0012 99287.STM3418 366
99287.STM0012 99287.STM3420 463
99287.STM0012 99287.STM3423 718
99287.STM0012 99287.STM3425 252
99287.STM0012 99287.STM3426 197
99287.STM0012 99287.STM3427.S 194
99287.STM0012 99287.STM3428 586
99287.STM0012 99287.STM3429 173
99287.STM0012 99287.STM3430 463
99287.STM0012 99287.STM3431 285
99287.STM0012 99287.STM3433 547
99287.STM0012 99287.STM3434 475
99287.STM0012 99287.STM3435 227
99287.STM0012 99287.STM3436 261
99287.STM0012 99287.STM3437 699
99287.STM0012 99287.STM3438 221
99287.STM0012 99287.STM3439 379
99287.STM0012 99287.STM3440 351
99287.STM0012 99287.STM3441 259
99287.STM0012 99287.STM3443 356
99287.STM0012 99287.STM3445 749
99287.STM0012 99287.STM3446 806
99287.STM0012 99287.STM3447 489
99287.STM0012 99287.STM3448 718
99287.STM0012 99287.STM3453 530
99287.STM0012 99287.STM3455 166
99287.STM0012 99287.STM3466 567
99287.STM0012 99287.STM3472 298
99287.STM0012 99287.STM3478 163
99287.STM0012 99287.STM3481 288
99287.STM0012 99287.STM3497 882
99287.STM0012 99287.STM3498 506
99287.STM0012 99287.STM3501 262
99287.STM0012 99287.STM3502 599
99287.STM0012 99287.STM3506 165
99287.STM0012 99287.STM3511 202
99287.STM0012 99287.STM3514 166
99287.STM0012 99287.STM3526 260
99287.STM0012 99287.STM3539 373
99287.STM0012 99287.STM3551 428
99287.STM0012 99287.STM3568 989
99287.STM0012 99287.STM3570 210
99287.STM0012 99287.STM3571 407
99287.STM0012 99287.STM3572 347
99287.STM0012 99287.STM3591 605
99287.STM0012 99287.STM3597 165
99287.STM0012 99287.STM3616 155
99287.STM0012 99287.STM3630 167
99287.STM0012 99287.STM3644 240
99287.STM0012 99287.STM3649 477
99287.STM0012 99287.STM3668 276
99287.STM0012 99287.STM3682 159
99287.STM0012 99287.STM3684 182
99287.STM0012 99287.STM3701 724
99287.STM0012 99287.STM3725 256
99287.STM0012 99287.STM3727 197
99287.STM0012 99287.STM3728 150
99287.STM0012 99287.STM3729 259
99287.STM0012 99287.STM3730 191
99287.STM0012 99287.STM3732 162
99287.STM0012 99287.STM3734 335
99287.STM0012 99287.STM3735 312
99287.STM0012 99287.STM3740 225
99287.STM0012 99287.STM3741 162
99287.STM0012 99287.STM3757 178
99287.STM0012 99287.STM3764 167
99287.STM0012 99287.STM3780 231
99287.STM0012 99287.STM3796 160
99287.STM0012 99287.STM3808.S 820
99287.STM0012 99287.STM3809.S 896
99287.STM0012 99287.STM3822 240
99287.STM0012 99287.STM3826 181
99287.STM0012 99287.STM3835 849
99287.STM0012 99287.STM3836 366
99287.STM0012 99287.STM3837 546
99287.STM0012 99287.STM3838 798
99287.STM0012 99287.STM3842 312
99287.STM0012 99287.STM3865 466
99287.STM0012 99287.STM3866 238
99287.STM0012 99287.STM3867 273
99287.STM0012 99287.STM3869 159
99287.STM0012 99287.STM3874 215
99287.STM0012 99287.STM3875 422
99287.STM0012 99287.STM3879 246
99287.STM0012 99287.STM3903 253
99287.STM0012 99287.STM3909 203
99287.STM0012 99287.STM3913 273
99287.STM0012 99287.STM3914 272
99287.STM0012 99287.STM3915 527
99287.STM0012 99287.STM3939 210
99287.STM0012 99287.STM3955 543
99287.STM0012 99287.STM3965 270
99287.STM0012 99287.STM3968 479
99287.STM0012 99287.STM3975 268
99287.STM0012 99287.STM3978 171
99287.STM0012 99287.STM3997 525
99287.STM0012 99287.STM3999 170
99287.STM0012 99287.STM4004 365
99287.STM0012 99287.STM4005 263
99287.STM0012 99287.STM4007 545
99287.STM0012 99287.STM4012 368
99287.STM0012 99287.STM4055 813
99287.STM0012 99287.STM4058 274
99287.STM0012 99287.STM4059 278
99287.STM0012 99287.STM4060 260
99287.STM0012 99287.STM4081 260
99287.STM0012 99287.STM4086 169
99287.STM0012 99287.STM4091 823
99287.STM0012 99287.STM4092 711
99287.STM0012 99287.STM4096 165
99287.STM0012 99287.STM4106 497
99287.STM0012 99287.STM4119 271
99287.STM0012 99287.STM4125 603
99287.STM0012 99287.STM4126 264
99287.STM0012 99287.STM4127 269
99287.STM0012 99287.STM4146 897
99287.STM0012 99287.STM4148 272
99287.STM0012 99287.STM4149 188
99287.STM0012 99287.STM4150 345
99287.STM0012 99287.STM4151 287
99287.STM0012 99287.STM4152 424
99287.STM0012 99287.STM4153 458
99287.STM0012 99287.STM4154 364
99287.STM0012 99287.STM4162 184
99287.STM0012 99287.STM4165 317
99287.STM0012 99287.STM4167 861
99287.STM0012 99287.STM4170 158
99287.STM0012 99287.STM4175 170
99287.STM0012 99287.STM4176 170
99287.STM0012 99287.STM4184 371
99287.STM0012 99287.STM4220 354
99287.STM0012 99287.STM4229 352
99287.STM0012 99287.STM4231 542
99287.STM0012 99287.STM4237 545
99287.STM0012 99287.STM4245 257
99287.STM0012 99287.STM4246 503
99287.STM0012 99287.STM4248 278
99287.STM0012 99287.STM4254 487
99287.STM0012 99287.STM4261 163
99287.STM0012 99287.STM4265 351
99287.STM0012 99287.STM4266 423
99287.STM0012 99287.STM4290 170
99287.STM0012 99287.STM4305.S 249
99287.STM0012 99287.STM4315 160
99287.STM0012 99287.STM4327 165
99287.STM0012 99287.STM4329 905
99287.STM0012 99287.STM4330 999
99287.STM0012 99287.STM4334 216
99287.STM0012 99287.STM4339 188
99287.STM0012 99287.STM4343 268
99287.STM0012 99287.STM4349 221
99287.STM0012 99287.STM4357 208
99287.STM0012 99287.STM4359 397
99287.STM0012 99287.STM4360 232
99287.STM0012 99287.STM4361 492
99287.STM0012 99287.STM4366 286
99287.STM0012 99287.STM4367 176
99287.STM0012 99287.STM4368 220
99287.STM0012 99287.STM4369 274
99287.STM0012 99287.STM4377 260
99287.STM0012 99287.STM4391 335
99287.STM0012 99287.STM4394 179
99287.STM0012 99287.STM4414 486
99287.STM0012 99287.STM4458 301
99287.STM0012 99287.STM4459 271
99287.STM0012 99287.STM4460 175
99287.STM0012 99287.STM4467 270
99287.STM0012 99287.STM4469 190
99287.STM0012 99287.STM4475 199
99287.STM0012 99287.STM4476.S 246
99287.STM0012 99287.STM4477 212
99287.STM0012 99287.STM4508 257
99287.STM0012 99287.STM4543 490
99287.STM0012 99287.STM4561 429
99287.STM0012 99287.STM4566 792
99287.STM0012 99287.STM4567 217
99287.STM0013 99287.PSLT011 240
99287.STM0013 99287.STM0004 261
99287.STM0013 99287.STM0009 270
99287.STM0013 99287.STM0010 277
99287.STM0013 99287.STM0011 223
99287.STM0013 99287.STM0012 998
99287.STM0013 99287.STM0014 440
99287.STM0013 99287.STM0015 308
99287.STM0013 99287.STM0039 640
99287.STM0013 99287.STM0040 327
99287.STM0013 99287.STM0041 246
99287.STM0013 99287.STM0043 193
99287.STM0013 99287.STM0045 304
99287.STM0013 99287.STM0046 184
99287.STM0013 99287.STM0048 171
99287.STM0013 99287.STM0064 625
99287.STM0013 99287.STM0066 547
99287.STM0013 99287.STM0067 365
99287.STM0013 99287.STM0090 373
99287.STM0013 99287.STM0094 168
99287.STM0013 99287.STM0096 218
99287.STM0013 99287.STM0097 177
99287.STM0013 99287.STM0120 224
99287.STM0013 99287.STM0123 307
99287.STM0013 99287.STM0124 305
99287.STM0013 99287.STM0125 340
99287.STM0013 99287.STM0126 302
99287.STM0013 99287.STM0127 205
99287.STM0013 99287.STM0128 205
99287.STM0013 99287.STM0133 229
99287.STM0013 99287.STM0142 239
99287.STM0013 99287.STM0143 286
99287.STM0013 99287.STM0184 220
99287.STM0013 99287.STM0192 158
99287.STM0013 99287.STM0216 201
99287.STM0013 99287.STM0242 220
99287.STM0013 99287.STM0272 602
99287.STM0013 99287.STM0313 153
99287.STM0013 99287.STM0354 175
99287.STM0013 99287.STM0367 185
99287.STM0013 99287.STM0447 291
99287.STM0013 99287.STM0448 279
99287.STM0013 99287.STM0449 176
99287.STM0013 99287.STM0450 582
99287.STM0013 99287.STM0451 248
99287.STM0013 99287.STM0486 469
99287.STM0013 99287.STM0487.S 887
99287.STM0013 99287.STM0489 160
99287.STM0013 99287.STM0495 244
99287.STM0013 99287.STM0499 175
99287.STM0013 99287.STM0504 509
99287.STM0013 99287.STM0542 233
99287.STM0013 99287.STM0567 152
99287.STM0013 99287.STM0614 178
99287.STM0013 99287.STM0625 794
99287.STM0013 99287.STM0630 265
99287.STM0013 99287.STM0648 215
99287.STM0013 99287.STM0652 185
99287.STM0013 99287.STM0659 925
99287.STM0013 99287.STM0667 426
99287.STM0013 99287.STM0668 355
99287.STM0013 99287.STM0669 522
99287.STM0013 99287.STM0670 404
99287.STM0013 99287.STM0683 485
99287.STM0013 99287.STM0737 160
99287.STM0013 99287.STM0772 167
99287.STM0013 99287.STM0798 463
99287.STM0013 99287.STM0804 469
99287.STM0013 99287.STM0820 176
99287.STM0013 99287.STM0821 191
99287.STM0013 99287.STM0838 168
99287.STM0013 99287.STM0852 311
99287.STM0013 99287.STM0891 193
99287.STM0013 99287.STM0945 602
99287.STM0013 99287.STM0953 152
99287.STM0013 99287.STM0958 187
99287.STM0013 99287.STM0960 219
99287.STM0013 99287.STM0963 535
99287.STM0013 99287.STM0979 321
99287.STM0013 99287.STM0980 386
99287.STM0013 99287.STM0982 172
99287.STM0013 99287.STM0984 237
99287.STM0013 99287.STM0990 274
99287.STM0013 99287.STM1058 206
99287.STM0013 99287.STM1075 311
99287.STM0013 99287.STM1098 340
99287.STM0013 99287.STM1112 472
99287.STM0013 99287.STM1116 240
99287.STM0013 99287.STM1205 262
99287.STM0013 99287.STM1228 240
99287.STM0013 99287.STM1234.S 571
99287.STM0013 99287.STM1251 371
99287.STM0013 99287.STM1259 209
99287.STM0013 99287.STM1266 175
99287.STM0013 99287.STM1291 286
99287.STM0013 99287.STM1333 440
99287.STM0013 99287.STM1339 172
99287.STM0013 99287.STM1350 179
99287.STM0013 99287.STM1380 406
99287.STM0013 99287.STM1390 180
99287.STM0013 99287.STM1399 240
99287.STM0013 99287.STM1403 240
99287.STM0013 99287.STM1453 306
99287.STM0013 99287.STM1482 271
99287.STM0013 99287.STM1483 271
99287.STM0013 99287.STM1512 194
99287.STM0013 99287.STM1654 317
99287.STM0013 99287.STM1655 176
99287.STM0013 99287.STM1659 197
99287.STM0013 99287.STM1707 357
99287.STM0013 99287.STM1719 161
99287.STM0013 99287.STM1726 224
99287.STM0013 99287.STM1770 151
99287.STM0013 99287.STM1775 238
99287.STM0013 99287.STM1776 274
99287.STM0013 99287.STM1780 363
99287.STM0013 99287.STM1784 344
99287.STM0013 99287.STM1820 223
99287.STM0013 99287.STM1821 191
99287.STM0013 99287.STM1844 154
99287.STM0013 99287.STM1845 373
99287.STM0013 99287.STM1886 706
99287.STM0013 99287.STM1894 253
99287.STM0013 99287.STM1909 155
99287.STM0013 99287.STM1946 304
99287.STM0013 99287.STM1966 279
99287.STM0013 99287.STM2094 479
99287.STM0013 99287.STM2095 495
99287.STM0013 99287.STM2096 601
99287.STM0013 99287.STM2121 388
99287.STM0013 99287.STM2125 799
99287.STM0013 99287.STM2154 243
99287.STM0013 99287.STM2155 319
99287.STM0013 99287.STM2160 175
99287.STM0013 99287.STM2183 195
99287.STM0013 99287.STM2187 218
99287.STM0013 99287.STM2248 280
99287.STM0013 99287.STM2264 204
99287.STM0013 99287.STM2266 271
99287.STM0013 99287.STM2272 690
99287.STM0013 99287.STM2282 431
99287.STM0013 99287.STM2316.S 163
99287.STM0013 99287.STM2317 163
99287.STM0013 99287.STM2318 169
99287.STM0013 99287.STM2319 169
99287.STM0013 99287.STM2321 232
99287.STM0013 99287.STM2322 232
99287.STM0013 99287.STM2324 235
99287.STM0013 99287.STM2326 235
99287.STM0013 99287.STM2327 263
99287.STM0013 99287.STM2328 163
99287.STM0013 99287.STM2350 197
99287.STM0013 99287.STM2360 255
99287.STM0013 99287.STM2365 342
99287.STM0013 99287.STM2368 244
99287.STM0013 99287.STM2385 230
99287.STM0013 99287.STM2408 207
99287.STM0013 99287.STM2415 169
99287.STM0013 99287.STM2500 215
99287.STM0013 99287.STM2502 256
99287.STM0013 99287.STM2511 175
99287.STM0013 99287.STM2519 349
99287.STM0013 99287.STM2520 191
99287.STM0013 99287.STM2539 934
99287.STM0013 99287.STM2540 268
99287.STM0013 99287.STM2543 399
99287.STM0013 99287.STM2562 185
99287.STM0013 99287.STM2565 160
99287.STM0013 99287.STM2579 270
99287.STM0013 99287.STM2580 493
99287.STM0013 99287.STM2583 509
99287.STM0013 99287.STM2643 181
99287.STM0013 99287.STM2649 240
99287.STM0013 99287.STM2660 876
99287.STM0013 99287.STM2669 241
99287.STM0013 99287.STM2673 155
99287.STM0013 99287.STM2677 156
99287.STM0013 99287.STM2679 295
99287.STM0013 99287.STM2681 987
99287.STM0013 99287.STM2683 431
99287.STM0013 99287.STM2684 505
99287.STM0013 99287.STM2829 309
99287.STM0013 99287.STM2839 185
99287.STM0013 99287.STM2859 185
99287.STM0013 99287.STM2876 240
99287.STM0013 99287.STM2886 240
99287.STM0013 99287.STM2909 305
99287.STM0013 99287.STM2924 411
99287.STM0013 99287.STM2952 317
99287.STM0013 99287.STM2953 189
99287.STM0013 99287.STM2956 365
99287.STM0013 99287.STM2957 222
99287.STM0013 99287.STM2988 230
99287.STM0013 99287.STM3013 163
99287.STM0013 99287.STM3068 320
99287.STM0013 99287.STM3077 388
99287.STM0013 99287.STM3090 476
99287.STM0013 99287.STM3094 472
99287.STM0013 99287.STM3096 157
99287.STM0013 99287.STM3099 220
99287.STM0013 99287.STM3104 498
99287.STM0013 99287.STM3109 247
99287.STM0013 99287.STM3167 262
99287.STM0013 99287.STM3174 515
99287.STM0013 99287.STM3181 673
99287.STM0013 99287.STM3193 240
99287.STM0013 99287.STM3202 155
99287.STM0013 99287.STM3204 220
99287.STM0013 99287.STM3209 303
99287.STM0013 99287.STM3211.S 536
99287.STM0013 99287.STM3253 295
99287.STM0013 99287.STM3280.S 176
99287.STM0013 99287.STM3284 304
99287.STM0013 99287.STM3285 235
99287.STM0013 99287.STM3286 342
99287.STM0013 99287.STM3287 198
99287.STM0013 99287.STM3296 235
99287.STM0013 99287.STM3297 793
99287.STM0013 99287.STM3299 480
99287.STM0013 99287.STM3301 197
99287.STM0013 99287.STM3374 180
99287.STM0013 99287.STM3383 562
99287.STM0013 99287.STM3384 352
99287.STM0013 99287.STM3399 167
99287.STM0013 99287.STM3406 163
99287.STM0013 99287.STM3412 175
99287.STM0013 99287.STM3417 283
99287.STM0013 99287.STM3420 240
99287.STM0013 99287.STM3423 265
99287.STM0013 99287.STM3437 236
99287.STM0013 99287.STM3445 627
99287.STM0013 99287.STM3459 168
99287.STM0013 99287.STM3472 231
99287.STM0013 99287.STM3481 268
99287.STM0013 99287.STM3497 607
99287.STM0013 99287.STM3498 570
99287.STM0013 99287.STM3502 367
99287.STM0013 99287.STM3511 150
99287.STM0013 99287.STM3515 246
99287.STM0013 99287.STM3535 274
99287.STM0013 99287.STM3568 795
99287.STM0013 99287.STM3578 279
99287.STM0013 99287.STM3594 217
99287.STM0013 99287.STM3613 528
99287.STM0013 99287.STM3616 240
99287.STM0013 99287.STM3655 407
99287.STM0013 99287.STM3656 411
99287.STM0013 99287.STM3700 289
99287.STM0013 99287.STM3729 344
99287.STM0013 99287.STM3734 258
99287.STM0013 99287.STM3735 195
99287.STM0013 99287.STM3741 299
99287.STM0013 99287.STM3742 365
99287.STM0013 99287.STM3749 246
99287.STM0013 99287.STM3780 295
99287.STM0013 99287.STM3808.S 371
99287.STM0013 99287.STM3809.S 489
99287.STM0013 99287.STM3813 280
99287.STM0013 99287.STM3835 779
99287.STM0013 99287.STM3836 219
99287.STM0013 99287.STM3842 749
99287.STM0013 99287.STM3854 246
99287.STM0013 99287.STM3862 224
99287.STM0013 99287.STM3865 182
99287.STM0013 99287.STM3874 179
99287.STM0013 99287.STM3875 351
99287.STM0013 99287.STM3903 193
99287.STM0013 99287.STM3912 191
99287.STM0013 99287.STM3913 256
99287.STM0013 99287.STM3914 176
99287.STM0013 99287.STM3915 257
99287.STM0013 99287.STM3923 497
99287.STM0013 99287.STM3951 285
99287.STM0013 99287.STM3970 220
99287.STM0013 99287.STM3972 361
99287.STM0013 99287.STM3978 151
99287.STM0013 99287.STM3997 240
99287.STM0013 99287.STM4004 241
99287.STM0013 99287.STM4005 185
99287.STM0013 99287.STM4012 241
99287.STM0013 99287.STM4019 246
99287.STM0013 99287.STM4042 302
99287.STM0013 99287.STM4091 645
99287.STM0013 99287.STM4092 584
99287.STM0013 99287.STM4120 357
99287.STM0013 99287.STM4126 164
99287.STM0013 99287.STM4127 163
99287.STM0013 99287.STM4138 168
99287.STM0013 99287.STM4146 627
99287.STM0013 99287.STM4150 178
99287.STM0013 99287.STM4153 175
99287.STM0013 99287.STM4154 279
99287.STM0013 99287.STM4170 172
99287.STM0013 99287.STM4174 185
99287.STM0013 99287.STM4176 363
99287.STM0013 99287.STM4229 496
99287.STM0013 99287.STM4236 322
99287.STM0013 99287.STM4243 198
99287.STM0013 99287.STM4254 557
99287.STM0013 99287.STM4266 175
99287.STM0013 99287.STM4293 152
99287.STM0013 99287.STM4320 175
99287.STM0013 99287.STM4329 361
99287.STM0013 99287.STM4330 736
99287.STM0013 99287.STM4348 245
99287.STM0013 99287.STM4349 500
99287.STM0013 99287.STM4359 290
99287.STM0013 99287.STM4366 221
99287.STM0013 99287.STM4369 451
99287.STM0013 99287.STM4407 295
99287.STM0013 99287.STM4408 235
99287.STM0013 99287.STM4414 243
99287.STM0013 99287.STM4475 182
99287.STM0013 99287.STM4477 174
99287.STM0013 99287.STM4508 268
99287.STM0013 99287.STM4567 267
99287.STM0013 99287.STM4576 207
99287.STM0014 99287.PSLT103 199
99287.STM0014 99287.STM0009 154
99287.STM0014 99287.STM0010 167
99287.STM0014 99287.STM0011 174
99287.STM0014 99287.STM0012 333
99287.STM0014 99287.STM0013 440
99287.STM0014 99287.STM0015 548
99287.STM0014 99287.STM0017 196
99287.STM0014 99287.STM0019 401
99287.STM0014 99287.STM0024 178
99287.STM0014 99287.STM0031 169
99287.STM0014 99287.STM0037 278
99287.STM0014 99287.STM0057 351
99287.STM0014 99287.STM0115 509
99287.STM0014 99287.STM0138 237
99287.STM0014 99287.STM0309 219
99287.STM0014 99287.STM0311 175
99287.STM0014 99287.STM0344 601
99287.STM0014 99287.STM0373 208
99287.STM0014 99287.STM0434 191
99287.STM0014 99287.STM0475 165
99287.STM0014 99287.STM0517 248
99287.STM0014 99287.STM0522 166
99287.STM0014 99287.STM0557 327
99287.STM0014 99287.STM0605 819
99287.STM0014 99287.STM0606 294
99287.STM0014 99287.STM0619 475
99287.STM0014 99287.STM0634 375
99287.STM0014 99287.STM0649.S 185
99287.STM0014 99287.STM0725 545
99287.STM0014 99287.STM0800 226
99287.STM0014 99287.STM0869 156
99287.STM0014 99287.STM0893 190
99287.STM0014 99287.STM0973 157
99287.STM0014 99287.STM1005 167
99287.STM0014 99287.STM1022 221
99287.STM0014 99287.STM1263 154
99287.STM0014 99287.STM1269 754
99287.STM0014 99287.STM1273 724
99287.STM0014 99287.STM1328 361
99287.STM0014 99287.STM1344 162
99287.STM0014 99287.STM1395 185
99287.STM0014 99287.STM1400 165
99287.STM0014 99287.STM1418 205
99287.STM0014 99287.STM1587 540
99287.STM0014 99287.STM1605 167
99287.STM0014 99287.STM1631 358
99287.STM0014 99287.STM1637 194
99287.STM0014 99287.STM1644 153
99287.STM0014 99287.STM1645 203
99287.STM0014 99287.STM1664 205
99287.STM0014 99287.STM1669 334
99287.STM0014 99287.STM1685 155
99287.STM0014 99287.STM1697 309
99287.STM0014 99287.STM1868A 393
99287.STM0014 99287.STM1995 159
99287.STM0014 99287.STM2113 160
99287.STM0014 99287.STM2149 256
99287.STM0014 99287.STM2178 159
99287.STM0014 99287.STM2220 540
99287.STM0014 99287.STM2241 428
99287.STM0014 99287.STM2296 262
99287.STM0014 99287.STM2299 265
99287.STM0014 99287.STM2300 276
99287.STM0014 99287.STM2302 499
99287.STM0014 99287.STM2303 494
99287.STM0014 99287.STM2373 163
99287.STM0014 99287.STM2481 171
99287.STM0014 99287.STM2514 267
99287.STM0014 99287.STM2515 314
99287.STM0014 99287.STM2516 197
99287.STM0014 99287.STM2527 258
99287.STM0014 99287.STM2548 175
99287.STM0014 99287.STM2573 376
99287.STM0014 99287.STM2704 175
99287.STM0014 99287.STM2812 223
99287.STM0014 99287.STM2875 171
99287.STM0014 99287.STM2882 170
99287.STM0014 99287.STM2891 225
99287.STM0014 99287.STM2937 542
99287.STM0014 99287.STM3241 158
99287.STM0014 99287.STM3310 164
99287.STM0014 99287.STM3313 756
99287.STM0014 99287.STM3601 291
99287.STM0014 99287.STM3640 601
99287.STM0014 99287.STM3681 162
99287.STM0014 99287.STM3684 173
99287.STM0014 99287.STM3707 266
99287.STM0014 99287.STM3736 476
99287.STM0014 99287.STM3820 164
99287.STM0014 99287.STM3825 198
99287.STM0014 99287.STM3826 165
99287.STM0014 99287.STM3848 420
99287.STM0014 99287.STM3863 418
99287.STM0014 99287.STM3905 182
99287.STM0014 99287.STM3906 163
99287.STM0014 99287.STM3960 152
99287.STM0014 99287.STM3974 187
99287.STM0014 99287.STM4051 201
99287.STM0014 99287.STM4068 180
99287.STM0014 99287.STM4242 210
99287.STM0014 99287.STM4258 225
99287.STM0014 99287.STM4260 194
99287.STM0014 99287.STM4262 200
99287.STM0014 99287.STM4287.S 284
99287.STM0014 99287.STM4309 158
99287.STM0014 99287.STM4315 199
99287.STM0014 99287.STM4427 169
99287.STM0014 99287.STM4450 170
99287.STM0014 99287.STM4470 547
99287.STM0014 99287.STM4471 203
99287.STM0014 99287.STM4502 158
99287.STM0014 99287.STM4546 335
99287.STM0014 99287.STM4547 272
99287.STM0014 99287.STM4600 754
99287.STM0015 99287.PSLT026 794
99287.STM0015 99287.PSLT066 273
99287.STM0015 99287.STM0010 155
99287.STM0015 99287.STM0011 159
99287.STM0015 99287.STM0012 248
99287.STM0015 99287.STM0013 308
99287.STM0015 99287.STM0014 548
99287.STM0015 99287.STM0864 700
99287.STM0015 99287.STM0972 193
99287.STM0015 99287.STM2066 262
99287.STM0015 99287.STM2599 351
99287.STM0015 99287.STM2904 887
99287.STM0015 99287.STM2945 201
99287.STM0015 99287.STM3794 700
99287.STM0015 99287.STM4500 895
99287.STM0016 99287.PSLT009 173
99287.STM0016 99287.PSLT012 266
99287.STM0016 99287.PSLT043 243
99287.STM0016 99287.STM0017 848
99287.STM0016 99287.STM0018 405
99287.STM0016 99287.STM0019 275
99287.STM0016 99287.STM0020 163
99287.STM0016 99287.STM0025 173
99287.STM0016 99287.STM0032 216
99287.STM0016 99287.STM0034 168
99287.STM0016 99287.STM0039 163
99287.STM0016 99287.STM0171 191
99287.STM0016 99287.STM0189 153
99287.STM0016 99287.STM0269 289
99287.STM0016 99287.STM0280 278
99287.STM0016 99287.STM0282 183
99287.STM0016 99287.STM0306 209
99287.STM0016 99287.STM0413 155
99287.STM0016 99287.STM0465 363
99287.STM0016 99287.STM0489 176
99287.STM0016 99287.STM0747 323
99287.STM0016 99287.STM0757 218
99287.STM0016 99287.STM0781 218
99287.STM0016 99287.STM0782 284
99287.STM0016 99287.STM0783 169
99287.STM0016 99287.STM0808 170
99287.STM0016 99287.STM0852 298
99287.STM0016 99287.STM0906 555
99287.STM0016 99287.STM0907 169
99287.STM0016 99287.STM0911 239
99287.STM0016 99287.STM0936 150
99287.STM0016 99287.STM0940 164
99287.STM0016 99287.STM0973 266
99287.STM0016 99287.STM1032 239
99287.STM0016 99287.STM1131 203
99287.STM0016 99287.STM1158 171
99287.STM0016 99287.STM1242 224
99287.STM0016 99287.STM1252 168
99287.STM0016 99287.STM1253 341
99287.STM0016 99287.STM1254 343
99287.STM0016 99287.STM1300 184
99287.STM0016 99287.STM1332 210
99287.STM0016 99287.STM1400 215
99287.STM0016 99287.STM1432 348
99287.STM0016 99287.STM1532 244
99287.STM0016 99287.STM1639 246
99287.STM0016 99287.STM1665 168
99287.STM0016 99287.STM1689 153
99287.STM0016 99287.STM1697 432
99287.STM0016 99287.STM1880 183
99287.STM0016 99287.STM1933 351
99287.STM0016 99287.STM1986 234
99287.STM0016 99287.STM2079 326
99287.STM0016 99287.STM2093 234
99287.STM0016 99287.STM2123 155
99287.STM0016 99287.STM2133 168
99287.STM0016 99287.STM2145 167
99287.STM0016 99287.STM2214 153
99287.STM0016 99287.STM2237 555
99287.STM0016 99287.STM2243 196
99287.STM0016 99287.STM2257 157
99287.STM0016 99287.STM2265 169
99287.STM0016 99287.STM2279 188
99287.STM0016 99287.STM2348 283
99287.STM0016 99287.STM2370 156
99287.STM0016 99287.STM2373 169
99287.STM0016 99287.STM2502 152
99287.STM0016 99287.STM2606 360
99287.STM0016 99287.STM2668 211
99287.STM0016 99287.STM2685 213
99287.STM0016 99287.STM2697 182
99287.STM0016 99287.STM2707 637
99287.STM0016 99287.STM2708 637
99287.STM0016 99287.STM2709 637
99287.STM0016 99287.STM2710 283
99287.STM0016 99287.STM2711 637
99287.STM0016 99287.STM2712 192
99287.STM0016 99287.STM2713 192
99287.STM0016 99287.STM2714 637
99287.STM0016 99287.STM2717 155
99287.STM0016 99287.STM2718 155
99287.STM0016 99287.STM2720 261
99287.STM0016 99287.STM2722 212
99287.STM0016 99287.STM2723 212
99287.STM0016 99287.STM2729 306
99287.STM0016 99287.STM2798 216
99287.STM0016 99287.STM2932 170
99287.STM0016 99287.STM3031 263
99287.STM0016 99287.STM3098 408
99287.STM0016 99287.STM3134 154
99287.STM0016 99287.STM3192 277
99287.STM0016 99287.STM3194 154
99287.STM0016 99287.STM3241 266
99287.STM0016 99287.STM3279 230
99287.STM0016 99287.STM3364 217
99287.STM0016 99287.STM3499 334
99287.STM0016 99287.STM3558 237
99287.STM0016 99287.STM3612 175
99287.STM0016 99287.STM3678 217
99287.STM0016 99287.STM3697 158
99287.STM0016 99287.STM3737 178
99287.STM0016 99287.STM3778 154
99287.STM0016 99287.STM3913 152
99287.STM0016 99287.STM3919 197
99287.STM0016 99287.STM3981 235
99287.STM0016 99287.STM4019 211
99287.STM0016 99287.STM4050 350
99287.STM0016 99287.STM4098 153
99287.STM0016 99287.STM4121 153
99287.STM0016 99287.STM4147 165
99287.STM0016 99287.STM4207 283
99287.STM0016 99287.STM4213 171
99287.STM0016 99287.STM4216 192
99287.STM0016 99287.STM4219.S 450
99287.STM0016 99287.STM4223 168
99287.STM0016 99287.STM4242 692
99287.STM0016 99287.STM4260 174
99287.STM0016 99287.STM4282 181
99287.STM0016 99287.STM4309 237
99287.STM0016 99287.STM4437 175
99287.STM0016 99287.STM4592 198
99287.STM0017 99287.PSLT064 468
99287.STM0017 99287.PSLT103 192
99287.STM0017 99287.STM0002 166
99287.STM0017 99287.STM0014 196
99287.STM0017 99287.STM0016 848
99287.STM0017 99287.STM0018 579
99287.STM0017 99287.STM0019 652
99287.STM0017 99287.STM0020 166
99287.STM0017 99287.STM0024 585
99287.STM0017 99287.STM0025 199
99287.STM0017 99287.STM0032 253
99287.STM0017 99287.STM0037 589
99287.STM0017 99287.STM0038 261
99287.STM0017 99287.STM0080 266
99287.STM0017 99287.STM0093 203
99287.STM0017 99287.STM0121 180
99287.STM0017 99287.STM0122 190
99287.STM0017 99287.STM0131 259
99287.STM0017 99287.STM0135 154
99287.STM0017 99287.STM0161 175
99287.STM0017 99287.STM0174 363
99287.STM0017 99287.STM0179 154
99287.STM0017 99287.STM0190 164
99287.STM0017 99287.STM0199 170
99287.STM0017 99287.STM0282 157
99287.STM0017 99287.STM0346 182
99287.STM0017 99287.STM0471 173
99287.STM0017 99287.STM0473 276
99287.STM0017 99287.STM0474 175
99287.STM0017 99287.STM0531 156
99287.STM0017 99287.STM0535 223
99287.STM0017 99287.STM0557 365
99287.STM0017 99287.STM0570 576
99287.STM0017 99287.STM0651 172
99287.STM0017 99287.STM0690 236
99287.STM0017 99287.STM0691 158
99287.STM0017 99287.STM0725 535
99287.STM0017 99287.STM0747 265
99287.STM0017 99287.STM0748 190
99287.STM0017 99287.STM0892 197
99287.STM0017 99287.STM0893 164
99287.STM0017 99287.STM0903 345
99287.STM0017 99287.STM0907 322
99287.STM0017 99287.STM0940 185
99287.STM0017 99287.STM0976 165
99287.STM0017 99287.STM0984 268
99287.STM0017 99287.STM0999 240
99287.STM0017 99287.STM1002 259
99287.STM0017 99287.STM1005 216
99287.STM0017 99287.STM1022 488
99287.STM0017 99287.STM1079 467
99287.STM0017 99287.STM1095 232
99287.STM0017 99287.STM1131 211
99287.STM0017 99287.STM1138 175
99287.STM0017 99287.STM1149 238
99287.STM0017 99287.STM1152 312
99287.STM0017 99287.STM1171 248
99287.STM0017 99287.STM1206 187
99287.STM0017 99287.STM1228 410
99287.STM0017 99287.STM1242 154
99287.STM0017 99287.STM1266 384
99287.STM0017 99287.STM1309 168
99287.STM0017 99287.STM1311 161
99287.STM0017 99287.STM1376 415
99287.STM0017 99287.STM1377 429
99287.STM0017 99287.STM1381 162
99287.STM0017 99287.STM1384 249
99287.STM0017 99287.STM1387 159
99287.STM0017 99287.STM1395 183
99287.STM0017 99287.STM1400 374
99287.STM0017 99287.STM1418 236
99287.STM0017 99287.STM1461.S 683
99287.STM0017 99287.STM1513 162
99287.STM0017 99287.STM1515 170
99287.STM0017 99287.STM1532 241
99287.STM0017 99287.STM1576 176
99287.STM0017 99287.STM1610 236
99287.STM0017 99287.STM1613 152
99287.STM0017 99287.STM1637 204
99287.STM0017 99287.STM1669 598
99287.STM0017 99287.STM1673 198
99287.STM0017 99287.STM1697 563
99287.STM0017 99287.STM1701 357
99287.STM0017 99287.STM1728 161
99287.STM0017 99287.STM1765 176
99287.STM0017 99287.STM1768 303
99287.STM0017 99287.STM1802 154
99287.STM0017 99287.STM1851 386
99287.STM0017 99287.STM1873 183
99287.STM0017 99287.STM1874 232
99287.STM0017 99287.STM1876 497
99287.STM0017 99287.STM1890 185
99287.STM0017 99287.STM1925 201
99287.STM0017 99287.STM1982 318
99287.STM0017 99287.STM1983 166
99287.STM0017 99287.STM1986 173
99287.STM0017 99287.STM2059 160
99287.STM0017 99287.STM2061 166
99287.STM0017 99287.STM2079 244
99287.STM0017 99287.STM2099 222
99287.STM0017 99287.STM2149 228
99287.STM0017 99287.STM2170 157
99287.STM0017 99287.STM2269 186
99287.STM0017 99287.STM2360 168
99287.STM0017 99287.STM2371 175
99287.STM0017 99287.STM2373 209
99287.STM0017 99287.STM2390 188
99287.STM0017 99287.STM2395 304
99287.STM0017 99287.STM2407 204
99287.STM0017 99287.STM2438 409
99287.STM0017 99287.STM2514 174
99287.STM0017 99287.STM2515 370
99287.STM0017 99287.STM2527 350
99287.STM0017 99287.STM2528 218
99287.STM0017 99287.STM2553 186
99287.STM0017 99287.STM2563 163
99287.STM0017 99287.STM2570 269
99287.STM0017 99287.STM2652 164
99287.STM0017 99287.STM2653 166
99287.STM0017 99287.STM2669 212
99287.STM0017 99287.STM2681 179
99287.STM0017 99287.STM2694 225
99287.STM0017 99287.STM2703 164
99287.STM0017 99287.STM2704 304
99287.STM0017 99287.STM2729 153
99287.STM0017 99287.STM2738 168
99287.STM0017 99287.STM2775 161
99287.STM0017 99287.STM2816 697
99287.STM0017 99287.STM2867 183
99287.STM0017 99287.STM2878 389
99287.STM0017 99287.STM2882 400
99287.STM0017 99287.STM2883 166
99287.STM0017 99287.STM2884 156
99287.STM0017 99287.STM2891 197
99287.STM0017 99287.STM2910 259
99287.STM0017 99287.STM2911 423
99287.STM0017 99287.STM2983 159
99287.STM0017 99287.STM3031 160
99287.STM0017 99287.STM3060 361
99287.STM0017 99287.STM3098 622
99287.STM0017 99287.STM3105 167
99287.STM0017 99287.STM3107 169
99287.STM0017 99287.STM3254 176
99287.STM0017 99287.STM3305 186
99287.STM0017 99287.STM3317 414
99287.STM0017 99287.STM3335 266
99287.STM0017 99287.STM3358 180
99287.STM0017 99287.STM3362 589
99287.STM0017 99287.STM3366 205
99287.STM0017 99287.STM3474 209
99287.STM0017 99287.STM3475 184
99287.STM0017 99287.STM3477 255
99287.STM0017 99287.STM3499 164
99287.STM0017 99287.STM3549 218
99287.STM0017 99287.STM3622 201
99287.STM0017 99287.STM3637 544
99287.STM0017 99287.STM3678 284
99287.STM0017 99287.STM3682 171
99287.STM0017 99287.STM3702 185
99287.STM0017 99287.STM3713 176
99287.STM0017 99287.STM3714 205
99287.STM0017 99287.STM3736 550
99287.STM0017 99287.STM3737 252
99287.STM0017 99287.STM3759.S 164
99287.STM0017 99287.STM3762 285
99287.STM0017 99287.STM3783 163
99287.STM0017 99287.STM3798 312
99287.STM0017 99287.STM3799 191
99287.STM0017 99287.STM3872 154
99287.STM0017 99287.STM3902 209
99287.STM0017 99287.STM3919 164
99287.STM0017 99287.STM4020.S 184
99287.STM0017 99287.STM4051 207
99287.STM0017 99287.STM4059 158
99287.STM0017 99287.STM4096 232
99287.STM0017 99287.STM4242 641
99287.STM0017 99287.STM4261 202
99287.STM0017 99287.STM4309 757
99287.STM0017 99287.STM4347 425
99287.STM0017 99287.STM4365 183
99287.STM0017 99287.STM4375 529
99287.STM0017 99287.STM4400 261
99287.STM0017 99287.STM4449 261
99287.STM0017 99287.STM4468 153
99287.STM0017 99287.STM4471 196
99287.STM0017 99287.STM4509.S 157
99287.STM0017 99287.STM4528 153
99287.STM0017 99287.STM4588 200
99287.STM0017 99287.STM4592 500
99287.STM0017 99287.STM4594 154
99287.STM0018 99287.PSLT012 213
99287.STM0018 99287.STM0016 405
99287.STM0018 99287.STM0017 579
99287.STM0018 99287.STM0019 698
99287.STM0018 99287.STM0020 328
99287.STM0018 99287.STM0023 264
99287.STM0018 99287.STM0024 315
99287.STM0018 99287.STM0030 173
99287.STM0018 99287.STM0031 674
99287.STM0018 99287.STM0032 169
99287.STM0018 99287.STM0037 341
99287.STM0018 99287.STM0038 176
99287.STM0018 99287.STM0039 326
99287.STM0018 99287.STM0040 232
99287.STM0018 99287.STM0135 182
99287.STM0018 99287.STM0143 236
99287.STM0018 99287.STM0174 185
99287.STM0018 99287.STM0175 264
99287.STM0018 99287.STM0233 708
99287.STM0018 99287.STM0287 168
99287.STM0018 99287.STM0338 348
99287.STM0018 99287.STM0373 243
99287.STM0018 99287.STM0496 358
99287.STM0018 99287.STM0546 264
99287.STM0018 99287.STM0557 226
99287.STM0018 99287.STM0570 417
99287.STM0018 99287.STM0597 191
99287.STM0018 99287.STM0598 163
99287.STM0018 99287.STM0684 208
99287.STM0018 99287.STM0775 158
99287.STM0018 99287.STM0903 234
99287.STM0018 99287.STM0907 269
99287.STM0018 99287.STM0940 159
99287.STM0018 99287.STM0956 166
99287.STM0018 99287.STM1005 157
99287.STM0018 99287.STM1022 390
99287.STM0018 99287.STM1060 196
99287.STM0018 99287.STM1111 185
99287.STM0018 99287.STM1112 281
99287.STM0018 99287.STM1161.S 154
99287.STM0018 99287.STM1228 267
99287.STM0018 99287.STM1242 475
99287.STM0018 99287.STM1266 259
99287.STM0018 99287.STM1395 353
99287.STM0018 99287.STM1399 310
99287.STM0018 99287.STM1400 498
99287.STM0018 99287.STM1403 176
99287.STM0018 99287.STM1418 231
99287.STM0018 99287.STM1460 198
99287.STM0018 99287.STM1503 178
99287.STM0018 99287.STM1532 254
99287.STM0018 99287.STM1561 184
99287.STM0018 99287.STM1595 200
99287.STM0018 99287.STM1610 151
99287.STM0018 99287.STM1637 194
99287.STM0018 99287.STM1669 371
99287.STM0018 99287.STM1697 160
99287.STM0018 99287.STM1721 163
99287.STM0018 99287.STM1768 236
99287.STM0018 99287.STM1833 184
99287.STM0018 99287.STM1851 348
99287.STM0018 99287.STM1857 200
99287.STM0018 99287.STM1868 152
99287.STM0018 99287.STM1873 166
99287.STM0018 99287.STM1874 174
99287.STM0018 99287.STM1907 164
99287.STM0018 99287.STM1940 166
99287.STM0018 99287.STM1982 387
99287.STM0018 99287.STM2058 218
99287.STM0018 99287.STM2079 234
99287.STM0018 99287.STM2099 254
99287.STM0018 99287.STM2100 178
99287.STM0018 99287.STM2101 309
99287.STM0018 99287.STM2117 214
99287.STM0018 99287.STM2190 179
99287.STM0018 99287.STM2236 450
99287.STM0018 99287.STM2269 166
99287.STM0018 99287.STM2280 205
99287.STM0018 99287.STM2484 215
99287.STM0018 99287.STM2499.S 152
99287.STM0018 99287.STM2515 190
99287.STM0018 99287.STM2516 266
99287.STM0018 99287.STM2524 220
99287.STM0018 99287.STM2565 156
99287.STM0018 99287.STM2641 155
99287.STM0018 99287.STM2655 155
99287.STM0018 99287.STM2704 491
99287.STM0018 99287.STM2738 251
99287.STM0018 99287.STM2773 161
99287.STM0018 99287.STM2775 175
99287.STM0018 99287.STM2781 182
99287.STM0018 99287.STM2784 219
99287.STM0018 99287.STM2786 159
99287.STM0018 99287.STM2787 206
99287.STM0018 99287.STM2788 242
99287.STM0018 99287.STM2816 393
99287.STM0018 99287.STM2826 267
99287.STM0018 99287.STM2877 331
99287.STM0018 99287.STM2878 247
99287.STM0018 99287.STM2882 161
99287.STM0018 99287.STM2910 314
99287.STM0018 99287.STM2911 162
99287.STM0018 99287.STM3036 383
99287.STM0018 99287.STM3098 296
99287.STM0018 99287.STM3210 159
99287.STM0018 99287.STM3211.S 269
99287.STM0018 99287.STM3281 157
99287.STM0018 99287.STM3400 294
99287.STM0018 99287.STM3441 191
99287.STM0018 99287.STM3442 278
99287.STM0018 99287.STM3499 180
99287.STM0018 99287.STM3545 150
99287.STM0018 99287.STM3575 216
99287.STM0018 99287.STM3637 228
99287.STM0018 99287.STM3638 264
99287.STM0018 99287.STM3678 197
99287.STM0018 99287.STM3736 233
99287.STM0018 99287.STM3737 434
99287.STM0018 99287.STM3767 304
99287.STM0018 99287.STM3799 663
99287.STM0018 99287.STM3907 159
99287.STM0018 99287.STM3939 190
99287.STM0018 99287.STM4013.S 219
99287.STM0018 99287.STM4066 210
99287.STM0018 99287.STM4071 300
99287.STM0018 99287.STM4128 194
99287.STM0018 99287.STM4203 215
99287.STM0018 99287.STM4210 274
99287.STM0018 99287.STM4224 169
99287.STM0018 99287.STM4228 159
99287.STM0018 99287.STM4229 172
99287.STM0018 99287.STM4232 156
99287.STM0018 99287.STM4242 575
99287.STM0018 99287.STM4309 688
99287.STM0018 99287.STM4327 168
99287.STM0018 99287.STM4406.S 205
99287.STM0018 99287.STM4447 174
99287.STM0018 99287.STM4449 246
99287.STM0018 99287.STM4467 160
99287.STM0018 99287.STM4471 258
99287.STM0018 99287.STM4474 173
99287.STM0018 99287.STM4544 171
99287.STM0018 99287.STM4547 174
99287.STM0018 99287.STM4592 369
99287.STM0018 99287.STM4593 264
99287.STM0018 99287.STM4595 154
99287.STM0019 99287.PSLT010 451
99287.STM0019 99287.PSLT012 322
99287.STM0019 99287.PSLT023 284
99287.STM0019 99287.STM0010 172
99287.STM0019 99287.STM0014 401
99287.STM0019 99287.STM0016 275
99287.STM0019 99287.STM0017 652
99287.STM0019 99287.STM0018 698
99287.STM0019 99287.STM0020 439
99287.STM0019 99287.STM0024 698
99287.STM0019 99287.STM0025 309
99287.STM0019 99287.STM0027 185
99287.STM0019 99287.STM0030 231
99287.STM0019 99287.STM0031 576
99287.STM0019 99287.STM0032 698
99287.STM0019 99287.STM0037 761
99287.STM0019 99287.STM0038 715
99287.STM0019 99287.STM0042 179
99287.STM0019 99287.STM0062 163
99287.STM0019 99287.STM0096 240
99287.STM0019 99287.STM0199 150
99287.STM0019 99287.STM0233 164
99287.STM0019 99287.STM0266 154
99287.STM0019 99287.STM0267 212
99287.STM0019 99287.STM0269 204
99287.STM0019 99287.STM0270 403
99287.STM0019 99287.STM0281 161
99287.STM0019 99287.STM0282 267
99287.STM0019 99287.STM0289 214
99287.STM0019 99287.STM0291 271
99287.STM0019 99287.STM0300 164
99287.STM0019 99287.STM0304 184
99287.STM0019 99287.STM0306 453
99287.STM0019 99287.STM0315 200
99287.STM0019 99287.STM0337 375
99287.STM0019 99287.STM0346 616
99287.STM0019 99287.STM0357 191
99287.STM0019 99287.STM0363 284
99287.STM0019 99287.STM0373 453
99287.STM0019 99287.STM0396 176
99287.STM0019 99287.STM0399 156
99287.STM0019 99287.STM0430 209
99287.STM0019 99287.STM0509 175
99287.STM0019 99287.STM0531 200
99287.STM0019 99287.STM0557 714
99287.STM0019 99287.STM0570 339
99287.STM0019 99287.STM0584 153
99287.STM0019 99287.STM0652 165
99287.STM0019 99287.STM0720 219
99287.STM0019 99287.STM0721 190
99287.STM0019 99287.STM0725 725
99287.STM0019 99287.STM1022 186
99287.STM0019 99287.STM1077 171
99287.STM0019 99287.STM1088 274
99287.STM0019 99287.STM1130 164
99287.STM0019 99287.STM1131 619
99287.STM0019 99287.STM1221 176
99287.STM0019 99287.STM1228 757
99287.STM0019 99287.STM1236 200
99287.STM0019 99287.STM1242 492
99287.STM0019 99287.STM1246 425
99287.STM0019 99287.STM1252 237
99287.STM0019 99287.STM1258 264
99287.STM0019 99287.STM1259 162
99287.STM0019 99287.STM1266 171
99287.STM0019 99287.STM1269 526
99287.STM0019 99287.STM1300 203
99287.STM0019 99287.STM1328 648
99287.STM0019 99287.STM1332 446
99287.STM0019 99287.STM1381 213
99287.STM0019 99287.STM1384 245
99287.STM0019 99287.STM1392 342
99287.STM0019 99287.STM1394 251
99287.STM0019 99287.STM1395 728
99287.STM0019 99287.STM1399 475
99287.STM0019 99287.STM1400 749
99287.STM0019 99287.STM1403 277
99287.STM0019 99287.STM1418 621
99287.STM0019 99287.STM1421 224
99287.STM0019 99287.STM1532 566
99287.STM0019 99287.STM1533 172
99287.STM0019 99287.STM1534 360
99287.STM0019 99287.STM1541 326
99287.STM0019 99287.STM1544 326
99287.STM0019 99287.STM1545 233
99287.STM0019 99287.STM1561 152
99287.STM0019 99287.STM1588 188
99287.STM0019 99287.STM1593 208
99287.STM0019 99287.STM1595 401
99287.STM0019 99287.STM1637 656
99287.STM0019 99287.STM1638 194
99287.STM0019 99287.STM1667 440
99287.STM0019 99287.STM1669 743
99287.STM0019 99287.STM1671 306
99287.STM0019 99287.STM1673 517
99287.STM0019 99287.STM1697 758
99287.STM0019 99287.STM1701 607
99287.STM0019 99287.STM1720 348
99287.STM0019 99287.STM1760 221
99287.STM0019 99287.STM1802 603
99287.STM0019 99287.STM1940 428
99287.STM0019 99287.STM1962 301
99287.STM0019 99287.STM2017 351
99287.STM0019 99287.STM2023 358
99287.STM0019 99287.STM2025 390
99287.STM0019 99287.STM2026 428
99287.STM0019 99287.STM2033 357
99287.STM0019 99287.STM2046 165
99287.STM0019 99287.STM2049 477
99287.STM0019 99287.STM2086 282
99287.STM0019 99287.STM2094 162
99287.STM0019 99287.STM2149 703
99287.STM0019 99287.STM2195 193
99287.STM0019 99287.STM2207 461
99287.STM0019 99287.STM2241 627
99287.STM0019 99287.STM2280 195
99287.STM0019 99287.STM2303 193
99287.STM0019 99287.STM2314 210
99287.STM0019 99287.STM2360 272
99287.STM0019 99287.STM2373 758
99287.STM0019 99287.STM2395 164
99287.STM0019 99287.STM2514 702
99287.STM0019 99287.STM2515 765
99287.STM0019 99287.STM2516 711
99287.STM0019 99287.STM2522 229
99287.STM0019 99287.STM2527 252
99287.STM0019 99287.STM2528 167
99287.STM0019 99287.STM2548 177
99287.STM0019 99287.STM2550 242
99287.STM0019 99287.STM2557 217
99287.STM0019 99287.STM2563 428
99287.STM0019 99287.STM2573 183
99287.STM0019 99287.STM2574 159
99287.STM0019 99287.STM2690 244
99287.STM0019 99287.STM2694 178
99287.STM0019 99287.STM2697 306
99287.STM0019 99287.STM2699 163
99287.STM0019 99287.STM2703 349
99287.STM0019 99287.STM2704 718
99287.STM0019 99287.STM2710 238
99287.STM0019 99287.STM2712 235
99287.STM0019 99287.STM2718 152
99287.STM0019 99287.STM2729 596
99287.STM0019 99287.STM2738 523
99287.STM0019 99287.STM2773 386
99287.STM0019 99287.STM2774 264
99287.STM0019 99287.STM2775 429
99287.STM0019 99287.STM2776 170
99287.STM0019 99287.STM2780 172
99287.STM0019 99287.STM2781 189
99287.STM0019 99287.STM2816 381
99287.STM0019 99287.STM2867 304
99287.STM0019 99287.STM2875 264
99287.STM0019 99287.STM2876 477
99287.STM0019 99287.STM2878 764
99287.STM0019 99287.STM2882 764
99287.STM0019 99287.STM2883 368
99287.STM0019 99287.STM2884 306
99287.STM0019 99287.STM2885 260
99287.STM0019 99287.STM2891 593
99287.STM0019 99287.STM2898 189
99287.STM0019 99287.STM2899 181
99287.STM0019 99287.STM2911 153
99287.STM0019 99287.STM2932 187
99287.STM0019 99287.STM2950 181
99287.STM0019 99287.STM2998 487
99287.STM0019 99287.STM3029.S 214
99287.STM0019 99287.STM3031 651
99287.STM0019 99287.STM3074 160
99287.STM0019 99287.STM3081 931
99287.STM0019 99287.STM3098 185
99287.STM0019 99287.STM3105 438
99287.STM0019 99287.STM3132 214
99287.STM0019 99287.STM3138 225
99287.STM0019 99287.STM3194 169
99287.STM0019 99287.STM3198 205
99287.STM0019 99287.STM3227 201
99287.STM0019 99287.STM3256 224
99287.STM0019 99287.STM3258 168
99287.STM0019 99287.STM3325 240
99287.STM0019 99287.STM3358 158
99287.STM0019 99287.STM3362 211
99287.STM0019 99287.STM3461 243
99287.STM0019 99287.STM3491 635
99287.STM0019 99287.STM3492 221
99287.STM0019 99287.STM3499 208
99287.STM0019 99287.STM3548 223
99287.STM0019 99287.STM3549 179
99287.STM0019 99287.STM3550 151
99287.STM0019 99287.STM3552 202
99287.STM0019 99287.STM3583 154
99287.STM0019 99287.STM3601 160
99287.STM0019 99287.STM3602 251
99287.STM0019 99287.STM3632 240
99287.STM0019 99287.STM3650 268
99287.STM0019 99287.STM3653 958
99287.STM0019 99287.STM3674 905
99287.STM0019 99287.STM3681 196
99287.STM0019 99287.STM3691 280
99287.STM0019 99287.STM3713 490
99287.STM0019 99287.STM3714 506
99287.STM0019 99287.STM3716 244
99287.STM0019 99287.STM3719 187
99287.STM0019 99287.STM3736 197
99287.STM0019 99287.STM3772 164
99287.STM0019 99287.STM3781 167
99287.STM0019 99287.STM3784 188
99287.STM0019 99287.STM3785 150
99287.STM0019 99287.STM3793 164
99287.STM0019 99287.STM3799 195
99287.STM0019 99287.STM3821 153
99287.STM0019 99287.STM3826 159
99287.STM0019 99287.STM3832 171
99287.STM0019 99287.STM3834 197
99287.STM0019 99287.STM3849 162
99287.STM0019 99287.STM3863 162
99287.STM0019 99287.STM3981 245
99287.STM0019 99287.STM4013.S 248
99287.STM0019 99287.STM4040 290
99287.STM0019 99287.STM4051 624
99287.STM0019 99287.STM4064 180
99287.STM0019 99287.STM4067 260
99287.STM0019 99287.STM4068 332
99287.STM0019 99287.STM4078 798
99287.STM0019 99287.STM4080 310
99287.STM0019 99287.STM4097 269
99287.STM0019 99287.STM4172 173
99287.STM0019 99287.STM4242 485
99287.STM0019 99287.STM4247 603
99287.STM0019 99287.STM4258 627
99287.STM0019 99287.STM4259 388
99287.STM0019 99287.STM4260 219
99287.STM0019 99287.STM4261 681
99287.STM0019 99287.STM4262 445
99287.STM0019 99287.STM4307 177
99287.STM0019 99287.STM4309 477
99287.STM0019 99287.STM4310 457
99287.STM0019 99287.STM4315 203
99287.STM0019 99287.STM4370 306
99287.STM0019 99287.STM4375 316
99287.STM0019 99287.STM4412 173
99287.STM0019 99287.STM4448 158
99287.STM0019 99287.STM4457 296
99287.STM0019 99287.STM4471 194
99287.STM0019 99287.STM4474 340
99287.STM0019 99287.STM4502 296
99287.STM0019 99287.STM4509.S 190
99287.STM0019 99287.STM4592 485
99287.STM0019 99287.STM4595 262
99287.STM0020 99287.STM0016 163
99287.STM0020 99287.STM0017 166
99287.STM0020 99287.STM0018 328
99287.STM0020 99287.STM0019 439
99287.STM0021 99287.PSLT012 768
99287.STM0021 99287.PSLT016 775
99287.STM0021 99287.PSLT017 770
[truncated: 22,084,383 more chars]
