# Supplementary material for: Network-based features enable prediction of essential genes across diverse organisms
Source: PLoS One. 2018 Dec 13;13(12):e0208722. doi: 10.1371/journal.pone.0208722 (PMC6292609; doi:10.1371/journal.pone.0208722)
Supplement: S1 Dataset — PPI Data of 27 organisms along with essential genes information. (ZIP) [file pone.0208722.s001.zip › S1/93061.ppi.txt]

93061.SAOUHSC_00001 93061.SAOUHSC_00002 929
93061.SAOUHSC_00001 93061.SAOUHSC_00003 639
93061.SAOUHSC_00001 93061.SAOUHSC_00004 851
93061.SAOUHSC_00001 93061.SAOUHSC_00005 792
93061.SAOUHSC_00001 93061.SAOUHSC_00006 786
93061.SAOUHSC_00001 93061.SAOUHSC_00009 274
93061.SAOUHSC_00001 93061.SAOUHSC_00017 328
93061.SAOUHSC_00001 93061.SAOUHSC_00018 894
93061.SAOUHSC_00001 93061.SAOUHSC_00027 184
93061.SAOUHSC_00001 93061.SAOUHSC_00083 159
93061.SAOUHSC_00001 93061.SAOUHSC_00342 687
93061.SAOUHSC_00001 93061.SAOUHSC_00345 263
93061.SAOUHSC_00001 93061.SAOUHSC_00346 220
93061.SAOUHSC_00001 93061.SAOUHSC_00352 296
93061.SAOUHSC_00001 93061.SAOUHSC_00397 181
93061.SAOUHSC_00001 93061.SAOUHSC_00398 256
93061.SAOUHSC_00001 93061.SAOUHSC_00427 332
93061.SAOUHSC_00001 93061.SAOUHSC_00438 181
93061.SAOUHSC_00001 93061.SAOUHSC_00442 575
93061.SAOUHSC_00001 93061.SAOUHSC_00445 434
93061.SAOUHSC_00001 93061.SAOUHSC_00456 707
93061.SAOUHSC_00001 93061.SAOUHSC_00459 219
93061.SAOUHSC_00001 93061.SAOUHSC_00464 323
93061.SAOUHSC_00001 93061.SAOUHSC_00477 263
93061.SAOUHSC_00001 93061.SAOUHSC_00481 150
93061.SAOUHSC_00001 93061.SAOUHSC_00486 164
93061.SAOUHSC_00001 93061.SAOUHSC_00491 235
93061.SAOUHSC_00001 93061.SAOUHSC_00499 209
93061.SAOUHSC_00001 93061.SAOUHSC_00508 159
93061.SAOUHSC_00001 93061.SAOUHSC_00509 291
93061.SAOUHSC_00001 93061.SAOUHSC_00517 214
93061.SAOUHSC_00001 93061.SAOUHSC_00518 197
93061.SAOUHSC_00001 93061.SAOUHSC_00519 197
93061.SAOUHSC_00001 93061.SAOUHSC_00521 188
93061.SAOUHSC_00001 93061.SAOUHSC_00524 703
93061.SAOUHSC_00001 93061.SAOUHSC_00525 635
93061.SAOUHSC_00001 93061.SAOUHSC_00527 256
93061.SAOUHSC_00001 93061.SAOUHSC_00528 155
93061.SAOUHSC_00001 93061.SAOUHSC_00530 783
93061.SAOUHSC_00001 93061.SAOUHSC_00574 153
93061.SAOUHSC_00001 93061.SAOUHSC_00606 161
93061.SAOUHSC_00001 93061.SAOUHSC_00611 161
93061.SAOUHSC_00001 93061.SAOUHSC_00699 255
93061.SAOUHSC_00001 93061.SAOUHSC_00715 176
93061.SAOUHSC_00001 93061.SAOUHSC_00730 273
93061.SAOUHSC_00001 93061.SAOUHSC_00739 268
93061.SAOUHSC_00001 93061.SAOUHSC_00742 198
93061.SAOUHSC_00001 93061.SAOUHSC_00752 251
93061.SAOUHSC_00001 93061.SAOUHSC_00769 256
93061.SAOUHSC_00001 93061.SAOUHSC_00771 191
93061.SAOUHSC_00001 93061.SAOUHSC_00774 195
93061.SAOUHSC_00001 93061.SAOUHSC_00776 271
93061.SAOUHSC_00001 93061.SAOUHSC_00779 271
93061.SAOUHSC_00001 93061.SAOUHSC_00780 355
93061.SAOUHSC_00001 93061.SAOUHSC_00790 333
93061.SAOUHSC_00001 93061.SAOUHSC_00804 282
93061.SAOUHSC_00001 93061.SAOUHSC_00905 318
93061.SAOUHSC_00001 93061.SAOUHSC_00915 282
93061.SAOUHSC_00001 93061.SAOUHSC_00947 274
93061.SAOUHSC_00001 93061.SAOUHSC_00948 261
93061.SAOUHSC_00001 93061.SAOUHSC_00953 645
93061.SAOUHSC_00001 93061.SAOUHSC_00958 200
93061.SAOUHSC_00001 93061.SAOUHSC_01015 336
93061.SAOUHSC_00001 93061.SAOUHSC_01016 320
93061.SAOUHSC_00001 93061.SAOUHSC_01058 151
93061.SAOUHSC_00001 93061.SAOUHSC_01063 359
93061.SAOUHSC_00001 93061.SAOUHSC_01075 234
93061.SAOUHSC_00001 93061.SAOUHSC_01092 198
93061.SAOUHSC_00001 93061.SAOUHSC_01102 271
93061.SAOUHSC_00001 93061.SAOUHSC_01128 150
93061.SAOUHSC_00001 93061.SAOUHSC_01142 276
93061.SAOUHSC_00001 93061.SAOUHSC_01145 283
93061.SAOUHSC_00001 93061.SAOUHSC_01149 252
93061.SAOUHSC_00001 93061.SAOUHSC_01150 646
93061.SAOUHSC_00001 93061.SAOUHSC_01163 221
93061.SAOUHSC_00001 93061.SAOUHSC_01176 167
93061.SAOUHSC_00001 93061.SAOUHSC_01179 495
93061.SAOUHSC_00001 93061.SAOUHSC_01191 159
93061.SAOUHSC_00001 93061.SAOUHSC_01194 181
93061.SAOUHSC_00001 93061.SAOUHSC_01205 218
93061.SAOUHSC_00001 93061.SAOUHSC_01207 368
93061.SAOUHSC_00001 93061.SAOUHSC_01210 413
93061.SAOUHSC_00001 93061.SAOUHSC_01211 197
93061.SAOUHSC_00001 93061.SAOUHSC_01222 611
93061.SAOUHSC_00001 93061.SAOUHSC_01223 504
93061.SAOUHSC_00001 93061.SAOUHSC_01224 332
93061.SAOUHSC_00001 93061.SAOUHSC_01232 197
93061.SAOUHSC_00001 93061.SAOUHSC_01234 335
93061.SAOUHSC_00001 93061.SAOUHSC_01236 197
93061.SAOUHSC_00001 93061.SAOUHSC_01243 171
93061.SAOUHSC_00001 93061.SAOUHSC_01246 340
93061.SAOUHSC_00001 93061.SAOUHSC_01253 335
93061.SAOUHSC_00001 93061.SAOUHSC_01260 233
93061.SAOUHSC_00001 93061.SAOUHSC_01262 255
93061.SAOUHSC_00001 93061.SAOUHSC_01272 197
93061.SAOUHSC_00001 93061.SAOUHSC_01273 256
93061.SAOUHSC_00001 93061.SAOUHSC_01327 197
93061.SAOUHSC_00001 93061.SAOUHSC_01333 646
93061.SAOUHSC_00001 93061.SAOUHSC_01341 251
93061.SAOUHSC_00001 93061.SAOUHSC_01348 157
93061.SAOUHSC_00001 93061.SAOUHSC_01351 581
93061.SAOUHSC_00001 93061.SAOUHSC_01352 486
93061.SAOUHSC_00001 93061.SAOUHSC_01358 261
93061.SAOUHSC_00001 93061.SAOUHSC_01359 330
93061.SAOUHSC_00001 93061.SAOUHSC_01371 255
93061.SAOUHSC_00001 93061.SAOUHSC_01395 163
93061.SAOUHSC_00001 93061.SAOUHSC_01435 199
93061.SAOUHSC_00001 93061.SAOUHSC_01443 331
93061.SAOUHSC_00001 93061.SAOUHSC_01452 167
93061.SAOUHSC_00001 93061.SAOUHSC_01454 157
93061.SAOUHSC_00001 93061.SAOUHSC_01470 884
93061.SAOUHSC_00001 93061.SAOUHSC_01473 156
93061.SAOUHSC_00001 93061.SAOUHSC_01474 198
93061.SAOUHSC_00001 93061.SAOUHSC_01482 196
93061.SAOUHSC_00001 93061.SAOUHSC_01487 235
93061.SAOUHSC_00001 93061.SAOUHSC_01493 207
93061.SAOUHSC_00001 93061.SAOUHSC_01502 256
93061.SAOUHSC_00001 93061.SAOUHSC_01504 219
93061.SAOUHSC_00001 93061.SAOUHSC_01587 172
93061.SAOUHSC_00001 93061.SAOUHSC_01591 296
93061.SAOUHSC_00001 93061.SAOUHSC_01601 181
93061.SAOUHSC_00001 93061.SAOUHSC_01605 166
93061.SAOUHSC_00001 93061.SAOUHSC_01615 346
93061.SAOUHSC_00001 93061.SAOUHSC_01620 215
93061.SAOUHSC_00001 93061.SAOUHSC_01637 195
93061.SAOUHSC_00001 93061.SAOUHSC_01643 155
93061.SAOUHSC_00001 93061.SAOUHSC_01662 648
93061.SAOUHSC_00001 93061.SAOUHSC_01663 685
93061.SAOUHSC_00001 93061.SAOUHSC_01668 243
93061.SAOUHSC_00001 93061.SAOUHSC_01683 647
93061.SAOUHSC_00001 93061.SAOUHSC_01684 281
93061.SAOUHSC_00001 93061.SAOUHSC_01685 333
93061.SAOUHSC_00001 93061.SAOUHSC_01688 160
93061.SAOUHSC_00001 93061.SAOUHSC_01689 232
93061.SAOUHSC_00001 93061.SAOUHSC_01744 203
93061.SAOUHSC_00001 93061.SAOUHSC_01748 157
93061.SAOUHSC_00001 93061.SAOUHSC_01750 475
93061.SAOUHSC_00001 93061.SAOUHSC_01751 340
93061.SAOUHSC_00001 93061.SAOUHSC_01753 231
93061.SAOUHSC_00001 93061.SAOUHSC_01755 197
93061.SAOUHSC_00001 93061.SAOUHSC_01764 199
93061.SAOUHSC_00001 93061.SAOUHSC_01778 331
93061.SAOUHSC_00001 93061.SAOUHSC_01784 197
93061.SAOUHSC_00001 93061.SAOUHSC_01786 251
93061.SAOUHSC_00001 93061.SAOUHSC_01788 151
93061.SAOUHSC_00001 93061.SAOUHSC_01791 685
93061.SAOUHSC_00001 93061.SAOUHSC_01792 505
93061.SAOUHSC_00001 93061.SAOUHSC_01796 223
93061.SAOUHSC_00001 93061.SAOUHSC_01797 157
93061.SAOUHSC_00001 93061.SAOUHSC_01802 331
93061.SAOUHSC_00001 93061.SAOUHSC_01807 166
93061.SAOUHSC_00001 93061.SAOUHSC_01811 639
93061.SAOUHSC_00001 93061.SAOUHSC_01818 167
93061.SAOUHSC_00001 93061.SAOUHSC_01832 154
93061.SAOUHSC_00001 93061.SAOUHSC_01838 200
93061.SAOUHSC_00001 93061.SAOUHSC_01857 158
93061.SAOUHSC_00001 93061.SAOUHSC_01858 202
93061.SAOUHSC_00001 93061.SAOUHSC_01865 210
93061.SAOUHSC_00001 93061.SAOUHSC_01894 213
93061.SAOUHSC_00001 93061.SAOUHSC_01914 397
93061.SAOUHSC_00001 93061.SAOUHSC_01932 252
93061.SAOUHSC_00001 93061.SAOUHSC_01933 181
93061.SAOUHSC_00001 93061.SAOUHSC_01962 343
93061.SAOUHSC_00001 93061.SAOUHSC_02011 251
93061.SAOUHSC_00001 93061.SAOUHSC_02067 894
93061.SAOUHSC_00001 93061.SAOUHSC_02095 213
93061.SAOUHSC_00001 93061.SAOUHSC_02122 335
93061.SAOUHSC_00001 93061.SAOUHSC_02123 252
93061.SAOUHSC_00001 93061.SAOUHSC_02216 642
93061.SAOUHSC_00001 93061.SAOUHSC_02239 261
93061.SAOUHSC_00001 93061.SAOUHSC_02250 227
93061.SAOUHSC_00001 93061.SAOUHSC_02254 632
93061.SAOUHSC_00001 93061.SAOUHSC_02255 158
93061.SAOUHSC_00001 93061.SAOUHSC_02299 153
93061.SAOUHSC_00001 93061.SAOUHSC_02300 150
93061.SAOUHSC_00001 93061.SAOUHSC_02303 158
93061.SAOUHSC_00001 93061.SAOUHSC_02319 270
93061.SAOUHSC_00001 93061.SAOUHSC_02327 272
93061.SAOUHSC_00001 93061.SAOUHSC_02345 255
93061.SAOUHSC_00001 93061.SAOUHSC_02350 332
93061.SAOUHSC_00001 93061.SAOUHSC_02354 324
93061.SAOUHSC_00001 93061.SAOUHSC_02356 213
93061.SAOUHSC_00001 93061.SAOUHSC_02357 256
93061.SAOUHSC_00001 93061.SAOUHSC_02359 189
93061.SAOUHSC_00001 93061.SAOUHSC_02361 188
93061.SAOUHSC_00001 93061.SAOUHSC_02362 151
93061.SAOUHSC_00001 93061.SAOUHSC_02368 367
93061.SAOUHSC_00001 93061.SAOUHSC_02399 163
93061.SAOUHSC_00001 93061.SAOUHSC_02417 151
93061.SAOUHSC_00001 93061.SAOUHSC_02468 179
93061.SAOUHSC_00001 93061.SAOUHSC_02478 382
93061.SAOUHSC_00001 93061.SAOUHSC_02485 255
93061.SAOUHSC_00001 93061.SAOUHSC_02486 197
93061.SAOUHSC_00001 93061.SAOUHSC_02487 383
93061.SAOUHSC_00001 93061.SAOUHSC_02494 196
93061.SAOUHSC_00001 93061.SAOUHSC_02495 256
93061.SAOUHSC_00001 93061.SAOUHSC_02496 197
93061.SAOUHSC_00001 93061.SAOUHSC_02500 197
93061.SAOUHSC_00001 93061.SAOUHSC_02502 256
93061.SAOUHSC_00001 93061.SAOUHSC_02505 256
93061.SAOUHSC_00001 93061.SAOUHSC_02508 197
93061.SAOUHSC_00001 93061.SAOUHSC_02509 256
93061.SAOUHSC_00001 93061.SAOUHSC_02512 256
93061.SAOUHSC_00001 93061.SAOUHSC_02517 333
93061.SAOUHSC_00001 93061.SAOUHSC_02545 274
93061.SAOUHSC_00001 93061.SAOUHSC_02558 335
93061.SAOUHSC_00001 93061.SAOUHSC_02618 252
93061.SAOUHSC_00001 93061.SAOUHSC_02619 252
93061.SAOUHSC_00001 93061.SAOUHSC_02625 157
93061.SAOUHSC_00001 93061.SAOUHSC_02675 435
93061.SAOUHSC_00001 93061.SAOUHSC_02684 150
93061.SAOUHSC_00001 93061.SAOUHSC_02694 316
93061.SAOUHSC_00001 93061.SAOUHSC_02712 251
93061.SAOUHSC_00001 93061.SAOUHSC_02715 251
93061.SAOUHSC_00001 93061.SAOUHSC_02799 224
93061.SAOUHSC_00001 93061.SAOUHSC_02846 157
93061.SAOUHSC_00001 93061.SAOUHSC_02903 204
93061.SAOUHSC_00001 93061.SAOUHSC_02919 224
93061.SAOUHSC_00001 93061.SAOUHSC_02968 150
93061.SAOUHSC_00001 93061.SAOUHSC_03049 425
93061.SAOUHSC_00001 93061.SAOUHSC_03051 498
93061.SAOUHSC_00001 93061.SAOUHSC_03052 871
93061.SAOUHSC_00001 93061.SAOUHSC_03053 395
93061.SAOUHSC_00001 93061.SAOUHSC_03054 497
93061.SAOUHSC_00001 93061.SAOUHSC_03055 640
93061.SAOUHSC_00002 93061.SAOUHSC_00001 929
93061.SAOUHSC_00002 93061.SAOUHSC_00003 733
93061.SAOUHSC_00002 93061.SAOUHSC_00004 856
93061.SAOUHSC_00002 93061.SAOUHSC_00005 963
93061.SAOUHSC_00002 93061.SAOUHSC_00006 948
93061.SAOUHSC_00002 93061.SAOUHSC_00009 435
93061.SAOUHSC_00002 93061.SAOUHSC_00017 179
93061.SAOUHSC_00002 93061.SAOUHSC_00018 456
93061.SAOUHSC_00002 93061.SAOUHSC_00027 250
93061.SAOUHSC_00002 93061.SAOUHSC_00049 692
93061.SAOUHSC_00002 93061.SAOUHSC_00149 226
93061.SAOUHSC_00002 93061.SAOUHSC_00221 157
93061.SAOUHSC_00002 93061.SAOUHSC_00342 259
93061.SAOUHSC_00002 93061.SAOUHSC_00345 510
93061.SAOUHSC_00002 93061.SAOUHSC_00346 339
93061.SAOUHSC_00002 93061.SAOUHSC_00349 287
93061.SAOUHSC_00002 93061.SAOUHSC_00352 297
93061.SAOUHSC_00002 93061.SAOUHSC_00375 379
93061.SAOUHSC_00002 93061.SAOUHSC_00442 928
93061.SAOUHSC_00002 93061.SAOUHSC_00451 529
93061.SAOUHSC_00002 93061.SAOUHSC_00454 962
93061.SAOUHSC_00002 93061.SAOUHSC_00456 790
93061.SAOUHSC_00002 93061.SAOUHSC_00459 217
93061.SAOUHSC_00002 93061.SAOUHSC_00461 183
93061.SAOUHSC_00002 93061.SAOUHSC_00462 351
93061.SAOUHSC_00002 93061.SAOUHSC_00463 230
93061.SAOUHSC_00002 93061.SAOUHSC_00464 522
93061.SAOUHSC_00002 93061.SAOUHSC_00472 166
93061.SAOUHSC_00002 93061.SAOUHSC_00475 221
93061.SAOUHSC_00002 93061.SAOUHSC_00477 201
93061.SAOUHSC_00002 93061.SAOUHSC_00480 198
93061.SAOUHSC_00002 93061.SAOUHSC_00482 245
93061.SAOUHSC_00002 93061.SAOUHSC_00484 156
93061.SAOUHSC_00002 93061.SAOUHSC_00485 239
93061.SAOUHSC_00002 93061.SAOUHSC_00486 315
93061.SAOUHSC_00002 93061.SAOUHSC_00499 315
93061.SAOUHSC_00002 93061.SAOUHSC_00513 224
93061.SAOUHSC_00002 93061.SAOUHSC_00517 397
93061.SAOUHSC_00002 93061.SAOUHSC_00518 166
93061.SAOUHSC_00002 93061.SAOUHSC_00520 330
93061.SAOUHSC_00002 93061.SAOUHSC_00524 238
93061.SAOUHSC_00002 93061.SAOUHSC_00525 321
93061.SAOUHSC_00002 93061.SAOUHSC_00526 203
93061.SAOUHSC_00002 93061.SAOUHSC_00530 195
93061.SAOUHSC_00002 93061.SAOUHSC_00539 343
93061.SAOUHSC_00002 93061.SAOUHSC_00540 343
93061.SAOUHSC_00002 93061.SAOUHSC_00549 195
93061.SAOUHSC_00002 93061.SAOUHSC_00564 910
93061.SAOUHSC_00002 93061.SAOUHSC_00605 164
93061.SAOUHSC_00002 93061.SAOUHSC_00611 223
93061.SAOUHSC_00002 93061.SAOUHSC_00670 274
93061.SAOUHSC_00002 93061.SAOUHSC_00688 171
93061.SAOUHSC_00002 93061.SAOUHSC_00730 671
93061.SAOUHSC_00002 93061.SAOUHSC_00732 195
93061.SAOUHSC_00002 93061.SAOUHSC_00739 301
93061.SAOUHSC_00002 93061.SAOUHSC_00742 722
93061.SAOUHSC_00002 93061.SAOUHSC_00743 899
93061.SAOUHSC_00002 93061.SAOUHSC_00774 267
93061.SAOUHSC_00002 93061.SAOUHSC_00776 508
93061.SAOUHSC_00002 93061.SAOUHSC_00779 508
93061.SAOUHSC_00002 93061.SAOUHSC_00780 341
93061.SAOUHSC_00002 93061.SAOUHSC_00796 205
93061.SAOUHSC_00002 93061.SAOUHSC_00799 339
93061.SAOUHSC_00002 93061.SAOUHSC_00804 599
93061.SAOUHSC_00002 93061.SAOUHSC_00835 240
93061.SAOUHSC_00002 93061.SAOUHSC_00847 238
93061.SAOUHSC_00002 93061.SAOUHSC_00849 266
93061.SAOUHSC_00002 93061.SAOUHSC_00895 259
93061.SAOUHSC_00002 93061.SAOUHSC_00904 402
93061.SAOUHSC_00002 93061.SAOUHSC_00905 428
93061.SAOUHSC_00002 93061.SAOUHSC_00935 191
93061.SAOUHSC_00002 93061.SAOUHSC_00942 168
93061.SAOUHSC_00002 93061.SAOUHSC_00946 167
93061.SAOUHSC_00002 93061.SAOUHSC_00989 169
93061.SAOUHSC_00002 93061.SAOUHSC_01008 455
93061.SAOUHSC_00002 93061.SAOUHSC_01010 313
93061.SAOUHSC_00002 93061.SAOUHSC_01013 464
93061.SAOUHSC_00002 93061.SAOUHSC_01014 455
93061.SAOUHSC_00002 93061.SAOUHSC_01063 163
93061.SAOUHSC_00002 93061.SAOUHSC_01074 206
93061.SAOUHSC_00002 93061.SAOUHSC_01092 528
93061.SAOUHSC_00002 93061.SAOUHSC_01093 610
93061.SAOUHSC_00002 93061.SAOUHSC_01098 571
93061.SAOUHSC_00002 93061.SAOUHSC_01100 215
93061.SAOUHSC_00002 93061.SAOUHSC_01102 447
93061.SAOUHSC_00002 93061.SAOUHSC_01103 332
93061.SAOUHSC_00002 93061.SAOUHSC_01121 228
93061.SAOUHSC_00002 93061.SAOUHSC_01143 163
93061.SAOUHSC_00002 93061.SAOUHSC_01144 248
93061.SAOUHSC_00002 93061.SAOUHSC_01145 269
93061.SAOUHSC_00002 93061.SAOUHSC_01147 164
93061.SAOUHSC_00002 93061.SAOUHSC_01149 325
93061.SAOUHSC_00002 93061.SAOUHSC_01150 268
93061.SAOUHSC_00002 93061.SAOUHSC_01163 364
93061.SAOUHSC_00002 93061.SAOUHSC_01171 360
93061.SAOUHSC_00002 93061.SAOUHSC_01172 248
93061.SAOUHSC_00002 93061.SAOUHSC_01177 152
93061.SAOUHSC_00002 93061.SAOUHSC_01178 712
93061.SAOUHSC_00002 93061.SAOUHSC_01179 448
93061.SAOUHSC_00002 93061.SAOUHSC_01187 622
93061.SAOUHSC_00002 93061.SAOUHSC_01191 253
93061.SAOUHSC_00002 93061.SAOUHSC_01192 232
93061.SAOUHSC_00002 93061.SAOUHSC_01193 232
93061.SAOUHSC_00002 93061.SAOUHSC_01199 188
93061.SAOUHSC_00002 93061.SAOUHSC_01203 197
93061.SAOUHSC_00002 93061.SAOUHSC_01204 242
93061.SAOUHSC_00002 93061.SAOUHSC_01210 653
93061.SAOUHSC_00002 93061.SAOUHSC_01215 741
93061.SAOUHSC_00002 93061.SAOUHSC_01221 277
93061.SAOUHSC_00002 93061.SAOUHSC_01222 455
93061.SAOUHSC_00002 93061.SAOUHSC_01224 332
93061.SAOUHSC_00002 93061.SAOUHSC_01235 184
93061.SAOUHSC_00002 93061.SAOUHSC_01240 159
93061.SAOUHSC_00002 93061.SAOUHSC_01241 451
93061.SAOUHSC_00002 93061.SAOUHSC_01243 624
93061.SAOUHSC_00002 93061.SAOUHSC_01245 203
93061.SAOUHSC_00002 93061.SAOUHSC_01246 197
93061.SAOUHSC_00002 93061.SAOUHSC_01247 256
93061.SAOUHSC_00002 93061.SAOUHSC_01248 208
93061.SAOUHSC_00002 93061.SAOUHSC_01250 228
93061.SAOUHSC_00002 93061.SAOUHSC_01262 856
93061.SAOUHSC_00002 93061.SAOUHSC_01272 783
93061.SAOUHSC_00002 93061.SAOUHSC_01273 730
93061.SAOUHSC_00002 93061.SAOUHSC_01333 435
93061.SAOUHSC_00002 93061.SAOUHSC_01336 227
93061.SAOUHSC_00002 93061.SAOUHSC_01337 308
93061.SAOUHSC_00002 93061.SAOUHSC_01340 150
93061.SAOUHSC_00002 93061.SAOUHSC_01341 552
93061.SAOUHSC_00002 93061.SAOUHSC_01342 493
93061.SAOUHSC_00002 93061.SAOUHSC_01343 493
93061.SAOUHSC_00002 93061.SAOUHSC_01350 424
93061.SAOUHSC_00002 93061.SAOUHSC_01351 896
93061.SAOUHSC_00002 93061.SAOUHSC_01352 834
93061.SAOUHSC_00002 93061.SAOUHSC_01361 185
93061.SAOUHSC_00002 93061.SAOUHSC_01363 861
93061.SAOUHSC_00002 93061.SAOUHSC_01369 192
93061.SAOUHSC_00002 93061.SAOUHSC_01413 152
93061.SAOUHSC_00002 93061.SAOUHSC_01416 183
93061.SAOUHSC_00002 93061.SAOUHSC_01423 156
93061.SAOUHSC_00002 93061.SAOUHSC_01424 158
93061.SAOUHSC_00002 93061.SAOUHSC_01425 156
93061.SAOUHSC_00002 93061.SAOUHSC_01434 743
93061.SAOUHSC_00002 93061.SAOUHSC_01435 940
93061.SAOUHSC_00002 93061.SAOUHSC_01452 229
93061.SAOUHSC_00002 93061.SAOUHSC_01454 898
93061.SAOUHSC_00002 93061.SAOUHSC_01472 579
93061.SAOUHSC_00002 93061.SAOUHSC_01482 354
93061.SAOUHSC_00002 93061.SAOUHSC_01483 332
93061.SAOUHSC_00002 93061.SAOUHSC_01485 917
93061.SAOUHSC_00002 93061.SAOUHSC_01491 450
93061.SAOUHSC_00002 93061.SAOUHSC_01493 160
93061.SAOUHSC_00002 93061.SAOUHSC_01502 571
93061.SAOUHSC_00002 93061.SAOUHSC_01542 540
93061.SAOUHSC_00002 93061.SAOUHSC_01552 520
93061.SAOUHSC_00002 93061.SAOUHSC_01563 470
93061.SAOUHSC_00002 93061.SAOUHSC_01576 358
93061.SAOUHSC_00002 93061.SAOUHSC_01587 307
93061.SAOUHSC_00002 93061.SAOUHSC_01589 186
93061.SAOUHSC_00002 93061.SAOUHSC_01591 297
93061.SAOUHSC_00002 93061.SAOUHSC_01605 547
93061.SAOUHSC_00002 93061.SAOUHSC_01615 483
93061.SAOUHSC_00002 93061.SAOUHSC_01625 249
93061.SAOUHSC_00002 93061.SAOUHSC_01637 266
93061.SAOUHSC_00002 93061.SAOUHSC_01640 272
93061.SAOUHSC_00002 93061.SAOUHSC_01641 192
93061.SAOUHSC_00002 93061.SAOUHSC_01658 193
93061.SAOUHSC_00002 93061.SAOUHSC_01659 197
93061.SAOUHSC_00002 93061.SAOUHSC_01662 244
93061.SAOUHSC_00002 93061.SAOUHSC_01663 664
93061.SAOUHSC_00002 93061.SAOUHSC_01679 224
93061.SAOUHSC_00002 93061.SAOUHSC_01683 255
93061.SAOUHSC_00002 93061.SAOUHSC_01684 167
93061.SAOUHSC_00002 93061.SAOUHSC_01685 265
93061.SAOUHSC_00002 93061.SAOUHSC_01689 210
93061.SAOUHSC_00002 93061.SAOUHSC_01690 813
93061.SAOUHSC_00002 93061.SAOUHSC_01692 178
93061.SAOUHSC_00002 93061.SAOUHSC_01714 343
93061.SAOUHSC_00002 93061.SAOUHSC_01723 757
93061.SAOUHSC_00002 93061.SAOUHSC_01734 721
93061.SAOUHSC_00002 93061.SAOUHSC_01744 489
93061.SAOUHSC_00002 93061.SAOUHSC_01750 332
93061.SAOUHSC_00002 93061.SAOUHSC_01751 196
93061.SAOUHSC_00002 93061.SAOUHSC_01766 171
93061.SAOUHSC_00002 93061.SAOUHSC_01767 397
93061.SAOUHSC_00002 93061.SAOUHSC_01773 269
93061.SAOUHSC_00002 93061.SAOUHSC_01791 633
93061.SAOUHSC_00002 93061.SAOUHSC_01796 460
93061.SAOUHSC_00002 93061.SAOUHSC_01797 909
93061.SAOUHSC_00002 93061.SAOUHSC_01806 967
93061.SAOUHSC_00002 93061.SAOUHSC_01811 810
93061.SAOUHSC_00002 93061.SAOUHSC_01818 229
93061.SAOUHSC_00002 93061.SAOUHSC_01820 154
93061.SAOUHSC_00002 93061.SAOUHSC_01821 168
93061.SAOUHSC_00002 93061.SAOUHSC_01839 271
93061.SAOUHSC_00002 93061.SAOUHSC_01849 296
93061.SAOUHSC_00002 93061.SAOUHSC_01850 559
93061.SAOUHSC_00002 93061.SAOUHSC_01858 183
93061.SAOUHSC_00002 93061.SAOUHSC_01859 161
93061.SAOUHSC_00002 93061.SAOUHSC_01870 172
93061.SAOUHSC_00002 93061.SAOUHSC_01914 355
93061.SAOUHSC_00002 93061.SAOUHSC_01950 665
93061.SAOUHSC_00002 93061.SAOUHSC_01968 207
93061.SAOUHSC_00002 93061.SAOUHSC_01973 236
93061.SAOUHSC_00002 93061.SAOUHSC_01975 338
93061.SAOUHSC_00002 93061.SAOUHSC_01983 258
93061.SAOUHSC_00002 93061.SAOUHSC_02005 763
93061.SAOUHSC_00002 93061.SAOUHSC_02011 332
93061.SAOUHSC_00002 93061.SAOUHSC_02057 520
93061.SAOUHSC_00002 93061.SAOUHSC_02067 294
93061.SAOUHSC_00002 93061.SAOUHSC_02099 174
93061.SAOUHSC_00002 93061.SAOUHSC_02102 167
93061.SAOUHSC_00002 93061.SAOUHSC_02110 358
93061.SAOUHSC_00002 93061.SAOUHSC_02111 944
93061.SAOUHSC_00002 93061.SAOUHSC_02118 198
93061.SAOUHSC_00002 93061.SAOUHSC_02122 666
93061.SAOUHSC_00002 93061.SAOUHSC_02123 665
93061.SAOUHSC_00002 93061.SAOUHSC_02152 318
93061.SAOUHSC_00002 93061.SAOUHSC_02216 271
93061.SAOUHSC_00002 93061.SAOUHSC_02254 204
93061.SAOUHSC_00002 93061.SAOUHSC_02255 314
93061.SAOUHSC_00002 93061.SAOUHSC_02276 733
93061.SAOUHSC_00002 93061.SAOUHSC_02296 194
93061.SAOUHSC_00002 93061.SAOUHSC_02298 158
93061.SAOUHSC_00002 93061.SAOUHSC_02299 204
93061.SAOUHSC_00002 93061.SAOUHSC_02300 322
93061.SAOUHSC_00002 93061.SAOUHSC_02316 211
93061.SAOUHSC_00002 93061.SAOUHSC_02318 238
93061.SAOUHSC_00002 93061.SAOUHSC_02319 188
93061.SAOUHSC_00002 93061.SAOUHSC_02327 269
93061.SAOUHSC_00002 93061.SAOUHSC_02334 202
93061.SAOUHSC_00002 93061.SAOUHSC_02345 178
93061.SAOUHSC_00002 93061.SAOUHSC_02354 577
93061.SAOUHSC_00002 93061.SAOUHSC_02359 153
93061.SAOUHSC_00002 93061.SAOUHSC_02360 183
93061.SAOUHSC_00002 93061.SAOUHSC_02368 346
93061.SAOUHSC_00002 93061.SAOUHSC_02399 319
93061.SAOUHSC_00002 93061.SAOUHSC_02406 160
93061.SAOUHSC_00002 93061.SAOUHSC_02457 153
93061.SAOUHSC_00002 93061.SAOUHSC_02468 170
93061.SAOUHSC_00002 93061.SAOUHSC_02477 226
93061.SAOUHSC_00002 93061.SAOUHSC_02478 340
93061.SAOUHSC_00002 93061.SAOUHSC_02485 345
93061.SAOUHSC_00002 93061.SAOUHSC_02490 240
93061.SAOUHSC_00002 93061.SAOUHSC_02495 229
93061.SAOUHSC_00002 93061.SAOUHSC_02506 533
93061.SAOUHSC_00002 93061.SAOUHSC_02508 239
93061.SAOUHSC_00002 93061.SAOUHSC_02517 272
93061.SAOUHSC_00002 93061.SAOUHSC_02536 267
93061.SAOUHSC_00002 93061.SAOUHSC_02545 336
93061.SAOUHSC_00002 93061.SAOUHSC_02604 214
93061.SAOUHSC_00002 93061.SAOUHSC_02618 437
93061.SAOUHSC_00002 93061.SAOUHSC_02619 437
93061.SAOUHSC_00002 93061.SAOUHSC_02676 343
93061.SAOUHSC_00002 93061.SAOUHSC_02678 332
93061.SAOUHSC_00002 93061.SAOUHSC_02694 267
93061.SAOUHSC_00002 93061.SAOUHSC_02703 158
93061.SAOUHSC_00002 93061.SAOUHSC_02712 332
93061.SAOUHSC_00002 93061.SAOUHSC_02714 251
93061.SAOUHSC_00002 93061.SAOUHSC_02715 332
93061.SAOUHSC_00002 93061.SAOUHSC_02744 195
93061.SAOUHSC_00002 93061.SAOUHSC_02821 217
93061.SAOUHSC_00002 93061.SAOUHSC_02893 175
93061.SAOUHSC_00002 93061.SAOUHSC_02913 159
93061.SAOUHSC_00002 93061.SAOUHSC_02942 899
93061.SAOUHSC_00002 93061.SAOUHSC_02989 174
93061.SAOUHSC_00002 93061.SAOUHSC_03013 197
93061.SAOUHSC_00002 93061.SAOUHSC_03046 176
93061.SAOUHSC_00002 93061.SAOUHSC_03049 170
93061.SAOUHSC_00002 93061.SAOUHSC_03051 487
93061.SAOUHSC_00002 93061.SAOUHSC_03052 509
93061.SAOUHSC_00002 93061.SAOUHSC_03053 370
93061.SAOUHSC_00002 93061.SAOUHSC_03054 434
93061.SAOUHSC_00002 93061.SAOUHSC_03055 633
93061.SAOUHSC_00003 93061.SAOUHSC_00001 639
93061.SAOUHSC_00003 93061.SAOUHSC_00002 733
93061.SAOUHSC_00003 93061.SAOUHSC_00004 967
93061.SAOUHSC_00003 93061.SAOUHSC_00005 924
93061.SAOUHSC_00003 93061.SAOUHSC_00006 873
93061.SAOUHSC_00003 93061.SAOUHSC_00015 259
93061.SAOUHSC_00003 93061.SAOUHSC_00017 247
93061.SAOUHSC_00003 93061.SAOUHSC_00018 162
93061.SAOUHSC_00003 93061.SAOUHSC_00027 192
93061.SAOUHSC_00003 93061.SAOUHSC_00235 169
93061.SAOUHSC_00003 93061.SAOUHSC_00329 260
93061.SAOUHSC_00003 93061.SAOUHSC_00346 202
93061.SAOUHSC_00003 93061.SAOUHSC_00348 224
93061.SAOUHSC_00003 93061.SAOUHSC_00349 211
93061.SAOUHSC_00003 93061.SAOUHSC_00350 196
93061.SAOUHSC_00003 93061.SAOUHSC_00435 159
93061.SAOUHSC_00003 93061.SAOUHSC_00439 163
93061.SAOUHSC_00003 93061.SAOUHSC_00477 192
93061.SAOUHSC_00003 93061.SAOUHSC_00489 393
93061.SAOUHSC_00003 93061.SAOUHSC_00513 156
93061.SAOUHSC_00003 93061.SAOUHSC_00525 215
93061.SAOUHSC_00003 93061.SAOUHSC_00575 189
93061.SAOUHSC_00003 93061.SAOUHSC_00608 196
93061.SAOUHSC_00003 93061.SAOUHSC_00797 424
93061.SAOUHSC_00003 93061.SAOUHSC_00803 152
93061.SAOUHSC_00003 93061.SAOUHSC_00838 152
93061.SAOUHSC_00003 93061.SAOUHSC_00940 219
93061.SAOUHSC_00003 93061.SAOUHSC_01007 308
93061.SAOUHSC_00003 93061.SAOUHSC_01011 150
93061.SAOUHSC_00003 93061.SAOUHSC_01191 155
93061.SAOUHSC_00003 93061.SAOUHSC_01232 225
93061.SAOUHSC_00003 93061.SAOUHSC_01251 216
93061.SAOUHSC_00003 93061.SAOUHSC_01255 400
93061.SAOUHSC_00003 93061.SAOUHSC_01256 258
93061.SAOUHSC_00003 93061.SAOUHSC_01259 211
93061.SAOUHSC_00003 93061.SAOUHSC_01351 328
93061.SAOUHSC_00003 93061.SAOUHSC_01352 283
93061.SAOUHSC_00003 93061.SAOUHSC_01490 215
93061.SAOUHSC_00003 93061.SAOUHSC_01565 163
93061.SAOUHSC_00003 93061.SAOUHSC_01660 343
93061.SAOUHSC_00003 93061.SAOUHSC_01661 296
93061.SAOUHSC_00003 93061.SAOUHSC_01666 163
93061.SAOUHSC_00003 93061.SAOUHSC_01734 161
93061.SAOUHSC_00003 93061.SAOUHSC_01758 335
93061.SAOUHSC_00003 93061.SAOUHSC_02067 162
93061.SAOUHSC_00003 93061.SAOUHSC_02243 160
93061.SAOUHSC_00003 93061.SAOUHSC_02316 155
93061.SAOUHSC_00003 93061.SAOUHSC_02376 213
93061.SAOUHSC_00003 93061.SAOUHSC_02397 300
93061.SAOUHSC_00003 93061.SAOUHSC_02481 256
93061.SAOUHSC_00003 93061.SAOUHSC_02482 256
93061.SAOUHSC_00003 93061.SAOUHSC_02483 256
93061.SAOUHSC_00003 93061.SAOUHSC_02485 215
93061.SAOUHSC_00003 93061.SAOUHSC_02494 215
93061.SAOUHSC_00003 93061.SAOUHSC_02506 215
93061.SAOUHSC_00003 93061.SAOUHSC_02553 150
93061.SAOUHSC_00003 93061.SAOUHSC_02618 206
93061.SAOUHSC_00003 93061.SAOUHSC_02619 154
93061.SAOUHSC_00003 93061.SAOUHSC_02658 223
93061.SAOUHSC_00003 93061.SAOUHSC_02769 167
93061.SAOUHSC_00003 93061.SAOUHSC_02811 151
93061.SAOUHSC_00003 93061.SAOUHSC_03006 154
93061.SAOUHSC_00003 93061.SAOUHSC_03052 193
93061.SAOUHSC_00004 93061.SAOUHSC_00001 851
93061.SAOUHSC_00004 93061.SAOUHSC_00002 856
93061.SAOUHSC_00004 93061.SAOUHSC_00003 967
93061.SAOUHSC_00004 93061.SAOUHSC_00005 959
93061.SAOUHSC_00004 93061.SAOUHSC_00006 924
93061.SAOUHSC_00004 93061.SAOUHSC_00009 267
93061.SAOUHSC_00004 93061.SAOUHSC_00015 260
93061.SAOUHSC_00004 93061.SAOUHSC_00017 260
93061.SAOUHSC_00004 93061.SAOUHSC_00018 262
93061.SAOUHSC_00004 93061.SAOUHSC_00035 161
93061.SAOUHSC_00004 93061.SAOUHSC_00093 335
93061.SAOUHSC_00004 93061.SAOUHSC_00329 252
93061.SAOUHSC_00004 93061.SAOUHSC_00342 164
93061.SAOUHSC_00004 93061.SAOUHSC_00348 205
93061.SAOUHSC_00004 93061.SAOUHSC_00349 587
93061.SAOUHSC_00004 93061.SAOUHSC_00350 251
93061.SAOUHSC_00004 93061.SAOUHSC_00352 297
93061.SAOUHSC_00004 93061.SAOUHSC_00375 161
93061.SAOUHSC_00004 93061.SAOUHSC_00427 154
93061.SAOUHSC_00004 93061.SAOUHSC_00445 928
93061.SAOUHSC_00004 93061.SAOUHSC_00455 157
93061.SAOUHSC_00004 93061.SAOUHSC_00477 431
93061.SAOUHSC_00004 93061.SAOUHSC_00480 496
93061.SAOUHSC_00004 93061.SAOUHSC_00489 153
93061.SAOUHSC_00004 93061.SAOUHSC_00490 178
93061.SAOUHSC_00004 93061.SAOUHSC_00491 153
93061.SAOUHSC_00004 93061.SAOUHSC_00499 336
93061.SAOUHSC_00004 93061.SAOUHSC_00500 200
93061.SAOUHSC_00004 93061.SAOUHSC_00507 233
93061.SAOUHSC_00004 93061.SAOUHSC_00513 165
93061.SAOUHSC_00004 93061.SAOUHSC_00517 150
93061.SAOUHSC_00004 93061.SAOUHSC_00669 263
93061.SAOUHSC_00004 93061.SAOUHSC_00670 178
93061.SAOUHSC_00004 93061.SAOUHSC_00671 154
93061.SAOUHSC_00004 93061.SAOUHSC_00694 252
93061.SAOUHSC_00004 93061.SAOUHSC_00730 667
93061.SAOUHSC_00004 93061.SAOUHSC_00752 173
93061.SAOUHSC_00004 93061.SAOUHSC_00773 154
93061.SAOUHSC_00004 93061.SAOUHSC_00776 642
93061.SAOUHSC_00004 93061.SAOUHSC_00779 642
93061.SAOUHSC_00004 93061.SAOUHSC_00780 651
93061.SAOUHSC_00004 93061.SAOUHSC_00804 274
93061.SAOUHSC_00004 93061.SAOUHSC_00904 507
93061.SAOUHSC_00004 93061.SAOUHSC_00905 504
93061.SAOUHSC_00004 93061.SAOUHSC_00911 200
93061.SAOUHSC_00004 93061.SAOUHSC_00920 220
93061.SAOUHSC_00004 93061.SAOUHSC_00948 180
93061.SAOUHSC_00004 93061.SAOUHSC_00987 332
93061.SAOUHSC_00004 93061.SAOUHSC_01007 335
93061.SAOUHSC_00004 93061.SAOUHSC_01017 198
93061.SAOUHSC_00004 93061.SAOUHSC_01018 271
93061.SAOUHSC_00004 93061.SAOUHSC_01031 252
93061.SAOUHSC_00004 93061.SAOUHSC_01032 252
93061.SAOUHSC_00004 93061.SAOUHSC_01064 198
93061.SAOUHSC_00004 93061.SAOUHSC_01066 154
93061.SAOUHSC_00004 93061.SAOUHSC_01092 265
93061.SAOUHSC_00004 93061.SAOUHSC_01093 278
93061.SAOUHSC_00004 93061.SAOUHSC_01099 423
93061.SAOUHSC_00004 93061.SAOUHSC_01102 694
93061.SAOUHSC_00004 93061.SAOUHSC_01103 250
93061.SAOUHSC_00004 93061.SAOUHSC_01128 239
93061.SAOUHSC_00004 93061.SAOUHSC_01148 159
93061.SAOUHSC_00004 93061.SAOUHSC_01150 270
93061.SAOUHSC_00004 93061.SAOUHSC_01153 159
93061.SAOUHSC_00004 93061.SAOUHSC_01166 198
93061.SAOUHSC_00004 93061.SAOUHSC_01176 271
93061.SAOUHSC_00004 93061.SAOUHSC_01194 645
93061.SAOUHSC_00004 93061.SAOUHSC_01216 271
93061.SAOUHSC_00004 93061.SAOUHSC_01222 266
93061.SAOUHSC_00004 93061.SAOUHSC_01224 332
93061.SAOUHSC_00004 93061.SAOUHSC_01255 429
93061.SAOUHSC_00004 93061.SAOUHSC_01256 258
93061.SAOUHSC_00004 93061.SAOUHSC_01259 246
93061.SAOUHSC_00004 93061.SAOUHSC_01260 156
93061.SAOUHSC_00004 93061.SAOUHSC_01262 540
93061.SAOUHSC_00004 93061.SAOUHSC_01263 161
93061.SAOUHSC_00004 93061.SAOUHSC_01272 642
93061.SAOUHSC_00004 93061.SAOUHSC_01273 710
93061.SAOUHSC_00004 93061.SAOUHSC_01275 271
93061.SAOUHSC_00004 93061.SAOUHSC_01329 154
93061.SAOUHSC_00004 93061.SAOUHSC_01333 679
93061.SAOUHSC_00004 93061.SAOUHSC_01341 636
93061.SAOUHSC_00004 93061.SAOUHSC_01342 636
93061.SAOUHSC_00004 93061.SAOUHSC_01343 216
93061.SAOUHSC_00004 93061.SAOUHSC_01351 577
93061.SAOUHSC_00004 93061.SAOUHSC_01352 735
93061.SAOUHSC_00004 93061.SAOUHSC_01358 255
93061.SAOUHSC_00004 93061.SAOUHSC_01366 196
93061.SAOUHSC_00004 93061.SAOUHSC_01385 347
93061.SAOUHSC_00004 93061.SAOUHSC_01386 274
93061.SAOUHSC_00004 93061.SAOUHSC_01387 274
93061.SAOUHSC_00004 93061.SAOUHSC_01395 270
93061.SAOUHSC_00004 93061.SAOUHSC_01400 166
93061.SAOUHSC_00004 93061.SAOUHSC_01434 155
93061.SAOUHSC_00004 93061.SAOUHSC_01435 199
93061.SAOUHSC_00004 93061.SAOUHSC_01454 215
93061.SAOUHSC_00004 93061.SAOUHSC_01466 156
93061.SAOUHSC_00004 93061.SAOUHSC_01477 172
93061.SAOUHSC_00004 93061.SAOUHSC_01481 247
93061.SAOUHSC_00004 93061.SAOUHSC_01491 349
93061.SAOUHSC_00004 93061.SAOUHSC_01493 516
93061.SAOUHSC_00004 93061.SAOUHSC_01496 247
93061.SAOUHSC_00004 93061.SAOUHSC_01502 644
93061.SAOUHSC_00004 93061.SAOUHSC_01589 158
93061.SAOUHSC_00004 93061.SAOUHSC_01591 364
93061.SAOUHSC_00004 93061.SAOUHSC_01605 474
93061.SAOUHSC_00004 93061.SAOUHSC_01615 723
93061.SAOUHSC_00004 93061.SAOUHSC_01620 252
93061.SAOUHSC_00004 93061.SAOUHSC_01621 193
93061.SAOUHSC_00004 93061.SAOUHSC_01623 198
93061.SAOUHSC_00004 93061.SAOUHSC_01653 335
93061.SAOUHSC_00004 93061.SAOUHSC_01667 895
93061.SAOUHSC_00004 93061.SAOUHSC_01682 219
93061.SAOUHSC_00004 93061.SAOUHSC_01683 387
93061.SAOUHSC_00004 93061.SAOUHSC_01689 160
93061.SAOUHSC_00004 93061.SAOUHSC_01698 162
93061.SAOUHSC_00004 93061.SAOUHSC_01709 198
93061.SAOUHSC_00004 93061.SAOUHSC_01723 507
93061.SAOUHSC_00004 93061.SAOUHSC_01744 642
93061.SAOUHSC_00004 93061.SAOUHSC_01750 645
93061.SAOUHSC_00004 93061.SAOUHSC_01751 335
93061.SAOUHSC_00004 93061.SAOUHSC_01759 175
93061.SAOUHSC_00004 93061.SAOUHSC_01767 256
93061.SAOUHSC_00004 93061.SAOUHSC_01792 198
93061.SAOUHSC_00004 93061.SAOUHSC_01796 275
93061.SAOUHSC_00004 93061.SAOUHSC_01797 369
93061.SAOUHSC_00004 93061.SAOUHSC_01802 335
93061.SAOUHSC_00004 93061.SAOUHSC_01811 357
93061.SAOUHSC_00004 93061.SAOUHSC_01832 156
93061.SAOUHSC_00004 93061.SAOUHSC_01833 156
93061.SAOUHSC_00004 93061.SAOUHSC_01886 253
93061.SAOUHSC_00004 93061.SAOUHSC_01909 382
93061.SAOUHSC_00004 93061.SAOUHSC_01914 226
93061.SAOUHSC_00004 93061.SAOUHSC_01999 307
93061.SAOUHSC_00004 93061.SAOUHSC_02011 417
93061.SAOUHSC_00004 93061.SAOUHSC_02067 262
93061.SAOUHSC_00004 93061.SAOUHSC_02106 301
93061.SAOUHSC_00004 93061.SAOUHSC_02107 310
93061.SAOUHSC_00004 93061.SAOUHSC_02111 646
93061.SAOUHSC_00004 93061.SAOUHSC_02113 152
93061.SAOUHSC_00004 93061.SAOUHSC_02122 221
93061.SAOUHSC_00004 93061.SAOUHSC_02123 642
93061.SAOUHSC_00004 93061.SAOUHSC_02216 517
93061.SAOUHSC_00004 93061.SAOUHSC_02254 390
93061.SAOUHSC_00004 93061.SAOUHSC_02281 271
93061.SAOUHSC_00004 93061.SAOUHSC_02298 192
93061.SAOUHSC_00004 93061.SAOUHSC_02299 317
93061.SAOUHSC_00004 93061.SAOUHSC_02300 324
93061.SAOUHSC_00004 93061.SAOUHSC_02305 269
93061.SAOUHSC_00004 93061.SAOUHSC_02318 274
93061.SAOUHSC_00004 93061.SAOUHSC_02327 209
93061.SAOUHSC_00004 93061.SAOUHSC_02334 172
93061.SAOUHSC_00004 93061.SAOUHSC_02368 243
93061.SAOUHSC_00004 93061.SAOUHSC_02422 252
93061.SAOUHSC_00004 93061.SAOUHSC_02468 275
93061.SAOUHSC_00004 93061.SAOUHSC_02481 260
93061.SAOUHSC_00004 93061.SAOUHSC_02482 260
93061.SAOUHSC_00004 93061.SAOUHSC_02483 260
93061.SAOUHSC_00004 93061.SAOUHSC_02490 158
93061.SAOUHSC_00004 93061.SAOUHSC_02491 256
93061.SAOUHSC_00004 93061.SAOUHSC_02545 343
93061.SAOUHSC_00004 93061.SAOUHSC_02583 160
93061.SAOUHSC_00004 93061.SAOUHSC_02604 191
93061.SAOUHSC_00004 93061.SAOUHSC_02618 191
93061.SAOUHSC_00004 93061.SAOUHSC_02619 191
93061.SAOUHSC_00004 93061.SAOUHSC_02623 224
93061.SAOUHSC_00004 93061.SAOUHSC_02667 192
93061.SAOUHSC_00004 93061.SAOUHSC_02694 266
93061.SAOUHSC_00004 93061.SAOUHSC_02712 332
93061.SAOUHSC_00004 93061.SAOUHSC_02714 254
93061.SAOUHSC_00004 93061.SAOUHSC_02715 355
93061.SAOUHSC_00004 93061.SAOUHSC_02860 151
93061.SAOUHSC_00004 93061.SAOUHSC_02885 200
93061.SAOUHSC_00004 93061.SAOUHSC_02968 239
93061.SAOUHSC_00004 93061.SAOUHSC_03052 342
93061.SAOUHSC_00004 93061.SAOUHSC_03053 234
93061.SAOUHSC_00004 93061.SAOUHSC_03054 289
93061.SAOUHSC_00004 93061.SAOUHSC_03055 502
93061.SAOUHSC_00005 93061.SAOUHSC_00001 792
93061.SAOUHSC_00005 93061.SAOUHSC_00002 963
93061.SAOUHSC_00005 93061.SAOUHSC_00003 924
93061.SAOUHSC_00005 93061.SAOUHSC_00004 959
93061.SAOUHSC_00005 93061.SAOUHSC_00006 996
93061.SAOUHSC_00005 93061.SAOUHSC_00009 573
93061.SAOUHSC_00005 93061.SAOUHSC_00015 211
93061.SAOUHSC_00005 93061.SAOUHSC_00017 355
93061.SAOUHSC_00005 93061.SAOUHSC_00018 348
93061.SAOUHSC_00005 93061.SAOUHSC_00078 357
93061.SAOUHSC_00005 93061.SAOUHSC_00113 154
93061.SAOUHSC_00005 93061.SAOUHSC_00149 270
93061.SAOUHSC_00005 93061.SAOUHSC_00175 163
93061.SAOUHSC_00005 93061.SAOUHSC_00206 243
93061.SAOUHSC_00005 93061.SAOUHSC_00262 214
93061.SAOUHSC_00005 93061.SAOUHSC_00322 186
93061.SAOUHSC_00005 93061.SAOUHSC_00342 218
93061.SAOUHSC_00005 93061.SAOUHSC_00346 179
93061.SAOUHSC_00005 93061.SAOUHSC_00348 185
93061.SAOUHSC_00005 93061.SAOUHSC_00349 211
93061.SAOUHSC_00005 93061.SAOUHSC_00350 238
93061.SAOUHSC_00005 93061.SAOUHSC_00372 252
93061.SAOUHSC_00005 93061.SAOUHSC_00373 252
93061.SAOUHSC_00005 93061.SAOUHSC_00374 287
93061.SAOUHSC_00005 93061.SAOUHSC_00375 340
93061.SAOUHSC_00005 93061.SAOUHSC_00435 168
93061.SAOUHSC_00005 93061.SAOUHSC_00442 336
93061.SAOUHSC_00005 93061.SAOUHSC_00445 252
93061.SAOUHSC_00005 93061.SAOUHSC_00451 509
93061.SAOUHSC_00005 93061.SAOUHSC_00454 300
93061.SAOUHSC_00005 93061.SAOUHSC_00462 434
93061.SAOUHSC_00005 93061.SAOUHSC_00464 347
93061.SAOUHSC_00005 93061.SAOUHSC_00466 252
93061.SAOUHSC_00005 93061.SAOUHSC_00469 332
93061.SAOUHSC_00005 93061.SAOUHSC_00475 173
93061.SAOUHSC_00005 93061.SAOUHSC_00480 164
93061.SAOUHSC_00005 93061.SAOUHSC_00489 252
93061.SAOUHSC_00005 93061.SAOUHSC_00493 157
93061.SAOUHSC_00005 93061.SAOUHSC_00499 416
93061.SAOUHSC_00005 93061.SAOUHSC_00500 292
93061.SAOUHSC_00005 93061.SAOUHSC_00505 205
93061.SAOUHSC_00005 93061.SAOUHSC_00509 212
93061.SAOUHSC_00005 93061.SAOUHSC_00517 255
93061.SAOUHSC_00005 93061.SAOUHSC_00519 290
93061.SAOUHSC_00005 93061.SAOUHSC_00520 180
93061.SAOUHSC_00005 93061.SAOUHSC_00521 154
93061.SAOUHSC_00005 93061.SAOUHSC_00524 451
93061.SAOUHSC_00005 93061.SAOUHSC_00525 363
93061.SAOUHSC_00005 93061.SAOUHSC_00527 330
93061.SAOUHSC_00005 93061.SAOUHSC_00529 262
93061.SAOUHSC_00005 93061.SAOUHSC_00530 318
93061.SAOUHSC_00005 93061.SAOUHSC_00536 208
93061.SAOUHSC_00005 93061.SAOUHSC_00541 161
93061.SAOUHSC_00005 93061.SAOUHSC_00564 165
93061.SAOUHSC_00005 93061.SAOUHSC_00577 176
93061.SAOUHSC_00005 93061.SAOUHSC_00578 171
93061.SAOUHSC_00005 93061.SAOUHSC_00579 160
93061.SAOUHSC_00005 93061.SAOUHSC_00637 435
93061.SAOUHSC_00005 93061.SAOUHSC_00665 252
93061.SAOUHSC_00005 93061.SAOUHSC_00666 252
93061.SAOUHSC_00005 93061.SAOUHSC_00667 252
93061.SAOUHSC_00005 93061.SAOUHSC_00668 200
93061.SAOUHSC_00005 93061.SAOUHSC_00689 185
93061.SAOUHSC_00005 93061.SAOUHSC_00691 320
93061.SAOUHSC_00005 93061.SAOUHSC_00696 158
93061.SAOUHSC_00005 93061.SAOUHSC_00703 173
93061.SAOUHSC_00005 93061.SAOUHSC_00707 219
93061.SAOUHSC_00005 93061.SAOUHSC_00724 208
93061.SAOUHSC_00005 93061.SAOUHSC_00730 583
93061.SAOUHSC_00005 93061.SAOUHSC_00739 279
93061.SAOUHSC_00005 93061.SAOUHSC_00742 495
93061.SAOUHSC_00005 93061.SAOUHSC_00743 250
93061.SAOUHSC_00005 93061.SAOUHSC_00769 165
93061.SAOUHSC_00005 93061.SAOUHSC_00771 206
93061.SAOUHSC_00005 93061.SAOUHSC_00774 234
93061.SAOUHSC_00005 93061.SAOUHSC_00776 271
93061.SAOUHSC_00005 93061.SAOUHSC_00779 271
93061.SAOUHSC_00005 93061.SAOUHSC_00780 235
93061.SAOUHSC_00005 93061.SAOUHSC_00790 309
93061.SAOUHSC_00005 93061.SAOUHSC_00804 260
93061.SAOUHSC_00005 93061.SAOUHSC_00854 191
93061.SAOUHSC_00005 93061.SAOUHSC_00892 166
93061.SAOUHSC_00005 93061.SAOUHSC_00898 240
93061.SAOUHSC_00005 93061.SAOUHSC_00905 167
93061.SAOUHSC_00005 93061.SAOUHSC_00912 205
93061.SAOUHSC_00005 93061.SAOUHSC_00920 285
93061.SAOUHSC_00005 93061.SAOUHSC_00933 196
93061.SAOUHSC_00005 93061.SAOUHSC_00945 344
93061.SAOUHSC_00005 93061.SAOUHSC_00956 232
93061.SAOUHSC_00005 93061.SAOUHSC_00989 287
93061.SAOUHSC_00005 93061.SAOUHSC_00994 219
93061.SAOUHSC_00005 93061.SAOUHSC_01015 282
93061.SAOUHSC_00005 93061.SAOUHSC_01016 347
93061.SAOUHSC_00005 93061.SAOUHSC_01017 522
93061.SAOUHSC_00005 93061.SAOUHSC_01038 210
93061.SAOUHSC_00005 93061.SAOUHSC_01092 423
93061.SAOUHSC_00005 93061.SAOUHSC_01093 274
93061.SAOUHSC_00005 93061.SAOUHSC_01099 222
93061.SAOUHSC_00005 93061.SAOUHSC_01100 239
93061.SAOUHSC_00005 93061.SAOUHSC_01102 202
93061.SAOUHSC_00005 93061.SAOUHSC_01108 307
93061.SAOUHSC_00005 93061.SAOUHSC_01149 513
93061.SAOUHSC_00005 93061.SAOUHSC_01150 628
93061.SAOUHSC_00005 93061.SAOUHSC_01159 178
93061.SAOUHSC_00005 93061.SAOUHSC_01166 185
93061.SAOUHSC_00005 93061.SAOUHSC_01169 158
93061.SAOUHSC_00005 93061.SAOUHSC_01172 244
93061.SAOUHSC_00005 93061.SAOUHSC_01176 222
93061.SAOUHSC_00005 93061.SAOUHSC_01185 730
93061.SAOUHSC_00005 93061.SAOUHSC_01187 445
93061.SAOUHSC_00005 93061.SAOUHSC_01194 256
93061.SAOUHSC_00005 93061.SAOUHSC_01197 282
93061.SAOUHSC_00005 93061.SAOUHSC_01201 154
93061.SAOUHSC_00005 93061.SAOUHSC_01203 282
93061.SAOUHSC_00005 93061.SAOUHSC_01204 659
93061.SAOUHSC_00005 93061.SAOUHSC_01208 220
93061.SAOUHSC_00005 93061.SAOUHSC_01215 502
93061.SAOUHSC_00005 93061.SAOUHSC_01222 691
93061.SAOUHSC_00005 93061.SAOUHSC_01234 332
93061.SAOUHSC_00005 93061.SAOUHSC_01235 256
93061.SAOUHSC_00005 93061.SAOUHSC_01243 164
93061.SAOUHSC_00005 93061.SAOUHSC_01246 446
93061.SAOUHSC_00005 93061.SAOUHSC_01248 699
93061.SAOUHSC_00005 93061.SAOUHSC_01249 269
93061.SAOUHSC_00005 93061.SAOUHSC_01253 525
93061.SAOUHSC_00005 93061.SAOUHSC_01262 325
93061.SAOUHSC_00005 93061.SAOUHSC_01272 388
93061.SAOUHSC_00005 93061.SAOUHSC_01273 345
93061.SAOUHSC_00005 93061.SAOUHSC_01280 459
93061.SAOUHSC_00005 93061.SAOUHSC_01282 152
93061.SAOUHSC_00005 93061.SAOUHSC_01287 232
93061.SAOUHSC_00005 93061.SAOUHSC_01327 448
93061.SAOUHSC_00005 93061.SAOUHSC_01333 150
93061.SAOUHSC_00005 93061.SAOUHSC_01337 156
93061.SAOUHSC_00005 93061.SAOUHSC_01347 188
93061.SAOUHSC_00005 93061.SAOUHSC_01350 343
93061.SAOUHSC_00005 93061.SAOUHSC_01352 950
93061.SAOUHSC_00005 93061.SAOUHSC_01361 252
93061.SAOUHSC_00005 93061.SAOUHSC_01364 168
93061.SAOUHSC_00005 93061.SAOUHSC_01371 196
93061.SAOUHSC_00005 93061.SAOUHSC_01385 213
93061.SAOUHSC_00005 93061.SAOUHSC_01395 187
93061.SAOUHSC_00005 93061.SAOUHSC_01401 165
93061.SAOUHSC_00005 93061.SAOUHSC_01420 281
93061.SAOUHSC_00005 93061.SAOUHSC_01435 218
93061.SAOUHSC_00005 93061.SAOUHSC_01454 255
93061.SAOUHSC_00005 93061.SAOUHSC_01472 322
93061.SAOUHSC_00005 93061.SAOUHSC_01491 424
93061.SAOUHSC_00005 93061.SAOUHSC_01493 177
93061.SAOUHSC_00005 93061.SAOUHSC_01501 214
93061.SAOUHSC_00005 93061.SAOUHSC_01502 508
93061.SAOUHSC_00005 93061.SAOUHSC_01542 192
93061.SAOUHSC_00005 93061.SAOUHSC_01552 178
93061.SAOUHSC_00005 93061.SAOUHSC_01586 177
93061.SAOUHSC_00005 93061.SAOUHSC_01589 256
93061.SAOUHSC_00005 93061.SAOUHSC_01597 158
93061.SAOUHSC_00005 93061.SAOUHSC_01605 330
93061.SAOUHSC_00005 93061.SAOUHSC_01637 234
93061.SAOUHSC_00005 93061.SAOUHSC_01643 459
93061.SAOUHSC_00005 93061.SAOUHSC_01662 789
93061.SAOUHSC_00005 93061.SAOUHSC_01663 674
93061.SAOUHSC_00005 93061.SAOUHSC_01679 469
93061.SAOUHSC_00005 93061.SAOUHSC_01682 601
93061.SAOUHSC_00005 93061.SAOUHSC_01683 608
93061.SAOUHSC_00005 93061.SAOUHSC_01684 296
93061.SAOUHSC_00005 93061.SAOUHSC_01691 153
93061.SAOUHSC_00005 93061.SAOUHSC_01693 227
93061.SAOUHSC_00005 93061.SAOUHSC_01699 197
93061.SAOUHSC_00005 93061.SAOUHSC_01714 268
93061.SAOUHSC_00005 93061.SAOUHSC_01723 158
93061.SAOUHSC_00005 93061.SAOUHSC_01732 244
93061.SAOUHSC_00005 93061.SAOUHSC_01737 182
93061.SAOUHSC_00005 93061.SAOUHSC_01738 187
93061.SAOUHSC_00005 93061.SAOUHSC_01748 221
93061.SAOUHSC_00005 93061.SAOUHSC_01753 197
93061.SAOUHSC_00005 93061.SAOUHSC_01766 156
93061.SAOUHSC_00005 93061.SAOUHSC_01767 155
93061.SAOUHSC_00005 93061.SAOUHSC_01778 252
93061.SAOUHSC_00005 93061.SAOUHSC_01786 328
93061.SAOUHSC_00005 93061.SAOUHSC_01788 236
93061.SAOUHSC_00005 93061.SAOUHSC_01792 199
93061.SAOUHSC_00005 93061.SAOUHSC_01796 174
93061.SAOUHSC_00005 93061.SAOUHSC_01797 297
93061.SAOUHSC_00005 93061.SAOUHSC_01799 247
93061.SAOUHSC_00005 93061.SAOUHSC_01811 360
93061.SAOUHSC_00005 93061.SAOUHSC_01827 395
93061.SAOUHSC_00005 93061.SAOUHSC_01830 197
93061.SAOUHSC_00005 93061.SAOUHSC_01832 200
93061.SAOUHSC_00005 93061.SAOUHSC_01833 176
93061.SAOUHSC_00005 93061.SAOUHSC_01839 221
93061.SAOUHSC_00005 93061.SAOUHSC_01849 166
93061.SAOUHSC_00005 93061.SAOUHSC_01850 212
93061.SAOUHSC_00005 93061.SAOUHSC_01857 525
93061.SAOUHSC_00005 93061.SAOUHSC_01867 208
93061.SAOUHSC_00005 93061.SAOUHSC_01875 417
93061.SAOUHSC_00005 93061.SAOUHSC_01903 200
93061.SAOUHSC_00005 93061.SAOUHSC_01904 200
93061.SAOUHSC_00005 93061.SAOUHSC_01910 150
93061.SAOUHSC_00005 93061.SAOUHSC_01962 270
93061.SAOUHSC_00005 93061.SAOUHSC_01983 230
93061.SAOUHSC_00005 93061.SAOUHSC_01997 215
93061.SAOUHSC_00005 93061.SAOUHSC_02013 315
93061.SAOUHSC_00005 93061.SAOUHSC_02057 178
93061.SAOUHSC_00005 93061.SAOUHSC_02067 348
93061.SAOUHSC_00005 93061.SAOUHSC_02106 201
93061.SAOUHSC_00005 93061.SAOUHSC_02107 201
93061.SAOUHSC_00005 93061.SAOUHSC_02111 251
93061.SAOUHSC_00005 93061.SAOUHSC_02122 332
93061.SAOUHSC_00005 93061.SAOUHSC_02123 163
93061.SAOUHSC_00005 93061.SAOUHSC_02124 340
93061.SAOUHSC_00005 93061.SAOUHSC_02139 504
93061.SAOUHSC_00005 93061.SAOUHSC_02254 307
93061.SAOUHSC_00005 93061.SAOUHSC_02255 226
93061.SAOUHSC_00005 93061.SAOUHSC_02276 203
93061.SAOUHSC_00005 93061.SAOUHSC_02277 278
93061.SAOUHSC_00005 93061.SAOUHSC_02278 201
93061.SAOUHSC_00005 93061.SAOUHSC_02280 220
93061.SAOUHSC_00005 93061.SAOUHSC_02286 251
93061.SAOUHSC_00005 93061.SAOUHSC_02287 288
93061.SAOUHSC_00005 93061.SAOUHSC_02297 156
93061.SAOUHSC_00005 93061.SAOUHSC_02298 686
93061.SAOUHSC_00005 93061.SAOUHSC_02299 424
93061.SAOUHSC_00005 93061.SAOUHSC_02300 369
93061.SAOUHSC_00005 93061.SAOUHSC_02301 603
93061.SAOUHSC_00005 93061.SAOUHSC_02316 225
93061.SAOUHSC_00005 93061.SAOUHSC_02318 210
93061.SAOUHSC_00005 93061.SAOUHSC_02319 344
93061.SAOUHSC_00005 93061.SAOUHSC_02337 230
93061.SAOUHSC_00005 93061.SAOUHSC_02341 255
93061.SAOUHSC_00005 93061.SAOUHSC_02350 382
93061.SAOUHSC_00005 93061.SAOUHSC_02359 366
93061.SAOUHSC_00005 93061.SAOUHSC_02360 236
93061.SAOUHSC_00005 93061.SAOUHSC_02365 230
93061.SAOUHSC_00005 93061.SAOUHSC_02368 295
93061.SAOUHSC_00005 93061.SAOUHSC_02420 155
93061.SAOUHSC_00005 93061.SAOUHSC_02441 642
93061.SAOUHSC_00005 93061.SAOUHSC_02453 219
93061.SAOUHSC_00005 93061.SAOUHSC_02468 275
93061.SAOUHSC_00005 93061.SAOUHSC_02480 232
93061.SAOUHSC_00005 93061.SAOUHSC_02484 153
93061.SAOUHSC_00005 93061.SAOUHSC_02485 252
93061.SAOUHSC_00005 93061.SAOUHSC_02490 250
93061.SAOUHSC_00005 93061.SAOUHSC_02491 159
93061.SAOUHSC_00005 93061.SAOUHSC_02494 236
93061.SAOUHSC_00005 93061.SAOUHSC_02495 386
93061.SAOUHSC_00005 93061.SAOUHSC_02503 154
93061.SAOUHSC_00005 93061.SAOUHSC_02517 358
93061.SAOUHSC_00005 93061.SAOUHSC_02536 256
93061.SAOUHSC_00005 93061.SAOUHSC_02604 193
93061.SAOUHSC_00005 93061.SAOUHSC_02618 190
93061.SAOUHSC_00005 93061.SAOUHSC_02619 190
93061.SAOUHSC_00005 93061.SAOUHSC_02624 158
93061.SAOUHSC_00005 93061.SAOUHSC_02694 265
93061.SAOUHSC_00005 93061.SAOUHSC_02728 227
93061.SAOUHSC_00005 93061.SAOUHSC_02793 156
93061.SAOUHSC_00005 93061.SAOUHSC_02851 455
93061.SAOUHSC_00005 93061.SAOUHSC_02852 199
93061.SAOUHSC_00005 93061.SAOUHSC_02876 169
93061.SAOUHSC_00005 93061.SAOUHSC_02922 243
93061.SAOUHSC_00005 93061.SAOUHSC_02949 152
93061.SAOUHSC_00005 93061.SAOUHSC_02969 254
93061.SAOUHSC_00005 93061.SAOUHSC_03001 219
93061.SAOUHSC_00005 93061.SAOUHSC_03002 249
93061.SAOUHSC_00005 93061.SAOUHSC_03037 200
93061.SAOUHSC_00005 93061.SAOUHSC_03049 218
93061.SAOUHSC_00005 93061.SAOUHSC_03051 162
93061.SAOUHSC_00005 93061.SAOUHSC_03052 306
93061.SAOUHSC_00005 93061.SAOUHSC_03053 448
93061.SAOUHSC_00005 93061.SAOUHSC_03054 261
93061.SAOUHSC_00005 93061.SAOUHSC_03055 511
93061.SAOUHSC_00006 93061.SAOUHSC_00001 786
93061.SAOUHSC_00006 93061.SAOUHSC_00002 948
93061.SAOUHSC_00006 93061.SAOUHSC_00003 873
93061.SAOUHSC_00006 93061.SAOUHSC_00004 924
93061.SAOUHSC_00006 93061.SAOUHSC_00005 996
93061.SAOUHSC_00006 93061.SAOUHSC_00009 560
93061.SAOUHSC_00006 93061.SAOUHSC_00015 263
93061.SAOUHSC_00006 93061.SAOUHSC_00017 314
93061.SAOUHSC_00006 93061.SAOUHSC_00018 429
93061.SAOUHSC_00006 93061.SAOUHSC_00019 238
93061.SAOUHSC_00006 93061.SAOUHSC_00056 270
93061.SAOUHSC_00006 93061.SAOUHSC_00076 172
93061.SAOUHSC_00006 93061.SAOUHSC_00078 357
93061.SAOUHSC_00006 93061.SAOUHSC_00097 150
93061.SAOUHSC_00006 93061.SAOUHSC_00100 273
93061.SAOUHSC_00006 93061.SAOUHSC_00152 158
93061.SAOUHSC_00006 93061.SAOUHSC_00171 184
93061.SAOUHSC_00006 93061.SAOUHSC_00175 226
93061.SAOUHSC_00006 93061.SAOUHSC_00206 384
93061.SAOUHSC_00006 93061.SAOUHSC_00240 252
93061.SAOUHSC_00006 93061.SAOUHSC_00262 214
93061.SAOUHSC_00006 93061.SAOUHSC_00281 184
93061.SAOUHSC_00006 93061.SAOUHSC_00328 197
93061.SAOUHSC_00006 93061.SAOUHSC_00336 169
93061.SAOUHSC_00006 93061.SAOUHSC_00342 196
93061.SAOUHSC_00006 93061.SAOUHSC_00346 491
93061.SAOUHSC_00006 93061.SAOUHSC_00348 198
93061.SAOUHSC_00006 93061.SAOUHSC_00349 326
93061.SAOUHSC_00006 93061.SAOUHSC_00350 281
93061.SAOUHSC_00006 93061.SAOUHSC_00365 156
93061.SAOUHSC_00006 93061.SAOUHSC_00374 381
93061.SAOUHSC_00006 93061.SAOUHSC_00375 439
93061.SAOUHSC_00006 93061.SAOUHSC_00397 310
93061.SAOUHSC_00006 93061.SAOUHSC_00435 184
93061.SAOUHSC_00006 93061.SAOUHSC_00442 151
93061.SAOUHSC_00006 93061.SAOUHSC_00445 251
93061.SAOUHSC_00006 93061.SAOUHSC_00451 545
93061.SAOUHSC_00006 93061.SAOUHSC_00454 515
93061.SAOUHSC_00006 93061.SAOUHSC_00461 730
93061.SAOUHSC_00006 93061.SAOUHSC_00462 474
93061.SAOUHSC_00006 93061.SAOUHSC_00463 182
93061.SAOUHSC_00006 93061.SAOUHSC_00464 161
93061.SAOUHSC_00006 93061.SAOUHSC_00472 153
93061.SAOUHSC_00006 93061.SAOUHSC_00475 150
93061.SAOUHSC_00006 93061.SAOUHSC_00482 266
93061.SAOUHSC_00006 93061.SAOUHSC_00486 213
93061.SAOUHSC_00006 93061.SAOUHSC_00489 256
93061.SAOUHSC_00006 93061.SAOUHSC_00493 178
93061.SAOUHSC_00006 93061.SAOUHSC_00499 500
93061.SAOUHSC_00006 93061.SAOUHSC_00500 388
93061.SAOUHSC_00006 93061.SAOUHSC_00502 252
93061.SAOUHSC_00006 93061.SAOUHSC_00505 197
93061.SAOUHSC_00006 93061.SAOUHSC_00509 612
93061.SAOUHSC_00006 93061.SAOUHSC_00511 212
93061.SAOUHSC_00006 93061.SAOUHSC_00519 531
93061.SAOUHSC_00006 93061.SAOUHSC_00520 378
93061.SAOUHSC_00006 93061.SAOUHSC_00521 252
93061.SAOUHSC_00006 93061.SAOUHSC_00524 474
93061.SAOUHSC_00006 93061.SAOUHSC_00525 210
93061.SAOUHSC_00006 93061.SAOUHSC_00527 459
93061.SAOUHSC_00006 93061.SAOUHSC_00528 594
93061.SAOUHSC_00006 93061.SAOUHSC_00529 561
93061.SAOUHSC_00006 93061.SAOUHSC_00530 814
93061.SAOUHSC_00006 93061.SAOUHSC_00539 176
93061.SAOUHSC_00006 93061.SAOUHSC_00540 176
93061.SAOUHSC_00006 93061.SAOUHSC_00577 201
93061.SAOUHSC_00006 93061.SAOUHSC_00578 201
93061.SAOUHSC_00006 93061.SAOUHSC_00579 193
93061.SAOUHSC_00006 93061.SAOUHSC_00581 249
93061.SAOUHSC_00006 93061.SAOUHSC_00611 389
93061.SAOUHSC_00006 93061.SAOUHSC_00619 187
93061.SAOUHSC_00006 93061.SAOUHSC_00637 686
93061.SAOUHSC_00006 93061.SAOUHSC_00703 704
93061.SAOUHSC_00006 93061.SAOUHSC_00730 587
93061.SAOUHSC_00006 93061.SAOUHSC_00733 432
93061.SAOUHSC_00006 93061.SAOUHSC_00742 593
93061.SAOUHSC_00006 93061.SAOUHSC_00743 298
93061.SAOUHSC_00006 93061.SAOUHSC_00766 194
93061.SAOUHSC_00006 93061.SAOUHSC_00769 208
93061.SAOUHSC_00006 93061.SAOUHSC_00776 164
93061.SAOUHSC_00006 93061.SAOUHSC_00779 164
93061.SAOUHSC_00006 93061.SAOUHSC_00780 437
93061.SAOUHSC_00006 93061.SAOUHSC_00785 285
93061.SAOUHSC_00006 93061.SAOUHSC_00790 169
93061.SAOUHSC_00006 93061.SAOUHSC_00796 215
93061.SAOUHSC_00006 93061.SAOUHSC_00799 259
93061.SAOUHSC_00006 93061.SAOUHSC_00804 746
93061.SAOUHSC_00006 93061.SAOUHSC_00819 335
93061.SAOUHSC_00006 93061.SAOUHSC_00836 158
93061.SAOUHSC_00006 93061.SAOUHSC_00884 252
93061.SAOUHSC_00006 93061.SAOUHSC_00891 438
93061.SAOUHSC_00006 93061.SAOUHSC_00912 197
93061.SAOUHSC_00006 93061.SAOUHSC_00921 178
93061.SAOUHSC_00006 93061.SAOUHSC_00958 200
93061.SAOUHSC_00006 93061.SAOUHSC_00994 252
93061.SAOUHSC_00006 93061.SAOUHSC_01007 177
93061.SAOUHSC_00006 93061.SAOUHSC_01008 211
93061.SAOUHSC_00006 93061.SAOUHSC_01014 264
93061.SAOUHSC_00006 93061.SAOUHSC_01015 185
93061.SAOUHSC_00006 93061.SAOUHSC_01016 244
93061.SAOUHSC_00006 93061.SAOUHSC_01017 324
93061.SAOUHSC_00006 93061.SAOUHSC_01043 172
93061.SAOUHSC_00006 93061.SAOUHSC_01046 226
93061.SAOUHSC_00006 93061.SAOUHSC_01058 178
93061.SAOUHSC_00006 93061.SAOUHSC_01066 330
93061.SAOUHSC_00006 93061.SAOUHSC_01074 210
93061.SAOUHSC_00006 93061.SAOUHSC_01075 530
93061.SAOUHSC_00006 93061.SAOUHSC_01092 397
93061.SAOUHSC_00006 93061.SAOUHSC_01093 750
93061.SAOUHSC_00006 93061.SAOUHSC_01100 187
93061.SAOUHSC_00006 93061.SAOUHSC_01104 251
93061.SAOUHSC_00006 93061.SAOUHSC_01108 393
93061.SAOUHSC_00006 93061.SAOUHSC_01128 231
93061.SAOUHSC_00006 93061.SAOUHSC_01143 150
93061.SAOUHSC_00006 93061.SAOUHSC_01145 261
93061.SAOUHSC_00006 93061.SAOUHSC_01150 343
93061.SAOUHSC_00006 93061.SAOUHSC_01159 180
93061.SAOUHSC_00006 93061.SAOUHSC_01162 223
93061.SAOUHSC_00006 93061.SAOUHSC_01165 193
93061.SAOUHSC_00006 93061.SAOUHSC_01168 195
93061.SAOUHSC_00006 93061.SAOUHSC_01171 340
93061.SAOUHSC_00006 93061.SAOUHSC_01186 332
93061.SAOUHSC_00006 93061.SAOUHSC_01187 556
93061.SAOUHSC_00006 93061.SAOUHSC_01190 172
93061.SAOUHSC_00006 93061.SAOUHSC_01194 222
93061.SAOUHSC_00006 93061.SAOUHSC_01203 217
93061.SAOUHSC_00006 93061.SAOUHSC_01204 630
93061.SAOUHSC_00006 93061.SAOUHSC_01209 186
93061.SAOUHSC_00006 93061.SAOUHSC_01210 455
93061.SAOUHSC_00006 93061.SAOUHSC_01211 247
93061.SAOUHSC_00006 93061.SAOUHSC_01215 198
93061.SAOUHSC_00006 93061.SAOUHSC_01222 527
93061.SAOUHSC_00006 93061.SAOUHSC_01223 407
93061.SAOUHSC_00006 93061.SAOUHSC_01232 225
93061.SAOUHSC_00006 93061.SAOUHSC_01234 390
93061.SAOUHSC_00006 93061.SAOUHSC_01235 297
93061.SAOUHSC_00006 93061.SAOUHSC_01240 195
93061.SAOUHSC_00006 93061.SAOUHSC_01246 195
93061.SAOUHSC_00006 93061.SAOUHSC_01247 197
93061.SAOUHSC_00006 93061.SAOUHSC_01248 500
93061.SAOUHSC_00006 93061.SAOUHSC_01251 286
93061.SAOUHSC_00006 93061.SAOUHSC_01253 214
93061.SAOUHSC_00006 93061.SAOUHSC_01262 393
93061.SAOUHSC_00006 93061.SAOUHSC_01272 478
93061.SAOUHSC_00006 93061.SAOUHSC_01273 455
93061.SAOUHSC_00006 93061.SAOUHSC_01280 255
93061.SAOUHSC_00006 93061.SAOUHSC_01282 183
93061.SAOUHSC_00006 93061.SAOUHSC_01327 156
93061.SAOUHSC_00006 93061.SAOUHSC_01333 522
93061.SAOUHSC_00006 93061.SAOUHSC_01350 198
93061.SAOUHSC_00006 93061.SAOUHSC_01351 950
93061.SAOUHSC_00006 93061.SAOUHSC_01352 188
93061.SAOUHSC_00006 93061.SAOUHSC_01364 263
93061.SAOUHSC_00006 93061.SAOUHSC_01385 215
93061.SAOUHSC_00006 93061.SAOUHSC_01395 500
93061.SAOUHSC_00006 93061.SAOUHSC_01396 254
93061.SAOUHSC_00006 93061.SAOUHSC_01397 184
93061.SAOUHSC_00006 93061.SAOUHSC_01434 356
93061.SAOUHSC_00006 93061.SAOUHSC_01435 568
93061.SAOUHSC_00006 93061.SAOUHSC_01454 183
93061.SAOUHSC_00006 93061.SAOUHSC_01467 256
93061.SAOUHSC_00006 93061.SAOUHSC_01469 233
93061.SAOUHSC_00006 93061.SAOUHSC_01472 159
93061.SAOUHSC_00006 93061.SAOUHSC_01481 526
93061.SAOUHSC_00006 93061.SAOUHSC_01482 476
93061.SAOUHSC_00006 93061.SAOUHSC_01490 186
93061.SAOUHSC_00006 93061.SAOUHSC_01491 498
93061.SAOUHSC_00006 93061.SAOUHSC_01492 269
93061.SAOUHSC_00006 93061.SAOUHSC_01493 783
93061.SAOUHSC_00006 93061.SAOUHSC_01496 509
93061.SAOUHSC_00006 93061.SAOUHSC_01501 280
93061.SAOUHSC_00006 93061.SAOUHSC_01502 479
93061.SAOUHSC_00006 93061.SAOUHSC_01552 187
93061.SAOUHSC_00006 93061.SAOUHSC_01605 287
93061.SAOUHSC_00006 93061.SAOUHSC_01614 172
93061.SAOUHSC_00006 93061.SAOUHSC_01620 262
93061.SAOUHSC_00006 93061.SAOUHSC_01632 196
93061.SAOUHSC_00006 93061.SAOUHSC_01652 502
93061.SAOUHSC_00006 93061.SAOUHSC_01659 195
93061.SAOUHSC_00006 93061.SAOUHSC_01662 361
93061.SAOUHSC_00006 93061.SAOUHSC_01663 461
93061.SAOUHSC_00006 93061.SAOUHSC_01667 232
93061.SAOUHSC_00006 93061.SAOUHSC_01668 542
93061.SAOUHSC_00006 93061.SAOUHSC_01671 192
93061.SAOUHSC_00006 93061.SAOUHSC_01679 255
93061.SAOUHSC_00006 93061.SAOUHSC_01681 307
93061.SAOUHSC_00006 93061.SAOUHSC_01682 409
93061.SAOUHSC_00006 93061.SAOUHSC_01683 751
93061.SAOUHSC_00006 93061.SAOUHSC_01684 432
93061.SAOUHSC_00006 93061.SAOUHSC_01685 178
93061.SAOUHSC_00006 93061.SAOUHSC_01688 246
93061.SAOUHSC_00006 93061.SAOUHSC_01691 157
93061.SAOUHSC_00006 93061.SAOUHSC_01695 316
93061.SAOUHSC_00006 93061.SAOUHSC_01697 168
93061.SAOUHSC_00006 93061.SAOUHSC_01723 167
93061.SAOUHSC_00006 93061.SAOUHSC_01737 346
93061.SAOUHSC_00006 93061.SAOUHSC_01738 326
93061.SAOUHSC_00006 93061.SAOUHSC_01748 320
93061.SAOUHSC_00006 93061.SAOUHSC_01749 274
93061.SAOUHSC_00006 93061.SAOUHSC_01750 255
93061.SAOUHSC_00006 93061.SAOUHSC_01755 463
93061.SAOUHSC_00006 93061.SAOUHSC_01763 274
93061.SAOUHSC_00006 93061.SAOUHSC_01767 370
93061.SAOUHSC_00006 93061.SAOUHSC_01771 424
93061.SAOUHSC_00006 93061.SAOUHSC_01779 513
93061.SAOUHSC_00006 93061.SAOUHSC_01786 175
93061.SAOUHSC_00006 93061.SAOUHSC_01788 257
93061.SAOUHSC_00006 93061.SAOUHSC_01792 256
93061.SAOUHSC_00006 93061.SAOUHSC_01796 174
93061.SAOUHSC_00006 93061.SAOUHSC_01797 239
93061.SAOUHSC_00006 93061.SAOUHSC_01811 505
93061.SAOUHSC_00006 93061.SAOUHSC_01829 547
93061.SAOUHSC_00006 93061.SAOUHSC_01832 206
93061.SAOUHSC_00006 93061.SAOUHSC_01833 474
93061.SAOUHSC_00006 93061.SAOUHSC_01838 200
93061.SAOUHSC_00006 93061.SAOUHSC_01839 183
93061.SAOUHSC_00006 93061.SAOUHSC_01849 318
93061.SAOUHSC_00006 93061.SAOUHSC_01850 559
93061.SAOUHSC_00006 93061.SAOUHSC_01852 411
93061.SAOUHSC_00006 93061.SAOUHSC_01857 214
93061.SAOUHSC_00006 93061.SAOUHSC_01858 359
93061.SAOUHSC_00006 93061.SAOUHSC_01875 238
93061.SAOUHSC_00006 93061.SAOUHSC_01909 523
93061.SAOUHSC_00006 93061.SAOUHSC_01933 310
93061.SAOUHSC_00006 93061.SAOUHSC_01954 196
93061.SAOUHSC_00006 93061.SAOUHSC_01962 515
93061.SAOUHSC_00006 93061.SAOUHSC_01983 221
93061.SAOUHSC_00006 93061.SAOUHSC_01998 204
93061.SAOUHSC_00006 93061.SAOUHSC_02000 164
93061.SAOUHSC_00006 93061.SAOUHSC_02012 256
93061.SAOUHSC_00006 93061.SAOUHSC_02057 187
93061.SAOUHSC_00006 93061.SAOUHSC_02067 505
93061.SAOUHSC_00006 93061.SAOUHSC_02102 157
93061.SAOUHSC_00006 93061.SAOUHSC_02106 200
93061.SAOUHSC_00006 93061.SAOUHSC_02107 203
93061.SAOUHSC_00006 93061.SAOUHSC_02111 160
93061.SAOUHSC_00006 93061.SAOUHSC_02113 216
93061.SAOUHSC_00006 93061.SAOUHSC_02116 322
93061.SAOUHSC_00006 93061.SAOUHSC_02118 154
93061.SAOUHSC_00006 93061.SAOUHSC_02122 358
93061.SAOUHSC_00006 93061.SAOUHSC_02123 367
93061.SAOUHSC_00006 93061.SAOUHSC_02124 467
93061.SAOUHSC_00006 93061.SAOUHSC_02126 223
93061.SAOUHSC_00006 93061.SAOUHSC_02135 279
93061.SAOUHSC_00006 93061.SAOUHSC_02139 335
93061.SAOUHSC_00006 93061.SAOUHSC_02171 435
93061.SAOUHSC_00006 93061.SAOUHSC_02240 435
93061.SAOUHSC_00006 93061.SAOUHSC_02254 336
93061.SAOUHSC_00006 93061.SAOUHSC_02255 182
93061.SAOUHSC_00006 93061.SAOUHSC_02276 198
93061.SAOUHSC_00006 93061.SAOUHSC_02277 214
93061.SAOUHSC_00006 93061.SAOUHSC_02278 204
93061.SAOUHSC_00006 93061.SAOUHSC_02279 277
93061.SAOUHSC_00006 93061.SAOUHSC_02280 307
93061.SAOUHSC_00006 93061.SAOUHSC_02281 177
93061.SAOUHSC_00006 93061.SAOUHSC_02298 245
93061.SAOUHSC_00006 93061.SAOUHSC_02299 440
93061.SAOUHSC_00006 93061.SAOUHSC_02300 384
93061.SAOUHSC_00006 93061.SAOUHSC_02318 321
93061.SAOUHSC_00006 93061.SAOUHSC_02319 168
93061.SAOUHSC_00006 93061.SAOUHSC_02334 267
93061.SAOUHSC_00006 93061.SAOUHSC_02336 161
93061.SAOUHSC_00006 93061.SAOUHSC_02341 385
93061.SAOUHSC_00006 93061.SAOUHSC_02345 476
93061.SAOUHSC_00006 93061.SAOUHSC_02350 386
93061.SAOUHSC_00006 93061.SAOUHSC_02354 419
93061.SAOUHSC_00006 93061.SAOUHSC_02360 252
93061.SAOUHSC_00006 93061.SAOUHSC_02362 546
93061.SAOUHSC_00006 93061.SAOUHSC_02365 253
93061.SAOUHSC_00006 93061.SAOUHSC_02368 363
93061.SAOUHSC_00006 93061.SAOUHSC_02379 273
93061.SAOUHSC_00006 93061.SAOUHSC_02420 155
93061.SAOUHSC_00006 93061.SAOUHSC_02454 229
93061.SAOUHSC_00006 93061.SAOUHSC_02455 229
93061.SAOUHSC_00006 93061.SAOUHSC_02468 335
93061.SAOUHSC_00006 93061.SAOUHSC_02477 171
93061.SAOUHSC_00006 93061.SAOUHSC_02480 179
93061.SAOUHSC_00006 93061.SAOUHSC_02484 508
93061.SAOUHSC_00006 93061.SAOUHSC_02485 281
93061.SAOUHSC_00006 93061.SAOUHSC_02486 522
93061.SAOUHSC_00006 93061.SAOUHSC_02487 174
93061.SAOUHSC_00006 93061.SAOUHSC_02488 444
93061.SAOUHSC_00006 93061.SAOUHSC_02490 264
93061.SAOUHSC_00006 93061.SAOUHSC_02491 183
93061.SAOUHSC_00006 93061.SAOUHSC_02494 591
93061.SAOUHSC_00006 93061.SAOUHSC_02495 357
93061.SAOUHSC_00006 93061.SAOUHSC_02496 158
93061.SAOUHSC_00006 93061.SAOUHSC_02500 200
93061.SAOUHSC_00006 93061.SAOUHSC_02506 512
93061.SAOUHSC_00006 93061.SAOUHSC_02507 504
93061.SAOUHSC_00006 93061.SAOUHSC_02508 218
93061.SAOUHSC_00006 93061.SAOUHSC_02509 512
93061.SAOUHSC_00006 93061.SAOUHSC_02510 299
93061.SAOUHSC_00006 93061.SAOUHSC_02511 279
93061.SAOUHSC_00006 93061.SAOUHSC_02512 512
93061.SAOUHSC_00006 93061.SAOUHSC_02516 252
93061.SAOUHSC_00006 93061.SAOUHSC_02517 364
93061.SAOUHSC_00006 93061.SAOUHSC_02525 159
93061.SAOUHSC_00006 93061.SAOUHSC_02558 332
93061.SAOUHSC_00006 93061.SAOUHSC_02604 201
93061.SAOUHSC_00006 93061.SAOUHSC_02618 175
93061.SAOUHSC_00006 93061.SAOUHSC_02619 175
93061.SAOUHSC_00006 93061.SAOUHSC_02624 331
93061.SAOUHSC_00006 93061.SAOUHSC_02632 154
93061.SAOUHSC_00006 93061.SAOUHSC_02633 154
93061.SAOUHSC_00006 93061.SAOUHSC_02694 252
93061.SAOUHSC_00006 93061.SAOUHSC_02710 210
93061.SAOUHSC_00006 93061.SAOUHSC_02725 154
93061.SAOUHSC_00006 93061.SAOUHSC_02801 280
93061.SAOUHSC_00006 93061.SAOUHSC_02834 642
93061.SAOUHSC_00006 93061.SAOUHSC_02876 236
93061.SAOUHSC_00006 93061.SAOUHSC_02909 402
93061.SAOUHSC_00006 93061.SAOUHSC_02911 161
93061.SAOUHSC_00006 93061.SAOUHSC_02918 276
93061.SAOUHSC_00006 93061.SAOUHSC_02922 384
93061.SAOUHSC_00006 93061.SAOUHSC_02949 183
93061.SAOUHSC_00006 93061.SAOUHSC_02962 205
93061.SAOUHSC_00006 93061.SAOUHSC_02980 158
93061.SAOUHSC_00006 93061.SAOUHSC_03011 301
93061.SAOUHSC_00006 93061.SAOUHSC_03012 432
93061.SAOUHSC_00006 93061.SAOUHSC_03031 196
93061.SAOUHSC_00006 93061.SAOUHSC_03045 335
93061.SAOUHSC_00006 93061.SAOUHSC_03049 196
93061.SAOUHSC_00006 93061.SAOUHSC_03051 457
93061.SAOUHSC_00006 93061.SAOUHSC_03052 166
93061.SAOUHSC_00006 93061.SAOUHSC_03053 406
93061.SAOUHSC_00006 93061.SAOUHSC_03055 379
93061.SAOUHSC_00007 93061.SAOUHSC_00008 435
93061.SAOUHSC_00007 93061.SAOUHSC_00009 291
93061.SAOUHSC_00007 93061.SAOUHSC_00010 203
93061.SAOUHSC_00007 93061.SAOUHSC_00012 203
93061.SAOUHSC_00007 93061.SAOUHSC_00013 186
93061.SAOUHSC_00007 93061.SAOUHSC_00014 181
93061.SAOUHSC_00007 93061.SAOUHSC_00015 180
93061.SAOUHSC_00007 93061.SAOUHSC_00017 180
93061.SAOUHSC_00007 93061.SAOUHSC_00018 168
93061.SAOUHSC_00007 93061.SAOUHSC_00019 272
93061.SAOUHSC_00007 93061.SAOUHSC_00024 159
93061.SAOUHSC_00007 93061.SAOUHSC_00101 186
93061.SAOUHSC_00007 93061.SAOUHSC_00152 472
93061.SAOUHSC_00007 93061.SAOUHSC_00153 192
93061.SAOUHSC_00007 93061.SAOUHSC_00220 157
93061.SAOUHSC_00007 93061.SAOUHSC_00223 151
93061.SAOUHSC_00007 93061.SAOUHSC_00225 157
93061.SAOUHSC_00007 93061.SAOUHSC_00230 418
93061.SAOUHSC_00007 93061.SAOUHSC_00231 391
93061.SAOUHSC_00007 93061.SAOUHSC_00251 161
93061.SAOUHSC_00007 93061.SAOUHSC_00306 155
93061.SAOUHSC_00007 93061.SAOUHSC_00365 193
93061.SAOUHSC_00007 93061.SAOUHSC_00374 157
93061.SAOUHSC_00007 93061.SAOUHSC_00382 178
93061.SAOUHSC_00007 93061.SAOUHSC_00427 239
93061.SAOUHSC_00007 93061.SAOUHSC_00445 152
93061.SAOUHSC_00007 93061.SAOUHSC_00464 353
93061.SAOUHSC_00007 93061.SAOUHSC_00466 153
93061.SAOUHSC_00007 93061.SAOUHSC_00485 225
93061.SAOUHSC_00007 93061.SAOUHSC_00486 220
93061.SAOUHSC_00007 93061.SAOUHSC_00489 220
93061.SAOUHSC_00007 93061.SAOUHSC_00499 155
93061.SAOUHSC_00007 93061.SAOUHSC_00513 177
93061.SAOUHSC_00007 93061.SAOUHSC_00552 168
93061.SAOUHSC_00007 93061.SAOUHSC_00611 176
93061.SAOUHSC_00007 93061.SAOUHSC_00616 150
93061.SAOUHSC_00007 93061.SAOUHSC_00619 150
93061.SAOUHSC_00007 93061.SAOUHSC_00640 156
93061.SAOUHSC_00007 93061.SAOUHSC_00646 221
93061.SAOUHSC_00007 93061.SAOUHSC_00671 239
93061.SAOUHSC_00007 93061.SAOUHSC_00672 338
93061.SAOUHSC_00007 93061.SAOUHSC_00675 154
93061.SAOUHSC_00007 93061.SAOUHSC_00681 153
93061.SAOUHSC_00007 93061.SAOUHSC_00692 332
93061.SAOUHSC_00007 93061.SAOUHSC_00693 332
93061.SAOUHSC_00007 93061.SAOUHSC_00698 228
93061.SAOUHSC_00007 93061.SAOUHSC_00712 167
93061.SAOUHSC_00007 93061.SAOUHSC_00727 166
93061.SAOUHSC_00007 93061.SAOUHSC_00760 294
93061.SAOUHSC_00007 93061.SAOUHSC_00769 217
93061.SAOUHSC_00007 93061.SAOUHSC_00773 239
93061.SAOUHSC_00007 93061.SAOUHSC_00776 216
93061.SAOUHSC_00007 93061.SAOUHSC_00779 216
93061.SAOUHSC_00007 93061.SAOUHSC_00781 195
93061.SAOUHSC_00007 93061.SAOUHSC_00787 220
93061.SAOUHSC_00007 93061.SAOUHSC_00790 260
93061.SAOUHSC_00007 93061.SAOUHSC_00796 232
93061.SAOUHSC_00007 93061.SAOUHSC_00799 156
93061.SAOUHSC_00007 93061.SAOUHSC_00803 196
93061.SAOUHSC_00007 93061.SAOUHSC_00812 154
93061.SAOUHSC_00007 93061.SAOUHSC_00869 268
93061.SAOUHSC_00007 93061.SAOUHSC_00900 205
93061.SAOUHSC_00007 93061.SAOUHSC_00917 224
93061.SAOUHSC_00007 93061.SAOUHSC_00933 192
93061.SAOUHSC_00007 93061.SAOUHSC_00957 265
93061.SAOUHSC_00007 93061.SAOUHSC_00983 187
93061.SAOUHSC_00007 93061.SAOUHSC_00984 150
93061.SAOUHSC_00007 93061.SAOUHSC_01007 471
93061.SAOUHSC_00007 93061.SAOUHSC_01012 263
93061.SAOUHSC_00007 93061.SAOUHSC_01013 303
93061.SAOUHSC_00007 93061.SAOUHSC_01016 300
93061.SAOUHSC_00007 93061.SAOUHSC_01028 314
93061.SAOUHSC_00007 93061.SAOUHSC_01031 192
93061.SAOUHSC_00007 93061.SAOUHSC_01038 254
93061.SAOUHSC_00007 93061.SAOUHSC_01091 177
93061.SAOUHSC_00007 93061.SAOUHSC_01092 200
93061.SAOUHSC_00007 93061.SAOUHSC_01172 178
93061.SAOUHSC_00007 93061.SAOUHSC_01182 254
93061.SAOUHSC_00007 93061.SAOUHSC_01190 265
93061.SAOUHSC_00007 93061.SAOUHSC_01210 155
93061.SAOUHSC_00007 93061.SAOUHSC_01222 185
93061.SAOUHSC_00007 93061.SAOUHSC_01232 205
93061.SAOUHSC_00007 93061.SAOUHSC_01238 155
93061.SAOUHSC_00007 93061.SAOUHSC_01243 156
93061.SAOUHSC_00007 93061.SAOUHSC_01246 205
93061.SAOUHSC_00007 93061.SAOUHSC_01273 384
93061.SAOUHSC_00007 93061.SAOUHSC_01280 353
93061.SAOUHSC_00007 93061.SAOUHSC_01281 297
93061.SAOUHSC_00007 93061.SAOUHSC_01283 297
93061.SAOUHSC_00007 93061.SAOUHSC_01287 158
93061.SAOUHSC_00007 93061.SAOUHSC_01319 260
93061.SAOUHSC_00007 93061.SAOUHSC_01322 153
93061.SAOUHSC_00007 93061.SAOUHSC_01327 232
93061.SAOUHSC_00007 93061.SAOUHSC_01330 178
93061.SAOUHSC_00007 93061.SAOUHSC_01337 180
93061.SAOUHSC_00007 93061.SAOUHSC_01341 235
93061.SAOUHSC_00007 93061.SAOUHSC_01342 233
93061.SAOUHSC_00007 93061.SAOUHSC_01343 233
93061.SAOUHSC_00007 93061.SAOUHSC_01375 260
93061.SAOUHSC_00007 93061.SAOUHSC_01394 260
93061.SAOUHSC_00007 93061.SAOUHSC_01400 410
93061.SAOUHSC_00007 93061.SAOUHSC_01406 269
93061.SAOUHSC_00007 93061.SAOUHSC_01452 228
93061.SAOUHSC_00007 93061.SAOUHSC_01474 206
93061.SAOUHSC_00007 93061.SAOUHSC_01491 303
93061.SAOUHSC_00007 93061.SAOUHSC_01504 192
93061.SAOUHSC_00007 93061.SAOUHSC_01536 260
93061.SAOUHSC_00007 93061.SAOUHSC_01605 176
93061.SAOUHSC_00007 93061.SAOUHSC_01615 260
93061.SAOUHSC_00007 93061.SAOUHSC_01617 160
93061.SAOUHSC_00007 93061.SAOUHSC_01618 260
93061.SAOUHSC_00007 93061.SAOUHSC_01619 260
93061.SAOUHSC_00007 93061.SAOUHSC_01620 260
93061.SAOUHSC_00007 93061.SAOUHSC_01625 198
93061.SAOUHSC_00007 93061.SAOUHSC_01652 247
93061.SAOUHSC_00007 93061.SAOUHSC_01655 443
93061.SAOUHSC_00007 93061.SAOUHSC_01656 443
93061.SAOUHSC_00007 93061.SAOUHSC_01657 443
93061.SAOUHSC_00007 93061.SAOUHSC_01662 202
93061.SAOUHSC_00007 93061.SAOUHSC_01663 384
93061.SAOUHSC_00007 93061.SAOUHSC_01665 153
93061.SAOUHSC_00007 93061.SAOUHSC_01691 279
93061.SAOUHSC_00007 93061.SAOUHSC_01707 191
93061.SAOUHSC_00007 93061.SAOUHSC_01708 191
93061.SAOUHSC_00007 93061.SAOUHSC_01711 166
93061.SAOUHSC_00007 93061.SAOUHSC_01712 191
93061.SAOUHSC_00007 93061.SAOUHSC_01725 232
93061.SAOUHSC_00007 93061.SAOUHSC_01726 232
93061.SAOUHSC_00007 93061.SAOUHSC_01727 151
93061.SAOUHSC_00007 93061.SAOUHSC_01734 221
93061.SAOUHSC_00007 93061.SAOUHSC_01739 384
93061.SAOUHSC_00007 93061.SAOUHSC_01744 263
93061.SAOUHSC_00007 93061.SAOUHSC_01748 251
93061.SAOUHSC_00007 93061.SAOUHSC_01750 153
93061.SAOUHSC_00007 93061.SAOUHSC_01763 192
93061.SAOUHSC_00007 93061.SAOUHSC_01764 265
93061.SAOUHSC_00007 93061.SAOUHSC_01779 319
93061.SAOUHSC_00007 93061.SAOUHSC_01797 172
93061.SAOUHSC_00007 93061.SAOUHSC_01801 156
93061.SAOUHSC_00007 93061.SAOUHSC_01815 159
93061.SAOUHSC_00007 93061.SAOUHSC_01818 419
93061.SAOUHSC_00007 93061.SAOUHSC_01865 291
93061.SAOUHSC_00007 93061.SAOUHSC_01867 193
93061.SAOUHSC_00007 93061.SAOUHSC_01868 512
93061.SAOUHSC_00007 93061.SAOUHSC_01872 267
93061.SAOUHSC_00007 93061.SAOUHSC_01901 224
93061.SAOUHSC_00007 93061.SAOUHSC_01907 167
93061.SAOUHSC_00007 93061.SAOUHSC_01975 235
93061.SAOUHSC_00007 93061.SAOUHSC_01989 345
93061.SAOUHSC_00007 93061.SAOUHSC_02067 168
93061.SAOUHSC_00007 93061.SAOUHSC_02097 153
93061.SAOUHSC_00007 93061.SAOUHSC_02107 154
93061.SAOUHSC_00007 93061.SAOUHSC_02108 196
93061.SAOUHSC_00007 93061.SAOUHSC_02113 272
93061.SAOUHSC_00007 93061.SAOUHSC_02116 202
93061.SAOUHSC_00007 93061.SAOUHSC_02117 202
93061.SAOUHSC_00007 93061.SAOUHSC_02122 200
93061.SAOUHSC_00007 93061.SAOUHSC_02123 200
93061.SAOUHSC_00007 93061.SAOUHSC_02125 154
93061.SAOUHSC_00007 93061.SAOUHSC_02139 472
93061.SAOUHSC_00007 93061.SAOUHSC_02255 219
93061.SAOUHSC_00007 93061.SAOUHSC_02272 220
93061.SAOUHSC_00007 93061.SAOUHSC_02273 263
93061.SAOUHSC_00007 93061.SAOUHSC_02277 384
93061.SAOUHSC_00007 93061.SAOUHSC_02278 199
93061.SAOUHSC_00007 93061.SAOUHSC_02279 337
93061.SAOUHSC_00007 93061.SAOUHSC_02280 698
93061.SAOUHSC_00007 93061.SAOUHSC_02303 583
93061.SAOUHSC_00007 93061.SAOUHSC_02305 632
93061.SAOUHSC_00007 93061.SAOUHSC_02306 587
93061.SAOUHSC_00007 93061.SAOUHSC_02316 156
93061.SAOUHSC_00007 93061.SAOUHSC_02336 193
93061.SAOUHSC_00007 93061.SAOUHSC_02341 183
93061.SAOUHSC_00007 93061.SAOUHSC_02343 187
93061.SAOUHSC_00007 93061.SAOUHSC_02345 187
93061.SAOUHSC_00007 93061.SAOUHSC_02350 263
93061.SAOUHSC_00007 93061.SAOUHSC_02354 157
93061.SAOUHSC_00007 93061.SAOUHSC_02358 153
93061.SAOUHSC_00007 93061.SAOUHSC_02377 261
93061.SAOUHSC_00007 93061.SAOUHSC_02382 196
93061.SAOUHSC_00007 93061.SAOUHSC_02387 178
93061.SAOUHSC_00007 93061.SAOUHSC_02399 337
93061.SAOUHSC_00007 93061.SAOUHSC_02448 301
93061.SAOUHSC_00007 93061.SAOUHSC_02460 167
93061.SAOUHSC_00007 93061.SAOUHSC_02520 168
93061.SAOUHSC_00007 93061.SAOUHSC_02543 472
93061.SAOUHSC_00007 93061.SAOUHSC_02551 199
93061.SAOUHSC_00007 93061.SAOUHSC_02630 197
93061.SAOUHSC_00007 93061.SAOUHSC_02670 224
93061.SAOUHSC_00007 93061.SAOUHSC_02703 176
93061.SAOUHSC_00007 93061.SAOUHSC_02715 192
93061.SAOUHSC_00007 93061.SAOUHSC_02841 203
93061.SAOUHSC_00007 93061.SAOUHSC_02864 210
93061.SAOUHSC_00007 93061.SAOUHSC_02873 313
93061.SAOUHSC_00007 93061.SAOUHSC_02876 167
93061.SAOUHSC_00007 93061.SAOUHSC_02895 178
93061.SAOUHSC_00007 93061.SAOUHSC_02900 150
93061.SAOUHSC_00007 93061.SAOUHSC_02924 224
93061.SAOUHSC_00007 93061.SAOUHSC_02962 340
93061.SAOUHSC_00007 93061.SAOUHSC_02970 160
93061.SAOUHSC_00007 93061.SAOUHSC_02978 179
93061.SAOUHSC_00007 93061.SAOUHSC_02980 472
93061.SAOUHSC_00007 93061.SAOUHSC_02985 217
93061.SAOUHSC_00007 93061.SAOUHSC_03008 172
93061.SAOUHSC_00007 93061.SAOUHSC_03022 171
93061.SAOUHSC_00007 93061.SAOUHSC_03023 451
93061.SAOUHSC_00008 93061.SAOUHSC_00007 435
93061.SAOUHSC_00008 93061.SAOUHSC_00009 475
93061.SAOUHSC_00008 93061.SAOUHSC_00010 217
93061.SAOUHSC_00008 93061.SAOUHSC_00012 245
93061.SAOUHSC_00008 93061.SAOUHSC_00013 212
93061.SAOUHSC_00008 93061.SAOUHSC_00014 204
93061.SAOUHSC_00008 93061.SAOUHSC_00015 204
93061.SAOUHSC_00008 93061.SAOUHSC_00017 204
93061.SAOUHSC_00008 93061.SAOUHSC_00018 177
93061.SAOUHSC_00008 93061.SAOUHSC_00019 186
93061.SAOUHSC_00008 93061.SAOUHSC_00096 279
93061.SAOUHSC_00008 93061.SAOUHSC_00234 279
93061.SAOUHSC_00008 93061.SAOUHSC_00299 425
93061.SAOUHSC_00008 93061.SAOUHSC_00439 279
93061.SAOUHSC_00008 93061.SAOUHSC_00484 156
93061.SAOUHSC_00008 93061.SAOUHSC_00485 156
93061.SAOUHSC_00008 93061.SAOUHSC_00486 306
93061.SAOUHSC_00008 93061.SAOUHSC_00675 204
93061.SAOUHSC_00008 93061.SAOUHSC_00731 192
93061.SAOUHSC_00008 93061.SAOUHSC_00732 247
93061.SAOUHSC_00008 93061.SAOUHSC_00880 191
93061.SAOUHSC_00008 93061.SAOUHSC_00884 279
93061.SAOUHSC_00008 93061.SAOUHSC_00895 906
93061.SAOUHSC_00008 93061.SAOUHSC_00920 449
93061.SAOUHSC_00008 93061.SAOUHSC_00921 233
93061.SAOUHSC_00008 93061.SAOUHSC_00937 252
93061.SAOUHSC_00008 93061.SAOUHSC_01007 252
93061.SAOUHSC_00008 93061.SAOUHSC_01049 251
93061.SAOUHSC_00008 93061.SAOUHSC_01106 320
93061.SAOUHSC_00008 93061.SAOUHSC_01129 899
93061.SAOUHSC_00008 93061.SAOUHSC_01254 279
93061.SAOUHSC_00008 93061.SAOUHSC_01276 156
93061.SAOUHSC_00008 93061.SAOUHSC_01287 900
93061.SAOUHSC_00008 93061.SAOUHSC_01307 197
93061.SAOUHSC_00008 93061.SAOUHSC_01322 251
93061.SAOUHSC_00008 93061.SAOUHSC_01327 204
93061.SAOUHSC_00008 93061.SAOUHSC_01328 210
93061.SAOUHSC_00008 93061.SAOUHSC_01348 469
93061.SAOUHSC_00008 93061.SAOUHSC_01365 224
93061.SAOUHSC_00008 93061.SAOUHSC_01443 156
93061.SAOUHSC_00008 93061.SAOUHSC_01450 453
93061.SAOUHSC_00008 93061.SAOUHSC_01491 231
93061.SAOUHSC_00008 93061.SAOUHSC_01497 899
93061.SAOUHSC_00008 93061.SAOUHSC_01617 213
93061.SAOUHSC_00008 93061.SAOUHSC_01651 210
93061.SAOUHSC_00008 93061.SAOUHSC_01673 255
93061.SAOUHSC_00008 93061.SAOUHSC_01714 162
93061.SAOUHSC_00008 93061.SAOUHSC_01748 156
93061.SAOUHSC_00008 93061.SAOUHSC_01749 224
93061.SAOUHSC_00008 93061.SAOUHSC_01750 224
93061.SAOUHSC_00008 93061.SAOUHSC_01751 204
93061.SAOUHSC_00008 93061.SAOUHSC_01803 213
93061.SAOUHSC_00008 93061.SAOUHSC_01845 200
93061.SAOUHSC_00008 93061.SAOUHSC_01884 252
93061.SAOUHSC_00008 93061.SAOUHSC_01893 152
93061.SAOUHSC_00008 93061.SAOUHSC_01990 237
93061.SAOUHSC_00008 93061.SAOUHSC_02067 177
93061.SAOUHSC_00008 93061.SAOUHSC_02090 196
93061.SAOUHSC_00008 93061.SAOUHSC_02113 899
93061.SAOUHSC_00008 93061.SAOUHSC_02132 899
93061.SAOUHSC_00008 93061.SAOUHSC_02139 159
93061.SAOUHSC_00008 93061.SAOUHSC_02142 301
93061.SAOUHSC_00008 93061.SAOUHSC_02382 332
93061.SAOUHSC_00008 93061.SAOUHSC_02409 427
93061.SAOUHSC_00008 93061.SAOUHSC_02426 236
93061.SAOUHSC_00008 93061.SAOUHSC_02480 256
93061.SAOUHSC_00008 93061.SAOUHSC_02511 193
93061.SAOUHSC_00008 93061.SAOUHSC_02550 210
93061.SAOUHSC_00008 93061.SAOUHSC_02590 213
93061.SAOUHSC_00008 93061.SAOUHSC_02606 977
93061.SAOUHSC_00008 93061.SAOUHSC_02607 998
93061.SAOUHSC_00008 93061.SAOUHSC_02610 831
93061.SAOUHSC_00008 93061.SAOUHSC_02625 156
93061.SAOUHSC_00008 93061.SAOUHSC_02667 158
93061.SAOUHSC_00008 93061.SAOUHSC_02683 928
93061.SAOUHSC_00008 93061.SAOUHSC_02684 899
93061.SAOUHSC_00008 93061.SAOUHSC_02729 213
93061.SAOUHSC_00008 93061.SAOUHSC_02742 228
93061.SAOUHSC_00008 93061.SAOUHSC_02744 192
93061.SAOUHSC_00008 93061.SAOUHSC_02846 156
93061.SAOUHSC_00008 93061.SAOUHSC_02860 252
93061.SAOUHSC_00008 93061.SAOUHSC_02965 900
93061.SAOUHSC_00008 93061.SAOUHSC_02970 213
93061.SAOUHSC_00008 93061.SAOUHSC_03013 899
93061.SAOUHSC_00009 93061.SAOUHSC_00001 274
93061.SAOUHSC_00009 93061.SAOUHSC_00002 435
93061.SAOUHSC_00009 93061.SAOUHSC_00004 267
93061.SAOUHSC_00009 93061.SAOUHSC_00005 573
93061.SAOUHSC_00009 93061.SAOUHSC_00006 560
93061.SAOUHSC_00009 93061.SAOUHSC_00007 291
93061.SAOUHSC_00009 93061.SAOUHSC_00008 475
93061.SAOUHSC_00009 93061.SAOUHSC_00010 606
93061.SAOUHSC_00009 93061.SAOUHSC_00012 346
93061.SAOUHSC_00009 93061.SAOUHSC_00013 218
93061.SAOUHSC_00009 93061.SAOUHSC_00014 227
93061.SAOUHSC_00009 93061.SAOUHSC_00015 212
93061.SAOUHSC_00009 93061.SAOUHSC_00017 212
93061.SAOUHSC_00009 93061.SAOUHSC_00018 234
93061.SAOUHSC_00009 93061.SAOUHSC_00019 252
93061.SAOUHSC_00009 93061.SAOUHSC_00031 168
93061.SAOUHSC_00009 93061.SAOUHSC_00039 168
93061.SAOUHSC_00009 93061.SAOUHSC_00041 192
93061.SAOUHSC_00009 93061.SAOUHSC_00078 253
93061.SAOUHSC_00009 93061.SAOUHSC_00086 193
93061.SAOUHSC_00009 93061.SAOUHSC_00100 195
93061.SAOUHSC_00009 93061.SAOUHSC_00132 205
93061.SAOUHSC_00009 93061.SAOUHSC_00133 180
93061.SAOUHSC_00009 93061.SAOUHSC_00151 158
93061.SAOUHSC_00009 93061.SAOUHSC_00196 162
93061.SAOUHSC_00009 93061.SAOUHSC_00200 209
93061.SAOUHSC_00009 93061.SAOUHSC_00240 253
93061.SAOUHSC_00009 93061.SAOUHSC_00241 253
93061.SAOUHSC_00009 93061.SAOUHSC_00262 283
93061.SAOUHSC_00009 93061.SAOUHSC_00282 158
93061.SAOUHSC_00009 93061.SAOUHSC_00317 435
93061.SAOUHSC_00009 93061.SAOUHSC_00324 668
93061.SAOUHSC_00009 93061.SAOUHSC_00328 665
93061.SAOUHSC_00009 93061.SAOUHSC_00329 371
93061.SAOUHSC_00009 93061.SAOUHSC_00339 274
93061.SAOUHSC_00009 93061.SAOUHSC_00342 196
93061.SAOUHSC_00009 93061.SAOUHSC_00344 217
93061.SAOUHSC_00009 93061.SAOUHSC_00346 416
93061.SAOUHSC_00009 93061.SAOUHSC_00372 158
93061.SAOUHSC_00009 93061.SAOUHSC_00374 335
93061.SAOUHSC_00009 93061.SAOUHSC_00375 271
93061.SAOUHSC_00009 93061.SAOUHSC_00442 188
93061.SAOUHSC_00009 93061.SAOUHSC_00445 208
93061.SAOUHSC_00009 93061.SAOUHSC_00451 459
93061.SAOUHSC_00009 93061.SAOUHSC_00454 372
93061.SAOUHSC_00009 93061.SAOUHSC_00459 307
93061.SAOUHSC_00009 93061.SAOUHSC_00461 587
93061.SAOUHSC_00009 93061.SAOUHSC_00462 468
93061.SAOUHSC_00009 93061.SAOUHSC_00464 560
93061.SAOUHSC_00009 93061.SAOUHSC_00466 273
93061.SAOUHSC_00009 93061.SAOUHSC_00467 158
93061.SAOUHSC_00009 93061.SAOUHSC_00475 378
93061.SAOUHSC_00009 93061.SAOUHSC_00480 197
93061.SAOUHSC_00009 93061.SAOUHSC_00484 231
93061.SAOUHSC_00009 93061.SAOUHSC_00485 216
93061.SAOUHSC_00009 93061.SAOUHSC_00486 275
93061.SAOUHSC_00009 93061.SAOUHSC_00493 554
93061.SAOUHSC_00009 93061.SAOUHSC_00497 180
93061.SAOUHSC_00009 93061.SAOUHSC_00499 543
93061.SAOUHSC_00009 93061.SAOUHSC_00500 578
93061.SAOUHSC_00009 93061.SAOUHSC_00502 253
93061.SAOUHSC_00009 93061.SAOUHSC_00509 701
93061.SAOUHSC_00009 93061.SAOUHSC_00511 830
93061.SAOUHSC_00009 93061.SAOUHSC_00517 169
93061.SAOUHSC_00009 93061.SAOUHSC_00518 183
93061.SAOUHSC_00009 93061.SAOUHSC_00519 234
93061.SAOUHSC_00009 93061.SAOUHSC_00520 165
93061.SAOUHSC_00009 93061.SAOUHSC_00521 335
93061.SAOUHSC_00009 93061.SAOUHSC_00524 340
93061.SAOUHSC_00009 93061.SAOUHSC_00525 211
93061.SAOUHSC_00009 93061.SAOUHSC_00528 240
93061.SAOUHSC_00009 93061.SAOUHSC_00529 229
93061.SAOUHSC_00009 93061.SAOUHSC_00530 199
93061.SAOUHSC_00009 93061.SAOUHSC_00539 239
93061.SAOUHSC_00009 93061.SAOUHSC_00541 314
93061.SAOUHSC_00009 93061.SAOUHSC_00542 424
93061.SAOUHSC_00009 93061.SAOUHSC_00611 724
93061.SAOUHSC_00009 93061.SAOUHSC_00620 468
93061.SAOUHSC_00009 93061.SAOUHSC_00640 156
93061.SAOUHSC_00009 93061.SAOUHSC_00642 157
93061.SAOUHSC_00009 93061.SAOUHSC_00647 247
93061.SAOUHSC_00009 93061.SAOUHSC_00687 158
93061.SAOUHSC_00009 93061.SAOUHSC_00711 258
93061.SAOUHSC_00009 93061.SAOUHSC_00722 192
93061.SAOUHSC_00009 93061.SAOUHSC_00723 192
93061.SAOUHSC_00009 93061.SAOUHSC_00724 168
93061.SAOUHSC_00009 93061.SAOUHSC_00733 217
93061.SAOUHSC_00009 93061.SAOUHSC_00736 232
93061.SAOUHSC_00009 93061.SAOUHSC_00740 181
93061.SAOUHSC_00009 93061.SAOUHSC_00742 227
93061.SAOUHSC_00009 93061.SAOUHSC_00763 153
93061.SAOUHSC_00009 93061.SAOUHSC_00766 155
93061.SAOUHSC_00009 93061.SAOUHSC_00769 366
93061.SAOUHSC_00009 93061.SAOUHSC_00771 233
93061.SAOUHSC_00009 93061.SAOUHSC_00780 294
93061.SAOUHSC_00009 93061.SAOUHSC_00784 198
93061.SAOUHSC_00009 93061.SAOUHSC_00785 615
93061.SAOUHSC_00009 93061.SAOUHSC_00789 231
93061.SAOUHSC_00009 93061.SAOUHSC_00795 188
93061.SAOUHSC_00009 93061.SAOUHSC_00797 177
93061.SAOUHSC_00009 93061.SAOUHSC_00798 324
93061.SAOUHSC_00009 93061.SAOUHSC_00799 406
93061.SAOUHSC_00009 93061.SAOUHSC_00804 589
93061.SAOUHSC_00009 93061.SAOUHSC_00854 258
93061.SAOUHSC_00009 93061.SAOUHSC_00873 193
93061.SAOUHSC_00009 93061.SAOUHSC_00877 224
93061.SAOUHSC_00009 93061.SAOUHSC_00898 422
93061.SAOUHSC_00009 93061.SAOUHSC_00899 432
93061.SAOUHSC_00009 93061.SAOUHSC_00900 413
93061.SAOUHSC_00009 93061.SAOUHSC_00909 217
93061.SAOUHSC_00009 93061.SAOUHSC_00910 292
93061.SAOUHSC_00009 93061.SAOUHSC_00914 246
93061.SAOUHSC_00009 93061.SAOUHSC_00925 193
93061.SAOUHSC_00009 93061.SAOUHSC_00933 763
93061.SAOUHSC_00009 93061.SAOUHSC_00937 435
93061.SAOUHSC_00009 93061.SAOUHSC_00938 435
93061.SAOUHSC_00009 93061.SAOUHSC_00944 157
93061.SAOUHSC_00009 93061.SAOUHSC_00951 156
93061.SAOUHSC_00009 93061.SAOUHSC_00963 239
93061.SAOUHSC_00009 93061.SAOUHSC_00970 251
93061.SAOUHSC_00009 93061.SAOUHSC_01007 335
93061.SAOUHSC_00009 93061.SAOUHSC_01014 196
93061.SAOUHSC_00009 93061.SAOUHSC_01018 315
93061.SAOUHSC_00009 93061.SAOUHSC_01046 173
93061.SAOUHSC_00009 93061.SAOUHSC_01047 308
93061.SAOUHSC_00009 93061.SAOUHSC_01048 195
93061.SAOUHSC_00009 93061.SAOUHSC_01049 316
93061.SAOUHSC_00009 93061.SAOUHSC_01066 224
93061.SAOUHSC_00009 93061.SAOUHSC_01074 225
93061.SAOUHSC_00009 93061.SAOUHSC_01075 252
93061.SAOUHSC_00009 93061.SAOUHSC_01092 556
93061.SAOUHSC_00009 93061.SAOUHSC_01093 530
93061.SAOUHSC_00009 93061.SAOUHSC_01142 156
93061.SAOUHSC_00009 93061.SAOUHSC_01143 156
93061.SAOUHSC_00009 93061.SAOUHSC_01146 230
93061.SAOUHSC_00009 93061.SAOUHSC_01147 279
93061.SAOUHSC_00009 93061.SAOUHSC_01150 156
93061.SAOUHSC_00009 93061.SAOUHSC_01159 822
93061.SAOUHSC_00009 93061.SAOUHSC_01163 384
93061.SAOUHSC_00009 93061.SAOUHSC_01164 435
93061.SAOUHSC_00009 93061.SAOUHSC_01166 279
93061.SAOUHSC_00009 93061.SAOUHSC_01168 175
93061.SAOUHSC_00009 93061.SAOUHSC_01169 337
93061.SAOUHSC_00009 93061.SAOUHSC_01170 350
93061.SAOUHSC_00009 93061.SAOUHSC_01171 308
93061.SAOUHSC_00009 93061.SAOUHSC_01172 451
93061.SAOUHSC_00009 93061.SAOUHSC_01191 269
93061.SAOUHSC_00009 93061.SAOUHSC_01193 307
93061.SAOUHSC_00009 93061.SAOUHSC_01199 583
93061.SAOUHSC_00009 93061.SAOUHSC_01201 157
93061.SAOUHSC_00009 93061.SAOUHSC_01204 274
93061.SAOUHSC_00009 93061.SAOUHSC_01207 193
93061.SAOUHSC_00009 93061.SAOUHSC_01211 159
93061.SAOUHSC_00009 93061.SAOUHSC_01215 169
93061.SAOUHSC_00009 93061.SAOUHSC_01232 179
93061.SAOUHSC_00009 93061.SAOUHSC_01235 315
93061.SAOUHSC_00009 93061.SAOUHSC_01236 278
93061.SAOUHSC_00009 93061.SAOUHSC_01237 255
93061.SAOUHSC_00009 93061.SAOUHSC_01239 468
93061.SAOUHSC_00009 93061.SAOUHSC_01240 622
93061.SAOUHSC_00009 93061.SAOUHSC_01246 170
93061.SAOUHSC_00009 93061.SAOUHSC_01248 350
93061.SAOUHSC_00009 93061.SAOUHSC_01249 230
93061.SAOUHSC_00009 93061.SAOUHSC_01250 435
93061.SAOUHSC_00009 93061.SAOUHSC_01251 310
93061.SAOUHSC_00009 93061.SAOUHSC_01253 436
93061.SAOUHSC_00009 93061.SAOUHSC_01257 419
93061.SAOUHSC_00009 93061.SAOUHSC_01260 192
93061.SAOUHSC_00009 93061.SAOUHSC_01267 301
93061.SAOUHSC_00009 93061.SAOUHSC_01273 335
93061.SAOUHSC_00009 93061.SAOUHSC_01276 374
93061.SAOUHSC_00009 93061.SAOUHSC_01278 318
93061.SAOUHSC_00009 93061.SAOUHSC_01280 182
93061.SAOUHSC_00009 93061.SAOUHSC_01319 256
93061.SAOUHSC_00009 93061.SAOUHSC_01321 436
93061.SAOUHSC_00009 93061.SAOUHSC_01323 217
93061.SAOUHSC_00009 93061.SAOUHSC_01329 425
93061.SAOUHSC_00009 93061.SAOUHSC_01337 240
93061.SAOUHSC_00009 93061.SAOUHSC_01341 180
93061.SAOUHSC_00009 93061.SAOUHSC_01342 180
93061.SAOUHSC_00009 93061.SAOUHSC_01347 274
93061.SAOUHSC_00009 93061.SAOUHSC_01351 313
93061.SAOUHSC_00009 93061.SAOUHSC_01352 236
93061.SAOUHSC_00009 93061.SAOUHSC_01359 158
93061.SAOUHSC_00009 93061.SAOUHSC_01366 192
93061.SAOUHSC_00009 93061.SAOUHSC_01369 192
93061.SAOUHSC_00009 93061.SAOUHSC_01375 217
93061.SAOUHSC_00009 93061.SAOUHSC_01377 227
93061.SAOUHSC_00009 93061.SAOUHSC_01378 151
93061.SAOUHSC_00009 93061.SAOUHSC_01379 155
93061.SAOUHSC_00009 93061.SAOUHSC_01395 220
93061.SAOUHSC_00009 93061.SAOUHSC_01396 166
93061.SAOUHSC_00009 93061.SAOUHSC_01427 349
93061.SAOUHSC_00009 93061.SAOUHSC_01434 256
93061.SAOUHSC_00009 93061.SAOUHSC_01452 304
93061.SAOUHSC_00009 93061.SAOUHSC_01469 238
93061.SAOUHSC_00009 93061.SAOUHSC_01471 553
93061.SAOUHSC_00009 93061.SAOUHSC_01480 198
93061.SAOUHSC_00009 93061.SAOUHSC_01481 337
93061.SAOUHSC_00009 93061.SAOUHSC_01483 274
93061.SAOUHSC_00009 93061.SAOUHSC_01487 274
93061.SAOUHSC_00009 93061.SAOUHSC_01492 432
93061.SAOUHSC_00009 93061.SAOUHSC_01499 204
93061.SAOUHSC_00009 93061.SAOUHSC_01540 217
93061.SAOUHSC_00009 93061.SAOUHSC_01588 297
93061.SAOUHSC_00009 93061.SAOUHSC_01589 463
93061.SAOUHSC_00009 93061.SAOUHSC_01596 290
93061.SAOUHSC_00009 93061.SAOUHSC_01619 192
93061.SAOUHSC_00009 93061.SAOUHSC_01621 238
93061.SAOUHSC_00009 93061.SAOUHSC_01626 177
93061.SAOUHSC_00009 93061.SAOUHSC_01635 350
93061.SAOUHSC_00009 93061.SAOUHSC_01648 198
93061.SAOUHSC_00009 93061.SAOUHSC_01650 204
93061.SAOUHSC_00009 93061.SAOUHSC_01652 287
93061.SAOUHSC_00009 93061.SAOUHSC_01663 294
93061.SAOUHSC_00009 93061.SAOUHSC_01666 773
93061.SAOUHSC_00009 93061.SAOUHSC_01680 307
93061.SAOUHSC_00009 93061.SAOUHSC_01682 280
93061.SAOUHSC_00009 93061.SAOUHSC_01683 201
93061.SAOUHSC_00009 93061.SAOUHSC_01685 321
93061.SAOUHSC_00009 93061.SAOUHSC_01697 156
93061.SAOUHSC_00009 93061.SAOUHSC_01714 239
93061.SAOUHSC_00009 93061.SAOUHSC_01722 656
93061.SAOUHSC_00009 93061.SAOUHSC_01723 225
93061.SAOUHSC_00009 93061.SAOUHSC_01724 198
93061.SAOUHSC_00009 93061.SAOUHSC_01734 577
93061.SAOUHSC_00009 93061.SAOUHSC_01737 318
93061.SAOUHSC_00009 93061.SAOUHSC_01738 665
93061.SAOUHSC_00009 93061.SAOUHSC_01743 337
93061.SAOUHSC_00009 93061.SAOUHSC_01744 195
93061.SAOUHSC_00009 93061.SAOUHSC_01746 420
93061.SAOUHSC_00009 93061.SAOUHSC_01747 425
93061.SAOUHSC_00009 93061.SAOUHSC_01749 224
93061.SAOUHSC_00009 93061.SAOUHSC_01753 334
93061.SAOUHSC_00009 93061.SAOUHSC_01755 343
93061.SAOUHSC_00009 93061.SAOUHSC_01757 315
93061.SAOUHSC_00009 93061.SAOUHSC_01759 156
93061.SAOUHSC_00009 93061.SAOUHSC_01763 207
93061.SAOUHSC_00009 93061.SAOUHSC_01767 754
93061.SAOUHSC_00009 93061.SAOUHSC_01782 278
93061.SAOUHSC_00009 93061.SAOUHSC_01788 526
93061.SAOUHSC_00009 93061.SAOUHSC_01794 188
93061.SAOUHSC_00009 93061.SAOUHSC_01811 162
93061.SAOUHSC_00009 93061.SAOUHSC_01818 304
93061.SAOUHSC_00009 93061.SAOUHSC_01829 260
93061.SAOUHSC_00009 93061.SAOUHSC_01832 567
93061.SAOUHSC_00009 93061.SAOUHSC_01833 591
93061.SAOUHSC_00009 93061.SAOUHSC_01839 731
93061.SAOUHSC_00009 93061.SAOUHSC_01852 307
93061.SAOUHSC_00009 93061.SAOUHSC_01857 436
93061.SAOUHSC_00009 93061.SAOUHSC_01858 297
93061.SAOUHSC_00009 93061.SAOUHSC_01875 761
93061.SAOUHSC_00009 93061.SAOUHSC_01886 272
93061.SAOUHSC_00009 93061.SAOUHSC_01887 316
93061.SAOUHSC_00009 93061.SAOUHSC_01888 207
93061.SAOUHSC_00009 93061.SAOUHSC_01889 356
93061.SAOUHSC_00009 93061.SAOUHSC_01901 192
93061.SAOUHSC_00009 93061.SAOUHSC_01903 509
93061.SAOUHSC_00009 93061.SAOUHSC_01904 294
93061.SAOUHSC_00009 93061.SAOUHSC_01909 178
93061.SAOUHSC_00009 93061.SAOUHSC_01967 271
93061.SAOUHSC_00009 93061.SAOUHSC_01982 157
93061.SAOUHSC_00009 93061.SAOUHSC_01998 264
93061.SAOUHSC_00009 93061.SAOUHSC_02003 234
93061.SAOUHSC_00009 93061.SAOUHSC_02057 435
93061.SAOUHSC_00009 93061.SAOUHSC_02067 311
93061.SAOUHSC_00009 93061.SAOUHSC_02091 158
93061.SAOUHSC_00009 93061.SAOUHSC_02114 232
93061.SAOUHSC_00009 93061.SAOUHSC_02116 333
93061.SAOUHSC_00009 93061.SAOUHSC_02118 272
93061.SAOUHSC_00009 93061.SAOUHSC_02119 192
93061.SAOUHSC_00009 93061.SAOUHSC_02123 395
93061.SAOUHSC_00009 93061.SAOUHSC_02124 168
93061.SAOUHSC_00009 93061.SAOUHSC_02135 269
93061.SAOUHSC_00009 93061.SAOUHSC_02152 185
93061.SAOUHSC_00009 93061.SAOUHSC_02254 428
93061.SAOUHSC_00009 93061.SAOUHSC_02284 307
93061.SAOUHSC_00009 93061.SAOUHSC_02285 246
93061.SAOUHSC_00009 93061.SAOUHSC_02286 320
93061.SAOUHSC_00009 93061.SAOUHSC_02287 284
93061.SAOUHSC_00009 93061.SAOUHSC_02288 308
93061.SAOUHSC_00009 93061.SAOUHSC_02317 393
93061.SAOUHSC_00009 93061.SAOUHSC_02318 178
93061.SAOUHSC_00009 93061.SAOUHSC_02327 233
93061.SAOUHSC_00009 93061.SAOUHSC_02328 176
93061.SAOUHSC_00009 93061.SAOUHSC_02337 190
93061.SAOUHSC_00009 93061.SAOUHSC_02341 255
93061.SAOUHSC_00009 93061.SAOUHSC_02353 155
93061.SAOUHSC_00009 93061.SAOUHSC_02354 312
93061.SAOUHSC_00009 93061.SAOUHSC_02359 192
93061.SAOUHSC_00009 93061.SAOUHSC_02362 154
93061.SAOUHSC_00009 93061.SAOUHSC_02365 190
93061.SAOUHSC_00009 93061.SAOUHSC_02368 179
93061.SAOUHSC_00009 93061.SAOUHSC_02379 195
93061.SAOUHSC_00009 93061.SAOUHSC_02389 180
93061.SAOUHSC_00009 93061.SAOUHSC_02396 217
93061.SAOUHSC_00009 93061.SAOUHSC_02399 227
93061.SAOUHSC_00009 93061.SAOUHSC_02465 217
93061.SAOUHSC_00009 93061.SAOUHSC_02477 169
93061.SAOUHSC_00009 93061.SAOUHSC_02478 183
93061.SAOUHSC_00009 93061.SAOUHSC_02485 241
93061.SAOUHSC_00009 93061.SAOUHSC_02487 350
93061.SAOUHSC_00009 93061.SAOUHSC_02489 416
93061.SAOUHSC_00009 93061.SAOUHSC_02490 190
93061.SAOUHSC_00009 93061.SAOUHSC_02491 217
93061.SAOUHSC_00009 93061.SAOUHSC_02495 230
93061.SAOUHSC_00009 93061.SAOUHSC_02496 196
93061.SAOUHSC_00009 93061.SAOUHSC_02498 162
93061.SAOUHSC_00009 93061.SAOUHSC_02499 321
93061.SAOUHSC_00009 93061.SAOUHSC_02500 196
93061.SAOUHSC_00009 93061.SAOUHSC_02506 214
93061.SAOUHSC_00009 93061.SAOUHSC_02508 185
93061.SAOUHSC_00009 93061.SAOUHSC_02509 187
93061.SAOUHSC_00009 93061.SAOUHSC_02510 194
93061.SAOUHSC_00009 93061.SAOUHSC_02512 299
93061.SAOUHSC_00009 93061.SAOUHSC_02519 158
93061.SAOUHSC_00009 93061.SAOUHSC_02545 157
93061.SAOUHSC_00009 93061.SAOUHSC_02546 286
93061.SAOUHSC_00009 93061.SAOUHSC_02563 156
93061.SAOUHSC_00009 93061.SAOUHSC_02606 435
93061.SAOUHSC_00009 93061.SAOUHSC_02607 445
93061.SAOUHSC_00009 93061.SAOUHSC_02614 156
93061.SAOUHSC_00009 93061.SAOUHSC_02640 175
93061.SAOUHSC_00009 93061.SAOUHSC_02654 204
93061.SAOUHSC_00009 93061.SAOUHSC_02675 336
93061.SAOUHSC_00009 93061.SAOUHSC_02682 465
93061.SAOUHSC_00009 93061.SAOUHSC_02697 223
93061.SAOUHSC_00009 93061.SAOUHSC_02714 437
93061.SAOUHSC_00009 93061.SAOUHSC_02718 189
93061.SAOUHSC_00009 93061.SAOUHSC_02764 183
93061.SAOUHSC_00009 93061.SAOUHSC_02772 575
93061.SAOUHSC_00009 93061.SAOUHSC_02778 349
93061.SAOUHSC_00009 93061.SAOUHSC_02793 183
93061.SAOUHSC_00009 93061.SAOUHSC_02820 151
93061.SAOUHSC_00009 93061.SAOUHSC_02831 217
93061.SAOUHSC_00009 93061.SAOUHSC_02834 158
93061.SAOUHSC_00009 93061.SAOUHSC_02840 176
93061.SAOUHSC_00009 93061.SAOUHSC_02869 176
93061.SAOUHSC_00009 93061.SAOUHSC_02873 163
93061.SAOUHSC_00009 93061.SAOUHSC_02883 210
93061.SAOUHSC_00009 93061.SAOUHSC_02904 204
93061.SAOUHSC_00009 93061.SAOUHSC_02919 281
93061.SAOUHSC_00009 93061.SAOUHSC_02932 435
93061.SAOUHSC_00009 93061.SAOUHSC_02933 190
93061.SAOUHSC_00009 93061.SAOUHSC_02945 292
93061.SAOUHSC_00009 93061.SAOUHSC_02947 208
93061.SAOUHSC_00009 93061.SAOUHSC_02971 229
93061.SAOUHSC_00009 93061.SAOUHSC_02985 256
93061.SAOUHSC_00009 93061.SAOUHSC_03008 603
93061.SAOUHSC_00009 93061.SAOUHSC_03009 320
93061.SAOUHSC_00009 93061.SAOUHSC_03010 320
93061.SAOUHSC_00009 93061.SAOUHSC_03011 320
93061.SAOUHSC_00009 93061.SAOUHSC_03012 217
93061.SAOUHSC_00009 93061.SAOUHSC_03013 320
93061.SAOUHSC_00009 93061.SAOUHSC_03014 320
93061.SAOUHSC_00009 93061.SAOUHSC_03017 158
93061.SAOUHSC_00009 93061.SAOUHSC_03022 325
93061.SAOUHSC_00009 93061.SAOUHSC_03023 252
93061.SAOUHSC_00009 93061.SAOUHSC_03049 196
93061.SAOUHSC_00009 93061.SAOUHSC_03051 230
93061.SAOUHSC_00009 93061.SAOUHSC_03053 322
93061.SAOUHSC_00010 93061.SAOUHSC_00007 203
93061.SAOUHSC_00010 93061.SAOUHSC_00008 217
93061.SAOUHSC_00010 93061.SAOUHSC_00009 606
93061.SAOUHSC_00010 93061.SAOUHSC_00012 978
93061.SAOUHSC_00010 93061.SAOUHSC_00013 479
93061.SAOUHSC_00010 93061.SAOUHSC_00014 266
93061.SAOUHSC_00010 93061.SAOUHSC_00015 241
93061.SAOUHSC_00010 93061.SAOUHSC_00017 241
93061.SAOUHSC_00010 93061.SAOUHSC_00018 380
93061.SAOUHSC_00010 93061.SAOUHSC_00019 247
93061.SAOUHSC_00010 93061.SAOUHSC_00062 179
93061.SAOUHSC_00010 93061.SAOUHSC_00171 252
93061.SAOUHSC_00010 93061.SAOUHSC_00213 200
93061.SAOUHSC_00010 93061.SAOUHSC_00236 256
93061.SAOUHSC_00010 93061.SAOUHSC_00237 260
93061.SAOUHSC_00010 93061.SAOUHSC_00313 200
93061.SAOUHSC_00010 93061.SAOUHSC_00315 171
93061.SAOUHSC_00010 93061.SAOUHSC_00322 156
93061.SAOUHSC_00010 93061.SAOUHSC_00338 176
93061.SAOUHSC_00010 93061.SAOUHSC_00435 158
93061.SAOUHSC_00010 93061.SAOUHSC_00611 223
93061.SAOUHSC_00010 93061.SAOUHSC_00638 180
93061.SAOUHSC_00010 93061.SAOUHSC_00655 331
93061.SAOUHSC_00010 93061.SAOUHSC_00656 290
93061.SAOUHSC_00010 93061.SAOUHSC_00658 290
93061.SAOUHSC_00010 93061.SAOUHSC_00771 157
93061.SAOUHSC_00010 93061.SAOUHSC_00796 197
93061.SAOUHSC_00010 93061.SAOUHSC_00904 192
93061.SAOUHSC_00010 93061.SAOUHSC_00905 192
93061.SAOUHSC_00010 93061.SAOUHSC_00925 200
93061.SAOUHSC_00010 93061.SAOUHSC_00926 194
93061.SAOUHSC_00010 93061.SAOUHSC_00929 200
93061.SAOUHSC_00010 93061.SAOUHSC_00930 194
93061.SAOUHSC_00010 93061.SAOUHSC_00937 435
93061.SAOUHSC_00010 93061.SAOUHSC_00938 435
93061.SAOUHSC_00010 93061.SAOUHSC_00949 252
93061.SAOUHSC_00010 93061.SAOUHSC_01035 206
93061.SAOUHSC_00010 93061.SAOUHSC_01045 204
93061.SAOUHSC_00010 93061.SAOUHSC_01054 206
93061.SAOUHSC_00010 93061.SAOUHSC_01072 211
93061.SAOUHSC_00010 93061.SAOUHSC_01086 200
93061.SAOUHSC_00010 93061.SAOUHSC_01087 200
93061.SAOUHSC_00010 93061.SAOUHSC_01183 223
93061.SAOUHSC_00010 93061.SAOUHSC_01206 183
93061.SAOUHSC_00010 93061.SAOUHSC_01220 150
93061.SAOUHSC_00010 93061.SAOUHSC_01354 252
93061.SAOUHSC_00010 93061.SAOUHSC_01373 150
93061.SAOUHSC_00010 93061.SAOUHSC_01374 150
93061.SAOUHSC_00010 93061.SAOUHSC_01377 194
93061.SAOUHSC_00010 93061.SAOUHSC_01472 307
93061.SAOUHSC_00010 93061.SAOUHSC_01474 268
93061.SAOUHSC_00010 93061.SAOUHSC_01574 204
93061.SAOUHSC_00010 93061.SAOUHSC_01575 204
93061.SAOUHSC_00010 93061.SAOUHSC_01582 229
93061.SAOUHSC_00010 93061.SAOUHSC_01682 192
93061.SAOUHSC_00010 93061.SAOUHSC_01990 256
93061.SAOUHSC_00010 93061.SAOUHSC_02005 180
93061.SAOUHSC_00010 93061.SAOUHSC_02050 185
93061.SAOUHSC_00010 93061.SAOUHSC_02067 252
93061.SAOUHSC_00010 93061.SAOUHSC_02084 204
93061.SAOUHSC_00010 93061.SAOUHSC_02119 642
93061.SAOUHSC_00010 93061.SAOUHSC_02235 204
93061.SAOUHSC_00010 93061.SAOUHSC_02264 335
93061.SAOUHSC_00010 93061.SAOUHSC_02265 255
93061.SAOUHSC_00010 93061.SAOUHSC_02277 453
93061.SAOUHSC_00010 93061.SAOUHSC_02279 453
93061.SAOUHSC_00010 93061.SAOUHSC_02448 215
93061.SAOUHSC_00010 93061.SAOUHSC_02537 156
93061.SAOUHSC_00010 93061.SAOUHSC_02541 156
93061.SAOUHSC_00010 93061.SAOUHSC_02595 252
93061.SAOUHSC_00010 93061.SAOUHSC_02622 156
93061.SAOUHSC_00010 93061.SAOUHSC_02630 583
93061.SAOUHSC_00010 93061.SAOUHSC_02652 156
93061.SAOUHSC_00010 93061.SAOUHSC_02674 150
93061.SAOUHSC_00010 93061.SAOUHSC_02696 150
93061.SAOUHSC_00010 93061.SAOUHSC_02697 170
93061.SAOUHSC_00010 93061.SAOUHSC_02752 370
93061.SAOUHSC_00010 93061.SAOUHSC_02764 252
93061.SAOUHSC_00010 93061.SAOUHSC_02765 156
93061.SAOUHSC_00010 93061.SAOUHSC_02766 156
93061.SAOUHSC_00010 93061.SAOUHSC_02767 336
93061.SAOUHSC_00010 93061.SAOUHSC_02798 158
93061.SAOUHSC_00010 93061.SAOUHSC_02802 156
93061.SAOUHSC_00010 93061.SAOUHSC_02819 156
93061.SAOUHSC_00010 93061.SAOUHSC_02836 155
93061.SAOUHSC_00010 93061.SAOUHSC_02974 252
93061.SAOUHSC_00010 93061.SAOUHSC_03046 204
93061.SAOUHSC_00012 93061.SAOUHSC_00007 203
93061.SAOUHSC_00012 93061.SAOUHSC_00008 245
93061.SAOUHSC_00012 93061.SAOUHSC_00009 346
93061.SAOUHSC_00012 93061.SAOUHSC_00010 978
93061.SAOUHSC_00012 93061.SAOUHSC_00013 479
93061.SAOUHSC_00012 93061.SAOUHSC_00014 266
93061.SAOUHSC_00012 93061.SAOUHSC_00015 241
93061.SAOUHSC_00012 93061.SAOUHSC_00017 241
93061.SAOUHSC_00012 93061.SAOUHSC_00018 380
93061.SAOUHSC_00012 93061.SAOUHSC_00019 200
93061.SAOUHSC_00012 93061.SAOUHSC_00186 167
93061.SAOUHSC_00012 93061.SAOUHSC_00291 200
93061.SAOUHSC_00012 93061.SAOUHSC_00292 200
93061.SAOUHSC_00012 93061.SAOUHSC_00322 156
93061.SAOUHSC_00012 93061.SAOUHSC_00338 176
93061.SAOUHSC_00012 93061.SAOUHSC_00604 177
93061.SAOUHSC_00012 93061.SAOUHSC_00621 173
93061.SAOUHSC_00012 93061.SAOUHSC_00655 331
93061.SAOUHSC_00012 93061.SAOUHSC_00656 290
93061.SAOUHSC_00012 93061.SAOUHSC_00658 290
93061.SAOUHSC_00012 93061.SAOUHSC_00715 256
93061.SAOUHSC_00012 93061.SAOUHSC_00862 197
93061.SAOUHSC_00012 93061.SAOUHSC_00904 310
93061.SAOUHSC_00012 93061.SAOUHSC_00905 221
93061.SAOUHSC_00012 93061.SAOUHSC_00906 236
93061.SAOUHSC_00012 93061.SAOUHSC_01054 245
93061.SAOUHSC_00012 93061.SAOUHSC_01072 175
93061.SAOUHSC_00012 93061.SAOUHSC_01130 204
93061.SAOUHSC_00012 93061.SAOUHSC_01206 192
93061.SAOUHSC_00012 93061.SAOUHSC_01462 153
93061.SAOUHSC_00012 93061.SAOUHSC_01463 209
93061.SAOUHSC_00012 93061.SAOUHSC_01606 195
93061.SAOUHSC_00012 93061.SAOUHSC_01661 153
93061.SAOUHSC_00012 93061.SAOUHSC_01847 151
93061.SAOUHSC_00012 93061.SAOUHSC_01875 204
93061.SAOUHSC_00012 93061.SAOUHSC_01972 169
93061.SAOUHSC_00012 93061.SAOUHSC_02050 401
93061.SAOUHSC_00012 93061.SAOUHSC_02067 252
93061.SAOUHSC_00012 93061.SAOUHSC_02090 180
93061.SAOUHSC_00012 93061.SAOUHSC_02140 150
93061.SAOUHSC_00012 93061.SAOUHSC_02154 239
93061.SAOUHSC_00012 93061.SAOUHSC_02193 160
93061.SAOUHSC_00012 93061.SAOUHSC_02250 298
93061.SAOUHSC_00012 93061.SAOUHSC_02273 159
93061.SAOUHSC_00012 93061.SAOUHSC_02277 192
93061.SAOUHSC_00012 93061.SAOUHSC_02279 192
93061.SAOUHSC_00012 93061.SAOUHSC_02441 193
93061.SAOUHSC_00012 93061.SAOUHSC_02631 164
93061.SAOUHSC_00012 93061.SAOUHSC_02644 153
93061.SAOUHSC_00012 93061.SAOUHSC_02819 156
93061.SAOUHSC_00012 93061.SAOUHSC_02915 164
93061.SAOUHSC_00012 93061.SAOUHSC_02961 179
93061.SAOUHSC_00013 93061.SAOUHSC_00007 186
93061.SAOUHSC_00013 93061.SAOUHSC_00008 212
93061.SAOUHSC_00013 93061.SAOUHSC_00009 218
93061.SAOUHSC_00013 93061.SAOUHSC_00010 479
93061.SAOUHSC_00013 93061.SAOUHSC_00012 479
93061.SAOUHSC_00013 93061.SAOUHSC_00014 515
93061.SAOUHSC_00013 93061.SAOUHSC_00015 483
93061.SAOUHSC_00013 93061.SAOUHSC_00017 483
93061.SAOUHSC_00013 93061.SAOUHSC_00018 484
93061.SAOUHSC_00013 93061.SAOUHSC_00019 236
93061.SAOUHSC_00013 93061.SAOUHSC_00044 335
93061.SAOUHSC_00013 93061.SAOUHSC_00198 174
93061.SAOUHSC_00013 93061.SAOUHSC_00237 169
93061.SAOUHSC_00013 93061.SAOUHSC_00302 168
93061.SAOUHSC_00013 93061.SAOUHSC_00338 224
93061.SAOUHSC_00013 93061.SAOUHSC_00339 293
93061.SAOUHSC_00013 93061.SAOUHSC_00340 590
93061.SAOUHSC_00013 93061.SAOUHSC_00341 637
93061.SAOUHSC_00013 93061.SAOUHSC_00352 200
93061.SAOUHSC_00013 93061.SAOUHSC_00374 286
93061.SAOUHSC_00013 93061.SAOUHSC_00422 567
93061.SAOUHSC_00013 93061.SAOUHSC_00435 156
93061.SAOUHSC_00013 93061.SAOUHSC_00510 184
93061.SAOUHSC_00013 93061.SAOUHSC_00517 167
93061.SAOUHSC_00013 93061.SAOUHSC_00638 151
93061.SAOUHSC_00013 93061.SAOUHSC_00641 196
93061.SAOUHSC_00013 93061.SAOUHSC_00724 199
93061.SAOUHSC_00013 93061.SAOUHSC_00733 248
93061.SAOUHSC_00013 93061.SAOUHSC_00812 358
93061.SAOUHSC_00013 93061.SAOUHSC_00858 156
93061.SAOUHSC_00013 93061.SAOUHSC_00893 168
93061.SAOUHSC_00013 93061.SAOUHSC_00898 249
93061.SAOUHSC_00013 93061.SAOUHSC_01028 231
93061.SAOUHSC_00013 93061.SAOUHSC_01029 156
93061.SAOUHSC_00013 93061.SAOUHSC_01099 248
93061.SAOUHSC_00013 93061.SAOUHSC_01107 300
93061.SAOUHSC_00013 93061.SAOUHSC_01141 292
93061.SAOUHSC_00013 93061.SAOUHSC_01153 266
93061.SAOUHSC_00013 93061.SAOUHSC_01155 291
93061.SAOUHSC_00013 93061.SAOUHSC_01159 181
93061.SAOUHSC_00013 93061.SAOUHSC_01170 284
93061.SAOUHSC_00013 93061.SAOUHSC_01266 232
93061.SAOUHSC_00013 93061.SAOUHSC_01267 600
93061.SAOUHSC_00013 93061.SAOUHSC_01319 244
93061.SAOUHSC_00013 93061.SAOUHSC_01320 972
93061.SAOUHSC_00013 93061.SAOUHSC_01321 231
93061.SAOUHSC_00013 93061.SAOUHSC_01330 236
93061.SAOUHSC_00013 93061.SAOUHSC_01364 304
93061.SAOUHSC_00013 93061.SAOUHSC_01394 297
93061.SAOUHSC_00013 93061.SAOUHSC_01395 263
93061.SAOUHSC_00013 93061.SAOUHSC_01447 155
93061.SAOUHSC_00013 93061.SAOUHSC_01455 156
93061.SAOUHSC_00013 93061.SAOUHSC_01504 153
93061.SAOUHSC_00013 93061.SAOUHSC_01591 200
93061.SAOUHSC_00013 93061.SAOUHSC_01597 338
93061.SAOUHSC_00013 93061.SAOUHSC_01686 156
93061.SAOUHSC_00013 93061.SAOUHSC_01694 169
93061.SAOUHSC_00013 93061.SAOUHSC_01755 155
93061.SAOUHSC_00013 93061.SAOUHSC_01757 156
93061.SAOUHSC_00013 93061.SAOUHSC_01768 192
93061.SAOUHSC_00013 93061.SAOUHSC_01852 192
93061.SAOUHSC_00013 93061.SAOUHSC_01856 269
93061.SAOUHSC_00013 93061.SAOUHSC_01874 242
93061.SAOUHSC_00013 93061.SAOUHSC_01878 169
93061.SAOUHSC_00013 93061.SAOUHSC_02009 196
93061.SAOUHSC_00013 93061.SAOUHSC_02067 238
93061.SAOUHSC_00013 93061.SAOUHSC_02117 269
93061.SAOUHSC_00013 93061.SAOUHSC_02259 167
93061.SAOUHSC_00013 93061.SAOUHSC_02312 216
93061.SAOUHSC_00013 93061.SAOUHSC_02383 173
93061.SAOUHSC_00013 93061.SAOUHSC_02488 164
93061.SAOUHSC_00013 93061.SAOUHSC_02545 280
93061.SAOUHSC_00013 93061.SAOUHSC_02682 600
93061.SAOUHSC_00013 93061.SAOUHSC_02769 169
93061.SAOUHSC_00013 93061.SAOUHSC_02778 153
93061.SAOUHSC_00013 93061.SAOUHSC_02806 156
93061.SAOUHSC_00013 93061.SAOUHSC_02909 216
93061.SAOUHSC_00013 93061.SAOUHSC_02945 348
93061.SAOUHSC_00013 93061.SAOUHSC_02947 181
93061.SAOUHSC_00013 93061.SAOUHSC_03012 248
93061.SAOUHSC_00014 93061.SAOUHSC_00007 181
93061.SAOUHSC_00014 93061.SAOUHSC_00008 204
93061.SAOUHSC_00014 93061.SAOUHSC_00009 227
93061.SAOUHSC_00014 93061.SAOUHSC_00010 266
93061.SAOUHSC_00014 93061.SAOUHSC_00012 266
93061.SAOUHSC_00014 93061.SAOUHSC_00013 515
93061.SAOUHSC_00014 93061.SAOUHSC_00015 858
93061.SAOUHSC_00014 93061.SAOUHSC_00017 871
93061.SAOUHSC_00014 93061.SAOUHSC_00018 829
93061.SAOUHSC_00014 93061.SAOUHSC_00019 446
93061.SAOUHSC_00014 93061.SAOUHSC_00022 157
93061.SAOUHSC_00014 93061.SAOUHSC_00065 248
93061.SAOUHSC_00014 93061.SAOUHSC_00313 156
93061.SAOUHSC_00014 93061.SAOUHSC_00345 159
93061.SAOUHSC_00014 93061.SAOUHSC_00346 240
93061.SAOUHSC_00014 93061.SAOUHSC_00348 291
93061.SAOUHSC_00014 93061.SAOUHSC_00349 235
93061.SAOUHSC_00014 93061.SAOUHSC_00350 302
93061.SAOUHSC_00014 93061.SAOUHSC_00454 180
93061.SAOUHSC_00014 93061.SAOUHSC_00457 229
93061.SAOUHSC_00014 93061.SAOUHSC_00467 184
93061.SAOUHSC_00014 93061.SAOUHSC_00475 164
93061.SAOUHSC_00014 93061.SAOUHSC_00482 169
93061.SAOUHSC_00014 93061.SAOUHSC_00526 152
93061.SAOUHSC_00014 93061.SAOUHSC_00535 189
93061.SAOUHSC_00014 93061.SAOUHSC_00607 197
93061.SAOUHSC_00014 93061.SAOUHSC_00619 205
93061.SAOUHSC_00014 93061.SAOUHSC_00682 152
93061.SAOUHSC_00014 93061.SAOUHSC_00755 202
93061.SAOUHSC_00014 93061.SAOUHSC_00801 303
93061.SAOUHSC_00014 93061.SAOUHSC_00938 227
93061.SAOUHSC_00014 93061.SAOUHSC_01025 213
93061.SAOUHSC_00014 93061.SAOUHSC_01076 255
93061.SAOUHSC_00014 93061.SAOUHSC_01097 171
93061.SAOUHSC_00014 93061.SAOUHSC_01098 183
93061.SAOUHSC_00014 93061.SAOUHSC_01196 220
93061.SAOUHSC_00014 93061.SAOUHSC_01222 254
93061.SAOUHSC_00014 93061.SAOUHSC_01228 206
93061.SAOUHSC_00014 93061.SAOUHSC_01271 213
93061.SAOUHSC_00014 93061.SAOUHSC_01362 168
93061.SAOUHSC_00014 93061.SAOUHSC_01423 181
93061.SAOUHSC_00014 93061.SAOUHSC_01629 162
93061.SAOUHSC_00014 93061.SAOUHSC_01723 170
93061.SAOUHSC_00014 93061.SAOUHSC_01752 191
93061.SAOUHSC_00014 93061.SAOUHSC_01758 183
93061.SAOUHSC_00014 93061.SAOUHSC_01775 155
93061.SAOUHSC_00014 93061.SAOUHSC_01813 210
93061.SAOUHSC_00014 93061.SAOUHSC_01859 199
93061.SAOUHSC_00014 93061.SAOUHSC_01868 396
93061.SAOUHSC_00014 93061.SAOUHSC_01871 160
93061.SAOUHSC_00014 93061.SAOUHSC_02001 156
93061.SAOUHSC_00014 93061.SAOUHSC_02022 188
93061.SAOUHSC_00014 93061.SAOUHSC_02067 478
93061.SAOUHSC_00014 93061.SAOUHSC_02100 234
93061.SAOUHSC_00014 93061.SAOUHSC_02121 178
93061.SAOUHSC_00014 93061.SAOUHSC_02158 233
93061.SAOUHSC_00014 93061.SAOUHSC_02334 235
93061.SAOUHSC_00014 93061.SAOUHSC_02373 548
93061.SAOUHSC_00014 93061.SAOUHSC_02383 239
93061.SAOUHSC_00014 93061.SAOUHSC_02401 152
93061.SAOUHSC_00014 93061.SAOUHSC_02517 254
93061.SAOUHSC_00014 93061.SAOUHSC_02529 241
93061.SAOUHSC_00014 93061.SAOUHSC_02575 157
93061.SAOUHSC_00014 93061.SAOUHSC_02685 233
93061.SAOUHSC_00014 93061.SAOUHSC_02769 318
93061.SAOUHSC_00014 93061.SAOUHSC_02770 205
93061.SAOUHSC_00014 93061.SAOUHSC_03022 377
93061.SAOUHSC_00015 93061.SAOUHSC_00003 259
93061.SAOUHSC_00015 93061.SAOUHSC_00004 260
93061.SAOUHSC_00015 93061.SAOUHSC_00005 211
93061.SAOUHSC_00015 93061.SAOUHSC_00006 263
93061.SAOUHSC_00015 93061.SAOUHSC_00007 180
93061.SAOUHSC_00015 93061.SAOUHSC_00008 204
93061.SAOUHSC_00015 93061.SAOUHSC_00009 212
93061.SAOUHSC_00015 93061.SAOUHSC_00010 241
93061.SAOUHSC_00015 93061.SAOUHSC_00012 241
93061.SAOUHSC_00015 93061.SAOUHSC_00013 483
93061.SAOUHSC_00015 93061.SAOUHSC_00014 858
93061.SAOUHSC_00015 93061.SAOUHSC_00017 983
93061.SAOUHSC_00015 93061.SAOUHSC_00018 880
93061.SAOUHSC_00015 93061.SAOUHSC_00019 697
93061.SAOUHSC_00015 93061.SAOUHSC_00022 227
93061.SAOUHSC_00015 93061.SAOUHSC_00023 565
93061.SAOUHSC_00015 93061.SAOUHSC_00024 302
93061.SAOUHSC_00015 93061.SAOUHSC_00027 163
93061.SAOUHSC_00015 93061.SAOUHSC_00114 183
93061.SAOUHSC_00015 93061.SAOUHSC_00257 163
93061.SAOUHSC_00015 93061.SAOUHSC_00344 292
93061.SAOUHSC_00015 93061.SAOUHSC_00345 391
93061.SAOUHSC_00015 93061.SAOUHSC_00346 335
93061.SAOUHSC_00015 93061.SAOUHSC_00348 395
93061.SAOUHSC_00015 93061.SAOUHSC_00349 510
93061.SAOUHSC_00015 93061.SAOUHSC_00350 459
93061.SAOUHSC_00015 93061.SAOUHSC_00452 324
93061.SAOUHSC_00015 93061.SAOUHSC_00457 204
93061.SAOUHSC_00015 93061.SAOUHSC_00463 283
93061.SAOUHSC_00015 93061.SAOUHSC_00465 220
93061.SAOUHSC_00015 93061.SAOUHSC_00469 263
93061.SAOUHSC_00015 93061.SAOUHSC_00482 323
93061.SAOUHSC_00015 93061.SAOUHSC_00484 326
93061.SAOUHSC_00015 93061.SAOUHSC_00485 202
93061.SAOUHSC_00015 93061.SAOUHSC_00511 342
93061.SAOUHSC_00015 93061.SAOUHSC_00513 274
93061.SAOUHSC_00015 93061.SAOUHSC_00573 244
93061.SAOUHSC_00015 93061.SAOUHSC_00579 186
93061.SAOUHSC_00015 93061.SAOUHSC_00610 166
93061.SAOUHSC_00015 93061.SAOUHSC_00651 157
93061.SAOUHSC_00015 93061.SAOUHSC_00711 400
93061.SAOUHSC_00015 93061.SAOUHSC_00728 510
93061.SAOUHSC_00015 93061.SAOUHSC_00760 435
93061.SAOUHSC_00015 93061.SAOUHSC_00765 176
93061.SAOUHSC_00015 93061.SAOUHSC_00767 240
93061.SAOUHSC_00015 93061.SAOUHSC_00781 172
93061.SAOUHSC_00015 93061.SAOUHSC_00789 240
93061.SAOUHSC_00015 93061.SAOUHSC_00854 400
93061.SAOUHSC_00015 93061.SAOUHSC_00862 322
93061.SAOUHSC_00015 93061.SAOUHSC_00900 178
93061.SAOUHSC_00015 93061.SAOUHSC_00904 189
93061.SAOUHSC_00015 93061.SAOUHSC_00905 259
93061.SAOUHSC_00015 93061.SAOUHSC_00915 190
93061.SAOUHSC_00015 93061.SAOUHSC_00942 192
93061.SAOUHSC_00015 93061.SAOUHSC_00994 435
93061.SAOUHSC_00015 93061.SAOUHSC_01035 151
93061.SAOUHSC_00015 93061.SAOUHSC_01076 221
93061.SAOUHSC_00015 93061.SAOUHSC_01104 435
93061.SAOUHSC_00015 93061.SAOUHSC_01156 242
93061.SAOUHSC_00015 93061.SAOUHSC_01179 169
93061.SAOUHSC_00015 93061.SAOUHSC_01197 199
93061.SAOUHSC_00015 93061.SAOUHSC_01338 320
93061.SAOUHSC_00015 93061.SAOUHSC_01342 176
93061.SAOUHSC_00015 93061.SAOUHSC_01358 435
93061.SAOUHSC_00015 93061.SAOUHSC_01391 384
93061.SAOUHSC_00015 93061.SAOUHSC_01407 154
93061.SAOUHSC_00015 93061.SAOUHSC_01408 173
93061.SAOUHSC_00015 93061.SAOUHSC_01455 187
93061.SAOUHSC_00015 93061.SAOUHSC_01470 249
93061.SAOUHSC_00015 93061.SAOUHSC_01474 196
93061.SAOUHSC_00015 93061.SAOUHSC_01477 152
93061.SAOUHSC_00015 93061.SAOUHSC_01478 238
93061.SAOUHSC_00015 93061.SAOUHSC_01505 159
93061.SAOUHSC_00015 93061.SAOUHSC_01609 320
93061.SAOUHSC_00015 93061.SAOUHSC_01661 231
93061.SAOUHSC_00015 93061.SAOUHSC_01718 189
93061.SAOUHSC_00015 93061.SAOUHSC_01719 179
93061.SAOUHSC_00015 93061.SAOUHSC_01720 154
93061.SAOUHSC_00015 93061.SAOUHSC_01721 440
93061.SAOUHSC_00015 93061.SAOUHSC_01723 179
93061.SAOUHSC_00015 93061.SAOUHSC_01725 156
93061.SAOUHSC_00015 93061.SAOUHSC_01726 156
93061.SAOUHSC_00015 93061.SAOUHSC_01752 682
93061.SAOUHSC_00015 93061.SAOUHSC_01756 214
93061.SAOUHSC_00015 93061.SAOUHSC_01777 155
93061.SAOUHSC_00015 93061.SAOUHSC_01791 231
93061.SAOUHSC_00015 93061.SAOUHSC_01792 516
93061.SAOUHSC_00015 93061.SAOUHSC_01812 499
93061.SAOUHSC_00015 93061.SAOUHSC_01829 241
93061.SAOUHSC_00015 93061.SAOUHSC_01830 269
93061.SAOUHSC_00015 93061.SAOUHSC_01839 155
93061.SAOUHSC_00015 93061.SAOUHSC_01847 186
93061.SAOUHSC_00015 93061.SAOUHSC_01868 235
93061.SAOUHSC_00015 93061.SAOUHSC_01875 386
93061.SAOUHSC_00015 93061.SAOUHSC_01973 339
93061.SAOUHSC_00015 93061.SAOUHSC_02001 488
93061.SAOUHSC_00015 93061.SAOUHSC_02004 216
93061.SAOUHSC_00015 93061.SAOUHSC_02067 565
93061.SAOUHSC_00015 93061.SAOUHSC_02089 239
93061.SAOUHSC_00015 93061.SAOUHSC_02097 194
93061.SAOUHSC_00015 93061.SAOUHSC_02121 380
93061.SAOUHSC_00015 93061.SAOUHSC_02124 304
93061.SAOUHSC_00015 93061.SAOUHSC_02125 153
93061.SAOUHSC_00015 93061.SAOUHSC_02135 451
93061.SAOUHSC_00015 93061.SAOUHSC_02140 245
93061.SAOUHSC_00015 93061.SAOUHSC_02147 178
93061.SAOUHSC_00015 93061.SAOUHSC_02261 264
93061.SAOUHSC_00015 93061.SAOUHSC_02264 368
93061.SAOUHSC_00015 93061.SAOUHSC_02265 243
93061.SAOUHSC_00015 93061.SAOUHSC_02296 152
93061.SAOUHSC_00015 93061.SAOUHSC_02334 262
93061.SAOUHSC_00015 93061.SAOUHSC_02357 190
93061.SAOUHSC_00015 93061.SAOUHSC_02359 315
93061.SAOUHSC_00015 93061.SAOUHSC_02369 203
93061.SAOUHSC_00015 93061.SAOUHSC_02406 237
93061.SAOUHSC_00015 93061.SAOUHSC_02407 547
93061.SAOUHSC_00015 93061.SAOUHSC_02508 160
93061.SAOUHSC_00015 93061.SAOUHSC_02509 156
93061.SAOUHSC_00015 93061.SAOUHSC_02510 160
93061.SAOUHSC_00015 93061.SAOUHSC_02636 199
93061.SAOUHSC_00015 93061.SAOUHSC_02637 199
93061.SAOUHSC_00015 93061.SAOUHSC_02821 170
93061.SAOUHSC_00015 93061.SAOUHSC_02979 188
93061.SAOUHSC_00015 93061.SAOUHSC_03000 183
93061.SAOUHSC_00015 93061.SAOUHSC_03022 328
93061.SAOUHSC_00015 93061.SAOUHSC_03052 428
93061.SAOUHSC_00015 93061.SAOUHSC_03053 164
93061.SAOUHSC_00017 93061.SAOUHSC_00001 328
93061.SAOUHSC_00017 93061.SAOUHSC_00002 179
93061.SAOUHSC_00017 93061.SAOUHSC_00003 247
93061.SAOUHSC_00017 93061.SAOUHSC_00004 260
93061.SAOUHSC_00017 93061.SAOUHSC_00005 355
93061.SAOUHSC_00017 93061.SAOUHSC_00006 314
93061.SAOUHSC_00017 93061.SAOUHSC_00007 180
93061.SAOUHSC_00017 93061.SAOUHSC_00008 204
93061.SAOUHSC_00017 93061.SAOUHSC_00009 212
93061.SAOUHSC_00017 93061.SAOUHSC_00010 241
93061.SAOUHSC_00017 93061.SAOUHSC_00012 241
93061.SAOUHSC_00017 93061.SAOUHSC_00013 483
93061.SAOUHSC_00017 93061.SAOUHSC_00014 871
93061.SAOUHSC_00017 93061.SAOUHSC_00015 983
93061.SAOUHSC_00017 93061.SAOUHSC_00018 898
93061.SAOUHSC_00017 93061.SAOUHSC_00019 744
93061.SAOUHSC_00017 93061.SAOUHSC_00020 212
93061.SAOUHSC_00017 93061.SAOUHSC_00021 162
93061.SAOUHSC_00017 93061.SAOUHSC_00022 227
93061.SAOUHSC_00017 93061.SAOUHSC_00023 240
93061.SAOUHSC_00017 93061.SAOUHSC_00024 443
93061.SAOUHSC_00017 93061.SAOUHSC_00027 243
93061.SAOUHSC_00017 93061.SAOUHSC_00080 158
93061.SAOUHSC_00017 93061.SAOUHSC_00144 332
93061.SAOUHSC_00017 93061.SAOUHSC_00147 205
93061.SAOUHSC_00017 93061.SAOUHSC_00184 150
93061.SAOUHSC_00017 93061.SAOUHSC_00256 156
93061.SAOUHSC_00017 93061.SAOUHSC_00257 332
93061.SAOUHSC_00017 93061.SAOUHSC_00305 242
93061.SAOUHSC_00017 93061.SAOUHSC_00328 186
93061.SAOUHSC_00017 93061.SAOUHSC_00340 248
93061.SAOUHSC_00017 93061.SAOUHSC_00341 248
93061.SAOUHSC_00017 93061.SAOUHSC_00344 319
93061.SAOUHSC_00017 93061.SAOUHSC_00345 496
93061.SAOUHSC_00017 93061.SAOUHSC_00346 463
93061.SAOUHSC_00017 93061.SAOUHSC_00348 960
93061.SAOUHSC_00017 93061.SAOUHSC_00349 642
93061.SAOUHSC_00017 93061.SAOUHSC_00350 816
93061.SAOUHSC_00017 93061.SAOUHSC_00378 332
93061.SAOUHSC_00017 93061.SAOUHSC_00412 196
93061.SAOUHSC_00017 93061.SAOUHSC_00422 248
93061.SAOUHSC_00017 93061.SAOUHSC_00442 432
93061.SAOUHSC_00017 93061.SAOUHSC_00451 209
93061.SAOUHSC_00017 93061.SAOUHSC_00454 236
93061.SAOUHSC_00017 93061.SAOUHSC_00465 220
93061.SAOUHSC_00017 93061.SAOUHSC_00466 541
93061.SAOUHSC_00017 93061.SAOUHSC_00472 674
93061.SAOUHSC_00017 93061.SAOUHSC_00474 952
93061.SAOUHSC_00017 93061.SAOUHSC_00475 594
93061.SAOUHSC_00017 93061.SAOUHSC_00481 156
93061.SAOUHSC_00017 93061.SAOUHSC_00484 324
93061.SAOUHSC_00017 93061.SAOUHSC_00485 291
93061.SAOUHSC_00017 93061.SAOUHSC_00507 464
93061.SAOUHSC_00017 93061.SAOUHSC_00511 384
93061.SAOUHSC_00017 93061.SAOUHSC_00513 485
93061.SAOUHSC_00017 93061.SAOUHSC_00517 604
93061.SAOUHSC_00017 93061.SAOUHSC_00518 952
93061.SAOUHSC_00017 93061.SAOUHSC_00519 966
93061.SAOUHSC_00017 93061.SAOUHSC_00520 921
93061.SAOUHSC_00017 93061.SAOUHSC_00521 883
93061.SAOUHSC_00017 93061.SAOUHSC_00524 180
93061.SAOUHSC_00017 93061.SAOUHSC_00527 361
93061.SAOUHSC_00017 93061.SAOUHSC_00528 515
93061.SAOUHSC_00017 93061.SAOUHSC_00529 838
93061.SAOUHSC_00017 93061.SAOUHSC_00530 592
93061.SAOUHSC_00017 93061.SAOUHSC_00564 272
93061.SAOUHSC_00017 93061.SAOUHSC_00611 598
93061.SAOUHSC_00017 93061.SAOUHSC_00625 196
93061.SAOUHSC_00017 93061.SAOUHSC_00648 332
93061.SAOUHSC_00017 93061.SAOUHSC_00651 197
93061.SAOUHSC_00017 93061.SAOUHSC_00671 252
93061.SAOUHSC_00017 93061.SAOUHSC_00711 376
93061.SAOUHSC_00017 93061.SAOUHSC_00765 176
93061.SAOUHSC_00017 93061.SAOUHSC_00767 240
93061.SAOUHSC_00017 93061.SAOUHSC_00771 325
93061.SAOUHSC_00017 93061.SAOUHSC_00776 180
93061.SAOUHSC_00017 93061.SAOUHSC_00779 180
93061.SAOUHSC_00017 93061.SAOUHSC_00785 436
93061.SAOUHSC_00017 93061.SAOUHSC_00790 221
93061.SAOUHSC_00017 93061.SAOUHSC_00792 180
93061.SAOUHSC_00017 93061.SAOUHSC_00796 225
93061.SAOUHSC_00017 93061.SAOUHSC_00797 155
93061.SAOUHSC_00017 93061.SAOUHSC_00799 208
93061.SAOUHSC_00017 93061.SAOUHSC_00803 439
93061.SAOUHSC_00017 93061.SAOUHSC_00836 383
93061.SAOUHSC_00017 93061.SAOUHSC_00854 376
93061.SAOUHSC_00017 93061.SAOUHSC_00871 225
93061.SAOUHSC_00017 93061.SAOUHSC_00889 196
93061.SAOUHSC_00017 93061.SAOUHSC_00895 178
93061.SAOUHSC_00017 93061.SAOUHSC_00899 384
93061.SAOUHSC_00017 93061.SAOUHSC_00910 223
93061.SAOUHSC_00017 93061.SAOUHSC_00921 217
93061.SAOUHSC_00017 93061.SAOUHSC_00933 230
93061.SAOUHSC_00017 93061.SAOUHSC_00947 183
93061.SAOUHSC_00017 93061.SAOUHSC_00954 218
93061.SAOUHSC_00017 93061.SAOUHSC_00956 176
93061.SAOUHSC_00017 93061.SAOUHSC_00958 164
93061.SAOUHSC_00017 93061.SAOUHSC_00989 307
93061.SAOUHSC_00017 93061.SAOUHSC_01010 155
93061.SAOUHSC_00017 93061.SAOUHSC_01014 307
93061.SAOUHSC_00017 93061.SAOUHSC_01016 215
93061.SAOUHSC_00017 93061.SAOUHSC_01017 211
93061.SAOUHSC_00017 93061.SAOUHSC_01035 179
93061.SAOUHSC_00017 93061.SAOUHSC_01058 405
93061.SAOUHSC_00017 93061.SAOUHSC_01075 209
93061.SAOUHSC_00017 93061.SAOUHSC_01078 810
93061.SAOUHSC_00017 93061.SAOUHSC_01091 264
93061.SAOUHSC_00017 93061.SAOUHSC_01092 156
93061.SAOUHSC_00017 93061.SAOUHSC_01143 187
93061.SAOUHSC_00017 93061.SAOUHSC_01149 263
93061.SAOUHSC_00017 93061.SAOUHSC_01150 535
93061.SAOUHSC_00017 93061.SAOUHSC_01164 218
93061.SAOUHSC_00017 93061.SAOUHSC_01170 172
93061.SAOUHSC_00017 93061.SAOUHSC_01176 252
93061.SAOUHSC_00017 93061.SAOUHSC_01185 167
93061.SAOUHSC_00017 93061.SAOUHSC_01191 845
93061.SAOUHSC_00017 93061.SAOUHSC_01194 404
93061.SAOUHSC_00017 93061.SAOUHSC_01197 199
93061.SAOUHSC_00017 93061.SAOUHSC_01198 468
93061.SAOUHSC_00017 93061.SAOUHSC_01199 450
93061.SAOUHSC_00017 93061.SAOUHSC_01201 428
93061.SAOUHSC_00017 93061.SAOUHSC_01204 229
93061.SAOUHSC_00017 93061.SAOUHSC_01207 670
93061.SAOUHSC_00017 93061.SAOUHSC_01208 643
93061.SAOUHSC_00017 93061.SAOUHSC_01209 430
93061.SAOUHSC_00017 93061.SAOUHSC_01210 345
93061.SAOUHSC_00017 93061.SAOUHSC_01211 917
93061.SAOUHSC_00017 93061.SAOUHSC_01225 492
93061.SAOUHSC_00017 93061.SAOUHSC_01226 469
93061.SAOUHSC_00017 93061.SAOUHSC_01232 599
93061.SAOUHSC_00017 93061.SAOUHSC_01234 790
93061.SAOUHSC_00017 93061.SAOUHSC_01235 348
93061.SAOUHSC_00017 93061.SAOUHSC_01236 668
93061.SAOUHSC_00017 93061.SAOUHSC_01239 182
93061.SAOUHSC_00017 93061.SAOUHSC_01246 255
93061.SAOUHSC_00017 93061.SAOUHSC_01248 295
93061.SAOUHSC_00017 93061.SAOUHSC_01250 516
93061.SAOUHSC_00017 93061.SAOUHSC_01251 233
93061.SAOUHSC_00017 93061.SAOUHSC_01261 154
93061.SAOUHSC_00017 93061.SAOUHSC_01262 486
93061.SAOUHSC_00017 93061.SAOUHSC_01263 411
93061.SAOUHSC_00017 93061.SAOUHSC_01280 253
93061.SAOUHSC_00017 93061.SAOUHSC_01283 278
93061.SAOUHSC_00017 93061.SAOUHSC_01284 307
93061.SAOUHSC_00017 93061.SAOUHSC_01287 161
93061.SAOUHSC_00017 93061.SAOUHSC_01321 251
93061.SAOUHSC_00017 93061.SAOUHSC_01328 790
93061.SAOUHSC_00017 93061.SAOUHSC_01329 228
93061.SAOUHSC_00017 93061.SAOUHSC_01333 198
93061.SAOUHSC_00017 93061.SAOUHSC_01400 436
93061.SAOUHSC_00017 93061.SAOUHSC_01419 238
93061.SAOUHSC_00017 93061.SAOUHSC_01424 177
93061.SAOUHSC_00017 93061.SAOUHSC_01447 257
93061.SAOUHSC_00017 93061.SAOUHSC_01454 323
93061.SAOUHSC_00017 93061.SAOUHSC_01467 217
93061.SAOUHSC_00017 93061.SAOUHSC_01470 249
93061.SAOUHSC_00017 93061.SAOUHSC_01474 235
93061.SAOUHSC_00017 93061.SAOUHSC_01483 256
93061.SAOUHSC_00017 93061.SAOUHSC_01485 201
93061.SAOUHSC_00017 93061.SAOUHSC_01492 174
93061.SAOUHSC_00017 93061.SAOUHSC_01493 256
93061.SAOUHSC_00017 93061.SAOUHSC_01499 191
93061.SAOUHSC_00017 93061.SAOUHSC_01542 196
93061.SAOUHSC_00017 93061.SAOUHSC_01552 189
93061.SAOUHSC_00017 93061.SAOUHSC_01585 155
93061.SAOUHSC_00017 93061.SAOUHSC_01587 195
93061.SAOUHSC_00017 93061.SAOUHSC_01597 332
93061.SAOUHSC_00017 93061.SAOUHSC_01598 459
93061.SAOUHSC_00017 93061.SAOUHSC_01621 290
93061.SAOUHSC_00017 93061.SAOUHSC_01623 167
93061.SAOUHSC_00017 93061.SAOUHSC_01625 702
93061.SAOUHSC_00017 93061.SAOUHSC_01632 276
93061.SAOUHSC_00017 93061.SAOUHSC_01633 159
93061.SAOUHSC_00017 93061.SAOUHSC_01634 262
93061.SAOUHSC_00017 93061.SAOUHSC_01641 266
93061.SAOUHSC_00017 93061.SAOUHSC_01643 318
93061.SAOUHSC_00017 93061.SAOUHSC_01651 701
93061.SAOUHSC_00017 93061.SAOUHSC_01662 287
93061.SAOUHSC_00017 93061.SAOUHSC_01667 268
93061.SAOUHSC_00017 93061.SAOUHSC_01668 523
93061.SAOUHSC_00017 93061.SAOUHSC_01672 173
93061.SAOUHSC_00017 93061.SAOUHSC_01673 307
93061.SAOUHSC_00017 93061.SAOUHSC_01678 183
93061.SAOUHSC_00017 93061.SAOUHSC_01688 191
93061.SAOUHSC_00017 93061.SAOUHSC_01689 565
93061.SAOUHSC_00017 93061.SAOUHSC_01691 316
93061.SAOUHSC_00017 93061.SAOUHSC_01693 318
93061.SAOUHSC_00017 93061.SAOUHSC_01695 282
93061.SAOUHSC_00017 93061.SAOUHSC_01701 213
93061.SAOUHSC_00017 93061.SAOUHSC_01709 167
93061.SAOUHSC_00017 93061.SAOUHSC_01714 314
93061.SAOUHSC_00017 93061.SAOUHSC_01716 232
93061.SAOUHSC_00017 93061.SAOUHSC_01722 154
93061.SAOUHSC_00017 93061.SAOUHSC_01725 156
93061.SAOUHSC_00017 93061.SAOUHSC_01726 156
93061.SAOUHSC_00017 93061.SAOUHSC_01732 167
93061.SAOUHSC_00017 93061.SAOUHSC_01737 523
93061.SAOUHSC_00017 93061.SAOUHSC_01738 161
93061.SAOUHSC_00017 93061.SAOUHSC_01748 364
93061.SAOUHSC_00017 93061.SAOUHSC_01755 902
93061.SAOUHSC_00017 93061.SAOUHSC_01757 930
93061.SAOUHSC_00017 93061.SAOUHSC_01767 158
93061.SAOUHSC_00017 93061.SAOUHSC_01777 269
93061.SAOUHSC_00017 93061.SAOUHSC_01779 673
93061.SAOUHSC_00017 93061.SAOUHSC_01784 916
93061.SAOUHSC_00017 93061.SAOUHSC_01785 834
93061.SAOUHSC_00017 93061.SAOUHSC_01786 221
93061.SAOUHSC_00017 93061.SAOUHSC_01791 376
93061.SAOUHSC_00017 93061.SAOUHSC_01795 332
93061.SAOUHSC_00017 93061.SAOUHSC_01798 156
93061.SAOUHSC_00017 93061.SAOUHSC_01799 155
93061.SAOUHSC_00017 93061.SAOUHSC_01800 212
93061.SAOUHSC_00017 93061.SAOUHSC_01811 229
93061.SAOUHSC_00017 93061.SAOUHSC_01829 753
93061.SAOUHSC_00017 93061.SAOUHSC_01830 199
93061.SAOUHSC_00017 93061.SAOUHSC_01838 164
93061.SAOUHSC_00017 93061.SAOUHSC_01839 156
93061.SAOUHSC_00017 93061.SAOUHSC_01840 253
93061.SAOUHSC_00017 93061.SAOUHSC_01856 155
93061.SAOUHSC_00017 93061.SAOUHSC_01870 416
93061.SAOUHSC_00017 93061.SAOUHSC_01873 158
93061.SAOUHSC_00017 93061.SAOUHSC_01875 534
93061.SAOUHSC_00017 93061.SAOUHSC_01887 232
93061.SAOUHSC_00017 93061.SAOUHSC_01973 189
93061.SAOUHSC_00017 93061.SAOUHSC_01999 183
93061.SAOUHSC_00017 93061.SAOUHSC_02001 394
93061.SAOUHSC_00017 93061.SAOUHSC_02012 291
93061.SAOUHSC_00017 93061.SAOUHSC_02057 189
93061.SAOUHSC_00017 93061.SAOUHSC_02067 630
93061.SAOUHSC_00017 93061.SAOUHSC_02102 404
93061.SAOUHSC_00017 93061.SAOUHSC_02108 237
93061.SAOUHSC_00017 93061.SAOUHSC_02116 314
93061.SAOUHSC_00017 93061.SAOUHSC_02117 267
93061.SAOUHSC_00017 93061.SAOUHSC_02122 156
93061.SAOUHSC_00017 93061.SAOUHSC_02126 424
93061.SAOUHSC_00017 93061.SAOUHSC_02135 396
93061.SAOUHSC_00017 93061.SAOUHSC_02140 193
93061.SAOUHSC_00017 93061.SAOUHSC_02216 255
93061.SAOUHSC_00017 93061.SAOUHSC_02255 184
93061.SAOUHSC_00017 93061.SAOUHSC_02256 154
93061.SAOUHSC_00017 93061.SAOUHSC_02261 193
93061.SAOUHSC_00017 93061.SAOUHSC_02264 241
93061.SAOUHSC_00017 93061.SAOUHSC_02265 243
93061.SAOUHSC_00017 93061.SAOUHSC_02277 240
93061.SAOUHSC_00017 93061.SAOUHSC_02279 156
93061.SAOUHSC_00017 93061.SAOUHSC_02280 278
93061.SAOUHSC_00017 93061.SAOUHSC_02305 436
93061.SAOUHSC_00017 93061.SAOUHSC_02327 304
93061.SAOUHSC_00017 93061.SAOUHSC_02334 479
93061.SAOUHSC_00017 93061.SAOUHSC_02341 170
93061.SAOUHSC_00017 93061.SAOUHSC_02343 225
93061.SAOUHSC_00017 93061.SAOUHSC_02345 238
93061.SAOUHSC_00017 93061.SAOUHSC_02346 176
93061.SAOUHSC_00017 93061.SAOUHSC_02347 183
93061.SAOUHSC_00017 93061.SAOUHSC_02354 472
93061.SAOUHSC_00017 93061.SAOUHSC_02358 344
93061.SAOUHSC_00017 93061.SAOUHSC_02359 328
93061.SAOUHSC_00017 93061.SAOUHSC_02361 858
93061.SAOUHSC_00017 93061.SAOUHSC_02362 194
93061.SAOUHSC_00017 93061.SAOUHSC_02404 163
93061.SAOUHSC_00017 93061.SAOUHSC_02405 350
93061.SAOUHSC_00017 93061.SAOUHSC_02406 219
93061.SAOUHSC_00017 93061.SAOUHSC_02407 226
93061.SAOUHSC_00017 93061.SAOUHSC_02434 165
93061.SAOUHSC_00017 93061.SAOUHSC_02436 159
93061.SAOUHSC_00017 93061.SAOUHSC_02477 635
93061.SAOUHSC_00017 93061.SAOUHSC_02478 912
93061.SAOUHSC_00017 93061.SAOUHSC_02484 940
93061.SAOUHSC_00017 93061.SAOUHSC_02485 622
93061.SAOUHSC_00017 93061.SAOUHSC_02486 868
93061.SAOUHSC_00017 93061.SAOUHSC_02487 336
93061.SAOUHSC_00017 93061.SAOUHSC_02488 884
93061.SAOUHSC_00017 93061.SAOUHSC_02489 210
93061.SAOUHSC_00017 93061.SAOUHSC_02490 234
93061.SAOUHSC_00017 93061.SAOUHSC_02491 622
93061.SAOUHSC_00017 93061.SAOUHSC_02492 890
93061.SAOUHSC_00017 93061.SAOUHSC_02493 868
93061.SAOUHSC_00017 93061.SAOUHSC_02494 601
93061.SAOUHSC_00017 93061.SAOUHSC_02495 930
93061.SAOUHSC_00017 93061.SAOUHSC_02496 950
93061.SAOUHSC_00017 93061.SAOUHSC_02498 471
93061.SAOUHSC_00017 93061.SAOUHSC_02499 232
93061.SAOUHSC_00017 93061.SAOUHSC_02500 929
93061.SAOUHSC_00017 93061.SAOUHSC_02501 846
93061.SAOUHSC_00017 93061.SAOUHSC_02502 893
93061.SAOUHSC_00017 93061.SAOUHSC_02503 605
93061.SAOUHSC_00017 93061.SAOUHSC_02504 838
93061.SAOUHSC_00017 93061.SAOUHSC_02505 938
93061.SAOUHSC_00017 93061.SAOUHSC_02506 630
93061.SAOUHSC_00017 93061.SAOUHSC_02507 920
93061.SAOUHSC_00017 93061.SAOUHSC_02508 638
93061.SAOUHSC_00017 93061.SAOUHSC_02509 895
93061.SAOUHSC_00017 93061.SAOUHSC_02510 891
93061.SAOUHSC_00017 93061.SAOUHSC_02511 919
93061.SAOUHSC_00017 93061.SAOUHSC_02512 921
93061.SAOUHSC_00017 93061.SAOUHSC_02537 192
93061.SAOUHSC_00017 93061.SAOUHSC_02576 177
93061.SAOUHSC_00017 93061.SAOUHSC_02654 191
93061.SAOUHSC_00017 93061.SAOUHSC_02683 176
93061.SAOUHSC_00017 93061.SAOUHSC_02728 154
93061.SAOUHSC_00017 93061.SAOUHSC_02898 151
93061.SAOUHSC_00017 93061.SAOUHSC_02904 191
93061.SAOUHSC_00017 93061.SAOUHSC_02989 483
93061.SAOUHSC_00017 93061.SAOUHSC_03022 191
93061.SAOUHSC_00017 93061.SAOUHSC_03052 456
93061.SAOUHSC_00017 93061.SAOUHSC_03054 222
93061.SAOUHSC_00017 93061.SAOUHSC_03055 822
93061.SAOUHSC_00018 93061.SAOUHSC_00001 894
93061.SAOUHSC_00018 93061.SAOUHSC_00002 456
93061.SAOUHSC_00018 93061.SAOUHSC_00003 162
93061.SAOUHSC_00018 93061.SAOUHSC_00004 262
93061.SAOUHSC_00018 93061.SAOUHSC_00005 348
93061.SAOUHSC_00018 93061.SAOUHSC_00006 429
93061.SAOUHSC_00018 93061.SAOUHSC_00007 168
93061.SAOUHSC_00018 93061.SAOUHSC_00008 177
93061.SAOUHSC_00018 93061.SAOUHSC_00009 234
93061.SAOUHSC_00018 93061.SAOUHSC_00010 380
93061.SAOUHSC_00018 93061.SAOUHSC_00012 380
93061.SAOUHSC_00018 93061.SAOUHSC_00013 484
93061.SAOUHSC_00018 93061.SAOUHSC_00014 829
93061.SAOUHSC_00018 93061.SAOUHSC_00015 880
93061.SAOUHSC_00018 93061.SAOUHSC_00017 898
93061.SAOUHSC_00018 93061.SAOUHSC_00019 701
93061.SAOUHSC_00018 93061.SAOUHSC_00020 186
93061.SAOUHSC_00018 93061.SAOUHSC_00021 157
93061.SAOUHSC_00018 93061.SAOUHSC_00022 174
93061.SAOUHSC_00018 93061.SAOUHSC_00023 212
93061.SAOUHSC_00018 93061.SAOUHSC_00024 389
93061.SAOUHSC_00018 93061.SAOUHSC_00027 213
93061.SAOUHSC_00018 93061.SAOUHSC_00093 156
93061.SAOUHSC_00018 93061.SAOUHSC_00105 203
93061.SAOUHSC_00018 93061.SAOUHSC_00131 167
93061.SAOUHSC_00018 93061.SAOUHSC_00133 156
93061.SAOUHSC_00018 93061.SAOUHSC_00162 480
93061.SAOUHSC_00018 93061.SAOUHSC_00257 163
93061.SAOUHSC_00018 93061.SAOUHSC_00342 159
93061.SAOUHSC_00018 93061.SAOUHSC_00344 180
93061.SAOUHSC_00018 93061.SAOUHSC_00345 359
93061.SAOUHSC_00018 93061.SAOUHSC_00346 271
93061.SAOUHSC_00018 93061.SAOUHSC_00348 410
93061.SAOUHSC_00018 93061.SAOUHSC_00349 450
93061.SAOUHSC_00018 93061.SAOUHSC_00350 421
93061.SAOUHSC_00018 93061.SAOUHSC_00359 199
93061.SAOUHSC_00018 93061.SAOUHSC_00421 233
93061.SAOUHSC_00018 93061.SAOUHSC_00442 834
93061.SAOUHSC_00018 93061.SAOUHSC_00451 342
93061.SAOUHSC_00018 93061.SAOUHSC_00465 227
93061.SAOUHSC_00018 93061.SAOUHSC_00466 182
93061.SAOUHSC_00018 93061.SAOUHSC_00469 180
93061.SAOUHSC_00018 93061.SAOUHSC_00472 194
93061.SAOUHSC_00018 93061.SAOUHSC_00474 239
93061.SAOUHSC_00018 93061.SAOUHSC_00475 451
93061.SAOUHSC_00018 93061.SAOUHSC_00477 177
93061.SAOUHSC_00018 93061.SAOUHSC_00484 365
93061.SAOUHSC_00018 93061.SAOUHSC_00485 280
93061.SAOUHSC_00018 93061.SAOUHSC_00488 233
93061.SAOUHSC_00018 93061.SAOUHSC_00493 314
93061.SAOUHSC_00018 93061.SAOUHSC_00507 455
93061.SAOUHSC_00018 93061.SAOUHSC_00509 211
93061.SAOUHSC_00018 93061.SAOUHSC_00511 411
93061.SAOUHSC_00018 93061.SAOUHSC_00513 529
93061.SAOUHSC_00018 93061.SAOUHSC_00517 278
93061.SAOUHSC_00018 93061.SAOUHSC_00521 179
93061.SAOUHSC_00018 93061.SAOUHSC_00524 338
93061.SAOUHSC_00018 93061.SAOUHSC_00525 158
93061.SAOUHSC_00018 93061.SAOUHSC_00527 207
93061.SAOUHSC_00018 93061.SAOUHSC_00528 234
93061.SAOUHSC_00018 93061.SAOUHSC_00529 436
93061.SAOUHSC_00018 93061.SAOUHSC_00530 406
93061.SAOUHSC_00018 93061.SAOUHSC_00564 394
93061.SAOUHSC_00018 93061.SAOUHSC_00611 436
93061.SAOUHSC_00018 93061.SAOUHSC_00651 194
93061.SAOUHSC_00018 93061.SAOUHSC_00669 204
93061.SAOUHSC_00018 93061.SAOUHSC_00670 207
93061.SAOUHSC_00018 93061.SAOUHSC_00711 352
93061.SAOUHSC_00018 93061.SAOUHSC_00764 210
93061.SAOUHSC_00018 93061.SAOUHSC_00767 160
93061.SAOUHSC_00018 93061.SAOUHSC_00769 170
93061.SAOUHSC_00018 93061.SAOUHSC_00776 222
93061.SAOUHSC_00018 93061.SAOUHSC_00779 222
93061.SAOUHSC_00018 93061.SAOUHSC_00780 169
93061.SAOUHSC_00018 93061.SAOUHSC_00782 327
93061.SAOUHSC_00018 93061.SAOUHSC_00785 342
93061.SAOUHSC_00018 93061.SAOUHSC_00798 271
93061.SAOUHSC_00018 93061.SAOUHSC_00799 289
93061.SAOUHSC_00018 93061.SAOUHSC_00803 307
93061.SAOUHSC_00018 93061.SAOUHSC_00804 742
93061.SAOUHSC_00018 93061.SAOUHSC_00836 192
93061.SAOUHSC_00018 93061.SAOUHSC_00854 352
93061.SAOUHSC_00018 93061.SAOUHSC_00861 288
93061.SAOUHSC_00018 93061.SAOUHSC_00865 239
93061.SAOUHSC_00018 93061.SAOUHSC_00900 219
93061.SAOUHSC_00018 93061.SAOUHSC_00902 193
93061.SAOUHSC_00018 93061.SAOUHSC_00903 325
93061.SAOUHSC_00018 93061.SAOUHSC_00905 157
93061.SAOUHSC_00018 93061.SAOUHSC_00989 298
93061.SAOUHSC_00018 93061.SAOUHSC_01002 171
93061.SAOUHSC_00018 93061.SAOUHSC_01014 380
93061.SAOUHSC_00018 93061.SAOUHSC_01018 247
93061.SAOUHSC_00018 93061.SAOUHSC_01029 370
93061.SAOUHSC_00018 93061.SAOUHSC_01063 151
93061.SAOUHSC_00018 93061.SAOUHSC_01075 298
93061.SAOUHSC_00018 93061.SAOUHSC_01091 204
93061.SAOUHSC_00018 93061.SAOUHSC_01092 159
93061.SAOUHSC_00018 93061.SAOUHSC_01093 302
93061.SAOUHSC_00018 93061.SAOUHSC_01097 232
93061.SAOUHSC_00018 93061.SAOUHSC_01103 151
93061.SAOUHSC_00018 93061.SAOUHSC_01104 370
93061.SAOUHSC_00018 93061.SAOUHSC_01105 153
93061.SAOUHSC_00018 93061.SAOUHSC_01143 196
93061.SAOUHSC_00018 93061.SAOUHSC_01145 273
93061.SAOUHSC_00018 93061.SAOUHSC_01153 299
93061.SAOUHSC_00018 93061.SAOUHSC_01176 345
93061.SAOUHSC_00018 93061.SAOUHSC_01178 400
93061.SAOUHSC_00018 93061.SAOUHSC_01179 473
93061.SAOUHSC_00018 93061.SAOUHSC_01185 242
93061.SAOUHSC_00018 93061.SAOUHSC_01194 177
93061.SAOUHSC_00018 93061.SAOUHSC_01197 239
93061.SAOUHSC_00018 93061.SAOUHSC_01198 268
93061.SAOUHSC_00018 93061.SAOUHSC_01199 369
93061.SAOUHSC_00018 93061.SAOUHSC_01201 268
93061.SAOUHSC_00018 93061.SAOUHSC_01203 157
93061.SAOUHSC_00018 93061.SAOUHSC_01205 227
93061.SAOUHSC_00018 93061.SAOUHSC_01210 272
93061.SAOUHSC_00018 93061.SAOUHSC_01211 168
93061.SAOUHSC_00018 93061.SAOUHSC_01216 151
93061.SAOUHSC_00018 93061.SAOUHSC_01218 151
93061.SAOUHSC_00018 93061.SAOUHSC_01222 159
93061.SAOUHSC_00018 93061.SAOUHSC_01226 151
93061.SAOUHSC_00018 93061.SAOUHSC_01235 309
93061.SAOUHSC_00018 93061.SAOUHSC_01243 495
93061.SAOUHSC_00018 93061.SAOUHSC_01253 160
93061.SAOUHSC_00018 93061.SAOUHSC_01261 234
93061.SAOUHSC_00018 93061.SAOUHSC_01262 254
93061.SAOUHSC_00018 93061.SAOUHSC_01263 269
93061.SAOUHSC_00018 93061.SAOUHSC_01272 151
93061.SAOUHSC_00018 93061.SAOUHSC_01283 469
93061.SAOUHSC_00018 93061.SAOUHSC_01284 195
93061.SAOUHSC_00018 93061.SAOUHSC_01311 180
93061.SAOUHSC_00018 93061.SAOUHSC_01319 198
93061.SAOUHSC_00018 93061.SAOUHSC_01321 180
93061.SAOUHSC_00018 93061.SAOUHSC_01333 172
93061.SAOUHSC_00018 93061.SAOUHSC_01337 314
93061.SAOUHSC_00018 93061.SAOUHSC_01383 248
93061.SAOUHSC_00018 93061.SAOUHSC_01394 198
93061.SAOUHSC_00018 93061.SAOUHSC_01400 426
93061.SAOUHSC_00018 93061.SAOUHSC_01419 238
93061.SAOUHSC_00018 93061.SAOUHSC_01443 220
93061.SAOUHSC_00018 93061.SAOUHSC_01454 172
93061.SAOUHSC_00018 93061.SAOUHSC_01470 715
93061.SAOUHSC_00018 93061.SAOUHSC_01471 158
93061.SAOUHSC_00018 93061.SAOUHSC_01472 508
93061.SAOUHSC_00018 93061.SAOUHSC_01540 200
93061.SAOUHSC_00018 93061.SAOUHSC_01552 207
93061.SAOUHSC_00018 93061.SAOUHSC_01560 252
93061.SAOUHSC_00018 93061.SAOUHSC_01576 157
93061.SAOUHSC_00018 93061.SAOUHSC_01587 206
93061.SAOUHSC_00018 93061.SAOUHSC_01605 151
93061.SAOUHSC_00018 93061.SAOUHSC_01620 175
93061.SAOUHSC_00018 93061.SAOUHSC_01625 203
93061.SAOUHSC_00018 93061.SAOUHSC_01653 156
93061.SAOUHSC_00018 93061.SAOUHSC_01658 256
93061.SAOUHSC_00018 93061.SAOUHSC_01663 883
93061.SAOUHSC_00018 93061.SAOUHSC_01667 237
93061.SAOUHSC_00018 93061.SAOUHSC_01668 299
93061.SAOUHSC_00018 93061.SAOUHSC_01670 171
93061.SAOUHSC_00018 93061.SAOUHSC_01672 179
93061.SAOUHSC_00018 93061.SAOUHSC_01673 335
93061.SAOUHSC_00018 93061.SAOUHSC_01683 161
93061.SAOUHSC_00018 93061.SAOUHSC_01684 163
93061.SAOUHSC_00018 93061.SAOUHSC_01686 253
93061.SAOUHSC_00018 93061.SAOUHSC_01688 420
93061.SAOUHSC_00018 93061.SAOUHSC_01690 153
93061.SAOUHSC_00018 93061.SAOUHSC_01691 289
93061.SAOUHSC_00018 93061.SAOUHSC_01693 335
93061.SAOUHSC_00018 93061.SAOUHSC_01716 196
93061.SAOUHSC_00018 93061.SAOUHSC_01722 271
93061.SAOUHSC_00018 93061.SAOUHSC_01737 351
93061.SAOUHSC_00018 93061.SAOUHSC_01748 194
93061.SAOUHSC_00018 93061.SAOUHSC_01750 419
93061.SAOUHSC_00018 93061.SAOUHSC_01751 313
93061.SAOUHSC_00018 93061.SAOUHSC_01767 158
93061.SAOUHSC_00018 93061.SAOUHSC_01785 299
93061.SAOUHSC_00018 93061.SAOUHSC_01791 913
93061.SAOUHSC_00018 93061.SAOUHSC_01792 651
93061.SAOUHSC_00018 93061.SAOUHSC_01793 343
93061.SAOUHSC_00018 93061.SAOUHSC_01796 263
93061.SAOUHSC_00018 93061.SAOUHSC_01797 172
93061.SAOUHSC_00018 93061.SAOUHSC_01800 186
93061.SAOUHSC_00018 93061.SAOUHSC_01806 208
93061.SAOUHSC_00018 93061.SAOUHSC_01807 195
93061.SAOUHSC_00018 93061.SAOUHSC_01808 232
93061.SAOUHSC_00018 93061.SAOUHSC_01811 570
93061.SAOUHSC_00018 93061.SAOUHSC_01829 277
93061.SAOUHSC_00018 93061.SAOUHSC_01830 252
93061.SAOUHSC_00018 93061.SAOUHSC_01856 157
93061.SAOUHSC_00018 93061.SAOUHSC_01857 160
93061.SAOUHSC_00018 93061.SAOUHSC_01870 156
93061.SAOUHSC_00018 93061.SAOUHSC_01875 376
93061.SAOUHSC_00018 93061.SAOUHSC_01950 221
93061.SAOUHSC_00018 93061.SAOUHSC_01962 161
93061.SAOUHSC_00018 93061.SAOUHSC_01973 215
93061.SAOUHSC_00018 93061.SAOUHSC_01974 188
93061.SAOUHSC_00018 93061.SAOUHSC_01983 151
93061.SAOUHSC_00018 93061.SAOUHSC_02057 207
93061.SAOUHSC_00018 93061.SAOUHSC_02064 256
93061.SAOUHSC_00018 93061.SAOUHSC_02067 237
93061.SAOUHSC_00018 93061.SAOUHSC_02106 179
93061.SAOUHSC_00018 93061.SAOUHSC_02107 268
93061.SAOUHSC_00018 93061.SAOUHSC_02110 157
93061.SAOUHSC_00018 93061.SAOUHSC_02116 344
93061.SAOUHSC_00018 93061.SAOUHSC_02117 344
93061.SAOUHSC_00018 93061.SAOUHSC_02123 290
93061.SAOUHSC_00018 93061.SAOUHSC_02135 180
93061.SAOUHSC_00018 93061.SAOUHSC_02191 158
93061.SAOUHSC_00018 93061.SAOUHSC_02213 256
93061.SAOUHSC_00018 93061.SAOUHSC_02216 840
93061.SAOUHSC_00018 93061.SAOUHSC_02254 174
93061.SAOUHSC_00018 93061.SAOUHSC_02261 167
93061.SAOUHSC_00018 93061.SAOUHSC_02264 198
93061.SAOUHSC_00018 93061.SAOUHSC_02265 209
93061.SAOUHSC_00018 93061.SAOUHSC_02277 455
93061.SAOUHSC_00018 93061.SAOUHSC_02279 264
93061.SAOUHSC_00018 93061.SAOUHSC_02280 195
93061.SAOUHSC_00018 93061.SAOUHSC_02305 426
93061.SAOUHSC_00018 93061.SAOUHSC_02319 199
93061.SAOUHSC_00018 93061.SAOUHSC_02324 150
93061.SAOUHSC_00018 93061.SAOUHSC_02327 227
93061.SAOUHSC_00018 93061.SAOUHSC_02334 382
93061.SAOUHSC_00018 93061.SAOUHSC_02359 164
93061.SAOUHSC_00018 93061.SAOUHSC_02360 271
93061.SAOUHSC_00018 93061.SAOUHSC_02389 156
93061.SAOUHSC_00018 93061.SAOUHSC_02405 254
93061.SAOUHSC_00018 93061.SAOUHSC_02409 150
93061.SAOUHSC_00018 93061.SAOUHSC_02445 170
93061.SAOUHSC_00018 93061.SAOUHSC_02506 216
93061.SAOUHSC_00018 93061.SAOUHSC_02537 167
93061.SAOUHSC_00018 93061.SAOUHSC_02558 299
93061.SAOUHSC_00018 93061.SAOUHSC_02728 198
93061.SAOUHSC_00018 93061.SAOUHSC_02801 306
93061.SAOUHSC_00018 93061.SAOUHSC_02887 204
93061.SAOUHSC_00018 93061.SAOUHSC_02918 194
93061.SAOUHSC_00018 93061.SAOUHSC_03010 328
93061.SAOUHSC_00018 93061.SAOUHSC_03022 164
93061.SAOUHSC_00018 93061.SAOUHSC_03049 159
93061.SAOUHSC_00018 93061.SAOUHSC_03051 156
93061.SAOUHSC_00018 93061.SAOUHSC_03052 547
93061.SAOUHSC_00018 93061.SAOUHSC_03054 158
93061.SAOUHSC_00018 93061.SAOUHSC_03055 247
93061.SAOUHSC_00019 93061.SAOUHSC_00006 238
93061.SAOUHSC_00019 93061.SAOUHSC_00007 272
93061.SAOUHSC_00019 93061.SAOUHSC_00008 186
93061.SAOUHSC_00019 93061.SAOUHSC_00009 252
93061.SAOUHSC_00019 93061.SAOUHSC_00010 247
93061.SAOUHSC_00019 93061.SAOUHSC_00012 200
93061.SAOUHSC_00019 93061.SAOUHSC_00013 236
93061.SAOUHSC_00019 93061.SAOUHSC_00014 446
93061.SAOUHSC_00019 93061.SAOUHSC_00015 697
93061.SAOUHSC_00019 93061.SAOUHSC_00017 744
93061.SAOUHSC_00019 93061.SAOUHSC_00018 701
93061.SAOUHSC_00019 93061.SAOUHSC_00020 210
93061.SAOUHSC_00019 93061.SAOUHSC_00021 152
93061.SAOUHSC_00019 93061.SAOUHSC_00022 358
93061.SAOUHSC_00019 93061.SAOUHSC_00023 446
93061.SAOUHSC_00019 93061.SAOUHSC_00024 455
93061.SAOUHSC_00019 93061.SAOUHSC_00027 198
93061.SAOUHSC_00019 93061.SAOUHSC_00100 174
93061.SAOUHSC_00019 93061.SAOUHSC_00118 164
93061.SAOUHSC_00019 93061.SAOUHSC_00132 808
93061.SAOUHSC_00019 93061.SAOUHSC_00148 801
93061.SAOUHSC_00019 93061.SAOUHSC_00150 395
93061.SAOUHSC_00019 93061.SAOUHSC_00175 156
93061.SAOUHSC_00019 93061.SAOUHSC_00239 198
93061.SAOUHSC_00019 93061.SAOUHSC_00250 274
93061.SAOUHSC_00019 93061.SAOUHSC_00257 229
93061.SAOUHSC_00019 93061.SAOUHSC_00258 191
93061.SAOUHSC_00019 93061.SAOUHSC_00260 163
93061.SAOUHSC_00019 93061.SAOUHSC_00261 160
93061.SAOUHSC_00019 93061.SAOUHSC_00262 162
93061.SAOUHSC_00019 93061.SAOUHSC_00265 156
93061.SAOUHSC_00019 93061.SAOUHSC_00290 152
93061.SAOUHSC_00019 93061.SAOUHSC_00291 198
93061.SAOUHSC_00019 93061.SAOUHSC_00305 157
93061.SAOUHSC_00019 93061.SAOUHSC_00344 156
93061.SAOUHSC_00019 93061.SAOUHSC_00345 206
93061.SAOUHSC_00019 93061.SAOUHSC_00346 322
93061.SAOUHSC_00019 93061.SAOUHSC_00348 272
93061.SAOUHSC_00019 93061.SAOUHSC_00349 242
93061.SAOUHSC_00019 93061.SAOUHSC_00350 291
93061.SAOUHSC_00019 93061.SAOUHSC_00372 220
93061.SAOUHSC_00019 93061.SAOUHSC_00374 976
93061.SAOUHSC_00019 93061.SAOUHSC_00375 871
93061.SAOUHSC_00019 93061.SAOUHSC_00442 153
93061.SAOUHSC_00019 93061.SAOUHSC_00444 220
93061.SAOUHSC_00019 93061.SAOUHSC_00445 156
93061.SAOUHSC_00019 93061.SAOUHSC_00451 378
93061.SAOUHSC_00019 93061.SAOUHSC_00454 269
93061.SAOUHSC_00019 93061.SAOUHSC_00461 192
93061.SAOUHSC_00019 93061.SAOUHSC_00467 220
93061.SAOUHSC_00019 93061.SAOUHSC_00472 239
93061.SAOUHSC_00019 93061.SAOUHSC_00474 352
93061.SAOUHSC_00019 93061.SAOUHSC_00475 220
93061.SAOUHSC_00019 93061.SAOUHSC_00485 955
93061.SAOUHSC_00019 93061.SAOUHSC_00486 314
93061.SAOUHSC_00019 93061.SAOUHSC_00487 152
93061.SAOUHSC_00019 93061.SAOUHSC_00489 502
93061.SAOUHSC_00019 93061.SAOUHSC_00493 177
93061.SAOUHSC_00019 93061.SAOUHSC_00499 308
93061.SAOUHSC_00019 93061.SAOUHSC_00500 291
93061.SAOUHSC_00019 93061.SAOUHSC_00507 163
93061.SAOUHSC_00019 93061.SAOUHSC_00509 357
93061.SAOUHSC_00019 93061.SAOUHSC_00511 275
93061.SAOUHSC_00019 93061.SAOUHSC_00513 465
93061.SAOUHSC_00019 93061.SAOUHSC_00517 220
93061.SAOUHSC_00019 93061.SAOUHSC_00518 300
93061.SAOUHSC_00019 93061.SAOUHSC_00519 220
93061.SAOUHSC_00019 93061.SAOUHSC_00528 182
93061.SAOUHSC_00019 93061.SAOUHSC_00530 275
93061.SAOUHSC_00019 93061.SAOUHSC_00541 562
93061.SAOUHSC_00019 93061.SAOUHSC_00562 169
93061.SAOUHSC_00019 93061.SAOUHSC_00575 312
93061.SAOUHSC_00019 93061.SAOUHSC_00611 504
93061.SAOUHSC_00019 93061.SAOUHSC_00627 274
93061.SAOUHSC_00019 93061.SAOUHSC_00675 176
93061.SAOUHSC_00019 93061.SAOUHSC_00691 343
93061.SAOUHSC_00019 93061.SAOUHSC_00722 255
93061.SAOUHSC_00019 93061.SAOUHSC_00723 240
93061.SAOUHSC_00019 93061.SAOUHSC_00733 239
93061.SAOUHSC_00019 93061.SAOUHSC_00766 192
93061.SAOUHSC_00019 93061.SAOUHSC_00771 259
93061.SAOUHSC_00019 93061.SAOUHSC_00799 203
93061.SAOUHSC_00019 93061.SAOUHSC_00803 469
93061.SAOUHSC_00019 93061.SAOUHSC_00836 157
93061.SAOUHSC_00019 93061.SAOUHSC_00894 293
93061.SAOUHSC_00019 93061.SAOUHSC_00895 800
93061.SAOUHSC_00019 93061.SAOUHSC_00898 159
93061.SAOUHSC_00019 93061.SAOUHSC_00899 926
93061.SAOUHSC_00019 93061.SAOUHSC_00900 185
93061.SAOUHSC_00019 93061.SAOUHSC_00905 287
93061.SAOUHSC_00019 93061.SAOUHSC_00933 179
93061.SAOUHSC_00019 93061.SAOUHSC_00943 153
93061.SAOUHSC_00019 93061.SAOUHSC_00958 213
93061.SAOUHSC_00019 93061.SAOUHSC_00959 234
93061.SAOUHSC_00019 93061.SAOUHSC_01007 284
93061.SAOUHSC_00019 93061.SAOUHSC_01008 414
93061.SAOUHSC_00019 93061.SAOUHSC_01009 182
93061.SAOUHSC_00019 93061.SAOUHSC_01010 474
93061.SAOUHSC_00019 93061.SAOUHSC_01011 235
93061.SAOUHSC_00019 93061.SAOUHSC_01012 502
93061.SAOUHSC_00019 93061.SAOUHSC_01013 600
93061.SAOUHSC_00019 93061.SAOUHSC_01014 758
93061.SAOUHSC_00019 93061.SAOUHSC_01015 699
93061.SAOUHSC_00019 93061.SAOUHSC_01016 592
93061.SAOUHSC_00019 93061.SAOUHSC_01017 994
93061.SAOUHSC_00019 93061.SAOUHSC_01018 681
93061.SAOUHSC_00019 93061.SAOUHSC_01041 208
93061.SAOUHSC_00019 93061.SAOUHSC_01091 254
93061.SAOUHSC_00019 93061.SAOUHSC_01107 762
93061.SAOUHSC_00019 93061.SAOUHSC_01128 355
93061.SAOUHSC_00019 93061.SAOUHSC_01129 158
93061.SAOUHSC_00019 93061.SAOUHSC_01150 162
93061.SAOUHSC_00019 93061.SAOUHSC_01154 203
93061.SAOUHSC_00019 93061.SAOUHSC_01166 924
93061.SAOUHSC_00019 93061.SAOUHSC_01169 617
93061.SAOUHSC_00019 93061.SAOUHSC_01171 304
93061.SAOUHSC_00019 93061.SAOUHSC_01172 210
93061.SAOUHSC_00019 93061.SAOUHSC_01176 232
93061.SAOUHSC_00019 93061.SAOUHSC_01178 164
93061.SAOUHSC_00019 93061.SAOUHSC_01185 252
93061.SAOUHSC_00019 93061.SAOUHSC_01190 223
93061.SAOUHSC_00019 93061.SAOUHSC_01203 350
93061.SAOUHSC_00019 93061.SAOUHSC_01215 193
93061.SAOUHSC_00019 93061.SAOUHSC_01237 390
93061.SAOUHSC_00019 93061.SAOUHSC_01238 185
93061.SAOUHSC_00019 93061.SAOUHSC_01239 351
93061.SAOUHSC_00019 93061.SAOUHSC_01240 459
93061.SAOUHSC_00019 93061.SAOUHSC_01241 193
93061.SAOUHSC_00019 93061.SAOUHSC_01248 169
93061.SAOUHSC_00019 93061.SAOUHSC_01261 156
93061.SAOUHSC_00019 93061.SAOUHSC_01265 221
93061.SAOUHSC_00019 93061.SAOUHSC_01268 234
93061.SAOUHSC_00019 93061.SAOUHSC_01273 451
93061.SAOUHSC_00019 93061.SAOUHSC_01280 428
93061.SAOUHSC_00019 93061.SAOUHSC_01281 333
93061.SAOUHSC_00019 93061.SAOUHSC_01283 520
93061.SAOUHSC_00019 93061.SAOUHSC_01319 847
93061.SAOUHSC_00019 93061.SAOUHSC_01321 181
93061.SAOUHSC_00019 93061.SAOUHSC_01327 156
93061.SAOUHSC_00019 93061.SAOUHSC_01330 978
93061.SAOUHSC_00019 93061.SAOUHSC_01337 412
93061.SAOUHSC_00019 93061.SAOUHSC_01359 157
93061.SAOUHSC_00019 93061.SAOUHSC_01367 255
93061.SAOUHSC_00019 93061.SAOUHSC_01369 271
93061.SAOUHSC_00019 93061.SAOUHSC_01370 271
93061.SAOUHSC_00019 93061.SAOUHSC_01394 847
93061.SAOUHSC_00019 93061.SAOUHSC_01395 232
93061.SAOUHSC_00019 93061.SAOUHSC_01406 155
93061.SAOUHSC_00019 93061.SAOUHSC_01419 312
93061.SAOUHSC_00019 93061.SAOUHSC_01420 312
93061.SAOUHSC_00019 93061.SAOUHSC_01427 344
93061.SAOUHSC_00019 93061.SAOUHSC_01473 182
93061.SAOUHSC_00019 93061.SAOUHSC_01477 302
93061.SAOUHSC_00019 93061.SAOUHSC_01485 156
93061.SAOUHSC_00019 93061.SAOUHSC_01492 301
93061.SAOUHSC_00019 93061.SAOUHSC_01496 220
93061.SAOUHSC_00019 93061.SAOUHSC_01497 899
93061.SAOUHSC_00019 93061.SAOUHSC_01499 161
93061.SAOUHSC_00019 93061.SAOUHSC_01585 152
93061.SAOUHSC_00019 93061.SAOUHSC_01587 162
93061.SAOUHSC_00019 93061.SAOUHSC_01592 218
93061.SAOUHSC_00019 93061.SAOUHSC_01593 268
93061.SAOUHSC_00019 93061.SAOUHSC_01612 208
93061.SAOUHSC_00019 93061.SAOUHSC_01618 307
93061.SAOUHSC_00019 93061.SAOUHSC_01620 274
93061.SAOUHSC_00019 93061.SAOUHSC_01645 301
93061.SAOUHSC_00019 93061.SAOUHSC_01652 164
93061.SAOUHSC_00019 93061.SAOUHSC_01655 218
93061.SAOUHSC_00019 93061.SAOUHSC_01681 226
93061.SAOUHSC_00019 93061.SAOUHSC_01682 229
93061.SAOUHSC_00019 93061.SAOUHSC_01683 228
93061.SAOUHSC_00019 93061.SAOUHSC_01693 172
93061.SAOUHSC_00019 93061.SAOUHSC_01722 205
93061.SAOUHSC_00019 93061.SAOUHSC_01725 240
93061.SAOUHSC_00019 93061.SAOUHSC_01726 240
93061.SAOUHSC_00019 93061.SAOUHSC_01737 348
93061.SAOUHSC_00019 93061.SAOUHSC_01738 449
93061.SAOUHSC_00019 93061.SAOUHSC_01739 221
93061.SAOUHSC_00019 93061.SAOUHSC_01741 253
93061.SAOUHSC_00019 93061.SAOUHSC_01742 449
93061.SAOUHSC_00019 93061.SAOUHSC_01743 548
93061.SAOUHSC_00019 93061.SAOUHSC_01746 212
93061.SAOUHSC_00019 93061.SAOUHSC_01750 315
93061.SAOUHSC_00019 93061.SAOUHSC_01766 446
93061.SAOUHSC_00019 93061.SAOUHSC_01767 185
93061.SAOUHSC_00019 93061.SAOUHSC_01771 263
93061.SAOUHSC_00019 93061.SAOUHSC_01777 462
93061.SAOUHSC_00019 93061.SAOUHSC_01788 168
93061.SAOUHSC_00019 93061.SAOUHSC_01799 152
93061.SAOUHSC_00019 93061.SAOUHSC_01800 210
93061.SAOUHSC_00019 93061.SAOUHSC_01806 286
93061.SAOUHSC_00019 93061.SAOUHSC_01810 355
93061.SAOUHSC_00019 93061.SAOUHSC_01815 156
93061.SAOUHSC_00019 93061.SAOUHSC_01816 162
93061.SAOUHSC_00019 93061.SAOUHSC_01820 182
93061.SAOUHSC_00019 93061.SAOUHSC_01829 234
93061.SAOUHSC_00019 93061.SAOUHSC_01832 469
93061.SAOUHSC_00019 93061.SAOUHSC_01833 462
93061.SAOUHSC_00019 93061.SAOUHSC_01838 213
93061.SAOUHSC_00019 93061.SAOUHSC_01839 241
93061.SAOUHSC_00019 93061.SAOUHSC_01850 559
93061.SAOUHSC_00019 93061.SAOUHSC_01865 218
93061.SAOUHSC_00019 93061.SAOUHSC_01875 166
93061.SAOUHSC_00019 93061.SAOUHSC_01968 158
93061.SAOUHSC_00019 93061.SAOUHSC_01989 220
93061.SAOUHSC_00019 93061.SAOUHSC_01997 226
93061.SAOUHSC_00019 93061.SAOUHSC_01998 234
93061.SAOUHSC_00019 93061.SAOUHSC_02067 499
93061.SAOUHSC_00019 93061.SAOUHSC_02113 276
93061.SAOUHSC_00019 93061.SAOUHSC_02126 998
93061.SAOUHSC_00019 93061.SAOUHSC_02142 806
93061.SAOUHSC_00019 93061.SAOUHSC_02247 234
93061.SAOUHSC_00019 93061.SAOUHSC_02254 245
93061.SAOUHSC_00019 93061.SAOUHSC_02255 176
93061.SAOUHSC_00019 93061.SAOUHSC_02264 188
93061.SAOUHSC_00019 93061.SAOUHSC_02265 191
93061.SAOUHSC_00019 93061.SAOUHSC_02267 198
93061.SAOUHSC_00019 93061.SAOUHSC_02269 188
93061.SAOUHSC_00019 93061.SAOUHSC_02277 274
93061.SAOUHSC_00019 93061.SAOUHSC_02278 232
93061.SAOUHSC_00019 93061.SAOUHSC_02279 192
93061.SAOUHSC_00019 93061.SAOUHSC_02280 434
93061.SAOUHSC_00019 93061.SAOUHSC_02281 181
93061.SAOUHSC_00019 93061.SAOUHSC_02284 232
93061.SAOUHSC_00019 93061.SAOUHSC_02330 315
93061.SAOUHSC_00019 93061.SAOUHSC_02334 193
93061.SAOUHSC_00019 93061.SAOUHSC_02336 289
93061.SAOUHSC_00019 93061.SAOUHSC_02343 311
93061.SAOUHSC_00019 93061.SAOUHSC_02354 384
93061.SAOUHSC_00019 93061.SAOUHSC_02363 800
93061.SAOUHSC_00019 93061.SAOUHSC_02366 206
93061.SAOUHSC_00019 93061.SAOUHSC_02368 455
93061.SAOUHSC_00019 93061.SAOUHSC_02379 174
93061.SAOUHSC_00019 93061.SAOUHSC_02405 316
93061.SAOUHSC_00019 93061.SAOUHSC_02477 311
93061.SAOUHSC_00019 93061.SAOUHSC_02478 355
93061.SAOUHSC_00019 93061.SAOUHSC_02484 182
93061.SAOUHSC_00019 93061.SAOUHSC_02485 172
93061.SAOUHSC_00019 93061.SAOUHSC_02486 163
93061.SAOUHSC_00019 93061.SAOUHSC_02487 173
93061.SAOUHSC_00019 93061.SAOUHSC_02489 164
93061.SAOUHSC_00019 93061.SAOUHSC_02490 537
93061.SAOUHSC_00019 93061.SAOUHSC_02494 202
93061.SAOUHSC_00019 93061.SAOUHSC_02495 202
93061.SAOUHSC_00019 93061.SAOUHSC_02498 174
93061.SAOUHSC_00019 93061.SAOUHSC_02500 175
93061.SAOUHSC_00019 93061.SAOUHSC_02503 204
93061.SAOUHSC_00019 93061.SAOUHSC_02506 200
93061.SAOUHSC_00019 93061.SAOUHSC_02507 191
93061.SAOUHSC_00019 93061.SAOUHSC_02508 153
93061.SAOUHSC_00019 93061.SAOUHSC_02510 235
93061.SAOUHSC_00019 93061.SAOUHSC_02511 202
93061.SAOUHSC_00019 93061.SAOUHSC_02542 335
93061.SAOUHSC_00019 93061.SAOUHSC_02551 232
93061.SAOUHSC_00019 93061.SAOUHSC_02610 800
93061.SAOUHSC_00019 93061.SAOUHSC_02670 198
93061.SAOUHSC_00019 93061.SAOUHSC_02703 363
93061.SAOUHSC_00019 93061.SAOUHSC_02739 164
93061.SAOUHSC_00019 93061.SAOUHSC_02841 152
93061.SAOUHSC_00019 93061.SAOUHSC_02869 808
93061.SAOUHSC_00019 93061.SAOUHSC_02909 424
93061.SAOUHSC_00019 93061.SAOUHSC_02916 827
93061.SAOUHSC_00019 93061.SAOUHSC_02924 277
93061.SAOUHSC_00019 93061.SAOUHSC_02965 158
93061.SAOUHSC_00019 93061.SAOUHSC_02968 355
93061.SAOUHSC_00019 93061.SAOUHSC_03002 180
93061.SAOUHSC_00019 93061.SAOUHSC_03008 744
93061.SAOUHSC_00019 93061.SAOUHSC_03010 366
93061.SAOUHSC_00019 93061.SAOUHSC_03011 164
93061.SAOUHSC_00019 93061.SAOUHSC_03012 239
93061.SAOUHSC_00019 93061.SAOUHSC_03013 598
93061.SAOUHSC_00019 93061.SAOUHSC_03014 154
93061.SAOUHSC_00019 93061.SAOUHSC_03022 172
93061.SAOUHSC_00020 93061.SAOUHSC_00017 212
93061.SAOUHSC_00020 93061.SAOUHSC_00018 186
93061.SAOUHSC_00020 93061.SAOUHSC_00019 210
93061.SAOUHSC_00020 93061.SAOUHSC_00021 996
93061.SAOUHSC_00020 93061.SAOUHSC_00022 933
93061.SAOUHSC_00020 93061.SAOUHSC_00023 901
93061.SAOUHSC_00020 93061.SAOUHSC_00024 822
93061.SAOUHSC_00020 93061.SAOUHSC_00025 235
93061.SAOUHSC_00020 93061.SAOUHSC_00027 400
93061.SAOUHSC_00020 93061.SAOUHSC_00051 199
93061.SAOUHSC_00020 93061.SAOUHSC_00131 344
93061.SAOUHSC_00020 93061.SAOUHSC_00184 440
93061.SAOUHSC_00020 93061.SAOUHSC_00185 249
93061.SAOUHSC_00020 93061.SAOUHSC_00231 231
93061.SAOUHSC_00020 93061.SAOUHSC_00427 508
93061.SAOUHSC_00020 93061.SAOUHSC_00459 173
93061.SAOUHSC_00020 93061.SAOUHSC_00524 219
93061.SAOUHSC_00020 93061.SAOUHSC_00525 200
93061.SAOUHSC_00020 93061.SAOUHSC_00557 153
93061.SAOUHSC_00020 93061.SAOUHSC_00637 249
93061.SAOUHSC_00020 93061.SAOUHSC_00645 259
93061.SAOUHSC_00020 93061.SAOUHSC_00665 206
93061.SAOUHSC_00020 93061.SAOUHSC_00666 700
93061.SAOUHSC_00020 93061.SAOUHSC_00714 771
93061.SAOUHSC_00020 93061.SAOUHSC_00715 200
93061.SAOUHSC_00020 93061.SAOUHSC_00769 269
93061.SAOUHSC_00020 93061.SAOUHSC_00771 227
93061.SAOUHSC_00020 93061.SAOUHSC_00819 156
93061.SAOUHSC_00020 93061.SAOUHSC_00831 330
93061.SAOUHSC_00020 93061.SAOUHSC_00832 252
93061.SAOUHSC_00020 93061.SAOUHSC_00870 199
93061.SAOUHSC_00020 93061.SAOUHSC_00872 195
93061.SAOUHSC_00020 93061.SAOUHSC_00937 199
93061.SAOUHSC_00020 93061.SAOUHSC_00948 277
93061.SAOUHSC_00020 93061.SAOUHSC_00958 676
93061.SAOUHSC_00020 93061.SAOUHSC_00985 193
93061.SAOUHSC_00020 93061.SAOUHSC_01149 177
93061.SAOUHSC_00020 93061.SAOUHSC_01150 209
93061.SAOUHSC_00020 93061.SAOUHSC_01152 649
93061.SAOUHSC_00020 93061.SAOUHSC_01158 363
93061.SAOUHSC_00020 93061.SAOUHSC_01169 158
93061.SAOUHSC_00020 93061.SAOUHSC_01186 200
93061.SAOUHSC_00020 93061.SAOUHSC_01187 200
93061.SAOUHSC_00020 93061.SAOUHSC_01201 296
93061.SAOUHSC_00020 93061.SAOUHSC_01203 233
93061.SAOUHSC_00020 93061.SAOUHSC_01204 705
93061.SAOUHSC_00020 93061.SAOUHSC_01209 200
93061.SAOUHSC_00020 93061.SAOUHSC_01210 200
93061.SAOUHSC_00020 93061.SAOUHSC_01237 252
93061.SAOUHSC_00020 93061.SAOUHSC_01287 189
93061.SAOUHSC_00020 93061.SAOUHSC_01313 158
93061.SAOUHSC_00020 93061.SAOUHSC_01314 303
93061.SAOUHSC_00020 93061.SAOUHSC_01320 165
93061.SAOUHSC_00020 93061.SAOUHSC_01358 172
93061.SAOUHSC_00020 93061.SAOUHSC_01359 300
93061.SAOUHSC_00020 93061.SAOUHSC_01384 245
93061.SAOUHSC_00020 93061.SAOUHSC_01385 569
93061.SAOUHSC_00020 93061.SAOUHSC_01386 248
93061.SAOUHSC_00020 93061.SAOUHSC_01387 445
93061.SAOUHSC_00020 93061.SAOUHSC_01389 721
93061.SAOUHSC_00020 93061.SAOUHSC_01419 662
93061.SAOUHSC_00020 93061.SAOUHSC_01420 168
93061.SAOUHSC_00020 93061.SAOUHSC_01481 332
93061.SAOUHSC_00020 93061.SAOUHSC_01483 252
93061.SAOUHSC_00020 93061.SAOUHSC_01491 178
93061.SAOUHSC_00020 93061.SAOUHSC_01492 179
93061.SAOUHSC_00020 93061.SAOUHSC_01496 164
93061.SAOUHSC_00020 93061.SAOUHSC_01585 918
93061.SAOUHSC_00020 93061.SAOUHSC_01586 173
93061.SAOUHSC_00020 93061.SAOUHSC_01597 176
93061.SAOUHSC_00020 93061.SAOUHSC_01662 538
93061.SAOUHSC_00020 93061.SAOUHSC_01663 200
93061.SAOUHSC_00020 93061.SAOUHSC_01685 256
93061.SAOUHSC_00020 93061.SAOUHSC_01693 178
93061.SAOUHSC_00020 93061.SAOUHSC_01714 200
93061.SAOUHSC_00020 93061.SAOUHSC_01744 459
93061.SAOUHSC_00020 93061.SAOUHSC_01749 200
93061.SAOUHSC_00020 93061.SAOUHSC_01788 180
93061.SAOUHSC_00020 93061.SAOUHSC_01793 491
93061.SAOUHSC_00020 93061.SAOUHSC_01795 212
93061.SAOUHSC_00020 93061.SAOUHSC_01796 292
93061.SAOUHSC_00020 93061.SAOUHSC_01797 306
93061.SAOUHSC_00020 93061.SAOUHSC_01799 945
93061.SAOUHSC_00020 93061.SAOUHSC_01801 286
93061.SAOUHSC_00020 93061.SAOUHSC_01802 242
93061.SAOUHSC_00020 93061.SAOUHSC_01838 676
93061.SAOUHSC_00020 93061.SAOUHSC_01849 174
93061.SAOUHSC_00020 93061.SAOUHSC_01850 173
93061.SAOUHSC_00020 93061.SAOUHSC_01910 200
93061.SAOUHSC_00020 93061.SAOUHSC_01962 200
93061.SAOUHSC_00020 93061.SAOUHSC_01980 262
93061.SAOUHSC_00020 93061.SAOUHSC_01981 183
93061.SAOUHSC_00020 93061.SAOUHSC_02005 161
93061.SAOUHSC_00020 93061.SAOUHSC_02067 186
93061.SAOUHSC_00020 93061.SAOUHSC_02098 304
93061.SAOUHSC_00020 93061.SAOUHSC_02123 241
93061.SAOUHSC_00020 93061.SAOUHSC_02264 200
93061.SAOUHSC_00020 93061.SAOUHSC_02265 332
93061.SAOUHSC_00020 93061.SAOUHSC_02314 223
93061.SAOUHSC_00020 93061.SAOUHSC_02315 239
93061.SAOUHSC_00020 93061.SAOUHSC_02409 256
93061.SAOUHSC_00020 93061.SAOUHSC_02463 200
93061.SAOUHSC_00020 93061.SAOUHSC_02484 256
93061.SAOUHSC_00020 93061.SAOUHSC_02558 507
93061.SAOUHSC_00020 93061.SAOUHSC_02622 158
93061.SAOUHSC_00020 93061.SAOUHSC_02643 161
93061.SAOUHSC_00020 93061.SAOUHSC_02644 693
93061.SAOUHSC_00020 93061.SAOUHSC_02676 158
93061.SAOUHSC_00020 93061.SAOUHSC_02876 210
93061.SAOUHSC_00020 93061.SAOUHSC_02942 176
93061.SAOUHSC_00020 93061.SAOUHSC_02955 551
93061.SAOUHSC_00020 93061.SAOUHSC_02956 204
93061.SAOUHSC_00020 93061.SAOUHSC_02958 335
93061.SAOUHSC_00020 93061.SAOUHSC_02985 200
93061.SAOUHSC_00020 93061.SAOUHSC_03045 156
93061.SAOUHSC_00020 93061.SAOUHSC_03053 200
93061.SAOUHSC_00020 93061.SAOUHSC_03054 200
93061.SAOUHSC_00021 93061.SAOUHSC_00017 162
93061.SAOUHSC_00021 93061.SAOUHSC_00018 157
93061.SAOUHSC_00021 93061.SAOUHSC_00019 152
93061.SAOUHSC_00021 93061.SAOUHSC_00020 996
93061.SAOUHSC_00021 93061.SAOUHSC_00022 928
93061.SAOUHSC_00021 93061.SAOUHSC_00023 931
93061.SAOUHSC_00021 93061.SAOUHSC_00024 812
93061.SAOUHSC_00021 93061.SAOUHSC_00025 231
93061.SAOUHSC_00021 93061.SAOUHSC_00027 304
93061.SAOUHSC_00021 93061.SAOUHSC_00099 153
93061.SAOUHSC_00021 93061.SAOUHSC_00131 367
93061.SAOUHSC_00021 93061.SAOUHSC_00147 153
93061.SAOUHSC_00021 93061.SAOUHSC_00152 154
93061.SAOUHSC_00021 93061.SAOUHSC_00169 176
93061.SAOUHSC_00021 93061.SAOUHSC_00184 405
93061.SAOUHSC_00021 93061.SAOUHSC_00306 198
93061.SAOUHSC_00021 93061.SAOUHSC_00335 159
93061.SAOUHSC_00021 93061.SAOUHSC_00452 171
93061.SAOUHSC_00021 93061.SAOUHSC_00457 274
93061.SAOUHSC_00021 93061.SAOUHSC_00459 307
93061.SAOUHSC_00021 93061.SAOUHSC_00465 269
93061.SAOUHSC_00021 93061.SAOUHSC_00482 381
93061.SAOUHSC_00021 93061.SAOUHSC_00524 345
93061.SAOUHSC_00021 93061.SAOUHSC_00525 445
93061.SAOUHSC_00021 93061.SAOUHSC_00575 233
93061.SAOUHSC_00021 93061.SAOUHSC_00612 175
93061.SAOUHSC_00021 93061.SAOUHSC_00640 151
93061.SAOUHSC_00021 93061.SAOUHSC_00642 152
93061.SAOUHSC_00021 93061.SAOUHSC_00665 606
93061.SAOUHSC_00021 93061.SAOUHSC_00666 368
93061.SAOUHSC_00021 93061.SAOUHSC_00714 301
93061.SAOUHSC_00021 93061.SAOUHSC_00715 709
93061.SAOUHSC_00021 93061.SAOUHSC_00728 197
93061.SAOUHSC_00021 93061.SAOUHSC_00771 210
93061.SAOUHSC_00021 93061.SAOUHSC_00781 357
93061.SAOUHSC_00021 93061.SAOUHSC_00792 304
93061.SAOUHSC_00021 93061.SAOUHSC_00794 315
93061.SAOUHSC_00021 93061.SAOUHSC_00799 307
93061.SAOUHSC_00021 93061.SAOUHSC_00801 162
93061.SAOUHSC_00021 93061.SAOUHSC_00819 368
93061.SAOUHSC_00021 93061.SAOUHSC_00866 195
93061.SAOUHSC_00021 93061.SAOUHSC_00900 197
93061.SAOUHSC_00021 93061.SAOUHSC_00924 193
93061.SAOUHSC_00021 93061.SAOUHSC_00932 176
93061.SAOUHSC_00021 93061.SAOUHSC_00935 153
93061.SAOUHSC_00021 93061.SAOUHSC_00936 250
93061.SAOUHSC_00021 93061.SAOUHSC_00958 368
93061.SAOUHSC_00021 93061.SAOUHSC_01029 215
93061.SAOUHSC_00021 93061.SAOUHSC_01036 191
93061.SAOUHSC_00021 93061.SAOUHSC_01064 186
93061.SAOUHSC_00021 93061.SAOUHSC_01065 335
93061.SAOUHSC_00021 93061.SAOUHSC_01066 152
93061.SAOUHSC_00021 93061.SAOUHSC_01070 173
93061.SAOUHSC_00021 93061.SAOUHSC_01074 459
93061.SAOUHSC_00021 93061.SAOUHSC_01075 316
93061.SAOUHSC_00021 93061.SAOUHSC_01076 252
93061.SAOUHSC_00021 93061.SAOUHSC_01093 167
93061.SAOUHSC_00021 93061.SAOUHSC_01098 194
93061.SAOUHSC_00021 93061.SAOUHSC_01144 416
93061.SAOUHSC_00021 93061.SAOUHSC_01145 178
93061.SAOUHSC_00021 93061.SAOUHSC_01152 465
93061.SAOUHSC_00021 93061.SAOUHSC_01158 245
93061.SAOUHSC_00021 93061.SAOUHSC_01159 424
93061.SAOUHSC_00021 93061.SAOUHSC_01179 396
93061.SAOUHSC_00021 93061.SAOUHSC_01183 508
93061.SAOUHSC_00021 93061.SAOUHSC_01184 500
93061.SAOUHSC_00021 93061.SAOUHSC_01186 196
93061.SAOUHSC_00021 93061.SAOUHSC_01187 196
93061.SAOUHSC_00021 93061.SAOUHSC_01203 452
93061.SAOUHSC_00021 93061.SAOUHSC_01204 690
93061.SAOUHSC_00021 93061.SAOUHSC_01208 307
93061.SAOUHSC_00021 93061.SAOUHSC_01209 434
93061.SAOUHSC_00021 93061.SAOUHSC_01210 580
93061.SAOUHSC_00021 93061.SAOUHSC_01211 276
93061.SAOUHSC_00021 93061.SAOUHSC_01215 275
93061.SAOUHSC_00021 93061.SAOUHSC_01216 166
93061.SAOUHSC_00021 93061.SAOUHSC_01218 164
93061.SAOUHSC_00021 93061.SAOUHSC_01221 459
93061.SAOUHSC_00021 93061.SAOUHSC_01222 447
93061.SAOUHSC_00021 93061.SAOUHSC_01238 238
93061.SAOUHSC_00021 93061.SAOUHSC_01255 151
93061.SAOUHSC_00021 93061.SAOUHSC_01256 350
93061.SAOUHSC_00021 93061.SAOUHSC_01257 151
93061.SAOUHSC_00021 93061.SAOUHSC_01278 159
93061.SAOUHSC_00021 93061.SAOUHSC_01283 504
93061.SAOUHSC_00021 93061.SAOUHSC_01287 181
93061.SAOUHSC_00021 93061.SAOUHSC_01313 196
93061.SAOUHSC_00021 93061.SAOUHSC_01314 308
93061.SAOUHSC_00021 93061.SAOUHSC_01319 239
93061.SAOUHSC_00021 93061.SAOUHSC_01332 167
93061.SAOUHSC_00021 93061.SAOUHSC_01333 434
93061.SAOUHSC_00021 93061.SAOUHSC_01338 150
93061.SAOUHSC_00021 93061.SAOUHSC_01359 335
93061.SAOUHSC_00021 93061.SAOUHSC_01361 435
93061.SAOUHSC_00021 93061.SAOUHSC_01384 262
93061.SAOUHSC_00021 93061.SAOUHSC_01385 473
93061.SAOUHSC_00021 93061.SAOUHSC_01387 585
93061.SAOUHSC_00021 93061.SAOUHSC_01389 185
93061.SAOUHSC_00021 93061.SAOUHSC_01394 239
93061.SAOUHSC_00021 93061.SAOUHSC_01419 381
93061.SAOUHSC_00021 93061.SAOUHSC_01420 693
93061.SAOUHSC_00021 93061.SAOUHSC_01480 289
93061.SAOUHSC_00021 93061.SAOUHSC_01492 274
93061.SAOUHSC_00021 93061.SAOUHSC_01505 165
93061.SAOUHSC_00021 93061.SAOUHSC_01542 182
93061.SAOUHSC_00021 93061.SAOUHSC_01563 150
93061.SAOUHSC_00021 93061.SAOUHSC_01585 231
93061.SAOUHSC_00021 93061.SAOUHSC_01586 916
93061.SAOUHSC_00021 93061.SAOUHSC_01597 163
93061.SAOUHSC_00021 93061.SAOUHSC_01623 186
93061.SAOUHSC_00021 93061.SAOUHSC_01640 196
93061.SAOUHSC_00021 93061.SAOUHSC_01652 382
93061.SAOUHSC_00021 93061.SAOUHSC_01656 159
93061.SAOUHSC_00021 93061.SAOUHSC_01657 289
93061.SAOUHSC_00021 93061.SAOUHSC_01662 158
93061.SAOUHSC_00021 93061.SAOUHSC_01691 176
93061.SAOUHSC_00021 93061.SAOUHSC_01714 435
93061.SAOUHSC_00021 93061.SAOUHSC_01719 265
93061.SAOUHSC_00021 93061.SAOUHSC_01723 159
93061.SAOUHSC_00021 93061.SAOUHSC_01724 161
93061.SAOUHSC_00021 93061.SAOUHSC_01744 257
93061.SAOUHSC_00021 93061.SAOUHSC_01784 153
93061.SAOUHSC_00021 93061.SAOUHSC_01788 157
93061.SAOUHSC_00021 93061.SAOUHSC_01792 235
93061.SAOUHSC_00021 93061.SAOUHSC_01793 318
93061.SAOUHSC_00021 93061.SAOUHSC_01795 171
93061.SAOUHSC_00021 93061.SAOUHSC_01796 180
93061.SAOUHSC_00021 93061.SAOUHSC_01797 192
93061.SAOUHSC_00021 93061.SAOUHSC_01799 257
93061.SAOUHSC_00021 93061.SAOUHSC_01800 893
93061.SAOUHSC_00021 93061.SAOUHSC_01801 170
93061.SAOUHSC_00021 93061.SAOUHSC_01802 150
93061.SAOUHSC_00021 93061.SAOUHSC_01820 216
93061.SAOUHSC_00021 93061.SAOUHSC_01827 281
93061.SAOUHSC_00021 93061.SAOUHSC_01835 152
93061.SAOUHSC_00021 93061.SAOUHSC_01838 368
93061.SAOUHSC_00021 93061.SAOUHSC_01849 168
93061.SAOUHSC_00021 93061.SAOUHSC_01850 191
93061.SAOUHSC_00021 93061.SAOUHSC_01852 281
93061.SAOUHSC_00021 93061.SAOUHSC_01855 159
93061.SAOUHSC_00021 93061.SAOUHSC_01867 320
93061.SAOUHSC_00021 93061.SAOUHSC_01871 172
93061.SAOUHSC_00021 93061.SAOUHSC_01887 274
93061.SAOUHSC_00021 93061.SAOUHSC_01888 424
93061.SAOUHSC_00021 93061.SAOUHSC_01908 156
93061.SAOUHSC_00021 93061.SAOUHSC_01962 394
93061.SAOUHSC_00021 93061.SAOUHSC_01974 174
93061.SAOUHSC_00021 93061.SAOUHSC_01977 243
93061.SAOUHSC_00021 93061.SAOUHSC_01980 407
93061.SAOUHSC_00021 93061.SAOUHSC_01981 196
93061.SAOUHSC_00021 93061.SAOUHSC_01982 188
93061.SAOUHSC_00021 93061.SAOUHSC_02004 423
93061.SAOUHSC_00021 93061.SAOUHSC_02005 223
93061.SAOUHSC_00021 93061.SAOUHSC_02011 218
93061.SAOUHSC_00021 93061.SAOUHSC_02047 178
93061.SAOUHSC_00021 93061.SAOUHSC_02067 157
93061.SAOUHSC_00021 93061.SAOUHSC_02091 152
93061.SAOUHSC_00021 93061.SAOUHSC_02098 451
93061.SAOUHSC_00021 93061.SAOUHSC_02100 266
93061.SAOUHSC_00021 93061.SAOUHSC_02113 207
93061.SAOUHSC_00021 93061.SAOUHSC_02121 377
93061.SAOUHSC_00021 93061.SAOUHSC_02126 153
93061.SAOUHSC_00021 93061.SAOUHSC_02139 154
93061.SAOUHSC_00021 93061.SAOUHSC_02296 159
93061.SAOUHSC_00021 93061.SAOUHSC_02310 156
93061.SAOUHSC_00021 93061.SAOUHSC_02311 153
93061.SAOUHSC_00021 93061.SAOUHSC_02314 230
93061.SAOUHSC_00021 93061.SAOUHSC_02315 486
93061.SAOUHSC_00021 93061.SAOUHSC_02341 187
93061.SAOUHSC_00021 93061.SAOUHSC_02345 184
93061.SAOUHSC_00021 93061.SAOUHSC_02359 239
93061.SAOUHSC_00021 93061.SAOUHSC_02368 321
93061.SAOUHSC_00021 93061.SAOUHSC_02393 212
93061.SAOUHSC_00021 93061.SAOUHSC_02409 252
93061.SAOUHSC_00021 93061.SAOUHSC_02433 161
93061.SAOUHSC_00021 93061.SAOUHSC_02457 163
93061.SAOUHSC_00021 93061.SAOUHSC_02485 435
93061.SAOUHSC_00021 93061.SAOUHSC_02492 170
93061.SAOUHSC_00021 93061.SAOUHSC_02545 221
93061.SAOUHSC_00021 93061.SAOUHSC_02577 195
93061.SAOUHSC_00021 93061.SAOUHSC_02595 153
93061.SAOUHSC_00021 93061.SAOUHSC_02643 706
93061.SAOUHSC_00021 93061.SAOUHSC_02644 390
93061.SAOUHSC_00021 93061.SAOUHSC_02671 159
93061.SAOUHSC_00021 93061.SAOUHSC_02676 196
93061.SAOUHSC_00021 93061.SAOUHSC_02684 255
93061.SAOUHSC_00021 93061.SAOUHSC_02703 194
93061.SAOUHSC_00021 93061.SAOUHSC_02942 161
93061.SAOUHSC_00021 93061.SAOUHSC_02955 285
93061.SAOUHSC_00021 93061.SAOUHSC_02956 686
93061.SAOUHSC_00021 93061.SAOUHSC_02958 298
93061.SAOUHSC_00021 93061.SAOUHSC_02976 203
93061.SAOUHSC_00021 93061.SAOUHSC_02980 154
93061.SAOUHSC_00021 93061.SAOUHSC_03002 206
93061.SAOUHSC_00021 93061.SAOUHSC_03045 368
93061.SAOUHSC_00021 93061.SAOUHSC_03053 451
93061.SAOUHSC_00021 93061.SAOUHSC_03054 435
93061.SAOUHSC_00022 93061.SAOUHSC_00014 157
93061.SAOUHSC_00022 93061.SAOUHSC_00015 227
93061.SAOUHSC_00022 93061.SAOUHSC_00017 227
93061.SAOUHSC_00022 93061.SAOUHSC_00018 174
93061.SAOUHSC_00022 93061.SAOUHSC_00019 358
93061.SAOUHSC_00022 93061.SAOUHSC_00020 933
93061.SAOUHSC_00022 93061.SAOUHSC_00021 928
93061.SAOUHSC_00022 93061.SAOUHSC_00023 994
93061.SAOUHSC_00022 93061.SAOUHSC_00024 928
93061.SAOUHSC_00022 93061.SAOUHSC_00025 345
93061.SAOUHSC_00022 93061.SAOUHSC_00027 342
93061.SAOUHSC_00022 93061.SAOUHSC_00030 542
93061.SAOUHSC_00022 93061.SAOUHSC_00056 208
93061.SAOUHSC_00022 93061.SAOUHSC_00124 188
93061.SAOUHSC_00022 93061.SAOUHSC_00145 160
93061.SAOUHSC_00022 93061.SAOUHSC_00166 209
93061.SAOUHSC_00022 93061.SAOUHSC_00167 155
93061.SAOUHSC_00022 93061.SAOUHSC_00170 297
93061.SAOUHSC_00022 93061.SAOUHSC_00183 200
93061.SAOUHSC_00022 93061.SAOUHSC_00187 251
93061.SAOUHSC_00022 93061.SAOUHSC_00230 196
93061.SAOUHSC_00022 93061.SAOUHSC_00232 196
93061.SAOUHSC_00022 93061.SAOUHSC_00251 287
93061.SAOUHSC_00022 93061.SAOUHSC_00253 218
93061.SAOUHSC_00022 93061.SAOUHSC_00258 153
93061.SAOUHSC_00022 93061.SAOUHSC_00268 189
93061.SAOUHSC_00022 93061.SAOUHSC_00317 200
93061.SAOUHSC_00022 93061.SAOUHSC_00349 229
93061.SAOUHSC_00022 93061.SAOUHSC_00351 170
93061.SAOUHSC_00022 93061.SAOUHSC_00356 561
93061.SAOUHSC_00022 93061.SAOUHSC_00362 338
93061.SAOUHSC_00022 93061.SAOUHSC_00389 186
93061.SAOUHSC_00022 93061.SAOUHSC_00398 183
93061.SAOUHSC_00022 93061.SAOUHSC_00400 229
93061.SAOUHSC_00022 93061.SAOUHSC_00406 633
93061.SAOUHSC_00022 93061.SAOUHSC_00466 204
93061.SAOUHSC_00022 93061.SAOUHSC_00467 159
93061.SAOUHSC_00022 93061.SAOUHSC_00482 683
93061.SAOUHSC_00022 93061.SAOUHSC_00486 189
93061.SAOUHSC_00022 93061.SAOUHSC_00525 197
93061.SAOUHSC_00022 93061.SAOUHSC_00544 323
93061.SAOUHSC_00022 93061.SAOUHSC_00610 212
93061.SAOUHSC_00022 93061.SAOUHSC_00644 286
93061.SAOUHSC_00022 93061.SAOUHSC_00661 252
93061.SAOUHSC_00022 93061.SAOUHSC_00673 292
93061.SAOUHSC_00022 93061.SAOUHSC_00728 284
93061.SAOUHSC_00022 93061.SAOUHSC_00765 240
93061.SAOUHSC_00022 93061.SAOUHSC_00774 431
93061.SAOUHSC_00022 93061.SAOUHSC_00784 224
93061.SAOUHSC_00022 93061.SAOUHSC_00790 156
93061.SAOUHSC_00022 93061.SAOUHSC_00808 613
93061.SAOUHSC_00022 93061.SAOUHSC_00812 250
93061.SAOUHSC_00022 93061.SAOUHSC_00841 176
93061.SAOUHSC_00022 93061.SAOUHSC_00862 346
93061.SAOUHSC_00022 93061.SAOUHSC_00869 163
93061.SAOUHSC_00022 93061.SAOUHSC_00872 215
93061.SAOUHSC_00022 93061.SAOUHSC_00884 251
93061.SAOUHSC_00022 93061.SAOUHSC_00891 314
93061.SAOUHSC_00022 93061.SAOUHSC_00916 192
93061.SAOUHSC_00022 93061.SAOUHSC_00935 576
93061.SAOUHSC_00022 93061.SAOUHSC_00936 533
93061.SAOUHSC_00022 93061.SAOUHSC_00938 212
93061.SAOUHSC_00022 93061.SAOUHSC_00958 573
93061.SAOUHSC_00022 93061.SAOUHSC_00968 500
93061.SAOUHSC_00022 93061.SAOUHSC_00982 170
93061.SAOUHSC_00022 93061.SAOUHSC_00987 608
93061.SAOUHSC_00022 93061.SAOUHSC_00994 495
93061.SAOUHSC_00022 93061.SAOUHSC_00997 224
93061.SAOUHSC_00022 93061.SAOUHSC_01025 679
93061.SAOUHSC_00022 93061.SAOUHSC_01036 420
93061.SAOUHSC_00022 93061.SAOUHSC_01038 261
93061.SAOUHSC_00022 93061.SAOUHSC_01049 252
93061.SAOUHSC_00022 93061.SAOUHSC_01050 602
93061.SAOUHSC_00022 93061.SAOUHSC_01069 257
93061.SAOUHSC_00022 93061.SAOUHSC_01070 320
93061.SAOUHSC_00022 93061.SAOUHSC_01072 277
93061.SAOUHSC_00022 93061.SAOUHSC_01077 155
93061.SAOUHSC_00022 93061.SAOUHSC_01079 317
93061.SAOUHSC_00022 93061.SAOUHSC_01081 632
93061.SAOUHSC_00022 93061.SAOUHSC_01084 400
93061.SAOUHSC_00022 93061.SAOUHSC_01088 180
93061.SAOUHSC_00022 93061.SAOUHSC_01095 164
93061.SAOUHSC_00022 93061.SAOUHSC_01144 737
93061.SAOUHSC_00022 93061.SAOUHSC_01148 206
93061.SAOUHSC_00022 93061.SAOUHSC_01213 250
93061.SAOUHSC_00022 93061.SAOUHSC_01219 159
93061.SAOUHSC_00022 93061.SAOUHSC_01220 176
93061.SAOUHSC_00022 93061.SAOUHSC_01238 256
93061.SAOUHSC_00022 93061.SAOUHSC_01270 232
93061.SAOUHSC_00022 93061.SAOUHSC_01321 252
93061.SAOUHSC_00022 93061.SAOUHSC_01332 160
93061.SAOUHSC_00022 93061.SAOUHSC_01338 285
93061.SAOUHSC_00022 93061.SAOUHSC_01373 245
93061.SAOUHSC_00022 93061.SAOUHSC_01374 154
93061.SAOUHSC_00022 93061.SAOUHSC_01391 218
93061.SAOUHSC_00022 93061.SAOUHSC_01407 489
93061.SAOUHSC_00022 93061.SAOUHSC_01443 151
93061.SAOUHSC_00022 93061.SAOUHSC_01447 566
93061.SAOUHSC_00022 93061.SAOUHSC_01455 295
93061.SAOUHSC_00022 93061.SAOUHSC_01462 197
93061.SAOUHSC_00022 93061.SAOUHSC_01467 177
93061.SAOUHSC_00022 93061.SAOUHSC_01480 228
93061.SAOUHSC_00022 93061.SAOUHSC_01491 252
93061.SAOUHSC_00022 93061.SAOUHSC_01501 345
93061.SAOUHSC_00022 93061.SAOUHSC_01503 761
93061.SAOUHSC_00022 93061.SAOUHSC_01508 554
93061.SAOUHSC_00022 93061.SAOUHSC_01514 269
93061.SAOUHSC_00022 93061.SAOUHSC_01520 617
93061.SAOUHSC_00022 93061.SAOUHSC_01523 506
93061.SAOUHSC_00022 93061.SAOUHSC_01583 184
93061.SAOUHSC_00022 93061.SAOUHSC_01585 739
93061.SAOUHSC_00022 93061.SAOUHSC_01586 281
93061.SAOUHSC_00022 93061.SAOUHSC_01627 423
93061.SAOUHSC_00022 93061.SAOUHSC_01640 162
93061.SAOUHSC_00022 93061.SAOUHSC_01652 152
93061.SAOUHSC_00022 93061.SAOUHSC_01700 254
93061.SAOUHSC_00022 93061.SAOUHSC_01719 188
93061.SAOUHSC_00022 93061.SAOUHSC_01739 252
93061.SAOUHSC_00022 93061.SAOUHSC_01756 151
93061.SAOUHSC_00022 93061.SAOUHSC_01792 578
93061.SAOUHSC_00022 93061.SAOUHSC_01798 357
93061.SAOUHSC_00022 93061.SAOUHSC_01799 739
93061.SAOUHSC_00022 93061.SAOUHSC_01800 813
93061.SAOUHSC_00022 93061.SAOUHSC_01827 301
93061.SAOUHSC_00022 93061.SAOUHSC_01838 573
93061.SAOUHSC_00022 93061.SAOUHSC_01843 692
93061.SAOUHSC_00022 93061.SAOUHSC_01854 252
93061.SAOUHSC_00022 93061.SAOUHSC_01855 170
93061.SAOUHSC_00022 93061.SAOUHSC_01859 161
93061.SAOUHSC_00022 93061.SAOUHSC_01873 383
93061.SAOUHSC_00022 93061.SAOUHSC_01908 739
93061.SAOUHSC_00022 93061.SAOUHSC_01918 331
93061.SAOUHSC_00022 93061.SAOUHSC_01919 252
93061.SAOUHSC_00022 93061.SAOUHSC_01952 323
93061.SAOUHSC_00022 93061.SAOUHSC_01957 533
93061.SAOUHSC_00022 93061.SAOUHSC_01966 646
93061.SAOUHSC_00022 93061.SAOUHSC_01972 153
93061.SAOUHSC_00022 93061.SAOUHSC_01974 204
93061.SAOUHSC_00022 93061.SAOUHSC_01977 306
93061.SAOUHSC_00022 93061.SAOUHSC_01978 319
93061.SAOUHSC_00022 93061.SAOUHSC_02001 328
93061.SAOUHSC_00022 93061.SAOUHSC_02004 286
93061.SAOUHSC_00022 93061.SAOUHSC_02022 455
93061.SAOUHSC_00022 93061.SAOUHSC_02023 168
93061.SAOUHSC_00022 93061.SAOUHSC_02030 177
93061.SAOUHSC_00022 93061.SAOUHSC_02033 192
93061.SAOUHSC_00022 93061.SAOUHSC_02047 374
93061.SAOUHSC_00022 93061.SAOUHSC_02048 660
93061.SAOUHSC_00022 93061.SAOUHSC_02067 174
93061.SAOUHSC_00022 93061.SAOUHSC_02098 156
93061.SAOUHSC_00022 93061.SAOUHSC_02100 423
93061.SAOUHSC_00022 93061.SAOUHSC_02103 172
93061.SAOUHSC_00022 93061.SAOUHSC_02121 617
93061.SAOUHSC_00022 93061.SAOUHSC_02123 207
93061.SAOUHSC_00022 93061.SAOUHSC_02147 633
93061.SAOUHSC_00022 93061.SAOUHSC_02161 520
93061.SAOUHSC_00022 93061.SAOUHSC_02180 215
93061.SAOUHSC_00022 93061.SAOUHSC_02191 280
93061.SAOUHSC_00022 93061.SAOUHSC_02216 166
93061.SAOUHSC_00022 93061.SAOUHSC_02243 742
93061.SAOUHSC_00022 93061.SAOUHSC_02257 422
93061.SAOUHSC_00022 93061.SAOUHSC_02261 176
93061.SAOUHSC_00022 93061.SAOUHSC_02288 252
93061.SAOUHSC_00022 93061.SAOUHSC_02308 158
93061.SAOUHSC_00022 93061.SAOUHSC_02369 655
93061.SAOUHSC_00022 93061.SAOUHSC_02371 239
93061.SAOUHSC_00022 93061.SAOUHSC_02373 513
93061.SAOUHSC_00022 93061.SAOUHSC_02383 323
93061.SAOUHSC_00022 93061.SAOUHSC_02393 454
93061.SAOUHSC_00022 93061.SAOUHSC_02404 445
93061.SAOUHSC_00022 93061.SAOUHSC_02406 526
93061.SAOUHSC_00022 93061.SAOUHSC_02448 429
93061.SAOUHSC_00022 93061.SAOUHSC_02471 378
93061.SAOUHSC_00022 93061.SAOUHSC_02487 185
93061.SAOUHSC_00022 93061.SAOUHSC_02489 234
93061.SAOUHSC_00022 93061.SAOUHSC_02529 159
93061.SAOUHSC_00022 93061.SAOUHSC_02611 316
93061.SAOUHSC_00022 93061.SAOUHSC_02630 252
93061.SAOUHSC_00022 93061.SAOUHSC_02631 176
93061.SAOUHSC_00022 93061.SAOUHSC_02632 196
93061.SAOUHSC_00022 93061.SAOUHSC_02633 196
93061.SAOUHSC_00022 93061.SAOUHSC_02635 571
93061.SAOUHSC_00022 93061.SAOUHSC_02664 504
93061.SAOUHSC_00022 93061.SAOUHSC_02724 175
93061.SAOUHSC_00022 93061.SAOUHSC_02725 196
93061.SAOUHSC_00022 93061.SAOUHSC_02761 491
93061.SAOUHSC_00022 93061.SAOUHSC_02787 557
93061.SAOUHSC_00022 93061.SAOUHSC_02798 163
93061.SAOUHSC_00022 93061.SAOUHSC_02802 351
93061.SAOUHSC_00022 93061.SAOUHSC_02803 441
93061.SAOUHSC_00022 93061.SAOUHSC_02821 157
93061.SAOUHSC_00022 93061.SAOUHSC_02841 175
93061.SAOUHSC_00022 93061.SAOUHSC_02844 252
93061.SAOUHSC_00022 93061.SAOUHSC_02876 189
93061.SAOUHSC_00022 93061.SAOUHSC_02953 172
93061.SAOUHSC_00022 93061.SAOUHSC_02963 297
93061.SAOUHSC_00022 93061.SAOUHSC_02974 257
93061.SAOUHSC_00022 93061.SAOUHSC_02978 225
93061.SAOUHSC_00022 93061.SAOUHSC_02979 206
93061.SAOUHSC_00022 93061.SAOUHSC_02988 591
93061.SAOUHSC_00022 93061.SAOUHSC_02989 152
93061.SAOUHSC_00022 93061.SAOUHSC_03005 276
93061.SAOUHSC_00022 93061.SAOUHSC_03006 551
93061.SAOUHSC_00022 93061.SAOUHSC_03013 180
93061.SAOUHSC_00022 93061.SAOUHSC_03021 191
93061.SAOUHSC_00023 93061.SAOUHSC_00015 565
93061.SAOUHSC_00023 93061.SAOUHSC_00017 240
93061.SAOUHSC_00023 93061.SAOUHSC_00018 212
93061.SAOUHSC_00023 93061.SAOUHSC_00019 446
93061.SAOUHSC_00023 93061.SAOUHSC_00020 901
93061.SAOUHSC_00023 93061.SAOUHSC_00021 931
93061.SAOUHSC_00023 93061.SAOUHSC_00022 994
93061.SAOUHSC_00023 93061.SAOUHSC_00024 858
93061.SAOUHSC_00023 93061.SAOUHSC_00025 419
93061.SAOUHSC_00023 93061.SAOUHSC_00027 446
93061.SAOUHSC_00023 93061.SAOUHSC_00030 306
93061.SAOUHSC_00023 93061.SAOUHSC_00056 165
93061.SAOUHSC_00023 93061.SAOUHSC_00065 225
93061.SAOUHSC_00023 93061.SAOUHSC_00124 310
93061.SAOUHSC_00023 93061.SAOUHSC_00170 159
93061.SAOUHSC_00023 93061.SAOUHSC_00213 246
93061.SAOUHSC_00023 93061.SAOUHSC_00261 150
93061.SAOUHSC_00023 93061.SAOUHSC_00301 179
93061.SAOUHSC_00023 93061.SAOUHSC_00349 163
93061.SAOUHSC_00023 93061.SAOUHSC_00351 293
93061.SAOUHSC_00023 93061.SAOUHSC_00356 684
93061.SAOUHSC_00023 93061.SAOUHSC_00362 397
93061.SAOUHSC_00023 93061.SAOUHSC_00400 516
93061.SAOUHSC_00023 93061.SAOUHSC_00406 274
93061.SAOUHSC_00023 93061.SAOUHSC_00467 252
93061.SAOUHSC_00023 93061.SAOUHSC_00482 684
93061.SAOUHSC_00023 93061.SAOUHSC_00519 155
93061.SAOUHSC_00023 93061.SAOUHSC_00575 324
93061.SAOUHSC_00023 93061.SAOUHSC_00584 170
93061.SAOUHSC_00023 93061.SAOUHSC_00606 157
93061.SAOUHSC_00023 93061.SAOUHSC_00607 155
93061.SAOUHSC_00023 93061.SAOUHSC_00610 567
93061.SAOUHSC_00023 93061.SAOUHSC_00661 252
93061.SAOUHSC_00023 93061.SAOUHSC_00701 321
93061.SAOUHSC_00023 93061.SAOUHSC_00765 150
93061.SAOUHSC_00023 93061.SAOUHSC_00774 543
93061.SAOUHSC_00023 93061.SAOUHSC_00784 352
93061.SAOUHSC_00023 93061.SAOUHSC_00789 335
93061.SAOUHSC_00023 93061.SAOUHSC_00794 183
93061.SAOUHSC_00023 93061.SAOUHSC_00801 164
93061.SAOUHSC_00023 93061.SAOUHSC_00808 446
93061.SAOUHSC_00023 93061.SAOUHSC_00812 337
93061.SAOUHSC_00023 93061.SAOUHSC_00858 287
93061.SAOUHSC_00023 93061.SAOUHSC_00862 613
93061.SAOUHSC_00023 93061.SAOUHSC_00872 229
93061.SAOUHSC_00023 93061.SAOUHSC_00875 170
93061.SAOUHSC_00023 93061.SAOUHSC_00904 166
93061.SAOUHSC_00023 93061.SAOUHSC_00927 188
93061.SAOUHSC_00023 93061.SAOUHSC_00935 485
93061.SAOUHSC_00023 93061.SAOUHSC_00936 579
93061.SAOUHSC_00023 93061.SAOUHSC_00938 492
93061.SAOUHSC_00023 93061.SAOUHSC_00958 473
93061.SAOUHSC_00023 93061.SAOUHSC_00979 154
93061.SAOUHSC_00023 93061.SAOUHSC_00982 314
93061.SAOUHSC_00023 93061.SAOUHSC_00987 171
93061.SAOUHSC_00023 93061.SAOUHSC_00994 197
93061.SAOUHSC_00023 93061.SAOUHSC_00997 309
93061.SAOUHSC_00023 93061.SAOUHSC_01025 438
93061.SAOUHSC_00023 93061.SAOUHSC_01036 646
93061.SAOUHSC_00023 93061.SAOUHSC_01038 268
93061.SAOUHSC_00023 93061.SAOUHSC_01049 252
93061.SAOUHSC_00023 93061.SAOUHSC_01050 402
93061.SAOUHSC_00023 93061.SAOUHSC_01062 406
93061.SAOUHSC_00023 93061.SAOUHSC_01069 337
93061.SAOUHSC_00023 93061.SAOUHSC_01070 574
93061.SAOUHSC_00023 93061.SAOUHSC_01072 502
93061.SAOUHSC_00023 93061.SAOUHSC_01076 303
93061.SAOUHSC_00023 93061.SAOUHSC_01079 420
93061.SAOUHSC_00023 93061.SAOUHSC_01081 532
93061.SAOUHSC_00023 93061.SAOUHSC_01084 179
93061.SAOUHSC_00023 93061.SAOUHSC_01088 170
93061.SAOUHSC_00023 93061.SAOUHSC_01144 660
93061.SAOUHSC_00023 93061.SAOUHSC_01154 238
93061.SAOUHSC_00023 93061.SAOUHSC_01156 205
93061.SAOUHSC_00023 93061.SAOUHSC_01182 166
93061.SAOUHSC_00023 93061.SAOUHSC_01226 211
93061.SAOUHSC_00023 93061.SAOUHSC_01256 206
93061.SAOUHSC_00023 93061.SAOUHSC_01270 690
93061.SAOUHSC_00023 93061.SAOUHSC_01338 171
93061.SAOUHSC_00023 93061.SAOUHSC_01376 171
93061.SAOUHSC_00023 93061.SAOUHSC_01391 186
93061.SAOUHSC_00023 93061.SAOUHSC_01407 718
93061.SAOUHSC_00023 93061.SAOUHSC_01412 230
93061.SAOUHSC_00023 93061.SAOUHSC_01437 240
93061.SAOUHSC_00023 93061.SAOUHSC_01438 279
93061.SAOUHSC_00023 93061.SAOUHSC_01447 223
93061.SAOUHSC_00023 93061.SAOUHSC_01463 156
93061.SAOUHSC_00023 93061.SAOUHSC_01470 178
93061.SAOUHSC_00023 93061.SAOUHSC_01480 209
93061.SAOUHSC_00023 93061.SAOUHSC_01482 150
93061.SAOUHSC_00023 93061.SAOUHSC_01483 169
93061.SAOUHSC_00023 93061.SAOUHSC_01491 252
93061.SAOUHSC_00023 93061.SAOUHSC_01493 162
93061.SAOUHSC_00023 93061.SAOUHSC_01501 293
93061.SAOUHSC_00023 93061.SAOUHSC_01503 761
93061.SAOUHSC_00023 93061.SAOUHSC_01508 713
93061.SAOUHSC_00023 93061.SAOUHSC_01520 321
93061.SAOUHSC_00023 93061.SAOUHSC_01521 162
93061.SAOUHSC_00023 93061.SAOUHSC_01523 180
93061.SAOUHSC_00023 93061.SAOUHSC_01585 721
93061.SAOUHSC_00023 93061.SAOUHSC_01609 251
93061.SAOUHSC_00023 93061.SAOUHSC_01640 188
93061.SAOUHSC_00023 93061.SAOUHSC_01652 455
93061.SAOUHSC_00023 93061.SAOUHSC_01719 348
93061.SAOUHSC_00023 93061.SAOUHSC_01739 252
93061.SAOUHSC_00023 93061.SAOUHSC_01752 374
93061.SAOUHSC_00023 93061.SAOUHSC_01756 249
93061.SAOUHSC_00023 93061.SAOUHSC_01758 209
93061.SAOUHSC_00023 93061.SAOUHSC_01784 156
93061.SAOUHSC_00023 93061.SAOUHSC_01792 476
93061.SAOUHSC_00023 93061.SAOUHSC_01798 377
93061.SAOUHSC_00023 93061.SAOUHSC_01799 721
93061.SAOUHSC_00023 93061.SAOUHSC_01800 722
93061.SAOUHSC_00023 93061.SAOUHSC_01821 208
93061.SAOUHSC_00023 93061.SAOUHSC_01827 195
93061.SAOUHSC_00023 93061.SAOUHSC_01838 473
93061.SAOUHSC_00023 93061.SAOUHSC_01843 327
93061.SAOUHSC_00023 93061.SAOUHSC_01854 252
93061.SAOUHSC_00023 93061.SAOUHSC_01855 320
93061.SAOUHSC_00023 93061.SAOUHSC_01859 285
93061.SAOUHSC_00023 93061.SAOUHSC_01908 643
93061.SAOUHSC_00023 93061.SAOUHSC_01918 369
93061.SAOUHSC_00023 93061.SAOUHSC_01919 252
93061.SAOUHSC_00023 93061.SAOUHSC_01951 186
93061.SAOUHSC_00023 93061.SAOUHSC_01952 169
93061.SAOUHSC_00023 93061.SAOUHSC_01957 238
93061.SAOUHSC_00023 93061.SAOUHSC_01966 709
93061.SAOUHSC_00023 93061.SAOUHSC_01974 271
93061.SAOUHSC_00023 93061.SAOUHSC_01978 185
93061.SAOUHSC_00023 93061.SAOUHSC_01991 204
93061.SAOUHSC_00023 93061.SAOUHSC_02001 212
93061.SAOUHSC_00023 93061.SAOUHSC_02019 173
93061.SAOUHSC_00023 93061.SAOUHSC_02022 191
93061.SAOUHSC_00023 93061.SAOUHSC_02030 261
93061.SAOUHSC_00023 93061.SAOUHSC_02033 151
93061.SAOUHSC_00023 93061.SAOUHSC_02044 181
93061.SAOUHSC_00023 93061.SAOUHSC_02047 244
93061.SAOUHSC_00023 93061.SAOUHSC_02048 444
93061.SAOUHSC_00023 93061.SAOUHSC_02067 212
93061.SAOUHSC_00023 93061.SAOUHSC_02100 579
93061.SAOUHSC_00023 93061.SAOUHSC_02121 721
93061.SAOUHSC_00023 93061.SAOUHSC_02124 160
93061.SAOUHSC_00023 93061.SAOUHSC_02147 646
93061.SAOUHSC_00023 93061.SAOUHSC_02150 166
93061.SAOUHSC_00023 93061.SAOUHSC_02161 446
93061.SAOUHSC_00023 93061.SAOUHSC_02180 205
93061.SAOUHSC_00023 93061.SAOUHSC_02191 183
93061.SAOUHSC_00023 93061.SAOUHSC_02217 173
93061.SAOUHSC_00023 93061.SAOUHSC_02243 604
93061.SAOUHSC_00023 93061.SAOUHSC_02257 466
93061.SAOUHSC_00023 93061.SAOUHSC_02296 229
93061.SAOUHSC_00023 93061.SAOUHSC_02308 199
93061.SAOUHSC_00023 93061.SAOUHSC_02333 338
93061.SAOUHSC_00023 93061.SAOUHSC_02362 227
93061.SAOUHSC_00023 93061.SAOUHSC_02369 539
93061.SAOUHSC_00023 93061.SAOUHSC_02373 183
93061.SAOUHSC_00023 93061.SAOUHSC_02383 180
93061.SAOUHSC_00023 93061.SAOUHSC_02401 191
93061.SAOUHSC_00023 93061.SAOUHSC_02404 153
93061.SAOUHSC_00023 93061.SAOUHSC_02406 293
93061.SAOUHSC_00023 93061.SAOUHSC_02448 542
93061.SAOUHSC_00023 93061.SAOUHSC_02458 162
93061.SAOUHSC_00023 93061.SAOUHSC_02484 219
93061.SAOUHSC_00023 93061.SAOUHSC_02492 154
93061.SAOUHSC_00023 93061.SAOUHSC_02503 152
93061.SAOUHSC_00023 93061.SAOUHSC_02529 200
93061.SAOUHSC_00023 93061.SAOUHSC_02610 207
93061.SAOUHSC_00023 93061.SAOUHSC_02630 252
93061.SAOUHSC_00023 93061.SAOUHSC_02635 566
93061.SAOUHSC_00023 93061.SAOUHSC_02649 248
93061.SAOUHSC_00023 93061.SAOUHSC_02658 210
93061.SAOUHSC_00023 93061.SAOUHSC_02724 247
93061.SAOUHSC_00023 93061.SAOUHSC_02787 596
93061.SAOUHSC_00023 93061.SAOUHSC_02800 335
93061.SAOUHSC_00023 93061.SAOUHSC_02834 215
93061.SAOUHSC_00023 93061.SAOUHSC_02844 252
93061.SAOUHSC_00023 93061.SAOUHSC_02876 189
93061.SAOUHSC_00023 93061.SAOUHSC_02963 274
93061.SAOUHSC_00023 93061.SAOUHSC_02974 177
93061.SAOUHSC_00023 93061.SAOUHSC_02979 245
93061.SAOUHSC_00023 93061.SAOUHSC_02988 497
93061.SAOUHSC_00023 93061.SAOUHSC_03001 435
93061.SAOUHSC_00023 93061.SAOUHSC_03002 434
93061.SAOUHSC_00023 93061.SAOUHSC_03004 435
93061.SAOUHSC_00023 93061.SAOUHSC_03005 435
93061.SAOUHSC_00023 93061.SAOUHSC_03006 182
93061.SAOUHSC_00023 93061.SAOUHSC_03021 191
93061.SAOUHSC_00024 93061.SAOUHSC_00007 159
93061.SAOUHSC_00024 93061.SAOUHSC_00015 302
93061.SAOUHSC_00024 93061.SAOUHSC_00017 443
93061.SAOUHSC_00024 93061.SAOUHSC_00018 389
93061.SAOUHSC_00024 93061.SAOUHSC_00019 455
93061.SAOUHSC_00024 93061.SAOUHSC_00020 822
93061.SAOUHSC_00024 93061.SAOUHSC_00021 812
93061.SAOUHSC_00024 93061.SAOUHSC_00022 928
93061.SAOUHSC_00024 93061.SAOUHSC_00023 858
93061.SAOUHSC_00024 93061.SAOUHSC_00025 480
93061.SAOUHSC_00024 93061.SAOUHSC_00027 676
93061.SAOUHSC_00024 93061.SAOUHSC_00091 200
93061.SAOUHSC_00024 93061.SAOUHSC_00102 240
93061.SAOUHSC_00024 93061.SAOUHSC_00103 240
93061.SAOUHSC_00024 93061.SAOUHSC_00104 330
93061.SAOUHSC_00024 93061.SAOUHSC_00105 173
93061.SAOUHSC_00024 93061.SAOUHSC_00121 165
93061.SAOUHSC_00024 93061.SAOUHSC_00131 456
93061.SAOUHSC_00024 93061.SAOUHSC_00157 199
93061.SAOUHSC_00024 93061.SAOUHSC_00236 156
93061.SAOUHSC_00024 93061.SAOUHSC_00247 158
93061.SAOUHSC_00024 93061.SAOUHSC_00295 277
93061.SAOUHSC_00024 93061.SAOUHSC_00310 178
93061.SAOUHSC_00024 93061.SAOUHSC_00339 152
93061.SAOUHSC_00024 93061.SAOUHSC_00344 299
93061.SAOUHSC_00024 93061.SAOUHSC_00346 387
93061.SAOUHSC_00024 93061.SAOUHSC_00349 162
93061.SAOUHSC_00024 93061.SAOUHSC_00416 170
93061.SAOUHSC_00024 93061.SAOUHSC_00451 420
93061.SAOUHSC_00024 93061.SAOUHSC_00454 458
93061.SAOUHSC_00024 93061.SAOUHSC_00459 206
93061.SAOUHSC_00024 93061.SAOUHSC_00461 418
93061.SAOUHSC_00024 93061.SAOUHSC_00462 505
93061.SAOUHSC_00024 93061.SAOUHSC_00471 156
93061.SAOUHSC_00024 93061.SAOUHSC_00484 156
93061.SAOUHSC_00024 93061.SAOUHSC_00485 159
93061.SAOUHSC_00024 93061.SAOUHSC_00540 174
93061.SAOUHSC_00024 93061.SAOUHSC_00557 176
93061.SAOUHSC_00024 93061.SAOUHSC_00646 303
93061.SAOUHSC_00024 93061.SAOUHSC_00660 181
93061.SAOUHSC_00024 93061.SAOUHSC_00691 301
93061.SAOUHSC_00024 93061.SAOUHSC_00699 192
93061.SAOUHSC_00024 93061.SAOUHSC_00783 165
93061.SAOUHSC_00024 93061.SAOUHSC_00789 253
93061.SAOUHSC_00024 93061.SAOUHSC_00802 256
93061.SAOUHSC_00024 93061.SAOUHSC_00915 171
93061.SAOUHSC_00024 93061.SAOUHSC_00958 570
93061.SAOUHSC_00024 93061.SAOUHSC_01010 424
93061.SAOUHSC_00024 93061.SAOUHSC_01012 224
93061.SAOUHSC_00024 93061.SAOUHSC_01013 308
93061.SAOUHSC_00024 93061.SAOUHSC_01014 195
93061.SAOUHSC_00024 93061.SAOUHSC_01016 192
93061.SAOUHSC_00024 93061.SAOUHSC_01038 157
93061.SAOUHSC_00024 93061.SAOUHSC_01107 224
93061.SAOUHSC_00024 93061.SAOUHSC_01149 251
93061.SAOUHSC_00024 93061.SAOUHSC_01152 274
93061.SAOUHSC_00024 93061.SAOUHSC_01153 316
93061.SAOUHSC_00024 93061.SAOUHSC_01182 157
93061.SAOUHSC_00024 93061.SAOUHSC_01186 326
93061.SAOUHSC_00024 93061.SAOUHSC_01187 340
93061.SAOUHSC_00024 93061.SAOUHSC_01204 263
93061.SAOUHSC_00024 93061.SAOUHSC_01205 208
93061.SAOUHSC_00024 93061.SAOUHSC_01237 320
93061.SAOUHSC_00024 93061.SAOUHSC_01239 256
93061.SAOUHSC_00024 93061.SAOUHSC_01246 161
93061.SAOUHSC_00024 93061.SAOUHSC_01248 231
93061.SAOUHSC_00024 93061.SAOUHSC_01249 272
93061.SAOUHSC_00024 93061.SAOUHSC_01250 275
93061.SAOUHSC_00024 93061.SAOUHSC_01251 403
93061.SAOUHSC_00024 93061.SAOUHSC_01253 312
93061.SAOUHSC_00024 93061.SAOUHSC_01255 168
93061.SAOUHSC_00024 93061.SAOUHSC_01256 168
93061.SAOUHSC_00024 93061.SAOUHSC_01262 223
93061.SAOUHSC_00024 93061.SAOUHSC_01283 152
93061.SAOUHSC_00024 93061.SAOUHSC_01321 167
93061.SAOUHSC_00024 93061.SAOUHSC_01322 152
93061.SAOUHSC_00024 93061.SAOUHSC_01365 154
93061.SAOUHSC_00024 93061.SAOUHSC_01369 206
93061.SAOUHSC_00024 93061.SAOUHSC_01392 192
93061.SAOUHSC_00024 93061.SAOUHSC_01396 500
93061.SAOUHSC_00024 93061.SAOUHSC_01418 156
93061.SAOUHSC_00024 93061.SAOUHSC_01423 170
93061.SAOUHSC_00024 93061.SAOUHSC_01454 231
93061.SAOUHSC_00024 93061.SAOUHSC_01478 192
93061.SAOUHSC_00024 93061.SAOUHSC_01505 156
93061.SAOUHSC_00024 93061.SAOUHSC_01585 731
93061.SAOUHSC_00024 93061.SAOUHSC_01598 253
93061.SAOUHSC_00024 93061.SAOUHSC_01620 257
93061.SAOUHSC_00024 93061.SAOUHSC_01626 156
93061.SAOUHSC_00024 93061.SAOUHSC_01644 279
93061.SAOUHSC_00024 93061.SAOUHSC_01650 156
93061.SAOUHSC_00024 93061.SAOUHSC_01672 194
93061.SAOUHSC_00024 93061.SAOUHSC_01692 156
93061.SAOUHSC_00024 93061.SAOUHSC_01700 209
93061.SAOUHSC_00024 93061.SAOUHSC_01742 256
93061.SAOUHSC_00024 93061.SAOUHSC_01748 231
93061.SAOUHSC_00024 93061.SAOUHSC_01752 154
93061.SAOUHSC_00024 93061.SAOUHSC_01768 384
93061.SAOUHSC_00024 93061.SAOUHSC_01775 155
93061.SAOUHSC_00024 93061.SAOUHSC_01788 188
93061.SAOUHSC_00024 93061.SAOUHSC_01795 388
93061.SAOUHSC_00024 93061.SAOUHSC_01797 386
93061.SAOUHSC_00024 93061.SAOUHSC_01799 731
93061.SAOUHSC_00024 93061.SAOUHSC_01800 751
93061.SAOUHSC_00024 93061.SAOUHSC_01838 570
93061.SAOUHSC_00024 93061.SAOUHSC_01845 206
93061.SAOUHSC_00024 93061.SAOUHSC_01857 312
93061.SAOUHSC_00024 93061.SAOUHSC_01861 154
93061.SAOUHSC_00024 93061.SAOUHSC_01889 154
93061.SAOUHSC_00024 93061.SAOUHSC_01967 152
93061.SAOUHSC_00024 93061.SAOUHSC_01990 188
93061.SAOUHSC_00024 93061.SAOUHSC_01999 308
93061.SAOUHSC_00024 93061.SAOUHSC_02005 453
93061.SAOUHSC_00024 93061.SAOUHSC_02067 389
93061.SAOUHSC_00024 93061.SAOUHSC_02090 362
93061.SAOUHSC_00024 93061.SAOUHSC_02102 155
93061.SAOUHSC_00024 93061.SAOUHSC_02126 274
93061.SAOUHSC_00024 93061.SAOUHSC_02225 338
93061.SAOUHSC_00024 93061.SAOUHSC_02268 335
93061.SAOUHSC_00024 93061.SAOUHSC_02337 438
93061.SAOUHSC_00024 93061.SAOUHSC_02353 203
93061.SAOUHSC_00024 93061.SAOUHSC_02357 171
93061.SAOUHSC_00024 93061.SAOUHSC_02365 438
93061.SAOUHSC_00024 93061.SAOUHSC_02452 196
93061.SAOUHSC_00024 93061.SAOUHSC_02697 188
93061.SAOUHSC_00024 93061.SAOUHSC_02755 301
93061.SAOUHSC_00024 93061.SAOUHSC_02822 165
93061.SAOUHSC_00024 93061.SAOUHSC_02861 156
93061.SAOUHSC_00024 93061.SAOUHSC_02871 165
93061.SAOUHSC_00024 93061.SAOUHSC_02969 152
93061.SAOUHSC_00024 93061.SAOUHSC_03001 440
93061.SAOUHSC_00024 93061.SAOUHSC_03002 434
93061.SAOUHSC_00024 93061.SAOUHSC_03004 435
93061.SAOUHSC_00024 93061.SAOUHSC_03005 435
93061.SAOUHSC_00024 93061.SAOUHSC_03021 192
93061.SAOUHSC_00024 93061.SAOUHSC_03031 180
93061.SAOUHSC_00025 93061.SAOUHSC_00020 235
93061.SAOUHSC_00025 93061.SAOUHSC_00021 231
93061.SAOUHSC_00025 93061.SAOUHSC_00022 345
93061.SAOUHSC_00025 93061.SAOUHSC_00023 419
93061.SAOUHSC_00025 93061.SAOUHSC_00024 480
93061.SAOUHSC_00025 93061.SAOUHSC_00027 446
93061.SAOUHSC_00025 93061.SAOUHSC_00102 344
93061.SAOUHSC_00025 93061.SAOUHSC_00103 269
93061.SAOUHSC_00025 93061.SAOUHSC_00105 171
93061.SAOUHSC_00025 93061.SAOUHSC_00106 256
93061.SAOUHSC_00025 93061.SAOUHSC_00107 404
93061.SAOUHSC_00025 93061.SAOUHSC_00257 156
93061.SAOUHSC_00025 93061.SAOUHSC_00294 164
93061.SAOUHSC_00025 93061.SAOUHSC_00340 212
93061.SAOUHSC_00025 93061.SAOUHSC_00341 212
93061.SAOUHSC_00025 93061.SAOUHSC_00422 212
93061.SAOUHSC_00025 93061.SAOUHSC_00451 150
93061.SAOUHSC_00025 93061.SAOUHSC_00461 247
93061.SAOUHSC_00025 93061.SAOUHSC_00466 199
93061.SAOUHSC_00025 93061.SAOUHSC_00472 252
93061.SAOUHSC_00025 93061.SAOUHSC_00482 252
93061.SAOUHSC_00025 93061.SAOUHSC_00489 255
93061.SAOUHSC_00025 93061.SAOUHSC_00526 158
93061.SAOUHSC_00025 93061.SAOUHSC_00535 389
93061.SAOUHSC_00025 93061.SAOUHSC_00536 236
93061.SAOUHSC_00025 93061.SAOUHSC_00544 178
93061.SAOUHSC_00025 93061.SAOUHSC_00545 245
93061.SAOUHSC_00025 93061.SAOUHSC_00564 256
93061.SAOUHSC_00025 93061.SAOUHSC_00582 157
93061.SAOUHSC_00025 93061.SAOUHSC_00619 331
93061.SAOUHSC_00025 93061.SAOUHSC_00640 211
93061.SAOUHSC_00025 93061.SAOUHSC_00670 156
93061.SAOUHSC_00025 93061.SAOUHSC_00713 185
93061.SAOUHSC_00025 93061.SAOUHSC_00790 199
93061.SAOUHSC_00025 93061.SAOUHSC_00858 158
93061.SAOUHSC_00025 93061.SAOUHSC_00860 437
93061.SAOUHSC_00025 93061.SAOUHSC_00862 222
93061.SAOUHSC_00025 93061.SAOUHSC_00865 200
93061.SAOUHSC_00025 93061.SAOUHSC_00960 478
93061.SAOUHSC_00025 93061.SAOUHSC_00994 252
93061.SAOUHSC_00025 93061.SAOUHSC_01049 252
93061.SAOUHSC_00025 93061.SAOUHSC_01079 249
93061.SAOUHSC_00025 93061.SAOUHSC_01081 435
93061.SAOUHSC_00025 93061.SAOUHSC_01082 435
93061.SAOUHSC_00025 93061.SAOUHSC_01160 169
93061.SAOUHSC_00025 93061.SAOUHSC_01168 263
93061.SAOUHSC_00025 93061.SAOUHSC_01176 156
93061.SAOUHSC_00025 93061.SAOUHSC_01187 219
93061.SAOUHSC_00025 93061.SAOUHSC_01211 183
93061.SAOUHSC_00025 93061.SAOUHSC_01214 185
93061.SAOUHSC_00025 93061.SAOUHSC_01215 257
93061.SAOUHSC_00025 93061.SAOUHSC_01323 297
93061.SAOUHSC_00025 93061.SAOUHSC_01447 174
93061.SAOUHSC_00025 93061.SAOUHSC_01472 241
93061.SAOUHSC_00025 93061.SAOUHSC_01474 250
93061.SAOUHSC_00025 93061.SAOUHSC_01501 223
93061.SAOUHSC_00025 93061.SAOUHSC_01681 224
93061.SAOUHSC_00025 93061.SAOUHSC_01699 156
93061.SAOUHSC_00025 93061.SAOUHSC_01739 252
93061.SAOUHSC_00025 93061.SAOUHSC_01742 189
93061.SAOUHSC_00025 93061.SAOUHSC_01806 234
93061.SAOUHSC_00025 93061.SAOUHSC_01828 220
93061.SAOUHSC_00025 93061.SAOUHSC_01843 435
93061.SAOUHSC_00025 93061.SAOUHSC_01854 252
93061.SAOUHSC_00025 93061.SAOUHSC_01868 177
93061.SAOUHSC_00025 93061.SAOUHSC_01908 252
93061.SAOUHSC_00025 93061.SAOUHSC_01919 252
93061.SAOUHSC_00025 93061.SAOUHSC_01949 191
93061.SAOUHSC_00025 93061.SAOUHSC_01960 193
93061.SAOUHSC_00025 93061.SAOUHSC_01962 251
93061.SAOUHSC_00025 93061.SAOUHSC_02047 177
93061.SAOUHSC_00025 93061.SAOUHSC_02135 157
93061.SAOUHSC_00025 93061.SAOUHSC_02147 252
93061.SAOUHSC_00025 93061.SAOUHSC_02235 163
93061.SAOUHSC_00025 93061.SAOUHSC_02360 309
93061.SAOUHSC_00025 93061.SAOUHSC_02368 155
93061.SAOUHSC_00025 93061.SAOUHSC_02404 435
93061.SAOUHSC_00025 93061.SAOUHSC_02461 152
93061.SAOUHSC_00025 93061.SAOUHSC_02541 197
93061.SAOUHSC_00025 93061.SAOUHSC_02638 185
93061.SAOUHSC_00025 93061.SAOUHSC_02793 252
93061.SAOUHSC_00025 93061.SAOUHSC_02798 176
93061.SAOUHSC_00025 93061.SAOUHSC_02803 221
93061.SAOUHSC_00025 93061.SAOUHSC_02834 647
93061.SAOUHSC_00025 93061.SAOUHSC_02844 252
93061.SAOUHSC_00025 93061.SAOUHSC_02904 175
93061.SAOUHSC_00025 93061.SAOUHSC_02916 231
93061.SAOUHSC_00025 93061.SAOUHSC_02918 352
93061.SAOUHSC_00025 93061.SAOUHSC_02919 226
93061.SAOUHSC_00025 93061.SAOUHSC_02964 157
93061.SAOUHSC_00025 93061.SAOUHSC_02972 268
93061.SAOUHSC_00025 93061.SAOUHSC_02982 435
93061.SAOUHSC_00025 93061.SAOUHSC_02990 632
93061.SAOUHSC_00025 93061.SAOUHSC_03027 312
93061.SAOUHSC_00026 93061.SAOUHSC_00027 670
93061.SAOUHSC_00027 93061.SAOUHSC_00001 184
93061.SAOUHSC_00027 93061.SAOUHSC_00002 250
93061.SAOUHSC_00027 93061.SAOUHSC_00003 192
93061.SAOUHSC_00027 93061.SAOUHSC_00015 163
93061.SAOUHSC_00027 93061.SAOUHSC_00017 243
93061.SAOUHSC_00027 93061.SAOUHSC_00018 213
93061.SAOUHSC_00027 93061.SAOUHSC_00019 198
93061.SAOUHSC_00027 93061.SAOUHSC_00020 400
93061.SAOUHSC_00027 93061.SAOUHSC_00021 304
93061.SAOUHSC_00027 93061.SAOUHSC_00022 342
93061.SAOUHSC_00027 93061.SAOUHSC_00023 446
93061.SAOUHSC_00027 93061.SAOUHSC_00024 676
93061.SAOUHSC_00027 93061.SAOUHSC_00025 446
93061.SAOUHSC_00027 93061.SAOUHSC_00026 670
93061.SAOUHSC_00027 93061.SAOUHSC_00031 273
93061.SAOUHSC_00027 93061.SAOUHSC_00039 273
93061.SAOUHSC_00027 93061.SAOUHSC_00043 247
93061.SAOUHSC_00027 93061.SAOUHSC_00127 188
93061.SAOUHSC_00027 93061.SAOUHSC_00128 219
93061.SAOUHSC_00027 93061.SAOUHSC_00162 641
93061.SAOUHSC_00027 93061.SAOUHSC_00170 435
93061.SAOUHSC_00027 93061.SAOUHSC_00342 308
93061.SAOUHSC_00027 93061.SAOUHSC_00346 176
93061.SAOUHSC_00027 93061.SAOUHSC_00372 180
93061.SAOUHSC_00027 93061.SAOUHSC_00435 504
93061.SAOUHSC_00027 93061.SAOUHSC_00436 197
93061.SAOUHSC_00027 93061.SAOUHSC_00451 264
93061.SAOUHSC_00027 93061.SAOUHSC_00464 293
93061.SAOUHSC_00027 93061.SAOUHSC_00466 279
93061.SAOUHSC_00027 93061.SAOUHSC_00493 253
93061.SAOUHSC_00027 93061.SAOUHSC_00511 274
93061.SAOUHSC_00027 93061.SAOUHSC_00543 176
93061.SAOUHSC_00027 93061.SAOUHSC_00571 205
93061.SAOUHSC_00027 93061.SAOUHSC_00574 229
93061.SAOUHSC_00027 93061.SAOUHSC_00604 247
93061.SAOUHSC_00027 93061.SAOUHSC_00646 319
93061.SAOUHSC_00027 93061.SAOUHSC_00675 288
93061.SAOUHSC_00027 93061.SAOUHSC_00699 192
93061.SAOUHSC_00027 93061.SAOUHSC_00711 343
93061.SAOUHSC_00027 93061.SAOUHSC_00766 155
93061.SAOUHSC_00027 93061.SAOUHSC_00771 223
93061.SAOUHSC_00027 93061.SAOUHSC_00797 196
93061.SAOUHSC_00027 93061.SAOUHSC_00798 469
93061.SAOUHSC_00027 93061.SAOUHSC_00804 196
93061.SAOUHSC_00027 93061.SAOUHSC_00854 343
93061.SAOUHSC_00027 93061.SAOUHSC_00861 264
93061.SAOUHSC_00027 93061.SAOUHSC_00895 276
93061.SAOUHSC_00027 93061.SAOUHSC_00897 252
93061.SAOUHSC_00027 93061.SAOUHSC_00915 652
93061.SAOUHSC_00027 93061.SAOUHSC_00933 228
93061.SAOUHSC_00027 93061.SAOUHSC_00958 540
93061.SAOUHSC_00027 93061.SAOUHSC_01007 153
93061.SAOUHSC_00027 93061.SAOUHSC_01018 396
93061.SAOUHSC_00027 93061.SAOUHSC_01041 191
93061.SAOUHSC_00027 93061.SAOUHSC_01055 255
93061.SAOUHSC_00027 93061.SAOUHSC_01063 263
93061.SAOUHSC_00027 93061.SAOUHSC_01102 340
93061.SAOUHSC_00027 93061.SAOUHSC_01107 274
93061.SAOUHSC_00027 93061.SAOUHSC_01142 508
93061.SAOUHSC_00027 93061.SAOUHSC_01145 276
93061.SAOUHSC_00027 93061.SAOUHSC_01163 248
93061.SAOUHSC_00027 93061.SAOUHSC_01179 222
93061.SAOUHSC_00027 93061.SAOUHSC_01183 181
93061.SAOUHSC_00027 93061.SAOUHSC_01205 246
93061.SAOUHSC_00027 93061.SAOUHSC_01207 281
93061.SAOUHSC_00027 93061.SAOUHSC_01210 166
93061.SAOUHSC_00027 93061.SAOUHSC_01216 301
93061.SAOUHSC_00027 93061.SAOUHSC_01218 301
93061.SAOUHSC_00027 93061.SAOUHSC_01238 386
93061.SAOUHSC_00027 93061.SAOUHSC_01241 191
93061.SAOUHSC_00027 93061.SAOUHSC_01243 263
93061.SAOUHSC_00027 93061.SAOUHSC_01244 217
93061.SAOUHSC_00027 93061.SAOUHSC_01246 270
93061.SAOUHSC_00027 93061.SAOUHSC_01247 220
93061.SAOUHSC_00027 93061.SAOUHSC_01273 263
93061.SAOUHSC_00027 93061.SAOUHSC_01363 179
93061.SAOUHSC_00027 93061.SAOUHSC_01364 156
93061.SAOUHSC_00027 93061.SAOUHSC_01398 184
93061.SAOUHSC_00027 93061.SAOUHSC_01427 497
93061.SAOUHSC_00027 93061.SAOUHSC_01431 154
93061.SAOUHSC_00027 93061.SAOUHSC_01434 157
93061.SAOUHSC_00027 93061.SAOUHSC_01443 172
93061.SAOUHSC_00027 93061.SAOUHSC_01460 185
93061.SAOUHSC_00027 93061.SAOUHSC_01473 264
93061.SAOUHSC_00027 93061.SAOUHSC_01505 231
93061.SAOUHSC_00027 93061.SAOUHSC_01585 241
93061.SAOUHSC_00027 93061.SAOUHSC_01597 192
93061.SAOUHSC_00027 93061.SAOUHSC_01610 160
93061.SAOUHSC_00027 93061.SAOUHSC_01612 191
93061.SAOUHSC_00027 93061.SAOUHSC_01652 470
93061.SAOUHSC_00027 93061.SAOUHSC_01668 274
93061.SAOUHSC_00027 93061.SAOUHSC_01670 268
93061.SAOUHSC_00027 93061.SAOUHSC_01673 164
93061.SAOUHSC_00027 93061.SAOUHSC_01681 265
93061.SAOUHSC_00027 93061.SAOUHSC_01690 320
93061.SAOUHSC_00027 93061.SAOUHSC_01695 779
93061.SAOUHSC_00027 93061.SAOUHSC_01697 472
93061.SAOUHSC_00027 93061.SAOUHSC_01700 229
93061.SAOUHSC_00027 93061.SAOUHSC_01734 324
93061.SAOUHSC_00027 93061.SAOUHSC_01735 236
93061.SAOUHSC_00027 93061.SAOUHSC_01746 160
93061.SAOUHSC_00027 93061.SAOUHSC_01753 464
93061.SAOUHSC_00027 93061.SAOUHSC_01755 344
93061.SAOUHSC_00027 93061.SAOUHSC_01757 315
93061.SAOUHSC_00027 93061.SAOUHSC_01767 184
93061.SAOUHSC_00027 93061.SAOUHSC_01799 241
93061.SAOUHSC_00027 93061.SAOUHSC_01800 400
93061.SAOUHSC_00027 93061.SAOUHSC_01808 275
93061.SAOUHSC_00027 93061.SAOUHSC_01809 350
93061.SAOUHSC_00027 93061.SAOUHSC_01838 540
93061.SAOUHSC_00027 93061.SAOUHSC_01839 163
93061.SAOUHSC_00027 93061.SAOUHSC_01875 317
93061.SAOUHSC_00027 93061.SAOUHSC_01903 168
93061.SAOUHSC_00027 93061.SAOUHSC_01904 168
93061.SAOUHSC_00027 93061.SAOUHSC_01972 320
93061.SAOUHSC_00027 93061.SAOUHSC_02013 592
93061.SAOUHSC_00027 93061.SAOUHSC_02067 213
93061.SAOUHSC_00027 93061.SAOUHSC_02111 179
93061.SAOUHSC_00027 93061.SAOUHSC_02122 301
93061.SAOUHSC_00027 93061.SAOUHSC_02125 156
93061.SAOUHSC_00027 93061.SAOUHSC_02319 460
93061.SAOUHSC_00027 93061.SAOUHSC_02337 282
93061.SAOUHSC_00027 93061.SAOUHSC_02353 344
93061.SAOUHSC_00027 93061.SAOUHSC_02356 387
93061.SAOUHSC_00027 93061.SAOUHSC_02357 652
93061.SAOUHSC_00027 93061.SAOUHSC_02358 153
93061.SAOUHSC_00027 93061.SAOUHSC_02359 156
93061.SAOUHSC_00027 93061.SAOUHSC_02365 282
93061.SAOUHSC_00027 93061.SAOUHSC_02477 179
93061.SAOUHSC_00027 93061.SAOUHSC_02527 203
93061.SAOUHSC_00027 93061.SAOUHSC_02584 255
93061.SAOUHSC_00027 93061.SAOUHSC_02615 189
93061.SAOUHSC_00027 93061.SAOUHSC_02659 232
93061.SAOUHSC_00027 93061.SAOUHSC_02660 167
93061.SAOUHSC_00027 93061.SAOUHSC_02736 642
93061.SAOUHSC_00027 93061.SAOUHSC_02760 220
93061.SAOUHSC_00027 93061.SAOUHSC_02916 194
93061.SAOUHSC_00027 93061.SAOUHSC_02929 180
93061.SAOUHSC_00027 93061.SAOUHSC_02979 189
93061.SAOUHSC_00027 93061.SAOUHSC_03051 515
93061.SAOUHSC_00027 93061.SAOUHSC_03052 656
93061.SAOUHSC_00027 93061.SAOUHSC_03053 301
93061.SAOUHSC_00027 93061.SAOUHSC_03054 193
93061.SAOUHSC_00028 93061.SAOUHSC_00029 670
93061.SAOUHSC_00028 93061.SAOUHSC_00030 422
93061.SAOUHSC_00029 93061.SAOUHSC_00028 670
93061.SAOUHSC_00029 93061.SAOUHSC_00030 527
93061.SAOUHSC_00030 93061.SAOUHSC_00022 542
93061.SAOUHSC_00030 93061.SAOUHSC_00023 306
93061.SAOUHSC_00030 93061.SAOUHSC_00028 422
93061.SAOUHSC_00030 93061.SAOUHSC_00029 527
93061.SAOUHSC_00030 93061.SAOUHSC_00056 418
93061.SAOUHSC_00030 93061.SAOUHSC_00065 256
93061.SAOUHSC_00030 93061.SAOUHSC_00074 178
93061.SAOUHSC_00030 93061.SAOUHSC_00082 181
93061.SAOUHSC_00030 93061.SAOUHSC_00122 162
93061.SAOUHSC_00030 93061.SAOUHSC_00123 154
93061.SAOUHSC_00030 93061.SAOUHSC_00124 313
93061.SAOUHSC_00030 93061.SAOUHSC_00163 195
93061.SAOUHSC_00030 93061.SAOUHSC_00192 298
93061.SAOUHSC_00030 93061.SAOUHSC_00213 177
93061.SAOUHSC_00030 93061.SAOUHSC_00251 165
93061.SAOUHSC_00030 93061.SAOUHSC_00253 544
93061.SAOUHSC_00030 93061.SAOUHSC_00256 254
93061.SAOUHSC_00030 93061.SAOUHSC_00258 487
93061.SAOUHSC_00030 93061.SAOUHSC_00261 403
93061.SAOUHSC_00030 93061.SAOUHSC_00268 432
93061.SAOUHSC_00030 93061.SAOUHSC_00324 156
93061.SAOUHSC_00030 93061.SAOUHSC_00351 175
93061.SAOUHSC_00030 93061.SAOUHSC_00362 315
93061.SAOUHSC_00030 93061.SAOUHSC_00400 525
93061.SAOUHSC_00030 93061.SAOUHSC_00406 491
93061.SAOUHSC_00030 93061.SAOUHSC_00475 159
93061.SAOUHSC_00030 93061.SAOUHSC_00484 212
93061.SAOUHSC_00030 93061.SAOUHSC_00486 197
93061.SAOUHSC_00030 93061.SAOUHSC_00497 163
93061.SAOUHSC_00030 93061.SAOUHSC_00515 164
93061.SAOUHSC_00030 93061.SAOUHSC_00544 329
93061.SAOUHSC_00030 93061.SAOUHSC_00556 165
93061.SAOUHSC_00030 93061.SAOUHSC_00584 503
93061.SAOUHSC_00030 93061.SAOUHSC_00644 249
93061.SAOUHSC_00030 93061.SAOUHSC_00668 311
93061.SAOUHSC_00030 93061.SAOUHSC_00673 565
93061.SAOUHSC_00030 93061.SAOUHSC_00692 226
93061.SAOUHSC_00030 93061.SAOUHSC_00763 155
93061.SAOUHSC_00030 93061.SAOUHSC_00808 625
93061.SAOUHSC_00030 93061.SAOUHSC_00812 175
93061.SAOUHSC_00030 93061.SAOUHSC_00916 220
93061.SAOUHSC_00030 93061.SAOUHSC_00921 163
93061.SAOUHSC_00030 93061.SAOUHSC_00936 225
93061.SAOUHSC_00030 93061.SAOUHSC_00944 173
93061.SAOUHSC_00030 93061.SAOUHSC_00968 607
93061.SAOUHSC_00030 93061.SAOUHSC_00987 544
93061.SAOUHSC_00030 93061.SAOUHSC_00994 264
93061.SAOUHSC_00030 93061.SAOUHSC_01025 613
93061.SAOUHSC_00030 93061.SAOUHSC_01050 188
93061.SAOUHSC_00030 93061.SAOUHSC_01079 227
93061.SAOUHSC_00030 93061.SAOUHSC_01081 202
93061.SAOUHSC_00030 93061.SAOUHSC_01133 151
93061.SAOUHSC_00030 93061.SAOUHSC_01163 151
93061.SAOUHSC_00030 93061.SAOUHSC_01213 177
93061.SAOUHSC_00030 93061.SAOUHSC_01219 165
93061.SAOUHSC_00030 93061.SAOUHSC_01367 251
93061.SAOUHSC_00030 93061.SAOUHSC_01407 150
93061.SAOUHSC_00030 93061.SAOUHSC_01438 192
93061.SAOUHSC_00030 93061.SAOUHSC_01447 426
93061.SAOUHSC_00030 93061.SAOUHSC_01455 312
93061.SAOUHSC_00030 93061.SAOUHSC_01493 154
93061.SAOUHSC_00030 93061.SAOUHSC_01503 263
93061.SAOUHSC_00030 93061.SAOUHSC_01508 649
93061.SAOUHSC_00030 93061.SAOUHSC_01514 334
93061.SAOUHSC_00030 93061.SAOUHSC_01520 289
93061.SAOUHSC_00030 93061.SAOUHSC_01583 405
93061.SAOUHSC_00030 93061.SAOUHSC_01627 183
93061.SAOUHSC_00030 93061.SAOUHSC_01769 187
93061.SAOUHSC_00030 93061.SAOUHSC_01792 219
93061.SAOUHSC_00030 93061.SAOUHSC_01798 377
93061.SAOUHSC_00030 93061.SAOUHSC_01843 586
93061.SAOUHSC_00030 93061.SAOUHSC_01873 412
93061.SAOUHSC_00030 93061.SAOUHSC_01897 182
93061.SAOUHSC_00030 93061.SAOUHSC_01900 204
93061.SAOUHSC_00030 93061.SAOUHSC_01908 629
93061.SAOUHSC_00030 93061.SAOUHSC_01918 272
93061.SAOUHSC_00030 93061.SAOUHSC_01952 260
93061.SAOUHSC_00030 93061.SAOUHSC_01957 199
93061.SAOUHSC_00030 93061.SAOUHSC_01958 215
93061.SAOUHSC_00030 93061.SAOUHSC_01966 160
93061.SAOUHSC_00030 93061.SAOUHSC_01972 170
93061.SAOUHSC_00030 93061.SAOUHSC_01982 330
93061.SAOUHSC_00030 93061.SAOUHSC_02008 211
93061.SAOUHSC_00030 93061.SAOUHSC_02022 534
93061.SAOUHSC_00030 93061.SAOUHSC_02023 467
93061.SAOUHSC_00030 93061.SAOUHSC_02029 351
93061.SAOUHSC_00030 93061.SAOUHSC_02030 202
93061.SAOUHSC_00030 93061.SAOUHSC_02033 260
93061.SAOUHSC_00030 93061.SAOUHSC_02048 167
93061.SAOUHSC_00030 93061.SAOUHSC_02090 155
93061.SAOUHSC_00030 93061.SAOUHSC_02147 446
93061.SAOUHSC_00030 93061.SAOUHSC_02161 398
93061.SAOUHSC_00030 93061.SAOUHSC_02180 222
93061.SAOUHSC_00030 93061.SAOUHSC_02243 575
93061.SAOUHSC_00030 93061.SAOUHSC_02257 299
93061.SAOUHSC_00030 93061.SAOUHSC_02276 213
93061.SAOUHSC_00030 93061.SAOUHSC_02375 196
93061.SAOUHSC_00030 93061.SAOUHSC_02383 531
93061.SAOUHSC_00030 93061.SAOUHSC_02393 540
93061.SAOUHSC_00030 93061.SAOUHSC_02401 329
93061.SAOUHSC_00030 93061.SAOUHSC_02404 376
93061.SAOUHSC_00030 93061.SAOUHSC_02426 177
93061.SAOUHSC_00030 93061.SAOUHSC_02467 153
93061.SAOUHSC_00030 93061.SAOUHSC_02471 442
93061.SAOUHSC_00030 93061.SAOUHSC_02529 231
93061.SAOUHSC_00030 93061.SAOUHSC_02570 570
93061.SAOUHSC_00030 93061.SAOUHSC_02611 249
93061.SAOUHSC_00030 93061.SAOUHSC_02635 639
93061.SAOUHSC_00030 93061.SAOUHSC_02649 307
93061.SAOUHSC_00030 93061.SAOUHSC_02664 705
93061.SAOUHSC_00030 93061.SAOUHSC_02690 222
93061.SAOUHSC_00030 93061.SAOUHSC_02761 359
93061.SAOUHSC_00030 93061.SAOUHSC_02787 617
93061.SAOUHSC_00030 93061.SAOUHSC_02802 464
93061.SAOUHSC_00030 93061.SAOUHSC_02803 388
93061.SAOUHSC_00030 93061.SAOUHSC_02813 299
93061.SAOUHSC_00030 93061.SAOUHSC_02832 157
93061.SAOUHSC_00030 93061.SAOUHSC_02921 159
93061.SAOUHSC_00030 93061.SAOUHSC_02963 182
93061.SAOUHSC_00030 93061.SAOUHSC_02971 161
93061.SAOUHSC_00030 93061.SAOUHSC_02974 545
93061.SAOUHSC_00030 93061.SAOUHSC_02978 177
93061.SAOUHSC_00030 93061.SAOUHSC_02979 168
93061.SAOUHSC_00030 93061.SAOUHSC_02988 400
93061.SAOUHSC_00030 93061.SAOUHSC_02989 206
93061.SAOUHSC_00030 93061.SAOUHSC_02990 210
93061.SAOUHSC_00030 93061.SAOUHSC_03006 455
93061.SAOUHSC_00030 93061.SAOUHSC_03032 199
93061.SAOUHSC_00031 93061.SAOUHSC_00009 168
93061.SAOUHSC_00031 93061.SAOUHSC_00027 273
93061.SAOUHSC_00031 93061.SAOUHSC_00032 804
93061.SAOUHSC_00031 93061.SAOUHSC_00033 560
93061.SAOUHSC_00031 93061.SAOUHSC_00034 550
93061.SAOUHSC_00031 93061.SAOUHSC_00035 424
93061.SAOUHSC_00031 93061.SAOUHSC_00036 367
93061.SAOUHSC_00031 93061.SAOUHSC_00037 344
93061.SAOUHSC_00031 93061.SAOUHSC_00041 295
93061.SAOUHSC_00031 93061.SAOUHSC_00049 208
93061.SAOUHSC_00031 93061.SAOUHSC_00051 162
93061.SAOUHSC_00031 93061.SAOUHSC_00056 154
93061.SAOUHSC_00031 93061.SAOUHSC_00204 173
93061.SAOUHSC_00031 93061.SAOUHSC_00220 254
93061.SAOUHSC_00031 93061.SAOUHSC_00225 254
93061.SAOUHSC_00031 93061.SAOUHSC_00350 173
93061.SAOUHSC_00031 93061.SAOUHSC_00356 179
93061.SAOUHSC_00031 93061.SAOUHSC_00358 151
93061.SAOUHSC_00031 93061.SAOUHSC_00374 165
93061.SAOUHSC_00031 93061.SAOUHSC_00375 299
93061.SAOUHSC_00031 93061.SAOUHSC_00376 167
93061.SAOUHSC_00031 93061.SAOUHSC_00431 166
93061.SAOUHSC_00031 93061.SAOUHSC_00435 384
93061.SAOUHSC_00031 93061.SAOUHSC_00464 191
93061.SAOUHSC_00031 93061.SAOUHSC_00484 271
93061.SAOUHSC_00031 93061.SAOUHSC_00485 194
93061.SAOUHSC_00031 93061.SAOUHSC_00486 232
93061.SAOUHSC_00031 93061.SAOUHSC_00487 289
93061.SAOUHSC_00031 93061.SAOUHSC_00489 260
93061.SAOUHSC_00031 93061.SAOUHSC_00490 262
93061.SAOUHSC_00031 93061.SAOUHSC_00491 262
93061.SAOUHSC_00031 93061.SAOUHSC_00493 385
93061.SAOUHSC_00031 93061.SAOUHSC_00520 180
93061.SAOUHSC_00031 93061.SAOUHSC_00524 238
93061.SAOUHSC_00031 93061.SAOUHSC_00525 246
93061.SAOUHSC_00031 93061.SAOUHSC_00536 155
93061.SAOUHSC_00031 93061.SAOUHSC_00581 172
93061.SAOUHSC_00031 93061.SAOUHSC_00606 196
93061.SAOUHSC_00031 93061.SAOUHSC_00701 171
93061.SAOUHSC_00031 93061.SAOUHSC_00722 200
93061.SAOUHSC_00031 93061.SAOUHSC_00724 155
93061.SAOUHSC_00031 93061.SAOUHSC_00728 328
93061.SAOUHSC_00031 93061.SAOUHSC_00751 268
93061.SAOUHSC_00031 93061.SAOUHSC_00788 365
93061.SAOUHSC_00031 93061.SAOUHSC_00801 508
93061.SAOUHSC_00031 93061.SAOUHSC_00897 152
93061.SAOUHSC_00031 93061.SAOUHSC_00946 204
93061.SAOUHSC_00031 93061.SAOUHSC_00963 160
93061.SAOUHSC_00031 93061.SAOUHSC_01017 277
93061.SAOUHSC_00031 93061.SAOUHSC_01018 255
93061.SAOUHSC_00031 93061.SAOUHSC_01031 168
93061.SAOUHSC_00031 93061.SAOUHSC_01032 168
93061.SAOUHSC_00031 93061.SAOUHSC_01034 204
93061.SAOUHSC_00031 93061.SAOUHSC_01040 160
93061.SAOUHSC_00031 93061.SAOUHSC_01042 180
93061.SAOUHSC_00031 93061.SAOUHSC_01054 344
93061.SAOUHSC_00031 93061.SAOUHSC_01055 175
93061.SAOUHSC_00031 93061.SAOUHSC_01072 265
93061.SAOUHSC_00031 93061.SAOUHSC_01085 172
93061.SAOUHSC_00031 93061.SAOUHSC_01144 206
93061.SAOUHSC_00031 93061.SAOUHSC_01149 167
93061.SAOUHSC_00031 93061.SAOUHSC_01155 232
93061.SAOUHSC_00031 93061.SAOUHSC_01177 243
93061.SAOUHSC_00031 93061.SAOUHSC_01179 176
93061.SAOUHSC_00031 93061.SAOUHSC_01184 188
93061.SAOUHSC_00031 93061.SAOUHSC_01214 193
93061.SAOUHSC_00031 93061.SAOUHSC_01238 194
93061.SAOUHSC_00031 93061.SAOUHSC_01248 192
93061.SAOUHSC_00031 93061.SAOUHSC_01259 159
93061.SAOUHSC_00031 93061.SAOUHSC_01262 254
93061.SAOUHSC_00031 93061.SAOUHSC_01281 235
93061.SAOUHSC_00031 93061.SAOUHSC_01283 233
93061.SAOUHSC_00031 93061.SAOUHSC_01367 200
93061.SAOUHSC_00031 93061.SAOUHSC_01384 232
93061.SAOUHSC_00031 93061.SAOUHSC_01395 254
93061.SAOUHSC_00031 93061.SAOUHSC_01437 164
93061.SAOUHSC_00031 93061.SAOUHSC_01443 191
93061.SAOUHSC_00031 93061.SAOUHSC_01473 412
93061.SAOUHSC_00031 93061.SAOUHSC_01474 193
93061.SAOUHSC_00031 93061.SAOUHSC_01492 152
93061.SAOUHSC_00031 93061.SAOUHSC_01493 181
93061.SAOUHSC_00031 93061.SAOUHSC_01641 168
93061.SAOUHSC_00031 93061.SAOUHSC_01660 162
93061.SAOUHSC_00031 93061.SAOUHSC_01663 235
93061.SAOUHSC_00031 93061.SAOUHSC_01666 241
93061.SAOUHSC_00031 93061.SAOUHSC_01667 508
93061.SAOUHSC_00031 93061.SAOUHSC_01681 234
93061.SAOUHSC_00031 93061.SAOUHSC_01686 219
93061.SAOUHSC_00031 93061.SAOUHSC_01688 247
93061.SAOUHSC_00031 93061.SAOUHSC_01689 192
93061.SAOUHSC_00031 93061.SAOUHSC_01697 260
93061.SAOUHSC_00031 93061.SAOUHSC_01700 193
93061.SAOUHSC_00031 93061.SAOUHSC_01714 262
93061.SAOUHSC_00031 93061.SAOUHSC_01719 160
93061.SAOUHSC_00031 93061.SAOUHSC_01748 224
93061.SAOUHSC_00031 93061.SAOUHSC_01753 260
93061.SAOUHSC_00031 93061.SAOUHSC_01755 180
93061.SAOUHSC_00031 93061.SAOUHSC_01777 160
93061.SAOUHSC_00031 93061.SAOUHSC_01779 202
93061.SAOUHSC_00031 93061.SAOUHSC_01806 342
93061.SAOUHSC_00031 93061.SAOUHSC_01807 265
93061.SAOUHSC_00031 93061.SAOUHSC_01809 263
93061.SAOUHSC_00031 93061.SAOUHSC_01810 185
93061.SAOUHSC_00031 93061.SAOUHSC_01811 180
93061.SAOUHSC_00031 93061.SAOUHSC_01812 179
93061.SAOUHSC_00031 93061.SAOUHSC_01813 177
93061.SAOUHSC_00031 93061.SAOUHSC_01814 177
93061.SAOUHSC_00031 93061.SAOUHSC_01829 176
93061.SAOUHSC_00031 93061.SAOUHSC_01865 263
93061.SAOUHSC_00031 93061.SAOUHSC_01867 155
93061.SAOUHSC_00031 93061.SAOUHSC_01888 168
93061.SAOUHSC_00031 93061.SAOUHSC_02113 378
93061.SAOUHSC_00031 93061.SAOUHSC_02122 194
93061.SAOUHSC_00031 93061.SAOUHSC_02317 220
93061.SAOUHSC_00031 93061.SAOUHSC_02353 176
93061.SAOUHSC_00031 93061.SAOUHSC_02368 232
93061.SAOUHSC_00031 93061.SAOUHSC_02458 233
93061.SAOUHSC_00031 93061.SAOUHSC_02480 201
93061.SAOUHSC_00031 93061.SAOUHSC_02485 197
93061.SAOUHSC_00031 93061.SAOUHSC_02493 166
93061.SAOUHSC_00031 93061.SAOUHSC_02544 508
93061.SAOUHSC_00031 93061.SAOUHSC_02561 157
93061.SAOUHSC_00031 93061.SAOUHSC_02574 161
93061.SAOUHSC_00031 93061.SAOUHSC_02576 228
93061.SAOUHSC_00031 93061.SAOUHSC_02580 250
93061.SAOUHSC_00031 93061.SAOUHSC_02584 175
93061.SAOUHSC_00031 93061.SAOUHSC_02619 157
93061.SAOUHSC_00031 93061.SAOUHSC_02639 151
93061.SAOUHSC_00031 93061.SAOUHSC_02685 203
93061.SAOUHSC_00031 93061.SAOUHSC_02760 164
93061.SAOUHSC_00031 93061.SAOUHSC_02770 167
93061.SAOUHSC_00031 93061.SAOUHSC_02821 423
93061.SAOUHSC_00031 93061.SAOUHSC_02833 186
93061.SAOUHSC_00031 93061.SAOUHSC_02916 253
93061.SAOUHSC_00031 93061.SAOUHSC_02918 168
93061.SAOUHSC_00031 93061.SAOUHSC_03054 175
93061.SAOUHSC_00032 93061.SAOUHSC_00031 804
93061.SAOUHSC_00032 93061.SAOUHSC_00033 588
93061.SAOUHSC_00032 93061.SAOUHSC_00034 588
93061.SAOUHSC_00032 93061.SAOUHSC_00035 438
93061.SAOUHSC_00032 93061.SAOUHSC_00036 388
93061.SAOUHSC_00032 93061.SAOUHSC_00037 363
93061.SAOUHSC_00033 93061.SAOUHSC_00031 560
93061.SAOUHSC_00033 93061.SAOUHSC_00032 588
93061.SAOUHSC_00033 93061.SAOUHSC_00034 865
93061.SAOUHSC_00033 93061.SAOUHSC_00035 731
93061.SAOUHSC_00033 93061.SAOUHSC_00036 702
93061.SAOUHSC_00033 93061.SAOUHSC_00037 562
93061.SAOUHSC_00033 93061.SAOUHSC_00042 170
93061.SAOUHSC_00033 93061.SAOUHSC_00133 152
93061.SAOUHSC_00033 93061.SAOUHSC_00149 251
93061.SAOUHSC_00033 93061.SAOUHSC_00186 252
93061.SAOUHSC_00033 93061.SAOUHSC_00247 183
93061.SAOUHSC_00033 93061.SAOUHSC_00250 171
93061.SAOUHSC_00033 93061.SAOUHSC_00544 203
93061.SAOUHSC_00033 93061.SAOUHSC_00573 154
93061.SAOUHSC_00033 93061.SAOUHSC_00615 186
93061.SAOUHSC_00033 93061.SAOUHSC_00645 241
93061.SAOUHSC_00033 93061.SAOUHSC_00661 163
93061.SAOUHSC_00033 93061.SAOUHSC_00689 382
93061.SAOUHSC_00033 93061.SAOUHSC_00760 173
93061.SAOUHSC_00033 93061.SAOUHSC_00780 212
93061.SAOUHSC_00033 93061.SAOUHSC_00782 241
93061.SAOUHSC_00033 93061.SAOUHSC_01093 169
93061.SAOUHSC_00033 93061.SAOUHSC_01137 186
93061.SAOUHSC_00033 93061.SAOUHSC_01340 265
93061.SAOUHSC_00033 93061.SAOUHSC_01371 177
93061.SAOUHSC_00033 93061.SAOUHSC_01434 177
93061.SAOUHSC_00033 93061.SAOUHSC_01435 234
93061.SAOUHSC_00033 93061.SAOUHSC_01483 175
93061.SAOUHSC_00033 93061.SAOUHSC_01735 154
93061.SAOUHSC_00033 93061.SAOUHSC_01874 334
93061.SAOUHSC_00033 93061.SAOUHSC_01889 195
93061.SAOUHSC_00033 93061.SAOUHSC_02113 157
93061.SAOUHSC_00033 93061.SAOUHSC_02114 191
93061.SAOUHSC_00033 93061.SAOUHSC_02239 150
93061.SAOUHSC_00033 93061.SAOUHSC_02244 158
93061.SAOUHSC_00033 93061.SAOUHSC_02279 177
93061.SAOUHSC_00033 93061.SAOUHSC_02389 152
93061.SAOUHSC_00033 93061.SAOUHSC_02614 156
93061.SAOUHSC_00033 93061.SAOUHSC_02899 155
93061.SAOUHSC_00033 93061.SAOUHSC_02945 173
93061.SAOUHSC_00033 93061.SAOUHSC_03049 157
93061.SAOUHSC_00034 93061.SAOUHSC_00031 550
93061.SAOUHSC_00034 93061.SAOUHSC_00032 588
93061.SAOUHSC_00034 93061.SAOUHSC_00033 865
93061.SAOUHSC_00034 93061.SAOUHSC_00035 694
93061.SAOUHSC_00034 93061.SAOUHSC_00036 577
93061.SAOUHSC_00034 93061.SAOUHSC_00037 574
93061.SAOUHSC_00034 93061.SAOUHSC_00133 267
93061.SAOUHSC_00034 93061.SAOUHSC_00796 153
93061.SAOUHSC_00034 93061.SAOUHSC_00797 156
93061.SAOUHSC_00034 93061.SAOUHSC_00908 200
93061.SAOUHSC_00034 93061.SAOUHSC_02322 216
93061.SAOUHSC_00034 93061.SAOUHSC_02389 267
93061.SAOUHSC_00034 93061.SAOUHSC_02447 191
93061.SAOUHSC_00034 93061.SAOUHSC_02873 349
93061.SAOUHSC_00034 93061.SAOUHSC_02874 330
93061.SAOUHSC_00034 93061.SAOUHSC_02962 220
93061.SAOUHSC_00034 93061.SAOUHSC_03022 245
93061.SAOUHSC_00035 93061.SAOUHSC_00004 161
93061.SAOUHSC_00035 93061.SAOUHSC_00031 424
93061.SAOUHSC_00035 93061.SAOUHSC_00032 438
93061.SAOUHSC_00035 93061.SAOUHSC_00033 731
93061.SAOUHSC_00035 93061.SAOUHSC_00034 694
93061.SAOUHSC_00035 93061.SAOUHSC_00036 829
93061.SAOUHSC_00035 93061.SAOUHSC_00037 763
93061.SAOUHSC_00035 93061.SAOUHSC_00187 242
93061.SAOUHSC_00035 93061.SAOUHSC_00295 221
93061.SAOUHSC_00035 93061.SAOUHSC_00296 198
93061.SAOUHSC_00035 93061.SAOUHSC_00302 211
93061.SAOUHSC_00035 93061.SAOUHSC_00456 208
93061.SAOUHSC_00035 93061.SAOUHSC_00464 350
93061.SAOUHSC_00035 93061.SAOUHSC_00484 233
93061.SAOUHSC_00035 93061.SAOUHSC_00510 199
93061.SAOUHSC_00035 93061.SAOUHSC_00515 197
93061.SAOUHSC_00035 93061.SAOUHSC_00523 168
93061.SAOUHSC_00035 93061.SAOUHSC_00532 274
93061.SAOUHSC_00035 93061.SAOUHSC_00581 261
93061.SAOUHSC_00035 93061.SAOUHSC_00638 189
93061.SAOUHSC_00035 93061.SAOUHSC_00849 294
93061.SAOUHSC_00035 93061.SAOUHSC_00859 332
93061.SAOUHSC_00035 93061.SAOUHSC_00875 226
93061.SAOUHSC_00035 93061.SAOUHSC_00878 226
93061.SAOUHSC_00035 93061.SAOUHSC_00893 249
93061.SAOUHSC_00035 93061.SAOUHSC_00897 159
93061.SAOUHSC_00035 93061.SAOUHSC_00908 950
93061.SAOUHSC_00035 93061.SAOUHSC_00910 179
93061.SAOUHSC_00035 93061.SAOUHSC_00961 157
93061.SAOUHSC_00035 93061.SAOUHSC_01030 227
93061.SAOUHSC_00035 93061.SAOUHSC_01153 221
93061.SAOUHSC_00035 93061.SAOUHSC_01172 204
93061.SAOUHSC_00035 93061.SAOUHSC_01188 344
93061.SAOUHSC_00035 93061.SAOUHSC_01205 255
93061.SAOUHSC_00035 93061.SAOUHSC_01206 164
93061.SAOUHSC_00035 93061.SAOUHSC_01239 192
93061.SAOUHSC_00035 93061.SAOUHSC_01278 161
93061.SAOUHSC_00035 93061.SAOUHSC_01356 157
93061.SAOUHSC_00035 93061.SAOUHSC_01472 237
93061.SAOUHSC_00035 93061.SAOUHSC_01485 169
93061.SAOUHSC_00035 93061.SAOUHSC_01491 207
93061.SAOUHSC_00035 93061.SAOUHSC_01547 203
93061.SAOUHSC_00035 93061.SAOUHSC_01614 237
93061.SAOUHSC_00035 93061.SAOUHSC_01619 193
93061.SAOUHSC_00035 93061.SAOUHSC_01630 362
93061.SAOUHSC_00035 93061.SAOUHSC_01643 201
93061.SAOUHSC_00035 93061.SAOUHSC_01646 198
93061.SAOUHSC_00035 93061.SAOUHSC_01647 227
93061.SAOUHSC_00035 93061.SAOUHSC_01649 206
93061.SAOUHSC_00035 93061.SAOUHSC_01650 200
93061.SAOUHSC_00035 93061.SAOUHSC_01682 279
93061.SAOUHSC_00035 93061.SAOUHSC_01684 236
93061.SAOUHSC_00035 93061.SAOUHSC_01690 228
93061.SAOUHSC_00035 93061.SAOUHSC_01697 187
93061.SAOUHSC_00035 93061.SAOUHSC_01715 464
93061.SAOUHSC_00035 93061.SAOUHSC_01722 232
93061.SAOUHSC_00035 93061.SAOUHSC_01725 239
93061.SAOUHSC_00035 93061.SAOUHSC_01726 239
93061.SAOUHSC_00035 93061.SAOUHSC_01727 676
93061.SAOUHSC_00035 93061.SAOUHSC_01746 206
93061.SAOUHSC_00035 93061.SAOUHSC_01773 152
93061.SAOUHSC_00035 93061.SAOUHSC_01823 332
93061.SAOUHSC_00035 93061.SAOUHSC_01824 159
93061.SAOUHSC_00035 93061.SAOUHSC_01825 676
93061.SAOUHSC_00035 93061.SAOUHSC_01874 303
93061.SAOUHSC_00035 93061.SAOUHSC_01875 188
93061.SAOUHSC_00035 93061.SAOUHSC_01919 232
93061.SAOUHSC_00035 93061.SAOUHSC_01968 257
93061.SAOUHSC_00035 93061.SAOUHSC_01993 225
93061.SAOUHSC_00035 93061.SAOUHSC_02050 644
93061.SAOUHSC_00035 93061.SAOUHSC_02135 164
93061.SAOUHSC_00035 93061.SAOUHSC_02254 222
93061.SAOUHSC_00035 93061.SAOUHSC_02271 496
93061.SAOUHSC_00035 93061.SAOUHSC_02272 479
93061.SAOUHSC_00035 93061.SAOUHSC_02273 179
93061.SAOUHSC_00035 93061.SAOUHSC_02322 201
93061.SAOUHSC_00035 93061.SAOUHSC_02333 166
93061.SAOUHSC_00035 93061.SAOUHSC_02373 217
93061.SAOUHSC_00035 93061.SAOUHSC_02410 225
93061.SAOUHSC_00035 93061.SAOUHSC_02417 187
93061.SAOUHSC_00035 93061.SAOUHSC_02438 206
93061.SAOUHSC_00035 93061.SAOUHSC_02537 262
93061.SAOUHSC_00035 93061.SAOUHSC_02540 697
93061.SAOUHSC_00035 93061.SAOUHSC_02541 195
93061.SAOUHSC_00035 93061.SAOUHSC_02543 196
93061.SAOUHSC_00035 93061.SAOUHSC_02545 386
93061.SAOUHSC_00035 93061.SAOUHSC_02581 358
93061.SAOUHSC_00035 93061.SAOUHSC_02682 232
93061.SAOUHSC_00035 93061.SAOUHSC_02713 308
93061.SAOUHSC_00035 93061.SAOUHSC_02726 174
93061.SAOUHSC_00035 93061.SAOUHSC_02822 417
93061.SAOUHSC_00035 93061.SAOUHSC_02860 508
93061.SAOUHSC_00035 93061.SAOUHSC_02911 160
93061.SAOUHSC_00035 93061.SAOUHSC_02945 232
93061.SAOUHSC_00035 93061.SAOUHSC_02991 172
93061.SAOUHSC_00035 93061.SAOUHSC_02995 172
93061.SAOUHSC_00036 93061.SAOUHSC_00031 367
93061.SAOUHSC_00036 93061.SAOUHSC_00032 388
93061.SAOUHSC_00036 93061.SAOUHSC_00033 702
93061.SAOUHSC_00036 93061.SAOUHSC_00034 577
93061.SAOUHSC_00036 93061.SAOUHSC_00035 829
93061.SAOUHSC_00036 93061.SAOUHSC_00037 873
93061.SAOUHSC_00036 93061.SAOUHSC_00137 152
93061.SAOUHSC_00036 93061.SAOUHSC_00147 176
93061.SAOUHSC_00036 93061.SAOUHSC_00197 180
93061.SAOUHSC_00036 93061.SAOUHSC_00318 150
93061.SAOUHSC_00036 93061.SAOUHSC_00344 154
93061.SAOUHSC_00036 93061.SAOUHSC_00462 212
93061.SAOUHSC_00036 93061.SAOUHSC_00468 214
93061.SAOUHSC_00036 93061.SAOUHSC_00479 252
93061.SAOUHSC_00036 93061.SAOUHSC_00484 233
93061.SAOUHSC_00036 93061.SAOUHSC_00510 189
93061.SAOUHSC_00036 93061.SAOUHSC_00675 151
93061.SAOUHSC_00036 93061.SAOUHSC_00755 239
93061.SAOUHSC_00036 93061.SAOUHSC_00804 154
93061.SAOUHSC_00036 93061.SAOUHSC_00859 316
93061.SAOUHSC_00036 93061.SAOUHSC_00875 154
93061.SAOUHSC_00036 93061.SAOUHSC_00878 154
93061.SAOUHSC_00036 93061.SAOUHSC_00899 198
93061.SAOUHSC_00036 93061.SAOUHSC_00902 150
93061.SAOUHSC_00036 93061.SAOUHSC_00908 353
93061.SAOUHSC_00036 93061.SAOUHSC_00936 153
93061.SAOUHSC_00036 93061.SAOUHSC_00956 207
93061.SAOUHSC_00036 93061.SAOUHSC_01030 240
93061.SAOUHSC_00036 93061.SAOUHSC_01031 240
93061.SAOUHSC_00036 93061.SAOUHSC_01032 192
93061.SAOUHSC_00036 93061.SAOUHSC_01049 335
93061.SAOUHSC_00036 93061.SAOUHSC_01171 166
93061.SAOUHSC_00036 93061.SAOUHSC_01222 187
93061.SAOUHSC_00036 93061.SAOUHSC_01321 166
93061.SAOUHSC_00036 93061.SAOUHSC_01350 274
93061.SAOUHSC_00036 93061.SAOUHSC_01363 157
93061.SAOUHSC_00036 93061.SAOUHSC_01415 150
93061.SAOUHSC_00036 93061.SAOUHSC_01443 246
93061.SAOUHSC_00036 93061.SAOUHSC_01447 198
93061.SAOUHSC_00036 93061.SAOUHSC_01466 154
93061.SAOUHSC_00036 93061.SAOUHSC_01472 195
93061.SAOUHSC_00036 93061.SAOUHSC_01485 169
93061.SAOUHSC_00036 93061.SAOUHSC_01491 265
93061.SAOUHSC_00036 93061.SAOUHSC_01492 274
93061.SAOUHSC_00036 93061.SAOUHSC_01499 344
93061.SAOUHSC_00036 93061.SAOUHSC_01604 150
93061.SAOUHSC_00036 93061.SAOUHSC_01635 154
93061.SAOUHSC_00036 93061.SAOUHSC_01644 202
93061.SAOUHSC_00036 93061.SAOUHSC_01647 227
93061.SAOUHSC_00036 93061.SAOUHSC_01649 206
93061.SAOUHSC_00036 93061.SAOUHSC_01650 200
93061.SAOUHSC_00036 93061.SAOUHSC_01658 253
93061.SAOUHSC_00036 93061.SAOUHSC_01686 158
93061.SAOUHSC_00036 93061.SAOUHSC_01715 464
93061.SAOUHSC_00036 93061.SAOUHSC_01727 480
93061.SAOUHSC_00036 93061.SAOUHSC_01735 187
93061.SAOUHSC_00036 93061.SAOUHSC_01737 315
93061.SAOUHSC_00036 93061.SAOUHSC_01738 219
93061.SAOUHSC_00036 93061.SAOUHSC_01741 462
93061.SAOUHSC_00036 93061.SAOUHSC_01742 432
93061.SAOUHSC_00036 93061.SAOUHSC_01743 206
93061.SAOUHSC_00036 93061.SAOUHSC_01744 344
93061.SAOUHSC_00036 93061.SAOUHSC_01746 318
93061.SAOUHSC_00036 93061.SAOUHSC_01748 210
93061.SAOUHSC_00036 93061.SAOUHSC_01749 196
93061.SAOUHSC_00036 93061.SAOUHSC_01750 191
93061.SAOUHSC_00036 93061.SAOUHSC_01823 208
93061.SAOUHSC_00036 93061.SAOUHSC_01825 480
93061.SAOUHSC_00036 93061.SAOUHSC_01849 349
93061.SAOUHSC_00036 93061.SAOUHSC_01871 252
93061.SAOUHSC_00036 93061.SAOUHSC_02113 193
93061.SAOUHSC_00036 93061.SAOUHSC_02114 230
93061.SAOUHSC_00036 93061.SAOUHSC_02132 213
93061.SAOUHSC_00036 93061.SAOUHSC_02135 164
93061.SAOUHSC_00036 93061.SAOUHSC_02254 262
93061.SAOUHSC_00036 93061.SAOUHSC_02255 248
93061.SAOUHSC_00036 93061.SAOUHSC_02271 156
93061.SAOUHSC_00036 93061.SAOUHSC_02272 168
93061.SAOUHSC_00036 93061.SAOUHSC_02273 157
93061.SAOUHSC_00036 93061.SAOUHSC_02324 190
93061.SAOUHSC_00036 93061.SAOUHSC_02331 173
93061.SAOUHSC_00036 93061.SAOUHSC_02354 274
93061.SAOUHSC_00036 93061.SAOUHSC_02480 209
93061.SAOUHSC_00036 93061.SAOUHSC_02517 187
93061.SAOUHSC_00036 93061.SAOUHSC_02525 226
93061.SAOUHSC_00036 93061.SAOUHSC_02540 697
93061.SAOUHSC_00036 93061.SAOUHSC_02545 227
93061.SAOUHSC_00036 93061.SAOUHSC_02562 153
93061.SAOUHSC_00036 93061.SAOUHSC_02565 156
93061.SAOUHSC_00036 93061.SAOUHSC_02609 150
93061.SAOUHSC_00036 93061.SAOUHSC_02615 159
93061.SAOUHSC_00036 93061.SAOUHSC_02675 359
93061.SAOUHSC_00036 93061.SAOUHSC_02762 160
93061.SAOUHSC_00036 93061.SAOUHSC_02787 189
93061.SAOUHSC_00036 93061.SAOUHSC_02825 150
93061.SAOUHSC_00036 93061.SAOUHSC_02839 189
93061.SAOUHSC_00036 93061.SAOUHSC_02845 195
93061.SAOUHSC_00036 93061.SAOUHSC_03014 174
93061.SAOUHSC_00036 93061.SAOUHSC_03016 239
93061.SAOUHSC_00036 93061.SAOUHSC_03032 214
93061.SAOUHSC_00036 93061.SAOUHSC_03051 155
93061.SAOUHSC_00037 93061.SAOUHSC_00031 344
93061.SAOUHSC_00037 93061.SAOUHSC_00032 363
93061.SAOUHSC_00037 93061.SAOUHSC_00033 562
93061.SAOUHSC_00037 93061.SAOUHSC_00034 574
93061.SAOUHSC_00037 93061.SAOUHSC_00035 763
93061.SAOUHSC_00037 93061.SAOUHSC_00036 873
93061.SAOUHSC_00037 93061.SAOUHSC_00093 165
93061.SAOUHSC_00037 93061.SAOUHSC_00196 170
93061.SAOUHSC_00037 93061.SAOUHSC_00367 234
93061.SAOUHSC_00037 93061.SAOUHSC_00435 494
93061.SAOUHSC_00037 93061.SAOUHSC_00486 227
93061.SAOUHSC_00037 93061.SAOUHSC_00799 216
93061.SAOUHSC_00037 93061.SAOUHSC_00908 240
93061.SAOUHSC_00037 93061.SAOUHSC_01032 189
93061.SAOUHSC_00037 93061.SAOUHSC_01040 265
93061.SAOUHSC_00037 93061.SAOUHSC_01041 209
93061.SAOUHSC_00037 93061.SAOUHSC_01165 168
93061.SAOUHSC_00037 93061.SAOUHSC_01276 234
93061.SAOUHSC_00037 93061.SAOUHSC_01612 209
93061.SAOUHSC_00037 93061.SAOUHSC_01613 265
93061.SAOUHSC_00037 93061.SAOUHSC_01621 167
93061.SAOUHSC_00037 93061.SAOUHSC_01650 162
93061.SAOUHSC_00037 93061.SAOUHSC_01653 165
93061.SAOUHSC_00037 93061.SAOUHSC_01744 274
93061.SAOUHSC_00037 93061.SAOUHSC_01772 234
93061.SAOUHSC_00037 93061.SAOUHSC_01806 151
93061.SAOUHSC_00037 93061.SAOUHSC_01820 177
93061.SAOUHSC_00037 93061.SAOUHSC_01962 167
93061.SAOUHSC_00037 93061.SAOUHSC_02113 192
93061.SAOUHSC_00037 93061.SAOUHSC_02114 282
93061.SAOUHSC_00037 93061.SAOUHSC_02254 256
93061.SAOUHSC_00037 93061.SAOUHSC_02255 267
93061.SAOUHSC_00037 93061.SAOUHSC_02276 324
93061.SAOUHSC_00037 93061.SAOUHSC_02322 200
93061.SAOUHSC_00037 93061.SAOUHSC_02353 393
93061.SAOUHSC_00037 93061.SAOUHSC_02368 307
93061.SAOUHSC_00037 93061.SAOUHSC_02536 168
93061.SAOUHSC_00037 93061.SAOUHSC_02540 161
93061.SAOUHSC_00037 93061.SAOUHSC_02581 168
93061.SAOUHSC_00037 93061.SAOUHSC_02615 163
93061.SAOUHSC_00037 93061.SAOUHSC_02647 250
93061.SAOUHSC_00037 93061.SAOUHSC_02675 243
93061.SAOUHSC_00037 93061.SAOUHSC_02680 214
93061.SAOUHSC_00037 93061.SAOUHSC_02683 199
93061.SAOUHSC_00037 93061.SAOUHSC_02760 251
93061.SAOUHSC_00037 93061.SAOUHSC_02762 193
93061.SAOUHSC_00037 93061.SAOUHSC_02763 188
93061.SAOUHSC_00037 93061.SAOUHSC_02764 188
93061.SAOUHSC_00037 93061.SAOUHSC_02765 187
93061.SAOUHSC_00037 93061.SAOUHSC_02766 187
93061.SAOUHSC_00037 93061.SAOUHSC_02767 163
93061.SAOUHSC_00037 93061.SAOUHSC_02768 159
93061.SAOUHSC_00037 93061.SAOUHSC_02769 157
93061.SAOUHSC_00037 93061.SAOUHSC_02770 157
93061.SAOUHSC_00037 93061.SAOUHSC_02845 241
93061.SAOUHSC_00037 93061.SAOUHSC_02927 250
93061.SAOUHSC_00037 93061.SAOUHSC_03010 167
93061.SAOUHSC_00038 93061.SAOUHSC_00039 432
93061.SAOUHSC_00038 93061.SAOUHSC_00040 186
93061.SAOUHSC_00038 93061.SAOUHSC_00041 174
93061.SAOUHSC_00039 93061.SAOUHSC_00009 168
93061.SAOUHSC_00039 93061.SAOUHSC_00027 273
93061.SAOUHSC_00039 93061.SAOUHSC_00038 432
93061.SAOUHSC_00039 93061.SAOUHSC_00040 255
93061.SAOUHSC_00039 93061.SAOUHSC_00041 418
93061.SAOUHSC_00039 93061.SAOUHSC_00049 208
93061.SAOUHSC_00039 93061.SAOUHSC_00051 162
93061.SAOUHSC_00039 93061.SAOUHSC_00056 154
93061.SAOUHSC_00039 93061.SAOUHSC_00107 203
93061.SAOUHSC_00039 93061.SAOUHSC_00148 150
93061.SAOUHSC_00039 93061.SAOUHSC_00156 206
93061.SAOUHSC_00039 93061.SAOUHSC_00220 254
93061.SAOUHSC_00039 93061.SAOUHSC_00225 254
93061.SAOUHSC_00039 93061.SAOUHSC_00350 173
93061.SAOUHSC_00039 93061.SAOUHSC_00367 162
93061.SAOUHSC_00039 93061.SAOUHSC_00374 165
93061.SAOUHSC_00039 93061.SAOUHSC_00375 299
93061.SAOUHSC_00039 93061.SAOUHSC_00376 167
93061.SAOUHSC_00039 93061.SAOUHSC_00435 384
93061.SAOUHSC_00039 93061.SAOUHSC_00464 191
93061.SAOUHSC_00039 93061.SAOUHSC_00465 151
93061.SAOUHSC_00039 93061.SAOUHSC_00484 271
93061.SAOUHSC_00039 93061.SAOUHSC_00485 194
93061.SAOUHSC_00039 93061.SAOUHSC_00486 232
93061.SAOUHSC_00039 93061.SAOUHSC_00487 289
93061.SAOUHSC_00039 93061.SAOUHSC_00489 260
93061.SAOUHSC_00039 93061.SAOUHSC_00490 262
93061.SAOUHSC_00039 93061.SAOUHSC_00491 262
93061.SAOUHSC_00039 93061.SAOUHSC_00493 385
93061.SAOUHSC_00039 93061.SAOUHSC_00520 180
93061.SAOUHSC_00039 93061.SAOUHSC_00524 238
93061.SAOUHSC_00039 93061.SAOUHSC_00525 246
93061.SAOUHSC_00039 93061.SAOUHSC_00536 155
93061.SAOUHSC_00039 93061.SAOUHSC_00581 172
93061.SAOUHSC_00039 93061.SAOUHSC_00606 196
93061.SAOUHSC_00039 93061.SAOUHSC_00607 170
93061.SAOUHSC_00039 93061.SAOUHSC_00637 154
93061.SAOUHSC_00039 93061.SAOUHSC_00701 168
93061.SAOUHSC_00039 93061.SAOUHSC_00722 200
93061.SAOUHSC_00039 93061.SAOUHSC_00724 155
93061.SAOUHSC_00039 93061.SAOUHSC_00728 328
93061.SAOUHSC_00039 93061.SAOUHSC_00751 268
93061.SAOUHSC_00039 93061.SAOUHSC_00788 365
93061.SAOUHSC_00039 93061.SAOUHSC_00801 508
93061.SAOUHSC_00039 93061.SAOUHSC_00897 152
93061.SAOUHSC_00039 93061.SAOUHSC_00946 204
93061.SAOUHSC_00039 93061.SAOUHSC_00963 160
93061.SAOUHSC_00039 93061.SAOUHSC_01017 277
93061.SAOUHSC_00039 93061.SAOUHSC_01018 255
93061.SAOUHSC_00039 93061.SAOUHSC_01031 168
93061.SAOUHSC_00039 93061.SAOUHSC_01032 168
93061.SAOUHSC_00039 93061.SAOUHSC_01034 204
93061.SAOUHSC_00039 93061.SAOUHSC_01040 160
93061.SAOUHSC_00039 93061.SAOUHSC_01042 180
93061.SAOUHSC_00039 93061.SAOUHSC_01054 593
93061.SAOUHSC_00039 93061.SAOUHSC_01055 175
93061.SAOUHSC_00039 93061.SAOUHSC_01062 308
93061.SAOUHSC_00039 93061.SAOUHSC_01072 348
93061.SAOUHSC_00039 93061.SAOUHSC_01144 179
93061.SAOUHSC_00039 93061.SAOUHSC_01149 167
93061.SAOUHSC_00039 93061.SAOUHSC_01155 232
93061.SAOUHSC_00039 93061.SAOUHSC_01177 243
93061.SAOUHSC_00039 93061.SAOUHSC_01179 272
93061.SAOUHSC_00039 93061.SAOUHSC_01184 188
93061.SAOUHSC_00039 93061.SAOUHSC_01209 190
93061.SAOUHSC_00039 93061.SAOUHSC_01214 193
93061.SAOUHSC_00039 93061.SAOUHSC_01238 194
93061.SAOUHSC_00039 93061.SAOUHSC_01248 192
93061.SAOUHSC_00039 93061.SAOUHSC_01259 159
93061.SAOUHSC_00039 93061.SAOUHSC_01262 385
93061.SAOUHSC_00039 93061.SAOUHSC_01281 235
93061.SAOUHSC_00039 93061.SAOUHSC_01283 233
93061.SAOUHSC_00039 93061.SAOUHSC_01338 171
93061.SAOUHSC_00039 93061.SAOUHSC_01367 200
93061.SAOUHSC_00039 93061.SAOUHSC_01384 232
93061.SAOUHSC_00039 93061.SAOUHSC_01395 254
93061.SAOUHSC_00039 93061.SAOUHSC_01437 164
93061.SAOUHSC_00039 93061.SAOUHSC_01443 191
93061.SAOUHSC_00039 93061.SAOUHSC_01463 309
93061.SAOUHSC_00039 93061.SAOUHSC_01473 412
93061.SAOUHSC_00039 93061.SAOUHSC_01474 193
93061.SAOUHSC_00039 93061.SAOUHSC_01493 181
93061.SAOUHSC_00039 93061.SAOUHSC_01641 168
93061.SAOUHSC_00039 93061.SAOUHSC_01660 162
93061.SAOUHSC_00039 93061.SAOUHSC_01663 235
93061.SAOUHSC_00039 93061.SAOUHSC_01666 241
93061.SAOUHSC_00039 93061.SAOUHSC_01667 508
93061.SAOUHSC_00039 93061.SAOUHSC_01668 184
93061.SAOUHSC_00039 93061.SAOUHSC_01681 234
93061.SAOUHSC_00039 93061.SAOUHSC_01686 219
93061.SAOUHSC_00039 93061.SAOUHSC_01688 247
93061.SAOUHSC_00039 93061.SAOUHSC_01689 192
93061.SAOUHSC_00039 93061.SAOUHSC_01697 260
93061.SAOUHSC_00039 93061.SAOUHSC_01700 193
93061.SAOUHSC_00039 93061.SAOUHSC_01714 262
93061.SAOUHSC_00039 93061.SAOUHSC_01719 154
93061.SAOUHSC_00039 93061.SAOUHSC_01748 224
93061.SAOUHSC_00039 93061.SAOUHSC_01753 260
93061.SAOUHSC_00039 93061.SAOUHSC_01755 180
93061.SAOUHSC_00039 93061.SAOUHSC_01777 160
93061.SAOUHSC_00039 93061.SAOUHSC_01779 202
93061.SAOUHSC_00039 93061.SAOUHSC_01797 379
93061.SAOUHSC_00039 93061.SAOUHSC_01806 342
93061.SAOUHSC_00039 93061.SAOUHSC_01807 265
93061.SAOUHSC_00039 93061.SAOUHSC_01809 263
93061.SAOUHSC_00039 93061.SAOUHSC_01810 185
93061.SAOUHSC_00039 93061.SAOUHSC_01811 180
93061.SAOUHSC_00039 93061.SAOUHSC_01812 179
93061.SAOUHSC_00039 93061.SAOUHSC_01813 177
93061.SAOUHSC_00039 93061.SAOUHSC_01814 177
93061.SAOUHSC_00039 93061.SAOUHSC_01829 176
93061.SAOUHSC_00039 93061.SAOUHSC_01865 263
93061.SAOUHSC_00039 93061.SAOUHSC_01867 155
93061.SAOUHSC_00039 93061.SAOUHSC_01888 168
93061.SAOUHSC_00039 93061.SAOUHSC_02023 164
93061.SAOUHSC_00039 93061.SAOUHSC_02113 378
93061.SAOUHSC_00039 93061.SAOUHSC_02122 194
93061.SAOUHSC_00039 93061.SAOUHSC_02317 220
93061.SAOUHSC_00039 93061.SAOUHSC_02353 176
93061.SAOUHSC_00039 93061.SAOUHSC_02357 191
93061.SAOUHSC_00039 93061.SAOUHSC_02368 232
93061.SAOUHSC_00039 93061.SAOUHSC_02438 185
93061.SAOUHSC_00039 93061.SAOUHSC_02448 178
93061.SAOUHSC_00039 93061.SAOUHSC_02458 451
93061.SAOUHSC_00039 93061.SAOUHSC_02463 175
93061.SAOUHSC_00039 93061.SAOUHSC_02480 201
93061.SAOUHSC_00039 93061.SAOUHSC_02485 197
93061.SAOUHSC_00039 93061.SAOUHSC_02493 166
93061.SAOUHSC_00039 93061.SAOUHSC_02544 508
93061.SAOUHSC_00039 93061.SAOUHSC_02555 161
93061.SAOUHSC_00039 93061.SAOUHSC_02561 157
93061.SAOUHSC_00039 93061.SAOUHSC_02576 228
93061.SAOUHSC_00039 93061.SAOUHSC_02580 370
93061.SAOUHSC_00039 93061.SAOUHSC_02584 175
93061.SAOUHSC_00039 93061.SAOUHSC_02639 245
93061.SAOUHSC_00039 93061.SAOUHSC_02685 203
93061.SAOUHSC_00039 93061.SAOUHSC_02686 171
93061.SAOUHSC_00039 93061.SAOUHSC_02753 176
93061.SAOUHSC_00039 93061.SAOUHSC_02760 164
93061.SAOUHSC_00039 93061.SAOUHSC_02770 167
93061.SAOUHSC_00039 93061.SAOUHSC_02809 237
93061.SAOUHSC_00039 93061.SAOUHSC_02821 330
93061.SAOUHSC_00039 93061.SAOUHSC_02833 279
93061.SAOUHSC_00039 93061.SAOUHSC_02916 253
93061.SAOUHSC_00039 93061.SAOUHSC_02918 168
93061.SAOUHSC_00039 93061.SAOUHSC_03054 175
93061.SAOUHSC_00040 93061.SAOUHSC_00038 186
93061.SAOUHSC_00040 93061.SAOUHSC_00039 255
93061.SAOUHSC_00040 93061.SAOUHSC_00041 689
93061.SAOUHSC_00041 93061.SAOUHSC_00009 192
93061.SAOUHSC_00041 93061.SAOUHSC_00031 295
93061.SAOUHSC_00041 93061.SAOUHSC_00038 174
93061.SAOUHSC_00041 93061.SAOUHSC_00039 418
93061.SAOUHSC_00041 93061.SAOUHSC_00040 689
93061.SAOUHSC_00041 93061.SAOUHSC_00049 347
93061.SAOUHSC_00041 93061.SAOUHSC_00051 288
93061.SAOUHSC_00041 93061.SAOUHSC_00056 216
93061.SAOUHSC_00041 93061.SAOUHSC_00121 181
93061.SAOUHSC_00041 93061.SAOUHSC_00152 155
93061.SAOUHSC_00041 93061.SAOUHSC_00221 191
93061.SAOUHSC_00041 93061.SAOUHSC_00226 226
93061.SAOUHSC_00041 93061.SAOUHSC_00256 158
93061.SAOUHSC_00041 93061.SAOUHSC_00307 459
93061.SAOUHSC_00041 93061.SAOUHSC_00316 303
93061.SAOUHSC_00041 93061.SAOUHSC_00320 175
93061.SAOUHSC_00041 93061.SAOUHSC_00339 192
93061.SAOUHSC_00041 93061.SAOUHSC_00472 461
93061.SAOUHSC_00041 93061.SAOUHSC_00490 162
93061.SAOUHSC_00041 93061.SAOUHSC_00636 167
93061.SAOUHSC_00041 93061.SAOUHSC_00682 180
93061.SAOUHSC_00041 93061.SAOUHSC_00712 174
93061.SAOUHSC_00041 93061.SAOUHSC_00732 210
93061.SAOUHSC_00041 93061.SAOUHSC_00834 256
93061.SAOUHSC_00041 93061.SAOUHSC_00838 166
93061.SAOUHSC_00041 93061.SAOUHSC_01185 345
93061.SAOUHSC_00041 93061.SAOUHSC_01268 168
93061.SAOUHSC_00041 93061.SAOUHSC_01280 185
93061.SAOUHSC_00041 93061.SAOUHSC_01622 152
93061.SAOUHSC_00041 93061.SAOUHSC_01656 167
93061.SAOUHSC_00041 93061.SAOUHSC_01658 231
93061.SAOUHSC_00041 93061.SAOUHSC_01673 207
93061.SAOUHSC_00041 93061.SAOUHSC_01691 296
93061.SAOUHSC_00041 93061.SAOUHSC_01828 195
93061.SAOUHSC_00041 93061.SAOUHSC_01868 208
93061.SAOUHSC_00041 93061.SAOUHSC_01907 174
93061.SAOUHSC_00041 93061.SAOUHSC_02023 173
93061.SAOUHSC_00041 93061.SAOUHSC_02139 155
93061.SAOUHSC_00041 93061.SAOUHSC_02243 162
93061.SAOUHSC_00041 93061.SAOUHSC_02449 231
93061.SAOUHSC_00041 93061.SAOUHSC_02450 477
93061.SAOUHSC_00041 93061.SAOUHSC_02451 179
93061.SAOUHSC_00041 93061.SAOUHSC_02457 459
93061.SAOUHSC_00041 93061.SAOUHSC_02580 163
93061.SAOUHSC_00041 93061.SAOUHSC_02645 256
93061.SAOUHSC_00041 93061.SAOUHSC_02754 197
93061.SAOUHSC_00041 93061.SAOUHSC_02845 153
93061.SAOUHSC_00041 93061.SAOUHSC_02855 207
93061.SAOUHSC_00041 93061.SAOUHSC_02883 153
93061.SAOUHSC_00041 93061.SAOUHSC_02980 155
93061.SAOUHSC_00041 93061.SAOUHSC_02983 542
93061.SAOUHSC_00041 93061.SAOUHSC_02988 180
93061.SAOUHSC_00041 93061.SAOUHSC_03008 192
93061.SAOUHSC_00042 93061.SAOUHSC_00033 170
93061.SAOUHSC_00042 93061.SAOUHSC_00043 865
93061.SAOUHSC_00042 93061.SAOUHSC_00044 637
93061.SAOUHSC_00042 93061.SAOUHSC_00062 164
93061.SAOUHSC_00042 93061.SAOUHSC_00088 249
93061.SAOUHSC_00042 93061.SAOUHSC_00099 246
93061.SAOUHSC_00042 93061.SAOUHSC_00143 223
93061.SAOUHSC_00042 93061.SAOUHSC_00146 174
93061.SAOUHSC_00042 93061.SAOUHSC_00168 158
93061.SAOUHSC_00042 93061.SAOUHSC_00180 181
93061.SAOUHSC_00042 93061.SAOUHSC_00294 224
93061.SAOUHSC_00042 93061.SAOUHSC_00543 540
93061.SAOUHSC_00042 93061.SAOUHSC_00610 364
93061.SAOUHSC_00042 93061.SAOUHSC_00619 174
93061.SAOUHSC_00042 93061.SAOUHSC_00638 280
93061.SAOUHSC_00042 93061.SAOUHSC_00647 174
93061.SAOUHSC_00042 93061.SAOUHSC_00663 151
93061.SAOUHSC_00042 93061.SAOUHSC_00731 213
93061.SAOUHSC_00042 93061.SAOUHSC_00732 241
93061.SAOUHSC_00042 93061.SAOUHSC_00781 153
93061.SAOUHSC_00042 93061.SAOUHSC_01038 178
93061.SAOUHSC_00042 93061.SAOUHSC_01176 186
93061.SAOUHSC_00042 93061.SAOUHSC_01400 262
93061.SAOUHSC_00042 93061.SAOUHSC_01830 197
93061.SAOUHSC_00042 93061.SAOUHSC_01952 201
93061.SAOUHSC_00042 93061.SAOUHSC_02049 190
93061.SAOUHSC_00042 93061.SAOUHSC_02050 180
93061.SAOUHSC_00042 93061.SAOUHSC_02305 262
93061.SAOUHSC_00042 93061.SAOUHSC_02389 162
93061.SAOUHSC_00042 93061.SAOUHSC_02405 232
93061.SAOUHSC_00042 93061.SAOUHSC_02420 150
93061.SAOUHSC_00042 93061.SAOUHSC_02435 411
93061.SAOUHSC_00042 93061.SAOUHSC_02489 199
93061.SAOUHSC_00042 93061.SAOUHSC_02694 155
93061.SAOUHSC_00042 93061.SAOUHSC_02728 188
93061.SAOUHSC_00042 93061.SAOUHSC_02733 181
93061.SAOUHSC_00042 93061.SAOUHSC_02744 213
93061.SAOUHSC_00042 93061.SAOUHSC_02797 325
93061.SAOUHSC_00042 93061.SAOUHSC_02806 160
93061.SAOUHSC_00042 93061.SAOUHSC_02818 275
93061.SAOUHSC_00042 93061.SAOUHSC_02924 168
93061.SAOUHSC_00042 93061.SAOUHSC_02967 187
93061.SAOUHSC_00043 93061.SAOUHSC_00027 247
93061.SAOUHSC_00043 93061.SAOUHSC_00042 865
93061.SAOUHSC_00043 93061.SAOUHSC_00044 707
93061.SAOUHSC_00043 93061.SAOUHSC_00136 153
93061.SAOUHSC_00043 93061.SAOUHSC_00152 183
93061.SAOUHSC_00043 93061.SAOUHSC_00320 179
93061.SAOUHSC_00043 93061.SAOUHSC_00430 178
93061.SAOUHSC_00043 93061.SAOUHSC_00464 171
93061.SAOUHSC_00043 93061.SAOUHSC_00533 176
93061.SAOUHSC_00043 93061.SAOUHSC_00581 184
93061.SAOUHSC_00043 93061.SAOUHSC_00591 257
93061.SAOUHSC_00043 93061.SAOUHSC_00602 257
93061.SAOUHSC_00043 93061.SAOUHSC_00603 323
93061.SAOUHSC_00043 93061.SAOUHSC_00605 332
93061.SAOUHSC_00043 93061.SAOUHSC_00606 292
93061.SAOUHSC_00043 93061.SAOUHSC_00607 234
93061.SAOUHSC_00043 93061.SAOUHSC_00712 176
93061.SAOUHSC_00043 93061.SAOUHSC_00731 195
93061.SAOUHSC_00043 93061.SAOUHSC_00754 180
93061.SAOUHSC_00043 93061.SAOUHSC_00766 220
93061.SAOUHSC_00043 93061.SAOUHSC_00831 176
93061.SAOUHSC_00043 93061.SAOUHSC_00835 204
93061.SAOUHSC_00043 93061.SAOUHSC_00847 274
93061.SAOUHSC_00043 93061.SAOUHSC_00851 274
93061.SAOUHSC_00043 93061.SAOUHSC_00934 204
93061.SAOUHSC_00043 93061.SAOUHSC_01030 167
93061.SAOUHSC_00043 93061.SAOUHSC_01337 176
93061.SAOUHSC_00043 93061.SAOUHSC_01407 185
93061.SAOUHSC_00043 93061.SAOUHSC_01431 180
93061.SAOUHSC_00043 93061.SAOUHSC_01689 154
93061.SAOUHSC_00043 93061.SAOUHSC_01831 176
93061.SAOUHSC_00043 93061.SAOUHSC_01864 278
93061.SAOUHSC_00043 93061.SAOUHSC_01901 236
93061.SAOUHSC_00043 93061.SAOUHSC_01907 176
93061.SAOUHSC_00043 93061.SAOUHSC_01974 221
93061.SAOUHSC_00043 93061.SAOUHSC_02013 176
93061.SAOUHSC_00043 93061.SAOUHSC_02097 263
93061.SAOUHSC_00043 93061.SAOUHSC_02139 183
93061.SAOUHSC_00043 93061.SAOUHSC_02259 189
93061.SAOUHSC_00043 93061.SAOUHSC_02283 188
93061.SAOUHSC_00043 93061.SAOUHSC_02381 184
93061.SAOUHSC_00043 93061.SAOUHSC_02406 171
93061.SAOUHSC_00043 93061.SAOUHSC_02447 487
93061.SAOUHSC_00043 93061.SAOUHSC_02460 176
93061.SAOUHSC_00043 93061.SAOUHSC_02467 199
93061.SAOUHSC_00043 93061.SAOUHSC_02659 153
93061.SAOUHSC_00043 93061.SAOUHSC_02665 285
93061.SAOUHSC_00043 93061.SAOUHSC_02674 168
93061.SAOUHSC_00043 93061.SAOUHSC_02685 171
93061.SAOUHSC_00043 93061.SAOUHSC_02810 190
93061.SAOUHSC_00043 93061.SAOUHSC_02886 185
93061.SAOUHSC_00043 93061.SAOUHSC_02900 159
93061.SAOUHSC_00043 93061.SAOUHSC_02921 199
93061.SAOUHSC_00043 93061.SAOUHSC_02945 170
93061.SAOUHSC_00043 93061.SAOUHSC_02980 183
93061.SAOUHSC_00043 93061.SAOUHSC_03022 172
93061.SAOUHSC_00043 93061.SAOUHSC_03023 463
93061.SAOUHSC_00044 93061.SAOUHSC_00013 335
93061.SAOUHSC_00044 93061.SAOUHSC_00042 637
93061.SAOUHSC_00044 93061.SAOUHSC_00043 707
93061.SAOUHSC_00044 93061.SAOUHSC_00046 344
93061.SAOUHSC_00044 93061.SAOUHSC_00062 335
93061.SAOUHSC_00044 93061.SAOUHSC_00113 192
93061.SAOUHSC_00044 93061.SAOUHSC_00136 245
93061.SAOUHSC_00044 93061.SAOUHSC_00322 203
93061.SAOUHSC_00044 93061.SAOUHSC_00338 150
93061.SAOUHSC_00044 93061.SAOUHSC_00339 203
93061.SAOUHSC_00044 93061.SAOUHSC_00364 158
93061.SAOUHSC_00044 93061.SAOUHSC_00365 190
93061.SAOUHSC_00044 93061.SAOUHSC_00434 460
93061.SAOUHSC_00044 93061.SAOUHSC_00604 245
93061.SAOUHSC_00044 93061.SAOUHSC_00644 165
93061.SAOUHSC_00044 93061.SAOUHSC_00646 185
93061.SAOUHSC_00044 93061.SAOUHSC_00679 403
93061.SAOUHSC_00044 93061.SAOUHSC_00913 496
93061.SAOUHSC_00044 93061.SAOUHSC_01142 198
93061.SAOUHSC_00044 93061.SAOUHSC_01143 196
93061.SAOUHSC_00044 93061.SAOUHSC_01184 172
93061.SAOUHSC_00044 93061.SAOUHSC_01362 497
93061.SAOUHSC_00044 93061.SAOUHSC_01395 153
93061.SAOUHSC_00044 93061.SAOUHSC_01401 150
93061.SAOUHSC_00044 93061.SAOUHSC_01490 152
93061.SAOUHSC_00044 93061.SAOUHSC_01744 152
93061.SAOUHSC_00044 93061.SAOUHSC_01746 234
93061.SAOUHSC_00044 93061.SAOUHSC_01833 163
93061.SAOUHSC_00044 93061.SAOUHSC_02364 176
93061.SAOUHSC_00044 93061.SAOUHSC_02397 201
93061.SAOUHSC_00044 93061.SAOUHSC_02608 326
93061.SAOUHSC_00044 93061.SAOUHSC_02611 158
93061.SAOUHSC_00044 93061.SAOUHSC_02633 190
93061.SAOUHSC_00044 93061.SAOUHSC_02712 175
93061.SAOUHSC_00044 93061.SAOUHSC_02852 450
93061.SAOUHSC_00044 93061.SAOUHSC_03013 190
93061.SAOUHSC_00045 93061.SAOUHSC_00046 646
93061.SAOUHSC_00046 93061.SAOUHSC_00044 344
93061.SAOUHSC_00046 93061.SAOUHSC_00045 646
93061.SAOUHSC_00046 93061.SAOUHSC_00117 158
93061.SAOUHSC_00046 93061.SAOUHSC_00322 203
93061.SAOUHSC_00046 93061.SAOUHSC_00338 150
93061.SAOUHSC_00046 93061.SAOUHSC_00364 158
93061.SAOUHSC_00046 93061.SAOUHSC_00365 190
93061.SAOUHSC_00046 93061.SAOUHSC_00434 756
93061.SAOUHSC_00046 93061.SAOUHSC_00628 208
93061.SAOUHSC_00046 93061.SAOUHSC_00679 397
93061.SAOUHSC_00046 93061.SAOUHSC_00752 289
93061.SAOUHSC_00046 93061.SAOUHSC_00886 176
93061.SAOUHSC_00046 93061.SAOUHSC_00913 747
93061.SAOUHSC_00046 93061.SAOUHSC_00953 195
93061.SAOUHSC_00046 93061.SAOUHSC_01592 170
93061.SAOUHSC_00046 93061.SAOUHSC_01655 185
93061.SAOUHSC_00046 93061.SAOUHSC_01690 173
93061.SAOUHSC_00046 93061.SAOUHSC_01755 171
93061.SAOUHSC_00046 93061.SAOUHSC_01997 168
93061.SAOUHSC_00046 93061.SAOUHSC_02315 157
93061.SAOUHSC_00046 93061.SAOUHSC_02464 169
93061.SAOUHSC_00046 93061.SAOUHSC_02550 152
93061.SAOUHSC_00046 93061.SAOUHSC_02579 151
93061.SAOUHSC_00046 93061.SAOUHSC_02608 422
93061.SAOUHSC_00046 93061.SAOUHSC_02790 168
93061.SAOUHSC_00046 93061.SAOUHSC_02852 722
93061.SAOUHSC_00046 93061.SAOUHSC_02911 158
93061.SAOUHSC_00046 93061.SAOUHSC_03013 171
93061.SAOUHSC_00047 93061.SAOUHSC_00049 445
93061.SAOUHSC_00047 93061.SAOUHSC_00050 362
93061.SAOUHSC_00047 93061.SAOUHSC_00051 244
93061.SAOUHSC_00047 93061.SAOUHSC_00052 187
93061.SAOUHSC_00047 93061.SAOUHSC_00053 174
93061.SAOUHSC_00047 93061.SAOUHSC_00054 164
93061.SAOUHSC_00047 93061.SAOUHSC_00055 156
93061.SAOUHSC_00049 93061.SAOUHSC_00002 692
93061.SAOUHSC_00049 93061.SAOUHSC_00031 208
93061.SAOUHSC_00049 93061.SAOUHSC_00039 208
93061.SAOUHSC_00049 93061.SAOUHSC_00041 347
93061.SAOUHSC_00049 93061.SAOUHSC_00047 445
93061.SAOUHSC_00049 93061.SAOUHSC_00050 668
93061.SAOUHSC_00049 93061.SAOUHSC_00051 448
93061.SAOUHSC_00049 93061.SAOUHSC_00052 252
93061.SAOUHSC_00049 93061.SAOUHSC_00053 223
93061.SAOUHSC_00049 93061.SAOUHSC_00054 198
93061.SAOUHSC_00049 93061.SAOUHSC_00055 180
93061.SAOUHSC_00049 93061.SAOUHSC_00056 220
93061.SAOUHSC_00049 93061.SAOUHSC_00057 151
93061.SAOUHSC_00049 93061.SAOUHSC_00058 151
93061.SAOUHSC_00049 93061.SAOUHSC_00064 175
93061.SAOUHSC_00049 93061.SAOUHSC_00081 153
93061.SAOUHSC_00049 93061.SAOUHSC_00123 215
93061.SAOUHSC_00049 93061.SAOUHSC_00144 241
93061.SAOUHSC_00049 93061.SAOUHSC_00162 230
93061.SAOUHSC_00049 93061.SAOUHSC_00268 247
93061.SAOUHSC_00049 93061.SAOUHSC_00369 197
93061.SAOUHSC_00049 93061.SAOUHSC_00375 252
93061.SAOUHSC_00049 93061.SAOUHSC_00397 229
93061.SAOUHSC_00049 93061.SAOUHSC_00398 233
93061.SAOUHSC_00049 93061.SAOUHSC_00429 216
93061.SAOUHSC_00049 93061.SAOUHSC_00435 160
93061.SAOUHSC_00049 93061.SAOUHSC_00454 153
93061.SAOUHSC_00049 93061.SAOUHSC_00479 160
93061.SAOUHSC_00049 93061.SAOUHSC_00486 202
93061.SAOUHSC_00049 93061.SAOUHSC_00489 268
93061.SAOUHSC_00049 93061.SAOUHSC_00493 176
93061.SAOUHSC_00049 93061.SAOUHSC_00520 405
93061.SAOUHSC_00049 93061.SAOUHSC_00525 585
93061.SAOUHSC_00049 93061.SAOUHSC_00528 644
93061.SAOUHSC_00049 93061.SAOUHSC_00581 154
93061.SAOUHSC_00049 93061.SAOUHSC_00608 207
93061.SAOUHSC_00049 93061.SAOUHSC_00644 151
93061.SAOUHSC_00049 93061.SAOUHSC_00664 150
93061.SAOUHSC_00049 93061.SAOUHSC_00708 199
93061.SAOUHSC_00049 93061.SAOUHSC_00730 469
93061.SAOUHSC_00049 93061.SAOUHSC_00756 154
93061.SAOUHSC_00049 93061.SAOUHSC_00828 234
93061.SAOUHSC_00049 93061.SAOUHSC_00846 156
93061.SAOUHSC_00049 93061.SAOUHSC_00884 152
93061.SAOUHSC_00049 93061.SAOUHSC_00933 217
93061.SAOUHSC_00049 93061.SAOUHSC_01025 267
93061.SAOUHSC_00049 93061.SAOUHSC_01064 176
93061.SAOUHSC_00049 93061.SAOUHSC_01166 208
93061.SAOUHSC_00049 93061.SAOUHSC_01168 179
93061.SAOUHSC_00049 93061.SAOUHSC_01169 207
93061.SAOUHSC_00049 93061.SAOUHSC_01170 215
93061.SAOUHSC_00049 93061.SAOUHSC_01185 301
93061.SAOUHSC_00049 93061.SAOUHSC_01186 193
93061.SAOUHSC_00049 93061.SAOUHSC_01187 338
93061.SAOUHSC_00049 93061.SAOUHSC_01203 323
93061.SAOUHSC_00049 93061.SAOUHSC_01222 152
93061.SAOUHSC_00049 93061.SAOUHSC_01232 616
93061.SAOUHSC_00049 93061.SAOUHSC_01234 157
93061.SAOUHSC_00049 93061.SAOUHSC_01235 163
93061.SAOUHSC_00049 93061.SAOUHSC_01236 164
93061.SAOUHSC_00049 93061.SAOUHSC_01238 164
93061.SAOUHSC_00049 93061.SAOUHSC_01241 185
93061.SAOUHSC_00049 93061.SAOUHSC_01243 206
93061.SAOUHSC_00049 93061.SAOUHSC_01246 194
93061.SAOUHSC_00049 93061.SAOUHSC_01247 194
93061.SAOUHSC_00049 93061.SAOUHSC_01249 154
93061.SAOUHSC_00049 93061.SAOUHSC_01250 657
93061.SAOUHSC_00049 93061.SAOUHSC_01251 208
93061.SAOUHSC_00049 93061.SAOUHSC_01262 208
93061.SAOUHSC_00049 93061.SAOUHSC_01341 274
93061.SAOUHSC_00049 93061.SAOUHSC_01447 250
93061.SAOUHSC_00049 93061.SAOUHSC_01454 450
93061.SAOUHSC_00049 93061.SAOUHSC_01455 156
93061.SAOUHSC_00049 93061.SAOUHSC_01502 469
93061.SAOUHSC_00049 93061.SAOUHSC_01583 195
93061.SAOUHSC_00049 93061.SAOUHSC_01593 216
93061.SAOUHSC_00049 93061.SAOUHSC_01597 156
93061.SAOUHSC_00049 93061.SAOUHSC_01627 370
93061.SAOUHSC_00049 93061.SAOUHSC_01659 399
93061.SAOUHSC_00049 93061.SAOUHSC_01706 310
93061.SAOUHSC_00049 93061.SAOUHSC_01723 677
93061.SAOUHSC_00049 93061.SAOUHSC_01734 512
93061.SAOUHSC_00049 93061.SAOUHSC_01788 159
93061.SAOUHSC_00049 93061.SAOUHSC_01797 450
93061.SAOUHSC_00049 93061.SAOUHSC_01829 474
93061.SAOUHSC_00049 93061.SAOUHSC_01843 176
93061.SAOUHSC_00049 93061.SAOUHSC_01849 179
93061.SAOUHSC_00049 93061.SAOUHSC_01873 327
93061.SAOUHSC_00049 93061.SAOUHSC_01913 216
93061.SAOUHSC_00049 93061.SAOUHSC_01915 196
93061.SAOUHSC_00049 93061.SAOUHSC_01919 158
93061.SAOUHSC_00049 93061.SAOUHSC_01931 156
93061.SAOUHSC_00049 93061.SAOUHSC_01932 233
93061.SAOUHSC_00049 93061.SAOUHSC_01933 229
93061.SAOUHSC_00049 93061.SAOUHSC_01972 208
93061.SAOUHSC_00049 93061.SAOUHSC_01974 159
93061.SAOUHSC_00049 93061.SAOUHSC_01975 274
93061.SAOUHSC_00049 93061.SAOUHSC_02030 539
93061.SAOUHSC_00049 93061.SAOUHSC_02048 167
93061.SAOUHSC_00049 93061.SAOUHSC_02049 458
93061.SAOUHSC_00049 93061.SAOUHSC_02123 419
93061.SAOUHSC_00049 93061.SAOUHSC_02161 242
93061.SAOUHSC_00049 93061.SAOUHSC_02288 156
93061.SAOUHSC_00049 93061.SAOUHSC_02316 399
93061.SAOUHSC_00049 93061.SAOUHSC_02333 157
93061.SAOUHSC_00049 93061.SAOUHSC_02345 208
93061.SAOUHSC_00049 93061.SAOUHSC_02347 175
93061.SAOUHSC_00049 93061.SAOUHSC_02397 250
93061.SAOUHSC_00049 93061.SAOUHSC_02482 228
93061.SAOUHSC_00049 93061.SAOUHSC_02486 616
93061.SAOUHSC_00049 93061.SAOUHSC_02487 616
93061.SAOUHSC_00049 93061.SAOUHSC_02492 643
93061.SAOUHSC_00049 93061.SAOUHSC_02494 616
93061.SAOUHSC_00049 93061.SAOUHSC_02495 620
93061.SAOUHSC_00049 93061.SAOUHSC_02496 616
93061.SAOUHSC_00049 93061.SAOUHSC_02498 490
93061.SAOUHSC_00049 93061.SAOUHSC_02500 650
93061.SAOUHSC_00049 93061.SAOUHSC_02501 499
93061.SAOUHSC_00049 93061.SAOUHSC_02502 616
93061.SAOUHSC_00049 93061.SAOUHSC_02503 616
93061.SAOUHSC_00049 93061.SAOUHSC_02504 620
93061.SAOUHSC_00049 93061.SAOUHSC_02505 620
93061.SAOUHSC_00049 93061.SAOUHSC_02506 653
93061.SAOUHSC_00049 93061.SAOUHSC_02507 616
93061.SAOUHSC_00049 93061.SAOUHSC_02508 620
93061.SAOUHSC_00049 93061.SAOUHSC_02509 391
93061.SAOUHSC_00049 93061.SAOUHSC_02510 624
93061.SAOUHSC_00049 93061.SAOUHSC_02511 391
93061.SAOUHSC_00049 93061.SAOUHSC_02512 405
93061.SAOUHSC_00049 93061.SAOUHSC_02517 152
93061.SAOUHSC_00049 93061.SAOUHSC_02618 150
93061.SAOUHSC_00049 93061.SAOUHSC_02619 158
93061.SAOUHSC_00049 93061.SAOUHSC_02633 194
93061.SAOUHSC_00049 93061.SAOUHSC_02635 153
93061.SAOUHSC_00049 93061.SAOUHSC_02653 173
93061.SAOUHSC_00049 93061.SAOUHSC_02677 248
93061.SAOUHSC_00049 93061.SAOUHSC_02737 154
93061.SAOUHSC_00049 93061.SAOUHSC_02786 207
93061.SAOUHSC_00049 93061.SAOUHSC_02787 207
93061.SAOUHSC_00049 93061.SAOUHSC_02791 216
93061.SAOUHSC_00049 93061.SAOUHSC_02800 587
93061.SAOUHSC_00049 93061.SAOUHSC_02802 301
93061.SAOUHSC_00049 93061.SAOUHSC_02803 296
93061.SAOUHSC_00049 93061.SAOUHSC_02821 282
93061.SAOUHSC_00049 93061.SAOUHSC_02887 273
93061.SAOUHSC_00049 93061.SAOUHSC_02895 210
93061.SAOUHSC_00049 93061.SAOUHSC_02924 181
93061.SAOUHSC_00049 93061.SAOUHSC_02947 216
93061.SAOUHSC_00049 93061.SAOUHSC_02963 205
93061.SAOUHSC_00049 93061.SAOUHSC_02975 199
93061.SAOUHSC_00049 93061.SAOUHSC_02982 189
93061.SAOUHSC_00049 93061.SAOUHSC_02996 165
93061.SAOUHSC_00049 93061.SAOUHSC_03008 192
93061.SAOUHSC_00050 93061.SAOUHSC_00047 362
93061.SAOUHSC_00050 93061.SAOUHSC_00049 668
93061.SAOUHSC_00050 93061.SAOUHSC_00051 479
93061.SAOUHSC_00050 93061.SAOUHSC_00052 294
93061.SAOUHSC_00050 93061.SAOUHSC_00053 254
93061.SAOUHSC_00050 93061.SAOUHSC_00054 220
93061.SAOUHSC_00050 93061.SAOUHSC_00055 196
93061.SAOUHSC_00050 93061.SAOUHSC_00056 170
93061.SAOUHSC_00050 93061.SAOUHSC_00057 156
93061.SAOUHSC_00050 93061.SAOUHSC_00058 156
93061.SAOUHSC_00051 93061.SAOUHSC_00020 199
93061.SAOUHSC_00051 93061.SAOUHSC_00031 162
93061.SAOUHSC_00051 93061.SAOUHSC_00039 162
93061.SAOUHSC_00051 93061.SAOUHSC_00041 288
93061.SAOUHSC_00051 93061.SAOUHSC_00047 244
93061.SAOUHSC_00051 93061.SAOUHSC_00049 448
93061.SAOUHSC_00051 93061.SAOUHSC_00050 479
93061.SAOUHSC_00051 93061.SAOUHSC_00052 469
93061.SAOUHSC_00051 93061.SAOUHSC_00053 399
93061.SAOUHSC_00051 93061.SAOUHSC_00054 328
93061.SAOUHSC_00051 93061.SAOUHSC_00055 260
93061.SAOUHSC_00051 93061.SAOUHSC_00056 378
93061.SAOUHSC_00051 93061.SAOUHSC_00057 174
93061.SAOUHSC_00051 93061.SAOUHSC_00058 174
93061.SAOUHSC_00051 93061.SAOUHSC_00077 508
93061.SAOUHSC_00051 93061.SAOUHSC_00080 508
93061.SAOUHSC_00051 93061.SAOUHSC_00142 160
93061.SAOUHSC_00051 93061.SAOUHSC_00144 156
93061.SAOUHSC_00051 93061.SAOUHSC_00170 184
93061.SAOUHSC_00051 93061.SAOUHSC_00182 180
93061.SAOUHSC_00051 93061.SAOUHSC_00197 172
93061.SAOUHSC_00051 93061.SAOUHSC_00256 238
93061.SAOUHSC_00051 93061.SAOUHSC_00300 313
93061.SAOUHSC_00051 93061.SAOUHSC_00309 180
93061.SAOUHSC_00051 93061.SAOUHSC_00346 154
93061.SAOUHSC_00051 93061.SAOUHSC_00381 278
93061.SAOUHSC_00051 93061.SAOUHSC_00386 430
93061.SAOUHSC_00051 93061.SAOUHSC_00389 637
93061.SAOUHSC_00051 93061.SAOUHSC_00400 459
93061.SAOUHSC_00051 93061.SAOUHSC_00406 156
93061.SAOUHSC_00051 93061.SAOUHSC_00427 252
93061.SAOUHSC_00051 93061.SAOUHSC_00509 181
93061.SAOUHSC_00051 93061.SAOUHSC_00515 357
93061.SAOUHSC_00051 93061.SAOUHSC_00519 164
93061.SAOUHSC_00051 93061.SAOUHSC_00581 164
93061.SAOUHSC_00051 93061.SAOUHSC_00666 155
93061.SAOUHSC_00051 93061.SAOUHSC_00671 252
93061.SAOUHSC_00051 93061.SAOUHSC_00701 245
93061.SAOUHSC_00051 93061.SAOUHSC_00702 186
93061.SAOUHSC_00051 93061.SAOUHSC_00712 200
93061.SAOUHSC_00051 93061.SAOUHSC_00714 272
93061.SAOUHSC_00051 93061.SAOUHSC_00734 230
93061.SAOUHSC_00051 93061.SAOUHSC_00808 371
93061.SAOUHSC_00051 93061.SAOUHSC_00827 583
93061.SAOUHSC_00051 93061.SAOUHSC_00838 480
93061.SAOUHSC_00051 93061.SAOUHSC_00897 252
93061.SAOUHSC_00051 93061.SAOUHSC_00936 342
93061.SAOUHSC_00051 93061.SAOUHSC_00938 393
93061.SAOUHSC_00051 93061.SAOUHSC_00951 356
93061.SAOUHSC_00051 93061.SAOUHSC_00958 158
93061.SAOUHSC_00051 93061.SAOUHSC_00988 253
93061.SAOUHSC_00051 93061.SAOUHSC_01038 170
93061.SAOUHSC_00051 93061.SAOUHSC_01050 170
93061.SAOUHSC_00051 93061.SAOUHSC_01055 899
93061.SAOUHSC_00051 93061.SAOUHSC_01069 386
93061.SAOUHSC_00051 93061.SAOUHSC_01081 250
93061.SAOUHSC_00051 93061.SAOUHSC_01088 224
93061.SAOUHSC_00051 93061.SAOUHSC_01213 163
93061.SAOUHSC_00051 93061.SAOUHSC_01268 312
93061.SAOUHSC_00051 93061.SAOUHSC_01270 156
93061.SAOUHSC_00051 93061.SAOUHSC_01314 156
93061.SAOUHSC_00051 93061.SAOUHSC_01376 367
93061.SAOUHSC_00051 93061.SAOUHSC_01419 227
93061.SAOUHSC_00051 93061.SAOUHSC_01447 173
93061.SAOUHSC_00051 93061.SAOUHSC_01455 191
93061.SAOUHSC_00051 93061.SAOUHSC_01501 207
93061.SAOUHSC_00051 93061.SAOUHSC_01503 272
93061.SAOUHSC_00051 93061.SAOUHSC_01508 283
93061.SAOUHSC_00051 93061.SAOUHSC_01585 274
93061.SAOUHSC_00051 93061.SAOUHSC_01675 194
93061.SAOUHSC_00051 93061.SAOUHSC_01688 160
93061.SAOUHSC_00051 93061.SAOUHSC_01800 199
93061.SAOUHSC_00051 93061.SAOUHSC_01838 158
93061.SAOUHSC_00051 93061.SAOUHSC_01854 485
93061.SAOUHSC_00051 93061.SAOUHSC_01873 275
93061.SAOUHSC_00051 93061.SAOUHSC_01897 263
93061.SAOUHSC_00051 93061.SAOUHSC_01905 150
93061.SAOUHSC_00051 93061.SAOUHSC_01907 200
93061.SAOUHSC_00051 93061.SAOUHSC_01918 194
93061.SAOUHSC_00051 93061.SAOUHSC_01951 189
93061.SAOUHSC_00051 93061.SAOUHSC_01952 172
93061.SAOUHSC_00051 93061.SAOUHSC_01954 199
93061.SAOUHSC_00051 93061.SAOUHSC_01957 194
93061.SAOUHSC_00051 93061.SAOUHSC_01968 642
93061.SAOUHSC_00051 93061.SAOUHSC_01998 252
93061.SAOUHSC_00051 93061.SAOUHSC_02029 327
93061.SAOUHSC_00051 93061.SAOUHSC_02030 339
93061.SAOUHSC_00051 93061.SAOUHSC_02044 381
93061.SAOUHSC_00051 93061.SAOUHSC_02100 396
93061.SAOUHSC_00051 93061.SAOUHSC_02113 159
93061.SAOUHSC_00051 93061.SAOUHSC_02134 213
93061.SAOUHSC_00051 93061.SAOUHSC_02142 189
93061.SAOUHSC_00051 93061.SAOUHSC_02151 301
93061.SAOUHSC_00051 93061.SAOUHSC_02161 217
93061.SAOUHSC_00051 93061.SAOUHSC_02217 185
93061.SAOUHSC_00051 93061.SAOUHSC_02240 252
93061.SAOUHSC_00051 93061.SAOUHSC_02243 214
93061.SAOUHSC_00051 93061.SAOUHSC_02257 278
93061.SAOUHSC_00051 93061.SAOUHSC_02333 252
93061.SAOUHSC_00051 93061.SAOUHSC_02371 338
93061.SAOUHSC_00051 93061.SAOUHSC_02404 406
93061.SAOUHSC_00051 93061.SAOUHSC_02426 157
93061.SAOUHSC_00051 93061.SAOUHSC_02570 189
93061.SAOUHSC_00051 93061.SAOUHSC_02627 202
93061.SAOUHSC_00051 93061.SAOUHSC_02635 240
93061.SAOUHSC_00051 93061.SAOUHSC_02710 199
93061.SAOUHSC_00051 93061.SAOUHSC_02728 209
93061.SAOUHSC_00051 93061.SAOUHSC_02786 254
93061.SAOUHSC_00051 93061.SAOUHSC_02787 551
93061.SAOUHSC_00051 93061.SAOUHSC_02798 247
93061.SAOUHSC_00051 93061.SAOUHSC_02800 274
93061.SAOUHSC_00051 93061.SAOUHSC_02802 360
93061.SAOUHSC_00051 93061.SAOUHSC_02803 173
93061.SAOUHSC_00051 93061.SAOUHSC_02808 158
93061.SAOUHSC_00051 93061.SAOUHSC_02846 207
93061.SAOUHSC_00051 93061.SAOUHSC_02860 286
93061.SAOUHSC_00051 93061.SAOUHSC_02887 367
93061.SAOUHSC_00051 93061.SAOUHSC_02899 203
93061.SAOUHSC_00051 93061.SAOUHSC_02971 332
93061.SAOUHSC_00051 93061.SAOUHSC_02979 252
93061.SAOUHSC_00051 93061.SAOUHSC_02980 178
93061.SAOUHSC_00051 93061.SAOUHSC_02988 157
93061.SAOUHSC_00051 93061.SAOUHSC_03006 427
93061.SAOUHSC_00052 93061.SAOUHSC_00047 187
93061.SAOUHSC_00052 93061.SAOUHSC_00049 252
93061.SAOUHSC_00052 93061.SAOUHSC_00050 294
93061.SAOUHSC_00052 93061.SAOUHSC_00051 469
93061.SAOUHSC_00052 93061.SAOUHSC_00053 681
93061.SAOUHSC_00052 93061.SAOUHSC_00054 521
93061.SAOUHSC_00052 93061.SAOUHSC_00055 405
93061.SAOUHSC_00052 93061.SAOUHSC_00056 286
93061.SAOUHSC_00052 93061.SAOUHSC_00057 217
93061.SAOUHSC_00052 93061.SAOUHSC_00058 217
93061.SAOUHSC_00053 93061.SAOUHSC_00047 174
93061.SAOUHSC_00053 93061.SAOUHSC_00049 223
93061.SAOUHSC_00053 93061.SAOUHSC_00050 254
93061.SAOUHSC_00053 93061.SAOUHSC_00051 399
93061.SAOUHSC_00053 93061.SAOUHSC_00052 681
93061.SAOUHSC_00053 93061.SAOUHSC_00054 651
93061.SAOUHSC_00053 93061.SAOUHSC_00055 496
93061.SAOUHSC_00053 93061.SAOUHSC_00056 337
93061.SAOUHSC_00053 93061.SAOUHSC_00057 243
93061.SAOUHSC_00053 93061.SAOUHSC_00058 243
93061.SAOUHSC_00053 93061.SAOUHSC_00611 167
93061.SAOUHSC_00054 93061.SAOUHSC_00047 164
93061.SAOUHSC_00054 93061.SAOUHSC_00049 198
93061.SAOUHSC_00054 93061.SAOUHSC_00050 220
93061.SAOUHSC_00054 93061.SAOUHSC_00051 328
93061.SAOUHSC_00054 93061.SAOUHSC_00052 521
93061.SAOUHSC_00054 93061.SAOUHSC_00053 651
93061.SAOUHSC_00054 93061.SAOUHSC_00055 645
93061.SAOUHSC_00054 93061.SAOUHSC_00056 419
93061.SAOUHSC_00054 93061.SAOUHSC_00057 287
93061.SAOUHSC_00054 93061.SAOUHSC_00058 287
93061.SAOUHSC_00054 93061.SAOUHSC_00611 167
93061.SAOUHSC_00055 93061.SAOUHSC_00047 156
93061.SAOUHSC_00055 93061.SAOUHSC_00049 180
93061.SAOUHSC_00055 93061.SAOUHSC_00050 196
93061.SAOUHSC_00055 93061.SAOUHSC_00051 260
93061.SAOUHSC_00055 93061.SAOUHSC_00052 405
93061.SAOUHSC_00055 93061.SAOUHSC_00053 496
93061.SAOUHSC_00055 93061.SAOUHSC_00054 645
93061.SAOUHSC_00055 93061.SAOUHSC_00056 541
93061.SAOUHSC_00055 93061.SAOUHSC_00057 351
93061.SAOUHSC_00055 93061.SAOUHSC_00058 351
93061.SAOUHSC_00056 93061.SAOUHSC_00006 270
93061.SAOUHSC_00056 93061.SAOUHSC_00022 208
93061.SAOUHSC_00056 93061.SAOUHSC_00023 165
93061.SAOUHSC_00056 93061.SAOUHSC_00030 418
93061.SAOUHSC_00056 93061.SAOUHSC_00031 154
93061.SAOUHSC_00056 93061.SAOUHSC_00039 154
93061.SAOUHSC_00056 93061.SAOUHSC_00041 216
93061.SAOUHSC_00056 93061.SAOUHSC_00049 220
93061.SAOUHSC_00056 93061.SAOUHSC_00050 170
93061.SAOUHSC_00056 93061.SAOUHSC_00051 378
93061.SAOUHSC_00056 93061.SAOUHSC_00052 286
93061.SAOUHSC_00056 93061.SAOUHSC_00053 337
93061.SAOUHSC_00056 93061.SAOUHSC_00054 419
93061.SAOUHSC_00056 93061.SAOUHSC_00055 541
93061.SAOUHSC_00056 93061.SAOUHSC_00057 546
93061.SAOUHSC_00056 93061.SAOUHSC_00058 668
93061.SAOUHSC_00056 93061.SAOUHSC_00078 153
93061.SAOUHSC_00056 93061.SAOUHSC_00091 183
93061.SAOUHSC_00056 93061.SAOUHSC_00101 192
93061.SAOUHSC_00056 93061.SAOUHSC_00102 176
93061.SAOUHSC_00056 93061.SAOUHSC_00103 177
93061.SAOUHSC_00056 93061.SAOUHSC_00179 172
93061.SAOUHSC_00056 93061.SAOUHSC_00180 172
93061.SAOUHSC_00056 93061.SAOUHSC_00185 179
93061.SAOUHSC_00056 93061.SAOUHSC_00186 150
93061.SAOUHSC_00056 93061.SAOUHSC_00192 207
93061.SAOUHSC_00056 93061.SAOUHSC_00213 332
93061.SAOUHSC_00056 93061.SAOUHSC_00256 226
93061.SAOUHSC_00056 93061.SAOUHSC_00258 159
93061.SAOUHSC_00056 93061.SAOUHSC_00261 394
93061.SAOUHSC_00056 93061.SAOUHSC_00262 257
93061.SAOUHSC_00056 93061.SAOUHSC_00268 234
93061.SAOUHSC_00056 93061.SAOUHSC_00351 172
93061.SAOUHSC_00056 93061.SAOUHSC_00356 171
93061.SAOUHSC_00056 93061.SAOUHSC_00359 201
93061.SAOUHSC_00056 93061.SAOUHSC_00362 159
93061.SAOUHSC_00056 93061.SAOUHSC_00400 248
93061.SAOUHSC_00056 93061.SAOUHSC_00406 415
93061.SAOUHSC_00056 93061.SAOUHSC_00434 238
93061.SAOUHSC_00056 93061.SAOUHSC_00544 156
93061.SAOUHSC_00056 93061.SAOUHSC_00545 188
93061.SAOUHSC_00056 93061.SAOUHSC_00584 251
93061.SAOUHSC_00056 93061.SAOUHSC_00644 152
93061.SAOUHSC_00056 93061.SAOUHSC_00673 678
93061.SAOUHSC_00056 93061.SAOUHSC_00701 189
93061.SAOUHSC_00056 93061.SAOUHSC_00723 168
93061.SAOUHSC_00056 93061.SAOUHSC_00778 172
93061.SAOUHSC_00056 93061.SAOUHSC_00808 517
93061.SAOUHSC_00056 93061.SAOUHSC_00812 166
93061.SAOUHSC_00056 93061.SAOUHSC_00827 201
93061.SAOUHSC_00056 93061.SAOUHSC_00927 163
93061.SAOUHSC_00056 93061.SAOUHSC_00936 217
93061.SAOUHSC_00056 93061.SAOUHSC_00968 505
93061.SAOUHSC_00056 93061.SAOUHSC_00987 314
93061.SAOUHSC_00056 93061.SAOUHSC_00991 223
93061.SAOUHSC_00056 93061.SAOUHSC_00994 163
93061.SAOUHSC_00056 93061.SAOUHSC_01025 241
93061.SAOUHSC_00056 93061.SAOUHSC_01050 213
93061.SAOUHSC_00056 93061.SAOUHSC_01081 250
93061.SAOUHSC_00056 93061.SAOUHSC_01088 166
93061.SAOUHSC_00056 93061.SAOUHSC_01219 183
93061.SAOUHSC_00056 93061.SAOUHSC_01425 240
93061.SAOUHSC_00056 93061.SAOUHSC_01447 171
93061.SAOUHSC_00056 93061.SAOUHSC_01448 283
93061.SAOUHSC_00056 93061.SAOUHSC_01503 343
93061.SAOUHSC_00056 93061.SAOUHSC_01508 311
93061.SAOUHSC_00056 93061.SAOUHSC_01514 270
93061.SAOUHSC_00056 93061.SAOUHSC_01520 151
93061.SAOUHSC_00056 93061.SAOUHSC_01523 306
93061.SAOUHSC_00056 93061.SAOUHSC_01600 210
93061.SAOUHSC_00056 93061.SAOUHSC_01602 152
93061.SAOUHSC_00056 93061.SAOUHSC_01627 252
93061.SAOUHSC_00056 93061.SAOUHSC_01652 208
93061.SAOUHSC_00056 93061.SAOUHSC_01706 178
93061.SAOUHSC_00056 93061.SAOUHSC_01779 154
93061.SAOUHSC_00056 93061.SAOUHSC_01792 198
93061.SAOUHSC_00056 93061.SAOUHSC_01843 481
93061.SAOUHSC_00056 93061.SAOUHSC_01854 192
93061.SAOUHSC_00056 93061.SAOUHSC_01890 159
93061.SAOUHSC_00056 93061.SAOUHSC_01908 257
93061.SAOUHSC_00056 93061.SAOUHSC_01931 445
93061.SAOUHSC_00056 93061.SAOUHSC_01957 289
93061.SAOUHSC_00056 93061.SAOUHSC_01993 508
93061.SAOUHSC_00056 93061.SAOUHSC_02011 201
93061.SAOUHSC_00056 93061.SAOUHSC_02022 209
93061.SAOUHSC_00056 93061.SAOUHSC_02023 162
93061.SAOUHSC_00056 93061.SAOUHSC_02028 161
93061.SAOUHSC_00056 93061.SAOUHSC_02029 248
93061.SAOUHSC_00056 93061.SAOUHSC_02030 180
93061.SAOUHSC_00056 93061.SAOUHSC_02069 161
93061.SAOUHSC_00056 93061.SAOUHSC_02182 151
93061.SAOUHSC_00056 93061.SAOUHSC_02243 374
93061.SAOUHSC_00056 93061.SAOUHSC_02314 191
93061.SAOUHSC_00056 93061.SAOUHSC_02356 150
93061.SAOUHSC_00056 93061.SAOUHSC_02373 154
93061.SAOUHSC_00056 93061.SAOUHSC_02374 154
93061.SAOUHSC_00056 93061.SAOUHSC_02383 169
93061.SAOUHSC_00056 93061.SAOUHSC_02404 177
93061.SAOUHSC_00056 93061.SAOUHSC_02410 508
93061.SAOUHSC_00056 93061.SAOUHSC_02471 153
93061.SAOUHSC_00056 93061.SAOUHSC_02570 431
93061.SAOUHSC_00056 93061.SAOUHSC_02635 286
93061.SAOUHSC_00056 93061.SAOUHSC_02649 213
93061.SAOUHSC_00056 93061.SAOUHSC_02664 440
93061.SAOUHSC_00056 93061.SAOUHSC_02675 170
93061.SAOUHSC_00056 93061.SAOUHSC_02740 318
93061.SAOUHSC_00056 93061.SAOUHSC_02786 424
93061.SAOUHSC_00056 93061.SAOUHSC_02787 636
93061.SAOUHSC_00056 93061.SAOUHSC_02802 216
93061.SAOUHSC_00056 93061.SAOUHSC_02803 216
93061.SAOUHSC_00056 93061.SAOUHSC_02815 193
93061.SAOUHSC_00056 93061.SAOUHSC_02832 161
93061.SAOUHSC_00056 93061.SAOUHSC_02852 282
93061.SAOUHSC_00056 93061.SAOUHSC_02866 218
93061.SAOUHSC_00056 93061.SAOUHSC_02867 300
93061.SAOUHSC_00056 93061.SAOUHSC_02897 204
93061.SAOUHSC_00056 93061.SAOUHSC_02929 209
93061.SAOUHSC_00056 93061.SAOUHSC_02930 227
93061.SAOUHSC_00056 93061.SAOUHSC_02932 358
93061.SAOUHSC_00056 93061.SAOUHSC_02933 233
93061.SAOUHSC_00056 93061.SAOUHSC_02935 213
93061.SAOUHSC_00056 93061.SAOUHSC_02974 234
93061.SAOUHSC_00056 93061.SAOUHSC_02983 162
93061.SAOUHSC_00056 93061.SAOUHSC_03032 173
93061.SAOUHSC_00056 93061.SAOUHSC_03052 269
93061.SAOUHSC_00057 93061.SAOUHSC_00049 151
93061.SAOUHSC_00057 93061.SAOUHSC_00050 156
93061.SAOUHSC_00057 93061.SAOUHSC_00051 174
93061.SAOUHSC_00057 93061.SAOUHSC_00052 217
93061.SAOUHSC_00057 93061.SAOUHSC_00053 243
93061.SAOUHSC_00057 93061.SAOUHSC_00054 287
93061.SAOUHSC_00057 93061.SAOUHSC_00055 351
93061.SAOUHSC_00057 93061.SAOUHSC_00056 546
93061.SAOUHSC_00057 93061.SAOUHSC_00058 903
93061.SAOUHSC_00057 93061.SAOUHSC_00061 212
93061.SAOUHSC_00057 93061.SAOUHSC_00064 310
93061.SAOUHSC_00057 93061.SAOUHSC_00082 191
93061.SAOUHSC_00057 93061.SAOUHSC_00132 188
93061.SAOUHSC_00057 93061.SAOUHSC_00160 379
93061.SAOUHSC_00057 93061.SAOUHSC_00246 274
93061.SAOUHSC_00057 93061.SAOUHSC_00295 202
93061.SAOUHSC_00057 93061.SAOUHSC_00366 154
93061.SAOUHSC_00057 93061.SAOUHSC_00423 167
93061.SAOUHSC_00057 93061.SAOUHSC_00426 150
93061.SAOUHSC_00057 93061.SAOUHSC_00451 157
93061.SAOUHSC_00057 93061.SAOUHSC_00480 240
93061.SAOUHSC_00057 93061.SAOUHSC_00497 297
93061.SAOUHSC_00057 93061.SAOUHSC_00499 163
93061.SAOUHSC_00057 93061.SAOUHSC_00531 168
93061.SAOUHSC_00057 93061.SAOUHSC_00532 163
93061.SAOUHSC_00057 93061.SAOUHSC_00541 199
93061.SAOUHSC_00057 93061.SAOUHSC_00571 364
93061.SAOUHSC_00057 93061.SAOUHSC_00572 363
93061.SAOUHSC_00057 93061.SAOUHSC_00573 358
93061.SAOUHSC_00057 93061.SAOUHSC_00610 150
93061.SAOUHSC_00057 93061.SAOUHSC_00611 150
93061.SAOUHSC_00057 93061.SAOUHSC_00710 153
93061.SAOUHSC_00057 93061.SAOUHSC_00713 153
93061.SAOUHSC_00057 93061.SAOUHSC_00758 363
93061.SAOUHSC_00057 93061.SAOUHSC_00759 364
93061.SAOUHSC_00057 93061.SAOUHSC_00769 343
93061.SAOUHSC_00057 93061.SAOUHSC_00787 239
93061.SAOUHSC_00057 93061.SAOUHSC_00804 380
93061.SAOUHSC_00057 93061.SAOUHSC_00842 167
93061.SAOUHSC_00057 93061.SAOUHSC_00844 150
93061.SAOUHSC_00057 93061.SAOUHSC_00869 155
93061.SAOUHSC_00057 93061.SAOUHSC_00923 247
93061.SAOUHSC_00057 93061.SAOUHSC_00924 150
93061.SAOUHSC_00057 93061.SAOUHSC_01015 160
93061.SAOUHSC_00057 93061.SAOUHSC_01017 160
93061.SAOUHSC_00057 93061.SAOUHSC_01076 239
93061.SAOUHSC_00057 93061.SAOUHSC_01106 256
93061.SAOUHSC_00057 93061.SAOUHSC_01130 156
93061.SAOUHSC_00057 93061.SAOUHSC_01249 168
93061.SAOUHSC_00057 93061.SAOUHSC_01319 320
93061.SAOUHSC_00057 93061.SAOUHSC_01394 320
93061.SAOUHSC_00057 93061.SAOUHSC_01395 279
93061.SAOUHSC_00057 93061.SAOUHSC_01396 380
93061.SAOUHSC_00057 93061.SAOUHSC_01397 380
93061.SAOUHSC_00057 93061.SAOUHSC_01398 400
93061.SAOUHSC_00057 93061.SAOUHSC_01399 241
93061.SAOUHSC_00057 93061.SAOUHSC_01401 370
93061.SAOUHSC_00057 93061.SAOUHSC_01448 326
93061.SAOUHSC_00057 93061.SAOUHSC_01450 279
93061.SAOUHSC_00057 93061.SAOUHSC_01644 161
93061.SAOUHSC_00057 93061.SAOUHSC_01650 196
93061.SAOUHSC_00057 93061.SAOUHSC_01692 248
93061.SAOUHSC_00057 93061.SAOUHSC_01700 239
93061.SAOUHSC_00057 93061.SAOUHSC_01750 404
93061.SAOUHSC_00057 93061.SAOUHSC_01868 264
93061.SAOUHSC_00057 93061.SAOUHSC_01871 286
93061.SAOUHSC_00057 93061.SAOUHSC_01877 255
93061.SAOUHSC_00057 93061.SAOUHSC_01912 192
93061.SAOUHSC_00057 93061.SAOUHSC_01915 153
93061.SAOUHSC_00057 93061.SAOUHSC_02121 192
93061.SAOUHSC_00057 93061.SAOUHSC_02123 239
93061.SAOUHSC_00057 93061.SAOUHSC_02126 153
93061.SAOUHSC_00057 93061.SAOUHSC_02132 270
93061.SAOUHSC_00057 93061.SAOUHSC_02354 155
93061.SAOUHSC_00057 93061.SAOUHSC_02373 160
93061.SAOUHSC_00057 93061.SAOUHSC_02374 457
93061.SAOUHSC_00057 93061.SAOUHSC_02605 203
93061.SAOUHSC_00057 93061.SAOUHSC_02713 163
93061.SAOUHSC_00057 93061.SAOUHSC_02740 274
93061.SAOUHSC_00057 93061.SAOUHSC_02770 159
93061.SAOUHSC_00057 93061.SAOUHSC_02773 177
93061.SAOUHSC_00057 93061.SAOUHSC_02793 239
93061.SAOUHSC_00057 93061.SAOUHSC_02869 188
93061.SAOUHSC_00057 93061.SAOUHSC_02932 180
93061.SAOUHSC_00057 93061.SAOUHSC_02933 195
93061.SAOUHSC_00057 93061.SAOUHSC_02978 153
93061.SAOUHSC_00057 93061.SAOUHSC_02985 166
93061.SAOUHSC_00057 93061.SAOUHSC_03021 239
93061.SAOUHSC_00057 93061.SAOUHSC_03025 153
93061.SAOUHSC_00057 93061.SAOUHSC_03046 235
93061.SAOUHSC_00058 93061.SAOUHSC_00049 151
93061.SAOUHSC_00058 93061.SAOUHSC_00050 156
93061.SAOUHSC_00058 93061.SAOUHSC_00051 174
93061.SAOUHSC_00058 93061.SAOUHSC_00052 217
93061.SAOUHSC_00058 93061.SAOUHSC_00053 243
93061.SAOUHSC_00058 93061.SAOUHSC_00054 287
93061.SAOUHSC_00058 93061.SAOUHSC_00055 351
93061.SAOUHSC_00058 93061.SAOUHSC_00056 668
93061.SAOUHSC_00058 93061.SAOUHSC_00057 903
93061.SAOUHSC_00058 93061.SAOUHSC_00064 638
93061.SAOUHSC_00058 93061.SAOUHSC_00065 242
93061.SAOUHSC_00058 93061.SAOUHSC_00099 328
93061.SAOUHSC_00058 93061.SAOUHSC_00230 335
93061.SAOUHSC_00058 93061.SAOUHSC_00231 335
93061.SAOUHSC_00058 93061.SAOUHSC_00232 199
93061.SAOUHSC_00058 93061.SAOUHSC_00233 199
93061.SAOUHSC_00058 93061.SAOUHSC_00261 177
93061.SAOUHSC_00058 93061.SAOUHSC_00316 242
93061.SAOUHSC_00058 93061.SAOUHSC_00518 163
93061.SAOUHSC_00058 93061.SAOUHSC_00531 326
93061.SAOUHSC_00058 93061.SAOUHSC_00694 642
93061.SAOUHSC_00058 93061.SAOUHSC_00703 307
93061.SAOUHSC_00058 93061.SAOUHSC_01520 452
93061.SAOUHSC_00058 93061.SAOUHSC_01864 203
93061.SAOUHSC_00058 93061.SAOUHSC_01931 309
93061.SAOUHSC_00058 93061.SAOUHSC_02008 151
93061.SAOUHSC_00058 93061.SAOUHSC_02050 188
93061.SAOUHSC_00058 93061.SAOUHSC_02150 152
93061.SAOUHSC_00058 93061.SAOUHSC_02250 316
93061.SAOUHSC_00058 93061.SAOUHSC_02373 341
93061.SAOUHSC_00058 93061.SAOUHSC_02374 341
93061.SAOUHSC_00058 93061.SAOUHSC_02418 334
93061.SAOUHSC_00058 93061.SAOUHSC_02420 336
93061.SAOUHSC_00058 93061.SAOUHSC_02433 173
93061.SAOUHSC_00058 93061.SAOUHSC_02529 185
93061.SAOUHSC_00058 93061.SAOUHSC_02530 152
93061.SAOUHSC_00058 93061.SAOUHSC_02605 326
93061.SAOUHSC_00058 93061.SAOUHSC_02610 164
93061.SAOUHSC_00058 93061.SAOUHSC_02629 323
93061.SAOUHSC_00058 93061.SAOUHSC_02700 372
93061.SAOUHSC_00058 93061.SAOUHSC_02726 157
93061.SAOUHSC_00058 93061.SAOUHSC_02786 175
93061.SAOUHSC_00058 93061.SAOUHSC_02787 175
93061.SAOUHSC_00058 93061.SAOUHSC_02815 270
93061.SAOUHSC_00058 93061.SAOUHSC_02929 177
93061.SAOUHSC_00058 93061.SAOUHSC_03047 185
93061.SAOUHSC_00058 93061.SAOUHSC_03048 186
93061.SAOUHSC_00060 93061.SAOUHSC_00061 472
93061.SAOUHSC_00060 93061.SAOUHSC_00062 365
93061.SAOUHSC_00060 93061.SAOUHSC_00064 237
93061.SAOUHSC_00060 93061.SAOUHSC_00065 186
93061.SAOUHSC_00060 93061.SAOUHSC_00067 192
93061.SAOUHSC_00060 93061.SAOUHSC_00124 151
93061.SAOUHSC_00060 93061.SAOUHSC_00151 158
93061.SAOUHSC_00060 93061.SAOUHSC_00184 176
93061.SAOUHSC_00060 93061.SAOUHSC_00190 156
93061.SAOUHSC_00060 93061.SAOUHSC_00234 159
93061.SAOUHSC_00060 93061.SAOUHSC_00282 158
93061.SAOUHSC_00060 93061.SAOUHSC_00420 257
93061.SAOUHSC_00060 93061.SAOUHSC_00427 434
93061.SAOUHSC_00060 93061.SAOUHSC_00436 193
93061.SAOUHSC_00060 93061.SAOUHSC_00475 301
93061.SAOUHSC_00060 93061.SAOUHSC_00575 190
93061.SAOUHSC_00060 93061.SAOUHSC_00603 192
93061.SAOUHSC_00060 93061.SAOUHSC_00606 224
93061.SAOUHSC_00060 93061.SAOUHSC_00669 435
93061.SAOUHSC_00060 93061.SAOUHSC_00670 490
93061.SAOUHSC_00060 93061.SAOUHSC_00671 435
93061.SAOUHSC_00060 93061.SAOUHSC_00710 342
93061.SAOUHSC_00060 93061.SAOUHSC_00712 223
93061.SAOUHSC_00060 93061.SAOUHSC_00738 435
93061.SAOUHSC_00060 93061.SAOUHSC_00795 254
93061.SAOUHSC_00060 93061.SAOUHSC_00796 292
93061.SAOUHSC_00060 93061.SAOUHSC_00797 156
93061.SAOUHSC_00060 93061.SAOUHSC_00798 156
93061.SAOUHSC_00060 93061.SAOUHSC_00799 155
93061.SAOUHSC_00060 93061.SAOUHSC_00879 272
93061.SAOUHSC_00060 93061.SAOUHSC_00897 156
93061.SAOUHSC_00060 93061.SAOUHSC_00904 189
93061.SAOUHSC_00060 93061.SAOUHSC_00905 189
93061.SAOUHSC_00060 93061.SAOUHSC_00935 154
93061.SAOUHSC_00060 93061.SAOUHSC_00937 167
93061.SAOUHSC_00060 93061.SAOUHSC_00949 157
93061.SAOUHSC_00060 93061.SAOUHSC_01071 156
93061.SAOUHSC_00060 93061.SAOUHSC_01156 172
93061.SAOUHSC_00060 93061.SAOUHSC_01159 274
93061.SAOUHSC_00060 93061.SAOUHSC_01162 156
93061.SAOUHSC_00060 93061.SAOUHSC_01203 301
93061.SAOUHSC_00060 93061.SAOUHSC_01247 210
93061.SAOUHSC_00060 93061.SAOUHSC_01249 274
93061.SAOUHSC_00060 93061.SAOUHSC_01266 244
93061.SAOUHSC_00060 93061.SAOUHSC_01276 157
93061.SAOUHSC_00060 93061.SAOUHSC_01278 157
93061.SAOUHSC_00060 93061.SAOUHSC_01337 167
93061.SAOUHSC_00060 93061.SAOUHSC_01341 160
93061.SAOUHSC_00060 93061.SAOUHSC_01342 160
93061.SAOUHSC_00060 93061.SAOUHSC_01354 157
93061.SAOUHSC_00060 93061.SAOUHSC_01383 167
93061.SAOUHSC_00060 93061.SAOUHSC_01477 200
93061.SAOUHSC_00060 93061.SAOUHSC_01606 226
93061.SAOUHSC_00060 93061.SAOUHSC_01663 163
93061.SAOUHSC_00060 93061.SAOUHSC_01668 241
93061.SAOUHSC_00060 93061.SAOUHSC_01670 160
93061.SAOUHSC_00060 93061.SAOUHSC_01672 243
93061.SAOUHSC_00060 93061.SAOUHSC_01673 313
93061.SAOUHSC_00060 93061.SAOUHSC_01676 201
93061.SAOUHSC_00060 93061.SAOUHSC_01677 241
93061.SAOUHSC_00060 93061.SAOUHSC_01678 540
93061.SAOUHSC_00060 93061.SAOUHSC_01794 254
93061.SAOUHSC_00060 93061.SAOUHSC_01830 156
93061.SAOUHSC_00060 93061.SAOUHSC_01907 223
93061.SAOUHSC_00060 93061.SAOUHSC_01988 217
93061.SAOUHSC_00060 93061.SAOUHSC_02269 154
93061.SAOUHSC_00060 93061.SAOUHSC_02333 434
93061.SAOUHSC_00060 93061.SAOUHSC_02366 160
93061.SAOUHSC_00060 93061.SAOUHSC_02477 165
93061.SAOUHSC_00060 93061.SAOUHSC_02522 154
93061.SAOUHSC_00060 93061.SAOUHSC_02541 172
93061.SAOUHSC_00060 93061.SAOUHSC_02576 435
93061.SAOUHSC_00060 93061.SAOUHSC_02631 186
93061.SAOUHSC_00060 93061.SAOUHSC_02658 305
93061.SAOUHSC_00060 93061.SAOUHSC_02660 211
93061.SAOUHSC_00060 93061.SAOUHSC_02667 159
93061.SAOUHSC_00060 93061.SAOUHSC_02728 192
93061.SAOUHSC_00060 93061.SAOUHSC_02859 242
93061.SAOUHSC_00060 93061.SAOUHSC_02883 210
93061.SAOUHSC_00060 93061.SAOUHSC_02887 210
93061.SAOUHSC_00060 93061.SAOUHSC_02913 186
93061.SAOUHSC_00060 93061.SAOUHSC_02937 158
93061.SAOUHSC_00060 93061.SAOUHSC_02974 150
93061.SAOUHSC_00060 93061.SAOUHSC_02983 156
93061.SAOUHSC_00060 93061.SAOUHSC_03051 200
93061.SAOUHSC_00060 93061.SAOUHSC_03052 200
93061.SAOUHSC_00060 93061.SAOUHSC_03053 200
93061.SAOUHSC_00061 93061.SAOUHSC_00057 212
93061.SAOUHSC_00061 93061.SAOUHSC_00060 472
93061.SAOUHSC_00061 93061.SAOUHSC_00062 502
93061.SAOUHSC_00061 93061.SAOUHSC_00064 388
93061.SAOUHSC_00061 93061.SAOUHSC_00065 259
93061.SAOUHSC_00061 93061.SAOUHSC_00067 190
93061.SAOUHSC_00061 93061.SAOUHSC_00156 179
93061.SAOUHSC_00061 93061.SAOUHSC_00284 162
93061.SAOUHSC_00061 93061.SAOUHSC_00299 233
93061.SAOUHSC_00061 93061.SAOUHSC_00420 173
93061.SAOUHSC_00061 93061.SAOUHSC_00531 212
93061.SAOUHSC_00061 93061.SAOUHSC_00822 193
93061.SAOUHSC_00061 93061.SAOUHSC_00942 260
93061.SAOUHSC_00061 93061.SAOUHSC_00943 260
93061.SAOUHSC_00061 93061.SAOUHSC_00944 260
93061.SAOUHSC_00061 93061.SAOUHSC_00959 227
93061.SAOUHSC_00061 93061.SAOUHSC_01034 261
93061.SAOUHSC_00061 93061.SAOUHSC_01145 252
93061.SAOUHSC_00061 93061.SAOUHSC_01185 244
93061.SAOUHSC_00061 93061.SAOUHSC_01201 197
93061.SAOUHSC_00061 93061.SAOUHSC_01360 182
93061.SAOUHSC_00061 93061.SAOUHSC_01363 159
93061.SAOUHSC_00061 93061.SAOUHSC_01429 209
93061.SAOUHSC_00061 93061.SAOUHSC_01430 176
93061.SAOUHSC_00061 93061.SAOUHSC_01432 182
93061.SAOUHSC_00061 93061.SAOUHSC_01467 508
93061.SAOUHSC_00061 93061.SAOUHSC_01474 160
93061.SAOUHSC_00061 93061.SAOUHSC_01487 258
93061.SAOUHSC_00061 93061.SAOUHSC_01565 157
93061.SAOUHSC_00061 93061.SAOUHSC_01600 172
93061.SAOUHSC_00061 93061.SAOUHSC_01672 200
93061.SAOUHSC_00061 93061.SAOUHSC_01673 316
93061.SAOUHSC_00061 93061.SAOUHSC_01683 187
93061.SAOUHSC_00061 93061.SAOUHSC_01840 508
93061.SAOUHSC_00061 93061.SAOUHSC_02012 647
93061.SAOUHSC_00061 93061.SAOUHSC_02111 159
93061.SAOUHSC_00061 93061.SAOUHSC_02247 227
93061.SAOUHSC_00061 93061.SAOUHSC_02605 212
93061.SAOUHSC_00061 93061.SAOUHSC_02658 193
93061.SAOUHSC_00061 93061.SAOUHSC_02726 361
93061.SAOUHSC_00061 93061.SAOUHSC_02942 156
93061.SAOUHSC_00062 93061.SAOUHSC_00010 179
93061.SAOUHSC_00062 93061.SAOUHSC_00042 164
93061.SAOUHSC_00062 93061.SAOUHSC_00044 335
93061.SAOUHSC_00062 93061.SAOUHSC_00060 365
93061.SAOUHSC_00062 93061.SAOUHSC_00061 502
93061.SAOUHSC_00062 93061.SAOUHSC_00064 705
93061.SAOUHSC_00062 93061.SAOUHSC_00065 379
93061.SAOUHSC_00062 93061.SAOUHSC_00067 241
93061.SAOUHSC_00062 93061.SAOUHSC_00198 153
93061.SAOUHSC_00062 93061.SAOUHSC_00219 157
93061.SAOUHSC_00062 93061.SAOUHSC_00291 320
93061.SAOUHSC_00062 93061.SAOUHSC_00471 179
93061.SAOUHSC_00062 93061.SAOUHSC_00517 232
93061.SAOUHSC_00062 93061.SAOUHSC_00529 183
93061.SAOUHSC_00062 93061.SAOUHSC_00538 206
93061.SAOUHSC_00062 93061.SAOUHSC_00542 182
93061.SAOUHSC_00062 93061.SAOUHSC_00547 164
93061.SAOUHSC_00062 93061.SAOUHSC_00740 222
93061.SAOUHSC_00062 93061.SAOUHSC_00832 194
93061.SAOUHSC_00062 93061.SAOUHSC_00946 167
93061.SAOUHSC_00062 93061.SAOUHSC_00975 174
93061.SAOUHSC_00062 93061.SAOUHSC_01064 182
93061.SAOUHSC_00062 93061.SAOUHSC_01256 301
93061.SAOUHSC_00062 93061.SAOUHSC_01307 158
93061.SAOUHSC_00062 93061.SAOUHSC_01319 152
93061.SAOUHSC_00062 93061.SAOUHSC_01364 321
93061.SAOUHSC_00062 93061.SAOUHSC_01394 152
93061.SAOUHSC_00062 93061.SAOUHSC_01434 177
93061.SAOUHSC_00062 93061.SAOUHSC_01452 183
93061.SAOUHSC_00062 93061.SAOUHSC_01481 321
93061.SAOUHSC_00062 93061.SAOUHSC_01496 200
93061.SAOUHSC_00062 93061.SAOUHSC_01587 155
93061.SAOUHSC_00062 93061.SAOUHSC_01615 303
93061.SAOUHSC_00062 93061.SAOUHSC_01621 210
93061.SAOUHSC_00062 93061.SAOUHSC_01623 182
93061.SAOUHSC_00062 93061.SAOUHSC_01644 150
93061.SAOUHSC_00062 93061.SAOUHSC_01709 182
93061.SAOUHSC_00062 93061.SAOUHSC_01741 154
93061.SAOUHSC_00062 93061.SAOUHSC_01742 156
93061.SAOUHSC_00062 93061.SAOUHSC_01744 200
93061.SAOUHSC_00062 93061.SAOUHSC_01818 183
93061.SAOUHSC_00062 93061.SAOUHSC_01852 321
93061.SAOUHSC_00062 93061.SAOUHSC_01870 155
93061.SAOUHSC_00062 93061.SAOUHSC_01886 212
93061.SAOUHSC_00062 93061.SAOUHSC_01918 167
93061.SAOUHSC_00062 93061.SAOUHSC_01938 175
93061.SAOUHSC_00062 93061.SAOUHSC_01990 154
93061.SAOUHSC_00062 93061.SAOUHSC_01991 182
93061.SAOUHSC_00062 93061.SAOUHSC_02250 150
93061.SAOUHSC_00062 93061.SAOUHSC_02273 263
93061.SAOUHSC_00062 93061.SAOUHSC_02397 246
93061.SAOUHSC_00062 93061.SAOUHSC_02491 225
93061.SAOUHSC_00062 93061.SAOUHSC_02543 301
93061.SAOUHSC_00062 93061.SAOUHSC_02556 240
93061.SAOUHSC_00062 93061.SAOUHSC_02611 167
93061.SAOUHSC_00062 93061.SAOUHSC_02697 154
93061.SAOUHSC_00062 93061.SAOUHSC_02698 262
93061.SAOUHSC_00062 93061.SAOUHSC_02800 172
93061.SAOUHSC_00062 93061.SAOUHSC_02832 245
93061.SAOUHSC_00062 93061.SAOUHSC_02843 360
93061.SAOUHSC_00062 93061.SAOUHSC_02989 213
93061.SAOUHSC_00064 93061.SAOUHSC_00049 175
93061.SAOUHSC_00064 93061.SAOUHSC_00057 310
93061.SAOUHSC_00064 93061.SAOUHSC_00058 638
93061.SAOUHSC_00064 93061.SAOUHSC_00060 237
93061.SAOUHSC_00064 93061.SAOUHSC_00061 388
93061.SAOUHSC_00064 93061.SAOUHSC_00062 705
93061.SAOUHSC_00064 93061.SAOUHSC_00065 490
93061.SAOUHSC_00064 93061.SAOUHSC_00067 288
93061.SAOUHSC_00064 93061.SAOUHSC_00070 155
93061.SAOUHSC_00064 93061.SAOUHSC_00076 180
93061.SAOUHSC_00064 93061.SAOUHSC_00099 704
93061.SAOUHSC_00064 93061.SAOUHSC_00121 268
93061.SAOUHSC_00064 93061.SAOUHSC_00123 193
93061.SAOUHSC_00064 93061.SAOUHSC_00214 160
93061.SAOUHSC_00064 93061.SAOUHSC_00228 252
93061.SAOUHSC_00064 93061.SAOUHSC_00314 155
93061.SAOUHSC_00064 93061.SAOUHSC_00339 152
93061.SAOUHSC_00064 93061.SAOUHSC_00429 175
93061.SAOUHSC_00064 93061.SAOUHSC_00442 190
93061.SAOUHSC_00064 93061.SAOUHSC_00497 392
93061.SAOUHSC_00064 93061.SAOUHSC_00499 411
93061.SAOUHSC_00064 93061.SAOUHSC_00500 335
93061.SAOUHSC_00064 93061.SAOUHSC_00529 221
93061.SAOUHSC_00064 93061.SAOUHSC_00531 310
93061.SAOUHSC_00064 93061.SAOUHSC_00574 191
93061.SAOUHSC_00064 93061.SAOUHSC_00620 155
93061.SAOUHSC_00064 93061.SAOUHSC_00647 685
93061.SAOUHSC_00064 93061.SAOUHSC_00674 155
93061.SAOUHSC_00064 93061.SAOUHSC_00675 320
93061.SAOUHSC_00064 93061.SAOUHSC_00689 332
93061.SAOUHSC_00064 93061.SAOUHSC_00694 155
93061.SAOUHSC_00064 93061.SAOUHSC_00703 252
93061.SAOUHSC_00064 93061.SAOUHSC_00752 176
93061.SAOUHSC_00064 93061.SAOUHSC_00763 474
93061.SAOUHSC_00064 93061.SAOUHSC_00828 441
93061.SAOUHSC_00064 93061.SAOUHSC_00946 194
93061.SAOUHSC_00064 93061.SAOUHSC_00978 153
93061.SAOUHSC_00064 93061.SAOUHSC_00992 155
93061.SAOUHSC_00064 93061.SAOUHSC_01045 160
93061.SAOUHSC_00064 93061.SAOUHSC_01049 168
93061.SAOUHSC_00064 93061.SAOUHSC_01108 150
93061.SAOUHSC_00064 93061.SAOUHSC_01176 159
93061.SAOUHSC_00064 93061.SAOUHSC_01187 667
93061.SAOUHSC_00064 93061.SAOUHSC_01261 230
93061.SAOUHSC_00064 93061.SAOUHSC_01283 324
93061.SAOUHSC_00064 93061.SAOUHSC_01336 314
93061.SAOUHSC_00064 93061.SAOUHSC_01437 398
93061.SAOUHSC_00064 93061.SAOUHSC_01448 638
93061.SAOUHSC_00064 93061.SAOUHSC_01451 221
93061.SAOUHSC_00064 93061.SAOUHSC_01497 182
93061.SAOUHSC_00064 93061.SAOUHSC_01574 160
93061.SAOUHSC_00064 93061.SAOUHSC_01575 252
93061.SAOUHSC_00064 93061.SAOUHSC_01682 258
93061.SAOUHSC_00064 93061.SAOUHSC_01691 187
93061.SAOUHSC_00064 93061.SAOUHSC_01801 156
93061.SAOUHSC_00064 93061.SAOUHSC_01879 155
93061.SAOUHSC_00064 93061.SAOUHSC_01981 169
93061.SAOUHSC_00064 93061.SAOUHSC_02084 196
93061.SAOUHSC_00064 93061.SAOUHSC_02091 167
93061.SAOUHSC_00064 93061.SAOUHSC_02114 385
93061.SAOUHSC_00064 93061.SAOUHSC_02139 156
93061.SAOUHSC_00064 93061.SAOUHSC_02235 196
93061.SAOUHSC_00064 93061.SAOUHSC_02239 170
93061.SAOUHSC_00064 93061.SAOUHSC_02244 225
93061.SAOUHSC_00064 93061.SAOUHSC_02261 252
93061.SAOUHSC_00064 93061.SAOUHSC_02265 183
93061.SAOUHSC_00064 93061.SAOUHSC_02284 188
93061.SAOUHSC_00064 93061.SAOUHSC_02289 221
93061.SAOUHSC_00064 93061.SAOUHSC_02298 250
93061.SAOUHSC_00064 93061.SAOUHSC_02299 168
93061.SAOUHSC_00064 93061.SAOUHSC_02300 250
93061.SAOUHSC_00064 93061.SAOUHSC_02301 250
93061.SAOUHSC_00064 93061.SAOUHSC_02318 168
93061.SAOUHSC_00064 93061.SAOUHSC_02355 262
93061.SAOUHSC_00064 93061.SAOUHSC_02358 174
93061.SAOUHSC_00064 93061.SAOUHSC_02373 200
93061.SAOUHSC_00064 93061.SAOUHSC_02374 251
93061.SAOUHSC_00064 93061.SAOUHSC_02467 228
93061.SAOUHSC_00064 93061.SAOUHSC_02480 263
93061.SAOUHSC_00064 93061.SAOUHSC_02540 202
93061.SAOUHSC_00064 93061.SAOUHSC_02557 221
93061.SAOUHSC_00064 93061.SAOUHSC_02605 310
93061.SAOUHSC_00064 93061.SAOUHSC_02613 168
93061.SAOUHSC_00064 93061.SAOUHSC_02669 633
93061.SAOUHSC_00064 93061.SAOUHSC_02799 155
93061.SAOUHSC_00064 93061.SAOUHSC_02800 155
93061.SAOUHSC_00064 93061.SAOUHSC_02809 256
93061.SAOUHSC_00064 93061.SAOUHSC_02819 163
93061.SAOUHSC_00064 93061.SAOUHSC_02826 155
93061.SAOUHSC_00064 93061.SAOUHSC_02834 171
93061.SAOUHSC_00064 93061.SAOUHSC_02879 505
93061.SAOUHSC_00064 93061.SAOUHSC_02921 228
93061.SAOUHSC_00064 93061.SAOUHSC_02924 228
93061.SAOUHSC_00064 93061.SAOUHSC_02935 175
93061.SAOUHSC_00064 93061.SAOUHSC_02954 157
93061.SAOUHSC_00064 93061.SAOUHSC_02961 155
93061.SAOUHSC_00064 93061.SAOUHSC_02979 267
93061.SAOUHSC_00064 93061.SAOUHSC_03046 160
93061.SAOUHSC_00065 93061.SAOUHSC_00014 248
93061.SAOUHSC_00065 93061.SAOUHSC_00023 225
93061.SAOUHSC_00065 93061.SAOUHSC_00030 256
93061.SAOUHSC_00065 93061.SAOUHSC_00058 242
93061.SAOUHSC_00065 93061.SAOUHSC_00060 186
93061.SAOUHSC_00065 93061.SAOUHSC_00061 259
93061.SAOUHSC_00065 93061.SAOUHSC_00062 379
93061.SAOUHSC_00065 93061.SAOUHSC_00064 490
93061.SAOUHSC_00065 93061.SAOUHSC_00067 448
93061.SAOUHSC_00065 93061.SAOUHSC_00156 168
93061.SAOUHSC_00065 93061.SAOUHSC_00196 177
93061.SAOUHSC_00065 93061.SAOUHSC_00213 173
93061.SAOUHSC_00065 93061.SAOUHSC_00215 169
93061.SAOUHSC_00065 93061.SAOUHSC_00216 162
93061.SAOUHSC_00065 93061.SAOUHSC_00291 241
93061.SAOUHSC_00065 93061.SAOUHSC_00308 175
93061.SAOUHSC_00065 93061.SAOUHSC_00313 239
93061.SAOUHSC_00065 93061.SAOUHSC_00316 456
93061.SAOUHSC_00065 93061.SAOUHSC_00456 392
93061.SAOUHSC_00065 93061.SAOUHSC_00548 167
93061.SAOUHSC_00065 93061.SAOUHSC_00575 178
93061.SAOUHSC_00065 93061.SAOUHSC_00604 215
93061.SAOUHSC_00065 93061.SAOUHSC_00619 189
93061.SAOUHSC_00065 93061.SAOUHSC_00660 155
93061.SAOUHSC_00065 93061.SAOUHSC_00716 222
93061.SAOUHSC_00065 93061.SAOUHSC_00946 179
93061.SAOUHSC_00065 93061.SAOUHSC_01036 154
93061.SAOUHSC_00065 93061.SAOUHSC_01044 190
93061.SAOUHSC_00065 93061.SAOUHSC_01079 156
93061.SAOUHSC_00065 93061.SAOUHSC_01156 183
93061.SAOUHSC_00065 93061.SAOUHSC_01177 162
93061.SAOUHSC_00065 93061.SAOUHSC_01258 154
93061.SAOUHSC_00065 93061.SAOUHSC_01448 181
93061.SAOUHSC_00065 93061.SAOUHSC_01455 162
93061.SAOUHSC_00065 93061.SAOUHSC_01679 160
93061.SAOUHSC_00065 93061.SAOUHSC_01718 154
93061.SAOUHSC_00065 93061.SAOUHSC_01723 155
93061.SAOUHSC_00065 93061.SAOUHSC_01739 165
93061.SAOUHSC_00065 93061.SAOUHSC_01759 151
93061.SAOUHSC_00065 93061.SAOUHSC_01835 163
93061.SAOUHSC_00065 93061.SAOUHSC_01847 350
93061.SAOUHSC_00065 93061.SAOUHSC_02030 291
93061.SAOUHSC_00065 93061.SAOUHSC_02050 207
93061.SAOUHSC_00065 93061.SAOUHSC_02138 247
93061.SAOUHSC_00065 93061.SAOUHSC_02147 158
93061.SAOUHSC_00065 93061.SAOUHSC_02150 462
93061.SAOUHSC_00065 93061.SAOUHSC_02151 300
93061.SAOUHSC_00065 93061.SAOUHSC_02401 399
93061.SAOUHSC_00065 93061.SAOUHSC_02448 299
93061.SAOUHSC_00065 93061.SAOUHSC_02529 505
93061.SAOUHSC_00065 93061.SAOUHSC_02740 188
93061.SAOUHSC_00065 93061.SAOUHSC_02821 278
93061.SAOUHSC_00065 93061.SAOUHSC_02887 185
93061.SAOUHSC_00065 93061.SAOUHSC_02900 211
93061.SAOUHSC_00065 93061.SAOUHSC_02963 217
93061.SAOUHSC_00065 93061.SAOUHSC_02988 199
93061.SAOUHSC_00065 93061.SAOUHSC_03009 155
93061.SAOUHSC_00065 93061.SAOUHSC_03032 276
93061.SAOUHSC_00067 93061.SAOUHSC_00060 192
93061.SAOUHSC_00067 93061.SAOUHSC_00061 190
93061.SAOUHSC_00067 93061.SAOUHSC_00062 241
93061.SAOUHSC_00067 93061.SAOUHSC_00064 288
93061.SAOUHSC_00067 93061.SAOUHSC_00065 448
93061.SAOUHSC_00067 93061.SAOUHSC_00152 150
93061.SAOUHSC_00067 93061.SAOUHSC_00167 158
93061.SAOUHSC_00067 93061.SAOUHSC_00206 650
93061.SAOUHSC_00067 93061.SAOUHSC_00373 158
93061.SAOUHSC_00067 93061.SAOUHSC_00420 150
93061.SAOUHSC_00067 93061.SAOUHSC_00574 191
93061.SAOUHSC_00067 93061.SAOUHSC_00646 152
93061.SAOUHSC_00067 93061.SAOUHSC_00648 263
93061.SAOUHSC_00067 93061.SAOUHSC_00651 261
93061.SAOUHSC_00067 93061.SAOUHSC_00698 194
93061.SAOUHSC_00067 93061.SAOUHSC_00702 162
93061.SAOUHSC_00067 93061.SAOUHSC_00945 150
93061.SAOUHSC_00067 93061.SAOUHSC_01065 199
93061.SAOUHSC_00067 93061.SAOUHSC_01159 239
93061.SAOUHSC_00067 93061.SAOUHSC_01165 150
93061.SAOUHSC_00067 93061.SAOUHSC_01279 291
93061.SAOUHSC_00067 93061.SAOUHSC_01452 200
93061.SAOUHSC_00067 93061.SAOUHSC_01467 151
93061.SAOUHSC_00067 93061.SAOUHSC_01586 195
93061.SAOUHSC_00067 93061.SAOUHSC_01633 508
93061.SAOUHSC_00067 93061.SAOUHSC_01820 203
93061.SAOUHSC_00067 93061.SAOUHSC_01840 151
93061.SAOUHSC_00067 93061.SAOUHSC_01900 200
93061.SAOUHSC_00067 93061.SAOUHSC_02137 153
93061.SAOUHSC_00067 93061.SAOUHSC_02256 200
93061.SAOUHSC_00067 93061.SAOUHSC_02270 150
93061.SAOUHSC_00067 93061.SAOUHSC_02277 244
93061.SAOUHSC_00067 93061.SAOUHSC_02297 239
93061.SAOUHSC_00067 93061.SAOUHSC_02573 151
93061.SAOUHSC_00067 93061.SAOUHSC_02587 200
93061.SAOUHSC_00067 93061.SAOUHSC_02623 405
93061.SAOUHSC_00067 93061.SAOUHSC_02649 252
93061.SAOUHSC_00067 93061.SAOUHSC_02670 200
93061.SAOUHSC_00067 93061.SAOUHSC_02671 199
93061.SAOUHSC_00067 93061.SAOUHSC_02676 157
93061.SAOUHSC_00067 93061.SAOUHSC_02684 530
93061.SAOUHSC_00067 93061.SAOUHSC_02687 150
93061.SAOUHSC_00067 93061.SAOUHSC_02751 192
93061.SAOUHSC_00067 93061.SAOUHSC_02806 156
93061.SAOUHSC_00067 93061.SAOUHSC_02830 334
93061.SAOUHSC_00067 93061.SAOUHSC_02922 650
93061.SAOUHSC_00069 93061.SAOUHSC_00072 293
93061.SAOUHSC_00069 93061.SAOUHSC_00074 292
93061.SAOUHSC_00069 93061.SAOUHSC_00075 288
93061.SAOUHSC_00069 93061.SAOUHSC_00076 288
93061.SAOUHSC_00069 93061.SAOUHSC_00078 278
93061.SAOUHSC_00069 93061.SAOUHSC_00079 278
93061.SAOUHSC_00069 93061.SAOUHSC_00081 278
93061.SAOUHSC_00069 93061.SAOUHSC_00082 278
93061.SAOUHSC_00069 93061.SAOUHSC_00083 278
93061.SAOUHSC_00069 93061.SAOUHSC_00086 188
93061.SAOUHSC_00069 93061.SAOUHSC_00088 183
93061.SAOUHSC_00069 93061.SAOUHSC_00089 181
93061.SAOUHSC_00069 93061.SAOUHSC_00124 241
93061.SAOUHSC_00069 93061.SAOUHSC_00166 202
93061.SAOUHSC_00069 93061.SAOUHSC_00192 325
93061.SAOUHSC_00069 93061.SAOUHSC_00258 269
93061.SAOUHSC_00069 93061.SAOUHSC_00300 307
93061.SAOUHSC_00069 93061.SAOUHSC_00301 207
93061.SAOUHSC_00069 93061.SAOUHSC_00322 152
93061.SAOUHSC_00069 93061.SAOUHSC_00327 252
93061.SAOUHSC_00069 93061.SAOUHSC_00349 153
93061.SAOUHSC_00069 93061.SAOUHSC_00351 167
93061.SAOUHSC_00069 93061.SAOUHSC_00362 227
93061.SAOUHSC_00069 93061.SAOUHSC_00369 331
93061.SAOUHSC_00069 93061.SAOUHSC_00386 155
93061.SAOUHSC_00069 93061.SAOUHSC_00400 172
93061.SAOUHSC_00069 93061.SAOUHSC_00406 425
93061.SAOUHSC_00069 93061.SAOUHSC_00465 163
93061.SAOUHSC_00069 93061.SAOUHSC_00475 253
93061.SAOUHSC_00069 93061.SAOUHSC_00486 162
93061.SAOUHSC_00069 93061.SAOUHSC_00527 435
93061.SAOUHSC_00069 93061.SAOUHSC_00544 335
93061.SAOUHSC_00069 93061.SAOUHSC_00545 203
93061.SAOUHSC_00069 93061.SAOUHSC_00604 233
93061.SAOUHSC_00069 93061.SAOUHSC_00640 200
93061.SAOUHSC_00069 93061.SAOUHSC_00690 248
93061.SAOUHSC_00069 93061.SAOUHSC_00695 210
93061.SAOUHSC_00069 93061.SAOUHSC_00754 318
93061.SAOUHSC_00069 93061.SAOUHSC_00797 185
93061.SAOUHSC_00069 93061.SAOUHSC_00802 253
93061.SAOUHSC_00069 93061.SAOUHSC_00808 268
93061.SAOUHSC_00069 93061.SAOUHSC_00812 158
93061.SAOUHSC_00069 93061.SAOUHSC_00814 244
93061.SAOUHSC_00069 93061.SAOUHSC_00846 291
93061.SAOUHSC_00069 93061.SAOUHSC_00923 180
93061.SAOUHSC_00069 93061.SAOUHSC_00968 153
93061.SAOUHSC_00069 93061.SAOUHSC_00987 347
93061.SAOUHSC_00069 93061.SAOUHSC_01079 305
93061.SAOUHSC_00069 93061.SAOUHSC_01084 366
93061.SAOUHSC_00069 93061.SAOUHSC_01142 269
93061.SAOUHSC_00069 93061.SAOUHSC_01148 197
93061.SAOUHSC_00069 93061.SAOUHSC_01187 222
93061.SAOUHSC_00069 93061.SAOUHSC_01220 265
93061.SAOUHSC_00069 93061.SAOUHSC_01273 259
93061.SAOUHSC_00069 93061.SAOUHSC_01373 193
93061.SAOUHSC_00069 93061.SAOUHSC_01374 184
93061.SAOUHSC_00069 93061.SAOUHSC_01413 459
93061.SAOUHSC_00069 93061.SAOUHSC_01455 241
93061.SAOUHSC_00069 93061.SAOUHSC_01501 462
93061.SAOUHSC_00069 93061.SAOUHSC_01503 182
93061.SAOUHSC_00069 93061.SAOUHSC_01508 303
93061.SAOUHSC_00069 93061.SAOUHSC_01583 186
93061.SAOUHSC_00069 93061.SAOUHSC_01627 312
93061.SAOUHSC_00069 93061.SAOUHSC_01652 252
93061.SAOUHSC_00069 93061.SAOUHSC_01684 157
93061.SAOUHSC_00069 93061.SAOUHSC_01843 255
93061.SAOUHSC_00069 93061.SAOUHSC_01854 235
93061.SAOUHSC_00069 93061.SAOUHSC_01873 258
93061.SAOUHSC_00069 93061.SAOUHSC_01876 185
93061.SAOUHSC_00069 93061.SAOUHSC_01884 252
93061.SAOUHSC_00069 93061.SAOUHSC_01948 164
93061.SAOUHSC_00069 93061.SAOUHSC_01954 256
93061.SAOUHSC_00069 93061.SAOUHSC_01962 210
93061.SAOUHSC_00069 93061.SAOUHSC_01964 252
93061.SAOUHSC_00069 93061.SAOUHSC_02257 187
93061.SAOUHSC_00069 93061.SAOUHSC_02328 151
93061.SAOUHSC_00069 93061.SAOUHSC_02404 393
93061.SAOUHSC_00069 93061.SAOUHSC_02417 204
93061.SAOUHSC_00069 93061.SAOUHSC_02436 161
93061.SAOUHSC_00069 93061.SAOUHSC_02441 162
93061.SAOUHSC_00069 93061.SAOUHSC_02445 174
93061.SAOUHSC_00069 93061.SAOUHSC_02471 168
93061.SAOUHSC_00069 93061.SAOUHSC_02527 312
93061.SAOUHSC_00069 93061.SAOUHSC_02558 210
93061.SAOUHSC_00069 93061.SAOUHSC_02600 160
93061.SAOUHSC_00069 93061.SAOUHSC_02623 158
93061.SAOUHSC_00069 93061.SAOUHSC_02696 212
93061.SAOUHSC_00069 93061.SAOUHSC_02710 256
93061.SAOUHSC_00069 93061.SAOUHSC_02719 185
93061.SAOUHSC_00069 93061.SAOUHSC_02724 382
93061.SAOUHSC_00069 93061.SAOUHSC_02739 153
93061.SAOUHSC_00069 93061.SAOUHSC_02798 302
93061.SAOUHSC_00069 93061.SAOUHSC_02806 252
93061.SAOUHSC_00069 93061.SAOUHSC_02832 225
93061.SAOUHSC_00069 93061.SAOUHSC_02886 155
93061.SAOUHSC_00069 93061.SAOUHSC_02900 154
93061.SAOUHSC_00069 93061.SAOUHSC_02901 249
93061.SAOUHSC_00069 93061.SAOUHSC_02908 161
93061.SAOUHSC_00069 93061.SAOUHSC_02982 242
93061.SAOUHSC_00069 93061.SAOUHSC_03002 243
93061.SAOUHSC_00069 93061.SAOUHSC_03006 168
93061.SAOUHSC_00070 93061.SAOUHSC_00064 155
93061.SAOUHSC_00070 93061.SAOUHSC_00071 409
93061.SAOUHSC_00070 93061.SAOUHSC_00072 316
93061.SAOUHSC_00070 93061.SAOUHSC_00074 301
93061.SAOUHSC_00070 93061.SAOUHSC_00075 164
93061.SAOUHSC_00070 93061.SAOUHSC_00076 164
93061.SAOUHSC_00070 93061.SAOUHSC_00077 162
93061.SAOUHSC_00070 93061.SAOUHSC_00078 162
93061.SAOUHSC_00070 93061.SAOUHSC_00079 162
93061.SAOUHSC_00070 93061.SAOUHSC_00080 162
93061.SAOUHSC_00070 93061.SAOUHSC_00081 162
93061.SAOUHSC_00070 93061.SAOUHSC_00082 162
93061.SAOUHSC_00070 93061.SAOUHSC_00083 161
93061.SAOUHSC_00070 93061.SAOUHSC_00230 210
93061.SAOUHSC_00070 93061.SAOUHSC_00497 155
93061.SAOUHSC_00070 93061.SAOUHSC_02261 434
93061.SAOUHSC_00070 93061.SAOUHSC_02262 249
93061.SAOUHSC_00070 93061.SAOUHSC_02265 221
93061.SAOUHSC_00070 93061.SAOUHSC_02525 163
93061.SAOUHSC_00070 93061.SAOUHSC_02532 224
93061.SAOUHSC_00070 93061.SAOUHSC_02630 181
93061.SAOUHSC_00070 93061.SAOUHSC_02887 210
93061.SAOUHSC_00071 93061.SAOUHSC_00070 409
93061.SAOUHSC_00071 93061.SAOUHSC_00072 788
93061.SAOUHSC_00071 93061.SAOUHSC_00074 936
93061.SAOUHSC_00071 93061.SAOUHSC_00075 207
93061.SAOUHSC_00071 93061.SAOUHSC_00076 207
93061.SAOUHSC_00071 93061.SAOUHSC_00077 239
93061.SAOUHSC_00071 93061.SAOUHSC_00078 200
93061.SAOUHSC_00071 93061.SAOUHSC_00079 202
93061.SAOUHSC_00071 93061.SAOUHSC_00080 239
93061.SAOUHSC_00071 93061.SAOUHSC_00081 239
93061.SAOUHSC_00071 93061.SAOUHSC_00082 214
93061.SAOUHSC_00071 93061.SAOUHSC_00083 199
93061.SAOUHSC_00071 93061.SAOUHSC_00613 911
93061.SAOUHSC_00071 93061.SAOUHSC_00614 227
93061.SAOUHSC_00071 93061.SAOUHSC_00637 348
93061.SAOUHSC_00071 93061.SAOUHSC_00652 943
93061.SAOUHSC_00071 93061.SAOUHSC_00653 204
93061.SAOUHSC_00071 93061.SAOUHSC_00654 163
93061.SAOUHSC_00071 93061.SAOUHSC_00733 223
93061.SAOUHSC_00071 93061.SAOUHSC_00746 196
93061.SAOUHSC_00071 93061.SAOUHSC_00748 817
93061.SAOUHSC_00071 93061.SAOUHSC_00749 800
93061.SAOUHSC_00071 93061.SAOUHSC_00976 855
93061.SAOUHSC_00071 93061.SAOUHSC_01019 156
93061.SAOUHSC_00071 93061.SAOUHSC_01085 883
93061.SAOUHSC_00071 93061.SAOUHSC_01086 190
93061.SAOUHSC_00071 93061.SAOUHSC_01087 186
93061.SAOUHSC_00071 93061.SAOUHSC_02246 833
93061.SAOUHSC_00071 93061.SAOUHSC_02397 800
93061.SAOUHSC_00071 93061.SAOUHSC_02427 156
93061.SAOUHSC_00071 93061.SAOUHSC_02428 190
93061.SAOUHSC_00071 93061.SAOUHSC_02430 852
93061.SAOUHSC_00071 93061.SAOUHSC_02546 196
93061.SAOUHSC_00071 93061.SAOUHSC_02554 833
93061.SAOUHSC_00071 93061.SAOUHSC_02594 171
93061.SAOUHSC_00071 93061.SAOUHSC_02682 239
93061.SAOUHSC_00071 93061.SAOUHSC_02864 160
93061.SAOUHSC_00071 93061.SAOUHSC_03012 223
93061.SAOUHSC_00071 93061.SAOUHSC_03019 242
93061.SAOUHSC_00071 93061.SAOUHSC_03030 150
93061.SAOUHSC_00072 93061.SAOUHSC_00069 293
93061.SAOUHSC_00072 93061.SAOUHSC_00070 316
93061.SAOUHSC_00072 93061.SAOUHSC_00071 788
93061.SAOUHSC_00072 93061.SAOUHSC_00074 990
93061.SAOUHSC_00072 93061.SAOUHSC_00075 465
93061.SAOUHSC_00072 93061.SAOUHSC_00076 465
93061.SAOUHSC_00072 93061.SAOUHSC_00077 516
93061.SAOUHSC_00072 93061.SAOUHSC_00078 456
93061.SAOUHSC_00072 93061.SAOUHSC_00079 612
93061.SAOUHSC_00072 93061.SAOUHSC_00080 523
93061.SAOUHSC_00072 93061.SAOUHSC_00081 516
93061.SAOUHSC_00072 93061.SAOUHSC_00082 792
93061.SAOUHSC_00072 93061.SAOUHSC_00083 456
93061.SAOUHSC_00072 93061.SAOUHSC_00086 290
93061.SAOUHSC_00072 93061.SAOUHSC_00088 232
93061.SAOUHSC_00072 93061.SAOUHSC_00089 227
93061.SAOUHSC_00072 93061.SAOUHSC_00090 187
93061.SAOUHSC_00072 93061.SAOUHSC_00091 187
93061.SAOUHSC_00072 93061.SAOUHSC_00092 187
93061.SAOUHSC_00072 93061.SAOUHSC_00122 188
93061.SAOUHSC_00072 93061.SAOUHSC_00130 186
93061.SAOUHSC_00072 93061.SAOUHSC_00214 153
93061.SAOUHSC_00072 93061.SAOUHSC_00613 882
93061.SAOUHSC_00072 93061.SAOUHSC_00614 606
93061.SAOUHSC_00072 93061.SAOUHSC_00634 357
93061.SAOUHSC_00072 93061.SAOUHSC_00637 256
93061.SAOUHSC_00072 93061.SAOUHSC_00652 974
93061.SAOUHSC_00072 93061.SAOUHSC_00653 216
93061.SAOUHSC_00072 93061.SAOUHSC_00654 297
93061.SAOUHSC_00072 93061.SAOUHSC_00733 166
93061.SAOUHSC_00072 93061.SAOUHSC_00746 305
93061.SAOUHSC_00072 93061.SAOUHSC_00747 212
93061.SAOUHSC_00072 93061.SAOUHSC_00748 817
93061.SAOUHSC_00072 93061.SAOUHSC_00749 841
93061.SAOUHSC_00072 93061.SAOUHSC_00833 200
93061.SAOUHSC_00072 93061.SAOUHSC_00976 859
93061.SAOUHSC_00072 93061.SAOUHSC_01034 159
93061.SAOUHSC_00072 93061.SAOUHSC_01063 256
93061.SAOUHSC_00072 93061.SAOUHSC_01081 156
93061.SAOUHSC_00072 93061.SAOUHSC_01085 872
93061.SAOUHSC_00072 93061.SAOUHSC_01086 577
93061.SAOUHSC_00072 93061.SAOUHSC_01087 473
93061.SAOUHSC_00072 93061.SAOUHSC_01089 186
93061.SAOUHSC_00072 93061.SAOUHSC_01282 164
93061.SAOUHSC_00072 93061.SAOUHSC_01359 216
93061.SAOUHSC_00072 93061.SAOUHSC_01911 157
93061.SAOUHSC_00072 93061.SAOUHSC_01997 156
93061.SAOUHSC_00072 93061.SAOUHSC_02246 928
93061.SAOUHSC_00072 93061.SAOUHSC_02397 800
93061.SAOUHSC_00072 93061.SAOUHSC_02418 221
93061.SAOUHSC_00072 93061.SAOUHSC_02420 221
93061.SAOUHSC_00072 93061.SAOUHSC_02427 509
93061.SAOUHSC_00072 93061.SAOUHSC_02428 201
93061.SAOUHSC_00072 93061.SAOUHSC_02430 859
93061.SAOUHSC_00072 93061.SAOUHSC_02554 850
93061.SAOUHSC_00072 93061.SAOUHSC_02594 171
93061.SAOUHSC_00072 93061.SAOUHSC_02627 192
93061.SAOUHSC_00072 93061.SAOUHSC_02629 221
93061.SAOUHSC_00072 93061.SAOUHSC_02949 164
93061.SAOUHSC_00072 93061.SAOUHSC_03012 166
93061.SAOUHSC_00074 93061.SAOUHSC_00030 178
93061.SAOUHSC_00074 93061.SAOUHSC_00069 292
93061.SAOUHSC_00074 93061.SAOUHSC_00070 301
93061.SAOUHSC_00074 93061.SAOUHSC_00071 936
93061.SAOUHSC_00074 93061.SAOUHSC_00072 990
93061.SAOUHSC_00074 93061.SAOUHSC_00075 474
93061.SAOUHSC_00074 93061.SAOUHSC_00076 474
93061.SAOUHSC_00074 93061.SAOUHSC_00077 586
93061.SAOUHSC_00074 93061.SAOUHSC_00078 462
93061.SAOUHSC_00074 93061.SAOUHSC_00079 617
93061.SAOUHSC_00074 93061.SAOUHSC_00080 586
93061.SAOUHSC_00074 93061.SAOUHSC_00081 462
93061.SAOUHSC_00074 93061.SAOUHSC_00082 570
93061.SAOUHSC_00074 93061.SAOUHSC_00083 462
93061.SAOUHSC_00074 93061.SAOUHSC_00086 290
93061.SAOUHSC_00074 93061.SAOUHSC_00088 234
93061.SAOUHSC_00074 93061.SAOUHSC_00089 228
93061.SAOUHSC_00074 93061.SAOUHSC_00090 188
93061.SAOUHSC_00074 93061.SAOUHSC_00091 188
93061.SAOUHSC_00074 93061.SAOUHSC_00092 188
93061.SAOUHSC_00074 93061.SAOUHSC_00115 158
93061.SAOUHSC_00074 93061.SAOUHSC_00128 159
93061.SAOUHSC_00074 93061.SAOUHSC_00158 252
93061.SAOUHSC_00074 93061.SAOUHSC_00170 233
93061.SAOUHSC_00074 93061.SAOUHSC_00183 199
93061.SAOUHSC_00074 93061.SAOUHSC_00209 252
93061.SAOUHSC_00074 93061.SAOUHSC_00317 199
93061.SAOUHSC_00074 93061.SAOUHSC_00359 170
93061.SAOUHSC_00074 93061.SAOUHSC_00366 200
93061.SAOUHSC_00074 93061.SAOUHSC_00614 833
93061.SAOUHSC_00074 93061.SAOUHSC_00652 970
93061.SAOUHSC_00074 93061.SAOUHSC_00653 856
93061.SAOUHSC_00074 93061.SAOUHSC_00654 850
93061.SAOUHSC_00074 93061.SAOUHSC_00731 199
93061.SAOUHSC_00074 93061.SAOUHSC_00733 168
93061.SAOUHSC_00074 93061.SAOUHSC_00746 813
93061.SAOUHSC_00074 93061.SAOUHSC_00747 800
93061.SAOUHSC_00074 93061.SAOUHSC_00748 906
93061.SAOUHSC_00074 93061.SAOUHSC_00749 357
93061.SAOUHSC_00074 93061.SAOUHSC_00756 199
93061.SAOUHSC_00074 93061.SAOUHSC_00812 158
93061.SAOUHSC_00074 93061.SAOUHSC_00827 170
93061.SAOUHSC_00074 93061.SAOUHSC_00924 157
93061.SAOUHSC_00074 93061.SAOUHSC_00927 430
93061.SAOUHSC_00074 93061.SAOUHSC_00976 242
93061.SAOUHSC_00074 93061.SAOUHSC_01085 195
93061.SAOUHSC_00074 93061.SAOUHSC_01086 833
93061.SAOUHSC_00074 93061.SAOUHSC_01087 220
93061.SAOUHSC_00074 93061.SAOUHSC_01314 227
93061.SAOUHSC_00074 93061.SAOUHSC_01356 252
93061.SAOUHSC_00074 93061.SAOUHSC_01364 170
93061.SAOUHSC_00074 93061.SAOUHSC_01491 193
93061.SAOUHSC_00074 93061.SAOUHSC_01775 165
93061.SAOUHSC_00074 93061.SAOUHSC_01962 332
93061.SAOUHSC_00074 93061.SAOUHSC_01997 332
93061.SAOUHSC_00074 93061.SAOUHSC_02246 363
93061.SAOUHSC_00074 93061.SAOUHSC_02356 189
93061.SAOUHSC_00074 93061.SAOUHSC_02375 165
93061.SAOUHSC_00074 93061.SAOUHSC_02397 800
93061.SAOUHSC_00074 93061.SAOUHSC_02427 833
93061.SAOUHSC_00074 93061.SAOUHSC_02428 833
93061.SAOUHSC_00074 93061.SAOUHSC_02430 264
93061.SAOUHSC_00074 93061.SAOUHSC_02554 430
93061.SAOUHSC_00074 93061.SAOUHSC_02597 252
93061.SAOUHSC_00074 93061.SAOUHSC_02627 224
93061.SAOUHSC_00074 93061.SAOUHSC_02630 252
93061.SAOUHSC_00074 93061.SAOUHSC_02723 199
93061.SAOUHSC_00074 93061.SAOUHSC_02741 252
93061.SAOUHSC_00074 93061.SAOUHSC_02742 252
93061.SAOUHSC_00074 93061.SAOUHSC_02743 252
93061.SAOUHSC_00074 93061.SAOUHSC_02744 199
93061.SAOUHSC_00074 93061.SAOUHSC_02813 160
93061.SAOUHSC_00074 93061.SAOUHSC_02947 169
93061.SAOUHSC_00074 93061.SAOUHSC_02963 158
93061.SAOUHSC_00074 93061.SAOUHSC_02999 158
93061.SAOUHSC_00074 93061.SAOUHSC_03012 168
93061.SAOUHSC_00075 93061.SAOUHSC_00069 288
93061.SAOUHSC_00075 93061.SAOUHSC_00070 164
93061.SAOUHSC_00075 93061.SAOUHSC_00071 207
93061.SAOUHSC_00075 93061.SAOUHSC_00072 465
93061.SAOUHSC_00075 93061.SAOUHSC_00074 474
93061.SAOUHSC_00075 93061.SAOUHSC_00076 980
93061.SAOUHSC_00075 93061.SAOUHSC_00077 927
93061.SAOUHSC_00075 93061.SAOUHSC_00078 783
93061.SAOUHSC_00075 93061.SAOUHSC_00079 946
93061.SAOUHSC_00075 93061.SAOUHSC_00080 921
93061.SAOUHSC_00075 93061.SAOUHSC_00081 801
93061.SAOUHSC_00075 93061.SAOUHSC_00082 944
93061.SAOUHSC_00075 93061.SAOUHSC_00083 930
93061.SAOUHSC_00075 93061.SAOUHSC_00086 343
93061.SAOUHSC_00075 93061.SAOUHSC_00088 288
93061.SAOUHSC_00075 93061.SAOUHSC_00089 288
93061.SAOUHSC_00075 93061.SAOUHSC_00090 230
93061.SAOUHSC_00075 93061.SAOUHSC_00091 230
93061.SAOUHSC_00075 93061.SAOUHSC_00092 230
93061.SAOUHSC_00075 93061.SAOUHSC_00249 214
93061.SAOUHSC_00075 93061.SAOUHSC_00339 158
93061.SAOUHSC_00075 93061.SAOUHSC_00340 958
93061.SAOUHSC_00075 93061.SAOUHSC_00341 615
93061.SAOUHSC_00075 93061.SAOUHSC_00348 254
93061.SAOUHSC_00075 93061.SAOUHSC_00421 918
93061.SAOUHSC_00075 93061.SAOUHSC_00422 657
93061.SAOUHSC_00075 93061.SAOUHSC_00429 175
93061.SAOUHSC_00075 93061.SAOUHSC_00435 346
93061.SAOUHSC_00075 93061.SAOUHSC_00477 179
93061.SAOUHSC_00075 93061.SAOUHSC_00487 153
93061.SAOUHSC_00075 93061.SAOUHSC_00488 917
93061.SAOUHSC_00075 93061.SAOUHSC_00507 155
93061.SAOUHSC_00075 93061.SAOUHSC_00510 988
93061.SAOUHSC_00075 93061.SAOUHSC_00519 256
93061.SAOUHSC_00075 93061.SAOUHSC_00520 252
93061.SAOUHSC_00075 93061.SAOUHSC_00544 178
93061.SAOUHSC_00075 93061.SAOUHSC_00582 150
93061.SAOUHSC_00075 93061.SAOUHSC_00612 156
93061.SAOUHSC_00075 93061.SAOUHSC_00795 199
93061.SAOUHSC_00075 93061.SAOUHSC_00850 179
93061.SAOUHSC_00075 93061.SAOUHSC_00879 804
93061.SAOUHSC_00075 93061.SAOUHSC_00898 158
93061.SAOUHSC_00075 93061.SAOUHSC_00910 210
93061.SAOUHSC_00075 93061.SAOUHSC_00975 215
93061.SAOUHSC_00075 93061.SAOUHSC_01028 334
93061.SAOUHSC_00075 93061.SAOUHSC_01077 156
93061.SAOUHSC_00075 93061.SAOUHSC_01078 154
93061.SAOUHSC_00075 93061.SAOUHSC_01171 175
93061.SAOUHSC_00075 93061.SAOUHSC_01178 817
93061.SAOUHSC_00075 93061.SAOUHSC_01311 197
93061.SAOUHSC_00075 93061.SAOUHSC_01320 164
93061.SAOUHSC_00075 93061.SAOUHSC_01321 155
93061.SAOUHSC_00075 93061.SAOUHSC_01401 170
93061.SAOUHSC_00075 93061.SAOUHSC_01403 252
93061.SAOUHSC_00075 93061.SAOUHSC_01657 152
93061.SAOUHSC_00075 93061.SAOUHSC_01683 244
93061.SAOUHSC_00075 93061.SAOUHSC_01693 159
93061.SAOUHSC_00075 93061.SAOUHSC_01727 162
93061.SAOUHSC_00075 93061.SAOUHSC_01732 150
93061.SAOUHSC_00075 93061.SAOUHSC_01746 288
93061.SAOUHSC_00075 93061.SAOUHSC_01747 176
93061.SAOUHSC_00075 93061.SAOUHSC_01766 213
93061.SAOUHSC_00075 93061.SAOUHSC_01776 203
93061.SAOUHSC_00075 93061.SAOUHSC_01794 199
93061.SAOUHSC_00075 93061.SAOUHSC_01825 162
93061.SAOUHSC_00075 93061.SAOUHSC_01875 178
93061.SAOUHSC_00075 93061.SAOUHSC_01975 238
93061.SAOUHSC_00075 93061.SAOUHSC_02113 234
93061.SAOUHSC_00075 93061.SAOUHSC_02122 175
93061.SAOUHSC_00075 93061.SAOUHSC_02246 332
93061.SAOUHSC_00075 93061.SAOUHSC_02375 266
93061.SAOUHSC_00075 93061.SAOUHSC_02478 252
93061.SAOUHSC_00075 93061.SAOUHSC_02489 256
93061.SAOUHSC_00075 93061.SAOUHSC_02496 252
93061.SAOUHSC_00075 93061.SAOUHSC_02498 252
93061.SAOUHSC_00075 93061.SAOUHSC_02500 252
93061.SAOUHSC_00075 93061.SAOUHSC_02504 252
93061.SAOUHSC_00075 93061.SAOUHSC_02537 157
93061.SAOUHSC_00075 93061.SAOUHSC_02538 304
93061.SAOUHSC_00075 93061.SAOUHSC_02543 170
93061.SAOUHSC_00075 93061.SAOUHSC_02545 216
93061.SAOUHSC_00075 93061.SAOUHSC_02682 220
93061.SAOUHSC_00075 93061.SAOUHSC_02875 168
93061.SAOUHSC_00075 93061.SAOUHSC_02947 920
93061.SAOUHSC_00076 93061.SAOUHSC_00006 172
93061.SAOUHSC_00076 93061.SAOUHSC_00064 180
93061.SAOUHSC_00076 93061.SAOUHSC_00069 288
93061.SAOUHSC_00076 93061.SAOUHSC_00070 164
93061.SAOUHSC_00076 93061.SAOUHSC_00071 207
93061.SAOUHSC_00076 93061.SAOUHSC_00072 465
93061.SAOUHSC_00076 93061.SAOUHSC_00074 474
93061.SAOUHSC_00076 93061.SAOUHSC_00075 980
93061.SAOUHSC_00076 93061.SAOUHSC_00077 962
93061.SAOUHSC_00076 93061.SAOUHSC_00078 783
93061.SAOUHSC_00076 93061.SAOUHSC_00079 955
93061.SAOUHSC_00076 93061.SAOUHSC_00080 960
93061.SAOUHSC_00076 93061.SAOUHSC_00081 853
93061.SAOUHSC_00076 93061.SAOUHSC_00082 966
93061.SAOUHSC_00076 93061.SAOUHSC_00083 832
93061.SAOUHSC_00076 93061.SAOUHSC_00086 343
93061.SAOUHSC_00076 93061.SAOUHSC_00088 288
93061.SAOUHSC_00076 93061.SAOUHSC_00089 288
93061.SAOUHSC_00076 93061.SAOUHSC_00090 231
93061.SAOUHSC_00076 93061.SAOUHSC_00091 231
93061.SAOUHSC_00076 93061.SAOUHSC_00092 231
93061.SAOUHSC_00076 93061.SAOUHSC_00131 158
93061.SAOUHSC_00076 93061.SAOUHSC_00148 899
93061.SAOUHSC_00076 93061.SAOUHSC_00150 916
93061.SAOUHSC_00076 93061.SAOUHSC_00389 195
93061.SAOUHSC_00076 93061.SAOUHSC_00421 175
93061.SAOUHSC_00076 93061.SAOUHSC_00488 175
93061.SAOUHSC_00076 93061.SAOUHSC_00497 180
93061.SAOUHSC_00076 93061.SAOUHSC_00538 223
93061.SAOUHSC_00076 93061.SAOUHSC_00675 264
93061.SAOUHSC_00076 93061.SAOUHSC_00689 194
93061.SAOUHSC_00076 93061.SAOUHSC_00742 155
93061.SAOUHSC_00076 93061.SAOUHSC_00830 201
93061.SAOUHSC_00076 93061.SAOUHSC_00831 163
93061.SAOUHSC_00076 93061.SAOUHSC_00894 916
93061.SAOUHSC_00076 93061.SAOUHSC_01076 155
93061.SAOUHSC_00076 93061.SAOUHSC_01077 281
93061.SAOUHSC_00076 93061.SAOUHSC_01128 900
93061.SAOUHSC_00076 93061.SAOUHSC_01397 176
93061.SAOUHSC_00076 93061.SAOUHSC_01401 169
93061.SAOUHSC_00076 93061.SAOUHSC_01450 168
93061.SAOUHSC_00076 93061.SAOUHSC_01451 178
93061.SAOUHSC_00076 93061.SAOUHSC_01528 304
93061.SAOUHSC_00076 93061.SAOUHSC_01597 962
93061.SAOUHSC_00076 93061.SAOUHSC_01884 900
93061.SAOUHSC_00076 93061.SAOUHSC_01893 156
93061.SAOUHSC_00076 93061.SAOUHSC_02124 150
93061.SAOUHSC_00076 93061.SAOUHSC_02193 204
93061.SAOUHSC_00076 93061.SAOUHSC_02289 178
93061.SAOUHSC_00076 93061.SAOUHSC_02399 180
93061.SAOUHSC_00076 93061.SAOUHSC_02409 918
93061.SAOUHSC_00076 93061.SAOUHSC_02426 181
93061.SAOUHSC_00076 93061.SAOUHSC_02490 158
93061.SAOUHSC_00076 93061.SAOUHSC_02600 212
93061.SAOUHSC_00076 93061.SAOUHSC_02610 233
93061.SAOUHSC_00076 93061.SAOUHSC_02624 260
93061.SAOUHSC_00076 93061.SAOUHSC_02660 260
93061.SAOUHSC_00076 93061.SAOUHSC_02733 181
93061.SAOUHSC_00076 93061.SAOUHSC_02736 158
93061.SAOUHSC_00076 93061.SAOUHSC_02750 218
93061.SAOUHSC_00076 93061.SAOUHSC_02774 192
93061.SAOUHSC_00076 93061.SAOUHSC_02778 195
93061.SAOUHSC_00076 93061.SAOUHSC_02790 229
93061.SAOUHSC_00076 93061.SAOUHSC_02929 163
93061.SAOUHSC_00076 93061.SAOUHSC_02962 195
93061.SAOUHSC_00076 93061.SAOUHSC_02968 900
93061.SAOUHSC_00076 93061.SAOUHSC_02991 276
93061.SAOUHSC_00077 93061.SAOUHSC_00051 508
93061.SAOUHSC_00077 93061.SAOUHSC_00070 162
93061.SAOUHSC_00077 93061.SAOUHSC_00071 239
93061.SAOUHSC_00077 93061.SAOUHSC_00072 516
93061.SAOUHSC_00077 93061.SAOUHSC_00074 586
93061.SAOUHSC_00077 93061.SAOUHSC_00075 927
93061.SAOUHSC_00077 93061.SAOUHSC_00076 962
93061.SAOUHSC_00077 93061.SAOUHSC_00078 974
93061.SAOUHSC_00077 93061.SAOUHSC_00079 980
93061.SAOUHSC_00077 93061.SAOUHSC_00080 952
93061.SAOUHSC_00077 93061.SAOUHSC_00081 971
93061.SAOUHSC_00077 93061.SAOUHSC_00082 993
93061.SAOUHSC_00077 93061.SAOUHSC_00083 967
93061.SAOUHSC_00077 93061.SAOUHSC_00086 200
93061.SAOUHSC_00077 93061.SAOUHSC_00251 190
93061.SAOUHSC_00077 93061.SAOUHSC_00421 167
93061.SAOUHSC_00077 93061.SAOUHSC_00605 156
93061.SAOUHSC_00077 93061.SAOUHSC_00646 157
93061.SAOUHSC_00077 93061.SAOUHSC_00648 182
93061.SAOUHSC_00077 93061.SAOUHSC_00652 409
93061.SAOUHSC_00077 93061.SAOUHSC_00684 582
93061.SAOUHSC_00077 93061.SAOUHSC_00746 200
93061.SAOUHSC_00077 93061.SAOUHSC_00827 158
93061.SAOUHSC_00077 93061.SAOUHSC_00830 308
93061.SAOUHSC_00077 93061.SAOUHSC_00958 150
93061.SAOUHSC_00077 93061.SAOUHSC_00998 158
93061.SAOUHSC_00077 93061.SAOUHSC_01050 154
93061.SAOUHSC_00077 93061.SAOUHSC_01079 179
93061.SAOUHSC_00077 93061.SAOUHSC_01085 200
93061.SAOUHSC_00077 93061.SAOUHSC_01219 166
93061.SAOUHSC_00077 93061.SAOUHSC_01401 170
93061.SAOUHSC_00077 93061.SAOUHSC_01521 158
93061.SAOUHSC_00077 93061.SAOUHSC_01575 186
93061.SAOUHSC_00077 93061.SAOUHSC_01838 150
93061.SAOUHSC_00077 93061.SAOUHSC_01968 296
93061.SAOUHSC_00077 93061.SAOUHSC_02029 159
93061.SAOUHSC_00077 93061.SAOUHSC_02084 196
93061.SAOUHSC_00077 93061.SAOUHSC_02193 190
93061.SAOUHSC_00077 93061.SAOUHSC_02418 220
93061.SAOUHSC_00077 93061.SAOUHSC_02420 220
93061.SAOUHSC_00077 93061.SAOUHSC_02430 190
93061.SAOUHSC_00077 93061.SAOUHSC_02433 254
93061.SAOUHSC_00077 93061.SAOUHSC_02434 423
93061.SAOUHSC_00077 93061.SAOUHSC_02435 255
93061.SAOUHSC_00077 93061.SAOUHSC_02436 464
93061.SAOUHSC_00077 93061.SAOUHSC_02554 200
93061.SAOUHSC_00077 93061.SAOUHSC_02600 175
93061.SAOUHSC_00077 93061.SAOUHSC_02629 220
93061.SAOUHSC_00077 93061.SAOUHSC_02750 221
93061.SAOUHSC_00077 93061.SAOUHSC_02834 167
93061.SAOUHSC_00077 93061.SAOUHSC_02971 151
93061.SAOUHSC_00078 93061.SAOUHSC_00005 357
93061.SAOUHSC_00078 93061.SAOUHSC_00006 357
93061.SAOUHSC_00078 93061.SAOUHSC_00009 253
93061.SAOUHSC_00078 93061.SAOUHSC_00056 153
93061.SAOUHSC_00078 93061.SAOUHSC_00069 278
93061.SAOUHSC_00078 93061.SAOUHSC_00070 162
93061.SAOUHSC_00078 93061.SAOUHSC_00071 200
93061.SAOUHSC_00078 93061.SAOUHSC_00072 456
93061.SAOUHSC_00078 93061.SAOUHSC_00074 462
93061.SAOUHSC_00078 93061.SAOUHSC_00075 783
93061.SAOUHSC_00078 93061.SAOUHSC_00076 783
93061.SAOUHSC_00078 93061.SAOUHSC_00077 974
93061.SAOUHSC_00078 93061.SAOUHSC_00079 948
93061.SAOUHSC_00078 93061.SAOUHSC_00080 971
93061.SAOUHSC_00078 93061.SAOUHSC_00081 893
93061.SAOUHSC_00078 93061.SAOUHSC_00082 867
93061.SAOUHSC_00078 93061.SAOUHSC_00083 876
93061.SAOUHSC_00078 93061.SAOUHSC_00086 396
93061.SAOUHSC_00078 93061.SAOUHSC_00088 289
93061.SAOUHSC_00078 93061.SAOUHSC_00089 289
93061.SAOUHSC_00078 93061.SAOUHSC_00090 233
93061.SAOUHSC_00078 93061.SAOUHSC_00091 233
93061.SAOUHSC_00078 93061.SAOUHSC_00092 233
93061.SAOUHSC_00078 93061.SAOUHSC_00146 153
93061.SAOUHSC_00078 93061.SAOUHSC_00152 486
93061.SAOUHSC_00078 93061.SAOUHSC_00153 151
93061.SAOUHSC_00078 93061.SAOUHSC_00179 156
93061.SAOUHSC_00078 93061.SAOUHSC_00180 156
93061.SAOUHSC_00078 93061.SAOUHSC_00240 253
93061.SAOUHSC_00078 93061.SAOUHSC_00241 253
93061.SAOUHSC_00078 93061.SAOUHSC_00256 157
93061.SAOUHSC_00078 93061.SAOUHSC_00313 159
93061.SAOUHSC_00078 93061.SAOUHSC_00314 400
93061.SAOUHSC_00078 93061.SAOUHSC_00362 153
93061.SAOUHSC_00078 93061.SAOUHSC_00502 253
93061.SAOUHSC_00078 93061.SAOUHSC_00521 270
93061.SAOUHSC_00078 93061.SAOUHSC_00547 180
93061.SAOUHSC_00078 93061.SAOUHSC_00572 165
93061.SAOUHSC_00078 93061.SAOUHSC_00640 163
93061.SAOUHSC_00078 93061.SAOUHSC_00645 154
93061.SAOUHSC_00078 93061.SAOUHSC_00647 221
93061.SAOUHSC_00078 93061.SAOUHSC_00658 156
93061.SAOUHSC_00078 93061.SAOUHSC_00699 156
93061.SAOUHSC_00078 93061.SAOUHSC_00703 390
93061.SAOUHSC_00078 93061.SAOUHSC_00705 252
93061.SAOUHSC_00078 93061.SAOUHSC_00706 157
93061.SAOUHSC_00078 93061.SAOUHSC_00785 253
93061.SAOUHSC_00078 93061.SAOUHSC_00803 262
93061.SAOUHSC_00078 93061.SAOUHSC_00804 260
93061.SAOUHSC_00078 93061.SAOUHSC_00830 187
93061.SAOUHSC_00078 93061.SAOUHSC_00854 185
93061.SAOUHSC_00078 93061.SAOUHSC_00915 186
93061.SAOUHSC_00078 93061.SAOUHSC_00916 165
93061.SAOUHSC_00078 93061.SAOUHSC_00937 177
93061.SAOUHSC_00078 93061.SAOUHSC_00944 256
93061.SAOUHSC_00078 93061.SAOUHSC_00952 166
93061.SAOUHSC_00078 93061.SAOUHSC_00968 171
93061.SAOUHSC_00078 93061.SAOUHSC_01061 290
93061.SAOUHSC_00078 93061.SAOUHSC_01062 199
93061.SAOUHSC_00078 93061.SAOUHSC_01175 315
93061.SAOUHSC_00078 93061.SAOUHSC_01222 357
93061.SAOUHSC_00078 93061.SAOUHSC_01250 231
93061.SAOUHSC_00078 93061.SAOUHSC_01252 208
93061.SAOUHSC_00078 93061.SAOUHSC_01328 444
93061.SAOUHSC_00078 93061.SAOUHSC_01351 357
93061.SAOUHSC_00078 93061.SAOUHSC_01392 180
93061.SAOUHSC_00078 93061.SAOUHSC_01621 210
93061.SAOUHSC_00078 93061.SAOUHSC_01651 444
93061.SAOUHSC_00078 93061.SAOUHSC_01668 425
93061.SAOUHSC_00078 93061.SAOUHSC_01671 393
93061.SAOUHSC_00078 93061.SAOUHSC_01672 394
93061.SAOUHSC_00078 93061.SAOUHSC_01680 185
93061.SAOUHSC_00078 93061.SAOUHSC_01681 157
93061.SAOUHSC_00078 93061.SAOUHSC_01741 208
93061.SAOUHSC_00078 93061.SAOUHSC_01742 241
93061.SAOUHSC_00078 93061.SAOUHSC_01796 467
93061.SAOUHSC_00078 93061.SAOUHSC_01861 229
93061.SAOUHSC_00078 93061.SAOUHSC_01961 163
93061.SAOUHSC_00078 93061.SAOUHSC_01962 192
93061.SAOUHSC_00078 93061.SAOUHSC_02004 191
93061.SAOUHSC_00078 93061.SAOUHSC_02095 168
93061.SAOUHSC_00078 93061.SAOUHSC_02119 193
93061.SAOUHSC_00078 93061.SAOUHSC_02132 160
93061.SAOUHSC_00078 93061.SAOUHSC_02258 154
93061.SAOUHSC_00078 93061.SAOUHSC_02436 155
93061.SAOUHSC_00078 93061.SAOUHSC_02457 540
93061.SAOUHSC_00078 93061.SAOUHSC_02467 201
93061.SAOUHSC_00078 93061.SAOUHSC_02468 185
93061.SAOUHSC_00078 93061.SAOUHSC_02517 271
93061.SAOUHSC_00078 93061.SAOUHSC_02531 203
93061.SAOUHSC_00078 93061.SAOUHSC_02544 163
93061.SAOUHSC_00078 93061.SAOUHSC_02612 203
93061.SAOUHSC_00078 93061.SAOUHSC_02718 356
93061.SAOUHSC_00078 93061.SAOUHSC_02725 199
93061.SAOUHSC_00078 93061.SAOUHSC_02755 229
93061.SAOUHSC_00078 93061.SAOUHSC_02762 305
93061.SAOUHSC_00078 93061.SAOUHSC_02793 241
93061.SAOUHSC_00078 93061.SAOUHSC_02834 264
93061.SAOUHSC_00078 93061.SAOUHSC_02897 200
93061.SAOUHSC_00078 93061.SAOUHSC_02921 193
93061.SAOUHSC_00078 93061.SAOUHSC_02974 259
93061.SAOUHSC_00078 93061.SAOUHSC_02980 435
93061.SAOUHSC_00078 93061.SAOUHSC_02997 205
93061.SAOUHSC_00078 93061.SAOUHSC_03006 183
93061.SAOUHSC_00078 93061.SAOUHSC_03023 252
93061.SAOUHSC_00078 93061.SAOUHSC_03032 167
93061.SAOUHSC_00079 93061.SAOUHSC_00069 278
93061.SAOUHSC_00079 93061.SAOUHSC_00070 162
93061.SAOUHSC_00079 93061.SAOUHSC_00071 202
93061.SAOUHSC_00079 93061.SAOUHSC_00072 612
93061.SAOUHSC_00079 93061.SAOUHSC_00074 617
93061.SAOUHSC_00079 93061.SAOUHSC_00075 946
93061.SAOUHSC_00079 93061.SAOUHSC_00076 955
93061.SAOUHSC_00079 93061.SAOUHSC_00077 980
93061.SAOUHSC_00079 93061.SAOUHSC_00078 948
93061.SAOUHSC_00079 93061.SAOUHSC_00080 979
93061.SAOUHSC_00079 93061.SAOUHSC_00081 966
93061.SAOUHSC_00079 93061.SAOUHSC_00082 992
93061.SAOUHSC_00079 93061.SAOUHSC_00083 954
93061.SAOUHSC_00079 93061.SAOUHSC_00086 396
93061.SAOUHSC_00079 93061.SAOUHSC_00088 289
93061.SAOUHSC_00079 93061.SAOUHSC_00089 289
93061.SAOUHSC_00079 93061.SAOUHSC_00090 233
93061.SAOUHSC_00079 93061.SAOUHSC_00091 233
93061.SAOUHSC_00079 93061.SAOUHSC_00092 233
93061.SAOUHSC_00079 93061.SAOUHSC_00320 162
93061.SAOUHSC_00079 93061.SAOUHSC_00421 191
93061.SAOUHSC_00079 93061.SAOUHSC_00605 212
93061.SAOUHSC_00079 93061.SAOUHSC_00652 381
93061.SAOUHSC_00079 93061.SAOUHSC_00684 377
93061.SAOUHSC_00079 93061.SAOUHSC_00746 274
93061.SAOUHSC_00079 93061.SAOUHSC_00747 274
93061.SAOUHSC_00079 93061.SAOUHSC_00830 220
93061.SAOUHSC_00079 93061.SAOUHSC_01085 332
93061.SAOUHSC_00079 93061.SAOUHSC_01401 170
93061.SAOUHSC_00079 93061.SAOUHSC_01472 234
93061.SAOUHSC_00079 93061.SAOUHSC_01575 224
93061.SAOUHSC_00079 93061.SAOUHSC_01962 198
93061.SAOUHSC_00079 93061.SAOUHSC_02246 704
93061.SAOUHSC_00079 93061.SAOUHSC_02318 215
93061.SAOUHSC_00079 93061.SAOUHSC_02430 607
93061.SAOUHSC_00079 93061.SAOUHSC_02434 452
93061.SAOUHSC_00079 93061.SAOUHSC_02436 535
93061.SAOUHSC_00079 93061.SAOUHSC_02554 686
93061.SAOUHSC_00079 93061.SAOUHSC_02600 165
93061.SAOUHSC_00079 93061.SAOUHSC_02750 211
93061.SAOUHSC_00079 93061.SAOUHSC_02834 254
93061.SAOUHSC_00079 93061.SAOUHSC_02898 176
93061.SAOUHSC_00079 93061.SAOUHSC_02918 274
93061.SAOUHSC_00079 93061.SAOUHSC_02919 274
93061.SAOUHSC_00079 93061.SAOUHSC_02920 159
93061.SAOUHSC_00079 93061.SAOUHSC_02971 381
93061.SAOUHSC_00079 93061.SAOUHSC_03017 232
93061.SAOUHSC_00080 93061.SAOUHSC_00017 158
93061.SAOUHSC_00080 93061.SAOUHSC_00051 508
93061.SAOUHSC_00080 93061.SAOUHSC_00070 162
93061.SAOUHSC_00080 93061.SAOUHSC_00071 239
93061.SAOUHSC_00080 93061.SAOUHSC_00072 523
93061.SAOUHSC_00080 93061.SAOUHSC_00074 586
93061.SAOUHSC_00080 93061.SAOUHSC_00075 921
93061.SAOUHSC_00080 93061.SAOUHSC_00076 960
93061.SAOUHSC_00080 93061.SAOUHSC_00077 952
93061.SAOUHSC_00080 93061.SAOUHSC_00078 971
93061.SAOUHSC_00080 93061.SAOUHSC_00079 979
93061.SAOUHSC_00080 93061.SAOUHSC_00081 971
93061.SAOUHSC_00080 93061.SAOUHSC_00082 987
93061.SAOUHSC_00080 93061.SAOUHSC_00083 967
93061.SAOUHSC_00080 93061.SAOUHSC_00086 200
93061.SAOUHSC_00080 93061.SAOUHSC_00421 167
93061.SAOUHSC_00080 93061.SAOUHSC_00652 439
93061.SAOUHSC_00080 93061.SAOUHSC_00684 408
93061.SAOUHSC_00080 93061.SAOUHSC_00746 408
93061.SAOUHSC_00080 93061.SAOUHSC_00747 307
93061.SAOUHSC_00080 93061.SAOUHSC_00827 158
93061.SAOUHSC_00080 93061.SAOUHSC_00830 248
93061.SAOUHSC_00080 93061.SAOUHSC_00958 150
93061.SAOUHSC_00080 93061.SAOUHSC_00998 158
93061.SAOUHSC_00080 93061.SAOUHSC_01085 200
93061.SAOUHSC_00080 93061.SAOUHSC_01401 170
93061.SAOUHSC_00080 93061.SAOUHSC_01528 158
93061.SAOUHSC_00080 93061.SAOUHSC_01575 163
93061.SAOUHSC_00080 93061.SAOUHSC_01618 189
93061.SAOUHSC_00080 93061.SAOUHSC_01838 150
93061.SAOUHSC_00080 93061.SAOUHSC_01962 198
93061.SAOUHSC_00080 93061.SAOUHSC_01968 296
93061.SAOUHSC_00080 93061.SAOUHSC_02185 167
93061.SAOUHSC_00080 93061.SAOUHSC_02193 170
93061.SAOUHSC_00080 93061.SAOUHSC_02418 247
93061.SAOUHSC_00080 93061.SAOUHSC_02420 247
93061.SAOUHSC_00080 93061.SAOUHSC_02430 190
93061.SAOUHSC_00080 93061.SAOUHSC_02433 254
93061.SAOUHSC_00080 93061.SAOUHSC_02434 456
93061.SAOUHSC_00080 93061.SAOUHSC_02435 255
93061.SAOUHSC_00080 93061.SAOUHSC_02436 573
93061.SAOUHSC_00080 93061.SAOUHSC_02554 200
93061.SAOUHSC_00080 93061.SAOUHSC_02629 247
93061.SAOUHSC_00080 93061.SAOUHSC_02750 224
93061.SAOUHSC_00080 93061.SAOUHSC_02834 265
93061.SAOUHSC_00080 93061.SAOUHSC_02971 221
93061.SAOUHSC_00081 93061.SAOUHSC_00049 153
93061.SAOUHSC_00081 93061.SAOUHSC_00069 278
93061.SAOUHSC_00081 93061.SAOUHSC_00070 162
93061.SAOUHSC_00081 93061.SAOUHSC_00071 239
93061.SAOUHSC_00081 93061.SAOUHSC_00072 516
93061.SAOUHSC_00081 93061.SAOUHSC_00074 462
93061.SAOUHSC_00081 93061.SAOUHSC_00075 801
93061.SAOUHSC_00081 93061.SAOUHSC_00076 853
93061.SAOUHSC_00081 93061.SAOUHSC_00077 971
93061.SAOUHSC_00081 93061.SAOUHSC_00078 893
93061.SAOUHSC_00081 93061.SAOUHSC_00079 966
93061.SAOUHSC_00081 93061.SAOUHSC_00080 971
93061.SAOUHSC_00081 93061.SAOUHSC_00082 985
93061.SAOUHSC_00081 93061.SAOUHSC_00083 948
93061.SAOUHSC_00081 93061.SAOUHSC_00086 396
93061.SAOUHSC_00081 93061.SAOUHSC_00088 289
93061.SAOUHSC_00081 93061.SAOUHSC_00089 289
93061.SAOUHSC_00081 93061.SAOUHSC_00090 233
93061.SAOUHSC_00081 93061.SAOUHSC_00091 233
93061.SAOUHSC_00081 93061.SAOUHSC_00092 233
93061.SAOUHSC_00081 93061.SAOUHSC_00137 216
93061.SAOUHSC_00081 93061.SAOUHSC_00337 220
93061.SAOUHSC_00081 93061.SAOUHSC_00398 185
93061.SAOUHSC_00081 93061.SAOUHSC_00538 213
93061.SAOUHSC_00081 93061.SAOUHSC_00552 227
93061.SAOUHSC_00081 93061.SAOUHSC_00555 213
93061.SAOUHSC_00081 93061.SAOUHSC_00652 308
93061.SAOUHSC_00081 93061.SAOUHSC_00698 176
93061.SAOUHSC_00081 93061.SAOUHSC_00906 167
93061.SAOUHSC_00081 93061.SAOUHSC_01174 198
93061.SAOUHSC_00081 93061.SAOUHSC_01401 208
93061.SAOUHSC_00081 93061.SAOUHSC_01833 232
93061.SAOUHSC_00081 93061.SAOUHSC_01835 213
93061.SAOUHSC_00081 93061.SAOUHSC_01998 232
93061.SAOUHSC_00081 93061.SAOUHSC_02143 226
93061.SAOUHSC_00081 93061.SAOUHSC_02246 226
93061.SAOUHSC_00081 93061.SAOUHSC_02418 221
93061.SAOUHSC_00081 93061.SAOUHSC_02420 221
93061.SAOUHSC_00081 93061.SAOUHSC_02554 202
93061.SAOUHSC_00081 93061.SAOUHSC_02600 189
93061.SAOUHSC_00081 93061.SAOUHSC_02629 221
93061.SAOUHSC_00081 93061.SAOUHSC_02864 642
93061.SAOUHSC_00081 93061.SAOUHSC_02899 177
93061.SAOUHSC_00081 93061.SAOUHSC_02964 237
93061.SAOUHSC_00081 93061.SAOUHSC_03033 169
93061.SAOUHSC_00082 93061.SAOUHSC_00030 181
93061.SAOUHSC_00082 93061.SAOUHSC_00057 191
93061.SAOUHSC_00082 93061.SAOUHSC_00069 278
93061.SAOUHSC_00082 93061.SAOUHSC_00070 162
93061.SAOUHSC_00082 93061.SAOUHSC_00071 214
93061.SAOUHSC_00082 93061.SAOUHSC_00072 792
93061.SAOUHSC_00082 93061.SAOUHSC_00074 570
93061.SAOUHSC_00082 93061.SAOUHSC_00075 944
93061.SAOUHSC_00082 93061.SAOUHSC_00076 966
93061.SAOUHSC_00082 93061.SAOUHSC_00077 993
93061.SAOUHSC_00082 93061.SAOUHSC_00078 867
93061.SAOUHSC_00082 93061.SAOUHSC_00079 992
93061.SAOUHSC_00082 93061.SAOUHSC_00080 987
93061.SAOUHSC_00082 93061.SAOUHSC_00081 985
93061.SAOUHSC_00082 93061.SAOUHSC_00083 954
93061.SAOUHSC_00082 93061.SAOUHSC_00086 396
93061.SAOUHSC_00082 93061.SAOUHSC_00088 289
93061.SAOUHSC_00082 93061.SAOUHSC_00089 289
93061.SAOUHSC_00082 93061.SAOUHSC_00090 233
93061.SAOUHSC_00082 93061.SAOUHSC_00091 233
93061.SAOUHSC_00082 93061.SAOUHSC_00092 233
93061.SAOUHSC_00082 93061.SAOUHSC_00137 285
93061.SAOUHSC_00082 93061.SAOUHSC_00144 187
93061.SAOUHSC_00082 93061.SAOUHSC_00149 201
93061.SAOUHSC_00082 93061.SAOUHSC_00198 304
93061.SAOUHSC_00082 93061.SAOUHSC_00220 191
93061.SAOUHSC_00082 93061.SAOUHSC_00225 191
93061.SAOUHSC_00082 93061.SAOUHSC_00295 291
93061.SAOUHSC_00082 93061.SAOUHSC_00375 313
93061.SAOUHSC_00082 93061.SAOUHSC_00389 165
93061.SAOUHSC_00082 93061.SAOUHSC_00421 170
93061.SAOUHSC_00082 93061.SAOUHSC_00430 150
93061.SAOUHSC_00082 93061.SAOUHSC_00474 160
93061.SAOUHSC_00082 93061.SAOUHSC_00475 169
93061.SAOUHSC_00082 93061.SAOUHSC_00488 170
93061.SAOUHSC_00082 93061.SAOUHSC_00491 188
93061.SAOUHSC_00082 93061.SAOUHSC_00493 310
93061.SAOUHSC_00082 93061.SAOUHSC_00531 191
93061.SAOUHSC_00082 93061.SAOUHSC_00536 189
93061.SAOUHSC_00082 93061.SAOUHSC_00544 157
93061.SAOUHSC_00082 93061.SAOUHSC_00545 157
93061.SAOUHSC_00082 93061.SAOUHSC_00549 204
93061.SAOUHSC_00082 93061.SAOUHSC_00611 388
93061.SAOUHSC_00082 93061.SAOUHSC_00652 434
93061.SAOUHSC_00082 93061.SAOUHSC_00659 332
93061.SAOUHSC_00082 93061.SAOUHSC_00661 332
93061.SAOUHSC_00082 93061.SAOUHSC_00684 156
93061.SAOUHSC_00082 93061.SAOUHSC_00713 200
93061.SAOUHSC_00082 93061.SAOUHSC_00724 189
93061.SAOUHSC_00082 93061.SAOUHSC_00733 200
93061.SAOUHSC_00082 93061.SAOUHSC_00771 292
93061.SAOUHSC_00082 93061.SAOUHSC_00782 172
93061.SAOUHSC_00082 93061.SAOUHSC_00865 191
93061.SAOUHSC_00082 93061.SAOUHSC_00869 324
93061.SAOUHSC_00082 93061.SAOUHSC_00898 357
93061.SAOUHSC_00082 93061.SAOUHSC_00899 169
93061.SAOUHSC_00082 93061.SAOUHSC_00905 172
93061.SAOUHSC_00082 93061.SAOUHSC_00913 159
93061.SAOUHSC_00082 93061.SAOUHSC_00933 302
93061.SAOUHSC_00082 93061.SAOUHSC_00976 195
93061.SAOUHSC_00082 93061.SAOUHSC_00989 175
93061.SAOUHSC_00082 93061.SAOUHSC_01018 190
93061.SAOUHSC_00082 93061.SAOUHSC_01038 156
93061.SAOUHSC_00082 93061.SAOUHSC_01075 168
93061.SAOUHSC_00082 93061.SAOUHSC_01085 251
93061.SAOUHSC_00082 93061.SAOUHSC_01147 193
93061.SAOUHSC_00082 93061.SAOUHSC_01182 156
93061.SAOUHSC_00082 93061.SAOUHSC_01204 168
93061.SAOUHSC_00082 93061.SAOUHSC_01237 291
93061.SAOUHSC_00082 93061.SAOUHSC_01240 232
93061.SAOUHSC_00082 93061.SAOUHSC_01272 203
93061.SAOUHSC_00082 93061.SAOUHSC_01273 174
93061.SAOUHSC_00082 93061.SAOUHSC_01276 251
93061.SAOUHSC_00082 93061.SAOUHSC_01319 240
93061.SAOUHSC_00082 93061.SAOUHSC_01320 467
93061.SAOUHSC_00082 93061.SAOUHSC_01321 376
93061.SAOUHSC_00082 93061.SAOUHSC_01322 363
93061.SAOUHSC_00082 93061.SAOUHSC_01394 240
93061.SAOUHSC_00082 93061.SAOUHSC_01395 357
93061.SAOUHSC_00082 93061.SAOUHSC_01396 420
93061.SAOUHSC_00082 93061.SAOUHSC_01397 622
93061.SAOUHSC_00082 93061.SAOUHSC_01398 482
93061.SAOUHSC_00082 93061.SAOUHSC_01399 191
93061.SAOUHSC_00082 93061.SAOUHSC_01401 358
93061.SAOUHSC_00082 93061.SAOUHSC_01435 183
93061.SAOUHSC_00082 93061.SAOUHSC_01474 234
93061.SAOUHSC_00082 93061.SAOUHSC_01483 161
93061.SAOUHSC_00082 93061.SAOUHSC_01588 237
93061.SAOUHSC_00082 93061.SAOUHSC_01589 261
93061.SAOUHSC_00082 93061.SAOUHSC_01663 214
93061.SAOUHSC_00082 93061.SAOUHSC_01698 172
93061.SAOUHSC_00082 93061.SAOUHSC_01738 231
93061.SAOUHSC_00082 93061.SAOUHSC_01774 170
93061.SAOUHSC_00082 93061.SAOUHSC_01802 283
93061.SAOUHSC_00082 93061.SAOUHSC_01812 160
93061.SAOUHSC_00082 93061.SAOUHSC_01852 235
93061.SAOUHSC_00082 93061.SAOUHSC_01867 189
93061.SAOUHSC_00082 93061.SAOUHSC_01901 151
93061.SAOUHSC_00082 93061.SAOUHSC_02008 191
93061.SAOUHSC_00082 93061.SAOUHSC_02029 185
93061.SAOUHSC_00082 93061.SAOUHSC_02135 235
93061.SAOUHSC_00082 93061.SAOUHSC_02158 175
93061.SAOUHSC_00082 93061.SAOUHSC_02246 685
93061.SAOUHSC_00082 93061.SAOUHSC_02276 203
93061.SAOUHSC_00082 93061.SAOUHSC_02278 221
93061.SAOUHSC_00082 93061.SAOUHSC_02359 188
93061.SAOUHSC_00082 93061.SAOUHSC_02362 235
93061.SAOUHSC_00082 93061.SAOUHSC_02374 191
93061.SAOUHSC_00082 93061.SAOUHSC_02407 292
93061.SAOUHSC_00082 93061.SAOUHSC_02409 203
93061.SAOUHSC_00082 93061.SAOUHSC_02422 160
93061.SAOUHSC_00082 93061.SAOUHSC_02430 663
93061.SAOUHSC_00082 93061.SAOUHSC_02434 590
93061.SAOUHSC_00082 93061.SAOUHSC_02436 686
93061.SAOUHSC_00082 93061.SAOUHSC_02522 228
93061.SAOUHSC_00082 93061.SAOUHSC_02551 221
93061.SAOUHSC_00082 93061.SAOUHSC_02554 646
93061.SAOUHSC_00082 93061.SAOUHSC_02605 191
93061.SAOUHSC_00082 93061.SAOUHSC_02610 203
93061.SAOUHSC_00082 93061.SAOUHSC_02714 243
93061.SAOUHSC_00082 93061.SAOUHSC_02770 507
93061.SAOUHSC_00082 93061.SAOUHSC_02876 175
93061.SAOUHSC_00082 93061.SAOUHSC_02929 304
93061.SAOUHSC_00082 93061.SAOUHSC_03004 332
93061.SAOUHSC_00082 93061.SAOUHSC_03012 200
93061.SAOUHSC_00082 93061.SAOUHSC_03024 234
93061.SAOUHSC_00082 93061.SAOUHSC_03032 162
93061.SAOUHSC_00083 93061.SAOUHSC_00001 159
93061.SAOUHSC_00083 93061.SAOUHSC_00069 278
93061.SAOUHSC_00083 93061.SAOUHSC_00070 161
93061.SAOUHSC_00083 93061.SAOUHSC_00071 199
93061.SAOUHSC_00083 93061.SAOUHSC_00072 456
93061.SAOUHSC_00083 93061.SAOUHSC_00074 462
93061.SAOUHSC_00083 93061.SAOUHSC_00075 930
93061.SAOUHSC_00083 93061.SAOUHSC_00076 832
93061.SAOUHSC_00083 93061.SAOUHSC_00077 967
93061.SAOUHSC_00083 93061.SAOUHSC_00078 876
93061.SAOUHSC_00083 93061.SAOUHSC_00079 954
93061.SAOUHSC_00083 93061.SAOUHSC_00080 967
93061.SAOUHSC_00083 93061.SAOUHSC_00081 948
93061.SAOUHSC_00083 93061.SAOUHSC_00082 954
93061.SAOUHSC_00083 93061.SAOUHSC_00086 397
93061.SAOUHSC_00083 93061.SAOUHSC_00088 289
93061.SAOUHSC_00083 93061.SAOUHSC_00089 289
93061.SAOUHSC_00083 93061.SAOUHSC_00090 233
93061.SAOUHSC_00083 93061.SAOUHSC_00091 233
93061.SAOUHSC_00083 93061.SAOUHSC_00092 233
93061.SAOUHSC_00083 93061.SAOUHSC_00148 215
93061.SAOUHSC_00083 93061.SAOUHSC_00345 239
93061.SAOUHSC_00083 93061.SAOUHSC_00346 218
93061.SAOUHSC_00083 93061.SAOUHSC_00652 332
93061.SAOUHSC_00083 93061.SAOUHSC_00654 642
93061.SAOUHSC_00083 93061.SAOUHSC_00849 187
93061.SAOUHSC_00083 93061.SAOUHSC_00902 188
93061.SAOUHSC_00083 93061.SAOUHSC_00903 188
93061.SAOUHSC_00083 93061.SAOUHSC_01150 160
93061.SAOUHSC_00083 93061.SAOUHSC_01183 257
93061.SAOUHSC_00083 93061.SAOUHSC_01209 175
93061.SAOUHSC_00083 93061.SAOUHSC_01210 175
93061.SAOUHSC_00083 93061.SAOUHSC_01211 175
93061.SAOUHSC_00083 93061.SAOUHSC_01237 155
93061.SAOUHSC_00083 93061.SAOUHSC_01246 210
93061.SAOUHSC_00083 93061.SAOUHSC_01261 176
93061.SAOUHSC_00083 93061.SAOUHSC_01397 271
93061.SAOUHSC_00083 93061.SAOUHSC_01469 305
93061.SAOUHSC_00083 93061.SAOUHSC_01473 304
93061.SAOUHSC_00083 93061.SAOUHSC_01485 214
93061.SAOUHSC_00083 93061.SAOUHSC_01497 156
93061.SAOUHSC_00083 93061.SAOUHSC_01753 243
93061.SAOUHSC_00083 93061.SAOUHSC_01755 183
93061.SAOUHSC_00083 93061.SAOUHSC_01757 177
93061.SAOUHSC_00083 93061.SAOUHSC_01812 217
93061.SAOUHSC_00083 93061.SAOUHSC_01914 256
93061.SAOUHSC_00083 93061.SAOUHSC_02116 218
93061.SAOUHSC_00083 93061.SAOUHSC_02246 684
93061.SAOUHSC_00083 93061.SAOUHSC_02317 150
93061.SAOUHSC_00083 93061.SAOUHSC_02327 257
93061.SAOUHSC_00083 93061.SAOUHSC_02340 256
93061.SAOUHSC_00083 93061.SAOUHSC_02341 257
93061.SAOUHSC_00083 93061.SAOUHSC_02343 269
93061.SAOUHSC_00083 93061.SAOUHSC_02345 271
93061.SAOUHSC_00083 93061.SAOUHSC_02346 280
93061.SAOUHSC_00083 93061.SAOUHSC_02347 256
93061.SAOUHSC_00083 93061.SAOUHSC_02349 240
93061.SAOUHSC_00083 93061.SAOUHSC_02350 256
93061.SAOUHSC_00083 93061.SAOUHSC_02362 156
93061.SAOUHSC_00083 93061.SAOUHSC_02554 647
93061.SAOUHSC_00083 93061.SAOUHSC_02621 184
93061.SAOUHSC_00083 93061.SAOUHSC_02736 162
93061.SAOUHSC_00083 93061.SAOUHSC_03008 240
93061.SAOUHSC_00083 93061.SAOUHSC_03051 375
93061.SAOUHSC_00083 93061.SAOUHSC_03052 375
93061.SAOUHSC_00083 93061.SAOUHSC_03053 279
93061.SAOUHSC_00083 93061.SAOUHSC_03054 218
93061.SAOUHSC_00083 93061.SAOUHSC_03055 217
93061.SAOUHSC_00084 93061.SAOUHSC_00085 686
93061.SAOUHSC_00084 93061.SAOUHSC_00086 392
93061.SAOUHSC_00084 93061.SAOUHSC_00087 275
93061.SAOUHSC_00084 93061.SAOUHSC_00088 233
93061.SAOUHSC_00084 93061.SAOUHSC_00089 233
93061.SAOUHSC_00084 93061.SAOUHSC_00090 182
93061.SAOUHSC_00084 93061.SAOUHSC_00091 182
93061.SAOUHSC_00084 93061.SAOUHSC_00092 182
93061.SAOUHSC_00084 93061.SAOUHSC_00093 157
93061.SAOUHSC_00084 93061.SAOUHSC_A00084 655
93061.SAOUHSC_00085 93061.SAOUHSC_00084 686
93061.SAOUHSC_00085 93061.SAOUHSC_00086 475
93061.SAOUHSC_00085 93061.SAOUHSC_00087 320
93061.SAOUHSC_00085 93061.SAOUHSC_00088 263
93061.SAOUHSC_00085 93061.SAOUHSC_00089 263
93061.SAOUHSC_00085 93061.SAOUHSC_00090 197
93061.SAOUHSC_00085 93061.SAOUHSC_00091 197
93061.SAOUHSC_00085 93061.SAOUHSC_00092 197
93061.SAOUHSC_00085 93061.SAOUHSC_00093 163
93061.SAOUHSC_00085 93061.SAOUHSC_A00084 527
93061.SAOUHSC_00086 93061.SAOUHSC_00009 193
93061.SAOUHSC_00086 93061.SAOUHSC_00069 188
93061.SAOUHSC_00086 93061.SAOUHSC_00072 290
93061.SAOUHSC_00086 93061.SAOUHSC_00074 290
93061.SAOUHSC_00086 93061.SAOUHSC_00075 343
93061.SAOUHSC_00086 93061.SAOUHSC_00076 343
93061.SAOUHSC_00086 93061.SAOUHSC_00077 200
93061.SAOUHSC_00086 93061.SAOUHSC_00078 396
93061.SAOUHSC_00086 93061.SAOUHSC_00079 396
93061.SAOUHSC_00086 93061.SAOUHSC_00080 200
93061.SAOUHSC_00086 93061.SAOUHSC_00081 396
93061.SAOUHSC_00086 93061.SAOUHSC_00082 396
93061.SAOUHSC_00086 93061.SAOUHSC_00083 397
93061.SAOUHSC_00086 93061.SAOUHSC_00084 392
93061.SAOUHSC_00086 93061.SAOUHSC_00085 475
93061.SAOUHSC_00086 93061.SAOUHSC_00087 530
93061.SAOUHSC_00086 93061.SAOUHSC_00088 470
93061.SAOUHSC_00086 93061.SAOUHSC_00089 432
93061.SAOUHSC_00086 93061.SAOUHSC_00090 291
93061.SAOUHSC_00086 93061.SAOUHSC_00091 291
93061.SAOUHSC_00086 93061.SAOUHSC_00092 291
93061.SAOUHSC_00086 93061.SAOUHSC_00093 192
93061.SAOUHSC_00086 93061.SAOUHSC_00094 159
93061.SAOUHSC_00086 93061.SAOUHSC_00113 208
93061.SAOUHSC_00086 93061.SAOUHSC_00174 252
93061.SAOUHSC_00086 93061.SAOUHSC_00187 255
93061.SAOUHSC_00086 93061.SAOUHSC_00372 209
93061.SAOUHSC_00086 93061.SAOUHSC_00436 197
93061.SAOUHSC_00086 93061.SAOUHSC_00454 176
93061.SAOUHSC_00086 93061.SAOUHSC_00462 155
93061.SAOUHSC_00086 93061.SAOUHSC_00509 176
93061.SAOUHSC_00086 93061.SAOUHSC_00511 218
93061.SAOUHSC_00086 93061.SAOUHSC_00577 251
93061.SAOUHSC_00086 93061.SAOUHSC_00855 204
93061.SAOUHSC_00086 93061.SAOUHSC_00871 280
93061.SAOUHSC_00086 93061.SAOUHSC_00881 160
93061.SAOUHSC_00086 93061.SAOUHSC_00920 921
93061.SAOUHSC_00086 93061.SAOUHSC_00921 919
93061.SAOUHSC_00086 93061.SAOUHSC_00983 156
93061.SAOUHSC_00086 93061.SAOUHSC_01041 272
93061.SAOUHSC_00086 93061.SAOUHSC_01043 179
93061.SAOUHSC_00086 93061.SAOUHSC_01077 186
93061.SAOUHSC_00086 93061.SAOUHSC_01078 212
93061.SAOUHSC_00086 93061.SAOUHSC_01149 156
93061.SAOUHSC_00086 93061.SAOUHSC_01196 160
93061.SAOUHSC_00086 93061.SAOUHSC_01197 232
93061.SAOUHSC_00086 93061.SAOUHSC_01198 497
93061.SAOUHSC_00086 93061.SAOUHSC_01199 194
93061.SAOUHSC_00086 93061.SAOUHSC_01201 280
93061.SAOUHSC_00086 93061.SAOUHSC_01203 190
93061.SAOUHSC_00086 93061.SAOUHSC_01236 156
93061.SAOUHSC_00086 93061.SAOUHSC_01257 342
93061.SAOUHSC_00086 93061.SAOUHSC_01260 185
93061.SAOUHSC_00086 93061.SAOUHSC_01261 332
93061.SAOUHSC_00086 93061.SAOUHSC_01262 188
93061.SAOUHSC_00086 93061.SAOUHSC_01337 179
93061.SAOUHSC_00086 93061.SAOUHSC_01356 190
93061.SAOUHSC_00086 93061.SAOUHSC_01471 160
93061.SAOUHSC_00086 93061.SAOUHSC_01472 260
93061.SAOUHSC_00086 93061.SAOUHSC_01496 156
93061.SAOUHSC_00086 93061.SAOUHSC_01497 332
93061.SAOUHSC_00086 93061.SAOUHSC_01593 171
93061.SAOUHSC_00086 93061.SAOUHSC_01596 429
93061.SAOUHSC_00086 93061.SAOUHSC_01612 272
93061.SAOUHSC_00086 93061.SAOUHSC_01614 179
93061.SAOUHSC_00086 93061.SAOUHSC_01808 186
93061.SAOUHSC_00086 93061.SAOUHSC_01809 152
93061.SAOUHSC_00086 93061.SAOUHSC_02282 252
93061.SAOUHSC_00086 93061.SAOUHSC_02284 332
93061.SAOUHSC_00086 93061.SAOUHSC_02319 177
93061.SAOUHSC_00086 93061.SAOUHSC_02336 918
93061.SAOUHSC_00086 93061.SAOUHSC_02389 332
93061.SAOUHSC_00086 93061.SAOUHSC_02402 192
93061.SAOUHSC_00086 93061.SAOUHSC_02457 252
93061.SAOUHSC_00086 93061.SAOUHSC_02464 252
93061.SAOUHSC_00086 93061.SAOUHSC_02467 906
93061.SAOUHSC_00086 93061.SAOUHSC_02468 180
93061.SAOUHSC_00086 93061.SAOUHSC_02477 257
93061.SAOUHSC_00086 93061.SAOUHSC_02545 167
93061.SAOUHSC_00086 93061.SAOUHSC_02682 208
93061.SAOUHSC_00086 93061.SAOUHSC_02686 224
93061.SAOUHSC_00086 93061.SAOUHSC_02772 240
93061.SAOUHSC_00086 93061.SAOUHSC_02778 171
93061.SAOUHSC_00086 93061.SAOUHSC_02898 190
93061.SAOUHSC_00086 93061.SAOUHSC_02909 156
93061.SAOUHSC_00086 93061.SAOUHSC_02915 160
93061.SAOUHSC_00086 93061.SAOUHSC_02921 906
93061.SAOUHSC_00086 93061.SAOUHSC_02974 227
93061.SAOUHSC_00086 93061.SAOUHSC_02975 216
93061.SAOUHSC_00086 93061.SAOUHSC_A00084 318
93061.SAOUHSC_00087 93061.SAOUHSC_00084 275
93061.SAOUHSC_00087 93061.SAOUHSC_00085 320
93061.SAOUHSC_00087 93061.SAOUHSC_00086 530
93061.SAOUHSC_00087 93061.SAOUHSC_00088 638
93061.SAOUHSC_00087 93061.SAOUHSC_00089 638
93061.SAOUHSC_00087 93061.SAOUHSC_00090 371
93061.SAOUHSC_00087 93061.SAOUHSC_00091 371
93061.SAOUHSC_00087 93061.SAOUHSC_00092 371
93061.SAOUHSC_00087 93061.SAOUHSC_00093 237
93061.SAOUHSC_00087 93061.SAOUHSC_00094 175
93061.SAOUHSC_00087 93061.SAOUHSC_A00084 236
93061.SAOUHSC_00088 93061.SAOUHSC_00042 249
93061.SAOUHSC_00088 93061.SAOUHSC_00069 183
93061.SAOUHSC_00088 93061.SAOUHSC_00072 232
93061.SAOUHSC_00088 93061.SAOUHSC_00074 234
93061.SAOUHSC_00088 93061.SAOUHSC_00075 288
93061.SAOUHSC_00088 93061.SAOUHSC_00076 288
93061.SAOUHSC_00088 93061.SAOUHSC_00078 289
93061.SAOUHSC_00088 93061.SAOUHSC_00079 289
93061.SAOUHSC_00088 93061.SAOUHSC_00081 289
93061.SAOUHSC_00088 93061.SAOUHSC_00082 289
93061.SAOUHSC_00088 93061.SAOUHSC_00083 289
93061.SAOUHSC_00088 93061.SAOUHSC_00084 233
93061.SAOUHSC_00088 93061.SAOUHSC_00085 263
93061.SAOUHSC_00088 93061.SAOUHSC_00086 470
93061.SAOUHSC_00088 93061.SAOUHSC_00087 638
93061.SAOUHSC_00088 93061.SAOUHSC_00089 912
93061.SAOUHSC_00088 93061.SAOUHSC_00090 656
93061.SAOUHSC_00088 93061.SAOUHSC_00091 476
93061.SAOUHSC_00088 93061.SAOUHSC_00092 530
93061.SAOUHSC_00088 93061.SAOUHSC_00093 281
93061.SAOUHSC_00088 93061.SAOUHSC_00094 192
93061.SAOUHSC_00088 93061.SAOUHSC_00115 370
93061.SAOUHSC_00088 93061.SAOUHSC_00117 474
93061.SAOUHSC_00088 93061.SAOUHSC_00118 344
93061.SAOUHSC_00088 93061.SAOUHSC_00119 181
93061.SAOUHSC_00088 93061.SAOUHSC_00120 356
93061.SAOUHSC_00088 93061.SAOUHSC_00122 275
93061.SAOUHSC_00088 93061.SAOUHSC_00126 279
93061.SAOUHSC_00088 93061.SAOUHSC_00127 425
93061.SAOUHSC_00088 93061.SAOUHSC_00128 699
93061.SAOUHSC_00088 93061.SAOUHSC_00129 356
93061.SAOUHSC_00088 93061.SAOUHSC_00156 154
93061.SAOUHSC_00088 93061.SAOUHSC_00173 704
93061.SAOUHSC_00088 93061.SAOUHSC_00219 213
93061.SAOUHSC_00088 93061.SAOUHSC_00228 578
93061.SAOUHSC_00088 93061.SAOUHSC_00306 424
93061.SAOUHSC_00088 93061.SAOUHSC_00333 184
93061.SAOUHSC_00088 93061.SAOUHSC_00369 347
93061.SAOUHSC_00088 93061.SAOUHSC_00467 224
93061.SAOUHSC_00088 93061.SAOUHSC_00479 159
93061.SAOUHSC_00088 93061.SAOUHSC_00520 201
93061.SAOUHSC_00088 93061.SAOUHSC_00532 161
93061.SAOUHSC_00088 93061.SAOUHSC_00543 704
93061.SAOUHSC_00088 93061.SAOUHSC_00547 514
93061.SAOUHSC_00088 93061.SAOUHSC_00548 198
93061.SAOUHSC_00088 93061.SAOUHSC_00611 198
93061.SAOUHSC_00088 93061.SAOUHSC_00614 187
93061.SAOUHSC_00088 93061.SAOUHSC_00615 270
93061.SAOUHSC_00088 93061.SAOUHSC_00642 159
93061.SAOUHSC_00088 93061.SAOUHSC_00690 286
93061.SAOUHSC_00088 93061.SAOUHSC_00762 424
93061.SAOUHSC_00088 93061.SAOUHSC_00784 163
93061.SAOUHSC_00088 93061.SAOUHSC_00799 166
93061.SAOUHSC_00088 93061.SAOUHSC_00814 300
93061.SAOUHSC_00088 93061.SAOUHSC_00883 169
93061.SAOUHSC_00088 93061.SAOUHSC_00911 194
93061.SAOUHSC_00088 93061.SAOUHSC_00974 210
93061.SAOUHSC_00088 93061.SAOUHSC_01039 177
93061.SAOUHSC_00088 93061.SAOUHSC_01041 158
93061.SAOUHSC_00088 93061.SAOUHSC_01050 169
93061.SAOUHSC_00088 93061.SAOUHSC_01103 252
93061.SAOUHSC_00088 93061.SAOUHSC_01105 157
93061.SAOUHSC_00088 93061.SAOUHSC_01133 176
93061.SAOUHSC_00088 93061.SAOUHSC_01176 206
93061.SAOUHSC_00088 93061.SAOUHSC_01237 299
93061.SAOUHSC_00088 93061.SAOUHSC_01272 274
93061.SAOUHSC_00088 93061.SAOUHSC_01280 196
93061.SAOUHSC_00088 93061.SAOUHSC_01367 169
93061.SAOUHSC_00088 93061.SAOUHSC_01401 224
93061.SAOUHSC_00088 93061.SAOUHSC_01589 281
93061.SAOUHSC_00088 93061.SAOUHSC_01612 158
93061.SAOUHSC_00088 93061.SAOUHSC_01727 169
93061.SAOUHSC_00088 93061.SAOUHSC_01734 469
93061.SAOUHSC_00088 93061.SAOUHSC_01737 183
93061.SAOUHSC_00088 93061.SAOUHSC_01750 198
93061.SAOUHSC_00088 93061.SAOUHSC_01798 185
93061.SAOUHSC_00088 93061.SAOUHSC_01825 167
93061.SAOUHSC_00088 93061.SAOUHSC_01871 159
93061.SAOUHSC_00088 93061.SAOUHSC_01950 216
93061.SAOUHSC_00088 93061.SAOUHSC_01974 230
93061.SAOUHSC_00088 93061.SAOUHSC_02033 150
93061.SAOUHSC_00088 93061.SAOUHSC_02347 159
93061.SAOUHSC_00088 93061.SAOUHSC_02352 356
93061.SAOUHSC_00088 93061.SAOUHSC_02371 169
93061.SAOUHSC_00088 93061.SAOUHSC_02402 252
93061.SAOUHSC_00088 93061.SAOUHSC_02447 181
93061.SAOUHSC_00088 93061.SAOUHSC_02510 184
93061.SAOUHSC_00088 93061.SAOUHSC_02579 170
93061.SAOUHSC_00088 93061.SAOUHSC_02582 156
93061.SAOUHSC_00088 93061.SAOUHSC_02614 345
93061.SAOUHSC_00088 93061.SAOUHSC_02713 161
93061.SAOUHSC_00088 93061.SAOUHSC_02737 162
93061.SAOUHSC_00088 93061.SAOUHSC_02801 946
93061.SAOUHSC_00088 93061.SAOUHSC_02879 171
93061.SAOUHSC_00088 93061.SAOUHSC_02885 194
93061.SAOUHSC_00088 93061.SAOUHSC_02999 370
93061.SAOUHSC_00088 93061.SAOUHSC_A00084 205
93061.SAOUHSC_00089 93061.SAOUHSC_00069 181
93061.SAOUHSC_00089 93061.SAOUHSC_00072 227
93061.SAOUHSC_00089 93061.SAOUHSC_00074 228
93061.SAOUHSC_00089 93061.SAOUHSC_00075 288
93061.SAOUHSC_00089 93061.SAOUHSC_00076 288
93061.SAOUHSC_00089 93061.SAOUHSC_00078 289
93061.SAOUHSC_00089 93061.SAOUHSC_00079 289
93061.SAOUHSC_00089 93061.SAOUHSC_00081 289
93061.SAOUHSC_00089 93061.SAOUHSC_00082 289
93061.SAOUHSC_00089 93061.SAOUHSC_00083 289
93061.SAOUHSC_00089 93061.SAOUHSC_00084 233
93061.SAOUHSC_00089 93061.SAOUHSC_00085 263
93061.SAOUHSC_00089 93061.SAOUHSC_00086 432
93061.SAOUHSC_00089 93061.SAOUHSC_00087 638
93061.SAOUHSC_00089 93061.SAOUHSC_00088 912
93061.SAOUHSC_00089 93061.SAOUHSC_00090 766
93061.SAOUHSC_00089 93061.SAOUHSC_00091 628
93061.SAOUHSC_00089 93061.SAOUHSC_00092 620
93061.SAOUHSC_00089 93061.SAOUHSC_00093 290
93061.SAOUHSC_00089 93061.SAOUHSC_00094 192
93061.SAOUHSC_00089 93061.SAOUHSC_00114 263
93061.SAOUHSC_00089 93061.SAOUHSC_00115 655
93061.SAOUHSC_00089 93061.SAOUHSC_00116 439
93061.SAOUHSC_00089 93061.SAOUHSC_00117 696
93061.SAOUHSC_00089 93061.SAOUHSC_00118 425
93061.SAOUHSC_00089 93061.SAOUHSC_00119 424
93061.SAOUHSC_00089 93061.SAOUHSC_00120 512
93061.SAOUHSC_00089 93061.SAOUHSC_00121 314
93061.SAOUHSC_00089 93061.SAOUHSC_00122 183
93061.SAOUHSC_00089 93061.SAOUHSC_00123 216
93061.SAOUHSC_00089 93061.SAOUHSC_00125 183
93061.SAOUHSC_00089 93061.SAOUHSC_00126 159
93061.SAOUHSC_00089 93061.SAOUHSC_00127 204
93061.SAOUHSC_00089 93061.SAOUHSC_00128 478
93061.SAOUHSC_00089 93061.SAOUHSC_00129 512
93061.SAOUHSC_00089 93061.SAOUHSC_00175 155
93061.SAOUHSC_00089 93061.SAOUHSC_00179 206
93061.SAOUHSC_00089 93061.SAOUHSC_00180 206
93061.SAOUHSC_00089 93061.SAOUHSC_00222 168
93061.SAOUHSC_00089 93061.SAOUHSC_00223 168
93061.SAOUHSC_00089 93061.SAOUHSC_00227 168
93061.SAOUHSC_00089 93061.SAOUHSC_00228 184
93061.SAOUHSC_00089 93061.SAOUHSC_00309 178
93061.SAOUHSC_00089 93061.SAOUHSC_00471 232
93061.SAOUHSC_00089 93061.SAOUHSC_00479 262
93061.SAOUHSC_00089 93061.SAOUHSC_00510 205
93061.SAOUHSC_00089 93061.SAOUHSC_00535 178
93061.SAOUHSC_00089 93061.SAOUHSC_00547 537
93061.SAOUHSC_00089 93061.SAOUHSC_00548 183
93061.SAOUHSC_00089 93061.SAOUHSC_00640 465
93061.SAOUHSC_00089 93061.SAOUHSC_00641 293
93061.SAOUHSC_00089 93061.SAOUHSC_00642 261
93061.SAOUHSC_00089 93061.SAOUHSC_00643 168
93061.SAOUHSC_00089 93061.SAOUHSC_00644 184
93061.SAOUHSC_00089 93061.SAOUHSC_00645 299
93061.SAOUHSC_00089 93061.SAOUHSC_00664 178
93061.SAOUHSC_00089 93061.SAOUHSC_00691 289
93061.SAOUHSC_00089 93061.SAOUHSC_00713 353
93061.SAOUHSC_00089 93061.SAOUHSC_00756 160
93061.SAOUHSC_00089 93061.SAOUHSC_00762 391
93061.SAOUHSC_00089 93061.SAOUHSC_00783 314
93061.SAOUHSC_00089 93061.SAOUHSC_00911 202
93061.SAOUHSC_00089 93061.SAOUHSC_00974 183
93061.SAOUHSC_00089 93061.SAOUHSC_00991 252
93061.SAOUHSC_00089 93061.SAOUHSC_01010 274
93061.SAOUHSC_00089 93061.SAOUHSC_01146 150
93061.SAOUHSC_00089 93061.SAOUHSC_01170 234
93061.SAOUHSC_00089 93061.SAOUHSC_01475 183
93061.SAOUHSC_00089 93061.SAOUHSC_01605 208
93061.SAOUHSC_00089 93061.SAOUHSC_01691 167
93061.SAOUHSC_00089 93061.SAOUHSC_01771 281
93061.SAOUHSC_00089 93061.SAOUHSC_01772 169
93061.SAOUHSC_00089 93061.SAOUHSC_01774 274
93061.SAOUHSC_00089 93061.SAOUHSC_01776 274
93061.SAOUHSC_00089 93061.SAOUHSC_01793 164
93061.SAOUHSC_00089 93061.SAOUHSC_01871 262
93061.SAOUHSC_00089 93061.SAOUHSC_01889 276
93061.SAOUHSC_00089 93061.SAOUHSC_02009 293
93061.SAOUHSC_00089 93061.SAOUHSC_02117 307
93061.SAOUHSC_00089 93061.SAOUHSC_02118 191
93061.SAOUHSC_00089 93061.SAOUHSC_02152 469
93061.SAOUHSC_00089 93061.SAOUHSC_02267 153
93061.SAOUHSC_00089 93061.SAOUHSC_02352 512
93061.SAOUHSC_00089 93061.SAOUHSC_02399 168
93061.SAOUHSC_00089 93061.SAOUHSC_02405 232
93061.SAOUHSC_00089 93061.SAOUHSC_02417 284
93061.SAOUHSC_00089 93061.SAOUHSC_02441 157
93061.SAOUHSC_00089 93061.SAOUHSC_02611 221
93061.SAOUHSC_00089 93061.SAOUHSC_02649 303
93061.SAOUHSC_00089 93061.SAOUHSC_02682 274
93061.SAOUHSC_00089 93061.SAOUHSC_02723 160
93061.SAOUHSC_00089 93061.SAOUHSC_02737 178
93061.SAOUHSC_00089 93061.SAOUHSC_02761 221
93061.SAOUHSC_00089 93061.SAOUHSC_02801 517
93061.SAOUHSC_00089 93061.SAOUHSC_02871 314
93061.SAOUHSC_00089 93061.SAOUHSC_02880 184
93061.SAOUHSC_00089 93061.SAOUHSC_02885 202
93061.SAOUHSC_00089 93061.SAOUHSC_02918 304
93061.SAOUHSC_00089 93061.SAOUHSC_02984 183
93061.SAOUHSC_00089 93061.SAOUHSC_02998 439
93061.SAOUHSC_00089 93061.SAOUHSC_02999 681
93061.SAOUHSC_00089 93061.SAOUHSC_03000 395
93061.SAOUHSC_00089 93061.SAOUHSC_03002 217
93061.SAOUHSC_00089 93061.SAOUHSC_03004 171
93061.SAOUHSC_00089 93061.SAOUHSC_03008 184
93061.SAOUHSC_00089 93061.SAOUHSC_A00084 205
93061.SAOUHSC_00090 93061.SAOUHSC_00072 187
93061.SAOUHSC_00090 93061.SAOUHSC_00074 188
93061.SAOUHSC_00090 93061.SAOUHSC_00075 230
93061.SAOUHSC_00090 93061.SAOUHSC_00076 231
93061.SAOUHSC_00090 93061.SAOUHSC_00078 233
93061.SAOUHSC_00090 93061.SAOUHSC_00079 233
93061.SAOUHSC_00090 93061.SAOUHSC_00081 233
93061.SAOUHSC_00090 93061.SAOUHSC_00082 233
93061.SAOUHSC_00090 93061.SAOUHSC_00083 233
93061.SAOUHSC_00090 93061.SAOUHSC_00084 182
93061.SAOUHSC_00090 93061.SAOUHSC_00085 197
93061.SAOUHSC_00090 93061.SAOUHSC_00086 291
93061.SAOUHSC_00090 93061.SAOUHSC_00087 371
93061.SAOUHSC_00090 93061.SAOUHSC_00088 656
93061.SAOUHSC_00090 93061.SAOUHSC_00089 766
93061.SAOUHSC_00090 93061.SAOUHSC_00091 892
93061.SAOUHSC_00090 93061.SAOUHSC_00092 879
93061.SAOUHSC_00090 93061.SAOUHSC_00093 445
93061.SAOUHSC_00090 93061.SAOUHSC_00094 253
93061.SAOUHSC_00090 93061.SAOUHSC_00114 184
93061.SAOUHSC_00090 93061.SAOUHSC_00115 275
93061.SAOUHSC_00090 93061.SAOUHSC_00116 343
93061.SAOUHSC_00090 93061.SAOUHSC_00117 350
93061.SAOUHSC_00090 93061.SAOUHSC_00118 224
93061.SAOUHSC_00090 93061.SAOUHSC_00119 205
93061.SAOUHSC_00090 93061.SAOUHSC_00120 654
93061.SAOUHSC_00090 93061.SAOUHSC_00121 219
93061.SAOUHSC_00090 93061.SAOUHSC_00126 199
93061.SAOUHSC_00090 93061.SAOUHSC_00127 279
93061.SAOUHSC_00090 93061.SAOUHSC_00128 238
93061.SAOUHSC_00090 93061.SAOUHSC_00129 663
93061.SAOUHSC_00090 93061.SAOUHSC_00217 232
93061.SAOUHSC_00090 93061.SAOUHSC_00294 207
93061.SAOUHSC_00090 93061.SAOUHSC_00319 152
93061.SAOUHSC_00090 93061.SAOUHSC_00461 239
93061.SAOUHSC_00090 93061.SAOUHSC_00479 155
93061.SAOUHSC_00090 93061.SAOUHSC_00544 158
93061.SAOUHSC_00090 93061.SAOUHSC_00545 158
93061.SAOUHSC_00090 93061.SAOUHSC_00547 623
93061.SAOUHSC_00090 93061.SAOUHSC_00548 444
93061.SAOUHSC_00090 93061.SAOUHSC_00550 391
93061.SAOUHSC_00090 93061.SAOUHSC_00640 176
93061.SAOUHSC_00090 93061.SAOUHSC_00645 185
93061.SAOUHSC_00090 93061.SAOUHSC_00699 153
93061.SAOUHSC_00090 93061.SAOUHSC_00783 156
93061.SAOUHSC_00090 93061.SAOUHSC_00881 188
93061.SAOUHSC_00090 93061.SAOUHSC_00900 195
93061.SAOUHSC_00090 93061.SAOUHSC_00946 162
93061.SAOUHSC_00090 93061.SAOUHSC_00974 350
93061.SAOUHSC_00090 93061.SAOUHSC_01000 151
93061.SAOUHSC_00090 93061.SAOUHSC_01141 229
93061.SAOUHSC_00090 93061.SAOUHSC_01196 188
93061.SAOUHSC_00090 93061.SAOUHSC_01342 228
93061.SAOUHSC_00090 93061.SAOUHSC_01376 180
93061.SAOUHSC_00090 93061.SAOUHSC_01378 178
93061.SAOUHSC_00090 93061.SAOUHSC_01454 160
93061.SAOUHSC_00090 93061.SAOUHSC_01475 396
93061.SAOUHSC_00090 93061.SAOUHSC_01677 167
93061.SAOUHSC_00090 93061.SAOUHSC_01714 175
93061.SAOUHSC_00090 93061.SAOUHSC_01742 156
93061.SAOUHSC_00090 93061.SAOUHSC_01831 243
93061.SAOUHSC_00090 93061.SAOUHSC_01871 155
93061.SAOUHSC_00090 93061.SAOUHSC_01891 646
93061.SAOUHSC_00090 93061.SAOUHSC_02022 180
93061.SAOUHSC_00090 93061.SAOUHSC_02050 153
93061.SAOUHSC_00090 93061.SAOUHSC_02150 150
93061.SAOUHSC_00090 93061.SAOUHSC_02161 206
93061.SAOUHSC_00090 93061.SAOUHSC_02352 663
93061.SAOUHSC_00090 93061.SAOUHSC_02682 224
93061.SAOUHSC_00090 93061.SAOUHSC_02704 179
93061.SAOUHSC_00090 93061.SAOUHSC_02754 158
93061.SAOUHSC_00090 93061.SAOUHSC_02801 207
93061.SAOUHSC_00090 93061.SAOUHSC_02880 267
93061.SAOUHSC_00090 93061.SAOUHSC_02915 167
93061.SAOUHSC_00090 93061.SAOUHSC_02963 222
93061.SAOUHSC_00090 93061.SAOUHSC_02984 613
93061.SAOUHSC_00090 93061.SAOUHSC_02998 343
93061.SAOUHSC_00090 93061.SAOUHSC_02999 275
93061.SAOUHSC_00090 93061.SAOUHSC_03000 151
93061.SAOUHSC_00090 93061.SAOUHSC_A00084 170
93061.SAOUHSC_00091 93061.SAOUHSC_00024 200
93061.SAOUHSC_00091 93061.SAOUHSC_00056 183
93061.SAOUHSC_00091 93061.SAOUHSC_00072 187
93061.SAOUHSC_00091 93061.SAOUHSC_00074 188
93061.SAOUHSC_00091 93061.SAOUHSC_00075 230
93061.SAOUHSC_00091 93061.SAOUHSC_00076 231
93061.SAOUHSC_00091 93061.SAOUHSC_00078 233
93061.SAOUHSC_00091 93061.SAOUHSC_00079 233
93061.SAOUHSC_00091 93061.SAOUHSC_00081 233
93061.SAOUHSC_00091 93061.SAOUHSC_00082 233
93061.SAOUHSC_00091 93061.SAOUHSC_00083 233
93061.SAOUHSC_00091 93061.SAOUHSC_00084 182
93061.SAOUHSC_00091 93061.SAOUHSC_00085 197
93061.SAOUHSC_00091 93061.SAOUHSC_00086 291
93061.SAOUHSC_00091 93061.SAOUHSC_00087 371
93061.SAOUHSC_00091 93061.SAOUHSC_00088 476
93061.SAOUHSC_00091 93061.SAOUHSC_00089 628
93061.SAOUHSC_00091 93061.SAOUHSC_00090 892
93061.SAOUHSC_00091 93061.SAOUHSC_00092 886
93061.SAOUHSC_00091 93061.SAOUHSC_00093 445
93061.SAOUHSC_00091 93061.SAOUHSC_00094 253
93061.SAOUHSC_00091 93061.SAOUHSC_00114 234
93061.SAOUHSC_00091 93061.SAOUHSC_00115 187
93061.SAOUHSC_00091 93061.SAOUHSC_00116 230
93061.SAOUHSC_00091 93061.SAOUHSC_00117 227
93061.SAOUHSC_00091 93061.SAOUHSC_00118 227
93061.SAOUHSC_00091 93061.SAOUHSC_00119 269
93061.SAOUHSC_00091 93061.SAOUHSC_00120 154
93061.SAOUHSC_00091 93061.SAOUHSC_00121 179
93061.SAOUHSC_00091 93061.SAOUHSC_00123 156
93061.SAOUHSC_00091 93061.SAOUHSC_00124 444
93061.SAOUHSC_00091 93061.SAOUHSC_00126 247
93061.SAOUHSC_00091 93061.SAOUHSC_00127 274
93061.SAOUHSC_00091 93061.SAOUHSC_00128 320
93061.SAOUHSC_00091 93061.SAOUHSC_00129 154
93061.SAOUHSC_00091 93061.SAOUHSC_00184 240
93061.SAOUHSC_00091 93061.SAOUHSC_00192 152
93061.SAOUHSC_00091 93061.SAOUHSC_00200 162
93061.SAOUHSC_00091 93061.SAOUHSC_00228 166
93061.SAOUHSC_00091 93061.SAOUHSC_00229 195
93061.SAOUHSC_00091 93061.SAOUHSC_00249 177
93061.SAOUHSC_00091 93061.SAOUHSC_00256 292
93061.SAOUHSC_00091 93061.SAOUHSC_00268 155
93061.SAOUHSC_00091 93061.SAOUHSC_00300 232
93061.SAOUHSC_00091 93061.SAOUHSC_00308 171
93061.SAOUHSC_00091 93061.SAOUHSC_00316 157
93061.SAOUHSC_00091 93061.SAOUHSC_00329 182
93061.SAOUHSC_00091 93061.SAOUHSC_00333 167
93061.SAOUHSC_00091 93061.SAOUHSC_00362 235
93061.SAOUHSC_00091 93061.SAOUHSC_00369 238
93061.SAOUHSC_00091 93061.SAOUHSC_00386 152
93061.SAOUHSC_00091 93061.SAOUHSC_00400 302
93061.SAOUHSC_00091 93061.SAOUHSC_00479 204
93061.SAOUHSC_00091 93061.SAOUHSC_00484 170
93061.SAOUHSC_00091 93061.SAOUHSC_00545 178
93061.SAOUHSC_00091 93061.SAOUHSC_00572 220
93061.SAOUHSC_00091 93061.SAOUHSC_00640 267
93061.SAOUHSC_00091 93061.SAOUHSC_00641 190
93061.SAOUHSC_00091 93061.SAOUHSC_00642 217
93061.SAOUHSC_00091 93061.SAOUHSC_00644 166
93061.SAOUHSC_00091 93061.SAOUHSC_00666 293
93061.SAOUHSC_00091 93061.SAOUHSC_00713 349
93061.SAOUHSC_00091 93061.SAOUHSC_00758 166
93061.SAOUHSC_00091 93061.SAOUHSC_00759 223
93061.SAOUHSC_00091 93061.SAOUHSC_00783 179
93061.SAOUHSC_00091 93061.SAOUHSC_00784 164
93061.SAOUHSC_00091 93061.SAOUHSC_00808 165
93061.SAOUHSC_00091 93061.SAOUHSC_00933 238
93061.SAOUHSC_00091 93061.SAOUHSC_00968 191
93061.SAOUHSC_00091 93061.SAOUHSC_00987 210
93061.SAOUHSC_00091 93061.SAOUHSC_01008 195
93061.SAOUHSC_00091 93061.SAOUHSC_01018 150
93061.SAOUHSC_00091 93061.SAOUHSC_01050 242
93061.SAOUHSC_00091 93061.SAOUHSC_01079 174
93061.SAOUHSC_00091 93061.SAOUHSC_01081 180
93061.SAOUHSC_00091 93061.SAOUHSC_01084 489
93061.SAOUHSC_00091 93061.SAOUHSC_01153 203
93061.SAOUHSC_00091 93061.SAOUHSC_01271 167
93061.SAOUHSC_00091 93061.SAOUHSC_01278 160
93061.SAOUHSC_00091 93061.SAOUHSC_01313 161
93061.SAOUHSC_00091 93061.SAOUHSC_01319 240
93061.SAOUHSC_00091 93061.SAOUHSC_01394 240
93061.SAOUHSC_00091 93061.SAOUHSC_01425 218
93061.SAOUHSC_00091 93061.SAOUHSC_01447 351
93061.SAOUHSC_00091 93061.SAOUHSC_01660 177
93061.SAOUHSC_00091 93061.SAOUHSC_01677 166
93061.SAOUHSC_00091 93061.SAOUHSC_01691 150
93061.SAOUHSC_00091 93061.SAOUHSC_01843 191
93061.SAOUHSC_00091 93061.SAOUHSC_01854 165
93061.SAOUHSC_00091 93061.SAOUHSC_01871 204
93061.SAOUHSC_00091 93061.SAOUHSC_01873 226
93061.SAOUHSC_00091 93061.SAOUHSC_01919 348
93061.SAOUHSC_00091 93061.SAOUHSC_02008 162
93061.SAOUHSC_00091 93061.SAOUHSC_02009 190
93061.SAOUHSC_00091 93061.SAOUHSC_02022 218
93061.SAOUHSC_00091 93061.SAOUHSC_02023 165
93061.SAOUHSC_00091 93061.SAOUHSC_02028 170
93061.SAOUHSC_00091 93061.SAOUHSC_02029 251
93061.SAOUHSC_00091 93061.SAOUHSC_02030 275
93061.SAOUHSC_00091 93061.SAOUHSC_02122 301
93061.SAOUHSC_00091 93061.SAOUHSC_02352 154
93061.SAOUHSC_00091 93061.SAOUHSC_02354 182
93061.SAOUHSC_00091 93061.SAOUHSC_02404 204
93061.SAOUHSC_00091 93061.SAOUHSC_02417 187
93061.SAOUHSC_00091 93061.SAOUHSC_02434 208
93061.SAOUHSC_00091 93061.SAOUHSC_02436 267
93061.SAOUHSC_00091 93061.SAOUHSC_02464 152
93061.SAOUHSC_00091 93061.SAOUHSC_02570 210
93061.SAOUHSC_00091 93061.SAOUHSC_02575 224
93061.SAOUHSC_00091 93061.SAOUHSC_02631 159
93061.SAOUHSC_00091 93061.SAOUHSC_02635 165
93061.SAOUHSC_00091 93061.SAOUHSC_02651 152
93061.SAOUHSC_00091 93061.SAOUHSC_02787 190
93061.SAOUHSC_00091 93061.SAOUHSC_02810 254
93061.SAOUHSC_00091 93061.SAOUHSC_02871 179
93061.SAOUHSC_00091 93061.SAOUHSC_02880 166
93061.SAOUHSC_00091 93061.SAOUHSC_02913 178
93061.SAOUHSC_00091 93061.SAOUHSC_02963 182
93061.SAOUHSC_00091 93061.SAOUHSC_02969 156
93061.SAOUHSC_00091 93061.SAOUHSC_02982 175
93061.SAOUHSC_00091 93061.SAOUHSC_02998 230
93061.SAOUHSC_00091 93061.SAOUHSC_02999 187
93061.SAOUHSC_00091 93061.SAOUHSC_03000 234
93061.SAOUHSC_00091 93061.SAOUHSC_A00084 170
93061.SAOUHSC_00092 93061.SAOUHSC_00072 187
93061.SAOUHSC_00092 93061.SAOUHSC_00074 188
93061.SAOUHSC_00092 93061.SAOUHSC_00075 230
93061.SAOUHSC_00092 93061.SAOUHSC_00076 231
93061.SAOUHSC_00092 93061.SAOUHSC_00078 233
93061.SAOUHSC_00092 93061.SAOUHSC_00079 233
93061.SAOUHSC_00092 93061.SAOUHSC_00081 233
93061.SAOUHSC_00092 93061.SAOUHSC_00082 233
93061.SAOUHSC_00092 93061.SAOUHSC_00083 233
93061.SAOUHSC_00092 93061.SAOUHSC_00084 182
93061.SAOUHSC_00092 93061.SAOUHSC_00085 197
93061.SAOUHSC_00092 93061.SAOUHSC_00086 291
93061.SAOUHSC_00092 93061.SAOUHSC_00087 371
93061.SAOUHSC_00092 93061.SAOUHSC_00088 530
93061.SAOUHSC_00092 93061.SAOUHSC_00089 620
93061.SAOUHSC_00092 93061.SAOUHSC_00090 879
93061.SAOUHSC_00092 93061.SAOUHSC_00091 886
93061.SAOUHSC_00092 93061.SAOUHSC_00093 445
93061.SAOUHSC_00092 93061.SAOUHSC_00094 253
93061.SAOUHSC_00092 93061.SAOUHSC_00114 222
93061.SAOUHSC_00092 93061.SAOUHSC_00115 463
93061.SAOUHSC_00092 93061.SAOUHSC_00117 283
93061.SAOUHSC_00092 93061.SAOUHSC_00118 283
93061.SAOUHSC_00092 93061.SAOUHSC_00119 406
93061.SAOUHSC_00092 93061.SAOUHSC_00120 224
93061.SAOUHSC_00092 93061.SAOUHSC_00121 217
93061.SAOUHSC_00092 93061.SAOUHSC_00122 155
93061.SAOUHSC_00092 93061.SAOUHSC_00123 268
93061.SAOUHSC_00092 93061.SAOUHSC_00125 260
93061.SAOUHSC_00092 93061.SAOUHSC_00126 262
93061.SAOUHSC_00092 93061.SAOUHSC_00127 362
93061.SAOUHSC_00092 93061.SAOUHSC_00128 316
93061.SAOUHSC_00092 93061.SAOUHSC_00129 224
93061.SAOUHSC_00092 93061.SAOUHSC_00179 191
93061.SAOUHSC_00092 93061.SAOUHSC_00180 191
93061.SAOUHSC_00092 93061.SAOUHSC_00222 164
93061.SAOUHSC_00092 93061.SAOUHSC_00227 164
93061.SAOUHSC_00092 93061.SAOUHSC_00228 177
93061.SAOUHSC_00092 93061.SAOUHSC_00235 159
93061.SAOUHSC_00092 93061.SAOUHSC_00309 159
93061.SAOUHSC_00092 93061.SAOUHSC_00335 322
93061.SAOUHSC_00092 93061.SAOUHSC_00359 190
93061.SAOUHSC_00092 93061.SAOUHSC_00414 175
93061.SAOUHSC_00092 93061.SAOUHSC_00475 165
93061.SAOUHSC_00092 93061.SAOUHSC_00477 204
93061.SAOUHSC_00092 93061.SAOUHSC_00479 232
93061.SAOUHSC_00092 93061.SAOUHSC_00480 208
93061.SAOUHSC_00092 93061.SAOUHSC_00481 206
93061.SAOUHSC_00092 93061.SAOUHSC_00535 159
93061.SAOUHSC_00092 93061.SAOUHSC_00541 154
93061.SAOUHSC_00092 93061.SAOUHSC_00547 254
93061.SAOUHSC_00092 93061.SAOUHSC_00548 155
93061.SAOUHSC_00092 93061.SAOUHSC_00554 177
93061.SAOUHSC_00092 93061.SAOUHSC_00640 377
93061.SAOUHSC_00092 93061.SAOUHSC_00642 156
93061.SAOUHSC_00092 93061.SAOUHSC_00644 162
93061.SAOUHSC_00092 93061.SAOUHSC_00645 456
93061.SAOUHSC_00092 93061.SAOUHSC_00664 159
93061.SAOUHSC_00092 93061.SAOUHSC_00713 272
93061.SAOUHSC_00092 93061.SAOUHSC_00762 160
93061.SAOUHSC_00092 93061.SAOUHSC_00783 217
93061.SAOUHSC_00092 93061.SAOUHSC_00846 196
93061.SAOUHSC_00092 93061.SAOUHSC_00870 157
93061.SAOUHSC_00092 93061.SAOUHSC_00911 190
93061.SAOUHSC_00092 93061.SAOUHSC_00944 162
93061.SAOUHSC_00092 93061.SAOUHSC_00974 155
93061.SAOUHSC_00092 93061.SAOUHSC_00991 209
93061.SAOUHSC_00092 93061.SAOUHSC_01028 155
93061.SAOUHSC_00092 93061.SAOUHSC_01058 177
93061.SAOUHSC_00092 93061.SAOUHSC_01146 160
93061.SAOUHSC_00092 93061.SAOUHSC_01268 240
93061.SAOUHSC_00092 93061.SAOUHSC_01475 155
93061.SAOUHSC_00092 93061.SAOUHSC_01552 152
93061.SAOUHSC_00092 93061.SAOUHSC_01753 155
93061.SAOUHSC_00092 93061.SAOUHSC_01798 266
93061.SAOUHSC_00092 93061.SAOUHSC_01889 196
93061.SAOUHSC_00092 93061.SAOUHSC_01913 176
93061.SAOUHSC_00092 93061.SAOUHSC_01993 187
93061.SAOUHSC_00092 93061.SAOUHSC_02057 152
93061.SAOUHSC_00092 93061.SAOUHSC_02123 176
93061.SAOUHSC_00092 93061.SAOUHSC_02264 222
93061.SAOUHSC_00092 93061.SAOUHSC_02352 224
93061.SAOUHSC_00092 93061.SAOUHSC_02410 187
93061.SAOUHSC_00092 93061.SAOUHSC_02417 224
93061.SAOUHSC_00092 93061.SAOUHSC_02583 239
93061.SAOUHSC_00092 93061.SAOUHSC_02611 190
93061.SAOUHSC_00092 93061.SAOUHSC_02649 453
93061.SAOUHSC_00092 93061.SAOUHSC_02737 159
93061.SAOUHSC_00092 93061.SAOUHSC_02761 190
93061.SAOUHSC_00092 93061.SAOUHSC_02790 193
93061.SAOUHSC_00092 93061.SAOUHSC_02800 216
93061.SAOUHSC_00092 93061.SAOUHSC_02831 272
93061.SAOUHSC_00092 93061.SAOUHSC_02871 217
93061.SAOUHSC_00092 93061.SAOUHSC_02880 162
93061.SAOUHSC_00092 93061.SAOUHSC_02885 190
93061.SAOUHSC_00092 93061.SAOUHSC_02898 206
93061.SAOUHSC_00092 93061.SAOUHSC_02942 150
93061.SAOUHSC_00092 93061.SAOUHSC_02947 152
93061.SAOUHSC_00092 93061.SAOUHSC_02984 155
93061.SAOUHSC_00092 93061.SAOUHSC_02999 385
93061.SAOUHSC_00092 93061.SAOUHSC_03000 150
93061.SAOUHSC_00092 93061.SAOUHSC_03004 234
93061.SAOUHSC_00092 93061.SAOUHSC_03008 188
93061.SAOUHSC_00092 93061.SAOUHSC_03010 172
93061.SAOUHSC_00092 93061.SAOUHSC_A00084 170
93061.SAOUHSC_00093 93061.SAOUHSC_00004 335
93061.SAOUHSC_00093 93061.SAOUHSC_00018 156
93061.SAOUHSC_00093 93061.SAOUHSC_00037 165
93061.SAOUHSC_00093 93061.SAOUHSC_00084 157
93061.SAOUHSC_00093 93061.SAOUHSC_00085 163
93061.SAOUHSC_00093 93061.SAOUHSC_00086 192
93061.SAOUHSC_00093 93061.SAOUHSC_00087 237
93061.SAOUHSC_00093 93061.SAOUHSC_00088 281
93061.SAOUHSC_00093 93061.SAOUHSC_00089 290
93061.SAOUHSC_00093 93061.SAOUHSC_00090 445
93061.SAOUHSC_00093 93061.SAOUHSC_00091 445
93061.SAOUHSC_00093 93061.SAOUHSC_00092 445
93061.SAOUHSC_00093 93061.SAOUHSC_00094 409
93061.SAOUHSC_00093 93061.SAOUHSC_00186 157
93061.SAOUHSC_00093 93061.SAOUHSC_00187 223
93061.SAOUHSC_00093 93061.SAOUHSC_00196 271
93061.SAOUHSC_00093 93061.SAOUHSC_00206 215
93061.SAOUHSC_00093 93061.SAOUHSC_00230 210
93061.SAOUHSC_00093 93061.SAOUHSC_00295 158
93061.SAOUHSC_00093 93061.SAOUHSC_00298 158
93061.SAOUHSC_00093 93061.SAOUHSC_00307 602
93061.SAOUHSC_00093 93061.SAOUHSC_00328 222
93061.SAOUHSC_00093 93061.SAOUHSC_00346 205
93061.SAOUHSC_00093 93061.SAOUHSC_00350 214
93061.SAOUHSC_00093 93061.SAOUHSC_00364 249
93061.SAOUHSC_00093 93061.SAOUHSC_00365 905
93061.SAOUHSC_00093 93061.SAOUHSC_00374 252
93061.SAOUHSC_00093 93061.SAOUHSC_00475 239
93061.SAOUHSC_00093 93061.SAOUHSC_00486 423
93061.SAOUHSC_00093 93061.SAOUHSC_00490 193
93061.SAOUHSC_00093 93061.SAOUHSC_00505 256
93061.SAOUHSC_00093 93061.SAOUHSC_00511 158
93061.SAOUHSC_00093 93061.SAOUHSC_00521 180
93061.SAOUHSC_00093 93061.SAOUHSC_00524 229
93061.SAOUHSC_00093 93061.SAOUHSC_00527 219
93061.SAOUHSC_00093 93061.SAOUHSC_00528 474
93061.SAOUHSC_00093 93061.SAOUHSC_00530 226
93061.SAOUHSC_00093 93061.SAOUHSC_00536 252
93061.SAOUHSC_00093 93061.SAOUHSC_00541 300
93061.SAOUHSC_00093 93061.SAOUHSC_00578 154
93061.SAOUHSC_00093 93061.SAOUHSC_00579 154
93061.SAOUHSC_00093 93061.SAOUHSC_00638 224
93061.SAOUHSC_00093 93061.SAOUHSC_00646 221
93061.SAOUHSC_00093 93061.SAOUHSC_00694 335
93061.SAOUHSC_00093 93061.SAOUHSC_00708 207
93061.SAOUHSC_00093 93061.SAOUHSC_00769 588
93061.SAOUHSC_00093 93061.SAOUHSC_00776 150
93061.SAOUHSC_00093 93061.SAOUHSC_00779 150
93061.SAOUHSC_00093 93061.SAOUHSC_00780 294
93061.SAOUHSC_00093 93061.SAOUHSC_00785 509
93061.SAOUHSC_00093 93061.SAOUHSC_00787 239
93061.SAOUHSC_00093 93061.SAOUHSC_00789 232
93061.SAOUHSC_00093 93061.SAOUHSC_00790 509
93061.SAOUHSC_00093 93061.SAOUHSC_00795 581
93061.SAOUHSC_00093 93061.SAOUHSC_00796 302
93061.SAOUHSC_00093 93061.SAOUHSC_00797 405
93061.SAOUHSC_00093 93061.SAOUHSC_00799 299
93061.SAOUHSC_00093 93061.SAOUHSC_00801 671
93061.SAOUHSC_00093 93061.SAOUHSC_00835 177
93061.SAOUHSC_00093 93061.SAOUHSC_00861 224
93061.SAOUHSC_00093 93061.SAOUHSC_00871 181
93061.SAOUHSC_00093 93061.SAOUHSC_00873 220
93061.SAOUHSC_00093 93061.SAOUHSC_00877 180
93061.SAOUHSC_00093 93061.SAOUHSC_00879 335
93061.SAOUHSC_00093 93061.SAOUHSC_00905 182
93061.SAOUHSC_00093 93061.SAOUHSC_00908 564
93061.SAOUHSC_00093 93061.SAOUHSC_00912 256
93061.SAOUHSC_00093 93061.SAOUHSC_00933 171
93061.SAOUHSC_00093 93061.SAOUHSC_00947 286
93061.SAOUHSC_00093 93061.SAOUHSC_01007 335
93061.SAOUHSC_00093 93061.SAOUHSC_01017 171
93061.SAOUHSC_00093 93061.SAOUHSC_01018 156
93061.SAOUHSC_00093 93061.SAOUHSC_01031 158
93061.SAOUHSC_00093 93061.SAOUHSC_01032 158
93061.SAOUHSC_00093 93061.SAOUHSC_01041 179
93061.SAOUHSC_00093 93061.SAOUHSC_01043 161
93061.SAOUHSC_00093 93061.SAOUHSC_01053 435
93061.SAOUHSC_00093 93061.SAOUHSC_01065 199
93061.SAOUHSC_00093 93061.SAOUHSC_01086 218
93061.SAOUHSC_00093 93061.SAOUHSC_01100 671
93061.SAOUHSC_00093 93061.SAOUHSC_01102 365
93061.SAOUHSC_00093 93061.SAOUHSC_01105 239
93061.SAOUHSC_00093 93061.SAOUHSC_01128 312
93061.SAOUHSC_00093 93061.SAOUHSC_01178 335
93061.SAOUHSC_00093 93061.SAOUHSC_01185 163
93061.SAOUHSC_00093 93061.SAOUHSC_01194 197
93061.SAOUHSC_00093 93061.SAOUHSC_01201 238
93061.SAOUHSC_00093 93061.SAOUHSC_01208 455
93061.SAOUHSC_00093 93061.SAOUHSC_01218 178
93061.SAOUHSC_00093 93061.SAOUHSC_01232 295
93061.SAOUHSC_00093 93061.SAOUHSC_01240 282
93061.SAOUHSC_00093 93061.SAOUHSC_01250 436
93061.SAOUHSC_00093 93061.SAOUHSC_01252 163
93061.SAOUHSC_00093 93061.SAOUHSC_01255 176
93061.SAOUHSC_00093 93061.SAOUHSC_01256 176
93061.SAOUHSC_00093 93061.SAOUHSC_01272 189
93061.SAOUHSC_00093 93061.SAOUHSC_01282 511
93061.SAOUHSC_00093 93061.SAOUHSC_01287 644
93061.SAOUHSC_00093 93061.SAOUHSC_01327 942
93061.SAOUHSC_00093 93061.SAOUHSC_01328 153
93061.SAOUHSC_00093 93061.SAOUHSC_01329 158
93061.SAOUHSC_00093 93061.SAOUHSC_01333 335
93061.SAOUHSC_00093 93061.SAOUHSC_01347 200
93061.SAOUHSC_00093 93061.SAOUHSC_01356 154
93061.SAOUHSC_00093 93061.SAOUHSC_01384 203
93061.SAOUHSC_00093 93061.SAOUHSC_01385 291
93061.SAOUHSC_00093 93061.SAOUHSC_01386 465
93061.SAOUHSC_00093 93061.SAOUHSC_01387 313
93061.SAOUHSC_00093 93061.SAOUHSC_01389 384
93061.SAOUHSC_00093 93061.SAOUHSC_01395 183
93061.SAOUHSC_00093 93061.SAOUHSC_01396 180
93061.SAOUHSC_00093 93061.SAOUHSC_01397 272
93061.SAOUHSC_00093 93061.SAOUHSC_01456 400
93061.SAOUHSC_00093 93061.SAOUHSC_01482 176
93061.SAOUHSC_00093 93061.SAOUHSC_01485 159
93061.SAOUHSC_00093 93061.SAOUHSC_01499 183
93061.SAOUHSC_00093 93061.SAOUHSC_01599 341
93061.SAOUHSC_00093 93061.SAOUHSC_01612 179
93061.SAOUHSC_00093 93061.SAOUHSC_01614 161
93061.SAOUHSC_00093 93061.SAOUHSC_01620 400
93061.SAOUHSC_00093 93061.SAOUHSC_01621 228
93061.SAOUHSC_00093 93061.SAOUHSC_01632 162
93061.SAOUHSC_00093 93061.SAOUHSC_01633 162
93061.SAOUHSC_00093 93061.SAOUHSC_01634 163
93061.SAOUHSC_00093 93061.SAOUHSC_01635 230
93061.SAOUHSC_00093 93061.SAOUHSC_01639 172
93061.SAOUHSC_00093 93061.SAOUHSC_01640 174
93061.SAOUHSC_00093 93061.SAOUHSC_01641 175
93061.SAOUHSC_00093 93061.SAOUHSC_01643 187
93061.SAOUHSC_00093 93061.SAOUHSC_01644 187
93061.SAOUHSC_00093 93061.SAOUHSC_01645 187
93061.SAOUHSC_00093 93061.SAOUHSC_01646 260
93061.SAOUHSC_00093 93061.SAOUHSC_01647 187
93061.SAOUHSC_00093 93061.SAOUHSC_01649 187
93061.SAOUHSC_00093 93061.SAOUHSC_01650 259
93061.SAOUHSC_00093 93061.SAOUHSC_01651 153
93061.SAOUHSC_00093 93061.SAOUHSC_01652 506
93061.SAOUHSC_00093 93061.SAOUHSC_01655 321
93061.SAOUHSC_00093 93061.SAOUHSC_01656 255
93061.SAOUHSC_00093 93061.SAOUHSC_01657 256
93061.SAOUHSC_00093 93061.SAOUHSC_01658 547
93061.SAOUHSC_00093 93061.SAOUHSC_01659 226
93061.SAOUHSC_00093 93061.SAOUHSC_01660 188
93061.SAOUHSC_00093 93061.SAOUHSC_01661 188
93061.SAOUHSC_00093 93061.SAOUHSC_01662 343
93061.SAOUHSC_00093 93061.SAOUHSC_01663 412
93061.SAOUHSC_00093 93061.SAOUHSC_01665 164
93061.SAOUHSC_00093 93061.SAOUHSC_01666 157
93061.SAOUHSC_00093 93061.SAOUHSC_01683 434
93061.SAOUHSC_00093 93061.SAOUHSC_01684 358
93061.SAOUHSC_00093 93061.SAOUHSC_01685 328
93061.SAOUHSC_00093 93061.SAOUHSC_01688 257
93061.SAOUHSC_00093 93061.SAOUHSC_01690 479
93061.SAOUHSC_00093 93061.SAOUHSC_01691 184
93061.SAOUHSC_00093 93061.SAOUHSC_01695 151
93061.SAOUHSC_00093 93061.SAOUHSC_01725 253
93061.SAOUHSC_00093 93061.SAOUHSC_01726 253
93061.SAOUHSC_00093 93061.SAOUHSC_01749 222
93061.SAOUHSC_00093 93061.SAOUHSC_01763 265
93061.SAOUHSC_00093 93061.SAOUHSC_01774 239
93061.SAOUHSC_00093 93061.SAOUHSC_01779 346
93061.SAOUHSC_00093 93061.SAOUHSC_01786 170
93061.SAOUHSC_00093 93061.SAOUHSC_01794 582
93061.SAOUHSC_00093 93061.SAOUHSC_01795 234
93061.SAOUHSC_00093 93061.SAOUHSC_01802 379
93061.SAOUHSC_00093 93061.SAOUHSC_01809 169
93061.SAOUHSC_00093 93061.SAOUHSC_01810 305
93061.SAOUHSC_00093 93061.SAOUHSC_01822 150
93061.SAOUHSC_00093 93061.SAOUHSC_01823 272
93061.SAOUHSC_00093 93061.SAOUHSC_01829 288
93061.SAOUHSC_00093 93061.SAOUHSC_01839 350
93061.SAOUHSC_00093 93061.SAOUHSC_01850 493
93061.SAOUHSC_00093 93061.SAOUHSC_01852 160
93061.SAOUHSC_00093 93061.SAOUHSC_01875 193
93061.SAOUHSC_00093 93061.SAOUHSC_01882 195
93061.SAOUHSC_00093 93061.SAOUHSC_01901 193
93061.SAOUHSC_00093 93061.SAOUHSC_01909 348
93061.SAOUHSC_00093 93061.SAOUHSC_01950 249
93061.SAOUHSC_00093 93061.SAOUHSC_01962 297
93061.SAOUHSC_00093 93061.SAOUHSC_01983 427
93061.SAOUHSC_00093 93061.SAOUHSC_01997 214
93061.SAOUHSC_00093 93061.SAOUHSC_01999 224
93061.SAOUHSC_00093 93061.SAOUHSC_02012 184
93061.SAOUHSC_00093 93061.SAOUHSC_02067 156
93061.SAOUHSC_00093 93061.SAOUHSC_02108 349
93061.SAOUHSC_00093 93061.SAOUHSC_02118 206
93061.SAOUHSC_00093 93061.SAOUHSC_02254 333
93061.SAOUHSC_00093 93061.SAOUHSC_02255 323
93061.SAOUHSC_00093 93061.SAOUHSC_02286 154
93061.SAOUHSC_00093 93061.SAOUHSC_02298 204
93061.SAOUHSC_00093 93061.SAOUHSC_02301 435
93061.SAOUHSC_00093 93061.SAOUHSC_02318 335
93061.SAOUHSC_00093 93061.SAOUHSC_02343 184
93061.SAOUHSC_00093 93061.SAOUHSC_02346 416
93061.SAOUHSC_00093 93061.SAOUHSC_02354 255
93061.SAOUHSC_00093 93061.SAOUHSC_02366 166
93061.SAOUHSC_00093 93061.SAOUHSC_02375 200
93061.SAOUHSC_00093 93061.SAOUHSC_02381 156
93061.SAOUHSC_00093 93061.SAOUHSC_02409 328
93061.SAOUHSC_00093 93061.SAOUHSC_02417 203
93061.SAOUHSC_00093 93061.SAOUHSC_02447 235
93061.SAOUHSC_00093 93061.SAOUHSC_02457 602
93061.SAOUHSC_00093 93061.SAOUHSC_02477 338
93061.SAOUHSC_00093 93061.SAOUHSC_02484 365
93061.SAOUHSC_00093 93061.SAOUHSC_02486 256
93061.SAOUHSC_00093 93061.SAOUHSC_02487 290
93061.SAOUHSC_00093 93061.SAOUHSC_02490 302
93061.SAOUHSC_00093 93061.SAOUHSC_02491 639
93061.SAOUHSC_00093 93061.SAOUHSC_02492 181
93061.SAOUHSC_00093 93061.SAOUHSC_02494 399
93061.SAOUHSC_00093 93061.SAOUHSC_02498 266
93061.SAOUHSC_00093 93061.SAOUHSC_02503 266
93061.SAOUHSC_00093 93061.SAOUHSC_02508 407
93061.SAOUHSC_00093 93061.SAOUHSC_02558 642
93061.SAOUHSC_00093 93061.SAOUHSC_02559 157
93061.SAOUHSC_00093 93061.SAOUHSC_02561 270
93061.SAOUHSC_00093 93061.SAOUHSC_02604 642
93061.SAOUHSC_00093 93061.SAOUHSC_02623 182
93061.SAOUHSC_00093 93061.SAOUHSC_02654 250
93061.SAOUHSC_00093 93061.SAOUHSC_02714 217
93061.SAOUHSC_00093 93061.SAOUHSC_02774 172
93061.SAOUHSC_00093 93061.SAOUHSC_02798 221
93061.SAOUHSC_00093 93061.SAOUHSC_02849 413
93061.SAOUHSC_00093 93061.SAOUHSC_02859 158
93061.SAOUHSC_00093 93061.SAOUHSC_02864 256
93061.SAOUHSC_00093 93061.SAOUHSC_02879 193
93061.SAOUHSC_00093 93061.SAOUHSC_02919 199
93061.SAOUHSC_00093 93061.SAOUHSC_02922 276
93061.SAOUHSC_00093 93061.SAOUHSC_02949 511
93061.SAOUHSC_00093 93061.SAOUHSC_02968 312
93061.SAOUHSC_00093 93061.SAOUHSC_02969 171
93061.SAOUHSC_00093 93061.SAOUHSC_02985 539
93061.SAOUHSC_00093 93061.SAOUHSC_02989 615
93061.SAOUHSC_00093 93061.SAOUHSC_02996 190
93061.SAOUHSC_00093 93061.SAOUHSC_03001 210
93061.SAOUHSC_00093 93061.SAOUHSC_03002 249
93061.SAOUHSC_00093 93061.SAOUHSC_03013 239
93061.SAOUHSC_00093 93061.SAOUHSC_A00084 152
93061.SAOUHSC_00094 93061.SAOUHSC_00086 159
93061.SAOUHSC_00094 93061.SAOUHSC_00087 175
93061.SAOUHSC_00094 93061.SAOUHSC_00088 192
93061.SAOUHSC_00094 93061.SAOUHSC_00089 192
93061.SAOUHSC_00094 93061.SAOUHSC_00090 253
93061.SAOUHSC_00094 93061.SAOUHSC_00091 253
93061.SAOUHSC_00094 93061.SAOUHSC_00092 253
93061.SAOUHSC_00094 93061.SAOUHSC_00093 409
93061.SAOUHSC_00094 93061.SAOUHSC_00248 249
93061.SAOUHSC_00094 93061.SAOUHSC_00427 435
93061.SAOUHSC_00094 93061.SAOUHSC_00516 210
93061.SAOUHSC_00094 93061.SAOUHSC_00545 283
93061.SAOUHSC_00094 93061.SAOUHSC_01100 435
93061.SAOUHSC_00094 93061.SAOUHSC_01121 217
93061.SAOUHSC_00094 93061.SAOUHSC_02170 217
93061.SAOUHSC_00094 93061.SAOUHSC_02240 218
93061.SAOUHSC_00094 93061.SAOUHSC_02241 435
93061.SAOUHSC_00094 93061.SAOUHSC_02710 228
93061.SAOUHSC_00094 93061.SAOUHSC_02883 219
93061.SAOUHSC_00094 93061.SAOUHSC_02887 221
93061.SAOUHSC_00094 93061.SAOUHSC_02979 435
93061.SAOUHSC_00094 93061.SAOUHSC_02985 210
93061.SAOUHSC_00096 93061.SAOUHSC_00008 279
93061.SAOUHSC_00096 93061.SAOUHSC_00097 462
93061.SAOUHSC_00096 93061.SAOUHSC_00099 460
93061.SAOUHSC_00096 93061.SAOUHSC_00100 392
93061.SAOUHSC_00096 93061.SAOUHSC_00101 339
93061.SAOUHSC_00096 93061.SAOUHSC_00160 307
93061.SAOUHSC_00096 93061.SAOUHSC_00206 174
93061.SAOUHSC_00096 93061.SAOUHSC_00234 707
93061.SAOUHSC_00096 93061.SAOUHSC_00242 237
93061.SAOUHSC_00096 93061.SAOUHSC_00250 158
93061.SAOUHSC_00096 93061.SAOUHSC_00293 159
93061.SAOUHSC_00096 93061.SAOUHSC_00331 156
93061.SAOUHSC_00096 93061.SAOUHSC_00427 214
93061.SAOUHSC_00096 93061.SAOUHSC_00439 350
93061.SAOUHSC_00096 93061.SAOUHSC_00501 159
93061.SAOUHSC_00096 93061.SAOUHSC_00671 177
93061.SAOUHSC_00096 93061.SAOUHSC_00684 201
93061.SAOUHSC_00096 93061.SAOUHSC_00689 190
93061.SAOUHSC_00096 93061.SAOUHSC_00706 190
93061.SAOUHSC_00096 93061.SAOUHSC_00710 235
93061.SAOUHSC_00096 93061.SAOUHSC_00835 178
93061.SAOUHSC_00096 93061.SAOUHSC_01007 209
93061.SAOUHSC_00096 93061.SAOUHSC_01103 204
93061.SAOUHSC_00096 93061.SAOUHSC_01104 204
93061.SAOUHSC_00096 93061.SAOUHSC_01105 201
93061.SAOUHSC_00096 93061.SAOUHSC_01142 168
93061.SAOUHSC_00096 93061.SAOUHSC_01204 227
93061.SAOUHSC_00096 93061.SAOUHSC_01254 496
93061.SAOUHSC_00096 93061.SAOUHSC_01372 168
93061.SAOUHSC_00096 93061.SAOUHSC_01588 159
93061.SAOUHSC_00096 93061.SAOUHSC_01589 198
93061.SAOUHSC_00096 93061.SAOUHSC_01602 280
93061.SAOUHSC_00096 93061.SAOUHSC_01670 168
93061.SAOUHSC_00096 93061.SAOUHSC_01734 263
93061.SAOUHSC_00096 93061.SAOUHSC_01812 152
93061.SAOUHSC_00096 93061.SAOUHSC_01850 218
93061.SAOUHSC_00096 93061.SAOUHSC_01881 189
93061.SAOUHSC_00096 93061.SAOUHSC_02107 178
93061.SAOUHSC_00096 93061.SAOUHSC_02151 182
93061.SAOUHSC_00096 93061.SAOUHSC_02155 166
93061.SAOUHSC_00096 93061.SAOUHSC_02269 161
93061.SAOUHSC_00096 93061.SAOUHSC_02385 168
93061.SAOUHSC_00096 93061.SAOUHSC_02435 162
93061.SAOUHSC_00096 93061.SAOUHSC_02440 154
93061.SAOUHSC_00096 93061.SAOUHSC_02456 240
93061.SAOUHSC_00096 93061.SAOUHSC_02606 240
93061.SAOUHSC_00096 93061.SAOUHSC_02607 292
93061.SAOUHSC_00096 93061.SAOUHSC_02809 204
93061.SAOUHSC_00096 93061.SAOUHSC_02810 174
93061.SAOUHSC_00096 93061.SAOUHSC_02886 151
93061.SAOUHSC_00096 93061.SAOUHSC_02922 174
93061.SAOUHSC_00096 93061.SAOUHSC_02935 175
93061.SAOUHSC_00096 93061.SAOUHSC_02976 193
93061.SAOUHSC_00096 93061.SAOUHSC_A00097 580
93061.SAOUHSC_00097 93061.SAOUHSC_00006 150
93061.SAOUHSC_00097 93061.SAOUHSC_00096 462
93061.SAOUHSC_00097 93061.SAOUHSC_00099 868
93061.SAOUHSC_00097 93061.SAOUHSC_00100 786
93061.SAOUHSC_00097 93061.SAOUHSC_00101 991
93061.SAOUHSC_00097 93061.SAOUHSC_00184 455
93061.SAOUHSC_00097 93061.SAOUHSC_00223 155
93061.SAOUHSC_00097 93061.SAOUHSC_00293 236
93061.SAOUHSC_00097 93061.SAOUHSC_00318 213
93061.SAOUHSC_00097 93061.SAOUHSC_00346 224
93061.SAOUHSC_00097 93061.SAOUHSC_00372 899
93061.SAOUHSC_00097 93061.SAOUHSC_00374 328
93061.SAOUHSC_00097 93061.SAOUHSC_00397 271
93061.SAOUHSC_00097 93061.SAOUHSC_00410 213
93061.SAOUHSC_00097 93061.SAOUHSC_00423 158
93061.SAOUHSC_00097 93061.SAOUHSC_00467 335
93061.SAOUHSC_00097 93061.SAOUHSC_00471 320
93061.SAOUHSC_00097 93061.SAOUHSC_00472 329
93061.SAOUHSC_00097 93061.SAOUHSC_00475 320
93061.SAOUHSC_00097 93061.SAOUHSC_00477 320
93061.SAOUHSC_00097 93061.SAOUHSC_00485 909
93061.SAOUHSC_00097 93061.SAOUHSC_00501 236
93061.SAOUHSC_00097 93061.SAOUHSC_00527 192
93061.SAOUHSC_00097 93061.SAOUHSC_00529 256
93061.SAOUHSC_00097 93061.SAOUHSC_00562 256
93061.SAOUHSC_00097 93061.SAOUHSC_00578 158
93061.SAOUHSC_00097 93061.SAOUHSC_00645 208
93061.SAOUHSC_00097 93061.SAOUHSC_00648 190
93061.SAOUHSC_00097 93061.SAOUHSC_00767 176
93061.SAOUHSC_00097 93061.SAOUHSC_00769 224
93061.SAOUHSC_00097 93061.SAOUHSC_00773 150
93061.SAOUHSC_00097 93061.SAOUHSC_00790 189
93061.SAOUHSC_00097 93061.SAOUHSC_00794 171
93061.SAOUHSC_00097 93061.SAOUHSC_00796 161
93061.SAOUHSC_00097 93061.SAOUHSC_00842 158
93061.SAOUHSC_00097 93061.SAOUHSC_00866 159
93061.SAOUHSC_00097 93061.SAOUHSC_00899 200
93061.SAOUHSC_00097 93061.SAOUHSC_00923 200
93061.SAOUHSC_00097 93061.SAOUHSC_00956 188
93061.SAOUHSC_00097 93061.SAOUHSC_01008 200
93061.SAOUHSC_00097 93061.SAOUHSC_01010 256
93061.SAOUHSC_00097 93061.SAOUHSC_01013 200
93061.SAOUHSC_00097 93061.SAOUHSC_01015 200
93061.SAOUHSC_00097 93061.SAOUHSC_01018 199
93061.SAOUHSC_00097 93061.SAOUHSC_01164 899
93061.SAOUHSC_00097 93061.SAOUHSC_01165 224
93061.SAOUHSC_00097 93061.SAOUHSC_01197 200
93061.SAOUHSC_00097 93061.SAOUHSC_01201 256
93061.SAOUHSC_00097 93061.SAOUHSC_01207 191
93061.SAOUHSC_00097 93061.SAOUHSC_01254 350
93061.SAOUHSC_00097 93061.SAOUHSC_01255 301
93061.SAOUHSC_00097 93061.SAOUHSC_01260 224
93061.SAOUHSC_00097 93061.SAOUHSC_01330 200
93061.SAOUHSC_00097 93061.SAOUHSC_01360 181
93061.SAOUHSC_00097 93061.SAOUHSC_01398 292
93061.SAOUHSC_00097 93061.SAOUHSC_01429 411
93061.SAOUHSC_00097 93061.SAOUHSC_01431 209
93061.SAOUHSC_00097 93061.SAOUHSC_01432 181
93061.SAOUHSC_00097 93061.SAOUHSC_01433 168
93061.SAOUHSC_00097 93061.SAOUHSC_01471 331
93061.SAOUHSC_00097 93061.SAOUHSC_01490 176
93061.SAOUHSC_00097 93061.SAOUHSC_01670 931
93061.SAOUHSC_00097 93061.SAOUHSC_01702 152
93061.SAOUHSC_00097 93061.SAOUHSC_01722 205
93061.SAOUHSC_00097 93061.SAOUHSC_01743 914
93061.SAOUHSC_00097 93061.SAOUHSC_01845 362
93061.SAOUHSC_00097 93061.SAOUHSC_01850 445
93061.SAOUHSC_00097 93061.SAOUHSC_01933 271
93061.SAOUHSC_00097 93061.SAOUHSC_02116 156
93061.SAOUHSC_00097 93061.SAOUHSC_02133 903
93061.SAOUHSC_00097 93061.SAOUHSC_02142 288
93061.SAOUHSC_00097 93061.SAOUHSC_02240 153
93061.SAOUHSC_00097 93061.SAOUHSC_02254 189
93061.SAOUHSC_00097 93061.SAOUHSC_02276 335
93061.SAOUHSC_00097 93061.SAOUHSC_02353 922
93061.SAOUHSC_00097 93061.SAOUHSC_02360 899
93061.SAOUHSC_00097 93061.SAOUHSC_02368 168
93061.SAOUHSC_00097 93061.SAOUHSC_02376 340
93061.SAOUHSC_00097 93061.SAOUHSC_02377 647
93061.SAOUHSC_00097 93061.SAOUHSC_02379 491
93061.SAOUHSC_00097 93061.SAOUHSC_02380 903
93061.SAOUHSC_00097 93061.SAOUHSC_02385 156
93061.SAOUHSC_00097 93061.SAOUHSC_02405 221
93061.SAOUHSC_00097 93061.SAOUHSC_02420 168
93061.SAOUHSC_00097 93061.SAOUHSC_02457 370
93061.SAOUHSC_00097 93061.SAOUHSC_02467 150
93061.SAOUHSC_00097 93061.SAOUHSC_02516 271
93061.SAOUHSC_00097 93061.SAOUHSC_02541 200
93061.SAOUHSC_00097 93061.SAOUHSC_02547 329
93061.SAOUHSC_00097 93061.SAOUHSC_02564 331
93061.SAOUHSC_00097 93061.SAOUHSC_02577 159
93061.SAOUHSC_00097 93061.SAOUHSC_02704 166
93061.SAOUHSC_00097 93061.SAOUHSC_02793 221
93061.SAOUHSC_00097 93061.SAOUHSC_02873 196
93061.SAOUHSC_00097 93061.SAOUHSC_02874 173
93061.SAOUHSC_00097 93061.SAOUHSC_02883 150
93061.SAOUHSC_00097 93061.SAOUHSC_02921 150
93061.SAOUHSC_00097 93061.SAOUHSC_02976 195
93061.SAOUHSC_00097 93061.SAOUHSC_03008 256
93061.SAOUHSC_00097 93061.SAOUHSC_03011 257
93061.SAOUHSC_00097 93061.SAOUHSC_A00097 670
93061.SAOUHSC_00099 93061.SAOUHSC_00021 153
93061.SAOUHSC_00099 93061.SAOUHSC_00042 246
93061.SAOUHSC_00099 93061.SAOUHSC_00058 328
93061.SAOUHSC_00099 93061.SAOUHSC_00064 704
93061.SAOUHSC_00099 93061.SAOUHSC_00096 460
93061.SAOUHSC_00099 93061.SAOUHSC_00097 868
93061.SAOUHSC_00099 93061.SAOUHSC_00100 617
93061.SAOUHSC_00099 93061.SAOUHSC_00101 544
93061.SAOUHSC_00099 93061.SAOUHSC_00139 330
93061.SAOUHSC_00099 93061.SAOUHSC_00170 159
93061.SAOUHSC_00099 93061.SAOUHSC_00246 749
93061.SAOUHSC_00099 93061.SAOUHSC_00314 504
93061.SAOUHSC_00099 93061.SAOUHSC_00521 194
93061.SAOUHSC_00099 93061.SAOUHSC_00647 642
93061.SAOUHSC_00099 93061.SAOUHSC_00660 213
93061.SAOUHSC_00099 93061.SAOUHSC_00694 252
93061.SAOUHSC_00099 93061.SAOUHSC_00794 203
93061.SAOUHSC_00099 93061.SAOUHSC_00916 151
93061.SAOUHSC_00099 93061.SAOUHSC_01147 159
93061.SAOUHSC_00099 93061.SAOUHSC_01176 252
93061.SAOUHSC_00099 93061.SAOUHSC_01187 630
93061.SAOUHSC_00099 93061.SAOUHSC_01448 350
93061.SAOUHSC_00099 93061.SAOUHSC_01508 150
93061.SAOUHSC_00099 93061.SAOUHSC_01585 153
93061.SAOUHSC_00099 93061.SAOUHSC_01677 156
93061.SAOUHSC_00099 93061.SAOUHSC_01799 153
93061.SAOUHSC_00099 93061.SAOUHSC_02151 158
93061.SAOUHSC_00099 93061.SAOUHSC_02298 250
93061.SAOUHSC_00099 93061.SAOUHSC_02299 168
93061.SAOUHSC_00099 93061.SAOUHSC_02300 250
93061.SAOUHSC_00099 93061.SAOUHSC_02301 252
93061.SAOUHSC_00099 93061.SAOUHSC_02380 453
93061.SAOUHSC_00099 93061.SAOUHSC_02418 341
93061.SAOUHSC_00099 93061.SAOUHSC_02420 749
93061.SAOUHSC_00099 93061.SAOUHSC_02435 285
93061.SAOUHSC_00099 93061.SAOUHSC_02458 217
93061.SAOUHSC_00099 93061.SAOUHSC_02531 188
93061.SAOUHSC_00099 93061.SAOUHSC_02629 341
93061.SAOUHSC_00099 93061.SAOUHSC_02630 290
93061.SAOUHSC_00099 93061.SAOUHSC_02694 169
93061.SAOUHSC_00099 93061.SAOUHSC_02700 316
93061.SAOUHSC_00099 93061.SAOUHSC_02724 164
93061.SAOUHSC_00099 93061.SAOUHSC_02740 318
93061.SAOUHSC_00099 93061.SAOUHSC_02767 154
93061.SAOUHSC_00099 93061.SAOUHSC_02823 236
93061.SAOUHSC_00099 93061.SAOUHSC_A00097 657
93061.SAOUHSC_00100 93061.SAOUHSC_00006 273
93061.SAOUHSC_00100 93061.SAOUHSC_00009 195
93061.SAOUHSC_00100 93061.SAOUHSC_00019 174
93061.SAOUHSC_00100 93061.SAOUHSC_00096 392
93061.SAOUHSC_00100 93061.SAOUHSC_00097 786
93061.SAOUHSC_00100 93061.SAOUHSC_00099 617
93061.SAOUHSC_00100 93061.SAOUHSC_00101 988
93061.SAOUHSC_00100 93061.SAOUHSC_00206 802
93061.SAOUHSC_00100 93061.SAOUHSC_00209 800
93061.SAOUHSC_00100 93061.SAOUHSC_00217 195
93061.SAOUHSC_00100 93061.SAOUHSC_00219 281
93061.SAOUHSC_00100 93061.SAOUHSC_00239 949
93061.SAOUHSC_00100 93061.SAOUHSC_00240 202
93061.SAOUHSC_00100 93061.SAOUHSC_00293 408
93061.SAOUHSC_00100 93061.SAOUHSC_00340 159
93061.SAOUHSC_00100 93061.SAOUHSC_00341 159
93061.SAOUHSC_00100 93061.SAOUHSC_00344 171
93061.SAOUHSC_00100 93061.SAOUHSC_00346 244
93061.SAOUHSC_00100 93061.SAOUHSC_00359 800
93061.SAOUHSC_00100 93061.SAOUHSC_00410 262
93061.SAOUHSC_00100 93061.SAOUHSC_00421 198
93061.SAOUHSC_00100 93061.SAOUHSC_00422 159
93061.SAOUHSC_00100 93061.SAOUHSC_00451 170
93061.SAOUHSC_00100 93061.SAOUHSC_00452 152
93061.SAOUHSC_00100 93061.SAOUHSC_00454 163
93061.SAOUHSC_00100 93061.SAOUHSC_00459 155
93061.SAOUHSC_00100 93061.SAOUHSC_00464 265
93061.SAOUHSC_00100 93061.SAOUHSC_00501 408
93061.SAOUHSC_00100 93061.SAOUHSC_00523 252
93061.SAOUHSC_00100 93061.SAOUHSC_00527 508
93061.SAOUHSC_00100 93061.SAOUHSC_00530 291
93061.SAOUHSC_00100 93061.SAOUHSC_00539 271
93061.SAOUHSC_00100 93061.SAOUHSC_00648 372
93061.SAOUHSC_00100 93061.SAOUHSC_00669 167
93061.SAOUHSC_00100 93061.SAOUHSC_00711 256
93061.SAOUHSC_00100 93061.SAOUHSC_00767 369
93061.SAOUHSC_00100 93061.SAOUHSC_00769 310
93061.SAOUHSC_00100 93061.SAOUHSC_00785 158
93061.SAOUHSC_00100 93061.SAOUHSC_00794 237
93061.SAOUHSC_00100 93061.SAOUHSC_00795 800
93061.SAOUHSC_00100 93061.SAOUHSC_00797 845
93061.SAOUHSC_00100 93061.SAOUHSC_00798 800
93061.SAOUHSC_00100 93061.SAOUHSC_00799 803
93061.SAOUHSC_00100 93061.SAOUHSC_00804 338
93061.SAOUHSC_00100 93061.SAOUHSC_00854 256
93061.SAOUHSC_00100 93061.SAOUHSC_00866 159
93061.SAOUHSC_00100 93061.SAOUHSC_00900 802
93061.SAOUHSC_00100 93061.SAOUHSC_00945 175
93061.SAOUHSC_00100 93061.SAOUHSC_01007 158
93061.SAOUHSC_00100 93061.SAOUHSC_01031 153
93061.SAOUHSC_00100 93061.SAOUHSC_01034 168
93061.SAOUHSC_00100 93061.SAOUHSC_01040 800
93061.SAOUHSC_00100 93061.SAOUHSC_01041 800
93061.SAOUHSC_00100 93061.SAOUHSC_01048 156
93061.SAOUHSC_00100 93061.SAOUHSC_01102 200
93061.SAOUHSC_00100 93061.SAOUHSC_01128 511
93061.SAOUHSC_00100 93061.SAOUHSC_01147 239
93061.SAOUHSC_00100 93061.SAOUHSC_01171 190
93061.SAOUHSC_00100 93061.SAOUHSC_01183 216
93061.SAOUHSC_00100 93061.SAOUHSC_01189 182
93061.SAOUHSC_00100 93061.SAOUHSC_01193 239
93061.SAOUHSC_00100 93061.SAOUHSC_01207 170
93061.SAOUHSC_00100 93061.SAOUHSC_01218 172
93061.SAOUHSC_00100 93061.SAOUHSC_01221 244
93061.SAOUHSC_00100 93061.SAOUHSC_01222 253
93061.SAOUHSC_00100 93061.SAOUHSC_01254 176
93061.SAOUHSC_00100 93061.SAOUHSC_01255 262
93061.SAOUHSC_00100 93061.SAOUHSC_01269 224
93061.SAOUHSC_00100 93061.SAOUHSC_01285 152
93061.SAOUHSC_00100 93061.SAOUHSC_01337 919
93061.SAOUHSC_00100 93061.SAOUHSC_01401 199
93061.SAOUHSC_00100 93061.SAOUHSC_01406 235
93061.SAOUHSC_00100 93061.SAOUHSC_01430 812
93061.SAOUHSC_00100 93061.SAOUHSC_01431 156
93061.SAOUHSC_00100 93061.SAOUHSC_01435 202
93061.SAOUHSC_00100 93061.SAOUHSC_01476 190
93061.SAOUHSC_00100 93061.SAOUHSC_01482 256
93061.SAOUHSC_00100 93061.SAOUHSC_01646 811
93061.SAOUHSC_00100 93061.SAOUHSC_01652 343
93061.SAOUHSC_00100 93061.SAOUHSC_01663 277
93061.SAOUHSC_00100 93061.SAOUHSC_01666 175
93061.SAOUHSC_00100 93061.SAOUHSC_01667 367
93061.SAOUHSC_00100 93061.SAOUHSC_01668 506
93061.SAOUHSC_00100 93061.SAOUHSC_01670 493
93061.SAOUHSC_00100 93061.SAOUHSC_01671 281
93061.SAOUHSC_00100 93061.SAOUHSC_01672 414
93061.SAOUHSC_00100 93061.SAOUHSC_01673 439
93061.SAOUHSC_00100 93061.SAOUHSC_01678 292
93061.SAOUHSC_00100 93061.SAOUHSC_01679 530
93061.SAOUHSC_00100 93061.SAOUHSC_01680 519
93061.SAOUHSC_00100 93061.SAOUHSC_01681 516
93061.SAOUHSC_00100 93061.SAOUHSC_01682 480
93061.SAOUHSC_00100 93061.SAOUHSC_01683 384
93061.SAOUHSC_00100 93061.SAOUHSC_01684 292
93061.SAOUHSC_00100 93061.SAOUHSC_01685 287
93061.SAOUHSC_00100 93061.SAOUHSC_01686 211
93061.SAOUHSC_00100 93061.SAOUHSC_01688 208
93061.SAOUHSC_00100 93061.SAOUHSC_01689 226
93061.SAOUHSC_00100 93061.SAOUHSC_01715 279
93061.SAOUHSC_00100 93061.SAOUHSC_01725 158
93061.SAOUHSC_00100 93061.SAOUHSC_01726 158
93061.SAOUHSC_00100 93061.SAOUHSC_01741 220
93061.SAOUHSC_00100 93061.SAOUHSC_01748 369
93061.SAOUHSC_00100 93061.SAOUHSC_01759 167
93061.SAOUHSC_00100 93061.SAOUHSC_01763 279
93061.SAOUHSC_00100 93061.SAOUHSC_01794 800
93061.SAOUHSC_00100 93061.SAOUHSC_01796 195
93061.SAOUHSC_00100 93061.SAOUHSC_01797 180
93061.SAOUHSC_00100 93061.SAOUHSC_01806 801
93061.SAOUHSC_00100 93061.SAOUHSC_01808 157
93061.SAOUHSC_00100 93061.SAOUHSC_01809 157
93061.SAOUHSC_00100 93061.SAOUHSC_01818 172
93061.SAOUHSC_00100 93061.SAOUHSC_01901 899
93061.SAOUHSC_00100 93061.SAOUHSC_02006 254
93061.SAOUHSC_00100 93061.SAOUHSC_02111 254
93061.SAOUHSC_00100 93061.SAOUHSC_02118 191
93061.SAOUHSC_00100 93061.SAOUHSC_02122 307
93061.SAOUHSC_00100 93061.SAOUHSC_02133 166
93061.SAOUHSC_00100 93061.SAOUHSC_02268 168
93061.SAOUHSC_00100 93061.SAOUHSC_02277 190
93061.SAOUHSC_00100 93061.SAOUHSC_02278 254
93061.SAOUHSC_00100 93061.SAOUHSC_02318 440
93061.SAOUHSC_00100 93061.SAOUHSC_02343 158
93061.SAOUHSC_00100 93061.SAOUHSC_02353 540
93061.SAOUHSC_00100 93061.SAOUHSC_02366 899
93061.SAOUHSC_00100 93061.SAOUHSC_02368 265
93061.SAOUHSC_00100 93061.SAOUHSC_02375 198
93061.SAOUHSC_00100 93061.SAOUHSC_02376 537
93061.SAOUHSC_00100 93061.SAOUHSC_02377 703
93061.SAOUHSC_00100 93061.SAOUHSC_02380 491
93061.SAOUHSC_00100 93061.SAOUHSC_02405 226
93061.SAOUHSC_00100 93061.SAOUHSC_02461 152
93061.SAOUHSC_00100 93061.SAOUHSC_02517 180
93061.SAOUHSC_00100 93061.SAOUHSC_02542 330
93061.SAOUHSC_00100 93061.SAOUHSC_02551 159
93061.SAOUHSC_00100 93061.SAOUHSC_02577 159
93061.SAOUHSC_00100 93061.SAOUHSC_02612 180
93061.SAOUHSC_00100 93061.SAOUHSC_02674 152
93061.SAOUHSC_00100 93061.SAOUHSC_02703 800
93061.SAOUHSC_00100 93061.SAOUHSC_02793 408
93061.SAOUHSC_00100 93061.SAOUHSC_02810 152
93061.SAOUHSC_00100 93061.SAOUHSC_02851 166
93061.SAOUHSC_00100 93061.SAOUHSC_02860 164
93061.SAOUHSC_00100 93061.SAOUHSC_02922 802
93061.SAOUHSC_00100 93061.SAOUHSC_02926 899
93061.SAOUHSC_00100 93061.SAOUHSC_02968 511
93061.SAOUHSC_00100 93061.SAOUHSC_03031 292
93061.SAOUHSC_00100 93061.SAOUHSC_A00097 480
93061.SAOUHSC_00101 93061.SAOUHSC_00007 186
93061.SAOUHSC_00101 93061.SAOUHSC_00056 192
93061.SAOUHSC_00101 93061.SAOUHSC_00096 339
93061.SAOUHSC_00101 93061.SAOUHSC_00097 991
93061.SAOUHSC_00101 93061.SAOUHSC_00099 544
93061.SAOUHSC_00101 93061.SAOUHSC_00100 988
93061.SAOUHSC_00101 93061.SAOUHSC_00107 179
93061.SAOUHSC_00101 93061.SAOUHSC_00167 222
93061.SAOUHSC_00101 93061.SAOUHSC_00222 163
93061.SAOUHSC_00101 93061.SAOUHSC_00223 187
93061.SAOUHSC_00101 93061.SAOUHSC_00227 163
93061.SAOUHSC_00101 93061.SAOUHSC_00239 899
93061.SAOUHSC_00101 93061.SAOUHSC_00292 192
93061.SAOUHSC_00101 93061.SAOUHSC_00293 462
93061.SAOUHSC_00101 93061.SAOUHSC_00352 532
93061.SAOUHSC_00101 93061.SAOUHSC_00375 269
93061.SAOUHSC_00101 93061.SAOUHSC_00429 168
93061.SAOUHSC_00101 93061.SAOUHSC_00451 274
93061.SAOUHSC_00101 93061.SAOUHSC_00464 212
93061.SAOUHSC_00101 93061.SAOUHSC_00472 920
93061.SAOUHSC_00101 93061.SAOUHSC_00499 207
93061.SAOUHSC_00101 93061.SAOUHSC_00501 462
93061.SAOUHSC_00101 93061.SAOUHSC_00507 223
93061.SAOUHSC_00101 93061.SAOUHSC_00508 274
93061.SAOUHSC_00101 93061.SAOUHSC_00509 197
93061.SAOUHSC_00101 93061.SAOUHSC_00513 307
93061.SAOUHSC_00101 93061.SAOUHSC_00574 170
93061.SAOUHSC_00101 93061.SAOUHSC_00646 172
93061.SAOUHSC_00101 93061.SAOUHSC_00647 221
93061.SAOUHSC_00101 93061.SAOUHSC_00648 256
93061.SAOUHSC_00101 93061.SAOUHSC_00653 163
93061.SAOUHSC_00101 93061.SAOUHSC_00654 163
93061.SAOUHSC_00101 93061.SAOUHSC_00692 221
93061.SAOUHSC_00101 93061.SAOUHSC_00693 221
93061.SAOUHSC_00101 93061.SAOUHSC_00708 255
93061.SAOUHSC_00101 93061.SAOUHSC_00747 156
93061.SAOUHSC_00101 93061.SAOUHSC_00763 156
93061.SAOUHSC_00101 93061.SAOUHSC_00787 274
93061.SAOUHSC_00101 93061.SAOUHSC_00788 156
93061.SAOUHSC_00101 93061.SAOUHSC_00796 256
93061.SAOUHSC_00101 93061.SAOUHSC_00797 316
93061.SAOUHSC_00101 93061.SAOUHSC_00799 256
93061.SAOUHSC_00101 93061.SAOUHSC_00831 194
93061.SAOUHSC_00101 93061.SAOUHSC_00849 274
93061.SAOUHSC_00101 93061.SAOUHSC_00861 226
93061.SAOUHSC_00101 93061.SAOUHSC_00925 222
93061.SAOUHSC_00101 93061.SAOUHSC_00926 222
93061.SAOUHSC_00101 93061.SAOUHSC_00929 222
93061.SAOUHSC_00101 93061.SAOUHSC_00930 222
93061.SAOUHSC_00101 93061.SAOUHSC_00933 315
93061.SAOUHSC_00101 93061.SAOUHSC_00943 227
93061.SAOUHSC_00101 93061.SAOUHSC_00956 396
93061.SAOUHSC_00101 93061.SAOUHSC_00960 234
93061.SAOUHSC_00101 93061.SAOUHSC_01017 158
93061.SAOUHSC_00101 93061.SAOUHSC_01029 335
93061.SAOUHSC_00101 93061.SAOUHSC_01041 158
93061.SAOUHSC_00101 93061.SAOUHSC_01092 220
93061.SAOUHSC_00101 93061.SAOUHSC_01183 275
93061.SAOUHSC_00101 93061.SAOUHSC_01186 182
93061.SAOUHSC_00101 93061.SAOUHSC_01223 180
93061.SAOUHSC_00101 93061.SAOUHSC_01224 437
93061.SAOUHSC_00101 93061.SAOUHSC_01240 247
93061.SAOUHSC_00101 93061.SAOUHSC_01247 192
93061.SAOUHSC_00101 93061.SAOUHSC_01254 323
93061.SAOUHSC_00101 93061.SAOUHSC_01260 222
93061.SAOUHSC_00101 93061.SAOUHSC_01337 903
93061.SAOUHSC_00101 93061.SAOUHSC_01358 152
93061.SAOUHSC_00101 93061.SAOUHSC_01400 262
93061.SAOUHSC_00101 93061.SAOUHSC_01401 311
93061.SAOUHSC_00101 93061.SAOUHSC_01435 256
93061.SAOUHSC_00101 93061.SAOUHSC_01454 218
93061.SAOUHSC_00101 93061.SAOUHSC_01492 204
93061.SAOUHSC_00101 93061.SAOUHSC_01586 163
93061.SAOUHSC_00101 93061.SAOUHSC_01587 305
93061.SAOUHSC_00101 93061.SAOUHSC_01588 322
93061.SAOUHSC_00101 93061.SAOUHSC_01589 352
93061.SAOUHSC_00101 93061.SAOUHSC_01591 538
93061.SAOUHSC_00101 93061.SAOUHSC_01592 279
93061.SAOUHSC_00101 93061.SAOUHSC_01593 953
93061.SAOUHSC_00101 93061.SAOUHSC_01594 230
93061.SAOUHSC_00101 93061.SAOUHSC_01606 241
93061.SAOUHSC_00101 93061.SAOUHSC_01612 158
93061.SAOUHSC_00101 93061.SAOUHSC_01615 540
93061.SAOUHSC_00101 93061.SAOUHSC_01617 355
93061.SAOUHSC_00101 93061.SAOUHSC_01625 201
93061.SAOUHSC_00101 93061.SAOUHSC_01626 200
93061.SAOUHSC_00101 93061.SAOUHSC_01668 224
93061.SAOUHSC_00101 93061.SAOUHSC_01670 350
93061.SAOUHSC_00101 93061.SAOUHSC_01686 301
93061.SAOUHSC_00101 93061.SAOUHSC_01692 156
93061.SAOUHSC_00101 93061.SAOUHSC_01715 224
93061.SAOUHSC_00101 93061.SAOUHSC_01720 152
93061.SAOUHSC_00101 93061.SAOUHSC_01725 164
93061.SAOUHSC_00101 93061.SAOUHSC_01726 164
93061.SAOUHSC_00101 93061.SAOUHSC_01741 156
93061.SAOUHSC_00101 93061.SAOUHSC_01751 307
93061.SAOUHSC_00101 93061.SAOUHSC_01766 307
93061.SAOUHSC_00101 93061.SAOUHSC_01796 316
93061.SAOUHSC_00101 93061.SAOUHSC_01797 218
93061.SAOUHSC_00101 93061.SAOUHSC_01806 276
93061.SAOUHSC_00101 93061.SAOUHSC_01818 200
93061.SAOUHSC_00101 93061.SAOUHSC_01856 202
93061.SAOUHSC_00101 93061.SAOUHSC_01870 168
93061.SAOUHSC_00101 93061.SAOUHSC_01875 195
93061.SAOUHSC_00101 93061.SAOUHSC_01913 168
93061.SAOUHSC_00101 93061.SAOUHSC_02003 221
93061.SAOUHSC_00101 93061.SAOUHSC_02102 189
93061.SAOUHSC_00101 93061.SAOUHSC_02274 249
93061.SAOUHSC_00101 93061.SAOUHSC_02286 301
93061.SAOUHSC_00101 93061.SAOUHSC_02299 156
93061.SAOUHSC_00101 93061.SAOUHSC_02300 157
93061.SAOUHSC_00101 93061.SAOUHSC_02305 262
93061.SAOUHSC_00101 93061.SAOUHSC_02353 459
93061.SAOUHSC_00101 93061.SAOUHSC_02368 197
93061.SAOUHSC_00101 93061.SAOUHSC_02376 659
93061.SAOUHSC_00101 93061.SAOUHSC_02377 932
93061.SAOUHSC_00101 93061.SAOUHSC_02379 956
93061.SAOUHSC_00101 93061.SAOUHSC_02380 961
93061.SAOUHSC_00101 93061.SAOUHSC_02405 335
93061.SAOUHSC_00101 93061.SAOUHSC_02407 281
93061.SAOUHSC_00101 93061.SAOUHSC_02433 271
93061.SAOUHSC_00101 93061.SAOUHSC_02517 156
93061.SAOUHSC_00101 93061.SAOUHSC_02540 187
93061.SAOUHSC_00101 93061.SAOUHSC_02543 193
93061.SAOUHSC_00101 93061.SAOUHSC_02583 206
93061.SAOUHSC_00101 93061.SAOUHSC_02612 916
93061.SAOUHSC_00101 93061.SAOUHSC_02624 335
93061.SAOUHSC_00101 93061.SAOUHSC_02718 221
93061.SAOUHSC_00101 93061.SAOUHSC_02791 168
93061.SAOUHSC_00101 93061.SAOUHSC_02793 216
93061.SAOUHSC_00101 93061.SAOUHSC_02970 314
93061.SAOUHSC_00101 93061.SAOUHSC_02975 255
93061.SAOUHSC_00101 93061.SAOUHSC_03053 263
93061.SAOUHSC_00101 93061.SAOUHSC_A00097 428
93061.SAOUHSC_00102 93061.SAOUHSC_00024 240
93061.SAOUHSC_00102 93061.SAOUHSC_00025 344
93061.SAOUHSC_00102 93061.SAOUHSC_00056 176
93061.SAOUHSC_00102 93061.SAOUHSC_00103 994
93061.SAOUHSC_00102 93061.SAOUHSC_00104 996
93061.SAOUHSC_00102 93061.SAOUHSC_00105 990
93061.SAOUHSC_00102 93061.SAOUHSC_00106 347
93061.SAOUHSC_00102 93061.SAOUHSC_00107 602
93061.SAOUHSC_00102 93061.SAOUHSC_00108 222
93061.SAOUHSC_00102 93061.SAOUHSC_00109 170
93061.SAOUHSC_00102 93061.SAOUHSC_00110 170
93061.SAOUHSC_00102 93061.SAOUHSC_00111 159
93061.SAOUHSC_00102 93061.SAOUHSC_00113 232
93061.SAOUHSC_00102 93061.SAOUHSC_00114 188
93061.SAOUHSC_00102 93061.SAOUHSC_00117 187
93061.SAOUHSC_00102 93061.SAOUHSC_00118 187
93061.SAOUHSC_00102 93061.SAOUHSC_00119 187
93061.SAOUHSC_00102 93061.SAOUHSC_00120 187
93061.SAOUHSC_00102 93061.SAOUHSC_00121 187
93061.SAOUHSC_00102 93061.SAOUHSC_00122 187
93061.SAOUHSC_00102 93061.SAOUHSC_00123 187
93061.SAOUHSC_00102 93061.SAOUHSC_00125 187
93061.SAOUHSC_00102 93061.SAOUHSC_00126 187
93061.SAOUHSC_00102 93061.SAOUHSC_00127 187
93061.SAOUHSC_00102 93061.SAOUHSC_00128 186
93061.SAOUHSC_00102 93061.SAOUHSC_00142 168
93061.SAOUHSC_00102 93061.SAOUHSC_00527 153
93061.SAOUHSC_00102 93061.SAOUHSC_00652 392
93061.SAOUHSC_00102 93061.SAOUHSC_00866 168
93061.SAOUHSC_00102 93061.SAOUHSC_00882 178
93061.SAOUHSC_00102 93061.SAOUHSC_00960 491
93061.SAOUHSC_00102 93061.SAOUHSC_01204 156
93061.SAOUHSC_00102 93061.SAOUHSC_01337 240
93061.SAOUHSC_00102 93061.SAOUHSC_01385 156
93061.SAOUHSC_00102 93061.SAOUHSC_01386 156
93061.SAOUHSC_00102 93061.SAOUHSC_01387 156
93061.SAOUHSC_00102 93061.SAOUHSC_01389 156
93061.SAOUHSC_00102 93061.SAOUHSC_01575 242
93061.SAOUHSC_00102 93061.SAOUHSC_02577 168
93061.SAOUHSC_00102 93061.SAOUHSC_02737 155
93061.SAOUHSC_00102 93061.SAOUHSC_02830 168
93061.SAOUHSC_00102 93061.SAOUHSC_02852 153
93061.SAOUHSC_00102 93061.SAOUHSC_02875 168
93061.SAOUHSC_00102 93061.SAOUHSC_03010 171
93061.SAOUHSC_00103 93061.SAOUHSC_00024 240
93061.SAOUHSC_00103 93061.SAOUHSC_00025 269
93061.SAOUHSC_00103 93061.SAOUHSC_00056 177
93061.SAOUHSC_00103 93061.SAOUHSC_00102 994
93061.SAOUHSC_00103 93061.SAOUHSC_00104 996
93061.SAOUHSC_00103 93061.SAOUHSC_00105 990
93061.SAOUHSC_00103 93061.SAOUHSC_00106 347
93061.SAOUHSC_00103 93061.SAOUHSC_00107 601
93061.SAOUHSC_00103 93061.SAOUHSC_00108 222
93061.SAOUHSC_00103 93061.SAOUHSC_00109 170
93061.SAOUHSC_00103 93061.SAOUHSC_00110 170
93061.SAOUHSC_00103 93061.SAOUHSC_00111 159
93061.SAOUHSC_00103 93061.SAOUHSC_00113 232
93061.SAOUHSC_00103 93061.SAOUHSC_00114 188
93061.SAOUHSC_00103 93061.SAOUHSC_00117 187
93061.SAOUHSC_00103 93061.SAOUHSC_00118 187
93061.SAOUHSC_00103 93061.SAOUHSC_00119 187
93061.SAOUHSC_00103 93061.SAOUHSC_00120 187
93061.SAOUHSC_00103 93061.SAOUHSC_00121 187
93061.SAOUHSC_00103 93061.SAOUHSC_00122 187
93061.SAOUHSC_00103 93061.SAOUHSC_00123 187
93061.SAOUHSC_00103 93061.SAOUHSC_00125 187
93061.SAOUHSC_00103 93061.SAOUHSC_00126 187
93061.SAOUHSC_00103 93061.SAOUHSC_00127 187
93061.SAOUHSC_00103 93061.SAOUHSC_00128 186
93061.SAOUHSC_00103 93061.SAOUHSC_00142 168
93061.SAOUHSC_00103 93061.SAOUHSC_00512 167
93061.SAOUHSC_00103 93061.SAOUHSC_00652 392
93061.SAOUHSC_00103 93061.SAOUHSC_00779 180
93061.SAOUHSC_00103 93061.SAOUHSC_00866 168
93061.SAOUHSC_00103 93061.SAOUHSC_00882 163
93061.SAOUHSC_00103 93061.SAOUHSC_00960 490
93061.SAOUHSC_00103 93061.SAOUHSC_01204 156
93061.SAOUHSC_00103 93061.SAOUHSC_01337 240
93061.SAOUHSC_00103 93061.SAOUHSC_01385 156
93061.SAOUHSC_00103 93061.SAOUHSC_01386 156
93061.SAOUHSC_00103 93061.SAOUHSC_01387 156
93061.SAOUHSC_00103 93061.SAOUHSC_01389 156
93061.SAOUHSC_00103 93061.SAOUHSC_02577 168
93061.SAOUHSC_00103 93061.SAOUHSC_02599 193
93061.SAOUHSC_00103 93061.SAOUHSC_02714 296
93061.SAOUHSC_00103 93061.SAOUHSC_02830 168
93061.SAOUHSC_00103 93061.SAOUHSC_02875 168
93061.SAOUHSC_00103 93061.SAOUHSC_03010 171
93061.SAOUHSC_00104 93061.SAOUHSC_00024 330
93061.SAOUHSC_00104 93061.SAOUHSC_00102 996
93061.SAOUHSC_00104 93061.SAOUHSC_00103 996
93061.SAOUHSC_00104 93061.SAOUHSC_00105 988
93061.SAOUHSC_00104 93061.SAOUHSC_00106 347
93061.SAOUHSC_00104 93061.SAOUHSC_00107 599
93061.SAOUHSC_00104 93061.SAOUHSC_00108 222
93061.SAOUHSC_00104 93061.SAOUHSC_00109 170
93061.SAOUHSC_00104 93061.SAOUHSC_00110 170
93061.SAOUHSC_00104 93061.SAOUHSC_00111 159
93061.SAOUHSC_00104 93061.SAOUHSC_00113 232
93061.SAOUHSC_00104 93061.SAOUHSC_00114 188
93061.SAOUHSC_00104 93061.SAOUHSC_00117 187
93061.SAOUHSC_00104 93061.SAOUHSC_00118 187
93061.SAOUHSC_00104 93061.SAOUHSC_00119 187
93061.SAOUHSC_00104 93061.SAOUHSC_00120 187
93061.SAOUHSC_00104 93061.SAOUHSC_00121 187
93061.SAOUHSC_00104 93061.SAOUHSC_00122 187
93061.SAOUHSC_00104 93061.SAOUHSC_00123 187
93061.SAOUHSC_00104 93061.SAOUHSC_00125 187
93061.SAOUHSC_00104 93061.SAOUHSC_00126 187
93061.SAOUHSC_00104 93061.SAOUHSC_00127 187
93061.SAOUHSC_00104 93061.SAOUHSC_00128 186
93061.SAOUHSC_00104 93061.SAOUHSC_00160 177
93061.SAOUHSC_00104 93061.SAOUHSC_00249 162
93061.SAOUHSC_00104 93061.SAOUHSC_00287 172
93061.SAOUHSC_00104 93061.SAOUHSC_00297 177
93061.SAOUHSC_00104 93061.SAOUHSC_00644 211
93061.SAOUHSC_00104 93061.SAOUHSC_00754 157
93061.SAOUHSC_00104 93061.SAOUHSC_00865 230
93061.SAOUHSC_00104 93061.SAOUHSC_00882 212
93061.SAOUHSC_00104 93061.SAOUHSC_00943 178
93061.SAOUHSC_00104 93061.SAOUHSC_00959 252
93061.SAOUHSC_00104 93061.SAOUHSC_00960 487
93061.SAOUHSC_00104 93061.SAOUHSC_01336 167
93061.SAOUHSC_00104 93061.SAOUHSC_01337 240
93061.SAOUHSC_00104 93061.SAOUHSC_01342 152
93061.SAOUHSC_00104 93061.SAOUHSC_01514 159
93061.SAOUHSC_00104 93061.SAOUHSC_01788 284
93061.SAOUHSC_00104 93061.SAOUHSC_02247 252
93061.SAOUHSC_00104 93061.SAOUHSC_02277 206
93061.SAOUHSC_00104 93061.SAOUHSC_02441 182
93061.SAOUHSC_00104 93061.SAOUHSC_02461 194
93061.SAOUHSC_00104 93061.SAOUHSC_02522 162
93061.SAOUHSC_00104 93061.SAOUHSC_02589 177
93061.SAOUHSC_00104 93061.SAOUHSC_02599 177
93061.SAOUHSC_00104 93061.SAOUHSC_02640 167
93061.SAOUHSC_00104 93061.SAOUHSC_02714 296
93061.SAOUHSC_00104 93061.SAOUHSC_03010 193
93061.SAOUHSC_00105 93061.SAOUHSC_00018 203
93061.SAOUHSC_00105 93061.SAOUHSC_00024 173
93061.SAOUHSC_00105 93061.SAOUHSC_00025 171
93061.SAOUHSC_00105 93061.SAOUHSC_00102 990
93061.SAOUHSC_00105 93061.SAOUHSC_00103 990
93061.SAOUHSC_00105 93061.SAOUHSC_00104 988
93061.SAOUHSC_00105 93061.SAOUHSC_00106 510
93061.SAOUHSC_00105 93061.SAOUHSC_00107 654
93061.SAOUHSC_00105 93061.SAOUHSC_00108 320
93061.SAOUHSC_00105 93061.SAOUHSC_00109 206
93061.SAOUHSC_00105 93061.SAOUHSC_00110 206
93061.SAOUHSC_00105 93061.SAOUHSC_00111 183
93061.SAOUHSC_00105 93061.SAOUHSC_00113 288
93061.SAOUHSC_00105 93061.SAOUHSC_00114 228
93061.SAOUHSC_00105 93061.SAOUHSC_00117 227
93061.SAOUHSC_00105 93061.SAOUHSC_00118 227
93061.SAOUHSC_00105 93061.SAOUHSC_00119 226
93061.SAOUHSC_00105 93061.SAOUHSC_00120 226
93061.SAOUHSC_00105 93061.SAOUHSC_00121 226
93061.SAOUHSC_00105 93061.SAOUHSC_00122 226
93061.SAOUHSC_00105 93061.SAOUHSC_00123 225
93061.SAOUHSC_00105 93061.SAOUHSC_00125 225
93061.SAOUHSC_00105 93061.SAOUHSC_00126 224
93061.SAOUHSC_00105 93061.SAOUHSC_00127 224
93061.SAOUHSC_00105 93061.SAOUHSC_00128 203
93061.SAOUHSC_00105 93061.SAOUHSC_00139 204
93061.SAOUHSC_00105 93061.SAOUHSC_00160 165
93061.SAOUHSC_00105 93061.SAOUHSC_00167 202
93061.SAOUHSC_00105 93061.SAOUHSC_00197 204
93061.SAOUHSC_00105 93061.SAOUHSC_00297 165
93061.SAOUHSC_00105 93061.SAOUHSC_00322 251
93061.SAOUHSC_00105 93061.SAOUHSC_00338 250
93061.SAOUHSC_00105 93061.SAOUHSC_00426 156
93061.SAOUHSC_00105 93061.SAOUHSC_00469 170
93061.SAOUHSC_00105 93061.SAOUHSC_00477 192
93061.SAOUHSC_00105 93061.SAOUHSC_00481 154
93061.SAOUHSC_00105 93061.SAOUHSC_00644 150
93061.SAOUHSC_00105 93061.SAOUHSC_00960 444
93061.SAOUHSC_00105 93061.SAOUHSC_01337 191
93061.SAOUHSC_00105 93061.SAOUHSC_01386 252
93061.SAOUHSC_00105 93061.SAOUHSC_01575 339
93061.SAOUHSC_00105 93061.SAOUHSC_01734 192
93061.SAOUHSC_00105 93061.SAOUHSC_01882 259
93061.SAOUHSC_00105 93061.SAOUHSC_02098 384
93061.SAOUHSC_00105 93061.SAOUHSC_02362 204
93061.SAOUHSC_00105 93061.SAOUHSC_02555 204
93061.SAOUHSC_00105 93061.SAOUHSC_02556 204
93061.SAOUHSC_00105 93061.SAOUHSC_02589 165
93061.SAOUHSC_00105 93061.SAOUHSC_02599 165
93061.SAOUHSC_00105 93061.SAOUHSC_02627 156
93061.SAOUHSC_00105 93061.SAOUHSC_02632 193
93061.SAOUHSC_00105 93061.SAOUHSC_02633 193
93061.SAOUHSC_00105 93061.SAOUHSC_02676 384
93061.SAOUHSC_00105 93061.SAOUHSC_02714 192
93061.SAOUHSC_00105 93061.SAOUHSC_02725 193
93061.SAOUHSC_00105 93061.SAOUHSC_02737 154
93061.SAOUHSC_00105 93061.SAOUHSC_02920 169
93061.SAOUHSC_00105 93061.SAOUHSC_03010 223
93061.SAOUHSC_00106 93061.SAOUHSC_00025 256
93061.SAOUHSC_00106 93061.SAOUHSC_00102 347
93061.SAOUHSC_00106 93061.SAOUHSC_00103 347
93061.SAOUHSC_00106 93061.SAOUHSC_00104 347
93061.SAOUHSC_00106 93061.SAOUHSC_00105 510
93061.SAOUHSC_00106 93061.SAOUHSC_00107 806
93061.SAOUHSC_00106 93061.SAOUHSC_00108 493
93061.SAOUHSC_00106 93061.SAOUHSC_00109 279
93061.SAOUHSC_00106 93061.SAOUHSC_00110 270
93061.SAOUHSC_00106 93061.SAOUHSC_00111 224
93061.SAOUHSC_00106 93061.SAOUHSC_00113 293
93061.SAOUHSC_00106 93061.SAOUHSC_00114 277
93061.SAOUHSC_00106 93061.SAOUHSC_00117 243
93061.SAOUHSC_00106 93061.SAOUHSC_00118 243
93061.SAOUHSC_00106 93061.SAOUHSC_00119 238
93061.SAOUHSC_00106 93061.SAOUHSC_00120 238
93061.SAOUHSC_00106 93061.SAOUHSC_00121 238
93061.SAOUHSC_00106 93061.SAOUHSC_00122 238
93061.SAOUHSC_00106 93061.SAOUHSC_00123 341
93061.SAOUHSC_00106 93061.SAOUHSC_00125 235
93061.SAOUHSC_00106 93061.SAOUHSC_00126 235
93061.SAOUHSC_00106 93061.SAOUHSC_00127 235
93061.SAOUHSC_00106 93061.SAOUHSC_00128 229
93061.SAOUHSC_00106 93061.SAOUHSC_00130 167
93061.SAOUHSC_00106 93061.SAOUHSC_00192 253
93061.SAOUHSC_00106 93061.SAOUHSC_00204 226
93061.SAOUHSC_00106 93061.SAOUHSC_00249 167
93061.SAOUHSC_00106 93061.SAOUHSC_00251 292
93061.SAOUHSC_00106 93061.SAOUHSC_00256 198
93061.SAOUHSC_00106 93061.SAOUHSC_00257 252
93061.SAOUHSC_00106 93061.SAOUHSC_00309 218
93061.SAOUHSC_00106 93061.SAOUHSC_00386 282
93061.SAOUHSC_00106 93061.SAOUHSC_00400 252
93061.SAOUHSC_00106 93061.SAOUHSC_00410 158
93061.SAOUHSC_00106 93061.SAOUHSC_00524 195
93061.SAOUHSC_00106 93061.SAOUHSC_00539 214
93061.SAOUHSC_00106 93061.SAOUHSC_00540 247
93061.SAOUHSC_00106 93061.SAOUHSC_00675 233
93061.SAOUHSC_00106 93061.SAOUHSC_00681 311
93061.SAOUHSC_00106 93061.SAOUHSC_00687 555
93061.SAOUHSC_00106 93061.SAOUHSC_00755 151
93061.SAOUHSC_00106 93061.SAOUHSC_00774 344
93061.SAOUHSC_00106 93061.SAOUHSC_00787 168
93061.SAOUHSC_00106 93061.SAOUHSC_00846 161
93061.SAOUHSC_00106 93061.SAOUHSC_00875 157
93061.SAOUHSC_00106 93061.SAOUHSC_00901 155
93061.SAOUHSC_00106 93061.SAOUHSC_00916 186
93061.SAOUHSC_00106 93061.SAOUHSC_00960 528
93061.SAOUHSC_00106 93061.SAOUHSC_00994 210
93061.SAOUHSC_00106 93061.SAOUHSC_01025 258
93061.SAOUHSC_00106 93061.SAOUHSC_01050 167
93061.SAOUHSC_00106 93061.SAOUHSC_01081 226
93061.SAOUHSC_00106 93061.SAOUHSC_01084 230
93061.SAOUHSC_00106 93061.SAOUHSC_01089 531
93061.SAOUHSC_00106 93061.SAOUHSC_01144 305
93061.SAOUHSC_00106 93061.SAOUHSC_01219 193
93061.SAOUHSC_00106 93061.SAOUHSC_01311 152
93061.SAOUHSC_00106 93061.SAOUHSC_01376 242
93061.SAOUHSC_00106 93061.SAOUHSC_01418 177
93061.SAOUHSC_00106 93061.SAOUHSC_01433 151
93061.SAOUHSC_00106 93061.SAOUHSC_01627 159
93061.SAOUHSC_00106 93061.SAOUHSC_01663 203
93061.SAOUHSC_00106 93061.SAOUHSC_01719 356
93061.SAOUHSC_00106 93061.SAOUHSC_02006 166
93061.SAOUHSC_00106 93061.SAOUHSC_02100 236
93061.SAOUHSC_00106 93061.SAOUHSC_02103 290
93061.SAOUHSC_00106 93061.SAOUHSC_02138 166
93061.SAOUHSC_00106 93061.SAOUHSC_02161 176
93061.SAOUHSC_00106 93061.SAOUHSC_02180 182
93061.SAOUHSC_00106 93061.SAOUHSC_02296 330
93061.SAOUHSC_00106 93061.SAOUHSC_02383 295
93061.SAOUHSC_00106 93061.SAOUHSC_02448 253
93061.SAOUHSC_00106 93061.SAOUHSC_02463 397
93061.SAOUHSC_00106 93061.SAOUHSC_02553 207
93061.SAOUHSC_00106 93061.SAOUHSC_02654 155
93061.SAOUHSC_00106 93061.SAOUHSC_02677 234
93061.SAOUHSC_00106 93061.SAOUHSC_02722 179
93061.SAOUHSC_00107 93061.SAOUHSC_00025 404
93061.SAOUHSC_00107 93061.SAOUHSC_00039 203
93061.SAOUHSC_00107 93061.SAOUHSC_00101 179
93061.SAOUHSC_00107 93061.SAOUHSC_00102 602
93061.SAOUHSC_00107 93061.SAOUHSC_00103 601
93061.SAOUHSC_00107 93061.SAOUHSC_00104 599
93061.SAOUHSC_00107 93061.SAOUHSC_00105 654
93061.SAOUHSC_00107 93061.SAOUHSC_00106 806
93061.SAOUHSC_00107 93061.SAOUHSC_00108 611
93061.SAOUHSC_00107 93061.SAOUHSC_00109 314
93061.SAOUHSC_00107 93061.SAOUHSC_00110 314
93061.SAOUHSC_00107 93061.SAOUHSC_00111 253
93061.SAOUHSC_00107 93061.SAOUHSC_00113 163
93061.SAOUHSC_00107 93061.SAOUHSC_00123 161
93061.SAOUHSC_00107 93061.SAOUHSC_00340 212
93061.SAOUHSC_00107 93061.SAOUHSC_00341 212
93061.SAOUHSC_00107 93061.SAOUHSC_00422 212
93061.SAOUHSC_00107 93061.SAOUHSC_00461 247
93061.SAOUHSC_00107 93061.SAOUHSC_00489 255
93061.SAOUHSC_00107 93061.SAOUHSC_00505 151
93061.SAOUHSC_00107 93061.SAOUHSC_00508 177
93061.SAOUHSC_00107 93061.SAOUHSC_00564 167
93061.SAOUHSC_00107 93061.SAOUHSC_00670 156
93061.SAOUHSC_00107 93061.SAOUHSC_00790 199
93061.SAOUHSC_00107 93061.SAOUHSC_00858 158
93061.SAOUHSC_00107 93061.SAOUHSC_00860 520
93061.SAOUHSC_00107 93061.SAOUHSC_00862 222
93061.SAOUHSC_00107 93061.SAOUHSC_00865 200
93061.SAOUHSC_00107 93061.SAOUHSC_00911 158
93061.SAOUHSC_00107 93061.SAOUHSC_00912 151
93061.SAOUHSC_00107 93061.SAOUHSC_00950 183
93061.SAOUHSC_00107 93061.SAOUHSC_00960 345
93061.SAOUHSC_00107 93061.SAOUHSC_01150 158
93061.SAOUHSC_00107 93061.SAOUHSC_01186 232
93061.SAOUHSC_00107 93061.SAOUHSC_01187 269
93061.SAOUHSC_00107 93061.SAOUHSC_01270 183
93061.SAOUHSC_00107 93061.SAOUHSC_01474 250
93061.SAOUHSC_00107 93061.SAOUHSC_01596 183
93061.SAOUHSC_00107 93061.SAOUHSC_01598 227
93061.SAOUHSC_00107 93061.SAOUHSC_01681 262
93061.SAOUHSC_00107 93061.SAOUHSC_01742 189
93061.SAOUHSC_00107 93061.SAOUHSC_01753 181
93061.SAOUHSC_00107 93061.SAOUHSC_01806 234
93061.SAOUHSC_00107 93061.SAOUHSC_01811 160
93061.SAOUHSC_00107 93061.SAOUHSC_01828 220
93061.SAOUHSC_00107 93061.SAOUHSC_01832 247
93061.SAOUHSC_00107 93061.SAOUHSC_01868 177
93061.SAOUHSC_00107 93061.SAOUHSC_01975 200
93061.SAOUHSC_00107 93061.SAOUHSC_02135 157
93061.SAOUHSC_00107 93061.SAOUHSC_02138 158
93061.SAOUHSC_00107 93061.SAOUHSC_02180 179
93061.SAOUHSC_00107 93061.SAOUHSC_02235 193
93061.SAOUHSC_00107 93061.SAOUHSC_02360 309
93061.SAOUHSC_00107 93061.SAOUHSC_02368 155
93061.SAOUHSC_00107 93061.SAOUHSC_02448 175
93061.SAOUHSC_00107 93061.SAOUHSC_02461 152
93061.SAOUHSC_00107 93061.SAOUHSC_02552 183
93061.SAOUHSC_00107 93061.SAOUHSC_02554 150
93061.SAOUHSC_00107 93061.SAOUHSC_02728 200
93061.SAOUHSC_00107 93061.SAOUHSC_02822 211
93061.SAOUHSC_00107 93061.SAOUHSC_02885 158
93061.SAOUHSC_00107 93061.SAOUHSC_02918 216
93061.SAOUHSC_00108 93061.SAOUHSC_00102 222
93061.SAOUHSC_00108 93061.SAOUHSC_00103 222
93061.SAOUHSC_00108 93061.SAOUHSC_00104 222
93061.SAOUHSC_00108 93061.SAOUHSC_00105 320
93061.SAOUHSC_00108 93061.SAOUHSC_00106 493
93061.SAOUHSC_00108 93061.SAOUHSC_00107 611
93061.SAOUHSC_00108 93061.SAOUHSC_00109 408
93061.SAOUHSC_00108 93061.SAOUHSC_00110 408
93061.SAOUHSC_00108 93061.SAOUHSC_00111 314
93061.SAOUHSC_00108 93061.SAOUHSC_00374 333
93061.SAOUHSC_00108 93061.SAOUHSC_00375 335
93061.SAOUHSC_00108 93061.SAOUHSC_00397 202
93061.SAOUHSC_00108 93061.SAOUHSC_00489 212
93061.SAOUHSC_00108 93061.SAOUHSC_00490 157
93061.SAOUHSC_00108 93061.SAOUHSC_00491 156
93061.SAOUHSC_00108 93061.SAOUHSC_01330 156
93061.SAOUHSC_00108 93061.SAOUHSC_01665 156
93061.SAOUHSC_00108 93061.SAOUHSC_01933 202
93061.SAOUHSC_00109 93061.SAOUHSC_00102 170
93061.SAOUHSC_00109 93061.SAOUHSC_00103 170
93061.SAOUHSC_00109 93061.SAOUHSC_00104 170
93061.SAOUHSC_00109 93061.SAOUHSC_00105 206
93061.SAOUHSC_00109 93061.SAOUHSC_00106 279
93061.SAOUHSC_00109 93061.SAOUHSC_00107 314
93061.SAOUHSC_00109 93061.SAOUHSC_00108 408
93061.SAOUHSC_00109 93061.SAOUHSC_00110 914
93061.SAOUHSC_00109 93061.SAOUHSC_00111 611
93061.SAOUHSC_00109 93061.SAOUHSC_02360 175
93061.SAOUHSC_00110 93061.SAOUHSC_00102 170
93061.SAOUHSC_00110 93061.SAOUHSC_00103 170
93061.SAOUHSC_00110 93061.SAOUHSC_00104 170
93061.SAOUHSC_00110 93061.SAOUHSC_00105 206
93061.SAOUHSC_00110 93061.SAOUHSC_00106 270
93061.SAOUHSC_00110 93061.SAOUHSC_00107 314
93061.SAOUHSC_00110 93061.SAOUHSC_00108 408
93061.SAOUHSC_00110 93061.SAOUHSC_00109 914
93061.SAOUHSC_00110 93061.SAOUHSC_00111 611
93061.SAOUHSC_00111 93061.SAOUHSC_00102 159
93061.SAOUHSC_00111 93061.SAOUHSC_00103 159
93061.SAOUHSC_00111 93061.SAOUHSC_00104 159
93061.SAOUHSC_00111 93061.SAOUHSC_00105 183
93061.SAOUHSC_00111 93061.SAOUHSC_00106 224
93061.SAOUHSC_00111 93061.SAOUHSC_00107 253
93061.SAOUHSC_00111 93061.SAOUHSC_00108 314
93061.SAOUHSC_00111 93061.SAOUHSC_00109 611
93061.SAOUHSC_00111 93061.SAOUHSC_00110 611
93061.SAOUHSC_00112 93061.SAOUHSC_00177 157
93061.SAOUHSC_00112 93061.SAOUHSC_00216 191
93061.SAOUHSC_00112 93061.SAOUHSC_00262 190
93061.SAOUHSC_00112 93061.SAOUHSC_00310 161
93061.SAOUHSC_00112 93061.SAOUHSC_00337 193
93061.SAOUHSC_00112 93061.SAOUHSC_00435 408
93061.SAOUHSC_00112 93061.SAOUHSC_00436 253
93061.SAOUHSC_00112 93061.SAOUHSC_00940 280
93061.SAOUHSC_00112 93061.SAOUHSC_00994 179
93061.SAOUHSC_00112 93061.SAOUHSC_01063 216
93061.SAOUHSC_00112 93061.SAOUHSC_01228 161
93061.SAOUHSC_00112 93061.SAOUHSC_01236 157
93061.SAOUHSC_00112 93061.SAOUHSC_01528 574
93061.SAOUHSC_00112 93061.SAOUHSC_01813 174
93061.SAOUHSC_00112 93061.SAOUHSC_01866 161
93061.SAOUHSC_00112 93061.SAOUHSC_01895 230
93061.SAOUHSC_00112 93061.SAOUHSC_02023 202
93061.SAOUHSC_00112 93061.SAOUHSC_02028 284
93061.SAOUHSC_00112 93061.SAOUHSC_02185 342
93061.SAOUHSC_00112 93061.SAOUHSC_02374 152
93061.SAOUHSC_00112 93061.SAOUHSC_02450 187
93061.SAOUHSC_00112 93061.SAOUHSC_02580 436
93061.SAOUHSC_00112 93061.SAOUHSC_02611 183
93061.SAOUHSC_00112 93061.SAOUHSC_02631 180
93061.SAOUHSC_00112 93061.SAOUHSC_02726 251
93061.SAOUHSC_00112 93061.SAOUHSC_02822 194
93061.SAOUHSC_00112 93061.SAOUHSC_02823 179
93061.SAOUHSC_00113 93061.SAOUHSC_00005 154
93061.SAOUHSC_00113 93061.SAOUHSC_00044 192
93061.SAOUHSC_00113 93061.SAOUHSC_00086 208
93061.SAOUHSC_00113 93061.SAOUHSC_00102 232
93061.SAOUHSC_00113 93061.SAOUHSC_00103 232
93061.SAOUHSC_00113 93061.SAOUHSC_00104 232
93061.SAOUHSC_00113 93061.SAOUHSC_00105 288
93061.SAOUHSC_00113 93061.SAOUHSC_00106 293
93061.SAOUHSC_00113 93061.SAOUHSC_00107 163
93061.SAOUHSC_00113 93061.SAOUHSC_00114 416
93061.SAOUHSC_00113 93061.SAOUHSC_00115 475
93061.SAOUHSC_00113 93061.SAOUHSC_00116 393
93061.SAOUHSC_00113 93061.SAOUHSC_00117 379
93061.SAOUHSC_00113 93061.SAOUHSC_00118 379
93061.SAOUHSC_00113 93061.SAOUHSC_00119 372
93061.SAOUHSC_00113 93061.SAOUHSC_00120 372
93061.SAOUHSC_00113 93061.SAOUHSC_00121 372
93061.SAOUHSC_00113 93061.SAOUHSC_00122 372
93061.SAOUHSC_00113 93061.SAOUHSC_00123 361
93061.SAOUHSC_00113 93061.SAOUHSC_00124 333
93061.SAOUHSC_00113 93061.SAOUHSC_00125 335
93061.SAOUHSC_00113 93061.SAOUHSC_00126 339
93061.SAOUHSC_00113 93061.SAOUHSC_00127 339
93061.SAOUHSC_00113 93061.SAOUHSC_00128 285
93061.SAOUHSC_00113 93061.SAOUHSC_00129 230
93061.SAOUHSC_00113 93061.SAOUHSC_00132 909
93061.SAOUHSC_00113 93061.SAOUHSC_00187 981
93061.SAOUHSC_00113 93061.SAOUHSC_00188 516
93061.SAOUHSC_00113 93061.SAOUHSC_00195 912
93061.SAOUHSC_00113 93061.SAOUHSC_00206 580
93061.SAOUHSC_00113 93061.SAOUHSC_00240 156
93061.SAOUHSC_00113 93061.SAOUHSC_00294 177
93061.SAOUHSC_00113 93061.SAOUHSC_00336 912
93061.SAOUHSC_00113 93061.SAOUHSC_00421 261
93061.SAOUHSC_00113 93061.SAOUHSC_00458 150
93061.SAOUHSC_00113 93061.SAOUHSC_00507 156
93061.SAOUHSC_00113 93061.SAOUHSC_00558 904
93061.SAOUHSC_00113 93061.SAOUHSC_00574 920
93061.SAOUHSC_00113 93061.SAOUHSC_00608 964
93061.SAOUHSC_00113 93061.SAOUHSC_00638 343
93061.SAOUHSC_00113 93061.SAOUHSC_00645 262
93061.SAOUHSC_00113 93061.SAOUHSC_00706 157
93061.SAOUHSC_00113 93061.SAOUHSC_00707 241
93061.SAOUHSC_00113 93061.SAOUHSC_00708 157
93061.SAOUHSC_00113 93061.SAOUHSC_00731 256
93061.SAOUHSC_00113 93061.SAOUHSC_00736 305
93061.SAOUHSC_00113 93061.SAOUHSC_00738 226
93061.SAOUHSC_00113 93061.SAOUHSC_00739 204
93061.SAOUHSC_00113 93061.SAOUHSC_00740 204
93061.SAOUHSC_00113 93061.SAOUHSC_00774 152
93061.SAOUHSC_00113 93061.SAOUHSC_00794 435
93061.SAOUHSC_00113 93061.SAOUHSC_00795 441
93061.SAOUHSC_00113 93061.SAOUHSC_00796 214
93061.SAOUHSC_00113 93061.SAOUHSC_00799 334
93061.SAOUHSC_00113 93061.SAOUHSC_00835 156
93061.SAOUHSC_00113 93061.SAOUHSC_00855 260
93061.SAOUHSC_00113 93061.SAOUHSC_00914 899
93061.SAOUHSC_00113 93061.SAOUHSC_00938 156
93061.SAOUHSC_00113 93061.SAOUHSC_00960 163
93061.SAOUHSC_00113 93061.SAOUHSC_00983 435
93061.SAOUHSC_00113 93061.SAOUHSC_01009 172
93061.SAOUHSC_00113 93061.SAOUHSC_01042 901
93061.SAOUHSC_00113 93061.SAOUHSC_01067 158
93061.SAOUHSC_00113 93061.SAOUHSC_01104 177
93061.SAOUHSC_00113 93061.SAOUHSC_01207 215
93061.SAOUHSC_00113 93061.SAOUHSC_01216 243
93061.SAOUHSC_00113 93061.SAOUHSC_01218 167
93061.SAOUHSC_00113 93061.SAOUHSC_01232 168
93061.SAOUHSC_00113 93061.SAOUHSC_01246 208
93061.SAOUHSC_00113 93061.SAOUHSC_01285 192
93061.SAOUHSC_00113 93061.SAOUHSC_01322 158
93061.SAOUHSC_00113 93061.SAOUHSC_01327 168
93061.SAOUHSC_00113 93061.SAOUHSC_01346 508
93061.SAOUHSC_00113 93061.SAOUHSC_01363 156
93061.SAOUHSC_00113 93061.SAOUHSC_01366 251
93061.SAOUHSC_00113 93061.SAOUHSC_01452 435
93061.SAOUHSC_00113 93061.SAOUHSC_01586 253
93061.SAOUHSC_00113 93061.SAOUHSC_01594 200
93061.SAOUHSC_00113 93061.SAOUHSC_01597 158
93061.SAOUHSC_00113 93061.SAOUHSC_01599 341
93061.SAOUHSC_00113 93061.SAOUHSC_01623 901
93061.SAOUHSC_00113 93061.SAOUHSC_01624 899
93061.SAOUHSC_00113 93061.SAOUHSC_01632 180
93061.SAOUHSC_00113 93061.SAOUHSC_01633 180
93061.SAOUHSC_00113 93061.SAOUHSC_01683 301
93061.SAOUHSC_00113 93061.SAOUHSC_01689 196
93061.SAOUHSC_00113 93061.SAOUHSC_01709 899
93061.SAOUHSC_00113 93061.SAOUHSC_01710 899
93061.SAOUHSC_00113 93061.SAOUHSC_01747 243
93061.SAOUHSC_00113 93061.SAOUHSC_01758 152
93061.SAOUHSC_00113 93061.SAOUHSC_01788 200
93061.SAOUHSC_00113 93061.SAOUHSC_01802 284
93061.SAOUHSC_00113 93061.SAOUHSC_01806 174
93061.SAOUHSC_00113 93061.SAOUHSC_01808 899
93061.SAOUHSC_00113 93061.SAOUHSC_01809 899
93061.SAOUHSC_00113 93061.SAOUHSC_01820 226
93061.SAOUHSC_00113 93061.SAOUHSC_01835 213
93061.SAOUHSC_00113 93061.SAOUHSC_01846 907
93061.SAOUHSC_00113 93061.SAOUHSC_01850 159
93061.SAOUHSC_00113 93061.SAOUHSC_01884 261
93061.SAOUHSC_00113 93061.SAOUHSC_01901 186
93061.SAOUHSC_00113 93061.SAOUHSC_01911 238
93061.SAOUHSC_00113 93061.SAOUHSC_01962 223
93061.SAOUHSC_00113 93061.SAOUHSC_01999 185
93061.SAOUHSC_00113 93061.SAOUHSC_02119 550
93061.SAOUHSC_00113 93061.SAOUHSC_02139 153
93061.SAOUHSC_00113 93061.SAOUHSC_02142 920
93061.SAOUHSC_00113 93061.SAOUHSC_02143 185
93061.SAOUHSC_00113 93061.SAOUHSC_02273 532
93061.SAOUHSC_00113 93061.SAOUHSC_02285 899
93061.SAOUHSC_00113 93061.SAOUHSC_02298 210
93061.SAOUHSC_00113 93061.SAOUHSC_02363 909
93061.SAOUHSC_00113 93061.SAOUHSC_02400 213
93061.SAOUHSC_00113 93061.SAOUHSC_02444 508
93061.SAOUHSC_00113 93061.SAOUHSC_02649 252
93061.SAOUHSC_00113 93061.SAOUHSC_02652 252
93061.SAOUHSC_00113 93061.SAOUHSC_02671 223
93061.SAOUHSC_00113 93061.SAOUHSC_02676 435
93061.SAOUHSC_00113 93061.SAOUHSC_02681 177
93061.SAOUHSC_00113 93061.SAOUHSC_02684 332
93061.SAOUHSC_00113 93061.SAOUHSC_02743 335
93061.SAOUHSC_00113 93061.SAOUHSC_02744 256
[truncated: 11,472,464 more chars]
