# Supplementary material for: Network-based features enable prediction of essential genes across diverse organisms
Source: PLoS One. 2018 Dec 13;13(12):e0208722. doi: 10.1371/journal.pone.0208722 (PMC6292609; doi:10.1371/journal.pone.0208722)
Supplement: S1 Dataset — PPI Data of 27 organisms along with essential genes information. (ZIP) [file pone.0208722.s001.zip › S1/99287.ess]

99287.STM0012
99287.STM0046
99287.STM0092
99287.STM0093
99287.STM0122
99287.STM0123
99287.STM0126
99287.STM0127
99287.STM0128
99287.STM0129
99287.STM0130
99287.STM0132
99287.STM0133
99287.STM0154
99287.STM0169
99287.STM0217
99287.STM0218
99287.STM0221
99287.STM0222
99287.STM0224
99287.STM0228
99287.STM0232
99287.STM0258
99287.STM0268
99287.STM0292
99287.STM0301
99287.STM0345
99287.STM0378
99287.STM0398
99287.STM0408
99287.STM0422
99287.STM0438
99287.STM0440
99287.STM0449
99287.STM0475
99287.STM0488
99287.STM0489
99287.STM0535
99287.STM0542
99287.STM0557
99287.STM0600
99287.STM0615
99287.STM0622
99287.STM0646
99287.STM0667
99287.STM0686
99287.STM0766
99287.STM0791
99287.STM0813
99287.STM0849
99287.STM0857
99287.STM0858
99287.STM0881
99287.STM0884
99287.STM0932
99287.STM0979
99287.STM0984
99287.STM0988
99287.STM0992
99287.STM1000
99287.STM1003
99287.STM1008.S
99287.STM1097
99287.STM1118
99287.STM1128
99287.STM1129
99287.STM1133
99287.STM1144
99287.STM1157
99287.STM1170
99287.STM1189
99287.STM1194
99287.STM1195
99287.STM1200
99287.STM1238
99287.STM1253
99287.STM1298
99287.STM1333
99287.STM1338
99287.STM1356
99287.STM1360
99287.STM1434
99287.STM1455
99287.STM1473
99287.STM1524
99287.STM1543
99287.STM1552
99287.STM1556
99287.STM1559
99287.STM1560
99287.STM1574
99287.STM1578
99287.STM1605
99287.STM1637
99287.STM1648
99287.STM1700
99287.STM1702
99287.STM1707
99287.STM1728
99287.STM1749
99287.STM1754
99287.STM1763
99287.STM1775
99287.STM1820
99287.STM1824
99287.STM1828
99287.STM1845
99287.STM1852
99287.STM1853
99287.STM1868
99287.STM1894
99287.STM1901
99287.STM1921
99287.STM1952
99287.STM2066
99287.STM2067
99287.STM2068
99287.STM2078
99287.STM2083
99287.STM2087
99287.STM2110
99287.STM2112
99287.STM2154
99287.STM2155
99287.STM2190
99287.STM2221
99287.STM2241
99287.STM2257
99287.STM2272
99287.STM2273
99287.STM2291
99287.STM2352
99287.STM2378
99287.STM2391
99287.STM2406
99287.STM2427
99287.STM2435
99287.STM2483
99287.STM2496
99287.STM2516
99287.STM2519
99287.STM2522
99287.STM2619
99287.STM2633.S
99287.STM2648
99287.STM2652
99287.STM2660
99287.STM2674
99287.STM2675
99287.STM2681
99287.STM2827
99287.STM2844
99287.STM2865
99287.STM2909
99287.STM2913
99287.STM2952
99287.STM2953
99287.STM2962
99287.STM2984
99287.STM2996
99287.STM3012
99287.STM3040
99287.STM3041c
99287.STM3090
99287.STM3148
99287.STM3204
99287.STM3211.S
99287.STM3286
99287.STM3287
99287.STM3294
99287.STM3296
99287.STM3301
99287.STM3340
99287.STM3341
99287.STM3415
99287.STM3417
99287.STM3419
99287.STM3420
99287.STM3421
99287.STM3422
99287.STM3423
99287.STM3425
99287.STM3428
99287.STM3433
99287.STM3437
99287.STM3439
99287.STM3440
99287.STM3446
99287.STM3447
99287.STM3470
99287.STM3571
99287.STM3655
99287.STM3656
99287.STM3713
99287.STM3719
99287.STM3724
99287.STM3730
99287.STM3835
99287.STM3836
99287.STM3842
99287.STM3857
99287.STM3912
99287.STM3915
99287.STM3978
99287.STM3999
99287.STM4007
99287.STM4106
99287.STM4137
99287.STM4152
99287.STM4153
99287.STM4154
99287.STM4167
99287.STM4235
99287.STM4259
99287.STM4262
99287.STM4268
99287.STM4279
99287.STM4330
99287.STM4344
99287.STM4357
99287.STM4363
99287.STM4368
99287.STM4399
99287.STM4411
99287.STM4471
99287.STM4473
99287.STM4543
99287.STM4599
