# Supplementary material for: Network-based features enable prediction of essential genes across diverse organisms
Source: PLoS One. 2018 Dec 13;13(12):e0208722. doi: 10.1371/journal.pone.0208722 (PMC6292609; doi:10.1371/journal.pone.0208722)
Supplement: S1 Dataset — PPI Data of 27 organisms along with essential genes information. (ZIP) [file pone.0208722.s001.zip › S1/85962.ppi.txt]

85962.HP0001 85962.HP0002 959
85962.HP0001 85962.HP0003 914
85962.HP0001 85962.HP0004 887
85962.HP0001 85962.HP0005 773
85962.HP0001 85962.HP0006 742
85962.HP0001 85962.HP0050 474
85962.HP0001 85962.HP0059 182
85962.HP0001 85962.HP0083 193
85962.HP0001 85962.HP0088 290
85962.HP0001 85962.HP0090 395
85962.HP0001 85962.HP0109 191
85962.HP0001 85962.HP0116 156
85962.HP0001 85962.HP0124 157
85962.HP0001 85962.HP0125 153
85962.HP0001 85962.HP0153 176
85962.HP0001 85962.HP0157 463
85962.HP0001 85962.HP0163 198
85962.HP0001 85962.HP0175 234
85962.HP0001 85962.HP0177 562
85962.HP0001 85962.HP0183 498
85962.HP0001 85962.HP0197 224
85962.HP0001 85962.HP0200 180
85962.HP0001 85962.HP0201 274
85962.HP0001 85962.HP0202 394
85962.HP0001 85962.HP0210 176
85962.HP0001 85962.HP0221 220
85962.HP0001 85962.HP0240 410
85962.HP0001 85962.HP0247 224
85962.HP0001 85962.HP0255 191
85962.HP0001 85962.HP0258 172
85962.HP0001 85962.HP0259 500
85962.HP0001 85962.HP0266 270
85962.HP0001 85962.HP0269 240
85962.HP0001 85962.HP0278 203
85962.HP0001 85962.HP0283 460
85962.HP0001 85962.HP0285 155
85962.HP0001 85962.HP0290 200
85962.HP0001 85962.HP0296 280
85962.HP0001 85962.HP0297 316
85962.HP0001 85962.HP0321 344
85962.HP0001 85962.HP0334 266
85962.HP0001 85962.HP0335 199
85962.HP0001 85962.HP0349 307
85962.HP0001 85962.HP0354 534
85962.HP0001 85962.HP0355 291
85962.HP0001 85962.HP0361 240
85962.HP0001 85962.HP0366 154
85962.HP0001 85962.HP0370 469
85962.HP0001 85962.HP0371 461
85962.HP0001 85962.HP0374 268
85962.HP0001 85962.HP0387 192
85962.HP0001 85962.HP0389 240
85962.HP0001 85962.HP0399 280
85962.HP0001 85962.HP0400 266
85962.HP0001 85962.HP0401 375
85962.HP0001 85962.HP0405 220
85962.HP0001 85962.HP0409 192
85962.HP0001 85962.HP0415 239
85962.HP0001 85962.HP0417 233
85962.HP0001 85962.HP0447 232
85962.HP0001 85962.HP0476 221
85962.HP0001 85962.HP0510 307
85962.HP0001 85962.HP0515 195
85962.HP0001 85962.HP0517 195
85962.HP0001 85962.HP0549 191
85962.HP0001 85962.HP0550 232
85962.HP0001 85962.HP0558 308
85962.HP0001 85962.HP0559 429
85962.HP0001 85962.HP0561 464
85962.HP0001 85962.HP0566 304
85962.HP0001 85962.HP0569 220
85962.HP0001 85962.HP0572 252
85962.HP0001 85962.HP0574 316
85962.HP0001 85962.HP0575 344
85962.HP0001 85962.HP0577 570
85962.HP0001 85962.HP0581 200
85962.HP0001 85962.HP0585 440
85962.HP0001 85962.HP0587 307
85962.HP0001 85962.HP0615 424
85962.HP0001 85962.HP0618 239
85962.HP0001 85962.HP0621 332
85962.HP0001 85962.HP0643 199
85962.HP0001 85962.HP0654 194
85962.HP0001 85962.HP0656 362
85962.HP0001 85962.HP0657 388
85962.HP0001 85962.HP0658 195
85962.HP0001 85962.HP0659 234
85962.HP0001 85962.HP0661 184
85962.HP0001 85962.HP0663 459
85962.HP0001 85962.HP0672 274
85962.HP0001 85962.HP0679 158
85962.HP0001 85962.HP0683 193
85962.HP0001 85962.HP0690 209
85962.HP0001 85962.HP0705 225
85962.HP0001 85962.HP0714 205
85962.HP0001 85962.HP0715 276
85962.HP0001 85962.HP0734 155
85962.HP0001 85962.HP0737 472
85962.HP0001 85962.HP0743 220
85962.HP0001 85962.HP0763 463
85962.HP0001 85962.HP0772 274
85962.HP0001 85962.HP0774 239
85962.HP0001 85962.HP0776 223
85962.HP0001 85962.HP0777 198
85962.HP0001 85962.HP0792 238
85962.HP0001 85962.HP0793 274
85962.HP0001 85962.HP0794 200
85962.HP0001 85962.HP0802 422
85962.HP0001 85962.HP0804 681
85962.HP0001 85962.HP0808 164
85962.HP0001 85962.HP0822 424
85962.HP0001 85962.HP0831 264
85962.HP0001 85962.HP0834 424
85962.HP0001 85962.HP0835 151
85962.HP0001 85962.HP0841 206
85962.HP0001 85962.HP0854 196
85962.HP0001 85962.HP0866 710
85962.HP0001 85962.HP0883 212
85962.HP0001 85962.HP0919 508
85962.HP0001 85962.HP0925 201
85962.HP0001 85962.HP0929 562
85962.HP0001 85962.HP0930 238
85962.HP0001 85962.HP0952 266
85962.HP0001 85962.HP0960 237
85962.HP0001 85962.HP0962 429
85962.HP0001 85962.HP0977 234
85962.HP0001 85962.HP0980 172
85962.HP0001 85962.HP0981 500
85962.HP0001 85962.HP0987 200
85962.HP0001 85962.HP1011 204
85962.HP0001 85962.HP1016 192
85962.HP0001 85962.HP1019 254
85962.HP0001 85962.HP1026 158
85962.HP0001 85962.HP1037 512
85962.HP0001 85962.HP1038 425
85962.HP0001 85962.HP1052 153
85962.HP0001 85962.HP1061 225
85962.HP0001 85962.HP1062 202
85962.HP0001 85962.HP1084 393
85962.HP0001 85962.HP1086 532
85962.HP0001 85962.HP1087 151
85962.HP0001 85962.HP1140 153
85962.HP0001 85962.HP1141 156
85962.HP0001 85962.HP1148 200
85962.HP0001 85962.HP1160 155
85962.HP0001 85962.HP1166 274
85962.HP0001 85962.HP1179 539
85962.HP0001 85962.HP1190 184
85962.HP0001 85962.HP1198 195
85962.HP0001 85962.HP1203 832
85962.HP0001 85962.HP1208 152
85962.HP0001 85962.HP1213 200
85962.HP0001 85962.HP1224 192
85962.HP0001 85962.HP1225 153
85962.HP0001 85962.HP1232 342
85962.HP0001 85962.HP1234 361
85962.HP0001 85962.HP1237 507
85962.HP0001 85962.HP1241 313
85962.HP0001 85962.HP1249 240
85962.HP0001 85962.HP1253 448
85962.HP0001 85962.HP1257 195
85962.HP0001 85962.HP1294 263
85962.HP0001 85962.HP1299 396
85962.HP0001 85962.HP1320 920
85962.HP0001 85962.HP1332 245
85962.HP0001 85962.HP1337 198
85962.HP0001 85962.HP1348 269
85962.HP0001 85962.HP1361 206
85962.HP0001 85962.HP1367 474
85962.HP0001 85962.HP1372 156
85962.HP0001 85962.HP1373 206
85962.HP0001 85962.HP1393 522
85962.HP0001 85962.HP1394 468
85962.HP0001 85962.HP1398 318
85962.HP0001 85962.HP1405 491
85962.HP0001 85962.HP1415 230
85962.HP0001 85962.HP1418 274
85962.HP0001 85962.HP1428 312
85962.HP0001 85962.HP1431 427
85962.HP0001 85962.HP1450 293
85962.HP0001 85962.HP1452 324
85962.HP0001 85962.HP1459 396
85962.HP0001 85962.HP1460 191
85962.HP0001 85962.HP1464 156
85962.HP0001 85962.HP1474 199
85962.HP0001 85962.HP1479 237
85962.HP0001 85962.HP1480 268
85962.HP0001 85962.HP1482 384
85962.HP0001 85962.HP1489 174
85962.HP0001 85962.HP1505 699
85962.HP0001 85962.HP1510 211
85962.HP0001 85962.HP1513 199
85962.HP0001 85962.HP1514 200
85962.HP0001 85962.HP1523 395
85962.HP0001 85962.HP1532 155
85962.HP0001 85962.HP1541 172
85962.HP0001 85962.HP1545 278
85962.HP0001 85962.HP1547 490
85962.HP0001 85962.HP1551 303
85962.HP0001 85962.HP1565 220
85962.HP0001 85962.HP1573 185
85962.HP0001 85962.HP1574 477
85962.HP0001 85962.HP1584 294
85962.HP0001 85962.HP1590 825
85962.HP0002 85962.HP0001 959
85962.HP0002 85962.HP0003 916
85962.HP0002 85962.HP0004 890
85962.HP0002 85962.HP0005 773
85962.HP0002 85962.HP0006 740
85962.HP0002 85962.HP0029 235
85962.HP0002 85962.HP0049 339
85962.HP0002 85962.HP0056 166
85962.HP0002 85962.HP0105 208
85962.HP0002 85962.HP0107 246
85962.HP0002 85962.HP0109 200
85962.HP0002 85962.HP0157 549
85962.HP0002 85962.HP0163 332
85962.HP0002 85962.HP0169 151
85962.HP0002 85962.HP0180 200
85962.HP0002 85962.HP0183 693
85962.HP0002 85962.HP0194 240
85962.HP0002 85962.HP0197 716
85962.HP0002 85962.HP0198 208
85962.HP0002 85962.HP0201 170
85962.HP0002 85962.HP0202 159
85962.HP0002 85962.HP0267 300
85962.HP0002 85962.HP0269 220
85962.HP0002 85962.HP0319 224
85962.HP0002 85962.HP0330 190
85962.HP0002 85962.HP0349 218
85962.HP0002 85962.HP0354 234
85962.HP0002 85962.HP0366 274
85962.HP0002 85962.HP0387 315
85962.HP0002 85962.HP0415 301
85962.HP0002 85962.HP0426 179
85962.HP0002 85962.HP0496 392
85962.HP0002 85962.HP0510 316
85962.HP0002 85962.HP0512 251
85962.HP0002 85962.HP0517 182
85962.HP0002 85962.HP0550 164
85962.HP0002 85962.HP0558 376
85962.HP0002 85962.HP0559 314
85962.HP0002 85962.HP0561 240
85962.HP0002 85962.HP0566 194
85962.HP0002 85962.HP0574 468
85962.HP0002 85962.HP0601 170
85962.HP0002 85962.HP0604 258
85962.HP0002 85962.HP0624 232
85962.HP0002 85962.HP0642 195
85962.HP0002 85962.HP0648 157
85962.HP0002 85962.HP0654 180
85962.HP0002 85962.HP0656 442
85962.HP0002 85962.HP0657 431
85962.HP0002 85962.HP0662 219
85962.HP0002 85962.HP0672 321
85962.HP0002 85962.HP0679 196
85962.HP0002 85962.HP0683 274
85962.HP0002 85962.HP0687 156
85962.HP0002 85962.HP0695 238
85962.HP0002 85962.HP0697 496
85962.HP0002 85962.HP0705 342
85962.HP0002 85962.HP0736 318
85962.HP0002 85962.HP0737 472
85962.HP0002 85962.HP0742 305
85962.HP0002 85962.HP0743 343
85962.HP0002 85962.HP0763 252
85962.HP0002 85962.HP0772 274
85962.HP0002 85962.HP0793 320
85962.HP0002 85962.HP0802 863
85962.HP0002 85962.HP0804 995
85962.HP0002 85962.HP0813 357
85962.HP0002 85962.HP0821 477
85962.HP0002 85962.HP0822 443
85962.HP0002 85962.HP0825 232
85962.HP0002 85962.HP0829 194
85962.HP0002 85962.HP0834 368
85962.HP0002 85962.HP0837 254
85962.HP0002 85962.HP0840 215
85962.HP0002 85962.HP0841 194
85962.HP0002 85962.HP0843 236
85962.HP0002 85962.HP0857 444
85962.HP0002 85962.HP0952 440
85962.HP0002 85962.HP0962 314
85962.HP0002 85962.HP0975 316
85962.HP0002 85962.HP0976 712
85962.HP0002 85962.HP1011 578
85962.HP0002 85962.HP1032 199
85962.HP0002 85962.HP1036 192
85962.HP0002 85962.HP1059 238
85962.HP0002 85962.HP1067 191
85962.HP0002 85962.HP1069 193
85962.HP0002 85962.HP1071 219
85962.HP0002 85962.HP1084 265
85962.HP0002 85962.HP1087 371
85962.HP0002 85962.HP1101 240
85962.HP0002 85962.HP1130 431
85962.HP0002 85962.HP1141 425
85962.HP0002 85962.HP1152 154
85962.HP0002 85962.HP1198 201
85962.HP0002 85962.HP1200 466
85962.HP0002 85962.HP1203 193
85962.HP0002 85962.HP1213 155
85962.HP0002 85962.HP1225 198
85962.HP0002 85962.HP1234 374
85962.HP0002 85962.HP1237 271
85962.HP0002 85962.HP1245 379
85962.HP0002 85962.HP1253 372
85962.HP0002 85962.HP1254 776
85962.HP0002 85962.HP1256 236
85962.HP0002 85962.HP1260 156
85962.HP0002 85962.HP1261 156
85962.HP0002 85962.HP1262 153
85962.HP0002 85962.HP1278 161
85962.HP0002 85962.HP1290 317
85962.HP0002 85962.HP1293 191
85962.HP0002 85962.HP1316 172
85962.HP0002 85962.HP1318 154
85962.HP0002 85962.HP1319 172
85962.HP0002 85962.HP1343 158
85962.HP0002 85962.HP1372 222
85962.HP0002 85962.HP1373 385
85962.HP0002 85962.HP1379 166
85962.HP0002 85962.HP1386 469
85962.HP0002 85962.HP1406 235
85962.HP0002 85962.HP1409 179
85962.HP0002 85962.HP1428 186
85962.HP0002 85962.HP1450 432
85962.HP0002 85962.HP1451 447
85962.HP0002 85962.HP1479 239
85962.HP0002 85962.HP1480 424
85962.HP0002 85962.HP1490 280
85962.HP0002 85962.HP1502 175
85962.HP0002 85962.HP1505 963
85962.HP0002 85962.HP1523 356
85962.HP0002 85962.HP1532 239
85962.HP0002 85962.HP1547 561
85962.HP0002 85962.HP1549 245
85962.HP0002 85962.HP1550 229
85962.HP0002 85962.HP1552 169
85962.HP0002 85962.HP1555 193
85962.HP0002 85962.HP1565 343
85962.HP0002 85962.HP1574 990
85962.HP0002 85962.HP1582 232
85962.HP0002 85962.HP1583 200
85962.HP0003 85962.HP0001 914
85962.HP0003 85962.HP0002 916
85962.HP0003 85962.HP0004 922
85962.HP0003 85962.HP0005 775
85962.HP0003 85962.HP0006 747
85962.HP0003 85962.HP0020 152
85962.HP0003 85962.HP0021 532
85962.HP0003 85962.HP0034 250
85962.HP0003 85962.HP0043 246
85962.HP0003 85962.HP0045 198
85962.HP0003 85962.HP0077 474
85962.HP0003 85962.HP0090 218
85962.HP0003 85962.HP0096 321
85962.HP0003 85962.HP0100 301
85962.HP0003 85962.HP0154 591
85962.HP0003 85962.HP0157 470
85962.HP0003 85962.HP0159 191
85962.HP0003 85962.HP0162 191
85962.HP0003 85962.HP0172 151
85962.HP0003 85962.HP0178 151
85962.HP0003 85962.HP0194 440
85962.HP0003 85962.HP0195 306
85962.HP0003 85962.HP0196 731
85962.HP0003 85962.HP0198 156
85962.HP0003 85962.HP0201 193
85962.HP0003 85962.HP0202 263
85962.HP0003 85962.HP0212 212
85962.HP0003 85962.HP0230 932
85962.HP0003 85962.HP0239 447
85962.HP0003 85962.HP0246 199
85962.HP0003 85962.HP0265 200
85962.HP0003 85962.HP0266 157
85962.HP0003 85962.HP0276 487
85962.HP0003 85962.HP0279 205
85962.HP0003 85962.HP0280 330
85962.HP0003 85962.HP0283 577
85962.HP0003 85962.HP0286 199
85962.HP0003 85962.HP0291 771
85962.HP0003 85962.HP0306 152
85962.HP0003 85962.HP0328 371
85962.HP0003 85962.HP0349 618
85962.HP0003 85962.HP0360 307
85962.HP0003 85962.HP0361 185
85962.HP0003 85962.HP0362 179
85962.HP0003 85962.HP0363 152
85962.HP0003 85962.HP0364 274
85962.HP0003 85962.HP0370 208
85962.HP0003 85962.HP0380 193
85962.HP0003 85962.HP0381 472
85962.HP0003 85962.HP0387 302
85962.HP0003 85962.HP0399 206
85962.HP0003 85962.HP0401 581
85962.HP0003 85962.HP0409 209
85962.HP0003 85962.HP0415 320
85962.HP0003 85962.HP0416 193
85962.HP0003 85962.HP0474 192
85962.HP0003 85962.HP0476 170
85962.HP0003 85962.HP0485 193
85962.HP0003 85962.HP0499 191
85962.HP0003 85962.HP0557 470
85962.HP0003 85962.HP0558 215
85962.HP0003 85962.HP0559 273
85962.HP0003 85962.HP0561 192
85962.HP0003 85962.HP0566 191
85962.HP0003 85962.HP0569 312
85962.HP0003 85962.HP0576 161
85962.HP0003 85962.HP0591 200
85962.HP0003 85962.HP0598 153
85962.HP0003 85962.HP0600 180
85962.HP0003 85962.HP0615 152
85962.HP0003 85962.HP0617 191
85962.HP0003 85962.HP0618 199
85962.HP0003 85962.HP0620 238
85962.HP0003 85962.HP0640 206
85962.HP0003 85962.HP0646 259
85962.HP0003 85962.HP0648 285
85962.HP0003 85962.HP0651 230
85962.HP0003 85962.HP0652 200
85962.HP0003 85962.HP0654 180
85962.HP0003 85962.HP0656 440
85962.HP0003 85962.HP0657 394
85962.HP0003 85962.HP0663 522
85962.HP0003 85962.HP0687 154
85962.HP0003 85962.HP0690 157
85962.HP0003 85962.HP0701 240
85962.HP0003 85962.HP0706 208
85962.HP0003 85962.HP0714 487
85962.HP0003 85962.HP0715 520
85962.HP0003 85962.HP0738 151
85962.HP0003 85962.HP0742 393
85962.HP0003 85962.HP0776 156
85962.HP0003 85962.HP0779 228
85962.HP0003 85962.HP0787 151
85962.HP0003 85962.HP0797 190
85962.HP0003 85962.HP0798 199
85962.HP0003 85962.HP0808 157
85962.HP0003 85962.HP0825 196
85962.HP0003 85962.HP0829 247
85962.HP0003 85962.HP0834 442
85962.HP0003 85962.HP0841 315
85962.HP0003 85962.HP0853 224
85962.HP0003 85962.HP0857 523
85962.HP0003 85962.HP0858 372
85962.HP0003 85962.HP0859 705
85962.HP0003 85962.HP0865 227
85962.HP0003 85962.HP0867 653
85962.HP0003 85962.HP0874 188
85962.HP0003 85962.HP0921 195
85962.HP0003 85962.HP0926 446
85962.HP0003 85962.HP0957 467
85962.HP0003 85962.HP0962 240
85962.HP0003 85962.HP0976 212
85962.HP0003 85962.HP1020 468
85962.HP0003 85962.HP1036 308
85962.HP0003 85962.HP1038 545
85962.HP0003 85962.HP1040 354
85962.HP0003 85962.HP1045 180
85962.HP0003 85962.HP1052 791
85962.HP0003 85962.HP1054 329
85962.HP0003 85962.HP1058 305
85962.HP0003 85962.HP1059 191
85962.HP0003 85962.HP1067 200
85962.HP0003 85962.HP1082 281
85962.HP0003 85962.HP1088 318
85962.HP0003 85962.HP1099 204
85962.HP0003 85962.HP1104 242
85962.HP0003 85962.HP1133 200
85962.HP0003 85962.HP1141 274
85962.HP0003 85962.HP1147 226
85962.HP0003 85962.HP1148 238
85962.HP0003 85962.HP1149 156
85962.HP0003 85962.HP1150 162
85962.HP0003 85962.HP1151 274
85962.HP0003 85962.HP1152 200
85962.HP0003 85962.HP1157 235
85962.HP0003 85962.HP1161 196
85962.HP0003 85962.HP1166 201
85962.HP0003 85962.HP1185 192
85962.HP0003 85962.HP1189 200
85962.HP0003 85962.HP1191 229
85962.HP0003 85962.HP1193 191
85962.HP0003 85962.HP1195 184
85962.HP0003 85962.HP1205 210
85962.HP0003 85962.HP1206 180
85962.HP0003 85962.HP1210 203
85962.HP0003 85962.HP1213 281
85962.HP0003 85962.HP1225 190
85962.HP0003 85962.HP1229 177
85962.HP0003 85962.HP1234 551
85962.HP0003 85962.HP1249 496
85962.HP0003 85962.HP1253 436
85962.HP0003 85962.HP1255 266
85962.HP0003 85962.HP1275 293
85962.HP0003 85962.HP1277 459
85962.HP0003 85962.HP1278 459
85962.HP0003 85962.HP1279 303
85962.HP0003 85962.HP1280 488
85962.HP0003 85962.HP1281 255
85962.HP0003 85962.HP1282 485
85962.HP0003 85962.HP1315 198
85962.HP0003 85962.HP1323 274
85962.HP0003 85962.HP1346 195
85962.HP0003 85962.HP1347 192
85962.HP0003 85962.HP1360 151
85962.HP0003 85962.HP1363 151
85962.HP0003 85962.HP1375 745
85962.HP0003 85962.HP1376 268
85962.HP0003 85962.HP1380 675
85962.HP0003 85962.HP1386 318
85962.HP0003 85962.HP1399 151
85962.HP0003 85962.HP1429 612
85962.HP0003 85962.HP1443 196
85962.HP0003 85962.HP1444 608
85962.HP0003 85962.HP1460 314
85962.HP0003 85962.HP1477 199
85962.HP0003 85962.HP1478 281
85962.HP0003 85962.HP1479 251
85962.HP0003 85962.HP1480 321
85962.HP0003 85962.HP1494 332
85962.HP0003 85962.HP1498 179
85962.HP0003 85962.HP1523 341
85962.HP0003 85962.HP1541 216
85962.HP0003 85962.HP1550 208
85962.HP0003 85962.HP1561 208
85962.HP0003 85962.HP1562 202
85962.HP0003 85962.HP1563 193
85962.HP0003 85962.HP1568 253
85962.HP0003 85962.HP1570 964
85962.HP0003 85962.HP1575 224
85962.HP0004 85962.HP0001 887
85962.HP0004 85962.HP0002 890
85962.HP0004 85962.HP0003 922
85962.HP0004 85962.HP0005 710
85962.HP0004 85962.HP0006 718
85962.HP0004 85962.HP0016 819
85962.HP0004 85962.HP0037 167
85962.HP0004 85962.HP0071 505
85962.HP0004 85962.HP0072 168
85962.HP0004 85962.HP0073 351
85962.HP0004 85962.HP0107 240
85962.HP0004 85962.HP0142 272
85962.HP0004 85962.HP0165 190
85962.HP0004 85962.HP0172 268
85962.HP0004 85962.HP0189 821
85962.HP0004 85962.HP0209 819
85962.HP0004 85962.HP0212 155
85962.HP0004 85962.HP0214 163
85962.HP0004 85962.HP0216 230
85962.HP0004 85962.HP0220 577
85962.HP0004 85962.HP0223 198
85962.HP0004 85962.HP0227 784
85962.HP0004 85962.HP0228 975
85962.HP0004 85962.HP0229 260
85962.HP0004 85962.HP0230 159
85962.HP0004 85962.HP0241 819
85962.HP0004 85962.HP0259 172
85962.HP0004 85962.HP0276 370
85962.HP0004 85962.HP0283 318
85962.HP0004 85962.HP0356 156
85962.HP0004 85962.HP0357 218
85962.HP0004 85962.HP0363 156
85962.HP0004 85962.HP0377 254
85962.HP0004 85962.HP0380 230
85962.HP0004 85962.HP0388 200
85962.HP0004 85962.HP0405 156
85962.HP0004 85962.HP0407 313
85962.HP0004 85962.HP0415 444
85962.HP0004 85962.HP0419 156
85962.HP0004 85962.HP0428 208
85962.HP0004 85962.HP0435 378
85962.HP0004 85962.HP0448 367
85962.HP0004 85962.HP0469 187
85962.HP0004 85962.HP0476 152
85962.HP0004 85962.HP0479 234
85962.HP0004 85962.HP0485 332
85962.HP0004 85962.HP0549 151
85962.HP0004 85962.HP0581 356
85962.HP0004 85962.HP0598 152
85962.HP0004 85962.HP0614 230
85962.HP0004 85962.HP0620 206
85962.HP0004 85962.HP0626 201
85962.HP0004 85962.HP0648 152
85962.HP0004 85962.HP0661 152
85962.HP0004 85962.HP0768 360
85962.HP0004 85962.HP0798 267
85962.HP0004 85962.HP0799 316
85962.HP0004 85962.HP0804 279
85962.HP0004 85962.HP0814 207
85962.HP0004 85962.HP0829 155
85962.HP0004 85962.HP0845 335
85962.HP0004 85962.HP0854 155
85962.HP0004 85962.HP0875 332
85962.HP0004 85962.HP0902 199
85962.HP0004 85962.HP0920 301
85962.HP0004 85962.HP0921 317
85962.HP0004 85962.HP0981 172
85962.HP0004 85962.HP1010 191
85962.HP0004 85962.HP1020 330
85962.HP0004 85962.HP1027 250
85962.HP0004 85962.HP1058 210
85962.HP0004 85962.HP1095 499
85962.HP0004 85962.HP1177 361
85962.HP0004 85962.HP1181 251
85962.HP0004 85962.HP1186 955
85962.HP0004 85962.HP1256 188
85962.HP0004 85962.HP1259 823
85962.HP0004 85962.HP1279 370
85962.HP0004 85962.HP1297 369
85962.HP0004 85962.HP1325 269
85962.HP0004 85962.HP1337 195
85962.HP0004 85962.HP1342 560
85962.HP0004 85962.HP1346 317
85962.HP0004 85962.HP1382 788
85962.HP0004 85962.HP1399 156
85962.HP0004 85962.HP1407 156
85962.HP0004 85962.HP1409 200
85962.HP0004 85962.HP1413 230
85962.HP0004 85962.HP1427 532
85962.HP0004 85962.HP1443 200
85962.HP0004 85962.HP1447 369
85962.HP0004 85962.HP1449 192
85962.HP0004 85962.HP1458 254
85962.HP0004 85962.HP1459 160
85962.HP0004 85962.HP1461 173
85962.HP0004 85962.HP1482 266
85962.HP0004 85962.HP1502 823
85962.HP0004 85962.HP1534 714
85962.HP0004 85962.HP1549 174
85962.HP0004 85962.HP1550 156
85962.HP0004 85962.HP1551 156
85962.HP0004 85962.HP1580 235
85962.HP0004 85962.HP1588 214
85962.HP0005 85962.HP0001 773
85962.HP0005 85962.HP0002 773
85962.HP0005 85962.HP0003 775
85962.HP0005 85962.HP0004 710
85962.HP0005 85962.HP0006 878
85962.HP0005 85962.HP0027 196
85962.HP0005 85962.HP0074 298
85962.HP0005 85962.HP0077 382
85962.HP0005 85962.HP0083 207
85962.HP0005 85962.HP0084 224
85962.HP0005 85962.HP0087 198
85962.HP0005 85962.HP0107 316
85962.HP0005 85962.HP0109 279
85962.HP0005 85962.HP0116 156
85962.HP0005 85962.HP0123 272
85962.HP0005 85962.HP0132 200
85962.HP0005 85962.HP0154 196
85962.HP0005 85962.HP0157 262
85962.HP0005 85962.HP0162 194
85962.HP0005 85962.HP0171 208
85962.HP0005 85962.HP0175 260
85962.HP0005 85962.HP0176 196
85962.HP0005 85962.HP0177 320
85962.HP0005 85962.HP0196 153
85962.HP0005 85962.HP0197 291
85962.HP0005 85962.HP0198 682
85962.HP0005 85962.HP0207 160
85962.HP0005 85962.HP0210 185
85962.HP0005 85962.HP0213 205
85962.HP0005 85962.HP0215 212
85962.HP0005 85962.HP0223 440
85962.HP0005 85962.HP0231 192
85962.HP0005 85962.HP0238 468
85962.HP0005 85962.HP0255 404
85962.HP0005 85962.HP0264 272
85962.HP0005 85962.HP0266 551
85962.HP0005 85962.HP0276 152
85962.HP0005 85962.HP0281 195
85962.HP0005 85962.HP0283 156
85962.HP0005 85962.HP0285 442
85962.HP0005 85962.HP0291 320
85962.HP0005 85962.HP0321 569
85962.HP0005 85962.HP0348 368
85962.HP0005 85962.HP0349 782
85962.HP0005 85962.HP0360 239
85962.HP0005 85962.HP0364 347
85962.HP0005 85962.HP0366 318
85962.HP0005 85962.HP0370 194
85962.HP0005 85962.HP0371 186
85962.HP0005 85962.HP0372 449
85962.HP0005 85962.HP0387 271
85962.HP0005 85962.HP0396 200
85962.HP0005 85962.HP0397 244
85962.HP0005 85962.HP0399 534
85962.HP0005 85962.HP0401 514
85962.HP0005 85962.HP0403 241
85962.HP0005 85962.HP0409 318
85962.HP0005 85962.HP0415 156
85962.HP0005 85962.HP0425 443
85962.HP0005 85962.HP0476 208
85962.HP0005 85962.HP0500 297
85962.HP0005 85962.HP0510 446
85962.HP0005 85962.HP0512 271
85962.HP0005 85962.HP0514 199
85962.HP0005 85962.HP0518 155
85962.HP0005 85962.HP0552 247
85962.HP0005 85962.HP0553 496
85962.HP0005 85962.HP0566 230
85962.HP0005 85962.HP0570 220
85962.HP0005 85962.HP0577 197
85962.HP0005 85962.HP0581 255
85962.HP0005 85962.HP0597 252
85962.HP0005 85962.HP0618 154
85962.HP0005 85962.HP0620 205
85962.HP0005 85962.HP0625 316
85962.HP0005 85962.HP0632 219
85962.HP0005 85962.HP0640 278
85962.HP0005 85962.HP0643 208
85962.HP0005 85962.HP0646 279
85962.HP0005 85962.HP0648 157
85962.HP0005 85962.HP0650 220
85962.HP0005 85962.HP0652 235
85962.HP0005 85962.HP0657 218
85962.HP0005 85962.HP0663 159
85962.HP0005 85962.HP0665 218
85962.HP0005 85962.HP0679 191
85962.HP0005 85962.HP0680 277
85962.HP0005 85962.HP0687 169
85962.HP0005 85962.HP0700 274
85962.HP0005 85962.HP0701 358
85962.HP0005 85962.HP0714 408
85962.HP0005 85962.HP0728 490
85962.HP0005 85962.HP0745 307
85962.HP0005 85962.HP0747 214
85962.HP0005 85962.HP0772 281
85962.HP0005 85962.HP0774 542
85962.HP0005 85962.HP0775 276
85962.HP0005 85962.HP0776 335
85962.HP0005 85962.HP0777 951
85962.HP0005 85962.HP0787 301
85962.HP0005 85962.HP0802 383
85962.HP0005 85962.HP0804 243
85962.HP0005 85962.HP0813 316
85962.HP0005 85962.HP0814 224
85962.HP0005 85962.HP0823 156
85962.HP0005 85962.HP0825 209
85962.HP0005 85962.HP0829 242
85962.HP0005 85962.HP0830 259
85962.HP0005 85962.HP0832 234
85962.HP0005 85962.HP0834 316
85962.HP0005 85962.HP0835 498
85962.HP0005 85962.HP0841 300
85962.HP0005 85962.HP0857 163
85962.HP0005 85962.HP0858 442
85962.HP0005 85962.HP0859 441
85962.HP0005 85962.HP0899 303
85962.HP0005 85962.HP0903m 204
85962.HP0005 85962.HP0919 762
85962.HP0005 85962.HP0930 904
85962.HP0005 85962.HP0950 479
85962.HP0005 85962.HP0955 200
85962.HP0005 85962.HP0961 198
85962.HP0005 85962.HP0977 244
85962.HP0005 85962.HP1008 195
85962.HP0005 85962.HP1011 973
85962.HP0005 85962.HP1017 196
85962.HP0005 85962.HP1036 516
85962.HP0005 85962.HP1038 192
85962.HP0005 85962.HP1048 210
85962.HP0005 85962.HP1051 157
85962.HP0005 85962.HP1052 155
85962.HP0005 85962.HP1063 301
85962.HP0005 85962.HP1071 274
85962.HP0005 85962.HP1084 926
85962.HP0005 85962.HP1112 476
85962.HP0005 85962.HP1141 334
85962.HP0005 85962.HP1153 195
85962.HP0005 85962.HP1180 199
85962.HP0005 85962.HP1190 199
85962.HP0005 85962.HP1195 193
85962.HP0005 85962.HP1197 264
85962.HP0005 85962.HP1199 199
85962.HP0005 85962.HP1207 192
85962.HP0005 85962.HP1213 200
85962.HP0005 85962.HP1218 422
85962.HP0005 85962.HP1224 155
85962.HP0005 85962.HP1232 516
85962.HP0005 85962.HP1234 181
85962.HP0005 85962.HP1237 654
85962.HP0005 85962.HP1246 199
85962.HP0005 85962.HP1253 316
85962.HP0005 85962.HP1257 991
85962.HP0005 85962.HP1259 206
85962.HP0005 85962.HP1266 192
85962.HP0005 85962.HP1275 512
85962.HP0005 85962.HP1277 479
85962.HP0005 85962.HP1278 546
85962.HP0005 85962.HP1279 438
85962.HP0005 85962.HP1280 339
85962.HP0005 85962.HP1282 232
85962.HP0005 85962.HP1285 330
85962.HP0005 85962.HP1298 270
85962.HP0005 85962.HP1332 355
85962.HP0005 85962.HP1335 378
85962.HP0005 85962.HP1337 194
85962.HP0005 85962.HP1343 158
85962.HP0005 85962.HP1345 193
85962.HP0005 85962.HP1346 201
85962.HP0005 85962.HP1376 155
85962.HP0005 85962.HP1380 307
85962.HP0005 85962.HP1386 156
85962.HP0005 85962.HP1387 163
85962.HP0005 85962.HP1399 192
85962.HP0005 85962.HP1410 368
85962.HP0005 85962.HP1422 254
85962.HP0005 85962.HP1429 151
85962.HP0005 85962.HP1435 270
85962.HP0005 85962.HP1443 155
85962.HP0005 85962.HP1444 297
85962.HP0005 85962.HP1468 241
85962.HP0005 85962.HP1476 156
85962.HP0005 85962.HP1480 306
85962.HP0005 85962.HP1505 254
85962.HP0005 85962.HP1510 516
85962.HP0005 85962.HP1532 315
85962.HP0005 85962.HP1535 191
85962.HP0005 85962.HP1545 455
85962.HP0005 85962.HP1547 258
85962.HP0005 85962.HP1552 152
85962.HP0005 85962.HP1555 196
85962.HP0005 85962.HP1573 392
85962.HP0005 85962.HP1582 152
85962.HP0006 85962.HP0001 742
85962.HP0006 85962.HP0002 740
85962.HP0006 85962.HP0003 747
85962.HP0006 85962.HP0004 718
85962.HP0006 85962.HP0005 878
85962.HP0006 85962.HP0029 201
85962.HP0006 85962.HP0031 283
85962.HP0006 85962.HP0034 992
85962.HP0006 85962.HP0043 274
85962.HP0006 85962.HP0086 229
85962.HP0006 85962.HP0104 516
85962.HP0006 85962.HP0123 200
85962.HP0006 85962.HP0126 191
85962.HP0006 85962.HP0171 468
85962.HP0006 85962.HP0174 159
85962.HP0006 85962.HP0180 151
85962.HP0006 85962.HP0182 491
85962.HP0006 85962.HP0192 464
85962.HP0006 85962.HP0197 469
85962.HP0006 85962.HP0198 154
85962.HP0006 85962.HP0221 172
85962.HP0006 85962.HP0223 274
85962.HP0006 85962.HP0259 298
85962.HP0006 85962.HP0267 260
85962.HP0006 85962.HP0283 254
85962.HP0006 85962.HP0286 260
85962.HP0006 85962.HP0297 160
85962.HP0006 85962.HP0299 263
85962.HP0006 85962.HP0302 218
85962.HP0006 85962.HP0303 354
85962.HP0006 85962.HP0306 171
85962.HP0006 85962.HP0330 200
85962.HP0006 85962.HP0333 247
85962.HP0006 85962.HP0354 196
85962.HP0006 85962.HP0361 214
85962.HP0006 85962.HP0407 199
85962.HP0006 85962.HP0417 345
85962.HP0006 85962.HP0474 155
85962.HP0006 85962.HP0475 156
85962.HP0006 85962.HP0493 516
85962.HP0006 85962.HP0494 236
85962.HP0006 85962.HP0510 232
85962.HP0006 85962.HP0516 274
85962.HP0006 85962.HP0517 250
85962.HP0006 85962.HP0552 463
85962.HP0006 85962.HP0557 195
85962.HP0006 85962.HP0559 200
85962.HP0006 85962.HP0574 306
85962.HP0006 85962.HP0576 247
85962.HP0006 85962.HP0597 152
85962.HP0006 85962.HP0599 206
85962.HP0006 85962.HP0620 239
85962.HP0006 85962.HP0640 579
85962.HP0006 85962.HP0645 195
85962.HP0006 85962.HP0646 188
85962.HP0006 85962.HP0655 235
85962.HP0006 85962.HP0661 192
85962.HP0006 85962.HP0662 344
85962.HP0006 85962.HP0663 280
85962.HP0006 85962.HP0665 291
85962.HP0006 85962.HP0672 198
85962.HP0006 85962.HP0687 224
85962.HP0006 85962.HP0701 276
85962.HP0006 85962.HP0705 224
85962.HP0006 85962.HP0727 307
85962.HP0006 85962.HP0728 255
85962.HP0006 85962.HP0734 457
85962.HP0006 85962.HP0768 208
85962.HP0006 85962.HP0769 200
85962.HP0006 85962.HP0792 274
85962.HP0006 85962.HP0798 210
85962.HP0006 85962.HP0799 232
85962.HP0006 85962.HP0800 210
85962.HP0006 85962.HP0808 287
85962.HP0006 85962.HP0812 238
85962.HP0006 85962.HP0831 822
85962.HP0006 85962.HP0834 296
85962.HP0006 85962.HP0841 508
85962.HP0006 85962.HP0843 200
85962.HP0006 85962.HP0844 501
85962.HP0006 85962.HP0845 200
85962.HP0006 85962.HP0862 956
85962.HP0006 85962.HP0866 307
85962.HP0006 85962.HP0889 151
85962.HP0006 85962.HP0921 199
85962.HP0006 85962.HP0928 519
85962.HP0006 85962.HP0933 155
85962.HP0006 85962.HP0934 192
85962.HP0006 85962.HP0950 192
85962.HP0006 85962.HP0957 207
85962.HP0006 85962.HP0961 357
85962.HP0006 85962.HP0976 269
85962.HP0006 85962.HP0981 298
85962.HP0006 85962.HP1010 196
85962.HP0006 85962.HP1012 274
85962.HP0006 85962.HP1036 645
85962.HP0006 85962.HP1045 244
85962.HP0006 85962.HP1058 956
85962.HP0006 85962.HP1068 308
85962.HP0006 85962.HP1069 471
85962.HP0006 85962.HP1087 391
85962.HP0006 85962.HP1119 192
85962.HP0006 85962.HP1140 298
85962.HP0006 85962.HP1141 301
85962.HP0006 85962.HP1160 274
85962.HP0006 85962.HP1166 447
85962.HP0006 85962.HP1182 255
85962.HP0006 85962.HP1190 343
85962.HP0006 85962.HP1213 424
85962.HP0006 85962.HP1224 235
85962.HP0006 85962.HP1226 301
85962.HP0006 85962.HP1232 569
85962.HP0006 85962.HP1247 198
85962.HP0006 85962.HP1251 263
85962.HP0006 85962.HP1275 331
85962.HP0006 85962.HP1278 201
85962.HP0006 85962.HP1279 202
85962.HP0006 85962.HP1280 778
85962.HP0006 85962.HP1299 151
85962.HP0006 85962.HP1325 158
85962.HP0006 85962.HP1355 588
85962.HP0006 85962.HP1356 731
85962.HP0006 85962.HP1360 193
85962.HP0006 85962.HP1362 224
85962.HP0006 85962.HP1387 218
85962.HP0006 85962.HP1406 224
85962.HP0006 85962.HP1414 197
85962.HP0006 85962.HP1431 157
85962.HP0006 85962.HP1435 281
85962.HP0006 85962.HP1444 457
85962.HP0006 85962.HP1460 206
85962.HP0006 85962.HP1474 220
85962.HP0006 85962.HP1475 831
85962.HP0006 85962.HP1492 172
85962.HP0006 85962.HP1505 240
85962.HP0006 85962.HP1510 380
85962.HP0006 85962.HP1523 208
85962.HP0006 85962.HP1526 236
85962.HP0006 85962.HP1532 424
85962.HP0006 85962.HP1541 250
85962.HP0006 85962.HP1545 152
85962.HP0006 85962.HP1547 274
85962.HP0006 85962.HP1571 444
85962.HP0006 85962.HP1583 182
85962.HP0006 85962.HP1584 157
85962.HP0009 85962.HP0012 159
85962.HP0009 85962.HP0033 199
85962.HP0009 85962.HP0037 177
85962.HP0009 85962.HP0051 254
85962.HP0009 85962.HP0060 219
85962.HP0009 85962.HP0071 180
85962.HP0009 85962.HP0072 490
85962.HP0009 85962.HP0114 180
85962.HP0009 85962.HP0127 231
85962.HP0009 85962.HP0132 199
85962.HP0009 85962.HP0133 496
85962.HP0009 85962.HP0136 208
85962.HP0009 85962.HP0139 240
85962.HP0009 85962.HP0164 373
85962.HP0009 85962.HP0170 159
85962.HP0009 85962.HP0172 821
85962.HP0009 85962.HP0211 529
85962.HP0009 85962.HP0217 565
85962.HP0009 85962.HP0219 490
85962.HP0009 85962.HP0250 163
85962.HP0009 85962.HP0254 207
85962.HP0009 85962.HP0294 524
85962.HP0009 85962.HP0298 195
85962.HP0009 85962.HP0318 235
85962.HP0009 85962.HP0335 238
85962.HP0009 85962.HP0373 205
85962.HP0009 85962.HP0379 200
85962.HP0009 85962.HP0388 254
85962.HP0009 85962.HP0390 198
85962.HP0009 85962.HP0421 160
85962.HP0009 85962.HP0425 168
85962.HP0009 85962.HP0444 206
85962.HP0009 85962.HP0466 179
85962.HP0009 85962.HP0509 191
85962.HP0009 85962.HP0522 193
85962.HP0009 85962.HP0524 234
85962.HP0009 85962.HP0527 235
85962.HP0009 85962.HP0530 159
85962.HP0009 85962.HP0532 425
85962.HP0009 85962.HP0539 786
85962.HP0009 85962.HP0540 157
85962.HP0009 85962.HP0547 717
85962.HP0009 85962.HP0554 264
85962.HP0009 85962.HP0557 156
85962.HP0009 85962.HP0582 416
85962.HP0009 85962.HP0585 200
85962.HP0009 85962.HP0586 245
85962.HP0009 85962.HP0589 151
85962.HP0009 85962.HP0601 287
85962.HP0009 85962.HP0609 232
85962.HP0009 85962.HP0638 409
85962.HP0009 85962.HP0644 196
85962.HP0009 85962.HP0650 167
85962.HP0009 85962.HP0651 234
85962.HP0009 85962.HP0653 490
85962.HP0009 85962.HP0657 230
85962.HP0009 85962.HP0685 174
85962.HP0009 85962.HP0706 258
85962.HP0009 85962.HP0710 641
85962.HP0009 85962.HP0723 235
85962.HP0009 85962.HP0764 378
85962.HP0009 85962.HP0767 530
85962.HP0009 85962.HP0770 184
85962.HP0009 85962.HP0796 296
85962.HP0009 85962.HP0797 238
85962.HP0009 85962.HP0806 263
85962.HP0009 85962.HP0811 155
85962.HP0009 85962.HP0815 150
85962.HP0009 85962.HP0832 151
85962.HP0009 85962.HP0855 235
85962.HP0009 85962.HP0862 161
85962.HP0009 85962.HP0864 182
85962.HP0009 85962.HP0887 819
85962.HP0009 85962.HP0908 199
85962.HP0009 85962.HP0912 356
85962.HP0009 85962.HP0913 343
85962.HP0009 85962.HP0914 815
85962.HP0009 85962.HP0922 174
85962.HP0009 85962.HP0933 172
85962.HP0009 85962.HP0963 213
85962.HP0009 85962.HP1027 236
85962.HP0009 85962.HP1028 152
85962.HP0009 85962.HP1066 315
85962.HP0009 85962.HP1074 530
85962.HP0009 85962.HP1092 191
85962.HP0009 85962.HP1119 230
85962.HP0009 85962.HP1125 234
85962.HP0009 85962.HP1126 193
85962.HP0009 85962.HP1127 176
85962.HP0009 85962.HP1130 192
85962.HP0009 85962.HP1134 191
85962.HP0009 85962.HP1157 178
85962.HP0009 85962.HP1187 287
85962.HP0009 85962.HP1209 391
85962.HP0009 85962.HP1229 200
85962.HP0009 85962.HP1234 200
85962.HP0009 85962.HP1238 234
85962.HP0009 85962.HP1260 170
85962.HP0009 85962.HP1275 490
85962.HP0009 85962.HP1279 199
85962.HP0009 85962.HP1318 202
85962.HP0009 85962.HP1333 200
85962.HP0009 85962.HP1336 438
85962.HP0009 85962.HP1353 776
85962.HP0009 85962.HP1360 173
85962.HP0009 85962.HP1366 490
85962.HP0009 85962.HP1397 530
85962.HP0009 85962.HP1399 324
85962.HP0009 85962.HP1432 199
85962.HP0009 85962.HP1433 530
85962.HP0009 85962.HP1438 196
85962.HP0009 85962.HP1442 196
85962.HP0009 85962.HP1450 377
85962.HP0009 85962.HP1456 200
85962.HP0009 85962.HP1457 195
85962.HP0009 85962.HP1470 156
85962.HP0009 85962.HP1494 234
85962.HP0009 85962.HP1499 254
85962.HP0009 85962.HP1501 452
85962.HP0009 85962.HP1520 251
85962.HP0009 85962.HP1556 156
85962.HP0009 85962.HP1565 213
85962.HP0009 85962.HP1582 193
85962.HP0009 85962.HP1583 160
85962.HP0010 85962.HP0011 999
85962.HP0010 85962.HP0012 675
85962.HP0010 85962.HP0013 404
85962.HP0010 85962.HP0014 266
85962.HP0010 85962.HP0015 207
85962.HP0010 85962.HP0016 207
85962.HP0010 85962.HP0017 207
85962.HP0010 85962.HP0018 168
85962.HP0010 85962.HP0019 192
85962.HP0010 85962.HP0020 157
85962.HP0010 85962.HP0026 783
85962.HP0010 85962.HP0027 340
85962.HP0010 85962.HP0033 375
85962.HP0010 85962.HP0034 158
85962.HP0010 85962.HP0056 249
85962.HP0010 85962.HP0067 200
85962.HP0010 85962.HP0068 212
85962.HP0010 85962.HP0070 219
85962.HP0010 85962.HP0071 339
85962.HP0010 85962.HP0072 974
85962.HP0010 85962.HP0073 885
85962.HP0010 85962.HP0074 221
85962.HP0010 85962.HP0075 227
85962.HP0010 85962.HP0077 207
85962.HP0010 85962.HP0083 254
85962.HP0010 85962.HP0084 309
85962.HP0010 85962.HP0088 858
85962.HP0010 85962.HP0098 199
85962.HP0010 85962.HP0105 496
85962.HP0010 85962.HP0107 250
85962.HP0010 85962.HP0109 987
85962.HP0010 85962.HP0110 943
85962.HP0010 85962.HP0111 884
85962.HP0010 85962.HP0115 841
85962.HP0010 85962.HP0116 292
85962.HP0010 85962.HP0123 846
85962.HP0010 85962.HP0124 200
85962.HP0010 85962.HP0126 190
85962.HP0010 85962.HP0129 496
85962.HP0010 85962.HP0132 189
85962.HP0010 85962.HP0142 195
85962.HP0010 85962.HP0144 200
85962.HP0010 85962.HP0153 593
85962.HP0010 85962.HP0154 736
85962.HP0010 85962.HP0157 244
85962.HP0010 85962.HP0173 318
85962.HP0010 85962.HP0175 194
85962.HP0010 85962.HP0176 734
85962.HP0010 85962.HP0177 436
85962.HP0010 85962.HP0180 191
85962.HP0010 85962.HP0182 354
85962.HP0010 85962.HP0183 686
85962.HP0010 85962.HP0191 352
85962.HP0010 85962.HP0192 176
85962.HP0010 85962.HP0193 176
85962.HP0010 85962.HP0194 490
85962.HP0010 85962.HP0196 219
85962.HP0010 85962.HP0197 921
85962.HP0010 85962.HP0202 193
85962.HP0010 85962.HP0210 957
85962.HP0010 85962.HP0211 235
85962.HP0010 85962.HP0212 255
85962.HP0010 85962.HP0213 254
85962.HP0010 85962.HP0220 261
85962.HP0010 85962.HP0224 434
85962.HP0010 85962.HP0231 200
85962.HP0010 85962.HP0238 302
85962.HP0010 85962.HP0243 242
85962.HP0010 85962.HP0244 163
85962.HP0010 85962.HP0246 408
85962.HP0010 85962.HP0255 361
85962.HP0010 85962.HP0264 870
85962.HP0010 85962.HP0269 342
85962.HP0010 85962.HP0271 234
85962.HP0010 85962.HP0282 187
85962.HP0010 85962.HP0283 249
85962.HP0010 85962.HP0303 596
85962.HP0010 85962.HP0305 362
85962.HP0010 85962.HP0315 156
85962.HP0010 85962.HP0318 151
85962.HP0010 85962.HP0319 211
85962.HP0010 85962.HP0321 152
85962.HP0010 85962.HP0325 408
85962.HP0010 85962.HP0330 414
85962.HP0010 85962.HP0331 300
85962.HP0010 85962.HP0349 586
85962.HP0010 85962.HP0351 408
85962.HP0010 85962.HP0353 345
85962.HP0010 85962.HP0355 227
85962.HP0010 85962.HP0358 356
85962.HP0010 85962.HP0360 302
85962.HP0010 85962.HP0370 234
85962.HP0010 85962.HP0371 321
85962.HP0010 85962.HP0376 303
85962.HP0010 85962.HP0380 317
85962.HP0010 85962.HP0381 159
85962.HP0010 85962.HP0389 857
85962.HP0010 85962.HP0390 746
85962.HP0010 85962.HP0392 230
85962.HP0010 85962.HP0400 279
85962.HP0010 85962.HP0401 351
85962.HP0010 85962.HP0402 652
85962.HP0010 85962.HP0403 557
85962.HP0010 85962.HP0405 152
85962.HP0010 85962.HP0409 577
85962.HP0010 85962.HP0417 509
85962.HP0010 85962.HP0432 516
85962.HP0010 85962.HP0459 238
85962.HP0010 85962.HP0480 191
85962.HP0010 85962.HP0494 155
85962.HP0010 85962.HP0500 308
85962.HP0010 85962.HP0501 832
85962.HP0010 85962.HP0507 160
85962.HP0010 85962.HP0508 193
85962.HP0010 85962.HP0510 403
85962.HP0010 85962.HP0512 787
85962.HP0010 85962.HP0514 233
85962.HP0010 85962.HP0515 525
85962.HP0010 85962.HP0516 869
85962.HP0010 85962.HP0524 529
85962.HP0010 85962.HP0525 232
85962.HP0010 85962.HP0527 374
85962.HP0010 85962.HP0537 229
85962.HP0010 85962.HP0544 152
85962.HP0010 85962.HP0547 839
85962.HP0010 85962.HP0550 425
85962.HP0010 85962.HP0559 225
85962.HP0010 85962.HP0569 210
85962.HP0010 85962.HP0570 525
85962.HP0010 85962.HP0576 234
85962.HP0010 85962.HP0597 219
85962.HP0010 85962.HP0598 335
85962.HP0010 85962.HP0600 181
85962.HP0010 85962.HP0601 841
85962.HP0010 85962.HP0604 823
85962.HP0010 85962.HP0614 182
85962.HP0010 85962.HP0615 159
85962.HP0010 85962.HP0618 408
85962.HP0010 85962.HP0620 239
85962.HP0010 85962.HP0624 154
85962.HP0010 85962.HP0638 511
85962.HP0010 85962.HP0639 217
85962.HP0010 85962.HP0643 150
85962.HP0010 85962.HP0649 292
85962.HP0010 85962.HP0653 569
85962.HP0010 85962.HP0654 153
85962.HP0010 85962.HP0655 641
85962.HP0010 85962.HP0656 153
85962.HP0010 85962.HP0657 265
85962.HP0010 85962.HP0661 419
85962.HP0010 85962.HP0662 195
85962.HP0010 85962.HP0672 228
85962.HP0010 85962.HP0680 259
85962.HP0010 85962.HP0701 358
85962.HP0010 85962.HP0714 204
85962.HP0010 85962.HP0716 248
85962.HP0010 85962.HP0720 196
85962.HP0010 85962.HP0721 526
85962.HP0010 85962.HP0724 239
85962.HP0010 85962.HP0738 190
85962.HP0010 85962.HP0739 155
85962.HP0010 85962.HP0752 528
85962.HP0010 85962.HP0759 207
85962.HP0010 85962.HP0763 204
85962.HP0010 85962.HP0768 196
85962.HP0010 85962.HP0770 410
85962.HP0010 85962.HP0774 205
85962.HP0010 85962.HP0776 353
85962.HP0010 85962.HP0779 532
85962.HP0010 85962.HP0786 887
85962.HP0010 85962.HP0787 221
85962.HP0010 85962.HP0794 852
85962.HP0010 85962.HP0795 890
85962.HP0010 85962.HP0797 786
85962.HP0010 85962.HP0798 153
85962.HP0010 85962.HP0799 274
85962.HP0010 85962.HP0806 208
85962.HP0010 85962.HP0815 196
85962.HP0010 85962.HP0821 167
85962.HP0010 85962.HP0824 921
85962.HP0010 85962.HP0825 569
85962.HP0010 85962.HP0829 693
85962.HP0010 85962.HP0832 164
85962.HP0010 85962.HP0834 494
85962.HP0010 85962.HP0835 208
85962.HP0010 85962.HP0841 165
85962.HP0010 85962.HP0844 255
85962.HP0010 85962.HP0848 204
85962.HP0010 85962.HP0853 327
85962.HP0010 85962.HP0854 275
85962.HP0010 85962.HP0863 190
85962.HP0010 85962.HP0867 191
85962.HP0010 85962.HP0870 436
85962.HP0010 85962.HP0875 841
85962.HP0010 85962.HP0877 198
85962.HP0010 85962.HP0883 382
85962.HP0010 85962.HP0887 841
85962.HP0010 85962.HP0898 252
85962.HP0010 85962.HP0903m 206
85962.HP0010 85962.HP0905 172
85962.HP0010 85962.HP0907 318
85962.HP0010 85962.HP0908 442
85962.HP0010 85962.HP0912 716
85962.HP0010 85962.HP0913 565
85962.HP0010 85962.HP0919 265
85962.HP0010 85962.HP0921 832
85962.HP0010 85962.HP0925 230
85962.HP0010 85962.HP0927 819
85962.HP0010 85962.HP0929 167
85962.HP0010 85962.HP0930 337
85962.HP0010 85962.HP0943 196
85962.HP0010 85962.HP0954 193
85962.HP0010 85962.HP0972 178
85962.HP0010 85962.HP0973 208
85962.HP0010 85962.HP0976 224
85962.HP0010 85962.HP0978 236
85962.HP0010 85962.HP0979 786
85962.HP0010 85962.HP1010 236
85962.HP0010 85962.HP1011 281
85962.HP0010 85962.HP1012 352
85962.HP0010 85962.HP1013 192
85962.HP0010 85962.HP1019 338
85962.HP0010 85962.HP1023 490
85962.HP0010 85962.HP1024 256
85962.HP0010 85962.HP1025 329
85962.HP0010 85962.HP1026 585
85962.HP0010 85962.HP1027 260
85962.HP0010 85962.HP1031 421
85962.HP0010 85962.HP1032 386
85962.HP0010 85962.HP1038 271
85962.HP0010 85962.HP1041 410
85962.HP0010 85962.HP1047 198
85962.HP0010 85962.HP1048 550
85962.HP0010 85962.HP1051 253
85962.HP0010 85962.HP1059 410
85962.HP0010 85962.HP1061 233
85962.HP0010 85962.HP1063 156
85962.HP0010 85962.HP1067 232
85962.HP0010 85962.HP1068 162
85962.HP0010 85962.HP1069 789
85962.HP0010 85962.HP1077 205
85962.HP0010 85962.HP1084 590
85962.HP0010 85962.HP1085 236
85962.HP0010 85962.HP1087 282
85962.HP0010 85962.HP1090 238
85962.HP0010 85962.HP1092 408
85962.HP0010 85962.HP1098 205
85962.HP0010 85962.HP1100 164
85962.HP0010 85962.HP1101 270
85962.HP0010 85962.HP1114 276
85962.HP0010 85962.HP1117 340
85962.HP0010 85962.HP1118 202
85962.HP0010 85962.HP1119 232
85962.HP0010 85962.HP1123 379
85962.HP0010 85962.HP1124 241
85962.HP0010 85962.HP1125 187
85962.HP0010 85962.HP1126 424
85962.HP0010 85962.HP1130 168
85962.HP0010 85962.HP1131 240
85962.HP0010 85962.HP1132 709
85962.HP0010 85962.HP1134 727
85962.HP0010 85962.HP1135 205
85962.HP0010 85962.HP1143 191
85962.HP0010 85962.HP1148 254
85962.HP0010 85962.HP1149 379
85962.HP0010 85962.HP1152 778
85962.HP0010 85962.HP1161 653
85962.HP0010 85962.HP1164 200
85962.HP0010 85962.HP1166 337
85962.HP0010 85962.HP1172 198
85962.HP0010 85962.HP1178 301
85962.HP0010 85962.HP1179 157
85962.HP0010 85962.HP1190 322
85962.HP0010 85962.HP1195 702
85962.HP0010 85962.HP1196 262
85962.HP0010 85962.HP1197 179
85962.HP0010 85962.HP1198 923
85962.HP0010 85962.HP1199 235
85962.HP0010 85962.HP1200 360
85962.HP0010 85962.HP1201 280
85962.HP0010 85962.HP1202 198
85962.HP0010 85962.HP1203 550
85962.HP0010 85962.HP1205 876
85962.HP0010 85962.HP1209 193
85962.HP0010 85962.HP1213 530
85962.HP0010 85962.HP1216 497
85962.HP0010 85962.HP1221 182
85962.HP0010 85962.HP1223 156
85962.HP0010 85962.HP1228 528
85962.HP0010 85962.HP1231 161
85962.HP0010 85962.HP1237 197
85962.HP0010 85962.HP1241 154
85962.HP0010 85962.HP1243 502
85962.HP0010 85962.HP1248 318
85962.HP0010 85962.HP1249 248
85962.HP0010 85962.HP1253 286
85962.HP0010 85962.HP1256 229
85962.HP0010 85962.HP1259 156
85962.HP0010 85962.HP1275 166
85962.HP0010 85962.HP1277 222
85962.HP0010 85962.HP1278 166
85962.HP0010 85962.HP1282 196
85962.HP0010 85962.HP1286 193
85962.HP0010 85962.HP1292 336
85962.HP0010 85962.HP1293 858
85962.HP0010 85962.HP1294 308
85962.HP0010 85962.HP1295 210
85962.HP0010 85962.HP1296 234
85962.HP0010 85962.HP1299 208
85962.HP0010 85962.HP1300 777
85962.HP0010 85962.HP1302 203
85962.HP0010 85962.HP1303 157
85962.HP0010 85962.HP1304 328
85962.HP0010 85962.HP1307 383
85962.HP0010 85962.HP1309 188
85962.HP0010 85962.HP1311 185
85962.HP0010 85962.HP1312 245
85962.HP0010 85962.HP1313 269
85962.HP0010 85962.HP1314 208
85962.HP0010 85962.HP1315 172
85962.HP0010 85962.HP1316 257
85962.HP0010 85962.HP1318 201
85962.HP0010 85962.HP1319 315
85962.HP0010 85962.HP1324 497
85962.HP0010 85962.HP1325 199
85962.HP0010 85962.HP1330 235
85962.HP0010 85962.HP1331 235
85962.HP0010 85962.HP1332 533
85962.HP0010 85962.HP1338 200
85962.HP0010 85962.HP1339 232
85962.HP0010 85962.HP1340 234
85962.HP0010 85962.HP1341 493
85962.HP0010 85962.HP1345 819
85962.HP0010 85962.HP1346 155
85962.HP0010 85962.HP1348 199
85962.HP0010 85962.HP1360 446
85962.HP0010 85962.HP1362 212
85962.HP0010 85962.HP1372 194
85962.HP0010 85962.HP1373 594
85962.HP0010 85962.HP1374 821
85962.HP0010 85962.HP1375 293
85962.HP0010 85962.HP1376 190
85962.HP0010 85962.HP1379 280
85962.HP0010 85962.HP1387 157
85962.HP0010 85962.HP1393 207
85962.HP0010 85962.HP1399 511
85962.HP0010 85962.HP1419 410
85962.HP0010 85962.HP1421 497
85962.HP0010 85962.HP1422 398
85962.HP0010 85962.HP1428 208
85962.HP0010 85962.HP1444 162
85962.HP0010 85962.HP1450 173
85962.HP0010 85962.HP1452 390
85962.HP0010 85962.HP1456 675
85962.HP0010 85962.HP1458 579
85962.HP0010 85962.HP1470 291
85962.HP0010 85962.HP1477 408
85962.HP0010 85962.HP1480 503
85962.HP0010 85962.HP1488 199
85962.HP0010 85962.HP1495 198
85962.HP0010 85962.HP1529 671
85962.HP0010 85962.HP1532 363
85962.HP0010 85962.HP1538 454
85962.HP0010 85962.HP1539 157
85962.HP0010 85962.HP1540 408
85962.HP0010 85962.HP1542 191
85962.HP0010 85962.HP1544 154
85962.HP0010 85962.HP1547 252
85962.HP0010 85962.HP1549 279
85962.HP0010 85962.HP1550 545
85962.HP0010 85962.HP1551 253
85962.HP0010 85962.HP1554 467
85962.HP0010 85962.HP1555 520
85962.HP0010 85962.HP1557 319
85962.HP0010 85962.HP1558 409
85962.HP0010 85962.HP1559 384
85962.HP0010 85962.HP1562 191
85962.HP0010 85962.HP1563 846
85962.HP0010 85962.HP1573 180
85962.HP0010 85962.HP1584 435
85962.HP0010 85962.HP1585 408
85962.HP0011 85962.HP0010 999
85962.HP0011 85962.HP0012 516
85962.HP0011 85962.HP0013 406
85962.HP0011 85962.HP0014 286
85962.HP0011 85962.HP0015 218
85962.HP0011 85962.HP0016 218
85962.HP0011 85962.HP0017 218
85962.HP0011 85962.HP0018 173
85962.HP0011 85962.HP0019 159
85962.HP0011 85962.HP0020 159
85962.HP0011 85962.HP0026 213
85962.HP0011 85962.HP0027 188
85962.HP0011 85962.HP0034 158
85962.HP0011 85962.HP0067 200
85962.HP0011 85962.HP0068 246
85962.HP0011 85962.HP0070 539
85962.HP0011 85962.HP0071 375
85962.HP0011 85962.HP0072 850
85962.HP0011 85962.HP0073 856
85962.HP0011 85962.HP0075 267
85962.HP0011 85962.HP0083 227
85962.HP0011 85962.HP0084 213
85962.HP0011 85962.HP0088 381
85962.HP0011 85962.HP0098 191
85962.HP0011 85962.HP0107 207
85962.HP0011 85962.HP0109 963
85962.HP0011 85962.HP0110 725
85962.HP0011 85962.HP0111 778
85962.HP0011 85962.HP0115 710
85962.HP0011 85962.HP0116 166
85962.HP0011 85962.HP0123 157
85962.HP0011 85962.HP0126 170
85962.HP0011 85962.HP0129 232
85962.HP0011 85962.HP0153 210
85962.HP0011 85962.HP0177 333
85962.HP0011 85962.HP0197 280
85962.HP0011 85962.HP0198 216
85962.HP0011 85962.HP0210 892
85962.HP0011 85962.HP0218 239
85962.HP0011 85962.HP0224 155
85962.HP0011 85962.HP0230 229
85962.HP0011 85962.HP0248 160
85962.HP0011 85962.HP0255 158
85962.HP0011 85962.HP0264 626
85962.HP0011 85962.HP0269 390
85962.HP0011 85962.HP0271 520
85962.HP0011 85962.HP0292 156
85962.HP0011 85962.HP0294 210
85962.HP0011 85962.HP0303 247
85962.HP0011 85962.HP0318 191
85962.HP0011 85962.HP0321 196
85962.HP0011 85962.HP0340 236
85962.HP0011 85962.HP0358 359
85962.HP0011 85962.HP0360 181
85962.HP0011 85962.HP0371 232
85962.HP0011 85962.HP0376 191
85962.HP0011 85962.HP0380 229
85962.HP0011 85962.HP0381 160
85962.HP0011 85962.HP0389 845
85962.HP0011 85962.HP0404 181
85962.HP0011 85962.HP0405 153
85962.HP0011 85962.HP0409 341
85962.HP0011 85962.HP0417 191
85962.HP0011 85962.HP0426 179
85962.HP0011 85962.HP0470 238
85962.HP0011 85962.HP0477 175
85962.HP0011 85962.HP0500 369
85962.HP0011 85962.HP0501 199
85962.HP0011 85962.HP0507 158
85962.HP0011 85962.HP0511 208
85962.HP0011 85962.HP0512 240
85962.HP0011 85962.HP0515 476
85962.HP0011 85962.HP0516 703
85962.HP0011 85962.HP0547 829
85962.HP0011 85962.HP0550 196
85962.HP0011 85962.HP0556 152
85962.HP0011 85962.HP0559 206
85962.HP0011 85962.HP0570 287
85962.HP0011 85962.HP0595 335
85962.HP0011 85962.HP0597 357
85962.HP0011 85962.HP0601 778
85962.HP0011 85962.HP0604 820
85962.HP0011 85962.HP0613 195
85962.HP0011 85962.HP0614 210
85962.HP0011 85962.HP0615 167
85962.HP0011 85962.HP0620 165
85962.HP0011 85962.HP0630 200
85962.HP0011 85962.HP0631 156
85962.HP0011 85962.HP0632 151
85962.HP0011 85962.HP0638 529
85962.HP0011 85962.HP0639 158
85962.HP0011 85962.HP0642 152
85962.HP0011 85962.HP0649 188
85962.HP0011 85962.HP0653 274
85962.HP0011 85962.HP0655 362
85962.HP0011 85962.HP0687 224
85962.HP0011 85962.HP0716 272
85962.HP0011 85962.HP0721 534
85962.HP0011 85962.HP0741 181
85962.HP0011 85962.HP0752 191
85962.HP0011 85962.HP0794 510
85962.HP0011 85962.HP0795 291
85962.HP0011 85962.HP0797 821
85962.HP0011 85962.HP0798 224
85962.HP0011 85962.HP0799 317
85962.HP0011 85962.HP0824 337
85962.HP0011 85962.HP0825 199
85962.HP0011 85962.HP0829 439
85962.HP0011 85962.HP0835 240
85962.HP0011 85962.HP0840 229
85962.HP0011 85962.HP0848 199
85962.HP0011 85962.HP0850 196
85962.HP0011 85962.HP0853 307
85962.HP0011 85962.HP0854 190
85962.HP0011 85962.HP0855 188
85962.HP0011 85962.HP0875 833
85962.HP0011 85962.HP0883 301
85962.HP0011 85962.HP0887 841
85962.HP0011 85962.HP0900 204
85962.HP0011 85962.HP0912 563
85962.HP0011 85962.HP0913 497
85962.HP0011 85962.HP0919 319
85962.HP0011 85962.HP0923 174
85962.HP0011 85962.HP0927 196
85962.HP0011 85962.HP0929 158
85962.HP0011 85962.HP0941 344
85962.HP0011 85962.HP0954 152
85962.HP0011 85962.HP0962 206
85962.HP0011 85962.HP0976 270
85962.HP0011 85962.HP1006 198
85962.HP0011 85962.HP1012 209
85962.HP0011 85962.HP1023 819
85962.HP0011 85962.HP1024 230
85962.HP0011 85962.HP1026 712
85962.HP0011 85962.HP1027 259
85962.HP0011 85962.HP1038 199
85962.HP0011 85962.HP1040 155
85962.HP0011 85962.HP1043 200
85962.HP0011 85962.HP1045 182
85962.HP0011 85962.HP1051 292
85962.HP0011 85962.HP1059 220
85962.HP0011 85962.HP1067 151
85962.HP0011 85962.HP1069 490
85962.HP0011 85962.HP1073 238
85962.HP0011 85962.HP1077 780
85962.HP0011 85962.HP1079 200
85962.HP0011 85962.HP1082 227
85962.HP0011 85962.HP1087 330
85962.HP0011 85962.HP1110 193
85962.HP0011 85962.HP1117 491
85962.HP0011 85962.HP1123 268
85962.HP0011 85962.HP1125 211
85962.HP0011 85962.HP1126 160
85962.HP0011 85962.HP1131 283
85962.HP0011 85962.HP1132 486
85962.HP0011 85962.HP1134 235
85962.HP0011 85962.HP1147 151
85962.HP0011 85962.HP1166 221
85962.HP0011 85962.HP1196 208
85962.HP0011 85962.HP1197 163
85962.HP0011 85962.HP1199 354
85962.HP0011 85962.HP1201 198
85962.HP0011 85962.HP1205 209
85962.HP0011 85962.HP1209 200
85962.HP0011 85962.HP1221 160
85962.HP0011 85962.HP1223 157
85962.HP0011 85962.HP1238 224
85962.HP0011 85962.HP1243 235
85962.HP0011 85962.HP1245 166
85962.HP0011 85962.HP1275 158
85962.HP0011 85962.HP1292 160
85962.HP0011 85962.HP1293 234
85962.HP0011 85962.HP1296 172
85962.HP0011 85962.HP1301 195
85962.HP0011 85962.HP1303 176
85962.HP0011 85962.HP1304 194
85962.HP0011 85962.HP1305 161
85962.HP0011 85962.HP1307 191
85962.HP0011 85962.HP1308 297
85962.HP0011 85962.HP1309 164
85962.HP0011 85962.HP1310 212
85962.HP0011 85962.HP1311 170
85962.HP0011 85962.HP1314 153
85962.HP0011 85962.HP1315 188
85962.HP0011 85962.HP1317 160
85962.HP0011 85962.HP1319 152
85962.HP0011 85962.HP1320 301
85962.HP0011 85962.HP1325 261
85962.HP0011 85962.HP1332 411
85962.HP0011 85962.HP1338 679
85962.HP0011 85962.HP1339 205
85962.HP0011 85962.HP1340 199
85962.HP0011 85962.HP1341 203
85962.HP0011 85962.HP1363 332
85962.HP0011 85962.HP1365 196
85962.HP0011 85962.HP1374 574
85962.HP0011 85962.HP1375 152
85962.HP0011 85962.HP1376 151
85962.HP0011 85962.HP1399 524
85962.HP0011 85962.HP1400 198
85962.HP0011 85962.HP1403 196
85962.HP0011 85962.HP1409 179
85962.HP0011 85962.HP1415 197
85962.HP0011 85962.HP1422 274
85962.HP0011 85962.HP1427 508
85962.HP0011 85962.HP1428 242
85962.HP0011 85962.HP1429 180
85962.HP0011 85962.HP1431 193
85962.HP0011 85962.HP1432 254
85962.HP0011 85962.HP1441 239
85962.HP0011 85962.HP1450 160
85962.HP0011 85962.HP1452 278
85962.HP0011 85962.HP1456 675
85962.HP0011 85962.HP1458 198
85962.HP0011 85962.HP1468 152
85962.HP0011 85962.HP1474 187
85962.HP0011 85962.HP1478 176
85962.HP0011 85962.HP1480 157
85962.HP0011 85962.HP1488 510
85962.HP0011 85962.HP1503 200
85962.HP0011 85962.HP1512 259
85962.HP0011 85962.HP1520 196
85962.HP0011 85962.HP1523 154
85962.HP0011 85962.HP1554 182
85962.HP0011 85962.HP1555 187
85962.HP0011 85962.HP1563 802
85962.HP0011 85962.HP1573 154
85962.HP0011 85962.HP1584 469
85962.HP0012 85962.HP0009 159
85962.HP0012 85962.HP0010 675
85962.HP0012 85962.HP0011 516
85962.HP0012 85962.HP0013 925
85962.HP0012 85962.HP0014 602
85962.HP0012 85962.HP0015 386
85962.HP0012 85962.HP0016 386
85962.HP0012 85962.HP0017 405
85962.HP0012 85962.HP0018 246
85962.HP0012 85962.HP0019 203
85962.HP0012 85962.HP0020 270
85962.HP0012 85962.HP0026 228
85962.HP0012 85962.HP0036 187
85962.HP0012 85962.HP0055 220
85962.HP0012 85962.HP0060 154
85962.HP0012 85962.HP0072 740
85962.HP0012 85962.HP0073 240
85962.HP0012 85962.HP0077 167
85962.HP0012 85962.HP0083 517
85962.HP0012 85962.HP0084 505
85962.HP0012 85962.HP0088 903
85962.HP0012 85962.HP0090 151
85962.HP0012 85962.HP0108 196
85962.HP0012 85962.HP0109 528
85962.HP0012 85962.HP0110 569
85962.HP0012 85962.HP0116 533
85962.HP0012 85962.HP0121 440
85962.HP0012 85962.HP0123 191
85962.HP0012 85962.HP0124 313
85962.HP0012 85962.HP0126 264
85962.HP0012 85962.HP0153 299
85962.HP0012 85962.HP0154 230
85962.HP0012 85962.HP0169 196
85962.HP0012 85962.HP0180 201
85962.HP0012 85962.HP0181 356
85962.HP0012 85962.HP0183 231
85962.HP0012 85962.HP0195 238
85962.HP0012 85962.HP0197 215
85962.HP0012 85962.HP0210 206
85962.HP0012 85962.HP0223 184
85962.HP0012 85962.HP0224 224
85962.HP0012 85962.HP0230 239
85962.HP0012 85962.HP0240 212
85962.HP0012 85962.HP0247 220
85962.HP0012 85962.HP0252 177
85962.HP0012 85962.HP0264 229
85962.HP0012 85962.HP0276 283
85962.HP0012 85962.HP0280 201
85962.HP0012 85962.HP0282 189
85962.HP0012 85962.HP0285 315
85962.HP0012 85962.HP0290 196
85962.HP0012 85962.HP0296 425
85962.HP0012 85962.HP0297 432
85962.HP0012 85962.HP0303 281
85962.HP0012 85962.HP0313 240
85962.HP0012 85962.HP0317 214
85962.HP0012 85962.HP0319 210
85962.HP0012 85962.HP0321 303
85962.HP0012 85962.HP0333 198
85962.HP0012 85962.HP0340 395
85962.HP0012 85962.HP0349 292
85962.HP0012 85962.HP0361 151
85962.HP0012 85962.HP0374 220
85962.HP0012 85962.HP0380 159
85962.HP0012 85962.HP0387 623
85962.HP0012 85962.HP0389 248
85962.HP0012 85962.HP0396 269
85962.HP0012 85962.HP0399 274
85962.HP0012 85962.HP0402 238
85962.HP0012 85962.HP0403 265
85962.HP0012 85962.HP0404 351
85962.HP0012 85962.HP0418 169
85962.HP0012 85962.HP0422 188
85962.HP0012 85962.HP0440 191
85962.HP0012 85962.HP0473 191
85962.HP0012 85962.HP0474 194
85962.HP0012 85962.HP0475 191
85962.HP0012 85962.HP0476 320
85962.HP0012 85962.HP0485 240
85962.HP0012 85962.HP0493 232
85962.HP0012 85962.HP0500 414
85962.HP0012 85962.HP0501 891
85962.HP0012 85962.HP0509 185
85962.HP0012 85962.HP0516 200
85962.HP0012 85962.HP0517 500
85962.HP0012 85962.HP0550 179
85962.HP0012 85962.HP0553 168
85962.HP0012 85962.HP0555 298
85962.HP0012 85962.HP0562 798
85962.HP0012 85962.HP0568 163
85962.HP0012 85962.HP0570 315
85962.HP0012 85962.HP0572 251
85962.HP0012 85962.HP0574 317
85962.HP0012 85962.HP0575 223
85962.HP0012 85962.HP0576 170
85962.HP0012 85962.HP0587 495
85962.HP0012 85962.HP0605 172
85962.HP0012 85962.HP0615 506
85962.HP0012 85962.HP0621 469
85962.HP0012 85962.HP0630 253
85962.HP0012 85962.HP0631 208
85962.HP0012 85962.HP0639 244
85962.HP0012 85962.HP0643 228
85962.HP0012 85962.HP0648 159
85962.HP0012 85962.HP0650 244
85962.HP0012 85962.HP0660 469
85962.HP0012 85962.HP0661 538
85962.HP0012 85962.HP0662 480
85962.HP0012 85962.HP0663 456
85962.HP0012 85962.HP0700 291
85962.HP0012 85962.HP0701 386
85962.HP0012 85962.HP0717 349
85962.HP0012 85962.HP0727 490
85962.HP0012 85962.HP0743 220
85962.HP0012 85962.HP0745 199
85962.HP0012 85962.HP0748 274
85962.HP0012 85962.HP0763 373
85962.HP0012 85962.HP0764 306
85962.HP0012 85962.HP0774 384
85962.HP0012 85962.HP0777 305
85962.HP0012 85962.HP0786 274
85962.HP0012 85962.HP0794 260
85962.HP0012 85962.HP0808 230
85962.HP0012 85962.HP0821 250
85962.HP0012 85962.HP0823 206
85962.HP0012 85962.HP0828 236
85962.HP0012 85962.HP0829 157
85962.HP0012 85962.HP0830 199
85962.HP0012 85962.HP0835 191
85962.HP0012 85962.HP0850 154
85962.HP0012 85962.HP0866 350
85962.HP0012 85962.HP0875 539
85962.HP0012 85962.HP0877 187
85962.HP0012 85962.HP0883 344
85962.HP0012 85962.HP0897 395
85962.HP0012 85962.HP0919 434
85962.HP0012 85962.HP0920 159
85962.HP0012 85962.HP0925 826
85962.HP0012 85962.HP0929 256
85962.HP0012 85962.HP0941 254
85962.HP0012 85962.HP0950 187
85962.HP0012 85962.HP0955 199
85962.HP0012 85962.HP0958 469
85962.HP0012 85962.HP0959 420
85962.HP0012 85962.HP0960 318
85962.HP0012 85962.HP0972 319
85962.HP0012 85962.HP0978 252
85962.HP0012 85962.HP1010 196
85962.HP0012 85962.HP1013 218
85962.HP0012 85962.HP1023 712
85962.HP0012 85962.HP1026 226
85962.HP0012 85962.HP1034 166
85962.HP0012 85962.HP1035 204
85962.HP0012 85962.HP1040 351
85962.HP0012 85962.HP1046 155
85962.HP0012 85962.HP1047 271
85962.HP0012 85962.HP1048 409
85962.HP0012 85962.HP1062 200
85962.HP0012 85962.HP1063 193
85962.HP0012 85962.HP1068 266
85962.HP0012 85962.HP1069 236
85962.HP0012 85962.HP1073 199
85962.HP0012 85962.HP1076 153
85962.HP0012 85962.HP1087 429
85962.HP0012 85962.HP1088 167
85962.HP0012 85962.HP1090 274
85962.HP0012 85962.HP1114 459
85962.HP0012 85962.HP1127 150
85962.HP0012 85962.HP1132 375
85962.HP0012 85962.HP1134 230
85962.HP0012 85962.HP1135 191
85962.HP0012 85962.HP1137 177
85962.HP0012 85962.HP1141 198
85962.HP0012 85962.HP1147 225
85962.HP0012 85962.HP1148 315
85962.HP0012 85962.HP1152 463
85962.HP0012 85962.HP1160 348
85962.HP0012 85962.HP1182 197
85962.HP0012 85962.HP1183 191
85962.HP0012 85962.HP1190 190
85962.HP0012 85962.HP1191 242
85962.HP0012 85962.HP1195 163
85962.HP0012 85962.HP1198 454
85962.HP0012 85962.HP1199 181
85962.HP0012 85962.HP1200 199
85962.HP0012 85962.HP1201 171
85962.HP0012 85962.HP1202 151
85962.HP0012 85962.HP1203 292
85962.HP0012 85962.HP1203a 173
85962.HP0012 85962.HP1210 316
85962.HP0012 85962.HP1212 156
85962.HP0012 85962.HP1213 319
85962.HP0012 85962.HP1221 160
85962.HP0012 85962.HP1231 194
85962.HP0012 85962.HP1232 238
85962.HP0012 85962.HP1237 468
85962.HP0012 85962.HP1245 238
85962.HP0012 85962.HP1248 279
85962.HP0012 85962.HP1249 523
85962.HP0012 85962.HP1277 158
85962.HP0012 85962.HP1293 402
85962.HP0012 85962.HP1294 288
85962.HP0012 85962.HP1295 376
85962.HP0012 85962.HP1296 380
85962.HP0012 85962.HP1299 275
85962.HP0012 85962.HP1302 210
85962.HP0012 85962.HP1304 210
85962.HP0012 85962.HP1307 209
85962.HP0012 85962.HP1309 209
85962.HP0012 85962.HP1312 210
85962.HP0012 85962.HP1313 210
85962.HP0012 85962.HP1315 524
85962.HP0012 85962.HP1318 210
85962.HP0012 85962.HP1319 210
85962.HP0012 85962.HP1323 258
85962.HP0012 85962.HP1330 304
85962.HP0012 85962.HP1331 191
85962.HP0012 85962.HP1332 260
85962.HP0012 85962.HP1335 217
85962.HP0012 85962.HP1347 180
85962.HP0012 85962.HP1349 279
85962.HP0012 85962.HP1362 997
85962.HP0012 85962.HP1363 307
85962.HP0012 85962.HP1373 238
85962.HP0012 85962.HP1374 247
85962.HP0012 85962.HP1380 197
85962.HP0012 85962.HP1386 354
85962.HP0012 85962.HP1387 232
85962.HP0012 85962.HP1393 183
85962.HP0012 85962.HP1406 258
85962.HP0012 85962.HP1427 191
85962.HP0012 85962.HP1428 559
85962.HP0012 85962.HP1431 349
85962.HP0012 85962.HP1444 208
85962.HP0012 85962.HP1446 155
85962.HP0012 85962.HP1451 207
85962.HP0012 85962.HP1460 460
85962.HP0012 85962.HP1465 167
85962.HP0012 85962.HP1466 167
85962.HP0012 85962.HP1470 758
85962.HP0012 85962.HP1474 276
85962.HP0012 85962.HP1478 221
85962.HP0012 85962.HP1480 257
85962.HP0012 85962.HP1490 224
85962.HP0012 85962.HP1491 191
85962.HP0012 85962.HP1492 187
85962.HP0012 85962.HP1493 187
85962.HP0012 85962.HP1509 156
85962.HP0012 85962.HP1510 181
85962.HP0012 85962.HP1514 357
85962.HP0012 85962.HP1529 784
85962.HP0012 85962.HP1532 274
85962.HP0012 85962.HP1541 152
85962.HP0012 85962.HP1545 186
85962.HP0012 85962.HP1552 190
85962.HP0012 85962.HP1554 371
85962.HP0012 85962.HP1555 408
85962.HP0012 85962.HP1560 250
85962.HP0012 85962.HP1563 220
85962.HP0012 85962.HP1573 247
85962.HP0012 85962.HP1581 232
85962.HP0012 85962.HP1584 793
85962.HP0013 85962.HP0010 404
85962.HP0013 85962.HP0011 406
85962.HP0013 85962.HP0012 925
85962.HP0013 85962.HP0014 602
85962.HP0013 85962.HP0015 386
85962.HP0013 85962.HP0016 386
85962.HP0013 85962.HP0017 389
85962.HP0013 85962.HP0018 246
85962.HP0013 85962.HP0019 203
85962.HP0013 85962.HP0020 203
85962.HP0013 85962.HP0027 232
85962.HP0013 85962.HP0032 201
85962.HP0013 85962.HP0089 235
85962.HP0013 85962.HP0121 156
85962.HP0013 85962.HP0153 394
85962.HP0013 85962.HP0213 408
85962.HP0013 85962.HP0220 410
85962.HP0013 85962.HP0221 279
85962.HP0013 85962.HP0230 318
85962.HP0013 85962.HP0244 171
85962.HP0013 85962.HP0291 217
85962.HP0013 85962.HP0294 169
85962.HP0013 85962.HP0303 156
85962.HP0013 85962.HP0309 169
85962.HP0013 85962.HP0319 260
85962.HP0013 85962.HP0329 235
85962.HP0013 85962.HP0334 278
85962.HP0013 85962.HP0355 236
85962.HP0013 85962.HP0395 307
85962.HP0013 85962.HP0497 150
85962.HP0013 85962.HP0498 150
85962.HP0013 85962.HP0507 156
85962.HP0013 85962.HP0509 185
85962.HP0013 85962.HP0512 229
85962.HP0013 85962.HP0517 193
85962.HP0013 85962.HP0568 163
85962.HP0013 85962.HP0569 182
85962.HP0013 85962.HP0585 191
85962.HP0013 85962.HP0615 279
85962.HP0013 85962.HP0617 189
85962.HP0013 85962.HP0640 261
85962.HP0013 85962.HP0658 197
85962.HP0013 85962.HP0660 456
85962.HP0013 85962.HP0661 444
85962.HP0013 85962.HP0662 442
85962.HP0013 85962.HP0663 436
85962.HP0013 85962.HP0700 253
85962.HP0013 85962.HP0707 154
85962.HP0013 85962.HP0738 307
85962.HP0013 85962.HP0742 198
85962.HP0013 85962.HP0757 169
85962.HP0013 85962.HP0763 236
85962.HP0013 85962.HP0768 157
85962.HP0013 85962.HP0774 304
85962.HP0013 85962.HP0775 230
85962.HP0013 85962.HP0776 168
85962.HP0013 85962.HP0814 153
85962.HP0013 85962.HP0821 234
85962.HP0013 85962.HP0823 168
85962.HP0013 85962.HP0829 157
85962.HP0013 85962.HP0830 193
85962.HP0013 85962.HP0831 168
85962.HP0013 85962.HP0834 193
85962.HP0013 85962.HP0866 237
85962.HP0013 85962.HP0960 151
85962.HP0013 85962.HP0972 151
85962.HP0013 85962.HP1026 264
85962.HP0013 85962.HP1035 229
85962.HP0013 85962.HP1036 233
85962.HP0013 85962.HP1037 235
85962.HP0013 85962.HP1038 191
85962.HP0013 85962.HP1112 329
85962.HP0013 85962.HP1119 168
85962.HP0013 85962.HP1148 187
85962.HP0013 85962.HP1190 301
85962.HP0013 85962.HP1210 171
85962.HP0013 85962.HP1228 156
85962.HP0013 85962.HP1238 169
85962.HP0013 85962.HP1241 316
85962.HP0013 85962.HP1249 344
85962.HP0013 85962.HP1322 500
85962.HP0013 85962.HP1323 167
85962.HP0013 85962.HP1332 245
85962.HP0013 85962.HP1337 189
85962.HP0013 85962.HP1348 151
85962.HP0013 85962.HP1363 370
85962.HP0013 85962.HP1386 168
85962.HP0013 85962.HP1414 152
85962.HP0013 85962.HP1431 304
85962.HP0013 85962.HP1448 157
85962.HP0013 85962.HP1452 434
85962.HP0013 85962.HP1474 170
85962.HP0013 85962.HP1475 167
85962.HP0013 85962.HP1481 169
85962.HP0013 85962.HP1492 424
85962.HP0013 85962.HP1541 156
85962.HP0014 85962.HP0010 266
85962.HP0014 85962.HP0011 286
85962.HP0014 85962.HP0012 602
85962.HP0014 85962.HP0013 602
85962.HP0014 85962.HP0015 920
85962.HP0014 85962.HP0016 920
85962.HP0014 85962.HP0017 538
85962.HP0014 85962.HP0018 883
85962.HP0014 85962.HP0019 239
85962.HP0014 85962.HP0020 239
85962.HP0014 85962.HP0163 240
85962.HP0014 85962.HP0280 251
85962.HP0014 85962.HP0525 200
85962.HP0014 85962.HP0664 301
85962.HP0014 85962.HP0665 301
85962.HP0014 85962.HP0666 301
85962.HP0014 85962.HP0802 160
85962.HP0014 85962.HP0927 160
85962.HP0014 85962.HP1013 235
85962.HP0014 85962.HP1135 190
85962.HP0014 85962.HP1158 356
85962.HP0014 85962.HP1230 183
85962.HP0014 85962.HP1361 821
85962.HP0014 85962.HP1480 317
85962.HP0015 85962.HP0010 207
85962.HP0015 85962.HP0011 218
85962.HP0015 85962.HP0012 386
85962.HP0015 85962.HP0013 386
85962.HP0015 85962.HP0014 920
85962.HP0015 85962.HP0016 977
85962.HP0015 85962.HP0017 979
85962.HP0015 85962.HP0018 907
85962.HP0015 85962.HP0019 326
85962.HP0015 85962.HP0020 326
85962.HP0015 85962.HP0039m 821
85962.HP0015 85962.HP0042 821
85962.HP0015 85962.HP0323 841
85962.HP0015 85962.HP0459 836
85962.HP0015 85962.HP0527 232
85962.HP0015 85962.HP1013 599
85962.HP0015 85962.HP1089 841
85962.HP0015 85962.HP1243 200
85962.HP0015 85962.HP1326 776
85962.HP0015 85962.HP1361 532
85962.HP0015 85962.HP1421 232
85962.HP0015 85962.HP1424 841
85962.HP0015 85962.HP1473 841
85962.HP0016 85962.HP0004 819
85962.HP0016 85962.HP0010 207
85962.HP0016 85962.HP0011 218
85962.HP0016 85962.HP0012 386
85962.HP0016 85962.HP0013 386
85962.HP0016 85962.HP0014 920
85962.HP0016 85962.HP0015 977
85962.HP0016 85962.HP0017 971
85962.HP0016 85962.HP0018 907
85962.HP0016 85962.HP0019 326
85962.HP0016 85962.HP0020 326
85962.HP0016 85962.HP0038 262
85962.HP0016 85962.HP0039m 784
85962.HP0016 85962.HP0042 780
85962.HP0016 85962.HP0071 188
85962.HP0016 85962.HP0189 823
85962.HP0016 85962.HP0209 821
85962.HP0016 85962.HP0227 821
85962.HP0016 85962.HP0228 864
85962.HP0016 85962.HP0229 490
85962.HP0016 85962.HP0241 776
85962.HP0016 85962.HP0377 490
85962.HP0016 85962.HP0407 200
85962.HP0016 85962.HP0428 234
85962.HP0016 85962.HP0435 497
85962.HP0016 85962.HP0439 262
85962.HP0016 85962.HP0448 495
85962.HP0016 85962.HP0459 577
85962.HP0016 85962.HP0479 252
85962.HP0016 85962.HP0527 200
85962.HP0016 85962.HP0614 238
85962.HP0016 85962.HP0687 154
85962.HP0016 85962.HP0722 190
85962.HP0016 85962.HP0739 154
85962.HP0016 85962.HP0759 232
85962.HP0016 85962.HP0791 240
85962.HP0016 85962.HP0814 232
85962.HP0016 85962.HP0902 205
85962.HP0016 85962.HP0969 201
85962.HP0016 85962.HP1013 516
85962.HP0016 85962.HP1017 262
85962.HP0016 85962.HP1117 191
85962.HP0016 85962.HP1177 495
85962.HP0016 85962.HP1183 262
85962.HP0016 85962.HP1243 151
85962.HP0016 85962.HP1259 827
85962.HP0016 85962.HP1267 232
85962.HP0016 85962.HP1297 495
85962.HP0016 85962.HP1342 665
85962.HP0016 85962.HP1361 490
85962.HP0016 85962.HP1382 821
85962.HP0016 85962.HP1409 208
85962.HP0016 85962.HP1421 200
85962.HP0016 85962.HP1427 490
85962.HP0016 85962.HP1447 495
85962.HP0016 85962.HP1450 240
85962.HP0016 85962.HP1490 232
85962.HP0016 85962.HP1502 827
85962.HP0016 85962.HP1580 256
85962.HP0016 85962.HP1588 200
85962.HP0017 85962.HP0010 207
85962.HP0017 85962.HP0011 218
85962.HP0017 85962.HP0012 405
85962.HP0017 85962.HP0013 389
85962.HP0017 85962.HP0014 538
85962.HP0017 85962.HP0015 979
85962.HP0017 85962.HP0016 971
85962.HP0017 85962.HP0018 465
85962.HP0017 85962.HP0019 326
85962.HP0017 85962.HP0020 326
85962.HP0017 85962.HP0037 290
85962.HP0017 85962.HP0038 926
85962.HP0017 85962.HP0039m 948
85962.HP0017 85962.HP0041 287
85962.HP0017 85962.HP0042 973
85962.HP0017 85962.HP0059 177
85962.HP0017 85962.HP0070 159
85962.HP0017 85962.HP0072 232
85962.HP0017 85962.HP0075 199
85962.HP0017 85962.HP0103 153
85962.HP0017 85962.HP0115 159
85962.HP0017 85962.HP0116 178
85962.HP0017 85962.HP0149 821
85962.HP0017 85962.HP0169 234
85962.HP0017 85962.HP0213 340
85962.HP0017 85962.HP0231 176
85962.HP0017 85962.HP0237 718
85962.HP0017 85962.HP0261 195
85962.HP0017 85962.HP0279 151
85962.HP0017 85962.HP0325 200
85962.HP0017 85962.HP0358 253
85962.HP0017 85962.HP0389 226
85962.HP0017 85962.HP0439 204
85962.HP0017 85962.HP0441 267
85962.HP0017 85962.HP0459 187
85962.HP0017 85962.HP0496 821
85962.HP0017 85962.HP0522 340
85962.HP0017 85962.HP0524 480
85962.HP0017 85962.HP0525 717
85962.HP0017 85962.HP0527 820
85962.HP0017 85962.HP0528 311
85962.HP0017 85962.HP0530 380
85962.HP0017 85962.HP0544 467
85962.HP0017 85962.HP0592 841
85962.HP0017 85962.HP0593 841
85962.HP0017 85962.HP0608 236
85962.HP0017 85962.HP0609 170
85962.HP0017 85962.HP0610 194
85962.HP0017 85962.HP0650 821
85962.HP0017 85962.HP0725 213
85962.HP0017 85962.HP0755 490
85962.HP0017 85962.HP0781 211
85962.HP0017 85962.HP0788 529
85962.HP0017 85962.HP0805 508
85962.HP0017 85962.HP0819 823
85962.HP0017 85962.HP0862 782
85962.HP0017 85962.HP0863 335
85962.HP0017 85962.HP1006 277
85962.HP0017 85962.HP1051 179
85962.HP0017 85962.HP1086 199
85962.HP0017 85962.HP1089 839
85962.HP0017 85962.HP1135 162
85962.HP0017 85962.HP1230 780
85962.HP0017 85962.HP1231 490
85962.HP0017 85962.HP1243 519
85962.HP0017 85962.HP1245 253
85962.HP0017 85962.HP1247 677
85962.HP0017 85962.HP1261 153
85962.HP0017 85962.HP1262 153
85962.HP0017 85962.HP1263 153
85962.HP0017 85962.HP1264 153
85962.HP0017 85962.HP1267 153
85962.HP0017 85962.HP1268 152
85962.HP0017 85962.HP1270 152
85962.HP0017 85962.HP1271 152
85962.HP0017 85962.HP1274 160
85962.HP0017 85962.HP1307 163
85962.HP0017 85962.HP1326 514
85962.HP0017 85962.HP1338 199
85962.HP0017 85962.HP1364 202
85962.HP0017 85962.HP1414 823
85962.HP0017 85962.HP1420 208
85962.HP0017 85962.HP1421 755
85962.HP0017 85962.HP1424 839
85962.HP0017 85962.HP1431 532
85962.HP0017 85962.HP1451 782
85962.HP0017 85962.HP1473 825
85962.HP0017 85962.HP1474 234
85962.HP0017 85962.HP1489 170
85962.HP0017 85962.HP1529 195
85962.HP0017 85962.HP1565 712
85962.HP0018 85962.HP0010 168
85962.HP0018 85962.HP0011 173
85962.HP0018 85962.HP0012 246
85962.HP0018 85962.HP0013 246
85962.HP0018 85962.HP0014 883
85962.HP0018 85962.HP0015 907
85962.HP0018 85962.HP0016 907
85962.HP0018 85962.HP0017 465
85962.HP0018 85962.HP0019 573
85962.HP0018 85962.HP0020 573
85962.HP0018 85962.HP0060 189
85962.HP0018 85962.HP0074 776
85962.HP0018 85962.HP0088 348
85962.HP0018 85962.HP0146 303
85962.HP0018 85962.HP0199 243
85962.HP0018 85962.HP0200 321
85962.HP0018 85962.HP0236 175
85962.HP0018 85962.HP0276 162
85962.HP0018 85962.HP0288 246
85962.HP0018 85962.HP0289 246
85962.HP0018 85962.HP0296 153
85962.HP0018 85962.HP0384 189
85962.HP0018 85962.HP0444 841
85962.HP0018 85962.HP0452 184
85962.HP0018 85962.HP0525 193
85962.HP0018 85962.HP0610 251
85962.HP0018 85962.HP0664 242
85962.HP0018 85962.HP0708 205
85962.HP0018 85962.HP0724 185
85962.HP0018 85962.HP0769 172
85962.HP0018 85962.HP0839 267
85962.HP0018 85962.HP0887 209
85962.HP0018 85962.HP0906 183
85962.HP0018 85962.HP1013 200
85962.HP0018 85962.HP1172 240
85962.HP0018 85962.HP1207 156
85962.HP0018 85962.HP1230 329
85962.HP0018 85962.HP1236 236
85962.HP0018 85962.HP1264 293
85962.HP0018 85962.HP1349 163
85962.HP0018 85962.HP1361 778
85962.HP0018 85962.HP1384 317
85962.HP0018 85962.HP1454 240
85962.HP0018 85962.HP1457 974
85962.HP0018 85962.HP1508 152
85962.HP0019 85962.HP0010 192
85962.HP0019 85962.HP0011 159
85962.HP0019 85962.HP0012 203
85962.HP0019 85962.HP0013 203
85962.HP0019 85962.HP0014 239
85962.HP0019 85962.HP0015 326
85962.HP0019 85962.HP0016 326
85962.HP0019 85962.HP0017 326
85962.HP0019 85962.HP0018 573
85962.HP0019 85962.HP0020 891
85962.HP0019 85962.HP0036 175
85962.HP0019 85962.HP0082 963
85962.HP0019 85962.HP0099 969
85962.HP0019 85962.HP0103 969
85962.HP0019 85962.HP0114 340
85962.HP0019 85962.HP0115 302
85962.HP0019 85962.HP0164 176
85962.HP0019 85962.HP0165 294
85962.HP0019 85962.HP0166 257
85962.HP0019 85962.HP0170 780
85962.HP0019 85962.HP0173 630
85962.HP0019 85962.HP0244 302
85962.HP0019 85962.HP0246 244
85962.HP0019 85962.HP0271 154
85962.HP0019 85962.HP0275 152
85962.HP0019 85962.HP0295 265
85962.HP0019 85962.HP0298 200
85962.HP0019 85962.HP0299 204
85962.HP0019 85962.HP0300 199
85962.HP0019 85962.HP0301 200
85962.HP0019 85962.HP0302 195
85962.HP0019 85962.HP0325 646
85962.HP0019 85962.HP0326 569
85962.HP0019 85962.HP0327 369
85962.HP0019 85962.HP0351 337
85962.HP0019 85962.HP0352 523
85962.HP0019 85962.HP0353 210
85962.HP0019 85962.HP0366 230
85962.HP0019 85962.HP0391 966
85962.HP0019 85962.HP0392 967
85962.HP0019 85962.HP0393 636
85962.HP0019 85962.HP0394 200
85962.HP0019 85962.HP0415 151
85962.HP0019 85962.HP0431 252
85962.HP0019 85962.HP0432 241
85962.HP0019 85962.HP0465 268
85962.HP0019 85962.HP0472 267
85962.HP0019 85962.HP0510 226
85962.HP0019 85962.HP0559 196
85962.HP0019 85962.HP0584 667
85962.HP0019 85962.HP0599 823
85962.HP0019 85962.HP0616 449
85962.HP0019 85962.HP0684 642
85962.HP0019 85962.HP0685 636
85962.HP0019 85962.HP0703 208
85962.HP0019 85962.HP0714 255
85962.HP0019 85962.HP0727 356
85962.HP0019 85962.HP0752 439
85962.HP0019 85962.HP0753 454
85962.HP0019 85962.HP0770 441
85962.HP0019 85962.HP0809 167
85962.HP0019 85962.HP0810 214
85962.HP0019 85962.HP0815 762
85962.HP0019 85962.HP0816 895
85962.HP0019 85962.HP0840 193
85962.HP0019 85962.HP0866 154
85962.HP0019 85962.HP0869 199
85962.HP0019 85962.HP0870 391
85962.HP0019 85962.HP0906 208
85962.HP0019 85962.HP0907 437
85962.HP0019 85962.HP0908 397
85962.HP0019 85962.HP0921 152
85962.HP0019 85962.HP1021 155
85962.HP0019 85962.HP1030 628
85962.HP0019 85962.HP1031 752
85962.HP0019 85962.HP1032 244
85962.HP0019 85962.HP1034 426
85962.HP0019 85962.HP1035 428
85962.HP0019 85962.HP1041 463
85962.HP0019 85962.HP1042 159
85962.HP0019 85962.HP1051 529
85962.HP0019 85962.HP1052 195
85962.HP0019 85962.HP1067 368
85962.HP0019 85962.HP1068 151
85962.HP0019 85962.HP1069 191
85962.HP0019 85962.HP1071 206
85962.HP0019 85962.HP1076 200
85962.HP0019 85962.HP1086 517
85962.HP0019 85962.HP1092 581
85962.HP0019 85962.HP1119 414
85962.HP0019 85962.HP1120 339
85962.HP0019 85962.HP1154 238
85962.HP0019 85962.HP1155 380
85962.HP0019 85962.HP1192 338
85962.HP0019 85962.HP1233 371
85962.HP0019 85962.HP1280 186
85962.HP0019 85962.HP1286 208
85962.HP0019 85962.HP1346 152
85962.HP0019 85962.HP1364 176
85962.HP0019 85962.HP1393 170
85962.HP0019 85962.HP1419 626
85962.HP0019 85962.HP1420 541
85962.HP0019 85962.HP1422 163
85962.HP0019 85962.HP1462 368
85962.HP0019 85962.HP1477 175
85962.HP0019 85962.HP1479 152
85962.HP0019 85962.HP1557 258
85962.HP0019 85962.HP1558 367
85962.HP0019 85962.HP1559 254
85962.HP0019 85962.HP1585 695
85962.HP0020 85962.HP0003 152
85962.HP0020 85962.HP0010 157
85962.HP0020 85962.HP0011 159
85962.HP0020 85962.HP0012 270
85962.HP0020 85962.HP0013 203
85962.HP0020 85962.HP0014 239
85962.HP0020 85962.HP0015 326
85962.HP0020 85962.HP0016 326
85962.HP0020 85962.HP0017 326
85962.HP0020 85962.HP0018 573
85962.HP0020 85962.HP0019 891
85962.HP0020 85962.HP0025 235
85962.HP0020 85962.HP0032 630
85962.HP0020 85962.HP0045 193
85962.HP0020 85962.HP0047 561
85962.HP0020 85962.HP0049 537
85962.HP0020 85962.HP0067 193
85962.HP0020 85962.HP0069 196
85962.HP0020 85962.HP0070 177
85962.HP0020 85962.HP0073 276
85962.HP0020 85962.HP0074 200
85962.HP0020 85962.HP0077 188
85962.HP0020 85962.HP0082 200
85962.HP0020 85962.HP0086 567
85962.HP0020 85962.HP0098 306
85962.HP0020 85962.HP0107 203
85962.HP0020 85962.HP0119 180
85962.HP0020 85962.HP0166 208
85962.HP0020 85962.HP0171 220
85962.HP0020 85962.HP0182 613
85962.HP0020 85962.HP0183 257
85962.HP0020 85962.HP0187 385
85962.HP0020 85962.HP0197 197
85962.HP0020 85962.HP0199 170
85962.HP0020 85962.HP0216 173
85962.HP0020 85962.HP0237 170
85962.HP0020 85962.HP0238 232
85962.HP0020 85962.HP0243 774
85962.HP0020 85962.HP0259 235
85962.HP0020 85962.HP0265 199
85962.HP0020 85962.HP0286 198
85962.HP0020 85962.HP0291 216
85962.HP0020 85962.HP0293 201
85962.HP0020 85962.HP0294 191
85962.HP0020 85962.HP0306 675
85962.HP0020 85962.HP0319 377
85962.HP0020 85962.HP0330 199
85962.HP0020 85962.HP0351 168
85962.HP0020 85962.HP0352 168
85962.HP0020 85962.HP0353 167
85962.HP0020 85962.HP0354 202
85962.HP0020 85962.HP0370 297
85962.HP0020 85962.HP0372 190
85962.HP0020 85962.HP0376 198
85962.HP0020 85962.HP0380 205
85962.HP0020 85962.HP0389 153
85962.HP0020 85962.HP0395 220
85962.HP0020 85962.HP0409 321
85962.HP0020 85962.HP0422 619
85962.HP0020 85962.HP0485 537
85962.HP0020 85962.HP0494 193
85962.HP0020 85962.HP0509 200
85962.HP0020 85962.HP0510 367
85962.HP0020 85962.HP0520 229
85962.HP0020 85962.HP0528 205
85962.HP0020 85962.HP0540 200
85962.HP0020 85962.HP0541 210
85962.HP0020 85962.HP0542 229
85962.HP0020 85962.HP0543 200
85962.HP0020 85962.HP0550 235
85962.HP0020 85962.HP0559 340
85962.HP0020 85962.HP0566 410
85962.HP0020 85962.HP0569 239
85962.HP0020 85962.HP0575 234
85962.HP0020 85962.HP0589 199
85962.HP0020 85962.HP0590 200
85962.HP0020 85962.HP0616 233
85962.HP0020 85962.HP0617 274
85962.HP0020 85962.HP0624 182
85962.HP0020 85962.HP0626 350
85962.HP0020 85962.HP0630 426
85962.HP0020 85962.HP0640 234
85962.HP0020 85962.HP0657 254
85962.HP0020 85962.HP0658 200
85962.HP0020 85962.HP0665 231
85962.HP0020 85962.HP0672 182
85962.HP0020 85962.HP0695 238
85962.HP0020 85962.HP0706 256
85962.HP0020 85962.HP0707 240
85962.HP0020 85962.HP0727 438
85962.HP0020 85962.HP0734 224
85962.HP0020 85962.HP0735 208
85962.HP0020 85962.HP0740 567
85962.HP0020 85962.HP0763 224
85962.HP0020 85962.HP0785 234
85962.HP0020 85962.HP0793 179
85962.HP0020 85962.HP0795 185
85962.HP0020 85962.HP0800 358
85962.HP0020 85962.HP0801 359
85962.HP0020 85962.HP0808 384
85962.HP0020 85962.HP0822 407
85962.HP0020 85962.HP0824 494
85962.HP0020 85962.HP0825 196
85962.HP0020 85962.HP0830 200
85962.HP0020 85962.HP0832 993
85962.HP0020 85962.HP0834 165
85962.HP0020 85962.HP0845 225
85962.HP0020 85962.HP0854 157
85962.HP0020 85962.HP0867 197
85962.HP0020 85962.HP0874 200
85962.HP0020 85962.HP0875 151
85962.HP0020 85962.HP0876 236
85962.HP0020 85962.HP0896 196
85962.HP0020 85962.HP0898 313
85962.HP0020 85962.HP0899 200
85962.HP0020 85962.HP0911 196
85962.HP0020 85962.HP0915 200
85962.HP0020 85962.HP0916 391
85962.HP0020 85962.HP0927 175
85962.HP0020 85962.HP0954 152
85962.HP0020 85962.HP0955 172
85962.HP0020 85962.HP0960 168
85962.HP0020 85962.HP0975 208
85962.HP0020 85962.HP0978 191
85962.HP0020 85962.HP1011 198
85962.HP0020 85962.HP1012 155
85962.HP0020 85962.HP1013 334
85962.HP0020 85962.HP1020 220
85962.HP0020 85962.HP1021 208
85962.HP0020 85962.HP1024 449
85962.HP0020 85962.HP1036 188
85962.HP0020 85962.HP1038 565
85962.HP0020 85962.HP1050 443
85962.HP0020 85962.HP1058 375
85962.HP0020 85962.HP1067 266
85962.HP0020 85962.HP1068 151
85962.HP0020 85962.HP1069 191
85962.HP0020 85962.HP1071 198
85962.HP0020 85962.HP1099 565
85962.HP0020 85962.HP1100 491
85962.HP0020 85962.HP1103 207
85962.HP0020 85962.HP1104 569
85962.HP0020 85962.HP1108 490
85962.HP0020 85962.HP1109 529
85962.HP0020 85962.HP1111 563
85962.HP0020 85962.HP1133 201
85962.HP0020 85962.HP1138 534
85962.HP0020 85962.HP1140 204
85962.HP0020 85962.HP1157 490
85962.HP0020 85962.HP1159 778
85962.HP0020 85962.HP1164 599
85962.HP0020 85962.HP1171 168
85962.HP0020 85962.HP1189 279
85962.HP0020 85962.HP1190 231
85962.HP0020 85962.HP1193 238
85962.HP0020 85962.HP1210 200
85962.HP0020 85962.HP1218 190
85962.HP0020 85962.HP1221 291
85962.HP0020 85962.HP1229 260
85962.HP0020 85962.HP1253 264
85962.HP0020 85962.HP1257 200
85962.HP0020 85962.HP1355 172
85962.HP0020 85962.HP1364 235
85962.HP0020 85962.HP1379 237
85962.HP0020 85962.HP1385 200
85962.HP0020 85962.HP1399 291
85962.HP0020 85962.HP1406 235
85962.HP0020 85962.HP1418 208
85962.HP0020 85962.HP1447 160
85962.HP0020 85962.HP1458 235
85962.HP0020 85962.HP1468 309
85962.HP0020 85962.HP1475 168
85962.HP0020 85962.HP1478 337
85962.HP0020 85962.HP1496 160
85962.HP0020 85962.HP1497 190
85962.HP0020 85962.HP1507 918
85962.HP0020 85962.HP1512 200
85962.HP0020 85962.HP1535 252
85962.HP0020 85962.HP1539 191
85962.HP0020 85962.HP1553 296
85962.HP0020 85962.HP1563 198
85962.HP0020 85962.HP1582 494
85962.HP0020 85962.HP1583 375
85962.HP0021 85962.HP0003 532
85962.HP0021 85962.HP0022 978
85962.HP0021 85962.HP0023 631
85962.HP0021 85962.HP0024 605
85962.HP0021 85962.HP0025 505
85962.HP0021 85962.HP0043 841
85962.HP0021 85962.HP0072 234
85962.HP0021 85962.HP0153 199
85962.HP0021 85962.HP0196 513
85962.HP0021 85962.HP0318 180
85962.HP0021 85962.HP0328 841
85962.HP0021 85962.HP0350 841
85962.HP0021 85962.HP0401 490
85962.HP0021 85962.HP0421 841
85962.HP0021 85962.HP0454 161
85962.HP0021 85962.HP0510 170
85962.HP0021 85962.HP0517 200
85962.HP0021 85962.HP0547 153
85962.HP0021 85962.HP0559 825
85962.HP0021 85962.HP0598 156
85962.HP0021 85962.HP0609 203
85962.HP0021 85962.HP0635 182
85962.HP0021 85962.HP0660 247
85962.HP0021 85962.HP0694 167
85962.HP0021 85962.HP0737 150
85962.HP0021 85962.HP0748 233
85962.HP0021 85962.HP0791 165
85962.HP0021 85962.HP0803 252
85962.HP0021 85962.HP0808 374
85962.HP0021 85962.HP0851 841
85962.HP0021 85962.HP0864 164
85962.HP0021 85962.HP0867 821
85962.HP0021 85962.HP0871 157
85962.HP0021 85962.HP0954 712
85962.HP0021 85962.HP0962 188
85962.HP0021 85962.HP1052 497
85962.HP0021 85962.HP1072 165
85962.HP0021 85962.HP1141 187
85962.HP0021 85962.HP1160 206
85962.HP0021 85962.HP1189 200
85962.HP0021 85962.HP1221 208
85962.HP0021 85962.HP1230 252
85962.HP0021 85962.HP1236 178
85962.HP0021 85962.HP1243 167
85962.HP0021 85962.HP1258 280
85962.HP0021 85962.HP1266 185
85962.HP0021 85962.HP1318 170
85962.HP0021 85962.HP1360 257
85962.HP0021 85962.HP1375 524
85962.HP0021 85962.HP1417m 846
85962.HP0021 85962.HP1428 150
85962.HP0021 85962.HP1452 201
85962.HP0021 85962.HP1457 207
85962.HP0021 85962.HP1470 191
85962.HP0021 85962.HP1499 184
85962.HP0021 85962.HP1503 165
85962.HP0021 85962.HP1510 566
85962.HP0021 85962.HP1530 239
85962.HP0021 85962.HP1553 157
85962.HP0021 85962.HP1558 379
85962.HP0021 85962.HP1559 339
85962.HP0021 85962.HP1580 544
85962.HP0021 85962.HP1585 254
85962.HP0022 85962.HP0021 978
85962.HP0022 85962.HP0023 658
85962.HP0022 85962.HP0024 631
85962.HP0022 85962.HP0025 491
85962.HP0022 85962.HP0028 180
85962.HP0022 85962.HP0043 841
85962.HP0022 85962.HP0072 211
85962.HP0022 85962.HP0073 202
85962.HP0022 85962.HP0136 710
85962.HP0022 85962.HP0137 825
85962.HP0022 85962.HP0196 229
85962.HP0022 85962.HP0210 230
85962.HP0022 85962.HP0256 191
85962.HP0022 85962.HP0328 230
85962.HP0022 85962.HP0350 846
85962.HP0022 85962.HP0368 782
85962.HP0022 85962.HP0369 823
85962.HP0022 85962.HP0421 841
85962.HP0022 85962.HP0503 823
85962.HP0022 85962.HP0529 567
85962.HP0022 85962.HP0538 514
85962.HP0022 85962.HP0559 232
85962.HP0022 85962.HP0576 374
85962.HP0022 85962.HP0578 194
85962.HP0022 85962.HP0581 358
85962.HP0022 85962.HP0601 200
85962.HP0022 85962.HP0602 200
85962.HP0022 85962.HP0653 196
85962.HP0022 85962.HP0668 242
85962.HP0022 85962.HP0669 242
85962.HP0022 85962.HP0700 469
85962.HP0022 85962.HP0770 152
85962.HP0022 85962.HP0851 846
85962.HP0022 85962.HP0924 249
85962.HP0022 85962.HP0952 191
85962.HP0022 85962.HP0963 718
85962.HP0022 85962.HP1027 151
85962.HP0022 85962.HP1028 679
85962.HP0022 85962.HP1041 152
85962.HP0022 85962.HP1043 254
85962.HP0022 85962.HP1052 208
85962.HP0022 85962.HP1081 825
85962.HP0022 85962.HP1091 232
85962.HP0022 85962.HP1092 156
85962.HP0022 85962.HP1159 679
85962.HP0022 85962.HP1218 168
85962.HP0022 85962.HP1285 716
85962.HP0022 85962.HP1287 529
85962.HP0022 85962.HP1332 152
85962.HP0022 85962.HP1344 196
85962.HP0022 85962.HP1353 242
85962.HP0022 85962.HP1354 242
85962.HP0022 85962.HP1375 244
85962.HP0022 85962.HP1400 338
85962.HP0022 85962.HP1417m 623
85962.HP0022 85962.HP1510 219
85962.HP0022 85962.HP1525 232
85962.HP0022 85962.HP1526 339
85962.HP0022 85962.HP1558 238
85962.HP0022 85962.HP1559 625
85962.HP0022 85962.HP1580 828
85962.HP0022 85962.HP1585 776
85962.HP0023 85962.HP0021 631
85962.HP0023 85962.HP0022 658
85962.HP0023 85962.HP0024 827
85962.HP0023 85962.HP0115 198
85962.HP0023 85962.HP0389 195
85962.HP0023 85962.HP0601 199
85962.HP0024 85962.HP0021 605
85962.HP0024 85962.HP0022 631
85962.HP0024 85962.HP0023 827
85962.HP0025 85962.HP0020 235
85962.HP0025 85962.HP0021 505
85962.HP0025 85962.HP0022 491
85962.HP0025 85962.HP0036 650
85962.HP0025 85962.HP0045 193
85962.HP0025 85962.HP0053 530
85962.HP0025 85962.HP0074 200
85962.HP0025 85962.HP0079 151
85962.HP0025 85962.HP0082 151
85962.HP0025 85962.HP0119 393
85962.HP0025 85962.HP0120 166
85962.HP0025 85962.HP0130 281
85962.HP0025 85962.HP0140 254
85962.HP0025 85962.HP0156 158
85962.HP0025 85962.HP0165 238
85962.HP0025 85962.HP0166 205
85962.HP0025 85962.HP0180 196
85962.HP0025 85962.HP0220 202
85962.HP0025 85962.HP0229 232
85962.HP0025 85962.HP0238 180
85962.HP0025 85962.HP0243 208
85962.HP0025 85962.HP0252 353
85962.HP0025 85962.HP0265 199
85962.HP0025 85962.HP0277 200
85962.HP0025 85962.HP0278 200
85962.HP0025 85962.HP0286 196
85962.HP0025 85962.HP0306 230
85962.HP0025 85962.HP0315 255
85962.HP0025 85962.HP0326 232
85962.HP0025 85962.HP0330 196
85962.HP0025 85962.HP0348 159
85962.HP0025 85962.HP0357 199
85962.HP0025 85962.HP0370 238
85962.HP0025 85962.HP0373 162
85962.HP0025 85962.HP0380 200
85962.HP0025 85962.HP0399 161
85962.HP0025 85962.HP0425 182
85962.HP0025 85962.HP0434 360
85962.HP0025 85962.HP0485 202
85962.HP0025 85962.HP0520 208
85962.HP0025 85962.HP0524 230
85962.HP0025 85962.HP0528 182
85962.HP0025 85962.HP0530 301
85962.HP0025 85962.HP0541 286
85962.HP0025 85962.HP0542 193
85962.HP0025 85962.HP0543 151
85962.HP0025 85962.HP0544 311
85962.HP0025 85962.HP0569 235
85962.HP0025 85962.HP0595 240
85962.HP0025 85962.HP0597 665
85962.HP0025 85962.HP0601 195
85962.HP0025 85962.HP0623 199
85962.HP0025 85962.HP0624 171
85962.HP0025 85962.HP0630 238
85962.HP0025 85962.HP0640 156
85962.HP0025 85962.HP0645 182
85962.HP0025 85962.HP0674 712
85962.HP0025 85962.HP0686 199
85962.HP0025 85962.HP0690 199
85962.HP0025 85962.HP0691 191
85962.HP0025 85962.HP0692 171
85962.HP0025 85962.HP0693 490
85962.HP0025 85962.HP0695 490
85962.HP0025 85962.HP0696 460
85962.HP0025 85962.HP0697 490
85962.HP0025 85962.HP0706 332
85962.HP0025 85962.HP0713 569
85962.HP0025 85962.HP0743 218
85962.HP0025 85962.HP0747 595
85962.HP0025 85962.HP0790 500
85962.HP0025 85962.HP0833 168
85962.HP0025 85962.HP0869 200
85962.HP0025 85962.HP0870 165
85962.HP0025 85962.HP0874 200
85962.HP0025 85962.HP0875 204
85962.HP0025 85962.HP0887 462
85962.HP0025 85962.HP0900 196
85962.HP0025 85962.HP0912 276
85962.HP0025 85962.HP0922 233
85962.HP0025 85962.HP0933 298
85962.HP0025 85962.HP0964 293
85962.HP0025 85962.HP0967 532
85962.HP0025 85962.HP0971 203
85962.HP0025 85962.HP0978 185
85962.HP0025 85962.HP0994 229
85962.HP0025 85962.HP0995 232
85962.HP0025 85962.HP1014 170
85962.HP0025 85962.HP1021 208
85962.HP0025 85962.HP1022 151
85962.HP0025 85962.HP1038 200
85962.HP0025 85962.HP1058 191
85962.HP0025 85962.HP1066 371
85962.HP0025 85962.HP1067 200
85962.HP0025 85962.HP1078 333
85962.HP0025 85962.HP1099 522
85962.HP0025 85962.HP1104 238
85962.HP0025 85962.HP1133 293
85962.HP0025 85962.HP1157 267
85962.HP0025 85962.HP1186 195
85962.HP0025 85962.HP1193 238
85962.HP0025 85962.HP1198 201
85962.HP0025 85962.HP1210 199
85962.HP0025 85962.HP1274 159
85962.HP0025 85962.HP1287 208
85962.HP0025 85962.HP1320 199
85962.HP0025 85962.HP1333 372
85962.HP0025 85962.HP1351 290
85962.HP0025 85962.HP1364 451
85962.HP0025 85962.HP1381 675
85962.HP0025 85962.HP1399 366
85962.HP0025 85962.HP1400 196
85962.HP0025 85962.HP1404 532
85962.HP0025 85962.HP1405 530
85962.HP0025 85962.HP1414 221
85962.HP0025 85962.HP1426 710
85962.HP0025 85962.HP1431 245
85962.HP0025 85962.HP1453 316
85962.HP0025 85962.HP1456 195
85962.HP0025 85962.HP1458 191
85962.HP0025 85962.HP1472 690
85962.HP0025 85962.HP1479 419
85962.HP0025 85962.HP1498 179
85962.HP0025 85962.HP1499 522
85962.HP0025 85962.HP1502 265
85962.HP0025 85962.HP1527 486
85962.HP0025 85962.HP1564 338
85962.HP0025 85962.HP1565 166
85962.HP0025 85962.HP1571 186
85962.HP0025 85962.HP1572 199
85962.HP0026 85962.HP0010 783
85962.HP0026 85962.HP0011 213
85962.HP0026 85962.HP0012 228
85962.HP0026 85962.HP0027 887
85962.HP0026 85962.HP0028 434
85962.HP0026 85962.HP0029 232
85962.HP0026 85962.HP0056 167
85962.HP0026 85962.HP0072 216
85962.HP0026 85962.HP0073 508
85962.HP0026 85962.HP0075 245
85962.HP0026 85962.HP0076 201
85962.HP0026 85962.HP0086 981
85962.HP0026 85962.HP0088 258
85962.HP0026 85962.HP0098 247
85962.HP0026 85962.HP0106 224
85962.HP0026 85962.HP0109 720
85962.HP0026 85962.HP0110 622
85962.HP0026 85962.HP0111 156
85962.HP0026 85962.HP0115 292
85962.HP0026 85962.HP0116 349
85962.HP0026 85962.HP0132 551
85962.HP0026 85962.HP0134 320
85962.HP0026 85962.HP0154 606
85962.HP0026 85962.HP0157 264
85962.HP0026 85962.HP0175 152
85962.HP0026 85962.HP0176 581
85962.HP0026 85962.HP0183 841
85962.HP0026 85962.HP0191 737
85962.HP0026 85962.HP0192 602
85962.HP0026 85962.HP0193 405
85962.HP0026 85962.HP0194 505
85962.HP0026 85962.HP0197 408
85962.HP0026 85962.HP0198 160
85962.HP0026 85962.HP0202 834
85962.HP0026 85962.HP0210 548
85962.HP0026 85962.HP0218 266
85962.HP0026 85962.HP0230 344
85962.HP0026 85962.HP0246 159
85962.HP0026 85962.HP0264 199
85962.HP0026 85962.HP0278 525
85962.HP0026 85962.HP0283 188
85962.HP0026 85962.HP0290 201
85962.HP0026 85962.HP0294 154
85962.HP0026 85962.HP0303 330
85962.HP0026 85962.HP0306 241
85962.HP0026 85962.HP0312 192
85962.HP0026 85962.HP0325 191
85962.HP0026 85962.HP0330 753
85962.HP0026 85962.HP0332 191
85962.HP0026 85962.HP0361 368
85962.HP0026 85962.HP0370 941
85962.HP0026 85962.HP0371 957
85962.HP0026 85962.HP0372 191
85962.HP0026 85962.HP0376 184
85962.HP0026 85962.HP0380 846
85962.HP0026 85962.HP0389 255
85962.HP0026 85962.HP0391 191
85962.HP0026 85962.HP0392 655
85962.HP0026 85962.HP0396 156
85962.HP0026 85962.HP0401 224
85962.HP0026 85962.HP0409 356
85962.HP0026 85962.HP0440 281
85962.HP0026 85962.HP0471 167
85962.HP0026 85962.HP0476 485
85962.HP0026 85962.HP0485 169
85962.HP0026 85962.HP0501 490
85962.HP0026 85962.HP0506 193
85962.HP0026 85962.HP0509 384
85962.HP0026 85962.HP0510 162
85962.HP0026 85962.HP0512 841
85962.HP0026 85962.HP0516 227
85962.HP0026 85962.HP0551 159
85962.HP0026 85962.HP0557 802
85962.HP0026 85962.HP0577 408
85962.HP0026 85962.HP0588 228
85962.HP0026 85962.HP0589 210
85962.HP0026 85962.HP0591 208
85962.HP0026 85962.HP0601 321
85962.HP0026 85962.HP0604 534
85962.HP0026 85962.HP0618 235
85962.HP0026 85962.HP0624 320
85962.HP0026 85962.HP0641 200
85962.HP0026 85962.HP0643 196
85962.HP0026 85962.HP0649 861
85962.HP0026 85962.HP0651 180
85962.HP0026 85962.HP0655 597
85962.HP0026 85962.HP0657 156
85962.HP0026 85962.HP0659 157
85962.HP0026 85962.HP0663 170
85962.HP0026 85962.HP0665 191
85962.HP0026 85962.HP0672 845
85962.HP0026 85962.HP0675 249
85962.HP0026 85962.HP0680 155
85962.HP0026 85962.HP0687 200
85962.HP0026 85962.HP0690 914
85962.HP0026 85962.HP0691 232
85962.HP0026 85962.HP0692 229
85962.HP0026 85962.HP0701 213
85962.HP0026 85962.HP0705 191
85962.HP0026 85962.HP0723 171
85962.HP0026 85962.HP0727 160
85962.HP0026 85962.HP0763 408
85962.HP0026 85962.HP0779 984
85962.HP0026 85962.HP0794 199
85962.HP0026 85962.HP0795 230
85962.HP0026 85962.HP0814 223
85962.HP0026 85962.HP0829 299
85962.HP0026 85962.HP0834 199
85962.HP0026 85962.HP0835 196
85962.HP0026 85962.HP0839 169
85962.HP0026 85962.HP0854 182
85962.HP0026 85962.HP0871 195
85962.HP0026 85962.HP0875 565
85962.HP0026 85962.HP0877 200
85962.HP0026 85962.HP0886 206
85962.HP0026 85962.HP0903m 209
85962.HP0026 85962.HP0905 200
85962.HP0026 85962.HP0921 495
85962.HP0026 85962.HP0942 195
85962.HP0026 85962.HP0943 196
85962.HP0026 85962.HP0950 815
85962.HP0026 85962.HP0952 153
85962.HP0026 85962.HP0975 158
85962.HP0026 85962.HP0979 821
85962.HP0026 85962.HP1011 231
85962.HP0026 85962.HP1012 156
85962.HP0026 85962.HP1013 152
85962.HP0026 85962.HP1017 151
85962.HP0026 85962.HP1019 240
85962.HP0026 85962.HP1027 191
85962.HP0026 85962.HP1038 319
85962.HP0026 85962.HP1045 459
85962.HP0026 85962.HP1051 206
85962.HP0026 85962.HP1053 190
85962.HP0026 85962.HP1054 247
85962.HP0026 85962.HP1059 200
85962.HP0026 85962.HP1069 474
85962.HP0026 85962.HP1073 583
85962.HP0026 85962.HP1084 160
85962.HP0026 85962.HP1088 345
85962.HP0026 85962.HP1100 255
85962.HP0026 85962.HP1101 362
85962.HP0026 85962.HP1107 780
85962.HP0026 85962.HP1108 913
85962.HP0026 85962.HP1109 899
85962.HP0026 85962.HP1110 899
85962.HP0026 85962.HP1111 899
85962.HP0026 85962.HP1112 810
85962.HP0026 85962.HP1117 196
85962.HP0026 85962.HP1118 196
85962.HP0026 85962.HP1123 200
85962.HP0026 85962.HP1132 651
85962.HP0026 85962.HP1133 170
85962.HP0026 85962.HP1134 835
85962.HP0026 85962.HP1141 206
85962.HP0026 85962.HP1149 200
85962.HP0026 85962.HP1166 378
85962.HP0026 85962.HP1183 437
85962.HP0026 85962.HP1189 177
85962.HP0026 85962.HP1190 200
85962.HP0026 85962.HP1198 235
85962.HP0026 85962.HP1203 191
85962.HP0026 85962.HP1207 152
85962.HP0026 85962.HP1212 385
85962.HP0026 85962.HP1222 386
85962.HP0026 85962.HP1229 199
85962.HP0026 85962.HP1235 159
85962.HP0026 85962.HP1236 273
85962.HP0026 85962.HP1237 186
85962.HP0026 85962.HP1253 303
85962.HP0026 85962.HP1259 226
85962.HP0026 85962.HP1260 182
85962.HP0026 85962.HP1261 182
85962.HP0026 85962.HP1263 205
85962.HP0026 85962.HP1266 194
85962.HP0026 85962.HP1267 462
85962.HP0026 85962.HP1268 397
85962.HP0026 85962.HP1269 384
85962.HP0026 85962.HP1270 354
85962.HP0026 85962.HP1271 209
85962.HP0026 85962.HP1272 176
85962.HP0026 85962.HP1273 176
85962.HP0026 85962.HP1277 152
85962.HP0026 85962.HP1278 247
85962.HP0026 85962.HP1281 158
85962.HP0026 85962.HP1282 234
85962.HP0026 85962.HP1293 212
85962.HP0026 85962.HP1299 336
85962.HP0026 85962.HP1325 815
85962.HP0026 85962.HP1345 499
85962.HP0026 85962.HP1346 528
85962.HP0026 85962.HP1348 232
85962.HP0026 85962.HP1356 316
85962.HP0026 85962.HP1360 597
85962.HP0026 85962.HP1361 298
85962.HP0026 85962.HP1363 172
85962.HP0026 85962.HP1374 230
85962.HP0026 85962.HP1385 168
85962.HP0026 85962.HP1386 221
85962.HP0026 85962.HP1394 224
85962.HP0026 85962.HP1399 230
85962.HP0026 85962.HP1406 451
85962.HP0026 85962.HP1422 196
85962.HP0026 85962.HP1431 201
85962.HP0026 85962.HP1450 180
85962.HP0026 85962.HP1456 232
85962.HP0026 85962.HP1460 210
85962.HP0026 85962.HP1470 263
85962.HP0026 85962.HP1483 331
85962.HP0026 85962.HP1488 491
85962.HP0026 85962.HP1494 328
85962.HP0026 85962.HP1495 786
85962.HP0026 85962.HP1496 160
85962.HP0026 85962.HP1498 160
85962.HP0026 85962.HP1505 308
85962.HP0026 85962.HP1529 329
85962.HP0026 85962.HP1532 295
85962.HP0026 85962.HP1538 694
85962.HP0026 85962.HP1539 191
85962.HP0026 85962.HP1540 156
85962.HP0026 85962.HP1541 190
85962.HP0026 85962.HP1563 510
85962.HP0026 85962.HP1582 201
85962.HP0026 85962.HP1583 200
85962.HP0027 85962.HP0005 196
85962.HP0027 85962.HP0010 340
85962.HP0027 85962.HP0011 188
85962.HP0027 85962.HP0013 232
85962.HP0027 85962.HP0026 887
85962.HP0027 85962.HP0028 675
85962.HP0027 85962.HP0032 216
85962.HP0027 85962.HP0033 152
85962.HP0027 85962.HP0088 308
85962.HP0027 85962.HP0098 193
85962.HP0027 85962.HP0106 218
85962.HP0027 85962.HP0109 351
85962.HP0027 85962.HP0132 200
85962.HP0027 85962.HP0134 157
85962.HP0027 85962.HP0139 209
85962.HP0027 85962.HP0154 191
85962.HP0027 85962.HP0167 356
85962.HP0027 85962.HP0191 288
85962.HP0027 85962.HP0192 210
85962.HP0027 85962.HP0193 311
85962.HP0027 85962.HP0194 179
85962.HP0027 85962.HP0198 294
85962.HP0027 85962.HP0218 240
85962.HP0027 85962.HP0237 150
85962.HP0027 85962.HP0255 177
85962.HP0027 85962.HP0266 200
85962.HP0027 85962.HP0278 152
85962.HP0027 85962.HP0321 476
85962.HP0027 85962.HP0329 271
85962.HP0027 85962.HP0348 191
85962.HP0027 85962.HP0349 188
85962.HP0027 85962.HP0370 169
85962.HP0027 85962.HP0380 845
85962.HP0027 85962.HP0392 198
85962.HP0027 85962.HP0409 268
85962.HP0027 85962.HP0425 229
85962.HP0027 85962.HP0485 190
85962.HP0027 85962.HP0512 191
85962.HP0027 85962.HP0549 159
85962.HP0027 85962.HP0553 359
85962.HP0027 85962.HP0570 329
85962.HP0027 85962.HP0577 209
85962.HP0027 85962.HP0581 200
85962.HP0027 85962.HP0588 913
85962.HP0027 85962.HP0589 946
85962.HP0027 85962.HP0590 913
85962.HP0027 85962.HP0591 913
85962.HP0027 85962.HP0618 254
85962.HP0027 85962.HP0640 356
85962.HP0027 85962.HP0649 811
85962.HP0027 85962.HP0655 329
85962.HP0027 85962.HP0657 154
85962.HP0027 85962.HP0658 280
85962.HP0027 85962.HP0666 387
85962.HP0027 85962.HP0672 807
85962.HP0027 85962.HP0690 168
85962.HP0027 85962.HP0723 302
85962.HP0027 85962.HP0736 168
85962.HP0027 85962.HP0777 195
85962.HP0027 85962.HP0779 937
85962.HP0027 85962.HP0822 216
85962.HP0027 85962.HP0824 253
85962.HP0027 85962.HP0829 242
85962.HP0027 85962.HP0830 307
85962.HP0027 85962.HP0853 176
85962.HP0027 85962.HP0875 205
85962.HP0027 85962.HP0919 239
85962.HP0027 85962.HP0972 252
85962.HP0027 85962.HP0976 358
85962.HP0027 85962.HP1011 174
85962.HP0027 85962.HP1012 156
85962.HP0027 85962.HP1017 238
85962.HP0027 85962.HP1018 565
85962.HP0027 85962.HP1045 185
85962.HP0027 85962.HP1050 216
85962.HP0027 85962.HP1062 220
85962.HP0027 85962.HP1067 244
85962.HP0027 85962.HP1068 343
85962.HP0027 85962.HP1071 198
85962.HP0027 85962.HP1084 200
85962.HP0027 85962.HP1112 857
85962.HP0027 85962.HP1132 156
85962.HP0027 85962.HP1152 228
85962.HP0027 85962.HP1161 152
85962.HP0027 85962.HP1166 231
85962.HP0027 85962.HP1180 238
85962.HP0027 85962.HP1189 248
85962.HP0027 85962.HP1195 395
85962.HP0027 85962.HP1199 221
85962.HP0027 85962.HP1201 184
85962.HP0027 85962.HP1205 204
85962.HP0027 85962.HP1218 195
85962.HP0027 85962.HP1222 209
85962.HP0027 85962.HP1229 214
85962.HP0027 85962.HP1249 316
85962.HP0027 85962.HP1253 274
85962.HP0027 85962.HP1257 303
85962.HP0027 85962.HP1266 152
85962.HP0027 85962.HP1268 168
85962.HP0027 85962.HP1277 253
85962.HP0027 85962.HP1282 176
85962.HP0027 85962.HP1293 184
85962.HP0027 85962.HP1294 196
85962.HP0027 85962.HP1301 155
85962.HP0027 85962.HP1325 287
85962.HP0027 85962.HP1335 441
85962.HP0027 85962.HP1342 235
85962.HP0027 85962.HP1350 679
85962.HP0027 85962.HP1357 211
85962.HP0027 85962.HP1363 246
85962.HP0027 85962.HP1374 150
85962.HP0027 85962.HP1385 360
85962.HP0027 85962.HP1394 453
85962.HP0027 85962.HP1398 773
85962.HP0027 85962.HP1410 191
85962.HP0027 85962.HP1411 291
85962.HP0027 85962.HP1458 157
85962.HP0027 85962.HP1468 245
85962.HP0027 85962.HP1470 196
85962.HP0027 85962.HP1473 217
85962.HP0027 85962.HP1478 274
85962.HP0027 85962.HP1495 179
85962.HP0027 85962.HP1583 194
85962.HP0027 85962.HP1585 153
85962.HP0028 85962.HP0022 180
85962.HP0028 85962.HP0026 434
85962.HP0028 85962.HP0027 675
85962.HP0028 85962.HP0214 235
85962.HP0028 85962.HP0266 154
85962.HP0028 85962.HP0286 158
85962.HP0028 85962.HP0352 199
85962.HP0028 85962.HP0354 229
85962.HP0028 85962.HP0500 184
85962.HP0028 85962.HP0520 200
85962.HP0028 85962.HP0531 530
85962.HP0028 85962.HP0536 236
85962.HP0028 85962.HP0540 193
85962.HP0028 85962.HP0541 200
85962.HP0028 85962.HP0542 200
85962.HP0028 85962.HP0545 491
85962.HP0028 85962.HP0546 529
85962.HP0028 85962.HP0587 274
85962.HP0028 85962.HP0601 490
85962.HP0028 85962.HP0607 229
85962.HP0028 85962.HP0764 151
85962.HP0028 85962.HP0791 216
85962.HP0028 85962.HP0812 159
85962.HP0028 85962.HP0816 181
85962.HP0028 85962.HP0867 260
85962.HP0028 85962.HP1028 833
85962.HP0028 85962.HP1029 841
85962.HP0028 85962.HP1031 782
85962.HP0028 85962.HP1032 714
85962.HP0028 85962.HP1222 229
85962.HP0028 85962.HP1231 156
85962.HP0028 85962.HP1284 224
85962.HP0028 85962.HP1329 163
85962.HP0028 85962.HP1450 216
85962.HP0028 85962.HP1460 152
85962.HP0028 85962.HP1470 229
85962.HP0028 85962.HP1474 274
85962.HP0028 85962.HP1490 192
85962.HP0028 85962.HP1573 320
85962.HP0029 85962.HP0002 235
85962.HP0029 85962.HP0006 201
85962.HP0029 85962.HP0026 232
85962.HP0029 85962.HP0030 864
85962.HP0029 85962.HP0031 638
85962.HP0029 85962.HP0032 639
85962.HP0029 85962.HP0033 669
85962.HP0029 85962.HP0034 690
85962.HP0029 85962.HP0035 563
85962.HP0029 85962.HP0036 606
85962.HP0029 85962.HP0037 542
85962.HP0029 85962.HP0038 366
85962.HP0029 85962.HP0039m 366
85962.HP0029 85962.HP0041 366
85962.HP0029 85962.HP0042 301
85962.HP0029 85962.HP0043 305
85962.HP0029 85962.HP0044 241
85962.HP0029 85962.HP0045 241
85962.HP0029 85962.HP0046 188
85962.HP0029 85962.HP0068 207
85962.HP0029 85962.HP0069 191
85962.HP0029 85962.HP0070 196
85962.HP0029 85962.HP0090 270
85962.HP0029 85962.HP0107 198
85962.HP0029 85962.HP0123 216
85962.HP0029 85962.HP0172 152
85962.HP0029 85962.HP0183 191
85962.HP0029 85962.HP0202 218
85962.HP0029 85962.HP0212 339
85962.HP0029 85962.HP0264 159
85962.HP0029 85962.HP0269 173
85962.HP0029 85962.HP0277 192
85962.HP0029 85962.HP0283 248
85962.HP0029 85962.HP0290 201
85962.HP0029 85962.HP0303 340
85962.HP0029 85962.HP0312 339
85962.HP0029 85962.HP0328 159
85962.HP0029 85962.HP0330 237
85962.HP0029 85962.HP0331 718
85962.HP0029 85962.HP0332 208
85962.HP0029 85962.HP0354 196
85962.HP0029 85962.HP0372 192
85962.HP0029 85962.HP0388 243
85962.HP0029 85962.HP0401 241
85962.HP0029 85962.HP0419 243
85962.HP0029 85962.HP0480 170
85962.HP0029 85962.HP0510 197
85962.HP0029 85962.HP0512 491
85962.HP0029 85962.HP0517 155
85962.HP0029 85962.HP0554 206
85962.HP0029 85962.HP0558 239
85962.HP0029 85962.HP0569 156
85962.HP0029 85962.HP0577 235
85962.HP0029 85962.HP0598 545
85962.HP0029 85962.HP0604 229
85962.HP0029 85962.HP0649 193
85962.HP0029 85962.HP0652 348
85962.HP0029 85962.HP0662 277
85962.HP0029 85962.HP0663 247
85962.HP0029 85962.HP0665 196
85962.HP0029 85962.HP0734 236
85962.HP0029 85962.HP0739 267
85962.HP0029 85962.HP0761 159
85962.HP0029 85962.HP0763 341
85962.HP0029 85962.HP0768 200
85962.HP0029 85962.HP0769 196
85962.HP0029 85962.HP0770 160
85962.HP0029 85962.HP0772 158
85962.HP0029 85962.HP0786 153
85962.HP0029 85962.HP0798 200
85962.HP0029 85962.HP0800 567
85962.HP0029 85962.HP0802 235
85962.HP0029 85962.HP0814 154
85962.HP0029 85962.HP0821 199
85962.HP0029 85962.HP0822 170
85962.HP0029 85962.HP0825 191
85962.HP0029 85962.HP0834 199
85962.HP0029 85962.HP0843 548
85962.HP0029 85962.HP0844 202
85962.HP0029 85962.HP0845 198
85962.HP0029 85962.HP0874 196
85962.HP0029 85962.HP0928 199
85962.HP0029 85962.HP0933 263
85962.HP0029 85962.HP0934 220
85962.HP0029 85962.HP0976 998
85962.HP0029 85962.HP0979 200
85962.HP0029 85962.HP1013 551
85962.HP0029 85962.HP1035 151
85962.HP0029 85962.HP1036 238
85962.HP0029 85962.HP1058 190
85962.HP0029 85962.HP1084 240
85962.HP0029 85962.HP1087 200
85962.HP0029 85962.HP1123 499
85962.HP0029 85962.HP1140 311
85962.HP0029 85962.HP1152 199
85962.HP0029 85962.HP1158 200
85962.HP0029 85962.HP1210 199
85962.HP0029 85962.HP1224 208
85962.HP0029 85962.HP1232 198
85962.HP0029 85962.HP1248 184
85962.HP0029 85962.HP1249 257
85962.HP0029 85962.HP1254 620
85962.HP0029 85962.HP1277 191
85962.HP0029 85962.HP1278 208
85962.HP0029 85962.HP1280 208
85962.HP0029 85962.HP1281 230
85962.HP0029 85962.HP1282 216
85962.HP0029 85962.HP1287 200
85962.HP0029 85962.HP1355 223
85962.HP0029 85962.HP1360 235
85962.HP0029 85962.HP1393 153
85962.HP0029 85962.HP1406 993
85962.HP0029 85962.HP1452 268
85962.HP0029 85962.HP1470 188
85962.HP0029 85962.HP1473 300
85962.HP0029 85962.HP1495 240
85962.HP0029 85962.HP1496 158
85962.HP0029 85962.HP1497 156
85962.HP0029 85962.HP1505 659
85962.HP0029 85962.HP1532 254
85962.HP0029 85962.HP1541 199
85962.HP0029 85962.HP1582 200
85962.HP0029 85962.HP1583 496
85962.HP0030 85962.HP0029 864
85962.HP0030 85962.HP0031 639
85962.HP0030 85962.HP0032 556
85962.HP0030 85962.HP0033 556
85962.HP0030 85962.HP0034 556
85962.HP0030 85962.HP0035 556
85962.HP0030 85962.HP0036 556
85962.HP0030 85962.HP0037 542
85962.HP0030 85962.HP0038 366
85962.HP0030 85962.HP0039m 366
85962.HP0030 85962.HP0041 893
85962.HP0030 85962.HP0042 300
85962.HP0030 85962.HP0043 250
85962.HP0030 85962.HP0044 226
85962.HP0030 85962.HP0045 226
85962.HP0030 85962.HP0046 188
85962.HP0030 85962.HP0060 259
85962.HP0030 85962.HP0063 164
85962.HP0030 85962.HP0079 201
85962.HP0030 85962.HP0088 184
85962.HP0030 85962.HP0106 899
85962.HP0030 85962.HP0158 177
85962.HP0030 85962.HP0183 899
85962.HP0030 85962.HP0185 505
85962.HP0030 85962.HP0197 899
85962.HP0030 85962.HP0211 201
85962.HP0030 85962.HP0217 166
85962.HP0030 85962.HP0252 200
85962.HP0030 85962.HP0268 150
85962.HP0030 85962.HP0270 177
85962.HP0030 85962.HP0396 154
85962.HP0030 85962.HP0403 151
85962.HP0030 85962.HP0444 159
85962.HP0030 85962.HP0449 192
85962.HP0030 85962.HP0459 199
85962.HP0030 85962.HP0465 270
85962.HP0030 85962.HP0466 232
85962.HP0030 85962.HP0468 234
85962.HP0030 85962.HP0469 249
85962.HP0030 85962.HP0477 277
85962.HP0030 85962.HP0519 208
85962.HP0030 85962.HP0524 200
85962.HP0030 85962.HP0527 505
85962.HP0030 85962.HP0530 841
85962.HP0030 85962.HP0537 171
85962.HP0030 85962.HP0538 197
85962.HP0030 85962.HP0611 154
85962.HP0030 85962.HP0650 160
85962.HP0030 85962.HP0660 151
85962.HP0030 85962.HP0740 290
85962.HP0030 85962.HP0753 226
85962.HP0030 85962.HP0788 161
85962.HP0030 85962.HP0839 168
85962.HP0030 85962.HP0842 331
85962.HP0030 85962.HP0864 343
85962.HP0030 85962.HP0885 166
85962.HP0030 85962.HP0907 159
85962.HP0030 85962.HP0923 282
85962.HP0030 85962.HP0948 665
85962.HP0030 85962.HP0950 216
85962.HP0030 85962.HP0962 201
85962.HP0030 85962.HP0964 195
85962.HP0030 85962.HP1002 172
85962.HP0030 85962.HP1024 186
85962.HP0030 85962.HP1034 341
85962.HP0030 85962.HP1039 203
85962.HP0030 85962.HP1054 188
85962.HP0030 85962.HP1078 388
85962.HP0030 85962.HP1083 168
85962.HP0030 85962.HP1084 164
85962.HP0030 85962.HP1098 201
85962.HP0030 85962.HP1127 180
85962.HP0030 85962.HP1136 207
85962.HP0030 85962.HP1141 221
85962.HP0030 85962.HP1224 246
85962.HP0030 85962.HP1274 197
85962.HP0030 85962.HP1301 291
85962.HP0030 85962.HP1349 265
85962.HP0030 85962.HP1351 308
85962.HP0030 85962.HP1365 194
85962.HP0030 85962.HP1366 166
85962.HP0030 85962.HP1387 210
85962.HP0030 85962.HP1396 221
85962.HP0030 85962.HP1416 217
85962.HP0030 85962.HP1421 200
85962.HP0030 85962.HP1437 726
85962.HP0030 85962.HP1470 158
85962.HP0030 85962.HP1493 411
85962.HP0030 85962.HP1514 178
85962.HP0030 85962.HP1560 169
85962.HP0031 85962.HP0006 283
85962.HP0031 85962.HP0029 638
85962.HP0031 85962.HP0030 639
85962.HP0031 85962.HP0032 758
85962.HP0031 85962.HP0033 745
85962.HP0031 85962.HP0034 758
85962.HP0031 85962.HP0035 758
85962.HP0031 85962.HP0036 758
85962.HP0031 85962.HP0037 731
85962.HP0031 85962.HP0038 469
85962.HP0031 85962.HP0039m 469
85962.HP0031 85962.HP0041 469
85962.HP0031 85962.HP0042 373
85962.HP0031 85962.HP0043 300
85962.HP0031 85962.HP0044 265
85962.HP0031 85962.HP0045 265
85962.HP0031 85962.HP0046 211
85962.HP0031 85962.HP0066 216
85962.HP0031 85962.HP0142 191
85962.HP0031 85962.HP0215 161
85962.HP0031 85962.HP0252 221
85962.HP0031 85962.HP0281 226
85962.HP0031 85962.HP0431 155
85962.HP0031 85962.HP0620 199
85962.HP0031 85962.HP0762 200
85962.HP0031 85962.HP0834 191
85962.HP0031 85962.HP0839 192
85962.HP0031 85962.HP1041 221
85962.HP0031 85962.HP1049 168
85962.HP0031 85962.HP1134 170
85962.HP0031 85962.HP1177 208
85962.HP0031 85962.HP1279 230
85962.HP0031 85962.HP1456 821
85962.HP0031 85962.HP1473 232
85962.HP0031 85962.HP1513 214
85962.HP0031 85962.HP1557 821
85962.HP0031 85962.HP1567 247
85962.HP0032 85962.HP0013 201
85962.HP0032 85962.HP0020 630
85962.HP0032 85962.HP0027 216
85962.HP0032 85962.HP0029 639
85962.HP0032 85962.HP0030 556
85962.HP0032 85962.HP0031 758
85962.HP0032 85962.HP0033 976
85962.HP0032 85962.HP0034 865
85962.HP0032 85962.HP0035 865
85962.HP0032 85962.HP0036 865
85962.HP0032 85962.HP0037 843
85962.HP0032 85962.HP0038 535
85962.HP0032 85962.HP0039m 535
85962.HP0032 85962.HP0041 535
85962.HP0032 85962.HP0042 428
85962.HP0032 85962.HP0043 332
85962.HP0032 85962.HP0044 291
85962.HP0032 85962.HP0045 291
85962.HP0032 85962.HP0046 225
85962.HP0032 85962.HP0056 254
85962.HP0032 85962.HP0197 307
85962.HP0032 85962.HP0216 160
85962.HP0032 85962.HP0223 356
85962.HP0032 85962.HP0243 784
85962.HP0032 85962.HP0264 715
85962.HP0032 85962.HP0290 156
85962.HP0032 85962.HP0291 156
85962.HP0032 85962.HP0354 236
85962.HP0032 85962.HP0357 159
85962.HP0032 85962.HP0399 154
85962.HP0032 85962.HP0409 163
85962.HP0032 85962.HP0469 361
85962.HP0032 85962.HP0470 360
85962.HP0032 85962.HP0495 177
85962.HP0032 85962.HP0549 320
85962.HP0032 85962.HP0553 530
85962.HP0032 85962.HP0557 156
85962.HP0032 85962.HP0615 191
85962.HP0032 85962.HP0625 171
85962.HP0032 85962.HP0646 240
85962.HP0032 85962.HP0648 328
85962.HP0032 85962.HP0655 186
85962.HP0032 85962.HP0663 160
85962.HP0032 85962.HP0786 358
85962.HP0032 85962.HP0801 263
85962.HP0032 85962.HP0845 173
85962.HP0032 85962.HP0930 224
85962.HP0032 85962.HP0950 156
85962.HP0032 85962.HP0978 189
85962.HP0032 85962.HP1012 291
85962.HP0032 85962.HP1024 473
85962.HP0032 85962.HP1069 227
85962.HP0032 85962.HP1072 172
85962.HP0032 85962.HP1084 362
85962.HP0032 85962.HP1112 151
85962.HP0032 85962.HP1118 274
85962.HP0032 85962.HP1132 156
85962.HP0032 85962.HP1134 184
85962.HP0032 85962.HP1163 196
85962.HP0032 85962.HP1166 241
85962.HP0032 85962.HP1225 196
85962.HP0032 85962.HP1227 191
85962.HP0032 85962.HP1229 274
85962.HP0032 85962.HP1257 156
85962.HP0032 85962.HP1306 168
85962.HP0032 85962.HP1335 394
85962.HP0032 85962.HP1352 154
85962.HP0032 85962.HP1435 217
85962.HP0032 85962.HP1442 340
85962.HP0032 85962.HP1443 268
85962.HP0032 85962.HP1444 444
85962.HP0032 85962.HP1460 480
85962.HP0032 85962.HP1478 443
85962.HP0032 85962.HP1490 151
85962.HP0032 85962.HP1495 302
85962.HP0032 85962.HP1497 226
85962.HP0032 85962.HP1503 172
85962.HP0032 85962.HP1526 168
85962.HP0032 85962.HP1549 152
85962.HP0032 85962.HP1556 368
85962.HP0032 85962.HP1557 236
85962.HP0032 85962.HP1558 262
85962.HP0032 85962.HP1559 155
85962.HP0033 85962.HP0009 199
85962.HP0033 85962.HP0010 375
85962.HP0033 85962.HP0027 152
85962.HP0033 85962.HP0029 669
85962.HP0033 85962.HP0030 556
85962.HP0033 85962.HP0031 745
85962.HP0033 85962.HP0032 976
85962.HP0033 85962.HP0034 866
85962.HP0033 85962.HP0035 865
85962.HP0033 85962.HP0036 865
85962.HP0033 85962.HP0037 843
85962.HP0033 85962.HP0038 535
85962.HP0033 85962.HP0039m 535
85962.HP0033 85962.HP0041 535
85962.HP0033 85962.HP0042 428
85962.HP0033 85962.HP0043 366
85962.HP0033 85962.HP0044 321
85962.HP0033 85962.HP0045 320
85962.HP0033 85962.HP0046 225
85962.HP0033 85962.HP0056 236
85962.HP0033 85962.HP0077 153
85962.HP0033 85962.HP0088 394
85962.HP0033 85962.HP0109 765
85962.HP0033 85962.HP0110 753
85962.HP0033 85962.HP0111 414
85962.HP0033 85962.HP0124 166
85962.HP0033 85962.HP0132 200
85962.HP0033 85962.HP0153 164
85962.HP0033 85962.HP0156 157
85962.HP0033 85962.HP0180 151
85962.HP0033 85962.HP0197 315
85962.HP0033 85962.HP0210 560
85962.HP0033 85962.HP0223 424
85962.HP0033 85962.HP0264 335
85962.HP0033 85962.HP0275 162
85962.HP0033 85962.HP0290 157
85962.HP0033 85962.HP0291 156
85962.HP0033 85962.HP0297 212
85962.HP0033 85962.HP0333 561
85962.HP0033 85962.HP0354 218
85962.HP0033 85962.HP0357 163
85962.HP0033 85962.HP0390 175
85962.HP0033 85962.HP0399 191
85962.HP0033 85962.HP0404 280
85962.HP0033 85962.HP0409 176
85962.HP0033 85962.HP0432 196
85962.HP0033 85962.HP0462 712
85962.HP0033 85962.HP0469 361
85962.HP0033 85962.HP0470 360
85962.HP0033 85962.HP0476 359
85962.HP0033 85962.HP0480 248
85962.HP0033 85962.HP0515 208
85962.HP0033 85962.HP0516 227
85962.HP0033 85962.HP0523 530
85962.HP0033 85962.HP0550 243
85962.HP0033 85962.HP0581 176
85962.HP0033 85962.HP0615 191
85962.HP0033 85962.HP0643 172
85962.HP0033 85962.HP0644 825
85962.HP0033 85962.HP0646 240
85962.HP0033 85962.HP0648 240
85962.HP0033 85962.HP0651 195
85962.HP0033 85962.HP0663 164
85962.HP0033 85962.HP0674 301
85962.HP0033 85962.HP0701 173
85962.HP0033 85962.HP0723 193
85962.HP0033 85962.HP0746 196
85962.HP0033 85962.HP0753 154
85962.HP0033 85962.HP0774 349
85962.HP0033 85962.HP0775 336
85962.HP0033 85962.HP0777 212
85962.HP0033 85962.HP0785 329
85962.HP0033 85962.HP0786 367
85962.HP0033 85962.HP0794 877
85962.HP0033 85962.HP0853 333
85962.HP0033 85962.HP0902 565
85962.HP0033 85962.HP0930 292
85962.HP0033 85962.HP0944 154
85962.HP0033 85962.HP0961 406
85962.HP0033 85962.HP1020 327
85962.HP0033 85962.HP1024 447
85962.HP0033 85962.HP1031 197
85962.HP0033 85962.HP1048 170
85962.HP0033 85962.HP1059 186
85962.HP0033 85962.HP1069 335
85962.HP0033 85962.HP1072 201
85962.HP0033 85962.HP1076 198
85962.HP0033 85962.HP1084 361
85962.HP0033 85962.HP1101 448
85962.HP0033 85962.HP1118 274
85962.HP0033 85962.HP1133 151
85962.HP0033 85962.HP1152 179
85962.HP0033 85962.HP1161 264
85962.HP0033 85962.HP1163 196
85962.HP0033 85962.HP1166 275
85962.HP0033 85962.HP1170 539
85962.HP0033 85962.HP1200 190
85962.HP0033 85962.HP1205 178
85962.HP0033 85962.HP1225 196
85962.HP0033 85962.HP1227 191
85962.HP0033 85962.HP1229 274
85962.HP0033 85962.HP1250 742
85962.HP0033 85962.HP1257 163
85962.HP0033 85962.HP1259 236
85962.HP0033 85962.HP1277 200
85962.HP0033 85962.HP1279 200
85962.HP0033 85962.HP1286 240
85962.HP0033 85962.HP1287 236
85962.HP0033 85962.HP1290 629
85962.HP0033 85962.HP1294 154
85962.HP0033 85962.HP1307 304
85962.HP0033 85962.HP1318 160
85962.HP0033 85962.HP1332 683
85962.HP0033 85962.HP1335 315
85962.HP0033 85962.HP1336 397
85962.HP0033 85962.HP1343 333
85962.HP0033 85962.HP1350 172
85962.HP0033 85962.HP1360 199
85962.HP0033 85962.HP1361 842
85962.HP0033 85962.HP1374 346
85962.HP0033 85962.HP1376 157
85962.HP0033 85962.HP1378 193
85962.HP0033 85962.HP1379 211
85962.HP0033 85962.HP1411 154
85962.HP0033 85962.HP1422 241
85962.HP0033 85962.HP1428 800
85962.HP0033 85962.HP1435 215
85962.HP0033 85962.HP1438 825
85962.HP0033 85962.HP1439 712
85962.HP0033 85962.HP1441 184
85962.HP0033 85962.HP1442 340
85962.HP0033 85962.HP1443 320
85962.HP0033 85962.HP1444 468
85962.HP0033 85962.HP1460 151
85962.HP0033 85962.HP1474 156
85962.HP0033 85962.HP1478 511
85962.HP0033 85962.HP1479 162
85962.HP0033 85962.HP1493 154
85962.HP0033 85962.HP1495 324
85962.HP0033 85962.HP1496 223
85962.HP0033 85962.HP1497 197
85962.HP0033 85962.HP1503 201
85962.HP0033 85962.HP1530 178
85962.HP0033 85962.HP1533 154
85962.HP0033 85962.HP1549 156
85962.HP0033 85962.HP1556 368
85962.HP0033 85962.HP1557 236
85962.HP0033 85962.HP1558 262
85962.HP0033 85962.HP1559 248
85962.HP0033 85962.HP1563 173
85962.HP0033 85962.HP1565 330
85962.HP0034 85962.HP0003 250
85962.HP0034 85962.HP0006 992
85962.HP0034 85962.HP0010 158
85962.HP0034 85962.HP0011 158
85962.HP0034 85962.HP0029 690
85962.HP0034 85962.HP0030 556
85962.HP0034 85962.HP0031 758
85962.HP0034 85962.HP0032 865
85962.HP0034 85962.HP0033 866
85962.HP0034 85962.HP0035 892
85962.HP0034 85962.HP0036 931
85962.HP0034 85962.HP0037 843
85962.HP0034 85962.HP0038 541
85962.HP0034 85962.HP0039m 541
85962.HP0034 85962.HP0041 541
85962.HP0034 85962.HP0042 428
85962.HP0034 85962.HP0043 366
85962.HP0034 85962.HP0044 321
85962.HP0034 85962.HP0045 320
85962.HP0034 85962.HP0046 225
85962.HP0034 85962.HP0086 202
85962.HP0034 85962.HP0098 154
85962.HP0034 85962.HP0106 199
85962.HP0034 85962.HP0154 157
85962.HP0034 85962.HP0162 220
85962.HP0034 85962.HP0172 219
85962.HP0034 85962.HP0182 354
85962.HP0034 85962.HP0191 208
85962.HP0034 85962.HP0192 425
85962.HP0034 85962.HP0195 200
85962.HP0034 85962.HP0197 232
85962.HP0034 85962.HP0212 152
85962.HP0034 85962.HP0223 303
85962.HP0034 85962.HP0239 245
85962.HP0034 85962.HP0240 344
85962.HP0034 85962.HP0255 859
85962.HP0034 85962.HP0256 341
85962.HP0034 85962.HP0259 239
85962.HP0034 85962.HP0267 267
85962.HP0034 85962.HP0276 224
85962.HP0034 85962.HP0306 152
85962.HP0034 85962.HP0354 195
85962.HP0034 85962.HP0360 241
85962.HP0034 85962.HP0361 490
85962.HP0034 85962.HP0364 153
85962.HP0034 85962.HP0372 224
85962.HP0034 85962.HP0376 199
85962.HP0034 85962.HP0387 247
85962.HP0034 85962.HP0474 155
85962.HP0034 85962.HP0475 156
85962.HP0034 85962.HP0494 224
85962.HP0034 85962.HP0510 229
85962.HP0034 85962.HP0552 307
85962.HP0034 85962.HP0559 522
85962.HP0034 85962.HP0569 152
85962.HP0034 85962.HP0570 185
85962.HP0034 85962.HP0577 155
85962.HP0034 85962.HP0598 325
85962.HP0034 85962.HP0604 207
85962.HP0034 85962.HP0615 160
85962.HP0034 85962.HP0620 239
85962.HP0034 85962.HP0625 349
85962.HP0034 85962.HP0631 158
85962.HP0034 85962.HP0632 159
85962.HP0034 85962.HP0635 191
85962.HP0034 85962.HP0639 318
85962.HP0034 85962.HP0640 469
85962.HP0034 85962.HP0649 811
85962.HP0034 85962.HP0661 192
85962.HP0034 85962.HP0665 236
85962.HP0034 85962.HP0672 814
85962.HP0034 85962.HP0683 433
85962.HP0034 85962.HP0714 153
85962.HP0034 85962.HP0723 800
85962.HP0034 85962.HP0727 497
85962.HP0034 85962.HP0736 253
85962.HP0034 85962.HP0738 367
85962.HP0034 85962.HP0755 361
85962.HP0034 85962.HP0757 196
85962.HP0034 85962.HP0768 208
85962.HP0034 85962.HP0769 200
85962.HP0034 85962.HP0786 235
85962.HP0034 85962.HP0791 220
85962.HP0034 85962.HP0798 208
85962.HP0034 85962.HP0800 208
85962.HP0034 85962.HP0802 283
85962.HP0034 85962.HP0804 200
85962.HP0034 85962.HP0808 776
85962.HP0034 85962.HP0812 219
85962.HP0034 85962.HP0831 839
85962.HP0034 85962.HP0841 414
85962.HP0034 85962.HP0843 200
85962.HP0034 85962.HP0844 688
85962.HP0034 85962.HP0845 200
85962.HP0034 85962.HP0862 547
85962.HP0034 85962.HP0918 341
85962.HP0034 85962.HP0928 286
85962.HP0034 85962.HP0929 498
85962.HP0034 85962.HP0930 439
85962.HP0034 85962.HP0941 491
85962.HP0034 85962.HP0943 239
85962.HP0034 85962.HP0949 194
85962.HP0034 85962.HP0975 185
85962.HP0034 85962.HP0976 250
85962.HP0034 85962.HP0978 224
85962.HP0034 85962.HP0979 196
85962.HP0034 85962.HP0981 239
85962.HP0034 85962.HP1010 232
85962.HP0034 85962.HP1036 577
85962.HP0034 85962.HP1045 198
85962.HP0034 85962.HP1058 902
85962.HP0034 85962.HP1069 277
85962.HP0034 85962.HP1084 828
85962.HP0034 85962.HP1087 429
85962.HP0034 85962.HP1088 469
85962.HP0034 85962.HP1090 200
85962.HP0034 85962.HP1109 198
85962.HP0034 85962.HP1132 194
85962.HP0034 85962.HP1140 291
85962.HP0034 85962.HP1152 230
85962.HP0034 85962.HP1155 224
85962.HP0034 85962.HP1166 445
85962.HP0034 85962.HP1224 234
85962.HP0034 85962.HP1232 531
85962.HP0034 85962.HP1277 240
85962.HP0034 85962.HP1278 240
85962.HP0034 85962.HP1279 209
85962.HP0034 85962.HP1280 240
85962.HP0034 85962.HP1281 152
85962.HP0034 85962.HP1282 174
85962.HP0034 85962.HP1292 335
85962.HP0034 85962.HP1293 319
85962.HP0034 85962.HP1294 316
85962.HP0034 85962.HP1295 241
85962.HP0034 85962.HP1296 240
85962.HP0034 85962.HP1298 206
85962.HP0034 85962.HP1299 162
85962.HP0034 85962.HP1335 275
85962.HP0034 85962.HP1345 152
85962.HP0034 85962.HP1355 573
85962.HP0034 85962.HP1356 868
85962.HP0034 85962.HP1360 254
85962.HP0034 85962.HP1369m 504
85962.HP0034 85962.HP1376 208
85962.HP0034 85962.HP1379 164
85962.HP0034 85962.HP1387 224
85962.HP0034 85962.HP1406 409
85962.HP0034 85962.HP1414 223
85962.HP0034 85962.HP1418 224
85962.HP0034 85962.HP1444 197
85962.HP0034 85962.HP1475 823
85962.HP0034 85962.HP1478 289
85962.HP0034 85962.HP1492 457
85962.HP0034 85962.HP1493 457
85962.HP0034 85962.HP1494 459
85962.HP0034 85962.HP1497 360
85962.HP0034 85962.HP1505 496
85962.HP0034 85962.HP1509 196
85962.HP0034 85962.HP1510 338
85962.HP0034 85962.HP1532 424
85962.HP0034 85962.HP1533 567
85962.HP0034 85962.HP1541 267
85962.HP0034 85962.HP1560 224
85962.HP0034 85962.HP1563 157
85962.HP0034 85962.HP1582 208
85962.HP0034 85962.HP1583 498
85962.HP0035 85962.HP0029 563
85962.HP0035 85962.HP0030 556
85962.HP0035 85962.HP0031 758
85962.HP0035 85962.HP0032 865
85962.HP0035 85962.HP0033 865
85962.HP0035 85962.HP0034 892
85962.HP0035 85962.HP0036 887
85962.HP0035 85962.HP0037 843
85962.HP0035 85962.HP0038 541
85962.HP0035 85962.HP0039m 541
85962.HP0035 85962.HP0041 541
85962.HP0035 85962.HP0042 428
85962.HP0035 85962.HP0043 341
85962.HP0035 85962.HP0044 292
85962.HP0035 85962.HP0045 291
85962.HP0035 85962.HP0046 225
85962.HP0035 85962.HP0090 170
85962.HP0035 85962.HP0116 183
85962.HP0035 85962.HP0162 174
85962.HP0035 85962.HP0191 191
85962.HP0035 85962.HP0194 231
85962.HP0035 85962.HP0198 158
85962.HP0035 85962.HP0210 300
85962.HP0035 85962.HP0221 168
85962.HP0035 85962.HP0240 254
85962.HP0035 85962.HP0255 220
85962.HP0035 85962.HP0296 168
85962.HP0035 85962.HP0360 222
85962.HP0035 85962.HP0364 210
85962.HP0035 85962.HP0404 237
85962.HP0035 85962.HP0417 239
85962.HP0035 85962.HP0491 156
85962.HP0035 85962.HP0549 217
85962.HP0035 85962.HP0551 164
85962.HP0035 85962.HP0552 320
85962.HP0035 85962.HP0572 269
85962.HP0035 85962.HP0618 267
85962.HP0035 85962.HP0623 299
85962.HP0035 85962.HP0714 156
85962.HP0035 85962.HP0717 495
85962.HP0035 85962.HP0736 192
85962.HP0035 85962.HP0741 237
85962.HP0035 85962.HP0755 223
85962.HP0035 85962.HP0795 236
85962.HP0035 85962.HP0918 185
85962.HP0035 85962.HP0921 253
85962.HP0035 85962.HP0925 641
85962.HP0035 85962.HP0929 254
85962.HP0035 85962.HP0930 266
85962.HP0035 85962.HP1020 218
85962.HP0035 85962.HP1088 319
85962.HP0035 85962.HP1109 222
85962.HP0035 85962.HP1155 157
85962.HP0035 85962.HP1160 207
85962.HP0035 85962.HP1189 330
85962.HP0035 85962.HP1190 192
85962.HP0035 85962.HP1231 320
85962.HP0035 85962.HP1246 170
85962.HP0035 85962.HP1248 192
85962.HP0035 85962.HP1292 181
85962.HP0035 85962.HP1294 238
85962.HP0035 85962.HP1296 185
85962.HP0035 85962.HP1303 157
85962.HP0035 85962.HP1304 152
85962.HP0035 85962.HP1345 232
85962.HP0035 85962.HP1346 253
85962.HP0035 85962.HP1347 156
85962.HP0035 85962.HP1418 302
85962.HP0035 85962.HP1431 156
85962.HP0035 85962.HP1464 198
85962.HP0035 85962.HP1465 198
85962.HP0035 85962.HP1466 198
85962.HP0035 85962.HP1474 351
85962.HP0035 85962.HP1492 168
85962.HP0035 85962.HP1493 272
85962.HP0035 85962.HP1494 297
85962.HP0035 85962.HP1504 153
85962.HP0036 85962.HP0012 187
85962.HP0036 85962.HP0019 175
85962.HP0036 85962.HP0025 650
85962.HP0036 85962.HP0029 606
85962.HP0036 85962.HP0030 556
85962.HP0036 85962.HP0031 758
85962.HP0036 85962.HP0032 865
85962.HP0036 85962.HP0033 865
85962.HP0036 85962.HP0034 931
85962.HP0036 85962.HP0035 887
85962.HP0036 85962.HP0037 843
85962.HP0036 85962.HP0038 535
85962.HP0036 85962.HP0039m 535
85962.HP0036 85962.HP0041 535
85962.HP0036 85962.HP0042 428
85962.HP0036 85962.HP0043 366
85962.HP0036 85962.HP0044 328
85962.HP0036 85962.HP0045 328
85962.HP0036 85962.HP0046 225
85962.HP0036 85962.HP0087 628
85962.HP0036 85962.HP0114 232
85962.HP0036 85962.HP0156 765
85962.HP0036 85962.HP0158 237
85962.HP0036 85962.HP0184 761
85962.HP0036 85962.HP0186 153
85962.HP0036 85962.HP0199 299
85962.HP0036 85962.HP0232 151
85962.HP0036 85962.HP0236 348
85962.HP0036 85962.HP0240 235
85962.HP0036 85962.HP0245 760
85962.HP0036 85962.HP0255 341
85962.HP0036 85962.HP0256 341
85962.HP0036 85962.HP0271 451
85962.HP0036 85962.HP0272 584
85962.HP0036 85962.HP0295 494
85962.HP0036 85962.HP0305 302
85962.HP0036 85962.HP0318 160
85962.HP0036 85962.HP0325 243
85962.HP0036 85962.HP0346 267
85962.HP0036 85962.HP0358 262
85962.HP0036 85962.HP0360 241
85962.HP0036 85962.HP0373 197
85962.HP0036 85962.HP0387 172
85962.HP0036 85962.HP0402 151
85962.HP0036 85962.HP0406 720
85962.HP0036 85962.HP0418 580
85962.HP0036 85962.HP0420 165
85962.HP0036 85962.HP0465 284
85962.HP0036 85962.HP0466 494
85962.HP0036 85962.HP0554 384
85962.HP0036 85962.HP0555 759
85962.HP0036 85962.HP0565 198
85962.HP0036 85962.HP0573 766
85962.HP0036 85962.HP0578 212
85962.HP0036 85962.HP0580 202
85962.HP0036 85962.HP0631 156
85962.HP0036 85962.HP0632 158
85962.HP0036 85962.HP0635 185
85962.HP0036 85962.HP0643 153
85962.HP0036 85962.HP0650 188
85962.HP0036 85962.HP0660 154
85962.HP0036 85962.HP0661 154
85962.HP0036 85962.HP0662 154
85962.HP0036 85962.HP0663 154
85962.HP0036 85962.HP0664 256
85962.HP0036 85962.HP0694 200
85962.HP0036 85962.HP0710 231
85962.HP0036 85962.HP0736 253
85962.HP0036 85962.HP0746 194
85962.HP0036 85962.HP0752 208
85962.HP0036 85962.HP0755 362
85962.HP0036 85962.HP0757 220
85962.HP0036 85962.HP0811 679
85962.HP0036 85962.HP0833 275
85962.HP0036 85962.HP0837 188
85962.HP0036 85962.HP0842 446
85962.HP0036 85962.HP0864 219
85962.HP0036 85962.HP0870 336
85962.HP0036 85962.HP0918 341
85962.HP0036 85962.HP0929 474
85962.HP0036 85962.HP0930 433
85962.HP0036 85962.HP0948 194
85962.HP0036 85962.HP0975 342
85962.HP0036 85962.HP1029 166
85962.HP0036 85962.HP1053 209
85962.HP0036 85962.HP1060 247
85962.HP0036 85962.HP1076 240
85962.HP0036 85962.HP1088 469
85962.HP0036 85962.HP1092 259
85962.HP0036 85962.HP1119 218
85962.HP0036 85962.HP1120 766
85962.HP0036 85962.HP1190 162
85962.HP0036 85962.HP1198 276
85962.HP0036 85962.HP1255 174
85962.HP0036 85962.HP1292 240
85962.HP0036 85962.HP1293 240
85962.HP0036 85962.HP1294 238
85962.HP0036 85962.HP1295 190
85962.HP0036 85962.HP1296 185
85962.HP0036 85962.HP1345 152
85962.HP0036 85962.HP1349 347
85962.HP0036 85962.HP1351 271
85962.HP0036 85962.HP1360 217
85962.HP0036 85962.HP1454 283
85962.HP0036 85962.HP1464 196
85962.HP0036 85962.HP1465 358
85962.HP0036 85962.HP1466 358
85962.HP0036 85962.HP1479 196
85962.HP0036 85962.HP1492 456
85962.HP0036 85962.HP1493 587
85962.HP0036 85962.HP1494 346
85962.HP0036 85962.HP1498 219
85962.HP0036 85962.HP1499 177
85962.HP0036 85962.HP1502 152
85962.HP0036 85962.HP1546 188
85962.HP0036 85962.HP1555 165
85962.HP0037 85962.HP0004 167
85962.HP0037 85962.HP0009 177
85962.HP0037 85962.HP0017 290
85962.HP0037 85962.HP0029 542
85962.HP0037 85962.HP0030 542
85962.HP0037 85962.HP0031 731
85962.HP0037 85962.HP0032 843
85962.HP0037 85962.HP0033 843
85962.HP0037 85962.HP0034 843
85962.HP0037 85962.HP0035 843
85962.HP0037 85962.HP0036 843
85962.HP0037 85962.HP0038 548
85962.HP0037 85962.HP0039m 700
85962.HP0037 85962.HP0041 666
85962.HP0037 85962.HP0042 578
85962.HP0037 85962.HP0043 338
85962.HP0037 85962.HP0044 295
85962.HP0037 85962.HP0045 295
85962.HP0037 85962.HP0046 228
85962.HP0037 85962.HP0056 567
85962.HP0037 85962.HP0119 162
85962.HP0037 85962.HP0159 232
85962.HP0037 85962.HP0174 177
85962.HP0037 85962.HP0185 159
85962.HP0037 85962.HP0186 166
85962.HP0037 85962.HP0216 151
85962.HP0037 85962.HP0229 235
85962.HP0037 85962.HP0254 207
85962.HP0037 85962.HP0291 236
85962.HP0037 85962.HP0328 373
85962.HP0037 85962.HP0333 170
85962.HP0037 85962.HP0362 278
85962.HP0037 85962.HP0368 180
85962.HP0037 85962.HP0384 210
85962.HP0037 85962.HP0390 235
85962.HP0037 85962.HP0424 155
85962.HP0037 85962.HP0441 290
85962.HP0037 85962.HP0459 290
85962.HP0037 85962.HP0497 182
85962.HP0037 85962.HP0524 275
85962.HP0037 85962.HP0527 307
85962.HP0037 85962.HP0528 378
85962.HP0037 85962.HP0538 179
85962.HP0037 85962.HP0544 290
85962.HP0037 85962.HP0549 210
85962.HP0037 85962.HP0595 229
85962.HP0037 85962.HP0640 220
85962.HP0037 85962.HP0648 234
85962.HP0037 85962.HP0667 208
85962.HP0037 85962.HP0668 205
85962.HP0037 85962.HP0669 200
85962.HP0037 85962.HP0678 228
85962.HP0037 85962.HP0732 208
85962.HP0037 85962.HP0733 196
85962.HP0037 85962.HP0747 282
85962.HP0037 85962.HP0748 210
85962.HP0037 85962.HP0764 331
85962.HP0037 85962.HP0765 200
85962.HP0037 85962.HP0796 567
85962.HP0037 85962.HP0814 198
85962.HP0037 85962.HP0821 161
85962.HP0037 85962.HP0828 238
85962.HP0037 85962.HP0840 240
85962.HP0037 85962.HP0872 157
85962.HP0037 85962.HP0876 371
85962.HP0037 85962.HP0907 214
85962.HP0037 85962.HP0914 150
85962.HP0037 85962.HP0930 532
85962.HP0037 85962.HP0937 287
85962.HP0037 85962.HP0938 200
85962.HP0037 85962.HP0957 712
85962.HP0037 85962.HP0964 190
85962.HP0037 85962.HP0965 200
85962.HP0037 85962.HP0991 180
85962.HP0037 85962.HP0992 228
85962.HP0037 85962.HP1006 275
85962.HP0037 85962.HP1018 193
85962.HP0037 85962.HP1039 188
85962.HP0037 85962.HP1043 190
85962.HP0037 85962.HP1047 235
85962.HP0037 85962.HP1053 197
85962.HP0037 85962.HP1130 170
85962.HP0037 85962.HP1134 199
85962.HP0037 85962.HP1148 208
85962.HP0037 85962.HP1152 222
85962.HP0037 85962.HP1177 238
85962.HP0037 85962.HP1224 271
85962.HP0037 85962.HP1260 899
85962.HP0037 85962.HP1261 899
85962.HP0037 85962.HP1262 899
85962.HP0037 85962.HP1263 899
85962.HP0037 85962.HP1266 899
85962.HP0037 85962.HP1267 899
85962.HP0037 85962.HP1268 899
85962.HP0037 85962.HP1269 899
85962.HP0037 85962.HP1270 899
85962.HP0037 85962.HP1271 899
85962.HP0037 85962.HP1272 899
85962.HP0037 85962.HP1273 899
85962.HP0037 85962.HP1291 158
85962.HP0037 85962.HP1336 206
85962.HP0037 85962.HP1339 199
85962.HP0037 85962.HP1369m 182
85962.HP0037 85962.HP1372 286
85962.HP0037 85962.HP1380 236
85962.HP0037 85962.HP1411 155
85962.HP0037 85962.HP1416 265
85962.HP0037 85962.HP1434 232
85962.HP0037 85962.HP1439 200
85962.HP0037 85962.HP1443 193
85962.HP0037 85962.HP1444 163
85962.HP0037 85962.HP1448 536
85962.HP0037 85962.HP1478 178
85962.HP0037 85962.HP1497 490
85962.HP0037 85962.HP1504 150
85962.HP0037 85962.HP1512 230
85962.HP0037 85962.HP1517 210
85962.HP0037 85962.HP1539 899
85962.HP0037 85962.HP1540 899
85962.HP0037 85962.HP1545 170
85962.HP0038 85962.HP0016 262
85962.HP0038 85962.HP0017 926
85962.HP0038 85962.HP0029 366
85962.HP0038 85962.HP0030 366
85962.HP0038 85962.HP0031 469
85962.HP0038 85962.HP0032 535
85962.HP0038 85962.HP0033 535
85962.HP0038 85962.HP0034 541
85962.HP0038 85962.HP0035 541
85962.HP0038 85962.HP0036 535
85962.HP0038 85962.HP0037 548
85962.HP0038 85962.HP0039m 983
85962.HP0038 85962.HP0041 983
85962.HP0038 85962.HP0042 957
85962.HP0038 85962.HP0043 525
85962.HP0038 85962.HP0044 427
85962.HP0038 85962.HP0045 417
85962.HP0038 85962.HP0046 297
85962.HP0038 85962.HP0116 238
85962.HP0038 85962.HP0185 294
85962.HP0038 85962.HP0186 284
85962.HP0038 85962.HP0333 786
85962.HP0038 85962.HP0403 164
85962.HP0038 85962.HP0439 187
85962.HP0038 85962.HP0440 464
85962.HP0038 85962.HP0441 300
85962.HP0038 85962.HP0442 510
85962.HP0038 85962.HP0444 567
85962.HP0038 85962.HP0459 889
85962.HP0038 85962.HP0524 813
85962.HP0038 85962.HP0525 871
85962.HP0038 85962.HP0527 884
85962.HP0038 85962.HP0528 749
85962.HP0038 85962.HP0532 187
85962.HP0038 85962.HP0544 585
85962.HP0038 85962.HP0699 206
85962.HP0038 85962.HP0738 251
85962.HP0038 85962.HP0781 284
85962.HP0038 85962.HP0788 155
85962.HP0038 85962.HP0802 184
85962.HP0038 85962.HP0804 184
85962.HP0038 85962.HP1000 821
85962.HP0038 85962.HP1004 828
85962.HP0038 85962.HP1006 860
85962.HP0038 85962.HP1030 150
85962.HP0038 85962.HP1167 198
85962.HP0038 85962.HP1421 794
85962.HP0038 85962.HP1464 191
85962.HP0038 85962.HP1473 192
85962.HP0039m 85962.HP0015 821
85962.HP0039m 85962.HP0016 784
85962.HP0039m 85962.HP0017 948
85962.HP0039m 85962.HP0029 366
85962.HP0039m 85962.HP0030 366
85962.HP0039m 85962.HP0031 469
85962.HP0039m 85962.HP0032 535
85962.HP0039m 85962.HP0033 535
85962.HP0039m 85962.HP0034 541
85962.HP0039m 85962.HP0035 541
85962.HP0039m 85962.HP0036 535
85962.HP0039m 85962.HP0037 700
85962.HP0039m 85962.HP0038 983
85962.HP0039m 85962.HP0041 983
85962.HP0039m 85962.HP0042 962
85962.HP0039m 85962.HP0043 526
85962.HP0039m 85962.HP0044 444
85962.HP0039m 85962.HP0045 444
85962.HP0039m 85962.HP0046 297
85962.HP0039m 85962.HP0051 195
85962.HP0039m 85962.HP0054 396
85962.HP0039m 85962.HP0114 169
85962.HP0039m 85962.HP0116 217
85962.HP0039m 85962.HP0118 180
85962.HP0039m 85962.HP0186 502
85962.HP0039m 85962.HP0272 205
85962.HP0039m 85962.HP0320 232
85962.HP0039m 85962.HP0407 184
85962.HP0039m 85962.HP0435 155
85962.HP0039m 85962.HP0439 585
85962.HP0039m 85962.HP0440 434
85962.HP0039m 85962.HP0441 586
85962.HP0039m 85962.HP0442 247
85962.HP0039m 85962.HP0444 656
85962.HP0039m 85962.HP0459 939
85962.HP0039m 85962.HP0481 205
85962.HP0039m 85962.HP0508 195
85962.HP0039m 85962.HP0524 802
85962.HP0039m 85962.HP0525 880
85962.HP0039m 85962.HP0527 887
85962.HP0039m 85962.HP0528 821
85962.HP0039m 85962.HP0530 679
85962.HP0039m 85962.HP0532 203
85962.HP0039m 85962.HP0539 193
85962.HP0039m 85962.HP0544 436
85962.HP0039m 85962.HP0547 193
85962.HP0039m 85962.HP0650 216
85962.HP0039m 85962.HP0699 551
85962.HP0039m 85962.HP0725 222
85962.HP0039m 85962.HP0785 165
85962.HP0039m 85962.HP0852 156
85962.HP0039m 85962.HP0863 208
85962.HP0039m 85962.HP1000 814
85962.HP0039m 85962.HP1004 872
85962.HP0039m 85962.HP1006 353
85962.HP0039m 85962.HP1019 191
85962.HP0039m 85962.HP1053 179
85962.HP0039m 85962.HP1092 174
85962.HP0039m 85962.HP1115 175
85962.HP0039m 85962.HP1121 205
85962.HP0039m 85962.HP1156 284
85962.HP0039m 85962.HP1197 200
85962.HP0039m 85962.HP1198 306
85962.HP0039m 85962.HP1243 200
85962.HP0039m 85962.HP1254 162
85962.HP0039m 85962.HP1421 841
85962.HP0039m 85962.HP1445 155
85962.HP0039m 85962.HP1453 162
85962.HP0039m 85962.HP1466 173
85962.HP0039m 85962.HP1470 179
85962.HP0039m 85962.HP1473 377
85962.HP0039m 85962.HP1494 228
85962.HP0041 85962.HP0017 287
85962.HP0041 85962.HP0029 366
85962.HP0041 85962.HP0030 893
85962.HP0041 85962.HP0031 469
85962.HP0041 85962.HP0032 535
85962.HP0041 85962.HP0033 535
85962.HP0041 85962.HP0034 541
85962.HP0041 85962.HP0035 541
85962.HP0041 85962.HP0036 535
85962.HP0041 85962.HP0037 666
85962.HP0041 85962.HP0038 983
85962.HP0041 85962.HP0039m 983
85962.HP0041 85962.HP0042 986
85962.HP0041 85962.HP0043 519
85962.HP0041 85962.HP0044 425
85962.HP0041 85962.HP0045 417
85962.HP0041 85962.HP0046 297
85962.HP0041 85962.HP0439 318
85962.HP0041 85962.HP0441 287
85962.HP0041 85962.HP0459 307
85962.HP0041 85962.HP0524 349
85962.HP0041 85962.HP0525 844
85962.HP0041 85962.HP0527 780
85962.HP0041 85962.HP0528 340
85962.HP0041 85962.HP0530 445
85962.HP0041 85962.HP0532 187
85962.HP0041 85962.HP0544 287
85962.HP0041 85962.HP0802 176
85962.HP0041 85962.HP0804 176
85962.HP0041 85962.HP1006 329
85962.HP0041 85962.HP1421 350
85962.HP0042 85962.HP0015 821
85962.HP0042 85962.HP0016 780
85962.HP0042 85962.HP0017 973
85962.HP0042 85962.HP0029 301
85962.HP0042 85962.HP0030 300
85962.HP0042 85962.HP0031 373
85962.HP0042 85962.HP0032 428
85962.HP0042 85962.HP0033 428
85962.HP0042 85962.HP0034 428
85962.HP0042 85962.HP0035 428
85962.HP0042 85962.HP0036 428
85962.HP0042 85962.HP0037 578
85962.HP0042 85962.HP0038 957
85962.HP0042 85962.HP0039m 962
85962.HP0042 85962.HP0041 986
85962.HP0042 85962.HP0043 657
85962.HP0042 85962.HP0044 544
85962.HP0042 85962.HP0045 544
85962.HP0042 85962.HP0046 362
85962.HP0042 85962.HP0051 235
85962.HP0042 85962.HP0054 301
85962.HP0042 85962.HP0116 275
85962.HP0042 85962.HP0149 821
85962.HP0042 85962.HP0261 191
85962.HP0042 85962.HP0333 712
85962.HP0042 85962.HP0381 301
85962.HP0042 85962.HP0389 329
85962.HP0042 85962.HP0419 235
85962.HP0042 85962.HP0439 318
85962.HP0042 85962.HP0440 152
85962.HP0042 85962.HP0441 869
85962.HP0042 85962.HP0442 238
85962.HP0042 85962.HP0444 380
85962.HP0042 85962.HP0459 891
85962.HP0042 85962.HP0496 790
85962.HP0042 85962.HP0522 532
85962.HP0042 85962.HP0524 914
85962.HP0042 85962.HP0525 887
85962.HP0042 85962.HP0527 401
85962.HP0042 85962.HP0528 641
85962.HP0042 85962.HP0530 318
85962.HP0042 85962.HP0532 187
85962.HP0042 85962.HP0544 587
85962.HP0042 85962.HP0608 234
85962.HP0042 85962.HP0650 821
85962.HP0042 85962.HP0723 497
85962.HP0042 85962.HP0802 176
85962.HP0042 85962.HP0804 176
85962.HP0042 85962.HP0819 821
85962.HP0042 85962.HP0862 780
85962.HP0042 85962.HP1000 754
85962.HP0042 85962.HP1004 790
85962.HP0042 85962.HP1006 798
85962.HP0042 85962.HP1092 159
85962.HP0042 85962.HP1133 497
85962.HP0042 85962.HP1230 776
85962.HP0042 85962.HP1231 399
85962.HP0042 85962.HP1245 237
85962.HP0042 85962.HP1247 655
85962.HP0042 85962.HP1318 241
85962.HP0042 85962.HP1338 199
85962.HP0042 85962.HP1392 497
85962.HP0042 85962.HP1414 821
85962.HP0042 85962.HP1421 897
85962.HP0042 85962.HP1451 780
85962.HP0042 85962.HP1474 230
85962.HP0042 85962.HP1526 316
85962.HP0042 85962.HP1529 233
85962.HP0043 85962.HP0003 246
85962.HP0043 85962.HP0006 274
85962.HP0043 85962.HP0021 841
85962.HP0043 85962.HP0022 841
85962.HP0043 85962.HP0029 305
85962.HP0043 85962.HP0030 250
85962.HP0043 85962.HP0031 300
85962.HP0043 85962.HP0032 332
85962.HP0043 85962.HP0033 366
85962.HP0043 85962.HP0034 366
85962.HP0043 85962.HP0035 341
85962.HP0043 85962.HP0036 366
85962.HP0043 85962.HP0037 338
85962.HP0043 85962.HP0038 525
85962.HP0043 85962.HP0039m 526
85962.HP0043 85962.HP0041 519
85962.HP0043 85962.HP0042 657
85962.HP0043 85962.HP0044 987
85962.HP0043 85962.HP0045 827
85962.HP0043 85962.HP0046 463
85962.HP0043 85962.HP0075 599
85962.HP0043 85962.HP0093 332
85962.HP0043 85962.HP0094 332
85962.HP0043 85962.HP0102 370
85962.HP0043 85962.HP0116 268
85962.HP0043 85962.HP0159 200
85962.HP0043 85962.HP0162 150
85962.HP0043 85962.HP0178 169
85962.HP0043 85962.HP0191 218
85962.HP0043 85962.HP0192 239
85962.HP0043 85962.HP0193 290
85962.HP0043 85962.HP0196 250
85962.HP0043 85962.HP0198 211
85962.HP0043 85962.HP0199 159
85962.HP0043 85962.HP0201 267
85962.HP0043 85962.HP0207 175
85962.HP0043 85962.HP0214 221
85962.HP0043 85962.HP0246 186
85962.HP0043 85962.HP0255 240
85962.HP0043 85962.HP0267 164
85962.HP0043 85962.HP0279 173
85962.HP0043 85962.HP0319 153
85962.HP0043 85962.HP0329 152
85962.HP0043 85962.HP0333 316
85962.HP0043 85962.HP0334 193
85962.HP0043 85962.HP0355 245
85962.HP0043 85962.HP0360 629
85962.HP0043 85962.HP0366 450
85962.HP0043 85962.HP0372 249
85962.HP0043 85962.HP0421 891
85962.HP0043 85962.HP0440 268
85962.HP0043 85962.HP0471 356
85962.HP0043 85962.HP0493 307
85962.HP0043 85962.HP0514 196
85962.HP0043 85962.HP0515 279
85962.HP0043 85962.HP0516 278
85962.HP0043 85962.HP0569 328
85962.HP0043 85962.HP0576 281
85962.HP0043 85962.HP0639 434
85962.HP0043 85962.HP0643 188
85962.HP0043 85962.HP0645 157
85962.HP0043 85962.HP0646 437
85962.HP0043 85962.HP0655 223
85962.HP0043 85962.HP0679 260
85962.HP0043 85962.HP0691 238
85962.HP0043 85962.HP0692 238
85962.HP0043 85962.HP0717 206
85962.HP0043 85962.HP0792 308
85962.HP0043 85962.HP0840 410
85962.HP0043 85962.HP0855 435
85962.HP0043 85962.HP0857 190
85962.HP0043 85962.HP0859 363
85962.HP0043 85962.HP0875 242
85962.HP0043 85962.HP0885 323
85962.HP0043 85962.HP0886 152
85962.HP0043 85962.HP0887 339
85962.HP0043 85962.HP0902 192
85962.HP0043 85962.HP0933 156
85962.HP0043 85962.HP0950 288
85962.HP0043 85962.HP0957 376
85962.HP0043 85962.HP1011 307
85962.HP0043 85962.HP1036 301
85962.HP0043 85962.HP1039 506
85962.HP0043 85962.HP1048 193
85962.HP0043 85962.HP1063 252
85962.HP0043 85962.HP1088 224
85962.HP0043 85962.HP1100 324
85962.HP0043 85962.HP1101 198
85962.HP0043 85962.HP1119 354
85962.HP0043 85962.HP1120 190
85962.HP0043 85962.HP1140 264
85962.HP0043 85962.HP1149 339
85962.HP0043 85962.HP1153 318
85962.HP0043 85962.HP1155 168
85962.HP0043 85962.HP1166 922
85962.HP0043 85962.HP1183 194
85962.HP0043 85962.HP1191 155
85962.HP0043 85962.HP1206 160
85962.HP0043 85962.HP1210 277
85962.HP0043 85962.HP1215 151
85962.HP0043 85962.HP1216 151
85962.HP0043 85962.HP1221 223
85962.HP0043 85962.HP1247 246
85962.HP0043 85962.HP1266 159
85962.HP0043 85962.HP1275 978
85962.HP0043 85962.HP1283 372
85962.HP0043 85962.HP1292 156
85962.HP0043 85962.HP1293 156
85962.HP0043 85962.HP1294 156
85962.HP0043 85962.HP1335 195
85962.HP0043 85962.HP1347 151
85962.HP0043 85962.HP1375 201
85962.HP0043 85962.HP1415 308
85962.HP0043 85962.HP1429 424
85962.HP0043 85962.HP1470 280
85962.HP0043 85962.HP1493 323
85962.HP0043 85962.HP1494 187
85962.HP0043 85962.HP1507 192
85962.HP0043 85962.HP1532 289
85962.HP0043 85962.HP1552 220
85962.HP0043 85962.HP1574 248
85962.HP0043 85962.HP1581 388
85962.HP0043 85962.HP1582 198
85962.HP0044 85962.HP0029 241
85962.HP0044 85962.HP0030 226
85962.HP0044 85962.HP0031 265
85962.HP0044 85962.HP0032 291
85962.HP0044 85962.HP0033 321
85962.HP0044 85962.HP0034 321
85962.HP0044 85962.HP0035 292
85962.HP0044 85962.HP0036 328
85962.HP0044 85962.HP0037 295
85962.HP0044 85962.HP0038 427
85962.HP0044 85962.HP0039m 444
85962.HP0044 85962.HP0041 425
85962.HP0044 85962.HP0042 544
85962.HP0044 85962.HP0043 987
85962.HP0044 85962.HP0045 999
85962.HP0044 85962.HP0046 552
85962.HP0044 85962.HP0075 246
85962.HP0044 85962.HP0093 388
85962.HP0044 85962.HP0094 388
85962.HP0044 85962.HP0102 462
85962.HP0044 85962.HP0157 192
85962.HP0044 85962.HP0196 184
85962.HP0044 85962.HP0283 204
85962.HP0044 85962.HP0287 252
85962.HP0044 85962.HP0306 356
85962.HP0044 85962.HP0360 459
85962.HP0044 85962.HP0366 603
85962.HP0044 85962.HP0378 159
85962.HP0044 85962.HP0421 266
85962.HP0044 85962.HP0493 193
85962.HP0044 85962.HP0572 241
85962.HP0044 85962.HP0598 155
85962.HP0044 85962.HP0646 216
85962.HP0044 85962.HP0711 151
85962.HP0044 85962.HP0738 155
85962.HP0044 85962.HP0786 195
85962.HP0044 85962.HP0824 709
85962.HP0044 85962.HP0840 248
85962.HP0044 85962.HP0848 567
85962.HP0044 85962.HP0857 151
85962.HP0044 85962.HP0858 164
85962.HP0044 85962.HP0859 371
85962.HP0044 85962.HP0860 212
85962.HP0044 85962.HP0867 201
85962.HP0044 85962.HP0919 274
85962.HP0044 85962.HP0957 201
85962.HP0044 85962.HP1024 151
85962.HP0044 85962.HP1191 158
85962.HP0044 85962.HP1197 236
85962.HP0044 85962.HP1198 229
85962.HP0044 85962.HP1206 385
85962.HP0044 85962.HP1240 155
85962.HP0044 85962.HP1241 160
85962.HP0044 85962.HP1249 192
85962.HP0044 85962.HP1275 601
85962.HP0044 85962.HP1283 356
85962.HP0044 85962.HP1375 201
85962.HP0044 85962.HP1429 181
85962.HP0044 85962.HP1458 155
85962.HP0044 85962.HP1532 224
85962.HP0044 85962.HP1581 246
85962.HP0045 85962.HP0003 198
85962.HP0045 85962.HP0020 193
85962.HP0045 85962.HP0025 193
85962.HP0045 85962.HP0029 241
85962.HP0045 85962.HP0030 226
85962.HP0045 85962.HP0031 265
85962.HP0045 85962.HP0032 291
85962.HP0045 85962.HP0033 320
85962.HP0045 85962.HP0034 320
85962.HP0045 85962.HP0035 291
85962.HP0045 85962.HP0036 328
85962.HP0045 85962.HP0037 295
85962.HP0045 85962.HP0038 417
85962.HP0045 85962.HP0039m 444
85962.HP0045 85962.HP0041 417
85962.HP0045 85962.HP0042 544
85962.HP0045 85962.HP0043 827
85962.HP0045 85962.HP0044 999
85962.HP0045 85962.HP0046 552
85962.HP0045 85962.HP0047 157
85962.HP0045 85962.HP0072 236
85962.HP0045 85962.HP0073 193
85962.HP0045 85962.HP0093 819
85962.HP0045 85962.HP0094 857
85962.HP0045 85962.HP0102 489
85962.HP0045 85962.HP0132 170
85962.HP0045 85962.HP0159 319
85962.HP0045 85962.HP0178 253
85962.HP0045 85962.HP0196 195
85962.HP0045 85962.HP0202 412
85962.HP0045 85962.HP0229 230
85962.HP0045 85962.HP0238 178
85962.HP0045 85962.HP0243 151
85962.HP0045 85962.HP0265 208
85962.HP0045 85962.HP0286 187
85962.HP0045 85962.HP0295 157
85962.HP0045 85962.HP0306 418
85962.HP0045 85962.HP0310 170
85962.HP0045 85962.HP0313 199
85962.HP0045 85962.HP0317 238
85962.HP0045 85962.HP0326 392
85962.HP0045 85962.HP0330 190
85962.HP0045 85962.HP0360 522
85962.HP0045 85962.HP0366 452
85962.HP0045 85962.HP0370 293
85962.HP0045 85962.HP0379 270
85962.HP0045 85962.HP0380 218
85962.HP0045 85962.HP0409 193
85962.HP0045 85962.HP0419 165
85962.HP0045 85962.HP0421 170
85962.HP0045 85962.HP0422 199
85962.HP0045 85962.HP0426 179
85962.HP0045 85962.HP0440 199
85962.HP0045 85962.HP0473 200
85962.HP0045 85962.HP0475 200
85962.HP0045 85962.HP0485 232
85962.HP0045 85962.HP0499 235
85962.HP0045 85962.HP0547 196
85962.HP0045 85962.HP0559 196
85962.HP0045 85962.HP0569 261
85962.HP0045 85962.HP0591 238
85962.HP0045 85962.HP0598 274
85962.HP0045 85962.HP0615 196
85962.HP0045 85962.HP0617 191
85962.HP0045 85962.HP0618 193
85962.HP0045 85962.HP0646 271
85962.HP0045 85962.HP0650 234
85962.HP0045 85962.HP0651 256
85962.HP0045 85962.HP0661 199
85962.HP0045 85962.HP0681 339
85962.HP0045 85962.HP0706 235
85962.HP0045 85962.HP0711 184
85962.HP0045 85962.HP0717 191
85962.HP0045 85962.HP0723 200
85962.HP0045 85962.HP0753 200
85962.HP0045 85962.HP0779 152
85962.HP0045 85962.HP0797 235
85962.HP0045 85962.HP0840 323
85962.HP0045 85962.HP0857 247
85962.HP0045 85962.HP0858 215
85962.HP0045 85962.HP0859 219
85962.HP0045 85962.HP0860 239
85962.HP0045 85962.HP0871 340
85962.HP0045 85962.HP0874 196
85962.HP0045 85962.HP0875 229
85962.HP0045 85962.HP0887 232
85962.HP0045 85962.HP0911 183
85962.HP0045 85962.HP0919 191
85962.HP0045 85962.HP0954 346
85962.HP0045 85962.HP0979 150
85962.HP0045 85962.HP1026 255
85962.HP0045 85962.HP1027 199
85962.HP0045 85962.HP1038 199
85962.HP0045 85962.HP1052 191
85962.HP0045 85962.HP1058 151
85962.HP0045 85962.HP1099 200
85962.HP0045 85962.HP1104 198
85962.HP0045 85962.HP1105 319
85962.HP0045 85962.HP1114 152
85962.HP0045 85962.HP1119 151
85962.HP0045 85962.HP1131 183
85962.HP0045 85962.HP1132 339
85962.HP0045 85962.HP1133 491
85962.HP0045 85962.HP1136 539
85962.HP0045 85962.HP1137 199
85962.HP0045 85962.HP1157 338
85962.HP0045 85962.HP1183 200
85962.HP0045 85962.HP1193 241
85962.HP0045 85962.HP1203 153
85962.HP0045 85962.HP1206 384
85962.HP0045 85962.HP1210 195
85962.HP0045 85962.HP1212 198
85962.HP0045 85962.HP1226 224
85962.HP0045 85962.HP1231 199
85962.HP0045 85962.HP1275 534
85962.HP0045 85962.HP1283 356
85962.HP0045 85962.HP1292 152
85962.HP0045 85962.HP1332 199
85962.HP0045 85962.HP1335 368
85962.HP0045 85962.HP1375 197
85962.HP0045 85962.HP1399 340
85962.HP0045 85962.HP1409 179
85962.HP0045 85962.HP1429 241
85962.HP0045 85962.HP1436 236
85962.HP0045 85962.HP1459 193
85962.HP0045 85962.HP1478 191
85962.HP0045 85962.HP1491 200
85962.HP0045 85962.HP1543 193
85962.HP0045 85962.HP1544 195
85962.HP0045 85962.HP1549 191
85962.HP0045 85962.HP1552 199
85962.HP0045 85962.HP1563 230
85962.HP0045 85962.HP1581 249
85962.HP0045 85962.HP1587 200
85962.HP0045 85962.HP1588 240
85962.HP0046 85962.HP0029 188
85962.HP0046 85962.HP0030 188
85962.HP0046 85962.HP0031 211
85962.HP0046 85962.HP0032 225
85962.HP0046 85962.HP0033 225
85962.HP0046 85962.HP0034 225
85962.HP0046 85962.HP0035 225
85962.HP0046 85962.HP0036 225
85962.HP0046 85962.HP0037 228
85962.HP0046 85962.HP0038 297
85962.HP0046 85962.HP0039m 297
85962.HP0046 85962.HP0041 297
85962.HP0046 85962.HP0042 362
85962.HP0046 85962.HP0043 463
85962.HP0046 85962.HP0044 552
85962.HP0046 85962.HP0045 552
85962.HP0047 85962.HP0020 561
85962.HP0047 85962.HP0045 157
85962.HP0047 85962.HP0048 987
85962.HP0047 85962.HP0049 866
85962.HP0047 85962.HP0050 681
85962.HP0047 85962.HP0051 748
85962.HP0047 85962.HP0052 438
85962.HP0047 85962.HP0053 273
85962.HP0047 85962.HP0054 422
85962.HP0047 85962.HP0055 310
85962.HP0047 85962.HP0056 249
85962.HP0047 85962.HP0057 159
85962.HP0047 85962.HP0068 421
85962.HP0047 85962.HP0082 235
85962.HP0047 85962.HP0100 192
85962.HP0047 85962.HP0119 180
85962.HP0047 85962.HP0165 199
85962.HP0047 85962.HP0166 196
85962.HP0047 85962.HP0182 513
85962.HP0047 85962.HP0183 196
85962.HP0047 85962.HP0193 200
85962.HP0047 85962.HP0199 170
85962.HP0047 85962.HP0221 260
85962.HP0047 85962.HP0224 192
85962.HP0047 85962.HP0231 163
85962.HP0047 85962.HP0240 210
85962.HP0047 85962.HP0243 530
85962.HP0047 85962.HP0259 235
85962.HP0047 85962.HP0266 267
85962.HP0047 85962.HP0277 268
85962.HP0047 85962.HP0294 229
85962.HP0047 85962.HP0306 340
85962.HP0047 85962.HP0313 200
85962.HP0047 85962.HP0346 274
85962.HP0047 85962.HP0350 314
85962.HP0047 85962.HP0352 162
85962.HP0047 85962.HP0376 198
85962.HP0047 85962.HP0380 200
85962.HP0047 85962.HP0382 240
85962.HP0047 85962.HP0452 156
85962.HP0047 85962.HP0459 182
85962.HP0047 85962.HP0485 532
85962.HP0047 85962.HP0510 168
85962.HP0047 85962.HP0520 229
85962.HP0047 85962.HP0528 205
85962.HP0047 85962.HP0540 200
85962.HP0047 85962.HP0541 210
85962.HP0047 85962.HP0542 229
85962.HP0047 85962.HP0543 200
85962.HP0047 85962.HP0631 548
85962.HP0047 85962.HP0632 566
85962.HP0047 85962.HP0633 533
85962.HP0047 85962.HP0634 472
85962.HP0047 85962.HP0635 436
85962.HP0047 85962.HP0641 156
85962.HP0047 85962.HP0642 193
85962.HP0047 85962.HP0649 238
85962.HP0047 85962.HP0666 223
85962.HP0047 85962.HP0695 550
85962.HP0047 85962.HP0738 196
85962.HP0047 85962.HP0751 169
85962.HP0047 85962.HP0761 152
85962.HP0047 85962.HP0786 277
85962.HP0047 85962.HP0805 353
85962.HP0047 85962.HP0806 186
85962.HP0047 85962.HP0826 301
85962.HP0047 85962.HP0843 291
85962.HP0047 85962.HP0844 195
85962.HP0047 85962.HP0845 229
85962.HP0047 85962.HP0854 200
85962.HP0047 85962.HP0857 540
85962.HP0047 85962.HP0862 159
85962.HP0047 85962.HP0864 162
85962.HP0047 85962.HP0865 191
85962.HP0047 85962.HP0866 191
85962.HP0047 85962.HP0867 351
85962.HP0047 85962.HP0869 540
85962.HP0047 85962.HP0876 236
85962.HP0047 85962.HP0896 196
85962.HP0047 85962.HP0898 944
85962.HP0047 85962.HP0899 786
85962.HP0047 85962.HP0900 619
85962.HP0047 85962.HP0915 238
85962.HP0047 85962.HP0916 390
85962.HP0047 85962.HP0929 259
85962.HP0047 85962.HP0944 194
85962.HP0047 85962.HP0957 219
85962.HP0047 85962.HP0958 164
85962.HP0047 85962.HP0961 193
85962.HP0047 85962.HP1050 207
85962.HP0047 85962.HP1067 185
85962.HP0047 85962.HP1077 157
85962.HP0047 85962.HP1088 192
85962.HP0047 85962.HP1104 200
85962.HP0047 85962.HP1133 153
85962.HP0047 85962.HP1141 266
85962.HP0047 85962.HP1156 204
85962.HP0047 85962.HP1217 220
85962.HP0047 85962.HP1222 235
85962.HP0047 85962.HP1227 191
85962.HP0047 85962.HP1237 156
85962.HP0047 85962.HP1250 411
85962.HP0047 85962.HP1258 220
85962.HP0047 85962.HP1261 354
85962.HP0047 85962.HP1266 477
85962.HP0047 85962.HP1267 160
85962.HP0047 85962.HP1268 246
85962.HP0047 85962.HP1271 322
85962.HP0047 85962.HP1338 459
85962.HP0047 85962.HP1345 151
85962.HP0047 85962.HP1360 200
85962.HP0047 85962.HP1458 191
85962.HP0047 85962.HP1459 274
85962.HP0047 85962.HP1468 207
85962.HP0047 85962.HP1492 260
85962.HP0047 85962.HP1509 158
85962.HP0047 85962.HP1512 235
85962.HP0047 85962.HP1523 159
85962.HP0047 85962.HP1535 252
85962.HP0047 85962.HP1539 339
85962.HP0047 85962.HP1552 164
85962.HP0047 85962.HP1572 232
85962.HP0047 85962.HP1582 492
85962.HP0047 85962.HP1583 375
85962.HP0048 85962.HP0047 987
85962.HP0048 85962.HP0049 866
85962.HP0048 85962.HP0050 681
85962.HP0048 85962.HP0051 748
85962.HP0048 85962.HP0052 417
85962.HP0048 85962.HP0053 268
85962.HP0048 85962.HP0054 422
85962.HP0048 85962.HP0055 310
85962.HP0048 85962.HP0056 249
85962.HP0048 85962.HP0057 159
85962.HP0048 85962.HP0068 421
85962.HP0048 85962.HP0116 192
85962.HP0048 85962.HP0154 179
85962.HP0048 85962.HP0191 208
85962.HP0048 85962.HP0193 236
85962.HP0048 85962.HP0221 236
85962.HP0048 85962.HP0240 339
85962.HP0048 85962.HP0277 268
85962.HP0048 85962.HP0313 236
85962.HP0048 85962.HP0320 191
85962.HP0048 85962.HP0346 253
85962.HP0048 85962.HP0380 200
85962.HP0048 85962.HP0392 191
85962.HP0048 85962.HP0485 200
85962.HP0048 85962.HP0508 197
85962.HP0048 85962.HP0552 151
85962.HP0048 85962.HP0587 154
85962.HP0048 85962.HP0604 333
85962.HP0048 85962.HP0631 511
85962.HP0048 85962.HP0632 555
85962.HP0048 85962.HP0633 384
85962.HP0048 85962.HP0634 495
85962.HP0048 85962.HP0635 551
85962.HP0048 85962.HP0642 187
85962.HP0048 85962.HP0649 191
85962.HP0048 85962.HP0666 339
85962.HP0048 85962.HP0697 236
85962.HP0048 85962.HP0748 240
85962.HP0048 85962.HP0759 239
85962.HP0048 85962.HP0799 318
85962.HP0048 85962.HP0800 156
85962.HP0048 85962.HP0805 172
85962.HP0048 85962.HP0806 301
85962.HP0048 85962.HP0826 217
85962.HP0048 85962.HP0845 151
85962.HP0048 85962.HP0857 360
85962.HP0048 85962.HP0869 492
85962.HP0048 85962.HP0898 637
85962.HP0048 85962.HP0899 611
85962.HP0048 85962.HP0900 597
85962.HP0048 85962.HP0929 376
85962.HP0048 85962.HP0943 275
85962.HP0048 85962.HP0954 151
85962.HP0048 85962.HP0961 208
85962.HP0048 85962.HP1060 191
85962.HP0048 85962.HP1077 368
85962.HP0048 85962.HP1084 153
85962.HP0048 85962.HP1087 162
85962.HP0048 85962.HP1131 157
85962.HP0048 85962.HP1141 192
85962.HP0048 85962.HP1147 185
85962.HP0048 85962.HP1148 185
85962.HP0048 85962.HP1171 267
85962.HP0048 85962.HP1187 166
85962.HP0048 85962.HP1222 232
85962.HP0048 85962.HP1227 205
85962.HP0048 85962.HP1266 440
85962.HP0048 85962.HP1268 291
85962.HP0048 85962.HP1271 206
85962.HP0048 85962.HP1323 185
85962.HP0048 85962.HP1338 445
85962.HP0048 85962.HP1345 190
85962.HP0048 85962.HP1360 199
85962.HP0048 85962.HP1401 174
85962.HP0048 85962.HP1435 156
85962.HP0048 85962.HP1466 194
85962.HP0048 85962.HP1491 192
85962.HP0048 85962.HP1492 236
85962.HP0048 85962.HP1504 156
85962.HP0048 85962.HP1513 163
85962.HP0048 85962.HP1552 188
85962.HP0048 85962.HP1572 229
85962.HP0049 85962.HP0002 339
85962.HP0049 85962.HP0020 537
85962.HP0049 85962.HP0047 866
85962.HP0049 85962.HP0048 866
85962.HP0049 85962.HP0050 681
85962.HP0049 85962.HP0051 748
85962.HP0049 85962.HP0052 438
85962.HP0049 85962.HP0053 273
85962.HP0049 85962.HP0054 422
85962.HP0049 85962.HP0055 310
85962.HP0049 85962.HP0056 302
85962.HP0049 85962.HP0057 159
85962.HP0049 85962.HP0072 238
85962.HP0049 85962.HP0073 306
85962.HP0049 85962.HP0083 198
85962.HP0049 85962.HP0084 207
85962.HP0049 85962.HP0105 199
85962.HP0049 85962.HP0107 200
85962.HP0049 85962.HP0136 274
85962.HP0049 85962.HP0197 240
85962.HP0049 85962.HP0214 318
85962.HP0049 85962.HP0264 156
85962.HP0049 85962.HP0294 290
85962.HP0049 85962.HP0309 321
85962.HP0049 85962.HP0321 316
85962.HP0049 85962.HP0334 155
85962.HP0049 85962.HP0347 151
85962.HP0049 85962.HP0348 169
85962.HP0049 85962.HP0361 378
85962.HP0049 85962.HP0378 271
85962.HP0049 85962.HP0382 459
85962.HP0049 85962.HP0390 155
85962.HP0049 85962.HP0422 957
85962.HP0049 85962.HP0425 169
85962.HP0049 85962.HP0512 523
85962.HP0049 85962.HP0549 156
85962.HP0049 85962.HP0551 156
85962.HP0049 85962.HP0561 207
85962.HP0049 85962.HP0570 530
85962.HP0049 85962.HP0642 679
85962.HP0049 85962.HP0691 784
85962.HP0049 85962.HP0695 208
85962.HP0049 85962.HP0697 254
85962.HP0049 85962.HP0742 157
85962.HP0049 85962.HP0757 989
85962.HP0049 85962.HP0787 393
85962.HP0049 85962.HP0830 230
85962.HP0049 85962.HP0832 512
85962.HP0049 85962.HP0837 821
85962.HP0049 85962.HP0840 200
85962.HP0049 85962.HP0857 152
85962.HP0049 85962.HP0927 232
85962.HP0049 85962.HP0941 356
85962.HP0049 85962.HP0943 316
85962.HP0049 85962.HP1062 194
85962.HP0049 85962.HP1237 292
85962.HP0049 85962.HP1238 293
85962.HP0049 85962.HP1348 253
85962.HP0049 85962.HP1349 316
85962.HP0049 85962.HP1350 240
85962.HP0049 85962.HP1410 169
85962.HP0049 85962.HP1419 199
85962.HP0049 85962.HP1459 332
85962.HP0049 85962.HP1481 290
85962.HP0049 85962.HP1507 436
85962.HP0049 85962.HP1541 330
85962.HP0049 85962.HP1584 305
85962.HP0050 85962.HP0001 474
85962.HP0050 85962.HP0047 681
85962.HP0050 85962.HP0048 681
85962.HP0050 85962.HP0049 681
85962.HP0050 85962.HP0051 890
85962.HP0050 85962.HP0052 598
85962.HP0050 85962.HP0053 330
85962.HP0050 85962.HP0054 386
85962.HP0050 85962.HP0055 333
85962.HP0050 85962.HP0056 290
85962.HP0050 85962.HP0057 166
85962.HP0050 85962.HP0091 222
85962.HP0050 85962.HP0262 185
85962.HP0050 85962.HP0349 227
85962.HP0050 85962.HP0409 163
85962.HP0050 85962.HP0452 164
85962.HP0050 85962.HP0481 241
85962.HP0050 85962.HP0547 164
85962.HP0050 85962.HP0839 199
85962.HP0050 85962.HP0844 152
85962.HP0050 85962.HP1072 234
85962.HP0050 85962.HP1121 163
85962.HP0050 85962.HP1153 185
85962.HP0050 85962.HP1232 152
85962.HP0050 85962.HP1238 158
85962.HP0050 85962.HP1323 212
85962.HP0050 85962.HP1406 227
85962.HP0051 85962.HP0009 254
85962.HP0051 85962.HP0039m 195
85962.HP0051 85962.HP0042 235
85962.HP0051 85962.HP0047 748
85962.HP0051 85962.HP0048 748
85962.HP0051 85962.HP0049 748
85962.HP0051 85962.HP0050 890
85962.HP0051 85962.HP0052 619
85962.HP0051 85962.HP0053 416
85962.HP0051 85962.HP0054 405
85962.HP0051 85962.HP0055 303
85962.HP0051 85962.HP0056 260
85962.HP0051 85962.HP0057 166
85962.HP0051 85962.HP0089 902
85962.HP0051 85962.HP0092 163
85962.HP0051 85962.HP0103 339
85962.HP0051 85962.HP0142 234
85962.HP0051 85962.HP0164 821
85962.HP0051 85962.HP0186 150
85962.HP0051 85962.HP0187 150
85962.HP0051 85962.HP0188 150
85962.HP0051 85962.HP0197 900
85962.HP0051 85962.HP0211 651
85962.HP0051 85962.HP0217 205
85962.HP0051 85962.HP0263 163
85962.HP0051 85962.HP0289 529
85962.HP0051 85962.HP0298 569
85962.HP0051 85962.HP0315 776
85962.HP0051 85962.HP0335 819
85962.HP0051 85962.HP0426 150
85962.HP0051 85962.HP0441 733
85962.HP0051 85962.HP0452 251
85962.HP0051 85962.HP0464 191
85962.HP0051 85962.HP0476 157
85962.HP0051 85962.HP0480 500
85962.HP0051 85962.HP0484 316
85962.HP0051 85962.HP0500 448
85962.HP0051 85962.HP0513 150
85962.HP0051 85962.HP0525 276
85962.HP0051 85962.HP0585 716
85962.HP0051 85962.HP0610 659
85962.HP0051 85962.HP0629 150
85962.HP0051 85962.HP0641 778
85962.HP0051 85962.HP0642 232
85962.HP0051 85962.HP0657 774
85962.HP0051 85962.HP0680 152
85962.HP0051 85962.HP0767 825
85962.HP0051 85962.HP0855 784
85962.HP0051 85962.HP0876 530
85962.HP0051 85962.HP0879 179
85962.HP0051 85962.HP0896 490
85962.HP0051 85962.HP0915 532
85962.HP0051 85962.HP0916 780
85962.HP0051 85962.HP0919 339
85962.HP0051 85962.HP0922 529
85962.HP0051 85962.HP0937 150
85962.HP0051 85962.HP0938 150
85962.HP0051 85962.HP1000 821
85962.HP0051 85962.HP1037 208
85962.HP0051 85962.HP1074 825
85962.HP0051 85962.HP1105 496
85962.HP0051 85962.HP1243 199
85962.HP0051 85962.HP1352 163
85962.HP0051 85962.HP1353 340
85962.HP0051 85962.HP1366 821
85962.HP0051 85962.HP1367 163
85962.HP0051 85962.HP1368 163
85962.HP0051 85962.HP1371 829
85962.HP0051 85962.HP1396 150
85962.HP0051 85962.HP1397 841
85962.HP0051 85962.HP1409 150
85962.HP0051 85962.HP1433 825
85962.HP0051 85962.HP1450 208
85962.HP0051 85962.HP1452 191
85962.HP0051 85962.HP1471 252
85962.HP0051 85962.HP1499 786
85962.HP0051 85962.HP1512 338
85962.HP0051 85962.HP1517 153
85962.HP0051 85962.HP1518 153
85962.HP0052 85962.HP0047 438
85962.HP0052 85962.HP0048 417
85962.HP0052 85962.HP0049 438
85962.HP0052 85962.HP0050 598
85962.HP0052 85962.HP0051 619
85962.HP0052 85962.HP0053 486
85962.HP0052 85962.HP0054 486
85962.HP0052 85962.HP0055 474
85962.HP0052 85962.HP0056 395
85962.HP0052 85962.HP0057 193
85962.HP0052 85962.HP0139 839
85962.HP0052 85962.HP0205 841
85962.HP0052 85962.HP0243 683
85962.HP0052 85962.HP0325 522
85962.HP0052 85962.HP0397 841
85962.HP0052 85962.HP0410 819
85962.HP0052 85962.HP0512 254
85962.HP0052 85962.HP0606 491
85962.HP0052 85962.HP0933 278
85962.HP0052 85962.HP0940 710
85962.HP0052 85962.HP1072 200
85962.HP0052 85962.HP1173 841
85962.HP0052 85962.HP1349 819
85962.HP0052 85962.HP1376 653
85962.HP0052 85962.HP1561 710
85962.HP0052 85962.HP1562 675
85962.HP0052 85962.HP1563 232
85962.HP0053 85962.HP0025 530
85962.HP0053 85962.HP0047 273
85962.HP0053 85962.HP0048 268
85962.HP0053 85962.HP0049 273
85962.HP0053 85962.HP0050 330
85962.HP0053 85962.HP0051 416
85962.HP0053 85962.HP0052 486
85962.HP0053 85962.HP0054 995
85962.HP0053 85962.HP0055 721
85962.HP0053 85962.HP0056 636
85962.HP0053 85962.HP0057 252
85962.HP0053 85962.HP0165 291
85962.HP0053 85962.HP0216 819
85962.HP0053 85962.HP0217 823
85962.HP0053 85962.HP0218 776
85962.HP0053 85962.HP0260 825
85962.HP0053 85962.HP0335 208
85962.HP0053 85962.HP0336 819
85962.HP0053 85962.HP0346 400
85962.HP0053 85962.HP0358 178
85962.HP0053 85962.HP0373 407
85962.HP0053 85962.HP0425 504
85962.HP0053 85962.HP0433 251
85962.HP0053 85962.HP0447 339
85962.HP0053 85962.HP0453 213
85962.HP0053 85962.HP0461 710
85962.HP0053 85962.HP0478 164
85962.HP0053 85962.HP0527 200
85962.HP0053 85962.HP0530 569
85962.HP0053 85962.HP0544 234
85962.HP0053 85962.HP0670 163
85962.HP0053 85962.HP0674 490
85962.HP0053 85962.HP0713 238
85962.HP0053 85962.HP0790 208
85962.HP0053 85962.HP0910 164
85962.HP0053 85962.HP0995 718
85962.HP0053 85962.HP1002 272
85962.HP0053 85962.HP1009 230
85962.HP0053 85962.HP1027 199
85962.HP0053 85962.HP1053 158
85962.HP0053 85962.HP1077 230
85962.HP0053 85962.HP1078 827
85962.HP0053 85962.HP1079 823
85962.HP0053 85962.HP1080 841
85962.HP0053 85962.HP1121 204
85962.HP0053 85962.HP1142 841
85962.HP0053 85962.HP1164 188
85962.HP0053 85962.HP1187 213
85962.HP0053 85962.HP1188 150
85962.HP0053 85962.HP1207 165
85962.HP0053 85962.HP1243 204
85962.HP0053 85962.HP1283 222
85962.HP0053 85962.HP1364 562
85962.HP0053 85962.HP1381 837
85962.HP0053 85962.HP1404 825
85962.HP0053 85962.HP1405 823
85962.HP0053 85962.HP1409 230
85962.HP0053 85962.HP1410 340
85962.HP0053 85962.HP1426 390
85962.HP0053 85962.HP1433 653
85962.HP0053 85962.HP1472 371
85962.HP0053 85962.HP1499 227
85962.HP0053 85962.HP1578 575
85962.HP0054 85962.HP0039m 396
85962.HP0054 85962.HP0042 301
85962.HP0054 85962.HP0047 422
85962.HP0054 85962.HP0048 422
85962.HP0054 85962.HP0049 422
85962.HP0054 85962.HP0050 386
85962.HP0054 85962.HP0051 405
85962.HP0054 85962.HP0052 486
85962.HP0054 85962.HP0053 995
85962.HP0054 85962.HP0055 731
85962.HP0054 85962.HP0056 645
85962.HP0054 85962.HP0057 252
85962.HP0054 85962.HP0089 902
85962.HP0054 85962.HP0092 163
85962.HP0054 85962.HP0142 234
85962.HP0054 85962.HP0186 150
85962.HP0054 85962.HP0187 150
85962.HP0054 85962.HP0188 150
85962.HP0054 85962.HP0197 900
85962.HP0054 85962.HP0263 163
85962.HP0054 85962.HP0315 208
85962.HP0054 85962.HP0390 218
85962.HP0054 85962.HP0402 226
85962.HP0054 85962.HP0426 150
85962.HP0054 85962.HP0452 251
85962.HP0054 85962.HP0476 157
85962.HP0054 85962.HP0478 225
85962.HP0054 85962.HP0480 500
85962.HP0054 85962.HP0500 448
85962.HP0054 85962.HP0513 150
85962.HP0054 85962.HP0539 196
85962.HP0054 85962.HP0598 163
85962.HP0054 85962.HP0629 150
85962.HP0054 85962.HP0680 152
85962.HP0054 85962.HP0722 209
85962.HP0054 85962.HP0821 180
85962.HP0054 85962.HP0876 819
85962.HP0054 85962.HP0903m 257
85962.HP0054 85962.HP0909 168
85962.HP0054 85962.HP0915 819
85962.HP0054 85962.HP0916 839
85962.HP0054 85962.HP0937 150
85962.HP0054 85962.HP0938 150
85962.HP0054 85962.HP0996 159
85962.HP0054 85962.HP1008 208
85962.HP0054 85962.HP1198 167
85962.HP0054 85962.HP1208 154
85962.HP0054 85962.HP1209 199
85962.HP0054 85962.HP1352 163
85962.HP0054 85962.HP1367 163
85962.HP0054 85962.HP1368 163
85962.HP0054 85962.HP1396 150
85962.HP0054 85962.HP1397 150
85962.HP0054 85962.HP1409 150
85962.HP0054 85962.HP1452 191
85962.HP0054 85962.HP1493 241
85962.HP0054 85962.HP1512 718
85962.HP0054 85962.HP1517 204
85962.HP0054 85962.HP1518 204
85962.HP0054 85962.HP1584 154
85962.HP0055 85962.HP0012 220
85962.HP0055 85962.HP0047 310
85962.HP0055 85962.HP0048 310
85962.HP0055 85962.HP0049 310
85962.HP0055 85962.HP0050 333
85962.HP0055 85962.HP0051 303
85962.HP0055 85962.HP0052 474
85962.HP0055 85962.HP0053 721
85962.HP0055 85962.HP0054 731
85962.HP0055 85962.HP0056 889
85962.HP0055 85962.HP0057 280
85962.HP0055 85962.HP0105 195
85962.HP0055 85962.HP0115 335
85962.HP0055 85962.HP0247 171
85962.HP0055 85962.HP0298 204
85962.HP0055 85962.HP0299 172
85962.HP0055 85962.HP0300 231
85962.HP0055 85962.HP0319 208
85962.HP0055 85962.HP0321 225
85962.HP0055 85962.HP0349 153
85962.HP0055 85962.HP0419 320
85962.HP0055 85962.HP0558 348
85962.HP0055 85962.HP0580 181
85962.HP0055 85962.HP0601 335
85962.HP0055 85962.HP0652 317
85962.HP0055 85962.HP0658 219
85962.HP0055 85962.HP0680 309
85962.HP0055 85962.HP0822 156
85962.HP0055 85962.HP0830 206
85962.HP0055 85962.HP0846 153
85962.HP0055 85962.HP0862 154
85962.HP0055 85962.HP0864 159
85962.HP0055 85962.HP0865 160
85962.HP0055 85962.HP0866 160
85962.HP0055 85962.HP0921 191
85962.HP0055 85962.HP0925 157
85962.HP0055 85962.HP0936 196
85962.HP0055 85962.HP0944 165
85962.HP0055 85962.HP0952 211
85962.HP0055 85962.HP0961 312
85962.HP0055 85962.HP0976 316
85962.HP0055 85962.HP1013 264
85962.HP0055 85962.HP1029 266
85962.HP0055 85962.HP1091 196
85962.HP0055 85962.HP1143 301
85962.HP0055 85962.HP1240 156
85962.HP0055 85962.HP1259 261
85962.HP0055 85962.HP1282 193
85962.HP0055 85962.HP1291 192
85962.HP0055 85962.HP1346 191
85962.HP0055 85962.HP1373 396
85962.HP0055 85962.HP1415 176
85962.HP0055 85962.HP1428 222
85962.HP0055 85962.HP1497 151
85962.HP0056 85962.HP0002 166
85962.HP0056 85962.HP0010 249
85962.HP0056 85962.HP0026 167
85962.HP0056 85962.HP0032 254
85962.HP0056 85962.HP0033 236
85962.HP0056 85962.HP0037 567
85962.HP0056 85962.HP0047 249
85962.HP0056 85962.HP0048 249
85962.HP0056 85962.HP0049 302
85962.HP0056 85962.HP0050 290
85962.HP0056 85962.HP0051 260
85962.HP0056 85962.HP0052 395
85962.HP0056 85962.HP0053 636
85962.HP0056 85962.HP0054 645
85962.HP0056 85962.HP0055 889
85962.HP0056 85962.HP0057 305
85962.HP0056 85962.HP0068 152
85962.HP0056 85962.HP0098 171
85962.HP0056 85962.HP0105 319
85962.HP0056 85962.HP0107 286
85962.HP0056 85962.HP0115 191
85962.HP0056 85962.HP0118 490
85962.HP0056 85962.HP0132 316
85962.HP0056 85962.HP0136 315
85962.HP0056 85962.HP0154 284
85962.HP0056 85962.HP0155 532
85962.HP0056 85962.HP0159 208
85962.HP0056 85962.HP0175 238
85962.HP0056 85962.HP0183 423
85962.HP0056 85962.HP0191 162
85962.HP0056 85962.HP0192 185
85962.HP0056 85962.HP0200 206
85962.HP0056 85962.HP0212 156
85962.HP0056 85962.HP0215 264
85962.HP0056 85962.HP0229 230
85962.HP0056 85962.HP0235 154
85962.HP0056 85962.HP0255 811
85962.HP0056 85962.HP0283 263
85962.HP0056 85962.HP0293 165
85962.HP0056 85962.HP0295 191
85962.HP0056 85962.HP0299 158
85962.HP0056 85962.HP0302 236
85962.HP0056 85962.HP0306 199
85962.HP0056 85962.HP0310 495
85962.HP0056 85962.HP0336 154
85962.HP0056 85962.HP0351 199
85962.HP0056 85962.HP0360 199
85962.HP0056 85962.HP0366 151
85962.HP0056 85962.HP0367 235
85962.HP0056 85962.HP0371 151
85962.HP0056 85962.HP0380 936
85962.HP0056 85962.HP0387 281
85962.HP0056 85962.HP0390 229
85962.HP0056 85962.HP0393 191
85962.HP0056 85962.HP0431 156
85962.HP0056 85962.HP0472 199
85962.HP0056 85962.HP0476 819
85962.HP0056 85962.HP0485 283
85962.HP0056 85962.HP0512 925
85962.HP0056 85962.HP0516 274
85962.HP0056 85962.HP0525 200
85962.HP0056 85962.HP0529 152
85962.HP0056 85962.HP0549 252
85962.HP0056 85962.HP0551 269
85962.HP0056 85962.HP0558 410
85962.HP0056 85962.HP0561 277
85962.HP0056 85962.HP0567 155
85962.HP0056 85962.HP0576 176
85962.HP0056 85962.HP0577 219
85962.HP0056 85962.HP0601 292
85962.HP0056 85962.HP0604 178
85962.HP0056 85962.HP0636 532
85962.HP0056 85962.HP0641 451
85962.HP0056 85962.HP0643 819
85962.HP0056 85962.HP0648 210
85962.HP0056 85962.HP0649 801
85962.HP0056 85962.HP0655 154
85962.HP0056 85962.HP0663 185
85962.HP0056 85962.HP0672 901
85962.HP0056 85962.HP0679 256
85962.HP0056 85962.HP0680 178
85962.HP0056 85962.HP0690 161
85962.HP0056 85962.HP0703 177
85962.HP0056 85962.HP0721 490
85962.HP0056 85962.HP0723 829
85962.HP0056 85962.HP0725 240
85962.HP0056 85962.HP0736 156
85962.HP0056 85962.HP0748 319
85962.HP0056 85962.HP0753 200
85962.HP0056 85962.HP0762 211
85962.HP0056 85962.HP0775 187
85962.HP0056 85962.HP0796 532
85962.HP0056 85962.HP0812 196
85962.HP0056 85962.HP0824 165
85962.HP0056 85962.HP0828 235
85962.HP0056 85962.HP0829 191
85962.HP0056 85962.HP0840 259
85962.HP0056 85962.HP0841 262
85962.HP0056 85962.HP0846 168
85962.HP0056 85962.HP0853 274
85962.HP0056 85962.HP0855 240
85962.HP0056 85962.HP0865 219
85962.HP0056 85962.HP0875 155
85962.HP0056 85962.HP0876 240
85962.HP0056 85962.HP0883 215
85962.HP0056 85962.HP0903m 159
85962.HP0056 85962.HP0926 164
85962.HP0056 85962.HP0930 522
85962.HP0056 85962.HP0935 172
85962.HP0056 85962.HP0936 151
85962.HP0056 85962.HP0943 278
85962.HP0056 85962.HP0957 675
85962.HP0056 85962.HP0961 191
85962.HP0056 85962.HP0976 227
85962.HP0056 85962.HP1013 211
85962.HP0056 85962.HP1021 210
85962.HP0056 85962.HP1022 492
85962.HP0056 85962.HP1037 155
85962.HP0056 85962.HP1045 587
85962.HP0056 85962.HP1047 230
85962.HP0056 85962.HP1049 344
85962.HP0056 85962.HP1050 205
85962.HP0056 85962.HP1072 276
85962.HP0056 85962.HP1076 238
85962.HP0056 85962.HP1084 804
85962.HP0056 85962.HP1091 151
85962.HP0056 85962.HP1101 256
85962.HP0056 85962.HP1118 800
85962.HP0056 85962.HP1126 256
85962.HP0056 85962.HP1134 194
85962.HP0056 85962.HP1140 175
85962.HP0056 85962.HP1148 200
85962.HP0056 85962.HP1158 948
85962.HP0056 85962.HP1166 206
85962.HP0056 85962.HP1172 659
85962.HP0056 85962.HP1177 232
85962.HP0056 85962.HP1186 229
85962.HP0056 85962.HP1189 208
85962.HP0056 85962.HP1190 193
85962.HP0056 85962.HP1193 248
85962.HP0056 85962.HP1241 181
85962.HP0056 85962.HP1251 158
85962.HP0056 85962.HP1256 206
85962.HP0056 85962.HP1258 150
85962.HP0056 85962.HP1327 340
85962.HP0056 85962.HP1339 195
85962.HP0056 85962.HP1363 152
85962.HP0056 85962.HP1373 408
85962.HP0056 85962.HP1394 157
85962.HP0056 85962.HP1399 413
85962.HP0056 85962.HP1402 171
85962.HP0056 85962.HP1416 236
85962.HP0056 85962.HP1420 172
85962.HP0056 85962.HP1440 238
85962.HP0056 85962.HP1448 524
85962.HP0056 85962.HP1457 339
85962.HP0056 85962.HP1458 165
85962.HP0056 85962.HP1468 165
85962.HP0056 85962.HP1478 205
85962.HP0056 85962.HP1480 219
85962.HP0056 85962.HP1495 253
85962.HP0056 85962.HP1497 338
85962.HP0056 85962.HP1503 276
85962.HP0056 85962.HP1507 455
85962.HP0056 85962.HP1512 205
85962.HP0056 85962.HP1523 182
85962.HP0056 85962.HP1540 221
85962.HP0056 85962.HP1541 182
85962.HP0056 85962.HP1554 164
85962.HP0056 85962.HP1559 200
85962.HP0056 85962.HP1563 159
85962.HP0056 85962.HP1583 161
85962.HP0057 85962.HP0047 159
85962.HP0057 85962.HP0048 159
85962.HP0057 85962.HP0049 159
85962.HP0057 85962.HP0050 166
85962.HP0057 85962.HP0051 166
85962.HP0057 85962.HP0052 193
85962.HP0057 85962.HP0053 252
85962.HP0057 85962.HP0054 252
85962.HP0057 85962.HP0055 280
85962.HP0057 85962.HP0056 305
85962.HP0059 85962.HP0001 182
85962.HP0059 85962.HP0017 177
85962.HP0059 85962.HP0060 966
85962.HP0059 85962.HP0061 800
85962.HP0059 85962.HP0062 744
85962.HP0059 85962.HP0063 712
85962.HP0059 85962.HP0064 712
85962.HP0059 85962.HP0065 712
85962.HP0059 85962.HP0066 712
85962.HP0059 85962.HP0256 373
85962.HP0059 85962.HP0335 494
85962.HP0059 85962.HP0355 490
85962.HP0059 85962.HP0356 152
85962.HP0059 85962.HP0359 524
85962.HP0059 85962.HP0432 156
85962.HP0059 85962.HP0436 690
85962.HP0059 85962.HP0447 665
85962.HP0059 85962.HP0489 265
85962.HP0059 85962.HP0577 199
85962.HP0059 85962.HP0613 209
85962.HP0059 85962.HP0745 153
85962.HP0059 85962.HP0750 161
85962.HP0059 85962.HP0765 597
85962.HP0059 85962.HP0827 177
85962.HP0059 85962.HP0855 490
85962.HP0059 85962.HP0876 168
85962.HP0059 85962.HP0903m 193
85962.HP0059 85962.HP0958 558
85962.HP0059 85962.HP0979 679
85962.HP0059 85962.HP0983 159
85962.HP0059 85962.HP0987 821
85962.HP0059 85962.HP1008 819
85962.HP0059 85962.HP1124 169
85962.HP0059 85962.HP1133 169
85962.HP0059 85962.HP1143 850
85962.HP0059 85962.HP1190 156
85962.HP0059 85962.HP1214 170
85962.HP0059 85962.HP1326 205
85962.HP0059 85962.HP1327 205
85962.HP0059 85962.HP1328 520
85962.HP0059 85962.HP1364 199
85962.HP0059 85962.HP1365 200
85962.HP0059 85962.HP1373 776
85962.HP0059 85962.HP1392 260
85962.HP0059 85962.HP1432 195
85962.HP0059 85962.HP1535 786
85962.HP0060 85962.HP0009 219
85962.HP0060 85962.HP0012 154
85962.HP0060 85962.HP0018 189
85962.HP0060 85962.HP0030 259
85962.HP0060 85962.HP0059 966
85962.HP0060 85962.HP0061 865
85962.HP0060 85962.HP0062 804
85962.HP0060 85962.HP0063 769
85962.HP0060 85962.HP0064 769
85962.HP0060 85962.HP0065 769
85962.HP0060 85962.HP0066 822
85962.HP0060 85962.HP0082 153
85962.HP0060 85962.HP0119 206
85962.HP0060 85962.HP0158 196
85962.HP0060 85962.HP0186 224
85962.HP0060 85962.HP0207 179
85962.HP0060 85962.HP0284 154
85962.HP0060 85962.HP0317 479
85962.HP0060 85962.HP0395 173
85962.HP0060 85962.HP0432 165
85962.HP0060 85962.HP0488 359
85962.HP0060 85962.HP0495 549
85962.HP0060 85962.HP0524 162
85962.HP0060 85962.HP0541 487
85962.HP0060 85962.HP0566 153
85962.HP0060 85962.HP0595 296
85962.HP0060 85962.HP0599 179
85962.HP0060 85962.HP0605 280
85962.HP0060 85962.HP0650 152
85962.HP0060 85962.HP0655 168
85962.HP0060 85962.HP0731 306
85962.HP0060 85962.HP0777 155
85962.HP0060 85962.HP0812 279
85962.HP0060 85962.HP0863 192
85962.HP0060 85962.HP0979 182
85962.HP0060 85962.HP1034 153
85962.HP0060 85962.HP1116 359
85962.HP0060 85962.HP1142 454
85962.HP0060 85962.HP1143 841
85962.HP0060 85962.HP1190 159
85962.HP0060 85962.HP1224 183
85962.HP0060 85962.HP1326 490
85962.HP0060 85962.HP1327 562
85962.HP0060 85962.HP1328 718
85962.HP0060 85962.HP1336 248
85962.HP0060 85962.HP1364 252
85962.HP0060 85962.HP1365 340
85962.HP0060 85962.HP1373 232
85962.HP0060 85962.HP1396 168
85962.HP0060 85962.HP1414 232
85962.HP0060 85962.HP1433 290
85962.HP0060 85962.HP1437 602
85962.HP0060 85962.HP1548 172
85962.HP0060 85962.HP1570 346
85962.HP0061 85962.HP0059 800
85962.HP0061 85962.HP0060 865
85962.HP0061 85962.HP0062 804
85962.HP0061 85962.HP0063 769
85962.HP0061 85962.HP0064 769
85962.HP0061 85962.HP0065 769
85962.HP0061 85962.HP0066 811
85962.HP0061 85962.HP0078 208
85962.HP0061 85962.HP0146 196
85962.HP0061 85962.HP0160 236
85962.HP0061 85962.HP0224 234
85962.HP0061 85962.HP0227 339
85962.HP0061 85962.HP0259 200
85962.HP0061 85962.HP0289 160
85962.HP0061 85962.HP0317 236
85962.HP0061 85962.HP0379 180
85962.HP0061 85962.HP0477 524
85962.HP0061 85962.HP0519 821
85962.HP0061 85962.HP0536 196
85962.HP0061 85962.HP0596 521
85962.HP0061 85962.HP0728 494
85962.HP0061 85962.HP0768 193
85962.HP0061 85962.HP0798 193
85962.HP0061 85962.HP0800 193
85962.HP0061 85962.HP0806 776
85962.HP0061 85962.HP0922 159
85962.HP0061 85962.HP0978 464
85962.HP0061 85962.HP1102 199
85962.HP0061 85962.HP1105 154
85962.HP0061 85962.HP1185 490
85962.HP0061 85962.HP1193 191
85962.HP0061 85962.HP1250 529
85962.HP0061 85962.HP1255 235
85962.HP0061 85962.HP1322 841
85962.HP0061 85962.HP1342 199
85962.HP0061 85962.HP1382 379
85962.HP0061 85962.HP1524 841
85962.HP0061 85962.HP1551 200
85962.HP0062 85962.HP0059 744
85962.HP0062 85962.HP0060 804
85962.HP0062 85962.HP0061 804
85962.HP0062 85962.HP0063 827
85962.HP0062 85962.HP0064 827
85962.HP0062 85962.HP0065 827
85962.HP0062 85962.HP0066 827
85962.HP0062 85962.HP0103 418
85962.HP0062 85962.HP0170 500
85962.HP0062 85962.HP1156 418
85962.HP0063 85962.HP0030 164
85962.HP0063 85962.HP0059 712
85962.HP0063 85962.HP0060 769
85962.HP0063 85962.HP0061 769
85962.HP0063 85962.HP0062 827
85962.HP0063 85962.HP0064 987
85962.HP0063 85962.HP0065 977
85962.HP0063 85962.HP0066 976
85962.HP0063 85962.HP0067 776
85962.HP0063 85962.HP0069 160
85962.HP0063 85962.HP0072 200
85962.HP0063 85962.HP0082 211
85962.HP0063 85962.HP0099 153
85962.HP0063 85962.HP0235 159
85962.HP0063 85962.HP0267 173
85962.HP0063 85962.HP0271 171
85962.HP0063 85962.HP0378 295
85962.HP0063 85962.HP0384 411
85962.HP0063 85962.HP0415 155
85962.HP0063 85962.HP0494 155
85962.HP0063 85962.HP0495 186
85962.HP0063 85962.HP0527 377
85962.HP0063 85962.HP0553 215
85962.HP0063 85962.HP0599 176
85962.HP0063 85962.HP0635 169
85962.HP0063 85962.HP0699 167
85962.HP0063 85962.HP0710 182
85962.HP0063 85962.HP0781 163
85962.HP0063 85962.HP0842 270
85962.HP0063 85962.HP0848 166
85962.HP0063 85962.HP0929 297
85962.HP0063 85962.HP0941 284
85962.HP0063 85962.HP1068 194
85962.HP0063 85962.HP1078 188
85962.HP0063 85962.HP1089 185
85962.HP0063 85962.HP1090 490
85962.HP0063 85962.HP1187 453
85962.HP0063 85962.HP1230 368
85962.HP0063 85962.HP1333 373
85962.HP0063 85962.HP1433 182
85962.HP0063 85962.HP1452 209
85962.HP0063 85962.HP1453 163
85962.HP0063 85962.HP1498 174
85962.HP0063 85962.HP1584 173
85962.HP0064 85962.HP0059 712
85962.HP0064 85962.HP0060 769
85962.HP0064 85962.HP0061 769
85962.HP0064 85962.HP0062 827
85962.HP0064 85962.HP0063 987
85962.HP0064 85962.HP0065 977
85962.HP0064 85962.HP0066 977
85962.HP0064 85962.HP0067 208
85962.HP0064 85962.HP0072 199
85962.HP0064 85962.HP0887 193
85962.HP0064 85962.HP1090 841
85962.HP0064 85962.HP1243 235
85962.HP0065 85962.HP0059 712
85962.HP0065 85962.HP0060 769
85962.HP0065 85962.HP0061 769
85962.HP0065 85962.HP0062 827
85962.HP0065 85962.HP0063 977
85962.HP0065 85962.HP0064 977
85962.HP0065 85962.HP0066 977
85962.HP0065 85962.HP0067 208
85962.HP0065 85962.HP0072 199
85962.HP0065 85962.HP0887 193
85962.HP0065 85962.HP1090 841
85962.HP0065 85962.HP1243 235
85962.HP0066 85962.HP0031 216
85962.HP0066 85962.HP0059 712
85962.HP0066 85962.HP0060 822
85962.HP0066 85962.HP0061 811
85962.HP0066 85962.HP0062 827
85962.HP0066 85962.HP0063 976
85962.HP0066 85962.HP0064 977
85962.HP0066 85962.HP0065 977
85962.HP0066 85962.HP0067 205
85962.HP0066 85962.HP0072 238
85962.HP0066 85962.HP0080 319
85962.HP0066 85962.HP0153 279
85962.HP0066 85962.HP0177 255
85962.HP0066 85962.HP0217 398
85962.HP0066 85962.HP0254 220
85962.HP0066 85962.HP0269 190
85962.HP0066 85962.HP0274 235
85962.HP0066 85962.HP0285 190
85962.HP0066 85962.HP0291 318
85962.HP0066 85962.HP0295 275
85962.HP0066 85962.HP0431 674
85962.HP0066 85962.HP0432 415
85962.HP0066 85962.HP0435 277
85962.HP0066 85962.HP0447 301
85962.HP0066 85962.HP0452 463
85962.HP0066 85962.HP0453 629
85962.HP0066 85962.HP0499 151
85962.HP0066 85962.HP0501 448
85962.HP0066 85962.HP0507 155
85962.HP0066 85962.HP0510 235
85962.HP0066 85962.HP0577 194
85962.HP0066 85962.HP0587 168
85962.HP0066 85962.HP0623 170
85962.HP0066 85962.HP0645 164
85962.HP0066 85962.HP0650 160
85962.HP0066 85962.HP0657 206
85962.HP0066 85962.HP0658 168
85962.HP0066 85962.HP0701 448
85962.HP0066 85962.HP0705 168
85962.HP0066 85962.HP0734 190
85962.HP0066 85962.HP0737 168
85962.HP0066 85962.HP0760 191
85962.HP0066 85962.HP0779 275
85962.HP0066 85962.HP0785 410
85962.HP0066 85962.HP0794 190
85962.HP0066 85962.HP0802 201
85962.HP0066 85962.HP0804 364
85962.HP0066 85962.HP0825 266
85962.HP0066 85962.HP0833 155
85962.HP0066 85962.HP0835 151
85962.HP0066 85962.HP0863 213
85962.HP0066 85962.HP0887 188
85962.HP0066 85962.HP0907 186
85962.HP0066 85962.HP0925 246
85962.HP0066 85962.HP0952 277
85962.HP0066 85962.HP0964 182
85962.HP0066 85962.HP0979 215
85962.HP0066 85962.HP0983 319
85962.HP0066 85962.HP0986 318
85962.HP0066 85962.HP1012 206
85962.HP0066 85962.HP1013 254
85962.HP0066 85962.HP1016 307
85962.HP0066 85962.HP1019 169
85962.HP0066 85962.HP1020 269
85962.HP0066 85962.HP1026 410
85962.HP0066 85962.HP1027 184
85962.HP0066 85962.HP1038 443
85962.HP0066 85962.HP1040 260
85962.HP0066 85962.HP1061 161
85962.HP0066 85962.HP1069 563
85962.HP0066 85962.HP1087 218
85962.HP0066 85962.HP1088 459
85962.HP0066 85962.HP1089 459
85962.HP0066 85962.HP1090 765
85962.HP0066 85962.HP1164 266
85962.HP0066 85962.HP1203 191
85962.HP0066 85962.HP1206 179
85962.HP0066 85962.HP1213 260
85962.HP0066 85962.HP1225 279
85962.HP0066 85962.HP1243 232
85962.HP0066 85962.HP1247 167
85962.HP0066 85962.HP1264 154
85962.HP0066 85962.HP1266 175
85962.HP0066 85962.HP1282 316
85962.HP0066 85962.HP1298 227
85962.HP0066 85962.HP1320 191
85962.HP0066 85962.HP1323 230
85962.HP0066 85962.HP1336 174
85962.HP0066 85962.HP1348 191
85962.HP0066 85962.HP1356 371
85962.HP0066 85962.HP1358 250
85962.HP0066 85962.HP1398 230
85962.HP0066 85962.HP1415 167
85962.HP0066 85962.HP1417m 315
85962.HP0066 85962.HP1430 410
85962.HP0066 85962.HP1433 326
85962.HP0066 85962.HP1438 183
85962.HP0066 85962.HP1450 271
85962.HP0066 85962.HP1473 168
85962.HP0066 85962.HP1480 307
85962.HP0066 85962.HP1481 197
85962.HP0066 85962.HP1494 150
85962.HP0066 85962.HP1561 166
85962.HP0066 85962.HP1567 196
85962.HP0066 85962.HP1572 283
85962.HP0067 85962.HP0010 200
85962.HP0067 85962.HP0011 200
85962.HP0067 85962.HP0020 193
85962.HP0067 85962.HP0063 776
85962.HP0067 85962.HP0064 208
85962.HP0067 85962.HP0065 208
85962.HP0067 85962.HP0066 205
85962.HP0067 85962.HP0068 999
85962.HP0067 85962.HP0069 999
85962.HP0067 85962.HP0070 997
85962.HP0067 85962.HP0071 995
85962.HP0067 85962.HP0072 994
85962.HP0067 85962.HP0073 997
85962.HP0067 85962.HP0074 269
85962.HP0067 85962.HP0075 930
85962.HP0067 85962.HP0076 207
85962.HP0067 85962.HP0077 178
85962.HP0067 85962.HP0090 152
85962.HP0067 85962.HP0106 667
85962.HP0067 85962.HP0109 208
85962.HP0067 85962.HP0115 340
85962.HP0067 85962.HP0155 151
85962.HP0067 85962.HP0165 490
85962.HP0067 85962.HP0166 490
85962.HP0067 85962.HP0180 191
85962.HP0067 85962.HP0194 191
85962.HP0067 85962.HP0213 158
85962.HP0067 85962.HP0254 196
85962.HP0067 85962.HP0282 563
85962.HP0067 85962.HP0290 196
85962.HP0067 85962.HP0294 675
85962.HP0067 85962.HP0295 181
85962.HP0067 85962.HP0306 374
85962.HP0067 85962.HP0393 230
85962.HP0067 85962.HP0409 192
85962.HP0067 85962.HP0472 180
85962.HP0067 85962.HP0485 195
85962.HP0067 85962.HP0500 312
85962.HP0067 85962.HP0511 375
85962.HP0067 85962.HP0512 210
85962.HP0067 85962.HP0517 180
85962.HP0067 85962.HP0540 191
85962.HP0067 85962.HP0544 190
85962.HP0067 85962.HP0547 193
85962.HP0067 85962.HP0601 235
85962.HP0067 85962.HP0636 151
85962.HP0067 85962.HP0641 193
85962.HP0067 85962.HP0655 222
85962.HP0067 85962.HP0701 235
85962.HP0067 85962.HP0752 151
85962.HP0067 85962.HP0785 196
85962.HP0067 85962.HP0786 200
85962.HP0067 85962.HP0795 195
85962.HP0067 85962.HP0797 198
85962.HP0067 85962.HP0804 230
85962.HP0067 85962.HP0824 200
85962.HP0067 85962.HP0866 195
85962.HP0067 85962.HP0869 153
85962.HP0067 85962.HP0871 230
85962.HP0067 85962.HP0875 490
85962.HP0067 85962.HP0887 520
85962.HP0067 85962.HP0900 478
85962.HP0067 85962.HP0908 185
85962.HP0067 85962.HP0912 154
85962.HP0067 85962.HP1010 191
85962.HP0067 85962.HP1021 157
85962.HP0067 85962.HP1027 171
85962.HP0067 85962.HP1050 232
85962.HP0067 85962.HP1069 199
85962.HP0067 85962.HP1077 880
85962.HP0067 85962.HP1099 170
85962.HP0067 85962.HP1100 177
85962.HP0067 85962.HP1103 191
85962.HP0067 85962.HP1119 198
85962.HP0067 85962.HP1186 522
85962.HP0067 85962.HP1238 563
85962.HP0067 85962.HP1338 569
85962.HP0067 85962.HP1399 553
85962.HP0067 85962.HP1408 204
85962.HP0067 85962.HP1427 364
85962.HP0067 85962.HP1432 184
85962.HP0067 85962.HP1440 198
85962.HP0067 85962.HP1457 170
85962.HP0067 85962.HP1458 200
85962.HP0067 85962.HP1505 164
85962.HP0067 85962.HP1512 199
85962.HP0067 85962.HP1577 374
85962.HP0068 85962.HP0010 212
85962.HP0068 85962.HP0011 246
85962.HP0068 85962.HP0029 207
85962.HP0068 85962.HP0047 421
85962.HP0068 85962.HP0048 421
85962.HP0068 85962.HP0056 152
85962.HP0068 85962.HP0067 999
85962.HP0068 85962.HP0069 998
85962.HP0068 85962.HP0070 998
85962.HP0068 85962.HP0071 995
85962.HP0068 85962.HP0072 995
85962.HP0068 85962.HP0073 995
85962.HP0068 85962.HP0074 338
85962.HP0068 85962.HP0075 918
85962.HP0068 85962.HP0076 207
85962.HP0068 85962.HP0077 178
85962.HP0068 85962.HP0088 182
85962.HP0068 85962.HP0098 168
85962.HP0068 85962.HP0106 497
85962.HP0068 85962.HP0109 200
85962.HP0068 85962.HP0115 208
85962.HP0068 85962.HP0118 283
85962.HP0068 85962.HP0120 247
85962.HP0068 85962.HP0163 199
85962.HP0068 85962.HP0165 500
85962.HP0068 85962.HP0166 537
85962.HP0068 85962.HP0179 168
85962.HP0068 85962.HP0194 151
85962.HP0068 85962.HP0221 169
85962.HP0068 85962.HP0224 167
85962.HP0068 85962.HP0294 778
85962.HP0068 85962.HP0306 252
85962.HP0068 85962.HP0312 184
85962.HP0068 85962.HP0331 196
85962.HP0068 85962.HP0472 208
85962.HP0068 85962.HP0485 188
85962.HP0068 85962.HP0510 180
85962.HP0068 85962.HP0511 518
85962.HP0068 85962.HP0512 234
85962.HP0068 85962.HP0517 278
85962.HP0068 85962.HP0520 200
85962.HP0068 85962.HP0536 208
85962.HP0068 85962.HP0540 193
85962.HP0068 85962.HP0546 200
85962.HP0068 85962.HP0625 180
85962.HP0068 85962.HP0631 351
85962.HP0068 85962.HP0632 332
85962.HP0068 85962.HP0633 294
85962.HP0068 85962.HP0634 410
85962.HP0068 85962.HP0635 230
85962.HP0068 85962.HP0641 170
85962.HP0068 85962.HP0649 203
85962.HP0068 85962.HP0653 223
85962.HP0068 85962.HP0701 199
85962.HP0068 85962.HP0748 168
85962.HP0068 85962.HP0752 198
85962.HP0068 85962.HP0786 188
85962.HP0068 85962.HP0795 187
85962.HP0068 85962.HP0809 778
85962.HP0068 85962.HP0824 199
85962.HP0068 85962.HP0825 198
85962.HP0068 85962.HP0834 718
85962.HP0068 85962.HP0850 316
85962.HP0068 85962.HP0857 232
85962.HP0068 85962.HP0868 490
85962.HP0068 85962.HP0869 541
85962.HP0068 85962.HP0870 199
85962.HP0068 85962.HP0871 205
85962.HP0068 85962.HP0875 254
85962.HP0068 85962.HP0887 200
85962.HP0068 85962.HP0898 648
85962.HP0068 85962.HP0899 535
85962.HP0068 85962.HP0900 297
85962.HP0068 85962.HP0908 200
85962.HP0068 85962.HP1013 171
85962.HP0068 85962.HP1021 200
85962.HP0068 85962.HP1027 208
85962.HP0068 85962.HP1041 182
85962.HP0068 85962.HP1050 208
85962.HP0068 85962.HP1061 179
85962.HP0068 85962.HP1069 152
85962.HP0068 85962.HP1077 872
85962.HP0068 85962.HP1079 200
85962.HP0068 85962.HP1101 153
85962.HP0068 85962.HP1119 232
85962.HP0068 85962.HP1123 895
85962.HP0068 85962.HP1131 157
85962.HP0068 85962.HP1178 324
85962.HP0068 85962.HP1186 537
85962.HP0068 85962.HP1189 190
85962.HP0068 85962.HP1192 180
85962.HP0068 85962.HP1198 176
85962.HP0068 85962.HP1205 320
85962.HP0068 85962.HP1221 200
85962.HP0068 85962.HP1229 205
85962.HP0068 85962.HP1230 199
85962.HP0068 85962.HP1238 599
85962.HP0068 85962.HP1261 205
85962.HP0068 85962.HP1266 172
85962.HP0068 85962.HP1268 232
85962.HP0068 85962.HP1338 772
85962.HP0068 85962.HP1339 235
85962.HP0068 85962.HP1340 269
85962.HP0068 85962.HP1341 191
85962.HP0068 85962.HP1399 723
85962.HP0068 85962.HP1403 316
85962.HP0068 85962.HP1408 200
85962.HP0068 85962.HP1427 675
85962.HP0068 85962.HP1432 232
85962.HP0068 85962.HP1440 193
85962.HP0068 85962.HP1442 333
85962.HP0068 85962.HP1456 200
85962.HP0068 85962.HP1458 193
85962.HP0068 85962.HP1468 212
85962.HP0068 85962.HP1492 169
85962.HP0068 85962.HP1512 196
85962.HP0068 85962.HP1529 190
85962.HP0068 85962.HP1577 194
85962.HP0068 85962.HP1584 224
85962.HP0069 85962.HP0020 196
85962.HP0069 85962.HP0029 191
85962.HP0069 85962.HP0063 160
85962.HP0069 85962.HP0067 999
85962.HP0069 85962.HP0068 998
85962.HP0069 85962.HP0070 999
85962.HP0069 85962.HP0071 996
85962.HP0069 85962.HP0072 995
85962.HP0069 85962.HP0073 996
85962.HP0069 85962.HP0074 372
85962.HP0069 85962.HP0075 921
85962.HP0069 85962.HP0076 220
85962.HP0069 85962.HP0077 187
85962.HP0069 85962.HP0099 156
85962.HP0069 85962.HP0106 230
85962.HP0069 85962.HP0115 199
85962.HP0069 85962.HP0155 191
85962.HP0069 85962.HP0165 679
85962.HP0069 85962.HP0166 716
85962.HP0069 85962.HP0172 278
85962.HP0069 85962.HP0243 182
85962.HP0069 85962.HP0245 200
85962.HP0069 85962.HP0294 776
85962.HP0069 85962.HP0306 562
85962.HP0069 85962.HP0312 195
85962.HP0069 85962.HP0330 232
85962.HP0069 85962.HP0367 205
85962.HP0069 85962.HP0370 170
85962.HP0069 85962.HP0379 281
85962.HP0069 85962.HP0380 199
85962.HP0069 85962.HP0472 182
85962.HP0069 85962.HP0485 232
85962.HP0069 85962.HP0510 193
85962.HP0069 85962.HP0511 532
85962.HP0069 85962.HP0512 202
85962.HP0069 85962.HP0520 170
85962.HP0069 85962.HP0540 199
85962.HP0069 85962.HP0620 200
85962.HP0069 85962.HP0625 193
85962.HP0069 85962.HP0636 154
85962.HP0069 85962.HP0641 193
85962.HP0069 85962.HP0651 236
85962.HP0069 85962.HP0701 199
85962.HP0069 85962.HP0702 200
85962.HP0069 85962.HP0706 184
85962.HP0069 85962.HP0768 278
85962.HP0069 85962.HP0769 180
85962.HP0069 85962.HP0798 278
85962.HP0069 85962.HP0800 156
85962.HP0069 85962.HP0825 200
85962.HP0069 85962.HP0834 232
85962.HP0069 85962.HP0869 300
85962.HP0069 85962.HP0875 208
85962.HP0069 85962.HP0900 421
85962.HP0069 85962.HP0912 159
85962.HP0069 85962.HP1013 193
85962.HP0069 85962.HP1027 199
85962.HP0069 85962.HP1038 152
85962.HP0069 85962.HP1050 208
85962.HP0069 85962.HP1073 193
85962.HP0069 85962.HP1076 154
85962.HP0069 85962.HP1077 873
85962.HP0069 85962.HP1104 199
85962.HP0069 85962.HP1119 151
85962.HP0069 85962.HP1123 232
85962.HP0069 85962.HP1157 199
85962.HP0069 85962.HP1186 601
85962.HP0069 85962.HP1192 193
85962.HP0069 85962.HP1193 238
85962.HP0069 85962.HP1195 180
85962.HP0069 85962.HP1197 198
85962.HP0069 85962.HP1238 679
85962.HP0069 85962.HP1338 778
85962.HP0069 85962.HP1339 200
85962.HP0069 85962.HP1340 210
85962.HP0069 85962.HP1365 210
85962.HP0069 85962.HP1399 723
85962.HP0069 85962.HP1408 205
85962.HP0069 85962.HP1427 238
85962.HP0069 85962.HP1432 188
85962.HP0069 85962.HP1440 199
85962.HP0069 85962.HP1457 191
85962.HP0069 85962.HP1480 156
85962.HP0069 85962.HP1503 202
85962.HP0069 85962.HP1559 196
85962.HP0069 85962.HP1563 151
85962.HP0069 85962.HP1577 200
85962.HP0070 85962.HP0010 219
85962.HP0070 85962.HP0011 539
85962.HP0070 85962.HP0017 159
85962.HP0070 85962.HP0020 177
85962.HP0070 85962.HP0029 196
85962.HP0070 85962.HP0067 997
85962.HP0070 85962.HP0068 998
85962.HP0070 85962.HP0069 999
85962.HP0070 85962.HP0071 998
85962.HP0070 85962.HP0072 994
85962.HP0070 85962.HP0073 996
85962.HP0070 85962.HP0074 366
85962.HP0070 85962.HP0075 936
85962.HP0070 85962.HP0076 232
85962.HP0070 85962.HP0077 192
85962.HP0070 85962.HP0079 193
85962.HP0070 85962.HP0088 200
85962.HP0070 85962.HP0109 205
85962.HP0070 85962.HP0165 599
85962.HP0070 85962.HP0166 530
85962.HP0070 85962.HP0172 180
85962.HP0070 85962.HP0180 199
85962.HP0070 85962.HP0181 216
85962.HP0070 85962.HP0194 200
85962.HP0070 85962.HP0244 229
85962.HP0070 85962.HP0294 524
85962.HP0070 85962.HP0306 200
85962.HP0070 85962.HP0312 180
85962.HP0070 85962.HP0325 235
85962.HP0070 85962.HP0362 257
85962.HP0070 85962.HP0389 157
85962.HP0070 85962.HP0391 151
85962.HP0070 85962.HP0393 195
85962.HP0070 85962.HP0405 188
85962.HP0070 85962.HP0510 176
85962.HP0070 85962.HP0511 251
85962.HP0070 85962.HP0512 234
85962.HP0070 85962.HP0540 195
85962.HP0070 85962.HP0541 196
85962.HP0070 85962.HP0542 196
85962.HP0070 85962.HP0592 154
85962.HP0070 85962.HP0593 613
85962.HP0070 85962.HP0601 180
85962.HP0070 85962.HP0620 152
85962.HP0070 85962.HP0701 200
85962.HP0070 85962.HP0710 174
85962.HP0070 85962.HP0768 180
85962.HP0070 85962.HP0769 180
85962.HP0070 85962.HP0786 185
85962.HP0070 85962.HP0795 199
85962.HP0070 85962.HP0798 180
85962.HP0070 85962.HP0800 156
85962.HP0070 85962.HP0809 778
85962.HP0070 85962.HP0816 191
85962.HP0070 85962.HP0819 172
85962.HP0070 85962.HP0824 340
85962.HP0070 85962.HP0825 199
85962.HP0070 85962.HP0834 530
85962.HP0070 85962.HP0868 490
85962.HP0070 85962.HP0869 309
85962.HP0070 85962.HP0871 193
85962.HP0070 85962.HP0875 491
85962.HP0070 85962.HP0887 240
85962.HP0070 85962.HP0900 725
85962.HP0070 85962.HP0912 157
85962.HP0070 85962.HP0916 182
85962.HP0070 85962.HP1013 170
85962.HP0070 85962.HP1027 232
85962.HP0070 85962.HP1035 317
85962.HP0070 85962.HP1050 190
85962.HP0070 85962.HP1063 229
85962.HP0070 85962.HP1067 191
85962.HP0070 85962.HP1069 151
85962.HP0070 85962.HP1077 876
85962.HP0070 85962.HP1099 200
85962.HP0070 85962.HP1123 837
85962.HP0070 85962.HP1186 492
85962.HP0070 85962.HP1192 191
85962.HP0070 85962.HP1238 374
85962.HP0070 85962.HP1250 173
85962.HP0070 85962.HP1257 154
85962.HP0070 85962.HP1338 821
85962.HP0070 85962.HP1339 200
85962.HP0070 85962.HP1340 198
85962.HP0070 85962.HP1344 234
85962.HP0070 85962.HP1399 505
85962.HP0070 85962.HP1408 200
85962.HP0070 85962.HP1427 716
85962.HP0070 85962.HP1432 238
85962.HP0070 85962.HP1456 196
85962.HP0070 85962.HP1458 232
85962.HP0070 85962.HP1468 199
85962.HP0070 85962.HP1512 298
85962.HP0070 85962.HP1529 191
85962.HP0070 85962.HP1539 193
85962.HP0070 85962.HP1563 199
85962.HP0070 85962.HP1577 246
85962.HP0071 85962.HP0004 505
85962.HP0071 85962.HP0009 180
85962.HP0071 85962.HP0010 339
85962.HP0071 85962.HP0011 375
85962.HP0071 85962.HP0016 188
85962.HP0071 85962.HP0067 995
85962.HP0071 85962.HP0068 995
85962.HP0071 85962.HP0069 996
85962.HP0071 85962.HP0070 998
85962.HP0071 85962.HP0072 993
85962.HP0071 85962.HP0073 993
85962.HP0071 85962.HP0074 378
85962.HP0071 85962.HP0075 948
85962.HP0071 85962.HP0076 232
85962.HP0071 85962.HP0077 192
85962.HP0071 85962.HP0081 152
85962.HP0071 85962.HP0088 199
85962.HP0071 85962.HP0106 258
85962.HP0071 85962.HP0109 234
85962.HP0071 85962.HP0115 710
85962.HP0071 85962.HP0119 205
85962.HP0071 85962.HP0125 193
85962.HP0071 85962.HP0129 199
85962.HP0071 85962.HP0142 841
85962.HP0071 85962.HP0162 530
85962.HP0071 85962.HP0163 200
85962.HP0071 85962.HP0164 238
85962.HP0071 85962.HP0165 821
85962.HP0071 85962.HP0166 784
85962.HP0071 85962.HP0175 196
85962.HP0071 85962.HP0189 364
85962.HP0071 85962.HP0194 210
85962.HP0071 85962.HP0209 190
85962.HP0071 85962.HP0211 180
85962.HP0071 85962.HP0227 200
85962.HP0071 85962.HP0228 199
85962.HP0071 85962.HP0229 232
85962.HP0071 85962.HP0241 182
85962.HP0071 85962.HP0244 643
85962.HP0071 85962.HP0245 172
85962.HP0071 85962.HP0277 238
85962.HP0071 85962.HP0288 262
85962.HP0071 85962.HP0294 874
85962.HP0071 85962.HP0305 191
85962.HP0071 85962.HP0306 236
85962.HP0071 85962.HP0325 152
85962.HP0071 85962.HP0366 170
85962.HP0071 85962.HP0367 193
85962.HP0071 85962.HP0378 232
85962.HP0071 85962.HP0389 490
85962.HP0071 85962.HP0393 200
85962.HP0071 85962.HP0449 191
85962.HP0071 85962.HP0472 193
85962.HP0071 85962.HP0485 204
85962.HP0071 85962.HP0490 193
85962.HP0071 85962.HP0511 232
85962.HP0071 85962.HP0512 240
85962.HP0071 85962.HP0520 196
85962.HP0071 85962.HP0522 200
85962.HP0071 85962.HP0528 199
85962.HP0071 85962.HP0532 205
85962.HP0071 85962.HP0536 262
85962.HP0071 85962.HP0537 229
85962.HP0071 85962.HP0544 191
85962.HP0071 85962.HP0546 193
85962.HP0071 85962.HP0547 679
85962.HP0071 85962.HP0549 236
85962.HP0071 85962.HP0570 232
85962.HP0071 85962.HP0597 199
85962.HP0071 85962.HP0601 495
85962.HP0071 85962.HP0620 841
85962.HP0071 85962.HP0621 200
85962.HP0071 85962.HP0624 170
85962.HP0071 85962.HP0638 235
85962.HP0071 85962.HP0642 235
85962.HP0071 85962.HP0651 200
85962.HP0071 85962.HP0653 238
85962.HP0071 85962.HP0682 151
85962.HP0071 85962.HP0687 232
85962.HP0071 85962.HP0702 174
85962.HP0071 85962.HP0720 204
85962.HP0071 85962.HP0721 200
85962.HP0071 85962.HP0723 269
85962.HP0071 85962.HP0724 191
85962.HP0071 85962.HP0725 204
85962.HP0071 85962.HP0775 154
85962.HP0071 85962.HP0786 193
85962.HP0071 85962.HP0790 490
85962.HP0071 85962.HP0813 279
85962.HP0071 85962.HP0824 230
85962.HP0071 85962.HP0825 202
85962.HP0071 85962.HP0834 839
85962.HP0071 85962.HP0835 199
85962.HP0071 85962.HP0869 232
85962.HP0071 85962.HP0875 710
85962.HP0071 85962.HP0887 841
85962.HP0071 85962.HP0896 490
85962.HP0071 85962.HP0900 377
85962.HP0071 85962.HP0902 232
85962.HP0071 85962.HP0907 151
85962.HP0071 85962.HP0912 475
85962.HP0071 85962.HP0913 494
85962.HP0071 85962.HP0954 340
85962.HP0071 85962.HP0973 196
85962.HP0071 85962.HP1021 200
85962.HP0071 85962.HP1027 235
85962.HP0071 85962.HP1037 182
85962.HP0071 85962.HP1050 238
85962.HP0071 85962.HP1067 235
85962.HP0071 85962.HP1072 154
85962.HP0071 85962.HP1077 827
85962.HP0071 85962.HP1079 191
85962.HP0071 85962.HP1083 191
85962.HP0071 85962.HP1104 193
85962.HP0071 85962.HP1105 191
85962.HP0071 85962.HP1118 252
85962.HP0071 85962.HP1119 180
85962.HP0071 85962.HP1132 200
85962.HP0071 85962.HP1134 841
85962.HP0071 85962.HP1150 201
85962.HP0071 85962.HP1153 199
85962.HP0071 85962.HP1155 183
85962.HP0071 85962.HP1165 262
85962.HP0071 85962.HP1169 199
85962.HP0071 85962.HP1172 205
85962.HP0071 85962.HP1174 199
85962.HP0071 85962.HP1177 200
85962.HP0071 85962.HP1186 821
85962.HP0071 85962.HP1193 195
85962.HP0071 85962.HP1209 232
85962.HP0071 85962.HP1238 788
85962.HP0071 85962.HP1243 675
85962.HP0071 85962.HP1259 199
85962.HP0071 85962.HP1279 841
85962.HP0071 85962.HP1286 191
85962.HP0071 85962.HP1289 173
85962.HP0071 85962.HP1338 827
85962.HP0071 85962.HP1339 238
85962.HP0071 85962.HP1340 368
85962.HP0071 85962.HP1364 200
85962.HP0071 85962.HP1365 200
85962.HP0071 85962.HP1373 200
85962.HP0071 85962.HP1382 200
85962.HP0071 85962.HP1399 821
85962.HP0071 85962.HP1408 490
85962.HP0071 85962.HP1409 184
85962.HP0071 85962.HP1427 492
85962.HP0071 85962.HP1432 235
85962.HP0071 85962.HP1440 200
85962.HP0071 85962.HP1450 240
85962.HP0071 85962.HP1456 196
85962.HP0071 85962.HP1457 199
85962.HP0071 85962.HP1458 490
85962.HP0071 85962.HP1486 232
85962.HP0071 85962.HP1502 200
85962.HP0071 85962.HP1503 269
85962.HP0071 85962.HP1512 195
85962.HP0071 85962.HP1554 191
85962.HP0071 85962.HP1559 188
85962.HP0071 85962.HP1563 819
85962.HP0071 85962.HP1572 191
85962.HP0072 85962.HP0004 168
85962.HP0072 85962.HP0009 490
85962.HP0072 85962.HP0010 974
85962.HP0072 85962.HP0011 850
85962.HP0072 85962.HP0012 740
85962.HP0072 85962.HP0017 232
85962.HP0072 85962.HP0021 234
85962.HP0072 85962.HP0022 211
85962.HP0072 85962.HP0026 216
85962.HP0072 85962.HP0045 236
85962.HP0072 85962.HP0049 238
85962.HP0072 85962.HP0063 200
85962.HP0072 85962.HP0064 199
85962.HP0072 85962.HP0065 199
85962.HP0072 85962.HP0066 238
85962.HP0072 85962.HP0067 994
85962.HP0072 85962.HP0068 995
85962.HP0072 85962.HP0069 995
85962.HP0072 85962.HP0070 994
85962.HP0072 85962.HP0071 993
85962.HP0072 85962.HP0073 999
85962.HP0072 85962.HP0074 534
85962.HP0072 85962.HP0075 989
85962.HP0072 85962.HP0076 332
85962.HP0072 85962.HP0077 249
85962.HP0072 85962.HP0088 532
85962.HP0072 85962.HP0093 193
85962.HP0072 85962.HP0102 191
85962.HP0072 85962.HP0103 238
85962.HP0072 85962.HP0105 657
85962.HP0072 85962.HP0106 236
85962.HP0072 85962.HP0109 841
85962.HP0072 85962.HP0110 490
85962.HP0072 85962.HP0111 529
85962.HP0072 85962.HP0115 841
85962.HP0072 85962.HP0116 198
85962.HP0072 85962.HP0139 180
85962.HP0072 85962.HP0142 238
85962.HP0072 85962.HP0153 236
85962.HP0072 85962.HP0154 196
85962.HP0072 85962.HP0156 232
85962.HP0072 85962.HP0160 205
85962.HP0072 85962.HP0164 191
85962.HP0072 85962.HP0165 821
85962.HP0072 85962.HP0166 827
85962.HP0072 85962.HP0175 229
85962.HP0072 85962.HP0178 238
85962.HP0072 85962.HP0183 193
85962.HP0072 85962.HP0196 344
85962.HP0072 85962.HP0197 199
85962.HP0072 85962.HP0210 195
85962.HP0072 85962.HP0211 565
85962.HP0072 85962.HP0216 255
85962.HP0072 85962.HP0229 199
85962.HP0072 85962.HP0231 492
85962.HP0072 85962.HP0235 251
85962.HP0072 85962.HP0243 578
85962.HP0072 85962.HP0244 491
85962.HP0072 85962.HP0252 252
85962.HP0072 85962.HP0264 204
85962.HP0072 85962.HP0277 191
85962.HP0072 85962.HP0280 333
85962.HP0072 85962.HP0282 190
85962.HP0072 85962.HP0289 174
85962.HP0072 85962.HP0294 840
85962.HP0072 85962.HP0305 200
85962.HP0072 85962.HP0306 170
85962.HP0072 85962.HP0329 193
85962.HP0072 85962.HP0330 200
85962.HP0072 85962.HP0331 199
85962.HP0072 85962.HP0333 200
85962.HP0072 85962.HP0336 251
85962.HP0072 85962.HP0337 196
85962.HP0072 85962.HP0344 196
85962.HP0072 85962.HP0350 199
85962.HP0072 85962.HP0360 718
85962.HP0072 85962.HP0363 235
85962.HP0072 85962.HP0366 232
85962.HP0072 85962.HP0389 841
85962.HP0072 85962.HP0390 230
85962.HP0072 85962.HP0391 685
85962.HP0072 85962.HP0392 199
85962.HP0072 85962.HP0393 569
85962.HP0072 85962.HP0400 196
85962.HP0072 85962.HP0401 823
85962.HP0072 85962.HP0409 162
85962.HP0072 85962.HP0410 204
85962.HP0072 85962.HP0459 396
85962.HP0072 85962.HP0472 510
85962.HP0072 85962.HP0490 238
85962.HP0072 85962.HP0501 193
85962.HP0072 85962.HP0507 188
85962.HP0072 85962.HP0508 232
85962.HP0072 85962.HP0511 338
85962.HP0072 85962.HP0512 778
85962.HP0072 85962.HP0520 776
85962.HP0072 85962.HP0523 191
85962.HP0072 85962.HP0524 379
85962.HP0072 85962.HP0525 180
85962.HP0072 85962.HP0527 527
85962.HP0072 85962.HP0528 208
85962.HP0072 85962.HP0529 230
85962.HP0072 85962.HP0530 193
85962.HP0072 85962.HP0532 649
85962.HP0072 85962.HP0536 230
85962.HP0072 85962.HP0537 563
85962.HP0072 85962.HP0538 199
85962.HP0072 85962.HP0539 235
85962.HP0072 85962.HP0540 338
85962.HP0072 85962.HP0542 208
85962.HP0072 85962.HP0543 380
85962.HP0072 85962.HP0544 870
85962.HP0072 85962.HP0546 339
85962.HP0072 85962.HP0547 841
85962.HP0072 85962.HP0549 200
85962.HP0072 85962.HP0559 208
85962.HP0072 85962.HP0570 569
85962.HP0072 85962.HP0595 333
85962.HP0072 85962.HP0597 235
85962.HP0072 85962.HP0599 195
85962.HP0072 85962.HP0601 841
85962.HP0072 85962.HP0604 823
85962.HP0072 85962.HP0605 234
85962.HP0072 85962.HP0606 196
85962.HP0072 85962.HP0625 199
85962.HP0072 85962.HP0628 207
85962.HP0072 85962.HP0635 338
85962.HP0072 85962.HP0638 841
85962.HP0072 85962.HP0642 530
85962.HP0072 85962.HP0649 199
85962.HP0072 85962.HP0653 829
85962.HP0072 85962.HP0655 208
85962.HP0072 85962.HP0663 514
85962.HP0072 85962.HP0680 219
85962.HP0072 85962.HP0682 187
85962.HP0072 85962.HP0687 521
85962.HP0072 85962.HP0692 200
85962.HP0072 85962.HP0695 191
85962.HP0072 85962.HP0697 151
85962.HP0072 85962.HP0701 530
85962.HP0072 85962.HP0703 199
85962.HP0072 85962.HP0710 232
85962.HP0072 85962.HP0713 152
85962.HP0072 85962.HP0721 196
85962.HP0072 85962.HP0723 235
85962.HP0072 85962.HP0724 180
85962.HP0072 85962.HP0725 157
85962.HP0072 85962.HP0727 840
85962.HP0072 85962.HP0739 335
85962.HP0072 85962.HP0752 208
85962.HP0072 85962.HP0753 156
85962.HP0072 85962.HP0755 200
85962.HP0072 85962.HP0779 191
85962.HP0072 85962.HP0786 152
85962.HP0072 85962.HP0791 236
85962.HP0072 85962.HP0794 199
85962.HP0072 85962.HP0795 338
85962.HP0072 85962.HP0797 841
85962.HP0072 85962.HP0806 491
85962.HP0072 85962.HP0809 234
85962.HP0072 85962.HP0816 193
85962.HP0072 85962.HP0824 641
85962.HP0072 85962.HP0825 200
85962.HP0072 85962.HP0829 243
85962.HP0072 85962.HP0832 200
85962.HP0072 85962.HP0834 716
85962.HP0072 85962.HP0835 200
85962.HP0072 85962.HP0840 338
85962.HP0072 85962.HP0851 199
85962.HP0072 85962.HP0854 151
85962.HP0072 85962.HP0863 193
85962.HP0072 85962.HP0869 305
85962.HP0072 85962.HP0870 538
85962.HP0072 85962.HP0871 190
85962.HP0072 85962.HP0874 238
85962.HP0072 85962.HP0875 841
85962.HP0072 85962.HP0876 183
85962.HP0072 85962.HP0877 199
85962.HP0072 85962.HP0886 195
85962.HP0072 85962.HP0887 841
85962.HP0072 85962.HP0888 170
85962.HP0072 85962.HP0896 790
85962.HP0072 85962.HP0900 494
85962.HP0072 85962.HP0908 496
85962.HP0072 85962.HP0912 841
85962.HP0072 85962.HP0913 841
85962.HP0072 85962.HP0921 788
85962.HP0072 85962.HP0935 238
85962.HP0072 85962.HP0941 241
85962.HP0072 85962.HP0946 207
85962.HP0072 85962.HP0954 837
85962.HP0072 85962.HP0970 177
85962.HP0072 85962.HP0971 191
85962.HP0072 85962.HP0979 200
85962.HP0072 85962.HP0986 223
85962.HP0072 85962.HP0995 193
85962.HP0072 85962.HP1008 191
85962.HP0072 85962.HP1010 204
85962.HP0072 85962.HP1019 180
85962.HP0072 85962.HP1021 534
85962.HP0072 85962.HP1026 151
85962.HP0072 85962.HP1027 964
85962.HP0072 85962.HP1032 191
85962.HP0072 85962.HP1041 232
85962.HP0072 85962.HP1043 659
85962.HP0072 85962.HP1067 766
85962.HP0072 85962.HP1069 254
85962.HP0072 85962.HP1072 230
85962.HP0072 85962.HP1073 170
85962.HP0072 85962.HP1077 876
85962.HP0072 85962.HP1085 205
85962.HP0072 85962.HP1090 200
85962.HP0072 85962.HP1098 561
85962.HP0072 85962.HP1100 163
85962.HP0072 85962.HP1108 199
85962.HP0072 85962.HP1109 198
85962.HP0072 85962.HP1117 677
85962.HP0072 85962.HP1118 841
85962.HP0072 85962.HP1119 200
85962.HP0072 85962.HP1123 534
85962.HP0072 85962.HP1125 369
85962.HP0072 85962.HP1132 239
85962.HP0072 85962.HP1134 498
85962.HP0072 85962.HP1138 219
85962.HP0072 85962.HP1161 659
85962.HP0072 85962.HP1168 240
85962.HP0072 85962.HP1172 210
85962.HP0072 85962.HP1177 198
85962.HP0072 85962.HP1186 565
85962.HP0072 85962.HP1187 193
85962.HP0072 85962.HP1197 491
85962.HP0072 85962.HP1198 490
85962.HP0072 85962.HP1205 344
85962.HP0072 85962.HP1209 841
85962.HP0072 85962.HP1238 825
85962.HP0072 85962.HP1243 841
85962.HP0072 85962.HP1300 196
85962.HP0072 85962.HP1326 191
85962.HP0072 85962.HP1327 200
85962.HP0072 85962.HP1328 205
85962.HP0072 85962.HP1329 193
85962.HP0072 85962.HP1337 208
85962.HP0072 85962.HP1338 966
85962.HP0072 85962.HP1339 692
85962.HP0072 85962.HP1340 529
85962.HP0072 85962.HP1341 716
85962.HP0072 85962.HP1342 232
85962.HP0072 85962.HP1347 200
85962.HP0072 85962.HP1350 204
85962.HP0072 85962.HP1364 490
85962.HP0072 85962.HP1365 677
85962.HP0072 85962.HP1369m 823
85962.HP0072 85962.HP1373 232
85962.HP0072 85962.HP1399 983
85962.HP0072 85962.HP1400 232
85962.HP0072 85962.HP1408 510
85962.HP0072 85962.HP1419 151
85962.HP0072 85962.HP1420 200
85962.HP0072 85962.HP1421 339
85962.HP0072 85962.HP1427 776
85962.HP0072 85962.HP1432 716
85962.HP0072 85962.HP1442 208
85962.HP0072 85962.HP1456 821
85962.HP0072 85962.HP1457 200
85962.HP0072 85962.HP1458 661
85962.HP0072 85962.HP1469 200
85962.HP0072 85962.HP1488 235
85962.HP0072 85962.HP1501 208
85962.HP0072 85962.HP1512 340
85962.HP0072 85962.HP1535 229
85962.HP0072 85962.HP1539 152
85962.HP0072 85962.HP1559 196
85962.HP0072 85962.HP1561 240
85962.HP0072 85962.HP1562 234
85962.HP0072 85962.HP1563 839
85962.HP0072 85962.HP1574 825
85962.HP0072 85962.HP1577 272
85962.HP0072 85962.HP1582 238
85962.HP0072 85962.HP1583 199
85962.HP0073 85962.HP0004 351
85962.HP0073 85962.HP0010 885
85962.HP0073 85962.HP0011 856
85962.HP0073 85962.HP0012 240
85962.HP0073 85962.HP0020 276
85962.HP0073 85962.HP0022 202
85962.HP0073 85962.HP0026 508
85962.HP0073 85962.HP0045 193
85962.HP0073 85962.HP0049 306
85962.HP0073 85962.HP0067 997
85962.HP0073 85962.HP0068 995
85962.HP0073 85962.HP0069 996
85962.HP0073 85962.HP0070 996
85962.HP0073 85962.HP0071 993
85962.HP0073 85962.HP0072 999
85962.HP0073 85962.HP0074 690
85962.HP0073 85962.HP0075 989
85962.HP0073 85962.HP0076 332
85962.HP0073 85962.HP0077 282
85962.HP0073 85962.HP0082 199
85962.HP0073 85962.HP0086 197
85962.HP0073 85962.HP0088 778
85962.HP0073 85962.HP0089 160
85962.HP0073 85962.HP0099 235
85962.HP0073 85962.HP0103 208
85962.HP0073 85962.HP0105 819
85962.HP0073 85962.HP0106 278
85962.HP0073 85962.HP0107 200
85962.HP0073 85962.HP0109 841
85962.HP0073 85962.HP0110 492
85962.HP0073 85962.HP0111 619
85962.HP0073 85962.HP0115 841
85962.HP0073 85962.HP0116 180
85962.HP0073 85962.HP0132 196
85962.HP0073 85962.HP0136 152
85962.HP0073 85962.HP0142 279
85962.HP0073 85962.HP0153 490
85962.HP0073 85962.HP0154 232
85962.HP0073 85962.HP0162 200
85962.HP0073 85962.HP0163 196
85962.HP0073 85962.HP0164 335
85962.HP0073 85962.HP0165 782
85962.HP0073 85962.HP0166 780
85962.HP0073 85962.HP0175 200
85962.HP0073 85962.HP0183 202
85962.HP0073 85962.HP0185 190
85962.HP0073 85962.HP0194 191
85962.HP0073 85962.HP0197 506
85962.HP0073 85962.HP0202 207
85962.HP0073 85962.HP0203 195
85962.HP0073 85962.HP0210 204
85962.HP0073 85962.HP0211 200
85962.HP0073 85962.HP0229 193
85962.HP0073 85962.HP0231 521
85962.HP0073 85962.HP0232 267
85962.HP0073 85962.HP0243 661
85962.HP0073 85962.HP0244 681
85962.HP0073 85962.HP0259 479
85962.HP0073 85962.HP0264 235
85962.HP0073 85962.HP0282 569
85962.HP0073 85962.HP0290 196
85962.HP0073 85962.HP0294 829
85962.HP0073 85962.HP0305 210
85962.HP0073 85962.HP0306 198
85962.HP0073 85962.HP0323 200
85962.HP0073 85962.HP0329 199
85962.HP0073 85962.HP0330 196
85962.HP0073 85962.HP0331 151
85962.HP0073 85962.HP0332 191
85962.HP0073 85962.HP0333 234
85962.HP0073 85962.HP0337 199
85962.HP0073 85962.HP0339 177
85962.HP0073 85962.HP0344 199
85962.HP0073 85962.HP0353 193
85962.HP0073 85962.HP0360 562
85962.HP0073 85962.HP0361 151
85962.HP0073 85962.HP0363 419
85962.HP0073 85962.HP0374 180
85962.HP0073 85962.HP0380 270
85962.HP0073 85962.HP0389 841
85962.HP0073 85962.HP0390 232
85962.HP0073 85962.HP0391 567
85962.HP0073 85962.HP0392 254
85962.HP0073 85962.HP0393 526
85962.HP0073 85962.HP0397 198
85962.HP0073 85962.HP0401 786
85962.HP0073 85962.HP0405 490
85962.HP0073 85962.HP0409 280
85962.HP0073 85962.HP0410 191
85962.HP0073 85962.HP0459 490
85962.HP0073 85962.HP0472 378
85962.HP0073 85962.HP0485 179
85962.HP0073 85962.HP0490 339
85962.HP0073 85962.HP0501 200
85962.HP0073 85962.HP0507 193
85962.HP0073 85962.HP0508 210
85962.HP0073 85962.HP0511 375
85962.HP0073 85962.HP0512 961
85962.HP0073 85962.HP0517 180
85962.HP0073 85962.HP0520 232
85962.HP0073 85962.HP0522 200
85962.HP0073 85962.HP0524 238
85962.HP0073 85962.HP0525 235
85962.HP0073 85962.HP0527 567
85962.HP0073 85962.HP0532 208
85962.HP0073 85962.HP0536 204
85962.HP0073 85962.HP0537 496
85962.HP0073 85962.HP0539 228
85962.HP0073 85962.HP0540 338
85962.HP0073 85962.HP0541 191
85962.HP0073 85962.HP0543 199
85962.HP0073 85962.HP0544 780
85962.HP0073 85962.HP0547 841
85962.HP0073 85962.HP0559 235
85962.HP0073 85962.HP0570 339
85962.HP0073 85962.HP0588 196
85962.HP0073 85962.HP0589 200
85962.HP0073 85962.HP0590 190
85962.HP0073 85962.HP0591 160
85962.HP0073 85962.HP0595 333
85962.HP0073 85962.HP0597 338
85962.HP0073 85962.HP0599 193
85962.HP0073 85962.HP0601 841
85962.HP0073 85962.HP0604 841
85962.HP0073 85962.HP0620 235
85962.HP0073 85962.HP0621 208
85962.HP0073 85962.HP0630 198
85962.HP0073 85962.HP0638 819
85962.HP0073 85962.HP0639 252
85962.HP0073 85962.HP0642 657
85962.HP0073 85962.HP0646 228
85962.HP0073 85962.HP0648 180
85962.HP0073 85962.HP0649 238
85962.HP0073 85962.HP0653 821
85962.HP0073 85962.HP0655 296
85962.HP0073 85962.HP0663 538
85962.HP0073 85962.HP0675 200
85962.HP0073 85962.HP0681 199
85962.HP0073 85962.HP0682 205
85962.HP0073 85962.HP0687 530
85962.HP0073 85962.HP0688 320
85962.HP0073 85962.HP0689 320
85962.HP0073 85962.HP0691 200
85962.HP0073 85962.HP0692 235
85962.HP0073 85962.HP0695 198
85962.HP0073 85962.HP0701 784
85962.HP0073 85962.HP0710 232
85962.HP0073 85962.HP0714 210
85962.HP0073 85962.HP0721 229
85962.HP0073 85962.HP0723 238
85962.HP0073 85962.HP0724 199
85962.HP0073 85962.HP0725 199
85962.HP0073 85962.HP0727 782
85962.HP0073 85962.HP0728 690
85962.HP0073 85962.HP0739 335
85962.HP0073 85962.HP0752 232
85962.HP0073 85962.HP0753 159
85962.HP0073 85962.HP0770 200
85962.HP0073 85962.HP0779 200
85962.HP0073 85962.HP0785 230
85962.HP0073 85962.HP0786 595
85962.HP0073 85962.HP0791 712
85962.HP0073 85962.HP0794 223
85962.HP0073 85962.HP0795 532
85962.HP0073 85962.HP0797 829
85962.HP0073 85962.HP0806 716
85962.HP0073 85962.HP0808 200
85962.HP0073 85962.HP0815 491
85962.HP0073 85962.HP0816 532
85962.HP0073 85962.HP0822 776
85962.HP0073 85962.HP0824 782
85962.HP0073 85962.HP0825 205
85962.HP0073 85962.HP0829 258
85962.HP0073 85962.HP0832 200
85962.HP0073 85962.HP0834 238
85962.HP0073 85962.HP0835 254
85962.HP0073 85962.HP0848 200
85962.HP0073 85962.HP0869 259
85962.HP0073 85962.HP0870 529
85962.HP0073 85962.HP0871 200
85962.HP0073 85962.HP0874 200
85962.HP0073 85962.HP0875 841
85962.HP0073 85962.HP0877 232
85962.HP0073 85962.HP0883 196
85962.HP0073 85962.HP0886 238
85962.HP0073 85962.HP0887 841
85962.HP0073 85962.HP0896 675
85962.HP0073 85962.HP0900 650
85962.HP0073 85962.HP0903m 329
85962.HP0073 85962.HP0906 199
85962.HP0073 85962.HP0907 200
85962.HP0073 85962.HP0908 238
85962.HP0073 85962.HP0912 837
85962.HP0073 85962.HP0913 837
85962.HP0073 85962.HP0921 714
85962.HP0073 85962.HP0941 157
85962.HP0073 85962.HP0943 200
85962.HP0073 85962.HP0954 825
85962.HP0073 85962.HP0958 193
85962.HP0073 85962.HP0959 182
85962.HP0073 85962.HP0961 324
85962.HP0073 85962.HP0978 198
85962.HP0073 85962.HP0979 234
85962.HP0073 85962.HP1010 490
85962.HP0073 85962.HP1017 170
85962.HP0073 85962.HP1019 193
85962.HP0073 85962.HP1021 491
85962.HP0073 85962.HP1022 153
85962.HP0073 85962.HP1026 190
85962.HP0073 85962.HP1027 837
85962.HP0073 85962.HP1028 190
85962.HP0073 85962.HP1032 527
85962.HP0073 85962.HP1038 203
85962.HP0073 85962.HP1041 496
85962.HP0073 85962.HP1043 529
85962.HP0073 85962.HP1050 205
85962.HP0073 85962.HP1058 190
85962.HP0073 85962.HP1061 234
85962.HP0073 85962.HP1063 199
85962.HP0073 85962.HP1067 784
85962.HP0073 85962.HP1069 193
85962.HP0073 85962.HP1072 199
85962.HP0073 85962.HP1077 902
85962.HP0073 85962.HP1098 252
85962.HP0073 85962.HP1109 195
85962.HP0073 85962.HP1114 156
85962.HP0073 85962.HP1117 491
85962.HP0073 85962.HP1118 823
85962.HP0073 85962.HP1119 199
85962.HP0073 85962.HP1123 207
85962.HP0073 85962.HP1125 199
85962.HP0073 85962.HP1126 208
85962.HP0073 85962.HP1132 503
85962.HP0073 85962.HP1134 269
85962.HP0073 85962.HP1152 238
85962.HP0073 85962.HP1153 196
85962.HP0073 85962.HP1161 591
85962.HP0073 85962.HP1164 196
85962.HP0073 85962.HP1172 258
85962.HP0073 85962.HP1173 200
85962.HP0073 85962.HP1177 232
85962.HP0073 85962.HP1182 227
85962.HP0073 85962.HP1186 780
85962.HP0073 85962.HP1187 196
85962.HP0073 85962.HP1189 200
85962.HP0073 85962.HP1190 227
85962.HP0073 85962.HP1195 191
85962.HP0073 85962.HP1197 788
85962.HP0073 85962.HP1198 710
85962.HP0073 85962.HP1203 191
85962.HP0073 85962.HP1205 210
85962.HP0073 85962.HP1209 825
85962.HP0073 85962.HP1213 165
85962.HP0073 85962.HP1225 190
85962.HP0073 85962.HP1229 490
85962.HP0073 85962.HP1237 205
85962.HP0073 85962.HP1238 782
85962.HP0073 85962.HP1243 841
85962.HP0073 85962.HP1256 200
85962.HP0073 85962.HP1257 356
85962.HP0073 85962.HP1285 193
85962.HP0073 85962.HP1292 396
85962.HP0073 85962.HP1293 238
85962.HP0073 85962.HP1299 170
85962.HP0073 85962.HP1300 210
85962.HP0073 85962.HP1325 230
85962.HP0073 85962.HP1337 200
85962.HP0073 85962.HP1338 966
85962.HP0073 85962.HP1339 710
85962.HP0073 85962.HP1340 340
85962.HP0073 85962.HP1341 595
85962.HP0073 85962.HP1342 200
85962.HP0073 85962.HP1344 173
85962.HP0073 85962.HP1345 490
85962.HP0073 85962.HP1347 340
85962.HP0073 85962.HP1350 200
85962.HP0073 85962.HP1355 199
85962.HP0073 85962.HP1364 335
85962.HP0073 85962.HP1365 396
85962.HP0073 85962.HP1369m 780
85962.HP0073 85962.HP1373 254
85962.HP0073 85962.HP1376 198
85962.HP0073 85962.HP1398 150
85962.HP0073 85962.HP1399 983
85962.HP0073 85962.HP1400 229
85962.HP0073 85962.HP1408 339
85962.HP0073 85962.HP1413 237
85962.HP0073 85962.HP1420 199
85962.HP0073 85962.HP1421 679
85962.HP0073 85962.HP1427 712
85962.HP0073 85962.HP1432 657
85962.HP0073 85962.HP1442 196
85962.HP0073 85962.HP1456 712
85962.HP0073 85962.HP1458 776
85962.HP0073 85962.HP1469 205
85962.HP0073 85962.HP1470 351
85962.HP0073 85962.HP1475 778
85962.HP0073 85962.HP1488 232
85962.HP0073 85962.HP1494 193
85962.HP0073 85962.HP1501 154
85962.HP0073 85962.HP1511 152
85962.HP0073 85962.HP1512 252
85962.HP0073 85962.HP1523 234
85962.HP0073 85962.HP1529 529
85962.HP0073 85962.HP1532 226
85962.HP0073 85962.HP1539 210
85962.HP0073 85962.HP1549 180
85962.HP0073 85962.HP1552 191
85962.HP0073 85962.HP1555 196
85962.HP0073 85962.HP1559 196
85962.HP0073 85962.HP1561 236
85962.HP0073 85962.HP1562 240
85962.HP0073 85962.HP1563 841
85962.HP0073 85962.HP1573 333
85962.HP0073 85962.HP1574 841
85962.HP0073 85962.HP1577 568
85962.HP0073 85962.HP1578 180
85962.HP0073 85962.HP1582 340
85962.HP0073 85962.HP1583 208
85962.HP0073 85962.HP1585 236
85962.HP0074 85962.HP0005 298
85962.HP0074 85962.HP0010 221
85962.HP0074 85962.HP0018 776
85962.HP0074 85962.HP0020 200
85962.HP0074 85962.HP0025 200
85962.HP0074 85962.HP0067 269
85962.HP0074 85962.HP0068 338
85962.HP0074 85962.HP0069 372
85962.HP0074 85962.HP0070 366
85962.HP0074 85962.HP0071 378
85962.HP0074 85962.HP0072 534
85962.HP0074 85962.HP0073 690
85962.HP0074 85962.HP0075 980
85962.HP0074 85962.HP0076 745
85962.HP0074 85962.HP0077 545
85962.HP0074 85962.HP0086 191
85962.HP0074 85962.HP0089 158
85962.HP0074 85962.HP0090 162
85962.HP0074 85962.HP0123 222
85962.HP0074 85962.HP0124 192
85962.HP0074 85962.HP0153 573
85962.HP0074 85962.HP0154 193
85962.HP0074 85962.HP0162 291
85962.HP0074 85962.HP0180 234
85962.HP0074 85962.HP0197 156
85962.HP0074 85962.HP0238 497
85962.HP0074 85962.HP0266 266
85962.HP0074 85962.HP0283 218
85962.HP0074 85962.HP0298 157
85962.HP0074 85962.HP0299 157
85962.HP0074 85962.HP0325 193
85962.HP0074 85962.HP0347 392
85962.HP0074 85962.HP0348 187
85962.HP0074 85962.HP0349 156
85962.HP0074 85962.HP0355 152
85962.HP0074 85962.HP0374 194
85962.HP0074 85962.HP0376 157
85962.HP0074 85962.HP0392 199
85962.HP0074 85962.HP0395 299
85962.HP0074 85962.HP0400 472
85962.HP0074 85962.HP0425 187
85962.HP0074 85962.HP0444 720
85962.HP0074 85962.HP0449 380
85962.HP0074 85962.HP0459 232
85962.HP0074 85962.HP0494 223
85962.HP0074 85962.HP0500 212
85962.HP0074 85962.HP0501 222
85962.HP0074 85962.HP0510 252
85962.HP0074 85962.HP0511 205
85962.HP0074 85962.HP0516 193
85962.HP0074 85962.HP0524 235
85962.HP0074 85962.HP0527 398
85962.HP0074 85962.HP0532 238
85962.HP0074 85962.HP0537 200
85962.HP0074 85962.HP0547 198
85962.HP0074 85962.HP0552 152
85962.HP0074 85962.HP0553 182
85962.HP0074 85962.HP0554 177
85962.HP0074 85962.HP0576 840
85962.HP0074 85962.HP0589 200
85962.HP0074 85962.HP0590 200
85962.HP0074 85962.HP0597 218
85962.HP0074 85962.HP0620 291
85962.HP0074 85962.HP0623 156
85962.HP0074 85962.HP0626 251
85962.HP0074 85962.HP0644 271
85962.HP0074 85962.HP0648 157
85962.HP0074 85962.HP0650 192
85962.HP0074 85962.HP0661 255
85962.HP0074 85962.HP0679 193
85962.HP0074 85962.HP0701 369
85962.HP0074 85962.HP0706 339
85962.HP0074 85962.HP0707 153
85962.HP0074 85962.HP0715 261
85962.HP0074 85962.HP0716 232
85962.HP0074 85962.HP0723 220
85962.HP0074 85962.HP0735 193
85962.HP0074 85962.HP0740 156
85962.HP0074 85962.HP0745 392
85962.HP0074 85962.HP0763 230
85962.HP0074 85962.HP0772 224
85962.HP0074 85962.HP0775 156
85962.HP0074 85962.HP0785 710
85962.HP0074 85962.HP0786 598
85962.HP0074 85962.HP0794 273
85962.HP0074 85962.HP0795 195
85962.HP0074 85962.HP0797 238
85962.HP0074 85962.HP0799 156
85962.HP0074 85962.HP0805 193
85962.HP0074 85962.HP0808 217
85962.HP0074 85962.HP0821 155
85962.HP0074 85962.HP0824 232
85962.HP0074 85962.HP0825 252
85962.HP0074 85962.HP0826 196
85962.HP0074 85962.HP0832 200
85962.HP0074 85962.HP0837 191
85962.HP0074 85962.HP0841 270
85962.HP0074 85962.HP0844 193
85962.HP0074 85962.HP0848 208
85962.HP0074 85962.HP0851 378
85962.HP0074 85962.HP0857 223
85962.HP0074 85962.HP0865 193
85962.HP0074 85962.HP0867 181
85962.HP0074 85962.HP0877 220
85962.HP0074 85962.HP0885 337
85962.HP0074 85962.HP0886 170
85962.HP0074 85962.HP0887 490
85962.HP0074 85962.HP0912 232
85962.HP0074 85962.HP0919 307
85962.HP0074 85962.HP0921 240
85962.HP0074 85962.HP0943 266
85962.HP0074 85962.HP0954 200
85962.HP0074 85962.HP0955 444
85962.HP0074 85962.HP0956 392
85962.HP0074 85962.HP0959 270
85962.HP0074 85962.HP0960 269
85962.HP0074 85962.HP0972 222
85962.HP0074 85962.HP0979 261
85962.HP0074 85962.HP1011 301
85962.HP0074 85962.HP1026 153
85962.HP0074 85962.HP1038 238
85962.HP0074 85962.HP1039 185
85962.HP0074 85962.HP1051 300
85962.HP0074 85962.HP1059 156
85962.HP0074 85962.HP1063 281
85962.HP0074 85962.HP1077 199
85962.HP0074 85962.HP1083 380
85962.HP0074 85962.HP1084 272
85962.HP0074 85962.HP1087 566
85962.HP0074 85962.HP1117 251
85962.HP0074 85962.HP1118 195
85962.HP0074 85962.HP1123 304
85962.HP0074 85962.HP1125 329
85962.HP0074 85962.HP1132 152
85962.HP0074 85962.HP1152 200
85962.HP0074 85962.HP1153 203
85962.HP0074 85962.HP1155 241
85962.HP0074 85962.HP1159 205
85962.HP0074 85962.HP1164 204
85962.HP0074 85962.HP1204 151
85962.HP0074 85962.HP1209 258
85962.HP0074 85962.HP1230 202
85962.HP0074 85962.HP1237 292
85962.HP0074 85962.HP1247 271
85962.HP0074 85962.HP1249 264
85962.HP0074 85962.HP1257 269
85962.HP0074 85962.HP1275 216
85962.HP0074 85962.HP1279 192
85962.HP0074 85962.HP1299 256
85962.HP0074 85962.HP1300 193
85962.HP0074 85962.HP1346 205
85962.HP0074 85962.HP1347 265
85962.HP0074 85962.HP1356 196
85962.HP0074 85962.HP1375 199
85962.HP0074 85962.HP1379 391
85962.HP0074 85962.HP1394 192
85962.HP0074 85962.HP1406 376
85962.HP0074 85962.HP1410 187
85962.HP0074 85962.HP1418 230
85962.HP0074 85962.HP1421 199
85962.HP0074 85962.HP1422 565
85962.HP0074 85962.HP1456 490
85962.HP0074 85962.HP1457 193
85962.HP0074 85962.HP1460 356
85962.HP0074 85962.HP1469 210
85962.HP0074 85962.HP1484 356
85962.HP0074 85962.HP1529 183
85962.HP0074 85962.HP1547 191
85962.HP0074 85962.HP1549 223
85962.HP0074 85962.HP1550 510
85962.HP0074 85962.HP1551 235
85962.HP0074 85962.HP1553 191
85962.HP0074 85962.HP1563 191
85962.HP0074 85962.HP1573 272
85962.HP0074 85962.HP1577 665
85962.HP0075 85962.HP0010 227
85962.HP0075 85962.HP0011 267
85962.HP0075 85962.HP0017 199
85962.HP0075 85962.HP0026 245
85962.HP0075 85962.HP0043 599
85962.HP0075 85962.HP0044 246
85962.HP0075 85962.HP0067 930
85962.HP0075 85962.HP0068 918
85962.HP0075 85962.HP0069 921
85962.HP0075 85962.HP0070 936
85962.HP0075 85962.HP0071 948
85962.HP0075 85962.HP0072 989
85962.HP0075 85962.HP0073 989
85962.HP0075 85962.HP0074 980
85962.HP0075 85962.HP0076 813
85962.HP0075 85962.HP0077 658
85962.HP0075 85962.HP0083 562
85962.HP0075 85962.HP0084 536
85962.HP0075 85962.HP0102 188
85962.HP0075 85962.HP0115 398
85962.HP0075 85962.HP0123 383
85962.HP0075 85962.HP0124 303
85962.HP0075 85962.HP0125 161
85962.HP0075 85962.HP0126 151
85962.HP0075 85962.HP0133 205
85962.HP0075 85962.HP0142 373
85962.HP0075 85962.HP0153 357
85962.HP0075 85962.HP0154 384
85962.HP0075 85962.HP0183 344
85962.HP0075 85962.HP0192 187
85962.HP0075 85962.HP0194 505
85962.HP0075 85962.HP0202 240
85962.HP0075 85962.HP0213 170
85962.HP0075 85962.HP0220 424
85962.HP0075 85962.HP0230 250
85962.HP0075 85962.HP0237 220
85962.HP0075 85962.HP0255 329
85962.HP0075 85962.HP0259 299
85962.HP0075 85962.HP0260 232
85962.HP0075 85962.HP0276 261
85962.HP0075 85962.HP0281 344
85962.HP0075 85962.HP0286 291
85962.HP0075 85962.HP0328 198
85962.HP0075 85962.HP0346 194
85962.HP0075 85962.HP0348 220
85962.HP0075 85962.HP0360 279
85962.HP0075 85962.HP0361 424
85962.HP0075 85962.HP0366 224
85962.HP0075 85962.HP0381 424
85962.HP0075 85962.HP0387 445
85962.HP0075 85962.HP0389 151
85962.HP0075 85962.HP0392 170
85962.HP0075 85962.HP0397 176
85962.HP0075 85962.HP0425 272
85962.HP0075 85962.HP0433 235
85962.HP0075 85962.HP0434 339
85962.HP0075 85962.HP0496 188
85962.HP0075 85962.HP0512 232
85962.HP0075 85962.HP0514 350
85962.HP0075 85962.HP0519 567
85962.HP0075 85962.HP0522 200
85962.HP0075 85962.HP0527 214
85962.HP0075 85962.HP0532 523
85962.HP0075 85962.HP0544 238
85962.HP0075 85962.HP0547 829
85962.HP0075 85962.HP0549 822
85962.HP0075 85962.HP0559 228
85962.HP0075 85962.HP0561 241
85962.HP0075 85962.HP0572 320
85962.HP0075 85962.HP0588 238
85962.HP0075 85962.HP0589 190
85962.HP0075 85962.HP0591 158
85962.HP0075 85962.HP0597 287
85962.HP0075 85962.HP0601 710
85962.HP0075 85962.HP0620 499
85962.HP0075 85962.HP0623 546
85962.HP0075 85962.HP0637 782
85962.HP0075 85962.HP0638 821
85962.HP0075 85962.HP0642 199
85962.HP0075 85962.HP0645 276
85962.HP0075 85962.HP0646 488
85962.HP0075 85962.HP0650 223
85962.HP0075 85962.HP0683 990
85962.HP0075 85962.HP0692 243
85962.HP0075 85962.HP0699 218
85962.HP0075 85962.HP0701 242
85962.HP0075 85962.HP0705 307
85962.HP0075 85962.HP0706 191
85962.HP0075 85962.HP0738 180
85962.HP0075 85962.HP0763 154
85962.HP0075 85962.HP0769 155
85962.HP0075 85962.HP0772 199
85962.HP0075 85962.HP0774 160
85962.HP0075 85962.HP0775 183
85962.HP0075 85962.HP0778 193
85962.HP0075 85962.HP0786 192
85962.HP0075 85962.HP0794 156
85962.HP0075 85962.HP0795 156
85962.HP0075 85962.HP0797 200
85962.HP0075 85962.HP0805 199
85962.HP0075 85962.HP0824 253
85962.HP0075 85962.HP0829 239
85962.HP0075 85962.HP0832 190
85962.HP0075 85962.HP0840 224
85962.HP0075 85962.HP0841 253
85962.HP0075 85962.HP0844 520
85962.HP0075 85962.HP0854 185
85962.HP0075 85962.HP0855 202
85962.HP0075 85962.HP0865 239
85962.HP0075 85962.HP0866 316
85962.HP0075 85962.HP0875 718
85962.HP0075 85962.HP0883 274
85962.HP0075 85962.HP0886 790
85962.HP0075 85962.HP0887 841
85962.HP0075 85962.HP0896 338
85962.HP0075 85962.HP0912 538
85962.HP0075 85962.HP0913 494
85962.HP0075 85962.HP0926 225
85962.HP0075 85962.HP0935 401
85962.HP0075 85962.HP0941 380
85962.HP0075 85962.HP0950 394
85962.HP0075 85962.HP0954 339
85962.HP0075 85962.HP0957 194
85962.HP0075 85962.HP0974 187
85962.HP0075 85962.HP0981 299
85962.HP0075 85962.HP0986 151
85962.HP0075 85962.HP1006 205
85962.HP0075 85962.HP1009 205
85962.HP0075 85962.HP1026 564
85962.HP0075 85962.HP1045 172
85962.HP0075 85962.HP1048 151
85962.HP0075 85962.HP1062 274
85962.HP0075 85962.HP1069 579
85962.HP0075 85962.HP1088 354
85962.HP0075 85962.HP1114 156
85962.HP0075 85962.HP1118 206
85962.HP0075 85962.HP1123 244
85962.HP0075 85962.HP1125 314
85962.HP0075 85962.HP1126 309
85962.HP0075 85962.HP1132 217
85962.HP0075 85962.HP1134 748
85962.HP0075 85962.HP1147 316
85962.HP0075 85962.HP1152 194
85962.HP0075 85962.HP1166 298
85962.HP0075 85962.HP1178 254
85962.HP0075 85962.HP1179 196
85962.HP0075 85962.HP1193 151
85962.HP0075 85962.HP1197 588
85962.HP0075 85962.HP1198 288
85962.HP0075 85962.HP1202 170
85962.HP0075 85962.HP1203 272
85962.HP0075 85962.HP1204 192
85962.HP0075 85962.HP1209 839
85962.HP0075 85962.HP1229 274
85962.HP0075 85962.HP1232 663
85962.HP0075 85962.HP1238 314
85962.HP0075 85962.HP1243 811
85962.HP0075 85962.HP1249 156
85962.HP0075 85962.HP1255 318
85962.HP0075 85962.HP1259 899
85962.HP0075 85962.HP1260 279
85962.HP0075 85962.HP1261 274
85962.HP0075 85962.HP1262 271
85962.HP0075 85962.HP1263 274
85962.HP0075 85962.HP1267 244
85962.HP0075 85962.HP1268 226
85962.HP0075 85962.HP1270 152
85962.HP0075 85962.HP1272 151
85962.HP0075 85962.HP1273 152
85962.HP0075 85962.HP1275 193
85962.HP0075 85962.HP1292 343
85962.HP0075 85962.HP1293 349
85962.HP0075 85962.HP1294 238
85962.HP0075 85962.HP1295 274
85962.HP0075 85962.HP1296 236
85962.HP0075 85962.HP1298 199
85962.HP0075 85962.HP1323 333
85962.HP0075 85962.HP1345 366
85962.HP0075 85962.HP1351 240
85962.HP0075 85962.HP1362 274
85962.HP0075 85962.HP1363 468
85962.HP0075 85962.HP1367 282
85962.HP0075 85962.HP1368 232
85962.HP0075 85962.HP1399 283
85962.HP0075 85962.HP1410 220
85962.HP0075 85962.HP1415 170
85962.HP0075 85962.HP1418 466
85962.HP0075 85962.HP1420 155
85962.HP0075 85962.HP1421 200
85962.HP0075 85962.HP1431 209
85962.HP0075 85962.HP1439 234
85962.HP0075 85962.HP1458 157
85962.HP0075 85962.HP1465 157
85962.HP0075 85962.HP1469 196
85962.HP0075 85962.HP1470 306
85962.HP0075 85962.HP1484 429
85962.HP0075 85962.HP1485 393
85962.HP0075 85962.HP1514 225
85962.HP0075 85962.HP1532 963
85962.HP0075 85962.HP1541 171
85962.HP0075 85962.HP1545 268
85962.HP0075 85962.HP1552 316
85962.HP0075 85962.HP1563 380
85962.HP0075 85962.HP1565 288
85962.HP0075 85962.HP1578 171
85962.HP0075 85962.HP1582 491
85962.HP0076 85962.HP0026 201
85962.HP0076 85962.HP0067 207
85962.HP0076 85962.HP0068 207
85962.HP0076 85962.HP0069 220
85962.HP0076 85962.HP0070 232
85962.HP0076 85962.HP0071 232
85962.HP0076 85962.HP0072 332
85962.HP0076 85962.HP0073 332
85962.HP0076 85962.HP0074 745
85962.HP0076 85962.HP0075 813
85962.HP0076 85962.HP0077 900
85962.HP0076 85962.HP0083 894
85962.HP0076 85962.HP0084 522
85962.HP0076 85962.HP0109 308
85962.HP0076 85962.HP0110 307
85962.HP0076 85962.HP0111 264
85962.HP0076 85962.HP0116 227
85962.HP0076 85962.HP0123 196
85962.HP0076 85962.HP0124 622
85962.HP0076 85962.HP0125 617
85962.HP0076 85962.HP0126 834
85962.HP0076 85962.HP0171 556
85962.HP0076 85962.HP0177 814
85962.HP0076 85962.HP0180 156
85962.HP0076 85962.HP0197 424
85962.HP0076 85962.HP0200 187
85962.HP0076 85962.HP0213 249
85962.HP0076 85962.HP0216 175
85962.HP0076 85962.HP0237 230
85962.HP0076 85962.HP0285 224
85962.HP0076 85962.HP0296 829
85962.HP0076 85962.HP0297 853
85962.HP0076 85962.HP0355 499
85962.HP0076 85962.HP0370 151
85962.HP0076 85962.HP0374 182
85962.HP0076 85962.HP0400 460
85962.HP0076 85962.HP0404 164
85962.HP0076 85962.HP0409 154
85962.HP0076 85962.HP0422 704
85962.HP0076 85962.HP0476 240
85962.HP0076 85962.HP0480 191
85962.HP0076 85962.HP0481 192
85962.HP0076 85962.HP0491 724
85962.HP0076 85962.HP0499 217
85962.HP0076 85962.HP0500 372
85962.HP0076 85962.HP0501 328
85962.HP0076 85962.HP0510 199
85962.HP0076 85962.HP0514 935
85962.HP0076 85962.HP0550 232
85962.HP0076 85962.HP0551 866
85962.HP0076 85962.HP0559 377
85962.HP0076 85962.HP0561 176
85962.HP0076 85962.HP0562 947
85962.HP0076 85962.HP0569 222
85962.HP0076 85962.HP0572 195
85962.HP0076 85962.HP0617 247
85962.HP0076 85962.HP0618 192
85962.HP0076 85962.HP0620 527
85962.HP0076 85962.HP0640 182
85962.HP0076 85962.HP0653 179
85962.HP0076 85962.HP0662 196
85962.HP0076 85962.HP0665 283
85962.HP0076 85962.HP0700 205
85962.HP0076 85962.HP0727 728
85962.HP0076 85962.HP0742 172
85962.HP0076 85962.HP0777 187
85962.HP0076 85962.HP0795 635
85962.HP0076 85962.HP0832 150
85962.HP0076 85962.HP0834 181
85962.HP0076 85962.HP0835 294
85962.HP0076 85962.HP0841 228
85962.HP0076 85962.HP0865 156
85962.HP0076 85962.HP0885 521
85962.HP0076 85962.HP0919 151
85962.HP0076 85962.HP0925 172
85962.HP0076 85962.HP0930 156
85962.HP0076 85962.HP0952 180
85962.HP0076 85962.HP0960 197
85962.HP0076 85962.HP0962 377
85962.HP0076 85962.HP0972 240
85962.HP0076 85962.HP0979 173
85962.HP0076 85962.HP1020 204
85962.HP0076 85962.HP1040 939
85962.HP0076 85962.HP1045 206
85962.HP0076 85962.HP1048 243
85962.HP0076 85962.HP1068 229
85962.HP0076 85962.HP1069 198
85962.HP0076 85962.HP1087 475
85962.HP0076 85962.HP1123 155
85962.HP0076 85962.HP1141 309
85962.HP0076 85962.HP1147 826
85962.HP0076 85962.HP1148 385
85962.HP0076 85962.HP1149 281
85962.HP0076 85962.HP1151 952
85962.HP0076 85962.HP1160 206
85962.HP0076 85962.HP1195 564
85962.HP0076 85962.HP1196 698
85962.HP0076 85962.HP1197 714
85962.HP0076 85962.HP1198 338
85962.HP0076 85962.HP1200 793
85962.HP0076 85962.HP1201 431
85962.HP0076 85962.HP1202 721
85962.HP0076 85962.HP1203a 194
85962.HP0076 85962.HP1204 671
85962.HP0076 85962.HP1205 682
85962.HP0076 85962.HP1213 384
85962.HP0076 85962.HP1226 478
85962.HP0076 85962.HP1228 366
85962.HP0076 85962.HP1237 152
85962.HP0076 85962.HP1244 871
85962.HP0076 85962.HP1245 154
85962.HP0076 85962.HP1246 891
85962.HP0076 85962.HP1255 268
85962.HP0076 85962.HP1256 663
85962.HP0076 85962.HP1275 179
85962.HP0076 85962.HP1280 156
85962.HP0076 85962.HP1292 778
85962.HP0076 85962.HP1293 439
85962.HP0076 85962.HP1294 699
85962.HP0076 85962.HP1295 788
85962.HP0076 85962.HP1296 780
85962.HP0076 85962.HP1297 343
85962.HP0076 85962.HP1298 630
85962.HP0076 85962.HP1299 167
85962.HP0076 85962.HP1300 225
85962.HP0076 85962.HP1301 176
85962.HP0076 85962.HP1302 734
85962.HP0076 85962.HP1303 167
85962.HP0076 85962.HP1304 592
85962.HP0076 85962.HP1305 729
85962.HP0076 85962.HP1306 723
85962.HP0076 85962.HP1307 174
85962.HP0076 85962.HP1309 258
85962.HP0076 85962.HP1310 706
85962.HP0076 85962.HP1312 451
85962.HP0076 85962.HP1313 770
85962.HP0076 85962.HP1314 180
85962.HP0076 85962.HP1315 713
85962.HP0076 85962.HP1316 212
85962.HP0076 85962.HP1317 153
85962.HP0076 85962.HP1318 610
85962.HP0076 85962.HP1319 473
85962.HP0076 85962.HP1320 901
85962.HP0076 85962.HP1332 274
85962.HP0076 85962.HP1335 322
85962.HP0076 85962.HP1348 318
85962.HP0076 85962.HP1373 288
85962.HP0076 85962.HP1415 206
85962.HP0076 85962.HP1422 474
85962.HP0076 85962.HP1431 666
85962.HP0076 85962.HP1444 601
85962.HP0076 85962.HP1447 791
85962.HP0076 85962.HP1448 473
85962.HP0076 85962.HP1450 231
85962.HP0076 85962.HP1459 170
85962.HP0076 85962.HP1483 428
85962.HP0076 85962.HP1484 275
85962.HP0076 85962.HP1496 726
85962.HP0076 85962.HP1523 277
85962.HP0076 85962.HP1529 298
85962.HP0076 85962.HP1553 331
85962.HP0076 85962.HP1554 824
85962.HP0076 85962.HP1555 460
85962.HP0076 85962.HP1572 169
85962.HP0076 85962.HP1573 336
85962.HP0076 85962.HP1582 340
85962.HP0077 85962.HP0003 474
85962.HP0077 85962.HP0005 382
85962.HP0077 85962.HP0010 207
85962.HP0077 85962.HP0012 167
85962.HP0077 85962.HP0020 188
85962.HP0077 85962.HP0033 153
85962.HP0077 85962.HP0067 178
85962.HP0077 85962.HP0068 178
85962.HP0077 85962.HP0069 187
85962.HP0077 85962.HP0070 192
85962.HP0077 85962.HP0071 192
85962.HP0077 85962.HP0072 249
85962.HP0077 85962.HP0073 282
85962.HP0077 85962.HP0074 545
85962.HP0077 85962.HP0075 658
85962.HP0077 85962.HP0076 900
85962.HP0077 85962.HP0080 150
85962.HP0077 85962.HP0083 836
85962.HP0077 85962.HP0084 546
85962.HP0077 85962.HP0087 155
85962.HP0077 85962.HP0088 265
85962.HP0077 85962.HP0090 196
85962.HP0077 85962.HP0096 151
85962.HP0077 85962.HP0098 606
85962.HP0077 85962.HP0109 156
85962.HP0077 85962.HP0115 151
85962.HP0077 85962.HP0123 466
85962.HP0077 85962.HP0124 352
85962.HP0077 85962.HP0125 228
85962.HP0077 85962.HP0126 237
85962.HP0077 85962.HP0154 195
85962.HP0077 85962.HP0162 158
85962.HP0077 85962.HP0163 269
85962.HP0077 85962.HP0166 155
85962.HP0077 85962.HP0176 337
85962.HP0077 85962.HP0177 269
85962.HP0077 85962.HP0182 169
85962.HP0077 85962.HP0183 525
85962.HP0077 85962.HP0196 275
85962.HP0077 85962.HP0197 550
85962.HP0077 85962.HP0210 313
85962.HP0077 85962.HP0215 160
85962.HP0077 85962.HP0216 396
85962.HP0077 85962.HP0238 254
85962.HP0077 85962.HP0239 841
85962.HP0077 85962.HP0240 171
85962.HP0077 85962.HP0255 199
85962.HP0077 85962.HP0258 400
85962.HP0077 85962.HP0264 260
85962.HP0077 85962.HP0275 190
85962.HP0077 85962.HP0281 191
85962.HP0077 85962.HP0290 344
85962.HP0077 85962.HP0291 157
85962.HP0077 85962.HP0296 153
85962.HP0077 85962.HP0297 191
85962.HP0077 85962.HP0298 161
85962.HP0077 85962.HP0306 228
85962.HP0077 85962.HP0319 507
85962.HP0077 85962.HP0321 220
85962.HP0077 85962.HP0329 196
85962.HP0077 85962.HP0331 153
85962.HP0077 85962.HP0348 247
85962.HP0077 85962.HP0361 504
85962.HP0077 85962.HP0363 182
85962.HP0077 85962.HP0370 238
85962.HP0077 85962.HP0371 766
85962.HP0077 85962.HP0379 301
85962.HP0077 85962.HP0381 907
85962.HP0077 85962.HP0387 282
85962.HP0077 85962.HP0399 186
85962.HP0077 85962.HP0403 174
85962.HP0077 85962.HP0404 274
85962.HP0077 85962.HP0417 257
85962.HP0077 85962.HP0425 328
85962.HP0077 85962.HP0470 196
85962.HP0077 85962.HP0476 479
85962.HP0077 85962.HP0490 238
85962.HP0077 85962.HP0491 188
85962.HP0077 85962.HP0493 260
85962.HP0077 85962.HP0500 150
85962.HP0077 85962.HP0501 375
85962.HP0077 85962.HP0512 254
85962.HP0077 85962.HP0514 414
85962.HP0077 85962.HP0517 407
85962.HP0077 85962.HP0527 171
85962.HP0077 85962.HP0549 356
85962.HP0077 85962.HP0550 573
85962.HP0077 85962.HP0551 593
85962.HP0077 85962.HP0558 274
85962.HP0077 85962.HP0561 256
85962.HP0077 85962.HP0562 164
85962.HP0077 85962.HP0569 509
85962.HP0077 85962.HP0574 508
85962.HP0077 85962.HP0585 192
85962.HP0077 85962.HP0598 183
85962.HP0077 85962.HP0604 159
85962.HP0077 85962.HP0606 380
85962.HP0077 85962.HP0617 268
85962.HP0077 85962.HP0620 283
85962.HP0077 85962.HP0625 487
85962.HP0077 85962.HP0643 460
85962.HP0077 85962.HP0645 191
85962.HP0077 85962.HP0648 500
85962.HP0077 85962.HP0658 208
85962.HP0077 85962.HP0717 424
85962.HP0077 85962.HP0742 492
85962.HP0077 85962.HP0745 338
85962.HP0077 85962.HP0772 274
85962.HP0077 85962.HP0774 255
85962.HP0077 85962.HP0775 349
85962.HP0077 85962.HP0777 306
85962.HP0077 85962.HP0786 386
85962.HP0077 85962.HP0795 221
85962.HP0077 85962.HP0810 388
85962.HP0077 85962.HP0814 469
85962.HP0077 85962.HP0815 164
85962.HP0077 85962.HP0822 459
85962.HP0077 85962.HP0825 351
85962.HP0077 85962.HP0828 320
85962.HP0077 85962.HP0830 209
85962.HP0077 85962.HP0866 448
85962.HP0077 85962.HP0886 216
85962.HP0077 85962.HP0903m 247
85962.HP0077 85962.HP0923 236
85962.HP0077 85962.HP0929 307
85962.HP0077 85962.HP0974 231
85962.HP0077 85962.HP0975 191
85962.HP0077 85962.HP0976 172
85962.HP0077 85962.HP0980 400
85962.HP0077 85962.HP1020 161
85962.HP0077 85962.HP1021 161
85962.HP0077 85962.HP1038 232
85962.HP0077 85962.HP1040 722
85962.HP0077 85962.HP1043 155
85962.HP0077 85962.HP1047 196
85962.HP0077 85962.HP1048 679
85962.HP0077 85962.HP1050 307
85962.HP0077 85962.HP1052 424
85962.HP0077 85962.HP1062 530
85962.HP0077 85962.HP1068 167
85962.HP0077 85962.HP1069 226
85962.HP0077 85962.HP1082 152
85962.HP0077 85962.HP1086 248
85962.HP0077 85962.HP1088 279
85962.HP0077 85962.HP1126 190
85962.HP0077 85962.HP1131 266
85962.HP0077 85962.HP1132 432
85962.HP0077 85962.HP1133 440
85962.HP0077 85962.HP1134 437
85962.HP0077 85962.HP1135 291
85962.HP0077 85962.HP1136 235
85962.HP0077 85962.HP1137 235
85962.HP0077 85962.HP1141 601
85962.HP0077 85962.HP1147 441
85962.HP0077 85962.HP1148 464
85962.HP0077 85962.HP1151 812
85962.HP0077 85962.HP1152 418
85962.HP0077 85962.HP1153 235
85962.HP0077 85962.HP1164 168
85962.HP0077 85962.HP1189 376
85962.HP0077 85962.HP1190 588
85962.HP0077 85962.HP1195 504
85962.HP0077 85962.HP1196 716
85962.HP0077 85962.HP1197 675
85962.HP0077 85962.HP1198 430
85962.HP0077 85962.HP1199 253
85962.HP0077 85962.HP1201 217
85962.HP0077 85962.HP1202 196
85962.HP0077 85962.HP1203 406
85962.HP0077 85962.HP1204 180
85962.HP0077 85962.HP1205 357
85962.HP0077 85962.HP1212 267
85962.HP0077 85962.HP1213 255
85962.HP0077 85962.HP1221 161
85962.HP0077 85962.HP1224 226
85962.HP0077 85962.HP1229 464
85962.HP0077 85962.HP1241 177
85962.HP0077 85962.HP1244 792
85962.HP0077 85962.HP1246 776
85962.HP0077 85962.HP1253 200
85962.HP0077 85962.HP1256 339
85962.HP0077 85962.HP1275 183
85962.HP0077 85962.HP1278 199
85962.HP0077 85962.HP1280 223
85962.HP0077 85962.HP1282 201
85962.HP0077 85962.HP1292 499
85962.HP0077 85962.HP1293 368
85962.HP0077 85962.HP1294 772
85962.HP0077 85962.HP1295 754
85962.HP0077 85962.HP1296 769
85962.HP0077 85962.HP1298 387
85962.HP0077 85962.HP1301 161
85962.HP0077 85962.HP1302 726
85962.HP0077 85962.HP1303 158
85962.HP0077 85962.HP1304 170
85962.HP0077 85962.HP1305 693
85962.HP0077 85962.HP1306 708
85962.HP0077 85962.HP1307 234
85962.HP0077 85962.HP1309 228
85962.HP0077 85962.HP1310 688
85962.HP0077 85962.HP1312 225
85962.HP0077 85962.HP1313 720
85962.HP0077 85962.HP1314 155
85962.HP0077 85962.HP1315 694
85962.HP0077 85962.HP1316 226
85962.HP0077 85962.HP1318 233
85962.HP0077 85962.HP1319 231
85962.HP0077 85962.HP1320 791
85962.HP0077 85962.HP1323 261
85962.HP0077 85962.HP1332 274
85962.HP0077 85962.HP1345 194
85962.HP0077 85962.HP1346 193
85962.HP0077 85962.HP1361 151
85962.HP0077 85962.HP1365 155
85962.HP0077 85962.HP1373 249
85962.HP0077 85962.HP1375 236
85962.HP0077 85962.HP1376 220
85962.HP0077 85962.HP1386 196
85962.HP0077 85962.HP1410 247
85962.HP0077 85962.HP1415 480
85962.HP0077 85962.HP1418 196
85962.HP0077 85962.HP1422 505
85962.HP0077 85962.HP1441 182
85962.HP0077 85962.HP1443 338
85962.HP0077 85962.HP1449 193
85962.HP0077 85962.HP1450 274
85962.HP0077 85962.HP1452 349
85962.HP0077 85962.HP1468 195
85962.HP0077 85962.HP1474 159
85962.HP0077 85962.HP1475 339
85962.HP0077 85962.HP1476 359
85962.HP0077 85962.HP1479 190
85962.HP0077 85962.HP1480 216
85962.HP0077 85962.HP1484 160
85962.HP0077 85962.HP1490 151
85962.HP0077 85962.HP1494 192
85962.HP0077 85962.HP1496 334
85962.HP0077 85962.HP1497 516
85962.HP0077 85962.HP1513 196
85962.HP0077 85962.HP1529 150
85962.HP0077 85962.HP1532 289
85962.HP0077 85962.HP1533 303
85962.HP0077 85962.HP1541 195
85962.HP0077 85962.HP1545 219
85962.HP0077 85962.HP1547 286
85962.HP0077 85962.HP1552 238
85962.HP0077 85962.HP1554 763
85962.HP0077 85962.HP1555 560
85962.HP0077 85962.HP1557 278
85962.HP0077 85962.HP1558 307
85962.HP0077 85962.HP1559 192
85962.HP0077 85962.HP1567 356
85962.HP0077 85962.HP1572 191
85962.HP0077 85962.HP1581 509
85962.HP0078 85962.HP0061 208
85962.HP0078 85962.HP0079 956
85962.HP0078 85962.HP0080 439
85962.HP0078 85962.HP0081 265
85962.HP0078 85962.HP0227 180
85962.HP0078 85962.HP0253 829
85962.HP0078 85962.HP0254 782
85962.HP0078 85962.HP0317 339
85962.HP0078 85962.HP0472 204
85962.HP0078 85962.HP0477 823
85962.HP0078 85962.HP0497 151
85962.HP0078 85962.HP0556 675
85962.HP0078 85962.HP0596 199
85962.HP0078 85962.HP0601 193
85962.HP0078 85962.HP0605 490
85962.HP0078 85962.HP0728 198
85962.HP0078 85962.HP0807 385
85962.HP0078 85962.HP0839 200
85962.HP0078 85962.HP0872 712
85962.HP0078 85962.HP0915 339
85962.HP0078 85962.HP0922 193
85962.HP0078 85962.HP0923 669
85962.HP0078 85962.HP0935 490
85962.HP0078 85962.HP0936 490
85962.HP0078 85962.HP1066 821
85962.HP0078 85962.HP1185 193
85962.HP0078 85962.HP1193 199
85962.HP0078 85962.HP1250 200
85962.HP0078 85962.HP1288 560
85962.HP0078 85962.HP1322 208
85962.HP0078 85962.HP1326 490
85962.HP0078 85962.HP1342 200
85962.HP0078 85962.HP1382 191
85962.HP0078 85962.HP1524 208
85962.HP0078 85962.HP1535 390
85962.HP0079 85962.HP0025 151
85962.HP0079 85962.HP0030 201
85962.HP0079 85962.HP0070 193
85962.HP0079 85962.HP0078 956
85962.HP0079 85962.HP0080 559
85962.HP0079 85962.HP0081 777
85962.HP0079 85962.HP0082 200
85962.HP0079 85962.HP0166 195
85962.HP0079 85962.HP0180 230
85962.HP0079 85962.HP0194 193
85962.HP0079 85962.HP0253 825
85962.HP0079 85962.HP0254 427
85962.HP0079 85962.HP0277 236
85962.HP0079 85962.HP0278 236
85962.HP0079 85962.HP0294 238
85962.HP0079 85962.HP0315 254
85962.HP0079 85962.HP0325 208
85962.HP0079 85962.HP0357 232
85962.HP0079 85962.HP0358 157
85962.HP0079 85962.HP0393 191
85962.HP0079 85962.HP0439 161
85962.HP0079 85962.HP0472 199
85962.HP0079 85962.HP0477 265
85962.HP0079 85962.HP0520 208
85962.HP0079 85962.HP0528 200
85962.HP0079 85962.HP0532 360
85962.HP0079 85962.HP0537 193
85962.HP0079 85962.HP0540 199
85962.HP0079 85962.HP0541 208
85962.HP0079 85962.HP0542 208
85962.HP0079 85962.HP0543 200
85962.HP0079 85962.HP0547 364
85962.HP0079 85962.HP0605 291
85962.HP0079 85962.HP0621 204
85962.HP0079 85962.HP0623 234
85962.HP0079 85962.HP0642 195
85962.HP0079 85962.HP0682 494
85962.HP0079 85962.HP0723 199
85962.HP0079 85962.HP0733 230
85962.HP0079 85962.HP0752 151
85962.HP0079 85962.HP0763 188
85962.HP0079 85962.HP0764 177
85962.HP0079 85962.HP0778 163
85962.HP0079 85962.HP0807 238
85962.HP0079 85962.HP0824 199
85962.HP0079 85962.HP0833 160
85962.HP0079 85962.HP0837 189
85962.HP0079 85962.HP0839 199
85962.HP0079 85962.HP0869 199
85962.HP0079 85962.HP0870 214
85962.HP0079 85962.HP0888 192
85962.HP0079 85962.HP0900 230
85962.HP0079 85962.HP0908 195
85962.HP0079 85962.HP0915 236
85962.HP0079 85962.HP0923 205
85962.HP0079 85962.HP0935 252
85962.HP0079 85962.HP0936 252
85962.HP0079 85962.HP1066 788
85962.HP0079 85962.HP1099 210
85962.HP0079 85962.HP1104 191
85962.HP0079 85962.HP1117 491
85962.HP0079 85962.HP1157 164
85962.HP0079 85962.HP1174 196
85962.HP0079 85962.HP1177 195
85962.HP0079 85962.HP1186 210
85962.HP0079 85962.HP1220 194
85962.HP0079 85962.HP1225 191
85962.HP0079 85962.HP1238 193
85962.HP0079 85962.HP1243 176
85962.HP0079 85962.HP1287 339
85962.HP0079 85962.HP1288 205
85962.HP0079 85962.HP1289 710
85962.HP0079 85962.HP1387 175
85962.HP0079 85962.HP1399 191
85962.HP0079 85962.HP1427 204
85962.HP0079 85962.HP1432 230
85962.HP0079 85962.HP1440 191
85962.HP0079 85962.HP1456 210
85962.HP0079 85962.HP1457 196
85962.HP0079 85962.HP1458 205
85962.HP0079 85962.HP1539 191
85962.HP0079 85962.HP1565 172
85962.HP0079 85962.HP1572 234
85962.HP0080 85962.HP0066 319
85962.HP0080 85962.HP0077 150
85962.HP0080 85962.HP0078 439
85962.HP0080 85962.HP0079 559
85962.HP0080 85962.HP0081 444
85962.HP0080 85962.HP0115 153
85962.HP0080 85962.HP0119 505
85962.HP0080 85962.HP0166 208
85962.HP0080 85962.HP0227 177
85962.HP0080 85962.HP0275 234
85962.HP0080 85962.HP0288 169
85962.HP0080 85962.HP0350 205
85962.HP0080 85962.HP0356 152
85962.HP0080 85962.HP0373 158
85962.HP0080 85962.HP0417 259
85962.HP0080 85962.HP0432 156
85962.HP0080 85962.HP0468 161
85962.HP0080 85962.HP0481 192
85962.HP0080 85962.HP0499 177
85962.HP0080 85962.HP0508 351
85962.HP0080 85962.HP0527 335
85962.HP0080 85962.HP0554 207
85962.HP0080 85962.HP0571 166
85962.HP0080 85962.HP0609 196
85962.HP0080 85962.HP0623 168
85962.HP0080 85962.HP0655 221
85962.HP0080 85962.HP0722 208
85962.HP0080 85962.HP0725 201
85962.HP0080 85962.HP0781 489
85962.HP0080 85962.HP0827 177
85962.HP0080 85962.HP0856 166
85962.HP0080 85962.HP0887 273
85962.HP0080 85962.HP0896 156
85962.HP0080 85962.HP0913 236
85962.HP0080 85962.HP0977 308
85962.HP0080 85962.HP1002 305
85962.HP0080 85962.HP1051 385
85962.HP0080 85962.HP1090 319
85962.HP0080 85962.HP1187 164
85962.HP0080 85962.HP1190 156
85962.HP0080 85962.HP1198 158
85962.HP0080 85962.HP1203 170
85962.HP0080 85962.HP1260 159
85962.HP0080 85962.HP1272 267
85962.HP0080 85962.HP1319 152
85962.HP0080 85962.HP1327 177
85962.HP0080 85962.HP1342 177
85962.HP0080 85962.HP1358 243
85962.HP0080 85962.HP1365 178
85962.HP0080 85962.HP1393 335
85962.HP0080 85962.HP1450 186
85962.HP0080 85962.HP1452 213
85962.HP0080 85962.HP1453 221
85962.HP0080 85962.HP1519 218
85962.HP0080 85962.HP1527 190
85962.HP0080 85962.HP1529 165
85962.HP0080 85962.HP1550 244
85962.HP0080 85962.HP1568 232
85962.HP0080 85962.HP1578 156
85962.HP0081 85962.HP0071 152
85962.HP0081 85962.HP0078 265
85962.HP0081 85962.HP0079 777
85962.HP0081 85962.HP0080 444
85962.HP0081 85962.HP0162 208
85962.HP0081 85962.HP0163 191
85962.HP0081 85962.HP0294 200
85962.HP0081 85962.HP0462 821
85962.HP0081 85962.HP0522 529
85962.HP0081 85962.HP0527 199
85962.HP0081 85962.HP0543 254
85962.HP0081 85962.HP0624 821
85962.HP0081 85962.HP0681 821
85962.HP0081 85962.HP0682 776
85962.HP0081 85962.HP0722 712
85962.HP0081 85962.HP0725 532
85962.HP0081 85962.HP0790 786
85962.HP0081 85962.HP0848 562
85962.HP0081 85962.HP0880 839
85962.HP0081 85962.HP1050 372
85962.HP0081 85962.HP1105 510
85962.HP0081 85962.HP1174 238
85962.HP0081 85962.HP1191 562
85962.HP0081 85962.HP1193 530
85962.HP0081 85962.HP1225 234
85962.HP0081 85962.HP1238 235
85962.HP0081 85962.HP1288 742
85962.HP0081 85962.HP1289 821
85962.HP0081 85962.HP1338 232
85962.HP0081 85962.HP1352 823
85962.HP0081 85962.HP1383 827
85962.HP0081 85962.HP1399 195
85962.HP0081 85962.HP1404 821
85962.HP0081 85962.HP1405 232
85962.HP0081 85962.HP1408 659
85962.HP0081 85962.HP1427 490
85962.HP0081 85962.HP1432 514
85962.HP0081 85962.HP1440 530
85962.HP0081 85962.HP1457 563
85962.HP0081 85962.HP1563 188
85962.HP0082 85962.HP0019 963
85962.HP0082 85962.HP0020 200
85962.HP0082 85962.HP0025 151
85962.HP0082 85962.HP0047 235
85962.HP0082 85962.HP0060 153
85962.HP0082 85962.HP0063 211
85962.HP0082 85962.HP0073 199
85962.HP0082 85962.HP0079 200
85962.HP0082 85962.HP0083 518
85962.HP0082 85962.HP0084 518
85962.HP0082 85962.HP0085 289
85962.HP0082 85962.HP0086 285
85962.HP0082 85962.HP0087 247
85962.HP0082 85962.HP0088 291
85962.HP0082 85962.HP0089 182
85962.HP0082 85962.HP0090 180
85962.HP0082 85962.HP0099 222
85962.HP0082 85962.HP0103 632
85962.HP0082 85962.HP0114 234
85962.HP0082 85962.HP0115 202
85962.HP0082 85962.HP0165 199
85962.HP0082 85962.HP0166 556
85962.HP0082 85962.HP0173 238
85962.HP0082 85962.HP0182 238
85962.HP0082 85962.HP0194 195
85962.HP0082 85962.HP0243 198
85962.HP0082 85962.HP0244 199
85962.HP0082 85962.HP0245 224
85962.HP0082 85962.HP0246 208
85962.HP0082 85962.HP0249 229
85962.HP0082 85962.HP0259 200
85962.HP0082 85962.HP0277 191
85962.HP0082 85962.HP0278 205
85962.HP0082 85962.HP0294 199
85962.HP0082 85962.HP0295 274
85962.HP0082 85962.HP0298 191
85962.HP0082 85962.HP0299 198
85962.HP0082 85962.HP0300 185
85962.HP0082 85962.HP0301 196
85962.HP0082 85962.HP0302 200
85962.HP0082 85962.HP0306 157
85962.HP0082 85962.HP0315 196
85962.HP0082 85962.HP0325 698
85962.HP0082 85962.HP0326 524
85962.HP0082 85962.HP0327 235
85962.HP0082 85962.HP0351 236
85962.HP0082 85962.HP0352 236
85962.HP0082 85962.HP0353 198
85962.HP0082 85962.HP0357 200
85962.HP0082 85962.HP0358 191
85962.HP0082 85962.HP0366 200
85962.HP0082 85962.HP0391 982
85962.HP0082 85962.HP0392 982
85962.HP0082 85962.HP0393 969
85962.HP0082 85962.HP0399 173
85962.HP0082 85962.HP0472 567
85962.HP0082 85962.HP0477 188
85962.HP0082 85962.HP0488 599
85962.HP0082 85962.HP0495 187
85962.HP0082 85962.HP0497 236
85962.HP0082 85962.HP0520 338
85962.HP0082 85962.HP0527 158
85962.HP0082 85962.HP0528 238
85962.HP0082 85962.HP0540 232
85962.HP0082 85962.HP0541 260
85962.HP0082 85962.HP0542 338
85962.HP0082 85962.HP0543 235
85962.HP0082 85962.HP0584 490
85962.HP0082 85962.HP0599 573
85962.HP0082 85962.HP0601 193
85962.HP0082 85962.HP0616 962
85962.HP0082 85962.HP0623 170
85962.HP0082 85962.HP0642 196
85962.HP0082 85962.HP0650 158
85962.HP0082 85962.HP0684 430
85962.HP0082 85962.HP0685 371
85962.HP0082 85962.HP0703 199
85962.HP0082 85962.HP0714 232
85962.HP0082 85962.HP0723 180
85962.HP0082 85962.HP0752 257
85962.HP0082 85962.HP0753 204
85962.HP0082 85962.HP0762 166
85962.HP0082 85962.HP0770 210
85962.HP0082 85962.HP0815 526
85962.HP0082 85962.HP0816 514
85962.HP0082 85962.HP0824 205
85962.HP0082 85962.HP0840 199
85962.HP0082 85962.HP0869 272
85962.HP0082 85962.HP0876 200
85962.HP0082 85962.HP0888 170
85962.HP0082 85962.HP0896 208
85962.HP0082 85962.HP0900 199
85962.HP0082 85962.HP0906 291
85962.HP0082 85962.HP0907 179
85962.HP0082 85962.HP0915 205
85962.HP0082 85962.HP0916 234
85962.HP0082 85962.HP0923 192
85962.HP0082 85962.HP0996 176
85962.HP0082 85962.HP1030 383
85962.HP0082 85962.HP1031 191
85962.HP0082 85962.HP1035 191
85962.HP0082 85962.HP1041 491
85962.HP0082 85962.HP1051 469
85962.HP0082 85962.HP1052 199
85962.HP0082 85962.HP1067 964
85962.HP0082 85962.HP1076 208
85962.HP0082 85962.HP1089 196
85962.HP0082 85962.HP1092 490
85962.HP0082 85962.HP1099 199
85962.HP0082 85962.HP1116 599
85962.HP0082 85962.HP1119 229
85962.HP0082 85962.HP1120 234
85962.HP0082 85962.HP1148 151
85962.HP0082 85962.HP1154 230
85962.HP0082 85962.HP1155 236
85962.HP0082 85962.HP1157 221
85962.HP0082 85962.HP1186 230
85962.HP0082 85962.HP1198 182
85962.HP0082 85962.HP1233 235
85962.HP0082 85962.HP1244 155
85962.HP0082 85962.HP1286 199
85962.HP0082 85962.HP1287 198
85962.HP0082 85962.HP1419 238
85962.HP0082 85962.HP1420 238
85962.HP0082 85962.HP1440 159
85962.HP0082 85962.HP1444 235
85962.HP0082 85962.HP1456 199
85962.HP0082 85962.HP1458 232
85962.HP0082 85962.HP1462 235
85962.HP0082 85962.HP1470 171
85962.HP0082 85962.HP1512 200
85962.HP0082 85962.HP1514 277
85962.HP0082 85962.HP1535 208
85962.HP0082 85962.HP1539 232
85962.HP0082 85962.HP1557 195
85962.HP0082 85962.HP1558 195
85962.HP0082 85962.HP1572 200
85962.HP0082 85962.HP1582 195
85962.HP0082 85962.HP1583 180
85962.HP0082 85962.HP1585 232
85962.HP0083 85962.HP0001 193
85962.HP0083 85962.HP0005 207
85962.HP0083 85962.HP0010 254
85962.HP0083 85962.HP0011 227
85962.HP0083 85962.HP0012 517
85962.HP0083 85962.HP0049 198
85962.HP0083 85962.HP0075 562
85962.HP0083 85962.HP0076 894
85962.HP0083 85962.HP0077 836
85962.HP0083 85962.HP0082 518
85962.HP0083 85962.HP0084 999
85962.HP0083 85962.HP0085 427
85962.HP0083 85962.HP0086 430
85962.HP0083 85962.HP0087 351
85962.HP0083 85962.HP0088 570
85962.HP0083 85962.HP0089 222
85962.HP0083 85962.HP0090 280
85962.HP0083 85962.HP0106 151
85962.HP0083 85962.HP0109 521
85962.HP0083 85962.HP0110 166
85962.HP0083 85962.HP0123 156
85962.HP0083 85962.HP0124 791
85962.HP0083 85962.HP0125 290
85962.HP0083 85962.HP0126 859
85962.HP0083 85962.HP0144 317
85962.HP0083 85962.HP0145 329
85962.HP0083 85962.HP0146 316
85962.HP0083 85962.HP0147 337
85962.HP0083 85962.HP0149 264
85962.HP0083 85962.HP0153 189
85962.HP0083 85962.HP0154 538
85962.HP0083 85962.HP0157 152
85962.HP0083 85962.HP0171 757
85962.HP0083 85962.HP0176 191
85962.HP0083 85962.HP0177 895
85962.HP0083 85962.HP0182 177
85962.HP0083 85962.HP0196 246
85962.HP0083 85962.HP0198 232
85962.HP0083 85962.HP0200 465
85962.HP0083 85962.HP0207 385
85962.HP0083 85962.HP0213 198
85962.HP0083 85962.HP0223 221
85962.HP0083 85962.HP0238 293
85962.HP0083 85962.HP0240 260
85962.HP0083 85962.HP0247 507
85962.HP0083 85962.HP0250 150
85962.HP0083 85962.HP0255 399
85962.HP0083 85962.HP0280 180
85962.HP0083 85962.HP0281 190
85962.HP0083 85962.HP0291 230
85962.HP0083 85962.HP0292 219
85962.HP0083 85962.HP0296 872
85962.HP0083 85962.HP0297 879
85962.HP0083 85962.HP0298 361
85962.HP0083 85962.HP0301 150
85962.HP0083 85962.HP0302 150
85962.HP0083 85962.HP0303 189
85962.HP0083 85962.HP0319 251
85962.HP0083 85962.HP0321 196
85962.HP0083 85962.HP0349 376
85962.HP0083 85962.HP0361 642
85962.HP0083 85962.HP0363 170
85962.HP0083 85962.HP0370 489
85962.HP0083 85962.HP0371 207
85962.HP0083 85962.HP0374 158
85962.HP0083 85962.HP0381 151
85962.HP0083 85962.HP0387 206
85962.HP0083 85962.HP0389 559
85962.HP0083 85962.HP0396 168
85962.HP0083 85962.HP0399 714
85962.HP0083 85962.HP0403 236
85962.HP0083 85962.HP0409 450
85962.HP0083 85962.HP0476 482
85962.HP0083 85962.HP0480 682
85962.HP0083 85962.HP0491 701
85962.HP0083 85962.HP0493 331
85962.HP0083 85962.HP0500 226
85962.HP0083 85962.HP0501 236
85962.HP0083 85962.HP0512 174
85962.HP0083 85962.HP0514 754
85962.HP0083 85962.HP0517 192
85962.HP0083 85962.HP0550 194
85962.HP0083 85962.HP0551 763
85962.HP0083 85962.HP0553 279
85962.HP0083 85962.HP0559 154
85962.HP0083 85962.HP0562 871
85962.HP0083 85962.HP0572 336
85962.HP0083 85962.HP0605 196
85962.HP0083 85962.HP0617 248
85962.HP0083 85962.HP0618 361
85962.HP0083 85962.HP0620 275
85962.HP0083 85962.HP0625 301
85962.HP0083 85962.HP0643 238
85962.HP0083 85962.HP0649 193
85962.HP0083 85962.HP0650 206
85962.HP0083 85962.HP0657 228
85962.HP0083 85962.HP0658 316
85962.HP0083 85962.HP0663 184
85962.HP0083 85962.HP0705 274
85962.HP0083 85962.HP0707 275
85962.HP0083 85962.HP0711 380
85962.HP0083 85962.HP0714 188
85962.HP0083 85962.HP0716 155
85962.HP0083 85962.HP0717 293
85962.HP0083 85962.HP0727 613
85962.HP0083 85962.HP0734 164
85962.HP0083 85962.HP0742 213
85962.HP0083 85962.HP0763 724
85962.HP0083 85962.HP0772 182
85962.HP0083 85962.HP0774 370
85962.HP0083 85962.HP0776 689
85962.HP0083 85962.HP0777 472
85962.HP0083 85962.HP0785 192
85962.HP0083 85962.HP0795 763
85962.HP0083 85962.HP0810 155
85962.HP0083 85962.HP0813 165
85962.HP0083 85962.HP0815 154
85962.HP0083 85962.HP0819 153
85962.HP0083 85962.HP0822 246
85962.HP0083 85962.HP0829 222
85962.HP0083 85962.HP0830 320
85962.HP0083 85962.HP0832 208
85962.HP0083 85962.HP0834 391
85962.HP0083 85962.HP0835 497
85962.HP0083 85962.HP0844 234
85962.HP0083 85962.HP0854 152
85962.HP0083 85962.HP0866 183
85962.HP0083 85962.HP0877 195
85962.HP0083 85962.HP0883 195
85962.HP0083 85962.HP0886 424
85962.HP0083 85962.HP0919 194
85962.HP0083 85962.HP0929 260
85962.HP0083 85962.HP0941 274
85962.HP0083 85962.HP0962 154
85962.HP0083 85962.HP0974 341
85962.HP0083 85962.HP0975 219
85962.HP0083 85962.HP0977 169
85962.HP0083 85962.HP0979 217
85962.HP0083 85962.HP1002 179
85962.HP0083 85962.HP1012 183
85962.HP0083 85962.HP1037 155
85962.HP0083 85962.HP1040 988
85962.HP0083 85962.HP1047 193
85962.HP0083 85962.HP1048 846
85962.HP0083 85962.HP1059 192
85962.HP0083 85962.HP1062 262
85962.HP0083 85962.HP1069 173
85962.HP0083 85962.HP1089 417
85962.HP0083 85962.HP1100 155
85962.HP0083 85962.HP1108 240
85962.HP0083 85962.HP1109 190
85962.HP0083 85962.HP1110 347
85962.HP0083 85962.HP1111 191
85962.HP0083 85962.HP1125 150
85962.HP0083 85962.HP1132 187
85962.HP0083 85962.HP1134 370
85962.HP0083 85962.HP1135 153
85962.HP0083 85962.HP1141 199
85962.HP0083 85962.HP1147 878
85962.HP0083 85962.HP1148 769
85962.HP0083 85962.HP1149 348
85962.HP0083 85962.HP1151 948
85962.HP0083 85962.HP1152 803
85962.HP0083 85962.HP1153 296
85962.HP0083 85962.HP1184 152
85962.HP0083 85962.HP1189 218
85962.HP0083 85962.HP1190 249
85962.HP0083 85962.HP1195 966
85962.HP0083 85962.HP1196 989
85962.HP0083 85962.HP1197 988
85962.HP0083 85962.HP1198 592
85962.HP0083 85962.HP1199 790
85962.HP0083 85962.HP1200 984
85962.HP0083 85962.HP1201 986
85962.HP0083 85962.HP1202 979
85962.HP0083 85962.HP1203 591
85962.HP0083 85962.HP1203a 170
85962.HP0083 85962.HP1204 721
85962.HP0083 85962.HP1205 784
85962.HP0083 85962.HP1207 158
85962.HP0083 85962.HP1213 225
85962.HP0083 85962.HP1237 186
85962.HP0083 85962.HP1241 354
85962.HP0083 85962.HP1244 929
85962.HP0083 85962.HP1245 151
85962.HP0083 85962.HP1246 940
85962.HP0083 85962.HP1248 362
85962.HP0083 85962.HP1253 289
85962.HP0083 85962.HP1255 155
85962.HP0083 85962.HP1256 769
85962.HP0083 85962.HP1275 237
85962.HP0083 85962.HP1282 162
85962.HP0083 85962.HP1292 930
85962.HP0083 85962.HP1293 861
85962.HP0083 85962.HP1294 987
85962.HP0083 85962.HP1295 990
85962.HP0083 85962.HP1296 995
85962.HP0083 85962.HP1297 539
85962.HP0083 85962.HP1298 868
85962.HP0083 85962.HP1299 444
85962.HP0083 85962.HP1300 687
85962.HP0083 85962.HP1301 989
85962.HP0083 85962.HP1302 996
85962.HP0083 85962.HP1303 990
85962.HP0083 85962.HP1304 993
85962.HP0083 85962.HP1305 995
85962.HP0083 85962.HP1306 991
85962.HP0083 85962.HP1307 991
85962.HP0083 85962.HP1308 990
85962.HP0083 85962.HP1309 983
85962.HP0083 85962.HP1310 995
85962.HP0083 85962.HP1311 974
85962.HP0083 85962.HP1312 990
85962.HP0083 85962.HP1313 997
85962.HP0083 85962.HP1314 979
85962.HP0083 85962.HP1315 994
85962.HP0083 85962.HP1316 986
85962.HP0083 85962.HP1317 974
85962.HP0083 85962.HP1318 993
85962.HP0083 85962.HP1319 986
85962.HP0083 85962.HP1320 990
85962.HP0083 85962.HP1332 221
85962.HP0083 85962.HP1345 212
85962.HP0083 85962.HP1360 274
85962.HP0083 85962.HP1376 240
85962.HP0083 85962.HP1414 155
85962.HP0083 85962.HP1415 300
85962.HP0083 85962.HP1422 195
85962.HP0083 85962.HP1429 160
85962.HP0083 85962.HP1430 267
85962.HP0083 85962.HP1431 776
85962.HP0083 85962.HP1441 199
85962.HP0083 85962.HP1444 715
85962.HP0083 85962.HP1447 769
85962.HP0083 85962.HP1448 201
85962.HP0083 85962.HP1450 566
85962.HP0083 85962.HP1452 176
85962.HP0083 85962.HP1478 274
85962.HP0083 85962.HP1480 414
85962.HP0083 85962.HP1489 196
85962.HP0083 85962.HP1496 645
85962.HP0083 85962.HP1513 236
85962.HP0083 85962.HP1514 365
85962.HP0083 85962.HP1523 216
85962.HP0083 85962.HP1532 393
85962.HP0083 85962.HP1538 274
85962.HP0083 85962.HP1539 459
85962.HP0083 85962.HP1540 454
85962.HP0083 85962.HP1541 207
85962.HP0083 85962.HP1542 263
85962.HP0083 85962.HP1547 266
85962.HP0083 85962.HP1550 177
85962.HP0083 85962.HP1553 316
85962.HP0083 85962.HP1554 995
85962.HP0083 85962.HP1555 859
85962.HP0083 85962.HP1573 224
85962.HP0083 85962.HP1581 331
85962.HP0084 85962.HP0005 224
85962.HP0084 85962.HP0010 309
85962.HP0084 85962.HP0011 213
85962.HP0084 85962.HP0012 505
85962.HP0084 85962.HP0049 207
85962.HP0084 85962.HP0075 536
85962.HP0084 85962.HP0076 522
85962.HP0084 85962.HP0077 546
85962.HP0084 85962.HP0082 518
85962.HP0084 85962.HP0083 999
85962.HP0084 85962.HP0085 427
85962.HP0084 85962.HP0086 430
85962.HP0084 85962.HP0087 351
85962.HP0084 85962.HP0088 585
85962.HP0084 85962.HP0089 222
85962.HP0084 85962.HP0090 318
85962.HP0084 85962.HP0106 152
85962.HP0084 85962.HP0107 208
85962.HP0084 85962.HP0109 536
85962.HP0084 85962.HP0123 377
85962.HP0084 85962.HP0124 773
85962.HP0084 85962.HP0125 925
85962.HP0084 85962.HP0126 966
85962.HP0084 85962.HP0144 317
85962.HP0084 85962.HP0145 329
85962.HP0084 85962.HP0146 316
85962.HP0084 85962.HP0147 338
85962.HP0084 85962.HP0149 264
85962.HP0084 85962.HP0153 567
85962.HP0084 85962.HP0154 554
85962.HP0084 85962.HP0157 155
85962.HP0084 85962.HP0171 400
85962.HP0084 85962.HP0175 154
85962.HP0084 85962.HP0176 491
85962.HP0084 85962.HP0177 718
85962.HP0084 85962.HP0182 343
85962.HP0084 85962.HP0198 348
85962.HP0084 85962.HP0200 868
85962.HP0084 85962.HP0207 385
85962.HP0084 85962.HP0223 221
85962.HP0084 85962.HP0238 346
85962.HP0084 85962.HP0240 267
85962.HP0084 85962.HP0247 328
85962.HP0084 85962.HP0250 225
85962.HP0084 85962.HP0255 424
85962.HP0084 85962.HP0281 155
85962.HP0084 85962.HP0292 191
85962.HP0084 85962.HP0296 968
85962.HP0084 85962.HP0297 960
85962.HP0084 85962.HP0298 360
85962.HP0084 85962.HP0301 225
85962.HP0084 85962.HP0302 225
85962.HP0084 85962.HP0319 435
85962.HP0084 85962.HP0330 292
85962.HP0084 85962.HP0349 352
85962.HP0084 85962.HP0361 584
85962.HP0084 85962.HP0363 290
85962.HP0084 85962.HP0370 158
85962.HP0084 85962.HP0371 227
85962.HP0084 85962.HP0374 158
85962.HP0084 85962.HP0381 151
85962.HP0084 85962.HP0387 164
85962.HP0084 85962.HP0389 152
85962.HP0084 85962.HP0392 477
85962.HP0084 85962.HP0396 186
85962.HP0084 85962.HP0399 636
85962.HP0084 85962.HP0402 305
85962.HP0084 85962.HP0403 251
85962.HP0084 85962.HP0409 579
85962.HP0084 85962.HP0417 301
85962.HP0084 85962.HP0422 340
85962.HP0084 85962.HP0476 472
85962.HP0084 85962.HP0480 319
85962.HP0084 85962.HP0491 930
85962.HP0084 85962.HP0493 331
85962.HP0084 85962.HP0500 252
85962.HP0084 85962.HP0501 155
85962.HP0084 85962.HP0514 930
85962.HP0084 85962.HP0550 268
85962.HP0084 85962.HP0551 940
85962.HP0084 85962.HP0553 307
85962.HP0084 85962.HP0559 581
85962.HP0084 85962.HP0561 342
85962.HP0084 85962.HP0562 680
85962.HP0084 85962.HP0569 188
85962.HP0084 85962.HP0572 171
85962.HP0084 85962.HP0605 200
85962.HP0084 85962.HP0617 253
85962.HP0084 85962.HP0618 367
85962.HP0084 85962.HP0620 532
85962.HP0084 85962.HP0625 301
85962.HP0084 85962.HP0643 309
85962.HP0084 85962.HP0650 219
85962.HP0084 85962.HP0653 321
85962.HP0084 85962.HP0658 345
85962.HP0084 85962.HP0659 154
85962.HP0084 85962.HP0662 601
85962.HP0084 85962.HP0705 274
85962.HP0084 85962.HP0707 275
85962.HP0084 85962.HP0711 453
85962.HP0084 85962.HP0714 208
85962.HP0084 85962.HP0716 155
85962.HP0084 85962.HP0717 274
85962.HP0084 85962.HP0734 228
85962.HP0084 85962.HP0742 663
85962.HP0084 85962.HP0747 191
85962.HP0084 85962.HP0763 724
85962.HP0084 85962.HP0772 157
85962.HP0084 85962.HP0774 398
85962.HP0084 85962.HP0776 689
85962.HP0084 85962.HP0777 438
85962.HP0084 85962.HP0785 197
85962.HP0084 85962.HP0786 159
85962.HP0084 85962.HP0795 685
85962.HP0084 85962.HP0802 191
85962.HP0084 85962.HP0813 161
85962.HP0084 85962.HP0815 151
85962.HP0084 85962.HP0822 220
85962.HP0084 85962.HP0827 314
85962.HP0084 85962.HP0828 151
85962.HP0084 85962.HP0830 344
85962.HP0084 85962.HP0831 158
85962.HP0084 85962.HP0832 194
85962.HP0084 85962.HP0834 317
85962.HP0084 85962.HP0835 325
85962.HP0084 85962.HP0844 228
85962.HP0084 85962.HP0853 262
85962.HP0084 85962.HP0866 180
85962.HP0084 85962.HP0877 220
85962.HP0084 85962.HP0883 198
85962.HP0084 85962.HP0886 437
85962.HP0084 85962.HP0919 194
85962.HP0084 85962.HP0921 254
85962.HP0084 85962.HP0925 155
85962.HP0084 85962.HP0929 267
85962.HP0084 85962.HP0941 274
85962.HP0084 85962.HP0950 233
85962.HP0084 85962.HP0952 172
85962.HP0084 85962.HP0958 173
85962.HP0084 85962.HP0962 581
85962.HP0084 85962.HP0974 308
85962.HP0084 85962.HP0975 223
85962.HP0084 85962.HP0977 154
85962.HP0084 85962.HP0979 601
85962.HP0084 85962.HP1019 173
85962.HP0084 85962.HP1038 487
85962.HP0084 85962.HP1040 967
85962.HP0084 85962.HP1046 168
85962.HP0084 85962.HP1047 199
85962.HP0084 85962.HP1048 715
85962.HP0084 85962.HP1059 207
85962.HP0084 85962.HP1061 159
85962.HP0084 85962.HP1063 252
85962.HP0084 85962.HP1068 191
85962.HP0084 85962.HP1089 417
85962.HP0084 85962.HP1108 240
85962.HP0084 85962.HP1109 168
85962.HP0084 85962.HP1110 319
85962.HP0084 85962.HP1111 190
85962.HP0084 85962.HP1123 341
85962.HP0084 85962.HP1132 155
85962.HP0084 85962.HP1133 180
85962.HP0084 85962.HP1134 192
85962.HP0084 85962.HP1135 238
85962.HP0084 85962.HP1136 190
85962.HP0084 85962.HP1137 190
85962.HP0084 85962.HP1141 191
85962.HP0084 85962.HP1147 959
85962.HP0084 85962.HP1148 506
85962.HP0084 85962.HP1149 633
85962.HP0084 85962.HP1151 716
85962.HP0084 85962.HP1152 907
85962.HP0084 85962.HP1153 307
85962.HP0084 85962.HP1189 262
85962.HP0084 85962.HP1190 254
85962.HP0084 85962.HP1195 930
85962.HP0084 85962.HP1196 973
85962.HP0084 85962.HP1197 952
85962.HP0084 85962.HP1198 715
85962.HP0084 85962.HP1199 937
85962.HP0084 85962.HP1200 992
85962.HP0084 85962.HP1201 994
85962.HP0084 85962.HP1202 994
85962.HP0084 85962.HP1203 405
85962.HP0084 85962.HP1203a 259
85962.HP0084 85962.HP1204 957
85962.HP0084 85962.HP1205 538
85962.HP0084 85962.HP1207 157
85962.HP0084 85962.HP1212 209
85962.HP0084 85962.HP1213 270
85962.HP0084 85962.HP1237 276
85962.HP0084 85962.HP1241 387
85962.HP0084 85962.HP1244 713
85962.HP0084 85962.HP1245 343
85962.HP0084 85962.HP1246 895
85962.HP0084 85962.HP1248 320
85962.HP0084 85962.HP1253 335
85962.HP0084 85962.HP1256 678
85962.HP0084 85962.HP1274 150
85962.HP0084 85962.HP1275 234
85962.HP0084 85962.HP1292 991
85962.HP0084 85962.HP1293 849
85962.HP0084 85962.HP1294 955
85962.HP0084 85962.HP1295 980
85962.HP0084 85962.HP1296 992
85962.HP0084 85962.HP1297 954
85962.HP0084 85962.HP1298 905
85962.HP0084 85962.HP1299 469
85962.HP0084 85962.HP1300 794
85962.HP0084 85962.HP1301 993
85962.HP0084 85962.HP1302 990
85962.HP0084 85962.HP1303 993
85962.HP0084 85962.HP1304 997
85962.HP0084 85962.HP1305 990
85962.HP0084 85962.HP1306 945
85962.HP0084 85962.HP1307 997
85962.HP0084 85962.HP1308 992
85962.HP0084 85962.HP1309 997
85962.HP0084 85962.HP1310 990
85962.HP0084 85962.HP1311 994
85962.HP0084 85962.HP1312 996
85962.HP0084 85962.HP1313 993
85962.HP0084 85962.HP1314 993
85962.HP0084 85962.HP1315 991
85962.HP0084 85962.HP1316 994
85962.HP0084 85962.HP1317 991
85962.HP0084 85962.HP1318 996
85962.HP0084 85962.HP1319 993
85962.HP0084 85962.HP1320 986
85962.HP0084 85962.HP1345 208
85962.HP0084 85962.HP1350 150
85962.HP0084 85962.HP1360 274
85962.HP0084 85962.HP1373 322
85962.HP0084 85962.HP1392 173
85962.HP0084 85962.HP1414 152
85962.HP0084 85962.HP1415 178
85962.HP0084 85962.HP1422 226
85962.HP0084 85962.HP1430 302
85962.HP0084 85962.HP1431 329
85962.HP0084 85962.HP1441 221
85962.HP0084 85962.HP1443 155
85962.HP0084 85962.HP1444 247
85962.HP0084 85962.HP1447 888
85962.HP0084 85962.HP1448 294
85962.HP0084 85962.HP1450 264
85962.HP0084 85962.HP1478 274
85962.HP0084 85962.HP1480 540
85962.HP0084 85962.HP1489 200
85962.HP0084 85962.HP1496 956
85962.HP0084 85962.HP1514 157
85962.HP0084 85962.HP1523 216
85962.HP0084 85962.HP1532 351
85962.HP0084 85962.HP1538 274
85962.HP0084 85962.HP1539 453
85962.HP0084 85962.HP1540 465
85962.HP0084 85962.HP1541 221
85962.HP0084 85962.HP1542 253
85962.HP0084 85962.HP1547 298
85962.HP0084 85962.HP1553 316
85962.HP0084 85962.HP1554 989
85962.HP0084 85962.HP1555 874
85962.HP0084 85962.HP1573 224
85962.HP0084 85962.HP1581 331
85962.HP0084 85962.HP1583 150
85962.HP0085 85962.HP0082 289
85962.HP0085 85962.HP0083 427
85962.HP0085 85962.HP0084 427
85962.HP0085 85962.HP0086 851
85962.HP0085 85962.HP0087 676
85962.HP0085 85962.HP0088 603
85962.HP0085 85962.HP0089 349
85962.HP0085 85962.HP0090 338
85962.HP0085 85962.HP0265 156
85962.HP0085 85962.HP0266 156
85962.HP0085 85962.HP0267 156
85962.HP0085 85962.HP0990 474
85962.HP0086 85962.HP0006 229
85962.HP0086 85962.HP0020 567
85962.HP0086 85962.HP0026 981
85962.HP0086 85962.HP0034 202
85962.HP0086 85962.HP0073 197
85962.HP0086 85962.HP0074 191
85962.HP0086 85962.HP0082 285
85962.HP0086 85962.HP0083 430
85962.HP0086 85962.HP0084 430
85962.HP0086 85962.HP0085 851
85962.HP0086 85962.HP0087 675
85962.HP0086 85962.HP0088 617
85962.HP0086 85962.HP0089 354
85962.HP0086 85962.HP0090 343
85962.HP0086 85962.HP0106 530
85962.HP0086 85962.HP0107 213
85962.HP0086 85962.HP0121 196
85962.HP0086 85962.HP0123 239
85962.HP0086 85962.HP0132 235
85962.HP0086 85962.HP0139 213
85962.HP0086 85962.HP0141 178
85962.HP0086 85962.HP0194 212
85962.HP0086 85962.HP0212 352
85962.HP0086 85962.HP0221 232
85962.HP0086 85962.HP0237 156
85962.HP0086 85962.HP0238 157
85962.HP0086 85962.HP0239 158
85962.HP0086 85962.HP0240 160
85962.HP0086 85962.HP0241 160
85962.HP0086 85962.HP0320 193
85962.HP0086 85962.HP0330 199
85962.HP0086 85962.HP0349 191
85962.HP0086 85962.HP0355 230
85962.HP0086 85962.HP0360 207
85962.HP0086 85962.HP0372 198
85962.HP0086 85962.HP0493 238
85962.HP0086 85962.HP0494 200
85962.HP0086 85962.HP0509 741
85962.HP0086 85962.HP0510 238
85962.HP0086 85962.HP0551 198
85962.HP0086 85962.HP0559 200
85962.HP0086 85962.HP0562 200
85962.HP0086 85962.HP0577 208
85962.HP0086 85962.HP0588 495
85962.HP0086 85962.HP0589 490
85962.HP0086 85962.HP0590 496
85962.HP0086 85962.HP0591 208
85962.HP0086 85962.HP0604 210
85962.HP0086 85962.HP0607 220
85962.HP0086 85962.HP0616 199
85962.HP0086 85962.HP0621 185
85962.HP0086 85962.HP0626 204
85962.HP0086 85962.HP0649 234
85962.HP0086 85962.HP0657 558
85962.HP0086 85962.HP0658 208
85962.HP0086 85962.HP0665 236
85962.HP0086 85962.HP0666 213
85962.HP0086 85962.HP0735 230
85962.HP0086 85962.HP0738 200
85962.HP0086 85962.HP0740 651
85962.HP0086 85962.HP0747 197
85962.HP0086 85962.HP0785 240
85962.HP0086 85962.HP0799 235
85962.HP0086 85962.HP0808 718
85962.HP0086 85962.HP0824 543
85962.HP0086 85962.HP0825 537
85962.HP0086 85962.HP0830 244
85962.HP0086 85962.HP0831 782
85962.HP0086 85962.HP0832 821
85962.HP0086 85962.HP0844 390
85962.HP0086 85962.HP0857 156
85962.HP0086 85962.HP0860 156
85962.HP0086 85962.HP0862 188
85962.HP0086 85962.HP0863 153
85962.HP0086 85962.HP0864 188
85962.HP0086 85962.HP0885 213
85962.HP0086 85962.HP0903m 200
85962.HP0086 85962.HP0905 776
85962.HP0086 85962.HP0911 200
85962.HP0086 85962.HP0927 168
85962.HP0086 85962.HP0941 821
85962.HP0086 85962.HP0944 163
85962.HP0086 85962.HP0952 243
85962.HP0086 85962.HP0975 304
85962.HP0086 85962.HP1013 250
85962.HP0086 85962.HP1021 198
85962.HP0086 85962.HP1027 284
85962.HP0086 85962.HP1038 710
85962.HP0086 85962.HP1084 490
85962.HP0086 85962.HP1099 199
85962.HP0086 85962.HP1100 490
85962.HP0086 85962.HP1103 232
85962.HP0086 85962.HP1108 514
85962.HP0086 85962.HP1109 782
85962.HP0086 85962.HP1110 532
85962.HP0086 85962.HP1111 780
85962.HP0086 85962.HP1112 230
85962.HP0086 85962.HP1135 239
85962.HP0086 85962.HP1138 569
85962.HP0086 85962.HP1139 210
85962.HP0086 85962.HP1140 230
85962.HP0086 85962.HP1141 260
85962.HP0086 85962.HP1149 494
85962.HP0086 85962.HP1159 339
85962.HP0086 85962.HP1161 160
85962.HP0086 85962.HP1164 205
85962.HP0086 85962.HP1166 208
85962.HP0086 85962.HP1218 230
85962.HP0086 85962.HP1222 372
85962.HP0086 85962.HP1238 800
85962.HP0086 85962.HP1241 190
85962.HP0086 85962.HP1247 157
85962.HP0086 85962.HP1248 157
85962.HP0086 85962.HP1257 669
85962.HP0086 85962.HP1281 192
85962.HP0086 85962.HP1300 200
85962.HP0086 85962.HP1325 921
85962.HP0086 85962.HP1345 199
85962.HP0086 85962.HP1364 200
85962.HP0086 85962.HP1385 234
85962.HP0086 85962.HP1418 625
85962.HP0086 85962.HP1422 156
85962.HP0086 85962.HP1434 819
85962.HP0086 85962.HP1458 157
85962.HP0086 85962.HP1468 199
85962.HP0086 85962.HP1478 200
85962.HP0086 85962.HP1483 156
85962.HP0086 85962.HP1484 152
85962.HP0086 85962.HP1492 232
85962.HP0086 85962.HP1523 188
85962.HP0086 85962.HP1533 653
85962.HP0086 85962.HP1552 196
85962.HP0086 85962.HP1553 232
85962.HP0086 85962.HP1582 193
85962.HP0086 85962.HP1583 152
85962.HP0087 85962.HP0005 198
85962.HP0087 85962.HP0036 628
85962.HP0087 85962.HP0077 155
85962.HP0087 85962.HP0082 247
85962.HP0087 85962.HP0083 351
85962.HP0087 85962.HP0084 351
85962.HP0087 85962.HP0085 676
85962.HP0087 85962.HP0086 675
85962.HP0087 85962.HP0088 783
85962.HP0087 85962.HP0089 430
85962.HP0087 85962.HP0090 415
85962.HP0087 85962.HP0232 180
85962.HP0087 85962.HP0265 274
85962.HP0087 85962.HP0285 349
85962.HP0087 85962.HP0321 198
85962.HP0087 85962.HP0387 252
85962.HP0087 85962.HP0494 232
85962.HP0087 85962.HP0515 263
85962.HP0087 85962.HP0519 178
85962.HP0087 85962.HP0552 156
85962.HP0087 85962.HP0570 272
85962.HP0087 85962.HP0618 180
85962.HP0087 85962.HP0645 841
85962.HP0087 85962.HP0710 168
85962.HP0087 85962.HP0745 301
85962.HP0087 85962.HP0752 155
85962.HP0087 85962.HP0753 170
85962.HP0087 85962.HP0771 841
85962.HP0087 85962.HP0772 840
85962.HP0087 85962.HP0822 155
85962.HP0087 85962.HP0914 154
85962.HP0087 85962.HP0954 191
85962.HP0087 85962.HP0961 158
85962.HP0087 85962.HP1049 164
85962.HP0087 85962.HP1118 821
85962.HP0087 85962.HP1252 157
85962.HP0087 85962.HP1266 153
85962.HP0087 85962.HP1330 157
85962.HP0087 85962.HP1331 206
85962.HP0087 85962.HP1394 154
85962.HP0087 85962.HP1480 156
85962.HP0087 85962.HP1547 204
85962.HP0087 85962.HP1559 218
85962.HP0087 85962.HP1572 825
85962.HP0087 85962.HP1576 167
85962.HP0088 85962.HP0001 290
85962.HP0088 85962.HP0010 858
85962.HP0088 85962.HP0011 381
85962.HP0088 85962.HP0012 903
85962.HP0088 85962.HP0018 348
85962.HP0088 85962.HP0026 258
85962.HP0088 85962.HP0027 308
85962.HP0088 85962.HP0030 184
85962.HP0088 85962.HP0033 394
85962.HP0088 85962.HP0068 182
85962.HP0088 85962.HP0070 200
85962.HP0088 85962.HP0071 199
85962.HP0088 85962.HP0072 532
85962.HP0088 85962.HP0073 778
85962.HP0088 85962.HP0077 265
85962.HP0088 85962.HP0082 291
85962.HP0088 85962.HP0083 570
85962.HP0088 85962.HP0084 585
85962.HP0088 85962.HP0085 603
85962.HP0088 85962.HP0086 617
85962.HP0088 85962.HP0087 783
85962.HP0088 85962.HP0089 472
85962.HP0088 85962.HP0090 450
85962.HP0088 85962.HP0092 314
85962.HP0088 85962.HP0105 193
85962.HP0088 85962.HP0109 917
85962.HP0088 85962.HP0110 828
85962.HP0088 85962.HP0111 534
85962.HP0088 85962.HP0115 790
85962.HP0088 85962.HP0116 266
85962.HP0088 85962.HP0118 507
85962.HP0088 85962.HP0121 424
85962.HP0088 85962.HP0124 378
85962.HP0088 85962.HP0126 224
85962.HP0088 85962.HP0142 199
85962.HP0088 85962.HP0146 214
85962.HP0088 85962.HP0153 257
85962.HP0088 85962.HP0154 267
85962.HP0088 85962.HP0173 191
85962.HP0088 85962.HP0181 240
85962.HP0088 85962.HP0183 224
85962.HP0088 85962.HP0190 159
85962.HP0088 85962.HP0194 158
85962.HP0088 85962.HP0199 284
85962.HP0088 85962.HP0210 301
85962.HP0088 85962.HP0221 325
85962.HP0088 85962.HP0224 274
85962.HP0088 85962.HP0229 156
85962.HP0088 85962.HP0236 223
85962.HP0088 85962.HP0237 239
85962.HP0088 85962.HP0244 570
85962.HP0088 85962.HP0247 598
85962.HP0088 85962.HP0264 657
85962.HP0088 85962.HP0281 513
85962.HP0088 85962.HP0282 170
85962.HP0088 85962.HP0285 206
85962.HP0088 85962.HP0290 156
85962.HP0088 85962.HP0296 345
85962.HP0088 85962.HP0297 349
85962.HP0088 85962.HP0303 226
85962.HP0088 85962.HP0306 165
85962.HP0088 85962.HP0328 240
85962.HP0088 85962.HP0329 329
85962.HP0088 85962.HP0330 512
85962.HP0088 85962.HP0333 274
85962.HP0088 85962.HP0347 245
85962.HP0088 85962.HP0348 282
85962.HP0088 85962.HP0361 223
85962.HP0088 85962.HP0363 525
85962.HP0088 85962.HP0387 240
85962.HP0088 85962.HP0389 826
85962.HP0088 85962.HP0391 490
85962.HP0088 85962.HP0399 202
85962.HP0088 85962.HP0400 166
85962.HP0088 85962.HP0402 224
85962.HP0088 85962.HP0403 224
85962.HP0088 85962.HP0405 198
85962.HP0088 85962.HP0416 202
85962.HP0088 85962.HP0417 233
85962.HP0088 85962.HP0420 201
85962.HP0088 85962.HP0425 282
85962.HP0088 85962.HP0439 191
85962.HP0088 85962.HP0464 218
85962.HP0088 85962.HP0468 157
85962.HP0088 85962.HP0470 199
85962.HP0088 85962.HP0476 159
85962.HP0088 85962.HP0501 930
85962.HP0088 85962.HP0512 596
85962.HP0088 85962.HP0514 274
85962.HP0088 85962.HP0515 487
85962.HP0088 85962.HP0516 228
85962.HP0088 85962.HP0517 469
85962.HP0088 85962.HP0550 345
85962.HP0088 85962.HP0551 224
85962.HP0088 85962.HP0553 192
85962.HP0088 85962.HP0562 781
85962.HP0088 85962.HP0570 232
85962.HP0088 85962.HP0572 504
85962.HP0088 85962.HP0574 222
85962.HP0088 85962.HP0587 223
85962.HP0088 85962.HP0601 727
85962.HP0088 85962.HP0604 236
85962.HP0088 85962.HP0615 330
85962.HP0088 85962.HP0621 723
85962.HP0088 85962.HP0625 199
85962.HP0088 85962.HP0631 189
85962.HP0088 85962.HP0639 316
85962.HP0088 85962.HP0645 170
85962.HP0088 85962.HP0661 178
85962.HP0088 85962.HP0662 252
85962.HP0088 85962.HP0664 315
85962.HP0088 85962.HP0675 190
85962.HP0088 85962.HP0676 509
85962.HP0088 85962.HP0679 196
85962.HP0088 85962.HP0684 317
85962.HP0088 85962.HP0685 317
85962.HP0088 85962.HP0687 230
85962.HP0088 85962.HP0700 156
85962.HP0088 85962.HP0701 670
85962.HP0088 85962.HP0703 344
85962.HP0088 85962.HP0705 238
85962.HP0088 85962.HP0708 200
85962.HP0088 85962.HP0714 840
85962.HP0088 85962.HP0724 208
85962.HP0088 85962.HP0727 317
85962.HP0088 85962.HP0734 250
85962.HP0088 85962.HP0742 396
85962.HP0088 85962.HP0748 242
85962.HP0088 85962.HP0752 339
85962.HP0088 85962.HP0760 227
85962.HP0088 85962.HP0763 377
85962.HP0088 85962.HP0770 193
85962.HP0088 85962.HP0774 363
85962.HP0088 85962.HP0776 709
85962.HP0088 85962.HP0778 174
85962.HP0088 85962.HP0779 238
85962.HP0088 85962.HP0786 492
85962.HP0088 85962.HP0794 385
85962.HP0088 85962.HP0795 253
85962.HP0088 85962.HP0810 231
85962.HP0088 85962.HP0811 215
85962.HP0088 85962.HP0812 153
85962.HP0088 85962.HP0821 209
85962.HP0088 85962.HP0824 213
85962.HP0088 85962.HP0825 372
85962.HP0088 85962.HP0829 166
85962.HP0088 85962.HP0835 200
85962.HP0088 85962.HP0840 205
85962.HP0088 85962.HP0859 306
85962.HP0088 85962.HP0862 301
85962.HP0088 85962.HP0863 240
85962.HP0088 85962.HP0864 301
85962.HP0088 85962.HP0866 558
85962.HP0088 85962.HP0868 574
85962.HP0088 85962.HP0870 199
85962.HP0088 85962.HP0875 307
85962.HP0088 85962.HP0877 153
85962.HP0088 85962.HP0886 388
85962.HP0088 85962.HP0887 235
85962.HP0088 85962.HP0918 165
85962.HP0088 85962.HP0919 357
85962.HP0088 85962.HP0921 737
85962.HP0088 85962.HP0926 387
85962.HP0088 85962.HP0928 183
85962.HP0088 85962.HP0930 468
85962.HP0088 85962.HP0951 320
85962.HP0088 85962.HP0956 167
85962.HP0088 85962.HP0957 157
85962.HP0088 85962.HP0958 447
85962.HP0088 85962.HP0959 472
85962.HP0088 85962.HP0960 330
85962.HP0088 85962.HP0961 161
85962.HP0088 85962.HP0972 319
85962.HP0088 85962.HP0973 157
85962.HP0088 85962.HP0974 316
85962.HP0088 85962.HP0978 240
85962.HP0088 85962.HP0979 353
85962.HP0088 85962.HP0996 226
85962.HP0088 85962.HP1003 151
85962.HP0088 85962.HP1010 297
85962.HP0088 85962.HP1019 418
85962.HP0088 85962.HP1020 307
85962.HP0088 85962.HP1027 653
85962.HP0088 85962.HP1031 190
85962.HP0088 85962.HP1032 446
85962.HP0088 85962.HP1036 220
85962.HP0088 85962.HP1037 165
85962.HP0088 85962.HP1040 469
85962.HP0088 85962.HP1043 299
85962.HP0088 85962.HP1048 454
85962.HP0088 85962.HP1051 154
85962.HP0088 85962.HP1052 523
85962.HP0088 85962.HP1062 180
85962.HP0088 85962.HP1067 532
85962.HP0088 85962.HP1068 187
85962.HP0088 85962.HP1069 340
85962.HP0088 85962.HP1087 214
85962.HP0088 85962.HP1092 442
85962.HP0088 85962.HP1108 152
85962.HP0088 85962.HP1110 158
85962.HP0088 85962.HP1111 159
85962.HP0088 85962.HP1114 481
85962.HP0088 85962.HP1118 239
85962.HP0088 85962.HP1120 199
85962.HP0088 85962.HP1121 193
85962.HP0088 85962.HP1132 268
85962.HP0088 85962.HP1148 313
85962.HP0088 85962.HP1152 522
85962.HP0088 85962.HP1153 335
85962.HP0088 85962.HP1160 317
85962.HP0088 85962.HP1161 191
85962.HP0088 85962.HP1166 158
85962.HP0088 85962.HP1172 161
85962.HP0088 85962.HP1181 179
85962.HP0088 85962.HP1195 273
85962.HP0088 85962.HP1196 243
85962.HP0088 85962.HP1197 330
85962.HP0088 85962.HP1198 969
85962.HP0088 85962.HP1203 239
85962.HP0088 85962.HP1205 721
85962.HP0088 85962.HP1208 208
85962.HP0088 85962.HP1210 316
85962.HP0088 85962.HP1213 504
85962.HP0088 85962.HP1220 188
85962.HP0088 85962.HP1226 252
85962.HP0088 85962.HP1229 227
85962.HP0088 85962.HP1232 264
85962.HP0088 85962.HP1237 529
85962.HP0088 85962.HP1241 655
85962.HP0088 85962.HP1244 278
85962.HP0088 85962.HP1246 279
85962.HP0088 85962.HP1250 179
85962.HP0088 85962.HP1257 159
85962.HP0088 85962.HP1292 341
85962.HP0088 85962.HP1293 957
85962.HP0088 85962.HP1300 377
85962.HP0088 85962.HP1302 245
85962.HP0088 85962.HP1303 349
85962.HP0088 85962.HP1316 262
85962.HP0088 85962.HP1318 201
85962.HP0088 85962.HP1319 164
85962.HP0088 85962.HP1320 248
85962.HP0088 85962.HP1325 490
85962.HP0088 85962.HP1330 169
85962.HP0088 85962.HP1331 157
85962.HP0088 85962.HP1332 640
85962.HP0088 85962.HP1338 714
85962.HP0088 85962.HP1344 371
85962.HP0088 85962.HP1349 361
85962.HP0088 85962.HP1352 314
85962.HP0088 85962.HP1361 317
85962.HP0088 85962.HP1367 316
85962.HP0088 85962.HP1374 186
85962.HP0088 85962.HP1379 226
85962.HP0088 85962.HP1380 317
85962.HP0088 85962.HP1386 235
85962.HP0088 85962.HP1407 192
85962.HP0088 85962.HP1410 282
85962.HP0088 85962.HP1422 230
85962.HP0088 85962.HP1431 163
85962.HP0088 85962.HP1434 274
85962.HP0088 85962.HP1442 196
85962.HP0088 85962.HP1444 241
85962.HP0088 85962.HP1450 210
85962.HP0088 85962.HP1451 161
85962.HP0088 85962.HP1457 175
85962.HP0088 85962.HP1464 154
85962.HP0088 85962.HP1465 159
85962.HP0088 85962.HP1466 151
85962.HP0088 85962.HP1470 379
85962.HP0088 85962.HP1479 195
85962.HP0088 85962.HP1480 200
85962.HP0088 85962.HP1481 158
85962.HP0088 85962.HP1483 433
85962.HP0088 85962.HP1509 432
85962.HP0088 85962.HP1510 249
85962.HP0088 85962.HP1514 589
85962.HP0088 85962.HP1523 535
85962.HP0088 85962.HP1529 671
85962.HP0088 85962.HP1535 297
85962.HP0088 85962.HP1541 330
85962.HP0088 85962.HP1547 219
85962.HP0088 85962.HP1550 252
85962.HP0088 85962.HP1552 195
85962.HP0088 85962.HP1554 233
85962.HP0088 85962.HP1555 275
85962.HP0088 85962.HP1558 191
85962.HP0088 85962.HP1559 173
85962.HP0088 85962.HP1563 537
85962.HP0088 85962.HP1575 229
85962.HP0088 85962.HP1584 554
85962.HP0088 85962.HP1585 454
85962.HP0089 85962.HP0013 235
85962.HP0089 85962.HP0051 902
85962.HP0089 85962.HP0054 902
85962.HP0089 85962.HP0073 160
85962.HP0089 85962.HP0074 158
85962.HP0089 85962.HP0082 182
85962.HP0089 85962.HP0083 222
85962.HP0089 85962.HP0084 222
85962.HP0089 85962.HP0085 349
85962.HP0089 85962.HP0086 354
85962.HP0089 85962.HP0087 430
85962.HP0089 85962.HP0088 472
85962.HP0089 85962.HP0090 919
85962.HP0089 85962.HP0105 963
85962.HP0089 85962.HP0106 191
85962.HP0089 85962.HP0115 196
85962.HP0089 85962.HP0140 200
85962.HP0089 85962.HP0152 443
85962.HP0089 85962.HP0197 733
85962.HP0089 85962.HP0220 303
85962.HP0089 85962.HP0224 200
85962.HP0089 85962.HP0231 155
85962.HP0089 85962.HP0283 221
85962.HP0089 85962.HP0284 154
85962.HP0089 85962.HP0296 155
85962.HP0089 85962.HP0297 156
85962.HP0089 85962.HP0303 322
85962.HP0089 85962.HP0329 221
85962.HP0089 85962.HP0348 176
85962.HP0089 85962.HP0351 156
85962.HP0089 85962.HP0352 159
85962.HP0089 85962.HP0355 153
85962.HP0089 85962.HP0389 218
85962.HP0089 85962.HP0390 508
85962.HP0089 85962.HP0395 158
85962.HP0089 85962.HP0400 156
85962.HP0089 85962.HP0401 159
85962.HP0089 85962.HP0409 225
85962.HP0089 85962.HP0415 154
85962.HP0089 85962.HP0425 356
85962.HP0089 85962.HP0566 155
85962.HP0089 85962.HP0572 272
85962.HP0089 85962.HP0577 151
85962.HP0089 85962.HP0590 490
85962.HP0089 85962.HP0591 490
85962.HP0089 85962.HP0601 199
85962.HP0089 85962.HP0615 158
85962.HP0089 85962.HP0617 183
85962.HP0089 85962.HP0626 196
85962.HP0089 85962.HP0630 199
85962.HP0089 85962.HP0644 192
85962.HP0089 85962.HP0649 309
85962.HP0089 85962.HP0653 197
85962.HP0089 85962.HP0656 344
85962.HP0089 85962.HP0683 220
85962.HP0089 85962.HP0693 205
85962.HP0089 85962.HP0696 182
85962.HP0089 85962.HP0697 191
85962.HP0089 85962.HP0701 177
85962.HP0089 85962.HP0722 191
85962.HP0089 85962.HP0728 229
85962.HP0089 85962.HP0734 152
85962.HP0089 85962.HP0739 158
85962.HP0089 85962.HP0740 198
85962.HP0089 85962.HP0742 157
85962.HP0089 85962.HP0745 240
85962.HP0089 85962.HP0747 317
85962.HP0089 85962.HP0748 159
85962.HP0089 85962.HP0774 266
85962.HP0089 85962.HP0777 263
85962.HP0089 85962.HP0778 344
85962.HP0089 85962.HP0786 208
85962.HP0089 85962.HP0806 157
85962.HP0089 85962.HP0832 907
85962.HP0089 85962.HP0866 264
85962.HP0089 85962.HP0872 356
85962.HP0089 85962.HP0911 191
85962.HP0089 85962.HP0941 821
85962.HP0089 85962.HP0942 158
85962.HP0089 85962.HP0951 358
85962.HP0089 85962.HP0967 236
85962.HP0089 85962.HP0978 158
85962.HP0089 85962.HP0979 196
85962.HP0089 85962.HP0983 154
85962.HP0089 85962.HP1014 494
85962.HP0089 85962.HP1019 228
85962.HP0089 85962.HP1020 203
85962.HP0089 85962.HP1022 182
85962.HP0089 85962.HP1032 196
85962.HP0089 85962.HP1121 902
85962.HP0089 85962.HP1123 469
85962.HP0089 85962.HP1124 346
85962.HP0089 85962.HP1125 456
85962.HP0089 85962.HP1126 394
85962.HP0089 85962.HP1127 303
85962.HP0089 85962.HP1129 315
85962.HP0089 85962.HP1130 360
85962.HP0089 85962.HP1131 306
85962.HP0089 85962.HP1132 372
85962.HP0089 85962.HP1133 370
85962.HP0089 85962.HP1134 380
85962.HP0089 85962.HP1135 193
85962.HP0089 85962.HP1136 358
85962.HP0089 85962.HP1138 244
85962.HP0089 85962.HP1139 180
85962.HP0089 85962.HP1140 240
85962.HP0089 85962.HP1141 240
85962.HP0089 85962.HP1153 206
85962.HP0089 85962.HP1160 253
85962.HP0089 85962.HP1175 274
85962.HP0089 85962.HP1182 554
85962.HP0089 85962.HP1190 236
85962.HP0089 85962.HP1203a 320
85962.HP0089 85962.HP1210 312
85962.HP0089 85962.HP1247 198
85962.HP0089 85962.HP1249 181
85962.HP0089 85962.HP1253 204
85962.HP0089 85962.HP1299 736
85962.HP0089 85962.HP1335 360
85962.HP0089 85962.HP1337 380
85962.HP0089 85962.HP1347 217
85962.HP0089 85962.HP1387 219
85962.HP0089 85962.HP1401 230
85962.HP0089 85962.HP1410 176
85962.HP0089 85962.HP1414 182
85962.HP0089 85962.HP1422 265
85962.HP0089 85962.HP1431 192
85962.HP0089 85962.HP1459 197
85962.HP0089 85962.HP1478 191
85962.HP0089 85962.HP1485 157
85962.HP0089 85962.HP1545 192
85962.HP0089 85962.HP1564 199
85962.HP0089 85962.HP1567 158
85962.HP0089 85962.HP1573 198
85962.HP0090 85962.HP0001 395
85962.HP0090 85962.HP0003 218
85962.HP0090 85962.HP0012 151
85962.HP0090 85962.HP0029 270
85962.HP0090 85962.HP0035 170
85962.HP0090 85962.HP0067 152
85962.HP0090 85962.HP0074 162
85962.HP0090 85962.HP0077 196
85962.HP0090 85962.HP0082 180
85962.HP0090 85962.HP0083 280
85962.HP0090 85962.HP0084 318
85962.HP0090 85962.HP0085 338
85962.HP0090 85962.HP0086 343
85962.HP0090 85962.HP0087 415
85962.HP0090 85962.HP0088 450
85962.HP0090 85962.HP0089 919
85962.HP0090 85962.HP0092 494
85962.HP0090 85962.HP0093 332
85962.HP0090 85962.HP0100 178
85962.HP0090 85962.HP0123 187
85962.HP0090 85962.HP0132 424
85962.HP0090 85962.HP0136 210
85962.HP0090 85962.HP0159 191
85962.HP0090 85962.HP0162 673
85962.HP0090 85962.HP0166 397
85962.HP0090 85962.HP0171 217
85962.HP0090 85962.HP0183 308
85962.HP0090 85962.HP0194 272
85962.HP0090 85962.HP0195 676
85962.HP0090 85962.HP0196 196
85962.HP0090 85962.HP0200 541
85962.HP0090 85962.HP0201 856
85962.HP0090 85962.HP0202 992
85962.HP0090 85962.HP0223 424
85962.HP0090 85962.HP0230 199
85962.HP0090 85962.HP0247 208
85962.HP0090 85962.HP0256 171
85962.HP0090 85962.HP0278 189
85962.HP0090 85962.HP0279 200
85962.HP0090 85962.HP0282 163
85962.HP0090 85962.HP0294 205
85962.HP0090 85962.HP0296 374
85962.HP0090 85962.HP0297 347
85962.HP0090 85962.HP0303 188
85962.HP0090 85962.HP0306 153
85962.HP0090 85962.HP0319 480
85962.HP0090 85962.HP0321 444
85962.HP0090 85962.HP0326 200
85962.HP0090 85962.HP0349 153
85962.HP0090 85962.HP0355 343
85962.HP0090 85962.HP0361 260
85962.HP0090 85962.HP0370 969
85962.HP0090 85962.HP0371 977
85962.HP0090 85962.HP0377 158
85962.HP0090 85962.HP0379 200
85962.HP0090 85962.HP0381 163
85962.HP0090 85962.HP0396 191
85962.HP0090 85962.HP0397 175
85962.HP0090 85962.HP0399 591
85962.HP0090 85962.HP0402 191
85962.HP0090 85962.HP0403 167
85962.HP0090 85962.HP0409 224
85962.HP0090 85962.HP0416 277
85962.HP0090 85962.HP0420 380
85962.HP0090 85962.HP0476 191
85962.HP0090 85962.HP0491 151
85962.HP0090 85962.HP0499 256
85962.HP0090 85962.HP0500 201
85962.HP0090 85962.HP0514 492
85962.HP0090 85962.HP0517 385
85962.HP0090 85962.HP0529 189
85962.HP0090 85962.HP0551 156
85962.HP0090 85962.HP0553 512
85962.HP0090 85962.HP0557 952
85962.HP0090 85962.HP0558 998
85962.HP0090 85962.HP0559 787
85962.HP0090 85962.HP0561 881
85962.HP0090 85962.HP0566 231
85962.HP0090 85962.HP0569 191
85962.HP0090 85962.HP0574 358
85962.HP0090 85962.HP0576 162
85962.HP0090 85962.HP0580 151
85962.HP0090 85962.HP0585 320
85962.HP0090 85962.HP0587 500
85962.HP0090 85962.HP0598 201
85962.HP0090 85962.HP0617 569
85962.HP0090 85962.HP0645 162
85962.HP0090 85962.HP0646 286
85962.HP0090 85962.HP0651 180
85962.HP0090 85962.HP0653 157
85962.HP0090 85962.HP0662 500
85962.HP0090 85962.HP0680 237
85962.HP0090 85962.HP0683 152
85962.HP0090 85962.HP0690 340
85962.HP0090 85962.HP0728 196
85962.HP0090 85962.HP0734 274
85962.HP0090 85962.HP0741 274
85962.HP0090 85962.HP0742 372
85962.HP0090 85962.HP0745 247
85962.HP0090 85962.HP0747 194
85962.HP0090 85962.HP0748 159
85962.HP0090 85962.HP0757 224
85962.HP0090 85962.HP0763 459
85962.HP0090 85962.HP0773 495
85962.HP0090 85962.HP0774 230
85962.HP0090 85962.HP0777 242
85962.HP0090 85962.HP0795 662
85962.HP0090 85962.HP0808 717
85962.HP0090 85962.HP0813 208
85962.HP0090 85962.HP0829 198
85962.HP0090 85962.HP0841 224
85962.HP0090 85962.HP0842 158
85962.HP0090 85962.HP0844 238
85962.HP0090 85962.HP0852 569
85962.HP0090 85962.HP0853 210
85962.HP0090 85962.HP0858 234
85962.HP0090 85962.HP0859 196
85962.HP0090 85962.HP0867 190
85962.HP0090 85962.HP0890 378
85962.HP0090 85962.HP0903m 426
85962.HP0090 85962.HP0914 151
85962.HP0090 85962.HP0925 344
85962.HP0090 85962.HP0941 185
85962.HP0090 85962.HP0942 158
85962.HP0090 85962.HP0950 957
85962.HP0090 85962.HP0951 358
85962.HP0090 85962.HP0957 184
85962.HP0090 85962.HP0962 965
85962.HP0090 85962.HP0976 201
85962.HP0090 85962.HP1014 467
85962.HP0090 85962.HP1020 263
85962.HP0090 85962.HP1043 226
85962.HP0090 85962.HP1045 220
85962.HP0090 85962.HP1061 388
85962.HP0090 85962.HP1063 156
85962.HP0090 85962.HP1084 230
85962.HP0090 85962.HP1100 152
85962.HP0090 85962.HP1123 520
85962.HP0090 85962.HP1124 390
85962.HP0090 85962.HP1125 626
85962.HP0090 85962.HP1126 516
85962.HP0090 85962.HP1127 315
85962.HP0090 85962.HP1129 316
85962.HP0090 85962.HP1130 360
85962.HP0090 85962.HP1131 316
85962.HP0090 85962.HP1132 425
85962.HP0090 85962.HP1133 368
85962.HP0090 85962.HP1134 392
85962.HP0090 85962.HP1135 218
85962.HP0090 85962.HP1136 358
85962.HP0090 85962.HP1138 315
85962.HP0090 85962.HP1139 183
85962.HP0090 85962.HP1140 343
85962.HP0090 85962.HP1141 244
85962.HP0090 85962.HP1147 211
85962.HP0090 85962.HP1148 662
85962.HP0090 85962.HP1149 221
85962.HP0090 85962.HP1150 193
85962.HP0090 85962.HP1151 719
85962.HP0090 85962.HP1152 346
85962.HP0090 85962.HP1160 253
85962.HP0090 85962.HP1166 180
85962.HP0090 85962.HP1182 489
85962.HP0090 85962.HP1191 233
85962.HP0090 85962.HP1195 591
85962.HP0090 85962.HP1196 605
85962.HP0090 85962.HP1197 518
85962.HP0090 85962.HP1198 231
85962.HP0090 85962.HP1199 345
85962.HP0090 85962.HP1200 469
85962.HP0090 85962.HP1201 467
85962.HP0090 85962.HP1202 468
85962.HP0090 85962.HP1205 155
85962.HP0090 85962.HP1214 155
85962.HP0090 85962.HP1231 304
85962.HP0090 85962.HP1238 202
85962.HP0090 85962.HP1240 265
85962.HP0090 85962.HP1241 336
85962.HP0090 85962.HP1244 515
85962.HP0090 85962.HP1246 529
85962.HP0090 85962.HP1253 264
85962.HP0090 85962.HP1261 160
85962.HP0090 85962.HP1292 255
85962.HP0090 85962.HP1293 385
85962.HP0090 85962.HP1294 628
85962.HP0090 85962.HP1295 342
85962.HP0090 85962.HP1296 455
85962.HP0090 85962.HP1298 173
85962.HP0090 85962.HP1300 193
85962.HP0090 85962.HP1301 173
85962.HP0090 85962.HP1302 453
85962.HP0090 85962.HP1303 187
85962.HP0090 85962.HP1304 627
85962.HP0090 85962.HP1305 572
85962.HP0090 85962.HP1306 454
85962.HP0090 85962.HP1307 338
85962.HP0090 85962.HP1308 291
85962.HP0090 85962.HP1309 341
85962.HP0090 85962.HP1312 451
85962.HP0090 85962.HP1313 342
85962.HP0090 85962.HP1314 188
85962.HP0090 85962.HP1315 192
85962.HP0090 85962.HP1316 449
85962.HP0090 85962.HP1317 170
85962.HP0090 85962.HP1318 453
85962.HP0090 85962.HP1319 454
85962.HP0090 85962.HP1320 454
85962.HP0090 85962.HP1335 266
85962.HP0090 85962.HP1345 216
85962.HP0090 85962.HP1348 239
85962.HP0090 85962.HP1362 330
85962.HP0090 85962.HP1363 157
85962.HP0090 85962.HP1373 158
85962.HP0090 85962.HP1375 152
85962.HP0090 85962.HP1376 674
85962.HP0090 85962.HP1382 337
85962.HP0090 85962.HP1386 195
85962.HP0090 85962.HP1394 368
85962.HP0090 85962.HP1399 230
85962.HP0090 85962.HP1406 248
85962.HP0090 85962.HP1416 200
85962.HP0090 85962.HP1422 329
85962.HP0090 85962.HP1443 192
85962.HP0090 85962.HP1465 217
85962.HP0090 85962.HP1468 319
85962.HP0090 85962.HP1474 503
85962.HP0090 85962.HP1475 279
85962.HP0090 85962.HP1505 159
85962.HP0090 85962.HP1514 150
85962.HP0090 85962.HP1523 308
85962.HP0090 85962.HP1541 208
85962.HP0090 85962.HP1547 168
85962.HP0090 85962.HP1551 187
85962.HP0090 85962.HP1554 202
85962.HP0090 85962.HP1555 596
85962.HP0090 85962.HP1573 465
85962.HP0091 85962.HP0050 222
85962.HP0091 85962.HP0092 976
85962.HP0091 85962.HP0157 563
85962.HP0091 85962.HP0263 222
85962.HP0091 85962.HP0368 195
85962.HP0091 85962.HP0382 180
85962.HP0091 85962.HP0463 151
85962.HP0091 85962.HP0481 352
85962.HP0091 85962.HP0497 196
85962.HP0091 85962.HP0505 720
85962.HP0091 85962.HP0512 196
85962.HP0091 85962.HP0556 171
85962.HP0091 85962.HP0604 156
85962.HP0091 85962.HP0850 151
85962.HP0091 85962.HP0872 193
85962.HP0091 85962.HP0877 200
85962.HP0091 85962.HP0954 200
85962.HP0091 85962.HP0957 190
85962.HP0091 85962.HP1011 232
85962.HP0091 85962.HP1078 156
85962.HP0091 85962.HP1153 356
85962.HP0091 85962.HP1352 382
85962.HP0091 85962.HP1360 238
85962.HP0091 85962.HP1367 222
85962.HP0091 85962.HP1368 222
85962.HP0091 85962.HP1402 185
85962.HP0091 85962.HP1421 196
85962.HP0091 85962.HP1545 778
85962.HP0092 85962.HP0051 163
85962.HP0092 85962.HP0054 163
85962.HP0092 85962.HP0088 314
85962.HP0092 85962.HP0090 494
85962.HP0092 85962.HP0091 976
85962.HP0092 85962.HP0093 821
85962.HP0092 85962.HP0095 841
85962.HP0092 85962.HP0157 529
85962.HP0092 85962.HP0165 200
85962.HP0092 85962.HP0223 224
85962.HP0092 85962.HP0260 199
85962.HP0092 85962.HP0261 193
85962.HP0092 85962.HP0262 185
85962.HP0092 85962.HP0321 262
85962.HP0092 85962.HP0351 224
85962.HP0092 85962.HP0361 196
85962.HP0092 85962.HP0409 163
85962.HP0092 85962.HP0417 239
85962.HP0092 85962.HP0452 164
85962.HP0092 85962.HP0481 241
85962.HP0092 85962.HP0497 185
85962.HP0092 85962.HP0512 184
85962.HP0092 85962.HP0569 179
85962.HP0092 85962.HP0625 262
85962.HP0092 85962.HP0642 332
85962.HP0092 85962.HP0663 239
85962.HP0092 85962.HP0727 152
85962.HP0092 85962.HP0844 152
85962.HP0092 85962.HP0852 843
85962.HP0092 85962.HP0869 204
85962.HP0092 85962.HP0872 170
85962.HP0092 85962.HP0887 200
85962.HP0092 85962.HP0900 235
85962.HP0092 85962.HP0950 184
85962.HP0092 85962.HP0954 332
85962.HP0092 85962.HP1011 208
85962.HP0092 85962.HP1118 333
85962.HP0092 85962.HP1121 163
85962.HP0092 85962.HP1153 289
85962.HP0092 85962.HP1186 243
85962.HP0092 85962.HP1208 841
85962.HP0092 85962.HP1209 712
85962.HP0092 85962.HP1232 348
85962.HP0092 85962.HP1277 289
85962.HP0092 85962.HP1278 295
85962.HP0092 85962.HP1320 232
85962.HP0092 85962.HP1323 434
85962.HP0092 85962.HP1352 158
85962.HP0092 85962.HP1360 239
85962.HP0092 85962.HP1373 224
85962.HP0092 85962.HP1421 187
85962.HP0092 85962.HP1474 239
85962.HP0092 85962.HP1529 407
85962.HP0092 85962.HP1545 733
85962.HP0093 85962.HP0043 332
85962.HP0093 85962.HP0044 388
85962.HP0093 85962.HP0045 819
85962.HP0093 85962.HP0072 193
85962.HP0093 85962.HP0090 332
85962.HP0093 85962.HP0092 821
85962.HP0093 85962.HP0094 999
85962.HP0093 85962.HP0095 929
85962.HP0093 85962.HP0096 466
85962.HP0093 85962.HP0115 196
85962.HP0093 85962.HP0127 200
85962.HP0093 85962.HP0142 532
85962.HP0093 85962.HP0159 304
85962.HP0093 85962.HP0164 152
85962.HP0093 85962.HP0203 195
85962.HP0093 85962.HP0204 198
85962.HP0093 85962.HP0209 177
85962.HP0093 85962.HP0210 152
85962.HP0093 85962.HP0217 839
85962.HP0093 85962.HP0229 200
85962.HP0093 85962.HP0254 191
85962.HP0093 85962.HP0256 716
85962.HP0093 85962.HP0257 208
85962.HP0093 85962.HP0258 208
85962.HP0093 85962.HP0307 156
85962.HP0093 85962.HP0310 496
85962.HP0093 85962.HP0360 546
85962.HP0093 85962.HP0366 204
85962.HP0093 85962.HP0378 362
85962.HP0093 85962.HP0379 877
85962.HP0093 85962.HP0464 532
85962.HP0093 85962.HP0499 340
85962.HP0093 85962.HP0585 207
85962.HP0093 85962.HP0638 200
85962.HP0093 85962.HP0651 877
85962.HP0093 85962.HP0679 198
85962.HP0093 85962.HP0684 232
85962.HP0093 85962.HP0767 199
85962.HP0093 85962.HP0805 536
85962.HP0093 85962.HP0826 534
85962.HP0093 85962.HP0848 529
85962.HP0093 85962.HP0852 712
85962.HP0093 85962.HP0877 191
85962.HP0093 85962.HP0887 235
85962.HP0093 85962.HP0896 677
85962.HP0093 85962.HP1041 210
85962.HP0093 85962.HP1059 200
85962.HP0093 85962.HP1074 199
85962.HP0093 85962.HP1105 243
85962.HP0093 85962.HP1155 710
85962.HP0093 85962.HP1191 355
85962.HP0093 85962.HP1197 232
85962.HP0093 85962.HP1208 490
85962.HP0093 85962.HP1209 199
85962.HP0093 85962.HP1235 240
85962.HP0093 85962.HP1243 776
85962.HP0093 85962.HP1275 274
85962.HP0093 85962.HP1339 154
85962.HP0093 85962.HP1340 200
85962.HP0093 85962.HP1353 200
85962.HP0093 85962.HP1366 184
85962.HP0093 85962.HP1369m 208
85962.HP0093 85962.HP1397 199
85962.HP0093 85962.HP1416 534
85962.HP0093 85962.HP1423 804
85962.HP0093 85962.HP1433 199
85962.HP0093 85962.HP1469 530
85962.HP0093 85962.HP1471 200
85962.HP0093 85962.HP1523 199
85962.HP0093 85962.HP1553 161
85962.HP0094 85962.HP0043 332
85962.HP0094 85962.HP0044 388
85962.HP0094 85962.HP0045 857
85962.HP0094 85962.HP0093 999
85962.HP0094 85962.HP0095 586
85962.HP0094 85962.HP0096 466
85962.HP0094 85962.HP0115 208
85962.HP0094 85962.HP0127 234
85962.HP0094 85962.HP0142 567
85962.HP0094 85962.HP0159 538
85962.HP0094 85962.HP0179 157
85962.HP0094 85962.HP0203 208
85962.HP0094 85962.HP0204 229
85962.HP0094 85962.HP0209 200
85962.HP0094 85962.HP0229 236
85962.HP0094 85962.HP0252 341
85962.HP0094 85962.HP0254 202
85962.HP0094 85962.HP0256 788
85962.HP0094 85962.HP0257 254
85962.HP0094 85962.HP0258 254
85962.HP0094 85962.HP0282 156
85962.HP0094 85962.HP0283 163
85962.HP0094 85962.HP0310 651
85962.HP0094 85962.HP0366 204
85962.HP0094 85962.HP0378 546
85962.HP0094 85962.HP0379 882
85962.HP0094 85962.HP0444 304
85962.HP0094 85962.HP0466 157
85962.HP0094 85962.HP0527 206
85962.HP0094 85962.HP0597 157
85962.HP0094 85962.HP0601 199
85962.HP0094 85962.HP0651 877
85962.HP0094 85962.HP0694 169
85962.HP0094 85962.HP0714 155
85962.HP0094 85962.HP0805 714
85962.HP0094 85962.HP0826 712
85962.HP0094 85962.HP0848 502
85962.HP0094 85962.HP0877 200
85962.HP0094 85962.HP0896 716
85962.HP0094 85962.HP0906 154
85962.HP0094 85962.HP0908 173
85962.HP0094 85962.HP1041 338
85962.HP0094 85962.HP1042 164
85962.HP0094 85962.HP1059 234
85962.HP0094 85962.HP1155 234
85962.HP0094 85962.HP1243 742
85962.HP0094 85962.HP1258 235
85962.HP0094 85962.HP1275 274
85962.HP0094 85962.HP1339 200
85962.HP0094 85962.HP1340 234
85962.HP0094 85962.HP1369m 271
85962.HP0094 85962.HP1416 600
85962.HP0094 85962.HP1423 825
85962.HP0094 85962.HP1465 168
85962.HP0094 85962.HP1469 710
85962.HP0094 85962.HP1523 230
85962.HP0095 85962.HP0092 841
85962.HP0095 85962.HP0093 929
85962.HP0095 85962.HP0094 586
85962.HP0095 85962.HP0096 668
85962.HP0095 85962.HP1208 829
85962.HP0095 85962.HP1209 704
85962.HP0096 85962.HP0003 321
85962.HP0096 85962.HP0077 151
85962.HP0096 85962.HP0093 466
85962.HP0096 85962.HP0094 466
85962.HP0096 85962.HP0095 668
85962.HP0096 85962.HP0137 224
85962.HP0096 85962.HP0138 220
85962.HP0096 85962.HP0139 301
85962.HP0096 85962.HP0182 185
85962.HP0096 85962.HP0232 269
85962.HP0096 85962.HP0233 445
85962.HP0096 85962.HP0237 197
85962.HP0096 85962.HP0340 216
85962.HP0096 85962.HP0347 244
85962.HP0096 85962.HP0349 337
85962.HP0096 85962.HP0381 247
85962.HP0096 85962.HP0397 159
85962.HP0096 85962.HP0485 152
85962.HP0096 85962.HP0562 358
85962.HP0096 85962.HP0577 191
85962.HP0096 85962.HP0598 249
85962.HP0096 85962.HP0602 156
85962.HP0096 85962.HP0621 196
85962.HP0096 85962.HP0663 195
85962.HP0096 85962.HP0700 155
85962.HP0096 85962.HP0716 184
85962.HP0096 85962.HP0736 927
85962.HP0096 85962.HP0738 191
85962.HP0096 85962.HP0742 274
85962.HP0096 85962.HP0777 157
85962.HP0096 85962.HP0875 152
85962.HP0096 85962.HP0920 226
85962.HP0096 85962.HP0947 232
85962.HP0096 85962.HP0976 268
85962.HP0096 85962.HP1062 159
85962.HP0096 85962.HP1072 226
85962.HP0096 85962.HP1125 153
85962.HP0096 85962.HP1168 301
85962.HP0096 85962.HP1207 316
85962.HP0096 85962.HP1216 151
85962.HP0096 85962.HP1256 153
85962.HP0096 85962.HP1357 156
85962.HP0096 85962.HP1363 327
85962.HP0096 85962.HP1385 216
85962.HP0096 85962.HP1392 192
85962.HP0096 85962.HP1462 157
85962.HP0096 85962.HP1465 220
85962.HP0096 85962.HP1466 219
85962.HP0096 85962.HP1476 161
85962.HP0096 85962.HP1478 321
85962.HP0096 85962.HP1485 247
85962.HP0096 85962.HP1495 186
85962.HP0096 85962.HP1503 226
85962.HP0096 85962.HP1508 191
85962.HP0096 85962.HP1583 151
85962.HP0097 85962.HP0098 577
85962.HP0097 85962.HP0099 390
85962.HP0097 85962.HP0100 390
85962.HP0097 85962.HP0101 255
85962.HP0098 85962.HP0010 199
85962.HP0098 85962.HP0011 191
85962.HP0098 85962.HP0020 306
85962.HP0098 85962.HP0026 247
85962.HP0098 85962.HP0027 193
85962.HP0098 85962.HP0034 154
85962.HP0098 85962.HP0056 171
85962.HP0098 85962.HP0068 168
85962.HP0098 85962.HP0077 606
85962.HP0098 85962.HP0097 577
85962.HP0098 85962.HP0099 556
85962.HP0098 85962.HP0100 556
85962.HP0098 85962.HP0101 331
85962.HP0098 85962.HP0107 274
85962.HP0098 85962.HP0109 247
85962.HP0098 85962.HP0123 218
85962.HP0098 85962.HP0132 199
85962.HP0098 85962.HP0136 307
85962.HP0098 85962.HP0157 628
85962.HP0098 85962.HP0171 491
85962.HP0098 85962.HP0172 279
85962.HP0098 85962.HP0178 188
85962.HP0098 85962.HP0182 322
85962.HP0098 85962.HP0183 354
85962.HP0098 85962.HP0191 223
85962.HP0098 85962.HP0193 191
85962.HP0098 85962.HP0197 537
85962.HP0098 85962.HP0212 169
85962.HP0098 85962.HP0230 459
85962.HP0098 85962.HP0231 195
85962.HP0098 85962.HP0260 220
85962.HP0098 85962.HP0264 275
85962.HP0098 85962.HP0283 187
85962.HP0098 85962.HP0290 622
85962.HP0098 85962.HP0293 207
85962.HP0098 85962.HP0319 342
85962.HP0098 85962.HP0325 188
85962.HP0098 85962.HP0326 188
85962.HP0098 85962.HP0327 188
85962.HP0098 85962.HP0328 343
85962.HP0098 85962.HP0329 320
85962.HP0098 85962.HP0330 337
85962.HP0098 85962.HP0331 496
85962.HP0098 85962.HP0333 239
85962.HP0098 85962.HP0348 255
85962.HP0098 85962.HP0349 200
85962.HP0098 85962.HP0354 208
85962.HP0098 85962.HP0363 184
85962.HP0098 85962.HP0371 744
85962.HP0098 85962.HP0380 239
85962.HP0098 85962.HP0381 194
85962.HP0098 85962.HP0388 356
85962.HP0098 85962.HP0393 328
85962.HP0098 85962.HP0396 198
85962.HP0098 85962.HP0406 165
85962.HP0098 85962.HP0409 199
85962.HP0098 85962.HP0425 255
85962.HP0098 85962.HP0480 205
85962.HP0098 85962.HP0500 223
85962.HP0098 85962.HP0512 569
85962.HP0098 85962.HP0514 155
85962.HP0098 85962.HP0516 222
85962.HP0098 85962.HP0550 300
85962.HP0098 85962.HP0551 192
85962.HP0098 85962.HP0569 208
85962.HP0098 85962.HP0577 314
85962.HP0098 85962.HP0590 179
85962.HP0098 85962.HP0591 152
85962.HP0098 85962.HP0593 251
85962.HP0098 85962.HP0604 199
85962.HP0098 85962.HP0606 399
85962.HP0098 85962.HP0615 356
85962.HP0098 85962.HP0620 170
85962.HP0098 85962.HP0624 351
85962.HP0098 85962.HP0648 195
85962.HP0098 85962.HP0649 207
85962.HP0098 85962.HP0652 469
85962.HP0098 85962.HP0657 292
85962.HP0098 85962.HP0663 259
85962.HP0098 85962.HP0672 466
85962.HP0098 85962.HP0705 193
85962.HP0098 85962.HP0736 516
85962.HP0098 85962.HP0742 257
85962.HP0098 85962.HP0745 160
85962.HP0098 85962.HP0747 191
85962.HP0098 85962.HP0748 199
85962.HP0098 85962.HP0749 156
85962.HP0098 85962.HP0750 156
85962.HP0098 85962.HP0757 157
85962.HP0098 85962.HP0761 223
85962.HP0098 85962.HP0768 274
85962.HP0098 85962.HP0777 229
85962.HP0098 85962.HP0779 232
85962.HP0098 85962.HP0794 231
85962.HP0098 85962.HP0795 195
85962.HP0098 85962.HP0800 272
85962.HP0098 85962.HP0801 320
85962.HP0098 85962.HP0813 360
85962.HP0098 85962.HP0822 953
85962.HP0098 85962.HP0829 326
85962.HP0098 85962.HP0848 196
85962.HP0098 85962.HP0854 239
85962.HP0098 85962.HP0900 168
85962.HP0098 85962.HP0903m 232
85962.HP0098 85962.HP0923 238
85962.HP0098 85962.HP0928 249
85962.HP0098 85962.HP0960 161
85962.HP0098 85962.HP0976 199
85962.HP0098 85962.HP0979 379
85962.HP0098 85962.HP1011 239
85962.HP0098 85962.HP1012 292
85962.HP0098 85962.HP1017 199
85962.HP0098 85962.HP1036 193
85962.HP0098 85962.HP1050 997
85962.HP0098 85962.HP1061 200
85962.HP0098 85962.HP1084 511
85962.HP0098 85962.HP1086 357
85962.HP0098 85962.HP1087 357
85962.HP0098 85962.HP1100 196
85962.HP0098 85962.HP1101 254
85962.HP0098 85962.HP1133 274
85962.HP0098 85962.HP1134 310
85962.HP0098 85962.HP1147 223
85962.HP0098 85962.HP1158 609
85962.HP0098 85962.HP1189 732
85962.HP0098 85962.HP1197 222
85962.HP0098 85962.HP1203 261
85962.HP0098 85962.HP1210 490
85962.HP0098 85962.HP1213 229
85962.HP0098 85962.HP1221 332
85962.HP0098 85962.HP1229 906
85962.HP0098 85962.HP1237 200
85962.HP0098 85962.HP1244 164
85962.HP0098 85962.HP1246 182
85962.HP0098 85962.HP1249 187
85962.HP0098 85962.HP1253 318
85962.HP0098 85962.HP1277 252
85962.HP0098 85962.HP1280 199
85962.HP0098 85962.HP1281 200
85962.HP0098 85962.HP1282 561
85962.HP0098 85962.HP1293 227
85962.HP0098 85962.HP1325 340
85962.HP0098 85962.HP1330 301
85962.HP0098 85962.HP1331 301
85962.HP0098 85962.HP1337 531
85962.HP0098 85962.HP1345 209
85962.HP0098 85962.HP1347 461
85962.HP0098 85962.HP1348 263
85962.HP0098 85962.HP1360 153
85962.HP0098 85962.HP1369m 242
85962.HP0098 85962.HP1373 199
85962.HP0098 85962.HP1374 374
85962.HP0098 85962.HP1393 232
85962.HP0098 85962.HP1398 196
85962.HP0098 85962.HP1410 255
85962.HP0098 85962.HP1468 406
85962.HP0098 85962.HP1480 272
85962.HP0098 85962.HP1494 200
85962.HP0098 85962.HP1509 267
85962.HP0098 85962.HP1529 199
85962.HP0098 85962.HP1532 232
85962.HP0098 85962.HP1539 156
85962.HP0098 85962.HP1540 157
85962.HP0098 85962.HP1541 191
85962.HP0098 85962.HP1583 900
85962.HP0098 85962.HP1584 345
85962.HP0099 85962.HP0019 969
85962.HP0099 85962.HP0063 153
85962.HP0099 85962.HP0069 156
85962.HP0099 85962.HP0073 235
85962.HP0099 85962.HP0082 222
85962.HP0099 85962.HP0097 390
85962.HP0099 85962.HP0098 556
85962.HP0099 85962.HP0100 865
85962.HP0099 85962.HP0101 474
85962.HP0099 85962.HP0103 630
85962.HP0099 85962.HP0114 252
85962.HP0099 85962.HP0115 198
85962.HP0099 85962.HP0166 230
85962.HP0099 85962.HP0173 377
85962.HP0099 85962.HP0227 154
85962.HP0099 85962.HP0244 200
85962.HP0099 85962.HP0246 235
85962.HP0099 85962.HP0249 229
85962.HP0099 85962.HP0286 191
85962.HP0099 85962.HP0295 208
85962.HP0099 85962.HP0298 199
85962.HP0099 85962.HP0299 200
85962.HP0099 85962.HP0300 232
85962.HP0099 85962.HP0301 200
85962.HP0099 85962.HP0302 191
85962.HP0099 85962.HP0325 529
85962.HP0099 85962.HP0326 562
85962.HP0099 85962.HP0327 254
85962.HP0099 85962.HP0351 235
85962.HP0099 85962.HP0352 339
85962.HP0099 85962.HP0353 200
85962.HP0099 85962.HP0366 208
85962.HP0099 85962.HP0370 234
85962.HP0099 85962.HP0391 984
85962.HP0099 85962.HP0392 991
85962.HP0099 85962.HP0393 969
85962.HP0099 85962.HP0402 273
85962.HP0099 85962.HP0407 377
85962.HP0099 85962.HP0472 490
85962.HP0099 85962.HP0572 200
85962.HP0099 85962.HP0584 529
85962.HP0099 85962.HP0599 549
85962.HP0099 85962.HP0616 969
85962.HP0099 85962.HP0684 510
85962.HP0099 85962.HP0685 495
85962.HP0099 85962.HP0689 170
85962.HP0099 85962.HP0703 200
85962.HP0099 85962.HP0714 238
85962.HP0099 85962.HP0752 216
85962.HP0099 85962.HP0753 198
85962.HP0099 85962.HP0770 235
85962.HP0099 85962.HP0815 565
85962.HP0099 85962.HP0816 541
85962.HP0099 85962.HP0840 191
85962.HP0099 85962.HP0869 196
85962.HP0099 85962.HP0906 202
85962.HP0099 85962.HP0907 198
85962.HP0099 85962.HP0908 172
85962.HP0099 85962.HP0937 160
85962.HP0099 85962.HP0948 162
85962.HP0099 85962.HP0964 170
85962.HP0099 85962.HP1003 164
85962.HP0099 85962.HP1014 155
85962.HP0099 85962.HP1030 287
85962.HP0099 85962.HP1031 199
85962.HP0099 85962.HP1033 170
85962.HP0099 85962.HP1034 193
85962.HP0099 85962.HP1035 198
85962.HP0099 85962.HP1041 529
85962.HP0099 85962.HP1051 510
85962.HP0099 85962.HP1052 191
85962.HP0099 85962.HP1067 964
85962.HP0099 85962.HP1076 199
85962.HP0099 85962.HP1089 153
85962.HP0099 85962.HP1092 513
85962.HP0099 85962.HP1119 254
85962.HP0099 85962.HP1120 245
85962.HP0099 85962.HP1139 236
85962.HP0099 85962.HP1154 236
85962.HP0099 85962.HP1155 338
85962.HP0099 85962.HP1230 170
85962.HP0099 85962.HP1233 258
85962.HP0099 85962.HP1271 517
85962.HP0099 85962.HP1272 529
85962.HP0099 85962.HP1286 205
85962.HP0099 85962.HP1290 494
85962.HP0099 85962.HP1342 154
85962.HP0099 85962.HP1372 500
85962.HP0099 85962.HP1419 379
85962.HP0099 85962.HP1420 369
85962.HP0099 85962.HP1421 177
85962.HP0099 85962.HP1444 235
85962.HP0099 85962.HP1448 210
85962.HP0099 85962.HP1451 228
85962.HP0099 85962.HP1462 254
85962.HP0099 85962.HP1557 200
85962.HP0099 85962.HP1558 201
85962.HP0099 85962.HP1585 238
85962.HP0100 85962.HP0003 301
85962.HP0100 85962.HP0047 192
85962.HP0100 85962.HP0090 178
85962.HP0100 85962.HP0097 390
85962.HP0100 85962.HP0098 556
85962.HP0100 85962.HP0099 865
85962.HP0100 85962.HP0101 474
85962.HP0100 85962.HP0117 442
85962.HP0100 85962.HP0136 550
85962.HP0100 85962.HP0162 459
85962.HP0100 85962.HP0233 156
85962.HP0100 85962.HP0235 154
85962.HP0100 85962.HP0240 360
85962.HP0100 85962.HP0248 168
85962.HP0100 85962.HP0281 469
85962.HP0100 85962.HP0295 277
85962.HP0100 85962.HP0296 276
85962.HP0100 85962.HP0297 274
85962.HP0100 85962.HP0298 240
85962.HP0100 85962.HP0299 209
85962.HP0100 85962.HP0319 272
85962.HP0100 85962.HP0329 356
85962.HP0100 85962.HP0336 154
85962.HP0100 85962.HP0348 165
85962.HP0100 85962.HP0390 329
85962.HP0100 85962.HP0394 153
85962.HP0100 85962.HP0395 456
85962.HP0100 85962.HP0425 165
85962.HP0100 85962.HP0510 161
85962.HP0100 85962.HP0574 274
85962.HP0100 85962.HP0585 216
85962.HP0100 85962.HP0617 216
85962.HP0100 85962.HP0665 235
85962.HP0100 85962.HP0675 224
85962.HP0100 85962.HP0701 247
85962.HP0100 85962.HP0707 230
85962.HP0100 85962.HP0710 216
85962.HP0100 85962.HP0726 230
85962.HP0100 85962.HP0748 163
85962.HP0100 85962.HP0775 459
85962.HP0100 85962.HP0802 168
85962.HP0100 85962.HP0804 357
85962.HP0100 85962.HP0823 154
85962.HP0100 85962.HP0824 314
85962.HP0100 85962.HP0830 216
85962.HP0100 85962.HP0831 156
85962.HP0100 85962.HP0839 154
85962.HP0100 85962.HP0852 230
85962.HP0100 85962.HP0862 180
85962.HP0100 85962.HP0867 362
85962.HP0100 85962.HP0870 157
85962.HP0100 85962.HP0877 499
85962.HP0100 85962.HP0883 499
85962.HP0100 85962.HP0888 198
85962.HP0100 85962.HP0891 231
85962.HP0100 85962.HP0898 233
85962.HP0100 85962.HP0918 441
85962.HP0100 85962.HP0919 496
85962.HP0100 85962.HP0924 196
85962.HP0100 85962.HP0944 160
85962.HP0100 85962.HP1025 192
85962.HP0100 85962.HP1050 230
85962.HP0100 85962.HP1053 192
85962.HP0100 85962.HP1059 521
85962.HP0100 85962.HP1061 274
85962.HP0100 85962.HP1062 500
85962.HP0100 85962.HP1063 189
85962.HP0100 85962.HP1088 192
85962.HP0100 85962.HP1092 184
85962.HP0100 85962.HP1119 166
85962.HP0100 85962.HP1168 165
85962.HP0100 85962.HP1186 206
85962.HP0100 85962.HP1226 456
85962.HP0100 85962.HP1240 443
85962.HP0100 85962.HP1251 209
85962.HP0100 85962.HP1372 441
85962.HP0100 85962.HP1373 471
85962.HP0100 85962.HP1374 474
85962.HP0100 85962.HP1375 480
85962.HP0100 85962.HP1376 551
85962.HP0100 85962.HP1410 165
85962.HP0100 85962.HP1428 315
85962.HP0100 85962.HP1441 359
85962.HP0100 85962.HP1453 163
85962.HP0100 85962.HP1458 436
85962.HP0100 85962.HP1468 240
85962.HP0100 85962.HP1503 200
85962.HP0100 85962.HP1505 303
85962.HP0100 85962.HP1530 304
85962.HP0100 85962.HP1533 195
85962.HP0100 85962.HP1549 393
85962.HP0100 85962.HP1550 425
85962.HP0100 85962.HP1574 155
85962.HP0101 85962.HP0097 255
85962.HP0101 85962.HP0098 331
85962.HP0101 85962.HP0099 474
85962.HP0101 85962.HP0100 474
85962.HP0101 85962.HP0109 385
85962.HP0102 85962.HP0043 370
85962.HP0102 85962.HP0044 462
85962.HP0102 85962.HP0045 489
85962.HP0102 85962.HP0072 191
85962.HP0102 85962.HP0075 188
85962.HP0102 85962.HP0103 940
85962.HP0102 85962.HP0104 422
85962.HP0102 85962.HP0105 298
85962.HP0102 85962.HP0106 262
85962.HP0102 85962.HP0107 243
85962.HP0102 85962.HP0108 207
85962.HP0102 85962.HP0109 182
85962.HP0102 85962.HP0178 163
85962.HP0102 85962.HP0180 268
85962.HP0102 85962.HP0280 157
85962.HP0102 85962.HP0310 278
85962.HP0102 85962.HP0326 229
85962.HP0102 85962.HP0366 263
85962.HP0102 85962.HP0379 193
85962.HP0102 85962.HP0391 180
85962.HP0102 85962.HP0393 151
85962.HP0102 85962.HP0421 220
85962.HP0102 85962.HP0638 569
85962.HP0102 85962.HP0651 193
85962.HP0102 85962.HP0777 192
85962.HP0102 85962.HP0840 272
85962.HP0102 85962.HP0859 229
85962.HP0102 85962.HP0860 153
85962.HP0102 85962.HP0911 234
85962.HP0102 85962.HP0954 710
85962.HP0102 85962.HP1021 821
85962.HP0102 85962.HP1022 846
85962.HP0102 85962.HP1039 240
85962.HP0102 85962.HP1067 536
85962.HP0102 85962.HP1168 227
85962.HP0102 85962.HP1191 280
85962.HP0102 85962.HP1221 260
85962.HP0102 85962.HP1275 329
85962.HP0102 85962.HP1300 308
85962.HP0102 85962.HP1332 156
85962.HP0102 85962.HP1385 240
85962.HP0102 85962.HP1450 179
85962.HP0102 85962.HP1475 158
85962.HP0102 85962.HP1478 234
85962.HP0102 85962.HP1480 153
85962.HP0102 85962.HP1482 346
85962.HP0102 85962.HP1523 153
85962.HP0102 85962.HP1581 240
85962.HP0103 85962.HP0017 153
85962.HP0103 85962.HP0019 969
85962.HP0103 85962.HP0051 339
85962.HP0103 85962.HP0062 418
85962.HP0103 85962.HP0072 238
85962.HP0103 85962.HP0073 208
85962.HP0103 85962.HP0082 632
85962.HP0103 85962.HP0099 630
85962.HP0103 85962.HP0102 940
85962.HP0103 85962.HP0104 479
85962.HP0103 85962.HP0105 360
85962.HP0103 85962.HP0106 294
85962.HP0103 85962.HP0107 273
85962.HP0103 85962.HP0108 221
85962.HP0103 85962.HP0114 235
85962.HP0103 85962.HP0115 491
85962.HP0103 85962.HP0130 204
85962.HP0103 85962.HP0140 234
85962.HP0103 85962.HP0141 199
85962.HP0103 85962.HP0149 230
85962.HP0103 85962.HP0164 339
85962.HP0103 85962.HP0165 199
85962.HP0103 85962.HP0166 243
85962.HP0103 85962.HP0173 238
85962.HP0103 85962.HP0196 151
85962.HP0103 85962.HP0211 199
85962.HP0103 85962.HP0214 378
85962.HP0103 85962.HP0231 292
85962.HP0103 85962.HP0237 236
85962.HP0103 85962.HP0244 208
85962.HP0103 85962.HP0246 208
85962.HP0103 85962.HP0265 200
85962.HP0103 85962.HP0295 200
85962.HP0103 85962.HP0298 524
85962.HP0103 85962.HP0299 198
85962.HP0103 85962.HP0300 497
85962.HP0103 85962.HP0301 196
85962.HP0103 85962.HP0322 746
85962.HP0103 85962.HP0325 528
85962.HP0103 85962.HP0326 524
85962.HP0103 85962.HP0327 235
85962.HP0103 85962.HP0335 254
85962.HP0103 85962.HP0351 208
85962.HP0103 85962.HP0352 236
85962.HP0103 85962.HP0353 198
85962.HP0103 85962.HP0366 200
85962.HP0103 85962.HP0391 970
85962.HP0103 85962.HP0392 978
85962.HP0103 85962.HP0393 970
85962.HP0103 85962.HP0418 230
85962.HP0103 85962.HP0449 281
85962.HP0103 85962.HP0472 254
85962.HP0103 85962.HP0547 164
85962.HP0103 85962.HP0559 183
85962.HP0103 85962.HP0584 491
85962.HP0103 85962.HP0585 205
85962.HP0103 85962.HP0599 629
85962.HP0103 85962.HP0601 191
85962.HP0103 85962.HP0605 155
85962.HP0103 85962.HP0616 962
85962.HP0103 85962.HP0634 177
85962.HP0103 85962.HP0642 200
85962.HP0103 85962.HP0657 210
85962.HP0103 85962.HP0684 529
85962.HP0103 85962.HP0685 373
85962.HP0103 85962.HP0689 237
85962.HP0103 85962.HP0703 230
85962.HP0103 85962.HP0714 232
85962.HP0103 85962.HP0728 160
85962.HP0103 85962.HP0752 174
85962.HP0103 85962.HP0753 151
85962.HP0103 85962.HP0767 526
85962.HP0103 85962.HP0770 238
85962.HP0103 85962.HP0815 527
85962.HP0103 85962.HP0816 718
85962.HP0103 85962.HP0819 154
85962.HP0103 85962.HP0833 155
85962.HP0103 85962.HP0853 380
85962.HP0103 85962.HP0855 236
85962.HP0103 85962.HP0869 183
85962.HP0103 85962.HP0870 193
85962.HP0103 85962.HP0906 199
85962.HP0103 85962.HP0907 202
85962.HP0103 85962.HP0908 229
85962.HP0103 85962.HP0911 200
85962.HP0103 85962.HP0919 193
85962.HP0103 85962.HP0954 200
85962.HP0103 85962.HP0964 153
85962.HP0103 85962.HP1011 154
85962.HP0103 85962.HP1021 242
85962.HP0103 85962.HP1022 199
85962.HP0103 85962.HP1030 262
85962.HP0103 85962.HP1031 191
85962.HP0103 85962.HP1034 240
85962.HP0103 85962.HP1035 191
85962.HP0103 85962.HP1041 491
85962.HP0103 85962.HP1043 519
85962.HP0103 85962.HP1050 196
85962.HP0103 85962.HP1051 490
85962.HP0103 85962.HP1067 966
85962.HP0103 85962.HP1072 199
85962.HP0103 85962.HP1074 529
85962.HP0103 85962.HP1076 191
85962.HP0103 85962.HP1092 490
85962.HP0103 85962.HP1104 191
85962.HP0103 85962.HP1119 229
85962.HP0103 85962.HP1120 234
85962.HP0103 85962.HP1131 200
85962.HP0103 85962.HP1134 187
85962.HP0103 85962.HP1154 230
85962.HP0103 85962.HP1155 236
85962.HP0103 85962.HP1164 191
85962.HP0103 85962.HP1192 234
85962.HP0103 85962.HP1233 235
85962.HP0103 85962.HP1286 199
85962.HP0103 85962.HP1338 193
85962.HP0103 85962.HP1366 379
85962.HP0103 85962.HP1397 529
85962.HP0103 85962.HP1419 238
85962.HP0103 85962.HP1420 238
85962.HP0103 85962.HP1433 529
85962.HP0103 85962.HP1442 193
85962.HP0103 85962.HP1462 235
85962.HP0103 85962.HP1489 163
85962.HP0103 85962.HP1499 238
85962.HP0103 85962.HP1530 174
85962.HP0103 85962.HP1538 193
85962.HP0103 85962.HP1543 208
85962.HP0103 85962.HP1544 208
85962.HP0103 85962.HP1557 196
85962.HP0103 85962.HP1558 195
85962.HP0103 85962.HP1562 196
85962.HP0103 85962.HP1575 366
85962.HP0103 85962.HP1585 530
85962.HP0104 85962.HP0006 516
85962.HP0104 85962.HP0102 422
85962.HP0104 85962.HP0103 479
85962.HP0104 85962.HP0105 908
85962.HP0104 85962.HP0106 890
85962.HP0104 85962.HP0107 412
85962.HP0104 85962.HP0108 314
85962.HP0104 85962.HP0163 155
85962.HP0104 85962.HP0264 730
85962.HP0104 85962.HP0349 163
85962.HP0104 85962.HP0372 162
85962.HP0104 85962.HP0376 196
85962.HP0104 85962.HP0387 192
85962.HP0104 85962.HP0407 240
85962.HP0104 85962.HP0417 308
85962.HP0104 85962.HP0432 216
85962.HP0104 85962.HP0585 192
85962.HP0104 85962.HP0651 200
85962.HP0104 85962.HP0666 224
85962.HP0104 85962.HP0727 151
85962.HP0104 85962.HP0775 187
85962.HP0104 85962.HP0794 776
85962.HP0104 85962.HP0806 168
85962.HP0104 85962.HP0911 154
85962.HP0104 85962.HP1013 157
85962.HP0104 85962.HP1088 151
85962.HP0104 85962.HP1090 151
85962.HP0104 85962.HP1112 152
85962.HP0104 85962.HP1141 192
85962.HP0104 85962.HP1149 211
85962.HP0104 85962.HP1232 823
85962.HP0104 85962.HP1347 220
85962.HP0104 85962.HP1365 825
85962.HP0104 85962.HP1401 168
85962.HP0104 85962.HP1470 158
85962.HP0104 85962.HP1478 154
85962.HP0105 85962.HP0002 208
85962.HP0105 85962.HP0010 496
85962.HP0105 85962.HP0049 199
85962.HP0105 85962.HP0055 195
85962.HP0105 85962.HP0056 319
85962.HP0105 85962.HP0072 657
85962.HP0105 85962.HP0073 819
85962.HP0105 85962.HP0088 193
85962.HP0105 85962.HP0089 963
85962.HP0105 85962.HP0102 298
85962.HP0105 85962.HP0103 360
85962.HP0105 85962.HP0104 908
85962.HP0105 85962.HP0106 993
85962.HP0105 85962.HP0107 774
85962.HP0105 85962.HP0108 474
85962.HP0105 85962.HP0109 464
85962.HP0105 85962.HP0111 251
85962.HP0105 85962.HP0115 679
85962.HP0105 85962.HP0141 200
85962.HP0105 85962.HP0153 199
85962.HP0105 85962.HP0154 199
85962.HP0105 85962.HP0157 205
85962.HP0105 85962.HP0162 490
85962.HP0105 85962.HP0164 333
85962.HP0105 85962.HP0166 175
85962.HP0105 85962.HP0169 152
85962.HP0105 85962.HP0173 199
85962.HP0105 85962.HP0195 193
85962.HP0105 85962.HP0197 868
85962.HP0105 85962.HP0214 196
85962.HP0105 85962.HP0221 198
85962.HP0105 85962.HP0226 317
85962.HP0105 85962.HP0244 718
85962.HP0105 85962.HP0266 153
85962.HP0105 85962.HP0267 195
85962.HP0105 85962.HP0277 196
85962.HP0105 85962.HP0289 316
85962.HP0105 85962.HP0319 193
85962.HP0105 85962.HP0329 151
85962.HP0105 85962.HP0332 187
85962.HP0105 85962.HP0363 193
85962.HP0105 85962.HP0389 780
85962.HP0105 85962.HP0391 199
85962.HP0105 85962.HP0409 251
85962.HP0105 85962.HP0470 156
85962.HP0105 85962.HP0480 250
85962.HP0105 85962.HP0498 821
85962.HP0105 85962.HP0501 199
85962.HP0105 85962.HP0512 240
85962.HP0105 85962.HP0577 192
85962.HP0105 85962.HP0601 776
85962.HP0105 85962.HP0604 710
85962.HP0105 85962.HP0610 316
85962.HP0105 85962.HP0621 374
85962.HP0105 85962.HP0658 153
85962.HP0105 85962.HP0677 317
85962.HP0105 85962.HP0687 208
85962.HP0105 85962.HP0688 332
85962.HP0105 85962.HP0689 332
85962.HP0105 85962.HP0695 195
85962.HP0105 85962.HP0697 208
85962.HP0105 85962.HP0701 182
85962.HP0105 85962.HP0703 175
85962.HP0105 85962.HP0714 532
85962.HP0105 85962.HP0723 235
85962.HP0105 85962.HP0738 181
85962.HP0105 85962.HP0760 221
85962.HP0105 85962.HP0770 494
85962.HP0105 85962.HP0794 208
85962.HP0105 85962.HP0795 368
85962.HP0105 85962.HP0806 230
85962.HP0105 85962.HP0813 196
85962.HP0105 85962.HP0815 778
85962.HP0105 85962.HP0816 492
85962.HP0105 85962.HP0822 800
85962.HP0105 85962.HP0831 690
85962.HP0105 85962.HP0837 199
85962.HP0105 85962.HP0843 521
85962.HP0105 85962.HP0870 495
85962.HP0105 85962.HP0875 193
85962.HP0105 85962.HP0887 714
85962.HP0105 85962.HP0888 200
85962.HP0105 85962.HP0903m 151
85962.HP0105 85962.HP0906 200
85962.HP0105 85962.HP0908 200
85962.HP0105 85962.HP0912 185
85962.HP0105 85962.HP0921 230
85962.HP0105 85962.HP0922 316
85962.HP0105 85962.HP0954 151
85962.HP0105 85962.HP0961 158
85962.HP0105 85962.HP1021 200
85962.HP0105 85962.HP1027 229
85962.HP0105 85962.HP1032 567
85962.HP0105 85962.HP1041 569
85962.HP0105 85962.HP1043 344
85962.HP0105 85962.HP1050 800
85962.HP0105 85962.HP1067 490
85962.HP0105 85962.HP1068 193
85962.HP0105 85962.HP1069 210
85962.HP0105 85962.HP1108 172
85962.HP0105 85962.HP1109 175
85962.HP0105 85962.HP1110 178
85962.HP0105 85962.HP1111 183
85962.HP0105 85962.HP1122 196
85962.HP0105 85962.HP1208 192
85962.HP0105 85962.HP1229 200
85962.HP0105 85962.HP1232 190
85962.HP0105 85962.HP1237 567
85962.HP0105 85962.HP1243 200
85962.HP0105 85962.HP1249 193
85962.HP0105 85962.HP1265 200
85962.HP0105 85962.HP1364 193
85962.HP0105 85962.HP1365 199
85962.HP0105 85962.HP1373 312
85962.HP0105 85962.HP1399 208
85962.HP0105 85962.HP1409 226
85962.HP0105 85962.HP1419 232
85962.HP0105 85962.HP1420 191
85962.HP0105 85962.HP1442 819
85962.HP0105 85962.HP1449 155
85962.HP0105 85962.HP1470 160
85962.HP0105 85962.HP1510 196
85962.HP0105 85962.HP1563 490
85962.HP0105 85962.HP1575 677
85962.HP0106 85962.HP0026 224
85962.HP0106 85962.HP0027 218
85962.HP0106 85962.HP0030 899
85962.HP0106 85962.HP0034 199
85962.HP0106 85962.HP0067 667
85962.HP0106 85962.HP0068 497
85962.HP0106 85962.HP0069 230
85962.HP0106 85962.HP0071 258
85962.HP0106 85962.HP0072 236
85962.HP0106 85962.HP0073 278
85962.HP0106 85962.HP0083 151
85962.HP0106 85962.HP0084 152
85962.HP0106 85962.HP0086 530
85962.HP0106 85962.HP0089 191
85962.HP0106 85962.HP0102 262
85962.HP0106 85962.HP0103 294
85962.HP0106 85962.HP0104 890
85962.HP0106 85962.HP0105 993
85962.HP0106 85962.HP0107 996
85962.HP0106 85962.HP0108 591
85962.HP0106 85962.HP0115 174
85962.HP0106 85962.HP0121 199
85962.HP0106 85962.HP0130 899
85962.HP0106 85962.HP0132 490
85962.HP0106 85962.HP0154 220
85962.HP0106 85962.HP0162 700
85962.HP0106 85962.HP0172 253
85962.HP0106 85962.HP0181 320
85962.HP0106 85962.HP0193 199
85962.HP0106 85962.HP0195 238
85962.HP0106 85962.HP0197 663
85962.HP0106 85962.HP0212 152
85962.HP0106 85962.HP0224 744
85962.HP0106 85962.HP0276 197
85962.HP0106 85962.HP0281 158
85962.HP0106 85962.HP0282 200
85962.HP0106 85962.HP0290 335
85962.HP0106 85962.HP0293 164
85962.HP0106 85962.HP0294 565
85962.HP0106 85962.HP0295 208
85962.HP0106 85962.HP0303 217
85962.HP0106 85962.HP0306 490
85962.HP0106 85962.HP0329 900
85962.HP0106 85962.HP0330 164
85962.HP0106 85962.HP0360 231
85962.HP0106 85962.HP0361 444
85962.HP0106 85962.HP0372 156
85962.HP0106 85962.HP0380 904
85962.HP0106 85962.HP0388 196
85962.HP0106 85962.HP0390 157
85962.HP0106 85962.HP0397 227
85962.HP0106 85962.HP0417 191
85962.HP0106 85962.HP0510 219
85962.HP0106 85962.HP0512 901
85962.HP0106 85962.HP0551 186
85962.HP0106 85962.HP0559 208
85962.HP0106 85962.HP0562 183
85962.HP0106 85962.HP0570 800
85962.HP0106 85962.HP0588 217
85962.HP0106 85962.HP0589 251
85962.HP0106 85962.HP0590 220
85962.HP0106 85962.HP0591 230
85962.HP0106 85962.HP0621 163
85962.HP0106 85962.HP0623 224
85962.HP0106 85962.HP0624 164
85962.HP0106 85962.HP0626 221
85962.HP0106 85962.HP0631 151
85962.HP0106 85962.HP0632 152
85962.HP0106 85962.HP0633 153
85962.HP0106 85962.HP0635 159
85962.HP0106 85962.HP0641 529
85962.HP0106 85962.HP0649 925
85962.HP0106 85962.HP0654 204
85962.HP0106 85962.HP0656 204
85962.HP0106 85962.HP0672 902
85962.HP0106 85962.HP0701 233
85962.HP0106 85962.HP0723 913
85962.HP0106 85962.HP0747 150
85962.HP0106 85962.HP0785 235
85962.HP0106 85962.HP0813 776
85962.HP0106 85962.HP0814 376
85962.HP0106 85962.HP0822 881
85962.HP0106 85962.HP0824 199
85962.HP0106 85962.HP0825 208
85962.HP0106 85962.HP0829 573
85962.HP0106 85962.HP0830 307
85962.HP0106 85962.HP0841 800
85962.HP0106 85962.HP0844 208
85962.HP0106 85962.HP0908 202
85962.HP0106 85962.HP0939 275
85962.HP0106 85962.HP0944 158
85962.HP0106 85962.HP0946 153
85962.HP0106 85962.HP0950 469
85962.HP0106 85962.HP0952 168
85962.HP0106 85962.HP0960 192
85962.HP0106 85962.HP0961 168
85962.HP0106 85962.HP1011 193
85962.HP0106 85962.HP1017 200
85962.HP0106 85962.HP1020 199
85962.HP0106 85962.HP1027 190
85962.HP0106 85962.HP1040 320
85962.HP0106 85962.HP1043 200
85962.HP0106 85962.HP1050 941
85962.HP0106 85962.HP1062 158
85962.HP0106 85962.HP1105 195
85962.HP0106 85962.HP1119 495
85962.HP0106 85962.HP1134 267
85962.HP0106 85962.HP1136 195
85962.HP0106 85962.HP1147 196
85962.HP0106 85962.HP1148 196
85962.HP0106 85962.HP1151 192
85962.HP0106 85962.HP1189 292
85962.HP0106 85962.HP1197 408
85962.HP0106 85962.HP1200 200
85962.HP0106 85962.HP1210 555
85962.HP0106 85962.HP1221 624
85962.HP0106 85962.HP1225 263
85962.HP0106 85962.HP1229 370
85962.HP0106 85962.HP1232 190
85962.HP0106 85962.HP1238 949
85962.HP0106 85962.HP1277 492
85962.HP0106 85962.HP1278 504
85962.HP0106 85962.HP1279 318
85962.HP0106 85962.HP1280 193
85962.HP0106 85962.HP1302 240
85962.HP0106 85962.HP1335 205
85962.HP0106 85962.HP1339 205
85962.HP0106 85962.HP1341 196
85962.HP0106 85962.HP1365 196
85962.HP0106 85962.HP1373 170
85962.HP0106 85962.HP1376 503
85962.HP0106 85962.HP1398 200
85962.HP0106 85962.HP1399 236
85962.HP0106 85962.HP1406 301
85962.HP0106 85962.HP1422 160
85962.HP0106 85962.HP1429 410
85962.HP0106 85962.HP1442 333
85962.HP0106 85962.HP1458 153
85962.HP0106 85962.HP1468 195
85962.HP0106 85962.HP1474 307
85962.HP0106 85962.HP1481 438
85962.HP0106 85962.HP1490 151
85962.HP0106 85962.HP1494 266
85962.HP0106 85962.HP1545 490
85962.HP0106 85962.HP1552 204
85962.HP0106 85962.HP1563 286
85962.HP0106 85962.HP1578 196
85962.HP0107 85962.HP0002 246
85962.HP0107 85962.HP0004 240
85962.HP0107 85962.HP0005 316
85962.HP0107 85962.HP0010 250
85962.HP0107 85962.HP0011 207
85962.HP0107 85962.HP0020 203
85962.HP0107 85962.HP0029 198
85962.HP0107 85962.HP0049 200
85962.HP0107 85962.HP0056 286
85962.HP0107 85962.HP0073 200
85962.HP0107 85962.HP0084 208
85962.HP0107 85962.HP0086 213
85962.HP0107 85962.HP0098 274
85962.HP0107 85962.HP0102 243
85962.HP0107 85962.HP0103 273
85962.HP0107 85962.HP0104 412
85962.HP0107 85962.HP0105 774
85962.HP0107 85962.HP0106 996
85962.HP0107 85962.HP0108 662
85962.HP0107 85962.HP0109 359
85962.HP0107 85962.HP0110 195
85962.HP0107 85962.HP0115 185
85962.HP0107 85962.HP0138 158
85962.HP0107 85962.HP0139 158
85962.HP0107 85962.HP0154 240
85962.HP0107 85962.HP0162 238
85962.HP0107 85962.HP0180 316
85962.HP0107 85962.HP0182 216
85962.HP0107 85962.HP0183 193
85962.HP0107 85962.HP0194 193
85962.HP0107 85962.HP0195 206
85962.HP0107 85962.HP0197 314
85962.HP0107 85962.HP0200 192
85962.HP0107 85962.HP0201 274
85962.HP0107 85962.HP0202 274
85962.HP0107 85962.HP0212 201
85962.HP0107 85962.HP0220 467
85962.HP0107 85962.HP0221 307
85962.HP0107 85962.HP0223 320
85962.HP0107 85962.HP0228 187
85962.HP0107 85962.HP0237 159
85962.HP0107 85962.HP0239 252
85962.HP0107 85962.HP0283 200
85962.HP0107 85962.HP0290 318
85962.HP0107 85962.HP0298 167
85962.HP0107 85962.HP0370 171
85962.HP0107 85962.HP0380 224
85962.HP0107 85962.HP0389 367
85962.HP0107 85962.HP0399 227
85962.HP0107 85962.HP0401 329
85962.HP0107 85962.HP0405 322
85962.HP0107 85962.HP0416 279
85962.HP0107 85962.HP0469 439
85962.HP0107 85962.HP0475 174
85962.HP0107 85962.HP0494 288
85962.HP0107 85962.HP0510 237
85962.HP0107 85962.HP0512 262
85962.HP0107 85962.HP0549 438
85962.HP0107 85962.HP0566 531
85962.HP0107 85962.HP0570 804
85962.HP0107 85962.HP0577 200
85962.HP0107 85962.HP0581 240
85962.HP0107 85962.HP0589 267
85962.HP0107 85962.HP0595 196
85962.HP0107 85962.HP0601 200
85962.HP0107 85962.HP0602 300
85962.HP0107 85962.HP0604 340
85962.HP0107 85962.HP0615 343
85962.HP0107 85962.HP0631 151
85962.HP0107 85962.HP0632 152
85962.HP0107 85962.HP0633 153
85962.HP0107 85962.HP0635 159
85962.HP0107 85962.HP0648 253
85962.HP0107 85962.HP0652 199
85962.HP0107 85962.HP0663 199
85962.HP0107 85962.HP0672 899
85962.HP0107 85962.HP0676 155
85962.HP0107 85962.HP0687 193
85962.HP0107 85962.HP0688 465
85962.HP0107 85962.HP0689 408
85962.HP0107 85962.HP0695 199
85962.HP0107 85962.HP0697 232
85962.HP0107 85962.HP0714 191
85962.HP0107 85962.HP0727 162
85962.HP0107 85962.HP0769 196
85962.HP0107 85962.HP0775 191
85962.HP0107 85962.HP0779 157
85962.HP0107 85962.HP0792 152
85962.HP0107 85962.HP0793 194
85962.HP0107 85962.HP0798 306
85962.HP0107 85962.HP0801 434
85962.HP0107 85962.HP0814 622
85962.HP0107 85962.HP0822 351
85962.HP0107 85962.HP0825 205
85962.HP0107 85962.HP0837 200
85962.HP0107 85962.HP0841 837
85962.HP0107 85962.HP0858 441
85962.HP0107 85962.HP0859 483
85962.HP0107 85962.HP0862 157
85962.HP0107 85962.HP0865 220
85962.HP0107 85962.HP0875 200
85962.HP0107 85962.HP0877 220
85962.HP0107 85962.HP0883 207
85962.HP0107 85962.HP0886 163
85962.HP0107 85962.HP0921 567
85962.HP0107 85962.HP0928 215
85962.HP0107 85962.HP0930 190
85962.HP0107 85962.HP0941 160
85962.HP0107 85962.HP0976 214
85962.HP0107 85962.HP0979 212
85962.HP0107 85962.HP1013 198
85962.HP0107 85962.HP1027 201
85962.HP0107 85962.HP1036 349
85962.HP0107 85962.HP1069 193
85962.HP0107 85962.HP1076 199
85962.HP0107 85962.HP1102 180
85962.HP0107 85962.HP1105 232
85962.HP0107 85962.HP1158 205
85962.HP0107 85962.HP1189 180
85962.HP0107 85962.HP1195 151
85962.HP0107 85962.HP1198 202
85962.HP0107 85962.HP1200 208
85962.HP0107 85962.HP1201 200
85962.HP0107 85962.HP1210 999
85962.HP0107 85962.HP1226 567
85962.HP0107 85962.HP1232 278
85962.HP0107 85962.HP1246 296
85962.HP0107 85962.HP1249 213
85962.HP0107 85962.HP1253 290
85962.HP0107 85962.HP1277 241
85962.HP0107 85962.HP1278 230
85962.HP0107 85962.HP1280 195
85962.HP0107 85962.HP1281 218
85962.HP0107 85962.HP1298 232
85962.HP0107 85962.HP1304 205
85962.HP0107 85962.HP1305 230
85962.HP0107 85962.HP1307 200
85962.HP0107 85962.HP1311 340
85962.HP0107 85962.HP1316 200
85962.HP0107 85962.HP1335 224
85962.HP0107 85962.HP1362 328
85962.HP0107 85962.HP1375 198
85962.HP0107 85962.HP1380 186
85962.HP0107 85962.HP1418 215
85962.HP0107 85962.HP1430 206
85962.HP0107 85962.HP1448 500
85962.HP0107 85962.HP1449 210
85962.HP0107 85962.HP1474 240
85962.HP0107 85962.HP1485 239
85962.HP0107 85962.HP1492 180
85962.HP0107 85962.HP1494 285
85962.HP0107 85962.HP1533 156
85962.HP0107 85962.HP1541 361
85962.HP0107 85962.HP1545 424
85962.HP0107 85962.HP1546 359
85962.HP0107 85962.HP1547 365
85962.HP0107 85962.HP1548 316
85962.HP0107 85962.HP1549 378
85962.HP0107 85962.HP1550 378
85962.HP0107 85962.HP1551 360
85962.HP0107 85962.HP1554 194
85962.HP0107 85962.HP1555 250
85962.HP0107 85962.HP1563 229
85962.HP0107 85962.HP1578 234
85962.HP0107 85962.HP1584 223
85962.HP0108 85962.HP0012 196
85962.HP0108 85962.HP0102 207
85962.HP0108 85962.HP0103 221
85962.HP0108 85962.HP0104 314
85962.HP0108 85962.HP0105 474
85962.HP0108 85962.HP0106 591
85962.HP0108 85962.HP0107 662
85962.HP0108 85962.HP0109 254
85962.HP0108 85962.HP0110 712
85962.HP0108 85962.HP0111 784
85962.HP0108 85962.HP0180 208
85962.HP0108 85962.HP0210 776
85962.HP0108 85962.HP0264 173
85962.HP0108 85962.HP1046 253
85962.HP0108 85962.HP1047 341
85962.HP0108 85962.HP1048 341
85962.HP0108 85962.HP1049 341
85962.HP0108 85962.HP1050 240
85962.HP0108 85962.HP1051 240
85962.HP0108 85962.HP1052 188
85962.HP0108 85962.HP1054 188
85962.HP0108 85962.HP1329 567
85962.HP0108 85962.HP1330 827
85962.HP0108 85962.HP1331 827
85962.HP0108 85962.HP1399 500
85962.HP0108 85962.HP1541 262
85962.HP0109 85962.HP0001 191
85962.HP0109 85962.HP0002 200
85962.HP0109 85962.HP0005 279
85962.HP0109 85962.HP0010 987
85962.HP0109 85962.HP0011 963
85962.HP0109 85962.HP0012 528
85962.HP0109 85962.HP0026 720
85962.HP0109 85962.HP0027 351
85962.HP0109 85962.HP0033 765
85962.HP0109 85962.HP0067 208
85962.HP0109 85962.HP0068 200
85962.HP0109 85962.HP0070 205
85962.HP0109 85962.HP0071 234
85962.HP0109 85962.HP0072 841
85962.HP0109 85962.HP0073 841
85962.HP0109 85962.HP0076 308
85962.HP0109 85962.HP0077 156
85962.HP0109 85962.HP0083 521
85962.HP0109 85962.HP0084 536
85962.HP0109 85962.HP0088 917
85962.HP0109 85962.HP0098 247
85962.HP0109 85962.HP0101 385
85962.HP0109 85962.HP0102 182
85962.HP0109 85962.HP0105 464
85962.HP0109 85962.HP0107 359
85962.HP0109 85962.HP0108 254
85962.HP0109 85962.HP0110 999
85962.HP0109 85962.HP0111 997
85962.HP0109 85962.HP0112 431
85962.HP0109 85962.HP0113 255
85962.HP0109 85962.HP0115 823
85962.HP0109 85962.HP0116 256
85962.HP0109 85962.HP0123 516
85962.HP0109 85962.HP0124 438
85962.HP0109 85962.HP0126 394
85962.HP0109 85962.HP0132 186
85962.HP0109 85962.HP0137 154
85962.HP0109 85962.HP0142 213
85962.HP0109 85962.HP0153 751
85962.HP0109 85962.HP0154 856
85962.HP0109 85962.HP0160 188
85962.HP0109 85962.HP0164 199
85962.HP0109 85962.HP0171 268
85962.HP0109 85962.HP0176 402
85962.HP0109 85962.HP0177 351
85962.HP0109 85962.HP0180 199
85962.HP0109 85962.HP0183 401
85962.HP0109 85962.HP0191 209
85962.HP0109 85962.HP0192 282
85962.HP0109 85962.HP0194 252
85962.HP0109 85962.HP0197 797
85962.HP0109 85962.HP0198 226
85962.HP0109 85962.HP0202 196
85962.HP0109 85962.HP0210 978
85962.HP0109 85962.HP0211 188
85962.HP0109 85962.HP0213 202
85962.HP0109 85962.HP0218 216
85962.HP0109 85962.HP0220 832
85962.HP0109 85962.HP0221 755
85962.HP0109 85962.HP0235 188
85962.HP0109 85962.HP0238 379
85962.HP0109 85962.HP0243 157
85962.HP0109 85962.HP0255 418
85962.HP0109 85962.HP0264 994
85962.HP0109 85962.HP0269 245
85962.HP0109 85962.HP0275 496
85962.HP0109 85962.HP0285 498
85962.HP0109 85962.HP0294 232
85962.HP0109 85962.HP0306 191
85962.HP0109 85962.HP0318 333
85962.HP0109 85962.HP0319 524
85962.HP0109 85962.HP0321 225
85962.HP0109 85962.HP0323 228
85962.HP0109 85962.HP0330 199
85962.HP0109 85962.HP0331 284
85962.HP0109 85962.HP0336 188
85962.HP0109 85962.HP0349 300
85962.HP0109 85962.HP0355 522
85962.HP0109 85962.HP0361 280
85962.HP0109 85962.HP0364 200
85962.HP0109 85962.HP0374 350
85962.HP0109 85962.HP0376 191
85962.HP0109 85962.HP0382 161
85962.HP0109 85962.HP0388 209
85962.HP0109 85962.HP0389 841
85962.HP0109 85962.HP0390 193
85962.HP0109 85962.HP0391 268
85962.HP0109 85962.HP0392 272
85962.HP0109 85962.HP0393 226
85962.HP0109 85962.HP0396 175
85962.HP0109 85962.HP0399 641
85962.HP0109 85962.HP0400 255
85962.HP0109 85962.HP0401 321
85962.HP0109 85962.HP0403 171
85962.HP0109 85962.HP0404 572
85962.HP0109 85962.HP0407 240
85962.HP0109 85962.HP0409 310
85962.HP0109 85962.HP0417 337
85962.HP0109 85962.HP0425 151
85962.HP0109 85962.HP0431 156
85962.HP0109 85962.HP0432 496
85962.HP0109 85962.HP0452 154
85962.HP0109 85962.HP0459 205
85962.HP0109 85962.HP0472 229
85962.HP0109 85962.HP0480 232
85962.HP0109 85962.HP0500 235
85962.HP0109 85962.HP0501 530
85962.HP0109 85962.HP0510 648
85962.HP0109 85962.HP0512 822
85962.HP0109 85962.HP0514 273
85962.HP0109 85962.HP0515 818
85962.HP0109 85962.HP0516 930
85962.HP0109 85962.HP0517 238
85962.HP0109 85962.HP0519 188
85962.HP0109 85962.HP0522 154
85962.HP0109 85962.HP0524 200
85962.HP0109 85962.HP0527 195
85962.HP0109 85962.HP0544 180
85962.HP0109 85962.HP0547 629
85962.HP0109 85962.HP0553 301
85962.HP0109 85962.HP0562 371
85962.HP0109 85962.HP0570 252
85962.HP0109 85962.HP0576 279
85962.HP0109 85962.HP0585 151
85962.HP0109 85962.HP0601 821
85962.HP0109 85962.HP0604 890
85962.HP0109 85962.HP0618 230
85962.HP0109 85962.HP0620 443
85962.HP0109 85962.HP0627 188
85962.HP0109 85962.HP0628 188
85962.HP0109 85962.HP0639 199
85962.HP0109 85962.HP0641 151
85962.HP0109 85962.HP0648 496
85962.HP0109 85962.HP0649 199
85962.HP0109 85962.HP0652 264
85962.HP0109 85962.HP0653 521
85962.HP0109 85962.HP0655 329
85962.HP0109 85962.HP0665 308
85962.HP0109 85962.HP0676 177
85962.HP0109 85962.HP0680 506
85962.HP0109 85962.HP0687 210
85962.HP0109 85962.HP0690 184
85962.HP0109 85962.HP0701 771
85962.HP0109 85962.HP0705 232
85962.HP0109 85962.HP0707 312
85962.HP0109 85962.HP0714 235
85962.HP0109 85962.HP0723 308
85962.HP0109 85962.HP0724 199
85962.HP0109 85962.HP0728 262
85962.HP0109 85962.HP0734 212
85962.HP0109 85962.HP0738 226
85962.HP0109 85962.HP0741 394
85962.HP0109 85962.HP0752 521
85962.HP0109 85962.HP0763 721
85962.HP0109 85962.HP0774 284
85962.HP0109 85962.HP0777 171
85962.HP0109 85962.HP0779 514
85962.HP0109 85962.HP0786 821
85962.HP0109 85962.HP0794 867
85962.HP0109 85962.HP0795 847
85962.HP0109 85962.HP0797 200
85962.HP0109 85962.HP0806 531
85962.HP0109 85962.HP0810 403
85962.HP0109 85962.HP0814 515
85962.HP0109 85962.HP0816 230
85962.HP0109 85962.HP0821 307
85962.HP0109 85962.HP0824 856
85962.HP0109 85962.HP0825 710
85962.HP0109 85962.HP0827 240
85962.HP0109 85962.HP0829 439
85962.HP0109 85962.HP0830 360
85962.HP0109 85962.HP0834 229
85962.HP0109 85962.HP0835 448
85962.HP0109 85962.HP0841 204
85962.HP0109 85962.HP0848 379
85962.HP0109 85962.HP0849 154
85962.HP0109 85962.HP0853 244
85962.HP0109 85962.HP0857 161
85962.HP0109 85962.HP0862 200
85962.HP0109 85962.HP0866 293
85962.HP0109 85962.HP0867 234
85962.HP0109 85962.HP0870 198
85962.HP0109 85962.HP0871 191
85962.HP0109 85962.HP0875 821
85962.HP0109 85962.HP0876 195
85962.HP0109 85962.HP0877 205
85962.HP0109 85962.HP0880 207
85962.HP0109 85962.HP0883 176
85962.HP0109 85962.HP0886 159
85962.HP0109 85962.HP0887 965
85962.HP0109 85962.HP0900 196
85962.HP0109 85962.HP0903m 249
85962.HP0109 85962.HP0907 153
85962.HP0109 85962.HP0912 521
85962.HP0109 85962.HP0913 278
85962.HP0109 85962.HP0919 333
85962.HP0109 85962.HP0920 210
85962.HP0109 85962.HP0921 894
85962.HP0109 85962.HP0925 203
85962.HP0109 85962.HP0927 830
85962.HP0109 85962.HP0930 178
85962.HP0109 85962.HP0938 240
85962.HP0109 85962.HP0941 266
85962.HP0109 85962.HP0954 174
85962.HP0109 85962.HP0964 157
85962.HP0109 85962.HP0966 256
85962.HP0109 85962.HP0967 196
85962.HP0109 85962.HP0975 225
85962.HP0109 85962.HP0978 714
85962.HP0109 85962.HP0979 825
85962.HP0109 85962.HP1010 667
85962.HP0109 85962.HP1011 187
85962.HP0109 85962.HP1019 257
85962.HP0109 85962.HP1021 193
85962.HP0109 85962.HP1023 491
85962.HP0109 85962.HP1024 875
85962.HP0109 85962.HP1025 573
85962.HP0109 85962.HP1026 720
85962.HP0109 85962.HP1027 677
85962.HP0109 85962.HP1032 669
85962.HP0109 85962.HP1040 295
85962.HP0109 85962.HP1041 192
85962.HP0109 85962.HP1042 162
85962.HP0109 85962.HP1043 193
85962.HP0109 85962.HP1047 187
85962.HP0109 85962.HP1048 435
85962.HP0109 85962.HP1052 152
85962.HP0109 85962.HP1058 228
85962.HP0109 85962.HP1059 258
85962.HP0109 85962.HP1061 180
85962.HP0109 85962.HP1062 190
85962.HP0109 85962.HP1067 490
85962.HP0109 85962.HP1068 506
85962.HP0109 85962.HP1069 839
85962.HP0109 85962.HP1077 198
85962.HP0109 85962.HP1084 198
85962.HP0109 85962.HP1087 349
85962.HP0109 85962.HP1088 297
85962.HP0109 85962.HP1090 398
85962.HP0109 85962.HP1098 188
85962.HP0109 85962.HP1101 756
85962.HP0109 85962.HP1110 199
85962.HP0109 85962.HP1112 254
85962.HP0109 85962.HP1114 505
85962.HP0109 85962.HP1116 284
85962.HP0109 85962.HP1117 188
85962.HP0109 85962.HP1118 200
85962.HP0109 85962.HP1119 234
85962.HP0109 85962.HP1123 490
85962.HP0109 85962.HP1125 353
85962.HP0109 85962.HP1126 191
85962.HP0109 85962.HP1132 229
85962.HP0109 85962.HP1134 208
85962.HP0109 85962.HP1148 252
85962.HP0109 85962.HP1149 152
85962.HP0109 85962.HP1152 827
85962.HP0109 85962.HP1153 208
85962.HP0109 85962.HP1155 196
85962.HP0109 85962.HP1158 166
85962.HP0109 85962.HP1160 251
85962.HP0109 85962.HP1164 208
85962.HP0109 85962.HP1166 227
85962.HP0109 85962.HP1168 200
85962.HP0109 85962.HP1177 154
85962.HP0109 85962.HP1179 183
85962.HP0109 85962.HP1195 746
85962.HP0109 85962.HP1196 258
85962.HP0109 85962.HP1197 204
85962.HP0109 85962.HP1198 869
85962.HP0109 85962.HP1199 569
85962.HP0109 85962.HP1200 410
85962.HP0109 85962.HP1201 338
85962.HP0109 85962.HP1203 691
85962.HP0109 85962.HP1205 710
85962.HP0109 85962.HP1208 234
85962.HP0109 85962.HP1209 195
85962.HP0109 85962.HP1212 179
85962.HP0109 85962.HP1213 765
85962.HP0109 85962.HP1221 161
85962.HP0109 85962.HP1226 500
85962.HP0109 85962.HP1228 530
85962.HP0109 85962.HP1229 191
85962.HP0109 85962.HP1231 240
85962.HP0109 85962.HP1234 157
85962.HP0109 85962.HP1237 463
85962.HP0109 85962.HP1238 200
85962.HP0109 85962.HP1241 339
85962.HP0109 85962.HP1243 199
85962.HP0109 85962.HP1246 422
85962.HP0109 85962.HP1248 249
85962.HP0109 85962.HP1249 454
85962.HP0109 85962.HP1253 319
85962.HP0109 85962.HP1256 298
85962.HP0109 85962.HP1275 208
85962.HP0109 85962.HP1278 194
85962.HP0109 85962.HP1287 228
85962.HP0109 85962.HP1292 232
85962.HP0109 85962.HP1293 912
85962.HP0109 85962.HP1294 264
85962.HP0109 85962.HP1295 175
85962.HP0109 85962.HP1296 303
85962.HP0109 85962.HP1299 166
85962.HP0109 85962.HP1300 612
85962.HP0109 85962.HP1301 152
85962.HP0109 85962.HP1302 259
85962.HP0109 85962.HP1303 226
85962.HP0109 85962.HP1304 309
85962.HP0109 85962.HP1305 213
85962.HP0109 85962.HP1306 169
85962.HP0109 85962.HP1307 655
85962.HP0109 85962.HP1308 222
85962.HP0109 85962.HP1309 407
85962.HP0109 85962.HP1310 241
85962.HP0109 85962.HP1311 209
85962.HP0109 85962.HP1312 375
85962.HP0109 85962.HP1313 333
85962.HP0109 85962.HP1314 257
85962.HP0109 85962.HP1315 324
85962.HP0109 85962.HP1316 168
85962.HP0109 85962.HP1317 180
85962.HP0109 85962.HP1318 351
85962.HP0109 85962.HP1319 316
85962.HP0109 85962.HP1320 280
85962.HP0109 85962.HP1325 496
85962.HP0109 85962.HP1330 236
85962.HP0109 85962.HP1331 236
85962.HP0109 85962.HP1332 994
85962.HP0109 85962.HP1335 303
85962.HP0109 85962.HP1336 680
85962.HP0109 85962.HP1338 230
85962.HP0109 85962.HP1339 238
85962.HP0109 85962.HP1340 200
85962.HP0109 85962.HP1341 240
85962.HP0109 85962.HP1342 236
85962.HP0109 85962.HP1344 199
85962.HP0109 85962.HP1345 816
85962.HP0109 85962.HP1346 426
85962.HP0109 85962.HP1348 206
85962.HP0109 85962.HP1350 204
85962.HP0109 85962.HP1352 204
85962.HP0109 85962.HP1362 212
85962.HP0109 85962.HP1363 151
85962.HP0109 85962.HP1369m 229
85962.HP0109 85962.HP1374 816
85962.HP0109 85962.HP1375 200
85962.HP0109 85962.HP1379 284
85962.HP0109 85962.HP1380 240
85962.HP0109 85962.HP1382 240
85962.HP0109 85962.HP1383 196
85962.HP0109 85962.HP1385 240
85962.HP0109 85962.HP1393 748
85962.HP0109 85962.HP1394 409
85962.HP0109 85962.HP1399 582
85962.HP0109 85962.HP1415 211
85962.HP0109 85962.HP1422 274
85962.HP0109 85962.HP1431 161
85962.HP0109 85962.HP1441 274
85962.HP0109 85962.HP1456 208
85962.HP0109 85962.HP1458 802
85962.HP0109 85962.HP1460 193
85962.HP0109 85962.HP1465 247
85962.HP0109 85962.HP1468 193
85962.HP0109 85962.HP1470 240
85962.HP0109 85962.HP1475 281
85962.HP0109 85962.HP1479 496
85962.HP0109 85962.HP1480 167
85962.HP0109 85962.HP1491 224
85962.HP0109 85962.HP1492 153
85962.HP0109 85962.HP1494 224
85962.HP0109 85962.HP1495 169
85962.HP0109 85962.HP1496 238
85962.HP0109 85962.HP1509 224
85962.HP0109 85962.HP1512 196
85962.HP0109 85962.HP1514 243
85962.HP0109 85962.HP1523 193
85962.HP0109 85962.HP1526 156
85962.HP0109 85962.HP1529 780
85962.HP0109 85962.HP1539 229
85962.HP0109 85962.HP1540 454
85962.HP0109 85962.HP1541 235
85962.HP0109 85962.HP1547 202
85962.HP0109 85962.HP1549 200
85962.HP0109 85962.HP1550 196
85962.HP0109 85962.HP1552 339
85962.HP0109 85962.HP1554 626
85962.HP0109 85962.HP1555 594
85962.HP0109 85962.HP1560 252
85962.HP0109 85962.HP1561 198
85962.HP0109 85962.HP1563 845
85962.HP0109 85962.HP1582 208
85962.HP0110 85962.HP0010 943
85962.HP0110 85962.HP0011 725
85962.HP0110 85962.HP0012 569
85962.HP0110 85962.HP0026 622
85962.HP0110 85962.HP0033 753
85962.HP0110 85962.HP0072 490
85962.HP0110 85962.HP0073 492
85962.HP0110 85962.HP0076 307
85962.HP0110 85962.HP0083 166
85962.HP0110 85962.HP0088 828
85962.HP0110 85962.HP0107 195
85962.HP0110 85962.HP0108 712
85962.HP0110 85962.HP0109 999
85962.HP0110 85962.HP0111 985
85962.HP0110 85962.HP0112 408
85962.HP0110 85962.HP0113 278
85962.HP0110 85962.HP0115 373
85962.HP0110 85962.HP0124 222
85962.HP0110 85962.HP0136 162
85962.HP0110 85962.HP0140 242
85962.HP0110 85962.HP0141 274
85962.HP0110 85962.HP0154 199
85962.HP0110 85962.HP0164 155
85962.HP0110 85962.HP0176 207
85962.HP0110 85962.HP0183 248
85962.HP0110 85962.HP0194 235
85962.HP0110 85962.HP0197 248
85962.HP0110 85962.HP0201 195
85962.HP0110 85962.HP0202 200
85962.HP0110 85962.HP0210 919
85962.HP0110 85962.HP0214 232
85962.HP0110 85962.HP0224 195
85962.HP0110 85962.HP0232 490
85962.HP0110 85962.HP0237 202
85962.HP0110 85962.HP0238 416
85962.HP0110 85962.HP0240 207
85962.HP0110 85962.HP0255 157
85962.HP0110 85962.HP0264 988
85962.HP0110 85962.HP0265 190
85962.HP0110 85962.HP0269 272
85962.HP0110 85962.HP0279 205
85962.HP0110 85962.HP0285 496
85962.HP0110 85962.HP0286 468
85962.HP0110 85962.HP0290 175
85962.HP0110 85962.HP0300 199
85962.HP0110 85962.HP0313 196
85962.HP0110 85962.HP0319 267
85962.HP0110 85962.HP0349 205
85962.HP0110 85962.HP0355 499
85962.HP0110 85962.HP0358 165
85962.HP0110 85962.HP0361 179
85962.HP0110 85962.HP0362 158
85962.HP0110 85962.HP0374 352
85962.HP0110 85962.HP0376 276
85962.HP0110 85962.HP0381 304
85962.HP0110 85962.HP0389 550
85962.HP0110 85962.HP0393 212
85962.HP0110 85962.HP0401 153
85962.HP0110 85962.HP0404 432
85962.HP0110 85962.HP0472 210
85962.HP0110 85962.HP0493 274
85962.HP0110 85962.HP0494 198
85962.HP0110 85962.HP0509 384
85962.HP0110 85962.HP0510 559
85962.HP0110 85962.HP0515 722
85962.HP0110 85962.HP0516 912
85962.HP0110 85962.HP0517 227
85962.HP0110 85962.HP0551 156
85962.HP0110 85962.HP0553 433
85962.HP0110 85962.HP0556 199
85962.HP0110 85962.HP0562 264
85962.HP0110 85962.HP0567 261
85962.HP0110 85962.HP0575 190
85962.HP0110 85962.HP0601 202
85962.HP0110 85962.HP0604 256
85962.HP0110 85962.HP0618 224
85962.HP0110 85962.HP0623 242
85962.HP0110 85962.HP0630 199
85962.HP0110 85962.HP0632 199
85962.HP0110 85962.HP0642 225
85962.HP0110 85962.HP0657 396
85962.HP0110 85962.HP0665 330
85962.HP0110 85962.HP0683 158
85962.HP0110 85962.HP0687 200
85962.HP0110 85962.HP0701 368
85962.HP0110 85962.HP0703 302
85962.HP0110 85962.HP0705 201
85962.HP0110 85962.HP0714 352
85962.HP0110 85962.HP0722 193
85962.HP0110 85962.HP0723 161
85962.HP0110 85962.HP0724 263
85962.HP0110 85962.HP0734 212
85962.HP0110 85962.HP0740 343
85962.HP0110 85962.HP0741 232
85962.HP0110 85962.HP0752 200
85962.HP0110 85962.HP0778 189
85962.HP0110 85962.HP0779 190
85962.HP0110 85962.HP0786 456
85962.HP0110 85962.HP0794 877
85962.HP0110 85962.HP0795 569
85962.HP0110 85962.HP0821 188
85962.HP0110 85962.HP0824 259
85962.HP0110 85962.HP0825 235
85962.HP0110 85962.HP0829 199
85962.HP0110 85962.HP0830 307
85962.HP0110 85962.HP0841 238
85962.HP0110 85962.HP0853 250
85962.HP0110 85962.HP0857 224
85962.HP0110 85962.HP0866 348
85962.HP0110 85962.HP0902 168
85962.HP0110 85962.HP0907 235
85962.HP0110 85962.HP0911 235
85962.HP0110 85962.HP0915 195
85962.HP0110 85962.HP0916 200
85962.HP0110 85962.HP0919 155
85962.HP0110 85962.HP0921 200
85962.HP0110 85962.HP0927 728
85962.HP0110 85962.HP0941 205
85962.HP0110 85962.HP0954 225
85962.HP0110 85962.HP0979 210
85962.HP0110 85962.HP1011 158
85962.HP0110 85962.HP1012 458
85962.HP0110 85962.HP1024 928
85962.HP0110 85962.HP1025 547
85962.HP0110 85962.HP1026 200
85962.HP0110 85962.HP1027 200
85962.HP0110 85962.HP1032 567
85962.HP0110 85962.HP1037 241
85962.HP0110 85962.HP1040 270
85962.HP0110 85962.HP1047 309
85962.HP0110 85962.HP1048 487
85962.HP0110 85962.HP1058 194
85962.HP0110 85962.HP1059 160
85962.HP0110 85962.HP1068 504
85962.HP0110 85962.HP1069 694
85962.HP0110 85962.HP1072 575
85962.HP0110 85962.HP1086 151
85962.HP0110 85962.HP1087 397
85962.HP0110 85962.HP1112 207
85962.HP0110 85962.HP1114 201
85962.HP0110 85962.HP1119 259
85962.HP0110 85962.HP1131 234
85962.HP0110 85962.HP1134 753
85962.HP0110 85962.HP1147 178
85962.HP0110 85962.HP1148 508
85962.HP0110 85962.HP1149 236
85962.HP0110 85962.HP1151 196
85962.HP0110 85962.HP1152 186
85962.HP0110 85962.HP1155 164
85962.HP0110 85962.HP1158 175
85962.HP0110 85962.HP1160 162
85962.HP0110 85962.HP1161 202
85962.HP0110 85962.HP1164 197
85962.HP0110 85962.HP1195 510
85962.HP0110 85962.HP1198 338
85962.HP0110 85962.HP1199 194
85962.HP0110 85962.HP1203 279
85962.HP0110 85962.HP1205 828
85962.HP0110 85962.HP1212 601
85962.HP0110 85962.HP1213 219
85962.HP0110 85962.HP1221 194
85962.HP0110 85962.HP1222 384
85962.HP0110 85962.HP1226 562
85962.HP0110 85962.HP1232 228
85962.HP0110 85962.HP1237 270
85962.HP0110 85962.HP1246 181
85962.HP0110 85962.HP1247 221
85962.HP0110 85962.HP1248 205
85962.HP0110 85962.HP1249 163
85962.HP0110 85962.HP1253 465
85962.HP0110 85962.HP1263 199
85962.HP0110 85962.HP1293 296
85962.HP0110 85962.HP1298 170
85962.HP0110 85962.HP1300 206
85962.HP0110 85962.HP1318 150
85962.HP0110 85962.HP1329 200
85962.HP0110 85962.HP1330 675
85962.HP0110 85962.HP1331 675
85962.HP0110 85962.HP1332 958
85962.HP0110 85962.HP1336 669
85962.HP0110 85962.HP1339 199
85962.HP0110 85962.HP1340 193
85962.HP0110 85962.HP1341 238
85962.HP0110 85962.HP1345 201
85962.HP0110 85962.HP1374 532
85962.HP0110 85962.HP1379 598
85962.HP0110 85962.HP1380 159
85962.HP0110 85962.HP1392 164
85962.HP0110 85962.HP1393 746
85962.HP0110 85962.HP1394 499
85962.HP0110 85962.HP1415 185
85962.HP0110 85962.HP1423 185
85962.HP0110 85962.HP1435 224
85962.HP0110 85962.HP1444 155
85962.HP0110 85962.HP1458 225
85962.HP0110 85962.HP1461 157
85962.HP0110 85962.HP1469 200
85962.HP0110 85962.HP1470 246
85962.HP0110 85962.HP1494 221
85962.HP0110 85962.HP1501 196
85962.HP0110 85962.HP1505 385
85962.HP0110 85962.HP1509 219
85962.HP0110 85962.HP1512 230
85962.HP0110 85962.HP1514 301
85962.HP0110 85962.HP1529 220
85962.HP0110 85962.HP1532 198
85962.HP0110 85962.HP1538 741
85962.HP0110 85962.HP1543 238
85962.HP0110 85962.HP1544 238
85962.HP0110 85962.HP1555 262
85962.HP0110 85962.HP1558 193
85962.HP0110 85962.HP1560 172
85962.HP0110 85962.HP1563 257
85962.HP0110 85962.HP1573 163
85962.HP0111 85962.HP0010 884
85962.HP0111 85962.HP0011 778
85962.HP0111 85962.HP0026 156
85962.HP0111 85962.HP0033 414
85962.HP0111 85962.HP0072 529
85962.HP0111 85962.HP0073 619
85962.HP0111 85962.HP0076 264
85962.HP0111 85962.HP0088 534
85962.HP0111 85962.HP0105 251
85962.HP0111 85962.HP0108 784
85962.HP0111 85962.HP0109 997
85962.HP0111 85962.HP0110 985
85962.HP0111 85962.HP0112 487
85962.HP0111 85962.HP0113 278
85962.HP0111 85962.HP0115 391
85962.HP0111 85962.HP0119 220
85962.HP0111 85962.HP0153 256
85962.HP0111 85962.HP0173 333
85962.HP0111 85962.HP0176 207
85962.HP0111 85962.HP0210 714
85962.HP0111 85962.HP0221 232
85962.HP0111 85962.HP0238 231
85962.HP0111 85962.HP0264 891
85962.HP0111 85962.HP0269 212
85962.HP0111 85962.HP0285 212
85962.HP0111 85962.HP0303 156
85962.HP0111 85962.HP0319 267
85962.HP0111 85962.HP0333 156
85962.HP0111 85962.HP0350 216
85962.HP0111 85962.HP0354 267
85962.HP0111 85962.HP0355 802
85962.HP0111 85962.HP0374 472
85962.HP0111 85962.HP0376 320
85962.HP0111 85962.HP0381 223
85962.HP0111 85962.HP0389 490
85962.HP0111 85962.HP0404 237
85962.HP0111 85962.HP0409 157
85962.HP0111 85962.HP0472 495
85962.HP0111 85962.HP0494 158
85962.HP0111 85962.HP0500 151
85962.HP0111 85962.HP0510 277
85962.HP0111 85962.HP0517 319
85962.HP0111 85962.HP0529 160
85962.HP0111 85962.HP0551 157
85962.HP0111 85962.HP0556 236
85962.HP0111 85962.HP0562 272
85962.HP0111 85962.HP0586 371
85962.HP0111 85962.HP0601 208
85962.HP0111 85962.HP0604 235
85962.HP0111 85962.HP0640 233
85962.HP0111 85962.HP0653 234
85962.HP0111 85962.HP0664 188
85962.HP0111 85962.HP0665 496
85962.HP0111 85962.HP0686 190
85962.HP0111 85962.HP0700 271
85962.HP0111 85962.HP0708 184
85962.HP0111 85962.HP0714 675
85962.HP0111 85962.HP0722 208
85962.HP0111 85962.HP0724 183
85962.HP0111 85962.HP0734 212
85962.HP0111 85962.HP0740 196
85962.HP0111 85962.HP0741 237
85962.HP0111 85962.HP0753 173
85962.HP0111 85962.HP0772 190
85962.HP0111 85962.HP0776 170
85962.HP0111 85962.HP0794 808
85962.HP0111 85962.HP0795 222
85962.HP0111 85962.HP0800 192
85962.HP0111 85962.HP0811 165
85962.HP0111 85962.HP0821 220
85962.HP0111 85962.HP0830 155
85962.HP0111 85962.HP0848 232
85962.HP0111 85962.HP0870 193
85962.HP0111 85962.HP0876 200
85962.HP0111 85962.HP0896 181
85962.HP0111 85962.HP0902 325
85962.HP0111 85962.HP0907 191
85962.HP0111 85962.HP0908 205
85962.HP0111 85962.HP0921 236
85962.HP0111 85962.HP0925 199
85962.HP0111 85962.HP0951 185
85962.HP0111 85962.HP0958 197
85962.HP0111 85962.HP0962 232
85962.HP0111 85962.HP0963 238
85962.HP0111 85962.HP0964 252
85962.HP0111 85962.HP0966 558
85962.HP0111 85962.HP0973 239
85962.HP0111 85962.HP1020 234
85962.HP0111 85962.HP1023 716
85962.HP0111 85962.HP1024 583
85962.HP0111 85962.HP1025 234
85962.HP0111 85962.HP1026 823
85962.HP0111 85962.HP1027 490
85962.HP0111 85962.HP1032 530
85962.HP0111 85962.HP1040 168
85962.HP0111 85962.HP1047 193
85962.HP0111 85962.HP1059 178
85962.HP0111 85962.HP1061 251
85962.HP0111 85962.HP1068 350
85962.HP0111 85962.HP1069 491
85962.HP0111 85962.HP1072 491
85962.HP0111 85962.HP1077 229
85962.HP0111 85962.HP1087 267
85962.HP0111 85962.HP1120 333
85962.HP0111 85962.HP1135 586
85962.HP0111 85962.HP1148 177
85962.HP0111 85962.HP1152 235
85962.HP0111 85962.HP1160 336
85962.HP0111 85962.HP1198 200
85962.HP0111 85962.HP1205 200
85962.HP0111 85962.HP1221 153
85962.HP0111 85962.HP1223 156
85962.HP0111 85962.HP1226 410
85962.HP0111 85962.HP1236 217
85962.HP0111 85962.HP1287 199
85962.HP0111 85962.HP1293 240
85962.HP0111 85962.HP1329 236
85962.HP0111 85962.HP1330 780
85962.HP0111 85962.HP1331 780
85962.HP0111 85962.HP1332 495
85962.HP0111 85962.HP1338 235
85962.HP0111 85962.HP1339 232
85962.HP0111 85962.HP1340 379
85962.HP0111 85962.HP1341 201
85962.HP0111 85962.HP1342 200
85962.HP0111 85962.HP1349 202
85962.HP0111 85962.HP1393 531
85962.HP0111 85962.HP1394 337
85962.HP0111 85962.HP1420 174
85962.HP0111 85962.HP1421 157
85962.HP0111 85962.HP1427 238
85962.HP0111 85962.HP1435 197
85962.HP0111 85962.HP1469 235
85962.HP0111 85962.HP1490 220
85962.HP0111 85962.HP1494 196
85962.HP0111 85962.HP1501 229
85962.HP0111 85962.HP1512 204
85962.HP0111 85962.HP1529 208
85962.HP0111 85962.HP1549 181
85962.HP0111 85962.HP1560 180
85962.HP0111 85962.HP1563 208
85962.HP0111 85962.HP1575 333
85962.HP0112 85962.HP0109 431
85962.HP0112 85962.HP0110 408
85962.HP0112 85962.HP0111 487
85962.HP0112 85962.HP0113 783
85962.HP0112 85962.HP0177 192
85962.HP0112 85962.HP0180 152
85962.HP0112 85962.HP0181 159
85962.HP0112 85962.HP0199 152
85962.HP0112 85962.HP0218 155
85962.HP0112 85962.HP0231 339
85962.HP0112 85962.HP0235 174
85962.HP0112 85962.HP0236 281
85962.HP0112 85962.HP0266 155
85962.HP0112 85962.HP0267 301
85962.HP0112 85962.HP0268 382
85962.HP0112 85962.HP0274 168
85962.HP0112 85962.HP0276 226
85962.HP0112 85962.HP0282 281
85962.HP0112 85962.HP0285 156
85962.HP0112 85962.HP0286 156
85962.HP0112 85962.HP0287 156
85962.HP0112 85962.HP0288 159
85962.HP0112 85962.HP0328 159
85962.HP0112 85962.HP0336 179
85962.HP0112 85962.HP0391 190
85962.HP0112 85962.HP0392 190
85962.HP0112 85962.HP0393 349
85962.HP0112 85962.HP0394 349
85962.HP0112 85962.HP0397 154
85962.HP0112 85962.HP0399 162
85962.HP0112 85962.HP0444 167
85962.HP0112 85962.HP0465 248
85962.HP0112 85962.HP0488 202
85962.HP0112 85962.HP0495 456
85962.HP0112 85962.HP0602 267
85962.HP0112 85962.HP0641 255
85962.HP0112 85962.HP0657 307
85962.HP0112 85962.HP0660 208
85962.HP0112 85962.HP0662 207
85962.HP0112 85962.HP0676 195
85962.HP0112 85962.HP0707 457
85962.HP0112 85962.HP0763 307
85962.HP0112 85962.HP0764 168
85962.HP0112 85962.HP0778 552
85962.HP0112 85962.HP0808 197
85962.HP0112 85962.HP0885 195
85962.HP0112 85962.HP0898 192
85962.HP0112 85962.HP0899 192
85962.HP0112 85962.HP0977 253
85962.HP0112 85962.HP0978 341
85962.HP0112 85962.HP0979 320
85962.HP0112 85962.HP1030 162
85962.HP0112 85962.HP1036 195
85962.HP0112 85962.HP1048 217
85962.HP0112 85962.HP1049 254
85962.HP0112 85962.HP1059 192
85962.HP0112 85962.HP1082 370
85962.HP0112 85962.HP1084 153
85962.HP0112 85962.HP1087 193
85962.HP0112 85962.HP1088 155
85962.HP0112 85962.HP1116 202
85962.HP0112 85962.HP1148 171
85962.HP0112 85962.HP1157 220
85962.HP0112 85962.HP1174 206
85962.HP0112 85962.HP1181 168
85962.HP0112 85962.HP1218 192
85962.HP0112 85962.HP1230 430
85962.HP0112 85962.HP1235 291
85962.HP0112 85962.HP1247 242
85962.HP0112 85962.HP1249 156
85962.HP0112 85962.HP1258 413
85962.HP0112 85962.HP1372 155
85962.HP0112 85962.HP1429 195
85962.HP0112 85962.HP1495 252
85962.HP0112 85962.HP1505 181
85962.HP0112 85962.HP1517 153
85962.HP0112 85962.HP1523 307
85962.HP0112 85962.HP1548 763
85962.HP0112 85962.HP1549 230
85962.HP0112 85962.HP1550 230
85962.HP0113 85962.HP0109 255
85962.HP0113 85962.HP0110 278
85962.HP0113 85962.HP0111 278
85962.HP0113 85962.HP0112 783
85962.HP0113 85962.HP0118 502
85962.HP0113 85962.HP0123 200
85962.HP0113 85962.HP0124 200
85962.HP0113 85962.HP0195 238
85962.HP0113 85962.HP0196 238
85962.HP0113 85962.HP0202 238
85962.HP0113 85962.HP0215 210
85962.HP0113 85962.HP0218 823
85962.HP0113 85962.HP0229 208
85962.HP0113 85962.HP0231 510
85962.HP0113 85962.HP0241 569
85962.HP0113 85962.HP0245 191
85962.HP0113 85962.HP0277 240
85962.HP0113 85962.HP0359 776
85962.HP0113 85962.HP0423 744
85962.HP0113 85962.HP0449 190
85962.HP0113 85962.HP0472 204
85962.HP0113 85962.HP0486 565
85962.HP0113 85962.HP0550 230
85962.HP0113 85962.HP0559 567
85962.HP0113 85962.HP0582 776
85962.HP0113 85962.HP0605 500
85962.HP0113 85962.HP0682 563
85962.HP0113 85962.HP0702 191
85962.HP0113 85962.HP0719 720
85962.HP0113 85962.HP0757 776
85962.HP0113 85962.HP0773 720
85962.HP0113 85962.HP0836 776
85962.HP0113 85962.HP0874 536
85962.HP0113 85962.HP0896 198
85962.HP0113 85962.HP0906 496
85962.HP0113 85962.HP0920 720
85962.HP0113 85962.HP0953 710
85962.HP0113 85962.HP0973 710
85962.HP0113 85962.HP0996 710
85962.HP0113 85962.HP1041 447
85962.HP0113 85962.HP1068 235
85962.HP0113 85962.HP1073 236
85962.HP0113 85962.HP1083 190
85962.HP0113 85962.HP1122 254
85962.HP0113 85962.HP1169 708
85962.HP0113 85962.HP1170 679
85962.HP0113 85962.HP1247 675
85962.HP0113 85962.HP1255 696
85962.HP0113 85962.HP1274 756
85962.HP0113 85962.HP1285 675
85962.HP0113 85962.HP1286 490
85962.HP0113 85962.HP1326 490
85962.HP0113 85962.HP1334 712
85962.HP0113 85962.HP1341 193
85962.HP0113 85962.HP1358 677
85962.HP0113 85962.HP1408 510
85962.HP0113 85962.HP1412 565
85962.HP0113 85962.HP1430 718
85962.HP0113 85962.HP1458 228
85962.HP0113 85962.HP1510 776
85962.HP0113 85962.HP1548 776
85962.HP0113 85962.HP1559 338
85962.HP0113 85962.HP1561 232
85962.HP0113 85962.HP1562 208
85962.HP0113 85962.HP1585 200
85962.HP0114 85962.HP0009 180
85962.HP0114 85962.HP0019 340
85962.HP0114 85962.HP0036 232
85962.HP0114 85962.HP0039m 169
85962.HP0114 85962.HP0082 234
85962.HP0114 85962.HP0099 252
85962.HP0114 85962.HP0103 235
85962.HP0114 85962.HP0115 938
85962.HP0114 85962.HP0116 563
85962.HP0114 85962.HP0117 472
85962.HP0114 85962.HP0146 461
85962.HP0114 85962.HP0156 613
85962.HP0114 85962.HP0164 333
85962.HP0114 85962.HP0165 229
85962.HP0114 85962.HP0166 151
85962.HP0114 85962.HP0173 200
85962.HP0114 85962.HP0178 787
85962.HP0114 85962.HP0184 611
85962.HP0114 85962.HP0231 261
85962.HP0114 85962.HP0244 539
85962.HP0114 85962.HP0245 666
85962.HP0114 85962.HP0246 210
85962.HP0114 85962.HP0272 276
85962.HP0114 85962.HP0295 844
85962.HP0114 85962.HP0303 185
85962.HP0114 85962.HP0325 204
85962.HP0114 85962.HP0326 615
85962.HP0114 85962.HP0327 610
85962.HP0114 85962.HP0351 193
85962.HP0114 85962.HP0352 200
85962.HP0114 85962.HP0366 824
85962.HP0114 85962.HP0367 490
85962.HP0114 85962.HP0391 202
85962.HP0114 85962.HP0392 333
85962.HP0114 85962.HP0393 200
85962.HP0114 85962.HP0406 212
85962.HP0114 85962.HP0465 775
85962.HP0114 85962.HP0466 841
85962.HP0114 85962.HP0472 232
85962.HP0114 85962.HP0522 193
85962.HP0114 85962.HP0555 242
85962.HP0114 85962.HP0573 494
85962.HP0114 85962.HP0584 234
85962.HP0114 85962.HP0599 207
85962.HP0114 85962.HP0601 729
85962.HP0114 85962.HP0616 263
85962.HP0114 85962.HP0635 221
85962.HP0114 85962.HP0645 308
85962.HP0114 85962.HP0664 732
85962.HP0114 85962.HP0684 230
85962.HP0114 85962.HP0685 210
85962.HP0114 85962.HP0695 234
85962.HP0114 85962.HP0696 380
85962.HP0114 85962.HP0697 490
85962.HP0114 85962.HP0703 597
85962.HP0114 85962.HP0708 180
85962.HP0114 85962.HP0714 235
85962.HP0114 85962.HP0725 159
85962.HP0114 85962.HP0751 170
85962.HP0114 85962.HP0752 253
85962.HP0114 85962.HP0753 260
85962.HP0114 85962.HP0764 250
85962.HP0114 85962.HP0770 195
85962.HP0114 85962.HP0776 743
85962.HP0114 85962.HP0801 614
85962.HP0114 85962.HP0815 336
85962.HP0114 85962.HP0816 210
85962.HP0114 85962.HP0832 157
85962.HP0114 85962.HP0833 166
85962.HP0114 85962.HP0834 162
85962.HP0114 85962.HP0837 160
85962.HP0114 85962.HP0840 877
85962.HP0114 85962.HP0842 670
85962.HP0114 85962.HP0869 530
85962.HP0114 85962.HP0870 563
85962.HP0114 85962.HP0906 718
85962.HP0114 85962.HP0908 201
85962.HP0114 85962.HP0918 417
85962.HP0114 85962.HP0937 163
85962.HP0114 85962.HP0948 150
85962.HP0114 85962.HP0952 194
85962.HP0114 85962.HP0958 776
85962.HP0114 85962.HP1034 210
85962.HP0114 85962.HP1035 431
85962.HP0114 85962.HP1041 191
85962.HP0114 85962.HP1051 710
85962.HP0114 85962.HP1052 193
85962.HP0114 85962.HP1067 200
85962.HP0114 85962.HP1075 309
85962.HP0114 85962.HP1076 235
85962.HP0114 85962.HP1092 232
85962.HP0114 85962.HP1111 205
85962.HP0114 85962.HP1119 611
85962.HP0114 85962.HP1120 930
85962.HP0114 85962.HP1121 718
85962.HP0114 85962.HP1122 490
85962.HP0114 85962.HP1141 152
85962.HP0114 85962.HP1154 587
85962.HP0114 85962.HP1155 235
85962.HP0114 85962.HP1233 827
85962.HP0114 85962.HP1274 225
85962.HP0114 85962.HP1286 338
85962.HP0114 85962.HP1293 180
85962.HP0114 85962.HP1336 164
85962.HP0114 85962.HP1372 184
85962.HP0114 85962.HP1377 201
85962.HP0114 85962.HP1407 153
85962.HP0114 85962.HP1419 200
85962.HP0114 85962.HP1420 229
85962.HP0114 85962.HP1430 184
85962.HP0114 85962.HP1440 152
85962.HP0114 85962.HP1442 230
85962.HP0114 85962.HP1451 385
85962.HP0114 85962.HP1457 151
85962.HP0114 85962.HP1462 532
85962.HP0114 85962.HP1489 151
85962.HP0114 85962.HP1541 172
85962.HP0114 85962.HP1558 333
85962.HP0114 85962.HP1559 391
85962.HP0114 85962.HP1575 333
85962.HP0114 85962.HP1585 199
85962.HP0115 85962.HP0010 841
85962.HP0115 85962.HP0011 710
85962.HP0115 85962.HP0017 159
85962.HP0115 85962.HP0019 302
85962.HP0115 85962.HP0023 198
85962.HP0115 85962.HP0026 292
85962.HP0115 85962.HP0055 335
85962.HP0115 85962.HP0056 191
85962.HP0115 85962.HP0067 340
85962.HP0115 85962.HP0068 208
85962.HP0115 85962.HP0069 199
85962.HP0115 85962.HP0071 710
85962.HP0115 85962.HP0072 841
85962.HP0115 85962.HP0073 841
85962.HP0115 85962.HP0075 398
85962.HP0115 85962.HP0077 151
85962.HP0115 85962.HP0080 153
85962.HP0115 85962.HP0082 202
85962.HP0115 85962.HP0088 790
85962.HP0115 85962.HP0089 196
85962.HP0115 85962.HP0093 196
85962.HP0115 85962.HP0094 208
85962.HP0115 85962.HP0099 198
85962.HP0115 85962.HP0103 491
85962.HP0115 85962.HP0105 679
85962.HP0115 85962.HP0106 174
85962.HP0115 85962.HP0107 185
85962.HP0115 85962.HP0109 823
85962.HP0115 85962.HP0110 373
85962.HP0115 85962.HP0111 391
85962.HP0115 85962.HP0114 938
85962.HP0115 85962.HP0116 712
85962.HP0115 85962.HP0117 601
85962.HP0115 85962.HP0142 230
85962.HP0115 85962.HP0165 200
85962.HP0115 85962.HP0166 532
85962.HP0115 85962.HP0173 698
85962.HP0115 85962.HP0178 834
85962.HP0115 85962.HP0183 200
85962.HP0115 85962.HP0194 205
85962.HP0115 85962.HP0196 213
85962.HP0115 85962.HP0214 191
85962.HP0115 85962.HP0229 193
85962.HP0115 85962.HP0244 788
85962.HP0115 85962.HP0246 800
85962.HP0115 85962.HP0256 198
85962.HP0115 85962.HP0264 232
85962.HP0115 85962.HP0271 151
85962.HP0115 85962.HP0286 199
85962.HP0115 85962.HP0294 374
85962.HP0115 85962.HP0295 541
85962.HP0115 85962.HP0318 198
85962.HP0115 85962.HP0325 781
85962.HP0115 85962.HP0326 228
85962.HP0115 85962.HP0327 238
85962.HP0115 85962.HP0331 524
85962.HP0115 85962.HP0351 881
85962.HP0115 85962.HP0352 649
85962.HP0115 85962.HP0353 536
85962.HP0115 85962.HP0364 191
85962.HP0115 85962.HP0366 862
85962.HP0115 85962.HP0367 335
85962.HP0115 85962.HP0389 619
85962.HP0115 85962.HP0390 238
85962.HP0115 85962.HP0391 731
85962.HP0115 85962.HP0392 736
85962.HP0115 85962.HP0393 568
85962.HP0115 85962.HP0401 195
85962.HP0115 85962.HP0405 490
85962.HP0115 85962.HP0420 320
85962.HP0115 85962.HP0440 240
85962.HP0115 85962.HP0441 170
85962.HP0115 85962.HP0465 441
85962.HP0115 85962.HP0472 712
85962.HP0115 85962.HP0488 191
85962.HP0115 85962.HP0492 232
85962.HP0115 85962.HP0499 347
85962.HP0115 85962.HP0512 489
85962.HP0115 85962.HP0518 208
85962.HP0115 85962.HP0522 238
85962.HP0115 85962.HP0528 193
85962.HP0115 85962.HP0531 208
85962.HP0115 85962.HP0532 238
85962.HP0115 85962.HP0537 199
85962.HP0115 85962.HP0540 199
85962.HP0115 85962.HP0542 151
85962.HP0115 85962.HP0544 490
85962.HP0115 85962.HP0545 240
85962.HP0115 85962.HP0546 193
85962.HP0115 85962.HP0547 819
85962.HP0115 85962.HP0549 208
85962.HP0115 85962.HP0558 344
85962.HP0115 85962.HP0576 170
85962.HP0115 85962.HP0584 213
85962.HP0115 85962.HP0599 170
85962.HP0115 85962.HP0604 368
85962.HP0115 85962.HP0616 250
85962.HP0115 85962.HP0621 170
85962.HP0115 85962.HP0642 171
85962.HP0115 85962.HP0651 195
85962.HP0115 85962.HP0653 567
85962.HP0115 85962.HP0663 191
85962.HP0115 85962.HP0679 218
85962.HP0115 85962.HP0684 208
85962.HP0115 85962.HP0685 208
85962.HP0115 85962.HP0695 232
85962.HP0115 85962.HP0697 208
85962.HP0115 85962.HP0701 385
85962.HP0115 85962.HP0703 177
85962.HP0115 85962.HP0714 971
85962.HP0115 85962.HP0723 193
85962.HP0115 85962.HP0724 191
85962.HP0115 85962.HP0751 460
85962.HP0115 85962.HP0752 976
85962.HP0115 85962.HP0753 975
85962.HP0115 85962.HP0754 191
85962.HP0115 85962.HP0763 265
85962.HP0115 85962.HP0770 850
85962.HP0115 85962.HP0779 193
85962.HP0115 85962.HP0786 545
85962.HP0115 85962.HP0790 490
85962.HP0115 85962.HP0795 205
85962.HP0115 85962.HP0797 827
85962.HP0115 85962.HP0806 230
85962.HP0115 85962.HP0815 871
85962.HP0115 85962.HP0816 817
85962.HP0115 85962.HP0824 230
85962.HP0115 85962.HP0833 219
85962.HP0115 85962.HP0834 254
85962.HP0115 85962.HP0840 863
85962.HP0115 85962.HP0848 151
85962.HP0115 85962.HP0853 191
85962.HP0115 85962.HP0857 208
85962.HP0115 85962.HP0869 208
85962.HP0115 85962.HP0870 897
85962.HP0115 85962.HP0875 782
85962.HP0115 85962.HP0876 281
85962.HP0115 85962.HP0887 841
85962.HP0115 85962.HP0896 235
85962.HP0115 85962.HP0906 791
85962.HP0115 85962.HP0907 792
85962.HP0115 85962.HP0908 896
85962.HP0115 85962.HP0912 635
85962.HP0115 85962.HP0913 663
85962.HP0115 85962.HP0916 196
85962.HP0115 85962.HP0921 205
85962.HP0115 85962.HP0923 198
85962.HP0115 85962.HP0938 199
85962.HP0115 85962.HP0958 837
85962.HP0115 85962.HP0959 338
85962.HP0115 85962.HP0979 230
85962.HP0115 85962.HP1019 200
85962.HP0115 85962.HP1021 234
85962.HP0115 85962.HP1024 200
85962.HP0115 85962.HP1026 195
85962.HP0115 85962.HP1027 200
85962.HP0115 85962.HP1028 238
85962.HP0115 85962.HP1029 200
85962.HP0115 85962.HP1030 306
85962.HP0115 85962.HP1031 825
85962.HP0115 85962.HP1032 952
85962.HP0115 85962.HP1034 211
85962.HP0115 85962.HP1035 794
85962.HP0115 85962.HP1041 898
85962.HP0115 85962.HP1043 200
85962.HP0115 85962.HP1045 157
85962.HP0115 85962.HP1050 193
85962.HP0115 85962.HP1051 379
85962.HP0115 85962.HP1052 200
85962.HP0115 85962.HP1053 170
85962.HP0115 85962.HP1061 199
85962.HP0115 85962.HP1067 839
85962.HP0115 85962.HP1069 199
85962.HP0115 85962.HP1072 232
85962.HP0115 85962.HP1076 499
85962.HP0115 85962.HP1077 195
85962.HP0115 85962.HP1092 516
85962.HP0115 85962.HP1095 180
85962.HP0115 85962.HP1105 252
85962.HP0115 85962.HP1116 191
85962.HP0115 85962.HP1118 230
85962.HP0115 85962.HP1119 934
85962.HP0115 85962.HP1120 679
85962.HP0115 85962.HP1122 396
85962.HP0115 85962.HP1125 193
85962.HP0115 85962.HP1132 185
85962.HP0115 85962.HP1134 529
85962.HP0115 85962.HP1150 167
85962.HP0115 85962.HP1154 459
85962.HP0115 85962.HP1155 716
85962.HP0115 85962.HP1157 237
85962.HP0115 85962.HP1172 175
85962.HP0115 85962.HP1175 215
85962.HP0115 85962.HP1186 152
85962.HP0115 85962.HP1192 238
85962.HP0115 85962.HP1209 238
85962.HP0115 85962.HP1226 198
85962.HP0115 85962.HP1233 234
85962.HP0115 85962.HP1238 205
85962.HP0115 85962.HP1243 238
85962.HP0115 85962.HP1248 199
85962.HP0115 85962.HP1275 156
85962.HP0115 85962.HP1279 200
85962.HP0115 85962.HP1340 210
85962.HP0115 85962.HP1341 200
85962.HP0115 85962.HP1342 230
85962.HP0115 85962.HP1365 196
85962.HP0115 85962.HP1369m 199
85962.HP0115 85962.HP1373 258
85962.HP0115 85962.HP1374 174
85962.HP0115 85962.HP1377 394
85962.HP0115 85962.HP1392 211
85962.HP0115 85962.HP1394 335
85962.HP0115 85962.HP1399 675
85962.HP0115 85962.HP1406 209
85962.HP0115 85962.HP1419 807
85962.HP0115 85962.HP1420 834
85962.HP0115 85962.HP1421 229
85962.HP0115 85962.HP1432 199
85962.HP0115 85962.HP1440 196
85962.HP0115 85962.HP1442 603
85962.HP0115 85962.HP1456 712
85962.HP0115 85962.HP1458 200
85962.HP0115 85962.HP1462 199
85962.HP0115 85962.HP1469 195
85962.HP0115 85962.HP1477 183
85962.HP0115 85962.HP1501 183
85962.HP0115 85962.HP1512 200
85962.HP0115 85962.HP1538 199
85962.HP0115 85962.HP1539 199
85962.HP0115 85962.HP1557 318
85962.HP0115 85962.HP1558 674
85962.HP0115 85962.HP1559 821
85962.HP0115 85962.HP1563 514
85962.HP0115 85962.HP1575 397
85962.HP0115 85962.HP1578 330
85962.HP0115 85962.HP1584 227
85962.HP0115 85962.HP1585 685
85962.HP0116 85962.HP0001 156
85962.HP0116 85962.HP0005 156
85962.HP0116 85962.HP0010 292
85962.HP0116 85962.HP0011 166
85962.HP0116 85962.HP0012 533
85962.HP0116 85962.HP0017 178
85962.HP0116 85962.HP0026 349
85962.HP0116 85962.HP0035 183
85962.HP0116 85962.HP0038 238
85962.HP0116 85962.HP0039m 217
85962.HP0116 85962.HP0042 275
85962.HP0116 85962.HP0043 268
85962.HP0116 85962.HP0048 192
85962.HP0116 85962.HP0072 198
85962.HP0116 85962.HP0073 180
85962.HP0116 85962.HP0076 227
85962.HP0116 85962.HP0088 266
85962.HP0116 85962.HP0109 256
85962.HP0116 85962.HP0114 563
85962.HP0116 85962.HP0115 712
85962.HP0116 85962.HP0117 887
85962.HP0116 85962.HP0123 319
85962.HP0116 85962.HP0141 208
85962.HP0116 85962.HP0145 154
85962.HP0116 85962.HP0146 152
85962.HP0116 85962.HP0152 153
85962.HP0116 85962.HP0153 861
85962.HP0116 85962.HP0154 198
85962.HP0116 85962.HP0157 300
85962.HP0116 85962.HP0169 320
85962.HP0116 85962.HP0171 399
85962.HP0116 85962.HP0176 193
85962.HP0116 85962.HP0178 196
85962.HP0116 85962.HP0180 316
85962.HP0116 85962.HP0194 228
85962.HP0116 85962.HP0198 329
85962.HP0116 85962.HP0213 331
85962.HP0116 85962.HP0215 250
85962.HP0116 85962.HP0216 180
85962.HP0116 85962.HP0222 565
85962.HP0116 85962.HP0223 224
85962.HP0116 85962.HP0235 154
85962.HP0116 85962.HP0240 276
85962.HP0116 85962.HP0250 188
85962.HP0116 85962.HP0258 156
85962.HP0116 85962.HP0266 443
85962.HP0116 85962.HP0269 296
85962.HP0116 85962.HP0282 168
85962.HP0116 85962.HP0288 163
85962.HP0116 85962.HP0296 232
85962.HP0116 85962.HP0301 188
85962.HP0116 85962.HP0302 188
85962.HP0116 85962.HP0307 156
85962.HP0116 85962.HP0315 185
85962.HP0116 85962.HP0319 315
85962.HP0116 85962.HP0321 338
85962.HP0116 85962.HP0331 210
85962.HP0116 85962.HP0333 785
85962.HP0116 85962.HP0336 154
85962.HP0116 85962.HP0348 155
85962.HP0116 85962.HP0349 208
85962.HP0116 85962.HP0351 313
85962.HP0116 85962.HP0352 337
85962.HP0116 85962.HP0353 393
85962.HP0116 85962.HP0355 232
85962.HP0116 85962.HP0360 335
85962.HP0116 85962.HP0361 268
85962.HP0116 85962.HP0366 160
85962.HP0116 85962.HP0372 353
85962.HP0116 85962.HP0374 227
85962.HP0116 85962.HP0376 262
85962.HP0116 85962.HP0387 664
85962.HP0116 85962.HP0395 394
85962.HP0116 85962.HP0397 305
85962.HP0116 85962.HP0399 160
85962.HP0116 85962.HP0401 204
85962.HP0116 85962.HP0403 194
85962.HP0116 85962.HP0417 192
85962.HP0116 85962.HP0422 352
85962.HP0116 85962.HP0425 300
85962.HP0116 85962.HP0431 227
85962.HP0116 85962.HP0432 301
85962.HP0116 85962.HP0440 480
85962.HP0116 85962.HP0441 178
85962.HP0116 85962.HP0442 236
85962.HP0116 85962.HP0446 179
85962.HP0116 85962.HP0454 185
85962.HP0116 85962.HP0459 441
85962.HP0116 85962.HP0471 233
85962.HP0116 85962.HP0473 190
85962.HP0116 85962.HP0475 193
85962.HP0116 85962.HP0476 338
85962.HP0116 85962.HP0491 368
85962.HP0116 85962.HP0494 209
85962.HP0116 85962.HP0500 611
85962.HP0116 85962.HP0501 846
85962.HP0116 85962.HP0515 540
85962.HP0116 85962.HP0516 586
85962.HP0116 85962.HP0517 358
85962.HP0116 85962.HP0524 459
85962.HP0116 85962.HP0525 370
85962.HP0116 85962.HP0527 260
85962.HP0116 85962.HP0544 178
85962.HP0116 85962.HP0557 168
85962.HP0116 85962.HP0569 268
85962.HP0116 85962.HP0576 275
85962.HP0116 85962.HP0577 166
85962.HP0116 85962.HP0584 200
85962.HP0116 85962.HP0585 249
85962.HP0116 85962.HP0589 243
85962.HP0116 85962.HP0590 243
85962.HP0116 85962.HP0591 243
85962.HP0116 85962.HP0601 287
85962.HP0116 85962.HP0620 393
85962.HP0116 85962.HP0639 191
85962.HP0116 85962.HP0648 232
85962.HP0116 85962.HP0652 324
85962.HP0116 85962.HP0655 232
85962.HP0116 85962.HP0657 168
85962.HP0116 85962.HP0658 520
85962.HP0116 85962.HP0661 591
85962.HP0116 85962.HP0662 678
85962.HP0116 85962.HP0675 513
85962.HP0116 85962.HP0680 152
85962.HP0116 85962.HP0684 208
85962.HP0116 85962.HP0685 208
85962.HP0116 85962.HP0691 200
85962.HP0116 85962.HP0692 151
85962.HP0116 85962.HP0701 845
85962.HP0116 85962.HP0707 191
85962.HP0116 85962.HP0714 191
85962.HP0116 85962.HP0717 212
85962.HP0116 85962.HP0736 235
85962.HP0116 85962.HP0738 395
85962.HP0116 85962.HP0740 232
85962.HP0116 85962.HP0747 222
85962.HP0116 85962.HP0760 170
85962.HP0116 85962.HP0763 275
85962.HP0116 85962.HP0769 195
85962.HP0116 85962.HP0772 364
85962.HP0116 85962.HP0774 168
85962.HP0116 85962.HP0776 384
85962.HP0116 85962.HP0777 439
85962.HP0116 85962.HP0786 239
85962.HP0116 85962.HP0792 438
85962.HP0116 85962.HP0793 447
85962.HP0116 85962.HP0794 191
85962.HP0116 85962.HP0795 289
85962.HP0116 85962.HP0798 336
85962.HP0116 85962.HP0813 165
85962.HP0116 85962.HP0821 212
85962.HP0116 85962.HP0823 424
85962.HP0116 85962.HP0824 350
85962.HP0116 85962.HP0830 467
85962.HP0116 85962.HP0835 418
85962.HP0116 85962.HP0843 490
85962.HP0116 85962.HP0845 196
85962.HP0116 85962.HP0848 235
85962.HP0116 85962.HP0849 154
85962.HP0116 85962.HP0875 316
85962.HP0116 85962.HP0877 207
85962.HP0116 85962.HP0883 199
85962.HP0116 85962.HP0907 185
85962.HP0116 85962.HP0911 360
85962.HP0116 85962.HP0925 219
85962.HP0116 85962.HP0927 190
85962.HP0116 85962.HP0929 166
85962.HP0116 85962.HP0941 420
85962.HP0116 85962.HP0944 209
85962.HP0116 85962.HP0947 201
85962.HP0116 85962.HP0951 229
85962.HP0116 85962.HP0952 224
85962.HP0116 85962.HP0975 493
85962.HP0116 85962.HP0978 237
85962.HP0116 85962.HP0979 371
85962.HP0116 85962.HP0980 156
85962.HP0116 85962.HP0995 734
85962.HP0116 85962.HP1000 274
85962.HP0116 85962.HP1004 490
85962.HP0116 85962.HP1006 202
85962.HP0116 85962.HP1011 195
85962.HP0116 85962.HP1013 217
85962.HP0116 85962.HP1016 260
85962.HP0116 85962.HP1020 220
85962.HP0116 85962.HP1022 165
85962.HP0116 85962.HP1026 464
85962.HP0116 85962.HP1030 211
85962.HP0116 85962.HP1031 195
85962.HP0116 85962.HP1037 304
85962.HP0116 85962.HP1047 197
85962.HP0116 85962.HP1048 242
85962.HP0116 85962.HP1059 199
85962.HP0116 85962.HP1061 192
85962.HP0116 85962.HP1062 349
85962.HP0116 85962.HP1084 468
85962.HP0116 85962.HP1087 338
85962.HP0116 85962.HP1090 711
85962.HP0116 85962.HP1108 243
85962.HP0116 85962.HP1110 248
85962.HP0116 85962.HP1111 243
85962.HP0116 85962.HP1114 199
85962.HP0116 85962.HP1134 157
85962.HP0116 85962.HP1135 182
85962.HP0116 85962.HP1137 152
85962.HP0116 85962.HP1138 187
85962.HP0116 85962.HP1140 235
85962.HP0116 85962.HP1141 457
85962.HP0116 85962.HP1147 370
85962.HP0116 85962.HP1148 340
85962.HP0116 85962.HP1149 224
85962.HP0116 85962.HP1151 298
85962.HP0116 85962.HP1152 390
85962.HP0116 85962.HP1153 316
85962.HP0116 85962.HP1158 172
85962.HP0116 85962.HP1166 230
85962.HP0116 85962.HP1175 172
85962.HP0116 85962.HP1182 180
85962.HP0116 85962.HP1183 596
85962.HP0116 85962.HP1197 200
85962.HP0116 85962.HP1198 881
85962.HP0116 85962.HP1200 191
85962.HP0116 85962.HP1202 169
85962.HP0116 85962.HP1203 275
85962.HP0116 85962.HP1204 263
85962.HP0116 85962.HP1207 168
85962.HP0116 85962.HP1213 152
85962.HP0116 85962.HP1221 207
85962.HP0116 85962.HP1231 570
85962.HP0116 85962.HP1237 253
85962.HP0116 85962.HP1240 301
85962.HP0116 85962.HP1241 359
85962.HP0116 85962.HP1245 695
85962.HP0116 85962.HP1248 488
85962.HP0116 85962.HP1249 155
85962.HP0116 85962.HP1256 263
85962.HP0116 85962.HP1259 196
85962.HP0116 85962.HP1264 205
85962.HP0116 85962.HP1273 369
85962.HP0116 85962.HP1293 704
85962.HP0116 85962.HP1295 338
85962.HP0116 85962.HP1296 249
85962.HP0116 85962.HP1300 162
85962.HP0116 85962.HP1302 690
85962.HP0116 85962.HP1304 184
85962.HP0116 85962.HP1305 193
85962.HP0116 85962.HP1306 152
85962.HP0116 85962.HP1307 168
85962.HP0116 85962.HP1313 659
85962.HP0116 85962.HP1315 194
85962.HP0116 85962.HP1316 151
85962.HP0116 85962.HP1319 192
85962.HP0116 85962.HP1323 555
85962.HP0116 85962.HP1332 234
85962.HP0116 85962.HP1344 195
85962.HP0116 85962.HP1350 268
85962.HP0116 85962.HP1362 730
85962.HP0116 85962.HP1363 151
85962.HP0116 85962.HP1369m 180
85962.HP0116 85962.HP1373 196
85962.HP0116 85962.HP1374 213
85962.HP0116 85962.HP1382 150
85962.HP0116 85962.HP1386 390
85962.HP0116 85962.HP1387 200
85962.HP0116 85962.HP1398 339
85962.HP0116 85962.HP1406 556
85962.HP0116 85962.HP1407 259
85962.HP0116 85962.HP1410 155
85962.HP0116 85962.HP1418 228
85962.HP0116 85962.HP1419 196
85962.HP0116 85962.HP1420 282
85962.HP0116 85962.HP1421 155
85962.HP0116 85962.HP1422 236
85962.HP0116 85962.HP1430 316
85962.HP0116 85962.HP1435 221
85962.HP0116 85962.HP1437 157
85962.HP0116 85962.HP1442 214
85962.HP0116 85962.HP1444 255
85962.HP0116 85962.HP1458 350
85962.HP0116 85962.HP1459 351
85962.HP0116 85962.HP1460 531
85962.HP0116 85962.HP1470 547
85962.HP0116 85962.HP1474 520
85962.HP0116 85962.HP1477 315
85962.HP0116 85962.HP1478 370
85962.HP0116 85962.HP1485 215
85962.HP0116 85962.HP1491 201
85962.HP0116 85962.HP1493 154
85962.HP0116 85962.HP1509 474
85962.HP0116 85962.HP1518 229
85962.HP0116 85962.HP1523 655
85962.HP0116 85962.HP1529 716
85962.HP0116 85962.HP1532 211
85962.HP0116 85962.HP1533 265
85962.HP0116 85962.HP1547 343
85962.HP0116 85962.HP1549 339
85962.HP0116 85962.HP1550 316
85962.HP0116 85962.HP1551 180
85962.HP0116 85962.HP1552 180
85962.HP0116 85962.HP1554 799
85962.HP0116 85962.HP1555 492
85962.HP0116 85962.HP1557 310
85962.HP0116 85962.HP1558 389
85962.HP0116 85962.HP1559 453
85962.HP0116 85962.HP1560 265
85962.HP0116 85962.HP1572 151
85962.HP0116 85962.HP1573 333
85962.HP0116 85962.HP1575 239
85962.HP0117 85962.HP0100 442
85962.HP0117 85962.HP0114 472
85962.HP0117 85962.HP0115 601
85962.HP0117 85962.HP0116 887
85962.HP0117 85962.HP0118 490
85962.HP0117 85962.HP0120 839
85962.HP0117 85962.HP0121 827
85962.HP0117 85962.HP0157 159
85962.HP0117 85962.HP0164 333
85962.HP0117 85962.HP0165 199
85962.HP0117 85962.HP0166 196
85962.HP0117 85962.HP0177 336
85962.HP0117 85962.HP0189 303
85962.HP0117 85962.HP0247 385
85962.HP0117 85962.HP0283 156
85962.HP0117 85962.HP0303 754
85962.HP0117 85962.HP0319 294
85962.HP0117 85962.HP0349 155
85962.HP0117 85962.HP0363 173
85962.HP0117 85962.HP0389 161
85962.HP0117 85962.HP0399 168
85962.HP0117 85962.HP0401 156
85962.HP0117 85962.HP0409 330
85962.HP0117 85962.HP0440 215
85962.HP0117 85962.HP0507 179
85962.HP0117 85962.HP0604 575
85962.HP0117 85962.HP0635 155
85962.HP0117 85962.HP0665 191
85962.HP0117 85962.HP0701 445
85962.HP0117 85962.HP0703 396
85962.HP0117 85962.HP0777 156
85962.HP0117 85962.HP0786 174
85962.HP0117 85962.HP0804 272
85962.HP0117 85962.HP0808 192
85962.HP0117 85962.HP0829 150
85962.HP0117 85962.HP0830 264
85962.HP0117 85962.HP0836 190
85962.HP0117 85962.HP0837 301
85962.HP0117 85962.HP0843 170
85962.HP0117 85962.HP0933 266
85962.HP0117 85962.HP0934 198
85962.HP0117 85962.HP0975 337
85962.HP0117 85962.HP1186 821
85962.HP0117 85962.HP1187 782
85962.HP0117 85962.HP1189 898
85962.HP0117 85962.HP1198 221
85962.HP0117 85962.HP1226 361
85962.HP0117 85962.HP1228 179
85962.HP0117 85962.HP1249 156
85962.HP0117 85962.HP1299 230
85962.HP0117 85962.HP1431 220
85962.HP0117 85962.HP1568 183
85962.HP0118 85962.HP0039m 180
85962.HP0118 85962.HP0056 490
85962.HP0118 85962.HP0068 283
85962.HP0118 85962.HP0088 507
85962.HP0118 85962.HP0113 502
85962.HP0118 85962.HP0117 490
85962.HP0118 85962.HP0119 446
85962.HP0118 85962.HP0120 299
85962.HP0118 85962.HP0121 237
85962.HP0118 85962.HP0122 186
85962.HP0118 85962.HP0123 294
85962.HP0118 85962.HP0124 290
85962.HP0118 85962.HP0125 177
85962.HP0118 85962.HP0126 163
85962.HP0118 85962.HP0127 150
85962.HP0118 85962.HP0155 526
85962.HP0118 85962.HP0165 208
85962.HP0118 85962.HP0166 200
85962.HP0118 85962.HP0175 235
85962.HP0118 85962.HP0196 196
85962.HP0118 85962.HP0202 196
85962.HP0118 85962.HP0205 167
85962.HP0118 85962.HP0218 494
85962.HP0118 85962.HP0229 435
85962.HP0118 85962.HP0241 524
85962.HP0118 85962.HP0276 176
85962.HP0118 85962.HP0277 490
85962.HP0118 85962.HP0302 208
85962.HP0118 85962.HP0306 196
85962.HP0118 85962.HP0310 340
85962.HP0118 85962.HP0351 216
85962.HP0118 85962.HP0356 152
85962.HP0118 85962.HP0359 690
85962.HP0118 85962.HP0367 232
85962.HP0118 85962.HP0380 200
85962.HP0118 85962.HP0387 199
85962.HP0118 85962.HP0406 236
85962.HP0118 85962.HP0432 156
85962.HP0118 85962.HP0449 324
85962.HP0118 85962.HP0453 153
85962.HP0118 85962.HP0459 152
85962.HP0118 85962.HP0472 527
85962.HP0118 85962.HP0485 199
85962.HP0118 85962.HP0486 154
85962.HP0118 85962.HP0489 160
85962.HP0118 85962.HP0525 196
85962.HP0118 85962.HP0527 209
85962.HP0118 85962.HP0537 214
85962.HP0118 85962.HP0550 205
85962.HP0118 85962.HP0559 199
85962.HP0118 85962.HP0582 710
85962.HP0118 85962.HP0601 200
85962.HP0118 85962.HP0636 496
85962.HP0118 85962.HP0660 217
85962.HP0118 85962.HP0682 496
85962.HP0118 85962.HP0721 240
85962.HP0118 85962.HP0723 193
85962.HP0118 85962.HP0725 232
85962.HP0118 85962.HP0753 193
85962.HP0118 85962.HP0757 710
85962.HP0118 85962.HP0778 155
85962.HP0118 85962.HP0801 335
85962.HP0118 85962.HP0827 177
85962.HP0118 85962.HP0828 200
85962.HP0118 85962.HP0836 710
85962.HP0118 85962.HP0874 230
85962.HP0118 85962.HP0876 232
85962.HP0118 85962.HP0896 207
85962.HP0118 85962.HP0906 207
85962.HP0118 85962.HP0908 173
85962.HP0118 85962.HP0920 675
85962.HP0118 85962.HP0930 339
85962.HP0118 85962.HP0948 201
85962.HP0118 85962.HP0973 619
85962.HP0118 85962.HP0996 513
85962.HP0118 85962.HP1021 205
85962.HP0118 85962.HP1022 467
85962.HP0118 85962.HP1045 198
85962.HP0118 85962.HP1050 200
85962.HP0118 85962.HP1076 235
85962.HP0118 85962.HP1122 232
85962.HP0118 85962.HP1156 177
85962.HP0118 85962.HP1172 380
85962.HP0118 85962.HP1177 353
85962.HP0118 85962.HP1186 240
85962.HP0118 85962.HP1190 156
85962.HP0118 85962.HP1193 232
85962.HP0118 85962.HP1255 561
85962.HP0118 85962.HP1274 675
85962.HP0118 85962.HP1285 534
85962.HP0118 85962.HP1286 240
85962.HP0118 85962.HP1326 529
85962.HP0118 85962.HP1327 403
85962.HP0118 85962.HP1333 166
85962.HP0118 85962.HP1341 154
85962.HP0118 85962.HP1408 340
85962.HP0118 85962.HP1417m 168
85962.HP0118 85962.HP1430 661
85962.HP0118 85962.HP1440 235
85962.HP0118 85962.HP1457 238
85962.HP0118 85962.HP1458 200
85962.HP0118 85962.HP1479 308
85962.HP0118 85962.HP1510 710
85962.HP0118 85962.HP1512 196
85962.HP0118 85962.HP1548 710
85962.HP0118 85962.HP1559 582
85962.HP0118 85962.HP1585 196
85962.HP0119 85962.HP0020 180
85962.HP0119 85962.HP0025 393
85962.HP0119 85962.HP0037 162
85962.HP0119 85962.HP0047 180
85962.HP0119 85962.HP0060 206
85962.HP0119 85962.HP0071 205
85962.HP0119 85962.HP0080 505
85962.HP0119 85962.HP0111 220
85962.HP0119 85962.HP0118 446
85962.HP0119 85962.HP0120 460
85962.HP0119 85962.HP0121 324
85962.HP0119 85962.HP0122 251
85962.HP0119 85962.HP0123 228
85962.HP0119 85962.HP0124 228
85962.HP0119 85962.HP0125 228
85962.HP0119 85962.HP0126 195
85962.HP0119 85962.HP0127 165
85962.HP0119 85962.HP0128 159
85962.HP0119 85962.HP0165 561
85962.HP0119 85962.HP0166 529
85962.HP0119 85962.HP0182 200
85962.HP0119 85962.HP0199 641
85962.HP0119 85962.HP0259 200
85962.HP0119 85962.HP0295 156
85962.HP0119 85962.HP0381 151
85962.HP0119 85962.HP0454 202
85962.HP0119 85962.HP0475 167
85962.HP0119 85962.HP0508 458
85962.HP0119 85962.HP0522 189
85962.HP0119 85962.HP0540 197
85962.HP0119 85962.HP0580 156
85962.HP0119 85962.HP0684 224
85962.HP0119 85962.HP0725 219
85962.HP0119 85962.HP0819 159
85962.HP0119 85962.HP0871 205
85962.HP0119 85962.HP0876 188
85962.HP0119 85962.HP0887 321
85962.HP0119 85962.HP0907 173
85962.HP0119 85962.HP0915 191
85962.HP0119 85962.HP0916 235
85962.HP0119 85962.HP0922 201
85962.HP0119 85962.HP0929 179
85962.HP0119 85962.HP0973 180
85962.HP0119 85962.HP1003 234
85962.HP0119 85962.HP1158 174
85962.HP0119 85962.HP1201 154
85962.HP0119 85962.HP1231 199
85962.HP0119 85962.HP1387 200
85962.HP0119 85962.HP1408 200
85962.HP0119 85962.HP1415 155
85962.HP0119 85962.HP1432 714
85962.HP0119 85962.HP1450 262
85962.HP0119 85962.HP1479 206
85962.HP0119 85962.HP1493 166
85962.HP0119 85962.HP1527 264
85962.HP0119 85962.HP1535 195
85962.HP0120 85962.HP0025 166
85962.HP0120 85962.HP0068 247
85962.HP0120 85962.HP0117 839
85962.HP0120 85962.HP0118 299
85962.HP0120 85962.HP0119 460
85962.HP0120 85962.HP0121 658
85962.HP0120 85962.HP0122 412
85962.HP0120 85962.HP0123 355
85962.HP0120 85962.HP0124 355
85962.HP0120 85962.HP0125 355
85962.HP0120 85962.HP0126 274
85962.HP0120 85962.HP0127 203
85962.HP0120 85962.HP0128 187
85962.HP0120 85962.HP0129 163
85962.HP0120 85962.HP0164 167
85962.HP0120 85962.HP0165 766
85962.HP0120 85962.HP0166 714
85962.HP0120 85962.HP0174 183
85962.HP0120 85962.HP0205 223
85962.HP0120 85962.HP0215 158
85962.HP0120 85962.HP0244 157
85962.HP0120 85962.HP0356 152
85962.HP0120 85962.HP0406 230
85962.HP0120 85962.HP0432 156
85962.HP0120 85962.HP0449 202
85962.HP0120 85962.HP0522 301
85962.HP0120 85962.HP0527 588
85962.HP0120 85962.HP0532 232
85962.HP0120 85962.HP0610 150
85962.HP0120 85962.HP0655 193
85962.HP0120 85962.HP0699 151
85962.HP0120 85962.HP0725 158
85962.HP0120 85962.HP0750 154
85962.HP0120 85962.HP0778 150
85962.HP0120 85962.HP0827 177
85962.HP0120 85962.HP0884 470
85962.HP0120 85962.HP0996 154
85962.HP0120 85962.HP1124 150
85962.HP0120 85962.HP1127 153
85962.HP0120 85962.HP1156 257
85962.HP0120 85962.HP1186 200
85962.HP0120 85962.HP1189 199
85962.HP0120 85962.HP1190 156
85962.HP0120 85962.HP1198 583
85962.HP0120 85962.HP1274 205
85962.HP0120 85962.HP1283 156
85962.HP0120 85962.HP1372 167
85962.HP0120 85962.HP1390 226
85962.HP0120 85962.HP1392 161
85962.HP0120 85962.HP1453 245
85962.HP0120 85962.HP1514 153
85962.HP0120 85962.HP1527 173
85962.HP0120 85962.HP1559 154
85962.HP0121 85962.HP0012 440
85962.HP0121 85962.HP0013 156
85962.HP0121 85962.HP0086 196
85962.HP0121 85962.HP0088 424
85962.HP0121 85962.HP0106 199
85962.HP0121 85962.HP0117 827
85962.HP0121 85962.HP0118 237
85962.HP0121 85962.HP0119 324
85962.HP0121 85962.HP0120 658
85962.HP0121 85962.HP0122 579
85962.HP0121 85962.HP0123 488
85962.HP0121 85962.HP0124 606
85962.HP0121 85962.HP0125 488
85962.HP0121 85962.HP0126 382
85962.HP0121 85962.HP0127 242
85962.HP0121 85962.HP0128 216
85962.HP0121 85962.HP0129 178
85962.HP0121 85962.HP0139 179
85962.HP0121 85962.HP0154 930
85962.HP0121 85962.HP0163 157
85962.HP0121 85962.HP0176 266
85962.HP0121 85962.HP0192 194
85962.HP0121 85962.HP0194 226
85962.HP0121 85962.HP0195 235
85962.HP0121 85962.HP0224 151
85962.HP0121 85962.HP0238 156
85962.HP0121 85962.HP0240 317
85962.HP0121 85962.HP0264 200
85962.HP0121 85962.HP0349 274
85962.HP0121 85962.HP0354 200
85962.HP0121 85962.HP0357 154
85962.HP0121 85962.HP0364 524
85962.HP0121 85962.HP0370 423
85962.HP0121 85962.HP0371 314
85962.HP0121 85962.HP0397 161
85962.HP0121 85962.HP0402 191
85962.HP0121 85962.HP0409 200
85962.HP0121 85962.HP0415 318
85962.HP0121 85962.HP0417 291
85962.HP0121 85962.HP0501 199
85962.HP0121 85962.HP0509 188
85962.HP0121 85962.HP0517 436
85962.HP0121 85962.HP0572 312
85962.HP0121 85962.HP0575 240
85962.HP0121 85962.HP0576 157
85962.HP0121 85962.HP0588 193
85962.HP0121 85962.HP0589 191
85962.HP0121 85962.HP0590 196
85962.HP0121 85962.HP0591 195
85962.HP0121 85962.HP0597 300
85962.HP0121 85962.HP0615 196
85962.HP0121 85962.HP0618 202
85962.HP0121 85962.HP0625 186
85962.HP0121 85962.HP0630 490
85962.HP0121 85962.HP0639 155
85962.HP0121 85962.HP0646 252
85962.HP0121 85962.HP0649 198
85962.HP0121 85962.HP0662 318
85962.HP0121 85962.HP0666 273
85962.HP0121 85962.HP0676 154
85962.HP0121 85962.HP0683 274
85962.HP0121 85962.HP0695 193
85962.HP0121 85962.HP0700 219
85962.HP0121 85962.HP0742 376
85962.HP0121 85962.HP0786 151
85962.HP0121 85962.HP0795 154
85962.HP0121 85962.HP0829 179
85962.HP0121 85962.HP0903m 513
85962.HP0121 85962.HP0921 338
85962.HP0121 85962.HP0943 196
85962.HP0121 85962.HP0960 488
85962.HP0121 85962.HP0972 519
85962.HP0121 85962.HP0974 271
85962.HP0121 85962.HP1011 200
85962.HP0121 85962.HP1020 235
85962.HP0121 85962.HP1021 152
85962.HP0121 85962.HP1022 200
85962.HP0121 85962.HP1058 157
85962.HP0121 85962.HP1069 151
85962.HP0121 85962.HP1088 200
85962.HP0121 85962.HP1100 532
85962.HP0121 85962.HP1101 539
85962.HP0121 85962.HP1102 199
85962.HP0121 85962.HP1103 199
85962.HP0121 85962.HP1108 909
85962.HP0121 85962.HP1109 901
85962.HP0121 85962.HP1110 926
85962.HP0121 85962.HP1111 907
85962.HP0121 85962.HP1131 195
85962.HP0121 85962.HP1148 197
85962.HP0121 85962.HP1160 260
85962.HP0121 85962.HP1161 262
85962.HP0121 85962.HP1164 210
85962.HP0121 85962.HP1166 261
85962.HP0121 85962.HP1186 159
85962.HP0121 85962.HP1189 230
85962.HP0121 85962.HP1195 151
85962.HP0121 85962.HP1198 200
85962.HP0121 85962.HP1222 514
85962.HP0121 85962.HP1227 200
85962.HP0121 85962.HP1246 442
85962.HP0121 85962.HP1248 164
85962.HP0121 85962.HP1249 234
85962.HP0121 85962.HP1253 191
85962.HP0121 85962.HP1257 207
85962.HP0121 85962.HP1263 235
85962.HP0121 85962.HP1278 240
85962.HP0121 85962.HP1282 200
85962.HP0121 85962.HP1312 269
85962.HP0121 85962.HP1325 198
85962.HP0121 85962.HP1342 200
85962.HP0121 85962.HP1345 514
85962.HP0121 85962.HP1346 194
85962.HP0121 85962.HP1385 205
85962.HP0121 85962.HP1386 495
85962.HP0121 85962.HP1429 172
85962.HP0121 85962.HP1435 328
85962.HP0121 85962.HP1460 246
85962.HP0121 85962.HP1478 238
85962.HP0121 85962.HP1480 228
85962.HP0121 85962.HP1484 192
85962.HP0121 85962.HP1490 221
85962.HP0121 85962.HP1495 285
85962.HP0121 85962.HP1496 156
85962.HP0121 85962.HP1497 220
85962.HP0121 85962.HP1538 199
85962.HP0122 85962.HP0118 186
85962.HP0122 85962.HP0119 251
85962.HP0122 85962.HP0120 412
85962.HP0122 85962.HP0121 579
85962.HP0122 85962.HP0123 715
85962.HP0122 85962.HP0124 715
85962.HP0122 85962.HP0125 715
85962.HP0122 85962.HP0126 500
85962.HP0122 85962.HP0127 310
85962.HP0122 85962.HP0128 266
85962.HP0122 85962.HP0129 203
85962.HP0123 85962.HP0005 272
85962.HP0123 85962.HP0006 200
85962.HP0123 85962.HP0010 846
85962.HP0123 85962.HP0011 157
85962.HP0123 85962.HP0012 191
85962.HP0123 85962.HP0029 216
85962.HP0123 85962.HP0074 222
85962.HP0123 85962.HP0075 383
85962.HP0123 85962.HP0076 196
85962.HP0123 85962.HP0077 466
85962.HP0123 85962.HP0083 156
85962.HP0123 85962.HP0084 377
85962.HP0123 85962.HP0086 239
85962.HP0123 85962.HP0090 187
85962.HP0123 85962.HP0098 218
85962.HP0123 85962.HP0109 516
85962.HP0123 85962.HP0113 200
85962.HP0123 85962.HP0116 319
85962.HP0123 85962.HP0118 294
85962.HP0123 85962.HP0119 228
85962.HP0123 85962.HP0120 355
85962.HP0123 85962.HP0121 488
85962.HP0123 85962.HP0122 715
85962.HP0123 85962.HP0124 970
85962.HP0123 85962.HP0125 933
85962.HP0123 85962.HP0126 836
85962.HP0123 85962.HP0127 354
85962.HP0123 85962.HP0128 300
85962.HP0123 85962.HP0129 219
85962.HP0123 85962.HP0153 161
85962.HP0123 85962.HP0154 537
85962.HP0123 85962.HP0162 459
85962.HP0123 85962.HP0163 326
85962.HP0123 85962.HP0171 156
85962.HP0123 85962.HP0176 180
85962.HP0123 85962.HP0177 239
85962.HP0123 85962.HP0182 528
85962.HP0123 85962.HP0183 638
85962.HP0123 85962.HP0184 230
85962.HP0123 85962.HP0194 263
85962.HP0123 85962.HP0195 274
85962.HP0123 85962.HP0196 199
85962.HP0123 85962.HP0198 237
85962.HP0123 85962.HP0201 274
85962.HP0123 85962.HP0202 207
85962.HP0123 85962.HP0213 193
85962.HP0123 85962.HP0218 199
85962.HP0123 85962.HP0221 291
85962.HP0123 85962.HP0229 235
85962.HP0123 85962.HP0238 441
85962.HP0123 85962.HP0241 200
85962.HP0123 85962.HP0255 268
85962.HP0123 85962.HP0280 320
85962.HP0123 85962.HP0281 196
85962.HP0123 85962.HP0286 241
85962.HP0123 85962.HP0295 199
85962.HP0123 85962.HP0297 174
85962.HP0123 85962.HP0303 354
85962.HP0123 85962.HP0312 243
85962.HP0123 85962.HP0319 417
85962.HP0123 85962.HP0331 193
85962.HP0123 85962.HP0348 200
85962.HP0123 85962.HP0349 150
85962.HP0123 85962.HP0355 192
85962.HP0123 85962.HP0359 236
85962.HP0123 85962.HP0370 257
85962.HP0123 85962.HP0377 164
85962.HP0123 85962.HP0395 209
85962.HP0123 85962.HP0402 650
85962.HP0123 85962.HP0403 699
85962.HP0123 85962.HP0404 263
85962.HP0123 85962.HP0407 235
85962.HP0123 85962.HP0409 455
85962.HP0123 85962.HP0417 696
85962.HP0123 85962.HP0425 244
85962.HP0123 85962.HP0476 404
85962.HP0123 85962.HP0493 235
85962.HP0123 85962.HP0494 231
85962.HP0123 85962.HP0512 535
85962.HP0123 85962.HP0514 364
85962.HP0123 85962.HP0515 224
85962.HP0123 85962.HP0516 244
85962.HP0123 85962.HP0550 543
85962.HP0123 85962.HP0551 195
85962.HP0123 85962.HP0553 195
85962.HP0123 85962.HP0558 277
85962.HP0123 85962.HP0559 208
85962.HP0123 85962.HP0566 161
85962.HP0123 85962.HP0569 331
85962.HP0123 85962.HP0572 306
85962.HP0123 85962.HP0574 156
85962.HP0123 85962.HP0577 281
85962.HP0123 85962.HP0582 327
85962.HP0123 85962.HP0602 291
85962.HP0123 85962.HP0617 275
85962.HP0123 85962.HP0643 402
85962.HP0123 85962.HP0662 486
85962.HP0123 85962.HP0663 175
85962.HP0123 85962.HP0665 202
85962.HP0123 85962.HP0672 200
85962.HP0123 85962.HP0676 271
85962.HP0123 85962.HP0680 166
85962.HP0123 85962.HP0682 200
85962.HP0123 85962.HP0683 184
85962.HP0123 85962.HP0701 264
85962.HP0123 85962.HP0717 154
85962.HP0123 85962.HP0741 562
85962.HP0123 85962.HP0743 671
85962.HP0123 85962.HP0747 329
85962.HP0123 85962.HP0757 338
85962.HP0123 85962.HP0763 351
85962.HP0123 85962.HP0774 851
85962.HP0123 85962.HP0775 270
85962.HP0123 85962.HP0777 233
85962.HP0123 85962.HP0786 160
85962.HP0123 85962.HP0794 284
85962.HP0123 85962.HP0795 278
85962.HP0123 85962.HP0799 206
85962.HP0123 85962.HP0808 172
85962.HP0123 85962.HP0814 155
85962.HP0123 85962.HP0819 159
85962.HP0123 85962.HP0824 322
85962.HP0123 85962.HP0825 214
85962.HP0123 85962.HP0829 156
85962.HP0123 85962.HP0831 229
85962.HP0123 85962.HP0836 338
85962.HP0123 85962.HP0843 232
85962.HP0123 85962.HP0854 268
85962.HP0123 85962.HP0866 197
85962.HP0123 85962.HP0874 152
85962.HP0123 85962.HP0877 424
85962.HP0123 85962.HP0883 522
85962.HP0123 85962.HP0886 553
85962.HP0123 85962.HP0903m 196
85962.HP0123 85962.HP0920 449
85962.HP0123 85962.HP0921 344
85962.HP0123 85962.HP0928 320
85962.HP0123 85962.HP0933 267
85962.HP0123 85962.HP0943 153
85962.HP0123 85962.HP0944 274
85962.HP0123 85962.HP0952 316
85962.HP0123 85962.HP0955 239
85962.HP0123 85962.HP0962 168
85962.HP0123 85962.HP0973 232
85962.HP0123 85962.HP0974 209
85962.HP0123 85962.HP0978 191
85962.HP0123 85962.HP1000 230
85962.HP0123 85962.HP1013 212
85962.HP0123 85962.HP1016 299
85962.HP0123 85962.HP1020 183
85962.HP0123 85962.HP1022 169
85962.HP0123 85962.HP1025 252
85962.HP0123 85962.HP1037 285
85962.HP0123 85962.HP1040 241
85962.HP0123 85962.HP1047 235
85962.HP0123 85962.HP1048 301
85962.HP0123 85962.HP1050 536
85962.HP0123 85962.HP1058 164
85962.HP0123 85962.HP1059 393
85962.HP0123 85962.HP1062 293
85962.HP0123 85962.HP1063 175
85962.HP0123 85962.HP1069 337
85962.HP0123 85962.HP1100 320
85962.HP0123 85962.HP1103 459
85962.HP0123 85962.HP1112 163
85962.HP0123 85962.HP1114 305
85962.HP0123 85962.HP1123 208
85962.HP0123 85962.HP1126 227
85962.HP0123 85962.HP1139 336
85962.HP0123 85962.HP1141 236
85962.HP0123 85962.HP1151 182
85962.HP0123 85962.HP1152 167
85962.HP0123 85962.HP1153 768
85962.HP0123 85962.HP1155 267
85962.HP0123 85962.HP1189 200
85962.HP0123 85962.HP1190 735
85962.HP0123 85962.HP1191 207
85962.HP0123 85962.HP1195 542
85962.HP0123 85962.HP1196 223
85962.HP0123 85962.HP1198 328
85962.HP0123 85962.HP1199 261
85962.HP0123 85962.HP1201 183
85962.HP0123 85962.HP1202 232
85962.HP0123 85962.HP1203 547
85962.HP0123 85962.HP1204 370
85962.HP0123 85962.HP1208 175
85962.HP0123 85962.HP1213 198
85962.HP0123 85962.HP1232 512
85962.HP0123 85962.HP1237 211
85962.HP0123 85962.HP1241 516
85962.HP0123 85962.HP1244 151
85962.HP0123 85962.HP1246 532
85962.HP0123 85962.HP1253 894
85962.HP0123 85962.HP1255 471
85962.HP0123 85962.HP1256 603
85962.HP0123 85962.HP1268 344
85962.HP0123 85962.HP1271 385
85962.HP0123 85962.HP1272 489
85962.HP0123 85962.HP1274 240
85962.HP0123 85962.HP1277 175
85962.HP0123 85962.HP1278 286
85962.HP0123 85962.HP1280 262
85962.HP0123 85962.HP1285 230
85962.HP0123 85962.HP1286 196
85962.HP0123 85962.HP1290 252
85962.HP0123 85962.HP1292 182
85962.HP0123 85962.HP1293 253
85962.HP0123 85962.HP1294 175
85962.HP0123 85962.HP1296 199
85962.HP0123 85962.HP1299 237
85962.HP0123 85962.HP1302 204
85962.HP0123 85962.HP1304 204
85962.HP0123 85962.HP1306 306
85962.HP0123 85962.HP1307 199
85962.HP0123 85962.HP1309 189
85962.HP0123 85962.HP1312 171
85962.HP0123 85962.HP1313 198
85962.HP0123 85962.HP1315 239
85962.HP0123 85962.HP1316 177
85962.HP0123 85962.HP1318 194
85962.HP0123 85962.HP1319 221
85962.HP0123 85962.HP1320 240
85962.HP0123 85962.HP1326 180
85962.HP0123 85962.HP1332 331
85962.HP0123 85962.HP1345 300
85962.HP0123 85962.HP1346 336
85962.HP0123 85962.HP1350 353
85962.HP0123 85962.HP1362 190
85962.HP0123 85962.HP1372 451
85962.HP0123 85962.HP1373 356
85962.HP0123 85962.HP1386 328
85962.HP0123 85962.HP1393 320
85962.HP0123 85962.HP1394 281
85962.HP0123 85962.HP1399 192
85962.HP0123 85962.HP1408 193
85962.HP0123 85962.HP1410 200
85962.HP0123 85962.HP1415 232
85962.HP0123 85962.HP1422 847
85962.HP0123 85962.HP1430 257
85962.HP0123 85962.HP1431 263
85962.HP0123 85962.HP1440 170
85962.HP0123 85962.HP1448 235
85962.HP0123 85962.HP1449 317
85962.HP0123 85962.HP1452 424
85962.HP0123 85962.HP1459 228
85962.HP0123 85962.HP1470 418
85962.HP0123 85962.HP1475 340
85962.HP0123 85962.HP1480 806
85962.HP0123 85962.HP1496 504
85962.HP0123 85962.HP1510 238
85962.HP0123 85962.HP1523 296
85962.HP0123 85962.HP1532 207
85962.HP0123 85962.HP1541 240
85962.HP0123 85962.HP1545 206
85962.HP0123 85962.HP1547 655
85962.HP0123 85962.HP1548 238
85962.HP0123 85962.HP1549 318
85962.HP0123 85962.HP1550 424
85962.HP0123 85962.HP1554 223
85962.HP0123 85962.HP1555 530
85962.HP0123 85962.HP1560 167
85962.HP0123 85962.HP1565 321
85962.HP0123 85962.HP1584 268
85962.HP0124 85962.HP0001 157
85962.HP0124 85962.HP0010 200
85962.HP0124 85962.HP0012 313
85962.HP0124 85962.HP0033 166
85962.HP0124 85962.HP0074 192
85962.HP0124 85962.HP0075 303
85962.HP0124 85962.HP0076 622
85962.HP0124 85962.HP0077 352
85962.HP0124 85962.HP0083 791
85962.HP0124 85962.HP0084 773
85962.HP0124 85962.HP0088 378
85962.HP0124 85962.HP0109 438
85962.HP0124 85962.HP0110 222
85962.HP0124 85962.HP0113 200
85962.HP0124 85962.HP0118 290
85962.HP0124 85962.HP0119 228
85962.HP0124 85962.HP0120 355
85962.HP0124 85962.HP0121 606
85962.HP0124 85962.HP0122 715
85962.HP0124 85962.HP0123 970
85962.HP0124 85962.HP0125 985
85962.HP0124 85962.HP0126 967
85962.HP0124 85962.HP0127 354
85962.HP0124 85962.HP0128 300
85962.HP0124 85962.HP0129 219
85962.HP0124 85962.HP0136 276
85962.HP0124 85962.HP0154 244
85962.HP0124 85962.HP0171 552
85962.HP0124 85962.HP0177 302
85962.HP0124 85962.HP0182 255
85962.HP0124 85962.HP0192 174
85962.HP0124 85962.HP0195 251
85962.HP0124 85962.HP0196 258
85962.HP0124 85962.HP0200 174
85962.HP0124 85962.HP0201 165
85962.HP0124 85962.HP0202 203
85962.HP0124 85962.HP0207 306
85962.HP0124 85962.HP0212 223
85962.HP0124 85962.HP0218 199
85962.HP0124 85962.HP0241 200
85962.HP0124 85962.HP0264 200
85962.HP0124 85962.HP0281 190
85962.HP0124 85962.HP0296 716
85962.HP0124 85962.HP0297 277
85962.HP0124 85962.HP0319 307
85962.HP0124 85962.HP0321 199
85962.HP0124 85962.HP0330 222
85962.HP0124 85962.HP0334 196
85962.HP0124 85962.HP0348 201
85962.HP0124 85962.HP0349 227
85962.HP0124 85962.HP0359 236
85962.HP0124 85962.HP0361 176
85962.HP0124 85962.HP0364 199
85962.HP0124 85962.HP0377 232
85962.HP0124 85962.HP0389 329
85962.HP0124 85962.HP0399 652
85962.HP0124 85962.HP0402 595
85962.HP0124 85962.HP0403 712
85962.HP0124 85962.HP0409 154
85962.HP0124 85962.HP0417 362
85962.HP0124 85962.HP0425 250
85962.HP0124 85962.HP0476 201
85962.HP0124 85962.HP0480 281
85962.HP0124 85962.HP0491 494
85962.HP0124 85962.HP0494 191
85962.HP0124 85962.HP0501 418
85962.HP0124 85962.HP0514 656
85962.HP0124 85962.HP0550 619
85962.HP0124 85962.HP0551 154
85962.HP0124 85962.HP0553 368
85962.HP0124 85962.HP0559 560
85962.HP0124 85962.HP0561 195
85962.HP0124 85962.HP0562 374
85962.HP0124 85962.HP0577 206
85962.HP0124 85962.HP0582 238
85962.HP0124 85962.HP0615 199
85962.HP0124 85962.HP0617 331
85962.HP0124 85962.HP0621 266
85962.HP0124 85962.HP0623 201
85962.HP0124 85962.HP0624 160
85962.HP0124 85962.HP0643 198
85962.HP0124 85962.HP0672 196
85962.HP0124 85962.HP0680 316
85962.HP0124 85962.HP0682 200
85962.HP0124 85962.HP0701 476
85962.HP0124 85962.HP0705 225
85962.HP0124 85962.HP0734 307
85962.HP0124 85962.HP0737 192
85962.HP0124 85962.HP0742 173
85962.HP0124 85962.HP0757 238
85962.HP0124 85962.HP0774 235
85962.HP0124 85962.HP0779 196
85962.HP0124 85962.HP0786 249
85962.HP0124 85962.HP0793 192
85962.HP0124 85962.HP0795 332
85962.HP0124 85962.HP0799 219
85962.HP0124 85962.HP0804 224
85962.HP0124 85962.HP0806 160
85962.HP0124 85962.HP0824 212
85962.HP0124 85962.HP0828 180
85962.HP0124 85962.HP0832 198
85962.HP0124 85962.HP0834 204
85962.HP0124 85962.HP0835 232
85962.HP0124 85962.HP0836 238
85962.HP0124 85962.HP0866 258
85962.HP0124 85962.HP0920 235
85962.HP0124 85962.HP0928 494
85962.HP0124 85962.HP0952 221
85962.HP0124 85962.HP0955 191
85962.HP0124 85962.HP0958 172
85962.HP0124 85962.HP0962 462
85962.HP0124 85962.HP0973 208
85962.HP0124 85962.HP0979 343
85962.HP0124 85962.HP1020 213
85962.HP0124 85962.HP1024 267
85962.HP0124 85962.HP1025 271
85962.HP0124 85962.HP1038 158
85962.HP0124 85962.HP1040 859
85962.HP0124 85962.HP1047 524
85962.HP0124 85962.HP1048 830
85962.HP0124 85962.HP1062 269
85962.HP0124 85962.HP1069 245
85962.HP0124 85962.HP1082 151
85962.HP0124 85962.HP1100 302
85962.HP0124 85962.HP1112 279
85962.HP0124 85962.HP1114 185
85962.HP0124 85962.HP1123 172
85962.HP0124 85962.HP1132 180
85962.HP0124 85962.HP1134 220
85962.HP0124 85962.HP1141 750
85962.HP0124 85962.HP1147 723
85962.HP0124 85962.HP1148 565
85962.HP0124 85962.HP1149 313
85962.HP0124 85962.HP1151 744
85962.HP0124 85962.HP1152 300
85962.HP0124 85962.HP1153 269
85962.HP0124 85962.HP1190 173
85962.HP0124 85962.HP1195 931
85962.HP0124 85962.HP1196 939
85962.HP0124 85962.HP1197 907
85962.HP0124 85962.HP1198 671
85962.HP0124 85962.HP1199 533
85962.HP0124 85962.HP1200 605
85962.HP0124 85962.HP1201 508
85962.HP0124 85962.HP1202 820
85962.HP0124 85962.HP1203 720
85962.HP0124 85962.HP1203a 238
85962.HP0124 85962.HP1205 200
85962.HP0124 85962.HP1208 175
85962.HP0124 85962.HP1210 274
85962.HP0124 85962.HP1212 155
85962.HP0124 85962.HP1213 210
85962.HP0124 85962.HP1218 202
85962.HP0124 85962.HP1232 222
85962.HP0124 85962.HP1241 192
85962.HP0124 85962.HP1244 699
85962.HP0124 85962.HP1245 175
85962.HP0124 85962.HP1246 829
85962.HP0124 85962.HP1248 205
85962.HP0124 85962.HP1249 182
85962.HP0124 85962.HP1253 154
85962.HP0124 85962.HP1255 454
85962.HP0124 85962.HP1256 812
85962.HP0124 85962.HP1268 328
85962.HP0124 85962.HP1274 235
85962.HP0124 85962.HP1278 246
85962.HP0124 85962.HP1285 207
85962.HP0124 85962.HP1286 172
85962.HP0124 85962.HP1292 482
85962.HP0124 85962.HP1293 725
85962.HP0124 85962.HP1294 911
85962.HP0124 85962.HP1295 947
85962.HP0124 85962.HP1296 943
85962.HP0124 85962.HP1297 648
85962.HP0124 85962.HP1298 319
85962.HP0124 85962.HP1299 246
85962.HP0124 85962.HP1300 553
85962.HP0124 85962.HP1301 364
85962.HP0124 85962.HP1302 924
85962.HP0124 85962.HP1303 464
85962.HP0124 85962.HP1304 765
85962.HP0124 85962.HP1305 899
85962.HP0124 85962.HP1306 912
85962.HP0124 85962.HP1307 601
85962.HP0124 85962.HP1308 470
85962.HP0124 85962.HP1309 701
85962.HP0124 85962.HP1310 758
85962.HP0124 85962.HP1311 275
85962.HP0124 85962.HP1312 676
85962.HP0124 85962.HP1313 847
85962.HP0124 85962.HP1314 262
85962.HP0124 85962.HP1315 891
85962.HP0124 85962.HP1316 542
85962.HP0124 85962.HP1317 338
85962.HP0124 85962.HP1318 407
85962.HP0124 85962.HP1319 504
85962.HP0124 85962.HP1320 914
85962.HP0124 85962.HP1326 179
85962.HP0124 85962.HP1336 154
85962.HP0124 85962.HP1337 192
85962.HP0124 85962.HP1341 200
85962.HP0124 85962.HP1380 206
85962.HP0124 85962.HP1408 193
85962.HP0124 85962.HP1409 184
85962.HP0124 85962.HP1410 201
85962.HP0124 85962.HP1415 451
85962.HP0124 85962.HP1422 238
85962.HP0124 85962.HP1428 800
85962.HP0124 85962.HP1430 255
85962.HP0124 85962.HP1431 193
85962.HP0124 85962.HP1441 199
85962.HP0124 85962.HP1444 218
85962.HP0124 85962.HP1447 294
85962.HP0124 85962.HP1450 153
85962.HP0124 85962.HP1452 281
85962.HP0124 85962.HP1458 292
85962.HP0124 85962.HP1470 271
85962.HP0124 85962.HP1496 293
85962.HP0124 85962.HP1497 183
85962.HP0124 85962.HP1510 238
85962.HP0124 85962.HP1513 179
85962.HP0124 85962.HP1529 182
85962.HP0124 85962.HP1539 225
85962.HP0124 85962.HP1540 200
85962.HP0124 85962.HP1541 196
85962.HP0124 85962.HP1547 280
85962.HP0124 85962.HP1548 238
85962.HP0124 85962.HP1554 872
85962.HP0124 85962.HP1555 871
85962.HP0125 85962.HP0001 153
85962.HP0125 85962.HP0071 193
85962.HP0125 85962.HP0075 161
85962.HP0125 85962.HP0076 617
85962.HP0125 85962.HP0077 228
85962.HP0125 85962.HP0083 290
85962.HP0125 85962.HP0084 925
85962.HP0125 85962.HP0118 177
85962.HP0125 85962.HP0119 228
85962.HP0125 85962.HP0120 355
85962.HP0125 85962.HP0121 488
85962.HP0125 85962.HP0122 715
85962.HP0125 85962.HP0123 933
85962.HP0125 85962.HP0124 985
85962.HP0125 85962.HP0126 994
85962.HP0125 85962.HP0127 354
85962.HP0125 85962.HP0128 300
85962.HP0125 85962.HP0129 219
85962.HP0125 85962.HP0171 191
85962.HP0125 85962.HP0177 188
85962.HP0125 85962.HP0200 872
85962.HP0125 85962.HP0212 235
[truncated: 4,878,020 more chars]
