# Supplementary material for: Network-based features enable prediction of essential genes across diverse organisms
Source: PLoS One. 2018 Dec 13;13(12):e0208722. doi: 10.1371/journal.pone.0208722 (PMC6292609; doi:10.1371/journal.pone.0208722)
Supplement: S1 Dataset — PPI Data of 27 organisms along with essential genes information. (ZIP) [file pone.0208722.s001.zip › S1/93061.ess]

93061.SAOUHSC_00001
93061.SAOUHSC_00002
93061.SAOUHSC_00003
93061.SAOUHSC_00005
93061.SAOUHSC_00006
93061.SAOUHSC_00009
93061.SAOUHSC_00015
93061.SAOUHSC_00018
93061.SAOUHSC_00020
93061.SAOUHSC_00021
93061.SAOUHSC_00223
93061.SAOUHSC_00225
93061.SAOUHSC_00226
93061.SAOUHSC_00227
93061.SAOUHSC_00336
93061.SAOUHSC_00345
93061.SAOUHSC_00348
93061.SAOUHSC_00349
93061.SAOUHSC_00350
93061.SAOUHSC_00375
93061.SAOUHSC_00442
93061.SAOUHSC_00444
93061.SAOUHSC_00451
93061.SAOUHSC_00454
93061.SAOUHSC_00461
93061.SAOUHSC_00471
93061.SAOUHSC_00472
93061.SAOUHSC_00474
93061.SAOUHSC_00475
93061.SAOUHSC_00482
93061.SAOUHSC_00484
93061.SAOUHSC_00489
93061.SAOUHSC_00490
93061.SAOUHSC_00491
93061.SAOUHSC_00493
93061.SAOUHSC_00509
93061.SAOUHSC_00510
93061.SAOUHSC_00511
93061.SAOUHSC_00516
93061.SAOUHSC_00518
93061.SAOUHSC_00519
93061.SAOUHSC_00520
93061.SAOUHSC_00521
93061.SAOUHSC_00524
93061.SAOUHSC_00525
93061.SAOUHSC_00527
93061.SAOUHSC_00528
93061.SAOUHSC_00529
93061.SAOUHSC_00530
93061.SAOUHSC_00549
93061.SAOUHSC_00574
93061.SAOUHSC_00575
93061.SAOUHSC_00577
93061.SAOUHSC_00578
93061.SAOUHSC_00579
93061.SAOUHSC_00611
93061.SAOUHSC_00620
93061.SAOUHSC_00640
93061.SAOUHSC_00641
93061.SAOUHSC_00642
93061.SAOUHSC_00643
93061.SAOUHSC_00645
93061.SAOUHSC_00728
93061.SAOUHSC_00741
93061.SAOUHSC_00742
93061.SAOUHSC_00743
93061.SAOUHSC_00752
93061.SAOUHSC_00760
93061.SAOUHSC_00762
93061.SAOUHSC_00769
93061.SAOUHSC_00771
93061.SAOUHSC_00781
93061.SAOUHSC_00785
93061.SAOUHSC_00788
93061.SAOUHSC_00790
93061.SAOUHSC_00795
93061.SAOUHSC_00796
93061.SAOUHSC_00797
93061.SAOUHSC_00798
93061.SAOUHSC_00799
93061.SAOUHSC_00803
93061.SAOUHSC_00804
93061.SAOUHSC_00847
93061.SAOUHSC_00848
93061.SAOUHSC_00849
93061.SAOUHSC_00850
93061.SAOUHSC_00851
93061.SAOUHSC_00869
93061.SAOUHSC_00870
93061.SAOUHSC_00871
93061.SAOUHSC_00872
93061.SAOUHSC_00881
93061.SAOUHSC_00892
93061.SAOUHSC_00900
93061.SAOUHSC_00903
93061.SAOUHSC_00920
93061.SAOUHSC_00921
93061.SAOUHSC_00922
93061.SAOUHSC_00933
93061.SAOUHSC_00934
93061.SAOUHSC_00943
93061.SAOUHSC_00947
93061.SAOUHSC_00954
93061.SAOUHSC_00957
93061.SAOUHSC_00980
93061.SAOUHSC_00998
93061.SAOUHSC_01028
93061.SAOUHSC_01035
93061.SAOUHSC_01036
93061.SAOUHSC_01038
93061.SAOUHSC_01040
93061.SAOUHSC_01050
93061.SAOUHSC_01063
93061.SAOUHSC_01075
93061.SAOUHSC_01077
93061.SAOUHSC_01092
93061.SAOUHSC_01093
93061.SAOUHSC_01100
93061.SAOUHSC_01106
93061.SAOUHSC_01119
93061.SAOUHSC_01144
93061.SAOUHSC_01145
93061.SAOUHSC_01146
93061.SAOUHSC_01147
93061.SAOUHSC_01148
93061.SAOUHSC_01149
93061.SAOUHSC_01150
93061.SAOUHSC_01154
93061.SAOUHSC_01159
93061.SAOUHSC_01176
93061.SAOUHSC_01178
93061.SAOUHSC_01179
93061.SAOUHSC_01183
93061.SAOUHSC_01188
93061.SAOUHSC_01189
93061.SAOUHSC_01190
93061.SAOUHSC_01191
93061.SAOUHSC_01197
93061.SAOUHSC_01198
93061.SAOUHSC_01199
93061.SAOUHSC_01201
93061.SAOUHSC_01205
93061.SAOUHSC_01207
93061.SAOUHSC_01208
93061.SAOUHSC_01209
93061.SAOUHSC_01210
93061.SAOUHSC_01211
93061.SAOUHSC_01214
93061.SAOUHSC_01216
93061.SAOUHSC_01222
93061.SAOUHSC_01234
93061.SAOUHSC_01235
93061.SAOUHSC_01236
93061.SAOUHSC_01237
93061.SAOUHSC_01238
93061.SAOUHSC_01240
93061.SAOUHSC_01241
93061.SAOUHSC_01243
93061.SAOUHSC_01244
93061.SAOUHSC_01245
93061.SAOUHSC_01246
93061.SAOUHSC_01249
93061.SAOUHSC_01250
93061.SAOUHSC_01252
93061.SAOUHSC_01260
93061.SAOUHSC_01285
93061.SAOUHSC_01287
93061.SAOUHSC_01333
93061.SAOUHSC_01337
93061.SAOUHSC_01350
93061.SAOUHSC_01351
93061.SAOUHSC_01352
93061.SAOUHSC_01359
93061.SAOUHSC_01361
93061.SAOUHSC_01362
93061.SAOUHSC_01373
93061.SAOUHSC_01374
93061.SAOUHSC_01424
93061.SAOUHSC_01434
93061.SAOUHSC_01435
93061.SAOUHSC_01462
93061.SAOUHSC_01466
93061.SAOUHSC_01467
93061.SAOUHSC_01470
93061.SAOUHSC_01473
93061.SAOUHSC_01474
93061.SAOUHSC_01477
93061.SAOUHSC_01490
93061.SAOUHSC_01492
93061.SAOUHSC_01496
93061.SAOUHSC_01501
93061.SAOUHSC_01504
93061.SAOUHSC_01592
93061.SAOUHSC_01598
93061.SAOUHSC_01599
93061.SAOUHSC_01605
93061.SAOUHSC_01623
93061.SAOUHSC_01624
93061.SAOUHSC_01625
93061.SAOUHSC_01627
93061.SAOUHSC_01661
93061.SAOUHSC_01662
93061.SAOUHSC_01663
93061.SAOUHSC_01666
93061.SAOUHSC_01668
93061.SAOUHSC_01672
93061.SAOUHSC_01678
93061.SAOUHSC_01682
93061.SAOUHSC_01683
93061.SAOUHSC_01684
93061.SAOUHSC_01690
93061.SAOUHSC_01697
93061.SAOUHSC_01700
93061.SAOUHSC_01701
93061.SAOUHSC_01714
93061.SAOUHSC_01720
93061.SAOUHSC_01721
93061.SAOUHSC_01722
93061.SAOUHSC_01727
93061.SAOUHSC_01737
93061.SAOUHSC_01738
93061.SAOUHSC_01739
93061.SAOUHSC_01741
93061.SAOUHSC_01742
93061.SAOUHSC_01746
93061.SAOUHSC_01750
93061.SAOUHSC_01751
93061.SAOUHSC_01753
93061.SAOUHSC_01755
93061.SAOUHSC_01756
93061.SAOUHSC_01757
93061.SAOUHSC_01766
93061.SAOUHSC_01767
93061.SAOUHSC_01770
93061.SAOUHSC_01777
93061.SAOUHSC_01782
93061.SAOUHSC_01784
93061.SAOUHSC_01785
93061.SAOUHSC_01786
93061.SAOUHSC_01787
93061.SAOUHSC_01788
93061.SAOUHSC_01791
93061.SAOUHSC_01792
93061.SAOUHSC_01795
93061.SAOUHSC_01806
93061.SAOUHSC_01807
93061.SAOUHSC_01808
93061.SAOUHSC_01809
93061.SAOUHSC_01811
93061.SAOUHSC_01827
93061.SAOUHSC_01829
93061.SAOUHSC_01837
93061.SAOUHSC_01839
93061.SAOUHSC_01856
93061.SAOUHSC_01866
93061.SAOUHSC_01871
93061.SAOUHSC_01875
93061.SAOUHSC_01908
93061.SAOUHSC_01909
93061.SAOUHSC_01928
93061.SAOUHSC_01979
93061.SAOUHSC_02102
93061.SAOUHSC_02106
93061.SAOUHSC_02107
93061.SAOUHSC_02114
93061.SAOUHSC_02116
93061.SAOUHSC_02117
93061.SAOUHSC_02118
93061.SAOUHSC_02122
93061.SAOUHSC_02123
93061.SAOUHSC_02132
93061.SAOUHSC_02133
93061.SAOUHSC_02140
93061.SAOUHSC_02151
93061.SAOUHSC_02152
93061.SAOUHSC_02254
93061.SAOUHSC_02255
93061.SAOUHSC_02260
93061.SAOUHSC_02277
93061.SAOUHSC_02279
93061.SAOUHSC_02280
93061.SAOUHSC_02306
93061.SAOUHSC_02317
93061.SAOUHSC_02318
93061.SAOUHSC_02327
93061.SAOUHSC_02336
93061.SAOUHSC_02337
93061.SAOUHSC_02357
93061.SAOUHSC_02359
93061.SAOUHSC_02361
93061.SAOUHSC_02366
93061.SAOUHSC_02368
93061.SAOUHSC_02371
93061.SAOUHSC_02399
93061.SAOUHSC_02405
93061.SAOUHSC_02407
93061.SAOUHSC_02477
93061.SAOUHSC_02478
93061.SAOUHSC_02484
93061.SAOUHSC_02485
93061.SAOUHSC_02486
93061.SAOUHSC_02487
93061.SAOUHSC_02488
93061.SAOUHSC_02489
93061.SAOUHSC_02490
93061.SAOUHSC_02491
93061.SAOUHSC_02492
93061.SAOUHSC_02493
93061.SAOUHSC_02494
93061.SAOUHSC_02495
93061.SAOUHSC_02496
93061.SAOUHSC_02498
93061.SAOUHSC_02499
93061.SAOUHSC_02500
93061.SAOUHSC_02501
93061.SAOUHSC_02502
93061.SAOUHSC_02503
93061.SAOUHSC_02504
93061.SAOUHSC_02505
93061.SAOUHSC_02506
93061.SAOUHSC_02507
93061.SAOUHSC_02508
93061.SAOUHSC_02509
93061.SAOUHSC_02510
93061.SAOUHSC_02511
93061.SAOUHSC_02512
93061.SAOUHSC_02527
93061.SAOUHSC_02571
93061.SAOUHSC_02572
93061.SAOUHSC_02575
93061.SAOUHSC_02612
93061.SAOUHSC_02623
93061.SAOUHSC_02720
93061.SAOUHSC_02757
93061.SAOUHSC_02791
93061.SAOUHSC_02805
93061.SAOUHSC_02859
93061.SAOUHSC_02860
93061.SAOUHSC_03049
93061.SAOUHSC_03052
93061.SAOUHSC_03053
93061.SAOUHSC_03054
93061.SAOUHSC_03055
